# Supplementary material for: Reconstruction of proto-vertebrate, proto-cyclostome and proto-gnathostome genomes provides new insights into early vertebrate evolution
Source: Nat Commun. 2021 Jul 23;12:4489. doi: 10.1038/s41467-021-24573-z (PMC8302630; doi:10.1038/s41467-021-24573-z)
Supplement: Supplementary file 4 — Supplementary Data 1 [file 41467_2021_24573_MOESM4_ESM.zip]

Archive with 270 entries (262 files):
- SuppData1/
- SuppData1/ChromosomeStatistics.pdf
- SuppData1/invertebrates/
- SuppData1/invertebrates/BIOGL.txt
- SuppData1/invertebrates/CHLFA.txt
- SuppData1/orthologs/
- SuppData1/orthologs/ANOCA-CALMI.txt
- SuppData1/orthologs/ANOCA-CANFA.txt
- SuppData1/orthologs/ANOCA-CHICK.txt
- SuppData1/orthologs/ANOCA-HUMAN.txt
- SuppData1/orthologs/ANOCA-LEPOC.txt
- SuppData1/orthologs/ANOCA-MELGA.txt
- SuppData1/orthologs/ANOCA-MONDO.txt
- SuppData1/orthologs/ANOCA-MOUSE.txt
- SuppData1/orthologs/ANOCA-POEGU.txt
- SuppData1/orthologs/BIOGL-LETJA.txt
- SuppData1/orthologs/BIOGL-PETMA.txt
- SuppData1/orthologs/BOMMO-LETJA.txt
- SuppData1/orthologs/BOMMO-PETMA.txt
- SuppData1/orthologs/BRAFL-CALMI.txt
- SuppData1/orthologs/BRAFL-CANFA.txt
- SuppData1/orthologs/BRAFL-CHICK.txt
- SuppData1/orthologs/BRAFL-HUMAN.txt
- SuppData1/orthologs/BRAFL-LEPOC.txt
- SuppData1/orthologs/BRAFL-LETJA.txt
- SuppData1/orthologs/BRAFL-MELGA.txt
- SuppData1/orthologs/BRAFL-MONDO.txt
- SuppData1/orthologs/BRAFL-MOUSE.txt
- SuppData1/orthologs/BRAFL-PETMA.txt
- SuppData1/orthologs/BRAFL-POEGU.txt
- SuppData1/orthologs/BRARE-CALMI.txt
- SuppData1/orthologs/BRARE-CANFA.txt
- SuppData1/orthologs/BRARE-CHICK.txt
- SuppData1/orthologs/BRARE-HUMAN.txt
- SuppData1/orthologs/BRARE-LEPOC.txt
- SuppData1/orthologs/BRARE-MELGA.txt
- SuppData1/orthologs/BRARE-MONDO.txt
- SuppData1/orthologs/BRARE-MOUSE.txt
- SuppData1/orthologs/BRARE-POEGU.txt
- SuppData1/orthologs/CALMI-ANOCA.txt
- SuppData1/orthologs/CALMI-BRAFL.txt
- SuppData1/orthologs/CALMI-BRARE.txt
- SuppData1/orthologs/CALMI-CANFA.txt
- SuppData1/orthologs/CALMI-CHICK.txt
- SuppData1/orthologs/CALMI-GASAC.txt
- SuppData1/orthologs/CALMI-HUMAN.txt
- SuppData1/orthologs/CALMI-LEPOC.txt
- SuppData1/orthologs/CALMI-LETJA.txt
- SuppData1/orthologs/CALMI-MELGA.txt
- SuppData1/orthologs/CALMI-MONDO.txt
- SuppData1/orthologs/CALMI-MOUSE.txt
- SuppData1/orthologs/CALMI-ORYLA.txt
- SuppData1/orthologs/CALMI-PETMA.txt
- SuppData1/orthologs/CALMI-POEGU.txt
- SuppData1/orthologs/CALMI-TETNG.txt
- SuppData1/orthologs/CANFA-ANOCA.txt
- SuppData1/orthologs/CANFA-BRAFL.txt
- SuppData1/orthologs/CANFA-BRARE.txt
- SuppData1/orthologs/CANFA-CALMI.txt
- SuppData1/orthologs/CANFA-CHICK.txt
- SuppData1/orthologs/CANFA-GASAC.txt
- SuppData1/orthologs/CANFA-HUMAN.txt
- SuppData1/orthologs/CANFA-LEPOC.txt
- SuppData1/orthologs/CANFA-MELGA.txt
- SuppData1/orthologs/CANFA-MONDO.txt
- SuppData1/orthologs/CANFA-MOUSE.txt
- SuppData1/orthologs/CANFA-ORYLA.txt
- SuppData1/orthologs/CANFA-POEGU.txt
- SuppData1/orthologs/CANFA-TETNG.txt
- SuppData1/orthologs/CHICK-ANOCA.txt
- SuppData1/orthologs/CHICK-BRAFL.txt
- SuppData1/orthologs/CHICK-BRARE.txt
- SuppData1/orthologs/CHICK-CALMI.txt
- SuppData1/orthologs/CHICK-CANFA.txt
- SuppData1/orthologs/CHICK-GASAC.txt
- SuppData1/orthologs/CHICK-HUMAN.txt
- SuppData1/orthologs/CHICK-LEPOC.txt
- SuppData1/orthologs/CHICK-LETJA.txt
- SuppData1/orthologs/CHICK-MELGA.txt
- SuppData1/orthologs/CHICK-MONDO.txt
- SuppData1/orthologs/CHICK-MOUSE.txt
- SuppData1/orthologs/CHICK-ORYLA.txt
- SuppData1/orthologs/CHICK-PETMA.txt
- SuppData1/orthologs/CHICK-POEGU.txt
- SuppData1/orthologs/CHICK-TETNG.txt
- SuppData1/orthologs/CHLFA-LETJA.txt
- SuppData1/orthologs/CHLFA-PETMA.txt
- SuppData1/orthologs/GASAC-CALMI.txt
- SuppData1/orthologs/GASAC-CANFA.txt
- SuppData1/orthologs/GASAC-CHICK.txt
- SuppData1/orthologs/GASAC-HUMAN.txt
- SuppData1/orthologs/GASAC-LEPOC.txt
- SuppData1/orthologs/GASAC-MELGA.txt
- SuppData1/orthologs/GASAC-MONDO.txt
- SuppData1/orthologs/GASAC-MOUSE.txt
- SuppData1/orthologs/GASAC-POEGU.txt
- SuppData1/orthologs/HUMAN-ANOCA.txt
- SuppData1/orthologs/HUMAN-BRAFL.txt
- SuppData1/orthologs/HUMAN-BRARE.txt
- SuppData1/orthologs/HUMAN-CALMI.txt
- SuppData1/orthologs/HUMAN-CANFA.txt
- SuppData1/orthologs/HUMAN-CHICK.txt
- SuppData1/orthologs/HUMAN-GASAC.txt
- SuppData1/orthologs/HUMAN-LEPOC.txt
- SuppData1/orthologs/HUMAN-LETJA.txt
- SuppData1/orthologs/HUMAN-MELGA.txt
- SuppData1/orthologs/HUMAN-MONDO.txt
- SuppData1/orthologs/HUMAN-MOUSE.txt
- SuppData1/orthologs/HUMAN-ORYLA.txt
- SuppData1/orthologs/HUMAN-PETMA.txt
- SuppData1/orthologs/HUMAN-POEGU.txt
- SuppData1/orthologs/HUMAN-TETNG.txt
- SuppData1/orthologs/LEPOC-ANOCA.txt
- SuppData1/orthologs/LEPOC-BRAFL.txt
- SuppData1/orthologs/LEPOC-BRARE.txt
- SuppData1/orthologs/LEPOC-CALMI.txt
- SuppData1/orthologs/LEPOC-CANFA.txt
- SuppData1/orthologs/LEPOC-CHICK.txt
- SuppData1/orthologs/LEPOC-GASAC.txt
- SuppData1/orthologs/LEPOC-HUMAN.txt
- SuppData1/orthologs/LEPOC-LETJA.txt
- SuppData1/orthologs/LEPOC-MELGA.txt
- SuppData1/orthologs/LEPOC-MONDO.txt
- SuppData1/orthologs/LEPOC-MOUSE.txt
- SuppData1/orthologs/LEPOC-ORYLA.txt
- SuppData1/orthologs/LEPOC-PETMA.txt
- SuppData1/orthologs/LEPOC-POEGU.txt
- SuppData1/orthologs/LEPOC-TETNG.txt
- SuppData1/orthologs/LETJA-BIOGL.txt
- SuppData1/orthologs/LETJA-BOMMO.txt
- SuppData1/orthologs/LETJA-BRAFL.txt
- SuppData1/orthologs/LETJA-CALMI.txt
- SuppData1/orthologs/LETJA-CHICK.txt
- SuppData1/orthologs/LETJA-CHLFA.txt
- SuppData1/orthologs/LETJA-HUMAN.txt
- SuppData1/orthologs/LETJA-LEPOC.txt
- SuppData1/orthologs/LETJA-NEMVE.txt
- SuppData1/orthologs/LETJA-PETMA.txt
- SuppData1/orthologs/LETJA-TRIAD.txt
- SuppData1/orthologs/MELGA-ANOCA.txt
- SuppData1/orthologs/MELGA-BRAFL.txt
- SuppData1/orthologs/MELGA-BRARE.txt
- SuppData1/orthologs/MELGA-CALMI.txt
- SuppData1/orthologs/MELGA-CANFA.txt
- SuppData1/orthologs/MELGA-CHICK.txt
- SuppData1/orthologs/MELGA-GASAC.txt
- SuppData1/orthologs/MELGA-HUMAN.txt
- SuppData1/orthologs/MELGA-LEPOC.txt
- SuppData1/orthologs/MELGA-MONDO.txt
- SuppData1/orthologs/MELGA-MOUSE.txt
- SuppData1/orthologs/MELGA-ORYLA.txt
- SuppData1/orthologs/MELGA-POEGU.txt
- SuppData1/orthologs/MELGA-TETNG.txt
- SuppData1/orthologs/MONDO-ANOCA.txt
- SuppData1/orthologs/MONDO-BRAFL.txt
- SuppData1/orthologs/MONDO-BRARE.txt
- SuppData1/orthologs/MONDO-CALMI.txt
- SuppData1/orthologs/MONDO-CANFA.txt
- SuppData1/orthologs/MONDO-CHICK.txt
- SuppData1/orthologs/MONDO-GASAC.txt
- SuppData1/orthologs/MONDO-HUMAN.txt
- SuppData1/orthologs/MONDO-LEPOC.txt
- SuppData1/orthologs/MONDO-MELGA.txt
- SuppData1/orthologs/MONDO-MOUSE.txt
- SuppData1/orthologs/MONDO-ORYLA.txt
- SuppData1/orthologs/MONDO-POEGU.txt
- SuppData1/orthologs/MONDO-TETNG.txt
- SuppData1/orthologs/MOUSE-ANOCA.txt
- SuppData1/orthologs/MOUSE-BRAFL.txt
- SuppData1/orthologs/MOUSE-BRARE.txt
- SuppData1/orthologs/MOUSE-CALMI.txt
- SuppData1/orthologs/MOUSE-CANFA.txt
- SuppData1/orthologs/MOUSE-CHICK.txt
- SuppData1/orthologs/MOUSE-GASAC.txt
- SuppData1/orthologs/MOUSE-HUMAN.txt
- SuppData1/orthologs/MOUSE-LEPOC.txt
- SuppData1/orthologs/MOUSE-MELGA.txt
- SuppData1/orthologs/MOUSE-MONDO.txt
- SuppData1/orthologs/MOUSE-ORYLA.txt
- SuppData1/orthologs/MOUSE-POEGU.txt
- SuppData1/orthologs/MOUSE-TETNG.txt
- SuppData1/orthologs/NEMVE-LETJA.txt
- SuppData1/orthologs/NEMVE-PETMA.txt
- SuppData1/orthologs/ORYLA-CALMI.txt
- SuppData1/orthologs/ORYLA-CANFA.txt
- SuppData1/orthologs/ORYLA-CHICK.txt
- SuppData1/orthologs/ORYLA-HUMAN.txt
- SuppData1/orthologs/ORYLA-LEPOC.txt
- SuppData1/orthologs/ORYLA-MELGA.txt
- SuppData1/orthologs/ORYLA-MONDO.txt
- SuppData1/orthologs/ORYLA-MOUSE.txt
- SuppData1/orthologs/ORYLA-POEGU.txt
- SuppData1/orthologs/PETMA-BIOGL.txt
- SuppData1/orthologs/PETMA-BOMMO.txt
- SuppData1/orthologs/PETMA-BRAFL.txt
- SuppData1/orthologs/PETMA-CALMI.txt
- SuppData1/orthologs/PETMA-CHICK.txt
- SuppData1/orthologs/PETMA-CHLFA.txt
- SuppData1/orthologs/PETMA-HUMAN.txt
- SuppData1/orthologs/PETMA-LEPOC.txt
- SuppData1/orthologs/PETMA-LETJA.txt
- SuppData1/orthologs/PETMA-NEMVE.txt
- SuppData1/orthologs/PETMA-TRIAD.txt
- SuppData1/orthologs/POEGU-ANOCA.txt
- SuppData1/orthologs/POEGU-BRAFL.txt
- SuppData1/orthologs/POEGU-BRARE.txt
- SuppData1/orthologs/POEGU-CALMI.txt
- SuppData1/orthologs/POEGU-CANFA.txt
- SuppData1/orthologs/POEGU-CHICK.txt
- SuppData1/orthologs/POEGU-GASAC.txt
- SuppData1/orthologs/POEGU-HUMAN.txt
- SuppData1/orthologs/POEGU-LEPOC.txt
- SuppData1/orthologs/POEGU-MELGA.txt
- SuppData1/orthologs/POEGU-MONDO.txt
- SuppData1/orthologs/POEGU-MOUSE.txt
- SuppData1/orthologs/POEGU-ORYLA.txt
- SuppData1/orthologs/POEGU-TETNG.txt
- SuppData1/orthologs/TETNG-CALMI.txt
- SuppData1/orthologs/TETNG-CANFA.txt
- SuppData1/orthologs/TETNG-CHICK.txt
- SuppData1/orthologs/TETNG-HUMAN.txt
- SuppData1/orthologs/TETNG-LEPOC.txt
- SuppData1/orthologs/TETNG-MELGA.txt
- SuppData1/orthologs/TETNG-MONDO.txt
- SuppData1/orthologs/TETNG-MOUSE.txt
- SuppData1/orthologs/TETNG-POEGU.txt
- SuppData1/orthologs/TRIAD-LETJA.txt
- SuppData1/orthologs/TRIAD-PETMA.txt
- SuppData1/paralogs/
- SuppData1/paralogs/CALMI-CALMI.txt
- SuppData1/paralogs/CANFA-CANFA.txt
- SuppData1/paralogs/CHICK-CHICK.txt
- SuppData1/paralogs/HUMAN-HUMAN.txt
- SuppData1/paralogs/LEPOC-LEPOC.txt
- SuppData1/paralogs/LETJA-LETJA.txt
- SuppData1/paralogs/MELGA-MELGA.txt
- SuppData1/paralogs/MONDO-MONDO.txt
- SuppData1/paralogs/MOUSE-MOUSE.txt
- SuppData1/paralogs/PETMA-PETMA.txt
- SuppData1/paralogs/POEGU-POEGU.txt
- SuppData1/README.txt
- SuppData1/reconstructions/
- SuppData1/reconstructions/protocyclostome.txt
- SuppData1/reconstructions/protognathostome.txt
- SuppData1/reconstructions/protovertebrate.txt
- SuppData1/segments/
- SuppData1/segments/map/
- SuppData1/segments/map/CALMI.txt
- SuppData1/segments/map/CANFA.txt
- SuppData1/segments/map/CHICK.txt
- SuppData1/segments/map/HUMAN.txt
- SuppData1/segments/map/LEPOC.txt
- SuppData1/segments/map/LETJA.txt
- SuppData1/segments/map/MELGA.txt
- SuppData1/segments/map/MONDO.txt
- SuppData1/segments/map/MOUSE.txt
- SuppData1/segments/map/PETMA.txt
- SuppData1/segments/map/POEGU.txt
- SuppData1/segments/seg/
- SuppData1/segments/seg/CALMI.txt
- SuppData1/segments/seg/CANFA.txt
- SuppData1/segments/seg/CHICK.txt
- SuppData1/segments/seg/HUMAN.txt
- SuppData1/segments/seg/LEPOC.txt
- SuppData1/segments/seg/LETJA.txt
- SuppData1/segments/seg/MELGA.txt
- SuppData1/segments/seg/MONDO.txt
- SuppData1/segments/seg/MOUSE.txt
- SuppData1/segments/seg/PETMA.txt
- SuppData1/segments/seg/POEGU.txt
