# Supplementary material for: Reconstruction of proto-vertebrate, proto-cyclostome and proto-gnathostome genomes provides new insights into early vertebrate evolution
Source: Nat Commun. 2021 Jul 23;12:4489. doi: 10.1038/s41467-021-24573-z (PMC8302630; doi:10.1038/s41467-021-24573-z)
Supplement: Supplementary file 4 — Supplementary Data 1 [file 41467_2021_24573_MOESM4_ESM.zip › SuppData1/invertebrates/BIOGL.txt]

Scaffold5995,Scaffold32317,Scaffold782,Scaffold9229,Scaffold9621,Scaffold2657,Scaffold2799,Scaffold42362,Scaffold62581,Scaffold5783,Scaffold42993,Scaffold145796,Scaffold6065,Scaffold4277,Scaffold110894,Scaffold6422,Scaffold532528,Scaffold42191,Scaffold204675,Scaffold5552,Scaffold5081,Scaffold21208,Scaffold553824,Scaffold560146,Scaffold26719,Scaffold537622,Scaffold1465,Scaffold31845,Scaffold45781,Scaffold7545,Scaffold557939,Scaffold4116,Scaffold6204,Scaffold60227,Scaffold56582,Scaffold556373,Scaffold54171,Scaffold33233,Scaffold4374,Scaffold49292,Scaffold50827,Scaffold27166,Scaffold20979,Scaffold74541,Scaffold560287,Scaffold46774,Scaffold24813,Scaffold26020,Scaffold558877,Scaffold16025,Scaffold145505,Scaffold64017,Scaffold5674,Scaffold6084,Scaffold60010,Scaffold541528,Scaffold559792,Scaffold7192,Scaffold40831,Scaffold14254,Scaffold501,Scaffold623,Scaffold200704,Scaffold563301,Scaffold5198,Scaffold21573,Scaffold67217,Scaffold506,Scaffold539056,Scaffold34422,Scaffold4678,Scaffold565163,Scaffold11718,Scaffold536589,Scaffold34342,Scaffold541636,Scaffold2774,Scaffold10229,Scaffold161158,Scaffold102396,Scaffold3088,Scaffold557385,Scaffold545248,Scaffold33447,Scaffold69334,Scaffold542073,Scaffold6994,Scaffold260027,Scaffold4209,Scaffold30696,Scaffold40730,Scaffold3822,Scaffold2536,Scaffold353,Scaffold44707,Scaffold68382,Scaffold1526,Scaffold143291,Scaffold878,Scaffold24889,Scaffold33663,Scaffold64375,Scaffold236915,Scaffold10059,Scaffold560117,Scaffold2691,Scaffold45461,Scaffold81511,Scaffold11873,Scaffold2733,Scaffold4385,Scaffold1699,Scaffold2828,Scaffold44776,Scaffold39085,Scaffold15823,Scaffold1692,Scaffold147538,Scaffold537679,Scaffold538251,Scaffold19685,Scaffold68657,Scaffold24690,Scaffold49702,Scaffold59869,Scaffold21463,Scaffold562458,Scaffold18851,Scaffold16790,Scaffold7944,Scaffold9544,Scaffold553153,Scaffold3427,Scaffold5219,Scaffold17330,Scaffold278820,Scaffold63189,Scaffold60127,Scaffold546339,Scaffold18712,Scaffold3494,Scaffold11424,Scaffold71095,Scaffold55363,Scaffold157660,Scaffold556610,Scaffold4870,Scaffold540185,Scaffold562778,Scaffold132,Scaffold533442,Scaffold7971,Scaffold5775,Scaffold549122,Scaffold533676,Scaffold554903,Scaffold56521,Scaffold4292,Scaffold558317,Scaffold3530,Scaffold536464,Scaffold5556,Scaffold564670,Scaffold16213,Scaffold64106,Scaffold141065,Scaffold462,Scaffold23603,Scaffold261275,Scaffold531591,Scaffold479,Scaffold16183,Scaffold536553,Scaffold25348,Scaffold17856,Scaffold28547,Scaffold537800,Scaffold21383,Scaffold12826,Scaffold3623,Scaffold58698,Scaffold5947,Scaffold14132,Scaffold12584,Scaffold5275,Scaffold536149,Scaffold5668,Scaffold20165,Scaffold6292,Scaffold457,Scaffold547309,Scaffold565341,Scaffold22591,Scaffold101338,Scaffold57470,Scaffold71161,Scaffold366,Scaffold557448,Scaffold335,Scaffold5681,Scaffold41518,Scaffold6430,Scaffold538736,Scaffold10237,Scaffold7338,Scaffold122758,Scaffold7397,Scaffold13653,Scaffold734,Scaffold9060,Scaffold546257,Scaffold537,Scaffold244525,Scaffold538,Scaffold23813,Scaffold14187,Scaffold537961,Scaffold129,Scaffold21966,Scaffold546325,Scaffold29427,Scaffold3656,Scaffold565082,Scaffold536887,Scaffold44139,Scaffold11906,Scaffold63266,Scaffold52937,Scaffold7055,Scaffold536,Scaffold43523,Scaffold32279,Scaffold59924,Scaffold67648,Scaffold49345,Scaffold3045,Scaffold22043,Scaffold11779,Scaffold142745,Scaffold3968,Scaffold26186,Scaffold46677,Scaffold7390,Scaffold48327,Scaffold31992,Scaffold3369,Scaffold8232,Scaffold5466,Scaffold34974,Scaffold104529,Scaffold24130,Scaffold255,Scaffold542178,Scaffold34773,Scaffold3910,Scaffold328,Scaffold3022,Scaffold60934,Scaffold129412,Scaffold8961,Scaffold13355,Scaffold565596,Scaffold123389,Scaffold561847,Scaffold35109,Scaffold103613,Scaffold564088,Scaffold537995,Scaffold2105,Scaffold42190,Scaffold534946,Scaffold536649,Scaffold27429,Scaffold48126,Scaffold551938,Scaffold257712,Scaffold176425,Scaffold67184,Scaffold55949,Scaffold57350,Scaffold2623,Scaffold33750,Scaffold31780,Scaffold1218,Scaffold122091,Scaffold561879,Scaffold954,Scaffold563928,Scaffold24084,Scaffold23612,Scaffold32237,Scaffold37228,Scaffold2000,Scaffold254939,Scaffold559044,Scaffold56770,Scaffold3991,Scaffold71848,Scaffold103098,Scaffold5957,Scaffold54354,Scaffold49205,Scaffold8145,Scaffold35971,Scaffold31991,Scaffold114943,Scaffold115366,Scaffold4645,Scaffold1350,Scaffold22282,Scaffold43191,Scaffold50782,Scaffold48229,Scaffold561031,Scaffold1803,Scaffold542016,Scaffold35304,Scaffold33363,Scaffold253821,Scaffold1311,Scaffold17281,Scaffold1372,Scaffold28532,Scaffold16352,Scaffold29812,Scaffold156851,Scaffold32177,Scaffold203843,Scaffold731,Scaffold3115,Scaffold177666,Scaffold135,Scaffold147439,Scaffold551568,Scaffold2184,Scaffold3714,Scaffold533842,Scaffold23364,Scaffold55258,Scaffold170760,Scaffold555787,Scaffold562235,Scaffold48888,Scaffold27539,Scaffold532081,Scaffold66482,Scaffold172408,Scaffold912,Scaffold163891,Scaffold20335,Scaffold212634,Scaffold24168,Scaffold561309,Scaffold2912,Scaffold5144,Scaffold16045,Scaffold10015,Scaffold36945,Scaffold550974,Scaffold560464,Scaffold52347,Scaffold18920,Scaffold25338,Scaffold461,Scaffold55281,Scaffold7147,Scaffold399,Scaffold71734,Scaffold539123,Scaffold5558,Scaffold168237,Scaffold7171,Scaffold215523,Scaffold565130,Scaffold67935,Scaffold47026,Scaffold2840,Scaffold32048,Scaffold40042,Scaffold35125,Scaffold234876,Scaffold540253,Scaffold26251,Scaffold36677,Scaffold326,Scaffold31711,Scaffold44015,Scaffold57020,Scaffold550898,Scaffold16856,Scaffold3217,Scaffold11521,Scaffold534676,Scaffold37387,Scaffold67045,Scaffold534852,Scaffold43341,Scaffold40192,Scaffold549298,Scaffold107459,Scaffold71134,Scaffold28285,Scaffold1529,Scaffold36532,Scaffold17521,Scaffold542313,Scaffold147,Scaffold18861,Scaffold172032,Scaffold60,Scaffold4777,Scaffold4947,Scaffold62215,Scaffold28495,Scaffold26011,Scaffold122,Scaffold32412,Scaffold1410,Scaffold2301,Scaffold52270,Scaffold27122,Scaffold534566,Scaffold1105,Scaffold556310,Scaffold3538,Scaffold11425,Scaffold2993,Scaffold598,Scaffold185022,Scaffold32030,Scaffold64993,Scaffold18259,Scaffold13859,Scaffold67853,Scaffold19095,Scaffold237416,Scaffold29361,Scaffold145557,Scaffold831,Scaffold5642,Scaffold67602,Scaffold178798,Scaffold225496,Scaffold534448,Scaffold556202,Scaffold1100,Scaffold67,Scaffold48726,Scaffold3644,Scaffold12737,Scaffold146078,Scaffold34159,Scaffold67836,Scaffold38186,Scaffold545004,Scaffold1393,Scaffold58482,Scaffold1778,Scaffold28424,Scaffold62813,Scaffold11351,Scaffold10480,Scaffold3497,Scaffold563352,Scaffold5967,Scaffold27231,Scaffold69660,Scaffold1675,Scaffold18631,Scaffold4020,Scaffold8177,Scaffold7674,Scaffold555325,Scaffold5304,Scaffold40753,Scaffold66772,Scaffold64074,Scaffold1577,Scaffold15798,Scaffold2166,Scaffold14464,Scaffold25190,Scaffold553281,Scaffold56504,Scaffold31692,Scaffold53175,Scaffold18249,Scaffold485,Scaffold13792,Scaffold37356,Scaffold531446,Scaffold3350,Scaffold551276,Scaffold563865,Scaffold3666,Scaffold25040,Scaffold21701,Scaffold3693,Scaffold32697,Scaffold4908,Scaffold165848,Scaffold553907,Scaffold4224,Scaffold70989,Scaffold19438,Scaffold559223,Scaffold18506,Scaffold16002,Scaffold6752,Scaffold15546,Scaffold4912,Scaffold564999,Scaffold20,Scaffold555229,Scaffold7458,Scaffold123022,Scaffold139424,Scaffold22150,Scaffold229830,Scaffold9657,Scaffold560282,Scaffold948,Scaffold2962,Scaffold5707,Scaffold534574,Scaffold10187,Scaffold1996,Scaffold27129,Scaffold4291,Scaffold545398,Scaffold153131,Scaffold534655,Scaffold1605,Scaffold46259,Scaffold6448,Scaffold4026,Scaffold253508,Scaffold539905,Scaffold26277,Scaffold20250,Scaffold561343,Scaffold47335,Scaffold25713,Scaffold3997,Scaffold18977,Scaffold18681,Scaffold50358,Scaffold36097,Scaffold563125,Scaffold50011,Scaffold136061,Scaffold4805,Scaffold40748,Scaffold85701,Scaffold6556,Scaffold539408,Scaffold143900,Scaffold9727,Scaffold51438,Scaffold12906,Scaffold303,Scaffold542697,Scaffold13080,Scaffold15733,Scaffold541024,Scaffold4290,Scaffold10745,Scaffold3984,Scaffold1512,Scaffold58631,Scaffold142457,Scaffold8132,Scaffold279059,Scaffold557240,Scaffold39122,Scaffold547001,Scaffold17767,Scaffold15771,Scaffold66524,Scaffold559281,Scaffold560034,Scaffold381,Scaffold9547,Scaffold547027,Scaffold38254,Scaffold43995,Scaffold4680,Scaffold143441,Scaffold48641,Scaffold16389,Scaffold5481,Scaffold1494,Scaffold546816,Scaffold1422,Scaffold549768,Scaffold29700,Scaffold21825,Scaffold191299,Scaffold561804,Scaffold204344,Scaffold3450,Scaffold122175,Scaffold2900,Scaffold2101,Scaffold14138,Scaffold4021,Scaffold35143,Scaffold555242,Scaffold4320,Scaffold6162,Scaffold3282,Scaffold32692,Scaffold549441,Scaffold248943,Scaffold1520,Scaffold20772,Scaffold44358,Scaffold41058,Scaffold7599,Scaffold16612,Scaffold1066,Scaffold30607,Scaffold165,Scaffold26195,Scaffold532589,Scaffold11299,Scaffold2372,Scaffold31288,Scaffold2430,Scaffold533944,Scaffold137290,Scaffold8830,Scaffold56710,Scaffold537635,Scaffold563939,Scaffold18091,Scaffold12457,Scaffold545084,Scaffold54110,Scaffold60407,Scaffold249912,Scaffold544470,Scaffold44012,Scaffold38782,Scaffold6587,Scaffold60897,Scaffold52273,Scaffold546700,Scaffold561692,Scaffold28274,Scaffold157403,Scaffold22068,Scaffold136409,Scaffold66787,Scaffold29773,Scaffold138594,Scaffold19468,Scaffold28184,Scaffold12536,Scaffold535842,Scaffold28401,Scaffold18882,Scaffold23849,Scaffold3348,Scaffold22852,Scaffold39352,Scaffold115512,Scaffold556486,Scaffold548320,Scaffold105046,Scaffold19351,Scaffold561432,Scaffold12931,Scaffold17542,Scaffold560524,Scaffold557667,Scaffold553331,Scaffold125,Scaffold553908,Scaffold13386,Scaffold57759,Scaffold43005,Scaffold535295,Scaffold38404,Scaffold543571,Scaffold114787,Scaffold544169,Scaffold30577,Scaffold551463,Scaffold2653,Scaffold10084,Scaffold7029,Scaffold25679,Scaffold70586,Scaffold1680,Scaffold544747,Scaffold31437,Scaffold41873,Scaffold155058,Scaffold553763,Scaffold219623,Scaffold536920,Scaffold6606,Scaffold136986,Scaffold25013,Scaffold540818,Scaffold4972,Scaffold52559,Scaffold115729,Scaffold116571,Scaffold6377,Scaffold15637,Scaffold105481,Scaffold48356,Scaffold541319,Scaffold539193,Scaffold2185,Scaffold15779,Scaffold70872,Scaffold12716,Scaffold554595,Scaffold555574,Scaffold43387,Scaffold42209,Scaffold547418,Scaffold561498,Scaffold22184,Scaffold66945,Scaffold109203,Scaffold1231,Scaffold55945,Scaffold21976,Scaffold535876,Scaffold532442,Scaffold206,Scaffold23737,Scaffold25568,Scaffold7126,Scaffold25851,Scaffold168467,Scaffold47585,Scaffold135685,Scaffold36483,Scaffold7118,Scaffold533124,Scaffold2114,Scaffold557585,Scaffold114937,Scaffold549239,Scaffold46117,Scaffold31749,Scaffold3607,Scaffold37156,Scaffold16761,Scaffold28782,Scaffold552892,Scaffold2504,Scaffold544374,Scaffold811,Scaffold33293,Scaffold11398,Scaffold558602,Scaffold468,Scaffold23185,Scaffold3940,Scaffold24066,Scaffold15980,Scaffold556438,Scaffold25425,Scaffold18667,Scaffold551743,Scaffold554303,Scaffold5979,Scaffold1928,Scaffold546038,Scaffold6003,Scaffold555598,Scaffold1129,Scaffold5089,Scaffold24674,Scaffold546335,Scaffold275170,Scaffold26198,Scaffold27657,Scaffold115086,Scaffold28176,Scaffold26862,Scaffold15886,Scaffold199628,Scaffold552,Scaffold144155,Scaffold29869,Scaffold4182,Scaffold544061,Scaffold551339,Scaffold50650,Scaffold15809,Scaffold2786,Scaffold18207,Scaffold18976,Scaffold9246,Scaffold34905,Scaffold23517,Scaffold8367,Scaffold2338,Scaffold7896,Scaffold31337,Scaffold532821,Scaffold22483,Scaffold34981,Scaffold53181,Scaffold69291,Scaffold29409,Scaffold538439,Scaffold17087,Scaffold4832,Scaffold535052,Scaffold562322,Scaffold537046,Scaffold546829,Scaffold5976,Scaffold9703,Scaffold32724,Scaffold5777,Scaffold2123,Scaffold22814,Scaffold4978,Scaffold558923,Scaffold1950,Scaffold133242,Scaffold10373,Scaffold561394,Scaffold35014,Scaffold9752,Scaffold28785,Scaffold37139,Scaffold130851,Scaffold23014,Scaffold4275,Scaffold16131,Scaffold7861,Scaffold544176,Scaffold10928,Scaffold4841,Scaffold13888,Scaffold6697,Scaffold29827,Scaffold560825,Scaffold21555,Scaffold79451,Scaffold564760,Scaffold12086,Scaffold30302,Scaffold221917,Scaffold10890,Scaffold25928,Scaffold565191,Scaffold45134,Scaffold9904,Scaffold5158,Scaffold7647,Scaffold6286,Scaffold546386,Scaffold134723,Scaffold547636,Scaffold92995,Scaffold4549,Scaffold18253,Scaffold8575,Scaffold5634,Scaffold13311,Scaffold1983,Scaffold556049,Scaffold7475,Scaffold37460,Scaffold90844,Scaffold286,Scaffold553095,Scaffold50111,Scaffold520,Scaffold542133,Scaffold27422,Scaffold180147,Scaffold717,Scaffold807,Scaffold10248,Scaffold41027,Scaffold558492,Scaffold36114,Scaffold537758,Scaffold69118,Scaffold550161,Scaffold187998,Scaffold5496,Scaffold48822,Scaffold17642,Scaffold560234,Scaffold1755,Scaffold539001,Scaffold28361,Scaffold127435,Scaffold561197,Scaffold536525,Scaffold127916,Scaffold7662,Scaffold65320,Scaffold5238,Scaffold10504,Scaffold1723,Scaffold543819,Scaffold550600,Scaffold20640,Scaffold543,Scaffold2127,Scaffold1818,Scaffold11209,Scaffold48293,Scaffold17045,Scaffold669,Scaffold115007,Scaffold2092,Scaffold32042,Scaffold10224,Scaffold1893,Scaffold5302,Scaffold6329,Scaffold5204,Scaffold44680,Scaffold537131,Scaffold554889,Scaffold20735,Scaffold1010,Scaffold8652,Scaffold561212,Scaffold11149,Scaffold791,Scaffold21843,Scaffold62288,Scaffold24957,Scaffold11944,Scaffold5078,Scaffold548964,Scaffold263,Scaffold1444,Scaffold37058,Scaffold8579,Scaffold322,Scaffold13037,Scaffold1794,Scaffold105262,Scaffold550750,Scaffold2464,Scaffold37459,Scaffold25432,Scaffold538306,Scaffold547442,Scaffold18910,Scaffold22943,Scaffold47329,Scaffold46570,Scaffold22461,Scaffold534459,Scaffold528,Scaffold54397,Scaffold5773,Scaffold225585,Scaffold1370,Scaffold29978,Scaffold36780,Scaffold1320,Scaffold1453,Scaffold3193,Scaffold34384,Scaffold545148,Scaffold29221,Scaffold15841,Scaffold1138,Scaffold35784,Scaffold3733,Scaffold10081,Scaffold2671,Scaffold12405,Scaffold43890,Scaffold63819,Scaffold28473,Scaffold6846,Scaffold6200,Scaffold1993,Scaffold12745,Scaffold140,Scaffold1348,Scaffold65047,Scaffold29329,Scaffold7629,Scaffold513,Scaffold872,Scaffold2399,Scaffold5482,Scaffold21225,Scaffold362,Scaffold184259,Scaffold31822,Scaffold21901,Scaffold52055,Scaffold532508,Scaffold546284,Scaffold121436,Scaffold534503,Scaffold41143,Scaffold56813,Scaffold546049,Scaffold5633,Scaffold549543,Scaffold552214,Scaffold106529,Scaffold552870,Scaffold51348,Scaffold16315,Scaffold531838,Scaffold43226,Scaffold536796,Scaffold3982,Scaffold31695,Scaffold34137,Scaffold8271,Scaffold4957,Scaffold2868,Scaffold2278,Scaffold5343,Scaffold47091,Scaffold5863,Scaffold1092,Scaffold7377,Scaffold554481,Scaffold4745,Scaffold19944,Scaffold13737,Scaffold4438,Scaffold21622,Scaffold84,Scaffold23272,Scaffold56558,Scaffold24114,Scaffold4648,Scaffold24342,Scaffold564559,Scaffold10191,Scaffold6169,Scaffold22384,Scaffold12477,Scaffold2045,Scaffold797,Scaffold536919,Scaffold18630,Scaffold2093,Scaffold4492,Scaffold4605,Scaffold551890,Scaffold61055,Scaffold137103,Scaffold68632,Scaffold1405,Scaffold14536,Scaffold10040,Scaffold22132,Scaffold21138,Scaffold12130,Scaffold4141,Scaffold82530,Scaffold2921,Scaffold2777,Scaffold814,Scaffold1134,Scaffold593,Scaffold18097,Scaffold706,Scaffold2055,Scaffold6409,Scaffold6,Scaffold28606,Scaffold236960,Scaffold53581,Scaffold833,Scaffold1461,Scaffold7800,Scaffold10352,Scaffold25212,Scaffold28371,Scaffold546560,Scaffold7609,Scaffold51319,Scaffold550516,Scaffold1353,Scaffold9290,Scaffold1394,Scaffold7938,Scaffold6669,Scaffold3913,Scaffold533462,Scaffold108640,Scaffold2541,Scaffold3610,Scaffold37157,Scaffold10080,Scaffold25546,Scaffold932,Scaffold39921,Scaffold555638,Scaffold26302,Scaffold27744,Scaffold3295,Scaffold23833,Scaffold107768,Scaffold549856,Scaffold32419,Scaffold3591,Scaffold43015,Scaffold3098,Scaffold2326,Scaffold27883,Scaffold69281,Scaffold26822,Scaffold563111,Scaffold555370,Scaffold565071,Scaffold29262,Scaffold15856,Scaffold2502,Scaffold18535,Scaffold2310,Scaffold7111,Scaffold562823,Scaffold532617,Scaffold1717,Scaffold1479,Scaffold112394,Scaffold6479,Scaffold114229,Scaffold4627,Scaffold33808,Scaffold1932,Scaffold27619,Scaffold15874,Scaffold1397,Scaffold16603,Scaffold538042,Scaffold36785,Scaffold34375,Scaffold2970,Scaffold556045,Scaffold972,Scaffold66074,Scaffold2111,Scaffold68955,Scaffold5221,Scaffold3956,Scaffold2953,Scaffold9453,Scaffold131496,Scaffold8105,Scaffold550744,Scaffold10992,Scaffold19606,Scaffold1904,Scaffold48762,Scaffold7634,Scaffold35237,Scaffold19571,Scaffold533701,Scaffold1299,Scaffold18946,Scaffold13006,Scaffold11680,Scaffold2770,Scaffold6925,Scaffold3992,Scaffold370,Scaffold558050,Scaffold552117,Scaffold739,Scaffold978,Scaffold118887,Scaffold78651,Scaffold2802,Scaffold28453,Scaffold36197,Scaffold5299,Scaffold16809,Scaffold1874,Scaffold111998,Scaffold542176,Scaffold7024,Scaffold26922,Scaffold534517,Scaffold13059,Scaffold18757,Scaffold18638,Scaffold45101,Scaffold942,Scaffold6355,Scaffold757,Scaffold17483,Scaffold6190,Scaffold544732,Scaffold65234,Scaffold553172,Scaffold6181,Scaffold2238,Scaffold1935,Scaffold553495,Scaffold11919,Scaffold549087,Scaffold61883,Scaffold539108,Scaffold1583,Scaffold3936,Scaffold41469,Scaffold43510,Scaffold23811,Scaffold54360,Scaffold19211,Scaffold58036,Scaffold153145,Scaffold2984,Scaffold549901,Scaffold1449,Scaffold68400,Scaffold9337,Scaffold20063,Scaffold2796,Scaffold639,Scaffold9527,Scaffold6516,Scaffold18808,Scaffold15631,Scaffold8161,Scaffold14607,Scaffold488,Scaffold11910,Scaffold171366,Scaffold70395,Scaffold1495,Scaffold10524,Scaffold557999,Scaffold41521,Scaffold37482,Scaffold10917,Scaffold15645,Scaffold556807,Scaffold32801,Scaffold33862,Scaffold43940,Scaffold123700,Scaffold842,Scaffold6644,Scaffold167632,Scaffold27145,Scaffold3881,Scaffold2216,Scaffold36831,Scaffold32687,Scaffold17942,Scaffold66973,Scaffold7946,Scaffold2535,Scaffold564731,Scaffold53544,Scaffold45353,Scaffold10939,Scaffold33978,Scaffold3810,Scaffold57513,Scaffold559225,Scaffold4686,Scaffold4971,Scaffold3811,Scaffold40109,Scaffold51979,Scaffold13692,Scaffold10143,Scaffold560565,Scaffold548860,Scaffold68478,Scaffold10595,Scaffold4102,Scaffold29745,Scaffold4088,Scaffold30575,Scaffold71296,Scaffold5610,Scaffold532944,Scaffold10761,Scaffold554057,Scaffold564452,Scaffold886,Scaffold6967,Scaffold671,Scaffold2163,Scaffold18565,Scaffold20813,Scaffold6294,Scaffold10525,Scaffold551979,Scaffold1142,Scaffold725,Scaffold31459,Scaffold439,Scaffold19085,Scaffold119990,Scaffold61985,Scaffold41442,Scaffold2918,Scaffold537006,Scaffold3205,Scaffold36800,Scaffold16079,Scaffold561762,Scaffold78047,Scaffold375,Scaffold6221,Scaffold42445,Scaffold8820,Scaffold23868,Scaffold23316,Scaffold558208,Scaffold405,Scaffold13829,Scaffold46159,Scaffold555198,Scaffold1886,Scaffold9849,Scaffold16195,Scaffold37333,Scaffold47761,Scaffold2145,Scaffold140488,Scaffold3504,Scaffold11626,Scaffold7746,Scaffold17922,Scaffold157559,Scaffold550274,Scaffold71476,Scaffold71692,Scaffold96570,Scaffold68316,Scaffold544208,Scaffold34509,Scaffold11507,Scaffold109598,Scaffold9519,Scaffold157231,Scaffold3150,Scaffold4559,Scaffold1388,Scaffold3698,Scaffold6000,Scaffold42987,Scaffold5212,Scaffold71245,Scaffold545556,Scaffold22165,Scaffold1379,Scaffold3604,Scaffold2070,Scaffold14931,Scaffold15996,Scaffold46806,Scaffold6783,Scaffold5037,Scaffold2033,Scaffold38485,Scaffold106480,Scaffold550713,Scaffold1191,Scaffold541612,Scaffold4367,Scaffold28231,Scaffold1868,Scaffold7011,Scaffold3838,Scaffold374,Scaffold538156,Scaffold37029,Scaffold7932,Scaffold3828,Scaffold1580,Scaffold38594,Scaffold4753,Scaffold20550,Scaffold21169,Scaffold1402,Scaffold3483,Scaffold21150,Scaffold43765,Scaffold826,Scaffold565182,Scaffold48769,Scaffold47652,Scaffold131570,Scaffold2009,Scaffold4749,Scaffold4941,Scaffold11326,Scaffold8386,Scaffold560106,Scaffold160682,Scaffold4741,Scaffold564634,Scaffold3569,Scaffold6365,Scaffold37423,Scaffold28689,Scaffold2948,Scaffold5986,Scaffold57536,Scaffold5287,Scaffold536457,Scaffold5675,Scaffold5374,Scaffold29941,Scaffold557532,Scaffold222905,Scaffold1964,Scaffold70502,Scaffold33018,Scaffold3677,Scaffold5648,Scaffold661,Scaffold195,Scaffold23580,Scaffold10667,Scaffold12907,Scaffold3442,Scaffold14106,Scaffold49402,Scaffold31409,Scaffold13443,Scaffold86445,Scaffold3453,Scaffold28013,Scaffold38208,Scaffold30508,Scaffold166275,Scaffold95039,Scaffold64720,Scaffold548958,Scaffold25993,Scaffold49545,Scaffold2822,Scaffold561961,Scaffold333,Scaffold12795,Scaffold15965,Scaffold1933,Scaffold43331,Scaffold42586,Scaffold151696,Scaffold35522,Scaffold562790,Scaffold130246,Scaffold36525,Scaffold160124,Scaffold2938,Scaffold211009,Scaffold565199,Scaffold38526,Scaffold26534,Scaffold539155,Scaffold1661,Scaffold2857,Scaffold20534,Scaffold5323,Scaffold5630,Scaffold39751,Scaffold11178,Scaffold558362,Scaffold13664,Scaffold9950,Scaffold61025,Scaffold161034,Scaffold17308,Scaffold560936,Scaffold548674,Scaffold8822,Scaffold26737,Scaffold555639,Scaffold32804,Scaffold27916,Scaffold36773,Scaffold20951,Scaffold9427,Scaffold565418,Scaffold5244,Scaffold4396,Scaffold7290,Scaffold15727,Scaffold24274,Scaffold554795,Scaffold39627,Scaffold2148,Scaffold7897,Scaffold169515,Scaffold51523,Scaffold38090,Scaffold12081,Scaffold3476,Scaffold3880,Scaffold15881,Scaffold120531,Scaffold10713,Scaffold283,Scaffold5367,Scaffold11271,Scaffold9827,Scaffold4881,Scaffold253299,Scaffold7850,Scaffold843,Scaffold1281,Scaffold538528,Scaffold551233,Scaffold24481,Scaffold114945,Scaffold414,Scaffold101736,Scaffold28,Scaffold5468,Scaffold5758,Scaffold145644,Scaffold537799,Scaffold4126,Scaffold243734,Scaffold8740,Scaffold557611,Scaffold4070,Scaffold5525,Scaffold536638,Scaffold10095,Scaffold20164,Scaffold4269,Scaffold565571,Scaffold8846,Scaffold28605,Scaffold12464,Scaffold18593,Scaffold563214,Scaffold6442,Scaffold2605,Scaffold558045,Scaffold5059,Scaffold59615,Scaffold57999,Scaffold5996,Scaffold4430,Scaffold54809,Scaffold3189,Scaffold12481,Scaffold4554,Scaffold6193,Scaffold19591,Scaffold2249,Scaffold534859,Scaffold4709,Scaffold78662,Scaffold20736,Scaffold5201,Scaffold31705,Scaffold51606,Scaffold5999,Scaffold17826,Scaffold37733,Scaffold77690,Scaffold1938,Scaffold17660,Scaffold7948,Scaffold43294,Scaffold4822,Scaffold1975,Scaffold540735,Scaffold16221,Scaffold35826,Scaffold1693,Scaffold3422,Scaffold11481,Scaffold51592,Scaffold27653,Scaffold65756,Scaffold7650,Scaffold9373,Scaffold4471,Scaffold9363,Scaffold548243,Scaffold538474,Scaffold45450,Scaffold555000,Scaffold2990,Scaffold7590,Scaffold541163,Scaffold559565,Scaffold28527,Scaffold36562,Scaffold100666,Scaffold62082,Scaffold546301,Scaffold64982,Scaffold67526,Scaffold71768,Scaffold284,Scaffold9660,Scaffold557867,Scaffold29089,Scaffold564997,Scaffold2791,Scaffold23768,Scaffold1718,Scaffold18591,Scaffold5115,Scaffold6195,Scaffold37828,Scaffold2369,Scaffold51721,Scaffold534068,Scaffold542741,Scaffold13550,Scaffold558667,Scaffold59243,Scaffold555269,Scaffold547039,Scaffold557659,Scaffold193130,Scaffold3235,Scaffold59785,Scaffold6124,Scaffold539324,Scaffold23677,Scaffold10402,Scaffold132665,Scaffold19024,Scaffold65132,Scaffold1418,Scaffold6173,Scaffold4014,Scaffold77488,Scaffold13710,Scaffold16661,Scaffold56869,Scaffold123,Scaffold337,Scaffold24237,Scaffold544456,Scaffold546656,Scaffold20520,Scaffold5560,Scaffold15925,Scaffold28084,Scaffold544134,Scaffold33254,Scaffold5802,Scaffold11340,Scaffold533484,Scaffold535751,Scaffold12853,Scaffold20600,Scaffold532271,Scaffold531835,Scaffold532730,Scaffold25742,Scaffold51161,Scaffold534131,Scaffold17686,Scaffold559216,Scaffold4072,Scaffold555505,Scaffold17759,Scaffold542490,Scaffold236516,Scaffold540403,Scaffold9159,Scaffold144070,Scaffold13646,Scaffold4066,Scaffold26804,Scaffold536630,Scaffold32494,Scaffold46472,Scaffold27393,Scaffold29151,Scaffold34103,Scaffold535784,Scaffold548564,Scaffold10626,Scaffold43197,Scaffold26340,Scaffold548762,Scaffold16922,Scaffold48223,Scaffold58152,Scaffold5236,Scaffold552098,Scaffold79593,Scaffold27830,Scaffold543659,Scaffold24377,Scaffold72494,Scaffold545737,Scaffold21722,Scaffold259132,Scaffold90339,Scaffold547680,Scaffold544039,Scaffold34821,Scaffold164250,Scaffold20081,Scaffold45357,Scaffold17906,Scaffold547214,Scaffold5536,Scaffold3231,Scaffold52303,Scaffold118669,Scaffold25226,Scaffold11047,Scaffold51199,Scaffold547069,Scaffold22876,Scaffold558618,Scaffold25724,Scaffold31591,Scaffold531783,Scaffold35469,Scaffold562350,Scaffold98362,Scaffold13900,Scaffold560377,Scaffold45642,Scaffold25774,Scaffold25699,Scaffold86091,Scaffold81816,Scaffold556900,Scaffold30844,Scaffold6565,Scaffold27980,Scaffold38853,Scaffold22946,Scaffold16465,Scaffold32406,Scaffold6291,Scaffold30555,Scaffold67334,Scaffold560080,Scaffold50494,Scaffold42126,Scaffold36690,Scaffold31744,Scaffold680,Scaffold22593,Scaffold37493,Scaffold542547,Scaffold46064,Scaffold16139,Scaffold34976,Scaffold5885,Scaffold539784,Scaffold2659,Scaffold3480,Scaffold17134,Scaffold10726,Scaffold25884,Scaffold23009,Scaffold40403,Scaffold7571,Scaffold8665,Scaffold31391,Scaffold128807,Scaffold36337,Scaffold143928,Scaffold548263,Scaffold52910,Scaffold54473,Scaffold8169,Scaffold57996,Scaffold40745,Scaffold556408,Scaffold5523,Scaffold78465,Scaffold557096,Scaffold7605,Scaffold21087,Scaffold6765,Scaffold2539,Scaffold86271,Scaffold44553,Scaffold45172,Scaffold19026,Scaffold22151,Scaffold531937,Scaffold16796,Scaffold17572,Scaffold13950,Scaffold21716,Scaffold3376,Scaffold13312,Scaffold89898,Scaffold4387,Scaffold4804,Scaffold553260,Scaffold2801,Scaffold563873,Scaffold500,Scaffold22641,Scaffold8977,Scaffold37761,Scaffold543672,Scaffold546685,Scaffold550709,Scaffold549334,Scaffold46200,Scaffold23369,Scaffold3606,Scaffold6137,Scaffold46794,Scaffold541686,Scaffold538925,Scaffold20722,Scaffold534097,Scaffold28480,Scaffold5841,Scaffold537441,Scaffold34952,Scaffold539489,Scaffold2773,Scaffold556589,Scaffold27604,Scaffold12365,Scaffold9931,Scaffold3062,Scaffold565161,Scaffold13183,Scaffold19091,Scaffold5706,Scaffold9052,Scaffold69603,Scaffold14161,Scaffold49808,Scaffold6797,Scaffold43546,Scaffold21418,Scaffold142619,Scaffold12576,Scaffold5551,Scaffold44241,Scaffold560645,Scaffold8104,Scaffold116917,Scaffold50133,Scaffold48302,Scaffold42579,Scaffold1319,Scaffold621,Scaffold552753,Scaffold13669,Scaffold12642,Scaffold21758,Scaffold66763,Scaffold49737,Scaffold69502,Scaffold564518,Scaffold64163,Scaffold6054,Scaffold17991,Scaffold966,Scaffold11501,Scaffold25925,Scaffold557377,Scaffold13607,Scaffold553380,Scaffold203,Scaffold5915,Scaffold546088,Scaffold238983,Scaffold6769,Scaffold29308,Scaffold48901,Scaffold26381,Scaffold50269,Scaffold42061,Scaffold8734,Scaffold551642,Scaffold6916,Scaffold28592,Scaffold2346,Scaffold83523,Scaffold4181,Scaffold20695,Scaffold31976,Scaffold35191,Scaffold25381,Scaffold17199,Scaffold4759,Scaffold12296,Scaffold576,Scaffold9897,Scaffold550305,Scaffold12463,Scaffold13813,Scaffold36042,Scaffold31578,Scaffold548747,Scaffold32641,Scaffold253866,Scaffold3908,Scaffold53302,Scaffold563233,Scaffold552743,Scaffold1955,Scaffold28728,Scaffold4727,Scaffold5902,Scaffold30232,Scaffold21330,Scaffold5097,Scaffold26890,Scaffold534713,Scaffold24555,Scaffold22493,Scaffold151826,Scaffold556751,Scaffold19598,Scaffold109799,Scaffold3536,Scaffold21156,Scaffold549929,Scaffold59522,Scaffold24171,Scaffold875,Scaffold52804,Scaffold3922,Scaffold8126,Scaffold5164,Scaffold7750,Scaffold1534,Scaffold1143,Scaffold554256,Scaffold3873,Scaffold6862,Scaffold30436,Scaffold21817,Scaffold2914,Scaffold105860,Scaffold38451,Scaffold1163,Scaffold51364,Scaffold4175,Scaffold1223,Scaffold19404,Scaffold24938,Scaffold6045,Scaffold153374,Scaffold210067,Scaffold239,Scaffold20898,Scaffold535758,Scaffold20037,Scaffold240,Scaffold204823,Scaffold61828,Scaffold16011,Scaffold16335,Scaffold110519,Scaffold1836,Scaffold3296,Scaffold564889,Scaffold132176,Scaffold31859,Scaffold3944,Scaffold22820,Scaffold545416,Scaffold31717,Scaffold2742,Scaffold536825,Scaffold15961,Scaffold97843,Scaffold545648,Scaffold54420,Scaffold29051,Scaffold24726,Scaffold563228,Scaffold25434,Scaffold10691,Scaffold20868,Scaffold13924,Scaffold83044,Scaffold1503,Scaffold48402,Scaffold2279,Scaffold22831,Scaffold9006,Scaffold70229,Scaffold30144,Scaffold10984,Scaffold564285,Scaffold538944,Scaffold1358,Scaffold550242,Scaffold413,Scaffold1186,Scaffold7246,Scaffold215643,Scaffold3524,Scaffold37669,Scaffold559781,Scaffold8224,Scaffold18354,Scaffold13532,Scaffold11121,Scaffold540782,Scaffold12971,Scaffold552467,Scaffold533064,Scaffold388,Scaffold105,Scaffold48295,Scaffold12680,Scaffold704,Scaffold27686,Scaffold562128,Scaffold148116,Scaffold15596,Scaffold1703,Scaffold6082,Scaffold150188,Scaffold4142,Scaffold44406,Scaffold540085,Scaffold4151,Scaffold538969,Scaffold3114,Scaffold4121,Scaffold1777,Scaffold5587,Scaffold555303,Scaffold15792,Scaffold1456,Scaffold29546,Scaffold560103,Scaffold981,Scaffold24285,Scaffold43293,Scaffold4391,Scaffold6302,Scaffold173184,Scaffold4631,Scaffold5159,Scaffold29264,Scaffold562225,Scaffold538125,Scaffold155802,Scaffold551061,Scaffold6494,Scaffold6467,Scaffold1919,Scaffold175,Scaffold48191,Scaffold546946,Scaffold27821,Scaffold127506,Scaffold13129,Scaffold544317,Scaffold532859,Scaffold744,Scaffold1436,Scaffold48462,Scaffold18366,Scaffold301,Scaffold22647,Scaffold43601,Scaffold1462,Scaffold549288,Scaffold5910,Scaffold70718,Scaffold3595,Scaffold9296,Scaffold3520,Scaffold7367,Scaffold6577,Scaffold534514,Scaffold456,Scaffold5154,Scaffold11166,Scaffold4200,Scaffold6680,Scaffold550289,Scaffold12308,Scaffold173400,Scaffold28849,Scaffold26469,Scaffold591,Scaffold1373,Scaffold6461,Scaffold4027,Scaffold24741,Scaffold47528,Scaffold249,Scaffold29567,Scaffold5574,Scaffold988,Scaffold109882,Scaffold536203,Scaffold21192,Scaffold284995,Scaffold147500,Scaffold10289,Scaffold5070,Scaffold4064,Scaffold691,Scaffold10293,Scaffold748,Scaffold18063,Scaffold20439,Scaffold30810,Scaffold1046,Scaffold8690,Scaffold2022,Scaffold558043,Scaffold31966,Scaffold9044,Scaffold565630,Scaffold560279,Scaffold682,Scaffold553055,Scaffold6031,Scaffold24298,Scaffold71796,Scaffold535083,Scaffold55957,Scaffold547843,Scaffold232,Scaffold15738,Scaffold6057,Scaffold1559,Scaffold18463,Scaffold8340,Scaffold7129,Scaffold2529,Scaffold7341,Scaffold18440,Scaffold26083,Scaffold15828,Scaffold209,Scaffold559963,Scaffold35993,Scaffold3990,Scaffold8515,Scaffold3241,Scaffold19790,Scaffold531318,Scaffold31258,Scaffold1673,Scaffold551593,Scaffold28557,Scaffold5373,Scaffold27184,Scaffold16943,Scaffold554479,Scaffold8218,Scaffold10979,Scaffold3044,Scaffold549375,Scaffold1376,Scaffold304,Scaffold556652,Scaffold10481,Scaffold13082,Scaffold545899,Scaffold17499,Scaffold40044,Scaffold20802,Scaffold96,Scaffold1009,Scaffold289,Scaffold174,Scaffold555854,Scaffold139031,Scaffold678,Scaffold131905,Scaffold16686,Scaffold558550,Scaffold2328,Scaffold554038,Scaffold2910,Scaffold16351,Scaffold121734,Scaffold3338,Scaffold535828,Scaffold9994,Scaffold540,Scaffold484,Scaffold995,Scaffold5565,Scaffold24122,Scaffold549829,Scaffold34089,Scaffold45982,Scaffold12404,Scaffold544894,Scaffold533163,Scaffold2592,Scaffold14412,Scaffold61867,Scaffold5435,Scaffold4207,Scaffold11723,Scaffold63268,Scaffold9509,Scaffold2255,Scaffold201100,Scaffold545932,Scaffold139451,Scaffold46957,Scaffold60574,Scaffold64578,Scaffold9780,Scaffold33516,Scaffold7743,Scaffold8456,Scaffold352,Scaffold55602,Scaffold9013,Scaffold550904,Scaffold532474,Scaffold29254,Scaffold31593,Scaffold536672,Scaffold16917,Scaffold17179,Scaffold7529,Scaffold26552,Scaffold16370,Scaffold535715,Scaffold4379,Scaffold8995,Scaffold21124,Scaffold71976,Scaffold28900,Scaffold11050,Scaffold13616,Scaffold30942,Scaffold24422,Scaffold16459,Scaffold5148,Scaffold533934,Scaffold8012,Scaffold33739,Scaffold9885,Scaffold17021,Scaffold545801,Scaffold17318,Scaffold9585,Scaffold6146,Scaffold15714,Scaffold16771,Scaffold564576,Scaffold23046,Scaffold114078,Scaffold32096,Scaffold7645,Scaffold28560,Scaffold549673,Scaffold6288,Scaffold40254,Scaffold39619,Scaffold6437,Scaffold10868,Scaffold8273,Scaffold27369,Scaffold43868,Scaffold71039,Scaffold555857,Scaffold127281,Scaffold15557,Scaffold105470,Scaffold10142,Scaffold15742,Scaffold17242,Scaffold7895,Scaffold534612,Scaffold561076,Scaffold79237,Scaffold56806,Scaffold6185,Scaffold8603,Scaffold21186,Scaffold15624,Scaffold67707,Scaffold535720,Scaffold4462,Scaffold8350,Scaffold8117,Scaffold9583,Scaffold7439,Scaffold202566,Scaffold15691,Scaffold8982,Scaffold9095,Scaffold2634,Scaffold86188
Scaffold48912,Scaffold3451,Scaffold8605,Scaffold28744,Scaffold2089,Scaffold552471,Scaffold22375,Scaffold547022,Scaffold544405,Scaffold28260,Scaffold37328,Scaffold565311,Scaffold19238,Scaffold553488,Scaffold36851,Scaffold537933,Scaffold52253,Scaffold30051,Scaffold11790,Scaffold3113,Scaffold15774,Scaffold557287,Scaffold53464,Scaffold1497,Scaffold39373,Scaffold2800,Scaffold11176,Scaffold7827,Scaffold157,Scaffold8123,Scaffold555617,Scaffold774,Scaffold4158,Scaffold6981,Scaffold92,Scaffold4573,Scaffold11625,Scaffold48,Scaffold65084,Scaffold26387,Scaffold5807,Scaffold558233,Scaffold13722,Scaffold6627,Scaffold554069,Scaffold541093,Scaffold562989,Scaffold6858,Scaffold138365,Scaffold9999,Scaffold46132,Scaffold950,Scaffold4283,Scaffold156,Scaffold13919,Scaffold5099,Scaffold559092,Scaffold35395,Scaffold10867,Scaffold7006,Scaffold98519,Scaffold35253,Scaffold59283,Scaffold4380,Scaffold10288,Scaffold5916,Scaffold44451,Scaffold26640,Scaffold6161,Scaffold2342,Scaffold15569,Scaffold4509,Scaffold543449,Scaffold12240,Scaffold85819,Scaffold21,Scaffold22370,Scaffold2697,Scaffold1878,Scaffold539918,Scaffold3064,Scaffold1325,Scaffold32707,Scaffold10766,Scaffold11369,Scaffold1195,Scaffold4087,Scaffold5637,Scaffold2054,Scaffold7455,Scaffold4711,Scaffold47251,Scaffold43550,Scaffold6635,Scaffold15900,Scaffold28908,Scaffold2511,Scaffold5117,Scaffold2095,Scaffold4442,Scaffold537198,Scaffold10157,Scaffold556163,Scaffold117,Scaffold23611,Scaffold3152,Scaffold410,Scaffold920,Scaffold1217,Scaffold11754,Scaffold5048,Scaffold38529,Scaffold2925,Scaffold3526,Scaffold164870,Scaffold11056,Scaffold4330,Scaffold1452,Scaffold6928,Scaffold9309,Scaffold4097,Scaffold2798,Scaffold546863,Scaffold17185,Scaffold13870,Scaffold127933,Scaffold3186,Scaffold3421,Scaffold2901,Scaffold7262,Scaffold57078,Scaffold5199,Scaffold596,Scaffold51831,Scaffold2560,Scaffold4031,Scaffold38723,Scaffold101568,Scaffold1550,Scaffold67150,Scaffold176225,Scaffold42694,Scaffold526,Scaffold11250,Scaffold3184,Scaffold534156,Scaffold5103,Scaffold5742,Scaffold2662,Scaffold1683,Scaffold10007,Scaffold918,Scaffold13658,Scaffold2019,Scaffold547927,Scaffold1941,Scaffold537979,Scaffold27560,Scaffold5586,Scaffold5726,Scaffold1184,Scaffold836,Scaffold6323,Scaffold16031,Scaffold558524,Scaffold1807,Scaffold23563,Scaffold59009,Scaffold4091,Scaffold293942,Scaffold8502,Scaffold2234,Scaffold87339,Scaffold5575,Scaffold7802,Scaffold2753,Scaffold343,Scaffold564201,Scaffold933,Scaffold15540,Scaffold250,Scaffold3093,Scaffold559956,Scaffold214,Scaffold117034,Scaffold10858,Scaffold71016,Scaffold5593,Scaffold546828,Scaffold11304,Scaffold4625,Scaffold537611,Scaffold16042,Scaffold1101,Scaffold10359,Scaffold1425,Scaffold6579,Scaffold17595,Scaffold2597,Scaffold109279,Scaffold9180,Scaffold2904,Scaffold27207,Scaffold23325,Scaffold137414,Scaffold41592,Scaffold28484,Scaffold2593,Scaffold10387,Scaffold134119,Scaffold3551,Scaffold8081,Scaffold846,Scaffold7456,Scaffold1378,Scaffold2363,Scaffold545706,Scaffold2028,Scaffold2731,Scaffold6452,Scaffold112,Scaffold4882,Scaffold23730,Scaffold2561,Scaffold557970,Scaffold2716,Scaffold5820,Scaffold7042,Scaffold3870,Scaffold558083,Scaffold152719,Scaffold21707,Scaffold1127,Scaffold54814,Scaffold14544,Scaffold559185,Scaffold33426,Scaffold24529,Scaffold8696,Scaffold188,Scaffold16774,Scaffold555850,Scaffold6501,Scaffold561968,Scaffold723,Scaffold8289,Scaffold28168,Scaffold3491,Scaffold100700,Scaffold5743,Scaffold13391,Scaffold13625,Scaffold86083,Scaffold60660,Scaffold5923,Scaffold22516,Scaffold7574,Scaffold16491,Scaffold136886,Scaffold9463,Scaffold540276,Scaffold5951,Scaffold1037,Scaffold3986,Scaffold6095,Scaffold40538,Scaffold1115,Scaffold1297,Scaffold8544,Scaffold318,Scaffold1044,Scaffold10515,Scaffold617,Scaffold11068,Scaffold1074,Scaffold1714,Scaffold1533,Scaffold432,Scaffold331,Scaffold9103,Scaffold219,Scaffold10149,Scaffold3484,Scaffold14515,Scaffold25145,Scaffold29434,Scaffold708,Scaffold12597,Scaffold949,Scaffold6900,Scaffold64395,Scaffold51085,Scaffold536013,Scaffold20381,Scaffold5528,Scaffold3570,Scaffold39608,Scaffold6237,Scaffold6820,Scaffold40763,Scaffold56110,Scaffold25028,Scaffold9212,Scaffold7089,Scaffold6228,Scaffold537991,Scaffold29040,Scaffold12078,Scaffold1930,Scaffold195010,Scaffold10920,Scaffold49339,Scaffold5396,Scaffold4895,Scaffold33910,Scaffold254104,Scaffold8691,Scaffold541142,Scaffold4616,Scaffold11824,Scaffold11897,Scaffold1786,Scaffold31640,Scaffold40513,Scaffold5006,Scaffold1470,Scaffold8034,Scaffold2651,Scaffold10343,Scaffold58633,Scaffold1136,Scaffold1283,Scaffold552721,Scaffold1596,Scaffold213927,Scaffold767,Scaffold4457,Scaffold1301,Scaffold356,Scaffold6281,Scaffold11145,Scaffold13491,Scaffold23551,Scaffold1891,Scaffold6907,Scaffold538648,Scaffold69063,Scaffold54446,Scaffold96575,Scaffold1287,Scaffold11073,Scaffold8611,Scaffold25899,Scaffold5195,Scaffold38194,Scaffold6006,Scaffold17174,Scaffold44485,Scaffold44,Scaffold59488,Scaffold531540,Scaffold39221,Scaffold6806,Scaffold8951,Scaffold71257,Scaffold14348,Scaffold35356,Scaffold5576,Scaffold24958,Scaffold50819,Scaffold5412,Scaffold189,Scaffold20486,Scaffold2668,Scaffold59706,Scaffold7100,Scaffold80,Scaffold236876,Scaffold26367,Scaffold5436,Scaffold130969,Scaffold2139,Scaffold4926,Scaffold312,Scaffold56200,Scaffold9369,Scaffold59139,Scaffold6503,Scaffold5875,Scaffold34971,Scaffold3488,Scaffold848,Scaffold29692,Scaffold40023,Scaffold1915,Scaffold41371,Scaffold553621,Scaffold20650,Scaffold1946,Scaffold4639,Scaffold47040,Scaffold2431,Scaffold2847,Scaffold10232,Scaffold17734,Scaffold6182,Scaffold287,Scaffold7460,Scaffold7484,Scaffold6373,Scaffold10125,Scaffold79888,Scaffold16522,Scaffold40633,Scaffold1724,Scaffold241586,Scaffold3528,Scaffold542140,Scaffold50892,Scaffold15606,Scaffold4225,Scaffold5418,Scaffold792,Scaffold42,Scaffold32387,Scaffold35922,Scaffold13284,Scaffold6666,Scaffold563605,Scaffold34488,Scaffold16382,Scaffold46460,Scaffold2393,Scaffold564685,Scaffold463,Scaffold47065,Scaffold134732,Scaffold8511,Scaffold19910,Scaffold4726,Scaffold9751,Scaffold7832,Scaffold2845,Scaffold1647,Scaffold8431,Scaffold6244,Scaffold30214,Scaffold64305,Scaffold1174,Scaffold30498,Scaffold51377,Scaffold5835,Scaffold532994,Scaffold4593,Scaffold28963,Scaffold545705,Scaffold19144,Scaffold544589,Scaffold11503,Scaffold545073,Scaffold2456,Scaffold31193,Scaffold64676,Scaffold531798,Scaffold71347,Scaffold558443,Scaffold198140,Scaffold17398,Scaffold550204,Scaffold538086,Scaffold23522,Scaffold8420,Scaffold555290,Scaffold6970,Scaffold8924,Scaffold40685,Scaffold87574,Scaffold5975,Scaffold1871,Scaffold49061,Scaffold4135,Scaffold36778,Scaffold534079,Scaffold543230,Scaffold29183,Scaffold532248,Scaffold22252,Scaffold11732,Scaffold21725,Scaffold22863,Scaffold167647,Scaffold105943,Scaffold5344,Scaffold121364,Scaffold267536,Scaffold3719,Scaffold18898,Scaffold537373,Scaffold5825,Scaffold222034,Scaffold69088,Scaffold127412,Scaffold41295,Scaffold533634,Scaffold544371,Scaffold188301,Scaffold9421,Scaffold12316,Scaffold4991,Scaffold23500,Scaffold24085,Scaffold107561,Scaffold348,Scaffold43374,Scaffold558307,Scaffold20033,Scaffold37820,Scaffold24013,Scaffold1629,Scaffold543685,Scaffold72197,Scaffold11594,Scaffold277137,Scaffold140419,Scaffold538720,Scaffold38679,Scaffold3250,Scaffold548858,Scaffold539498,Scaffold16072,Scaffold561997,Scaffold924,Scaffold561749,Scaffold244987,Scaffold3542,Scaffold7222,Scaffold533717,Scaffold62630,Scaffold5534,Scaffold561105,Scaffold2627,Scaffold3343,Scaffold1368,Scaffold1729,Scaffold22324,Scaffold21063,Scaffold10108,Scaffold16086,Scaffold50497,Scaffold2963,Scaffold3533,Scaffold13490,Scaffold9631,Scaffold563092,Scaffold80563,Scaffold1080,Scaffold269661,Scaffold27978,Scaffold7465,Scaffold560490,Scaffold1298,Scaffold56753,Scaffold140084,Scaffold10508,Scaffold17593,Scaffold6901,Scaffold549237,Scaffold26010,Scaffold7575,Scaffold19471,Scaffold24666,Scaffold33868,Scaffold48513,Scaffold537474,Scaffold5384,Scaffold11295,Scaffold26310,Scaffold10329,Scaffold8869,Scaffold8090,Scaffold6301,Scaffold26173,Scaffold190719,Scaffold536707,Scaffold41050,Scaffold12475,Scaffold16064,Scaffold563134,Scaffold557507,Scaffold78619,Scaffold36513,Scaffold552171,Scaffold555495,Scaffold534229,Scaffold553081,Scaffold33937,Scaffold7923,Scaffold17169,Scaffold29447,Scaffold531793,Scaffold54459,Scaffold42043,Scaffold39843,Scaffold536657,Scaffold29413,Scaffold26693,Scaffold7934,Scaffold12523,Scaffold1383,Scaffold17317,Scaffold10255,Scaffold539188,Scaffold551476,Scaffold550060,Scaffold32766,Scaffold4583,Scaffold4437,Scaffold546605,Scaffold6856,Scaffold46400,Scaffold1322,Scaffold49515,Scaffold16696,Scaffold3161,Scaffold50138,Scaffold571,Scaffold2678,Scaffold7869,Scaffold9675,Scaffold553651,Scaffold64015,Scaffold62,Scaffold551780,Scaffold7531,Scaffold808,Scaffold4018,Scaffold560462,Scaffold18569,Scaffold7392,Scaffold40596,Scaffold46930,Scaffold42626,Scaffold556492,Scaffold9578,Scaffold71521,Scaffold46387,Scaffold8563,Scaffold9708,Scaffold7391,Scaffold532,Scaffold1222,Scaffold6610,Scaffold37551,Scaffold37379,Scaffold38776,Scaffold16210,Scaffold8843,Scaffold37266,Scaffold30224,Scaffold23220,Scaffold9595,Scaffold62658,Scaffold10400,Scaffold6915,Scaffold7926,Scaffold26483,Scaffold28659,Scaffold41520,Scaffold539866,Scaffold553381,Scaffold24244,Scaffold24699,Scaffold2524,Scaffold47107,Scaffold271467,Scaffold157114,Scaffold532405,Scaffold45054,Scaffold58731,Scaffold36733,Scaffold59259,Scaffold33308,Scaffold28931,Scaffold561251,Scaffold279154,Scaffold3685,Scaffold5843,Scaffold25743,Scaffold100373,Scaffold550166,Scaffold144036,Scaffold51,Scaffold113481,Scaffold15449,Scaffold33856,Scaffold48903,Scaffold2467,Scaffold7128,Scaffold7003,Scaffold7559,Scaffold6051,Scaffold17606,Scaffold34859,Scaffold88,Scaffold13963,Scaffold554572,Scaffold47398,Scaffold1175,Scaffold135008,Scaffold38811,Scaffold48110,Scaffold50129,Scaffold13933,Scaffold42783,Scaffold13299,Scaffold27873,Scaffold32831,Scaffold561633,Scaffold77818,Scaffold22413,Scaffold15654,Scaffold50379,Scaffold9263,Scaffold2643,Scaffold1767,Scaffold59641,Scaffold36769,Scaffold55093,Scaffold56867,Scaffold80916,Scaffold7997,Scaffold35806,Scaffold558271,Scaffold3390,Scaffold26823,Scaffold8549,Scaffold46743,Scaffold5653,Scaffold2750,Scaffold28138,Scaffold3840,Scaffold11685,Scaffold16451,Scaffold5224,Scaffold33814,Scaffold548017,Scaffold70849,Scaffold339,Scaffold565284,Scaffold103549,Scaffold561752,Scaffold1743,Scaffold119832,Scaffold358,Scaffold6535,Scaffold29527,Scaffold35137,Scaffold533291,Scaffold5497,Scaffold2124,Scaffold46231,Scaffold59436,Scaffold44819,Scaffold29993,Scaffold95401,Scaffold534259,Scaffold31359,Scaffold34877,Scaffold94584,Scaffold59833,Scaffold20312,Scaffold556330,Scaffold533779,Scaffold39427,Scaffold42583,Scaffold59761,Scaffold2695,Scaffold72231,Scaffold12703,Scaffold550548,Scaffold79892,Scaffold34117,Scaffold536444,Scaffold11649,Scaffold556,Scaffold546411,Scaffold18102,Scaffold4532,Scaffold20365,Scaffold3322,Scaffold2669,Scaffold3405,Scaffold534582,Scaffold36311,Scaffold3259,Scaffold16338,Scaffold23687,Scaffold1763,Scaffold561918,Scaffold122104,Scaffold63644,Scaffold543007,Scaffold196,Scaffold547526,Scaffold1084,Scaffold1900,Scaffold1438,Scaffold16258,Scaffold38898,Scaffold677,Scaffold16587,Scaffold102583,Scaffold5090,Scaffold5874,Scaffold9018,Scaffold145193,Scaffold21659,Scaffold84229,Scaffold38858,Scaffold5314,Scaffold66,Scaffold40843,Scaffold1413,Scaffold35670,Scaffold178534,Scaffold6408,Scaffold883,Scaffold1232,Scaffold4708,Scaffold244,Scaffold6151,Scaffold45034,Scaffold23829,Scaffold537754,Scaffold1140,Scaffold74304,Scaffold556711,Scaffold555087,Scaffold2188,Scaffold104,Scaffold7603,Scaffold10898,Scaffold42621,Scaffold11996,Scaffold7295,Scaffold9292,Scaffold4910,Scaffold3891,Scaffold18605,Scaffold92553,Scaffold60933,Scaffold6937,Scaffold10662,Scaffold42933,Scaffold60065,Scaffold42098,Scaffold187419,Scaffold37393,Scaffold5584,Scaffold3112,Scaffold40996,Scaffold2562,Scaffold39380,Scaffold215467,Scaffold16476,Scaffold64210,Scaffold11429,Scaffold10039,Scaffold5732,Scaffold535446,Scaffold37720,Scaffold17820,Scaffold538224,Scaffold5003,Scaffold71569,Scaffold31234,Scaffold124408,Scaffold559878,Scaffold141160,Scaffold263720,Scaffold77497,Scaffold37216,Scaffold46031,Scaffold9894,Scaffold9819,Scaffold6978,Scaffold17528,Scaffold5590,Scaffold9690,Scaffold41098,Scaffold5145,Scaffold8886,Scaffold127456,Scaffold2383,Scaffold49627,Scaffold1071,Scaffold561232,Scaffold2466,Scaffold546939,Scaffold5399,Scaffold5289,Scaffold227495,Scaffold9294,Scaffold2803,Scaffold21896,Scaffold39914,Scaffold3998,Scaffold13219,Scaffold40092,Scaffold547037,Scaffold2603,Scaffold15632,Scaffold9352,Scaffold689,Scaffold4906,Scaffold146843,Scaffold7021,Scaffold11483,Scaffold9873,Scaffold7311,Scaffold537200,Scaffold8663,Scaffold7503,Scaffold36850,Scaffold6168,Scaffold8025,Scaffold9277,Scaffold13248,Scaffold37753,Scaffold6241,Scaffold8559,Scaffold550603,Scaffold7285,Scaffold8403,Scaffold7579,Scaffold8878,Scaffold9415,Scaffold21939,Scaffold558440,Scaffold1059,Scaffold559068,Scaffold15593,Scaffold2723,Scaffold8109,Scaffold16625,Scaffold2316,Scaffold4772,Scaffold54505,Scaffold18420,Scaffold8916,Scaffold35379,Scaffold17981,Scaffold11421,Scaffold1889,Scaffold562044,Scaffold5573,Scaffold11373,Scaffold13654,Scaffold24714,Scaffold4803,Scaffold38981,Scaffold7315,Scaffold17085,Scaffold538514,Scaffold25524,Scaffold545754,Scaffold20117,Scaffold5252,Scaffold35209,Scaffold50336,Scaffold536858,Scaffold55783,Scaffold109849,Scaffold535703,Scaffold20108,Scaffold4289,Scaffold547451,Scaffold20131,Scaffold400,Scaffold3283,Scaffold174668,Scaffold5973,Scaffold17301,Scaffold15620,Scaffold545434,Scaffold537750,Scaffold13594,Scaffold15621,Scaffold45019,Scaffold532344,Scaffold537533,Scaffold26358,Scaffold4248,Scaffold66362,Scaffold67055,Scaffold3550,Scaffold7860,Scaffold4969,Scaffold277615,Scaffold974,Scaffold2515,Scaffold552983,Scaffold2318,Scaffold50306,Scaffold556446,Scaffold7204,Scaffold33714,Scaffold543826,Scaffold1639,Scaffold2064,Scaffold554124,Scaffold41065,Scaffold39796,Scaffold535607,Scaffold139,Scaffold128992,Scaffold1031,Scaffold532108,Scaffold620,Scaffold16359,Scaffold113028,Scaffold551773,Scaffold152058,Scaffold55658,Scaffold10397,Scaffold562220,Scaffold544532,Scaffold19678,Scaffold549400,Scaffold52241,Scaffold4489,Scaffold756,Scaffold1396,Scaffold54432,Scaffold18010,Scaffold553957,Scaffold535723,Scaffold105786,Scaffold8777,Scaffold10853,Scaffold6899,Scaffold124571,Scaffold13778,Scaffold8060,Scaffold15812,Scaffold107536,Scaffold23983,Scaffold294,Scaffold6586,Scaffold554111,Scaffold538817,Scaffold8082,Scaffold22615,Scaffold6773,Scaffold19904,Scaffold5554,Scaffold22481,Scaffold66333,Scaffold15822,Scaffold252100,Scaffold4558,Scaffold546984,Scaffold32118,Scaffold8510,Scaffold25958,Scaffold110098,Scaffold7685,Scaffold23463,Scaffold49480,Scaffold563486,Scaffold5808,Scaffold164117,Scaffold50194,Scaffold540605,Scaffold19864,Scaffold46251,Scaffold8682,Scaffold19010,Scaffold3738,Scaffold6240,Scaffold554462,Scaffold5985,Scaffold551991,Scaffold67651,Scaffold12265,Scaffold28996,Scaffold37758,Scaffold12923,Scaffold535384,Scaffold16837,Scaffold33944,Scaffold2547,Scaffold5943,Scaffold15638,Scaffold539045,Scaffold1987,Scaffold1603,Scaffold14557,Scaffold34179,Scaffold204446,Scaffold817,Scaffold550094,Scaffold17271,Scaffold36179,Scaffold6358,Scaffold18582,Scaffold553720,Scaffold1727,Scaffold20421,Scaffold160157,Scaffold2612,Scaffold533147,Scaffold26672,Scaffold15963,Scaffold209239,Scaffold69498,Scaffold2937,Scaffold17895,Scaffold52712,Scaffold552783,Scaffold531427,Scaffold546221,Scaffold1202,Scaffold15848,Scaffold246349,Scaffold117641,Scaffold273831,Scaffold15853,Scaffold557906,Scaffold16633,Scaffold7424,Scaffold13503,Scaffold18026,Scaffold5810,Scaffold63528,Scaffold555993,Scaffold5027,Scaffold13410,Scaffold535203,Scaffold13847,Scaffold562015,Scaffold23807,Scaffold19155,Scaffold554315,Scaffold138022,Scaffold161566,Scaffold41464,Scaffold45254,Scaffold540671,Scaffold16106,Scaffold125990,Scaffold20254,Scaffold16870,Scaffold7263,Scaffold543517,Scaffold4655,Scaffold33934,Scaffold70528,Scaffold547427,Scaffold48028,Scaffold535956,Scaffold76482,Scaffold11857,Scaffold547388,Scaffold37128,Scaffold42195,Scaffold43865,Scaffold1265,Scaffold563242,Scaffold6019,Scaffold56029,Scaffold392,Scaffold560149,Scaffold3292,Scaffold49505,Scaffold549111,Scaffold113623,Scaffold544386,Scaffold51511,Scaffold1691,Scaffold158419,Scaffold11316,Scaffold64506,Scaffold70562,Scaffold123928,Scaffold32565,Scaffold67017,Scaffold711,Scaffold7162,Scaffold11491,Scaffold46969,Scaffold79699,Scaffold121312,Scaffold1685,Scaffold6731,Scaffold553430,Scaffold547203,Scaffold126104,Scaffold122646,Scaffold156837,Scaffold94,Scaffold10623,Scaffold559881,Scaffold538076,Scaffold8554,Scaffold10993,Scaffold7902,Scaffold16075,Scaffold20216,Scaffold1876,Scaffold28096,Scaffold12071,Scaffold15820,Scaffold687,Scaffold12372,Scaffold531255,Scaffold3796,Scaffold11758,Scaffold16730,Scaffold10085,Scaffold13972,Scaffold18166,Scaffold13807,Scaffold13959,Scaffold16166,Scaffold15973,Scaffold531374,Scaffold44007,Scaffold69958,Scaffold554395,Scaffold565244,Scaffold32365,Scaffold11325,Scaffold57978,Scaffold3780,Scaffold66043,Scaffold619,Scaffold7905,Scaffold549514,Scaffold537668,Scaffold3446,Scaffold218,Scaffold54964,Scaffold12554,Scaffold16159,Scaffold553630,Scaffold8272,Scaffold9850,Scaffold27197,Scaffold7405,Scaffold15700,Scaffold18218,Scaffold554730,Scaffold3261,Scaffold158825,Scaffold3512,Scaffold7474,Scaffold555034,Scaffold11852,Scaffold158191,Scaffold11005,Scaffold34246,Scaffold36865,Scaffold15998,Scaffold3680,Scaffold551396,Scaffold559429,Scaffold4256,Scaffold28895,Scaffold60502,Scaffold549250,Scaffold544001,Scaffold32127,Scaffold555565,Scaffold2026
Scaffold13398,Scaffold28846,Scaffold18183,Scaffold538938,Scaffold33333,Scaffold1357,Scaffold561364,Scaffold25542,Scaffold560585,Scaffold52133,Scaffold38177,Scaffold38941,Scaffold7500,Scaffold12748,Scaffold103506,Scaffold8146,Scaffold18017,Scaffold552225,Scaffold298,Scaffold2635,Scaffold50163,Scaffold3642,Scaffold46728,Scaffold155,Scaffold56360,Scaffold52059,Scaffold553697,Scaffold43831,Scaffold4441,Scaffold14316,Scaffold2630,Scaffold172770,Scaffold267937,Scaffold6622,Scaffold101423,Scaffold22322,Scaffold562518,Scaffold63616,Scaffold3170,Scaffold226627,Scaffold113057,Scaffold559522,Scaffold355,Scaffold4052,Scaffold225834,Scaffold158145,Scaffold9069,Scaffold10451,Scaffold544960,Scaffold36239,Scaffold2125,Scaffold10422,Scaffold7863,Scaffold62670,Scaffold12125,Scaffold22664,Scaffold51220,Scaffold747,Scaffold14396,Scaffold539117,Scaffold552894,Scaffold69489,Scaffold2379,Scaffold539729,Scaffold1065,Scaffold36984,Scaffold560842,Scaffold156308,Scaffold63118,Scaffold8686,Scaffold45031,Scaffold556783,Scaffold1306,Scaffold560197,Scaffold545400,Scaffold12410,Scaffold546976,Scaffold25895,Scaffold549633,Scaffold3478,Scaffold3171,Scaffold21077,Scaffold40853,Scaffold179181,Scaffold16068,Scaffold33482,Scaffold537861,Scaffold5760,Scaffold9285,Scaffold49047,Scaffold47625,Scaffold535467,Scaffold33581,Scaffold124708,Scaffold546470,Scaffold28143,Scaffold1511,Scaffold25714,Scaffold3678,Scaffold558720,Scaffold230,Scaffold143951,Scaffold58238,Scaffold35692,Scaffold48494,Scaffold3537,Scaffold6492,Scaffold319,Scaffold161450,Scaffold2149,Scaffold24600,Scaffold1560,Scaffold483,Scaffold559321,Scaffold4417,Scaffold42647,Scaffold35486,Scaffold42925,Scaffold5688,Scaffold1252,Scaffold9209,Scaffold6149,Scaffold100,Scaffold17054,Scaffold5277,Scaffold4781,Scaffold9447,Scaffold534055,Scaffold35726,Scaffold210998,Scaffold46470,Scaffold6564,Scaffold5553,Scaffold7104,Scaffold8280,Scaffold9977,Scaffold21898,Scaffold9097,Scaffold564329,Scaffold7879,Scaffold22700,Scaffold6758,Scaffold58,Scaffold2537,Scaffold564904,Scaffold22828,Scaffold4498,Scaffold207528,Scaffold832,Scaffold252729,Scaffold565378,Scaffold15674,Scaffold9488,Scaffold9525,Scaffold18358,Scaffold31310,Scaffold3210,Scaffold558360,Scaffold145332,Scaffold165979,Scaffold3557,Scaffold2311,Scaffold46041,Scaffold473,Scaffold559076,Scaffold2474,Scaffold547669,Scaffold560277,Scaffold111405,Scaffold32407,Scaffold1086,Scaffold64,Scaffold1145,Scaffold24236,Scaffold3160,Scaffold7009,Scaffold542339,Scaffold29424,Scaffold632,Scaffold542800,Scaffold3117,Scaffold38795,Scaffold35739,Scaffold24086,Scaffold16568,Scaffold21467,Scaffold33448,Scaffold68086,Scaffold25673,Scaffold176036,Scaffold21757,Scaffold1318,Scaffold31664,Scaffold20176,Scaffold51268,Scaffold550011,Scaffold102620,Scaffold547736,Scaffold28070,Scaffold255850,Scaffold12335,Scaffold26378,Scaffold534003,Scaffold113820,Scaffold7794,Scaffold12202,Scaffold14225,Scaffold44057,Scaffold10620,Scaffold61654,Scaffold544701,Scaffold12145,Scaffold48372,Scaffold54602,Scaffold34782,Scaffold551826,Scaffold555937,Scaffold536404,Scaffold541976,Scaffold4479,Scaffold113477,Scaffold70269,Scaffold60455,Scaffold39784,Scaffold6289,Scaffold3287,Scaffold22767,Scaffold28298,Scaffold47988,Scaffold60716,Scaffold63605,Scaffold31995,Scaffold16961,Scaffold27451,Scaffold51878,Scaffold536470,Scaffold3058,Scaffold15865,Scaffold2823,Scaffold23709,Scaffold100186,Scaffold71278,Scaffold13321,Scaffold549183,Scaffold7696,Scaffold85258,Scaffold28623,Scaffold27416,Scaffold47914,Scaffold53444,Scaffold6091,Scaffold538920,Scaffold33851,Scaffold1541,Scaffold21436,Scaffold6827,Scaffold43320,Scaffold56831,Scaffold24046,Scaffold25578,Scaffold535396,Scaffold3640,Scaffold208581,Scaffold11607,Scaffold12083,Scaffold33136,Scaffold536387,Scaffold4998,Scaffold7899,Scaffold29301,Scaffold30951,Scaffold4083,Scaffold26871,Scaffold24604,Scaffold550061,Scaffold118,Scaffold544376,Scaffold121748,Scaffold12288,Scaffold434,Scaffold2604,Scaffold32674,Scaffold1049,Scaffold22965,Scaffold32081,Scaffold18656,Scaffold12706,Scaffold556549,Scaffold53719,Scaffold30685,Scaffold48437,Scaffold16991,Scaffold10193,Scaffold33366,Scaffold11778,Scaffold538448,Scaffold43692,Scaffold67566,Scaffold32544,Scaffold6266,Scaffold4029,Scaffold110399,Scaffold12134,Scaffold13030,Scaffold20158,Scaffold11781,Scaffold18145,Scaffold9258,Scaffold56193,Scaffold70263,Scaffold17062,Scaffold56471,Scaffold130663,Scaffold32934,Scaffold2720,Scaffold531762,Scaffold45296,Scaffold8286,Scaffold21885,Scaffold538051,Scaffold22,Scaffold19738,Scaffold3775,Scaffold30179,Scaffold180186,Scaffold3605,Scaffold24008,Scaffold2074,Scaffold9778,Scaffold10624,Scaffold13702,Scaffold35407,Scaffold553897,Scaffold4647,Scaffold17402,Scaffold713,Scaffold536646,Scaffold18873,Scaffold151755,Scaffold26564,Scaffold555938,Scaffold2003,Scaffold559639,Scaffold536873,Scaffold173027,Scaffold159696,Scaffold11981,Scaffold538106,Scaffold33104,Scaffold542023,Scaffold94839,Scaffold12532,Scaffold1678,Scaffold15625,Scaffold30615,Scaffold31770,Scaffold544503,Scaffold533664,Scaffold16530,Scaffold4480,Scaffold23871,Scaffold21754,Scaffold8900,Scaffold21924,Scaffold18260,Scaffold50901,Scaffold23875,Scaffold546222,Scaffold7077,Scaffold554266,Scaffold30181,Scaffold41208,Scaffold57063,Scaffold543507,Scaffold3303,Scaffold1855,Scaffold29782,Scaffold15576,Scaffold30376,Scaffold39857,Scaffold542598,Scaffold7958,Scaffold13250,Scaffold25573,Scaffold6632,Scaffold157626,Scaffold33613,Scaffold200,Scaffold8062,Scaffold6861,Scaffold4366,Scaffold533003,Scaffold2103,Scaffold48365,Scaffold553054,Scaffold20293,Scaffold24419,Scaffold533045,Scaffold1720,Scaffold5519,Scaffold11724,Scaffold51190,Scaffold100348,Scaffold532540,Scaffold44056,Scaffold16709,Scaffold2291,Scaffold3826,Scaffold37175,Scaffold534306,Scaffold561908,Scaffold23401,Scaffold57053,Scaffold18996,Scaffold50465,Scaffold6158,Scaffold21010,Scaffold18670,Scaffold11976,Scaffold535431,Scaffold18028,Scaffold4299,Scaffold541364,Scaffold542640,Scaffold47,Scaffold542220,Scaffold25915,Scaffold543808,Scaffold11079,Scaffold1352,Scaffold215959,Scaffold31086,Scaffold73290,Scaffold34094,Scaffold8196,Scaffold131681,Scaffold21281,Scaffold107963,Scaffold560075,Scaffold37348,Scaffold38501,Scaffold559697,Scaffold19297,Scaffold23120,Scaffold28646,Scaffold117708,Scaffold202562,Scaffold533981,Scaffold27274,Scaffold551462,Scaffold702,Scaffold1884,Scaffold71147,Scaffold4530,Scaffold4054,Scaffold5861,Scaffold40482,Scaffold7270,Scaffold535106,Scaffold534630,Scaffold553911,Scaffold42496,Scaffold3575,Scaffold46868,Scaffold7669,Scaffold13266,Scaffold8640,Scaffold44527,Scaffold46974,Scaffold532212,Scaffold49214,Scaffold101,Scaffold541594,Scaffold18760,Scaffold559645,Scaffold561196,Scaffold1321,Scaffold168566,Scaffold560495,Scaffold470,Scaffold1702,Scaffold556270,Scaffold556808,Scaffold17853,Scaffold21656,Scaffold4562,Scaffold6199,Scaffold30777,Scaffold9025,Scaffold538639,Scaffold131862,Scaffold37008,Scaffold19502,Scaffold5817,Scaffold541122,Scaffold51206,Scaffold62021,Scaffold29506,Scaffold544815,Scaffold25896,Scaffold82,Scaffold18701,Scaffold985,Scaffold139249,Scaffold6630,Scaffold538694,Scaffold1973,Scaffold1501,Scaffold26587,Scaffold4232,Scaffold3066,Scaffold546806,Scaffold558929,Scaffold531981,Scaffold8938,Scaffold27494,Scaffold20526,Scaffold65168,Scaffold5322,Scaffold533993,Scaffold3072,Scaffold5467,Scaffold564724,Scaffold23187,Scaffold561180,Scaffold10497,Scaffold110,Scaffold547263,Scaffold57228,Scaffold3954,Scaffold7068,Scaffold5964,Scaffold8538,Scaffold2997,Scaffold58749,Scaffold531220,Scaffold6233,Scaffold2575,Scaffold82863,Scaffold63,Scaffold1408,Scaffold43225,Scaffold1060,Scaffold11,Scaffold536041,Scaffold23049,Scaffold7211,Scaffold3014,Scaffold6284,Scaffold265,Scaffold18848,Scaffold550761,Scaffold28959,Scaffold23908,Scaffold4716,Scaffold9254,Scaffold28652,Scaffold3974,Scaffold22246,Scaffold10365,Scaffold16893,Scaffold114454,Scaffold1684,Scaffold551310,Scaffold2104,Scaffold565629,Scaffold3324,Scaffold3958,Scaffold4069,Scaffold54,Scaffold7352,Scaffold539746,Scaffold543545,Scaffold13987,Scaffold561742,Scaffold4467,Scaffold7151,Scaffold6548,Scaffold3493,Scaffold31981,Scaffold25786,Scaffold10548,Scaffold71233,Scaffold74265,Scaffold10207,Scaffold4139,Scaffold560121,Scaffold156583,Scaffold9072,Scaffold16974,Scaffold263128,Scaffold5580,Scaffold541331,Scaffold29204,Scaffold103497,Scaffold19718,Scaffold12043,Scaffold71097,Scaffold15579,Scaffold28082,Scaffold12874,Scaffold7785,Scaffold34631,Scaffold21491,Scaffold61384,Scaffold186406,Scaffold22406,Scaffold146990,Scaffold12525,Scaffold51870,Scaffold30381,Scaffold70019,Scaffold552122,Scaffold86345,Scaffold9187,Scaffold8336,Scaffold26240,Scaffold38121,Scaffold557092,Scaffold55234,Scaffold8757,Scaffold8984,Scaffold63618,Scaffold29210,Scaffold22457,Scaffold113603,Scaffold43018,Scaffold553713,Scaffold32386,Scaffold63500,Scaffold142498,Scaffold14306,Scaffold39912,Scaffold137465,Scaffold32231,Scaffold538002,Scaffold6015,Scaffold51200,Scaffold561206,Scaffold1349,Scaffold60637,Scaffold51610,Scaffold9984,Scaffold36873,Scaffold563090,Scaffold29750,Scaffold543128,Scaffold145541,Scaffold55551,Scaffold110911,Scaffold545085,Scaffold10975,Scaffold147066,Scaffold6986,Scaffold551428,Scaffold532161,Scaffold151283,Scaffold45104,Scaffold68,Scaffold25288,Scaffold583,Scaffold1081,Scaffold2861,Scaffold53262,Scaffold58741,Scaffold546886,Scaffold1648,Scaffold6371,Scaffold34656,Scaffold36298,Scaffold538702,Scaffold8166,Scaffold18674,Scaffold543200,Scaffold4125,Scaffold16477,Scaffold6445,Scaffold45697,Scaffold59438,Scaffold52911,Scaffold47213,Scaffold90415,Scaffold27798,Scaffold11290,Scaffold7119,Scaffold546774,Scaffold532671,Scaffold34369,Scaffold5427,Scaffold152546,Scaffold2386,Scaffold3087,Scaffold1506,Scaffold805,Scaffold551561,Scaffold35606,Scaffold6768,Scaffold7878,Scaffold4779,Scaffold542848,Scaffold4185,Scaffold1972,Scaffold1248,Scaffold128573,Scaffold68216,Scaffold538097,Scaffold5165,Scaffold7514,Scaffold542353,Scaffold227,Scaffold6011,Scaffold49623,Scaffold69825,Scaffold199348,Scaffold29155,Scaffold554157,Scaffold551218,Scaffold1892,Scaffold69256,Scaffold5031,Scaffold4569,Scaffold10791,Scaffold113217,Scaffold17437,Scaffold1828,Scaffold11107,Scaffold10675,Scaffold445,Scaffold3357,Scaffold52599,Scaffold307,Scaffold117255,Scaffold64675,Scaffold10303,Scaffold4009,Scaffold29861,Scaffold541381,Scaffold6814,Scaffold27999,Scaffold798,Scaffold10564,Scaffold103,Scaffold13479,Scaffold550997,Scaffold18053,Scaffold18242,Scaffold4260,Scaffold2212,Scaffold26976,Scaffold26236,Scaffold6950,Scaffold553531,Scaffold556304,Scaffold3473,Scaffold20871,Scaffold550190,Scaffold36126,Scaffold18466,Scaffold28009,Scaffold59149,Scaffold8385,Scaffold4045,Scaffold17591,Scaffold6303,Scaffold541916,Scaffold26414,Scaffold6213,Scaffold68787,Scaffold547516,Scaffold12732,Scaffold164010,Scaffold59461,Scaffold6470,Scaffold556488,Scaffold3226,Scaffold215,Scaffold1267,Scaffold3620,Scaffold7459,Scaffold4771,Scaffold33379,Scaffold967,Scaffold27977,Scaffold537335,Scaffold7268,Scaffold23088,Scaffold230102,Scaffold34200,Scaffold550646,Scaffold37979,Scaffold6576,Scaffold25146,Scaffold1279,Scaffold5728,Scaffold216124,Scaffold556102,Scaffold15813,Scaffold117138,Scaffold35409,Scaffold108858,Scaffold11213,Scaffold23092,Scaffold18505,Scaffold130702,Scaffold2156,Scaffold14432,Scaffold86,Scaffold538167,Scaffold3736,Scaffold23443,Scaffold556109,Scaffold67701,Scaffold10136,Scaffold45740,Scaffold365,Scaffold11595,Scaffold200697,Scaffold5659,Scaffold3515,Scaffold22033,Scaffold5854,Scaffold18020,Scaffold242,Scaffold1307,Scaffold12755,Scaffold550790,Scaffold549592,Scaffold39136,Scaffold557289,Scaffold15725,Scaffold564917,Scaffold101146,Scaffold43838,Scaffold4423,Scaffold533547,Scaffold248,Scaffold5763,Scaffold52766,Scaffold29478,Scaffold8709,Scaffold5524,Scaffold37509,Scaffold560972,Scaffold84427,Scaffold42146,Scaffold13627,Scaffold973,Scaffold1309,Scaffold31360,Scaffold8276,Scaffold115672,Scaffold550461,Scaffold563479,Scaffold18997,Scaffold19314,Scaffold556687,Scaffold539114,Scaffold64663,Scaffold15803,Scaffold5105,Scaffold543725,Scaffold17056,Scaffold296,Scaffold2046,Scaffold33993,Scaffold545089,Scaffold12595,Scaffold33858,Scaffold2180,Scaffold5394,Scaffold3127,Scaffold1187,Scaffold7237,Scaffold22049,Scaffold3158,Scaffold18531,Scaffold1754,Scaffold533411,Scaffold49084,Scaffold550466,Scaffold65129,Scaffold4362,Scaffold558044,Scaffold557174,Scaffold67041,Scaffold116395,Scaffold12295,Scaffold8785,Scaffold1317,Scaffold535462,Scaffold308,Scaffold1507,Scaffold10980,Scaffold550409,Scaffold6085,Scaffold1650,Scaffold4418,Scaffold53858,Scaffold36768,Scaffold52920,Scaffold53177,Scaffold4481,Scaffold535928,Scaffold116,Scaffold38879,Scaffold2694,Scaffold123114,Scaffold23064,Scaffold544344,Scaffold16589,Scaffold130459,Scaffold531901,Scaffold43537,Scaffold10184,Scaffold72281,Scaffold48578,Scaffold232226,Scaffold16305,Scaffold552815,Scaffold8281,Scaffold1269,Scaffold47697,Scaffold8404,Scaffold43675,Scaffold923,Scaffold3185,Scaffold22833,Scaffold3659,Scaffold8828,Scaffold5226,Scaffold250637,Scaffold295,Scaffold55271,Scaffold60869,Scaffold66587,Scaffold48346,Scaffold36425,Scaffold2526,Scaffold23739,Scaffold5799,Scaffold7627,Scaffold16246,Scaffold49260,Scaffold6495,Scaffold564127,Scaffold489,Scaffold4763,Scaffold66571,Scaffold549840,Scaffold24302,Scaffold65657,Scaffold122050,Scaffold199716,Scaffold6652,Scaffold39922,Scaffold535250,Scaffold524,Scaffold3988,Scaffold22726,Scaffold6588,Scaffold665,Scaffold36882,Scaffold70319,Scaffold890,Scaffold222473,Scaffold547187,Scaffold132311,Scaffold2681,Scaffold371,Scaffold43893,Scaffold12785,Scaffold2932,Scaffold2811,Scaffold2532,Scaffold3993,Scaffold547360,Scaffold23336,Scaffold563471,Scaffold3370,Scaffold10312,Scaffold17226,Scaffold22096,Scaffold63358,Scaffold8163,Scaffold34014,Scaffold11104,Scaffold19946,Scaffold5527,Scaffold7005,Scaffold69752,Scaffold2214,Scaffold1911,Scaffold539068,Scaffold562915,Scaffold63634,Scaffold12702,Scaffold970,Scaffold51599,Scaffold59376,Scaffold28524,Scaffold560592,Scaffold562470,Scaffold10186,Scaffold47532,Scaffold534858,Scaffold52953,Scaffold16387,Scaffold33186,Scaffold33408,Scaffold32603,Scaffold3697,Scaffold18,Scaffold152010,Scaffold228129,Scaffold65440,Scaffold2113,Scaffold1578,Scaffold19073,Scaffold22535,Scaffold557775,Scaffold8754,Scaffold532052,Scaffold535684,Scaffold208742,Scaffold29654,Scaffold223,Scaffold15875,Scaffold34589,Scaffold563588,Scaffold171294,Scaffold30623,Scaffold163511,Scaffold546486,Scaffold28934,Scaffold42646,Scaffold548767,Scaffold101948,Scaffold554146,Scaffold39643,Scaffold564676,Scaffold164206,Scaffold20472,Scaffold17311,Scaffold4861,Scaffold22296,Scaffold45487,Scaffold19081,Scaffold30200,Scaffold539006,Scaffold546808,Scaffold38354,Scaffold4773,Scaffold1240,Scaffold20820,Scaffold45913,Scaffold2197,Scaffold6183,Scaffold5748,Scaffold196220,Scaffold37560,Scaffold16909,Scaffold236593,Scaffold2983,Scaffold110138,Scaffold23953,Scaffold4555,Scaffold17475,Scaffold1722,Scaffold542029,Scaffold561903,Scaffold697,Scaffold18123,Scaffold559536,Scaffold2628,Scaffold532665,Scaffold538996,Scaffold551025,Scaffold4513,Scaffold10203,Scaffold175639,Scaffold69,Scaffold14159,Scaffold1882,Scaffold6405,Scaffold8102,Scaffold3676,Scaffold551716,Scaffold6350,Scaffold8379,Scaffold4650,Scaffold47220,Scaffold2534,Scaffold28618,Scaffold43161,Scaffold2299,Scaffold9450,Scaffold554291,Scaffold868,Scaffold239172,Scaffold2411,Scaffold551723,Scaffold5851,Scaffold3903,Scaffold11288,Scaffold17918,Scaffold158488,Scaffold130806,Scaffold23963,Scaffold41412,Scaffold19099,Scaffold26434,Scaffold543191,Scaffold197269,Scaffold54014,Scaffold5529,Scaffold57869,Scaffold4993,Scaffold551354,Scaffold195652,Scaffold544013,Scaffold181319,Scaffold5641,Scaffold58119,Scaffold5398,Scaffold550260,Scaffold127335,Scaffold35621,Scaffold5366,Scaffold7013,Scaffold543095,Scaffold4429,Scaffold547303,Scaffold48163,Scaffold198145,Scaffold32390,Scaffold49643,Scaffold862,Scaffold550378,Scaffold193720,Scaffold5619,Scaffold305,Scaffold536767,Scaffold24681,Scaffold10358,Scaffold540405,Scaffold545709,Scaffold4475,Scaffold164596,Scaffold440,Scaffold19861,Scaffold51071,Scaffold545579,Scaffold552924,Scaffold21076,Scaffold541766,Scaffold62779,Scaffold553711,Scaffold9494,Scaffold178684,Scaffold16931,Scaffold145,Scaffold23945,Scaffold17634,Scaffold13677,Scaffold6411,Scaffold1382,Scaffold544334,Scaffold19147,Scaffold6164,Scaffold6016,Scaffold544167,Scaffold538200,Scaffold144374,Scaffold6831,Scaffold133460,Scaffold39067,Scaffold23243,Scaffold19719,Scaffold557486,Scaffold544564,Scaffold692,Scaffold550286,Scaffold46715,Scaffold551525,Scaffold395,Scaffold543551,Scaffold53234,Scaffold551141,Scaffold16400,Scaffold536599,Scaffold23928,Scaffold17047,Scaffold19143,Scaffold19206,Scaffold30975,Scaffold67663,Scaffold6686,Scaffold9782,Scaffold7414,Scaffold8582,Scaffold12648,Scaffold21321,Scaffold546646,Scaffold552673,Scaffold23345,Scaffold536551,Scaffold2693,Scaffold23577,Scaffold4975,Scaffold8000,Scaffold35160,Scaffold28313,Scaffold11022,Scaffold7957,Scaffold553857,Scaffold8861,Scaffold15628,Scaffold8119,Scaffold111972,Scaffold539275,Scaffold6426,Scaffold10408,Scaffold18416,Scaffold538673,Scaffold13446,Scaffold442,Scaffold1598,Scaffold39001,Scaffold167,Scaffold7537,Scaffold5900,Scaffold549028,Scaffold6309,Scaffold36570,Scaffold161,Scaffold17168,Scaffold20822,Scaffold1236,Scaffold554864,Scaffold551578,Scaffold552402,Scaffold535704,Scaffold1323,Scaffold2199,Scaffold2491,Scaffold19303,Scaffold535507,Scaffold4744,Scaffold223050,Scaffold47781,Scaffold346,Scaffold2956,Scaffold297,Scaffold556028,Scaffold541295,Scaffold561760,Scaffold563573,Scaffold21964,Scaffold542513,Scaffold164,Scaffold102941,Scaffold71637
Scaffold4451,Scaffold216,Scaffold55384,Scaffold16415,Scaffold16722,Scaffold122542,Scaffold536519,Scaffold134349,Scaffold541358,Scaffold536827,Scaffold859,Scaffold4950,Scaffold19304,Scaffold32552,Scaffold8776,Scaffold26189,Scaffold535515,Scaffold554188,Scaffold6912,Scaffold21269,Scaffold20794,Scaffold536068,Scaffold17616,Scaffold154,Scaffold549776,Scaffold23992,Scaffold69087,Scaffold45088,Scaffold31130,Scaffold561100,Scaffold536436,Scaffold32202,Scaffold532946,Scaffold19846,Scaffold1016,Scaffold4094,Scaffold36113,Scaffold11281,Scaffold163696,Scaffold2265,Scaffold14178,Scaffold94350,Scaffold249062,Scaffold2090,Scaffold549399,Scaffold185,Scaffold65665,Scaffold115048,Scaffold15608,Scaffold208271,Scaffold531558,Scaffold3564,Scaffold16735,Scaffold73209,Scaffold7735,Scaffold10107,Scaffold90990,Scaffold14335,Scaffold7937,Scaffold45553,Scaffold135231,Scaffold23697,Scaffold14112,Scaffold5024,Scaffold562474,Scaffold2629,Scaffold20962,Scaffold839,Scaffold40082,Scaffold2916,Scaffold547948,Scaffold19642,Scaffold553154,Scaffold4376,Scaffold16984,Scaffold38664,Scaffold10661,Scaffold11655,Scaffold2202,Scaffold2519,Scaffold10321,Scaffold8643,Scaffold38357,Scaffold8003,Scaffold3239,Scaffold12717,Scaffold558084,Scaffold53921,Scaffold3624,Scaffold61152,Scaffold2555,Scaffold4493,Scaffold18046,Scaffold9375,Scaffold23301,Scaffold5091,Scaffold4109,Scaffold47476,Scaffold22657,Scaffold5082,Scaffold2992,Scaffold537121,Scaffold65025,Scaffold141511,Scaffold180,Scaffold3540,Scaffold17976,Scaffold6140,Scaffold1463,Scaffold499,Scaffold8110,Scaffold3148,Scaffold4339,Scaffold7486,Scaffold63205,Scaffold3086,Scaffold101101,Scaffold32789,Scaffold1207,Scaffold9540,Scaffold23328,Scaffold25909,Scaffold670,Scaffold45912,Scaffold103139,Scaffold65519,Scaffold561797,Scaffold9723,Scaffold543898,Scaffold272,Scaffold21936,Scaffold6362,Scaffold13450,Scaffold85794,Scaffold14668,Scaffold72722,Scaffold77874,Scaffold25550,Scaffold13996,Scaffold39620,Scaffold552852,Scaffold41107,Scaffold12057,Scaffold17427,Scaffold18831,Scaffold17790,Scaffold6698,Scaffold5423,Scaffold9774,Scaffold17133,Scaffold7309,Scaffold15530,Scaffold26260,Scaffold27768,Scaffold535966,Scaffold2061,Scaffold33929,Scaffold544410,Scaffold539983,Scaffold51140,Scaffold1206,Scaffold11524,Scaffold28194,Scaffold26398,Scaffold39850,Scaffold20774,Scaffold173230,Scaffold19320,Scaffold508,Scaffold563207,Scaffold535140,Scaffold245190,Scaffold543709,Scaffold2586,Scaffold543334,Scaffold369,Scaffold145550,Scaffold122824,Scaffold153837,Scaffold18839,Scaffold20919,Scaffold11415,Scaffold1404,Scaffold8032,Scaffold5857,Scaffold537561,Scaffold2079,Scaffold564586,Scaffold18098,Scaffold533907,Scaffold532712,Scaffold19317,Scaffold1070,Scaffold19977,Scaffold559421,Scaffold2468,Scaffold35266,Scaffold4399,Scaffold20511,Scaffold1079,Scaffold18830,Scaffold60986,Scaffold532598,Scaffold51757,Scaffold3321,Scaffold12357,Scaffold5172,Scaffold2269,Scaffold26744,Scaffold1989,Scaffold549266,Scaffold16597,Scaffold542473,Scaffold32175,Scaffold563988,Scaffold548475,Scaffold559,Scaffold4226,Scaffold135170,Scaffold536816,Scaffold11854,Scaffold545830,Scaffold558617,Scaffold228864,Scaffold286595,Scaffold198848,Scaffold185931,Scaffold44349,Scaffold135042,Scaffold29396,Scaffold4506,Scaffold16157,Scaffold77263,Scaffold9553,Scaffold5501,Scaffold564073,Scaffold693,Scaffold47261,Scaffold26883,Scaffold20348,Scaffold2170,Scaffold416,Scaffold8157,Scaffold10843,Scaffold19267,Scaffold21569,Scaffold541503,Scaffold11087,Scaffold156360,Scaffold22538,Scaffold55401,Scaffold552037,Scaffold1970,Scaffold52117,Scaffold3576,Scaffold26821,Scaffold3498,Scaffold547,Scaffold1439,Scaffold540918,Scaffold554437,Scaffold17075,Scaffold119785,Scaffold29179,Scaffold8245,Scaffold53179,Scaffold5605,Scaffold7552,Scaffold5881,Scaffold557366,Scaffold17154,Scaffold6472,Scaffold6215,Scaffold1773,Scaffold1768,Scaffold21220,Scaffold70951,Scaffold6891,Scaffold18225,Scaffold2610,Scaffold3278,Scaffold534717,Scaffold12719,Scaffold544831,Scaffold67870,Scaffold5173,Scaffold4827,Scaffold55881,Scaffold19421,Scaffold5218,Scaffold40397,Scaffold7604,Scaffold4044,Scaffold3196,Scaffold531216,Scaffold750,Scaffold684,Scaffold11431,Scaffold16506,Scaffold8047,Scaffold4754,Scaffold14236,Scaffold535457,Scaffold32910,Scaffold19927,Scaffold18625,Scaffold19572,Scaffold150616,Scaffold4370,Scaffold1858,Scaffold51097,Scaffold44843,Scaffold186,Scaffold902,Scaffold1971,Scaffold61874,Scaffold57428,Scaffold11917,Scaffold58658,Scaffold58552,Scaffold1732,Scaffold19831,Scaffold58484,Scaffold179200,Scaffold3496,Scaffold22222,Scaffold58577,Scaffold5088,Scaffold33049,Scaffold135139,Scaffold107010,Scaffold3043,Scaffold185053,Scaffold539465,Scaffold17571,Scaffold18019,Scaffold178845,Scaffold51678,Scaffold51293,Scaffold159401,Scaffold39927,Scaffold17454,Scaffold1820,Scaffold534658,Scaffold202423,Scaffold26417,Scaffold1623,Scaffold10444,Scaffold1962,Scaffold20543,Scaffold2268,Scaffold2611,Scaffold560381,Scaffold2081,Scaffold2213,Scaffold6333,Scaffold18173,Scaffold541525,Scaffold3730,Scaffold18084,Scaffold5600,Scaffold27187,Scaffold6599,Scaffold17888,Scaffold20585,Scaffold27900,Scaffold19207,Scaffold15992,Scaffold8679,Scaffold15966,Scaffold59581,Scaffold11861,Scaffold536583,Scaffold555024,Scaffold118361,Scaffold13707,Scaffold47359,Scaffold40599,Scaffold29558,Scaffold7677,Scaffold257,Scaffold536177,Scaffold15646,Scaffold27613,Scaffold13113,Scaffold24087,Scaffold531402,Scaffold531687,Scaffold543035,Scaffold13417,Scaffold4662,Scaffold535339,Scaffold6468,Scaffold21109,Scaffold12890,Scaffold53001,Scaffold44256,Scaffold535541,Scaffold13787,Scaffold6269,Scaffold18086,Scaffold22486,Scaffold11032,Scaffold540386,Scaffold540724,Scaffold21761,Scaffold27662,Scaffold11362,Scaffold6825,Scaffold8036,Scaffold46999,Scaffold28987,Scaffold557703,Scaffold55068,Scaffold541456,Scaffold10138,Scaffold191529,Scaffold13483,Scaffold5998,Scaffold537375,Scaffold142338,Scaffold552102,Scaffold37838,Scaffold16082,Scaffold67903,Scaffold16687,Scaffold565033,Scaffold7187,Scaffold552424,Scaffold4518,Scaffold157903,Scaffold35261,Scaffold8240,Scaffold111872,Scaffold11137,Scaffold34588,Scaffold110502,Scaffold141164,Scaffold19306,Scaffold3806,Scaffold37695,Scaffold668,Scaffold10131,Scaffold3545,Scaffold182193,Scaffold27750,Scaffold8641,Scaffold57782,Scaffold6815,Scaffold2780,Scaffold11760,Scaffold34439,Scaffold17697,Scaffold10664,Scaffold109365,Scaffold549532,Scaffold10291,Scaffold34823,Scaffold48819,Scaffold171,Scaffold10163,Scaffold67669,Scaffold35174,Scaffold545768,Scaffold48124,Scaffold543753,Scaffold19725,Scaffold553179,Scaffold10361,Scaffold13741,Scaffold544595,Scaffold58726,Scaffold50702,Scaffold48897,Scaffold8500,Scaffold545699,Scaffold542393,Scaffold3516,Scaffold1365,Scaffold68031,Scaffold15736,Scaffold103013,Scaffold48404,Scaffold27979,Scaffold101641,Scaffold117173,Scaffold10822,Scaffold58764,Scaffold65834,Scaffold258,Scaffold70057,Scaffold16823,Scaffold5680,Scaffold37,Scaffold60622,Scaffold115141,Scaffold5722,Scaffold6840,Scaffold25784,Scaffold7200,Scaffold3788,Scaffold7759,Scaffold6667,Scaffold7435,Scaffold15847,Scaffold1395,Scaffold1139,Scaffold8479,Scaffold15679,Scaffold243,Scaffold4913,Scaffold552211,Scaffold19000,Scaffold13747,Scaffold17178,Scaffold696,Scaffold537341,Scaffold50502,Scaffold19342,Scaffold863,Scaffold565283,Scaffold563853,Scaffold69516,Scaffold851,Scaffold69873,Scaffold117662,Scaffold6922,Scaffold1021,Scaffold47737,Scaffold564716,Scaffold541883,Scaffold549389,Scaffold548380,Scaffold18725,Scaffold27135,Scaffold7849,Scaffold539478,Scaffold14165,Scaffold48938,Scaffold503,Scaffold49971,Scaffold539803,Scaffold154457,Scaffold538003,Scaffold131255,Scaffold6001,Scaffold1689,Scaffold6904,Scaffold49328,Scaffold19181,Scaffold5793,Scaffold537329,Scaffold152190,Scaffold5459,Scaffold26996,Scaffold26624,Scaffold5833,Scaffold153223,Scaffold539467,Scaffold1901,Scaffold5000,Scaffold33245,Scaffold25834,Scaffold33387,Scaffold49033,Scaffold55050,Scaffold574,Scaffold15652,Scaffold16565,Scaffold13274,Scaffold5673,Scaffold536674,Scaffold540423,Scaffold34885,Scaffold58207,Scaffold287984,Scaffold172603,Scaffold25994,Scaffold3759,Scaffold549515,Scaffold5903,Scaffold1469,Scaffold11798,Scaffold1873,Scaffold47438,Scaffold4960,Scaffold36467,Scaffold19299,Scaffold8231,Scaffold16435,Scaffold261,Scaffold195492,Scaffold57591,Scaffold22018,Scaffold10195,Scaffold2687,Scaffold16151,Scaffold14542,Scaffold194038,Scaffold15705,Scaffold7614,Scaffold6921,Scaffold70715,Scaffold65989,Scaffold539,Scaffold1468,Scaffold13226,Scaffold460,Scaffold3481,Scaffold16187,Scaffold7012,Scaffold7135,Scaffold54648,Scaffold7091,Scaffold57399,Scaffold469,Scaffold11332,Scaffold553676,Scaffold7851,Scaffold537883,Scaffold5708,Scaffold15969,Scaffold534417,Scaffold8389,Scaffold5434,Scaffold34260,Scaffold147744,Scaffold134851,Scaffold106590,Scaffold566,Scaffold114534,Scaffold14621,Scaffold190280,Scaffold8188,Scaffold542716,Scaffold541757,Scaffold564158,Scaffold349,Scaffold50035,Scaffold264,Scaffold563431,Scaffold49283,Scaffold17780,Scaffold58918,Scaffold8143,Scaffold116208,Scaffold542436,Scaffold58974,Scaffold10965,Scaffold1487,Scaffold1476,Scaffold142831,Scaffold33579,Scaffold5393,Scaffold18717,Scaffold544713,Scaffold60113,Scaffold1924,Scaffold531822,Scaffold5441,Scaffold7768,Scaffold27215,Scaffold18969,Scaffold36753,Scaffold13760,Scaffold565650,Scaffold111358,Scaffold542618,Scaffold609,Scaffold4755,Scaffold49490,Scaffold37872,Scaffold549982,Scaffold7040,Scaffold259,Scaffold1712,Scaffold543664,Scaffold5747,Scaffold11070,Scaffold106112,Scaffold8561,Scaffold54411,Scaffold19352,Scaffold10068,Scaffold33466,Scaffold1015,Scaffold49117,Scaffold2698,Scaffold35236,Scaffold16788,Scaffold7394,Scaffold549858,Scaffold11192,Scaffold108693,Scaffold33499,Scaffold36502,Scaffold134596,Scaffold53892,Scaffold548134,Scaffold8645,Scaffold537567,Scaffold1123,Scaffold16063,Scaffold565527,Scaffold3747,Scaffold71187,Scaffold7084,Scaffold1121,Scaffold4928,Scaffold549777,Scaffold578,Scaffold1122,Scaffold37360,Scaffold10717,Scaffold19217,Scaffold15781,Scaffold132242,Scaffold6062,Scaffold60596,Scaffold50478,Scaffold35264,Scaffold35167,Scaffold7538,Scaffold16846,Scaffold1881,Scaffold26750,Scaffold550327,Scaffold15665,Scaffold57057,Scaffold276960,Scaffold9096,Scaffold2889,Scaffold40146,Scaffold545304,Scaffold5950,Scaffold16467,Scaffold30085,Scaffold21797,Scaffold534531,Scaffold550157,Scaffold22079,Scaffold555768,Scaffold53859,Scaffold3067,Scaffold8865,Scaffold35392,Scaffold538968,Scaffold552389,Scaffold48238,Scaffold65403,Scaffold540182,Scaffold563360,Scaffold10812,Scaffold32439,Scaffold127447,Scaffold21174,Scaffold545949,Scaffold16307,Scaffold18022,Scaffold7721,Scaffold213062,Scaffold536957,Scaffold70384,Scaffold52549,Scaffold183535,Scaffold160617,Scaffold29062,Scaffold53038,Scaffold9664,Scaffold11473,Scaffold532743,Scaffold11472,Scaffold62294,Scaffold53958,Scaffold539122,Scaffold549520,Scaffold8372,Scaffold28323,Scaffold16899,Scaffold130340,Scaffold564038,Scaffold7463,Scaffold3076,Scaffold63140,Scaffold5110,Scaffold32894,Scaffold56799,Scaffold115264,Scaffold56640,Scaffold5272,Scaffold535176,Scaffold30697,Scaffold40331,Scaffold25207,Scaffold536019,Scaffold31024,Scaffold638,Scaffold22924,Scaffold548182,Scaffold562395,Scaffold40908,Scaffold556293,Scaffold23109,Scaffold124614,Scaffold40531,Scaffold560142,Scaffold451,Scaffold44457,Scaffold532816,Scaffold3957,Scaffold532954,Scaffold241,Scaffold533986,Scaffold562486,Scaffold3973,Scaffold25138,Scaffold127795,Scaffold32751,Scaffold561019,Scaffold4487,Scaffold19497,Scaffold555846,Scaffold32001,Scaffold51960,Scaffold64519,Scaffold2287,Scaffold557899,Scaffold554135,Scaffold6207,Scaffold2352,Scaffold9807,Scaffold4412,Scaffold242984,Scaffold5271,Scaffold30079,Scaffold52535,Scaffold19430,Scaffold32562,Scaffold2533,Scaffold238880,Scaffold44246,Scaffold21144,Scaffold5213,Scaffold2438,Scaffold8746,Scaffold3244,Scaffold547515,Scaffold550604,Scaffold2489,Scaffold561779,Scaffold40816,Scaffold27976,Scaffold30802,Scaffold9478,Scaffold40696,Scaffold2457,Scaffold31529,Scaffold65157,Scaffold221416,Scaffold12406,Scaffold560534,Scaffold4099,Scaffold25311,Scaffold547045,Scaffold32188,Scaffold562720,Scaffold33167,Scaffold548796,Scaffold19406,Scaffold32588,Scaffold555073,Scaffold61166,Scaffold42158,Scaffold554670,Scaffold9872,Scaffold1537,Scaffold438,Scaffold535154,Scaffold30359,Scaffold390,Scaffold56135,Scaffold3297,Scaffold29719,Scaffold558827,Scaffold533946,Scaffold533352,Scaffold977,Scaffold532144,Scaffold6435,Scaffold32487,Scaffold4406,Scaffold6310,Scaffold24129,Scaffold216449,Scaffold31616,Scaffold20971,Scaffold2699,Scaffold32208,Scaffold24389,Scaffold63192,Scaffold4030,Scaffold4179,Scaffold22477,Scaffold559770,Scaffold12855,Scaffold38326,Scaffold1261,Scaffold554758,Scaffold9152,Scaffold20941,Scaffold68791,Scaffold554911,Scaffold39899,Scaffold41985,Scaffold24452,Scaffold386,Scaffold558483,Scaffold554784,Scaffold21273,Scaffold6513,Scaffold535613,Scaffold560272,Scaffold31195,Scaffold224742,Scaffold546611,Scaffold12881,Scaffold125321,Scaffold1284,Scaffold548145,Scaffold4900,Scaffold8733,Scaffold6265,Scaffold640,Scaffold993,Scaffold38449,Scaffold25055,Scaffold531879,Scaffold54810,Scaffold535512,Scaffold53331,Scaffold31532,Scaffold19428,Scaffold31729,Scaffold544971,Scaffold40067,Scaffold100028,Scaffold8860,Scaffold547289,Scaffold547333,Scaffold6107,Scaffold5246,Scaffold21384,Scaffold3124,Scaffold44617,Scaffold42197,Scaffold3229,Scaffold556237,Scaffold612,Scaffold240322,Scaffold9597,Scaffold4270,Scaffold3301,Scaffold4346,Scaffold63091,Scaffold561141,Scaffold533913,Scaffold25264,Scaffold532303,Scaffold2936,Scaffold560295,Scaffold557231,Scaffold4349,Scaffold13085,Scaffold8826,Scaffold31304,Scaffold51844,Scaffold6436,Scaffold62267,Scaffold540652,Scaffold12119,Scaffold22716,Scaffold6384,Scaffold43687,Scaffold6410,Scaffold5596,Scaffold533601,Scaffold44335,Scaffold12049,Scaffold4058,Scaffold24589,Scaffold39977,Scaffold3906,Scaffold7127,Scaffold38747,Scaffold562862,Scaffold4136,Scaffold44697,Scaffold96299,Scaffold548476,Scaffold22215,Scaffold40632,Scaffold3876,Scaffold41236,Scaffold4266,Scaffold1201,Scaffold2892,Scaffold533983,Scaffold28250,Scaffold540451,Scaffold6536,Scaffold3814,Scaffold32115,Scaffold327,Scaffold22271,Scaffold30034,Scaffold559951,Scaffold39513,Scaffold3939,Scaffold12602,Scaffold5305,Scaffold562201,Scaffold2271,Scaffold531983,Scaffold5261,Scaffold3039,Scaffold4230,Scaffold4249,Scaffold2869,Scaffold12820,Scaffold12490,Scaffold546391,Scaffold44060,Scaffold565196,Scaffold54720,Scaffold548779,Scaffold22899,Scaffold2486,Scaffold2246,Scaffold559209,Scaffold554507,Scaffold64322,Scaffold562468,Scaffold22888,Scaffold9146,Scaffold4305,Scaffold42017,Scaffold561555,Scaffold937,Scaffold29374,Scaffold536623,Scaffold22028,Scaffold560692,Scaffold62968,Scaffold64792,Scaffold9688,Scaffold112468,Scaffold18365,Scaffold3740,Scaffold16252,Scaffold9332,Scaffold243833,Scaffold549217,Scaffold20392,Scaffold179068,Scaffold15737,Scaffold1870,Scaffold36470,Scaffold5729,Scaffold68602,Scaffold9755,Scaffold62250,Scaffold32958,Scaffold50684,Scaffold2444,Scaffold4328,Scaffold18149,Scaffold106938,Scaffold546659,Scaffold39134,Scaffold564505,Scaffold562644,Scaffold30598,Scaffold12113,Scaffold47083,Scaffold7231,Scaffold3618,Scaffold28714,Scaffold18683,Scaffold48445,Scaffold72591,Scaffold13542,Scaffold535816,Scaffold558117,Scaffold1568,Scaffold552426,Scaffold15816,Scaffold6012,Scaffold546196,Scaffold10808,Scaffold916,Scaffold550001,Scaffold173866,Scaffold5052,Scaffold241082,Scaffold56917,Scaffold6625,Scaffold3523,Scaffold9313,Scaffold564445,Scaffold9604,Scaffold36911,Scaffold48933,Scaffold9869,Scaffold22078,Scaffold16900,Scaffold43376,Scaffold37693,Scaffold13228,Scaffold195216,Scaffold10498,Scaffold547411,Scaffold12510,Scaffold69008,Scaffold5303,Scaffold558270,Scaffold6878,Scaffold20753,Scaffold531477,Scaffold26596,Scaffold19737,Scaffold8935,Scaffold560243,Scaffold545355,Scaffold8183,Scaffold16617,Scaffold3344,Scaffold13723,Scaffold39054,Scaffold85757,Scaffold7985,Scaffold31658,Scaffold27155,Scaffold562073,Scaffold70762,Scaffold16188,Scaffold5122,Scaffold21575,Scaffold10215,Scaffold26857,Scaffold13293,Scaffold553088,Scaffold53233,Scaffold10146,Scaffold5470,Scaffold19104,Scaffold7844,Scaffold7428,Scaffold102009,Scaffold41430,Scaffold56315,Scaffold29375,Scaffold559880,Scaffold5741,Scaffold70459,Scaffold8223,Scaffold42233,Scaffold8983,Scaffold9496,Scaffold548027,Scaffold5290,Scaffold532590,Scaffold10744,Scaffold5256,Scaffold10243,Scaffold62124,Scaffold17566,Scaffold7781,Scaffold541051,Scaffold10491,Scaffold5028,Scaffold23123,Scaffold55210,Scaffold9462,Scaffold7796,Scaffold8263,Scaffold39056,Scaffold9803,Scaffold11565,Scaffold7080,Scaffold11072,Scaffold5724,Scaffold8689,Scaffold7050,Scaffold3947,Scaffold13409,Scaffold86336,Scaffold5864,Scaffold11635,Scaffold13185,Scaffold562380,Scaffold7339,Scaffold21644,Scaffold12033,Scaffold15763,Scaffold539987,Scaffold1838,Scaffold3859,Scaffold550992,Scaffold13968,Scaffold2939,Scaffold8922,Scaffold1662,Scaffold722,Scaffold8847,Scaffold11084,Scaffold62704,Scaffold3038,Scaffold29121,Scaffold8518,Scaffold4206,Scaffold59708,Scaffold86184,Scaffold125386,Scaffold542699,Scaffold19856,Scaffold22625,Scaffold9907,Scaffold169287,Scaffold3513,Scaffold53984,Scaffold557302,Scaffold9295,Scaffold30477,Scaffold11611,Scaffold164169,Scaffold551577,Scaffold6306,Scaffold8038,Scaffold50611,Scaffold62359,Scaffold216048,Scaffold30348,Scaffold12806,Scaffold26775,Scaffold72656,Scaffold4963,Scaffold545216,Scaffold29957,Scaffold10677,Scaffold8532,Scaffold20085,Scaffold548759,Scaffold8470,Scaffold25876,Scaffold37073,Scaffold5532,Scaffold48520,Scaffold536990,Scaffold536016,Scaffold536943,Scaffold7744,Scaffold9759,Scaffold540216,Scaffold23827,Scaffold31383,Scaffold5913,Scaffold9790,Scaffold5065,Scaffold999,Scaffold534129,Scaffold73182,Scaffold6518,Scaffold5369,Scaffold9594,Scaffold562443,Scaffold5798,Scaffold533267,Scaffold22525,Scaffold560330,Scaffold550881,Scaffold7409,Scaffold57457,Scaffold8519,Scaffold549443,Scaffold7160,Scaffold7882,Scaffold8817,Scaffold8115,Scaffold76863,Scaffold9554,Scaffold9320,Scaffold23680,Scaffold49374,Scaffold558545,Scaffold11214,Scaffold17928,Scaffold66572,Scaffold537837,Scaffold6939,Scaffold72847,Scaffold544309,Scaffold544506,Scaffold531685,Scaffold62485,Scaffold4705,Scaffold7172,Scaffold67076,Scaffold17873,Scaffold45734,Scaffold164928,Scaffold3934,Scaffold531701,Scaffold46626,Scaffold16852,Scaffold531595,Scaffold533082,Scaffold12783,Scaffold37338,Scaffold8316,Scaffold9471,Scaffold681,Scaffold553921,Scaffold7329,Scaffold36656,Scaffold12179,Scaffold7420,Scaffold5635,Scaffold8821,Scaffold559797,Scaffold21338,Scaffold5464,Scaffold9055,Scaffold42882,Scaffold9255,Scaffold3541,Scaffold3771,Scaffold563312,Scaffold174542,Scaffold6853,Scaffold31953,Scaffold3406,Scaffold9739,Scaffold26554,Scaffold166943,Scaffold16057,Scaffold11911,Scaffold23063,Scaffold6849,Scaffold5627,Scaffold6753,Scaffold49949,Scaffold9940,Scaffold535377,Scaffold551223,Scaffold14056,Scaffold4873,Scaffold559868,Scaffold29863,Scaffold536027,Scaffold10801,Scaffold4606,Scaffold7070,Scaffold39340,Scaffold68404,Scaffold556461,Scaffold32948,Scaffold30877,Scaffold35859,Scaffold43635,Scaffold32951,Scaffold27128,Scaffold4879,Scaffold1669,Scaffold19368,Scaffold4186,Scaffold42776,Scaffold556440,Scaffold127419,Scaffold178673,Scaffold62761,Scaffold16296,Scaffold47145,Scaffold38341,Scaffold81169,Scaffold547131,Scaffold535650,Scaffold49950,Scaffold11563,Scaffold564549,Scaffold11234,Scaffold1360,Scaffold100260,Scaffold143627,Scaffold49762,Scaffold20004,Scaffold553306,Scaffold9586,Scaffold31986,Scaffold5208,Scaffold536326,Scaffold549057,Scaffold531382,Scaffold558324,Scaffold543087,Scaffold557755,Scaffold16242,Scaffold540833,Scaffold17014,Scaffold69280,Scaffold2221,Scaffold4742,Scaffold39275,Scaffold24311,Scaffold133710,Scaffold61818,Scaffold35633,Scaffold25112,Scaffold4108,Scaffold31230,Scaffold3418,Scaffold2030,Scaffold535026,Scaffold181068,Scaffold25972,Scaffold1041,Scaffold837,Scaffold466,Scaffold26662,Scaffold34151,Scaffold10911,Scaffold2692,Scaffold507,Scaffold22558,Scaffold7133,Scaffold541334,Scaffold10640,Scaffold6354,Scaffold3723,Scaffold101502,Scaffold533893,Scaffold534593,Scaffold34918,Scaffold540832,Scaffold57313,Scaffold19629,Scaffold156882,Scaffold49665,Scaffold44571,Scaffold564323,Scaffold542545,Scaffold13657,Scaffold8895,Scaffold250763,Scaffold30171,Scaffold3695,Scaffold3547,Scaffold33195,Scaffold2722,Scaffold3325,Scaffold5738,Scaffold150673,Scaffold7560,Scaffold61270,Scaffold177515,Scaffold538695,Scaffold66220,Scaffold1263,Scaffold144026,Scaffold34870,Scaffold119735,Scaffold22196,Scaffold63349,Scaffold18170,Scaffold37143,Scaffold6822,Scaffold149910,Scaffold19337,Scaffold2968,Scaffold549261,Scaffold73144,Scaffold15747,Scaffold15660,Scaffold560770,Scaffold5549,Scaffold3404,Scaffold16036,Scaffold46521,Scaffold543856,Scaffold1626,Scaffold7698,Scaffold90927,Scaffold344,Scaffold2108,Scaffold30739,Scaffold55832,Scaffold545890,Scaffold16065,Scaffold20056,Scaffold22280,Scaffold16680,Scaffold555374,Scaffold5274,Scaffold7478,Scaffold25443,Scaffold26337,Scaffold24717,Scaffold810,Scaffold644,Scaffold53124,Scaffold19273,Scaffold535750,Scaffold543209,Scaffold544368,Scaffold15698,Scaffold547971,Scaffold101002,Scaffold103520,Scaffold12239,Scaffold9868,Scaffold24499,Scaffold2996,Scaffold3596,Scaffold5751,Scaffold548555,Scaffold881,Scaffold546746,Scaffold536594,Scaffold169158,Scaffold159923,Scaffold544468,Scaffold123345,Scaffold4533,Scaffold3500,Scaffold51065,Scaffold115524,Scaffold50255,Scaffold24861,Scaffold30014,Scaffold4345,Scaffold133062,Scaffold213428,Scaffold52039,Scaffold46527,Scaffold14332,Scaffold1516,Scaffold16605,Scaffold543504,Scaffold135855,Scaffold558186,Scaffold19792,Scaffold829,Scaffold1895,Scaffold13329,Scaffold630,Scaffold41552,Scaffold17186,Scaffold39624,Scaffold17409,Scaffold114002,Scaffold15602,Scaffold17361,Scaffold540996,Scaffold564314,Scaffold1958,Scaffold40119,Scaffold14333,Scaffold533589,Scaffold28734,Scaffold4298,Scaffold24489,Scaffold13713,Scaffold24793,Scaffold562903,Scaffold26686,Scaffold34707,Scaffold5206,Scaffold2351,Scaffold34116,Scaffold32341,Scaffold27178,Scaffold935,Scaffold19592,Scaffold38153,Scaffold550977,Scaffold222,Scaffold2683,Scaffold8033,Scaffold6597,Scaffold10106,Scaffold532181,Scaffold7847,Scaffold562603,Scaffold552121,Scaffold536826,Scaffold38617,Scaffold16096,Scaffold4809,Scaffold7284,Scaffold552524,Scaffold9162,Scaffold119043,Scaffold8413,Scaffold32288,Scaffold16425,Scaffold4595,Scaffold4508,Scaffold16751,Scaffold9361,Scaffold13451,Scaffold536812,Scaffold2782,Scaffold5963,Scaffold17429,Scaffold43802,Scaffold561947,Scaffold1171,Scaffold286841,Scaffold33093,Scaffold549318,Scaffold16815,Scaffold11699,Scaffold11485,Scaffold17467,Scaffold940,Scaffold564122,Scaffold13764,Scaffold38752,Scaffold48962,Scaffold15618,Scaffold21842,Scaffold10690,Scaffold17871,Scaffold543157,Scaffold13731,Scaffold65434,Scaffold1521,Scaffold15840,Scaffold44329,Scaffold152229,Scaffold9031,Scaffold542782,Scaffold108195,Scaffold28988,Scaffold112378,Scaffold104363,Scaffold1721,Scaffold5484,Scaffold70497,Scaffold9346,Scaffold64872,Scaffold30749,Scaffold19840,Scaffold2204,Scaffold63042,Scaffold49215,Scaffold22945,Scaffold227414,Scaffold276090,Scaffold26201,Scaffold43304,Scaffold21159,Scaffold12735,Scaffold25332,Scaffold1538,Scaffold4869,Scaffold44677,Scaffold17640,Scaffold564993,Scaffold544072,Scaffold56745,Scaffold11951,Scaffold110387,Scaffold148976,Scaffold39991,Scaffold8199,Scaffold15565,Scaffold44952,Scaffold541949,Scaffold102301,Scaffold15298,Scaffold537011,Scaffold59751,Scaffold3277,Scaffold100473,Scaffold533964,Scaffold21242,Scaffold542872,Scaffold8928,Scaffold3482,Scaffold554254,Scaffold11016,Scaffold39605,Scaffold35278,Scaffold563278,Scaffold9169,Scaffold116048,Scaffold542227,Scaffold15811,Scaffold561719,Scaffold4657,Scaffold5038,Scaffold9201,Scaffold43630,Scaffold47774,Scaffold16996,Scaffold564398,Scaffold17020,Scaffold39053,Scaffold5697,Scaffold18958,Scaffold25525,Scaffold9185,Scaffold546547,Scaffold1525,Scaffold41111,Scaffold16634,Scaffold556160,Scaffold35747,Scaffold36379,Scaffold121318,Scaffold4818,Scaffold122939,Scaffold112048,Scaffold536733,Scaffold180413,Scaffold4838,Scaffold38223,Scaffold911,Scaffold36924,Scaffold53629,Scaffold11971,Scaffold4285,Scaffold816,Scaffold1003,Scaffold3989,Scaffold25874,Scaffold61463,Scaffold72220,Scaffold41748,Scaffold34866,Scaffold8678,Scaffold32047,Scaffold5928,Scaffold547547,Scaffold5829,Scaffold553706,Scaffold15722,Scaffold548638,Scaffold28262,Scaffold544239,Scaffold28747,Scaffold18003,Scaffold2771,Scaffold558522,Scaffold564740,Scaffold29119,Scaffold5004,Scaffold34754,Scaffold541380,Scaffold5657,Scaffold27627,Scaffold26742,Scaffold123903,Scaffold11443,Scaffold35852,Scaffold16567,Scaffold7688,Scaffold12418,Scaffold545180,Scaffold127202,Scaffold24598,Scaffold17372,Scaffold556705,Scaffold564602,Scaffold17000,Scaffold26536,Scaffold26054,Scaffold9165,Scaffold18346,Scaffold536178,Scaffold1539,Scaffold11515,Scaffold17765,Scaffold551899,Scaffold9691,Scaffold6748,Scaffold19531,Scaffold554937,Scaffold551322,Scaffold28919,Scaffold544757,Scaffold16527,Scaffold7079,Scaffold61284,Scaffold47535,Scaffold550078,Scaffold30413,Scaffold536468,Scaffold121343,Scaffold68702,Scaffold531800,Scaffold17172,Scaffold41632,Scaffold179035,Scaffold16877,Scaffold11306,Scaffold3103,Scaffold15703,Scaffold531367,Scaffold531678,Scaffold25160,Scaffold8454,Scaffold20215,Scaffold7443,Scaffold549086,Scaffold136827,Scaffold547538,Scaffold20893,Scaffold24025,Scaffold540549,Scaffold17326,Scaffold2595,Scaffold5932,Scaffold546577,Scaffold40648,Scaffold543343,Scaffold44548,Scaffold22874,Scaffold8314,Scaffold38106,Scaffold10748,Scaffold5717,Scaffold3413,Scaffold539282,Scaffold8970,Scaffold7421,Scaffold16781,Scaffold546300,Scaffold18604,Scaffold24654,Scaffold20118,Scaffold4944,Scaffold6764,Scaffold28152,Scaffold61097,Scaffold3843
Scaffold5153,Scaffold534159,Scaffold7019,Scaffold174622,Scaffold43859,Scaffold49644,Scaffold2924,Scaffold47978,Scaffold565655,Scaffold18072,Scaffold1581,Scaffold23789,Scaffold184,Scaffold4621,Scaffold2530,Scaffold33517,Scaffold5189,Scaffold52,Scaffold35581,Scaffold5066,Scaffold2171,Scaffold2001,Scaffold17334,Scaffold11808,Scaffold285,Scaffold19835,Scaffold22148,Scaffold5711,Scaffold9899,Scaffold26945,Scaffold8346,Scaffold943,Scaffold20841,Scaffold383,Scaffold131,Scaffold71784,Scaffold47623,Scaffold18371,Scaffold44116,Scaffold38276,Scaffold7864,Scaffold558413,Scaffold511,Scaffold2,Scaffold6920,Scaffold641,Scaffold6103,Scaffold448,Scaffold44759,Scaffold1177,Scaffold20076,Scaffold543013,Scaffold19124,Scaffold546802,Scaffold2578,Scaffold220,Scaffold44080,Scaffold1429,Scaffold543150,Scaffold13216,Scaffold562195,Scaffold2085,Scaffold20333,Scaffold16507,Scaffold10819,Scaffold2685,Scaffold425,Scaffold77540,Scaffold11448,Scaffold147741,Scaffold559806,Scaffold41938,Scaffold12301,Scaffold31173,Scaffold11749,Scaffold546338,Scaffold138675,Scaffold10047,Scaffold556314,Scaffold46,Scaffold49742,Scaffold26,Scaffold4651,Scaffold29099,Scaffold108777,Scaffold532883,Scaffold21719,Scaffold67505,Scaffold531375,Scaffold554921,Scaffold33757,Scaffold11697,Scaffold560015,Scaffold1229,Scaffold3833,Scaffold203606,Scaffold34147,Scaffold542439,Scaffold554834,Scaffold28496,Scaffold47937,Scaffold16298,Scaffold10694,Scaffold2721,Scaffold561826,Scaffold560629,Scaffold10697,Scaffold533922,Scaffold33396,Scaffold565315,Scaffold544428,Scaffold1766,Scaffold19,Scaffold2115,Scaffold4114,Scaffold52205,Scaffold45342,Scaffold52395,Scaffold1308,Scaffold123201,Scaffold27116,Scaffold4798,Scaffold197147,Scaffold173998,Scaffold2946,Scaffold2942,Scaffold628,Scaffold110766,Scaffold539250,Scaffold134465,Scaffold558129,Scaffold2455,Scaffold25882,Scaffold996,Scaffold123893,Scaffold532184,Scaffold4823,Scaffold12507,Scaffold540768,Scaffold3731,Scaffold24672,Scaffold39383,Scaffold12159,Scaffold23639,Scaffold22597,Scaffold2327,Scaffold61371,Scaffold56040,Scaffold543743,Scaffold16301,Scaffold45044,Scaffold5679,Scaffold5886,Scaffold28969,Scaffold16826,Scaffold34716,Scaffold181543,Scaffold178,Scaffold548150,Scaffold13061,Scaffold162362,Scaffold4129,Scaffold27285,Scaffold10082,Scaffold117873,Scaffold191300,Scaffold542992,Scaffold1708,Scaffold532462,Scaffold160544,Scaffold7430,Scaffold10747,Scaffold36908,Scaffold54166,Scaffold5591,Scaffold53411,Scaffold368,Scaffold936,Scaffold1611,Scaffold6488,Scaffold8323,Scaffold56,Scaffold29583,Scaffold553657,Scaffold16505,Scaffold532097,Scaffold24670,Scaffold561791,Scaffold6991,Scaffold2459,Scaffold63154,Scaffold257435,Scaffold7081,Scaffold43463,Scaffold81550,Scaffold5936,Scaffold6562,Scaffold3182,Scaffold1239,Scaffold3486,Scaffold20030,Scaffold313,Scaffold42810,Scaffold33002,Scaffold2858,Scaffold37974,Scaffold71501,Scaffold10503,Scaffold46776,Scaffold324,Scaffold100073,Scaffold536237,Scaffold124,Scaffold33016,Scaffold532419,Scaffold1860,Scaffold7816,Scaffold32622,Scaffold1833,Scaffold5280,Scaffold531575,Scaffold14389,Scaffold67008,Scaffold554769,Scaffold5278,Scaffold18661,Scaffold482,Scaffold311,Scaffold986,Scaffold4847,Scaffold341,Scaffold4440,Scaffold50322,Scaffold548,Scaffold4495,Scaffold9133,Scaffold27796,Scaffold193,Scaffold1604,Scaffold16816,Scaffold2619,Scaffold26347,Scaffold6883,Scaffold2971,Scaffold561134,Scaffold546895,Scaffold40385,Scaffold127246,Scaffold558190,Scaffold29890,Scaffold550136,Scaffold17508,Scaffold403,Scaffold5647,Scaffold1637,Scaffold31085,Scaffold29020,Scaffold16043,Scaffold121527,Scaffold3667,Scaffold7671,Scaffold6282,Scaffold46725,Scaffold21470,Scaffold9579,Scaffold4875,Scaffold15829,Scaffold4211,Scaffold46274,Scaffold18866,Scaffold546913,Scaffold9626,Scaffold540614,Scaffold531466,Scaffold217,Scaffold207506,Scaffold16693,Scaffold536552,Scaffold533100,Scaffold117978,Scaffold552006,Scaffold4060,Scaffold6259,Scaffold57175,Scaffold546192,Scaffold124260,Scaffold5703,Scaffold1158,Scaffold19205,Scaffold17526,Scaffold66551,Scaffold517,Scaffold4284,Scaffold1997,Scaffold123743,Scaffold531323,Scaffold116078,Scaffold64849,Scaffold562,Scaffold155911,Scaffold533853,Scaffold1266,Scaffold16228,Scaffold97,Scaffold555372,Scaffold41028,Scaffold549635,Scaffold45665,Scaffold761,Scaffold6312,Scaffold7269,Scaffold9529,Scaffold347,Scaffold3144,Scaffold149976,Scaffold31238,Scaffold16334,Scaffold536958,Scaffold2137,Scaffold3057,Scaffold559108,Scaffold168,Scaffold66077,Scaffold6351,Scaffold1238,Scaffold3172,Scaffold60218,Scaffold533324,Scaffold564640,Scaffold29,Scaffold235419,Scaffold32982,Scaffold119347,Scaffold984,Scaffold818,Scaffold543184,Scaffold42721,Scaffold38426,Scaffold3122,Scaffold13929,Scaffold2151,Scaffold6946,Scaffold139136,Scaffold441,Scaffold480,Scaffold59616,Scaffold11615,Scaffold40625,Scaffold11561,Scaffold34562,Scaffold13938,Scaffold38322,Scaffold149765,Scaffold844,Scaffold825,Scaffold34694,Scaffold238960,Scaffold7166,Scaffold43135,Scaffold1710,Scaffold1959,Scaffold43256,Scaffold542712,Scaffold5085,Scaffold37522,Scaffold555195,Scaffold20456,Scaffold4620,Scaffold562033,Scaffold6830,Scaffold55638,Scaffold721,Scaffold541001,Scaffold21254,Scaffold8870,Scaffold533039,Scaffold1750,Scaffold34445,Scaffold247,Scaffold549081,Scaffold152433,Scaffold558656,Scaffold18643,Scaffold46051,Scaffold11736,Scaffold557698,Scaffold4496,Scaffold18803,Scaffold7791,Scaffold19263,Scaffold13608,Scaffold49687,Scaffold33593,Scaffold16464,Scaffold65,Scaffold34268,Scaffold350,Scaffold309,Scaffold544892,Scaffold57871,Scaffold33211,Scaffold539807,Scaffold7039,Scaffold1519,Scaffold1014,Scaffold247394,Scaffold539181,Scaffold41260,Scaffold4791,Scaffold107787,Scaffold558364,Scaffold9805,Scaffold18323,Scaffold538832,Scaffold29599,Scaffold91496,Scaffold5121,Scaffold610,Scaffold553754,Scaffold2147,Scaffold3728,Scaffold8441,Scaffold536534,Scaffold44259,Scaffold39984,Scaffold41556,Scaffold3331,Scaffold534334,Scaffold107003,Scaffold546322,Scaffold536288,Scaffold5766,Scaffold56914,Scaffold3597,Scaffold12058,Scaffold5471,Scaffold3050,Scaffold14820,Scaffold8837,Scaffold533568,Scaffold41463,Scaffold551254,Scaffold32924,Scaffold548049,Scaffold540455,Scaffold12470,Scaffold5764,Scaffold12005,Scaffold35436,Scaffold64722,Scaffold19916,Scaffold19302,Scaffold22214,Scaffold553328,Scaffold6033,Scaffold4747,Scaffold2928,Scaffold549687,Scaffold2906,Scaffold24710,Scaffold11739,Scaffold36,Scaffold7090,Scaffold553217,Scaffold8446,Scaffold838,Scaffold543244,Scaffold21781,Scaffold41451,Scaffold531810,Scaffold7652,Scaffold4448,Scaffold536089,Scaffold536604,Scaffold28611,Scaffold29499,Scaffold1116,Scaffold10386,Scaffold549412,Scaffold43213,Scaffold555191,Scaffold533111,Scaffold2192,Scaffold20280,Scaffold28167,Scaffold19527,Scaffold16001,Scaffold19952,Scaffold235821,Scaffold12309,Scaffold36745,Scaffold8628,Scaffold4691,Scaffold6826,Scaffold10366,Scaffold28575,Scaffold71442,Scaffold3655,Scaffold63337,Scaffold546956,Scaffold18396,Scaffold24680,Scaffold25336,Scaffold13605,Scaffold39861,Scaffold3449,Scaffold32280,Scaffold11003,Scaffold62741,Scaffold25259,Scaffold5888,Scaffold558344,Scaffold73265,Scaffold18936,Scaffold4636,Scaffold50643,Scaffold548524,Scaffold34182,Scaffold537250,Scaffold19441,Scaffold70,Scaffold4022,Scaffold1730,Scaffold541587,Scaffold36431,Scaffold62417,Scaffold542386,Scaffold9593,Scaffold16542,Scaffold9160,Scaffold34567,Scaffold15936,Scaffold12153,Scaffold47184,Scaffold38807,Scaffold7445,Scaffold9125,Scaffold37117,Scaffold544727,Scaffold19274,Scaffold22941,Scaffold48523,Scaffold32314,Scaffold44446,Scaffold1272,Scaffold1196,Scaffold29202,Scaffold66527,Scaffold7922,Scaffold8249,Scaffold9224,Scaffold565307,Scaffold2713,Scaffold19667,Scaffold8453,Scaffold1304,Scaffold16457,Scaffold4722,Scaffold7866,Scaffold21494,Scaffold7140,Scaffold3199,Scaffold536216,Scaffold552479,Scaffold24739,Scaffold11902,Scaffold560638,Scaffold52460,Scaffold18144,Scaffold23190,Scaffold26526,Scaffold5698,Scaffold44271,Scaffold207,Scaffold6521,Scaffold15849,Scaffold18586,Scaffold551585,Scaffold551316,Scaffold11769,Scaffold16,Scaffold4065,Scaffold554455,Scaffold27729,Scaffold561615,Scaffold16397,Scaffold6879,Scaffold4526,Scaffold3232,Scaffold552856,Scaffold15872,Scaffold5548,Scaffold6177,Scaffold8,Scaffold62384,Scaffold6159,Scaffold551649,Scaffold17639,Scaffold47162,Scaffold27401,Scaffold8061,Scaffold24538,Scaffold545118,Scaffold43052,Scaffold3285,Scaffold17042,Scaffold17305,Scaffold7267,Scaffold10239,Scaffold8931,Scaffold538108,Scaffold559985,Scaffold534860,Scaffold35500,Scaffold9367,Scaffold7057,Scaffold18477,Scaffold2458,Scaffold100583,Scaffold24214,Scaffold11002,Scaffold56131,Scaffold67465,Scaffold560829,Scaffold12018,Scaffold560114,Scaffold118890,Scaffold111815,Scaffold57151,Scaffold23371,Scaffold11374,Scaffold544335,Scaffold60662,Scaffold107088,Scaffold60989,Scaffold58645,Scaffold145157,Scaffold17514,Scaffold29182,Scaffold2552,Scaffold7911,Scaffold10448,Scaffold17425,Scaffold17729,Scaffold9078,Scaffold38297,Scaffold11997,Scaffold12208,Scaffold17500,Scaffold13904,Scaffold532971,Scaffold534750,Scaffold4962,Scaffold11108,Scaffold12036,Scaffold5978,Scaffold13791,Scaffold20188,Scaffold2275,Scaffold11889,Scaffold17221,Scaffold30512,Scaffold12553,Scaffold11753,Scaffold17449,Scaffold541936,Scaffold548781,Scaffold556531,Scaffold532718,Scaffold162,Scaffold143856,Scaffold175525,Scaffold12650,Scaffold8366,Scaffold48341,Scaffold9948,Scaffold12318,Scaffold19341,Scaffold547581,Scaffold182741,Scaffold213388,Scaffold21679,Scaffold549050,Scaffold168991,Scaffold10637,Scaffold8436,Scaffold19400,Scaffold546383,Scaffold171042,Scaffold175054,Scaffold8872,Scaffold26452,Scaffold3254,Scaffold544932,Scaffold102727,Scaffold2446,Scaffold18854,Scaffold22747,Scaffold22473,Scaffold67613,Scaffold56611,Scaffold23801,Scaffold6530,Scaffold6222,Scaffold539772,Scaffold2867,Scaffold2998,Scaffold563516,Scaffold564199,Scaffold30674,Scaffold548727,Scaffold6456,Scaffold8065,Scaffold1466,Scaffold6591,Scaffold19266,Scaffold115255,Scaffold8956,Scaffold5316,Scaffold552566,Scaffold7043,Scaffold785,Scaffold8629,Scaffold6021,Scaffold548273,Scaffold553475,Scaffold565400,Scaffold6703,Scaffold5389,Scaffold11011,Scaffold8107,Scaffold559306,Scaffold55264,Scaffold9920,Scaffold21642,Scaffold9240,Scaffold47804,Scaffold26520,Scaffold11469,Scaffold10265,Scaffold17299,Scaffold6886,Scaffold20577,Scaffold11182,Scaffold16055,Scaffold178785,Scaffold12213,Scaffold2082,Scaffold539125,Scaffold6220,Scaffold4419,Scaffold22153,Scaffold51369,Scaffold16930,Scaffold25041,Scaffold551177,Scaffold8013,Scaffold17111,Scaffold3751,Scaffold545626,Scaffold51044,Scaffold11930,Scaffold16679,Scaffold543324,Scaffold544743,Scaffold2975,Scaffold59154,Scaffold6655,Scaffold15821,Scaffold5087,Scaffold80313,Scaffold546994,Scaffold83056,Scaffold26724,Scaffold12255,Scaffold26006,Scaffold28504,Scaffold558378,Scaffold65394,Scaffold8577,Scaffold15843,Scaffold11987,Scaffold556347,Scaffold38578,Scaffold5652,Scaffold72,Scaffold58997,Scaffold7191,Scaffold19870,Scaffold4855,Scaffold9951,Scaffold3053,Scaffold545736,Scaffold556137,Scaffold16836,Scaffold18892,Scaffold6056,Scaffold7653,Scaffold35811,Scaffold17069,Scaffold551664,Scaffold2679,Scaffold15895,Scaffold14505,Scaffold13262,Scaffold43488,Scaffold58391,Scaffold60686,Scaffold40953,Scaffold1890,Scaffold22419,Scaffold11067,Scaffold535980,Scaffold9726,Scaffold21822,Scaffold12471,Scaffold4398,Scaffold44033,Scaffold20724,Scaffold15845,Scaffold10174,Scaffold4000,Scaffold12155,Scaffold16268,Scaffold27941,Scaffold41878,Scaffold130828,Scaffold18468,Scaffold9536,Scaffold21088,Scaffold8244,Scaffold11542,Scaffold553770,Scaffold4035,Scaffold67274,Scaffold13224,Scaffold538352,Scaffold546488,Scaffold19612,Scaffold202751,Scaffold26668,Scaffold16490,Scaffold18140,Scaffold53357,Scaffold1554,Scaffold1940,Scaffold2660,Scaffold536654,Scaffold4942,Scaffold1813,Scaffold562008,Scaffold110241,Scaffold544287,Scaffold10086,Scaffold7935,Scaffold37759,Scaffold556792,Scaffold93548,Scaffold8855,Scaffold7353,Scaffold8557,Scaffold51630,Scaffold21072,Scaffold26304,Scaffold534988,Scaffold16493,Scaffold564695,Scaffold21762,Scaffold3879,Scaffold9297,Scaffold57864,Scaffold4608,Scaffold27542,Scaffold97112,Scaffold16555,Scaffold17353,Scaffold51096,Scaffold35054,Scaffold541434,Scaffold27679,Scaffold34751,Scaffold38848,Scaffold111800,Scaffold7373,Scaffold562436,Scaffold6992,Scaffold25462,Scaffold29658,Scaffold18508,Scaffold9699,Scaffold48650,Scaffold29026,Scaffold564808,Scaffold534140,Scaffold45038,Scaffold13148,Scaffold553660,Scaffold542884,Scaffold23390,Scaffold15590,Scaffold35998,Scaffold17643,Scaffold34535,Scaffold23906,Scaffold29156,Scaffold544739,Scaffold29575,Scaffold49352,Scaffold2394,Scaffold555234,Scaffold24363,Scaffold9577,Scaffold20271,Scaffold11641,Scaffold44269,Scaffold67577,Scaffold7035,Scaffold35267,Scaffold2961,Scaffold4528,Scaffold4565,Scaffold6087,Scaffold18956,Scaffold16314,Scaffold3036,Scaffold5073,Scaffold551356,Scaffold537937,Scaffold17129,Scaffold5157,Scaffold17546,Scaffold17515,Scaffold6863,Scaffold563881,Scaffold20964,Scaffold19610,Scaffold6833,Scaffold17136,Scaffold18688,Scaffold12999,Scaffold7150,Scaffold10540,Scaffold23138,Scaffold29510,Scaffold85539,Scaffold17506,Scaffold552349,Scaffold19103,Scaffold10000,Scaffold203615,Scaffold155371,Scaffold11117,Scaffold6572,Scaffold4288,Scaffold4315,Scaffold430,Scaffold25797,Scaffold37821
Scaffold7780,Scaffold6776,Scaffold11584,Scaffold7301,Scaffold55410,Scaffold27583,Scaffold542641,Scaffold146903,Scaffold176564,Scaffold246,Scaffold3830,Scaffold31839,Scaffold563889,Scaffold22817,Scaffold56968,Scaffold149059,Scaffold1562,Scaffold549495,Scaffold114977,Scaffold536507,Scaffold33853,Scaffold10978,Scaffold48045,Scaffold5921,Scaffold545412,Scaffold19635,Scaffold542303,Scaffold553,Scaffold5778,Scaffold72356,Scaffold1704,Scaffold128322,Scaffold540049,Scaffold367,Scaffold776,Scaffold121755,Scaffold66340,Scaffold60756,Scaffold138971,Scaffold106250,Scaffold16178,Scaffold8212,Scaffold141913,Scaffold145982,Scaffold2652,Scaffold167587,Scaffold31280,Scaffold547042,Scaffold5360,Scaffold3214,Scaffold8055,Scaffold2233,Scaffold87112,Scaffold2337,Scaffold5124,Scaffold58170,Scaffold15701,Scaffold24371,Scaffold37312,Scaffold63439,Scaffold541787,Scaffold156704,Scaffold24382,Scaffold540240,Scaffold12893,Scaffold18641,Scaffold6498,Scaffold213993,Scaffold11177,Scaffold545111,Scaffold16965,Scaffold10002,Scaffold562416,Scaffold10472,Scaffold17491,Scaffold138573,Scaffold26806,Scaffold3409,Scaffold11417,Scaffold4080,Scaffold8730,Scaffold16302,Scaffold23340,Scaffold21286,Scaffold2793,Scaffold52537,Scaffold10092,Scaffold4019,Scaffold12990,Scaffold5101,Scaffold43257,Scaffold8803,Scaffold16750,Scaffold17750,Scaffold10396,Scaffold36442,Scaffold55431,Scaffold10251,Scaffold8408,Scaffold11784,Scaffold2548,Scaffold20773,Scaffold10776,Scaffold552045,Scaffold41343,Scaffold9289,Scaffold8778,Scaffold13172,Scaffold13159,Scaffold7384,Scaffold10574,Scaffold543793,Scaffold33297,Scaffold66250,Scaffold14684,Scaffold4713,Scaffold16168,Scaffold24775,Scaffold135209,Scaffold6013,Scaffold550833,Scaffold49074,Scaffold65859,Scaffold2510,Scaffold61332,Scaffold4076,Scaffold536221,Scaffold264011,Scaffold11807,Scaffold30666,Scaffold66270,Scaffold559969,Scaffold25758,Scaffold17510,Scaffold541046,Scaffold546045,Scaffold1513,Scaffold23760,Scaffold186211,Scaffold15834,Scaffold1934,Scaffold1278,Scaffold126,Scaffold11138,Scaffold564326,Scaffold989,Scaffold6828,Scaffold54649,Scaffold15568,Scaffold550127,Scaffold46108,Scaffold18797,Scaffold18514,Scaffold33066,Scaffold18863,Scaffold1863,Scaffold542745,Scaffold564548,Scaffold5130,Scaffold548738,Scaffold104962,Scaffold535015,Scaffold7502,Scaffold186682,Scaffold544229,Scaffold1023,Scaffold16987,Scaffold108316,Scaffold6369,Scaffold26134,Scaffold2193,Scaffold16386,Scaffold561653,Scaffold31796,Scaffold16923,Scaffold20309,Scaffold279743,Scaffold759,Scaffold15758,Scaffold3899,Scaffold565401,Scaffold540335,Scaffold30466,Scaffold11842,Scaffold206393,Scaffold552956,Scaffold2501,Scaffold3156,Scaffold1460,Scaffold50347,Scaffold3457,Scaffold44148,Scaffold36878,Scaffold10273,Scaffold4323,Scaffold2073,Scaffold14193,Scaffold66716,Scaffold17145,Scaffold188625,Scaffold10097,Scaffold5946,Scaffold8469,Scaffold4885,Scaffold51756,Scaffold12387,Scaffold39694,Scaffold13986,Scaffold718,Scaffold20799,Scaffold1119,Scaffold19006,Scaffold10320,Scaffold111157,Scaffold41714,Scaffold7481,Scaffold1421,Scaffold3573,Scaffold43154,Scaffold536165,Scaffold9640,Scaffold97289,Scaffold535569,Scaffold971,Scaffold151,Scaffold15710,Scaffold645,Scaffold536811,Scaffold5298,Scaffold5408,Scaffold25340,Scaffold553106,Scaffold75118,Scaffold23879,Scaffold38930,Scaffold3333,Scaffold4939,Scaffold8383,Scaffold10872,Scaffold1843,Scaffold565445,Scaffold3455,Scaffold11938,Scaffold1748,Scaffold29404,Scaffold2421,Scaffold17417,Scaffold43573,Scaffold6595,Scaffold63464,Scaffold561769,Scaffold6295,Scaffold3791,Scaffold585,Scaffold16158,Scaffold76882,Scaffold7797,Scaffold1557,Scaffold37172,Scaffold22403,Scaffold564315,Scaffold46593,Scaffold559971,Scaffold20313,Scaffold7321,Scaffold5258,Scaffold54238,Scaffold7083,Scaffold3584,Scaffold10820,Scaffold5338,Scaffold541018,Scaffold66263,Scaffold13684,Scaffold16203,Scaffold65120,Scaffold16700,Scaffold73164,Scaffold23026,Scaffold17081,Scaffold27031,Scaffold9932,Scaffold59210,Scaffold17209,Scaffold17106,Scaffold1244,Scaffold3204,Scaffold1564,Scaffold2495,Scaffold1369,Scaffold3379,Scaffold6127,Scaffold532724,Scaffold15786,Scaffold546238,Scaffold5540,Scaffold3702,Scaffold563982,Scaffold5149,Scaffold15852,Scaffold9217,Scaffold1482,Scaffold11059,Scaffold3795,Scaffold16084,Scaffold1775,Scaffold18491,Scaffold41840,Scaffold25111,Scaffold5248,Scaffold11569,Scaffold7626,Scaffold558399,Scaffold18729,Scaffold184826,Scaffold550387,Scaffold42171,Scaffold57069,Scaffold243497,Scaffold18167,Scaffold7969,Scaffold64104,Scaffold16390,Scaffold1362,Scaffold21104,Scaffold5457,Scaffold16384,Scaffold882,Scaffold16497,Scaffold68725,Scaffold37374,Scaffold5156,Scaffold13093,Scaffold182543,Scaffold191047,Scaffold65779,Scaffold145638,Scaffold45595,Scaffold163932,Scaffold149440,Scaffold42873,Scaffold140911,Scaffold139526,Scaffold25214,Scaffold19994,Scaffold178800,Scaffold2296,Scaffold6557,Scaffold7345,Scaffold560205,Scaffold54133,Scaffold18934,Scaffold29072,Scaffold2994,Scaffold34416,Scaffold7109,Scaffold15689,Scaffold6093,Scaffold536338,Scaffold19184,Scaffold15538,Scaffold562497,Scaffold6449,Scaffold4514,Scaffold538349,Scaffold557099,Scaffold929,Scaffold5123,Scaffold13884,Scaffold25719,Scaffold48940,Scaffold8947,Scaffold2253,Scaffold3009,Scaffold5850,Scaffold27061,Scaffold64721,Scaffold33576,Scaffold6040,Scaffold548155,Scaffold536353,Scaffold37402,Scaffold4371,Scaffold16516,Scaffold51988,Scaffold2606,Scaffold41125,Scaffold27808,Scaffold19253,Scaffold3228,Scaffold536193,Scaffold32034,Scaffold33192,Scaffold145781,Scaffold7488,Scaffold29833,Scaffold3382,Scaffold10578,Scaffold15808,Scaffold544881,Scaffold38128,Scaffold563496,Scaffold7728,Scaffold4002,Scaffold5446,Scaffold5227,Scaffold8165,Scaffold11156,Scaffold5057,Scaffold52563,Scaffold15610,Scaffold9996,Scaffold540249,Scaffold127263,Scaffold10783,Scaffold9234,Scaffold17987,Scaffold557790,Scaffold8840,Scaffold7838,Scaffold531471,Scaffold9835,Scaffold35540,Scaffold538362,Scaffold79499,Scaffold7038,Scaffold33319,Scaffold16156,Scaffold68616,Scaffold5911,Scaffold8862,Scaffold2672,Scaffold107373,Scaffold178307,Scaffold561786,Scaffold5429,Scaffold2420,Scaffold5840,Scaffold17406,Scaffold64123,Scaffold8766,Scaffold9026,Scaffold2730,Scaffold21888,Scaffold9269,Scaffold11375,Scaffold9898,Scaffold20453,Scaffold9406,Scaffold5858,Scaffold557137,Scaffold7792,Scaffold9938,Scaffold548235,Scaffold544560,Scaffold7831,Scaffold27134,Scaffold10852,Scaffold546563,Scaffold18766,Scaffold4194,Scaffold3392,Scaffold45308,Scaffold559477,Scaffold171301,Scaffold7622,Scaffold19092,Scaffold564131,Scaffold8543,Scaffold6026,Scaffold26746,Scaffold20106,Scaffold7593,Scaffold36459,Scaffold9627,Scaffold5539,Scaffold17338,Scaffold9142,Scaffold36478,Scaffold557242,Scaffold5925,Scaffold5210,Scaffold5321,Scaffold20654,Scaffold23779,Scaffold38278,Scaffold8574,Scaffold544930,Scaffold564303,Scaffold16663,Scaffold531754,Scaffold11118,Scaffold17663,Scaffold40964,Scaffold559240,Scaffold559491,Scaffold537524,Scaffold2522,Scaffold3135,Scaffold562179,Scaffold1894,Scaffold4157,Scaffold7585,Scaffold48709,Scaffold3315,Scaffold7376,Scaffold8267,Scaffold4918,Scaffold43947,Scaffold6962,Scaffold6391,Scaffold6208,Scaffold21879,Scaffold31709,Scaffold13716,Scaffold5342,Scaffold7577,Scaffold50080,Scaffold9011,Scaffold65146,Scaffold36285,Scaffold13613,Scaffold5926,Scaffold535370,Scaffold540796,Scaffold24718,Scaffold13362,Scaffold10642,Scaffold8214,Scaffold5564,Scaffold5377,Scaffold2620,Scaffold10436,Scaffold5612,Scaffold16008,Scaffold546434,Scaffold18160,Scaffold226795,Scaffold16329,Scaffold185310,Scaffold67888,Scaffold4897,Scaffold558616,Scaffold2600,Scaffold19442,Scaffold5146,Scaffold73379,Scaffold5887,Scaffold12383,Scaffold6711,Scaffold8337,Scaffold22106,Scaffold2209,Scaffold3709,Scaffold30627,Scaffold52068,Scaffold13404,Scaffold12293,Scaffold9770,Scaffold541335,Scaffold16973,Scaffold560543,Scaffold543006,Scaffold14963,Scaffold45440,Scaffold16088,Scaffold16912,Scaffold23847,Scaffold5628,Scaffold57103,Scaffold127325,Scaffold547747,Scaffold10488,Scaffold16343,Scaffold23352,Scaffold5893,Scaffold561253,Scaffold557204,Scaffold564820,Scaffold4039,Scaffold42836,Scaffold8308,Scaffold27483,Scaffold7996,Scaffold10876,Scaffold66058,Scaffold564450,Scaffold354,Scaffold3276,Scaffold12977,Scaffold540967,Scaffold28708,Scaffold18186,Scaffold157963,Scaffold13424,Scaffold22088,Scaffold534812,Scaffold23116,Scaffold117106,Scaffold7355,Scaffold555443,Scaffold2065,Scaffold165045,Scaffold58671,Scaffold1181,Scaffold250006,Scaffold33584,Scaffold558690,Scaffold31164,Scaffold548972,Scaffold6415,Scaffold128702,Scaffold158137,Scaffold14046,Scaffold42620,Scaffold22005,Scaffold35690,Scaffold5664,Scaffold36104,Scaffold9407,Scaffold259290,Scaffold6940,Scaffold543452,Scaffold23201,Scaffold554660,Scaffold31606,Scaffold10048,Scaffold157219,Scaffold2392,Scaffold10439,Scaffold27870,Scaffold888,Scaffold39250,Scaffold16585,Scaffold174975,Scaffold31788,Scaffold6278,Scaffold9891,Scaffold42431,Scaffold539735,Scaffold550513,Scaffold5988,Scaffold172616,Scaffold536456,Scaffold10519,Scaffold104507,Scaffold16488,Scaffold703,Scaffold121197,Scaffold10597,Scaffold24937,Scaffold137520,Scaffold540900,Scaffold33342,Scaffold42364,Scaffold15560,Scaffold12459,Scaffold12529,Scaffold60669,Scaffold22136,Scaffold20009,Scaffold54057,Scaffold43942,Scaffold26939,Scaffold20789,Scaffold540221,Scaffold2377,Scaffold61123,Scaffold34108,Scaffold19742,Scaffold39401,Scaffold42152,Scaffold2518,Scaffold548313,Scaffold561494,Scaffold112909,Scaffold10330,Scaffold545734,Scaffold533733,Scaffold34540,Scaffold4105,Scaffold22567,Scaffold24880,Scaffold37296,Scaffold11780,Scaffold113741,Scaffold8304,Scaffold663,Scaffold537689,Scaffold821,Scaffold44082,Scaffold29801,Scaffold547943,Scaffold1642,Scaffold552964,Scaffold36037,Scaffold170518,Scaffold60776,Scaffold52187,Scaffold532449,Scaffold4951,Scaffold162960,Scaffold3613,Scaffold545785,Scaffold1292,Scaffold6561,Scaffold3948,Scaffold29451,Scaffold33658,Scaffold31630,Scaffold564700,Scaffold10404,Scaffold8352,Scaffold7234,Scaffold15649,Scaffold540091,Scaffold8639,Scaffold560718,Scaffold7362,Scaffold146736,Scaffold17742,Scaffold25603,Scaffold559055,Scaffold22769,Scaffold17589,Scaffold30277,Scaffold538107,Scaffold1346,Scaffold1593,Scaffold5104,Scaffold52528,Scaffold13469,Scaffold17823,Scaffold57030,Scaffold21160,Scaffold5460,Scaffold18781,Scaffold10204,Scaffold10512,Scaffold5684,Scaffold4244,Scaffold8936,Scaffold25812,Scaffold4279,Scaffold16499,Scaffold536752,Scaffold4110,Scaffold7915,Scaffold830,Scaffold27646,Scaffold13689,Scaffold556812,Scaffold542976,Scaffold550745,Scaffold560,Scaffold18367,Scaffold12212,Scaffold20653,Scaffold15835,Scaffold550897,Scaffold6210,Scaffold16937,Scaffold2453,Scaffold29092,Scaffold1612,Scaffold554537,Scaffold7078,Scaffold1979,Scaffold2007,Scaffold2443,Scaffold3637,Scaffold98814,Scaffold3268,Scaffold1371,Scaffold1762,Scaffold35580,Scaffold16060,Scaffold42585,Scaffold5671,Scaffold16323,Scaffold4677,Scaffold1407,Scaffold24607,Scaffold4703,Scaffold3754,Scaffold28570,Scaffold16198,Scaffold6800,Scaffold118489,Scaffold8491,Scaffold885,Scaffold17887,Scaffold854,Scaffold557967,Scaffold2300,Scaffold3856,Scaffold5917,Scaffold64336,Scaffold3857,Scaffold4062,Scaffold4765,Scaffold7840,Scaffold465,Scaffold1091,Scaffold129644,Scaffold3330,Scaffold330,Scaffold543658,Scaffold7543,Scaffold54122,Scaffold23837,Scaffold536941,Scaffold38031,Scaffold4752,Scaffold26712,Scaffold558387,Scaffold1758,Scaffold51895,Scaffold67749,Scaffold533358,Scaffold1172,Scaffold28251,Scaffold21362,Scaffold8073,Scaffold4828,Scaffold138858,Scaffold5445,Scaffold554265,Scaffold48992,Scaffold65908,Scaffold5283,Scaffold2729,Scaffold6349,Scaffold4170,Scaffold4570,Scaffold59941,Scaffold404,Scaffold1313,Scaffold19964,Scaffold51747,Scaffold15855,Scaffold55539,Scaffold1391,Scaffold27185,Scaffold74078,Scaffold23091,Scaffold3471,Scaffold4981,Scaffold6654,Scaffold537135,Scaffold9050,Scaffold543098,Scaffold544756,Scaffold117007,Scaffold1227,Scaffold10869,Scaffold17362,Scaffold7663,Scaffold3928,Scaffold55672,Scaffold58439,Scaffold140815,Scaffold54282,Scaffold8238,Scaffold8854,Scaffold275,Scaffold582,Scaffold643,Scaffold9282,Scaffold314,Scaffold17901,Scaffold16133,Scaffold543863,Scaffold136981,Scaffold2625,Scaffold56045,Scaffold57073,Scaffold33591,Scaffold823,Scaffold51075,Scaffold4739,Scaffold5547,Scaffold9644,Scaffold4589,Scaffold46060,Scaffold3887,Scaffold199858,Scaffold540872,Scaffold542981,Scaffold30544,Scaffold18522,Scaffold6253,Scaffold9164,Scaffold533313,Scaffold12558,Scaffold18040,Scaffold18828,Scaffold11009,Scaffold6464,Scaffold20286,Scaffold36853,Scaffold565552,Scaffold564603,Scaffold8007,Scaffold543002,Scaffold48319,Scaffold8437,Scaffold557087,Scaffold538238,Scaffold21703,Scaffold539238,Scaffold42534,Scaffold18814,Scaffold540448,Scaffold21056,Scaffold16312,Scaffold25179,Scaffold8509,Scaffold8927,Scaffold22361,Scaffold8998,Scaffold19740,Scaffold3704,Scaffold14152,Scaffold8788,Scaffold21759,Scaffold16111,Scaffold16094,Scaffold560392,Scaffold22875,Scaffold17761,Scaffold16275,Scaffold6546,Scaffold4748,Scaffold27520,Scaffold537041,Scaffold21282,Scaffold144837,Scaffold13866,Scaffold37414,Scaffold9286,Scaffold16215,Scaffold197708,Scaffold37844,Scaffold151478,Scaffold531307,Scaffold18301,Scaffold22276,Scaffold9402,Scaffold16147,Scaffold75614,Scaffold535731,Scaffold3371,Scaffold56439,Scaffold32884,Scaffold19254,Scaffold3463,Scaffold191163,Scaffold532261,Scaffold17792,Scaffold547151,Scaffold19448,Scaffold49459,Scaffold32402,Scaffold5826,Scaffold75950,Scaffold1026,Scaffold45387,Scaffold7229,Scaffold1233,Scaffold27192,Scaffold35001,Scaffold139934,Scaffold35476,Scaffold34018,Scaffold547921,Scaffold560778,Scaffold29803,Scaffold37530,Scaffold13619,Scaffold24903,Scaffold28286,Scaffold35363,Scaffold535082,Scaffold553822,Scaffold36453,Scaffold553509,Scaffold565253,Scaffold112417,Scaffold64195,Scaffold9250,Scaffold181476,Scaffold52896,Scaffold17267,Scaffold30774,Scaffold12205,Scaffold19519,Scaffold7275,Scaffold16445,Scaffold557028,Scaffold9065,Scaffold542874,Scaffold547803,Scaffold42526,Scaffold10192,Scaffold22397,Scaffold6882,Scaffold7554,Scaffold49110,Scaffold20371,Scaffold7859,Scaffold3123,Scaffold63220,Scaffold58196,Scaffold35275,Scaffold550979,Scaffold17485,Scaffold10038,Scaffold19579,Scaffold19195,Scaffold3275,Scaffold6584,Scaffold5472,Scaffold11701,Scaffold20728,Scaffold13770,Scaffold563307,Scaffold25282,Scaffold4687,Scaffold549179,Scaffold17955,Scaffold10551,Scaffold542542,Scaffold18279,Scaffold10793,Scaffold37363,Scaffold22541,Scaffold14020,Scaffold17799,Scaffold7595,Scaffold163485,Scaffold16915,Scaffold552747,Scaffold9880,Scaffold548704,Scaffold34110,Scaffold17286,Scaffold56479,Scaffold21283,Scaffold10941,Scaffold5395,Scaffold561616,Scaffold15650,Scaffold3665,Scaffold5718,Scaffold18618,Scaffold2838,Scaffold16537,Scaffold43513,Scaffold558873,Scaffold21960,Scaffold1331,Scaffold562966,Scaffold10804,Scaffold539357,Scaffold8810,Scaffold6211,Scaffold6889,Scaffold7848,Scaffold561981,Scaffold6361,Scaffold23527,Scaffold18497,Scaffold543823,Scaffold534568,Scaffold13019,Scaffold27428,Scaffold7096,Scaffold544064,Scaffold19791,Scaffold19159,Scaffold562451,Scaffold557211,Scaffold40366,Scaffold30691,Scaffold30507,Scaffold7219,Scaffold547664,Scaffold543840,Scaffold249600,Scaffold10702,Scaffold559705,Scaffold63457,Scaffold10627,Scaffold8252,Scaffold35333,Scaffold5598,Scaffold7218,Scaffold3883,Scaffold4312,Scaffold17659,Scaffold543076,Scaffold27926,Scaffold47387,Scaffold564733,Scaffold532511,Scaffold92492,Scaffold20938,Scaffold2633,Scaffold9575,Scaffold5699,Scaffold453,Scaffold81758,Scaffold4833,Scaffold75334,Scaffold8633,Scaffold18300,Scaffold546065,Scaffold23795,Scaffold7612,Scaffold542701,Scaffold559728,Scaffold553916,Scaffold33606,Scaffold25081,Scaffold26002,Scaffold60362,Scaffold21092,Scaffold2401,Scaffold8400,Scaffold31571,Scaffold22007,Scaffold549316,Scaffold690,Scaffold10371,Scaffold28635,Scaffold15846,Scaffold87572,Scaffold28377,Scaffold22770,Scaffold24280,Scaffold92344,Scaffold9523,Scaffold12467,Scaffold14016,Scaffold5488,Scaffold21407,Scaffold8106,Scaffold10937,Scaffold11589,Scaffold18995,Scaffold2357,Scaffold5960,Scaffold18590,Scaffold6432,Scaffold11457,Scaffold5382,Scaffold2406,Scaffold35058,Scaffold7461,Scaffold17872,Scaffold21613,Scaffold35502,Scaffold6832,Scaffold17721,Scaffold19548,Scaffold5948,Scaffold10458,Scaffold56189,Scaffold10055,Scaffold9305,Scaffold29663,Scaffold69075,Scaffold11669,Scaffold18886,Scaffold26997,Scaffold540421,Scaffold1852,Scaffold15672,Scaffold1943,Scaffold7594,Scaffold7023,Scaffold17419,Scaffold3399,Scaffold4294,Scaffold1256,Scaffold16971,Scaffold109164,Scaffold556325,Scaffold48606,Scaffold8901,Scaffold15547,Scaffold39998,Scaffold19703,Scaffold13610,Scaffold548636,Scaffold17294,Scaffold24230,Scaffold6621,Scaffold559864,Scaffold18864,Scaffold2039,Scaffold6297,Scaffold15972,Scaffold5352,Scaffold43678,Scaffold43359,Scaffold15903,Scaffold550188,Scaffold32898,Scaffold13679,Scaffold18684,Scaffold38069,Scaffold11810,Scaffold4159,Scaffold33190,Scaffold541672,Scaffold701,Scaffold21684,Scaffold546017,Scaffold58987,Scaffold538426,Scaffold18274,Scaffold21100,Scaffold554344,Scaffold16028,Scaffold545138,Scaffold850,Scaffold12421,Scaffold114596,Scaffold2979,Scaffold565054,Scaffold40247,Scaffold18703,Scaffold537920,Scaffold2448,Scaffold25355,Scaffold25897,Scaffold16829,Scaffold10266,Scaffold7569,Scaffold34730,Scaffold47740,Scaffold50171,Scaffold17845,Scaffold22268,Scaffold2974,Scaffold19516,Scaffold22290,Scaffold15981,Scaffold24337,Scaffold557212,Scaffold145530,Scaffold7372,Scaffold45786,Scaffold33349,Scaffold61993,Scaffold19419,Scaffold10550,Scaffold17296,Scaffold15909,Scaffold44536,Scaffold7364,Scaffold538692,Scaffold551026,Scaffold6014,Scaffold394,Scaffold1589,Scaffold29373,Scaffold33540,Scaffold1698,Scaffold1188,Scaffold38374,Scaffold6961,Scaffold12451,Scaffold2261,Scaffold541886,Scaffold9930,Scaffold39770,Scaffold39838,Scaffold3096,Scaffold159812,Scaffold15859,Scaffold19543,Scaffold16866,Scaffold7929,Scaffold31511,Scaffold109086,Scaffold532337,Scaffold1243,Scaffold551501,Scaffold30764,Scaffold45806,Scaffold26784,Scaffold16904,Scaffold5959,Scaffold32144,Scaffold10870,Scaffold550108,Scaffold6332,Scaffold3919,Scaffold3983,Scaffold24772,Scaffold6804,Scaffold3468,Scaffold2842,Scaffold558539,Scaffold33225,Scaffold13138,Scaffold16341,Scaffold32500,Scaffold20763,Scaffold21168,Scaffold8477,Scaffold60146,Scaffold552437,Scaffold45897,Scaffold2955,Scaffold10368,Scaffold89,Scaffold61560,Scaffold6552,Scaffold15636,Scaffold41471,Scaffold59732,Scaffold26268,Scaffold24232,Scaffold71115,Scaffold1156,Scaffold7487,Scaffold534778,Scaffold121386,Scaffold5413,Scaffold4146,Scaffold33508,Scaffold129148,Scaffold2480,Scaffold43150,Scaffold13988,Scaffold25996,Scaffold6537,Scaffold75,Scaffold17635,Scaffold71201,Scaffold4184,Scaffold32539,Scaffold733,Scaffold541009,Scaffold11606,Scaffold543706,Scaffold59908,Scaffold12843,Scaffold12859,Scaffold7947,Scaffold114879,Scaffold38548,Scaffold38530,Scaffold100356,Scaffold11634,Scaffold36741,Scaffold819,Scaffold535848,Scaffold22156,Scaffold17668,Scaffold59540,Scaffold545220,Scaffold564019,Scaffold5956,Scaffold30475,Scaffold3692,Scaffold33032,Scaffold1575,Scaffold5714,Scaffold3696,Scaffold15885,Scaffold20937,Scaffold10252,Scaffold27660,Scaffold3227,Scaffold6612,Scaffold15555,Scaffold105233,Scaffold537237,Scaffold3901,Scaffold540648,Scaffold10083,Scaffold48088,Scaffold2584,Scaffold9372,Scaffold21266,Scaffold982,Scaffold6553,Scaffold16039,Scaffold55120,Scaffold5712,Scaffold531694,Scaffold45694,Scaffold34042,Scaffold32017,Scaffold540326,Scaffold7639,Scaffold557876,Scaffold128398,Scaffold43115,Scaffold35249,Scaffold11682,Scaffold36970,Scaffold110590,Scaffold10861,Scaffold3060,Scaffold19724,Scaffold539110,Scaffold12340,Scaffold16875,Scaffold10782,Scaffold533109,Scaffold1957,Scaffold51934,Scaffold3489,Scaffold24975,Scaffold5054,Scaffold544106,Scaffold1977,Scaffold64317,Scaffold16265,Scaffold10741,Scaffold46825,Scaffold539721,Scaffold9792,Scaffold19308,Scaffold6257,Scaffold4547,Scaffold36743,Scaffold4623,Scaffold11167,Scaffold207081,Scaffold24308,Scaffold540385,Scaffold15719,Scaffold1111,Scaffold25647,Scaffold67430,Scaffold13126,Scaffold5339,Scaffold8823,Scaffold1749,Scaffold546041,Scaffold544043,Scaffold788,Scaffold10390,Scaffold11030,Scaffold39836,Scaffold25959,Scaffold1998,Scaffold2378,Scaffold48152,Scaffold37074,Scaffold5102,Scaffold10720,Scaffold6781,Scaffold19648,Scaffold110637,Scaffold618,Scaffold36492,Scaffold18802,Scaffold40912,Scaffold41593,Scaffold19898,Scaffold3359,Scaffold564148,Scaffold545829,Scaffold7606,Scaffold17748,Scaffold63563,Scaffold11416,Scaffold5731,Scaffold11293,Scaffold16692,Scaffold47595,Scaffold52308,Scaffold8796,Scaffold10942,Scaffold14177,Scaffold35272,Scaffold550371,Scaffold544211,Scaffold27496,Scaffold10863,Scaffold10257,Scaffold18792,Scaffold5768,Scaffold1176,Scaffold557983,Scaffold19797,Scaffold115318,Scaffold7163,Scaffold4092,Scaffold1701,Scaffold4482,Scaffold6118,Scaffold7028,Scaffold17260,Scaffold538428,Scaffold535990,Scaffold15581,Scaffold16636,Scaffold550301,Scaffold6709,Scaffold18384,Scaffold551261,Scaffold32691,Scaffold543797,Scaffold3049,Scaffold11535,Scaffold2496,Scaffold1651,Scaffold141393,Scaffold108175,Scaffold3942,Scaffold12535,Scaffold120024,Scaffold53114,Scaffold62275,Scaffold3002,Scaffold39511,Scaffold560423,Scaffold20883,Scaffold159612,Scaffold550026,Scaffold13581,Scaffold2655,Scaffold7183,Scaffold11755,Scaffold546291,Scaffold191765,Scaffold1845,Scaffold4075,Scaffold4604,Scaffold3657,Scaffold195152,Scaffold6267,Scaffold7807,Scaffold16220,Scaffold68039,Scaffold14068,Scaffold46817,Scaffold13818,Scaffold20952,Scaffold5444,Scaffold3935,Scaffold4006,Scaffold602,Scaffold297220,Scaffold543070,Scaffold29416,Scaffold633,Scaffold563258,Scaffold20094,Scaffold53384,Scaffold36895,Scaffold21205,Scaffold536297,Scaffold4894,Scaffold3684,Scaffold564114,Scaffold36872,Scaffold5535,Scaffold13122,Scaffold1696,Scaffold558911,Scaffold2835,Scaffold257841,Scaffold22497,Scaffold4177,Scaffold31052,Scaffold54088,Scaffold39154,Scaffold553855,Scaffold56144,Scaffold15882,Scaffold16480,Scaffold26859,Scaffold53294,Scaffold588,Scaffold17563,Scaffold193685,Scaffold17568,Scaffold21195,Scaffold2481,Scaffold11511,Scaffold20239,Scaffold27715,Scaffold19127,Scaffold8966,Scaffold558119,Scaffold18292,Scaffold17162,Scaffold535818,Scaffold63146,Scaffold41391,Scaffold18011,Scaffold7395,Scaffold10634,Scaffold5518,Scaffold4507,Scaffold31689,Scaffold3805,Scaffold45910,Scaffold83420,Scaffold4154,Scaffold25900,Scaffold38605,Scaffold32234,Scaffold44766,Scaffold47450,Scaffold26205,Scaffold908,Scaffold1508,Scaffold547646,Scaffold17119,Scaffold13072,Scaffold27002,Scaffold23848,Scaffold553850,Scaffold16881,Scaffold72284,Scaffold41216,Scaffold16046,Scaffold5002,Scaffold125683,Scaffold12326,Scaffold62805,Scaffold66490,Scaffold6558,Scaffold29727,Scaffold16009,Scaffold543663,Scaffold10976,Scaffold194611,Scaffold62143,Scaffold25178,Scaffold38051,Scaffold11435,Scaffold9840,Scaffold23391,Scaffold53675,Scaffold21343,Scaffold38241,Scaffold649,Scaffold20269,Scaffold557844,Scaffold63576,Scaffold16574,Scaffold1658,Scaffold17225,Scaffold18315,Scaffold20061,Scaffold14362,Scaffold35886,Scaffold560519,Scaffold565002,Scaffold20211,Scaffold41841,Scaffold543303,Scaffold7834,Scaffold7556,Scaffold150117,Scaffold41326,Scaffold13089,Scaffold11619,Scaffold110865,Scaffold28786,Scaffold23839,Scaffold9663,Scaffold538298,Scaffold15783,Scaffold555589,Scaffold220658,Scaffold8688,Scaffold10932,Scaffold1558,Scaffold10414,Scaffold3970,Scaffold562565,Scaffold3577,Scaffold3260,Scaffold10194,Scaffold17077,Scaffold555621,Scaffold1286
Scaffold880,Scaffold1275,Scaffold254,Scaffold17,Scaffold709,Scaffold991,Scaffold168799,Scaffold14156,Scaffold2400,Scaffold551477,Scaffold2775,Scaffold1480,Scaffold77924,Scaffold36191,Scaffold159,Scaffold7177,Scaffold2517,Scaffold3519,Scaffold544296,Scaffold16176,Scaffold6364,Scaffold5129,Scaffold12234,Scaffold20896,Scaffold13455,Scaffold17374,Scaffold4008,Scaffold86592,Scaffold76102,Scaffold8737,Scaffold188746,Scaffold554607,Scaffold234151,Scaffold4415,Scaffold631,Scaffold37031,Scaffold4637,Scaffold1953,Scaffold695,Scaffold543487,Scaffold35985,Scaffold116267,Scaffold150495,Scaffold5131,Scaffold142692,Scaffold25629,Scaffold29948,Scaffold34134,Scaffold2452,Scaffold538682,Scaffold4523,Scaffold55092,Scaffold44724,Scaffold91090,Scaffold9198,Scaffold552173,Scaffold554882,Scaffold10566,Scaffold2293,Scaffold4819,Scaffold7551,Scaffold428,Scaffold556741,Scaffold6887,Scaffold545320,Scaffold33276,Scaffold103105,Scaffold77505,Scaffold3794,Scaffold12632,Scaffold60794,Scaffold55561,Scaffold47249,Scaffold24148,Scaffold18927,Scaffold94214,Scaffold548854,Scaffold19729,Scaffold57002,Scaffold1992,Scaffold9753,Scaffold25850,Scaffold549337,Scaffold535079,Scaffold38950,Scaffold8031,Scaffold548886,Scaffold20930,Scaffold25298,Scaffold13084,Scaffold19625,Scaffold24882,Scaffold16330,Scaffold106920,Scaffold538617,Scaffold7510,Scaffold4160,Scaffold15349,Scaffold537340,Scaffold10380,Scaffold2112,Scaffold547197,Scaffold11202,Scaffold7725,Scaffold13115,Scaffold76549,Scaffold8035,Scaffold9176,Scaffold9806,Scaffold14850,Scaffold27283,Scaffold49596,Scaffold27437,Scaffold562340,Scaffold230843,Scaffold5867,Scaffold14647,Scaffold541897,Scaffold217200,Scaffold4474,Scaffold24984,Scaffold5254,Scaffold538608,Scaffold554428,Scaffold36651,Scaffold550545,Scaffold6417,Scaffold13047,Scaffold10156,Scaffold563001,Scaffold6064,Scaffold3031,Scaffold2251,Scaffold51591,Scaffold5387,Scaffold1805,Scaffold4351,Scaffold69283,Scaffold913,Scaffold102609,Scaffold46685,Scaffold71389,Scaffold22663,Scaffold557057,Scaffold544875,Scaffold1345,Scaffold236756,Scaffold7210,Scaffold165892,Scaffold781,Scaffold8909,Scaffold533941,Scaffold9748,Scaffold19670,Scaffold3837,Scaffold31519,Scaffold18148,Scaffold542682,Scaffold57710,Scaffold9380,Scaffold532359,Scaffold24599,Scaffold4679,Scaffold52543,Scaffold560486,Scaffold44385,Scaffold16304,Scaffold7740,Scaffold8790,Scaffold4238,Scaffold564250,Scaffold48416,Scaffold2616,Scaffold5050,Scaffold534888,Scaffold12085,Scaffold544616,Scaffold32716,Scaffold4077,Scaffold8838,Scaffold3051,Scaffold8503,Scaffold17137,Scaffold148358,Scaffold10140,Scaffold6657,Scaffold15793,Scaffold63571,Scaffold14506,Scaffold12317,Scaffold5014,Scaffold5953,Scaffold812,Scaffold231026,Scaffold542234,Scaffold5581,Scaffold564987,Scaffold229101,Scaffold565018,Scaffold1006,Scaffold10052,Scaffold539030,Scaffold558479,Scaffold17046,Scaffold24828,Scaffold546385,Scaffold7120,Scaffold50529,Scaffold11158,Scaffold25498,Scaffold32226,Scaffold6590,Scaffold16648,Scaffold4577,Scaffold9502,Scaffold2820,Scaffold16800,Scaffold7289,Scaffold16994,Scaffold18935,Scaffold934,Scaffold9734,Scaffold16706,Scaffold938,Scaffold10441,Scaffold2059,Scaffold7661,Scaffold3632,Scaffold168557,Scaffold59247,Scaffold2551,Scaffold46074,Scaffold531957,Scaffold16898,Scaffold3743,Scaffold249685,Scaffold31907,Scaffold561228,Scaffold222412,Scaffold120858,Scaffold9861,Scaffold124577,Scaffold565281,Scaffold7573,Scaffold234963,Scaffold553481,Scaffold21856,Scaffold215866,Scaffold36283,Scaffold19704,Scaffold7845,Scaffold33667,Scaffold553224,Scaffold550469,Scaffold11645,Scaffold2545,Scaffold548171,Scaffold152129,Scaffold16078,Scaffold12546,Scaffold537056,Scaffold115,Scaffold6027,Scaffold4734,Scaffold5994,Scaffold81,Scaffold6929,Scaffold556278,Scaffold16146,Scaffold57541,Scaffold28403,Scaffold41725,Scaffold332,Scaffold85337,Scaffold563704,Scaffold63169,Scaffold23162,Scaffold560885,Scaffold121236,Scaffold26609,Scaffold13685,Scaffold63539,Scaffold38039,Scaffold32199,Scaffold36022,Scaffold12797,Scaffold1182,Scaffold57187,Scaffold173,Scaffold4915,Scaffold29318,Scaffold37883,Scaffold76,Scaffold4187,Scaffold1152,Scaffold23082,Scaffold16347,Scaffold77872,Scaffold211835,Scaffold535014,Scaffold553797,Scaffold147887,Scaffold4147,Scaffold551,Scaffold544412,Scaffold558426,Scaffold13678,Scaffold191206,Scaffold224694,Scaffold550196,Scaffold3900,Scaffold18885,Scaffold549757,Scaffold5617,Scaffold537452,Scaffold5492,Scaffold554343,Scaffold21832,Scaffold562854,Scaffold15119,Scaffold561517,Scaffold12385,Scaffold24091,Scaffold555284,Scaffold33024,Scaffold35172,Scaffold28091,Scaffold533700,Scaffold1544,Scaffold1197,Scaffold716,Scaffold560159,Scaffold37870,Scaffold10617,Scaffold96039,Scaffold3432,Scaffold4040,Scaffold130054,Scaffold536313,Scaffold104690,Scaffold4093,Scaffold24268,Scaffold545152,Scaffold532733,Scaffold533957,Scaffold18422,Scaffold1616,Scaffold27445,Scaffold502,Scaffold8113,Scaffold3905,Scaffold17138,Scaffold547430,Scaffold15622,Scaffold564938,Scaffold25369,Scaffold114,Scaffold21359,Scaffold724,Scaffold19748,Scaffold543880,Scaffold22655,Scaffold13010,Scaffold134114,Scaffold541,Scaffold406,Scaffold66299,Scaffold18191,Scaffold2768,Scaffold20521,Scaffold1570,Scaffold543843,Scaffold533804,Scaffold45674,Scaffold43709,Scaffold1089,Scaffold2673,Scaffold21531,Scaffold555022,Scaffold117105,Scaffold10813,Scaffold26998,Scaffold42962,Scaffold57135,Scaffold543062,Scaffold26026,Scaffold34383,Scaffold22777,Scaffold23846,Scaffold70147,Scaffold12380,Scaffold1711,Scaffold137318,Scaffold8845,Scaffold149574,Scaffold762,Scaffold3394,Scaffold30868,Scaffold101336,Scaffold55661,Scaffold59714,Scaffold562841,Scaffold288,Scaffold40682,Scaffold50928,Scaffold2289,Scaffold1268,Scaffold547201,Scaffold51549,Scaffold3372,Scaffold3125,Scaffold17307,Scaffold67324,Scaffold7546,Scaffold20578,Scaffold545607,Scaffold551675,Scaffold5255,Scaffold60670,Scaffold110024,Scaffold487,Scaffold531619,Scaffold10452,Scaffold23979,Scaffold540609,Scaffold117802,Scaffold18913,Scaffold5511,Scaffold11314,Scaffold39829,Scaffold20149,Scaffold1366,Scaffold6042,Scaffold23309,Scaffold3926,Scaffold553150,Scaffold763,Scaffold3506,Scaffold59654,Scaffold47670,Scaffold11130,Scaffold139428,Scaffold24899,Scaffold548782,Scaffold1028,Scaffold44948,Scaffold6270,Scaffold53498,Scaffold27621,Scaffold177819,Scaffold33231,Scaffold543004,Scaffold3848,Scaffold6824,Scaffold140928,Scaffold1288,Scaffold120609,Scaffold532298,Scaffold201,Scaffold4138,Scaffold2320,Scaffold37437,Scaffold551178,Scaffold2433,Scaffold10753,Scaffold48868,Scaffold17604,Scaffold212898,Scaffold25654,Scaffold549100,Scaffold563243,Scaffold550043,Scaffold16167,Scaffold110149,Scaffold25461,Scaffold557464,Scaffold35289,Scaffold28539,Scaffold31440,Scaffold3635,Scaffold1472,Scaffold423,Scaffold66550,Scaffold60166,Scaffold95826,Scaffold542575,Scaffold55855,Scaffold533070,Scaffold169,Scaffold541504,Scaffold182,Scaffold39625,Scaffold43328,Scaffold2024,Scaffold26019,Scaffold531722,Scaffold48244,Scaffold32336,Scaffold25458,Scaffold3995,Scaffold4341,Scaffold66126,Scaffold560714,Scaffold554141,Scaffold9000,Scaffold10671,Scaffold45059,Scaffold268568,Scaffold548751,Scaffold119554,Scaffold22540,Scaffold6245,Scaffold556874,Scaffold1112,Scaffold72628,Scaffold532306,Scaffold37796,Scaffold541923,Scaffold176788,Scaffold58780,Scaffold40737,Scaffold59891,Scaffold171647,Scaffold21997,Scaffold12244,Scaffold551101,Scaffold1247,Scaffold22471,Scaffold538786,Scaffold534803,Scaffold119,Scaffold43346,Scaffold558899,Scaffold563022,Scaffold49422,Scaffold10724,Scaffold554586,Scaffold21943,Scaffold71150,Scaffold531207,Scaffold21191,Scaffold592,Scaffold542266,Scaffold3909,Scaffold26276,Scaffold228909,Scaffold102392,Scaffold561544,Scaffold255397,Scaffold31422,Scaffold72330,Scaffold2761,Scaffold145768,Scaffold537516,Scaffold242094,Scaffold35035,Scaffold55796,Scaffold554457,Scaffold3487,Scaffold71715,Scaffold52639,Scaffold2247,Scaffold4278,Scaffold18875,Scaffold537540,Scaffold56531,Scaffold16292,Scaffold163564,Scaffold9499,Scaffold45102,Scaffold556935,Scaffold64764,Scaffold1159,Scaffold719,Scaffold16765,Scaffold2087,Scaffold55696,Scaffold12684,Scaffold19536,Scaffold57738,Scaffold944,Scaffold18138,Scaffold540357,Scaffold54918,Scaffold412,Scaffold24630,Scaffold546206,Scaffold54263,Scaffold555803,Scaffold26931,Scaffold20579,Scaffold62722,Scaffold2727,Scaffold1635,Scaffold7753,Scaffold561751,Scaffold126682,Scaffold35431,Scaffold19454,Scaffold6363,Scaffold533080,Scaffold15635,Scaffold29968,Scaffold533330,Scaffold129414,Scaffold9779,Scaffold47523,Scaffold61940,Scaffold9397,Scaffold234756,Scaffold240737,Scaffold61746,Scaffold24915,Scaffold540243,Scaffold123487,Scaffold11560,Scaffold50991,Scaffold4736,Scaffold30377,Scaffold531723,Scaffold558019,Scaffold10294,Scaffold14248,Scaffold11136,Scaffold50291,Scaffold4046,Scaffold23980,Scaffold50102,Scaffold546343,Scaffold3251,Scaffold5113,Scaffold547520,Scaffold12042,Scaffold1535,Scaffold55089,Scaffold29821,Scaffold6499,Scaffold6428,Scaffold109137,Scaffold3164,Scaffold34850,Scaffold531711,Scaffold34831,Scaffold9775,Scaffold19130,Scaffold24040,Scaffold564710,Scaffold34096,Scaffold548705,Scaffold536418,Scaffold71678,Scaffold61260,Scaffold9222,Scaffold540257,Scaffold535926,Scaffold17664,Scaffold45300,Scaffold134431,Scaffold534213,Scaffold545350,Scaffold3555,Scaffold476,Scaffold6989,Scaffold12128,Scaffold564033,Scaffold24697,Scaffold113672,Scaffold104504,Scaffold28624,Scaffold17938,Scaffold10904,Scaffold556918,Scaffold10880,Scaffold77864,Scaffold8077,Scaffold1572,Scaffold43937,Scaffold64010,Scaffold32210,Scaffold4353,Scaffold7822,Scaffold1741,Scaffold46104,Scaffold281,Scaffold101650,Scaffold11687,Scaffold163,Scaffold23640,Scaffold8667,Scaffold1054,Scaffold12707,Scaffold5061,Scaffold33442,Scaffold4580,Scaffold17177,Scaffold8609,Scaffold176177,Scaffold62589,Scaffold12610,Scaffold535500,Scaffold20956,Scaffold555953,Scaffold548531,Scaffold52449,Scaffold103102,Scaffold20969,Scaffold556098,Scaffold2836,Scaffold117025,Scaffold87783,Scaffold131278,Scaffold27052,Scaffold7907,Scaffold50865,Scaffold11224,Scaffold11813,Scaffold2929,Scaffold546974,Scaffold891,Scaffold12787,Scaffold12677,Scaffold21677,Scaffold129244,Scaffold6947,Scaffold130743,Scaffold21675,Scaffold6314,Scaffold251697,Scaffold13337,Scaffold24090,Scaffold927,Scaffold15814,Scaffold7619,Scaffold531418,Scaffold24124,Scaffold29380,Scaffold17441,Scaffold63794,Scaffold557654,Scaffold1038,Scaffold14035,Scaffold105171,Scaffold53052,Scaffold160857,Scaffold11405,Scaffold2162,Scaffold534775,Scaffold18874,Scaffold46885,Scaffold135676,Scaffold52696,Scaffold564794,Scaffold70167,Scaffold43498,Scaffold560307,Scaffold23398,Scaffold549936,Scaffold7015,Scaffold6963,Scaffold19631,Scaffold12206,Scaffold975,Scaffold85007,Scaffold8459,Scaffold6603,Scaffold4974,Scaffold6615,Scaffold62431,Scaffold161375,Scaffold553933,Scaffold136044,Scaffold18818,Scaffold7553,Scaffold27112,Scaffold553601,Scaffold532335,Scaffold27417,Scaffold71579,Scaffold533156,Scaffold906,Scaffold14217,Scaffold532886,Scaffold532176,Scaffold2950,Scaffold116904,Scaffold264952,Scaffold152,Scaffold296713,Scaffold5494,Scaffold44461,Scaffold2348,Scaffold66529,Scaffold537308,Scaffold211,Scaffold17289,Scaffold53838,Scaffold61981,Scaffold48305,Scaffold31727,Scaffold1947,Scaffold51633,Scaffold49826,Scaffold2050,Scaffold20532,Scaffold543524,Scaffold552449,Scaffold12124,Scaffold7842,Scaffold565265,Scaffold171364,Scaffold27372,Scaffold18914,Scaffold21504,Scaffold556068,Scaffold34895,Scaffold5832,Scaffold3884,Scaffold6688,Scaffold74180,Scaffold554432,Scaffold14124,Scaffold5770,Scaffold55805,Scaffold1952,Scaffold16377,Scaffold19433,Scaffold45560,Scaffold409,Scaffold3741,Scaffold5251,Scaffold8548,Scaffold5334,Scaffold2967,Scaffold6322,Scaffold171889,Scaffold1445,Scaffold18133,Scaffold38492,Scaffold21214,Scaffold1486,Scaffold22731,Scaffold38721,Scaffold17567,Scaffold6262,Scaffold559084,Scaffold5730,Scaffold8993,Scaffold18655,Scaffold557689,Scaffold36823,Scaffold28892,Scaffold12021,Scaffold2923,Scaffold21808,Scaffold8816,Scaffold54535,Scaffold12352,Scaffold11294,Scaffold545563,Scaffold32022,Scaffold34921,Scaffold34138,Scaffold1806,Scaffold31818,Scaffold8808,Scaffold64318,Scaffold2264,Scaffold39493,Scaffold20226,Scaffold22518,Scaffold61516,Scaffold1110,Scaffold549704,Scaffold29008,Scaffold111129,Scaffold559190,Scaffold537731,Scaffold36079,Scaffold44306,Scaffold1772,Scaffold6869,Scaffold554467,Scaffold33847,Scaffold24504,Scaffold536940,Scaffold20562,Scaffold135571,Scaffold126227,Scaffold6324,Scaffold88530,Scaffold3410,Scaffold562707,Scaffold12541,Scaffold153596,Scaffold555672,Scaffold1670,Scaffold21314,Scaffold534470,Scaffold19329,Scaffold36601,Scaffold3711,Scaffold47305,Scaffold16318,Scaffold152136,Scaffold22465,Scaffold23583,Scaffold11471,Scaffold18117,Scaffold25245,Scaffold66509,Scaffold12845,Scaffold8525,Scaffold535643,Scaffold41966,Scaffold58865,Scaffold232892,Scaffold16655,Scaffold132858,Scaffold16015,Scaffold8723,Scaffold18029,Scaffold42907,Scaffold28851,Scaffold269184,Scaffold3941,Scaffold18890,Scaffold1504,Scaffold2385,Scaffold13123,Scaffold18648,Scaffold538669,Scaffold28343,Scaffold39428,Scaffold543740,Scaffold4433,Scaffold45472,Scaffold561685,Scaffold17494,Scaffold138063,Scaffold4856,Scaffold565075,Scaffold40242,Scaffold535072,Scaffold5431,Scaffold2273,Scaffold54214,Scaffold45052,Scaffold26629,Scaffold38560,Scaffold8755,Scaffold551337,Scaffold3411,Scaffold552785,Scaffold17444,Scaffold34957,Scaffold1220,Scaffold2465,Scaffold39096,Scaffold224,Scaffold17363,Scaffold15810,Scaffold95304,Scaffold8954,Scaffold9884,Scaffold2319,Scaffold1929,Scaffold11837,Scaffold1613,Scaffold33930,Scaffold536034,Scaffold2754,Scaffold545411,Scaffold36550,Scaffold557530,Scaffold546062,Scaffold71849,Scaffold19285,Scaffold10663,Scaffold24051,Scaffold22678,Scaffold564403,Scaffold9863,Scaffold2649,Scaffold2752,Scaffold69934,Scaffold47417,Scaffold253,Scaffold560738,Scaffold876,Scaffold16436,Scaffold560824,Scaffold3025,Scaffold24832,Scaffold56716,Scaffold41301,Scaffold12469,Scaffold562868,Scaffold11993,Scaffold543710,Scaffold6569,Scaffold553566,Scaffold63557,Scaffold3097,Scaffold8506,Scaffold76474,Scaffold7482,Scaffold554938,Scaffold58954,Scaffold847,Scaffold4671,Scaffold55550,Scaffold42041,Scaffold29395,Scaffold12001,Scaffold1125,Scaffold557837,Scaffold18351,Scaffold40575,Scaffold5658,Scaffold16254,Scaffold133226,Scaffold35530,Scaffold64850,Scaffold17539,Scaffold14157,Scaffold74561,Scaffold7205,Scaffold35133,Scaffold29475,Scaffold33775,Scaffold27077,Scaffold820,Scaffold17569,Scaffold112040,Scaffold43532,Scaffold52923,Scaffold6871,Scaffold31259,Scaffold16074,Scaffold117663,Scaffold795,Scaffold17258,Scaffold10316,Scaffold259928,Scaffold16895,Scaffold9909,Scaffold17313,Scaffold758,Scaffold38992,Scaffold152337,Scaffold6321,Scaffold4311,Scaffold2225,Scaffold17771,Scaffold19683,Scaffold112384,Scaffold28500,Scaffold557264,Scaffold3374,Scaffold1330,Scaffold3065,Scaffold531698,Scaffold6683,Scaffold534808,Scaffold27302,Scaffold55295,Scaffold6198,Scaffold29030,Scaffold16182,Scaffold23630,Scaffold3690,Scaffold1974,Scaffold17035,Scaffold19807,Scaffold2425,Scaffold35612,Scaffold14732,Scaffold548776,Scaffold127719,Scaffold27961,Scaffold7667,Scaffold561782,Scaffold47445,Scaffold557297,Scaffold26919,Scaffold5410,Scaffold11249,Scaffold1666,Scaffold562005,Scaffold1455,Scaffold26484,Scaffold8254,Scaffold28482,Scaffold7440,Scaffold554425,Scaffold760,Scaffold61565,Scaffold175297,Scaffold20292,Scaffold10833,Scaffold43618,Scaffold54700,Scaffold2012,Scaffold152224,Scaffold7032,Scaffold45329,Scaffold109848,Scaffold4199,Scaffold136813,Scaffold5771,Scaffold2143,Scaffold4150,Scaffold22642,Scaffold4552,Scaffold6613,Scaffold118077,Scaffold537035,Scaffold65993,Scaffold63345,Scaffold544524,Scaffold185129,Scaffold547002,Scaffold13630,Scaffold5440
Scaffold15595,Scaffold1990,Scaffold573,Scaffold14378,Scaffold20069,Scaffold8394,Scaffold154874,Scaffold533378,Scaffold10707,Scaffold1916,Scaffold2454,Scaffold41496,Scaffold57670,Scaffold44621,Scaffold136814,Scaffold18899,Scaffold35022,Scaffold1961,Scaffold82464,Scaffold4123,Scaffold17273,Scaffold12513,Scaffold4301,Scaffold544507,Scaffold4161,Scaffold4538,Scaffold40675,Scaffold54570,Scaffold556707,Scaffold563,Scaffold2960,Scaffold47356,Scaffold108,Scaffold43260,Scaffold560762,Scaffold4369,Scaffold122123,Scaffold24358,Scaffold544561,Scaffold191553,Scaffold45000,Scaffold45002,Scaffold542417,Scaffold50477,Scaffold564769,Scaffold27982,Scaffold28639,Scaffold536403,Scaffold43628,Scaffold71451,Scaffold535508,Scaffold543687,Scaffold8751,Scaffold147301,Scaffold1291,Scaffold3143,Scaffold43267,Scaffold104620,Scaffold21978,Scaffold1923,Scaffold554652,Scaffold144225,Scaffold29867,Scaffold562640,Scaffold538263,Scaffold8433,Scaffold10845,Scaffold29163,Scaffold564214,Scaffold66525,Scaffold77,Scaffold38260,Scaffold2201,Scaffold5667,Scaffold23712,Scaffold6735,Scaffold160,Scaffold542600,Scaffold556067,Scaffold56018,Scaffold44549,Scaffold554421,Scaffold7347,Scaffold4368,Scaffold38551,Scaffold12575,Scaffold113,Scaffold21084,Scaffold9647,Scaffold27504,Scaffold8174,Scaffold221980,Scaffold209016,Scaffold130,Scaffold535175,Scaffold28883,Scaffold45128,Scaffold11226,Scaffold1137,Scaffold40637,Scaffold22125,Scaffold95249,Scaffold71661,Scaffold7977,Scaffold779,Scaffold8844,Scaffold1327,Scaffold26918,Scaffold9396,Scaffold72264,Scaffold3972,Scaffold534133,Scaffold21930,Scaffold535692,Scaffold46612,Scaffold1918,Scaffold5007,Scaffold4068,Scaffold172,Scaffold10118,Scaffold160482,Scaffold54093,Scaffold40669,Scaffold59221,Scaffold23896,Scaffold560566,Scaffold174152,Scaffold69978,Scaffold538226,Scaffold458,Scaffold535885,Scaffold57099,Scaffold70104,Scaffold4392,Scaffold562897,Scaffold16804,Scaffold548144,Scaffold532513,Scaffold64839,Scaffold12287,Scaffold120,Scaffold6782,Scaffold278342,Scaffold35003,Scaffold555517,Scaffold24255,Scaffold49364,Scaffold555041,Scaffold5562,Scaffold24309,Scaffold542180,Scaffold23007,Scaffold1008,Scaffold32891,Scaffold125503,Scaffold29237,Scaffold563711,Scaffold546734,Scaffold2242,Scaffold4510,Scaffold64018,Scaffold6618,Scaffold67198,Scaffold57145,Scaffold52112,Scaffold190144,Scaffold30897,Scaffold271543,Scaffold7684,Scaffold73421,Scaffold13781,Scaffold198314,Scaffold7660,Scaffold8925,Scaffold12613,Scaffold38896,Scaffold552247,Scaffold136074,Scaffold548506,Scaffold531301,Scaffold4427,Scaffold41808,Scaffold11674,Scaffold33621,Scaffold3319,Scaffold5776,Scaffold45171,Scaffold3474,Scaffold4790,Scaffold48149,Scaffold22351,Scaffold85972,Scaffold554649,Scaffold551270,Scaffold31514,Scaffold251737,Scaffold33678,Scaffold72084,Scaffold45951,Scaffold549386,Scaffold559015,Scaffold4223,Scaffold809,Scaffold4980,Scaffold40354,Scaffold4628,Scaffold7145,Scaffold4435,Scaffold7137,Scaffold564925,Scaffold17377,Scaffold124036,Scaffold73437,Scaffold252,Scaffold8488,Scaffold229,Scaffold29454,Scaffold534792,Scaffold7638,Scaffold13363,Scaffold545236,Scaffold557285,Scaffold21640,Scaffold37410,Scaffold39491,Scaffold5093,Scaffold4575,Scaffold855,Scaffold1862,Scaffold544228,Scaffold1347,Scaffold3447,Scaffold541932,Scaffold558489,Scaffold554866,Scaffold19201,Scaffold111447,Scaffold3345,Scaffold21011,Scaffold534005,Scaffold557290,Scaffold35349,Scaffold39115,Scaffold13132,Scaffold547963,Scaffold20717,Scaffold9772,Scaffold539278,Scaffold549604,Scaffold22605,Scaffold532529,Scaffold8811,Scaffold32418,Scaffold6063,Scaffold556105,Scaffold16939,Scaffold537849,Scaffold9928,Scaffold18056,Scaffold6881,Scaffold8391,Scaffold31318,Scaffold715,Scaffold5135,Scaffold23494,Scaffold12617,Scaffold2013,Scaffold176797,Scaffold31512,Scaffold63591,Scaffold4063,Scaffold201083,Scaffold70553,Scaffold554559,Scaffold252963,Scaffold32991,Scaffold11585,Scaffold2176,Scaffold18721,Scaffold10242,Scaffold7498,Scaffold14666,Scaffold546245,Scaffold6640,Scaffold26084,Scaffold29086,Scaffold36236,Scaffold541834,Scaffold547788,Scaffold5215,Scaffold90004,Scaffold540557,Scaffold54714,Scaffold7061,Scaffold63846,Scaffold552971,Scaffold25366,Scaffold543084,Scaffold62955,Scaffold547915,Scaffold12320,Scaffold10977,Scaffold547364,Scaffold555701,Scaffold45327,Scaffold63278,Scaffold25262,Scaffold559534,Scaffold1536,Scaffold1492,Scaffold15686,Scaffold544446,Scaffold14685,Scaffold3326,Scaffold560703,Scaffold190,Scaffold47886,Scaffold545811,Scaffold11181,Scaffold555966,Scaffold68636,Scaffold550976,Scaffold565020,Scaffold531275,Scaffold541439,Scaffold12431,Scaffold12505,Scaffold2479,Scaffold6834,Scaffold12834,Scaffold541556,Scaffold8059,Scaffold2380,Scaffold3099,Scaffold51603,Scaffold2250,Scaffold33056,Scaffold10989,Scaffold550916,Scaffold186640,Scaffold535915,Scaffold181050,Scaffold834,Scaffold30864,Scaffold109233,Scaffold273274,Scaffold13981,Scaffold7334,Scaffold9379,Scaffold104861,Scaffold57926,Scaffold21206,Scaffold1077,Scaffold1672,Scaffold549531,Scaffold551153,Scaffold16717,Scaffold36144,Scaffold48363,Scaffold4865,Scaffold11150,Scaffold16514,Scaffold545354,Scaffold7260,Scaffold559839,Scaffold4977,Scaffold115872,Scaffold7296,Scaffold118444,Scaffold78830,Scaffold561457,Scaffold45410,Scaffold8736,Scaffold553864,Scaffold543284,Scaffold18155,Scaffold37686,Scaffold178216,Scaffold534936,Scaffold58384,Scaffold3694,Scaffold48764,Scaffold544515,Scaffold556622,Scaffold532314,Scaffold131509,Scaffold27301,Scaffold41161,Scaffold12776,Scaffold538950,Scaffold34254,Scaffold102759,Scaffold27488,Scaffold251188,Scaffold31460,Scaffold48279,Scaffold46179,Scaffold36421,Scaffold541363,Scaffold4050,Scaffold959,Scaffold536597,Scaffold54452,Scaffold3001,Scaffold127,Scaffold599,Scaffold32676,Scaffold54173,Scaffold557324,Scaffold551887,Scaffold34247,Scaffold12339,Scaffold558272,Scaffold542263,Scaffold653,Scaffold134529,Scaffold40610,Scaffold71931,Scaffold540675,Scaffold537630,Scaffold1155,Scaffold9049,Scaffold57966,Scaffold11517,Scaffold18448,Scaffold58278,Scaffold45401,Scaffold6792,Scaffold2263,Scaffold532998,Scaffold960,Scaffold9312,Scaffold39173,Scaffold55294,Scaffold549509,Scaffold50303,Scaffold539130,Scaffold31596,Scaffold19628,Scaffold2890,Scaffold8729,Scaffold557487,Scaffold540305,Scaffold4524,Scaffold538046,Scaffold533610,Scaffold559171,Scaffold51325,Scaffold62691,Scaffold63085,Scaffold105488,Scaffold39334,Scaffold8704,Scaffold42295,Scaffold125354,Scaffold533,Scaffold9189,Scaffold563145,Scaffold3035,Scaffold6388,Scaffold17302,Scaffold9329,Scaffold23040,Scaffold5353,Scaffold449,Scaffold141,Scaffold1715,Scaffold199823,Scaffold552802,Scaffold154700,Scaffold3756,Scaffold42117,Scaffold42167,Scaffold3583,Scaffold134692,Scaffold13466,Scaffold42568,Scaffold1300,Scaffold541946,Scaffold33541,Scaffold56151,Scaffold40173,Scaffold533873,Scaffold7062,Scaffold5239,Scaffold533797,Scaffold18394,Scaffold30,Scaffold537535,Scaffold5171,Scaffold553458,Scaffold561478,Scaffold5179,Scaffold1769,Scaffold47288,Scaffold71456,Scaffold20360,Scaffold11572,Scaffold18856,Scaffold544855,Scaffold16148,Scaffold24644,Scaffold147243,Scaffold14227,Scaffold6844,Scaffold557298,Scaffold106270,Scaffold11706,Scaffold543776,Scaffold492,Scaffold555578,Scaffold12784,Scaffold549787,Scaffold19140,Scaffold15543,Scaffold27282,Scaffold28640,Scaffold3299,Scaffold46601,Scaffold543137,Scaffold536749,Scaffold3554,Scaffold3302,Scaffold537125,Scaffold2973,Scaffold559060,Scaffold62101,Scaffold551543,Scaffold3016,Scaffold29636,Scaffold27272,Scaffold29453,Scaffold273321,Scaffold109787,Scaffold4681,Scaffold12590,Scaffold3687,Scaffold614,Scaffold537123,Scaffold4845,Scaffold10099,Scaffold6793,Scaffold2322,Scaffold57129,Scaffold615,Scaffold12022,Scaffold13999,Scaffold2709,Scaffold20232,Scaffold561567,Scaffold493,Scaffold2781,Scaffold3020,Scaffold7209,Scaffold60330,Scaffold58228,Scaffold51871,Scaffold32052,Scaffold33222,Scaffold34611,Scaffold46244,Scaffold3669,Scaffold558758,Scaffold420,Scaffold17205,Scaffold100592,Scaffold3574,Scaffold5324,Scaffold25,Scaffold42835,Scaffold51692,Scaffold1664,Scaffold1135,Scaffold2833,Scaffold538402,Scaffold540378,Scaffold16799,Scaffold24675,Scaffold6692,Scaffold28692,Scaffold42638,Scaffold564302,Scaffold5541,Scaffold559189,Scaffold4096,Scaffold2302,Scaffold40376,Scaffold34025,Scaffold32456,Scaffold11720,Scaffold38020,Scaffold20958,Scaffold587,Scaffold32312,Scaffold31534,Scaffold10653,Scaffold5654,Scaffold13907,Scaffold540610,Scaffold66828,Scaffold51119,Scaffold174228,Scaffold3212,Scaffold50390,Scaffold1674,Scaffold1733,Scaffold63623,Scaffold26547,Scaffold4383,Scaffold542556,Scaffold4884,Scaffold64899,Scaffold22430,Scaffold545961,Scaffold30842,Scaffold30421,Scaffold3707,Scaffold22896,Scaffold50574,Scaffold6637,Scaffold4938,Scaffold49175,Scaffold39907,Scaffold541094,Scaffold540536,Scaffold2528,Scaffold45574,Scaffold547296,Scaffold15943,Scaffold10721,Scaffold1779,Scaffold1005,Scaffold531906,Scaffold13523,Scaffold11525,Scaffold555307,Scaffold549876,Scaffold11783,Scaffold539662,Scaffold65370,Scaffold176342,Scaffold67218,Scaffold540427,Scaffold19050,Scaffold1199,Scaffold22050,Scaffold3920,Scaffold51467,Scaffold32138,Scaffold8699,Scaffold8894,Scaffold1381,Scaffold20890,Scaffold562134,Scaffold535917,Scaffold17390,Scaffold63197,Scaffold6069,Scaffold6471,Scaffold16526,Scaffold132873,Scaffold12216,Scaffold156905,Scaffold6578,Scaffold25730,Scaffold112343,Scaffold544462,Scaffold33827,Scaffold541668,Scaffold555261,Scaffold554788,Scaffold532423,Scaffold13096,Scaffold556381,Scaffold547845,Scaffold155844,Scaffold559729,Scaffold69342,Scaffold11255,Scaffold150507,Scaffold27133,Scaffold31520,Scaffold44369,Scaffold25449,Scaffold557275,Scaffold11574,Scaffold6702,Scaffold110017,Scaffold195558,Scaffold61028,Scaffold557859,Scaffold542746,Scaffold100725,Scaffold22021,Scaffold17064,Scaffold1435,Scaffold81817,Scaffold564593,Scaffold407,Scaffold65170,Scaffold33968,Scaffold22982,Scaffold39479,Scaffold63043,Scaffold9098,Scaffold1264,Scaffold51074,Scaffold24935,Scaffold543103,Scaffold454,Scaffold13821,Scaffold45290,Scaffold408,Scaffold4036,Scaffold893,Scaffold9669,Scaffold44646,Scaffold31605,Scaffold6560,Scaffold550667,Scaffold11142,Scaffold110611,Scaffold15864,Scaffold30939,Scaffold539399,Scaffold536677,Scaffold27225,Scaffold43655,Scaffold17529,Scaffold562753,Scaffold555432,Scaffold30631,Scaffold7159,Scaffold537852,Scaffold9969,Scaffold27089,Scaffold37980,Scaffold1454,Scaffold3095,Scaffold18865,Scaffold23150,Scaffold4257,Scaffold548912,Scaffold2850,Scaffold6684,Scaffold15863,Scaffold41393,Scaffold39903,Scaffold2987,Scaffold28046,Scaffold10455,Scaffold102163,Scaffold38255,Scaffold547236,Scaffold37981,Scaffold3270,Scaffold44575,Scaffold533405,Scaffold21094,Scaffold63325,Scaffold10929,Scaffold613,Scaffold539413,Scaffold27591,Scaffold47768,Scaffold277541,Scaffold4010,Scaffold42728,Scaffold26901,Scaffold563268,Scaffold41913,Scaffold9092,Scaffold27649,Scaffold35845,Scaffold547145,Scaffold6192,Scaffold57402,Scaffold24325,Scaffold2789,Scaffold9700,Scaffold76510,Scaffold554473,Scaffold46349,Scaffold1108,Scaffold10754,Scaffold8670,Scaffold10619,Scaffold48408,Scaffold6447,Scaffold560378,Scaffold5500,Scaffold59252,Scaffold563203,Scaffold71450,Scaffold13288,Scaffold18764,Scaffold9705,Scaffold20272,Scaffold27481,Scaffold45192,Scaffold14095,Scaffold1653,Scaffold541989,Scaffold39033,Scaffold7810,Scaffold15693,Scaffold8750,Scaffold38975,Scaffold36228,Scaffold548129,Scaffold527,Scaffold555492,Scaffold542498,Scaffold2688,Scaffold12747,Scaffold549591,Scaffold532472,Scaffold532028,Scaffold125785,Scaffold169193,Scaffold26221,Scaffold563656,Scaffold171089,Scaffold6346,Scaffold36371,Scaffold124088,Scaffold5746,Scaffold31554,Scaffold12100,Scaffold532473,Scaffold39972,Scaffold28917,Scaffold3005,Scaffold11786,Scaffold155342,Scaffold3636,Scaffold27993,Scaffold11820,Scaffold17975,Scaffold10064,Scaffold47512,Scaffold8630,Scaffold163407,Scaffold25018,Scaffold9140,Scaffold94645,Scaffold514,Scaffold5720,Scaffold7825,Scaffold556433,Scaffold26908,Scaffold40714,Scaffold33662,Scaffold546888,Scaffold26076,Scaffold38620,Scaffold9093,Scaffold9760,Scaffold17140,Scaffold122855,Scaffold562447,Scaffold15288,Scaffold152797,Scaffold6541,Scaffold87145,Scaffold3198,Scaffold5112,Scaffold9564,Scaffold110237,Scaffold8735,Scaffold559133,Scaffold27787,Scaffold30093,Scaffold11046,Scaffold23052,Scaffold40616,Scaffold19046,Scaffold551380,Scaffold27568,Scaffold3842,Scaffold129727,Scaffold7737,Scaffold19832,Scaffold56555,Scaffold63782,Scaffold17324,Scaffold58881,Scaffold55335,Scaffold552615,Scaffold13407,Scaffold27100,Scaffold542259,Scaffold6058,Scaffold35073,Scaffold961,Scaffold26856,Scaffold24678,Scaffold163670,Scaffold533248,Scaffold531732,Scaffold533059,Scaffold547081,Scaffold15687,Scaffold551859,Scaffold47681,Scaffold49489,Scaffold546370,Scaffold32383,Scaffold17885,Scaffold9718,Scaffold37889,Scaffold59545,Scaffold4348,Scaffold45029,Scaffold534,Scaffold38301,Scaffold535791,Scaffold26291,Scaffold48800,Scaffold21868,Scaffold28223,Scaffold3397,Scaffold7,Scaffold3467,Scaffold49764,Scaffold533620,Scaffold6050,Scaffold6114,Scaffold2566,Scaffold54015,Scaffold768,Scaffold9066,Scaffold4996,Scaffold39916,Scaffold560846,Scaffold95456,Scaffold10956,Scaffold548247,Scaffold8948,Scaffold7411,Scaffold30958,Scaffold16393,Scaffold37197,Scaffold3398,Scaffold7108,Scaffold6529,Scaffold538653,Scaffold16238,Scaffold8856,Scaffold20298,Scaffold8226,Scaffold5812,Scaffold37395,Scaffold7357,Scaffold14568,Scaffold58701,Scaffold549963,Scaffold536355,Scaffold13865,Scaffold21653,Scaffold15775,Scaffold10469,Scaffold8147,Scaffold562337,Scaffold50903,Scaffold16623,Scaffold20265,Scaffold553014,Scaffold10045,Scaffold24063,Scaffold9921,Scaffold20497,Scaffold6932,Scaffold3634,Scaffold3206,Scaffold15970,Scaffold558397,Scaffold20070,Scaffold531210,Scaffold12920,Scaffold7891,Scaffold16638,Scaffold2015,Scaffold13011,Scaffold6775,Scaffold11531,Scaffold11441,Scaffold37708,Scaffold41190,Scaffold3024,Scaffold24987,Scaffold46678,Scaffold8190,Scaffold10759,Scaffold8219,Scaffold3175,Scaffold55646,Scaffold2644,Scaffold8607,Scaffold25362,Scaffold17992,Scaffold247926,Scaffold540617,Scaffold10865,Scaffold20671,Scaffold46354,Scaffold10382,Scaffold34067,Scaffold539873,Scaffold55590,Scaffold16940,Scaffold18567,Scaffold547150,Scaffold26711,Scaffold8128,Scaffold8568,Scaffold13367,Scaffold37829,Scaffold2647,Scaffold7989,Scaffold59281,Scaffold12088,Scaffold16414,Scaffold6402,Scaffold54061,Scaffold66271,Scaffold16192,Scaffold68834,Scaffold26408,Scaffold127834,Scaffold10824,Scaffold12224,Scaffold18538,Scaffold22256,Scaffold11493,Scaffold9284,Scaffold18715,Scaffold20093,Scaffold204307,Scaffold545183,Scaffold535827,Scaffold27625,Scaffold133755,Scaffold15597,Scaffold3553,Scaffold4122,Scaffold21099,Scaffold44943,Scaffold160948,Scaffold3102,Scaffold53785,Scaffold141336,Scaffold7506,Scaffold39268,Scaffold110090,Scaffold545859,Scaffold22681,Scaffold17547,Scaffold24060,Scaffold18245,Scaffold33920,Scaffold2427,Scaffold59953,Scaffold9267,Scaffold23934,Scaffold111404,Scaffold31958,Scaffold26999,Scaffold21957
Scaffold10218,Scaffold21949,Scaffold1839,Scaffold56706,Scaffold49228,Scaffold6643,Scaffold6123,Scaffold62702,Scaffold13615,Scaffold134619,Scaffold10345,Scaffold25166,Scaffold543657,Scaffold5220,Scaffold19451,Scaffold15554,Scaffold554075,Scaffold4965,Scaffold53116,Scaffold4504,Scaffold3305,Scaffold3137,Scaffold12047,Scaffold19547,Scaffold534391,Scaffold21763,Scaffold3342,Scaffold38210,Scaffold773,Scaffold20611,Scaffold23925,Scaffold7547,Scaffold2150,Scaffold26390,Scaffold1491,Scaffold48609,Scaffold15699,Scaffold30941,Scaffold926,Scaffold42785,Scaffold47998,Scaffold5572,Scaffold2159,Scaffold73145,Scaffold546468,Scaffold3718,Scaffold10509,Scaffold33806,Scaffold150607,Scaffold39801,Scaffold9223,Scaffold27732,Scaffold12901,Scaffold47351,Scaffold7708,Scaffold15559,Scaffold33021,Scaffold2116,Scaffold16328,Scaffold9809,Scaffold5098,Scaffold533888,Scaffold5537,Scaffold536043,Scaffold20370,Scaffold225,Scaffold548650,Scaffold33281,Scaffold23337,Scaffold547709,Scaffold41424,Scaffold147733,Scaffold532100,Scaffold34297,Scaffold16345,Scaffold549909,Scaffold116134,Scaffold540836,Scaffold8009,Scaffold127528,Scaffold6067,Scaffold8017,Scaffold8657,Scaffold15018,Scaffold25946,Scaffold215127,Scaffold11759,Scaffold43805,Scaffold61801,Scaffold565011,Scaffold4497,Scaffold8305,Scaffold557902,Scaffold38315,Scaffold29668,Scaffold3987,Scaffold43611,Scaffold13120,Scaffold6345,Scaffold69582,Scaffold7387,Scaffold1963,Scaffold3380,Scaffold32806,Scaffold555989,Scaffold6214,Scaffold31416,Scaffold18559,Scaffold16911,Scaffold56694,Scaffold9445,Scaffold11833,Scaffold9914,Scaffold561899,Scaffold554469,Scaffold31327,Scaffold542038,Scaffold556544,Scaffold1451,Scaffold246276,Scaffold1907,Scaffold16546,Scaffold1099,Scaffold24985,Scaffold8908,Scaffold34,Scaffold215000,Scaffold214149,Scaffold4250,Scaffold137,Scaffold562491,Scaffold49189,Scaffold1740,Scaffold7170,Scaffold604,Scaffold10839,Scaffold5379,Scaffold40166,Scaffold16599,Scaffold31,Scaffold84180,Scaffold28581,Scaffold4488,Scaffold6712,Scaffold8490,Scaffold11360,Scaffold551249,Scaffold7215,Scaffold50447,Scaffold8390,Scaffold2333,Scaffold556519,Scaffold6125,Scaffold32455,Scaffold10221,Scaffold509,Scaffold535592,Scaffold111,Scaffold3645,Scaffold65694,Scaffold83594,Scaffold17900,Scaffold2133,Scaffold2368,Scaffold228,Scaffold71234,Scaffold622,Scaffold1416,Scaffold60866,Scaffold73,Scaffold29391,Scaffold80060,Scaffold56298,Scaffold550587,Scaffold138913,Scaffold531541,Scaffold49717,Scaffold546814,Scaffold535757,Scaffold28881,Scaffold565587,Scaffold3037,Scaffold865,Scaffold4696,Scaffold25982,Scaffold18833,Scaffold128,Scaffold550799,Scaffold537436,Scaffold180116,Scaffold1,Scaffold310,Scaffold560636,Scaffold42099,Scaffold176194,Scaffold94282,Scaffold9400,Scaffold47148,Scaffold560173,Scaffold5787,Scaffold71094,Scaffold192,Scaffold2016,Scaffold2675,Scaffold8578,Scaffold7927,Scaffold121,Scaffold17142,Scaffold2387,Scaffold563199,Scaffold66937,Scaffold92653,Scaffold13931,Scaffold541100,Scaffold572,Scaffold1211,Scaffold342,Scaffold606,Scaffold20345,Scaffold545314,Scaffold26709,Scaffold9350,Scaffold13522,Scaffold9518,Scaffold32244,Scaffold269,Scaffold290,Scaffold4274,Scaffold7557,Scaffold743,Scaffold161260,Scaffold101778,Scaffold546069,Scaffold17713,Scaffold11445,Scaffold546839,Scaffold3703,Scaffold7477,Scaffold22987,Scaffold12227,Scaffold563878,Scaffold555126,Scaffold7931,Scaffold2808,Scaffold24580,Scaffold561699,Scaffold559612,Scaffold150168,Scaffold7002,Scaffold544233,Scaffold542614,Scaffold545570,Scaffold9303,Scaffold1354,Scaffold35569,Scaffold547884,Scaffold555008,Scaffold22485,Scaffold7550,Scaffold29503,Scaffold168946,Scaffold555430,Scaffold543599,Scaffold45286,Scaffold6293,Scaffold47472,Scaffold160354,Scaffold30762,Scaffold42035,Scaffold11650,Scaffold38951,Scaffold11048,Scaffold55,Scaffold6656,Scaffold25577,Scaffold2505,Scaffold9794,Scaffold11559,Scaffold83,Scaffold3279,Scaffold75835,Scaffold196301,Scaffold7173,Scaffold109917,Scaffold2543,Scaffold564939,Scaffold7730,Scaffold554185,Scaffold25121,Scaffold70198,Scaffold22306,Scaffold42760,Scaffold535622,Scaffold91827,Scaffold18800,Scaffold198701,Scaffold13580,Scaffold537197,Scaffold302,Scaffold50244,Scaffold3417,Scaffold205409,Scaffold11664,Scaffold8988,Scaffold6923,Scaffold2056,Scaffold8863,Scaffold8576,Scaffold19475,Scaffold7236,Scaffold12393,Scaffold10061,Scaffold4336,Scaffold23058,Scaffold18033,Scaffold12259,Scaffold12603,Scaffold534502,Scaffold5346,Scaffold152470,Scaffold17012,Scaffold39103,Scaffold34319,Scaffold552108,Scaffold19277,Scaffold169835,Scaffold64500,Scaffold18542,Scaffold3768,Scaffold7048,Scaffold547934,Scaffold13983,Scaffold50433,Scaffold541337,Scaffold93778,Scaffold238,Scaffold19053,Scaffold6571,Scaffold8481,Scaffold6972,Scaffold550994,Scaffold1024,Scaffold17590,Scaffold562594,Scaffold4259,Scaffold22107,Scaffold372,Scaffold510,Scaffold42272,Scaffold7099,Scaffold10,Scaffold87,Scaffold117285,Scaffold546008,Scaffold562437,Scaffold194288,Scaffold9720,Scaffold87292,Scaffold5328,Scaffold47727,Scaffold379,Scaffold181013,Scaffold22080,Scaffold1690,Scaffold76837,Scaffold85419,Scaffold26961,Scaffold544112,Scaffold62213,Scaffold2740,Scaffold2865,Scaffold55761,Scaffold22292,Scaffold26174,Scaffold102,Scaffold541565,Scaffold532213,Scaffold30228,Scaffold534945,Scaffold547973,Scaffold17880,Scaffold562750,Scaffold9576,Scaffold2160,Scaffold5229,Scaffold42559,Scaffold732,Scaffold4300,Scaffold521,Scaffold548461,Scaffold28794,Scaffold804,Scaffold1859,Scaffold5349,Scaffold33924,Scaffold143671,Scaffold11883,Scaffold22036,Scaffold42874,Scaffold11848,Scaffold33162,Scaffold605,Scaffold56846,Scaffold39198,Scaffold19975,Scaffold60343,Scaffold547722,Scaffold4574,Scaffold7054,Scaffold114449,Scaffold12120,Scaffold147374,Scaffold7144,Scaffold4,Scaffold59194,Scaffold148697,Scaffold9788,Scaffold8523,Scaffold72886,Scaffold48966,Scaffold16868,Scaffold538301,Scaffold189114,Scaffold3546,Scaffold17215,Scaffold8666,Scaffold8229,Scaffold4355,Scaffold30982,Scaffold4905,Scaffold100619,Scaffold9107,Scaffold1045,Scaffold1424,Scaffold19102,Scaffold23843,Scaffold555471,Scaffold536714,Scaffold66607,Scaffold6767,Scaffold10259,Scaffold51967,Scaffold126852,Scaffold38563,Scaffold5651,Scaffold42259,Scaffold3461,Scaffold146663,Scaffold4826,Scaffold31693,Scaffold124989,Scaffold10997,Scaffold62368,Scaffold43871,Scaffold4034,Scaffold2583,Scaffold67581,Scaffold535186,Scaffold37502,Scaffold647,Scaffold108868,Scaffold1114,Scaffold41225,Scaffold563812,Scaffold525,Scaffold1824,Scaffold3318,Scaffold560345,Scaffold37682,Scaffold2882,Scaffold19892,Scaffold79431,Scaffold3309,Scaffold70713,Scaffold33188,Scaffold31634,Scaffold13140,Scaffold8445,Scaffold70210,Scaffold16785,Scaffold133534,Scaffold4550,Scaffold46399,Scaffold11080,Scaffold28227,Scaffold21929,Scaffold132408,Scaffold5032,Scaffold37232,Scaffold17936,Scaffold45564,Scaffold17681,Scaffold61744,Scaffold104770,Scaffold30913,Scaffold8451,Scaffold170,Scaffold558504,Scaffold41721,Scaffold19065,Scaffold535840,Scaffold17625,Scaffold2509,Scaffold18419,Scaffold546081,Scaffold2732,Scaffold553761,Scaffold46024,Scaffold4468,Scaffold535573,Scaffold531235,Scaffold121340,Scaffold537869,Scaffold554331,Scaffold49766,Scaffold16907,Scaffold6121,Scaffold581,Scaffold39145,Scaffold10112,Scaffold4602,Scaffold41555,Scaffold7640,Scaffold5797,Scaffold135769,Scaffold114679,Scaffold47226,Scaffold1831,Scaffold8701,Scaffold18184,Scaffold49296,Scaffold1782,Scaffold22295,Scaffold6732,Scaffold8398,Scaffold10003,Scaffold15832,Scaffold1976,Scaffold559724,Scaffold72209,Scaffold10281,Scaffold5695,Scaffold555080,Scaffold24939,Scaffold563489,Scaffold32585,Scaffold56871,Scaffold3408,Scaffold6239,Scaffold17303,Scaffold5257,Scaffold13642,Scaffold16695,Scaffold5796,Scaffold52588,Scaffold33060,Scaffold22666,Scaffold559980,Scaffold16112,Scaffold6948,Scaffold9804,Scaffold29881,Scaffold2577,Scaffold546115,Scaffold41472,Scaffold11212,Scaffold16509,Scaffold22592,Scaffold168876,Scaffold2472,Scaffold14139,Scaffold23915,Scaffold21390,Scaffold565458,Scaffold8256,Scaffold21120,Scaffold550924,Scaffold10459
Scaffold550933,Scaffold52884,Scaffold41093,Scaffold554880,Scaffold50277,Scaffold543390,Scaffold3924,Scaffold15794,Scaffold4587,Scaffold16006,Scaffold2106,Scaffold47269,Scaffold550036,Scaffold27237,Scaffold20113,Scaffold18548,Scaffold538724,Scaffold6805,Scaffold561710,Scaffold20830,Scaffold20275,Scaffold564971,Scaffold538667,Scaffold7113,Scaffold35516,Scaffold27074,Scaffold59968,Scaffold896,Scaffold31257,Scaffold6308,Scaffold2281,Scaffold100892,Scaffold44720,Scaffold1069,Scaffold12035,Scaffold10628,Scaffold37716,Scaffold29245,Scaffold2830,Scaffold550539,Scaffold69417,Scaffold12844,Scaffold537783,Scaffold36238,Scaffold549098,Scaffold21382,Scaffold69142,Scaffold1406,Scaffold53830,Scaffold13268,Scaffold541754,Scaffold3452,Scaffold8521,Scaffold2714,Scaffold131306,Scaffold28573,Scaffold22174,Scaffold21468,Scaffold3945,Scaffold42108,Scaffold68645,Scaffold15868,Scaffold4857,Scaffold5678,Scaffold4902,Scaffold2728,Scaffold26896,Scaffold536480,Scaffold1582,Scaffold29161,Scaffold21070,Scaffold20179,Scaffold9147,Scaffold43965,Scaffold537031,Scaffold12181,Scaffold2684,Scaffold539808,Scaffold21097,Scaffold12136,Scaffold12394,Scaffold173558,Scaffold45494,Scaffold20350,Scaffold4644,Scaffold31037,Scaffold3078,Scaffold979,Scaffold426,Scaffold3470,Scaffold543093,Scaffold6837,Scaffold3265,Scaffold4303,Scaffold539402,Scaffold564492,Scaffold256,Scaffold450,Scaffold559160,Scaffold25438,Scaffold16560,Scaffold3581,Scaffold547962,Scaffold31475,Scaffold37775,Scaffold22667,Scaffold10261,Scaffold543159,Scaffold531936,Scaffold553119,Scaffold46080,Scaffold16332,Scaffold562655,Scaffold3766,Scaffold17564,Scaffold2307,Scaffold13754,Scaffold109483,Scaffold555355,Scaffold5507,Scaffold13001,Scaffold531385,Scaffold5744,Scaffold2354,Scaffold30740,Scaffold537322,Scaffold21697,Scaffold13478,Scaffold551777,Scaffold40269,Scaffold39659,Scaffold611,Scaffold107160,Scaffold22443,Scaffold104634,Scaffold43076,Scaffold551059,Scaffold548152,Scaffold2434,Scaffold28942,Scaffold5042,Scaffold564645,Scaffold10837,Scaffold1398,Scaffold2280,Scaffold990,Scaffold16018,Scaffold58893,Scaffold7176,Scaffold43565,Scaffold559586,Scaffold997,Scaffold15613,Scaffold601,Scaffold3138,Scaffold31870,Scaffold10742,Scaffold16608,Scaffold541204,Scaffold547839,Scaffold541067,Scaffold559779,Scaffold538737,Scaffold548757,Scaffold12989,Scaffold75509,Scaffold5512,Scaffold19599,Scaffold34420,Scaffold1390,Scaffold25709,Scaffold11890,Scaffold4999,Scaffold161314,Scaffold5795,Scaffold1001,Scaffold4652,Scaffold17031,Scaffold16621,Scaffold548087,Scaffold129789,Scaffold23218,Scaffold531858,Scaffold563101,Scaffold552891,Scaffold1967,Scaffold134525,Scaffold117485,Scaffold51562,Scaffold27668,Scaffold3225,Scaffold8100,Scaffold19799,Scaffold1687,Scaffold541788,Scaffold5543,Scaffold9040,Scaffold53430,Scaffold15842,Scaffold5020,Scaffold50275,Scaffold556915,Scaffold534850,Scaffold24691,Scaffold22128,Scaffold7190,Scaffold10501,Scaffold539606,Scaffold376,Scaffold28834,Scaffold4837,Scaffold55873,Scaffold1948,Scaffold51032,Scaffold549023,Scaffold46438,Scaffold42131,Scaffold26033,Scaffold9431,Scaffold559892,Scaffold48714,Scaffold3923,Scaffold8462,Scaffold37830,Scaffold543031,Scaffold168920,Scaffold538456,Scaffold18265,Scaffold20369,Scaffold43029,Scaffold4152,Scaffold57561,Scaffold555011,Scaffold17008,Scaffold17440,Scaffold9614,Scaffold151475,Scaffold51793,Scaffold132810,Scaffold7658,Scaffold543136,Scaffold536202,Scaffold57395,Scaffold21261,Scaffold3475,Scaffold11838,Scaffold539136,Scaffold2573,Scaffold13014,Scaffold115675,Scaffold26952,Scaffold28503,Scaffold135195,Scaffold17971,Scaffold109441,Scaffold2841,Scaffold553781,Scaffold3046,Scaffold57246,Scaffold7240,Scaffold17369,Scaffold558959,Scaffold547745,Scaffold548083,Scaffold15873,Scaffold545090,Scaffold13408,Scaffold532736,Scaffold25646,Scaffold2931,Scaffold17509,Scaffold102422,Scaffold15910,Scaffold138456,Scaffold1459,Scaffold555632,Scaffold59242,Scaffold2051,Scaffold11644,Scaffold193858,Scaffold7517,Scaffold1643,Scaffold545851,Scaffold494,Scaffold1076,Scaffold16885,Scaffold27690,Scaffold33626,Scaffold6319,Scaffold16570,Scaffold540510,Scaffold20374,Scaffold544948,Scaffold1719,Scaffold6794,Scaffold17694,Scaffold4714,Scaffold539457,Scaffold5480,Scaffold556709,Scaffold3074,Scaffold34114,Scaffold10356,Scaffold23045,Scaffold555299,Scaffold547098,Scaffold39267,Scaffold552309,Scaffold15796,Scaffold54333,Scaffold23079,Scaffold7733,Scaffold116535,Scaffold13246,Scaffold545383,Scaffold2167,Scaffold536093,Scaffold28279,Scaffold133738,Scaffold554736,Scaffold6454,Scaffold554541,Scaffold11844,Scaffold541588,Scaffold3518,Scaffold33501,Scaffold534715,Scaffold30295,Scaffold541431,Scaffold46505,Scaffold134201,Scaffold6474,Scaffold2637,Scaffold20419,Scaffold532673,Scaffold40608,Scaffold536981,Scaffold556796,Scaffold102359,Scaffold549488,Scaffold19480,Scaffold741,Scaffold40755,Scaffold2366,Scaffold547683,Scaffold30888,Scaffold12496,Scaffold559095,Scaffold9721,Scaffold12106,Scaffold55374,Scaffold5167,Scaffold38339,Scaffold532878,Scaffold42226,Scaffold18596,Scaffold1293,Scaffold561516,Scaffold11099,Scaffold9975,Scaffold122264,Scaffold5095,Scaffold33138,Scaffold21919,Scaffold533002,Scaffold536631,Scaffold23550,Scaffold102981,Scaffold549926,Scaffold558834,Scaffold554321,Scaffold2520,Scaffold590,Scaffold541928,Scaffold38800,Scaffold48217,Scaffold32783,Scaffold2985,Scaffold1679,Scaffold26970,Scaffold554665,Scaffold1864,Scaffold18449,Scaffold531930,Scaffold8006,Scaffold61994,Scaffold4617,Scaffold16672,Scaffold536643,Scaffold5723,Scaffold16348,Scaffold543491,Scaffold540013,Scaffold2284,Scaffold552226,Scaffold12250,Scaffold564935,Scaffold23356,Scaffold23503,Scaffold24731,Scaffold11508,Scaffold9242,Scaffold103093,Scaffold10773,Scaffold22053,Scaffold3272,Scaffold25956,Scaffold49537,Scaffold539875,Scaffold2763,Scaffold34919,Scaffold54328,Scaffold1367,Scaffold6482,Scaffold10318,Scaffold42453,Scaffold43606,Scaffold1638,Scaffold553716,Scaffold14214,Scaffold36324,Scaffold10912,Scaffold15805,Scaffold34924,Scaffold63635,Scaffold14194,Scaffold11768,Scaffold73233,Scaffold3490,Scaffold8242,Scaffold2102,Scaffold531854,Scaffold6375,Scaffold21720,Scaffold552327,Scaffold34691,Scaffold9581,Scaffold5327,Scaffold57705,Scaffold33623,Scaffold3807,Scaffold20649,Scaffold5506,Scaffold29249,Scaffold7967,Scaffold557676,Scaffold537126,Scaffold1620,Scaffold10648,Scaffold2665,Scaffold11015,Scaffold7679,Scaffold533051,Scaffold18574,Scaffold41650,Scaffold538864,Scaffold556706,Scaffold1854,Scaffold34221,Scaffold5933,Scaffold23866,Scaffold5361,Scaffold18695,Scaffold2689,Scaffold19511,Scaffold2876,Scaffold548156,Scaffold11812,Scaffold18360,Scaffold54954,Scaffold31444,Scaffold7363,Scaffold565420,Scaffold538339,Scaffold532313,Scaffold23339,Scaffold24303,Scaffold121668,Scaffold197819,Scaffold4672,Scaffold105757,Scaffold7673,Scaffold2235,Scaffold3863,Scaffold56775,Scaffold4180,Scaffold25447,Scaffold66869,Scaffold544786,Scaffold107263,Scaffold20330,Scaffold17711,Scaffold221,Scaffold11438,Scaffold16827,Scaffold163265,Scaffold7225,Scaffold22906,Scaffold23753,Scaffold62960,Scaffold11600,Scaffold105578,Scaffold541228,Scaffold32185,Scaffold559232,Scaffold540014,Scaffold550081,Scaffold3499,Scaffold2422,Scaffold8364,Scaffold24403,Scaffold2806,Scaffold12984,Scaffold2951,Scaffold2588,Scaffold30187,Scaffold53152,Scaffold45633,Scaffold42451,Scaffold22826,Scaffold532913,Scaffold6659,Scaffold15902,Scaffold32372,Scaffold31795,Scaffold562025,Scaffold9892,Scaffold12154,Scaffold178595,Scaffold3163,Scaffold6412,Scaffold52853,Scaffold2933,Scaffold556577,Scaffold6331,Scaffold546042,Scaffold67532,Scaffold21588,Scaffold58504,Scaffold4653,Scaffold7253,Scaffold5270,Scaffold563028,Scaffold20340,Scaffold545571,Scaffold25224,Scaffold16544,Scaffold38236,Scaffold7754,Scaffold5380,Scaffold2570,Scaffold561994,Scaffold12195,Scaffold4133,Scaffold3626,Scaffold555954,Scaffold11579,Scaffold12912,Scaffold16020,Scaffold2077,Scaffold531696,Scaffold6500,Scaffold26507,Scaffold8046,Scaffold1700,Scaffold34937,Scaffold554169,Scaffold17844,Scaffold95,Scaffold543761,Scaffold1057,Scaffold29848,Scaffold6943,Scaffold3872,Scaffold17254,Scaffold65575,Scaffold19293,Scaffold30766,Scaffold19524,Scaffold6150,Scaffold560912,Scaffold6870,Scaffold44178,Scaffold560071,Scaffold30804,Scaffold542799,Scaffold560557,Scaffold4849,Scaffold24283,Scaffold57320,Scaffold16715,Scaffold47019,Scaffold8958,Scaffold4265,Scaffold18047,Scaffold20679,Scaffold616,Scaffold66492,Scaffold2988,Scaffold532305,Scaffold29544,Scaffold7216,Scaffold15617,Scaffold19363,Scaffold7741,Scaffold9511,Scaffold24211,Scaffold43002,Scaffold62606,Scaffold531739,Scaffold21300,Scaffold210368,Scaffold1663,Scaffold560605,Scaffold3927,Scaffold537719,Scaffold545467,Scaffold234230,Scaffold2037,Scaffold16944,Scaffold477,Scaffold11588,Scaffold534893,Scaffold48872,Scaffold4310,Scaffold38320,Scaffold8917,Scaffold44415,Scaffold11470,Scaffold6337,Scaffold536269,Scaffold169505,Scaffold16095,Scaffold542334,Scaffold5362,Scaffold1676,Scaffold16778,Scaffold70108,Scaffold22409,Scaffold558913,Scaffold108030,Scaffold62596,Scaffold39739,Scaffold24213,Scaffold25854,Scaffold201243,Scaffold16104,Scaffold144742,Scaffold10434,Scaffold48165,Scaffold21019,Scaffold16678,Scaffold627,Scaffold118481,Scaffold21688,Scaffold17208,Scaffold15967,Scaffold126240,Scaffold144,Scaffold9521,Scaffold16652,Scaffold5125,Scaffold34142,Scaffold11313,Scaffold17730,Scaffold534695,Scaffold11049,Scaffold6381,Scaffold29767,Scaffold6180,Scaffold37238,Scaffold555,Scaffold54663,Scaffold543510,Scaffold16442,Scaffold17560,Scaffold60072,Scaffold35375,Scaffold59826,Scaffold124048,Scaffold30078,Scaffold14136,Scaffold68432,Scaffold9801,Scaffold13432,Scaffold26497,Scaffold8867,Scaffold34406,Scaffold2317,Scaffold14626,Scaffold549619,Scaffold19530,Scaffold8293,Scaffold9662,Scaffold11148,Scaffold26063,Scaffold24881,Scaffold1013,Scaffold3223,Scaffold18064,Scaffold25879,Scaffold58008,Scaffold7379,Scaffold16283,Scaffold7826,Scaffold565444,Scaffold32546,Scaffold393,Scaffold12483,Scaffold49355,Scaffold534422,Scaffold32569,Scaffold1549,Scaffold42291,Scaffold9825,Scaffold32514,Scaffold8180,Scaffold66170,Scaffold537997,Scaffold23793,Scaffold20714,Scaffold10446,Scaffold2100,Scaffold46459,Scaffold561306,Scaffold6431,Scaffold16806,Scaffold2382,Scaffold34460,Scaffold23946,Scaffold40171,Scaffold104446,Scaffold9091,Scaffold6473,Scaffold4236,Scaffold70378,Scaffold111071,Scaffold5313,Scaffold555043,Scaffold42587,Scaffold551564,Scaffold22576,Scaffold22304,Scaffold551070,Scaffold555144,Scaffold21370,Scaffold1205,Scaffold15926,Scaffold17720,Scaffold36501,Scaffold8986,Scaffold4149,Scaffold903,Scaffold13272,Scaffold13588,Scaffold9064,Scaffold26496,Scaffold552861,Scaffold4958,Scaffold29505,Scaffold28276,Scaffold24584,Scaffold26782,Scaffold11185,Scaffold29479,Scaffold8450,Scaffold19808,Scaffold5611,Scaffold30260,Scaffold8770,Scaffold62210,Scaffold16613,Scaffold46245,Scaffold162322,Scaffold6919,Scaffold29437,Scaffold56513,Scaffold543983,Scaffold553545,Scaffold533914,Scaffold24305,Scaffold21816,Scaffold19376,Scaffold9276,Scaffold49911,Scaffold6550,Scaffold552573,Scaffold36916,Scaffold15904,Scaffold584,Scaffold29876,Scaffold144242,Scaffold28024,Scaffold16369,Scaffold541179,Scaffold164255,Scaffold63368,Scaffold23441,Scaffold22629,Scaffold17532,Scaffold23958,Scaffold15789,Scaffold12884,Scaffold13721,Scaffold27550,Scaffold552310,Scaffold555752,Scaffold40769,Scaffold6812,Scaffold18751,Scaffold1657,Scaffold166062,Scaffold35864,Scaffold3882,Scaffold22640,Scaffold21991,Scaffold9561,Scaffold13565,Scaffold5463,Scaffold121878,Scaffold4517,Scaffold13090,Scaffold5127,Scaffold18616,Scaffold23504,Scaffold29559,Scaffold1219,Scaffold4901,Scaffold1228,Scaffold62160,Scaffold56063,Scaffold24502,Scaffold539100,Scaffold47474,Scaffold25921,Scaffold29063,Scaffold3469,Scaffold23650,Scaffold34575,Scaffold19676,Scaffold16777,Scaffold2899,Scaffold15561,Scaffold3517,Scaffold532315,Scaffold7676,Scaffold55680,Scaffold34749,Scaffold56421,Scaffold40355,Scaffold5432,Scaffold1104,Scaffold1995,Scaffold17970,Scaffold50360,Scaffold30606,Scaffold62478,Scaffold5043,Scaffold65430,Scaffold26721,Scaffold532632,Scaffold131164,Scaffold19825,Scaffold10102,Scaffold3459,Scaffold16758,Scaffold111630,Scaffold46295,Scaffold36597,Scaffold534124,Scaffold53243,Scaffold3809,Scaffold69689,Scaffold433,Scaffold548890,Scaffold540358,Scaffold15908,Scaffold30360,Scaffold2626,Scaffold2832,Scaffold537909,Scaffold9728,Scaffold10533,Scaffold538911,Scaffold23176,Scaffold1058,Scaffold40237,Scaffold189390,Scaffold5486,Scaffold7886,Scaffold2704,Scaffold531,Scaffold29278,Scaffold60697,Scaffold28357,Scaffold31627,Scaffold146458,Scaffold9349,Scaffold2656,Scaffold57809,Scaffold12886,Scaffold22140,Scaffold2816,Scaffold688,Scaffold1409,Scaffold6645,Scaffold18853,Scaffold74116,Scaffold26653,Scaffold545301,Scaffold552963,Scaffold55925,Scaffold66939,Scaffold871,Scaffold2031,Scaffold12672,Scaffold6884,Scaffold5168,Scaffold152377,Scaffold14295,Scaffold118370,Scaffold561071,Scaffold210963,Scaffold113665,Scaffold104672,Scaffold53619,Scaffold54281,Scaffold6716,Scaffold47628,Scaffold4542,Scaffold550485,Scaffold22809,Scaffold60966,Scaffold5588,Scaffold43577,Scaffold7271,Scaffold4669,Scaffold3737,Scaffold8762,Scaffold4756,Scaffold563748,Scaffold69255,Scaffold26817,Scaffold26716,Scaffold30633,Scaffold561767,Scaffold41101,Scaffold3633,Scaffold22983,Scaffold562978,Scaffold140598,Scaffold3028,Scaffold7175,Scaffold90902,Scaffold542739,Scaffold930,Scaffold738,Scaffold544789,Scaffold64060,Scaffold7769,Scaffold3925,Scaffold535859,Scaffold562528,Scaffold1793,Scaffold562741,Scaffold16541,Scaffold19391,Scaffold2853,Scaffold28968,Scaffold6079,Scaffold50143,Scaffold11055,Scaffold558743,Scaffold8221,Scaffold69357,Scaffold7167,Scaffold8896,Scaffold4729,Scaffold10499,Scaffold18050,Scaffold24518,Scaffold16430,Scaffold71612,Scaffold35810,Scaffold4384,Scaffold8194,Scaffold23647,Scaffold36033,Scaffold18045,Scaffold9051,Scaffold10704,Scaffold7717,Scaffold538952,Scaffold3334,Scaffold22225,Scaffold9340,Scaffold13285,Scaffold552704,Scaffold550235,Scaffold30391,Scaffold4221,Scaffold3266,Scaffold544637,Scaffold3622,Scaffold532278,Scaffold16946,Scaffold8756,Scaffold6074,Scaffold22745,Scaffold3969,Scaffold12891,Scaffold7088,Scaffold43027,Scaffold29618,Scaffold18737,Scaffold64245,Scaffold18677,Scaffold544147,Scaffold20494,Scaffold543046,Scaffold5533,Scaffold6046,Scaffold13676,Scaffold2574,Scaffold6420,Scaffold13137,Scaffold8001,Scaffold21968,Scaffold541353,Scaffold16666,Scaffold5894,Scaffold43902,Scaffold2565,Scaffold555879,Scaffold59878,Scaffold560820,Scaffold543836,Scaffold17530,Scaffold9480,Scaffold551105,Scaffold6626,Scaffold170095,Scaffold545047,Scaffold565076,Scaffold67445,Scaffold10220,Scaffold95984,Scaffold12084,Scaffold21017,Scaffold36065,Scaffold534930,Scaffold9119,Scaffold9492,Scaffold8497,Scaffold545809,Scaffold9108,Scaffold17549,Scaffold31619,Scaffold8310,Scaffold63620,Scaffold21344,Scaffold545015,Scaffold533697,Scaffold554186,Scaffold16253,Scaffold16762,Scaffold5846,Scaffold7920,Scaffold14162,Scaffold80868,Scaffold34002,Scaffold20875,Scaffold16293,Scaffold19401,Scaffold5443,Scaffold7098,Scaffold563239,Scaffold3933,Scaffold5106,Scaffold3151,Scaffold21578,Scaffold29354,Scaffold106846,Scaffold39121,Scaffold4877,Scaffold1757,Scaffold10389,Scaffold29504,Scaffold19221,Scaffold559034,Scaffold1441,Scaffold542366,Scaffold2200,Scaffold22075,Scaffold547448,Scaffold9981,Scaffold2362,Scaffold544216,Scaffold10985,Scaffold540304,Scaffold6930,Scaffold167969,Scaffold543486,Scaffold46870,Scaffold4447,Scaffold65632,Scaffold150,Scaffold5772,Scaffold22555,Scaffold384,Scaffold109553,Scaffold2128,Scaffold37436,Scaffold78378,Scaffold211094,Scaffold3100,Scaffold23627,Scaffold99,Scaffold56317,Scaffold70436,Scaffold17037,Scaffold14000,Scaffold27289,Scaffold538023,Scaffold16363,Scaffold20303,Scaffold217296,Scaffold118136,Scaffold533623,Scaffold9972,Scaffold559990,Scaffold12044,Scaffold10374,Scaffold15534,Scaffold538820,Scaffold561110,Scaffold554246,Scaffold10213,Scaffold544,Scaffold9698,Scaffold1745,Scaffold56638,Scaffold6307,Scaffold529,Scaffold1920,Scaffold9102,Scaffold4410,Scaffold39125,Scaffold536636,Scaffold8020,Scaffold10844,Scaffold17505,Scaffold11714,Scaffold143662,Scaffold16069,Scaffold8097,Scaffold10660,Scaffold9639,Scaffold554974,Scaffold24941,Scaffold17875,Scaffold7293,Scaffold325,Scaffold3819,Scaffold40309,Scaffold43571,Scaffold25683,Scaffold25659,Scaffold547994,Scaffold21222,Scaffold22939,Scaffold2461,Scaffold47382,Scaffold12988,Scaffold36335,Scaffold550641,Scaffold25050,Scaffold16005,Scaffold69519,Scaffold24635,Scaffold4702,Scaffold16145,Scaffold47643,Scaffold4393,Scaffold22055,Scaffold17462,Scaffold565206,Scaffold69866,Scaffold19434,Scaffold142456,Scaffold540629,Scaffold548051,Scaffold5205,Scaffold1043,Scaffold6328,Scaffold17667
Scaffold26058,Scaffold13098,Scaffold10398,Scaffold557993,Scaffold4793,Scaffold541574,Scaffold10088,Scaffold2236,Scaffold276790,Scaffold5138,Scaffold63552,Scaffold33431,Scaffold6320,Scaffold180685,Scaffold6305,Scaffold123828,Scaffold549371,Scaffold5615,Scaffold3346,Scaffold32099,Scaffold3874,Scaffold7804,Scaffold104369,Scaffold55598,Scaffold120302,Scaffold47493,Scaffold542083,Scaffold34908,Scaffold2020,Scaffold71259,Scaffold100996,Scaffold1913,Scaffold568,Scaffold212,Scaffold43036,Scaffold5230,Scaffold42046,Scaffold538909,Scaffold18917,Scaffold16144,Scaffold562020,Scaffold10927,Scaffold539484,Scaffold535042,Scaffold4245,Scaffold22103,Scaffold7473,Scaffold29621,Scaffold2852,Scaffold60027,Scaffold181305,Scaffold111641,Scaffold6326,Scaffold6263,Scaffold52586,Scaffold12150,Scaffold20874,Scaffold35892,Scaffold5025,Scaffold19722,Scaffold7026,Scaffold558788,Scaffold200568,Scaffold17128,Scaffold50874,Scaffold536994,Scaffold16549,Scaffold22587,Scaffold7516,Scaffold7755,Scaffold36997,Scaffold150571,Scaffold13349,Scaffold557694,Scaffold34350,Scaffold7425,Scaffold71299,Scaffold29230,Scaffold533006,Scaffold6235,Scaffold538710,Scaffold52939,Scaffold20060,Scaffold558205,Scaffold40588,Scaffold124856,Scaffold25023,Scaffold36520,Scaffold26597,Scaffold564834,Scaffold149109,Scaffold9763,Scaffold740,Scaffold11318,Scaffold542172,Scaffold7884,Scaffold561049,Scaffold8739,Scaffold28165,Scaffold4119,Scaffold4808,Scaffold37989,Scaffold4424,Scaffold1257,Scaffold25239,Scaffold10466,Scaffold4071,Scaffold3886,Scaffold23259,Scaffold5336,Scaffold531865,Scaffold554022,Scaffold169316,Scaffold17854,Scaffold10432,Scaffold43423,Scaffold551408,Scaffold560932,Scaffold3290,Scaffold4140,Scaffold11135,Scaffold543365,Scaffold19645,Scaffold2898,Scaffold14287,Scaffold13212,Scaffold382,Scaffold2941,Scaffold1401,Scaffold543280,Scaffold40659,Scaffold793,Scaffold12772,Scaffold4692,Scaffold226770,Scaffold542875,Scaffold1640,Scaffold535001,Scaffold540411,Scaffold558627,Scaffold549747,Scaffold545083,Scaffold4466,Scaffold2670,Scaffold5483,Scaffold3914,Scaffold6502,Scaffold2376,Scaffold531886,Scaffold2349,Scaffold22197,Scaffold542,Scaffold7867,Scaffold3154,Scaffold25831,Scaffold553442,Scaffold142491,Scaffold552822,Scaffold531296,Scaffold34341,Scaffold11638,Scaffold22278,Scaffold565106,Scaffold7276,Scaffold534933,Scaffold535636,Scaffold537878,Scaffold44875,Scaffold2826,Scaffold8560,Scaffold541097,Scaffold565116,Scaffold562483,Scaffold10115,Scaffold56442,Scaffold7134,Scaffold59378,Scaffold12506,Scaffold532988,Scaffold557269,Scaffold19919,Scaffold538657,Scaffold161968,Scaffold18236,Scaffold14695,Scaffold11338,Scaffold60586,Scaffold8069,Scaffold15599,Scaffold2190,Scaffold2707,Scaffold45860,Scaffold56378,Scaffold201039,Scaffold7382,Scaffold4472,Scaffold555887,Scaffold142,Scaffold9382,Scaffold17654,Scaffold18849,Scaffold101958,Scaffold545970,Scaffold77200,Scaffold4721,Scaffold7641,Scaffold6719,Scaffold3673,Scaffold6638,Scaffold49150,Scaffold271000,Scaffold4408,Scaffold33533,Scaffold4203,Scaffold532162,Scaffold3885,Scaffold21820,Scaffold136326,Scaffold1254,Scaffold99082,Scaffold1837,Scaffold30567,Scaffold53005,Scaffold1274,Scaffold22869,Scaffold5045,Scaffold47078,Scaffold60391,Scaffold27334,Scaffold102414,Scaffold538547,Scaffold3590,Scaffold7893,Scaffold3742,Scaffold42815,Scaffold198,Scaffold5134,Scaffold11461,Scaffold6075,Scaffold300,Scaffold549175,Scaffold1844,Scaffold3643,Scaffold522,Scaffold1290,Scaffold5392,Scaffold8685,Scaffold562334,Scaffold5326,Scaffold1966,Scaffold559818,Scaffold6105,Scaffold2618,Scaffold31648,Scaffold803,Scaffold165747,Scaffold6201,Scaffold18671,Scaffold538567,Scaffold21440,Scaffold1036,Scaffold542756,Scaffold3419,Scaffold1093,Scaffold3679,Scaffold35542,Scaffold1337,Scaffold3898,Scaffold29899,Scaffold4663,Scaffold2272,Scaffold551040,Scaffold1030,Scaffold17300,Scaffold17347,Scaffold11363,Scaffold204,Scaffold46129,Scaffold31918,Scaffold4880,Scaffold546125,Scaffold560564,Scaffold2168,Scaffold5424,Scaffold108902,Scaffold25685,Scaffold27022,Scaffold32438,Scaffold24862,Scaffold4949,Scaffold113222,Scaffold2069,Scaffold535936,Scaffold129711,Scaffold801,Scaffold19153,Scaffold17396,Scaffold3705,Scaffold101901,Scaffold555433,Scaffold231,Scaffold5640,Scaffold17452,Scaffold417,Scaffold24423,Scaffold532731,Scaffold61649,Scaffold8505,Scaffold547302,Scaffold22589,Scaffold52065,Scaffold15960,Scaffold24794,Scaffold45889,Scaffold16450,Scaffold398,Scaffold10182,Scaffold26761,Scaffold42210,Scaffold676,Scaffold35181,Scaffold538823,Scaffold6736,Scaffold13703,Scaffold28650,Scaffold549020,Scaffold2964,Scaffold7438,Scaffold10305,Scaffold3981,Scaffold6335,Scaffold6247,Scaffold18256,Scaffold33686,Scaffold2907,Scaffold558822,Scaffold14111,Scaffold1361,Scaffold29448,Scaffold540861,Scaffold26405,Scaffold962,Scaffold11222,Scaffold3048,Scaffold249728,Scaffold2361,Scaffold38170,Scaffold364,Scaffold33832,Scaffold535804,Scaffold539300,Scaffold2410,Scaffold824,Scaffold46615,Scaffold1505,Scaffold13332,Scaffold884,Scaffold1799,Scaffold31075,Scaffold549018,Scaffold50,Scaffold549328,Scaffold12718,Scaffold7153,Scaffold10593,Scaffold556569,Scaffold205160,Scaffold29111,Scaffold1942,Scaffold21786,Scaffold38359,Scaffold10042,Scaffold9836,Scaffold540129,Scaffold10023,Scaffold1705,Scaffold11943,Scaffold7490,Scaffold9460,Scaffold562940,Scaffold10765,Scaffold552821,Scaffold1809,Scaffold5884,Scaffold3209,Scaffold270442,Scaffold4163,Scaffold1063,Scaffold5107,Scaffold45836,Scaffold3820,Scaffold20281,Scaffold3509,Scaffold1427,Scaffold9816,Scaffold25579,Scaffold45250,Scaffold186753,Scaffold13209,Scaffold667,Scaffold7116,Scaffold19171,Scaffold3781,Scaffold9905,Scaffold564544,Scaffold11868,Scaffold171014,Scaffold100980,Scaffold153851,Scaffold533583,Scaffold4307,Scaffold4943,Scaffold167120,Scaffold2498,Scaffold39355,Scaffold6877,Scaffold3774,Scaffold61935,Scaffold794,Scaffold8780,Scaffold2335,Scaffold13793,Scaffold13614,Scaffold42355,Scaffold2640,Scaffold547171,Scaffold3912,Scaffold91,Scaffold36869,Scaffold105723,Scaffold21089,Scaffold4434,Scaffold10821,Scaffold559789,Scaffold1052,Scaffold553971,Scaffold16336,Scaffold536148,Scaffold17829,Scaffold1660,Scaffold4710,Scaffold8478,Scaffold345,Scaffold3739,Scaffold20234,Scaffold32699,Scaffold780,Scaffold3617,Scaffold57146,Scaffold4935,Scaffold13944,Scaffold1817,Scaffold17690,Scaffold39580,Scaffold6791,Scaffold20606,Scaffold553638,Scaffold162701,Scaffold159323,Scaffold6952,Scaffold2926,Scaffold4127,Scaffold105505,Scaffold411,Scaffold4241,Scaffold3034,Scaffold15836,Scaffold1797,Scaffold1671,Scaffold7536,Scaffold549446,Scaffold9241,Scaffold559355,Scaffold11345,Scaffold4381,Scaffold3548,Scaffold1192,Scaffold4357,Scaffold532353,Scaffold19701,Scaffold18893,Scaffold1832,Scaffold33004,Scaffold2259,Scaffold131194,Scaffold213604,Scaffold12526,Scaffold7917,Scaffold17157,Scaffold5498,Scaffold1012,Scaffold12280,Scaffold33017,Scaffold13352,Scaffold549997,Scaffold2329,Scaffold3200,Scaffold30616,Scaffold9629,Scaffold34695,Scaffold541781,Scaffold538570,Scaffold40,Scaffold222460,Scaffold532389,Scaffold16029,Scaffold5062,Scaffold3107,Scaffold19968,Scaffold13101,Scaffold531887,Scaffold4204,Scaffold69049,Scaffold557780,Scaffold1579,Scaffold10297,Scaffold11856,Scaffold533705,Scaffold153,Scaffold15658,Scaffold2658,Scaffold61307,Scaffold8357,Scaffold33864,Scaffold828,Scaffold4486,Scaffold562686,Scaffold46926,Scaffold151777,Scaffold6721,Scaffold317,Scaffold6216,Scaffold1151,Scaffold6485,Scaffold4390,Scaffold32327,Scaffold558625,Scaffold57489,Scaffold548732,Scaffold512,Scaffold104632,Scaffold547356,Scaffold518,Scaffold1600,Scaffold2306,Scaffold8892,Scaffold22424,Scaffold2553,Scaffold7757,Scaffold6653,Scaffold8859,Scaffold9983,Scaffold15609,Scaffold36982,Scaffold56950,Scaffold537424,Scaffold2908,Scaffold129055,Scaffold11587,Scaffold204225,Scaffold42488,Scaffold69999,Scaffold1130,Scaffold58991,Scaffold13016,Scaffold57307,Scaffold52785,Scaffold40732,Scaffold269944,Scaffold34285,Scaffold117590,Scaffold562659,Scaffold11116,Scaffold901,Scaffold146488,Scaffold216326,Scaffold55868,Scaffold3895,Scaffold559270,Scaffold106324,Scaffold533218,Scaffold546712,Scaffold21678,Scaffold549451,Scaffold99992,Scaffold564945,Scaffold320,Scaffold100042,Scaffold39144,Scaffold553355,Scaffold22708,Scaffold549324,Scaffold554773,Scaffold3638,Scaffold870,Scaffold965,Scaffold2119,Scaffold37719,Scaffold3745,Scaffold61687,Scaffold548441,Scaffold10260,Scaffold3134,Scaffold208149,Scaffold22065,Scaffold55553,Scaffold104407,Scaffold27375,Scaffold10164,Scaffold2165,Scaffold636,Scaffold2488,Scaffold553935,Scaffold2792,Scaffold76568,Scaffold338,Scaffold544457,Scaffold783,Scaffold22811,Scaffold5086,Scaffold31932,Scaffold30084,Scaffold11823,Scaffold38583,Scaffold9730,Scaffold556552,Scaffold2569,Scaffold26498,Scaffold33246,Scaffold89295,Scaffold106961,Scaffold7110,Scaffold42668,Scaffold29148,Scaffold546851,Scaffold538873,Scaffold675,Scaffold540281,Scaffold62814,Scaffold1545,Scaffold57557,Scaffold31973,Scaffold62033,Scaffold3401,Scaffold7418,Scaffold544396,Scaffold1569,Scaffold20858,Scaffold61941,Scaffold5281,Scaffold64724,Scaffold4825,Scaffold60068,Scaffold4128,Scaffold481,Scaffold113329,Scaffold2220,Scaffold30323,Scaffold10005,Scaffold39339,Scaffold12517,Scaffold31000,Scaffold112715,Scaffold543529,Scaffold56127,Scaffold144609,Scaffold9710,Scaffold62219
Scaffold561471,Scaffold1203,Scaffold4698,Scaffold15741,Scaffold33563,Scaffold538317,Scaffold57567,Scaffold214882,Scaffold106784,Scaffold5479,Scaffold24456,Scaffold51577,Scaffold279,Scaffold1531,Scaffold4762,Scaffold3930,Scaffold9315,Scaffold47008,Scaffold4037,Scaffold18383,Scaffold1490,Scaffold2109,Scaffold40291,Scaffold737,Scaffold29057,Scaffold1000,Scaffold3612,Scaffold8072,Scaffold68540,Scaffold4571,Scaffold7707,Scaffold79363,Scaffold47267,Scaffold31763,Scaffold556968,Scaffold56507,Scaffold662,Scaffold10427,Scaffold559495,Scaffold20846,Scaffold19623,Scaffold2827,Scaffold541625,Scaffold538776,Scaffold2829,Scaffold558646,Scaffold16214,Scaffold13475,Scaffold9208,Scaffold19932,Scaffold4563,Scaffold557651,Scaffold7522,Scaffold2424,Scaffold910,Scaffold17939,Scaffold552936,Scaffold555230,Scaffold561,Scaffold6134,Scaffold65614,Scaffold3717,Scaffold553835,Scaffold541022,Scaffold20995,Scaffold26898,Scaffold50510,Scaffold10529,Scaffold16697,Scaffold7648,Scaffold11851,Scaffold3436,Scaffold58626,Scaffold35243,Scaffold548742,Scaffold548059,Scaffold4794,Scaffold25653,Scaffold4715,Scaffold16439,Scaffold40722,Scaffold31943,Scaffold3748,Scaffold539967,Scaffold3306,Scaffold553615,Scaffold25857,Scaffold16705,Scaffold21167,Scaffold19834,Scaffold560199,Scaffold10317,Scaffold3770,Scaffold116695,Scaffold7714,Scaffold42605,Scaffold549950,Scaffold535902,Scaffold558928,Scaffold16932,Scaffold21953,Scaffold2132,Scaffold536226,Scaffold559292,Scaffold32905,Scaffold5231,Scaffold125027,Scaffold71,Scaffold7515,Scaffold134809,Scaffold16284,Scaffold17891,Scaffold5176,Scaffold35838,Scaffold16388,Scaffold101625,Scaffold29913,Scaffold17740,Scaffold50006,Scaffold16583,Scaffold13894,Scaffold7243,Scaffold537616,Scaffold7535,Scaffold17502,Scaffold5765,Scaffold100672,Scaffold12948,Scaffold3245,Scaffold22211,Scaffold52299,Scaffold16956,Scaffold170945,Scaffold4220,Scaffold3378,Scaffold23038,Scaffold20383,Scaffold3004,Scaffold17196,Scaffold560831,Scaffold36363,Scaffold17436,Scaffold15985,Scaffold10090,Scaffold165002,Scaffold544056,Scaffold103362,Scaffold52327,Scaffold23568,Scaffold27765,Scaffold19661,Scaffold9293,Scaffold5120,Scaffold7716,Scaffold4347,Scaffold8023,Scaffold15099,Scaffold2211,Scaffold5433,Scaffold6120,Scaffold30156,Scaffold117509,Scaffold540457,Scaffold5649,Scaffold4952,Scaffold8829,Scaffold132172,Scaffold564388,Scaffold532892,Scaffold18552,Scaffold49668,Scaffold57678,Scaffold15029,Scaffold14473,Scaffold16708,Scaffold13893,Scaffold563922,Scaffold557203,Scaffold35046,Scaffold10935,Scaffold12841,Scaffold532980,Scaffold10606,Scaffold142818,Scaffold6706,Scaffold540290,Scaffold16702,Scaffold939,Scaffold44117,Scaffold52258,Scaffold541830,Scaffold11335,Scaffold21752,Scaffold44651,Scaffold262680,Scaffold7327,Scaffold535919,Scaffold12395,Scaffold9062,Scaffold24578,Scaffold16105,Scaffold3603,Scaffold7883,Scaffold3966,Scaffold125262,Scaffold9472,Scaffold8600,Scaffold11389,Scaffold25394,Scaffold753,Scaffold3868,Scaffold68779,Scaffold558231,Scaffold8261,Scaffold559597,Scaffold23509,Scaffold14706,Scaffold4404,Scaffold9381,Scaffold25137,Scaffold536791,Scaffold48630,Scaffold540084,Scaffold40532,Scaffold137143,Scaffold41044,Scaffold11744,Scaffold9099,Scaffold138523,Scaffold541303,Scaffold19573,Scaffold146,Scaffold148408,Scaffold22759,Scaffold9569,Scaffold46073,Scaffold705,Scaffold6582,Scaffold27360,Scaffold559750,Scaffold18430,Scaffold57923,Scaffold4954,Scaffold22122,Scaffold10914,Scaffold548807,Scaffold35948,Scaffold161771,Scaffold16867,Scaffold4658,Scaffold47152,Scaffold131114,Scaffold24919,Scaffold24795,Scaffold5438,Scaffold47769,Scaffold537208,Scaffold29428,Scaffold34686,Scaffold558746,Scaffold16607,Scaffold19366,Scaffold537693,Scaffold7408,Scaffold18055,Scaffold55055,Scaffold29052,Scaffold68596,Scaffold13,Scaffold32245,Scaffold47229,Scaffold112934,Scaffold106569,Scaffold106458,Scaffold24215,Scaffold67862,Scaffold64105,Scaffold13131,Scaffold541900,Scaffold4426,Scaffold4785,Scaffold13740,Scaffold10711,Scaffold19705,Scaffold3289,Scaffold540238,Scaffold36026,Scaffold151991,Scaffold29906,Scaffold17245,Scaffold102811,Scaffold555500,Scaffold115470,Scaffold7950,Scaffold19715,Scaffold52097,Scaffold37205,Scaffold5949,Scaffold531743,Scaffold69681,Scaffold548021,Scaffold41798,Scaffold56975,Scaffold20877,Scaffold62332,Scaffold63291,Scaffold38362,Scaffold34931,Scaffold50114,Scaffold542486,Scaffold49361,Scaffold24104,Scaffold24523,Scaffold81625,Scaffold66549,Scaffold539270,Scaffold6813,Scaffold556830,Scaffold544026,Scaffold11377,Scaffold12488,Scaffold8787,Scaffold8726,Scaffold3477,Scaffold17581,Scaffold5094,Scaffold9083,Scaffold20807,Scaffold10798,Scaffold11538,Scaffold4778,Scaffold9667,Scaffold3195,Scaffold28845,Scaffold22248,Scaffold4665,Scaffold20500,Scaffold53173,Scaffold7928,Scaffold45422,Scaffold558534,Scaffold21482,Scaffold56003,Scaffold4253,Scaffold85581,Scaffold4725,Scaffold559857,Scaffold3194,Scaffold8278,Scaffold34556,Scaffold1821,Scaffold36416,Scaffold49188,Scaffold648,Scaffold25969,Scaffold544015,Scaffold44574,Scaffold11423,Scaffold13372,Scaffold12821,Scaffold3061,Scaffold2952,Scaffold4361,Scaffold4246,Scaffold1457,Scaffold40150,Scaffold39490,Scaffold2587,Scaffold534395,Scaffold553991,Scaffold6598,Scaffold23066,Scaffold45976,Scaffold105788,Scaffold21006,Scaffold9348,Scaffold19636,Scaffold551010,Scaffold2118,Scaffold62452,Scaffold564284,Scaffold6514,Scaffold516,Scaffold559412,Scaffold556572,Scaffold138,Scaffold1921,Scaffold83895,Scaffold19839,Scaffold59850,Scaffold10035,Scaffold555354,Scaffold224990,Scaffold7066,Scaffold4042,Scaffold547459,Scaffold7407,Scaffold2512,Scaffold36735,Scaffold18846,Scaffold552996,Scaffold26447,Scaffold2943,Scaffold144285,Scaffold548086,Scaffold1090,Scaffold16350,Scaffold21509,Scaffold5563,Scaffold3904,Scaffold8294,Scaffold2267,Scaffold551789,Scaffold18929,Scaffold8792,Scaffold21304,Scaffold32599,Scaffold23615,Scaffold40774,Scaffold59,Scaffold2390,Scaffold11033,Scaffold11256,Scaffold554474,Scaffold55573,Scaffold7056,Scaffold9017,Scaffold552016,Scaffold16062,Scaffold561040,Scaffold16378,Scaffold561674,Scaffold534504,Scaffold18744,Scaffold553494,Scaffold8887,Scaffold553406,Scaffold7784,Scaffold6374,Scaffold7071,Scaffold6225,Scaffold56299,Scaffold14170,Scaffold8136,Scaffold55475,Scaffold8182,Scaffold42959,Scaffold2844,Scaffold7501,Scaffold4643,Scaffold556451,Scaffold30561,Scaffold542143,Scaffold9976,Scaffold11427,Scaffold538018,Scaffold537589,Scaffold8540,Scaffold10168,Scaffold17331,Scaffold10733,Scaffold8601,Scaffold579,Scaffold539635,Scaffold81445,Scaffold564592,Scaffold9859,Scaffold58907,Scaffold558699,Scaffold2397,Scaffold17197,Scaffold28427,Scaffold9571,Scaffold9747,Scaffold26432,Scaffold24330,Scaffold18909,Scaffold6506,Scaffold540647,Scaffold551221,Scaffold4201,Scaffold5852,Scaffold7868,Scaffold15065,Scaffold543074,Scaffold18271,Scaffold14302,Scaffold47491,Scaffold16780,Scaffold4588,Scaffold9735,Scaffold19023,Scaffold7909,Scaffold63694,Scaffold17611,Scaffold7184,Scaffold37096,Scaffold46419,Scaffold24838,Scaffold19190,Scaffold6341,Scaffold31800,Scaffold64240,Scaffold15759,Scaffold39243,Scaffold9649,Scaffold61769,Scaffold538487,Scaffold11686,Scaffold42371,Scaffold545569,Scaffold560436,Scaffold552201,Scaffold22265,Scaffold27247,Scaffold8516,Scaffold5700,Scaffold36377,Scaffold16344,Scaffold23277,Scaffold19467,Scaffold9715,Scaffold6406,Scaffold9557,Scaffold535620,Scaffold12685,Scaffold543625,Scaffold70520,Scaffold3672,Scaffold6957,Scaffold28620,Scaffold9500,Scaffold23816,Scaffold16713,Scaffold71816,Scaffold6098,Scaffold539206,Scaffold19233,Scaffold46461,Scaffold540555,Scaffold16194,Scaffold16649,Scaffold49502,Scaffold534894,Scaffold20683,Scaffold549961,Scaffold48130,Scaffold533295,Scaffold9871,Scaffold548299,Scaffold8945,Scaffold4334,Scaffold4979,Scaffold6798,Scaffold25968,Scaffold562629,Scaffold541737,Scaffold30405,Scaffold9437,Scaffold5015,Scaffold2315,Scaffold531603,Scaffold4737,Scaffold547222,Scaffold8156,Scaffold39213,Scaffold8018,Scaffold22954,Scaffold547967,Scaffold12176,Scaffold2525,Scaffold536101,Scaffold852,Scaffold565261,Scaffold9362,Scaffold16174,Scaffold25444,Scaffold13683,Scaffold534203,Scaffold31094,Scaffold7059,Scaffold45729,Scaffold564821,Scaffold96312,Scaffold20268,Scaffold119759,Scaffold10334,Scaffold34956,Scaffold8636,Scaffold550951,Scaffold561362,Scaffold24261,Scaffold18527,Scaffold38088,Scaffold4730,Scaffold44216,Scaffold11196,Scaffold7045,Scaffold12966,Scaffold9622,Scaffold563730,Scaffold536521,Scaffold553129,Scaffold24590,Scaffold541229,Scaffold2186,Scaffold551633,Scaffold549102,Scaffold65594,Scaffold9567,Scaffold17929,Scaffold12140,Scaffold1552,Scaffold22551,Scaffold27025,Scaffold15760,Scaffold7925,Scaffold1742,Scaffold2011,Scaffold12321,Scaffold8732,Scaffold69242,Scaffold6926,Scaffold38711,Scaffold553012,Scaffold532845,Scaffold53584,Scaffold30128,Scaffold111427,Scaffold380,Scaffold25502,Scaffold57090,Scaffold3803,Scaffold67876,Scaffold12871,Scaffold109351,Scaffold1216,Scaffold70680,Scaffold533625,Scaffold531444,Scaffold17246,Scaffold11945,Scaffold42215,Scaffold10695,Scaffold33668,Scaffold2710,Scaffold548758,Scaffold88655,Scaffold21133,Scaffold550148,Scaffold17410,Scaffold1816,Scaffold44023,Scaffold555059,Scaffold10406,Scaffold539522,Scaffold540038,Scaffold47139,Scaffold9283,Scaffold531817,Scaffold36081,Scaffold22368,Scaffold42114,Scaffold9310,Scaffold8989,Scaffold564643,Scaffold8587,Scaffold553983,Scaffold15709,Scaffold559457,Scaffold541756,Scaffold30350,Scaffold32913,Scaffold7221,Scaffold26234,Scaffold10616,Scaffold24357,Scaffold3365,Scaffold25159,Scaffold53349,Scaffold4032,Scaffold27458,Scaffold41320,Scaffold175388,Scaffold560281,Scaffold557357,Scaffold5740,Scaffold184584,Scaffold167192,Scaffold8011,Scaffold564282,Scaffold1823,Scaffold562365,Scaffold12092,Scaffold580,Scaffold15642,Scaffold3653,Scaffold27059,Scaffold11283,Scaffold4402,Scaffold7532,Scaffold1630,Scaffold6665,Scaffold9316,Scaffold8170,Scaffold10730,Scaffold2194,Scaffold553669,Scaffold7349,Scaffold548112,Scaffold2441,Scaffold56256,Scaffold4319,Scaffold1314,Scaffold4024,Scaffold25017,Scaffold537956,Scaffold8230,Scaffold2195,Scaffold27414,Scaffold10262,Scaffold13571,Scaffold556366,Scaffold3744,Scaffold2038,Scaffold554,Scaffold1825,Scaffold22713,Scaffold19275,Scaffold5407,Scaffold2232,Scaffold3508,Scaffold123206,Scaffold1335,Scaffold19191,Scaffold1355,Scaffold12606,Scaffold17495,Scaffold5386,Scaffold3651,Scaffold545409,Scaffold10643,Scaffold11141,Scaffold22269,Scaffold1944,Scaffold11086,Scaffold5847,Scaffold17649,Scaffold7106,Scaffold3816,Scaffold8655,Scaffold16320,Scaffold53650,Scaffold1753,Scaffold26453,Scaffold13223,Scaffold4251,Scaffold10463,Scaffold534703,Scaffold4764,Scaffold2487,Scaffold116123,Scaffold44231,Scaffold919,Scaffold765,Scaffold68275,Scaffold5603,Scaffold778,Scaffold5602,Scaffold6539,Scaffold163413,Scaffold1374,Scaffold3917,Scaffold2884,Scaffold21958,Scaffold532370,Scaffold3075,Scaffold39389,Scaffold16102,Scaffold16051,Scaffold21912,Scaffold545327,Scaffold3180,Scaffold2514,Scaffold12770,Scaffold534345,Scaffold39613,Scaffold44580,Scaffold2582,Scaffold12473,Scaffold197,Scaffold2240,Scaffold61572,Scaffold2831,Scaffold5345,Scaffold107,Scaffold728,Scaffold6404,Scaffold556833,Scaffold11358,Scaffold32112,Scaffold121388,Scaffold35591,Scaffold13263,Scaffold27964,Scaffold547937,Scaffold1242,Scaffold6542,Scaffold8283,Scaffold3735,Scaffold560168,Scaffold3802,Scaffold558830,Scaffold1392,Scaffold21676,Scaffold1851,Scaffold13720,Scaffold796,Scaffold555831,Scaffold16556,Scaffold8715,Scaffold5228,Scaffold13230,Scaffold7513,Scaffold552603,Scaffold1235,Scaffold1774,Scaffold5469,Scaffold3864,Scaffold3700,Scaffold14201,Scaffold9170,Scaffold1621,Scaffold11014,Scaffold27455,Scaffold9256,Scaffold564421,Scaffold4660,Scaffold3600,Scaffold60677,Scaffold6714,Scaffold2469,Scaffold3188,Scaffold23208,Scaffold4876,Scaffold8376,Scaffold10051,Scaffold29260,Scaffold1040,Scaffold1164,Scaffold1937,Scaffold62669,Scaffold27910,Scaffold6209,Scaffold8813,Scaffold548034,Scaffold50383,Scaffold69319,Scaffold16797,Scaffold8513,Scaffold7227,Scaffold9196,Scaffold15986,Scaffold7052,Scaffold17102,Scaffold11593,Scaffold61096,Scaffold60908,Scaffold53987,Scaffold47209,Scaffold30961,Scaffold3846,Scaffold4864,Scaffold541310,Scaffold537968,Scaffold563957,Scaffold2641,Scaffold1277,Scaffold549109,Scaffold8752,Scaffold44302,Scaffold16247,Scaffold1514,Scaffold14561,Scaffold3337,Scaffold626,Scaffold31914,Scaffold23107,Scaffold10558,Scaffold17061,Scaffold10471,Scaffold539979,Scaffold1646,Scaffold1899,Scaffold20989,Scaffold1055,Scaffold16333,Scaffold11797,Scaffold11928,Scaffold24228,Scaffold18919,Scaffold7017,Scaffold2154,Scaffold41342,Scaffold16324,Scaffold4271,Scaffold3746,Scaffold9717,Scaffold14175,Scaffold13794,Scaffold18337,Scaffold14312,Scaffold68777,Scaffold15556,Scaffold43420,Scaffold4564,Scaffold18871,Scaffold43487,Scaffold17083,Scaffold65790,Scaffold33873,Scaffold564078,Scaffold8651,Scaffold8301,Scaffold4792,Scaffold16471,Scaffold25410,Scaffold36807,Scaffold1387,Scaffold26745,Scaffold555301,Scaffold15942,Scaffold22564,Scaffold21367,Scaffold7756,Scaffold2497,Scaffold56701,Scaffold562942,Scaffold11927,Scaffold45457,Scaffold9131,Scaffold534991,Scaffold10536,Scaffold992,Scaffold10307,Scaffold4098,Scaffold62414,Scaffold577,Scaffold10527,Scaffold6230,Scaffold550426,Scaffold2682,Scaffold27579,Scaffold38185,Scaffold6817
Scaffold5139,Scaffold111367,Scaffold17198,Scaffold68419,Scaffold65957,Scaffold19261,Scaffold134130,Scaffold51193,Scaffold4633,Scaffold907,Scaffold1656,Scaffold10405,Scaffold10478,Scaffold23344,Scaffold6273,Scaffold30974,Scaffold7051,Scaffold20075,Scaffold22456,Scaffold5451,Scaffold105645,Scaffold19520,Scaffold15799,Scaffold6829,Scaffold12400,Scaffold23993,Scaffold539504,Scaffold2810,Scaffold533906,Scaffold107404,Scaffold3599,Scaffold548748,Scaffold535472,Scaffold30307,Scaffold11453,Scaffold535313,Scaffold63178,Scaffold10019,Scaffold26051,Scaffold23484,Scaffold7509,Scaffold4516,Scaffold958,Scaffold18579,Scaffold8914,Scaffold10706,Scaffold32563,Scaffold51456,Scaffold11090,Scaffold294369,Scaffold550241,Scaffold561677,Scaffold21855,Scaffold122969,Scaffold1553,Scaffold26065,Scaffold28051,Scaffold92829,Scaffold65848,Scaffold55148,Scaffold156869,Scaffold31480,Scaffold20503,Scaffold49586,Scaffold10375,Scaffold11901,Scaffold40721,Scaffold539038,Scaffold21430,Scaffold4115,Scaffold6298,Scaffold36030,Scaffold61855,Scaffold3386,Scaffold563500,Scaffold551236,Scaffold90416,Scaffold69465,Scaffold5546,Scaffold6864,Scaffold19756,Scaffold4503,Scaffold56803,Scaffold7520,Scaffold25695,Scaffold15715,Scaffold20025,Scaffold543655,Scaffold162394,Scaffold4866,Scaffold176638,Scaffold34500,Scaffold540710,Scaffold5207,Scaffold1667,Scaffold30424,Scaffold13952,Scaffold4304,Scaffold415,Scaffold23422,Scaffold20427,Scaffold11463,Scaffold5329,Scaffold17166,Scaffold17373,Scaffold533173,Scaffold47186,Scaffold18306,Scaffold12527,Scaffold555316,Scaffold30670,Scaffold540136,Scaffold1109,Scaffold5180,Scaffold544803,Scaffold47200,Scaffold15724,Scaffold7102,Scaffold7973,Scaffold31400,Scaffold9155,Scaffold547058,Scaffold21216,Scaffold39388,Scaffold6434,Scaffold22052,Scaffold562409,Scaffold45669,Scaffold4205,Scaffold554612,Scaffold9483,Scaffold20865,Scaffold19057,Scaffold3797,Scaffold33403,Scaffold7817,Scaffold16371,Scaffold541468,Scaffold120426,Scaffold10148,Scaffold6352,Scaffold13840,Scaffold6108,Scaffold3367,Scaffold7027,Scaffold9882,Scaffold536607,Scaffold534359,Scaffold12560,Scaffold2602,Scaffold35599,Scaffold46415,Scaffold1752,Scaffold13674,Scaffold8460,Scaffold6700,Scaffold179787,Scaffold607,Scaffold563327,Scaffold23118,Scaffold562107,Scaffold5622,Scaffold38076,Scaffold25726,Scaffold537317,Scaffold47862,Scaffold5202,Scaffold31703,Scaffold5579,Scaffold117996,Scaffold2617,Scaffold2099,Scaffold5196,Scaffold55462,Scaffold3511,Scaffold551556,Scaffold436,Scaffold565615,Scaffold2298,Scaffold561642,Scaffold15536,Scaffold391,Scaffold79,Scaffold52934,Scaffold16365,Scaffold158750,Scaffold6771,Scaffold101049,Scaffold561072,Scaffold3311,Scaffold560213,Scaffold547877,Scaffold17602,Scaffold2571,Scaffold30540,Scaffold30398,Scaffold5163,Scaffold13051,Scaffold538112,Scaffold7870,Scaffold549836,Scaffold539757,Scaffold16903,Scaffold546,Scaffold698,Scaffold14427,Scaffold14863,Scaffold2559,Scaffold3749,Scaffold22470,Scaffold660,Scaffold4746,Scaffold25250,Scaffold9707,Scaffold4871,Scaffold10384,Scaffold532548,Scaffold550846,Scaffold2043,Scaffold22634,Scaffold2870,Scaffold1173,Scaffold21490,Scaffold4326,Scaffold41845,Scaffold531795,Scaffold107585,Scaffold8307,Scaffold32775,Scaffold29689,Scaffold64695,Scaffold34744,Scaffold51851,Scaffold15782,Scaffold8407,Scaffold16225,Scaffold29807,Scaffold8351,Scaffold657,Scaffold47140,Scaffold6178,Scaffold710,Scaffold544697,Scaffold1787,Scaffold543715,Scaffold168674,Scaffold50624,Scaffold541704,Scaffold178967,Scaffold4048,Scaffold9210,Scaffold561252,Scaffold2080,Scaffold39909,Scaffold8661,Scaffold22534,Scaffold555037,Scaffold4934,Scaffold564117,Scaffold9441,Scaffold63698,Scaffold7704,Scaffold13976,Scaffold68909,Scaffold156505,Scaffold547638,Scaffold1399,Scaffold549677,Scaffold20010,Scaffold9042,Scaffold20506,Scaffold53793,Scaffold557495,Scaffold563955,Scaffold4252,Scaffold11092,Scaffold26150,Scaffold2035,Scaffold551306,Scaffold37132,Scaffold550697,Scaffold7795,Scaffold564648,Scaffold11666,Scaffold5595,Scaffold51812,Scaffold532753,Scaffold111520,Scaffold53,Scaffold4061,Scaffold43032,Scaffold558960,Scaffold3216,Scaffold48828,Scaffold2002,Scaffold547549,Scaffold548467,Scaffold18294,Scaffold106990,Scaffold10172,Scaffold3165,Scaffold8683,Scaffold115453,Scaffold16498,Scaffold557973,Scaffold31451,Scaffold19411,Scaffold1869,Scaffold32606,Scaffold24326,Scaffold11788,Scaffold4171,Scaffold48073,Scaffold2072,Scaffold2927,Scaffold13771,Scaffold565304,Scaffold72429,Scaffold81147,Scaffold97389,Scaffold71909,Scaffold41733,Scaffold36956,Scaffold37749,Scaffold27753,Scaffold65126,Scaffold38599,Scaffold10922,Scaffold2208,Scaffold546909,Scaffold564491,Scaffold544546,Scaffold6389,Scaffold7815,Scaffold106849,Scaffold21066,Scaffold12346,Scaffold132414,Scaffold194805,Scaffold33523,Scaffold113049,Scaffold34828,Scaffold553501,Scaffold16339,Scaffold11918,Scaffold8619,Scaffold34131,Scaffold556882,Scaffold25883,Scaffold19818,Scaffold23077,Scaffold148029,Scaffold21686,Scaffold22760,Scaffold277,Scaffold68931,Scaffold17171,Scaffold93847,Scaffold541941,Scaffold166,Scaffold9467,Scaffold40916,Scaffold8718,Scaffold4973,Scaffold2344,Scaffold557518,Scaffold71171,Scaffold112352,Scaffold75889,Scaffold536854,Scaffold15661,Scaffold49521,Scaffold18679,Scaffold208701,Scaffold5639,Scaffold13926,Scaffold3720,Scaffold120630,Scaffold557304,Scaffold25003,Scaffold23434,Scaffold9784,Scaffold6976,Scaffold6496,Scaffold25942,Scaffold26003,Scaffold547761,Scaffold12098,Scaffold552572,Scaffold9613,Scaffold554755,Scaffold562075,Scaffold8120,Scaffold535766,Scaffold554803,Scaffold9956,Scaffold552930,Scaffold8274,Scaffold561528,Scaffold35834,Scaffold60160,Scaffold171775,Scaffold548805,Scaffold183,Scaffold32856,Scaffold533881,Scaffold272022,Scaffold3145,Scaffold9655,Scaffold9641,Scaffold554641,Scaffold8759,Scaffold17403,Scaffold171905,Scaffold7924,Scaffold532896,Scaffold559908,Scaffold9101,Scaffold18496,Scaffold9414,Scaffold545601,Scaffold15787,Scaffold550032,Scaffold10341,Scaffold9261,Scaffold2784,Scaffold11821,Scaffold17658,Scaffold24238,Scaffold122464,Scaffold552367,Scaffold2751,Scaffold5974,Scaffold7149,Scaffold28410,Scaffold41562,Scaffold534428,Scaffold561178,Scaffold44775,Scaffold6866,Scaffold33108,Scaffold6789,Scaffold21731,Scaffold21158,Scaffold70262,Scaffold10768,Scaffold3314,Scaffold5877,Scaffold26243,Scaffold541578,Scaffold532048,Scaffold99722,Scaffold533732,Scaffold44931,Scaffold62998,Scaffold90,Scaffold549428,Scaffold107995,Scaffold147855,Scaffold24468,Scaffold553785,Scaffold11677,Scaffold46243,Scaffold550929,Scaffold18321,Scaffold62079,Scaffold557318,Scaffold123271,Scaffold551207,Scaffold545548,Scaffold73228,Scaffold553443,Scaffold544137,Scaffold21973,Scaffold35347,Scaffold69391,Scaffold531587,Scaffold135763,Scaffold26167,Scaffold16121,Scaffold542876,Scaffold24511,Scaffold7631,Scaffold562875,Scaffold20644,Scaffold18888,Scaffold3323,Scaffold20732,Scaffold33961,Scaffold10758,Scaffold559478,Scaffold553315,Scaffold541793,Scaffold9741,Scaffold8960,Scaffold3858,Scaffold1162,Scaffold542893,Scaffold26032,Scaffold4967,Scaffold159262,Scaffold541519,Scaffold543704,Scaffold12307,Scaffold321,Scaffold69716,Scaffold16047,Scaffold3559,Scaffold100212,Scaffold554435,Scaffold540435,Scaffold550447,Scaffold538212,Scaffold19730,Scaffold9168,Scaffold43357,Scaffold33191,Scaffold2881,Scaffold5477,Scaffold12330,Scaffold554678,Scaffold6401,Scaffold31536,Scaffold2999,Scaffold7814,Scaffold11208,Scaffold17881,Scaffold32976,Scaffold13612,Scaffold1169,Scaffold537244,Scaffold543340,Scaffold562727,Scaffold6248,Scaffold534084,Scaffold3131,Scaffold13861,Scaffold83129,Scaffold558828,Scaffold205993,Scaffold31815,Scaffold5918,Scaffold11199,Scaffold1902,Scaffold65895,Scaffold42563,Scaffold563450,Scaffold69386,Scaffold4465,Scaffold13440,Scaffold7444,Scaffold36607,Scaffold47542,Scaffold31543,Scaffold543695,Scaffold535048,Scaffold2718,Scaffold23231,Scaffold543574,Scaffold1224,Scaffold46820,Scaffold11665,Scaffold22129,Scaffold3155,Scaffold1183,Scaffold533371,Scaffold1781,Scaffold10709,Scaffold8311,Scaffold19395,Scaffold6205,Scaffold22855,Scaffold114160,Scaffold3054,Scaffold19417,Scaffold19879,Scaffold15879,Scaffold62959,Scaffold27275,Scaffold58760,Scaffold7075,Scaffold544152,Scaffold1601,Scaffold4609,Scaffold27106,Scaffold559078,Scaffold550825,Scaffold249404,Scaffold552669,Scaffold7805,Scaffold533183,Scaffold4067,Scaffold6048,Scaffold34248,Scaffold13572,Scaffold30837,Scaffold1305,Scaffold29887,Scaffold132100,Scaffold1315,Scaffold47038,Scaffold15575,Scaffold36308,Scaffold548574,Scaffold116738,Scaffold557911,Scaffold558844,Scaffold545011,Scaffold31364,Scaffold563467,Scaffold565269,Scaffold16262,Scaffold563241,Scaffold11161,Scaffold34337,Scaffold27644,Scaffold1341,Scaffold169871,Scaffold3327,Scaffold6272,Scaffold561764,Scaffold69815,Scaffold2174,Scaffold47677,Scaffold22927,Scaffold41351,Scaffold19177,Scaffold2096,Scaffold19112,Scaffold1312,Scaffold15578,Scaffold419,Scaffold953,Scaffold10124,Scaffold549617,Scaffold8324,Scaffold531397,Scaffold64290,Scaffold752,Scaffold539379,Scaffold18494,Scaffold4033,Scaffold10304,Scaffold552187,Scaffold3183,Scaffold62631,Scaffold10254,Scaffold5223,Scaffold34449,Scaffold16080,Scaffold545988,Scaffold3839,Scaffold49799,Scaffold19907,Scaffold17653,Scaffold12334,Scaffold987,Scaffold19857,Scaffold32474,Scaffold4821,Scaffold559227,Scaffold543412,Scaffold38712,Scaffold16357,Scaffold111608,Scaffold555060,Scaffold55552,Scaffold41548,Scaffold6759,Scaffold17543,Scaffold559246,Scaffold2404,Scaffold20709,Scaffold550446,Scaffold233576,Scaffold36462,Scaffold8121,Scaffold443,Scaffold10571,Scaffold553310,Scaffold23571,Scaffold67609,Scaffold59667,Scaffold11449,Scaffold15888,Scaffold1067,Scaffold67245,Scaffold26357,Scaffold549257,Scaffold4920,Scaffold549910,Scaffold1614,Scaffold533416,Scaffold30851,Scaffold9783,Scaffold40104,Scaffold15643,Scaffold106499,Scaffold30198,Scaffold2894,Scaffold43554,Scaffold532966,Scaffold6705,Scaffold20901,Scaffold555872,Scaffold80799,Scaffold40215,Scaffold553819,Scaffold13761,Scaffold17920,Scaffold554329,Scaffold8313,Scaffold532114,Scaffold545129,Scaffold18112,Scaffold59004,Scaffold533997,Scaffold8255,Scaffold4840,Scaffold16034,Scaffold32939,Scaffold8292,Scaffold534337,Scaffold67104,Scaffold10544,Scaffold19604,Scaffold11612,Scaffold28075,Scaffold550025,Scaffold39318,Scaffold110970,Scaffold7004,Scaffold983,Scaffold2601,Scaffold56306,Scaffold558076,Scaffold541493,Scaffold70397,Scaffold26329,Scaffold19322,Scaffold2940,Scaffold21217,Scaffold14589,Scaffold31405,Scaffold21396,Scaffold533199,Scaffold537034,Scaffold108694,Scaffold68228,Scaffold1032,Scaffold26987,Scaffold531368,Scaffold103560,Scaffold21696,Scaffold1686,Scaffold1270,Scaffold3860,Scaffold137454,Scaffold45945,Scaffold29167,Scaffold17691,Scaffold6888,Scaffold3234,Scaffold7121,Scaffold53555,Scaffold5676,Scaffold20468,Scaffold15887,Scaffold33,Scaffold3552,Scaffold2981,Scaffold550125,Scaffold47133,Scaffold5789,Scaffold7649,Scaffold23454,Scaffold542549,Scaffold3402,Scaffold32911,Scaffold6685,Scaffold18120,Scaffold21841,Scaffold546511,Scaffold35242,Scaffold16010,Scaffold34415,Scaffold174076,Scaffold29631,Scaffold544884,Scaffold727,Scaffold173647,Scaffold5083,Scaffold23689,Scaffold11829,Scaffold59480,Scaffold45500,Scaffold40189,Scaffold59262,Scaffold16164,Scaffold16327,Scaffold106771,Scaffold121178,Scaffold60912,Scaffold36755,Scaffold6390,Scaffold1822,Scaffold11671,Scaffold54849,Scaffold1517,Scaffold48215,Scaffold550200,Scaffold70065,Scaffold29755,Scaffold23437,Scaffold6956,Scaffold36725,Scaffold58858,Scaffold554675,Scaffold1500,Scaffold7700,Scaffold562801,Scaffold534870,Scaffold204320,Scaffold6439,Scaffold45699,Scaffold21121,Scaffold31455,Scaffold17068,Scaffold561697,Scaffold57853,Scaffold24,Scaffold1417,Scaffold20097,Scaffold554873,Scaffold3141,Scaffold32769,Scaffold23512,Scaffold597,Scaffold1262,Scaffold552528,Scaffold41322,Scaffold110182,Scaffold22710,Scaffold6756,Scaffold41060,Scaffold3965,Scaffold2895,Scaffold28800,Scaffold15901,Scaffold2544,Scaffold21986,Scaffold1246,Scaffold43153,Scaffold142360,Scaffold7990,Scaffold542859,Scaffold1877,Scaffold24969,Scaffold547724,Scaffold540082,Scaffold3230,Scaffold5865,Scaffold11972,Scaffold2866,Scaffold61884,Scaffold5818,Scaffold77273,Scaffold4519,Scaffold539777,Scaffold9457,Scaffold23734,Scaffold70542,Scaffold2462,Scaffold478,Scaffold5583,Scaffold5074,Scaffold2332,Scaffold36907,Scaffold53283,Scaffold3668,Scaffold177075,Scaffold20121,Scaffold65398,Scaffold21872,Scaffold24384,Scaffold557306,Scaffold1784,Scaffold556639,Scaffold6754,Scaffold198395,Scaffold17214,Scaffold66457,Scaffold1847,Scaffold40116,Scaffold6624,Scaffold21422,Scaffold1594
Scaffold13660,Scaffold16976,Scaffold18536,Scaffold85361,Scaffold6924,Scaffold36346,Scaffold12698,Scaffold5845,Scaffold545542,Scaffold10258,Scaffold536109,Scaffold549541,Scaffold106289,Scaffold548417,Scaffold547390,Scaffold37247,Scaffold13849,Scaffold5035,Scaffold6005,Scaffold273743,Scaffold9067,Scaffold202726,Scaffold17170,Scaffold38753,Scaffold20673,Scaffold41736,Scaffold12263,Scaffold13354,Scaffold12220,Scaffold402,Scaffold59291,Scaffold7748,Scaffold12354,Scaffold19540,Scaffold36099,Scaffold533092,Scaffold10267,Scaffold37411,Scaffold49412,Scaffold10767,Scaffold539806,Scaffold35684,Scaffold20170,Scaffold19379,Scaffold21189,Scaffold48086,Scaffold9974,Scaffold531353,Scaffold117837,Scaffold9243,Scaffold28020,Scaffold5426,Scaffold71839,Scaffold2878,Scaffold157886,Scaffold57473,Scaffold38279,Scaffold557966,Scaffold58656,Scaffold15723,Scaffold3699,Scaffold9493,Scaffold23681,Scaffold107403,Scaffold7360,Scaffold889,Scaffold17946,Scaffold16874,Scaffold22631,Scaffold558555,Scaffold116323,Scaffold557065,Scaffold11936,Scaffold105899,Scaffold46560,Scaffold46815,Scaffold54894,Scaffold20289,Scaffold6311,Scaffold178667,Scaffold106149,Scaffold4529,Scaffold11395,Scaffold12543,Scaffold134379,Scaffold3029,Scaffold539507,Scaffold4449,Scaffold24565,Scaffold62527,Scaffold19754,Scaffold555726,Scaffold17022,Scaffold11094,Scaffold42089,Scaffold10440,Scaffold10913,Scaffold16431,Scaffold7148,Scaffold3368,Scaffold553245,Scaffold21637,Scaffold541359,Scaffold2772,Scaffold10433,Scaffold14458,Scaffold23820,Scaffold556558,Scaffold12545,Scaffold17191,Scaffold11428,Scaffold204314,Scaffold6510,Scaffold3978,Scaffold28748,Scaffold16155,Scaffold564354,Scaffold555089,Scaffold532898,Scaffold22164,Scaffold27255,Scaffold941,Scaffold548702,Scaffold49474,Scaffold7687,Scaffold3393,Scaffold37569,Scaffold55630,Scaffold42181,Scaffold3253,Scaffold557288,Scaffold556375,Scaffold10173,Scaffold11814,Scaffold163811,Scaffold17223,Scaffold561139,Scaffold28311,Scaffold547675,Scaffold17019,Scaffold2607,Scaffold60494,Scaffold6261,Scaffold35429,Scaffold6549,Scaffold552266,Scaffold111741,Scaffold46590,Scaffold15956,Scaffold532269,Scaffold32361,Scaffold20447,Scaffold17801,Scaffold9304,Scaffold17095,Scaffold8531,Scaffold900,Scaffold556447,Scaffold48424,Scaffold5899,Scaffold2389,Scaffold19755,Scaffold556957,Scaffold9678,Scaffold4782,Scaffold16017,Scaffold16416,Scaffold6334,Scaffold15937,Scaffold3271,Scaffold16953,Scaffold27511,Scaffold48475,Scaffold535586,Scaffold17394,Scaffold41494,Scaffold5461,Scaffold137232,Scaffold37002,Scaffold3423,Scaffold31067,Scaffold16478,Scaffold7637,Scaffold27263,Scaffold7773,Scaffold13038,Scaffold20992,Scaffold9764,Scaffold4982,Scaffold2989,Scaffold22338,Scaffold6480,Scaffold17280,Scaffold30499,Scaffold2290,Scaffold12864,Scaffold4317,Scaffold67973,Scaffold5836,Scaffold14600,Scaffold7894,Scaffold7093,Scaffold19569,Scaffold557509,Scaffold535125,Scaffold9724,Scaffold537844,Scaffold20566,Scaffold31228,Scaffold547847,Scaffold562148,Scaffold32685,Scaffold1310,Scaffold6895,Scaffold16193,Scaffold90591,Scaffold559405,Scaffold550668,Scaffold536537,Scaffold4717,Scaffold49210,Scaffold1954,Scaffold4863,Scaffold17264,Scaffold772,Scaffold2980,Scaffold845,Scaffold6505,Scaffold5414,Scaffold555092,Scaffold562078,Scaffold7523,Scaffold549365,Scaffold558488,Scaffold14118,Scaffold3179,Scaffold548714,Scaffold537097,Scaffold37166,Scaffold69249,Scaffold61,Scaffold558840,Scaffold7591,Scaffold116420,Scaffold1481,Scaffold27620,Scaffold559935,Scaffold176,Scaffold18103,Scaffold30814,Scaffold1796,Scaffold42880,Scaffold104098,Scaffold562259,Scaffold2370,Scaffold32003,Scaffold849,Scaffold185635,Scaffold291,Scaffold1019,Scaffold31979,Scaffold562422,Scaffold3,Scaffold8972,Scaffold27892,Scaffold10030,Scaffold2153,Scaffold36981,Scaffold27700,Scaffold43177,Scaffold3298,Scaffold1083,Scaffold730,Scaffold474,Scaffold225996,Scaffold6187,Scaffold5191,Scaffold28790,Scaffold37997,Scaffold594,Scaffold536913,Scaffold471,Scaffold544810,Scaffold378,Scaffold3360,Scaffold3472,Scaffold6636,Scaffold3140,Scaffold589,Scaffold4242,Scaffold556412,Scaffold546432,Scaffold5919,Scaffold4534,Scaffold543158,Scaffold6724,Scaffold1624,Scaffold561117,Scaffold925,Scaffold546159,Scaffold10141,Scaffold13460,Scaffold5458,Scaffold9469,Scaffold85,Scaffold8848,Scaffold247847,Scaffold299,Scaffold8318,Scaffold2058,Scaffold24112,Scaffold40890,Scaffold237,Scaffold4883,Scaffold549870,Scaffold544676,Scaffold6090,Scaffold19988,Scaffold149520,Scaffold547767,Scaffold3203,Scaffold6727,Scaffold134608,Scaffold100958,Scaffold20610,Scaffold552446,Scaffold29768,Scaffold17344,Scaffold544974,Scaffold20760,Scaffold72227,Scaffold134,Scaffold564996,Scaffold9959,Scaffold28142,Scaffold22181,Scaffold551439,Scaffold29738,Scaffold16191,Scaffold532863,Scaffold26299,Scaffold16618,Scaffold56933,Scaffold8118,Scaffold539353,Scaffold17346,Scaffold24164,Scaffold22548,Scaffold45026,Scaffold556491,Scaffold32,Scaffold35282,Scaffold17575,Scaffold5018,Scaffold25609,Scaffold1493,Scaffold24839,Scaffold533093,Scaffold28815,Scaffold33554,Scaffold24802,Scaffold18857,Scaffold538026,Scaffold22142,Scaffold556471,Scaffold600,Scaffold538321,Scaffold13066,Scaffold565286,Scaffold273758,Scaffold266363,Scaffold537998,Scaffold1082,Scaffold122835,Scaffold555421,Scaffold31825,Scaffold16358,Scaffold20518,Scaffold16983,Scaffold43,Scaffold27009,Scaffold2130,Scaffold10367,Scaffold42280,Scaffold561966,Scaffold548539,Scaffold537431,Scaffold559912,Scaffold20712,Scaffold559721,Scaffold879,Scaffold707,Scaffold549654,Scaffold52356,Scaffold547125,Scaffold4229,Scaffold20740,Scaffold184443,Scaffold551102,Scaffold9451,Scaffold558439,Scaffold537650,Scaffold546729,Scaffold549937,Scaffold564905,Scaffold26280,Scaffold17842,Scaffold6954,Scaffold555464,Scaffold58647,Scaffold133717,Scaffold540655,Scaffold316,Scaffold564462,Scaffold57185,Scaffold28940,Scaffold699,Scaffold17101,Scaffold539177,Scaffold70271,Scaffold28924,Scaffold559265,Scaffold62457,Scaffold547431,Scaffold542376,Scaffold4806,Scaffold7690,Scaffold16123,Scaffold4689,Scaffold101799,Scaffold60620,Scaffold20811,Scaffold16120,Scaffold536158,Scaffold553317,Scaffold540135,Scaffold16779,Scaffold541647,Scaffold233,Scaffold540220,Scaffold544993,Scaffold20599,Scaffold2957,Scaffold62239,Scaffold1759,Scaffold556154,Scaffold25203,Scaffold554358,Scaffold39803,Scaffold551491,Scaffold532063,Scaffold4208,Scaffold25981,Scaffold545303,Scaffold1237,Scaffold980,Scaffold17896,Scaffold36393,Scaffold547019,Scaffold17424,Scaffold21530,Scaffold25291,Scaffold69324,Scaffold542949,Scaffold16402,Scaffold32904,Scaffold20557,Scaffold62273,Scaffold59854,Scaffold543182,Scaffold543361,Scaffold556445,Scaffold557354,Scaffold1849,Scaffold18408,Scaffold273,Scaffold103153,Scaffold170534,Scaffold533354,Scaffold112246,Scaffold552356,Scaffold25127,Scaffold2864,Scaffold563709,Scaffold30082,Scaffold540882,Scaffold19118,Scaffold562074,Scaffold538785,Scaffold542365,Scaffold16988,Scaffold142581,Scaffold552578,Scaffold553391,Scaffold12516,Scaffold683,Scaffold9048,Scaffold56169,Scaffold841,Scaffold15697,Scaffold4860,Scaffold16013,Scaffold2667,Scaffold533211,Scaffold549145,Scaffold110080,Scaffold39676,Scaffold73163,Scaffold532371,Scaffold18525,Scaffold66401,Scaffold7431,Scaffold544567,Scaffold563929,Scaffold32602,Scaffold548061,Scaffold265734,Scaffold180255,Scaffold62535,Scaffold52887,Scaffold27561,Scaffold548290,Scaffold550852,Scaffold6117,Scaffold57165,Scaffold13298,Scaffold16241,Scaffold62972,Scaffold541977,Scaffold11914,Scaffold80141,Scaffold93,Scaffold5348,Scaffold18479,Scaffold84126,Scaffold17648,Scaffold155737,Scaffold88681,Scaffold22177,Scaffold43516,Scaffold14325,Scaffold18611,Scaffold2686,Scaffold5291,Scaffold16569,Scaffold541874,Scaffold17457,Scaffold28676,Scaffold4047,Scaffold12305,Scaffold39418,Scaffold3755,Scaffold33310,Scaffold10160,Scaffold13315,Scaffold2590,Scaffold16107,Scaffold565323,Scaffold6359,Scaffold557422,Scaffold11924,Scaffold112176,Scaffold26270,Scaffold50554
Scaffold158984,Scaffold10067,Scaffold158900,Scaffold114384,Scaffold564924,Scaffold7813,Scaffold20966,Scaffold2243,Scaffold2797,Scaffold4989,Scaffold23078,Scaffold30327,Scaffold17811,Scaffold1791,Scaffold121929,Scaffold205205,Scaffold41182,Scaffold167389,Scaffold13394,Scaffold47754,Scaffold12678,Scaffold7960,Scaffold17796,Scaffold124907,Scaffold62183,Scaffold9656,Scaffold624,Scaffold64002,Scaffold549996,Scaffold558842,Scaffold15876,Scaffold12619,Scaffold134564,Scaffold48969,Scaffold200422,Scaffold20921,Scaffold263991,Scaffold27072,Scaffold557812,Scaffold41806,Scaffold46335,Scaffold14440,Scaffold30089,Scaffold556331,Scaffold11499,Scaffold191562,Scaffold169985,Scaffold32441,Scaffold11592,Scaffold946,Scaffold543304,Scaffold2911,Scaffold3071,Scaffold551726,Scaffold674,Scaffold543796,Scaffold133,Scaffold547542,Scaffold4217,Scaffold559022,Scaffold4817,Scaffold5878,Scaffold822,Scaffold224402,Scaffold128308,Scaffold84050,Scaffold540208,Scaffold2877,Scaffold532317,Scaffold74,Scaffold418,Scaffold564642,Scaffold550004,Scaffold562254,Scaffold549108,Scaffold563227,Scaffold20894,Scaffold141161,Scaffold9468,Scaffold552321,Scaffold32530,Scaffold59931,Scaffold40678,Scaffold540503,Scaffold22581,Scaffold21975,Scaffold18211,Scaffold554588,Scaffold1344,Scaffold137078,Scaffold38349,Scaffold544545,Scaffold14230,Scaffold32473,Scaffold553576,Scaffold4701,Scaffold110876,Scaffold557259,Scaffold47342,Scaffold25992,Scaffold3317,Scaffold113056,Scaffold96702,Scaffold23,Scaffold22511,Scaffold117763,Scaffold555929,Scaffold2052,Scaffold323,Scaffold29407,Scaffold17006,Scaffold16504,Scaffold2417,Scaffold551931,Scaffold63290,Scaffold564372,Scaffold554663,Scaffold67131,Scaffold106,Scaffold538595,Scaffold185260,Scaffold112469,Scaffold32859,Scaffold561418,Scaffold546019,Scaffold200133,Scaffold543014,Scaffold1007,Scaffold19199,Scaffold4078,Scaffold562433,Scaffold3726,Scaffold41009,Scaffold546597,Scaffold5725,Scaffold20758,Scaffold7476,Scaffold8926,Scaffold4090,Scaffold9436,Scaffold557730,Scaffold7087,Scaffold31781,Scaffold2494,Scaffold559035,Scaffold64228,Scaffold3069,Scaffold50977,Scaffold37645,Scaffold562280,Scaffold10008,Scaffold58789,Scaffold532941,Scaffold12040,Scaffold560596,Scaffold17852,Scaffold13062,Scaffold57543,Scaffold17204,Scaffold149,Scaffold16067,Scaffold61079,Scaffold5142,Scaffold8979,Scaffold31213,Scaffold543339,Scaffold126573,Scaffold867,Scaffold686,Scaffold100802,Scaffold541971,Scaffold108390,Scaffold25422,Scaffold552075,Scaffold56488,Scaffold17460,Scaffold28844,Scaffold21866,Scaffold1128,Scaffold60036,Scaffold33045,Scaffold5169,Scaffold13237,Scaffold5233,Scaffold1728,Scaffold541212,Scaffold10613,Scaffold13144,Scaffold150393,Scaffold8738,Scaffold26673,Scaffold66480,Scaffold4843,Scaffold540509,Scaffold13508,Scaffold551844,Scaffold19800,Scaffold534688,Scaffold542305,Scaffold547180,Scaffold58362,Scaffold22250,Scaffold23812,Scaffold11217,Scaffold37015,Scaffold12807,Scaffold548870,Scaffold565152,Scaffold14007,Scaffold131694,Scaffold104945,Scaffold547997,Scaffold35,Scaffold3082,Scaffold905,Scaffold545616,Scaffold107679,Scaffold43751,Scaffold5284,Scaffold1004,Scaffold21689,Scaffold61272,Scaffold546604,Scaffold23392,Scaffold162343,Scaffold207507,Scaffold59316,Scaffold3041,Scaffold153722,Scaffold11123,Scaffold13566,Scaffold1610,Scaffold538001,Scaffold77617,Scaffold533599,Scaffold32342,Scaffold3674,Scaffold39331,Scaffold27094,Scaffold24509,Scaffold189113,Scaffold22980,Scaffold33718,Scaffold550370,Scaffold536294,Scaffold16882,Scaffold27902,Scaffold557524,Scaffold540976,Scaffold18847,Scaffold19234,Scaffold52667,Scaffold103119,Scaffold170772,Scaffold947,Scaffold110662,Scaffold12700,Scaffold8342,Scaffold234821,Scaffold26069,Scaffold895,Scaffold135505,Scaffold1328,Scaffold53285,Scaffold6049,Scaffold66407,Scaffold16769,Scaffold11948,Scaffold81022,Scaffold78,Scaffold44842,Scaffold17752,Scaffold5672,Scaffold3192,Scaffold565530,Scaffold16566,Scaffold15504,Scaffold65717,Scaffold49,Scaffold6223,Scaffold26847,Scaffold5058,Scaffold46536,Scaffold234,Scaffold92816,Scaffold7368,Scaffold6604,Scaffold5661,Scaffold7223,Scaffold9526,Scaffold38802,Scaffold726,Scaffold34992,Scaffold4452,Scaffold27537,Scaffold9111,Scaffold8148,Scaffold58783,Scaffold1764,Scaffold38,Scaffold29015,Scaffold539986,Scaffold4731,Scaffold541560,Scaffold33555,Scaffold176996,Scaffold19871,Scaffold561647,Scaffold37837,Scaffold47458,Scaffold108448,Scaffold27,Scaffold2442,Scaffold1631,Scaffold6999,Scaffold3017,Scaffold69218,Scaffold7131,Scaffold4740,Scaffold177,Scaffold14199,Scaffold2373,Scaffold1510,Scaffold32732,Scaffold14564,Scaffold558315,Scaffold306,Scaffold30427,Scaffold550571,Scaffold554089,Scaffold19608,Scaffold33467,Scaffold170761,Scaffold70987,Scaffold549600,Scaffold544439,Scaffold58750,Scaffold26866,Scaffold1221,Scaffold8040,Scaffold18649,Scaffold38346,Scaffold12187,Scaffold30411,Scaffold84524,Scaffold4976,Scaffold544389,Scaffold6139,Scaffold19869,Scaffold540937,Scaffold749,Scaffold19639,Scaffold6533,Scaffold3219,Scaffold3000,Scaffold4118,Scaffold7426,Scaffold7987,Scaffold546363,Scaffold4137,Scaffold10130,Scaffold39741,Scaffold5869,Scaffold1414,Scaffold24033,Scaffold557,Scaffold5487,Scaffold11412,Scaffold4280,Scaffold3220,Scaffold16945,Scaffold9034,Scaffold5448,Scaffold122719,Scaffold6740,Scaffold537529,Scaffold559416,Scaffold5713,Scaffold10200,Scaffold4953,Scaffold4420,Scaffold20299,Scaffold52445,Scaffold555156,Scaffold25776,Scaffold20368,Scaffold5060,Scaffold19781,Scaffold3018,Scaffold17488,Scaffold560368,Scaffold54647,Scaffold16454,Scaffold17749,Scaffold46747,Scaffold36373,Scaffold15552,Scaffold538148,Scaffold19260,Scaffold23131,Scaffold16205,Scaffold31665,Scaffold19891,Scaffold547136,Scaffold15948,Scaffold47480,Scaffold31145,Scaffold7429,Scaffold7214,Scaffold22686,Scaffold10630,Scaffold38427,Scaffold16905,Scaffold13468,Scaffold17782,Scaffold31920,Scaffold48614,Scaffold5561,Scaffold9676,Scaffold11180,Scaffold16294,Scaffold114898,Scaffold35968,Scaffold42042,Scaffold735,Scaffold19484,Scaffold26893,Scaffold6860,Scaffold5495,Scaffold8068,Scaffold554357,Scaffold87777,Scaffold23253,Scaffold553258,Scaffold9589,Scaffold3725,Scaffold556093,Scaffold3522,Scaffold22810,Scaffold13819,Scaffold8418,Scaffold16908,Scaffold1840,Scaffold435
Scaffold5053,Scaffold71947,Scaffold37327,Scaffold534994,Scaffold549682,Scaffold3273,Scaffold50286,Scaffold12786,Scaffold22717,Scaffold1725,Scaffold32533,Scaffold6544,Scaffold3257,Scaffold228009,Scaffold5516,Scaffold42515,Scaffold5737,Scaffold18512,Scaffold3312,Scaffold10012,Scaffold7060,Scaffold17195,Scaffold8716,Scaffold16833,Scaffold4581,Scaffold202168,Scaffold91425,Scaffold537324,Scaffold8990,Scaffold3222,Scaffold3773,Scaffold4796,Scaffold1167,Scaffold17298,Scaffold38266,Scaffold562703,Scaffold26116,Scaffold4890,Scaffold9814,Scaffold533508,Scaffold20996,Scaffold637,Scaffold552800,Scaffold13548,Scaffold16171,Scaffold32281,Scaffold533404,Scaffold544404,Scaffold536590,Scaffold556593,Scaffold15591,Scaffold21586,Scaffold540432,Scaffold17911,Scaffold8388,Scaffold205,Scaffold6089,Scaffold6983,Scaffold32636,Scaffold11733,Scaffold20583,Scaffold19931,Scaffold109008,Scaffold16842,Scaffold827,Scaffold51662,Scaffold9220,Scaffold542744,Scaffold3823,Scaffold5779,Scaffold547273,Scaffold545931,Scaffold127267,Scaffold11604,Scaffold22738,Scaffold8138,Scaffold537828,Scaffold2358,Scaffold26695,Scaffold9186,Scaffold40409,Scaffold5848,Scaffold22008,Scaffold84558,Scaffold14153,Scaffold19819,Scaffold41074,Scaffold8241,Scaffold1443,Scaffold5538,Scaffold15,Scaffold6592,Scaffold548281,Scaffold55584,Scaffold5570,Scaffold23922,Scaffold562907,Scaffold557314,Scaffold7914,Scaffold15977,Scaffold6796,Scaffold22119,Scaffold4219,Scaffold5545,Scaffold16278,Scaffold5381,Scaffold33148,Scaffold28490,Scaffold536683,Scaffold545281,Scaffold2690,Scaffold8186,Scaffold33724,Scaffold5416,Scaffold20514,Scaffold117547,Scaffold5616,Scaffold21897,Scaffold17194,Scaffold41480,Scaffold35069,Scaffold543872,Scaffold545131,Scaffold7288,Scaffold4342,Scaffold70237,Scaffold5646,Scaffold4799,Scaffold44038,Scaffold19510,Scaffold565162,Scaffold39781,Scaffold16243,Scaffold16470,Scaffold8933,Scaffold976,Scaffold29410,Scaffold71917,Scaffold864,Scaffold7525,Scaffold156457,Scaffold551545,Scaffold49414,Scaffold4155,Scaffold8303,Scaffold24380,Scaffold29400,Scaffold542364,Scaffold539421,Scaffold2355,Scaffold25421,Scaffold2403,Scaffold120567,Scaffold17117,Scaffold16914,Scaffold550939,Scaffold5203,Scaffold531358,Scaffold12571,Scaffold18330,Scaffold5190,Scaffold22223,Scaffold1113,Scaffold2412,Scaffold11152,Scaffold565195,Scaffold27849,Scaffold12123,Scaffold336,Scaffold535844,Scaffold59213,Scaffold11379,Scaffold5175,Scaffold273284,Scaffold550077,Scaffold536835,Scaffold18784,Scaffold12538,Scaffold136582,Scaffold24050,Scaffold5151,Scaffold17745,Scaffold10419,Scaffold244805,Scaffold5453,Scaffold565455,Scaffold4074,Scaffold7903,Scaffold11115,Scaffold23930,Scaffold565296,Scaffold17747,Scaffold109420,Scaffold51725,Scaffold4948,Scaffold67446,Scaffold8536,Scaffold546092,Scaffold745,Scaffold4632,Scaffold21375,Scaffold5955,Scaffold26464,Scaffold27020,Scaffold54094,Scaffold547958,Scaffold23975,Scaffold45060,Scaffold1022,Scaffold13579,Scaffold210,Scaffold34737,Scaffold1994,Scaffold20349,Scaffold72128,Scaffold994,Scaffold23703,Scaffold5478,Scaffold4834,Scaffold2887,Scaffold151356,Scaffold13279,Scaffold532024,Scaffold21476,Scaffold10669,Scaffold7380,Scaffold37389,Scaffold16802,Scaffold11337,Scaffold12775,Scaffold19436,Scaffold17619,Scaffold546921,Scaffold4331,Scaffold32375,Scaffold7584,Scaffold555561,Scaffold31098,Scaffold24176,Scaffold267901,Scaffold23209,Scaffold9758,Scaffold7008,Scaffold39180,Scaffold9677,Scaffold3416,Scaffold30795,Scaffold9314,Scaffold10381,Scaffold1133,Scaffold31276,Scaffold20648,Scaffold549414,Scaffold4178,Scaffold5293,Scaffold31001,Scaffold49922,Scaffold9403,Scaffold15916,Scaffold556050,Scaffold2350,Scaffold24503,Scaffold8524,Scaffold5311,Scaffold535345,Scaffold17815,Scaffold10151,Scaffold92900,Scaffold16479,Scaffold17719,Scaffold25312,Scaffold10183,Scaffold7161,Scaffold9603,Scaffold48927,Scaffold24803,Scaffold5005,Scaffold39365,Scaffold533195,Scaffold8638,Scaffold546141,Scaffold535861,Scaffold18447,Scaffold532760,Scaffold29068,Scaffold23824,Scaffold51754,Scaffold537196,Scaffold565175,Scaffold6811,Scaffold543186,Scaffold8879,Scaffold11834,Scaffold3980,Scaffold558147,Scaffold550911,Scaffold16217,Scaffold101076,Scaffold29836,Scaffold531583,Scaffold24917,Scaffold29620,Scaffold564,Scaffold163716,Scaffold20062,Scaffold8774,Scaffold43727,Scaffold4927,Scaffold1829,Scaffold535328,Scaffold25323,Scaffold4169,Scaffold12811,Scaffold24312,Scaffold1276,Scaffold2542,Scaffold6676,Scaffold787,Scaffold40468,Scaffold11244,Scaffold52730,Scaffold42724,Scaffold25545,Scaffold270,Scaffold167297,Scaffold17630,Scaffold8797,Scaffold543939,Scaffold7324,Scaffold29171,Scaffold7760,Scaffold401,Scaffold23003,Scaffold8361,Scaffold19915,Scaffold23491,Scaffold534756,Scaffold18470,Scaffold3561,Scaffold1802,Scaffold20884,Scaffold43019,Scaffold85682,Scaffold12466,Scaffold543313,Scaffold8857,Scaffold789,Scaffold373,Scaffold40757,Scaffold36075,Scaffold3015,Scaffold6481,Scaffold7722,Scaffold608,Scaffold7189,Scaffold552468,Scaffold40666,Scaffold8302,Scaffold565289,Scaffold6563,Scaffold4898,Scaffold4004,Scaffold9424,Scaffold5235,Scaffold1744,Scaffold61461,Scaffold111037,Scaffold31197,Scaffold27099,Scaffold532156,Scaffold1861,Scaffold53299,Scaffold27317,Scaffold558244,Scaffold213858,Scaffold7449,Scaffold19762,Scaffold71703,Scaffold545938,Scaffold557419,Scaffold565377,Scaffold20869,Scaffold558702,Scaffold31241,Scaffold37370,Scaffold557862,Scaffold562856,Scaffold5927,Scaffold7001,Scaffold33477,Scaffold31017,Scaffold68092,Scaffold43088,Scaffold17786,Scaffold7565,Scaffold28069,Scaffold39734,Scaffold52150,Scaffold195248,Scaffold40887,Scaffold27018,Scaffold22335,Scaffold560082,Scaffold29381,Scaffold5827,Scaffold7030,Scaffold41949,Scaffold4925,Scaffold8203,Scaffold6227,Scaffold64511,Scaffold26665,Scaffold6847,Scaffold10534,Scaffold554879,Scaffold166809,Scaffold17631,Scaffold88737,Scaffold7533,Scaffold34884,Scaffold565093,Scaffold3412,Scaffold89460,Scaffold282,Scaffold46113,Scaffold65189,Scaffold38464,Scaffold40775,Scaffold505,Scaffold11637,Scaffold16849,Scaffold19662,Scaffold9810,Scaffold15589,Scaffold22162,Scaffold40024,Scaffold27454,Scaffold11065,Scaffold21046,Scaffold25455,Scaffold11915,Scaffold557699,Scaffold58768,Scaffold45737,Scaffold556388,Scaffold6647,Scaffold16472,Scaffold229976,Scaffold11597,Scaffold559135,Scaffold17941,Scaffold7776,Scaffold38598,Scaffold532465,Scaffold46949,Scaffold562935,Scaffold6008,Scaffold54962,Scaffold42396,Scaffold27250,Scaffold10517,Scaffold8725,Scaffold9432,Scaffold49640,Scaffold562610,Scaffold180642,Scaffold116418,Scaffold30663,Scaffold67703,Scaffold32093,Scaffold3431,Scaffold79834,Scaffold561603,Scaffold1208,Scaffold48676,Scaffold37819,Scaffold7185,Scaffold9773,Scaffold3162,Scaffold127851,Scaffold564235,Scaffold28271,Scaffold565568,Scaffold360,Scaffold562489,Scaffold552808,Scaffold2181,Scaffold729,Scaffold31618,Scaffold16014,Scaffold6515,Scaffold543829,Scaffold18765,Scaffold19447,Scaffold44464,Scaffold9449,Scaffold535171,Scaffold51571,Scaffold12946,Scaffold15975,Scaffold551975,Scaffold554183,Scaffold2807,Scaffold17146,Scaffold12173,Scaffold5702,Scaffold561990,Scaffold26192,Scaffold531971,Scaffold61103,Scaffold550679,Scaffold4986,Scaffold10889,Scaffold557896,Scaffold563940,Scaffold6949,Scaffold8702,Scaffold3047,Scaffold16853,Scaffold13557,Scaffold3242,Scaffold31730,Scaffold43249,Scaffold554766,Scaffold4196,Scaffold22755,Scaffold547476,Scaffold533506,Scaffold537091,Scaffold28986,Scaffold545800,Scaffold15795,Scaffold551924,Scaffold28317,Scaffold17806,Scaffold4325,Scaffold106462,Scaffold7245,Scaffold44718,Scaffold16181,Scaffold292,Scaffold129319,Scaffold562677,Scaffold267,Scaffold563183,Scaffold118626,Scaffold16642,Scaffold396,Scaffold4649,Scaffold32792,Scaffold541441,Scaffold8897,Scaffold533212,Scaffold541428,Scaffold175581,Scaffold30856,Scaffold22780,Scaffold40045,Scaffold7020,Scaffold11146,Scaffold47248,Scaffold10958,Scaffold2439,Scaffold33495,Scaffold20050,Scaffold24106,Scaffold541512,Scaffold108989,Scaffold4165,Scaffold18392,Scaffold9237,Scaffold8758,Scaffold5184,Scaffold85008,Scaffold23526,Scaffold10355,Scaffold2506,Scaffold28890,Scaffold552685,Scaffold8646,Scaffold533421,Scaffold549425,Scaffold18442,Scaffold12856,Scaffold6966,Scaffold18714,Scaffold62524,Scaffold556870,Scaffold2917,Scaffold16291,Scaffold3760,Scaffold1771,Scaffold30780,Scaffold13300,Scaffold2435,Scaffold5330,Scaffold24451,Scaffold71626,Scaffold7912,Scaffold777,Scaffold4591,Scaffold15641,Scaffold547666,Scaffold2856,Scaffold18163,Scaffold48115,Scaffold4767,Scaffold11455,Scaffold23538,Scaffold10896,Scaffold770,Scaffold8703,Scaffold10290,Scaffold9423,Scaffold2223,Scaffold7528,Scaffold552597
Scaffold544725,Scaffold29024,Scaffold20661,Scaffold539151,Scaffold6232,Scaffold16864,Scaffold6070,Scaffold11066,Scaffold39788,Scaffold2017,Scaffold19042,Scaffold1827,Scaffold8711,Scaffold532379,Scaffold543899,Scaffold242618,Scaffold5,Scaffold5521,Scaffold153855,Scaffold552300,Scaffold538008,Scaffold28409,Scaffold51653,Scaffold22346,Scaffold23907,Scaffold541947,Scaffold182622,Scaffold5571,Scaffold24754,Scaffold559464,Scaffold1905,Scaffold538803,Scaffold564268,Scaffold542085,Scaffold36054,Scaffold5660,Scaffold115920,Scaffold33277,Scaffold969,Scaffold24100,Scaffold4800,Scaffold22315,Scaffold2589,Scaffold29106,Scaffold538995,Scaffold4505,Scaffold35397,Scaffold24496,Scaffold538681,Scaffold164170,Scaffold13056,Scaffold52813,Scaffold13253,Scaffold131512,Scaffold562281,Scaffold41166,Scaffold70550,Scaffold9465,Scaffold2490,Scaffold561463,Scaffold629,Scaffold12564,Scaffold24827,Scaffold3854,Scaffold562231,Scaffold11232,Scaffold37748,Scaffold30046,Scaffold34434,Scaffold162564,Scaffold1636,Scaffold533472,Scaffold7620,Scaffold128582,Scaffold101455,Scaffold43237,Scaffold547970,Scaffold139891,Scaffold557640,Scaffold37047,Scaffold67020,Scaffold23559,Scaffold540662,Scaffold40332,Scaffold3961,Scaffold537480,Scaffold928,Scaffold69546,Scaffold69475,Scaffold10209,Scaffold22270,Scaffold561168,Scaffold536105,Scaffold27266,Scaffold22155,Scaffold14,Scaffold66382,Scaffold7168,Scaffold40631,Scaffold2758,Scaffold3425,Scaffold1103,Scaffold532307,Scaffold2966,Scaffold5625,Scaffold5385,Scaffold672,Scaffold9911,Scaffold57632,Scaffold100166,Scaffold27831,Scaffold17525,Scaffold545853,Scaffold15817,Scaffold557139,Scaffold1433,Scaffold42270,Scaffold40364,Scaffold563454,Scaffold27064,Scaffold329,Scaffold562733,Scaffold2540,Scaffold561056,Scaffold29756,Scaffold31027,Scaffold6639,Scaffold13796,Scaffold22669,Scaffold13039,Scaffold533084,Scaffold11803,Scaffold18534,Scaffold8434,Scaffold21552,Scaffold3445,Scaffold16136,Scaffold146547,Scaffold14551,Scaffold2664,Scaffold2598,Scaffold19403,Scaffold11747,Scaffold16473,Scaffold71781,Scaffold8374,Scaffold9605,Scaffold564704,Scaffold16818,Scaffold26844,Scaffold8760,Scaffold10755,Scaffold9559,Scaffold280,Scaffold245,Scaffold475,Scaffold3146,Scaffold6799,Scaffold8615,Scaffold543105,Scaffold562671,Scaffold563160,Scaffold554966,Scaffold6616,Scaffold26214,Scaffold545749,Scaffold12589,Scaffold6061,Scaffold4585,Scaffold32841,Scaffold7611,Scaffold9057,Scaffold45124,Scaffold2086,Scaffold20899,Scaffold44388,Scaffold546036,Scaffold95579,Scaffold565617,Scaffold83725,Scaffold564091,Scaffold551289,Scaffold10971,Scaffold31585,Scaffold1960,Scaffold6984,Scaffold19575,Scaffold10442,Scaffold8108,Scaffold543402,Scaffold558956,Scaffold27503,Scaffold71534,Scaffold1241,Scaffold12389,Scaffold103142,Scaffold538917,Scaffold12310,Scaffold18541,Scaffold16135,Scaffold5282,Scaffold19697,Scaffold11707,Scaffold20276,Scaffold17814,Scaffold58606,Scaffold4788,Scaffold15577,Scaffold20512,Scaffold159018,Scaffold537960,Scaffold16367,Scaffold533884,Scaffold564119,Scaffold8423,Scaffold1033,Scaffold9384,Scaffold60019,Scaffold560531,Scaffold8748,Scaffold1339,Scaffold58467,Scaffold5341,Scaffold548079,Scaffold315,Scaffold4463,Scaffold26809,Scaffold57,Scaffold54641,Scaffold11406,Scaffold554709,Scaffold3129,Scaffold1017,Scaffold431,Scaffold550920,Scaffold519,Scaffold44093,Scaffold23776,Scaffold8358,Scaffold555866,Scaffold7680,Scaffold7942,Scaffold2972,Scaffold13979,Scaffold16508,Scaffold3769,Scaffold545,Scaffold1875,Scaffold8978,Scaffold2825,Scaffold25031,Scaffold3630,Scaffold531610,Scaffold531712,Scaffold558028,Scaffold1324,Scaffold25098,Scaffold20651,Scaffold2230,Scaffold561964,Scaffold551483,Scaffold1532,Scaffold20428,Scaffold6567,Scaffold8327,Scaffold544626,Scaffold37861,Scaffold559641,Scaffold535320,Scaffold558015,Scaffold8449,Scaffold18000,Scaffold8495,Scaffold4568,Scaffold17737,Scaffold2157,Scaffold3430,Scaffold18108,Scaffold6790,Scaffold10388,Scaffold4212,Scaffold181210,Scaffold547274,Scaffold81840,Scaffold293767,Scaffold11163,Scaffold4640,Scaffold2172,Scaffold16073,Scaffold24418,Scaffold561508,Scaffold540601,Scaffold4618,Scaffold2408,Scaffold559560,Scaffold11020,Scaffold5056,Scaffold25261,Scaffold558739,Scaffold7718,Scaffold5455,Scaffold40910,Scaffold28159,Scaffold52465,Scaffold30622,Scaffold19029,Scaffold59331,Scaffold2757,Scaffold18150,Scaffold7398,Scaffold535972,Scaffold6393,Scaffold72434,Scaffold4601,Scaffold4195,Scaffold13143,Scaffold23954,Scaffold17238,Scaffold90967,Scaffold49621,Scaffold21447,Scaffold551069,Scaffold1489,Scaffold1914,Scaffold28100,Scaffold9659,Scaffold1053,Scaffold2976,Scaffold12915,Scaffold4724,Scaffold17492,Scaffold30485,Scaffold19444,Scaffold24479,Scaffold4411,Scaffold10327,Scaffold7576,Scaffold3479,Scaffold16049,Scaffold25347,Scaffold1688,Scaffold23721,Scaffold553666,Scaffold4400,Scaffold549154,Scaffold5241,Scaffold19114,Scaffold5155,Scaffold112963,Scaffold274,Scaffold1590,Scaffold7287,Scaffold8092,Scaffold29226,Scaffold563347,Scaffold179720,Scaffold35640,Scaffold29694,Scaffold8402,Scaffold246166,Scaffold9743,Scaffold10906,Scaffold544689,Scaffold59193,Scaffold4281,Scaffold543444,Scaffold29287,Scaffold9736,Scaffold1064,Scaffold1790,Scaffold31903,Scaffold544888,Scaffold5047,Scaffold540318,Scaffold20021,Scaffold558470,Scaffold9288,Scaffold16812,Scaffold7097,Scaffold12277,Scaffold131068,Scaffold8722,Scaffold170614,Scaffold52856,Scaffold2076,Scaffold6931,Scaffold2286,Scaffold55290,Scaffold21749,Scaffold7107,Scaffold538612,Scaffold563503,Scaffold9225,Scaffold4576,Scaffold45555,Scaffold61248,Scaffold5116,Scaffold112110,Scaffold533143,Scaffold556680,Scaffold659,Scaffold537298,Scaffold16281,Scaffold8135,Scaffold57348,Scaffold6927
Scaffold4789,Scaffold564684,Scaffold10507,Scaffold276704,Scaffold3827,Scaffold945,Scaffold35515,Scaffold131399,Scaffold23341,Scaffold16219,Scaffold553414,Scaffold165187,Scaffold60828,Scaffold47254,Scaffold10718,Scaffold554248,Scaffold1073,Scaffold539739,Scaffold39,Scaffold129592,Scaffold559617,Scaffold559144,Scaffold555177,Scaffold20402,Scaffold562807,Scaffold24525,Scaffold31751,Scaffold545850,Scaffold544025,Scaffold34514,Scaffold22526,Scaffold532493,Scaffold1434,Scaffold556543,Scaffold1555,Scaffold560176,Scaffold2005,Scaffold28740,Scaffold19208,Scaffold679,Scaffold17108,Scaffold22807,Scaffold560964,Scaffold7313,Scaffold160992,Scaffold531423,Scaffold19877,Scaffold548578,Scaffold16653,Scaffold63414,Scaffold531313,Scaffold5682,Scaffold2191,Scaffold16650,Scaffold58010,Scaffold541131,Scaffold157254,Scaffold555366,Scaffold16786,Scaffold4117,Scaffold8213,Scaffold15880,Scaffold5068,Scaffold18376,Scaffold16986,Scaffold18130,Scaffold21312,Scaffold70594,Scaffold1528,Scaffold559212,Scaffold140093,Scaffold30457,Scaffold538124,Scaffold537728,Scaffold18221,Scaffold551473,Scaffold541406,Scaffold2131,Scaffold563000,Scaffold31588,Scaffold58605,Scaffold19237,Scaffold3589,Scaffold13374,Scaffold28332,Scaffold31753,Scaffold548211,Scaffold540707,Scaffold22232,Scaffold549620,Scaffold3832,Scaffold18550,Scaffold19083,Scaffold27288,Scaffold224058,Scaffold8265,Scaffold3681,Scaffold19886,Scaffold538708,Scaffold189472,Scaffold27079,Scaffold15750,Scaffold560554,Scaffold546384,Scaffold28466,Scaffold3921,Scaffold22491,Scaffold544441,Scaffold550271,Scaffold6077,Scaffold549242,Scaffold21639,Scaffold1498,Scaffold16688,Scaffold538423,Scaffold35136,Scaffold1075,Scaffold17890,Scaffold6386,Scaffold555479,Scaffold34495,Scaffold553433,Scaffold28702,Scaffold5502,Scaffold20255,Scaffold19827,Scaffold543772,Scaffold542500,Scaffold9440,Scaffold16429,Scaffold160841,Scaffold1437,Scaffold5721,Scaffold5520,Scaffold22313,Scaffold144909,Scaffold36694,Scaffold1502,Scaffold556985,Scaffold36693,Scaffold1627,Scaffold27524,Scaffold559075,Scaffold3776,Scaffold550391,Scaffold155546,Scaffold160520,Scaffold5264,Scaffold535215,Scaffold16839,Scaffold534425,Scaffold2044,Scaffold31975,Scaffold18229,Scaffold173937,Scaffold24586,Scaffold537005,Scaffold9339,Scaffold67666,Scaffold20193,Scaffold3587,Scaffold548814,Scaffold8662,Scaffold13574,Scaffold6258,Scaffold560911,Scaffold536102,Scaffold2257,Scaffold535275,Scaffold33660,Scaffold6522,Scaffold19466,Scaffold10552,Scaffold536608,Scaffold540199,Scaffold565113,Scaffold107879,Scaffold134131,Scaffold33886,Scaffold25196,Scaffold563184,Scaffold556962,Scaffold8585,Scaffold19906,Scaffold544200,Scaffold17548,Scaffold7058,Scaffold82480,Scaffold45396,Scaffold860,Scaffold7582,Scaffold546299,Scaffold565228,Scaffold30476,Scaffold12247,Scaffold5757,Scaffold21717,Scaffold120382,Scaffold2447,Scaffold17105,Scaffold45119,Scaffold278,Scaffold18240,Scaffold101407,Scaffold532677,Scaffold541597,Scaffold29463,Scaffold18095,Scaffold113361,Scaffold536439,Scaffold532386,Scaffold554996,Scaffold6517,Scaffold541002,Scaffold17237,Scaffold19859,Scaffold21792,Scaffold27384,Scaffold144983,Scaffold2084,Scaffold548208,Scaffold22931,Scaffold65610,Scaffold7617,Scaffold23248,Scaffold532366,Scaffold956,Scaffold29021,Scaffold5022,Scaffold31569,Scaffold36672,Scaffold3249,Scaffold736,Scaffold50514,Scaffold10462,Scaffold66632,Scaffold7025,Scaffold134980,Scaffold42077,Scaffold6807,Scaffold127592,Scaffold15988,Scaffold8910,Scaffold16398,Scaffold25060,Scaffold13324,Scaffold2741,Scaffold22825,Scaffold534419,Scaffold9232,Scaffold63406,Scaffold2432,Scaffold532559,Scaffold8941,Scaffold20643,Scaffold6566,Scaffold557617,Scaffold28579,Scaffold542054,Scaffold6504,Scaffold536222,Scaffold554555,Scaffold557558,Scaffold4670,Scaffold41203,Scaffold20244,Scaffold7485,Scaffold35849,Scaffold7333,Scaffold6197,Scaffold5197,Scaffold35464,Scaffold543910,Scaffold145632,Scaffold10069,Scaffold12160,Scaffold530,Scaffold7601,Scaffold563746,Scaffold6276,Scaffold17688,Scaffold55187,Scaffold116582,Scaffold1161,Scaffold10263,Scaffold5636,Scaffold11309,Scaffold10784,Scaffold31271,Scaffold11286,Scaffold29209,Scaffold4668,Scaffold16037,Scaffold7706,Scaffold53151,Scaffold539825,Scaffold5566,Scaffold23148,Scaffold533703,Scaffold10319,Scaffold10234,Scaffold10301,Scaffold2903,Scaffold18469,Scaffold531771,Scaffold44141,Scaffold9838,Scaffold19921,Scaffold562058,Scaffold17954,Scaffold82076,Scaffold554668,Scaffold69470,Scaffold4520,Scaffold12359,Scaffold29859,Scaffold536906,Scaffold20469,Scaffold42367,Scaffold536154,Scaffold18005,Scaffold7073,Scaffold5515,Scaffold21374,Scaffold18298,Scaffold2353,Scaffold17412,Scaffold8320,Scaffold7788,Scaffold552517,Scaffold40650,Scaffold2396,Scaffold148825,Scaffold538127,Scaffold22407,Scaffold16632,Scaffold9962,Scaffold20327,Scaffold27387,Scaffold12009,Scaffold24231,Scaffold3602,Scaffold29737,Scaffold534058,Scaffold7037,Scaffold52156,Scaffold28378,Scaffold548685,Scaffold547818,Scaffold532722,Scaffold13768,Scaffold1068,Scaffold28328,Scaffold555559,Scaffold3628,Scaffold1694,Scaffold21113,Scaffold6106,Scaffold60999,Scaffold32465,Scaffold7821,Scaffold23731,Scaffold19693,Scaffold3073,Scaffold69231,Scaffold129885,Scaffold25469,Scaffold8616,Scaffold532835,Scaffold25516,Scaffold535055,Scaffold23927,Scaffold32937,Scaffold540890,Scaffold531972,Scaffold8974,Scaffold17456,Scaffold1118,Scaffold5245,Scaffold84893,Scaffold15634,Scaffold5601,Scaffold931,Scaffold24872,Scaffold104227,Scaffold21937,Scaffold17471,Scaffold9287,Scaffold564346,Scaffold61109,Scaffold9333,Scaffold1258,Scaffold1338,Scaffold562427,Scaffold4359,Scaffold536591,Scaffold11164,Scaffold3994,Scaffold5077,Scaffold5174,Scaffold27200,Scaffold539982,Scaffold23682,Scaffold2219,Scaffold29914,Scaffold20516,Scaffold564545,Scaffold2945,Scaffold6102,Scaffold7386,Scaffold2415,Scaffold69536,Scaffold12070,Scaffold29359,Scaffold547875,Scaffold10901,Scaffold4340,Scaffold546931,Scaffold15627,Scaffold537088,Scaffold21466,Scaffold16274,Scaffold12014,Scaffold444,Scaffold12892,Scaffold8088,Scaffold39489,Scaffold34724,Scaffold538896,Scaffold9952,Scaffold73929,Scaffold1464,Scaffold13388,Scaffold16132,Scaffold2057,Scaffold7885,Scaffold455,Scaffold560807,Scaffold554777,Scaffold1999,Scaffold537986,Scaffold5430,Scaffold17797,Scaffold545326,Scaffold15662,Scaffold1025,Scaffold45253,Scaffold1333,Scaffold5530,Scaffold542721,Scaffold21917,Scaffold151061,Scaffold4261,Scaffold557841,Scaffold68469,Scaffold554837,Scaffold5452,Scaffold539959,Scaffold6850,Scaffold561518,Scaffold13531,Scaffold10996,Scaffold6623,Scaffold5626,Scaffold16044,Scaffold12439,Scaffold561042,Scaffold41139,Scaffold8259,Scaffold24588,Scaffold560340,Scaffold6315,Scaffold41951,Scaffold10948,Scaffold9768,Scaffold5333,Scaffold33897,Scaffold31967,Scaffold8659,Scaffold13790,Scaffold10253,Scaffold562895,Scaffold8056,Scaffold4338,Scaffold8399,Scaffold544477,Scaffold1072,Scaffold1316,Scaffold552512,Scaffold1788,Scaffold542188,Scaffold537168,Scaffold6413,Scaffold563457,Scaffold46048,Scaffold560968,Scaffold557110,Scaffold4816,Scaffold16032,Scaffold547609,Scaffold537352,Scaffold11735,Scaffold16968,Scaffold13547,Scaffold1475,Scaffold4854,Scaffold5745,Scaffold278226,Scaffold563628,Scaffold16251,Scaffold16548,Scaffold37198,Scaffold27786,Scaffold541891,Scaffold2738,Scaffold543876,Scaffold6573,Scaffold11582,Scaffold3262,Scaffold543396,Scaffold19350,Scaffold12260,Scaffold1668,Scaffold1280,Scaffold23674,Scaffold246315,Scaffold41490,Scaffold541934,Scaffold8154,Scaffold7806,Scaffold2523,Scaffold8741,Scaffold2067,Scaffold548996,Scaffold545941,Scaffold12
Scaffold2812,Scaffold107798,Scaffold536824,Scaffold548962,Scaffold31872,Scaffold6816,Scaffold53542,Scaffold546925,Scaffold32876,Scaffold547454,Scaffold1078,Scaffold26200,Scaffold5990,Scaffold18675,Scaffold102265,Scaffold559964,Scaffold39206,Scaffold21062,Scaffold9606,Scaffold555918,Scaffold7492,Scaffold7220,Scaffold543610,Scaffold552952,Scaffold535663,Scaffold562764,Scaffold2222,Scaffold67160,Scaffold546972,Scaffold552853,Scaffold3951,Scaffold26786,Scaffold9479,Scaffold17520,Scaffold5160,Scaffold9121,Scaffold10178,Scaffold170544,Scaffold2839,Scaffold553437,Scaffold558665,Scaffold5285,Scaffold9335,Scaffold42240,Scaffold2794,Scaffold8168,Scaffold69848,Scaffold60649,Scaffold27362,Scaffold1002,Scaffold17188,Scaffold23145,Scaffold4416,Scaffold267779,Scaffold3893,Scaffold5638,Scaffold28684,Scaffold25491,Scaffold23774,Scaffold565232,Scaffold64208,Scaffold35593,Scaffold17812,Scaffold27681,Scaffold542078,Scaffold21256,Scaffold17926,Scaffold25228,Scaffold8464,Scaffold543400,Scaffold16496,Scaffold9114,Scaffold68701,Scaffold531499,Scaffold11691,Scaffold13857,Scaffold3341,Scaffold536562,Scaffold7731,Scaffold4968,Scaffold13993,Scaffold542531,Scaffold11668,Scaffold963,Scaffold17836,Scaffold13088,Scaffold561553,Scaffold549234,Scaffold4917,Scaffold20282,Scaffold20046,Scaffold94052,Scaffold116195
Scaffold109940,Scaffold232703,Scaffold545732,Scaffold8275,Scaffold231450,Scaffold532594,Scaffold158,Scaffold47959,Scaffold5696,Scaffold553013,Scaffold539773,Scaffold1659,Scaffold213,Scaffold9929,Scaffold546179,Scaffold2788,Scaffold30505,Scaffold43981,Scaffold191766,Scaffold558798,Scaffold64800,Scaffold243784,Scaffold2922,Scaffold228782,Scaffold1088,Scaffold1681
Scaffold135990,Scaffold560637,Scaffold2563,Scaffold20949,Scaffold14411,Scaffold551414,Scaffold1432,Scaffold550,Scaffold92843,Scaffold2648,Scaffold113144,Scaffold10096,Scaffold7578,Scaffold563012,Scaffold19865,Scaffold15957,Scaffold559067,Scaffold532968,Scaffold70225,Scaffold112654,Scaffold4378,Scaffold548004,Scaffold1716,Scaffold16394,Scaffold16177,Scaffold63474,Scaffold4693,Scaffold28400,Scaffold5222,Scaffold19557,Scaffold14766,Scaffold4933,Scaffold266,Scaffold28216,Scaffold111237,Scaffold3579,Scaffold1856,Scaffold539758,Scaffold123610,Scaffold96316
Scaffold5791,Scaffold11184,Scaffold19822,Scaffold14457,Scaffold18389,Scaffold16534,Scaffold30481,Scaffold10520,Scaffold9949,Scaffold34061,Scaffold13264,Scaffold8348,Scaffold11346,Scaffold64487,Scaffold1385,Scaffold13668,Scaffold11307,Scaffold13434
Scaffold536610,Scaffold33708,Scaffold60984,Scaffold47234,Scaffold550192,Scaffold155573,Scaffold538061,Scaffold10951,Scaffold14855,Scaffold17468,Scaffold21787,Scaffold16848,Scaffold3701,Scaffold19643,Scaffold32750,Scaffold922,Scaffold103010,Scaffold29178,Scaffold29115,Scaffold8558,Scaffold18467,Scaffold40258,Scaffold23943,Scaffold24457,Scaffold2913,Scaffold40164,Scaffold44166,Scaffold531570,Scaffold561185,Scaffold135529,Scaffold3753
Scaffold8642,Scaffold5786,Scaffold19343,Scaffold547161,Scaffold543763,Scaffold15594,Scaffold8572,Scaffold555991,Scaffold1848,Scaffold18576,Scaffold4970,Scaffold24522
