# Supplementary material for: Reconstruction of proto-vertebrate, proto-cyclostome and proto-gnathostome genomes provides new insights into early vertebrate evolution
Source: Nat Commun. 2021 Jul 23;12:4489. doi: 10.1038/s41467-021-24573-z (PMC8302630; doi:10.1038/s41467-021-24573-z)
Supplement: Supplementary file 4 — Supplementary Data 1 [file 41467_2021_24573_MOESM4_ESM.zip › SuppData1/invertebrates/CHLFA.txt]

scaffold2707,scaffold29071,scaffold62023,scaffold58161,scaffold55807,scaffold64265,scaffold47691,scaffold7053,scaffold29389,scaffold51977,scaffold45061,scaffold41531,scaffold47297,scaffold18255,scaffold50077,scaffold8003,scaffold40635,scaffold50473,scaffold44619,scaffold64961,scaffold59135,scaffold48907,scaffold19787,scaffold13553,scaffold36483,scaffold48227,scaffold63833,scaffold58095,scaffold58035,scaffold5663,scaffold61527,scaffold55869,scaffold61329,scaffold6995,scaffold22657,scaffold63395,scaffold58579,scaffold61557,scaffold55147,scaffold2569,scaffold64249,scaffold44441,scaffold64981,scaffold672033,scaffold62123,scaffold32095
scaffold3421,scaffold1137,scaffold48497,scaffold47,scaffold48145,scaffold45925,scaffold53487,scaffold64553,scaffold3139,scaffold54635,scaffold62373,scaffold12851,scaffold711115,scaffold63483,scaffold35701,scaffold42017,scaffold58485,scaffold7665,scaffold31475,scaffold20733,scaffold2427,scaffold50221,scaffold64797,scaffold30691,scaffold59247,scaffold27679,scaffold58999,scaffold51905,scaffold43873,scaffold684453,scaffold17381,scaffold58209,scaffold18541,scaffold11107,scaffold50981,scaffold45587,scaffold47793,scaffold62487,scaffold37959,scaffold63891,scaffold54369,scaffold42713,scaffold64639,scaffold54085,scaffold50713,scaffold42795,scaffold64607,scaffold46635,scaffold64559,scaffold62143,scaffold50549,scaffold20223,scaffold47619,scaffold52289,scaffold30983,scaffold723123,scaffold42683,scaffold21959,scaffold8501
scaffold19711,scaffold28135,scaffold44543,scaffold55531,scaffold64905,scaffold63805,scaffold61079,scaffold22095,scaffold17271,scaffold9643,scaffold63463,scaffold54573,scaffold15153,scaffold13003,scaffold22541,scaffold61267,scaffold64285,scaffold24797,scaffold15353,scaffold19617,scaffold39305,scaffold42729,scaffold51689,scaffold64697,scaffold26649,scaffold38743,scaffold31983,scaffold3799,scaffold41971,scaffold43733,scaffold50761,scaffold63471,scaffold56427,scaffold32099,scaffold50795,scaffold51427,scaffold45749,scaffold51277,scaffold22817,scaffold64999,scaffold43559,scaffold20823,scaffold20569,scaffold12931,scaffold55943,scaffold53289,scaffold55129,scaffold16525,scaffold27073,scaffold12303,scaffold17725,scaffold26009,scaffold16341,scaffold20655,scaffold49333,scaffold64573,scaffold12495,scaffold35599,scaffold34235,scaffold20345,scaffold58993,scaffold31501,scaffold55427,scaffold41779,scaffold60687,scaffold61727,scaffold60987,scaffold59261
scaffold14065,scaffold35719,scaffold28385,scaffold64769,scaffold726735,scaffold10271,scaffold39551,scaffold61769,scaffold27609,scaffold61423,scaffold37629,scaffold5173,scaffold3709,scaffold711185,scaffold60231,scaffold61253,scaffold31741,scaffold64647,scaffold46459,scaffold47695,scaffold57897,scaffold23159,scaffold49289,scaffold47499,scaffold49571,scaffold61573,scaffold61271,scaffold47023,scaffold33047,scaffold63739,scaffold60531,scaffold10677,scaffold61863,scaffold64953,scaffold65033,scaffold22555,scaffold20725,scaffold52139,scaffold65017,scaffold63595,scaffold43099,scaffold42089,scaffold53199,scaffold4665
scaffold21507,scaffold61991,scaffold54371,scaffold11157,scaffold4427,scaffold25297,scaffold56263,scaffold64279,scaffold46831,scaffold59003,scaffold52377,scaffold56301,scaffold29423,scaffold19717,scaffold3959,scaffold59345,scaffold57527,scaffold28019,scaffold59629,scaffold38167,scaffold63651,scaffold14907,scaffold26767,scaffold61137,scaffold64345,scaffold18363,scaffold61451,scaffold56695,scaffold9607,scaffold61639,scaffold63929,scaffold25917,scaffold19911,scaffold5219,scaffold3811,scaffold42613,scaffold45681,scaffold56367,scaffold30275,scaffold64667,scaffold38285,scaffold61233,scaffold26237
scaffold8905,scaffold2335,scaffold60899,scaffold4133,scaffold64163,scaffold58153,scaffold65053,scaffold54857,scaffold25603,scaffold64095,scaffold55665,scaffold16535,scaffold29777,scaffold15767,scaffold34309,scaffold63953,scaffold41405,scaffold60659,scaffold21411,scaffold34531,scaffold27281,scaffold55315,scaffold19563,scaffold24567,scaffold54423,scaffold62787,scaffold37789,scaffold60935,scaffold27357,scaffold341,scaffold27749,scaffold231,scaffold881,scaffold42195,scaffold56559,scaffold64405,scaffold41751,scaffold63253,scaffold53465,scaffold54885,scaffold19565,scaffold50135,scaffold63187,scaffold57035,scaffold11121,scaffold1811,scaffold63915,scaffold50751,scaffold55215
scaffold10699,scaffold52585,scaffold56431,scaffold15477,scaffold44735,scaffold48295,scaffold63699,scaffold63639,scaffold24805,scaffold52871,scaffold23091,scaffold64875,scaffold5355,scaffold50109,scaffold16557,scaffold21603,scaffold27465,scaffold53331,scaffold5673,scaffold44339,scaffold29263,scaffold61089,scaffold63613,scaffold37909,scaffold24983,scaffold62597,scaffold4745,scaffold51775,scaffold63297,scaffold43977,scaffold61041,scaffold42803,scaffold17745,scaffold12189,scaffold9441,scaffold53113,scaffold45435,scaffold64069,scaffold42781,scaffold59113,scaffold12775,scaffold43523,scaffold24235,scaffold40565,scaffold64911,scaffold60953,scaffold62247,scaffold53827,scaffold64113,scaffold36457,scaffold59949
scaffold64313,scaffold44871,scaffold32959,scaffold63535,scaffold61157,scaffold52797,scaffold11633,scaffold20165,scaffold64101,scaffold493,scaffold56761,scaffold59551,scaffold57011,scaffold19831,scaffold40865,scaffold58059,scaffold61231,scaffold52589,scaffold1553,scaffold61185,scaffold11599,scaffold48003,scaffold60199,scaffold17795,scaffold64709,scaffold38447,scaffold46239,scaffold13299,scaffold51289,scaffold8265,scaffold64861,scaffold37571,scaffold40911,scaffold24991,scaffold7323,scaffold63861,scaffold63371
scaffold33097,scaffold59841,scaffold28131,scaffold5171,scaffold41167,scaffold56501,scaffold58081,scaffold28667,scaffold41425,scaffold24321,scaffold34677,scaffold52873,scaffold52159,scaffold33565,scaffold26351,scaffold11777,scaffold64857,scaffold8723,scaffold10513,scaffold49503,scaffold41713,scaffold61513,scaffold9949,scaffold51371,scaffold60545,scaffold7777,scaffold5507,scaffold45501,scaffold10839,scaffold57427,scaffold36001,scaffold5387,scaffold16183,scaffold31533,scaffold62253,scaffold65015,scaffold63231,scaffold49983,scaffold53097,scaffold64633,scaffold61815,scaffold7985,scaffold64845,scaffold59847,scaffold38113
scaffold58475,scaffold61837,scaffold33513,scaffold62185,scaffold62319,scaffold12485,scaffold38655,scaffold42221,scaffold55111,scaffold52347,scaffold34929,scaffold21081,scaffold63447,scaffold34397,scaffold62377,scaffold14109,scaffold26497,scaffold25473,scaffold45253,scaffold41195,scaffold37191,scaffold62355,scaffold63905,scaffold40805,scaffold61813,scaffold23237,scaffold22101,scaffold14045,scaffold29715,scaffold62691,scaffold36833,scaffold40721,scaffold63585,scaffold10783,scaffold40483,scaffold17615,scaffold30559,scaffold59891,scaffold50739,scaffold64869,scaffold16985,scaffold34761,scaffold11989,scaffold13837,scaffold26801
scaffold64439,scaffold60463,scaffold37535,scaffold59079,scaffold29865,scaffold64839,scaffold12119,scaffold49141,scaffold14665,scaffold28221,scaffold60969,scaffold63353,scaffold54097,scaffold41309,scaffold63423,scaffold62393,scaffold14067,scaffold20445,scaffold48305,scaffold60375,scaffold38747,scaffold59725,scaffold12123,scaffold34825,scaffold23293,scaffold63671,scaffold57753,scaffold52525,scaffold1,scaffold28633,scaffold43735,scaffold63995,scaffold7151,scaffold28121
scaffold63763,scaffold1925,scaffold53393,scaffold44061,scaffold40559,scaffold46769,scaffold56669,scaffold52123,scaffold23171,scaffold39891,scaffold61591,scaffold15073,scaffold34949,scaffold17769,scaffold17977,scaffold53609,scaffold35989,scaffold61259,scaffold58031,scaffold61389,scaffold42039,scaffold63213,scaffold3743,scaffold35381,scaffold3987,scaffold36677,scaffold60661,scaffold37027,scaffold37937,scaffold54663,scaffold62425,scaffold61295,scaffold60187,scaffold64341,scaffold23707,scaffold64399
scaffold62497,scaffold12413,scaffold10853,scaffold49845,scaffold43745,scaffold60489,scaffold26443,scaffold55319,scaffold40693,scaffold58023,scaffold62831,scaffold10817,scaffold57541,scaffold14233,scaffold61835,scaffold31323,scaffold34635,scaffold59507,scaffold62823,scaffold16359,scaffold58505,scaffold28031,scaffold59425,scaffold61067,scaffold9493,scaffold60201,scaffold22217,scaffold50107,scaffold33217,scaffold54313,scaffold45303,scaffold15311,scaffold29351,scaffold64529,scaffold63347,scaffold11733,scaffold34785,scaffold43027,scaffold33345,scaffold54443
scaffold34555,scaffold56535,scaffold46697,scaffold56753,scaffold59335,scaffold49085,scaffold19561,scaffold46783,scaffold39499,scaffold58541,scaffold24861,scaffold35925,scaffold64969,scaffold49335,scaffold690773,scaffold61971,scaffold207,scaffold20553,scaffold22081,scaffold4067,scaffold56467,scaffold58907,scaffold62515,scaffold24763,scaffold30725,scaffold44437,scaffold63115,scaffold4335,scaffold57413,scaffold35549,scaffold56339,scaffold44569,scaffold52131,scaffold26991,scaffold57585,scaffold26399,scaffold60061,scaffold61915,scaffold4311,scaffold58607,scaffold31469,scaffold17009,scaffold64293,scaffold21407
scaffold37507,scaffold64469,scaffold64091,scaffold40617,scaffold64357,scaffold62173,scaffold44307,scaffold54797,scaffold52469,scaffold6209,scaffold60313,scaffold27783,scaffold61921,scaffold64609,scaffold7241,scaffold64105,scaffold27219,scaffold3919,scaffold63597,scaffold59431,scaffold64377,scaffold63487,scaffold38493,scaffold53111,scaffold31777,scaffold545,scaffold41509,scaffold44887,scaffold64873,scaffold726697,scaffold55099,scaffold63235,scaffold18115,scaffold24287,scaffold63405,scaffold60269
scaffold60679,scaffold51783,scaffold680671,scaffold51643,scaffold31403,scaffold57935,scaffold59851,scaffold16271,scaffold47717,scaffold34667,scaffold8917,scaffold23897,scaffold63493,scaffold59861,scaffold13175,scaffold18151,scaffold24507,scaffold56167,scaffold15949,scaffold28647,scaffold40649,scaffold64623,scaffold58593,scaffold52675,scaffold26821,scaffold64557,scaffold20837,scaffold20999,scaffold56703,scaffold40853,scaffold57483,scaffold60103,scaffold25859,scaffold30079,scaffold36479
scaffold44835,scaffold40277,scaffold46089,scaffold34649,scaffold15883,scaffold4787,scaffold15027,scaffold38703,scaffold57167,scaffold54227,scaffold6487,scaffold39875,scaffold26343,scaffold14377,scaffold61475,scaffold45951,scaffold12629,scaffold44327,scaffold64243,scaffold57769,scaffold15869,scaffold56401,scaffold61535,scaffold59391,scaffold4673,scaffold63975,scaffold60179,scaffold32013,scaffold58553,scaffold11735,scaffold32293,scaffold49817,scaffold30295,scaffold27339
scaffold46503,scaffold35899,scaffold13999,scaffold27287,scaffold48207,scaffold63415,scaffold39453,scaffold60745,scaffold26077,scaffold56527,scaffold1989,scaffold57941,scaffold60415,scaffold58949,scaffold4367,scaffold63621,scaffold62343,scaffold61191,scaffold6301,scaffold56365,scaffold62599,scaffold8357,scaffold60879,scaffold54475,scaffold33883,scaffold6257,scaffold5969,scaffold63531
scaffold44701,scaffold64379,scaffold14657,scaffold45771,scaffold46905,scaffold59301,scaffold35013,scaffold20055,scaffold59337,scaffold40573,scaffold36841,scaffold49013,scaffold8515,scaffold48961,scaffold12491,scaffold36345,scaffold29627,scaffold64245,scaffold65001,scaffold28959,scaffold41119,scaffold8485,scaffold61547,scaffold27911,scaffold49949,scaffold61745,scaffold20057,scaffold6419
