# Supplementary material for: Reconstruction of proto-vertebrate, proto-cyclostome and proto-gnathostome genomes provides new insights into early vertebrate evolution
Source: Nat Commun. 2021 Jul 23;12:4489. doi: 10.1038/s41467-021-24573-z (PMC8302630; doi:10.1038/s41467-021-24573-z)
Supplement: Supplementary file 4 — Supplementary Data 1 [file 41467_2021_24573_MOESM4_ESM.zip › SuppData1/orthologs/ANOCA-CALMI.txt]

ENSACAP00000000005	SINCAM006024
ENSACAP00000000006	SINCAM005854
ENSACAP00000000008	SINCAM011094
ENSACAP00000000009	SINCAM007960
ENSACAP00000000010	SINCAM007958
ENSACAP00000000011	SINCAM008019
ENSACAP00000000012	SINCAM001944
ENSACAP00000000013	SINCAM002192
ENSACAP00000000014	SINCAM002191
ENSACAP00000000016	SINCAM002188
ENSACAP00000000017	SINCAM002187
ENSACAP00000000018	SINCAM002186
ENSACAP00000000019	SINCAM005900
ENSACAP00000000020	SINCAM005901
ENSACAP00000000021	SINCAM005902
ENSACAP00000000023	SINCAM005904
ENSACAP00000000025	SINCAM005905
ENSACAP00000000027	SINCAM000759
ENSACAP00000000029	SINCAM005893
ENSACAP00000000030	SINCAM005892
ENSACAP00000000031	SINCAM005937
ENSACAP00000000032	SINCAM005989
ENSACAP00000000033	SINCAM005988
ENSACAP00000000034	SINCAM005984
ENSACAP00000000035	SINCAM006032
ENSACAP00000000036	SINCAM005919
ENSACAP00000000037	SINCAM005918
ENSACAP00000000038	SINCAM005868
ENSACAP00000000040	SINCAM015160
ENSACAP00000000041	SINCAM011608
ENSACAP00000000042	SINCAM011607
ENSACAP00000000043	SINCAM922231
ENSACAP00000000044	SINCAM922230
ENSACAP00000000045	SINCAM011605
ENSACAP00000000046	SINCAM011600
ENSACAP00000000047	SINCAM011599
ENSACAP00000000050	SINCAM011598
ENSACAP00000000051	SINCAM011595
ENSACAP00000000052	SINCAM011593
ENSACAP00000000053	SINCAM011592
ENSACAP00000000054	SINCAM011540
ENSACAP00000000056	SINCAM011541
ENSACAP00000000057	SINCAM011542
ENSACAP00000000058	SINCAM011543
ENSACAP00000000059	SINCAM011544
ENSACAP00000000060	SINCAM011545
ENSACAP00000000061	SINCAM922225
ENSACAP00000000062	SINCAM922226
ENSACAP00000000063	SINCAM011569
ENSACAP00000000064	SINCAM011570
ENSACAP00000000067	SINCAM922221
ENSACAP00000000070	SINCAM921249
ENSACAP00000000072	SINCAM922222
ENSACAP00000000073	SINCAM922223
ENSACAP00000000074	SINCAM920966
ENSACAP00000000079	SINCAM900088
ENSACAP00000000081	SINCAM016374
ENSACAP00000000082	SINCAM013066
ENSACAP00000000085	SINCAM922591
ENSACAP00000000086	SINCAM922589
ENSACAP00000000087	SINCAM013064
ENSACAP00000000092	SINCAM013860
ENSACAP00000000094	SINCAM010068
ENSACAP00000000096	SINCAM014946
ENSACAP00000000097	SINCAM013859
ENSACAP00000000098	SINCAM008140
ENSACAP00000000099	SINCAM922707
ENSACAP00000000103	SINCAM922705
ENSACAP00000000104	SINCAM013857
ENSACAP00000000105	SINCAM013856
ENSACAP00000000111	SINCAM920911
ENSACAP00000000116	SINCAM001168
ENSACAP00000000118	SINCAM008916
ENSACAP00000000121	SINCAM005438
ENSACAP00000000122	SINCAM006570
ENSACAP00000000123	SINCAM005439
ENSACAP00000000124	SINCAM002992
ENSACAP00000000128	SINCAM922725
ENSACAP00000000132	SINCAM900084
ENSACAP00000000133	SINCAM005440
ENSACAP00000000134	SINCAM002483
ENSACAP00000000137	SINCAM008138
ENSACAP00000000140	SINCAM012073
ENSACAP00000000142	SINCAM002991
ENSACAP00000000144	SINCAM002990
ENSACAP00000000145	SINCAM012074
ENSACAP00000000146	SINCAM922724
ENSACAP00000000147	SINCAM005129
ENSACAP00000000148	SINCAM002475
ENSACAP00000000151	SINCAM006109
ENSACAP00000000152	SINCAM013895
ENSACAP00000000155	SINCAM006638
ENSACAP00000000156	SINCAM008136
ENSACAP00000000158	SINCAM002484
ENSACAP00000000159	SINCAM002647
ENSACAP00000000160	SINCAM005442
ENSACAP00000000161	SINCAM008135
ENSACAP00000000162	SINCAM008134
ENSACAP00000000163	SINCAM013893
ENSACAP00000000164	SINCAM008154
ENSACAP00000000166	SINCAM002441
ENSACAP00000000168	SINCAM005443
ENSACAP00000000169	SINCAM008156
ENSACAP00000000170	SINCAM007024
ENSACAP00000000171	SINCAM008157
ENSACAP00000000172	SINCAM920923
ENSACAP00000000174	SINCAM013788
ENSACAP00000000175	SINCAM003498
ENSACAP00000000177	SINCAM012075
ENSACAP00000000178	SINCAM017233
ENSACAP00000000179	SINCAM004152
ENSACAP00000000180	SINCAM014256
ENSACAP00000000181	SINCAM008838
ENSACAP00000000182	SINCAM002999
ENSACAP00000000183	SINCAM002646
ENSACAP00000000185	SINCAM013208
ENSACAP00000000186	SINCAM923036
ENSACAP00000000187	SINCAM002672
ENSACAP00000000188	SINCAM008158
ENSACAP00000000189	SINCAM012463
ENSACAP00000000190	SINCAM002645
ENSACAP00000000191	SINCAM922709
ENSACAP00000000192	SINCAM012464
ENSACAP00000000193	SINCAM921636
ENSACAP00000000194	SINCAM921584
ENSACAP00000000195	SINCAM012467
ENSACAP00000000197	SINCAM900179
ENSACAP00000000199	SINCAM004523
ENSACAP00000000200	SINCAM921637
ENSACAP00000000202	SINCAM011333
ENSACAP00000000204	SINCAM013884
ENSACAP00000000208	SINCAM923068
ENSACAP00000000209	SINCAM014255
ENSACAP00000000212	SINCAM001416
ENSACAP00000000214	SINCAM017408
ENSACAP00000000215	SINCAM013882
ENSACAP00000000218	SINCAM013881
ENSACAP00000000220	SINCAM012468
ENSACAP00000000221	SINCAM014247
ENSACAP00000000222	SINCAM013615
ENSACAP00000000223	SINCAM014977
ENSACAP00000000226	SINCAM000806
ENSACAP00000000228	SINCAM013254
ENSACAP00000000229	SINCAM921415
ENSACAP00000000232	SINCAM008831
ENSACAP00000000233	SINCAM000807
ENSACAP00000000234	SINCAM921756
ENSACAP00000000238	SINCAM009011
ENSACAP00000000239	SINCAM003001
ENSACAP00000000241	SINCAM004525
ENSACAP00000000242	SINCAM002979
ENSACAP00000000243	SINCAM009012
ENSACAP00000000245	SINCAM012470
ENSACAP00000000247	SINCAM000174
ENSACAP00000000249	SINCAM014253
ENSACAP00000000250	SINCAM005869
ENSACAP00000000251	SINCAM004526
ENSACAP00000000252	SINCAM013207
ENSACAP00000000255	SINCAM002673
ENSACAP00000000256	SINCAM001562
ENSACAP00000000257	SINCAM921421
ENSACAP00000000261	SINCAM013206
ENSACAP00000000263	SINCAM000810
ENSACAP00000000265	SINCAM001925
ENSACAP00000000266	SINCAM003467
ENSACAP00000000267	SINCAM009955
ENSACAP00000000269	SINCAM007850
ENSACAP00000000270	SINCAM002674
ENSACAP00000000271	SINCAM001927
ENSACAP00000000272	SINCAM920711
ENSACAP00000000274	SINCAM009165
ENSACAP00000000277	SINCAM012473
ENSACAP00000000281	SINCAM012474
ENSACAP00000000283	SINCAM001930
ENSACAP00000000284	SINCAM003002
ENSACAP00000000285	SINCAM000175
ENSACAP00000000287	SINCAM007618
ENSACAP00000000290	SINCAM004509
ENSACAP00000000292	SINCAM009013
ENSACAP00000000293	SINCAM006395
ENSACAP00000000296	SINCAM002129
ENSACAP00000000299	SINCAM006921
ENSACAP00000000303	SINCAM001931
ENSACAP00000000306	SINCAM006792
ENSACAP00000000310	SINCAM008160
ENSACAP00000000314	SINCAM012733
ENSACAP00000000317	SINCAM003003
ENSACAP00000000319	SINCAM007838
ENSACAP00000000320	SINCAM922067
ENSACAP00000000324	SINCAM012870
ENSACAP00000000325	SINCAM007775
ENSACAP00000000326	SINCAM920947
ENSACAP00000000329	SINCAM010688
ENSACAP00000000330	SINCAM003283
ENSACAP00000000332	SINCAM014891
ENSACAP00000000333	SINCAM003469
ENSACAP00000000334	SINCAM004468
ENSACAP00000000336	SINCAM921148
ENSACAP00000000339	SINCAM001564
ENSACAP00000000342	SINCAM003004
ENSACAP00000000344	SINCAM004988
ENSACAP00000000346	SINCAM920493
ENSACAP00000000349	SINCAM000464
ENSACAP00000000351	SINCAM921079
ENSACAP00000000352	SINCAM004333
ENSACAP00000000353	SINCAM001808
ENSACAP00000000355	SINCAM920572
ENSACAP00000000356	SINCAM000437
ENSACAP00000000357	SINCAM009279
ENSACAP00000000358	SINCAM014296
ENSACAP00000000360	SINCAM005550
ENSACAP00000000361	SINCAM014380
ENSACAP00000000362	SINCAM004989
ENSACAP00000000366	SINCAM922715
ENSACAP00000000370	SINCAM013726
ENSACAP00000000371	SINCAM009421
ENSACAP00000000372	SINCAM922285
ENSACAP00000000373	SINCAM005717
ENSACAP00000000374	SINCAM006396
ENSACAP00000000377	SINCAM009002
ENSACAP00000000378	SINCAM008162
ENSACAP00000000379	SINCAM921868
ENSACAP00000000380	SINCAM012475
ENSACAP00000000381	SINCAM007143
ENSACAP00000000384	SINCAM000724
ENSACAP00000000386	SINCAM921976
ENSACAP00000000388	SINCAM001891
ENSACAP00000000389	SINCAM004242
ENSACAP00000000390	SINCAM012775
ENSACAP00000000391	SINCAM012797
ENSACAP00000000392	SINCAM922001
ENSACAP00000000393	SINCAM008708
ENSACAP00000000395	SINCAM921552
ENSACAP00000000396	SINCAM004111
ENSACAP00000000401	SINCAM921762
ENSACAP00000000402	SINCAM011403
ENSACAP00000000405	SINCAM010753
ENSACAP00000000408	SINCAM004568
ENSACAP00000000414	SINCAM006233
ENSACAP00000000416	SINCAM000328
ENSACAP00000000417	SINCAM015275
ENSACAP00000000418	SINCAM013877
ENSACAP00000000419	SINCAM010785
ENSACAP00000000422	SINCAM003616
ENSACAP00000000423	SINCAM004911
ENSACAP00000000424	SINCAM008272
ENSACAP00000000425	SINCAM013222
ENSACAP00000000427	SINCAM005549
ENSACAP00000000440	SINCAM009545
ENSACAP00000000442	SINCAM013017
ENSACAP00000000443	SINCAM008547
ENSACAP00000000444	SINCAM922357
ENSACAP00000000445	SINCAM014382
ENSACAP00000000446	SINCAM000329
ENSACAP00000000448	SINCAM007084
ENSACAP00000000450	SINCAM014295
ENSACAP00000000452	SINCAM004470
ENSACAP00000000453	SINCAM922026
ENSACAP00000000456	SINCAM003702
ENSACAP00000000458	SINCAM922065
ENSACAP00000000459	SINCAM005718
ENSACAP00000000462	SINCAM013611
ENSACAP00000000465	SINCAM000327
ENSACAP00000000467	SINCAM003772
ENSACAP00000000468	SINCAM001169
ENSACAP00000000469	SINCAM010928
ENSACAP00000000470	SINCAM004478
ENSACAP00000000471	SINCAM006418
ENSACAP00000000472	SINCAM010356
ENSACAP00000000474	SINCAM011055
ENSACAP00000000477	SINCAM013023
ENSACAP00000000480	SINCAM016703
ENSACAP00000000489	SINCAM013725
ENSACAP00000000490	SINCAM001551
ENSACAP00000000492	SINCAM004466
ENSACAP00000000493	SINCAM004492
ENSACAP00000000494	SINCAM000884
ENSACAP00000000495	SINCAM921598
ENSACAP00000000496	SINCAM017507
ENSACAP00000000497	SINCAM008583
ENSACAP00000000503	SINCAM012993
ENSACAP00000000505	SINCAM009001
ENSACAP00000000507	SINCAM013612
ENSACAP00000000510	SINCAM004479
ENSACAP00000000511	SINCAM001170
ENSACAP00000000514	SINCAM008612
ENSACAP00000000517	SINCAM003028
ENSACAP00000000518	SINCAM922712
ENSACAP00000000522	SINCAM004565
ENSACAP00000000527	SINCAM003646
ENSACAP00000000528	SINCAM004566
ENSACAP00000000530	SINCAM008896
ENSACAP00000000531	SINCAM008340
ENSACAP00000000532	SINCAM000765
ENSACAP00000000533	SINCAM004480
ENSACAP00000000535	SINCAM008164
ENSACAP00000000537	SINCAM013892
ENSACAP00000000545	SINCAM003771
ENSACAP00000000546	SINCAM008855
ENSACAP00000000548	SINCAM003701
ENSACAP00000000550	SINCAM921955
ENSACAP00000000552	SINCAM002847
ENSACAP00000000554	SINCAM014067
ENSACAP00000000555	SINCAM002000
ENSACAP00000000556	SINCAM008266
ENSACAP00000000557	SINCAM004909
ENSACAP00000000558	SINCAM008009
ENSACAP00000000559	SINCAM008267
ENSACAP00000000560	SINCAM920537
ENSACAP00000000564	SINCAM009625
ENSACAP00000000565	SINCAM002007
ENSACAP00000000569	SINCAM000176
ENSACAP00000000577	SINCAM008543
ENSACAP00000000579	SINCAM001889
ENSACAP00000000582	SINCAM001488
ENSACAP00000000583	SINCAM011072
ENSACAP00000000585	SINCAM017407
ENSACAP00000000587	SINCAM922821
ENSACAP00000000589	SINCAM008584
ENSACAP00000000594	SINCAM921615
ENSACAP00000000595	SINCAM000681
ENSACAP00000000596	SINCAM008856
ENSACAP00000000597	SINCAM001892
ENSACAP00000000599	SINCAM000776
ENSACAP00000000600	SINCAM001023
ENSACAP00000000602	SINCAM009626
ENSACAP00000000603	SINCAM008853
ENSACAP00000000604	SINCAM012477
ENSACAP00000000605	SINCAM004465
ENSACAP00000000607	SINCAM009317
ENSACAP00000000609	SINCAM014640
ENSACAP00000000611	SINCAM003849
ENSACAP00000000612	SINCAM011219
ENSACAP00000000615	SINCAM007472
ENSACAP00000000616	SINCAM003590
ENSACAP00000000617	SINCAM002010
ENSACAP00000000618	SINCAM003850
ENSACAP00000000624	SINCAM005401
ENSACAP00000000625	SINCAM005604
ENSACAP00000000626	SINCAM921851
ENSACAP00000000627	SINCAM921954
ENSACAP00000000629	SINCAM000460
ENSACAP00000000630	SINCAM921992
ENSACAP00000000634	SINCAM002641
ENSACAP00000000635	SINCAM920821
ENSACAP00000000636	SINCAM922904
ENSACAP00000000638	SINCAM008339
ENSACAP00000000639	SINCAM921420
ENSACAP00000000640	SINCAM008131
ENSACAP00000000641	SINCAM015256
ENSACAP00000000643	SINCAM007393
ENSACAP00000000644	SINCAM003851
ENSACAP00000000645	SINCAM007141
ENSACAP00000000646	SINCAM008338
ENSACAP00000000647	SINCAM003767
ENSACAP00000000648	SINCAM011218
ENSACAP00000000650	SINCAM003577
ENSACAP00000000652	SINCAM900194
ENSACAP00000000653	SINCAM001171
ENSACAP00000000654	SINCAM001035
ENSACAP00000000656	SINCAM009119
ENSACAP00000000658	SINCAM002011
ENSACAP00000000659	SINCAM007140
ENSACAP00000000660	SINCAM009427
ENSACAP00000000661	SINCAM004908
ENSACAP00000000663	SINCAM009544
ENSACAP00000000664	SINCAM003515
ENSACAP00000000666	SINCAM002002
ENSACAP00000000667	SINCAM014341
ENSACAP00000000669	SINCAM002639
ENSACAP00000000670	SINCAM009788
ENSACAP00000000672	SINCAM008544
ENSACAP00000000674	SINCAM002003
ENSACAP00000000675	SINCAM008336
ENSACAP00000000676	SINCAM006466
ENSACAP00000000677	SINCAM006402
ENSACAP00000000678	SINCAM921431
ENSACAP00000000679	SINCAM013058
ENSACAP00000000680	SINCAM004464
ENSACAP00000000681	SINCAM921857
ENSACAP00000000682	SINCAM006243
ENSACAP00000000684	SINCAM005719
ENSACAP00000000685	SINCAM005946
ENSACAP00000000687	SINCAM006403
ENSACAP00000000688	SINCAM002005
ENSACAP00000000690	SINCAM011657
ENSACAP00000000691	SINCAM006642
ENSACAP00000000692	SINCAM003483
ENSACAP00000000694	SINCAM010358
ENSACAP00000000696	SINCAM009957
ENSACAP00000000697	SINCAM008586
ENSACAP00000000698	SINCAM000879
ENSACAP00000000700	SINCAM006202
ENSACAP00000000701	SINCAM015371
ENSACAP00000000702	SINCAM922447
ENSACAP00000000703	SINCAM920727
ENSACAP00000000705	SINCAM003766
ENSACAP00000000706	SINCAM004481
ENSACAP00000000707	SINCAM007488
ENSACAP00000000708	SINCAM005716
ENSACAP00000000709	SINCAM004385
ENSACAP00000000711	SINCAM003383
ENSACAP00000000712	SINCAM009126
ENSACAP00000000714	SINCAM002006
ENSACAP00000000715	SINCAM008335
ENSACAP00000000716	SINCAM921885
ENSACAP00000000717	SINCAM008613
ENSACAP00000000720	SINCAM010674
ENSACAP00000000722	SINCAM003700
ENSACAP00000000723	SINCAM006640
ENSACAP00000000725	SINCAM014343
ENSACAP00000000726	SINCAM012478
ENSACAP00000000727	SINCAM001894
ENSACAP00000000730	SINCAM007216
ENSACAP00000000732	SINCAM011891
ENSACAP00000000733	SINCAM920704
ENSACAP00000000734	SINCAM005945
ENSACAP00000000739	SINCAM015548
ENSACAP00000000740	SINCAM014373
ENSACAP00000000741	SINCAM003765
ENSACAP00000000745	SINCAM008166
ENSACAP00000000746	SINCAM013890
ENSACAP00000000747	SINCAM007082
ENSACAP00000000753	SINCAM001489
ENSACAP00000000754	SINCAM921185
ENSACAP00000000756	SINCAM004429
ENSACAP00000000759	SINCAM009426
ENSACAP00000000761	SINCAM002290
ENSACAP00000000762	SINCAM006639
ENSACAP00000000766	SINCAM922588
ENSACAP00000000772	SINCAM922836
ENSACAP00000000775	SINCAM007391
ENSACAP00000000777	SINCAM009627
ENSACAP00000000778	SINCAM900195
ENSACAP00000000780	SINCAM921284
ENSACAP00000000782	SINCAM014163
ENSACAP00000000783	SINCAM011661
ENSACAP00000000784	SINCAM007101
ENSACAP00000000786	SINCAM922280
ENSACAP00000000787	SINCAM008804
ENSACAP00000000788	SINCAM009148
ENSACAP00000000791	SINCAM007081
ENSACAP00000000792	SINCAM001036
ENSACAP00000000793	SINCAM010833
ENSACAP00000000795	SINCAM001723
ENSACAP00000000796	SINCAM013868
ENSACAP00000000798	SINCAM004384
ENSACAP00000000799	SINCAM009425
ENSACAP00000000800	SINCAM007218
ENSACAP00000000802	SINCAM922886
ENSACAP00000000803	SINCAM006800
ENSACAP00000000804	SINCAM002349
ENSACAP00000000805	SINCAM009150
ENSACAP00000000806	SINCAM003384
ENSACAP00000000807	SINCAM009136
ENSACAP00000000808	SINCAM004482
ENSACAP00000000809	SINCAM003514
ENSACAP00000000810	SINCAM010680
ENSACAP00000000812	SINCAM922835
ENSACAP00000000813	SINCAM920555
ENSACAP00000000814	SINCAM004494
ENSACAP00000000817	SINCAM003780
ENSACAP00000000820	SINCAM921773
ENSACAP00000000822	SINCAM009682
ENSACAP00000000823	SINCAM921705
ENSACAP00000000824	SINCAM004710
ENSACAP00000000825	SINCAM015178
ENSACAP00000000826	SINCAM000958
ENSACAP00000000827	SINCAM001631
ENSACAP00000000830	SINCAM005944
ENSACAP00000000831	SINCAM006203
ENSACAP00000000832	SINCAM010832
ENSACAP00000000833	SINCAM921324
ENSACAP00000000834	SINCAM001960
ENSACAP00000000836	SINCAM005180
ENSACAP00000000838	SINCAM921772
ENSACAP00000000839	SINCAM011339
ENSACAP00000000840	SINCAM006200
ENSACAP00000000841	SINCAM000322
ENSACAP00000000842	SINCAM003774
ENSACAP00000000845	SINCAM921198
ENSACAP00000000846	SINCAM006799
ENSACAP00000000847	SINCAM013908
ENSACAP00000000850	SINCAM007968
ENSACAP00000000851	SINCAM009424
ENSACAP00000000853	SINCAM013465
ENSACAP00000000854	SINCAM002013
ENSACAP00000000855	SINCAM003588
ENSACAP00000000856	SINCAM004709
ENSACAP00000000859	SINCAM005943
ENSACAP00000000860	SINCAM017183
ENSACAP00000000861	SINCAM012412
ENSACAP00000000863	SINCAM921400
ENSACAP00000000864	SINCAM008577
ENSACAP00000000865	SINCAM004261
ENSACAP00000000868	SINCAM001959
ENSACAP00000000869	SINCAM010637
ENSACAP00000000870	SINCAM922891
ENSACAP00000000872	SINCAM008333
ENSACAP00000000873	SINCAM007219
ENSACAP00000000874	SINCAM004484
ENSACAP00000000875	SINCAM921728
ENSACAP00000000877	SINCAM001932
ENSACAP00000000878	SINCAM001172
ENSACAP00000000879	SINCAM921196
ENSACAP00000000882	SINCAM007080
ENSACAP00000000887	SINCAM006262
ENSACAP00000000888	SINCAM000459
ENSACAP00000000889	SINCAM921914
ENSACAP00000000894	SINCAM008130
ENSACAP00000000897	SINCAM920434
ENSACAP00000000898	SINCAM007971
ENSACAP00000000899	SINCAM920597
ENSACAP00000000901	SINCAM009684
ENSACAP00000000902	SINCAM011892
ENSACAP00000000904	SINCAM010831
ENSACAP00000000905	SINCAM000960
ENSACAP00000000906	SINCAM000961
ENSACAP00000000907	SINCAM921770
ENSACAP00000000911	SINCAM921369
ENSACAP00000000912	SINCAM008756
ENSACAP00000000916	SINCAM013907
ENSACAP00000000917	SINCAM006798
ENSACAP00000000920	SINCAM013904
ENSACAP00000000921	SINCAM006151
ENSACAP00000000922	SINCAM000771
ENSACAP00000000924	SINCAM003763
ENSACAP00000000925	SINCAM007390
ENSACAP00000000926	SINCAM003007
ENSACAP00000000929	SINCAM014162
ENSACAP00000000932	SINCAM900201
ENSACAP00000000933	SINCAM921419
ENSACAP00000000934	SINCAM007802
ENSACAP00000000936	SINCAM007670
ENSACAP00000000937	SINCAM007387
ENSACAP00000000941	SINCAM014984
ENSACAP00000000945	SINCAM011217
ENSACAP00000000946	SINCAM003134
ENSACAP00000000948	SINCAM003500
ENSACAP00000000951	SINCAM011624
ENSACAP00000000956	SINCAM006265
ENSACAP00000000957	SINCAM001632
ENSACAP00000000960	SINCAM008614
ENSACAP00000000961	SINCAM003854
ENSACAP00000000964	SINCAM004792
ENSACAP00000000965	SINCAM004041
ENSACAP00000000966	SINCAM011882
ENSACAP00000000969	SINCAM009685
ENSACAP00000000970	SINCAM006264
ENSACAP00000000973	SINCAM006659
ENSACAP00000000975	SINCAM010347
ENSACAP00000000976	SINCAM921439
ENSACAP00000000977	SINCAM004697
ENSACAP00000000978	SINCAM004696
ENSACAP00000000979	SINCAM006199
ENSACAP00000000980	SINCAM014127
ENSACAP00000000981	SINCAM008125
ENSACAP00000000983	SINCAM011907
ENSACAP00000000984	SINCAM921652
ENSACAP00000000985	SINCAM003587
ENSACAP00000000988	SINCAM006517
ENSACAP00000000989	SINCAM008127
ENSACAP00000000990	SINCAM921199
ENSACAP00000000991	SINCAM010337
ENSACAP00000000994	SINCAM009177
ENSACAP00000000995	SINCAM009686
ENSACAP00000000996	SINCAM013903
ENSACAP00000000997	SINCAM011216
ENSACAP00000001000	SINCAM012479
ENSACAP00000001001	SINCAM008750
ENSACAP00000001002	SINCAM007079
ENSACAP00000001003	SINCAM001633
ENSACAP00000001004	SINCAM016287
ENSACAP00000001006	SINCAM015221
ENSACAP00000001007	SINCAM010900
ENSACAP00000001009	SINCAM013606
ENSACAP00000001011	SINCAM010851
ENSACAP00000001012	SINCAM003581
ENSACAP00000001015	SINCAM003449
ENSACAP00000001017	SINCAM004695
ENSACAP00000001018	SINCAM008953
ENSACAP00000001019	SINCAM001634
ENSACAP00000001021	SINCAM003505
ENSACAP00000001022	SINCAM008951
ENSACAP00000001025	SINCAM003450
ENSACAP00000001026	SINCAM009202
ENSACAP00000001027	SINCAM003451
ENSACAP00000001028	SINCAM009971
ENSACAP00000001029	SINCAM006786
ENSACAP00000001030	SINCAM002350
ENSACAP00000001032	SINCAM013626
ENSACAP00000001035	SINCAM017380
ENSACAP00000001037	SINCAM005137
ENSACAP00000001039	SINCAM921653
ENSACAP00000001041	SINCAM006787
ENSACAP00000001045	SINCAM005166
ENSACAP00000001046	SINCAM006266
ENSACAP00000001047	SINCAM922081
ENSACAP00000001049	SINCAM000913
ENSACAP00000001051	SINCAM921326
ENSACAP00000001056	SINCAM007658
ENSACAP00000001057	SINCAM004042
ENSACAP00000001058	SINCAM009972
ENSACAP00000001059	SINCAM921466
ENSACAP00000001060	SINCAM012480
ENSACAP00000001063	SINCAM009722
ENSACAP00000001066	SINCAM001037
ENSACAP00000001067	SINCAM008270
ENSACAP00000001069	SINCAM004262
ENSACAP00000001070	SINCAM007940
ENSACAP00000001071	SINCAM013054
ENSACAP00000001073	SINCAM000963
ENSACAP00000001074	SINCAM009423
ENSACAP00000001075	SINCAM003453
ENSACAP00000001078	SINCAM006788
ENSACAP00000001079	SINCAM003872
ENSACAP00000001081	SINCAM011432
ENSACAP00000001082	SINCAM008297
ENSACAP00000001085	SINCAM005941
ENSACAP00000001087	SINCAM000912
ENSACAP00000001088	SINCAM921048
ENSACAP00000001089	SINCAM006197
ENSACAP00000001090	SINCAM001630
ENSACAP00000001092	SINCAM003198
ENSACAP00000001093	SINCAM003870
ENSACAP00000001094	SINCAM007527
ENSACAP00000001095	SINCAM920552
ENSACAP00000001096	SINCAM008132
ENSACAP00000001097	SINCAM003760
ENSACAP00000001101	SINCAM007076
ENSACAP00000001102	SINCAM007384
ENSACAP00000001103	SINCAM006660
ENSACAP00000001104	SINCAM010828
ENSACAP00000001105	SINCAM011340
ENSACAP00000001106	SINCAM900024
ENSACAP00000001107	SINCAM016662
ENSACAP00000001108	SINCAM920433
ENSACAP00000001109	SINCAM011292
ENSACAP00000001110	SINCAM922946
ENSACAP00000001112	SINCAM007221
ENSACAP00000001113	SINCAM003855
ENSACAP00000001114	SINCAM007567
ENSACAP00000001116	SINCAM003580
ENSACAP00000001117	SINCAM008271
ENSACAP00000001118	SINCAM005365
ENSACAP00000001120	SINCAM014090
ENSACAP00000001121	SINCAM011341
ENSACAP00000001122	SINCAM900231
ENSACAP00000001123	SINCAM007078
ENSACAP00000001124	SINCAM005170
ENSACAP00000001126	SINCAM001636
ENSACAP00000001127	SINCAM009973
ENSACAP00000001130	SINCAM000964
ENSACAP00000001136	SINCAM000967
ENSACAP00000001137	SINCAM920687
ENSACAP00000001140	SINCAM006664
ENSACAP00000001143	SINCAM007490
ENSACAP00000001145	SINCAM001862
ENSACAP00000001148	SINCAM010012
ENSACAP00000001149	SINCAM922338
ENSACAP00000001150	SINCAM002353
ENSACAP00000001152	SINCAM001316
ENSACAP00000001153	SINCAM922092
ENSACAP00000001154	SINCAM000325
ENSACAP00000001155	SINCAM013917
ENSACAP00000001156	SINCAM009630
ENSACAP00000001158	SINCAM007188
ENSACAP00000001162	SINCAM000968
ENSACAP00000001164	SINCAM003579
ENSACAP00000001168	SINCAM005362
ENSACAP00000001169	SINCAM003447
ENSACAP00000001170	SINCAM012766
ENSACAP00000001171	SINCAM014089
ENSACAP00000001172	SINCAM003856
ENSACAP00000001175	SINCAM922838
ENSACAP00000001182	SINCAM002680
ENSACAP00000001184	SINCAM011342
ENSACAP00000001185	SINCAM000455
ENSACAP00000001187	SINCAM004774
ENSACAP00000001188	SINCAM009690
ENSACAP00000001190	SINCAM014802
ENSACAP00000001191	SINCAM002354
ENSACAP00000001194	SINCAM002276
ENSACAP00000001207	SINCAM002681
ENSACAP00000001208	SINCAM006667
ENSACAP00000001209	SINCAM921413
ENSACAP00000001211	SINCAM922666
ENSACAP00000001212	SINCAM010563
ENSACAP00000001213	SINCAM007556
ENSACAP00000001214	SINCAM920759
ENSACAP00000001216	SINCAM005153
ENSACAP00000001217	SINCAM003761
ENSACAP00000001218	SINCAM010962
ENSACAP00000001219	SINCAM003625
ENSACAP00000001220	SINCAM921938
ENSACAP00000001222	SINCAM000324
ENSACAP00000001223	SINCAM004793
ENSACAP00000001224	SINCAM006789
ENSACAP00000001225	SINCAM921574
ENSACAP00000001226	SINCAM004136
ENSACAP00000001228	SINCAM921855
ENSACAP00000001230	SINCAM009313
ENSACAP00000001231	SINCAM000938
ENSACAP00000001233	SINCAM921010
ENSACAP00000001234	SINCAM000939
ENSACAP00000001235	SINCAM008193
ENSACAP00000001236	SINCAM922349
ENSACAP00000001237	SINCAM002989
ENSACAP00000001238	SINCAM014292
ENSACAP00000001241	SINCAM004430
ENSACAP00000001244	SINCAM007961
ENSACAP00000001245	SINCAM900232
ENSACAP00000001246	SINCAM003177
ENSACAP00000001247	SINCAM921047
ENSACAP00000001249	SINCAM004382
ENSACAP00000001250	SINCAM004794
ENSACAP00000001251	SINCAM012461
ENSACAP00000001252	SINCAM010566
ENSACAP00000001253	SINCAM003503
ENSACAP00000001254	SINCAM005198
ENSACAP00000001255	SINCAM921505
ENSACAP00000001256	SINCAM001856
ENSACAP00000001257	SINCAM000386
ENSACAP00000001258	SINCAM003578
ENSACAP00000001259	SINCAM013078
ENSACAP00000001260	SINCAM921046
ENSACAP00000001261	SINCAM007736
ENSACAP00000001262	SINCAM922340
ENSACAP00000001263	SINCAM922913
ENSACAP00000001264	SINCAM010963
ENSACAP00000001265	SINCAM006195
ENSACAP00000001268	SINCAM007737
ENSACAP00000001270	SINCAM900202
ENSACAP00000001271	SINCAM921368
ENSACAP00000001272	SINCAM008299
ENSACAP00000001274	SINCAM012459
ENSACAP00000001275	SINCAM003135
ENSACAP00000001276	SINCAM011970
ENSACAP00000001278	SINCAM007378
ENSACAP00000001279	SINCAM014088
ENSACAP00000001280	SINCAM007541
ENSACAP00000001281	SINCAM005197
ENSACAP00000001282	SINCAM009976
ENSACAP00000001283	SINCAM003857
ENSACAP00000001285	SINCAM007377
ENSACAP00000001286	SINCAM005151
ENSACAP00000001287	SINCAM012767
ENSACAP00000001291	SINCAM009396
ENSACAP00000001293	SINCAM000969
ENSACAP00000001295	SINCAM003502
ENSACAP00000001299	SINCAM004381
ENSACAP00000001301	SINCAM005359
ENSACAP00000001302	SINCAM004795
ENSACAP00000001303	SINCAM011302
ENSACAP00000001304	SINCAM922601
ENSACAP00000001306	SINCAM011162
ENSACAP00000001310	SINCAM922887
ENSACAP00000001311	SINCAM006405
ENSACAP00000001313	SINCAM011212
ENSACAP00000001315	SINCAM005720
ENSACAP00000001316	SINCAM001857
ENSACAP00000001317	SINCAM009978
ENSACAP00000001318	SINCAM003783
ENSACAP00000001319	SINCAM006790
ENSACAP00000001321	SINCAM009979
ENSACAP00000001322	SINCAM010676
ENSACAP00000001326	SINCAM003859
ENSACAP00000001328	SINCAM006206
ENSACAP00000001330	SINCAM010795
ENSACAP00000001331	SINCAM003860
ENSACAP00000001332	SINCAM010338
ENSACAP00000001333	SINCAM006208
ENSACAP00000001335	SINCAM922736
ENSACAP00000001337	SINCAM005196
ENSACAP00000001338	SINCAM013680
ENSACAP00000001339	SINCAM010964
ENSACAP00000001340	SINCAM900203
ENSACAP00000001341	SINCAM013184
ENSACAP00000001342	SINCAM011353
ENSACAP00000001345	SINCAM003869
ENSACAP00000001346	SINCAM007376
ENSACAP00000001347	SINCAM921854
ENSACAP00000001348	SINCAM003446
ENSACAP00000001349	SINCAM010568
ENSACAP00000001350	SINCAM005308
ENSACAP00000001354	SINCAM921367
ENSACAP00000001355	SINCAM007075
ENSACAP00000001356	SINCAM921579
ENSACAP00000001357	SINCAM011258
ENSACAP00000001358	SINCAM922833
ENSACAP00000001359	SINCAM900027
ENSACAP00000001360	SINCAM001038
ENSACAP00000001361	SINCAM013971
ENSACAP00000001362	SINCAM012403
ENSACAP00000001366	SINCAM001039
ENSACAP00000001367	SINCAM008300
ENSACAP00000001368	SINCAM011214
ENSACAP00000001369	SINCAM922667
ENSACAP00000001370	SINCAM900204
ENSACAP00000001371	SINCAM010517
ENSACAP00000001374	SINCAM011345
ENSACAP00000001376	SINCAM003445
ENSACAP00000001378	SINCAM900206
ENSACAP00000001380	SINCAM013957
ENSACAP00000001383	SINCAM016782
ENSACAP00000001385	SINCAM900090
ENSACAP00000001386	SINCAM006890
ENSACAP00000001387	SINCAM003176
ENSACAP00000001388	SINCAM014396
ENSACAP00000001390	SINCAM006147
ENSACAP00000001391	SINCAM005370
ENSACAP00000001393	SINCAM013055
ENSACAP00000001397	SINCAM005952
ENSACAP00000001398	SINCAM005721
ENSACAP00000001400	SINCAM004336
ENSACAP00000001402	SINCAM010570
ENSACAP00000001403	SINCAM003501
ENSACAP00000001404	SINCAM012458
ENSACAP00000001405	SINCAM010571
ENSACAP00000001406	SINCAM014222
ENSACAP00000001407	SINCAM920686
ENSACAP00000001408	SINCAM003752
ENSACAP00000001409	SINCAM922084
ENSACAP00000001410	SINCAM007826
ENSACAP00000001413	SINCAM008301
ENSACAP00000001416	SINCAM009541
ENSACAP00000001417	SINCAM001911
ENSACAP00000001419	SINCAM003678
ENSACAP00000001420	SINCAM004693
ENSACAP00000001422	SINCAM003175
ENSACAP00000001423	SINCAM006209
ENSACAP00000001424	SINCAM004434
ENSACAP00000001425	SINCAM000940
ENSACAP00000001426	SINCAM003754
ENSACAP00000001428	SINCAM007557
ENSACAP00000001433	SINCAM007074
ENSACAP00000001434	SINCAM921235
ENSACAP00000001435	SINCAM007375
ENSACAP00000001436	SINCAM011309
ENSACAP00000001437	SINCAM009632
ENSACAP00000001439	SINCAM009400
ENSACAP00000001440	SINCAM921819
ENSACAP00000001443	SINCAM008303
ENSACAP00000001444	SINCAM921345
ENSACAP00000001445	SINCAM012690
ENSACAP00000001447	SINCAM921248
ENSACAP00000001448	SINCAM006023
ENSACAP00000001450	SINCAM003868
ENSACAP00000001451	SINCAM006022
ENSACAP00000001452	SINCAM012284
ENSACAP00000001455	SINCAM008590
ENSACAP00000001457	SINCAM001858
ENSACAP00000001458	SINCAM006406
ENSACAP00000001459	SINCAM003862
ENSACAP00000001460	SINCAM015138
ENSACAP00000001461	SINCAM922888
ENSACAP00000001462	SINCAM010665
ENSACAP00000001464	SINCAM015987
ENSACAP00000001465	SINCAM004606
ENSACAP00000001467	SINCAM008304
ENSACAP00000001468	SINCAM004338
ENSACAP00000001469	SINCAM011352
ENSACAP00000001470	SINCAM012688
ENSACAP00000001472	SINCAM008987
ENSACAP00000001473	SINCAM006791
ENSACAP00000001474	SINCAM007119
ENSACAP00000001475	SINCAM009980
ENSACAP00000001476	SINCAM012285
ENSACAP00000001477	SINCAM920508
ENSACAP00000001478	SINCAM921612
ENSACAP00000001479	SINCAM922581
ENSACAP00000001480	SINCAM001915
ENSACAP00000001481	SINCAM011346
ENSACAP00000001482	SINCAM007824
ENSACAP00000001483	SINCAM010721
ENSACAP00000001485	SINCAM010343
ENSACAP00000001486	SINCAM003485
ENSACAP00000001488	SINCAM005369
ENSACAP00000001489	SINCAM003041
ENSACAP00000001490	SINCAM011303
ENSACAP00000001492	SINCAM922580
ENSACAP00000001493	SINCAM921082
ENSACAP00000001494	SINCAM003652
ENSACAP00000001495	SINCAM013770
ENSACAP00000001496	SINCAM003012
ENSACAP00000001497	SINCAM900209
ENSACAP00000001498	SINCAM003649
ENSACAP00000001499	SINCAM002988
ENSACAP00000001500	SINCAM922559
ENSACAP00000001502	SINCAM005722
ENSACAP00000001503	SINCAM003174
ENSACAP00000001504	SINCAM011215
ENSACAP00000001507	SINCAM009633
ENSACAP00000001509	SINCAM009982
ENSACAP00000001511	SINCAM012457
ENSACAP00000001513	SINCAM920857
ENSACAP00000001514	SINCAM009193
ENSACAP00000001515	SINCAM003136
ENSACAP00000001516	SINCAM003444
ENSACAP00000001517	SINCAM005358
ENSACAP00000001520	SINCAM005723
ENSACAP00000001521	SINCAM008589
ENSACAP00000001522	SINCAM006144
ENSACAP00000001524	SINCAM004765
ENSACAP00000001525	SINCAM013977
ENSACAP00000001526	SINCAM008305
ENSACAP00000001527	SINCAM011347
ENSACAP00000001529	SINCAM005367
ENSACAP00000001532	SINCAM000180
ENSACAP00000001533	SINCAM003793
ENSACAP00000001535	SINCAM000831
ENSACAP00000001536	SINCAM922871
ENSACAP00000001537	SINCAM007558
ENSACAP00000001538	SINCAM000971
ENSACAP00000001539	SINCAM010732
ENSACAP00000001540	SINCAM006492
ENSACAP00000001541	SINCAM011264
ENSACAP00000001544	SINCAM004340
ENSACAP00000001545	SINCAM004263
ENSACAP00000001546	SINCAM002685
ENSACAP00000001547	SINCAM002987
ENSACAP00000001548	SINCAM014262
ENSACAP00000001549	SINCAM011269
ENSACAP00000001550	SINCAM003173
ENSACAP00000001553	SINCAM011126
ENSACAP00000001554	SINCAM009538
ENSACAP00000001558	SINCAM012689
ENSACAP00000001560	SINCAM006408
ENSACAP00000001562	SINCAM011127
ENSACAP00000001564	SINCAM004342
ENSACAP00000001565	SINCAM001580
ENSACAP00000001566	SINCAM001820
ENSACAP00000001567	SINCAM004796
ENSACAP00000001568	SINCAM007849
ENSACAP00000001569	SINCAM007374
ENSACAP00000001570	SINCAM003170
ENSACAP00000001571	SINCAM922018
ENSACAP00000001575	SINCAM001916
ENSACAP00000001577	SINCAM015063
ENSACAP00000001579	SINCAM012687
ENSACAP00000001580	SINCAM003443
ENSACAP00000001583	SINCAM003168
ENSACAP00000001584	SINCAM007548
ENSACAP00000001585	SINCAM011140
ENSACAP00000001589	SINCAM012686
ENSACAP00000001590	SINCAM009536
ENSACAP00000001591	SINCAM007700
ENSACAP00000001592	SINCAM011270
ENSACAP00000001593	SINCAM005356
ENSACAP00000001594	SINCAM900210
ENSACAP00000001595	SINCAM921304
ENSACAP00000001597	SINCAM006494
ENSACAP00000001598	SINCAM921206
ENSACAP00000001599	SINCAM006267
ENSACAP00000001602	SINCAM921305
ENSACAP00000001603	SINCAM920573
ENSACAP00000001604	SINCAM008194
ENSACAP00000001605	SINCAM007560
ENSACAP00000001606	SINCAM003556
ENSACAP00000001607	SINCAM014000
ENSACAP00000001609	SINCAM013638
ENSACAP00000001610	SINCAM003648
ENSACAP00000001611	SINCAM008483
ENSACAP00000001612	SINCAM010573
ENSACAP00000001613	SINCAM000084
ENSACAP00000001614	SINCAM920509
ENSACAP00000001615	SINCAM009725
ENSACAP00000001618	SINCAM005724
ENSACAP00000001619	SINCAM002408
ENSACAP00000001620	SINCAM001560
ENSACAP00000001622	SINCAM003908
ENSACAP00000001623	SINCAM002714
ENSACAP00000001624	SINCAM920975
ENSACAP00000001625	SINCAM007702
ENSACAP00000001626	SINCAM006143
ENSACAP00000001627	SINCAM004343
ENSACAP00000001628	SINCAM003011
ENSACAP00000001629	SINCAM018108
ENSACAP00000001630	SINCAM001917
ENSACAP00000001631	SINCAM001344
ENSACAP00000001635	SINCAM011382
ENSACAP00000001637	SINCAM011281
ENSACAP00000001639	SINCAM001921
ENSACAP00000001640	SINCAM011075
ENSACAP00000001641	SINCAM921820
ENSACAP00000001643	SINCAM007703
ENSACAP00000001644	SINCAM011122
ENSACAP00000001645	SINCAM006541
ENSACAP00000001648	SINCAM009653
ENSACAP00000001651	SINCAM921081
ENSACAP00000001653	SINCAM010682
ENSACAP00000001656	SINCAM003867
ENSACAP00000001660	SINCAM000590
ENSACAP00000001663	SINCAM000045
ENSACAP00000001665	SINCAM003786
ENSACAP00000001666	SINCAM006922
ENSACAP00000001667	SINCAM921642
ENSACAP00000001669	SINCAM004607
ENSACAP00000001671	SINCAM003167
ENSACAP00000001672	SINCAM009401
ENSACAP00000001676	SINCAM006142
ENSACAP00000001678	SINCAM009853
ENSACAP00000001679	SINCAM000835
ENSACAP00000001681	SINCAM006429
ENSACAP00000001682	SINCAM002687
ENSACAP00000001684	SINCAM003866
ENSACAP00000001685	SINCAM001861
ENSACAP00000001687	SINCAM922561
ENSACAP00000001690	SINCAM006136
ENSACAP00000001691	SINCAM922019
ENSACAP00000001694	SINCAM004139
ENSACAP00000001695	SINCAM008196
ENSACAP00000001696	SINCAM011349
ENSACAP00000001697	SINCAM003166
ENSACAP00000001699	SINCAM002831
ENSACAP00000001700	SINCAM004485
ENSACAP00000001701	SINCAM001828
ENSACAP00000001702	SINCAM010666
ENSACAP00000001703	SINCAM007739
ENSACAP00000001707	SINCAM002713
ENSACAP00000001708	SINCAM920871
ENSACAP00000001709	SINCAM011176
ENSACAP00000001710	SINCAM005216
ENSACAP00000001714	SINCAM008768
ENSACAP00000001715	SINCAM004344
ENSACAP00000001716	SINCAM004497
ENSACAP00000001718	SINCAM012286
ENSACAP00000001719	SINCAM920575
ENSACAP00000001720	SINCAM003140
ENSACAP00000001721	SINCAM002729
ENSACAP00000001723	SINCAM013083
ENSACAP00000001727	SINCAM001993
ENSACAP00000001728	SINCAM010576
ENSACAP00000001729	SINCAM009984
ENSACAP00000001730	SINCAM004762
ENSACAP00000001731	SINCAM000805
ENSACAP00000001733	SINCAM011138
ENSACAP00000001735	SINCAM011857
ENSACAP00000001736	SINCAM002199
ENSACAP00000001737	SINCAM002688
ENSACAP00000001739	SINCAM007543
ENSACAP00000001740	SINCAM008790
ENSACAP00000001742	SINCAM013162
ENSACAP00000001743	SINCAM005217
ENSACAP00000001746	SINCAM013810
ENSACAP00000001747	SINCAM922842
ENSACAP00000001748	SINCAM003778
ENSACAP00000001749	SINCAM003165
ENSACAP00000001750	SINCAM003779
ENSACAP00000001753	SINCAM920907
ENSACAP00000001754	SINCAM007544
ENSACAP00000001755	SINCAM001811
ENSACAP00000001758	SINCAM009781
ENSACAP00000001759	SINCAM922571
ENSACAP00000001760	SINCAM011953
ENSACAP00000001761	SINCAM014407
ENSACAP00000001763	SINCAM920576
ENSACAP00000001764	SINCAM012483
ENSACAP00000001765	SINCAM003910
ENSACAP00000001766	SINCAM013998
ENSACAP00000001767	SINCAM003912
ENSACAP00000001768	SINCAM922841
ENSACAP00000001771	SINCAM007121
ENSACAP00000001772	SINCAM015473
ENSACAP00000001773	SINCAM004798
ENSACAP00000001774	SINCAM921643
ENSACAP00000001775	SINCAM007561
ENSACAP00000001776	SINCAM009300
ENSACAP00000001779	SINCAM008308
ENSACAP00000001780	SINCAM009985
ENSACAP00000001782	SINCAM920980
ENSACAP00000001783	SINCAM010655
ENSACAP00000001784	SINCAM015470
ENSACAP00000001785	SINCAM011226
ENSACAP00000001786	SINCAM921285
ENSACAP00000001787	SINCAM012990
ENSACAP00000001788	SINCAM004689
ENSACAP00000001790	SINCAM009402
ENSACAP00000001791	SINCAM007533
ENSACAP00000001792	SINCAM017588
ENSACAP00000001795	SINCAM013250
ENSACAP00000001796	SINCAM920754
ENSACAP00000001797	SINCAM007532
ENSACAP00000001799	SINCAM006668
ENSACAP00000001802	SINCAM006096
ENSACAP00000001803	SINCAM003913
ENSACAP00000001805	SINCAM900029
ENSACAP00000001806	SINCAM004265
ENSACAP00000001807	SINCAM000972
ENSACAP00000001810	SINCAM013997
ENSACAP00000001812	SINCAM008309
ENSACAP00000001815	SINCAM920908
ENSACAP00000001816	SINCAM920832
ENSACAP00000001818	SINCAM006409
ENSACAP00000001821	SINCAM012558
ENSACAP00000001822	SINCAM007545
ENSACAP00000001824	SINCAM003865
ENSACAP00000001825	SINCAM012287
ENSACAP00000001826	SINCAM007122
ENSACAP00000001827	SINCAM004498
ENSACAP00000001828	SINCAM007531
ENSACAP00000001830	SINCAM014706
ENSACAP00000001831	SINCAM011227
ENSACAP00000001832	SINCAM004761
ENSACAP00000001833	SINCAM012982
ENSACAP00000001834	SINCAM922248
ENSACAP00000001835	SINCAM009403
ENSACAP00000001837	SINCAM000290
ENSACAP00000001839	SINCAM017195
ENSACAP00000001840	SINCAM007546
ENSACAP00000001841	SINCAM008242
ENSACAP00000001842	SINCAM008785
ENSACAP00000001844	SINCAM004056
ENSACAP00000001847	SINCAM000941
ENSACAP00000001848	SINCAM923082
ENSACAP00000001849	SINCAM006669
ENSACAP00000001851	SINCAM007547
ENSACAP00000001852	SINCAM004990
ENSACAP00000001856	SINCAM004609
ENSACAP00000001859	SINCAM008462
ENSACAP00000001861	SINCAM011229
ENSACAP00000001862	SINCAM002506
ENSACAP00000001863	SINCAM010668
ENSACAP00000001864	SINCAM000291
ENSACAP00000001865	SINCAM900030
ENSACAP00000001866	SINCAM005429
ENSACAP00000001870	SINCAM004345
ENSACAP00000001873	SINCAM004346
ENSACAP00000001874	SINCAM014294
ENSACAP00000001875	SINCAM000804
ENSACAP00000001878	SINCAM002986
ENSACAP00000001879	SINCAM000454
ENSACAP00000001880	SINCAM007864
ENSACAP00000001883	SINCAM007284
ENSACAP00000001884	SINCAM001043
ENSACAP00000001885	SINCAM004688
ENSACAP00000001886	SINCAM012557
ENSACAP00000001887	SINCAM002985
ENSACAP00000001888	SINCAM007092
ENSACAP00000001889	SINCAM007530
ENSACAP00000001891	SINCAM003682
ENSACAP00000001892	SINCAM014406
ENSACAP00000001895	SINCAM013980
ENSACAP00000001897	SINCAM004006
ENSACAP00000001898	SINCAM013703
ENSACAP00000001899	SINCAM011205
ENSACAP00000001902	SINCAM922249
ENSACAP00000001903	SINCAM003442
ENSACAP00000001906	SINCAM015975
ENSACAP00000001907	SINCAM003981
ENSACAP00000001908	SINCAM009404
ENSACAP00000001909	SINCAM004611
ENSACAP00000001910	SINCAM012215
ENSACAP00000001911	SINCAM017653
ENSACAP00000001912	SINCAM013086
ENSACAP00000001913	SINCAM004269
ENSACAP00000001914	SINCAM009705
ENSACAP00000001915	SINCAM001044
ENSACAP00000001917	SINCAM004760
ENSACAP00000001918	SINCAM004488
ENSACAP00000001920	SINCAM922460
ENSACAP00000001922	SINCAM004686
ENSACAP00000001923	SINCAM015831
ENSACAP00000001924	SINCAM006093
ENSACAP00000001927	SINCAM014409
ENSACAP00000001930	SINCAM006428
ENSACAP00000001931	SINCAM000591
ENSACAP00000001932	SINCAM000179
ENSACAP00000001934	SINCAM009405
ENSACAP00000001936	SINCAM922242
ENSACAP00000001937	SINCAM011913
ENSACAP00000001938	SINCAM003916
ENSACAP00000001940	SINCAM014357
ENSACAP00000001941	SINCAM002689
ENSACAP00000001942	SINCAM921328
ENSACAP00000001943	SINCAM011734
ENSACAP00000001944	SINCAM011856
ENSACAP00000001945	SINCAM005725
ENSACAP00000001948	SINCAM000453
ENSACAP00000001949	SINCAM007529
ENSACAP00000001950	SINCAM000452
ENSACAP00000001951	SINCAM012815
ENSACAP00000001952	SINCAM003164
ENSACAP00000001953	SINCAM003755
ENSACAP00000001956	SINCAM006410
ENSACAP00000001957	SINCAM000178
ENSACAP00000001958	SINCAM921222
ENSACAP00000001959	SINCAM920453
ENSACAP00000001965	SINCAM000292
ENSACAP00000001966	SINCAM008012
ENSACAP00000001967	SINCAM011653
ENSACAP00000001969	SINCAM012556
ENSACAP00000001973	SINCAM014777
ENSACAP00000001974	SINCAM004759
ENSACAP00000001975	SINCAM922619
ENSACAP00000001976	SINCAM004799
ENSACAP00000001980	SINCAM000592
ENSACAP00000001982	SINCAM010726
ENSACAP00000001983	SINCAM007285
ENSACAP00000001984	SINCAM003980
ENSACAP00000001985	SINCAM008310
ENSACAP00000001987	SINCAM003574
ENSACAP00000001988	SINCAM016213
ENSACAP00000001989	SINCAM010078
ENSACAP00000001991	SINCAM000593
ENSACAP00000001994	SINCAM000801
ENSACAP00000001995	SINCAM016449
ENSACAP00000002001	SINCAM009170
ENSACAP00000002002	SINCAM921131
ENSACAP00000002004	SINCAM003329
ENSACAP00000002005	SINCAM922741
ENSACAP00000002006	SINCAM008326
ENSACAP00000002008	SINCAM007286
ENSACAP00000002009	SINCAM002691
ENSACAP00000002010	SINCAM005199
ENSACAP00000002011	SINCAM012289
ENSACAP00000002012	SINCAM003979
ENSACAP00000002013	SINCAM010640
ENSACAP00000002014	SINCAM001784
ENSACAP00000002015	SINCAM018095
ENSACAP00000002017	SINCAM011731
ENSACAP00000002019	SINCAM008989
ENSACAP00000002021	SINCAM920471
ENSACAP00000002022	SINCAM000666
ENSACAP00000002023	SINCAM004115
ENSACAP00000002033	SINCAM007860
ENSACAP00000002034	SINCAM011729
ENSACAP00000002035	SINCAM001045
ENSACAP00000002037	SINCAM004489
ENSACAP00000002038	SINCAM900233
ENSACAP00000002039	SINCAM002692
ENSACAP00000002041	SINCAM920891
ENSACAP00000002042	SINCAM921948
ENSACAP00000002043	SINCAM012907
ENSACAP00000002044	SINCAM922504
ENSACAP00000002046	SINCAM006425
ENSACAP00000002047	SINCAM004912
ENSACAP00000002048	SINCAM004758
ENSACAP00000002050	SINCAM005219
ENSACAP00000002051	SINCAM000476
ENSACAP00000002052	SINCAM920872
ENSACAP00000002055	SINCAM010262
ENSACAP00000002056	SINCAM000451
ENSACAP00000002057	SINCAM011728
ENSACAP00000002059	SINCAM003978
ENSACAP00000002061	SINCAM010042
ENSACAP00000002062	SINCAM011727
ENSACAP00000002063	SINCAM004800
ENSACAP00000002065	SINCAM000797
ENSACAP00000002067	SINCAM000594
ENSACAP00000002069	SINCAM007095
ENSACAP00000002072	SINCAM005432
ENSACAP00000002073	SINCAM010047
ENSACAP00000002075	SINCAM002108
ENSACAP00000002077	SINCAM007528
ENSACAP00000002078	SINCAM003163
ENSACAP00000002079	SINCAM012139
ENSACAP00000002080	SINCAM003328
ENSACAP00000002087	SINCAM013025
ENSACAP00000002090	SINCAM011206
ENSACAP00000002092	SINCAM009100
ENSACAP00000002096	SINCAM000296
ENSACAP00000002098	SINCAM921221
ENSACAP00000002099	SINCAM002693
ENSACAP00000002101	SINCAM002694
ENSACAP00000002104	SINCAM012291
ENSACAP00000002105	SINCAM008197
ENSACAP00000002107	SINCAM006091
ENSACAP00000002108	SINCAM004914
ENSACAP00000002109	SINCAM008536
ENSACAP00000002111	SINCAM000595
ENSACAP00000002113	SINCAM004612
ENSACAP00000002115	SINCAM004270
ENSACAP00000002117	SINCAM001863
ENSACAP00000002118	SINCAM920699
ENSACAP00000002119	SINCAM006177
ENSACAP00000002122	SINCAM011726
ENSACAP00000002123	SINCAM006238
ENSACAP00000002124	SINCAM004803
ENSACAP00000002125	SINCAM003977
ENSACAP00000002126	SINCAM000298
ENSACAP00000002127	SINCAM006622
ENSACAP00000002132	SINCAM003918
ENSACAP00000002134	SINCAM007705
ENSACAP00000002136	SINCAM007368
ENSACAP00000002137	SINCAM011854
ENSACAP00000002138	SINCAM001046
ENSACAP00000002140	SINCAM007367
ENSACAP00000002141	SINCAM920665
ENSACAP00000002142	SINCAM010669
ENSACAP00000002143	SINCAM921776
ENSACAP00000002144	SINCAM009381
ENSACAP00000002145	SINCAM000301
ENSACAP00000002146	SINCAM000975
ENSACAP00000002147	SINCAM003919
ENSACAP00000002148	SINCAM006288
ENSACAP00000002149	SINCAM900235
ENSACAP00000002150	SINCAM014007
ENSACAP00000002152	SINCAM000055
ENSACAP00000002153	SINCAM005221
ENSACAP00000002154	SINCAM001829
ENSACAP00000002155	SINCAM007706
ENSACAP00000002156	SINCAM013729
ENSACAP00000002158	SINCAM007526
ENSACAP00000002159	SINCAM009371
ENSACAP00000002161	SINCAM012682
ENSACAP00000002162	SINCAM920976
ENSACAP00000002164	SINCAM017974
ENSACAP00000002165	SINCAM000302
ENSACAP00000002167	SINCAM012301
ENSACAP00000002170	SINCAM000303
ENSACAP00000002171	SINCAM008292
ENSACAP00000002172	SINCAM004823
ENSACAP00000002174	SINCAM001578
ENSACAP00000002175	SINCAM003456
ENSACAP00000002176	SINCAM010988
ENSACAP00000002177	SINCAM005066
ENSACAP00000002178	SINCAM002109
ENSACAP00000002179	SINCAM007708
ENSACAP00000002180	SINCAM000726
ENSACAP00000002181	SINCAM006089
ENSACAP00000002182	SINCAM004118
ENSACAP00000002184	SINCAM001830
ENSACAP00000002185	SINCAM010663
ENSACAP00000002186	SINCAM012300
ENSACAP00000002187	SINCAM921915
ENSACAP00000002188	SINCAM005426
ENSACAP00000002189	SINCAM015120
ENSACAP00000002190	SINCAM009171
ENSACAP00000002191	SINCAM003457
ENSACAP00000002193	SINCAM008291
ENSACAP00000002194	SINCAM011230
ENSACAP00000002196	SINCAM004804
ENSACAP00000002197	SINCAM003517
ENSACAP00000002201	SINCAM013930
ENSACAP00000002203	SINCAM002784
ENSACAP00000002204	SINCAM000840
ENSACAP00000002206	SINCAM009436
ENSACAP00000002208	SINCAM001831
ENSACAP00000002209	SINCAM001922
ENSACAP00000002211	SINCAM006411
ENSACAP00000002212	SINCAM009695
ENSACAP00000002213	SINCAM920664
ENSACAP00000002216	SINCAM921189
ENSACAP00000002218	SINCAM014401
ENSACAP00000002219	SINCAM005222
ENSACAP00000002222	SINCAM003440
ENSACAP00000002224	SINCAM006087
ENSACAP00000002225	SINCAM006274
ENSACAP00000002227	SINCAM002113
ENSACAP00000002228	SINCAM012293
ENSACAP00000002229	SINCAM007322
ENSACAP00000002230	SINCAM000597
ENSACAP00000002231	SINCAM000725
ENSACAP00000002232	SINCAM003334
ENSACAP00000002233	SINCAM000104
ENSACAP00000002234	SINCAM000976
ENSACAP00000002235	SINCAM006085
ENSACAP00000002238	SINCAM003333
ENSACAP00000002239	SINCAM920853
ENSACAP00000002240	SINCAM001832
ENSACAP00000002245	SINCAM001957
ENSACAP00000002247	SINCAM009693
ENSACAP00000002248	SINCAM920977
ENSACAP00000002249	SINCAM006083
ENSACAP00000002253	SINCAM004757
ENSACAP00000002255	SINCAM004824
ENSACAP00000002256	SINCAM920541
ENSACAP00000002257	SINCAM003439
ENSACAP00000002258	SINCAM010581
ENSACAP00000002260	SINCAM003880
ENSACAP00000002261	SINCAM007316
ENSACAP00000002262	SINCAM003709
ENSACAP00000002264	SINCAM008290
ENSACAP00000002265	SINCAM002978
ENSACAP00000002266	SINCAM015666
ENSACAP00000002267	SINCAM007865
ENSACAP00000002268	SINCAM000598
ENSACAP00000002269	SINCAM015353
ENSACAP00000002271	SINCAM003438
ENSACAP00000002273	SINCAM007525
ENSACAP00000002274	SINCAM920477
ENSACAP00000002275	SINCAM004825
ENSACAP00000002276	SINCAM922043
ENSACAP00000002277	SINCAM006413
ENSACAP00000002279	SINCAM000600
ENSACAP00000002280	SINCAM000977
ENSACAP00000002281	SINCAM920978
ENSACAP00000002282	SINCAM008203
ENSACAP00000002284	SINCAM013384
ENSACAP00000002286	SINCAM006014
ENSACAP00000002287	SINCAM008289
ENSACAP00000002288	SINCAM003497
ENSACAP00000002289	SINCAM015142
ENSACAP00000002290	SINCAM001789
ENSACAP00000002291	SINCAM013381
ENSACAP00000002293	SINCAM922889
ENSACAP00000002294	SINCAM004490
ENSACAP00000002297	SINCAM007522
ENSACAP00000002298	SINCAM004685
ENSACAP00000002299	SINCAM009384
ENSACAP00000002300	SINCAM005425
ENSACAP00000002301	SINCAM015141
ENSACAP00000002304	SINCAM004755
ENSACAP00000002305	SINCAM012683
ENSACAP00000002310	SINCAM005224
ENSACAP00000002313	SINCAM900021
ENSACAP00000002316	SINCAM000113
ENSACAP00000002317	SINCAM011725
ENSACAP00000002325	SINCAM006081
ENSACAP00000002326	SINCAM010670
ENSACAP00000002327	SINCAM010877
ENSACAP00000002328	SINCAM002176
ENSACAP00000002330	SINCAM900022
ENSACAP00000002331	SINCAM006414
ENSACAP00000002332	SINCAM003708
ENSACAP00000002333	SINCAM006015
ENSACAP00000002335	SINCAM013194
ENSACAP00000002336	SINCAM009383
ENSACAP00000002337	SINCAM921958
ENSACAP00000002338	SINCAM003707
ENSACAP00000002339	SINCAM005225
ENSACAP00000002342	SINCAM012056
ENSACAP00000002343	SINCAM005823
ENSACAP00000002345	SINCAM005727
ENSACAP00000002346	SINCAM922329
ENSACAP00000002347	SINCAM001772
ENSACAP00000002350	SINCAM009680
ENSACAP00000002352	SINCAM009458
ENSACAP00000002354	SINCAM002287
ENSACAP00000002357	SINCAM004751
ENSACAP00000002358	SINCAM002357
ENSACAP00000002360	SINCAM011724
ENSACAP00000002361	SINCAM009678
ENSACAP00000002362	SINCAM003706
ENSACAP00000002363	SINCAM005821
ENSACAP00000002365	SINCAM006416
ENSACAP00000002368	SINCAM016060
ENSACAP00000002370	SINCAM004501
ENSACAP00000002372	SINCAM003331
ENSACAP00000002373	SINCAM001577
ENSACAP00000002374	SINCAM001650
ENSACAP00000002375	SINCAM012681
ENSACAP00000002376	SINCAM013955
ENSACAP00000002377	SINCAM002177
ENSACAP00000002379	SINCAM921956
ENSACAP00000002380	SINCAM014155
ENSACAP00000002385	SINCAM004750
ENSACAP00000002386	SINCAM007979
ENSACAP00000002387	SINCAM008696
ENSACAP00000002388	SINCAM920534
ENSACAP00000002392	SINCAM010683
ENSACAP00000002394	SINCAM003705
ENSACAP00000002395	SINCAM004805
ENSACAP00000002397	SINCAM001773
ENSACAP00000002399	SINCAM012303
ENSACAP00000002400	SINCAM922539
ENSACAP00000002401	SINCAM921537
ENSACAP00000002402	SINCAM013379
ENSACAP00000002403	SINCAM005728
ENSACAP00000002404	SINCAM012304
ENSACAP00000002405	SINCAM011120
ENSACAP00000002406	SINCAM004806
ENSACAP00000002407	SINCAM920797
ENSACAP00000002410	SINCAM003520
ENSACAP00000002413	SINCAM004078
ENSACAP00000002414	SINCAM004502
ENSACAP00000002415	SINCAM012058
ENSACAP00000002417	SINCAM007292
ENSACAP00000002419	SINCAM013367
ENSACAP00000002421	SINCAM005226
ENSACAP00000002423	SINCAM003922
ENSACAP00000002424	SINCAM009056
ENSACAP00000002426	SINCAM009459
ENSACAP00000002427	SINCAM010671
ENSACAP00000002433	SINCAM007520
ENSACAP00000002434	SINCAM009460
ENSACAP00000002435	SINCAM004684
ENSACAP00000002436	SINCAM007709
ENSACAP00000002437	SINCAM010401
ENSACAP00000002438	SINCAM009988
ENSACAP00000002439	SINCAM002509
ENSACAP00000002440	SINCAM009359
ENSACAP00000002441	SINCAM004683
ENSACAP00000002442	SINCAM013385
ENSACAP00000002444	SINCAM006424
ENSACAP00000002445	SINCAM012602
ENSACAP00000002447	SINCAM002977
ENSACAP00000002448	SINCAM009677
ENSACAP00000002449	SINCAM006796
ENSACAP00000002450	SINCAM004535
ENSACAP00000002453	SINCAM011722
ENSACAP00000002455	SINCAM008288
ENSACAP00000002456	SINCAM921167
ENSACAP00000002457	SINCAM008698
ENSACAP00000002458	SINCAM000102
ENSACAP00000002463	SINCAM002510
ENSACAP00000002465	SINCAM005729
ENSACAP00000002467	SINCAM017251
ENSACAP00000002468	SINCAM922397
ENSACAP00000002470	SINCAM006279
ENSACAP00000002471	SINCAM010954
ENSACAP00000002472	SINCAM010585
ENSACAP00000002473	SINCAM006417
ENSACAP00000002475	SINCAM005457
ENSACAP00000002476	SINCAM000101
ENSACAP00000002477	SINCAM011415
ENSACAP00000002479	SINCAM921461
ENSACAP00000002481	SINCAM012601
ENSACAP00000002484	SINCAM007830
ENSACAP00000002485	SINCAM004462
ENSACAP00000002486	SINCAM922346
ENSACAP00000002487	SINCAM003808
ENSACAP00000002490	SINCAM921418
ENSACAP00000002491	SINCAM900214
ENSACAP00000002492	SINCAM012693
ENSACAP00000002493	SINCAM001874
ENSACAP00000002494	SINCAM010955
ENSACAP00000002495	SINCAM922890
ENSACAP00000002496	SINCAM001833
ENSACAP00000002497	SINCAM012315
ENSACAP00000002499	SINCAM010351
ENSACAP00000002500	SINCAM000829
ENSACAP00000002502	SINCAM012600
ENSACAP00000002506	SINCAM008285
ENSACAP00000002509	SINCAM017248
ENSACAP00000002511	SINCAM007519
ENSACAP00000002514	SINCAM921330
ENSACAP00000002516	SINCAM011416
ENSACAP00000002517	SINCAM004682
ENSACAP00000002518	SINCAM006672
ENSACAP00000002519	SINCAM013614
ENSACAP00000002521	SINCAM011721
ENSACAP00000002524	SINCAM003790
ENSACAP00000002526	SINCAM922532
ENSACAP00000002529	SINCAM005010
ENSACAP00000002531	SINCAM000307
ENSACAP00000002533	SINCAM002115
ENSACAP00000002534	SINCAM003920
ENSACAP00000002538	SINCAM009692
ENSACAP00000002540	SINCAM008737
ENSACAP00000002542	SINCAM012091
ENSACAP00000002543	SINCAM011123
ENSACAP00000002545	SINCAM009331
ENSACAP00000002549	SINCAM011720
ENSACAP00000002550	SINCAM009197
ENSACAP00000002551	SINCAM013937
ENSACAP00000002553	SINCAM014722
ENSACAP00000002554	SINCAM007345
ENSACAP00000002559	SINCAM013362
ENSACAP00000002560	SINCAM010956
ENSACAP00000002561	SINCAM007415
ENSACAP00000002564	SINCAM016832
ENSACAP00000002566	SINCAM000308
ENSACAP00000002567	SINCAM004461
ENSACAP00000002568	SINCAM009329
ENSACAP00000002570	SINCAM003524
ENSACAP00000002571	SINCAM007942
ENSACAP00000002572	SINCAM008284
ENSACAP00000002574	SINCAM004807
ENSACAP00000002575	SINCAM922616
ENSACAP00000002577	SINCAM920511
ENSACAP00000002579	SINCAM921613
ENSACAP00000002580	SINCAM013223
ENSACAP00000002582	SINCAM013938
ENSACAP00000002583	SINCAM920512
ENSACAP00000002585	SINCAM011718
ENSACAP00000002586	SINCAM921582
ENSACAP00000002589	SINCAM003525
ENSACAP00000002590	SINCAM920691
ENSACAP00000002592	SINCAM009476
ENSACAP00000002593	SINCAM013679
ENSACAP00000002595	SINCAM006277
ENSACAP00000002596	SINCAM006421
ENSACAP00000002597	SINCAM008200
ENSACAP00000002598	SINCAM004808
ENSACAP00000002599	SINCAM002178
ENSACAP00000002600	SINCAM921331
ENSACAP00000002602	SINCAM005227
ENSACAP00000002604	SINCAM012316
ENSACAP00000002606	SINCAM010958
ENSACAP00000002607	SINCAM011308
ENSACAP00000002608	SINCAM922341
ENSACAP00000002609	SINCAM920858
ENSACAP00000002610	SINCAM010959
ENSACAP00000002612	SINCAM921040
ENSACAP00000002614	SINCAM012090
ENSACAP00000002616	SINCAM922342
ENSACAP00000002617	SINCAM000602
ENSACAP00000002618	SINCAM003315
ENSACAP00000002619	SINCAM000310
ENSACAP00000002620	SINCAM004991
ENSACAP00000002621	SINCAM001777
ENSACAP00000002622	SINCAM921366
ENSACAP00000002626	SINCAM004536
ENSACAP00000002627	SINCAM009477
ENSACAP00000002628	SINCAM013678
ENSACAP00000002630	SINCAM010961
ENSACAP00000002631	SINCAM922258
ENSACAP00000002632	SINCAM011351
ENSACAP00000002633	SINCAM004680
ENSACAP00000002634	SINCAM001008
ENSACAP00000002635	SINCAM004310
ENSACAP00000002637	SINCAM012855
ENSACAP00000002638	SINCAM005644
ENSACAP00000002639	SINCAM007341
ENSACAP00000002640	SINCAM004809
ENSACAP00000002644	SINCAM920568
ENSACAP00000002645	SINCAM921217
ENSACAP00000002646	SINCAM001882
ENSACAP00000002647	SINCAM007371
ENSACAP00000002648	SINCAM004919
ENSACAP00000002649	SINCAM007828
ENSACAP00000002650	SINCAM011535
ENSACAP00000002652	SINCAM004305
ENSACAP00000002654	SINCAM013376
ENSACAP00000002655	SINCAM005656
ENSACAP00000002656	SINCAM003416
ENSACAP00000002657	SINCAM013202
ENSACAP00000002658	SINCAM000239
ENSACAP00000002661	SINCAM012317
ENSACAP00000002662	SINCAM009707
ENSACAP00000002663	SINCAM004127
ENSACAP00000002664	SINCAM920585
ENSACAP00000002665	SINCAM003526
ENSACAP00000002666	SINCAM004504
ENSACAP00000002669	SINCAM007340
ENSACAP00000002671	SINCAM921169
ENSACAP00000002672	SINCAM014026
ENSACAP00000002673	SINCAM013011
ENSACAP00000002674	SINCAM003527
ENSACAP00000002677	SINCAM013677
ENSACAP00000002680	SINCAM006420
ENSACAP00000002681	SINCAM009327
ENSACAP00000002682	SINCAM921332
ENSACAP00000002683	SINCAM010353
ENSACAP00000002688	SINCAM014930
ENSACAP00000002689	SINCAM008283
ENSACAP00000002690	SINCAM003436
ENSACAP00000002691	SINCAM001778
ENSACAP00000002692	SINCAM007366
ENSACAP00000002693	SINCAM920684
ENSACAP00000002696	SINCAM010354
ENSACAP00000002697	SINCAM921538
ENSACAP00000002698	SINCAM004071
ENSACAP00000002700	SINCAM008891
ENSACAP00000002701	SINCAM004133
ENSACAP00000002702	SINCAM922309
ENSACAP00000002703	SINCAM007361
ENSACAP00000002707	SINCAM001790
ENSACAP00000002708	SINCAM922257
ENSACAP00000002712	SINCAM009326
ENSACAP00000002713	SINCAM922915
ENSACAP00000002716	SINCAM001779
ENSACAP00000002717	SINCAM004812
ENSACAP00000002718	SINCAM003809
ENSACAP00000002719	SINCAM015414
ENSACAP00000002721	SINCAM002289
ENSACAP00000002723	SINCAM016253
ENSACAP00000002724	SINCAM000311
ENSACAP00000002725	SINCAM010355
ENSACAP00000002726	SINCAM015326
ENSACAP00000002727	SINCAM921614
ENSACAP00000002728	SINCAM009198
ENSACAP00000002729	SINCAM005730
ENSACAP00000002731	SINCAM013377
ENSACAP00000002732	SINCAM007359
ENSACAP00000002733	SINCAM015560
ENSACAP00000002737	SINCAM003437
ENSACAP00000002738	SINCAM002264
ENSACAP00000002740	SINCAM921490
ENSACAP00000002742	SINCAM006504
ENSACAP00000002743	SINCAM007436
ENSACAP00000002744	SINCAM921965
ENSACAP00000002745	SINCAM921154
ENSACAP00000002746	SINCAM000828
ENSACAP00000002747	SINCAM015859
ENSACAP00000002748	SINCAM011547
ENSACAP00000002751	SINCAM003521
ENSACAP00000002753	SINCAM921423
ENSACAP00000002757	SINCAM012728
ENSACAP00000002759	SINCAM003522
ENSACAP00000002760	SINCAM921424
ENSACAP00000002762	SINCAM920586
ENSACAP00000002763	SINCAM000238
ENSACAP00000002764	SINCAM009994
ENSACAP00000002766	SINCAM923028
ENSACAP00000002769	SINCAM007699
ENSACAP00000002773	SINCAM009709
ENSACAP00000002774	SINCAM001780
ENSACAP00000002779	SINCAM001781
ENSACAP00000002780	SINCAM013378
ENSACAP00000002781	SINCAM001073
ENSACAP00000002782	SINCAM004306
ENSACAP00000002786	SINCAM004813
ENSACAP00000002788	SINCAM920468
ENSACAP00000002790	SINCAM004308
ENSACAP00000002794	SINCAM920692
ENSACAP00000002795	SINCAM015322
ENSACAP00000002797	SINCAM004135
ENSACAP00000002805	SINCAM001233
ENSACAP00000002809	SINCAM003810
ENSACAP00000002810	SINCAM920435
ENSACAP00000002811	SINCAM012331
ENSACAP00000002813	SINCAM920436
ENSACAP00000002815	SINCAM009711
ENSACAP00000002816	SINCAM002970
ENSACAP00000002818	SINCAM006840
ENSACAP00000002819	SINCAM007439
ENSACAP00000002821	SINCAM004069
ENSACAP00000002822	SINCAM922713
ENSACAP00000002823	SINCAM001836
ENSACAP00000002825	SINCAM015140
ENSACAP00000002827	SINCAM001574
ENSACAP00000002828	SINCAM007656
ENSACAP00000002829	SINCAM000071
ENSACAP00000002831	SINCAM003545
ENSACAP00000002832	SINCAM003812
ENSACAP00000002833	SINCAM004125
ENSACAP00000002835	SINCAM921295
ENSACAP00000002836	SINCAM000237
ENSACAP00000002840	SINCAM000604
ENSACAP00000002841	SINCAM000312
ENSACAP00000002842	SINCAM013808
ENSACAP00000002845	SINCAM004556
ENSACAP00000002847	SINCAM921296
ENSACAP00000002848	SINCAM006839
ENSACAP00000002850	SINCAM010153
ENSACAP00000002857	SINCAM015986
ENSACAP00000002859	SINCAM000818
ENSACAP00000002860	SINCAM000819
ENSACAP00000002861	SINCAM000571
ENSACAP00000002862	SINCAM000236
ENSACAP00000002865	SINCAM001765
ENSACAP00000002866	SINCAM006167
ENSACAP00000002867	SINCAM001782
ENSACAP00000002868	SINCAM016255
ENSACAP00000002874	SINCAM001756
ENSACAP00000002878	SINCAM007440
ENSACAP00000002883	SINCAM004785
ENSACAP00000002885	SINCAM010936
ENSACAP00000002891	SINCAM921246
ENSACAP00000002892	SINCAM004124
ENSACAP00000002894	SINCAM000605
ENSACAP00000002896	SINCAM000813
ENSACAP00000002897	SINCAM006500
ENSACAP00000002898	SINCAM922318
ENSACAP00000002901	SINCAM005142
ENSACAP00000002903	SINCAM006168
ENSACAP00000002905	SINCAM000235
ENSACAP00000002910	SINCAM003814
ENSACAP00000002911	SINCAM004828
ENSACAP00000002916	SINCAM920514
ENSACAP00000002917	SINCAM015106
ENSACAP00000002918	SINCAM000313
ENSACAP00000002919	SINCAM001049
ENSACAP00000002920	SINCAM014687
ENSACAP00000002921	SINCAM922256
ENSACAP00000002922	SINCAM003890
ENSACAP00000002925	SINCAM004815
ENSACAP00000002926	SINCAM007290
ENSACAP00000002927	SINCAM001075
ENSACAP00000002928	SINCAM921523
ENSACAP00000002929	SINCAM006837
ENSACAP00000002931	SINCAM010144
ENSACAP00000002933	SINCAM005799
ENSACAP00000002937	SINCAM007657
ENSACAP00000002938	SINCAM010685
ENSACAP00000002939	SINCAM012148
ENSACAP00000002941	SINCAM004816
ENSACAP00000002946	SINCAM009710
ENSACAP00000002948	SINCAM014786
ENSACAP00000002949	SINCAM005966
ENSACAP00000002950	SINCAM006673
ENSACAP00000002953	SINCAM003815
ENSACAP00000002954	SINCAM922056
ENSACAP00000002957	SINCAM012147
ENSACAP00000002959	SINCAM009712
ENSACAP00000002961	SINCAM921376
ENSACAP00000002963	SINCAM002283
ENSACAP00000002964	SINCAM005865
ENSACAP00000002965	SINCAM921224
ENSACAP00000002967	SINCAM012319
ENSACAP00000002969	SINCAM007441
ENSACAP00000002970	SINCAM006385
ENSACAP00000002971	SINCAM002256
ENSACAP00000002974	SINCAM001839
ENSACAP00000002975	SINCAM921425
ENSACAP00000002977	SINCAM005311
ENSACAP00000002978	SINCAM014985
ENSACAP00000002980	SINCAM001700
ENSACAP00000002981	SINCAM005108
ENSACAP00000002982	SINCAM002282
ENSACAP00000002984	SINCAM006835
ENSACAP00000002985	SINCAM012146
ENSACAP00000002986	SINCAM004818
ENSACAP00000002988	SINCAM000814
ENSACAP00000002992	SINCAM002281
ENSACAP00000002993	SINCAM003530
ENSACAP00000002994	SINCAM003907
ENSACAP00000002995	SINCAM005715
ENSACAP00000002996	SINCAM010310
ENSACAP00000002997	SINCAM920752
ENSACAP00000002999	SINCAM013200
ENSACAP00000003000	SINCAM012320
ENSACAP00000003001	SINCAM002226
ENSACAP00000003002	SINCAM013036
ENSACAP00000003003	SINCAM014272
ENSACAP00000003004	SINCAM005109
ENSACAP00000003005	SINCAM005714
ENSACAP00000003007	SINCAM921377
ENSACAP00000003008	SINCAM007735
ENSACAP00000003010	SINCAM009924
ENSACAP00000003011	SINCAM920625
ENSACAP00000003012	SINCAM921378
ENSACAP00000003014	SINCAM005110
ENSACAP00000003017	SINCAM001076
ENSACAP00000003019	SINCAM000979
ENSACAP00000003021	SINCAM007445
ENSACAP00000003022	SINCAM001573
ENSACAP00000003023	SINCAM006321
ENSACAP00000003024	SINCAM003906
ENSACAP00000003028	SINCAM005863
ENSACAP00000003030	SINCAM013883
ENSACAP00000003031	SINCAM010308
ENSACAP00000003032	SINCAM012944
ENSACAP00000003034	SINCAM005712
ENSACAP00000003035	SINCAM001572
ENSACAP00000003036	SINCAM011737
ENSACAP00000003037	SINCAM007446
ENSACAP00000003038	SINCAM005111
ENSACAP00000003039	SINCAM013199
ENSACAP00000003040	SINCAM013363
ENSACAP00000003043	SINCAM013198
ENSACAP00000003044	SINCAM006388
ENSACAP00000003045	SINCAM004132
ENSACAP00000003046	SINCAM007989
ENSACAP00000003047	SINCAM922689
ENSACAP00000003048	SINCAM001077
ENSACAP00000003049	SINCAM006169
ENSACAP00000003050	SINCAM004831
ENSACAP00000003051	SINCAM005615
ENSACAP00000003052	SINCAM006170
ENSACAP00000003053	SINCAM013032
ENSACAP00000003054	SINCAM005862
ENSACAP00000003056	SINCAM012722
ENSACAP00000003057	SINCAM016899
ENSACAP00000003064	SINCAM004073
ENSACAP00000003065	SINCAM921542
ENSACAP00000003068	SINCAM007447
ENSACAP00000003069	SINCAM900139
ENSACAP00000003070	SINCAM004328
ENSACAP00000003072	SINCAM004074
ENSACAP00000003073	SINCAM004832
ENSACAP00000003075	SINCAM001840
ENSACAP00000003076	SINCAM012144
ENSACAP00000003077	SINCAM011738
ENSACAP00000003079	SINCAM922260
ENSACAP00000003080	SINCAM007379
ENSACAP00000003081	SINCAM010146
ENSACAP00000003083	SINCAM007891
ENSACAP00000003084	SINCAM006675
ENSACAP00000003086	SINCAM005860
ENSACAP00000003087	SINCAM000314
ENSACAP00000003088	SINCAM014027
ENSACAP00000003089	SINCAM010307
ENSACAP00000003090	SINCAM004819
ENSACAP00000003091	SINCAM000343
ENSACAP00000003094	SINCAM011106
ENSACAP00000003095	SINCAM000109
ENSACAP00000003096	SINCAM004833
ENSACAP00000003097	SINCAM921803
ENSACAP00000003098	SINCAM006389
ENSACAP00000003099	SINCAM001570
ENSACAP00000003100	SINCAM900133
ENSACAP00000003101	SINCAM016051
ENSACAP00000003105	SINCAM003546
ENSACAP00000003107	SINCAM920557
ENSACAP00000003108	SINCAM921465
ENSACAP00000003110	SINCAM013870
ENSACAP00000003112	SINCAM920972
ENSACAP00000003113	SINCAM001841
ENSACAP00000003116	SINCAM000108
ENSACAP00000003118	SINCAM010075
ENSACAP00000003120	SINCAM900132
ENSACAP00000003121	SINCAM921464
ENSACAP00000003122	SINCAM000612
ENSACAP00000003124	SINCAM010074
ENSACAP00000003126	SINCAM012428
ENSACAP00000003127	SINCAM016674
ENSACAP00000003129	SINCAM003121
ENSACAP00000003130	SINCAM004834
ENSACAP00000003131	SINCAM004014
ENSACAP00000003132	SINCAM012019
ENSACAP00000003134	SINCAM004835
ENSACAP00000003135	SINCAM010893
ENSACAP00000003137	SINCAM922480
ENSACAP00000003139	SINCAM001021
ENSACAP00000003140	SINCAM920558
ENSACAP00000003141	SINCAM006833
ENSACAP00000003142	SINCAM007448
ENSACAP00000003143	SINCAM002375
ENSACAP00000003152	SINCAM013373
ENSACAP00000003156	SINCAM010072
ENSACAP00000003157	SINCAM003541
ENSACAP00000003158	SINCAM013965
ENSACAP00000003163	SINCAM013374
ENSACAP00000003164	SINCAM001842
ENSACAP00000003165	SINCAM013360
ENSACAP00000003166	SINCAM010070
ENSACAP00000003167	SINCAM007890
ENSACAP00000003169	SINCAM000119
ENSACAP00000003171	SINCAM005112
ENSACAP00000003172	SINCAM009483
ENSACAP00000003175	SINCAM922536
ENSACAP00000003177	SINCAM004836
ENSACAP00000003179	SINCAM007733
ENSACAP00000003183	SINCAM010147
ENSACAP00000003184	SINCAM003828
ENSACAP00000003186	SINCAM004327
ENSACAP00000003189	SINCAM013443
ENSACAP00000003190	SINCAM015154
ENSACAP00000003191	SINCAM008420
ENSACAP00000003192	SINCAM010876
ENSACAP00000003194	SINCAM003698
ENSACAP00000003195	SINCAM000205
ENSACAP00000003196	SINCAM001843
ENSACAP00000003197	SINCAM007732
ENSACAP00000003198	SINCAM008938
ENSACAP00000003200	SINCAM008966
ENSACAP00000003202	SINCAM011662
ENSACAP00000003203	SINCAM010938
ENSACAP00000003204	SINCAM007449
ENSACAP00000003208	SINCAM009466
ENSACAP00000003210	SINCAM010148
ENSACAP00000003212	SINCAM010069
ENSACAP00000003214	SINCAM921380
ENSACAP00000003215	SINCAM922537
ENSACAP00000003216	SINCAM003699
ENSACAP00000003218	SINCAM007731
ENSACAP00000003221	SINCAM009481
ENSACAP00000003222	SINCAM900145
ENSACAP00000003224	SINCAM006378
ENSACAP00000003227	SINCAM016064
ENSACAP00000003229	SINCAM003544
ENSACAP00000003230	SINCAM008751
ENSACAP00000003231	SINCAM010983
ENSACAP00000003233	SINCAM008422
ENSACAP00000003240	SINCAM012335
ENSACAP00000003241	SINCAM001360
ENSACAP00000003242	SINCAM921858
ENSACAP00000003243	SINCAM920971
ENSACAP00000003245	SINCAM000207
ENSACAP00000003247	SINCAM010149
ENSACAP00000003250	SINCAM014024
ENSACAP00000003253	SINCAM920559
ENSACAP00000003254	SINCAM922007
ENSACAP00000003256	SINCAM004662
ENSACAP00000003257	SINCAM920658
ENSACAP00000003260	SINCAM014477
ENSACAP00000003263	SINCAM922745
ENSACAP00000003264	SINCAM009052
ENSACAP00000003265	SINCAM000209
ENSACAP00000003266	SINCAM000234
ENSACAP00000003267	SINCAM008880
ENSACAP00000003269	SINCAM001845
ENSACAP00000003270	SINCAM002654
ENSACAP00000003273	SINCAM003479
ENSACAP00000003275	SINCAM005710
ENSACAP00000003276	SINCAM010150
ENSACAP00000003277	SINCAM920694
ENSACAP00000003278	SINCAM004329
ENSACAP00000003279	SINCAM007518
ENSACAP00000003280	SINCAM016141
ENSACAP00000003281	SINCAM004330
ENSACAP00000003283	SINCAM012336
ENSACAP00000003285	SINCAM920959
ENSACAP00000003286	SINCAM008423
ENSACAP00000003287	SINCAM005115
ENSACAP00000003288	SINCAM011373
ENSACAP00000003289	SINCAM921673
ENSACAP00000003290	SINCAM920542
ENSACAP00000003291	SINCAM004298
ENSACAP00000003292	SINCAM008939
ENSACAP00000003294	SINCAM008940
ENSACAP00000003295	SINCAM006830
ENSACAP00000003296	SINCAM016063
ENSACAP00000003297	SINCAM003827
ENSACAP00000003298	SINCAM014900
ENSACAP00000003299	SINCAM003586
ENSACAP00000003300	SINCAM006379
ENSACAP00000003302	SINCAM003547
ENSACAP00000003305	SINCAM921771
ENSACAP00000003306	SINCAM002655
ENSACAP00000003307	SINCAM015974
ENSACAP00000003308	SINCAM001080
ENSACAP00000003311	SINCAM006380
ENSACAP00000003312	SINCAM003494
ENSACAP00000003313	SINCAM000981
ENSACAP00000003316	SINCAM001991
[truncated: 9,902 more rows]
