# Supplementary material for: Reconstruction of proto-vertebrate, proto-cyclostome and proto-gnathostome genomes provides new insights into early vertebrate evolution
Source: Nat Commun. 2021 Jul 23;12:4489. doi: 10.1038/s41467-021-24573-z (PMC8302630; doi:10.1038/s41467-021-24573-z)
Supplement: Supplementary file 4 — Supplementary Data 1 [file 41467_2021_24573_MOESM4_ESM.zip › SuppData1/orthologs/ANOCA-CANFA.txt]

ENSACAP00000005936	ENSCAFP00000014731
ENSACAP00000017014	ENSCAFP00000004893
ENSACAP00000000964	ENSCAFP00000021101
ENSACAP00000006833	ENSCAFP00000000536
ENSACAP00000001737	ENSCAFP00000026820
ENSACAP00000013552	ENSCAFP00000014703
ENSACAP00000011817	ENSCAFP00000014101
ENSACAP00000005957	ENSCAFP00000010599
ENSACAP00000008269	ENSCAFP00000016175
ENSACAP00000008564	ENSCAFP00000041478
ENSACAP00000003299	ENSCAFP00000041897
ENSACAP00000009158	ENSCAFP00000011228
ENSACAP00000001723	ENSCAFP00000025792
ENSACAP00000014601	ENSCAFP00000020532
ENSACAP00000005110	ENSCAFP00000000844
ENSACAP00000014675	ENSCAFP00000006503
ENSACAP00000014993	ENSCAFP00000004514
ENSACAP00000017344	ENSCAFP00000019636
ENSACAP00000012678	ENSCAFP00000008815
ENSACAP00000015321	ENSCAFP00000012433
ENSACAP00000015067	ENSCAFP00000022926
ENSACAP00000003045	ENSCAFP00000015206
ENSACAP00000002376	ENSCAFP00000018010
ENSACAP00000015078	ENSCAFP00000003668
ENSACAP00000014992	ENSCAFP00000003657
ENSACAP00000016695	ENSCAFP00000028428
ENSACAP00000005988	ENSCAFP00000026110
ENSACAP00000007603	ENSCAFP00000007426
ENSACAP00000005444	ENSCAFP00000035869
ENSACAP00000016112	ENSCAFP00000041440
ENSACAP00000000193	ENSCAFP00000026713
ENSACAP00000006987	ENSCAFP00000028894
ENSACAP00000005007	ENSCAFP00000010159
ENSACAP00000013643	ENSCAFP00000016670
ENSACAP00000010047	ENSCAFP00000025741
ENSACAP00000018690	ENSCAFP00000028253
ENSACAP00000004219	ENSCAFP00000023060
ENSACAP00000015494	ENSCAFP00000023616
ENSACAP00000004078	ENSCAFP00000029957
ENSACAP00000001088	ENSCAFP00000007014
ENSACAP00000015698	ENSCAFP00000001849
ENSACAP00000008406	ENSCAFP00000025988
ENSACAP00000012838	ENSCAFP00000029580
ENSACAP00000009680	ENSCAFP00000027190
ENSACAP00000007792	ENSCAFP00000032029
ENSACAP00000018412	ENSCAFP00000012523
ENSACAP00000017761	ENSCAFP00000012527
ENSACAP00000019211	ENSCAFP00000012528
ENSACAP00000007789	ENSCAFP00000012512
ENSACAP00000017650	ENSCAFP00000021250
ENSACAP00000012446	ENSCAFP00000014319
ENSACAP00000006460	ENSCAFP00000038033
ENSACAP00000003419	ENSCAFP00000025582
ENSACAP00000015858	ENSCAFP00000035150
ENSACAP00000001119	ENSCAFP00000003298
ENSACAP00000015929	ENSCAFP00000002012
ENSACAP00000007518	ENSCAFP00000024610
ENSACAP00000011870	ENSCAFP00000024137
ENSACAP00000000777	ENSCAFP00000003277
ENSACAP00000011796	ENSCAFP00000018115
ENSACAP00000009619	ENSCAFP00000015735
ENSACAP00000001319	ENSCAFP00000017392
ENSACAP00000016817	ENSCAFP00000012144
ENSACAP00000006086	ENSCAFP00000018258
ENSACAP00000016842	ENSCAFP00000025261
ENSACAP00000002959	ENSCAFP00000011525
ENSACAP00000011884	ENSCAFP00000012786
ENSACAP00000016298	ENSCAFP00000000688
ENSACAP00000000477	ENSCAFP00000028846
ENSACAP00000013286	ENSCAFP00000004119
ENSACAP00000019060	ENSCAFP00000037844
ENSACAP00000011970	ENSCAFP00000019894
ENSACAP00000012809	ENSCAFP00000004239
ENSACAP00000014097	ENSCAFP00000041229
ENSACAP00000005123	ENSCAFP00000039048
ENSACAP00000012263	ENSCAFP00000025974
ENSACAP00000016998	ENSCAFP00000017436
ENSACAP00000009190	ENSCAFP00000000191
ENSACAP00000000083	ENSCAFP00000016481
ENSACAP00000004428	ENSCAFP00000011295
ENSACAP00000002974	ENSCAFP00000041377
ENSACAP00000008599	ENSCAFP00000011055
ENSACAP00000022297	ENSCAFP00000037675
ENSACAP00000011579	ENSCAFP00000028469
ENSACAP00000004949	ENSCAFP00000005175
ENSACAP00000007355	ENSCAFP00000000678
ENSACAP00000018297	ENSCAFP00000004185
ENSACAP00000015927	ENSCAFP00000001898
ENSACAP00000014517	ENSCAFP00000034643
ENSACAP00000016774	ENSCAFP00000010553
ENSACAP00000007485	ENSCAFP00000011914
ENSACAP00000006473	ENSCAFP00000003505
ENSACAP00000019597	ENSCAFP00000012034
ENSACAP00000021579	ENSCAFP00000006614
ENSACAP00000003327	ENSCAFP00000028666
ENSACAP00000000079	ENSCAFP00000016043
ENSACAP00000001174	ENSCAFP00000016786
ENSACAP00000009131	ENSCAFP00000022750
ENSACAP00000015338	ENSCAFP00000035073
ENSACAP00000010928	ENSCAFP00000013243
ENSACAP00000010696	ENSCAFP00000014218
ENSACAP00000005094	ENSCAFP00000042751
ENSACAP00000016443	ENSCAFP00000019792
ENSACAP00000012452	ENSCAFP00000022068
ENSACAP00000005904	ENSCAFP00000023624
ENSACAP00000012803	ENSCAFP00000001306
ENSACAP00000008215	ENSCAFP00000020713
ENSACAP00000009961	ENSCAFP00000013047
ENSACAP00000013070	ENSCAFP00000026382
ENSACAP00000014146	ENSCAFP00000009752
ENSACAP00000013946	ENSCAFP00000023231
ENSACAP00000015780	ENSCAFP00000027825
ENSACAP00000002299	ENSCAFP00000018637
ENSACAP00000006047	ENSCAFP00000038852
ENSACAP00000009598	ENSCAFP00000036156
ENSACAP00000003471	ENSCAFP00000004138
ENSACAP00000003380	ENSCAFP00000025317
ENSACAP00000007070	ENSCAFP00000027841
ENSACAP00000007401	ENSCAFP00000029742
ENSACAP00000009600	ENSCAFP00000016350
ENSACAP00000018998	ENSCAFP00000025289
ENSACAP00000000860	ENSCAFP00000029577
ENSACAP00000011711	ENSCAFP00000005947
ENSACAP00000017664	ENSCAFP00000019815
ENSACAP00000000195	ENSCAFP00000016801
ENSACAP00000010451	ENSCAFP00000017186
ENSACAP00000011342	ENSCAFP00000019101
ENSACAP00000003308	ENSCAFP00000031903
ENSACAP00000014909	ENSCAFP00000036507
ENSACAP00000015061	ENSCAFP00000019811
ENSACAP00000016420	ENSCAFP00000022462
ENSACAP00000011989	ENSCAFP00000024310
ENSACAP00000004060	ENSCAFP00000020467
ENSACAP00000006661	ENSCAFP00000011995
ENSACAP00000010344	ENSCAFP00000018117
ENSACAP00000011938	ENSCAFP00000021690
ENSACAP00000008723	ENSCAFP00000022596
ENSACAP00000012354	ENSCAFP00000008348
ENSACAP00000008800	ENSCAFP00000023182
ENSACAP00000000609	ENSCAFP00000018253
ENSACAP00000015558	ENSCAFP00000002791
ENSACAP00000005087	ENSCAFP00000022118
ENSACAP00000014183	ENSCAFP00000014825
ENSACAP00000005792	ENSCAFP00000012387
ENSACAP00000010506	ENSCAFP00000017550
ENSACAP00000009513	ENSCAFP00000018354
ENSACAP00000002901	ENSCAFP00000024345
ENSACAP00000013575	ENSCAFP00000010341
ENSACAP00000012544	ENSCAFP00000010262
ENSACAP00000015144	ENSCAFP00000022958
ENSACAP00000016973	ENSCAFP00000005775
ENSACAP00000020331	ENSCAFP00000001922
ENSACAP00000007051	ENSCAFP00000005678
ENSACAP00000019114	ENSCAFP00000000979
ENSACAP00000007918	ENSCAFP00000022990
ENSACAP00000015012	ENSCAFP00000013479
ENSACAP00000004435	ENSCAFP00000021172
ENSACAP00000009498	ENSCAFP00000018541
ENSACAP00000001475	ENSCAFP00000001491
ENSACAP00000003976	ENSCAFP00000018897
ENSACAP00000008062	ENSCAFP00000002001
ENSACAP00000001594	ENSCAFP00000001025
ENSACAP00000010217	ENSCAFP00000029725
ENSACAP00000004865	ENSCAFP00000022577
ENSACAP00000003655	ENSCAFP00000013959
ENSACAP00000011875	ENSCAFP00000013459
ENSACAP00000002928	ENSCAFP00000007656
ENSACAP00000000665	ENSCAFP00000021476
ENSACAP00000000868	ENSCAFP00000004543
ENSACAP00000016976	ENSCAFP00000042734
ENSACAP00000009221	ENSCAFP00000004699
ENSACAP00000016880	ENSCAFP00000023374
ENSACAP00000005302	ENSCAFP00000015628
ENSACAP00000010646	ENSCAFP00000029371
ENSACAP00000007917	ENSCAFP00000018107
ENSACAP00000019641	ENSCAFP00000041937
ENSACAP00000007896	ENSCAFP00000018097
ENSACAP00000004457	ENSCAFP00000021381
ENSACAP00000015885	ENSCAFP00000023677
ENSACAP00000002426	ENSCAFP00000020181
ENSACAP00000002385	ENSCAFP00000003057
ENSACAP00000017474	ENSCAFP00000042913
ENSACAP00000005740	ENSCAFP00000030233
ENSACAP00000016069	ENSCAFP00000041421
ENSACAP00000007667	ENSCAFP00000007210
ENSACAP00000017526	ENSCAFP00000018683
ENSACAP00000010676	ENSCAFP00000001179
ENSACAP00000015435	ENSCAFP00000032670
ENSACAP00000014665	ENSCAFP00000010258
ENSACAP00000000942	ENSCAFP00000005013
ENSACAP00000009728	ENSCAFP00000027533
ENSACAP00000018182	ENSCAFP00000037510
ENSACAP00000013525	ENSCAFP00000019445
ENSACAP00000001427	ENSCAFP00000042805
ENSACAP00000015468	ENSCAFP00000027189
ENSACAP00000004783	ENSCAFP00000015344
ENSACAP00000008216	ENSCAFP00000015347
ENSACAP00000007865	ENSCAFP00000036079
ENSACAP00000018145	ENSCAFP00000011829
ENSACAP00000012872	ENSCAFP00000030086
ENSACAP00000019293	ENSCAFP00000023803
ENSACAP00000012146	ENSCAFP00000001165
ENSACAP00000009720	ENSCAFP00000016128
ENSACAP00000005943	ENSCAFP00000020918
ENSACAP00000000973	ENSCAFP00000040632
ENSACAP00000013030	ENSCAFP00000003004
ENSACAP00000001579	ENSCAFP00000025369
ENSACAP00000012461	ENSCAFP00000029086
ENSACAP00000022538	ENSCAFP00000026399
ENSACAP00000005645	ENSCAFP00000023863
ENSACAP00000001953	ENSCAFP00000004789
ENSACAP00000002296	ENSCAFP00000008867
ENSACAP00000016164	ENSCAFP00000021003
ENSACAP00000006602	ENSCAFP00000003598
ENSACAP00000003200	ENSCAFP00000030367
ENSACAP00000009074	ENSCAFP00000014716
ENSACAP00000012719	ENSCAFP00000004331
ENSACAP00000010570	ENSCAFP00000002488
ENSACAP00000001753	ENSCAFP00000034674
ENSACAP00000001589	ENSCAFP00000025245
ENSACAP00000019903	ENSCAFP00000030999
ENSACAP00000009777	ENSCAFP00000013904
ENSACAP00000012169	ENSCAFP00000009236
ENSACAP00000006466	ENSCAFP00000020942
ENSACAP00000013796	ENSCAFP00000027123
ENSACAP00000015089	ENSCAFP00000016465
ENSACAP00000010728	ENSCAFP00000028496
ENSACAP00000014628	ENSCAFP00000025949
ENSACAP00000014351	ENSCAFP00000006408
ENSACAP00000006234	ENSCAFP00000020623
ENSACAP00000000607	ENSCAFP00000019067
ENSACAP00000019708	ENSCAFP00000021123
ENSACAP00000018133	ENSCAFP00000002572
ENSACAP00000008532	ENSCAFP00000015681
ENSACAP00000019778	ENSCAFP00000015600
ENSACAP00000008554	ENSCAFP00000015697
ENSACAP00000006509	ENSCAFP00000005055
ENSACAP00000004623	ENSCAFP00000008315
ENSACAP00000000901	ENSCAFP00000010158
ENSACAP00000010851	ENSCAFP00000023232
ENSACAP00000003028	ENSCAFP00000014368
ENSACAP00000002875	ENSCAFP00000002336
ENSACAP00000010760	ENSCAFP00000001557
ENSACAP00000012326	ENSCAFP00000004162
ENSACAP00000014689	ENSCAFP00000031518
ENSACAP00000008887	ENSCAFP00000023110
ENSACAP00000006450	ENSCAFP00000022969
ENSACAP00000020101	ENSCAFP00000040206
ENSACAP00000003697	ENSCAFP00000003716
ENSACAP00000003684	ENSCAFP00000003708
ENSACAP00000016389	ENSCAFP00000022960
ENSACAP00000009858	ENSCAFP00000020170
ENSACAP00000010293	ENSCAFP00000012996
ENSACAP00000023319	ENSCAFP00000027024
ENSACAP00000008109	ENSCAFP00000018239
ENSACAP00000015543	ENSCAFP00000001241
ENSACAP00000022398	ENSCAFP00000013467
ENSACAP00000008947	ENSCAFP00000006489
ENSACAP00000000177	ENSCAFP00000019378
ENSACAP00000014072	ENSCAFP00000021364
ENSACAP00000009330	ENSCAFP00000006932
ENSACAP00000011900	ENSCAFP00000014166
ENSACAP00000019169	ENSCAFP00000009996
ENSACAP00000005299	ENSCAFP00000004775
ENSACAP00000012130	ENSCAFP00000010009
ENSACAP00000008363	ENSCAFP00000011007
ENSACAP00000003188	ENSCAFP00000030087
ENSACAP00000009106	ENSCAFP00000001366
ENSACAP00000014036	ENSCAFP00000001321
ENSACAP00000007060	ENSCAFP00000043077
ENSACAP00000017072	ENSCAFP00000004485
ENSACAP00000020615	ENSCAFP00000040526
ENSACAP00000000594	ENSCAFP00000015470
ENSACAP00000016644	ENSCAFP00000042532
ENSACAP00000008014	ENSCAFP00000035513
ENSACAP00000000027	ENSCAFP00000012421
ENSACAP00000000226	ENSCAFP00000024642
ENSACAP00000007738	ENSCAFP00000010770
ENSACAP00000013047	ENSCAFP00000024338
ENSACAP00000020901	ENSCAFP00000006187
ENSACAP00000003852	ENSCAFP00000025113
ENSACAP00000002156	ENSCAFP00000005216
ENSACAP00000006137	ENSCAFP00000017041
ENSACAP00000017488	ENSCAFP00000039810
ENSACAP00000006741	ENSCAFP00000012677
ENSACAP00000021155	ENSCAFP00000002774
ENSACAP00000000981	ENSCAFP00000020878
ENSACAP00000009209	ENSCAFP00000002131
ENSACAP00000003253	ENSCAFP00000003031
ENSACAP00000015434	ENSCAFP00000024289
ENSACAP00000013959	ENSCAFP00000001307
ENSACAP00000012315	ENSCAFP00000042339
ENSACAP00000016268	ENSCAFP00000008984
ENSACAP00000021250	ENSCAFP00000036076
ENSACAP00000016001	ENSCAFP00000008259
ENSACAP00000006310	ENSCAFP00000026616
ENSACAP00000013784	ENSCAFP00000028568
ENSACAP00000001714	ENSCAFP00000028560
ENSACAP00000005065	ENSCAFP00000041145
ENSACAP00000000988	ENSCAFP00000018218
ENSACAP00000002892	ENSCAFP00000031887
ENSACAP00000002010	ENSCAFP00000020325
ENSACAP00000002775	ENSCAFP00000035638
ENSACAP00000007811	ENSCAFP00000010756
ENSACAP00000014205	ENSCAFP00000004620
ENSACAP00000019837	ENSCAFP00000008390
ENSACAP00000003452	ENSCAFP00000028873
ENSACAP00000022607	ENSCAFP00000025456
ENSACAP00000001464	ENSCAFP00000028160
ENSACAP00000023161	ENSCAFP00000030020
ENSACAP00000007133	ENSCAFP00000018839
ENSACAP00000009262	ENSCAFP00000041849
ENSACAP00000007144	ENSCAFP00000042471
ENSACAP00000007166	ENSCAFP00000037953
ENSACAP00000011447	ENSCAFP00000009132
ENSACAP00000012845	ENSCAFP00000015936
ENSACAP00000003423	ENSCAFP00000008783
ENSACAP00000013145	ENSCAFP00000003035
ENSACAP00000008617	ENSCAFP00000031600
ENSACAP00000016589	ENSCAFP00000013874
ENSACAP00000016612	ENSCAFP00000039644
ENSACAP00000000766	ENSCAFP00000017037
ENSACAP00000001550	ENSCAFP00000001426
ENSACAP00000005884	ENSCAFP00000010681
ENSACAP00000016217	ENSCAFP00000008523
ENSACAP00000013260	ENSCAFP00000021553
ENSACAP00000010212	ENSCAFP00000029683
ENSACAP00000012546	ENSCAFP00000020737
ENSACAP00000005192	ENSCAFP00000000032
ENSACAP00000011119	ENSCAFP00000039820
ENSACAP00000016014	ENSCAFP00000039613
ENSACAP00000018669	ENSCAFP00000037408
ENSACAP00000002209	ENSCAFP00000029570
ENSACAP00000005144	ENSCAFP00000024003
ENSACAP00000013190	ENSCAFP00000005367
ENSACAP00000015982	ENSCAFP00000022150
ENSACAP00000003038	ENSCAFP00000029639
ENSACAP00000014062	ENSCAFP00000013939
ENSACAP00000017531	ENSCAFP00000018700
ENSACAP00000008252	ENSCAFP00000001191
ENSACAP00000016064	ENSCAFP00000018942
ENSACAP00000014392	ENSCAFP00000003177
ENSACAP00000012143	ENSCAFP00000023790
ENSACAP00000020312	ENSCAFP00000018292
ENSACAP00000013258	ENSCAFP00000019683
ENSACAP00000012231	ENSCAFP00000014137
ENSACAP00000012123	ENSCAFP00000020384
ENSACAP00000015884	ENSCAFP00000017429
ENSACAP00000008258	ENSCAFP00000036652
ENSACAP00000010223	ENSCAFP00000008824
ENSACAP00000011216	ENSCAFP00000024276
ENSACAP00000011928	ENSCAFP00000004919
ENSACAP00000006406	ENSCAFP00000005317
ENSACAP00000016440	ENSCAFP00000015478
ENSACAP00000011920	ENSCAFP00000027600
ENSACAP00000011449	ENSCAFP00000022673
ENSACAP00000019094	ENSCAFP00000020233
ENSACAP00000000792	ENSCAFP00000001958
ENSACAP00000019131	ENSCAFP00000012263
ENSACAP00000010667	ENSCAFP00000004740
ENSACAP00000008195	ENSCAFP00000006886
ENSACAP00000005631	ENSCAFP00000002376
ENSACAP00000000062	ENSCAFP00000013729
ENSACAP00000014378	ENSCAFP00000021570
ENSACAP00000016349	ENSCAFP00000013230
ENSACAP00000002530	ENSCAFP00000025076
ENSACAP00000007132	ENSCAFP00000036551
ENSACAP00000017264	ENSCAFP00000002446
ENSACAP00000008704	ENSCAFP00000038471
ENSACAP00000002301	ENSCAFP00000002925
ENSACAP00000002289	ENSCAFP00000002924
ENSACAP00000006631	ENSCAFP00000011342
ENSACAP00000019584	ENSCAFP00000031222
ENSACAP00000011435	ENSCAFP00000027100
ENSACAP00000014149	ENSCAFP00000010211
ENSACAP00000017519	ENSCAFP00000024154
ENSACAP00000018385	ENSCAFP00000027229
ENSACAP00000003635	ENSCAFP00000038401
ENSACAP00000015536	ENSCAFP00000013877
ENSACAP00000007357	ENSCAFP00000005116
ENSACAP00000017648	ENSCAFP00000020107
ENSACAP00000004922	ENSCAFP00000003966
ENSACAP00000010908	ENSCAFP00000013583
ENSACAP00000016710	ENSCAFP00000019645
ENSACAP00000006787	ENSCAFP00000025091
ENSACAP00000017120	ENSCAFP00000004554
ENSACAP00000007712	ENSCAFP00000042713
ENSACAP00000002813	ENSCAFP00000009964
ENSACAP00000003779	ENSCAFP00000018157
ENSACAP00000006029	ENSCAFP00000016851
ENSACAP00000006838	ENSCAFP00000004942
ENSACAP00000003121	ENSCAFP00000020374
ENSACAP00000004681	ENSCAFP00000015121
ENSACAP00000008548	ENSCAFP00000027678
ENSACAP00000019498	ENSCAFP00000021753
ENSACAP00000008475	ENSCAFP00000028620
ENSACAP00000017189	ENSCAFP00000020375
ENSACAP00000004745	ENSCAFP00000023164
ENSACAP00000017734	ENSCAFP00000036831
ENSACAP00000008306	ENSCAFP00000038936
ENSACAP00000016647	ENSCAFP00000004845
ENSACAP00000015123	ENSCAFP00000036441
ENSACAP00000022446	ENSCAFP00000000299
ENSACAP00000015154	ENSCAFP00000026000
ENSACAP00000005587	ENSCAFP00000029873
ENSACAP00000006756	ENSCAFP00000000550
ENSACAP00000005040	ENSCAFP00000009897
ENSACAP00000007413	ENSCAFP00000032071
ENSACAP00000007085	ENSCAFP00000001786
ENSACAP00000011502	ENSCAFP00000038509
ENSACAP00000007942	ENSCAFP00000014184
ENSACAP00000010004	ENSCAFP00000037679
ENSACAP00000010045	ENSCAFP00000005292
ENSACAP00000020018	ENSCAFP00000013398
ENSACAP00000015725	ENSCAFP00000011536
ENSACAP00000011167	ENSCAFP00000020404
ENSACAP00000011157	ENSCAFP00000003172
ENSACAP00000008008	ENSCAFP00000006427
ENSACAP00000000803	ENSCAFP00000015605
ENSACAP00000008345	ENSCAFP00000005101
ENSACAP00000003367	ENSCAFP00000024052
ENSACAP00000000928	ENSCAFP00000024306
ENSACAP00000004184	ENSCAFP00000009488
ENSACAP00000007474	ENSCAFP00000023599
ENSACAP00000001458	ENSCAFP00000007651
ENSACAP00000014103	ENSCAFP00000011875
ENSACAP00000014765	ENSCAFP00000024108
ENSACAP00000004657	ENSCAFP00000015277
ENSACAP00000008815	ENSCAFP00000027492
ENSACAP00000016406	ENSCAFP00000014581
ENSACAP00000010376	ENSCAFP00000035619
ENSACAP00000005810	ENSCAFP00000024019
ENSACAP00000011557	ENSCAFP00000031589
ENSACAP00000015652	ENSCAFP00000017479
ENSACAP00000013834	ENSCAFP00000036252
ENSACAP00000020730	ENSCAFP00000036663
ENSACAP00000002635	ENSCAFP00000008996
ENSACAP00000006227	ENSCAFP00000002884
ENSACAP00000005008	ENSCAFP00000024409
ENSACAP00000008138	ENSCAFP00000007560
ENSACAP00000015424	ENSCAFP00000005895
ENSACAP00000004083	ENSCAFP00000001057
ENSACAP00000011214	ENSCAFP00000005803
ENSACAP00000015437	ENSCAFP00000026118
ENSACAP00000007790	ENSCAFP00000027873
ENSACAP00000011160	ENSCAFP00000027380
ENSACAP00000005916	ENSCAFP00000040628
ENSACAP00000016208	ENSCAFP00000018734
ENSACAP00000012562	ENSCAFP00000003369
ENSACAP00000015914	ENSCAFP00000000511
ENSACAP00000010954	ENSCAFP00000008964
ENSACAP00000006737	ENSCAFP00000027972
ENSACAP00000006791	ENSCAFP00000027955
ENSACAP00000010102	ENSCAFP00000027458
ENSACAP00000014348	ENSCAFP00000013818
ENSACAP00000017517	ENSCAFP00000021258
ENSACAP00000021427	ENSCAFP00000029749
ENSACAP00000007540	ENSCAFP00000029933
ENSACAP00000009392	ENSCAFP00000011826
ENSACAP00000005518	ENSCAFP00000010606
ENSACAP00000008283	ENSCAFP00000013783
ENSACAP00000012104	ENSCAFP00000014278
ENSACAP00000002914	ENSCAFP00000008430
ENSACAP00000004731	ENSCAFP00000017072
ENSACAP00000005602	ENSCAFP00000010647
ENSACAP00000020911	ENSCAFP00000026031
ENSACAP00000001116	ENSCAFP00000017880
ENSACAP00000006511	ENSCAFP00000001183
ENSACAP00000015474	ENSCAFP00000011396
ENSACAP00000003716	ENSCAFP00000007003
ENSACAP00000012914	ENSCAFP00000002982
ENSACAP00000016554	ENSCAFP00000010757
ENSACAP00000005262	ENSCAFP00000010535
ENSACAP00000006654	ENSCAFP00000008003
ENSACAP00000015593	ENSCAFP00000016804
ENSACAP00000017421	ENSCAFP00000013721
ENSACAP00000010082	ENSCAFP00000013170
ENSACAP00000005303	ENSCAFP00000014998
ENSACAP00000008303	ENSCAFP00000004081
ENSACAP00000010652	ENSCAFP00000000938
ENSACAP00000015583	ENSCAFP00000026148
ENSACAP00000011008	ENSCAFP00000030253
ENSACAP00000005226	ENSCAFP00000036535
ENSACAP00000008088	ENSCAFP00000005014
ENSACAP00000003237	ENSCAFP00000024021
ENSACAP00000017194	ENSCAFP00000035949
ENSACAP00000002437	ENSCAFP00000038277
ENSACAP00000007432	ENSCAFP00000024667
ENSACAP00000007938	ENSCAFP00000014770
ENSACAP00000007692	ENSCAFP00000027739
ENSACAP00000002841	ENSCAFP00000005389
ENSACAP00000003050	ENSCAFP00000022385
ENSACAP00000005716	ENSCAFP00000012208
ENSACAP00000009466	ENSCAFP00000035961
ENSACAP00000006764	ENSCAFP00000024410
ENSACAP00000011676	ENSCAFP00000004364
ENSACAP00000016592	ENSCAFP00000013933
ENSACAP00000001387	ENSCAFP00000001409
ENSACAP00000004700	ENSCAFP00000019708
ENSACAP00000016253	ENSCAFP00000013071
ENSACAP00000010516	ENSCAFP00000021775
ENSACAP00000002693	ENSCAFP00000014784
ENSACAP00000005027	ENSCAFP00000012942
ENSACAP00000020603	ENSCAFP00000034803
ENSACAP00000002664	ENSCAFP00000035306
ENSACAP00000015074	ENSCAFP00000023001
ENSACAP00000000234	ENSCAFP00000042901
ENSACAP00000016353	ENSCAFP00000008944
ENSACAP00000014973	ENSCAFP00000024882
ENSACAP00000005221	ENSCAFP00000006746
ENSACAP00000009754	ENSCAFP00000027221
ENSACAP00000019924	ENSCAFP00000002508
ENSACAP00000021507	ENSCAFP00000037475
ENSACAP00000007124	ENSCAFP00000041417
ENSACAP00000017651	ENSCAFP00000021028
ENSACAP00000001435	ENSCAFP00000022735
ENSACAP00000010853	ENSCAFP00000042451
ENSACAP00000020401	ENSCAFP00000021134
ENSACAP00000006453	ENSCAFP00000042686
ENSACAP00000012667	ENSCAFP00000014131
ENSACAP00000020519	ENSCAFP00000025104
ENSACAP00000012381	ENSCAFP00000017529
ENSACAP00000004402	ENSCAFP00000028361
ENSACAP00000016922	ENSCAFP00000029349
ENSACAP00000006419	ENSCAFP00000042579
ENSACAP00000007282	ENSCAFP00000001854
ENSACAP00000005918	ENSCAFP00000020955
ENSACAP00000008890	ENSCAFP00000019966
ENSACAP00000010473	ENSCAFP00000020445
ENSACAP00000021421	ENSCAFP00000000155
ENSACAP00000005023	ENSCAFP00000020040
ENSACAP00000016397	ENSCAFP00000002028
ENSACAP00000008651	ENSCAFP00000000213
ENSACAP00000006753	ENSCAFP00000023411
ENSACAP00000001891	ENSCAFP00000004772
ENSACAP00000003485	ENSCAFP00000004139
ENSACAP00000002637	ENSCAFP00000027393
ENSACAP00000006956	ENSCAFP00000013536
ENSACAP00000016035	ENSCAFP00000010967
ENSACAP00000022406	ENSCAFP00000018144
ENSACAP00000005328	ENSCAFP00000002550
ENSACAP00000009697	ENSCAFP00000018686
ENSACAP00000014333	ENSCAFP00000008070
ENSACAP00000000069	ENSCAFP00000015204
ENSACAP00000011496	ENSCAFP00000026719
ENSACAP00000011764	ENSCAFP00000033192
ENSACAP00000005420	ENSCAFP00000013266
ENSACAP00000009596	ENSCAFP00000015703
ENSACAP00000013561	ENSCAFP00000030657
ENSACAP00000003677	ENSCAFP00000027307
ENSACAP00000014160	ENSCAFP00000024567
ENSACAP00000004990	ENSCAFP00000011460
ENSACAP00000010477	ENSCAFP00000022476
ENSACAP00000010901	ENSCAFP00000016511
ENSACAP00000000040	ENSCAFP00000015952
ENSACAP00000004163	ENSCAFP00000010131
ENSACAP00000003541	ENSCAFP00000030051
ENSACAP00000012873	ENSCAFP00000017095
ENSACAP00000009101	ENSCAFP00000018240
ENSACAP00000001074	ENSCAFP00000008426
ENSACAP00000011982	ENSCAFP00000014145
ENSACAP00000015922	ENSCAFP00000000711
ENSACAP00000005063	ENSCAFP00000000859
ENSACAP00000016351	ENSCAFP00000018208
ENSACAP00000014875	ENSCAFP00000026472
ENSACAP00000021025	ENSCAFP00000026469
ENSACAP00000011452	ENSCAFP00000006235
ENSACAP00000004483	ENSCAFP00000023862
ENSACAP00000022711	ENSCAFP00000040579
ENSACAP00000001127	ENSCAFP00000036692
ENSACAP00000012621	ENSCAFP00000037502
ENSACAP00000013194	ENSCAFP00000026420
ENSACAP00000011919	ENSCAFP00000017789
ENSACAP00000016452	ENSCAFP00000013295
ENSACAP00000008110	ENSCAFP00000005569
ENSACAP00000000313	ENSCAFP00000001916
ENSACAP00000007345	ENSCAFP00000005913
ENSACAP00000010090	ENSCAFP00000020169
ENSACAP00000012660	ENSCAFP00000004319
ENSACAP00000016181	ENSCAFP00000000488
ENSACAP00000017024	ENSCAFP00000020929
ENSACAP00000014873	ENSCAFP00000024294
ENSACAP00000002634	ENSCAFP00000000867
ENSACAP00000010493	ENSCAFP00000041094
ENSACAP00000008731	ENSCAFP00000019618
ENSACAP00000004991	ENSCAFP00000024952
ENSACAP00000008638	ENSCAFP00000022633
ENSACAP00000012299	ENSCAFP00000008454
ENSACAP00000006585	ENSCAFP00000024765
ENSACAP00000002580	ENSCAFP00000024968
ENSACAP00000016562	ENSCAFP00000000360
ENSACAP00000016745	ENSCAFP00000017572
ENSACAP00000017382	ENSCAFP00000013819
ENSACAP00000021502	ENSCAFP00000011416
ENSACAP00000006541	ENSCAFP00000022317
ENSACAP00000004525	ENSCAFP00000039921
ENSACAP00000023387	ENSCAFP00000015042
ENSACAP00000007683	ENSCAFP00000007463
ENSACAP00000005327	ENSCAFP00000000121
ENSACAP00000013634	ENSCAFP00000006156
ENSACAP00000013363	ENSCAFP00000012130
ENSACAP00000007878	ENSCAFP00000013151
ENSACAP00000016618	ENSCAFP00000017820
ENSACAP00000014723	ENSCAFP00000024586
ENSACAP00000022465	ENSCAFP00000014427
ENSACAP00000004166	ENSCAFP00000015058
ENSACAP00000014143	ENSCAFP00000010182
ENSACAP00000017508	ENSCAFP00000024124
ENSACAP00000014223	ENSCAFP00000018594
ENSACAP00000016319	ENSCAFP00000041042
ENSACAP00000004859	ENSCAFP00000017213
ENSACAP00000007835	ENSCAFP00000015207
ENSACAP00000003381	ENSCAFP00000017680
ENSACAP00000014235	ENSCAFP00000014886
ENSACAP00000002316	ENSCAFP00000008566
ENSACAP00000013882	ENSCAFP00000014939
ENSACAP00000000312	ENSCAFP00000041584
ENSACAP00000007273	ENSCAFP00000017275
ENSACAP00000009601	ENSCAFP00000026384
ENSACAP00000005938	ENSCAFP00000037413
ENSACAP00000003095	ENSCAFP00000009638
ENSACAP00000006802	ENSCAFP00000007269
ENSACAP00000000255	ENSCAFP00000026870
ENSACAP00000000582	ENSCAFP00000019461
ENSACAP00000012890	ENSCAFP00000001826
ENSACAP00000015220	ENSCAFP00000007005
ENSACAP00000017475	ENSCAFP00000014637
ENSACAP00000019058	ENSCAFP00000014469
ENSACAP00000004143	ENSCAFP00000030275
ENSACAP00000010300	ENSCAFP00000004219
ENSACAP00000010100	ENSCAFP00000014869
ENSACAP00000016309	ENSCAFP00000014452
ENSACAP00000008039	ENSCAFP00000006985
ENSACAP00000011014	ENSCAFP00000019835
ENSACAP00000000116	ENSCAFP00000038493
ENSACAP00000015561	ENSCAFP00000039324
ENSACAP00000011700	ENSCAFP00000039860
ENSACAP00000020950	ENSCAFP00000036390
ENSACAP00000007054	ENSCAFP00000019855
ENSACAP00000013895	ENSCAFP00000003118
ENSACAP00000006857	ENSCAFP00000024747
ENSACAP00000013368	ENSCAFP00000027224
ENSACAP00000005359	ENSCAFP00000034848
ENSACAP00000010049	ENSCAFP00000015466
ENSACAP00000007555	ENSCAFP00000023037
ENSACAP00000006929	ENSCAFP00000005192
ENSACAP00000000627	ENSCAFP00000019298
ENSACAP00000006812	ENSCAFP00000011661
ENSACAP00000005200	ENSCAFP00000003144
ENSACAP00000015839	ENSCAFP00000017664
ENSACAP00000020539	ENSCAFP00000003141
ENSACAP00000012833	ENSCAFP00000000408
ENSACAP00000002652	ENSCAFP00000037362
ENSACAP00000002871	ENSCAFP00000035063
ENSACAP00000003190	ENSCAFP00000012337
ENSACAP00000010105	ENSCAFP00000024551
ENSACAP00000000539	ENSCAFP00000020603
ENSACAP00000013484	ENSCAFP00000006920
ENSACAP00000017612	ENSCAFP00000023397
ENSACAP00000005762	ENSCAFP00000021617
ENSACAP00000010492	ENSCAFP00000003412
ENSACAP00000002604	ENSCAFP00000013912
ENSACAP00000009851	ENSCAFP00000010288
ENSACAP00000009206	ENSCAFP00000000189
ENSACAP00000002273	ENSCAFP00000012593
ENSACAP00000009365	ENSCAFP00000029327
ENSACAP00000000371	ENSCAFP00000019114
ENSACAP00000022120	ENSCAFP00000023342
ENSACAP00000007351	ENSCAFP00000033932
ENSACAP00000015084	ENSCAFP00000009658
ENSACAP00000014625	ENSCAFP00000035463
ENSACAP00000009415	ENSCAFP00000011267
ENSACAP00000003305	ENSCAFP00000020481
ENSACAP00000006904	ENSCAFP00000024482
ENSACAP00000013644	ENSCAFP00000009645
ENSACAP00000010152	ENSCAFP00000037099
ENSACAP00000002453	ENSCAFP00000011048
ENSACAP00000006911	ENSCAFP00000024565
ENSACAP00000011639	ENSCAFP00000014694
ENSACAP00000001501	ENSCAFP00000021584
ENSACAP00000008250	ENSCAFP00000035067
ENSACAP00000005246	ENSCAFP00000002091
ENSACAP00000003435	ENSCAFP00000000527
ENSACAP00000005451	ENSCAFP00000021430
ENSACAP00000009946	ENSCAFP00000017503
ENSACAP00000005341	ENSCAFP00000006727
ENSACAP00000014643	ENSCAFP00000017281
ENSACAP00000004818	ENSCAFP00000017201
ENSACAP00000001155	ENSCAFP00000019863
ENSACAP00000012306	ENSCAFP00000037565
ENSACAP00000016795	ENSCAFP00000026535
ENSACAP00000002704	ENSCAFP00000041877
ENSACAP00000016876	ENSCAFP00000026565
ENSACAP00000002265	ENSCAFP00000004976
ENSACAP00000003075	ENSCAFP00000014992
ENSACAP00000002860	ENSCAFP00000042914
ENSACAP00000015895	ENSCAFP00000003932
ENSACAP00000007089	ENSCAFP00000021277
ENSACAP00000018784	ENSCAFP00000020370
ENSACAP00000012917	ENSCAFP00000002995
ENSACAP00000019304	ENSCAFP00000038986
ENSACAP00000001567	ENSCAFP00000011031
ENSACAP00000008861	ENSCAFP00000026958
ENSACAP00000008087	ENSCAFP00000037092
ENSACAP00000001783	ENSCAFP00000030225
ENSACAP00000000378	ENSCAFP00000026876
ENSACAP00000002743	ENSCAFP00000015120
ENSACAP00000005250	ENSCAFP00000028871
ENSACAP00000003561	ENSCAFP00000014902
ENSACAP00000008653	ENSCAFP00000027665
ENSACAP00000002126	ENSCAFP00000005521
ENSACAP00000001336	ENSCAFP00000042142
ENSACAP00000022923	ENSCAFP00000001041
ENSACAP00000021854	ENSCAFP00000009830
ENSACAP00000009397	ENSCAFP00000028368
ENSACAP00000014644	ENSCAFP00000006943
ENSACAP00000015050	ENSCAFP00000020319
ENSACAP00000011322	ENSCAFP00000013499
ENSACAP00000006549	ENSCAFP00000007147
ENSACAP00000010660	ENSCAFP00000028698
ENSACAP00000011827	ENSCAFP00000014147
ENSACAP00000009266	ENSCAFP00000010386
ENSACAP00000015367	ENSCAFP00000007056
ENSACAP00000022818	ENSCAFP00000000016
ENSACAP00000014114	ENSCAFP00000014336
ENSACAP00000000028	ENSCAFP00000008481
ENSACAP00000014528	ENSCAFP00000006722
ENSACAP00000004997	ENSCAFP00000002599
ENSACAP00000003750	ENSCAFP00000019038
ENSACAP00000008334	ENSCAFP00000026912
ENSACAP00000007287	ENSCAFP00000001864
ENSACAP00000001338	ENSCAFP00000013013
ENSACAP00000004133	ENSCAFP00000024848
ENSACAP00000017381	ENSCAFP00000028316
ENSACAP00000000252	ENSCAFP00000015301
ENSACAP00000022119	ENSCAFP00000018207
ENSACAP00000000233	ENSCAFP00000024645
ENSACAP00000004134	ENSCAFP00000010109
ENSACAP00000001773	ENSCAFP00000010963
ENSACAP00000008764	ENSCAFP00000018300
ENSACAP00000016324	ENSCAFP00000027961
ENSACAP00000017420	ENSCAFP00000002335
ENSACAP00000006064	ENSCAFP00000024057
ENSACAP00000012080	ENSCAFP00000004408
ENSACAP00000021766	ENSCAFP00000025042
ENSACAP00000018954	ENSCAFP00000003095
ENSACAP00000021162	ENSCAFP00000037380
ENSACAP00000006109	ENSCAFP00000014918
ENSACAP00000004015	ENSCAFP00000036658
ENSACAP00000004332	ENSCAFP00000019655
ENSACAP00000002953	ENSCAFP00000004425
ENSACAP00000010139	ENSCAFP00000016401
ENSACAP00000009107	ENSCAFP00000006133
ENSACAP00000008145	ENSCAFP00000038238
ENSACAP00000005940	ENSCAFP00000028983
ENSACAP00000001777	ENSCAFP00000022556
ENSACAP00000017329	ENSCAFP00000026455
ENSACAP00000014441	ENSCAFP00000027979
ENSACAP00000012050	ENSCAFP00000020513
ENSACAP00000003927	ENSCAFP00000028758
ENSACAP00000008226	ENSCAFP00000010870
ENSACAP00000018141	ENSCAFP00000035295
ENSACAP00000011223	ENSCAFP00000003214
ENSACAP00000011512	ENSCAFP00000019853
ENSACAP00000004429	ENSCAFP00000013655
ENSACAP00000001970	ENSCAFP00000021628
ENSACAP00000002247	ENSCAFP00000010567
ENSACAP00000004389	ENSCAFP00000043191
ENSACAP00000011680	ENSCAFP00000008356
ENSACAP00000016210	ENSCAFP00000006864
ENSACAP00000015129	ENSCAFP00000014031
ENSACAP00000000362	ENSCAFP00000038892
ENSACAP00000005955	ENSCAFP00000021489
ENSACAP00000004337	ENSCAFP00000001037
ENSACAP00000014177	ENSCAFP00000004178
ENSACAP00000016651	ENSCAFP00000014005
ENSACAP00000009428	ENSCAFP00000000950
ENSACAP00000004113	ENSCAFP00000003850
ENSACAP00000010910	ENSCAFP00000017744
ENSACAP00000003084	ENSCAFP00000021105
ENSACAP00000008618	ENSCAFP00000010648
ENSACAP00000008857	ENSCAFP00000008702
ENSACAP00000009610	ENSCAFP00000008708
ENSACAP00000014522	ENSCAFP00000012933
ENSACAP00000015529	ENSCAFP00000023570
ENSACAP00000011168	ENSCAFP00000037367
ENSACAP00000008502	ENSCAFP00000016218
ENSACAP00000014931	ENSCAFP00000010863
ENSACAP00000023320	ENSCAFP00000022163
ENSACAP00000007341	ENSCAFP00000018366
ENSACAP00000013647	ENSCAFP00000003034
ENSACAP00000014904	ENSCAFP00000006870
ENSACAP00000000020	ENSCAFP00000023440
ENSACAP00000006325	ENSCAFP00000013014
ENSACAP00000007149	ENSCAFP00000013489
ENSACAP00000002931	ENSCAFP00000025484
ENSACAP00000009775	ENSCAFP00000039273
ENSACAP00000009887	ENSCAFP00000020508
ENSACAP00000016009	ENSCAFP00000042695
ENSACAP00000002274	ENSCAFP00000033194
ENSACAP00000016882	ENSCAFP00000025174
ENSACAP00000009098	ENSCAFP00000023064
ENSACAP00000009705	ENSCAFP00000014845
ENSACAP00000003731	ENSCAFP00000022558
ENSACAP00000003204	ENSCAFP00000015422
ENSACAP00000017171	ENSCAFP00000020480
ENSACAP00000021486	ENSCAFP00000002291
ENSACAP00000011570	ENSCAFP00000021793
ENSACAP00000003196	ENSCAFP00000014950
ENSACAP00000016707	ENSCAFP00000019705
ENSACAP00000015752	ENSCAFP00000008329
ENSACAP00000007637	ENSCAFP00000001948
ENSACAP00000015766	ENSCAFP00000041401
ENSACAP00000020251	ENSCAFP00000037305
ENSACAP00000016008	ENSCAFP00000000717
ENSACAP00000006898	ENSCAFP00000005619
ENSACAP00000017527	ENSCAFP00000024195
ENSACAP00000014914	ENSCAFP00000004803
ENSACAP00000012046	ENSCAFP00000006011
ENSACAP00000000157	ENSCAFP00000014332
ENSACAP00000007269	ENSCAFP00000039565
ENSACAP00000001285	ENSCAFP00000022665
ENSACAP00000006985	ENSCAFP00000011571
ENSACAP00000001729	ENSCAFP00000001464
ENSACAP00000012569	ENSCAFP00000016780
ENSACAP00000009683	ENSCAFP00000021916
ENSACAP00000002152	ENSCAFP00000003365
ENSACAP00000006089	ENSCAFP00000024521
ENSACAP00000020817	ENSCAFP00000019525
ENSACAP00000017509	ENSCAFP00000018607
ENSACAP00000013457	ENSCAFP00000018970
ENSACAP00000008163	ENSCAFP00000017570
ENSACAP00000012219	ENSCAFP00000003128
ENSACAP00000006464	ENSCAFP00000028228
ENSACAP00000004902	ENSCAFP00000025812
ENSACAP00000006641	ENSCAFP00000011070
ENSACAP00000010497	ENSCAFP00000028170
ENSACAP00000018355	ENSCAFP00000001330
ENSACAP00000009426	ENSCAFP00000027044
ENSACAP00000006651	ENSCAFP00000007214
ENSACAP00000011490	ENSCAFP00000016816
ENSACAP00000011465	ENSCAFP00000019186
ENSACAP00000003949	ENSCAFP00000013509
ENSACAP00000007890	ENSCAFP00000001961
ENSACAP00000000033	ENSCAFP00000023208
ENSACAP00000003652	ENSCAFP00000014548
ENSACAP00000015260	ENSCAFP00000031540
ENSACAP00000013573	ENSCAFP00000037592
ENSACAP00000013187	ENSCAFP00000007638
ENSACAP00000006915	ENSCAFP00000011020
ENSACAP00000004297	ENSCAFP00000018084
ENSACAP00000020091	ENSCAFP00000002227
ENSACAP00000003888	ENSCAFP00000017774
ENSACAP00000004654	ENSCAFP00000015566
ENSACAP00000012264	ENSCAFP00000003986
ENSACAP00000005507	ENSCAFP00000011747
ENSACAP00000000830	ENSCAFP00000002595
ENSACAP00000017176	ENSCAFP00000024293
ENSACAP00000012265	ENSCAFP00000008647
ENSACAP00000005482	ENSCAFP00000006688
ENSACAP00000006260	ENSCAFP00000011027
ENSACAP00000014820	ENSCAFP00000024648
ENSACAP00000020487	ENSCAFP00000040552
ENSACAP00000014325	ENSCAFP00000012980
ENSACAP00000012984	ENSCAFP00000037595
ENSACAP00000002180	ENSCAFP00000010977
ENSACAP00000008243	ENSCAFP00000009092
ENSACAP00000023365	ENSCAFP00000031798
ENSACAP00000014261	ENSCAFP00000038758
ENSACAP00000013528	ENSCAFP00000010588
ENSACAP00000002300	ENSCAFP00000006360
ENSACAP00000003616	ENSCAFP00000013503
ENSACAP00000015601	ENSCAFP00000014871
ENSACAP00000008924	ENSCAFP00000001020
ENSACAP00000008592	ENSCAFP00000019548
ENSACAP00000007845	ENSCAFP00000013146
ENSACAP00000010918	ENSCAFP00000016774
ENSACAP00000007881	ENSCAFP00000000433
ENSACAP00000003602	ENSCAFP00000032113
ENSACAP00000004259	ENSCAFP00000014411
ENSACAP00000009761	ENSCAFP00000007406
ENSACAP00000001473	ENSCAFP00000017370
ENSACAP00000012220	ENSCAFP00000019021
ENSACAP00000001296	ENSCAFP00000018105
ENSACAP00000012600	ENSCAFP00000016251
ENSACAP00000002268	ENSCAFP00000039971
ENSACAP00000011672	ENSCAFP00000005851
ENSACAP00000010685	ENSCAFP00000030494
ENSACAP00000012707	ENSCAFP00000023239
ENSACAP00000014782	ENSCAFP00000016496
ENSACAP00000006803	ENSCAFP00000017015
ENSACAP00000016003	ENSCAFP00000033221
ENSACAP00000001047	ENSCAFP00000030188
ENSACAP00000002413	ENSCAFP00000018035
ENSACAP00000011611	ENSCAFP00000001608
ENSACAP00000011323	ENSCAFP00000008168
ENSACAP00000007570	ENSCAFP00000029552
ENSACAP00000001952	ENSCAFP00000001478
ENSACAP00000009773	ENSCAFP00000000973
ENSACAP00000006955	ENSCAFP00000012693
ENSACAP00000011533	ENSCAFP00000039140
ENSACAP00000006790	ENSCAFP00000001731
ENSACAP00000009645	ENSCAFP00000017345
ENSACAP00000004455	ENSCAFP00000009362
ENSACAP00000012718	ENSCAFP00000002671
ENSACAP00000014807	ENSCAFP00000018910
ENSACAP00000023411	ENSCAFP00000008904
ENSACAP00000007762	ENSCAFP00000019300
ENSACAP00000005513	ENSCAFP00000024463
ENSACAP00000005907	ENSCAFP00000013302
ENSACAP00000008508	ENSCAFP00000012325
ENSACAP00000017127	ENSCAFP00000018471
ENSACAP00000008914	ENSCAFP00000008772
ENSACAP00000011769	ENSCAFP00000021445
ENSACAP00000006738	ENSCAFP00000029989
ENSACAP00000006208	ENSCAFP00000016464
ENSACAP00000000408	ENSCAFP00000013268
ENSACAP00000002072	ENSCAFP00000040383
ENSACAP00000020570	ENSCAFP00000006600
ENSACAP00000011391	ENSCAFP00000024249
ENSACAP00000005268	ENSCAFP00000007772
ENSACAP00000000634	ENSCAFP00000001767
ENSACAP00000007162	ENSCAFP00000021126
ENSACAP00000013351	ENSCAFP00000003364
ENSACAP00000013050	ENSCAFP00000021486
ENSACAP00000002973	ENSCAFP00000001094
ENSACAP00000008901	ENSCAFP00000012576
ENSACAP00000007261	ENSCAFP00000037339
ENSACAP00000015626	ENSCAFP00000011130
ENSACAP00000008566	ENSCAFP00000020487
ENSACAP00000011097	ENSCAFP00000023701
ENSACAP00000013594	ENSCAFP00000028442
ENSACAP00000015185	ENSCAFP00000020741
ENSACAP00000012182	ENSCAFP00000027973
ENSACAP00000007799	ENSCAFP00000017214
ENSACAP00000013383	ENSCAFP00000030290
ENSACAP00000005319	ENSCAFP00000006867
ENSACAP00000002177	ENSCAFP00000039949
ENSACAP00000007998	ENSCAFP00000040183
ENSACAP00000015288	ENSCAFP00000040856
ENSACAP00000001967	ENSCAFP00000012369
ENSACAP00000000374	ENSCAFP00000007768
ENSACAP00000000414	ENSCAFP00000002420
ENSACAP00000003800	ENSCAFP00000014617
ENSACAP00000007342	ENSCAFP00000019709
ENSACAP00000011642	ENSCAFP00000005822
ENSACAP00000013983	ENSCAFP00000017928
ENSACAP00000013443	ENSCAFP00000019457
ENSACAP00000001023	ENSCAFP00000028099
ENSACAP00000014867	ENSCAFP00000022925
ENSACAP00000000855	ENSCAFP00000017040
ENSACAP00000000709	ENSCAFP00000016758
ENSACAP00000005911	ENSCAFP00000023610
ENSACAP00000020582	ENSCAFP00000001305
ENSACAP00000003065	ENSCAFP00000022144
ENSACAP00000010309	ENSCAFP00000042619
ENSACAP00000010114	ENSCAFP00000017607
ENSACAP00000001146	ENSCAFP00000014908
ENSACAP00000015100	ENSCAFP00000009900
ENSACAP00000017617	ENSCAFP00000021577
ENSACAP00000011925	ENSCAFP00000013880
ENSACAP00000000468	ENSCAFP00000012216
ENSACAP00000007988	ENSCAFP00000016565
ENSACAP00000002667	ENSCAFP00000001404
ENSACAP00000016124	ENSCAFP00000024678
ENSACAP00000013154	ENSCAFP00000008945
ENSACAP00000000364	ENSCAFP00000023981
ENSACAP00000006775	ENSCAFP00000038735
ENSACAP00000015744	ENSCAFP00000021152
ENSACAP00000014337	ENSCAFP00000023648
ENSACAP00000001666	ENSCAFP00000023347
ENSACAP00000018974	ENSCAFP00000007949
ENSACAP00000006488	ENSCAFP00000009788
ENSACAP00000010738	ENSCAFP00000019146
ENSACAP00000014391	ENSCAFP00000022671
ENSACAP00000001348	ENSCAFP00000036018
ENSACAP00000005953	ENSCAFP00000013030
ENSACAP00000014128	ENSCAFP00000009823
ENSACAP00000005057	ENSCAFP00000021055
ENSACAP00000007952	ENSCAFP00000016052
ENSACAP00000003243	ENSCAFP00000000505
ENSACAP00000012680	ENSCAFP00000008270
ENSACAP00000011973	ENSCAFP00000014093
ENSACAP00000006776	ENSCAFP00000011244
ENSACAP00000010798	ENSCAFP00000014261
ENSACAP00000003528	ENSCAFP00000025742
ENSACAP00000019354	ENSCAFP00000022112
ENSACAP00000015983	ENSCAFP00000011253
ENSACAP00000011379	ENSCAFP00000029125
ENSACAP00000009909	ENSCAFP00000000330
ENSACAP00000016343	ENSCAFP00000010889
ENSACAP00000002415	ENSCAFP00000013756
ENSACAP00000015869	ENSCAFP00000001697
ENSACAP00000007139	ENSCAFP00000016515
ENSACAP00000013094	ENSCAFP00000031950
ENSACAP00000012483	ENSCAFP00000002716
ENSACAP00000020702	ENSCAFP00000001186
ENSACAP00000010825	ENSCAFP00000013738
ENSACAP00000009060	ENSCAFP00000000907
ENSACAP00000016819	ENSCAFP00000018229
ENSACAP00000006542	ENSCAFP00000007958
ENSACAP00000023353	ENSCAFP00000032366
ENSACAP00000008425	ENSCAFP00000028386
ENSACAP00000016174	ENSCAFP00000024883
ENSACAP00000008123	ENSCAFP00000003300
ENSACAP00000000212	ENSCAFP00000000218
ENSACAP00000009824	ENSCAFP00000002810
ENSACAP00000008348	ENSCAFP00000013822
ENSACAP00000002614	ENSCAFP00000002327
ENSACAP00000020002	ENSCAFP00000023193
ENSACAP00000013404	ENSCAFP00000036381
ENSACAP00000006550	ENSCAFP00000005050
ENSACAP00000007510	ENSCAFP00000012330
ENSACAP00000006948	ENSCAFP00000026888
ENSACAP00000014358	ENSCAFP00000022210
ENSACAP00000010741	ENSCAFP00000035204
ENSACAP00000003011	ENSCAFP00000017625
ENSACAP00000000203	ENSCAFP00000015421
ENSACAP00000022186	ENSCAFP00000002408
ENSACAP00000004615	ENSCAFP00000025394
ENSACAP00000007650	ENSCAFP00000027748
ENSACAP00000002234	ENSCAFP00000002907
ENSACAP00000013635	ENSCAFP00000009609
ENSACAP00000014722	ENSCAFP00000007191
ENSACAP00000021895	ENSCAFP00000033962
ENSACAP00000017416	ENSCAFP00000006591
ENSACAP00000006471	ENSCAFP00000006617
ENSACAP00000017321	ENSCAFP00000023408
ENSACAP00000003436	ENSCAFP00000025331
ENSACAP00000015411	ENSCAFP00000007061
ENSACAP00000004560	ENSCAFP00000000632
ENSACAP00000013998	ENSCAFP00000007322
ENSACAP00000007377	ENSCAFP00000011841
ENSACAP00000000679	ENSCAFP00000017021
ENSACAP00000012763	ENSCAFP00000031468
ENSACAP00000003147	ENSCAFP00000017168
ENSACAP00000003039	ENSCAFP00000015093
ENSACAP00000016617	ENSCAFP00000000383
ENSACAP00000014249	ENSCAFP00000018785
ENSACAP00000013601	ENSCAFP00000009652
ENSACAP00000004468	ENSCAFP00000015194
ENSACAP00000018089	ENSCAFP00000003492
ENSACAP00000001565	ENSCAFP00000001851
ENSACAP00000007100	ENSCAFP00000011084
ENSACAP00000013238	ENSCAFP00000007042
ENSACAP00000017451	ENSCAFP00000001353
ENSACAP00000007677	ENSCAFP00000014522
ENSACAP00000012079	ENSCAFP00000009921
ENSACAP00000006545	ENSCAFP00000042263
ENSACAP00000005067	ENSCAFP00000029813
ENSACAP00000004771	ENSCAFP00000020882
ENSACAP00000003053	ENSCAFP00000031556
ENSACAP00000002261	ENSCAFP00000013258
ENSACAP00000005859	ENSCAFP00000005620
ENSACAP00000006432	ENSCAFP00000024751
ENSACAP00000014511	ENSCAFP00000011706
ENSACAP00000016399	ENSCAFP00000015723
ENSACAP00000010268	ENSCAFP00000000283
ENSACAP00000016655	ENSCAFP00000023115
ENSACAP00000017158	ENSCAFP00000020859
ENSACAP00000007461	ENSCAFP00000038093
ENSACAP00000000012	ENSCAFP00000008672
ENSACAP00000018703	ENSCAFP00000028388
ENSACAP00000017529	ENSCAFP00000042477
ENSACAP00000017150	ENSCAFP00000004172
ENSACAP00000014078	ENSCAFP00000000816
ENSACAP00000014526	ENSCAFP00000033052
ENSACAP00000009816	ENSCAFP00000014144
ENSACAP00000002542	ENSCAFP00000002320
ENSACAP00000013615	ENSCAFP00000009713
ENSACAP00000013243	ENSCAFP00000023435
ENSACAP00000000042	ENSCAFP00000012717
ENSACAP00000022456	ENSCAFP00000005794
ENSACAP00000017313	ENSCAFP00000018391
ENSACAP00000000966	ENSCAFP00000041431
ENSACAP00000008328	ENSCAFP00000014382
ENSACAP00000000243	ENSCAFP00000003747
ENSACAP00000014687	ENSCAFP00000013767
ENSACAP00000004196	ENSCAFP00000019786
ENSACAP00000002548	ENSCAFP00000018798
ENSACAP00000016483	ENSCAFP00000037718
ENSACAP00000017064	ENSCAFP00000037639
ENSACAP00000010990	ENSCAFP00000025481
ENSACAP00000011615	ENSCAFP00000014568
ENSACAP00000005968	ENSCAFP00000012522
ENSACAP00000002030	ENSCAFP00000008250
ENSACAP00000023186	ENSCAFP00000000318
ENSACAP00000015453	ENSCAFP00000025287
ENSACAP00000004496	ENSCAFP00000007038
ENSACAP00000014269	ENSCAFP00000036910
ENSACAP00000012596	ENSCAFP00000002657
ENSACAP00000014070	ENSCAFP00000028760
ENSACAP00000001984	ENSCAFP00000016690
ENSACAP00000015347	ENSCAFP00000014415
ENSACAP00000002465	ENSCAFP00000013803
ENSACAP00000006510	ENSCAFP00000011144
ENSACAP00000000706	ENSCAFP00000007481
ENSACAP00000004125	ENSCAFP00000025455
ENSACAP00000016627	ENSCAFP00000003821
ENSACAP00000014952	ENSCAFP00000034839
ENSACAP00000014085	ENSCAFP00000018743
ENSACAP00000011755	ENSCAFP00000029326
ENSACAP00000009925	ENSCAFP00000019360
ENSACAP00000009333	ENSCAFP00000007787
ENSACAP00000007275	ENSCAFP00000006628
ENSACAP00000016663	ENSCAFP00000025086
ENSACAP00000018714	ENSCAFP00000016769
ENSACAP00000004823	ENSCAFP00000015395
ENSACAP00000015009	ENSCAFP00000024743
ENSACAP00000007927	ENSCAFP00000003245
ENSACAP00000009116	ENSCAFP00000003160
ENSACAP00000001281	ENSCAFP00000035560
ENSACAP00000009109	ENSCAFP00000016788
ENSACAP00000005764	ENSCAFP00000019606
ENSACAP00000022074	ENSCAFP00000020904
ENSACAP00000009014	ENSCAFP00000027953
ENSACAP00000012396	ENSCAFP00000019314
ENSACAP00000016729	ENSCAFP00000000354
ENSACAP00000012942	ENSCAFP00000005159
ENSACAP00000001425	ENSCAFP00000002634
ENSACAP00000012358	ENSCAFP00000023103
ENSACAP00000013841	ENSCAFP00000015359
ENSACAP00000012962	ENSCAFP00000026123
ENSACAP00000000417	ENSCAFP00000019419
ENSACAP00000012712	ENSCAFP00000019229
ENSACAP00000002038	ENSCAFP00000036558
ENSACAP00000007066	ENSCAFP00000026292
ENSACAP00000014440	ENSCAFP00000028397
ENSACAP00000007708	ENSCAFP00000026944
ENSACAP00000018411	ENSCAFP00000025195
ENSACAP00000008266	ENSCAFP00000039715
ENSACAP00000007473	ENSCAFP00000012666
ENSACAP00000007349	ENSCAFP00000002382
ENSACAP00000021037	ENSCAFP00000001232
ENSACAP00000001759	ENSCAFP00000028575
ENSACAP00000009096	ENSCAFP00000003634
ENSACAP00000017772	ENSCAFP00000031617
ENSACAP00000008007	ENSCAFP00000028921
ENSACAP00000001914	ENSCAFP00000011026
ENSACAP00000000576	ENSCAFP00000037527
ENSACAP00000020374	ENSCAFP00000021643
ENSACAP00000014913	ENSCAFP00000027487
ENSACAP00000003654	ENSCAFP00000004996
ENSACAP00000015856	ENSCAFP00000007311
ENSACAP00000015628	ENSCAFP00000002744
ENSACAP00000015663	ENSCAFP00000002718
ENSACAP00000005162	ENSCAFP00000004322
ENSACAP00000003013	ENSCAFP00000012985
ENSACAP00000013653	ENSCAFP00000016299
ENSACAP00000010369	ENSCAFP00000036038
ENSACAP00000014383	ENSCAFP00000027988
ENSACAP00000017314	ENSCAFP00000026442
ENSACAP00000016063	ENSCAFP00000005987
ENSACAP00000012070	ENSCAFP00000038424
ENSACAP00000002638	ENSCAFP00000026874
ENSACAP00000009081	ENSCAFP00000018018
ENSACAP00000005989	ENSCAFP00000007024
ENSACAP00000015894	ENSCAFP00000002182
ENSACAP00000008916	ENSCAFP00000012513
ENSACAP00000012727	ENSCAFP00000008737
ENSACAP00000011354	ENSCAFP00000030562
ENSACAP00000001386	ENSCAFP00000014785
ENSACAP00000010855	ENSCAFP00000014341
ENSACAP00000001406	ENSCAFP00000016482
ENSACAP00000005882	ENSCAFP00000011049
ENSACAP00000009648	ENSCAFP00000000960
ENSACAP00000005053	ENSCAFP00000010199
ENSACAP00000014865	ENSCAFP00000009831
ENSACAP00000008494	ENSCAFP00000011030
ENSACAP00000003317	ENSCAFP00000013371
ENSACAP00000015738	ENSCAFP00000002860
ENSACAP00000013835	ENSCAFP00000005807
ENSACAP00000014194	ENSCAFP00000014755
ENSACAP00000012502	ENSCAFP00000009333
ENSACAP00000012423	ENSCAFP00000028752
ENSACAP00000020359	ENSCAFP00000001181
ENSACAP00000000681	ENSCAFP00000021512
ENSACAP00000019267	ENSCAFP00000008269
ENSACAP00000006397	ENSCAFP00000040025
ENSACAP00000006350	ENSCAFP00000040397
ENSACAP00000007549	ENSCAFP00000000133
ENSACAP00000008906	ENSCAFP00000029650
ENSACAP00000015112	ENSCAFP00000020579
ENSACAP00000011324	ENSCAFP00000030301
ENSACAP00000014578	ENSCAFP00000010357
ENSACAP00000012360	ENSCAFP00000012634
ENSACAP00000015615	ENSCAFP00000009599
ENSACAP00000015773	ENSCAFP00000026214
ENSACAP00000007948	ENSCAFP00000027626
ENSACAP00000011916	ENSCAFP00000026612
ENSACAP00000000759	ENSCAFP00000019248
ENSACAP00000009135	ENSCAFP00000014753
ENSACAP00000009085	ENSCAFP00000024420
ENSACAP00000008621	ENSCAFP00000010641
ENSACAP00000014052	ENSCAFP00000014457
ENSACAP00000010001	ENSCAFP00000014876
ENSACAP00000002308	ENSCAFP00000004684
ENSACAP00000021624	ENSCAFP00000008676
ENSACAP00000004696	ENSCAFP00000015142
ENSACAP00000014158	ENSCAFP00000008695
ENSACAP00000000053	ENSCAFP00000013332
ENSACAP00000003007	ENSCAFP00000010208
ENSACAP00000017556	ENSCAFP00000017851
ENSACAP00000009057	ENSCAFP00000001909
ENSACAP00000017187	ENSCAFP00000005516
ENSACAP00000004688	ENSCAFP00000011893
ENSACAP00000017112	ENSCAFP00000025537
ENSACAP00000019791	ENSCAFP00000002807
ENSACAP00000017696	ENSCAFP00000035182
ENSACAP00000001595	ENSCAFP00000035135
ENSACAP00000008952	ENSCAFP00000024771
ENSACAP00000014777	ENSCAFP00000019592
ENSACAP00000018290	ENSCAFP00000010232
ENSACAP00000015737	ENSCAFP00000021877
ENSACAP00000020291	ENSCAFP00000028655
ENSACAP00000018228	ENSCAFP00000039994
ENSACAP00000017486	ENSCAFP00000022071
ENSACAP00000004608	ENSCAFP00000023268
ENSACAP00000021465	ENSCAFP00000023229
ENSACAP00000012806	ENSCAFP00000029582
ENSACAP00000014111	ENSCAFP00000002201
ENSACAP00000011987	ENSCAFP00000029308
ENSACAP00000006132	ENSCAFP00000017055
ENSACAP00000008411	ENSCAFP00000014358
ENSACAP00000015742	ENSCAFP00000017546
ENSACAP00000015845	ENSCAFP00000040914
ENSACAP00000009570	ENSCAFP00000032301
ENSACAP00000009579	ENSCAFP00000014458
ENSACAP00000005266	ENSCAFP00000024324
ENSACAP00000005257	ENSCAFP00000008580
ENSACAP00000017501	ENSCAFP00000002233
ENSACAP00000001182	ENSCAFP00000026836
ENSACAP00000015702	ENSCAFP00000002712
ENSACAP00000013733	ENSCAFP00000015417
ENSACAP00000012152	ENSCAFP00000039187
ENSACAP00000022765	ENSCAFP00000016267
ENSACAP00000011309	ENSCAFP00000027450
ENSACAP00000011886	ENSCAFP00000021458
ENSACAP00000011389	ENSCAFP00000010818
ENSACAP00000005370	ENSCAFP00000024076
ENSACAP00000022223	ENSCAFP00000024050
ENSACAP00000018095	ENSCAFP00000018889
ENSACAP00000016945	ENSCAFP00000004870
ENSACAP00000022122	ENSCAFP00000001500
ENSACAP00000010663	ENSCAFP00000010193
ENSACAP00000009991	ENSCAFP00000000995
ENSACAP00000000458	ENSCAFP00000011248
ENSACAP00000003739	ENSCAFP00000013744
ENSACAP00000009532	ENSCAFP00000008425
ENSACAP00000008970	ENSCAFP00000040454
ENSACAP00000021487	ENSCAFP00000018837
ENSACAP00000007826	ENSCAFP00000015163
ENSACAP00000012415	ENSCAFP00000014196
ENSACAP00000013247	ENSCAFP00000007442
ENSACAP00000015956	ENSCAFP00000035219
ENSACAP00000014470	ENSCAFP00000040576
ENSACAP00000006729	ENSCAFP00000011449
ENSACAP00000014174	ENSCAFP00000034132
ENSACAP00000020635	ENSCAFP00000027185
ENSACAP00000022842	ENSCAFP00000040255
ENSACAP00000015726	ENSCAFP00000042803
ENSACAP00000013745	ENSCAFP00000027628
ENSACAP00000007530	ENSCAFP00000016366
ENSACAP00000006584	ENSCAFP00000009586
ENSACAP00000010097	ENSCAFP00000024542
ENSACAP00000015638	ENSCAFP00000022968
ENSACAP00000004903	ENSCAFP00000028973
ENSACAP00000006814	ENSCAFP00000005211
ENSACAP00000011143	ENSCAFP00000010723
ENSACAP00000001447	ENSCAFP00000014928
ENSACAP00000002631	ENSCAFP00000010842
ENSACAP00000011134	ENSCAFP00000030300
ENSACAP00000008867	ENSCAFP00000010601
ENSACAP00000014179	ENSCAFP00000008700
ENSACAP00000013021	ENSCAFP00000005713
ENSACAP00000013085	ENSCAFP00000007922
ENSACAP00000023334	ENSCAFP00000041604
ENSACAP00000008957	ENSCAFP00000000205
ENSACAP00000012157	ENSCAFP00000027611
ENSACAP00000005868	ENSCAFP00000021819
ENSACAP00000005851	ENSCAFP00000030231
ENSACAP00000017476	ENSCAFP00000029795
ENSACAP00000006718	ENSCAFP00000001720
ENSACAP00000005875	ENSCAFP00000040350
ENSACAP00000007647	ENSCAFP00000021931
ENSACAP00000005572	ENSCAFP00000024190
ENSACAP00000010106	ENSCAFP00000019288
ENSACAP00000007219	ENSCAFP00000011773
ENSACAP00000017540	ENSCAFP00000010564
ENSACAP00000005826	ENSCAFP00000025701
ENSACAP00000002632	ENSCAFP00000026635
ENSACAP00000014805	ENSCAFP00000006790
ENSACAP00000002279	ENSCAFP00000011266
ENSACAP00000001749	ENSCAFP00000042346
ENSACAP00000013195	ENSCAFP00000012336
ENSACAP00000000073	ENSCAFP00000015053
ENSACAP00000012010	ENSCAFP00000011272
ENSACAP00000017894	ENSCAFP00000008218
ENSACAP00000005202	ENSCAFP00000036000
ENSACAP00000004220	ENSCAFP00000039647
ENSACAP00000018271	ENSCAFP00000009585
ENSACAP00000014368	ENSCAFP00000036103
ENSACAP00000018788	ENSCAFP00000040130
ENSACAP00000006159	ENSCAFP00000020218
ENSACAP00000013384	ENSCAFP00000003477
ENSACAP00000015417	ENSCAFP00000014399
ENSACAP00000014439	ENSCAFP00000008612
ENSACAP00000003915	ENSCAFP00000015847
ENSACAP00000016893	ENSCAFP00000003805
ENSACAP00000009373	ENSCAFP00000014808
ENSACAP00000003597	ENSCAFP00000015880
ENSACAP00000010280	ENSCAFP00000005712
ENSACAP00000000838	ENSCAFP00000016522
ENSACAP00000004211	ENSCAFP00000042364
ENSACAP00000012197	ENSCAFP00000038599
ENSACAP00000002742	ENSCAFP00000008435
ENSACAP00000016921	ENSCAFP00000011978
ENSACAP00000001671	ENSCAFP00000012357
ENSACAP00000011375	ENSCAFP00000036239
ENSACAP00000006692	ENSCAFP00000011403
ENSACAP00000007941	ENSCAFP00000029345
ENSACAP00000021732	ENSCAFP00000013856
ENSACAP00000006620	ENSCAFP00000008548
ENSACAP00000008386	ENSCAFP00000011059
ENSACAP00000000332	ENSCAFP00000016449
ENSACAP00000012949	ENSCAFP00000016186
ENSACAP00000012891	ENSCAFP00000020520
ENSACAP00000016042	ENSCAFP00000016055
ENSACAP00000015060	ENSCAFP00000038130
ENSACAP00000003322	ENSCAFP00000000512
ENSACAP00000014603	ENSCAFP00000034020
ENSACAP00000014414	ENSCAFP00000002920
ENSACAP00000018929	ENSCAFP00000025266
ENSACAP00000010559	ENSCAFP00000030449
ENSACAP00000015463	ENSCAFP00000021708
ENSACAP00000011293	ENSCAFP00000013717
ENSACAP00000008189	ENSCAFP00000042832
ENSACAP00000013091	ENSCAFP00000014462
ENSACAP00000015580	ENSCAFP00000002162
ENSACAP00000015505	ENSCAFP00000008411
ENSACAP00000015210	ENSCAFP00000011346
ENSACAP00000008969	ENSCAFP00000029203
ENSACAP00000016005	ENSCAFP00000019182
ENSACAP00000014735	ENSCAFP00000010252
ENSACAP00000000961	ENSCAFP00000002487
ENSACAP00000015659	ENSCAFP00000017269
ENSACAP00000008418	ENSCAFP00000023340
ENSACAP00000005880	ENSCAFP00000012324
ENSACAP00000000990	ENSCAFP00000033137
ENSACAP00000017504	ENSCAFP00000024041
ENSACAP00000007523	ENSCAFP00000019077
ENSACAP00000006158	ENSCAFP00000034722
ENSACAP00000013012	ENSCAFP00000035064
ENSACAP00000000293	ENSCAFP00000007775
ENSACAP00000006127	ENSCAFP00000039566
ENSACAP00000004744	ENSCAFP00000039836
ENSACAP00000007155	ENSCAFP00000011653
ENSACAP00000007102	ENSCAFP00000011629
ENSACAP00000003932	ENSCAFP00000025994
ENSACAP00000002535	ENSCAFP00000009936
ENSACAP00000001448	ENSCAFP00000032124
ENSACAP00000005579	ENSCAFP00000008080
ENSACAP00000006748	ENSCAFP00000026490
ENSACAP00000017126	ENSCAFP00000004205
ENSACAP00000016616	ENSCAFP00000019369
ENSACAP00000013120	ENSCAFP00000019858
ENSACAP00000018517	ENSCAFP00000029480
ENSACAP00000011730	ENSCAFP00000004723
ENSACAP00000001927	ENSCAFP00000004259
ENSACAP00000020361	ENSCAFP00000018827
ENSACAP00000013359	ENSCAFP00000011000
ENSACAP00000015296	ENSCAFP00000036854
ENSACAP00000007123	ENSCAFP00000016806
ENSACAP00000009994	ENSCAFP00000028904
ENSACAP00000001253	ENSCAFP00000009205
ENSACAP00000006080	ENSCAFP00000028822
ENSACAP00000001578	ENSCAFP00000021571
ENSACAP00000009400	ENSCAFP00000039837
ENSACAP00000009203	ENSCAFP00000001373
ENSACAP00000011192	ENSCAFP00000013385
ENSACAP00000007206	ENSCAFP00000038527
ENSACAP00000004469	ENSCAFP00000018916
ENSACAP00000010484	ENSCAFP00000037936
ENSACAP00000008682	ENSCAFP00000027709
ENSACAP00000007347	ENSCAFP00000019682
ENSACAP00000016751	ENSCAFP00000017867
ENSACAP00000016753	ENSCAFP00000017872
ENSACAP00000011274	ENSCAFP00000043151
ENSACAP00000016466	ENSCAFP00000007900
ENSACAP00000021885	ENSCAFP00000005961
ENSACAP00000014374	ENSCAFP00000006304
ENSACAP00000003336	ENSCAFP00000029657
ENSACAP00000003049	ENSCAFP00000007805
ENSACAP00000009895	ENSCAFP00000013031
ENSACAP00000015439	ENSCAFP00000019330
ENSACAP00000012253	ENSCAFP00000028744
ENSACAP00000014667	ENSCAFP00000007680
ENSACAP00000002933	ENSCAFP00000014260
ENSACAP00000010353	ENSCAFP00000022443
ENSACAP00000010296	ENSCAFP00000017520
ENSACAP00000015944	ENSCAFP00000036839
ENSACAP00000011749	ENSCAFP00000025858
ENSACAP00000013249	ENSCAFP00000043003
ENSACAP00000002473	ENSCAFP00000007457
ENSACAP00000021035	ENSCAFP00000029145
ENSACAP00000006103	ENSCAFP00000028203
ENSACAP00000007298	ENSCAFP00000002871
ENSACAP00000013879	ENSCAFP00000002838
ENSACAP00000016986	ENSCAFP00000038335
ENSACAP00000008495	ENSCAFP00000013953
ENSACAP00000016460	ENSCAFP00000034708
ENSACAP00000012836	ENSCAFP00000012024
ENSACAP00000008089	ENSCAFP00000016477
ENSACAP00000008448	ENSCAFP00000022651
ENSACAP00000003264	ENSCAFP00000017974
ENSACAP00000014741	ENSCAFP00000006504
ENSACAP00000011189	ENSCAFP00000002121
ENSACAP00000014204	ENSCAFP00000020857
ENSACAP00000002091	ENSCAFP00000015660
ENSACAP00000012824	ENSCAFP00000011517
ENSACAP00000011677	ENSCAFP00000019085
ENSACAP00000003114	ENSCAFP00000013033
ENSACAP00000015599	ENSCAFP00000001753
ENSACAP00000012122	ENSCAFP00000003601
ENSACAP00000015176	ENSCAFP00000004486
ENSACAP00000003583	ENSCAFP00000027765
ENSACAP00000017212	ENSCAFP00000026362
ENSACAP00000008324	ENSCAFP00000002059
ENSACAP00000013075	ENSCAFP00000005718
ENSACAP00000015451	ENSCAFP00000014984
ENSACAP00000009071	ENSCAFP00000022527
ENSACAP00000003352	ENSCAFP00000014297
ENSACAP00000015252	ENSCAFP00000002751
ENSACAP00000002708	ENSCAFP00000010831
ENSACAP00000010722	ENSCAFP00000013825
ENSACAP00000004395	ENSCAFP00000009513
ENSACAP00000009062	ENSCAFP00000017303
ENSACAP00000008255	ENSCAFP00000011750
ENSACAP00000002602	ENSCAFP00000019848
ENSACAP00000015633	ENSCAFP00000006438
ENSACAP00000016070	ENSCAFP00000011322
ENSACAP00000000537	ENSCAFP00000014225
ENSACAP00000003939	ENSCAFP00000023211
ENSACAP00000015278	ENSCAFP00000007008
ENSACAP00000011055	ENSCAFP00000027388
ENSACAP00000002685	ENSCAFP00000006048
ENSACAP00000008824	ENSCAFP00000006436
ENSACAP00000016371	ENSCAFP00000030795
ENSACAP00000004503	ENSCAFP00000029257
ENSACAP00000011004	ENSCAFP00000016356
ENSACAP00000000977	ENSCAFP00000006911
ENSACAP00000013007	ENSCAFP00000028851
ENSACAP00000018142	ENSCAFP00000003242
ENSACAP00000011294	ENSCAFP00000016447
ENSACAP00000001870	ENSCAFP00000017369
ENSACAP00000014073	ENSCAFP00000026279
ENSACAP00000022544	ENSCAFP00000024219
ENSACAP00000014494	ENSCAFP00000021058
ENSACAP00000022340	ENSCAFP00000024942
ENSACAP00000004894	ENSCAFP00000022882
ENSACAP00000019240	ENSCAFP00000041213
ENSACAP00000000984	ENSCAFP00000012323
ENSACAP00000005993	ENSCAFP00000021750
ENSACAP00000008112	ENSCAFP00000041567
ENSACAP00000004057	ENSCAFP00000014051
ENSACAP00000008131	ENSCAFP00000016016
ENSACAP00000014961	ENSCAFP00000024728
ENSACAP00000006995	ENSCAFP00000004477
ENSACAP00000001120	ENSCAFP00000010024
ENSACAP00000011308	ENSCAFP00000019690
ENSACAP00000016172	ENSCAFP00000015958
ENSACAP00000000770	ENSCAFP00000006049
ENSACAP00000017718	ENSCAFP00000010477
ENSACAP00000011965	ENSCAFP00000004326
ENSACAP00000011484	ENSCAFP00000029346
ENSACAP00000002967	ENSCAFP00000014011
ENSACAP00000008791	ENSCAFP00000011233
ENSACAP00000012319	ENSCAFP00000014952
ENSACAP00000015625	ENSCAFP00000002835
ENSACAP00000009463	ENSCAFP00000009982
ENSACAP00000017131	ENSCAFP00000004557
ENSACAP00000011839	ENSCAFP00000027559
ENSACAP00000008104	ENSCAFP00000008228
ENSACAP00000005828	ENSCAFP00000013277
ENSACAP00000008819	ENSCAFP00000016108
ENSACAP00000017311	ENSCAFP00000000102
ENSACAP00000009515	ENSCAFP00000019912
ENSACAP00000000957	ENSCAFP00000005495
ENSACAP00000013248	ENSCAFP00000038269
ENSACAP00000012859	ENSCAFP00000030227
ENSACAP00000007643	ENSCAFP00000019481
ENSACAP00000008516	ENSCAFP00000006377
ENSACAP00000008009	ENSCAFP00000016506
ENSACAP00000002636	ENSCAFP00000021906
ENSACAP00000019516	ENSCAFP00000007318
ENSACAP00000004649	ENSCAFP00000004153
ENSACAP00000015369	ENSCAFP00000016885
ENSACAP00000017589	ENSCAFP00000043160
ENSACAP00000006594	ENSCAFP00000029445
ENSACAP00000014580	ENSCAFP00000029334
ENSACAP00000001255	ENSCAFP00000029565
ENSACAP00000016992	ENSCAFP00000004890
ENSACAP00000017397	ENSCAFP00000017679
ENSACAP00000003289	ENSCAFP00000013777
ENSACAP00000003870	ENSCAFP00000040044
ENSACAP00000013096	ENSCAFP00000007389
ENSACAP00000008803	ENSCAFP00000028740
ENSACAP00000002786	ENSCAFP00000010660
ENSACAP00000001468	ENSCAFP00000017097
ENSACAP00000019736	ENSCAFP00000026548
ENSACAP00000011958	ENSCAFP00000003459
ENSACAP00000009047	ENSCAFP00000007211
ENSACAP00000014481	ENSCAFP00000020602
ENSACAP00000010030	ENSCAFP00000015487
ENSACAP00000005130	ENSCAFP00000021832
ENSACAP00000006130	ENSCAFP00000015741
ENSACAP00000005830	ENSCAFP00000005087
ENSACAP00000002374	ENSCAFP00000007340
ENSACAP00000008018	ENSCAFP00000012869
ENSACAP00000012696	ENSCAFP00000007343
ENSACAP00000002063	ENSCAFP00000010930
ENSACAP00000003771	ENSCAFP00000041344
ENSACAP00000016750	ENSCAFP00000017967
ENSACAP00000009618	ENSCAFP00000016703
ENSACAP00000015308	ENSCAFP00000027037
ENSACAP00000001532	ENSCAFP00000021336
ENSACAP00000000317	ENSCAFP00000005395
ENSACAP00000009031	ENSCAFP00000027242
ENSACAP00000011318	ENSCAFP00000013472
ENSACAP00000003841	ENSCAFP00000029709
ENSACAP00000011196	ENSCAFP00000029152
ENSACAP00000012771	ENSCAFP00000030101
ENSACAP00000016060	ENSCAFP00000042740
ENSACAP00000014429	ENSCAFP00000033785
ENSACAP00000001106	ENSCAFP00000022584
ENSACAP00000013063	ENSCAFP00000029221
ENSACAP00000007441	ENSCAFP00000037874
ENSACAP00000003479	ENSCAFP00000041075
ENSACAP00000003057	ENSCAFP00000017473
ENSACAP00000012969	ENSCAFP00000012989
ENSACAP00000006667	ENSCAFP00000026368
ENSACAP00000004543	ENSCAFP00000021329
ENSACAP00000001956	ENSCAFP00000007541
ENSACAP00000022146	ENSCAFP00000010866
ENSACAP00000013861	ENSCAFP00000028248
ENSACAP00000014647	ENSCAFP00000020417
ENSACAP00000006068	ENSCAFP00000016342
ENSACAP00000018507	ENSCAFP00000027014
ENSACAP00000007068	ENSCAFP00000004461
ENSACAP00000001279	ENSCAFP00000009995
ENSACAP00000005659	ENSCAFP00000042874
ENSACAP00000006146	ENSCAFP00000019510
ENSACAP00000017685	ENSCAFP00000010096
ENSACAP00000014147	ENSCAFP00000025048
ENSACAP00000020674	ENSCAFP00000027535
ENSACAP00000009403	ENSCAFP00000027803
ENSACAP00000001011	ENSCAFP00000008257
ENSACAP00000022986	ENSCAFP00000012631
ENSACAP00000023242	ENSCAFP00000012865
ENSACAP00000012748	ENSCAFP00000004338
ENSACAP00000006458	ENSCAFP00000021920
ENSACAP00000022750	ENSCAFP00000020479
ENSACAP00000013337	ENSCAFP00000002282
ENSACAP00000003397	ENSCAFP00000006042
ENSACAP00000014074	ENSCAFP00000003937
ENSACAP00000017177	ENSCAFP00000025498
ENSACAP00000009970	ENSCAFP00000016027
ENSACAP00000002410	ENSCAFP00000017416
ENSACAP00000003764	ENSCAFP00000024111
ENSACAP00000017386	ENSCAFP00000005431
ENSACAP00000003546	ENSCAFP00000041330
ENSACAP00000016567	ENSCAFP00000003808
ENSACAP00000002178	ENSCAFP00000003627
ENSACAP00000010759	ENSCAFP00000017937
ENSACAP00000017581	ENSCAFP00000019008
ENSACAP00000020680	ENSCAFP00000019130
ENSACAP00000010845	ENSCAFP00000020248
ENSACAP00000017065	ENSCAFP00000020147
ENSACAP00000021596	ENSCAFP00000035860
ENSACAP00000009943	ENSCAFP00000016927
ENSACAP00000015119	ENSCAFP00000023419
ENSACAP00000013146	ENSCAFP00000007875
ENSACAP00000015169	ENSCAFP00000010071
ENSACAP00000000050	ENSCAFP00000013248
ENSACAP00000015207	ENSCAFP00000027546
ENSACAP00000011974	ENSCAFP00000019203
ENSACAP00000000912	ENSCAFP00000026175
ENSACAP00000008907	ENSCAFP00000000209
ENSACAP00000017468	ENSCAFP00000028831
ENSACAP00000003085	ENSCAFP00000014976
ENSACAP00000010221	ENSCAFP00000017909
ENSACAP00000013739	ENSCAFP00000003112
ENSACAP00000015174	ENSCAFP00000024628
ENSACAP00000013626	ENSCAFP00000016934
ENSACAP00000014843	ENSCAFP00000015282
ENSACAP00000004781	ENSCAFP00000000403
ENSACAP00000004556	ENSCAFP00000015779
ENSACAP00000004426	ENSCAFP00000030483
ENSACAP00000002618	ENSCAFP00000006606
ENSACAP00000010385	ENSCAFP00000019617
ENSACAP00000002561	ENSCAFP00000015057
ENSACAP00000006186	ENSCAFP00000024843
ENSACAP00000008191	ENSCAFP00000007577
ENSACAP00000008665	ENSCAFP00000008679
ENSACAP00000006980	ENSCAFP00000012674
ENSACAP00000016608	ENSCAFP00000002112
ENSACAP00000003999	ENSCAFP00000001053
ENSACAP00000008246	ENSCAFP00000016211
ENSACAP00000010163	ENSCAFP00000017650
ENSACAP00000008730	ENSCAFP00000008798
ENSACAP00000002524	ENSCAFP00000006103
ENSACAP00000006393	ENSCAFP00000019018
ENSACAP00000007364	ENSCAFP00000000142
ENSACAP00000000699	ENSCAFP00000018579
ENSACAP00000014941	ENSCAFP00000004540
ENSACAP00000016656	ENSCAFP00000004467
ENSACAP00000010835	ENSCAFP00000017449
ENSACAP00000006007	ENSCAFP00000030785
ENSACAP00000013695	ENSCAFP00000006120
ENSACAP00000003569	ENSCAFP00000013922
ENSACAP00000009915	ENSCAFP00000041321
ENSACAP00000006482	ENSCAFP00000010402
ENSACAP00000003967	ENSCAFP00000009979
ENSACAP00000002386	ENSCAFP00000029454
ENSACAP00000008533	ENSCAFP00000027717
ENSACAP00000012376	ENSCAFP00000016665
ENSACAP00000016666	ENSCAFP00000000346
ENSACAP00000012500	ENSCAFP00000006144
ENSACAP00000017384	ENSCAFP00000009188
ENSACAP00000012031	ENSCAFP00000022743
ENSACAP00000015971	ENSCAFP00000030624
ENSACAP00000005251	ENSCAFP00000021891
ENSACAP00000004686	ENSCAFP00000031764
ENSACAP00000015396	ENSCAFP00000005875
ENSACAP00000004684	ENSCAFP00000001535
ENSACAP00000006705	ENSCAFP00000032329
ENSACAP00000007629	ENSCAFP00000037136
ENSACAP00000002918	ENSCAFP00000005384
ENSACAP00000011691	ENSCAFP00000029008
ENSACAP00000009061	ENSCAFP00000017800
ENSACAP00000002167	ENSCAFP00000013620
ENSACAP00000012892	ENSCAFP00000040405
ENSACAP00000011125	ENSCAFP00000027161
ENSACAP00000003273	ENSCAFP00000023187
ENSACAP00000016558	ENSCAFP00000013457
ENSACAP00000000996	ENSCAFP00000014414
ENSACAP00000017376	ENSCAFP00000017615
ENSACAP00000001503	ENSCAFP00000038422
ENSACAP00000012304	ENSCAFP00000009604
ENSACAP00000001349	ENSCAFP00000030150
ENSACAP00000003529	ENSCAFP00000030151
ENSACAP00000009385	ENSCAFP00000010537
ENSACAP00000018362	ENSCAFP00000035678
ENSACAP00000016889	ENSCAFP00000027039
ENSACAP00000003761	ENSCAFP00000029837
ENSACAP00000015691	ENSCAFP00000041022
ENSACAP00000023037	ENSCAFP00000018247
ENSACAP00000006328	ENSCAFP00000009237
ENSACAP00000004846	ENSCAFP00000006275
ENSACAP00000006134	ENSCAFP00000024866
ENSACAP00000013341	ENSCAFP00000004102
ENSACAP00000015029	ENSCAFP00000024783
ENSACAP00000008005	ENSCAFP00000014687
ENSACAP00000016412	ENSCAFP00000015678
ENSACAP00000010115	ENSCAFP00000000305
ENSACAP00000003630	ENSCAFP00000020283
ENSACAP00000010055	ENSCAFP00000000237
ENSACAP00000015877	ENSCAFP00000008287
ENSACAP00000004055	ENSCAFP00000028152
ENSACAP00000013204	ENSCAFP00000007434
ENSACAP00000006449	ENSCAFP00000005057
ENSACAP00000006424	ENSCAFP00000005060
ENSACAP00000011574	ENSCAFP00000039695
ENSACAP00000000087	ENSCAFP00000016162
ENSACAP00000014523	ENSCAFP00000037526
ENSACAP00000013188	ENSCAFP00000018306
ENSACAP00000009727	ENSCAFP00000021870
ENSACAP00000003139	ENSCAFP00000029644
ENSACAP00000018406	ENSCAFP00000001713
ENSACAP00000015006	ENSCAFP00000002620
ENSACAP00000014443	ENSCAFP00000013814
ENSACAP00000009380	ENSCAFP00000012039
ENSACAP00000014738	ENSCAFP00000025167
ENSACAP00000017614	ENSCAFP00000021457
ENSACAP00000004858	ENSCAFP00000024921
ENSACAP00000008700	ENSCAFP00000014125
ENSACAP00000014499	ENSCAFP00000038197
ENSACAP00000000995	ENSCAFP00000010221
ENSACAP00000021654	ENSCAFP00000008225
ENSACAP00000007249	ENSCAFP00000005968
ENSACAP00000007230	ENSCAFP00000017107
ENSACAP00000006279	ENSCAFP00000007064
ENSACAP00000015534	ENSCAFP00000002156
ENSACAP00000013532	ENSCAFP00000031044
ENSACAP00000004470	ENSCAFP00000000946
ENSACAP00000003754	ENSCAFP00000025939
ENSACAP00000012849	ENSCAFP00000026270
ENSACAP00000014874	ENSCAFP00000004380
ENSACAP00000011857	ENSCAFP00000029202
ENSACAP00000023141	ENSCAFP00000010304
ENSACAP00000008583	ENSCAFP00000011566
ENSACAP00000000854	ENSCAFP00000015442
ENSACAP00000000518	ENSCAFP00000016164
ENSACAP00000002833	ENSCAFP00000015379
ENSACAP00000008052	ENSCAFP00000017194
ENSACAP00000016133	ENSCAFP00000036795
ENSACAP00000014673	ENSCAFP00000038623
ENSACAP00000005402	ENSCAFP00000036321
ENSACAP00000013467	ENSCAFP00000013678
ENSACAP00000008325	ENSCAFP00000009247
ENSACAP00000010067	ENSCAFP00000008859
ENSACAP00000013997	ENSCAFP00000022404
ENSACAP00000006082	ENSCAFP00000004720
ENSACAP00000004023	ENSCAFP00000042927
ENSACAP00000010058	ENSCAFP00000007086
ENSACAP00000003106	ENSCAFP00000027128
ENSACAP00000008692	ENSCAFP00000040146
ENSACAP00000000869	ENSCAFP00000012718
ENSACAP00000015452	ENSCAFP00000012356
ENSACAP00000012317	ENSCAFP00000019271
ENSACAP00000007251	ENSCAFP00000016471
ENSACAP00000012888	ENSCAFP00000004107
ENSACAP00000017442	ENSCAFP00000004864
ENSACAP00000002214	ENSCAFP00000015214
ENSACAP00000002183	ENSCAFP00000030219
ENSACAP00000006840	ENSCAFP00000012808
ENSACAP00000016121	ENSCAFP00000014197
ENSACAP00000003415	ENSCAFP00000006618
ENSACAP00000008175	ENSCAFP00000008035
ENSACAP00000006218	ENSCAFP00000023715
ENSACAP00000005622	ENSCAFP00000024185
ENSACAP00000004059	ENSCAFP00000009322
ENSACAP00000003171	ENSCAFP00000029643
ENSACAP00000006734	ENSCAFP00000001672
ENSACAP00000016840	ENSCAFP00000041457
ENSACAP00000000403	ENSCAFP00000006919
ENSACAP00000002005	ENSCAFP00000017804
ENSACAP00000009719	ENSCAFP00000011771
ENSACAP00000022743	ENSCAFP00000041079
ENSACAP00000005096	ENSCAFP00000019424
ENSACAP00000002514	ENSCAFP00000007947
ENSACAP00000023298	ENSCAFP00000025284
ENSACAP00000005843	ENSCAFP00000023813
ENSACAP00000001494	ENSCAFP00000002849
ENSACAP00000005277	ENSCAFP00000038683
ENSACAP00000016539	ENSCAFP00000000386
ENSACAP00000003782	ENSCAFP00000011500
ENSACAP00000008233	ENSCAFP00000002039
ENSACAP00000011240	ENSCAFP00000024250
ENSACAP00000021866	ENSCAFP00000010363
ENSACAP00000023397	ENSCAFP00000015946
ENSACAP00000017196	ENSCAFP00000025521
ENSACAP00000020004	ENSCAFP00000032890
ENSACAP00000011387	ENSCAFP00000018805
ENSACAP00000005124	ENSCAFP00000021097
ENSACAP00000009874	ENSCAFP00000010522
ENSACAP00000009866	ENSCAFP00000017270
ENSACAP00000013770	ENSCAFP00000028888
ENSACAP00000007055	ENSCAFP00000028628
ENSACAP00000013607	ENSCAFP00000014052
ENSACAP00000013301	ENSCAFP00000007593
ENSACAP00000011641	ENSCAFP00000016094
ENSACAP00000022969	ENSCAFP00000015248
ENSACAP00000010250	ENSCAFP00000027436
ENSACAP00000020262	ENSCAFP00000028796
ENSACAP00000020284	ENSCAFP00000031095
ENSACAP00000005392	ENSCAFP00000005506
ENSACAP00000019824	ENSCAFP00000011429
ENSACAP00000011605	ENSCAFP00000036046
ENSACAP00000011944	ENSCAFP00000003178
ENSACAP00000016335	ENSCAFP00000018620
ENSACAP00000016587	ENSCAFP00000019703
ENSACAP00000000608	ENSCAFP00000017612
ENSACAP00000004750	ENSCAFP00000018360
ENSACAP00000012957	ENSCAFP00000040776
ENSACAP00000010965	ENSCAFP00000021115
ENSACAP00000015214	ENSCAFP00000002114
ENSACAP00000006978	ENSCAFP00000022465
ENSACAP00000005706	ENSCAFP00000025517
ENSACAP00000014821	ENSCAFP00000011755
ENSACAP00000012225	ENSCAFP00000030943
ENSACAP00000016473	ENSCAFP00000003367
ENSACAP00000023073	ENSCAFP00000008897
ENSACAP00000011492	ENSCAFP00000009895
ENSACAP00000012724	ENSCAFP00000001757
ENSACAP00000005316	ENSCAFP00000029839
ENSACAP00000003014	ENSCAFP00000029636
ENSACAP00000000948	ENSCAFP00000008605
ENSACAP00000005183	ENSCAFP00000021166
ENSACAP00000013553	ENSCAFP00000016160
ENSACAP00000000376	ENSCAFP00000020585
ENSACAP00000003954	ENSCAFP00000026656
ENSACAP00000015240	ENSCAFP00000027162
ENSACAP00000015684	ENSCAFP00000018565
ENSACAP00000009682	ENSCAFP00000010821
ENSACAP00000023478	ENSCAFP00000015781
ENSACAP00000011929	ENSCAFP00000015483
ENSACAP00000011921	ENSCAFP00000037628
ENSACAP00000020027	ENSCAFP00000038890
ENSACAP00000003729	ENSCAFP00000015285
ENSACAP00000012384	ENSCAFP00000026634
ENSACAP00000020649	ENSCAFP00000000263
ENSACAP00000014734	ENSCAFP00000029281
ENSACAP00000016355	ENSCAFP00000039968
ENSACAP00000006385	ENSCAFP00000019775
ENSACAP00000014509	ENSCAFP00000012583
ENSACAP00000019794	ENSCAFP00000020432
ENSACAP00000022435	ENSCAFP00000033862
ENSACAP00000012305	ENSCAFP00000009251
ENSACAP00000015250	ENSCAFP00000003697
ENSACAP00000014928	ENSCAFP00000022940
ENSACAP00000010637	ENSCAFP00000006601
ENSACAP00000002362	ENSCAFP00000016718
ENSACAP00000017699	ENSCAFP00000027819
ENSACAP00000014025	ENSCAFP00000025014
ENSACAP00000017645	ENSCAFP00000018718
ENSACAP00000016784	ENSCAFP00000039272
ENSACAP00000008491	ENSCAFP00000015650
ENSACAP00000007551	ENSCAFP00000037417
ENSACAP00000003275	ENSCAFP00000036581
ENSACAP00000015876	ENSCAFP00000013148
ENSACAP00000001347	ENSCAFP00000021263
ENSACAP00000008888	ENSCAFP00000028310
ENSACAP00000002117	ENSCAFP00000015388
ENSACAP00000000931	ENSCAFP00000038578
ENSACAP00000017629	ENSCAFP00000023416
ENSACAP00000001540	ENSCAFP00000018072
ENSACAP00000004257	ENSCAFP00000007828
ENSACAP00000001985	ENSCAFP00000019700
ENSACAP00000005772	ENSCAFP00000017575
ENSACAP00000006167	ENSCAFP00000020134
ENSACAP00000014612	ENSCAFP00000009924
ENSACAP00000011654	ENSCAFP00000029045
ENSACAP00000004142	ENSCAFP00000004375
ENSACAP00000002377	ENSCAFP00000008880
ENSACAP00000007519	ENSCAFP00000015065
ENSACAP00000013541	ENSCAFP00000023775
ENSACAP00000010828	ENSCAFP00000038748
ENSACAP00000017271	ENSCAFP00000009618
ENSACAP00000012258	ENSCAFP00000029186
ENSACAP00000015980	ENSCAFP00000026682
ENSACAP00000017452	ENSCAFP00000016192
ENSACAP00000003087	ENSCAFP00000011181
ENSACAP00000011357	ENSCAFP00000027555
ENSACAP00000001192	ENSCAFP00000026814
ENSACAP00000015783	ENSCAFP00000007862
ENSACAP00000011486	ENSCAFP00000005905
ENSACAP00000013178	ENSCAFP00000009370
ENSACAP00000013611	ENSCAFP00000029180
ENSACAP00000011045	ENSCAFP00000027304
ENSACAP00000007037	ENSCAFP00000026276
ENSACAP00000010338	ENSCAFP00000013256
ENSACAP00000001457	ENSCAFP00000015524
ENSACAP00000013082	ENSCAFP00000005719
ENSACAP00000001902	ENSCAFP00000015157
ENSACAP00000003285	ENSCAFP00000014272
ENSACAP00000014465	ENSCAFP00000037474
ENSACAP00000002258	ENSCAFP00000030200
ENSACAP00000011145	ENSCAFP00000008175
ENSACAP00000009224	ENSCAFP00000016005
ENSACAP00000008337	ENSCAFP00000026921
ENSACAP00000016581	ENSCAFP00000039259
ENSACAP00000005432	ENSCAFP00000018790
ENSACAP00000010650	ENSCAFP00000030532
ENSACAP00000023137	ENSCAFP00000037173
ENSACAP00000003194	ENSCAFP00000008898
ENSACAP00000020697	ENSCAFP00000021879
ENSACAP00000019951	ENSCAFP00000023495
ENSACAP00000016553	ENSCAFP00000008677
ENSACAP00000011885	ENSCAFP00000006361
ENSACAP00000004440	ENSCAFP00000023878
ENSACAP00000020282	ENSCAFP00000024539
ENSACAP00000007816	ENSCAFP00000028164
ENSACAP00000000864	ENSCAFP00000022430
ENSACAP00000003245	ENSCAFP00000011227
ENSACAP00000019387	ENSCAFP00000007697
ENSACAP00000014600	ENSCAFP00000040456
ENSACAP00000018549	ENSCAFP00000020277
ENSACAP00000012378	ENSCAFP00000000801
ENSACAP00000021898	ENSCAFP00000022037
ENSACAP00000007447	ENSCAFP00000007381
ENSACAP00000011300	ENSCAFP00000011793
ENSACAP00000013439	ENSCAFP00000022009
ENSACAP00000002204	ENSCAFP00000003370
ENSACAP00000015211	ENSCAFP00000002728
ENSACAP00000005636	ENSCAFP00000010651
ENSACAP00000001057	ENSCAFP00000038199
ENSACAP00000009010	ENSCAFP00000027597
ENSACAP00000006942	ENSCAFP00000000523
ENSACAP00000014272	ENSCAFP00000010473
ENSACAP00000008310	ENSCAFP00000001204
ENSACAP00000009760	ENSCAFP00000035853
ENSACAP00000002567	ENSCAFP00000009014
ENSACAP00000008835	ENSCAFP00000024607
ENSACAP00000013445	ENSCAFP00000015809
ENSACAP00000010829	ENSCAFP00000017765
ENSACAP00000006519	ENSCAFP00000007888
ENSACAP00000016514	ENSCAFP00000035502
ENSACAP00000022906	ENSCAFP00000014313
ENSACAP00000008611	ENSCAFP00000003279
ENSACAP00000014020	ENSCAFP00000042535
ENSACAP00000015230	ENSCAFP00000027575
ENSACAP00000009629	ENSCAFP00000042228
ENSACAP00000001003	ENSCAFP00000005478
ENSACAP00000005362	ENSCAFP00000018742
ENSACAP00000009082	ENSCAFP00000003632
ENSACAP00000020749	ENSCAFP00000015915
ENSACAP00000007974	ENSCAFP00000001990
ENSACAP00000005463	ENSCAFP00000024255
ENSACAP00000002186	ENSCAFP00000013629
ENSACAP00000001328	ENSCAFP00000006994
ENSACAP00000020222	ENSCAFP00000016459
ENSACAP00000005197	ENSCAFP00000031768
ENSACAP00000012024	ENSCAFP00000011262
ENSACAP00000021444	ENSCAFP00000017362
ENSACAP00000008596	ENSCAFP00000018780
ENSACAP00000016180	ENSCAFP00000000797
ENSACAP00000005217	ENSCAFP00000034814
ENSACAP00000017512	ENSCAFP00000018618
ENSACAP00000010891	ENSCAFP00000034783
ENSACAP00000005176	ENSCAFP00000034902
ENSACAP00000017549	ENSCAFP00000018766
ENSACAP00000018806	ENSCAFP00000007982
ENSACAP00000014804	ENSCAFP00000042944
ENSACAP00000002297	ENSCAFP00000012613
ENSACAP00000017341	ENSCAFP00000018414
ENSACAP00000008128	ENSCAFP00000005070
ENSACAP00000002149	ENSCAFP00000005033
ENSACAP00000016752	ENSCAFP00000030955
ENSACAP00000012342	ENSCAFP00000019287
ENSACAP00000016482	ENSCAFP00000006422
ENSACAP00000012510	ENSCAFP00000012487
ENSACAP00000011524	ENSCAFP00000018934
ENSACAP00000000852	ENSCAFP00000023048
ENSACAP00000004382	ENSCAFP00000023283
ENSACAP00000014377	ENSCAFP00000006305
ENSACAP00000009139	ENSCAFP00000042127
ENSACAP00000008519	ENSCAFP00000016020
ENSACAP00000005675	ENSCAFP00000021924
ENSACAP00000008374	ENSCAFP00000016079
ENSACAP00000002150	ENSCAFP00000017824
ENSACAP00000008993	ENSCAFP00000006923
ENSACAP00000000191	ENSCAFP00000016524
ENSACAP00000013977	ENSCAFP00000006202
ENSACAP00000002235	ENSCAFP00000030405
ENSACAP00000006815	ENSCAFP00000011669
ENSACAP00000011903	ENSCAFP00000027192
ENSACAP00000001548	ENSCAFP00000012834
ENSACAP00000008438	ENSCAFP00000015986
ENSACAP00000013706	ENSCAFP00000006121
ENSACAP00000000303	ENSCAFP00000028176
ENSACAP00000021843	ENSCAFP00000022237
ENSACAP00000009292	ENSCAFP00000031216
ENSACAP00000001938	ENSCAFP00000008466
ENSACAP00000015281	ENSCAFP00000012759
ENSACAP00000010850	ENSCAFP00000038369
ENSACAP00000012211	ENSCAFP00000012711
ENSACAP00000010008	ENSCAFP00000007104
ENSACAP00000017201	ENSCAFP00000024254
ENSACAP00000006228	ENSCAFP00000038416
ENSACAP00000016135	ENSCAFP00000017840
ENSACAP00000006009	ENSCAFP00000009096
ENSACAP00000004951	ENSCAFP00000011487
ENSACAP00000022172	ENSCAFP00000001726
ENSACAP00000013197	ENSCAFP00000018286
ENSACAP00000014541	ENSCAFP00000041711
ENSACAP00000009708	ENSCAFP00000021872
ENSACAP00000015560	ENSCAFP00000015326
ENSACAP00000005592	ENSCAFP00000023948
ENSACAP00000010705	ENSCAFP00000020557
ENSACAP00000009378	ENSCAFP00000021261
ENSACAP00000012963	ENSCAFP00000040391
ENSACAP00000000272	ENSCAFP00000028190
ENSACAP00000006742	ENSCAFP00000028562
ENSACAP00000009118	ENSCAFP00000011018
ENSACAP00000011307	ENSCAFP00000005790
ENSACAP00000012168	ENSCAFP00000014772
ENSACAP00000015471	ENSCAFP00000027002
ENSACAP00000000888	ENSCAFP00000031277
ENSACAP00000012185	ENSCAFP00000011620
ENSACAP00000012615	ENSCAFP00000038496
ENSACAP00000014118	ENSCAFP00000015967
ENSACAP00000016832	ENSCAFP00000003793
ENSACAP00000007245	ENSCAFP00000000882
ENSACAP00000009591	ENSCAFP00000026476
ENSACAP00000020140	ENSCAFP00000005324
ENSACAP00000002510	ENSCAFP00000001419
ENSACAP00000016709	ENSCAFP00000004755
ENSACAP00000004979	ENSCAFP00000014048
ENSACAP00000017570	ENSCAFP00000019069
ENSACAP00000015739	ENSCAFP00000036623
ENSACAP00000002810	ENSCAFP00000009967
ENSACAP00000014459	ENSCAFP00000007177
ENSACAP00000006148	ENSCAFP00000025430
ENSACAP00000006936	ENSCAFP00000002797
ENSACAP00000011765	ENSCAFP00000014827
ENSACAP00000003840	ENSCAFP00000005369
ENSACAP00000018770	ENSCAFP00000036666
ENSACAP00000003461	ENSCAFP00000038621
ENSACAP00000004695	ENSCAFP00000025009
[truncated: 7,064 more rows]
