# Supplementary material for: Reconstruction of proto-vertebrate, proto-cyclostome and proto-gnathostome genomes provides new insights into early vertebrate evolution
Source: Nat Commun. 2021 Jul 23;12:4489. doi: 10.1038/s41467-021-24573-z (PMC8302630; doi:10.1038/s41467-021-24573-z)
Supplement: Supplementary file 4 — Supplementary Data 1 [file 41467_2021_24573_MOESM4_ESM.zip › SuppData1/orthologs/ANOCA-CHICK.txt]

ENSACAP00000005936	ENSGALP00000006197
ENSACAP00000017014	ENSGALP00000003140
ENSACAP00000000964	ENSGALP00000027652
ENSACAP00000013370	ENSGALP00000007499
ENSACAP00000005194	ENSGALP00000006308
ENSACAP00000001737	ENSGALP00000024336
ENSACAP00000013552	ENSGALP00000006178
ENSACAP00000003212	ENSGALP00000002175
ENSACAP00000019299	ENSGALP00000013518
ENSACAP00000011250	ENSGALP00000024624
ENSACAP00000011817	ENSGALP00000006527
ENSACAP00000016107	ENSGALP00000025791
ENSACAP00000005957	ENSGALP00000013423
ENSACAP00000014027	ENSGALP00000014051
ENSACAP00000008269	ENSGALP00000035505
ENSACAP00000008564	ENSGALP00000042226
ENSACAP00000009531	ENSGALP00000010474
ENSACAP00000007380	ENSGALP00000005074
ENSACAP00000003299	ENSGALP00000017457
ENSACAP00000014328	ENSGALP00000041254
ENSACAP00000009158	ENSGALP00000002938
ENSACAP00000001723	ENSGALP00000013077
ENSACAP00000006548	ENSGALP00000003834
ENSACAP00000014601	ENSGALP00000026172
ENSACAP00000005110	ENSGALP00000022178
ENSACAP00000014675	ENSGALP00000027810
ENSACAP00000014993	ENSGALP00000025475
ENSACAP00000017344	ENSGALP00000025476
ENSACAP00000012678	ENSGALP00000009477
ENSACAP00000015321	ENSGALP00000015078
ENSACAP00000011594	ENSGALP00000023036
ENSACAP00000015067	ENSGALP00000005964
ENSACAP00000003045	ENSGALP00000025999
ENSACAP00000002376	ENSGALP00000010976
ENSACAP00000015078	ENSGALP00000016167
ENSACAP00000014992	ENSGALP00000016163
ENSACAP00000016695	ENSGALP00000042824
ENSACAP00000005988	ENSGALP00000039322
ENSACAP00000007603	ENSGALP00000010845
ENSACAP00000002119	ENSGALP00000013128
ENSACAP00000023193	ENSGALP00000041979
ENSACAP00000010068	ENSGALP00000017721
ENSACAP00000005444	ENSGALP00000006027
ENSACAP00000005623	ENSGALP00000029643
ENSACAP00000016112	ENSGALP00000016021
ENSACAP00000000193	ENSGALP00000018553
ENSACAP00000010321	ENSGALP00000002401
ENSACAP00000006987	ENSGALP00000014649
ENSACAP00000005007	ENSGALP00000012873
ENSACAP00000013643	ENSGALP00000041588
ENSACAP00000010047	ENSGALP00000012927
ENSACAP00000012012	ENSGALP00000002848
ENSACAP00000018690	ENSGALP00000002836
ENSACAP00000004219	ENSGALP00000007730
ENSACAP00000015494	ENSGALP00000019120
ENSACAP00000004798	ENSGALP00000010510
ENSACAP00000004078	ENSGALP00000001474
ENSACAP00000001088	ENSGALP00000010718
ENSACAP00000015698	ENSGALP00000003717
ENSACAP00000004467	ENSGALP00000025606
ENSACAP00000005873	ENSGALP00000036285
ENSACAP00000001835	ENSGALP00000009351
ENSACAP00000014840	ENSGALP00000019566
ENSACAP00000008406	ENSGALP00000006447
ENSACAP00000012838	ENSGALP00000005150
ENSACAP00000009680	ENSGALP00000007847
ENSACAP00000007792	ENSGALP00000032312
ENSACAP00000018412	ENSGALP00000016886
ENSACAP00000017761	ENSGALP00000016883
ENSACAP00000019211	ENSGALP00000016882
ENSACAP00000007789	ENSGALP00000016891
ENSACAP00000020838	ENSGALP00000008089
ENSACAP00000017650	ENSGALP00000026119
ENSACAP00000008106	ENSGALP00000007963
ENSACAP00000012446	ENSGALP00000026960
ENSACAP00000006460	ENSGALP00000041360
ENSACAP00000003419	ENSGALP00000005960
ENSACAP00000012467	ENSGALP00000035809
ENSACAP00000015858	ENSGALP00000035831
ENSACAP00000000029	ENSGALP00000021178
ENSACAP00000013670	ENSGALP00000004717
ENSACAP00000001119	ENSGALP00000008354
ENSACAP00000000552	ENSGALP00000042174
ENSACAP00000015929	ENSGALP00000000103
ENSACAP00000007492	ENSGALP00000021661
ENSACAP00000000777	ENSGALP00000008273
ENSACAP00000012669	ENSGALP00000020923
ENSACAP00000009619	ENSGALP00000023528
ENSACAP00000001319	ENSGALP00000017712
ENSACAP00000016817	ENSGALP00000009966
ENSACAP00000006086	ENSGALP00000015926
ENSACAP00000016842	ENSGALP00000016880
ENSACAP00000001864	ENSGALP00000015871
ENSACAP00000002959	ENSGALP00000009004
ENSACAP00000016298	ENSGALP00000009685
ENSACAP00000022391	ENSGALP00000010541
ENSACAP00000000477	ENSGALP00000042528
ENSACAP00000013286	ENSGALP00000017856
ENSACAP00000011970	ENSGALP00000032649
ENSACAP00000001909	ENSGALP00000025472
ENSACAP00000014097	ENSGALP00000025114
ENSACAP00000005123	ENSGALP00000014101
ENSACAP00000012263	ENSGALP00000042998
ENSACAP00000016998	ENSGALP00000021550
ENSACAP00000000083	ENSGALP00000011134
ENSACAP00000004428	ENSGALP00000041611
ENSACAP00000002974	ENSGALP00000036527
ENSACAP00000013481	ENSGALP00000042712
ENSACAP00000008599	ENSGALP00000042464
ENSACAP00000000242	ENSGALP00000030960
ENSACAP00000013864	ENSGALP00000030213
ENSACAP00000022297	ENSGALP00000002638
ENSACAP00000015728	ENSGALP00000011413
ENSACAP00000011579	ENSGALP00000009200
ENSACAP00000006096	ENSGALP00000040642
ENSACAP00000007355	ENSGALP00000016547
ENSACAP00000018297	ENSGALP00000021543
ENSACAP00000015927	ENSGALP00000003847
ENSACAP00000008830	ENSGALP00000008131
ENSACAP00000017368	ENSGALP00000001054
ENSACAP00000014517	ENSGALP00000035892
ENSACAP00000016774	ENSGALP00000010428
ENSACAP00000007485	ENSGALP00000026821
ENSACAP00000006473	ENSGALP00000000107
ENSACAP00000006842	ENSGALP00000038965
ENSACAP00000021579	ENSGALP00000026707
ENSACAP00000003327	ENSGALP00000013796
ENSACAP00000013174	ENSGALP00000043032
ENSACAP00000000079	ENSGALP00000011333
ENSACAP00000009131	ENSGALP00000021646
ENSACAP00000015338	ENSGALP00000006299
ENSACAP00000007490	ENSGALP00000003671
ENSACAP00000005084	ENSGALP00000038075
ENSACAP00000010928	ENSGALP00000000412
ENSACAP00000015916	ENSGALP00000003234
ENSACAP00000010696	ENSGALP00000039341
ENSACAP00000016713	ENSGALP00000009803
ENSACAP00000005094	ENSGALP00000008661
ENSACAP00000016443	ENSGALP00000040060
ENSACAP00000012452	ENSGALP00000018503
ENSACAP00000001895	ENSGALP00000019399
ENSACAP00000014884	ENSGALP00000024768
ENSACAP00000004742	ENSGALP00000038287
ENSACAP00000005904	ENSGALP00000007547
ENSACAP00000009961	ENSGALP00000017701
ENSACAP00000013070	ENSGALP00000018224
ENSACAP00000014146	ENSGALP00000016105
ENSACAP00000011702	ENSGALP00000013191
ENSACAP00000015780	ENSGALP00000009806
ENSACAP00000002299	ENSGALP00000003684
ENSACAP00000017514	ENSGALP00000008702
ENSACAP00000006047	ENSGALP00000037588
ENSACAP00000015236	ENSGALP00000032215
ENSACAP00000009598	ENSGALP00000017417
ENSACAP00000003471	ENSGALP00000013142
ENSACAP00000007070	ENSGALP00000017678
ENSACAP00000005752	ENSGALP00000024782
ENSACAP00000007401	ENSGALP00000001334
ENSACAP00000019189	ENSGALP00000010979
ENSACAP00000009600	ENSGALP00000038745
ENSACAP00000018998	ENSGALP00000039924
ENSACAP00000011711	ENSGALP00000019325
ENSACAP00000017664	ENSGALP00000002366
ENSACAP00000002249	ENSGALP00000038404
ENSACAP00000010451	ENSGALP00000019689
ENSACAP00000011342	ENSGALP00000009892
ENSACAP00000014285	ENSGALP00000013052
ENSACAP00000014668	ENSGALP00000020571
ENSACAP00000003308	ENSGALP00000008574
ENSACAP00000011031	ENSGALP00000017281
ENSACAP00000015061	ENSGALP00000038563
ENSACAP00000011989	ENSGALP00000007204
ENSACAP00000006661	ENSGALP00000010958
ENSACAP00000010344	ENSGALP00000013724
ENSACAP00000008723	ENSGALP00000008112
ENSACAP00000012354	ENSGALP00000005789
ENSACAP00000008800	ENSGALP00000006300
ENSACAP00000000609	ENSGALP00000013714
ENSACAP00000015558	ENSGALP00000014734
ENSACAP00000014183	ENSGALP00000000973
ENSACAP00000013350	ENSGALP00000018656
ENSACAP00000005792	ENSGALP00000017596
ENSACAP00000010506	ENSGALP00000026677
ENSACAP00000009513	ENSGALP00000006782
ENSACAP00000002901	ENSGALP00000012265
ENSACAP00000013575	ENSGALP00000009402
ENSACAP00000012544	ENSGALP00000009612
ENSACAP00000015144	ENSGALP00000021856
ENSACAP00000020331	ENSGALP00000010281
ENSACAP00000022081	ENSGALP00000022282
ENSACAP00000007051	ENSGALP00000036082
ENSACAP00000019114	ENSGALP00000014065
ENSACAP00000015012	ENSGALP00000041045
ENSACAP00000009498	ENSGALP00000033098
ENSACAP00000001475	ENSGALP00000010325
ENSACAP00000003976	ENSGALP00000000810
ENSACAP00000004307	ENSGALP00000025626
ENSACAP00000008062	ENSGALP00000019975
ENSACAP00000001594	ENSGALP00000000239
ENSACAP00000010217	ENSGALP00000007948
ENSACAP00000004865	ENSGALP00000021686
ENSACAP00000003655	ENSGALP00000038787
ENSACAP00000011875	ENSGALP00000000530
ENSACAP00000004311	ENSGALP00000011453
ENSACAP00000015880	ENSGALP00000014728
ENSACAP00000008565	ENSGALP00000014501
ENSACAP00000002928	ENSGALP00000018774
ENSACAP00000000868	ENSGALP00000018209
ENSACAP00000016976	ENSGALP00000014878
ENSACAP00000009221	ENSGALP00000019882
ENSACAP00000016880	ENSGALP00000041356
ENSACAP00000005302	ENSGALP00000013726
ENSACAP00000002551	ENSGALP00000010625
ENSACAP00000000081	ENSGALP00000037370
ENSACAP00000007917	ENSGALP00000020311
ENSACAP00000007896	ENSGALP00000020307
ENSACAP00000004457	ENSGALP00000018675
ENSACAP00000015885	ENSGALP00000040685
ENSACAP00000002426	ENSGALP00000008889
ENSACAP00000002385	ENSGALP00000027075
ENSACAP00000017474	ENSGALP00000008481
ENSACAP00000005740	ENSGALP00000014663
ENSACAP00000000523	ENSGALP00000008104
ENSACAP00000005682	ENSGALP00000014672
ENSACAP00000003383	ENSGALP00000024150
ENSACAP00000009862	ENSGALP00000010431
ENSACAP00000016069	ENSGALP00000016015
ENSACAP00000001093	ENSGALP00000041013
ENSACAP00000017526	ENSGALP00000016884
ENSACAP00000010676	ENSGALP00000025920
ENSACAP00000015435	ENSGALP00000009133
ENSACAP00000014650	ENSGALP00000023682
ENSACAP00000000942	ENSGALP00000003295
ENSACAP00000009728	ENSGALP00000005914
ENSACAP00000009731	ENSGALP00000005933
ENSACAP00000018182	ENSGALP00000043195
ENSACAP00000014024	ENSGALP00000037396
ENSACAP00000013525	ENSGALP00000009678
ENSACAP00000001427	ENSGALP00000014673
ENSACAP00000015468	ENSGALP00000019114
ENSACAP00000004783	ENSGALP00000013447
ENSACAP00000008216	ENSGALP00000013448
ENSACAP00000004784	ENSGALP00000013450
ENSACAP00000013542	ENSGALP00000024083
ENSACAP00000009388	ENSGALP00000019723
ENSACAP00000001385	ENSGALP00000011296
ENSACAP00000018145	ENSGALP00000023592
ENSACAP00000012872	ENSGALP00000014112
ENSACAP00000019293	ENSGALP00000041748
ENSACAP00000016705	ENSGALP00000010121
ENSACAP00000012594	ENSGALP00000018337
ENSACAP00000016101	ENSGALP00000006947
ENSACAP00000003008	ENSGALP00000010805
ENSACAP00000002577	ENSGALP00000017274
ENSACAP00000012146	ENSGALP00000010722
ENSACAP00000009720	ENSGALP00000041770
ENSACAP00000005943	ENSGALP00000005190
ENSACAP00000000973	ENSGALP00000033380
ENSACAP00000013030	ENSGALP00000015469
ENSACAP00000001579	ENSGALP00000011904
ENSACAP00000012461	ENSGALP00000000058
ENSACAP00000022538	ENSGALP00000018258
ENSACAP00000005645	ENSGALP00000015125
ENSACAP00000015655	ENSGALP00000042267
ENSACAP00000001953	ENSGALP00000014259
ENSACAP00000005411	ENSGALP00000026355
ENSACAP00000000088	ENSGALP00000001480
ENSACAP00000013225	ENSGALP00000001445
ENSACAP00000006078	ENSGALP00000009449
ENSACAP00000005523	ENSGALP00000026363
ENSACAP00000011534	ENSGALP00000005166
ENSACAP00000006602	ENSGALP00000026192
ENSACAP00000003200	ENSGALP00000018821
ENSACAP00000009074	ENSGALP00000010760
ENSACAP00000012719	ENSGALP00000018856
ENSACAP00000001753	ENSGALP00000041658
ENSACAP00000001589	ENSGALP00000011895
ENSACAP00000019903	ENSGALP00000037169
ENSACAP00000009777	ENSGALP00000042394
ENSACAP00000012169	ENSGALP00000018378
ENSACAP00000006466	ENSGALP00000012308
ENSACAP00000008206	ENSGALP00000032209
ENSACAP00000004741	ENSGALP00000011089
ENSACAP00000015089	ENSGALP00000007956
ENSACAP00000013366	ENSGALP00000020873
ENSACAP00000010728	ENSGALP00000041485
ENSACAP00000010782	ENSGALP00000041496
ENSACAP00000014628	ENSGALP00000013164
ENSACAP00000002919	ENSGALP00000032172
ENSACAP00000002673	ENSGALP00000020507
ENSACAP00000022504	ENSGALP00000038688
ENSACAP00000014585	ENSGALP00000027805
ENSACAP00000014351	ENSGALP00000027801
ENSACAP00000000607	ENSGALP00000012087
ENSACAP00000008532	ENSGALP00000003336
ENSACAP00000019778	ENSGALP00000001136
ENSACAP00000008554	ENSGALP00000040977
ENSACAP00000006509	ENSGALP00000015293
ENSACAP00000004623	ENSGALP00000013575
ENSACAP00000000901	ENSGALP00000011851
ENSACAP00000003028	ENSGALP00000015542
ENSACAP00000002875	ENSGALP00000042747
ENSACAP00000004244	ENSGALP00000025631
ENSACAP00000010760	ENSGALP00000026153
ENSACAP00000005855	ENSGALP00000009339
ENSACAP00000022123	ENSGALP00000038530
ENSACAP00000014691	ENSGALP00000005663
ENSACAP00000022035	ENSGALP00000005693
ENSACAP00000008887	ENSGALP00000010290
ENSACAP00000006450	ENSGALP00000028023
ENSACAP00000020101	ENSGALP00000036578
ENSACAP00000003697	ENSGALP00000043451
ENSACAP00000009858	ENSGALP00000014354
ENSACAP00000008000	ENSGALP00000017249
ENSACAP00000010293	ENSGALP00000025071
ENSACAP00000023319	ENSGALP00000018782
ENSACAP00000005594	ENSGALP00000043236
ENSACAP00000005511	ENSGALP00000032176
ENSACAP00000008947	ENSGALP00000038910
ENSACAP00000000177	ENSGALP00000002804
ENSACAP00000002350	ENSGALP00000012015
ENSACAP00000014072	ENSGALP00000020137
ENSACAP00000011900	ENSGALP00000024720
ENSACAP00000020690	ENSGALP00000041141
ENSACAP00000001779	ENSGALP00000041417
ENSACAP00000005299	ENSGALP00000026350
ENSACAP00000012130	ENSGALP00000024556
ENSACAP00000008363	ENSGALP00000040830
ENSACAP00000003188	ENSGALP00000043176
ENSACAP00000009106	ENSGALP00000026399
ENSACAP00000014036	ENSGALP00000023990
ENSACAP00000007060	ENSGALP00000040961
ENSACAP00000017578	ENSGALP00000001914
ENSACAP00000012829	ENSGALP00000030892
ENSACAP00000005032	ENSGALP00000025760
ENSACAP00000005870	ENSGALP00000013837
ENSACAP00000005546	ENSGALP00000008892
ENSACAP00000017072	ENSGALP00000025221
ENSACAP00000012489	ENSGALP00000003035
ENSACAP00000020615	ENSGALP00000043302
ENSACAP00000000594	ENSGALP00000037618
ENSACAP00000016644	ENSGALP00000009621
ENSACAP00000000809	ENSGALP00000017259
ENSACAP00000011635	ENSGALP00000042449
ENSACAP00000004810	ENSGALP00000011148
ENSACAP00000004629	ENSGALP00000011044
ENSACAP00000021872	ENSGALP00000013380
ENSACAP00000000027	ENSGALP00000040755
ENSACAP00000000226	ENSGALP00000024701
ENSACAP00000007738	ENSGALP00000010493
ENSACAP00000013047	ENSGALP00000039384
ENSACAP00000020901	ENSGALP00000041259
ENSACAP00000002156	ENSGALP00000027876
ENSACAP00000006137	ENSGALP00000002287
ENSACAP00000017488	ENSGALP00000001583
ENSACAP00000006741	ENSGALP00000016838
ENSACAP00000000905	ENSGALP00000024341
ENSACAP00000021463	ENSGALP00000013830
ENSACAP00000009209	ENSGALP00000016475
ENSACAP00000003253	ENSGALP00000016529
ENSACAP00000015115	ENSGALP00000020611
ENSACAP00000013959	ENSGALP00000024015
ENSACAP00000012315	ENSGALP00000007049
ENSACAP00000016268	ENSGALP00000027473
ENSACAP00000021250	ENSGALP00000041378
ENSACAP00000016828	ENSGALP00000001317
ENSACAP00000001504	ENSGALP00000007603
ENSACAP00000016001	ENSGALP00000042939
ENSACAP00000000861	ENSGALP00000023733
ENSACAP00000006310	ENSGALP00000007183
ENSACAP00000013784	ENSGALP00000007393
ENSACAP00000001714	ENSGALP00000007413
ENSACAP00000005065	ENSGALP00000008707
ENSACAP00000000988	ENSGALP00000013692
ENSACAP00000002892	ENSGALP00000026019
ENSACAP00000014551	ENSGALP00000014186
ENSACAP00000022278	ENSGALP00000041584
ENSACAP00000014771	ENSGALP00000041036
ENSACAP00000014705	ENSGALP00000014563
ENSACAP00000014796	ENSGALP00000032002
ENSACAP00000002010	ENSGALP00000008107
ENSACAP00000002775	ENSGALP00000012178
ENSACAP00000007811	ENSGALP00000010477
ENSACAP00000014205	ENSGALP00000025385
ENSACAP00000005055	ENSGALP00000026323
ENSACAP00000003452	ENSGALP00000002718
ENSACAP00000022607	ENSGALP00000011876
ENSACAP00000007418	ENSGALP00000003502
ENSACAP00000009843	ENSGALP00000043188
ENSACAP00000010717	ENSGALP00000009724
ENSACAP00000023161	ENSGALP00000007174
ENSACAP00000007133	ENSGALP00000011976
ENSACAP00000009262	ENSGALP00000024855
ENSACAP00000007144	ENSGALP00000033652
ENSACAP00000007166	ENSGALP00000011971
ENSACAP00000014451	ENSGALP00000017858
ENSACAP00000011447	ENSGALP00000018235
ENSACAP00000012845	ENSGALP00000021103
ENSACAP00000003423	ENSGALP00000027206
ENSACAP00000014516	ENSGALP00000008699
ENSACAP00000013145	ENSGALP00000026929
ENSACAP00000016589	ENSGALP00000006738
ENSACAP00000016612	ENSGALP00000024953
ENSACAP00000000766	ENSGALP00000041666
ENSACAP00000001550	ENSGALP00000023925
ENSACAP00000005884	ENSGALP00000024913
ENSACAP00000015136	ENSGALP00000042630
ENSACAP00000016217	ENSGALP00000003973
ENSACAP00000001002	ENSGALP00000039901
ENSACAP00000013260	ENSGALP00000004444
ENSACAP00000010212	ENSGALP00000021570
ENSACAP00000011210	ENSGALP00000018510
ENSACAP00000012546	ENSGALP00000006916
ENSACAP00000005192	ENSGALP00000036151
ENSACAP00000016014	ENSGALP00000040622
ENSACAP00000007863	ENSGALP00000008931
ENSACAP00000005144	ENSGALP00000026331
ENSACAP00000013190	ENSGALP00000003970
ENSACAP00000021368	ENSGALP00000023839
ENSACAP00000009646	ENSGALP00000001565
ENSACAP00000015982	ENSGALP00000019842
ENSACAP00000003038	ENSGALP00000043429
ENSACAP00000017531	ENSGALP00000040906
ENSACAP00000010036	ENSGALP00000026794
ENSACAP00000016064	ENSGALP00000015519
ENSACAP00000014392	ENSGALP00000015517
ENSACAP00000022803	ENSGALP00000000410
ENSACAP00000003080	ENSGALP00000041507
ENSACAP00000002627	ENSGALP00000042261
ENSACAP00000003987	ENSGALP00000042253
ENSACAP00000001514	ENSGALP00000003190
ENSACAP00000005355	ENSGALP00000014047
ENSACAP00000013258	ENSGALP00000000626
ENSACAP00000012231	ENSGALP00000032471
ENSACAP00000012123	ENSGALP00000006610
ENSACAP00000008258	ENSGALP00000020036
ENSACAP00000010223	ENSGALP00000011799
ENSACAP00000011216	ENSGALP00000006645
ENSACAP00000011928	ENSGALP00000021021
ENSACAP00000006406	ENSGALP00000014400
ENSACAP00000016440	ENSGALP00000007061
ENSACAP00000011920	ENSGALP00000034297
ENSACAP00000011449	ENSGALP00000009628
ENSACAP00000000792	ENSGALP00000020540
ENSACAP00000019131	ENSGALP00000039900
ENSACAP00000010667	ENSGALP00000019136
ENSACAP00000008195	ENSGALP00000026608
ENSACAP00000016076	ENSGALP00000025776
ENSACAP00000015939	ENSGALP00000005861
ENSACAP00000000060	ENSGALP00000038626
ENSACAP00000000062	ENSGALP00000010237
ENSACAP00000016848	ENSGALP00000041792
ENSACAP00000002993	ENSGALP00000018239
ENSACAP00000014378	ENSGALP00000005183
ENSACAP00000016349	ENSGALP00000023854
ENSACAP00000002280	ENSGALP00000037648
ENSACAP00000008704	ENSGALP00000042279
ENSACAP00000002301	ENSGALP00000043296
ENSACAP00000002289	ENSGALP00000016504
ENSACAP00000000982	ENSGALP00000002940
ENSACAP00000006631	ENSGALP00000017594
ENSACAP00000004423	ENSGALP00000042395
ENSACAP00000009525	ENSGALP00000019701
ENSACAP00000011435	ENSGALP00000003605
ENSACAP00000014149	ENSGALP00000004272
ENSACAP00000014229	ENSGALP00000004312
ENSACAP00000013251	ENSGALP00000004365
ENSACAP00000018385	ENSGALP00000004366
ENSACAP00000003635	ENSGALP00000000423
ENSACAP00000006532	ENSGALP00000043387
ENSACAP00000015536	ENSGALP00000006426
ENSACAP00000007357	ENSGALP00000014860
ENSACAP00000017648	ENSGALP00000041570
ENSACAP00000004922	ENSGALP00000025581
ENSACAP00000010908	ENSGALP00000024602
ENSACAP00000016710	ENSGALP00000041590
ENSACAP00000022499	ENSGALP00000019663
ENSACAP00000006787	ENSGALP00000034083
ENSACAP00000003450	ENSGALP00000008547
ENSACAP00000017120	ENSGALP00000025200
ENSACAP00000000624	ENSGALP00000008787
ENSACAP00000000588	ENSGALP00000005517
ENSACAP00000007712	ENSGALP00000010774
ENSACAP00000002813	ENSGALP00000041595
ENSACAP00000003779	ENSGALP00000033543
ENSACAP00000006838	ENSGALP00000038111
ENSACAP00000003121	ENSGALP00000033249
ENSACAP00000006004	ENSGALP00000041936
ENSACAP00000004681	ENSGALP00000000223
ENSACAP00000008548	ENSGALP00000006462
ENSACAP00000007583	ENSGALP00000032309
ENSACAP00000019498	ENSGALP00000015273
ENSACAP00000008475	ENSGALP00000003483
ENSACAP00000004126	ENSGALP00000043309
ENSACAP00000015588	ENSGALP00000015251
ENSACAP00000017189	ENSGALP00000023027
ENSACAP00000004772	ENSGALP00000040351
ENSACAP00000008306	ENSGALP00000043336
ENSACAP00000016647	ENSGALP00000042407
ENSACAP00000015123	ENSGALP00000005231
ENSACAP00000007875	ENSGALP00000041195
ENSACAP00000005587	ENSGALP00000009483
ENSACAP00000003316	ENSGALP00000037994
ENSACAP00000017342	ENSGALP00000020977
ENSACAP00000006756	ENSGALP00000041928
ENSACAP00000005040	ENSGALP00000027543
ENSACAP00000011813	ENSGALP00000002864
ENSACAP00000007413	ENSGALP00000037103
ENSACAP00000007085	ENSGALP00000027996
ENSACAP00000011502	ENSGALP00000025409
ENSACAP00000010004	ENSGALP00000004574
ENSACAP00000010045	ENSGALP00000024889
ENSACAP00000020018	ENSGALP00000018252
ENSACAP00000011328	ENSGALP00000024026
ENSACAP00000015725	ENSGALP00000038592
ENSACAP00000015191	ENSGALP00000001365
ENSACAP00000011167	ENSGALP00000010316
ENSACAP00000008017	ENSGALP00000038766
ENSACAP00000008008	ENSGALP00000012240
ENSACAP00000004399	ENSGALP00000014104
ENSACAP00000000803	ENSGALP00000032500
ENSACAP00000008345	ENSGALP00000021356
ENSACAP00000003367	ENSGALP00000043046
ENSACAP00000004184	ENSGALP00000027517
ENSACAP00000007474	ENSGALP00000023080
ENSACAP00000001458	ENSGALP00000020127
ENSACAP00000014103	ENSGALP00000043303
ENSACAP00000014765	ENSGALP00000006759
ENSACAP00000017720	ENSGALP00000024821
ENSACAP00000004657	ENSGALP00000013398
ENSACAP00000008815	ENSGALP00000009076
ENSACAP00000016406	ENSGALP00000013225
ENSACAP00000010376	ENSGALP00000020504
ENSACAP00000001164	ENSGALP00000018059
ENSACAP00000009122	ENSGALP00000040665
ENSACAP00000005810	ENSGALP00000041481
ENSACAP00000011557	ENSGALP00000022304
ENSACAP00000015652	ENSGALP00000012613
ENSACAP00000013834	ENSGALP00000001743
ENSACAP00000002635	ENSGALP00000027184
ENSACAP00000006227	ENSGALP00000022799
ENSACAP00000005008	ENSGALP00000015323
ENSACAP00000008138	ENSGALP00000038332
ENSACAP00000004083	ENSGALP00000030103
ENSACAP00000011214	ENSGALP00000020966
ENSACAP00000011080	ENSGALP00000001800
ENSACAP00000011160	ENSGALP00000018083
ENSACAP00000005916	ENSGALP00000009349
ENSACAP00000016208	ENSGALP00000015531
ENSACAP00000014283	ENSGALP00000015808
ENSACAP00000012562	ENSGALP00000027001
ENSACAP00000015914	ENSGALP00000009513
ENSACAP00000002378	ENSGALP00000015965
ENSACAP00000004847	ENSGALP00000000302
ENSACAP00000010954	ENSGALP00000042648
ENSACAP00000006737	ENSGALP00000017612
ENSACAP00000006791	ENSGALP00000017617
ENSACAP00000010102	ENSGALP00000023901
ENSACAP00000019044	ENSGALP00000023910
ENSACAP00000014348	ENSGALP00000013735
ENSACAP00000017517	ENSGALP00000039792
ENSACAP00000009392	ENSGALP00000042131
ENSACAP00000007409	ENSGALP00000012145
ENSACAP00000005518	ENSGALP00000024866
ENSACAP00000008283	ENSGALP00000033981
ENSACAP00000012104	ENSGALP00000005919
ENSACAP00000009797	ENSGALP00000024366
ENSACAP00000020911	ENSGALP00000003108
ENSACAP00000001116	ENSGALP00000018057
ENSACAP00000006511	ENSGALP00000000236
ENSACAP00000015474	ENSGALP00000005918
ENSACAP00000012914	ENSGALP00000026916
ENSACAP00000016554	ENSGALP00000024965
ENSACAP00000005262	ENSGALP00000024844
ENSACAP00000017421	ENSGALP00000036419
ENSACAP00000010082	ENSGALP00000040927
ENSACAP00000019370	ENSGALP00000033747
ENSACAP00000005303	ENSGALP00000025962
ENSACAP00000008303	ENSGALP00000024856
ENSACAP00000004789	ENSGALP00000008990
ENSACAP00000015583	ENSGALP00000042108
ENSACAP00000011008	ENSGALP00000018540
ENSACAP00000020481	ENSGALP00000039156
ENSACAP00000008088	ENSGALP00000021333
ENSACAP00000003237	ENSGALP00000021927
ENSACAP00000017194	ENSGALP00000042828
ENSACAP00000002437	ENSGALP00000008742
ENSACAP00000007938	ENSGALP00000029846
ENSACAP00000015545	ENSGALP00000031700
ENSACAP00000007692	ENSGALP00000017812
ENSACAP00000002841	ENSGALP00000016052
ENSACAP00000002560	ENSGALP00000012513
ENSACAP00000003050	ENSGALP00000027572
ENSACAP00000005799	ENSGALP00000031452
ENSACAP00000005716	ENSGALP00000015855
ENSACAP00000009466	ENSGALP00000006706
ENSACAP00000006764	ENSGALP00000041197
ENSACAP00000011676	ENSGALP00000042434
ENSACAP00000008668	ENSGALP00000026283
ENSACAP00000016136	ENSGALP00000014921
ENSACAP00000007832	ENSGALP00000016865
ENSACAP00000008342	ENSGALP00000038490
ENSACAP00000000292	ENSGALP00000034548
ENSACAP00000016592	ENSGALP00000006699
ENSACAP00000001387	ENSGALP00000023943
ENSACAP00000004700	ENSGALP00000022517
ENSACAP00000016253	ENSGALP00000023842
ENSACAP00000010516	ENSGALP00000005320
ENSACAP00000002693	ENSGALP00000021227
ENSACAP00000005027	ENSGALP00000031642
ENSACAP00000020603	ENSGALP00000009416
ENSACAP00000002664	ENSGALP00000042029
ENSACAP00000006327	ENSGALP00000013472
ENSACAP00000015074	ENSGALP00000021851
ENSACAP00000000234	ENSGALP00000041822
ENSACAP00000016353	ENSGALP00000027470
ENSACAP00000014973	ENSGALP00000009065
ENSACAP00000005221	ENSGALP00000014081
ENSACAP00000017129	ENSGALP00000034070
ENSACAP00000021532	ENSGALP00000007825
ENSACAP00000019924	ENSGALP00000020470
ENSACAP00000021507	ENSGALP00000034313
ENSACAP00000018980	ENSGALP00000012522
ENSACAP00000007124	ENSGALP00000037969
ENSACAP00000017651	ENSGALP00000029689
ENSACAP00000001435	ENSGALP00000002266
ENSACAP00000010853	ENSGALP00000008101
ENSACAP00000020401	ENSGALP00000015507
ENSACAP00000006453	ENSGALP00000010092
ENSACAP00000012667	ENSGALP00000018364
ENSACAP00000002092	ENSGALP00000042785
ENSACAP00000020519	ENSGALP00000008859
ENSACAP00000013054	ENSGALP00000003933
ENSACAP00000012381	ENSGALP00000011107
ENSACAP00000017326	ENSGALP00000020098
ENSACAP00000004402	ENSGALP00000002102
ENSACAP00000016922	ENSGALP00000009912
ENSACAP00000006419	ENSGALP00000012993
ENSACAP00000008402	ENSGALP00000033231
ENSACAP00000007282	ENSGALP00000019667
ENSACAP00000010275	ENSGALP00000027070
ENSACAP00000003460	ENSGALP00000036774
ENSACAP00000020676	ENSGALP00000028232
ENSACAP00000005918	ENSGALP00000005132
ENSACAP00000013459	ENSGALP00000006532
ENSACAP00000008890	ENSGALP00000010583
ENSACAP00000010473	ENSGALP00000004578
ENSACAP00000005023	ENSGALP00000043277
ENSACAP00000016397	ENSGALP00000034605
ENSACAP00000002138	ENSGALP00000020510
ENSACAP00000006753	ENSGALP00000007047
ENSACAP00000001891	ENSGALP00000014260
ENSACAP00000002637	ENSGALP00000002190
ENSACAP00000004576	ENSGALP00000013294
ENSACAP00000006956	ENSGALP00000002380
ENSACAP00000016035	ENSGALP00000020754
ENSACAP00000012239	ENSGALP00000024086
ENSACAP00000022406	ENSGALP00000015963
ENSACAP00000015850	ENSGALP00000019298
ENSACAP00000000098	ENSGALP00000018352
ENSACAP00000005328	ENSGALP00000013883
ENSACAP00000007568	ENSGALP00000017157
ENSACAP00000009697	ENSGALP00000019672
ENSACAP00000014333	ENSGALP00000018684
ENSACAP00000006761	ENSGALP00000016641
ENSACAP00000000069	ENSGALP00000010319
ENSACAP00000011496	ENSGALP00000004476
ENSACAP00000002360	ENSGALP00000039313
ENSACAP00000011764	ENSGALP00000013470
ENSACAP00000015166	ENSGALP00000020073
ENSACAP00000005420	ENSGALP00000021645
ENSACAP00000001354	ENSGALP00000027832
ENSACAP00000009596	ENSGALP00000011511
ENSACAP00000003677	ENSGALP00000038293
ENSACAP00000004990	ENSGALP00000004355
ENSACAP00000010477	ENSGALP00000024537
ENSACAP00000010901	ENSGALP00000007090
ENSACAP00000004163	ENSGALP00000008508
ENSACAP00000003541	ENSGALP00000000945
ENSACAP00000001030	ENSGALP00000020619
ENSACAP00000012873	ENSGALP00000012917
ENSACAP00000009688	ENSGALP00000005357
ENSACAP00000016226	ENSGALP00000027233
ENSACAP00000009314	ENSGALP00000009728
ENSACAP00000001074	ENSGALP00000009265
ENSACAP00000011982	ENSGALP00000006511
ENSACAP00000005063	ENSGALP00000022208
ENSACAP00000014875	ENSGALP00000002095
ENSACAP00000021025	ENSGALP00000009365
ENSACAP00000011452	ENSGALP00000000595
ENSACAP00000014831	ENSGALP00000016137
ENSACAP00000016769	ENSGALP00000026659
ENSACAP00000022711	ENSGALP00000018274
ENSACAP00000001127	ENSGALP00000010236
ENSACAP00000013194	ENSGALP00000031875
ENSACAP00000011919	ENSGALP00000043043
ENSACAP00000016452	ENSGALP00000023865
ENSACAP00000008110	ENSGALP00000017275
ENSACAP00000000313	ENSGALP00000033266
ENSACAP00000007345	ENSGALP00000011874
ENSACAP00000012660	ENSGALP00000018837
ENSACAP00000016181	ENSGALP00000009617
ENSACAP00000015873	ENSGALP00000014547
ENSACAP00000017024	ENSGALP00000041518
ENSACAP00000014873	ENSGALP00000041263
ENSACAP00000019224	ENSGALP00000012335
ENSACAP00000002634	ENSGALP00000023648
ENSACAP00000015331	ENSGALP00000015378
ENSACAP00000014510	ENSGALP00000004458
ENSACAP00000010493	ENSGALP00000033003
ENSACAP00000008731	ENSGALP00000041010
ENSACAP00000004991	ENSGALP00000016147
ENSACAP00000008638	ENSGALP00000008060
ENSACAP00000012299	ENSGALP00000005756
ENSACAP00000014857	ENSGALP00000002077
ENSACAP00000002580	ENSGALP00000023538
ENSACAP00000016562	ENSGALP00000009752
ENSACAP00000016745	ENSGALP00000041260
ENSACAP00000017382	ENSGALP00000020874
ENSACAP00000012459	ENSGALP00000005156
ENSACAP00000006541	ENSGALP00000023265
ENSACAP00000002765	ENSGALP00000008830
ENSACAP00000004912	ENSGALP00000034600
ENSACAP00000004525	ENSGALP00000024275
ENSACAP00000023387	ENSGALP00000001806
ENSACAP00000003480	ENSGALP00000036114
ENSACAP00000015035	ENSGALP00000015412
ENSACAP00000010949	ENSGALP00000042598
ENSACAP00000007683	ENSGALP00000028780
ENSACAP00000005327	ENSGALP00000041027
ENSACAP00000019022	ENSGALP00000015296
ENSACAP00000007878	ENSGALP00000025887
ENSACAP00000016618	ENSGALP00000015211
ENSACAP00000014723	ENSGALP00000005157
ENSACAP00000022465	ENSGALP00000038512
ENSACAP00000014143	ENSGALP00000004240
ENSACAP00000014223	ENSGALP00000021351
ENSACAP00000016319	ENSGALP00000027228
ENSACAP00000004859	ENSGALP00000019052
ENSACAP00000007835	ENSGALP00000024751
ENSACAP00000003381	ENSGALP00000010887
ENSACAP00000014235	ENSGALP00000009030
ENSACAP00000002316	ENSGALP00000001319
ENSACAP00000013969	ENSGALP00000024840
ENSACAP00000013882	ENSGALP00000009095
ENSACAP00000000312	ENSGALP00000041662
ENSACAP00000007273	ENSGALP00000014300
ENSACAP00000009601	ENSGALP00000003552
ENSACAP00000012181	ENSGALP00000027704
ENSACAP00000005938	ENSGALP00000022752
ENSACAP00000017152	ENSGALP00000021484
ENSACAP00000014045	ENSGALP00000013422
ENSACAP00000003095	ENSGALP00000016701
ENSACAP00000006802	ENSGALP00000003806
ENSACAP00000015816	ENSGALP00000015101
ENSACAP00000017537	ENSGALP00000032098
ENSACAP00000000255	ENSGALP00000024194
ENSACAP00000000582	ENSGALP00000008116
ENSACAP00000012890	ENSGALP00000020572
ENSACAP00000015220	ENSGALP00000016460
ENSACAP00000017475	ENSGALP00000002185
ENSACAP00000019058	ENSGALP00000033890
ENSACAP00000004143	ENSGALP00000018497
ENSACAP00000010100	ENSGALP00000021275
ENSACAP00000015552	ENSGALP00000034026
ENSACAP00000016309	ENSGALP00000013280
ENSACAP00000011014	ENSGALP00000003187
ENSACAP00000000116	ENSGALP00000023563
ENSACAP00000015561	ENSGALP00000012127
ENSACAP00000011700	ENSGALP00000042990
ENSACAP00000020950	ENSGALP00000041233
ENSACAP00000007054	ENSGALP00000026284
ENSACAP00000015656	ENSGALP00000021580
ENSACAP00000013895	ENSGALP00000015774
ENSACAP00000013368	ENSGALP00000004425
ENSACAP00000014395	ENSGALP00000016118
ENSACAP00000008480	ENSGALP00000003489
ENSACAP00000005359	ENSGALP00000023430
ENSACAP00000010049	ENSGALP00000024472
ENSACAP00000003607	ENSGALP00000008551
ENSACAP00000014838	ENSGALP00000025442
ENSACAP00000006929	ENSGALP00000014665
ENSACAP00000000627	ENSGALP00000032950
ENSACAP00000006051	ENSGALP00000023298
ENSACAP00000006030	ENSGALP00000027168
ENSACAP00000006812	ENSGALP00000017323
ENSACAP00000005200	ENSGALP00000026865
ENSACAP00000017085	ENSGALP00000003759
ENSACAP00000015839	ENSGALP00000012451
ENSACAP00000020539	ENSGALP00000030899
ENSACAP00000002652	ENSGALP00000027185
ENSACAP00000002871	ENSGALP00000027192
ENSACAP00000009535	ENSGALP00000032767
ENSACAP00000001235	ENSGALP00000020014
ENSACAP00000003190	ENSGALP00000039229
ENSACAP00000000677	ENSGALP00000020164
ENSACAP00000013157	ENSGALP00000017421
ENSACAP00000010105	ENSGALP00000043075
ENSACAP00000000539	ENSGALP00000011808
ENSACAP00000013484	ENSGALP00000036750
ENSACAP00000017612	ENSGALP00000041385
ENSACAP00000005762	ENSGALP00000023347
ENSACAP00000019783	ENSGALP00000012489
ENSACAP00000005230	ENSGALP00000030742
ENSACAP00000021260	ENSGALP00000040523
ENSACAP00000013329	ENSGALP00000020886
ENSACAP00000002604	ENSGALP00000003066
ENSACAP00000009851	ENSGALP00000009567
ENSACAP00000005440	ENSGALP00000009239
ENSACAP00000012475	ENSGALP00000035646
ENSACAP00000011315	ENSGALP00000038337
ENSACAP00000009206	ENSGALP00000040858
ENSACAP00000002273	ENSGALP00000007307
ENSACAP00000014984	ENSGALP00000002789
ENSACAP00000002857	ENSGALP00000012206
ENSACAP00000012792	ENSGALP00000000266
ENSACAP00000009605	ENSGALP00000013802
ENSACAP00000009365	ENSGALP00000042085
ENSACAP00000014125	ENSGALP00000043074
ENSACAP00000000371	ENSGALP00000010287
ENSACAP00000007343	ENSGALP00000016966
ENSACAP00000007351	ENSGALP00000016960
ENSACAP00000003073	ENSGALP00000041993
ENSACAP00000015084	ENSGALP00000029287
ENSACAP00000015690	ENSGALP00000014974
ENSACAP00000014625	ENSGALP00000030515
ENSACAP00000009415	ENSGALP00000001587
ENSACAP00000003305	ENSGALP00000010584
ENSACAP00000003382	ENSGALP00000010490
ENSACAP00000011236	ENSGALP00000017711
ENSACAP00000013950	ENSGALP00000041184
ENSACAP00000006904	ENSGALP00000042248
ENSACAP00000010678	ENSGALP00000012845
ENSACAP00000013644	ENSGALP00000012607
ENSACAP00000002453	ENSGALP00000019761
ENSACAP00000013962	ENSGALP00000041400
ENSACAP00000011639	ENSGALP00000018106
ENSACAP00000014150	ENSGALP00000014078
ENSACAP00000001501	ENSGALP00000018627
ENSACAP00000003435	ENSGALP00000016042
ENSACAP00000013953	ENSGALP00000003737
ENSACAP00000005451	ENSGALP00000023398
ENSACAP00000009946	ENSGALP00000015047
ENSACAP00000004888	ENSGALP00000013585
ENSACAP00000010729	ENSGALP00000032149
ENSACAP00000014643	ENSGALP00000042206
ENSACAP00000013385	ENSGALP00000024947
ENSACAP00000004818	ENSGALP00000010537
ENSACAP00000001155	ENSGALP00000023468
ENSACAP00000012306	ENSGALP00000007035
ENSACAP00000016795	ENSGALP00000002580
ENSACAP00000002704	ENSGALP00000041725
ENSACAP00000016876	ENSGALP00000022809
ENSACAP00000012919	ENSGALP00000013815
ENSACAP00000006966	ENSGALP00000041968
ENSACAP00000002265	ENSGALP00000026423
ENSACAP00000003075	ENSGALP00000020661
ENSACAP00000002860	ENSGALP00000018654
ENSACAP00000007089	ENSGALP00000023450
ENSACAP00000014133	ENSGALP00000019967
ENSACAP00000018784	ENSGALP00000006571
ENSACAP00000009716	ENSGALP00000014576
ENSACAP00000012917	ENSGALP00000043110
ENSACAP00000019304	ENSGALP00000026552
ENSACAP00000001567	ENSGALP00000027645
ENSACAP00000014033	ENSGALP00000007837
ENSACAP00000001539	ENSGALP00000026729
ENSACAP00000008087	ENSGALP00000002881
ENSACAP00000008472	ENSGALP00000021811
ENSACAP00000001783	ENSGALP00000002611
ENSACAP00000000378	ENSGALP00000018643
ENSACAP00000023006	ENSGALP00000018636
ENSACAP00000005311	ENSGALP00000008916
ENSACAP00000002743	ENSGALP00000008910
ENSACAP00000005250	ENSGALP00000024479
ENSACAP00000022891	ENSGALP00000007510
ENSACAP00000003561	ENSGALP00000011814
ENSACAP00000008653	ENSGALP00000039779
ENSACAP00000002126	ENSGALP00000015909
ENSACAP00000001336	ENSGALP00000030045
ENSACAP00000022923	ENSGALP00000038439
ENSACAP00000021854	ENSGALP00000041219
ENSACAP00000012025	ENSGALP00000018350
ENSACAP00000010176	ENSGALP00000005686
ENSACAP00000011322	ENSGALP00000041478
ENSACAP00000006549	ENSGALP00000013016
ENSACAP00000010660	ENSGALP00000009374
ENSACAP00000001718	ENSGALP00000004286
ENSACAP00000011827	ENSGALP00000024716
ENSACAP00000009266	ENSGALP00000023702
ENSACAP00000015367	ENSGALP00000016453
ENSACAP00000011365	ENSGALP00000016553
ENSACAP00000005331	ENSGALP00000022167
ENSACAP00000022818	ENSGALP00000030451
ENSACAP00000014114	ENSGALP00000005923
ENSACAP00000012498	ENSGALP00000012696
ENSACAP00000004997	ENSGALP00000031347
ENSACAP00000000388	ENSGALP00000019105
ENSACAP00000005034	ENSGALP00000037486
ENSACAP00000003183	ENSGALP00000042930
ENSACAP00000001338	ENSGALP00000032335
ENSACAP00000010596	ENSGALP00000006372
ENSACAP00000002042	ENSGALP00000024674
ENSACAP00000015020	ENSGALP00000042154
ENSACAP00000001136	ENSGALP00000024331
ENSACAP00000017381	ENSGALP00000001085
ENSACAP00000000252	ENSGALP00000033875
ENSACAP00000008027	ENSGALP00000007961
ENSACAP00000022119	ENSGALP00000015935
ENSACAP00000016694	ENSGALP00000016790
ENSACAP00000000233	ENSGALP00000037040
ENSACAP00000004917	ENSGALP00000019067
ENSACAP00000004134	ENSGALP00000008475
ENSACAP00000012400	ENSGALP00000022816
ENSACAP00000018100	ENSGALP00000017475
ENSACAP00000003882	ENSGALP00000025497
ENSACAP00000008764	ENSGALP00000041217
ENSACAP00000016324	ENSGALP00000034742
ENSACAP00000017420	ENSGALP00000024295
ENSACAP00000007717	ENSGALP00000031533
ENSACAP00000006064	ENSGALP00000042105
ENSACAP00000008247	ENSGALP00000018461
ENSACAP00000015591	ENSGALP00000021578
ENSACAP00000018954	ENSGALP00000015748
ENSACAP00000021162	ENSGALP00000042533
ENSACAP00000006109	ENSGALP00000042025
ENSACAP00000002953	ENSGALP00000039504
ENSACAP00000014226	ENSGALP00000039979
ENSACAP00000015357	ENSGALP00000020270
ENSACAP00000001190	ENSGALP00000033602
ENSACAP00000008301	ENSGALP00000025669
ENSACAP00000013809	ENSGALP00000002513
ENSACAP00000010139	ENSGALP00000014482
ENSACAP00000008145	ENSGALP00000009075
ENSACAP00000014810	ENSGALP00000039649
ENSACAP00000001031	ENSGALP00000040341
ENSACAP00000005940	ENSGALP00000008415
ENSACAP00000001777	ENSGALP00000009768
ENSACAP00000003493	ENSGALP00000003644
ENSACAP00000017329	ENSGALP00000002056
ENSACAP00000014441	ENSGALP00000011735
ENSACAP00000012050	ENSGALP00000006692
ENSACAP00000003927	ENSGALP00000014035
ENSACAP00000008226	ENSGALP00000040464
ENSACAP00000022370	ENSGALP00000016647
ENSACAP00000011223	ENSGALP00000003967
ENSACAP00000011512	ENSGALP00000020974
ENSACAP00000004429	ENSGALP00000013658
ENSACAP00000001970	ENSGALP00000040660
ENSACAP00000005446	ENSGALP00000041927
ENSACAP00000013477	ENSGALP00000013337
ENSACAP00000006540	ENSGALP00000014521
ENSACAP00000002247	ENSGALP00000011620
ENSACAP00000004389	ENSGALP00000009544
ENSACAP00000016210	ENSGALP00000007409
ENSACAP00000015686	ENSGALP00000022904
ENSACAP00000015129	ENSGALP00000023449
ENSACAP00000009274	ENSGALP00000000662
ENSACAP00000009301	ENSGALP00000000646
ENSACAP00000000362	ENSGALP00000026775
ENSACAP00000005955	ENSGALP00000027665
ENSACAP00000004337	ENSGALP00000019037
ENSACAP00000017717	ENSGALP00000004375
ENSACAP00000008595	ENSGALP00000026663
ENSACAP00000015710	ENSGALP00000032883
ENSACAP00000002909	ENSGALP00000018527
ENSACAP00000014177	ENSGALP00000005026
ENSACAP00000016651	ENSGALP00000006585
ENSACAP00000009428	ENSGALP00000025853
ENSACAP00000004113	ENSGALP00000025647
ENSACAP00000010910	ENSGALP00000019087
ENSACAP00000003084	ENSGALP00000014379
ENSACAP00000002963	ENSGALP00000020830
ENSACAP00000012828	ENSGALP00000026487
ENSACAP00000008618	ENSGALP00000010593
ENSACAP00000008857	ENSGALP00000027216
ENSACAP00000009610	ENSGALP00000010473
ENSACAP00000014522	ENSGALP00000008863
ENSACAP00000006441	ENSGALP00000020258
ENSACAP00000015529	ENSGALP00000019224
ENSACAP00000006043	ENSGALP00000022034
ENSACAP00000011168	ENSGALP00000017621
ENSACAP00000008502	ENSGALP00000005548
ENSACAP00000014931	ENSGALP00000005054
ENSACAP00000023320	ENSGALP00000005145
ENSACAP00000007341	ENSGALP00000039786
ENSACAP00000013647	ENSGALP00000042230
ENSACAP00000014904	ENSGALP00000016611
ENSACAP00000013059	ENSGALP00000014836
ENSACAP00000002400	ENSGALP00000000131
ENSACAP00000000020	ENSGALP00000036715
ENSACAP00000006325	ENSGALP00000017674
ENSACAP00000002077	ENSGALP00000007265
ENSACAP00000009234	ENSGALP00000031272
ENSACAP00000007149	ENSGALP00000004897
ENSACAP00000005835	ENSGALP00000043416
ENSACAP00000002931	ENSGALP00000005837
ENSACAP00000009775	ENSGALP00000026304
ENSACAP00000016009	ENSGALP00000009549
ENSACAP00000002274	ENSGALP00000015961
ENSACAP00000016882	ENSGALP00000041510
ENSACAP00000009098	ENSGALP00000006222
ENSACAP00000000056	ENSGALP00000010070
ENSACAP00000007445	ENSGALP00000037703
ENSACAP00000016170	ENSGALP00000020786
ENSACAP00000009705	ENSGALP00000010566
ENSACAP00000016224	ENSGALP00000020785
ENSACAP00000003731	ENSGALP00000009230
ENSACAP00000003204	ENSGALP00000011293
ENSACAP00000017171	ENSGALP00000023051
ENSACAP00000021486	ENSGALP00000005099
ENSACAP00000000096	ENSGALP00000025700
ENSACAP00000011570	ENSGALP00000005619
ENSACAP00000003196	ENSGALP00000020669
ENSACAP00000016707	ENSGALP00000001231
ENSACAP00000015752	ENSGALP00000011426
ENSACAP00000007637	ENSGALP00000037077
ENSACAP00000015766	ENSGALP00000042276
ENSACAP00000020251	ENSGALP00000037639
ENSACAP00000016008	ENSGALP00000025755
ENSACAP00000006898	ENSGALP00000026526
ENSACAP00000009462	ENSGALP00000004970
ENSACAP00000015735	ENSGALP00000012563
ENSACAP00000017527	ENSGALP00000022525
ENSACAP00000014914	ENSGALP00000014372
ENSACAP00000004062	ENSGALP00000005212
ENSACAP00000012046	ENSGALP00000024133
ENSACAP00000014398	ENSGALP00000007696
ENSACAP00000011701	ENSGALP00000004141
ENSACAP00000015403	ENSGALP00000003431
ENSACAP00000011673	ENSGALP00000012471
ENSACAP00000007269	ENSGALP00000014710
ENSACAP00000006985	ENSGALP00000011912
ENSACAP00000001729	ENSGALP00000010342
ENSACAP00000012569	ENSGALP00000016935
ENSACAP00000009683	ENSGALP00000008311
ENSACAP00000013365	ENSGALP00000019555
ENSACAP00000002152	ENSGALP00000024668
ENSACAP00000006089	ENSGALP00000042045
ENSACAP00000002615	ENSGALP00000012555
ENSACAP00000002911	ENSGALP00000027579
ENSACAP00000013805	ENSGALP00000011357
ENSACAP00000020817	ENSGALP00000026391
ENSACAP00000017509	ENSGALP00000000759
ENSACAP00000006304	ENSGALP00000042958
ENSACAP00000013457	ENSGALP00000001868
ENSACAP00000008163	ENSGALP00000010706
ENSACAP00000012219	ENSGALP00000026871
ENSACAP00000009475	ENSGALP00000012712
ENSACAP00000015902	ENSGALP00000002573
ENSACAP00000006464	ENSGALP00000003293
ENSACAP00000004902	ENSGALP00000013096
ENSACAP00000017543	ENSGALP00000015740
ENSACAP00000006641	ENSGALP00000000368
ENSACAP00000010497	ENSGALP00000014918
ENSACAP00000008035	ENSGALP00000027020
ENSACAP00000011988	ENSGALP00000017970
ENSACAP00000018355	ENSGALP00000011529
ENSACAP00000009426	ENSGALP00000023237
ENSACAP00000006651	ENSGALP00000013059
ENSACAP00000007076	ENSGALP00000020132
ENSACAP00000011863	ENSGALP00000011344
ENSACAP00000014732	ENSGALP00000013072
ENSACAP00000013014	ENSGALP00000033915
ENSACAP00000000612	ENSGALP00000005814
ENSACAP00000013160	ENSGALP00000025330
ENSACAP00000011465	ENSGALP00000009879
ENSACAP00000017541	ENSGALP00000002235
ENSACAP00000003949	ENSGALP00000013590
ENSACAP00000007890	ENSGALP00000040890
ENSACAP00000000033	ENSGALP00000021168
ENSACAP00000005126	ENSGALP00000000581
ENSACAP00000003652	ENSGALP00000020711
ENSACAP00000014268	ENSGALP00000026528
ENSACAP00000005113	ENSGALP00000026515
ENSACAP00000017535	ENSGALP00000022528
ENSACAP00000015260	ENSGALP00000004064
ENSACAP00000013573	ENSGALP00000001572
ENSACAP00000003358	ENSGALP00000026582
ENSACAP00000015862	ENSGALP00000015121
ENSACAP00000006915	ENSGALP00000000333
ENSACAP00000004297	ENSGALP00000013553
ENSACAP00000008827	ENSGALP00000039622
ENSACAP00000014151	ENSGALP00000025165
ENSACAP00000021805	ENSGALP00000019507
ENSACAP00000004654	ENSGALP00000005346
ENSACAP00000012264	ENSGALP00000040770
ENSACAP00000005507	ENSGALP00000008868
ENSACAP00000000830	ENSGALP00000014312
ENSACAP00000017176	ENSGALP00000042042
ENSACAP00000012265	ENSGALP00000020410
ENSACAP00000005482	ENSGALP00000013972
ENSACAP00000006260	ENSGALP00000011187
ENSACAP00000020487	ENSGALP00000003366
ENSACAP00000014325	ENSGALP00000015647
ENSACAP00000012984	ENSGALP00000005347
ENSACAP00000002180	ENSGALP00000025668
ENSACAP00000008243	ENSGALP00000017163
ENSACAP00000023365	ENSGALP00000042146
ENSACAP00000014261	ENSGALP00000009582
ENSACAP00000013528	ENSGALP00000042980
ENSACAP00000002300	ENSGALP00000037559
ENSACAP00000003616	ENSGALP00000025665
ENSACAP00000015601	ENSGALP00000005120
ENSACAP00000008640	ENSGALP00000012723
ENSACAP00000008924	ENSGALP00000013908
ENSACAP00000018911	ENSGALP00000041479
ENSACAP00000008592	ENSGALP00000017011
ENSACAP00000007845	ENSGALP00000000320
ENSACAP00000010918	ENSGALP00000010103
ENSACAP00000016095	ENSGALP00000040278
ENSACAP00000007881	ENSGALP00000022322
ENSACAP00000003602	ENSGALP00000007767
ENSACAP00000004259	ENSGALP00000036468
ENSACAP00000009761	ENSGALP00000009602
ENSACAP00000001473	ENSGALP00000017758
ENSACAP00000012220	ENSGALP00000000765
ENSACAP00000001296	ENSGALP00000013627
ENSACAP00000002268	ENSGALP00000017250
ENSACAP00000010685	ENSGALP00000040789
ENSACAP00000014402	ENSGALP00000042672
ENSACAP00000001188	ENSGALP00000011785
ENSACAP00000006800	ENSGALP00000000343
ENSACAP00000003548	ENSGALP00000002124
ENSACAP00000005966	ENSGALP00000042083
ENSACAP00000011334	ENSGALP00000035143
ENSACAP00000006803	ENSGALP00000015886
ENSACAP00000003922	ENSGALP00000012463
ENSACAP00000012481	ENSGALP00000012699
ENSACAP00000001047	ENSGALP00000002808
ENSACAP00000002413	ENSGALP00000010995
ENSACAP00000006575	ENSGALP00000002263
ENSACAP00000011611	ENSGALP00000026092
ENSACAP00000001853	ENSGALP00000001286
ENSACAP00000007570	ENSGALP00000028898
ENSACAP00000001952	ENSGALP00000031109
ENSACAP00000006955	ENSGALP00000042408
ENSACAP00000014827	ENSGALP00000019567
ENSACAP00000011533	ENSGALP00000039434
ENSACAP00000006790	ENSGALP00000012311
ENSACAP00000009645	ENSGALP00000014927
ENSACAP00000004455	ENSGALP00000025786
ENSACAP00000012718	ENSGALP00000024381
ENSACAP00000011433	ENSGALP00000010338
ENSACAP00000014807	ENSGALP00000016124
ENSACAP00000023411	ENSGALP00000017198
ENSACAP00000007762	ENSGALP00000013905
ENSACAP00000005907	ENSGALP00000022054
ENSACAP00000007810	ENSGALP00000010482
ENSACAP00000008508	ENSGALP00000042257
ENSACAP00000017127	ENSGALP00000025070
ENSACAP00000022961	ENSGALP00000001614
ENSACAP00000006738	ENSGALP00000001605
ENSACAP00000006208	ENSGALP00000003413
ENSACAP00000006291	ENSGALP00000023281
ENSACAP00000000408	ENSGALP00000024818
ENSACAP00000002072	ENSGALP00000016849
ENSACAP00000020570	ENSGALP00000013934
ENSACAP00000011391	ENSGALP00000034535
ENSACAP00000008709	ENSGALP00000003271
ENSACAP00000005268	ENSGALP00000010211
ENSACAP00000013574	ENSGALP00000001684
ENSACAP00000000634	ENSGALP00000026006
ENSACAP00000006455	ENSGALP00000040955
ENSACAP00000012734	ENSGALP00000017958
ENSACAP00000007162	ENSGALP00000015514
ENSACAP00000013351	ENSGALP00000041236
ENSACAP00000009882	ENSGALP00000039006
ENSACAP00000017582	ENSGALP00000026077
ENSACAP00000002973	ENSGALP00000018851
ENSACAP00000008901	ENSGALP00000026290
ENSACAP00000007261	ENSGALP00000014726
ENSACAP00000002043	ENSGALP00000022734
ENSACAP00000015626	ENSGALP00000023773
ENSACAP00000008566	ENSGALP00000012695
ENSACAP00000001618	ENSGALP00000041777
ENSACAP00000007763	ENSGALP00000027030
ENSACAP00000010499	ENSGALP00000013689
ENSACAP00000013594	ENSGALP00000002423
ENSACAP00000015185	ENSGALP00000012864
ENSACAP00000012182	ENSGALP00000041317
ENSACAP00000007799	ENSGALP00000043171
ENSACAP00000013383	ENSGALP00000018433
ENSACAP00000005319	ENSGALP00000012367
ENSACAP00000013786	ENSGALP00000024939
ENSACAP00000002177	ENSGALP00000040004
ENSACAP00000007998	ENSGALP00000003855
ENSACAP00000015288	ENSGALP00000002369
ENSACAP00000008314	ENSGALP00000039705
ENSACAP00000001967	ENSGALP00000013113
ENSACAP00000004831	ENSGALP00000016140
ENSACAP00000000374	ENSGALP00000020186
ENSACAP00000003800	ENSGALP00000020714
ENSACAP00000014849	ENSGALP00000016629
ENSACAP00000007342	ENSGALP00000026337
ENSACAP00000011642	ENSGALP00000016536
ENSACAP00000023153	ENSGALP00000011770
ENSACAP00000004913	ENSGALP00000027534
ENSACAP00000013983	ENSGALP00000039757
ENSACAP00000009189	ENSGALP00000035370
ENSACAP00000013443	ENSGALP00000009708
ENSACAP00000004765	ENSGALP00000000387
ENSACAP00000014867	ENSGALP00000019425
ENSACAP00000000855	ENSGALP00000017921
ENSACAP00000000709	ENSGALP00000026764
ENSACAP00000012234	ENSGALP00000018701
ENSACAP00000005911	ENSGALP00000041663
ENSACAP00000016106	ENSGALP00000003953
ENSACAP00000005939	ENSGALP00000000260
ENSACAP00000010914	ENSGALP00000019122
ENSACAP00000003065	ENSGALP00000018487
ENSACAP00000010309	ENSGALP00000031127
ENSACAP00000010114	ENSGALP00000015096
ENSACAP00000001146	ENSGALP00000002591
ENSACAP00000017617	ENSGALP00000020178
ENSACAP00000008317	ENSGALP00000018405
ENSACAP00000011925	ENSGALP00000018028
ENSACAP00000009776	ENSGALP00000011486
ENSACAP00000000468	ENSGALP00000023559
ENSACAP00000011233	ENSGALP00000042388
ENSACAP00000007988	ENSGALP00000017123
ENSACAP00000002667	ENSGALP00000010462
ENSACAP00000022333	ENSGALP00000040602
ENSACAP00000011122	ENSGALP00000041738
ENSACAP00000016124	ENSGALP00000015213
ENSACAP00000021243	ENSGALP00000017805
ENSACAP00000005500	ENSGALP00000018228
ENSACAP00000020311	ENSGALP00000011610
ENSACAP00000006775	ENSGALP00000010996
ENSACAP00000022276	ENSGALP00000016532
ENSACAP00000015744	ENSGALP00000007283
ENSACAP00000014337	ENSGALP00000017075
ENSACAP00000001666	ENSGALP00000003727
ENSACAP00000018974	ENSGALP00000016445
ENSACAP00000006488	ENSGALP00000042849
ENSACAP00000010738	ENSGALP00000004725
ENSACAP00000014391	ENSGALP00000000021
ENSACAP00000001348	ENSGALP00000000384
ENSACAP00000005953	ENSGALP00000030863
ENSACAP00000014128	ENSGALP00000012219
ENSACAP00000005057	ENSGALP00000024993
ENSACAP00000007952	ENSGALP00000017035
ENSACAP00000003243	ENSGALP00000015982
ENSACAP00000012863	ENSGALP00000021757
ENSACAP00000012680	ENSGALP00000039780
ENSACAP00000011973	ENSGALP00000005196
ENSACAP00000006776	ENSGALP00000010871
ENSACAP00000006744	ENSGALP00000010878
ENSACAP00000010556	ENSGALP00000041065
ENSACAP00000015745	ENSGALP00000013215
ENSACAP00000010798	ENSGALP00000009127
ENSACAP00000003528	ENSGALP00000010168
ENSACAP00000004880	ENSGALP00000019062
ENSACAP00000015570	ENSGALP00000016769
ENSACAP00000019354	ENSGALP00000005525
ENSACAP00000015983	ENSGALP00000023805
ENSACAP00000011379	ENSGALP00000002947
ENSACAP00000009909	ENSGALP00000022584
ENSACAP00000016343	ENSGALP00000024981
ENSACAP00000002415	ENSGALP00000005531
ENSACAP00000015869	ENSGALP00000043211
ENSACAP00000007139	ENSGALP00000003950
ENSACAP00000001758	ENSGALP00000009131
ENSACAP00000004256	ENSGALP00000004267
ENSACAP00000000746	ENSGALP00000002436
ENSACAP00000013094	ENSGALP00000018459
ENSACAP00000013758	ENSGALP00000019498
ENSACAP00000012483	ENSGALP00000003859
ENSACAP00000011333	ENSGALP00000043445
ENSACAP00000001980	ENSGALP00000021842
ENSACAP00000012302	ENSGALP00000008695
ENSACAP00000020702	ENSGALP00000042746
ENSACAP00000003333	ENSGALP00000005708
ENSACAP00000012470	ENSGALP00000026476
ENSACAP00000009060	ENSGALP00000035817
ENSACAP00000016209	ENSGALP00000015366
ENSACAP00000016819	ENSGALP00000015979
ENSACAP00000006542	ENSGALP00000015981
ENSACAP00000011949	ENSGALP00000016827
ENSACAP00000014367	ENSGALP00000002633
ENSACAP00000011992	ENSGALP00000018658
ENSACAP00000023353	ENSGALP00000039111
ENSACAP00000007987	ENSGALP00000019513
ENSACAP00000004977	ENSGALP00000009045
ENSACAP00000016174	ENSGALP00000016610
ENSACAP00000008123	ENSGALP00000027018
ENSACAP00000009824	ENSGALP00000037252
ENSACAP00000008348	ENSGALP00000032210
ENSACAP00000002614	ENSGALP00000005375
ENSACAP00000013404	ENSGALP00000042425
ENSACAP00000006550	ENSGALP00000042575
ENSACAP00000021257	ENSGALP00000043414
ENSACAP00000007510	ENSGALP00000042043
ENSACAP00000014358	ENSGALP00000013852
ENSACAP00000010741	ENSGALP00000020135
ENSACAP00000003011	ENSGALP00000041061
ENSACAP00000000203	ENSGALP00000006337
ENSACAP00000014681	ENSGALP00000025340
ENSACAP00000010564	ENSGALP00000019107
ENSACAP00000022355	ENSGALP00000014088
ENSACAP00000004615	ENSGALP00000012079
ENSACAP00000007650	ENSGALP00000017807
ENSACAP00000002234	ENSGALP00000016496
ENSACAP00000017416	ENSGALP00000043431
ENSACAP00000023368	ENSGALP00000038571
ENSACAP00000017321	ENSGALP00000011669
ENSACAP00000015411	ENSGALP00000016449
ENSACAP00000004560	ENSGALP00000016269
ENSACAP00000004504	ENSGALP00000032199
ENSACAP00000013998	ENSGALP00000016357
ENSACAP00000008291	ENSGALP00000006501
ENSACAP00000007377	ENSGALP00000043291
ENSACAP00000011188	ENSGALP00000005944
ENSACAP00000009223	ENSGALP00000008738
ENSACAP00000000679	ENSGALP00000010798
ENSACAP00000007730	ENSGALP00000024049
ENSACAP00000003147	ENSGALP00000021745
ENSACAP00000003039	ENSGALP00000006022
ENSACAP00000016617	ENSGALP00000022443
ENSACAP00000014249	ENSGALP00000037851
ENSACAP00000013601	ENSGALP00000018616
ENSACAP00000004012	ENSGALP00000000506
ENSACAP00000010986	ENSGALP00000013530
ENSACAP00000012986	ENSGALP00000020566
ENSACAP00000003463	ENSGALP00000012092
ENSACAP00000001565	ENSGALP00000025954
ENSACAP00000007100	ENSGALP00000007674
ENSACAP00000013238	ENSGALP00000019634
ENSACAP00000017451	ENSGALP00000023961
ENSACAP00000017551	ENSGALP00000001537
ENSACAP00000007677	ENSGALP00000023152
ENSACAP00000015326	ENSGALP00000012995
ENSACAP00000012079	ENSGALP00000024548
ENSACAP00000015823	ENSGALP00000042878
ENSACAP00000005067	ENSGALP00000042256
ENSACAP00000004771	ENSGALP00000041554
ENSACAP00000003053	ENSGALP00000023099
ENSACAP00000002261	ENSGALP00000032595
ENSACAP00000014969	ENSGALP00000009066
ENSACAP00000005859	ENSGALP00000024654
ENSACAP00000012715	ENSGALP00000017972
ENSACAP00000009128	ENSGALP00000006752
ENSACAP00000005821	ENSGALP00000002602
ENSACAP00000017366	ENSGALP00000001125
ENSACAP00000014511	ENSGALP00000025135
ENSACAP00000016399	ENSGALP00000007168
ENSACAP00000010268	ENSGALP00000022622
ENSACAP00000017158	ENSGALP00000038010
ENSACAP00000000012	ENSGALP00000018385
ENSACAP00000017529	ENSGALP00000008721
ENSACAP00000017496	ENSGALP00000000726
ENSACAP00000005297	ENSGALP00000003007
ENSACAP00000014436	ENSGALP00000031725
ENSACAP00000017150	ENSGALP00000031029
ENSACAP00000005060	ENSGALP00000013729
ENSACAP00000008101	ENSGALP00000033053
ENSACAP00000014526	ENSGALP00000011197
ENSACAP00000017040	ENSGALP00000021538
ENSACAP00000009816	ENSGALP00000000772
ENSACAP00000002542	ENSGALP00000005325
ENSACAP00000006835	ENSGALP00000015329
ENSACAP00000013615	ENSGALP00000012592
ENSACAP00000000042	ENSGALP00000009811
ENSACAP00000017313	ENSGALP00000021407
ENSACAP00000007521	ENSGALP00000000818
ENSACAP00000008328	ENSGALP00000020761
ENSACAP00000000243	ENSGALP00000041421
ENSACAP00000014687	ENSGALP00000037568
ENSACAP00000014287	ENSGALP00000020480
ENSACAP00000015107	ENSGALP00000039641
ENSACAP00000000747	ENSGALP00000006921
ENSACAP00000016483	ENSGALP00000040360
ENSACAP00000017064	ENSGALP00000025530
ENSACAP00000010990	ENSGALP00000011580
ENSACAP00000005968	ENSGALP00000032645
ENSACAP00000002030	ENSGALP00000005963
ENSACAP00000023186	ENSGALP00000003995
ENSACAP00000015453	ENSGALP00000041436
ENSACAP00000014269	ENSGALP00000027178
ENSACAP00000012596	ENSGALP00000042466
ENSACAP00000014070	ENSGALP00000029046
ENSACAP00000011460	ENSGALP00000010347
ENSACAP00000001984	ENSGALP00000041483
ENSACAP00000015347	ENSGALP00000006307
ENSACAP00000002465	ENSGALP00000037987
ENSACAP00000006510	ENSGALP00000041279
ENSACAP00000004125	ENSGALP00000012350
ENSACAP00000011772	ENSGALP00000012585
ENSACAP00000014085	ENSGALP00000021338
ENSACAP00000009333	ENSGALP00000016284
ENSACAP00000016663	ENSGALP00000041340
ENSACAP00000018714	ENSGALP00000034504
ENSACAP00000015009	ENSGALP00000004460
ENSACAP00000007927	ENSGALP00000027027
ENSACAP00000009116	ENSGALP00000022343
ENSACAP00000011978	ENSGALP00000001944
ENSACAP00000001281	ENSGALP00000008117
ENSACAP00000009109	ENSGALP00000003726
ENSACAP00000005764	ENSGALP00000005415
ENSACAP00000022074	ENSGALP00000021848
ENSACAP00000009638	ENSGALP00000001434
ENSACAP00000009014	ENSGALP00000010097
ENSACAP00000012396	ENSGALP00000026428
ENSACAP00000016729	ENSGALP00000022497
ENSACAP00000012942	ENSGALP00000034427
ENSACAP00000012358	ENSGALP00000005315
ENSACAP00000013841	ENSGALP00000018045
ENSACAP00000012962	ENSGALP00000036777
ENSACAP00000015960	ENSGALP00000010379
ENSACAP00000000417	ENSGALP00000010257
ENSACAP00000023183	ENSGALP00000007527
ENSACAP00000002038	ENSGALP00000035245
ENSACAP00000007066	ENSGALP00000002650
ENSACAP00000014440	ENSGALP00000002233
ENSACAP00000007708	ENSGALP00000024106
ENSACAP00000018411	ENSGALP00000011722
ENSACAP00000008266	ENSGALP00000024079
ENSACAP00000007473	ENSGALP00000001501
ENSACAP00000021037	ENSGALP00000018409
ENSACAP00000001759	ENSGALP00000039379
ENSACAP00000009096	ENSGALP00000026174
ENSACAP00000017772	ENSGALP00000005904
ENSACAP00000008392	ENSGALP00000007997
ENSACAP00000002764	ENSGALP00000010494
ENSACAP00000012725	ENSGALP00000028961
ENSACAP00000001914	ENSGALP00000035475
ENSACAP00000020374	ENSGALP00000004854
ENSACAP00000003654	ENSGALP00000039261
ENSACAP00000015856	ENSGALP00000019763
ENSACAP00000015628	ENSGALP00000014653
ENSACAP00000015639	ENSGALP00000014639
ENSACAP00000015663	ENSGALP00000014618
ENSACAP00000001266	ENSGALP00000019020
ENSACAP00000003013	ENSGALP00000013353
ENSACAP00000013653	ENSGALP00000024926
ENSACAP00000010369	ENSGALP00000029983
ENSACAP00000014383	ENSGALP00000042221
ENSACAP00000017314	ENSGALP00000040670
ENSACAP00000012070	ENSGALP00000041085
ENSACAP00000009081	ENSGALP00000041942
ENSACAP00000003373	ENSGALP00000010352
ENSACAP00000005989	ENSGALP00000012875
ENSACAP00000015894	ENSGALP00000020372
ENSACAP00000012727	ENSGALP00000036952
ENSACAP00000007957	ENSGALP00000017032
ENSACAP00000001884	ENSGALP00000020520
ENSACAP00000013586	ENSGALP00000013053
ENSACAP00000007900	ENSGALP00000021907
ENSACAP00000011354	ENSGALP00000002927
ENSACAP00000007913	ENSGALP00000010368
ENSACAP00000001386	ENSGALP00000002647
ENSACAP00000010855	ENSGALP00000038507
ENSACAP00000005882	ENSGALP00000007738
ENSACAP00000009648	ENSGALP00000025859
ENSACAP00000005053	ENSGALP00000012805
ENSACAP00000014865	ENSGALP00000008146
ENSACAP00000008494	ENSGALP00000004884
ENSACAP00000003317	ENSGALP00000035841
ENSACAP00000003290	ENSGALP00000042929
ENSACAP00000015738	ENSGALP00000020730
ENSACAP00000013835	ENSGALP00000009979
ENSACAP00000014194	ENSGALP00000000948
ENSACAP00000012502	ENSGALP00000018449
ENSACAP00000013812	ENSGALP00000013816
ENSACAP00000020359	ENSGALP00000010783
ENSACAP00000000681	ENSGALP00000006885
ENSACAP00000019267	ENSGALP00000027922
ENSACAP00000006397	ENSGALP00000041057
ENSACAP00000006350	ENSGALP00000042373
ENSACAP00000007549	ENSGALP00000038925
ENSACAP00000008906	ENSGALP00000008671
ENSACAP00000015112	ENSGALP00000042957
ENSACAP00000011324	ENSGALP00000018351
ENSACAP00000014578	ENSGALP00000004761
ENSACAP00000012360	ENSGALP00000018715
ENSACAP00000015615	ENSGALP00000038958
ENSACAP00000007948	ENSGALP00000017873
ENSACAP00000011916	ENSGALP00000013462
ENSACAP00000000759	ENSGALP00000010165
ENSACAP00000019358	ENSGALP00000006737
ENSACAP00000009135	ENSGALP00000032064
ENSACAP00000017197	ENSGALP00000006733
ENSACAP00000014971	ENSGALP00000016598
ENSACAP00000009342	ENSGALP00000008229
ENSACAP00000013143	ENSGALP00000010903
ENSACAP00000014052	ENSGALP00000011153
ENSACAP00000011205	ENSGALP00000033155
ENSACAP00000010001	ENSGALP00000021276
ENSACAP00000002308	ENSGALP00000008969
ENSACAP00000021624	ENSGALP00000030023
ENSACAP00000004696	ENSGALP00000039912
ENSACAP00000014158	ENSGALP00000043455
ENSACAP00000000053	ENSGALP00000038684
ENSACAP00000003007	ENSGALP00000027574
ENSACAP00000002606	ENSGALP00000012535
ENSACAP00000017556	ENSGALP00000022658
ENSACAP00000010533	ENSGALP00000024262
ENSACAP00000004688	ENSGALP00000008684
ENSACAP00000017112	ENSGALP00000004742
ENSACAP00000014636	ENSGALP00000016443
ENSACAP00000019791	ENSGALP00000009309
ENSACAP00000017696	ENSGALP00000024609
ENSACAP00000004966	ENSGALP00000041329
ENSACAP00000001595	ENSGALP00000026714
ENSACAP00000008952	ENSGALP00000014645
ENSACAP00000014777	ENSGALP00000007425
ENSACAP00000011592	ENSGALP00000004899
ENSACAP00000007645	ENSGALP00000009468
ENSACAP00000002477	ENSGALP00000008802
ENSACAP00000015737	ENSGALP00000015220
ENSACAP00000010507	ENSGALP00000001862
ENSACAP00000018228	ENSGALP00000038852
ENSACAP00000002190	ENSGALP00000013862
ENSACAP00000017486	ENSGALP00000016375
ENSACAP00000008403	ENSGALP00000039068
ENSACAP00000004608	ENSGALP00000000686
ENSACAP00000012806	ENSGALP00000040737
ENSACAP00000009007	ENSGALP00000003152
ENSACAP00000017626	ENSGALP00000012914
ENSACAP00000011987	ENSGALP00000000438
ENSACAP00000008411	ENSGALP00000020772
ENSACAP00000015742	ENSGALP00000012540
ENSACAP00000007338	ENSGALP00000014232
ENSACAP00000000241	ENSGALP00000027119
ENSACAP00000009570	ENSGALP00000024885
ENSACAP00000019518	ENSGALP00000024898
ENSACAP00000009579	ENSGALP00000024894
ENSACAP00000005266	ENSGALP00000001718
ENSACAP00000017779	ENSGALP00000040596
ENSACAP00000005257	ENSGALP00000005486
ENSACAP00000017501	ENSGALP00000008685
ENSACAP00000001182	ENSGALP00000024258
ENSACAP00000015702	ENSGALP00000014599
ENSACAP00000012152	ENSGALP00000005084
ENSACAP00000022765	ENSGALP00000021816
ENSACAP00000011309	ENSGALP00000013808
ENSACAP00000007420	ENSGALP00000001947
ENSACAP00000011886	ENSGALP00000025093
ENSACAP00000007659	ENSGALP00000003376
ENSACAP00000011389	ENSGALP00000011541
ENSACAP00000016318	ENSGALP00000019918
ENSACAP00000022223	ENSGALP00000015132
ENSACAP00000016945	ENSGALP00000003008
ENSACAP00000022122	ENSGALP00000036605
ENSACAP00000010663	ENSGALP00000038599
ENSACAP00000009991	ENSGALP00000042187
ENSACAP00000000458	ENSGALP00000007244
ENSACAP00000003739	ENSGALP00000025695
ENSACAP00000007328	ENSGALP00000019831
ENSACAP00000008970	ENSGALP00000036803
ENSACAP00000005137	ENSGALP00000013766
ENSACAP00000012415	ENSGALP00000025794
ENSACAP00000013247	ENSGALP00000007955
ENSACAP00000015956	ENSGALP00000041954
ENSACAP00000000499	ENSGALP00000023619
ENSACAP00000014174	ENSGALP00000013212
ENSACAP00000008305	ENSGALP00000005295
ENSACAP00000002438	ENSGALP00000033423
ENSACAP00000020635	ENSGALP00000014072
ENSACAP00000013745	ENSGALP00000042178
ENSACAP00000014258	ENSGALP00000012232
ENSACAP00000007530	ENSGALP00000032327
ENSACAP00000017663	ENSGALP00000005154
ENSACAP00000006584	ENSGALP00000040762
ENSACAP00000010097	ENSGALP00000025299
ENSACAP00000006908	ENSGALP00000012349
ENSACAP00000014341	ENSGALP00000015832
ENSACAP00000009805	ENSGALP00000004720
ENSACAP00000006814	ENSGALP00000040907
ENSACAP00000011143	ENSGALP00000011573
ENSACAP00000001447	ENSGALP00000025949
ENSACAP00000002631	ENSGALP00000019072
ENSACAP00000011134	ENSGALP00000018376
ENSACAP00000008867	ENSGALP00000023706
ENSACAP00000011575	ENSGALP00000005159
ENSACAP00000000669	ENSGALP00000025996
ENSACAP00000015515	ENSGALP00000039371
ENSACAP00000014179	ENSGALP00000017782
ENSACAP00000004329	ENSGALP00000039853
ENSACAP00000013085	ENSGALP00000016165
ENSACAP00000017219	ENSGALP00000002841
ENSACAP00000012786	ENSGALP00000025280
ENSACAP00000012157	ENSGALP00000043256
ENSACAP00000017179	ENSGALP00000036836
ENSACAP00000005868	ENSGALP00000008011
ENSACAP00000012426	ENSGALP00000001966
ENSACAP00000015565	ENSGALP00000011095
ENSACAP00000007154	ENSGALP00000007779
ENSACAP00000005851	ENSGALP00000014638
ENSACAP00000017476	ENSGALP00000042094
ENSACAP00000005788	ENSGALP00000041616
ENSACAP00000017714	ENSGALP00000035964
ENSACAP00000006718	ENSGALP00000005105
ENSACAP00000007894	ENSGALP00000010434
ENSACAP00000001912	ENSGALP00000013126
ENSACAP00000005913	ENSGALP00000038289
ENSACAP00000005875	ENSGALP00000022471
ENSACAP00000007647	ENSGALP00000025256
ENSACAP00000005572	ENSGALP00000041667
ENSACAP00000015815	ENSGALP00000016543
ENSACAP00000002216	ENSGALP00000015343
ENSACAP00000007027	ENSGALP00000012399
ENSACAP00000010106	ENSGALP00000004639
ENSACAP00000007219	ENSGALP00000041795
ENSACAP00000013224	ENSGALP00000042010
ENSACAP00000007714	ENSGALP00000019896
ENSACAP00000002819	ENSGALP00000011575
ENSACAP00000005826	ENSGALP00000008845
ENSACAP00000002632	ENSGALP00000003147
ENSACAP00000010441	ENSGALP00000019223
ENSACAP00000014805	ENSGALP00000033823
ENSACAP00000013195	ENSGALP00000041743
ENSACAP00000000073	ENSGALP00000010387
ENSACAP00000006808	ENSGALP00000016623
ENSACAP00000012010	ENSGALP00000033461
ENSACAP00000005202	ENSGALP00000022179
ENSACAP00000012428	ENSGALP00000012634
ENSACAP00000004220	ENSGALP00000041946
ENSACAP00000018271	ENSGALP00000043083
ENSACAP00000014368	ENSGALP00000023158
ENSACAP00000006159	ENSGALP00000003993
ENSACAP00000013384	ENSGALP00000041190
ENSACAP00000014210	ENSGALP00000038179
ENSACAP00000023043	ENSGALP00000014119
ENSACAP00000015417	ENSGALP00000039475
ENSACAP00000014439	ENSGALP00000016759
ENSACAP00000003915	ENSGALP00000000490
ENSACAP00000009373	ENSGALP00000010627
ENSACAP00000003597	ENSGALP00000000418
ENSACAP00000010280	ENSGALP00000026538
ENSACAP00000000838	ENSGALP00000000792
ENSACAP00000012197	ENSGALP00000006255
ENSACAP00000002742	ENSGALP00000010746
ENSACAP00000016921	ENSGALP00000009895
ENSACAP00000001671	ENSGALP00000023914
ENSACAP00000022324	ENSGALP00000025345
ENSACAP00000011375	ENSGALP00000030879
ENSACAP00000006692	ENSGALP00000038018
ENSACAP00000007941	ENSGALP00000000701
ENSACAP00000021732	ENSGALP00000006488
ENSACAP00000006620	ENSGALP00000016655
ENSACAP00000011670	ENSGALP00000031243
ENSACAP00000006016	ENSGALP00000015907
ENSACAP00000008386	ENSGALP00000025637
ENSACAP00000007741	ENSGALP00000019900
ENSACAP00000000332	ENSGALP00000005755
ENSACAP00000012949	ENSGALP00000006638
ENSACAP00000012891	ENSGALP00000006719
ENSACAP00000016042	ENSGALP00000007297
ENSACAP00000015060	ENSGALP00000018361
ENSACAP00000003322	ENSGALP00000016008
ENSACAP00000003407	ENSGALP00000039908
ENSACAP00000014603	ENSGALP00000011167
ENSACAP00000014414	ENSGALP00000016511
ENSACAP00000018929	ENSGALP00000036900
ENSACAP00000010559	ENSGALP00000043460
ENSACAP00000015463	ENSGALP00000015298
ENSACAP00000001038	ENSGALP00000001820
ENSACAP00000003125	ENSGALP00000001861
ENSACAP00000011293	ENSGALP00000024636
ENSACAP00000007007	ENSGALP00000013230
ENSACAP00000016818	ENSGALP00000001306
ENSACAP00000022031	ENSGALP00000010558
ENSACAP00000013091	ENSGALP00000016878
ENSACAP00000020759	ENSGALP00000039433
ENSACAP00000015580	ENSGALP00000020304
ENSACAP00000015210	ENSGALP00000028002
ENSACAP00000008969	ENSGALP00000003942
ENSACAP00000016005	ENSGALP00000010315
ENSACAP00000017656	ENSGALP00000026123
ENSACAP00000011086	ENSGALP00000026509
ENSACAP00000014735	ENSGALP00000038038
ENSACAP00000000961	ENSGALP00000016092
ENSACAP00000015659	ENSGALP00000015034
ENSACAP00000006938	ENSGALP00000014144
ENSACAP00000016653	ENSGALP00000013316
ENSACAP00000016620	ENSGALP00000013312
ENSACAP00000008418	ENSGALP00000025658
ENSACAP00000005880	ENSGALP00000017419
ENSACAP00000019008	ENSGALP00000014727
ENSACAP00000017504	ENSGALP00000008333
ENSACAP00000007523	ENSGALP00000042753
ENSACAP00000015500	ENSGALP00000005929
ENSACAP00000006158	ENSGALP00000022155
ENSACAP00000013012	ENSGALP00000017404
ENSACAP00000000293	ENSGALP00000040980
ENSACAP00000008133	ENSGALP00000024116
ENSACAP00000003589	ENSGALP00000013987
ENSACAP00000007155	ENSGALP00000032036
ENSACAP00000014587	ENSGALP00000004439
ENSACAP00000003932	ENSGALP00000006317
ENSACAP00000000379	ENSGALP00000010254
ENSACAP00000000267	ENSGALP00000015550
ENSACAP00000001448	ENSGALP00000015440
ENSACAP00000005579	ENSGALP00000024775
ENSACAP00000006748	ENSGALP00000035995
ENSACAP00000009712	ENSGALP00000010754
ENSACAP00000017126	ENSGALP00000025542
ENSACAP00000016616	ENSGALP00000000558
ENSACAP00000016308	ENSGALP00000015569
ENSACAP00000011741	ENSGALP00000041643
ENSACAP00000013120	ENSGALP00000005542
ENSACAP00000018517	ENSGALP00000005911
ENSACAP00000011730	ENSGALP00000021309
ENSACAP00000002053	ENSGALP00000038677
ENSACAP00000001574	ENSGALP00000031103
ENSACAP00000020361	ENSGALP00000033347
ENSACAP00000023034	ENSGALP00000042863
ENSACAP00000013359	ENSGALP00000007758
ENSACAP00000015296	ENSGALP00000012991
ENSACAP00000000960	ENSGALP00000007586
ENSACAP00000001253	ENSGALP00000017248
ENSACAP00000015765	ENSGALP00000016081
ENSACAP00000006080	ENSGALP00000008657
ENSACAP00000001578	ENSGALP00000034943
ENSACAP00000004214	ENSGALP00000029144
ENSACAP00000009400	ENSGALP00000026367
ENSACAP00000009203	ENSGALP00000026389
ENSACAP00000011192	ENSGALP00000041334
ENSACAP00000004469	ENSGALP00000014166
ENSACAP00000018039	ENSGALP00000014164
ENSACAP00000010484	ENSGALP00000023927
ENSACAP00000008682	ENSGALP00000038374
ENSACAP00000007347	ENSGALP00000026339
ENSACAP00000013267	ENSGALP00000026940
ENSACAP00000012980	ENSGALP00000039731
ENSACAP00000016751	ENSGALP00000026662
ENSACAP00000016753	ENSGALP00000042770
ENSACAP00000011274	ENSGALP00000040597
ENSACAP00000016466	ENSGALP00000043184
ENSACAP00000019958	ENSGALP00000019827
ENSACAP00000011840	ENSGALP00000008955
ENSACAP00000009903	ENSGALP00000006931
ENSACAP00000014374	ENSGALP00000027789
ENSACAP00000016485	ENSGALP00000036948
ENSACAP00000018247	ENSGALP00000012815
ENSACAP00000003336	ENSGALP00000008453
ENSACAP00000003049	ENSGALP00000013267
ENSACAP00000013715	ENSGALP00000011170
ENSACAP00000009895	ENSGALP00000017682
ENSACAP00000015439	ENSGALP00000032783
ENSACAP00000009871	ENSGALP00000010405
ENSACAP00000019684	ENSGALP00000011051
ENSACAP00000014667	ENSGALP00000035437
ENSACAP00000002933	ENSGALP00000015600
ENSACAP00000010353	ENSGALP00000024514
ENSACAP00000010296	ENSGALP00000006980
ENSACAP00000015944	ENSGALP00000002643
ENSACAP00000007209	ENSGALP00000019656
ENSACAP00000011749	ENSGALP00000009774
ENSACAP00000013249	ENSGALP00000017861
ENSACAP00000015851	ENSGALP00000002668
ENSACAP00000002473	ENSGALP00000019871
ENSACAP00000021035	ENSGALP00000002767
ENSACAP00000005926	ENSGALP00000003253
ENSACAP00000007298	ENSGALP00000009383
ENSACAP00000013879	ENSGALP00000040651
ENSACAP00000000936	ENSGALP00000018216
ENSACAP00000016986	ENSGALP00000032659
ENSACAP00000008495	ENSGALP00000024072
ENSACAP00000016460	ENSGALP00000039162
ENSACAP00000012836	ENSGALP00000025193
ENSACAP00000008089	ENSGALP00000017129
ENSACAP00000014986	ENSGALP00000005856
ENSACAP00000008448	ENSGALP00000007999
ENSACAP00000003264	ENSGALP00000001390
ENSACAP00000022442	ENSGALP00000024849
ENSACAP00000015467	ENSGALP00000040785
ENSACAP00000014741	ENSGALP00000027812
ENSACAP00000002600	ENSGALP00000035733
ENSACAP00000011189	ENSGALP00000037537
ENSACAP00000014204	ENSGALP00000007067
ENSACAP00000018501	ENSGALP00000007744
ENSACAP00000021481	ENSGALP00000011314
ENSACAP00000015661	ENSGALP00000003296
ENSACAP00000006020	ENSGALP00000038883
ENSACAP00000013847	ENSGALP00000041545
ENSACAP00000011677	ENSGALP00000026603
ENSACAP00000003114	ENSGALP00000013381
ENSACAP00000015756	ENSGALP00000022861
ENSACAP00000015599	ENSGALP00000004423
ENSACAP00000012122	ENSGALP00000017600
ENSACAP00000023392	ENSGALP00000017243
ENSACAP00000015176	ENSGALP00000025477
ENSACAP00000003583	ENSGALP00000004775
ENSACAP00000005286	ENSGALP00000019596
ENSACAP00000017212	ENSGALP00000040936
ENSACAP00000015232	ENSGALP00000011192
ENSACAP00000001831	ENSGALP00000005601
ENSACAP00000008324	ENSGALP00000020051
ENSACAP00000015451	ENSGALP00000019837
ENSACAP00000009071	ENSGALP00000043385
ENSACAP00000003352	ENSGALP00000004030
ENSACAP00000001825	ENSGALP00000004234
ENSACAP00000015252	ENSGALP00000036889
ENSACAP00000002708	ENSGALP00000019086
ENSACAP00000012527	ENSGALP00000020041
ENSACAP00000009938	ENSGALP00000039533
ENSACAP00000017815	ENSGALP00000043172
ENSACAP00000009062	ENSGALP00000014887
ENSACAP00000012247	ENSGALP00000013528
ENSACAP00000008255	ENSGALP00000004936
ENSACAP00000002602	ENSGALP00000007663
ENSACAP00000015633	ENSGALP00000023820
ENSACAP00000016070	ENSGALP00000023822
ENSACAP00000000537	ENSGALP00000033857
ENSACAP00000004499	ENSGALP00000024272
ENSACAP00000008329	ENSGALP00000025661
ENSACAP00000006795	ENSGALP00000042784
ENSACAP00000015278	ENSGALP00000041562
ENSACAP00000011055	ENSGALP00000032290
ENSACAP00000002685	ENSGALP00000031203
ENSACAP00000006709	ENSGALP00000024517
ENSACAP00000008824	ENSGALP00000026672
ENSACAP00000016371	ENSGALP00000020806
ENSACAP00000004503	ENSGALP00000000194
ENSACAP00000000977	ENSGALP00000027828
ENSACAP00000013007	ENSGALP00000014813
ENSACAP00000011294	ENSGALP00000024100
ENSACAP00000011348	ENSGALP00000039251
ENSACAP00000001870	ENSGALP00000026702
ENSACAP00000014073	ENSGALP00000000160
ENSACAP00000005624	ENSGALP00000031563
ENSACAP00000022544	ENSGALP00000032099
ENSACAP00000014494	ENSGALP00000007158
ENSACAP00000022340	ENSGALP00000041017
ENSACAP00000020541	ENSGALP00000041645
ENSACAP00000019240	ENSGALP00000016303
ENSACAP00000009145	ENSGALP00000010240
ENSACAP00000000984	ENSGALP00000015978
ENSACAP00000014063	ENSGALP00000005791
ENSACAP00000005993	ENSGALP00000023303
ENSACAP00000008112	ENSGALP00000042674
ENSACAP00000015449	ENSGALP00000001903
ENSACAP00000004057	ENSGALP00000011809
ENSACAP00000008399	ENSGALP00000017193
ENSACAP00000008131	ENSGALP00000011618
ENSACAP00000014961	ENSGALP00000004508
ENSACAP00000006995	ENSGALP00000018139
ENSACAP00000011308	ENSGALP00000032623
ENSACAP00000016172	ENSGALP00000007263
ENSACAP00000014888	ENSGALP00000025120
ENSACAP00000000770	ENSGALP00000026768
ENSACAP00000008545	ENSGALP00000010621
ENSACAP00000017718	ENSGALP00000024806
ENSACAP00000013910	ENSGALP00000017717
ENSACAP00000011484	ENSGALP00000041389
ENSACAP00000002967	ENSGALP00000003242
ENSACAP00000008791	ENSGALP00000009070
ENSACAP00000012319	ENSGALP00000001016
ENSACAP00000013710	ENSGALP00000010066
ENSACAP00000009463	ENSGALP00000027554
ENSACAP00000017131	ENSGALP00000040780
ENSACAP00000011839	ENSGALP00000005695
ENSACAP00000008104	ENSGALP00000011232
ENSACAP00000008819	ENSGALP00000040387
ENSACAP00000011187	ENSGALP00000010012
ENSACAP00000017311	ENSGALP00000020984
ENSACAP00000009515	ENSGALP00000013824
ENSACAP00000016946	ENSGALP00000028981
ENSACAP00000000957	ENSGALP00000011458
ENSACAP00000000557	ENSGALP00000021770
ENSACAP00000006312	ENSGALP00000040051
ENSACAP00000016469	ENSGALP00000023872
ENSACAP00000004662	ENSGALP00000009653
ENSACAP00000012859	ENSGALP00000005096
ENSACAP00000003472	ENSGALP00000039922
ENSACAP00000001246	ENSGALP00000031100
ENSACAP00000007643	ENSGALP00000010786
ENSACAP00000008516	ENSGALP00000026633
ENSACAP00000008009	ENSGALP00000025929
ENSACAP00000002636	ENSGALP00000018561
ENSACAP00000019516	ENSGALP00000026599
ENSACAP00000008364	ENSGALP00000011572
ENSACAP00000004649	ENSGALP00000025563
ENSACAP00000015369	ENSGALP00000012999
ENSACAP00000017594	ENSGALP00000035999
ENSACAP00000006594	ENSGALP00000011768
ENSACAP00000014580	ENSGALP00000004246
ENSACAP00000001255	ENSGALP00000041763
ENSACAP00000009514	ENSGALP00000037475
ENSACAP00000016992	ENSGALP00000003126
ENSACAP00000017397	ENSGALP00000001030
ENSACAP00000006556	ENSGALP00000020204
ENSACAP00000003289	ENSGALP00000040587
ENSACAP00000012450	ENSGALP00000021838
ENSACAP00000010785	ENSGALP00000020932
ENSACAP00000013096	ENSGALP00000007982
ENSACAP00000005404	ENSGALP00000013683
ENSACAP00000008803	ENSGALP00000009042
ENSACAP00000002786	ENSGALP00000027611
ENSACAP00000006035	ENSGALP00000022180
ENSACAP00000001468	ENSGALP00000026733
ENSACAP00000011958	ENSGALP00000036695
ENSACAP00000009195	ENSGALP00000037232
ENSACAP00000001761	ENSGALP00000028857
ENSACAP00000014963	ENSGALP00000003546
ENSACAP00000009047	ENSGALP00000005812
ENSACAP00000010030	ENSGALP00000024466
ENSACAP00000005130	ENSGALP00000025213
ENSACAP00000006130	ENSGALP00000032493
ENSACAP00000005830	ENSGALP00000041907
ENSACAP00000002374	ENSGALP00000037978
ENSACAP00000008018	ENSGALP00000041835
ENSACAP00000012696	ENSGALP00000037439
ENSACAP00000014814	ENSGALP00000008824
ENSACAP00000002063	ENSGALP00000035658
ENSACAP00000013130	ENSGALP00000003954
ENSACAP00000003771	ENSGALP00000000999
ENSACAP00000010109	ENSGALP00000008530
ENSACAP00000016750	ENSGALP00000015333
ENSACAP00000009618	ENSGALP00000014623
ENSACAP00000015308	ENSGALP00000040240
ENSACAP00000001532	ENSGALP00000036444
ENSACAP00000000317	ENSGALP00000026501
ENSACAP00000009031	ENSGALP00000023902
ENSACAP00000017133	ENSGALP00000025196
ENSACAP00000003841	ENSGALP00000008724
ENSACAP00000012771	ENSGALP00000014155
ENSACAP00000016060	ENSGALP00000022017
ENSACAP00000018066	ENSGALP00000014175
ENSACAP00000003869	ENSGALP00000041896
ENSACAP00000001106	ENSGALP00000007631
ENSACAP00000013063	ENSGALP00000004095
ENSACAP00000007441	ENSGALP00000023600
ENSACAP00000003479	ENSGALP00000008499
ENSACAP00000012969	ENSGALP00000010965
ENSACAP00000006667	ENSGALP00000021401
ENSACAP00000006180	ENSGALP00000011221
ENSACAP00000004543	ENSGALP00000018686
ENSACAP00000001956	ENSGALP00000019932
ENSACAP00000022146	ENSGALP00000019608
ENSACAP00000013861	ENSGALP00000043251
ENSACAP00000014647	ENSGALP00000026179
ENSACAP00000006068	ENSGALP00000003359
ENSACAP00000012201	ENSGALP00000002590
ENSACAP00000009980	ENSGALP00000018799
ENSACAP00000011957	ENSGALP00000042254
ENSACAP00000017380	ENSGALP00000018798
ENSACAP00000007068	ENSGALP00000018109
ENSACAP00000006207	ENSGALP00000002315
ENSACAP00000005659	ENSGALP00000026378
ENSACAP00000006146	ENSGALP00000009531
ENSACAP00000017685	ENSGALP00000024567
ENSACAP00000020674	ENSGALP00000009155
ENSACAP00000009403	ENSGALP00000041987
ENSACAP00000001011	ENSGALP00000043009
ENSACAP00000022986	ENSGALP00000016852
ENSACAP00000023242	ENSGALP00000034906
ENSACAP00000016028	ENSGALP00000009571
ENSACAP00000012748	ENSGALP00000042484
ENSACAP00000016873	ENSGALP00000015396
ENSACAP00000006458	ENSGALP00000020284
ENSACAP00000022750	ENSGALP00000006680
ENSACAP00000014598	ENSGALP00000016523
ENSACAP00000003397	ENSGALP00000019318
ENSACAP00000001635	ENSGALP00000012171
ENSACAP00000001558	ENSGALP00000037522
ENSACAP00000016099	ENSGALP00000043297
ENSACAP00000017164	ENSGALP00000017191
ENSACAP00000014074	ENSGALP00000014787
ENSACAP00000017177	ENSGALP00000017195
ENSACAP00000009970	ENSGALP00000014283
ENSACAP00000002410	ENSGALP00000018176
ENSACAP00000003764	ENSGALP00000023510
ENSACAP00000017386	ENSGALP00000019684
ENSACAP00000013095	ENSGALP00000018939
ENSACAP00000003546	ENSGALP00000000400
ENSACAP00000009483	ENSGALP00000010605
ENSACAP00000011263	ENSGALP00000024104
ENSACAP00000002178	ENSGALP00000021529
ENSACAP00000012773	ENSGALP00000041392
ENSACAP00000005045	ENSGALP00000025762
ENSACAP00000017581	ENSGALP00000041784
ENSACAP00000017866	ENSGALP00000000503
ENSACAP00000020680	ENSGALP00000007890
ENSACAP00000010845	ENSGALP00000004398
ENSACAP00000017065	ENSGALP00000000885
ENSACAP00000021596	ENSGALP00000040383
ENSACAP00000009943	ENSGALP00000041005
ENSACAP00000015119	ENSGALP00000003616
ENSACAP00000002287	ENSGALP00000016266
ENSACAP00000013146	ENSGALP00000016189
ENSACAP00000015169	ENSGALP00000041524
ENSACAP00000000050	ENSGALP00000009976
ENSACAP00000003711	ENSGALP00000010189
ENSACAP00000010893	ENSGALP00000038510
ENSACAP00000006309	ENSGALP00000014509
ENSACAP00000000038	ENSGALP00000021127
ENSACAP00000011974	ENSGALP00000009867
ENSACAP00000000912	ENSGALP00000038436
ENSACAP00000008907	ENSGALP00000043390
ENSACAP00000017468	ENSGALP00000001635
ENSACAP00000022199	ENSGALP00000036138
ENSACAP00000010221	ENSGALP00000006353
ENSACAP00000013739	ENSGALP00000015756
ENSACAP00000013626	ENSGALP00000010880
ENSACAP00000014843	ENSGALP00000024765
ENSACAP00000010164	ENSGALP00000026259
ENSACAP00000019520	ENSGALP00000039774
[truncated: 8,991 more rows]
