# Supplementary material for: Reconstruction of proto-vertebrate, proto-cyclostome and proto-gnathostome genomes provides new insights into early vertebrate evolution
Source: Nat Commun. 2021 Jul 23;12:4489. doi: 10.1038/s41467-021-24573-z (PMC8302630; doi:10.1038/s41467-021-24573-z)
Supplement: Supplementary file 4 — Supplementary Data 1 [file 41467_2021_24573_MOESM4_ESM.zip › SuppData1/orthologs/ANOCA-HUMAN.txt]

ENSACAP00000005936	ENSP00000262384
ENSACAP00000017014	ENSP00000362179
ENSACAP00000000964	ENSP00000278590
ENSACAP00000006833	ENSP00000386616
ENSACAP00000001737	ENSP00000354794
ENSACAP00000013552	ENSP00000455426
ENSACAP00000011817	ENSP00000361900
ENSACAP00000005957	ENSP00000295408
ENSACAP00000008269	ENSP00000296474
ENSACAP00000008564	ENSP00000317272
ENSACAP00000017290	ENSP00000266458
ENSACAP00000009158	ENSP00000363970
ENSACAP00000001723	ENSP00000373518
ENSACAP00000014601	ENSP00000367851
ENSACAP00000005110	ENSP00000159060
ENSACAP00000014675	ENSP00000263317
ENSACAP00000014993	ENSP00000358635
ENSACAP00000012678	ENSP00000445366
ENSACAP00000015321	ENSP00000281722
ENSACAP00000015067	ENSP00000363107
ENSACAP00000003045	ENSP00000354995
ENSACAP00000002376	ENSP00000304111
ENSACAP00000015078	ENSP00000272286
ENSACAP00000014992	ENSP00000260645
ENSACAP00000016695	ENSP00000292672
ENSACAP00000012212	ENSP00000410584
ENSACAP00000007603	ENSP00000389951
ENSACAP00000005444	ENSP00000363092
ENSACAP00000016112	ENSP00000261464
ENSACAP00000000193	ENSP00000454207
ENSACAP00000010321	ENSP00000362994
ENSACAP00000006987	ENSP00000247668
ENSACAP00000005007	ENSP00000433623
ENSACAP00000013643	ENSP00000376765
ENSACAP00000010047	ENSP00000249636
ENSACAP00000018690	ENSP00000262971
ENSACAP00000004219	ENSP00000334474
ENSACAP00000001811	ENSP00000311778
ENSACAP00000015494	ENSP00000247207
ENSACAP00000004078	ENSP00000324173
ENSACAP00000001088	ENSP00000367623
ENSACAP00000015698	ENSP00000297185
ENSACAP00000001835	ENSP00000234038
ENSACAP00000008406	ENSP00000453273
ENSACAP00000012838	ENSP00000367815
ENSACAP00000009680	ENSP00000326870
ENSACAP00000007792	ENSP00000308361
ENSACAP00000018412	ENSP00000260843
ENSACAP00000017761	ENSP00000320376
ENSACAP00000019211	ENSP00000307259
ENSACAP00000007789	ENSP00000308479
ENSACAP00000017650	ENSP00000367384
ENSACAP00000012446	ENSP00000337618
ENSACAP00000006460	ENSP00000295461
ENSACAP00000003419	ENSP00000311687
ENSACAP00000015858	ENSP00000339256
ENSACAP00000001119	ENSP00000297954
ENSACAP00000015929	ENSP00000414055
ENSACAP00000007518	ENSP00000369666
ENSACAP00000011870	ENSP00000350676
ENSACAP00000000777	ENSP00000352185
ENSACAP00000011796	ENSP00000271688
ENSACAP00000009619	ENSP00000284382
ENSACAP00000001319	ENSP00000376453
ENSACAP00000016817	ENSP00000325485
ENSACAP00000006086	ENSP00000355929
ENSACAP00000016842	ENSP00000251089
ENSACAP00000002959	ENSP00000309142
ENSACAP00000011884	ENSP00000264903
ENSACAP00000016298	ENSP00000377024
ENSACAP00000000477	ENSP00000468788
ENSACAP00000013286	ENSP00000297071
ENSACAP00000019060	ENSP00000439120
ENSACAP00000011970	ENSP00000380252
ENSACAP00000014097	ENSP00000257749
ENSACAP00000005123	ENSP00000366827
ENSACAP00000012263	ENSP00000321343
ENSACAP00000016998	ENSP00000379353
ENSACAP00000009190	ENSP00000320431
ENSACAP00000000083	ENSP00000268164
ENSACAP00000004428	ENSP00000231461
ENSACAP00000002974	ENSP00000262904
ENSACAP00000008599	ENSP00000345571
ENSACAP00000022297	ENSP00000368686
ENSACAP00000011579	ENSP00000268989
ENSACAP00000004949	ENSP00000221543
ENSACAP00000007355	ENSP00000448182
ENSACAP00000018297	ENSP00000320434
ENSACAP00000015927	ENSP00000304669
ENSACAP00000014517	ENSP00000386141
ENSACAP00000016774	ENSP00000477059
ENSACAP00000007485	ENSP00000416707
ENSACAP00000021579	ENSP00000272371
ENSACAP00000003327	ENSP00000360475
ENSACAP00000000079	ENSP00000268042
ENSACAP00000001174	ENSP00000358323
ENSACAP00000009131	ENSP00000372067
ENSACAP00000015338	ENSP00000331879
ENSACAP00000010928	ENSP00000276440
ENSACAP00000010696	ENSP00000340677
ENSACAP00000005094	ENSP00000272164
ENSACAP00000016443	ENSP00000290015
ENSACAP00000012452	ENSP00000258411
ENSACAP00000016759	ENSP00000252456
ENSACAP00000005904	ENSP00000252677
ENSACAP00000012803	ENSP00000367942
ENSACAP00000008215	ENSP00000287139
ENSACAP00000009961	ENSP00000282701
ENSACAP00000013070	ENSP00000334314
ENSACAP00000014146	ENSP00000320663
ENSACAP00000013946	ENSP00000378254
ENSACAP00000015780	ENSP00000377836
ENSACAP00000002299	ENSP00000264039
ENSACAP00000003195	ENSP00000332886
ENSACAP00000006047	ENSP00000264895
ENSACAP00000009598	ENSP00000374507
ENSACAP00000003471	ENSP00000338728
ENSACAP00000003380	ENSP00000380785
ENSACAP00000007070	ENSP00000360252
ENSACAP00000007401	ENSP00000310015
ENSACAP00000019189	ENSP00000370713
ENSACAP00000009600	ENSP00000441897
ENSACAP00000018998	ENSP00000357459
ENSACAP00000000860	ENSP00000268624
ENSACAP00000011711	ENSP00000296513
ENSACAP00000017664	ENSP00000399797
ENSACAP00000000195	ENSP00000351524
ENSACAP00000010451	ENSP00000424737
ENSACAP00000011342	ENSP00000417401
ENSACAP00000014285	ENSP00000394314
ENSACAP00000003308	ENSP00000384725
ENSACAP00000014909	ENSP00000276594
ENSACAP00000015061	ENSP00000354960
ENSACAP00000016420	ENSP00000252599
ENSACAP00000011989	ENSP00000196061
ENSACAP00000004060	ENSP00000223127
ENSACAP00000006661	ENSP00000282903
ENSACAP00000010344	ENSP00000292807
ENSACAP00000011938	ENSP00000352603
ENSACAP00000008723	ENSP00000347408
ENSACAP00000012354	ENSP00000428787
ENSACAP00000008800	ENSP00000388996
ENSACAP00000000609	ENSP00000406472
ENSACAP00000015558	ENSP00000265741
ENSACAP00000005087	ENSP00000276052
ENSACAP00000014183	ENSP00000423665
ENSACAP00000005792	ENSP00000296525
ENSACAP00000010506	ENSP00000417914
ENSACAP00000009513	ENSP00000264607
ENSACAP00000002901	ENSP00000355195
ENSACAP00000013575	ENSP00000363512
ENSACAP00000012544	ENSP00000305426
ENSACAP00000015144	ENSP00000380321
ENSACAP00000016973	ENSP00000221399
ENSACAP00000020331	ENSP00000229771
ENSACAP00000007051	ENSP00000314444
ENSACAP00000019114	ENSP00000216271
ENSACAP00000007918	ENSP00000334061
ENSACAP00000015012	ENSP00000080059
ENSACAP00000004435	ENSP00000225983
ENSACAP00000001475	ENSP00000346236
ENSACAP00000003976	ENSP00000464050
ENSACAP00000008062	ENSP00000380033
ENSACAP00000001594	ENSP00000262462
ENSACAP00000010217	ENSP00000300456
ENSACAP00000004865	ENSP00000252595
ENSACAP00000003655	ENSP00000359520
ENSACAP00000011875	ENSP00000351520
ENSACAP00000002928	ENSP00000301825
ENSACAP00000000665	ENSP00000378046
ENSACAP00000000868	ENSP00000222803
ENSACAP00000016976	ENSP00000413152
ENSACAP00000009221	ENSP00000242209
ENSACAP00000016880	ENSP00000317232
ENSACAP00000005302	ENSP00000358715
ENSACAP00000010646	ENSP00000256637
ENSACAP00000007917	ENSP00000370473
ENSACAP00000019641	ENSP00000301464
ENSACAP00000007896	ENSP00000275525
ENSACAP00000004457	ENSP00000233809
ENSACAP00000015885	ENSP00000269593
ENSACAP00000002426	ENSP00000169298
ENSACAP00000002385	ENSP00000386942
ENSACAP00000017474	ENSP00000362239
ENSACAP00000005740	ENSP00000417583
ENSACAP00000016069	ENSP00000355968
ENSACAP00000007667	ENSP00000233535
ENSACAP00000017526	ENSP00000363394
ENSACAP00000010676	ENSP00000415011
ENSACAP00000015435	ENSP00000261867
ENSACAP00000014665	ENSP00000415900
ENSACAP00000000942	ENSP00000362195
ENSACAP00000009728	ENSP00000263409
ENSACAP00000018182	ENSP00000395461
ENSACAP00000013525	ENSP00000261721
ENSACAP00000001427	ENSP00000384545
ENSACAP00000015468	ENSP00000376337
ENSACAP00000004783	ENSP00000260743
ENSACAP00000008216	ENSP00000329926
ENSACAP00000007865	ENSP00000445952
ENSACAP00000018145	ENSP00000424126
ENSACAP00000012872	ENSP00000340594
ENSACAP00000019293	ENSP00000341489
ENSACAP00000012146	ENSP00000368566
ENSACAP00000009720	ENSP00000348429
ENSACAP00000005943	ENSP00000258873
ENSACAP00000000973	ENSP00000233156
ENSACAP00000013030	ENSP00000222543
ENSACAP00000001579	ENSP00000311184
ENSACAP00000012461	ENSP00000324763
ENSACAP00000020075	ENSP00000217428
ENSACAP00000022538	ENSP00000376652
ENSACAP00000005645	ENSP00000355809
ENSACAP00000001953	ENSP00000348753
ENSACAP00000002296	ENSP00000345405
ENSACAP00000006602	ENSP00000281156
ENSACAP00000003200	ENSP00000355094
ENSACAP00000009074	ENSP00000328694
ENSACAP00000012719	ENSP00000379366
ENSACAP00000001753	ENSP00000271139
ENSACAP00000001589	ENSP00000427695
ENSACAP00000019903	ENSP00000331305
ENSACAP00000009777	ENSP00000290551
ENSACAP00000006466	ENSP00000348300
ENSACAP00000013796	ENSP00000269053
ENSACAP00000008206	ENSP00000423541
ENSACAP00000015089	ENSP00000299134
ENSACAP00000010728	ENSP00000262953
ENSACAP00000010728	ENSP00000221561
ENSACAP00000014628	ENSP00000452871
ENSACAP00000002919	ENSP00000365735
ENSACAP00000014585	ENSP00000256999
ENSACAP00000014351	ENSP00000432481
ENSACAP00000006234	ENSP00000351484
ENSACAP00000000607	ENSP00000353224
ENSACAP00000019708	ENSP00000420525
ENSACAP00000018133	ENSP00000223026
ENSACAP00000008532	ENSP00000401853
ENSACAP00000019778	ENSP00000266031
ENSACAP00000008554	ENSP00000337425
ENSACAP00000006509	ENSP00000350937
ENSACAP00000004623	ENSP00000157600
ENSACAP00000000901	ENSP00000295902
ENSACAP00000010851	ENSP00000365494
ENSACAP00000003028	ENSP00000401060
ENSACAP00000002875	ENSP00000404911
ENSACAP00000010760	ENSP00000373648
ENSACAP00000012326	ENSP00000262916
ENSACAP00000014689	ENSP00000383901
ENSACAP00000008887	ENSP00000337354
ENSACAP00000006450	ENSP00000216513
ENSACAP00000020101	ENSP00000247182
ENSACAP00000003697	ENSP00000304502
ENSACAP00000003684	ENSP00000260653
ENSACAP00000016389	ENSP00000328596
ENSACAP00000009858	ENSP00000264380
ENSACAP00000010293	ENSP00000337159
ENSACAP00000023319	ENSP00000216602
ENSACAP00000008109	ENSP00000357927
ENSACAP00000022398	ENSP00000310491
ENSACAP00000008947	ENSP00000346151
ENSACAP00000000177	ENSP00000304604
ENSACAP00000014072	ENSP00000324729
ENSACAP00000009330	ENSP00000164227
ENSACAP00000011900	ENSP00000325663
ENSACAP00000019169	ENSP00000380109
ENSACAP00000009364	ENSP00000312988
ENSACAP00000005299	ENSP00000311837
ENSACAP00000012130	ENSP00000429842
ENSACAP00000008363	ENSP00000217381
ENSACAP00000003188	ENSP00000338191
ENSACAP00000009106	ENSP00000378965
ENSACAP00000014036	ENSP00000357484
ENSACAP00000007060	ENSP00000419378
ENSACAP00000017072	ENSP00000414921
ENSACAP00000020615	ENSP00000410811
ENSACAP00000000594	ENSP00000333836
ENSACAP00000008014	ENSP00000266041
ENSACAP00000011635	ENSP00000218436
ENSACAP00000000027	ENSP00000233630
ENSACAP00000000226	ENSP00000354724
ENSACAP00000007738	ENSP00000337500
ENSACAP00000013047	ENSP00000461961
ENSACAP00000003852	ENSP00000355026
ENSACAP00000002156	ENSP00000056217
ENSACAP00000006137	ENSP00000264051
ENSACAP00000017488	ENSP00000367629
ENSACAP00000006741	ENSP00000348828
ENSACAP00000021155	ENSP00000366387
ENSACAP00000021463	ENSP00000366477
ENSACAP00000009209	ENSP00000402584
ENSACAP00000003253	ENSP00000371434
ENSACAP00000015434	ENSP00000254325
ENSACAP00000013959	ENSP00000332208
ENSACAP00000012315	ENSP00000369702
ENSACAP00000016268	ENSP00000368908
ENSACAP00000021250	ENSP00000287585
ENSACAP00000010157	ENSP00000444350
ENSACAP00000016001	ENSP00000441214
ENSACAP00000006310	ENSP00000342222
ENSACAP00000001714	ENSP00000301365
ENSACAP00000005065	ENSP00000313670
ENSACAP00000000988	ENSP00000264276
ENSACAP00000002892	ENSP00000291536
ENSACAP00000002010	ENSP00000356436
ENSACAP00000002775	ENSP00000306163
ENSACAP00000007811	ENSP00000360762
ENSACAP00000006245	ENSP00000321679
ENSACAP00000014205	ENSP00000430985
ENSACAP00000019837	ENSP00000263674
ENSACAP00000003452	ENSP00000250894
ENSACAP00000022607	ENSP00000262013
ENSACAP00000023161	ENSP00000418744
ENSACAP00000007133	ENSP00000278937
ENSACAP00000009262	ENSP00000352513
ENSACAP00000007144	ENSP00000278947
ENSACAP00000007166	ENSP00000322460
ENSACAP00000011447	ENSP00000266712
ENSACAP00000012845	ENSP00000442046
ENSACAP00000003423	ENSP00000343871
ENSACAP00000014516	ENSP00000362824
ENSACAP00000013145	ENSP00000283296
ENSACAP00000008617	ENSP00000307831
ENSACAP00000016589	ENSP00000361995
ENSACAP00000000766	ENSP00000268125
ENSACAP00000001550	ENSP00000275162
ENSACAP00000005884	ENSP00000428402
ENSACAP00000016217	ENSP00000302843
ENSACAP00000013260	ENSP00000347872
ENSACAP00000010212	ENSP00000303129
ENSACAP00000011210	ENSP00000399805
ENSACAP00000005192	ENSP00000323678
ENSACAP00000016275	ENSP00000375647
ENSACAP00000011119	ENSP00000436836
ENSACAP00000016014	ENSP00000300105
ENSACAP00000000189	ENSP00000262138
ENSACAP00000018669	ENSP00000270458
ENSACAP00000002209	ENSP00000376914
ENSACAP00000005144	ENSP00000400258
ENSACAP00000013190	ENSP00000362444
ENSACAP00000015982	ENSP00000247191
ENSACAP00000003038	ENSP00000359132
ENSACAP00000014062	ENSP00000379032
ENSACAP00000017531	ENSP00000363398
ENSACAP00000008252	ENSP00000367446
ENSACAP00000016064	ENSP00000388658
ENSACAP00000014392	ENSP00000400101
ENSACAP00000022803	ENSP00000322020
ENSACAP00000012143	ENSP00000329033
ENSACAP00000020312	ENSP00000272937
ENSACAP00000013258	ENSP00000307513
ENSACAP00000012231	ENSP00000283243
ENSACAP00000012123	ENSP00000356587
ENSACAP00000015884	ENSP00000454062
ENSACAP00000008258	ENSP00000345393
ENSACAP00000010223	ENSP00000350369
ENSACAP00000011216	ENSP00000344903
ENSACAP00000011928	ENSP00000297282
ENSACAP00000006406	ENSP00000194130
ENSACAP00000016440	ENSP00000279027
ENSACAP00000011920	ENSP00000392411
ENSACAP00000011449	ENSP00000406220
ENSACAP00000019094	ENSP00000358747
ENSACAP00000000792	ENSP00000365251
ENSACAP00000019131	ENSP00000435582
ENSACAP00000010667	ENSP00000388275
ENSACAP00000008195	ENSP00000353249
ENSACAP00000021848	ENSP00000360905
ENSACAP00000005631	ENSP00000353422
ENSACAP00000000062	ENSP00000379500
ENSACAP00000002993	ENSP00000355751
ENSACAP00000014378	ENSP00000222271
ENSACAP00000016349	ENSP00000339730
ENSACAP00000002530	ENSP00000357362
ENSACAP00000007132	ENSP00000383909
ENSACAP00000017264	ENSP00000319651
ENSACAP00000008704	ENSP00000360500
ENSACAP00000002301	ENSP00000371686
ENSACAP00000002289	ENSP00000190165
ENSACAP00000006631	ENSP00000227451
ENSACAP00000004423	ENSP00000257600
ENSACAP00000019584	ENSP00000447873
ENSACAP00000011435	ENSP00000316532
ENSACAP00000014149	ENSP00000410852
ENSACAP00000017519	ENSP00000005286
ENSACAP00000003635	ENSP00000356275
ENSACAP00000015536	ENSP00000431813
ENSACAP00000007357	ENSP00000160373
ENSACAP00000017648	ENSP00000271277
ENSACAP00000004922	ENSP00000237172
ENSACAP00000010908	ENSP00000346560
ENSACAP00000016710	ENSP00000303758
ENSACAP00000006787	ENSP00000261889
ENSACAP00000017120	ENSP00000363349
ENSACAP00000007712	ENSP00000238994
ENSACAP00000002813	ENSP00000308318
ENSACAP00000003779	ENSP00000360035
ENSACAP00000006029	ENSP00000408288
ENSACAP00000006838	ENSP00000284601
ENSACAP00000003121	ENSP00000336630
ENSACAP00000004681	ENSP00000356205
ENSACAP00000008548	ENSP00000276218
ENSACAP00000019498	ENSP00000391299
ENSACAP00000008475	ENSP00000342313
ENSACAP00000017189	ENSP00000440674
ENSACAP00000004745	ENSP00000361366
ENSACAP00000008306	ENSP00000332723
ENSACAP00000016647	ENSP00000411770
ENSACAP00000015154	ENSP00000214869
ENSACAP00000005587	ENSP00000359305
ENSACAP00000006756	ENSP00000356381
ENSACAP00000005040	ENSP00000369989
ENSACAP00000007413	ENSP00000368959
ENSACAP00000007085	ENSP00000254901
ENSACAP00000011502	ENSP00000438346
ENSACAP00000007942	ENSP00000303482
ENSACAP00000010004	ENSP00000362863
ENSACAP00000010045	ENSP00000358159
ENSACAP00000020018	ENSP00000295488
ENSACAP00000011328	ENSP00000264233
ENSACAP00000000445	ENSP00000317123
ENSACAP00000015725	ENSP00000253083
ENSACAP00000011167	ENSP00000267984
ENSACAP00000011157	ENSP00000316029
ENSACAP00000008008	ENSP00000365411
ENSACAP00000000803	ENSP00000263915
ENSACAP00000008345	ENSP00000381793
ENSACAP00000003367	ENSP00000403459
ENSACAP00000000928	ENSP00000427458
ENSACAP00000004184	ENSP00000369442
ENSACAP00000007474	ENSP00000257408
ENSACAP00000001458	ENSP00000264162
ENSACAP00000014103	ENSP00000240285
ENSACAP00000014765	ENSP00000365397
ENSACAP00000004657	ENSP00000358854
ENSACAP00000008815	ENSP00000262394
ENSACAP00000016406	ENSP00000319474
ENSACAP00000010376	ENSP00000387078
ENSACAP00000005810	ENSP00000349727
ENSACAP00000011557	ENSP00000372160
ENSACAP00000015652	ENSP00000262593
ENSACAP00000013834	ENSP00000344277
ENSACAP00000020730	ENSP00000263512
ENSACAP00000002635	ENSP00000245312
ENSACAP00000006227	ENSP00000273861
ENSACAP00000005008	ENSP00000216540
ENSACAP00000008138	ENSP00000313681
ENSACAP00000015424	ENSP00000245222
ENSACAP00000004083	ENSP00000216264
ENSACAP00000011214	ENSP00000347581
ENSACAP00000015437	ENSP00000404121
ENSACAP00000007790	ENSP00000265069
ENSACAP00000011160	ENSP00000360065
ENSACAP00000005916	ENSP00000242317
ENSACAP00000016208	ENSP00000380308
ENSACAP00000012562	ENSP00000264968
ENSACAP00000015914	ENSP00000338487
ENSACAP00000010954	ENSP00000474896
ENSACAP00000006737	ENSP00000354458
ENSACAP00000006791	ENSP00000360281
ENSACAP00000010102	ENSP00000322061
ENSACAP00000014348	ENSP00000309270
ENSACAP00000017517	ENSP00000362207
ENSACAP00000007540	ENSP00000341206
ENSACAP00000009392	ENSP00000307911
ENSACAP00000005518	ENSP00000354842
ENSACAP00000008283	ENSP00000344724
ENSACAP00000012104	ENSP00000219746
ENSACAP00000004731	ENSP00000436500
ENSACAP00000005602	ENSP00000441032
ENSACAP00000020911	ENSP00000311657
ENSACAP00000015474	ENSP00000440288
ENSACAP00000003716	ENSP00000351717
ENSACAP00000012914	ENSP00000275016
ENSACAP00000016554	ENSP00000310721
ENSACAP00000005262	ENSP00000301645
ENSACAP00000006654	ENSP00000318867
ENSACAP00000015593	ENSP00000244043
ENSACAP00000017421	ENSP00000259808
ENSACAP00000010082	ENSP00000220751
ENSACAP00000005303	ENSP00000332454
ENSACAP00000008303	ENSP00000363852
ENSACAP00000010652	ENSP00000229729
ENSACAP00000015583	ENSP00000336888
ENSACAP00000011008	ENSP00000359892
ENSACAP00000005226	ENSP00000262032
ENSACAP00000008088	ENSP00000413025
ENSACAP00000003237	ENSP00000344544
ENSACAP00000017194	ENSP00000357881
ENSACAP00000001065	ENSP00000473474
ENSACAP00000007432	ENSP00000297679
ENSACAP00000007692	ENSP00000343526
ENSACAP00000002841	ENSP00000303434
ENSACAP00000009466	ENSP00000346643
ENSACAP00000006764	ENSP00000292432
ENSACAP00000011676	ENSP00000223366
ENSACAP00000010706	ENSP00000367542
ENSACAP00000016592	ENSP00000340243
ENSACAP00000001387	ENSP00000342962
ENSACAP00000004700	ENSP00000319796
ENSACAP00000016253	ENSP00000420863
ENSACAP00000010516	ENSP00000262809
ENSACAP00000002693	ENSP00000274140
ENSACAP00000005027	ENSP00000427223
ENSACAP00000020603	ENSP00000379118
ENSACAP00000002664	ENSP00000309141
ENSACAP00000000234	ENSP00000361672
ENSACAP00000014973	ENSP00000363377
ENSACAP00000005221	ENSP00000366746
ENSACAP00000009754	ENSP00000368818
ENSACAP00000019924	ENSP00000413697
ENSACAP00000021507	ENSP00000330631
ENSACAP00000018980	ENSP00000043402
ENSACAP00000007124	ENSP00000335397
ENSACAP00000017651	ENSP00000340328
ENSACAP00000011453	ENSP00000294635
ENSACAP00000001435	ENSP00000263212
ENSACAP00000010853	ENSP00000312411
ENSACAP00000020401	ENSP00000417659
ENSACAP00000006453	ENSP00000254654
ENSACAP00000012667	ENSP00000477341
ENSACAP00000020519	ENSP00000343909
ENSACAP00000012381	ENSP00000378830
ENSACAP00000016922	ENSP00000338673
ENSACAP00000006419	ENSP00000376345
ENSACAP00000007282	ENSP00000339186
ENSACAP00000005918	ENSP00000378324
ENSACAP00000008890	ENSP00000414398
ENSACAP00000010473	ENSP00000307280
ENSACAP00000021421	ENSP00000450385
ENSACAP00000005023	ENSP00000379210
ENSACAP00000016397	ENSP00000229824
ENSACAP00000002138	ENSP00000365630
ENSACAP00000008651	ENSP00000262094
ENSACAP00000006753	ENSP00000379601
ENSACAP00000003485	ENSP00000334300
ENSACAP00000002637	ENSP00000316674
ENSACAP00000006956	ENSP00000406933
ENSACAP00000016035	ENSP00000376615
ENSACAP00000022406	ENSP00000261461
ENSACAP00000005328	ENSP00000417963
ENSACAP00000007568	ENSP00000412733
ENSACAP00000009697	ENSP00000296220
ENSACAP00000014333	ENSP00000379804
ENSACAP00000000069	ENSP00000263650
ENSACAP00000011496	ENSP00000378349
ENSACAP00000005420	ENSP00000320893
ENSACAP00000009596	ENSP00000328327
ENSACAP00000003677	ENSP00000218008
ENSACAP00000014160	ENSP00000250111
ENSACAP00000010477	ENSP00000356790
ENSACAP00000010901	ENSP00000473410
ENSACAP00000000040	ENSP00000326708
ENSACAP00000004163	ENSP00000407158
ENSACAP00000003541	ENSP00000396538
ENSACAP00000012873	ENSP00000379330
ENSACAP00000009101	ENSP00000388910
ENSACAP00000009314	ENSP00000377867
ENSACAP00000001074	ENSP00000325748
ENSACAP00000011982	ENSP00000361892
ENSACAP00000015922	ENSP00000429744
ENSACAP00000005063	ENSP00000344546
ENSACAP00000016351	ENSP00000320485
ENSACAP00000014875	ENSP00000343126
ENSACAP00000021025	ENSP00000368189
ENSACAP00000011452	ENSP00000263270
ENSACAP00000004483	ENSP00000379891
ENSACAP00000022711	ENSP00000352167
ENSACAP00000001127	ENSP00000413049
ENSACAP00000012621	ENSP00000381782
ENSACAP00000013194	ENSP00000354886
ENSACAP00000011919	ENSP00000326305
ENSACAP00000016452	ENSP00000397563
ENSACAP00000008110	ENSP00000257177
ENSACAP00000000313	ENSP00000365130
ENSACAP00000007345	ENSP00000263063
ENSACAP00000010090	ENSP00000373420
ENSACAP00000016181	ENSP00000325594
ENSACAP00000017024	ENSP00000410862
ENSACAP00000014873	ENSP00000344465
ENSACAP00000002634	ENSP00000274473
ENSACAP00000010493	ENSP00000266214
ENSACAP00000008731	ENSP00000340330
ENSACAP00000004991	ENSP00000259021
ENSACAP00000008638	ENSP00000287239
ENSACAP00000012299	ENSP00000380136
ENSACAP00000006585	ENSP00000406037
ENSACAP00000016562	ENSP00000316948
ENSACAP00000016745	ENSP00000394734
ENSACAP00000017382	ENSP00000337194
ENSACAP00000021502	ENSP00000263864
ENSACAP00000006541	ENSP00000379602
ENSACAP00000004525	ENSP00000264245
ENSACAP00000023387	ENSP00000310561
ENSACAP00000019231	ENSP00000320038
ENSACAP00000007683	ENSP00000410561
ENSACAP00000005327	ENSP00000266970
ENSACAP00000013634	ENSP00000236877
ENSACAP00000013363	ENSP00000384582
ENSACAP00000007878	ENSP00000272433
ENSACAP00000016618	ENSP00000347924
ENSACAP00000014723	ENSP00000316905
ENSACAP00000022465	ENSP00000224807
ENSACAP00000004166	ENSP00000358909
ENSACAP00000014143	ENSP00000266771
ENSACAP00000017508	ENSP00000227880
ENSACAP00000014223	ENSP00000340402
ENSACAP00000016319	ENSP00000365686
ENSACAP00000004859	ENSP00000417085
ENSACAP00000007835	ENSP00000418070
ENSACAP00000003381	ENSP00000264025
ENSACAP00000014235	ENSP00000359000
ENSACAP00000002316	ENSP00000274710
ENSACAP00000013882	ENSP00000020673
ENSACAP00000000312	ENSP00000417706
ENSACAP00000007273	ENSP00000292782
ENSACAP00000009601	ENSP00000319482
ENSACAP00000005938	ENSP00000334625
ENSACAP00000003095	ENSP00000298139
ENSACAP00000006802	ENSP00000317636
ENSACAP00000000255	ENSP00000269228
ENSACAP00000000582	ENSP00000265565
ENSACAP00000012890	ENSP00000332353
ENSACAP00000015220	ENSP00000361266
ENSACAP00000017475	ENSP00000396722
ENSACAP00000019058	ENSP00000330862
ENSACAP00000004143	ENSP00000350364
ENSACAP00000010300	ENSP00000270642
ENSACAP00000010100	ENSP00000264668
ENSACAP00000016309	ENSP00000337459
ENSACAP00000008039	ENSP00000297494
ENSACAP00000011014	ENSP00000419970
ENSACAP00000000116	ENSP00000283122
ENSACAP00000015561	ENSP00000319052
ENSACAP00000020950	ENSP00000355480
ENSACAP00000007054	ENSP00000387536
ENSACAP00000015656	ENSP00000282077
ENSACAP00000013895	ENSP00000005178
ENSACAP00000006857	ENSP00000378405
ENSACAP00000013368	ENSP00000333633
ENSACAP00000005359	ENSP00000349076
ENSACAP00000010049	ENSP00000417654
ENSACAP00000007555	ENSP00000247138
ENSACAP00000006929	ENSP00000320566
ENSACAP00000000627	ENSP00000322142
ENSACAP00000006051	ENSP00000380024
ENSACAP00000006030	ENSP00000364929
ENSACAP00000006812	ENSP00000307183
ENSACAP00000005200	ENSP00000377265
ENSACAP00000017085	ENSP00000362332
ENSACAP00000015839	ENSP00000201031
ENSACAP00000020539	ENSP00000008391
ENSACAP00000012833	ENSP00000300209
ENSACAP00000002871	ENSP00000267273
ENSACAP00000013157	ENSP00000406482
ENSACAP00000010105	ENSP00000290902
ENSACAP00000000539	ENSP00000316881
ENSACAP00000013484	ENSP00000323696
ENSACAP00000017612	ENSP00000347649
ENSACAP00000005762	ENSP00000379951
ENSACAP00000010492	ENSP00000253024
ENSACAP00000013329	ENSP00000340507
ENSACAP00000002604	ENSP00000351250
ENSACAP00000009851	ENSP00000384876
ENSACAP00000009897	ENSP00000428657
ENSACAP00000009206	ENSP00000419185
ENSACAP00000002273	ENSP00000261726
ENSACAP00000009605	ENSP00000417003
ENSACAP00000009365	ENSP00000268676
ENSACAP00000022120	ENSP00000270560
ENSACAP00000007351	ENSP00000305852
ENSACAP00000015084	ENSP00000433102
ENSACAP00000014625	ENSP00000373272
ENSACAP00000007687	ENSP00000305161
ENSACAP00000009415	ENSP00000338964
ENSACAP00000003382	ENSP00000381340
ENSACAP00000006904	ENSP00000323714
ENSACAP00000013644	ENSP00000393324
ENSACAP00000010152	ENSP00000242480
ENSACAP00000002453	ENSP00000331327
ENSACAP00000006911	ENSP00000177694
ENSACAP00000011639	ENSP00000374205
ENSACAP00000001501	ENSP00000409738
ENSACAP00000008250	ENSP00000321951
ENSACAP00000005246	ENSP00000314380
ENSACAP00000005451	ENSP00000437402
ENSACAP00000009946	ENSP00000387194
ENSACAP00000005341	ENSP00000221476
ENSACAP00000014643	ENSP00000357106
ENSACAP00000004818	ENSP00000227348
ENSACAP00000001155	ENSP00000395359
ENSACAP00000012306	ENSP00000475496
ENSACAP00000016795	ENSP00000268099
ENSACAP00000002704	ENSP00000307275
ENSACAP00000016876	ENSP00000355387
ENSACAP00000002265	ENSP00000302177
ENSACAP00000003075	ENSP00000324944
ENSACAP00000002860	ENSP00000314196
ENSACAP00000015895	ENSP00000245615
ENSACAP00000007089	ENSP00000261407
ENSACAP00000018784	ENSP00000406052
ENSACAP00000012917	ENSP00000346065
ENSACAP00000019304	ENSP00000384376
ENSACAP00000001567	ENSP00000255324
ENSACAP00000008087	ENSP00000414624
ENSACAP00000001783	ENSP00000325674
ENSACAP00000000378	ENSP00000452634
ENSACAP00000023006	ENSP00000369409
ENSACAP00000005311	ENSP00000284073
ENSACAP00000002743	ENSP00000257552
ENSACAP00000005250	ENSP00000233078
ENSACAP00000003561	ENSP00000229340
ENSACAP00000008653	ENSP00000257017
ENSACAP00000002126	ENSP00000306496
ENSACAP00000001336	ENSP00000393987
ENSACAP00000022923	ENSP00000383933
ENSACAP00000021854	ENSP00000295569
ENSACAP00000009397	ENSP00000263519
ENSACAP00000014644	ENSP00000369677
ENSACAP00000015050	ENSP00000318234
ENSACAP00000011322	ENSP00000332806
ENSACAP00000006549	ENSP00000325355
ENSACAP00000010660	ENSP00000345436
ENSACAP00000011827	ENSP00000396421
ENSACAP00000009266	ENSP00000274289
ENSACAP00000015367	ENSP00000361275
ENSACAP00000005331	ENSP00000253159
ENSACAP00000022818	ENSP00000441823
ENSACAP00000014114	ENSP00000251020
ENSACAP00000000028	ENSP00000333537
ENSACAP00000014528	ENSP00000375810
ENSACAP00000004997	ENSP00000259708
ENSACAP00000003750	ENSP00000399403
ENSACAP00000008334	ENSP00000320543
ENSACAP00000007287	ENSP00000317431
ENSACAP00000001338	ENSP00000419952
ENSACAP00000004133	ENSP00000302719
ENSACAP00000002042	ENSP00000344208
ENSACAP00000017381	ENSP00000465419
ENSACAP00000000252	ENSP00000281537
ENSACAP00000022119	ENSP00000355938
ENSACAP00000000233	ENSP00000320234
ENSACAP00000004134	ENSP00000437041
ENSACAP00000001773	ENSP00000371419
ENSACAP00000008764	ENSP00000398688
ENSACAP00000016324	ENSP00000221957
ENSACAP00000006064	ENSP00000431905
ENSACAP00000012080	ENSP00000471272
ENSACAP00000021766	ENSP00000475417
ENSACAP00000018954	ENSP00000405514
ENSACAP00000021162	ENSP00000424474
ENSACAP00000006109	ENSP00000358983
ENSACAP00000004015	ENSP00000221452
ENSACAP00000004332	ENSP00000384273
ENSACAP00000002953	ENSP00000295025
ENSACAP00000010139	ENSP00000353078
ENSACAP00000003825	ENSP00000380505
ENSACAP00000009107	ENSP00000366326
ENSACAP00000008145	ENSP00000338348
ENSACAP00000001777	ENSP00000341346
ENSACAP00000003493	ENSP00000207457
ENSACAP00000017329	ENSP00000379263
ENSACAP00000014441	ENSP00000283025
ENSACAP00000012050	ENSP00000356599
ENSACAP00000003927	ENSP00000350102
ENSACAP00000008226	ENSP00000378292
ENSACAP00000018141	ENSP00000306261
ENSACAP00000011223	ENSP00000342136
ENSACAP00000011512	ENSP00000329140
ENSACAP00000004429	ENSP00000434939
ENSACAP00000001970	ENSP00000273062
ENSACAP00000005446	ENSP00000273179
ENSACAP00000006540	ENSP00000411145
ENSACAP00000002247	ENSP00000283268
ENSACAP00000004389	ENSP00000359357
ENSACAP00000011680	ENSP00000342137
ENSACAP00000016210	ENSP00000346240
ENSACAP00000015129	ENSP00000337701
ENSACAP00000000362	ENSP00000370430
ENSACAP00000005955	ENSP00000265838
ENSACAP00000004337	ENSP00000356015
ENSACAP00000002909	ENSP00000295709
ENSACAP00000014177	ENSP00000361769
ENSACAP00000016651	ENSP00000439287
ENSACAP00000009428	ENSP00000384892
ENSACAP00000004113	ENSP00000428417
ENSACAP00000010910	ENSP00000323313
ENSACAP00000003084	ENSP00000264065
ENSACAP00000008618	ENSP00000381104
ENSACAP00000008857	ENSP00000365567
ENSACAP00000014522	ENSP00000360184
ENSACAP00000015529	ENSP00000216605
ENSACAP00000011168	ENSP00000379108
ENSACAP00000008502	ENSP00000265686
ENSACAP00000014931	ENSP00000332247
ENSACAP00000023320	ENSP00000264649
ENSACAP00000007341	ENSP00000336740
ENSACAP00000013647	ENSP00000338127
ENSACAP00000014904	ENSP00000361158
ENSACAP00000000020	ENSP00000349616
ENSACAP00000006325	ENSP00000421981
ENSACAP00000007971	ENSP00000326031
ENSACAP00000007149	ENSP00000290649
ENSACAP00000002931	ENSP00000430955
ENSACAP00000009775	ENSP00000304051
ENSACAP00000009887	ENSP00000366395
ENSACAP00000016009	ENSP00000247461
ENSACAP00000002274	ENSP00000326699
ENSACAP00000016882	ENSP00000320866
ENSACAP00000009098	ENSP00000269881
ENSACAP00000009705	ENSP00000370571
ENSACAP00000003731	ENSP00000261854
ENSACAP00000003204	ENSP00000288680
ENSACAP00000017171	ENSP00000229335
ENSACAP00000021486	ENSP00000244669
ENSACAP00000011570	ENSP00000278060
ENSACAP00000003196	ENSP00000297792
ENSACAP00000016707	ENSP00000383042
ENSACAP00000015752	ENSP00000269397
ENSACAP00000007637	ENSP00000216133
ENSACAP00000015766	ENSP00000269385
ENSACAP00000020251	ENSP00000308750
ENSACAP00000016008	ENSP00000297565
ENSACAP00000006898	ENSP00000441801
ENSACAP00000017527	ENSP00000227524
ENSACAP00000014914	ENSP00000363313
ENSACAP00000012046	ENSP00000430432
ENSACAP00000011673	ENSP00000359128
ENSACAP00000000157	ENSP00000381032
ENSACAP00000007269	ENSP00000368835
ENSACAP00000001285	ENSP00000342832
ENSACAP00000006985	ENSP00000432648
ENSACAP00000001729	ENSP00000381823
ENSACAP00000012569	ENSP00000265175
ENSACAP00000009683	ENSP00000343405
ENSACAP00000013365	ENSP00000280551
ENSACAP00000002152	ENSP00000259605
ENSACAP00000006089	ENSP00000274811
ENSACAP00000020817	ENSP00000368824
ENSACAP00000017509	ENSP00000354609
ENSACAP00000008163	ENSP00000268122
ENSACAP00000012219	ENSP00000360217
ENSACAP00000006464	ENSP00000251170
ENSACAP00000004902	ENSP00000343877
ENSACAP00000017543	ENSP00000363414
ENSACAP00000009178	ENSP00000215368
ENSACAP00000006641	ENSP00000328777
ENSACAP00000010497	ENSP00000359489
ENSACAP00000008035	ENSP00000348793
ENSACAP00000018355	ENSP00000265343
ENSACAP00000009426	ENSP00000321537
ENSACAP00000006651	ENSP00000376333
ENSACAP00000011490	ENSP00000273666
ENSACAP00000011465	ENSP00000359070
ENSACAP00000003949	ENSP00000317743
ENSACAP00000007890	ENSP00000385616
ENSACAP00000003652	ENSP00000341280
ENSACAP00000017535	ENSP00000278853
ENSACAP00000015260	ENSP00000386289
ENSACAP00000013573	ENSP00000363458
ENSACAP00000013187	ENSP00000252891
ENSACAP00000015862	ENSP00000347169
ENSACAP00000006915	ENSP00000261483
ENSACAP00000004297	ENSP00000353655
ENSACAP00000003888	ENSP00000339179
ENSACAP00000004654	ENSP00000362634
ENSACAP00000005507	ENSP00000419199
ENSACAP00000000830	ENSP00000397655
ENSACAP00000017176	ENSP00000377840
ENSACAP00000012265	ENSP00000438949
ENSACAP00000005482	ENSP00000320025
ENSACAP00000006260	ENSP00000265997
ENSACAP00000014820	ENSP00000265085
ENSACAP00000014325	ENSP00000263791
ENSACAP00000012984	ENSP00000199389
ENSACAP00000002180	ENSP00000307235
ENSACAP00000008243	ENSP00000233057
ENSACAP00000023365	ENSP00000359575
ENSACAP00000014261	ENSP00000442786
ENSACAP00000013528	ENSP00000257818
ENSACAP00000002300	ENSP00000361043
ENSACAP00000003616	ENSP00000336606
ENSACAP00000015601	ENSP00000386520
ENSACAP00000008924	ENSP00000216268
ENSACAP00000018911	ENSP00000370621
ENSACAP00000008592	ENSP00000357637
ENSACAP00000007845	ENSP00000430241
ENSACAP00000010918	ENSP00000352138
ENSACAP00000016190	ENSP00000368190
ENSACAP00000007881	ENSP00000417038
ENSACAP00000003602	ENSP00000360054
ENSACAP00000009761	ENSP00000311713
ENSACAP00000001473	ENSP00000348278
ENSACAP00000012220	ENSP00000336655
ENSACAP00000001296	ENSP00000194530
ENSACAP00000012600	ENSP00000370808
ENSACAP00000002268	ENSP00000281456
ENSACAP00000011672	ENSP00000281154
ENSACAP00000010685	ENSP00000358888
ENSACAP00000012707	ENSP00000263233
ENSACAP00000014782	ENSP00000358297
ENSACAP00000011334	ENSP00000417653
ENSACAP00000006803	ENSP00000320176
ENSACAP00000016003	ENSP00000415579
ENSACAP00000001047	ENSP00000264010
ENSACAP00000002413	ENSP00000318085
ENSACAP00000011611	ENSP00000404854
ENSACAP00000011323	ENSP00000451712
ENSACAP00000007570	ENSP00000343635
ENSACAP00000001952	ENSP00000357341
ENSACAP00000009773	ENSP00000405424
ENSACAP00000006955	ENSP00000217320
ENSACAP00000011533	ENSP00000337838
ENSACAP00000006790	ENSP00000274721
ENSACAP00000009645	ENSP00000347591
ENSACAP00000004455	ENSP00000313423
ENSACAP00000012718	ENSP00000366243
ENSACAP00000014807	ENSP00000350071
ENSACAP00000023411	ENSP00000263918
ENSACAP00000007762	ENSP00000327197
ENSACAP00000005513	ENSP00000403712
ENSACAP00000005907	ENSP00000004980
ENSACAP00000008508	ENSP00000258080
ENSACAP00000017127	ENSP00000357980
ENSACAP00000008914	ENSP00000305919
ENSACAP00000011769	ENSP00000303766
ENSACAP00000006738	ENSP00000420267
ENSACAP00000006208	ENSP00000356331
ENSACAP00000000408	ENSP00000318986
ENSACAP00000002072	ENSP00000419740
ENSACAP00000011391	ENSP00000364145
ENSACAP00000005268	ENSP00000369100
ENSACAP00000000634	ENSP00000024061
ENSACAP00000007162	ENSP00000323847
ENSACAP00000013050	ENSP00000322628
ENSACAP00000002973	ENSP00000314036
ENSACAP00000007261	ENSP00000310551
ENSACAP00000015626	ENSP00000370395
ENSACAP00000008566	ENSP00000433757
ENSACAP00000011097	ENSP00000005340
ENSACAP00000013594	ENSP00000368169
ENSACAP00000015185	ENSP00000394352
ENSACAP00000012182	ENSP00000378328
ENSACAP00000007799	ENSP00000427130
ENSACAP00000013383	ENSP00000359982
ENSACAP00000005319	ENSP00000262613
ENSACAP00000013786	ENSP00000342143
ENSACAP00000002177	ENSP00000347742
ENSACAP00000007998	ENSP00000294725
ENSACAP00000015288	ENSP00000382770
ENSACAP00000001967	ENSP00000415106
ENSACAP00000000374	ENSP00000280098
ENSACAP00000014849	ENSP00000262746
ENSACAP00000007342	ENSP00000368646
ENSACAP00000011642	ENSP00000296464
ENSACAP00000013983	ENSP00000384144
ENSACAP00000013443	ENSP00000299633
ENSACAP00000001023	ENSP00000301284
ENSACAP00000014867	ENSP00000317396
ENSACAP00000000855	ENSP00000258229
ENSACAP00000000709	ENSP00000370299
ENSACAP00000005911	ENSP00000365188
ENSACAP00000020582	ENSP00000367950
ENSACAP00000005939	ENSP00000368637
ENSACAP00000003065	ENSP00000406546
ENSACAP00000010114	ENSP00000298472
ENSACAP00000001146	ENSP00000387549
ENSACAP00000015100	ENSP00000363229
ENSACAP00000017617	ENSP00000343899
ENSACAP00000008317	ENSP00000283309
ENSACAP00000011925	ENSP00000394794
ENSACAP00000000468	ENSP00000340874
ENSACAP00000007988	ENSP00000265165
ENSACAP00000002667	ENSP00000340347
ENSACAP00000016124	ENSP00000441640
ENSACAP00000013154	ENSP00000347716
ENSACAP00000000364	ENSP00000438547
ENSACAP00000006775	ENSP00000390111
ENSACAP00000022276	ENSP00000377424
ENSACAP00000015744	ENSP00000362285
ENSACAP00000014337	ENSP00000380081
ENSACAP00000001666	ENSP00000345295
ENSACAP00000018974	ENSP00000265807
ENSACAP00000006488	ENSP00000350078
ENSACAP00000010738	ENSP00000279873
ENSACAP00000014391	ENSP00000347602
ENSACAP00000001348	ENSP00000264183
ENSACAP00000005953	ENSP00000325074
ENSACAP00000014128	ENSP00000336591
ENSACAP00000005057	ENSP00000335083
ENSACAP00000007952	ENSP00000399970
ENSACAP00000003243	ENSP00000329967
ENSACAP00000012680	ENSP00000430684
ENSACAP00000011973	ENSP00000359424
ENSACAP00000006776	ENSP00000224356
ENSACAP00000006744	ENSP00000285949
ENSACAP00000010798	ENSP00000299163
ENSACAP00000003528	ENSP00000398410
ENSACAP00000019354	ENSP00000262811
ENSACAP00000015983	ENSP00000385727
ENSACAP00000011379	ENSP00000298532
ENSACAP00000009909	ENSP00000339992
ENSACAP00000016343	ENSP00000429633
ENSACAP00000002415	ENSP00000217026
ENSACAP00000015869	ENSP00000398861
ENSACAP00000007139	ENSP00000323780
ENSACAP00000013094	ENSP00000295759
ENSACAP00000012483	ENSP00000297991
ENSACAP00000011333	ENSP00000318355
ENSACAP00000020702	ENSP00000253754
ENSACAP00000010825	ENSP00000312634
ENSACAP00000009060	ENSP00000337180
ENSACAP00000016819	ENSP00000260970
ENSACAP00000006542	ENSP00000232978
ENSACAP00000023353	ENSP00000368005
ENSACAP00000004977	ENSP00000359233
ENSACAP00000016174	ENSP00000349396
ENSACAP00000008123	ENSP00000258428
ENSACAP00000000212	ENSP00000462664
ENSACAP00000009824	ENSP00000361310
ENSACAP00000008348	ENSP00000241436
ENSACAP00000002614	ENSP00000230323
ENSACAP00000020002	ENSP00000314129
ENSACAP00000013404	ENSP00000295600
ENSACAP00000006550	ENSP00000265440
ENSACAP00000007510	ENSP00000354543
ENSACAP00000006948	ENSP00000454919
ENSACAP00000014358	ENSP00000368237
ENSACAP00000010741	ENSP00000351155
ENSACAP00000002766	ENSP00000381844
ENSACAP00000003011	ENSP00000358060
ENSACAP00000000203	ENSP00000338093
ENSACAP00000022355	ENSP00000355308
ENSACAP00000022186	ENSP00000419503
ENSACAP00000004615	ENSP00000261875
ENSACAP00000007650	ENSP00000360195
ENSACAP00000013635	ENSP00000309087
ENSACAP00000014722	ENSP00000222032
ENSACAP00000017416	ENSP00000247930
ENSACAP00000006471	ENSP00000262085
ENSACAP00000021349	ENSP00000338572
ENSACAP00000017321	ENSP00000399709
ENSACAP00000003436	ENSP00000448310
ENSACAP00000015411	ENSP00000361281
ENSACAP00000004560	ENSP00000332413
ENSACAP00000013998	ENSP00000361473
ENSACAP00000007377	ENSP00000360431
ENSACAP00000000679	ENSP00000268129
ENSACAP00000012763	ENSP00000326491
ENSACAP00000003147	ENSP00000358131
ENSACAP00000003039	ENSP00000305926
ENSACAP00000016617	ENSP00000237289
ENSACAP00000014249	ENSP00000352676
ENSACAP00000013601	ENSP00000228740
ENSACAP00000004468	ENSP00000358894
ENSACAP00000018089	ENSP00000305449
ENSACAP00000001565	ENSP00000289013
ENSACAP00000017451	ENSP00000357453
ENSACAP00000007677	ENSP00000348959
ENSACAP00000012079	ENSP00000380034
ENSACAP00000006545	ENSP00000327968
ENSACAP00000015823	ENSP00000246104
ENSACAP00000005067	ENSP00000260526
ENSACAP00000004771	ENSP00000203556
ENSACAP00000003053	ENSP00000439601
ENSACAP00000005859	ENSP00000230085
ENSACAP00000006432	ENSP00000377059
ENSACAP00000014511	ENSP00000342626
ENSACAP00000016399	ENSP00000333640
ENSACAP00000010268	ENSP00000356870
ENSACAP00000016655	ENSP00000411514
ENSACAP00000017158	ENSP00000386845
ENSACAP00000007461	ENSP00000338927
ENSACAP00000000012	ENSP00000281523
ENSACAP00000018703	ENSP00000396843
ENSACAP00000017529	ENSP00000370340
ENSACAP00000005297	ENSP00000332513
ENSACAP00000017150	ENSP00000358853
ENSACAP00000014526	ENSP00000265689
ENSACAP00000009816	ENSP00000356170
ENSACAP00000002542	ENSP00000362151
ENSACAP00000013615	ENSP00000420736
ENSACAP00000013243	ENSP00000365380
ENSACAP00000000042	ENSP00000347883
ENSACAP00000022456	ENSP00000263265
ENSACAP00000017313	ENSP00000404296
ENSACAP00000000966	ENSP00000360069
ENSACAP00000008328	ENSP00000368698
ENSACAP00000000243	ENSP00000361664
ENSACAP00000014687	ENSP00000432869
ENSACAP00000004196	ENSP00000309640
ENSACAP00000002548	ENSP00000309096
ENSACAP00000000747	ENSP00000333900
ENSACAP00000016483	ENSP00000289166
ENSACAP00000017064	ENSP00000318298
ENSACAP00000010990	ENSP00000443410
ENSACAP00000011615	ENSP00000359181
ENSACAP00000005968	ENSP00000360216
ENSACAP00000002030	ENSP00000265421
ENSACAP00000023186	ENSP00000427120
ENSACAP00000015453	ENSP00000271915
ENSACAP00000004496	ENSP00000262888
ENSACAP00000014269	ENSP00000365063
ENSACAP00000012596	ENSP00000366240
ENSACAP00000014070	ENSP00000250974
ENSACAP00000001984	ENSP00000355870
ENSACAP00000015347	ENSP00000227256
ENSACAP00000002465	ENSP00000331470
ENSACAP00000006510	ENSP00000282728
ENSACAP00000000706	ENSP00000366997
ENSACAP00000004125	ENSP00000321711
ENSACAP00000016627	ENSP00000201647
ENSACAP00000014952	ENSP00000435585
ENSACAP00000014085	ENSP00000281172
ENSACAP00000011755	ENSP00000358820
ENSACAP00000009925	ENSP00000310170
ENSACAP00000009333	ENSP00000264716
ENSACAP00000007275	ENSP00000245919
ENSACAP00000016663	ENSP00000306245
ENSACAP00000018714	ENSP00000289473
ENSACAP00000004823	ENSP00000348215
ENSACAP00000015009	ENSP00000309714
ENSACAP00000009116	ENSP00000295645
ENSACAP00000001281	ENSP00000375855
ENSACAP00000009109	ENSP00000356382
ENSACAP00000005764	ENSP00000405890
ENSACAP00000022074	ENSP00000251203
ENSACAP00000009014	ENSP00000318086
ENSACAP00000012396	ENSP00000368964
ENSACAP00000016729	ENSP00000414712
ENSACAP00000012942	ENSP00000362244
ENSACAP00000001425	ENSP00000369213
ENSACAP00000012358	ENSP00000251642
ENSACAP00000013841	ENSP00000263642
ENSACAP00000012962	ENSP00000437256
ENSACAP00000000417	ENSP00000192314
ENSACAP00000012712	ENSP00000308591
ENSACAP00000002038	ENSP00000270824
ENSACAP00000007066	ENSP00000320084
ENSACAP00000014440	ENSP00000426103
ENSACAP00000007708	ENSP00000261537
ENSACAP00000018411	ENSP00000369579
ENSACAP00000008266	ENSP00000471417
ENSACAP00000007473	ENSP00000368976
ENSACAP00000007349	ENSP00000301332
ENSACAP00000021037	ENSP00000388878
ENSACAP00000001759	ENSP00000368678
ENSACAP00000009096	ENSP00000424243
ENSACAP00000017772	ENSP00000346964
ENSACAP00000008007	ENSP00000358824
ENSACAP00000001914	ENSP00000316193
ENSACAP00000000576	ENSP00000454562
ENSACAP00000020374	ENSP00000356694
ENSACAP00000014913	ENSP00000469049
ENSACAP00000003654	ENSP00000363157
ENSACAP00000015856	ENSP00000376822
ENSACAP00000015628	ENSP00000287908
ENSACAP00000015663	ENSP00000369419
ENSACAP00000005162	ENSP00000270593
ENSACAP00000003013	ENSP00000256997
ENSACAP00000013653	ENSP00000358241
ENSACAP00000010369	ENSP00000256951
ENSACAP00000017314	ENSP00000379269
ENSACAP00000016063	ENSP00000270221
ENSACAP00000012070	ENSP00000439672
ENSACAP00000002638	ENSP00000254466
ENSACAP00000009081	ENSP00000344012
ENSACAP00000003373	ENSP00000301738
ENSACAP00000005989	ENSP00000312814
ENSACAP00000015894	ENSP00000384391
ENSACAP00000012727	ENSP00000386458
ENSACAP00000011354	ENSP00000239231
ENSACAP00000007913	ENSP00000302108
ENSACAP00000001386	ENSP00000370981
ENSACAP00000010855	ENSP00000359240
ENSACAP00000001406	ENSP00000352601
ENSACAP00000005882	ENSP00000253193
ENSACAP00000009648	ENSP00000276654
ENSACAP00000005053	ENSP00000318607
ENSACAP00000014865	ENSP00000371846
ENSACAP00000008494	ENSP00000262653
ENSACAP00000003317	ENSP00000402257
ENSACAP00000015738	ENSP00000434516
ENSACAP00000013835	ENSP00000430031
ENSACAP00000014194	ENSP00000350718
ENSACAP00000012502	ENSP00000261226
ENSACAP00000020359	ENSP00000384999
ENSACAP00000000681	ENSP00000411688
ENSACAP00000019267	ENSP00000332170
ENSACAP00000006350	ENSP00000366280
ENSACAP00000007549	ENSP00000251047
ENSACAP00000008906	ENSP00000258168
ENSACAP00000011324	ENSP00000262340
ENSACAP00000014578	ENSP00000261693
ENSACAP00000012360	ENSP00000264896
ENSACAP00000015615	ENSP00000399421
ENSACAP00000015773	ENSP00000311318
ENSACAP00000007948	ENSP00000322159
ENSACAP00000011916	ENSP00000361306
ENSACAP00000000759	ENSP00000384259
ENSACAP00000017197	ENSP00000372059
ENSACAP00000009085	ENSP00000254323
ENSACAP00000008621	ENSP00000252744
ENSACAP00000014052	ENSP00000417138
ENSACAP00000010001	ENSP00000264669
ENSACAP00000002308	ENSP00000258770
ENSACAP00000021624	ENSP00000228641
ENSACAP00000004696	ENSP00000241651
ENSACAP00000014158	ENSP00000228644
ENSACAP00000000053	ENSP00000250003
ENSACAP00000009057	ENSP00000345772
ENSACAP00000017187	ENSP00000472109
ENSACAP00000004688	ENSP00000354588
ENSACAP00000017112	ENSP00000268919
ENSACAP00000008568	ENSP00000385000
ENSACAP00000019791	ENSP00000368464
ENSACAP00000017696	ENSP00000428426
ENSACAP00000001595	ENSP00000313886
ENSACAP00000008952	ENSP00000355261
ENSACAP00000014777	ENSP00000425133
ENSACAP00000018290	ENSP00000339484
ENSACAP00000013468	ENSP00000464265
ENSACAP00000015737	ENSP00000415243
ENSACAP00000020291	ENSP00000367797
ENSACAP00000018228	ENSP00000414750
ENSACAP00000017486	ENSP00000473510
ENSACAP00000004608	ENSP00000364635
ENSACAP00000021465	ENSP00000364609
ENSACAP00000012806	ENSP00000219439
ENSACAP00000014111	ENSP00000315931
ENSACAP00000011987	ENSP00000358814
ENSACAP00000006132	ENSP00000216733
ENSACAP00000008411	ENSP00000368759
ENSACAP00000015742	ENSP00000360387
ENSACAP00000007338	ENSP00000265598
ENSACAP00000015845	ENSP00000357065
ENSACAP00000009570	ENSP00000376899
ENSACAP00000009579	ENSP00000256652
ENSACAP00000005266	ENSP00000350869
ENSACAP00000005257	ENSP00000297737
ENSACAP00000017501	ENSP00000422496
ENSACAP00000001182	ENSP00000323645
ENSACAP00000015702	ENSP00000265729
ENSACAP00000013733	ENSP00000394842
ENSACAP00000012152	ENSP00000362807
ENSACAP00000022765	ENSP00000264933
ENSACAP00000011309	ENSP00000218089
ENSACAP00000011886	ENSP00000348775
ENSACAP00000011389	ENSP00000307697
ENSACAP00000005370	ENSP00000420443
ENSACAP00000022223	ENSP00000272133
ENSACAP00000018095	ENSP00000310003
ENSACAP00000016945	ENSP00000348944
ENSACAP00000022122	ENSP00000349131
ENSACAP00000010663	ENSP00000217260
ENSACAP00000009991	ENSP00000276659
ENSACAP00000000458	ENSP00000344937
ENSACAP00000009532	ENSP00000467107
ENSACAP00000008970	ENSP00000216487
ENSACAP00000021487	ENSP00000310406
ENSACAP00000007826	ENSP00000232603
ENSACAP00000012415	ENSP00000383333
ENSACAP00000013247	ENSP00000287814
ENSACAP00000015956	ENSP00000262768
ENSACAP00000014470	ENSP00000266085
ENSACAP00000006729	ENSP00000378516
ENSACAP00000014174	ENSP00000314556
ENSACAP00000020635	ENSP00000360613
ENSACAP00000022842	ENSP00000360116
ENSACAP00000015726	ENSP00000264552
ENSACAP00000013745	ENSP00000301037
ENSACAP00000007530	ENSP00000298630
ENSACAP00000006584	ENSP00000307292
ENSACAP00000010097	ENSP00000290921
ENSACAP00000004903	ENSP00000416146
ENSACAP00000006814	ENSP00000353025
ENSACAP00000011143	ENSP00000351632
ENSACAP00000001447	ENSP00000350673
ENSACAP00000002631	ENSP00000241051
ENSACAP00000008867	ENSP00000265036
ENSACAP00000015515	ENSP00000278193
ENSACAP00000014179	ENSP00000447488
ENSACAP00000013021	ENSP00000221459
ENSACAP00000013085	ENSP00000361554
ENSACAP00000023334	ENSP00000363634
ENSACAP00000008957	ENSP00000217515
ENSACAP00000012157	ENSP00000226253
ENSACAP00000005868	ENSP00000329668
ENSACAP00000012426	ENSP00000264554
ENSACAP00000005851	ENSP00000346577
ENSACAP00000017476	ENSP00000362271
ENSACAP00000006718	ENSP00000378356
ENSACAP00000005875	ENSP00000264444
ENSACAP00000007647	ENSP00000337889
ENSACAP00000005572	ENSP00000401867
ENSACAP00000010106	ENSP00000382204
ENSACAP00000007219	ENSP00000360472
ENSACAP00000017540	ENSP00000312273
ENSACAP00000005826	ENSP00000477310
ENSACAP00000002632	ENSP00000300571
ENSACAP00000014805	ENSP00000376403
ENSACAP00000002279	ENSP00000343464
ENSACAP00000001749	ENSP00000357348
ENSACAP00000013195	ENSP00000338272
ENSACAP00000000073	ENSP00000369915
ENSACAP00000012010	ENSP00000347730
ENSACAP00000017894	ENSP00000354206
ENSACAP00000005202	ENSP00000394757
ENSACAP00000004220	ENSP00000441832
ENSACAP00000018271	ENSP00000335544
ENSACAP00000014368	ENSP00000295589
ENSACAP00000018788	ENSP00000446058
ENSACAP00000006159	ENSP00000290894
ENSACAP00000013384	ENSP00000366936
ENSACAP00000015417	ENSP00000379396
ENSACAP00000014439	ENSP00000446132
ENSACAP00000003915	ENSP00000356265
ENSACAP00000016893	ENSP00000341838
ENSACAP00000009373	ENSP00000371331
ENSACAP00000003597	ENSP00000354488
ENSACAP00000010280	ENSP00000370542
ENSACAP00000000838	ENSP00000344468
ENSACAP00000004211	ENSP00000307046
ENSACAP00000012197	ENSP00000361818
ENSACAP00000002742	ENSP00000280886
ENSACAP00000016921	ENSP00000301180
ENSACAP00000001671	ENSP00000434142
ENSACAP00000011375	ENSP00000391200
ENSACAP00000007941	ENSP00000415836
ENSACAP00000021732	ENSP00000400113
ENSACAP00000006620	ENSP00000403397
ENSACAP00000006016	ENSP00000355924
ENSACAP00000008386	ENSP00000393453
ENSACAP00000000332	ENSP00000322323
ENSACAP00000012949	ENSP00000468308
ENSACAP00000012891	ENSP00000263733
ENSACAP00000016042	ENSP00000353007
ENSACAP00000015060	ENSP00000260128
ENSACAP00000003322	ENSP00000258145
ENSACAP00000014603	ENSP00000433999
ENSACAP00000014414	ENSP00000360560
ENSACAP00000018929	ENSP00000377369
ENSACAP00000010559	ENSP00000341179
ENSACAP00000015463	ENSP00000414635
ENSACAP00000011293	ENSP00000319009
ENSACAP00000008189	ENSP00000359119
ENSACAP00000013091	ENSP00000264344
ENSACAP00000015580	ENSP00000384570
ENSACAP00000015505	ENSP00000458715
ENSACAP00000015210	ENSP00000311609
ENSACAP00000008969	ENSP00000330221
ENSACAP00000016005	ENSP00000310332
ENSACAP00000014735	ENSP00000424838
ENSACAP00000000961	ENSP00000361990
ENSACAP00000015659	ENSP00000290650
ENSACAP00000008418	ENSP00000400057
ENSACAP00000005880	ENSP00000264595
ENSACAP00000000990	ENSP00000338624
ENSACAP00000017504	ENSP00000301765
ENSACAP00000007523	ENSP00000320416
ENSACAP00000015500	ENSP00000267202
ENSACAP00000006158	ENSP00000318629
ENSACAP00000013012	ENSP00000384551
ENSACAP00000000293	ENSP00000272641
ENSACAP00000006127	ENSP00000333593
ENSACAP00000004744	ENSP00000329295
ENSACAP00000007155	ENSP00000378555
ENSACAP00000007102	ENSP00000278426
ENSACAP00000003932	ENSP00000320604
ENSACAP00000000267	ENSP00000261507
ENSACAP00000002535	ENSP00000292894
ENSACAP00000001448	ENSP00000400500
ENSACAP00000005579	ENSP00000254250
ENSACAP00000006748	ENSP00000300249
ENSACAP00000017126	ENSP00000358813
ENSACAP00000013120	ENSP00000356853
ENSACAP00000018517	ENSP00000361285
ENSACAP00000011730	ENSP00000376840
ENSACAP00000001927	ENSP00000297283
ENSACAP00000020361	ENSP00000359340
ENSACAP00000023034	ENSP00000429073
ENSACAP00000013359	ENSP00000284000
ENSACAP00000015296	ENSP00000305422
ENSACAP00000007123	ENSP00000206513
ENSACAP00000011756	ENSP00000386165
ENSACAP00000009994	ENSP00000358866
ENSACAP00000001253	ENSP00000368356
ENSACAP00000006080	ENSP00000380514
ENSACAP00000001578	ENSP00000273077
ENSACAP00000009400	ENSP00000378938
ENSACAP00000009203	ENSP00000314709
ENSACAP00000011192	ENSP00000312222
ENSACAP00000007206	ENSP00000350049
ENSACAP00000004469	ENSP00000261017
ENSACAP00000010484	ENSP00000230882
ENSACAP00000008682	ENSP00000371432
ENSACAP00000007347	ENSP00000368666
ENSACAP00000016751	ENSP00000389326
ENSACAP00000016753	ENSP00000369699
ENSACAP00000011274	ENSP00000271715
ENSACAP00000011840	ENSP00000248121
ENSACAP00000021885	ENSP00000344041
ENSACAP00000014374	ENSP00000317382
ENSACAP00000003336	ENSP00000359151
ENSACAP00000015337	ENSP00000394071
ENSACAP00000003049	ENSP00000369538
ENSACAP00000009895	ENSP00000306185
ENSACAP00000015439	ENSP00000296350
ENSACAP00000012253	ENSP00000358997
ENSACAP00000014667	ENSP00000256458
ENSACAP00000002933	ENSP00000390651
ENSACAP00000010353	ENSP00000236137
ENSACAP00000010296	ENSP00000308895
ENSACAP00000015944	ENSP00000336783
ENSACAP00000011749	ENSP00000379144
ENSACAP00000013249	ENSP00000304355
ENSACAP00000002473	ENSP00000386377
ENSACAP00000021035	ENSP00000392828
ENSACAP00000006103	ENSP00000221847
ENSACAP00000013879	ENSP00000368265
ENSACAP00000016986	ENSP00000234453
ENSACAP00000008495	ENSP00000369862
ENSACAP00000016460	ENSP00000362071
ENSACAP00000012836	ENSP00000344488
ENSACAP00000007906	ENSP00000380307
ENSACAP00000008089	ENSP00000378176
ENSACAP00000008448	ENSP00000438042
ENSACAP00000003264	ENSP00000355317
ENSACAP00000011189	ENSP00000373570
ENSACAP00000014204	ENSP00000354481
ENSACAP00000002091	ENSP00000356432
ENSACAP00000012824	ENSP00000341867
ENSACAP00000011677	ENSP00000369274
ENSACAP00000003114	ENSP00000440945
ENSACAP00000015599	ENSP00000439639
ENSACAP00000012122	ENSP00000398789
ENSACAP00000015176	ENSP00000313121
ENSACAP00000003583	ENSP00000339086
ENSACAP00000008324	ENSP00000371085
ENSACAP00000015451	ENSP00000414303
ENSACAP00000009071	ENSP00000397297
ENSACAP00000003352	ENSP00000358525
ENSACAP00000015252	ENSP00000299045
ENSACAP00000002708	ENSP00000335595
ENSACAP00000010722	ENSP00000380878
ENSACAP00000004395	ENSP00000262919
ENSACAP00000009062	ENSP00000347152
ENSACAP00000008255	ENSP00000363616
ENSACAP00000002602	ENSP00000318147
ENSACAP00000015633	ENSP00000262741
ENSACAP00000016070	ENSP00000428056
ENSACAP00000000537	ENSP00000433847
ENSACAP00000003939	ENSP00000265471
ENSACAP00000015278	ENSP00000361274
ENSACAP00000011055	ENSP00000282670
ENSACAP00000002685	ENSP00000355736
ENSACAP00000008824	ENSP00000260585
ENSACAP00000016371	ENSP00000229266
ENSACAP00000004503	ENSP00000441980
ENSACAP00000011004	ENSP00000230582
ENSACAP00000000977	ENSP00000377055
ENSACAP00000013007	ENSP00000360635
ENSACAP00000018142	ENSP00000471714
ENSACAP00000001870	ENSP00000316861
ENSACAP00000014073	ENSP00000405750
ENSACAP00000022544	ENSP00000386022
ENSACAP00000014494	ENSP00000356641
ENSACAP00000022340	ENSP00000274629
ENSACAP00000004894	ENSP00000407592
ENSACAP00000019240	ENSP00000258111
ENSACAP00000000984	ENSP00000156471
ENSACAP00000005993	ENSP00000380019
ENSACAP00000008112	ENSP00000446335
ENSACAP00000004057	ENSP00000315659
ENSACAP00000008131	ENSP00000353270
ENSACAP00000014961	ENSP00000377374
ENSACAP00000006995	ENSP00000350359
ENSACAP00000011308	ENSP00000264110
ENSACAP00000016172	ENSP00000361066
ENSACAP00000000770	ENSP00000385216
ENSACAP00000017718	ENSP00000325546
ENSACAP00000011965	ENSP00000293441
ENSACAP00000011484	ENSP00000256578
ENSACAP00000002967	ENSP00000430075
ENSACAP00000008791	ENSP00000379802
ENSACAP00000012319	ENSP00000356105
ENSACAP00000015625	ENSP00000258538
ENSACAP00000009463	ENSP00000370192
ENSACAP00000017131	ENSP00000363345
ENSACAP00000011839	ENSP00000395653
ENSACAP00000008104	ENSP00000370517
ENSACAP00000005828	ENSP00000345771
ENSACAP00000008819	ENSP00000269848
ENSACAP00000017311	ENSP00000381185
ENSACAP00000009515	ENSP00000387699
ENSACAP00000000957	ENSP00000265372
ENSACAP00000013248	ENSP00000405574
ENSACAP00000012425	ENSP00000431512
ENSACAP00000012859	ENSP00000264009
ENSACAP00000007643	ENSP00000231887
ENSACAP00000008516	ENSP00000370023
ENSACAP00000008009	ENSP00000474560
ENSACAP00000002636	ENSP00000398798
ENSACAP00000019516	ENSP00000318373
ENSACAP00000004649	ENSP00000275034
ENSACAP00000015369	ENSP00000244061
ENSACAP00000017589	ENSP00000217740
ENSACAP00000006594	ENSP00000326095
ENSACAP00000014580	ENSP00000360916
ENSACAP00000001255	ENSP00000359073
ENSACAP00000016992	ENSP00000296215
ENSACAP00000006556	ENSP00000355260
ENSACAP00000003289	ENSP00000398342
ENSACAP00000003870	ENSP00000301242
ENSACAP00000013096	ENSP00000170447
ENSACAP00000008803	ENSP00000219476
ENSACAP00000002786	ENSP00000371811
ENSACAP00000001468	ENSP00000370057
ENSACAP00000019736	ENSP00000276185
ENSACAP00000011958	ENSP00000444411
ENSACAP00000001761	ENSP00000222673
ENSACAP00000009047	ENSP00000263035
ENSACAP00000014481	ENSP00000367794
ENSACAP00000010030	ENSP00000206423
ENSACAP00000005130	ENSP00000264758
ENSACAP00000006130	ENSP00000348381
ENSACAP00000005830	ENSP00000264436
ENSACAP00000002374	ENSP00000287878
ENSACAP00000008018	ENSP00000323867
ENSACAP00000012696	ENSP00000436068
ENSACAP00000002063	ENSP00000343966
ENSACAP00000016750	ENSP00000358089
ENSACAP00000005383	ENSP00000262633
ENSACAP00000009618	ENSP00000303042
ENSACAP00000015308	ENSP00000296721
ENSACAP00000001532	ENSP00000410689
ENSACAP00000000317	ENSP00000397908
ENSACAP00000009031	ENSP00000261596
ENSACAP00000011318	ENSP00000362354
ENSACAP00000003841	ENSP00000263174
ENSACAP00000011196	ENSP00000341911
ENSACAP00000012771	ENSP00000359621
ENSACAP00000016060	ENSP00000264079
ENSACAP00000018066	ENSP00000359640
ENSACAP00000014429	ENSP00000357906
ENSACAP00000001106	ENSP00000328016
ENSACAP00000013063	ENSP00000366513
ENSACAP00000007441	ENSP00000266546
ENSACAP00000003479	ENSP00000402460
ENSACAP00000012969	ENSP00000362532
ENSACAP00000006667	ENSP00000381984
ENSACAP00000004543	ENSP00000349823
ENSACAP00000001956	ENSP00000264159
ENSACAP00000022146	ENSP00000257836
ENSACAP00000013861	ENSP00000359378
ENSACAP00000014647	ENSP00000444278
ENSACAP00000006068	ENSP00000351684
ENSACAP00000018507	ENSP00000416797
ENSACAP00000007068	ENSP00000379612
ENSACAP00000001279	ENSP00000449960
ENSACAP00000005659	ENSP00000396103
ENSACAP00000006146	ENSP00000327465
ENSACAP00000017685	ENSP00000276480
ENSACAP00000014147	ENSP00000455785
ENSACAP00000020674	ENSP00000226225
ENSACAP00000009403	ENSP00000359890
ENSACAP00000001011	ENSP00000267287
ENSACAP00000022986	ENSP00000282486
ENSACAP00000023242	ENSP00000264093
ENSACAP00000006458	ENSP00000327104
ENSACAP00000022750	ENSP00000356591
ENSACAP00000013337	ENSP00000332258
ENSACAP00000016099	ENSP00000384597
ENSACAP00000017177	ENSP00000450857
ENSACAP00000009970	ENSP00000265276
ENSACAP00000002410	ENSP00000355607
ENSACAP00000003764	ENSP00000337446
ENSACAP00000017386	ENSP00000009041
ENSACAP00000003546	ENSP00000422031
ENSACAP00000016567	ENSP00000467176
ENSACAP00000002178	ENSP00000259455
ENSACAP00000010759	ENSP00000366233
ENSACAP00000017581	ENSP00000382800
ENSACAP00000020680	ENSP00000353375
ENSACAP00000010845	ENSP00000353508
ENSACAP00000017065	ENSP00000340820
ENSACAP00000021596	ENSP00000361185
ENSACAP00000009943	ENSP00000469759
ENSACAP00000015119	ENSP00000361177
ENSACAP00000015169	ENSP00000370781
ENSACAP00000000912	ENSP00000259008
ENSACAP00000008907	ENSP00000381382
ENSACAP00000017468	ENSP00000262965
ENSACAP00000022199	ENSP00000234091
ENSACAP00000003085	ENSP00000367972
ENSACAP00000010221	ENSP00000386532
ENSACAP00000013739	ENSP00000321388
ENSACAP00000015174	ENSP00000323424
ENSACAP00000013626	ENSP00000331944
ENSACAP00000014843	ENSP00000405405
ENSACAP00000004781	ENSP00000351206
ENSACAP00000004556	ENSP00000362711
ENSACAP00000004426	ENSP00000358719
ENSACAP00000002618	ENSP00000440246
ENSACAP00000010385	ENSP00000212015
ENSACAP00000002561	ENSP00000202967
ENSACAP00000006186	ENSP00000354201
ENSACAP00000008191	ENSP00000323687
ENSACAP00000008665	ENSP00000393596
ENSACAP00000006980	ENSP00000237536
ENSACAP00000016608	ENSP00000362590
ENSACAP00000003999	ENSP00000336724
ENSACAP00000008246	ENSP00000273980
ENSACAP00000010163	ENSP00000347839
ENSACAP00000008730	ENSP00000321703
ENSACAP00000002524	ENSP00000375942
ENSACAP00000006393	ENSP00000299927
ENSACAP00000000699	ENSP00000319829
ENSACAP00000014941	ENSP00000358590
ENSACAP00000016656	ENSP00000361857
ENSACAP00000010835	ENSP00000253063
ENSACAP00000006007	ENSP00000393762
ENSACAP00000013695	ENSP00000441927
ENSACAP00000003569	ENSP00000359539
ENSACAP00000000248	ENSP00000303077
ENSACAP00000009915	ENSP00000347586
ENSACAP00000006482	ENSP00000262102
ENSACAP00000003967	ENSP00000392057
ENSACAP00000002386	ENSP00000298545
ENSACAP00000008533	ENSP00000231420
ENSACAP00000012376	ENSP00000296486
ENSACAP00000016666	ENSP00000310978
ENSACAP00000012500	ENSP00000368984
ENSACAP00000017384	ENSP00000374354
ENSACAP00000015971	ENSP00000216200
ENSACAP00000005251	ENSP00000363973
ENSACAP00000004686	ENSP00000398945
ENSACAP00000015396	ENSP00000222122
ENSACAP00000004684	ENSP00000266304
ENSACAP00000006705	ENSP00000244314
ENSACAP00000007629	ENSP00000348234
ENSACAP00000002918	ENSP00000262995
ENSACAP00000011691	ENSP00000399588
ENSACAP00000009061	ENSP00000350199
ENSACAP00000002167	ENSP00000358582
ENSACAP00000012892	ENSP00000346378
ENSACAP00000011125	ENSP00000376372
ENSACAP00000003273	ENSP00000440896
ENSACAP00000016558	ENSP00000255189
ENSACAP00000000996	ENSP00000299106
ENSACAP00000017376	ENSP00000363001
ENSACAP00000001503	ENSP00000357425
ENSACAP00000012304	ENSP00000340409
ENSACAP00000001349	ENSP00000316589
ENSACAP00000003529	ENSP00000011619
ENSACAP00000009385	ENSP00000301463
ENSACAP00000018362	ENSP00000393275
ENSACAP00000016889	ENSP00000221283
ENSACAP00000003761	ENSP00000362399
ENSACAP00000015691	ENSP00000446093
ENSACAP00000023037	ENSP00000456648
ENSACAP00000006328	ENSP00000261965
ENSACAP00000004846	ENSP00000259241
ENSACAP00000006134	ENSP00000290341
ENSACAP00000015029	ENSP00000414019
ENSACAP00000008005	ENSP00000280871
ENSACAP00000016412	ENSP00000352216
ENSACAP00000010115	ENSP00000275230
ENSACAP00000003630	ENSP00000432845
ENSACAP00000010055	ENSP00000385610
ENSACAP00000015877	ENSP00000408395
ENSACAP00000004055	ENSP00000309117
ENSACAP00000006449	ENSP00000222693
ENSACAP00000006424	ENSP00000339191
ENSACAP00000011574	ENSP00000308219
ENSACAP00000000087	ENSP00000452126
ENSACAP00000014523	ENSP00000297130
ENSACAP00000013188	ENSP00000306997
ENSACAP00000009727	ENSP00000352272
ENSACAP00000003139	ENSP00000354916
ENSACAP00000015006	ENSP00000008527
ENSACAP00000014443	ENSP00000406751
ENSACAP00000009380	ENSP00000393776
ENSACAP00000014738	ENSP00000279387
ENSACAP00000016556	ENSP00000318799
ENSACAP00000003341	ENSP00000355510
ENSACAP00000009717	ENSP00000383366
ENSACAP00000017614	ENSP00000311343
ENSACAP00000004858	ENSP00000240333
ENSACAP00000008700	ENSP00000368981
ENSACAP00000014499	ENSP00000377401
ENSACAP00000000995	ENSP00000381590
ENSACAP00000021654	ENSP00000454157
ENSACAP00000007249	ENSP00000354487
ENSACAP00000007230	ENSP00000413418
ENSACAP00000006279	ENSP00000245541
ENSACAP00000015534	ENSP00000341344
ENSACAP00000013532	ENSP00000311962
ENSACAP00000004470	ENSP00000356033
ENSACAP00000003754	ENSP00000338343
ENSACAP00000012849	ENSP00000349723
ENSACAP00000014874	ENSP00000338774
ENSACAP00000011857	ENSP00000264819
ENSACAP00000023141	ENSP00000370611
ENSACAP00000008583	ENSP00000317300
ENSACAP00000000854	ENSP00000283415
ENSACAP00000000518	ENSP00000311833
ENSACAP00000002833	ENSP00000344648
ENSACAP00000008052	ENSP00000340467
ENSACAP00000016133	ENSP00000384197
ENSACAP00000014673	ENSP00000263666
ENSACAP00000011215	ENSP00000164640
ENSACAP00000005402	ENSP00000271234
ENSACAP00000013467	ENSP00000260385
ENSACAP00000008325	ENSP00000234195
ENSACAP00000010067	ENSP00000386702
ENSACAP00000013997	ENSP00000267460
ENSACAP00000006082	ENSP00000351789
ENSACAP00000004023	ENSP00000322532
ENSACAP00000010058	ENSP00000414351
ENSACAP00000003106	ENSP00000360690
ENSACAP00000008692	ENSP00000381298
ENSACAP00000000869	ENSP00000368982
ENSACAP00000015452	ENSP00000424417
ENSACAP00000012317	ENSP00000380921
ENSACAP00000007251	ENSP00000333266
ENSACAP00000012888	ENSP00000313454
ENSACAP00000017442	ENSP00000312185
ENSACAP00000002214	ENSP00000290246
ENSACAP00000002183	ENSP00000377566
ENSACAP00000006840	ENSP00000362768
ENSACAP00000016121	ENSP00000262133
ENSACAP00000003415	ENSP00000267163
ENSACAP00000008175	ENSP00000250416
ENSACAP00000006218	ENSP00000355759
ENSACAP00000004059	ENSP00000341141
ENSACAP00000003171	ENSP00000294728
ENSACAP00000006734	ENSP00000355689
ENSACAP00000016840	ENSP00000285928
ENSACAP00000000403	ENSP00000270233
ENSACAP00000002005	ENSP00000264036
ENSACAP00000009719	ENSP00000296755
ENSACAP00000022743	ENSP00000300231
ENSACAP00000005096	ENSP00000363621
ENSACAP00000002514	ENSP00000261296
ENSACAP00000010322	ENSP00000283148
ENSACAP00000023298	ENSP00000298351
ENSACAP00000005843	ENSP00000355800
ENSACAP00000001494	ENSP00000259746
ENSACAP00000005277	ENSP00000287713
ENSACAP00000016539	ENSP00000475750
ENSACAP00000008233	ENSP00000355210
ENSACAP00000023397	ENSP00000355895
ENSACAP00000017196	ENSP00000337053
ENSACAP00000020004	ENSP00000444617
ENSACAP00000011387	ENSP00000369400
ENSACAP00000005124	ENSP00000164139
ENSACAP00000009874	ENSP00000354575
ENSACAP00000009866	ENSP00000345667
ENSACAP00000013770	ENSP00000324856
ENSACAP00000007055	ENSP00000158166
ENSACAP00000013607	ENSP00000260386
ENSACAP00000013301	ENSP00000263370
ENSACAP00000011641	ENSP00000371073
ENSACAP00000022969	ENSP00000420686
ENSACAP00000010250	ENSP00000367032
ENSACAP00000020262	ENSP00000270722
ENSACAP00000020284	ENSP00000358217
ENSACAP00000005392	ENSP00000358092
ENSACAP00000019824	ENSP00000368761
ENSACAP00000011605	ENSP00000360025
ENSACAP00000011944	ENSP00000252506
ENSACAP00000016335	ENSP00000364407
ENSACAP00000002716	ENSP00000407613
ENSACAP00000000608	ENSP00000216802
ENSACAP00000004750	ENSP00000376071
ENSACAP00000012957	ENSP00000223145
ENSACAP00000010965	ENSP00000332369
ENSACAP00000006978	ENSP00000347721
ENSACAP00000005706	ENSP00000309945
ENSACAP00000012225	ENSP00000271064
ENSACAP00000016473	ENSP00000259782
ENSACAP00000023073	ENSP00000307971
ENSACAP00000011492	ENSP00000348089
ENSACAP00000012724	ENSP00000288985
ENSACAP00000005316	ENSP00000359264
ENSACAP00000003014	ENSP00000359130
ENSACAP00000000948	ENSP00000368648
ENSACAP00000005183	ENSP00000315386
ENSACAP00000013553	ENSP00000295588
ENSACAP00000000376	ENSP00000264731
ENSACAP00000003954	ENSP00000311427
ENSACAP00000015240	ENSP00000317332
ENSACAP00000015684	ENSP00000206595
ENSACAP00000009682	ENSP00000328547
ENSACAP00000023478	ENSP00000270172
ENSACAP00000011929	ENSP00000273962
ENSACAP00000020027	ENSP00000312356
ENSACAP00000003729	ENSP00000304895
ENSACAP00000012384	ENSP00000361202
ENSACAP00000020649	ENSP00000356940
ENSACAP00000014734	ENSP00000376776
ENSACAP00000016355	ENSP00000423600
ENSACAP00000006385	ENSP00000249442
ENSACAP00000014509	ENSP00000284981
ENSACAP00000019794	ENSP00000296137
ENSACAP00000022435	ENSP00000363270
ENSACAP00000012305	ENSP00000317955
ENSACAP00000015250	ENSP00000282412
ENSACAP00000010637	ENSP00000397050
ENSACAP00000002362	ENSP00000284476
ENSACAP00000013799	ENSP00000267889
ENSACAP00000009027	ENSP00000182096
ENSACAP00000017699	ENSP00000312942
ENSACAP00000014025	ENSP00000312550
ENSACAP00000017645	ENSP00000392617
ENSACAP00000016784	ENSP00000378414
ENSACAP00000008491	ENSP00000349547
ENSACAP00000007551	ENSP00000347443
ENSACAP00000003275	ENSP00000443021
ENSACAP00000015876	ENSP00000349677
ENSACAP00000001347	ENSP00000362201
ENSACAP00000008888	ENSP00000315136
ENSACAP00000002117	ENSP00000259698
ENSACAP00000000931	ENSP00000400099
ENSACAP00000017629	ENSP00000334002
ENSACAP00000001540	ENSP00000328875
ENSACAP00000004257	ENSP00000328998
ENSACAP00000001985	ENSP00000261475
ENSACAP00000005772	ENSP00000355991
ENSACAP00000006167	ENSP00000358716
ENSACAP00000014612	ENSP00000265272
ENSACAP00000002298	ENSP00000377015
ENSACAP00000004142	ENSP00000400459
ENSACAP00000002377	ENSP00000306477
ENSACAP00000007519	ENSP00000313890
ENSACAP00000013541	ENSP00000364912
ENSACAP00000010828	ENSP00000382804
ENSACAP00000017271	ENSP00000325868
ENSACAP00000012258	ENSP00000318029
ENSACAP00000015980	ENSP00000329584
ENSACAP00000017452	ENSP00000358262
ENSACAP00000003087	ENSP00000283131
ENSACAP00000011357	ENSP00000360163
ENSACAP00000001192	ENSP00000326671
ENSACAP00000015783	ENSP00000366306
ENSACAP00000011486	ENSP00000377871
ENSACAP00000015410	ENSP00000302978
ENSACAP00000013178	ENSP00000344967
ENSACAP00000013611	ENSP00000333769
ENSACAP00000011045	ENSP00000302289
ENSACAP00000007037	ENSP00000290401
ENSACAP00000010338	ENSP00000265431
ENSACAP00000001457	ENSP00000367197
ENSACAP00000001902	ENSP00000416606
ENSACAP00000003285	ENSP00000256592
ENSACAP00000014465	ENSP00000282388
ENSACAP00000000825	ENSP00000375001
ENSACAP00000002258	ENSP00000462435
ENSACAP00000011145	ENSP00000317595
ENSACAP00000009224	ENSP00000353785
ENSACAP00000008337	ENSP00000361027
ENSACAP00000016581	ENSP00000473496
ENSACAP00000010650	ENSP00000362918
ENSACAP00000023137	ENSP00000274532
ENSACAP00000003194	ENSP00000217289
ENSACAP00000020697	ENSP00000342858
ENSACAP00000019951	ENSP00000345968
ENSACAP00000016553	ENSP00000331201
ENSACAP00000011885	ENSP00000298125
ENSACAP00000004440	ENSP00000233055
ENSACAP00000020282	ENSP00000250113
ENSACAP00000007816	ENSP00000359506
ENSACAP00000000864	ENSP00000371051
ENSACAP00000003245	ENSP00000296575
ENSACAP00000019387	ENSP00000246006
ENSACAP00000014600	ENSP00000308117
ENSACAP00000018549	ENSP00000353013
ENSACAP00000012378	ENSP00000365201
ENSACAP00000021898	ENSP00000343629
ENSACAP00000007447	ENSP00000308275
ENSACAP00000011300	ENSP00000312834
ENSACAP00000013439	ENSP00000246912
ENSACAP00000002204	ENSP00000370625
ENSACAP00000015211	ENSP00000228347
ENSACAP00000005636	ENSP00000263331
ENSACAP00000001057	ENSP00000285670
ENSACAP00000009010	ENSP00000349359
ENSACAP00000006942	ENSP00000356437
ENSACAP00000014272	ENSP00000310880
ENSACAP00000008310	ENSP00000475434
ENSACAP00000009760	ENSP00000226091
ENSACAP00000002567	ENSP00000245323
ENSACAP00000008835	ENSP00000204961
ENSACAP00000010829	ENSP00000310521
ENSACAP00000006519	ENSP00000264454
ENSACAP00000016514	ENSP00000343428
ENSACAP00000022906	ENSP00000313021
ENSACAP00000008611	ENSP00000349458
ENSACAP00000014020	ENSP00000387435
ENSACAP00000015230	ENSP00000245810
ENSACAP00000009629	ENSP00000409007
ENSACAP00000001003	ENSP00000363836
ENSACAP00000009082	ENSP00000262043
ENSACAP00000020749	ENSP00000353670
ENSACAP00000007974	ENSP00000216024
ENSACAP00000005463	ENSP00000419471
ENSACAP00000002186	ENSP00000358576
ENSACAP00000001328	ENSP00000367527
ENSACAP00000020222	ENSP00000355185
ENSACAP00000005197	ENSP00000323584
ENSACAP00000012024	ENSP00000240587
ENSACAP00000021444	ENSP00000360552
ENSACAP00000008596	ENSP00000357836
ENSACAP00000016180	ENSP00000312368
ENSACAP00000005217	ENSP00000328347
ENSACAP00000017512	ENSP00000363386
ENSACAP00000010891	ENSP00000354163
ENSACAP00000005176	ENSP00000355204
ENSACAP00000017549	ENSP00000363419
ENSACAP00000018806	ENSP00000326018
ENSACAP00000014804	ENSP00000440273
ENSACAP00000002297	ENSP00000345492
ENSACAP00000017341	ENSP00000326238
ENSACAP00000008128	ENSP00000354947
ENSACAP00000002149	ENSP00000346634
ENSACAP00000012342	ENSP00000369009
ENSACAP00000016482	ENSP00000012443
ENSACAP00000012510	ENSP00000286719
ENSACAP00000011524	ENSP00000354871
ENSACAP00000004382	ENSP00000283179
ENSACAP00000006891	ENSP00000302811
ENSACAP00000014377	ENSP00000257068
ENSACAP00000009139	ENSP00000335628
ENSACAP00000008519	ENSP00000343054
ENSACAP00000005675	ENSP00000366829
ENSACAP00000008374	ENSP00000266022
ENSACAP00000002150	ENSP00000264033
ENSACAP00000008993	ENSP00000270279
ENSACAP00000000191	ENSP00000284288
ENSACAP00000013977	ENSP00000227638
ENSACAP00000002235	ENSP00000379183
ENSACAP00000006815	ENSP00000427108
ENSACAP00000011903	ENSP00000442308
ENSACAP00000001548	ENSP00000386869
ENSACAP00000008438	ENSP00000442788
ENSACAP00000013706	ENSP00000278505
ENSACAP00000000303	ENSP00000304642
ENSACAP00000021843	ENSP00000395249
ENSACAP00000009292	ENSP00000296785
ENSACAP00000001938	ENSP00000367631
ENSACAP00000015281	ENSP00000266991
ENSACAP00000005052	ENSP00000295731
ENSACAP00000010850	ENSP00000297261
ENSACAP00000012211	ENSP00000334879
ENSACAP00000022419	ENSP00000340975
ENSACAP00000010008	ENSP00000273183
ENSACAP00000017201	ENSP00000327509
ENSACAP00000006228	ENSP00000329200
ENSACAP00000016135	ENSP00000413929
ENSACAP00000006009	ENSP00000368710
ENSACAP00000004951	ENSP00000418001
ENSACAP00000022172	ENSP00000476119
ENSACAP00000013197	ENSP00000306015
ENSACAP00000014541	ENSP00000377789
ENSACAP00000009708	ENSP00000378289
ENSACAP00000015560	ENSP00000347717
ENSACAP00000005592	ENSP00000339883
ENSACAP00000010705	ENSP00000279263
ENSACAP00000009378	ENSP00000273067
ENSACAP00000012963	ENSP00000266643
ENSACAP00000000272	ENSP00000333181
ENSACAP00000006742	ENSP00000262300
ENSACAP00000009118	ENSP00000402084
ENSACAP00000011307	ENSP00000380675
ENSACAP00000012168	ENSP00000278070
ENSACAP00000015471	ENSP00000312649
ENSACAP00000000888	ENSP00000264867
ENSACAP00000012185	ENSP00000228515
ENSACAP00000012615	ENSP00000318258
ENSACAP00000014118	ENSP00000377390
ENSACAP00000016832	ENSP00000414202
ENSACAP00000007245	ENSP00000379090
ENSACAP00000009591	ENSP00000261377
ENSACAP00000020140	ENSP00000363003
ENSACAP00000002510	ENSP00000363640
ENSACAP00000016709	ENSP00000289248
ENSACAP00000017570	ENSP00000363516
ENSACAP00000021845	ENSP00000389964
ENSACAP00000015739	ENSP00000365503
ENSACAP00000002810	ENSP00000429615
ENSACAP00000014459	ENSP00000361331
ENSACAP00000006148	ENSP00000313600
ENSACAP00000006936	ENSP00000273859
ENSACAP00000011765	ENSP00000349325
ENSACAP00000003840	ENSP00000313172
ENSACAP00000018770	ENSP00000254765
ENSACAP00000003461	ENSP00000264231
ENSACAP00000004695	ENSP00000314420
ENSACAP00000022759	ENSP00000356243
[truncated: 7,103 more rows]
