# Supplementary material for: Reconstruction of proto-vertebrate, proto-cyclostome and proto-gnathostome genomes provides new insights into early vertebrate evolution
Source: Nat Commun. 2021 Jul 23;12:4489. doi: 10.1038/s41467-021-24573-z (PMC8302630; doi:10.1038/s41467-021-24573-z)
Supplement: Supplementary file 4 — Supplementary Data 1 [file 41467_2021_24573_MOESM4_ESM.zip › SuppData1/orthologs/ANOCA-LEPOC.txt]

ENSACAP00000008923	ENSLOCP00000011371
ENSACAP00000005936	ENSLOCP00000009128
ENSACAP00000017014	ENSLOCP00000003817
ENSACAP00000013370	ENSLOCP00000018009
ENSACAP00000006833	ENSLOCP00000021014
ENSACAP00000005194	ENSLOCP00000007024
ENSACAP00000001737	ENSLOCP00000007725
ENSACAP00000013552	ENSLOCP00000009060
ENSACAP00000003212	ENSLOCP00000011549
ENSACAP00000019299	ENSLOCP00000018593
ENSACAP00000011250	ENSLOCP00000013012
ENSACAP00000011817	ENSLOCP00000009147
ENSACAP00000005957	ENSLOCP00000020429
ENSACAP00000003898	ENSLOCP00000017457
ENSACAP00000008564	ENSLOCP00000019200
ENSACAP00000009531	ENSLOCP00000006554
ENSACAP00000007380	ENSLOCP00000003596
ENSACAP00000014328	ENSLOCP00000004161
ENSACAP00000009158	ENSLOCP00000007780
ENSACAP00000001723	ENSLOCP00000017232
ENSACAP00000006548	ENSLOCP00000016944
ENSACAP00000014601	ENSLOCP00000009530
ENSACAP00000005110	ENSLOCP00000020825
ENSACAP00000017344	ENSLOCP00000005280
ENSACAP00000012678	ENSLOCP00000013773
ENSACAP00000015321	ENSLOCP00000010078
ENSACAP00000011594	ENSLOCP00000015968
ENSACAP00000015067	ENSLOCP00000007610
ENSACAP00000003045	ENSLOCP00000002487
ENSACAP00000015078	ENSLOCP00000020267
ENSACAP00000014992	ENSLOCP00000020273
ENSACAP00000009043	ENSLOCP00000010732
ENSACAP00000007603	ENSLOCP00000019319
ENSACAP00000002119	ENSLOCP00000007227
ENSACAP00000023193	ENSLOCP00000010181
ENSACAP00000010068	ENSLOCP00000008648
ENSACAP00000005444	ENSLOCP00000007649
ENSACAP00000005623	ENSLOCP00000012473
ENSACAP00000016112	ENSLOCP00000019175
ENSACAP00000000193	ENSLOCP00000012015
ENSACAP00000010321	ENSLOCP00000007747
ENSACAP00000006987	ENSLOCP00000001624
ENSACAP00000005007	ENSLOCP00000001262
ENSACAP00000010047	ENSLOCP00000017180
ENSACAP00000004219	ENSLOCP00000005887
ENSACAP00000004078	ENSLOCP00000005999
ENSACAP00000001088	ENSLOCP00000020663
ENSACAP00000015698	ENSLOCP00000014860
ENSACAP00000005873	ENSLOCP00000004833
ENSACAP00000001835	ENSLOCP00000010959
ENSACAP00000014840	ENSLOCP00000012282
ENSACAP00000008406	ENSLOCP00000017952
ENSACAP00000012838	ENSLOCP00000008038
ENSACAP00000009680	ENSLOCP00000010721
ENSACAP00000007792	ENSLOCP00000002259
ENSACAP00000018412	ENSLOCP00000021479
ENSACAP00000019211	ENSLOCP00000002287
ENSACAP00000007789	ENSLOCP00000002248
ENSACAP00000020838	ENSLOCP00000016952
ENSACAP00000017650	ENSLOCP00000021874
ENSACAP00000008106	ENSLOCP00000018849
ENSACAP00000012446	ENSLOCP00000009980
ENSACAP00000006460	ENSLOCP00000014738
ENSACAP00000003419	ENSLOCP00000012061
ENSACAP00000012467	ENSLOCP00000009990
ENSACAP00000015858	ENSLOCP00000011989
ENSACAP00000013670	ENSLOCP00000015226
ENSACAP00000001119	ENSLOCP00000017354
ENSACAP00000015929	ENSLOCP00000012353
ENSACAP00000007518	ENSLOCP00000004132
ENSACAP00000011870	ENSLOCP00000018214
ENSACAP00000012669	ENSLOCP00000020601
ENSACAP00000011796	ENSLOCP00000007900
ENSACAP00000009619	ENSLOCP00000015688
ENSACAP00000001319	ENSLOCP00000010023
ENSACAP00000006086	ENSLOCP00000020756
ENSACAP00000016842	ENSLOCP00000013047
ENSACAP00000001864	ENSLOCP00000012968
ENSACAP00000002959	ENSLOCP00000016356
ENSACAP00000011884	ENSLOCP00000009007
ENSACAP00000016298	ENSLOCP00000012360
ENSACAP00000022391	ENSLOCP00000011681
ENSACAP00000013286	ENSLOCP00000014277
ENSACAP00000019060	ENSLOCP00000007849
ENSACAP00000011970	ENSLOCP00000008437
ENSACAP00000012809	ENSLOCP00000014423
ENSACAP00000014097	ENSLOCP00000020956
ENSACAP00000005123	ENSLOCP00000015752
ENSACAP00000012263	ENSLOCP00000013775
ENSACAP00000009190	ENSLOCP00000004341
ENSACAP00000000083	ENSLOCP00000017705
ENSACAP00000004428	ENSLOCP00000011055
ENSACAP00000002974	ENSLOCP00000010892
ENSACAP00000013481	ENSLOCP00000006526
ENSACAP00000008599	ENSLOCP00000001142
ENSACAP00000000242	ENSLOCP00000020785
ENSACAP00000022297	ENSLOCP00000007583
ENSACAP00000011579	ENSLOCP00000006346
ENSACAP00000006096	ENSLOCP00000017659
ENSACAP00000004949	ENSLOCP00000000889
ENSACAP00000007355	ENSLOCP00000020036
ENSACAP00000018297	ENSLOCP00000008734
ENSACAP00000015927	ENSLOCP00000014576
ENSACAP00000008830	ENSLOCP00000005356
ENSACAP00000014517	ENSLOCP00000004761
ENSACAP00000016774	ENSLOCP00000006533
ENSACAP00000007485	ENSLOCP00000019487
ENSACAP00000019597	ENSLOCP00000007874
ENSACAP00000003327	ENSLOCP00000001954
ENSACAP00000013174	ENSLOCP00000001962
ENSACAP00000000079	ENSLOCP00000017726
ENSACAP00000001174	ENSLOCP00000009983
ENSACAP00000003140	ENSLOCP00000015449
ENSACAP00000015338	ENSLOCP00000005920
ENSACAP00000005084	ENSLOCP00000019609
ENSACAP00000010928	ENSLOCP00000019306
ENSACAP00000010696	ENSLOCP00000006448
ENSACAP00000005094	ENSLOCP00000011240
ENSACAP00000012452	ENSLOCP00000006499
ENSACAP00000008056	ENSLOCP00000009471
ENSACAP00000014884	ENSLOCP00000005310
ENSACAP00000016759	ENSLOCP00000009918
ENSACAP00000005904	ENSLOCP00000017649
ENSACAP00000012803	ENSLOCP00000013021
ENSACAP00000008215	ENSLOCP00000006143
ENSACAP00000009961	ENSLOCP00000008680
ENSACAP00000011440	ENSLOCP00000018224
ENSACAP00000013070	ENSLOCP00000018185
ENSACAP00000014146	ENSLOCP00000020346
ENSACAP00000011702	ENSLOCP00000019133
ENSACAP00000015780	ENSLOCP00000018546
ENSACAP00000002299	ENSLOCP00000006853
ENSACAP00000003195	ENSLOCP00000010912
ENSACAP00000020267	ENSLOCP00000012104
ENSACAP00000015236	ENSLOCP00000008505
ENSACAP00000002335	ENSLOCP00000017548
ENSACAP00000003471	ENSLOCP00000019163
ENSACAP00000003380	ENSLOCP00000009632
ENSACAP00000007070	ENSLOCP00000010916
ENSACAP00000007401	ENSLOCP00000003607
ENSACAP00000019189	ENSLOCP00000015072
ENSACAP00000009600	ENSLOCP00000011033
ENSACAP00000011711	ENSLOCP00000003380
ENSACAP00000017664	ENSLOCP00000012613
ENSACAP00000002249	ENSLOCP00000019084
ENSACAP00000000195	ENSLOCP00000016794
ENSACAP00000014285	ENSLOCP00000007049
ENSACAP00000014668	ENSLOCP00000021122
ENSACAP00000003308	ENSLOCP00000010539
ENSACAP00000014909	ENSLOCP00000000660
ENSACAP00000015061	ENSLOCP00000012614
ENSACAP00000016420	ENSLOCP00000010397
ENSACAP00000004060	ENSLOCP00000017388
ENSACAP00000006661	ENSLOCP00000009421
ENSACAP00000010344	ENSLOCP00000010161
ENSACAP00000011938	ENSLOCP00000016126
ENSACAP00000008723	ENSLOCP00000005393
ENSACAP00000008800	ENSLOCP00000004568
ENSACAP00000000609	ENSLOCP00000012552
ENSACAP00000015558	ENSLOCP00000012928
ENSACAP00000014183	ENSLOCP00000014564
ENSACAP00000013350	ENSLOCP00000019362
ENSACAP00000010506	ENSLOCP00000009470
ENSACAP00000009513	ENSLOCP00000011077
ENSACAP00000002901	ENSLOCP00000017982
ENSACAP00000013575	ENSLOCP00000011435
ENSACAP00000012544	ENSLOCP00000003826
ENSACAP00000020331	ENSLOCP00000011874
ENSACAP00000022081	ENSLOCP00000020061
ENSACAP00000007051	ENSLOCP00000021247
ENSACAP00000019114	ENSLOCP00000018907
ENSACAP00000007918	ENSLOCP00000018175
ENSACAP00000009498	ENSLOCP00000011105
ENSACAP00000001475	ENSLOCP00000012449
ENSACAP00000003976	ENSLOCP00000014471
ENSACAP00000004307	ENSLOCP00000019926
ENSACAP00000008062	ENSLOCP00000014491
ENSACAP00000001594	ENSLOCP00000010143
ENSACAP00000010217	ENSLOCP00000003063
ENSACAP00000004865	ENSLOCP00000003082
ENSACAP00000003655	ENSLOCP00000010983
ENSACAP00000011875	ENSLOCP00000018480
ENSACAP00000002928	ENSLOCP00000001148
ENSACAP00000008095	ENSLOCP00000009433
ENSACAP00000000868	ENSLOCP00000007419
ENSACAP00000016976	ENSLOCP00000007580
ENSACAP00000009221	ENSLOCP00000003101
ENSACAP00000016880	ENSLOCP00000015600
ENSACAP00000005302	ENSLOCP00000014741
ENSACAP00000001932	ENSLOCP00000012489
ENSACAP00000007917	ENSLOCP00000016111
ENSACAP00000019641	ENSLOCP00000004793
ENSACAP00000007896	ENSLOCP00000016120
ENSACAP00000004457	ENSLOCP00000011258
ENSACAP00000002426	ENSLOCP00000008502
ENSACAP00000002385	ENSLOCP00000010754
ENSACAP00000017474	ENSLOCP00000005040
ENSACAP00000005740	ENSLOCP00000004226
ENSACAP00000000523	ENSLOCP00000005055
ENSACAP00000005682	ENSLOCP00000004207
ENSACAP00000015820	ENSLOCP00000002039
ENSACAP00000010069	ENSLOCP00000004212
ENSACAP00000016069	ENSLOCP00000020195
ENSACAP00000001093	ENSLOCP00000020758
ENSACAP00000007667	ENSLOCP00000019518
ENSACAP00000017526	ENSLOCP00000005716
ENSACAP00000010676	ENSLOCP00000003844
ENSACAP00000015435	ENSLOCP00000016149
ENSACAP00000014650	ENSLOCP00000013403
ENSACAP00000000942	ENSLOCP00000003765
ENSACAP00000009728	ENSLOCP00000015553
ENSACAP00000009731	ENSLOCP00000015536
ENSACAP00000018182	ENSLOCP00000002907
ENSACAP00000014024	ENSLOCP00000021066
ENSACAP00000013525	ENSLOCP00000015909
ENSACAP00000001427	ENSLOCP00000019661
ENSACAP00000015468	ENSLOCP00000012721
ENSACAP00000004783	ENSLOCP00000014558
ENSACAP00000008216	ENSLOCP00000014569
ENSACAP00000013542	ENSLOCP00000021145
ENSACAP00000007865	ENSLOCP00000004485
ENSACAP00000009388	ENSLOCP00000003977
ENSACAP00000001385	ENSLOCP00000017733
ENSACAP00000018145	ENSLOCP00000001796
ENSACAP00000012872	ENSLOCP00000006578
ENSACAP00000019293	ENSLOCP00000010716
ENSACAP00000016705	ENSLOCP00000005658
ENSACAP00000012594	ENSLOCP00000000809
ENSACAP00000002577	ENSLOCP00000016973
ENSACAP00000012146	ENSLOCP00000012649
ENSACAP00000009720	ENSLOCP00000015071
ENSACAP00000005943	ENSLOCP00000018253
ENSACAP00000000973	ENSLOCP00000007361
ENSACAP00000013030	ENSLOCP00000013226
ENSACAP00000001579	ENSLOCP00000013456
ENSACAP00000012461	ENSLOCP00000008342
ENSACAP00000005813	ENSLOCP00000018119
ENSACAP00000022538	ENSLOCP00000014306
ENSACAP00000015655	ENSLOCP00000015075
ENSACAP00000001953	ENSLOCP00000019744
ENSACAP00000005411	ENSLOCP00000020291
ENSACAP00000005523	ENSLOCP00000021287
ENSACAP00000016164	ENSLOCP00000002488
ENSACAP00000011534	ENSLOCP00000002663
ENSACAP00000006602	ENSLOCP00000021031
ENSACAP00000011843	ENSLOCP00000004459
ENSACAP00000003200	ENSLOCP00000020394
ENSACAP00000009074	ENSLOCP00000001781
ENSACAP00000012719	ENSLOCP00000014227
ENSACAP00000010570	ENSLOCP00000003808
ENSACAP00000001753	ENSLOCP00000004757
ENSACAP00000019903	ENSLOCP00000014258
ENSACAP00000009777	ENSLOCP00000013970
ENSACAP00000012169	ENSLOCP00000018471
ENSACAP00000008206	ENSLOCP00000006667
ENSACAP00000004741	ENSLOCP00000017850
ENSACAP00000015089	ENSLOCP00000005447
ENSACAP00000013366	ENSLOCP00000020933
ENSACAP00000010782	ENSLOCP00000007685
ENSACAP00000014628	ENSLOCP00000017282
ENSACAP00000002673	ENSLOCP00000012148
ENSACAP00000022504	ENSLOCP00000001146
ENSACAP00000000607	ENSLOCP00000008429
ENSACAP00000019708	ENSLOCP00000016725
ENSACAP00000018133	ENSLOCP00000019526
ENSACAP00000008532	ENSLOCP00000017521
ENSACAP00000008554	ENSLOCP00000017582
ENSACAP00000004623	ENSLOCP00000016494
ENSACAP00000003028	ENSLOCP00000001689
ENSACAP00000004244	ENSLOCP00000019939
ENSACAP00000010760	ENSLOCP00000015630
ENSACAP00000012326	ENSLOCP00000001541
ENSACAP00000004205	ENSLOCP00000020623
ENSACAP00000022123	ENSLOCP00000001021
ENSACAP00000008887	ENSLOCP00000007379
ENSACAP00000006450	ENSLOCP00000012349
ENSACAP00000020101	ENSLOCP00000012336
ENSACAP00000003697	ENSLOCP00000020213
ENSACAP00000003684	ENSLOCP00000020214
ENSACAP00000021004	ENSLOCP00000001894
ENSACAP00000010293	ENSLOCP00000006247
ENSACAP00000023319	ENSLOCP00000012176
ENSACAP00000005594	ENSLOCP00000014722
ENSACAP00000008109	ENSLOCP00000009358
ENSACAP00000015543	ENSLOCP00000020426
ENSACAP00000022398	ENSLOCP00000006899
ENSACAP00000008947	ENSLOCP00000019725
ENSACAP00000010774	ENSLOCP00000018203
ENSACAP00000014072	ENSLOCP00000014625
ENSACAP00000011900	ENSLOCP00000011702
ENSACAP00000020690	ENSLOCP00000004154
ENSACAP00000009364	ENSLOCP00000017471
ENSACAP00000001779	ENSLOCP00000011163
ENSACAP00000005299	ENSLOCP00000020287
ENSACAP00000012130	ENSLOCP00000007217
ENSACAP00000008363	ENSLOCP00000000876
ENSACAP00000003188	ENSLOCP00000003376
ENSACAP00000009106	ENSLOCP00000011255
ENSACAP00000014036	ENSLOCP00000021189
ENSACAP00000007060	ENSLOCP00000002235
ENSACAP00000017578	ENSLOCP00000003249
ENSACAP00000012829	ENSLOCP00000019473
ENSACAP00000005032	ENSLOCP00000013472
ENSACAP00000005870	ENSLOCP00000019433
ENSACAP00000009679	ENSLOCP00000017623
ENSACAP00000017072	ENSLOCP00000003471
ENSACAP00000012489	ENSLOCP00000001969
ENSACAP00000020615	ENSLOCP00000022429
ENSACAP00000000594	ENSLOCP00000021935
ENSACAP00000016644	ENSLOCP00000022309
ENSACAP00000000809	ENSLOCP00000019632
ENSACAP00000008014	ENSLOCP00000017842
ENSACAP00000011635	ENSLOCP00000019045
ENSACAP00000004810	ENSLOCP00000019295
ENSACAP00000021872	ENSLOCP00000014495
ENSACAP00000000027	ENSLOCP00000002207
ENSACAP00000000226	ENSLOCP00000011741
ENSACAP00000007738	ENSLOCP00000000046
ENSACAP00000013047	ENSLOCP00000016875
ENSACAP00000020901	ENSLOCP00000014518
ENSACAP00000003852	ENSLOCP00000017175
ENSACAP00000002156	ENSLOCP00000010114
ENSACAP00000006137	ENSLOCP00000011158
ENSACAP00000017488	ENSLOCP00000006055
ENSACAP00000021463	ENSLOCP00000013253
ENSACAP00000000981	ENSLOCP00000013984
ENSACAP00000009209	ENSLOCP00000021070
ENSACAP00000015115	ENSLOCP00000018776
ENSACAP00000012315	ENSLOCP00000007029
ENSACAP00000021250	ENSLOCP00000016847
ENSACAP00000016828	ENSLOCP00000013710
ENSACAP00000010767	ENSLOCP00000018177
ENSACAP00000016001	ENSLOCP00000015642
ENSACAP00000005065	ENSLOCP00000011542
ENSACAP00000000988	ENSLOCP00000012590
ENSACAP00000002892	ENSLOCP00000004821
ENSACAP00000001851	ENSLOCP00000006185
ENSACAP00000002010	ENSLOCP00000001873
ENSACAP00000007811	ENSLOCP00000000044
ENSACAP00000014205	ENSLOCP00000020944
ENSACAP00000003957	ENSLOCP00000009374
ENSACAP00000019837	ENSLOCP00000007623
ENSACAP00000005055	ENSLOCP00000021298
ENSACAP00000003452	ENSLOCP00000002575
ENSACAP00000022607	ENSLOCP00000013512
ENSACAP00000022561	ENSLOCP00000009795
ENSACAP00000007418	ENSLOCP00000003206
ENSACAP00000010717	ENSLOCP00000015875
ENSACAP00000023161	ENSLOCP00000006242
ENSACAP00000007133	ENSLOCP00000009760
ENSACAP00000009262	ENSLOCP00000005861
ENSACAP00000007144	ENSLOCP00000008215
ENSACAP00000007166	ENSLOCP00000008179
ENSACAP00000014451	ENSLOCP00000020161
ENSACAP00000011447	ENSLOCP00000020208
ENSACAP00000003423	ENSLOCP00000003504
ENSACAP00000014516	ENSLOCP00000018276
ENSACAP00000016589	ENSLOCP00000002245
ENSACAP00000016612	ENSLOCP00000005952
ENSACAP00000000766	ENSLOCP00000017532
ENSACAP00000001550	ENSLOCP00000021347
ENSACAP00000005884	ENSLOCP00000006072
ENSACAP00000015136	ENSLOCP00000005221
ENSACAP00000016217	ENSLOCP00000015458
ENSACAP00000001002	ENSLOCP00000006402
ENSACAP00000013260	ENSLOCP00000014030
ENSACAP00000010212	ENSLOCP00000004614
ENSACAP00000011210	ENSLOCP00000004050
ENSACAP00000012546	ENSLOCP00000011185
ENSACAP00000005192	ENSLOCP00000004811
ENSACAP00000016275	ENSLOCP00000000246
ENSACAP00000011119	ENSLOCP00000016808
ENSACAP00000016014	ENSLOCP00000013803
ENSACAP00000000189	ENSLOCP00000016806
ENSACAP00000018669	ENSLOCP00000000222
ENSACAP00000002209	ENSLOCP00000001823
ENSACAP00000007863	ENSLOCP00000003170
ENSACAP00000005144	ENSLOCP00000021302
ENSACAP00000013190	ENSLOCP00000002027
ENSACAP00000015982	ENSLOCP00000013996
ENSACAP00000003038	ENSLOCP00000000159
ENSACAP00000014062	ENSLOCP00000003313
ENSACAP00000017531	ENSLOCP00000005911
ENSACAP00000008252	ENSLOCP00000003804
ENSACAP00000016064	ENSLOCP00000009318
ENSACAP00000014392	ENSLOCP00000013492
ENSACAP00000022803	ENSLOCP00000000003
ENSACAP00000012143	ENSLOCP00000020482
ENSACAP00000002627	ENSLOCP00000005353
ENSACAP00000020312	ENSLOCP00000005332
ENSACAP00000001514	ENSLOCP00000008839
ENSACAP00000013258	ENSLOCP00000013953
ENSACAP00000012231	ENSLOCP00000010520
ENSACAP00000012123	ENSLOCP00000011038
ENSACAP00000010223	ENSLOCP00000015485
ENSACAP00000011216	ENSLOCP00000001520
ENSACAP00000011928	ENSLOCP00000021137
ENSACAP00000006406	ENSLOCP00000019545
ENSACAP00000016440	ENSLOCP00000002445
ENSACAP00000011920	ENSLOCP00000006609
ENSACAP00000011449	ENSLOCP00000007633
ENSACAP00000000792	ENSLOCP00000002749
ENSACAP00000019131	ENSLOCP00000007449
ENSACAP00000010667	ENSLOCP00000020390
ENSACAP00000008195	ENSLOCP00000019935
ENSACAP00000021848	ENSLOCP00000011379
ENSACAP00000009117	ENSLOCP00000017777
ENSACAP00000015939	ENSLOCP00000018190
ENSACAP00000005631	ENSLOCP00000012033
ENSACAP00000000060	ENSLOCP00000000818
ENSACAP00000000062	ENSLOCP00000002181
ENSACAP00000016848	ENSLOCP00000018932
ENSACAP00000002993	ENSLOCP00000020033
ENSACAP00000014378	ENSLOCP00000001598
ENSACAP00000016349	ENSLOCP00000007296
ENSACAP00000007132	ENSLOCP00000011440
ENSACAP00000017264	ENSLOCP00000015471
ENSACAP00000002280	ENSLOCP00000014096
ENSACAP00000008704	ENSLOCP00000007844
ENSACAP00000002301	ENSLOCP00000014117
ENSACAP00000000982	ENSLOCP00000002613
ENSACAP00000006631	ENSLOCP00000008628
ENSACAP00000004423	ENSLOCP00000009922
ENSACAP00000009525	ENSLOCP00000004498
ENSACAP00000019584	ENSLOCP00000008910
ENSACAP00000011435	ENSLOCP00000002496
ENSACAP00000017519	ENSLOCP00000009982
ENSACAP00000018385	ENSLOCP00000016722
ENSACAP00000003635	ENSLOCP00000011965
ENSACAP00000006532	ENSLOCP00000020080
ENSACAP00000015536	ENSLOCP00000005783
ENSACAP00000007357	ENSLOCP00000019185
ENSACAP00000017648	ENSLOCP00000012674
ENSACAP00000004922	ENSLOCP00000020893
ENSACAP00000010908	ENSLOCP00000011473
ENSACAP00000016710	ENSLOCP00000005296
ENSACAP00000022499	ENSLOCP00000003287
ENSACAP00000003450	ENSLOCP00000010604
ENSACAP00000017120	ENSLOCP00000003378
ENSACAP00000000624	ENSLOCP00000010054
ENSACAP00000007712	ENSLOCP00000007257
ENSACAP00000002813	ENSLOCP00000021652
ENSACAP00000003779	ENSLOCP00000022460
ENSACAP00000006838	ENSLOCP00000019618
ENSACAP00000003121	ENSLOCP00000008543
ENSACAP00000004681	ENSLOCP00000013145
ENSACAP00000008548	ENSLOCP00000021590
ENSACAP00000007583	ENSLOCP00000002170
ENSACAP00000019498	ENSLOCP00000008685
ENSACAP00000008475	ENSLOCP00000008726
ENSACAP00000004126	ENSLOCP00000004373
ENSACAP00000015588	ENSLOCP00000008789
ENSACAP00000017189	ENSLOCP00000010061
ENSACAP00000008306	ENSLOCP00000011092
ENSACAP00000016647	ENSLOCP00000021278
ENSACAP00000015154	ENSLOCP00000010840
ENSACAP00000005587	ENSLOCP00000012831
ENSACAP00000003316	ENSLOCP00000003355
ENSACAP00000006756	ENSLOCP00000021018
ENSACAP00000005040	ENSLOCP00000000167
ENSACAP00000011813	ENSLOCP00000015252
ENSACAP00000007413	ENSLOCP00000011013
ENSACAP00000007085	ENSLOCP00000011651
ENSACAP00000011502	ENSLOCP00000013287
ENSACAP00000010004	ENSLOCP00000008358
ENSACAP00000010045	ENSLOCP00000020447
ENSACAP00000020018	ENSLOCP00000014891
ENSACAP00000011328	ENSLOCP00000006896
ENSACAP00000000445	ENSLOCP00000018708
ENSACAP00000015725	ENSLOCP00000006698
ENSACAP00000015191	ENSLOCP00000001338
ENSACAP00000011167	ENSLOCP00000015784
ENSACAP00000008017	ENSLOCP00000018164
ENSACAP00000008008	ENSLOCP00000009322
ENSACAP00000004399	ENSLOCP00000012690
ENSACAP00000000803	ENSLOCP00000010217
ENSACAP00000003367	ENSLOCP00000015129
ENSACAP00000004184	ENSLOCP00000010059
ENSACAP00000007474	ENSLOCP00000016032
ENSACAP00000001458	ENSLOCP00000011120
ENSACAP00000014103	ENSLOCP00000004451
ENSACAP00000014765	ENSLOCP00000003772
ENSACAP00000004657	ENSLOCP00000014513
ENSACAP00000008815	ENSLOCP00000005710
ENSACAP00000016406	ENSLOCP00000004014
ENSACAP00000010376	ENSLOCP00000007253
ENSACAP00000001164	ENSLOCP00000019030
ENSACAP00000005810	ENSLOCP00000014694
ENSACAP00000011557	ENSLOCP00000004225
ENSACAP00000015652	ENSLOCP00000003011
ENSACAP00000013834	ENSLOCP00000007157
ENSACAP00000020730	ENSLOCP00000021695
ENSACAP00000002635	ENSLOCP00000010525
ENSACAP00000006227	ENSLOCP00000017345
ENSACAP00000005008	ENSLOCP00000015305
ENSACAP00000008138	ENSLOCP00000016622
ENSACAP00000004083	ENSLOCP00000019775
ENSACAP00000012175	ENSLOCP00000017587
ENSACAP00000011214	ENSLOCP00000020501
ENSACAP00000011080	ENSLOCP00000003311
ENSACAP00000015437	ENSLOCP00000010259
ENSACAP00000007790	ENSLOCP00000008128
ENSACAP00000011160	ENSLOCP00000008481
ENSACAP00000005916	ENSLOCP00000005652
ENSACAP00000016208	ENSLOCP00000009356
ENSACAP00000012562	ENSLOCP00000001805
ENSACAP00000015914	ENSLOCP00000014068
ENSACAP00000010954	ENSLOCP00000020186
ENSACAP00000021470	ENSLOCP00000013068
ENSACAP00000006737	ENSLOCP00000010723
ENSACAP00000006791	ENSLOCP00000010751
ENSACAP00000009962	ENSLOCP00000013990
ENSACAP00000010102	ENSLOCP00000009672
ENSACAP00000014348	ENSLOCP00000021427
ENSACAP00000017517	ENSLOCP00000006662
ENSACAP00000007409	ENSLOCP00000010135
ENSACAP00000005518	ENSLOCP00000006228
ENSACAP00000008283	ENSLOCP00000000800
ENSACAP00000012104	ENSLOCP00000008781
ENSACAP00000004731	ENSLOCP00000002761
ENSACAP00000005602	ENSLOCP00000005977
ENSACAP00000009797	ENSLOCP00000003646
ENSACAP00000020911	ENSLOCP00000018454
ENSACAP00000015474	ENSLOCP00000006716
ENSACAP00000003716	ENSLOCP00000011321
ENSACAP00000012914	ENSLOCP00000019560
ENSACAP00000016554	ENSLOCP00000005913
ENSACAP00000015593	ENSLOCP00000003782
ENSACAP00000017421	ENSLOCP00000016038
ENSACAP00000010082	ENSLOCP00000012784
ENSACAP00000019370	ENSLOCP00000007220
ENSACAP00000005303	ENSLOCP00000005472
ENSACAP00000008303	ENSLOCP00000014168
ENSACAP00000010652	ENSLOCP00000000168
ENSACAP00000015583	ENSLOCP00000010130
ENSACAP00000011008	ENSLOCP00000004123
ENSACAP00000020481	ENSLOCP00000005379
ENSACAP00000005226	ENSLOCP00000009388
ENSACAP00000008088	ENSLOCP00000005993
ENSACAP00000003237	ENSLOCP00000016715
ENSACAP00000002437	ENSLOCP00000002485
ENSACAP00000001065	ENSLOCP00000010022
ENSACAP00000007432	ENSLOCP00000004068
ENSACAP00000007938	ENSLOCP00000013462
ENSACAP00000015545	ENSLOCP00000018255
ENSACAP00000007692	ENSLOCP00000007915
ENSACAP00000002841	ENSLOCP00000010992
ENSACAP00000012202	ENSLOCP00000006907
ENSACAP00000005799	ENSLOCP00000017392
ENSACAP00000005716	ENSLOCP00000018843
ENSACAP00000009466	ENSLOCP00000011195
ENSACAP00000006764	ENSLOCP00000015154
ENSACAP00000011676	ENSLOCP00000018674
ENSACAP00000016136	ENSLOCP00000009105
ENSACAP00000007832	ENSLOCP00000002324
ENSACAP00000008342	ENSLOCP00000004176
ENSACAP00000000292	ENSLOCP00000004282
ENSACAP00000016592	ENSLOCP00000002233
ENSACAP00000001387	ENSLOCP00000021344
ENSACAP00000004700	ENSLOCP00000017437
ENSACAP00000016253	ENSLOCP00000007332
ENSACAP00000002693	ENSLOCP00000016692
ENSACAP00000005027	ENSLOCP00000009637
ENSACAP00000020603	ENSLOCP00000011477
ENSACAP00000002664	ENSLOCP00000010337
ENSACAP00000006327	ENSLOCP00000019684
ENSACAP00000015074	ENSLOCP00000020448
ENSACAP00000000234	ENSLOCP00000003567
ENSACAP00000016353	ENSLOCP00000010718
ENSACAP00000014973	ENSLOCP00000018366
ENSACAP00000005221	ENSLOCP00000013425
ENSACAP00000019924	ENSLOCP00000014830
ENSACAP00000021507	ENSLOCP00000007760
ENSACAP00000018980	ENSLOCP00000004463
ENSACAP00000007124	ENSLOCP00000009722
ENSACAP00000017651	ENSLOCP00000002448
ENSACAP00000021076	ENSLOCP00000003932
ENSACAP00000011453	ENSLOCP00000004011
ENSACAP00000001435	ENSLOCP00000002374
ENSACAP00000010853	ENSLOCP00000001500
ENSACAP00000020401	ENSLOCP00000004242
ENSACAP00000006453	ENSLOCP00000011089
ENSACAP00000012667	ENSLOCP00000016565
ENSACAP00000002092	ENSLOCP00000013304
ENSACAP00000020519	ENSLOCP00000018142
ENSACAP00000012381	ENSLOCP00000017846
ENSACAP00000017326	ENSLOCP00000014700
ENSACAP00000004402	ENSLOCP00000007534
ENSACAP00000016922	ENSLOCP00000003529
ENSACAP00000006419	ENSLOCP00000016401
ENSACAP00000008402	ENSLOCP00000007057
ENSACAP00000010275	ENSLOCP00000010689
ENSACAP00000003460	ENSLOCP00000014210
ENSACAP00000005918	ENSLOCP00000018245
ENSACAP00000008890	ENSLOCP00000004841
ENSACAP00000010473	ENSLOCP00000005570
ENSACAP00000002138	ENSLOCP00000002447
ENSACAP00000008651	ENSLOCP00000004148
ENSACAP00000006753	ENSLOCP00000016582
ENSACAP00000001891	ENSLOCP00000019749
ENSACAP00000012645	ENSLOCP00000017826
ENSACAP00000016035	ENSLOCP00000018478
ENSACAP00000012239	ENSLOCP00000020976
ENSACAP00000022406	ENSLOCP00000020203
ENSACAP00000015850	ENSLOCP00000012519
ENSACAP00000000098	ENSLOCP00000014207
ENSACAP00000005328	ENSLOCP00000020679
ENSACAP00000007568	ENSLOCP00000012005
ENSACAP00000009697	ENSLOCP00000003330
ENSACAP00000014333	ENSLOCP00000002611
ENSACAP00000000069	ENSLOCP00000001895
ENSACAP00000011496	ENSLOCP00000018089
ENSACAP00000013638	ENSLOCP00000021223
ENSACAP00000002360	ENSLOCP00000005462
ENSACAP00000008788	ENSLOCP00000019143
ENSACAP00000011764	ENSLOCP00000017875
ENSACAP00000001354	ENSLOCP00000007152
ENSACAP00000003677	ENSLOCP00000018765
ENSACAP00000014160	ENSLOCP00000016689
ENSACAP00000004990	ENSLOCP00000009744
ENSACAP00000010477	ENSLOCP00000010411
ENSACAP00000010901	ENSLOCP00000007095
ENSACAP00000003541	ENSLOCP00000004760
ENSACAP00000001030	ENSLOCP00000009579
ENSACAP00000012873	ENSLOCP00000002781
ENSACAP00000009688	ENSLOCP00000009822
ENSACAP00000016226	ENSLOCP00000004134
ENSACAP00000009314	ENSLOCP00000017556
ENSACAP00000001074	ENSLOCP00000007716
ENSACAP00000011982	ENSLOCP00000009183
ENSACAP00000015922	ENSLOCP00000011977
ENSACAP00000016351	ENSLOCP00000004543
ENSACAP00000021025	ENSLOCP00000008045
ENSACAP00000011452	ENSLOCP00000018336
ENSACAP00000014831	ENSLOCP00000011743
ENSACAP00000004483	ENSLOCP00000004852
ENSACAP00000022711	ENSLOCP00000014275
ENSACAP00000001127	ENSLOCP00000014296
ENSACAP00000013194	ENSLOCP00000014267
ENSACAP00000011919	ENSLOCP00000017734
ENSACAP00000016452	ENSLOCP00000007190
ENSACAP00000008110	ENSLOCP00000007552
ENSACAP00000007345	ENSLOCP00000008912
ENSACAP00000004248	ENSLOCP00000016143
ENSACAP00000010090	ENSLOCP00000011268
ENSACAP00000012660	ENSLOCP00000014255
ENSACAP00000016181	ENSLOCP00000015416
ENSACAP00000017024	ENSLOCP00000014402
ENSACAP00000014873	ENSLOCP00000010755
ENSACAP00000002634	ENSLOCP00000010301
ENSACAP00000010493	ENSLOCP00000004403
ENSACAP00000004991	ENSLOCP00000016384
ENSACAP00000012299	ENSLOCP00000019211
ENSACAP00000002580	ENSLOCP00000007969
ENSACAP00000017382	ENSLOCP00000014935
ENSACAP00000019166	ENSLOCP00000016441
ENSACAP00000004912	ENSLOCP00000003103
ENSACAP00000004525	ENSLOCP00000003263
ENSACAP00000003480	ENSLOCP00000002966
ENSACAP00000015035	ENSLOCP00000013149
ENSACAP00000013027	ENSLOCP00000004702
ENSACAP00000010949	ENSLOCP00000008084
ENSACAP00000005327	ENSLOCP00000004920
ENSACAP00000019022	ENSLOCP00000017316
ENSACAP00000001577	ENSLOCP00000002321
ENSACAP00000016618	ENSLOCP00000011921
ENSACAP00000014723	ENSLOCP00000013274
ENSACAP00000022465	ENSLOCP00000015509
ENSACAP00000004166	ENSLOCP00000000745
ENSACAP00000014143	ENSLOCP00000007657
ENSACAP00000014223	ENSLOCP00000019895
ENSACAP00000016319	ENSLOCP00000004097
ENSACAP00000004859	ENSLOCP00000002772
ENSACAP00000007835	ENSLOCP00000011424
ENSACAP00000016259	ENSLOCP00000000611
ENSACAP00000003381	ENSLOCP00000007064
ENSACAP00000014235	ENSLOCP00000011679
ENSACAP00000002316	ENSLOCP00000015542
ENSACAP00000013882	ENSLOCP00000015277
ENSACAP00000000312	ENSLOCP00000012075
ENSACAP00000007273	ENSLOCP00000000813
ENSACAP00000009601	ENSLOCP00000009666
ENSACAP00000012181	ENSLOCP00000008113
ENSACAP00000005938	ENSLOCP00000017376
ENSACAP00000017152	ENSLOCP00000018940
ENSACAP00000014045	ENSLOCP00000017609
ENSACAP00000003095	ENSLOCP00000013227
ENSACAP00000010438	ENSLOCP00000009084
ENSACAP00000006802	ENSLOCP00000014125
ENSACAP00000000255	ENSLOCP00000001838
ENSACAP00000015220	ENSLOCP00000002962
ENSACAP00000014749	ENSLOCP00000003146
ENSACAP00000004143	ENSLOCP00000010450
ENSACAP00000010300	ENSLOCP00000006384
ENSACAP00000010100	ENSLOCP00000016723
ENSACAP00000016309	ENSLOCP00000004098
ENSACAP00000008039	ENSLOCP00000005348
ENSACAP00000011014	ENSLOCP00000001908
ENSACAP00000000116	ENSLOCP00000002105
ENSACAP00000011700	ENSLOCP00000003347
ENSACAP00000020950	ENSLOCP00000020568
ENSACAP00000015656	ENSLOCP00000009151
ENSACAP00000005364	ENSLOCP00000016453
ENSACAP00000013895	ENSLOCP00000013460
ENSACAP00000006857	ENSLOCP00000003278
ENSACAP00000013368	ENSLOCP00000017197
ENSACAP00000010049	ENSLOCP00000002012
ENSACAP00000012756	ENSLOCP00000022407
ENSACAP00000007555	ENSLOCP00000017946
ENSACAP00000014838	ENSLOCP00000020924
ENSACAP00000006929	ENSLOCP00000019441
ENSACAP00000000627	ENSLOCP00000008031
ENSACAP00000006051	ENSLOCP00000008516
ENSACAP00000006030	ENSLOCP00000011043
ENSACAP00000005200	ENSLOCP00000020169
ENSACAP00000017085	ENSLOCP00000000807
ENSACAP00000015839	ENSLOCP00000008421
ENSACAP00000020539	ENSLOCP00000020167
ENSACAP00000012833	ENSLOCP00000004616
ENSACAP00000002652	ENSLOCP00000012295
ENSACAP00000002871	ENSLOCP00000012285
ENSACAP00000009535	ENSLOCP00000005140
ENSACAP00000001235	ENSLOCP00000013816
ENSACAP00000000677	ENSLOCP00000001079
ENSACAP00000013157	ENSLOCP00000013735
ENSACAP00000010105	ENSLOCP00000013449
ENSACAP00000000539	ENSLOCP00000006181
ENSACAP00000013484	ENSLOCP00000003148
ENSACAP00000005762	ENSLOCP00000009464
ENSACAP00000021260	ENSLOCP00000006489
ENSACAP00000010492	ENSLOCP00000021150
ENSACAP00000002604	ENSLOCP00000012853
ENSACAP00000009851	ENSLOCP00000003947
ENSACAP00000005440	ENSLOCP00000006065
ENSACAP00000012475	ENSLOCP00000006858
ENSACAP00000011315	ENSLOCP00000017921
ENSACAP00000008365	ENSLOCP00000020471
ENSACAP00000009206	ENSLOCP00000004308
ENSACAP00000020660	ENSLOCP00000009616
ENSACAP00000002273	ENSLOCP00000009019
ENSACAP00000014984	ENSLOCP00000001778
ENSACAP00000002857	ENSLOCP00000010343
ENSACAP00000009605	ENSLOCP00000005080
ENSACAP00000000371	ENSLOCP00000011956
ENSACAP00000022120	ENSLOCP00000017420
ENSACAP00000007351	ENSLOCP00000001998
ENSACAP00000003073	ENSLOCP00000004985
ENSACAP00000015084	ENSLOCP00000010504
ENSACAP00000015690	ENSLOCP00000010342
ENSACAP00000014625	ENSLOCP00000001425
ENSACAP00000022720	ENSLOCP00000001975
ENSACAP00000016033	ENSLOCP00000012734
ENSACAP00000011236	ENSLOCP00000014091
ENSACAP00000006904	ENSLOCP00000014553
ENSACAP00000010678	ENSLOCP00000007003
ENSACAP00000013644	ENSLOCP00000012228
ENSACAP00000013962	ENSLOCP00000002815
ENSACAP00000006911	ENSLOCP00000016440
ENSACAP00000011639	ENSLOCP00000010439
ENSACAP00000008250	ENSLOCP00000007490
ENSACAP00000005246	ENSLOCP00000010438
ENSACAP00000003435	ENSLOCP00000019916
ENSACAP00000013953	ENSLOCP00000008670
ENSACAP00000002199	ENSLOCP00000016820
ENSACAP00000005451	ENSLOCP00000008952
ENSACAP00000009946	ENSLOCP00000011725
ENSACAP00000005341	ENSLOCP00000018155
ENSACAP00000004888	ENSLOCP00000018551
ENSACAP00000010729	ENSLOCP00000006404
ENSACAP00000014643	ENSLOCP00000001788
ENSACAP00000012306	ENSLOCP00000007013
ENSACAP00000016876	ENSLOCP00000017561
ENSACAP00000012919	ENSLOCP00000019112
ENSACAP00000002265	ENSLOCP00000020782
ENSACAP00000003075	ENSLOCP00000010907
ENSACAP00000015895	ENSLOCP00000009708
ENSACAP00000007089	ENSLOCP00000009331
ENSACAP00000018784	ENSLOCP00000011051
ENSACAP00000009716	ENSLOCP00000014798
ENSACAP00000012917	ENSLOCP00000020362
ENSACAP00000019304	ENSLOCP00000021272
ENSACAP00000001567	ENSLOCP00000013196
ENSACAP00000001539	ENSLOCP00000012184
ENSACAP00000008087	ENSLOCP00000016583
ENSACAP00000008472	ENSLOCP00000016348
ENSACAP00000001783	ENSLOCP00000004572
ENSACAP00000000378	ENSLOCP00000012068
ENSACAP00000018835	ENSLOCP00000018138
ENSACAP00000005311	ENSLOCP00000005599
ENSACAP00000005250	ENSLOCP00000002644
ENSACAP00000008653	ENSLOCP00000018900
ENSACAP00000022847	ENSLOCP00000012567
ENSACAP00000001336	ENSLOCP00000020306
ENSACAP00000022923	ENSLOCP00000019769
ENSACAP00000021854	ENSLOCP00000012411
ENSACAP00000012025	ENSLOCP00000020230
ENSACAP00000009397	ENSLOCP00000019139
ENSACAP00000014644	ENSLOCP00000019635
ENSACAP00000015050	ENSLOCP00000001806
ENSACAP00000006549	ENSLOCP00000013981
ENSACAP00000010660	ENSLOCP00000006928
ENSACAP00000011827	ENSLOCP00000011695
ENSACAP00000009266	ENSLOCP00000009231
ENSACAP00000015367	ENSLOCP00000002893
ENSACAP00000011365	ENSLOCP00000013146
ENSACAP00000005331	ENSLOCP00000004693
ENSACAP00000022818	ENSLOCP00000009506
ENSACAP00000014114	ENSLOCP00000008821
ENSACAP00000012498	ENSLOCP00000002852
ENSACAP00000014528	ENSLOCP00000018162
ENSACAP00000004997	ENSLOCP00000001715
ENSACAP00000000388	ENSLOCP00000014281
ENSACAP00000008334	ENSLOCP00000007117
ENSACAP00000005034	ENSLOCP00000017202
ENSACAP00000001338	ENSLOCP00000003854
ENSACAP00000004133	ENSLOCP00000016880
ENSACAP00000010596	ENSLOCP00000005322
ENSACAP00000002042	ENSLOCP00000013736
ENSACAP00000015020	ENSLOCP00000018691
ENSACAP00000017381	ENSLOCP00000005451
ENSACAP00000000252	ENSLOCP00000016910
ENSACAP00000008027	ENSLOCP00000005760
ENSACAP00000022119	ENSLOCP00000000999
ENSACAP00000016694	ENSLOCP00000012922
ENSACAP00000000233	ENSLOCP00000011733
ENSACAP00000004917	ENSLOCP00000002819
ENSACAP00000004134	ENSLOCP00000005105
ENSACAP00000012400	ENSLOCP00000018761
ENSACAP00000018100	ENSLOCP00000003846
ENSACAP00000003882	ENSLOCP00000020462
ENSACAP00000001773	ENSLOCP00000013229
ENSACAP00000008764	ENSLOCP00000007137
ENSACAP00000008247	ENSLOCP00000019391
ENSACAP00000015591	ENSLOCP00000009135
ENSACAP00000018954	ENSLOCP00000013389
ENSACAP00000006109	ENSLOCP00000015294
ENSACAP00000004015	ENSLOCP00000018282
ENSACAP00000002953	ENSLOCP00000019874
ENSACAP00000014226	ENSLOCP00000001620
ENSACAP00000015357	ENSLOCP00000013917
ENSACAP00000001190	ENSLOCP00000001993
ENSACAP00000008301	ENSLOCP00000021139
ENSACAP00000010139	ENSLOCP00000014911
ENSACAP00000008145	ENSLOCP00000011469
ENSACAP00000014810	ENSLOCP00000003030
ENSACAP00000005940	ENSLOCP00000003512
ENSACAP00000001777	ENSLOCP00000008157
ENSACAP00000003493	ENSLOCP00000000511
ENSACAP00000017329	ENSLOCP00000016179
ENSACAP00000014441	ENSLOCP00000007458
ENSACAP00000012050	ENSLOCP00000011968
ENSACAP00000003927	ENSLOCP00000021444
ENSACAP00000001229	ENSLOCP00000011151
ENSACAP00000011223	ENSLOCP00000009883
ENSACAP00000004429	ENSLOCP00000006762
ENSACAP00000012522	ENSLOCP00000000702
ENSACAP00000005446	ENSLOCP00000011852
ENSACAP00000006540	ENSLOCP00000019564
ENSACAP00000002247	ENSLOCP00000012768
ENSACAP00000004389	ENSLOCP00000005645
ENSACAP00000011548	ENSLOCP00000017956
ENSACAP00000011680	ENSLOCP00000017680
ENSACAP00000015686	ENSLOCP00000018564
ENSACAP00000015129	ENSLOCP00000000253
ENSACAP00000000362	ENSLOCP00000012436
ENSACAP00000004337	ENSLOCP00000019962
ENSACAP00000017717	ENSLOCP00000013872
ENSACAP00000008595	ENSLOCP00000020166
ENSACAP00000015710	ENSLOCP00000007654
ENSACAP00000004766	ENSLOCP00000016433
ENSACAP00000002909	ENSLOCP00000004184
ENSACAP00000014177	ENSLOCP00000001591
ENSACAP00000016651	ENSLOCP00000009092
ENSACAP00000009428	ENSLOCP00000011580
ENSACAP00000004113	ENSLOCP00000019949
ENSACAP00000010910	ENSLOCP00000002909
ENSACAP00000003084	ENSLOCP00000008090
ENSACAP00000002963	ENSLOCP00000016301
ENSACAP00000008618	ENSLOCP00000007075
ENSACAP00000008857	ENSLOCP00000003717
ENSACAP00000009610	ENSLOCP00000018648
ENSACAP00000014522	ENSLOCP00000013828
ENSACAP00000010174	ENSLOCP00000001155
ENSACAP00000006441	ENSLOCP00000020117
ENSACAP00000015529	ENSLOCP00000015882
ENSACAP00000006043	ENSLOCP00000018924
ENSACAP00000011168	ENSLOCP00000014823
ENSACAP00000008502	ENSLOCP00000007802
ENSACAP00000014931	ENSLOCP00000007183
ENSACAP00000013533	ENSLOCP00000020928
ENSACAP00000023320	ENSLOCP00000015386
ENSACAP00000007341	ENSLOCP00000005237
ENSACAP00000013647	ENSLOCP00000011607
ENSACAP00000014904	ENSLOCP00000003340
ENSACAP00000013059	ENSLOCP00000001670
ENSACAP00000005721	ENSLOCP00000017706
ENSACAP00000000020	ENSLOCP00000020561
ENSACAP00000006325	ENSLOCP00000008873
ENSACAP00000005835	ENSLOCP00000001934
ENSACAP00000002931	ENSLOCP00000011338
ENSACAP00000009775	ENSLOCP00000010972
ENSACAP00000009887	ENSLOCP00000001672
ENSACAP00000016009	ENSLOCP00000014059
ENSACAP00000002274	ENSLOCP00000012855
ENSACAP00000019047	ENSLOCP00000011571
ENSACAP00000000056	ENSLOCP00000008166
ENSACAP00000016170	ENSLOCP00000018669
ENSACAP00000009705	ENSLOCP00000002134
ENSACAP00000003731	ENSLOCP00000016110
ENSACAP00000003204	ENSLOCP00000003362
ENSACAP00000017171	ENSLOCP00000009902
ENSACAP00000021486	ENSLOCP00000015286
ENSACAP00000011570	ENSLOCP00000005069
ENSACAP00000003196	ENSLOCP00000007127
ENSACAP00000020251	ENSLOCP00000015077
ENSACAP00000016008	ENSLOCP00000011966
ENSACAP00000009462	ENSLOCP00000021548
ENSACAP00000015735	ENSLOCP00000004043
ENSACAP00000017527	ENSLOCP00000009868
ENSACAP00000014914	ENSLOCP00000000646
ENSACAP00000004062	ENSLOCP00000002993
ENSACAP00000012046	ENSLOCP00000020985
ENSACAP00000014398	ENSLOCP00000017801
ENSACAP00000011701	ENSLOCP00000014828
ENSACAP00000011673	ENSLOCP00000000783
ENSACAP00000000157	ENSLOCP00000018321
ENSACAP00000001285	ENSLOCP00000002331
ENSACAP00000001729	ENSLOCP00000012475
ENSACAP00000012569	ENSLOCP00000011687
ENSACAP00000009683	ENSLOCP00000015455
ENSACAP00000013365	ENSLOCP00000015429
ENSACAP00000002152	ENSLOCP00000015768
ENSACAP00000006089	ENSLOCP00000014609
ENSACAP00000002615	ENSLOCP00000016818
ENSACAP00000013805	ENSLOCP00000018531
ENSACAP00000020817	ENSLOCP00000004411
ENSACAP00000017509	ENSLOCP00000006636
ENSACAP00000006304	ENSLOCP00000003339
ENSACAP00000013457	ENSLOCP00000003153
ENSACAP00000012219	ENSLOCP00000020190
ENSACAP00000009475	ENSLOCP00000009110
ENSACAP00000015902	ENSLOCP00000016532
ENSACAP00000004902	ENSLOCP00000017243
ENSACAP00000017543	ENSLOCP00000022379
ENSACAP00000006641	ENSLOCP00000011160
ENSACAP00000010497	ENSLOCP00000018952
ENSACAP00000008035	ENSLOCP00000001516
ENSACAP00000011988	ENSLOCP00000004814
ENSACAP00000018355	ENSLOCP00000012999
ENSACAP00000009426	ENSLOCP00000005990
ENSACAP00000006651	ENSLOCP00000014079
ENSACAP00000011490	ENSLOCP00000007639
ENSACAP00000011863	ENSLOCP00000017739
ENSACAP00000014732	ENSLOCP00000019482
ENSACAP00000000612	ENSLOCP00000001810
ENSACAP00000011465	ENSLOCP00000001994
ENSACAP00000003949	ENSLOCP00000006832
ENSACAP00000000033	ENSLOCP00000018022
ENSACAP00000005126	ENSLOCP00000012401
ENSACAP00000003652	ENSLOCP00000010126
ENSACAP00000013573	ENSLOCP00000003100
ENSACAP00000003358	ENSLOCP00000020695
ENSACAP00000013187	ENSLOCP00000017851
ENSACAP00000004033	ENSLOCP00000007858
ENSACAP00000004297	ENSLOCP00000018584
ENSACAP00000022849	ENSLOCP00000003007
ENSACAP00000023344	ENSLOCP00000001825
ENSACAP00000021793	ENSLOCP00000015733
ENSACAP00000008827	ENSLOCP00000008736
ENSACAP00000014151	ENSLOCP00000004474
ENSACAP00000021805	ENSLOCP00000019571
ENSACAP00000020091	ENSLOCP00000009042
ENSACAP00000020770	ENSLOCP00000022250
ENSACAP00000012264	ENSLOCP00000020073
ENSACAP00000005507	ENSLOCP00000016392
ENSACAP00000000830	ENSLOCP00000019535
ENSACAP00000017176	ENSLOCP00000015763
ENSACAP00000012265	ENSLOCP00000003025
ENSACAP00000005482	ENSLOCP00000013336
ENSACAP00000006260	ENSLOCP00000008635
ENSACAP00000014820	ENSLOCP00000011134
ENSACAP00000020487	ENSLOCP00000018477
ENSACAP00000012984	ENSLOCP00000010296
ENSACAP00000002180	ENSLOCP00000011431
ENSACAP00000023365	ENSLOCP00000006145
ENSACAP00000012420	ENSLOCP00000003881
ENSACAP00000014261	ENSLOCP00000019890
ENSACAP00000013528	ENSLOCP00000003343
ENSACAP00000002300	ENSLOCP00000004961
ENSACAP00000003616	ENSLOCP00000012361
ENSACAP00000015601	ENSLOCP00000017515
ENSACAP00000008924	ENSLOCP00000022011
ENSACAP00000018911	ENSLOCP00000021520
ENSACAP00000022180	ENSLOCP00000017503
ENSACAP00000007845	ENSLOCP00000018736
ENSACAP00000016236	ENSLOCP00000004711
ENSACAP00000016190	ENSLOCP00000004668
ENSACAP00000007881	ENSLOCP00000019008
ENSACAP00000004259	ENSLOCP00000016162
ENSACAP00000009761	ENSLOCP00000012000
ENSACAP00000012220	ENSLOCP00000014482
ENSACAP00000001296	ENSLOCP00000013133
ENSACAP00000012600	ENSLOCP00000018741
ENSACAP00000002268	ENSLOCP00000016984
ENSACAP00000010685	ENSLOCP00000015166
ENSACAP00000012707	ENSLOCP00000018183
ENSACAP00000001188	ENSLOCP00000012703
ENSACAP00000006800	ENSLOCP00000012800
ENSACAP00000003548	ENSLOCP00000006211
ENSACAP00000005966	ENSLOCP00000015163
ENSACAP00000006803	ENSLOCP00000019036
ENSACAP00000012481	ENSLOCP00000002866
ENSACAP00000020434	ENSLOCP00000015801
ENSACAP00000001047	ENSLOCP00000008338
ENSACAP00000002413	ENSLOCP00000004541
ENSACAP00000006575	ENSLOCP00000005061
ENSACAP00000011611	ENSLOCP00000008900
ENSACAP00000001853	ENSLOCP00000003975
ENSACAP00000007570	ENSLOCP00000003197
ENSACAP00000001952	ENSLOCP00000020412
ENSACAP00000009773	ENSLOCP00000011468
ENSACAP00000006955	ENSLOCP00000005146
ENSACAP00000007310	ENSLOCP00000018326
ENSACAP00000011533	ENSLOCP00000019136
ENSACAP00000006790	ENSLOCP00000011723
ENSACAP00000004455	ENSLOCP00000001102
ENSACAP00000012718	ENSLOCP00000011666
ENSACAP00000011715	ENSLOCP00000018375
ENSACAP00000023411	ENSLOCP00000019614
ENSACAP00000007762	ENSLOCP00000001764
ENSACAP00000005513	ENSLOCP00000017810
ENSACAP00000007810	ENSLOCP00000011665
ENSACAP00000008508	ENSLOCP00000002449
ENSACAP00000017127	ENSLOCP00000010074
ENSACAP00000008914	ENSLOCP00000018588
ENSACAP00000000408	ENSLOCP00000012820
ENSACAP00000002072	ENSLOCP00000004869
ENSACAP00000020570	ENSLOCP00000013311
ENSACAP00000011391	ENSLOCP00000019031
ENSACAP00000008709	ENSLOCP00000017806
ENSACAP00000005268	ENSLOCP00000019282
ENSACAP00000000634	ENSLOCP00000009287
ENSACAP00000015311	ENSLOCP00000004908
ENSACAP00000013153	ENSLOCP00000007803
ENSACAP00000006455	ENSLOCP00000016544
ENSACAP00000013351	ENSLOCP00000022450
ENSACAP00000017582	ENSLOCP00000004488
ENSACAP00000002973	ENSLOCP00000020024
ENSACAP00000008901	ENSLOCP00000020859
ENSACAP00000007261	ENSLOCP00000007832
ENSACAP00000002043	ENSLOCP00000000434
ENSACAP00000015626	ENSLOCP00000012948
ENSACAP00000008566	ENSLOCP00000005193
ENSACAP00000011097	ENSLOCP00000017728
ENSACAP00000010499	ENSLOCP00000010194
ENSACAP00000015185	ENSLOCP00000001695
ENSACAP00000012182	ENSLOCP00000007926
ENSACAP00000007799	ENSLOCP00000010024
ENSACAP00000013383	ENSLOCP00000012287
ENSACAP00000013786	ENSLOCP00000010787
ENSACAP00000007998	ENSLOCP00000009015
ENSACAP00000008314	ENSLOCP00000005707
ENSACAP00000001967	ENSLOCP00000007270
ENSACAP00000000374	ENSLOCP00000001138
ENSACAP00000012309	ENSLOCP00000017723
ENSACAP00000003800	ENSLOCP00000003444
ENSACAP00000003309	ENSLOCP00000009598
ENSACAP00000014849	ENSLOCP00000007261
ENSACAP00000007342	ENSLOCP00000004135
ENSACAP00000011642	ENSLOCP00000013207
ENSACAP00000023153	ENSLOCP00000012976
ENSACAP00000004913	ENSLOCP00000000415
ENSACAP00000013983	ENSLOCP00000006812
ENSACAP00000009189	ENSLOCP00000009757
ENSACAP00000013443	ENSLOCP00000015890
ENSACAP00000004765	ENSLOCP00000017296
ENSACAP00000016111	ENSLOCP00000002959
ENSACAP00000014867	ENSLOCP00000012293
ENSACAP00000000709	ENSLOCP00000008921
ENSACAP00000012234	ENSLOCP00000004566
ENSACAP00000005911	ENSLOCP00000017647
ENSACAP00000020582	ENSLOCP00000013027
ENSACAP00000005939	ENSLOCP00000019246
ENSACAP00000010914	ENSLOCP00000020958
ENSACAP00000003065	ENSLOCP00000013329
ENSACAP00000010309	ENSLOCP00000020020
ENSACAP00000010114	ENSLOCP00000011815
ENSACAP00000001146	ENSLOCP00000018621
ENSACAP00000017617	ENSLOCP00000014743
ENSACAP00000008317	ENSLOCP00000019986
ENSACAP00000011925	ENSLOCP00000014809
ENSACAP00000009776	ENSLOCP00000017744
ENSACAP00000000468	ENSLOCP00000002141
ENSACAP00000007988	ENSLOCP00000015111
ENSACAP00000002667	ENSLOCP00000012558
ENSACAP00000016124	ENSLOCP00000015214
ENSACAP00000013154	ENSLOCP00000017714
ENSACAP00000005500	ENSLOCP00000019071
ENSACAP00000000364	ENSLOCP00000017819
ENSACAP00000022276	ENSLOCP00000019228
ENSACAP00000015744	ENSLOCP00000010744
ENSACAP00000014337	ENSLOCP00000005744
ENSACAP00000001666	ENSLOCP00000015918
ENSACAP00000006488	ENSLOCP00000018527
ENSACAP00000010738	ENSLOCP00000008221
ENSACAP00000014391	ENSLOCP00000011415
ENSACAP00000001348	ENSLOCP00000019579
ENSACAP00000014128	ENSLOCP00000011235
ENSACAP00000005057	ENSLOCP00000012400
ENSACAP00000003243	ENSLOCP00000020366
ENSACAP00000012863	ENSLOCP00000015030
ENSACAP00000012680	ENSLOCP00000019222
ENSACAP00000011973	ENSLOCP00000005304
ENSACAP00000015429	ENSLOCP00000012990
ENSACAP00000006776	ENSLOCP00000008430
ENSACAP00000006744	ENSLOCP00000008449
ENSACAP00000015745	ENSLOCP00000006386
ENSACAP00000010798	ENSLOCP00000006552
ENSACAP00000003528	ENSLOCP00000004758
ENSACAP00000004880	ENSLOCP00000002795
ENSACAP00000015570	ENSLOCP00000006989
ENSACAP00000008928	ENSLOCP00000009541
ENSACAP00000019354	ENSLOCP00000001720
ENSACAP00000015983	ENSLOCP00000012908
ENSACAP00000011379	ENSLOCP00000005284
ENSACAP00000009909	ENSLOCP00000019998
ENSACAP00000016343	ENSLOCP00000005669
ENSACAP00000002415	ENSLOCP00000001526
ENSACAP00000015869	ENSLOCP00000015545
ENSACAP00000007139	ENSLOCP00000016467
ENSACAP00000004256	ENSLOCP00000007719
ENSACAP00000013094	ENSLOCP00000011559
ENSACAP00000013758	ENSLOCP00000000905
ENSACAP00000001980	ENSLOCP00000017033
ENSACAP00000012302	ENSLOCP00000014189
ENSACAP00000020702	ENSLOCP00000012706
ENSACAP00000010825	ENSLOCP00000018401
ENSACAP00000003333	ENSLOCP00000001293
ENSACAP00000012470	ENSLOCP00000020578
ENSACAP00000009060	ENSLOCP00000012140
ENSACAP00000016209	ENSLOCP00000009819
ENSACAP00000016819	ENSLOCP00000009711
ENSACAP00000006542	ENSLOCP00000011771
ENSACAP00000011949	ENSLOCP00000004489
ENSACAP00000014367	ENSLOCP00000013077
ENSACAP00000011992	ENSLOCP00000004508
ENSACAP00000023353	ENSLOCP00000013069
ENSACAP00000008425	ENSLOCP00000018070
ENSACAP00000007987	ENSLOCP00000019832
ENSACAP00000004977	ENSLOCP00000009838
ENSACAP00000016174	ENSLOCP00000013341
ENSACAP00000008123	ENSLOCP00000001575
ENSACAP00000009824	ENSLOCP00000019355
ENSACAP00000008348	ENSLOCP00000006607
ENSACAP00000002614	ENSLOCP00000014941
ENSACAP00000020002	ENSLOCP00000018086
ENSACAP00000013404	ENSLOCP00000012302
ENSACAP00000006550	ENSLOCP00000019627
ENSACAP00000007510	ENSLOCP00000002090
ENSACAP00000014358	ENSLOCP00000019443
ENSACAP00000010741	ENSLOCP00000014617
ENSACAP00000002766	ENSLOCP00000000952
ENSACAP00000014681	ENSLOCP00000013123
ENSACAP00000010564	ENSLOCP00000002971
ENSACAP00000022355	ENSLOCP00000013438
ENSACAP00000022186	ENSLOCP00000013808
ENSACAP00000004615	ENSLOCP00000017026
ENSACAP00000007650	ENSLOCP00000007886
ENSACAP00000002234	ENSLOCP00000014078
ENSACAP00000013635	ENSLOCP00000012819
ENSACAP00000014722	ENSLOCP00000005420
ENSACAP00000007814	ENSLOCP00000004277
ENSACAP00000017321	ENSLOCP00000008462
ENSACAP00000003436	ENSLOCP00000009646
ENSACAP00000015411	ENSLOCP00000003587
ENSACAP00000004560	ENSLOCP00000019971
ENSACAP00000013998	ENSLOCP00000005132
ENSACAP00000008291	ENSLOCP00000000129
ENSACAP00000007377	ENSLOCP00000007165
ENSACAP00000011188	ENSLOCP00000005492
ENSACAP00000009223	ENSLOCP00000003143
ENSACAP00000000679	ENSLOCP00000017530
ENSACAP00000007730	ENSLOCP00000002180
ENSACAP00000003147	ENSLOCP00000011058
ENSACAP00000003039	ENSLOCP00000018227
ENSACAP00000016617	ENSLOCP00000018983
ENSACAP00000014249	ENSLOCP00000009701
ENSACAP00000013601	ENSLOCP00000019366
ENSACAP00000004012	ENSLOCP00000012323
ENSACAP00000010986	ENSLOCP00000010206
ENSACAP00000012986	ENSLOCP00000011350
ENSACAP00000004468	ENSLOCP00000014458
ENSACAP00000018089	ENSLOCP00000018762
ENSACAP00000001565	ENSLOCP00000010451
ENSACAP00000007100	ENSLOCP00000002062
ENSACAP00000013238	ENSLOCP00000005657
ENSACAP00000017451	ENSLOCP00000021334
ENSACAP00000017551	ENSLOCP00000006771
ENSACAP00000007677	ENSLOCP00000013623
ENSACAP00000015326	ENSLOCP00000005307
ENSACAP00000012079	ENSLOCP00000007240
ENSACAP00000006545	ENSLOCP00000005873
ENSACAP00000015823	ENSLOCP00000002617
ENSACAP00000004771	ENSLOCP00000010367
ENSACAP00000003053	ENSLOCP00000005491
ENSACAP00000002261	ENSLOCP00000015756
ENSACAP00000014969	ENSLOCP00000018367
ENSACAP00000005859	ENSLOCP00000020507
ENSACAP00000012715	ENSLOCP00000014486
ENSACAP00000006432	ENSLOCP00000016551
ENSACAP00000009128	ENSLOCP00000018689
ENSACAP00000017366	ENSLOCP00000005062
ENSACAP00000016399	ENSLOCP00000007478
ENSACAP00000010268	ENSLOCP00000020015
ENSACAP00000017158	ENSLOCP00000007755
ENSACAP00000000012	ENSLOCP00000008105
ENSACAP00000016804	ENSLOCP00000009714
ENSACAP00000018703	ENSLOCP00000001481
ENSACAP00000017529	ENSLOCP00000013922
ENSACAP00000017496	ENSLOCP00000004786
ENSACAP00000005297	ENSLOCP00000001794
ENSACAP00000014436	ENSLOCP00000018487
ENSACAP00000017150	ENSLOCP00000020023
ENSACAP00000014078	ENSLOCP00000020704
ENSACAP00000014526	ENSLOCP00000003149
ENSACAP00000017040	ENSLOCP00000018889
ENSACAP00000009816	ENSLOCP00000014646
ENSACAP00000002542	ENSLOCP00000014965
ENSACAP00000006835	ENSLOCP00000019623
ENSACAP00000013615	ENSLOCP00000012262
ENSACAP00000013243	ENSLOCP00000017761
ENSACAP00000000042	ENSLOCP00000003577
ENSACAP00000022456	ENSLOCP00000000965
ENSACAP00000017313	ENSLOCP00000018979
ENSACAP00000000966	ENSLOCP00000022461
ENSACAP00000008328	ENSLOCP00000009670
ENSACAP00000000243	ENSLOCP00000004300
ENSACAP00000014687	ENSLOCP00000006023
ENSACAP00000014287	ENSLOCP00000019855
ENSACAP00000004196	ENSLOCP00000005897
ENSACAP00000002548	ENSLOCP00000001909
ENSACAP00000000747	ENSLOCP00000010432
ENSACAP00000016483	ENSLOCP00000004476
ENSACAP00000017064	ENSLOCP00000021088
ENSACAP00000010990	ENSLOCP00000018466
ENSACAP00000005968	ENSLOCP00000008791
ENSACAP00000002030	ENSLOCP00000019231
ENSACAP00000023186	ENSLOCP00000010954
ENSACAP00000015453	ENSLOCP00000000345
ENSACAP00000004496	ENSLOCP00000004982
ENSACAP00000014269	ENSLOCP00000021901
ENSACAP00000012596	ENSLOCP00000011678
ENSACAP00000011460	ENSLOCP00000015751
ENSACAP00000001984	ENSLOCP00000020245
ENSACAP00000015347	ENSLOCP00000005875
ENSACAP00000002465	ENSLOCP00000020295
ENSACAP00000006510	ENSLOCP00000008533
ENSACAP00000004125	ENSLOCP00000017077
ENSACAP00000011772	ENSLOCP00000005770
ENSACAP00000014085	ENSLOCP00000020358
ENSACAP00000011755	ENSLOCP00000013837
ENSACAP00000009925	ENSLOCP00000000854
ENSACAP00000009333	ENSLOCP00000021222
ENSACAP00000007275	ENSLOCP00000018007
ENSACAP00000016663	ENSLOCP00000012878
ENSACAP00000016663	ENSLOCP00000012890
ENSACAP00000022675	ENSLOCP00000000149
ENSACAP00000022157	ENSLOCP00000017154
ENSACAP00000021841	ENSLOCP00000021765
ENSACAP00000021697	ENSLOCP00000021683
ENSACAP00000018714	ENSLOCP00000002206
ENSACAP00000004823	ENSLOCP00000014709
ENSACAP00000015009	ENSLOCP00000013191
ENSACAP00000007927	ENSLOCP00000013002
ENSACAP00000009116	ENSLOCP00000017305
ENSACAP00000011978	ENSLOCP00000003599
ENSACAP00000001281	ENSLOCP00000001818
ENSACAP00000012382	ENSLOCP00000000497
ENSACAP00000005764	ENSLOCP00000005278
ENSACAP00000022074	ENSLOCP00000008274
ENSACAP00000009014	ENSLOCP00000018599
ENSACAP00000012396	ENSLOCP00000004275
ENSACAP00000016729	ENSLOCP00000019974
ENSACAP00000012942	ENSLOCP00000003448
ENSACAP00000001425	ENSLOCP00000016550
ENSACAP00000012358	ENSLOCP00000015492
ENSACAP00000013841	ENSLOCP00000010298
ENSACAP00000015960	ENSLOCP00000007403
ENSACAP00000023183	ENSLOCP00000018783
ENSACAP00000007066	ENSLOCP00000017568
ENSACAP00000014440	ENSLOCP00000007625
ENSACAP00000018411	ENSLOCP00000017375
ENSACAP00000008266	ENSLOCP00000006634
ENSACAP00000007473	ENSLOCP00000007411
ENSACAP00000007349	ENSLOCP00000005117
ENSACAP00000021037	ENSLOCP00000019428
ENSACAP00000001759	ENSLOCP00000008883
ENSACAP00000009096	ENSLOCP00000021061
ENSACAP00000017772	ENSLOCP00000015567
ENSACAP00000002764	ENSLOCP00000012579
ENSACAP00000012725	ENSLOCP00000019225
ENSACAP00000008007	ENSLOCP00000019070
ENSACAP00000020688	ENSLOCP00000019073
ENSACAP00000001914	ENSLOCP00000016280
ENSACAP00000020374	ENSLOCP00000012850
ENSACAP00000003654	ENSLOCP00000005747
ENSACAP00000015856	ENSLOCP00000003827
ENSACAP00000015628	ENSLOCP00000012806
ENSACAP00000015639	ENSLOCP00000012813
ENSACAP00000015663	ENSLOCP00000012881
ENSACAP00000013653	ENSLOCP00000008393
ENSACAP00000014383	ENSLOCP00000007479
ENSACAP00000017314	ENSLOCP00000016181
ENSACAP00000016063	ENSLOCP00000001513
ENSACAP00000012070	ENSLOCP00000018710
ENSACAP00000009081	ENSLOCP00000009846
ENSACAP00000003373	ENSLOCP00000004493
ENSACAP00000005989	ENSLOCP00000013177
ENSACAP00000012727	ENSLOCP00000006816
ENSACAP00000007957	ENSLOCP00000009182
ENSACAP00000001884	ENSLOCP00000002538
ENSACAP00000004238	ENSLOCP00000014685
ENSACAP00000007900	ENSLOCP00000010487
ENSACAP00000011354	ENSLOCP00000014587
ENSACAP00000007913	ENSLOCP00000000026
ENSACAP00000001386	ENSLOCP00000018359
ENSACAP00000010855	ENSLOCP00000015529
ENSACAP00000009648	ENSLOCP00000011522
ENSACAP00000005053	ENSLOCP00000001685
ENSACAP00000014865	ENSLOCP00000002767
ENSACAP00000003317	ENSLOCP00000012439
ENSACAP00000003290	ENSLOCP00000014927
ENSACAP00000013835	ENSLOCP00000016948
ENSACAP00000014194	ENSLOCP00000015618
ENSACAP00000012502	ENSLOCP00000019400
ENSACAP00000013812	ENSLOCP00000016036
ENSACAP00000020359	ENSLOCP00000012722
ENSACAP00000019267	ENSLOCP00000007311
ENSACAP00000006397	ENSLOCP00000014968
ENSACAP00000006350	ENSLOCP00000018768
ENSACAP00000008906	ENSLOCP00000004652
ENSACAP00000015112	ENSLOCP00000007368
ENSACAP00000011324	ENSLOCP00000011664
ENSACAP00000014578	ENSLOCP00000002033
ENSACAP00000012360	ENSLOCP00000004675
ENSACAP00000007948	ENSLOCP00000008004
ENSACAP00000011916	ENSLOCP00000017807
ENSACAP00000000759	ENSLOCP00000007843
ENSACAP00000017197	ENSLOCP00000001085
ENSACAP00000009085	ENSLOCP00000007624
ENSACAP00000014052	ENSLOCP00000008187
ENSACAP00000010001	ENSLOCP00000013704
ENSACAP00000002308	ENSLOCP00000006906
ENSACAP00000021624	ENSLOCP00000020119
ENSACAP00000004696	ENSLOCP00000013138
ENSACAP00000000053	ENSLOCP00000002524
ENSACAP00000003007	ENSLOCP00000004941
ENSACAP00000017556	ENSLOCP00000005592
ENSACAP00000010533	ENSLOCP00000021197
ENSACAP00000008568	ENSLOCP00000009498
ENSACAP00000014636	ENSLOCP00000002996
ENSACAP00000019791	ENSLOCP00000005953
ENSACAP00000017696	ENSLOCP00000006910
ENSACAP00000004966	ENSLOCP00000004423
ENSACAP00000001595	ENSLOCP00000012258
ENSACAP00000014777	ENSLOCP00000002343
ENSACAP00000002477	ENSLOCP00000010821
ENSACAP00000015737	ENSLOCP00000008742
ENSACAP00000018228	ENSLOCP00000015271
ENSACAP00000017486	ENSLOCP00000004223
ENSACAP00000012806	ENSLOCP00000021340
ENSACAP00000009007	ENSLOCP00000008690
ENSACAP00000011987	ENSLOCP00000015114
ENSACAP00000008411	ENSLOCP00000009610
ENSACAP00000015742	ENSLOCP00000004062
ENSACAP00000007338	ENSLOCP00000000897
ENSACAP00000000241	ENSLOCP00000012042
ENSACAP00000015845	ENSLOCP00000006961
ENSACAP00000009570	ENSLOCP00000013748
ENSACAP00000019518	ENSLOCP00000013708
ENSACAP00000005266	ENSLOCP00000015139
ENSACAP00000005257	ENSLOCP00000018993
ENSACAP00000016825	ENSLOCP00000009773
ENSACAP00000017501	ENSLOCP00000014563
ENSACAP00000001182	ENSLOCP00000007891
ENSACAP00000015702	ENSLOCP00000012893
ENSACAP00000013733	ENSLOCP00000010267
ENSACAP00000012152	ENSLOCP00000001991
ENSACAP00000022765	ENSLOCP00000016326
ENSACAP00000011309	ENSLOCP00000017936
ENSACAP00000011562	ENSLOCP00000002876
ENSACAP00000011886	ENSLOCP00000012621
ENSACAP00000007659	ENSLOCP00000016642
ENSACAP00000005370	ENSLOCP00000019459
ENSACAP00000016318	ENSLOCP00000014502
ENSACAP00000022223	ENSLOCP00000019600
ENSACAP00000018095	ENSLOCP00000002606
ENSACAP00000016945	ENSLOCP00000007197
ENSACAP00000022122	ENSLOCP00000020398
ENSACAP00000010663	ENSLOCP00000009033
ENSACAP00000009991	ENSLOCP00000003686
ENSACAP00000000458	ENSLOCP00000007012
ENSACAP00000003739	ENSLOCP00000007195
ENSACAP00000007328	ENSLOCP00000002960
ENSACAP00000008970	ENSLOCP00000017397
ENSACAP00000005137	ENSLOCP00000019918
ENSACAP00000012415	ENSLOCP00000008264
ENSACAP00000013247	ENSLOCP00000017196
ENSACAP00000014470	ENSLOCP00000020336
ENSACAP00000014174	ENSLOCP00000017289
ENSACAP00000008305	ENSLOCP00000015142
ENSACAP00000002438	ENSLOCP00000012510
ENSACAP00000020635	ENSLOCP00000018742
ENSACAP00000022842	ENSLOCP00000008147
ENSACAP00000013745	ENSLOCP00000007303
ENSACAP00000007530	ENSLOCP00000009050
ENSACAP00000017663	ENSLOCP00000015396
ENSACAP00000010097	ENSLOCP00000013457
ENSACAP00000006908	ENSLOCP00000011701
ENSACAP00000015638	ENSLOCP00000001429
ENSACAP00000006814	ENSLOCP00000019450
ENSACAP00000001447	ENSLOCP00000001638
ENSACAP00000002631	ENSLOCP00000005312
ENSACAP00000011134	ENSLOCP00000011689
ENSACAP00000008867	ENSLOCP00000009365
ENSACAP00000009046	ENSLOCP00000021043
ENSACAP00000000669	ENSLOCP00000008931
ENSACAP00000015515	ENSLOCP00000000350
ENSACAP00000014179	ENSLOCP00000020122
ENSACAP00000004329	ENSLOCP00000018702
ENSACAP00000013085	ENSLOCP00000007667
ENSACAP00000017219	ENSLOCP00000003757
ENSACAP00000012786	ENSLOCP00000016502
ENSACAP00000008957	ENSLOCP00000004246
ENSACAP00000012157	ENSLOCP00000007288
ENSACAP00000017179	ENSLOCP00000009894
ENSACAP00000005868	ENSLOCP00000016250
ENSACAP00000012426	ENSLOCP00000006977
ENSACAP00000015565	ENSLOCP00000009297
ENSACAP00000007154	ENSLOCP00000005937
ENSACAP00000005851	ENSLOCP00000004321
ENSACAP00000005788	ENSLOCP00000012478
ENSACAP00000017714	ENSLOCP00000006559
ENSACAP00000006718	ENSLOCP00000011739
ENSACAP00000005875	ENSLOCP00000018852
ENSACAP00000007647	ENSLOCP00000002689
ENSACAP00000005572	ENSLOCP00000014733
ENSACAP00000015815	ENSLOCP00000011238
ENSACAP00000002216	ENSLOCP00000020279
ENSACAP00000007027	ENSLOCP00000011676
ENSACAP00000010106	ENSLOCP00000008323
ENSACAP00000007219	ENSLOCP00000007102
ENSACAP00000013224	ENSLOCP00000015164
ENSACAP00000007714	ENSLOCP00000021950
ENSACAP00000005826	ENSLOCP00000007229
ENSACAP00000002632	ENSLOCP00000003412
ENSACAP00000014805	ENSLOCP00000016068
ENSACAP00000002279	ENSLOCP00000016976
ENSACAP00000001749	ENSLOCP00000021360
ENSACAP00000013195	ENSLOCP00000005619
ENSACAP00000000073	ENSLOCP00000001957
ENSACAP00000006808	ENSLOCP00000020071
ENSACAP00000012010	ENSLOCP00000006901
ENSACAP00000017894	ENSLOCP00000002910
ENSACAP00000005202	ENSLOCP00000004743
ENSACAP00000012428	ENSLOCP00000002913
ENSACAP00000004220	ENSLOCP00000022019
ENSACAP00000014368	ENSLOCP00000011873
ENSACAP00000018788	ENSLOCP00000007574
ENSACAP00000006159	ENSLOCP00000017581
ENSACAP00000014210	ENSLOCP00000019451
ENSACAP00000023043	ENSLOCP00000000951
ENSACAP00000015417	ENSLOCP00000005835
ENSACAP00000014439	ENSLOCP00000020086
ENSACAP00000003915	ENSLOCP00000011944
ENSACAP00000009373	ENSLOCP00000002602
ENSACAP00000003597	ENSLOCP00000011974
ENSACAP00000010280	ENSLOCP00000021254
ENSACAP00000000838	ENSLOCP00000006233
ENSACAP00000004211	ENSLOCP00000004049
ENSACAP00000012197	ENSLOCP00000009317
ENSACAP00000002742	ENSLOCP00000015168
ENSACAP00000001671	ENSLOCP00000021356
ENSACAP00000011375	ENSLOCP00000012428
ENSACAP00000006692	ENSLOCP00000008512
ENSACAP00000007941	ENSLOCP00000003447
ENSACAP00000016701	ENSLOCP00000009811
ENSACAP00000021804	ENSLOCP00000015672
ENSACAP00000021732	ENSLOCP00000005766
ENSACAP00000006016	ENSLOCP00000020636
ENSACAP00000008386	ENSLOCP00000001383
ENSACAP00000012949	ENSLOCP00000015270
ENSACAP00000012891	ENSLOCP00000012876
ENSACAP00000015060	ENSLOCP00000005023
ENSACAP00000012955	ENSLOCP00000018801
ENSACAP00000003322	ENSLOCP00000021097
ENSACAP00000003407	ENSLOCP00000018042
ENSACAP00000014414	ENSLOCP00000020253
ENSACAP00000018929	ENSLOCP00000013056
ENSACAP00000010559	ENSLOCP00000004116
ENSACAP00000015463	ENSLOCP00000008639
ENSACAP00000011293	ENSLOCP00000012993
ENSACAP00000007007	ENSLOCP00000019060
ENSACAP00000016818	ENSLOCP00000013725
ENSACAP00000008189	ENSLOCP00000018040
ENSACAP00000022031	ENSLOCP00000016838
ENSACAP00000013091	ENSLOCP00000011173
ENSACAP00000020759	ENSLOCP00000015087
ENSACAP00000015210	ENSLOCP00000005091
ENSACAP00000008969	ENSLOCP00000008469
ENSACAP00000016005	ENSLOCP00000011861
ENSACAP00000017656	ENSLOCP00000002533
ENSACAP00000011086	ENSLOCP00000020351
ENSACAP00000014735	ENSLOCP00000013350
ENSACAP00000000961	ENSLOCP00000020375
ENSACAP00000008418	ENSLOCP00000019960
ENSACAP00000005880	ENSLOCP00000016824
ENSACAP00000021935	ENSLOCP00000019751
ENSACAP00000017504	ENSLOCP00000009952
ENSACAP00000007523	ENSLOCP00000002754
ENSACAP00000006158	ENSLOCP00000017178
ENSACAP00000013012	ENSLOCP00000013694
ENSACAP00000000293	ENSLOCP00000001161
ENSACAP00000006127	ENSLOCP00000007342
ENSACAP00000003589	ENSLOCP00000017462
ENSACAP00000007155	ENSLOCP00000009703
ENSACAP00000007102	ENSLOCP00000009741
ENSACAP00000003932	ENSLOCP00000015354
ENSACAP00000000379	ENSLOCP00000022333
ENSACAP00000000267	ENSLOCP00000009571
ENSACAP00000001448	ENSLOCP00000001195
ENSACAP00000005579	ENSLOCP00000003820
ENSACAP00000006748	ENSLOCP00000007415
ENSACAP00000017126	ENSLOCP00000021085
ENSACAP00000016616	ENSLOCP00000013920
ENSACAP00000011741	ENSLOCP00000019529
ENSACAP00000018517	ENSLOCP00000007504
ENSACAP00000011730	ENSLOCP00000000961
ENSACAP00000001927	ENSLOCP00000019290
ENSACAP00000001574	ENSLOCP00000021352
ENSACAP00000020361	ENSLOCP00000006082
ENSACAP00000023034	ENSLOCP00000006002
ENSACAP00000013359	ENSLOCP00000021692
ENSACAP00000015296	ENSLOCP00000022459
ENSACAP00000011756	ENSLOCP00000021920
ENSACAP00000009994	ENSLOCP00000019085
ENSACAP00000001253	ENSLOCP00000020846
ENSACAP00000015765	ENSLOCP00000011857
ENSACAP00000006080	ENSLOCP00000006151
ENSACAP00000001578	ENSLOCP00000000919
ENSACAP00000004214	ENSLOCP00000006919
ENSACAP00000009400	ENSLOCP00000011317
ENSACAP00000009203	ENSLOCP00000022440
ENSACAP00000004469	ENSLOCP00000012660
ENSACAP00000018039	ENSLOCP00000009230
ENSACAP00000008682	ENSLOCP00000014539
ENSACAP00000007347	ENSLOCP00000004563
ENSACAP00000013267	ENSLOCP00000020393
ENSACAP00000012980	ENSLOCP00000015174
ENSACAP00000016753	ENSLOCP00000009326
ENSACAP00000011274	ENSLOCP00000010362
ENSACAP00000016466	ENSLOCP00000015593
ENSACAP00000011840	ENSLOCP00000007291
ENSACAP00000009903	ENSLOCP00000014355
ENSACAP00000014374	ENSLOCP00000008872
ENSACAP00000018247	ENSLOCP00000001728
ENSACAP00000003336	ENSLOCP00000000326
ENSACAP00000015337	ENSLOCP00000019051
ENSACAP00000003049	ENSLOCP00000019265
ENSACAP00000013715	ENSLOCP00000017566
ENSACAP00000009895	ENSLOCP00000008782
ENSACAP00000015439	ENSLOCP00000001716
ENSACAP00000009871	ENSLOCP00000011931
ENSACAP00000019684	ENSLOCP00000001677
ENSACAP00000012253	ENSLOCP00000018135
ENSACAP00000002933	ENSLOCP00000001866
ENSACAP00000021405	ENSLOCP00000008784
ENSACAP00000010353	ENSLOCP00000001913
ENSACAP00000010296	ENSLOCP00000011416
ENSACAP00000015944	ENSLOCP00000016491
ENSACAP00000011749	ENSLOCP00000006665
ENSACAP00000013249	ENSLOCP00000014284
ENSACAP00000005926	ENSLOCP00000009461
ENSACAP00000006103	ENSLOCP00000007554
ENSACAP00000007298	ENSLOCP00000015210
ENSACAP00000013879	ENSLOCP00000015218
ENSACAP00000000936	ENSLOCP00000007388
ENSACAP00000000980	ENSLOCP00000006871
ENSACAP00000016986	ENSLOCP00000007597
ENSACAP00000008495	ENSLOCP00000006576
ENSACAP00000016460	ENSLOCP00000002353
ENSACAP00000012836	ENSLOCP00000004327
ENSACAP00000008089	ENSLOCP00000015581
ENSACAP00000014986	ENSLOCP00000007560
ENSACAP00000003264	ENSLOCP00000004732
ENSACAP00000022442	ENSLOCP00000010462
ENSACAP00000015467	ENSLOCP00000002838
ENSACAP00000014741	ENSLOCP00000008705
ENSACAP00000002600	ENSLOCP00000005850
ENSACAP00000011189	ENSLOCP00000016350
ENSACAP00000012824	ENSLOCP00000000295
ENSACAP00000006020	ENSLOCP00000008739
ENSACAP00000013847	ENSLOCP00000006421
ENSACAP00000011677	ENSLOCP00000009064
ENSACAP00000003114	ENSLOCP00000006580
ENSACAP00000015756	ENSLOCP00000018624
ENSACAP00000015599	ENSLOCP00000012190
ENSACAP00000012122	ENSLOCP00000013987
ENSACAP00000023392	ENSLOCP00000016999
ENSACAP00000003583	ENSLOCP00000009137
ENSACAP00000005286	ENSLOCP00000014129
ENSACAP00000017212	ENSLOCP00000014931
ENSACAP00000015232	ENSLOCP00000015917
ENSACAP00000016360	ENSLOCP00000000012
ENSACAP00000001831	ENSLOCP00000010552
ENSACAP00000008324	ENSLOCP00000014081
ENSACAP00000013075	ENSLOCP00000008337
ENSACAP00000015451	ENSLOCP00000021429
ENSACAP00000009071	ENSLOCP00000021090
ENSACAP00000003352	ENSLOCP00000022026
ENSACAP00000001825	ENSLOCP00000012280
ENSACAP00000015252	ENSLOCP00000018659
ENSACAP00000002708	ENSLOCP00000005298
ENSACAP00000012527	ENSLOCP00000013893
ENSACAP00000009938	ENSLOCP00000014241
ENSACAP00000010722	ENSLOCP00000018978
ENSACAP00000017815	ENSLOCP00000019891
ENSACAP00000009062	ENSLOCP00000015980
ENSACAP00000007884	ENSLOCP00000005381
ENSACAP00000012247	ENSLOCP00000013432
ENSACAP00000008255	ENSLOCP00000005097
ENSACAP00000002602	ENSLOCP00000012580
ENSACAP00000015633	ENSLOCP00000006953
ENSACAP00000000537	ENSLOCP00000003565
ENSACAP00000004499	ENSLOCP00000003318
ENSACAP00000008329	ENSLOCP00000021144
ENSACAP00000006795	ENSLOCP00000010429
ENSACAP00000015278	ENSLOCP00000021837
ENSACAP00000011055	ENSLOCP00000008438
ENSACAP00000002685	ENSLOCP00000022197
ENSACAP00000006709	ENSLOCP00000007387
ENSACAP00000016371	ENSLOCP00000018686
ENSACAP00000011004	ENSLOCP00000017619
ENSACAP00000000977	ENSLOCP00000007069
ENSACAP00000013007	ENSLOCP00000001710
ENSACAP00000011348	ENSLOCP00000012600
ENSACAP00000001870	ENSLOCP00000012292
ENSACAP00000005624	ENSLOCP00000016783
ENSACAP00000014494	ENSLOCP00000002721
ENSACAP00000019240	ENSLOCP00000019996
ENSACAP00000000984	ENSLOCP00000014995
ENSACAP00000014063	ENSLOCP00000005102
ENSACAP00000005993	ENSLOCP00000009686
ENSACAP00000008112	ENSLOCP00000001440
ENSACAP00000015449	ENSLOCP00000015017
ENSACAP00000004057	ENSLOCP00000014924
ENSACAP00000005689	ENSLOCP00000008774
ENSACAP00000014961	ENSLOCP00000014791
ENSACAP00000006995	ENSLOCP00000014651
ENSACAP00000011308	ENSLOCP00000008744
ENSACAP00000016172	ENSLOCP00000004775
ENSACAP00000014888	ENSLOCP00000004912
ENSACAP00000000770	ENSLOCP00000019570
ENSACAP00000017718	ENSLOCP00000006513
ENSACAP00000002967	ENSLOCP00000012804
ENSACAP00000008791	ENSLOCP00000004513
ENSACAP00000012319	ENSLOCP00000014622
ENSACAP00000015625	ENSLOCP00000018521
ENSACAP00000013710	ENSLOCP00000016935
ENSACAP00000017131	ENSLOCP00000003354
ENSACAP00000011839	ENSLOCP00000006590
ENSACAP00000008104	ENSLOCP00000013208
ENSACAP00000005828	ENSLOCP00000008798
ENSACAP00000011187	ENSLOCP00000007383
ENSACAP00000017311	ENSLOCP00000015516
ENSACAP00000016202	ENSLOCP00000015556
ENSACAP00000009515	ENSLOCP00000005158
ENSACAP00000016946	ENSLOCP00000008254
ENSACAP00000000957	ENSLOCP00000000642
ENSACAP00000000557	ENSLOCP00000012380
ENSACAP00000016469	ENSLOCP00000007170
ENSACAP00000004662	ENSLOCP00000015944
ENSACAP00000012859	ENSLOCP00000009691
ENSACAP00000003472	ENSLOCP00000018038
ENSACAP00000001246	ENSLOCP00000021343
ENSACAP00000007643	ENSLOCP00000011711
ENSACAP00000008009	ENSLOCP00000015118
ENSACAP00000002636	ENSLOCP00000010911
ENSACAP00000019516	ENSLOCP00000020687
ENSACAP00000008364	ENSLOCP00000018481
ENSACAP00000004649	ENSLOCP00000020035
ENSACAP00000015369	ENSLOCP00000005614
ENSACAP00000017589	ENSLOCP00000014978
ENSACAP00000017594	ENSLOCP00000014986
ENSACAP00000006594	ENSLOCP00000005829
ENSACAP00000014580	ENSLOCP00000005394
ENSACAP00000016992	ENSLOCP00000007087
ENSACAP00000002228	ENSLOCP00000000498
ENSACAP00000013096	ENSLOCP00000017221
ENSACAP00000005404	ENSLOCP00000020871
ENSACAP00000002786	ENSLOCP00000002017
ENSACAP00000006035	ENSLOCP00000017200
ENSACAP00000001468	ENSLOCP00000012161
ENSACAP00000019736	ENSLOCP00000018328
ENSACAP00000011958	ENSLOCP00000015840
ENSACAP00000006749	ENSLOCP00000000060
ENSACAP00000009047	ENSLOCP00000019334
ENSACAP00000014481	ENSLOCP00000009595
ENSACAP00000010030	ENSLOCP00000002053
ENSACAP00000006130	ENSLOCP00000015241
ENSACAP00000005830	ENSLOCP00000018848
ENSACAP00000002374	ENSLOCP00000015507
ENSACAP00000008018	ENSLOCP00000009280
ENSACAP00000012696	ENSLOCP00000013534
ENSACAP00000014814	ENSLOCP00000018148
ENSACAP00000002063	ENSLOCP00000013277
ENSACAP00000013130	ENSLOCP00000001226
ENSACAP00000003771	ENSLOCP00000004742
ENSACAP00000010109	ENSLOCP00000001048
ENSACAP00000016750	ENSLOCP00000014026
ENSACAP00000005383	ENSLOCP00000003984
ENSACAP00000009618	ENSLOCP00000016021
ENSACAP00000001532	ENSLOCP00000012499
ENSACAP00000000317	ENSLOCP00000020600
ENSACAP00000009031	ENSLOCP00000013635
ENSACAP00000003841	ENSLOCP00000001128
ENSACAP00000012771	ENSLOCP00000006646
ENSACAP00000016060	ENSLOCP00000008048
ENSACAP00000018066	ENSLOCP00000006680
ENSACAP00000003869	ENSLOCP00000010757
ENSACAP00000014429	ENSLOCP00000009442
ENSACAP00000001106	ENSLOCP00000016407
ENSACAP00000007441	ENSLOCP00000009355
ENSACAP00000003479	ENSLOCP00000005141
ENSACAP00000003057	ENSLOCP00000007790
ENSACAP00000012969	ENSLOCP00000001294
ENSACAP00000006667	ENSLOCP00000004307
ENSACAP00000001956	ENSLOCP00000001946
ENSACAP00000022146	ENSLOCP00000005364
ENSACAP00000013861	ENSLOCP00000018421
ENSACAP00000014647	ENSLOCP00000012394
ENSACAP00000006068	ENSLOCP00000009385
ENSACAP00000012201	ENSLOCP00000003957
ENSACAP00000018507	ENSLOCP00000008503
ENSACAP00000007068	ENSLOCP00000014610
ENSACAP00000006207	ENSLOCP00000016620
ENSACAP00000005659	ENSLOCP00000021285
ENSACAP00000006146	ENSLOCP00000006312
ENSACAP00000017685	ENSLOCP00000007097
ENSACAP00000020674	ENSLOCP00000006314
ENSACAP00000009403	ENSLOCP00000018542
ENSACAP00000001011	ENSLOCP00000004312
ENSACAP00000022986	ENSLOCP00000002395
ENSACAP00000023242	ENSLOCP00000019794
ENSACAP00000016028	ENSLOCP00000015390
ENSACAP00000012748	ENSLOCP00000014209
ENSACAP00000016873	ENSLOCP00000014074
ENSACAP00000006458	ENSLOCP00000014940
ENSACAP00000022750	ENSLOCP00000011939
ENSACAP00000013337	ENSLOCP00000009227
ENSACAP00000014598	ENSLOCP00000020249
ENSACAP00000003397	ENSLOCP00000014690
ENSACAP00000001635	ENSLOCP00000009564
ENSACAP00000001558	ENSLOCP00000013439
ENSACAP00000017164	ENSLOCP00000010880
ENSACAP00000014074	ENSLOCP00000020092
ENSACAP00000017177	ENSLOCP00000010906
ENSACAP00000009970	ENSLOCP00000015127
ENSACAP00000002410	ENSLOCP00000019424
ENSACAP00000003764	ENSLOCP00000015684
ENSACAP00000017386	ENSLOCP00000014045
ENSACAP00000003546	ENSLOCP00000011994
ENSACAP00000009483	ENSLOCP00000002555
ENSACAP00000011263	ENSLOCP00000008498
ENSACAP00000012773	ENSLOCP00000019471
ENSACAP00000017581	ENSLOCP00000003232
ENSACAP00000017065	ENSLOCP00000016288
ENSACAP00000021596	ENSLOCP00000006752
ENSACAP00000009943	ENSLOCP00000014493
ENSACAP00000015119	ENSLOCP00000006776
ENSACAP00000002287	ENSLOCP00000011554
ENSACAP00000013146	ENSLOCP00000004686
ENSACAP00000015169	ENSLOCP00000002982
ENSACAP00000000050	ENSLOCP00000002435
ENSACAP00000003711	ENSLOCP00000002142
ENSACAP00000015207	ENSLOCP00000007528
ENSACAP00000006309	ENSLOCP00000004486
ENSACAP00000000038	ENSLOCP00000020865
ENSACAP00000000912	ENSLOCP00000006073
ENSACAP00000008907	ENSLOCP00000004216
ENSACAP00000003085	ENSLOCP00000011779
ENSACAP00000016894	ENSLOCP00000014801
ENSACAP00000010221	ENSLOCP00000005780
ENSACAP00000013739	ENSLOCP00000013444
ENSACAP00000015174	ENSLOCP00000009818
ENSACAP00000004223	ENSLOCP00000006935
ENSACAP00000019520	ENSLOCP00000002410
ENSACAP00000011139	ENSLOCP00000020353
ENSACAP00000004781	ENSLOCP00000001422
ENSACAP00000004556	ENSLOCP00000002766
ENSACAP00000011319	ENSLOCP00000008981
ENSACAP00000004426	ENSLOCP00000021105
ENSACAP00000002618	ENSLOCP00000011756
ENSACAP00000010385	ENSLOCP00000013852
ENSACAP00000006186	ENSLOCP00000016630
ENSACAP00000008191	ENSLOCP00000016613
ENSACAP00000006980	ENSLOCP00000006720
ENSACAP00000016608	ENSLOCP00000013580
ENSACAP00000003999	ENSLOCP00000019771
ENSACAP00000008246	ENSLOCP00000015574
ENSACAP00000008730	ENSLOCP00000018581
ENSACAP00000000330	ENSLOCP00000020012
ENSACAP00000006393	ENSLOCP00000018060
ENSACAP00000007926	ENSLOCP00000004617
ENSACAP00000014941	ENSLOCP00000020918
ENSACAP00000016656	ENSLOCP00000005197
ENSACAP00000010835	ENSLOCP00000006147
ENSACAP00000006007	ENSLOCP00000020514
ENSACAP00000013695	ENSLOCP00000009204
ENSACAP00000011013	ENSLOCP00000018363
ENSACAP00000000248	ENSLOCP00000018416
ENSACAP00000000810	ENSLOCP00000007825
ENSACAP00000009915	ENSLOCP00000014420
ENSACAP00000006482	ENSLOCP00000017138
ENSACAP00000003967	ENSLOCP00000010866
ENSACAP00000003520	ENSLOCP00000013813
ENSACAP00000008631	ENSLOCP00000008268
ENSACAP00000002386	ENSLOCP00000006833
ENSACAP00000008533	ENSLOCP00000014521
ENSACAP00000012376	ENSLOCP00000013780
ENSACAP00000016666	ENSLOCP00000011952
ENSACAP00000012500	ENSLOCP00000003536
ENSACAP00000017384	ENSLOCP00000010352
ENSACAP00000012031	ENSLOCP00000010399
ENSACAP00000005251	ENSLOCP00000004103
ENSACAP00000004686	ENSLOCP00000016785
ENSACAP00000017153	ENSLOCP00000015046
ENSACAP00000001244	ENSLOCP00000006063
ENSACAP00000007629	ENSLOCP00000003268
ENSACAP00000002918	ENSLOCP00000010961
ENSACAP00000012148	ENSLOCP00000006952
ENSACAP00000011691	ENSLOCP00000017973
ENSACAP00000009061	ENSLOCP00000009824
ENSACAP00000002167	ENSLOCP00000012553
ENSACAP00000012892	ENSLOCP00000013557
ENSACAP00000022695	ENSLOCP00000002415
ENSACAP00000011125	ENSLOCP00000015732
ENSACAP00000003273	ENSLOCP00000018931
ENSACAP00000016558	ENSLOCP00000007073
ENSACAP00000014653	ENSLOCP00000013157
ENSACAP00000000996	ENSLOCP00000005891
ENSACAP00000017376	ENSLOCP00000004021
ENSACAP00000001503	ENSLOCP00000021346
ENSACAP00000012304	ENSLOCP00000011692
ENSACAP00000001349	ENSLOCP00000008192
ENSACAP00000003529	ENSLOCP00000014152
ENSACAP00000009385	ENSLOCP00000004829
ENSACAP00000018362	ENSLOCP00000022344
ENSACAP00000005833	ENSLOCP00000009493
ENSACAP00000003761	ENSLOCP00000002091
ENSACAP00000008371	ENSLOCP00000013821
ENSACAP00000005206	ENSLOCP00000006865
ENSACAP00000004846	ENSLOCP00000008158
ENSACAP00000001051	ENSLOCP00000006282
ENSACAP00000006134	ENSLOCP00000016647
ENSACAP00000013341	ENSLOCP00000014265
ENSACAP00000002346	ENSLOCP00000001088
ENSACAP00000002151	ENSLOCP00000007972
ENSACAP00000015029	ENSLOCP00000018707
ENSACAP00000008005	ENSLOCP00000019836
ENSACAP00000016412	ENSLOCP00000002490
ENSACAP00000010115	ENSLOCP00000020010
ENSACAP00000003630	ENSLOCP00000010775
ENSACAP00000010055	ENSLOCP00000015853
ENSACAP00000015877	ENSLOCP00000015109
ENSACAP00000004055	ENSLOCP00000008065
ENSACAP00000013204	ENSLOCP00000017193
ENSACAP00000014434	ENSLOCP00000020327
ENSACAP00000006449	ENSLOCP00000019206
ENSACAP00000006424	ENSLOCP00000019204
ENSACAP00000011574	ENSLOCP00000007720
ENSACAP00000000087	ENSLOCP00000017719
ENSACAP00000014523	ENSLOCP00000013469
ENSACAP00000013188	ENSLOCP00000015453
ENSACAP00000009727	ENSLOCP00000015435
ENSACAP00000003139	ENSLOCP00000000119
ENSACAP00000000517	ENSLOCP00000021274
ENSACAP00000018406	ENSLOCP00000011203
ENSACAP00000004493	ENSLOCP00000014097
ENSACAP00000015006	ENSLOCP00000018793
ENSACAP00000014443	ENSLOCP00000018047
ENSACAP00000021844	ENSLOCP00000003171
ENSACAP00000023069	ENSLOCP00000011980
ENSACAP00000011046	ENSLOCP00000008415
ENSACAP00000009380	ENSLOCP00000013613
ENSACAP00000002608	ENSLOCP00000012528
ENSACAP00000003169	ENSLOCP00000013203
ENSACAP00000017614	ENSLOCP00000004066
ENSACAP00000004858	ENSLOCP00000014382
ENSACAP00000008700	ENSLOCP00000016275
ENSACAP00000014499	ENSLOCP00000020250
ENSACAP00000014353	ENSLOCP00000019502
ENSACAP00000021654	ENSLOCP00000001476
ENSACAP00000006279	ENSLOCP00000016439
ENSACAP00000015534	ENSLOCP00000014508
ENSACAP00000013532	ENSLOCP00000004843
ENSACAP00000004470	ENSLOCP00000020210
ENSACAP00000003506	ENSLOCP00000018032
ENSACAP00000003754	ENSLOCP00000015259
ENSACAP00000002925	ENSLOCP00000001966
ENSACAP00000012849	ENSLOCP00000010567
ENSACAP00000014874	ENSLOCP00000019881
ENSACAP00000011857	ENSLOCP00000007611
ENSACAP00000016361	ENSLOCP00000008548
ENSACAP00000000854	ENSLOCP00000010811
ENSACAP00000002833	ENSLOCP00000004796
ENSACAP00000012559	ENSLOCP00000021114
ENSACAP00000001157	ENSLOCP00000008320
ENSACAP00000016133	ENSLOCP00000001519
ENSACAP00000014673	ENSLOCP00000012127
ENSACAP00000011215	ENSLOCP00000018204
ENSACAP00000013467	ENSLOCP00000015645
ENSACAP00000008325	ENSLOCP00000020466
ENSACAP00000009634	ENSLOCP00000012680
ENSACAP00000016067	ENSLOCP00000022322
ENSACAP00000010067	ENSLOCP00000021861
ENSACAP00000013997	ENSLOCP00000013769
ENSACAP00000006082	ENSLOCP00000019778
ENSACAP00000001818	ENSLOCP00000001896
ENSACAP00000006381	ENSLOCP00000007225
ENSACAP00000010058	ENSLOCP00000005698
ENSACAP00000007977	ENSLOCP00000013022
ENSACAP00000003106	ENSLOCP00000018225
ENSACAP00000008692	ENSLOCP00000017251
ENSACAP00000009186	ENSLOCP00000012008
ENSACAP00000003603	ENSLOCP00000003166
ENSACAP00000017352	ENSLOCP00000016220
ENSACAP00000000869	ENSLOCP00000007447
ENSACAP00000015452	ENSLOCP00000010214
ENSACAP00000013246	ENSLOCP00000020386
ENSACAP00000012317	ENSLOCP00000004230
ENSACAP00000018347	ENSLOCP00000003508
ENSACAP00000005284	ENSLOCP00000017652
ENSACAP00000012888	ENSLOCP00000015394
ENSACAP00000002214	ENSLOCP00000003200
ENSACAP00000002183	ENSLOCP00000007566
ENSACAP00000006840	ENSLOCP00000008944
ENSACAP00000016121	ENSLOCP00000008720
ENSACAP00000003415	ENSLOCP00000010825
ENSACAP00000012684	ENSLOCP00000011246
ENSACAP00000016636	ENSLOCP00000021363
ENSACAP00000011424	ENSLOCP00000013066
ENSACAP00000008175	ENSLOCP00000000301
ENSACAP00000006218	ENSLOCP00000019452
ENSACAP00000005622	ENSLOCP00000017482
ENSACAP00000003690	ENSLOCP00000002700
ENSACAP00000005959	ENSLOCP00000007576
ENSACAP00000006715	ENSLOCP00000005772
ENSACAP00000003171	ENSLOCP00000000144
ENSACAP00000016840	ENSLOCP00000019239
ENSACAP00000014480	ENSLOCP00000016664
ENSACAP00000006290	ENSLOCP00000006291
ENSACAP00000002005	ENSLOCP00000004055
ENSACAP00000009719	ENSLOCP00000013687
ENSACAP00000022743	ENSLOCP00000017492
ENSACAP00000005096	ENSLOCP00000002058
ENSACAP00000023298	ENSLOCP00000013578
ENSACAP00000005843	ENSLOCP00000019728
ENSACAP00000001494	ENSLOCP00000019243
ENSACAP00000003394	ENSLOCP00000005171
ENSACAP00000005277	ENSLOCP00000002359
ENSACAP00000016539	ENSLOCP00000019429
ENSACAP00000004829	ENSLOCP00000019554
ENSACAP00000004076	ENSLOCP00000013928
ENSACAP00000008233	ENSLOCP00000014391
ENSACAP00000011240	ENSLOCP00000001548
ENSACAP00000021866	ENSLOCP00000006866
ENSACAP00000005050	ENSLOCP00000001179
ENSACAP00000023397	ENSLOCP00000019606
ENSACAP00000017196	ENSLOCP00000016175
ENSACAP00000014270	ENSLOCP00000011913
ENSACAP00000020004	ENSLOCP00000017772
ENSACAP00000011387	ENSLOCP00000009259
ENSACAP00000016535	ENSLOCP00000019431
ENSACAP00000005124	ENSLOCP00000002463
ENSACAP00000009874	ENSLOCP00000006246
ENSACAP00000009501	ENSLOCP00000011812
ENSACAP00000009866	ENSLOCP00000011790
ENSACAP00000013770	ENSLOCP00000006110
ENSACAP00000013607	ENSLOCP00000018147
ENSACAP00000006294	ENSLOCP00000020745
ENSACAP00000013301	ENSLOCP00000018048
ENSACAP00000008553	ENSLOCP00000003987
ENSACAP00000011641	ENSLOCP00000009799
ENSACAP00000022969	ENSLOCP00000004751
ENSACAP00000010250	ENSLOCP00000009694
ENSACAP00000020284	ENSLOCP00000021112
ENSACAP00000005392	ENSLOCP00000020417
ENSACAP00000019824	ENSLOCP00000010780
ENSACAP00000011605	ENSLOCP00000005421
[truncated: 8,163 more rows]
