# Supplementary material for: Reconstruction of proto-vertebrate, proto-cyclostome and proto-gnathostome genomes provides new insights into early vertebrate evolution
Source: Nat Commun. 2021 Jul 23;12:4489. doi: 10.1038/s41467-021-24573-z (PMC8302630; doi:10.1038/s41467-021-24573-z)
Supplement: Supplementary file 4 — Supplementary Data 1 [file 41467_2021_24573_MOESM4_ESM.zip › SuppData1/orthologs/ANOCA-MELGA.txt]

ENSACAP00000005936	ENSMGAP00000004951
ENSACAP00000017014	ENSMGAP00000003068
ENSACAP00000000964	ENSMGAP00000016060
ENSACAP00000013370	ENSMGAP00000000132
ENSACAP00000006833	ENSMGAP00000013265
ENSACAP00000005194	ENSMGAP00000013498
ENSACAP00000001737	ENSMGAP00000010739
ENSACAP00000013552	ENSMGAP00000004925
ENSACAP00000003212	ENSMGAP00000002621
ENSACAP00000019299	ENSMGAP00000011180
ENSACAP00000011250	ENSMGAP00000015197
ENSACAP00000011817	ENSMGAP00000003388
ENSACAP00000016107	ENSMGAP00000012833
ENSACAP00000005957	ENSMGAP00000002654
ENSACAP00000014027	ENSMGAP00000019425
ENSACAP00000008269	ENSMGAP00000002402
ENSACAP00000008564	ENSMGAP00000009217
ENSACAP00000009531	ENSMGAP00000002648
ENSACAP00000007380	ENSMGAP00000009326
ENSACAP00000003299	ENSMGAP00000012078
ENSACAP00000014328	ENSMGAP00000007525
ENSACAP00000009158	ENSMGAP00000001572
ENSACAP00000001723	ENSMGAP00000010575
ENSACAP00000006548	ENSMGAP00000000479
ENSACAP00000014601	ENSMGAP00000015491
ENSACAP00000005110	ENSMGAP00000013487
ENSACAP00000014675	ENSMGAP00000016149
ENSACAP00000014993	ENSMGAP00000018471
ENSACAP00000017344	ENSMGAP00000000415
ENSACAP00000012678	ENSMGAP00000000276
ENSACAP00000015321	ENSMGAP00000000909
ENSACAP00000011594	ENSMGAP00000012849
ENSACAP00000015067	ENSMGAP00000000973
ENSACAP00000003045	ENSMGAP00000015435
ENSACAP00000002376	ENSMGAP00000002277
ENSACAP00000015078	ENSMGAP00000010566
ENSACAP00000014992	ENSMGAP00000010545
ENSACAP00000012212	ENSMGAP00000017561
ENSACAP00000005988	ENSMGAP00000001323
ENSACAP00000007603	ENSMGAP00000018658
ENSACAP00000002119	ENSMGAP00000011060
ENSACAP00000023193	ENSMGAP00000006437
ENSACAP00000010068	ENSMGAP00000007584
ENSACAP00000005444	ENSMGAP00000000941
ENSACAP00000005623	ENSMGAP00000015605
ENSACAP00000016112	ENSMGAP00000017353
ENSACAP00000000193	ENSMGAP00000014132
ENSACAP00000010321	ENSMGAP00000003168
ENSACAP00000006987	ENSMGAP00000000271
ENSACAP00000005007	ENSMGAP00000010789
ENSACAP00000010047	ENSMGAP00000010388
ENSACAP00000018690	ENSMGAP00000011657
ENSACAP00000004219	ENSMGAP00000005618
ENSACAP00000015494	ENSMGAP00000016332
ENSACAP00000004798	ENSMGAP00000001450
ENSACAP00000001088	ENSMGAP00000005019
ENSACAP00000015698	ENSMGAP00000000922
ENSACAP00000004467	ENSMGAP00000014622
ENSACAP00000005873	ENSMGAP00000017433
ENSACAP00000001835	ENSMGAP00000003400
ENSACAP00000014840	ENSMGAP00000018942
ENSACAP00000008406	ENSMGAP00000004974
ENSACAP00000012838	ENSMGAP00000000263
ENSACAP00000009680	ENSMGAP00000004440
ENSACAP00000018412	ENSMGAP00000011375
ENSACAP00000020838	ENSMGAP00000018280
ENSACAP00000017650	ENSMGAP00000015477
ENSACAP00000008106	ENSMGAP00000009720
ENSACAP00000012446	ENSMGAP00000015641
ENSACAP00000006460	ENSMGAP00000012633
ENSACAP00000003419	ENSMGAP00000004973
ENSACAP00000012467	ENSMGAP00000015643
ENSACAP00000015858	ENSMGAP00000012790
ENSACAP00000000029	ENSMGAP00000014176
ENSACAP00000013670	ENSMGAP00000003923
ENSACAP00000001119	ENSMGAP00000005521
ENSACAP00000000552	ENSMGAP00000014885
ENSACAP00000015929	ENSMGAP00000013787
ENSACAP00000007492	ENSMGAP00000010708
ENSACAP00000000777	ENSMGAP00000005425
ENSACAP00000012669	ENSMGAP00000013930
ENSACAP00000011796	ENSMGAP00000006584
ENSACAP00000016817	ENSMGAP00000010970
ENSACAP00000006086	ENSMGAP00000017297
ENSACAP00000016842	ENSMGAP00000013514
ENSACAP00000001864	ENSMGAP00000002404
ENSACAP00000002959	ENSMGAP00000006458
ENSACAP00000022391	ENSMGAP00000002526
ENSACAP00000000477	ENSMGAP00000010640
ENSACAP00000013286	ENSMGAP00000010940
ENSACAP00000011970	ENSMGAP00000009863
ENSACAP00000001909	ENSMGAP00000015359
ENSACAP00000014097	ENSMGAP00000014406
ENSACAP00000005123	ENSMGAP00000007874
ENSACAP00000016998	ENSMGAP00000014447
ENSACAP00000000083	ENSMGAP00000009216
ENSACAP00000004428	ENSMGAP00000006576
ENSACAP00000002974	ENSMGAP00000002105
ENSACAP00000013481	ENSMGAP00000000989
ENSACAP00000008599	ENSMGAP00000001972
ENSACAP00000000242	ENSMGAP00000014828
ENSACAP00000013864	ENSMGAP00000012273
ENSACAP00000022297	ENSMGAP00000002149
ENSACAP00000015728	ENSMGAP00000006010
ENSACAP00000011579	ENSMGAP00000008809
ENSACAP00000007355	ENSMGAP00000011192
ENSACAP00000018297	ENSMGAP00000007478
ENSACAP00000015927	ENSMGAP00000000881
ENSACAP00000008830	ENSMGAP00000017442
ENSACAP00000017368	ENSMGAP00000000569
ENSACAP00000014517	ENSMGAP00000011996
ENSACAP00000016774	ENSMGAP00000007423
ENSACAP00000007485	ENSMGAP00000015017
ENSACAP00000006473	ENSMGAP00000009294
ENSACAP00000006842	ENSMGAP00000009228
ENSACAP00000021579	ENSMGAP00000014950
ENSACAP00000003327	ENSMGAP00000001910
ENSACAP00000013174	ENSMGAP00000004502
ENSACAP00000000079	ENSMGAP00000009429
ENSACAP00000009131	ENSMGAP00000014704
ENSACAP00000015338	ENSMGAP00000001781
ENSACAP00000007490	ENSMGAP00000001755
ENSACAP00000010928	ENSMGAP00000000418
ENSACAP00000015916	ENSMGAP00000001603
ENSACAP00000010696	ENSMGAP00000007539
ENSACAP00000016713	ENSMGAP00000007950
ENSACAP00000005094	ENSMGAP00000011139
ENSACAP00000016443	ENSMGAP00000017915
ENSACAP00000012452	ENSMGAP00000011894
ENSACAP00000001895	ENSMGAP00000003014
ENSACAP00000014884	ENSMGAP00000015236
ENSACAP00000004742	ENSMGAP00000007537
ENSACAP00000005904	ENSMGAP00000010071
ENSACAP00000012803	ENSMGAP00000009399
ENSACAP00000009961	ENSMGAP00000007518
ENSACAP00000013070	ENSMGAP00000014040
ENSACAP00000014146	ENSMGAP00000010374
ENSACAP00000011702	ENSMGAP00000001944
ENSACAP00000015780	ENSMGAP00000002878
ENSACAP00000002299	ENSMGAP00000000231
ENSACAP00000017514	ENSMGAP00000004553
ENSACAP00000006047	ENSMGAP00000005399
ENSACAP00000009598	ENSMGAP00000013813
ENSACAP00000003471	ENSMGAP00000001795
ENSACAP00000007070	ENSMGAP00000012130
ENSACAP00000005752	ENSMGAP00000007701
ENSACAP00000019189	ENSMGAP00000005494
ENSACAP00000009600	ENSMGAP00000000432
ENSACAP00000018998	ENSMGAP00000006701
ENSACAP00000011711	ENSMGAP00000010996
ENSACAP00000017664	ENSMGAP00000004769
ENSACAP00000002249	ENSMGAP00000008135
ENSACAP00000000195	ENSMGAP00000007577
ENSACAP00000010451	ENSMGAP00000011438
ENSACAP00000011342	ENSMGAP00000007028
ENSACAP00000014285	ENSMGAP00000010974
ENSACAP00000014668	ENSMGAP00000013515
ENSACAP00000011031	ENSMGAP00000003870
ENSACAP00000015061	ENSMGAP00000000964
ENSACAP00000011989	ENSMGAP00000006152
ENSACAP00000006661	ENSMGAP00000006673
ENSACAP00000010344	ENSMGAP00000019154
ENSACAP00000008723	ENSMGAP00000018976
ENSACAP00000012354	ENSMGAP00000002706
ENSACAP00000008800	ENSMGAP00000005664
ENSACAP00000000609	ENSMGAP00000008306
ENSACAP00000015558	ENSMGAP00000008756
ENSACAP00000014183	ENSMGAP00000005181
ENSACAP00000013350	ENSMGAP00000012044
ENSACAP00000005792	ENSMGAP00000007164
ENSACAP00000010506	ENSMGAP00000015568
ENSACAP00000009513	ENSMGAP00000001772
ENSACAP00000002901	ENSMGAP00000005589
ENSACAP00000013575	ENSMGAP00000007854
ENSACAP00000012544	ENSMGAP00000006564
ENSACAP00000015144	ENSMGAP00000014728
ENSACAP00000020331	ENSMGAP00000000062
ENSACAP00000022081	ENSMGAP00000013566
ENSACAP00000007051	ENSMGAP00000014847
ENSACAP00000019114	ENSMGAP00000008226
ENSACAP00000015012	ENSMGAP00000010913
ENSACAP00000009498	ENSMGAP00000001752
ENSACAP00000001475	ENSMGAP00000008466
ENSACAP00000003976	ENSMGAP00000001356
ENSACAP00000004307	ENSMGAP00000014625
ENSACAP00000008062	ENSMGAP00000013090
ENSACAP00000013423	ENSMGAP00000001838
ENSACAP00000001594	ENSMGAP00000010300
ENSACAP00000010217	ENSMGAP00000003617
ENSACAP00000004865	ENSMGAP00000003530
ENSACAP00000003655	ENSMGAP00000009825
ENSACAP00000011875	ENSMGAP00000000737
ENSACAP00000004311	ENSMGAP00000009657
ENSACAP00000015880	ENSMGAP00000000491
ENSACAP00000008565	ENSMGAP00000001010
ENSACAP00000002928	ENSMGAP00000011815
ENSACAP00000000868	ENSMGAP00000011218
ENSACAP00000009221	ENSMGAP00000012705
ENSACAP00000016880	ENSMGAP00000007078
ENSACAP00000005302	ENSMGAP00000017509
ENSACAP00000001932	ENSMGAP00000013574
ENSACAP00000002551	ENSMGAP00000001590
ENSACAP00000007917	ENSMGAP00000000718
ENSACAP00000007896	ENSMGAP00000000730
ENSACAP00000004457	ENSMGAP00000012182
ENSACAP00000015885	ENSMGAP00000002485
ENSACAP00000002426	ENSMGAP00000018544
ENSACAP00000002385	ENSMGAP00000015716
ENSACAP00000017474	ENSMGAP00000003367
ENSACAP00000005740	ENSMGAP00000009944
ENSACAP00000000523	ENSMGAP00000003349
ENSACAP00000005682	ENSMGAP00000009979
ENSACAP00000003383	ENSMGAP00000015126
ENSACAP00000009862	ENSMGAP00000001319
ENSACAP00000016069	ENSMGAP00000016886
ENSACAP00000001093	ENSMGAP00000009563
ENSACAP00000017526	ENSMGAP00000002250
ENSACAP00000010676	ENSMGAP00000013153
ENSACAP00000015435	ENSMGAP00000007392
ENSACAP00000014650	ENSMGAP00000006485
ENSACAP00000014665	ENSMGAP00000005750
ENSACAP00000000942	ENSMGAP00000003262
ENSACAP00000009731	ENSMGAP00000003178
ENSACAP00000018182	ENSMGAP00000010564
ENSACAP00000014024	ENSMGAP00000011128
ENSACAP00000013525	ENSMGAP00000007926
ENSACAP00000001427	ENSMGAP00000006160
ENSACAP00000015468	ENSMGAP00000014264
ENSACAP00000004783	ENSMGAP00000010923
ENSACAP00000008216	ENSMGAP00000010925
ENSACAP00000004784	ENSMGAP00000010926
ENSACAP00000013542	ENSMGAP00000014141
ENSACAP00000009388	ENSMGAP00000012934
ENSACAP00000001385	ENSMGAP00000009394
ENSACAP00000018145	ENSMGAP00000008318
ENSACAP00000012872	ENSMGAP00000009205
ENSACAP00000016705	ENSMGAP00000010936
ENSACAP00000012594	ENSMGAP00000011774
ENSACAP00000016101	ENSMGAP00000006503
ENSACAP00000003008	ENSMGAP00000008212
ENSACAP00000002577	ENSMGAP00000006256
ENSACAP00000012146	ENSMGAP00000009009
ENSACAP00000009720	ENSMGAP00000011385
ENSACAP00000005943	ENSMGAP00000003590
ENSACAP00000000973	ENSMGAP00000004457
ENSACAP00000013030	ENSMGAP00000008988
ENSACAP00000001579	ENSMGAP00000008872
ENSACAP00000012461	ENSMGAP00000010443
ENSACAP00000022538	ENSMGAP00000014048
ENSACAP00000005645	ENSMGAP00000008543
ENSACAP00000015655	ENSMGAP00000012880
ENSACAP00000001953	ENSMGAP00000004391
ENSACAP00000005411	ENSMGAP00000014779
ENSACAP00000000088	ENSMGAP00000001404
ENSACAP00000013225	ENSMGAP00000001360
ENSACAP00000006078	ENSMGAP00000006544
ENSACAP00000005523	ENSMGAP00000014780
ENSACAP00000011534	ENSMGAP00000004289
ENSACAP00000003200	ENSMGAP00000018702
ENSACAP00000009074	ENSMGAP00000008743
ENSACAP00000012719	ENSMGAP00000010280
ENSACAP00000001753	ENSMGAP00000011153
ENSACAP00000001589	ENSMGAP00000008868
ENSACAP00000019903	ENSMGAP00000016657
ENSACAP00000009777	ENSMGAP00000006427
ENSACAP00000012169	ENSMGAP00000016637
ENSACAP00000006466	ENSMGAP00000003533
ENSACAP00000008206	ENSMGAP00000009178
ENSACAP00000004741	ENSMGAP00000009175
ENSACAP00000015089	ENSMGAP00000005907
ENSACAP00000013366	ENSMGAP00000013873
ENSACAP00000014628	ENSMGAP00000010650
ENSACAP00000022504	ENSMGAP00000010259
ENSACAP00000000607	ENSMGAP00000007940
ENSACAP00000008532	ENSMGAP00000000892
ENSACAP00000019778	ENSMGAP00000000865
ENSACAP00000008554	ENSMGAP00000005766
ENSACAP00000006509	ENSMGAP00000009232
ENSACAP00000004623	ENSMGAP00000010471
ENSACAP00000000901	ENSMGAP00000009367
ENSACAP00000003028	ENSMGAP00000009748
ENSACAP00000002875	ENSMGAP00000006262
ENSACAP00000004244	ENSMGAP00000014629
ENSACAP00000010760	ENSMGAP00000013528
ENSACAP00000005855	ENSMGAP00000006394
ENSACAP00000022123	ENSMGAP00000007961
ENSACAP00000014691	ENSMGAP00000001311
ENSACAP00000022035	ENSMGAP00000002246
ENSACAP00000008887	ENSMGAP00000008585
ENSACAP00000006450	ENSMGAP00000014342
ENSACAP00000009858	ENSMGAP00000009243
ENSACAP00000008000	ENSMGAP00000011687
ENSACAP00000005594	ENSMGAP00000003888
ENSACAP00000022398	ENSMGAP00000011431
ENSACAP00000008947	ENSMGAP00000005911
ENSACAP00000000177	ENSMGAP00000018438
ENSACAP00000002350	ENSMGAP00000009521
ENSACAP00000014072	ENSMGAP00000014536
ENSACAP00000011900	ENSMGAP00000017551
ENSACAP00000020690	ENSMGAP00000003873
ENSACAP00000001779	ENSMGAP00000013170
ENSACAP00000005299	ENSMGAP00000014778
ENSACAP00000012130	ENSMGAP00000011272
ENSACAP00000008363	ENSMGAP00000001815
ENSACAP00000003188	ENSMGAP00000008157
ENSACAP00000009106	ENSMGAP00000013247
ENSACAP00000014036	ENSMGAP00000014108
ENSACAP00000007060	ENSMGAP00000000499
ENSACAP00000017578	ENSMGAP00000001575
ENSACAP00000012829	ENSMGAP00000015092
ENSACAP00000005032	ENSMGAP00000015391
ENSACAP00000005870	ENSMGAP00000007468
ENSACAP00000005546	ENSMGAP00000007440
ENSACAP00000017072	ENSMGAP00000007893
ENSACAP00000012489	ENSMGAP00000003355
ENSACAP00000020615	ENSMGAP00000016365
ENSACAP00000000594	ENSMGAP00000016855
ENSACAP00000000809	ENSMGAP00000011869
ENSACAP00000004810	ENSMGAP00000004109
ENSACAP00000004629	ENSMGAP00000004197
ENSACAP00000000226	ENSMGAP00000007245
ENSACAP00000007738	ENSMGAP00000008731
ENSACAP00000013047	ENSMGAP00000000086
ENSACAP00000020901	ENSMGAP00000002593
ENSACAP00000002156	ENSMGAP00000014707
ENSACAP00000006137	ENSMGAP00000001163
ENSACAP00000017488	ENSMGAP00000001348
ENSACAP00000006741	ENSMGAP00000011290
ENSACAP00000000905	ENSMGAP00000005748
ENSACAP00000021463	ENSMGAP00000007519
ENSACAP00000009209	ENSMGAP00000011156
ENSACAP00000015115	ENSMGAP00000013568
ENSACAP00000013959	ENSMGAP00000014124
ENSACAP00000012315	ENSMGAP00000004554
ENSACAP00000021250	ENSMGAP00000008420
ENSACAP00000016828	ENSMGAP00000000085
ENSACAP00000001504	ENSMGAP00000004074
ENSACAP00000012882	ENSMGAP00000000745
ENSACAP00000016001	ENSMGAP00000018204
ENSACAP00000000861	ENSMGAP00000015021
ENSACAP00000006310	ENSMGAP00000006573
ENSACAP00000013784	ENSMGAP00000006764
ENSACAP00000001714	ENSMGAP00000006790
ENSACAP00000005065	ENSMGAP00000002328
ENSACAP00000000988	ENSMGAP00000008286
ENSACAP00000002892	ENSMGAP00000015441
ENSACAP00000014900	ENSMGAP00000011947
ENSACAP00000014551	ENSMGAP00000011837
ENSACAP00000014705	ENSMGAP00000011911
ENSACAP00000002010	ENSMGAP00000000762
ENSACAP00000002775	ENSMGAP00000010097
ENSACAP00000007811	ENSMGAP00000008714
ENSACAP00000014205	ENSMGAP00000014425
ENSACAP00000003957	ENSMGAP00000000509
ENSACAP00000003452	ENSMGAP00000010586
ENSACAP00000022607	ENSMGAP00000008852
ENSACAP00000007418	ENSMGAP00000001395
ENSACAP00000009843	ENSMGAP00000005769
ENSACAP00000010717	ENSMGAP00000008040
ENSACAP00000023161	ENSMGAP00000008876
ENSACAP00000007133	ENSMGAP00000003422
ENSACAP00000009262	ENSMGAP00000015273
ENSACAP00000007166	ENSMGAP00000003689
ENSACAP00000014451	ENSMGAP00000011606
ENSACAP00000011447	ENSMGAP00000011689
ENSACAP00000012845	ENSMGAP00000014117
ENSACAP00000003423	ENSMGAP00000015781
ENSACAP00000014516	ENSMGAP00000009299
ENSACAP00000013145	ENSMGAP00000015109
ENSACAP00000016589	ENSMGAP00000003710
ENSACAP00000016612	ENSMGAP00000011655
ENSACAP00000000766	ENSMGAP00000008858
ENSACAP00000001550	ENSMGAP00000014047
ENSACAP00000005884	ENSMGAP00000011625
ENSACAP00000016217	ENSMGAP00000000744
ENSACAP00000001002	ENSMGAP00000005385
ENSACAP00000013260	ENSMGAP00000004123
ENSACAP00000010212	ENSMGAP00000006694
ENSACAP00000011210	ENSMGAP00000012758
ENSACAP00000012546	ENSMGAP00000002056
ENSACAP00000005192	ENSMGAP00000016378
ENSACAP00000016014	ENSMGAP00000013338
ENSACAP00000000189	ENSMGAP00000007499
ENSACAP00000007863	ENSMGAP00000007180
ENSACAP00000005144	ENSMGAP00000014767
ENSACAP00000013190	ENSMGAP00000004080
ENSACAP00000009646	ENSMGAP00000000265
ENSACAP00000015982	ENSMGAP00000014427
ENSACAP00000003038	ENSMGAP00000006889
ENSACAP00000017531	ENSMGAP00000002312
ENSACAP00000008252	ENSMGAP00000013161
ENSACAP00000010036	ENSMGAP00000015001
ENSACAP00000016064	ENSMGAP00000010402
ENSACAP00000014392	ENSMGAP00000010056
ENSACAP00000022803	ENSMGAP00000009371
ENSACAP00000003080	ENSMGAP00000001518
ENSACAP00000002627	ENSMGAP00000003946
ENSACAP00000001514	ENSMGAP00000007704
ENSACAP00000005355	ENSMGAP00000007770
ENSACAP00000013258	ENSMGAP00000000859
ENSACAP00000012231	ENSMGAP00000011580
ENSACAP00000012123	ENSMGAP00000002371
ENSACAP00000008258	ENSMGAP00000016876
ENSACAP00000010223	ENSMGAP00000005211
ENSACAP00000011216	ENSMGAP00000002247
ENSACAP00000011928	ENSMGAP00000014035
ENSACAP00000006406	ENSMGAP00000008702
ENSACAP00000011920	ENSMGAP00000005660
ENSACAP00000011449	ENSMGAP00000008955
ENSACAP00000000792	ENSMGAP00000006471
ENSACAP00000019131	ENSMGAP00000003984
ENSACAP00000010667	ENSMGAP00000012377
ENSACAP00000008195	ENSMGAP00000014886
ENSACAP00000021848	ENSMGAP00000011317
ENSACAP00000000060	ENSMGAP00000007542
ENSACAP00000000062	ENSMGAP00000007616
ENSACAP00000016848	ENSMGAP00000014484
ENSACAP00000002993	ENSMGAP00000012872
ENSACAP00000014378	ENSMGAP00000004677
ENSACAP00000016349	ENSMGAP00000003309
ENSACAP00000002280	ENSMGAP00000005030
ENSACAP00000008704	ENSMGAP00000011808
ENSACAP00000002301	ENSMGAP00000017043
ENSACAP00000002289	ENSMGAP00000019018
ENSACAP00000000982	ENSMGAP00000003362
ENSACAP00000006631	ENSMGAP00000010091
ENSACAP00000004423	ENSMGAP00000005287
ENSACAP00000009525	ENSMGAP00000012887
ENSACAP00000014149	ENSMGAP00000002106
ENSACAP00000017519	ENSMGAP00000006474
ENSACAP00000013251	ENSMGAP00000004874
ENSACAP00000018385	ENSMGAP00000019025
ENSACAP00000003635	ENSMGAP00000001538
ENSACAP00000006532	ENSMGAP00000011398
ENSACAP00000015536	ENSMGAP00000001897
ENSACAP00000007357	ENSMGAP00000009060
ENSACAP00000017648	ENSMGAP00000004606
ENSACAP00000016710	ENSMGAP00000000642
ENSACAP00000022499	ENSMGAP00000012789
ENSACAP00000006787	ENSMGAP00000000728
ENSACAP00000003450	ENSMGAP00000009313
ENSACAP00000017120	ENSMGAP00000008536
ENSACAP00000000624	ENSMGAP00000007353
ENSACAP00000000588	ENSMGAP00000003187
ENSACAP00000007712	ENSMGAP00000016272
ENSACAP00000002813	ENSMGAP00000009488
ENSACAP00000003779	ENSMGAP00000005069
ENSACAP00000006838	ENSMGAP00000009336
ENSACAP00000003121	ENSMGAP00000008115
ENSACAP00000006004	ENSMGAP00000004377
ENSACAP00000004681	ENSMGAP00000005020
ENSACAP00000008548	ENSMGAP00000016743
ENSACAP00000007583	ENSMGAP00000011387
ENSACAP00000019498	ENSMGAP00000010642
ENSACAP00000008475	ENSMGAP00000003290
ENSACAP00000015588	ENSMGAP00000010616
ENSACAP00000017189	ENSMGAP00000014760
ENSACAP00000004772	ENSMGAP00000000456
ENSACAP00000008306	ENSMGAP00000013176
ENSACAP00000016647	ENSMGAP00000014789
ENSACAP00000015123	ENSMGAP00000018162
ENSACAP00000007875	ENSMGAP00000009145
ENSACAP00000005587	ENSMGAP00000008195
ENSACAP00000003316	ENSMGAP00000008829
ENSACAP00000017342	ENSMGAP00000004589
ENSACAP00000006756	ENSMGAP00000013287
ENSACAP00000005040	ENSMGAP00000016002
ENSACAP00000011813	ENSMGAP00000004273
ENSACAP00000007413	ENSMGAP00000006825
ENSACAP00000007085	ENSMGAP00000010088
ENSACAP00000011502	ENSMGAP00000013864
ENSACAP00000010004	ENSMGAP00000003424
ENSACAP00000010045	ENSMGAP00000014323
ENSACAP00000020018	ENSMGAP00000008303
ENSACAP00000011328	ENSMGAP00000015086
ENSACAP00000000445	ENSMGAP00000001419
ENSACAP00000015725	ENSMGAP00000003442
ENSACAP00000015191	ENSMGAP00000001207
ENSACAP00000011167	ENSMGAP00000017075
ENSACAP00000008017	ENSMGAP00000004136
ENSACAP00000008008	ENSMGAP00000019054
ENSACAP00000004399	ENSMGAP00000009053
ENSACAP00000000803	ENSMGAP00000011324
ENSACAP00000008345	ENSMGAP00000019123
ENSACAP00000004184	ENSMGAP00000015982
ENSACAP00000007474	ENSMGAP00000012956
ENSACAP00000001458	ENSMGAP00000013146
ENSACAP00000014103	ENSMGAP00000012051
ENSACAP00000014765	ENSMGAP00000005889
ENSACAP00000017720	ENSMGAP00000011490
ENSACAP00000004657	ENSMGAP00000010883
ENSACAP00000008815	ENSMGAP00000008681
ENSACAP00000016406	ENSMGAP00000005466
ENSACAP00000010376	ENSMGAP00000013654
ENSACAP00000001164	ENSMGAP00000012674
ENSACAP00000009122	ENSMGAP00000010880
ENSACAP00000005810	ENSMGAP00000003801
ENSACAP00000011557	ENSMGAP00000008615
ENSACAP00000015652	ENSMGAP00000009543
ENSACAP00000013834	ENSMGAP00000002974
ENSACAP00000006227	ENSMGAP00000012582
ENSACAP00000008138	ENSMGAP00000009859
ENSACAP00000004083	ENSMGAP00000018681
ENSACAP00000011214	ENSMGAP00000013979
ENSACAP00000011080	ENSMGAP00000008333
ENSACAP00000011160	ENSMGAP00000012517
ENSACAP00000005916	ENSMGAP00000001548
ENSACAP00000016208	ENSMGAP00000010456
ENSACAP00000012562	ENSMGAP00000015665
ENSACAP00000015914	ENSMGAP00000007322
ENSACAP00000002378	ENSMGAP00000002696
ENSACAP00000004847	ENSMGAP00000001583
ENSACAP00000010954	ENSMGAP00000011636
ENSACAP00000006737	ENSMGAP00000012013
ENSACAP00000006791	ENSMGAP00000012026
ENSACAP00000010102	ENSMGAP00000005302
ENSACAP00000019044	ENSMGAP00000010401
ENSACAP00000014348	ENSMGAP00000016750
ENSACAP00000017517	ENSMGAP00000004470
ENSACAP00000009392	ENSMGAP00000017241
ENSACAP00000007409	ENSMGAP00000010142
ENSACAP00000005518	ENSMGAP00000011560
ENSACAP00000008283	ENSMGAP00000002069
ENSACAP00000012104	ENSMGAP00000004515
ENSACAP00000009797	ENSMGAP00000015154
ENSACAP00000020911	ENSMGAP00000001088
ENSACAP00000001116	ENSMGAP00000017435
ENSACAP00000006511	ENSMGAP00000018236
ENSACAP00000015474	ENSMGAP00000003283
ENSACAP00000012914	ENSMGAP00000015103
ENSACAP00000016554	ENSMGAP00000011665
ENSACAP00000005262	ENSMGAP00000011513
ENSACAP00000006654	ENSMGAP00000016934
ENSACAP00000017421	ENSMGAP00000018477
ENSACAP00000010082	ENSMGAP00000012426
ENSACAP00000005303	ENSMGAP00000015431
ENSACAP00000008303	ENSMGAP00000007852
ENSACAP00000004789	ENSMGAP00000007586
ENSACAP00000011008	ENSMGAP00000012793
ENSACAP00000005226	ENSMGAP00000010423
ENSACAP00000008088	ENSMGAP00000006493
ENSACAP00000003237	ENSMGAP00000002459
ENSACAP00000017194	ENSMGAP00000012144
ENSACAP00000002437	ENSMGAP00000007000
ENSACAP00000015545	ENSMGAP00000005320
ENSACAP00000007692	ENSMGAP00000012292
ENSACAP00000002841	ENSMGAP00000003179
ENSACAP00000012202	ENSMGAP00000016183
ENSACAP00000002560	ENSMGAP00000005890
ENSACAP00000003050	ENSMGAP00000016019
ENSACAP00000005799	ENSMGAP00000012498
ENSACAP00000005716	ENSMGAP00000011284
ENSACAP00000006764	ENSMGAP00000004359
ENSACAP00000008668	ENSMGAP00000014741
ENSACAP00000016136	ENSMGAP00000010368
ENSACAP00000007832	ENSMGAP00000011345
ENSACAP00000010706	ENSMGAP00000017391
ENSACAP00000008342	ENSMGAP00000005791
ENSACAP00000000292	ENSMGAP00000000187
ENSACAP00000016592	ENSMGAP00000003686
ENSACAP00000001387	ENSMGAP00000014073
ENSACAP00000004700	ENSMGAP00000010967
ENSACAP00000016253	ENSMGAP00000003799
ENSACAP00000010516	ENSMGAP00000004977
ENSACAP00000002693	ENSMGAP00000006067
ENSACAP00000005027	ENSMGAP00000001692
ENSACAP00000006327	ENSMGAP00000006182
ENSACAP00000015074	ENSMGAP00000019133
ENSACAP00000016353	ENSMGAP00000016530
ENSACAP00000014973	ENSMGAP00000001734
ENSACAP00000005221	ENSMGAP00000007819
ENSACAP00000017129	ENSMGAP00000008651
ENSACAP00000021532	ENSMGAP00000004409
ENSACAP00000019924	ENSMGAP00000013445
ENSACAP00000021507	ENSMGAP00000019781
ENSACAP00000018980	ENSMGAP00000016437
ENSACAP00000007124	ENSMGAP00000017228
ENSACAP00000017651	ENSMGAP00000016406
ENSACAP00000004689	ENSMGAP00000017742
ENSACAP00000001435	ENSMGAP00000000443
ENSACAP00000010853	ENSMGAP00000007199
ENSACAP00000020401	ENSMGAP00000010914
ENSACAP00000006453	ENSMGAP00000005390
ENSACAP00000012667	ENSMGAP00000008577
ENSACAP00000020519	ENSMGAP00000009032
ENSACAP00000013054	ENSMGAP00000003987
ENSACAP00000012381	ENSMGAP00000008400
ENSACAP00000017326	ENSMGAP00000012893
ENSACAP00000004402	ENSMGAP00000002200
ENSACAP00000016922	ENSMGAP00000008339
ENSACAP00000006419	ENSMGAP00000009787
ENSACAP00000007282	ENSMGAP00000012996
ENSACAP00000010275	ENSMGAP00000015712
ENSACAP00000003460	ENSMGAP00000005690
ENSACAP00000020676	ENSMGAP00000004158
ENSACAP00000005918	ENSMGAP00000003532
ENSACAP00000013459	ENSMGAP00000005084
ENSACAP00000008890	ENSMGAP00000002285
ENSACAP00000010473	ENSMGAP00000003792
ENSACAP00000005023	ENSMGAP00000002363
ENSACAP00000016397	ENSMGAP00000002136
ENSACAP00000006753	ENSMGAP00000005995
ENSACAP00000001891	ENSMGAP00000004414
ENSACAP00000002637	ENSMGAP00000001423
ENSACAP00000004576	ENSMGAP00000010866
ENSACAP00000006956	ENSMGAP00000000315
ENSACAP00000016035	ENSMGAP00000013737
ENSACAP00000012239	ENSMGAP00000014138
ENSACAP00000022406	ENSMGAP00000010085
ENSACAP00000015850	ENSMGAP00000014303
ENSACAP00000000098	ENSMGAP00000014086
ENSACAP00000005328	ENSMGAP00000003393
ENSACAP00000007568	ENSMGAP00000011526
ENSACAP00000009697	ENSMGAP00000012814
ENSACAP00000014333	ENSMGAP00000011679
ENSACAP00000000069	ENSMGAP00000007789
ENSACAP00000011496	ENSMGAP00000003057
ENSACAP00000002360	ENSMGAP00000000986
ENSACAP00000011764	ENSMGAP00000006908
ENSACAP00000015166	ENSMGAP00000013141
ENSACAP00000005420	ENSMGAP00000007394
ENSACAP00000001354	ENSMGAP00000016162
ENSACAP00000009596	ENSMGAP00000009656
ENSACAP00000003677	ENSMGAP00000007799
ENSACAP00000004990	ENSMGAP00000006170
ENSACAP00000010477	ENSMGAP00000015182
ENSACAP00000010901	ENSMGAP00000008545
ENSACAP00000004163	ENSMGAP00000005179
ENSACAP00000003541	ENSMGAP00000008887
ENSACAP00000001030	ENSMGAP00000001786
ENSACAP00000012873	ENSMGAP00000009648
ENSACAP00000009688	ENSMGAP00000003766
ENSACAP00000016226	ENSMGAP00000015790
ENSACAP00000009314	ENSMGAP00000002674
ENSACAP00000001074	ENSMGAP00000003647
ENSACAP00000011982	ENSMGAP00000003351
ENSACAP00000005063	ENSMGAP00000013495
ENSACAP00000014875	ENSMGAP00000002440
ENSACAP00000021025	ENSMGAP00000003196
ENSACAP00000014831	ENSMGAP00000013062
ENSACAP00000016769	ENSMGAP00000019578
ENSACAP00000022711	ENSMGAP00000014064
ENSACAP00000001127	ENSMGAP00000008325
ENSACAP00000013194	ENSMGAP00000014066
ENSACAP00000011919	ENSMGAP00000008904
ENSACAP00000016452	ENSMGAP00000019426
ENSACAP00000008110	ENSMGAP00000011684
ENSACAP00000000313	ENSMGAP00000006557
ENSACAP00000007345	ENSMGAP00000006542
ENSACAP00000012660	ENSMGAP00000010260
ENSACAP00000015873	ENSMGAP00000008483
ENSACAP00000014873	ENSMGAP00000014993
ENSACAP00000019224	ENSMGAP00000010127
ENSACAP00000002634	ENSMGAP00000008086
ENSACAP00000014510	ENSMGAP00000005024
ENSACAP00000010493	ENSMGAP00000009827
ENSACAP00000004991	ENSMGAP00000001561
ENSACAP00000008638	ENSMGAP00000006085
ENSACAP00000012299	ENSMGAP00000002954
ENSACAP00000014857	ENSMGAP00000002419
ENSACAP00000002580	ENSMGAP00000000108
ENSACAP00000016562	ENSMGAP00000007779
ENSACAP00000016745	ENSMGAP00000007773
ENSACAP00000017382	ENSMGAP00000003907
ENSACAP00000012459	ENSMGAP00000003944
ENSACAP00000006541	ENSMGAP00000014907
ENSACAP00000002765	ENSMGAP00000004065
ENSACAP00000004912	ENSMGAP00000000402
ENSACAP00000004525	ENSMGAP00000015144
ENSACAP00000023387	ENSMGAP00000000401
ENSACAP00000003480	ENSMGAP00000009393
ENSACAP00000015035	ENSMGAP00000009074
ENSACAP00000010949	ENSMGAP00000002614
ENSACAP00000007683	ENSMGAP00000004288
ENSACAP00000005327	ENSMGAP00000017667
ENSACAP00000019022	ENSMGAP00000012381
ENSACAP00000007878	ENSMGAP00000014049
ENSACAP00000016618	ENSMGAP00000011841
ENSACAP00000014723	ENSMGAP00000003649
ENSACAP00000022465	ENSMGAP00000010597
ENSACAP00000014143	ENSMGAP00000002082
ENSACAP00000014223	ENSMGAP00000019772
ENSACAP00000016319	ENSMGAP00000015789
ENSACAP00000004859	ENSMGAP00000012602
ENSACAP00000007835	ENSMGAP00000015233
ENSACAP00000003381	ENSMGAP00000001937
ENSACAP00000014235	ENSMGAP00000007252
ENSACAP00000002316	ENSMGAP00000000396
ENSACAP00000013882	ENSMGAP00000007106
ENSACAP00000000312	ENSMGAP00000015737
ENSACAP00000007273	ENSMGAP00000009840
ENSACAP00000009601	ENSMGAP00000010777
ENSACAP00000012181	ENSMGAP00000016088
ENSACAP00000005938	ENSMGAP00000012525
ENSACAP00000017152	ENSMGAP00000014409
ENSACAP00000014045	ENSMGAP00000010882
ENSACAP00000003095	ENSMGAP00000004913
ENSACAP00000006802	ENSMGAP00000004813
ENSACAP00000015816	ENSMGAP00000012223
ENSACAP00000017537	ENSMGAP00000002967
ENSACAP00000000255	ENSMGAP00000010503
ENSACAP00000000582	ENSMGAP00000001131
ENSACAP00000012890	ENSMGAP00000006608
ENSACAP00000015220	ENSMGAP00000010628
ENSACAP00000017475	ENSMGAP00000000869
ENSACAP00000019058	ENSMGAP00000000926
ENSACAP00000004143	ENSMGAP00000018261
ENSACAP00000010100	ENSMGAP00000006235
ENSACAP00000015552	ENSMGAP00000018966
ENSACAP00000008039	ENSMGAP00000005646
ENSACAP00000011014	ENSMGAP00000003569
ENSACAP00000000116	ENSMGAP00000018863
ENSACAP00000015561	ENSMGAP00000005345
ENSACAP00000011700	ENSMGAP00000010973
ENSACAP00000020950	ENSMGAP00000011946
ENSACAP00000007054	ENSMGAP00000015516
ENSACAP00000015656	ENSMGAP00000017832
ENSACAP00000013895	ENSMGAP00000009966
ENSACAP00000013368	ENSMGAP00000004713
ENSACAP00000014395	ENSMGAP00000010420
ENSACAP00000008480	ENSMGAP00000003360
ENSACAP00000005359	ENSMGAP00000014952
ENSACAP00000010049	ENSMGAP00000015175
ENSACAP00000012756	ENSMGAP00000016373
ENSACAP00000003607	ENSMGAP00000007186
ENSACAP00000014838	ENSMGAP00000014453
ENSACAP00000006929	ENSMGAP00000008949
ENSACAP00000000627	ENSMGAP00000003065
ENSACAP00000006051	ENSMGAP00000014916
ENSACAP00000006030	ENSMGAP00000016461
ENSACAP00000006812	ENSMGAP00000006505
ENSACAP00000005200	ENSMGAP00000015068
ENSACAP00000017085	ENSMGAP00000003778
ENSACAP00000008661	ENSMGAP00000018520
ENSACAP00000015839	ENSMGAP00000009483
ENSACAP00000020539	ENSMGAP00000015069
ENSACAP00000002652	ENSMGAP00000015767
ENSACAP00000002871	ENSMGAP00000015772
ENSACAP00000009535	ENSMGAP00000008552
ENSACAP00000001235	ENSMGAP00000014508
ENSACAP00000003190	ENSMGAP00000000586
ENSACAP00000013157	ENSMGAP00000018368
ENSACAP00000010105	ENSMGAP00000013822
ENSACAP00000000539	ENSMGAP00000007654
ENSACAP00000013484	ENSMGAP00000012365
ENSACAP00000017612	ENSMGAP00000004747
ENSACAP00000005762	ENSMGAP00000014934
ENSACAP00000021260	ENSMGAP00000001401
ENSACAP00000013329	ENSMGAP00000013880
ENSACAP00000009851	ENSMGAP00000006513
ENSACAP00000005440	ENSMGAP00000006157
ENSACAP00000012475	ENSMGAP00000016097
ENSACAP00000011315	ENSMGAP00000007451
ENSACAP00000002273	ENSMGAP00000005148
ENSACAP00000014984	ENSMGAP00000003159
ENSACAP00000002857	ENSMGAP00000008084
ENSACAP00000009605	ENSMGAP00000008515
ENSACAP00000009365	ENSMGAP00000008609
ENSACAP00000014125	ENSMGAP00000016129
ENSACAP00000000371	ENSMGAP00000002996
ENSACAP00000007343	ENSMGAP00000011478
ENSACAP00000007351	ENSMGAP00000011465
ENSACAP00000003073	ENSMGAP00000016018
ENSACAP00000015690	ENSMGAP00000000582
ENSACAP00000014625	ENSMGAP00000011756
ENSACAP00000009415	ENSMGAP00000000291
ENSACAP00000003305	ENSMGAP00000008049
ENSACAP00000003382	ENSMGAP00000007996
ENSACAP00000011236	ENSMGAP00000010751
ENSACAP00000013950	ENSMGAP00000011668
ENSACAP00000006904	ENSMGAP00000004429
ENSACAP00000010678	ENSMGAP00000008708
ENSACAP00000013644	ENSMGAP00000009942
ENSACAP00000002453	ENSMGAP00000000956
ENSACAP00000013962	ENSMGAP00000011602
ENSACAP00000006911	ENSMGAP00000006562
ENSACAP00000014150	ENSMGAP00000011798
ENSACAP00000001501	ENSMGAP00000012088
ENSACAP00000008250	ENSMGAP00000011647
ENSACAP00000003435	ENSMGAP00000010719
ENSACAP00000013953	ENSMGAP00000003451
ENSACAP00000005451	ENSMGAP00000014948
ENSACAP00000009946	ENSMGAP00000011735
ENSACAP00000004888	ENSMGAP00000010964
ENSACAP00000010729	ENSMGAP00000007958
ENSACAP00000014643	ENSMGAP00000001231
ENSACAP00000013385	ENSMGAP00000015306
ENSACAP00000004818	ENSMGAP00000001477
ENSACAP00000001155	ENSMGAP00000002712
ENSACAP00000012306	ENSMGAP00000004568
ENSACAP00000016795	ENSMGAP00000001925
ENSACAP00000012919	ENSMGAP00000005509
ENSACAP00000006966	ENSMGAP00000001093
ENSACAP00000002265	ENSMGAP00000014796
ENSACAP00000003075	ENSMGAP00000002186
ENSACAP00000002860	ENSMGAP00000016662
ENSACAP00000007089	ENSMGAP00000014966
ENSACAP00000014133	ENSMGAP00000011695
ENSACAP00000009716	ENSMGAP00000017895
ENSACAP00000012917	ENSMGAP00000015104
ENSACAP00000019304	ENSMGAP00000018791
ENSACAP00000001567	ENSMGAP00000016052
ENSACAP00000014033	ENSMGAP00000009912
ENSACAP00000001539	ENSMGAP00000015581
ENSACAP00000008087	ENSMGAP00000004144
ENSACAP00000008472	ENSMGAP00000007691
ENSACAP00000001783	ENSMGAP00000002187
ENSACAP00000000378	ENSMGAP00000014152
ENSACAP00000023006	ENSMGAP00000014149
ENSACAP00000005311	ENSMGAP00000008484
ENSACAP00000022891	ENSMGAP00000001855
ENSACAP00000003561	ENSMGAP00000009177
ENSACAP00000008653	ENSMGAP00000001320
ENSACAP00000002126	ENSMGAP00000002522
ENSACAP00000001336	ENSMGAP00000010407
ENSACAP00000021854	ENSMGAP00000009628
ENSACAP00000012025	ENSMGAP00000011771
ENSACAP00000009397	ENSMGAP00000019682
ENSACAP00000010176	ENSMGAP00000009644
ENSACAP00000015050	ENSMGAP00000002983
ENSACAP00000011322	ENSMGAP00000003132
ENSACAP00000006549	ENSMGAP00000009858
ENSACAP00000010660	ENSMGAP00000006133
ENSACAP00000001718	ENSMGAP00000005945
ENSACAP00000011827	ENSMGAP00000015213
ENSACAP00000009266	ENSMGAP00000003838
ENSACAP00000015367	ENSMGAP00000010556
ENSACAP00000011365	ENSMGAP00000004562
ENSACAP00000005331	ENSMGAP00000008270
ENSACAP00000022818	ENSMGAP00000001856
ENSACAP00000014114	ENSMGAP00000004539
ENSACAP00000012498	ENSMGAP00000009638
ENSACAP00000010529	ENSMGAP00000014174
ENSACAP00000004997	ENSMGAP00000003615
ENSACAP00000000388	ENSMGAP00000012062
ENSACAP00000008334	ENSMGAP00000005078
ENSACAP00000005034	ENSMGAP00000009287
ENSACAP00000003183	ENSMGAP00000004814
ENSACAP00000002830	ENSMGAP00000000944
ENSACAP00000001338	ENSMGAP00000011154
ENSACAP00000010596	ENSMGAP00000005290
ENSACAP00000002042	ENSMGAP00000007148
ENSACAP00000015020	ENSMGAP00000000918
ENSACAP00000017381	ENSMGAP00000000399
ENSACAP00000000252	ENSMGAP00000004799
ENSACAP00000022119	ENSMGAP00000010016
ENSACAP00000016694	ENSMGAP00000013452
ENSACAP00000000233	ENSMGAP00000007230
ENSACAP00000004917	ENSMGAP00000012616
ENSACAP00000012400	ENSMGAP00000014539
ENSACAP00000018100	ENSMGAP00000011874
ENSACAP00000003882	ENSMGAP00000014503
ENSACAP00000001773	ENSMGAP00000005998
ENSACAP00000008764	ENSMGAP00000009269
ENSACAP00000016324	ENSMGAP00000002504
ENSACAP00000017420	ENSMGAP00000017822
ENSACAP00000007717	ENSMGAP00000009674
ENSACAP00000020665	ENSMGAP00000017103
ENSACAP00000008247	ENSMGAP00000012924
ENSACAP00000015591	ENSMGAP00000010258
ENSACAP00000018954	ENSMGAP00000009864
ENSACAP00000021162	ENSMGAP00000008447
ENSACAP00000002953	ENSMGAP00000019614
ENSACAP00000014226	ENSMGAP00000003653
ENSACAP00000015357	ENSMGAP00000013211
ENSACAP00000001190	ENSMGAP00000001765
ENSACAP00000008301	ENSMGAP00000014644
ENSACAP00000013809	ENSMGAP00000005090
ENSACAP00000010139	ENSMGAP00000011481
ENSACAP00000009107	ENSMGAP00000007476
ENSACAP00000008145	ENSMGAP00000003679
ENSACAP00000014810	ENSMGAP00000002356
ENSACAP00000012613	ENSMGAP00000001392
ENSACAP00000001031	ENSMGAP00000002769
ENSACAP00000005940	ENSMGAP00000005216
ENSACAP00000001777	ENSMGAP00000009062
ENSACAP00000003493	ENSMGAP00000003497
ENSACAP00000017329	ENSMGAP00000002920
ENSACAP00000014441	ENSMGAP00000008618
ENSACAP00000012050	ENSMGAP00000002159
ENSACAP00000003927	ENSMGAP00000016715
ENSACAP00000008226	ENSMGAP00000011542
ENSACAP00000011223	ENSMGAP00000001509
ENSACAP00000011512	ENSMGAP00000014004
ENSACAP00000004429	ENSMGAP00000011517
ENSACAP00000001970	ENSMGAP00000012027
ENSACAP00000005446	ENSMGAP00000017536
ENSACAP00000013477	ENSMGAP00000010687
ENSACAP00000006540	ENSMGAP00000008745
ENSACAP00000002247	ENSMGAP00000009152
ENSACAP00000004389	ENSMGAP00000008371
ENSACAP00000016210	ENSMGAP00000006391
ENSACAP00000015686	ENSMGAP00000014576
ENSACAP00000015129	ENSMGAP00000009327
ENSACAP00000009274	ENSMGAP00000001987
ENSACAP00000009301	ENSMGAP00000001977
ENSACAP00000000362	ENSMGAP00000015599
ENSACAP00000005955	ENSMGAP00000016067
ENSACAP00000004337	ENSMGAP00000013156
ENSACAP00000017717	ENSMGAP00000000691
ENSACAP00000008595	ENSMGAP00000014914
ENSACAP00000015710	ENSMGAP00000009500
ENSACAP00000002909	ENSMGAP00000011878
ENSACAP00000016651	ENSMGAP00000003784
ENSACAP00000010910	ENSMGAP00000012641
ENSACAP00000003084	ENSMGAP00000009289
ENSACAP00000002963	ENSMGAP00000003484
ENSACAP00000012828	ENSMGAP00000014824
ENSACAP00000008618	ENSMGAP00000007522
ENSACAP00000008857	ENSMGAP00000015786
ENSACAP00000009610	ENSMGAP00000003471
ENSACAP00000014522	ENSMGAP00000017309
ENSACAP00000006441	ENSMGAP00000013349
ENSACAP00000015529	ENSMGAP00000019671
ENSACAP00000006043	ENSMGAP00000010815
ENSACAP00000011168	ENSMGAP00000007206
ENSACAP00000008502	ENSMGAP00000004135
ENSACAP00000014931	ENSMGAP00000002743
ENSACAP00000013533	ENSMGAP00000013868
ENSACAP00000023320	ENSMGAP00000003460
ENSACAP00000007341	ENSMGAP00000001555
ENSACAP00000013647	ENSMGAP00000017743
ENSACAP00000014904	ENSMGAP00000010797
ENSACAP00000013059	ENSMGAP00000000209
ENSACAP00000002400	ENSMGAP00000005277
ENSACAP00000000020	ENSMGAP00000014185
ENSACAP00000006325	ENSMGAP00000007405
ENSACAP00000007149	ENSMGAP00000000355
ENSACAP00000005835	ENSMGAP00000002145
ENSACAP00000002931	ENSMGAP00000004735
ENSACAP00000009775	ENSMGAP00000016810
ENSACAP00000016009	ENSMGAP00000007428
ENSACAP00000002274	ENSMGAP00000002603
ENSACAP00000016882	ENSMGAP00000002079
ENSACAP00000009098	ENSMGAP00000005578
ENSACAP00000000056	ENSMGAP00000019035
ENSACAP00000007445	ENSMGAP00000019680
ENSACAP00000016170	ENSMGAP00000018102
ENSACAP00000009705	ENSMGAP00000013781
ENSACAP00000003731	ENSMGAP00000019218
ENSACAP00000003204	ENSMGAP00000019572
ENSACAP00000017171	ENSMGAP00000014749
ENSACAP00000021486	ENSMGAP00000010538
ENSACAP00000000096	ENSMGAP00000013957
ENSACAP00000011570	ENSMGAP00000001317
ENSACAP00000003196	ENSMGAP00000002262
ENSACAP00000016707	ENSMGAP00000000665
ENSACAP00000015752	ENSMGAP00000005800
ENSACAP00000007637	ENSMGAP00000018832
ENSACAP00000015766	ENSMGAP00000005570
ENSACAP00000006898	ENSMGAP00000014846
ENSACAP00000015735	ENSMGAP00000009473
ENSACAP00000017527	ENSMGAP00000002894
ENSACAP00000014914	ENSMGAP00000001308
ENSACAP00000004062	ENSMGAP00000004521
ENSACAP00000012046	ENSMGAP00000014157
ENSACAP00000014398	ENSMGAP00000010017
ENSACAP00000011701	ENSMGAP00000001598
ENSACAP00000015403	ENSMGAP00000001161
ENSACAP00000007269	ENSMGAP00000005262
ENSACAP00000001285	ENSMGAP00000000476
ENSACAP00000006985	ENSMGAP00000009951
ENSACAP00000001729	ENSMGAP00000008527
ENSACAP00000012569	ENSMGAP00000006032
ENSACAP00000009683	ENSMGAP00000006565
ENSACAP00000013365	ENSMGAP00000011234
ENSACAP00000002152	ENSMGAP00000007218
ENSACAP00000006089	ENSMGAP00000004125
ENSACAP00000002615	ENSMGAP00000005938
ENSACAP00000002911	ENSMGAP00000016022
ENSACAP00000013805	ENSMGAP00000004548
ENSACAP00000020817	ENSMGAP00000015534
ENSACAP00000017509	ENSMGAP00000018675
ENSACAP00000006304	ENSMGAP00000016485
ENSACAP00000013457	ENSMGAP00000001473
ENSACAP00000008163	ENSMGAP00000008715
ENSACAP00000012219	ENSMGAP00000015071
ENSACAP00000009475	ENSMGAP00000015268
ENSACAP00000015902	ENSMGAP00000003747
ENSACAP00000004902	ENSMGAP00000010508
ENSACAP00000017543	ENSMGAP00000002431
ENSACAP00000009178	ENSMGAP00000004487
ENSACAP00000006641	ENSMGAP00000006888
ENSACAP00000011988	ENSMGAP00000007784
ENSACAP00000018355	ENSMGAP00000009457
ENSACAP00000009426	ENSMGAP00000004615
ENSACAP00000006651	ENSMGAP00000009139
ENSACAP00000007076	ENSMGAP00000013241
ENSACAP00000011863	ENSMGAP00000008942
ENSACAP00000014732	ENSMGAP00000006928
ENSACAP00000000612	ENSMGAP00000001301
ENSACAP00000013160	ENSMGAP00000012164
ENSACAP00000011465	ENSMGAP00000006978
ENSACAP00000017541	ENSMGAP00000002422
ENSACAP00000003949	ENSMGAP00000011461
ENSACAP00000007890	ENSMGAP00000014248
ENSACAP00000000033	ENSMGAP00000014160
ENSACAP00000005126	ENSMGAP00000000890
ENSACAP00000003652	ENSMGAP00000002547
ENSACAP00000014268	ENSMGAP00000014851
ENSACAP00000005113	ENSMGAP00000014843
ENSACAP00000017535	ENSMGAP00000002948
ENSACAP00000015260	ENSMGAP00000004484
ENSACAP00000013573	ENSMGAP00000001331
ENSACAP00000003358	ENSMGAP00000014880
ENSACAP00000015862	ENSMGAP00000012237
ENSACAP00000006915	ENSMGAP00000017706
ENSACAP00000004297	ENSMGAP00000011138
ENSACAP00000021793	ENSMGAP00000012253
ENSACAP00000008827	ENSMGAP00000001767
ENSACAP00000014151	ENSMGAP00000012043
ENSACAP00000021805	ENSMGAP00000011147
ENSACAP00000004654	ENSMGAP00000004754
ENSACAP00000012264	ENSMGAP00000002309
ENSACAP00000005507	ENSMGAP00000006330
ENSACAP00000000830	ENSMGAP00000008607
ENSACAP00000012265	ENSMGAP00000013505
ENSACAP00000005482	ENSMGAP00000007599
ENSACAP00000006260	ENSMGAP00000009440
ENSACAP00000020487	ENSMGAP00000000867
ENSACAP00000014325	ENSMGAP00000012643
ENSACAP00000012984	ENSMGAP00000000835
ENSACAP00000002180	ENSMGAP00000013927
ENSACAP00000008243	ENSMGAP00000011667
ENSACAP00000023365	ENSMGAP00000008832
ENSACAP00000014261	ENSMGAP00000014350
ENSACAP00000013528	ENSMGAP00000010572
ENSACAP00000002300	ENSMGAP00000011062
ENSACAP00000003616	ENSMGAP00000012625
ENSACAP00000015601	ENSMGAP00000002554
ENSACAP00000008640	ENSMGAP00000006090
ENSACAP00000018911	ENSMGAP00000016425
ENSACAP00000008592	ENSMGAP00000017792
ENSACAP00000007845	ENSMGAP00000000197
ENSACAP00000010918	ENSMGAP00000005992
ENSACAP00000007881	ENSMGAP00000013610
ENSACAP00000003602	ENSMGAP00000005033
ENSACAP00000004259	ENSMGAP00000003074
ENSACAP00000009761	ENSMGAP00000003392
ENSACAP00000001473	ENSMGAP00000011071
ENSACAP00000012220	ENSMGAP00000001289
ENSACAP00000001296	ENSMGAP00000008121
ENSACAP00000012600	ENSMGAP00000007955
ENSACAP00000002268	ENSMGAP00000006195
ENSACAP00000014402	ENSMGAP00000006870
ENSACAP00000001188	ENSMGAP00000017468
ENSACAP00000003548	ENSMGAP00000003060
ENSACAP00000005966	ENSMGAP00000003452
ENSACAP00000006803	ENSMGAP00000017929
ENSACAP00000003922	ENSMGAP00000010451
ENSACAP00000012481	ENSMGAP00000009595
ENSACAP00000016003	ENSMGAP00000009338
ENSACAP00000001047	ENSMGAP00000001773
ENSACAP00000002413	ENSMGAP00000002310
ENSACAP00000006575	ENSMGAP00000000888
ENSACAP00000011611	ENSMGAP00000013572
ENSACAP00000001853	ENSMGAP00000003488
ENSACAP00000007570	ENSMGAP00000007183
ENSACAP00000001952	ENSMGAP00000014029
ENSACAP00000006955	ENSMGAP00000000392
ENSACAP00000014827	ENSMGAP00000014364
ENSACAP00000011533	ENSMGAP00000001912
ENSACAP00000006790	ENSMGAP00000010037
ENSACAP00000009645	ENSMGAP00000017473
ENSACAP00000004455	ENSMGAP00000014015
ENSACAP00000012718	ENSMGAP00000019145
ENSACAP00000011433	ENSMGAP00000008304
ENSACAP00000023411	ENSMGAP00000011727
ENSACAP00000007762	ENSMGAP00000009619
ENSACAP00000005907	ENSMGAP00000007264
ENSACAP00000008508	ENSMGAP00000010862
ENSACAP00000017127	ENSMGAP00000012095
ENSACAP00000022961	ENSMGAP00000008529
ENSACAP00000006208	ENSMGAP00000005874
ENSACAP00000006291	ENSMGAP00000014899
ENSACAP00000000408	ENSMGAP00000015255
ENSACAP00000002072	ENSMGAP00000011094
ENSACAP00000020570	ENSMGAP00000007567
ENSACAP00000008709	ENSMGAP00000000861
ENSACAP00000005268	ENSMGAP00000003810
ENSACAP00000013574	ENSMGAP00000003626
ENSACAP00000000634	ENSMGAP00000013676
ENSACAP00000015311	ENSMGAP00000000283
ENSACAP00000006455	ENSMGAP00000000674
ENSACAP00000012734	ENSMGAP00000011085
ENSACAP00000007162	ENSMGAP00000017003
ENSACAP00000009882	ENSMGAP00000017069
ENSACAP00000017582	ENSMGAP00000015459
ENSACAP00000002973	ENSMGAP00000013010
ENSACAP00000008901	ENSMGAP00000014751
ENSACAP00000007261	ENSMGAP00000005293
ENSACAP00000002043	ENSMGAP00000004116
ENSACAP00000015626	ENSMGAP00000004317
ENSACAP00000008566	ENSMGAP00000004090
ENSACAP00000001618	ENSMGAP00000010355
ENSACAP00000007763	ENSMGAP00000015685
ENSACAP00000010499	ENSMGAP00000009202
ENSACAP00000013594	ENSMGAP00000002619
ENSACAP00000015185	ENSMGAP00000004514
ENSACAP00000012182	ENSMGAP00000005969
ENSACAP00000007799	ENSMGAP00000010632
ENSACAP00000013383	ENSMGAP00000012707
ENSACAP00000005319	ENSMGAP00000009300
ENSACAP00000013786	ENSMGAP00000015299
ENSACAP00000002177	ENSMGAP00000002176
ENSACAP00000007998	ENSMGAP00000005441
ENSACAP00000015288	ENSMGAP00000001314
ENSACAP00000008314	ENSMGAP00000018918
ENSACAP00000001967	ENSMGAP00000011035
ENSACAP00000004831	ENSMGAP00000001662
ENSACAP00000000374	ENSMGAP00000013212
ENSACAP00000012309	ENSMGAP00000008753
ENSACAP00000003800	ENSMGAP00000002665
ENSACAP00000014849	ENSMGAP00000010828
ENSACAP00000007342	ENSMGAP00000015525
ENSACAP00000011642	ENSMGAP00000004508
ENSACAP00000023153	ENSMGAP00000009525
ENSACAP00000004913	ENSMGAP00000015997
ENSACAP00000013983	ENSMGAP00000019160
ENSACAP00000013443	ENSMGAP00000007985
ENSACAP00000004765	ENSMGAP00000012338
ENSACAP00000014867	ENSMGAP00000014358
ENSACAP00000000855	ENSMGAP00000012543
ENSACAP00000000709	ENSMGAP00000015594
ENSACAP00000012234	ENSMGAP00000009855
ENSACAP00000005911	ENSMGAP00000019458
ENSACAP00000020582	ENSMGAP00000009218
ENSACAP00000016106	ENSMGAP00000000729
ENSACAP00000005939	ENSMGAP00000000083
ENSACAP00000010914	ENSMGAP00000012341
ENSACAP00000003065	ENSMGAP00000012890
ENSACAP00000010309	ENSMGAP00000013856
ENSACAP00000010114	ENSMGAP00000011772
ENSACAP00000001146	ENSMGAP00000001185
ENSACAP00000015100	ENSMGAP00000001700
ENSACAP00000017617	ENSMGAP00000014563
ENSACAP00000008317	ENSMGAP00000012904
ENSACAP00000009776	ENSMGAP00000009610
ENSACAP00000000468	ENSMGAP00000017498
ENSACAP00000007988	ENSMGAP00000005727
ENSACAP00000002667	ENSMGAP00000008671
ENSACAP00000011122	ENSMGAP00000010601
ENSACAP00000016124	ENSMGAP00000012304
ENSACAP00000021243	ENSMGAP00000010283
ENSACAP00000005500	ENSMGAP00000012838
ENSACAP00000006775	ENSMGAP00000006693
ENSACAP00000022276	ENSMGAP00000011253
ENSACAP00000015744	ENSMGAP00000004893
ENSACAP00000014337	ENSMGAP00000003628
ENSACAP00000001666	ENSMGAP00000000303
ENSACAP00000018974	ENSMGAP00000004206
ENSACAP00000010738	ENSMGAP00000003341
ENSACAP00000014391	ENSMGAP00000019073
ENSACAP00000001348	ENSMGAP00000012500
ENSACAP00000005953	ENSMGAP00000000163
ENSACAP00000014128	ENSMGAP00000009822
ENSACAP00000005057	ENSMGAP00000013486
ENSACAP00000007952	ENSMGAP00000012423
ENSACAP00000003243	ENSMGAP00000010619
ENSACAP00000012680	ENSMGAP00000002622
ENSACAP00000011973	ENSMGAP00000012469
ENSACAP00000015429	ENSMGAP00000008837
ENSACAP00000006776	ENSMGAP00000009264
ENSACAP00000010556	ENSMGAP00000017036
ENSACAP00000015745	ENSMGAP00000007297
ENSACAP00000010798	ENSMGAP00000007414
ENSACAP00000004880	ENSMGAP00000012606
ENSACAP00000015570	ENSMGAP00000010978
ENSACAP00000019354	ENSMGAP00000010960
ENSACAP00000015983	ENSMGAP00000010965
ENSACAP00000011379	ENSMGAP00000007771
ENSACAP00000009909	ENSMGAP00000013779
ENSACAP00000002415	ENSMGAP00000002655
ENSACAP00000015869	ENSMGAP00000010226
ENSACAP00000007139	ENSMGAP00000002848
ENSACAP00000001758	ENSMGAP00000006774
ENSACAP00000004256	ENSMGAP00000000873
ENSACAP00000000746	ENSMGAP00000001181
ENSACAP00000013094	ENSMGAP00000012375
ENSACAP00000013758	ENSMGAP00000012358
ENSACAP00000012483	ENSMGAP00000001305
ENSACAP00000011333	ENSMGAP00000013807
ENSACAP00000001980	ENSMGAP00000011934
ENSACAP00000012302	ENSMGAP00000006861
ENSACAP00000020702	ENSMGAP00000009110
ENSACAP00000003333	ENSMGAP00000004865
ENSACAP00000012470	ENSMGAP00000014821
ENSACAP00000009060	ENSMGAP00000012982
ENSACAP00000016209	ENSMGAP00000019009
ENSACAP00000016819	ENSMGAP00000010774
ENSACAP00000006542	ENSMGAP00000001904
ENSACAP00000011949	ENSMGAP00000005077
ENSACAP00000014367	ENSMGAP00000002231
ENSACAP00000011992	ENSMGAP00000009641
ENSACAP00000023353	ENSMGAP00000009352
ENSACAP00000007987	ENSMGAP00000007365
ENSACAP00000004977	ENSMGAP00000007675
ENSACAP00000016174	ENSMGAP00000013343
ENSACAP00000008123	ENSMGAP00000015676
ENSACAP00000009824	ENSMGAP00000011392
ENSACAP00000008348	ENSMGAP00000001551
ENSACAP00000002614	ENSMGAP00000006177
ENSACAP00000013404	ENSMGAP00000009833
ENSACAP00000006550	ENSMGAP00000009242
ENSACAP00000021257	ENSMGAP00000017205
ENSACAP00000007510	ENSMGAP00000011415
ENSACAP00000014358	ENSMGAP00000007446
ENSACAP00000010741	ENSMGAP00000014532
ENSACAP00000003011	ENSMGAP00000000102
ENSACAP00000000203	ENSMGAP00000004905
ENSACAP00000014681	ENSMGAP00000015341
ENSACAP00000010564	ENSMGAP00000012682
ENSACAP00000022355	ENSMGAP00000007837
ENSACAP00000004615	ENSMGAP00000010013
ENSACAP00000007650	ENSMGAP00000012243
ENSACAP00000017416	ENSMGAP00000000566
ENSACAP00000023368	ENSMGAP00000000464
ENSACAP00000006471	ENSMGAP00000000615
ENSACAP00000017321	ENSMGAP00000009802
ENSACAP00000015411	ENSMGAP00000010530
ENSACAP00000004560	ENSMGAP00000015588
ENSACAP00000013998	ENSMGAP00000010238
ENSACAP00000008291	ENSMGAP00000006048
ENSACAP00000007377	ENSMGAP00000009006
ENSACAP00000011188	ENSMGAP00000003099
ENSACAP00000009223	ENSMGAP00000006995
ENSACAP00000000679	ENSMGAP00000008871
ENSACAP00000012763	ENSMGAP00000006521
ENSACAP00000003147	ENSMGAP00000000037
ENSACAP00000003039	ENSMGAP00000004509
ENSACAP00000016617	ENSMGAP00000013714
ENSACAP00000014249	ENSMGAP00000012259
ENSACAP00000013601	ENSMGAP00000017938
ENSACAP00000004012	ENSMGAP00000000997
ENSACAP00000010986	ENSMGAP00000009055
ENSACAP00000012986	ENSMGAP00000006472
ENSACAP00000003463	ENSMGAP00000009867
ENSACAP00000001565	ENSMGAP00000013723
ENSACAP00000007100	ENSMGAP00000005705
ENSACAP00000013238	ENSMGAP00000012478
ENSACAP00000017451	ENSMGAP00000014088
ENSACAP00000017551	ENSMGAP00000001315
ENSACAP00000007677	ENSMGAP00000014799
ENSACAP00000015326	ENSMGAP00000009757
ENSACAP00000012079	ENSMGAP00000011250
ENSACAP00000015823	ENSMGAP00000017821
ENSACAP00000005067	ENSMGAP00000007732
ENSACAP00000004771	ENSMGAP00000003457
ENSACAP00000003053	ENSMGAP00000003493
ENSACAP00000002261	ENSMGAP00000010197
ENSACAP00000014969	ENSMGAP00000001738
ENSACAP00000005859	ENSMGAP00000014258
ENSACAP00000012715	ENSMGAP00000011093
ENSACAP00000006432	ENSMGAP00000005471
ENSACAP00000009128	ENSMGAP00000000903
ENSACAP00000005821	ENSMGAP00000001232
ENSACAP00000017366	ENSMGAP00000000633
ENSACAP00000014511	ENSMGAP00000011999
ENSACAP00000016399	ENSMGAP00000004085
ENSACAP00000010268	ENSMGAP00000013853
ENSACAP00000017158	ENSMGAP00000009568
ENSACAP00000000012	ENSMGAP00000011456
ENSACAP00000005297	ENSMGAP00000015420
ENSACAP00000014436	ENSMGAP00000017659
ENSACAP00000017150	ENSMGAP00000014543
ENSACAP00000005060	ENSMGAP00000008321
ENSACAP00000014526	ENSMGAP00000009481
ENSACAP00000017040	ENSMGAP00000019061
ENSACAP00000009816	ENSMGAP00000002409
ENSACAP00000002542	ENSMGAP00000000838
ENSACAP00000006835	ENSMGAP00000009320
ENSACAP00000013615	ENSMGAP00000009865
ENSACAP00000017313	ENSMGAP00000014365
ENSACAP00000007521	ENSMGAP00000002267
ENSACAP00000000966	ENSMGAP00000016491
ENSACAP00000008328	ENSMGAP00000003093
ENSACAP00000000243	ENSMGAP00000000259
ENSACAP00000014687	ENSMGAP00000018802
ENSACAP00000014287	ENSMGAP00000013462
ENSACAP00000004196	ENSMGAP00000007128
ENSACAP00000015107	ENSMGAP00000003170
ENSACAP00000000747	ENSMGAP00000005454
ENSACAP00000016483	ENSMGAP00000017115
ENSACAP00000017064	ENSMGAP00000014533
ENSACAP00000010990	ENSMGAP00000016753
ENSACAP00000011615	ENSMGAP00000010506
ENSACAP00000005968	ENSMGAP00000017533
ENSACAP00000002030	ENSMGAP00000002473
ENSACAP00000023186	ENSMGAP00000016965
ENSACAP00000015453	ENSMGAP00000002661
ENSACAP00000014269	ENSMGAP00000016470
ENSACAP00000012596	ENSMGAP00000005797
ENSACAP00000014070	ENSMGAP00000001805
ENSACAP00000011460	ENSMGAP00000008356
ENSACAP00000015347	ENSMGAP00000001844
ENSACAP00000002465	ENSMGAP00000009921
ENSACAP00000006510	ENSMGAP00000009324
ENSACAP00000004125	ENSMGAP00000010154
ENSACAP00000011772	ENSMGAP00000008398
ENSACAP00000014952	ENSMGAP00000003571
ENSACAP00000014085	ENSMGAP00000014330
ENSACAP00000009333	ENSMGAP00000010879
ENSACAP00000018714	ENSMGAP00000001926
ENSACAP00000015009	ENSMGAP00000003247
ENSACAP00000007927	ENSMGAP00000015683
ENSACAP00000009116	ENSMGAP00000012305
ENSACAP00000011978	ENSMGAP00000008138
ENSACAP00000001281	ENSMGAP00000000579
ENSACAP00000009109	ENSMGAP00000005569
ENSACAP00000005764	ENSMGAP00000003431
ENSACAP00000022074	ENSMGAP00000011965
ENSACAP00000009638	ENSMGAP00000003436
ENSACAP00000009014	ENSMGAP00000003244
ENSACAP00000012396	ENSMGAP00000015537
ENSACAP00000016729	ENSMGAP00000013741
ENSACAP00000012942	ENSMGAP00000003101
ENSACAP00000012358	ENSMGAP00000006824
ENSACAP00000013841	ENSMGAP00000011342
ENSACAP00000012962	ENSMGAP00000013947
ENSACAP00000015960	ENSMGAP00000002814
ENSACAP00000000417	ENSMGAP00000003022
ENSACAP00000002821	ENSMGAP00000015376
ENSACAP00000023183	ENSMGAP00000001699
ENSACAP00000002038	ENSMGAP00000003342
ENSACAP00000007066	ENSMGAP00000001659
ENSACAP00000014440	ENSMGAP00000002293
ENSACAP00000007708	ENSMGAP00000010348
ENSACAP00000018411	ENSMGAP00000009785
ENSACAP00000008266	ENSMGAP00000004748
ENSACAP00000007473	ENSMGAP00000003002
ENSACAP00000021037	ENSMGAP00000012912
ENSACAP00000012390	ENSMGAP00000007430
ENSACAP00000001759	ENSMGAP00000017932
ENSACAP00000009096	ENSMGAP00000014669
ENSACAP00000008392	ENSMGAP00000006031
ENSACAP00000002764	ENSMGAP00000008719
ENSACAP00000012725	ENSMGAP00000002544
ENSACAP00000001914	ENSMGAP00000006750
ENSACAP00000020374	ENSMGAP00000004159
ENSACAP00000003654	ENSMGAP00000002682
ENSACAP00000015856	ENSMGAP00000012971
ENSACAP00000015628	ENSMGAP00000008701
ENSACAP00000015663	ENSMGAP00000008673
ENSACAP00000001266	ENSMGAP00000012004
ENSACAP00000003013	ENSMGAP00000011216
ENSACAP00000013653	ENSMGAP00000015296
ENSACAP00000010369	ENSMGAP00000012471
ENSACAP00000014383	ENSMGAP00000008629
ENSACAP00000017314	ENSMGAP00000002957
ENSACAP00000012070	ENSMGAP00000018615
ENSACAP00000009081	ENSMGAP00000016993
ENSACAP00000003373	ENSMGAP00000006922
ENSACAP00000005989	ENSMGAP00000009640
ENSACAP00000015894	ENSMGAP00000013307
ENSACAP00000012727	ENSMGAP00000013549
ENSACAP00000007957	ENSMGAP00000012417
ENSACAP00000001884	ENSMGAP00000006353
ENSACAP00000013586	ENSMGAP00000010549
ENSACAP00000007900	ENSMGAP00000000020
ENSACAP00000011354	ENSMGAP00000001953
ENSACAP00000007913	ENSMGAP00000008643
ENSACAP00000001386	ENSMGAP00000001229
ENSACAP00000010855	ENSMGAP00000010606
ENSACAP00000005882	ENSMGAP00000005804
ENSACAP00000009648	ENSMGAP00000013027
ENSACAP00000005053	ENSMGAP00000010762
ENSACAP00000014865	ENSMGAP00000003521
ENSACAP00000008494	ENSMGAP00000001915
ENSACAP00000003317	ENSMGAP00000012557
ENSACAP00000003290	ENSMGAP00000004776
ENSACAP00000015738	ENSMGAP00000013669
ENSACAP00000013835	ENSMGAP00000007688
ENSACAP00000014194	ENSMGAP00000002556
ENSACAP00000012502	ENSMGAP00000011888
ENSACAP00000013812	ENSMGAP00000010755
ENSACAP00000020359	ENSMGAP00000009091
ENSACAP00000000681	ENSMGAP00000005525
ENSACAP00000019267	ENSMGAP00000016251
ENSACAP00000006397	ENSMGAP00000003916
ENSACAP00000006350	ENSMGAP00000002734
ENSACAP00000007549	ENSMGAP00000000653
ENSACAP00000008906	ENSMGAP00000006873
ENSACAP00000015112	ENSMGAP00000004381
ENSACAP00000011324	ENSMGAP00000012622
ENSACAP00000014578	ENSMGAP00000002326
ENSACAP00000012360	ENSMGAP00000010155
ENSACAP00000015615	ENSMGAP00000005770
ENSACAP00000007948	ENSMGAP00000012316
ENSACAP00000011916	ENSMGAP00000006903
ENSACAP00000000759	ENSMGAP00000003134
ENSACAP00000019358	ENSMGAP00000002128
ENSACAP00000009135	ENSMGAP00000008709
ENSACAP00000017197	ENSMGAP00000002122
ENSACAP00000014971	ENSMGAP00000010750
ENSACAP00000009342	ENSMGAP00000006511
ENSACAP00000013143	ENSMGAP00000007994
ENSACAP00000014052	ENSMGAP00000008584
ENSACAP00000011205	ENSMGAP00000007275
ENSACAP00000010001	ENSMGAP00000006259
ENSACAP00000002308	ENSMGAP00000002645
ENSACAP00000021624	ENSMGAP00000011572
ENSACAP00000004696	ENSMGAP00000001756
ENSACAP00000000053	ENSMGAP00000007306
ENSACAP00000003007	ENSMGAP00000016020
ENSACAP00000002606	ENSMGAP00000005902
ENSACAP00000017556	ENSMGAP00000000828
ENSACAP00000010533	ENSMGAP00000014208
ENSACAP00000004688	ENSMGAP00000005457
ENSACAP00000017112	ENSMGAP00000016366
ENSACAP00000014636	ENSMGAP00000010500
ENSACAP00000019791	ENSMGAP00000017846
ENSACAP00000017696	ENSMGAP00000011374
ENSACAP00000004966	ENSMGAP00000001027
ENSACAP00000001595	ENSMGAP00000015578
ENSACAP00000008952	ENSMGAP00000004634
ENSACAP00000015720	ENSMGAP00000018915
ENSACAP00000014777	ENSMGAP00000001112
ENSACAP00000007645	ENSMGAP00000007651
ENSACAP00000002477	ENSMGAP00000005616
ENSACAP00000015737	ENSMGAP00000010582
ENSACAP00000010507	ENSMGAP00000019023
ENSACAP00000002190	ENSMGAP00000009603
ENSACAP00000017486	ENSMGAP00000007328
ENSACAP00000008403	ENSMGAP00000005846
ENSACAP00000004608	ENSMGAP00000000256
ENSACAP00000012806	ENSMGAP00000000251
ENSACAP00000009007	ENSMGAP00000001694
ENSACAP00000017626	ENSMGAP00000002394
ENSACAP00000011987	ENSMGAP00000019190
ENSACAP00000008411	ENSMGAP00000003138
ENSACAP00000015742	ENSMGAP00000009459
ENSACAP00000007338	ENSMGAP00000009794
ENSACAP00000000241	ENSMGAP00000015740
ENSACAP00000009570	ENSMGAP00000014053
ENSACAP00000019518	ENSMGAP00000015288
ENSACAP00000009579	ENSMGAP00000014062
ENSACAP00000005266	ENSMGAP00000004237
ENSACAP00000017779	ENSMGAP00000019350
ENSACAP00000005257	ENSMGAP00000001837
ENSACAP00000001182	ENSMGAP00000010631
ENSACAP00000015702	ENSMGAP00000008667
ENSACAP00000012152	ENSMGAP00000018907
ENSACAP00000022765	ENSMGAP00000007710
ENSACAP00000011309	ENSMGAP00000007408
ENSACAP00000007420	ENSMGAP00000001576
ENSACAP00000011886	ENSMGAP00000013579
ENSACAP00000007659	ENSMGAP00000004320
ENSACAP00000011389	ENSMGAP00000009023
ENSACAP00000005370	ENSMGAP00000008440
ENSACAP00000016318	ENSMGAP00000014471
ENSACAP00000022223	ENSMGAP00000017662
ENSACAP00000016945	ENSMGAP00000002939
ENSACAP00000022122	ENSMGAP00000014005
ENSACAP00000010663	ENSMGAP00000008156
ENSACAP00000009991	ENSMGAP00000013042
ENSACAP00000000458	ENSMGAP00000005429
ENSACAP00000003739	ENSMGAP00000012662
ENSACAP00000007328	ENSMGAP00000012660
ENSACAP00000008970	ENSMGAP00000013858
ENSACAP00000005137	ENSMGAP00000003252
ENSACAP00000012415	ENSMGAP00000015395
ENSACAP00000013247	ENSMGAP00000004837
ENSACAP00000015956	ENSMGAP00000019038
ENSACAP00000014470	ENSMGAP00000013465
ENSACAP00000000499	ENSMGAP00000016995
ENSACAP00000014174	ENSMGAP00000010825
ENSACAP00000008305	ENSMGAP00000019015
ENSACAP00000002438	ENSMGAP00000008614
ENSACAP00000020635	ENSMGAP00000008612
ENSACAP00000014258	ENSMGAP00000009862
ENSACAP00000007530	ENSMGAP00000012442
ENSACAP00000017663	ENSMGAP00000003096
ENSACAP00000010097	ENSMGAP00000013818
ENSACAP00000006908	ENSMGAP00000010057
ENSACAP00000014341	ENSMGAP00000012270
ENSACAP00000009805	ENSMGAP00000004369
ENSACAP00000006814	ENSMGAP00000008901
ENSACAP00000011143	ENSMGAP00000009067
ENSACAP00000001447	ENSMGAP00000015434
ENSACAP00000002631	ENSMGAP00000000786
ENSACAP00000011134	ENSMGAP00000012634
ENSACAP00000008867	ENSMGAP00000017507
ENSACAP00000011575	ENSMGAP00000004360
ENSACAP00000000669	ENSMGAP00000013682
ENSACAP00000015515	ENSMGAP00000013502
ENSACAP00000014179	ENSMGAP00000011574
ENSACAP00000004329	ENSMGAP00000000951
ENSACAP00000013085	ENSMGAP00000010063
ENSACAP00000017219	ENSMGAP00000008930
ENSACAP00000012786	ENSMGAP00000018912
ENSACAP00000012157	ENSMGAP00000005737
ENSACAP00000017179	ENSMGAP00000006786
ENSACAP00000005868	ENSMGAP00000007251
ENSACAP00000012426	ENSMGAP00000002729
ENSACAP00000015565	ENSMGAP00000002852
ENSACAP00000007154	ENSMGAP00000003742
ENSACAP00000005851	ENSMGAP00000009937
ENSACAP00000005788	ENSMGAP00000011254
ENSACAP00000017714	ENSMGAP00000011462
ENSACAP00000006718	ENSMGAP00000003699
ENSACAP00000007894	ENSMGAP00000008648
ENSACAP00000001912	ENSMGAP00000010614
ENSACAP00000005913	ENSMGAP00000011202
ENSACAP00000005875	ENSMGAP00000003102
ENSACAP00000007647	ENSMGAP00000017717
ENSACAP00000015815	ENSMGAP00000013271
ENSACAP00000002216	ENSMGAP00000009204
ENSACAP00000007027	ENSMGAP00000010078
ENSACAP00000010106	ENSMGAP00000012206
ENSACAP00000007219	ENSMGAP00000009040
ENSACAP00000013224	ENSMGAP00000013128
ENSACAP00000007714	ENSMGAP00000014254
ENSACAP00000005826	ENSMGAP00000008375
ENSACAP00000002632	ENSMGAP00000010241
ENSACAP00000010441	ENSMGAP00000012447
ENSACAP00000014805	ENSMGAP00000006431
ENSACAP00000001749	ENSMGAP00000014030
ENSACAP00000013195	ENSMGAP00000012167
ENSACAP00000000073	ENSMGAP00000007922
ENSACAP00000006808	ENSMGAP00000011334
ENSACAP00000012010	ENSMGAP00000005338
ENSACAP00000005202	ENSMGAP00000008281
ENSACAP00000012428	ENSMGAP00000009584
ENSACAP00000004220	ENSMGAP00000016919
ENSACAP00000018271	ENSMGAP00000007234
ENSACAP00000014368	ENSMGAP00000013073
ENSACAP00000006159	ENSMGAP00000000245
ENSACAP00000013384	ENSMGAP00000007118
ENSACAP00000014210	ENSMGAP00000007389
ENSACAP00000023043	ENSMGAP00000009709
ENSACAP00000014439	ENSMGAP00000011471
ENSACAP00000003915	ENSMGAP00000001058
ENSACAP00000009373	ENSMGAP00000008538
ENSACAP00000003597	ENSMGAP00000001333
ENSACAP00000010280	ENSMGAP00000014853
ENSACAP00000000838	ENSMGAP00000017217
ENSACAP00000004211	ENSMGAP00000012730
ENSACAP00000012197	ENSMGAP00000017223
ENSACAP00000002742	ENSMGAP00000005368
ENSACAP00000016921	ENSMGAP00000011054
ENSACAP00000001671	ENSMGAP00000014034
ENSACAP00000022324	ENSMGAP00000012181
ENSACAP00000011375	ENSMGAP00000018057
ENSACAP00000006692	ENSMGAP00000010074
ENSACAP00000007941	ENSMGAP00000008394
ENSACAP00000006620	ENSMGAP00000011382
ENSACAP00000011670	ENSMGAP00000011929
ENSACAP00000006016	ENSMGAP00000009941
ENSACAP00000008386	ENSMGAP00000013901
ENSACAP00000007741	ENSMGAP00000014249
ENSACAP00000000332	ENSMGAP00000001205
ENSACAP00000012949	ENSMGAP00000007019
ENSACAP00000012891	ENSMGAP00000002353
ENSACAP00000015060	ENSMGAP00000011927
ENSACAP00000003322	ENSMGAP00000010690
ENSACAP00000003407	ENSMGAP00000000239
ENSACAP00000014603	ENSMGAP00000009467
ENSACAP00000014414	ENSMGAP00000011230
ENSACAP00000018929	ENSMGAP00000013520
ENSACAP00000010559	ENSMGAP00000009799
ENSACAP00000015463	ENSMGAP00000010671
ENSACAP00000001038	ENSMGAP00000000435
ENSACAP00000003125	ENSMGAP00000000439
ENSACAP00000011293	ENSMGAP00000015200
ENSACAP00000007007	ENSMGAP00000006747
ENSACAP00000016818	ENSMGAP00000000104
ENSACAP00000022031	ENSMGAP00000008164
ENSACAP00000013091	ENSMGAP00000005237
ENSACAP00000020759	ENSMGAP00000007989
ENSACAP00000015580	ENSMGAP00000013242
ENSACAP00000015210	ENSMGAP00000004393
ENSACAP00000008969	ENSMGAP00000003639
ENSACAP00000016005	ENSMGAP00000002919
ENSACAP00000017656	ENSMGAP00000015478
ENSACAP00000011086	ENSMGAP00000014835
ENSACAP00000000961	ENSMGAP00000010334
ENSACAP00000015659	ENSMGAP00000012185
ENSACAP00000006938	ENSMGAP00000004059
ENSACAP00000016620	ENSMGAP00000019066
ENSACAP00000008418	ENSMGAP00000014640
ENSACAP00000005880	ENSMGAP00000006766
ENSACAP00000019008	ENSMGAP00000006045
ENSACAP00000017504	ENSMGAP00000005055
ENSACAP00000006158	ENSMGAP00000012137
ENSACAP00000013012	ENSMGAP00000010180
ENSACAP00000000293	ENSMGAP00000013213
ENSACAP00000004744	ENSMGAP00000016584
ENSACAP00000008133	ENSMGAP00000004676
ENSACAP00000007155	ENSMGAP00000010111
ENSACAP00000014587	ENSMGAP00000005081
ENSACAP00000003932	ENSMGAP00000005619
ENSACAP00000000379	ENSMGAP00000016270
ENSACAP00000000267	ENSMGAP00000001760
ENSACAP00000001448	ENSMGAP00000009529
ENSACAP00000008103	ENSMGAP00000005604
ENSACAP00000006748	ENSMGAP00000018704
ENSACAP00000009712	ENSMGAP00000019093
ENSACAP00000017126	ENSMGAP00000014540
ENSACAP00000016616	ENSMGAP00000000739
ENSACAP00000016308	ENSMGAP00000010625
ENSACAP00000011741	ENSMGAP00000017986
ENSACAP00000013120	ENSMGAP00000003205
ENSACAP00000018517	ENSMGAP00000005779
ENSACAP00000011730	ENSMGAP00000014295
ENSACAP00000002053	ENSMGAP00000010162
ENSACAP00000001574	ENSMGAP00000018188
ENSACAP00000020361	ENSMGAP00000006172
ENSACAP00000023034	ENSMGAP00000011644
ENSACAP00000013359	ENSMGAP00000016548
ENSACAP00000000960	ENSMGAP00000006962
ENSACAP00000001253	ENSMGAP00000011824
ENSACAP00000015765	ENSMGAP00000012195
ENSACAP00000006080	ENSMGAP00000005450
ENSACAP00000001578	ENSMGAP00000012070
ENSACAP00000009400	ENSMGAP00000013253
ENSACAP00000009203	ENSMGAP00000016807
ENSACAP00000004469	ENSMGAP00000009066
ENSACAP00000018039	ENSMGAP00000006876
ENSACAP00000008682	ENSMGAP00000002737
ENSACAP00000007347	ENSMGAP00000015526
ENSACAP00000013267	ENSMGAP00000015121
ENSACAP00000012980	ENSMGAP00000001023
ENSACAP00000016751	ENSMGAP00000015565
ENSACAP00000016753	ENSMGAP00000015564
ENSACAP00000011274	ENSMGAP00000000643
ENSACAP00000011840	ENSMGAP00000005734
ENSACAP00000009903	ENSMGAP00000006178
ENSACAP00000014374	ENSMGAP00000015351
ENSACAP00000016485	ENSMGAP00000013413
ENSACAP00000018247	ENSMGAP00000004467
ENSACAP00000003336	ENSMGAP00000007008
ENSACAP00000003049	ENSMGAP00000003081
ENSACAP00000013715	ENSMGAP00000019634
ENSACAP00000009895	ENSMGAP00000007508
ENSACAP00000015439	ENSMGAP00000006897
ENSACAP00000009871	ENSMGAP00000002725
ENSACAP00000019684	ENSMGAP00000008477
ENSACAP00000014667	ENSMGAP00000010581
ENSACAP00000002933	ENSMGAP00000009823
ENSACAP00000021405	ENSMGAP00000005864
ENSACAP00000010353	ENSMGAP00000019178
ENSACAP00000010296	ENSMGAP00000001470
ENSACAP00000015944	ENSMGAP00000003698
ENSACAP00000007209	ENSMGAP00000012991
ENSACAP00000011749	ENSMGAP00000006487
ENSACAP00000013249	ENSMGAP00000010945
ENSACAP00000015851	ENSMGAP00000003797
ENSACAP00000002473	ENSMGAP00000013083
ENSACAP00000021035	ENSMGAP00000007812
ENSACAP00000005926	ENSMGAP00000006088
ENSACAP00000007298	ENSMGAP00000002054
ENSACAP00000013879	ENSMGAP00000002014
ENSACAP00000000936	ENSMGAP00000011231
ENSACAP00000016986	ENSMGAP00000009796
ENSACAP00000008495	ENSMGAP00000015802
ENSACAP00000016460	ENSMGAP00000003889
ENSACAP00000012836	ENSMGAP00000012100
ENSACAP00000008089	ENSMGAP00000005822
ENSACAP00000014986	ENSMGAP00000001008
ENSACAP00000008448	ENSMGAP00000006040
ENSACAP00000003264	ENSMGAP00000000866
ENSACAP00000022442	ENSMGAP00000015271
ENSACAP00000015467	ENSMGAP00000006269
ENSACAP00000014741	ENSMGAP00000016150
ENSACAP00000002600	ENSMGAP00000015806
ENSACAP00000011189	ENSMGAP00000005467
ENSACAP00000014204	ENSMGAP00000002017
ENSACAP00000018501	ENSMGAP00000000804
ENSACAP00000021481	ENSMGAP00000002932
ENSACAP00000015661	ENSMGAP00000018663
ENSACAP00000006020	ENSMGAP00000009570
ENSACAP00000013847	ENSMGAP00000005050
ENSACAP00000003114	ENSMGAP00000017700
ENSACAP00000015756	ENSMGAP00000014526
ENSACAP00000015599	ENSMGAP00000002364
ENSACAP00000012122	ENSMGAP00000010602
ENSACAP00000023392	ENSMGAP00000006180
ENSACAP00000015176	ENSMGAP00000014488
ENSACAP00000003583	ENSMGAP00000000387
ENSACAP00000005286	ENSMGAP00000012958
ENSACAP00000017212	ENSMGAP00000001649
ENSACAP00000015232	ENSMGAP00000006276
ENSACAP00000001831	ENSMGAP00000001111
ENSACAP00000008324	ENSMGAP00000013186
ENSACAP00000015451	ENSMGAP00000016301
ENSACAP00000009071	ENSMGAP00000016980
ENSACAP00000003352	ENSMGAP00000016615
ENSACAP00000001825	ENSMGAP00000005875
ENSACAP00000015252	ENSMGAP00000013589
ENSACAP00000002708	ENSMGAP00000000755
ENSACAP00000012527	ENSMGAP00000011783
ENSACAP00000009938	ENSMGAP00000006685
ENSACAP00000010722	ENSMGAP00000006819
ENSACAP00000017815	ENSMGAP00000007002
ENSACAP00000009062	ENSMGAP00000011638
ENSACAP00000012247	ENSMGAP00000010447
ENSACAP00000008255	ENSMGAP00000002169
ENSACAP00000002602	ENSMGAP00000000891
ENSACAP00000015633	ENSMGAP00000011022
ENSACAP00000016070	ENSMGAP00000018590
ENSACAP00000000537	ENSMGAP00000001218
ENSACAP00000004499	ENSMGAP00000015140
ENSACAP00000008329	ENSMGAP00000014643
ENSACAP00000006795	ENSMGAP00000007805
ENSACAP00000002685	ENSMGAP00000012832
ENSACAP00000008824	ENSMGAP00000011121
ENSACAP00000016371	ENSMGAP00000013825
ENSACAP00000004503	ENSMGAP00000005129
ENSACAP00000000977	ENSMGAP00000016158
ENSACAP00000013007	ENSMGAP00000000288
ENSACAP00000018142	ENSMGAP00000012226
ENSACAP00000011294	ENSMGAP00000015107
ENSACAP00000011348	ENSMGAP00000008771
ENSACAP00000001870	ENSMGAP00000015574
ENSACAP00000014073	ENSMGAP00000009870
ENSACAP00000005624	ENSMGAP00000007086
ENSACAP00000022544	ENSMGAP00000002992
ENSACAP00000003318	ENSMGAP00000004418
ENSACAP00000014494	ENSMGAP00000001898
ENSACAP00000022340	ENSMGAP00000019694
ENSACAP00000020541	ENSMGAP00000010231
ENSACAP00000019240	ENSMGAP00000011052
ENSACAP00000009145	ENSMGAP00000019257
ENSACAP00000000984	ENSMGAP00000012968
ENSACAP00000014063	ENSMGAP00000005936
ENSACAP00000005993	ENSMGAP00000018182
ENSACAP00000008112	ENSMGAP00000006999
ENSACAP00000015449	ENSMGAP00000002903
ENSACAP00000004057	ENSMGAP00000009699
ENSACAP00000005689	ENSMGAP00000001332
ENSACAP00000008131	ENSMGAP00000007221
ENSACAP00000014961	ENSMGAP00000003291
ENSACAP00000006995	ENSMGAP00000011162
ENSACAP00000011308	ENSMGAP00000019437
ENSACAP00000016172	ENSMGAP00000004312
ENSACAP00000014888	ENSMGAP00000011971
ENSACAP00000000770	ENSMGAP00000014971
ENSACAP00000008545	ENSMGAP00000007592
ENSACAP00000017718	ENSMGAP00000011468
ENSACAP00000018540	ENSMGAP00000004341
ENSACAP00000005454	ENSMGAP00000006442
ENSACAP00000011484	ENSMGAP00000005842
ENSACAP00000002967	ENSMGAP00000014504
ENSACAP00000008791	ENSMGAP00000006021
ENSACAP00000012319	ENSMGAP00000002799
ENSACAP00000015625	ENSMGAP00000013655
ENSACAP00000013710	ENSMGAP00000007739
ENSACAP00000009463	ENSMGAP00000016007
ENSACAP00000017131	ENSMGAP00000008567
ENSACAP00000011839	ENSMGAP00000005610
ENSACAP00000008104	ENSMGAP00000005614
ENSACAP00000008819	ENSMGAP00000002450
ENSACAP00000011187	ENSMGAP00000007284
ENSACAP00000017311	ENSMGAP00000004624
ENSACAP00000016202	ENSMGAP00000010114
ENSACAP00000009515	ENSMGAP00000008591
ENSACAP00000016946	ENSMGAP00000011069
ENSACAP00000000957	ENSMGAP00000005811
ENSACAP00000000557	ENSMGAP00000015597
ENSACAP00000006312	ENSMGAP00000018317
ENSACAP00000004662	ENSMGAP00000007875
ENSACAP00000012859	ENSMGAP00000000282
ENSACAP00000003472	ENSMGAP00000000200
ENSACAP00000001246	ENSMGAP00000014075
ENSACAP00000007643	ENSMGAP00000001819
ENSACAP00000008516	ENSMGAP00000014909
ENSACAP00000008009	ENSMGAP00000005758
ENSACAP00000002636	ENSMGAP00000011975
ENSACAP00000019516	ENSMGAP00000014889
ENSACAP00000008364	ENSMGAP00000004779
ENSACAP00000015369	ENSMGAP00000009769
ENSACAP00000017594	ENSMGAP00000010997
ENSACAP00000006594	ENSMGAP00000007973
ENSACAP00000014580	ENSMGAP00000017322
ENSACAP00000001255	ENSMGAP00000006305
ENSACAP00000009514	ENSMGAP00000010922
ENSACAP00000016992	ENSMGAP00000003038
ENSACAP00000017397	ENSMGAP00000000512
ENSACAP00000006556	ENSMGAP00000013314
ENSACAP00000003289	ENSMGAP00000011609
ENSACAP00000012450	ENSMGAP00000017068
ENSACAP00000010785	ENSMGAP00000013945
ENSACAP00000002228	ENSMGAP00000005853
ENSACAP00000013096	ENSMGAP00000004944
ENSACAP00000005404	ENSMGAP00000003087
ENSACAP00000008803	ENSMGAP00000005900
ENSACAP00000002786	ENSMGAP00000016033
ENSACAP00000006035	ENSMGAP00000012156
ENSACAP00000001468	ENSMGAP00000015583
ENSACAP00000011958	ENSMGAP00000009359
ENSACAP00000001761	ENSMGAP00000009466
ENSACAP00000014963	ENSMGAP00000001829
ENSACAP00000009047	ENSMGAP00000004557
ENSACAP00000014481	ENSMGAP00000015488
ENSACAP00000010030	ENSMGAP00000015173
ENSACAP00000005130	ENSMGAP00000018474
ENSACAP00000006130	ENSMGAP00000011165
ENSACAP00000005830	ENSMGAP00000002754
ENSACAP00000002374	ENSMGAP00000004483
ENSACAP00000012696	ENSMGAP00000011939
ENSACAP00000014814	ENSMGAP00000004030
ENSACAP00000002063	ENSMGAP00000016047
ENSACAP00000013130	ENSMGAP00000004032
ENSACAP00000003771	ENSMGAP00000008993
ENSACAP00000010109	ENSMGAP00000006749
ENSACAP00000016750	ENSMGAP00000011903
ENSACAP00000009618	ENSMGAP00000011566
ENSACAP00000015308	ENSMGAP00000003039
ENSACAP00000001532	ENSMGAP00000018193
ENSACAP00000000317	ENSMGAP00000018530
ENSACAP00000009031	ENSMGAP00000009932
ENSACAP00000011318	ENSMGAP00000003118
ENSACAP00000017133	ENSMGAP00000017033
ENSACAP00000003841	ENSMGAP00000007277
ENSACAP00000011196	ENSMGAP00000003164
ENSACAP00000012771	ENSMGAP00000009267
ENSACAP00000016060	ENSMGAP00000014360
ENSACAP00000018066	ENSMGAP00000009285
ENSACAP00000003869	ENSMGAP00000017049
ENSACAP00000001106	ENSMGAP00000017064
ENSACAP00000013063	ENSMGAP00000003721
ENSACAP00000007441	ENSMGAP00000014980
ENSACAP00000012969	ENSMGAP00000008096
ENSACAP00000006667	ENSMGAP00000019648
ENSACAP00000006180	ENSMGAP00000009477
ENSACAP00000004543	ENSMGAP00000012216
ENSACAP00000001956	ENSMGAP00000013120
ENSACAP00000022146	ENSMGAP00000000880
ENSACAP00000013861	ENSMGAP00000005114
ENSACAP00000014647	ENSMGAP00000015495
ENSACAP00000006068	ENSMGAP00000005993
ENSACAP00000012201	ENSMGAP00000002863
ENSACAP00000009980	ENSMGAP00000012309
ENSACAP00000011957	ENSMGAP00000001279
ENSACAP00000007068	ENSMGAP00000011146
ENSACAP00000006207	ENSMGAP00000007150
ENSACAP00000005659	ENSMGAP00000014781
ENSACAP00000006146	ENSMGAP00000006634
ENSACAP00000017685	ENSMGAP00000011306
ENSACAP00000020674	ENSMGAP00000008782
ENSACAP00000009403	ENSMGAP00000002764
ENSACAP00000001011	ENSMGAP00000019156
ENSACAP00000022986	ENSMGAP00000018310
ENSACAP00000023242	ENSMGAP00000004693
ENSACAP00000016028	ENSMGAP00000007501
ENSACAP00000012748	ENSMGAP00000010327
ENSACAP00000016873	ENSMGAP00000011955
ENSACAP00000006458	ENSMGAP00000014601
ENSACAP00000022750	ENSMGAP00000002252
ENSACAP00000014598	ENSMGAP00000011247
ENSACAP00000000156	ENSMGAP00000014116
ENSACAP00000003397	ENSMGAP00000012608
ENSACAP00000001635	ENSMGAP00000009244
ENSACAP00000001558	ENSMGAP00000008916
ENSACAP00000017164	ENSMGAP00000019006
ENSACAP00000014074	ENSMGAP00000005580
ENSACAP00000017177	ENSMGAP00000017324
ENSACAP00000009970	ENSMGAP00000011333
ENSACAP00000002410	ENSMGAP00000012788
ENSACAP00000003764	ENSMGAP00000008770
ENSACAP00000017386	ENSMGAP00000012548
ENSACAP00000013095	ENSMGAP00000010418
ENSACAP00000003546	ENSMGAP00000001526
ENSACAP00000009483	ENSMGAP00000017432
ENSACAP00000011263	ENSMGAP00000015110
ENSACAP00000012773	ENSMGAP00000015088
ENSACAP00000005045	ENSMGAP00000015390
ENSACAP00000017581	ENSMGAP00000001553
ENSACAP00000017866	ENSMGAP00000009779
ENSACAP00000020680	ENSMGAP00000008406
ENSACAP00000010845	ENSMGAP00000004068
ENSACAP00000017065	ENSMGAP00000001295
ENSACAP00000021596	ENSMGAP00000017467
ENSACAP00000009943	ENSMGAP00000011518
ENSACAP00000015119	ENSMGAP00000001684
ENSACAP00000002287	ENSMGAP00000013118
ENSACAP00000013146	ENSMGAP00000010106
ENSACAP00000015169	ENSMGAP00000003605
ENSACAP00000000050	ENSMGAP00000007224
ENSACAP00000003711	ENSMGAP00000002349
ENSACAP00000010893	ENSMGAP00000010604
ENSACAP00000006309	ENSMGAP00000009788
ENSACAP00000000038	ENSMGAP00000014126
ENSACAP00000011974	ENSMGAP00000006949
ENSACAP00000000912	ENSMGAP00000007741
ENSACAP00000017468	ENSMGAP00000002067
ENSACAP00000022199	ENSMGAP00000014794
ENSACAP00000010221	ENSMGAP00000002432
ENSACAP00000013739	ENSMGAP00000009911
ENSACAP00000015174	ENSMGAP00000014977
ENSACAP00000013626	ENSMGAP00000008981
ENSACAP00000014843	ENSMGAP00000015241
ENSACAP00000010164	ENSMGAP00000016815
ENSACAP00000019520	ENSMGAP00000005506
ENSACAP00000011139	ENSMGAP00000016907
ENSACAP00000004781	ENSMGAP00000014150
ENSACAP00000004556	ENSMGAP00000004687
ENSACAP00000011319	ENSMGAP00000015558
ENSACAP00000004426	ENSMGAP00000014521
ENSACAP00000010385	ENSMGAP00000003789
ENSACAP00000003466	ENSMGAP00000002403
ENSACAP00000002561	ENSMGAP00000009092
ENSACAP00000006186	ENSMGAP00000007158
ENSACAP00000008191	ENSMGAP00000004040
ENSACAP00000003306	ENSMGAP00000009475
ENSACAP00000006980	ENSMGAP00000000161
ENSACAP00000016608	ENSMGAP00000000268
ENSACAP00000008246	ENSMGAP00000005942
ENSACAP00000010163	ENSMGAP00000011792
ENSACAP00000000221	ENSMGAP00000001352
ENSACAP00000017043	ENSMGAP00000012055
ENSACAP00000008730	ENSMGAP00000001478
ENSACAP00000002524	ENSMGAP00000012802
ENSACAP00000000885	ENSMGAP00000014434
ENSACAP00000000330	ENSMGAP00000017942
ENSACAP00000006393	ENSMGAP00000000348
ENSACAP00000000699	ENSMGAP00000008489
ENSACAP00000007926	ENSMGAP00000011594
ENSACAP00000014941	ENSMGAP00000014463
ENSACAP00000016656	ENSMGAP00000000706
ENSACAP00000005558	ENSMGAP00000015247
ENSACAP00000006007	ENSMGAP00000014247
ENSACAP00000013695	ENSMGAP00000016118
ENSACAP00000011013	ENSMGAP00000007806
ENSACAP00000003569	ENSMGAP00000009850
ENSACAP00000000810	ENSMGAP00000001371
ENSACAP00000009915	ENSMGAP00000006229
ENSACAP00000006482	ENSMGAP00000012089
ENSACAP00000003967	ENSMGAP00000007409
ENSACAP00000003520	ENSMGAP00000005193
ENSACAP00000008631	ENSMGAP00000012418
ENSACAP00000002386	ENSMGAP00000006043
ENSACAP00000008533	ENSMGAP00000002788
ENSACAP00000012376	ENSMGAP00000005679
ENSACAP00000016666	ENSMGAP00000007921
ENSACAP00000012500	ENSMGAP00000011074
ENSACAP00000017384	ENSMGAP00000015964
ENSACAP00000012031	ENSMGAP00000000945
ENSACAP00000015971	ENSMGAP00000013352
ENSACAP00000011682	ENSMGAP00000008479
ENSACAP00000011717	ENSMGAP00000008409
ENSACAP00000005251	ENSMGAP00000007480
ENSACAP00000004686	ENSMGAP00000002213
ENSACAP00000004779	ENSMGAP00000006435
ENSACAP00000017153	ENSMGAP00000018914
ENSACAP00000004684	ENSMGAP00000012894
ENSACAP00000001244	ENSMGAP00000008744
ENSACAP00000007629	ENSMGAP00000009258
ENSACAP00000002918	ENSMGAP00000003211
ENSACAP00000012148	ENSMGAP00000016180
ENSACAP00000011691	ENSMGAP00000007120
ENSACAP00000009061	ENSMGAP00000010278
ENSACAP00000002167	ENSMGAP00000005459
ENSACAP00000012892	ENSMGAP00000007194
ENSACAP00000011125	ENSMGAP00000014222
ENSACAP00000003273	ENSMGAP00000012053
ENSACAP00000010351	ENSMGAP00000000940
ENSACAP00000016558	ENSMGAP00000009600
ENSACAP00000014653	ENSMGAP00000015342
ENSACAP00000000996	ENSMGAP00000000979
ENSACAP00000017376	ENSMGAP00000000551
ENSACAP00000001503	ENSMGAP00000014052
ENSACAP00000001349	ENSMGAP00000002420
ENSACAP00000003529	ENSMGAP00000002457
ENSACAP00000003761	ENSMGAP00000002412
ENSACAP00000008371	ENSMGAP00000003850
ENSACAP00000005206	ENSMGAP00000005722
ENSACAP00000017355	ENSMGAP00000009897
ENSACAP00000017362	ENSMGAP00000009795
ENSACAP00000022867	ENSMGAP00000009740
ENSACAP00000023037	ENSMGAP00000011221
ENSACAP00000001051	ENSMGAP00000018362
ENSACAP00000006134	ENSMGAP00000002112
ENSACAP00000013341	ENSMGAP00000010915
ENSACAP00000007904	ENSMGAP00000002543
ENSACAP00000002346	ENSMGAP00000016228
ENSACAP00000002151	ENSMGAP00000016196
ENSACAP00000012538	ENSMGAP00000003125
ENSACAP00000008005	ENSMGAP00000007312
ENSACAP00000016412	ENSMGAP00000003982
ENSACAP00000010115	ENSMGAP00000013845
ENSACAP00000003630	ENSMGAP00000016504
ENSACAP00000015877	ENSMGAP00000005567
ENSACAP00000004055	ENSMGAP00000008834
ENSACAP00000016297	ENSMGAP00000013410
ENSACAP00000013204	ENSMGAP00000004818
ENSACAP00000014434	ENSMGAP00000013477
ENSACAP00000006424	ENSMGAP00000009220
ENSACAP00000018150	ENSMGAP00000017610
ENSACAP00000011574	ENSMGAP00000007055
ENSACAP00000000087	ENSMGAP00000009349
ENSACAP00000014523	ENSMGAP00000006497
ENSACAP00000013188	ENSMGAP00000011210
ENSACAP00000009727	ENSMGAP00000006603
ENSACAP00000003139	ENSMGAP00000006926
ENSACAP00000000517	ENSMGAP00000005400
ENSACAP00000018406	ENSMGAP00000001402
ENSACAP00000004493	ENSMGAP00000005212
ENSACAP00000015006	ENSMGAP00000013551
ENSACAP00000014443	ENSMGAP00000011577
[truncated: 8,363 more rows]
