# Supplementary material for: Reconstruction of proto-vertebrate, proto-cyclostome and proto-gnathostome genomes provides new insights into early vertebrate evolution
Source: Nat Commun. 2021 Jul 23;12:4489. doi: 10.1038/s41467-021-24573-z (PMC8302630; doi:10.1038/s41467-021-24573-z)
Supplement: Supplementary file 4 — Supplementary Data 1 [file 41467_2021_24573_MOESM4_ESM.zip › SuppData1/orthologs/ANOCA-MONDO.txt]

ENSACAP00000005936	ENSMODP00000016222
ENSACAP00000017014	ENSMODP00000022186
ENSACAP00000000964	ENSMODP00000018180
ENSACAP00000013370	ENSMODP00000006413
ENSACAP00000006833	ENSMODP00000021006
ENSACAP00000005194	ENSMODP00000020505
ENSACAP00000001737	ENSMODP00000012374
ENSACAP00000013552	ENSMODP00000016247
ENSACAP00000003212	ENSMODP00000009976
ENSACAP00000019299	ENSMODP00000024314
ENSACAP00000011250	ENSMODP00000002624
ENSACAP00000011817	ENSMODP00000020244
ENSACAP00000005957	ENSMODP00000028608
ENSACAP00000008269	ENSMODP00000015454
ENSACAP00000008564	ENSMODP00000019742
ENSACAP00000009531	ENSMODP00000023074
ENSACAP00000007380	ENSMODP00000002660
ENSACAP00000017290	ENSMODP00000027793
ENSACAP00000003299	ENSMODP00000008476
ENSACAP00000014328	ENSMODP00000005540
ENSACAP00000009158	ENSMODP00000003267
ENSACAP00000001723	ENSMODP00000011631
ENSACAP00000014601	ENSMODP00000026393
ENSACAP00000005110	ENSMODP00000010124
ENSACAP00000014675	ENSMODP00000003331
ENSACAP00000017344	ENSMODP00000020165
ENSACAP00000015321	ENSMODP00000001568
ENSACAP00000015067	ENSMODP00000020576
ENSACAP00000003045	ENSMODP00000026284
ENSACAP00000002376	ENSMODP00000016589
ENSACAP00000015078	ENSMODP00000028394
ENSACAP00000014992	ENSMODP00000000677
ENSACAP00000016695	ENSMODP00000023901
ENSACAP00000018787	ENSMODP00000000363
ENSACAP00000005988	ENSMODP00000036724
ENSACAP00000007603	ENSMODP00000020923
ENSACAP00000002119	ENSMODP00000024842
ENSACAP00000005444	ENSMODP00000020567
ENSACAP00000005623	ENSMODP00000000005
ENSACAP00000016112	ENSMODP00000003305
ENSACAP00000000193	ENSMODP00000016701
ENSACAP00000010321	ENSMODP00000030326
ENSACAP00000006987	ENSMODP00000021625
ENSACAP00000005007	ENSMODP00000024756
ENSACAP00000013643	ENSMODP00000028954
ENSACAP00000010047	ENSMODP00000034686
ENSACAP00000012012	ENSMODP00000004064
ENSACAP00000018690	ENSMODP00000000916
ENSACAP00000004219	ENSMODP00000001331
ENSACAP00000001811	ENSMODP00000020102
ENSACAP00000015494	ENSMODP00000005916
ENSACAP00000004078	ENSMODP00000024667
ENSACAP00000001088	ENSMODP00000021116
ENSACAP00000015698	ENSMODP00000015137
ENSACAP00000005873	ENSMODP00000021051
ENSACAP00000008406	ENSMODP00000011243
ENSACAP00000012838	ENSMODP00000006081
ENSACAP00000009680	ENSMODP00000017560
ENSACAP00000007792	ENSMODP00000026600
ENSACAP00000018412	ENSMODP00000026601
ENSACAP00000017761	ENSMODP00000035510
ENSACAP00000019211	ENSMODP00000035512
ENSACAP00000007789	ENSMODP00000035509
ENSACAP00000017650	ENSMODP00000037658
ENSACAP00000008106	ENSMODP00000014612
ENSACAP00000012446	ENSMODP00000000679
ENSACAP00000006460	ENSMODP00000025796
ENSACAP00000003419	ENSMODP00000010442
ENSACAP00000015858	ENSMODP00000008107
ENSACAP00000001119	ENSMODP00000010998
ENSACAP00000000552	ENSMODP00000019519
ENSACAP00000015929	ENSMODP00000011474
ENSACAP00000007492	ENSMODP00000009649
ENSACAP00000011870	ENSMODP00000026122
ENSACAP00000000777	ENSMODP00000010914
ENSACAP00000011796	ENSMODP00000023478
ENSACAP00000009619	ENSMODP00000015235
ENSACAP00000001319	ENSMODP00000041284
ENSACAP00000006086	ENSMODP00000003832
ENSACAP00000016842	ENSMODP00000006867
ENSACAP00000001864	ENSMODP00000000092
ENSACAP00000002959	ENSMODP00000000179
ENSACAP00000011884	ENSMODP00000014712
ENSACAP00000016298	ENSMODP00000004891
ENSACAP00000000477	ENSMODP00000006523
ENSACAP00000013286	ENSMODP00000000959
ENSACAP00000011970	ENSMODP00000012028
ENSACAP00000014097	ENSMODP00000029754
ENSACAP00000005123	ENSMODP00000012160
ENSACAP00000012263	ENSMODP00000004041
ENSACAP00000016998	ENSMODP00000022102
ENSACAP00000009190	ENSMODP00000025585
ENSACAP00000000083	ENSMODP00000016495
ENSACAP00000004428	ENSMODP00000024060
ENSACAP00000002974	ENSMODP00000014171
ENSACAP00000013481	ENSMODP00000015986
ENSACAP00000008599	ENSMODP00000003492
ENSACAP00000000242	ENSMODP00000013925
ENSACAP00000013864	ENSMODP00000007364
ENSACAP00000022297	ENSMODP00000007623
ENSACAP00000015728	ENSMODP00000002626
ENSACAP00000011579	ENSMODP00000013412
ENSACAP00000006096	ENSMODP00000012859
ENSACAP00000013141	ENSMODP00000040508
ENSACAP00000004949	ENSMODP00000016741
ENSACAP00000007355	ENSMODP00000037068
ENSACAP00000018297	ENSMODP00000015720
ENSACAP00000008830	ENSMODP00000000761
ENSACAP00000017368	ENSMODP00000013478
ENSACAP00000014517	ENSMODP00000036453
ENSACAP00000016774	ENSMODP00000024298
ENSACAP00000007485	ENSMODP00000011108
ENSACAP00000006473	ENSMODP00000029024
ENSACAP00000006842	ENSMODP00000007844
ENSACAP00000019597	ENSMODP00000002121
ENSACAP00000021579	ENSMODP00000019696
ENSACAP00000003327	ENSMODP00000021361
ENSACAP00000013174	ENSMODP00000025206
ENSACAP00000000079	ENSMODP00000016010
ENSACAP00000001174	ENSMODP00000023381
ENSACAP00000019956	ENSMODP00000019361
ENSACAP00000009131	ENSMODP00000022856
ENSACAP00000015102	ENSMODP00000033704
ENSACAP00000015338	ENSMODP00000011376
ENSACAP00000007490	ENSMODP00000014984
ENSACAP00000010928	ENSMODP00000020886
ENSACAP00000010696	ENSMODP00000013331
ENSACAP00000005094	ENSMODP00000017273
ENSACAP00000016443	ENSMODP00000013863
ENSACAP00000012452	ENSMODP00000036044
ENSACAP00000001895	ENSMODP00000017182
ENSACAP00000014884	ENSMODP00000022560
ENSACAP00000016759	ENSMODP00000008288
ENSACAP00000005904	ENSMODP00000013900
ENSACAP00000012803	ENSMODP00000017320
ENSACAP00000008215	ENSMODP00000015229
ENSACAP00000009961	ENSMODP00000025996
ENSACAP00000013070	ENSMODP00000016389
ENSACAP00000014146	ENSMODP00000000402
ENSACAP00000013946	ENSMODP00000009650
ENSACAP00000011702	ENSMODP00000002182
ENSACAP00000015780	ENSMODP00000019074
ENSACAP00000002299	ENSMODP00000016852
ENSACAP00000003195	ENSMODP00000000500
ENSACAP00000006047	ENSMODP00000026029
ENSACAP00000015236	ENSMODP00000024292
ENSACAP00000009598	ENSMODP00000003122
ENSACAP00000003471	ENSMODP00000013464
ENSACAP00000003380	ENSMODP00000008628
ENSACAP00000007070	ENSMODP00000004044
ENSACAP00000007401	ENSMODP00000002679
ENSACAP00000019189	ENSMODP00000007893
ENSACAP00000018998	ENSMODP00000021412
ENSACAP00000000860	ENSMODP00000006018
ENSACAP00000011711	ENSMODP00000023606
ENSACAP00000017664	ENSMODP00000039634
ENSACAP00000002249	ENSMODP00000037970
ENSACAP00000000195	ENSMODP00000004963
ENSACAP00000010451	ENSMODP00000007067
ENSACAP00000011342	ENSMODP00000021169
ENSACAP00000014285	ENSMODP00000024799
ENSACAP00000014668	ENSMODP00000001757
ENSACAP00000003308	ENSMODP00000016775
ENSACAP00000015061	ENSMODP00000005386
ENSACAP00000016420	ENSMODP00000005390
ENSACAP00000011989	ENSMODP00000013628
ENSACAP00000004060	ENSMODP00000006172
ENSACAP00000006661	ENSMODP00000026554
ENSACAP00000010344	ENSMODP00000004039
ENSACAP00000011938	ENSMODP00000005255
ENSACAP00000008723	ENSMODP00000000790
ENSACAP00000012354	ENSMODP00000012861
ENSACAP00000008800	ENSMODP00000031750
ENSACAP00000000609	ENSMODP00000020405
ENSACAP00000015558	ENSMODP00000013151
ENSACAP00000005087	ENSMODP00000013497
ENSACAP00000014183	ENSMODP00000002193
ENSACAP00000013350	ENSMODP00000009886
ENSACAP00000005792	ENSMODP00000004613
ENSACAP00000010506	ENSMODP00000021509
ENSACAP00000009513	ENSMODP00000002877
ENSACAP00000002901	ENSMODP00000008929
ENSACAP00000013575	ENSMODP00000013499
ENSACAP00000012544	ENSMODP00000034760
ENSACAP00000015144	ENSMODP00000022870
ENSACAP00000016973	ENSMODP00000017133
ENSACAP00000020331	ENSMODP00000031383
ENSACAP00000007051	ENSMODP00000027887
ENSACAP00000019114	ENSMODP00000006876
ENSACAP00000007918	ENSMODP00000012731
ENSACAP00000004435	ENSMODP00000032765
ENSACAP00000009498	ENSMODP00000020580
ENSACAP00000001475	ENSMODP00000017923
ENSACAP00000003976	ENSMODP00000012407
ENSACAP00000008062	ENSMODP00000012104
ENSACAP00000010217	ENSMODP00000007382
ENSACAP00000004865	ENSMODP00000005455
ENSACAP00000003655	ENSMODP00000004284
ENSACAP00000011875	ENSMODP00000020969
ENSACAP00000008565	ENSMODP00000021367
ENSACAP00000002928	ENSMODP00000019075
ENSACAP00000000868	ENSMODP00000019115
ENSACAP00000016976	ENSMODP00000012345
ENSACAP00000009221	ENSMODP00000026928
ENSACAP00000016880	ENSMODP00000018395
ENSACAP00000005302	ENSMODP00000013531
ENSACAP00000001932	ENSMODP00000035351
ENSACAP00000002551	ENSMODP00000016287
ENSACAP00000010646	ENSMODP00000002515
ENSACAP00000007917	ENSMODP00000011895
ENSACAP00000007896	ENSMODP00000033297
ENSACAP00000004457	ENSMODP00000019398
ENSACAP00000015885	ENSMODP00000016469
ENSACAP00000002426	ENSMODP00000016648
ENSACAP00000002385	ENSMODP00000003179
ENSACAP00000017474	ENSMODP00000007000
ENSACAP00000005740	ENSMODP00000024699
ENSACAP00000003383	ENSMODP00000006196
ENSACAP00000016069	ENSMODP00000003320
ENSACAP00000001093	ENSMODP00000005329
ENSACAP00000017526	ENSMODP00000017619
ENSACAP00000015435	ENSMODP00000021986
ENSACAP00000014650	ENSMODP00000024349
ENSACAP00000014665	ENSMODP00000024346
ENSACAP00000000942	ENSMODP00000022203
ENSACAP00000009728	ENSMODP00000025425
ENSACAP00000018182	ENSMODP00000039684
ENSACAP00000014024	ENSMODP00000016658
ENSACAP00000013525	ENSMODP00000024177
ENSACAP00000001427	ENSMODP00000006059
ENSACAP00000015468	ENSMODP00000032132
ENSACAP00000004783	ENSMODP00000013827
ENSACAP00000008216	ENSMODP00000013818
ENSACAP00000004784	ENSMODP00000013808
ENSACAP00000009388	ENSMODP00000023168
ENSACAP00000001385	ENSMODP00000016086
ENSACAP00000018145	ENSMODP00000025150
ENSACAP00000012872	ENSMODP00000000370
ENSACAP00000019293	ENSMODP00000018131
ENSACAP00000016705	ENSMODP00000005345
ENSACAP00000016101	ENSMODP00000012520
ENSACAP00000002577	ENSMODP00000012871
ENSACAP00000012146	ENSMODP00000017612
ENSACAP00000009720	ENSMODP00000012865
ENSACAP00000005943	ENSMODP00000014616
ENSACAP00000000973	ENSMODP00000013397
ENSACAP00000001579	ENSMODP00000015857
ENSACAP00000012461	ENSMODP00000020847
ENSACAP00000022538	ENSMODP00000031789
ENSACAP00000005645	ENSMODP00000035173
ENSACAP00000015655	ENSMODP00000033636
ENSACAP00000001953	ENSMODP00000028502
ENSACAP00000005411	ENSMODP00000017863
ENSACAP00000016164	ENSMODP00000038839
ENSACAP00000006602	ENSMODP00000023326
ENSACAP00000003200	ENSMODP00000007984
ENSACAP00000009074	ENSMODP00000013862
ENSACAP00000012719	ENSMODP00000023828
ENSACAP00000010570	ENSMODP00000005289
ENSACAP00000001753	ENSMODP00000002353
ENSACAP00000001589	ENSMODP00000015862
ENSACAP00000019903	ENSMODP00000020662
ENSACAP00000009777	ENSMODP00000001296
ENSACAP00000006466	ENSMODP00000018114
ENSACAP00000008206	ENSMODP00000003778
ENSACAP00000004741	ENSMODP00000016652
ENSACAP00000015089	ENSMODP00000003368
ENSACAP00000010728	ENSMODP00000023888
ENSACAP00000010782	ENSMODP00000000346
ENSACAP00000014628	ENSMODP00000034629
ENSACAP00000014585	ENSMODP00000003237
ENSACAP00000014351	ENSMODP00000004030
ENSACAP00000006234	ENSMODP00000012753
ENSACAP00000019708	ENSMODP00000005649
ENSACAP00000018133	ENSMODP00000019189
ENSACAP00000008532	ENSMODP00000015197
ENSACAP00000006579	ENSMODP00000014605
ENSACAP00000008554	ENSMODP00000015236
ENSACAP00000006509	ENSMODP00000019764
ENSACAP00000004623	ENSMODP00000005729
ENSACAP00000000901	ENSMODP00000003767
ENSACAP00000003028	ENSMODP00000011064
ENSACAP00000002875	ENSMODP00000031267
ENSACAP00000010760	ENSMODP00000001454
ENSACAP00000012326	ENSMODP00000021931
ENSACAP00000014689	ENSMODP00000020631
ENSACAP00000008887	ENSMODP00000024509
ENSACAP00000006450	ENSMODP00000010755
ENSACAP00000020101	ENSMODP00000010746
ENSACAP00000003697	ENSMODP00000000909
ENSACAP00000003684	ENSMODP00000000902
ENSACAP00000009858	ENSMODP00000019865
ENSACAP00000008000	ENSMODP00000000908
ENSACAP00000010293	ENSMODP00000024234
ENSACAP00000023319	ENSMODP00000016933
ENSACAP00000005594	ENSMODP00000005846
ENSACAP00000015543	ENSMODP00000013547
ENSACAP00000022398	ENSMODP00000024821
ENSACAP00000008947	ENSMODP00000021392
ENSACAP00000000177	ENSMODP00000001044
ENSACAP00000014072	ENSMODP00000016401
ENSACAP00000009330	ENSMODP00000026088
ENSACAP00000011900	ENSMODP00000002302
ENSACAP00000019169	ENSMODP00000017574
ENSACAP00000009364	ENSMODP00000016796
ENSACAP00000005299	ENSMODP00000017858
ENSACAP00000012130	ENSMODP00000012397
ENSACAP00000008363	ENSMODP00000003704
ENSACAP00000003188	ENSMODP00000003835
ENSACAP00000009106	ENSMODP00000002775
ENSACAP00000014036	ENSMODP00000022195
ENSACAP00000017049	ENSMODP00000019036
ENSACAP00000007060	ENSMODP00000021585
ENSACAP00000017578	ENSMODP00000017428
ENSACAP00000005032	ENSMODP00000026323
ENSACAP00000009679	ENSMODP00000016781
ENSACAP00000017072	ENSMODP00000006815
ENSACAP00000012489	ENSMODP00000007822
ENSACAP00000020615	ENSMODP00000033334
ENSACAP00000000594	ENSMODP00000007124
ENSACAP00000000809	ENSMODP00000019317
ENSACAP00000011635	ENSMODP00000026127
ENSACAP00000021872	ENSMODP00000035640
ENSACAP00000000027	ENSMODP00000006054
ENSACAP00000000226	ENSMODP00000007035
ENSACAP00000007738	ENSMODP00000008417
ENSACAP00000013047	ENSMODP00000015774
ENSACAP00000020901	ENSMODP00000011325
ENSACAP00000003852	ENSMODP00000009929
ENSACAP00000002156	ENSMODP00000002001
ENSACAP00000006137	ENSMODP00000013128
ENSACAP00000017488	ENSMODP00000026470
ENSACAP00000006741	ENSMODP00000019748
ENSACAP00000021155	ENSMODP00000003420
ENSACAP00000000981	ENSMODP00000016349
ENSACAP00000009209	ENSMODP00000016685
ENSACAP00000003253	ENSMODP00000019237
ENSACAP00000015434	ENSMODP00000015089
ENSACAP00000013959	ENSMODP00000022209
ENSACAP00000012315	ENSMODP00000024626
ENSACAP00000016268	ENSMODP00000039119
ENSACAP00000016828	ENSMODP00000017180
ENSACAP00000012882	ENSMODP00000010022
ENSACAP00000006310	ENSMODP00000014063
ENSACAP00000005065	ENSMODP00000017347
ENSACAP00000000988	ENSMODP00000020407
ENSACAP00000002892	ENSMODP00000026357
ENSACAP00000002010	ENSMODP00000014773
ENSACAP00000002775	ENSMODP00000004906
ENSACAP00000007811	ENSMODP00000008455
ENSACAP00000006245	ENSMODP00000020030
ENSACAP00000014205	ENSMODP00000022788
ENSACAP00000003957	ENSMODP00000023496
ENSACAP00000004115	ENSMODP00000002747
ENSACAP00000019837	ENSMODP00000009509
ENSACAP00000005055	ENSMODP00000017746
ENSACAP00000003452	ENSMODP00000020177
ENSACAP00000022607	ENSMODP00000015849
ENSACAP00000001464	ENSMODP00000001111
ENSACAP00000023161	ENSMODP00000040020
ENSACAP00000007133	ENSMODP00000016929
ENSACAP00000007144	ENSMODP00000016948
ENSACAP00000007166	ENSMODP00000016950
ENSACAP00000014451	ENSMODP00000025635
ENSACAP00000011447	ENSMODP00000025666
ENSACAP00000012845	ENSMODP00000012544
ENSACAP00000003423	ENSMODP00000009215
ENSACAP00000014516	ENSMODP00000005689
ENSACAP00000013145	ENSMODP00000023558
ENSACAP00000008617	ENSMODP00000019713
ENSACAP00000016589	ENSMODP00000020264
ENSACAP00000016612	ENSMODP00000010276
ENSACAP00000000766	ENSMODP00000024418
ENSACAP00000001550	ENSMODP00000022105
ENSACAP00000005884	ENSMODP00000010406
ENSACAP00000016217	ENSMODP00000014796
ENSACAP00000001002	ENSMODP00000037021
ENSACAP00000013260	ENSMODP00000018917
ENSACAP00000010212	ENSMODP00000010074
ENSACAP00000011210	ENSMODP00000023816
ENSACAP00000012546	ENSMODP00000007213
ENSACAP00000005192	ENSMODP00000015433
ENSACAP00000016275	ENSMODP00000017578
ENSACAP00000016014	ENSMODP00000036263
ENSACAP00000000189	ENSMODP00000004989
ENSACAP00000002209	ENSMODP00000015030
ENSACAP00000007863	ENSMODP00000005946
ENSACAP00000005144	ENSMODP00000017783
ENSACAP00000013190	ENSMODP00000029570
ENSACAP00000021368	ENSMODP00000035344
ENSACAP00000009646	ENSMODP00000001726
ENSACAP00000003038	ENSMODP00000004225
ENSACAP00000014062	ENSMODP00000024791
ENSACAP00000017531	ENSMODP00000017558
ENSACAP00000008252	ENSMODP00000005034
ENSACAP00000016064	ENSMODP00000011019
ENSACAP00000012143	ENSMODP00000023005
ENSACAP00000020312	ENSMODP00000013329
ENSACAP00000013258	ENSMODP00000012713
ENSACAP00000012231	ENSMODP00000006389
ENSACAP00000012123	ENSMODP00000007629
ENSACAP00000015884	ENSMODP00000034116
ENSACAP00000008258	ENSMODP00000023356
ENSACAP00000010223	ENSMODP00000003753
ENSACAP00000011216	ENSMODP00000011237
ENSACAP00000011928	ENSMODP00000034145
ENSACAP00000006406	ENSMODP00000034463
ENSACAP00000016440	ENSMODP00000029074
ENSACAP00000011920	ENSMODP00000028794
ENSACAP00000011449	ENSMODP00000020748
ENSACAP00000019094	ENSMODP00000001616
ENSACAP00000003257	ENSMODP00000001739
ENSACAP00000000792	ENSMODP00000010196
ENSACAP00000019131	ENSMODP00000024853
ENSACAP00000008195	ENSMODP00000028979
ENSACAP00000021848	ENSMODP00000001626
ENSACAP00000005631	ENSMODP00000034890
ENSACAP00000000062	ENSMODP00000007927
ENSACAP00000002993	ENSMODP00000007157
ENSACAP00000014378	ENSMODP00000004469
ENSACAP00000016349	ENSMODP00000024590
ENSACAP00000002530	ENSMODP00000021330
ENSACAP00000007132	ENSMODP00000001502
ENSACAP00000017264	ENSMODP00000004693
ENSACAP00000008704	ENSMODP00000000505
ENSACAP00000002301	ENSMODP00000004192
ENSACAP00000002289	ENSMODP00000004169
ENSACAP00000000982	ENSMODP00000028503
ENSACAP00000006631	ENSMODP00000025233
ENSACAP00000004423	ENSMODP00000031563
ENSACAP00000011435	ENSMODP00000028859
ENSACAP00000014149	ENSMODP00000019532
ENSACAP00000013251	ENSMODP00000018295
ENSACAP00000018385	ENSMODP00000018283
ENSACAP00000003635	ENSMODP00000035883
ENSACAP00000015536	ENSMODP00000011235
ENSACAP00000007357	ENSMODP00000019655
ENSACAP00000017648	ENSMODP00000001450
ENSACAP00000004922	ENSMODP00000023063
ENSACAP00000010908	ENSMODP00000037216
ENSACAP00000016710	ENSMODP00000020163
ENSACAP00000022499	ENSMODP00000022916
ENSACAP00000006787	ENSMODP00000013652
ENSACAP00000017120	ENSMODP00000037031
ENSACAP00000000624	ENSMODP00000004914
ENSACAP00000007712	ENSMODP00000008363
ENSACAP00000002813	ENSMODP00000023740
ENSACAP00000003779	ENSMODP00000029161
ENSACAP00000006029	ENSMODP00000005601
ENSACAP00000006838	ENSMODP00000019802
ENSACAP00000003121	ENSMODP00000004893
ENSACAP00000004681	ENSMODP00000035754
ENSACAP00000008548	ENSMODP00000024714
ENSACAP00000019498	ENSMODP00000020099
ENSACAP00000008475	ENSMODP00000040556
ENSACAP00000017189	ENSMODP00000022442
ENSACAP00000004772	ENSMODP00000001816
ENSACAP00000017734	ENSMODP00000001836
ENSACAP00000008306	ENSMODP00000004958
ENSACAP00000016647	ENSMODP00000018134
ENSACAP00000022446	ENSMODP00000017089
ENSACAP00000005587	ENSMODP00000006025
ENSACAP00000003316	ENSMODP00000003796
ENSACAP00000006756	ENSMODP00000020994
ENSACAP00000005040	ENSMODP00000011509
ENSACAP00000011813	ENSMODP00000004108
ENSACAP00000007413	ENSMODP00000016598
ENSACAP00000007085	ENSMODP00000015178
ENSACAP00000011502	ENSMODP00000011747
ENSACAP00000007942	ENSMODP00000011985
ENSACAP00000010004	ENSMODP00000021456
ENSACAP00000010045	ENSMODP00000022547
ENSACAP00000020018	ENSMODP00000025985
ENSACAP00000011328	ENSMODP00000037000
ENSACAP00000000445	ENSMODP00000010540
ENSACAP00000015725	ENSMODP00000015462
ENSACAP00000015191	ENSMODP00000028490
ENSACAP00000011167	ENSMODP00000035353
ENSACAP00000011157	ENSMODP00000009224
ENSACAP00000008017	ENSMODP00000014112
ENSACAP00000008008	ENSMODP00000010677
ENSACAP00000000803	ENSMODP00000007192
ENSACAP00000008345	ENSMODP00000011498
ENSACAP00000003367	ENSMODP00000033084
ENSACAP00000000928	ENSMODP00000000673
ENSACAP00000004184	ENSMODP00000012043
ENSACAP00000007474	ENSMODP00000025712
ENSACAP00000001458	ENSMODP00000036164
ENSACAP00000014103	ENSMODP00000008837
ENSACAP00000014765	ENSMODP00000035049
ENSACAP00000004657	ENSMODP00000013890
ENSACAP00000008815	ENSMODP00000023997
ENSACAP00000016406	ENSMODP00000019174
ENSACAP00000010376	ENSMODP00000006105
ENSACAP00000001164	ENSMODP00000011310
ENSACAP00000009122	ENSMODP00000005837
ENSACAP00000005810	ENSMODP00000005759
ENSACAP00000011557	ENSMODP00000038432
ENSACAP00000015652	ENSMODP00000020495
ENSACAP00000013834	ENSMODP00000016953
ENSACAP00000020730	ENSMODP00000038094
ENSACAP00000002635	ENSMODP00000007186
ENSACAP00000006227	ENSMODP00000025808
ENSACAP00000005008	ENSMODP00000014214
ENSACAP00000008138	ENSMODP00000011506
ENSACAP00000004083	ENSMODP00000019642
ENSACAP00000011214	ENSMODP00000034038
ENSACAP00000011080	ENSMODP00000024630
ENSACAP00000015437	ENSMODP00000007314
ENSACAP00000007790	ENSMODP00000025533
ENSACAP00000011160	ENSMODP00000037316
ENSACAP00000005916	ENSMODP00000009993
ENSACAP00000016208	ENSMODP00000035575
ENSACAP00000012562	ENSMODP00000037551
ENSACAP00000015914	ENSMODP00000004628
ENSACAP00000002378	ENSMODP00000038315
ENSACAP00000010954	ENSMODP00000025647
ENSACAP00000006737	ENSMODP00000004183
ENSACAP00000006791	ENSMODP00000037028
ENSACAP00000010102	ENSMODP00000025394
ENSACAP00000014348	ENSMODP00000034209
ENSACAP00000017517	ENSMODP00000000451
ENSACAP00000021427	ENSMODP00000002643
ENSACAP00000009392	ENSMODP00000026551
ENSACAP00000007409	ENSMODP00000025104
ENSACAP00000005518	ENSMODP00000010843
ENSACAP00000008283	ENSMODP00000003741
ENSACAP00000012104	ENSMODP00000016415
ENSACAP00000002914	ENSMODP00000007578
ENSACAP00000004731	ENSMODP00000034504
ENSACAP00000005602	ENSMODP00000017159
ENSACAP00000009797	ENSMODP00000022651
ENSACAP00000020911	ENSMODP00000002321
ENSACAP00000015474	ENSMODP00000015526
ENSACAP00000003716	ENSMODP00000004828
ENSACAP00000012914	ENSMODP00000023572
ENSACAP00000016554	ENSMODP00000010212
ENSACAP00000005262	ENSMODP00000011028
ENSACAP00000015593	ENSMODP00000020372
ENSACAP00000017421	ENSMODP00000010574
ENSACAP00000010082	ENSMODP00000009583
ENSACAP00000005303	ENSMODP00000026216
ENSACAP00000008303	ENSMODP00000020345
ENSACAP00000004789	ENSMODP00000005460
ENSACAP00000010652	ENSMODP00000018923
ENSACAP00000015583	ENSMODP00000033680
ENSACAP00000011008	ENSMODP00000038197
ENSACAP00000005226	ENSMODP00000002177
ENSACAP00000008088	ENSMODP00000011613
ENSACAP00000003237	ENSMODP00000016140
ENSACAP00000017194	ENSMODP00000009690
ENSACAP00000002437	ENSMODP00000018953
ENSACAP00000001065	ENSMODP00000009558
ENSACAP00000007432	ENSMODP00000002133
ENSACAP00000007938	ENSMODP00000006650
ENSACAP00000015545	ENSMODP00000007345
ENSACAP00000007692	ENSMODP00000001843
ENSACAP00000002841	ENSMODP00000000384
ENSACAP00000012202	ENSMODP00000005851
ENSACAP00000005799	ENSMODP00000025829
ENSACAP00000005716	ENSMODP00000014169
ENSACAP00000009466	ENSMODP00000013383
ENSACAP00000006764	ENSMODP00000006152
ENSACAP00000011676	ENSMODP00000020206
ENSACAP00000000292	ENSMODP00000021326
ENSACAP00000016592	ENSMODP00000020260
ENSACAP00000004700	ENSMODP00000022127
ENSACAP00000016253	ENSMODP00000024585
ENSACAP00000010516	ENSMODP00000032312
ENSACAP00000012677	ENSMODP00000025101
ENSACAP00000002693	ENSMODP00000002965
ENSACAP00000005027	ENSMODP00000002646
ENSACAP00000020603	ENSMODP00000037712
ENSACAP00000015074	ENSMODP00000022880
ENSACAP00000000234	ENSMODP00000021633
ENSACAP00000016353	ENSMODP00000012958
ENSACAP00000014973	ENSMODP00000006141
ENSACAP00000012451	ENSMODP00000004975
ENSACAP00000005221	ENSMODP00000012151
ENSACAP00000017129	ENSMODP00000018598
ENSACAP00000009754	ENSMODP00000017580
ENSACAP00000019924	ENSMODP00000038229
ENSACAP00000021507	ENSMODP00000013223
ENSACAP00000018980	ENSMODP00000011589
ENSACAP00000011453	ENSMODP00000000422
ENSACAP00000001435	ENSMODP00000022092
ENSACAP00000010853	ENSMODP00000018288
ENSACAP00000020401	ENSMODP00000020371
ENSACAP00000006453	ENSMODP00000019866
ENSACAP00000012667	ENSMODP00000024020
ENSACAP00000020519	ENSMODP00000005441
ENSACAP00000012381	ENSMODP00000027864
ENSACAP00000004402	ENSMODP00000035953
ENSACAP00000016922	ENSMODP00000004283
ENSACAP00000006419	ENSMODP00000009105
ENSACAP00000008402	ENSMODP00000001146
ENSACAP00000007282	ENSMODP00000036832
ENSACAP00000010275	ENSMODP00000003094
ENSACAP00000005918	ENSMODP00000014640
ENSACAP00000013459	ENSMODP00000016074
ENSACAP00000008890	ENSMODP00000016641
ENSACAP00000010473	ENSMODP00000019725
ENSACAP00000005023	ENSMODP00000017432
ENSACAP00000016397	ENSMODP00000016921
ENSACAP00000002138	ENSMODP00000011273
ENSACAP00000008651	ENSMODP00000025604
ENSACAP00000006753	ENSMODP00000009936
ENSACAP00000001891	ENSMODP00000004115
ENSACAP00000003485	ENSMODP00000034984
ENSACAP00000002637	ENSMODP00000032087
ENSACAP00000004576	ENSMODP00000013955
ENSACAP00000012645	ENSMODP00000020508
ENSACAP00000006956	ENSMODP00000014185
ENSACAP00000016035	ENSMODP00000002789
ENSACAP00000012239	ENSMODP00000022250
ENSACAP00000022406	ENSMODP00000003583
ENSACAP00000015850	ENSMODP00000011192
ENSACAP00000000098	ENSMODP00000016585
ENSACAP00000005328	ENSMODP00000023723
ENSACAP00000007568	ENSMODP00000001117
ENSACAP00000009697	ENSMODP00000022920
ENSACAP00000006761	ENSMODP00000025602
ENSACAP00000000069	ENSMODP00000033234
ENSACAP00000011496	ENSMODP00000015131
ENSACAP00000013638	ENSMODP00000017053
ENSACAP00000002360	ENSMODP00000012030
ENSACAP00000011764	ENSMODP00000014545
ENSACAP00000001354	ENSMODP00000005518
ENSACAP00000009596	ENSMODP00000015214
ENSACAP00000003677	ENSMODP00000012900
ENSACAP00000014160	ENSMODP00000009001
ENSACAP00000010477	ENSMODP00000003619
ENSACAP00000022938	ENSMODP00000017304
ENSACAP00000004163	ENSMODP00000038324
ENSACAP00000003541	ENSMODP00000003336
ENSACAP00000012873	ENSMODP00000020450
ENSACAP00000009688	ENSMODP00000006508
ENSACAP00000009101	ENSMODP00000003636
ENSACAP00000016226	ENSMODP00000010412
ENSACAP00000009314	ENSMODP00000019135
ENSACAP00000011982	ENSMODP00000020242
ENSACAP00000015922	ENSMODP00000008035
ENSACAP00000005063	ENSMODP00000010042
ENSACAP00000016351	ENSMODP00000017981
ENSACAP00000014875	ENSMODP00000011835
ENSACAP00000021025	ENSMODP00000040608
ENSACAP00000011452	ENSMODP00000011322
ENSACAP00000014831	ENSMODP00000021927
ENSACAP00000016769	ENSMODP00000021453
ENSACAP00000004483	ENSMODP00000026493
ENSACAP00000022711	ENSMODP00000016433
ENSACAP00000001127	ENSMODP00000018082
ENSACAP00000012621	ENSMODP00000012224
ENSACAP00000013194	ENSMODP00000016445
ENSACAP00000016452	ENSMODP00000037709
ENSACAP00000008110	ENSMODP00000000740
ENSACAP00000000313	ENSMODP00000004328
ENSACAP00000007345	ENSMODP00000009858
ENSACAP00000004248	ENSMODP00000009575
ENSACAP00000010090	ENSMODP00000021575
ENSACAP00000012660	ENSMODP00000038702
ENSACAP00000016181	ENSMODP00000011718
ENSACAP00000017024	ENSMODP00000014505
ENSACAP00000014873	ENSMODP00000020838
ENSACAP00000002634	ENSMODP00000019625
ENSACAP00000015331	ENSMODP00000020159
ENSACAP00000008731	ENSMODP00000011971
ENSACAP00000004991	ENSMODP00000015208
ENSACAP00000008638	ENSMODP00000000887
ENSACAP00000012299	ENSMODP00000017666
ENSACAP00000006585	ENSMODP00000002268
ENSACAP00000014857	ENSMODP00000037455
ENSACAP00000002580	ENSMODP00000033852
ENSACAP00000016562	ENSMODP00000005073
ENSACAP00000016745	ENSMODP00000018787
ENSACAP00000017382	ENSMODP00000012204
ENSACAP00000021502	ENSMODP00000019477
ENSACAP00000019166	ENSMODP00000009679
ENSACAP00000004525	ENSMODP00000037070
ENSACAP00000023387	ENSMODP00000005983
ENSACAP00000019231	ENSMODP00000017552
ENSACAP00000003480	ENSMODP00000026793
ENSACAP00000015035	ENSMODP00000013501
ENSACAP00000007683	ENSMODP00000009741
ENSACAP00000013634	ENSMODP00000031304
ENSACAP00000013363	ENSMODP00000025280
ENSACAP00000007878	ENSMODP00000023927
ENSACAP00000014723	ENSMODP00000007285
ENSACAP00000022465	ENSMODP00000014942
ENSACAP00000014143	ENSMODP00000019529
ENSACAP00000017508	ENSMODP00000008082
ENSACAP00000014223	ENSMODP00000022314
ENSACAP00000016319	ENSMODP00000010391
ENSACAP00000004859	ENSMODP00000022783
ENSACAP00000007835	ENSMODP00000022543
ENSACAP00000003381	ENSMODP00000016502
ENSACAP00000014235	ENSMODP00000014221
ENSACAP00000002316	ENSMODP00000014738
ENSACAP00000013882	ENSMODP00000035593
ENSACAP00000000312	ENSMODP00000004665
ENSACAP00000009601	ENSMODP00000008768
ENSACAP00000012181	ENSMODP00000000980
ENSACAP00000005938	ENSMODP00000025824
ENSACAP00000017152	ENSMODP00000022198
ENSACAP00000014045	ENSMODP00000024262
ENSACAP00000003095	ENSMODP00000037910
ENSACAP00000006802	ENSMODP00000009347
ENSACAP00000000255	ENSMODP00000026857
ENSACAP00000000582	ENSMODP00000017698
ENSACAP00000012890	ENSMODP00000003369
ENSACAP00000015220	ENSMODP00000003066
ENSACAP00000017475	ENSMODP00000006561
ENSACAP00000019058	ENSMODP00000006571
ENSACAP00000014749	ENSMODP00000022677
ENSACAP00000004143	ENSMODP00000000573
ENSACAP00000010300	ENSMODP00000026042
ENSACAP00000010100	ENSMODP00000002568
ENSACAP00000016309	ENSMODP00000030466
ENSACAP00000008039	ENSMODP00000033576
ENSACAP00000011014	ENSMODP00000028496
ENSACAP00000000116	ENSMODP00000025295
ENSACAP00000020950	ENSMODP00000040249
ENSACAP00000007054	ENSMODP00000009219
ENSACAP00000013895	ENSMODP00000020618
ENSACAP00000006857	ENSMODP00000002245
ENSACAP00000013368	ENSMODP00000018323
ENSACAP00000014395	ENSMODP00000000450
ENSACAP00000005359	ENSMODP00000011583
ENSACAP00000010049	ENSMODP00000022584
ENSACAP00000012756	ENSMODP00000031583
ENSACAP00000007555	ENSMODP00000012587
ENSACAP00000003607	ENSMODP00000004546
ENSACAP00000014838	ENSMODP00000022830
ENSACAP00000006929	ENSMODP00000019328
ENSACAP00000000627	ENSMODP00000010747
ENSACAP00000006051	ENSMODP00000022570
ENSACAP00000006030	ENSMODP00000005573
ENSACAP00000006812	ENSMODP00000005181
ENSACAP00000005200	ENSMODP00000023492
ENSACAP00000017085	ENSMODP00000022320
ENSACAP00000015839	ENSMODP00000020538
ENSACAP00000020539	ENSMODP00000023494
ENSACAP00000012833	ENSMODP00000026682
ENSACAP00000002652	ENSMODP00000007206
ENSACAP00000002871	ENSMODP00000007658
ENSACAP00000009535	ENSMODP00000019917
ENSACAP00000001235	ENSMODP00000014818
ENSACAP00000003190	ENSMODP00000007590
ENSACAP00000000677	ENSMODP00000001348
ENSACAP00000013157	ENSMODP00000017716
ENSACAP00000010105	ENSMODP00000005415
ENSACAP00000000539	ENSMODP00000018843
ENSACAP00000013484	ENSMODP00000013520
ENSACAP00000017612	ENSMODP00000018377
ENSACAP00000005762	ENSMODP00000022621
ENSACAP00000021260	ENSMODP00000014282
ENSACAP00000013329	ENSMODP00000017283
ENSACAP00000002604	ENSMODP00000000527
ENSACAP00000009851	ENSMODP00000009234
ENSACAP00000011315	ENSMODP00000018720
ENSACAP00000009206	ENSMODP00000025583
ENSACAP00000002273	ENSMODP00000015346
ENSACAP00000009605	ENSMODP00000039908
ENSACAP00000009365	ENSMODP00000004099
ENSACAP00000000371	ENSMODP00000022988
ENSACAP00000022120	ENSMODP00000006931
ENSACAP00000007343	ENSMODP00000026579
ENSACAP00000015084	ENSMODP00000023180
ENSACAP00000015690	ENSMODP00000001342
ENSACAP00000014625	ENSMODP00000032390
ENSACAP00000009415	ENSMODP00000003193
ENSACAP00000003305	ENSMODP00000024760
ENSACAP00000003382	ENSMODP00000000396
ENSACAP00000013950	ENSMODP00000025914
ENSACAP00000013644	ENSMODP00000004776
ENSACAP00000010152	ENSMODP00000021349
ENSACAP00000002453	ENSMODP00000012055
ENSACAP00000011639	ENSMODP00000006606
ENSACAP00000001501	ENSMODP00000019347
ENSACAP00000008250	ENSMODP00000005294
ENSACAP00000005246	ENSMODP00000013045
ENSACAP00000003435	ENSMODP00000011352
ENSACAP00000002199	ENSMODP00000006501
ENSACAP00000005451	ENSMODP00000022634
ENSACAP00000009946	ENSMODP00000011852
ENSACAP00000005341	ENSMODP00000039132
ENSACAP00000004888	ENSMODP00000022162
ENSACAP00000010729	ENSMODP00000025343
ENSACAP00000014643	ENSMODP00000034639
ENSACAP00000004818	ENSMODP00000016249
ENSACAP00000001155	ENSMODP00000017351
ENSACAP00000012306	ENSMODP00000024628
ENSACAP00000016795	ENSMODP00000011585
ENSACAP00000002704	ENSMODP00000021299
ENSACAP00000016876	ENSMODP00000011450
ENSACAP00000002265	ENSMODP00000018335
ENSACAP00000003075	ENSMODP00000014162
ENSACAP00000002860	ENSMODP00000038772
ENSACAP00000015895	ENSMODP00000004930
ENSACAP00000007089	ENSMODP00000022648
ENSACAP00000014133	ENSMODP00000025906
ENSACAP00000018784	ENSMODP00000007656
ENSACAP00000009716	ENSMODP00000012236
ENSACAP00000012917	ENSMODP00000023567
ENSACAP00000019304	ENSMODP00000011739
ENSACAP00000001567	ENSMODP00000009725
ENSACAP00000008087	ENSMODP00000011444
ENSACAP00000008472	ENSMODP00000000791
ENSACAP00000001783	ENSMODP00000007665
ENSACAP00000000378	ENSMODP00000016797
ENSACAP00000018835	ENSMODP00000013686
ENSACAP00000023006	ENSMODP00000016776
ENSACAP00000005311	ENSMODP00000018496
ENSACAP00000002743	ENSMODP00000031317
ENSACAP00000005250	ENSMODP00000006345
ENSACAP00000005343	ENSMODP00000036304
ENSACAP00000003561	ENSMODP00000019019
ENSACAP00000008653	ENSMODP00000016596
ENSACAP00000002126	ENSMODP00000000124
ENSACAP00000001336	ENSMODP00000017830
ENSACAP00000021854	ENSMODP00000039008
ENSACAP00000014925	ENSMODP00000004168
ENSACAP00000010410	ENSMODP00000012396
ENSACAP00000012025	ENSMODP00000012361
ENSACAP00000009397	ENSMODP00000010132
ENSACAP00000010176	ENSMODP00000001355
ENSACAP00000014644	ENSMODP00000019624
ENSACAP00000015050	ENSMODP00000028518
ENSACAP00000011322	ENSMODP00000000816
ENSACAP00000006549	ENSMODP00000009216
ENSACAP00000010660	ENSMODP00000019885
ENSACAP00000001718	ENSMODP00000009492
ENSACAP00000009266	ENSMODP00000024401
ENSACAP00000015367	ENSMODP00000037713
ENSACAP00000011365	ENSMODP00000041050
ENSACAP00000005331	ENSMODP00000015411
ENSACAP00000022818	ENSMODP00000015319
ENSACAP00000014114	ENSMODP00000016412
ENSACAP00000012498	ENSMODP00000020476
ENSACAP00000000028	ENSMODP00000007520
ENSACAP00000004997	ENSMODP00000023696
ENSACAP00000003750	ENSMODP00000010465
ENSACAP00000008334	ENSMODP00000037611
ENSACAP00000005034	ENSMODP00000027434
ENSACAP00000007287	ENSMODP00000011227
ENSACAP00000003183	ENSMODP00000031311
ENSACAP00000001338	ENSMODP00000019658
ENSACAP00000004133	ENSMODP00000009371
ENSACAP00000002042	ENSMODP00000015699
ENSACAP00000017381	ENSMODP00000000697
ENSACAP00000022119	ENSMODP00000003756
ENSACAP00000016694	ENSMODP00000007149
ENSACAP00000000233	ENSMODP00000007180
ENSACAP00000004917	ENSMODP00000022846
ENSACAP00000004134	ENSMODP00000007465
ENSACAP00000012400	ENSMODP00000023845
ENSACAP00000003882	ENSMODP00000022903
ENSACAP00000016324	ENSMODP00000032620
ENSACAP00000017420	ENSMODP00000018319
ENSACAP00000008247	ENSMODP00000029205
ENSACAP00000021766	ENSMODP00000032817
ENSACAP00000018954	ENSMODP00000038829
ENSACAP00000021162	ENSMODP00000032819
ENSACAP00000004015	ENSMODP00000026080
ENSACAP00000004332	ENSMODP00000011996
ENSACAP00000002953	ENSMODP00000002644
ENSACAP00000008301	ENSMODP00000023159
ENSACAP00000010139	ENSMODP00000012617
ENSACAP00000003825	ENSMODP00000004827
ENSACAP00000009107	ENSMODP00000011494
ENSACAP00000008145	ENSMODP00000004167
ENSACAP00000012613	ENSMODP00000004515
ENSACAP00000001031	ENSMODP00000008127
ENSACAP00000005940	ENSMODP00000021102
ENSACAP00000003493	ENSMODP00000022295
ENSACAP00000017329	ENSMODP00000009523
ENSACAP00000014441	ENSMODP00000006484
ENSACAP00000012050	ENSMODP00000007529
ENSACAP00000003927	ENSMODP00000021481
ENSACAP00000011223	ENSMODP00000009022
ENSACAP00000011512	ENSMODP00000017359
ENSACAP00000004429	ENSMODP00000024816
ENSACAP00000003843	ENSMODP00000026667
ENSACAP00000001970	ENSMODP00000035989
ENSACAP00000012522	ENSMODP00000026685
ENSACAP00000005446	ENSMODP00000024160
ENSACAP00000006540	ENSMODP00000019294
ENSACAP00000002247	ENSMODP00000003329
ENSACAP00000004389	ENSMODP00000014783
ENSACAP00000011680	ENSMODP00000016827
ENSACAP00000016210	ENSMODP00000032116
ENSACAP00000015129	ENSMODP00000018754
ENSACAP00000005955	ENSMODP00000018312
ENSACAP00000004337	ENSMODP00000008873
ENSACAP00000017717	ENSMODP00000004395
ENSACAP00000008595	ENSMODP00000019727
ENSACAP00000015710	ENSMODP00000020529
ENSACAP00000004766	ENSMODP00000009731
ENSACAP00000002909	ENSMODP00000019213
ENSACAP00000014177	ENSMODP00000021938
ENSACAP00000016651	ENSMODP00000020250
ENSACAP00000009428	ENSMODP00000006799
ENSACAP00000004113	ENSMODP00000023145
ENSACAP00000010910	ENSMODP00000022854
ENSACAP00000003084	ENSMODP00000013163
ENSACAP00000002963	ENSMODP00000012554
ENSACAP00000012828	ENSMODP00000018525
ENSACAP00000008618	ENSMODP00000024290
ENSACAP00000008857	ENSMODP00000009668
ENSACAP00000009610	ENSMODP00000037418
ENSACAP00000014522	ENSMODP00000005706
ENSACAP00000010174	ENSMODP00000004028
ENSACAP00000006441	ENSMODP00000020931
ENSACAP00000015529	ENSMODP00000032325
ENSACAP00000006043	ENSMODP00000013118
ENSACAP00000011168	ENSMODP00000023956
ENSACAP00000008502	ENSMODP00000026659
ENSACAP00000014931	ENSMODP00000015702
ENSACAP00000013533	ENSMODP00000017261
ENSACAP00000023320	ENSMODP00000018616
ENSACAP00000007341	ENSMODP00000017313
ENSACAP00000013647	ENSMODP00000009360
ENSACAP00000014904	ENSMODP00000002937
ENSACAP00000013059	ENSMODP00000021497
ENSACAP00000000020	ENSMODP00000022964
ENSACAP00000006325	ENSMODP00000026023
ENSACAP00000007971	ENSMODP00000009512
ENSACAP00000009234	ENSMODP00000019422
ENSACAP00000002931	ENSMODP00000041213
ENSACAP00000009775	ENSMODP00000002256
ENSACAP00000009887	ENSMODP00000032861
ENSACAP00000002274	ENSMODP00000000186
ENSACAP00000016882	ENSMODP00000014423
ENSACAP00000019047	ENSMODP00000001131
ENSACAP00000009098	ENSMODP00000018657
ENSACAP00000000056	ENSMODP00000008312
ENSACAP00000016170	ENSMODP00000002898
ENSACAP00000003731	ENSMODP00000002609
ENSACAP00000003204	ENSMODP00000003624
ENSACAP00000017171	ENSMODP00000022451
ENSACAP00000021486	ENSMODP00000016383
ENSACAP00000011570	ENSMODP00000013113
ENSACAP00000003196	ENSMODP00000014104
ENSACAP00000016707	ENSMODP00000020160
ENSACAP00000015752	ENSMODP00000002602
ENSACAP00000007637	ENSMODP00000036781
ENSACAP00000020251	ENSMODP00000002597
ENSACAP00000006898	ENSMODP00000013261
ENSACAP00000009462	ENSMODP00000038268
ENSACAP00000015735	ENSMODP00000020530
ENSACAP00000017527	ENSMODP00000025440
ENSACAP00000012046	ENSMODP00000022264
ENSACAP00000014398	ENSMODP00000036209
ENSACAP00000011701	ENSMODP00000013319
ENSACAP00000011673	ENSMODP00000014638
ENSACAP00000007269	ENSMODP00000019374
ENSACAP00000001285	ENSMODP00000017946
ENSACAP00000006985	ENSMODP00000025123
ENSACAP00000001729	ENSMODP00000017800
ENSACAP00000012569	ENSMODP00000025750
ENSACAP00000009683	ENSMODP00000000418
ENSACAP00000013365	ENSMODP00000023657
ENSACAP00000002152	ENSMODP00000003236
ENSACAP00000006089	ENSMODP00000006339
ENSACAP00000002911	ENSMODP00000010824
ENSACAP00000013805	ENSMODP00000017894
ENSACAP00000020817	ENSMODP00000009961
ENSACAP00000017509	ENSMODP00000017678
ENSACAP00000013457	ENSMODP00000017481
ENSACAP00000008163	ENSMODP00000024395
ENSACAP00000012219	ENSMODP00000030235
ENSACAP00000015902	ENSMODP00000002004
ENSACAP00000006464	ENSMODP00000035502
ENSACAP00000004902	ENSMODP00000011557
ENSACAP00000017543	ENSMODP00000032196
ENSACAP00000009178	ENSMODP00000006487
ENSACAP00000006641	ENSMODP00000024127
ENSACAP00000010497	ENSMODP00000006894
ENSACAP00000011988	ENSMODP00000037078
ENSACAP00000018355	ENSMODP00000017312
ENSACAP00000009426	ENSMODP00000037951
ENSACAP00000006651	ENSMODP00000009275
ENSACAP00000011490	ENSMODP00000022752
ENSACAP00000007076	ENSMODP00000021045
ENSACAP00000013160	ENSMODP00000021177
ENSACAP00000011465	ENSMODP00000021178
ENSACAP00000003949	ENSMODP00000024819
ENSACAP00000007890	ENSMODP00000036771
ENSACAP00000004863	ENSMODP00000012203
ENSACAP00000000033	ENSMODP00000022937
ENSACAP00000005126	ENSMODP00000000907
ENSACAP00000003652	ENSMODP00000013468
ENSACAP00000017535	ENSMODP00000033461
ENSACAP00000015260	ENSMODP00000035233
ENSACAP00000013573	ENSMODP00000017492
ENSACAP00000013187	ENSMODP00000009700
ENSACAP00000015862	ENSMODP00000008355
ENSACAP00000006915	ENSMODP00000001582
ENSACAP00000004297	ENSMODP00000024280
ENSACAP00000021805	ENSMODP00000023745
ENSACAP00000020091	ENSMODP00000013199
ENSACAP00000003888	ENSMODP00000004003
ENSACAP00000004654	ENSMODP00000021758
ENSACAP00000012264	ENSMODP00000028428
ENSACAP00000005507	ENSMODP00000000114
ENSACAP00000000830	ENSMODP00000019205
ENSACAP00000017176	ENSMODP00000015872
ENSACAP00000021539	ENSMODP00000012462
ENSACAP00000012265	ENSMODP00000036012
ENSACAP00000005482	ENSMODP00000012021
ENSACAP00000006260	ENSMODP00000036078
ENSACAP00000014820	ENSMODP00000007480
ENSACAP00000020487	ENSMODP00000002441
ENSACAP00000014325	ENSMODP00000000741
ENSACAP00000012984	ENSMODP00000010072
ENSACAP00000002180	ENSMODP00000012052
ENSACAP00000008243	ENSMODP00000028915
ENSACAP00000023365	ENSMODP00000010141
ENSACAP00000014261	ENSMODP00000022310
ENSACAP00000013528	ENSMODP00000034350
ENSACAP00000002300	ENSMODP00000002477
ENSACAP00000003616	ENSMODP00000009106
ENSACAP00000015601	ENSMODP00000014850
ENSACAP00000008924	ENSMODP00000038176
ENSACAP00000008592	ENSMODP00000027297
ENSACAP00000008592	ENSMODP00000020839
ENSACAP00000007845	ENSMODP00000010203
ENSACAP00000016095	ENSMODP00000005761
ENSACAP00000016190	ENSMODP00000017470
ENSACAP00000007881	ENSMODP00000021535
ENSACAP00000003602	ENSMODP00000020738
ENSACAP00000004259	ENSMODP00000013260
ENSACAP00000009761	ENSMODP00000033015
ENSACAP00000001473	ENSMODP00000009387
ENSACAP00000012220	ENSMODP00000012275
ENSACAP00000001296	ENSMODP00000019009
ENSACAP00000002268	ENSMODP00000005715
ENSACAP00000011672	ENSMODP00000015188
ENSACAP00000010685	ENSMODP00000002463
ENSACAP00000012707	ENSMODP00000012392
ENSACAP00000006800	ENSMODP00000001604
ENSACAP00000014782	ENSMODP00000023367
ENSACAP00000003548	ENSMODP00000008002
ENSACAP00000005966	ENSMODP00000031085
ENSACAP00000011334	ENSMODP00000028116
ENSACAP00000006803	ENSMODP00000036939
ENSACAP00000012481	ENSMODP00000020479
ENSACAP00000016003	ENSMODP00000020611
ENSACAP00000001047	ENSMODP00000007129
ENSACAP00000002413	ENSMODP00000016595
ENSACAP00000006575	ENSMODP00000001638
ENSACAP00000001853	ENSMODP00000017712
ENSACAP00000011323	ENSMODP00000008436
ENSACAP00000007570	ENSMODP00000005879
ENSACAP00000001952	ENSMODP00000022055
ENSACAP00000009773	ENSMODP00000006593
ENSACAP00000006955	ENSMODP00000001554
ENSACAP00000007310	ENSMODP00000031019
ENSACAP00000011533	ENSMODP00000002202
ENSACAP00000006790	ENSMODP00000015259
ENSACAP00000009645	ENSMODP00000012001
ENSACAP00000004455	ENSMODP00000005650
ENSACAP00000012718	ENSMODP00000003290
ENSACAP00000014807	ENSMODP00000021920
ENSACAP00000023411	ENSMODP00000019199
ENSACAP00000007762	ENSMODP00000019847
ENSACAP00000005513	ENSMODP00000008766
ENSACAP00000005907	ENSMODP00000002167
ENSACAP00000008508	ENSMODP00000005932
ENSACAP00000017127	ENSMODP00000010233
ENSACAP00000008914	ENSMODP00000013256
ENSACAP00000011769	ENSMODP00000010236
ENSACAP00000022961	ENSMODP00000024648
ENSACAP00000006738	ENSMODP00000024651
ENSACAP00000006208	ENSMODP00000016057
ENSACAP00000002072	ENSMODP00000002434
ENSACAP00000020570	ENSMODP00000011834
ENSACAP00000011391	ENSMODP00000014223
ENSACAP00000005268	ENSMODP00000020783
ENSACAP00000000634	ENSMODP00000000793
ENSACAP00000012734	ENSMODP00000000687
ENSACAP00000007162	ENSMODP00000034936
ENSACAP00000013351	ENSMODP00000017775
ENSACAP00000009882	ENSMODP00000028443
ENSACAP00000013050	ENSMODP00000033558
ENSACAP00000002973	ENSMODP00000008112
ENSACAP00000008901	ENSMODP00000015125
ENSACAP00000007261	ENSMODP00000019371
ENSACAP00000015626	ENSMODP00000024524
ENSACAP00000008566	ENSMODP00000017789
ENSACAP00000011097	ENSMODP00000008135
ENSACAP00000010499	ENSMODP00000003932
ENSACAP00000013594	ENSMODP00000007920
ENSACAP00000015185	ENSMODP00000018051
ENSACAP00000012182	ENSMODP00000012026
ENSACAP00000007799	ENSMODP00000009589
ENSACAP00000013383	ENSMODP00000000639
ENSACAP00000005319	ENSMODP00000008498
ENSACAP00000013786	ENSMODP00000023369
ENSACAP00000002177	ENSMODP00000034386
ENSACAP00000007998	ENSMODP00000015347
ENSACAP00000008314	ENSMODP00000001142
ENSACAP00000001967	ENSMODP00000024847
ENSACAP00000000374	ENSMODP00000036121
ENSACAP00000000414	ENSMODP00000034400
ENSACAP00000003962	ENSMODP00000003951
ENSACAP00000003800	ENSMODP00000013556
ENSACAP00000003309	ENSMODP00000008649
ENSACAP00000014849	ENSMODP00000002901
ENSACAP00000007342	ENSMODP00000040987
ENSACAP00000011642	ENSMODP00000015350
ENSACAP00000023153	ENSMODP00000017278
ENSACAP00000013983	ENSMODP00000016660
ENSACAP00000013443	ENSMODP00000024179
ENSACAP00000016111	ENSMODP00000012033
ENSACAP00000014867	ENSMODP00000010668
ENSACAP00000000855	ENSMODP00000010685
ENSACAP00000000709	ENSMODP00000037792
ENSACAP00000012234	ENSMODP00000014851
ENSACAP00000005911	ENSMODP00000013914
ENSACAP00000016106	ENSMODP00000014899
ENSACAP00000005939	ENSMODP00000014568
ENSACAP00000003065	ENSMODP00000019148
ENSACAP00000010309	ENSMODP00000021861
ENSACAP00000010114	ENSMODP00000011775
ENSACAP00000001146	ENSMODP00000012321
ENSACAP00000015100	ENSMODP00000003060
ENSACAP00000017617	ENSMODP00000016525
ENSACAP00000008317	ENSMODP00000007256
ENSACAP00000011925	ENSMODP00000025968
ENSACAP00000009776	ENSMODP00000015918
ENSACAP00000000468	ENSMODP00000025296
ENSACAP00000011233	ENSMODP00000019435
ENSACAP00000007988	ENSMODP00000025770
ENSACAP00000002667	ENSMODP00000032051
ENSACAP00000016124	ENSMODP00000038746
ENSACAP00000005500	ENSMODP00000007051
ENSACAP00000000364	ENSMODP00000008522
ENSACAP00000006775	ENSMODP00000026561
ENSACAP00000015744	ENSMODP00000010853
ENSACAP00000014337	ENSMODP00000001168
ENSACAP00000001666	ENSMODP00000001969
ENSACAP00000018974	ENSMODP00000012416
ENSACAP00000006488	ENSMODP00000010709
ENSACAP00000010738	ENSMODP00000021339
ENSACAP00000014391	ENSMODP00000009804
ENSACAP00000001348	ENSMODP00000010471
ENSACAP00000005953	ENSMODP00000020833
ENSACAP00000014128	ENSMODP00000012645
ENSACAP00000005057	ENSMODP00000003481
ENSACAP00000007952	ENSMODP00000024554
ENSACAP00000012863	ENSMODP00000002458
ENSACAP00000012680	ENSMODP00000012792
ENSACAP00000011973	ENSMODP00000013213
ENSACAP00000015429	ENSMODP00000013290
ENSACAP00000006776	ENSMODP00000007874
ENSACAP00000015745	ENSMODP00000015503
ENSACAP00000010798	ENSMODP00000024151
ENSACAP00000003528	ENSMODP00000019296
ENSACAP00000004880	ENSMODP00000022843
ENSACAP00000008928	ENSMODP00000014339
ENSACAP00000015983	ENSMODP00000024545
ENSACAP00000011379	ENSMODP00000029367
ENSACAP00000009909	ENSMODP00000021821
ENSACAP00000016343	ENSMODP00000009912
ENSACAP00000002415	ENSMODP00000001476
ENSACAP00000015869	ENSMODP00000017495
ENSACAP00000007139	ENSMODP00000016142
ENSACAP00000001758	ENSMODP00000027860
ENSACAP00000004256	ENSMODP00000020148
ENSACAP00000013094	ENSMODP00000019081
ENSACAP00000013758	ENSMODP00000013546
ENSACAP00000012483	ENSMODP00000004690
ENSACAP00000011333	ENSMODP00000021447
ENSACAP00000012302	ENSMODP00000006532
ENSACAP00000020702	ENSMODP00000017485
ENSACAP00000010825	ENSMODP00000011686
ENSACAP00000003333	ENSMODP00000021660
ENSACAP00000009060	ENSMODP00000007263
ENSACAP00000016819	ENSMODP00000010084
ENSACAP00000006542	ENSMODP00000016985
ENSACAP00000011949	ENSMODP00000014754
ENSACAP00000014367	ENSMODP00000009505
ENSACAP00000011992	ENSMODP00000014777
ENSACAP00000008425	ENSMODP00000010355
ENSACAP00000004977	ENSMODP00000005548
ENSACAP00000016174	ENSMODP00000007903
ENSACAP00000008123	ENSMODP00000001707
ENSACAP00000000212	ENSMODP00000013833
ENSACAP00000009824	ENSMODP00000023656
ENSACAP00000008348	ENSMODP00000037403
ENSACAP00000002614	ENSMODP00000016164
ENSACAP00000020002	ENSMODP00000012428
ENSACAP00000013404	ENSMODP00000004592
ENSACAP00000007510	ENSMODP00000026588
ENSACAP00000014358	ENSMODP00000010683
ENSACAP00000010741	ENSMODP00000016395
ENSACAP00000002766	ENSMODP00000010551
ENSACAP00000003011	ENSMODP00000023437
ENSACAP00000000203	ENSMODP00000014968
ENSACAP00000014681	ENSMODP00000026281
ENSACAP00000010564	ENSMODP00000022865
ENSACAP00000022355	ENSMODP00000012153
ENSACAP00000022186	ENSMODP00000004472
ENSACAP00000004615	ENSMODP00000034776
ENSACAP00000007650	ENSMODP00000001874
ENSACAP00000002234	ENSMODP00000004145
ENSACAP00000013635	ENSMODP00000012820
ENSACAP00000021895	ENSMODP00000038310
ENSACAP00000010494	ENSMODP00000024098
ENSACAP00000017416	ENSMODP00000002840
ENSACAP00000006471	ENSMODP00000002422
ENSACAP00000021349	ENSMODP00000002429
ENSACAP00000017321	ENSMODP00000009399
ENSACAP00000003436	ENSMODP00000008447
ENSACAP00000015411	ENSMODP00000003128
ENSACAP00000004560	ENSMODP00000025491
ENSACAP00000004504	ENSMODP00000019003
ENSACAP00000008291	ENSMODP00000032606
ENSACAP00000007377	ENSMODP00000007131
ENSACAP00000000679	ENSMODP00000024419
ENSACAP00000012763	ENSMODP00000019615
ENSACAP00000003147	ENSMODP00000023402
ENSACAP00000003039	ENSMODP00000014693
ENSACAP00000016617	ENSMODP00000021739
ENSACAP00000014249	ENSMODP00000012802
ENSACAP00000013601	ENSMODP00000009957
ENSACAP00000004012	ENSMODP00000000631
ENSACAP00000012986	ENSMODP00000003395
ENSACAP00000004468	ENSMODP00000013972
ENSACAP00000018089	ENSMODP00000020017
ENSACAP00000001565	ENSMODP00000014280
ENSACAP00000007100	ENSMODP00000015329
ENSACAP00000013238	ENSMODP00000003002
ENSACAP00000017451	ENSMODP00000022164
ENSACAP00000017551	ENSMODP00000032193
ENSACAP00000007677	ENSMODP00000006393
ENSACAP00000015326	ENSMODP00000020384
ENSACAP00000012079	ENSMODP00000012734
ENSACAP00000006545	ENSMODP00000005128
ENSACAP00000015823	ENSMODP00000024360
ENSACAP00000004771	ENSMODP00000005767
ENSACAP00000003053	ENSMODP00000006840
ENSACAP00000002261	ENSMODP00000005371
ENSACAP00000005859	ENSMODP00000022447
ENSACAP00000012715	ENSMODP00000000668
ENSACAP00000006432	ENSMODP00000015486
ENSACAP00000005821	ENSMODP00000018392
ENSACAP00000017366	ENSMODP00000013511
ENSACAP00000014511	ENSMODP00000009035
ENSACAP00000016399	ENSMODP00000020293
ENSACAP00000010268	ENSMODP00000029415
ENSACAP00000016655	ENSMODP00000018479
ENSACAP00000017158	ENSMODP00000012767
ENSACAP00000000012	ENSMODP00000018547
ENSACAP00000016804	ENSMODP00000014501
ENSACAP00000018703	ENSMODP00000031639
ENSACAP00000017529	ENSMODP00000027788
ENSACAP00000005297	ENSMODP00000026226
ENSACAP00000014436	ENSMODP00000005319
ENSACAP00000017150	ENSMODP00000040033
ENSACAP00000005060	ENSMODP00000020374
ENSACAP00000014078	ENSMODP00000007477
ENSACAP00000014526	ENSMODP00000026658
ENSACAP00000017040	ENSMODP00000036146
ENSACAP00000009816	ENSMODP00000001449
ENSACAP00000002542	ENSMODP00000016184
ENSACAP00000006835	ENSMODP00000019790
ENSACAP00000013615	ENSMODP00000034105
ENSACAP00000013243	ENSMODP00000012328
ENSACAP00000000042	ENSMODP00000008853
ENSACAP00000017313	ENSMODP00000036033
ENSACAP00000000966	ENSMODP00000020732
ENSACAP00000008328	ENSMODP00000013217
ENSACAP00000000243	ENSMODP00000021631
ENSACAP00000014687	ENSMODP00000024814
ENSACAP00000014287	ENSMODP00000001518
ENSACAP00000002548	ENSMODP00000010380
ENSACAP00000000747	ENSMODP00000000102
ENSACAP00000016483	ENSMODP00000018034
ENSACAP00000017064	ENSMODP00000022951
ENSACAP00000010990	ENSMODP00000018218
ENSACAP00000011615	ENSMODP00000014723
ENSACAP00000005968	ENSMODP00000005738
ENSACAP00000002030	ENSMODP00000012762
ENSACAP00000015453	ENSMODP00000021407
ENSACAP00000014269	ENSMODP00000036739
ENSACAP00000012596	ENSMODP00000035967
ENSACAP00000001984	ENSMODP00000005747
ENSACAP00000015347	ENSMODP00000011321
ENSACAP00000002465	ENSMODP00000023108
ENSACAP00000006510	ENSMODP00000007998
ENSACAP00000000706	ENSMODP00000000245
ENSACAP00000004125	ENSMODP00000012199
ENSACAP00000011772	ENSMODP00000003082
ENSACAP00000014085	ENSMODP00000022352
ENSACAP00000011755	ENSMODP00000002252
ENSACAP00000009333	ENSMODP00000019437
ENSACAP00000007275	ENSMODP00000026917
ENSACAP00000016663	ENSMODP00000007329
ENSACAP00000018714	ENSMODP00000008622
ENSACAP00000004823	ENSMODP00000013794
ENSACAP00000015009	ENSMODP00000007829
ENSACAP00000007927	ENSMODP00000001808
ENSACAP00000001281	ENSMODP00000014618
ENSACAP00000009109	ENSMODP00000015808
ENSACAP00000012382	ENSMODP00000018604
ENSACAP00000005764	ENSMODP00000036766
ENSACAP00000022074	ENSMODP00000033497
ENSACAP00000009638	ENSMODP00000024696
ENSACAP00000009014	ENSMODP00000038843
ENSACAP00000012396	ENSMODP00000005674
ENSACAP00000012942	ENSMODP00000022245
ENSACAP00000012358	ENSMODP00000018488
ENSACAP00000013841	ENSMODP00000006974
ENSACAP00000012962	ENSMODP00000031737
ENSACAP00000015960	ENSMODP00000023016
ENSACAP00000000417	ENSMODP00000010701
ENSACAP00000012712	ENSMODP00000010564
ENSACAP00000002038	ENSMODP00000022226
ENSACAP00000007066	ENSMODP00000038847
ENSACAP00000014440	ENSMODP00000035969
ENSACAP00000007708	ENSMODP00000026850
ENSACAP00000018411	ENSMODP00000013104
ENSACAP00000008266	ENSMODP00000003605
ENSACAP00000007473	ENSMODP00000017566
ENSACAP00000007349	ENSMODP00000013693
ENSACAP00000012390	ENSMODP00000020041
ENSACAP00000017772	ENSMODP00000025431
ENSACAP00000008392	ENSMODP00000001069
ENSACAP00000002764	ENSMODP00000017701
ENSACAP00000008007	ENSMODP00000010905
ENSACAP00000020688	ENSMODP00000010889
ENSACAP00000001914	ENSMODP00000002771
ENSACAP00000000576	ENSMODP00000019845
ENSACAP00000014913	ENSMODP00000032553
ENSACAP00000003654	ENSMODP00000024427
ENSACAP00000015856	ENSMODP00000000487
ENSACAP00000015628	ENSMODP00000013056
ENSACAP00000015639	ENSMODP00000013043
ENSACAP00000003013	ENSMODP00000024833
ENSACAP00000013653	ENSMODP00000023363
ENSACAP00000010369	ENSMODP00000022708
ENSACAP00000014383	ENSMODP00000006499
ENSACAP00000017314	ENSMODP00000009689
ENSACAP00000012070	ENSMODP00000006124
ENSACAP00000002638	ENSMODP00000023868
ENSACAP00000009081	ENSMODP00000029511
ENSACAP00000003373	ENSMODP00000020716
ENSACAP00000005989	ENSMODP00000008863
ENSACAP00000015894	ENSMODP00000000849
ENSACAP00000012727	ENSMODP00000005154
ENSACAP00000004238	ENSMODP00000003980
ENSACAP00000013586	ENSMODP00000034653
ENSACAP00000007900	ENSMODP00000040762
ENSACAP00000011354	ENSMODP00000008902
ENSACAP00000007913	ENSMODP00000009055
ENSACAP00000001386	ENSMODP00000012246
ENSACAP00000010855	ENSMODP00000014983
ENSACAP00000001406	ENSMODP00000006446
ENSACAP00000005882	ENSMODP00000015285
ENSACAP00000009648	ENSMODP00000006681
ENSACAP00000005053	ENSMODP00000034265
ENSACAP00000008494	ENSMODP00000003670
ENSACAP00000003317	ENSMODP00000009316
ENSACAP00000003290	ENSMODP00000023716
ENSACAP00000015738	ENSMODP00000002612
ENSACAP00000013835	ENSMODP00000009526
ENSACAP00000014194	ENSMODP00000002150
ENSACAP00000012502	ENSMODP00000010302
ENSACAP00000020359	ENSMODP00000017550
ENSACAP00000000681	ENSMODP00000000142
ENSACAP00000019267	ENSMODP00000009180
ENSACAP00000006397	ENSMODP00000005405
ENSACAP00000006350	ENSMODP00000019993
ENSACAP00000007549	ENSMODP00000025551
ENSACAP00000008906	ENSMODP00000019007
ENSACAP00000015112	ENSMODP00000017961
ENSACAP00000011324	ENSMODP00000000853
ENSACAP00000014578	ENSMODP00000019581
ENSACAP00000012360	ENSMODP00000037525
ENSACAP00000015615	ENSMODP00000021313
ENSACAP00000015773	ENSMODP00000007166
ENSACAP00000007948	ENSMODP00000001680
ENSACAP00000011916	ENSMODP00000014520
ENSACAP00000000759	ENSMODP00000010772
ENSACAP00000009135	ENSMODP00000024109
ENSACAP00000017197	ENSMODP00000026473
ENSACAP00000009085	ENSMODP00000014919
ENSACAP00000008621	ENSMODP00000024447
ENSACAP00000014052	ENSMODP00000017144
ENSACAP00000011205	ENSMODP00000024317
ENSACAP00000010001	ENSMODP00000002551
ENSACAP00000002308	ENSMODP00000013240
ENSACAP00000021624	ENSMODP00000025625
ENSACAP00000004696	ENSMODP00000001202
ENSACAP00000014158	ENSMODP00000025626
ENSACAP00000000053	ENSMODP00000008362
ENSACAP00000003007	ENSMODP00000010954
ENSACAP00000002606	ENSMODP00000026097
ENSACAP00000017556	ENSMODP00000032258
ENSACAP00000010533	ENSMODP00000040103
ENSACAP00000009057	ENSMODP00000031386
ENSACAP00000004688	ENSMODP00000034578
ENSACAP00000017112	ENSMODP00000018601
ENSACAP00000008568	ENSMODP00000024465
ENSACAP00000019791	ENSMODP00000039451
ENSACAP00000004966	ENSMODP00000020168
ENSACAP00000008952	ENSMODP00000021094
ENSACAP00000014777	ENSMODP00000036241
ENSACAP00000007645	ENSMODP00000013599
ENSACAP00000015737	ENSMODP00000035037
ENSACAP00000020291	ENSMODP00000026148
ENSACAP00000018228	ENSMODP00000004137
ENSACAP00000017486	ENSMODP00000019955
ENSACAP00000008403	ENSMODP00000010396
ENSACAP00000004608	ENSMODP00000003358
ENSACAP00000021465	ENSMODP00000003322
ENSACAP00000012806	ENSMODP00000006094
ENSACAP00000009007	ENSMODP00000003352
ENSACAP00000011987	ENSMODP00000002223
ENSACAP00000006132	ENSMODP00000005549
ENSACAP00000008411	ENSMODP00000013192
ENSACAP00000015742	ENSMODP00000029137
ENSACAP00000007338	ENSMODP00000026613
ENSACAP00000000241	ENSMODP00000004771
ENSACAP00000015845	ENSMODP00000012491
ENSACAP00000009570	ENSMODP00000006270
ENSACAP00000019518	ENSMODP00000028994
ENSACAP00000009579	ENSMODP00000006284
ENSACAP00000005266	ENSMODP00000006052
ENSACAP00000017779	ENSMODP00000011935
ENSACAP00000005257	ENSMODP00000013153
ENSACAP00000017501	ENSMODP00000018716
ENSACAP00000001182	ENSMODP00000026862
ENSACAP00000015702	ENSMODP00000012974
ENSACAP00000013733	ENSMODP00000007017
ENSACAP00000012152	ENSMODP00000021921
ENSACAP00000022765	ENSMODP00000000754
ENSACAP00000011309	ENSMODP00000037746
ENSACAP00000011562	ENSMODP00000000381
ENSACAP00000007420	ENSMODP00000023117
ENSACAP00000011886	ENSMODP00000003841
ENSACAP00000007659	ENSMODP00000009713
ENSACAP00000011389	ENSMODP00000024469
ENSACAP00000005370	ENSMODP00000006375
ENSACAP00000016318	ENSMODP00000014567
ENSACAP00000022223	ENSMODP00000040539
ENSACAP00000016945	ENSMODP00000029504
ENSACAP00000022122	ENSMODP00000022041
ENSACAP00000010663	ENSMODP00000024370
ENSACAP00000009991	ENSMODP00000006466
ENSACAP00000000458	ENSMODP00000015484
ENSACAP00000003739	ENSMODP00000008872
ENSACAP00000009532	ENSMODP00000031649
ENSACAP00000008970	ENSMODP00000039714
ENSACAP00000007826	ENSMODP00000041240
ENSACAP00000012415	ENSMODP00000026271
ENSACAP00000013247	ENSMODP00000007680
ENSACAP00000015956	ENSMODP00000002455
ENSACAP00000014470	ENSMODP00000001556
ENSACAP00000014174	ENSMODP00000011393
ENSACAP00000002438	ENSMODP00000017763
ENSACAP00000020635	ENSMODP00000012779
ENSACAP00000022842	ENSMODP00000038537
ENSACAP00000015726	ENSMODP00000000336
ENSACAP00000007530	ENSMODP00000016928
ENSACAP00000017663	ENSMODP00000018587
ENSACAP00000006584	ENSMODP00000023188
ENSACAP00000010097	ENSMODP00000005398
ENSACAP00000009805	ENSMODP00000006699
ENSACAP00000004903	ENSMODP00000011241
ENSACAP00000006814	ENSMODP00000019316
ENSACAP00000011143	ENSMODP00000002929
ENSACAP00000001447	ENSMODP00000026219
ENSACAP00000002631	ENSMODP00000012150
ENSACAP00000011134	ENSMODP00000000824
ENSACAP00000009046	ENSMODP00000023312
ENSACAP00000000669	ENSMODP00000000777
ENSACAP00000015515	ENSMODP00000011812
ENSACAP00000014179	ENSMODP00000025627
ENSACAP00000004329	ENSMODP00000005908
ENSACAP00000013085	ENSMODP00000014225
ENSACAP00000023334	ENSMODP00000004448
ENSACAP00000008957	ENSMODP00000025592
ENSACAP00000012157	ENSMODP00000024040
ENSACAP00000005868	ENSMODP00000003103
ENSACAP00000015565	ENSMODP00000021388
ENSACAP00000005851	ENSMODP00000012700
ENSACAP00000017476	ENSMODP00000006980
ENSACAP00000005788	ENSMODP00000001785
ENSACAP00000006718	ENSMODP00000015281
ENSACAP00000001912	ENSMODP00000011542
ENSACAP00000005913	ENSMODP00000013216
ENSACAP00000005875	ENSMODP00000014354
ENSACAP00000007647	ENSMODP00000004962
ENSACAP00000005572	ENSMODP00000005900
ENSACAP00000002216	ENSMODP00000035265
ENSACAP00000010106	ENSMODP00000021455
ENSACAP00000007219	ENSMODP00000007161
ENSACAP00000017540	ENSMODP00000017265
ENSACAP00000013224	ENSMODP00000000544
ENSACAP00000007714	ENSMODP00000011975
ENSACAP00000002819	ENSMODP00000033135
ENSACAP00000005826	ENSMODP00000018478
ENSACAP00000002632	ENSMODP00000008222
ENSACAP00000014805	ENSMODP00000008442
ENSACAP00000002279	ENSMODP00000005705
ENSACAP00000001749	ENSMODP00000022071
ENSACAP00000013195	ENSMODP00000008245
ENSACAP00000000073	ENSMODP00000008694
ENSACAP00000012010	ENSMODP00000015844
ENSACAP00000017894	ENSMODP00000008213
ENSACAP00000005202	ENSMODP00000015425
ENSACAP00000012428	ENSMODP00000020481
ENSACAP00000014368	ENSMODP00000035626
ENSACAP00000018788	ENSMODP00000032675
ENSACAP00000006159	ENSMODP00000022002
ENSACAP00000013384	ENSMODP00000003647
ENSACAP00000023043	ENSMODP00000026607
ENSACAP00000015417	ENSMODP00000034494
ENSACAP00000014439	ENSMODP00000025611
ENSACAP00000003915	ENSMODP00000000546
ENSACAP00000016893	ENSMODP00000020480
ENSACAP00000003597	ENSMODP00000000474
ENSACAP00000000838	ENSMODP00000021283
ENSACAP00000004211	ENSMODP00000008527
ENSACAP00000012197	ENSMODP00000020228
ENSACAP00000002742	ENSMODP00000007060
ENSACAP00000001671	ENSMODP00000022087
ENSACAP00000011375	ENSMODP00000011441
ENSACAP00000006692	ENSMODP00000025223
ENSACAP00000007941	ENSMODP00000004255
ENSACAP00000016701	ENSMODP00000008253
ENSACAP00000021732	ENSMODP00000011211
ENSACAP00000006620	ENSMODP00000025606
ENSACAP00000011670	ENSMODP00000007941
ENSACAP00000006016	ENSMODP00000003943
ENSACAP00000008386	ENSMODP00000011968
ENSACAP00000000332	ENSMODP00000010565
ENSACAP00000012949	ENSMODP00000005501
ENSACAP00000012891	ENSMODP00000007504
ENSACAP00000016042	ENSMODP00000020310
ENSACAP00000015060	ENSMODP00000009233
ENSACAP00000014414	ENSMODP00000030288
ENSACAP00000018929	ENSMODP00000032640
ENSACAP00000010559	ENSMODP00000021958
ENSACAP00000015463	ENSMODP00000020109
ENSACAP00000011293	ENSMODP00000038348
ENSACAP00000016818	ENSMODP00000017177
ENSACAP00000013091	ENSMODP00000024001
ENSACAP00000015580	ENSMODP00000000694
ENSACAP00000015505	ENSMODP00000002694
ENSACAP00000015210	ENSMODP00000023226
ENSACAP00000008969	ENSMODP00000011527
ENSACAP00000016005	ENSMODP00000023002
ENSACAP00000014735	ENSMODP00000024342
ENSACAP00000000961	ENSMODP00000023757
ENSACAP00000015659	ENSMODP00000022263
ENSACAP00000008418	ENSMODP00000009451
ENSACAP00000005880	ENSMODP00000004684
ENSACAP00000000990	ENSMODP00000006205
ENSACAP00000017504	ENSMODP00000025445
ENSACAP00000007523	ENSMODP00000017237
ENSACAP00000015500	ENSMODP00000015469
ENSACAP00000006158	ENSMODP00000023786
ENSACAP00000013012	ENSMODP00000021940
ENSACAP00000000293	ENSMODP00000001437
ENSACAP00000006127	ENSMODP00000023732
ENSACAP00000004744	ENSMODP00000015265
ENSACAP00000003589	ENSMODP00000013457
ENSACAP00000007155	ENSMODP00000025116
ENSACAP00000007102	ENSMODP00000033755
ENSACAP00000003932	ENSMODP00000010724
ENSACAP00000000267	ENSMODP00000002862
ENSACAP00000001448	ENSMODP00000034611
ENSACAP00000005579	ENSMODP00000012640
ENSACAP00000006748	ENSMODP00000013262
ENSACAP00000009712	ENSMODP00000024259
ENSACAP00000017126	ENSMODP00000022965
ENSACAP00000016616	ENSMODP00000012834
ENSACAP00000013120	ENSMODP00000001629
ENSACAP00000018517	ENSMODP00000015598
ENSACAP00000011730	ENSMODP00000017667
ENSACAP00000001927	ENSMODP00000017399
ENSACAP00000001574	ENSMODP00000038519
ENSACAP00000020361	ENSMODP00000021025
ENSACAP00000023034	ENSMODP00000010310
ENSACAP00000013359	ENSMODP00000030140
ENSACAP00000015296	ENSMODP00000020391
ENSACAP00000007123	ENSMODP00000005654
ENSACAP00000011756	ENSMODP00000013188
ENSACAP00000009994	ENSMODP00000010847
ENSACAP00000001253	ENSMODP00000010341
ENSACAP00000015765	ENSMODP00000021895
ENSACAP00000006080	ENSMODP00000020125
ENSACAP00000001578	ENSMODP00000019344
ENSACAP00000009400	ENSMODP00000002481
ENSACAP00000011192	ENSMODP00000000759
ENSACAP00000007206	ENSMODP00000034155
ENSACAP00000004469	ENSMODP00000035740
ENSACAP00000018039	ENSMODP00000010567
ENSACAP00000010484	ENSMODP00000025374
ENSACAP00000008682	ENSMODP00000025486
ENSACAP00000007347	ENSMODP00000009701
ENSACAP00000013267	ENSMODP00000030251
ENSACAP00000016751	ENSMODP00000021483
ENSACAP00000016753	ENSMODP00000021469
ENSACAP00000011274	ENSMODP00000023550
ENSACAP00000013996	ENSMODP00000040603
ENSACAP00000011840	ENSMODP00000020056
ENSACAP00000021885	ENSMODP00000000287
ENSACAP00000014374	ENSMODP00000001145
ENSACAP00000018247	ENSMODP00000018020
ENSACAP00000003336	ENSMODP00000004384
ENSACAP00000009895	ENSMODP00000026009
ENSACAP00000015439	ENSMODP00000027349
ENSACAP00000012253	ENSMODP00000014557
ENSACAP00000014667	ENSMODP00000033729
ENSACAP00000002933	ENSMODP00000023115
ENSACAP00000010353	ENSMODP00000003743
ENSACAP00000010296	ENSMODP00000026955
ENSACAP00000015944	ENSMODP00000032086
ENSACAP00000011749	ENSMODP00000020434
ENSACAP00000013249	ENSMODP00000000944
ENSACAP00000019564	ENSMODP00000001962
ENSACAP00000002473	ENSMODP00000000829
ENSACAP00000006103	ENSMODP00000032676
ENSACAP00000007298	ENSMODP00000009813
ENSACAP00000013879	ENSMODP00000009933
ENSACAP00000016986	ENSMODP00000012354
ENSACAP00000008495	ENSMODP00000002565
ENSACAP00000016460	ENSMODP00000020280
ENSACAP00000012836	ENSMODP00000008619
ENSACAP00000007906	ENSMODP00000004635
ENSACAP00000008089	ENSMODP00000025778
ENSACAP00000008448	ENSMODP00000001039
ENSACAP00000003264	ENSMODP00000018053
ENSACAP00000022442	ENSMODP00000003470
ENSACAP00000015467	ENSMODP00000012022
ENSACAP00000014741	ENSMODP00000003356
ENSACAP00000002600	ENSMODP00000011738
ENSACAP00000011189	ENSMODP00000018820
ENSACAP00000014204	ENSMODP00000007107
ENSACAP00000002091	ENSMODP00000036101
ENSACAP00000013847	ENSMODP00000030082
ENSACAP00000011677	ENSMODP00000021354
ENSACAP00000003114	ENSMODP00000034131
ENSACAP00000015599	ENSMODP00000017409
ENSACAP00000012122	ENSMODP00000001778
ENSACAP00000015176	ENSMODP00000022887
ENSACAP00000003583	ENSMODP00000006007
ENSACAP00000005286	ENSMODP00000038040
ENSACAP00000017212	ENSMODP00000010172
ENSACAP00000015232	ENSMODP00000003064
ENSACAP00000008324	ENSMODP00000027239
ENSACAP00000013075	ENSMODP00000017220
ENSACAP00000015451	ENSMODP00000011818
ENSACAP00000009071	ENSMODP00000035890
ENSACAP00000003352	ENSMODP00000005986
ENSACAP00000001825	ENSMODP00000017301
ENSACAP00000015252	ENSMODP00000002334
ENSACAP00000002708	ENSMODP00000012158
ENSACAP00000012527	ENSMODP00000025871
ENSACAP00000009938	ENSMODP00000000263
ENSACAP00000010722	ENSMODP00000011779
ENSACAP00000004395	ENSMODP00000005644
ENSACAP00000009062	ENSMODP00000012047
ENSACAP00000008255	ENSMODP00000002275
ENSACAP00000002602	ENSMODP00000009126
ENSACAP00000015633	ENSMODP00000002600
ENSACAP00000016070	ENSMODP00000024566
ENSACAP00000000537	ENSMODP00000006925
ENSACAP00000008329	ENSMODP00000023154
ENSACAP00000003939	ENSMODP00000009691
ENSACAP00000011055	ENSMODP00000001148
ENSACAP00000002685	ENSMODP00000007001
ENSACAP00000006709	ENSMODP00000039867
ENSACAP00000008824	ENSMODP00000019710
ENSACAP00000016371	ENSMODP00000003121
ENSACAP00000004503	ENSMODP00000001852
ENSACAP00000011004	ENSMODP00000010781
ENSACAP00000000977	ENSMODP00000032776
ENSACAP00000013007	ENSMODP00000021504
ENSACAP00000011294	ENSMODP00000022725
ENSACAP00000011348	ENSMODP00000017677
ENSACAP00000001870	ENSMODP00000021594
ENSACAP00000014073	ENSMODP00000014441
ENSACAP00000005624	ENSMODP00000004536
ENSACAP00000022544	ENSMODP00000025429
ENSACAP00000022340	ENSMODP00000008469
ENSACAP00000004894	ENSMODP00000026637
ENSACAP00000019240	ENSMODP00000025502
ENSACAP00000013051	ENSMODP00000029782
ENSACAP00000000984	ENSMODP00000001657
ENSACAP00000005993	ENSMODP00000022572
ENSACAP00000008112	ENSMODP00000041088
ENSACAP00000015449	ENSMODP00000012818
ENSACAP00000004057	ENSMODP00000036499
ENSACAP00000008399	ENSMODP00000025802
ENSACAP00000005689	ENSMODP00000002162
ENSACAP00000008131	ENSMODP00000017973
ENSACAP00000014961	ENSMODP00000007706
ENSACAP00000006995	ENSMODP00000019151
ENSACAP00000001120	ENSMODP00000041084
ENSACAP00000011308	ENSMODP00000011885
ENSACAP00000016172	ENSMODP00000020305
ENSACAP00000000770	ENSMODP00000029006
ENSACAP00000008545	ENSMODP00000024282
ENSACAP00000017718	ENSMODP00000011356
ENSACAP00000011484	ENSMODP00000002347
ENSACAP00000002967	ENSMODP00000005643
ENSACAP00000012319	ENSMODP00000002270
ENSACAP00000015625	ENSMODP00000002561
ENSACAP00000009463	ENSMODP00000011420
ENSACAP00000017131	ENSMODP00000005927
ENSACAP00000011839	ENSMODP00000024027
ENSACAP00000008104	ENSMODP00000008095
ENSACAP00000008819	ENSMODP00000003803
ENSACAP00000011187	ENSMODP00000024313
ENSACAP00000017311	ENSMODP00000006458
ENSACAP00000016202	ENSMODP00000017616
ENSACAP00000009515	ENSMODP00000019932
ENSACAP00000000957	ENSMODP00000008549
ENSACAP00000000557	ENSMODP00000021801
ENSACAP00000016469	ENSMODP00000024609
ENSACAP00000004662	ENSMODP00000024173
ENSACAP00000012425	ENSMODP00000013355
ENSACAP00000012859	ENSMODP00000028249
ENSACAP00000001246	ENSMODP00000022136
ENSACAP00000007643	ENSMODP00000003242
ENSACAP00000008516	ENSMODP00000019732
ENSACAP00000008009	ENSMODP00000025773
ENSACAP00000002636	ENSMODP00000036015
ENSACAP00000019516	ENSMODP00000019533
ENSACAP00000012812	ENSMODP00000030641
ENSACAP00000005524	ENSMODP00000026232
ENSACAP00000008364	ENSMODP00000005304
ENSACAP00000004649	ENSMODP00000026231
ENSACAP00000015369	ENSMODP00000020382
ENSACAP00000017589	ENSMODP00000013602
ENSACAP00000006594	ENSMODP00000005124
ENSACAP00000001255	ENSMODP00000003400
ENSACAP00000009514	ENSMODP00000019451
ENSACAP00000016992	ENSMODP00000022163
ENSACAP00000017397	ENSMODP00000013430
ENSACAP00000006556	ENSMODP00000020953
ENSACAP00000003289	ENSMODP00000000255
ENSACAP00000003870	ENSMODP00000031707
ENSACAP00000012450	ENSMODP00000009807
ENSACAP00000010785	ENSMODP00000017114
ENSACAP00000013096	ENSMODP00000007792
ENSACAP00000005404	ENSMODP00000002562
ENSACAP00000002786	ENSMODP00000010334
ENSACAP00000001468	ENSMODP00000021643
ENSACAP00000019736	ENSMODP00000002723
ENSACAP00000011958	ENSMODP00000003570
ENSACAP00000006749	ENSMODP00000002300
ENSACAP00000001761	ENSMODP00000020138
ENSACAP00000014963	ENSMODP00000036542
ENSACAP00000009047	ENSMODP00000020972
ENSACAP00000014481	ENSMODP00000026388
ENSACAP00000010030	ENSMODP00000022588
ENSACAP00000005130	ENSMODP00000004673
ENSACAP00000006130	ENSMODP00000013307
ENSACAP00000005830	ENSMODP00000028789
ENSACAP00000002374	ENSMODP00000033491
ENSACAP00000008018	ENSMODP00000019616
ENSACAP00000012696	ENSMODP00000019188
ENSACAP00000014814	ENSMODP00000005475
ENSACAP00000002063	ENSMODP00000009994
ENSACAP00000013130	ENSMODP00000022371
ENSACAP00000003771	ENSMODP00000003194
ENSACAP00000010109	ENSMODP00000011041
ENSACAP00000016750	ENSMODP00000011039
ENSACAP00000009618	ENSMODP00000012196
ENSACAP00000015308	ENSMODP00000007141
ENSACAP00000001532	ENSMODP00000003656
ENSACAP00000000317	ENSMODP00000013054
ENSACAP00000009031	ENSMODP00000035379
ENSACAP00000011318	ENSMODP00000030729
ENSACAP00000017133	ENSMODP00000005922
ENSACAP00000003841	ENSMODP00000004736
ENSACAP00000011196	ENSMODP00000007891
ENSACAP00000012771	ENSMODP00000000452
ENSACAP00000016060	ENSMODP00000018859
ENSACAP00000018066	ENSMODP00000000469
ENSACAP00000003869	ENSMODP00000016946
ENSACAP00000014429	ENSMODP00000028908
ENSACAP00000001106	ENSMODP00000002563
ENSACAP00000013063	ENSMODP00000003585
ENSACAP00000007441	ENSMODP00000035688
ENSACAP00000003479	ENSMODP00000023213
ENSACAP00000003057	ENSMODP00000023428
ENSACAP00000012969	ENSMODP00000000249
ENSACAP00000006667	ENSMODP00000000479
ENSACAP00000004543	ENSMODP00000019401
ENSACAP00000001956	ENSMODP00000001016
ENSACAP00000014647	ENSMODP00000026397
ENSACAP00000006068	ENSMODP00000016123
ENSACAP00000012201	ENSMODP00000021880
ENSACAP00000018507	ENSMODP00000018797
ENSACAP00000009980	ENSMODP00000023334
ENSACAP00000005659	ENSMODP00000017975
ENSACAP00000006146	ENSMODP00000021307
ENSACAP00000017685	ENSMODP00000012044
ENSACAP00000014147	ENSMODP00000019613
ENSACAP00000020674	ENSMODP00000024010
ENSACAP00000009403	ENSMODP00000019109
ENSACAP00000001011	ENSMODP00000010652
ENSACAP00000022986	ENSMODP00000019759
ENSACAP00000023242	ENSMODP00000027957
ENSACAP00000012748	ENSMODP00000023830
ENSACAP00000016873	ENSMODP00000010813
ENSACAP00000006458	ENSMODP00000016279
ENSACAP00000013337	ENSMODP00000013384
ENSACAP00000017164	ENSMODP00000004565
ENSACAP00000014074	ENSMODP00000028423
ENSACAP00000017177	ENSMODP00000004558
ENSACAP00000009970	ENSMODP00000012942
ENSACAP00000002410	ENSMODP00000011716
ENSACAP00000003764	ENSMODP00000016015
ENSACAP00000017386	ENSMODP00000041197
ENSACAP00000003546	ENSMODP00000000437
ENSACAP00000011263	ENSMODP00000022719
ENSACAP00000002178	ENSMODP00000002313
ENSACAP00000010759	ENSMODP00000020014
ENSACAP00000012773	ENSMODP00000026322
ENSACAP00000005045	ENSMODP00000026321
ENSACAP00000017581	ENSMODP00000017431
ENSACAP00000020680	ENSMODP00000017861
ENSACAP00000010845	ENSMODP00000019785
ENSACAP00000017065	ENSMODP00000013715
ENSACAP00000021596	ENSMODP00000002105
ENSACAP00000009943	ENSMODP00000007274
ENSACAP00000015119	ENSMODP00000002115
ENSACAP00000013146	ENSMODP00000003752
ENSACAP00000015169	ENSMODP00000024299
ENSACAP00000000050	ENSMODP00000008475
ENSACAP00000010893	ENSMODP00000014960
ENSACAP00000015207	ENSMODP00000002379
ENSACAP00000006309	ENSMODP00000026022
ENSACAP00000000038	ENSMODP00000022909
ENSACAP00000011974	ENSMODP00000021212
ENSACAP00000000912	ENSMODP00000017819
ENSACAP00000008907	ENSMODP00000025593
ENSACAP00000017468	ENSMODP00000005101
ENSACAP00000022199	ENSMODP00000018263
ENSACAP00000003085	ENSMODP00000014146
ENSACAP00000013739	ENSMODP00000020621
ENSACAP00000015174	ENSMODP00000020966
ENSACAP00000013626	ENSMODP00000024435
ENSACAP00000014843	ENSMODP00000022554
ENSACAP00000004223	ENSMODP00000022491
ENSACAP00000010164	ENSMODP00000002125
ENSACAP00000019520	ENSMODP00000022004
ENSACAP00000004781	ENSMODP00000021415
ENSACAP00000004556	ENSMODP00000021822
ENSACAP00000011319	ENSMODP00000021414
ENSACAP00000002618	ENSMODP00000005123
ENSACAP00000010385	ENSMODP00000021523
ENSACAP00000003466	ENSMODP00000013320
ENSACAP00000006186	ENSMODP00000015379
ENSACAP00000008191	ENSMODP00000011548
ENSACAP00000008665	ENSMODP00000019299
ENSACAP00000006980	ENSMODP00000030807
ENSACAP00000016608	ENSMODP00000016719
ENSACAP00000003999	ENSMODP00000040791
ENSACAP00000008246	ENSMODP00000025787
ENSACAP00000010163	ENSMODP00000011728
ENSACAP00000008730	ENSMODP00000028759
ENSACAP00000002524	ENSMODP00000006780
ENSACAP00000000330	ENSMODP00000021852
ENSACAP00000006393	ENSMODP00000024163
ENSACAP00000007364	ENSMODP00000025563
ENSACAP00000000699	ENSMODP00000028901
ENSACAP00000009334	ENSMODP00000002157
ENSACAP00000014941	ENSMODP00000022841
ENSACAP00000016656	ENSMODP00000021988
ENSACAP00000010835	ENSMODP00000013582
ENSACAP00000006007	ENSMODP00000022436
ENSACAP00000013695	ENSMODP00000000187
ENSACAP00000003569	ENSMODP00000004345
ENSACAP00000000248	ENSMODP00000013530
ENSACAP00000009915	ENSMODP00000039129
ENSACAP00000006482	ENSMODP00000037855
ENSACAP00000003967	ENSMODP00000011440
ENSACAP00000003520	ENSMODP00000019202
ENSACAP00000008631	ENSMODP00000001457
ENSACAP00000002386	ENSMODP00000015719
ENSACAP00000008533	ENSMODP00000025489
ENSACAP00000012376	ENSMODP00000025762
ENSACAP00000016666	ENSMODP00000005094
ENSACAP00000012500	ENSMODP00000023625
ENSACAP00000017384	ENSMODP00000012594
ENSACAP00000012031	ENSMODP00000010237
ENSACAP00000015971	ENSMODP00000000934
ENSACAP00000011682	ENSMODP00000003150
ENSACAP00000005251	ENSMODP00000019976
ENSACAP00000004686	ENSMODP00000006082
ENSACAP00000004684	ENSMODP00000020657
ENSACAP00000018673	ENSMODP00000026055
ENSACAP00000007629	ENSMODP00000002766
ENSACAP00000002918	ENSMODP00000000399
ENSACAP00000012148	ENSMODP00000005825
ENSACAP00000011691	ENSMODP00000011531
ENSACAP00000009061	ENSMODP00000011033
ENSACAP00000002167	ENSMODP00000000838
ENSACAP00000012892	ENSMODP00000014368
ENSACAP00000022695	ENSMODP00000025340
ENSACAP00000011125	ENSMODP00000017239
ENSACAP00000003273	ENSMODP00000008441
ENSACAP00000010351	ENSMODP00000018248
ENSACAP00000016558	ENSMODP00000024624
ENSACAP00000014653	ENSMODP00000026280
ENSACAP00000000996	ENSMODP00000006642
ENSACAP00000017376	ENSMODP00000013456
ENSACAP00000001503	ENSMODP00000022110
ENSACAP00000012304	ENSMODP00000023187
ENSACAP00000001349	ENSMODP00000006952
ENSACAP00000003529	ENSMODP00000034906
ENSACAP00000018362	ENSMODP00000011646
ENSACAP00000016889	ENSMODP00000018743
ENSACAP00000003761	ENSMODP00000029642
ENSACAP00000008371	ENSMODP00000001893
ENSACAP00000005206	ENSMODP00000016281
ENSACAP00000015691	ENSMODP00000023270
ENSACAP00000023037	ENSMODP00000022210
ENSACAP00000006328	ENSMODP00000005227
ENSACAP00000004846	ENSMODP00000023242
ENSACAP00000006134	ENSMODP00000015362
ENSACAP00000013341	ENSMODP00000001219
ENSACAP00000007904	ENSMODP00000003434
ENSACAP00000002346	ENSMODP00000008501
ENSACAP00000002151	ENSMODP00000032729
ENSACAP00000015029	ENSMODP00000006029
ENSACAP00000008005	ENSMODP00000023139
ENSACAP00000016412	ENSMODP00000020292
ENSACAP00000010115	ENSMODP00000021849
ENSACAP00000013571	ENSMODP00000040586
ENSACAP00000003630	ENSMODP00000039503
ENSACAP00000010055	ENSMODP00000013770
ENSACAP00000015877	ENSMODP00000002547
ENSACAP00000004055	ENSMODP00000007208
ENSACAP00000013204	ENSMODP00000007632
ENSACAP00000014434	ENSMODP00000001534
ENSACAP00000006424	ENSMODP00000019745
ENSACAP00000011574	ENSMODP00000019494
ENSACAP00000000087	ENSMODP00000035126
ENSACAP00000014523	ENSMODP00000011937
ENSACAP00000013188	ENSMODP00000023649
ENSACAP00000009727	ENSMODP00000000328
ENSACAP00000003139	ENSMODP00000039408
ENSACAP00000000517	ENSMODP00000012595
ENSACAP00000015006	ENSMODP00000001926
ENSACAP00000014443	ENSMODP00000024807
ENSACAP00000009380	ENSMODP00000002135
ENSACAP00000002608	ENSMODP00000017725
ENSACAP00000014738	ENSMODP00000019585
ENSACAP00000016556	ENSMODP00000010223
ENSACAP00000003341	ENSMODP00000008591
ENSACAP00000017614	ENSMODP00000020321
ENSACAP00000004858	ENSMODP00000038904
ENSACAP00000008700	ENSMODP00000012579
ENSACAP00000014499	ENSMODP00000023619
ENSACAP00000000995	ENSMODP00000038304
ENSACAP00000010725	ENSMODP00000002443
ENSACAP00000021654	ENSMODP00000003794
ENSACAP00000007249	ENSMODP00000033223
ENSACAP00000007230	ENSMODP00000005230
ENSACAP00000006279	ENSMODP00000009029
ENSACAP00000015534	ENSMODP00000001300
ENSACAP00000013532	ENSMODP00000008368
ENSACAP00000004470	ENSMODP00000009421
ENSACAP00000003754	ENSMODP00000010627
ENSACAP00000002925	ENSMODP00000010403
ENSACAP00000012849	ENSMODP00000011986
ENSACAP00000014874	ENSMODP00000002576
ENSACAP00000011857	ENSMODP00000008240
ENSACAP00000023141	ENSMODP00000024362
ENSACAP00000011310	ENSMODP00000021761
ENSACAP00000008583	ENSMODP00000002164
ENSACAP00000000854	ENSMODP00000001721
ENSACAP00000002833	ENSMODP00000026291
ENSACAP00000012559	ENSMODP00000017128
ENSACAP00000001157	ENSMODP00000007108
ENSACAP00000014673	ENSMODP00000004867
ENSACAP00000011215	ENSMODP00000010692
ENSACAP00000005402	ENSMODP00000005945
ENSACAP00000013467	ENSMODP00000000301
ENSACAP00000008325	ENSMODP00000010528
ENSACAP00000009634	ENSMODP00000010073
ENSACAP00000010067	ENSMODP00000032191
ENSACAP00000013997	ENSMODP00000009501
ENSACAP00000006082	ENSMODP00000003910
ENSACAP00000004023	ENSMODP00000010268
ENSACAP00000001818	ENSMODP00000001101
ENSACAP00000006381	ENSMODP00000023734
ENSACAP00000010058	ENSMODP00000002815
ENSACAP00000003106	ENSMODP00000012726
[truncated: 8,409 more rows]
