# Supplementary material for: Reconstruction of proto-vertebrate, proto-cyclostome and proto-gnathostome genomes provides new insights into early vertebrate evolution
Source: Nat Commun. 2021 Jul 23;12:4489. doi: 10.1038/s41467-021-24573-z (PMC8302630; doi:10.1038/s41467-021-24573-z)
Supplement: Supplementary file 4 — Supplementary Data 1 [file 41467_2021_24573_MOESM4_ESM.zip › SuppData1/orthologs/ANOCA-MOUSE.txt]

ENSACAP00000005936	ENSMUSP00000034074
ENSACAP00000017014	ENSMUSP00000037172
ENSACAP00000000964	ENSMUSP00000127603
ENSACAP00000006833	ENSMUSP00000040217
ENSACAP00000001737	ENSMUSP00000025288
ENSACAP00000013552	ENSMUSP00000105282
ENSACAP00000011817	ENSMUSP00000018466
ENSACAP00000005957	ENSMUSP00000014505
ENSACAP00000008269	ENSMUSP00000035203
ENSACAP00000008564	ENSMUSP00000111103
ENSACAP00000009158	ENSMUSP00000029128
ENSACAP00000014601	ENSMUSP00000015484
ENSACAP00000005110	ENSMUSP00000024565
ENSACAP00000014675	ENSMUSP00000032781
ENSACAP00000014993	ENSMUSP00000133649
ENSACAP00000012678	ENSMUSP00000054412
ENSACAP00000015321	ENSMUSP00000045511
ENSACAP00000015067	ENSMUSP00000075235
ENSACAP00000003045	ENSMUSP00000024829
ENSACAP00000002376	ENSMUSP00000124647
ENSACAP00000015078	ENSMUSP00000035246
ENSACAP00000014992	ENSMUSP00000069495
ENSACAP00000016695	ENSMUSP00000113675
ENSACAP00000012212	ENSMUSP00000111483
ENSACAP00000005988	ENSMUSP00000034840
ENSACAP00000007603	ENSMUSP00000110574
ENSACAP00000005444	ENSMUSP00000073268
ENSACAP00000016112	ENSMUSP00000082710
ENSACAP00000000193	ENSMUSP00000021706
ENSACAP00000010321	ENSMUSP00000130759
ENSACAP00000006987	ENSMUSP00000028311
ENSACAP00000005007	ENSMUSP00000004949
ENSACAP00000013643	ENSMUSP00000069259
ENSACAP00000010047	ENSMUSP00000096248
ENSACAP00000018690	ENSMUSP00000005064
ENSACAP00000004219	ENSMUSP00000124863
ENSACAP00000001811	ENSMUSP00000105409
ENSACAP00000015494	ENSMUSP00000079306
ENSACAP00000004078	ENSMUSP00000097747
ENSACAP00000001088	ENSMUSP00000027961
ENSACAP00000015698	ENSMUSP00000025217
ENSACAP00000001835	ENSMUSP00000027494
ENSACAP00000008406	ENSMUSP00000070606
ENSACAP00000012838	ENSMUSP00000090790
ENSACAP00000009680	ENSMUSP00000104363
ENSACAP00000007792	ENSMUSP00000088642
ENSACAP00000018412	ENSMUSP00000059272
ENSACAP00000017761	ENSMUSP00000044730
ENSACAP00000019211	ENSMUSP00000051353
ENSACAP00000007789	ENSMUSP00000082115
ENSACAP00000017650	ENSMUSP00000042715
ENSACAP00000012446	ENSMUSP00000114020
ENSACAP00000006460	ENSMUSP00000084462
ENSACAP00000003419	ENSMUSP00000020679
ENSACAP00000015858	ENSMUSP00000038922
ENSACAP00000001119	ENSMUSP00000089212
ENSACAP00000015929	ENSMUSP00000019516
ENSACAP00000007518	ENSMUSP00000033081
ENSACAP00000000777	ENSMUSP00000047308
ENSACAP00000011796	ENSMUSP00000015858
ENSACAP00000009619	ENSMUSP00000069238
ENSACAP00000001319	ENSMUSP00000028426
ENSACAP00000016817	ENSMUSP00000023762
ENSACAP00000006086	ENSMUSP00000064556
ENSACAP00000016842	ENSMUSP00000021682
ENSACAP00000002959	ENSMUSP00000059666
ENSACAP00000011884	ENSMUSP00000108629
ENSACAP00000016298	ENSMUSP00000020624
ENSACAP00000000477	ENSMUSP00000101004
ENSACAP00000013286	ENSMUSP00000031841
ENSACAP00000019060	ENSMUSP00000122476
ENSACAP00000011970	ENSMUSP00000099733
ENSACAP00000012809	ENSMUSP00000005103
ENSACAP00000014097	ENSMUSP00000103815
ENSACAP00000005123	ENSMUSP00000003509
ENSACAP00000012263	ENSMUSP00000074764
ENSACAP00000016998	ENSMUSP00000032421
ENSACAP00000009190	ENSMUSP00000025477
ENSACAP00000000083	ENSMUSP00000026896
ENSACAP00000004428	ENSMUSP00000043477
ENSACAP00000002974	ENSMUSP00000100012
ENSACAP00000008599	ENSMUSP00000099434
ENSACAP00000022297	ENSMUSP00000015003
ENSACAP00000011579	ENSMUSP00000050496
ENSACAP00000004949	ENSMUSP00000048260
ENSACAP00000007355	ENSMUSP00000020339
ENSACAP00000018297	ENSMUSP00000036487
ENSACAP00000015927	ENSMUSP00000049007
ENSACAP00000014517	ENSMUSP00000085900
ENSACAP00000016774	ENSMUSP00000049346
ENSACAP00000007485	ENSMUSP00000113708
ENSACAP00000019597	ENSMUSP00000105240
ENSACAP00000021579	ENSMUSP00000073803
ENSACAP00000003327	ENSMUSP00000028349
ENSACAP00000000079	ENSMUSP00000044578
ENSACAP00000001174	ENSMUSP00000102710
ENSACAP00000009131	ENSMUSP00000032500
ENSACAP00000015338	ENSMUSP00000032715
ENSACAP00000010928	ENSMUSP00000036674
ENSACAP00000010696	ENSMUSP00000042867
ENSACAP00000005094	ENSMUSP00000104411
ENSACAP00000016443	ENSMUSP00000018630
ENSACAP00000012452	ENSMUSP00000006718
ENSACAP00000016759	ENSMUSP00000001384
ENSACAP00000005904	ENSMUSP00000024049
ENSACAP00000012803	ENSMUSP00000018382
ENSACAP00000008215	ENSMUSP00000039653
ENSACAP00000009961	ENSMUSP00000031278
ENSACAP00000013070	ENSMUSP00000105486
ENSACAP00000014146	ENSMUSP00000094528
ENSACAP00000013946	ENSMUSP00000093960
ENSACAP00000015780	ENSMUSP00000064131
ENSACAP00000002299	ENSMUSP00000047199
ENSACAP00000003195	ENSMUSP00000038015
ENSACAP00000006047	ENSMUSP00000043250
ENSACAP00000015236	ENSMUSP00000119993
ENSACAP00000009598	ENSMUSP00000068629
ENSACAP00000003471	ENSMUSP00000048978
ENSACAP00000003380	ENSMUSP00000067752
ENSACAP00000007070	ENSMUSP00000030306
ENSACAP00000007401	ENSMUSP00000034427
ENSACAP00000019189	ENSMUSP00000064775
ENSACAP00000009600	ENSMUSP00000101046
ENSACAP00000018998	ENSMUSP00000103028
ENSACAP00000000860	ENSMUSP00000095964
ENSACAP00000011711	ENSMUSP00000115260
ENSACAP00000017664	ENSMUSP00000126897
ENSACAP00000000195	ENSMUSP00000074533
ENSACAP00000010451	ENSMUSP00000044432
ENSACAP00000011342	ENSMUSP00000104459
ENSACAP00000014285	ENSMUSP00000106905
ENSACAP00000003308	ENSMUSP00000089513
ENSACAP00000014909	ENSMUSP00000044245
ENSACAP00000015061	ENSMUSP00000037532
ENSACAP00000016420	ENSMUSP00000047923
ENSACAP00000011989	ENSMUSP00000019199
ENSACAP00000004060	ENSMUSP00000004968
ENSACAP00000006661	ENSMUSP00000125373
ENSACAP00000010344	ENSMUSP00000007216
ENSACAP00000011938	ENSMUSP00000019662
ENSACAP00000008723	ENSMUSP00000117346
ENSACAP00000012354	ENSMUSP00000128446
ENSACAP00000008800	ENSMUSP00000003117
ENSACAP00000000609	ENSMUSP00000109886
ENSACAP00000015558	ENSMUSP00000030763
ENSACAP00000005087	ENSMUSP00000033380
ENSACAP00000014183	ENSMUSP00000027697
ENSACAP00000005792	ENSMUSP00000033918
ENSACAP00000010506	ENSMUSP00000033755
ENSACAP00000009513	ENSMUSP00000027538
ENSACAP00000002901	ENSMUSP00000033549
ENSACAP00000013575	ENSMUSP00000026795
ENSACAP00000012544	ENSMUSP00000033341
ENSACAP00000015144	ENSMUSP00000001562
ENSACAP00000016973	ENSMUSP00000103391
ENSACAP00000020331	ENSMUSP00000049070
ENSACAP00000007051	ENSMUSP00000082895
ENSACAP00000019114	ENSMUSP00000080832
ENSACAP00000007918	ENSMUSP00000033501
ENSACAP00000015012	ENSMUSP00000112110
ENSACAP00000004435	ENSMUSP00000102770
ENSACAP00000001475	ENSMUSP00000133245
ENSACAP00000003976	ENSMUSP00000021046
ENSACAP00000008062	ENSMUSP00000055535
ENSACAP00000001594	ENSMUSP00000025500
ENSACAP00000010217	ENSMUSP00000078971
ENSACAP00000004865	ENSMUSP00000034267
ENSACAP00000003655	ENSMUSP00000079864
ENSACAP00000011875	ENSMUSP00000138944
ENSACAP00000002928	ENSMUSP00000036830
ENSACAP00000000665	ENSMUSP00000066839
ENSACAP00000016976	ENSMUSP00000002809
ENSACAP00000009221	ENSMUSP00000031795
ENSACAP00000016880	ENSMUSP00000001595
ENSACAP00000005302	ENSMUSP00000077919
ENSACAP00000010646	ENSMUSP00000099692
ENSACAP00000007917	ENSMUSP00000020702
ENSACAP00000019641	ENSMUSP00000023807
ENSACAP00000007896	ENSMUSP00000020704
ENSACAP00000004457	ENSMUSP00000046610
ENSACAP00000015885	ENSMUSP00000017637
ENSACAP00000002426	ENSMUSP00000023601
ENSACAP00000002385	ENSMUSP00000084091
ENSACAP00000017474	ENSMUSP00000092654
ENSACAP00000005740	ENSMUSP00000036227
ENSACAP00000016069	ENSMUSP00000042410
ENSACAP00000007667	ENSMUSP00000031037
ENSACAP00000017526	ENSMUSP00000101500
ENSACAP00000010676	ENSMUSP00000035257
ENSACAP00000015435	ENSMUSP00000005952
ENSACAP00000014665	ENSMUSP00000058045
ENSACAP00000000942	ENSMUSP00000101768
ENSACAP00000009728	ENSMUSP00000126137
ENSACAP00000018182	ENSMUSP00000138230
ENSACAP00000013525	ENSMUSP00000026093
ENSACAP00000001427	ENSMUSP00000074864
ENSACAP00000015468	ENSMUSP00000002880
ENSACAP00000004783	ENSMUSP00000047278
ENSACAP00000008216	ENSMUSP00000107444
ENSACAP00000007865	ENSMUSP00000026427
ENSACAP00000018145	ENSMUSP00000105212
ENSACAP00000012872	ENSMUSP00000041897
ENSACAP00000019293	ENSMUSP00000043085
ENSACAP00000012146	ENSMUSP00000104533
ENSACAP00000009720	ENSMUSP00000046585
ENSACAP00000005943	ENSMUSP00000034822
ENSACAP00000000973	ENSMUSP00000107347
ENSACAP00000013030	ENSMUSP00000031674
ENSACAP00000001579	ENSMUSP00000053238
ENSACAP00000012461	ENSMUSP00000093141
ENSACAP00000020075	ENSMUSP00000096695
ENSACAP00000022538	ENSMUSP00000021689
ENSACAP00000005645	ENSMUSP00000077781
ENSACAP00000001953	ENSMUSP00000090987
ENSACAP00000002296	ENSMUSP00000046216
ENSACAP00000016164	ENSMUSP00000121309
ENSACAP00000006602	ENSMUSP00000027226
ENSACAP00000003200	ENSMUSP00000095025
ENSACAP00000009074	ENSMUSP00000081455
ENSACAP00000012719	ENSMUSP00000006424
ENSACAP00000001753	ENSMUSP00000030477
ENSACAP00000019903	ENSMUSP00000061390
ENSACAP00000009777	ENSMUSP00000020692
ENSACAP00000006466	ENSMUSP00000110074
ENSACAP00000013796	ENSMUSP00000099512
ENSACAP00000008206	ENSMUSP00000124473
ENSACAP00000015089	ENSMUSP00000050730
ENSACAP00000010728	ENSMUSP00000121125
ENSACAP00000010728	ENSMUSP00000002518
ENSACAP00000014628	ENSMUSP00000124131
ENSACAP00000002919	ENSMUSP00000057527
ENSACAP00000014585	ENSMUSP00000001824
ENSACAP00000014351	ENSMUSP00000128674
ENSACAP00000006234	ENSMUSP00000044231
ENSACAP00000000607	ENSMUSP00000023486
ENSACAP00000019708	ENSMUSP00000031729
ENSACAP00000018133	ENSMUSP00000031691
ENSACAP00000008532	ENSMUSP00000010191
ENSACAP00000019778	ENSMUSP00000010195
ENSACAP00000008554	ENSMUSP00000042667
ENSACAP00000004623	ENSMUSP00000032376
ENSACAP00000000901	ENSMUSP00000032093
ENSACAP00000010851	ENSMUSP00000127892
ENSACAP00000003028	ENSMUSP00000104878
ENSACAP00000010760	ENSMUSP00000063380
ENSACAP00000012326	ENSMUSP00000030376
ENSACAP00000014689	ENSMUSP00000025685
ENSACAP00000008887	ENSMUSP00000053270
ENSACAP00000006450	ENSMUSP00000036150
ENSACAP00000020101	ENSMUSP00000059026
ENSACAP00000003697	ENSMUSP00000125871
ENSACAP00000003684	ENSMUSP00000135677
ENSACAP00000016389	ENSMUSP00000021519
ENSACAP00000009858	ENSMUSP00000079926
ENSACAP00000010293	ENSMUSP00000022217
ENSACAP00000023319	ENSMUSP00000021714
ENSACAP00000008109	ENSMUSP00000102813
ENSACAP00000015543	ENSMUSP00000132008
ENSACAP00000022398	ENSMUSP00000106963
ENSACAP00000008947	ENSMUSP00000085872
ENSACAP00000000177	ENSMUSP00000112934
ENSACAP00000014072	ENSMUSP00000021467
ENSACAP00000009330	ENSMUSP00000113851
ENSACAP00000011900	ENSMUSP00000041173
ENSACAP00000019169	ENSMUSP00000042317
ENSACAP00000009364	ENSMUSP00000032815
ENSACAP00000005299	ENSMUSP00000021004
ENSACAP00000012130	ENSMUSP00000111151
ENSACAP00000008363	ENSMUSP00000105350
ENSACAP00000003188	ENSMUSP00000037324
ENSACAP00000009106	ENSMUSP00000041294
ENSACAP00000014036	ENSMUSP00000020008
ENSACAP00000017049	ENSMUSP00000007257
ENSACAP00000007060	ENSMUSP00000109904
ENSACAP00000017072	ENSMUSP00000099947
ENSACAP00000020615	ENSMUSP00000126340
ENSACAP00000000594	ENSMUSP00000122855
ENSACAP00000016644	ENSMUSP00000137256
ENSACAP00000008014	ENSMUSP00000006703
ENSACAP00000000027	ENSMUSP00000090277
ENSACAP00000000226	ENSMUSP00000041790
ENSACAP00000007738	ENSMUSP00000058730
ENSACAP00000013047	ENSMUSP00000137517
ENSACAP00000020901	ENSMUSP00000028071
ENSACAP00000003852	ENSMUSP00000104311
ENSACAP00000002156	ENSMUSP00000031750
ENSACAP00000006137	ENSMUSP00000066894
ENSACAP00000017488	ENSMUSP00000030898
ENSACAP00000006741	ENSMUSP00000078281
ENSACAP00000021155	ENSMUSP00000045432
ENSACAP00000009209	ENSMUSP00000073246
ENSACAP00000003253	ENSMUSP00000126313
ENSACAP00000015434	ENSMUSP00000005600
ENSACAP00000013959	ENSMUSP00000116057
ENSACAP00000012315	ENSMUSP00000062239
ENSACAP00000016268	ENSMUSP00000056364
ENSACAP00000021250	ENSMUSP00000124470
ENSACAP00000016001	ENSMUSP00000101903
ENSACAP00000006310	ENSMUSP00000018651
ENSACAP00000013784	ENSMUSP00000099585
ENSACAP00000001714	ENSMUSP00000053755
ENSACAP00000005065	ENSMUSP00000115718
ENSACAP00000000988	ENSMUSP00000027178
ENSACAP00000002892	ENSMUSP00000024832
ENSACAP00000002010	ENSMUSP00000070868
ENSACAP00000002775	ENSMUSP00000026172
ENSACAP00000007811	ENSMUSP00000025718
ENSACAP00000006245	ENSMUSP00000061168
ENSACAP00000014205	ENSMUSP00000041300
ENSACAP00000019837	ENSMUSP00000102647
ENSACAP00000003452	ENSMUSP00000085683
ENSACAP00000022607	ENSMUSP00000042271
ENSACAP00000001464	ENSMUSP00000003268
ENSACAP00000023161	ENSMUSP00000129800
ENSACAP00000007133	ENSMUSP00000034600
ENSACAP00000009262	ENSMUSP00000107062
ENSACAP00000007144	ENSMUSP00000126826
ENSACAP00000007166	ENSMUSP00000062507
ENSACAP00000011447	ENSMUSP00000061470
ENSACAP00000012845	ENSMUSP00000056353
ENSACAP00000003423	ENSMUSP00000046368
ENSACAP00000014516	ENSMUSP00000045409
ENSACAP00000013145	ENSMUSP00000109229
ENSACAP00000008617	ENSMUSP00000110422
ENSACAP00000016589	ENSMUSP00000128922
ENSACAP00000016612	ENSMUSP00000095845
ENSACAP00000000766	ENSMUSP00000054545
ENSACAP00000001550	ENSMUSP00000019920
ENSACAP00000005884	ENSMUSP00000035649
ENSACAP00000016217	ENSMUSP00000025208
ENSACAP00000013260	ENSMUSP00000048350
ENSACAP00000010212	ENSMUSP00000053431
ENSACAP00000011210	ENSMUSP00000029850
ENSACAP00000012546	ENSMUSP00000044945
ENSACAP00000005192	ENSMUSP00000052544
ENSACAP00000016275	ENSMUSP00000090567
ENSACAP00000011119	ENSMUSP00000047888
ENSACAP00000016014	ENSMUSP00000019290
ENSACAP00000000189	ENSMUSP00000021066
ENSACAP00000018669	ENSMUSP00000138618
ENSACAP00000002209	ENSMUSP00000082220
ENSACAP00000005144	ENSMUSP00000123078
ENSACAP00000013190	ENSMUSP00000101700
ENSACAP00000015982	ENSMUSP00000040416
ENSACAP00000003038	ENSMUSP00000029575
ENSACAP00000014062	ENSMUSP00000028623
ENSACAP00000017531	ENSMUSP00000030643
ENSACAP00000008252	ENSMUSP00000076505
ENSACAP00000016064	ENSMUSP00000122103
ENSACAP00000014392	ENSMUSP00000015256
ENSACAP00000022803	ENSMUSP00000019226
ENSACAP00000012143	ENSMUSP00000108302
ENSACAP00000020312	ENSMUSP00000084062
ENSACAP00000013258	ENSMUSP00000097909
ENSACAP00000012231	ENSMUSP00000065205
ENSACAP00000012123	ENSMUSP00000027896
ENSACAP00000015884	ENSMUSP00000107035
ENSACAP00000008258	ENSMUSP00000094076
ENSACAP00000010223	ENSMUSP00000053899
ENSACAP00000011216	ENSMUSP00000106460
ENSACAP00000011928	ENSMUSP00000031868
ENSACAP00000006406	ENSMUSP00000031713
ENSACAP00000016440	ENSMUSP00000029208
ENSACAP00000011920	ENSMUSP00000001122
ENSACAP00000011449	ENSMUSP00000021161
ENSACAP00000019094	ENSMUSP00000000573
ENSACAP00000000792	ENSMUSP00000022040
ENSACAP00000019131	ENSMUSP00000129216
ENSACAP00000010667	ENSMUSP00000110669
ENSACAP00000008195	ENSMUSP00000110348
ENSACAP00000021848	ENSMUSP00000095533
ENSACAP00000005631	ENSMUSP00000068716
ENSACAP00000000062	ENSMUSP00000091964
ENSACAP00000002993	ENSMUSP00000128308
ENSACAP00000014378	ENSMUSP00000003659
ENSACAP00000016349	ENSMUSP00000022213
ENSACAP00000002530	ENSMUSP00000029682
ENSACAP00000007132	ENSMUSP00000060441
ENSACAP00000017264	ENSMUSP00000057488
ENSACAP00000008704	ENSMUSP00000064220
ENSACAP00000002301	ENSMUSP00000059654
ENSACAP00000002289	ENSMUSP00000046812
ENSACAP00000006631	ENSMUSP00000040229
ENSACAP00000004423	ENSMUSP00000031607
ENSACAP00000019584	ENSMUSP00000044627
ENSACAP00000011435	ENSMUSP00000090528
ENSACAP00000014149	ENSMUSP00000113090
ENSACAP00000017519	ENSMUSP00000025645
ENSACAP00000018385	ENSMUSP00000006523
ENSACAP00000003635	ENSMUSP00000095169
ENSACAP00000015536	ENSMUSP00000129378
ENSACAP00000007357	ENSMUSP00000088089
ENSACAP00000017648	ENSMUSP00000076751
ENSACAP00000004922	ENSMUSP00000091329
ENSACAP00000010908	ENSMUSP00000124179
ENSACAP00000016710	ENSMUSP00000130758
ENSACAP00000006787	ENSMUSP00000034946
ENSACAP00000017120	ENSMUSP00000030080
ENSACAP00000007712	ENSMUSP00000084578
ENSACAP00000002813	ENSMUSP00000065679
ENSACAP00000003779	ENSMUSP00000061402
ENSACAP00000006029	ENSMUSP00000134894
ENSACAP00000006838	ENSMUSP00000049054
ENSACAP00000003121	ENSMUSP00000101060
ENSACAP00000004681	ENSMUSP00000043522
ENSACAP00000008548	ENSMUSP00000060591
ENSACAP00000019498	ENSMUSP00000103897
ENSACAP00000008475	ENSMUSP00000136611
ENSACAP00000017189	ENSMUSP00000125580
ENSACAP00000004745	ENSMUSP00000076383
ENSACAP00000017734	ENSMUSP00000129696
ENSACAP00000008306	ENSMUSP00000037867
ENSACAP00000016647	ENSMUSP00000049285
ENSACAP00000022446	ENSMUSP00000066239
ENSACAP00000015154	ENSMUSP00000034698
ENSACAP00000005587	ENSMUSP00000002837
ENSACAP00000006756	ENSMUSP00000132514
ENSACAP00000005040	ENSMUSP00000043210
ENSACAP00000007413	ENSMUSP00000006027
ENSACAP00000007085	ENSMUSP00000036065
ENSACAP00000011502	ENSMUSP00000112662
ENSACAP00000007942	ENSMUSP00000040162
ENSACAP00000010004	ENSMUSP00000020023
ENSACAP00000010045	ENSMUSP00000036726
ENSACAP00000020018	ENSMUSP00000041599
ENSACAP00000011328	ENSMUSP00000059757
ENSACAP00000000445	ENSMUSP00000099509
ENSACAP00000015725	ENSMUSP00000000939
ENSACAP00000011167	ENSMUSP00000091769
ENSACAP00000011157	ENSMUSP00000030187
ENSACAP00000008008	ENSMUSP00000014290
ENSACAP00000000803	ENSMUSP00000028252
ENSACAP00000008345	ENSMUSP00000091011
ENSACAP00000003367	ENSMUSP00000019456
ENSACAP00000004184	ENSMUSP00000077899
ENSACAP00000007474	ENSMUSP00000031096
ENSACAP00000001458	ENSMUSP00000073190
ENSACAP00000014103	ENSMUSP00000027053
ENSACAP00000014765	ENSMUSP00000122552
ENSACAP00000004657	ENSMUSP00000026027
ENSACAP00000008815	ENSMUSP00000017821
ENSACAP00000016406	ENSMUSP00000031309
ENSACAP00000010376	ENSMUSP00000028368
ENSACAP00000005810	ENSMUSP00000046695
ENSACAP00000011557	ENSMUSP00000095103
ENSACAP00000015652	ENSMUSP00000029075
ENSACAP00000013834	ENSMUSP00000043554
ENSACAP00000020730	ENSMUSP00000045150
ENSACAP00000002635	ENSMUSP00000023835
ENSACAP00000005008	ENSMUSP00000093229
ENSACAP00000008138	ENSMUSP00000131010
ENSACAP00000015424	ENSMUSP00000103366
ENSACAP00000004083	ENSMUSP00000038203
ENSACAP00000011214	ENSMUSP00000031977
ENSACAP00000015437	ENSMUSP00000065770
ENSACAP00000007790	ENSMUSP00000118911
ENSACAP00000011160	ENSMUSP00000102481
ENSACAP00000005916	ENSMUSP00000100028
ENSACAP00000016208	ENSMUSP00000107770
ENSACAP00000012562	ENSMUSP00000114175
ENSACAP00000010954	ENSMUSP00000135959
ENSACAP00000006737	ENSMUSP00000067541
ENSACAP00000006791	ENSMUSP00000031663
ENSACAP00000010102	ENSMUSP00000106317
ENSACAP00000014348	ENSMUSP00000064246
ENSACAP00000017517	ENSMUSP00000126281
ENSACAP00000021427	ENSMUSP00000034430
ENSACAP00000007540	ENSMUSP00000104845
ENSACAP00000009392	ENSMUSP00000040775
ENSACAP00000005518	ENSMUSP00000037966
ENSACAP00000008283	ENSMUSP00000126243
ENSACAP00000012104	ENSMUSP00000105250
ENSACAP00000004731	ENSMUSP00000130050
ENSACAP00000005602	ENSMUSP00000001280
ENSACAP00000020911	ENSMUSP00000096258
ENSACAP00000001116	ENSMUSP00000075011
ENSACAP00000006511	ENSMUSP00000025197
ENSACAP00000015474	ENSMUSP00000031354
ENSACAP00000003716	ENSMUSP00000110729
ENSACAP00000012914	ENSMUSP00000130073
ENSACAP00000016554	ENSMUSP00000037487
ENSACAP00000005262	ENSMUSP00000029905
ENSACAP00000006654	ENSMUSP00000052989
ENSACAP00000015593	ENSMUSP00000018113
ENSACAP00000017421	ENSMUSP00000129831
ENSACAP00000010082	ENSMUSP00000038833
ENSACAP00000005303	ENSMUSP00000019386
ENSACAP00000008303	ENSMUSP00000099975
ENSACAP00000010652	ENSMUSP00000007249
ENSACAP00000015583	ENSMUSP00000034697
ENSACAP00000011008	ENSMUSP00000087394
ENSACAP00000005226	ENSMUSP00000114404
ENSACAP00000008088	ENSMUSP00000075992
ENSACAP00000003237	ENSMUSP00000099430
ENSACAP00000017194	ENSMUSP00000035583
ENSACAP00000002437	ENSMUSP00000044457
ENSACAP00000007432	ENSMUSP00000036245
ENSACAP00000007692	ENSMUSP00000030289
ENSACAP00000002841	ENSMUSP00000039943
ENSACAP00000003050	ENSMUSP00000082754
ENSACAP00000005799	ENSMUSP00000070554
ENSACAP00000005716	ENSMUSP00000000642
ENSACAP00000009466	ENSMUSP00000020277
ENSACAP00000006764	ENSMUSP00000051215
ENSACAP00000011676	ENSMUSP00000099984
ENSACAP00000010363	ENSMUSP00000062920
ENSACAP00000016592	ENSMUSP00000017851
ENSACAP00000001387	ENSMUSP00000020027
ENSACAP00000004700	ENSMUSP00000051261
ENSACAP00000016253	ENSMUSP00000047547
ENSACAP00000010516	ENSMUSP00000091163
ENSACAP00000002693	ENSMUSP00000087694
ENSACAP00000005027	ENSMUSP00000105884
ENSACAP00000020603	ENSMUSP00000098594
ENSACAP00000002664	ENSMUSP00000099976
ENSACAP00000000234	ENSMUSP00000099716
ENSACAP00000016353	ENSMUSP00000055308
ENSACAP00000014973	ENSMUSP00000059420
ENSACAP00000005221	ENSMUSP00000100025
ENSACAP00000009754	ENSMUSP00000099744
ENSACAP00000021507	ENSMUSP00000099572
ENSACAP00000018980	ENSMUSP00000062924
ENSACAP00000007124	ENSMUSP00000057725
ENSACAP00000017651	ENSMUSP00000056313
ENSACAP00000018027	ENSMUSP00000053644
ENSACAP00000022709	ENSMUSP00000053644
ENSACAP00000021076	ENSMUSP00000053644
ENSACAP00000001435	ENSMUSP00000027373
ENSACAP00000010853	ENSMUSP00000061278
ENSACAP00000020401	ENSMUSP00000029355
ENSACAP00000006453	ENSMUSP00000027534
ENSACAP00000012667	ENSMUSP00000041395
ENSACAP00000020519	ENSMUSP00000068197
ENSACAP00000012381	ENSMUSP00000006851
ENSACAP00000004402	ENSMUSP00000101225
ENSACAP00000016922	ENSMUSP00000045527
ENSACAP00000006419	ENSMUSP00000021090
ENSACAP00000007282	ENSMUSP00000046532
ENSACAP00000005918	ENSMUSP00000070413
ENSACAP00000008890	ENSMUSP00000126828
ENSACAP00000010473	ENSMUSP00000027151
ENSACAP00000021421	ENSMUSP00000026428
ENSACAP00000005023	ENSMUSP00000078715
ENSACAP00000016397	ENSMUSP00000085253
ENSACAP00000002138	ENSMUSP00000062771
ENSACAP00000008651	ENSMUSP00000114094
ENSACAP00000006753	ENSMUSP00000139310
ENSACAP00000001891	ENSMUSP00000000137
ENSACAP00000003485	ENSMUSP00000092692
ENSACAP00000006956	ENSMUSP00000087680
ENSACAP00000016035	ENSMUSP00000096994
ENSACAP00000012239	ENSMUSP00000047126
ENSACAP00000022406	ENSMUSP00000070726
ENSACAP00000005328	ENSMUSP00000002839
ENSACAP00000007568	ENSMUSP00000124370
ENSACAP00000009697	ENSMUSP00000039632
ENSACAP00000014333	ENSMUSP00000038013
ENSACAP00000000069	ENSMUSP00000020411
ENSACAP00000011496	ENSMUSP00000109915
ENSACAP00000011764	ENSMUSP00000033805
ENSACAP00000005420	ENSMUSP00000115813
ENSACAP00000009596	ENSMUSP00000122395
ENSACAP00000013561	ENSMUSP00000057416
ENSACAP00000003677	ENSMUSP00000016471
ENSACAP00000014160	ENSMUSP00000047353
ENSACAP00000004990	ENSMUSP00000034983
ENSACAP00000010477	ENSMUSP00000027863
ENSACAP00000010901	ENSMUSP00000138773
ENSACAP00000004163	ENSMUSP00000102366
ENSACAP00000003541	ENSMUSP00000127784
ENSACAP00000012873	ENSMUSP00000074198
ENSACAP00000009101	ENSMUSP00000024179
ENSACAP00000009314	ENSMUSP00000033444
ENSACAP00000001074	ENSMUSP00000027498
ENSACAP00000011982	ENSMUSP00000018353
ENSACAP00000015922	ENSMUSP00000018476
ENSACAP00000005063	ENSMUSP00000111463
ENSACAP00000016351	ENSMUSP00000101517
ENSACAP00000014875	ENSMUSP00000130173
ENSACAP00000021025	ENSMUSP00000127678
ENSACAP00000011452	ENSMUSP00000083281
ENSACAP00000004483	ENSMUSP00000125268
ENSACAP00000022711	ENSMUSP00000021693
ENSACAP00000001127	ENSMUSP00000021971
ENSACAP00000012621	ENSMUSP00000025732
ENSACAP00000013194	ENSMUSP00000050329
ENSACAP00000011919	ENSMUSP00000035222
ENSACAP00000016452	ENSMUSP00000048124
ENSACAP00000008110	ENSMUSP00000044836
ENSACAP00000000313	ENSMUSP00000071623
ENSACAP00000007345	ENSMUSP00000025077
ENSACAP00000010090	ENSMUSP00000113429
ENSACAP00000012660	ENSMUSP00000031229
ENSACAP00000016181	ENSMUSP00000020643
ENSACAP00000017024	ENSMUSP00000006750
ENSACAP00000014873	ENSMUSP00000133474
ENSACAP00000002634	ENSMUSP00000075174
ENSACAP00000010493	ENSMUSP00000012161
ENSACAP00000008731	ENSMUSP00000109271
ENSACAP00000004991	ENSMUSP00000103362
ENSACAP00000008638	ENSMUSP00000138377
ENSACAP00000012299	ENSMUSP00000038181
ENSACAP00000006585	ENSMUSP00000033070
ENSACAP00000002580	ENSMUSP00000113390
ENSACAP00000016562	ENSMUSP00000090820
ENSACAP00000016745	ENSMUSP00000034868
ENSACAP00000017382	ENSMUSP00000077019
ENSACAP00000021502	ENSMUSP00000059501
ENSACAP00000019166	ENSMUSP00000021273
ENSACAP00000006541	ENSMUSP00000032487
ENSACAP00000004525	ENSMUSP00000023487
ENSACAP00000023387	ENSMUSP00000133898
ENSACAP00000019231	ENSMUSP00000038412
ENSACAP00000007683	ENSMUSP00000134251
ENSACAP00000005327	ENSMUSP00000026416
ENSACAP00000013634	ENSMUSP00000128926
ENSACAP00000013363	ENSMUSP00000093245
ENSACAP00000007878	ENSMUSP00000041872
ENSACAP00000016618	ENSMUSP00000118743
ENSACAP00000014723	ENSMUSP00000021930
ENSACAP00000022465	ENSMUSP00000059419
ENSACAP00000004166	ENSMUSP00000026011
ENSACAP00000014143	ENSMUSP00000031367
ENSACAP00000017508	ENSMUSP00000025646
ENSACAP00000014223	ENSMUSP00000129239
ENSACAP00000016319	ENSMUSP00000085728
ENSACAP00000004859	ENSMUSP00000023616
ENSACAP00000007835	ENSMUSP00000023334
ENSACAP00000003381	ENSMUSP00000034510
ENSACAP00000014235	ENSMUSP00000026254
ENSACAP00000002316	ENSMUSP00000111381
ENSACAP00000013882	ENSMUSP00000039728
ENSACAP00000000312	ENSMUSP00000047208
ENSACAP00000007273	ENSMUSP00000103817
ENSACAP00000009601	ENSMUSP00000058968
ENSACAP00000005938	ENSMUSP00000084427
ENSACAP00000003095	ENSMUSP00000033990
ENSACAP00000006802	ENSMUSP00000021097
ENSACAP00000000255	ENSMUSP00000025279
ENSACAP00000000582	ENSMUSP00000095953
ENSACAP00000012890	ENSMUSP00000021921
ENSACAP00000015220	ENSMUSP00000030443
ENSACAP00000017475	ENSMUSP00000074578
ENSACAP00000019058	ENSMUSP00000110898
ENSACAP00000004143	ENSMUSP00000073664
ENSACAP00000010300	ENSMUSP00000103608
ENSACAP00000010100	ENSMUSP00000039810
ENSACAP00000016309	ENSMUSP00000120421
ENSACAP00000008039	ENSMUSP00000030834
ENSACAP00000011014	ENSMUSP00000005651
ENSACAP00000000116	ENSMUSP00000022009
ENSACAP00000015561	ENSMUSP00000057392
ENSACAP00000020950	ENSMUSP00000027775
ENSACAP00000007054	ENSMUSP00000036604
ENSACAP00000015656	ENSMUSP00000006669
ENSACAP00000013895	ENSMUSP00000019721
ENSACAP00000006857	ENSMUSP00000070345
ENSACAP00000013368	ENSMUSP00000105348
ENSACAP00000005359	ENSMUSP00000085695
ENSACAP00000010049	ENSMUSP00000023344
ENSACAP00000007555	ENSMUSP00000111327
ENSACAP00000006929	ENSMUSP00000031680
ENSACAP00000000627	ENSMUSP00000027505
ENSACAP00000006051	ENSMUSP00000032480
ENSACAP00000006030	ENSMUSP00000062593
ENSACAP00000006812	ENSMUSP00000079226
ENSACAP00000005200	ENSMUSP00000027059
ENSACAP00000017085	ENSMUSP00000035902
ENSACAP00000015839	ENSMUSP00000129922
ENSACAP00000020539	ENSMUSP00000037699
ENSACAP00000012833	ENSMUSP00000111939
ENSACAP00000002652	ENSMUSP00000056481
ENSACAP00000002871	ENSMUSP00000061229
ENSACAP00000003190	ENSMUSP00000041157
ENSACAP00000013157	ENSMUSP00000040176
ENSACAP00000010105	ENSMUSP00000042701
ENSACAP00000000539	ENSMUSP00000038056
ENSACAP00000013484	ENSMUSP00000081941
ENSACAP00000017612	ENSMUSP00000065278
ENSACAP00000005762	ENSMUSP00000023958
ENSACAP00000010492	ENSMUSP00000005705
ENSACAP00000013329	ENSMUSP00000031859
ENSACAP00000002604	ENSMUSP00000029444
ENSACAP00000009851	ENSMUSP00000102352
ENSACAP00000009206	ENSMUSP00000110798
ENSACAP00000002273	ENSMUSP00000107381
ENSACAP00000009605	ENSMUSP00000095320
ENSACAP00000009365	ENSMUSP00000104460
ENSACAP00000000371	ENSMUSP00000110802
ENSACAP00000022120	ENSMUSP00000019063
ENSACAP00000007351	ENSMUSP00000029377
ENSACAP00000015084	ENSMUSP00000053384
ENSACAP00000014625	ENSMUSP00000107447
ENSACAP00000007687	ENSMUSP00000058109
ENSACAP00000009415	ENSMUSP00000029131
ENSACAP00000003305	ENSMUSP00000006508
ENSACAP00000003382	ENSMUSP00000072074
ENSACAP00000006904	ENSMUSP00000105630
ENSACAP00000013644	ENSMUSP00000032151
ENSACAP00000010152	ENSMUSP00000041053
ENSACAP00000002453	ENSMUSP00000117891
ENSACAP00000006911	ENSMUSP00000001484
ENSACAP00000011639	ENSMUSP00000046787
ENSACAP00000001501	ENSMUSP00000109427
ENSACAP00000008250	ENSMUSP00000023750
ENSACAP00000005246	ENSMUSP00000023225
ENSACAP00000003435	ENSMUSP00000020446
ENSACAP00000005451	ENSMUSP00000004378
ENSACAP00000009946	ENSMUSP00000062584
ENSACAP00000005341	ENSMUSP00000003643
ENSACAP00000014643	ENSMUSP00000106851
ENSACAP00000004818	ENSMUSP00000137837
ENSACAP00000001155	ENSMUSP00000083073
ENSACAP00000012306	ENSMUSP00000022197
ENSACAP00000016795	ENSMUSP00000038350
ENSACAP00000002704	ENSMUSP00000029684
ENSACAP00000016876	ENSMUSP00000035898
ENSACAP00000002265	ENSMUSP00000106567
ENSACAP00000003075	ENSMUSP00000045441
ENSACAP00000002860	ENSMUSP00000092988
ENSACAP00000015895	ENSMUSP00000037107
ENSACAP00000007089	ENSMUSP00000004381
ENSACAP00000014133	ENSMUSP00000005964
ENSACAP00000018784	ENSMUSP00000137298
ENSACAP00000012917	ENSMUSP00000131277
ENSACAP00000001567	ENSMUSP00000093469
ENSACAP00000008087	ENSMUSP00000101999
ENSACAP00000008472	ENSMUSP00000039416
ENSACAP00000001783	ENSMUSP00000053766
ENSACAP00000000378	ENSMUSP00000099806
ENSACAP00000023006	ENSMUSP00000072438
ENSACAP00000005311	ENSMUSP00000090470
ENSACAP00000002743	ENSMUSP00000120516
ENSACAP00000005250	ENSMUSP00000089958
ENSACAP00000003561	ENSMUSP00000031492
ENSACAP00000008653	ENSMUSP00000033430
ENSACAP00000002126	ENSMUSP00000063054
ENSACAP00000001336	ENSMUSP00000050199
ENSACAP00000022923	ENSMUSP00000064808
ENSACAP00000021854	ENSMUSP00000086710
ENSACAP00000009397	ENSMUSP00000085775
ENSACAP00000014644	ENSMUSP00000031055
ENSACAP00000015050	ENSMUSP00000052095
ENSACAP00000011322	ENSMUSP00000059732
ENSACAP00000006549	ENSMUSP00000041328
ENSACAP00000010660	ENSMUSP00000024958
ENSACAP00000011827	ENSMUSP00000097296
ENSACAP00000009266	ENSMUSP00000022212
ENSACAP00000015367	ENSMUSP00000076130
ENSACAP00000005331	ENSMUSP00000130004
ENSACAP00000022818	ENSMUSP00000056967
ENSACAP00000014114	ENSMUSP00000034090
ENSACAP00000000028	ENSMUSP00000056401
ENSACAP00000014528	ENSMUSP00000038091
ENSACAP00000004997	ENSMUSP00000003642
ENSACAP00000003750	ENSMUSP00000112262
ENSACAP00000008334	ENSMUSP00000136950
ENSACAP00000007287	ENSMUSP00000094072
ENSACAP00000001338	ENSMUSP00000047480
ENSACAP00000004133	ENSMUSP00000018614
ENSACAP00000002042	ENSMUSP00000038719
ENSACAP00000017381	ENSMUSP00000036438
ENSACAP00000000252	ENSMUSP00000099652
ENSACAP00000022119	ENSMUSP00000082777
ENSACAP00000000233	ENSMUSP00000031455
ENSACAP00000004134	ENSMUSP00000050061
ENSACAP00000001773	ENSMUSP00000124258
ENSACAP00000008764	ENSMUSP00000093911
ENSACAP00000016324	ENSMUSP00000019726
ENSACAP00000017420	ENSMUSP00000000466
ENSACAP00000006064	ENSMUSP00000077119
ENSACAP00000012080	ENSMUSP00000103560
ENSACAP00000021766	ENSMUSP00000041732
ENSACAP00000018954	ENSMUSP00000046906
ENSACAP00000021162	ENSMUSP00000062231
ENSACAP00000006109	ENSMUSP00000107512
ENSACAP00000004015	ENSMUSP00000092355
ENSACAP00000004332	ENSMUSP00000025867
ENSACAP00000002953	ENSMUSP00000099928
ENSACAP00000010139	ENSMUSP00000073228
ENSACAP00000003825	ENSMUSP00000047763
ENSACAP00000008145	ENSMUSP00000133515
ENSACAP00000005940	ENSMUSP00000025002
ENSACAP00000001777	ENSMUSP00000021155
ENSACAP00000003493	ENSMUSP00000099676
ENSACAP00000017329	ENSMUSP00000042063
ENSACAP00000014441	ENSMUSP00000111497
ENSACAP00000012050	ENSMUSP00000078572
ENSACAP00000003927	ENSMUSP00000080548
ENSACAP00000008226	ENSMUSP00000076437
ENSACAP00000018141	ENSMUSP00000126197
ENSACAP00000011223	ENSMUSP00000100008
ENSACAP00000011512	ENSMUSP00000040208
ENSACAP00000004429	ENSMUSP00000028663
ENSACAP00000001970	ENSMUSP00000027367
ENSACAP00000005446	ENSMUSP00000072852
ENSACAP00000006540	ENSMUSP00000031709
ENSACAP00000002247	ENSMUSP00000022262
ENSACAP00000004389	ENSMUSP00000135039
ENSACAP00000011680	ENSMUSP00000055562
ENSACAP00000016210	ENSMUSP00000037377
ENSACAP00000015129	ENSMUSP00000127149
ENSACAP00000005955	ENSMUSP00000034547
ENSACAP00000008595	ENSMUSP00000110434
ENSACAP00000002909	ENSMUSP00000084430
ENSACAP00000014177	ENSMUSP00000068178
ENSACAP00000016651	ENSMUSP00000045637
ENSACAP00000009428	ENSMUSP00000048719
ENSACAP00000004113	ENSMUSP00000095420
ENSACAP00000010910	ENSMUSP00000023550
ENSACAP00000003084	ENSMUSP00000028392
ENSACAP00000008618	ENSMUSP00000086422
ENSACAP00000008857	ENSMUSP00000026624
ENSACAP00000009610	ENSMUSP00000110373
ENSACAP00000014522	ENSMUSP00000025989
ENSACAP00000010174	ENSMUSP00000113782
ENSACAP00000015529	ENSMUSP00000021443
ENSACAP00000011168	ENSMUSP00000071578
ENSACAP00000008502	ENSMUSP00000120531
ENSACAP00000014931	ENSMUSP00000039737
ENSACAP00000023320	ENSMUSP00000099399
ENSACAP00000007341	ENSMUSP00000015137
ENSACAP00000013647	ENSMUSP00000050087
ENSACAP00000000020	ENSMUSP00000032272
ENSACAP00000006325	ENSMUSP00000108593
ENSACAP00000007971	ENSMUSP00000039109
ENSACAP00000009234	ENSMUSP00000015100
ENSACAP00000007149	ENSMUSP00000052258
ENSACAP00000002931	ENSMUSP00000019333
ENSACAP00000009775	ENSMUSP00000046467
ENSACAP00000009887	ENSMUSP00000114843
ENSACAP00000016009	ENSMUSP00000137440
ENSACAP00000002274	ENSMUSP00000002259
ENSACAP00000016882	ENSMUSP00000003912
ENSACAP00000019047	ENSMUSP00000030285
ENSACAP00000009098	ENSMUSP00000019876
ENSACAP00000009705	ENSMUSP00000000219
ENSACAP00000003731	ENSMUSP00000028844
ENSACAP00000003204	ENSMUSP00000031530
ENSACAP00000017171	ENSMUSP00000040524
ENSACAP00000021486	ENSMUSP00000047402
ENSACAP00000011570	ENSMUSP00000026537
ENSACAP00000003196	ENSMUSP00000038373
ENSACAP00000016707	ENSMUSP00000111977
ENSACAP00000015752	ENSMUSP00000026665
ENSACAP00000007637	ENSMUSP00000105245
ENSACAP00000015766	ENSMUSP00000026663
ENSACAP00000020251	ENSMUSP00000026662
ENSACAP00000016008	ENSMUSP00000022952
ENSACAP00000006898	ENSMUSP00000055486
ENSACAP00000017527	ENSMUSP00000025642
ENSACAP00000014914	ENSMUSP00000081572
ENSACAP00000012046	ENSMUSP00000019911
ENSACAP00000011673	ENSMUSP00000069578
ENSACAP00000000157	ENSMUSP00000057365
ENSACAP00000007269	ENSMUSP00000037764
ENSACAP00000001285	ENSMUSP00000039760
ENSACAP00000006985	ENSMUSP00000088231
ENSACAP00000001729	ENSMUSP00000104725
ENSACAP00000012569	ENSMUSP00000001079
ENSACAP00000009683	ENSMUSP00000045955
ENSACAP00000013365	ENSMUSP00000035823
ENSACAP00000002152	ENSMUSP00000095702
ENSACAP00000006089	ENSMUSP00000118474
ENSACAP00000020817	ENSMUSP00000026750
ENSACAP00000017509	ENSMUSP00000030645
ENSACAP00000013457	ENSMUSP00000030627
ENSACAP00000008163	ENSMUSP00000032766
ENSACAP00000012219	ENSMUSP00000024721
ENSACAP00000006464	ENSMUSP00000128063
ENSACAP00000004902	ENSMUSP00000034817
ENSACAP00000017543	ENSMUSP00000125932
ENSACAP00000009178	ENSMUSP00000003154
ENSACAP00000006641	ENSMUSP00000076115
ENSACAP00000010497	ENSMUSP00000033532
ENSACAP00000008035	ENSMUSP00000044128
ENSACAP00000018355	ENSMUSP00000051479
ENSACAP00000009426	ENSMUSP00000060749
ENSACAP00000006651	ENSMUSP00000136054
ENSACAP00000011490	ENSMUSP00000110435
ENSACAP00000011465	ENSMUSP00000099334
ENSACAP00000003949	ENSMUSP00000088098
ENSACAP00000007890	ENSMUSP00000047864
ENSACAP00000000033	ENSMUSP00000098558
ENSACAP00000003652	ENSMUSP00000134205
ENSACAP00000017535	ENSMUSP00000025641
ENSACAP00000015260	ENSMUSP00000074115
ENSACAP00000013573	ENSMUSP00000036749
ENSACAP00000013187	ENSMUSP00000078245
ENSACAP00000015862	ENSMUSP00000119303
ENSACAP00000006915	ENSMUSP00000083928
ENSACAP00000004297	ENSMUSP00000095949
ENSACAP00000020091	ENSMUSP00000071120
ENSACAP00000003888	ENSMUSP00000007735
ENSACAP00000004654	ENSMUSP00000000421
ENSACAP00000012264	ENSMUSP00000020551
ENSACAP00000005507	ENSMUSP00000087810
ENSACAP00000000830	ENSMUSP00000112965
ENSACAP00000017176	ENSMUSP00000017552
ENSACAP00000012265	ENSMUSP00000077438
ENSACAP00000005482	ENSMUSP00000110371
ENSACAP00000006260	ENSMUSP00000078690
ENSACAP00000014820	ENSMUSP00000020543
ENSACAP00000020487	ENSMUSP00000137079
ENSACAP00000014325	ENSMUSP00000005233
ENSACAP00000012984	ENSMUSP00000098056
ENSACAP00000002180	ENSMUSP00000034093
ENSACAP00000008243	ENSMUSP00000024884
ENSACAP00000023365	ENSMUSP00000113840
ENSACAP00000014261	ENSMUSP00000125335
ENSACAP00000013528	ENSMUSP00000106770
ENSACAP00000002300	ENSMUSP00000099765
ENSACAP00000003616	ENSMUSP00000066977
ENSACAP00000015601	ENSMUSP00000045454
ENSACAP00000008924	ENSMUSP00000035437
ENSACAP00000008592	ENSMUSP00000101724
ENSACAP00000007845	ENSMUSP00000135500
ENSACAP00000010918	ENSMUSP00000103243
ENSACAP00000016190	ENSMUSP00000006825
ENSACAP00000007881	ENSMUSP00000101184
ENSACAP00000003602	ENSMUSP00000104543
ENSACAP00000004259	ENSMUSP00000105790
ENSACAP00000009761	ENSMUSP00000042155
ENSACAP00000001473	ENSMUSP00000099776
ENSACAP00000012220	ENSMUSP00000007444
ENSACAP00000001296	ENSMUSP00000027185
ENSACAP00000002268	ENSMUSP00000034049
ENSACAP00000011672	ENSMUSP00000088723
ENSACAP00000010685	ENSMUSP00000029486
ENSACAP00000012707	ENSMUSP00000069429
ENSACAP00000014782	ENSMUSP00000029740
ENSACAP00000011334	ENSMUSP00000020769
ENSACAP00000006803	ENSMUSP00000023531
ENSACAP00000016003	ENSMUSP00000091845
ENSACAP00000001047	ENSMUSP00000005841
ENSACAP00000002413	ENSMUSP00000034629
ENSACAP00000011611	ENSMUSP00000005256
ENSACAP00000011323	ENSMUSP00000004673
ENSACAP00000007570	ENSMUSP00000044430
ENSACAP00000001952	ENSMUSP00000066741
ENSACAP00000009773	ENSMUSP00000105926
ENSACAP00000006955	ENSMUSP00000129278
ENSACAP00000011533	ENSMUSP00000099907
ENSACAP00000006790	ENSMUSP00000025224
ENSACAP00000009645	ENSMUSP00000026076
ENSACAP00000004455	ENSMUSP00000028787
ENSACAP00000012718	ENSMUSP00000093908
ENSACAP00000014807	ENSMUSP00000013130
ENSACAP00000023411	ENSMUSP00000120830
ENSACAP00000007762	ENSMUSP00000023457
ENSACAP00000005513	ENSMUSP00000005336
ENSACAP00000005907	ENSMUSP00000046598
ENSACAP00000008508	ENSMUSP00000087073
ENSACAP00000017127	ENSMUSP00000006367
ENSACAP00000008914	ENSMUSP00000081044
ENSACAP00000011769	ENSMUSP00000084910
ENSACAP00000006738	ENSMUSP00000108498
ENSACAP00000006208	ENSMUSP00000027649
ENSACAP00000000408	ENSMUSP00000059720
ENSACAP00000002072	ENSMUSP00000030475
ENSACAP00000020570	ENSMUSP00000028034
ENSACAP00000011391	ENSMUSP00000079692
ENSACAP00000005268	ENSMUSP00000129122
ENSACAP00000000634	ENSMUSP00000121775
ENSACAP00000007162	ENSMUSP00000138370
ENSACAP00000013351	ENSMUSP00000114458
ENSACAP00000013050	ENSMUSP00000035918
ENSACAP00000002973	ENSMUSP00000024594
ENSACAP00000007261	ENSMUSP00000068690
ENSACAP00000015626	ENSMUSP00000041307
ENSACAP00000008566	ENSMUSP00000056378
ENSACAP00000011097	ENSMUSP00000019362
ENSACAP00000013594	ENSMUSP00000030948
ENSACAP00000015185	ENSMUSP00000034566
ENSACAP00000012182	ENSMUSP00000090568
ENSACAP00000007799	ENSMUSP00000053783
ENSACAP00000013383	ENSMUSP00000038662
ENSACAP00000005319	ENSMUSP00000021077
ENSACAP00000013786	ENSMUSP00000102685
ENSACAP00000002177	ENSMUSP00000034618
ENSACAP00000007998	ENSMUSP00000113333
ENSACAP00000015288	ENSMUSP00000096457
ENSACAP00000001967	ENSMUSP00000088179
ENSACAP00000000374	ENSMUSP00000114974
ENSACAP00000000414	ENSMUSP00000124931
ENSACAP00000014849	ENSMUSP00000114159
ENSACAP00000007342	ENSMUSP00000026328
ENSACAP00000011642	ENSMUSP00000076336
ENSACAP00000013983	ENSMUSP00000123700
ENSACAP00000013443	ENSMUSP00000102926
ENSACAP00000001023	ENSMUSP00000002911
ENSACAP00000014867	ENSMUSP00000038916
ENSACAP00000000855	ENSMUSP00000042294
ENSACAP00000000709	ENSMUSP00000098701
ENSACAP00000005911	ENSMUSP00000100070
ENSACAP00000020582	ENSMUSP00000104641
ENSACAP00000005939	ENSMUSP00000028815
ENSACAP00000003065	ENSMUSP00000027405
ENSACAP00000010114	ENSMUSP00000026084
ENSACAP00000001146	ENSMUSP00000046924
ENSACAP00000017617	ENSMUSP00000052202
ENSACAP00000011925	ENSMUSP00000048119
ENSACAP00000000468	ENSMUSP00000132547
ENSACAP00000007988	ENSMUSP00000029611
ENSACAP00000002667	ENSMUSP00000084055
ENSACAP00000016124	ENSMUSP00000136280
ENSACAP00000013154	ENSMUSP00000054385
ENSACAP00000000364	ENSMUSP00000104273
ENSACAP00000006775	ENSMUSP00000136181
ENSACAP00000022276	ENSMUSP00000131976
ENSACAP00000015744	ENSMUSP00000112685
ENSACAP00000014337	ENSMUSP00000059896
ENSACAP00000001666	ENSMUSP00000093699
ENSACAP00000018974	ENSMUSP00000070825
ENSACAP00000006488	ENSMUSP00000110684
ENSACAP00000010738	ENSMUSP00000020106
ENSACAP00000014391	ENSMUSP00000035512
ENSACAP00000001348	ENSMUSP00000106163
ENSACAP00000005953	ENSMUSP00000086640
ENSACAP00000014128	ENSMUSP00000025377
ENSACAP00000005057	ENSMUSP00000031003
ENSACAP00000007952	ENSMUSP00000040321
ENSACAP00000003243	ENSMUSP00000020316
ENSACAP00000012680	ENSMUSP00000033939
ENSACAP00000011973	ENSMUSP00000026217
ENSACAP00000006776	ENSMUSP00000025946
ENSACAP00000006744	ENSMUSP00000073105
ENSACAP00000010798	ENSMUSP00000035326
ENSACAP00000003528	ENSMUSP00000033010
ENSACAP00000019354	ENSMUSP00000128703
ENSACAP00000015983	ENSMUSP00000128464
ENSACAP00000011379	ENSMUSP00000041767
ENSACAP00000009909	ENSMUSP00000020158
ENSACAP00000016343	ENSMUSP00000086034
ENSACAP00000002415	ENSMUSP00000018005
ENSACAP00000015869	ENSMUSP00000025046
ENSACAP00000007139	ENSMUSP00000035214
ENSACAP00000013094	ENSMUSP00000109253
ENSACAP00000012483	ENSMUSP00000055110
ENSACAP00000020702	ENSMUSP00000018755
ENSACAP00000010825	ENSMUSP00000116200
ENSACAP00000009060	ENSMUSP00000065544
ENSACAP00000016819	ENSMUSP00000045945
ENSACAP00000006542	ENSMUSP00000035112
ENSACAP00000004977	ENSMUSP00000029770
ENSACAP00000016174	ENSMUSP00000021666
ENSACAP00000008123	ENSMUSP00000027251
ENSACAP00000000212	ENSMUSP00000112563
ENSACAP00000009824	ENSMUSP00000024749
ENSACAP00000008348	ENSMUSP00000022172
ENSACAP00000002614	ENSMUSP00000024786
ENSACAP00000020002	ENSMUSP00000076864
ENSACAP00000013404	ENSMUSP00000044938
ENSACAP00000006550	ENSMUSP00000031533
ENSACAP00000007510	ENSMUSP00000096688
ENSACAP00000006948	ENSMUSP00000056464
ENSACAP00000014358	ENSMUSP00000064758
ENSACAP00000010741	ENSMUSP00000021466
ENSACAP00000002766	ENSMUSP00000025668
ENSACAP00000003011	ENSMUSP00000029752
ENSACAP00000000203	ENSMUSP00000032728
ENSACAP00000022355	ENSMUSP00000110401
ENSACAP00000022186	ENSMUSP00000030221
ENSACAP00000004615	ENSMUSP00000044955
ENSACAP00000007650	ENSMUSP00000099851
ENSACAP00000002234	ENSMUSP00000042177
ENSACAP00000013635	ENSMUSP00000080111
ENSACAP00000014722	ENSMUSP00000130957
ENSACAP00000017416	ENSMUSP00000110230
ENSACAP00000006471	ENSMUSP00000053643
ENSACAP00000021349	ENSMUSP00000009411
ENSACAP00000017321	ENSMUSP00000113053
ENSACAP00000003436	ENSMUSP00000053408
ENSACAP00000004560	ENSMUSP00000020378
ENSACAP00000013998	ENSMUSP00000102014
ENSACAP00000007377	ENSMUSP00000130604
ENSACAP00000000679	ENSMUSP00000038361
ENSACAP00000003147	ENSMUSP00000088291
ENSACAP00000003039	ENSMUSP00000057282
ENSACAP00000016617	ENSMUSP00000019997
ENSACAP00000014249	ENSMUSP00000101763
ENSACAP00000013601	ENSMUSP00000016033
ENSACAP00000004468	ENSMUSP00000096972
ENSACAP00000018089	ENSMUSP00000001166
ENSACAP00000001565	ENSMUSP00000113042
ENSACAP00000007100	ENSMUSP00000032705
ENSACAP00000013238	ENSMUSP00000107492
ENSACAP00000017451	ENSMUSP00000003843
ENSACAP00000007677	ENSMUSP00000008907
ENSACAP00000012079	ENSMUSP00000023356
ENSACAP00000006545	ENSMUSP00000006762
ENSACAP00000015823	ENSMUSP00000066280
ENSACAP00000005067	ENSMUSP00000044624
ENSACAP00000004771	ENSMUSP00000045676
ENSACAP00000003053	ENSMUSP00000097100
ENSACAP00000002261	ENSMUSP00000026150
ENSACAP00000005859	ENSMUSP00000019939
ENSACAP00000006432	ENSMUSP00000021246
ENSACAP00000014511	ENSMUSP00000126383
ENSACAP00000016399	ENSMUSP00000066244
ENSACAP00000010268	ENSMUSP00000090335
ENSACAP00000016655	ENSMUSP00000099408
ENSACAP00000017158	ENSMUSP00000088271
ENSACAP00000007461	ENSMUSP00000130176
ENSACAP00000018703	ENSMUSP00000020461
ENSACAP00000017529	ENSMUSP00000052863
ENSACAP00000005297	ENSMUSP00000038110
ENSACAP00000017150	ENSMUSP00000108841
ENSACAP00000014078	ENSMUSP00000023289
ENSACAP00000014526	ENSMUSP00000071933
ENSACAP00000017040	ENSMUSP00000032413
ENSACAP00000009816	ENSMUSP00000114272
ENSACAP00000002542	ENSMUSP00000094916
ENSACAP00000013615	ENSMUSP00000108948
ENSACAP00000013243	ENSMUSP00000111405
ENSACAP00000000042	ENSMUSP00000081714
ENSACAP00000022456	ENSMUSP00000051468
ENSACAP00000017313	ENSMUSP00000084904
ENSACAP00000000966	ENSMUSP00000060255
ENSACAP00000008328	ENSMUSP00000056147
ENSACAP00000000243	ENSMUSP00000101914
ENSACAP00000014687	ENSMUSP00000064128
ENSACAP00000004196	ENSMUSP00000050246
ENSACAP00000002548	ENSMUSP00000062016
ENSACAP00000000747	ENSMUSP00000009798
ENSACAP00000016483	ENSMUSP00000056015
ENSACAP00000017064	ENSMUSP00000034802
ENSACAP00000010990	ENSMUSP00000129483
ENSACAP00000011615	ENSMUSP00000026239
ENSACAP00000005968	ENSMUSP00000062078
ENSACAP00000002030	ENSMUSP00000033938
ENSACAP00000023186	ENSMUSP00000067884
ENSACAP00000015453	ENSMUSP00000000811
ENSACAP00000004496	ENSMUSP00000133065
ENSACAP00000014269	ENSMUSP00000116130
ENSACAP00000012596	ENSMUSP00000056099
ENSACAP00000014070	ENSMUSP00000003436
ENSACAP00000001984	ENSMUSP00000040505
ENSACAP00000015347	ENSMUSP00000032717
ENSACAP00000002465	ENSMUSP00000060424
ENSACAP00000006510	ENSMUSP00000025944
ENSACAP00000000706	ENSMUSP00000041906
ENSACAP00000004125	ENSMUSP00000129772
ENSACAP00000016627	ENSMUSP00000125840
ENSACAP00000014952	ENSMUSP00000026577
ENSACAP00000014085	ENSMUSP00000052776
ENSACAP00000011755	ENSMUSP00000042004
ENSACAP00000009925	ENSMUSP00000025850
ENSACAP00000009333	ENSMUSP00000031017
ENSACAP00000007275	ENSMUSP00000003640
ENSACAP00000016663	ENSMUSP00000021674
ENSACAP00000018714	ENSMUSP00000106906
ENSACAP00000004823	ENSMUSP00000080325
ENSACAP00000015009	ENSMUSP00000044276
ENSACAP00000007927	ENSMUSP00000027247
ENSACAP00000009116	ENSMUSP00000031145
ENSACAP00000001281	ENSMUSP00000131631
ENSACAP00000009109	ENSMUSP00000027615
ENSACAP00000005764	ENSMUSP00000135516
ENSACAP00000022074	ENSMUSP00000080219
ENSACAP00000009014	ENSMUSP00000110414
ENSACAP00000012396	ENSMUSP00000108090
ENSACAP00000016729	ENSMUSP00000111963
ENSACAP00000012942	ENSMUSP00000054338
ENSACAP00000001425	ENSMUSP00000042433
ENSACAP00000012358	ENSMUSP00000017974
ENSACAP00000013841	ENSMUSP00000028259
ENSACAP00000012962	ENSMUSP00000043676
ENSACAP00000012712	ENSMUSP00000061517
ENSACAP00000002038	ENSMUSP00000054141
ENSACAP00000007066	ENSMUSP00000129418
ENSACAP00000014440	ENSMUSP00000099465
ENSACAP00000007708	ENSMUSP00000054428
ENSACAP00000018411	ENSMUSP00000057040
ENSACAP00000008266	ENSMUSP00000061643
ENSACAP00000007473	ENSMUSP00000034240
ENSACAP00000007349	ENSMUSP00000004294
ENSACAP00000001759	ENSMUSP00000137931
ENSACAP00000017772	ENSMUSP00000055599
ENSACAP00000008007	ENSMUSP00000019232
ENSACAP00000001914	ENSMUSP00000026315
ENSACAP00000000576	ENSMUSP00000085862
ENSACAP00000020374	ENSMUSP00000000834
ENSACAP00000014913	ENSMUSP00000005976
ENSACAP00000003654	ENSMUSP00000050144
ENSACAP00000015856	ENSMUSP00000108260
ENSACAP00000015628	ENSMUSP00000132501
ENSACAP00000015663	ENSMUSP00000111081
ENSACAP00000005162	ENSMUSP00000012921
ENSACAP00000003013	ENSMUSP00000002172
ENSACAP00000013653	ENSMUSP00000088263
ENSACAP00000010369	ENSMUSP00000107538
ENSACAP00000014383	ENSMUSP00000077466
ENSACAP00000017314	ENSMUSP00000104342
ENSACAP00000016063	ENSMUSP00000132519
ENSACAP00000012070	ENSMUSP00000096973
ENSACAP00000002638	ENSMUSP00000051907
ENSACAP00000009081	ENSMUSP00000050275
ENSACAP00000003373	ENSMUSP00000017090
ENSACAP00000005989	ENSMUSP00000099324
ENSACAP00000015894	ENSMUSP00000086835
ENSACAP00000008916	ENSMUSP00000115869
ENSACAP00000012727	ENSMUSP00000075655
ENSACAP00000011354	ENSMUSP00000018990
ENSACAP00000007913	ENSMUSP00000043562
ENSACAP00000001386	ENSMUSP00000139117
ENSACAP00000010855	ENSMUSP00000045478
ENSACAP00000001406	ENSMUSP00000022782
ENSACAP00000005882	ENSMUSP00000114026
ENSACAP00000009648	ENSMUSP00000022916
ENSACAP00000005053	ENSMUSP00000054134
ENSACAP00000014865	ENSMUSP00000079395
ENSACAP00000008494	ENSMUSP00000043087
ENSACAP00000003317	ENSMUSP00000127109
ENSACAP00000015738	ENSMUSP00000020484
ENSACAP00000013835	ENSMUSP00000000828
ENSACAP00000014194	ENSMUSP00000038369
ENSACAP00000012502	ENSMUSP00000063264
ENSACAP00000012423	ENSMUSP00000109967
ENSACAP00000020359	ENSMUSP00000019050
ENSACAP00000000681	ENSMUSP00000009789
ENSACAP00000019267	ENSMUSP00000055297
ENSACAP00000006397	ENSMUSP00000021940
ENSACAP00000006350	ENSMUSP00000117200
ENSACAP00000007549	ENSMUSP00000040140
ENSACAP00000008906	ENSMUSP00000034308
ENSACAP00000015112	ENSMUSP00000112727
ENSACAP00000011324	ENSMUSP00000029824
ENSACAP00000014578	ENSMUSP00000083242
ENSACAP00000012360	ENSMUSP00000031377
ENSACAP00000015615	ENSMUSP00000131832
ENSACAP00000015773	ENSMUSP00000068450
ENSACAP00000007948	ENSMUSP00000030279
ENSACAP00000011916	ENSMUSP00000108595
ENSACAP00000000759	ENSMUSP00000027502
ENSACAP00000009135	ENSMUSP00000062728
ENSACAP00000017197	ENSMUSP00000026562
ENSACAP00000009085	ENSMUSP00000040078
ENSACAP00000008621	ENSMUSP00000100724
ENSACAP00000014052	ENSMUSP00000104939
ENSACAP00000010001	ENSMUSP00000061737
ENSACAP00000002308	ENSMUSP00000000394
ENSACAP00000021624	ENSMUSP00000047529
ENSACAP00000004696	ENSMUSP00000027730
ENSACAP00000014158	ENSMUSP00000000445
ENSACAP00000000053	ENSMUSP00000072330
ENSACAP00000003007	ENSMUSP00000016143
ENSACAP00000017556	ENSMUSP00000081263
ENSACAP00000009057	ENSMUSP00000110447
ENSACAP00000017187	ENSMUSP00000103431
ENSACAP00000004688	ENSMUSP00000060671
ENSACAP00000017112	ENSMUSP00000058084
ENSACAP00000008568	ENSMUSP00000112715
ENSACAP00000019791	ENSMUSP00000103690
ENSACAP00000017696	ENSMUSP00000129157
ENSACAP00000001595	ENSMUSP00000107806
ENSACAP00000008952	ENSMUSP00000001451
ENSACAP00000014777	ENSMUSP00000041241
ENSACAP00000018290	ENSMUSP00000108521
ENSACAP00000019197	ENSMUSP00000080543
ENSACAP00000015737	ENSMUSP00000029194
ENSACAP00000020291	ENSMUSP00000030917
ENSACAP00000018228	ENSMUSP00000132338
ENSACAP00000017486	ENSMUSP00000081232
ENSACAP00000004608	ENSMUSP00000030765
ENSACAP00000021465	ENSMUSP00000026377
ENSACAP00000012806	ENSMUSP00000044371
ENSACAP00000014111	ENSMUSP00000110897
ENSACAP00000011987	ENSMUSP00000029490
ENSACAP00000006132	ENSMUSP00000022813
ENSACAP00000008411	ENSMUSP00000021794
ENSACAP00000015742	ENSMUSP00000104764
ENSACAP00000007338	ENSMUSP00000080556
ENSACAP00000015845	ENSMUSP00000041232
ENSACAP00000009570	ENSMUSP00000099755
ENSACAP00000009579	ENSMUSP00000116643
ENSACAP00000005266	ENSMUSP00000021937
ENSACAP00000005257	ENSMUSP00000049430
ENSACAP00000017501	ENSMUSP00000099887
ENSACAP00000001182	ENSMUSP00000025294
ENSACAP00000015702	ENSMUSP00000118221
ENSACAP00000013733	ENSMUSP00000028257
ENSACAP00000012152	ENSMUSP00000112638
ENSACAP00000022765	ENSMUSP00000022060
ENSACAP00000011309	ENSMUSP00000110724
ENSACAP00000011886	ENSMUSP00000063412
ENSACAP00000011389	ENSMUSP00000126464
ENSACAP00000005370	ENSMUSP00000115772
ENSACAP00000022223	ENSMUSP00000124611
ENSACAP00000018095	ENSMUSP00000025805
ENSACAP00000016945	ENSMUSP00000030687
ENSACAP00000022122	ENSMUSP00000090287
ENSACAP00000010663	ENSMUSP00000041578
ENSACAP00000009991	ENSMUSP00000067325
ENSACAP00000000458	ENSMUSP00000054747
ENSACAP00000003739	ENSMUSP00000081954
ENSACAP00000009532	ENSMUSP00000058447
ENSACAP00000008970	ENSMUSP00000060771
ENSACAP00000021487	ENSMUSP00000025818
ENSACAP00000007826	ENSMUSP00000023330
ENSACAP00000012415	ENSMUSP00000040152
ENSACAP00000013247	ENSMUSP00000032462
ENSACAP00000015956	ENSMUSP00000017610
ENSACAP00000014470	ENSMUSP00000020234
ENSACAP00000000499	ENSMUSP00000130187
ENSACAP00000014174	ENSMUSP00000062047
ENSACAP00000020635	ENSMUSP00000016452
ENSACAP00000022842	ENSMUSP00000137472
ENSACAP00000015726	ENSMUSP00000078459
ENSACAP00000013745	ENSMUSP00000038139
ENSACAP00000007530	ENSMUSP00000016125
ENSACAP00000006584	ENSMUSP00000044979
ENSACAP00000010097	ENSMUSP00000078682
ENSACAP00000015638	ENSMUSP00000010241
ENSACAP00000004903	ENSMUSP00000109779
ENSACAP00000006814	ENSMUSP00000127709
ENSACAP00000011143	ENSMUSP00000022269
ENSACAP00000001447	ENSMUSP00000062006
ENSACAP00000002631	ENSMUSP00000028595
ENSACAP00000011134	ENSMUSP00000113216
ENSACAP00000008867	ENSMUSP00000059291
ENSACAP00000015515	ENSMUSP00000028583
ENSACAP00000014179	ENSMUSP00000020057
ENSACAP00000013021	ENSMUSP00000003971
ENSACAP00000013085	ENSMUSP00000037129
ENSACAP00000023334	ENSMUSP00000099961
ENSACAP00000008957	ENSMUSP00000025476
ENSACAP00000012157	ENSMUSP00000017534
ENSACAP00000005868	ENSMUSP00000043146
ENSACAP00000012426	ENSMUSP00000129491
ENSACAP00000005851	ENSMUSP00000042785
ENSACAP00000017476	ENSMUSP00000068479
ENSACAP00000006718	ENSMUSP00000132659
ENSACAP00000005875	ENSMUSP00000001184
ENSACAP00000007647	ENSMUSP00000039071
ENSACAP00000005572	ENSMUSP00000021941
ENSACAP00000010106	ENSMUSP00000056227
ENSACAP00000007219	ENSMUSP00000084507
ENSACAP00000017540	ENSMUSP00000041579
ENSACAP00000005826	ENSMUSP00000020775
ENSACAP00000002632	ENSMUSP00000008878
ENSACAP00000014805	ENSMUSP00000061760
ENSACAP00000002279	ENSMUSP00000054823
ENSACAP00000001749	ENSMUSP00000019924
ENSACAP00000013195	ENSMUSP00000038014
ENSACAP00000000073	ENSMUSP00000072510
ENSACAP00000012010	ENSMUSP00000058468
ENSACAP00000017894	ENSMUSP00000126854
ENSACAP00000005202	ENSMUSP00000126629
ENSACAP00000004220	ENSMUSP00000066287
ENSACAP00000018271	ENSMUSP00000033189
ENSACAP00000014368	ENSMUSP00000031093
ENSACAP00000018788	ENSMUSP00000047656
ENSACAP00000006159	ENSMUSP00000106160
ENSACAP00000013384	ENSMUSP00000060433
ENSACAP00000015417	ENSMUSP00000067448
ENSACAP00000014439	ENSMUSP00000032719
ENSACAP00000003915	ENSMUSP00000067241
ENSACAP00000016893	ENSMUSP00000096458
ENSACAP00000009373	ENSMUSP00000122733
ENSACAP00000003597	ENSMUSP00000123509
ENSACAP00000010280	ENSMUSP00000020911
ENSACAP00000000838	ENSMUSP00000065877
ENSACAP00000004211	ENSMUSP00000022871
ENSACAP00000012197	ENSMUSP00000017153
ENSACAP00000002742	ENSMUSP00000133806
ENSACAP00000016921	ENSMUSP00000097777
ENSACAP00000001671	ENSMUSP00000000305
ENSACAP00000011375	ENSMUSP00000126674
ENSACAP00000006692	ENSMUSP00000037971
ENSACAP00000007941	ENSMUSP00000001092
ENSACAP00000021732	ENSMUSP00000112498
ENSACAP00000006620	ENSMUSP00000043279
ENSACAP00000006016	ENSMUSP00000027897
ENSACAP00000008386	ENSMUSP00000073911
ENSACAP00000000332	ENSMUSP00000026972
ENSACAP00000012949	ENSMUSP00000020938
ENSACAP00000012891	ENSMUSP00000112534
ENSACAP00000016042	ENSMUSP00000104872
ENSACAP00000015060	ENSMUSP00000137523
ENSACAP00000003322	ENSMUSP00000043167
ENSACAP00000014603	ENSMUSP00000101651
ENSACAP00000014414	ENSMUSP00000109175
ENSACAP00000018929	ENSMUSP00000093183
ENSACAP00000010559	ENSMUSP00000097699
ENSACAP00000015463	ENSMUSP00000029252
ENSACAP00000008189	ENSMUSP00000002081
ENSACAP00000015580	ENSMUSP00000129513
ENSACAP00000015505	ENSMUSP00000101857
ENSACAP00000015210	ENSMUSP00000057849
ENSACAP00000008969	ENSMUSP00000048969
ENSACAP00000016005	ENSMUSP00000040168
ENSACAP00000014735	ENSMUSP00000096769
ENSACAP00000000961	ENSMUSP00000108961
ENSACAP00000015659	ENSMUSP00000028728
ENSACAP00000008418	ENSMUSP00000051709
ENSACAP00000005880	ENSMUSP00000033920
ENSACAP00000000990	ENSMUSP00000039546
ENSACAP00000017504	ENSMUSP00000085264
ENSACAP00000007523	ENSMUSP00000063762
ENSACAP00000015500	ENSMUSP00000047980
ENSACAP00000006158	ENSMUSP00000096415
ENSACAP00000013012	ENSMUSP00000125274
ENSACAP00000000293	ENSMUSP00000100009
ENSACAP00000006127	ENSMUSP00000092900
ENSACAP00000004744	ENSMUSP00000058254
ENSACAP00000007155	ENSMUSP00000088227
ENSACAP00000007102	ENSMUSP00000028469
ENSACAP00000000267	ENSMUSP00000034015
ENSACAP00000005579	ENSMUSP00000042464
ENSACAP00000006748	ENSMUSP00000025127
ENSACAP00000017126	ENSMUSP00000064839
ENSACAP00000016616	ENSMUSP00000102554
ENSACAP00000013120	ENSMUSP00000027839
ENSACAP00000018517	ENSMUSP00000002625
ENSACAP00000011730	ENSMUSP00000047393
ENSACAP00000001927	ENSMUSP00000020768
ENSACAP00000020361	ENSMUSP00000099342
ENSACAP00000023034	ENSMUSP00000100063
ENSACAP00000013359	ENSMUSP00000118588
ENSACAP00000015296	ENSMUSP00000069850
ENSACAP00000007123	ENSMUSP00000068927
ENSACAP00000009994	ENSMUSP00000109938
ENSACAP00000001253	ENSMUSP00000113395
ENSACAP00000006080	ENSMUSP00000113051
ENSACAP00000001578	ENSMUSP00000027370
ENSACAP00000009400	ENSMUSP00000105797
ENSACAP00000009203	ENSMUSP00000094164
ENSACAP00000011192	ENSMUSP00000099401
ENSACAP00000007206	ENSMUSP00000079929
ENSACAP00000004469	ENSMUSP00000058754
ENSACAP00000010484	ENSMUSP00000069457
ENSACAP00000007347	ENSMUSP00000039443
ENSACAP00000016751	ENSMUSP00000107890
ENSACAP00000016753	ENSMUSP00000107899
ENSACAP00000011274	ENSMUSP00000102891
ENSACAP00000016466	ENSMUSP00000026649
ENSACAP00000011840	ENSMUSP00000007236
ENSACAP00000021885	ENSMUSP00000047035
ENSACAP00000014374	ENSMUSP00000057355
ENSACAP00000003336	ENSMUSP00000000349
ENSACAP00000015337	ENSMUSP00000015435
ENSACAP00000003049	ENSMUSP00000062996
ENSACAP00000009895	ENSMUSP00000031281
ENSACAP00000015439	ENSMUSP00000023464
ENSACAP00000012253	ENSMUSP00000033769
ENSACAP00000014667	ENSMUSP00000055073
ENSACAP00000002933	ENSMUSP00000074471
ENSACAP00000010353	ENSMUSP00000037561
ENSACAP00000010296	ENSMUSP00000101050
ENSACAP00000015944	ENSMUSP00000101951
ENSACAP00000011749	ENSMUSP00000091595
ENSACAP00000013249	ENSMUSP00000058077
ENSACAP00000002473	ENSMUSP00000129166
ENSACAP00000021035	ENSMUSP00000067964
ENSACAP00000006103	ENSMUSP00000003274
ENSACAP00000013879	ENSMUSP00000100026
ENSACAP00000016986	ENSMUSP00000107551
ENSACAP00000008495	ENSMUSP00000076856
ENSACAP00000016460	ENSMUSP00000017961
ENSACAP00000012836	ENSMUSP00000039072
ENSACAP00000007906	ENSMUSP00000022819
ENSACAP00000008089	ENSMUSP00000087713
ENSACAP00000008448	ENSMUSP00000022292
ENSACAP00000003264	ENSMUSP00000040647
ENSACAP00000014741	ENSMUSP00000004770
ENSACAP00000011189	ENSMUSP00000006151
ENSACAP00000014204	ENSMUSP00000004133
ENSACAP00000002091	ENSMUSP00000074201
ENSACAP00000012824	ENSMUSP00000124673
ENSACAP00000011677	ENSMUSP00000033652
ENSACAP00000003114	ENSMUSP00000106981
ENSACAP00000015599	ENSMUSP00000044168
ENSACAP00000012122	ENSMUSP00000038430
ENSACAP00000015176	ENSMUSP00000130116
ENSACAP00000003583	ENSMUSP00000009713
ENSACAP00000017212	ENSMUSP00000104335
ENSACAP00000008324	ENSMUSP00000127816
ENSACAP00000013075	ENSMUSP00000057916
ENSACAP00000015451	ENSMUSP00000057989
ENSACAP00000009071	ENSMUSP00000107863
ENSACAP00000003352	ENSMUSP00000102538
ENSACAP00000015252	ENSMUSP00000020223
ENSACAP00000002708	ENSMUSP00000106747
ENSACAP00000010722	ENSMUSP00000077532
ENSACAP00000004395	ENSMUSP00000028781
ENSACAP00000009062	ENSMUSP00000076514
ENSACAP00000008255	ENSMUSP00000041202
ENSACAP00000002602	ENSMUSP00000058941
ENSACAP00000015633	ENSMUSP00000030464
ENSACAP00000016070	ENSMUSP00000056774
ENSACAP00000000537	ENSMUSP00000125700
ENSACAP00000003939	ENSMUSP00000093962
ENSACAP00000015278	ENSMUSP00000052243
ENSACAP00000011055	ENSMUSP00000112019
ENSACAP00000008824	ENSMUSP00000118368
ENSACAP00000016371	ENSMUSP00000112708
ENSACAP00000004503	ENSMUSP00000065743
ENSACAP00000011004	ENSMUSP00000006341
ENSACAP00000000977	ENSMUSP00000075429
ENSACAP00000013007	ENSMUSP00000028332
ENSACAP00000021650	ENSMUSP00000074538
ENSACAP00000011294	ENSMUSP00000110411
ENSACAP00000001870	ENSMUSP00000107848
ENSACAP00000014073	ENSMUSP00000033800
ENSACAP00000022544	ENSMUSP00000085234
ENSACAP00000014494	ENSMUSP00000076160
ENSACAP00000022340	ENSMUSP00000020362
ENSACAP00000004894	ENSMUSP00000113234
ENSACAP00000019240	ENSMUSP00000065384
ENSACAP00000000984	ENSMUSP00000047157
ENSACAP00000005993	ENSMUSP00000108046
ENSACAP00000008112	ENSMUSP00000101686
ENSACAP00000004057	ENSMUSP00000026209
ENSACAP00000008131	ENSMUSP00000120456
ENSACAP00000014961	ENSMUSP00000132922
ENSACAP00000006995	ENSMUSP00000038532
ENSACAP00000011308	ENSMUSP00000058521
ENSACAP00000016172	ENSMUSP00000085416
ENSACAP00000000770	ENSMUSP00000082971
ENSACAP00000017718	ENSMUSP00000003369
ENSACAP00000011965	ENSMUSP00000103571
ENSACAP00000011484	ENSMUSP00000099698
ENSACAP00000002967	ENSMUSP00000088217
ENSACAP00000008791	ENSMUSP00000005829
ENSACAP00000012319	ENSMUSP00000083747
ENSACAP00000015625	ENSMUSP00000036690
ENSACAP00000009463	ENSMUSP00000031655
ENSACAP00000017131	ENSMUSP00000030081
ENSACAP00000011839	ENSMUSP00000001126
ENSACAP00000008104	ENSMUSP00000117030
ENSACAP00000005828	ENSMUSP00000059801
ENSACAP00000008819	ENSMUSP00000020522
ENSACAP00000017311	ENSMUSP00000108371
ENSACAP00000009515	ENSMUSP00000059973
ENSACAP00000000957	ENSMUSP00000121233
ENSACAP00000013248	ENSMUSP00000067164
ENSACAP00000012425	ENSMUSP00000072617
ENSACAP00000012859	ENSMUSP00000048904
ENSACAP00000003472	ENSMUSP00000114018
ENSACAP00000007643	ENSMUSP00000023559
ENSACAP00000008516	ENSMUSP00000120976
ENSACAP00000008009	ENSMUSP00000029610
ENSACAP00000002636	ENSMUSP00000109366
ENSACAP00000019516	ENSMUSP00000110238
ENSACAP00000004649	ENSMUSP00000034787
ENSACAP00000015369	ENSMUSP00000104837
ENSACAP00000017589	ENSMUSP00000058251
ENSACAP00000006594	ENSMUSP00000014614
ENSACAP00000014580	ENSMUSP00000062782
ENSACAP00000001255	ENSMUSP00000036270
ENSACAP00000016992	ENSMUSP00000060721
ENSACAP00000006556	ENSMUSP00000045110
ENSACAP00000003289	ENSMUSP00000075453
ENSACAP00000003870	ENSMUSP00000035642
ENSACAP00000013096	ENSMUSP00000000449
ENSACAP00000008803	ENSMUSP00000094986
ENSACAP00000002786	ENSMUSP00000022543
ENSACAP00000001468	ENSMUSP00000107775
ENSACAP00000019736	ENSMUSP00000042515
ENSACAP00000011958	ENSMUSP00000103434
ENSACAP00000001761	ENSMUSP00000091041
ENSACAP00000009047	ENSMUSP00000092769
ENSACAP00000014481	ENSMUSP00000047926
ENSACAP00000010030	ENSMUSP00000097097
ENSACAP00000005130	ENSMUSP00000109979
ENSACAP00000006130	ENSMUSP00000107370
ENSACAP00000005830	ENSMUSP00000032069
ENSACAP00000002374	ENSMUSP00000030784
ENSACAP00000008018	ENSMUSP00000132499
ENSACAP00000012696	ENSMUSP00000080342
ENSACAP00000002063	ENSMUSP00000022507
ENSACAP00000013130	ENSMUSP00000030623
ENSACAP00000016750	ENSMUSP00000101833
ENSACAP00000005383	ENSMUSP00000040005
ENSACAP00000009618	ENSMUSP00000107210
ENSACAP00000015308	ENSMUSP00000113286
ENSACAP00000001532	ENSMUSP00000067779
ENSACAP00000000317	ENSMUSP00000070583
ENSACAP00000009031	ENSMUSP00000118610
ENSACAP00000011318	ENSMUSP00000105082
ENSACAP00000003841	ENSMUSP00000044693
ENSACAP00000011196	ENSMUSP00000040596
ENSACAP00000012771	ENSMUSP00000038801
ENSACAP00000016060	ENSMUSP00000004683
ENSACAP00000018066	ENSMUSP00000011152
ENSACAP00000014429	ENSMUSP00000013851
ENSACAP00000001106	ENSMUSP00000096356
ENSACAP00000013063	ENSMUSP00000036962
ENSACAP00000007441	ENSMUSP00000008297
ENSACAP00000003479	ENSMUSP00000035027
ENSACAP00000003057	ENSMUSP00000088297
ENSACAP00000012969	ENSMUSP00000099412
ENSACAP00000006667	ENSMUSP00000043618
ENSACAP00000004543	ENSMUSP00000047589
ENSACAP00000001956	ENSMUSP00000083806
ENSACAP00000022146	ENSMUSP00000028593
ENSACAP00000013861	ENSMUSP00000038947
ENSACAP00000014647	ENSMUSP00000109659
ENSACAP00000006068	ENSMUSP00000041920
ENSACAP00000018507	ENSMUSP00000125993
ENSACAP00000007068	ENSMUSP00000079548
ENSACAP00000001279	ENSMUSP00000023818
ENSACAP00000005659	ENSMUSP00000058264
ENSACAP00000006146	ENSMUSP00000079900
ENSACAP00000017685	ENSMUSP00000118322
ENSACAP00000014147	ENSMUSP00000032924
ENSACAP00000020674	ENSMUSP00000103912
ENSACAP00000009403	ENSMUSP00000110526
ENSACAP00000001011	ENSMUSP00000085763
ENSACAP00000022986	ENSMUSP00000096686
ENSACAP00000023242	ENSMUSP00000014698
ENSACAP00000012748	ENSMUSP00000031311
ENSACAP00000006458	ENSMUSP00000084577
ENSACAP00000022750	ENSMUSP00000058344
ENSACAP00000013337	ENSMUSP00000023214
ENSACAP00000003397	ENSMUSP00000055254
ENSACAP00000016099	ENSMUSP00000024970
ENSACAP00000014074	ENSMUSP00000067027
ENSACAP00000017177	ENSMUSP00000053908
ENSACAP00000009970	ENSMUSP00000057635
ENSACAP00000002410	ENSMUSP00000034466
ENSACAP00000003764	ENSMUSP00000018311
ENSACAP00000017386	ENSMUSP00000037991
ENSACAP00000003546	ENSMUSP00000137093
ENSACAP00000016567	ENSMUSP00000071704
ENSACAP00000002178	ENSMUSP00000103378
ENSACAP00000010759	ENSMUSP00000025338
ENSACAP00000017581	ENSMUSP00000050353
ENSACAP00000020680	ENSMUSP00000035055
ENSACAP00000017065	ENSMUSP00000097919
ENSACAP00000021596	ENSMUSP00000056642
ENSACAP00000009943	ENSMUSP00000136912
ENSACAP00000015119	ENSMUSP00000113964
ENSACAP00000013146	ENSMUSP00000006565
ENSACAP00000015169	ENSMUSP00000104867
ENSACAP00000000050	ENSMUSP00000009667
ENSACAP00000015207	ENSMUSP00000007814
ENSACAP00000011974	ENSMUSP00000053120
ENSACAP00000000912	ENSMUSP00000043108
ENSACAP00000008907	ENSMUSP00000110636
ENSACAP00000017468	ENSMUSP00000100979
ENSACAP00000022199	ENSMUSP00000020974
ENSACAP00000003085	ENSMUSP00000021810
ENSACAP00000010221	ENSMUSP00000084095
ENSACAP00000013739	ENSMUSP00000040331
ENSACAP00000015174	ENSMUSP00000059783
ENSACAP00000013626	ENSMUSP00000103048
ENSACAP00000014843	ENSMUSP00000075672
ENSACAP00000004781	ENSMUSP00000044936
ENSACAP00000004556	ENSMUSP00000081285
ENSACAP00000004426	ENSMUSP00000034989
ENSACAP00000002618	ENSMUSP00000032856
ENSACAP00000010385	ENSMUSP00000112595
ENSACAP00000002561	ENSMUSP00000107697
ENSACAP00000006186	ENSMUSP00000098097
ENSACAP00000008191	ENSMUSP00000080791
ENSACAP00000008665	ENSMUSP00000024879
ENSACAP00000006980	ENSMUSP00000066556
ENSACAP00000016608	ENSMUSP00000046877
ENSACAP00000003999	ENSMUSP00000065721
ENSACAP00000008246	ENSMUSP00000129205
ENSACAP00000010163	ENSMUSP00000059978
ENSACAP00000008730	ENSMUSP00000081043
ENSACAP00000002524	ENSMUSP00000124317
ENSACAP00000006393	ENSMUSP00000102976
ENSACAP00000007364	ENSMUSP00000036582
ENSACAP00000000699	ENSMUSP00000019482
ENSACAP00000014941	ENSMUSP00000037233
ENSACAP00000016656	ENSMUSP00000127068
ENSACAP00000010835	ENSMUSP00000030724
ENSACAP00000006007	ENSMUSP00000097515
ENSACAP00000013695	ENSMUSP00000034507
ENSACAP00000003569	ENSMUSP00000026196
ENSACAP00000000248	ENSMUSP00000041337
ENSACAP00000009915	ENSMUSP00000054840
ENSACAP00000006482	ENSMUSP00000059503
ENSACAP00000003967	ENSMUSP00000082694
ENSACAP00000008631	ENSMUSP00000102559
ENSACAP00000002386	ENSMUSP00000073789
ENSACAP00000008533	ENSMUSP00000022858
ENSACAP00000012376	ENSMUSP00000072121
ENSACAP00000016666	ENSMUSP00000132190
ENSACAP00000012500	ENSMUSP00000029269
ENSACAP00000017384	ENSMUSP00000029316
ENSACAP00000012031	ENSMUSP00000031622
ENSACAP00000015971	ENSMUSP00000005860
ENSACAP00000005251	ENSMUSP00000030551
ENSACAP00000004686	ENSMUSP00000033547
ENSACAP00000015396	ENSMUSP00000079693
ENSACAP00000004684	ENSMUSP00000023024
ENSACAP00000006705	ENSMUSP00000104072
ENSACAP00000007629	ENSMUSP00000001720
ENSACAP00000002918	ENSMUSP00000034150
ENSACAP00000011691	ENSMUSP00000041951
ENSACAP00000009061	ENSMUSP00000009234
ENSACAP00000002167	ENSMUSP00000044262
ENSACAP00000012892	ENSMUSP00000001415
ENSACAP00000011125	ENSMUSP00000067002
ENSACAP00000003273	ENSMUSP00000069326
ENSACAP00000016558	ENSMUSP00000039663
ENSACAP00000000996	ENSMUSP00000034472
ENSACAP00000017376	ENSMUSP00000030709
ENSACAP00000001503	ENSMUSP00000020022
ENSACAP00000012304	ENSMUSP00000042187
ENSACAP00000001349	ENSMUSP00000040045
ENSACAP00000003529	ENSMUSP00000130636
ENSACAP00000009385	ENSMUSP00000121493
ENSACAP00000018362	ENSMUSP00000096874
ENSACAP00000016889	ENSMUSP00000125405
ENSACAP00000003761	ENSMUSP00000089051
ENSACAP00000015691	ENSMUSP00000026547
ENSACAP00000023037	ENSMUSP00000044049
ENSACAP00000006328	ENSMUSP00000000776
ENSACAP00000004846	ENSMUSP00000085499
ENSACAP00000006134	ENSMUSP00000013559
ENSACAP00000015029	ENSMUSP00000019503
ENSACAP00000008005	ENSMUSP00000104906
ENSACAP00000016412	ENSMUSP00000029196
ENSACAP00000010115	ENSMUSP00000043962
ENSACAP00000003630	ENSMUSP00000134222
ENSACAP00000010055	ENSMUSP00000089463
ENSACAP00000015877	ENSMUSP00000017576
ENSACAP00000004055	ENSMUSP00000049970
ENSACAP00000013204	ENSMUSP00000009538
ENSACAP00000006449	ENSMUSP00000000058
ENSACAP00000006424	ENSMUSP00000007799
ENSACAP00000011574	ENSMUSP00000126177
ENSACAP00000000087	ENSMUSP00000091870
ENSACAP00000014523	ENSMUSP00000063108
ENSACAP00000013188	ENSMUSP00000029761
ENSACAP00000009727	ENSMUSP00000087955
ENSACAP00000003139	ENSMUSP00000087950
ENSACAP00000018406	ENSMUSP00000046003
ENSACAP00000015006	ENSMUSP00000020227
ENSACAP00000014443	ENSMUSP00000088047
ENSACAP00000009380	ENSMUSP00000042959
ENSACAP00000014738	ENSMUSP00000032936
ENSACAP00000016556	ENSMUSP00000026120
ENSACAP00000003341	ENSMUSP00000091846
ENSACAP00000017614	ENSMUSP00000137584
ENSACAP00000004858	ENSMUSP00000021243
ENSACAP00000008700	ENSMUSP00000021870
ENSACAP00000014499	ENSMUSP00000037834
ENSACAP00000000995	ENSMUSP00000022257
ENSACAP00000021654	ENSMUSP00000069685
ENSACAP00000007249	ENSMUSP00000025081
ENSACAP00000007230	ENSMUSP00000045156
ENSACAP00000006279	ENSMUSP00000019135
ENSACAP00000015534	ENSMUSP00000035992
ENSACAP00000013532	ENSMUSP00000033160
ENSACAP00000003754	ENSMUSP00000076459
ENSACAP00000012849	ENSMUSP00000068258
ENSACAP00000014874	ENSMUSP00000105140
ENSACAP00000011857	ENSMUSP00000059864
ENSACAP00000023141	ENSMUSP00000104895
ENSACAP00000008583	ENSMUSP00000028554
ENSACAP00000000854	ENSMUSP00000022099
ENSACAP00000000518	ENSMUSP00000124569
ENSACAP00000002833	ENSMUSP00000128223
ENSACAP00000008052	ENSMUSP00000075587
ENSACAP00000016133	ENSMUSP00000133159
ENSACAP00000014673	ENSMUSP00000075376
ENSACAP00000011215	ENSMUSP00000002080
ENSACAP00000005402	ENSMUSP00000124947
ENSACAP00000013467	ENSMUSP00000092283
ENSACAP00000008325	ENSMUSP00000044543
ENSACAP00000010067	ENSMUSP00000026134
ENSACAP00000013997	ENSMUSP00000072894
ENSACAP00000006082	ENSMUSP00000099018
ENSACAP00000004023	ENSMUSP00000025834
ENSACAP00000010058	ENSMUSP00000107503
ENSACAP00000003106	ENSMUSP00000016383
ENSACAP00000008692	ENSMUSP00000066403
ENSACAP00000000869	ENSMUSP00000034239
ENSACAP00000015452	ENSMUSP00000114968
ENSACAP00000012317	ENSMUSP00000108075
ENSACAP00000007251	ENSMUSP00000035216
ENSACAP00000012888	ENSMUSP00000035328
ENSACAP00000017442	ENSMUSP00000072334
ENSACAP00000002214	ENSMUSP00000071619
ENSACAP00000002183	ENSMUSP00000105000
ENSACAP00000006840	ENSMUSP00000029170
ENSACAP00000016121	ENSMUSP00000034091
ENSACAP00000003415	ENSMUSP00000022701
ENSACAP00000008175	ENSMUSP00000048877
ENSACAP00000006218	ENSMUSP00000027777
ENSACAP00000005622	ENSMUSP00000021550
ENSACAP00000004059	ENSMUSP00000028794
ENSACAP00000003171	ENSMUSP00000029574
ENSACAP00000006734	ENSMUSP00000127566
ENSACAP00000016840	ENSMUSP00000065146
ENSACAP00000000403	ENSMUSP00000003061
ENSACAP00000002005	ENSMUSP00000034650
ENSACAP00000009719	ENSMUSP00000068374
ENSACAP00000022743	ENSMUSP00000092223
ENSACAP00000005096	ENSMUSP00000099599
ENSACAP00000002514	ENSMUSP00000022727
ENSACAP00000010322	ENSMUSP00000119939
ENSACAP00000023298	ENSMUSP00000119872
ENSACAP00000005843	ENSMUSP00000027800
ENSACAP00000001494	ENSMUSP00000109151
ENSACAP00000005277	ENSMUSP00000041110
ENSACAP00000016539	ENSMUSP00000020000
ENSACAP00000003782	ENSMUSP00000034030
ENSACAP00000008233	ENSMUSP00000074518
ENSACAP00000023397	ENSMUSP00000048229
ENSACAP00000017196	ENSMUSP00000021347
ENSACAP00000020004	ENSMUSP00000098893
ENSACAP00000011387	ENSMUSP00000080280
ENSACAP00000005124	ENSMUSP00000047564
ENSACAP00000009874	ENSMUSP00000001279
ENSACAP00000009866	ENSMUSP00000112539
ENSACAP00000013770	ENSMUSP00000003152
ENSACAP00000007055	ENSMUSP00000090613
ENSACAP00000013607	ENSMUSP00000028758
ENSACAP00000013301	ENSMUSP00000003850
ENSACAP00000011641	ENSMUSP00000083892
ENSACAP00000022969	ENSMUSP00000114852
ENSACAP00000010250	ENSMUSP00000053553
ENSACAP00000020262	ENSMUSP00000030902
ENSACAP00000020284	ENSMUSP00000092761
ENSACAP00000005392	ENSMUSP00000101129
ENSACAP00000019824	ENSMUSP00000096214
ENSACAP00000011605	ENSMUSP00000044034
ENSACAP00000011944	ENSMUSP00000021903
ENSACAP00000016335	ENSMUSP00000107804
ENSACAP00000016587	ENSMUSP00000021030
ENSACAP00000002716	ENSMUSP00000077138
ENSACAP00000004750	ENSMUSP00000041671
ENSACAP00000012957	ENSMUSP00000069444
ENSACAP00000010965	ENSMUSP00000066040
ENSACAP00000015214	ENSMUSP00000006544
ENSACAP00000006978	ENSMUSP00000090617
ENSACAP00000005706	ENSMUSP00000032994
ENSACAP00000014821	ENSMUSP00000006235
ENSACAP00000012225	ENSMUSP00000101620
ENSACAP00000016473	ENSMUSP00000034911
ENSACAP00000023073	ENSMUSP00000026156
ENSACAP00000011492	ENSMUSP00000066256
ENSACAP00000012724	ENSMUSP00000069488
ENSACAP00000005316	ENSMUSP00000029766
ENSACAP00000003014	ENSMUSP00000065254
ENSACAP00000000948	ENSMUSP00000136503
ENSACAP00000005183	ENSMUSP00000039313
ENSACAP00000013553	ENSMUSP00000038166
ENSACAP00000000376	ENSMUSP00000110965
ENSACAP00000003954	ENSMUSP00000060225
ENSACAP00000015240	ENSMUSP00000104864
ENSACAP00000015684	ENSMUSP00000113270
ENSACAP00000009682	ENSMUSP00000051830
ENSACAP00000023478	ENSMUSP00000121562
ENSACAP00000011929	ENSMUSP00000125749
ENSACAP00000011921	ENSMUSP00000041052
ENSACAP00000020027	ENSMUSP00000058954
ENSACAP00000003729	ENSMUSP00000063795
ENSACAP00000007901	ENSMUSP00000060844
ENSACAP00000012384	ENSMUSP00000067085
ENSACAP00000020649	ENSMUSP00000093460
ENSACAP00000014734	ENSMUSP00000000910
ENSACAP00000016355	ENSMUSP00000075526
ENSACAP00000006385	ENSMUSP00000028511
ENSACAP00000014509	ENSMUSP00000005406
ENSACAP00000019794	ENSMUSP00000133222
ENSACAP00000022435	ENSMUSP00000115873
ENSACAP00000012305	ENSMUSP00000061493
ENSACAP00000015250	ENSMUSP00000079107
ENSACAP00000014928	ENSMUSP00000021514
ENSACAP00000010637	ENSMUSP00000032560
ENSACAP00000002362	ENSMUSP00000003035
ENSACAP00000013799	ENSMUSP00000037136
ENSACAP00000009027	ENSMUSP00000137452
ENSACAP00000017699	ENSMUSP00000091532
ENSACAP00000014025	ENSMUSP00000101940
ENSACAP00000017645	ENSMUSP00000021052
ENSACAP00000016784	ENSMUSP00000023759
ENSACAP00000008491	ENSMUSP00000091301
ENSACAP00000007551	ENSMUSP00000027688
ENSACAP00000003275	ENSMUSP00000026902
ENSACAP00000015876	ENSMUSP00000112930
ENSACAP00000001347	ENSMUSP00000113115
ENSACAP00000008888	ENSMUSP00000050995
ENSACAP00000002117	ENSMUSP00000106013
ENSACAP00000000931	ENSMUSP00000039966
ENSACAP00000017629	ENSMUSP00000133356
ENSACAP00000001540	ENSMUSP00000027186
ENSACAP00000004257	ENSMUSP00000044482
ENSACAP00000001985	ENSMUSP00000021410
ENSACAP00000005772	ENSMUSP00000040977
ENSACAP00000006167	ENSMUSP00000088176
ENSACAP00000014612	ENSMUSP00000080881
ENSACAP00000002298	ENSMUSP00000051092
ENSACAP00000004142	ENSMUSP00000074066
ENSACAP00000002377	ENSMUSP00000087608
ENSACAP00000022254	ENSMUSP00000028430
ENSACAP00000007519	ENSMUSP00000059330
ENSACAP00000013541	ENSMUSP00000101412
ENSACAP00000010828	ENSMUSP00000053112
ENSACAP00000017271	ENSMUSP00000026555
ENSACAP00000012258	ENSMUSP00000093117
ENSACAP00000015980	ENSMUSP00000060418
ENSACAP00000017452	ENSMUSP00000029730
ENSACAP00000003087	ENSMUSP00000044361
ENSACAP00000011357	ENSMUSP00000086366
ENSACAP00000015662	ENSMUSP00000090710
ENSACAP00000015783	ENSMUSP00000022709
ENSACAP00000011486	ENSMUSP00000103742
ENSACAP00000015410	ENSMUSP00000076219
ENSACAP00000013178	ENSMUSP00000025295
ENSACAP00000013611	ENSMUSP00000070751
ENSACAP00000011045	ENSMUSP00000022242
ENSACAP00000007037	ENSMUSP00000082793
ENSACAP00000010338	ENSMUSP00000029876
ENSACAP00000001457	ENSMUSP00000021770
ENSACAP00000013082	ENSMUSP00000072276
ENSACAP00000001902	ENSMUSP00000028533
ENSACAP00000003285	ENSMUSP00000029450
ENSACAP00000014465	ENSMUSP00000050820
ENSACAP00000000825	ENSMUSP00000136807
ENSACAP00000002258	ENSMUSP00000135040
ENSACAP00000011145	ENSMUSP00000008957
ENSACAP00000009224	ENSMUSP00000022057
ENSACAP00000008337	ENSMUSP00000108455
ENSACAP00000016581	ENSMUSP00000103983
ENSACAP00000005432	ENSMUSP00000037808
ENSACAP00000010650	ENSMUSP00000120414
ENSACAP00000023137	ENSMUSP00000069456
ENSACAP00000003194	ENSMUSP00000047616
ENSACAP00000020697	ENSMUSP00000044554
ENSACAP00000019951	ENSMUSP00000129964
ENSACAP00000016553	ENSMUSP00000026900
ENSACAP00000011885	ENSMUSP00000014691
ENSACAP00000004440	ENSMUSP00000109140
ENSACAP00000020282	ENSMUSP00000018909
ENSACAP00000007816	ENSMUSP00000085906
ENSACAP00000000864	ENSMUSP00000068790
ENSACAP00000003245	ENSMUSP00000078047
ENSACAP00000019387	ENSMUSP00000096876
ENSACAP00000014600	ENSMUSP00000070847
ENSACAP00000018549	ENSMUSP00000054451
ENSACAP00000012378	ENSMUSP00000025253
ENSACAP00000021898	ENSMUSP00000138433
ENSACAP00000007447	ENSMUSP00000102047
ENSACAP00000011300	ENSMUSP00000064943
ENSACAP00000013439	ENSMUSP00000017945
ENSACAP00000002204	ENSMUSP00000031167
ENSACAP00000015211	ENSMUSP00000076418
ENSACAP00000005636	ENSMUSP00000099494
ENSACAP00000001057	ENSMUSP00000109877
ENSACAP00000009010	ENSMUSP00000033427
ENSACAP00000006942	ENSMUSP00000015449
ENSACAP00000014272	ENSMUSP00000028854
ENSACAP00000008310	ENSMUSP00000025356
ENSACAP00000009760	ENSMUSP00000004036
ENSACAP00000002567	ENSMUSP00000001319
ENSACAP00000008835	ENSMUSP00000050716
ENSACAP00000013445	ENSMUSP00000029476
ENSACAP00000010829	ENSMUSP00000039568
ENSACAP00000006519	ENSMUSP00000077628
ENSACAP00000016514	ENSMUSP00000061410
ENSACAP00000022906	ENSMUSP00000129615
ENSACAP00000008611	ENSMUSP00000048234
ENSACAP00000014020	ENSMUSP00000064521
ENSACAP00000015230	ENSMUSP00000002740
ENSACAP00000009629	ENSMUSP00000022744
ENSACAP00000001003	ENSMUSP00000050001
ENSACAP00000009082	ENSMUSP00000085650
ENSACAP00000020749	ENSMUSP00000081284
ENSACAP00000007974	ENSMUSP00000023065
ENSACAP00000005463	ENSMUSP00000078490
ENSACAP00000002186	ENSMUSP00000029435
ENSACAP00000001328	ENSMUSP00000100053
ENSACAP00000020222	ENSMUSP00000138290
ENSACAP00000005197	ENSMUSP00000089388
ENSACAP00000012024	ENSMUSP00000021641
ENSACAP00000021444	ENSMUSP00000104785
ENSACAP00000008596	ENSMUSP00000102904
ENSACAP00000016180	ENSMUSP00000013755
ENSACAP00000005217	ENSMUSP00000041563
ENSACAP00000017512	ENSMUSP00000060143
ENSACAP00000010891	ENSMUSP00000105491
ENSACAP00000005176	ENSMUSP00000062734
ENSACAP00000017549	ENSMUSP00000099609
ENSACAP00000018806	ENSMUSP00000096241
ENSACAP00000014804	ENSMUSP00000005188
ENSACAP00000002297	ENSMUSP00000083490
ENSACAP00000017341	ENSMUSP00000038562
ENSACAP00000008128	ENSMUSP00000015877
ENSACAP00000002149	ENSMUSP00000079722
ENSACAP00000012342	ENSMUSP00000108083
ENSACAP00000016482	ENSMUSP00000003183
ENSACAP00000012510	ENSMUSP00000031359
ENSACAP00000011524	ENSMUSP00000071191
ENSACAP00000000852	ENSMUSP00000094515
ENSACAP00000004382	ENSMUSP00000047571
ENSACAP00000006891	ENSMUSP00000069872
ENSACAP00000014377	ENSMUSP00000053086
ENSACAP00000009139	ENSMUSP00000125912
ENSACAP00000008519	ENSMUSP00000138379
ENSACAP00000005675	ENSMUSP00000111032
[truncated: 7,390 more rows]
