# Supplementary material for: Reconstruction of proto-vertebrate, proto-cyclostome and proto-gnathostome genomes provides new insights into early vertebrate evolution
Source: Nat Commun. 2021 Jul 23;12:4489. doi: 10.1038/s41467-021-24573-z (PMC8302630; doi:10.1038/s41467-021-24573-z)
Supplement: Supplementary file 4 — Supplementary Data 1 [file 41467_2021_24573_MOESM4_ESM.zip › SuppData1/orthologs/ANOCA-POEGU.txt]

ENSACAP00000005936	ENSTGUP00000008915
ENSACAP00000000964	ENSTGUP00000011592
ENSACAP00000013370	ENSTGUP00000002935
ENSACAP00000006833	ENSTGUP00000010998
ENSACAP00000001737	ENSTGUP00000010909
ENSACAP00000013552	ENSTGUP00000008898
ENSACAP00000019299	ENSTGUP00000010401
ENSACAP00000011250	ENSTGUP00000014038
ENSACAP00000011817	ENSTGUP00000005254
ENSACAP00000005957	ENSTGUP00000007673
ENSACAP00000014027	ENSTGUP00000011252
ENSACAP00000008269	ENSTGUP00000005191
ENSACAP00000008564	ENSTGUP00000005389
ENSACAP00000009531	ENSTGUP00000006862
ENSACAP00000007380	ENSTGUP00000008706
ENSACAP00000003299	ENSTGUP00000010982
ENSACAP00000014328	ENSTGUP00000007828
ENSACAP00000009158	ENSTGUP00000003676
ENSACAP00000006548	ENSTGUP00000004968
ENSACAP00000005110	ENSTGUP00000011474
ENSACAP00000014675	ENSTGUP00000013282
ENSACAP00000014993	ENSTGUP00000012847
ENSACAP00000017344	ENSTGUP00000000909
ENSACAP00000012678	ENSTGUP00000001623
ENSACAP00000015321	ENSTGUP00000005458
ENSACAP00000011594	ENSTGUP00000008967
ENSACAP00000015067	ENSTGUP00000005263
ENSACAP00000002376	ENSTGUP00000000371
ENSACAP00000015078	ENSTGUP00000003862
ENSACAP00000014992	ENSTGUP00000003819
ENSACAP00000012647	ENSTGUP00000002279
ENSACAP00000016695	ENSTGUP00000000526
ENSACAP00000005988	ENSTGUP00000004420
ENSACAP00000019568	ENSTGUP00000001695
ENSACAP00000007603	ENSTGUP00000002205
ENSACAP00000002119	ENSTGUP00000010714
ENSACAP00000010068	ENSTGUP00000002960
ENSACAP00000005444	ENSTGUP00000016783
ENSACAP00000005623	ENSTGUP00000008885
ENSACAP00000016112	ENSTGUP00000003276
ENSACAP00000000193	ENSTGUP00000013203
ENSACAP00000010321	ENSTGUP00000006737
ENSACAP00000006987	ENSTGUP00000002510
ENSACAP00000005007	ENSTGUP00000010462
ENSACAP00000010047	ENSTGUP00000009884
ENSACAP00000012012	ENSTGUP00000000010
ENSACAP00000018690	ENSTGUP00000001025
ENSACAP00000004219	ENSTGUP00000006567
ENSACAP00000001811	ENSTGUP00000003388
ENSACAP00000015494	ENSTGUP00000013314
ENSACAP00000004798	ENSTGUP00000000503
ENSACAP00000004078	ENSTGUP00000007517
ENSACAP00000001088	ENSTGUP00000002402
ENSACAP00000005873	ENSTGUP00000007645
ENSACAP00000001835	ENSTGUP00000006436
ENSACAP00000008406	ENSTGUP00000005879
ENSACAP00000012838	ENSTGUP00000006914
ENSACAP00000009680	ENSTGUP00000007511
ENSACAP00000007792	ENSTGUP00000011707
ENSACAP00000018412	ENSTGUP00000017731
ENSACAP00000019211	ENSTGUP00000011705
ENSACAP00000007789	ENSTGUP00000018265
ENSACAP00000017650	ENSTGUP00000006604
ENSACAP00000012446	ENSTGUP00000010836
ENSACAP00000012467	ENSTGUP00000010829
ENSACAP00000015858	ENSTGUP00000012380
ENSACAP00000000029	ENSTGUP00000012993
ENSACAP00000013670	ENSTGUP00000002856
ENSACAP00000001119	ENSTGUP00000003773
ENSACAP00000000552	ENSTGUP00000015109
ENSACAP00000007492	ENSTGUP00000006171
ENSACAP00000000777	ENSTGUP00000003831
ENSACAP00000012669	ENSTGUP00000012053
ENSACAP00000011796	ENSTGUP00000004874
ENSACAP00000009619	ENSTGUP00000009101
ENSACAP00000001319	ENSTGUP00000007812
ENSACAP00000016817	ENSTGUP00000003687
ENSACAP00000006086	ENSTGUP00000003097
ENSACAP00000016842	ENSTGUP00000012631
ENSACAP00000002959	ENSTGUP00000007507
ENSACAP00000016298	ENSTGUP00000001158
ENSACAP00000000477	ENSTGUP00000000912
ENSACAP00000013286	ENSTGUP00000002880
ENSACAP00000011970	ENSTGUP00000009297
ENSACAP00000001909	ENSTGUP00000013988
ENSACAP00000014097	ENSTGUP00000012744
ENSACAP00000005123	ENSTGUP00000001335
ENSACAP00000012263	ENSTGUP00000001616
ENSACAP00000016998	ENSTGUP00000012121
ENSACAP00000009190	ENSTGUP00000017784
ENSACAP00000000083	ENSTGUP00000008788
ENSACAP00000004428	ENSTGUP00000000920
ENSACAP00000002974	ENSTGUP00000006514
ENSACAP00000013481	ENSTGUP00000000930
ENSACAP00000000242	ENSTGUP00000013468
ENSACAP00000013864	ENSTGUP00000012077
ENSACAP00000022297	ENSTGUP00000005575
ENSACAP00000015728	ENSTGUP00000003238
ENSACAP00000007355	ENSTGUP00000007512
ENSACAP00000018297	ENSTGUP00000008852
ENSACAP00000015927	ENSTGUP00000015232
ENSACAP00000017368	ENSTGUP00000000891
ENSACAP00000016774	ENSTGUP00000006775
ENSACAP00000017702	ENSTGUP00000011382
ENSACAP00000007485	ENSTGUP00000013703
ENSACAP00000006473	ENSTGUP00000014768
ENSACAP00000006842	ENSTGUP00000009104
ENSACAP00000013174	ENSTGUP00000000722
ENSACAP00000000079	ENSTGUP00000008875
ENSACAP00000004792	ENSTGUP00000014710
ENSACAP00000009131	ENSTGUP00000013567
ENSACAP00000015338	ENSTGUP00000016110
ENSACAP00000007490	ENSTGUP00000004977
ENSACAP00000005084	ENSTGUP00000005741
ENSACAP00000007285	ENSTGUP00000016820
ENSACAP00000010928	ENSTGUP00000004581
ENSACAP00000010696	ENSTGUP00000007902
ENSACAP00000016713	ENSTGUP00000001208
ENSACAP00000005094	ENSTGUP00000000228
ENSACAP00000016443	ENSTGUP00000002076
ENSACAP00000001895	ENSTGUP00000000180
ENSACAP00000014884	ENSTGUP00000013997
ENSACAP00000004742	ENSTGUP00000005782
ENSACAP00000005904	ENSTGUP00000005006
ENSACAP00000013070	ENSTGUP00000013118
ENSACAP00000014146	ENSTGUP00000003528
ENSACAP00000011702	ENSTGUP00000007385
ENSACAP00000015780	ENSTGUP00000003067
ENSACAP00000002299	ENSTGUP00000005646
ENSACAP00000017514	ENSTGUP00000004744
ENSACAP00000006047	ENSTGUP00000001808
ENSACAP00000003471	ENSTGUP00000007259
ENSACAP00000007070	ENSTGUP00000010021
ENSACAP00000005752	ENSTGUP00000000269
ENSACAP00000007401	ENSTGUP00000008703
ENSACAP00000019189	ENSTGUP00000000869
ENSACAP00000009600	ENSTGUP00000011510
ENSACAP00000018998	ENSTGUP00000004236
ENSACAP00000011711	ENSTGUP00000002050
ENSACAP00000017664	ENSTGUP00000017815
ENSACAP00000002249	ENSTGUP00000004062
ENSACAP00000000195	ENSTGUP00000004566
ENSACAP00000010451	ENSTGUP00000001855
ENSACAP00000011342	ENSTGUP00000007193
ENSACAP00000014285	ENSTGUP00000010614
ENSACAP00000003308	ENSTGUP00000001146
ENSACAP00000006661	ENSTGUP00000009073
ENSACAP00000010344	ENSTGUP00000010457
ENSACAP00000008723	ENSTGUP00000006886
ENSACAP00000012354	ENSTGUP00000005604
ENSACAP00000008800	ENSTGUP00000000719
ENSACAP00000000609	ENSTGUP00000010484
ENSACAP00000015558	ENSTGUP00000001484
ENSACAP00000014183	ENSTGUP00000017785
ENSACAP00000013350	ENSTGUP00000008916
ENSACAP00000010506	ENSTGUP00000008359
ENSACAP00000009513	ENSTGUP00000003284
ENSACAP00000002901	ENSTGUP00000005747
ENSACAP00000012544	ENSTGUP00000008668
ENSACAP00000015144	ENSTGUP00000013552
ENSACAP00000020331	ENSTGUP00000001739
ENSACAP00000022081	ENSTGUP00000011408
ENSACAP00000007051	ENSTGUP00000013534
ENSACAP00000019114	ENSTGUP00000004152
ENSACAP00000015012	ENSTGUP00000003859
ENSACAP00000004435	ENSTGUP00000014941
ENSACAP00000009498	ENSTGUP00000003338
ENSACAP00000003976	ENSTGUP00000001990
ENSACAP00000004307	ENSTGUP00000013056
ENSACAP00000001594	ENSTGUP00000000367
ENSACAP00000010217	ENSTGUP00000003797
ENSACAP00000003655	ENSTGUP00000009690
ENSACAP00000015880	ENSTGUP00000002403
ENSACAP00000008565	ENSTGUP00000002610
ENSACAP00000002928	ENSTGUP00000004020
ENSACAP00000008095	ENSTGUP00000015654
ENSACAP00000016976	ENSTGUP00000009469
ENSACAP00000016880	ENSTGUP00000002508
ENSACAP00000001932	ENSTGUP00000010505
ENSACAP00000007917	ENSTGUP00000007392
ENSACAP00000007896	ENSTGUP00000007382
ENSACAP00000004457	ENSTGUP00000005260
ENSACAP00000015885	ENSTGUP00000002415
ENSACAP00000002426	ENSTGUP00000005613
ENSACAP00000002385	ENSTGUP00000010013
ENSACAP00000017474	ENSTGUP00000003654
ENSACAP00000005740	ENSTGUP00000007258
ENSACAP00000000523	ENSTGUP00000003652
ENSACAP00000005682	ENSTGUP00000007261
ENSACAP00000003383	ENSTGUP00000013781
ENSACAP00000016069	ENSTGUP00000003258
ENSACAP00000001093	ENSTGUP00000002891
ENSACAP00000007667	ENSTGUP00000015287
ENSACAP00000017526	ENSTGUP00000001094
ENSACAP00000015435	ENSTGUP00000007581
ENSACAP00000014650	ENSTGUP00000002648
ENSACAP00000014665	ENSTGUP00000002636
ENSACAP00000000942	ENSTGUP00000001638
ENSACAP00000009728	ENSTGUP00000002188
ENSACAP00000009731	ENSTGUP00000002190
ENSACAP00000014024	ENSTGUP00000008066
ENSACAP00000001427	ENSTGUP00000002551
ENSACAP00000015468	ENSTGUP00000013312
ENSACAP00000004783	ENSTGUP00000010642
ENSACAP00000008216	ENSTGUP00000010646
ENSACAP00000004784	ENSTGUP00000010652
ENSACAP00000013542	ENSTGUP00000012303
ENSACAP00000009388	ENSTGUP00000011871
ENSACAP00000018145	ENSTGUP00000000742
ENSACAP00000012872	ENSTGUP00000006629
ENSACAP00000016705	ENSTGUP00000003796
ENSACAP00000016101	ENSTGUP00000006828
ENSACAP00000003008	ENSTGUP00000010330
ENSACAP00000002577	ENSTGUP00000006934
ENSACAP00000009720	ENSTGUP00000011117
ENSACAP00000000973	ENSTGUP00000011415
ENSACAP00000013030	ENSTGUP00000001560
ENSACAP00000001579	ENSTGUP00000009514
ENSACAP00000022538	ENSTGUP00000013124
ENSACAP00000005645	ENSTGUP00000004234
ENSACAP00000015655	ENSTGUP00000012102
ENSACAP00000001953	ENSTGUP00000002417
ENSACAP00000005411	ENSTGUP00000013346
ENSACAP00000000088	ENSTGUP00000003376
ENSACAP00000013225	ENSTGUP00000003334
ENSACAP00000006078	ENSTGUP00000007617
ENSACAP00000005523	ENSTGUP00000013353
ENSACAP00000016164	ENSTGUP00000016403
ENSACAP00000011534	ENSTGUP00000017623
ENSACAP00000006602	ENSTGUP00000013167
ENSACAP00000003200	ENSTGUP00000009670
ENSACAP00000009074	ENSTGUP00000009752
ENSACAP00000001753	ENSTGUP00000008638
ENSACAP00000001589	ENSTGUP00000009518
ENSACAP00000019903	ENSTGUP00000010255
ENSACAP00000012169	ENSTGUP00000008451
ENSACAP00000006466	ENSTGUP00000000354
ENSACAP00000008206	ENSTGUP00000004287
ENSACAP00000004741	ENSTGUP00000008720
ENSACAP00000015089	ENSTGUP00000007254
ENSACAP00000010728	ENSTGUP00000000578
ENSACAP00000010782	ENSTGUP00000000599
ENSACAP00000002673	ENSTGUP00000003357
ENSACAP00000014351	ENSTGUP00000013264
ENSACAP00000000607	ENSTGUP00000009842
ENSACAP00000008532	ENSTGUP00000004777
ENSACAP00000008554	ENSTGUP00000014311
ENSACAP00000006509	ENSTGUP00000005434
ENSACAP00000004623	ENSTGUP00000010722
ENSACAP00000000901	ENSTGUP00000009765
ENSACAP00000003028	ENSTGUP00000006018
ENSACAP00000002875	ENSTGUP00000017723
ENSACAP00000004244	ENSTGUP00000013065
ENSACAP00000010760	ENSTGUP00000012921
ENSACAP00000005855	ENSTGUP00000007668
ENSACAP00000004205	ENSTGUP00000013073
ENSACAP00000022123	ENSTGUP00000009461
ENSACAP00000014691	ENSTGUP00000005049
ENSACAP00000022035	ENSTGUP00000005107
ENSACAP00000008887	ENSTGUP00000008600
ENSACAP00000006450	ENSTGUP00000013380
ENSACAP00000003697	ENSTGUP00000003980
ENSACAP00000003684	ENSTGUP00000003970
ENSACAP00000009858	ENSTGUP00000009936
ENSACAP00000010293	ENSTGUP00000017814
ENSACAP00000023319	ENSTGUP00000013262
ENSACAP00000022398	ENSTGUP00000010929
ENSACAP00000008947	ENSTGUP00000002766
ENSACAP00000000177	ENSTGUP00000017804
ENSACAP00000002350	ENSTGUP00000009875
ENSACAP00000014072	ENSTGUP00000013550
ENSACAP00000001779	ENSTGUP00000012344
ENSACAP00000005299	ENSTGUP00000013344
ENSACAP00000012130	ENSTGUP00000011271
ENSACAP00000008363	ENSTGUP00000003913
ENSACAP00000014036	ENSTGUP00000012263
ENSACAP00000007060	ENSTGUP00000002408
ENSACAP00000012829	ENSTGUP00000013640
ENSACAP00000005032	ENSTGUP00000004846
ENSACAP00000005870	ENSTGUP00000002184
ENSACAP00000009679	ENSTGUP00000017308
ENSACAP00000005546	ENSTGUP00000005736
ENSACAP00000017072	ENSTGUP00000001303
ENSACAP00000012489	ENSTGUP00000000660
ENSACAP00000020615	ENSTGUP00000008161
ENSACAP00000000594	ENSTGUP00000007176
ENSACAP00000016644	ENSTGUP00000017739
ENSACAP00000000809	ENSTGUP00000008762
ENSACAP00000004810	ENSTGUP00000002152
ENSACAP00000004629	ENSTGUP00000002182
ENSACAP00000021872	ENSTGUP00000010598
ENSACAP00000000226	ENSTGUP00000000131
ENSACAP00000020901	ENSTGUP00000001243
ENSACAP00000006137	ENSTGUP00000007549
ENSACAP00000006741	ENSTGUP00000011679
ENSACAP00000000905	ENSTGUP00000000911
ENSACAP00000021463	ENSTGUP00000001271
ENSACAP00000009209	ENSTGUP00000008110
ENSACAP00000003253	ENSTGUP00000005472
ENSACAP00000015115	ENSTGUP00000011372
ENSACAP00000013959	ENSTGUP00000012284
ENSACAP00000012315	ENSTGUP00000003950
ENSACAP00000016268	ENSTGUP00000012352
ENSACAP00000021250	ENSTGUP00000008770
ENSACAP00000010157	ENSTGUP00000002994
ENSACAP00000016828	ENSTGUP00000001715
ENSACAP00000001504	ENSTGUP00000007703
ENSACAP00000012882	ENSTGUP00000009107
ENSACAP00000016001	ENSTGUP00000016151
ENSACAP00000006310	ENSTGUP00000007045
ENSACAP00000005065	ENSTGUP00000000219
ENSACAP00000000988	ENSTGUP00000010553
ENSACAP00000002892	ENSTGUP00000005825
ENSACAP00000014900	ENSTGUP00000011373
ENSACAP00000014551	ENSTGUP00000011300
ENSACAP00000014771	ENSTGUP00000011346
ENSACAP00000014705	ENSTGUP00000011340
ENSACAP00000002010	ENSTGUP00000003563
ENSACAP00000007811	ENSTGUP00000008691
ENSACAP00000014205	ENSTGUP00000012771
ENSACAP00000005055	ENSTGUP00000013311
ENSACAP00000003452	ENSTGUP00000003264
ENSACAP00000022607	ENSTGUP00000009628
ENSACAP00000007418	ENSTGUP00000008404
ENSACAP00000009843	ENSTGUP00000016541
ENSACAP00000010717	ENSTGUP00000007997
ENSACAP00000023161	ENSTGUP00000006527
ENSACAP00000007133	ENSTGUP00000000237
ENSACAP00000009262	ENSTGUP00000013904
ENSACAP00000007144	ENSTGUP00000017637
ENSACAP00000007166	ENSTGUP00000000233
ENSACAP00000014451	ENSTGUP00000008091
ENSACAP00000011447	ENSTGUP00000008275
ENSACAP00000012845	ENSTGUP00000011791
ENSACAP00000003423	ENSTGUP00000011245
ENSACAP00000014516	ENSTGUP00000007184
ENSACAP00000013145	ENSTGUP00000013609
ENSACAP00000016589	ENSTGUP00000005413
ENSACAP00000016612	ENSTGUP00000011588
ENSACAP00000000766	ENSTGUP00000008513
ENSACAP00000001550	ENSTGUP00000012176
ENSACAP00000005884	ENSTGUP00000011569
ENSACAP00000015136	ENSTGUP00000015744
ENSACAP00000016217	ENSTGUP00000015009
ENSACAP00000001002	ENSTGUP00000004590
ENSACAP00000013260	ENSTGUP00000002938
ENSACAP00000010212	ENSTGUP00000009423
ENSACAP00000011210	ENSTGUP00000010729
ENSACAP00000005192	ENSTGUP00000009389
ENSACAP00000011119	ENSTGUP00000004504
ENSACAP00000016014	ENSTGUP00000011052
ENSACAP00000000189	ENSTGUP00000004516
ENSACAP00000007863	ENSTGUP00000004460
ENSACAP00000005144	ENSTGUP00000013320
ENSACAP00000013190	ENSTGUP00000001792
ENSACAP00000021368	ENSTGUP00000010333
ENSACAP00000009646	ENSTGUP00000003524
ENSACAP00000015982	ENSTGUP00000013464
ENSACAP00000003038	ENSTGUP00000005217
ENSACAP00000008252	ENSTGUP00000012701
ENSACAP00000010036	ENSTGUP00000013721
ENSACAP00000016064	ENSTGUP00000008583
ENSACAP00000014392	ENSTGUP00000001687
ENSACAP00000022803	ENSTGUP00000010139
ENSACAP00000003080	ENSTGUP00000002961
ENSACAP00000002627	ENSTGUP00000005561
ENSACAP00000003987	ENSTGUP00000009410
ENSACAP00000013258	ENSTGUP00000003162
ENSACAP00000012231	ENSTGUP00000006712
ENSACAP00000012123	ENSTGUP00000017666
ENSACAP00000008258	ENSTGUP00000010757
ENSACAP00000010223	ENSTGUP00000003663
ENSACAP00000011216	ENSTGUP00000008481
ENSACAP00000011928	ENSTGUP00000011888
ENSACAP00000006406	ENSTGUP00000004522
ENSACAP00000016440	ENSTGUP00000005546
ENSACAP00000011920	ENSTGUP00000006158
ENSACAP00000011449	ENSTGUP00000009193
ENSACAP00000019131	ENSTGUP00000007870
ENSACAP00000008195	ENSTGUP00000015337
ENSACAP00000021848	ENSTGUP00000008844
ENSACAP00000016076	ENSTGUP00000012400
ENSACAP00000000060	ENSTGUP00000009196
ENSACAP00000000062	ENSTGUP00000009228
ENSACAP00000016848	ENSTGUP00000012466
ENSACAP00000002993	ENSTGUP00000010031
ENSACAP00000014378	ENSTGUP00000014507
ENSACAP00000016349	ENSTGUP00000003709
ENSACAP00000002530	ENSTGUP00000014278
ENSACAP00000002280	ENSTGUP00000005681
ENSACAP00000008704	ENSTGUP00000009575
ENSACAP00000002301	ENSTGUP00000005669
ENSACAP00000002289	ENSTGUP00000005672
ENSACAP00000000982	ENSTGUP00000004672
ENSACAP00000006631	ENSTGUP00000007357
ENSACAP00000009525	ENSTGUP00000003986
ENSACAP00000011435	ENSTGUP00000005160
ENSACAP00000014149	ENSTGUP00000005026
ENSACAP00000017519	ENSTGUP00000006525
ENSACAP00000013251	ENSTGUP00000017474
ENSACAP00000018385	ENSTGUP00000017458
ENSACAP00000003635	ENSTGUP00000001355
ENSACAP00000006532	ENSTGUP00000007730
ENSACAP00000015536	ENSTGUP00000016201
ENSACAP00000007357	ENSTGUP00000004958
ENSACAP00000017648	ENSTGUP00000017828
ENSACAP00000004922	ENSTGUP00000013013
ENSACAP00000010908	ENSTGUP00000014041
ENSACAP00000016710	ENSTGUP00000001481
ENSACAP00000022499	ENSTGUP00000004119
ENSACAP00000006787	ENSTGUP00000004758
ENSACAP00000003450	ENSTGUP00000001167
ENSACAP00000017120	ENSTGUP00000001284
ENSACAP00000000624	ENSTGUP00000005641
ENSACAP00000000588	ENSTGUP00000005351
ENSACAP00000007712	ENSTGUP00000008758
ENSACAP00000002813	ENSTGUP00000005051
ENSACAP00000003779	ENSTGUP00000008220
ENSACAP00000006838	ENSTGUP00000005553
ENSACAP00000003121	ENSTGUP00000010366
ENSACAP00000004681	ENSTGUP00000001424
ENSACAP00000008548	ENSTGUP00000018065
ENSACAP00000019498	ENSTGUP00000011327
ENSACAP00000008475	ENSTGUP00000004064
ENSACAP00000008306	ENSTGUP00000012708
ENSACAP00000016647	ENSTGUP00000013371
ENSACAP00000005587	ENSTGUP00000006126
ENSACAP00000017342	ENSTGUP00000002118
ENSACAP00000006756	ENSTGUP00000011714
ENSACAP00000005040	ENSTGUP00000012054
ENSACAP00000007413	ENSTGUP00000001057
ENSACAP00000007085	ENSTGUP00000000004
ENSACAP00000011502	ENSTGUP00000011132
ENSACAP00000007942	ENSTGUP00000016601
ENSACAP00000010004	ENSTGUP00000005347
ENSACAP00000010045	ENSTGUP00000012638
ENSACAP00000020018	ENSTGUP00000002235
ENSACAP00000000445	ENSTGUP00000014902
ENSACAP00000015191	ENSTGUP00000003269
ENSACAP00000011167	ENSTGUP00000008191
ENSACAP00000008008	ENSTGUP00000001177
ENSACAP00000004399	ENSTGUP00000010058
ENSACAP00000000803	ENSTGUP00000007219
ENSACAP00000008345	ENSTGUP00000008212
ENSACAP00000003367	ENSTGUP00000002306
ENSACAP00000004184	ENSTGUP00000012158
ENSACAP00000007474	ENSTGUP00000009157
ENSACAP00000001458	ENSTGUP00000012145
ENSACAP00000014765	ENSTGUP00000002564
ENSACAP00000004657	ENSTGUP00000010617
ENSACAP00000016406	ENSTGUP00000015957
ENSACAP00000010376	ENSTGUP00000012594
ENSACAP00000001164	ENSTGUP00000010318
ENSACAP00000005810	ENSTGUP00000000419
ENSACAP00000011557	ENSTGUP00000009545
ENSACAP00000015652	ENSTGUP00000008754
ENSACAP00000013834	ENSTGUP00000005134
ENSACAP00000002635	ENSTGUP00000011142
ENSACAP00000006227	ENSTGUP00000008315
ENSACAP00000005008	ENSTGUP00000011770
ENSACAP00000004083	ENSTGUP00000003893
ENSACAP00000011214	ENSTGUP00000011981
ENSACAP00000011080	ENSTGUP00000007205
ENSACAP00000015437	ENSTGUP00000014107
ENSACAP00000007790	ENSTGUP00000001972
ENSACAP00000011160	ENSTGUP00000010482
ENSACAP00000005916	ENSTGUP00000001775
ENSACAP00000016208	ENSTGUP00000008537
ENSACAP00000014283	ENSTGUP00000001667
ENSACAP00000012562	ENSTGUP00000010492
ENSACAP00000002378	ENSTGUP00000002386
ENSACAP00000004847	ENSTGUP00000001392
ENSACAP00000010954	ENSTGUP00000008173
ENSACAP00000006737	ENSTGUP00000009905
ENSACAP00000006791	ENSTGUP00000009932
ENSACAP00000009962	ENSTGUP00000002220
ENSACAP00000010102	ENSTGUP00000002273
ENSACAP00000019044	ENSTGUP00000002291
ENSACAP00000014348	ENSTGUP00000011073
ENSACAP00000017517	ENSTGUP00000004253
ENSACAP00000009392	ENSTGUP00000008979
ENSACAP00000007409	ENSTGUP00000007190
ENSACAP00000005518	ENSTGUP00000011516
ENSACAP00000012104	ENSTGUP00000007729
ENSACAP00000009797	ENSTGUP00000013806
ENSACAP00000020911	ENSTGUP00000004537
ENSACAP00000001116	ENSTGUP00000010327
ENSACAP00000015474	ENSTGUP00000005720
ENSACAP00000012914	ENSTGUP00000013634
ENSACAP00000016554	ENSTGUP00000011596
ENSACAP00000005262	ENSTGUP00000011472
ENSACAP00000006654	ENSTGUP00000000259
ENSACAP00000017421	ENSTGUP00000002243
ENSACAP00000010082	ENSTGUP00000012150
ENSACAP00000019370	ENSTGUP00000007063
ENSACAP00000005303	ENSTGUP00000005584
ENSACAP00000008303	ENSTGUP00000000348
ENSACAP00000004789	ENSTGUP00000005800
ENSACAP00000015583	ENSTGUP00000014702
ENSACAP00000011008	ENSTGUP00000010766
ENSACAP00000020481	ENSTGUP00000002968
ENSACAP00000008088	ENSTGUP00000008158
ENSACAP00000003237	ENSTGUP00000002315
ENSACAP00000017194	ENSTGUP00000011706
ENSACAP00000002437	ENSTGUP00000004524
ENSACAP00000007938	ENSTGUP00000013743
ENSACAP00000007692	ENSTGUP00000010115
ENSACAP00000002841	ENSTGUP00000002464
ENSACAP00000012202	ENSTGUP00000013397
ENSACAP00000003050	ENSTGUP00000011921
ENSACAP00000005799	ENSTGUP00000008113
ENSACAP00000009466	ENSTGUP00000004045
ENSACAP00000006764	ENSTGUP00000000496
ENSACAP00000011676	ENSTGUP00000003646
ENSACAP00000008668	ENSTGUP00000013258
ENSACAP00000016136	ENSTGUP00000011148
ENSACAP00000010706	ENSTGUP00000001928
ENSACAP00000008342	ENSTGUP00000000739
ENSACAP00000000292	ENSTGUP00000014708
ENSACAP00000016592	ENSTGUP00000005396
ENSACAP00000001387	ENSTGUP00000012194
ENSACAP00000004700	ENSTGUP00000010522
ENSACAP00000016253	ENSTGUP00000003660
ENSACAP00000010516	ENSTGUP00000001065
ENSACAP00000002693	ENSTGUP00000007834
ENSACAP00000005027	ENSTGUP00000005998
ENSACAP00000020603	ENSTGUP00000008103
ENSACAP00000006327	ENSTGUP00000002845
ENSACAP00000016353	ENSTGUP00000012368
ENSACAP00000014973	ENSTGUP00000007495
ENSACAP00000005221	ENSTGUP00000001329
ENSACAP00000017129	ENSTGUP00000009743
ENSACAP00000021532	ENSTGUP00000007525
ENSACAP00000019924	ENSTGUP00000011194
ENSACAP00000021507	ENSTGUP00000005970
ENSACAP00000018980	ENSTGUP00000010901
ENSACAP00000017651	ENSTGUP00000006607
ENSACAP00000004689	ENSTGUP00000003184
ENSACAP00000010853	ENSTGUP00000007643
ENSACAP00000020401	ENSTGUP00000011495
ENSACAP00000006453	ENSTGUP00000006741
ENSACAP00000012667	ENSTGUP00000002579
ENSACAP00000020519	ENSTGUP00000007324
ENSACAP00000013054	ENSTGUP00000001772
ENSACAP00000012381	ENSTGUP00000009243
ENSACAP00000017326	ENSTGUP00000001909
ENSACAP00000016922	ENSTGUP00000008195
ENSACAP00000006419	ENSTGUP00000008899
ENSACAP00000008402	ENSTGUP00000007251
ENSACAP00000010275	ENSTGUP00000010036
ENSACAP00000003460	ENSTGUP00000001501
ENSACAP00000020676	ENSTGUP00000015876
ENSACAP00000005918	ENSTGUP00000003402
ENSACAP00000013459	ENSTGUP00000009080
ENSACAP00000008890	ENSTGUP00000006993
ENSACAP00000005023	ENSTGUP00000000210
ENSACAP00000016397	ENSTGUP00000017749
ENSACAP00000009213	ENSTGUP00000013564
ENSACAP00000002138	ENSTGUP00000003320
ENSACAP00000006753	ENSTGUP00000006703
ENSACAP00000001891	ENSTGUP00000002413
ENSACAP00000004576	ENSTGUP00000010588
ENSACAP00000006956	ENSTGUP00000006076
ENSACAP00000016035	ENSTGUP00000011559
ENSACAP00000012239	ENSTGUP00000012311
ENSACAP00000022406	ENSTGUP00000003197
ENSACAP00000015850	ENSTGUP00000013348
ENSACAP00000000098	ENSTGUP00000013170
ENSACAP00000005328	ENSTGUP00000005123
ENSACAP00000009697	ENSTGUP00000004095
ENSACAP00000014333	ENSTGUP00000003775
ENSACAP00000006761	ENSTGUP00000007691
ENSACAP00000011496	ENSTGUP00000003758
ENSACAP00000008788	ENSTGUP00000016505
ENSACAP00000011764	ENSTGUP00000004199
ENSACAP00000015166	ENSTGUP00000010834
ENSACAP00000005420	ENSTGUP00000003641
ENSACAP00000001354	ENSTGUP00000013333
ENSACAP00000009596	ENSTGUP00000009111
ENSACAP00000004990	ENSTGUP00000008695
ENSACAP00000010477	ENSTGUP00000013829
ENSACAP00000010901	ENSTGUP00000010235
ENSACAP00000003541	ENSTGUP00000008367
ENSACAP00000001030	ENSTGUP00000006827
ENSACAP00000009688	ENSTGUP00000007212
ENSACAP00000016226	ENSTGUP00000011398
ENSACAP00000001074	ENSTGUP00000006292
ENSACAP00000011982	ENSTGUP00000005243
ENSACAP00000005063	ENSTGUP00000011463
ENSACAP00000016351	ENSTGUP00000001022
ENSACAP00000014875	ENSTGUP00000004138
ENSACAP00000021025	ENSTGUP00000001800
ENSACAP00000014831	ENSTGUP00000012221
ENSACAP00000016769	ENSTGUP00000008199
ENSACAP00000004483	ENSTGUP00000008143
ENSACAP00000022711	ENSTGUP00000013134
ENSACAP00000001127	ENSTGUP00000001280
ENSACAP00000011919	ENSTGUP00000009392
ENSACAP00000016452	ENSTGUP00000003813
ENSACAP00000008110	ENSTGUP00000009322
ENSACAP00000000313	ENSTGUP00000000638
ENSACAP00000007345	ENSTGUP00000001078
ENSACAP00000010090	ENSTGUP00000003805
ENSACAP00000012660	ENSTGUP00000001706
ENSACAP00000016181	ENSTGUP00000001137
ENSACAP00000015873	ENSTGUP00000001431
ENSACAP00000019224	ENSTGUP00000009595
ENSACAP00000002634	ENSTGUP00000006709
ENSACAP00000015331	ENSTGUP00000017361
ENSACAP00000014510	ENSTGUP00000005796
ENSACAP00000010493	ENSTGUP00000010923
ENSACAP00000004991	ENSTGUP00000001933
ENSACAP00000008638	ENSTGUP00000006836
ENSACAP00000012299	ENSTGUP00000005580
ENSACAP00000014857	ENSTGUP00000004127
ENSACAP00000002580	ENSTGUP00000016909
ENSACAP00000016562	ENSTGUP00000001189
ENSACAP00000017382	ENSTGUP00000002295
ENSACAP00000012459	ENSTGUP00000017565
ENSACAP00000006541	ENSTGUP00000013733
ENSACAP00000002765	ENSTGUP00000005502
ENSACAP00000004525	ENSTGUP00000013795
ENSACAP00000023387	ENSTGUP00000000592
ENSACAP00000015035	ENSTGUP00000001543
ENSACAP00000010949	ENSTGUP00000005490
ENSACAP00000007683	ENSTGUP00000008403
ENSACAP00000019022	ENSTGUP00000011756
ENSACAP00000007878	ENSTGUP00000015811
ENSACAP00000016618	ENSTGUP00000011455
ENSACAP00000014723	ENSTGUP00000000350
ENSACAP00000022465	ENSTGUP00000010374
ENSACAP00000014143	ENSTGUP00000004992
ENSACAP00000014223	ENSTGUP00000012752
ENSACAP00000016319	ENSTGUP00000011386
ENSACAP00000003381	ENSTGUP00000000411
ENSACAP00000014235	ENSTGUP00000007694
ENSACAP00000013969	ENSTGUP00000000306
ENSACAP00000013882	ENSTGUP00000007820
ENSACAP00000000312	ENSTGUP00000009536
ENSACAP00000007273	ENSTGUP00000010849
ENSACAP00000009601	ENSTGUP00000009494
ENSACAP00000012181	ENSTGUP00000013097
ENSACAP00000005938	ENSTGUP00000008190
ENSACAP00000017152	ENSTGUP00000012093
ENSACAP00000014045	ENSTGUP00000010286
ENSACAP00000003095	ENSTGUP00000001824
ENSACAP00000006802	ENSTGUP00000008731
ENSACAP00000017537	ENSTGUP00000017957
ENSACAP00000000255	ENSTGUP00000010802
ENSACAP00000000582	ENSTGUP00000015194
ENSACAP00000012890	ENSTGUP00000000560
ENSACAP00000015220	ENSTGUP00000007994
ENSACAP00000017475	ENSTGUP00000000712
ENSACAP00000019058	ENSTGUP00000000702
ENSACAP00000004143	ENSTGUP00000010703
ENSACAP00000010100	ENSTGUP00000007952
ENSACAP00000015552	ENSTGUP00000008940
ENSACAP00000016309	ENSTGUP00000010731
ENSACAP00000011014	ENSTGUP00000004821
ENSACAP00000000116	ENSTGUP00000000696
ENSACAP00000015561	ENSTGUP00000005644
ENSACAP00000011700	ENSTGUP00000002072
ENSACAP00000020950	ENSTGUP00000008622
ENSACAP00000007054	ENSTGUP00000007416
ENSACAP00000015656	ENSTGUP00000008792
ENSACAP00000005364	ENSTGUP00000015019
ENSACAP00000013895	ENSTGUP00000001637
ENSACAP00000000710	ENSTGUP00000015594
ENSACAP00000013368	ENSTGUP00000017492
ENSACAP00000014395	ENSTGUP00000003593
ENSACAP00000008480	ENSTGUP00000004054
ENSACAP00000005359	ENSTGUP00000013684
ENSACAP00000010049	ENSTGUP00000013822
ENSACAP00000012756	ENSTGUP00000001646
ENSACAP00000003607	ENSTGUP00000005481
ENSACAP00000014838	ENSTGUP00000012821
ENSACAP00000006929	ENSTGUP00000004796
ENSACAP00000000627	ENSTGUP00000006097
ENSACAP00000006051	ENSTGUP00000013715
ENSACAP00000006030	ENSTGUP00000009109
ENSACAP00000006812	ENSTGUP00000006752
ENSACAP00000005200	ENSTGUP00000013659
ENSACAP00000017085	ENSTGUP00000001729
ENSACAP00000008661	ENSTGUP00000005876
ENSACAP00000015839	ENSTGUP00000008641
ENSACAP00000020539	ENSTGUP00000013657
ENSACAP00000009535	ENSTGUP00000010367
ENSACAP00000001235	ENSTGUP00000013586
ENSACAP00000003190	ENSTGUP00000005289
ENSACAP00000000677	ENSTGUP00000012185
ENSACAP00000013157	ENSTGUP00000002478
ENSACAP00000000539	ENSTGUP00000009658
ENSACAP00000013484	ENSTGUP00000001820
ENSACAP00000017612	ENSTGUP00000002495
ENSACAP00000005230	ENSTGUP00000009173
ENSACAP00000021260	ENSTGUP00000017724
ENSACAP00000013329	ENSTGUP00000012648
ENSACAP00000002604	ENSTGUP00000001056
ENSACAP00000005440	ENSTGUP00000007779
ENSACAP00000012475	ENSTGUP00000013125
ENSACAP00000011315	ENSTGUP00000003825
ENSACAP00000009206	ENSTGUP00000017782
ENSACAP00000002273	ENSTGUP00000006661
ENSACAP00000014984	ENSTGUP00000004557
ENSACAP00000002857	ENSTGUP00000009938
ENSACAP00000012792	ENSTGUP00000003415
ENSACAP00000009605	ENSTGUP00000010389
ENSACAP00000014125	ENSTGUP00000013222
ENSACAP00000000371	ENSTGUP00000006055
ENSACAP00000007343	ENSTGUP00000011780
ENSACAP00000007351	ENSTGUP00000011771
ENSACAP00000003073	ENSTGUP00000011932
ENSACAP00000015690	ENSTGUP00000005259
ENSACAP00000014625	ENSTGUP00000003891
ENSACAP00000003305	ENSTGUP00000010418
ENSACAP00000003382	ENSTGUP00000010432
ENSACAP00000011236	ENSTGUP00000002753
ENSACAP00000013950	ENSTGUP00000003412
ENSACAP00000006904	ENSTGUP00000000519
ENSACAP00000010678	ENSTGUP00000010281
ENSACAP00000013644	ENSTGUP00000010238
ENSACAP00000002453	ENSTGUP00000005046
ENSACAP00000013962	ENSTGUP00000003655
ENSACAP00000011639	ENSTGUP00000006891
ENSACAP00000014150	ENSTGUP00000011260
ENSACAP00000001501	ENSTGUP00000005433
ENSACAP00000008250	ENSTGUP00000004276
ENSACAP00000005246	ENSTGUP00000016586
ENSACAP00000003435	ENSTGUP00000006809
ENSACAP00000005451	ENSTGUP00000013686
ENSACAP00000009946	ENSTGUP00000011384
ENSACAP00000004888	ENSTGUP00000010596
ENSACAP00000013385	ENSTGUP00000013935
ENSACAP00000004818	ENSTGUP00000000491
ENSACAP00000012306	ENSTGUP00000003997
ENSACAP00000016795	ENSTGUP00000004067
ENSACAP00000002704	ENSTGUP00000016945
ENSACAP00000016876	ENSTGUP00000004000
ENSACAP00000012919	ENSTGUP00000002652
ENSACAP00000002265	ENSTGUP00000013391
ENSACAP00000003075	ENSTGUP00000006497
ENSACAP00000015895	ENSTGUP00000014977
ENSACAP00000007089	ENSTGUP00000013662
ENSACAP00000014133	ENSTGUP00000003496
ENSACAP00000018784	ENSTGUP00000017665
ENSACAP00000009716	ENSTGUP00000011255
ENSACAP00000012917	ENSTGUP00000013625
ENSACAP00000019304	ENSTGUP00000013565
ENSACAP00000001539	ENSTGUP00000008508
ENSACAP00000008087	ENSTGUP00000008232
ENSACAP00000008472	ENSTGUP00000008971
ENSACAP00000001783	ENSTGUP00000005563
ENSACAP00000023006	ENSTGUP00000013214
ENSACAP00000005311	ENSTGUP00000008709
ENSACAP00000002743	ENSTGUP00000009824
ENSACAP00000003561	ENSTGUP00000009649
ENSACAP00000008653	ENSTGUP00000005378
ENSACAP00000002126	ENSTGUP00000002506
ENSACAP00000001336	ENSTGUP00000006422
ENSACAP00000022923	ENSTGUP00000003932
ENSACAP00000021854	ENSTGUP00000009978
ENSACAP00000012025	ENSTGUP00000008400
ENSACAP00000010176	ENSTGUP00000017745
ENSACAP00000014644	ENSTGUP00000015343
ENSACAP00000015050	ENSTGUP00000004486
ENSACAP00000011322	ENSTGUP00000005017
ENSACAP00000006549	ENSTGUP00000008834
ENSACAP00000010660	ENSTGUP00000006485
ENSACAP00000001718	ENSTGUP00000001819
ENSACAP00000011827	ENSTGUP00000014021
ENSACAP00000009266	ENSTGUP00000002695
ENSACAP00000015367	ENSTGUP00000007964
ENSACAP00000011365	ENSTGUP00000002148
ENSACAP00000005331	ENSTGUP00000009377
ENSACAP00000022818	ENSTGUP00000006722
ENSACAP00000014114	ENSTGUP00000007732
ENSACAP00000012498	ENSTGUP00000018293
ENSACAP00000010529	ENSTGUP00000013259
ENSACAP00000004997	ENSTGUP00000004961
ENSACAP00000000388	ENSTGUP00000004585
ENSACAP00000008334	ENSTGUP00000007240
ENSACAP00000005034	ENSTGUP00000009287
ENSACAP00000003183	ENSTGUP00000000622
ENSACAP00000002830	ENSTGUP00000014367
ENSACAP00000010596	ENSTGUP00000017247
ENSACAP00000002042	ENSTGUP00000000111
ENSACAP00000015020	ENSTGUP00000002702
ENSACAP00000001136	ENSTGUP00000004360
ENSACAP00000017381	ENSTGUP00000000155
ENSACAP00000000252	ENSTGUP00000005853
ENSACAP00000008027	ENSTGUP00000006686
ENSACAP00000022119	ENSTGUP00000003117
ENSACAP00000016694	ENSTGUP00000012588
ENSACAP00000000233	ENSTGUP00000000134
ENSACAP00000004917	ENSTGUP00000004525
ENSACAP00000012400	ENSTGUP00000012512
ENSACAP00000018100	ENSTGUP00000009688
ENSACAP00000003882	ENSTGUP00000012883
ENSACAP00000017420	ENSTGUP00000004536
ENSACAP00000008247	ENSTGUP00000009929
ENSACAP00000015591	ENSTGUP00000008808
ENSACAP00000018954	ENSTGUP00000001624
ENSACAP00000006109	ENSTGUP00000007782
ENSACAP00000004015	ENSTGUP00000017025
ENSACAP00000002953	ENSTGUP00000006943
ENSACAP00000014226	ENSTGUP00000017609
ENSACAP00000015357	ENSTGUP00000010867
ENSACAP00000008301	ENSTGUP00000013090
ENSACAP00000013809	ENSTGUP00000001257
ENSACAP00000010139	ENSTGUP00000011199
ENSACAP00000003825	ENSTGUP00000012432
ENSACAP00000008145	ENSTGUP00000006208
ENSACAP00000014810	ENSTGUP00000004093
ENSACAP00000012613	ENSTGUP00000001738
ENSACAP00000001031	ENSTGUP00000000620
ENSACAP00000005940	ENSTGUP00000007070
ENSACAP00000001777	ENSTGUP00000009294
ENSACAP00000003493	ENSTGUP00000001676
ENSACAP00000017329	ENSTGUP00000005206
ENSACAP00000012050	ENSTGUP00000017673
ENSACAP00000003927	ENSTGUP00000002844
ENSACAP00000011223	ENSTGUP00000001908
ENSACAP00000011512	ENSTGUP00000011945
ENSACAP00000004429	ENSTGUP00000011005
ENSACAP00000013477	ENSTGUP00000010221
ENSACAP00000006540	ENSTGUP00000004619
ENSACAP00000002247	ENSTGUP00000009631
ENSACAP00000004389	ENSTGUP00000006235
ENSACAP00000016210	ENSTGUP00000002392
ENSACAP00000015686	ENSTGUP00000012359
ENSACAP00000015129	ENSTGUP00000010105
ENSACAP00000009274	ENSTGUP00000000933
ENSACAP00000009301	ENSTGUP00000000928
ENSACAP00000000362	ENSTGUP00000008813
ENSACAP00000004337	ENSTGUP00000011754
ENSACAP00000015710	ENSTGUP00000008714
ENSACAP00000014177	ENSTGUP00000017612
ENSACAP00000016651	ENSTGUP00000005331
ENSACAP00000009428	ENSTGUP00000012537
ENSACAP00000004113	ENSTGUP00000013080
ENSACAP00000010910	ENSTGUP00000004485
ENSACAP00000003084	ENSTGUP00000009895
ENSACAP00000002963	ENSTGUP00000002434
ENSACAP00000012828	ENSTGUP00000013451
ENSACAP00000008618	ENSTGUP00000006731
ENSACAP00000008857	ENSTGUP00000011293
ENSACAP00000009610	ENSTGUP00000002217
ENSACAP00000006441	ENSTGUP00000011660
ENSACAP00000015529	ENSTGUP00000013322
ENSACAP00000006043	ENSTGUP00000017599
ENSACAP00000008502	ENSTGUP00000007648
ENSACAP00000014931	ENSTGUP00000005390
ENSACAP00000013533	ENSTGUP00000011774
ENSACAP00000023320	ENSTGUP00000002751
ENSACAP00000007341	ENSTGUP00000003521
ENSACAP00000013647	ENSTGUP00000001871
ENSACAP00000014904	ENSTGUP00000008182
ENSACAP00000006325	ENSTGUP00000001566
ENSACAP00000002077	ENSTGUP00000006615
ENSACAP00000007149	ENSTGUP00000006838
ENSACAP00000002931	ENSTGUP00000000600
ENSACAP00000009775	ENSTGUP00000012839
ENSACAP00000009887	ENSTGUP00000016167
ENSACAP00000016009	ENSTGUP00000001099
ENSACAP00000016882	ENSTGUP00000015340
ENSACAP00000007445	ENSTGUP00000007547
ENSACAP00000016170	ENSTGUP00000011613
ENSACAP00000009705	ENSTGUP00000009606
ENSACAP00000016224	ENSTGUP00000011623
ENSACAP00000003731	ENSTGUP00000007654
ENSACAP00000003204	ENSTGUP00000009962
ENSACAP00000023351	ENSTGUP00000013509
ENSACAP00000017171	ENSTGUP00000013507
ENSACAP00000021486	ENSTGUP00000017867
ENSACAP00000000096	ENSTGUP00000011272
ENSACAP00000011570	ENSTGUP00000004994
ENSACAP00000003196	ENSTGUP00000006430
ENSACAP00000016707	ENSTGUP00000001487
ENSACAP00000015752	ENSTGUP00000003246
ENSACAP00000015766	ENSTGUP00000003250
ENSACAP00000020251	ENSTGUP00000003255
ENSACAP00000016008	ENSTGUP00000012389
ENSACAP00000015735	ENSTGUP00000008702
ENSACAP00000017527	ENSTGUP00000006509
ENSACAP00000014914	ENSTGUP00000002707
ENSACAP00000004062	ENSTGUP00000001473
ENSACAP00000012046	ENSTGUP00000012328
ENSACAP00000014398	ENSTGUP00000004957
ENSACAP00000011701	ENSTGUP00000015405
ENSACAP00000015403	ENSTGUP00000015352
ENSACAP00000011673	ENSTGUP00000010267
ENSACAP00000007269	ENSTGUP00000005562
ENSACAP00000001285	ENSTGUP00000008854
ENSACAP00000012569	ENSTGUP00000004246
ENSACAP00000009683	ENSTGUP00000007216
ENSACAP00000013365	ENSTGUP00000001936
ENSACAP00000002152	ENSTGUP00000000103
ENSACAP00000006089	ENSTGUP00000000535
ENSACAP00000002615	ENSTGUP00000005964
ENSACAP00000002911	ENSTGUP00000011884
ENSACAP00000020817	ENSTGUP00000007681
ENSACAP00000005352	ENSTGUP00000011519
ENSACAP00000013457	ENSTGUP00000001147
ENSACAP00000008163	ENSTGUP00000008398
ENSACAP00000012219	ENSTGUP00000013654
ENSACAP00000015902	ENSTGUP00000007993
ENSACAP00000006464	ENSTGUP00000003597
ENSACAP00000009178	ENSTGUP00000000897
ENSACAP00000006641	ENSTGUP00000000980
ENSACAP00000010497	ENSTGUP00000004862
ENSACAP00000011988	ENSTGUP00000002818
ENSACAP00000018355	ENSTGUP00000000192
ENSACAP00000006651	ENSTGUP00000008798
ENSACAP00000011490	ENSTGUP00000013766
ENSACAP00000007076	ENSTGUP00000011068
ENSACAP00000014732	ENSTGUP00000003190
ENSACAP00000013014	ENSTGUP00000004221
ENSACAP00000000612	ENSTGUP00000008775
ENSACAP00000017541	ENSTGUP00000017606
ENSACAP00000003949	ENSTGUP00000010956
ENSACAP00000007890	ENSTGUP00000010662
ENSACAP00000000033	ENSTGUP00000013014
ENSACAP00000005126	ENSTGUP00000001314
ENSACAP00000003652	ENSTGUP00000006247
ENSACAP00000014268	ENSTGUP00000013522
ENSACAP00000005113	ENSTGUP00000013516
ENSACAP00000017535	ENSTGUP00000006483
ENSACAP00000015260	ENSTGUP00000011411
ENSACAP00000013573	ENSTGUP00000001132
ENSACAP00000003358	ENSTGUP00000015045
ENSACAP00000006915	ENSTGUP00000001006
ENSACAP00000004297	ENSTGUP00000010427
ENSACAP00000021793	ENSTGUP00000012048
ENSACAP00000008827	ENSTGUP00000003830
ENSACAP00000021805	ENSTGUP00000001973
ENSACAP00000020770	ENSTGUP00000004892
ENSACAP00000012264	ENSTGUP00000007529
ENSACAP00000021539	ENSTGUP00000015913
ENSACAP00000012265	ENSTGUP00000012446
ENSACAP00000005482	ENSTGUP00000001294
ENSACAP00000006260	ENSTGUP00000009273
ENSACAP00000020487	ENSTGUP00000004706
ENSACAP00000014325	ENSTGUP00000011969
ENSACAP00000012984	ENSTGUP00000009087
ENSACAP00000002180	ENSTGUP00000011229
ENSACAP00000008243	ENSTGUP00000009050
ENSACAP00000014261	ENSTGUP00000012750
ENSACAP00000013528	ENSTGUP00000005789
ENSACAP00000002300	ENSTGUP00000008504
ENSACAP00000003616	ENSTGUP00000012245
ENSACAP00000015601	ENSTGUP00000005042
ENSACAP00000008640	ENSTGUP00000006112
ENSACAP00000008924	ENSTGUP00000003967
ENSACAP00000008592	ENSTGUP00000011970
ENSACAP00000007845	ENSTGUP00000004466
ENSACAP00000007881	ENSTGUP00000011359
ENSACAP00000003602	ENSTGUP00000008240
ENSACAP00000004259	ENSTGUP00000006025
ENSACAP00000009761	ENSTGUP00000000436
ENSACAP00000001473	ENSTGUP00000007799
ENSACAP00000012220	ENSTGUP00000002002
ENSACAP00000002268	ENSTGUP00000006957
ENSACAP00000010685	ENSTGUP00000014338
ENSACAP00000001188	ENSTGUP00000018194
ENSACAP00000006800	ENSTGUP00000000994
ENSACAP00000014782	ENSTGUP00000004551
ENSACAP00000003548	ENSTGUP00000000646
ENSACAP00000005966	ENSTGUP00000015549
ENSACAP00000011334	ENSTGUP00000003728
ENSACAP00000006803	ENSTGUP00000016332
ENSACAP00000003922	ENSTGUP00000005724
ENSACAP00000012481	ENSTGUP00000008818
ENSACAP00000016003	ENSTGUP00000008541
ENSACAP00000001047	ENSTGUP00000005778
ENSACAP00000002413	ENSTGUP00000000366
ENSACAP00000006575	ENSTGUP00000003241
ENSACAP00000011611	ENSTGUP00000012961
ENSACAP00000001853	ENSTGUP00000004837
ENSACAP00000007570	ENSTGUP00000004384
ENSACAP00000001952	ENSTGUP00000012142
ENSACAP00000006955	ENSTGUP00000003405
ENSACAP00000014827	ENSTGUP00000013392
ENSACAP00000011533	ENSTGUP00000007318
ENSACAP00000006790	ENSTGUP00000000035
ENSACAP00000009645	ENSTGUP00000011357
ENSACAP00000004455	ENSTGUP00000015692
ENSACAP00000012718	ENSTGUP00000000870
ENSACAP00000011433	ENSTGUP00000008242
ENSACAP00000016156	ENSTGUP00000017682
ENSACAP00000014807	ENSTGUP00000012216
ENSACAP00000023411	ENSTGUP00000008988
ENSACAP00000007762	ENSTGUP00000010760
ENSACAP00000005907	ENSTGUP00000003399
ENSACAP00000007810	ENSTGUP00000006899
ENSACAP00000008508	ENSTGUP00000015044
ENSACAP00000011769	ENSTGUP00000015538
ENSACAP00000022961	ENSTGUP00000007394
ENSACAP00000006208	ENSTGUP00000004556
ENSACAP00000006291	ENSTGUP00000013728
ENSACAP00000000408	ENSTGUP00000013895
ENSACAP00000020570	ENSTGUP00000001283
ENSACAP00000011391	ENSTGUP00000015798
ENSACAP00000008709	ENSTGUP00000004771
ENSACAP00000005268	ENSTGUP00000002094
ENSACAP00000013574	ENSTGUP00000001095
ENSACAP00000000634	ENSTGUP00000013068
ENSACAP00000013153	ENSTGUP00000014386
ENSACAP00000006455	ENSTGUP00000015254
ENSACAP00000012734	ENSTGUP00000002967
ENSACAP00000007162	ENSTGUP00000011497
ENSACAP00000013351	ENSTGUP00000002557
ENSACAP00000009882	ENSTGUP00000003188
ENSACAP00000017582	ENSTGUP00000006143
ENSACAP00000002973	ENSTGUP00000009648
ENSACAP00000008901	ENSTGUP00000013270
ENSACAP00000007261	ENSTGUP00000005550
ENSACAP00000002043	ENSTGUP00000000853
ENSACAP00000015626	ENSTGUP00000002952
ENSACAP00000008566	ENSTGUP00000000279
ENSACAP00000001618	ENSTGUP00000006377
ENSACAP00000007763	ENSTGUP00000010315
ENSACAP00000010499	ENSTGUP00000010437
ENSACAP00000012182	ENSTGUP00000006582
ENSACAP00000007799	ENSTGUP00000006272
ENSACAP00000013383	ENSTGUP00000010604
ENSACAP00000005319	ENSTGUP00000009170
ENSACAP00000013786	ENSTGUP00000013930
ENSACAP00000002177	ENSTGUP00000000380
ENSACAP00000007998	ENSTGUP00000004338
ENSACAP00000008314	ENSTGUP00000006732
ENSACAP00000001967	ENSTGUP00000010691
ENSACAP00000004831	ENSTGUP00000001920
ENSACAP00000000374	ENSTGUP00000012199
ENSACAP00000012309	ENSTGUP00000009283
ENSACAP00000003800	ENSTGUP00000006186
ENSACAP00000014849	ENSTGUP00000008229
ENSACAP00000007342	ENSTGUP00000007560
ENSACAP00000011642	ENSTGUP00000002147
ENSACAP00000023153	ENSTGUP00000000187
ENSACAP00000004913	ENSTGUP00000012080
ENSACAP00000013983	ENSTGUP00000000047
ENSACAP00000009189	ENSTGUP00000017655
ENSACAP00000013443	ENSTGUP00000007973
ENSACAP00000014867	ENSTGUP00000013389
ENSACAP00000000855	ENSTGUP00000010510
ENSACAP00000000709	ENSTGUP00000008735
ENSACAP00000012234	ENSTGUP00000001747
ENSACAP00000005911	ENSTGUP00000005010
ENSACAP00000020582	ENSTGUP00000001450
ENSACAP00000016106	ENSTGUP00000014998
ENSACAP00000010914	ENSTGUP00000009457
ENSACAP00000003065	ENSTGUP00000005878
ENSACAP00000010309	ENSTGUP00000011934
ENSACAP00000010114	ENSTGUP00000011409
ENSACAP00000015100	ENSTGUP00000006152
ENSACAP00000008317	ENSTGUP00000009949
ENSACAP00000009776	ENSTGUP00000009014
ENSACAP00000000468	ENSTGUP00000000691
ENSACAP00000007988	ENSTGUP00000004169
ENSACAP00000002667	ENSTGUP00000001336
ENSACAP00000016124	ENSTGUP00000011639
ENSACAP00000021243	ENSTGUP00000016369
ENSACAP00000005500	ENSTGUP00000010053
ENSACAP00000020311	ENSTGUP00000009487
ENSACAP00000022276	ENSTGUP00000008241
ENSACAP00000015744	ENSTGUP00000004380
ENSACAP00000014337	ENSTGUP00000007922
ENSACAP00000001666	ENSTGUP00000006268
ENSACAP00000006488	ENSTGUP00000015939
ENSACAP00000010738	ENSTGUP00000005432
ENSACAP00000001348	ENSTGUP00000010581
ENSACAP00000005953	ENSTGUP00000004382
ENSACAP00000014128	ENSTGUP00000000076
ENSACAP00000005057	ENSTGUP00000010391
ENSACAP00000007952	ENSTGUP00000011993
ENSACAP00000003243	ENSTGUP00000006693
ENSACAP00000012863	ENSTGUP00000001142
ENSACAP00000012680	ENSTGUP00000005662
ENSACAP00000015429	ENSTGUP00000001502
ENSACAP00000006776	ENSTGUP00000009117
ENSACAP00000006744	ENSTGUP00000009124
ENSACAP00000015745	ENSTGUP00000010804
ENSACAP00000010798	ENSTGUP00000007866
ENSACAP00000003528	ENSTGUP00000009777
ENSACAP00000004880	ENSTGUP00000004527
ENSACAP00000015570	ENSTGUP00000008365
ENSACAP00000019354	ENSTGUP00000000417
ENSACAP00000015983	ENSTGUP00000003068
ENSACAP00000011379	ENSTGUP00000006478
ENSACAP00000009909	ENSTGUP00000011856
ENSACAP00000016343	ENSTGUP00000011646
ENSACAP00000015869	ENSTGUP00000001850
ENSACAP00000007139	ENSTGUP00000005391
ENSACAP00000001758	ENSTGUP00000007705
ENSACAP00000004256	ENSTGUP00000005286
ENSACAP00000000746	ENSTGUP00000000656
ENSACAP00000013094	ENSTGUP00000006079
ENSACAP00000013758	ENSTGUP00000004699
ENSACAP00000012483	ENSTGUP00000001721
ENSACAP00000001980	ENSTGUP00000007059
ENSACAP00000012302	ENSTGUP00000007359
ENSACAP00000020702	ENSTGUP00000001410
ENSACAP00000003333	ENSTGUP00000001370
ENSACAP00000012470	ENSTGUP00000013433
ENSACAP00000009060	ENSTGUP00000012498
ENSACAP00000016209	ENSTGUP00000005837
ENSACAP00000016819	ENSTGUP00000008153
ENSACAP00000006542	ENSTGUP00000000285
ENSACAP00000011949	ENSTGUP00000001788
ENSACAP00000014367	ENSTGUP00000001516
ENSACAP00000011992	ENSTGUP00000001776
ENSACAP00000023353	ENSTGUP00000015944
ENSACAP00000004977	ENSTGUP00000005872
ENSACAP00000016174	ENSTGUP00000012485
ENSACAP00000008123	ENSTGUP00000010413
ENSACAP00000009824	ENSTGUP00000009473
ENSACAP00000008348	ENSTGUP00000006376
ENSACAP00000002614	ENSTGUP00000017714
ENSACAP00000013404	ENSTGUP00000010166
ENSACAP00000006550	ENSTGUP00000005454
ENSACAP00000021257	ENSTGUP00000005082
ENSACAP00000007510	ENSTGUP00000011748
ENSACAP00000006948	ENSTGUP00000014249
ENSACAP00000014358	ENSTGUP00000002196
ENSACAP00000010741	ENSTGUP00000013559
ENSACAP00000003011	ENSTGUP00000004773
ENSACAP00000000203	ENSTGUP00000005949
ENSACAP00000010564	ENSTGUP00000004410
ENSACAP00000022186	ENSTGUP00000004377
ENSACAP00000004615	ENSTGUP00000009455
ENSACAP00000007650	ENSTGUP00000010101
ENSACAP00000023368	ENSTGUP00000000092
ENSACAP00000004504	ENSTGUP00000005016
ENSACAP00000013998	ENSTGUP00000007658
ENSACAP00000008291	ENSTGUP00000000796
ENSACAP00000007377	ENSTGUP00000008919
ENSACAP00000011188	ENSTGUP00000004946
ENSACAP00000009223	ENSTGUP00000004589
ENSACAP00000007730	ENSTGUP00000010645
ENSACAP00000003147	ENSTGUP00000004616
ENSACAP00000003039	ENSTGUP00000005616
ENSACAP00000016617	ENSTGUP00000011231
ENSACAP00000014249	ENSTGUP00000011812
ENSACAP00000013601	ENSTGUP00000008839
ENSACAP00000004012	ENSTGUP00000001334
ENSACAP00000010986	ENSTGUP00000010360
ENSACAP00000012986	ENSTGUP00000000585
ENSACAP00000003463	ENSTGUP00000009723
ENSACAP00000001565	ENSTGUP00000013115
ENSACAP00000013238	ENSTGUP00000001781
ENSACAP00000017451	ENSTGUP00000012224
ENSACAP00000017551	ENSTGUP00000001126
ENSACAP00000007677	ENSTGUP00000013742
ENSACAP00000015326	ENSTGUP00000008983
ENSACAP00000012079	ENSTGUP00000011253
ENSACAP00000015823	ENSTGUP00000006989
ENSACAP00000005067	ENSTGUP00000005885
ENSACAP00000003053	ENSTGUP00000000948
ENSACAP00000002261	ENSTGUP00000010034
ENSACAP00000014969	ENSTGUP00000007505
ENSACAP00000005859	ENSTGUP00000012508
ENSACAP00000012715	ENSTGUP00000002971
ENSACAP00000006432	ENSTGUP00000015243
ENSACAP00000009128	ENSTGUP00000002719
ENSACAP00000005821	ENSTGUP00000007678
ENSACAP00000017366	ENSTGUP00000000898
ENSACAP00000014511	ENSTGUP00000011851
ENSACAP00000016399	ENSTGUP00000005594
ENSACAP00000010268	ENSTGUP00000011924
ENSACAP00000016655	ENSTGUP00000002580
ENSACAP00000017158	ENSTGUP00000009619
ENSACAP00000000012	ENSTGUP00000003393
ENSACAP00000018703	ENSTGUP00000000189
ENSACAP00000017529	ENSTGUP00000004806
ENSACAP00000017496	ENSTGUP00000001063
ENSACAP00000005297	ENSTGUP00000005285
ENSACAP00000014436	ENSTGUP00000002621
ENSACAP00000017150	ENSTGUP00000012953
ENSACAP00000005060	ENSTGUP00000010464
ENSACAP00000014526	ENSTGUP00000010237
ENSACAP00000017040	ENSTGUP00000012108
ENSACAP00000009816	ENSTGUP00000017750
ENSACAP00000002542	ENSTGUP00000001902
ENSACAP00000006835	ENSTGUP00000005547
ENSACAP00000013615	ENSTGUP00000010234
ENSACAP00000017313	ENSTGUP00000012720
ENSACAP00000007521	ENSTGUP00000017753
ENSACAP00000000966	ENSTGUP00000008250
ENSACAP00000000243	ENSTGUP00000017608
ENSACAP00000014287	ENSTGUP00000011218
ENSACAP00000004196	ENSTGUP00000009336
ENSACAP00000002548	ENSTGUP00000000008
ENSACAP00000015107	ENSTGUP00000005072
ENSACAP00000016483	ENSTGUP00000000999
ENSACAP00000010990	ENSTGUP00000015448
ENSACAP00000011615	ENSTGUP00000010294
ENSACAP00000005968	ENSTGUP00000009360
ENSACAP00000002030	ENSTGUP00000005704
ENSACAP00000023186	ENSTGUP00000001387
ENSACAP00000015453	ENSTGUP00000004265
ENSACAP00000014269	ENSTGUP00000011123
ENSACAP00000012596	ENSTGUP00000000857
ENSACAP00000014070	ENSTGUP00000000265
ENSACAP00000011460	ENSTGUP00000008251
ENSACAP00000001984	ENSTGUP00000002787
ENSACAP00000015347	ENSTGUP00000016120
ENSACAP00000002465	ENSTGUP00000006184
ENSACAP00000004125	ENSTGUP00000009635
ENSACAP00000014952	ENSTGUP00000007433
ENSACAP00000014085	ENSTGUP00000012770
ENSACAP00000009333	ENSTGUP00000002626
ENSACAP00000016663	ENSTGUP00000012581
ENSACAP00000018714	ENSTGUP00000003890
ENSACAP00000007927	ENSTGUP00000010355
ENSACAP00000011978	ENSTGUP00000007080
ENSACAP00000009109	ENSTGUP00000004362
ENSACAP00000005764	ENSTGUP00000017594
ENSACAP00000009638	ENSTGUP00000007601
ENSACAP00000016729	ENSTGUP00000011185
ENSACAP00000012942	ENSTGUP00000017627
ENSACAP00000001425	ENSTGUP00000001567
ENSACAP00000012358	ENSTGUP00000002596
ENSACAP00000013841	ENSTGUP00000007146
ENSACAP00000012962	ENSTGUP00000013036
ENSACAP00000015960	ENSTGUP00000005987
ENSACAP00000000417	ENSTGUP00000006064
ENSACAP00000002821	ENSTGUP00000013842
ENSACAP00000023183	ENSTGUP00000005059
ENSACAP00000002038	ENSTGUP00000001653
ENSACAP00000007066	ENSTGUP00000015212
ENSACAP00000014440	ENSTGUP00000003166
ENSACAP00000007708	ENSTGUP00000010673
ENSACAP00000018411	ENSTGUP00000009296
ENSACAP00000008266	ENSTGUP00000006383
ENSACAP00000007473	ENSTGUP00000005008
ENSACAP00000021037	ENSTGUP00000009939
ENSACAP00000009096	ENSTGUP00000013145
ENSACAP00000017772	ENSTGUP00000002179
ENSACAP00000008392	ENSTGUP00000006769
ENSACAP00000002764	ENSTGUP00000001338
ENSACAP00000001914	ENSTGUP00000007677
ENSACAP00000020374	ENSTGUP00000017541
ENSACAP00000003654	ENSTGUP00000003285
ENSACAP00000015628	ENSTGUP00000001471
ENSACAP00000015639	ENSTGUP00000001469
ENSACAP00000001266	ENSTGUP00000004422
ENSACAP00000003013	ENSTGUP00000010819
ENSACAP00000013653	ENSTGUP00000013926
ENSACAP00000010369	ENSTGUP00000009736
ENSACAP00000014383	ENSTGUP00000004938
ENSACAP00000003373	ENSTGUP00000009865
ENSACAP00000005989	ENSTGUP00000009012
ENSACAP00000015894	ENSTGUP00000011011
ENSACAP00000012727	ENSTGUP00000012496
ENSACAP00000007957	ENSTGUP00000011988
ENSACAP00000001884	ENSTGUP00000003290
ENSACAP00000013586	ENSTGUP00000010000
ENSACAP00000007900	ENSTGUP00000004677
ENSACAP00000011354	ENSTGUP00000001555
ENSACAP00000001386	ENSTGUP00000017572
ENSACAP00000005882	ENSTGUP00000009711
ENSACAP00000009648	ENSTGUP00000012551
ENSACAP00000005053	ENSTGUP00000010431
ENSACAP00000014865	ENSTGUP00000007411
ENSACAP00000008494	ENSTGUP00000003908
ENSACAP00000012993	ENSTGUP00000008036
ENSACAP00000003317	ENSTGUP00000012209
ENSACAP00000015738	ENSTGUP00000011489
ENSACAP00000014194	ENSTGUP00000017779
ENSACAP00000012502	ENSTGUP00000008589
ENSACAP00000013812	ENSTGUP00000010892
ENSACAP00000020359	ENSTGUP00000001406
ENSACAP00000019267	ENSTGUP00000013848
ENSACAP00000006397	ENSTGUP00000000385
ENSACAP00000007549	ENSTGUP00000014987
ENSACAP00000008906	ENSTGUP00000004654
ENSACAP00000014578	ENSTGUP00000005161
ENSACAP00000012360	ENSTGUP00000001744
ENSACAP00000007948	ENSTGUP00000010194
ENSACAP00000011916	ENSTGUP00000004211
ENSACAP00000000759	ENSTGUP00000006115
ENSACAP00000009135	ENSTGUP00000009735
ENSACAP00000017197	ENSTGUP00000007035
ENSACAP00000014971	ENSTGUP00000008116
ENSACAP00000009342	ENSTGUP00000007124
ENSACAP00000013143	ENSTGUP00000006492
ENSACAP00000014052	ENSTGUP00000006266
ENSACAP00000010001	ENSTGUP00000007957
ENSACAP00000021624	ENSTGUP00000007976
ENSACAP00000004696	ENSTGUP00000001422
ENSACAP00000014158	ENSTGUP00000007977
ENSACAP00000000053	ENSTGUP00000009077
ENSACAP00000003007	ENSTGUP00000011910
ENSACAP00000002606	ENSTGUP00000005942
ENSACAP00000017556	ENSTGUP00000000989
ENSACAP00000004688	ENSTGUP00000016344
ENSACAP00000019791	ENSTGUP00000001762
ENSACAP00000017696	ENSTGUP00000011358
ENSACAP00000004966	ENSTGUP00000000953
ENSACAP00000001595	ENSTGUP00000008473
ENSACAP00000014777	ENSTGUP00000004060
ENSACAP00000011592	ENSTGUP00000006022
ENSACAP00000007645	ENSTGUP00000008117
ENSACAP00000002477	ENSTGUP00000006875
ENSACAP00000015737	ENSTGUP00000011290
ENSACAP00000010507	ENSTGUP00000003040
ENSACAP00000002190	ENSTGUP00000010638
ENSACAP00000017486	ENSTGUP00000002212
ENSACAP00000008403	ENSTGUP00000008138
ENSACAP00000021465	ENSTGUP00000016912
ENSACAP00000012806	ENSTGUP00000006919
ENSACAP00000009007	ENSTGUP00000003784
ENSACAP00000017626	ENSTGUP00000001927
ENSACAP00000011987	ENSTGUP00000000862
ENSACAP00000008411	ENSTGUP00000005957
ENSACAP00000015742	ENSTGUP00000008693
ENSACAP00000009570	ENSTGUP00000013915
ENSACAP00000019518	ENSTGUP00000013917
ENSACAP00000009579	ENSTGUP00000013916
ENSACAP00000005257	ENSTGUP00000005316
ENSACAP00000017501	ENSTGUP00000004708
ENSACAP00000001182	ENSTGUP00000010851
ENSACAP00000015702	ENSTGUP00000001464
ENSACAP00000012152	ENSTGUP00000015597
ENSACAP00000022765	ENSTGUP00000008984
ENSACAP00000007420	ENSTGUP00000007434
ENSACAP00000007659	ENSTGUP00000008466
ENSACAP00000011389	ENSTGUP00000009531
ENSACAP00000005370	ENSTGUP00000004168
ENSACAP00000016318	ENSTGUP00000013482
ENSACAP00000022223	ENSTGUP00000004194
ENSACAP00000016945	ENSTGUP00000001588
ENSACAP00000022122	ENSTGUP00000012128
ENSACAP00000010663	ENSTGUP00000007065
ENSACAP00000003739	ENSTGUP00000012279
ENSACAP00000007328	ENSTGUP00000005516
ENSACAP00000008970	ENSTGUP00000012955
ENSACAP00000005137	ENSTGUP00000007934
ENSACAP00000012415	ENSTGUP00000004962
ENSACAP00000015956	ENSTGUP00000016131
ENSACAP00000014470	ENSTGUP00000011236
ENSACAP00000000499	ENSTGUP00000013639
ENSACAP00000014174	ENSTGUP00000010040
ENSACAP00000008305	ENSTGUP00000002015
ENSACAP00000002438	ENSTGUP00000001323
ENSACAP00000020635	ENSTGUP00000003451
ENSACAP00000013745	ENSTGUP00000006217
ENSACAP00000014258	ENSTGUP00000000066
ENSACAP00000007530	ENSTGUP00000012029
ENSACAP00000017663	ENSTGUP00000002732
ENSACAP00000006584	ENSTGUP00000011044
ENSACAP00000010097	ENSTGUP00000010999
ENSACAP00000006908	ENSTGUP00000000029
ENSACAP00000014341	ENSTGUP00000011819
ENSACAP00000001447	ENSTGUP00000005402
ENSACAP00000002631	ENSTGUP00000005120
ENSACAP00000011134	ENSTGUP00000010586
ENSACAP00000008867	ENSTGUP00000002755
ENSACAP00000000669	ENSTGUP00000013071
ENSACAP00000015515	ENSTGUP00000004872
ENSACAP00000014179	ENSTGUP00000007984
ENSACAP00000004329	ENSTGUP00000002691
ENSACAP00000013085	ENSTGUP00000007349
ENSACAP00000017219	ENSTGUP00000001438
ENSACAP00000012786	ENSTGUP00000001333
ENSACAP00000017179	ENSTGUP00000000667
ENSACAP00000005868	ENSTGUP00000007460
ENSACAP00000012426	ENSTGUP00000000612
ENSACAP00000015565	ENSTGUP00000004318
ENSACAP00000017476	ENSTGUP00000003665
ENSACAP00000005788	ENSTGUP00000008823
ENSACAP00000017714	ENSTGUP00000011436
ENSACAP00000007894	ENSTGUP00000008633
ENSACAP00000001912	ENSTGUP00000010014
ENSACAP00000007647	ENSTGUP00000010862
ENSACAP00000005572	ENSTGUP00000000437
ENSACAP00000015815	ENSTGUP00000012433
ENSACAP00000002216	ENSTGUP00000002762
ENSACAP00000007027	ENSTGUP00000000018
ENSACAP00000007219	ENSTGUP00000008952
ENSACAP00000013224	ENSTGUP00000009718
ENSACAP00000007714	ENSTGUP00000010608
ENSACAP00000002819	ENSTGUP00000009855
ENSACAP00000005826	ENSTGUP00000008661
ENSACAP00000002632	ENSTGUP00000009593
ENSACAP00000010441	ENSTGUP00000009699
ENSACAP00000014805	ENSTGUP00000003033
ENSACAP00000002279	ENSTGUP00000006938
ENSACAP00000001749	ENSTGUP00000012153
ENSACAP00000013195	ENSTGUP00000011989
ENSACAP00000000073	ENSTGUP00000009438
ENSACAP00000006808	ENSTGUP00000007659
ENSACAP00000012010	ENSTGUP00000009280
ENSACAP00000005202	ENSTGUP00000009382
ENSACAP00000012428	ENSTGUP00000016830
ENSACAP00000018271	ENSTGUP00000016699
ENSACAP00000014368	ENSTGUP00000009523
ENSACAP00000006159	ENSTGUP00000005116
ENSACAP00000013384	ENSTGUP00000000095
ENSACAP00000014210	ENSTGUP00000002204
ENSACAP00000023043	ENSTGUP00000010794
ENSACAP00000015417	ENSTGUP00000016172
ENSACAP00000014439	ENSTGUP00000007785
ENSACAP00000003915	ENSTGUP00000001340
ENSACAP00000009373	ENSTGUP00000009687
ENSACAP00000003597	ENSTGUP00000001365
ENSACAP00000010280	ENSTGUP00000013540
ENSACAP00000000838	ENSTGUP00000000822
ENSACAP00000004211	ENSTGUP00000012334
ENSACAP00000012197	ENSTGUP00000005167
ENSACAP00000016921	ENSTGUP00000003576
ENSACAP00000001671	ENSTGUP00000012165
ENSACAP00000022324	ENSTGUP00000012000
ENSACAP00000006692	ENSTGUP00000007342
ENSACAP00000007941	ENSTGUP00000008207
ENSACAP00000021732	ENSTGUP00000016228
ENSACAP00000006620	ENSTGUP00000007708
ENSACAP00000011670	ENSTGUP00000008642
ENSACAP00000008386	ENSTGUP00000011191
ENSACAP00000007741	ENSTGUP00000010620
ENSACAP00000000332	ENSTGUP00000008795
ENSACAP00000012949	ENSTGUP00000004198
ENSACAP00000012891	ENSTGUP00000017674
ENSACAP00000016042	ENSTGUP00000009257
ENSACAP00000015060	ENSTGUP00000011796
ENSACAP00000003322	ENSTGUP00000006736
ENSACAP00000014603	ENSTGUP00000010224
ENSACAP00000014414	ENSTGUP00000008194
ENSACAP00000015463	ENSTGUP00000011332
ENSACAP00000001038	ENSTGUP00000000580
ENSACAP00000011293	ENSTGUP00000014036
ENSACAP00000016818	ENSTGUP00000001709
ENSACAP00000022031	ENSTGUP00000008743
ENSACAP00000015580	ENSTGUP00000010927
ENSACAP00000015210	ENSTGUP00000007869
ENSACAP00000008969	ENSTGUP00000003849
ENSACAP00000016005	ENSTGUP00000006031
ENSACAP00000017656	ENSTGUP00000006674
ENSACAP00000011086	ENSTGUP00000013493
ENSACAP00000014735	ENSTGUP00000002631
ENSACAP00000000961	ENSTGUP00000003454
ENSACAP00000015659	ENSTGUP00000011530
ENSACAP00000006938	ENSTGUP00000004697
ENSACAP00000016620	ENSTGUP00000010783
ENSACAP00000008418	ENSTGUP00000013083
ENSACAP00000005880	ENSTGUP00000006650
ENSACAP00000019008	ENSTGUP00000002537
ENSACAP00000017504	ENSTGUP00000006550
ENSACAP00000006158	ENSTGUP00000007462
ENSACAP00000013012	ENSTGUP00000001742
ENSACAP00000000293	ENSTGUP00000012200
ENSACAP00000008133	ENSTGUP00000004223
ENSACAP00000003589	ENSTGUP00000010751
ENSACAP00000007155	ENSTGUP00000016570
ENSACAP00000003932	ENSTGUP00000000693
ENSACAP00000000379	ENSTGUP00000008563
ENSACAP00000000267	ENSTGUP00000006098
ENSACAP00000001448	ENSTGUP00000005767
ENSACAP00000005579	ENSTGUP00000000238
ENSACAP00000006748	ENSTGUP00000011154
ENSACAP00000009712	ENSTGUP00000006576
ENSACAP00000016616	ENSTGUP00000003201
ENSACAP00000016308	ENSTGUP00000008430
ENSACAP00000011741	ENSTGUP00000015219
ENSACAP00000013120	ENSTGUP00000017605
ENSACAP00000018517	ENSTGUP00000005144
ENSACAP00000011730	ENSTGUP00000012816
ENSACAP00000002053	ENSTGUP00000010009
ENSACAP00000001574	ENSTGUP00000012170
ENSACAP00000020361	ENSTGUP00000007777
ENSACAP00000023034	ENSTGUP00000011578
ENSACAP00000013359	ENSTGUP00000009762
ENSACAP00000015296	ENSTGUP00000008964
ENSACAP00000011756	ENSTGUP00000011171
ENSACAP00000001253	ENSTGUP00000008825
ENSACAP00000015765	ENSTGUP00000012172
ENSACAP00000021376	ENSTGUP00000014316
ENSACAP00000006080	ENSTGUP00000006976
ENSACAP00000001578	ENSTGUP00000005436
ENSACAP00000009400	ENSTGUP00000012795
ENSACAP00000009203	ENSTGUP00000012776
ENSACAP00000011192	ENSTGUP00000004955
ENSACAP00000004469	ENSTGUP00000010048
ENSACAP00000018039	ENSTGUP00000001166
ENSACAP00000010484	ENSTGUP00000002337
ENSACAP00000008682	ENSTGUP00000002037
ENSACAP00000007347	ENSTGUP00000007565
ENSACAP00000013267	ENSTGUP00000013599
ENSACAP00000012980	ENSTGUP00000002032
ENSACAP00000016753	ENSTGUP00000008226
ENSACAP00000011274	ENSTGUP00000017672
ENSACAP00000016466	ENSTGUP00000003481
ENSACAP00000011840	ENSTGUP00000006755
ENSACAP00000016485	ENSTGUP00000012548
ENSACAP00000018247	ENSTGUP00000000318
ENSACAP00000003049	ENSTGUP00000001996
ENSACAP00000015439	ENSTGUP00000009148
ENSACAP00000009871	ENSTGUP00000006788
ENSACAP00000019684	ENSTGUP00000010143
ENSACAP00000010353	ENSTGUP00000013825
ENSACAP00000015944	ENSTGUP00000007965
ENSACAP00000011749	ENSTGUP00000006343
ENSACAP00000013249	ENSTGUP00000002883
ENSACAP00000015851	ENSTGUP00000008006
ENSACAP00000002473	ENSTGUP00000012058
ENSACAP00000005926	ENSTGUP00000004660
ENSACAP00000007298	ENSTGUP00000001807
ENSACAP00000013879	ENSTGUP00000001806
ENSACAP00000016986	ENSTGUP00000009483
ENSACAP00000008495	ENSTGUP00000006335
ENSACAP00000016460	ENSTGUP00000005504
ENSACAP00000012836	ENSTGUP00000011922
ENSACAP00000008089	ENSTGUP00000004090
ENSACAP00000014986	ENSTGUP00000005207
ENSACAP00000008448	ENSTGUP00000006784
ENSACAP00000003264	ENSTGUP00000000995
ENSACAP00000022442	ENSTGUP00000013902
ENSACAP00000015467	ENSTGUP00000014630
ENSACAP00000014741	ENSTGUP00000013283
ENSACAP00000002600	ENSTGUP00000011576
ENSACAP00000011189	ENSTGUP00000004860
ENSACAP00000014204	ENSTGUP00000017687
ENSACAP00000018501	ENSTGUP00000003497
ENSACAP00000021481	ENSTGUP00000003464
ENSACAP00000015661	ENSTGUP00000001619
ENSACAP00000013847	ENSTGUP00000009009
ENSACAP00000015756	ENSTGUP00000012404
ENSACAP00000015599	ENSTGUP00000014120
ENSACAP00000012122	ENSTGUP00000002682
ENSACAP00000015176	ENSTGUP00000012859
ENSACAP00000003583	ENSTGUP00000005190
ENSACAP00000005286	ENSTGUP00000010407
ENSACAP00000017212	ENSTGUP00000005984
ENSACAP00000015232	ENSTGUP00000003110
ENSACAP00000001831	ENSTGUP00000008914
ENSACAP00000015451	ENSTGUP00000004879
ENSACAP00000009071	ENSTGUP00000012313
ENSACAP00000003352	ENSTGUP00000000979
ENSACAP00000002708	ENSTGUP00000005147
ENSACAP00000012527	ENSTGUP00000003675
ENSACAP00000010722	ENSTGUP00000015427
ENSACAP00000017815	ENSTGUP00000006200
ENSACAP00000004395	ENSTGUP00000015674
ENSACAP00000012247	ENSTGUP00000010672
ENSACAP00000008255	ENSTGUP00000003924
ENSACAP00000002602	ENSTGUP00000003919
ENSACAP00000015633	ENSTGUP00000008408
ENSACAP00000016070	ENSTGUP00000003114
ENSACAP00000004499	ENSTGUP00000013794
ENSACAP00000008329	ENSTGUP00000013088
ENSACAP00000006795	ENSTGUP00000009769
ENSACAP00000011055	ENSTGUP00000010476
ENSACAP00000002685	ENSTGUP00000010056
ENSACAP00000006709	ENSTGUP00000011156
ENSACAP00000008824	ENSTGUP00000014796
ENSACAP00000016371	ENSTGUP00000011695
ENSACAP00000000977	ENSTGUP00000013321
ENSACAP00000013007	ENSTGUP00000002376
ENSACAP00000018142	ENSTGUP00000007647
ENSACAP00000011294	ENSTGUP00000013771
ENSACAP00000011348	ENSTGUP00000001346
ENSACAP00000001870	ENSTGUP00000008437
ENSACAP00000014073	ENSTGUP00000006727
ENSACAP00000005624	ENSTGUP00000006551
ENSACAP00000022544	ENSTGUP00000006442
ENSACAP00000003318	ENSTGUP00000001413
ENSACAP00000014494	ENSTGUP00000017697
ENSACAP00000022340	ENSTGUP00000015248
ENSACAP00000020541	ENSTGUP00000011101
ENSACAP00000019240	ENSTGUP00000007250
ENSACAP00000000984	ENSTGUP00000012144
ENSACAP00000014063	ENSTGUP00000005265
ENSACAP00000008112	ENSTGUP00000014450
ENSACAP00000005689	ENSTGUP00000003078
ENSACAP00000014961	ENSTGUP00000000312
ENSACAP00000006995	ENSTGUP00000003052
ENSACAP00000011308	ENSTGUP00000009163
ENSACAP00000016172	ENSTGUP00000009300
ENSACAP00000014888	ENSTGUP00000011821
ENSACAP00000000770	ENSTGUP00000014761
ENSACAP00000008545	ENSTGUP00000006705
ENSACAP00000017718	ENSTGUP00000011441
ENSACAP00000018540	ENSTGUP00000015253
ENSACAP00000013910	ENSTGUP00000014588
ENSACAP00000011484	ENSTGUP00000001151
ENSACAP00000002967	ENSTGUP00000001026
ENSACAP00000008791	ENSTGUP00000008256
ENSACAP00000012319	ENSTGUP00000017794
ENSACAP00000015625	ENSTGUP00000011471
ENSACAP00000013710	ENSTGUP00000008457
ENSACAP00000009463	ENSTGUP00000012016
ENSACAP00000017131	ENSTGUP00000001279
ENSACAP00000011839	ENSTGUP00000006137
ENSACAP00000008104	ENSTGUP00000000908
ENSACAP00000011187	ENSTGUP00000006866
ENSACAP00000017311	ENSTGUP00000002093
ENSACAP00000016202	ENSTGUP00000001882
ENSACAP00000009515	ENSTGUP00000010361
ENSACAP00000016946	ENSTGUP00000003509
ENSACAP00000000957	ENSTGUP00000000942
ENSACAP00000000557	ENSTGUP00000008787
ENSACAP00000006312	ENSTGUP00000000566
ENSACAP00000016469	ENSTGUP00000003826
ENSACAP00000012859	ENSTGUP00000006908
ENSACAP00000001246	ENSTGUP00000012204
ENSACAP00000008516	ENSTGUP00000014887
ENSACAP00000008009	ENSTGUP00000004121
ENSACAP00000002636	ENSTGUP00000005711
ENSACAP00000019516	ENSTGUP00000015180
ENSACAP00000008364	ENSTGUP00000002638
ENSACAP00000004649	ENSTGUP00000012976
ENSACAP00000015369	ENSTGUP00000008996
ENSACAP00000017594	ENSTGUP00000011084
ENSACAP00000006594	ENSTGUP00000007961
ENSACAP00000014580	ENSTGUP00000005892
ENSACAP00000001255	ENSTGUP00000004903
ENSACAP00000009514	ENSTGUP00000002602
ENSACAP00000016992	ENSTGUP00000001592
ENSACAP00000017397	ENSTGUP00000000873
ENSACAP00000006556	ENSTGUP00000011672
ENSACAP00000003289	ENSTGUP00000011091
ENSACAP00000010785	ENSTGUP00000012028
ENSACAP00000002228	ENSTGUP00000001787
ENSACAP00000013096	ENSTGUP00000004154
ENSACAP00000005404	ENSTGUP00000007844
ENSACAP00000008803	ENSTGUP00000006729
ENSACAP00000002786	ENSTGUP00000011751
ENSACAP00000006035	ENSTGUP00000007515
ENSACAP00000001468	ENSTGUP00000008530
ENSACAP00000011958	ENSTGUP00000007345
ENSACAP00000009195	ENSTGUP00000010765
ENSACAP00000001761	ENSTGUP00000003463
ENSACAP00000009047	ENSTGUP00000002251
ENSACAP00000010030	ENSTGUP00000013821
ENSACAP00000005130	ENSTGUP00000010814
ENSACAP00000005830	ENSTGUP00000003793
ENSACAP00000002374	ENSTGUP00000000615
ENSACAP00000012696	ENSTGUP00000005794
ENSACAP00000014814	ENSTGUP00000007278
ENSACAP00000002063	ENSTGUP00000011650
ENSACAP00000013130	ENSTGUP00000001786
ENSACAP00000003771	ENSTGUP00000008429
ENSACAP00000010109	ENSTGUP00000007322
ENSACAP00000016750	ENSTGUP00000011503
ENSACAP00000009618	ENSTGUP00000011259
ENSACAP00000015308	ENSTGUP00000000272
ENSACAP00000001532	ENSTGUP00000010526
ENSACAP00000000317	ENSTGUP00000013477
ENSACAP00000011318	ENSTGUP00000005011
ENSACAP00000017133	ENSTGUP00000001274
ENSACAP00000003841	ENSTGUP00000005588
ENSACAP00000011196	ENSTGUP00000000648
ENSACAP00000016060	ENSTGUP00000015037
ENSACAP00000003869	ENSTGUP00000017833
ENSACAP00000001106	ENSTGUP00000007191
ENSACAP00000013063	ENSTGUP00000003750
ENSACAP00000007441	ENSTGUP00000013650
ENSACAP00000003479	ENSTGUP00000005281
ENSACAP00000012969	ENSTGUP00000006419
ENSACAP00000006667	ENSTGUP00000008273
ENSACAP00000006180	ENSTGUP00000009318
ENSACAP00000004543	ENSTGUP00000005246
ENSACAP00000001956	ENSTGUP00000012105
ENSACAP00000022146	ENSTGUP00000005090
ENSACAP00000013861	ENSTGUP00000006611
ENSACAP00000006068	ENSTGUP00000004612
ENSACAP00000012201	ENSTGUP00000006595
ENSACAP00000009980	ENSTGUP00000005037
ENSACAP00000017380	ENSTGUP00000001929
ENSACAP00000007068	ENSTGUP00000003036
ENSACAP00000017685	ENSTGUP00000011296
ENSACAP00000009403	ENSTGUP00000003107
ENSACAP00000001011	ENSTGUP00000011457
ENSACAP00000022986	ENSTGUP00000011692
ENSACAP00000023242	ENSTGUP00000007895
ENSACAP00000016028	ENSTGUP00000001112
ENSACAP00000006458	ENSTGUP00000013487
ENSACAP00000000156	ENSTGUP00000013188
ENSACAP00000003397	ENSTGUP00000009896
ENSACAP00000001635	ENSTGUP00000004386
ENSACAP00000014074	ENSTGUP00000005833
ENSACAP00000017177	ENSTGUP00000012747
ENSACAP00000002410	ENSTGUP00000010173
ENSACAP00000003764	ENSTGUP00000002299
ENSACAP00000017386	ENSTGUP00000005807
ENSACAP00000003546	ENSTGUP00000001377
ENSACAP00000009483	ENSTGUP00000009668
ENSACAP00000011263	ENSTGUP00000013774
ENSACAP00000002178	ENSTGUP00000008802
ENSACAP00000012773	ENSTGUP00000013641
ENSACAP00000005045	ENSTGUP00000016657
ENSACAP00000017581	ENSTGUP00000001161
ENSACAP00000017866	ENSTGUP00000001054
ENSACAP00000020680	ENSTGUP00000000110
ENSACAP00000017065	ENSTGUP00000001966
ENSACAP00000021596	ENSTGUP00000006178
ENSACAP00000009943	ENSTGUP00000004319
ENSACAP00000015119	ENSTGUP00000006173
ENSACAP00000002287	ENSTGUP00000012293
ENSACAP00000013146	ENSTGUP00000007380
ENSACAP00000000050	ENSTGUP00000009045
ENSACAP00000003711	ENSTGUP00000003274
ENSACAP00000010893	ENSTGUP00000010377
ENSACAP00000006309	ENSTGUP00000007113
ENSACAP00000000038	ENSTGUP00000013050
ENSACAP00000022199	ENSTGUP00000013384
ENSACAP00000003085	ENSTGUP00000006464
ENSACAP00000013739	ENSTGUP00000001632
ENSACAP00000013626	ENSTGUP00000008584
ENSACAP00000010164	ENSTGUP00000012879
ENSACAP00000019520	ENSTGUP00000001278
ENSACAP00000011139	ENSTGUP00000013495
ENSACAP00000004781	ENSTGUP00000011273
ENSACAP00000004556	ENSTGUP00000001432
ENSACAP00000011319	ENSTGUP00000008104
ENSACAP00000004426	ENSTGUP00000012913
ENSACAP00000010385	ENSTGUP00000003586
ENSACAP00000002561	ENSTGUP00000009802
ENSACAP00000008191	ENSTGUP00000008183
ENSACAP00000008665	ENSTGUP00000009149
ENSACAP00000003306	ENSTGUP00000010197
ENSACAP00000006980	ENSTGUP00000004446
ENSACAP00000016608	ENSTGUP00000001659
ENSACAP00000008246	ENSTGUP00000004017
ENSACAP00000010163	ENSTGUP00000011418
ENSACAP00000000221	ENSTGUP00000004848
ENSACAP00000017043	ENSTGUP00000011652
ENSACAP00000008730	ENSTGUP00000005238
ENSACAP00000002524	ENSTGUP00000010136
ENSACAP00000000885	ENSTGUP00000013459
ENSACAP00000000330	ENSTGUP00000011899
ENSACAP00000007364	ENSTGUP00000017768
ENSACAP00000007926	ENSTGUP00000009172
ENSACAP00000014941	ENSTGUP00000012833
ENSACAP00000016656	ENSTGUP00000001491
ENSACAP00000005558	ENSTGUP00000013888
ENSACAP00000006007	ENSTGUP00000012482
ENSACAP00000011013	ENSTGUP00000007492
ENSACAP00000003569	ENSTGUP00000009708
ENSACAP00000000810	ENSTGUP00000006147
ENSACAP00000006482	ENSTGUP00000007374
ENSACAP00000003520	ENSTGUP00000005329
ENSACAP00000008631	ENSTGUP00000010324
ENSACAP00000008533	ENSTGUP00000002035
ENSACAP00000017384	ENSTGUP00000012278
ENSACAP00000012031	ENSTGUP00000017871
ENSACAP00000015971	ENSTGUP00000011042
ENSACAP00000011682	ENSTGUP00000010188
ENSACAP00000011717	ENSTGUP00000010140
ENSACAP00000005251	ENSTGUP00000016885
ENSACAP00000004686	ENSTGUP00000003181
ENSACAP00000004779	ENSTGUP00000008894
ENSACAP00000017153	ENSTGUP00000009774
ENSACAP00000004684	ENSTGUP00000010257
ENSACAP00000001244	ENSTGUP00000006417
ENSACAP00000007629	ENSTGUP00000008637
ENSACAP00000002918	ENSTGUP00000002472
ENSACAP00000012148	ENSTGUP00000013395
ENSACAP00000009061	ENSTGUP00000015929
ENSACAP00000011694	ENSTGUP00000014388
ENSACAP00000012246	ENSTGUP00000016706
ENSACAP00000012892	ENSTGUP00000001737
ENSACAP00000011125	ENSTGUP00000013296
ENSACAP00000003273	ENSTGUP00000008410
ENSACAP00000010351	ENSTGUP00000006432
ENSACAP00000016558	ENSTGUP00000003923
ENSACAP00000017376	ENSTGUP00000000884
ENSACAP00000001503	ENSTGUP00000012182
ENSACAP00000012304	ENSTGUP00000016746
ENSACAP00000001349	ENSTGUP00000005437
ENSACAP00000003529	ENSTGUP00000006286
ENSACAP00000008371	ENSTGUP00000008030
ENSACAP00000005206	ENSTGUP00000001221
ENSACAP00000017355	ENSTGUP00000006071
ENSACAP00000023037	ENSTGUP00000010711
ENSACAP00000004846	ENSTGUP00000005822
ENSACAP00000001051	ENSTGUP00000011461
ENSACAP00000013341	ENSTGUP00000002872
ENSACAP00000007904	ENSTGUP00000006921
ENSACAP00000002346	ENSTGUP00000013882
ENSACAP00000002151	ENSTGUP00000013429
ENSACAP00000012538	ENSTGUP00000003003
ENSACAP00000008005	ENSTGUP00000003526
ENSACAP00000016412	ENSTGUP00000005556
ENSACAP00000010115	ENSTGUP00000011894
ENSACAP00000013571	ENSTGUP00000017097
ENSACAP00000003630	ENSTGUP00000003799
ENSACAP00000004055	ENSTGUP00000004720
ENSACAP00000016297	ENSTGUP00000011146
ENSACAP00000013204	ENSTGUP00000004222
ENSACAP00000006449	ENSTGUP00000005411
ENSACAP00000006424	ENSTGUP00000005395
ENSACAP00000018150	ENSTGUP00000014265
ENSACAP00000011574	ENSTGUP00000001219
ENSACAP00000000087	ENSTGUP00000014641
ENSACAP00000014523	ENSTGUP00000000881
ENSACAP00000013188	ENSTGUP00000001945
ENSACAP00000009727	ENSTGUP00000007234
ENSACAP00000003139	ENSTGUP00000005250
ENSACAP00000000517	ENSTGUP00000016740
ENSACAP00000018406	ENSTGUP00000000514
ENSACAP00000004493	ENSTGUP00000001452
ENSACAP00000015006	ENSTGUP00000011352
ENSACAP00000014443	ENSTGUP00000011066
ENSACAP00000011046	ENSTGUP00000010433
ENSACAP00000009380	ENSTGUP00000005996
ENSACAP00000003169	ENSTGUP00000001817
ENSACAP00000003343	ENSTGUP00000010971
ENSACAP00000004858	ENSTGUP00000001926
ENSACAP00000008700	ENSTGUP00000002445
ENSACAP00000014499	ENSTGUP00000008209
ENSACAP00000014353	ENSTGUP00000003103
ENSACAP00000021654	ENSTGUP00000012270
ENSACAP00000007249	ENSTGUP00000001048
ENSACAP00000008073	ENSTGUP00000008438
ENSACAP00000006279	ENSTGUP00000008958
ENSACAP00000015534	ENSTGUP00000010906
ENSACAP00000013532	ENSTGUP00000006174
ENSACAP00000004470	ENSTGUP00000011381
ENSACAP00000003754	ENSTGUP00000000689
ENSACAP00000005358	ENSTGUP00000007558
ENSACAP00000002925	ENSTGUP00000011764
ENSACAP00000012849	ENSTGUP00000013082
ENSACAP00000014874	ENSTGUP00000006982
ENSACAP00000011857	ENSTGUP00000000607
ENSACAP00000011310	ENSTGUP00000010454
ENSACAP00000000854	ENSTGUP00000008747
ENSACAP00000000518	ENSTGUP00000000762
ENSACAP00000002833	ENSTGUP00000005848
ENSACAP00000012559	ENSTGUP00000012041
ENSACAP00000001157	ENSTGUP00000005815
ENSACAP00000016133	ENSTGUP00000005960
ENSACAP00000014673	ENSTGUP00000014908
ENSACAP00000005402	ENSTGUP00000006083
ENSACAP00000013467	ENSTGUP00000006837
ENSACAP00000008325	ENSTGUP00000009078
ENSACAP00000009634	ENSTGUP00000012124
ENSACAP00000010067	ENSTGUP00000003685
ENSACAP00000021651	ENSTGUP00000003808
ENSACAP00000001818	ENSTGUP00000012127
ENSACAP00000006381	ENSTGUP00000016220
ENSACAP00000010058	ENSTGUP00000001763
ENSACAP00000007977	ENSTGUP00000010383
ENSACAP00000008692	ENSTGUP00000007607
ENSACAP00000009186	ENSTGUP00000000736
ENSACAP00000016079	ENSTGUP00000011594
ENSACAP00000006912	ENSTGUP00000006118
ENSACAP00000003603	ENSTGUP00000012363
ENSACAP00000017352	ENSTGUP00000005228
ENSACAP00000000869	ENSTGUP00000005043
ENSACAP00000015452	ENSTGUP00000005386
ENSACAP00000013246	ENSTGUP00000013604
ENSACAP00000005284	ENSTGUP00000015218
ENSACAP00000007251	ENSTGUP00000005371
ENSACAP00000012888	ENSTGUP00000004674
ENSACAP00000017442	ENSTGUP00000005758
ENSACAP00000002214	ENSTGUP00000005900
ENSACAP00000002183	ENSTGUP00000005650
ENSACAP00000006840	ENSTGUP00000003373
ENSACAP00000016121	ENSTGUP00000007689
ENSACAP00000003415	ENSTGUP00000012584
ENSACAP00000012684	ENSTGUP00000000529
ENSACAP00000016636	ENSTGUP00000011212
ENSACAP00000011424	ENSTGUP00000006583
ENSACAP00000006218	ENSTGUP00000004425
ENSACAP00000003690	ENSTGUP00000010035
ENSACAP00000004059	ENSTGUP00000016686
ENSACAP00000003171	ENSTGUP00000005261
ENSACAP00000006734	ENSTGUP00000000246
ENSACAP00000016840	ENSTGUP00000002014
ENSACAP00000014480	ENSTGUP00000010803
ENSACAP00000006290	ENSTGUP00000014017
ENSACAP00000002005	ENSTGUP00000000389
ENSACAP00000009719	ENSTGUP00000005844
ENSACAP00000005096	ENSTGUP00000001233
ENSACAP00000002514	ENSTGUP00000011570
ENSACAP00000010322	ENSTGUP00000010026
ENSACAP00000023298	ENSTGUP00000012647
ENSACAP00000005843	ENSTGUP00000004309
ENSACAP00000001494	ENSTGUP00000008377
ENSACAP00000004829	ENSTGUP00000004927
ENSACAP00000003782	ENSTGUP00000002694
ENSACAP00000008233	ENSTGUP00000010754
ENSACAP00000011240	ENSTGUP00000008475
ENSACAP00000005050	ENSTGUP00000001236
ENSACAP00000023397	ENSTGUP00000002906
ENSACAP00000017196	ENSTGUP00000012753
ENSACAP00000014270	ENSTGUP00000009567
ENSACAP00000016535	ENSTGUP00000011244
ENSACAP00000013903	ENSTGUP00000005236
ENSACAP00000009866	ENSTGUP00000013811
ENSACAP00000013770	ENSTGUP00000000924
ENSACAP00000007055	ENSTGUP00000004335
ENSACAP00000006294	ENSTGUP00000004452
ENSACAP00000011641	ENSTGUP00000010970
ENSACAP00000022969	ENSTGUP00000014001
ENSACAP00000010250	ENSTGUP00000002294
ENSACAP00000017494	ENSTGUP00000002902
ENSACAP00000020284	ENSTGUP00000012643
ENSACAP00000005392	ENSTGUP00000012569
ENSACAP00000019824	ENSTGUP00000002743
ENSACAP00000011944	ENSTGUP00000000440
ENSACAP00000016335	ENSTGUP00000008445
ENSACAP00000016587	ENSTGUP00000003210
ENSACAP00000002716	ENSTGUP00000004070
ENSACAP00000004750	ENSTGUP00000010422
ENSACAP00000012957	ENSTGUP00000001733
ENSACAP00000006616	ENSTGUP00000006254
ENSACAP00000015214	ENSTGUP00000010847
ENSACAP00000006978	ENSTGUP00000004082
ENSACAP00000014821	ENSTGUP00000013685
ENSACAP00000016473	ENSTGUP00000013227
ENSACAP00000008659	ENSTGUP00000008375
ENSACAP00000023073	ENSTGUP00000003778
ENSACAP00000011492	ENSTGUP00000008484
ENSACAP00000012724	ENSTGUP00000000540
ENSACAP00000006747	ENSTGUP00000003731
ENSACAP00000005316	ENSTGUP00000006057
ENSACAP00000016125	ENSTGUP00000000651
ENSACAP00000003014	ENSTGUP00000005208
ENSACAP00000000948	ENSTGUP00000008780
ENSACAP00000013553	ENSTGUP00000013923
ENSACAP00000000376	ENSTGUP00000009686
ENSACAP00000001746	ENSTGUP00000002829
ENSACAP00000004996	ENSTGUP00000011444
ENSACAP00000003954	ENSTGUP00000003827
ENSACAP00000015240	ENSTGUP00000002518
ENSACAP00000015684	ENSTGUP00000012179
ENSACAP00000009682	ENSTGUP00000006612
ENSACAP00000011921	ENSTGUP00000007351
ENSACAP00000020027	ENSTGUP00000014026
ENSACAP00000003729	ENSTGUP00000008383
ENSACAP00000012384	ENSTGUP00000004400
ENSACAP00000020649	ENSTGUP00000011978
ENSACAP00000014734	ENSTGUP00000005813
ENSACAP00000016355	ENSTGUP00000003732
ENSACAP00000002246	ENSTGUP00000016567
ENSACAP00000006385	ENSTGUP00000009260
ENSACAP00000003110	ENSTGUP00000000573
ENSACAP00000014509	ENSTGUP00000013958
ENSACAP00000019794	ENSTGUP00000004648
ENSACAP00000022435	ENSTGUP00000005312
ENSACAP00000012305	ENSTGUP00000008495
ENSACAP00000015250	ENSTGUP00000003910
ENSACAP00000014928	ENSTGUP00000013385
ENSACAP00000002362	ENSTGUP00000002733
ENSACAP00000013799	ENSTGUP00000007509
ENSACAP00000016188	ENSTGUP00000002381
ENSACAP00000017492	ENSTGUP00000001061
ENSACAP00000009027	ENSTGUP00000013899
ENSACAP00000017699	ENSTGUP00000016237
ENSACAP00000013500	ENSTGUP00000007314
ENSACAP00000000522	ENSTGUP00000013893
ENSACAP00000017645	ENSTGUP00000003319
ENSACAP00000016784	ENSTGUP00000003735
ENSACAP00000008491	ENSTGUP00000004787
ENSACAP00000007551	ENSTGUP00000001139
ENSACAP00000003275	ENSTGUP00000006707
ENSACAP00000003970	ENSTGUP00000001242
ENSACAP00000015876	ENSTGUP00000006190
ENSACAP00000001347	ENSTGUP00000004646
ENSACAP00000008888	ENSTGUP00000000146
ENSACAP00000001073	ENSTGUP00000001101
ENSACAP00000002117	ENSTGUP00000009281
ENSACAP00000017629	ENSTGUP00000002474
ENSACAP00000001540	ENSTGUP00000010619
ENSACAP00000004257	ENSTGUP00000004883
ENSACAP00000011135	ENSTGUP00000011015
ENSACAP00000007159	ENSTGUP00000007306
ENSACAP00000001526	ENSTGUP00000012365
ENSACAP00000004118	ENSTGUP00000009503
ENSACAP00000002773	ENSTGUP00000007595
ENSACAP00000005772	ENSTGUP00000001540
ENSACAP00000006167	ENSTGUP00000014093
ENSACAP00000014727	ENSTGUP00000010357
ENSACAP00000014612	ENSTGUP00000000044
ENSACAP00000011654	ENSTGUP00000004120
ENSACAP00000002298	ENSTGUP00000013366
ENSACAP00000004142	ENSTGUP00000012902
ENSACAP00000012821	ENSTGUP00000002950
ENSACAP00000007519	ENSTGUP00000004988
ENSACAP00000003087	ENSTGUP00000002494
ENSACAP00000015783	ENSTGUP00000012964
ENSACAP00000011486	ENSTGUP00000002098
ENSACAP00000013178	ENSTGUP00000000161
ENSACAP00000013611	ENSTGUP00000000624
ENSACAP00000011045	ENSTGUP00000002419
ENSACAP00000007037	ENSTGUP00000004212
ENSACAP00000010338	ENSTGUP00000012186
ENSACAP00000001457	ENSTGUP00000009179
ENSACAP00000001902	ENSTGUP00000004916
ENSACAP00000003285	ENSTGUP00000000984
ENSACAP00000002258	ENSTGUP00000005927
ENSACAP00000009224	ENSTGUP00000006987
ENSACAP00000013789	ENSTGUP00000013201
ENSACAP00000009443	ENSTGUP00000006883
ENSACAP00000008337	ENSTGUP00000006276
ENSACAP00000003867	ENSTGUP00000001196
ENSACAP00000008417	ENSTGUP00000009411
ENSACAP00000003130	ENSTGUP00000011938
[truncated: 7,342 more rows]
