# Supplementary material for: Reconstruction of proto-vertebrate, proto-cyclostome and proto-gnathostome genomes provides new insights into early vertebrate evolution
Source: Nat Commun. 2021 Jul 23;12:4489. doi: 10.1038/s41467-021-24573-z (PMC8302630; doi:10.1038/s41467-021-24573-z)
Supplement: Supplementary file 4 — Supplementary Data 1 [file 41467_2021_24573_MOESM4_ESM.zip › SuppData1/orthologs/BIOGL-LETJA.txt]

BGLB000002	SINLEJ015569
BGLB000002	SINLEJ019432
BGLB000002	SINLEJ016565
BGLB000002	SINLEJ002692
BGLB000003	SINLEJ013732
BGLB000005	SINLEJ004338
BGLB000005	SINLEJ017896
BGLB000006	SINLEJ018941
BGLB000006	SINLEJ018942
BGLB000007	SINLEJ008254
BGLB000007	SINLEJ002812
BGLB000007	SINLEJ012262
BGLB000008	SINLEJ010640
BGLB000008	SINLEJ006124
BGLB000009	SINLEJ600357
BGLB000010	SINLEJ016522
BGLB000010	SINLEJ016531
BGLB000010	SINLEJ013354
BGLB000010	SINLEJ006985
BGLB000011	SINLEJ005692
BGLB000011	SINLEJ014379
BGLB000011	SINLEJ005607
BGLB000011	SINLEJ002685
BGLB000012	SINLEJ000109
BGLB000012	SINLEJ003841
BGLB000012	SINLEJ010880
BGLB000012	SINLEJ008443
BGLB000013	SINLEJ007621
BGLB000015	SINLEJ010290
BGLB000016	SINLEJ000242
BGLB000017	SINLEJ017633
BGLB000017	SINLEJ011102
BGLB000017	SINLEJ008843
BGLB000018	SINLEJ018429
BGLB000018	SINLEJ017796
BGLB000018	SINLEJ019466
BGLB000019	SINLEJ019121
BGLB000019	SINLEJ006254
BGLB000020	SINLEJ006201
BGLB000020	SINLEJ006200
BGLB000020	SINLEJ001923
BGLB000020	SINLEJ001922
BGLB000021	SINLEJ015679
BGLB000021	SINLEJ010212
BGLB000021	SINLEJ018757
BGLB000022	SINLEJ019078
BGLB000022	SINLEJ010773
BGLB000022	SINLEJ013493
BGLB000022	SINLEJ018882
BGLB000024	SINLEJ600482
BGLB000025	SINLEJ016124
BGLB000025	SINLEJ011231
BGLB000025	SINLEJ005275
BGLB000028	SINLEJ010527
BGLB000028	SINLEJ001354
BGLB000028	SINLEJ004018
BGLB000030	SINLEJ007367
BGLB000030	SINLEJ014416
BGLB000032	SINLEJ009377
BGLB000032	SINLEJ017621
BGLB000035	SINLEJ001746
BGLB000038	SINLEJ018326
BGLB000038	SINLEJ006986
BGLB000038	SINLEJ013486
BGLB000039	SINLEJ011664
BGLB000039	SINLEJ018892
BGLB000039	SINLEJ011665
BGLB000043	SINLEJ006573
BGLB000043	SINLEJ003836
BGLB000043	SINLEJ006493
BGLB000043	SINLEJ006564
BGLB000044	SINLEJ014197
BGLB000045	SINLEJ000977
BGLB000046	SINLEJ012347
BGLB000046	SINLEJ007307
BGLB000046	SINLEJ012348
BGLB000046	SINLEJ004526
BGLB000048	SINLEJ019306
BGLB000048	SINLEJ005295
BGLB000049	SINLEJ006876
BGLB000049	SINLEJ014095
BGLB000050	SINLEJ012573
BGLB000050	SINLEJ010957
BGLB000050	SINLEJ015238
BGLB000050	SINLEJ001383
BGLB000054	SINLEJ017918
BGLB000054	SINLEJ000455
BGLB000054	SINLEJ000272
BGLB000054	SINLEJ008547
BGLB000055	SINLEJ007533
BGLB000058	SINLEJ007413
BGLB000059	SINLEJ009829
BGLB000059	SINLEJ003749
BGLB000060	SINLEJ012763
BGLB000062	SINLEJ004364
BGLB000062	SINLEJ018147
BGLB000064	SINLEJ016914
BGLB000064	SINLEJ016520
BGLB000064	SINLEJ016542
BGLB000066	SINLEJ012445
BGLB000066	SINLEJ000202
BGLB000066	SINLEJ000207
BGLB000069	SINLEJ007833
BGLB000069	SINLEJ000199
BGLB000069	SINLEJ019463
BGLB000071	SINLEJ001693
BGLB000071	SINLEJ001520
BGLB000072	SINLEJ012644
BGLB000072	SINLEJ008428
BGLB000073	SINLEJ006734
BGLB000073	SINLEJ000274
BGLB000073	SINLEJ010026
BGLB000076	SINLEJ014671
BGLB000076	SINLEJ014695
BGLB000076	SINLEJ016516
BGLB000076	SINLEJ016559
BGLB000077	SINLEJ014949
BGLB000077	SINLEJ003616
BGLB000077	SINLEJ017942
BGLB000077	SINLEJ003771
BGLB000078	SINLEJ011252
BGLB000079	SINLEJ016501
BGLB000079	SINLEJ004692
BGLB000080	SINLEJ006348
BGLB000080	SINLEJ006349
BGLB000080	SINLEJ011562
BGLB000081	SINLEJ001480
BGLB000081	SINLEJ017287
BGLB000081	SINLEJ017282
BGLB000081	SINLEJ001479
BGLB000082	SINLEJ019021
BGLB000083	SINLEJ010346
BGLB000087	SINLEJ006762
BGLB000087	SINLEJ008405
BGLB000087	SINLEJ009714
BGLB000087	SINLEJ009713
BGLB000092	SINLEJ012452
BGLB000092	SINLEJ013357
BGLB000093	SINLEJ015038
BGLB000093	SINLEJ018261
BGLB000093	SINLEJ019041
BGLB000095	SINLEJ015352
BGLB000095	SINLEJ017841
BGLB000095	SINLEJ003680
BGLB000095	SINLEJ003679
BGLB000096	SINLEJ013776
BGLB000099	SINLEJ004570
BGLB000099	SINLEJ001030
BGLB000099	SINLEJ012733
BGLB000099	SINLEJ012738
BGLB000100	SINLEJ006259
BGLB000101	SINLEJ018461
BGLB000101	SINLEJ015921
BGLB000101	SINLEJ015924
BGLB000101	SINLEJ015922
BGLB000102	SINLEJ010043
BGLB000102	SINLEJ015998
BGLB000104	SINLEJ007526
BGLB000104	SINLEJ016498
BGLB000104	SINLEJ008473
BGLB000105	SINLEJ013160
BGLB000106	SINLEJ017711
BGLB000106	SINLEJ016080
BGLB000108	SINLEJ016519
BGLB000108	SINLEJ008581
BGLB000109	SINLEJ016021
BGLB000109	SINLEJ014813
BGLB000110	SINLEJ007090
BGLB000111	SINLEJ005179
BGLB000111	SINLEJ016835
BGLB000111	SINLEJ016239
BGLB000111	SINLEJ016838
BGLB000113	SINLEJ006970
BGLB000113	SINLEJ000883
BGLB000114	SINLEJ000984
BGLB000114	SINLEJ017284
BGLB000114	SINLEJ012238
BGLB000114	SINLEJ004277
BGLB000115	SINLEJ007589
BGLB000116	SINLEJ003654
BGLB000116	SINLEJ014911
BGLB000116	SINLEJ007608
BGLB000116	SINLEJ005031
BGLB000120	SINLEJ012020
BGLB000122	SINLEJ013491
BGLB000122	SINLEJ016530
BGLB000122	SINLEJ016513
BGLB000122	SINLEJ016512
BGLB000124	SINLEJ000408
BGLB000124	SINLEJ000412
BGLB000124	SINLEJ000409
BGLB000124	SINLEJ000410
BGLB000127	SINLEJ014123
BGLB000127	SINLEJ017773
BGLB000127	SINLEJ018951
BGLB000127	SINLEJ006408
BGLB000128	SINLEJ009350
BGLB000128	SINLEJ013063
BGLB000128	SINLEJ010637
BGLB000128	SINLEJ000900
BGLB000130	SINLEJ002068
BGLB000130	SINLEJ003756
BGLB000132	SINLEJ007382
BGLB000132	SINLEJ000714
BGLB000132	SINLEJ005160
BGLB000132	SINLEJ016216
BGLB000133	SINLEJ010139
BGLB000133	SINLEJ007807
BGLB000133	SINLEJ003833
BGLB000133	SINLEJ006485
BGLB000134	SINLEJ008552
BGLB000134	SINLEJ009676
BGLB000134	SINLEJ013618
BGLB000134	SINLEJ002678
BGLB000135	SINLEJ016485
BGLB000135	SINLEJ600276
BGLB000135	SINLEJ000293
BGLB000138	SINLEJ007854
BGLB000138	SINLEJ009409
BGLB000138	SINLEJ010893
BGLB000138	SINLEJ008896
BGLB000139	SINLEJ003615
BGLB000140	SINLEJ013398
BGLB000142	SINLEJ013417
BGLB000143	SINLEJ015720
BGLB000145	SINLEJ004722
BGLB000146	SINLEJ010319
BGLB000146	SINLEJ003456
BGLB000148	SINLEJ014865
BGLB000148	SINLEJ002703
BGLB000149	SINLEJ012151
BGLB000149	SINLEJ018354
BGLB000149	SINLEJ000281
BGLB000151	SINLEJ001535
BGLB000152	SINLEJ010929
BGLB000152	SINLEJ016358
BGLB000152	SINLEJ010649
BGLB000152	SINLEJ015474
BGLB000154	SINLEJ014366
BGLB000154	SINLEJ010837
BGLB000159	SINLEJ015334
BGLB000160	SINLEJ012931
BGLB000160	SINLEJ010707
BGLB000162	SINLEJ008179
BGLB000162	SINLEJ006905
BGLB000162	SINLEJ015833
BGLB000163	SINLEJ009667
BGLB000163	SINLEJ005143
BGLB000164	SINLEJ003186
BGLB000164	SINLEJ017602
BGLB000164	SINLEJ012448
BGLB000164	SINLEJ000328
BGLB000165	SINLEJ017050
BGLB000165	SINLEJ019214
BGLB000165	SINLEJ011409
BGLB000167	SINLEJ016796
BGLB000167	SINLEJ010081
BGLB000167	SINLEJ009388
BGLB000167	SINLEJ017802
BGLB000169	SINLEJ018888
BGLB000169	SINLEJ005770
BGLB000171	SINLEJ000411
BGLB000171	SINLEJ000406
BGLB000172	SINLEJ008037
BGLB000172	SINLEJ008038
BGLB000172	SINLEJ000037
BGLB000173	SINLEJ010565
BGLB000173	SINLEJ019193
BGLB000174	SINLEJ009163
BGLB000174	SINLEJ018919
BGLB000174	SINLEJ003845
BGLB000176	SINLEJ000721
BGLB000176	SINLEJ001320
BGLB000176	SINLEJ004410
BGLB000177	SINLEJ600074
BGLB000178	SINLEJ015087
BGLB000179	SINLEJ017325
BGLB000179	SINLEJ008424
BGLB000179	SINLEJ010930
BGLB000179	SINLEJ011376
BGLB000180	SINLEJ015792
BGLB000180	SINLEJ011313
BGLB000180	SINLEJ010186
BGLB000180	SINLEJ010202
BGLB000183	SINLEJ001220
BGLB000184	SINLEJ013813
BGLB000185	SINLEJ014588
BGLB000188	SINLEJ011445
BGLB000190	SINLEJ019029
BGLB000190	SINLEJ011014
BGLB000191	SINLEJ003018
BGLB000191	SINLEJ008376
BGLB000192	SINLEJ002892
BGLB000192	SINLEJ012615
BGLB000193	SINLEJ005103
BGLB000193	SINLEJ600067
BGLB000194	SINLEJ014765
BGLB000194	SINLEJ008855
BGLB000195	SINLEJ003881
BGLB000195	SINLEJ013936
BGLB000202	SINLEJ010659
BGLB000210	SINLEJ002190
BGLB000210	SINLEJ017336
BGLB000210	SINLEJ011129
BGLB000210	SINLEJ014434
BGLB000212	SINLEJ010320
BGLB000216	SINLEJ019362
BGLB000217	SINLEJ019036
BGLB000217	SINLEJ014622
BGLB000217	SINLEJ005538
BGLB000218	SINLEJ005623
BGLB000218	SINLEJ004003
BGLB000218	SINLEJ002847
BGLB000218	SINLEJ007154
BGLB000457	SINLEJ006937
BGLB000457	SINLEJ010688
BGLB000457	SINLEJ003942
BGLB000471	SINLEJ002835
BGLB000472	SINLEJ006320
BGLB000472	SINLEJ011991
BGLB000472	SINLEJ003656
BGLB000472	SINLEJ004296
BGLB000483	SINLEJ018459
BGLB000483	SINLEJ006385
BGLB000483	SINLEJ007120
BGLB000483	SINLEJ010343
BGLB000489	SINLEJ018742
BGLB000489	SINLEJ018516
BGLB000489	SINLEJ006223
BGLB000489	SINLEJ014275
BGLB000492	SINLEJ014074
BGLB000492	SINLEJ002824
BGLB000492	SINLEJ014075
BGLB000492	SINLEJ012499
BGLB000495	SINLEJ018332
BGLB000495	SINLEJ013521
BGLB000498	SINLEJ003465
BGLB000498	SINLEJ001642
BGLB000498	SINLEJ014303
BGLB000498	SINLEJ001640
BGLB000499	SINLEJ007466
BGLB000499	SINLEJ007456
BGLB000499	SINLEJ014137
BGLB000499	SINLEJ007109
BGLB000501	SINLEJ005769
BGLB000501	SINLEJ018492
BGLB000501	SINLEJ003327
BGLB000501	SINLEJ015362
BGLB000510	SINLEJ005750
BGLB000510	SINLEJ600292
BGLB000510	SINLEJ006647
BGLB000510	SINLEJ010569
BGLB000514	SINLEJ015056
BGLB000517	SINLEJ005679
BGLB000517	SINLEJ011055
BGLB000517	SINLEJ015611
BGLB000517	SINLEJ011628
BGLB000519	SINLEJ016922
BGLB000519	SINLEJ011952
BGLB000519	SINLEJ011927
BGLB000522	SINLEJ013835
BGLB000522	SINLEJ003550
BGLB000522	SINLEJ006325
BGLB000541	SINLEJ013532
BGLB000541	SINLEJ013527
BGLB000541	SINLEJ012755
BGLB000541	SINLEJ017367
BGLB000545	SINLEJ016749
BGLB000545	SINLEJ016489
BGLB000545	SINLEJ013811
BGLB000545	SINLEJ018717
BGLB000551	SINLEJ003921
BGLB000551	SINLEJ017574
BGLB000551	SINLEJ017454
BGLB000551	SINLEJ004066
BGLB000554	SINLEJ004577
BGLB000554	SINLEJ017429
BGLB000554	SINLEJ007147
BGLB000554	SINLEJ010103
BGLB000555	SINLEJ013249
BGLB000555	SINLEJ007560
BGLB000566	SINLEJ015105
BGLB000566	SINLEJ000857
BGLB000567	SINLEJ007403
BGLB000567	SINLEJ001657
BGLB000567	SINLEJ017341
BGLB000567	SINLEJ016941
BGLB000573	SINLEJ002706
BGLB000573	SINLEJ019238
BGLB000573	SINLEJ019372
BGLB000573	SINLEJ019428
BGLB000576	SINLEJ012753
BGLB000576	SINLEJ012752
BGLB000576	SINLEJ000166
BGLB000576	SINLEJ018596
BGLB000616	SINLEJ000489
BGLB000639	SINLEJ011804
BGLB000639	SINLEJ011803
BGLB000639	SINLEJ011788
BGLB000639	SINLEJ003294
BGLB000659	SINLEJ012667
BGLB000659	SINLEJ012666
BGLB000690	SINLEJ600314
BGLB000690	SINLEJ010344
BGLB000690	SINLEJ003249
BGLB000690	SINLEJ008222
BGLB000701	SINLEJ012843
BGLB000701	SINLEJ010886
BGLB000701	SINLEJ000607
BGLB000701	SINLEJ011009
BGLB000705	SINLEJ004098
BGLB000705	SINLEJ013016
BGLB000710	SINLEJ600481
BGLB000710	SINLEJ005072
BGLB000710	SINLEJ001085
BGLB000710	SINLEJ001759
BGLB000711	SINLEJ013777
BGLB000711	SINLEJ016488
BGLB000711	SINLEJ000826
BGLB000711	SINLEJ018580
BGLB000712	SINLEJ004149
BGLB000718	SINLEJ014220
BGLB000718	SINLEJ009915
BGLB000718	SINLEJ009914
BGLB000718	SINLEJ013060
BGLB000719	SINLEJ007567
BGLB000766	SINLEJ011475
BGLB000766	SINLEJ013480
BGLB000766	SINLEJ002002
BGLB000766	SINLEJ012313
BGLB000767	SINLEJ017593
BGLB000767	SINLEJ017735
BGLB000767	SINLEJ004951
BGLB000772	SINLEJ009575
BGLB000772	SINLEJ012708
BGLB000773	SINLEJ007196
BGLB000773	SINLEJ017163
BGLB000773	SINLEJ017162
BGLB000773	SINLEJ007195
BGLB000786	SINLEJ010284
BGLB000786	SINLEJ000324
BGLB000786	SINLEJ001941
BGLB000786	SINLEJ018589
BGLB000788	SINLEJ008166
BGLB000788	SINLEJ006104
BGLB000788	SINLEJ010253
BGLB000788	SINLEJ000896
BGLB000795	SINLEJ008599
BGLB000795	SINLEJ001514
BGLB000795	SINLEJ016379
BGLB000795	SINLEJ600070
BGLB000796	SINLEJ004920
BGLB000799	SINLEJ010167
BGLB000805	SINLEJ017629
BGLB000805	SINLEJ010128
BGLB000805	SINLEJ014791
BGLB000805	SINLEJ010127
BGLB000810	SINLEJ010249
BGLB000810	SINLEJ019296
BGLB000810	SINLEJ019117
BGLB000810	SINLEJ019101
BGLB000817	SINLEJ009490
BGLB000817	SINLEJ007223
BGLB000817	SINLEJ015687
BGLB000817	SINLEJ011315
BGLB000818	SINLEJ009769
BGLB000818	SINLEJ008680
BGLB000818	SINLEJ007757
BGLB000819	SINLEJ013703
BGLB000824	SINLEJ600411
BGLB000824	SINLEJ600410
BGLB000826	SINLEJ004034
BGLB000826	SINLEJ016422
BGLB000826	SINLEJ016866
BGLB000826	SINLEJ016251
BGLB000841	SINLEJ004071
BGLB000841	SINLEJ014215
BGLB000841	SINLEJ012307
BGLB000844	SINLEJ007222
BGLB000844	SINLEJ015690
BGLB000851	SINLEJ007393
BGLB000852	SINLEJ012355
BGLB000852	SINLEJ007259
BGLB000852	SINLEJ012354
BGLB000852	SINLEJ015651
BGLB000854	SINLEJ012345
BGLB000854	SINLEJ006807
BGLB000854	SINLEJ018410
BGLB000854	SINLEJ009787
BGLB000878	SINLEJ015773
BGLB000878	SINLEJ007380
BGLB000878	SINLEJ003923
BGLB000878	SINLEJ017572
BGLB000881	SINLEJ013745
BGLB000881	SINLEJ017241
BGLB000881	SINLEJ013746
BGLB000889	SINLEJ018486
BGLB000889	SINLEJ011370
BGLB000889	SINLEJ001271
BGLB000889	SINLEJ001270
BGLB000892	SINLEJ008333
BGLB000892	SINLEJ003985
BGLB000900	SINLEJ009185
BGLB000906	SINLEJ017664
BGLB000906	SINLEJ012341
BGLB000906	SINLEJ015691
BGLB000906	SINLEJ007221
BGLB000918	SINLEJ016936
BGLB000922	SINLEJ017665
BGLB000922	SINLEJ012339
BGLB000922	SINLEJ012340
BGLB000922	SINLEJ001880
BGLB000928	SINLEJ007705
BGLB000928	SINLEJ014052
BGLB000928	SINLEJ009931
BGLB000928	SINLEJ006214
BGLB000935	SINLEJ011602
BGLB000946	SINLEJ001770
BGLB000946	SINLEJ007930
BGLB000946	SINLEJ012971
BGLB000947	SINLEJ000832
BGLB000947	SINLEJ005958
BGLB000947	SINLEJ005051
BGLB000947	SINLEJ001144
BGLB000952	SINLEJ001920
BGLB000952	SINLEJ013782
BGLB000952	SINLEJ001492
BGLB000953	SINLEJ012165
BGLB000955	SINLEJ005660
BGLB000955	SINLEJ007033
BGLB000955	SINLEJ003308
BGLB000960	SINLEJ000946
BGLB000960	SINLEJ006087
BGLB000960	SINLEJ014028
BGLB000960	SINLEJ014026
BGLB000961	SINLEJ003758
BGLB000962	SINLEJ011522
BGLB000962	SINLEJ017451
BGLB000962	SINLEJ003924
BGLB000962	SINLEJ017571
BGLB000971	SINLEJ015744
BGLB000971	SINLEJ007626
BGLB000971	SINLEJ012754
BGLB000971	SINLEJ010318
BGLB000973	SINLEJ009625
BGLB000973	SINLEJ012325
BGLB000973	SINLEJ600286
BGLB000973	SINLEJ005303
BGLB000990	SINLEJ011877
BGLB000990	SINLEJ012196
BGLB000990	SINLEJ003744
BGLB000990	SINLEJ014259
BGLB000994	SINLEJ013276
BGLB000994	SINLEJ005815
BGLB000995	SINLEJ003973
BGLB001005	SINLEJ600148
BGLB001005	SINLEJ010086
BGLB001005	SINLEJ007906
BGLB001015	SINLEJ007349
BGLB001015	SINLEJ006222
BGLB001016	SINLEJ006221
BGLB001016	SINLEJ002158
BGLB001017	SINLEJ007545
BGLB001024	SINLEJ004239
BGLB001030	SINLEJ006934
BGLB001030	SINLEJ012894
BGLB001030	SINLEJ000751
BGLB001030	SINLEJ007041
BGLB001031	SINLEJ014182
BGLB001031	SINLEJ008936
BGLB001031	SINLEJ014142
BGLB001031	SINLEJ014183
BGLB001032	SINLEJ019272
BGLB001032	SINLEJ019367
BGLB001043	SINLEJ006322
BGLB001043	SINLEJ014910
BGLB001043	SINLEJ006313
BGLB001043	SINLEJ003655
BGLB001048	SINLEJ003812
BGLB001048	SINLEJ011472
BGLB001048	SINLEJ000784
BGLB001048	SINLEJ005886
BGLB001050	SINLEJ017465
BGLB001050	SINLEJ017466
BGLB001050	SINLEJ600293
BGLB001050	SINLEJ001448
BGLB001053	SINLEJ007534
BGLB001053	SINLEJ013388
BGLB001056	SINLEJ007122
BGLB001056	SINLEJ006341
BGLB001056	SINLEJ019458
BGLB001056	SINLEJ019226
BGLB001060	SINLEJ008119
BGLB001060	SINLEJ014309
BGLB001060	SINLEJ001154
BGLB001060	SINLEJ004703
BGLB001074	SINLEJ000437
BGLB001074	SINLEJ010835
BGLB001074	SINLEJ012855
BGLB001074	SINLEJ012854
BGLB001083	SINLEJ006030
BGLB001083	SINLEJ006031
BGLB001083	SINLEJ014360
BGLB001084	SINLEJ017025
BGLB001084	SINLEJ004590
BGLB001102	SINLEJ002801
BGLB001102	SINLEJ008832
BGLB001102	SINLEJ012981
BGLB001119	SINLEJ013181
BGLB001119	SINLEJ005443
BGLB001133	SINLEJ004906
BGLB001133	SINLEJ600088
BGLB001134	SINLEJ012834
BGLB001134	SINLEJ006106
BGLB001136	SINLEJ014392
BGLB001137	SINLEJ018301
BGLB001137	SINLEJ010142
BGLB001150	SINLEJ008651
BGLB001150	SINLEJ004028
BGLB001150	SINLEJ003993
BGLB001150	SINLEJ009733
BGLB001152	SINLEJ000605
BGLB001152	SINLEJ007040
BGLB001155	SINLEJ005565
BGLB001155	SINLEJ000009
BGLB001155	SINLEJ014425
BGLB001155	SINLEJ008679
BGLB001160	SINLEJ600295
BGLB001160	SINLEJ011392
BGLB001160	SINLEJ600296
BGLB001162	SINLEJ013284
BGLB001162	SINLEJ013282
BGLB001162	SINLEJ016942
BGLB001162	SINLEJ005885
BGLB001164	SINLEJ009233
BGLB001164	SINLEJ008090
BGLB001164	SINLEJ013942
BGLB001175	SINLEJ004395
BGLB001175	SINLEJ004547
BGLB001175	SINLEJ004325
BGLB001175	SINLEJ001688
BGLB001178	SINLEJ015159
BGLB001178	SINLEJ001428
BGLB001178	SINLEJ002708
BGLB001178	SINLEJ012891
BGLB001182	SINLEJ008139
BGLB001182	SINLEJ016660
BGLB001182	SINLEJ016626
BGLB001182	SINLEJ016652
BGLB001189	SINLEJ018417
BGLB001189	SINLEJ017722
BGLB001189	SINLEJ018416
BGLB001189	SINLEJ018415
BGLB001192	SINLEJ004413
BGLB001192	SINLEJ011906
BGLB001192	SINLEJ001608
BGLB001192	SINLEJ019393
BGLB001194	SINLEJ006372
BGLB001194	SINLEJ012523
BGLB001194	SINLEJ017309
BGLB001194	SINLEJ006371
BGLB001195	SINLEJ006308
BGLB001195	SINLEJ006302
BGLB001195	SINLEJ007108
BGLB001195	SINLEJ019391
BGLB001202	SINLEJ008841
BGLB001202	SINLEJ014286
BGLB001202	SINLEJ013594
BGLB001202	SINLEJ007068
BGLB001214	SINLEJ006234
BGLB001214	SINLEJ014099
BGLB001214	SINLEJ014098
BGLB001214	SINLEJ014555
BGLB001215	SINLEJ017724
BGLB001215	SINLEJ000481
BGLB001215	SINLEJ004052
BGLB001215	SINLEJ010741
BGLB001224	SINLEJ002697
BGLB001224	SINLEJ001762
BGLB001225	SINLEJ008540
BGLB001225	SINLEJ016975
BGLB001225	SINLEJ008309
BGLB001225	SINLEJ012653
BGLB001230	SINLEJ001912
BGLB001230	SINLEJ006676
BGLB001238	SINLEJ000589
BGLB001238	SINLEJ012417
BGLB001238	SINLEJ008366
BGLB001241	SINLEJ004074
BGLB001241	SINLEJ009857
BGLB001241	SINLEJ017092
BGLB001245	SINLEJ007014
BGLB001245	SINLEJ008899
BGLB001273	SINLEJ600249
BGLB001273	SINLEJ001456
BGLB001273	SINLEJ003246
BGLB001273	SINLEJ010208
BGLB001276	SINLEJ003387
BGLB001276	SINLEJ011190
BGLB001276	SINLEJ009227
BGLB001276	SINLEJ001695
BGLB001277	SINLEJ011988
BGLB001277	SINLEJ002098
BGLB001284	SINLEJ007892
BGLB001284	SINLEJ010872
BGLB001284	SINLEJ016414
BGLB001284	SINLEJ010871
BGLB001295	SINLEJ009367
BGLB001295	SINLEJ018890
BGLB001303	SINLEJ003466
BGLB001303	SINLEJ001643
BGLB001304	SINLEJ005379
BGLB001304	SINLEJ017022
BGLB001304	SINLEJ003365
BGLB001304	SINLEJ011850
BGLB001318	SINLEJ004772
BGLB001318	SINLEJ004112
BGLB001318	SINLEJ010882
BGLB001318	SINLEJ000521
BGLB001338	SINLEJ010277
BGLB001338	SINLEJ012164
BGLB001338	SINLEJ010276
BGLB001338	SINLEJ007736
BGLB001366	SINLEJ004691
BGLB001366	SINLEJ600309
BGLB001410	SINLEJ008215
BGLB001410	SINLEJ008134
BGLB001411	SINLEJ017176
BGLB001411	SINLEJ005211
BGLB001411	SINLEJ004106
BGLB001411	SINLEJ006040
BGLB001425	SINLEJ001612
BGLB001425	SINLEJ010412
BGLB001425	SINLEJ013850
BGLB001425	SINLEJ015114
BGLB001435	SINLEJ010955
BGLB001437	SINLEJ010945
BGLB001437	SINLEJ003839
BGLB001444	SINLEJ017416
BGLB001444	SINLEJ014747
BGLB001444	SINLEJ007913
BGLB001444	SINLEJ011367
BGLB001452	SINLEJ003000
BGLB001455	SINLEJ014511
BGLB001455	SINLEJ004498
BGLB001456	SINLEJ000510
BGLB001469	SINLEJ004367
BGLB001470	SINLEJ016905
BGLB001470	SINLEJ016906
BGLB001470	SINLEJ600092
BGLB001479	SINLEJ014609
BGLB001479	SINLEJ013437
BGLB001479	SINLEJ018463
BGLB001480	SINLEJ014625
BGLB001480	SINLEJ014624
BGLB001480	SINLEJ014623
BGLB001482	SINLEJ017816
BGLB001487	SINLEJ002704
BGLB001493	SINLEJ011868
BGLB001493	SINLEJ012760
BGLB001493	SINLEJ011783
BGLB001493	SINLEJ011263
BGLB001494	SINLEJ017532
BGLB001494	SINLEJ009309
BGLB001494	SINLEJ006170
BGLB001495	SINLEJ009681
BGLB001495	SINLEJ006922
BGLB001495	SINLEJ015284
BGLB001495	SINLEJ008372
BGLB001500	SINLEJ002152
BGLB001500	SINLEJ000948
BGLB001506	SINLEJ600252
BGLB001506	SINLEJ000204
BGLB001519	SINLEJ004984
BGLB001519	SINLEJ006027
BGLB001519	SINLEJ003441
BGLB001520	SINLEJ001183
BGLB001520	SINLEJ017534
BGLB001520	SINLEJ007001
BGLB001553	SINLEJ016999
BGLB001553	SINLEJ005901
BGLB001553	SINLEJ000860
BGLB001553	SINLEJ018569
BGLB001558	SINLEJ016840
BGLB001558	SINLEJ005183
BGLB001558	SINLEJ005892
BGLB001558	SINLEJ005184
BGLB001570	SINLEJ000482
BGLB001570	SINLEJ003912
BGLB001570	SINLEJ017497
BGLB001570	SINLEJ019105
BGLB001571	SINLEJ007004
BGLB001571	SINLEJ019248
BGLB001571	SINLEJ007680
BGLB001571	SINLEJ007678
BGLB001578	SINLEJ001115
BGLB001578	SINLEJ008652
BGLB001578	SINLEJ016150
BGLB001578	SINLEJ005509
BGLB001583	SINLEJ016849
BGLB001583	SINLEJ005193
BGLB001583	SINLEJ006109
BGLB001583	SINLEJ013999
BGLB001584	SINLEJ005850
BGLB001584	SINLEJ008934
BGLB001584	SINLEJ015981
BGLB001584	SINLEJ015004
BGLB001587	SINLEJ009766
BGLB001587	SINLEJ017086
BGLB001587	SINLEJ010982
BGLB001588	SINLEJ001111
BGLB001588	SINLEJ006729
BGLB001588	SINLEJ001645
BGLB001601	SINLEJ003823
BGLB001601	SINLEJ009403
BGLB001601	SINLEJ018418
BGLB001603	SINLEJ015261
BGLB001603	SINLEJ006899
BGLB001603	SINLEJ004525
BGLB001603	SINLEJ011990
BGLB001608	SINLEJ008866
BGLB001608	SINLEJ011123
BGLB001608	SINLEJ001891
BGLB001608	SINLEJ005073
BGLB001618	SINLEJ006128
BGLB001618	SINLEJ005715
BGLB001618	SINLEJ012420
BGLB001619	SINLEJ007191
BGLB001619	SINLEJ018546
BGLB001621	SINLEJ009850
BGLB001640	SINLEJ011797
BGLB001640	SINLEJ014510
BGLB001643	SINLEJ011823
BGLB001647	SINLEJ008106
BGLB001647	SINLEJ017550
BGLB001647	SINLEJ004774
BGLB001654	SINLEJ013267
BGLB001654	SINLEJ010052
BGLB001654	SINLEJ009173
BGLB001654	SINLEJ015811
BGLB001664	SINLEJ001633
BGLB001664	SINLEJ013266
BGLB001668	SINLEJ013450
BGLB001677	SINLEJ018887
BGLB001677	SINLEJ013368
BGLB001677	SINLEJ013369
BGLB001677	SINLEJ018886
BGLB001678	SINLEJ010734
BGLB001678	SINLEJ018684
BGLB001678	SINLEJ019165
BGLB001678	SINLEJ014772
BGLB001683	SINLEJ004428
BGLB001684	SINLEJ008316
BGLB001684	SINLEJ005384
BGLB001685	SINLEJ013621
BGLB001685	SINLEJ013622
BGLB001685	SINLEJ005317
BGLB001688	SINLEJ013359
BGLB001688	SINLEJ001713
BGLB001688	SINLEJ011158
BGLB001689	SINLEJ011669
BGLB001697	SINLEJ018224
BGLB001697	SINLEJ018225
BGLB001697	SINLEJ011497
BGLB001697	SINLEJ019424
BGLB001699	SINLEJ012175
BGLB001699	SINLEJ002881
BGLB001699	SINLEJ001807
BGLB001699	SINLEJ012186
BGLB001710	SINLEJ013414
BGLB001712	SINLEJ013307
BGLB001712	SINLEJ017519
BGLB001712	SINLEJ017516
BGLB001712	SINLEJ016862
BGLB001713	SINLEJ013428
BGLB001713	SINLEJ017931
BGLB001713	SINLEJ017189
BGLB001713	SINLEJ015756
BGLB001734	SINLEJ008533
BGLB001734	SINLEJ006073
BGLB001734	SINLEJ005611
BGLB001734	SINLEJ006757
BGLB001738	SINLEJ010509
BGLB001738	SINLEJ012369
BGLB001738	SINLEJ002099
BGLB001741	SINLEJ017783
BGLB001741	SINLEJ018500
BGLB001741	SINLEJ012761
BGLB001741	SINLEJ013932
BGLB001744	SINLEJ012188
BGLB001744	SINLEJ003026
BGLB001747	SINLEJ017546
BGLB001747	SINLEJ012537
BGLB001747	SINLEJ019295
BGLB001750	SINLEJ004321
BGLB001750	SINLEJ008854
BGLB001769	SINLEJ600009
BGLB001769	SINLEJ001363
BGLB001769	SINLEJ001361
BGLB001769	SINLEJ003757
BGLB001770	SINLEJ018277
BGLB001778	SINLEJ007284
BGLB001779	SINLEJ010698
BGLB001779	SINLEJ015429
BGLB001779	SINLEJ010697
BGLB001779	SINLEJ015430
BGLB001782	SINLEJ008184
BGLB001782	SINLEJ008607
BGLB001782	SINLEJ016820
BGLB001789	SINLEJ010992
BGLB001789	SINLEJ017407
BGLB001789	SINLEJ002913
BGLB001793	SINLEJ017239
BGLB001796	SINLEJ006500
BGLB001796	SINLEJ001672
BGLB001796	SINLEJ010608
BGLB001796	SINLEJ010607
BGLB001809	SINLEJ000326
BGLB001809	SINLEJ003187
BGLB001809	SINLEJ003185
BGLB001809	SINLEJ019092
BGLB001812	SINLEJ003587
BGLB001812	SINLEJ014975
BGLB001812	SINLEJ008132
BGLB001813	SINLEJ003139
BGLB001813	SINLEJ011962
BGLB001813	SINLEJ001412
BGLB001813	SINLEJ012930
BGLB001814	SINLEJ002917
BGLB001814	SINLEJ006310
BGLB001835	SINLEJ001531
BGLB001835	SINLEJ006427
BGLB001835	SINLEJ600228
BGLB001835	SINLEJ019205
BGLB001836	SINLEJ007841
BGLB001839	SINLEJ006562
BGLB001839	SINLEJ010674
BGLB001839	SINLEJ015452
BGLB001840	SINLEJ002921
BGLB001840	SINLEJ011526
BGLB001840	SINLEJ003663
BGLB001850	SINLEJ018945
BGLB001850	SINLEJ014063
BGLB001850	SINLEJ001866
BGLB001850	SINLEJ019261
BGLB001851	SINLEJ002935
BGLB001851	SINLEJ018661
BGLB001851	SINLEJ008057
BGLB001851	SINLEJ005484
BGLB001856	SINLEJ010815
BGLB001856	SINLEJ009912
BGLB001856	SINLEJ004509
BGLB001856	SINLEJ009913
BGLB001860	SINLEJ008967
BGLB001860	SINLEJ008966
BGLB001860	SINLEJ007452
BGLB001860	SINLEJ014378
BGLB001865	SINLEJ001022
BGLB001865	SINLEJ014653
BGLB001865	SINLEJ016011
BGLB001865	SINLEJ005925
BGLB001869	SINLEJ003391
BGLB001869	SINLEJ016526
BGLB001869	SINLEJ008331
BGLB001869	SINLEJ001733
BGLB001871	SINLEJ002943
BGLB001871	SINLEJ009781
BGLB001871	SINLEJ015747
BGLB001871	SINLEJ003390
BGLB001872	SINLEJ014812
BGLB001876	SINLEJ010521
BGLB001876	SINLEJ010520
BGLB001876	SINLEJ008657
BGLB001876	SINLEJ005155
BGLB001893	SINLEJ017054
BGLB001893	SINLEJ011563
BGLB001893	SINLEJ017477
BGLB001893	SINLEJ018311
BGLB001902	SINLEJ011366
BGLB001902	SINLEJ012282
BGLB001902	SINLEJ010735
BGLB001902	SINLEJ012000
BGLB001916	SINLEJ018578
BGLB001916	SINLEJ014722
BGLB001916	SINLEJ014723
BGLB001916	SINLEJ008593
BGLB001918	SINLEJ016784
BGLB001918	SINLEJ005257
BGLB001918	SINLEJ009148
BGLB001918	SINLEJ010300
BGLB001931	SINLEJ016769
BGLB001931	SINLEJ001205
BGLB001931	SINLEJ003409
BGLB001931	SINLEJ011202
BGLB001934	SINLEJ012788
BGLB001934	SINLEJ000899
BGLB001940	SINLEJ006448
BGLB001940	SINLEJ000034
BGLB001940	SINLEJ016325
BGLB001941	SINLEJ010610
BGLB001941	SINLEJ011814
BGLB001941	SINLEJ016186
BGLB001941	SINLEJ018922
BGLB001946	SINLEJ003559
BGLB001947	SINLEJ005329
BGLB001947	SINLEJ018760
BGLB001947	SINLEJ007251
BGLB001947	SINLEJ015660
BGLB001990	SINLEJ000553
BGLB001990	SINLEJ004727
BGLB001990	SINLEJ000555
BGLB001990	SINLEJ000554
BGLB002001	SINLEJ017339
BGLB002001	SINLEJ009075
BGLB002001	SINLEJ011412
BGLB002001	SINLEJ008209
BGLB002019	SINLEJ005149
BGLB002019	SINLEJ007537
BGLB002019	SINLEJ016205
BGLB002022	SINLEJ002911
BGLB002022	SINLEJ001035
BGLB002022	SINLEJ001459
BGLB002022	SINLEJ005767
BGLB002024	SINLEJ005814
BGLB002024	SINLEJ017319
BGLB002024	SINLEJ007268
BGLB002024	SINLEJ004970
BGLB002025	SINLEJ009419
BGLB002025	SINLEJ006743
BGLB002025	SINLEJ011023
BGLB002025	SINLEJ008505
BGLB002035	SINLEJ002875
BGLB002035	SINLEJ009092
BGLB002035	SINLEJ005312
BGLB002035	SINLEJ003874
BGLB002041	SINLEJ016800
BGLB002041	SINLEJ009137
BGLB002041	SINLEJ015372
BGLB002041	SINLEJ015174
BGLB002044	SINLEJ015855
BGLB002044	SINLEJ015856
BGLB002045	SINLEJ002891
BGLB002046	SINLEJ005787
BGLB002046	SINLEJ005786
BGLB002046	SINLEJ009573
BGLB002046	SINLEJ009138
BGLB002065	SINLEJ002749
BGLB002065	SINLEJ009112
BGLB002065	SINLEJ014735
BGLB002065	SINLEJ009172
BGLB002068	SINLEJ006931
BGLB002068	SINLEJ015294
BGLB002068	SINLEJ014538
BGLB002068	SINLEJ600037
BGLB002069	SINLEJ006613
BGLB002071	SINLEJ006589
BGLB002071	SINLEJ010534
BGLB002071	SINLEJ010535
BGLB002073	SINLEJ014212
BGLB002083	SINLEJ011016
BGLB002083	SINLEJ011015
BGLB002089	SINLEJ016793
BGLB002089	SINLEJ005296
BGLB002093	SINLEJ010839
BGLB002093	SINLEJ007155
BGLB002093	SINLEJ019439
BGLB002094	SINLEJ008621
BGLB002095	SINLEJ009082
BGLB002095	SINLEJ004565
BGLB002095	SINLEJ005512
BGLB002095	SINLEJ012169
BGLB002096	SINLEJ014758
BGLB002099	SINLEJ015883
BGLB002099	SINLEJ004195
BGLB002099	SINLEJ011005
BGLB002099	SINLEJ008164
BGLB002109	SINLEJ013118
BGLB002113	SINLEJ017824
BGLB002113	SINLEJ600225
BGLB002154	SINLEJ005592
BGLB002161	SINLEJ003685
BGLB002161	SINLEJ016055
BGLB002161	SINLEJ600187
BGLB002161	SINLEJ012281
BGLB002167	SINLEJ004053
BGLB002167	SINLEJ010897
BGLB002167	SINLEJ004054
BGLB002167	SINLEJ010896
BGLB002169	SINLEJ015891
BGLB002169	SINLEJ004167
BGLB002169	SINLEJ012900
BGLB002169	SINLEJ015890
BGLB002184	SINLEJ003811
BGLB002184	SINLEJ016912
BGLB002184	SINLEJ012072
BGLB002185	SINLEJ009430
BGLB002185	SINLEJ003295
BGLB002185	SINLEJ600222
BGLB002185	SINLEJ013762
BGLB002186	SINLEJ011461
BGLB002186	SINLEJ013720
BGLB002186	SINLEJ007299
BGLB002186	SINLEJ013718
BGLB002188	SINLEJ014642
BGLB002188	SINLEJ001119
BGLB002200	SINLEJ013918
BGLB002200	SINLEJ000223
BGLB002200	SINLEJ017948
BGLB002200	SINLEJ014567
BGLB002201	SINLEJ006994
BGLB002201	SINLEJ006152
BGLB002201	SINLEJ002128
BGLB002201	SINLEJ010991
BGLB002204	SINLEJ012226
BGLB002204	SINLEJ004266
BGLB002204	SINLEJ007724
BGLB002204	SINLEJ007725
BGLB002242	SINLEJ007793
BGLB002242	SINLEJ007798
BGLB002242	SINLEJ017308
BGLB002267	SINLEJ012218
BGLB002267	SINLEJ018317
BGLB002267	SINLEJ005845
BGLB002267	SINLEJ001860
BGLB002275	SINLEJ000042
BGLB002275	SINLEJ000049
BGLB002288	SINLEJ002883
BGLB002288	SINLEJ010916
BGLB002288	SINLEJ010917
BGLB002288	SINLEJ600126
BGLB002299	SINLEJ007063
BGLB002299	SINLEJ009085
BGLB002299	SINLEJ019405
BGLB002316	SINLEJ016403
BGLB002316	SINLEJ014528
BGLB002316	SINLEJ005363
BGLB002316	SINLEJ011037
BGLB002318	SINLEJ006816
BGLB002318	SINLEJ017890
BGLB002318	SINLEJ017891
BGLB002318	SINLEJ003627
BGLB002321	SINLEJ003712
BGLB002323	SINLEJ003035
BGLB002323	SINLEJ004608
BGLB002325	SINLEJ011625
BGLB002325	SINLEJ004124
BGLB002326	SINLEJ003709
BGLB002326	SINLEJ012115
BGLB002336	SINLEJ003236
BGLB002336	SINLEJ014463
BGLB002336	SINLEJ005812
BGLB002358	SINLEJ005332
BGLB002358	SINLEJ001490
BGLB002358	SINLEJ004295
BGLB002359	SINLEJ010948
BGLB002359	SINLEJ014138
BGLB002359	SINLEJ001845
BGLB002362	SINLEJ003560
BGLB002366	SINLEJ600221
BGLB002366	SINLEJ011931
BGLB002366	SINLEJ018693
BGLB002367	SINLEJ014794
BGLB002367	SINLEJ014795
BGLB002367	SINLEJ005399
BGLB002367	SINLEJ013784
BGLB002369	SINLEJ006629
BGLB002377	SINLEJ006401
BGLB002377	SINLEJ010643
BGLB002377	SINLEJ018189
BGLB002377	SINLEJ017811
BGLB002379	SINLEJ000472
BGLB002388	SINLEJ014871
BGLB002388	SINLEJ011668
BGLB002388	SINLEJ013394
BGLB002388	SINLEJ009550
BGLB002393	SINLEJ016111
BGLB002393	SINLEJ014764
BGLB002393	SINLEJ016140
BGLB002393	SINLEJ004265
BGLB002396	SINLEJ015216
BGLB002396	SINLEJ006915
BGLB002396	SINLEJ015278
BGLB002396	SINLEJ008550
BGLB002397	SINLEJ014732
BGLB002397	SINLEJ000163
BGLB002397	SINLEJ017027
BGLB002397	SINLEJ013948
BGLB002412	SINLEJ005641
BGLB002412	SINLEJ003178
BGLB002412	SINLEJ009382
BGLB002412	SINLEJ006569
BGLB002416	SINLEJ005560
BGLB002416	SINLEJ006704
BGLB002416	SINLEJ001066
BGLB002432	SINLEJ007344
BGLB002436	SINLEJ005493
BGLB002436	SINLEJ006699
BGLB002436	SINLEJ002688
BGLB002436	SINLEJ003230
BGLB002441	SINLEJ006773
BGLB002441	SINLEJ008482
BGLB002441	SINLEJ008481
BGLB002441	SINLEJ007692
BGLB002457	SINLEJ015272
BGLB002457	SINLEJ600308
BGLB002457	SINLEJ006909
BGLB002457	SINLEJ003359
BGLB002462	SINLEJ000970
BGLB002470	SINLEJ004466
BGLB002470	SINLEJ011912
BGLB002470	SINLEJ017240
BGLB002473	SINLEJ009989
BGLB002473	SINLEJ012458
BGLB002473	SINLEJ000008
BGLB002473	SINLEJ004588
BGLB002476	SINLEJ011193
BGLB002476	SINLEJ016407
BGLB002476	SINLEJ016408
BGLB002479	SINLEJ000032
BGLB002480	SINLEJ006518
BGLB002480	SINLEJ013930
BGLB002480	SINLEJ007179
BGLB002480	SINLEJ003369
BGLB002482	SINLEJ017020
BGLB002482	SINLEJ013541
BGLB002482	SINLEJ010668
BGLB002482	SINLEJ015457
BGLB002487	SINLEJ009805
BGLB002487	SINLEJ015219
BGLB002487	SINLEJ006860
BGLB002487	SINLEJ001783
BGLB002494	SINLEJ005454
BGLB002495	SINLEJ600195
BGLB002495	SINLEJ018820
BGLB002495	SINLEJ003854
BGLB002495	SINLEJ011722
BGLB002512	SINLEJ012481
BGLB002538	SINLEJ000369
BGLB002538	SINLEJ000368
BGLB002538	SINLEJ008542
BGLB002538	SINLEJ008980
BGLB002540	SINLEJ009944
BGLB002540	SINLEJ010635
BGLB002558	SINLEJ006731
BGLB002558	SINLEJ600182
BGLB002564	SINLEJ018832
BGLB002564	SINLEJ018685
BGLB002564	SINLEJ018675
BGLB002564	SINLEJ018595
BGLB002566	SINLEJ008802
BGLB002566	SINLEJ012645
BGLB002566	SINLEJ018979
BGLB002571	SINLEJ013260
BGLB002571	SINLEJ012613
BGLB002585	SINLEJ006238
BGLB002585	SINLEJ015213
BGLB002585	SINLEJ011961
BGLB002585	SINLEJ011954
BGLB002589	SINLEJ014873
BGLB002590	SINLEJ012097
BGLB002590	SINLEJ009083
BGLB002590	SINLEJ007811
BGLB002590	SINLEJ016614
BGLB002591	SINLEJ017044
BGLB002591	SINLEJ009271
BGLB002591	SINLEJ013497
BGLB002591	SINLEJ013643
BGLB002602	SINLEJ012453
BGLB002602	SINLEJ012454
BGLB002602	SINLEJ016724
BGLB002602	SINLEJ010012
BGLB002605	SINLEJ001597
BGLB002605	SINLEJ011539
BGLB002605	SINLEJ003776
BGLB002605	SINLEJ010445
BGLB002606	SINLEJ000265
BGLB002606	SINLEJ018916
BGLB002606	SINLEJ018619
BGLB002607	SINLEJ000842
BGLB002622	SINLEJ005455
BGLB002622	SINLEJ001561
BGLB002622	SINLEJ016765
BGLB002622	SINLEJ015413
BGLB002625	SINLEJ015431
BGLB002626	SINLEJ014382
BGLB002635	SINLEJ014092
BGLB002635	SINLEJ006999
BGLB002635	SINLEJ011688
BGLB002635	SINLEJ010366
BGLB002645	SINLEJ015268
BGLB002645	SINLEJ012112
BGLB002655	SINLEJ008384
BGLB002660	SINLEJ003966
BGLB002660	SINLEJ016984
BGLB002660	SINLEJ010802
BGLB002660	SINLEJ014304
BGLB002663	SINLEJ008920
BGLB002663	SINLEJ016303
BGLB002664	SINLEJ010963
BGLB002664	SINLEJ017974
BGLB002664	SINLEJ010964
BGLB002664	SINLEJ017975
BGLB002666	SINLEJ014412
BGLB002666	SINLEJ010592
BGLB002666	SINLEJ006650
BGLB002666	SINLEJ014570
BGLB002677	SINLEJ007582
BGLB002677	SINLEJ006207
BGLB002678	SINLEJ013445
BGLB002678	SINLEJ013446
BGLB002678	SINLEJ007745
BGLB002678	SINLEJ016794
BGLB002693	SINLEJ600298
BGLB002693	SINLEJ007248
BGLB002693	SINLEJ008479
BGLB002693	SINLEJ009323
BGLB002698	SINLEJ007085
BGLB002698	SINLEJ005014
BGLB002698	SINLEJ015384
BGLB002699	SINLEJ017096
BGLB002699	SINLEJ007088
BGLB002699	SINLEJ007086
BGLB002699	SINLEJ017099
BGLB002711	SINLEJ013791
BGLB002711	SINLEJ600057
BGLB002713	SINLEJ008594
BGLB002713	SINLEJ006854
BGLB002713	SINLEJ008444
BGLB002713	SINLEJ008445
BGLB002718	SINLEJ008250
BGLB002718	SINLEJ000820
BGLB002718	SINLEJ008249
BGLB002718	SINLEJ011211
BGLB002721	SINLEJ011864
BGLB002721	SINLEJ012572
BGLB002721	SINLEJ008314
BGLB002721	SINLEJ007651
BGLB002722	SINLEJ006802
BGLB002722	SINLEJ006803
BGLB002722	SINLEJ019203
BGLB002722	SINLEJ009495
BGLB002725	SINLEJ003979
BGLB002725	SINLEJ005214
BGLB002725	SINLEJ006560
BGLB002725	SINLEJ013419
BGLB002732	SINLEJ008577
BGLB002738	SINLEJ017015
BGLB002738	SINLEJ005861
BGLB002738	SINLEJ009908
BGLB002738	SINLEJ000720
BGLB002744	SINLEJ010603
BGLB002751	SINLEJ012107
BGLB002751	SINLEJ015119
BGLB002753	SINLEJ006382
BGLB002753	SINLEJ018193
BGLB002753	SINLEJ018010
BGLB002753	SINLEJ019104
BGLB002754	SINLEJ010378
BGLB002754	SINLEJ001299
BGLB002754	SINLEJ018046
BGLB002754	SINLEJ012888
BGLB002755	SINLEJ006225
BGLB002755	SINLEJ007134
BGLB002762	SINLEJ004527
BGLB002762	SINLEJ002945
BGLB002762	SINLEJ017056
BGLB002762	SINLEJ010997
BGLB002763	SINLEJ012485
BGLB002796	SINLEJ013610
BGLB002796	SINLEJ008461
BGLB002798	SINLEJ012493
BGLB002798	SINLEJ012492
BGLB002798	SINLEJ014411
BGLB002798	SINLEJ007189
BGLB002800	SINLEJ009845
BGLB002800	SINLEJ000005
BGLB002800	SINLEJ014340
BGLB002800	SINLEJ014341
BGLB002803	SINLEJ017010
BGLB002803	SINLEJ017012
BGLB002803	SINLEJ009920
BGLB002803	SINLEJ009919
BGLB002804	SINLEJ012569
BGLB002804	SINLEJ000142
BGLB002804	SINLEJ011070
BGLB002804	SINLEJ009973
BGLB002805	SINLEJ003866
BGLB002805	SINLEJ004603
BGLB002807	SINLEJ008338
BGLB002807	SINLEJ016992
BGLB002807	SINLEJ006954
BGLB002807	SINLEJ018739
BGLB002817	SINLEJ015822
BGLB002817	SINLEJ015930
BGLB002817	SINLEJ015033
BGLB002817	SINLEJ013318
BGLB002819	SINLEJ001014
BGLB002823	SINLEJ005548
BGLB002823	SINLEJ015165
BGLB002823	SINLEJ003871
BGLB002823	SINLEJ006369
BGLB002847	SINLEJ009993
BGLB002851	SINLEJ016195
BGLB002851	SINLEJ002789
BGLB002851	SINLEJ012414
BGLB002851	SINLEJ013293
BGLB002860	SINLEJ013500
BGLB002860	SINLEJ003254
BGLB002870	SINLEJ010910
BGLB002870	SINLEJ000211
BGLB002870	SINLEJ005089
BGLB002870	SINLEJ012006
BGLB002887	SINLEJ004203
BGLB002887	SINLEJ013498
BGLB002887	SINLEJ011285
BGLB002887	SINLEJ008874
BGLB002935	SINLEJ001592
BGLB002935	SINLEJ004724
BGLB002935	SINLEJ010463
BGLB002935	SINLEJ006640
BGLB002936	SINLEJ012684
BGLB002936	SINLEJ013508
BGLB002936	SINLEJ010906
BGLB002936	SINLEJ010908
BGLB002963	SINLEJ011317
BGLB002963	SINLEJ005244
BGLB002963	SINLEJ010138
BGLB002963	SINLEJ008271
BGLB002964	SINLEJ007346
BGLB002964	SINLEJ009276
BGLB002964	SINLEJ004032
BGLB002964	SINLEJ006619
BGLB002965	SINLEJ015782
BGLB002965	SINLEJ012504
BGLB002968	SINLEJ018121
BGLB002968	SINLEJ009454
BGLB002968	SINLEJ018825
BGLB002968	SINLEJ018122
BGLB002970	SINLEJ006093
BGLB002970	SINLEJ008796
BGLB002971	SINLEJ009581
BGLB002971	SINLEJ004442
BGLB002977	SINLEJ005552
BGLB002977	SINLEJ017683
BGLB002977	SINLEJ006940
BGLB002978	SINLEJ003779
BGLB002978	SINLEJ016452
BGLB002978	SINLEJ012917
BGLB002978	SINLEJ001511
BGLB002985	SINLEJ017982
BGLB002985	SINLEJ011982
BGLB002985	SINLEJ018657
BGLB002996	SINLEJ013795
BGLB002997	SINLEJ016502
BGLB003013	SINLEJ003292
BGLB003013	SINLEJ017242
BGLB003013	SINLEJ018378
BGLB003017	SINLEJ010971
BGLB003017	SINLEJ019281
BGLB003017	SINLEJ018231
BGLB003017	SINLEJ018953
BGLB003032	SINLEJ600317
BGLB003032	SINLEJ600496
BGLB003032	SINLEJ014438
BGLB003032	SINLEJ001760
BGLB003035	SINLEJ016130
BGLB003035	SINLEJ000822
BGLB003037	SINLEJ006158
BGLB003037	SINLEJ006157
BGLB003058	SINLEJ014274
BGLB003058	SINLEJ004546
BGLB003058	SINLEJ013923
BGLB003058	SINLEJ010561
BGLB003059	SINLEJ011686
BGLB003082	SINLEJ016319
BGLB003082	SINLEJ013364
BGLB003089	SINLEJ008785
BGLB003089	SINLEJ010153
BGLB003089	SINLEJ008784
BGLB003089	SINLEJ005513
BGLB003093	SINLEJ012591
BGLB003100	SINLEJ005232
BGLB003100	SINLEJ007056
BGLB003102	SINLEJ009507
BGLB003102	SINLEJ014380
BGLB003102	SINLEJ014901
BGLB003102	SINLEJ016394
BGLB003106	SINLEJ011204
BGLB003106	SINLEJ007262
BGLB003118	SINLEJ013124
BGLB003118	SINLEJ013123
BGLB003118	SINLEJ011277
BGLB003118	SINLEJ000012
BGLB003119	SINLEJ014054
BGLB003119	SINLEJ014053
BGLB003119	SINLEJ007564
BGLB003119	SINLEJ013301
BGLB003132	SINLEJ011234
BGLB003132	SINLEJ013020
BGLB003132	SINLEJ009303
BGLB003132	SINLEJ013021
BGLB003136	SINLEJ013733
BGLB003136	SINLEJ018435
BGLB003136	SINLEJ011467
BGLB003136	SINLEJ018639
BGLB003138	SINLEJ017907
BGLB003138	SINLEJ008185
BGLB003138	SINLEJ017908
BGLB003138	SINLEJ007614
BGLB003142	SINLEJ009392
BGLB003142	SINLEJ003604
BGLB003142	SINLEJ014958
BGLB003152	SINLEJ016296
BGLB003163	SINLEJ005541
BGLB003163	SINLEJ003863
BGLB003163	SINLEJ007576
BGLB003163	SINLEJ019034
BGLB003164	SINLEJ014348
BGLB003164	SINLEJ014347
BGLB003164	SINLEJ009688
BGLB003164	SINLEJ014635
BGLB003165	SINLEJ003783
BGLB003187	SINLEJ006394
BGLB003187	SINLEJ007184
BGLB003187	SINLEJ007185
BGLB003187	SINLEJ002832
BGLB003194	SINLEJ006373
BGLB003194	SINLEJ007096
BGLB003194	SINLEJ016171
BGLB003194	SINLEJ008410
BGLB003195	SINLEJ012304
BGLB003199	SINLEJ000441
BGLB003199	SINLEJ010727
BGLB003199	SINLEJ010842
BGLB003199	SINLEJ010578
BGLB003201	SINLEJ001285
BGLB003201	SINLEJ013064
BGLB003201	SINLEJ009672
BGLB003201	SINLEJ017567
BGLB003214	SINLEJ016717
BGLB003214	SINLEJ010255
BGLB003214	SINLEJ600417
BGLB003215	SINLEJ016260
BGLB003223	SINLEJ600301
BGLB003223	SINLEJ600302
BGLB003223	SINLEJ004853
BGLB003223	SINLEJ018946
BGLB003224	SINLEJ000834
BGLB003224	SINLEJ001061
BGLB003224	SINLEJ001842
BGLB003224	SINLEJ005855
BGLB003231	SINLEJ006063
BGLB003231	SINLEJ006457
BGLB003238	SINLEJ001149
BGLB003238	SINLEJ005046
BGLB003238	SINLEJ005044
BGLB003238	SINLEJ000891
BGLB003246	SINLEJ005009
BGLB003246	SINLEJ013200
BGLB003246	SINLEJ013204
BGLB003246	SINLEJ013089
BGLB003261	SINLEJ006076
BGLB003261	SINLEJ000813
BGLB003261	SINLEJ000814
BGLB003261	SINLEJ010299
BGLB003270	SINLEJ008247
BGLB003274	SINLEJ001971
BGLB003274	SINLEJ014476
BGLB003274	SINLEJ005035
BGLB003274	SINLEJ005034
BGLB003279	SINLEJ014502
BGLB003279	SINLEJ013487
BGLB003279	SINLEJ013495
BGLB003279	SINLEJ016524
BGLB003286	SINLEJ008150
BGLB003288	SINLEJ004988
BGLB003288	SINLEJ004987
BGLB003288	SINLEJ600354
BGLB003288	SINLEJ014468
BGLB003289	SINLEJ000227
BGLB003289	SINLEJ009520
BGLB003289	SINLEJ014250
BGLB003289	SINLEJ017365
BGLB003291	SINLEJ003688
BGLB003291	SINLEJ019251
BGLB003291	SINLEJ004105
BGLB003291	SINLEJ017866
BGLB003293	SINLEJ002122
BGLB003293	SINLEJ002121
BGLB003293	SINLEJ006003
BGLB003293	SINLEJ002770
BGLB003294	SINLEJ005005
BGLB003294	SINLEJ005003
BGLB003296	SINLEJ005116
BGLB003296	SINLEJ012673
BGLB003296	SINLEJ009150
BGLB003302	SINLEJ019316
BGLB003304	SINLEJ010865
BGLB003304	SINLEJ012919
BGLB003304	SINLEJ008028
BGLB003309	SINLEJ016994
BGLB003309	SINLEJ004808
BGLB003309	SINLEJ005162
BGLB003309	SINLEJ013054
BGLB003316	SINLEJ000889
BGLB003316	SINLEJ001146
BGLB003316	SINLEJ005042
BGLB003316	SINLEJ005043
BGLB003317	SINLEJ008731
BGLB003317	SINLEJ001614
BGLB003326	SINLEJ002182
BGLB003326	SINLEJ014494
BGLB003326	SINLEJ008163
BGLB003326	SINLEJ011731
BGLB003343	SINLEJ001460
BGLB003343	SINLEJ016459
BGLB003346	SINLEJ002108
BGLB003346	SINLEJ007377
BGLB003351	SINLEJ001827
BGLB003351	SINLEJ001833
BGLB003351	SINLEJ001834
BGLB003351	SINLEJ001828
BGLB003353	SINLEJ000876
BGLB003353	SINLEJ007331
BGLB003353	SINLEJ002912
BGLB003353	SINLEJ005992
BGLB003356	SINLEJ007057
BGLB003356	SINLEJ003471
BGLB003356	SINLEJ015343
BGLB003356	SINLEJ004849
BGLB003358	SINLEJ001152
BGLB003358	SINLEJ006049
BGLB003358	SINLEJ006044
BGLB003358	SINLEJ017178
BGLB003363	SINLEJ010511
BGLB003363	SINLEJ005879
BGLB003363	SINLEJ001751
BGLB003363	SINLEJ007553
BGLB003376	SINLEJ014333
BGLB003376	SINLEJ003838
BGLB003376	SINLEJ018322
BGLB003376	SINLEJ014332
BGLB003377	SINLEJ014520
BGLB003378	SINLEJ016290
BGLB003378	SINLEJ005528
BGLB003378	SINLEJ005788
BGLB003378	SINLEJ014849
BGLB003379	SINLEJ003008
BGLB003390	SINLEJ006028
BGLB003390	SINLEJ000695
BGLB003390	SINLEJ018437
BGLB003390	SINLEJ018636
BGLB003397	SINLEJ017142
BGLB003397	SINLEJ016464
BGLB003398	SINLEJ015958
BGLB003398	SINLEJ019025
BGLB003398	SINLEJ016107
BGLB003398	SINLEJ002023
BGLB003432	SINLEJ013435
BGLB003432	SINLEJ006475
BGLB003432	SINLEJ009349
BGLB003445	SINLEJ008228
BGLB003445	SINLEJ007282
BGLB003448	SINLEJ018536
BGLB003448	SINLEJ017463
BGLB003448	SINLEJ019274
BGLB003448	SINLEJ002107
BGLB003450	SINLEJ000575
BGLB003450	SINLEJ000574
BGLB003450	SINLEJ000576
BGLB003451	SINLEJ003031
BGLB003451	SINLEJ011965
BGLB003451	SINLEJ010508
BGLB003451	SINLEJ014675
BGLB003468	SINLEJ010337
BGLB003468	SINLEJ001446
BGLB003468	SINLEJ010338
BGLB003476	SINLEJ005717
BGLB003476	SINLEJ001110
BGLB003476	SINLEJ017889
BGLB003476	SINLEJ012912
BGLB003480	SINLEJ004564
BGLB003482	SINLEJ001300
BGLB003482	SINLEJ000840
BGLB003482	SINLEJ010382
BGLB003482	SINLEJ003216
BGLB003483	SINLEJ600360
BGLB003483	SINLEJ600361
BGLB003483	SINLEJ006889
BGLB003483	SINLEJ001582
BGLB003491	SINLEJ009935
BGLB003492	SINLEJ011902
BGLB003493	SINLEJ007953
BGLB003493	SINLEJ004490
BGLB003493	SINLEJ007954
BGLB003493	SINLEJ004491
BGLB003498	SINLEJ003938
BGLB003503	SINLEJ012080
BGLB003508	SINLEJ004832
BGLB003520	SINLEJ001367
BGLB003520	SINLEJ001364
BGLB003520	SINLEJ010505
BGLB003520	SINLEJ005863
BGLB003521	SINLEJ015109
BGLB003521	SINLEJ000585
BGLB003521	SINLEJ009979
BGLB003521	SINLEJ004134
BGLB003523	SINLEJ009260
BGLB003524	SINLEJ019058
BGLB003526	SINLEJ013484
BGLB003526	SINLEJ000465
BGLB003526	SINLEJ000464
BGLB003526	SINLEJ005998
BGLB003530	SINLEJ000581
BGLB003530	SINLEJ003596
BGLB003530	SINLEJ004460
BGLB003530	SINLEJ016518
BGLB003533	SINLEJ006399
BGLB003533	SINLEJ010575
BGLB003533	SINLEJ005950
BGLB003533	SINLEJ014839
BGLB003547	SINLEJ006209
BGLB003547	SINLEJ014126
BGLB003547	SINLEJ014254
BGLB003547	SINLEJ012081
BGLB003550	SINLEJ003781
BGLB003550	SINLEJ004572
BGLB003550	SINLEJ011600
BGLB003550	SINLEJ012005
BGLB003554	SINLEJ011365
BGLB003554	SINLEJ005629
BGLB003560	SINLEJ004417
BGLB003560	SINLEJ004418
BGLB003563	SINLEJ012011
BGLB003563	SINLEJ012009
BGLB003563	SINLEJ012010
BGLB003563	SINLEJ012012
BGLB003565	SINLEJ600258
BGLB003566	SINLEJ001775
BGLB003566	SINLEJ004684
BGLB003566	SINLEJ011038
BGLB003566	SINLEJ013151
BGLB003567	SINLEJ004216
BGLB003567	SINLEJ012918
BGLB003567	SINLEJ017524
BGLB003567	SINLEJ012455
BGLB003569	SINLEJ600381
BGLB003569	SINLEJ015762
BGLB003569	SINLEJ003754
BGLB003569	SINLEJ015757
BGLB003583	SINLEJ003902
BGLB003583	SINLEJ009482
BGLB003583	SINLEJ013286
BGLB003583	SINLEJ013300
BGLB003585	SINLEJ003934
BGLB003585	SINLEJ003935
BGLB003585	SINLEJ011820
BGLB003585	SINLEJ013775
BGLB003604	SINLEJ000906
BGLB003604	SINLEJ014482
BGLB003604	SINLEJ001851
BGLB003604	SINLEJ005144
BGLB003614	SINLEJ006361
BGLB003634	SINLEJ001395
BGLB003634	SINLEJ017560
BGLB003634	SINLEJ004809
BGLB003634	SINLEJ001394
BGLB003636	SINLEJ004670
BGLB003636	SINLEJ004669
BGLB003636	SINLEJ003358
BGLB003636	SINLEJ008908
BGLB003638	SINLEJ010462
BGLB003638	SINLEJ010461
BGLB003638	SINLEJ003150
BGLB003638	SINLEJ017296
BGLB003639	SINLEJ600199
BGLB003639	SINLEJ009527
BGLB003639	SINLEJ001636
BGLB003639	SINLEJ013376
BGLB003653	SINLEJ003619
BGLB003653	SINLEJ014946
BGLB003656	SINLEJ017950
BGLB003657	SINLEJ000598
BGLB003657	SINLEJ004143
BGLB003657	SINLEJ004142
BGLB003657	SINLEJ000249
BGLB003684	SINLEJ006461
BGLB003684	SINLEJ003565
BGLB003693	SINLEJ600237
BGLB003693	SINLEJ017846
BGLB003693	SINLEJ017847
BGLB003693	SINLEJ017848
BGLB003695	SINLEJ013595
BGLB003695	SINLEJ009235
BGLB003696	SINLEJ009473
BGLB003696	SINLEJ013211
BGLB003696	SINLEJ015764
BGLB003696	SINLEJ008207
BGLB003697	SINLEJ013535
BGLB003703	SINLEJ018232
BGLB003703	SINLEJ014999
BGLB003705	SINLEJ000084
BGLB003705	SINLEJ011332
BGLB003705	SINLEJ008694
BGLB003705	SINLEJ011834
BGLB003708	SINLEJ002072
BGLB003708	SINLEJ012132
BGLB003708	SINLEJ012410
BGLB003708	SINLEJ001109
BGLB003718	SINLEJ010008
BGLB003718	SINLEJ001629
BGLB003718	SINLEJ003455
BGLB003718	SINLEJ600207
BGLB003725	SINLEJ006733
BGLB003725	SINLEJ015888
BGLB003725	SINLEJ007264
BGLB003726	SINLEJ008388
BGLB003726	SINLEJ006823
BGLB003726	SINLEJ003127
BGLB003726	SINLEJ009674
BGLB003727	SINLEJ000023
BGLB003727	SINLEJ000025
BGLB003727	SINLEJ018680
BGLB003727	SINLEJ018682
BGLB003730	SINLEJ002973
BGLB003730	SINLEJ019213
BGLB003730	SINLEJ013007
BGLB003733	SINLEJ011728
BGLB003733	SINLEJ003810
BGLB003733	SINLEJ016005
BGLB003733	SINLEJ019087
BGLB003743	SINLEJ009834
BGLB003743	SINLEJ012875
BGLB003753	SINLEJ008241
BGLB003753	SINLEJ006192
BGLB003753	SINLEJ004390
BGLB003753	SINLEJ006169
BGLB003770	SINLEJ012057
BGLB003770	SINLEJ007540
BGLB003770	SINLEJ012058
BGLB003770	SINLEJ009635
BGLB003796	SINLEJ003460
BGLB003796	SINLEJ013723
BGLB003796	SINLEJ007812
BGLB003796	SINLEJ006191
BGLB003797	SINLEJ001336
BGLB003797	SINLEJ005429
BGLB003807	SINLEJ015661
BGLB003807	SINLEJ013539
BGLB003807	SINLEJ009544
BGLB003807	SINLEJ007250
BGLB003811	SINLEJ001305
BGLB003811	SINLEJ008104
BGLB003811	SINLEJ009518
BGLB003814	SINLEJ015086
BGLB003818	SINLEJ018292
BGLB003819	SINLEJ014346
BGLB003819	SINLEJ003861
BGLB003819	SINLEJ004342
BGLB003830	SINLEJ000238
BGLB003830	SINLEJ012873
BGLB003830	SINLEJ009356
BGLB003830	SINLEJ018915
BGLB003836	SINLEJ007103
BGLB003836	SINLEJ014181
BGLB003836	SINLEJ014143
BGLB003836	SINLEJ019461
BGLB003851	SINLEJ002853
BGLB003851	SINLEJ016882
BGLB003851	SINLEJ016890
BGLB003852	SINLEJ016715
BGLB003852	SINLEJ011402
BGLB003852	SINLEJ007956
BGLB003852	SINLEJ006828
BGLB003885	SINLEJ018667
BGLB003885	SINLEJ018551
BGLB003899	SINLEJ010652
BGLB003899	SINLEJ015472
BGLB003899	SINLEJ003694
BGLB003899	SINLEJ003544
BGLB003905	SINLEJ004548
BGLB003905	SINLEJ016233
BGLB003905	SINLEJ005175
BGLB003936	SINLEJ015984
BGLB003936	SINLEJ014743
BGLB003936	SINLEJ017834
BGLB003954	SINLEJ007110
BGLB003954	SINLEJ015355
BGLB003954	SINLEJ017838
BGLB003956	SINLEJ001593
BGLB003956	SINLEJ016750
BGLB003956	SINLEJ016490
BGLB003956	SINLEJ004117
BGLB003957	SINLEJ010467
BGLB003957	SINLEJ010466
BGLB003957	SINLEJ600393
BGLB003957	SINLEJ001871
BGLB003982	SINLEJ003808
BGLB003982	SINLEJ000257
BGLB003982	SINLEJ016834
BGLB004007	SINLEJ002172
BGLB004007	SINLEJ000992
BGLB004007	SINLEJ006089
BGLB004007	SINLEJ005133
BGLB004008	SINLEJ600280
BGLB004008	SINLEJ003396
BGLB004008	SINLEJ004487
BGLB004008	SINLEJ004886
BGLB004010	SINLEJ008093
BGLB004010	SINLEJ004533
BGLB004016	SINLEJ008740
BGLB004016	SINLEJ002989
BGLB004034	SINLEJ004890
BGLB004034	SINLEJ013209
BGLB004043	SINLEJ001225
BGLB004044	SINLEJ010107
BGLB004051	SINLEJ018087
BGLB004051	SINLEJ018145
BGLB004058	SINLEJ004362
BGLB004058	SINLEJ012236
BGLB004058	SINLEJ007571
BGLB004088	SINLEJ010732
BGLB004088	SINLEJ015605
BGLB004088	SINLEJ011049
BGLB004088	SINLEJ004281
BGLB004121	SINLEJ014400
BGLB004121	SINLEJ016159
BGLB004121	SINLEJ012976
BGLB004121	SINLEJ003557
BGLB004146	SINLEJ000508
BGLB004146	SINLEJ012837
BGLB004146	SINLEJ014189
BGLB004146	SINLEJ014190
BGLB004202	SINLEJ019440
BGLB004202	SINLEJ006668
BGLB004202	SINLEJ007732
BGLB004202	SINLEJ007931
BGLB004207	SINLEJ015022
BGLB004207	SINLEJ018166
BGLB004207	SINLEJ018165
BGLB004207	SINLEJ013481
BGLB004209	SINLEJ017626
BGLB004209	SINLEJ017625
BGLB004209	SINLEJ013512
BGLB004209	SINLEJ013514
BGLB004210	SINLEJ018752
BGLB004212	SINLEJ012677
BGLB004214	SINLEJ016145
BGLB004214	SINLEJ013279
BGLB004214	SINLEJ008125
BGLB004214	SINLEJ017973
BGLB004217	SINLEJ015010
BGLB004217	SINLEJ015011
BGLB004217	SINLEJ004175
BGLB004217	SINLEJ006984
BGLB004229	SINLEJ010117
BGLB004229	SINLEJ017067
BGLB004229	SINLEJ002001
BGLB004247	SINLEJ004658
BGLB004247	SINLEJ011066
BGLB004247	SINLEJ000148
BGLB004247	SINLEJ007951
BGLB004261	SINLEJ007028
BGLB004261	SINLEJ018154
BGLB004261	SINLEJ000096
BGLB004261	SINLEJ005604
BGLB004263	SINLEJ600264
BGLB004263	SINLEJ003385
BGLB004263	SINLEJ003384
BGLB004263	SINLEJ600263
BGLB004264	SINLEJ014100
BGLB004264	SINLEJ018705
BGLB004264	SINLEJ018704
BGLB004264	SINLEJ006958
BGLB004265	SINLEJ014569
BGLB004265	SINLEJ009352
BGLB004272	SINLEJ006553
BGLB004272	SINLEJ006554
BGLB004272	SINLEJ006552
BGLB004272	SINLEJ005318
BGLB004321	SINLEJ005388
BGLB004321	SINLEJ007269
BGLB004345	SINLEJ600486
BGLB004345	SINLEJ003313
BGLB004345	SINLEJ001611
BGLB004345	SINLEJ011075
BGLB004390	SINLEJ600146
BGLB004390	SINLEJ010309
BGLB004390	SINLEJ014888
BGLB004400	SINLEJ012797
BGLB004400	SINLEJ000057
BGLB004400	SINLEJ000056
BGLB004400	SINLEJ014289
BGLB004425	SINLEJ000125
BGLB004425	SINLEJ000156
BGLB004425	SINLEJ016069
BGLB004433	SINLEJ010799
BGLB004433	SINLEJ003968
BGLB004433	SINLEJ003969
BGLB004433	SINLEJ004838
[truncated: 8,787 more rows]
