# Supplementary material for: Reconstruction of proto-vertebrate, proto-cyclostome and proto-gnathostome genomes provides new insights into early vertebrate evolution
Source: Nat Commun. 2021 Jul 23;12:4489. doi: 10.1038/s41467-021-24573-z (PMC8302630; doi:10.1038/s41467-021-24573-z)
Supplement: Supplementary file 4 — Supplementary Data 1 [file 41467_2021_24573_MOESM4_ESM.zip › SuppData1/orthologs/BIOGL-PETMA.txt]

BGLB000001	PMZ_0042638-RA
BGLB000001	PMZ_0015268-RA
BGLB000001	PMZ_0037141-RA
BGLB000002	PMZ_0048174-RA
BGLB000002	PMZ_0039238-RA
BGLB000002	PMZ_0000394-RA
BGLB000002	PMZ_0046561-RA
BGLB000003	PMZ_0031673-RA
BGLB000003	PMZ_0044374-RA
BGLB000003	PMZ_0049032-RA
BGLB000003	PMZ_0049028-RA
BGLB000005	PMZ_0041542-RA
BGLB000005	PMZ_0041541-RA
BGLB000005	PMZ_0045492-RA
BGLB000005	PMZ_0034136-RA
BGLB000006	PMZ_0032238-RA
BGLB000009	PMZ_0036008-RA
BGLB000009	PMZ_0047533-RA
BGLB000010	PMZ_0027578-RA
BGLB000010	PMZ_0046999-RA
BGLB000010	PMZ_0047623-RA
BGLB000011	PMZ_0011974-RA
BGLB000012	PMZ_0011452-RA
BGLB000012	PMZ_0030373-RA
BGLB000012	PMZ_0028065-RA
BGLB000012	PMZ_0035890-RA
BGLB000013	PMZ_0048667-RA
BGLB000013	PMZ_0048935-RA
BGLB000013	PMZ_0047788-RA
BGLB000015	PMZ_0030460-RA
BGLB000015	PMZ_0045374-RA
BGLB000016	PMZ_0020557-RA
BGLB000017	PMZ_0036959-RA
BGLB000017	PMZ_0043794-RA
BGLB000017	PMZ_0043795-RA
BGLB000018	PMZ_0044754-RA
BGLB000018	PMZ_0030590-RA
BGLB000019	PMZ_0041251-RA
BGLB000020	PMZ_0026501-RA
BGLB000020	PMZ_0041394-RA
BGLB000020	PMZ_0036503-RA
BGLB000020	PMZ_0035103-RA
BGLB000021	PMZ_0042861-RA
BGLB000021	PMZ_0048967-RA
BGLB000021	PMZ_0017169-RA
BGLB000021	PMZ_0046064-RA
BGLB000022	PMZ_0041569-RA
BGLB000022	PMZ_0042039-RA
BGLB000024	PMZ_0036740-RA
BGLB000024	PMZ_0042738-RA
BGLB000024	PMZ_0010301-RA
BGLB000024	PMZ_0046972-RA
BGLB000025	PMZ_0019359-RA
BGLB000025	PMZ_0016554-RA
BGLB000028	PMZ_0019049-RA
BGLB000030	PMZ_0023436-RA
BGLB000030	PMZ_0043350-RA
BGLB000032	PMZ_0046224-RA
BGLB000032	PMZ_0033832-RA
BGLB000032	PMZ_0041177-RA
BGLB000032	PMZ_0037890-RA
BGLB000035	PMZ_0010645-RA
BGLB000035	PMZ_0046862-RA
BGLB000038	PMZ_0031071-RA
BGLB000039	PMZ_0010235-RA
BGLB000040	PMZ_0045941-RA
BGLB000043	PMZ_0001508-RA
BGLB000043	PMZ_0015991-RA
BGLB000043	PMZ_0034290-RA
BGLB000043	PMZ_0041600-RA
BGLB000044	PMZ_0011986-RA
BGLB000044	PMZ_0030725-RA
BGLB000045	PMZ_0044183-RA
BGLB000045	PMZ_0046010-RA
BGLB000045	PMZ_0037285-RA
BGLB000046	PMZ_0010126-RA
BGLB000046	PMZ_0012342-RA
BGLB000046	PMZ_0033746-RA
BGLB000046	PMZ_0044844-RA
BGLB000049	PMZ_0021958-RA
BGLB000049	PMZ_0046831-RA
BGLB000050	PMZ_0047339-RA
BGLB000050	PMZ_0042728-RA
BGLB000050	PMZ_0043738-RA
BGLB000050	PMZ_0017634-RA
BGLB000051	PMZ_0045289-RA
BGLB000051	PMZ_0045177-RA
BGLB000051	PMZ_0039066-RA
BGLB000051	PMZ_0048852-RA
BGLB000054	PMZ_0039047-RA
BGLB000054	PMZ_0030570-RA
BGLB000054	PMZ_0026916-RA
BGLB000054	PMZ_0040852-RA
BGLB000058	PMZ_0031287-RA
BGLB000058	PMZ_0043965-RA
BGLB000058	PMZ_0031419-RA
BGLB000058	PMZ_0048662-RA
BGLB000059	PMZ_0037859-RA
BGLB000060	PMZ_0011335-RA
BGLB000062	PMZ_0007413-RA
BGLB000063	PMZ_0040571-RA
BGLB000064	PMZ_0033327-RA
BGLB000064	PMZ_0041278-RA
BGLB000066	PMZ_0044363-RA
BGLB000066	PMZ_0032059-RA
BGLB000066	PMZ_0032777-RA
BGLB000069	PMZ_0048457-RA
BGLB000069	PMZ_0047509-RA
BGLB000069	PMZ_0026889-RA
BGLB000069	PMZ_0026146-RA
BGLB000072	PMZ_0045566-RA
BGLB000073	PMZ_0037021-RA
BGLB000076	PMZ_0027576-RA
BGLB000076	PMZ_0036287-RA
BGLB000076	PMZ_0020099-RA
BGLB000076	PMZ_0023470-RA
BGLB000077	PMZ_0029093-RA
BGLB000077	PMZ_0046857-RA
BGLB000077	PMZ_0014287-RA
BGLB000077	PMZ_0022488-RA
BGLB000078	PMZ_0034131-RA
BGLB000078	PMZ_0034548-RA
BGLB000078	PMZ_0034703-RA
BGLB000078	PMZ_0045934-RA
BGLB000079	PMZ_0013833-RA
BGLB000080	PMZ_0042933-RA
BGLB000080	PMZ_0046145-RA
BGLB000080	PMZ_0026003-RA
BGLB000081	PMZ_0027625-RA
BGLB000081	PMZ_0040294-RA
BGLB000081	PMZ_0045427-RA
BGLB000087	PMZ_0001274-RA
BGLB000087	PMZ_0029348-RA
BGLB000087	PMZ_0040859-RA
BGLB000087	PMZ_0026685-RA
BGLB000090	PMZ_0046218-RA
BGLB000090	PMZ_0045879-RA
BGLB000090	PMZ_0042248-RA
BGLB000092	PMZ_0006445-RA
BGLB000092	PMZ_0030435-RA
BGLB000093	PMZ_0033180-RA
BGLB000095	PMZ_0041666-RA
BGLB000095	PMZ_0044606-RA
BGLB000095	PMZ_0042822-RA
BGLB000095	PMZ_0038654-RA
BGLB000096	PMZ_0003567-RA
BGLB000096	PMZ_0029475-RA
BGLB000099	PMZ_0041449-RA
BGLB000099	PMZ_0041180-RA
BGLB000099	PMZ_0033395-RA
BGLB000099	PMZ_0016471-RA
BGLB000100	PMZ_0007690-RA
BGLB000100	PMZ_0037458-RA
BGLB000100	PMZ_0014081-RA
BGLB000101	PMZ_0041819-RA
BGLB000101	PMZ_0002774-RA
BGLB000101	PMZ_0032956-RA
BGLB000101	PMZ_0048871-RA
BGLB000102	PMZ_0043923-RA
BGLB000102	PMZ_0045313-RA
BGLB000104	PMZ_0009076-RA
BGLB000104	PMZ_0000399-RA
BGLB000104	PMZ_0041477-RA
BGLB000104	PMZ_0047815-RA
BGLB000106	PMZ_0041876-RA
BGLB000106	PMZ_0044914-RA
BGLB000109	PMZ_0000574-RA
BGLB000109	PMZ_0048101-RA
BGLB000109	PMZ_0027577-RA
BGLB000110	PMZ_0045723-RA
BGLB000111	PMZ_0022090-RA
BGLB000111	PMZ_0027417-RA
BGLB000111	PMZ_0042250-RA
BGLB000111	PMZ_0042047-RA
BGLB000113	PMZ_0037587-RA
BGLB000113	PMZ_0035353-RA
BGLB000114	PMZ_0015826-RA
BGLB000114	PMZ_0046581-RA
BGLB000114	PMZ_0044694-RA
BGLB000114	PMZ_0048040-RA
BGLB000116	PMZ_0007294-RA
BGLB000120	PMZ_0016097-RA
BGLB000120	PMZ_0037382-RA
BGLB000120	PMZ_0045297-RA
BGLB000122	PMZ_0038134-RA
BGLB000122	PMZ_0048206-RA
BGLB000122	PMZ_0019130-RA
BGLB000124	PMZ_0001037-RA
BGLB000124	PMZ_0028891-RA
BGLB000124	PMZ_0016742-RA
BGLB000124	PMZ_0028890-RA
BGLB000127	PMZ_0036024-RA
BGLB000127	PMZ_0038353-RA
BGLB000127	PMZ_0043764-RA
BGLB000127	PMZ_0048306-RA
BGLB000128	PMZ_0021943-RA
BGLB000128	PMZ_0037762-RA
BGLB000128	PMZ_0034350-RA
BGLB000128	PMZ_0037119-RA
BGLB000130	PMZ_0006968-RA
BGLB000130	PMZ_0042870-RA
BGLB000132	PMZ_0004557-RA
BGLB000132	PMZ_0028539-RA
BGLB000132	PMZ_0037071-RA
BGLB000132	PMZ_0032563-RA
BGLB000133	PMZ_0043731-RA
BGLB000133	PMZ_0007634-RA
BGLB000133	PMZ_0034077-RA
BGLB000133	PMZ_0034047-RA
BGLB000134	PMZ_0004892-RA
BGLB000134	PMZ_0030440-RA
BGLB000134	PMZ_0031866-RA
BGLB000134	PMZ_0006366-RA
BGLB000135	PMZ_0047657-RA
BGLB000135	PMZ_0045590-RA
BGLB000137	PMZ_0028129-RA
BGLB000138	PMZ_0015101-RA
BGLB000138	PMZ_0032247-RA
BGLB000138	PMZ_0031997-RA
BGLB000138	PMZ_0036266-RA
BGLB000140	PMZ_0045980-RA
BGLB000141	PMZ_0035206-RA
BGLB000141	PMZ_0043349-RA
BGLB000142	PMZ_0042653-RA
BGLB000144	PMZ_0042496-RA
BGLB000144	PMZ_0040143-RA
BGLB000144	PMZ_0044597-RA
BGLB000144	PMZ_0034973-RA
BGLB000145	PMZ_0029347-RA
BGLB000145	PMZ_0043890-RA
BGLB000145	PMZ_0044608-RA
BGLB000146	PMZ_0043480-RA
BGLB000146	PMZ_0032192-RA
BGLB000146	PMZ_0045105-RA
BGLB000146	PMZ_0044010-RA
BGLB000148	PMZ_0045611-RA
BGLB000149	PMZ_0041675-RA
BGLB000149	PMZ_0031383-RA
BGLB000149	PMZ_0043335-RA
BGLB000149	PMZ_0046044-RA
BGLB000150	PMZ_0033380-RA
BGLB000151	PMZ_0027755-RA
BGLB000151	PMZ_0031543-RA
BGLB000151	PMZ_0043723-RA
BGLB000152	PMZ_0042722-RA
BGLB000152	PMZ_0031962-RA
BGLB000152	PMZ_0038914-RA
BGLB000153	PMZ_0010757-RA
BGLB000153	PMZ_0038269-RA
BGLB000154	PMZ_0020859-RA
BGLB000154	PMZ_0038809-RA
BGLB000155	PMZ_0037265-RA
BGLB000155	PMZ_0047151-RA
BGLB000159	PMZ_0004771-RA
BGLB000160	PMZ_0017448-RA
BGLB000160	PMZ_0036152-RA
BGLB000160	PMZ_0048875-RA
BGLB000160	PMZ_0019364-RA
BGLB000162	PMZ_0045265-RA
BGLB000163	PMZ_0044275-RA
BGLB000163	PMZ_0021865-RA
BGLB000164	PMZ_0027009-RA
BGLB000164	PMZ_0044362-RA
BGLB000164	PMZ_0037078-RA
BGLB000164	PMZ_0018754-RA
BGLB000165	PMZ_0048035-RA
BGLB000165	PMZ_0034430-RA
BGLB000167	PMZ_0042326-RA
BGLB000167	PMZ_0038042-RA
BGLB000170	PMZ_0034896-RA
BGLB000170	PMZ_0031034-RA
BGLB000171	PMZ_0001038-RA
BGLB000171	PMZ_0006480-RA
BGLB000172	PMZ_0040051-RA
BGLB000172	PMZ_0044266-RA
BGLB000173	PMZ_0003475-RA
BGLB000173	PMZ_0048355-RA
BGLB000173	PMZ_0042883-RA
BGLB000174	PMZ_0020259-RA
BGLB000175	PMZ_0026911-RA
BGLB000176	PMZ_0038115-RA
BGLB000176	PMZ_0026575-RA
BGLB000177	PMZ_0012028-RA
BGLB000178	PMZ_0033791-RA
BGLB000178	PMZ_0046844-RA
BGLB000178	PMZ_0045701-RA
BGLB000178	PMZ_0045384-RA
BGLB000180	PMZ_0027462-RA
BGLB000180	PMZ_0014316-RA
BGLB000180	PMZ_0035737-RA
BGLB000180	PMZ_0031414-RA
BGLB000183	PMZ_0013679-RA
BGLB000184	PMZ_0044956-RA
BGLB000185	PMZ_0033543-RA
BGLB000185	PMZ_0046918-RA
BGLB000185	PMZ_0011224-RA
BGLB000185	PMZ_0041341-RA
BGLB000186	PMZ_0046282-RA
BGLB000191	PMZ_0009877-RA
BGLB000192	PMZ_0042095-RA
BGLB000194	PMZ_0044318-RA
BGLB000194	PMZ_0033811-RA
BGLB000195	PMZ_0045880-RA
BGLB000195	PMZ_0048281-RA
BGLB000196	PMZ_0047194-RA
BGLB000196	PMZ_0048473-RA
BGLB000197	PMZ_0044856-RA
BGLB000197	PMZ_0041881-RA
BGLB000197	PMZ_0041176-RA
BGLB000197	PMZ_0005978-RA
BGLB000206	PMZ_0042439-RA
BGLB000206	PMZ_0046463-RA
BGLB000206	PMZ_0028816-RA
BGLB000210	PMZ_0045025-RA
BGLB000210	PMZ_0040798-RA
BGLB000210	PMZ_0018696-RA
BGLB000210	PMZ_0041039-RA
BGLB000212	PMZ_0046736-RA
BGLB000212	PMZ_0033140-RA
BGLB000212	PMZ_0038541-RA
BGLB000217	PMZ_0001422-RA
BGLB000217	PMZ_0001627-RA
BGLB000217	PMZ_0029039-RA
BGLB000218	PMZ_0042399-RA
BGLB000218	PMZ_0037058-RA
BGLB000218	PMZ_0005463-RA
BGLB000218	PMZ_0047697-RA
BGLB000219	PMZ_0027435-RA
BGLB000219	PMZ_0019408-RA
BGLB000219	PMZ_0048753-RA
BGLB000219	PMZ_0047871-RA
BGLB000457	PMZ_0045821-RA
BGLB000457	PMZ_0034224-RA
BGLB000457	PMZ_0040089-RA
BGLB000457	PMZ_0001128-RA
BGLB000471	PMZ_0040087-RA
BGLB000472	PMZ_0016386-RA
BGLB000472	PMZ_0047924-RA
BGLB000472	PMZ_0047948-RA
BGLB000472	PMZ_0044006-RA
BGLB000483	PMZ_0030255-RA
BGLB000489	PMZ_0009257-RA
BGLB000489	PMZ_0019777-RA
BGLB000489	PMZ_0000489-RA
BGLB000489	PMZ_0045617-RA
BGLB000492	PMZ_0013607-RA
BGLB000492	PMZ_0019455-RA
BGLB000492	PMZ_0045829-RA
BGLB000492	PMZ_0044325-RA
BGLB000495	PMZ_0036703-RA
BGLB000498	PMZ_0003614-RA
BGLB000498	PMZ_0041907-RA
BGLB000498	PMZ_0027058-RA
BGLB000498	PMZ_0033208-RA
BGLB000499	PMZ_0033570-RA
BGLB000499	PMZ_0034833-RA
BGLB000499	PMZ_0041935-RA
BGLB000499	PMZ_0045249-RA
BGLB000501	PMZ_0002253-RA
BGLB000501	PMZ_0036379-RA
BGLB000501	PMZ_0031418-RA
BGLB000501	PMZ_0020771-RA
BGLB000510	PMZ_0043383-RA
BGLB000510	PMZ_0044306-RA
BGLB000510	PMZ_0029404-RA
BGLB000510	PMZ_0029996-RA
BGLB000514	PMZ_0045404-RA
BGLB000514	PMZ_0045403-RA
BGLB000514	PMZ_0031085-RA
BGLB000517	PMZ_0003170-RA
BGLB000517	PMZ_0040619-RA
BGLB000517	PMZ_0029761-RA
BGLB000517	PMZ_0043860-RA
BGLB000519	PMZ_0048314-RA
BGLB000519	PMZ_0048386-RA
BGLB000519	PMZ_0005847-RA
BGLB000519	PMZ_0046182-RA
BGLB000522	PMZ_0045311-RA
BGLB000522	PMZ_0034433-RA
BGLB000522	PMZ_0009100-RA
BGLB000522	PMZ_0031267-RA
BGLB000541	PMZ_0041170-RA
BGLB000541	PMZ_0032656-RA
BGLB000541	PMZ_0030361-RA
BGLB000541	PMZ_0044932-RA
BGLB000545	PMZ_0018710-RA
BGLB000545	PMZ_0026860-RA
BGLB000545	PMZ_0042476-RA
BGLB000545	PMZ_0043208-RA
BGLB000551	PMZ_0041759-RA
BGLB000551	PMZ_0045963-RA
BGLB000551	PMZ_0048074-RA
BGLB000554	PMZ_0008228-RA
BGLB000554	PMZ_0046881-RA
BGLB000555	PMZ_0026302-RA
BGLB000555	PMZ_0004655-RA
BGLB000555	PMZ_0010630-RA
BGLB000555	PMZ_0045065-RA
BGLB000566	PMZ_0027814-RA
BGLB000566	PMZ_0037708-RA
BGLB000566	PMZ_0031426-RA
BGLB000566	PMZ_0045159-RA
BGLB000567	PMZ_0033232-RA
BGLB000567	PMZ_0016473-RA
BGLB000567	PMZ_0008131-RA
BGLB000567	PMZ_0045436-RA
BGLB000573	PMZ_0033694-RA
BGLB000573	PMZ_0040035-RA
BGLB000573	PMZ_0034733-RA
BGLB000573	PMZ_0040142-RA
BGLB000576	PMZ_0041171-RA
BGLB000576	PMZ_0031409-RA
BGLB000576	PMZ_0041172-RA
BGLB000576	PMZ_0033954-RA
BGLB000616	PMZ_0026821-RA
BGLB000616	PMZ_0035026-RA
BGLB000616	PMZ_0035141-RA
BGLB000639	PMZ_0007403-RA
BGLB000639	PMZ_0045191-RA
BGLB000639	PMZ_0018770-RA
BGLB000639	PMZ_0032455-RA
BGLB000659	PMZ_0045583-RA
BGLB000659	PMZ_0045582-RA
BGLB000659	PMZ_0027255-RA
BGLB000690	PMZ_0028921-RA
BGLB000690	PMZ_0006076-RA
BGLB000690	PMZ_0040596-RA
BGLB000690	PMZ_0043667-RA
BGLB000701	PMZ_0045536-RA
BGLB000701	PMZ_0043195-RA
BGLB000701	PMZ_0032354-RA
BGLB000701	PMZ_0034386-RA
BGLB000705	PMZ_0004319-RA
BGLB000710	PMZ_0040538-RA
BGLB000710	PMZ_0042111-RA
BGLB000710	PMZ_0031428-RA
BGLB000710	PMZ_0042006-RA
BGLB000711	PMZ_0027038-RA
BGLB000711	PMZ_0038284-RA
BGLB000711	PMZ_0015862-RA
BGLB000711	PMZ_0034714-RA
BGLB000712	PMZ_0008755-RA
BGLB000718	PMZ_0020575-RA
BGLB000718	PMZ_0047817-RA
BGLB000718	PMZ_0038199-RA
BGLB000718	PMZ_0044809-RA
BGLB000719	PMZ_0031589-RA
BGLB000719	PMZ_0019380-RA
BGLB000766	PMZ_0045241-RA
BGLB000766	PMZ_0011674-RA
BGLB000766	PMZ_0040730-RA
BGLB000766	PMZ_0042943-RA
BGLB000767	PMZ_0043643-RA
BGLB000772	PMZ_0008767-RA
BGLB000772	PMZ_0043614-RA
BGLB000773	PMZ_0043976-RA
BGLB000773	PMZ_0017635-RA
BGLB000773	PMZ_0031298-RA
BGLB000773	PMZ_0042131-RA
BGLB000786	PMZ_0043640-RA
BGLB000786	PMZ_0011859-RA
BGLB000786	PMZ_0016010-RA
BGLB000786	PMZ_0018902-RA
BGLB000788	PMZ_0043621-RA
BGLB000788	PMZ_0047123-RA
BGLB000788	PMZ_0045272-RA
BGLB000788	PMZ_0043620-RA
BGLB000795	PMZ_0027849-RA
BGLB000795	PMZ_0002284-RA
BGLB000795	PMZ_0027899-RA
BGLB000795	PMZ_0042938-RA
BGLB000796	PMZ_0030407-RA
BGLB000796	PMZ_0004734-RA
BGLB000805	PMZ_0041338-RA
BGLB000805	PMZ_0005697-RA
BGLB000805	PMZ_0021117-RA
BGLB000805	PMZ_0043221-RA
BGLB000810	PMZ_0043612-RA
BGLB000810	PMZ_0033428-RA
BGLB000810	PMZ_0048347-RA
BGLB000810	PMZ_0030515-RA
BGLB000817	PMZ_0029243-RA
BGLB000817	PMZ_0004055-RA
BGLB000817	PMZ_0045994-RA
BGLB000817	PMZ_0034846-RA
BGLB000818	PMZ_0044482-RA
BGLB000818	PMZ_0041366-RA
BGLB000818	PMZ_0041987-RA
BGLB000818	PMZ_0016875-RA
BGLB000819	PMZ_0005765-RA
BGLB000819	PMZ_0038773-RA
BGLB000824	PMZ_0040561-RA
BGLB000824	PMZ_0040558-RA
BGLB000824	PMZ_0039032-RA
BGLB000826	PMZ_0029976-RA
BGLB000826	PMZ_0011536-RA
BGLB000826	PMZ_0000721-RA
BGLB000826	PMZ_0001580-RA
BGLB000841	PMZ_0028617-RA
BGLB000841	PMZ_0045898-RA
BGLB000841	PMZ_0021693-RA
BGLB000841	PMZ_0047553-RA
BGLB000844	PMZ_0015145-RA
BGLB000844	PMZ_0033768-RA
BGLB000844	PMZ_0040880-RA
BGLB000851	PMZ_0002064-RA
BGLB000851	PMZ_0046968-RA
BGLB000852	PMZ_0020066-RA
BGLB000852	PMZ_0035818-RA
BGLB000852	PMZ_0048757-RA
BGLB000852	PMZ_0039394-RA
BGLB000854	PMZ_0028951-RA
BGLB000854	PMZ_0036648-RA
BGLB000854	PMZ_0019007-RA
BGLB000854	PMZ_0008769-RA
BGLB000878	PMZ_0043584-RA
BGLB000878	PMZ_0017712-RA
BGLB000878	PMZ_0044019-RA
BGLB000878	PMZ_0044386-RA
BGLB000881	PMZ_0045806-RA
BGLB000881	PMZ_0045807-RA
BGLB000881	PMZ_0043756-RA
BGLB000881	PMZ_0042579-RA
BGLB000889	PMZ_0041496-RA
BGLB000889	PMZ_0018035-RA
BGLB000889	PMZ_0040239-RA
BGLB000889	PMZ_0028059-RA
BGLB000906	PMZ_0044434-RA
BGLB000906	PMZ_0016723-RA
BGLB000906	PMZ_0043982-RA
BGLB000906	PMZ_0043983-RA
BGLB000922	PMZ_0033194-RA
BGLB000922	PMZ_0026464-RA
BGLB000922	PMZ_0027108-RA
BGLB000922	PMZ_0047615-RA
BGLB000928	PMZ_0035697-RA
BGLB000928	PMZ_0047921-RA
BGLB000928	PMZ_0012987-RA
BGLB000928	PMZ_0043974-RA
BGLB000935	PMZ_0030289-RA
BGLB000946	PMZ_0002493-RA
BGLB000946	PMZ_0031598-RA
BGLB000946	PMZ_0041942-RA
BGLB000947	PMZ_0046295-RA
BGLB000947	PMZ_0031171-RA
BGLB000947	PMZ_0036711-RA
BGLB000947	PMZ_0031391-RA
BGLB000952	PMZ_0046011-RA
BGLB000952	PMZ_0044965-RA
BGLB000952	PMZ_0040299-RA
BGLB000952	PMZ_0047738-RA
BGLB000953	PMZ_0044662-RA
BGLB000955	PMZ_0036798-RA
BGLB000955	PMZ_0045512-RA
BGLB000960	PMZ_0029312-RA
BGLB000960	PMZ_0044201-RA
BGLB000960	PMZ_0043064-RA
BGLB000960	PMZ_0020384-RA
BGLB000962	PMZ_0004533-RA
BGLB000962	PMZ_0041275-RA
BGLB000962	PMZ_0001576-RA
BGLB000962	PMZ_0019259-RA
BGLB000971	PMZ_0046435-RA
BGLB000971	PMZ_0000637-RA
BGLB000971	PMZ_0022862-RA
BGLB000971	PMZ_0043478-RA
BGLB000973	PMZ_0044870-RA
BGLB000973	PMZ_0044869-RA
BGLB000973	PMZ_0044438-RA
BGLB000973	PMZ_0015838-RA
BGLB000990	PMZ_0042429-RA
BGLB000990	PMZ_0036088-RA
BGLB000994	PMZ_0037896-RA
BGLB000994	PMZ_0040987-RA
BGLB000994	PMZ_0020739-RA
BGLB000995	PMZ_0020414-RA
BGLB000995	PMZ_0013520-RA
BGLB000995	PMZ_0037898-RA
BGLB000995	PMZ_0021746-RA
BGLB001005	PMZ_0035867-RA
BGLB001005	PMZ_0037525-RA
BGLB001015	PMZ_0029099-RA
BGLB001015	PMZ_0002631-RA
BGLB001016	PMZ_0000486-RA
BGLB001017	PMZ_0012267-RA
BGLB001017	PMZ_0042104-RA
BGLB001024	PMZ_0041582-RA
BGLB001030	PMZ_0027053-RA
BGLB001030	PMZ_0030491-RA
BGLB001030	PMZ_0029823-RA
BGLB001030	PMZ_0047532-RA
BGLB001031	PMZ_0033689-RA
BGLB001031	PMZ_0043375-RA
BGLB001031	PMZ_0042106-RA
BGLB001031	PMZ_0032423-RA
BGLB001032	PMZ_0034529-RA
BGLB001042	PMZ_0043127-RA
BGLB001042	PMZ_0007646-RA
BGLB001043	PMZ_0015344-RA
BGLB001043	PMZ_0017141-RA
BGLB001043	PMZ_0021036-RA
BGLB001043	PMZ_0049002-RA
BGLB001048	PMZ_0030659-RA
BGLB001048	PMZ_0004639-RA
BGLB001048	PMZ_0031519-RA
BGLB001048	PMZ_0045239-RA
BGLB001050	PMZ_0002572-RA
BGLB001050	PMZ_0007239-RA
BGLB001050	PMZ_0010322-RA
BGLB001050	PMZ_0027113-RA
BGLB001053	PMZ_0009072-RA
BGLB001053	PMZ_0005683-RA
BGLB001056	PMZ_0032843-RA
BGLB001056	PMZ_0012899-RA
BGLB001056	PMZ_0038197-RA
BGLB001056	PMZ_0037404-RA
BGLB001060	PMZ_0031548-RA
BGLB001060	PMZ_0045767-RA
BGLB001060	PMZ_0021665-RA
BGLB001060	PMZ_0041807-RA
BGLB001071	PMZ_0044036-RA
BGLB001074	PMZ_0030005-RA
BGLB001074	PMZ_0034164-RA
BGLB001074	PMZ_0006798-RA
BGLB001074	PMZ_0021344-RA
BGLB001083	PMZ_0010991-RA
BGLB001083	PMZ_0033010-RA
BGLB001083	PMZ_0046217-RA
BGLB001084	PMZ_0008277-RA
BGLB001084	PMZ_0029109-RA
BGLB001084	PMZ_0047658-RA
BGLB001084	PMZ_0041530-RA
BGLB001102	PMZ_0009871-RA
BGLB001102	PMZ_0016710-RA
BGLB001102	PMZ_0027726-RA
BGLB001102	PMZ_0045708-RA
BGLB001119	PMZ_0040935-RA
BGLB001119	PMZ_0010505-RA
BGLB001133	PMZ_0043345-RA
BGLB001134	PMZ_0006952-RA
BGLB001135	PMZ_0036043-RA
BGLB001135	PMZ_0037613-RA
BGLB001136	PMZ_0018708-RA
BGLB001136	PMZ_0042238-RA
BGLB001136	PMZ_0046714-RA
BGLB001137	PMZ_0008840-RA
BGLB001137	PMZ_0045197-RA
BGLB001137	PMZ_0032703-RA
BGLB001137	PMZ_0015093-RA
BGLB001150	PMZ_0031988-RA
BGLB001150	PMZ_0030162-RA
BGLB001150	PMZ_0027921-RA
BGLB001150	PMZ_0041736-RA
BGLB001151	PMZ_0031873-RA
BGLB001151	PMZ_0034643-RA
BGLB001151	PMZ_0041949-RA
BGLB001152	PMZ_0035429-RA
BGLB001155	PMZ_0030324-RA
BGLB001155	PMZ_0035766-RA
BGLB001155	PMZ_0037028-RA
BGLB001155	PMZ_0000675-RA
BGLB001160	PMZ_0044781-RA
BGLB001160	PMZ_0038202-RA
BGLB001162	PMZ_0035372-RA
BGLB001162	PMZ_0037287-RA
BGLB001162	PMZ_0001917-RA
BGLB001162	PMZ_0026969-RA
BGLB001164	PMZ_0004671-RA
BGLB001164	PMZ_0045500-RA
BGLB001164	PMZ_0029868-RA
BGLB001164	PMZ_0016335-RA
BGLB001175	PMZ_0041466-RA
BGLB001175	PMZ_0027332-RA
BGLB001175	PMZ_0005684-RA
BGLB001175	PMZ_0033439-RA
BGLB001178	PMZ_0006371-RA
BGLB001178	PMZ_0027174-RA
BGLB001178	PMZ_0036900-RA
BGLB001178	PMZ_0023442-RA
BGLB001182	PMZ_0040543-RA
BGLB001182	PMZ_0043108-RA
BGLB001182	PMZ_0046362-RA
BGLB001182	PMZ_0037429-RA
BGLB001189	PMZ_0042884-RA
BGLB001189	PMZ_0035756-RA
BGLB001189	PMZ_0041555-RA
BGLB001190	PMZ_0041516-RA
BGLB001190	PMZ_0035724-RA
BGLB001190	PMZ_0038560-RA
BGLB001192	PMZ_0034089-RA
BGLB001192	PMZ_0041513-RA
BGLB001192	PMZ_0041518-RA
BGLB001192	PMZ_0038907-RA
BGLB001194	PMZ_0034056-RA
BGLB001194	PMZ_0034446-RA
BGLB001194	PMZ_0032823-RA
BGLB001194	PMZ_0030189-RA
BGLB001195	PMZ_0038866-RA
BGLB001195	PMZ_0037121-RA
BGLB001195	PMZ_0010660-RA
BGLB001195	PMZ_0028356-RA
BGLB001202	PMZ_0018229-RA
BGLB001202	PMZ_0028759-RA
BGLB001202	PMZ_0032659-RA
BGLB001202	PMZ_0028233-RA
BGLB001214	PMZ_0046414-RA
BGLB001214	PMZ_0042899-RA
BGLB001214	PMZ_0040232-RA
BGLB001214	PMZ_0015470-RA
BGLB001215	PMZ_0042886-RA
BGLB001215	PMZ_0014113-RA
BGLB001215	PMZ_0033985-RA
BGLB001215	PMZ_0036783-RA
BGLB001224	PMZ_0030426-RA
BGLB001225	PMZ_0040850-RA
BGLB001225	PMZ_0046152-RA
BGLB001225	PMZ_0027207-RA
BGLB001225	PMZ_0040412-RA
BGLB001230	PMZ_0013603-RA
BGLB001230	PMZ_0045631-RA
BGLB001238	PMZ_0043814-RA
BGLB001238	PMZ_0045529-RA
BGLB001238	PMZ_0037345-RA
BGLB001238	PMZ_0042055-RA
BGLB001241	PMZ_0034807-RA
BGLB001241	PMZ_0029019-RA
BGLB001245	PMZ_0043110-RA
BGLB001245	PMZ_0044590-RA
BGLB001250	PMZ_0034650-RA
BGLB001273	PMZ_0020749-RA
BGLB001273	PMZ_0040285-RA
BGLB001273	PMZ_0029208-RA
BGLB001273	PMZ_0001861-RA
BGLB001276	PMZ_0023528-RA
BGLB001276	PMZ_0004676-RA
BGLB001276	PMZ_0043408-RA
BGLB001276	PMZ_0014782-RA
BGLB001277	PMZ_0017799-RA
BGLB001277	PMZ_0046261-RA
BGLB001277	PMZ_0042929-RA
BGLB001277	PMZ_0028647-RA
BGLB001284	PMZ_0009955-RA
BGLB001284	PMZ_0015699-RA
BGLB001284	PMZ_0044644-RA
BGLB001284	PMZ_0036544-RA
BGLB001295	PMZ_0048833-RA
BGLB001295	PMZ_0043295-RA
BGLB001303	PMZ_0041418-RA
BGLB001303	PMZ_0029341-RA
BGLB001304	PMZ_0003581-RA
BGLB001304	PMZ_0013642-RA
BGLB001304	PMZ_0041113-RA
BGLB001304	PMZ_0028316-RA
BGLB001318	PMZ_0031324-RA
BGLB001318	PMZ_0027711-RA
BGLB001318	PMZ_0007252-RA
BGLB001318	PMZ_0015400-RA
BGLB001338	PMZ_0043627-RA
BGLB001338	PMZ_0027660-RA
BGLB001338	PMZ_0047320-RA
BGLB001338	PMZ_0029491-RA
BGLB001341	PMZ_0036046-RA
BGLB001366	PMZ_0001586-RA
BGLB001366	PMZ_0003579-RA
BGLB001366	PMZ_0037803-RA
BGLB001410	PMZ_0031913-RA
BGLB001411	PMZ_0042051-RA
BGLB001411	PMZ_0002714-RA
BGLB001411	PMZ_0035465-RA
BGLB001411	PMZ_0011621-RA
BGLB001425	PMZ_0009505-RA
BGLB001425	PMZ_0047503-RA
BGLB001425	PMZ_0043520-RA
BGLB001425	PMZ_0040533-RA
BGLB001435	PMZ_0042716-RA
BGLB001437	PMZ_0021033-RA
BGLB001437	PMZ_0046798-RA
BGLB001437	PMZ_0046334-RA
BGLB001437	PMZ_0041507-RA
BGLB001444	PMZ_0043266-RA
BGLB001444	PMZ_0040172-RA
BGLB001444	PMZ_0047380-RA
BGLB001451	PMZ_0032210-RA
BGLB001451	PMZ_0035977-RA
BGLB001452	PMZ_0040136-RA
BGLB001452	PMZ_0003100-RA
BGLB001452	PMZ_0041178-RA
BGLB001455	PMZ_0045023-RA
BGLB001455	PMZ_0044309-RA
BGLB001455	PMZ_0026215-RA
BGLB001455	PMZ_0040314-RA
BGLB001469	PMZ_0042585-RA
BGLB001470	PMZ_0035565-RA
BGLB001470	PMZ_0045946-RA
BGLB001470	PMZ_0019317-RA
BGLB001470	PMZ_0048851-RA
BGLB001479	PMZ_0044601-RA
BGLB001479	PMZ_0046101-RA
BGLB001479	PMZ_0044600-RA
BGLB001479	PMZ_0017591-RA
BGLB001480	PMZ_0003280-RA
BGLB001480	PMZ_0034465-RA
BGLB001487	PMZ_0014712-RA
BGLB001487	PMZ_0036660-RA
BGLB001493	PMZ_0031217-RA
BGLB001493	PMZ_0045195-RA
BGLB001493	PMZ_0040484-RA
BGLB001494	PMZ_0046127-RA
BGLB001494	PMZ_0045355-RA
BGLB001495	PMZ_0001394-RA
BGLB001495	PMZ_0004887-RA
BGLB001495	PMZ_0031654-RA
BGLB001495	PMZ_0047469-RA
BGLB001500	PMZ_0040780-RA
BGLB001500	PMZ_0041786-RA
BGLB001500	PMZ_0040364-RA
BGLB001506	PMZ_0040622-RA
BGLB001519	PMZ_0042061-RA
BGLB001519	PMZ_0043047-RA
BGLB001519	PMZ_0045349-RA
BGLB001520	PMZ_0045985-RA
BGLB001520	PMZ_0046989-RA
BGLB001520	PMZ_0043551-RA
BGLB001520	PMZ_0048762-RA
BGLB001537	PMZ_0043901-RA
BGLB001537	PMZ_0048451-RA
BGLB001553	PMZ_0040703-RA
BGLB001553	PMZ_0042971-RA
BGLB001553	PMZ_0029709-RA
BGLB001558	PMZ_0011975-RA
BGLB001558	PMZ_0033745-RA
BGLB001558	PMZ_0033851-RA
BGLB001558	PMZ_0034288-RA
BGLB001570	PMZ_0032899-RA
BGLB001570	PMZ_0035220-RA
BGLB001570	PMZ_0036149-RA
BGLB001570	PMZ_0022986-RA
BGLB001571	PMZ_0048278-RA
BGLB001571	PMZ_0048322-RA
BGLB001571	PMZ_0043548-RA
BGLB001571	PMZ_0048391-RA
BGLB001578	PMZ_0032326-RA
BGLB001578	PMZ_0041896-RA
BGLB001578	PMZ_0031592-RA
BGLB001578	PMZ_0031235-RA
BGLB001583	PMZ_0013596-RA
BGLB001583	PMZ_0035808-RA
BGLB001583	PMZ_0032957-RA
BGLB001583	PMZ_0046533-RA
BGLB001584	PMZ_0042994-RA
BGLB001584	PMZ_0042814-RA
BGLB001584	PMZ_0036311-RA
BGLB001587	PMZ_0013967-RA
BGLB001587	PMZ_0042583-RA
BGLB001587	PMZ_0031713-RA
BGLB001587	PMZ_0042707-RA
BGLB001588	PMZ_0009552-RA
BGLB001588	PMZ_0047468-RA
BGLB001588	PMZ_0044982-RA
BGLB001588	PMZ_0003191-RA
BGLB001601	PMZ_0030889-RA
BGLB001601	PMZ_0041615-RA
BGLB001601	PMZ_0045467-RA
BGLB001603	PMZ_0041026-RA
BGLB001603	PMZ_0047413-RA
BGLB001603	PMZ_0031805-RA
BGLB001608	PMZ_0003501-RA
BGLB001608	PMZ_0046430-RA
BGLB001608	PMZ_0016712-RA
BGLB001608	PMZ_0042010-RA
BGLB001618	PMZ_0031756-RA
BGLB001618	PMZ_0042363-RA
BGLB001618	PMZ_0046763-RA
BGLB001619	PMZ_0045869-RA
BGLB001640	PMZ_0045186-RA
BGLB001640	PMZ_0038023-RA
BGLB001640	PMZ_0013585-RA
BGLB001640	PMZ_0019684-RA
BGLB001647	PMZ_0044799-RA
BGLB001654	PMZ_0043425-RA
BGLB001654	PMZ_0040301-RA
BGLB001654	PMZ_0048090-RA
BGLB001654	PMZ_0032772-RA
BGLB001664	PMZ_0038378-RA
BGLB001664	PMZ_0035243-RA
BGLB001668	PMZ_0041104-RA
BGLB001677	PMZ_0034126-RA
BGLB001677	PMZ_0041119-RA
BGLB001677	PMZ_0041120-RA
BGLB001677	PMZ_0038080-RA
BGLB001678	PMZ_0046668-RA
BGLB001678	PMZ_0036437-RA
BGLB001678	PMZ_0037416-RA
BGLB001678	PMZ_0036692-RA
BGLB001683	PMZ_0003809-RA
BGLB001683	PMZ_0000336-RA
BGLB001684	PMZ_0033926-RA
BGLB001685	PMZ_0027608-RA
BGLB001685	PMZ_0044598-RA
BGLB001685	PMZ_0047375-RA
BGLB001687	PMZ_0041114-RA
BGLB001687	PMZ_0035415-RA
BGLB001688	PMZ_0041126-RA
BGLB001688	PMZ_0038447-RA
BGLB001688	PMZ_0041118-RA
BGLB001688	PMZ_0020025-RA
BGLB001689	PMZ_0042313-RA
BGLB001689	PMZ_0046314-RA
BGLB001689	PMZ_0033828-RA
BGLB001697	PMZ_0020685-RA
BGLB001697	PMZ_0026543-RA
BGLB001697	PMZ_0044189-RA
BGLB001697	PMZ_0032521-RA
BGLB001699	PMZ_0016136-RA
BGLB001699	PMZ_0006214-RA
BGLB001699	PMZ_0032557-RA
BGLB001699	PMZ_0040706-RA
BGLB001710	PMZ_0032365-RA
BGLB001710	PMZ_0033434-RA
BGLB001710	PMZ_0038935-RA
BGLB001710	PMZ_0013063-RA
BGLB001712	PMZ_0041923-RA
BGLB001712	PMZ_0041151-RA
BGLB001712	PMZ_0041152-RA
BGLB001712	PMZ_0040806-RA
BGLB001713	PMZ_0033764-RA
BGLB001713	PMZ_0038283-RA
BGLB001713	PMZ_0040849-RA
BGLB001713	PMZ_0036824-RA
BGLB001734	PMZ_0035327-RA
BGLB001734	PMZ_0036313-RA
BGLB001734	PMZ_0026725-RA
BGLB001734	PMZ_0041134-RA
BGLB001738	PMZ_0044237-RA
BGLB001738	PMZ_0043525-RA
BGLB001741	PMZ_0014552-RA
BGLB001741	PMZ_0048042-RA
BGLB001744	PMZ_0016133-RA
BGLB001745	PMZ_0031047-RA
BGLB001745	PMZ_0048022-RA
BGLB001745	PMZ_0038155-RA
BGLB001745	PMZ_0012740-RA
BGLB001747	PMZ_0033412-RA
BGLB001747	PMZ_0002500-RA
BGLB001747	PMZ_0039201-RA
BGLB001750	PMZ_0041827-RA
BGLB001750	PMZ_0036596-RA
BGLB001750	PMZ_0041549-RA
BGLB001750	PMZ_0041395-RA
BGLB001769	PMZ_0006171-RA
BGLB001769	PMZ_0034303-RA
BGLB001769	PMZ_0042569-RA
BGLB001769	PMZ_0033854-RA
BGLB001770	PMZ_0031629-RA
BGLB001770	PMZ_0029248-RA
BGLB001778	PMZ_0028948-RA
BGLB001779	PMZ_0044254-RA
BGLB001779	PMZ_0031831-RA
BGLB001779	PMZ_0026886-RA
BGLB001779	PMZ_0018583-RA
BGLB001782	PMZ_0045264-RA
BGLB001782	PMZ_0022306-RA
BGLB001789	PMZ_0033169-RA
BGLB001789	PMZ_0030990-RA
BGLB001793	PMZ_0028725-RA
BGLB001793	PMZ_0044752-RA
BGLB001793	PMZ_0007232-RA
BGLB001793	PMZ_0026613-RA
BGLB001796	PMZ_0032537-RA
BGLB001796	PMZ_0027357-RA
BGLB001796	PMZ_0009910-RA
BGLB001796	PMZ_0045308-RA
BGLB001804	PMZ_0048084-RA
BGLB001809	PMZ_0021650-RA
BGLB001809	PMZ_0029942-RA
BGLB001809	PMZ_0044361-RA
BGLB001809	PMZ_0044346-RA
BGLB001812	PMZ_0014724-RA
BGLB001812	PMZ_0042789-RA
BGLB001812	PMZ_0027734-RA
BGLB001812	PMZ_0026088-RA
BGLB001813	PMZ_0011789-RA
BGLB001813	PMZ_0040223-RA
BGLB001813	PMZ_0046936-RA
BGLB001813	PMZ_0026208-RA
BGLB001814	PMZ_0040168-RA
BGLB001814	PMZ_0044358-RA
BGLB001835	PMZ_0026708-RA
BGLB001835	PMZ_0047149-RA
BGLB001835	PMZ_0037854-RA
BGLB001835	PMZ_0048683-RA
BGLB001836	PMZ_0012440-RA
BGLB001836	PMZ_0036038-RA
BGLB001836	PMZ_0027088-RA
BGLB001839	PMZ_0029107-RA
BGLB001840	PMZ_0040165-RA
BGLB001850	PMZ_0019089-RA
BGLB001850	PMZ_0035693-RA
BGLB001850	PMZ_0036452-RA
BGLB001850	PMZ_0045058-RA
BGLB001851	PMZ_0030371-RA
BGLB001851	PMZ_0039424-RA
BGLB001851	PMZ_0041271-RA
BGLB001851	PMZ_0046797-RA
BGLB001856	PMZ_0043215-RA
BGLB001856	PMZ_0041490-RA
BGLB001856	PMZ_0043854-RA
BGLB001856	PMZ_0042083-RA
BGLB001860	PMZ_0010768-RA
BGLB001860	PMZ_0036696-RA
BGLB001860	PMZ_0037519-RA
BGLB001860	PMZ_0045402-RA
BGLB001865	PMZ_0001167-RA
BGLB001865	PMZ_0013013-RA
BGLB001865	PMZ_0026213-RA
BGLB001865	PMZ_0014837-RA
BGLB001869	PMZ_0047852-RA
BGLB001869	PMZ_0033816-RA
BGLB001871	PMZ_0040155-RA
BGLB001872	PMZ_0046007-RA
BGLB001872	PMZ_0044062-RA
BGLB001872	PMZ_0040841-RA
BGLB001872	PMZ_0042209-RA
BGLB001876	PMZ_0009441-RA
BGLB001876	PMZ_0044400-RA
BGLB001876	PMZ_0048079-RA
BGLB001876	PMZ_0010135-RA
BGLB001884	PMZ_0046342-RA
BGLB001893	PMZ_0005482-RA
BGLB001893	PMZ_0042774-RA
BGLB001893	PMZ_0015580-RA
BGLB001893	PMZ_0047463-RA
BGLB001902	PMZ_0045198-RA
BGLB001902	PMZ_0046326-RA
BGLB001902	PMZ_0047540-RA
BGLB001902	PMZ_0041996-RA
BGLB001916	PMZ_0034247-RA
BGLB001916	PMZ_0027129-RA
BGLB001916	PMZ_0040828-RA
BGLB001918	PMZ_0042740-RA
BGLB001918	PMZ_0012474-RA
BGLB001918	PMZ_0043284-RA
BGLB001918	PMZ_0041816-RA
BGLB001931	PMZ_0040333-RA
BGLB001931	PMZ_0029928-RA
BGLB001931	PMZ_0047178-RA
BGLB001931	PMZ_0011405-RA
BGLB001934	PMZ_0048956-RA
BGLB001934	PMZ_0036429-RA
BGLB001934	PMZ_0014622-RA
BGLB001940	PMZ_0015203-RA
BGLB001940	PMZ_0045139-RA
BGLB001940	PMZ_0040371-RA
BGLB001940	PMZ_0045017-RA
BGLB001941	PMZ_0047392-RA
BGLB001941	PMZ_0048255-RA
BGLB001941	PMZ_0031944-RA
BGLB001941	PMZ_0022560-RA
BGLB001946	PMZ_0018991-RA
BGLB001947	PMZ_0029593-RA
BGLB001947	PMZ_0012196-RA
BGLB001947	PMZ_0042517-RA
BGLB001947	PMZ_0043996-RA
BGLB001990	PMZ_0040487-RA
BGLB001990	PMZ_0029482-RA
BGLB001990	PMZ_0040133-RA
BGLB001990	PMZ_0031113-RA
BGLB002001	PMZ_0047474-RA
BGLB002001	PMZ_0012621-RA
BGLB002001	PMZ_0047717-RA
BGLB002001	PMZ_0045053-RA
BGLB002019	PMZ_0028171-RA
BGLB002019	PMZ_0006933-RA
BGLB002019	PMZ_0034853-RA
BGLB002019	PMZ_0044179-RA
BGLB002020	PMZ_0033130-RA
BGLB002022	PMZ_0040170-RA
BGLB002022	PMZ_0041063-RA
BGLB002022	PMZ_0046873-RA
BGLB002022	PMZ_0044168-RA
BGLB002024	PMZ_0026279-RA
BGLB002024	PMZ_0033273-RA
BGLB002024	PMZ_0015149-RA
BGLB002024	PMZ_0047410-RA
BGLB002025	PMZ_0021634-RA
BGLB002025	PMZ_0041309-RA
BGLB002025	PMZ_0042676-RA
BGLB002025	PMZ_0044457-RA
BGLB002035	PMZ_0004127-RA
BGLB002035	PMZ_0015821-RA
BGLB002035	PMZ_0029966-RA
BGLB002035	PMZ_0015050-RA
BGLB002041	PMZ_0043291-RA
BGLB002041	PMZ_0027759-RA
BGLB002041	PMZ_0046378-RA
BGLB002041	PMZ_0043292-RA
BGLB002044	PMZ_0042227-RA
BGLB002044	PMZ_0029194-RA
BGLB002045	PMZ_0034956-RA
BGLB002045	PMZ_0036991-RA
BGLB002045	PMZ_0042291-RA
BGLB002046	PMZ_0005776-RA
BGLB002046	PMZ_0042117-RA
BGLB002046	PMZ_0042340-RA
BGLB002046	PMZ_0049020-RA
BGLB002065	PMZ_0026828-RA
BGLB002065	PMZ_0003866-RA
BGLB002065	PMZ_0033972-RA
BGLB002065	PMZ_0047382-RA
BGLB002068	PMZ_0038111-RA
BGLB002068	PMZ_0027428-RA
BGLB002068	PMZ_0026332-RA
BGLB002069	PMZ_0011369-RA
BGLB002069	PMZ_0032305-RA
BGLB002071	PMZ_0002030-RA
BGLB002071	PMZ_0030153-RA
BGLB002071	PMZ_0047699-RA
BGLB002083	PMZ_0042680-RA
BGLB002089	PMZ_0041287-RA
BGLB002089	PMZ_0032648-RA
BGLB002089	PMZ_0007760-RA
BGLB002089	PMZ_0045304-RA
BGLB002093	PMZ_0007934-RA
BGLB002093	PMZ_0028755-RA
BGLB002093	PMZ_0042897-RA
BGLB002094	PMZ_0032849-RA
BGLB002094	PMZ_0047887-RA
BGLB002094	PMZ_0047969-RA
BGLB002095	PMZ_0019512-RA
BGLB002095	PMZ_0033512-RA
BGLB002095	PMZ_0031234-RA
BGLB002095	PMZ_0029040-RA
BGLB002096	PMZ_0037997-RA
BGLB002096	PMZ_0032417-RA
BGLB002097	PMZ_0030444-RA
BGLB002099	PMZ_0011296-RA
BGLB002099	PMZ_0031277-RA
BGLB002099	PMZ_0048286-RA
BGLB002099	PMZ_0045548-RA
BGLB002109	PMZ_0048962-RA
BGLB002113	PMZ_0040895-RA
BGLB002113	PMZ_0032551-RA
BGLB002114	PMZ_0042393-RA
BGLB002114	PMZ_0044958-RA
BGLB002154	PMZ_0035518-RA
BGLB002154	PMZ_0045599-RA
BGLB002154	PMZ_0042380-RA
BGLB002161	PMZ_0041670-RA
BGLB002167	PMZ_0028353-RA
BGLB002167	PMZ_0043187-RA
BGLB002167	PMZ_0041766-RA
BGLB002169	PMZ_0021769-RA
BGLB002169	PMZ_0048031-RA
BGLB002169	PMZ_0048032-RA
BGLB002169	PMZ_0030146-RA
BGLB002184	PMZ_0041700-RA
BGLB002184	PMZ_0041701-RA
BGLB002184	PMZ_0043068-RA
BGLB002184	PMZ_0004640-RA
BGLB002185	PMZ_0031854-RA
BGLB002185	PMZ_0026746-RA
BGLB002185	PMZ_0030536-RA
BGLB002185	PMZ_0047426-RA
BGLB002186	PMZ_0045819-RA
BGLB002186	PMZ_0034429-RA
BGLB002186	PMZ_0020514-RA
BGLB002186	PMZ_0033008-RA
BGLB002188	PMZ_0044612-RA
BGLB002188	PMZ_0006907-RA
BGLB002188	PMZ_0005229-RA
BGLB002200	PMZ_0039150-RA
BGLB002200	PMZ_0033982-RA
BGLB002200	PMZ_0017380-RA
BGLB002200	PMZ_0042934-RA
BGLB002201	PMZ_0004088-RA
BGLB002201	PMZ_0046085-RA
BGLB002201	PMZ_0044231-RA
BGLB002201	PMZ_0021487-RA
BGLB002204	PMZ_0044689-RA
BGLB002204	PMZ_0036929-RA
BGLB002204	PMZ_0038703-RA
BGLB002204	PMZ_0010362-RA
BGLB002242	PMZ_0032292-RA
BGLB002242	PMZ_0048605-RA
BGLB002242	PMZ_0030296-RA
BGLB002242	PMZ_0044903-RA
BGLB002267	PMZ_0044684-RA
BGLB002267	PMZ_0015096-RA
BGLB002267	PMZ_0045919-RA
BGLB002267	PMZ_0045920-RA
BGLB002275	PMZ_0048898-RA
BGLB002288	PMZ_0005595-RA
BGLB002288	PMZ_0006211-RA
BGLB002288	PMZ_0035254-RA
BGLB002288	PMZ_0029578-RA
BGLB002299	PMZ_0007560-RA
BGLB002299	PMZ_0006997-RA
BGLB002316	PMZ_0032649-RA
BGLB002316	PMZ_0042798-RA
BGLB002316	PMZ_0026021-RA
BGLB002316	PMZ_0013567-RA
BGLB002318	PMZ_0004483-RA
BGLB002318	PMZ_0002865-RA
BGLB002318	PMZ_0038655-RA
BGLB002318	PMZ_0041592-RA
BGLB002321	PMZ_0009565-RA
BGLB002322	PMZ_0037403-RA
BGLB002323	PMZ_0040120-RA
BGLB002323	PMZ_0047272-RA
BGLB002325	PMZ_0008796-RA
BGLB002326	PMZ_0017220-RA
BGLB002326	PMZ_0044792-RA
BGLB002336	PMZ_0048145-RA
BGLB002336	PMZ_0046079-RA
BGLB002336	PMZ_0048825-RA
BGLB002358	PMZ_0006547-RA
BGLB002358	PMZ_0041215-RA
BGLB002358	PMZ_0046464-RA
BGLB002359	PMZ_0027709-RA
BGLB002359	PMZ_0043908-RA
BGLB002359	PMZ_0042107-RA
BGLB002359	PMZ_0038121-RA
BGLB002366	PMZ_0036820-RA
BGLB002366	PMZ_0035992-RA
BGLB002366	PMZ_0048265-RA
BGLB002366	PMZ_0019638-RA
BGLB002367	PMZ_0032979-RA
BGLB002367	PMZ_0041396-RA
BGLB002367	PMZ_0029473-RA
BGLB002367	PMZ_0018568-RA
BGLB002369	PMZ_0035104-RA
BGLB002369	PMZ_0032075-RA
BGLB002369	PMZ_0041350-RA
BGLB002377	PMZ_0043458-RA
BGLB002377	PMZ_0033342-RA
BGLB002377	PMZ_0038970-RA
BGLB002377	PMZ_0003168-RA
BGLB002379	PMZ_0040995-RA
BGLB002379	PMZ_0034356-RA
BGLB002388	PMZ_0036599-RA
BGLB002388	PMZ_0039121-RA
BGLB002388	PMZ_0027796-RA
BGLB002388	PMZ_0042312-RA
BGLB002393	PMZ_0040015-RA
BGLB002393	PMZ_0038192-RA
BGLB002393	PMZ_0032949-RA
BGLB002393	PMZ_0041312-RA
BGLB002396	PMZ_0040847-RA
BGLB002396	PMZ_0032120-RA
BGLB002396	PMZ_0031657-RA
BGLB002396	PMZ_0041047-RA
BGLB002397	PMZ_0042670-RA
BGLB002397	PMZ_0038390-RA
BGLB002397	PMZ_0033193-RA
BGLB002397	PMZ_0034919-RA
BGLB002412	PMZ_0042378-RA
BGLB002412	PMZ_0019539-RA
BGLB002412	PMZ_0047824-RA
BGLB002412	PMZ_0044154-RA
BGLB002416	PMZ_0042409-RA
BGLB002416	PMZ_0014390-RA
BGLB002416	PMZ_0016290-RA
BGLB002432	PMZ_0046124-RA
BGLB002436	PMZ_0006324-RA
BGLB002436	PMZ_0000237-RA
BGLB002436	PMZ_0043730-RA
BGLB002436	PMZ_0048517-RA
BGLB002441	PMZ_0029567-RA
BGLB002441	PMZ_0040879-RA
BGLB002441	PMZ_0047399-RA
BGLB002457	PMZ_0026203-RA
BGLB002457	PMZ_0001855-RA
BGLB002457	PMZ_0041023-RA
BGLB002457	PMZ_0032048-RA
BGLB002462	PMZ_0015317-RA
BGLB002470	PMZ_0029957-RA
BGLB002470	PMZ_0041500-RA
BGLB002470	PMZ_0043757-RA
BGLB002470	PMZ_0044819-RA
BGLB002473	PMZ_0031387-RA
BGLB002473	PMZ_0032779-RA
BGLB002473	PMZ_0029018-RA
BGLB002473	PMZ_0045079-RA
BGLB002476	PMZ_0044125-RA
BGLB002476	PMZ_0042636-RA
BGLB002476	PMZ_0041548-RA
BGLB002480	PMZ_0008776-RA
BGLB002480	PMZ_0017787-RA
BGLB002480	PMZ_0042444-RA
BGLB002480	PMZ_0034536-RA
BGLB002482	PMZ_0012734-RA
BGLB002482	PMZ_0018897-RA
BGLB002482	PMZ_0041678-RA
BGLB002487	PMZ_0045337-RA
BGLB002487	PMZ_0047613-RA
BGLB002487	PMZ_0041044-RA
BGLB002487	PMZ_0035021-RA
BGLB002494	PMZ_0047536-RA
BGLB002495	PMZ_0028245-RA
BGLB002495	PMZ_0011037-RA
BGLB002495	PMZ_0011181-RA
BGLB002495	PMZ_0013550-RA
BGLB002498	PMZ_0046038-RA
BGLB002511	PMZ_0043409-RA
BGLB002512	PMZ_0033905-RA
BGLB002538	PMZ_0030542-RA
BGLB002538	PMZ_0002139-RA
BGLB002538	PMZ_0012499-RA
BGLB002538	PMZ_0046014-RA
BGLB002540	PMZ_0043863-RA
BGLB002558	PMZ_0031028-RA
BGLB002558	PMZ_0001131-RA
BGLB002558	PMZ_0043347-RA
BGLB002558	PMZ_0042699-RA
BGLB002564	PMZ_0048151-RA
BGLB002564	PMZ_0027432-RA
BGLB002564	PMZ_0048584-RA
BGLB002564	PMZ_0048585-RA
BGLB002566	PMZ_0018702-RA
BGLB002566	PMZ_0045567-RA
BGLB002566	PMZ_0030198-RA
BGLB002566	PMZ_0046550-RA
BGLB002571	PMZ_0044344-RA
BGLB002571	PMZ_0043914-RA
BGLB002582	PMZ_0040720-RA
BGLB002582	PMZ_0032320-RA
BGLB002585	PMZ_0011247-RA
BGLB002585	PMZ_0018758-RA
BGLB002585	PMZ_0046234-RA
BGLB002588	PMZ_0035108-RA
BGLB002588	PMZ_0038899-RA
BGLB002588	PMZ_0047979-RA
BGLB002589	PMZ_0029264-RA
BGLB002589	PMZ_0035630-RA
BGLB002589	PMZ_0044135-RA
BGLB002590	PMZ_0029881-RA
BGLB002590	PMZ_0018354-RA
BGLB002590	PMZ_0031422-RA
BGLB002590	PMZ_0039126-RA
BGLB002591	PMZ_0020789-RA
BGLB002591	PMZ_0043569-RA
BGLB002591	PMZ_0046895-RA
BGLB002602	PMZ_0026948-RA
BGLB002602	PMZ_0019911-RA
BGLB002602	PMZ_0047262-RA
BGLB002602	PMZ_0047830-RA
BGLB002605	PMZ_0028220-RA
BGLB002605	PMZ_0034444-RA
BGLB002605	PMZ_0043835-RA
BGLB002605	PMZ_0044591-RA
BGLB002622	PMZ_0041252-RA
BGLB002622	PMZ_0002103-RA
BGLB002622	PMZ_0031552-RA
BGLB002622	PMZ_0001684-RA
BGLB002625	PMZ_0035155-RA
BGLB002625	PMZ_0019915-RA
BGLB002625	PMZ_0044255-RA
BGLB002625	PMZ_0018032-RA
BGLB002626	PMZ_0048359-RA
BGLB002626	PMZ_0035812-RA
BGLB002635	PMZ_0045822-RA
BGLB002635	PMZ_0016585-RA
BGLB002635	PMZ_0004081-RA
BGLB002635	PMZ_0045823-RA
BGLB002645	PMZ_0041025-RA
BGLB002646	PMZ_0047632-RA
BGLB002646	PMZ_0038660-RA
BGLB002646	PMZ_0019333-RA
BGLB002655	PMZ_0010529-RA
BGLB002655	PMZ_0007062-RA
BGLB002655	PMZ_0045182-RA
BGLB002655	PMZ_0040457-RA
BGLB002660	PMZ_0006234-RA
BGLB002660	PMZ_0020152-RA
BGLB002660	PMZ_0024111-RA
BGLB002660	PMZ_0046143-RA
BGLB002663	PMZ_0005879-RA
BGLB002663	PMZ_0048975-RA
BGLB002663	PMZ_0047465-RA
BGLB002663	PMZ_0047916-RA
BGLB002664	PMZ_0040177-RA
BGLB002664	PMZ_0030478-RA
BGLB002664	PMZ_0036241-RA
BGLB002666	PMZ_0044705-RA
BGLB002666	PMZ_0034000-RA
BGLB002666	PMZ_0036245-RA
BGLB002666	PMZ_0047630-RA
BGLB002677	PMZ_0015409-RA
BGLB002678	PMZ_0020590-RA
BGLB002678	PMZ_0019729-RA
BGLB002678	PMZ_0010624-RA
BGLB002678	PMZ_0047520-RA
BGLB002693	PMZ_0008436-RA
BGLB002693	PMZ_0048836-RA
BGLB002693	PMZ_0031646-RA
BGLB002693	PMZ_0031648-RA
BGLB002698	PMZ_0030180-RA
BGLB002698	PMZ_0041988-RA
BGLB002698	PMZ_0042894-RA
BGLB002699	PMZ_0030183-RA
BGLB002699	PMZ_0030177-RA
BGLB002699	PMZ_0043133-RA
BGLB002699	PMZ_0030181-RA
BGLB002711	PMZ_0032000-RA
BGLB002711	PMZ_0040086-RA
BGLB002711	PMZ_0044164-RA
BGLB002711	PMZ_0043665-RA
BGLB002713	PMZ_0043739-RA
BGLB002713	PMZ_0034712-RA
BGLB002713	PMZ_0043740-RA
BGLB002713	PMZ_0047058-RA
BGLB002718	PMZ_0029700-RA
BGLB002718	PMZ_0013610-RA
BGLB002718	PMZ_0042603-RA
BGLB002718	PMZ_0048218-RA
BGLB002721	PMZ_0048370-RA
BGLB002721	PMZ_0047774-RA
BGLB002722	PMZ_0041061-RA
BGLB002722	PMZ_0029780-RA
BGLB002722	PMZ_0031413-RA
BGLB002722	PMZ_0048635-RA
BGLB002725	PMZ_0011567-RA
BGLB002725	PMZ_0017582-RA
BGLB002725	PMZ_0030383-RA
BGLB002725	PMZ_0038133-RA
BGLB002732	PMZ_0028680-RA
BGLB002738	PMZ_0003952-RA
BGLB002738	PMZ_0042989-RA
BGLB002738	PMZ_0045086-RA
BGLB002738	PMZ_0044160-RA
BGLB002744	PMZ_0048351-RA
BGLB002744	PMZ_0044294-RA
BGLB002751	PMZ_0042222-RA
BGLB002751	PMZ_0035857-RA
BGLB002751	PMZ_0043717-RA
BGLB002753	PMZ_0031559-RA
BGLB002753	PMZ_0030463-RA
BGLB002753	PMZ_0018337-RA
BGLB002754	PMZ_0012671-RA
BGLB002754	PMZ_0017801-RA
BGLB002754	PMZ_0017601-RA
BGLB002754	PMZ_0045120-RA
BGLB002755	PMZ_0000492-RA
BGLB002755	PMZ_0043149-RA
BGLB002755	PMZ_0033756-RA
BGLB002755	PMZ_0001016-RA
BGLB002762	PMZ_0042518-RA
BGLB002762	PMZ_0037039-RA
BGLB002762	PMZ_0040152-RA
BGLB002762	PMZ_0038725-RA
BGLB002763	PMZ_0048243-RA
BGLB002763	PMZ_0044864-RA
BGLB002763	PMZ_0044522-RA
BGLB002763	PMZ_0047370-RA
BGLB002796	PMZ_0044896-RA
BGLB002798	PMZ_0048222-RA
BGLB002798	PMZ_0034616-RA
BGLB002800	PMZ_0026603-RA
BGLB002800	PMZ_0034339-RA
BGLB002800	PMZ_0045082-RA
BGLB002800	PMZ_0030648-RA
BGLB002803	PMZ_0044334-RA
BGLB002803	PMZ_0022093-RA
BGLB002803	PMZ_0028701-RA
BGLB002803	PMZ_0003421-RA
BGLB002804	PMZ_0043869-RA
BGLB002804	PMZ_0016840-RA
BGLB002804	PMZ_0035335-RA
BGLB002804	PMZ_0029119-RA
BGLB002805	PMZ_0023231-RA
BGLB002807	PMZ_0030488-RA
BGLB002807	PMZ_0012359-RA
BGLB002807	PMZ_0041190-RA
BGLB002807	PMZ_0044295-RA
BGLB002817	PMZ_0044501-RA
BGLB002817	PMZ_0039279-RA
BGLB002817	PMZ_0041149-RA
BGLB002817	PMZ_0042199-RA
BGLB002819	PMZ_0047005-RA
BGLB002823	PMZ_0042418-RA
BGLB002823	PMZ_0012036-RA
BGLB002823	PMZ_0042417-RA
BGLB002823	PMZ_0048242-RA
BGLB002847	PMZ_0047964-RA
BGLB002849	PMZ_0043630-RA
BGLB002849	PMZ_0048893-RA
BGLB002851	PMZ_0013183-RA
BGLB002851	PMZ_0033417-RA
BGLB002860	PMZ_0003963-RA
BGLB002860	PMZ_0001234-RA
BGLB002870	PMZ_0003514-RA
BGLB002870	PMZ_0042018-RA
BGLB002870	PMZ_0048951-RA
BGLB002870	PMZ_0040336-RA
BGLB002887	PMZ_0022943-RA
BGLB002887	PMZ_0033226-RA
BGLB002887	PMZ_0027598-RA
BGLB002887	PMZ_0023961-RA
BGLB002935	PMZ_0043499-RA
BGLB002935	PMZ_0030418-RA
BGLB002935	PMZ_0028687-RA
BGLB002935	PMZ_0042235-RA
BGLB002936	PMZ_0038778-RA
BGLB002936	PMZ_0038819-RA
BGLB002936	PMZ_0037766-RA
BGLB002936	PMZ_0038082-RA
BGLB002943	PMZ_0037729-RA
BGLB002943	PMZ_0047690-RA
BGLB002943	PMZ_0048467-RA
BGLB002943	PMZ_0048909-RA
BGLB002962	PMZ_0037755-RA
BGLB002963	PMZ_0032398-RA
BGLB002963	PMZ_0043588-RA
BGLB002963	PMZ_0047002-RA
BGLB002963	PMZ_0026961-RA
BGLB002964	PMZ_0002628-RA
BGLB002968	PMZ_0002540-RA
BGLB002968	PMZ_0014019-RA
BGLB002968	PMZ_0045794-RA
BGLB002968	PMZ_0045795-RA
BGLB002970	PMZ_0009915-RA
BGLB002977	PMZ_0035010-RA
BGLB002977	PMZ_0034977-RA
BGLB002977	PMZ_0009101-RA
BGLB002978	PMZ_0043639-RA
BGLB002978	PMZ_0045716-RA
BGLB002978	PMZ_0042337-RA
BGLB002978	PMZ_0033104-RA
BGLB002985	PMZ_0046135-RA
BGLB002985	PMZ_0033547-RA
BGLB002985	PMZ_0026771-RA
BGLB002996	PMZ_0027091-RA
BGLB003013	PMZ_0010380-RA
BGLB003013	PMZ_0040290-RA
BGLB003013	PMZ_0045792-RA
BGLB003013	PMZ_0045525-RA
BGLB003017	PMZ_0042712-RA
BGLB003017	PMZ_0037198-RA
BGLB003017	PMZ_0043913-RA
BGLB003032	PMZ_0000462-RA
BGLB003032	PMZ_0021128-RA
BGLB003032	PMZ_0026936-RA
BGLB003032	PMZ_0043718-RA
BGLB003035	PMZ_0018899-RA
BGLB003035	PMZ_0045896-RA
BGLB003035	PMZ_0043732-RA
BGLB003037	PMZ_0028237-RA
BGLB003058	PMZ_0048234-RA
BGLB003058	PMZ_0033184-RA
BGLB003058	PMZ_0041467-RA
BGLB003058	PMZ_0037893-RA
BGLB003059	PMZ_0044079-RA
BGLB003059	PMZ_0042282-RA
BGLB003082	PMZ_0044071-RA
BGLB003082	PMZ_0043765-RA
BGLB003082	PMZ_0039294-RA
BGLB003089	PMZ_0009795-RA
BGLB003089	PMZ_0017606-RA
BGLB003089	PMZ_0029216-RA
BGLB003089	PMZ_0044257-RA
BGLB003093	PMZ_0038062-RA
BGLB003100	PMZ_0037389-RA
BGLB003100	PMZ_0047081-RA
BGLB003100	PMZ_0030239-RA
BGLB003102	PMZ_0041261-RA
BGLB003102	PMZ_0042129-RA
BGLB003102	PMZ_0040975-RA
BGLB003102	PMZ_0043754-RA
BGLB003106	PMZ_0044131-RA
BGLB003106	PMZ_0044132-RA
BGLB003106	PMZ_0033088-RA
BGLB003106	PMZ_0033620-RA
BGLB003118	PMZ_0044483-RA
BGLB003118	PMZ_0040496-RA
BGLB003118	PMZ_0044913-RA
BGLB003119	PMZ_0031676-RA
BGLB003119	PMZ_0016847-RA
BGLB003119	PMZ_0040439-RA
BGLB003119	PMZ_0032682-RA
BGLB003123	PMZ_0041612-RA
BGLB003123	PMZ_0034697-RA
BGLB003132	PMZ_0044068-RA
BGLB003132	PMZ_0009535-RA
BGLB003132	PMZ_0033974-RA
BGLB003132	PMZ_0042233-RA
BGLB003136	PMZ_0009507-RA
BGLB003136	PMZ_0045236-RA
BGLB003136	PMZ_0045786-RA
BGLB003136	PMZ_0035620-RA
BGLB003138	PMZ_0007986-RA
BGLB003138	PMZ_0047284-RA
BGLB003138	PMZ_0030966-RA
BGLB003138	PMZ_0017478-RA
BGLB003142	PMZ_0041646-RA
BGLB003142	PMZ_0042189-RA
BGLB003142	PMZ_0000863-RA
BGLB003163	PMZ_0038679-RA
BGLB003163	PMZ_0042419-RA
BGLB003163	PMZ_0028969-RA
BGLB003163	PMZ_0036255-RA
BGLB003164	PMZ_0046159-RA
BGLB003164	PMZ_0044609-RA
BGLB003164	PMZ_0029972-RA
BGLB003165	PMZ_0018240-RA
BGLB003165	PMZ_0043879-RA
BGLB003165	PMZ_0041568-RA
BGLB003165	PMZ_0047695-RA
BGLB003187	PMZ_0043181-RA
BGLB003187	PMZ_0030257-RA
BGLB003187	PMZ_0042963-RA
BGLB003187	PMZ_0044848-RA
BGLB003194	PMZ_0043136-RA
BGLB003194	PMZ_0031104-RA
BGLB003194	PMZ_0034058-RA
BGLB003194	PMZ_0046354-RA
BGLB003195	PMZ_0008490-RA
BGLB003195	PMZ_0027715-RA
BGLB003199	PMZ_0034716-RA
BGLB003199	PMZ_0037586-RA
BGLB003201	PMZ_0008695-RA
BGLB003201	PMZ_0007326-RA
BGLB003201	PMZ_0045401-RA
BGLB003201	PMZ_0046228-RA
BGLB003214	PMZ_0026696-RA
BGLB003215	PMZ_0012381-RA
BGLB003215	PMZ_0035043-RA
BGLB003215	PMZ_0048901-RA
BGLB003223	PMZ_0006451-RA
BGLB003223	PMZ_0026062-RA
BGLB003223	PMZ_0006215-RA
BGLB003223	PMZ_0045232-RA
BGLB003224	PMZ_0014919-RA
BGLB003224	PMZ_0031918-RA
BGLB003224	PMZ_0028814-RA
BGLB003224	PMZ_0033215-RA
BGLB003231	PMZ_0000459-RA
BGLB003238	PMZ_0045972-RA
BGLB003238	PMZ_0032127-RA
BGLB003238	PMZ_0046290-RA
BGLB003238	PMZ_0033511-RA
BGLB003246	PMZ_0031597-RA
BGLB003246	PMZ_0015612-RA
BGLB003246	PMZ_0002078-RA
BGLB003246	PMZ_0009037-RA
BGLB003261	PMZ_0028735-RA
BGLB003261	PMZ_0010587-RA
BGLB003261	PMZ_0045018-RA
BGLB003261	PMZ_0010796-RA
BGLB003270	PMZ_0022152-RA
BGLB003270	PMZ_0042772-RA
BGLB003274	PMZ_0032508-RA
BGLB003274	PMZ_0030671-RA
BGLB003274	PMZ_0015279-RA
BGLB003274	PMZ_0031183-RA
BGLB003279	PMZ_0045077-RA
BGLB003279	PMZ_0036286-RA
BGLB003283	PMZ_0035291-RA
BGLB003283	PMZ_0013033-RA
BGLB003286	PMZ_0045280-RA
BGLB003286	PMZ_0033077-RA
BGLB003286	PMZ_0048689-RA
BGLB003288	PMZ_0034654-RA
BGLB003288	PMZ_0003362-RA
BGLB003289	PMZ_0004830-RA
BGLB003289	PMZ_0047970-RA
BGLB003289	PMZ_0041161-RA
BGLB003289	PMZ_0043279-RA
BGLB003291	PMZ_0047097-RA
BGLB003291	PMZ_0030331-RA
BGLB003291	PMZ_0036166-RA
BGLB003291	PMZ_0002716-RA
BGLB003293	PMZ_0027281-RA
BGLB003293	PMZ_0013615-RA
BGLB003293	PMZ_0043964-RA
BGLB003293	PMZ_0042335-RA
BGLB003294	PMZ_0030396-RA
BGLB003294	PMZ_0032712-RA
BGLB003294	PMZ_0034091-RA
BGLB003294	PMZ_0042588-RA
BGLB003296	PMZ_0004568-RA
BGLB003296	PMZ_0045586-RA
BGLB003296	PMZ_0032442-RA
BGLB003296	PMZ_0035374-RA
BGLB003302	PMZ_0033960-RA
BGLB003302	PMZ_0045373-RA
BGLB003304	PMZ_0040721-RA
BGLB003304	PMZ_0007890-RA
BGLB003309	PMZ_0042587-RA
BGLB003309	PMZ_0041852-RA
BGLB003309	PMZ_0042041-RA
BGLB003309	PMZ_0032061-RA
BGLB003316	PMZ_0030623-RA
BGLB003316	PMZ_0032910-RA
BGLB003316	PMZ_0038901-RA
BGLB003316	PMZ_0035978-RA
BGLB003317	PMZ_0029468-RA
BGLB003317	PMZ_0043721-RA
BGLB003326	PMZ_0022374-RA
BGLB003326	PMZ_0031571-RA
BGLB003326	PMZ_0045273-RA
BGLB003326	PMZ_0003035-RA
BGLB003343	PMZ_0003686-RA
BGLB003343	PMZ_0047595-RA
BGLB003343	PMZ_0045942-RA
BGLB003346	PMZ_0040770-RA
BGLB003346	PMZ_0026606-RA
BGLB003346	PMZ_0044335-RA
BGLB003351	PMZ_0026733-RA
BGLB003351	PMZ_0028851-RA
BGLB003351	PMZ_0040555-RA
BGLB003351	PMZ_0046920-RA
BGLB003353	PMZ_0012337-RA
BGLB003353	PMZ_0011709-RA
BGLB003353	PMZ_0014735-RA
BGLB003353	PMZ_0041627-RA
BGLB003356	PMZ_0043122-RA
BGLB003356	PMZ_0031063-RA
BGLB003356	PMZ_0016332-RA
BGLB003356	PMZ_0046300-RA
BGLB003358	PMZ_0027514-RA
BGLB003358	PMZ_0028646-RA
BGLB003358	PMZ_0048238-RA
BGLB003358	PMZ_0029655-RA
BGLB003363	PMZ_0044239-RA
BGLB003363	PMZ_0015058-RA
BGLB003363	PMZ_0004159-RA
BGLB003363	PMZ_0033934-RA
BGLB003376	PMZ_0011774-RA
BGLB003376	PMZ_0030641-RA
BGLB003376	PMZ_0042630-RA
BGLB003376	PMZ_0046396-RA
BGLB003377	PMZ_0045754-RA
BGLB003377	PMZ_0042004-RA
BGLB003378	PMZ_0008920-RA
BGLB003378	PMZ_0036055-RA
BGLB003378	PMZ_0044744-RA
BGLB003378	PMZ_0041431-RA
BGLB003379	PMZ_0040131-RA
BGLB003390	PMZ_0011821-RA
BGLB003390	PMZ_0015524-RA
BGLB003390	PMZ_0020064-RA
BGLB003390	PMZ_0001162-RA
BGLB003397	PMZ_0038002-RA
BGLB003397	PMZ_0047569-RA
BGLB003397	PMZ_0045707-RA
BGLB003397	PMZ_0006692-RA
BGLB003398	PMZ_0038986-RA
BGLB003398	PMZ_0048656-RA
BGLB003398	PMZ_0002194-RA
BGLB003398	PMZ_0003668-RA
BGLB003407	PMZ_0048943-RA
BGLB003432	PMZ_0029900-RA
BGLB003432	PMZ_0046846-RA
BGLB003445	PMZ_0035926-RA
BGLB003445	PMZ_0027247-RA
BGLB003448	PMZ_0017707-RA
BGLB003448	PMZ_0047499-RA
BGLB003448	PMZ_0038234-RA
BGLB003448	PMZ_0048966-RA
BGLB003450	PMZ_0004865-RA
BGLB003450	PMZ_0040025-RA
BGLB003450	PMZ_0033534-RA
BGLB003450	PMZ_0010193-RA
BGLB003451	PMZ_0040124-RA
BGLB003451	PMZ_0000998-RA
BGLB003451	PMZ_0044236-RA
BGLB003468	PMZ_0002570-RA
BGLB003468	PMZ_0028916-RA
BGLB003468	PMZ_0028365-RA
BGLB003468	PMZ_0041319-RA
BGLB003476	PMZ_0003669-RA
BGLB003476	PMZ_0037605-RA
BGLB003476	PMZ_0009553-RA
BGLB003476	PMZ_0017277-RA
BGLB003482	PMZ_0002005-RA
BGLB003482	PMZ_0026741-RA
BGLB003482	PMZ_0030401-RA
BGLB003482	PMZ_0040690-RA
BGLB003483	PMZ_0011133-RA
BGLB003483	PMZ_0041954-RA
BGLB003483	PMZ_0041461-RA
BGLB003491	PMZ_0002443-RA
BGLB003491	PMZ_0029760-RA
BGLB003492	PMZ_0030455-RA
BGLB003492	PMZ_0046925-RA
BGLB003493	PMZ_0045477-RA
BGLB003493	PMZ_0003781-RA
BGLB003493	PMZ_0040167-RA
BGLB003493	PMZ_0040726-RA
BGLB003498	PMZ_0023490-RA
BGLB003498	PMZ_0001259-RA
BGLB003503	PMZ_0021213-RA
BGLB003508	PMZ_0030873-RA
BGLB003508	PMZ_0048293-RA
BGLB003520	PMZ_0006169-RA
BGLB003520	PMZ_0046562-RA
BGLB003520	PMZ_0043678-RA
BGLB003520	PMZ_0034881-RA
BGLB003521	PMZ_0040502-RA
BGLB003521	PMZ_0041001-RA
BGLB003521	PMZ_0026085-RA
BGLB003521	PMZ_0040762-RA
BGLB003523	PMZ_0042260-RA
BGLB003524	PMZ_0045146-RA
BGLB003524	PMZ_0030821-RA
BGLB003524	PMZ_0020732-RA
BGLB003524	PMZ_0005663-RA
BGLB003526	PMZ_0005387-RA
BGLB003526	PMZ_0032763-RA
BGLB003526	PMZ_0027316-RA
BGLB003526	PMZ_0040458-RA
BGLB003530	PMZ_0018869-RA
BGLB003533	PMZ_0043017-RA
BGLB003533	PMZ_0043062-RA
BGLB003533	PMZ_0010142-RA
BGLB003533	PMZ_0046625-RA
BGLB003547	PMZ_0046089-RA
BGLB003547	PMZ_0040945-RA
BGLB003547	PMZ_0047745-RA
BGLB003550	PMZ_0031455-RA
BGLB003550	PMZ_0030287-RA
BGLB003550	PMZ_0029081-RA
BGLB003550	PMZ_0023136-RA
BGLB003554	PMZ_0006722-RA
BGLB003560	PMZ_0041509-RA
BGLB003563	PMZ_0042527-RA
BGLB003563	PMZ_0030437-RA
BGLB003565	PMZ_0011729-RA
BGLB003565	PMZ_0046157-RA
BGLB003565	PMZ_0029258-RA
BGLB003565	PMZ_0032721-RA
BGLB003566	PMZ_0008726-RA
BGLB003566	PMZ_0016975-RA
BGLB003566	PMZ_0035872-RA
BGLB003566	PMZ_0016748-RA
BGLB003567	PMZ_0029211-RA
BGLB003567	PMZ_0041883-RA
BGLB003567	PMZ_0033103-RA
BGLB003567	PMZ_0041719-RA
BGLB003569	PMZ_0011426-RA
BGLB003569	PMZ_0040741-RA
BGLB003569	PMZ_0027692-RA
BGLB003569	PMZ_0022410-RA
BGLB003583	PMZ_0001032-RA
BGLB003583	PMZ_0026386-RA
BGLB003583	PMZ_0038821-RA
BGLB003585	PMZ_0019687-RA
BGLB003585	PMZ_0045958-RA
BGLB003585	PMZ_0046306-RA
BGLB003585	PMZ_0037271-RA
BGLB003604	PMZ_0044204-RA
BGLB003604	PMZ_0042035-RA
BGLB003604	PMZ_0035811-RA
BGLB003604	PMZ_0008356-RA
BGLB003614	PMZ_0042939-RA
BGLB003634	PMZ_0040276-RA
BGLB003634	PMZ_0030638-RA
BGLB003634	PMZ_0048110-RA
BGLB003634	PMZ_0006934-RA
BGLB003636	PMZ_0002273-RA
BGLB003636	PMZ_0041393-RA
BGLB003636	PMZ_0047518-RA
BGLB003636	PMZ_0017575-RA
BGLB003638	PMZ_0031430-RA
BGLB003638	PMZ_0043536-RA
BGLB003638	PMZ_0043537-RA
BGLB003638	PMZ_0027069-RA
BGLB003639	PMZ_0040601-RA
BGLB003639	PMZ_0014654-RA
BGLB003639	PMZ_0039063-RA
BGLB003653	PMZ_0041649-RA
BGLB003653	PMZ_0041781-RA
BGLB003653	PMZ_0019327-RA
BGLB003656	PMZ_0002941-RB
BGLB003657	PMZ_0034793-RA
BGLB003657	PMZ_0041742-RA
BGLB003657	PMZ_0006057-RA
BGLB003657	PMZ_0040520-RA
BGLB003661	PMZ_0048574-RA
BGLB003684	PMZ_0015068-RA
BGLB003684	PMZ_0015261-RA
BGLB003693	PMZ_0047441-RA
BGLB003693	PMZ_0038746-RA
BGLB003693	PMZ_0038815-RA
BGLB003693	PMZ_0047544-RA
BGLB003695	PMZ_0045992-RA
BGLB003696	PMZ_0000155-RA
BGLB003696	PMZ_0044822-RA
BGLB003696	PMZ_0047609-RA
BGLB003696	PMZ_0040941-RA
BGLB003697	PMZ_0032385-RA
BGLB003697	PMZ_0032723-RA
BGLB003703	PMZ_0034971-RA
BGLB003705	PMZ_0046054-RA
BGLB003705	PMZ_0031874-RA
BGLB003705	PMZ_0040064-RA
BGLB003705	PMZ_0029048-RA
BGLB003708	PMZ_0026299-RA
BGLB003708	PMZ_0028684-RA
BGLB003708	PMZ_0006950-RA
BGLB003708	PMZ_0030848-RA
BGLB003718	PMZ_0016490-RA
BGLB003718	PMZ_0030955-RA
BGLB003718	PMZ_0038348-RA
BGLB003718	PMZ_0004583-RA
BGLB003725	PMZ_0031027-RA
BGLB003725	PMZ_0047025-RA
BGLB003725	PMZ_0007911-RA
BGLB003726	PMZ_0029667-RA
BGLB003726	PMZ_0027011-RA
BGLB003726	PMZ_0046153-RA
BGLB003726	PMZ_0013239-RA
BGLB003727	PMZ_0046748-RA
BGLB003727	PMZ_0046747-RA
BGLB003727	PMZ_0045088-RA
BGLB003727	PMZ_0030743-RA
BGLB003730	PMZ_0026335-RA
BGLB003730	PMZ_0046620-RA
BGLB003730	PMZ_0031936-RA
BGLB003730	PMZ_0041242-RA
BGLB003733	PMZ_0045154-RA
BGLB003733	PMZ_0046503-RA
BGLB003733	PMZ_0013214-RA
BGLB003733	PMZ_0046017-RA
BGLB003743	PMZ_0045358-RA
BGLB003743	PMZ_0045523-RA
BGLB003743	PMZ_0031258-RA
BGLB003743	PMZ_0047352-RA
BGLB003753	PMZ_0034463-RA
BGLB003753	PMZ_0035387-RA
BGLB003753	PMZ_0007830-RA
BGLB003753	PMZ_0046307-RA
BGLB003770	PMZ_0044957-RA
BGLB003770	PMZ_0042553-RA
BGLB003770	PMZ_0011593-RA
BGLB003770	PMZ_0042552-RA
BGLB003796	PMZ_0030264-RA
BGLB003796	PMZ_0034535-RA
BGLB003796	PMZ_0041875-RA
BGLB003796	PMZ_0034747-RA
BGLB003797	PMZ_0040253-RA
BGLB003797	PMZ_0026780-RA
BGLB003807	PMZ_0041165-RA
BGLB003807	PMZ_0034614-RA
BGLB003807	PMZ_0034613-RA
BGLB003807	PMZ_0043995-RA
BGLB003811	PMZ_0029864-RA
BGLB003811	PMZ_0038982-RA
BGLB003811	PMZ_0041877-RA
BGLB003811	PMZ_0042124-RA
BGLB003814	PMZ_0045386-RA
BGLB003814	PMZ_0045387-RA
BGLB003814	PMZ_0038256-RA
BGLB003818	PMZ_0036079-RA
BGLB003819	PMZ_0019021-RA
BGLB003830	PMZ_0040385-RA
BGLB003830	PMZ_0045524-RA
BGLB003830	PMZ_0026472-RA
BGLB003836	PMZ_0031956-RA
BGLB003836	PMZ_0020928-RA
BGLB003836	PMZ_0048626-RA
BGLB003836	PMZ_0045862-RA
BGLB003851	PMZ_0032562-RA
BGLB003852	PMZ_0008858-RA
BGLB003852	PMZ_0011834-RA
BGLB003852	PMZ_0009826-RA
BGLB003852	PMZ_0016515-RA
BGLB003885	PMZ_0044517-RA
BGLB003885	PMZ_0048394-RA
BGLB003899	PMZ_0014143-RA
BGLB003899	PMZ_0021351-RA
BGLB003899	PMZ_0046113-RA
BGLB003899	PMZ_0047823-RA
BGLB003905	PMZ_0041464-RA
BGLB003905	PMZ_0042045-RA
BGLB003936	PMZ_0027536-RA
BGLB003936	PMZ_0004949-RA
BGLB003954	PMZ_0029077-RA
BGLB003954	PMZ_0039160-RA
BGLB003956	PMZ_0036821-RA
BGLB003956	PMZ_0036037-RA
BGLB003957	PMZ_0026720-RA
BGLB003957	PMZ_0021500-RA
BGLB003957	PMZ_0043240-RA
BGLB003957	PMZ_0048125-RA
BGLB003982	PMZ_0047733-RA
BGLB003982	PMZ_0045656-RA
BGLB004007	PMZ_0026724-RA
BGLB004007	PMZ_0029508-RA
BGLB004007	PMZ_0027159-RA
BGLB004007	PMZ_0030550-RA
BGLB004008	PMZ_0006539-RA
BGLB004008	PMZ_0004401-RA
BGLB004008	PMZ_0009376-RA
BGLB004008	PMZ_0041870-RA
BGLB004010	PMZ_0045496-RA
BGLB004010	PMZ_0041475-RA
BGLB004010	PMZ_0047537-RA
BGLB004034	PMZ_0046470-RA
BGLB004034	PMZ_0005127-RA
[truncated: 9,346 more rows]
