# Supplementary material for: Reconstruction of proto-vertebrate, proto-cyclostome and proto-gnathostome genomes provides new insights into early vertebrate evolution
Source: Nat Commun. 2021 Jul 23;12:4489. doi: 10.1038/s41467-021-24573-z (PMC8302630; doi:10.1038/s41467-021-24573-z)
Supplement: Supplementary file 4 — Supplementary Data 1 [file 41467_2021_24573_MOESM4_ESM.zip › SuppData1/orthologs/BOMMO-LETJA.txt]

BGIBMGA000001-TA	SINLEJ015812
BGIBMGA000002-TA	SINLEJ004265
BGIBMGA000002-TA	SINLEJ006956
BGIBMGA000002-TA	SINLEJ000478
BGIBMGA000012-TA	SINLEJ000901
BGIBMGA000016-TA	SINLEJ006526
BGIBMGA000019-TA	SINLEJ009331
BGIBMGA000025-TA	SINLEJ019346
BGIBMGA000025-TA	SINLEJ019353
BGIBMGA000029-TA	SINLEJ011923
BGIBMGA000030-TA	SINLEJ013876
BGIBMGA000030-TA	SINLEJ003393
BGIBMGA000031-TA	SINLEJ012428
BGIBMGA000032-TA	SINLEJ011907
BGIBMGA000032-TA	SINLEJ011908
BGIBMGA000033-TA	SINLEJ004520
BGIBMGA000033-TA	SINLEJ007956
BGIBMGA000034-TA	SINLEJ004493
BGIBMGA000055-TA	SINLEJ009194
BGIBMGA000057-TA	SINLEJ000921
BGIBMGA000060-TA	SINLEJ015206
BGIBMGA000060-TA	SINLEJ600484
BGIBMGA000060-TA	SINLEJ015207
BGIBMGA000060-TA	SINLEJ019201
BGIBMGA000061-TA	SINLEJ004303
BGIBMGA000062-TA	SINLEJ011931
BGIBMGA000062-TA	SINLEJ004243
BGIBMGA000063-TA	SINLEJ012080
BGIBMGA000064-TA	SINLEJ012020
BGIBMGA000065-TA	SINLEJ016010
BGIBMGA000066-TA	SINLEJ012289
BGIBMGA000067-TA	SINLEJ004784
BGIBMGA000069-TA	SINLEJ014440
BGIBMGA000069-TA	SINLEJ014439
BGIBMGA000072-TA	SINLEJ008482
BGIBMGA000072-TA	SINLEJ006773
BGIBMGA000072-TA	SINLEJ008481
BGIBMGA000074-TA	SINLEJ014668
BGIBMGA000078-TA	SINLEJ009014
BGIBMGA000078-TA	SINLEJ010950
BGIBMGA000078-TA	SINLEJ011751
BGIBMGA000080-TA	SINLEJ002006
BGIBMGA000080-TA	SINLEJ000786
BGIBMGA000081-TA	SINLEJ017328
BGIBMGA000081-TA	SINLEJ017332
BGIBMGA000082-TA	SINLEJ005040
BGIBMGA000082-TA	SINLEJ005041
BGIBMGA000083-TA	SINLEJ011815
BGIBMGA000083-TA	SINLEJ002871
BGIBMGA000084-TA	SINLEJ000678
BGIBMGA000084-TA	SINLEJ002188
BGIBMGA000084-TA	SINLEJ004393
BGIBMGA000084-TA	SINLEJ010756
BGIBMGA000085-TA	SINLEJ017358
BGIBMGA000085-TA	SINLEJ003788
BGIBMGA000086-TA	SINLEJ001473
BGIBMGA000086-TA	SINLEJ017284
BGIBMGA000086-TA	SINLEJ001479
BGIBMGA000086-TA	SINLEJ015309
BGIBMGA000090-TA	SINLEJ011825
BGIBMGA000090-TA	SINLEJ014895
BGIBMGA000091-TA	SINLEJ005028
BGIBMGA000091-TA	SINLEJ001967
BGIBMGA000091-TA	SINLEJ005027
BGIBMGA000091-TA	SINLEJ001968
BGIBMGA000092-TA	SINLEJ010397
BGIBMGA000092-TA	SINLEJ010396
BGIBMGA000097-TA	SINLEJ006083
BGIBMGA000097-TA	SINLEJ002066
BGIBMGA000097-TA	SINLEJ017762
BGIBMGA000097-TA	SINLEJ005081
BGIBMGA000101-TA	SINLEJ016706
BGIBMGA000103-TA	SINLEJ017084
BGIBMGA000103-TA	SINLEJ003835
BGIBMGA000103-TA	SINLEJ002093
BGIBMGA000104-TA	SINLEJ019115
BGIBMGA000107-TA	SINLEJ002149
BGIBMGA000107-TA	SINLEJ001103
BGIBMGA000109-TA	SINLEJ017153
BGIBMGA000109-TA	SINLEJ001914
BGIBMGA000109-TA	SINLEJ017589
BGIBMGA000109-TA	SINLEJ006073
BGIBMGA000110-TA	SINLEJ001856
BGIBMGA000110-TA	SINLEJ015395
BGIBMGA000110-TA	SINLEJ014921
BGIBMGA000111-TA	SINLEJ018009
BGIBMGA000111-TA	SINLEJ018007
BGIBMGA000111-TA	SINLEJ018062
BGIBMGA000114-TA	SINLEJ001977
BGIBMGA000114-TA	SINLEJ003833
BGIBMGA000114-TA	SINLEJ000883
BGIBMGA000115-TA	SINLEJ600274
BGIBMGA000117-TA	SINLEJ002169
BGIBMGA000119-TA	SINLEJ014616
BGIBMGA000120-TA	SINLEJ006572
BGIBMGA000121-TA	SINLEJ008695
BGIBMGA000123-TA	SINLEJ009766
BGIBMGA000127-TA	SINLEJ012174
BGIBMGA000128-TA	SINLEJ006679
BGIBMGA000128-TA	SINLEJ002947
BGIBMGA000129-TA	SINLEJ016207
BGIBMGA000132-TA	SINLEJ014477
BGIBMGA000132-TA	SINLEJ006086
BGIBMGA000132-TA	SINLEJ011748
BGIBMGA000132-TA	SINLEJ008726
BGIBMGA000136-TA	SINLEJ005066
BGIBMGA000136-TA	SINLEJ001045
BGIBMGA000136-TA	SINLEJ005988
BGIBMGA000136-TA	SINLEJ016909
BGIBMGA000137-TA	SINLEJ001044
BGIBMGA000137-TA	SINLEJ001873
BGIBMGA000138-TA	SINLEJ000371
BGIBMGA000140-TA	SINLEJ004999
BGIBMGA000140-TA	SINLEJ001894
BGIBMGA000144-TA	SINLEJ002172
BGIBMGA000144-TA	SINLEJ006089
BGIBMGA000144-TA	SINLEJ000992
BGIBMGA000144-TA	SINLEJ005133
BGIBMGA000147-TA	SINLEJ015746
BGIBMGA000148-TA	SINLEJ600054
BGIBMGA000149-TA	SINLEJ000711
BGIBMGA000150-TA	SINLEJ013560
BGIBMGA000150-TA	SINLEJ013562
BGIBMGA000152-TA	SINLEJ002072
BGIBMGA000152-TA	SINLEJ002071
BGIBMGA000152-TA	SINLEJ012410
BGIBMGA000152-TA	SINLEJ006061
BGIBMGA000154-TA	SINLEJ000767
BGIBMGA000154-TA	SINLEJ000646
BGIBMGA000154-TA	SINLEJ011826
BGIBMGA000155-TA	SINLEJ003375
BGIBMGA000156-TA	SINLEJ001137
BGIBMGA000157-TA	SINLEJ002903
BGIBMGA000157-TA	SINLEJ014767
BGIBMGA000158-TA	SINLEJ018240
BGIBMGA000163-TA	SINLEJ012195
BGIBMGA000164-TA	SINLEJ007161
BGIBMGA000164-TA	SINLEJ016878
BGIBMGA000164-TA	SINLEJ018854
BGIBMGA000167-TA	SINLEJ005013
BGIBMGA000167-TA	SINLEJ005014
BGIBMGA000173-TA	SINLEJ005925
BGIBMGA000174-TA	SINLEJ014771
BGIBMGA000175-TA	SINLEJ009059
BGIBMGA000175-TA	SINLEJ014770
BGIBMGA000175-TA	SINLEJ001206
BGIBMGA000175-TA	SINLEJ016768
BGIBMGA000177-TA	SINLEJ011241
BGIBMGA000178-TA	SINLEJ009061
BGIBMGA000178-TA	SINLEJ006984
BGIBMGA000178-TA	SINLEJ009060
BGIBMGA000180-TA	SINLEJ009048
BGIBMGA000180-TA	SINLEJ014772
BGIBMGA000180-TA	SINLEJ011655
BGIBMGA000181-TA	SINLEJ007062
BGIBMGA000181-TA	SINLEJ018606
BGIBMGA000184-TA	SINLEJ004113
BGIBMGA000186-TA	SINLEJ001561
BGIBMGA000187-TA	SINLEJ006553
BGIBMGA000187-TA	SINLEJ006552
BGIBMGA000188-TA	SINLEJ009273
BGIBMGA000189-TA	SINLEJ011122
BGIBMGA000198-TA	SINLEJ011342
BGIBMGA000198-TA	SINLEJ007378
BGIBMGA000200-TA	SINLEJ011165
BGIBMGA000200-TA	SINLEJ011164
BGIBMGA000200-TA	SINLEJ003226
BGIBMGA000204-TA	SINLEJ015914
BGIBMGA000204-TA	SINLEJ010770
BGIBMGA000204-TA	SINLEJ014857
BGIBMGA000204-TA	SINLEJ010769
BGIBMGA000205-TA	SINLEJ008037
BGIBMGA000205-TA	SINLEJ008038
BGIBMGA000206-TA	SINLEJ000433
BGIBMGA000206-TA	SINLEJ012142
BGIBMGA000206-TA	SINLEJ000791
BGIBMGA000206-TA	SINLEJ006114
BGIBMGA000207-TA	SINLEJ007892
BGIBMGA000207-TA	SINLEJ010871
BGIBMGA000207-TA	SINLEJ007710
BGIBMGA000207-TA	SINLEJ008362
BGIBMGA000209-TA	SINLEJ010872
BGIBMGA000209-TA	SINLEJ014255
BGIBMGA000209-TA	SINLEJ001824
BGIBMGA000209-TA	SINLEJ006115
BGIBMGA000215-TA	SINLEJ004461
BGIBMGA000215-TA	SINLEJ006321
BGIBMGA000219-TA	SINLEJ009545
BGIBMGA000220-TA	SINLEJ008026
BGIBMGA000222-TA	SINLEJ011324
BGIBMGA000222-TA	SINLEJ015165
BGIBMGA000229-TA	SINLEJ000190
BGIBMGA000229-TA	SINLEJ000187
BGIBMGA000231-TA	SINLEJ017030
BGIBMGA000231-TA	SINLEJ012478
BGIBMGA000231-TA	SINLEJ012479
BGIBMGA000234-TA	SINLEJ016499
BGIBMGA000234-TA	SINLEJ018783
BGIBMGA000235-TA	SINLEJ016500
BGIBMGA000236-TA	SINLEJ006104
BGIBMGA000236-TA	SINLEJ018994
BGIBMGA000236-TA	SINLEJ011656
BGIBMGA000236-TA	SINLEJ013763
BGIBMGA000237-TA	SINLEJ010669
BGIBMGA000237-TA	SINLEJ015456
BGIBMGA000237-TA	SINLEJ015455
BGIBMGA000237-TA	SINLEJ014980
BGIBMGA000238-TA	SINLEJ005217
BGIBMGA000238-TA	SINLEJ007668
BGIBMGA000240-TA	SINLEJ009508
BGIBMGA000241-TA	SINLEJ009509
BGIBMGA000241-TA	SINLEJ011412
BGIBMGA000241-TA	SINLEJ011414
BGIBMGA000241-TA	SINLEJ011413
BGIBMGA000242-TA	SINLEJ009510
BGIBMGA000242-TA	SINLEJ004293
BGIBMGA000242-TA	SINLEJ011410
BGIBMGA000242-TA	SINLEJ011408
BGIBMGA000243-TA	SINLEJ000329
BGIBMGA000244-TA	SINLEJ000012
BGIBMGA000286-TA	SINLEJ015397
BGIBMGA000287-TA	SINLEJ003292
BGIBMGA000288-TA	SINLEJ010285
BGIBMGA000288-TA	SINLEJ008860
BGIBMGA000290-TA	SINLEJ007293
BGIBMGA000290-TA	SINLEJ003760
BGIBMGA000290-TA	SINLEJ003759
BGIBMGA000292-TA	SINLEJ007307
BGIBMGA000293-TA	SINLEJ016833
BGIBMGA000295-TA	SINLEJ009999
BGIBMGA000295-TA	SINLEJ000143
BGIBMGA000295-TA	SINLEJ018409
BGIBMGA000295-TA	SINLEJ004192
BGIBMGA000298-TA	SINLEJ018869
BGIBMGA000301-TA	SINLEJ000302
BGIBMGA000301-TA	SINLEJ011914
BGIBMGA000301-TA	SINLEJ011915
BGIBMGA000301-TA	SINLEJ011913
BGIBMGA000302-TA	SINLEJ013690
BGIBMGA000302-TA	SINLEJ013689
BGIBMGA000302-TA	SINLEJ001755
BGIBMGA000302-TA	SINLEJ001754
BGIBMGA000303-TA	SINLEJ012569
BGIBMGA000303-TA	SINLEJ000142
BGIBMGA000303-TA	SINLEJ009973
BGIBMGA000305-TA	SINLEJ007001
BGIBMGA000305-TA	SINLEJ009968
BGIBMGA000305-TA	SINLEJ010028
BGIBMGA000307-TA	SINLEJ010606
BGIBMGA000307-TA	SINLEJ011924
BGIBMGA000307-TA	SINLEJ004426
BGIBMGA000307-TA	SINLEJ004427
BGIBMGA000308-TA	SINLEJ007285
BGIBMGA000308-TA	SINLEJ009519
BGIBMGA000308-TA	SINLEJ011484
BGIBMGA000308-TA	SINLEJ009520
BGIBMGA000309-TA	SINLEJ009517
BGIBMGA000309-TA	SINLEJ007283
BGIBMGA000310-TA	SINLEJ007372
BGIBMGA000310-TA	SINLEJ007373
BGIBMGA000312-TA	SINLEJ013526
BGIBMGA000312-TA	SINLEJ013530
BGIBMGA000313-TA	SINLEJ006612
BGIBMGA000313-TA	SINLEJ011817
BGIBMGA000316-TA	SINLEJ005529
BGIBMGA000319-TA	SINLEJ012753
BGIBMGA000319-TA	SINLEJ012752
BGIBMGA000319-TA	SINLEJ000129
BGIBMGA000319-TA	SINLEJ000150
BGIBMGA000320-TA	SINLEJ006026
BGIBMGA000320-TA	SINLEJ006025
BGIBMGA000320-TA	SINLEJ017263
BGIBMGA000321-TA	SINLEJ010514
BGIBMGA000321-TA	SINLEJ005996
BGIBMGA000322-TA	SINLEJ006929
BGIBMGA000322-TA	SINLEJ015291
BGIBMGA000322-TA	SINLEJ006052
BGIBMGA000322-TA	SINLEJ600338
BGIBMGA000323-TA	SINLEJ013585
BGIBMGA000338-TA	SINLEJ002867
BGIBMGA000339-TA	SINLEJ013707
BGIBMGA000349-TA	SINLEJ004078
BGIBMGA000351-TA	SINLEJ600321
BGIBMGA000351-TA	SINLEJ001381
BGIBMGA000351-TA	SINLEJ001380
BGIBMGA000351-TA	SINLEJ012936
BGIBMGA000353-TA	SINLEJ017959
BGIBMGA000353-TA	SINLEJ008019
BGIBMGA000353-TA	SINLEJ008018
BGIBMGA000353-TA	SINLEJ008017
BGIBMGA000354-TA	SINLEJ016413
BGIBMGA000354-TA	SINLEJ016461
BGIBMGA000354-TA	SINLEJ000925
BGIBMGA000354-TA	SINLEJ016824
BGIBMGA000355-TA	SINLEJ015086
BGIBMGA000358-TA	SINLEJ013592
BGIBMGA000358-TA	SINLEJ013460
BGIBMGA000358-TA	SINLEJ014263
BGIBMGA000359-TA	SINLEJ007669
BGIBMGA000362-TA	SINLEJ010468
BGIBMGA000364-TA	SINLEJ017795
BGIBMGA000365-TA	SINLEJ012690
BGIBMGA000366-TA	SINLEJ007893
BGIBMGA000366-TA	SINLEJ007896
BGIBMGA000366-TA	SINLEJ007894
BGIBMGA000366-TA	SINLEJ003820
BGIBMGA000367-TA	SINLEJ018290
BGIBMGA000368-TA	SINLEJ003252
BGIBMGA000368-TA	SINLEJ003253
BGIBMGA000369-TA	SINLEJ001272
BGIBMGA000374-TA	SINLEJ004418
BGIBMGA000375-TA	SINLEJ018759
BGIBMGA000376-TA	SINLEJ016002
BGIBMGA000376-TA	SINLEJ016101
BGIBMGA000376-TA	SINLEJ005590
BGIBMGA000376-TA	SINLEJ001819
BGIBMGA000377-TA	SINLEJ015555
BGIBMGA000379-TA	SINLEJ013574
BGIBMGA000379-TA	SINLEJ013575
BGIBMGA000379-TA	SINLEJ013576
BGIBMGA000379-TA	SINLEJ015515
BGIBMGA000382-TA	SINLEJ012720
BGIBMGA000385-TA	SINLEJ008907
BGIBMGA000385-TA	SINLEJ012230
BGIBMGA000385-TA	SINLEJ002709
BGIBMGA000385-TA	SINLEJ011207
BGIBMGA000387-TA	SINLEJ005024
BGIBMGA000387-TA	SINLEJ001915
BGIBMGA000387-TA	SINLEJ018621
BGIBMGA000387-TA	SINLEJ008216
BGIBMGA000388-TA	SINLEJ011752
BGIBMGA000388-TA	SINLEJ014867
BGIBMGA000388-TA	SINLEJ005065
BGIBMGA000388-TA	SINLEJ015921
BGIBMGA000390-TA	SINLEJ014082
BGIBMGA000390-TA	SINLEJ014081
BGIBMGA000390-TA	SINLEJ007325
BGIBMGA000390-TA	SINLEJ004394
BGIBMGA000391-TA	SINLEJ012503
BGIBMGA000391-TA	SINLEJ018603
BGIBMGA000394-TA	SINLEJ013627
BGIBMGA000395-TA	SINLEJ009952
BGIBMGA000395-TA	SINLEJ009786
BGIBMGA000398-TA	SINLEJ012489
BGIBMGA000400-TA	SINLEJ005635
BGIBMGA000401-TA	SINLEJ008736
BGIBMGA000406-TA	SINLEJ002944
BGIBMGA000406-TA	SINLEJ600305
BGIBMGA000406-TA	SINLEJ003356
BGIBMGA000407-TA	SINLEJ010228
BGIBMGA000407-TA	SINLEJ010220
BGIBMGA000408-TA	SINLEJ006627
BGIBMGA000408-TA	SINLEJ010544
BGIBMGA000408-TA	SINLEJ006626
BGIBMGA000408-TA	SINLEJ010543
BGIBMGA000411-TA	SINLEJ009588
BGIBMGA000412-TA	SINLEJ005338
BGIBMGA000416-TA	SINLEJ015777
BGIBMGA000417-TA	SINLEJ014860
BGIBMGA000418-TA	SINLEJ005725
BGIBMGA000419-TA	SINLEJ012661
BGIBMGA000420-TA	SINLEJ012435
BGIBMGA000420-TA	SINLEJ014262
BGIBMGA000421-TA	SINLEJ001810
BGIBMGA000422-TA	SINLEJ006781
BGIBMGA000422-TA	SINLEJ012482
BGIBMGA000422-TA	SINLEJ012481
BGIBMGA000422-TA	SINLEJ007345
BGIBMGA000425-TA	SINLEJ012673
BGIBMGA000425-TA	SINLEJ013607
BGIBMGA000425-TA	SINLEJ002687
BGIBMGA000429-TA	SINLEJ004477
BGIBMGA000429-TA	SINLEJ004480
BGIBMGA000439-TA	SINLEJ005800
BGIBMGA000439-TA	SINLEJ018889
BGIBMGA000439-TA	SINLEJ016017
BGIBMGA000439-TA	SINLEJ016016
BGIBMGA000440-TA	SINLEJ007779
BGIBMGA000442-TA	SINLEJ015431
BGIBMGA000442-TA	SINLEJ015432
BGIBMGA000442-TA	SINLEJ010696
BGIBMGA000442-TA	SINLEJ006657
BGIBMGA000445-TA	SINLEJ015374
BGIBMGA000445-TA	SINLEJ003607
BGIBMGA000445-TA	SINLEJ014955
BGIBMGA000445-TA	SINLEJ001772
BGIBMGA000447-TA	SINLEJ004791
BGIBMGA000447-TA	SINLEJ012154
BGIBMGA000450-TA	SINLEJ010140
BGIBMGA000451-TA	SINLEJ011375
BGIBMGA000454-TA	SINLEJ015325
BGIBMGA000454-TA	SINLEJ001989
BGIBMGA000456-TA	SINLEJ007246
BGIBMGA000456-TA	SINLEJ015664
BGIBMGA000456-TA	SINLEJ010069
BGIBMGA000456-TA	SINLEJ015411
BGIBMGA000459-TA	SINLEJ001720
BGIBMGA000459-TA	SINLEJ001624
BGIBMGA000459-TA	SINLEJ000091
BGIBMGA000459-TA	SINLEJ006415
BGIBMGA000461-TA	SINLEJ007719
BGIBMGA000464-TA	SINLEJ009142
BGIBMGA000465-TA	SINLEJ003436
BGIBMGA000467-TA	SINLEJ007389
BGIBMGA000467-TA	SINLEJ006308
BGIBMGA000467-TA	SINLEJ006299
BGIBMGA000467-TA	SINLEJ007390
BGIBMGA000468-TA	SINLEJ017340
BGIBMGA000469-TA	SINLEJ009335
BGIBMGA000470-TA	SINLEJ016167
BGIBMGA000472-TA	SINLEJ008595
BGIBMGA000473-TA	SINLEJ015858
BGIBMGA000473-TA	SINLEJ010130
BGIBMGA000474-TA	SINLEJ013748
BGIBMGA000474-TA	SINLEJ012316
BGIBMGA000474-TA	SINLEJ012317
BGIBMGA000475-TA	SINLEJ000013
BGIBMGA000475-TA	SINLEJ012451
BGIBMGA000475-TA	SINLEJ012171
BGIBMGA000477-TA	SINLEJ012290
BGIBMGA000478-TA	SINLEJ014195
BGIBMGA000478-TA	SINLEJ010414
BGIBMGA000481-TA	SINLEJ014349
BGIBMGA000481-TA	SINLEJ002989
BGIBMGA000483-TA	SINLEJ000322
BGIBMGA000484-TA	SINLEJ007310
BGIBMGA000484-TA	SINLEJ012450
BGIBMGA000489-TA	SINLEJ010941
BGIBMGA000491-TA	SINLEJ005931
BGIBMGA000494-TA	SINLEJ005592
BGIBMGA000496-TA	SINLEJ003661
BGIBMGA000496-TA	SINLEJ017433
BGIBMGA000496-TA	SINLEJ007142
BGIBMGA000497-TA	SINLEJ001628
BGIBMGA000497-TA	SINLEJ003536
BGIBMGA000498-TA	SINLEJ006200
BGIBMGA000502-TA	SINLEJ009229
BGIBMGA000502-TA	SINLEJ010487
BGIBMGA000502-TA	SINLEJ009228
BGIBMGA000503-TA	SINLEJ009230
BGIBMGA000503-TA	SINLEJ016853
BGIBMGA000505-TA	SINLEJ000085
BGIBMGA000506-TA	SINLEJ001783
BGIBMGA000508-TA	SINLEJ012659
BGIBMGA000509-TA	SINLEJ012127
BGIBMGA000510-TA	SINLEJ007721
BGIBMGA000510-TA	SINLEJ006722
BGIBMGA000510-TA	SINLEJ012241
BGIBMGA000511-TA	SINLEJ012297
BGIBMGA000512-TA	SINLEJ007576
BGIBMGA000512-TA	SINLEJ013243
BGIBMGA000512-TA	SINLEJ007583
BGIBMGA000512-TA	SINLEJ007584
BGIBMGA000515-TA	SINLEJ004875
BGIBMGA000516-TA	SINLEJ003261
BGIBMGA000516-TA	SINLEJ001280
BGIBMGA000516-TA	SINLEJ010435
BGIBMGA000516-TA	SINLEJ001279
BGIBMGA000517-TA	SINLEJ012817
BGIBMGA000518-TA	SINLEJ016335
BGIBMGA000518-TA	SINLEJ008890
BGIBMGA000518-TA	SINLEJ009330
BGIBMGA000521-TA	SINLEJ012527
BGIBMGA000521-TA	SINLEJ009192
BGIBMGA000521-TA	SINLEJ018768
BGIBMGA000523-TA	SINLEJ004097
BGIBMGA000526-TA	SINLEJ012199
BGIBMGA000526-TA	SINLEJ007732
BGIBMGA000528-TA	SINLEJ016959
BGIBMGA000528-TA	SINLEJ008100
BGIBMGA000528-TA	SINLEJ010827
BGIBMGA000528-TA	SINLEJ000660
BGIBMGA000529-TA	SINLEJ007727
BGIBMGA000529-TA	SINLEJ004912
BGIBMGA000529-TA	SINLEJ004911
BGIBMGA000532-TA	SINLEJ007452
BGIBMGA000532-TA	SINLEJ012449
BGIBMGA000532-TA	SINLEJ005209
BGIBMGA000533-TA	SINLEJ013292
BGIBMGA000534-TA	SINLEJ003208
BGIBMGA000536-TA	SINLEJ600015
BGIBMGA000537-TA	SINLEJ009327
BGIBMGA000537-TA	SINLEJ012889
BGIBMGA000538-TA	SINLEJ005999
BGIBMGA000540-TA	SINLEJ003863
BGIBMGA000540-TA	SINLEJ019034
BGIBMGA000540-TA	SINLEJ019033
BGIBMGA000540-TA	SINLEJ004275
BGIBMGA000541-TA	SINLEJ002890
BGIBMGA000542-TA	SINLEJ007870
BGIBMGA000542-TA	SINLEJ012204
BGIBMGA000545-TA	SINLEJ012434
BGIBMGA000546-TA	SINLEJ009923
BGIBMGA000546-TA	SINLEJ004905
BGIBMGA000547-TA	SINLEJ005369
BGIBMGA000547-TA	SINLEJ010350
BGIBMGA000548-TA	SINLEJ011500
BGIBMGA000549-TA	SINLEJ000705
BGIBMGA000550-TA	SINLEJ006927
BGIBMGA000550-TA	SINLEJ015290
BGIBMGA000550-TA	SINLEJ015289
BGIBMGA000550-TA	SINLEJ006926
BGIBMGA000551-TA	SINLEJ008086
BGIBMGA000553-TA	SINLEJ006762
BGIBMGA000553-TA	SINLEJ009714
BGIBMGA000553-TA	SINLEJ008405
BGIBMGA000553-TA	SINLEJ009713
BGIBMGA000554-TA	SINLEJ008485
BGIBMGA000554-TA	SINLEJ011167
BGIBMGA000555-TA	SINLEJ019272
BGIBMGA000555-TA	SINLEJ010674
BGIBMGA000555-TA	SINLEJ015452
BGIBMGA000555-TA	SINLEJ008706
BGIBMGA000559-TA	SINLEJ012098
BGIBMGA000559-TA	SINLEJ012099
BGIBMGA000562-TA	SINLEJ013629
BGIBMGA000562-TA	SINLEJ017123
BGIBMGA000562-TA	SINLEJ019431
BGIBMGA000562-TA	SINLEJ003296
BGIBMGA000563-TA	SINLEJ015262
BGIBMGA000564-TA	SINLEJ005671
BGIBMGA000564-TA	SINLEJ011597
BGIBMGA000564-TA	SINLEJ005672
BGIBMGA000564-TA	SINLEJ010913
BGIBMGA000565-TA	SINLEJ017327
BGIBMGA000566-TA	SINLEJ006161
BGIBMGA000567-TA	SINLEJ002827
BGIBMGA000570-TA	SINLEJ008077
BGIBMGA000570-TA	SINLEJ007555
BGIBMGA000572-TA	SINLEJ016291
BGIBMGA000573-TA	SINLEJ007037
BGIBMGA000577-TA	SINLEJ014078
BGIBMGA000577-TA	SINLEJ010071
BGIBMGA000577-TA	SINLEJ002829
BGIBMGA000578-TA	SINLEJ014619
BGIBMGA000579-TA	SINLEJ007489
BGIBMGA000579-TA	SINLEJ006047
BGIBMGA000579-TA	SINLEJ014547
BGIBMGA000581-TA	SINLEJ002849
BGIBMGA000582-TA	SINLEJ018843
BGIBMGA000582-TA	SINLEJ003708
BGIBMGA000587-TA	SINLEJ017616
BGIBMGA000587-TA	SINLEJ001273
BGIBMGA000587-TA	SINLEJ010428
BGIBMGA000590-TA	SINLEJ007514
BGIBMGA000591-TA	SINLEJ009278
BGIBMGA000592-TA	SINLEJ004371
BGIBMGA000592-TA	SINLEJ006605
BGIBMGA000596-TA	SINLEJ005480
BGIBMGA000596-TA	SINLEJ006776
BGIBMGA000597-TA	SINLEJ011177
BGIBMGA000599-TA	SINLEJ007010
BGIBMGA000600-TA	SINLEJ017818
BGIBMGA000600-TA	SINLEJ011243
BGIBMGA000600-TA	SINLEJ011244
BGIBMGA000600-TA	SINLEJ001528
BGIBMGA000601-TA	SINLEJ010438
BGIBMGA000601-TA	SINLEJ001426
BGIBMGA000601-TA	SINLEJ003469
BGIBMGA000601-TA	SINLEJ015345
BGIBMGA000602-TA	SINLEJ004642
BGIBMGA000602-TA	SINLEJ003193
BGIBMGA000602-TA	SINLEJ600480
BGIBMGA000602-TA	SINLEJ010484
BGIBMGA000603-TA	SINLEJ016787
BGIBMGA000603-TA	SINLEJ005254
BGIBMGA000603-TA	SINLEJ005253
BGIBMGA000603-TA	SINLEJ005247
BGIBMGA000604-TA	SINLEJ000132
BGIBMGA000604-TA	SINLEJ017233
BGIBMGA000607-TA	SINLEJ011152
BGIBMGA000607-TA	SINLEJ019256
BGIBMGA000607-TA	SINLEJ019279
BGIBMGA000612-TA	SINLEJ009529
BGIBMGA000615-TA	SINLEJ009181
BGIBMGA000615-TA	SINLEJ008862
BGIBMGA000615-TA	SINLEJ008863
BGIBMGA000615-TA	SINLEJ009179
BGIBMGA000617-TA	SINLEJ008629
BGIBMGA000617-TA	SINLEJ006717
BGIBMGA000617-TA	SINLEJ006718
BGIBMGA000618-TA	SINLEJ013880
BGIBMGA000620-TA	SINLEJ004541
BGIBMGA000620-TA	SINLEJ003106
BGIBMGA000621-TA	SINLEJ005720
BGIBMGA000621-TA	SINLEJ000913
BGIBMGA000621-TA	SINLEJ000912
BGIBMGA000621-TA	SINLEJ000911
BGIBMGA000622-TA	SINLEJ001286
BGIBMGA000622-TA	SINLEJ004758
BGIBMGA000622-TA	SINLEJ006515
BGIBMGA000622-TA	SINLEJ006476
BGIBMGA000624-TA	SINLEJ004761
BGIBMGA000624-TA	SINLEJ004760
BGIBMGA000624-TA	SINLEJ600026
BGIBMGA000624-TA	SINLEJ003506
BGIBMGA000626-TA	SINLEJ003826
BGIBMGA000626-TA	SINLEJ000739
BGIBMGA000627-TA	SINLEJ006251
BGIBMGA000628-TA	SINLEJ002968
BGIBMGA000628-TA	SINLEJ002963
BGIBMGA000629-TA	SINLEJ017537
BGIBMGA000629-TA	SINLEJ017538
BGIBMGA000629-TA	SINLEJ011784
BGIBMGA000630-TA	SINLEJ016462
BGIBMGA000630-TA	SINLEJ017140
BGIBMGA000630-TA	SINLEJ000677
BGIBMGA000631-TA	SINLEJ017193
BGIBMGA000632-TA	SINLEJ017141
BGIBMGA000632-TA	SINLEJ016463
BGIBMGA000632-TA	SINLEJ004652
BGIBMGA000635-TA	SINLEJ007814
BGIBMGA000637-TA	SINLEJ007083
BGIBMGA000638-TA	SINLEJ013030
BGIBMGA000638-TA	SINLEJ013033
BGIBMGA000639-TA	SINLEJ013032
BGIBMGA000639-TA	SINLEJ013029
BGIBMGA000639-TA	SINLEJ013031
BGIBMGA000639-TA	SINLEJ009295
BGIBMGA000640-TA	SINLEJ018607
BGIBMGA000640-TA	SINLEJ006890
BGIBMGA000640-TA	SINLEJ600328
BGIBMGA000640-TA	SINLEJ015250
BGIBMGA000641-TA	SINLEJ007413
BGIBMGA000642-TA	SINLEJ013232
BGIBMGA000642-TA	SINLEJ008478
BGIBMGA000645-TA	SINLEJ010631
BGIBMGA000645-TA	SINLEJ011904
BGIBMGA000647-TA	SINLEJ016154
BGIBMGA000651-TA	SINLEJ005580
BGIBMGA000654-TA	SINLEJ014413
BGIBMGA000658-TA	SINLEJ011746
BGIBMGA000659-TA	SINLEJ004320
BGIBMGA000660-TA	SINLEJ006905
BGIBMGA000661-TA	SINLEJ003202
BGIBMGA000661-TA	SINLEJ010370
BGIBMGA000664-TA	SINLEJ011250
BGIBMGA000668-TA	SINLEJ015268
BGIBMGA000669-TA	SINLEJ011123
BGIBMGA000669-TA	SINLEJ005365
BGIBMGA000669-TA	SINLEJ000117
BGIBMGA000669-TA	SINLEJ006319
BGIBMGA000672-TA	SINLEJ004886
BGIBMGA000675-TA	SINLEJ017364
BGIBMGA000675-TA	SINLEJ003681
BGIBMGA000679-TA	SINLEJ019214
BGIBMGA000680-TA	SINLEJ014422
BGIBMGA000683-TA	SINLEJ016241
BGIBMGA000683-TA	SINLEJ013267
BGIBMGA000683-TA	SINLEJ013193
BGIBMGA000683-TA	SINLEJ016242
BGIBMGA000686-TA	SINLEJ007901
BGIBMGA000686-TA	SINLEJ012167
BGIBMGA000686-TA	SINLEJ012168
BGIBMGA000687-TA	SINLEJ015050
BGIBMGA000687-TA	SINLEJ009884
BGIBMGA000689-TA	SINLEJ005768
BGIBMGA000689-TA	SINLEJ005767
BGIBMGA000690-TA	SINLEJ001436
BGIBMGA000690-TA	SINLEJ002076
BGIBMGA000690-TA	SINLEJ006022
BGIBMGA000692-TA	SINLEJ000553
BGIBMGA000692-TA	SINLEJ000554
BGIBMGA000692-TA	SINLEJ600134
BGIBMGA000692-TA	SINLEJ000552
BGIBMGA000693-TA	SINLEJ000555
BGIBMGA000693-TA	SINLEJ003004
BGIBMGA000693-TA	SINLEJ003704
BGIBMGA000696-TA	SINLEJ005691
BGIBMGA000697-TA	SINLEJ014352
BGIBMGA000698-TA	SINLEJ007446
BGIBMGA000698-TA	SINLEJ007445
BGIBMGA000698-TA	SINLEJ010558
BGIBMGA000699-TA	SINLEJ010473
BGIBMGA000699-TA	SINLEJ004656
BGIBMGA000699-TA	SINLEJ600431
BGIBMGA000699-TA	SINLEJ017956
BGIBMGA000701-TA	SINLEJ016124
BGIBMGA000701-TA	SINLEJ015872
BGIBMGA000701-TA	SINLEJ015098
BGIBMGA000703-TA	SINLEJ007676
BGIBMGA000703-TA	SINLEJ007775
BGIBMGA000703-TA	SINLEJ012222
BGIBMGA000703-TA	SINLEJ014465
BGIBMGA000704-TA	SINLEJ012221
BGIBMGA000704-TA	SINLEJ007776
BGIBMGA000704-TA	SINLEJ007677
BGIBMGA000705-TA	SINLEJ016297
BGIBMGA000705-TA	SINLEJ005539
BGIBMGA000705-TA	SINLEJ019400
BGIBMGA000705-TA	SINLEJ016444
BGIBMGA000708-TA	SINLEJ012422
BGIBMGA000709-TA	SINLEJ011936
BGIBMGA000710-TA	SINLEJ019202
BGIBMGA000710-TA	SINLEJ018064
BGIBMGA000711-TA	SINLEJ600429
BGIBMGA000715-TA	SINLEJ003865
BGIBMGA000715-TA	SINLEJ007361
BGIBMGA000716-TA	SINLEJ014357
BGIBMGA000716-TA	SINLEJ005617
BGIBMGA000716-TA	SINLEJ006294
BGIBMGA000716-TA	SINLEJ005616
BGIBMGA000717-TA	SINLEJ014379
BGIBMGA000717-TA	SINLEJ014329
BGIBMGA000717-TA	SINLEJ010929
BGIBMGA000717-TA	SINLEJ016358
BGIBMGA000719-TA	SINLEJ018443
BGIBMGA000721-TA	SINLEJ008652
BGIBMGA000721-TA	SINLEJ001115
BGIBMGA000721-TA	SINLEJ005509
BGIBMGA000721-TA	SINLEJ005508
BGIBMGA000722-TA	SINLEJ018921
BGIBMGA000723-TA	SINLEJ018350
BGIBMGA000724-TA	SINLEJ010385
BGIBMGA000724-TA	SINLEJ013824
BGIBMGA000724-TA	SINLEJ001801
BGIBMGA000724-TA	SINLEJ005571
BGIBMGA000725-TA	SINLEJ005057
BGIBMGA000727-TA	SINLEJ006370
BGIBMGA000727-TA	SINLEJ007152
BGIBMGA000727-TA	SINLEJ003052
BGIBMGA000727-TA	SINLEJ014302
BGIBMGA000728-TA	SINLEJ004532
BGIBMGA000728-TA	SINLEJ006284
BGIBMGA000728-TA	SINLEJ000824
BGIBMGA000731-TA	SINLEJ006197
BGIBMGA000731-TA	SINLEJ016137
BGIBMGA000733-TA	SINLEJ600381
BGIBMGA000733-TA	SINLEJ002014
BGIBMGA000733-TA	SINLEJ001406
BGIBMGA000742-TA	SINLEJ011252
BGIBMGA000743-TA	SINLEJ016385
BGIBMGA000743-TA	SINLEJ014632
BGIBMGA000746-TA	SINLEJ011927
BGIBMGA000748-TA	SINLEJ600183
BGIBMGA000748-TA	SINLEJ014144
BGIBMGA000751-TA	SINLEJ001148
BGIBMGA000753-TA	SINLEJ005980
BGIBMGA000753-TA	SINLEJ005981
BGIBMGA000753-TA	SINLEJ003980
BGIBMGA000754-TA	SINLEJ009966
BGIBMGA000754-TA	SINLEJ009967
BGIBMGA000757-TA	SINLEJ015173
BGIBMGA000757-TA	SINLEJ015174
BGIBMGA000757-TA	SINLEJ010038
BGIBMGA000760-TA	SINLEJ004327
BGIBMGA000760-TA	SINLEJ010915
BGIBMGA000762-TA	SINLEJ000978
BGIBMGA000762-TA	SINLEJ011879
BGIBMGA000765-TA	SINLEJ010778
BGIBMGA000766-TA	SINLEJ005269
BGIBMGA000766-TA	SINLEJ005268
BGIBMGA000767-TA	SINLEJ002179
BGIBMGA000767-TA	SINLEJ005959
BGIBMGA000767-TA	SINLEJ000833
BGIBMGA000767-TA	SINLEJ002181
BGIBMGA000768-TA	SINLEJ001724
BGIBMGA000768-TA	SINLEJ015635
BGIBMGA000768-TA	SINLEJ011077
BGIBMGA000768-TA	SINLEJ014689
BGIBMGA000769-TA	SINLEJ012476
BGIBMGA000769-TA	SINLEJ017032
BGIBMGA000769-TA	SINLEJ017986
BGIBMGA000769-TA	SINLEJ017989
BGIBMGA000770-TA	SINLEJ008651
BGIBMGA000770-TA	SINLEJ009733
BGIBMGA000770-TA	SINLEJ010564
BGIBMGA000771-TA	SINLEJ005128
BGIBMGA000773-TA	SINLEJ010510
BGIBMGA000774-TA	SINLEJ600411
BGIBMGA000775-TA	SINLEJ600129
BGIBMGA000777-TA	SINLEJ017488
BGIBMGA000778-TA	SINLEJ001006
BGIBMGA000778-TA	SINLEJ003703
BGIBMGA000779-TA	SINLEJ005106
BGIBMGA000779-TA	SINLEJ011316
BGIBMGA000779-TA	SINLEJ000742
BGIBMGA000779-TA	SINLEJ012226
BGIBMGA000783-TA	SINLEJ001822
BGIBMGA000783-TA	SINLEJ000771
BGIBMGA000783-TA	SINLEJ017673
BGIBMGA000783-TA	SINLEJ000650
BGIBMGA000786-TA	SINLEJ000662
BGIBMGA000786-TA	SINLEJ000659
BGIBMGA000787-TA	SINLEJ000980
BGIBMGA000787-TA	SINLEJ002127
BGIBMGA000787-TA	SINLEJ014518
BGIBMGA000787-TA	SINLEJ013160
BGIBMGA000790-TA	SINLEJ006056
BGIBMGA000790-TA	SINLEJ001897
BGIBMGA000791-TA	SINLEJ005001
BGIBMGA000791-TA	SINLEJ006054
BGIBMGA000791-TA	SINLEJ001157
BGIBMGA000791-TA	SINLEJ001899
BGIBMGA000792-TA	SINLEJ600228
BGIBMGA000792-TA	SINLEJ600344
BGIBMGA000792-TA	SINLEJ004014
BGIBMGA000793-TA	SINLEJ001013
BGIBMGA000793-TA	SINLEJ004974
BGIBMGA000795-TA	SINLEJ001852
BGIBMGA000796-TA	SINLEJ000906
BGIBMGA000796-TA	SINLEJ001851
BGIBMGA000796-TA	SINLEJ005145
BGIBMGA000796-TA	SINLEJ001853
BGIBMGA000798-TA	SINLEJ005144
BGIBMGA000798-TA	SINLEJ014482
BGIBMGA000800-TA	SINLEJ001147
BGIBMGA000801-TA	SINLEJ016677
BGIBMGA000802-TA	SINLEJ015072
BGIBMGA000802-TA	SINLEJ015075
BGIBMGA000802-TA	SINLEJ012602
BGIBMGA000803-TA	SINLEJ006940
BGIBMGA000804-TA	SINLEJ002022
BGIBMGA000806-TA	SINLEJ009384
BGIBMGA000806-TA	SINLEJ013293
BGIBMGA000807-TA	SINLEJ011593
BGIBMGA000807-TA	SINLEJ013294
BGIBMGA000808-TA	SINLEJ014554
BGIBMGA000813-TA	SINLEJ002173
BGIBMGA000813-TA	SINLEJ016721
BGIBMGA000813-TA	SINLEJ013436
BGIBMGA000814-TA	SINLEJ001944
BGIBMGA000814-TA	SINLEJ001905
BGIBMGA000814-TA	SINLEJ010112
BGIBMGA000815-TA	SINLEJ016685
BGIBMGA000815-TA	SINLEJ014377
BGIBMGA000815-TA	SINLEJ000372
BGIBMGA000815-TA	SINLEJ003878
BGIBMGA000816-TA	SINLEJ007702
BGIBMGA000818-TA	SINLEJ012419
BGIBMGA000818-TA	SINLEJ008753
BGIBMGA000818-TA	SINLEJ008749
BGIBMGA000819-TA	SINLEJ014473
BGIBMGA000819-TA	SINLEJ006139
BGIBMGA000820-TA	SINLEJ002183
BGIBMGA000821-TA	SINLEJ002184
BGIBMGA000823-TA	SINLEJ011037
BGIBMGA000823-TA	SINLEJ005953
BGIBMGA000825-TA	SINLEJ013565
BGIBMGA000826-TA	SINLEJ011804
BGIBMGA000826-TA	SINLEJ011803
BGIBMGA000827-TA	SINLEJ009769
BGIBMGA000828-TA	SINLEJ003165
BGIBMGA000828-TA	SINLEJ015795
BGIBMGA000829-TA	SINLEJ009166
BGIBMGA000837-TA	SINLEJ010349
BGIBMGA000839-TA	SINLEJ009132
BGIBMGA000839-TA	SINLEJ012596
BGIBMGA000839-TA	SINLEJ011576
BGIBMGA000840-TA	SINLEJ006148
BGIBMGA000840-TA	SINLEJ009902
BGIBMGA000842-TA	SINLEJ015107
BGIBMGA000842-TA	SINLEJ009687
BGIBMGA000843-TA	SINLEJ014152
BGIBMGA000843-TA	SINLEJ014172
BGIBMGA000843-TA	SINLEJ006165
BGIBMGA000844-TA	SINLEJ015102
BGIBMGA000845-TA	SINLEJ012265
BGIBMGA000846-TA	SINLEJ013320
BGIBMGA000846-TA	SINLEJ011843
BGIBMGA000846-TA	SINLEJ011842
BGIBMGA000848-TA	SINLEJ010150
BGIBMGA000849-TA	SINLEJ007549
BGIBMGA000849-TA	SINLEJ008075
BGIBMGA000849-TA	SINLEJ007550
BGIBMGA000849-TA	SINLEJ008076
BGIBMGA000850-TA	SINLEJ004377
BGIBMGA000851-TA	SINLEJ013584
BGIBMGA000852-TA	SINLEJ007056
BGIBMGA000853-TA	SINLEJ005385
BGIBMGA000853-TA	SINLEJ005386
BGIBMGA000853-TA	SINLEJ004292
BGIBMGA000854-TA	SINLEJ013205
BGIBMGA000854-TA	SINLEJ013201
BGIBMGA000854-TA	SINLEJ009403
BGIBMGA000855-TA	SINLEJ004700
BGIBMGA000858-TA	SINLEJ001829
BGIBMGA000862-TA	SINLEJ005187
BGIBMGA000862-TA	SINLEJ016843
BGIBMGA000863-TA	SINLEJ013291
BGIBMGA000864-TA	SINLEJ004444
BGIBMGA000865-TA	SINLEJ007340
BGIBMGA000866-TA	SINLEJ014414
BGIBMGA000871-TA	SINLEJ600473
BGIBMGA000872-TA	SINLEJ006129
BGIBMGA000872-TA	SINLEJ006130
BGIBMGA000872-TA	SINLEJ016142
BGIBMGA000875-TA	SINLEJ010779
BGIBMGA000880-TA	SINLEJ012028
BGIBMGA000880-TA	SINLEJ012029
BGIBMGA000881-TA	SINLEJ014562
BGIBMGA000888-TA	SINLEJ003083
BGIBMGA000888-TA	SINLEJ005776
BGIBMGA000888-TA	SINLEJ014802
BGIBMGA000888-TA	SINLEJ003081
BGIBMGA000890-TA	SINLEJ014174
BGIBMGA000890-TA	SINLEJ004485
BGIBMGA000890-TA	SINLEJ008023
BGIBMGA000890-TA	SINLEJ005915
BGIBMGA000891-TA	SINLEJ014151
BGIBMGA000891-TA	SINLEJ007172
BGIBMGA000891-TA	SINLEJ014171
BGIBMGA000891-TA	SINLEJ018211
BGIBMGA000892-TA	SINLEJ014109
BGIBMGA000892-TA	SINLEJ014113
BGIBMGA000892-TA	SINLEJ009246
BGIBMGA000892-TA	SINLEJ013277
BGIBMGA000893-TA	SINLEJ014112
BGIBMGA000894-TA	SINLEJ002764
BGIBMGA000894-TA	SINLEJ007043
BGIBMGA000897-TA	SINLEJ002787
BGIBMGA000897-TA	SINLEJ018417
BGIBMGA000898-TA	SINLEJ000168
BGIBMGA000903-TA	SINLEJ013157
BGIBMGA000903-TA	SINLEJ000605
BGIBMGA000905-TA	SINLEJ012888
BGIBMGA000907-TA	SINLEJ004647
BGIBMGA000909-TA	SINLEJ003002
BGIBMGA000910-TA	SINLEJ015815
BGIBMGA000910-TA	SINLEJ015813
BGIBMGA000910-TA	SINLEJ015814
BGIBMGA000910-TA	SINLEJ012372
BGIBMGA000913-TA	SINLEJ003003
BGIBMGA000913-TA	SINLEJ001445
BGIBMGA000913-TA	SINLEJ013743
BGIBMGA000918-TA	SINLEJ018421
BGIBMGA000919-TA	SINLEJ007557
BGIBMGA000919-TA	SINLEJ013245
BGIBMGA000919-TA	SINLEJ016807
BGIBMGA000919-TA	SINLEJ011327
BGIBMGA000921-TA	SINLEJ008190
BGIBMGA000922-TA	SINLEJ000316
BGIBMGA000923-TA	SINLEJ600057
BGIBMGA000924-TA	SINLEJ003040
BGIBMGA000924-TA	SINLEJ003041
BGIBMGA000925-TA	SINLEJ012151
BGIBMGA000925-TA	SINLEJ018354
BGIBMGA000925-TA	SINLEJ007867
BGIBMGA000926-TA	SINLEJ015736
BGIBMGA000927-TA	SINLEJ010744
BGIBMGA000927-TA	SINLEJ017932
BGIBMGA000927-TA	SINLEJ017190
BGIBMGA000927-TA	SINLEJ009977
BGIBMGA000928-TA	SINLEJ007007
BGIBMGA000930-TA	SINLEJ007070
BGIBMGA000930-TA	SINLEJ015448
BGIBMGA000930-TA	SINLEJ010678
BGIBMGA000930-TA	SINLEJ006195
BGIBMGA000932-TA	SINLEJ006432
BGIBMGA000933-TA	SINLEJ006496
BGIBMGA000934-TA	SINLEJ008933
BGIBMGA000934-TA	SINLEJ014050
BGIBMGA000934-TA	SINLEJ004079
BGIBMGA000936-TA	SINLEJ004556
BGIBMGA000937-TA	SINLEJ017013
BGIBMGA000938-TA	SINLEJ014148
BGIBMGA000938-TA	SINLEJ014176
BGIBMGA000943-TA	SINLEJ007698
BGIBMGA000944-TA	SINLEJ018475
BGIBMGA000944-TA	SINLEJ017239
BGIBMGA000946-TA	SINLEJ011469
BGIBMGA000947-TA	SINLEJ005722
BGIBMGA000948-TA	SINLEJ006187
BGIBMGA000948-TA	SINLEJ006188
BGIBMGA000949-TA	SINLEJ006238
BGIBMGA000950-TA	SINLEJ006997
BGIBMGA000958-TA	SINLEJ006277
BGIBMGA000958-TA	SINLEJ000502
BGIBMGA000958-TA	SINLEJ007230
BGIBMGA000959-TA	SINLEJ007853
BGIBMGA000959-TA	SINLEJ007140
BGIBMGA000963-TA	SINLEJ001486
BGIBMGA000963-TA	SINLEJ009587
BGIBMGA000964-TA	SINLEJ013086
BGIBMGA000964-TA	SINLEJ008792
BGIBMGA000964-TA	SINLEJ008793
BGIBMGA000964-TA	SINLEJ008791
BGIBMGA000965-TA	SINLEJ018368
BGIBMGA000965-TA	SINLEJ016608
BGIBMGA000965-TA	SINLEJ016620
BGIBMGA000965-TA	SINLEJ011720
BGIBMGA000966-TA	SINLEJ014694
BGIBMGA000970-TA	SINLEJ006392
BGIBMGA000975-TA	SINLEJ007592
BGIBMGA000975-TA	SINLEJ013256
BGIBMGA000975-TA	SINLEJ007591
BGIBMGA000975-TA	SINLEJ004153
BGIBMGA000979-TA	SINLEJ004366
BGIBMGA000979-TA	SINLEJ009561
BGIBMGA000983-TA	SINLEJ000848
BGIBMGA000983-TA	SINLEJ000775
BGIBMGA000988-TA	SINLEJ006009
BGIBMGA000988-TA	SINLEJ014511
BGIBMGA000988-TA	SINLEJ002107
BGIBMGA000988-TA	SINLEJ006921
BGIBMGA000989-TA	SINLEJ007463
BGIBMGA000989-TA	SINLEJ007462
BGIBMGA000989-TA	SINLEJ004095
BGIBMGA000989-TA	SINLEJ008622
BGIBMGA000991-TA	SINLEJ003021
BGIBMGA000992-TA	SINLEJ014457
BGIBMGA000994-TA	SINLEJ002104
BGIBMGA000995-TA	SINLEJ007520
BGIBMGA001000-TA	SINLEJ007628
BGIBMGA001001-TA	SINLEJ007460
BGIBMGA001001-TA	SINLEJ013263
BGIBMGA001004-TA	SINLEJ000881
BGIBMGA001004-TA	SINLEJ000882
BGIBMGA001004-TA	SINLEJ600360
BGIBMGA001004-TA	SINLEJ009833
BGIBMGA001007-TA	SINLEJ600397
BGIBMGA001007-TA	SINLEJ002815
BGIBMGA001008-TA	SINLEJ006800
BGIBMGA001010-TA	SINLEJ001122
BGIBMGA001011-TA	SINLEJ012997
BGIBMGA001011-TA	SINLEJ010190
BGIBMGA001011-TA	SINLEJ012996
BGIBMGA001013-TA	SINLEJ007212
BGIBMGA001013-TA	SINLEJ015699
BGIBMGA001014-TA	SINLEJ002924
BGIBMGA001014-TA	SINLEJ006290
BGIBMGA001014-TA	SINLEJ006291
BGIBMGA001014-TA	SINLEJ008208
BGIBMGA001015-TA	SINLEJ017470
BGIBMGA001018-TA	SINLEJ014393
BGIBMGA001018-TA	SINLEJ003973
BGIBMGA001019-TA	SINLEJ002741
BGIBMGA001020-TA	SINLEJ009897
BGIBMGA001023-TA	SINLEJ002702
BGIBMGA001024-TA	SINLEJ002705
BGIBMGA001024-TA	SINLEJ002703
BGIBMGA001024-TA	SINLEJ014830
BGIBMGA001024-TA	SINLEJ016179
BGIBMGA001025-TA	SINLEJ007059
BGIBMGA001027-TA	SINLEJ015490
BGIBMGA001028-TA	SINLEJ013135
BGIBMGA001031-TA	SINLEJ016573
BGIBMGA001031-TA	SINLEJ016877
BGIBMGA001031-TA	SINLEJ017536
BGIBMGA001031-TA	SINLEJ016188
BGIBMGA001032-TA	SINLEJ004172
BGIBMGA001032-TA	SINLEJ012721
BGIBMGA001032-TA	SINLEJ012899
BGIBMGA001032-TA	SINLEJ000663
BGIBMGA001033-TA	SINLEJ016868
BGIBMGA001033-TA	SINLEJ016253
BGIBMGA001035-TA	SINLEJ017664
BGIBMGA001035-TA	SINLEJ012341
BGIBMGA001035-TA	SINLEJ015691
BGIBMGA001035-TA	SINLEJ007221
BGIBMGA001036-TA	SINLEJ016737
BGIBMGA001036-TA	SINLEJ006450
BGIBMGA001037-TA	SINLEJ003019
BGIBMGA001037-TA	SINLEJ016432
BGIBMGA001038-TA	SINLEJ009551
BGIBMGA001038-TA	SINLEJ004644
BGIBMGA001038-TA	SINLEJ000751
BGIBMGA001038-TA	SINLEJ012754
BGIBMGA001039-TA	SINLEJ013225
BGIBMGA001039-TA	SINLEJ015748
BGIBMGA001039-TA	SINLEJ003109
BGIBMGA001039-TA	SINLEJ017580
BGIBMGA001041-TA	SINLEJ007158
BGIBMGA001042-TA	SINLEJ007167
BGIBMGA001042-TA	SINLEJ014155
BGIBMGA001042-TA	SINLEJ005513
BGIBMGA001044-TA	SINLEJ013041
BGIBMGA001044-TA	SINLEJ013036
BGIBMGA001044-TA	SINLEJ008741
BGIBMGA001045-TA	SINLEJ003093
BGIBMGA001047-TA	SINLEJ005618
BGIBMGA001048-TA	SINLEJ017374
BGIBMGA001048-TA	SINLEJ007499
BGIBMGA001048-TA	SINLEJ017546
BGIBMGA001054-TA	SINLEJ006176
BGIBMGA001054-TA	SINLEJ006178
BGIBMGA001054-TA	SINLEJ006177
BGIBMGA001054-TA	SINLEJ600244
BGIBMGA001056-TA	SINLEJ013307
BGIBMGA001056-TA	SINLEJ007624
BGIBMGA001056-TA	SINLEJ017516
BGIBMGA001056-TA	SINLEJ016862
BGIBMGA001061-TA	SINLEJ006977
BGIBMGA001062-TA	SINLEJ001040
BGIBMGA001064-TA	SINLEJ007054
BGIBMGA001064-TA	SINLEJ015761
BGIBMGA001070-TA	SINLEJ007539
BGIBMGA001072-TA	SINLEJ002726
BGIBMGA001072-TA	SINLEJ002727
BGIBMGA001073-TA	SINLEJ017443
BGIBMGA001074-TA	SINLEJ006317
BGIBMGA001074-TA	SINLEJ004174
BGIBMGA001074-TA	SINLEJ014076
BGIBMGA001074-TA	SINLEJ014169
BGIBMGA001076-TA	SINLEJ015849
BGIBMGA001079-TA	SINLEJ016195
BGIBMGA001079-TA	SINLEJ002789
BGIBMGA001079-TA	SINLEJ017543
BGIBMGA001079-TA	SINLEJ016577
BGIBMGA001081-TA	SINLEJ008102
BGIBMGA001083-TA	SINLEJ001761
BGIBMGA001083-TA	SINLEJ007646
BGIBMGA001083-TA	SINLEJ019399
BGIBMGA001083-TA	SINLEJ013668
BGIBMGA001084-TA	SINLEJ011534
BGIBMGA001085-TA	SINLEJ006969
BGIBMGA001085-TA	SINLEJ011811
BGIBMGA001085-TA	SINLEJ007023
BGIBMGA001085-TA	SINLEJ006191
BGIBMGA001087-TA	SINLEJ007522
BGIBMGA001089-TA	SINLEJ007521
BGIBMGA001091-TA	SINLEJ000818
BGIBMGA001091-TA	SINLEJ003438
BGIBMGA001091-TA	SINLEJ000817
BGIBMGA001091-TA	SINLEJ001493
BGIBMGA001093-TA	SINLEJ006208
BGIBMGA001093-TA	SINLEJ016108
BGIBMGA001096-TA	SINLEJ013087
BGIBMGA001096-TA	SINLEJ008790
BGIBMGA001096-TA	SINLEJ014135
BGIBMGA001096-TA	SINLEJ013088
BGIBMGA001097-TA	SINLEJ007077
BGIBMGA001097-TA	SINLEJ017107
BGIBMGA001098-TA	SINLEJ005879
BGIBMGA001098-TA	SINLEJ008047
BGIBMGA001098-TA	SINLEJ011229
BGIBMGA001100-TA	SINLEJ007746
BGIBMGA001100-TA	SINLEJ012160
BGIBMGA001100-TA	SINLEJ007747
BGIBMGA001100-TA	SINLEJ006650
BGIBMGA001101-TA	SINLEJ014102
BGIBMGA001102-TA	SINLEJ014775
BGIBMGA001105-TA	SINLEJ016244
BGIBMGA001106-TA	SINLEJ011989
BGIBMGA001106-TA	SINLEJ006179
BGIBMGA001107-TA	SINLEJ016128
BGIBMGA001107-TA	SINLEJ007495
BGIBMGA001107-TA	SINLEJ019098
BGIBMGA001107-TA	SINLEJ013158
BGIBMGA001115-TA	SINLEJ017725
BGIBMGA001118-TA	SINLEJ003200
BGIBMGA001118-TA	SINLEJ600419
BGIBMGA001119-TA	SINLEJ009547
BGIBMGA001119-TA	SINLEJ007306
BGIBMGA001119-TA	SINLEJ018402
BGIBMGA001119-TA	SINLEJ018403
BGIBMGA001121-TA	SINLEJ013179
BGIBMGA001121-TA	SINLEJ007883
BGIBMGA001121-TA	SINLEJ006067
BGIBMGA001121-TA	SINLEJ000241
BGIBMGA001123-TA	SINLEJ000733
BGIBMGA001123-TA	SINLEJ000734
BGIBMGA001123-TA	SINLEJ011457
BGIBMGA001124-TA	SINLEJ017241
BGIBMGA001125-TA	SINLEJ006616
BGIBMGA001129-TA	SINLEJ007492
BGIBMGA001129-TA	SINLEJ013210
BGIBMGA001129-TA	SINLEJ007493
BGIBMGA001129-TA	SINLEJ007494
BGIBMGA001130-TA	SINLEJ001805
BGIBMGA001130-TA	SINLEJ005916
BGIBMGA001130-TA	SINLEJ000950
BGIBMGA001130-TA	SINLEJ012139
BGIBMGA001131-TA	SINLEJ006281
BGIBMGA001132-TA	SINLEJ006287
BGIBMGA001132-TA	SINLEJ007058
BGIBMGA001137-TA	SINLEJ009652
BGIBMGA001138-TA	SINLEJ013094
BGIBMGA001138-TA	SINLEJ600440
BGIBMGA001139-TA	SINLEJ006698
BGIBMGA001139-TA	SINLEJ009785
BGIBMGA001139-TA	SINLEJ012830
BGIBMGA001140-TA	SINLEJ013170
BGIBMGA001140-TA	SINLEJ007477
BGIBMGA001140-TA	SINLEJ600345
BGIBMGA001140-TA	SINLEJ600229
BGIBMGA001141-TA	SINLEJ007474
BGIBMGA001141-TA	SINLEJ007475
BGIBMGA001141-TA	SINLEJ013171
BGIBMGA001142-TA	SINLEJ006253
BGIBMGA001142-TA	SINLEJ007032
BGIBMGA001142-TA	SINLEJ009190
BGIBMGA001152-TA	SINLEJ017865
BGIBMGA001152-TA	SINLEJ018540
BGIBMGA001152-TA	SINLEJ013172
BGIBMGA001152-TA	SINLEJ013596
BGIBMGA001154-TA	SINLEJ014464
BGIBMGA001154-TA	SINLEJ007276
BGIBMGA001157-TA	SINLEJ005706
BGIBMGA001157-TA	SINLEJ016149
BGIBMGA001157-TA	SINLEJ013182
BGIBMGA001157-TA	SINLEJ016159
BGIBMGA001160-TA	SINLEJ017440
BGIBMGA001160-TA	SINLEJ008331
BGIBMGA001162-TA	SINLEJ000083
BGIBMGA001165-TA	SINLEJ005640
BGIBMGA001165-TA	SINLEJ007239
BGIBMGA001165-TA	SINLEJ015672
BGIBMGA001165-TA	SINLEJ012257
BGIBMGA001166-TA	SINLEJ006989
BGIBMGA001167-TA	SINLEJ016864
BGIBMGA001168-TA	SINLEJ013183
BGIBMGA001168-TA	SINLEJ007593
BGIBMGA001168-TA	SINLEJ016897
BGIBMGA001172-TA	SINLEJ007511
BGIBMGA001172-TA	SINLEJ013140
BGIBMGA001172-TA	SINLEJ009492
BGIBMGA001173-TA	SINLEJ012861
BGIBMGA001173-TA	SINLEJ000564
BGIBMGA001175-TA	SINLEJ007501
BGIBMGA001178-TA	SINLEJ002729
BGIBMGA001183-TA	SINLEJ014163
BGIBMGA001183-TA	SINLEJ007011
BGIBMGA001185-TA	SINLEJ005377
BGIBMGA001187-TA	SINLEJ007030
BGIBMGA001188-TA	SINLEJ007190
BGIBMGA001188-TA	SINLEJ006184
BGIBMGA001188-TA	SINLEJ014106
BGIBMGA001191-TA	SINLEJ002962
BGIBMGA001194-TA	SINLEJ009571
BGIBMGA001194-TA	SINLEJ015794
BGIBMGA001197-TA	SINLEJ007799
BGIBMGA001197-TA	SINLEJ007794
BGIBMGA001197-TA	SINLEJ007800
BGIBMGA001198-TA	SINLEJ018432
BGIBMGA001198-TA	SINLEJ013226
BGIBMGA001198-TA	SINLEJ019120
BGIBMGA001198-TA	SINLEJ002707
BGIBMGA001200-TA	SINLEJ015847
BGIBMGA001200-TA	SINLEJ010975
BGIBMGA001200-TA	SINLEJ019326
BGIBMGA001201-TA	SINLEJ012540
BGIBMGA001202-TA	SINLEJ002695
BGIBMGA001202-TA	SINLEJ007612
BGIBMGA001202-TA	SINLEJ002697
BGIBMGA001202-TA	SINLEJ001762
BGIBMGA001206-TA	SINLEJ008123
BGIBMGA001208-TA	SINLEJ600167
BGIBMGA001208-TA	SINLEJ018575
BGIBMGA001209-TA	SINLEJ009136
BGIBMGA001210-TA	SINLEJ016967
BGIBMGA001211-TA	SINLEJ009149
BGIBMGA001211-TA	SINLEJ009151
BGIBMGA001211-TA	SINLEJ009150
BGIBMGA001211-TA	SINLEJ016783
BGIBMGA001212-TA	SINLEJ007094
BGIBMGA001212-TA	SINLEJ012864
BGIBMGA001215-TA	SINLEJ004253
BGIBMGA001218-TA	SINLEJ007784
BGIBMGA001219-TA	SINLEJ011605
BGIBMGA001219-TA	SINLEJ018175
BGIBMGA001219-TA	SINLEJ018254
BGIBMGA001219-TA	SINLEJ019071
BGIBMGA001220-TA	SINLEJ012376
BGIBMGA001220-TA	SINLEJ009851
BGIBMGA001220-TA	SINLEJ013583
BGIBMGA001221-TA	SINLEJ013741
BGIBMGA001222-TA	SINLEJ013740
BGIBMGA001222-TA	SINLEJ016766
BGIBMGA001223-TA	SINLEJ018909
BGIBMGA001224-TA	SINLEJ003034
BGIBMGA001230-TA	SINLEJ001003
BGIBMGA001231-TA	SINLEJ600395
BGIBMGA001232-TA	SINLEJ017876
BGIBMGA001232-TA	SINLEJ019026
BGIBMGA001232-TA	SINLEJ005392
BGIBMGA001232-TA	SINLEJ018377
BGIBMGA001233-TA	SINLEJ007133
BGIBMGA001235-TA	SINLEJ002068
BGIBMGA001236-TA	SINLEJ008134
BGIBMGA001236-TA	SINLEJ008215
BGIBMGA001237-TA	SINLEJ017380
BGIBMGA001238-TA	SINLEJ013215
BGIBMGA001238-TA	SINLEJ009744
BGIBMGA001238-TA	SINLEJ016183
BGIBMGA001238-TA	SINLEJ015645
BGIBMGA001241-TA	SINLEJ016064
BGIBMGA001243-TA	SINLEJ008514
BGIBMGA001243-TA	SINLEJ009720
BGIBMGA001243-TA	SINLEJ015743
BGIBMGA001244-TA	SINLEJ008070
BGIBMGA001244-TA	SINLEJ008069
BGIBMGA001247-TA	SINLEJ012942
BGIBMGA001249-TA	SINLEJ007469
BGIBMGA001251-TA	SINLEJ018741
BGIBMGA001252-TA	SINLEJ002095
BGIBMGA001254-TA	SINLEJ005390
BGIBMGA001254-TA	SINLEJ005389
BGIBMGA001254-TA	SINLEJ005391
BGIBMGA001254-TA	SINLEJ009873
BGIBMGA001255-TA	SINLEJ005388
BGIBMGA001255-TA	SINLEJ013966
BGIBMGA001256-TA	SINLEJ007506
BGIBMGA001256-TA	SINLEJ007505
BGIBMGA001256-TA	SINLEJ003219
BGIBMGA001256-TA	SINLEJ007507
BGIBMGA001257-TA	SINLEJ002698
BGIBMGA001258-TA	SINLEJ007075
BGIBMGA001258-TA	SINLEJ017109
BGIBMGA001259-TA	SINLEJ004457
BGIBMGA001261-TA	SINLEJ009029
BGIBMGA001265-TA	SINLEJ006358
BGIBMGA001265-TA	SINLEJ013430
BGIBMGA001266-TA	SINLEJ018459
BGIBMGA001266-TA	SINLEJ006385
BGIBMGA001266-TA	SINLEJ007120
BGIBMGA001267-TA	SINLEJ006960
BGIBMGA001267-TA	SINLEJ011911
BGIBMGA001267-TA	SINLEJ006961
BGIBMGA001268-TA	SINLEJ016153
BGIBMGA001268-TA	SINLEJ007663
BGIBMGA001268-TA	SINLEJ008097
BGIBMGA001268-TA	SINLEJ010476
BGIBMGA001269-TA	SINLEJ007662
BGIBMGA001271-TA	SINLEJ008811
BGIBMGA001273-TA	SINLEJ009675
BGIBMGA001274-TA	SINLEJ009706
BGIBMGA001275-TA	SINLEJ009707
BGIBMGA001277-TA	SINLEJ015198
BGIBMGA001278-TA	SINLEJ000569
BGIBMGA001278-TA	SINLEJ005523
BGIBMGA001278-TA	SINLEJ008063
BGIBMGA001278-TA	SINLEJ002779
BGIBMGA001279-TA	SINLEJ015056
BGIBMGA001281-TA	SINLEJ006276
BGIBMGA001283-TA	SINLEJ008082
BGIBMGA001290-TA	SINLEJ017000
BGIBMGA001290-TA	SINLEJ000859
BGIBMGA001290-TA	SINLEJ013138
BGIBMGA001290-TA	SINLEJ016694
BGIBMGA001292-TA	SINLEJ014100
BGIBMGA001292-TA	SINLEJ018705
BGIBMGA001292-TA	SINLEJ018704
BGIBMGA001292-TA	SINLEJ001032
BGIBMGA001293-TA	SINLEJ006205
BGIBMGA001294-TA	SINLEJ006204
BGIBMGA001294-TA	SINLEJ006203
BGIBMGA001294-TA	SINLEJ007294
BGIBMGA001295-TA	SINLEJ019382
BGIBMGA001296-TA	SINLEJ007456
BGIBMGA001296-TA	SINLEJ007466
BGIBMGA001296-TA	SINLEJ008202
BGIBMGA001298-TA	SINLEJ004499
BGIBMGA001298-TA	SINLEJ007201
BGIBMGA001298-TA	SINLEJ017166
BGIBMGA001300-TA	SINLEJ013634
BGIBMGA001300-TA	SINLEJ013635
BGIBMGA001300-TA	SINLEJ009515
BGIBMGA001300-TA	SINLEJ006441
BGIBMGA001301-TA	SINLEJ008800
BGIBMGA001302-TA	SINLEJ005396
BGIBMGA001302-TA	SINLEJ005395
BGIBMGA001303-TA	SINLEJ003185
BGIBMGA001305-TA	SINLEJ016180
BGIBMGA001310-TA	SINLEJ013696
BGIBMGA001310-TA	SINLEJ012285
BGIBMGA001310-TA	SINLEJ001623
BGIBMGA001312-TA	SINLEJ006048
BGIBMGA001312-TA	SINLEJ003492
BGIBMGA001318-TA	SINLEJ010291
BGIBMGA001318-TA	SINLEJ011639
BGIBMGA001319-TA	SINLEJ006045
BGIBMGA001319-TA	SINLEJ000728
BGIBMGA001319-TA	SINLEJ012441
BGIBMGA001321-TA	SINLEJ004530
BGIBMGA001321-TA	SINLEJ011897
BGIBMGA001330-TA	SINLEJ013147
BGIBMGA001333-TA	SINLEJ011368
BGIBMGA001334-TA	SINLEJ600436
BGIBMGA001334-TA	SINLEJ003210
BGIBMGA001335-TA	SINLEJ600481
BGIBMGA001341-TA	SINLEJ009265
BGIBMGA001342-TA	SINLEJ009269
BGIBMGA001343-TA	SINLEJ009296
BGIBMGA001344-TA	SINLEJ001343
BGIBMGA001344-TA	SINLEJ001344
BGIBMGA001344-TA	SINLEJ018624
BGIBMGA001344-TA	SINLEJ018956
BGIBMGA001346-TA	SINLEJ003885
BGIBMGA001348-TA	SINLEJ003364
BGIBMGA001348-TA	SINLEJ001456
BGIBMGA001348-TA	SINLEJ003939
BGIBMGA001348-TA	SINLEJ013589
BGIBMGA001349-TA	SINLEJ600312
BGIBMGA001349-TA	SINLEJ009567
BGIBMGA001350-TA	SINLEJ010870
BGIBMGA001352-TA	SINLEJ016410
BGIBMGA001355-TA	SINLEJ001211
BGIBMGA001355-TA	SINLEJ005621
BGIBMGA001356-TA	SINLEJ016762
BGIBMGA001357-TA	SINLEJ002760
BGIBMGA001363-TA	SINLEJ013563
BGIBMGA001363-TA	SINLEJ012681
BGIBMGA001365-TA	SINLEJ017083
BGIBMGA001370-TA	SINLEJ003992
BGIBMGA001370-TA	SINLEJ000298
BGIBMGA001370-TA	SINLEJ600364
BGIBMGA001371-TA	SINLEJ600053
BGIBMGA001372-TA	SINLEJ000297
BGIBMGA001372-TA	SINLEJ000219
BGIBMGA001375-TA	SINLEJ004820
BGIBMGA001375-TA	SINLEJ009771
BGIBMGA001375-TA	SINLEJ013822
BGIBMGA001379-TA	SINLEJ016005
BGIBMGA001379-TA	SINLEJ012071
BGIBMGA001379-TA	SINLEJ012072
BGIBMGA001379-TA	SINLEJ600507
BGIBMGA001380-TA	SINLEJ600306
BGIBMGA001380-TA	SINLEJ600307
BGIBMGA001380-TA	SINLEJ013785
BGIBMGA001380-TA	SINLEJ013786
BGIBMGA001383-TA	SINLEJ006861
BGIBMGA001383-TA	SINLEJ015220
BGIBMGA001384-TA	SINLEJ016712
BGIBMGA001384-TA	SINLEJ017146
BGIBMGA001385-TA	SINLEJ001518
BGIBMGA001385-TA	SINLEJ009518
BGIBMGA001385-TA	SINLEJ013262
BGIBMGA001386-TA	SINLEJ019006
BGIBMGA001387-TA	SINLEJ008324
BGIBMGA001390-TA	SINLEJ000225
BGIBMGA001390-TA	SINLEJ007922
BGIBMGA001391-TA	SINLEJ015871
BGIBMGA001391-TA	SINLEJ012866
BGIBMGA001391-TA	SINLEJ012867
BGIBMGA001391-TA	SINLEJ004120
BGIBMGA001392-TA	SINLEJ016266
BGIBMGA001392-TA	SINLEJ017258
BGIBMGA001392-TA	SINLEJ003317
BGIBMGA001395-TA	SINLEJ001687
BGIBMGA001396-TA	SINLEJ000427
BGIBMGA001398-TA	SINLEJ010723
BGIBMGA001398-TA	SINLEJ017480
BGIBMGA001399-TA	SINLEJ010800
BGIBMGA001399-TA	SINLEJ003967
BGIBMGA001401-TA	SINLEJ004041
BGIBMGA001403-TA	SINLEJ012842
BGIBMGA001406-TA	SINLEJ014206
BGIBMGA001406-TA	SINLEJ016506
BGIBMGA001407-TA	SINLEJ001584
BGIBMGA001409-TA	SINLEJ004067
BGIBMGA001410-TA	SINLEJ000423
BGIBMGA001410-TA	SINLEJ000422
BGIBMGA001410-TA	SINLEJ008347
BGIBMGA001411-TA	SINLEJ000563
BGIBMGA001415-TA	SINLEJ019260
BGIBMGA001416-TA	SINLEJ010725
BGIBMGA001416-TA	SINLEJ010724
BGIBMGA001416-TA	SINLEJ006318
BGIBMGA001417-TA	SINLEJ014204
BGIBMGA001417-TA	SINLEJ003164
BGIBMGA001417-TA	SINLEJ006166
BGIBMGA001417-TA	SINLEJ008685
BGIBMGA001423-TA	SINLEJ000236
BGIBMGA001423-TA	SINLEJ000237
BGIBMGA001423-TA	SINLEJ000235
BGIBMGA001423-TA	SINLEJ007046
BGIBMGA001425-TA	SINLEJ004126
BGIBMGA001425-TA	SINLEJ014318
BGIBMGA001425-TA	SINLEJ000414
BGIBMGA001427-TA	SINLEJ014265
BGIBMGA001427-TA	SINLEJ003678
BGIBMGA001427-TA	SINLEJ015738
BGIBMGA001428-TA	SINLEJ018645
BGIBMGA001428-TA	SINLEJ008261
BGIBMGA001430-TA	SINLEJ003978
BGIBMGA001431-TA	SINLEJ015870
BGIBMGA001431-TA	SINLEJ010765
BGIBMGA001431-TA	SINLEJ012871
BGIBMGA001434-TA	SINLEJ004045
BGIBMGA001434-TA	SINLEJ010133
BGIBMGA001434-TA	SINLEJ012809
BGIBMGA001434-TA	SINLEJ000499
BGIBMGA001435-TA	SINLEJ016037
BGIBMGA001435-TA	SINLEJ000500
BGIBMGA001435-TA	SINLEJ004046
BGIBMGA001435-TA	SINLEJ016036
BGIBMGA001436-TA	SINLEJ000666
BGIBMGA001437-TA	SINLEJ013121
BGIBMGA001438-TA	SINLEJ014264
BGIBMGA001444-TA	SINLEJ019234
BGIBMGA001444-TA	SINLEJ018430
BGIBMGA001447-TA	SINLEJ010826
BGIBMGA001447-TA	SINLEJ016458
BGIBMGA001447-TA	SINLEJ000274
BGIBMGA001447-TA	SINLEJ004233
BGIBMGA001448-TA	SINLEJ000382
BGIBMGA001448-TA	SINLEJ000383
BGIBMGA001448-TA	SINLEJ004914
BGIBMGA001448-TA	SINLEJ018734
BGIBMGA001450-TA	SINLEJ004021
BGIBMGA001450-TA	SINLEJ012913
BGIBMGA001458-TA	SINLEJ000456
BGIBMGA001458-TA	SINLEJ012808
BGIBMGA001458-TA	SINLEJ000460
BGIBMGA001458-TA	SINLEJ012807
BGIBMGA001460-TA	SINLEJ000506
BGIBMGA001460-TA	SINLEJ014213
BGIBMGA001460-TA	SINLEJ012806
BGIBMGA001460-TA	SINLEJ003840
BGIBMGA001467-TA	SINLEJ010227
BGIBMGA001467-TA	SINLEJ010219
BGIBMGA001467-TA	SINLEJ010218
BGIBMGA001467-TA	SINLEJ010814
BGIBMGA001468-TA	SINLEJ015881
BGIBMGA001471-TA	SINLEJ012937
BGIBMGA001472-TA	SINLEJ009304
BGIBMGA001472-TA	SINLEJ009303
BGIBMGA001472-TA	SINLEJ010857
BGIBMGA001472-TA	SINLEJ014199
BGIBMGA001474-TA	SINLEJ008121
BGIBMGA001476-TA	SINLEJ012191
BGIBMGA001478-TA	SINLEJ000491
BGIBMGA001482-TA	SINLEJ004049
BGIBMGA001483-TA	SINLEJ000060
BGIBMGA001483-TA	SINLEJ003806
BGIBMGA001484-TA	SINLEJ018776
BGIBMGA001484-TA	SINLEJ018067
BGIBMGA001484-TA	SINLEJ018124
BGIBMGA001484-TA	SINLEJ007421
BGIBMGA001488-TA	SINLEJ010117
BGIBMGA001490-TA	SINLEJ010887
BGIBMGA001492-TA	SINLEJ005242
BGIBMGA001493-TA	SINLEJ018423
BGIBMGA001494-TA	SINLEJ015906
BGIBMGA001494-TA	SINLEJ015907
BGIBMGA001494-TA	SINLEJ000291
BGIBMGA001494-TA	SINLEJ000289
BGIBMGA001496-TA	SINLEJ010037
BGIBMGA001497-TA	SINLEJ014281
BGIBMGA001497-TA	SINLEJ003977
BGIBMGA001497-TA	SINLEJ003976
BGIBMGA001497-TA	SINLEJ014279
BGIBMGA001498-TA	SINLEJ000598
BGIBMGA001498-TA	SINLEJ000249
BGIBMGA001498-TA	SINLEJ004142
BGIBMGA001498-TA	SINLEJ010751
BGIBMGA001500-TA	SINLEJ002042
BGIBMGA001501-TA	SINLEJ015903
BGIBMGA001502-TA	SINLEJ004234
BGIBMGA001502-TA	SINLEJ012314
BGIBMGA001509-TA	SINLEJ015910
BGIBMGA001510-TA	SINLEJ015901
BGIBMGA001510-TA	SINLEJ000281
BGIBMGA001510-TA	SINLEJ000282
BGIBMGA001510-TA	SINLEJ015902
BGIBMGA001512-TA	SINLEJ004019
BGIBMGA001512-TA	SINLEJ000582
BGIBMGA001512-TA	SINLEJ000583
BGIBMGA001513-TA	SINLEJ014244
BGIBMGA001513-TA	SINLEJ016435
BGIBMGA001513-TA	SINLEJ001847
BGIBMGA001513-TA	SINLEJ003999
BGIBMGA001519-TA	SINLEJ000642
BGIBMGA001519-TA	SINLEJ000763
BGIBMGA001522-TA	SINLEJ000417
BGIBMGA001522-TA	SINLEJ016759
BGIBMGA001525-TA	SINLEJ018166
BGIBMGA001525-TA	SINLEJ015022
BGIBMGA001528-TA	SINLEJ016425
BGIBMGA001530-TA	SINLEJ000057
BGIBMGA001530-TA	SINLEJ012797
BGIBMGA001530-TA	SINLEJ012798
BGIBMGA001530-TA	SINLEJ014289
BGIBMGA001531-TA	SINLEJ010169
BGIBMGA001531-TA	SINLEJ010101
BGIBMGA001531-TA	SINLEJ010823
BGIBMGA001531-TA	SINLEJ017208
BGIBMGA001536-TA	SINLEJ011533
BGIBMGA001537-TA	SINLEJ000570
BGIBMGA001538-TA	SINLEJ015894
BGIBMGA001539-TA	SINLEJ012879
BGIBMGA001540-TA	SINLEJ004137
BGIBMGA001540-TA	SINLEJ006538
BGIBMGA001540-TA	SINLEJ007635
BGIBMGA001540-TA	SINLEJ004136
BGIBMGA001542-TA	SINLEJ010862
BGIBMGA001542-TA	SINLEJ017832
BGIBMGA001546-TA	SINLEJ016840
BGIBMGA001546-TA	SINLEJ005892
BGIBMGA001546-TA	SINLEJ005184
BGIBMGA001546-TA	SINLEJ005891
BGIBMGA001547-TA	SINLEJ005183
BGIBMGA001547-TA	SINLEJ005888
BGIBMGA001547-TA	SINLEJ005887
BGIBMGA001547-TA	SINLEJ012663
BGIBMGA001548-TA	SINLEJ016411
BGIBMGA001548-TA	SINLEJ003917
BGIBMGA001549-TA	SINLEJ014546
BGIBMGA001549-TA	SINLEJ012385
BGIBMGA001550-TA	SINLEJ010829
BGIBMGA001550-TA	SINLEJ009388
BGIBMGA001551-TA	SINLEJ014268
BGIBMGA001551-TA	SINLEJ014269
BGIBMGA001551-TA	SINLEJ012078
BGIBMGA001551-TA	SINLEJ012077
BGIBMGA001552-TA	SINLEJ004194
BGIBMGA001552-TA	SINLEJ014156
BGIBMGA001552-TA	SINLEJ007168
BGIBMGA001553-TA	SINLEJ004193
BGIBMGA001553-TA	SINLEJ008205
BGIBMGA001557-TA	SINLEJ001402
BGIBMGA001557-TA	SINLEJ013840
BGIBMGA001557-TA	SINLEJ001400
BGIBMGA001557-TA	SINLEJ004785
BGIBMGA001558-TA	SINLEJ017665
BGIBMGA001558-TA	SINLEJ012339
BGIBMGA001558-TA	SINLEJ012340
BGIBMGA001559-TA	SINLEJ000421
BGIBMGA001559-TA	SINLEJ010812
BGIBMGA001559-TA	SINLEJ000420
BGIBMGA001559-TA	SINLEJ005724
BGIBMGA001560-TA	SINLEJ010729
BGIBMGA001560-TA	SINLEJ010730
BGIBMGA001560-TA	SINLEJ002110
BGIBMGA001561-TA	SINLEJ004077
BGIBMGA001562-TA	SINLEJ000038
BGIBMGA001562-TA	SINLEJ004190
BGIBMGA001563-TA	SINLEJ005948
BGIBMGA001566-TA	SINLEJ004191
BGIBMGA001566-TA	SINLEJ000037
BGIBMGA001566-TA	SINLEJ005548
BGIBMGA001566-TA	SINLEJ010313
BGIBMGA001572-TA	SINLEJ010083
BGIBMGA001572-TA	SINLEJ010084
BGIBMGA001573-TA	SINLEJ005423
BGIBMGA001576-TA	SINLEJ000055
BGIBMGA001578-TA	SINLEJ016275
BGIBMGA001579-TA	SINLEJ004211
BGIBMGA001579-TA	SINLEJ004210
BGIBMGA001579-TA	SINLEJ016932
BGIBMGA001580-TA	SINLEJ004209
BGIBMGA001581-TA	SINLEJ010893
BGIBMGA001582-TA	SINLEJ000296
BGIBMGA001584-TA	SINLEJ014231
BGIBMGA001585-TA	SINLEJ003990
BGIBMGA001585-TA	SINLEJ012632
BGIBMGA001585-TA	SINLEJ010852
BGIBMGA001587-TA	SINLEJ000295
BGIBMGA001587-TA	SINLEJ012804
BGIBMGA001587-TA	SINLEJ003991
BGIBMGA001589-TA	SINLEJ000258
BGIBMGA001589-TA	SINLEJ014277
BGIBMGA001589-TA	SINLEJ012959
BGIBMGA001589-TA	SINLEJ007633
BGIBMGA001590-TA	SINLEJ015082
BGIBMGA001590-TA	SINLEJ008350
BGIBMGA001594-TA	SINLEJ001685
BGIBMGA001594-TA	SINLEJ004624
BGIBMGA001594-TA	SINLEJ017361
BGIBMGA001594-TA	SINLEJ001686
BGIBMGA001600-TA	SINLEJ003255
BGIBMGA001608-TA	SINLEJ016716
BGIBMGA001609-TA	SINLEJ003834
BGIBMGA001610-TA	SINLEJ000672
BGIBMGA001610-TA	SINLEJ014471
BGIBMGA001610-TA	SINLEJ005125
BGIBMGA001610-TA	SINLEJ001864
BGIBMGA001613-TA	SINLEJ000545
BGIBMGA001613-TA	SINLEJ018795
BGIBMGA001619-TA	SINLEJ012015
BGIBMGA001619-TA	SINLEJ012014
BGIBMGA001621-TA	SINLEJ019040
BGIBMGA001627-TA	SINLEJ011405
BGIBMGA001632-TA	SINLEJ008145
BGIBMGA001637-TA	SINLEJ000174
BGIBMGA001637-TA	SINLEJ012890
BGIBMGA001638-TA	SINLEJ014783
BGIBMGA001640-TA	SINLEJ012026
BGIBMGA001644-TA	SINLEJ006234
BGIBMGA001644-TA	SINLEJ014099
BGIBMGA001644-TA	SINLEJ014098
BGIBMGA001644-TA	SINLEJ010427
BGIBMGA001646-TA	SINLEJ007944
BGIBMGA001646-TA	SINLEJ001092
BGIBMGA001646-TA	SINLEJ007943
BGIBMGA001646-TA	SINLEJ007181
BGIBMGA001648-TA	SINLEJ004184
BGIBMGA001650-TA	SINLEJ600215
BGIBMGA001655-TA	SINLEJ008750
BGIBMGA001655-TA	SINLEJ010515
BGIBMGA001657-TA	SINLEJ015954
BGIBMGA001657-TA	SINLEJ009581
BGIBMGA001657-TA	SINLEJ019268
BGIBMGA001659-TA	SINLEJ015463
BGIBMGA001664-TA	SINLEJ016940
BGIBMGA001664-TA	SINLEJ003727
BGIBMGA001664-TA	SINLEJ013630
BGIBMGA001666-TA	SINLEJ011953
BGIBMGA001669-TA	SINLEJ003982
BGIBMGA001669-TA	SINLEJ014259
BGIBMGA001670-TA	SINLEJ014074
BGIBMGA001670-TA	SINLEJ002824
BGIBMGA001670-TA	SINLEJ014075
BGIBMGA001670-TA	SINLEJ010907
BGIBMGA001675-TA	SINLEJ003700
BGIBMGA001678-TA	SINLEJ016698
BGIBMGA001680-TA	SINLEJ016103
BGIBMGA001680-TA	SINLEJ018571
BGIBMGA001680-TA	SINLEJ015958
BGIBMGA001680-TA	SINLEJ000160
BGIBMGA001681-TA	SINLEJ015948
BGIBMGA001681-TA	SINLEJ016106
BGIBMGA001681-TA	SINLEJ000172
BGIBMGA001681-TA	SINLEJ016809
BGIBMGA001682-TA	SINLEJ000164
BGIBMGA001682-TA	SINLEJ010296
BGIBMGA001682-TA	SINLEJ019443
BGIBMGA001682-TA	SINLEJ011333
BGIBMGA001683-TA	SINLEJ006748
BGIBMGA001684-TA	SINLEJ016674
BGIBMGA001684-TA	SINLEJ000214
BGIBMGA001684-TA	SINLEJ015996
BGIBMGA001684-TA	SINLEJ014046
BGIBMGA001685-TA	SINLEJ018860
BGIBMGA001685-TA	SINLEJ018918
BGIBMGA001685-TA	SINLEJ016923
BGIBMGA001685-TA	SINLEJ016107
BGIBMGA001686-TA	SINLEJ017244
BGIBMGA001688-TA	SINLEJ005121
BGIBMGA001688-TA	SINLEJ001522
BGIBMGA001689-TA	SINLEJ009162
BGIBMGA001692-TA	SINLEJ012706
BGIBMGA001692-TA	SINLEJ018750
BGIBMGA001693-TA	SINLEJ003291
BGIBMGA001695-TA	SINLEJ010670
BGIBMGA001695-TA	SINLEJ004350
BGIBMGA001696-TA	SINLEJ017009
BGIBMGA001698-TA	SINLEJ001746
BGIBMGA001699-TA	SINLEJ005240
BGIBMGA001699-TA	SINLEJ013382
BGIBMGA001700-TA	SINLEJ005713
BGIBMGA001704-TA	SINLEJ015995
BGIBMGA001704-TA	SINLEJ015997
BGIBMGA001705-TA	SINLEJ004617
BGIBMGA001705-TA	SINLEJ012576
BGIBMGA001706-TA	SINLEJ011777
BGIBMGA001706-TA	SINLEJ001780
BGIBMGA001710-TA	SINLEJ011169
BGIBMGA001710-TA	SINLEJ007107
BGIBMGA001712-TA	SINLEJ000509
BGIBMGA001713-TA	SINLEJ014789
BGIBMGA001713-TA	SINLEJ000321
BGIBMGA001714-TA	SINLEJ011423
BGIBMGA001715-TA	SINLEJ004949
BGIBMGA001717-TA	SINLEJ016029
BGIBMGA001717-TA	SINLEJ019151
BGIBMGA001721-TA	SINLEJ015183
BGIBMGA001722-TA	SINLEJ010191
BGIBMGA001723-TA	SINLEJ016088
BGIBMGA001723-TA	SINLEJ004658
BGIBMGA001723-TA	SINLEJ016079
BGIBMGA001723-TA	SINLEJ015371
BGIBMGA001725-TA	SINLEJ003983
BGIBMGA001725-TA	SINLEJ000264
BGIBMGA001728-TA	SINLEJ011685
BGIBMGA001730-TA	SINLEJ001472
BGIBMGA001730-TA	SINLEJ005587
BGIBMGA001730-TA	SINLEJ005585
BGIBMGA001730-TA	SINLEJ013810
BGIBMGA001731-TA	SINLEJ003129
BGIBMGA001733-TA	SINLEJ004722
BGIBMGA001734-TA	SINLEJ011195
BGIBMGA001735-TA	SINLEJ004381
BGIBMGA001736-TA	SINLEJ000213
BGIBMGA001736-TA	SINLEJ000163
BGIBMGA001736-TA	SINLEJ017026
BGIBMGA001736-TA	SINLEJ018353
BGIBMGA001738-TA	SINLEJ009197
BGIBMGA001738-TA	SINLEJ008333
BGIBMGA001739-TA	SINLEJ004833
BGIBMGA001739-TA	SINLEJ600451
BGIBMGA001739-TA	SINLEJ600444
BGIBMGA001739-TA	SINLEJ001350
BGIBMGA001744-TA	SINLEJ001164
BGIBMGA001748-TA	SINLEJ011632
BGIBMGA001748-TA	SINLEJ019432
BGIBMGA001750-TA	SINLEJ011532
BGIBMGA001753-TA	SINLEJ006106
BGIBMGA001753-TA	SINLEJ012834
BGIBMGA001753-TA	SINLEJ008938
BGIBMGA001754-TA	SINLEJ005589
BGIBMGA001754-TA	SINLEJ010399
BGIBMGA001755-TA	SINLEJ005584
BGIBMGA001755-TA	SINLEJ017382
BGIBMGA001764-TA	SINLEJ001613
BGIBMGA001764-TA	SINLEJ010413
BGIBMGA001765-TA	SINLEJ001612
BGIBMGA001765-TA	SINLEJ013850
BGIBMGA001765-TA	SINLEJ010412
BGIBMGA001765-TA	SINLEJ015114
BGIBMGA001766-TA	SINLEJ003804
BGIBMGA001766-TA	SINLEJ003805
BGIBMGA001766-TA	SINLEJ001739
BGIBMGA001769-TA	SINLEJ006554
BGIBMGA001770-TA	SINLEJ000683
BGIBMGA001773-TA	SINLEJ000592
BGIBMGA001776-TA	SINLEJ006990
BGIBMGA001776-TA	SINLEJ015698
BGIBMGA001779-TA	SINLEJ007752
BGIBMGA001786-TA	SINLEJ000369
BGIBMGA001789-TA	SINLEJ001747
BGIBMGA001789-TA	SINLEJ012491
BGIBMGA001792-TA	SINLEJ015782
BGIBMGA001797-TA	SINLEJ002102
BGIBMGA001799-TA	SINLEJ010855
BGIBMGA001799-TA	SINLEJ010856
BGIBMGA001799-TA	SINLEJ010854
BGIBMGA001800-TA	SINLEJ000455
BGIBMGA001801-TA	SINLEJ017852
BGIBMGA001801-TA	SINLEJ001130
BGIBMGA001803-TA	SINLEJ011930
BGIBMGA001804-TA	SINLEJ005012
BGIBMGA001804-TA	SINLEJ004326
BGIBMGA001805-TA	SINLEJ017530
BGIBMGA001805-TA	SINLEJ009311
BGIBMGA001805-TA	SINLEJ000186
BGIBMGA001806-TA	SINLEJ015833
BGIBMGA001807-TA	SINLEJ004032
BGIBMGA001808-TA	SINLEJ007913
BGIBMGA001810-TA	SINLEJ013214
BGIBMGA001810-TA	SINLEJ007647
BGIBMGA001811-TA	SINLEJ007648
BGIBMGA001812-TA	SINLEJ003162
BGIBMGA001813-TA	SINLEJ012783
BGIBMGA001817-TA	SINLEJ012877
BGIBMGA001818-TA	SINLEJ006376
BGIBMGA001818-TA	SINLEJ007044
BGIBMGA001818-TA	SINLEJ008200
BGIBMGA001825-TA	SINLEJ019415
BGIBMGA001825-TA	SINLEJ013519
BGIBMGA001827-TA	SINLEJ011973
BGIBMGA001827-TA	SINLEJ011974
BGIBMGA001827-TA	SINLEJ012893
BGIBMGA001829-TA	SINLEJ000231
BGIBMGA001829-TA	SINLEJ000447
BGIBMGA001832-TA	SINLEJ013371
BGIBMGA001833-TA	SINLEJ016709
BGIBMGA001833-TA	SINLEJ013919
BGIBMGA001833-TA	SINLEJ000941
BGIBMGA001836-TA	SINLEJ014438
BGIBMGA001836-TA	SINLEJ001760
BGIBMGA001836-TA	SINLEJ006060
BGIBMGA001836-TA	SINLEJ000240
BGIBMGA001841-TA	SINLEJ006611
BGIBMGA001842-TA	SINLEJ008632
BGIBMGA001843-TA	SINLEJ009271
BGIBMGA001847-TA	SINLEJ014311
BGIBMGA001847-TA	SINLEJ014291
BGIBMGA001847-TA	SINLEJ008101
BGIBMGA001849-TA	SINLEJ000575
BGIBMGA001849-TA	SINLEJ000574
BGIBMGA001849-TA	SINLEJ000576
BGIBMGA001850-TA	SINLEJ015558
BGIBMGA001852-TA	SINLEJ013806
BGIBMGA001852-TA	SINLEJ011668
BGIBMGA001853-TA	SINLEJ003964
BGIBMGA001853-TA	SINLEJ010801
BGIBMGA001853-TA	SINLEJ014079
BGIBMGA001854-TA	SINLEJ007162
BGIBMGA001854-TA	SINLEJ017388
BGIBMGA001858-TA	SINLEJ011649
BGIBMGA001859-TA	SINLEJ003715
BGIBMGA001859-TA	SINLEJ011647
BGIBMGA001859-TA	SINLEJ003717
BGIBMGA001859-TA	SINLEJ011648
BGIBMGA001866-TA	SINLEJ000031
BGIBMGA001866-TA	SINLEJ004257
BGIBMGA001867-TA	SINLEJ012872
BGIBMGA001868-TA	SINLEJ017608
BGIBMGA001869-TA	SINLEJ010109
BGIBMGA001869-TA	SINLEJ016473
BGIBMGA001869-TA	SINLEJ010335
BGIBMGA001869-TA	SINLEJ009442
BGIBMGA001870-TA	SINLEJ017312
BGIBMGA001871-TA	SINLEJ019235
BGIBMGA001872-TA	SINLEJ012992
BGIBMGA001874-TA	SINLEJ015331
BGIBMGA001874-TA	SINLEJ008743
BGIBMGA001874-TA	SINLEJ013556
BGIBMGA001875-TA	SINLEJ004075
BGIBMGA001877-TA	SINLEJ004182
BGIBMGA001878-TA	SINLEJ004913
BGIBMGA001878-TA	SINLEJ018987
BGIBMGA001878-TA	SINLEJ004587
BGIBMGA001881-TA	SINLEJ012824
BGIBMGA001881-TA	SINLEJ018562
BGIBMGA001881-TA	SINLEJ000565
BGIBMGA001882-TA	SINLEJ000566
BGIBMGA001882-TA	SINLEJ017455
BGIBMGA001882-TA	SINLEJ017575
BGIBMGA001882-TA	SINLEJ003920
BGIBMGA001884-TA	SINLEJ003027
BGIBMGA001885-TA	SINLEJ007774
BGIBMGA001885-TA	SINLEJ013975
BGIBMGA001886-TA	SINLEJ004231
BGIBMGA001886-TA	SINLEJ009562
BGIBMGA001886-TA	SINLEJ006393
BGIBMGA001887-TA	SINLEJ013399
BGIBMGA001890-TA	SINLEJ011699
BGIBMGA001894-TA	SINLEJ018894
BGIBMGA001895-TA	SINLEJ008818
BGIBMGA001896-TA	SINLEJ015012
BGIBMGA001896-TA	SINLEJ012985
BGIBMGA001896-TA	SINLEJ005048
BGIBMGA001897-TA	SINLEJ008188
BGIBMGA001897-TA	SINLEJ007002
BGIBMGA001898-TA	SINLEJ003866
BGIBMGA001903-TA	SINLEJ006361
BGIBMGA001906-TA	SINLEJ006174
BGIBMGA001910-TA	SINLEJ015312
BGIBMGA001910-TA	SINLEJ001670
BGIBMGA001910-TA	SINLEJ001669
BGIBMGA001911-TA	SINLEJ010064
BGIBMGA001911-TA	SINLEJ000619
BGIBMGA001913-TA	SINLEJ017059
BGIBMGA001913-TA	SINLEJ013503
BGIBMGA001913-TA	SINLEJ013495
BGIBMGA001913-TA	SINLEJ008426
BGIBMGA001914-TA	SINLEJ012308
BGIBMGA001915-TA	SINLEJ014258
BGIBMGA001916-TA	SINLEJ012805
BGIBMGA001918-TA	SINLEJ005562
BGIBMGA001918-TA	SINLEJ000692
BGIBMGA001920-TA	SINLEJ012083
BGIBMGA001920-TA	SINLEJ018333
BGIBMGA001920-TA	SINLEJ018335
BGIBMGA001920-TA	SINLEJ018544
BGIBMGA001921-TA	SINLEJ003268
BGIBMGA001921-TA	SINLEJ600388
BGIBMGA001923-TA	SINLEJ004463
BGIBMGA001923-TA	SINLEJ013159
BGIBMGA001924-TA	SINLEJ017555
BGIBMGA001924-TA	SINLEJ008229
BGIBMGA001924-TA	SINLEJ018781
BGIBMGA001924-TA	SINLEJ008281
BGIBMGA001925-TA	SINLEJ014367
BGIBMGA001926-TA	SINLEJ000544
BGIBMGA001926-TA	SINLEJ004296
BGIBMGA001926-TA	SINLEJ008201
BGIBMGA001927-TA	SINLEJ005010
BGIBMGA001928-TA	SINLEJ013078
BGIBMGA001928-TA	SINLEJ013998
BGIBMGA001928-TA	SINLEJ008881
BGIBMGA001929-TA	SINLEJ004009
BGIBMGA001929-TA	SINLEJ004013
BGIBMGA001929-TA	SINLEJ002955
BGIBMGA001930-TA	SINLEJ012790
BGIBMGA001930-TA	SINLEJ010737
BGIBMGA001930-TA	SINLEJ003950
BGIBMGA001930-TA	SINLEJ003953
BGIBMGA001934-TA	SINLEJ012401
BGIBMGA001935-TA	SINLEJ010082
BGIBMGA001936-TA	SINLEJ010749
BGIBMGA001936-TA	SINLEJ005832
BGIBMGA001937-TA	SINLEJ004339
BGIBMGA001938-TA	SINLEJ016718
BGIBMGA001940-TA	SINLEJ009756
BGIBMGA001940-TA	SINLEJ002851
BGIBMGA001940-TA	SINLEJ006719
BGIBMGA001942-TA	SINLEJ003935
BGIBMGA001942-TA	SINLEJ003934
BGIBMGA001943-TA	SINLEJ002976
BGIBMGA001945-TA	SINLEJ008826
BGIBMGA001947-TA	SINLEJ008885
BGIBMGA001949-TA	SINLEJ008884
BGIBMGA001949-TA	SINLEJ002193
BGIBMGA001949-TA	SINLEJ008954
BGIBMGA001950-TA	SINLEJ013122
BGIBMGA001957-TA	SINLEJ011270
BGIBMGA001962-TA	SINLEJ009734
BGIBMGA001962-TA	SINLEJ008649
BGIBMGA001962-TA	SINLEJ012505
BGIBMGA001962-TA	SINLEJ006726
BGIBMGA001964-TA	SINLEJ011885
BGIBMGA001966-TA	SINLEJ015800
BGIBMGA001966-TA	SINLEJ010094
BGIBMGA001966-TA	SINLEJ015799
BGIBMGA001966-TA	SINLEJ007422
BGIBMGA001967-TA	SINLEJ011351
BGIBMGA001967-TA	SINLEJ019217
BGIBMGA001969-TA	SINLEJ013640
BGIBMGA001969-TA	SINLEJ009292
BGIBMGA001969-TA	SINLEJ004287
BGIBMGA001976-TA	SINLEJ015821
BGIBMGA001976-TA	SINLEJ009338
BGIBMGA001976-TA	SINLEJ018828
BGIBMGA001976-TA	SINLEJ018829
BGIBMGA001977-TA	SINLEJ004006
BGIBMGA001977-TA	SINLEJ004010
BGIBMGA001977-TA	SINLEJ015905
BGIBMGA001977-TA	SINLEJ000286
BGIBMGA001978-TA	SINLEJ004005
BGIBMGA001978-TA	SINLEJ000284
BGIBMGA001978-TA	SINLEJ014229
BGIBMGA001978-TA	SINLEJ015904
BGIBMGA001979-TA	SINLEJ014401
BGIBMGA001979-TA	SINLEJ005623
BGIBMGA001979-TA	SINLEJ012559
BGIBMGA001979-TA	SINLEJ018664
[truncated: 12,565 more rows]
