# Supplementary material for: Reconstruction of proto-vertebrate, proto-cyclostome and proto-gnathostome genomes provides new insights into early vertebrate evolution
Source: Nat Commun. 2021 Jul 23;12:4489. doi: 10.1038/s41467-021-24573-z (PMC8302630; doi:10.1038/s41467-021-24573-z)
Supplement: Supplementary file 4 — Supplementary Data 1 [file 41467_2021_24573_MOESM4_ESM.zip › SuppData1/orthologs/BOMMO-PETMA.txt]

BGIBMGA000001-TA	PMZ_0026024-RA
BGIBMGA000001-TA	PMZ_0044470-RA
BGIBMGA000002-TA	PMZ_0010209-RA
BGIBMGA000002-TA	PMZ_0035453-RA
BGIBMGA000002-TA	PMZ_0047533-RA
BGIBMGA000002-TA	PMZ_0047305-RA
BGIBMGA000008-TA	PMZ_0045702-RA
BGIBMGA000016-TA	PMZ_0044301-RA
BGIBMGA000022-TA	PMZ_0009236-RA
BGIBMGA000025-TA	PMZ_0033591-RA
BGIBMGA000026-TA	PMZ_0048385-RA
BGIBMGA000027-TA	PMZ_0042711-RA
BGIBMGA000029-TA	PMZ_0042454-RA
BGIBMGA000030-TA	PMZ_0041400-RA
BGIBMGA000030-TA	PMZ_0047697-RA
BGIBMGA000030-TA	PMZ_0032536-RA
BGIBMGA000032-TA	PMZ_0034825-RA
BGIBMGA000032-TA	PMZ_0042443-RA
BGIBMGA000032-TA	PMZ_0033282-RA
BGIBMGA000034-TA	PMZ_0003783-RA
BGIBMGA000045-TA	PMZ_0031749-RA
BGIBMGA000060-TA	PMZ_0027464-RA
BGIBMGA000060-TA	PMZ_0026206-RA
BGIBMGA000060-TA	PMZ_0040535-RA
BGIBMGA000060-TA	PMZ_0042511-RA
BGIBMGA000061-TA	PMZ_0002779-RA
BGIBMGA000062-TA	PMZ_0014024-RA
BGIBMGA000062-TA	PMZ_0048684-RA
BGIBMGA000063-TA	PMZ_0019396-RA
BGIBMGA000063-TA	PMZ_0045726-RA
BGIBMGA000063-TA	PMZ_0030780-RA
BGIBMGA000063-TA	PMZ_0027821-RA
BGIBMGA000064-TA	PMZ_0016097-RA
BGIBMGA000064-TA	PMZ_0037382-RA
BGIBMGA000065-TA	PMZ_0020779-RA
BGIBMGA000066-TA	PMZ_0030735-RA
BGIBMGA000066-TA	PMZ_0046338-RA
BGIBMGA000069-TA	PMZ_0009771-RA
BGIBMGA000069-TA	PMZ_0045028-RA
BGIBMGA000069-TA	PMZ_0031723-RA
BGIBMGA000069-TA	PMZ_0047380-RA
BGIBMGA000071-TA	PMZ_0038236-RA
BGIBMGA000072-TA	PMZ_0029567-RA
BGIBMGA000072-TA	PMZ_0040879-RA
BGIBMGA000072-TA	PMZ_0047399-RA
BGIBMGA000074-TA	PMZ_0044628-RA
BGIBMGA000074-TA	PMZ_0047036-RA
BGIBMGA000074-TA	PMZ_0047037-RA
BGIBMGA000075-TA	PMZ_0006888-RA
BGIBMGA000078-TA	PMZ_0028393-RA
BGIBMGA000078-TA	PMZ_0033727-RA
BGIBMGA000078-TA	PMZ_0032662-RA
BGIBMGA000080-TA	PMZ_0003052-RA
BGIBMGA000080-TA	PMZ_0030308-RA
BGIBMGA000080-TA	PMZ_0038669-RA
BGIBMGA000080-TA	PMZ_0032622-RA
BGIBMGA000082-TA	PMZ_0046287-RA
BGIBMGA000083-TA	PMZ_0045436-RA
BGIBMGA000083-TA	PMZ_0031426-RA
BGIBMGA000083-TA	PMZ_0048177-RA
BGIBMGA000083-TA	PMZ_0009084-RA
BGIBMGA000084-TA	PMZ_0012387-RA
BGIBMGA000084-TA	PMZ_0026916-RA
BGIBMGA000084-TA	PMZ_0034390-RA
BGIBMGA000084-TA	PMZ_0040794-RA
BGIBMGA000086-TA	PMZ_0042063-RA
BGIBMGA000086-TA	PMZ_0011614-RA
BGIBMGA000086-TA	PMZ_0033542-RA
BGIBMGA000086-TA	PMZ_0002023-RA
BGIBMGA000089-TA	PMZ_0046111-RA
BGIBMGA000090-TA	PMZ_0013611-RA
BGIBMGA000090-TA	PMZ_0045626-RA
BGIBMGA000091-TA	PMZ_0031492-RA
BGIBMGA000091-TA	PMZ_0031493-RA
BGIBMGA000091-TA	PMZ_0042626-RA
BGIBMGA000091-TA	PMZ_0033614-RA
BGIBMGA000092-TA	PMZ_0043511-RA
BGIBMGA000092-TA	PMZ_0027139-RA
BGIBMGA000097-TA	PMZ_0042044-RA
BGIBMGA000097-TA	PMZ_0028675-RA
BGIBMGA000097-TA	PMZ_0008120-RA
BGIBMGA000097-TA	PMZ_0026956-RA
BGIBMGA000101-TA	PMZ_0040907-RA
BGIBMGA000101-TA	PMZ_0041804-RA
BGIBMGA000102-TA	PMZ_0036003-RA
BGIBMGA000102-TA	PMZ_0047886-RA
BGIBMGA000103-TA	PMZ_0002511-RA
BGIBMGA000103-TA	PMZ_0041602-RA
BGIBMGA000104-TA	PMZ_0037468-RA
BGIBMGA000104-TA	PMZ_0037523-RA
BGIBMGA000104-TA	PMZ_0038212-RA
BGIBMGA000106-TA	PMZ_0019630-RA
BGIBMGA000107-TA	PMZ_0040777-RA
BGIBMGA000107-TA	PMZ_0030163-RA
BGIBMGA000109-TA	PMZ_0046008-RA
BGIBMGA000109-TA	PMZ_0031532-RA
BGIBMGA000109-TA	PMZ_0026725-RA
BGIBMGA000109-TA	PMZ_0047558-RA
BGIBMGA000110-TA	PMZ_0030700-RA
BGIBMGA000110-TA	PMZ_0042977-RA
BGIBMGA000114-TA	PMZ_0018799-RA
BGIBMGA000115-TA	PMZ_0036145-RA
BGIBMGA000117-TA	PMZ_0019126-RA
BGIBMGA000117-TA	PMZ_0030310-RA
BGIBMGA000118-TA	PMZ_0023978-RA
BGIBMGA000119-TA	PMZ_0044607-RA
BGIBMGA000120-TA	PMZ_0001509-RA
BGIBMGA000120-TA	PMZ_0045932-RA
BGIBMGA000120-TA	PMZ_0032851-RA
BGIBMGA000120-TA	PMZ_0040290-RA
BGIBMGA000123-TA	PMZ_0013967-RA
BGIBMGA000123-TA	PMZ_0042583-RA
BGIBMGA000125-TA	PMZ_0044473-RA
BGIBMGA000127-TA	PMZ_0044664-RA
BGIBMGA000128-TA	PMZ_0038806-RA
BGIBMGA000129-TA	PMZ_0047433-RA
BGIBMGA000129-TA	PMZ_0045033-RA
BGIBMGA000132-TA	PMZ_0030669-RA
BGIBMGA000132-TA	PMZ_0029312-RA
BGIBMGA000132-TA	PMZ_0047266-RA
BGIBMGA000132-TA	PMZ_0031578-RA
BGIBMGA000136-TA	PMZ_0032661-RA
BGIBMGA000136-TA	PMZ_0028707-RA
BGIBMGA000136-TA	PMZ_0030092-RA
BGIBMGA000136-TA	PMZ_0026465-RA
BGIBMGA000138-TA	PMZ_0010944-RA
BGIBMGA000140-TA	PMZ_0042055-RA
BGIBMGA000140-TA	PMZ_0042054-RA
BGIBMGA000144-TA	PMZ_0029508-RA
BGIBMGA000144-TA	PMZ_0026724-RA
BGIBMGA000144-TA	PMZ_0027159-RA
BGIBMGA000146-TA	PMZ_0044604-RA
BGIBMGA000146-TA	PMZ_0045857-RA
BGIBMGA000146-TA	PMZ_0048147-RA
BGIBMGA000148-TA	PMZ_0040682-RA
BGIBMGA000149-TA	PMZ_0040806-RA
BGIBMGA000150-TA	PMZ_0044920-RA
BGIBMGA000150-TA	PMZ_0027819-RA
BGIBMGA000152-TA	PMZ_0026299-RA
BGIBMGA000152-TA	PMZ_0030848-RA
BGIBMGA000152-TA	PMZ_0028674-RA
BGIBMGA000152-TA	PMZ_0035985-RA
BGIBMGA000154-TA	PMZ_0016701-RA
BGIBMGA000155-TA	PMZ_0032495-RA
BGIBMGA000157-TA	PMZ_0037456-RA
BGIBMGA000157-TA	PMZ_0035543-RA
BGIBMGA000160-TA	PMZ_0038261-RA
BGIBMGA000164-TA	PMZ_0036017-RA
BGIBMGA000164-TA	PMZ_0021038-RA
BGIBMGA000164-TA	PMZ_0046632-RA
BGIBMGA000164-TA	PMZ_0038644-RA
BGIBMGA000167-TA	PMZ_0041988-RA
BGIBMGA000167-TA	PMZ_0042894-RA
BGIBMGA000172-TA	PMZ_0026925-RB
BGIBMGA000173-TA	PMZ_0035489-RA
BGIBMGA000174-TA	PMZ_0034501-RA
BGIBMGA000174-TA	PMZ_0043558-RA
BGIBMGA000174-TA	PMZ_0031347-RA
BGIBMGA000175-TA	PMZ_0027064-RA
BGIBMGA000175-TA	PMZ_0040231-RA
BGIBMGA000176-TA	PMZ_0041316-RA
BGIBMGA000176-TA	PMZ_0013289-RA
BGIBMGA000178-TA	PMZ_0012251-RA
BGIBMGA000179-TA	PMZ_0031561-RA
BGIBMGA000180-TA	PMZ_0043329-RA
BGIBMGA000180-TA	PMZ_0033560-RA
BGIBMGA000180-TA	PMZ_0031627-RA
BGIBMGA000180-TA	PMZ_0014696-RA
BGIBMGA000181-TA	PMZ_0043126-RA
BGIBMGA000184-TA	PMZ_0007251-RA
BGIBMGA000186-TA	PMZ_0002103-RA
BGIBMGA000186-TA	PMZ_0001575-RA
BGIBMGA000187-TA	PMZ_0015067-RA
BGIBMGA000187-TA	PMZ_0036821-RA
BGIBMGA000187-TA	PMZ_0043276-RA
BGIBMGA000188-TA	PMZ_0011119-RA
BGIBMGA000189-TA	PMZ_0021297-RA
BGIBMGA000189-TA	PMZ_0019470-RA
BGIBMGA000193-TA	PMZ_0004400-RA
BGIBMGA000198-TA	PMZ_0022917-RA
BGIBMGA000198-TA	PMZ_0004554-RA
BGIBMGA000200-TA	PMZ_0044106-RA
BGIBMGA000200-TA	PMZ_0047373-RA
BGIBMGA000200-TA	PMZ_0005656-RA
BGIBMGA000200-TA	PMZ_0046552-RA
BGIBMGA000204-TA	PMZ_0007851-RA
BGIBMGA000204-TA	PMZ_0030582-RA
BGIBMGA000204-TA	PMZ_0044933-RA
BGIBMGA000206-TA	PMZ_0044648-RA
BGIBMGA000206-TA	PMZ_0043078-RA
BGIBMGA000207-TA	PMZ_0036544-RA
BGIBMGA000207-TA	PMZ_0028716-RA
BGIBMGA000207-TA	PMZ_0026513-RA
BGIBMGA000207-TA	PMZ_0016837-RA
BGIBMGA000208-TA	PMZ_0028717-RA
BGIBMGA000208-TA	PMZ_0031376-RA
BGIBMGA000208-TA	PMZ_0038489-RA
BGIBMGA000209-TA	PMZ_0026219-RA
BGIBMGA000209-TA	PMZ_0009955-RA
BGIBMGA000209-TA	PMZ_0012441-RA
BGIBMGA000209-TA	PMZ_0026099-RA
BGIBMGA000211-TA	PMZ_0006997-RA
BGIBMGA000215-TA	PMZ_0042930-RA
BGIBMGA000216-TA	PMZ_0026556-RA
BGIBMGA000216-TA	PMZ_0032737-RA
BGIBMGA000219-TA	PMZ_0046585-RA
BGIBMGA000220-TA	PMZ_0035336-RA
BGIBMGA000220-TA	PMZ_0043848-RA
BGIBMGA000220-TA	PMZ_0047964-RA
BGIBMGA000222-TA	PMZ_0033617-RA
BGIBMGA000222-TA	PMZ_0046869-RA
BGIBMGA000222-TA	PMZ_0048830-RA
BGIBMGA000222-TA	PMZ_0016670-RA
BGIBMGA000224-TA	PMZ_0042434-RA
BGIBMGA000226-TA	PMZ_0035625-RA
BGIBMGA000229-TA	PMZ_0033897-RA
BGIBMGA000230-TA	PMZ_0045091-RA
BGIBMGA000231-TA	PMZ_0044340-RA
BGIBMGA000235-TA	PMZ_0035831-RA
BGIBMGA000236-TA	PMZ_0047123-RA
BGIBMGA000236-TA	PMZ_0043072-RA
BGIBMGA000236-TA	PMZ_0042744-RA
BGIBMGA000237-TA	PMZ_0004608-RA
BGIBMGA000237-TA	PMZ_0018470-RA
BGIBMGA000238-TA	PMZ_0021306-RA
BGIBMGA000241-TA	PMZ_0042128-RA
BGIBMGA000241-TA	PMZ_0031116-RA
BGIBMGA000241-TA	PMZ_0046187-RA
BGIBMGA000241-TA	PMZ_0041559-RA
BGIBMGA000242-TA	PMZ_0026943-RA
BGIBMGA000242-TA	PMZ_0033531-RA
BGIBMGA000242-TA	PMZ_0047357-RA
BGIBMGA000242-TA	PMZ_0017407-RA
BGIBMGA000244-TA	PMZ_0022992-RA
BGIBMGA000244-TA	PMZ_0045643-RA
BGIBMGA000244-TA	PMZ_0041188-RA
BGIBMGA000245-TA	PMZ_0035961-RA
BGIBMGA000248-TA	PMZ_0030567-RA
BGIBMGA000263-TA	PMZ_0046120-RA
BGIBMGA000266-TA	PMZ_0033635-RA
BGIBMGA000271-TA	PMZ_0036809-RA
BGIBMGA000272-TA	PMZ_0029369-RA
BGIBMGA000272-TA	PMZ_0048456-RA
BGIBMGA000272-TA	PMZ_0037839-RA
BGIBMGA000286-TA	PMZ_0042842-RA
BGIBMGA000288-TA	PMZ_0030593-RA
BGIBMGA000290-TA	PMZ_0041695-RA
BGIBMGA000290-TA	PMZ_0044382-RA
BGIBMGA000291-TA	PMZ_0033905-RA
BGIBMGA000292-TA	PMZ_0012342-RA
BGIBMGA000293-TA	PMZ_0010060-RA
BGIBMGA000295-TA	PMZ_0045106-RA
BGIBMGA000295-TA	PMZ_0043898-RA
BGIBMGA000295-TA	PMZ_0030142-RA
BGIBMGA000295-TA	PMZ_0037049-RA
BGIBMGA000300-TA	PMZ_0028696-RA
BGIBMGA000300-TA	PMZ_0046359-RA
BGIBMGA000301-TA	PMZ_0017808-RA
BGIBMGA000301-TA	PMZ_0029954-RA
BGIBMGA000301-TA	PMZ_0047186-RA
BGIBMGA000301-TA	PMZ_0002936-RA
BGIBMGA000302-TA	PMZ_0028001-RA
BGIBMGA000302-TA	PMZ_0047094-RA
BGIBMGA000302-TA	PMZ_0035787-RA
BGIBMGA000302-TA	PMZ_0006622-RA
BGIBMGA000303-TA	PMZ_0043869-RA
BGIBMGA000303-TA	PMZ_0016840-RA
BGIBMGA000303-TA	PMZ_0035335-RA
BGIBMGA000304-TA	PMZ_0003890-RA
BGIBMGA000304-TA	PMZ_0036694-RA
BGIBMGA000305-TA	PMZ_0004080-RA
BGIBMGA000305-TA	PMZ_0046423-RA
BGIBMGA000305-TA	PMZ_0034410-RA
BGIBMGA000305-TA	PMZ_0038088-RA
BGIBMGA000307-TA	PMZ_0003808-RA
BGIBMGA000307-TA	PMZ_0008654-RA
BGIBMGA000307-TA	PMZ_0032538-RA
BGIBMGA000307-TA	PMZ_0020390-RA
BGIBMGA000308-TA	PMZ_0029401-RA
BGIBMGA000308-TA	PMZ_0035987-RA
BGIBMGA000308-TA	PMZ_0031996-RA
BGIBMGA000309-TA	PMZ_0027361-RA
BGIBMGA000309-TA	PMZ_0044008-RA
BGIBMGA000309-TA	PMZ_0036940-RA
BGIBMGA000310-TA	PMZ_0030667-RA
BGIBMGA000310-TA	PMZ_0036281-RA
BGIBMGA000312-TA	PMZ_0033028-RA
BGIBMGA000313-TA	PMZ_0045604-RA
BGIBMGA000313-TA	PMZ_0037025-RA
BGIBMGA000314-TA	PMZ_0046448-RA
BGIBMGA000316-TA	PMZ_0046158-RA
BGIBMGA000319-TA	PMZ_0041171-RA
BGIBMGA000319-TA	PMZ_0041172-RA
BGIBMGA000319-TA	PMZ_0037712-RA
BGIBMGA000319-TA	PMZ_0002472-RA
BGIBMGA000320-TA	PMZ_0017043-RA
BGIBMGA000320-TA	PMZ_0031685-RA
BGIBMGA000320-TA	PMZ_0043046-RA
BGIBMGA000321-TA	PMZ_0018166-RA
BGIBMGA000321-TA	PMZ_0044171-RA
BGIBMGA000322-TA	PMZ_0040581-RA
BGIBMGA000322-TA	PMZ_0005862-RA
BGIBMGA000322-TA	PMZ_0031535-RA
BGIBMGA000322-TA	PMZ_0041015-RA
BGIBMGA000323-TA	PMZ_0019500-RA
BGIBMGA000347-TA	PMZ_0038498-RA
BGIBMGA000348-TA	PMZ_0046908-RA
BGIBMGA000349-TA	PMZ_0010380-RA
BGIBMGA000351-TA	PMZ_0028899-RA
BGIBMGA000351-TA	PMZ_0011517-RA
BGIBMGA000351-TA	PMZ_0045514-RA
BGIBMGA000351-TA	PMZ_0007648-RA
BGIBMGA000353-TA	PMZ_0034493-RA
BGIBMGA000353-TA	PMZ_0045454-RA
BGIBMGA000353-TA	PMZ_0045453-RA
BGIBMGA000353-TA	PMZ_0047811-RA
BGIBMGA000354-TA	PMZ_0044321-RA
BGIBMGA000354-TA	PMZ_0036701-RA
BGIBMGA000354-TA	PMZ_0029797-RA
BGIBMGA000354-TA	PMZ_0000270-RA
BGIBMGA000355-TA	PMZ_0045386-RA
BGIBMGA000355-TA	PMZ_0045387-RA
BGIBMGA000355-TA	PMZ_0003403-RA
BGIBMGA000358-TA	PMZ_0031727-RA
BGIBMGA000359-TA	PMZ_0043098-RA
BGIBMGA000362-TA	PMZ_0001484-RA
BGIBMGA000362-TA	PMZ_0029798-RA
BGIBMGA000364-TA	PMZ_0046138-RA
BGIBMGA000364-TA	PMZ_0044338-RA
BGIBMGA000364-TA	PMZ_0048861-RA
BGIBMGA000366-TA	PMZ_0027230-RA
BGIBMGA000366-TA	PMZ_0030716-RA
BGIBMGA000367-TA	PMZ_0047332-RA
BGIBMGA000368-TA	PMZ_0043372-RA
BGIBMGA000374-TA	PMZ_0033492-RA
BGIBMGA000374-TA	PMZ_0046549-RA
BGIBMGA000375-TA	PMZ_0031316-RA
BGIBMGA000376-TA	PMZ_0029869-RA
BGIBMGA000376-TA	PMZ_0016576-RA
BGIBMGA000376-TA	PMZ_0045642-RA
BGIBMGA000376-TA	PMZ_0036248-RA
BGIBMGA000377-TA	PMZ_0041173-RA
BGIBMGA000378-TA	PMZ_0037402-RA
BGIBMGA000379-TA	PMZ_0044912-RA
BGIBMGA000379-TA	PMZ_0003616-RA
BGIBMGA000379-TA	PMZ_0032971-RA
BGIBMGA000379-TA	PMZ_0030181-RA
BGIBMGA000381-TA	PMZ_0041189-RA
BGIBMGA000383-TA	PMZ_0046603-RA
BGIBMGA000383-TA	PMZ_0030629-RA
BGIBMGA000385-TA	PMZ_0048532-RA
BGIBMGA000385-TA	PMZ_0048479-RA
BGIBMGA000385-TA	PMZ_0034417-RA
BGIBMGA000385-TA	PMZ_0048648-RA
BGIBMGA000387-TA	PMZ_0032745-RA
BGIBMGA000387-TA	PMZ_0002415-RA
BGIBMGA000387-TA	PMZ_0017237-RA
BGIBMGA000387-TA	PMZ_0028999-RA
BGIBMGA000388-TA	PMZ_0031128-RA
BGIBMGA000388-TA	PMZ_0040795-RA
BGIBMGA000388-TA	PMZ_0041214-RA
BGIBMGA000388-TA	PMZ_0029813-RA
BGIBMGA000390-TA	PMZ_0045828-RA
BGIBMGA000390-TA	PMZ_0045359-RA
BGIBMGA000391-TA	PMZ_0023418-RA
BGIBMGA000392-TA	PMZ_0041049-RA
BGIBMGA000394-TA	PMZ_0044878-RA
BGIBMGA000394-TA	PMZ_0042913-RA
BGIBMGA000395-TA	PMZ_0046846-RA
BGIBMGA000397-TA	PMZ_0030390-RA
BGIBMGA000398-TA	PMZ_0044331-RA
BGIBMGA000399-TA	PMZ_0033081-RA
BGIBMGA000402-TA	PMZ_0046345-RA
BGIBMGA000402-TA	PMZ_0047419-RA
BGIBMGA000403-TA	PMZ_0044260-RA
BGIBMGA000405-TA	PMZ_0041099-RA
BGIBMGA000406-TA	PMZ_0034633-RA
BGIBMGA000406-TA	PMZ_0033284-RA
BGIBMGA000407-TA	PMZ_0033809-RA
BGIBMGA000407-TA	PMZ_0008307-RA
BGIBMGA000407-TA	PMZ_0043607-RA
BGIBMGA000407-TA	PMZ_0031683-RA
BGIBMGA000408-TA	PMZ_0043395-RA
BGIBMGA000408-TA	PMZ_0035833-RA
BGIBMGA000408-TA	PMZ_0031567-RA
BGIBMGA000408-TA	PMZ_0034263-RA
BGIBMGA000411-TA	PMZ_0043571-RA
BGIBMGA000412-TA	PMZ_0016733-RA
BGIBMGA000416-TA	PMZ_0043572-RA
BGIBMGA000416-TA	PMZ_0000247-RA
BGIBMGA000420-TA	PMZ_0044370-RA
BGIBMGA000420-TA	PMZ_0048997-RA
BGIBMGA000421-TA	PMZ_0047519-RA
BGIBMGA000422-TA	PMZ_0000117-RA
BGIBMGA000422-TA	PMZ_0000537-RA
BGIBMGA000422-TA	PMZ_0048592-RA
BGIBMGA000425-TA	PMZ_0030364-RA
BGIBMGA000425-TA	PMZ_0045586-RA
BGIBMGA000425-TA	PMZ_0000234-RA
BGIBMGA000425-TA	PMZ_0034401-RA
BGIBMGA000439-TA	PMZ_0042334-RA
BGIBMGA000439-TA	PMZ_0038025-RA
BGIBMGA000439-TA	PMZ_0029223-RA
BGIBMGA000439-TA	PMZ_0040264-RA
BGIBMGA000440-TA	PMZ_0015918-RA
BGIBMGA000442-TA	PMZ_0044256-RA
BGIBMGA000442-TA	PMZ_0044255-RA
BGIBMGA000442-TA	PMZ_0028050-RA
BGIBMGA000442-TA	PMZ_0018032-RA
BGIBMGA000444-TA	PMZ_0048196-RA
BGIBMGA000445-TA	PMZ_0041648-RA
BGIBMGA000445-TA	PMZ_0012401-RA
BGIBMGA000445-TA	PMZ_0039298-RA
BGIBMGA000445-TA	PMZ_0003475-RA
BGIBMGA000446-TA	PMZ_0043249-RA
BGIBMGA000446-TA	PMZ_0047205-RA
BGIBMGA000447-TA	PMZ_0016645-RA
BGIBMGA000447-TA	PMZ_0037707-RA
BGIBMGA000447-TA	PMZ_0038695-RA
BGIBMGA000456-TA	PMZ_0034847-RA
BGIBMGA000459-TA	PMZ_0016275-RA
BGIBMGA000459-TA	PMZ_0047053-RA
BGIBMGA000459-TA	PMZ_0013450-RA
BGIBMGA000459-TA	PMZ_0033752-RA
BGIBMGA000461-TA	PMZ_0044767-RA
BGIBMGA000464-TA	PMZ_0043288-RA
BGIBMGA000467-TA	PMZ_0030500-RA
BGIBMGA000467-TA	PMZ_0043972-RA
BGIBMGA000467-TA	PMZ_0033890-RA
BGIBMGA000467-TA	PMZ_0035594-RA
BGIBMGA000468-TA	PMZ_0029925-RA
BGIBMGA000468-TA	PMZ_0037506-RA
BGIBMGA000469-TA	PMZ_0001799-RA
BGIBMGA000471-TA	PMZ_0044344-RA
BGIBMGA000471-TA	PMZ_0043914-RA
BGIBMGA000473-TA	PMZ_0012304-RA
BGIBMGA000473-TA	PMZ_0027410-RA
BGIBMGA000474-TA	PMZ_0045802-RA
BGIBMGA000474-TA	PMZ_0027162-RA
BGIBMGA000475-TA	PMZ_0006441-RA
BGIBMGA000475-TA	PMZ_0019302-RA
BGIBMGA000477-TA	PMZ_0016398-RA
BGIBMGA000477-TA	PMZ_0036614-RA
BGIBMGA000481-TA	PMZ_0030741-RA
BGIBMGA000481-TA	PMZ_0036991-RA
BGIBMGA000481-TA	PMZ_0043339-RA
BGIBMGA000484-TA	PMZ_0042932-RA
BGIBMGA000484-TA	PMZ_0044360-RA
BGIBMGA000486-TA	PMZ_0029745-RA
BGIBMGA000486-TA	PMZ_0002336-RA
BGIBMGA000491-TA	PMZ_0044585-RA
BGIBMGA000494-TA	PMZ_0027919-RA
BGIBMGA000494-TA	PMZ_0029499-RA
BGIBMGA000496-TA	PMZ_0040641-RA
BGIBMGA000496-TA	PMZ_0031575-RA
BGIBMGA000496-TA	PMZ_0012278-RA
BGIBMGA000496-TA	PMZ_0001879-RA
BGIBMGA000497-TA	PMZ_0018234-RA
BGIBMGA000497-TA	PMZ_0040680-RA
BGIBMGA000497-TA	PMZ_0030393-RA
BGIBMGA000498-TA	PMZ_0005759-RA
BGIBMGA000499-TA	PMZ_0042946-RA
BGIBMGA000499-TA	PMZ_0037242-RA
BGIBMGA000502-TA	PMZ_0004675-RA
BGIBMGA000502-TA	PMZ_0023130-RA
BGIBMGA000502-TA	PMZ_0040751-RA
BGIBMGA000504-TA	PMZ_0045122-RA
BGIBMGA000507-TA	PMZ_0026142-RA
BGIBMGA000507-TA	PMZ_0044528-RA
BGIBMGA000510-TA	PMZ_0030572-RA
BGIBMGA000510-TA	PMZ_0032966-RA
BGIBMGA000510-TA	PMZ_0027531-RA
BGIBMGA000510-TA	PMZ_0046965-RA
BGIBMGA000511-TA	PMZ_0044450-RA
BGIBMGA000512-TA	PMZ_0028969-RA
BGIBMGA000512-TA	PMZ_0026306-RA
BGIBMGA000512-TA	PMZ_0005913-RA
BGIBMGA000512-TA	PMZ_0048814-RA
BGIBMGA000513-TA	PMZ_0022911-RA
BGIBMGA000515-TA	PMZ_0031395-RA
BGIBMGA000516-TA	PMZ_0005138-RA
BGIBMGA000516-TA	PMZ_0014936-RA
BGIBMGA000516-TA	PMZ_0034314-RA
BGIBMGA000516-TA	PMZ_0031396-RA
BGIBMGA000518-TA	PMZ_0043776-RA
BGIBMGA000518-TA	PMZ_0027419-RA
BGIBMGA000518-TA	PMZ_0043664-RA
BGIBMGA000518-TA	PMZ_0046883-RA
BGIBMGA000521-TA	PMZ_0007063-RA
BGIBMGA000521-TA	PMZ_0047873-RA
BGIBMGA000521-TA	PMZ_0035881-RA
BGIBMGA000521-TA	PMZ_0043376-RA
BGIBMGA000523-TA	PMZ_0026458-RA
BGIBMGA000524-TA	PMZ_0030960-RA
BGIBMGA000526-TA	PMZ_0031336-RA
BGIBMGA000527-TA	PMZ_0014813-RA
BGIBMGA000528-TA	PMZ_0002847-RA
BGIBMGA000528-TA	PMZ_0020843-RA
BGIBMGA000528-TA	PMZ_0011415-RA
BGIBMGA000528-TA	PMZ_0031726-RA
BGIBMGA000529-TA	PMZ_0018379-RA
BGIBMGA000529-TA	PMZ_0046401-RA
BGIBMGA000529-TA	PMZ_0035902-RA
BGIBMGA000529-TA	PMZ_0042857-RA
BGIBMGA000530-TA	PMZ_0048290-RA
BGIBMGA000532-TA	PMZ_0041980-RA
BGIBMGA000532-TA	PMZ_0030235-RA
BGIBMGA000532-TA	PMZ_0034012-RA
BGIBMGA000534-TA	PMZ_0002187-RA
BGIBMGA000535-TA	PMZ_0033410-RA
BGIBMGA000535-TA	PMZ_0039293-RA
BGIBMGA000535-TA	PMZ_0035353-RA
BGIBMGA000536-TA	PMZ_0047771-RA
BGIBMGA000537-TA	PMZ_0025009-RA
BGIBMGA000537-TA	PMZ_0048325-RA
BGIBMGA000537-TA	PMZ_0048509-RA
BGIBMGA000537-TA	PMZ_0048968-RA
BGIBMGA000539-TA	PMZ_0033128-RA
BGIBMGA000540-TA	PMZ_0038679-RA
BGIBMGA000540-TA	PMZ_0027867-RA
BGIBMGA000540-TA	PMZ_0035247-RA
BGIBMGA000540-TA	PMZ_0036616-RA
BGIBMGA000541-TA	PMZ_0032436-RA
BGIBMGA000541-TA	PMZ_0040181-RA
BGIBMGA000541-TA	PMZ_0040180-RA
BGIBMGA000542-TA	PMZ_0006924-RA
BGIBMGA000542-TA	PMZ_0026355-RA
BGIBMGA000542-TA	PMZ_0044536-RA
BGIBMGA000542-TA	PMZ_0043432-RA
BGIBMGA000545-TA	PMZ_0044372-RA
BGIBMGA000546-TA	PMZ_0042713-RA
BGIBMGA000546-TA	PMZ_0036235-RA
BGIBMGA000548-TA	PMZ_0032244-RA
BGIBMGA000549-TA	PMZ_0027658-RA
BGIBMGA000549-TA	PMZ_0032225-RA
BGIBMGA000549-TA	PMZ_0046593-RA
BGIBMGA000549-TA	PMZ_0030069-RA
BGIBMGA000550-TA	PMZ_0016334-RA
BGIBMGA000550-TA	PMZ_0012954-RA
BGIBMGA000551-TA	PMZ_0001024-RA
BGIBMGA000551-TA	PMZ_0045437-RA
BGIBMGA000553-TA	PMZ_0001274-RA
BGIBMGA000553-TA	PMZ_0029348-RA
BGIBMGA000553-TA	PMZ_0026685-RA
BGIBMGA000553-TA	PMZ_0040859-RA
BGIBMGA000554-TA	PMZ_0034567-RA
BGIBMGA000554-TA	PMZ_0042039-RA
BGIBMGA000555-TA	PMZ_0013047-RA
BGIBMGA000555-TA	PMZ_0034529-RA
BGIBMGA000555-TA	PMZ_0020195-RA
BGIBMGA000555-TA	PMZ_0029107-RA
BGIBMGA000556-TA	PMZ_0046128-RA
BGIBMGA000557-TA	PMZ_0032624-RA
BGIBMGA000557-TA	PMZ_0038903-RA
BGIBMGA000558-TA	PMZ_0002016-RA
BGIBMGA000559-TA	PMZ_0044635-RA
BGIBMGA000562-TA	PMZ_0029146-RA
BGIBMGA000562-TA	PMZ_0043680-RA
BGIBMGA000562-TA	PMZ_0030566-RA
BGIBMGA000563-TA	PMZ_0036073-RA
BGIBMGA000564-TA	PMZ_0026096-RA
BGIBMGA000564-TA	PMZ_0040737-RA
BGIBMGA000565-TA	PMZ_0046278-RA
BGIBMGA000565-TA	PMZ_0039423-RA
BGIBMGA000566-TA	PMZ_0046088-RA
BGIBMGA000566-TA	PMZ_0048903-RA
BGIBMGA000566-TA	PMZ_0038058-RA
BGIBMGA000568-TA	PMZ_0033711-RA
BGIBMGA000568-TA	PMZ_0006978-RA
BGIBMGA000568-TA	PMZ_0043175-RA
BGIBMGA000570-TA	PMZ_0015057-RA
BGIBMGA000570-TA	PMZ_0046449-RA
BGIBMGA000570-TA	PMZ_0045512-RA
BGIBMGA000573-TA	PMZ_0029217-RA
BGIBMGA000573-TA	PMZ_0038803-RA
BGIBMGA000573-TA	PMZ_0020873-RA
BGIBMGA000577-TA	PMZ_0030722-RA
BGIBMGA000577-TA	PMZ_0036937-RA
BGIBMGA000577-TA	PMZ_0047724-RA
BGIBMGA000577-TA	PMZ_0047893-RA
BGIBMGA000578-TA	PMZ_0034379-RA
BGIBMGA000578-TA	PMZ_0044706-RA
BGIBMGA000579-TA	PMZ_0034119-RA
BGIBMGA000579-TA	PMZ_0029406-RA
BGIBMGA000582-TA	PMZ_0022936-RA
BGIBMGA000582-TA	PMZ_0023824-RA
BGIBMGA000583-TA	PMZ_0031379-RA
BGIBMGA000587-TA	PMZ_0041594-RA
BGIBMGA000587-TA	PMZ_0035065-RA
BGIBMGA000587-TA	PMZ_0037138-RA
BGIBMGA000587-TA	PMZ_0032951-RA
BGIBMGA000590-TA	PMZ_0019244-RA
BGIBMGA000591-TA	PMZ_0027011-RA
BGIBMGA000591-TA	PMZ_0045485-RA
BGIBMGA000592-TA	PMZ_0041525-RA
BGIBMGA000592-TA	PMZ_0036502-RA
BGIBMGA000593-TA	PMZ_0030196-RA
BGIBMGA000596-TA	PMZ_0029883-RA
BGIBMGA000596-TA	PMZ_0027827-RA
BGIBMGA000597-TA	PMZ_0044116-RA
BGIBMGA000599-TA	PMZ_0010471-RA
BGIBMGA000600-TA	PMZ_0046230-RA
BGIBMGA000600-TA	PMZ_0033096-RA
BGIBMGA000600-TA	PMZ_0044064-RA
BGIBMGA000600-TA	PMZ_0009778-RA
BGIBMGA000601-TA	PMZ_0010112-RA
BGIBMGA000601-TA	PMZ_0043529-RA
BGIBMGA000601-TA	PMZ_0001720-RA
BGIBMGA000601-TA	PMZ_0029225-RA
BGIBMGA000602-TA	PMZ_0029135-RA
BGIBMGA000602-TA	PMZ_0028364-RA
BGIBMGA000602-TA	PMZ_0043553-RA
BGIBMGA000602-TA	PMZ_0035445-RA
BGIBMGA000603-TA	PMZ_0041304-RA
BGIBMGA000603-TA	PMZ_0046534-RA
BGIBMGA000603-TA	PMZ_0041305-RA
BGIBMGA000603-TA	PMZ_0036779-RA
BGIBMGA000607-TA	PMZ_0032406-RA
BGIBMGA000613-TA	PMZ_0026701-RA
BGIBMGA000614-TA	PMZ_0006278-RA
BGIBMGA000614-TA	PMZ_0033209-RA
BGIBMGA000615-TA	PMZ_0027468-RA
BGIBMGA000615-TA	PMZ_0042306-RA
BGIBMGA000615-TA	PMZ_0042307-RA
BGIBMGA000615-TA	PMZ_0046699-RA
BGIBMGA000617-TA	PMZ_0011571-RA
BGIBMGA000617-TA	PMZ_0040809-RA
BGIBMGA000617-TA	PMZ_0027135-RA
BGIBMGA000620-TA	PMZ_0041469-RA
BGIBMGA000621-TA	PMZ_0017172-RA
BGIBMGA000621-TA	PMZ_0044226-RA
BGIBMGA000621-TA	PMZ_0044731-RA
BGIBMGA000621-TA	PMZ_0036914-RA
BGIBMGA000622-TA	PMZ_0026182-RA
BGIBMGA000622-TA	PMZ_0046734-RA
BGIBMGA000622-TA	PMZ_0007698-RA
BGIBMGA000622-TA	PMZ_0047466-RA
BGIBMGA000623-TA	PMZ_0016778-RA
BGIBMGA000623-TA	PMZ_0041289-RA
BGIBMGA000623-TA	PMZ_0029454-RA
BGIBMGA000624-TA	PMZ_0010352-RA
BGIBMGA000624-TA	PMZ_0029323-RA
BGIBMGA000624-TA	PMZ_0029792-RA
BGIBMGA000624-TA	PMZ_0036144-RA
BGIBMGA000625-TA	PMZ_0003934-RA
BGIBMGA000625-TA	PMZ_0036419-RA
BGIBMGA000626-TA	PMZ_0007455-RA
BGIBMGA000626-TA	PMZ_0007471-RA
BGIBMGA000626-TA	PMZ_0017645-RA
BGIBMGA000626-TA	PMZ_0036685-RA
BGIBMGA000627-TA	PMZ_0029996-RA
BGIBMGA000628-TA	PMZ_0004445-RA
BGIBMGA000628-TA	PMZ_0026336-RA
BGIBMGA000628-TA	PMZ_0037919-RA
BGIBMGA000629-TA	PMZ_0033356-RA
BGIBMGA000629-TA	PMZ_0037175-RA
BGIBMGA000630-TA	PMZ_0045708-RA
BGIBMGA000632-TA	PMZ_0006620-RA
BGIBMGA000638-TA	PMZ_0033753-RA
BGIBMGA000639-TA	PMZ_0037530-RA
BGIBMGA000639-TA	PMZ_0046653-RA
BGIBMGA000639-TA	PMZ_0030149-RA
BGIBMGA000639-TA	PMZ_0038942-RA
BGIBMGA000640-TA	PMZ_0036043-RA
BGIBMGA000641-TA	PMZ_0043965-RA
BGIBMGA000642-TA	PMZ_0026587-RA
BGIBMGA000642-TA	PMZ_0028880-RA
BGIBMGA000642-TA	PMZ_0046891-RA
BGIBMGA000647-TA	PMZ_0041894-RA
BGIBMGA000647-TA	PMZ_0012126-RA
BGIBMGA000648-TA	PMZ_0048183-RA
BGIBMGA000659-TA	PMZ_0041550-RA
BGIBMGA000660-TA	PMZ_0041024-RA
BGIBMGA000661-TA	PMZ_0013824-RA
BGIBMGA000661-TA	PMZ_0026954-RA
BGIBMGA000664-TA	PMZ_0044061-RA
BGIBMGA000665-TA	PMZ_0012087-RA
BGIBMGA000668-TA	PMZ_0041025-RA
BGIBMGA000669-TA	PMZ_0003501-RA
BGIBMGA000669-TA	PMZ_0046430-RA
BGIBMGA000671-TA	PMZ_0018059-RA
BGIBMGA000672-TA	PMZ_0041870-RA
BGIBMGA000675-TA	PMZ_0034171-RA
BGIBMGA000680-TA	PMZ_0044698-RA
BGIBMGA000680-TA	PMZ_0027733-RA
BGIBMGA000682-TA	PMZ_0026824-RA
BGIBMGA000683-TA	PMZ_0011471-RA
BGIBMGA000683-TA	PMZ_0027717-RA
BGIBMGA000683-TA	PMZ_0040979-RA
BGIBMGA000683-TA	PMZ_0047618-RA
BGIBMGA000686-TA	PMZ_0033228-RA
BGIBMGA000686-TA	PMZ_0012760-RA
BGIBMGA000689-TA	PMZ_0009157-RA
BGIBMGA000689-TA	PMZ_0043600-RA
BGIBMGA000689-TA	PMZ_0038921-RA
BGIBMGA000689-TA	PMZ_0032378-RA
BGIBMGA000690-TA	PMZ_0019958-RA
BGIBMGA000690-TA	PMZ_0042690-RA
BGIBMGA000690-TA	PMZ_0040855-RA
BGIBMGA000692-TA	PMZ_0040487-RA
BGIBMGA000692-TA	PMZ_0044179-RA
BGIBMGA000692-TA	PMZ_0030563-RA
BGIBMGA000692-TA	PMZ_0032238-RA
BGIBMGA000693-TA	PMZ_0032727-RA
BGIBMGA000694-TA	PMZ_0047626-RA
BGIBMGA000696-TA	PMZ_0046279-RA
BGIBMGA000696-TA	PMZ_0033361-RA
BGIBMGA000696-TA	PMZ_0046280-RA
BGIBMGA000696-TA	PMZ_0042370-RA
BGIBMGA000697-TA	PMZ_0039104-RA
BGIBMGA000697-TA	PMZ_0041643-RA
BGIBMGA000697-TA	PMZ_0041641-RA
BGIBMGA000697-TA	PMZ_0043042-RA
BGIBMGA000698-TA	PMZ_0043946-RA
BGIBMGA000698-TA	PMZ_0035337-RA
BGIBMGA000698-TA	PMZ_0008345-RA
BGIBMGA000698-TA	PMZ_0037405-RA
BGIBMGA000699-TA	PMZ_0041799-RA
BGIBMGA000699-TA	PMZ_0002095-RA
BGIBMGA000699-TA	PMZ_0043546-RA
BGIBMGA000699-TA	PMZ_0005253-RA
BGIBMGA000701-TA	PMZ_0019359-RA
BGIBMGA000703-TA	PMZ_0012094-RA
BGIBMGA000703-TA	PMZ_0010066-RA
BGIBMGA000703-TA	PMZ_0035547-RA
BGIBMGA000703-TA	PMZ_0036603-RA
BGIBMGA000704-TA	PMZ_0031972-RA
BGIBMGA000704-TA	PMZ_0010014-RA
BGIBMGA000705-TA	PMZ_0045712-RA
BGIBMGA000705-TA	PMZ_0032472-RA
BGIBMGA000705-TA	PMZ_0015055-RA
BGIBMGA000705-TA	PMZ_0042420-RA
BGIBMGA000708-TA	PMZ_0044383-RA
BGIBMGA000708-TA	PMZ_0032055-RA
BGIBMGA000709-TA	PMZ_0041551-RA
BGIBMGA000709-TA	PMZ_0046386-RA
BGIBMGA000710-TA	PMZ_0044083-RA
BGIBMGA000711-TA	PMZ_0003968-RA
BGIBMGA000711-TA	PMZ_0029313-RA
BGIBMGA000712-TA	PMZ_0034050-RA
BGIBMGA000713-TA	PMZ_0039303-RA
BGIBMGA000714-TA	PMZ_0045341-RA
BGIBMGA000715-TA	PMZ_0046214-RA
BGIBMGA000715-TA	PMZ_0037595-RA
BGIBMGA000716-TA	PMZ_0042405-RA
BGIBMGA000716-TA	PMZ_0037151-RA
BGIBMGA000716-TA	PMZ_0042923-RA
BGIBMGA000716-TA	PMZ_0044734-RA
BGIBMGA000717-TA	PMZ_0044720-RA
BGIBMGA000717-TA	PMZ_0033791-RA
BGIBMGA000717-TA	PMZ_0007690-RA
BGIBMGA000717-TA	PMZ_0042722-RA
BGIBMGA000719-TA	PMZ_0035977-RA
BGIBMGA000721-TA	PMZ_0031592-RA
BGIBMGA000721-TA	PMZ_0031235-RA
BGIBMGA000721-TA	PMZ_0032326-RA
BGIBMGA000721-TA	PMZ_0042773-RA
BGIBMGA000722-TA	PMZ_0032235-RA
BGIBMGA000724-TA	PMZ_0026742-RA
BGIBMGA000724-TA	PMZ_0043508-RA
BGIBMGA000724-TA	PMZ_0042973-RA
BGIBMGA000724-TA	PMZ_0026067-RA
BGIBMGA000725-TA	PMZ_0033552-RA
BGIBMGA000725-TA	PMZ_0032847-RA
BGIBMGA000725-TA	PMZ_0002611-RA
BGIBMGA000727-TA	PMZ_0033306-RA
BGIBMGA000727-TA	PMZ_0043161-RA
BGIBMGA000727-TA	PMZ_0040110-RA
BGIBMGA000727-TA	PMZ_0043162-RA
BGIBMGA000728-TA	PMZ_0031062-RA
BGIBMGA000728-TA	PMZ_0002857-RA
BGIBMGA000728-TA	PMZ_0029549-RA
BGIBMGA000728-TA	PMZ_0043407-RA
BGIBMGA000731-TA	PMZ_0005442-RA
BGIBMGA000731-TA	PMZ_0037186-RA
BGIBMGA000731-TA	PMZ_0041453-RA
BGIBMGA000731-TA	PMZ_0036233-RA
BGIBMGA000733-TA	PMZ_0011426-RA
BGIBMGA000733-TA	PMZ_0033324-RA
BGIBMGA000737-TA	PMZ_0033776-RA
BGIBMGA000742-TA	PMZ_0044058-RA
BGIBMGA000742-TA	PMZ_0046191-RA
BGIBMGA000742-TA	PMZ_0044592-RA
BGIBMGA000743-TA	PMZ_0003352-RA
BGIBMGA000743-TA	PMZ_0004858-RA
BGIBMGA000751-TA	PMZ_0047816-RA
BGIBMGA000751-TA	PMZ_0046291-RA
BGIBMGA000751-TA	PMZ_0032912-RA
BGIBMGA000751-TA	PMZ_0014367-RA
BGIBMGA000753-TA	PMZ_0043031-RA
BGIBMGA000753-TA	PMZ_0032566-RA
BGIBMGA000753-TA	PMZ_0041902-RA
BGIBMGA000753-TA	PMZ_0041671-RA
BGIBMGA000754-TA	PMZ_0043870-RA
BGIBMGA000757-TA	PMZ_0007945-RA
BGIBMGA000758-TA	PMZ_0035857-RA
BGIBMGA000760-TA	PMZ_0035526-RA
BGIBMGA000765-TA	PMZ_0043239-RA
BGIBMGA000765-TA	PMZ_0046893-RA
BGIBMGA000766-TA	PMZ_0004372-RA
BGIBMGA000766-TA	PMZ_0048938-RA
BGIBMGA000767-TA	PMZ_0000972-RA
BGIBMGA000767-TA	PMZ_0015688-RA
BGIBMGA000767-TA	PMZ_0031172-RA
BGIBMGA000767-TA	PMZ_0042232-RA
BGIBMGA000768-TA	PMZ_0009346-RA
BGIBMGA000768-TA	PMZ_0009056-RA
BGIBMGA000768-TA	PMZ_0022654-RA
BGIBMGA000768-TA	PMZ_0038543-RA
BGIBMGA000769-TA	PMZ_0033530-RA
BGIBMGA000769-TA	PMZ_0030589-RA
BGIBMGA000769-TA	PMZ_0035053-RA
BGIBMGA000769-TA	PMZ_0036289-RA
BGIBMGA000770-TA	PMZ_0030162-RA
BGIBMGA000770-TA	PMZ_0047928-RA
BGIBMGA000771-TA	PMZ_0047335-RA
BGIBMGA000771-TA	PMZ_0030553-RA
BGIBMGA000773-TA	PMZ_0046547-RA
BGIBMGA000774-TA	PMZ_0031082-RA
BGIBMGA000774-TA	PMZ_0047703-RA
BGIBMGA000776-TA	PMZ_0009781-RA
BGIBMGA000778-TA	PMZ_0028728-RA
BGIBMGA000779-TA	PMZ_0033615-RA
BGIBMGA000779-TA	PMZ_0004892-RA
BGIBMGA000779-TA	PMZ_0030440-RA
BGIBMGA000779-TA	PMZ_0042026-RA
BGIBMGA000783-TA	PMZ_0028719-RA
BGIBMGA000783-TA	PMZ_0027639-RA
BGIBMGA000783-TA	PMZ_0034701-RA
BGIBMGA000783-TA	PMZ_0046615-RA
BGIBMGA000785-TA	PMZ_0033823-RA
BGIBMGA000786-TA	PMZ_0010360-RA
BGIBMGA000787-TA	PMZ_0040775-RA
BGIBMGA000787-TA	PMZ_0044180-RA
BGIBMGA000787-TA	PMZ_0045022-RA
BGIBMGA000788-TA	PMZ_0039017-RA
BGIBMGA000788-TA	PMZ_0019339-RA
BGIBMGA000790-TA	PMZ_0043057-RA
BGIBMGA000791-TA	PMZ_0004805-RA
BGIBMGA000791-TA	PMZ_0026034-RA
BGIBMGA000791-TA	PMZ_0026673-RA
BGIBMGA000791-TA	PMZ_0045976-RA
BGIBMGA000792-TA	PMZ_0048342-RA
BGIBMGA000792-TA	PMZ_0037001-RA
BGIBMGA000792-TA	PMZ_0035740-RA
BGIBMGA000792-TA	PMZ_0013977-RA
BGIBMGA000793-TA	PMZ_0017122-RA
BGIBMGA000793-TA	PMZ_0042064-RA
BGIBMGA000793-TA	PMZ_0040788-RA
BGIBMGA000796-TA	PMZ_0044204-RA
BGIBMGA000796-TA	PMZ_0035811-RA
BGIBMGA000796-TA	PMZ_0042035-RA
BGIBMGA000796-TA	PMZ_0037567-RA
BGIBMGA000798-TA	PMZ_0008356-RA
BGIBMGA000800-TA	PMZ_0044143-RA
BGIBMGA000800-TA	PMZ_0046879-RA
BGIBMGA000802-TA	PMZ_0034773-RA
BGIBMGA000802-TA	PMZ_0040709-RA
BGIBMGA000802-TA	PMZ_0046742-RA
BGIBMGA000803-TA	PMZ_0009101-RA
BGIBMGA000803-TA	PMZ_0046698-RA
BGIBMGA000806-TA	PMZ_0037333-RA
BGIBMGA000806-TA	PMZ_0015138-RA
BGIBMGA000806-TA	PMZ_0033417-RA
BGIBMGA000806-TA	PMZ_0040377-RA
BGIBMGA000807-TA	PMZ_0003527-RA
BGIBMGA000807-TA	PMZ_0031586-RA
BGIBMGA000808-TA	PMZ_0046205-RA
BGIBMGA000808-TA	PMZ_0037643-RA
BGIBMGA000812-TA	PMZ_0034272-RA
BGIBMGA000812-TA	PMZ_0042676-RA
BGIBMGA000812-TA	PMZ_0048640-RA
BGIBMGA000812-TA	PMZ_0040884-RA
BGIBMGA000813-TA	PMZ_0020492-RA
BGIBMGA000813-TA	PMZ_0012529-RA
BGIBMGA000813-TA	PMZ_0040078-RA
BGIBMGA000813-TA	PMZ_0046100-RA
BGIBMGA000814-TA	PMZ_0020239-RA
BGIBMGA000814-TA	PMZ_0038652-RA
BGIBMGA000814-TA	PMZ_0047172-RA
BGIBMGA000814-TA	PMZ_0047141-RA
BGIBMGA000815-TA	PMZ_0036696-RA
BGIBMGA000815-TA	PMZ_0031135-RA
BGIBMGA000816-TA	PMZ_0026651-RA
BGIBMGA000816-TA	PMZ_0044765-RA
BGIBMGA000816-TA	PMZ_0014458-RA
BGIBMGA000816-TA	PMZ_0040631-RA
BGIBMGA000817-TA	PMZ_0046454-RA
BGIBMGA000818-TA	PMZ_0044389-RA
BGIBMGA000819-TA	PMZ_0042862-RA
BGIBMGA000819-TA	PMZ_0045062-RA
BGIBMGA000821-TA	PMZ_0035261-RA
BGIBMGA000821-TA	PMZ_0002451-RA
BGIBMGA000825-TA	PMZ_0043945-RA
BGIBMGA000826-TA	PMZ_0018770-RA
BGIBMGA000826-TA	PMZ_0045191-RA
BGIBMGA000827-TA	PMZ_0005765-RA
BGIBMGA000828-TA	PMZ_0044980-RA
BGIBMGA000828-TA	PMZ_0048112-RA
BGIBMGA000829-TA	PMZ_0011250-RA
BGIBMGA000829-TA	PMZ_0043913-RA
BGIBMGA000834-TA	PMZ_0043524-RA
BGIBMGA000839-TA	PMZ_0043297-RA
BGIBMGA000839-TA	PMZ_0032003-RA
BGIBMGA000840-TA	PMZ_0018454-RA
BGIBMGA000840-TA	PMZ_0034889-RA
BGIBMGA000840-TA	PMZ_0040085-RA
BGIBMGA000840-TA	PMZ_0047342-RA
BGIBMGA000841-TA	PMZ_0043736-RA
BGIBMGA000842-TA	PMZ_0044855-RA
BGIBMGA000842-TA	PMZ_0043934-RA
BGIBMGA000842-TA	PMZ_0029946-RA
BGIBMGA000844-TA	PMZ_0036739-RA
BGIBMGA000846-TA	PMZ_0030056-RA
BGIBMGA000846-TA	PMZ_0031398-RA
BGIBMGA000846-TA	PMZ_0037441-RA
BGIBMGA000846-TA	PMZ_0047804-RA
BGIBMGA000848-TA	PMZ_0045684-RA
BGIBMGA000848-TA	PMZ_0045686-RA
BGIBMGA000849-TA	PMZ_0040959-RA
BGIBMGA000849-TA	PMZ_0045296-RA
BGIBMGA000849-TA	PMZ_0038419-RA
BGIBMGA000849-TA	PMZ_0029405-RA
BGIBMGA000850-TA	PMZ_0031993-RA
BGIBMGA000850-TA	PMZ_0041934-RA
BGIBMGA000851-TA	PMZ_0027851-RA
BGIBMGA000853-TA	PMZ_0012749-RA
BGIBMGA000853-TA	PMZ_0046805-RA
BGIBMGA000853-TA	PMZ_0031136-RA
BGIBMGA000853-TA	PMZ_0045696-RA
BGIBMGA000854-TA	PMZ_0007639-RA
BGIBMGA000855-TA	PMZ_0026276-RA
BGIBMGA000855-TA	PMZ_0038852-RA
BGIBMGA000856-TA	PMZ_0045560-RA
BGIBMGA000858-TA	PMZ_0029687-RA
BGIBMGA000858-TA	PMZ_0032546-RA
BGIBMGA000862-TA	PMZ_0027720-RA
BGIBMGA000862-TA	PMZ_0026481-RA
BGIBMGA000862-TA	PMZ_0010874-RA
BGIBMGA000865-TA	PMZ_0002617-RA
BGIBMGA000866-TA	PMZ_0044703-RA
BGIBMGA000867-TA	PMZ_0042686-RA
BGIBMGA000871-TA	PMZ_0032362-RA
BGIBMGA000872-TA	PMZ_0020048-RA
BGIBMGA000872-TA	PMZ_0022919-RA
BGIBMGA000872-TA	PMZ_0042383-RA
BGIBMGA000874-TA	PMZ_0041946-RA
BGIBMGA000875-TA	PMZ_0047879-RA
BGIBMGA000878-TA	PMZ_0029378-RA
BGIBMGA000879-TA	PMZ_0036538-RA
BGIBMGA000880-TA	PMZ_0042531-RA
BGIBMGA000880-TA	PMZ_0017499-RA
BGIBMGA000882-TA	PMZ_0032948-RA
BGIBMGA000883-TA	PMZ_0040182-RA
BGIBMGA000885-TA	PMZ_0032729-RA
BGIBMGA000886-TA	PMZ_0043683-RA
BGIBMGA000888-TA	PMZ_0040196-RA
BGIBMGA000888-TA	PMZ_0002540-RA
BGIBMGA000888-TA	PMZ_0014019-RA
BGIBMGA000888-TA	PMZ_0040195-RA
BGIBMGA000890-TA	PMZ_0032740-RA
BGIBMGA000890-TA	PMZ_0037953-RA
BGIBMGA000891-TA	PMZ_0042965-RA
BGIBMGA000891-TA	PMZ_0039225-RA
BGIBMGA000891-TA	PMZ_0008298-RA
BGIBMGA000891-TA	PMZ_0046649-RA
BGIBMGA000892-TA	PMZ_0011872-RA
BGIBMGA000892-TA	PMZ_0036272-RA
BGIBMGA000893-TA	PMZ_0042279-RA
BGIBMGA000894-TA	PMZ_0037503-RA
BGIBMGA000894-TA	PMZ_0044027-RA
BGIBMGA000894-TA	PMZ_0034474-RA
BGIBMGA000895-TA	PMZ_0045738-RA
BGIBMGA000897-TA	PMZ_0013687-RA
BGIBMGA000897-TA	PMZ_0041178-RA
BGIBMGA000897-TA	PMZ_0042884-RA
BGIBMGA000898-TA	PMZ_0046193-RA
BGIBMGA000898-TA	PMZ_0045809-RA
BGIBMGA000899-TA	PMZ_0009360-RA
BGIBMGA000899-TA	PMZ_0046076-RA
BGIBMGA000903-TA	PMZ_0032477-RA
BGIBMGA000905-TA	PMZ_0038554-RA
BGIBMGA000907-TA	PMZ_0027847-RA
BGIBMGA000909-TA	PMZ_0027034-RA
BGIBMGA000909-TA	PMZ_0042614-RA
BGIBMGA000910-TA	PMZ_0027963-RA
BGIBMGA000910-TA	PMZ_0044417-RA
BGIBMGA000910-TA	PMZ_0042145-RA
BGIBMGA000910-TA	PMZ_0031102-RA
BGIBMGA000911-TA	PMZ_0046749-RA
BGIBMGA000912-TA	PMZ_0015027-RA
BGIBMGA000913-TA	PMZ_0040134-RA
BGIBMGA000916-TA	PMZ_0019639-RA
BGIBMGA000917-TA	PMZ_0047122-RA
BGIBMGA000918-TA	PMZ_0044927-RA
BGIBMGA000918-TA	PMZ_0036113-RA
BGIBMGA000919-TA	PMZ_0026305-RA
BGIBMGA000919-TA	PMZ_0019623-RA
BGIBMGA000919-TA	PMZ_0035178-RA
BGIBMGA000920-TA	PMZ_0040402-RA
BGIBMGA000920-TA	PMZ_0038340-RA
BGIBMGA000922-TA	PMZ_0002699-RA
BGIBMGA000924-TA	PMZ_0040117-RA
BGIBMGA000925-TA	PMZ_0044829-RA
BGIBMGA000925-TA	PMZ_0044350-RA
BGIBMGA000925-TA	PMZ_0031332-RA
BGIBMGA000926-TA	PMZ_0033736-RA
BGIBMGA000926-TA	PMZ_0041621-RA
BGIBMGA000927-TA	PMZ_0043881-RA
BGIBMGA000927-TA	PMZ_0036555-RA
BGIBMGA000927-TA	PMZ_0038829-RA
BGIBMGA000927-TA	PMZ_0035307-RA
BGIBMGA000930-TA	PMZ_0019434-RA
BGIBMGA000930-TA	PMZ_0005441-RA
BGIBMGA000930-TA	PMZ_0011762-RA
BGIBMGA000930-TA	PMZ_0028481-RA
BGIBMGA000932-TA	PMZ_0033677-RA
BGIBMGA000932-TA	PMZ_0040141-RA
BGIBMGA000932-TA	PMZ_0048796-RA
BGIBMGA000932-TA	PMZ_0017522-RA
BGIBMGA000934-TA	PMZ_0046866-RA
BGIBMGA000934-TA	PMZ_0035318-RA
BGIBMGA000936-TA	PMZ_0034932-RA
BGIBMGA000937-TA	PMZ_0044335-RA
BGIBMGA000937-TA	PMZ_0030754-RA
BGIBMGA000938-TA	PMZ_0032738-RA
BGIBMGA000938-TA	PMZ_0041174-RA
BGIBMGA000941-TA	PMZ_0036788-RA
BGIBMGA000941-TA	PMZ_0045897-RA
BGIBMGA000941-TA	PMZ_0038562-RA
BGIBMGA000947-TA	PMZ_0043795-RA
BGIBMGA000948-TA	PMZ_0042891-RA
BGIBMGA000948-TA	PMZ_0042892-RA
BGIBMGA000949-TA	PMZ_0011247-RA
BGIBMGA000950-TA	PMZ_0048012-RA
BGIBMGA000950-TA	PMZ_0034265-RA
BGIBMGA000950-TA	PMZ_0040838-RA
BGIBMGA000950-TA	PMZ_0041877-RA
BGIBMGA000953-TA	PMZ_0035842-RA
BGIBMGA000957-TA	PMZ_0043885-RA
BGIBMGA000957-TA	PMZ_0047726-RA
BGIBMGA000958-TA	PMZ_0027487-RA
BGIBMGA000959-TA	PMZ_0043153-RA
BGIBMGA000963-TA	PMZ_0038431-RA
BGIBMGA000964-TA	PMZ_0037142-RA
BGIBMGA000964-TA	PMZ_0037076-RA
BGIBMGA000964-TA	PMZ_0040249-RA
BGIBMGA000964-TA	PMZ_0042572-RA
BGIBMGA000965-TA	PMZ_0042121-RA
BGIBMGA000965-TA	PMZ_0000645-RA
BGIBMGA000965-TA	PMZ_0042644-RA
BGIBMGA000966-TA	PMZ_0047721-RA
BGIBMGA000970-TA	PMZ_0042961-RA
BGIBMGA000971-TA	PMZ_0040086-RA
BGIBMGA000973-TA	PMZ_0042955-RA
BGIBMGA000974-TA	PMZ_0030832-RA
BGIBMGA000975-TA	PMZ_0005522-RA
BGIBMGA000975-TA	PMZ_0040966-RA
BGIBMGA000975-TA	PMZ_0040965-RA
BGIBMGA000975-TA	PMZ_0026814-RA
BGIBMGA000976-TA	PMZ_0028764-RA
BGIBMGA000977-TA	PMZ_0041947-RA
BGIBMGA000979-TA	PMZ_0007415-RA
BGIBMGA000979-TA	PMZ_0040155-RA
BGIBMGA000981-TA	PMZ_0046767-RA
BGIBMGA000983-TA	PMZ_0028720-RA
BGIBMGA000983-TA	PMZ_0045988-RA
BGIBMGA000983-TA	PMZ_0047347-RA
BGIBMGA000983-TA	PMZ_0044244-RA
BGIBMGA000988-TA	PMZ_0045023-RA
BGIBMGA000988-TA	PMZ_0032009-RA
BGIBMGA000988-TA	PMZ_0040769-RA
BGIBMGA000988-TA	PMZ_0048427-RA
BGIBMGA000989-TA	PMZ_0029262-RA
BGIBMGA000989-TA	PMZ_0026455-RA
BGIBMGA000989-TA	PMZ_0032845-RA
BGIBMGA000990-TA	PMZ_0001103-RA
BGIBMGA000990-TA	PMZ_0035700-RA
BGIBMGA000991-TA	PMZ_0040144-RA
BGIBMGA000992-TA	PMZ_0042272-RA
BGIBMGA000993-TA	PMZ_0046744-RA
BGIBMGA000994-TA	PMZ_0029586-RA
BGIBMGA000994-TA	PMZ_0029675-RA
BGIBMGA000995-TA	PMZ_0021360-RA
BGIBMGA000999-TA	PMZ_0045917-RA
BGIBMGA001001-TA	PMZ_0029257-RA
BGIBMGA001001-TA	PMZ_0040037-RA
BGIBMGA001003-TA	PMZ_0042506-RA
BGIBMGA001004-TA	PMZ_0042571-RA
BGIBMGA001004-TA	PMZ_0011133-RA
BGIBMGA001011-TA	PMZ_0001536-RA
BGIBMGA001011-TA	PMZ_0048300-RA
BGIBMGA001011-TA	PMZ_0047549-RA
BGIBMGA001012-TA	PMZ_0041115-RA
BGIBMGA001014-TA	PMZ_0042919-RA
BGIBMGA001014-TA	PMZ_0040163-RA
BGIBMGA001014-TA	PMZ_0045879-RA
BGIBMGA001015-TA	PMZ_0040013-RA
BGIBMGA001018-TA	PMZ_0044716-RA
BGIBMGA001018-TA	PMZ_0041065-RA
BGIBMGA001018-TA	PMZ_0020414-RA
BGIBMGA001019-TA	PMZ_0005847-RA
BGIBMGA001024-TA	PMZ_0040032-RA
BGIBMGA001024-TA	PMZ_0027347-RA
BGIBMGA001024-TA	PMZ_0015973-RA
BGIBMGA001024-TA	PMZ_0047770-RA
BGIBMGA001025-TA	PMZ_0043124-RA
BGIBMGA001026-TA	PMZ_0048338-RA
BGIBMGA001027-TA	PMZ_0037434-RA
BGIBMGA001028-TA	PMZ_0040885-RA
BGIBMGA001031-TA	PMZ_0040924-RA
BGIBMGA001031-TA	PMZ_0033355-RA
BGIBMGA001031-TA	PMZ_0008467-RA
BGIBMGA001032-TA	PMZ_0002870-RA
BGIBMGA001032-TA	PMZ_0020879-RA
BGIBMGA001032-TA	PMZ_0004224-RA
BGIBMGA001032-TA	PMZ_0004225-RA
BGIBMGA001033-TA	PMZ_0041918-RA
BGIBMGA001033-TA	PMZ_0029975-RA
BGIBMGA001033-TA	PMZ_0005915-RA
BGIBMGA001034-TA	PMZ_0044243-RA
BGIBMGA001035-TA	PMZ_0044434-RA
BGIBMGA001035-TA	PMZ_0016723-RA
BGIBMGA001035-TA	PMZ_0043982-RA
BGIBMGA001037-TA	PMZ_0040146-RA
BGIBMGA001038-TA	PMZ_0028200-RA
BGIBMGA001038-TA	PMZ_0030420-RA
BGIBMGA001038-TA	PMZ_0049038-RA
BGIBMGA001038-TA	PMZ_0008225-RA
BGIBMGA001039-TA	PMZ_0000716-RA
BGIBMGA001039-TA	PMZ_0030294-RA
BGIBMGA001039-TA	PMZ_0046190-RA
BGIBMGA001039-TA	PMZ_0003256-RA
BGIBMGA001041-TA	PMZ_0043168-RA
BGIBMGA001041-TA	PMZ_0027317-RA
BGIBMGA001041-TA	PMZ_0015903-RA
BGIBMGA001042-TA	PMZ_0002153-RA
BGIBMGA001042-TA	PMZ_0042103-RA
BGIBMGA001042-TA	PMZ_0034796-RA
BGIBMGA001042-TA	PMZ_0006949-RA
BGIBMGA001043-TA	PMZ_0038256-RA
BGIBMGA001044-TA	PMZ_0023629-RA
BGIBMGA001044-TA	PMZ_0040657-RA
BGIBMGA001044-TA	PMZ_0033628-RA
BGIBMGA001045-TA	PMZ_0036745-RA
BGIBMGA001048-TA	PMZ_0041955-RA
BGIBMGA001048-TA	PMZ_0033412-RA
BGIBMGA001048-TA	PMZ_0047610-RA
BGIBMGA001048-TA	PMZ_0037120-RA
BGIBMGA001054-TA	PMZ_0042874-RA
BGIBMGA001054-TA	PMZ_0042873-RA
BGIBMGA001054-TA	PMZ_0027582-RA
BGIBMGA001056-TA	PMZ_0041923-RA
BGIBMGA001056-TA	PMZ_0029978-RA
BGIBMGA001056-TA	PMZ_0041151-RA
BGIBMGA001056-TA	PMZ_0041152-RA
BGIBMGA001059-TA	PMZ_0031839-RA
BGIBMGA001061-TA	PMZ_0011540-RA
BGIBMGA001062-TA	PMZ_0044163-RA
BGIBMGA001063-TA	PMZ_0031745-RA
BGIBMGA001064-TA	PMZ_0043118-RA
BGIBMGA001064-TA	PMZ_0043119-RA
BGIBMGA001064-TA	PMZ_0044989-RA
BGIBMGA001064-TA	PMZ_0032976-RA
BGIBMGA001069-TA	PMZ_0040740-RA
BGIBMGA001069-TA	PMZ_0046337-RA
BGIBMGA001070-TA	PMZ_0027343-RA
BGIBMGA001070-TA	PMZ_0035814-RA
BGIBMGA001070-TA	PMZ_0007964-RA
BGIBMGA001072-TA	PMZ_0016468-RA
BGIBMGA001072-TA	PMZ_0028882-RA
BGIBMGA001073-TA	PMZ_0038521-RA
BGIBMGA001073-TA	PMZ_0048825-RA
BGIBMGA001073-TA	PMZ_0035741-RA
BGIBMGA001074-TA	PMZ_0019499-RA
BGIBMGA001074-TA	PMZ_0041734-RA
BGIBMGA001074-TA	PMZ_0004351-RA
BGIBMGA001074-TA	PMZ_0034604-RA
BGIBMGA001075-TA	PMZ_0045680-RA
BGIBMGA001076-TA	PMZ_0028025-RA
BGIBMGA001078-TA	PMZ_0037524-RA
BGIBMGA001079-TA	PMZ_0040041-RA
BGIBMGA001079-TA	PMZ_0037722-RA
BGIBMGA001079-TA	PMZ_0031230-RA
BGIBMGA001079-TA	PMZ_0035177-RA
BGIBMGA001082-TA	PMZ_0046635-RA
BGIBMGA001083-TA	PMZ_0041908-RA
BGIBMGA001083-TA	PMZ_0026192-RA
BGIBMGA001083-TA	PMZ_0047213-RA
BGIBMGA001083-TA	PMZ_0028363-RA
BGIBMGA001084-TA	PMZ_0011645-RA
BGIBMGA001084-TA	PMZ_0013674-RA
BGIBMGA001084-TA	PMZ_0035105-RA
BGIBMGA001084-TA	PMZ_0038318-RA
BGIBMGA001085-TA	PMZ_0019460-RA
BGIBMGA001085-TA	PMZ_0031321-RA
BGIBMGA001085-TA	PMZ_0032705-RA
BGIBMGA001085-TA	PMZ_0026981-RA
BGIBMGA001088-TA	PMZ_0041940-RA
BGIBMGA001091-TA	PMZ_0043439-RA
BGIBMGA001091-TA	PMZ_0041534-RA
BGIBMGA001091-TA	PMZ_0034308-RA
BGIBMGA001092-TA	PMZ_0043007-RA
BGIBMGA001093-TA	PMZ_0022862-RA
BGIBMGA001096-TA	PMZ_0018375-RA
BGIBMGA001096-TA	PMZ_0043804-RA
BGIBMGA001096-TA	PMZ_0015127-RA
BGIBMGA001096-TA	PMZ_0005367-RA
BGIBMGA001097-TA	PMZ_0017644-RA
BGIBMGA001098-TA	PMZ_0030876-RA
BGIBMGA001098-TA	PMZ_0044239-RA
BGIBMGA001100-TA	PMZ_0044661-RA
BGIBMGA001100-TA	PMZ_0045093-RA
BGIBMGA001100-TA	PMZ_0034000-RA
BGIBMGA001101-TA	PMZ_0028002-RA
BGIBMGA001101-TA	PMZ_0041812-RA
BGIBMGA001102-TA	PMZ_0036843-RA
BGIBMGA001102-TA	PMZ_0017584-RA
BGIBMGA001105-TA	PMZ_0041916-RA
BGIBMGA001106-TA	PMZ_0007876-RA
BGIBMGA001107-TA	PMZ_0032603-RA
BGIBMGA001107-TA	PMZ_0013296-RA
BGIBMGA001107-TA	PMZ_0020655-RA
BGIBMGA001107-TA	PMZ_0032476-RA
BGIBMGA001110-TA	PMZ_0048239-RA
BGIBMGA001110-TA	PMZ_0044625-RA
BGIBMGA001112-TA	PMZ_0009597-RA
BGIBMGA001115-TA	PMZ_0042887-RA
BGIBMGA001117-TA	PMZ_0040139-RA
BGIBMGA001118-TA	PMZ_0012880-RA
BGIBMGA001118-TA	PMZ_0013869-RA
BGIBMGA001119-TA	PMZ_0032053-RA
BGIBMGA001119-TA	PMZ_0044013-RA
BGIBMGA001121-TA	PMZ_0012706-RA
BGIBMGA001121-TA	PMZ_0036107-RA
BGIBMGA001121-TA	PMZ_0030403-RA
BGIBMGA001121-TA	PMZ_0036183-RA
BGIBMGA001123-TA	PMZ_0007001-RA
BGIBMGA001123-TA	PMZ_0045293-RA
BGIBMGA001124-TA	PMZ_0043756-RA
BGIBMGA001124-TA	PMZ_0045807-RA
BGIBMGA001124-TA	PMZ_0045806-RA
BGIBMGA001126-TA	PMZ_0047046-RA
BGIBMGA001127-TA	PMZ_0034650-RA
BGIBMGA001129-TA	PMZ_0034045-RA
BGIBMGA001129-TA	PMZ_0027823-RA
BGIBMGA001129-TA	PMZ_0040940-RA
BGIBMGA001129-TA	PMZ_0041958-RA
BGIBMGA001130-TA	PMZ_0043008-RA
BGIBMGA001130-TA	PMZ_0001310-RA
BGIBMGA001130-TA	PMZ_0044197-RA
BGIBMGA001131-TA	PMZ_0033065-RA
BGIBMGA001132-TA	PMZ_0042916-RA
BGIBMGA001132-TA	PMZ_0043123-RA
BGIBMGA001132-TA	PMZ_0010650-RA
BGIBMGA001132-TA	PMZ_0033156-RA
BGIBMGA001135-TA	PMZ_0043594-RA
BGIBMGA001137-TA	PMZ_0007587-RA
BGIBMGA001138-TA	PMZ_0027080-RA
BGIBMGA001139-TA	PMZ_0001000-RA
BGIBMGA001139-TA	PMZ_0020856-RA
BGIBMGA001139-TA	PMZ_0045801-RA
BGIBMGA001140-TA	PMZ_0045128-RA
BGIBMGA001141-TA	PMZ_0033455-RA
BGIBMGA001141-TA	PMZ_0030914-RA
BGIBMGA001141-TA	PMZ_0003130-RA
BGIBMGA001141-TA	PMZ_0044399-RA
BGIBMGA001142-TA	PMZ_0010907-RA
BGIBMGA001142-TA	PMZ_0015515-RA
BGIBMGA001142-TA	PMZ_0009743-RA
BGIBMGA001142-TA	PMZ_0011607-RA
BGIBMGA001145-TA	PMZ_0041210-RA
BGIBMGA001148-TA	PMZ_0048790-RA
BGIBMGA001148-TA	PMZ_0038768-RA
BGIBMGA001148-TA	PMZ_0048725-RA
BGIBMGA001148-TA	PMZ_0048818-RA
BGIBMGA001149-TA	PMZ_0041779-RA
BGIBMGA001152-TA	PMZ_0003131-RA
BGIBMGA001152-TA	PMZ_0045665-RA
BGIBMGA001152-TA	PMZ_0009695-RA
BGIBMGA001152-TA	PMZ_0027284-RA
BGIBMGA001154-TA	PMZ_0045051-RA
BGIBMGA001157-TA	PMZ_0029540-RA
BGIBMGA001157-TA	PMZ_0040936-RA
BGIBMGA001157-TA	PMZ_0007493-RA
BGIBMGA001157-TA	PMZ_0030425-RA
BGIBMGA001160-TA	PMZ_0035479-RA
BGIBMGA001160-TA	PMZ_0046550-RA
BGIBMGA001161-TA	PMZ_0041107-RA
BGIBMGA001162-TA	PMZ_0044234-RA
BGIBMGA001162-TA	PMZ_0030706-RA
BGIBMGA001162-TA	PMZ_0014853-RA
BGIBMGA001162-TA	PMZ_0003516-RA
BGIBMGA001165-TA	PMZ_0042379-RA
BGIBMGA001165-TA	PMZ_0044468-RA
BGIBMGA001165-TA	PMZ_0008562-RA
BGIBMGA001165-TA	PMZ_0044467-RA
BGIBMGA001166-TA	PMZ_0011005-RA
BGIBMGA001166-TA	PMZ_0048642-RA
BGIBMGA001167-TA	PMZ_0029977-RA
BGIBMGA001168-TA	PMZ_0001660-RA
BGIBMGA001168-TA	PMZ_0005521-RA
BGIBMGA001172-TA	PMZ_0041945-RA
BGIBMGA001175-TA	PMZ_0041953-RA
BGIBMGA001175-TA	PMZ_0029066-RA
BGIBMGA001177-TA	PMZ_0002101-RA
BGIBMGA001177-TA	PMZ_0028689-RA
BGIBMGA001177-TA	PMZ_0035495-RA
BGIBMGA001177-TA	PMZ_0043959-RA
BGIBMGA001178-TA	PMZ_0046244-RA
BGIBMGA001180-TA	PMZ_0038965-RA
BGIBMGA001180-TA	PMZ_0043099-RA
BGIBMGA001182-TA	PMZ_0046991-RA
BGIBMGA001183-TA	PMZ_0026947-RA
BGIBMGA001183-TA	PMZ_0031816-RA
BGIBMGA001183-TA	PMZ_0027903-RA
BGIBMGA001183-TA	PMZ_0043105-RA
BGIBMGA001185-TA	PMZ_0018634-RA
BGIBMGA001187-TA	PMZ_0008112-RA
BGIBMGA001188-TA	PMZ_0042888-RA
BGIBMGA001188-TA	PMZ_0043184-RA
BGIBMGA001188-TA	PMZ_0032220-RA
BGIBMGA001189-TA	PMZ_0036598-RA
BGIBMGA001192-TA	PMZ_0043102-RA
BGIBMGA001192-TA	PMZ_0043058-RA
BGIBMGA001194-TA	PMZ_0029009-RA
BGIBMGA001194-TA	PMZ_0029011-RA
BGIBMGA001194-TA	PMZ_0041831-RA
BGIBMGA001194-TA	PMZ_0017754-RA
BGIBMGA001197-TA	PMZ_0018075-RA
BGIBMGA001197-TA	PMZ_0045221-RA
BGIBMGA001198-TA	PMZ_0040952-RA
BGIBMGA001198-TA	PMZ_0028888-RA
BGIBMGA001201-TA	PMZ_0044316-RA
BGIBMGA001202-TA	PMZ_0002483-RA
BGIBMGA001202-TA	PMZ_0035804-RA
BGIBMGA001202-TA	PMZ_0030426-RA
BGIBMGA001204-TA	PMZ_0034610-RA
BGIBMGA001206-TA	PMZ_0017826-RA
BGIBMGA001206-TA	PMZ_0047098-RA
BGIBMGA001206-TA	PMZ_0047675-RA
BGIBMGA001209-TA	PMZ_0043293-RA
BGIBMGA001210-TA	PMZ_0001335-RA
BGIBMGA001211-TA	PMZ_0026060-RA
BGIBMGA001211-TA	PMZ_0046535-RA
BGIBMGA001211-TA	PMZ_0046790-RA
BGIBMGA001211-TA	PMZ_0038199-RA
BGIBMGA001212-TA	PMZ_0027023-RA
BGIBMGA001212-TA	PMZ_0018154-RA
BGIBMGA001212-TA	PMZ_0046986-RA
BGIBMGA001215-TA	PMZ_0020912-RA
BGIBMGA001215-TA	PMZ_0037687-RA
BGIBMGA001219-TA	PMZ_0045688-RA
BGIBMGA001219-TA	PMZ_0033420-RA
BGIBMGA001220-TA	PMZ_0044416-RA
BGIBMGA001220-TA	PMZ_0043837-RA
BGIBMGA001220-TA	PMZ_0044911-RA
BGIBMGA001220-TA	PMZ_0047026-RA
BGIBMGA001222-TA	PMZ_0045811-RA
BGIBMGA001223-TA	PMZ_0007845-RA
BGIBMGA001224-TA	PMZ_0040121-RA
BGIBMGA001226-TA	PMZ_0046738-RA
BGIBMGA001231-TA	PMZ_0046746-RA
BGIBMGA001231-TA	PMZ_0000885-RA
BGIBMGA001232-TA	PMZ_0011531-RA
BGIBMGA001232-TA	PMZ_0039396-RA
BGIBMGA001232-TA	PMZ_0031400-RA
BGIBMGA001233-TA	PMZ_0011674-RA
BGIBMGA001234-TA	PMZ_0043433-RA
BGIBMGA001235-TA	PMZ_0006968-RA
BGIBMGA001235-TA	PMZ_0047871-RA
BGIBMGA001236-TA	PMZ_0031913-RA
BGIBMGA001236-TA	PMZ_0042059-RA
BGIBMGA001237-TA	PMZ_0034140-RA
BGIBMGA001238-TA	PMZ_0040943-RA
BGIBMGA001238-TA	PMZ_0046950-RA
BGIBMGA001238-TA	PMZ_0046951-RA
BGIBMGA001238-TA	PMZ_0041108-RA
BGIBMGA001239-TA	PMZ_0040900-RA
BGIBMGA001242-TA	PMZ_0029264-RA
BGIBMGA001242-TA	PMZ_0048367-RA
BGIBMGA001242-TA	PMZ_0005448-RA
BGIBMGA001243-TA	PMZ_0046436-RA
BGIBMGA001243-TA	PMZ_0011721-RA
BGIBMGA001244-TA	PMZ_0027834-RA
BGIBMGA001244-TA	PMZ_0040408-RA
BGIBMGA001246-TA	PMZ_0047657-RA
BGIBMGA001247-TA	PMZ_0005864-RA
BGIBMGA001247-TA	PMZ_0040725-RA
BGIBMGA001249-TA	PMZ_0041974-RA
BGIBMGA001250-TA	PMZ_0045389-RA
BGIBMGA001251-TA	PMZ_0036884-RA
BGIBMGA001252-TA	PMZ_0029589-RA
BGIBMGA001253-TA	PMZ_0032478-RA
BGIBMGA001255-TA	PMZ_0027690-RA
BGIBMGA001256-TA	PMZ_0041950-RA
BGIBMGA001256-TA	PMZ_0040691-RA
BGIBMGA001256-TA	PMZ_0046719-RA
BGIBMGA001256-TA	PMZ_0026636-RA
BGIBMGA001257-TA	PMZ_0040029-RA
BGIBMGA001258-TA	PMZ_0018144-RA
BGIBMGA001259-TA	PMZ_0032247-RA
BGIBMGA001260-TA	PMZ_0043891-RA
BGIBMGA001264-TA	PMZ_0030282-RA
BGIBMGA001265-TA	PMZ_0042937-RA
BGIBMGA001265-TA	PMZ_0036212-RA
BGIBMGA001265-TA	PMZ_0041720-RA
BGIBMGA001266-TA	PMZ_0030255-RA
BGIBMGA001267-TA	PMZ_0013872-RA
BGIBMGA001267-TA	PMZ_0042444-RA
BGIBMGA001267-TA	PMZ_0046928-RA
BGIBMGA001268-TA	PMZ_0001743-RA
BGIBMGA001268-TA	PMZ_0028216-RA
BGIBMGA001268-TA	PMZ_0036699-RA
BGIBMGA001268-TA	PMZ_0037341-RA
BGIBMGA001270-TA	PMZ_0047190-RA
BGIBMGA001271-TA	PMZ_0045674-RA
BGIBMGA001271-TA	PMZ_0043801-RA
BGIBMGA001272-TA	PMZ_0026599-RA
BGIBMGA001272-TA	PMZ_0040571-RA
BGIBMGA001273-TA	PMZ_0035120-RA
BGIBMGA001274-TA	PMZ_0028219-RA
BGIBMGA001275-TA	PMZ_0044840-RA
BGIBMGA001275-TA	PMZ_0044839-RA
BGIBMGA001276-TA	PMZ_0047653-RA
BGIBMGA001276-TA	PMZ_0004890-RA
BGIBMGA001277-TA	PMZ_0030322-RA
BGIBMGA001277-TA	PMZ_0027606-RA
BGIBMGA001278-TA	PMZ_0017900-RA
BGIBMGA001279-TA	PMZ_0045403-RA
BGIBMGA001280-TA	PMZ_0045404-RA
BGIBMGA001280-TA	PMZ_0031085-RA
BGIBMGA001281-TA	PMZ_0029142-RA
BGIBMGA001283-TA	PMZ_0033304-RA
BGIBMGA001284-TA	PMZ_0045251-RA
BGIBMGA001290-TA	PMZ_0014711-RA
BGIBMGA001290-TA	PMZ_0004694-RA
BGIBMGA001290-TA	PMZ_0047988-RA
BGIBMGA001292-TA	PMZ_0044169-RA
BGIBMGA001292-TA	PMZ_0034972-RA
BGIBMGA001293-TA	PMZ_0006277-RA
BGIBMGA001293-TA	PMZ_0046741-RA
BGIBMGA001293-TA	PMZ_0031819-RA
BGIBMGA001296-TA	PMZ_0033570-RA
BGIBMGA001296-TA	PMZ_0041935-RA
BGIBMGA001296-TA	PMZ_0045249-RA
BGIBMGA001296-TA	PMZ_0033896-RA
BGIBMGA001297-TA	PMZ_0010721-RA
BGIBMGA001298-TA	PMZ_0004915-RA
BGIBMGA001300-TA	PMZ_0045725-RA
BGIBMGA001300-TA	PMZ_0007546-RA
BGIBMGA001300-TA	PMZ_0026674-RA
BGIBMGA001300-TA	PMZ_0046543-RA
BGIBMGA001302-TA	PMZ_0003109-RA
BGIBMGA001303-TA	PMZ_0035095-RA
BGIBMGA001303-TA	PMZ_0046229-RA
BGIBMGA001305-TA	PMZ_0041886-RA
BGIBMGA001307-TA	PMZ_0030460-RA
BGIBMGA001307-TA	PMZ_0046862-RA
BGIBMGA001310-TA	PMZ_0021472-RA
BGIBMGA001310-TA	PMZ_0018484-RA
BGIBMGA001310-TA	PMZ_0011185-RA
BGIBMGA001310-TA	PMZ_0045054-RA
BGIBMGA001312-TA	PMZ_0027130-RA
BGIBMGA001317-TA	PMZ_0004363-RA
BGIBMGA001317-TA	PMZ_0031827-RA
BGIBMGA001317-TA	PMZ_0031098-RA
BGIBMGA001318-TA	PMZ_0029137-RA
BGIBMGA001318-TA	PMZ_0036645-RA
BGIBMGA001319-TA	PMZ_0033247-RA
BGIBMGA001319-TA	PMZ_0048956-RA
BGIBMGA001320-TA	PMZ_0036366-RA
BGIBMGA001321-TA	PMZ_0030453-RA
BGIBMGA001321-TA	PMZ_0041477-RA
BGIBMGA001326-TA	PMZ_0006754-RA
BGIBMGA001330-TA	PMZ_0033671-RA
BGIBMGA001333-TA	PMZ_0045199-RA
BGIBMGA001334-TA	PMZ_0012029-RA
BGIBMGA001334-TA	PMZ_0031842-RA
BGIBMGA001334-TA	PMZ_0044946-RA
BGIBMGA001334-TA	PMZ_0045664-RA
BGIBMGA001335-TA	PMZ_0040538-RA
BGIBMGA001335-TA	PMZ_0042111-RA
BGIBMGA001337-TA	PMZ_0044512-RA
BGIBMGA001338-TA	PMZ_0026008-RA
BGIBMGA001339-TA	PMZ_0045598-RA
BGIBMGA001339-TA	PMZ_0043015-RA
BGIBMGA001340-TA	PMZ_0029101-RA
BGIBMGA001341-TA	PMZ_0042256-RA
BGIBMGA001342-TA	PMZ_0029038-RA
BGIBMGA001342-TA	PMZ_0042251-RA
BGIBMGA001343-TA	PMZ_0011852-RA
BGIBMGA001344-TA	PMZ_0029421-RA
BGIBMGA001346-TA	PMZ_0017929-RA
BGIBMGA001346-TA	PMZ_0045602-RA
BGIBMGA001348-TA	PMZ_0001861-RA
BGIBMGA001348-TA	PMZ_0041794-RA
BGIBMGA001348-TA	PMZ_0010837-RA
BGIBMGA001348-TA	PMZ_0041768-RA
BGIBMGA001349-TA	PMZ_0003584-RA
BGIBMGA001350-TA	PMZ_0035400-RA
BGIBMGA001350-TA	PMZ_0036956-RA
BGIBMGA001350-TA	PMZ_0044042-RA
BGIBMGA001351-TA	PMZ_0043845-RA
BGIBMGA001356-TA	PMZ_0040230-RA
BGIBMGA001363-TA	PMZ_0040065-RA
BGIBMGA001364-TA	PMZ_0049033-RA
BGIBMGA001367-TA	PMZ_0045446-RA
BGIBMGA001368-TA	PMZ_0045428-RA
BGIBMGA001370-TA	PMZ_0028784-RA
BGIBMGA001370-TA	PMZ_0013570-RA
BGIBMGA001371-TA	PMZ_0045287-RA
BGIBMGA001372-TA	PMZ_0021686-RA
BGIBMGA001372-TA	PMZ_0044597-RA
BGIBMGA001372-TA	PMZ_0046367-RA
BGIBMGA001374-TA	PMZ_0043479-RA
BGIBMGA001375-TA	PMZ_0041856-RA
BGIBMGA001375-TA	PMZ_0045323-RA
BGIBMGA001379-TA	PMZ_0047632-RA
BGIBMGA001379-TA	PMZ_0046946-RA
BGIBMGA001380-TA	PMZ_0040597-RA
BGIBMGA001380-TA	PMZ_0026150-RA
BGIBMGA001380-TA	PMZ_0032049-RA
BGIBMGA001380-TA	PMZ_0030920-RA
BGIBMGA001382-TA	PMZ_0031595-RA
BGIBMGA001383-TA	PMZ_0046793-RA
BGIBMGA001384-TA	PMZ_0008854-RA
BGIBMGA001386-TA	PMZ_0038285-RA
BGIBMGA001390-TA	PMZ_0026431-RA
BGIBMGA001390-TA	PMZ_0023675-RA
BGIBMGA001390-TA	PMZ_0046464-RA
BGIBMGA001391-TA	PMZ_0030263-RA
BGIBMGA001391-TA	PMZ_0043255-RA
BGIBMGA001391-TA	PMZ_0032921-RA
BGIBMGA001391-TA	PMZ_0040764-RA
BGIBMGA001395-TA	PMZ_0040348-RA
BGIBMGA001396-TA	PMZ_0026216-RA
BGIBMGA001396-TA	PMZ_0045899-RA
BGIBMGA001398-TA	PMZ_0035113-RA
BGIBMGA001398-TA	PMZ_0007096-RA
BGIBMGA001399-TA	PMZ_0026780-RA
BGIBMGA001399-TA	PMZ_0031774-RA
BGIBMGA001399-TA	PMZ_0043709-RA
BGIBMGA001401-TA	PMZ_0009641-RA
BGIBMGA001402-TA	PMZ_0031840-RA
BGIBMGA001402-TA	PMZ_0042182-RA
BGIBMGA001403-TA	PMZ_0002790-RA
BGIBMGA001403-TA	PMZ_0045536-RA
BGIBMGA001403-TA	PMZ_0033623-RA
BGIBMGA001405-TA	PMZ_0041080-RA
BGIBMGA001406-TA	PMZ_0045900-RA
BGIBMGA001406-TA	PMZ_0000071-RA
BGIBMGA001406-TA	PMZ_0009105-RA
BGIBMGA001406-TA	PMZ_0046654-RA
BGIBMGA001410-TA	PMZ_0039361-RA
BGIBMGA001410-TA	PMZ_0026215-RA
BGIBMGA001410-TA	PMZ_0036436-RA
BGIBMGA001410-TA	PMZ_0024025-RA
BGIBMGA001411-TA	PMZ_0018132-RA
BGIBMGA001412-TA	PMZ_0031013-RA
BGIBMGA001416-TA	PMZ_0019127-RA
BGIBMGA001416-TA	PMZ_0036487-RA
BGIBMGA001416-TA	PMZ_0018687-RA
BGIBMGA001416-TA	PMZ_0041665-RA
BGIBMGA001417-TA	PMZ_0034124-RA
BGIBMGA001417-TA	PMZ_0030246-RA
BGIBMGA001417-TA	PMZ_0027118-RA
BGIBMGA001417-TA	PMZ_0031584-RA
BGIBMGA001423-TA	PMZ_0027116-RA
BGIBMGA001423-TA	PMZ_0040383-RA
BGIBMGA001423-TA	PMZ_0031045-RA
BGIBMGA001423-TA	PMZ_0027153-RA
BGIBMGA001425-TA	PMZ_0013621-RA
BGIBMGA001425-TA	PMZ_0006477-RA
BGIBMGA001425-TA	PMZ_0044917-RA
BGIBMGA001425-TA	PMZ_0043474-RA
BGIBMGA001426-TA	PMZ_0035926-RA
BGIBMGA001427-TA	PMZ_0046370-RA
BGIBMGA001427-TA	PMZ_0042093-RA
BGIBMGA001428-TA	PMZ_0029702-RA
BGIBMGA001428-TA	PMZ_0045853-RA
BGIBMGA001428-TA	PMZ_0041499-RA
BGIBMGA001430-TA	PMZ_0014737-RA
BGIBMGA001431-TA	PMZ_0043256-RA
BGIBMGA001431-TA	PMZ_0018524-RA
BGIBMGA001431-TA	PMZ_0002011-RA
BGIBMGA001434-TA	PMZ_0046715-RA
BGIBMGA001435-TA	PMZ_0048030-RA
BGIBMGA001435-TA	PMZ_0044572-RA
BGIBMGA001435-TA	PMZ_0020727-RA
BGIBMGA001435-TA	PMZ_0030116-RA
BGIBMGA001437-TA	PMZ_0044485-RA
BGIBMGA001438-TA	PMZ_0031432-RA
BGIBMGA001438-TA	PMZ_0045778-RA
BGIBMGA001438-TA	PMZ_0046369-RA
BGIBMGA001444-TA	PMZ_0014547-RA
BGIBMGA001447-TA	PMZ_0017865-RA
BGIBMGA001447-TA	PMZ_0045718-RA
BGIBMGA001447-TA	PMZ_0033601-RA
BGIBMGA001447-TA	PMZ_0028183-RA
BGIBMGA001448-TA	PMZ_0026246-RA
BGIBMGA001448-TA	PMZ_0013720-RA
BGIBMGA001448-TA	PMZ_0046508-RA
BGIBMGA001448-TA	PMZ_0043846-RA
BGIBMGA001450-TA	PMZ_0032554-RA
BGIBMGA001456-TA	PMZ_0018795-RA
BGIBMGA001457-TA	PMZ_0031626-RA
BGIBMGA001458-TA	PMZ_0046060-RA
BGIBMGA001458-TA	PMZ_0029374-RA
BGIBMGA001458-TA	PMZ_0040454-RA
BGIBMGA001458-TA	PMZ_0041592-RA
BGIBMGA001460-TA	PMZ_0036386-RA
BGIBMGA001460-TA	PMZ_0046061-RA
BGIBMGA001460-TA	PMZ_0027623-RA
BGIBMGA001460-TA	PMZ_0021509-RA
BGIBMGA001461-TA	PMZ_0032218-RA
BGIBMGA001462-TA	PMZ_0045385-RA
BGIBMGA001464-TA	PMZ_0047823-RA
BGIBMGA001468-TA	PMZ_0020479-RA
BGIBMGA001470-TA	PMZ_0039047-RA
BGIBMGA001470-TA	PMZ_0028985-RA
BGIBMGA001470-TA	PMZ_0040701-RA
BGIBMGA001471-TA	PMZ_0016730-RA
BGIBMGA001471-TA	PMZ_0037543-RA
BGIBMGA001472-TA	PMZ_0042233-RA
BGIBMGA001472-TA	PMZ_0030148-RA
BGIBMGA001472-TA	PMZ_0030538-RA
BGIBMGA001472-TA	PMZ_0037161-RA
BGIBMGA001473-TA	PMZ_0047473-RA
BGIBMGA001473-TA	PMZ_0047375-RA
BGIBMGA001473-TA	PMZ_0048490-RA
BGIBMGA001476-TA	PMZ_0048912-RA
BGIBMGA001476-TA	PMZ_0038783-RA
BGIBMGA001476-TA	PMZ_0039095-RA
BGIBMGA001478-TA	PMZ_0026823-RA
BGIBMGA001478-TA	PMZ_0040464-RA
BGIBMGA001478-TA	PMZ_0037381-RA
BGIBMGA001479-TA	PMZ_0011575-RA
BGIBMGA001483-TA	PMZ_0045129-RA
BGIBMGA001484-TA	PMZ_0040373-RA
BGIBMGA001484-TA	PMZ_0037703-RA
BGIBMGA001484-TA	PMZ_0043961-RA
BGIBMGA001484-TA	PMZ_0009691-RA
BGIBMGA001488-TA	PMZ_0043577-RA
BGIBMGA001490-TA	PMZ_0043194-RA
BGIBMGA001494-TA	PMZ_0027681-RA
BGIBMGA001494-TA	PMZ_0035546-RA
BGIBMGA001494-TA	PMZ_0031359-RA
BGIBMGA001494-TA	PMZ_0031358-RA
BGIBMGA001496-TA	PMZ_0032391-RA
BGIBMGA001496-TA	PMZ_0043918-RA
BGIBMGA001497-TA	PMZ_0031412-RA
BGIBMGA001497-TA	PMZ_0043223-RA
BGIBMGA001497-TA	PMZ_0027319-RA
BGIBMGA001497-TA	PMZ_0047075-RA
BGIBMGA001498-TA	PMZ_0034793-RA
BGIBMGA001498-TA	PMZ_0041742-RA
BGIBMGA001498-TA	PMZ_0006057-RA
BGIBMGA001498-TA	PMZ_0040520-RA
BGIBMGA001499-TA	PMZ_0033483-RA
BGIBMGA001500-TA	PMZ_0021319-RA
BGIBMGA001501-TA	PMZ_0043248-RA
BGIBMGA001501-TA	PMZ_0009915-RA
BGIBMGA001503-TA	PMZ_0001592-RA
BGIBMGA001509-TA	PMZ_0033236-RA
BGIBMGA001509-TA	PMZ_0046724-RA
BGIBMGA001509-TA	PMZ_0046725-RA
BGIBMGA001510-TA	PMZ_0015388-RA
BGIBMGA001510-TA	PMZ_0037209-RA
BGIBMGA001510-TA	PMZ_0034964-RA
BGIBMGA001510-TA	PMZ_0040399-RA
BGIBMGA001512-TA	PMZ_0032284-RA
BGIBMGA001512-TA	PMZ_0026769-RA
BGIBMGA001512-TA	PMZ_0045741-RA
BGIBMGA001512-TA	PMZ_0044158-RA
BGIBMGA001513-TA	PMZ_0014689-RA
BGIBMGA001513-TA	PMZ_0046242-RA
BGIBMGA001513-TA	PMZ_0041775-RA
BGIBMGA001513-TA	PMZ_0028847-RA
BGIBMGA001522-TA	PMZ_0011710-RA
BGIBMGA001522-TA	PMZ_0036271-RA
BGIBMGA001522-TA	PMZ_0040713-RA
BGIBMGA001525-TA	PMZ_0045418-RA
BGIBMGA001528-TA	PMZ_0030502-RA
BGIBMGA001528-TA	PMZ_0041082-RA
BGIBMGA001528-TA	PMZ_0032917-RA
BGIBMGA001530-TA	PMZ_0046055-RA
BGIBMGA001530-TA	PMZ_0045131-RA
BGIBMGA001530-TA	PMZ_0024112-RA
BGIBMGA001530-TA	PMZ_0045130-RA
BGIBMGA001531-TA	PMZ_0042163-RA
BGIBMGA001531-TA	PMZ_0032217-RA
BGIBMGA001531-TA	PMZ_0044820-RA
BGIBMGA001534-TA	PMZ_0003289-RA
BGIBMGA001536-TA	PMZ_0013793-RA
BGIBMGA001536-TA	PMZ_0046961-RA
BGIBMGA001537-TA	PMZ_0017899-RA
BGIBMGA001538-TA	PMZ_0026988-RA
BGIBMGA001539-TA	PMZ_0045522-RA
BGIBMGA001540-TA	PMZ_0010731-RA
BGIBMGA001540-TA	PMZ_0010427-RA
BGIBMGA001540-TA	PMZ_0040578-RA
BGIBMGA001540-TA	PMZ_0046397-RA
BGIBMGA001542-TA	PMZ_0043230-RA
BGIBMGA001542-TA	PMZ_0000614-RA
BGIBMGA001542-TA	PMZ_0000615-RA
BGIBMGA001546-TA	PMZ_0011975-RA
BGIBMGA001546-TA	PMZ_0033745-RA
BGIBMGA001546-TA	PMZ_0034288-RA
BGIBMGA001546-TA	PMZ_0033851-RA
BGIBMGA001547-TA	PMZ_0034067-RA
BGIBMGA001547-TA	PMZ_0042980-RA
BGIBMGA001547-TA	PMZ_0042048-RA
BGIBMGA001547-TA	PMZ_0040132-RA
BGIBMGA001548-TA	PMZ_0032775-RA
BGIBMGA001548-TA	PMZ_0030831-RA
BGIBMGA001548-TA	PMZ_0001078-RA
BGIBMGA001548-TA	PMZ_0038512-RA
BGIBMGA001549-TA	PMZ_0007870-RA
BGIBMGA001549-TA	PMZ_0036358-RA
BGIBMGA001549-TA	PMZ_0042401-RA
BGIBMGA001550-TA	PMZ_0043202-RA
BGIBMGA001550-TA	PMZ_0014626-RA
BGIBMGA001550-TA	PMZ_0033813-RA
BGIBMGA001551-TA	PMZ_0046372-RA
BGIBMGA001551-TA	PMZ_0029607-RA
BGIBMGA001551-TA	PMZ_0006723-RA
BGIBMGA001552-TA	PMZ_0003736-RA
BGIBMGA001552-TA	PMZ_0033399-RA
BGIBMGA001556-TA	PMZ_0032668-RA
BGIBMGA001556-TA	PMZ_0046053-RA
BGIBMGA001557-TA	PMZ_0026115-RA
BGIBMGA001557-TA	PMZ_0029757-RA
BGIBMGA001557-TA	PMZ_0031728-RA
BGIBMGA001557-TA	PMZ_0014242-RA
BGIBMGA001558-TA	PMZ_0033194-RA
BGIBMGA001559-TA	PMZ_0003298-RA
BGIBMGA001559-TA	PMZ_0043217-RA
BGIBMGA001559-TA	PMZ_0034702-RA
BGIBMGA001559-TA	PMZ_0004995-RA
BGIBMGA001560-TA	PMZ_0043270-RA
BGIBMGA001561-TA	PMZ_0011832-RA
BGIBMGA001561-TA	PMZ_0043441-RA
BGIBMGA001562-TA	PMZ_0029398-RA
BGIBMGA001562-TA	PMZ_0030992-RA
BGIBMGA001566-TA	PMZ_0003738-RA
BGIBMGA001566-TA	PMZ_0045138-RA
BGIBMGA001566-TA	PMZ_0042417-RA
BGIBMGA001566-TA	PMZ_0033393-RA
BGIBMGA001569-TA	PMZ_0043556-RA
BGIBMGA001569-TA	PMZ_0033723-RA
BGIBMGA001572-TA	PMZ_0026860-RA
BGIBMGA001572-TA	PMZ_0043545-RA
BGIBMGA001572-TA	PMZ_0040257-RA
BGIBMGA001573-TA	PMZ_0036923-RA
BGIBMGA001575-TA	PMZ_0028638-RA
BGIBMGA001576-TA	PMZ_0013297-RA
BGIBMGA001576-TA	PMZ_0046988-RA
BGIBMGA001579-TA	PMZ_0027435-RA
BGIBMGA001581-TA	PMZ_0043191-RA
BGIBMGA001581-TA	PMZ_0041755-RA
BGIBMGA001582-TA	PMZ_0046064-RA
BGIBMGA001582-TA	PMZ_0028783-RA
BGIBMGA001585-TA	PMZ_0046063-RA
BGIBMGA001585-TA	PMZ_0034538-RA
BGIBMGA001585-TA	PMZ_0013111-RA
BGIBMGA001585-TA	PMZ_0026663-RA
BGIBMGA001587-TA	PMZ_0012639-RA
BGIBMGA001587-TA	PMZ_0018365-RA
BGIBMGA001589-TA	PMZ_0040393-RA
BGIBMGA001589-TA	PMZ_0031410-RA
BGIBMGA001589-TA	PMZ_0046248-RA
BGIBMGA001589-TA	PMZ_0008109-RA
BGIBMGA001590-TA	PMZ_0045391-RA
BGIBMGA001590-TA	PMZ_0043674-RA
BGIBMGA001590-TA	PMZ_0041267-RA
BGIBMGA001591-TA	PMZ_0012056-RA
BGIBMGA001594-TA	PMZ_0033702-RA
BGIBMGA001594-TA	PMZ_0033438-RA
BGIBMGA001594-TA	PMZ_0041833-RA
BGIBMGA001594-TA	PMZ_0045756-RA
BGIBMGA001600-TA	PMZ_0040004-RA
BGIBMGA001602-TA	PMZ_0017106-RA
BGIBMGA001602-TA	PMZ_0045770-RA
BGIBMGA001603-TA	PMZ_0048101-RA
BGIBMGA001608-TA	PMZ_0011612-RA
BGIBMGA001608-TA	PMZ_0008859-RA
BGIBMGA001608-TA	PMZ_0042607-RA
BGIBMGA001608-TA	PMZ_0040981-RA
BGIBMGA001609-TA	PMZ_0045692-RA
BGIBMGA001609-TA	PMZ_0030702-RA
BGIBMGA001610-TA	PMZ_0045060-RA
BGIBMGA001610-TA	PMZ_0026110-RA
BGIBMGA001610-TA	PMZ_0046954-RA
BGIBMGA001610-TA	PMZ_0029984-RA
BGIBMGA001613-TA	PMZ_0040484-RA
BGIBMGA001616-TA	PMZ_0043233-RA
BGIBMGA001616-TA	PMZ_0046952-RA
BGIBMGA001617-TA	PMZ_0012743-RA
BGIBMGA001619-TA	PMZ_0037005-RA
BGIBMGA001621-TA	PMZ_0041515-RA
BGIBMGA001621-TA	PMZ_0048765-RA
BGIBMGA001621-TA	PMZ_0038629-RA
BGIBMGA001624-TA	PMZ_0044876-RA
BGIBMGA001627-TA	PMZ_0046186-RA
BGIBMGA001627-TA	PMZ_0047222-RA
BGIBMGA001627-TA	PMZ_0037101-RA
BGIBMGA001629-TA	PMZ_0026468-RA
BGIBMGA001632-TA	PMZ_0046483-RA
BGIBMGA001637-TA	PMZ_0018316-RA
BGIBMGA001637-TA	PMZ_0036878-RA
BGIBMGA001638-TA	PMZ_0032486-RA
BGIBMGA001638-TA	PMZ_0046941-RA
BGIBMGA001638-TA	PMZ_0026573-RA
BGIBMGA001639-TA	PMZ_0047508-RA
BGIBMGA001639-TA	PMZ_0049016-RA
BGIBMGA001644-TA	PMZ_0046414-RA
BGIBMGA001644-TA	PMZ_0042899-RA
BGIBMGA001644-TA	PMZ_0040676-RA
BGIBMGA001644-TA	PMZ_0033261-RA
BGIBMGA001646-TA	PMZ_0022674-RA
BGIBMGA001646-TA	PMZ_0045482-RA
BGIBMGA001646-TA	PMZ_0034514-RA
BGIBMGA001646-TA	PMZ_0041124-RA
BGIBMGA001648-TA	PMZ_0041731-RA
BGIBMGA001650-TA	PMZ_0040611-RA
BGIBMGA001650-TA	PMZ_0029075-RA
BGIBMGA001653-TA	PMZ_0034368-RA
BGIBMGA001653-TA	PMZ_0012612-RA
BGIBMGA001655-TA	PMZ_0042284-RA
BGIBMGA001655-TA	PMZ_0042283-RA
BGIBMGA001656-TA	PMZ_0038165-RA
BGIBMGA001657-TA	PMZ_0020275-RA
BGIBMGA001657-TA	PMZ_0043251-RA
BGIBMGA001657-TA	PMZ_0009529-RA
BGIBMGA001657-TA	PMZ_0048049-RA
BGIBMGA001664-TA	PMZ_0030451-RA
BGIBMGA001666-TA	PMZ_0026738-RA
BGIBMGA001669-TA	PMZ_0028950-RA
BGIBMGA001669-TA	PMZ_0041777-RA
BGIBMGA001669-TA	PMZ_0036088-RA
BGIBMGA001670-TA	PMZ_0013607-RA
BGIBMGA001670-TA	PMZ_0019455-RA
BGIBMGA001670-TA	PMZ_0045829-RA
BGIBMGA001674-TA	PMZ_0032706-RA
BGIBMGA001675-TA	PMZ_0001522-RA
BGIBMGA001675-TA	PMZ_0017359-RA
BGIBMGA001675-TA	PMZ_0048013-RA
BGIBMGA001675-TA	PMZ_0038590-RA
BGIBMGA001677-TA	PMZ_0031357-RA
BGIBMGA001677-TA	PMZ_0046231-RA
BGIBMGA001678-TA	PMZ_0019347-RA
BGIBMGA001679-TA	PMZ_0007037-RA
BGIBMGA001680-TA	PMZ_0048046-RA
BGIBMGA001680-TA	PMZ_0038986-RA
BGIBMGA001680-TA	PMZ_0048656-RA
BGIBMGA001680-TA	PMZ_0012008-RA
BGIBMGA001681-TA	PMZ_0002197-RA
BGIBMGA001681-TA	PMZ_0036115-RA
BGIBMGA001681-TA	PMZ_0038128-RA
BGIBMGA001681-TA	PMZ_0010987-RA
BGIBMGA001682-TA	PMZ_0031693-RA
BGIBMGA001682-TA	PMZ_0031587-RA
BGIBMGA001682-TA	PMZ_0004639-RA
BGIBMGA001682-TA	PMZ_0045239-RA
BGIBMGA001683-TA	PMZ_0042458-RA
BGIBMGA001684-TA	PMZ_0037364-RA
BGIBMGA001684-TA	PMZ_0031423-RA
BGIBMGA001684-TA	PMZ_0037105-RA
BGIBMGA001684-TA	PMZ_0046348-RA
BGIBMGA001685-TA	PMZ_0009210-RA
BGIBMGA001685-TA	PMZ_0023120-RA
BGIBMGA001685-TA	PMZ_0001708-RA
BGIBMGA001685-TA	PMZ_0044308-RA
BGIBMGA001686-TA	PMZ_0029077-RA
BGIBMGA001688-TA	PMZ_0008664-RA
BGIBMGA001688-TA	PMZ_0040995-RA
BGIBMGA001689-TA	PMZ_0001346-RA
BGIBMGA001690-TA	PMZ_0000479-RA
BGIBMGA001691-TA	PMZ_0001524-RA
BGIBMGA001691-TA	PMZ_0043038-RA
BGIBMGA001691-TA	PMZ_0043575-RA
BGIBMGA001692-TA	PMZ_0019911-RA
BGIBMGA001692-TA	PMZ_0046116-RA
BGIBMGA001692-TA	PMZ_0026948-RA
BGIBMGA001692-TA	PMZ_0035409-RA
BGIBMGA001695-TA	PMZ_0044265-RA
BGIBMGA001695-TA	PMZ_0040209-RA
BGIBMGA001696-TA	PMZ_0030910-RA
BGIBMGA001696-TA	PMZ_0041132-RA
BGIBMGA001696-TA	PMZ_0000755-RA
BGIBMGA001696-TA	PMZ_0040624-RA
BGIBMGA001698-TA	PMZ_0010645-RA
BGIBMGA001699-TA	PMZ_0026960-RA
BGIBMGA001699-TA	PMZ_0032292-RA
BGIBMGA001699-TA	PMZ_0034080-RA
BGIBMGA001699-TA	PMZ_0041246-RA
BGIBMGA001700-TA	PMZ_0014926-RA
BGIBMGA001705-TA	PMZ_0041817-RA
BGIBMGA001705-TA	PMZ_0042731-RA
BGIBMGA001706-TA	PMZ_0044309-RA
BGIBMGA001706-TA	PMZ_0047763-RA
BGIBMGA001710-TA	PMZ_0044109-RA
BGIBMGA001710-TA	PMZ_0047308-RA
BGIBMGA001710-TA	PMZ_0033646-RA
BGIBMGA001712-TA	PMZ_0035793-RA
BGIBMGA001712-TA	PMZ_0040294-RA
BGIBMGA001715-TA	PMZ_0042074-RA
BGIBMGA001717-TA	PMZ_0044578-RA
BGIBMGA001723-TA	PMZ_0033296-RA
BGIBMGA001723-TA	PMZ_0018784-RA
BGIBMGA001723-TA	PMZ_0047766-RA
BGIBMGA001725-TA	PMZ_0012498-RA
BGIBMGA001725-TA	PMZ_0028949-RA
BGIBMGA001730-TA	PMZ_0029134-RA
BGIBMGA001730-TA	PMZ_0042391-RA
BGIBMGA001730-TA	PMZ_0011615-RA
BGIBMGA001730-TA	PMZ_0033935-RA
BGIBMGA001731-TA	PMZ_0040214-RA
BGIBMGA001731-TA	PMZ_0045644-RA
BGIBMGA001733-TA	PMZ_0041801-RA
BGIBMGA001734-TA	PMZ_0044126-RA
BGIBMGA001734-TA	PMZ_0041715-RA
BGIBMGA001734-TA	PMZ_0032883-RA
BGIBMGA001735-TA	PMZ_0005093-RA
BGIBMGA001736-TA	PMZ_0033176-RA
BGIBMGA001737-TA	PMZ_0028705-RA
BGIBMGA001738-TA	PMZ_0027725-RA
BGIBMGA001739-TA	PMZ_0011723-RA
BGIBMGA001739-TA	PMZ_0013733-RA
BGIBMGA001739-TA	PMZ_0027765-RA
BGIBMGA001739-TA	PMZ_0006299-RA
BGIBMGA001741-TA	PMZ_0018396-RA
BGIBMGA001744-TA	PMZ_0047384-RA
BGIBMGA001745-TA	PMZ_0031653-RA
BGIBMGA001747-TA	PMZ_0047173-RA
BGIBMGA001748-TA	PMZ_0046314-RA
BGIBMGA001751-TA	PMZ_0044144-RA
BGIBMGA001753-TA	PMZ_0032809-RA
BGIBMGA001753-TA	PMZ_0045618-RA
BGIBMGA001754-TA	PMZ_0017792-RA
BGIBMGA001754-TA	PMZ_0031160-RA
BGIBMGA001754-TA	PMZ_0035348-RA
BGIBMGA001754-TA	PMZ_0042389-RA
BGIBMGA001755-TA	PMZ_0034659-RA
BGIBMGA001761-TA	PMZ_0031341-RA
BGIBMGA001765-TA	PMZ_0009505-RA
BGIBMGA001765-TA	PMZ_0047503-RA
BGIBMGA001765-TA	PMZ_0043520-RA
BGIBMGA001765-TA	PMZ_0040533-RA
BGIBMGA001766-TA	PMZ_0011836-RA
BGIBMGA001766-TA	PMZ_0035396-RA
BGIBMGA001766-TA	PMZ_0047071-RA
BGIBMGA001766-TA	PMZ_0048778-RA
BGIBMGA001767-TA	PMZ_0044366-RA
BGIBMGA001769-TA	PMZ_0006217-RA
BGIBMGA001770-TA	PMZ_0046366-RA
BGIBMGA001773-TA	PMZ_0040526-RA
BGIBMGA001778-TA	PMZ_0039054-RA
BGIBMGA001784-TA	PMZ_0046729-RA
BGIBMGA001786-TA	PMZ_0030542-RA
BGIBMGA001789-TA	PMZ_0028352-RA
BGIBMGA001789-TA	PMZ_0035742-RA
BGIBMGA001789-TA	PMZ_0045166-RA
BGIBMGA001789-TA	PMZ_0033596-RA
BGIBMGA001790-TA	PMZ_0041458-RA
BGIBMGA001792-TA	PMZ_0001725-RA
BGIBMGA001792-TA	PMZ_0047751-RA
BGIBMGA001795-TA	PMZ_0041761-RA
BGIBMGA001798-TA	PMZ_0020050-RA
BGIBMGA001799-TA	PMZ_0020721-RA
BGIBMGA001799-TA	PMZ_0003196-RA
BGIBMGA001799-TA	PMZ_0038895-RA
BGIBMGA001800-TA	PMZ_0040451-RA
BGIBMGA001801-TA	PMZ_0034346-RA
BGIBMGA001802-TA	PMZ_0044740-RA
BGIBMGA001803-TA	PMZ_0014025-RA
BGIBMGA001803-TA	PMZ_0047067-RA
BGIBMGA001804-TA	PMZ_0020091-RA
BGIBMGA001806-TA	PMZ_0005051-RA
BGIBMGA001807-TA	PMZ_0047698-RA
BGIBMGA001809-TA	PMZ_0046327-RA
BGIBMGA001810-TA	PMZ_0027058-RA
BGIBMGA001810-TA	PMZ_0040530-RA
BGIBMGA001811-TA	PMZ_0041907-RA
BGIBMGA001812-TA	PMZ_0007376-RA
BGIBMGA001814-TA	PMZ_0047187-RA
BGIBMGA001817-TA	PMZ_0043710-RA
BGIBMGA001818-TA	PMZ_0013700-RA
BGIBMGA001818-TA	PMZ_0047283-RA
BGIBMGA001818-TA	PMZ_0031282-RA
BGIBMGA001825-TA	PMZ_0032930-RA
BGIBMGA001827-TA	PMZ_0026210-RA
BGIBMGA001828-TA	PMZ_0040827-RA
BGIBMGA001829-TA	PMZ_0001145-RA
BGIBMGA001829-TA	PMZ_0039296-RA
BGIBMGA001829-TA	PMZ_0029371-RA
BGIBMGA001829-TA	PMZ_0021500-RA
BGIBMGA001831-TA	PMZ_0042030-RA
BGIBMGA001833-TA	PMZ_0021366-RA
[truncated: 13,633 more rows]
