# Supplementary material for: Reconstruction of proto-vertebrate, proto-cyclostome and proto-gnathostome genomes provides new insights into early vertebrate evolution
Source: Nat Commun. 2021 Jul 23;12:4489. doi: 10.1038/s41467-021-24573-z (PMC8302630; doi:10.1038/s41467-021-24573-z)
Supplement: Supplementary file 4 — Supplementary Data 1 [file 41467_2021_24573_MOESM4_ESM.zip › SuppData1/orthologs/BRAFL-CALMI.txt]

e_gw.1.149.1	SINCAM920426
e_gw.1.149.1	SINCAM004192
e_gw.1.169.1	SINCAM921776
e_gw.1.169.1	SINCAM002300
e_gw.1.169.1	SINCAM011790
e_gw.1.169.1	SINCAM011791
e_gw.1.199.1	SINCAM014899
e_gw.1.202.1	SINCAM923037
e_gw.1.24.1	SINCAM005097
e_gw.1.244.1	SINCAM015618
e_gw.1.253.1	SINCAM004841
e_gw.1.263.1	SINCAM002614
e_gw.1.267.1	SINCAM922386
e_gw.1.286.1	SINCAM008895
e_gw.1.3.1	SINCAM002629
e_gw.1.300.1	SINCAM920777
e_gw.1.300.1	SINCAM921090
e_gw.1.315.1	SINCAM015148
e_gw.1.37.1	SINCAM009033
e_gw.1.37.1	SINCAM922413
e_gw.1.402.1	SINCAM007753
e_gw.1.41.1	SINCAM922293
e_gw.1.41.1	SINCAM921959
e_gw.1.440.1	SINCAM922597
e_gw.1.440.1	SINCAM000109
e_gw.1.460.1	SINCAM015617
e_gw.1.474.1	SINCAM002406
e_gw.1.474.1	SINCAM009035
e_gw.1.474.1	SINCAM003073
e_gw.1.474.1	SINCAM003072
e_gw.1.492.1	SINCAM003095
e_gw.1.492.1	SINCAM008870
e_gw.1.492.1	SINCAM002519
e_gw.1.534.1	SINCAM014676
e_gw.1.55.1	SINCAM002930
e_gw.1.55.1	SINCAM001562
e_gw.1.59.1	SINCAM922743
e_gw.1.59.1	SINCAM015550
e_gw.1.659.1	SINCAM012732
e_gw.1.666.1	SINCAM015730
e_gw.1.667.1	SINCAM003090
e_gw.1.667.1	SINCAM008869
e_gw.1.673.1	SINCAM003077
e_gw.1.673.1	SINCAM002520
e_gw.1.675.1	SINCAM013625
e_gw.1.709.1	SINCAM012351
e_gw.1.79.1	SINCAM002441
e_gw.10.10.1	SINCAM015349
e_gw.10.119.1	SINCAM008491
e_gw.10.12.1	SINCAM008804
e_gw.10.14.1	SINCAM920998
e_gw.10.14.1	SINCAM009623
e_gw.10.14.1	SINCAM921628
e_gw.10.14.1	SINCAM003820
e_gw.10.142.1	SINCAM008090
e_gw.10.142.1	SINCAM003862
e_gw.10.142.1	SINCAM013234
e_gw.10.151.1	SINCAM003821
e_gw.10.158.1	SINCAM003867
e_gw.10.163.1	SINCAM013890
e_gw.10.163.1	SINCAM005423
e_gw.10.173.1	SINCAM010783
e_gw.10.182.1	SINCAM006174
e_gw.10.182.1	SINCAM009917
e_gw.10.187.1	SINCAM013258
e_gw.10.191.1	SINCAM012168
e_gw.10.236.1	SINCAM003967
e_gw.10.258.1	SINCAM006115
e_gw.10.3.1	SINCAM006128
e_gw.10.3.1	SINCAM006129
e_gw.10.3.1	SINCAM006131
e_gw.10.3.1	SINCAM006130
e_gw.10.308.1	SINCAM005904
e_gw.10.369.1	SINCAM005424
e_gw.10.370.1	SINCAM003395
e_gw.10.378.1	SINCAM009650
e_gw.10.401.1	SINCAM017536
e_gw.10.429.1	SINCAM006022
e_gw.10.451.1	SINCAM013906
e_gw.10.460.1	SINCAM006156
e_gw.10.462.1	SINCAM009853
e_gw.10.470.1	SINCAM015414
e_gw.10.59.1	SINCAM015997
e_gw.10.59.1	SINCAM922877
e_gw.10.60.1	SINCAM009680
e_gw.10.60.1	SINCAM012075
e_gw.10.60.1	SINCAM006107
e_gw.10.60.1	SINCAM015404
e_gw.10.68.1	SINCAM006151
e_gw.10.75.1	SINCAM009902
e_gw.10.85.1	SINCAM009901
e_gw.10.96.1	SINCAM009622
e_gw.10.99.1	SINCAM006087
e_gw.10.99.1	SINCAM922604
e_gw.10.99.1	SINCAM006086
e_gw.100.150.1	SINCAM006521
e_gw.100.150.1	SINCAM013464
e_gw.100.150.1	SINCAM001593
e_gw.100.160.1	SINCAM005706
e_gw.100.26.1	SINCAM010948
e_gw.100.26.1	SINCAM004316
e_gw.100.30.1	SINCAM012449
e_gw.100.30.1	SINCAM015593
e_gw.100.50.1	SINCAM922511
e_gw.100.50.1	SINCAM006134
e_gw.100.50.1	SINCAM009737
e_gw.100.57.1	SINCAM009827
e_gw.100.6.1	SINCAM004722
e_gw.100.66.1	SINCAM016270
e_gw.1008.10.1	SINCAM004653
e_gw.1008.10.1	SINCAM003356
e_gw.101.134.1	SINCAM005488
e_gw.101.140.1	SINCAM007445
e_gw.101.15.1	SINCAM004611
e_gw.101.18.1	SINCAM005067
e_gw.101.18.1	SINCAM007085
e_gw.101.183.1	SINCAM003299
e_gw.101.187.1	SINCAM015078
e_gw.101.187.1	SINCAM017982
e_gw.101.21.1	SINCAM921454
e_gw.101.53.1	SINCAM922848
e_gw.101.53.1	SINCAM001334
e_gw.101.53.1	SINCAM005332
e_gw.101.84.1	SINCAM921335
e_gw.101.91.1	SINCAM920432
e_gw.101.99.1	SINCAM921635
e_gw.102.122.1	SINCAM004381
e_gw.102.122.1	SINCAM010723
e_gw.102.138.1	SINCAM000828
e_gw.102.138.1	SINCAM007153
e_gw.102.141.1	SINCAM006539
e_gw.102.141.1	SINCAM004164
e_gw.103.108.1	SINCAM004287
e_gw.103.17.1	SINCAM921060
e_gw.103.17.1	SINCAM921828
e_gw.103.45.1	SINCAM002638
e_gw.1030.13.1	SINCAM007309
e_gw.1030.13.1	SINCAM010174
e_gw.1030.13.1	SINCAM016489
e_gw.1030.7.1	SINCAM004903
e_gw.104.119.1	SINCAM921740
e_gw.104.119.1	SINCAM921741
e_gw.104.141.1	SINCAM002366
e_gw.104.141.1	SINCAM002365
e_gw.104.34.1	SINCAM003310
e_gw.104.68.1	SINCAM920831
e_gw.104.68.1	SINCAM011824
e_gw.104.75.1	SINCAM011756
e_gw.1049.3.1	SINCAM006823
e_gw.105.127.1	SINCAM921450
e_gw.105.127.1	SINCAM003834
e_gw.105.156.1	SINCAM004095
e_gw.105.175.1	SINCAM004144
e_gw.105.211.1	SINCAM004096
e_gw.105.225.1	SINCAM003249
e_gw.105.49.1	SINCAM003229
e_gw.105.50.1	SINCAM008884
e_gw.1055.12.1	SINCAM010398
e_gw.1055.6.1	SINCAM921108
e_gw.1055.6.1	SINCAM922898
e_gw.1056.4.1	SINCAM008032
e_gw.1056.4.1	SINCAM005282
e_gw.1056.4.1	SINCAM921619
e_gw.1057.1.1	SINCAM010955
e_gw.106.163.1	SINCAM920926
e_gw.106.163.1	SINCAM001026
e_gw.106.163.1	SINCAM001025
e_gw.106.176.1	SINCAM014025
e_gw.106.176.1	SINCAM016428
e_gw.106.23.1	SINCAM001273
e_gw.106.42.1	SINCAM005031
e_gw.106.69.1	SINCAM005445
e_gw.1068.2.1	SINCAM014131
e_gw.107.121.1	SINCAM012936
e_gw.107.13.1	SINCAM012793
e_gw.107.13.1	SINCAM900159
e_gw.107.151.1	SINCAM001416
e_gw.107.2.1	SINCAM015531
e_gw.107.43.1	SINCAM013116
e_gw.107.43.1	SINCAM900183
e_gw.108.21.1	SINCAM008014
e_gw.108.29.1	SINCAM006410
e_gw.108.29.1	SINCAM009289
e_gw.108.30.1	SINCAM007842
e_gw.108.30.1	SINCAM007843
e_gw.108.30.1	SINCAM016125
e_gw.108.31.1	SINCAM005256
e_gw.108.33.1	SINCAM007867
e_gw.108.36.1	SINCAM008316
e_gw.108.37.1	SINCAM015176
e_gw.108.96.1	SINCAM016083
e_gw.1085.1.1	SINCAM920927
e_gw.1086.1.1	SINCAM001315
e_gw.109.20.1	SINCAM002514
e_gw.109.34.1	SINCAM922189
e_gw.11.195.1	SINCAM007906
e_gw.11.235.1	SINCAM007908
e_gw.11.841.1	SINCAM005202
e_gw.11.841.1	SINCAM007857
e_gw.11.853.1	SINCAM005377
e_gw.11.853.1	SINCAM007923
e_gw.11.885.1	SINCAM007947
e_gw.11.99.1	SINCAM006693
e_gw.110.105.1	SINCAM011605
e_gw.110.14.1	SINCAM014752
e_gw.110.18.1	SINCAM008261
e_gw.110.2.1	SINCAM014869
e_gw.110.2.1	SINCAM005646
e_gw.110.66.1	SINCAM014854
e_gw.110.66.1	SINCAM011584
e_gw.111.24.1	SINCAM920942
e_gw.111.24.1	SINCAM009854
e_gw.111.24.1	SINCAM005589
e_gw.111.24.1	SINCAM009051
e_gw.111.242.1	SINCAM922506
e_gw.111.242.1	SINCAM009866
e_gw.111.242.1	SINCAM005710
e_gw.111.6.1	SINCAM921349
e_gw.111.6.1	SINCAM003275
e_gw.111.6.1	SINCAM003274
e_gw.111.6.1	SINCAM000520
e_gw.111.81.1	SINCAM006061
e_gw.111.9.1	SINCAM005879
e_gw.111.9.1	SINCAM009632
e_gw.111.9.1	SINCAM012358
e_gw.235.29.1	SINCAM922493
e_gw.235.29.1	SINCAM009577
e_gw.235.36.1	SINCAM011403
e_gw.235.50.1	SINCAM009400
e_gw.235.50.1	SINCAM007393
e_gw.235.53.1	SINCAM005368
e_gw.235.8.1	SINCAM008779
e_gw.236.24.1	SINCAM006448
e_gw.236.24.1	SINCAM016188
e_gw.236.24.1	SINCAM001757
e_gw.236.24.1	SINCAM016189
e_gw.236.83.1	SINCAM002587
e_gw.237.119.1	SINCAM001070
e_gw.237.119.1	SINCAM900121
e_gw.237.132.1	SINCAM921705
e_gw.237.138.1	SINCAM900144
e_gw.237.138.1	SINCAM001054
e_gw.237.152.1	SINCAM900072
e_gw.237.3.1	SINCAM013148
e_gw.237.3.1	SINCAM920647
e_gw.237.39.1	SINCAM013141
e_gw.237.39.1	SINCAM900003
e_gw.237.43.1	SINCAM014180
e_gw.237.43.1	SINCAM014181
e_gw.237.43.1	SINCAM006581
e_gw.237.43.1	SINCAM006582
e_gw.237.44.1	SINCAM006591
e_gw.237.44.1	SINCAM006569
e_gw.237.44.1	SINCAM922600
e_gw.237.44.1	SINCAM002853
e_gw.237.70.1	SINCAM002332
e_gw.237.96.1	SINCAM013181
e_gw.238.122.1	SINCAM007872
e_gw.238.151.1	SINCAM005249
e_gw.238.151.1	SINCAM007822
e_gw.238.16.1	SINCAM007825
e_gw.238.16.1	SINCAM005207
e_gw.238.16.1	SINCAM005206
e_gw.238.16.1	SINCAM005205
e_gw.238.167.1	SINCAM005328
e_gw.238.21.1	SINCAM008499
e_gw.238.3.1	SINCAM007873
e_gw.238.47.1	SINCAM005311
e_gw.24.103.1	SINCAM003241
e_gw.24.105.1	SINCAM014537
e_gw.24.106.1	SINCAM000311
e_gw.24.123.1	SINCAM000253
e_gw.24.123.1	SINCAM000254
e_gw.24.125.1	SINCAM922373
e_gw.24.125.1	SINCAM920477
e_gw.24.135.1	SINCAM000541
e_gw.24.217.1	SINCAM921016
e_gw.24.282.1	SINCAM014823
e_gw.24.291.1	SINCAM010952
e_gw.24.291.1	SINCAM010277
e_gw.24.291.1	SINCAM004839
e_gw.24.327.1	SINCAM010918
e_gw.24.340.1	SINCAM922327
e_gw.24.37.1	SINCAM922374
e_gw.24.37.1	SINCAM920478
e_gw.24.37.1	SINCAM004936
e_gw.24.399.1	SINCAM000649
e_gw.24.399.1	SINCAM921393
e_gw.24.399.1	SINCAM921392
e_gw.24.48.1	SINCAM000196
e_gw.24.75.1	SINCAM920499
e_gw.24.75.1	SINCAM009967
e_gw.240.29.1	SINCAM920757
e_gw.240.29.1	SINCAM921292
e_gw.240.29.1	SINCAM922474
e_gw.240.29.1	SINCAM922473
e_gw.240.40.1	SINCAM012609
e_gw.240.58.1	SINCAM011254
e_gw.240.62.1	SINCAM921404
e_gw.240.62.1	SINCAM008532
e_gw.240.62.1	SINCAM014797
e_gw.240.62.1	SINCAM921968
e_gw.240.64.1	SINCAM010135
e_gw.240.64.1	SINCAM003319
e_gw.240.64.1	SINCAM010832
e_gw.240.64.1	SINCAM004978
e_gw.240.66.1	SINCAM921989
e_gw.240.69.1	SINCAM012628
e_gw.241.30.1	SINCAM006185
e_gw.241.4.1	SINCAM922518
e_gw.241.86.1	SINCAM009663
e_gw.242.18.1	SINCAM005977
e_gw.242.22.1	SINCAM009633
e_gw.242.22.1	SINCAM005878
e_gw.242.22.1	SINCAM015223
e_gw.242.24.1	SINCAM006113
e_gw.242.24.1	SINCAM006885
e_gw.242.79.1	SINCAM012028
e_gw.243.18.1	SINCAM003772
e_gw.243.18.1	SINCAM008372
e_gw.243.28.1	SINCAM008375
e_gw.243.28.1	SINCAM003854
e_gw.243.28.1	SINCAM003853
e_gw.243.6.1	SINCAM008530
e_gw.244.112.1	SINCAM922917
e_gw.244.71.1	SINCAM003152
e_gw.244.94.1	SINCAM922857
e_gw.245.105.1	SINCAM006957
e_gw.245.141.1	SINCAM012574
e_gw.245.141.1	SINCAM017173
e_gw.245.141.1	SINCAM012573
e_gw.245.141.1	SINCAM017172
e_gw.245.16.1	SINCAM016930
e_gw.245.16.1	SINCAM017239
e_gw.245.16.1	SINCAM018102
e_gw.245.173.1	SINCAM011058
e_gw.245.180.1	SINCAM011126
e_gw.245.232.1	SINCAM001262
e_gw.245.235.1	SINCAM922195
e_gw.245.29.1	SINCAM011326
e_gw.245.41.1	SINCAM015192
e_gw.245.80.1	SINCAM921146
e_gw.245.93.1	SINCAM014903
e_gw.2450.2.1	SINCAM004040
e_gw.246.3.1	SINCAM003929
e_gw.246.31.1	SINCAM002570
e_gw.246.31.1	SINCAM921786
e_gw.246.31.1	SINCAM012020
e_gw.246.31.1	SINCAM921091
e_gw.246.36.1	SINCAM920652
e_gw.246.52.1	SINCAM015427
e_gw.246.52.1	SINCAM002840
e_gw.247.17.1	SINCAM012832
e_gw.247.20.1	SINCAM900022
e_gw.247.62.1	SINCAM001176
e_gw.247.62.1	SINCAM012930
e_gw.248.13.1	SINCAM008722
e_gw.248.13.1	SINCAM008723
e_gw.248.16.1	SINCAM922843
e_gw.248.16.1	SINCAM922844
e_gw.248.28.1	SINCAM001920
e_gw.248.28.1	SINCAM001919
e_gw.249.129.1	SINCAM922756
e_gw.249.129.1	SINCAM006792
e_gw.249.81.1	SINCAM014109
e_gw.249.81.1	SINCAM006413
e_gw.249.89.1	SINCAM001568
e_gw.25.105.1	SINCAM014037
e_gw.25.187.1	SINCAM004677
e_gw.25.2.1	SINCAM003163
e_gw.25.2.1	SINCAM003162
e_gw.25.264.1	SINCAM002611
e_gw.25.5.1	SINCAM002483
e_gw.25.5.1	SINCAM921133
e_gw.25.74.1	SINCAM009176
e_gw.25.81.1	SINCAM001790
e_gw.25.81.1	SINCAM010541
e_gw.25.81.1	SINCAM900266
e_gw.250.122.1	SINCAM013172
e_gw.250.133.1	SINCAM016302
e_gw.250.147.1	SINCAM001136
e_gw.251.44.1	SINCAM010994
e_gw.251.51.1	SINCAM013831
e_gw.251.51.1	SINCAM009373
e_gw.251.51.1	SINCAM013829
e_gw.251.51.1	SINCAM013830
e_gw.251.57.1	SINCAM015375
e_gw.251.57.1	SINCAM017833
e_gw.251.57.1	SINCAM922954
e_gw.251.66.1	SINCAM009562
e_gw.253.21.1	SINCAM001347
e_gw.253.9.1	SINCAM920568
e_gw.254.149.1	SINCAM920465
e_gw.254.151.1	SINCAM006665
e_gw.254.41.1	SINCAM009984
e_gw.254.41.1	SINCAM921853
e_gw.254.41.1	SINCAM017278
e_gw.254.43.1	SINCAM922872
e_gw.254.43.1	SINCAM923109
e_gw.254.44.1	SINCAM015072
e_gw.254.86.1	SINCAM009810
e_gw.2546.1.1	SINCAM921769
e_gw.255.15.1	SINCAM005856
e_gw.257.101.1	SINCAM011891
e_gw.2572.1.1	SINCAM008900
e_gw.258.108.1	SINCAM001828
e_gw.258.119.1	SINCAM012175
e_gw.258.141.1	SINCAM920714
e_gw.258.143.1	SINCAM001268
e_gw.258.153.1	SINCAM010408
e_gw.258.21.1	SINCAM001885
e_gw.258.31.1	SINCAM921803
e_gw.259.21.1	SINCAM013581
e_gw.259.248.1	SINCAM921902
e_gw.259.41.1	SINCAM009487
e_gw.259.57.1	SINCAM013818
e_gw.259.79.1	SINCAM920945
e_gw.26.106.1	SINCAM000867
e_gw.26.107.1	SINCAM005509
e_gw.26.159.1	SINCAM920915
e_gw.26.286.1	SINCAM018060
e_gw.26.36.1	SINCAM000908
e_gw.26.83.1	SINCAM005051
e_gw.26.85.1	SINCAM012852
e_gw.26.85.1	SINCAM001264
e_gw.26.85.1	SINCAM007900
e_gw.26.87.1	SINCAM008662
e_gw.26.87.1	SINCAM008663
e_gw.26.91.1	SINCAM012780
e_gw.26.91.1	SINCAM000906
e_gw.26.91.1	SINCAM000907
e_gw.26.94.1	SINCAM012166
e_gw.26.99.1	SINCAM000971
e_gw.26.99.1	SINCAM005081
e_gw.260.11.1	SINCAM001976
e_gw.260.11.1	SINCAM013314
e_gw.260.11.1	SINCAM014081
e_gw.260.31.1	SINCAM002166
e_gw.260.32.1	SINCAM013316
e_gw.260.32.1	SINCAM001974
e_gw.260.36.1	SINCAM001971
e_gw.260.40.1	SINCAM014086
e_gw.260.66.1	SINCAM000604
e_gw.260.79.1	SINCAM013318
e_gw.260.79.1	SINCAM014085
e_gw.260.79.1	SINCAM006710
e_gw.260.82.1	SINCAM006709
e_gw.260.82.1	SINCAM001972
e_gw.260.82.1	SINCAM014084
e_gw.260.82.1	SINCAM001973
e_gw.260.85.1	SINCAM006708
e_gw.261.1.1	SINCAM013772
e_gw.262.16.1	SINCAM007132
e_gw.262.16.1	SINCAM000501
e_gw.262.16.1	SINCAM000186
e_gw.262.16.1	SINCAM015098
e_gw.263.16.1	SINCAM006438
e_gw.264.24.1	SINCAM012007
e_gw.264.39.1	SINCAM922431
e_gw.264.39.1	SINCAM920803
e_gw.264.39.1	SINCAM009000
e_gw.264.39.1	SINCAM003169
e_gw.264.41.1	SINCAM003155
e_gw.265.19.1	SINCAM921952
e_gw.265.19.1	SINCAM001018
e_gw.265.59.1	SINCAM920911
e_gw.266.110.1	SINCAM007921
e_gw.266.114.1	SINCAM007914
e_gw.266.114.1	SINCAM921695
e_gw.266.196.1	SINCAM005341
e_gw.266.2.1	SINCAM007860
e_gw.266.2.1	SINCAM013229
e_gw.266.270.1	SINCAM922870
e_gw.266.270.1	SINCAM922922
e_gw.266.94.1	SINCAM007899
e_gw.267.107.1	SINCAM000487
e_gw.268.12.1	SINCAM006054
e_gw.268.12.1	SINCAM006058
e_gw.268.13.1	SINCAM015509
e_gw.268.17.1	SINCAM013508
e_gw.268.23.1	SINCAM005753
e_gw.269.17.1	SINCAM010525
e_gw.269.17.1	SINCAM012036
e_gw.269.39.1	SINCAM009515
e_gw.269.58.1	SINCAM011808
e_gw.269.58.1	SINCAM002711
e_gw.269.58.1	SINCAM002710
e_gw.269.9.1	SINCAM010597
e_gw.269.9.1	SINCAM010598
e_gw.269.9.1	SINCAM010599
e_gw.27.106.1	SINCAM006178
e_gw.27.106.1	SINCAM922928
e_gw.27.106.1	SINCAM009809
e_gw.27.106.1	SINCAM011870
e_gw.27.119.1	SINCAM005689
e_gw.27.119.1	SINCAM009599
e_gw.27.144.1	SINCAM920574
e_gw.27.146.1	SINCAM008315
e_gw.27.244.1	SINCAM922133
e_gw.27.289.1	SINCAM012190
e_gw.27.29.1	SINCAM001601
e_gw.27.29.1	SINCAM001599
e_gw.27.29.1	SINCAM001598
e_gw.27.29.1	SINCAM001600
e_gw.27.300.1	SINCAM006188
e_gw.27.31.1	SINCAM009844
e_gw.27.31.1	SINCAM001815
e_gw.27.4.1	SINCAM005800
e_gw.27.41.1	SINCAM012191
e_gw.27.46.1	SINCAM009795
e_gw.27.80.1	SINCAM012361
e_gw.27.84.1	SINCAM006070
e_gw.270.110.1	SINCAM015771
e_gw.270.110.1	SINCAM011286
e_gw.270.33.1	SINCAM005625
e_gw.270.33.1	SINCAM922255
e_gw.270.42.1	SINCAM011369
e_gw.270.54.1	SINCAM012266
e_gw.270.54.1	SINCAM015165
e_gw.270.69.1	SINCAM011465
e_gw.270.80.1	SINCAM007140
e_gw.271.16.1	SINCAM008944
e_gw.271.43.1	SINCAM012673
e_gw.271.57.1	SINCAM012313
e_gw.272.1.1	SINCAM008623
e_gw.272.1.1	SINCAM007466
e_gw.272.10.1	SINCAM015454
e_gw.272.10.1	SINCAM923084
e_gw.272.22.1	SINCAM007362
e_gw.272.3.1	SINCAM007666
e_gw.272.4.1	SINCAM008676
e_gw.272.67.1	SINCAM008614
e_gw.272.71.1	SINCAM922964
e_gw.272.75.1	SINCAM016080
e_gw.272.90.1	SINCAM007696
e_gw.272.94.1	SINCAM003048
e_gw.272.94.1	SINCAM003049
e_gw.272.95.1	SINCAM013984
e_gw.273.10.1	SINCAM001211
e_gw.273.104.1	SINCAM013199
e_gw.273.15.1	SINCAM013274
e_gw.273.16.1	SINCAM900032
e_gw.273.75.1	SINCAM001226
e_gw.273.94.1	SINCAM900184
e_gw.274.25.1	SINCAM015546
e_gw.274.25.1	SINCAM009202
e_gw.274.36.1	SINCAM920891
e_gw.275.47.1	SINCAM013594
e_gw.275.51.1	SINCAM011931
e_gw.276.13.1	SINCAM011686
e_gw.276.28.1	SINCAM921618
e_gw.276.37.1	SINCAM014216
e_gw.276.37.1	SINCAM001505
e_gw.276.49.1	SINCAM005444
e_gw.276.49.1	SINCAM001477
e_gw.276.65.1	SINCAM900245
e_gw.276.93.1	SINCAM001899
e_gw.276.93.1	SINCAM001900
e_gw.277.101.1	SINCAM004013
e_gw.277.122.1	SINCAM005999
e_gw.277.5.1	SINCAM000594
e_gw.277.50.1	SINCAM011076
e_gw.277.51.1	SINCAM000647
e_gw.277.78.1	SINCAM000648
e_gw.277.78.1	SINCAM004383
e_gw.277.78.1	SINCAM010717
e_gw.277.83.1	SINCAM014708
e_gw.277.86.1	SINCAM011110
e_gw.277.86.1	SINCAM011300
e_gw.278.1.1	SINCAM922415
e_gw.278.13.1	SINCAM007591
e_gw.278.51.1	SINCAM921710
e_gw.278.63.1	SINCAM923009
e_gw.278.7.1	SINCAM921102
e_gw.278.72.1	SINCAM012807
e_gw.278.81.1	SINCAM008843
e_gw.278.92.1	SINCAM008716
e_gw.279.100.1	SINCAM011502
e_gw.279.14.1	SINCAM011542
e_gw.279.31.1	SINCAM011662
e_gw.279.71.1	SINCAM001712
e_gw.279.79.1	SINCAM012978
e_gw.279.92.1	SINCAM012262
e_gw.28.113.1	SINCAM012958
e_gw.28.120.1	SINCAM920618
e_gw.28.266.1	SINCAM009460
e_gw.28.266.1	SINCAM007190
e_gw.28.266.1	SINCAM004749
e_gw.28.266.1	SINCAM922166
e_gw.28.3.1	SINCAM920615
e_gw.28.3.1	SINCAM005054
e_gw.28.313.1	SINCAM007657
e_gw.28.318.1	SINCAM012073
e_gw.28.39.1	SINCAM001278
e_gw.28.94.1	SINCAM003416
e_gw.280.15.1	SINCAM000680
e_gw.280.15.1	SINCAM000682
e_gw.280.20.1	SINCAM003994
e_gw.280.28.1	SINCAM900111
e_gw.280.42.1	SINCAM017794
e_gw.280.7.1	SINCAM900260
e_gw.281.110.1	SINCAM006278
e_gw.281.27.1	SINCAM011948
e_gw.281.57.1	SINCAM009094
e_gw.281.82.1	SINCAM008799
e_gw.281.88.1	SINCAM009343
e_gw.281.88.1	SINCAM013815
e_gw.283.17.1	SINCAM008600
e_gw.283.26.1	SINCAM008587
e_gw.283.55.1	SINCAM007488
e_gw.283.65.1	SINCAM001181
e_gw.284.67.1	SINCAM000955
e_gw.285.19.1	SINCAM921014
e_gw.285.40.1	SINCAM002713
e_gw.285.86.1	SINCAM006862
e_gw.285.86.1	SINCAM014247
e_gw.286.1.1	SINCAM014063
e_gw.286.22.1	SINCAM002110
e_gw.286.22.1	SINCAM002111
e_gw.286.33.1	SINCAM921537
e_gw.286.4.1	SINCAM922955
e_gw.286.5.1	SINCAM009069
e_gw.286.5.1	SINCAM004409
e_gw.287.135.1	SINCAM011659
e_gw.287.49.1	SINCAM011702
e_gw.287.64.1	SINCAM006009
e_gw.287.85.1	SINCAM922791
e_gw.287.85.1	SINCAM922542
e_gw.287.85.1	SINCAM005620
e_gw.287.85.1	SINCAM921343
e_gw.288.19.1	SINCAM002674
e_gw.288.65.1	SINCAM005805
e_gw.288.71.1	SINCAM005673
e_gw.288.71.1	SINCAM011689
e_gw.289.20.1	SINCAM011157
e_gw.289.26.1	SINCAM007296
e_gw.289.26.1	SINCAM011334
e_gw.289.31.1	SINCAM006200
e_gw.289.37.1	SINCAM012557
e_gw.289.38.1	SINCAM003266
e_gw.289.58.1	SINCAM011298
e_gw.29.213.1	SINCAM922942
e_gw.29.213.1	SINCAM011211
e_gw.29.222.1	SINCAM000537
e_gw.29.51.1	SINCAM009473
e_gw.29.51.1	SINCAM009468
e_gw.29.65.1	SINCAM011498
e_gw.290.43.1	SINCAM921794
e_gw.290.43.1	SINCAM921518
e_gw.290.43.1	SINCAM921355
e_gw.290.69.1	SINCAM007644
e_gw.291.15.1	SINCAM005995
e_gw.291.15.1	SINCAM922262
e_gw.291.69.1	SINCAM014746
e_gw.291.69.1	SINCAM011741
e_gw.291.72.1	SINCAM011574
e_gw.292.11.1	SINCAM008282
e_gw.292.22.1	SINCAM005294
e_gw.292.22.1	SINCAM007806
e_gw.292.8.1	SINCAM016021
e_gw.2928.3.1	SINCAM014535
e_gw.293.24.1	SINCAM004060
e_gw.293.34.1	SINCAM010800
e_gw.294.21.1	SINCAM000267
e_gw.294.34.1	SINCAM921802
e_gw.294.34.1	SINCAM010083
e_gw.294.45.1	SINCAM010310
e_gw.294.48.1	SINCAM000322
e_gw.294.48.1	SINCAM014333
e_gw.294.8.1	SINCAM007308
e_gw.294.8.1	SINCAM000760
e_gw.295.51.1	SINCAM000631
e_gw.295.51.1	SINCAM004345
e_gw.296.18.1	SINCAM002913
e_gw.296.33.1	SINCAM002245
e_gw.296.33.1	SINCAM002937
e_gw.296.43.1	SINCAM003023
e_gw.296.43.1	SINCAM008898
e_gw.296.54.1	SINCAM003825
e_gw.296.54.1	SINCAM017850
e_gw.296.72.1	SINCAM920786
e_gw.296.79.1	SINCAM922132
e_gw.297.126.1	SINCAM002377
e_gw.297.132.1	SINCAM007699
e_gw.297.137.1	SINCAM921010
e_gw.297.54.1	SINCAM005908
e_gw.297.62.1	SINCAM007520
e_gw.297.75.1	SINCAM922240
e_gw.298.103.1	SINCAM011642
e_gw.298.73.1	SINCAM006912
e_gw.298.93.1	SINCAM011352
e_gw.298.93.1	SINCAM921135
e_gw.298.93.1	SINCAM014431
e_gw.298.93.1	SINCAM017738
e_gw.299.23.1	SINCAM013492
e_gw.299.23.1	SINCAM006634
e_gw.299.32.1	SINCAM014167
e_gw.299.54.1	SINCAM006638
e_gw.299.54.1	SINCAM013422
e_gw.299.54.1	SINCAM014166
e_gw.299.66.1	SINCAM006640
e_gw.299.66.1	SINCAM018105
e_gw.299.81.1	SINCAM003221
e_gw.299.89.1	SINCAM006632
e_gw.299.89.1	SINCAM014164
e_gw.3.1.1	SINCAM011746
e_gw.3.1.1	SINCAM921019
e_gw.3.1.1	SINCAM009474
e_gw.3.120.1	SINCAM005276
e_gw.3.120.1	SINCAM007792
e_gw.3.120.1	SINCAM007791
e_gw.3.123.1	SINCAM005686
e_gw.3.131.1	SINCAM920583
e_gw.3.139.1	SINCAM005730
e_gw.3.139.1	SINCAM922252
e_gw.3.140.1	SINCAM001812
e_gw.3.147.1	SINCAM007786
e_gw.3.147.1	SINCAM005229
e_gw.3.148.1	SINCAM922488
e_gw.3.155.1	SINCAM011564
e_gw.3.172.1	SINCAM005742
e_gw.3.187.1	SINCAM005592
e_gw.3.199.1	SINCAM921013
e_gw.3.219.1	SINCAM005813
e_gw.3.235.1	SINCAM010183
e_gw.3.330.1	SINCAM009304
e_gw.3.34.1	SINCAM011617
e_gw.3.359.1	SINCAM011644
e_gw.3.359.1	SINCAM014791
e_gw.3.371.1	SINCAM005587
e_gw.3.371.1	SINCAM001509
e_gw.3.51.1	SINCAM012095
e_gw.3.52.1	SINCAM014748
e_gw.3.59.1	SINCAM011515
e_gw.3.59.1	SINCAM004600
e_gw.3.91.1	SINCAM005593
e_gw.3.94.1	SINCAM005586
e_gw.3.94.1	SINCAM004833
e_gw.3.94.1	SINCAM011622
e_gw.3.94.1	SINCAM000543
e_gw.30.10.1	SINCAM011858
e_gw.30.117.1	SINCAM002108
e_gw.30.12.1	SINCAM010770
e_gw.30.16.1	SINCAM017872
e_gw.30.163.1	SINCAM002763
e_gw.30.167.1	SINCAM008923
e_gw.30.170.1	SINCAM013527
e_gw.30.187.1	SINCAM011590
e_gw.30.187.1	SINCAM016643
e_gw.30.189.1	SINCAM922907
e_gw.30.189.1	SINCAM004055
e_gw.30.189.1	SINCAM921242
e_gw.30.189.1	SINCAM015271
e_gw.30.205.1	SINCAM010839
e_gw.30.205.1	SINCAM004410
e_gw.30.216.1	SINCAM004056
e_gw.30.227.1	SINCAM004426
e_gw.30.227.1	SINCAM921933
e_gw.30.227.1	SINCAM011005
e_gw.30.237.1	SINCAM922905
e_gw.30.266.1	SINCAM002645
e_gw.30.314.1	SINCAM004506
e_gw.30.321.1	SINCAM009424
e_gw.30.364.1	SINCAM009396
e_gw.30.364.1	SINCAM004589
e_gw.30.385.1	SINCAM007032
e_gw.30.385.1	SINCAM004354
e_gw.30.404.1	SINCAM011233
e_gw.301.8.1	SINCAM013096
e_gw.301.8.1	SINCAM922465
e_gw.302.1.1	SINCAM011506
e_gw.302.11.1	SINCAM011507
e_gw.302.11.1	SINCAM005665
e_gw.302.21.1	SINCAM002841
e_gw.302.21.1	SINCAM015426
e_gw.302.22.1	SINCAM012330
e_gw.302.22.1	SINCAM922236
e_gw.302.8.1	SINCAM011588
e_gw.303.102.1	SINCAM001173
e_gw.303.33.1	SINCAM012120
e_gw.303.55.1	SINCAM005598
e_gw.304.29.1	SINCAM013083
e_gw.304.34.1	SINCAM013308
e_gw.304.88.1	SINCAM005014
e_gw.305.48.1	SINCAM008492
e_gw.305.54.1	SINCAM008187
e_gw.305.54.1	SINCAM003479
e_gw.305.6.1	SINCAM010000
e_gw.305.7.1	SINCAM003612
e_gw.306.26.1	SINCAM000272
e_gw.306.26.1	SINCAM007199
e_gw.306.26.1	SINCAM014324
e_gw.306.26.1	SINCAM002392
e_gw.306.43.1	SINCAM014477
e_gw.306.5.1	SINCAM007229
e_gw.306.59.1	SINCAM006822
e_gw.306.59.1	SINCAM006818
e_gw.306.59.1	SINCAM014306
e_gw.306.59.1	SINCAM014305
e_gw.307.53.1	SINCAM001177
e_gw.307.53.1	SINCAM922121
e_gw.307.80.1	SINCAM007483
e_gw.308.12.1	SINCAM012077
e_gw.308.12.1	SINCAM014805
e_gw.309.3.1	SINCAM005446
e_gw.31.103.1	SINCAM001389
e_gw.31.120.1	SINCAM001208
e_gw.31.189.1	SINCAM001172
e_gw.31.279.1	SINCAM000356
e_gw.31.279.1	SINCAM920609
e_gw.31.279.1	SINCAM010275
e_gw.31.279.1	SINCAM007051
e_gw.31.46.1	SINCAM900099
e_gw.31.46.1	SINCAM000992
e_gw.31.83.1	SINCAM900095
e_gw.31.93.1	SINCAM001199
e_gw.310.18.1	SINCAM004888
e_gw.310.18.1	SINCAM009971
e_gw.311.43.1	SINCAM900061
e_gw.311.76.1	SINCAM016171
e_gw.311.76.1	SINCAM016174
e_gw.311.76.1	SINCAM013974
e_gw.311.93.1	SINCAM014419
e_gw.312.31.1	SINCAM006742
e_gw.312.55.1	SINCAM001597
e_gw.312.66.1	SINCAM013455
e_gw.313.54.1	SINCAM003342
e_gw.314.22.1	SINCAM013701
e_gw.314.28.1	SINCAM009393
e_gw.314.28.1	SINCAM009489
e_gw.314.28.1	SINCAM013712
e_gw.314.28.1	SINCAM000082
e_gw.315.15.1	SINCAM006111
e_gw.315.25.1	SINCAM009754
e_gw.315.45.1	SINCAM005537
e_gw.315.53.1	SINCAM011942
e_gw.315.53.1	SINCAM011941
e_gw.317.25.1	SINCAM011953
e_gw.317.25.1	SINCAM001783
e_gw.317.3.1	SINCAM008413
e_gw.317.36.1	SINCAM900248
e_gw.317.38.1	SINCAM011896
e_gw.317.42.1	SINCAM005616
e_gw.317.55.1	SINCAM922039
e_gw.317.72.1	SINCAM011762
e_gw.317.72.1	SINCAM920774
e_gw.318.18.1	SINCAM012740
e_gw.318.18.1	SINCAM005389
e_gw.318.18.1	SINCAM000891
e_gw.318.18.1	SINCAM923070
e_gw.318.40.1	SINCAM005009
e_gw.318.45.1	SINCAM005047
e_gw.318.57.1	SINCAM010024
e_gw.318.62.1	SINCAM922775
e_gw.318.73.1	SINCAM005398
e_gw.319.19.1	SINCAM922458
e_gw.319.24.1	SINCAM920691
e_gw.319.25.1	SINCAM922855
e_gw.319.30.1	SINCAM015348
e_gw.319.30.1	SINCAM004468
e_gw.319.30.1	SINCAM010639
e_gw.319.44.1	SINCAM013438
e_gw.319.45.1	SINCAM017366
e_gw.32.130.1	SINCAM000248
e_gw.32.130.1	SINCAM004057
e_gw.32.130.1	SINCAM010233
e_gw.32.130.1	SINCAM010236
e_gw.32.146.1	SINCAM004349
e_gw.32.149.1	SINCAM000397
e_gw.32.178.1	SINCAM004423
e_gw.32.178.1	SINCAM004424
e_gw.32.199.1	SINCAM000300
e_gw.32.23.1	SINCAM010189
e_gw.32.23.1	SINCAM004714
e_gw.32.23.1	SINCAM000396
e_gw.32.23.1	SINCAM000693
e_gw.32.32.1	SINCAM014628
e_gw.32.351.1	SINCAM006093
e_gw.32.355.1	SINCAM000305
e_gw.32.355.1	SINCAM004778
e_gw.32.49.1	SINCAM005868
e_gw.32.52.1	SINCAM011101
e_gw.32.54.1	SINCAM000297
e_gw.32.685.1	SINCAM010913
e_gw.32.685.1	SINCAM014712
e_gw.320.110.1	SINCAM006182
e_gw.320.110.1	SINCAM006183
e_gw.320.110.1	SINCAM009581
e_gw.320.110.1	SINCAM009579
e_gw.320.112.1	SINCAM006826
e_gw.320.13.1	SINCAM004214
e_gw.320.40.1	SINCAM920936
e_gw.320.40.1	SINCAM922494
e_gw.320.45.1	SINCAM006215
e_gw.320.52.1	SINCAM009648
e_gw.320.52.1	SINCAM921021
e_gw.320.52.1	SINCAM012116
e_gw.320.52.1	SINCAM921792
e_gw.320.59.1	SINCAM005521
e_gw.320.89.1	SINCAM006147
e_gw.321.1.1	SINCAM016455
e_gw.321.129.1	SINCAM016504
e_gw.321.129.1	SINCAM921594
e_gw.321.53.1	SINCAM015695
e_gw.321.53.1	SINCAM015505
e_gw.321.90.1	SINCAM001572
e_gw.322.3.1	SINCAM922753
e_gw.322.32.1	SINCAM013378
e_gw.322.32.1	SINCAM001946
e_gw.322.34.1	SINCAM004674
e_gw.323.56.1	SINCAM013589
e_gw.323.57.1	SINCAM013807
e_gw.323.57.1	SINCAM009294
e_gw.323.57.1	SINCAM001008
e_gw.323.57.1	SINCAM008782
e_gw.324.15.1	SINCAM012965
e_gw.324.15.1	SINCAM001100
e_gw.324.15.1	SINCAM012964
e_gw.324.16.1	SINCAM001317
e_gw.324.28.1	SINCAM013188
e_gw.324.72.1	SINCAM001135
e_gw.325.12.1	SINCAM006110
e_gw.325.12.1	SINCAM012074
e_gw.325.15.1	SINCAM920528
e_gw.325.15.1	SINCAM007010
e_gw.325.38.1	SINCAM920439
e_gw.325.40.1	SINCAM010153
e_gw.325.52.1	SINCAM921617
e_gw.325.52.1	SINCAM013486
e_gw.325.55.1	SINCAM014219
e_gw.325.55.1	SINCAM013357
e_gw.325.55.1	SINCAM013356
e_gw.325.59.1	SINCAM007304
e_gw.325.65.1	SINCAM006883
e_gw.326.12.1	SINCAM000617
e_gw.326.12.1	SINCAM004300
e_gw.326.24.1	SINCAM009961
e_gw.326.24.1	SINCAM000486
e_gw.326.4.1	SINCAM000622
e_gw.326.51.1	SINCAM017682
e_gw.326.51.1	SINCAM015040
e_gw.326.79.1	SINCAM004928
e_gw.327.54.1	SINCAM003203
e_gw.327.54.1	SINCAM002425
e_gw.327.57.1	SINCAM003312
e_gw.327.57.1	SINCAM002277
e_gw.327.57.1	SINCAM003313
e_gw.327.57.1	SINCAM008925
e_gw.327.7.1	SINCAM002704
e_gw.328.38.1	SINCAM922860
e_gw.328.38.1	SINCAM007952
e_gw.328.53.1	SINCAM011705
e_gw.328.53.1	SINCAM005606
e_gw.328.53.1	SINCAM011536
e_gw.328.54.1	SINCAM008409
e_gw.328.58.1	SINCAM011577
e_gw.329.27.1	SINCAM009637
e_gw.329.61.1	SINCAM006926
e_gw.329.82.1	SINCAM921820
e_gw.329.82.1	SINCAM000066
e_gw.33.11.1	SINCAM921924
e_gw.33.148.1	SINCAM004306
e_gw.33.15.1	SINCAM010928
e_gw.33.18.1	SINCAM012921
e_gw.33.18.1	SINCAM012923
e_gw.33.195.1	SINCAM006335
e_gw.33.30.1	SINCAM921362
e_gw.33.40.1	SINCAM922271
e_gw.33.89.1	SINCAM014098
e_gw.330.10.1	SINCAM921252
e_gw.330.10.1	SINCAM004121
e_gw.330.18.1	SINCAM004678
e_gw.330.21.1	SINCAM004741
e_gw.330.23.1	SINCAM010656
e_gw.330.23.1	SINCAM002052
e_gw.330.23.1	SINCAM001785
e_gw.330.23.1	SINCAM006465
e_gw.330.25.1	SINCAM009108
e_gw.331.10.1	SINCAM003256
e_gw.331.20.1	SINCAM011526
e_gw.331.20.1	SINCAM011527
e_gw.331.26.1	SINCAM011640
e_gw.331.31.1	SINCAM005597
e_gw.331.68.1	SINCAM005731
e_gw.331.68.1	SINCAM005732
e_gw.332.24.1	SINCAM001625
e_gw.332.24.1	SINCAM001626
e_gw.333.131.1	SINCAM007853
e_gw.333.17.1	SINCAM012890
e_gw.333.24.1	SINCAM007893
e_gw.334.115.1	SINCAM012792
e_gw.334.115.1	SINCAM008965
e_gw.334.17.1	SINCAM003544
e_gw.334.68.1	SINCAM922520
e_gw.334.83.1	SINCAM008966
e_gw.334.84.1	SINCAM003543
e_gw.334.9.1	SINCAM010727
e_gw.334.95.1	SINCAM921734
e_gw.335.17.1	SINCAM004872
e_gw.335.4.1	SINCAM004815
e_gw.335.4.1	SINCAM000569
e_gw.335.42.1	SINCAM004952
e_gw.335.5.1	SINCAM004217
e_gw.336.15.1	SINCAM009701
e_gw.336.15.1	SINCAM004708
e_gw.336.15.1	SINCAM921399
e_gw.336.15.1	SINCAM004292
e_gw.336.18.1	SINCAM921583
e_gw.336.19.1	SINCAM010617
e_gw.336.33.1	SINCAM010616
e_gw.336.51.1	SINCAM010589
e_gw.337.19.1	SINCAM012230
e_gw.337.19.1	SINCAM012223
e_gw.337.19.1	SINCAM005679
e_gw.337.19.1	SINCAM012227
e_gw.337.92.1	SINCAM005356
e_gw.338.72.1	SINCAM000695
e_gw.338.72.1	SINCAM923103
e_gw.338.72.1	SINCAM017518
e_gw.338.72.1	SINCAM016475
e_gw.339.60.1	SINCAM003277
e_gw.339.60.1	SINCAM007754
e_gw.339.60.1	SINCAM004350
e_gw.339.60.1	SINCAM005944
e_gw.34.1.1	SINCAM003553
e_gw.34.1.1	SINCAM002888
e_gw.34.24.1	SINCAM006540
e_gw.34.37.1	SINCAM004805
e_gw.340.1.1	SINCAM001932
e_gw.340.1.1	SINCAM007277
e_gw.340.1.1	SINCAM010096
e_gw.340.12.1	SINCAM922213
e_gw.340.17.1	SINCAM015361
e_gw.340.30.1	SINCAM006798
e_gw.340.48.1	SINCAM003563
e_gw.340.77.1	SINCAM006298
e_gw.340.82.1	SINCAM006300
e_gw.341.1.1	SINCAM000685
e_gw.341.21.1	SINCAM010685
e_gw.341.21.1	SINCAM003737
e_gw.341.21.1	SINCAM004202
e_gw.341.65.1	SINCAM002805
e_gw.341.65.1	SINCAM012046
e_gw.341.67.1	SINCAM001581
e_gw.341.74.1	SINCAM009575
e_gw.341.77.1	SINCAM002760
e_gw.342.20.1	SINCAM000899
e_gw.342.24.1	SINCAM008211
e_gw.342.32.1	SINCAM920548
e_gw.342.44.1	SINCAM900182
e_gw.342.6.1	SINCAM004184
e_gw.342.6.1	SINCAM017484
e_gw.343.23.1	SINCAM003215
e_gw.343.23.1	SINCAM005565
e_gw.343.23.1	SINCAM005562
e_gw.343.23.1	SINCAM005575
e_gw.343.4.1	SINCAM001984
e_gw.343.4.1	SINCAM014075
e_gw.343.4.1	SINCAM006700
e_gw.343.45.1	SINCAM006701
e_gw.343.49.1	SINCAM009952
e_gw.343.49.1	SINCAM009953
e_gw.343.49.1	SINCAM922461
e_gw.343.54.1	SINCAM014077
e_gw.344.20.1	SINCAM002940
e_gw.344.3.1	SINCAM002518
e_gw.345.34.1	SINCAM900194
e_gw.345.34.1	SINCAM012909
e_gw.345.34.1	SINCAM920843
e_gw.346.47.1	SINCAM012747
e_gw.346.47.1	SINCAM013260
e_gw.346.50.1	SINCAM001108
e_gw.346.53.1	SINCAM012763
e_gw.346.53.1	SINCAM000987
e_gw.346.53.1	SINCAM012761
e_gw.346.53.1	SINCAM012762
e_gw.346.68.1	SINCAM013118
e_gw.346.90.1	SINCAM004817
e_gw.347.109.1	SINCAM008053
e_gw.347.109.1	SINCAM003819
e_gw.347.116.1	SINCAM003847
e_gw.347.116.1	SINCAM008152
e_gw.347.116.1	SINCAM016148
e_gw.347.38.1	SINCAM008256
e_gw.347.67.1	SINCAM008803
e_gw.347.75.1	SINCAM013488
e_gw.347.82.1	SINCAM008140
e_gw.347.82.1	SINCAM003728
e_gw.347.90.1	SINCAM008074
e_gw.348.51.1	SINCAM920836
e_gw.348.51.1	SINCAM000870
e_gw.348.51.1	SINCAM000869
e_gw.348.57.1	SINCAM011150
e_gw.348.59.1	SINCAM000929
e_gw.348.59.1	SINCAM012835
e_gw.348.59.1	SINCAM005399
e_gw.348.59.1	SINCAM012836
e_gw.348.6.1	SINCAM920564
e_gw.349.108.1	SINCAM010502
e_gw.349.131.1	SINCAM010350
e_gw.349.150.1	SINCAM012302
e_gw.349.37.1	SINCAM922042
e_gw.349.86.1	SINCAM010380
e_gw.35.103.1	SINCAM003863
e_gw.35.103.1	SINCAM008158
e_gw.35.103.1	SINCAM014996
e_gw.35.145.1	SINCAM922425
e_gw.35.145.1	SINCAM003041
e_gw.35.145.1	SINCAM012094
e_gw.35.145.1	SINCAM003845
e_gw.35.150.1	SINCAM921634
e_gw.35.150.1	SINCAM003970
e_gw.35.150.1	SINCAM016377
e_gw.35.160.1	SINCAM008735
e_gw.35.176.1	SINCAM004606
e_gw.35.313.1	SINCAM921235
e_gw.35.313.1	SINCAM008484
e_gw.35.313.1	SINCAM008483
e_gw.35.318.1	SINCAM920453
e_gw.35.339.1	SINCAM921690
e_gw.35.343.1	SINCAM013944
e_gw.35.60.1	SINCAM009787
e_gw.35.83.1	SINCAM002473
e_gw.350.56.1	SINCAM015519
e_gw.350.56.1	SINCAM017069
e_gw.350.56.1	SINCAM016346
e_gw.350.56.1	SINCAM015843
e_gw.351.112.1	SINCAM008330
e_gw.351.35.1	SINCAM003446
e_gw.351.39.1	SINCAM015172
e_gw.351.40.1	SINCAM003788
e_gw.351.47.1	SINCAM007542
e_gw.351.72.1	SINCAM013441
e_gw.351.72.1	SINCAM921971
e_gw.351.72.1	SINCAM921291
e_gw.351.72.1	SINCAM007385
e_gw.351.88.1	SINCAM921636
e_gw.351.88.1	SINCAM921215
e_gw.352.38.1	SINCAM014673
e_gw.352.38.1	SINCAM017961
e_gw.352.38.1	SINCAM015862
e_gw.353.1.1	SINCAM009153
e_gw.355.1.1	SINCAM920687
e_gw.355.103.1	SINCAM922784
e_gw.355.33.1	SINCAM005563
e_gw.355.37.1	SINCAM004136
e_gw.355.68.1	SINCAM006961
e_gw.355.85.1	SINCAM010911
e_gw.356.102.1	SINCAM003675
e_gw.356.103.1	SINCAM922077
e_gw.356.11.1	SINCAM922609
e_gw.356.112.1	SINCAM008117
e_gw.356.112.1	SINCAM003021
e_gw.356.3.1	SINCAM003385
e_gw.356.32.1	SINCAM003223
e_gw.356.32.1	SINCAM004240
e_gw.356.32.1	SINCAM010844
e_gw.356.50.1	SINCAM003501
e_gw.356.59.1	SINCAM005941
e_gw.356.59.1	SINCAM012155
e_gw.356.6.1	SINCAM003908
e_gw.356.61.1	SINCAM008076
e_gw.356.73.1	SINCAM007148
e_gw.357.40.1	SINCAM921028
e_gw.358.43.1	SINCAM012548
e_gw.359.3.1	SINCAM921926
e_gw.359.3.1	SINCAM017806
e_gw.359.41.1	SINCAM012034
e_gw.359.68.1	SINCAM009450
e_gw.36.103.1	SINCAM014056
e_gw.36.14.1	SINCAM010749
e_gw.36.169.1	SINCAM921056
e_gw.36.169.1	SINCAM012382
e_gw.36.219.1	SINCAM013719
e_gw.36.4.1	SINCAM009201
e_gw.36.4.1	SINCAM013731
e_gw.36.4.1	SINCAM009062
e_gw.36.4.1	SINCAM004139
e_gw.36.99.1	SINCAM013730
e_gw.36.99.1	SINCAM009399
e_gw.360.17.1	SINCAM004266
e_gw.360.17.1	SINCAM010716
e_gw.360.23.1	SINCAM018072
e_gw.360.28.1	SINCAM004388
e_gw.360.4.1	SINCAM009523
e_gw.360.79.1	SINCAM003831
e_gw.361.2.1	SINCAM007311
e_gw.361.24.1	SINCAM004401
e_gw.361.29.1	SINCAM010856
e_gw.361.55.1	SINCAM010974
e_gw.361.55.1	SINCAM009407
e_gw.361.59.1	SINCAM004551
e_gw.361.61.1	SINCAM921356
e_gw.363.34.1	SINCAM921106
e_gw.363.48.1	SINCAM900098
e_gw.364.26.1	SINCAM007480
e_gw.364.29.1	SINCAM017915
e_gw.364.59.1	SINCAM008667
e_gw.364.77.1	SINCAM009857
e_gw.366.16.1	SINCAM005595
e_gw.366.33.1	SINCAM004355
e_gw.366.52.1	SINCAM011615
e_gw.367.22.1	SINCAM001446
e_gw.368.19.1	SINCAM013104
e_gw.368.38.1	SINCAM011132
e_gw.368.47.1	SINCAM004363
e_gw.37.11.1	SINCAM921382
e_gw.37.12.1	SINCAM009818
e_gw.37.139.1	SINCAM922485
e_gw.37.139.1	SINCAM922678
e_gw.37.139.1	SINCAM017735
e_gw.37.158.1	SINCAM009608
e_gw.37.158.1	SINCAM005915
e_gw.37.158.1	SINCAM923035
e_gw.37.162.1	SINCAM005526
e_gw.37.162.1	SINCAM015340
e_gw.37.173.1	SINCAM009730
e_gw.37.180.1	SINCAM005992
e_gw.37.180.1	SINCAM016232
e_gw.37.188.1	SINCAM006155
e_gw.37.247.1	SINCAM920938
e_gw.37.247.1	SINCAM012108
e_gw.37.266.1	SINCAM012244
e_gw.37.272.1	SINCAM009693
e_gw.37.272.1	SINCAM005843
e_gw.37.32.1	SINCAM922150
e_gw.37.32.1	SINCAM005511
e_gw.37.359.1	SINCAM009886
e_gw.37.359.1	SINCAM922169
e_gw.37.359.1	SINCAM921315
e_gw.37.41.1	SINCAM006141
e_gw.37.410.1	SINCAM006144
e_gw.37.410.1	SINCAM006145
e_gw.37.411.1	SINCAM009685
e_gw.37.413.1	SINCAM008233
e_gw.37.413.1	SINCAM008232
e_gw.37.413.1	SINCAM008234
e_gw.37.413.1	SINCAM921050
e_gw.37.429.1	SINCAM006142
e_gw.371.27.1	SINCAM001540
e_gw.371.27.1	SINCAM001539
e_gw.371.37.1	SINCAM012719
e_gw.371.69.1	SINCAM920924
e_gw.371.9.1	SINCAM016701
e_gw.372.1.1	SINCAM001527
e_gw.372.1.1	SINCAM009230
e_gw.372.6.1	SINCAM920730
e_gw.373.1.1	SINCAM013142
e_gw.373.1.1	SINCAM012948
e_gw.373.1.1	SINCAM922659
e_gw.373.32.1	SINCAM016008
e_gw.373.4.1	SINCAM900139
e_gw.373.4.1	SINCAM001056
e_gw.373.4.1	SINCAM012753
e_gw.373.4.1	SINCAM001057
e_gw.373.51.1	SINCAM001006
e_gw.373.51.1	SINCAM012849
e_gw.373.51.1	SINCAM013081
e_gw.374.16.1	SINCAM001758
e_gw.374.2.1	SINCAM003560
e_gw.374.41.1	SINCAM006447
e_gw.374.41.1	SINCAM002205
e_gw.374.41.1	SINCAM016187
e_gw.374.41.1	SINCAM014175
e_gw.374.48.1	SINCAM922973
e_gw.374.48.1	SINCAM003598
e_gw.375.14.1	SINCAM005647
e_gw.375.14.1	SINCAM922537
e_gw.375.16.1	SINCAM000431
e_gw.375.38.1	SINCAM005874
e_gw.375.38.1	SINCAM921944
e_gw.375.45.1	SINCAM005767
e_gw.375.6.1	SINCAM005651
e_gw.376.47.1	SINCAM005775
e_gw.376.50.1	SINCAM014068
e_gw.376.50.1	SINCAM014069
e_gw.376.50.1	SINCAM014070
e_gw.376.50.1	SINCAM014071
e_gw.376.83.1	SINCAM002701
e_gw.376.9.1	SINCAM016869
e_gw.377.22.1	SINCAM008969
e_gw.377.22.1	SINCAM003434
e_gw.377.23.1	SINCAM004405
e_gw.378.29.1	SINCAM001482
e_gw.378.29.1	SINCAM001483
e_gw.378.33.1	SINCAM015276
e_gw.378.55.1	SINCAM921119
e_gw.378.56.1	SINCAM007833
e_gw.379.54.1	SINCAM008746
e_gw.379.55.1	SINCAM921930
e_gw.379.55.1	SINCAM011003
e_gw.379.55.1	SINCAM005128
e_gw.379.66.1	SINCAM920516
e_gw.379.66.1	SINCAM003372
e_gw.379.66.1	SINCAM000293
e_gw.379.74.1	SINCAM010754
e_gw.379.96.1	SINCAM009431
e_gw.38.130.1	SINCAM015056
e_gw.38.140.1	SINCAM016127
e_gw.38.172.1	SINCAM014252
e_gw.38.184.1	SINCAM007090
e_gw.38.184.1	SINCAM000113
e_gw.38.26.1	SINCAM010040
e_gw.38.26.1	SINCAM000844
e_gw.38.46.1	SINCAM006935
e_gw.38.47.1	SINCAM000035
e_gw.38.47.1	SINCAM007068
e_gw.38.47.1	SINCAM015972
e_gw.38.47.1	SINCAM015971
e_gw.38.79.1	SINCAM920540
e_gw.38.80.1	SINCAM010041
e_gw.38.80.1	SINCAM007076
e_gw.38.85.1	SINCAM000201
e_gw.38.85.1	SINCAM009996
e_gw.38.94.1	SINCAM007079
e_gw.38.94.1	SINCAM000845
e_gw.380.27.1	SINCAM015281
e_gw.380.27.1	SINCAM009147
e_gw.380.32.1	SINCAM921843
e_gw.380.32.1	SINCAM921883
e_gw.380.32.1	SINCAM010152
e_gw.380.32.1	SINCAM000744
e_gw.380.48.1	SINCAM012316
e_gw.380.48.1	SINCAM011623
e_gw.380.63.1	SINCAM004521
e_gw.380.63.1	SINCAM921340
e_gw.380.8.1	SINCAM007243
e_gw.380.88.1	SINCAM011635
e_gw.381.1.1	SINCAM007312
e_gw.381.46.1	SINCAM922353
e_gw.382.6.1	SINCAM001592
e_gw.383.17.1	SINCAM009673
e_gw.383.2.1	SINCAM001604
e_gw.383.2.1	SINCAM001606
e_gw.384.1.1	SINCAM013904
e_gw.384.1.1	SINCAM013905
e_gw.384.112.1	SINCAM008213
e_gw.384.112.1	SINCAM003439
e_gw.384.46.1	SINCAM003735
e_gw.384.62.1	SINCAM921210
e_gw.386.29.1	SINCAM009252
e_gw.386.3.1	SINCAM003309
e_gw.386.40.1	SINCAM015168
e_gw.386.65.1	SINCAM002633
e_gw.386.8.1	SINCAM002628
e_gw.386.83.1	SINCAM017877
e_gw.386.83.1	SINCAM014661
e_gw.386.83.1	SINCAM008942
e_gw.386.83.1	SINCAM008943
e_gw.387.33.1	SINCAM013398
e_gw.387.33.1	SINCAM014173
e_gw.387.33.1	SINCAM006292
e_gw.387.33.1	SINCAM002772
e_gw.387.37.1	SINCAM002773
e_gw.387.37.1	SINCAM013399
e_gw.388.67.1	SINCAM006546
e_gw.388.69.1	SINCAM006474
e_gw.388.71.1	SINCAM921412
e_gw.388.95.1	SINCAM015781
e_gw.388.95.1	SINCAM015542
e_gw.389.23.1	SINCAM008305
e_gw.389.26.1	SINCAM007554
e_gw.389.57.1	SINCAM008669
e_gw.39.133.1	SINCAM012107
e_gw.39.135.1	SINCAM005588
e_gw.39.209.1	SINCAM008081
e_gw.39.280.1	SINCAM005865
e_gw.39.46.1	SINCAM003003
e_gw.39.46.1	SINCAM011862
e_gw.39.50.1	SINCAM920677
e_gw.39.50.1	SINCAM001044
e_gw.39.99.1	SINCAM013695
e_gw.390.24.1	SINCAM011013
e_gw.390.37.1	SINCAM012314
e_gw.390.43.1	SINCAM920530
e_gw.391.24.1	SINCAM012878
e_gw.391.24.1	SINCAM013253
e_gw.391.37.1	SINCAM000813
e_gw.392.1.1	SINCAM015473
e_gw.392.37.1	SINCAM009552
e_gw.392.37.1	SINCAM009240
e_gw.392.57.1	SINCAM014912
e_gw.392.57.1	SINCAM017478
e_gw.394.1.1	SINCAM006925
e_gw.394.2.1	SINCAM921995
e_gw.394.22.1	SINCAM011196
e_gw.394.39.1	SINCAM014715
e_gw.394.39.1	SINCAM921994
e_gw.394.39.1	SINCAM003991
e_gw.394.39.1	SINCAM921238
e_gw.394.58.1	SINCAM921353
e_gw.394.68.1	SINCAM012484
e_gw.394.68.1	SINCAM009325
e_gw.395.13.1	SINCAM014040
e_gw.395.13.1	SINCAM922643
e_gw.395.13.1	SINCAM002021
e_gw.395.14.1	SINCAM008919
e_gw.395.30.1	SINCAM006287
e_gw.396.4.1	SINCAM921484
e_gw.396.4.1	SINCAM011509
e_gw.396.50.1	SINCAM010879
e_gw.396.50.1	SINCAM921942
e_gw.396.68.1	SINCAM007428
e_gw.397.20.1	SINCAM002105
e_gw.397.20.1	SINCAM014238
e_gw.397.20.1	SINCAM006661
e_gw.397.20.1	SINCAM006660
e_gw.397.28.1	SINCAM006696
e_gw.397.30.1	SINCAM001499
e_gw.398.25.1	SINCAM000677
e_gw.398.56.1	SINCAM008128
e_gw.398.56.1	SINCAM003787
e_gw.398.57.1	SINCAM001321
e_gw.399.5.1	SINCAM002792
e_gw.399.5.1	SINCAM922634
e_gw.4.115.1	SINCAM012422
e_gw.4.120.1	SINCAM012545
e_gw.4.128.1	SINCAM007086
e_gw.4.145.1	SINCAM016176
e_gw.4.154.1	SINCAM001082
e_gw.4.182.1	SINCAM012517
e_gw.4.182.1	SINCAM011412
e_gw.4.182.1	SINCAM014758
e_gw.4.186.1	SINCAM012688
e_gw.4.186.1	SINCAM002686
e_gw.4.193.1	SINCAM921360
e_gw.4.204.1	SINCAM010148
e_gw.4.237.1	SINCAM922202
e_gw.4.237.1	SINCAM011091
e_gw.4.244.1	SINCAM922005
e_gw.4.244.1	SINCAM012696
e_gw.4.333.1	SINCAM922644
e_gw.4.335.1	SINCAM012435
e_gw.4.387.1	SINCAM014228
e_gw.4.39.1	SINCAM011062
e_gw.4.39.1	SINCAM012636
e_gw.4.39.1	SINCAM014760
e_gw.4.396.1	SINCAM014898
e_gw.4.396.1	SINCAM011087
e_gw.4.451.1	SINCAM011236
e_gw.4.46.1	SINCAM011063
e_gw.4.46.1	SINCAM014761
e_gw.4.46.1	SINCAM922174
e_gw.4.46.1	SINCAM014762
e_gw.4.483.1	SINCAM012426
e_gw.4.49.1	SINCAM012699
e_gw.4.53.1	SINCAM012664
e_gw.4.68.1	SINCAM922023
e_gw.40.104.1	SINCAM001442
e_gw.40.104.1	SINCAM013286
e_gw.40.114.1	SINCAM010873
e_gw.40.142.1	SINCAM007487
e_gw.40.204.1	SINCAM921352
e_gw.40.208.1	SINCAM004922
e_gw.40.237.1	SINCAM009276
e_gw.40.269.1	SINCAM014380
e_gw.40.308.1	SINCAM922562
e_gw.40.333.1	SINCAM013684
e_gw.40.344.1	SINCAM921390
e_gw.40.358.1	SINCAM004549
e_gw.40.37.1	SINCAM004294
e_gw.40.39.1	SINCAM010870
e_gw.40.39.1	SINCAM013023
e_gw.40.39.1	SINCAM013022
e_gw.40.52.1	SINCAM009419
e_gw.40.52.1	SINCAM009420
e_gw.40.63.1	SINCAM004526
e_gw.400.34.1	SINCAM005199
e_gw.400.34.1	SINCAM015019
e_gw.400.53.1	SINCAM005920
e_gw.401.52.1	SINCAM922346
e_gw.402.19.1	SINCAM014082
e_gw.402.19.1	SINCAM014083
e_gw.402.27.1	SINCAM001975
e_gw.402.30.1	SINCAM010051
e_gw.402.30.1	SINCAM014393
e_gw.402.30.1	SINCAM000108
e_gw.403.31.1	SINCAM013052
e_gw.403.62.1	SINCAM001344
e_gw.403.62.1	SINCAM001345
e_gw.403.68.1	SINCAM920752
e_gw.403.68.1	SINCAM010602
e_gw.403.86.1	SINCAM009039
e_gw.404.38.1	SINCAM014515
e_gw.404.38.1	SINCAM005077
e_gw.404.55.1	SINCAM920605
e_gw.404.55.1	SINCAM005070
e_gw.404.55.1	SINCAM922468
e_gw.404.8.1	SINCAM012738
e_gw.404.8.1	SINCAM000894
e_gw.405.20.1	SINCAM922638
e_gw.405.45.1	SINCAM012900
e_gw.406.2.1	SINCAM010076
e_gw.406.46.1	SINCAM000167
e_gw.406.46.1	SINCAM007238
e_gw.406.46.1	SINCAM007237
e_gw.406.46.1	SINCAM000168
e_gw.407.16.1	SINCAM003243
e_gw.407.2.1	SINCAM001584
e_gw.407.2.1	SINCAM001585
e_gw.407.39.1	SINCAM009908
e_gw.408.16.1	SINCAM005930
e_gw.408.16.1	SINCAM012281
e_gw.408.16.1	SINCAM014838
e_gw.408.23.1	SINCAM921615
e_gw.408.23.1	SINCAM014201
e_gw.409.22.1	SINCAM001524
e_gw.409.22.1	SINCAM006334
e_gw.409.39.1	SINCAM000398
e_gw.41.18.1	SINCAM920899
e_gw.41.29.1	SINCAM014274
e_gw.41.323.1	SINCAM000838
e_gw.41.33.1	SINCAM921869
e_gw.41.33.1	SINCAM012601
e_gw.41.66.1	SINCAM005082
e_gw.41.8.1	SINCAM013971
e_gw.410.32.1	SINCAM001330
e_gw.410.41.1	SINCAM013267
e_gw.410.43.1	SINCAM001376
e_gw.410.63.1	SINCAM922592
e_gw.411.42.1	SINCAM012178
e_gw.411.49.1	SINCAM009823
e_gw.411.76.1	SINCAM009924
e_gw.412.25.1	SINCAM015460
e_gw.412.25.1	SINCAM013646
e_gw.412.35.1	SINCAM013741
e_gw.413.33.1	SINCAM921852
e_gw.413.33.1	SINCAM009942
e_gw.413.33.1	SINCAM000424
e_gw.413.33.1	SINCAM000425
e_gw.414.14.1	SINCAM001738
e_gw.414.18.1	SINCAM013344
e_gw.414.19.1	SINCAM001682
e_gw.414.19.1	SINCAM001681
e_gw.414.35.1	SINCAM014032
e_gw.414.39.1	SINCAM014184
e_gw.414.39.1	SINCAM001680
e_gw.414.39.1	SINCAM006354
e_gw.414.40.1	SINCAM006307
e_gw.414.40.1	SINCAM014147
e_gw.414.49.1	SINCAM921875
e_gw.414.49.1	SINCAM921874
e_gw.415.20.1	SINCAM000143
e_gw.415.20.1	SINCAM000144
e_gw.415.20.1	SINCAM921863
e_gw.415.29.1	SINCAM010147
e_gw.415.38.1	SINCAM002149
e_gw.415.38.1	SINCAM014199
e_gw.415.38.1	SINCAM014200
e_gw.415.7.1	SINCAM008847
e_gw.415.8.1	SINCAM921881
e_gw.416.25.1	SINCAM013043
e_gw.416.25.1	SINCAM001425
e_gw.417.1.1	SINCAM006285
e_gw.417.16.1	SINCAM000217
e_gw.417.41.1	SINCAM016177
e_gw.417.41.1	SINCAM006694
e_gw.417.41.1	SINCAM014128
e_gw.417.46.1	SINCAM002776
e_gw.417.50.1	SINCAM006437
e_gw.418.17.1	SINCAM005134
e_gw.418.25.1	SINCAM004370
e_gw.418.25.1	SINCAM009005
e_gw.418.35.1	SINCAM008973
e_gw.418.45.1	SINCAM002862
e_gw.418.58.1	SINCAM003354
e_gw.418.60.1	SINCAM009043
e_gw.418.60.1	SINCAM009042
e_gw.42.106.1	SINCAM003926
e_gw.42.106.1	SINCAM008704
e_gw.42.109.1	SINCAM003815
e_gw.42.109.1	SINCAM921832
e_gw.42.109.1	SINCAM000795
e_gw.42.109.1	SINCAM010044
e_gw.42.11.1	SINCAM017782
e_gw.42.140.1	SINCAM004128
e_gw.42.140.1	SINCAM013870
e_gw.42.154.1	SINCAM003814
e_gw.42.154.1	SINCAM003813
e_gw.42.176.1	SINCAM008381
e_gw.42.202.1	SINCAM016349
e_gw.42.202.1	SINCAM921064
e_gw.42.219.1	SINCAM015215
e_gw.42.234.1	SINCAM012364
e_gw.42.248.1	SINCAM003503
e_gw.42.248.1	SINCAM008274
e_gw.42.257.1	SINCAM003473
e_gw.42.257.1	SINCAM008184
e_gw.42.257.1	SINCAM014987
e_gw.42.257.1	SINCAM014988
e_gw.42.26.1	SINCAM008478
e_gw.42.268.1	SINCAM012869
e_gw.42.268.1	SINCAM920907
e_gw.42.32.1	SINCAM003930
e_gw.42.32.1	SINCAM007528
e_gw.42.37.1	SINCAM003640
e_gw.42.37.1	SINCAM008201
e_gw.42.4.1	SINCAM921676
e_gw.42.4.1	SINCAM015930
e_gw.42.40.1	SINCAM014024
e_gw.42.40.1	SINCAM013067
e_gw.42.40.1	SINCAM012917
e_gw.42.42.1	SINCAM921671
e_gw.42.42.1	SINCAM003704
e_gw.42.43.1	SINCAM006412
e_gw.42.43.1	SINCAM016316
e_gw.42.43.1	SINCAM016317
e_gw.42.82.1	SINCAM008299
e_gw.42.96.1	SINCAM008522
e_gw.420.33.1	SINCAM000281
e_gw.420.36.1	SINCAM900069
e_gw.420.55.1	SINCAM000865
e_gw.420.56.1	SINCAM013127
e_gw.421.40.1	SINCAM001338
e_gw.421.42.1	SINCAM000866
e_gw.421.56.1	SINCAM010894
e_gw.421.56.1	SINCAM012749
e_gw.421.56.1	SINCAM001392
e_gw.421.56.1	SINCAM012748
e_gw.421.61.1	SINCAM001144
e_gw.422.12.1	SINCAM922646
e_gw.422.141.1	SINCAM009090
e_gw.422.74.1	SINCAM004352
e_gw.424.24.1	SINCAM001634
e_gw.424.31.1	SINCAM010554
e_gw.424.31.1	SINCAM001658
e_gw.424.31.1	SINCAM001657
e_gw.424.35.1	SINCAM922393
e_gw.424.35.1	SINCAM010644
e_gw.424.35.1	SINCAM002798
e_gw.424.35.1	SINCAM002801
e_gw.425.15.1	SINCAM007438
e_gw.425.21.1	SINCAM921423
e_gw.425.25.1	SINCAM007440
e_gw.425.35.1	SINCAM008786
e_gw.425.47.1	SINCAM007566
e_gw.425.47.1	SINCAM008844
e_gw.426.21.1	SINCAM014889
e_gw.426.46.1	SINCAM005716
e_gw.426.50.1	SINCAM014496
e_gw.427.19.1	SINCAM015984
e_gw.427.2.1	SINCAM006281
e_gw.427.22.1	SINCAM006801
e_gw.427.22.1	SINCAM013480
e_gw.428.10.1	SINCAM008637
e_gw.428.17.1	SINCAM010848
e_gw.428.17.1	SINCAM004588
e_gw.428.17.1	SINCAM009423
e_gw.428.20.1	SINCAM921293
e_gw.428.20.1	SINCAM011998
e_gw.428.20.1	SINCAM013331
e_gw.43.26.1	SINCAM005867
e_gw.43.29.1	SINCAM920620
e_gw.43.32.1	SINCAM004931
e_gw.43.78.1	SINCAM004889
e_gw.43.78.1	SINCAM010981
e_gw.43.78.1	SINCAM009264
e_gw.43.78.1	SINCAM002640
e_gw.43.80.1	SINCAM016637
e_gw.43.80.1	SINCAM016922
e_gw.43.87.1	SINCAM009862
e_gw.43.98.1	SINCAM921973
e_gw.43.99.1	SINCAM005409
e_gw.430.30.1	SINCAM011706
e_gw.430.34.1	SINCAM014399
e_gw.431.1.1	SINCAM011940
e_gw.431.13.1	SINCAM002345
e_gw.431.37.1	SINCAM010531
e_gw.432.34.1	SINCAM008651
e_gw.432.47.1	SINCAM017347
e_gw.433.21.1	SINCAM921809
e_gw.433.21.1	SINCAM000591
e_gw.434.23.1	SINCAM002652
e_gw.435.62.1	SINCAM920563
e_gw.436.12.1	SINCAM005472
e_gw.436.21.1	SINCAM014900
e_gw.436.25.1	SINCAM005475
e_gw.436.47.1	SINCAM013881
e_gw.436.9.1	SINCAM005343
e_gw.437.31.1	SINCAM014671
e_gw.437.44.1	SINCAM012585
e_gw.437.44.1	SINCAM011431
e_gw.438.35.1	SINCAM006650
e_gw.438.70.1	SINCAM920650
e_gw.438.81.1	SINCAM008738
e_gw.439.44.1	SINCAM004502
e_gw.439.45.1	SINCAM013936
e_gw.439.48.1	SINCAM011568
e_gw.439.48.1	SINCAM011567
e_gw.439.61.1	SINCAM921330
e_gw.44.122.1	SINCAM922380
e_gw.44.122.1	SINCAM003024
e_gw.44.122.1	SINCAM921107
e_gw.44.122.1	SINCAM003025
e_gw.44.177.1	SINCAM008838
e_gw.44.25.1	SINCAM008320
e_gw.44.25.1	SINCAM004278
e_gw.44.25.1	SINCAM008317
e_gw.44.31.1	SINCAM004234
e_gw.44.38.1	SINCAM921068
e_gw.44.38.1	SINCAM001873
e_gw.44.38.1	SINCAM001872
e_gw.44.77.1	SINCAM005483
e_gw.44.77.1	SINCAM004599
e_gw.44.77.1	SINCAM012920
e_gw.44.77.1	SINCAM004672
e_gw.44.93.1	SINCAM921239
e_gw.440.24.1	SINCAM013688
e_gw.441.29.1	SINCAM921437
e_gw.441.3.1	SINCAM006777
e_gw.441.3.1	SINCAM001765
e_gw.441.3.1	SINCAM007714
e_gw.441.3.1	SINCAM920958
e_gw.441.30.1	SINCAM921724
e_gw.441.35.1	SINCAM008819
e_gw.441.78.1	SINCAM008808
e_gw.442.23.1	SINCAM009820
e_gw.442.23.1	SINCAM005528
e_gw.442.23.1	SINCAM015338
e_gw.442.33.1	SINCAM011481
e_gw.442.65.1	SINCAM006235
e_gw.442.9.1	SINCAM013887
e_gw.443.22.1	SINCAM014298
e_gw.443.32.1	SINCAM003524
e_gw.444.19.1	SINCAM004111
e_gw.444.30.1	SINCAM010018
e_gw.444.33.1	SINCAM922961
e_gw.444.51.1	SINCAM921156
e_gw.444.52.1	SINCAM921200
e_gw.444.64.1	SINCAM005141
e_gw.446.1.1	SINCAM008504
e_gw.446.22.1	SINCAM016659
e_gw.446.4.1	SINCAM002119
e_gw.447.29.1	SINCAM015828
e_gw.447.29.1	SINCAM921097
e_gw.447.29.1	SINCAM015827
e_gw.447.29.1	SINCAM010010
e_gw.448.77.1	SINCAM009611
e_gw.449.86.1	SINCAM001800
e_gw.45.130.1	SINCAM010515
e_gw.45.131.1	SINCAM002688
e_gw.45.151.1	SINCAM920811
e_gw.45.183.1	SINCAM922053
e_gw.45.22.1	SINCAM002428
e_gw.45.26.1	SINCAM002546
e_gw.45.290.1	SINCAM002355
e_gw.45.294.1	SINCAM001883
e_gw.45.294.1	SINCAM922044
e_gw.45.3.1	SINCAM922038
e_gw.45.37.1	SINCAM005933
e_gw.45.39.1	SINCAM921045
e_gw.45.55.1	SINCAM011915
e_gw.45.62.1	SINCAM002820
e_gw.45.62.1	SINCAM011895
e_gw.45.85.1	SINCAM010596
e_gw.450.25.1	SINCAM001037
e_gw.450.25.1	SINCAM013048
e_gw.450.25.1	SINCAM013049
e_gw.450.61.1	SINCAM000883
e_gw.450.69.1	SINCAM015209
e_gw.451.25.1	SINCAM014387
e_gw.452.5.1	SINCAM900070
e_gw.452.68.1	SINCAM001419
e_gw.453.17.1	SINCAM010400
e_gw.453.3.1	SINCAM002610
e_gw.453.3.1	SINCAM011996
e_gw.453.33.1	SINCAM011769
e_gw.453.39.1	SINCAM010477
e_gw.453.40.1	SINCAM001807
e_gw.454.13.1	SINCAM000854
e_gw.454.13.1	SINCAM010055
e_gw.454.13.1	SINCAM921813
e_gw.454.13.1	SINCAM001704
e_gw.454.32.1	SINCAM011292
e_gw.454.32.1	SINCAM007154
e_gw.455.17.1	SINCAM014318
e_gw.455.21.1	SINCAM013824
e_gw.455.21.1	SINCAM922840
e_gw.456.2.1	SINCAM006477
e_gw.456.21.1	SINCAM009587
e_gw.456.35.1	SINCAM922539
e_gw.456.35.1	SINCAM005901
e_gw.458.33.1	SINCAM003258
e_gw.458.33.1	SINCAM922290
e_gw.458.33.1	SINCAM921336
e_gw.458.37.1	SINCAM920475
e_gw.459.30.1	SINCAM001402
e_gw.459.30.1	SINCAM001403
e_gw.46.1.1	SINCAM003945
e_gw.46.100.1	SINCAM000826
e_gw.46.101.1	SINCAM006671
e_gw.46.130.1	SINCAM003989
e_gw.46.200.1	SINCAM007995
e_gw.46.207.1	SINCAM003992
e_gw.46.207.1	SINCAM016181
e_gw.46.208.1	SINCAM015353
e_gw.46.208.1	SINCAM016280
e_gw.46.265.1	SINCAM008422
e_gw.46.272.1	SINCAM922142
e_gw.46.30.1	SINCAM008263
e_gw.46.30.1	SINCAM015351
e_gw.46.30.1	SINCAM003489
e_gw.46.31.1	SINCAM007038
e_gw.46.31.1	SINCAM007039
e_gw.46.347.1	SINCAM921665
e_gw.46.347.1	SINCAM921041
e_gw.460.10.1	SINCAM003105
e_gw.460.12.1	SINCAM009225
e_gw.460.15.1	SINCAM009526
e_gw.460.4.1	SINCAM009618
e_gw.461.14.1	SINCAM008239
e_gw.461.26.1	SINCAM004216
e_gw.461.27.1	SINCAM003877
e_gw.461.29.1	SINCAM014601
e_gw.461.45.1	SINCAM015110
e_gw.461.45.1	SINCAM008363
e_gw.461.45.1	SINCAM014139
e_gw.462.28.1	SINCAM003166
e_gw.462.3.1	SINCAM921785
e_gw.462.3.1	SINCAM922430
e_gw.462.3.1	SINCAM002564
e_gw.462.68.1	SINCAM920813
e_gw.463.22.1	SINCAM900148
e_gw.463.47.1	SINCAM004303
e_gw.463.47.1	SINCAM006305
e_gw.463.8.1	SINCAM006306
e_gw.464.14.1	SINCAM013649
e_gw.464.14.1	SINCAM015458
e_gw.465.24.1	SINCAM005473
e_gw.467.42.1	SINCAM003953
e_gw.468.26.1	SINCAM900202
e_gw.469.10.1	SINCAM013588
e_gw.469.21.1	SINCAM010351
e_gw.469.52.1	SINCAM011103
e_gw.469.52.1	SINCAM010543
e_gw.469.52.1	SINCAM900268
e_gw.469.52.1	SINCAM014810
e_gw.469.55.1	SINCAM010499
e_gw.469.62.1	SINCAM014505
e_gw.469.62.1	SINCAM012854
e_gw.469.62.1	SINCAM922886
e_gw.469.62.1	SINCAM014504
e_gw.47.11.1	SINCAM001126
e_gw.47.11.1	SINCAM015896
e_gw.47.123.1	SINCAM922853
e_gw.47.141.1	SINCAM002959
e_gw.47.141.1	SINCAM002521
e_gw.47.152.1	SINCAM922419
e_gw.47.152.1	SINCAM002596
e_gw.47.173.1	SINCAM007723
e_gw.47.200.1	SINCAM920952
e_gw.47.201.1	SINCAM013998
e_gw.47.204.1	SINCAM006524
e_gw.47.204.1	SINCAM015491
e_gw.47.64.1	SINCAM004798
e_gw.47.65.1	SINCAM012110
e_gw.47.65.1	SINCAM005538
e_gw.47.66.1	SINCAM009885
e_gw.47.67.1	SINCAM922902
e_gw.47.73.1	SINCAM006150
e_gw.47.74.1	SINCAM012050
e_gw.47.74.1	SINCAM002626
e_gw.47.74.1	SINCAM016325
e_gw.47.88.1	SINCAM001174
e_gw.470.39.1	SINCAM008283
e_gw.470.39.1	SINCAM900271
e_gw.471.1.1	SINCAM001469
e_gw.471.1.1	SINCAM001468
e_gw.471.22.1	SINCAM000981
e_gw.471.22.1	SINCAM005090
e_gw.471.30.1	SINCAM005080
e_gw.471.9.1	SINCAM002032
e_gw.474.32.1	SINCAM004054
e_gw.475.13.1	SINCAM004644
e_gw.475.13.1	SINCAM000011
e_gw.475.13.1	SINCAM009957
e_gw.475.13.1	SINCAM004643
e_gw.476.18.1	SINCAM007524
e_gw.477.20.1	SINCAM013564
e_gw.478.20.1	SINCAM008820
e_gw.478.35.1	SINCAM008807
e_gw.479.15.1	SINCAM014192
e_gw.479.23.1	SINCAM013325
e_gw.479.83.1	SINCAM012843
e_gw.479.83.1	SINCAM014061
e_gw.48.117.1	SINCAM002080
e_gw.48.135.1	SINCAM013922
e_gw.48.192.1	SINCAM011667
e_gw.48.221.1	SINCAM011491
e_gw.48.256.1	SINCAM004673
e_gw.48.37.1	SINCAM002081
e_gw.48.37.1	SINCAM016871
e_gw.48.37.1	SINCAM016872
e_gw.48.44.1	SINCAM004186
e_gw.48.50.1	SINCAM016042
e_gw.48.91.1	SINCAM011492
e_gw.48.94.1	SINCAM011676
e_gw.480.39.1	SINCAM000830
e_gw.480.52.1	SINCAM005248
e_gw.480.52.1	SINCAM007821
e_gw.481.17.1	SINCAM013970
e_gw.481.4.1	SINCAM001648
e_gw.481.4.1	SINCAM008360
e_gw.481.4.1	SINCAM922264
e_gw.481.72.1	SINCAM006531
e_gw.482.11.1	SINCAM920600
e_gw.482.5.1	SINCAM920873
e_gw.483.1.1	SINCAM003635
e_gw.483.1.1	SINCAM008198
e_gw.483.14.1	SINCAM008509
e_gw.483.16.1	SINCAM003872
e_gw.483.16.1	SINCAM920906
e_gw.483.18.1	SINCAM921655
e_gw.483.25.1	SINCAM003873
e_gw.483.45.1	SINCAM003856
e_gw.483.45.1	SINCAM921395
e_gw.483.46.1	SINCAM003998
e_gw.483.46.1	SINCAM008047
e_gw.484.22.1	SINCAM003101
e_gw.484.28.1	SINCAM001289
e_gw.484.32.1	SINCAM014640
e_gw.484.33.1	SINCAM900023
e_gw.484.37.1	SINCAM000316
e_gw.484.7.1	SINCAM016348
e_gw.484.7.1	SINCAM005580
e_gw.484.94.1	SINCAM013061
e_gw.485.10.1	SINCAM010663
e_gw.485.3.1	SINCAM009084
e_gw.486.25.1	SINCAM012242
e_gw.486.25.1	SINCAM005939
e_gw.487.12.1	SINCAM006499
e_gw.487.12.1	SINCAM009309
e_gw.487.29.1	SINCAM005825
e_gw.487.29.1	SINCAM922086
e_gw.487.30.1	SINCAM921927
e_gw.487.6.1	SINCAM006076
e_gw.488.2.1	SINCAM011447
e_gw.488.2.1	SINCAM011446
e_gw.488.2.1	SINCAM921300
e_gw.488.23.1	SINCAM006672
e_gw.488.55.1	SINCAM012605
e_gw.489.93.1	SINCAM013773
e_gw.489.93.1	SINCAM009348
e_gw.49.193.1	SINCAM007031
e_gw.49.211.1	SINCAM014127
e_gw.49.260.1	SINCAM014034
e_gw.49.4.1	SINCAM009712
e_gw.49.89.1	SINCAM005325
e_gw.491.12.1	SINCAM920632
e_gw.491.19.1	SINCAM002439
e_gw.491.21.1	SINCAM900062
e_gw.491.21.1	SINCAM012827
e_gw.492.39.1	SINCAM009576
e_gw.492.45.1	SINCAM009859
e_gw.492.46.1	SINCAM009629
e_gw.492.46.1	SINCAM005893
e_gw.492.46.1	SINCAM015222
e_gw.492.46.1	SINCAM013498
e_gw.492.5.1	SINCAM009667
e_gw.492.5.1	SINCAM012090
e_gw.492.5.1	SINCAM005829
e_gw.493.30.1	SINCAM011178
e_gw.493.30.1	SINCAM005493
e_gw.493.30.1	SINCAM921754
e_gw.493.8.1	SINCAM011158
e_gw.494.10.1	SINCAM005204
e_gw.494.27.1	SINCAM013113
e_gw.494.65.1	SINCAM001129
e_gw.494.67.1	SINCAM920576
e_gw.494.69.1	SINCAM001072
e_gw.495.21.1	SINCAM013100
e_gw.496.12.1	SINCAM010691
e_gw.497.14.1	SINCAM001409
e_gw.499.1.1	SINCAM002175
e_gw.499.1.1	SINCAM006624
e_gw.499.4.1	SINCAM013569
e_gw.499.83.1	SINCAM002774
e_gw.499.83.1	SINCAM014174
e_gw.499.83.1	SINCAM013397
e_gw.5.111.1	SINCAM002810
e_gw.5.111.1	SINCAM014386
e_gw.5.111.1	SINCAM013251
e_gw.5.205.1	SINCAM012526
e_gw.5.205.1	SINCAM012376
e_gw.5.217.1	SINCAM011327
e_gw.5.219.1	SINCAM011366
e_gw.5.224.1	SINCAM011362
e_gw.5.245.1	SINCAM011137
e_gw.5.245.1	SINCAM003938
e_gw.5.289.1	SINCAM005533
e_gw.5.3.1	SINCAM012572
e_gw.5.316.1	SINCAM004143
e_gw.5.316.1	SINCAM006427
e_gw.5.327.1	SINCAM922036
e_gw.5.327.1	SINCAM922037
e_gw.5.327.1	SINCAM012552
e_gw.5.34.1	SINCAM010550
e_gw.5.34.1	SINCAM010548
e_gw.5.34.1	SINCAM010551
e_gw.5.342.1	SINCAM012540
[truncated: 15,416 more rows]
