# Supplementary material for: Reconstruction of proto-vertebrate, proto-cyclostome and proto-gnathostome genomes provides new insights into early vertebrate evolution
Source: Nat Commun. 2021 Jul 23;12:4489. doi: 10.1038/s41467-021-24573-z (PMC8302630; doi:10.1038/s41467-021-24573-z)
Supplement: Supplementary file 4 — Supplementary Data 1 [file 41467_2021_24573_MOESM4_ESM.zip › SuppData1/orthologs/BRAFL-CANFA.txt]

fgenesh2_pg.scaffold_351000043	ENSCAFP00000012213
fgenesh2_pg.scaffold_351000067	ENSCAFP00000004595
fgenesh2_pg.scaffold_352000001	ENSCAFP00000018655
fgenesh2_pg.scaffold_352000002	ENSCAFP00000025493
fgenesh2_pg.scaffold_352000005	ENSCAFP00000017680
fgenesh2_pg.scaffold_353000014	ENSCAFP00000008939
fgenesh2_pg.scaffold_353000019	ENSCAFP00000024881
fgenesh2_pg.scaffold_353000041	ENSCAFP00000021881
fgenesh2_pg.scaffold_353000041	ENSCAFP00000042593
fgenesh2_pg.scaffold_353000043	ENSCAFP00000041669
fgenesh2_pg.scaffold_354000023	ENSCAFP00000026113
fgenesh2_pg.scaffold_354000046	ENSCAFP00000042228
fgenesh2_pg.scaffold_355000001	ENSCAFP00000013989
fgenesh2_pg.scaffold_355000037	ENSCAFP00000011121
fgenesh2_pg.scaffold_355000040	ENSCAFP00000015586
fgenesh2_pg.scaffold_355000054	ENSCAFP00000031275
fgenesh2_pg.scaffold_356000018	ENSCAFP00000041746
fgenesh2_pg.scaffold_356000031	ENSCAFP00000031016
fgenesh2_pg.scaffold_356000057	ENSCAFP00000031410
fgenesh2_pg.scaffold_357000006	ENSCAFP00000012679
fgenesh2_pg.scaffold_357000018	ENSCAFP00000033593
fgenesh2_pg.scaffold_358000018	ENSCAFP00000022811
fgenesh2_pg.scaffold_359000018	ENSCAFP00000019003
fgenesh2_pg.scaffold_359000049	ENSCAFP00000028558
fgenesh2_pg.scaffold_360000003	ENSCAFP00000038528
fgenesh2_pg.scaffold_360000023	ENSCAFP00000033139
fgenesh2_pg.scaffold_360000041	ENSCAFP00000027487
fgenesh2_pg.scaffold_361000004	ENSCAFP00000015307
fgenesh2_pg.scaffold_361000015	ENSCAFP00000037326
fgenesh2_pg.scaffold_361000017	ENSCAFP00000024452
fgenesh2_pg.scaffold_361000021	ENSCAFP00000012398
fgenesh2_pg.scaffold_361000021	ENSCAFP00000006748
fgenesh2_pg.scaffold_361000032	ENSCAFP00000039197
fgenesh2_pg.scaffold_361000038	ENSCAFP00000019175
fgenesh2_pg.scaffold_361000047	ENSCAFP00000005767
fgenesh2_pg.scaffold_362000008	ENSCAFP00000013583
fgenesh2_pg.scaffold_363000007	ENSCAFP00000002105
fgenesh2_pg.scaffold_363000008	ENSCAFP00000036287
fgenesh2_pg.scaffold_363000036	ENSCAFP00000041455
fgenesh2_pg.scaffold_364000023	ENSCAFP00000010595
fgenesh2_pg.scaffold_364000027	ENSCAFP00000041986
fgenesh2_pg.scaffold_364000038	ENSCAFP00000020817
fgenesh2_pg.scaffold_365000032	ENSCAFP00000016602
fgenesh2_pg.scaffold_367000002	ENSCAFP00000040106
fgenesh2_pg.scaffold_367000027	ENSCAFP00000024655
fgenesh2_pg.scaffold_369000015	ENSCAFP00000027778
fgenesh2_pg.scaffold_369000036	ENSCAFP00000043165
fgenesh2_pg.scaffold_370000005	ENSCAFP00000024888
fgenesh2_pg.scaffold_371000007	ENSCAFP00000037540
fgenesh2_pg.scaffold_371000015	ENSCAFP00000013399
fgenesh2_pg.scaffold_371000036	ENSCAFP00000040568
fgenesh2_pg.scaffold_371000045	ENSCAFP00000004699
fgenesh2_pg.scaffold_371000053	ENSCAFP00000007036
fgenesh2_pg.scaffold_371000060	ENSCAFP00000002178
fgenesh2_pg.scaffold_371000061	ENSCAFP00000007922
fgenesh2_pg.scaffold_373000009	ENSCAFP00000030690
fgenesh2_pg.scaffold_373000026	ENSCAFP00000018036
fgenesh2_pg.scaffold_374000005	ENSCAFP00000017130
fgenesh2_pg.scaffold_374000029	ENSCAFP00000004461
fgenesh2_pg.scaffold_374000029	ENSCAFP00000009995
fgenesh2_pg.scaffold_374000029	ENSCAFP00000024827
fgenesh2_pg.scaffold_374000038	ENSCAFP00000027597
fgenesh2_pg.scaffold_374000039	ENSCAFP00000007179
fgenesh2_pg.scaffold_374000042	ENSCAFP00000020147
fgenesh2_pg.scaffold_374000045	ENSCAFP00000009000
fgenesh2_pg.scaffold_375000002	ENSCAFP00000016430
fgenesh2_pg.scaffold_375000019	ENSCAFP00000002396
fgenesh2_pg.scaffold_375000019	ENSCAFP00000035614
fgenesh2_pg.scaffold_375000019	ENSCAFP00000005390
fgenesh2_pg.scaffold_376000034	ENSCAFP00000019980
fgenesh2_pg.scaffold_376000054	ENSCAFP00000009118
fgenesh2_pg.scaffold_377000020	ENSCAFP00000005153
fgenesh2_pg.scaffold_377000035	ENSCAFP00000041128
fgenesh2_pg.scaffold_378000047	ENSCAFP00000002972
fgenesh2_pg.scaffold_378000051	ENSCAFP00000002214
fgenesh2_pg.scaffold_379000013	ENSCAFP00000005616
fgenesh2_pg.scaffold_379000016	ENSCAFP00000007052
fgenesh2_pg.scaffold_379000017	ENSCAFP00000035008
fgenesh2_pg.scaffold_379000018	ENSCAFP00000026779
fgenesh2_pg.scaffold_380000008	ENSCAFP00000023111
fgenesh2_pg.scaffold_380000024	ENSCAFP00000019201
fgenesh2_pg.scaffold_380000036	ENSCAFP00000012536
fgenesh2_pg.scaffold_380000036	ENSCAFP00000019023
fgenesh2_pg.scaffold_381000020	ENSCAFP00000022062
fgenesh2_pg.scaffold_381000020	ENSCAFP00000009069
fgenesh2_pg.scaffold_381000021	ENSCAFP00000022033
fgenesh2_pg.scaffold_381000034	ENSCAFP00000039244
fgenesh2_pg.scaffold_382000006	ENSCAFP00000013662
fgenesh2_pg.scaffold_382000007	ENSCAFP00000006507
fgenesh2_pg.scaffold_382000007	ENSCAFP00000020473
fgenesh2_pg.scaffold_383000011	ENSCAFP00000015686
fgenesh2_pg.scaffold_384000004	ENSCAFP00000027231
fgenesh2_pg.scaffold_384000039	ENSCAFP00000009523
fgenesh2_pg.scaffold_384000041	ENSCAFP00000000803
fgenesh2_pg.scaffold_384000041	ENSCAFP00000016319
fgenesh2_pg.scaffold_385000004	ENSCAFP00000023645
fgenesh2_pg.scaffold_385000013	ENSCAFP00000029960
fgenesh2_pg.scaffold_385000017	ENSCAFP00000038707
fgenesh2_pg.scaffold_385000018	ENSCAFP00000038465
fgenesh2_pg.scaffold_386000031	ENSCAFP00000002181
fgenesh2_pg.scaffold_386000031	ENSCAFP00000004160
fgenesh2_pg.scaffold_386000031	ENSCAFP00000010914
fgenesh2_pg.scaffold_386000031	ENSCAFP00000018907
fgenesh2_pg.scaffold_386000031	ENSCAFP00000016511
fgenesh2_pg.scaffold_386000033	ENSCAFP00000014713
fgenesh2_pg.scaffold_386000033	ENSCAFP00000002806
fgenesh2_pg.scaffold_387000005	ENSCAFP00000013240
fgenesh2_pg.scaffold_388000003	ENSCAFP00000010500
fgenesh2_pg.scaffold_388000016	ENSCAFP00000033087
fgenesh2_pg.scaffold_388000028	ENSCAFP00000021147
fgenesh2_pg.scaffold_388000032	ENSCAFP00000020647
fgenesh2_pg.scaffold_389000013	ENSCAFP00000027884
fgenesh2_pg.scaffold_389000024	ENSCAFP00000032770
fgenesh2_pg.scaffold_389000031	ENSCAFP00000025219
fgenesh2_pg.scaffold_391000010	ENSCAFP00000029711
fgenesh2_pg.scaffold_391000010	ENSCAFP00000003758
fgenesh2_pg.scaffold_391000016	ENSCAFP00000026372
fgenesh2_pg.scaffold_391000023	ENSCAFP00000022935
fgenesh2_pg.scaffold_391000033	ENSCAFP00000025217
fgenesh2_pg.scaffold_391000033	ENSCAFP00000025205
fgenesh2_pg.scaffold_391000033	ENSCAFP00000000955
fgenesh2_pg.scaffold_391000033	ENSCAFP00000034981
fgenesh2_pg.scaffold_394000023	ENSCAFP00000039193
fgenesh2_pg.scaffold_395000006	ENSCAFP00000004135
fgenesh2_pg.scaffold_395000025	ENSCAFP00000025227
fgenesh2_pg.scaffold_395000037	ENSCAFP00000009500
fgenesh2_pg.scaffold_395000039	ENSCAFP00000029769
fgenesh2_pg.scaffold_396000020	ENSCAFP00000043100
fgenesh2_pg.scaffold_396000027	ENSCAFP00000012904
fgenesh2_pg.scaffold_396000027	ENSCAFP00000001204
fgenesh2_pg.scaffold_397000018	ENSCAFP00000025609
fgenesh2_pg.scaffold_398000058	ENSCAFP00000037411
fgenesh2_pg.scaffold_398000059	ENSCAFP00000042221
fgenesh2_pg.scaffold_400000031	ENSCAFP00000020625
fgenesh2_pg.scaffold_402000006	ENSCAFP00000037493
fgenesh2_pg.scaffold_402000006	ENSCAFP00000024769
fgenesh2_pg.scaffold_402000021	ENSCAFP00000012515
fgenesh2_pg.scaffold_402000028	ENSCAFP00000018354
fgenesh2_pg.scaffold_403000003	ENSCAFP00000030996
fgenesh2_pg.scaffold_403000022	ENSCAFP00000024771
fgenesh2_pg.scaffold_403000023	ENSCAFP00000002238
fgenesh2_pg.scaffold_403000023	ENSCAFP00000028496
fgenesh2_pg.scaffold_403000023	ENSCAFP00000032835
fgenesh2_pg.scaffold_403000023	ENSCAFP00000028500
fgenesh2_pg.scaffold_403000025	ENSCAFP00000012439
fgenesh2_pg.scaffold_404000010	ENSCAFP00000016627
fgenesh2_pg.scaffold_404000035	ENSCAFP00000021938
fgenesh2_pg.scaffold_404000038	ENSCAFP00000040857
fgenesh2_pg.scaffold_404000048	ENSCAFP00000020751
fgenesh2_pg.scaffold_405000003	ENSCAFP00000034224
fgenesh2_pg.scaffold_405000019	ENSCAFP00000005903
fgenesh2_pg.scaffold_406000011	ENSCAFP00000008876
fgenesh2_pg.scaffold_406000011	ENSCAFP00000040060
fgenesh2_pg.scaffold_406000014	ENSCAFP00000026049
fgenesh2_pg.scaffold_406000026	ENSCAFP00000019013
fgenesh2_pg.scaffold_406000028	ENSCAFP00000011037
fgenesh2_pg.scaffold_407000028	ENSCAFP00000003309
fgenesh2_pg.scaffold_409000004	ENSCAFP00000009691
fgenesh2_pg.scaffold_409000017	ENSCAFP00000025832
fgenesh2_pg.scaffold_410000005	ENSCAFP00000019700
fgenesh2_pg.scaffold_410000008	ENSCAFP00000030522
fgenesh2_pg.scaffold_410000031	ENSCAFP00000002986
fgenesh2_pg.scaffold_410000031	ENSCAFP00000040482
fgenesh2_pg.scaffold_411000014	ENSCAFP00000032931
fgenesh2_pg.scaffold_411000015	ENSCAFP00000034903
fgenesh2_pg.scaffold_411000041	ENSCAFP00000028961
fgenesh2_pg.scaffold_411000041	ENSCAFP00000034469
fgenesh2_pg.scaffold_411000053	ENSCAFP00000007858
fgenesh2_pg.scaffold_411000054	ENSCAFP00000011872
fgenesh2_pg.scaffold_412000006	ENSCAFP00000040231
fgenesh2_pg.scaffold_412000007	ENSCAFP00000040668
fgenesh2_pg.scaffold_413000015	ENSCAFP00000014462
fgenesh2_pg.scaffold_413000023	ENSCAFP00000016167
fgenesh2_pg.scaffold_413000024	ENSCAFP00000002432
fgenesh2_pg.scaffold_414000003	ENSCAFP00000006173
fgenesh2_pg.scaffold_414000018	ENSCAFP00000016189
fgenesh2_pg.scaffold_414000020	ENSCAFP00000039033
fgenesh2_pg.scaffold_414000023	ENSCAFP00000035938
fgenesh2_pg.scaffold_415000003	ENSCAFP00000011922
fgenesh2_pg.scaffold_416000004	ENSCAFP00000028042
fgenesh2_pg.scaffold_416000009	ENSCAFP00000005672
fgenesh2_pg.scaffold_416000013	ENSCAFP00000031996
fgenesh2_pg.scaffold_416000027	ENSCAFP00000013754
fgenesh2_pg.scaffold_416000027	ENSCAFP00000036371
fgenesh2_pg.scaffold_417000003	ENSCAFP00000008197
fgenesh2_pg.scaffold_417000011	ENSCAFP00000019369
fgenesh2_pg.scaffold_417000012	ENSCAFP00000012688
fgenesh2_pg.scaffold_417000012	ENSCAFP00000038097
fgenesh2_pg.scaffold_417000012	ENSCAFP00000015329
fgenesh2_pg.scaffold_417000012	ENSCAFP00000022418
fgenesh2_pg.scaffold_417000012	ENSCAFP00000039822
fgenesh2_pg.scaffold_418000009	ENSCAFP00000013780
fgenesh2_pg.scaffold_418000024	ENSCAFP00000013055
fgenesh2_pg.scaffold_419000014	ENSCAFP00000006774
fgenesh2_pg.scaffold_419000027	ENSCAFP00000002754
fgenesh2_pg.scaffold_421000002	ENSCAFP00000013380
fgenesh2_pg.scaffold_421000008	ENSCAFP00000042206
fgenesh2_pg.scaffold_421000019	ENSCAFP00000021976
fgenesh2_pg.scaffold_421000023	ENSCAFP00000011751
fgenesh2_pg.scaffold_422000008	ENSCAFP00000018043
fgenesh2_pg.scaffold_422000031	ENSCAFP00000040748
fgenesh2_pg.scaffold_423000012	ENSCAFP00000037914
fgenesh2_pg.scaffold_423000012	ENSCAFP00000035560
fgenesh2_pg.scaffold_423000016	ENSCAFP00000033691
fgenesh2_pg.scaffold_423000017	ENSCAFP00000009784
fgenesh2_pg.scaffold_423000017	ENSCAFP00000023205
fgenesh2_pg.scaffold_423000018	ENSCAFP00000027105
fgenesh2_pg.scaffold_423000025	ENSCAFP00000006846
fgenesh2_pg.scaffold_423000030	ENSCAFP00000042096
fgenesh2_pg.scaffold_424000001	ENSCAFP00000033962
fgenesh2_pg.scaffold_425000008	ENSCAFP00000029327
fgenesh2_pg.scaffold_425000012	ENSCAFP00000025359
fgenesh2_pg.scaffold_426000018	ENSCAFP00000014590
fgenesh2_pg.scaffold_426000022	ENSCAFP00000007552
fgenesh2_pg.scaffold_426000048	ENSCAFP00000008387
fgenesh2_pg.scaffold_427000017	ENSCAFP00000021172
fgenesh2_pg.scaffold_427000017	ENSCAFP00000013479
fgenesh2_pg.scaffold_429000008	ENSCAFP00000033861
fgenesh2_pg.scaffold_429000014	ENSCAFP00000037652
fgenesh2_pg.scaffold_429000016	ENSCAFP00000005861
fgenesh2_pg.scaffold_430000006	ENSCAFP00000036889
fgenesh2_pg.scaffold_430000022	ENSCAFP00000040151
fgenesh2_pg.scaffold_430000023	ENSCAFP00000011779
fgenesh2_pg.scaffold_431000004	ENSCAFP00000042164
fgenesh2_pg.scaffold_432000007	ENSCAFP00000038773
fgenesh2_pg.scaffold_432000036	ENSCAFP00000029463
fgenesh2_pg.scaffold_432000040	ENSCAFP00000039299
fgenesh2_pg.scaffold_432000042	ENSCAFP00000040866
fgenesh2_pg.scaffold_433000019	ENSCAFP00000012569
fgenesh2_pg.scaffold_435000006	ENSCAFP00000027485
fgenesh2_pg.scaffold_435000009	ENSCAFP00000026369
fgenesh2_pg.scaffold_435000031	ENSCAFP00000003220
fgenesh2_pg.scaffold_436000014	ENSCAFP00000019848
fgenesh2_pg.scaffold_436000015	ENSCAFP00000003120
fgenesh2_pg.scaffold_437000002	ENSCAFP00000005982
fgenesh2_pg.scaffold_438000005	ENSCAFP00000017158
fgenesh2_pg.scaffold_438000005	ENSCAFP00000015145
fgenesh2_pg.scaffold_438000005	ENSCAFP00000017211
fgenesh2_pg.scaffold_438000005	ENSCAFP00000036452
fgenesh2_pg.scaffold_438000009	ENSCAFP00000025121
fgenesh2_pg.scaffold_438000009	ENSCAFP00000037475
fgenesh2_pg.scaffold_438000011	ENSCAFP00000002805
fgenesh2_pg.scaffold_438000033	ENSCAFP00000011266
fgenesh2_pg.scaffold_439000001	ENSCAFP00000000110
fgenesh2_pg.scaffold_439000005	ENSCAFP00000038318
fgenesh2_pg.scaffold_439000020	ENSCAFP00000042994
fgenesh2_pg.scaffold_439000020	ENSCAFP00000004163
fgenesh2_pg.scaffold_439000027	ENSCAFP00000023989
fgenesh2_pg.scaffold_440000010	ENSCAFP00000019633
fgenesh2_pg.scaffold_441000002	ENSCAFP00000006104
fgenesh2_pg.scaffold_442000006	ENSCAFP00000018159
fgenesh2_pg.scaffold_442000008	ENSCAFP00000010762
fgenesh2_pg.scaffold_442000010	ENSCAFP00000017618
fgenesh2_pg.scaffold_443000001	ENSCAFP00000023096
fgenesh2_pg.scaffold_443000004	ENSCAFP00000029306
fgenesh2_pg.scaffold_445000011	ENSCAFP00000006957
fgenesh2_pg.scaffold_446000010	ENSCAFP00000008843
fgenesh2_pg.scaffold_446000018	ENSCAFP00000025791
fgenesh2_pg.scaffold_446000019	ENSCAFP00000022469
fgenesh2_pg.scaffold_446000029	ENSCAFP00000027602
fgenesh2_pg.scaffold_446000033	ENSCAFP00000034035
fgenesh2_pg.scaffold_447000005	ENSCAFP00000024692
fgenesh2_pg.scaffold_447000013	ENSCAFP00000006196
fgenesh2_pg.scaffold_447000021	ENSCAFP00000043223
fgenesh2_pg.scaffold_449000021	ENSCAFP00000023982
fgenesh2_pg.scaffold_450000016	ENSCAFP00000008128
fgenesh2_pg.scaffold_450000016	ENSCAFP00000002539
fgenesh2_pg.scaffold_450000016	ENSCAFP00000019569
fgenesh2_pg.scaffold_450000016	ENSCAFP00000023282
fgenesh2_pg.scaffold_450000022	ENSCAFP00000011560
fgenesh2_pg.scaffold_450000023	ENSCAFP00000042175
fgenesh2_pg.scaffold_450000023	ENSCAFP00000021313
fgenesh2_pg.scaffold_451000018	ENSCAFP00000030326
fgenesh2_pg.scaffold_452000028	ENSCAFP00000024694
fgenesh2_pg.scaffold_452000028	ENSCAFP00000020988
fgenesh2_pg.scaffold_452000039	ENSCAFP00000000084
fgenesh2_pg.scaffold_454000007	ENSCAFP00000022983
fgenesh2_pg.scaffold_454000010	ENSCAFP00000003445
fgenesh2_pg.scaffold_455000014	ENSCAFP00000020725
fgenesh2_pg.scaffold_457000020	ENSCAFP00000002818
fgenesh2_pg.scaffold_458000006	ENSCAFP00000011557
fgenesh2_pg.scaffold_458000006	ENSCAFP00000006945
fgenesh2_pg.scaffold_458000013	ENSCAFP00000008343
fgenesh2_pg.scaffold_458000014	ENSCAFP00000018267
fgenesh2_pg.scaffold_458000015	ENSCAFP00000038078
fgenesh2_pg.scaffold_458000016	ENSCAFP00000016035
fgenesh2_pg.scaffold_458000024	ENSCAFP00000020166
fgenesh2_pg.scaffold_458000024	ENSCAFP00000040393
fgenesh2_pg.scaffold_459000002	ENSCAFP00000026563
fgenesh2_pg.scaffold_459000007	ENSCAFP00000010620
fgenesh2_pg.scaffold_459000027	ENSCAFP00000007927
fgenesh2_pg.scaffold_459000031	ENSCAFP00000034493
fgenesh2_pg.scaffold_459000042	ENSCAFP00000014231
fgenesh2_pg.scaffold_460000013	ENSCAFP00000016270
fgenesh2_pg.scaffold_461000004	ENSCAFP00000036822
fgenesh2_pg.scaffold_461000014	ENSCAFP00000023011
fgenesh2_pg.scaffold_463000016	ENSCAFP00000022198
fgenesh2_pg.scaffold_463000018	ENSCAFP00000042174
fgenesh2_pg.scaffold_463000029	ENSCAFP00000020417
fgenesh2_pg.scaffold_463000032	ENSCAFP00000015777
fgenesh2_pg.scaffold_463000045	ENSCAFP00000015715
fgenesh2_pg.scaffold_463000051	ENSCAFP00000011639
fgenesh2_pg.scaffold_463000052	ENSCAFP00000026206
fgenesh2_pg.scaffold_466000008	ENSCAFP00000013265
fgenesh2_pg.scaffold_466000032	ENSCAFP00000021134
fgenesh2_pg.scaffold_467000005	ENSCAFP00000037884
fgenesh2_pg.scaffold_467000017	ENSCAFP00000002339
fgenesh2_pg.scaffold_468000008	ENSCAFP00000027830
fgenesh2_pg.scaffold_468000016	ENSCAFP00000028041
fgenesh2_pg.scaffold_468000019	ENSCAFP00000027862
fgenesh2_pg.scaffold_470000027	ENSCAFP00000008225
fgenesh2_pg.scaffold_471000021	ENSCAFP00000030137
fgenesh2_pg.scaffold_471000030	ENSCAFP00000007058
fgenesh2_pg.scaffold_472000004	ENSCAFP00000014218
fgenesh2_pg.scaffold_473000025	ENSCAFP00000040676
fgenesh2_pg.scaffold_474000008	ENSCAFP00000008345
fgenesh2_pg.scaffold_475000016	ENSCAFP00000006915
fgenesh2_pg.scaffold_477000015	ENSCAFP00000028814
fgenesh2_pg.scaffold_477000022	ENSCAFP00000025072
fgenesh2_pg.scaffold_477000023	ENSCAFP00000011630
fgenesh2_pg.scaffold_477000029	ENSCAFP00000042585
fgenesh2_pg.scaffold_477000035	ENSCAFP00000010480
fgenesh2_pg.scaffold_478000027	ENSCAFP00000027539
fgenesh2_pg.scaffold_479000003	ENSCAFP00000024316
fgenesh2_pg.scaffold_479000027	ENSCAFP00000010350
fgenesh2_pg.scaffold_480000011	ENSCAFP00000028584
fgenesh2_pg.scaffold_480000020	ENSCAFP00000004551
fgenesh2_pg.scaffold_480000026	ENSCAFP00000011614
fgenesh2_pg.scaffold_481000007	ENSCAFP00000018307
fgenesh2_pg.scaffold_481000007	ENSCAFP00000039903
fgenesh2_pg.scaffold_483000021	ENSCAFP00000032880
fgenesh2_pg.scaffold_484000006	ENSCAFP00000039217
fgenesh2_pg.scaffold_484000012	ENSCAFP00000015018
fgenesh2_pg.scaffold_484000015	ENSCAFP00000024306
fgenesh2_pg.scaffold_484000017	ENSCAFP00000007651
fgenesh2_pg.scaffold_484000027	ENSCAFP00000016425
fgenesh2_pg.scaffold_484000031	ENSCAFP00000042703
fgenesh2_pg.scaffold_484000033	ENSCAFP00000011202
fgenesh2_pg.scaffold_484000033	ENSCAFP00000013212
fgenesh2_pg.scaffold_485000011	ENSCAFP00000036196
fgenesh2_pg.scaffold_486000005	ENSCAFP00000002017
fgenesh2_pg.scaffold_486000033	ENSCAFP00000011451
fgenesh2_pg.scaffold_488000010	ENSCAFP00000026393
fgenesh2_pg.scaffold_489000005	ENSCAFP00000009824
fgenesh2_pg.scaffold_489000023	ENSCAFP00000031395
fgenesh2_pg.scaffold_489000023	ENSCAFP00000012269
fgenesh2_pg.scaffold_491000016	ENSCAFP00000023331
fgenesh2_pg.scaffold_492000020	ENSCAFP00000028568
fgenesh2_pg.scaffold_493000035	ENSCAFP00000024868
fgenesh2_pg.scaffold_494000011	ENSCAFP00000013331
fgenesh2_pg.scaffold_496000015	ENSCAFP00000004924
fgenesh2_pg.scaffold_496000027	ENSCAFP00000004715
fgenesh2_pg.scaffold_497000007	ENSCAFP00000031245
fgenesh2_pg.scaffold_498000008	ENSCAFP00000020140
fgenesh2_pg.scaffold_498000021	ENSCAFP00000037872
fgenesh2_pg.scaffold_499000014	ENSCAFP00000017783
fgenesh2_pg.scaffold_499000014	ENSCAFP00000018061
fgenesh2_pg.scaffold_499000029	ENSCAFP00000033502
fgenesh2_pg.scaffold_503000005	ENSCAFP00000030453
fgenesh2_pg.scaffold_503000011	ENSCAFP00000013757
fgenesh2_pg.scaffold_504000008	ENSCAFP00000030461
fgenesh2_pg.scaffold_504000024	ENSCAFP00000029512
fgenesh2_pg.scaffold_505000007	ENSCAFP00000039692
fgenesh2_pg.scaffold_505000009	ENSCAFP00000018592
fgenesh2_pg.scaffold_505000017	ENSCAFP00000011663
fgenesh2_pg.scaffold_505000017	ENSCAFP00000028854
fgenesh2_pg.scaffold_505000023	ENSCAFP00000031893
fgenesh2_pg.scaffold_505000025	ENSCAFP00000037634
fgenesh2_pg.scaffold_508000037	ENSCAFP00000004675
fgenesh2_pg.scaffold_508000037	ENSCAFP00000010561
fgenesh2_pg.scaffold_509000004	ENSCAFP00000017207
fgenesh2_pg.scaffold_509000004	ENSCAFP00000004599
fgenesh2_pg.scaffold_509000004	ENSCAFP00000007753
fgenesh2_pg.scaffold_509000013	ENSCAFP00000004742
fgenesh2_pg.scaffold_510000007	ENSCAFP00000038056
fgenesh2_pg.scaffold_511000009	ENSCAFP00000000140
fgenesh2_pg.scaffold_512000023	ENSCAFP00000004546
fgenesh2_pg.scaffold_512000024	ENSCAFP00000033543
fgenesh2_pg.scaffold_512000037	ENSCAFP00000015215
fgenesh2_pg.scaffold_513000011	ENSCAFP00000036407
fgenesh2_pg.scaffold_513000011	ENSCAFP00000034672
fgenesh2_pg.scaffold_513000011	ENSCAFP00000041703
fgenesh2_pg.scaffold_515000015	ENSCAFP00000015751
fgenesh2_pg.scaffold_515000017	ENSCAFP00000016776
fgenesh2_pg.scaffold_515000017	ENSCAFP00000021963
fgenesh2_pg.scaffold_515000023	ENSCAFP00000029844
fgenesh2_pg.scaffold_516000002	ENSCAFP00000035195
fgenesh2_pg.scaffold_517000017	ENSCAFP00000013899
fgenesh2_pg.scaffold_517000019	ENSCAFP00000004710
fgenesh2_pg.scaffold_518000005	ENSCAFP00000011433
fgenesh2_pg.scaffold_518000005	ENSCAFP00000017575
fgenesh2_pg.scaffold_518000008	ENSCAFP00000025018
fgenesh2_pg.scaffold_521000013	ENSCAFP00000035327
fgenesh2_pg.scaffold_523000003	ENSCAFP00000003623
fgenesh2_pg.scaffold_523000011	ENSCAFP00000025580
fgenesh2_pg.scaffold_525000001	ENSCAFP00000025970
fgenesh2_pg.scaffold_525000003	ENSCAFP00000032597
fgenesh2_pg.scaffold_525000005	ENSCAFP00000016346
fgenesh2_pg.scaffold_525000006	ENSCAFP00000009105
fgenesh2_pg.scaffold_525000008	ENSCAFP00000019648
fgenesh2_pg.scaffold_525000010	ENSCAFP00000036753
fgenesh2_pg.scaffold_526000026	ENSCAFP00000038350
fgenesh2_pg.scaffold_527000023	ENSCAFP00000004884
fgenesh2_pg.scaffold_528000014	ENSCAFP00000016559
fgenesh2_pg.scaffold_529000002	ENSCAFP00000006098
fgenesh2_pg.scaffold_530000010	ENSCAFP00000005860
fgenesh2_pg.scaffold_530000026	ENSCAFP00000010139
fgenesh2_pg.scaffold_531000012	ENSCAFP00000004207
fgenesh2_pg.scaffold_532000013	ENSCAFP00000040675
fgenesh2_pg.scaffold_532000022	ENSCAFP00000034076
fgenesh2_pg.scaffold_532000027	ENSCAFP00000008759
fgenesh2_pg.scaffold_534000029	ENSCAFP00000029009
fgenesh2_pg.scaffold_535000008	ENSCAFP00000037541
fgenesh2_pg.scaffold_535000031	ENSCAFP00000037526
fgenesh2_pg.scaffold_538000002	ENSCAFP00000030046
fgenesh2_pg.scaffold_538000007	ENSCAFP00000038411
fgenesh2_pg.scaffold_538000019	ENSCAFP00000009240
fgenesh2_pg.scaffold_538000020	ENSCAFP00000012237
fgenesh2_pg.scaffold_539000019	ENSCAFP00000003783
fgenesh2_pg.scaffold_541000006	ENSCAFP00000014765
fgenesh2_pg.scaffold_542000011	ENSCAFP00000003238
fgenesh2_pg.scaffold_544000022	ENSCAFP00000006470
fgenesh2_pg.scaffold_546000001	ENSCAFP00000042852
fgenesh2_pg.scaffold_546000014	ENSCAFP00000006410
fgenesh2_pg.scaffold_546000022	ENSCAFP00000034237
fgenesh2_pg.scaffold_546000024	ENSCAFP00000031761
fgenesh2_pg.scaffold_550000002	ENSCAFP00000020906
fgenesh2_pg.scaffold_550000004	ENSCAFP00000016948
fgenesh2_pg.scaffold_550000008	ENSCAFP00000025114
fgenesh2_pg.scaffold_550000018	ENSCAFP00000012826
fgenesh2_pg.scaffold_550000018	ENSCAFP00000024344
fgenesh2_pg.scaffold_550000018	ENSCAFP00000015693
fgenesh2_pg.scaffold_550000018	ENSCAFP00000003484
fgenesh2_pg.scaffold_551000019	ENSCAFP00000036644
fgenesh2_pg.scaffold_553000045	ENSCAFP00000017953
fgenesh2_pg.scaffold_554000005	ENSCAFP00000005053
fgenesh2_pg.scaffold_555000013	ENSCAFP00000011627
fgenesh2_pg.scaffold_557000027	ENSCAFP00000031967
fgenesh2_pg.scaffold_558000017	ENSCAFP00000029242
fgenesh2_pg.scaffold_559000012	ENSCAFP00000021857
fgenesh2_pg.scaffold_560000004	ENSCAFP00000038215
fgenesh2_pg.scaffold_560000005	ENSCAFP00000002800
fgenesh2_pg.scaffold_560000010	ENSCAFP00000015002
fgenesh2_pg.scaffold_560000014	ENSCAFP00000013576
fgenesh2_pg.scaffold_561000002	ENSCAFP00000022515
fgenesh2_pg.scaffold_561000009	ENSCAFP00000024512
fgenesh2_pg.scaffold_561000010	ENSCAFP00000033257
fgenesh2_pg.scaffold_562000005	ENSCAFP00000022598
fgenesh2_pg.scaffold_562000008	ENSCAFP00000005001
fgenesh2_pg.scaffold_562000008	ENSCAFP00000004574
fgenesh2_pg.scaffold_562000014	ENSCAFP00000037941
fgenesh2_pg.scaffold_562000024	ENSCAFP00000018330
fgenesh2_pg.scaffold_563000015	ENSCAFP00000026851
fgenesh2_pg.scaffold_563000017	ENSCAFP00000026837
fgenesh2_pg.scaffold_565000009	ENSCAFP00000005551
fgenesh2_pg.scaffold_565000027	ENSCAFP00000010744
fgenesh2_pg.scaffold_566000002	ENSCAFP00000010962
fgenesh2_pg.scaffold_567000003	ENSCAFP00000037690
fgenesh2_pg.scaffold_568000011	ENSCAFP00000013918
fgenesh2_pg.scaffold_569000009	ENSCAFP00000017490
fgenesh2_pg.scaffold_569000009	ENSCAFP00000021545
fgenesh2_pg.scaffold_569000013	ENSCAFP00000019329
fgenesh2_pg.scaffold_569000028	ENSCAFP00000021086
fgenesh2_pg.scaffold_570000018	ENSCAFP00000002652
fgenesh2_pg.scaffold_571000003	ENSCAFP00000032174
fgenesh2_pg.scaffold_572000011	ENSCAFP00000009964
fgenesh2_pg.scaffold_573000008	ENSCAFP00000032806
fgenesh2_pg.scaffold_574000008	ENSCAFP00000012129
fgenesh2_pg.scaffold_574000017	ENSCAFP00000024731
fgenesh2_pg.scaffold_574000019	ENSCAFP00000011429
fgenesh2_pg.scaffold_575000007	ENSCAFP00000010955
fgenesh2_pg.scaffold_575000009	ENSCAFP00000003688
fgenesh2_pg.scaffold_575000009	ENSCAFP00000001864
fgenesh2_pg.scaffold_575000021	ENSCAFP00000023089
fgenesh2_pg.scaffold_576000025	ENSCAFP00000005284
fgenesh2_pg.scaffold_577000002	ENSCAFP00000041503
fgenesh2_pg.scaffold_577000002	ENSCAFP00000032433
fgenesh2_pg.scaffold_577000023	ENSCAFP00000033877
fgenesh2_pg.scaffold_578000013	ENSCAFP00000007977
fgenesh2_pg.scaffold_579000007	ENSCAFP00000035833
fgenesh2_pg.scaffold_579000014	ENSCAFP00000018883
fgenesh2_pg.scaffold_579000023	ENSCAFP00000006185
fgenesh2_pg.scaffold_579000023	ENSCAFP00000015781
fgenesh2_pg.scaffold_579000025	ENSCAFP00000025880
fgenesh2_pg.scaffold_579000026	ENSCAFP00000011697
fgenesh2_pg.scaffold_579000028	ENSCAFP00000016325
fgenesh2_pg.scaffold_580000008	ENSCAFP00000025622
fgenesh2_pg.scaffold_580000013	ENSCAFP00000027016
fgenesh2_pg.scaffold_580000013	ENSCAFP00000036129
fgenesh2_pg.scaffold_582000010	ENSCAFP00000012313
fgenesh2_pg.scaffold_583000017	ENSCAFP00000021389
fgenesh2_pg.scaffold_583000018	ENSCAFP00000040878
fgenesh2_pg.scaffold_584000015	ENSCAFP00000000441
fgenesh2_pg.scaffold_584000015	ENSCAFP00000016334
fgenesh2_pg.scaffold_586000027	ENSCAFP00000008097
fgenesh2_pg.scaffold_588000015	ENSCAFP00000039302
fgenesh2_pg.scaffold_588000016	ENSCAFP00000017729
fgenesh2_pg.scaffold_589000005	ENSCAFP00000035652
fgenesh2_pg.scaffold_589000008	ENSCAFP00000002629
fgenesh2_pg.scaffold_591000004	ENSCAFP00000014548
fgenesh2_pg.scaffold_593000012	ENSCAFP00000027158
fgenesh2_pg.scaffold_593000016	ENSCAFP00000042573
fgenesh2_pg.scaffold_594000013	ENSCAFP00000037402
fgenesh2_pg.scaffold_594000018	ENSCAFP00000009235
fgenesh2_pg.scaffold_595000012	ENSCAFP00000014595
fgenesh2_pg.scaffold_595000017	ENSCAFP00000041253
fgenesh2_pg.scaffold_599000001	ENSCAFP00000003077
fgenesh2_pg.scaffold_599000007	ENSCAFP00000036500
fgenesh2_pg.scaffold_600000005	ENSCAFP00000041185
fgenesh2_pg.scaffold_601000006	ENSCAFP00000034798
fgenesh2_pg.scaffold_601000010	ENSCAFP00000008868
fgenesh2_pg.scaffold_602000011	ENSCAFP00000023540
fgenesh2_pg.scaffold_602000013	ENSCAFP00000039135
fgenesh2_pg.scaffold_603000018	ENSCAFP00000036212
fgenesh2_pg.scaffold_603000022	ENSCAFP00000011418
fgenesh2_pg.scaffold_604000005	ENSCAFP00000013095
fgenesh2_pg.scaffold_604000007	ENSCAFP00000010022
fgenesh2_pg.scaffold_606000006	ENSCAFP00000032615
fgenesh2_pg.scaffold_606000019	ENSCAFP00000006163
fgenesh2_pg.scaffold_608000016	ENSCAFP00000006276
fgenesh2_pg.scaffold_609000001	ENSCAFP00000027986
fgenesh2_pg.scaffold_610000004	ENSCAFP00000036780
fgenesh2_pg.scaffold_610000011	ENSCAFP00000025819
fgenesh2_pg.scaffold_610000014	ENSCAFP00000004978
fgenesh2_pg.scaffold_610000014	ENSCAFP00000027029
fgenesh2_pg.scaffold_611000001	ENSCAFP00000029733
fgenesh2_pg.scaffold_611000002	ENSCAFP00000009346
fgenesh2_pg.scaffold_611000017	ENSCAFP00000017686
fgenesh2_pg.scaffold_612000025	ENSCAFP00000036651
fgenesh2_pg.scaffold_612000026	ENSCAFP00000037619
fgenesh2_pg.scaffold_614000007	ENSCAFP00000040128
fgenesh2_pg.scaffold_614000011	ENSCAFP00000040783
fgenesh2_pg.scaffold_614000012	ENSCAFP00000038573
fgenesh2_pg.scaffold_614000013	ENSCAFP00000017695
fgenesh2_pg.scaffold_614000013	ENSCAFP00000020626
fgenesh2_pg.scaffold_616000012	ENSCAFP00000012868
fgenesh2_pg.scaffold_617000003	ENSCAFP00000011675
fgenesh2_pg.scaffold_617000003	ENSCAFP00000029239
fgenesh2_pg.scaffold_618000006	ENSCAFP00000032081
fgenesh2_pg.scaffold_618000015	ENSCAFP00000021232
fgenesh2_pg.scaffold_622000005	ENSCAFP00000023269
fgenesh2_pg.scaffold_624000011	ENSCAFP00000004181
fgenesh2_pg.scaffold_626000005	ENSCAFP00000037385
fgenesh2_pg.scaffold_627000015	ENSCAFP00000002242
fgenesh2_pg.scaffold_627000020	ENSCAFP00000003115
fgenesh2_pg.scaffold_628000010	ENSCAFP00000006607
fgenesh2_pg.scaffold_628000010	ENSCAFP00000021064
fgenesh2_pg.scaffold_629000003	ENSCAFP00000001869
fgenesh2_pg.scaffold_629000004	ENSCAFP00000020510
fgenesh2_pg.scaffold_630000005	ENSCAFP00000029052
fgenesh2_pg.scaffold_630000009	ENSCAFP00000019228
fgenesh2_pg.scaffold_631000010	ENSCAFP00000029907
fgenesh2_pg.scaffold_632000004	ENSCAFP00000031335
fgenesh2_pg.scaffold_632000011	ENSCAFP00000017774
fgenesh2_pg.scaffold_632000012	ENSCAFP00000040961
fgenesh2_pg.scaffold_632000019	ENSCAFP00000013721
fgenesh2_pg.scaffold_634000013	ENSCAFP00000008295
fgenesh2_pg.scaffold_635000005	ENSCAFP00000020107
fgenesh2_pg.scaffold_637000003	ENSCAFP00000007017
fgenesh2_pg.scaffold_637000005	ENSCAFP00000025281
fgenesh2_pg.scaffold_639000015	ENSCAFP00000010273
fgenesh2_pg.scaffold_641000002	ENSCAFP00000023450
fgenesh2_pg.scaffold_641000006	ENSCAFP00000042952
fgenesh2_pg.scaffold_641000022	ENSCAFP00000042474
fgenesh2_pg.scaffold_642000009	ENSCAFP00000006052
fgenesh2_pg.scaffold_642000010	ENSCAFP00000022566
fgenesh2_pg.scaffold_643000007	ENSCAFP00000020680
fgenesh2_pg.scaffold_643000012	ENSCAFP00000013312
fgenesh2_pg.scaffold_646000003	ENSCAFP00000021577
fgenesh2_pg.scaffold_646000003	ENSCAFP00000001233
fgenesh2_pg.scaffold_647000007	ENSCAFP00000024300
fgenesh2_pg.scaffold_649000006	ENSCAFP00000042742
fgenesh2_pg.scaffold_652000015	ENSCAFP00000011107
fgenesh2_pg.scaffold_652000015	ENSCAFP00000028323
fgenesh2_pg.scaffold_652000015	ENSCAFP00000011120
fgenesh2_pg.scaffold_652000021	ENSCAFP00000018940
fgenesh2_pg.scaffold_652000021	ENSCAFP00000009988
fgenesh2_pg.scaffold_652000021	ENSCAFP00000040505
fgenesh2_pg.scaffold_652000021	ENSCAFP00000024687
fgenesh2_pg.scaffold_652000021	ENSCAFP00000000446
fgenesh2_pg.scaffold_655000003	ENSCAFP00000012487
fgenesh2_pg.scaffold_655000007	ENSCAFP00000025941
fgenesh2_pg.scaffold_656000011	ENSCAFP00000036343
fgenesh2_pg.scaffold_657000004	ENSCAFP00000018872
fgenesh2_pg.scaffold_657000007	ENSCAFP00000037513
fgenesh2_pg.scaffold_657000008	ENSCAFP00000030750
fgenesh2_pg.scaffold_658000006	ENSCAFP00000025991
fgenesh2_pg.scaffold_658000014	ENSCAFP00000000395
fgenesh2_pg.scaffold_659000007	ENSCAFP00000041983
fgenesh2_pg.scaffold_659000007	ENSCAFP00000025347
fgenesh2_pg.scaffold_659000010	ENSCAFP00000024697
fgenesh2_pg.scaffold_660000001	ENSCAFP00000000270
fgenesh2_pg.scaffold_660000001	ENSCAFP00000036046
fgenesh2_pg.scaffold_660000007	ENSCAFP00000021342
fgenesh2_pg.scaffold_662000001	ENSCAFP00000000263
fgenesh2_pg.scaffold_670000003	ENSCAFP00000009640
fgenesh2_pg.scaffold_670000003	ENSCAFP00000014377
fgenesh2_pg.scaffold_671000010	ENSCAFP00000022572
fgenesh2_pg.scaffold_672000008	ENSCAFP00000027071
fgenesh2_pg.scaffold_674000002	ENSCAFP00000020348
fgenesh2_pg.scaffold_675000012	ENSCAFP00000015855
fgenesh2_pg.scaffold_675000019	ENSCAFP00000028511
fgenesh2_pg.scaffold_675000019	ENSCAFP00000021878
fgenesh2_pg.scaffold_676000004	ENSCAFP00000016930
fgenesh2_pg.scaffold_676000014	ENSCAFP00000031389
fgenesh2_pg.scaffold_677000013	ENSCAFP00000026934
fgenesh2_pg.scaffold_678000002	ENSCAFP00000015662
fgenesh2_pg.scaffold_678000012	ENSCAFP00000002881
fgenesh2_pg.scaffold_680000011	ENSCAFP00000031697
fgenesh2_pg.scaffold_681000003	ENSCAFP00000000383
fgenesh2_pg.scaffold_681000010	ENSCAFP00000030435
fgenesh2_pg.scaffold_681000011	ENSCAFP00000014136
fgenesh2_pg.scaffold_681000013	ENSCAFP00000015758
fgenesh2_pg.scaffold_683000010	ENSCAFP00000015301
fgenesh2_pg.scaffold_684000002	ENSCAFP00000029281
fgenesh2_pg.scaffold_684000006	ENSCAFP00000029252
fgenesh2_pg.scaffold_689000001	ENSCAFP00000034513
fgenesh2_pg.scaffold_690000004	ENSCAFP00000014526
fgenesh2_pg.scaffold_694000001	ENSCAFP00000029193
fgenesh2_pg.scaffold_695000022	ENSCAFP00000025335
fgenesh2_pg.scaffold_695000022	ENSCAFP00000040238
fgenesh2_pg.scaffold_696000002	ENSCAFP00000022304
fgenesh2_pg.scaffold_698000010	ENSCAFP00000009557
fgenesh2_pg.scaffold_698000011	ENSCAFP00000011952
fgenesh2_pg.scaffold_704000006	ENSCAFP00000001037
fgenesh2_pg.scaffold_705000001	ENSCAFP00000027031
fgenesh2_pg.scaffold_706000002	ENSCAFP00000029992
fgenesh2_pg.scaffold_707000006	ENSCAFP00000031654
fgenesh2_pg.scaffold_708000004	ENSCAFP00000039377
fgenesh2_pg.scaffold_709000007	ENSCAFP00000001232
fgenesh2_pg.scaffold_711000009	ENSCAFP00000002723
fgenesh2_pg.scaffold_711000017	ENSCAFP00000010750
fgenesh2_pg.scaffold_712000003	ENSCAFP00000008052
fgenesh2_pg.scaffold_712000013	ENSCAFP00000012363
fgenesh2_pg.scaffold_712000013	ENSCAFP00000041911
fgenesh2_pg.scaffold_712000013	ENSCAFP00000025015
fgenesh2_pg.scaffold_712000013	ENSCAFP00000021479
fgenesh2_pg.scaffold_713000012	ENSCAFP00000028732
fgenesh2_pg.scaffold_715000005	ENSCAFP00000017351
fgenesh2_pg.scaffold_715000015	ENSCAFP00000041611
fgenesh2_pg.scaffold_716000005	ENSCAFP00000020627
fgenesh2_pg.scaffold_718000006	ENSCAFP00000019180
fgenesh2_pg.scaffold_721000008	ENSCAFP00000014261
fgenesh2_pg.scaffold_723000005	ENSCAFP00000037582
fgenesh2_pg.scaffold_726000009	ENSCAFP00000042626
fgenesh2_pg.scaffold_727000001	ENSCAFP00000024798
fgenesh2_pg.scaffold_729000005	ENSCAFP00000028822
fgenesh2_pg.scaffold_729000005	ENSCAFP00000028999
fgenesh2_pg.scaffold_731000007	ENSCAFP00000039412
fgenesh2_pg.scaffold_732000007	ENSCAFP00000040370
fgenesh2_pg.scaffold_732000008	ENSCAFP00000017016
fgenesh2_pg.scaffold_735000005	ENSCAFP00000037113
fgenesh2_pg.scaffold_735000010	ENSCAFP00000023005
fgenesh2_pg.scaffold_740000010	ENSCAFP00000019095
fgenesh2_pg.scaffold_741000002	ENSCAFP00000028368
fgenesh2_pg.scaffold_742000002	ENSCAFP00000020843
fgenesh2_pg.scaffold_742000006	ENSCAFP00000036222
fgenesh2_pg.scaffold_744000002	ENSCAFP00000004843
fgenesh2_pg.scaffold_745000003	ENSCAFP00000001041
fgenesh2_pg.scaffold_747000008	ENSCAFP00000035554
fgenesh2_pg.scaffold_751000002	ENSCAFP00000012308
fgenesh2_pg.scaffold_753000006	ENSCAFP00000000752
fgenesh2_pg.scaffold_755000009	ENSCAFP00000015065
fgenesh2_pg.scaffold_755000011	ENSCAFP00000007031
fgenesh2_pg.scaffold_758000001	ENSCAFP00000015708
fgenesh2_pg.scaffold_758000003	ENSCAFP00000010977
fgenesh2_pg.scaffold_758000010	ENSCAFP00000042604
fgenesh2_pg.scaffold_758000022	ENSCAFP00000021897
fgenesh2_pg.scaffold_759000003	ENSCAFP00000006803
fgenesh2_pg.scaffold_760000004	ENSCAFP00000021512
fgenesh2_pg.scaffold_760000006	ENSCAFP00000038822
fgenesh2_pg.scaffold_761000004	ENSCAFP00000038481
fgenesh2_pg.scaffold_764000006	ENSCAFP00000021379
fgenesh2_pg.scaffold_765000006	ENSCAFP00000026035
fgenesh2_pg.scaffold_767000002	ENSCAFP00000001457
fgenesh2_pg.scaffold_767000011	ENSCAFP00000001383
fgenesh2_pg.scaffold_768000006	ENSCAFP00000019430
fgenesh2_pg.scaffold_773000010	ENSCAFP00000014518
fgenesh2_pg.scaffold_775000009	ENSCAFP00000034176
fgenesh2_pg.scaffold_776000008	ENSCAFP00000027833
fgenesh2_pg.scaffold_776000011	ENSCAFP00000005538
fgenesh2_pg.scaffold_778000003	ENSCAFP00000002622
fgenesh2_pg.scaffold_780000009	ENSCAFP00000020197
fgenesh2_pg.scaffold_780000018	ENSCAFP00000035930
fgenesh2_pg.scaffold_781000006	ENSCAFP00000027357
fgenesh2_pg.scaffold_782000011	ENSCAFP00000030292
fgenesh2_pg.scaffold_782000011	ENSCAFP00000020706
fgenesh2_pg.scaffold_783000003	ENSCAFP00000010340
fgenesh2_pg.scaffold_784000007	ENSCAFP00000017614
fgenesh2_pg.scaffold_786000007	ENSCAFP00000004305
fgenesh2_pg.scaffold_786000008	ENSCAFP00000000870
fgenesh2_pg.scaffold_787000001	ENSCAFP00000040657
fgenesh2_pg.scaffold_787000002	ENSCAFP00000022104
fgenesh2_pg.scaffold_792000016	ENSCAFP00000036573
fgenesh2_pg.scaffold_792000016	ENSCAFP00000016353
fgenesh2_pg.scaffold_793000006	ENSCAFP00000005427
fgenesh2_pg.scaffold_795000007	ENSCAFP00000008384
fgenesh2_pg.scaffold_797000003	ENSCAFP00000041339
fgenesh2_pg.scaffold_800000003	ENSCAFP00000007311
fgenesh2_pg.scaffold_800000003	ENSCAFP00000002737
fgenesh2_pg.scaffold_800000018	ENSCAFP00000026520
fgenesh2_pg.scaffold_802000003	ENSCAFP00000039082
fgenesh2_pg.scaffold_802000004	ENSCAFP00000023751
fgenesh2_pg.scaffold_803000003	ENSCAFP00000035576
fgenesh2_pg.scaffold_803000004	ENSCAFP00000023160
fgenesh2_pg.scaffold_803000008	ENSCAFP00000036342
fgenesh2_pg.scaffold_805000007	ENSCAFP00000007993
fgenesh2_pg.scaffold_805000007	ENSCAFP00000028358
fgenesh2_pg.scaffold_808000001	ENSCAFP00000003106
fgenesh2_pg.scaffold_808000003	ENSCAFP00000041753
fgenesh2_pg.scaffold_810000001	ENSCAFP00000030318
fgenesh2_pg.scaffold_810000006	ENSCAFP00000030578
fgenesh2_pg.scaffold_810000008	ENSCAFP00000014140
fgenesh2_pg.scaffold_811000009	ENSCAFP00000001884
fgenesh2_pg.scaffold_812000005	ENSCAFP00000016817
fgenesh2_pg.scaffold_813000008	ENSCAFP00000015343
fgenesh2_pg.scaffold_814000014	ENSCAFP00000015299
fgenesh2_pg.scaffold_816000007	ENSCAFP00000028566
fgenesh2_pg.scaffold_816000008	ENSCAFP00000021155
fgenesh2_pg.scaffold_817000015	ENSCAFP00000027313
fgenesh2_pg.scaffold_818000004	ENSCAFP00000004257
fgenesh2_pg.scaffold_821000004	ENSCAFP00000023080
fgenesh2_pg.scaffold_824000003	ENSCAFP00000000694
fgenesh2_pg.scaffold_824000005	ENSCAFP00000028973
fgenesh2_pg.scaffold_824000007	ENSCAFP00000030992
fgenesh2_pg.scaffold_839000004	ENSCAFP00000024492
fgenesh2_pg.scaffold_848000003	ENSCAFP00000028429
fgenesh2_pg.scaffold_853000002	ENSCAFP00000032768
fgenesh2_pg.scaffold_853000003	ENSCAFP00000004890
fgenesh2_pg.scaffold_853000009	ENSCAFP00000016596
fgenesh2_pg.scaffold_854000005	ENSCAFP00000021685
fgenesh2_pg.scaffold_869000003	ENSCAFP00000026498
fgenesh2_pg.scaffold_872000006	ENSCAFP00000002786
fgenesh2_pg.scaffold_873000002	ENSCAFP00000009418
fgenesh2_pg.scaffold_873000003	ENSCAFP00000003919
fgenesh2_pg.scaffold_876000003	ENSCAFP00000025478
fgenesh2_pg.scaffold_877000002	ENSCAFP00000011210
fgenesh2_pg.scaffold_877000007	ENSCAFP00000027914
fgenesh2_pg.scaffold_880000001	ENSCAFP00000042413
fgenesh2_pg.scaffold_880000002	ENSCAFP00000020946
fgenesh2_pg.scaffold_881000006	ENSCAFP00000019341
fgenesh2_pg.scaffold_881000006	ENSCAFP00000041704
fgenesh2_pg.scaffold_882000007	ENSCAFP00000031019
fgenesh2_pg.scaffold_884000004	ENSCAFP00000013956
fgenesh2_pg.scaffold_887000004	ENSCAFP00000031240
fgenesh2_pg.scaffold_895000012	ENSCAFP00000016629
fgenesh2_pg.scaffold_895000014	ENSCAFP00000002593
fgenesh2_pg.scaffold_896000004	ENSCAFP00000017428
fgenesh2_pg.scaffold_897000004	ENSCAFP00000033551
fgenesh2_pg.scaffold_898000002	ENSCAFP00000007208
fgenesh2_pg.scaffold_903000005	ENSCAFP00000038799
fgenesh2_pg.scaffold_905000006	ENSCAFP00000021696
fgenesh2_pg.scaffold_922000002	ENSCAFP00000041442
fgenesh2_pg.scaffold_937000005	ENSCAFP00000019771
fgenesh2_pg.scaffold_938000004	ENSCAFP00000041593
fgenesh2_pg.scaffold_945000008	ENSCAFP00000005896
fgenesh2_pg.scaffold_958000002	ENSCAFP00000010634
fgenesh2_pg.scaffold_960000001	ENSCAFP00000029470
fgenesh2_pg.scaffold_976000002	ENSCAFP00000017566
fgenesh2_pg.scaffold_980000005	ENSCAFP00000020449
fgenesh2_pg.scaffold_980000006	ENSCAFP00000020438
fgenesh2_pg.scaffold_984000003	ENSCAFP00000006723
fgenesh2_pg.scaffold_984000004	ENSCAFP00000036677
fgenesh2_pg.scaffold_985000001	ENSCAFP00000018952
fgenesh2_pg.scaffold_987000003	ENSCAFP00000019349
fgenesh2_pg.scaffold_992000001	ENSCAFP00000011596
fgenesh2_pg.scaffold_994000002	ENSCAFP00000023021
fgenesh2_pg.scaffold_995000003	ENSCAFP00000039926
fgenesh2_pg.scaffold_996000001	ENSCAFP00000008350
fgenesh2_pg.scaffold_1000000002	ENSCAFP00000001819
fgenesh2_pg.scaffold_1006000005	ENSCAFP00000012862
fgenesh2_pg.scaffold_1013000002	ENSCAFP00000013671
fgenesh2_pg.scaffold_1015000001	ENSCAFP00000022585
fgenesh2_pg.scaffold_1018000002	ENSCAFP00000035021
fgenesh2_pg.scaffold_1018000006	ENSCAFP00000025718
fgenesh2_pg.scaffold_1022000007	ENSCAFP00000012704
fgenesh2_pg.scaffold_1023000002	ENSCAFP00000012327
fgenesh2_pg.scaffold_1028000002	ENSCAFP00000005636
fgenesh2_pg.scaffold_1036000002	ENSCAFP00000002657
fgenesh2_pg.scaffold_1084000001	ENSCAFP00000039802
fgenesh2_pg.scaffold_1098000001	ENSCAFP00000021731
fgenesh2_pg.scaffold_1102000001	ENSCAFP00000038874
fgenesh2_pg.scaffold_1106000001	ENSCAFP00000038506
fgenesh2_pg.scaffold_1110000002	ENSCAFP00000004577
fgenesh2_pg.scaffold_1124000001	ENSCAFP00000036870
fgenesh2_pg.scaffold_1131000002	ENSCAFP00000037065
fgenesh2_pg.scaffold_1139000001	ENSCAFP00000007375
fgenesh2_pg.scaffold_1156000002	ENSCAFP00000043099
fgenesh2_pg.scaffold_1176000001	ENSCAFP00000025824
fgenesh2_pg.scaffold_1176000001	ENSCAFP00000017935
fgenesh2_pg.scaffold_1190000003	ENSCAFP00000031714
fgenesh2_pg.scaffold_1204000003	ENSCAFP00000011183
fgenesh2_pg.scaffold_1248000001	ENSCAFP00000016597
fgenesh2_pg.scaffold_1253000001	ENSCAFP00000025262
fgenesh2_pg.scaffold_1279000001	ENSCAFP00000019550
fgenesh2_pg.scaffold_1280000001	ENSCAFP00000025070
fgenesh2_pg.scaffold_1304000001	ENSCAFP00000037876
fgenesh2_pg.scaffold_1304000001	ENSCAFP00000002445
fgenesh2_pg.scaffold_1308000003	ENSCAFP00000014094
fgenesh2_pg.scaffold_1312000001	ENSCAFP00000020691
fgenesh2_pg.scaffold_1314000001	ENSCAFP00000005569
fgenesh2_pg.scaffold_1317000001	ENSCAFP00000014051
fgenesh2_pg.scaffold_1319000001	ENSCAFP00000039698
fgenesh2_pg.scaffold_1326000002	ENSCAFP00000036609
fgenesh2_pg.scaffold_1329000001	ENSCAFP00000007958
fgenesh2_pg.scaffold_1331000001	ENSCAFP00000000690
fgenesh2_pg.scaffold_1354000002	ENSCAFP00000010990
fgenesh2_pg.scaffold_1358000001	ENSCAFP00000026164
fgenesh2_pg.scaffold_1374000001	ENSCAFP00000025150
fgenesh2_pg.scaffold_1381000003	ENSCAFP00000021401
fgenesh2_pg.scaffold_1386000001	ENSCAFP00000032288
fgenesh2_pg.scaffold_1391000001	ENSCAFP00000037726
fgenesh2_pg.scaffold_1403000001	ENSCAFP00000041930
fgenesh2_pg.scaffold_1426000002	ENSCAFP00000019615
fgenesh2_pg.scaffold_1433000001	ENSCAFP00000010913
fgenesh2_pg.scaffold_1449000001	ENSCAFP00000003306
fgenesh2_pg.scaffold_1462000001	ENSCAFP00000023342
fgenesh2_pg.scaffold_1488000001	ENSCAFP00000032152
fgenesh2_pg.scaffold_1594000001	ENSCAFP00000039771
fgenesh2_pg.scaffold_1610000001	ENSCAFP00000008901
fgenesh2_pg.scaffold_1636000001	ENSCAFP00000005704
fgenesh2_pg.scaffold_1636000001	ENSCAFP00000016550
fgenesh2_pg.scaffold_1680000001	ENSCAFP00000020123
fgenesh2_pg.scaffold_1683000001	ENSCAFP00000037213
fgenesh2_pg.scaffold_1690000001	ENSCAFP00000013436
fgenesh2_pg.scaffold_1734000001	ENSCAFP00000038312
fgenesh2_pg.scaffold_1837000002	ENSCAFP00000027933
fgenesh2_pg.scaffold_1884000001	ENSCAFP00000033603
fgenesh2_pg.scaffold_1898000001	ENSCAFP00000026012
fgenesh2_pg.scaffold_1911000001	ENSCAFP00000031119
fgenesh2_pg.scaffold_1916000001	ENSCAFP00000029098
fgenesh2_pg.scaffold_1977000001	ENSCAFP00000008608
fgenesh2_pg.scaffold_1997000001	ENSCAFP00000021470
fgenesh2_pg.scaffold_2004000001	ENSCAFP00000000884
fgenesh2_pg.scaffold_2229000001	ENSCAFP00000020596
fgenesh2_pg.scaffold_2229000001	ENSCAFP00000043103
fgenesh2_pg.scaffold_2238000001	ENSCAFP00000021524
fgenesh2_pg.scaffold_2270000001	ENSCAFP00000016009
fgenesh2_pg.scaffold_2324000001	ENSCAFP00000000589
fgenesh2_pg.scaffold_2530000001	ENSCAFP00000040365
fgenesh2_pg.scaffold_2792000001	ENSCAFP00000018187
fgenesh2_pg.scaffold_2800000001	ENSCAFP00000011982
fgenesh2_pg.scaffold_2905000001	ENSCAFP00000034620
fgenesh2_pg.scaffold_2962000001	ENSCAFP00000004232
estExt_fgenesh2_pm.C_10013	ENSCAFP00000003471
estExt_fgenesh2_pm.C_10013	ENSCAFP00000026288
estExt_fgenesh2_pm.C_10048	ENSCAFP00000016204
estExt_fgenesh2_pm.C_20002	ENSCAFP00000034757
estExt_fgenesh2_pm.C_20027	ENSCAFP00000011616
estExt_fgenesh2_pm.C_20038	ENSCAFP00000008814
estExt_fgenesh2_pm.C_30005	ENSCAFP00000020520
estExt_fgenesh2_pm.C_40040	ENSCAFP00000025245
estExt_fgenesh2_pm.C_40040	ENSCAFP00000013904
estExt_fgenesh2_pm.C_40040	ENSCAFP00000009236
estExt_fgenesh2_pm.C_50053	ENSCAFP00000027277
estExt_fgenesh2_pm.C_60011	ENSCAFP00000011145
estExt_fgenesh2_pm.C_60012	ENSCAFP00000040002
estExt_fgenesh2_pm.C_60020	ENSCAFP00000002253
estExt_fgenesh2_pm.C_80008	ENSCAFP00000023738
estExt_fgenesh2_pm.C_80046	ENSCAFP00000022423
estExt_fgenesh2_pm.C_80046	ENSCAFP00000027540
estExt_fgenesh2_pm.C_90006	ENSCAFP00000039925
estExt_fgenesh2_pm.C_90006	ENSCAFP00000038666
estExt_fgenesh2_pm.C_90008	ENSCAFP00000016895
estExt_fgenesh2_pm.C_90018	ENSCAFP00000018450
estExt_fgenesh2_pm.C_90024	ENSCAFP00000013428
estExt_fgenesh2_pm.C_100022	ENSCAFP00000042627
estExt_fgenesh2_pm.C_110028	ENSCAFP00000015809
estExt_fgenesh2_pm.C_120013	ENSCAFP00000009594
estExt_fgenesh2_pm.C_140002	ENSCAFP00000025099
estExt_fgenesh2_pm.C_140002	ENSCAFP00000023812
estExt_fgenesh2_pm.C_140019	ENSCAFP00000006403
estExt_fgenesh2_pm.C_150008	ENSCAFP00000010183
estExt_fgenesh2_pm.C_160003	ENSCAFP00000003236
estExt_fgenesh2_pm.C_160020	ENSCAFP00000026411
estExt_fgenesh2_pm.C_170015	ENSCAFP00000007517
estExt_fgenesh2_pm.C_180005	ENSCAFP00000004183
estExt_fgenesh2_pm.C_200002	ENSCAFP00000023684
estExt_fgenesh2_pm.C_200002	ENSCAFP00000016288
estExt_fgenesh2_pm.C_200006	ENSCAFP00000028063
estExt_fgenesh2_pm.C_200006	ENSCAFP00000001479
estExt_fgenesh2_pm.C_200012	ENSCAFP00000015520
estExt_fgenesh2_pm.C_200012	ENSCAFP00000018660
estExt_fgenesh2_pm.C_200017	ENSCAFP00000029780
estExt_fgenesh2_pm.C_200017	ENSCAFP00000029533
estExt_fgenesh2_pm.C_200017	ENSCAFP00000038274
estExt_fgenesh2_pm.C_200017	ENSCAFP00000031069
estExt_fgenesh2_pm.C_200017	ENSCAFP00000027526
estExt_fgenesh2_pm.C_200018	ENSCAFP00000029881
estExt_fgenesh2_pm.C_200020	ENSCAFP00000029957
estExt_fgenesh2_pm.C_200029	ENSCAFP00000016038
estExt_fgenesh2_pm.C_200029	ENSCAFP00000022051
estExt_fgenesh2_pm.C_200029	ENSCAFP00000022042
estExt_fgenesh2_pm.C_210007	ENSCAFP00000006212
estExt_fgenesh2_pm.C_210009	ENSCAFP00000015498
estExt_fgenesh2_pm.C_210020	ENSCAFP00000029454
estExt_fgenesh2_pm.C_210021	ENSCAFP00000015188
estExt_fgenesh2_pm.C_210026	ENSCAFP00000040440
estExt_fgenesh2_pm.C_220004	ENSCAFP00000005943
estExt_fgenesh2_pm.C_220008	ENSCAFP00000022774
estExt_fgenesh2_pm.C_220009	ENSCAFP00000016836
estExt_fgenesh2_pm.C_220016	ENSCAFP00000003753
estExt_fgenesh2_pm.C_230002	ENSCAFP00000023215
estExt_fgenesh2_pm.C_230007	ENSCAFP00000026301
estExt_fgenesh2_pm.C_230007	ENSCAFP00000039390
estExt_fgenesh2_pm.C_240022	ENSCAFP00000029832
estExt_fgenesh2_pm.C_240024	ENSCAFP00000028581
estExt_fgenesh2_pm.C_250003	ENSCAFP00000021990
estExt_fgenesh2_pm.C_270006	ENSCAFP00000007051
estExt_fgenesh2_pm.C_270007	ENSCAFP00000012137
estExt_fgenesh2_pm.C_270011	ENSCAFP00000006449
estExt_fgenesh2_pm.C_270021	ENSCAFP00000015071
estExt_fgenesh2_pm.C_290006	ENSCAFP00000015293
estExt_fgenesh2_pm.C_300001	ENSCAFP00000019204
estExt_fgenesh2_pm.C_310003	ENSCAFP00000036367
estExt_fgenesh2_pm.C_330006	ENSCAFP00000039989
estExt_fgenesh2_pm.C_330016	ENSCAFP00000013902
estExt_fgenesh2_pm.C_330016	ENSCAFP00000043119
estExt_fgenesh2_pm.C_340003	ENSCAFP00000000951
estExt_fgenesh2_pm.C_340003	ENSCAFP00000039604
estExt_fgenesh2_pm.C_350010	ENSCAFP00000008531
estExt_fgenesh2_pm.C_360006	ENSCAFP00000022169
estExt_fgenesh2_pm.C_370012	ENSCAFP00000034691
estExt_fgenesh2_pm.C_370020	ENSCAFP00000012969
estExt_fgenesh2_pm.C_370047	ENSCAFP00000030321
estExt_fgenesh2_pm.C_380013	ENSCAFP00000007255
estExt_fgenesh2_pm.C_400026	ENSCAFP00000031463
estExt_fgenesh2_pm.C_400026	ENSCAFP00000008760
estExt_fgenesh2_pm.C_400027	ENSCAFP00000006437
estExt_fgenesh2_pm.C_420009	ENSCAFP00000006101
estExt_fgenesh2_pm.C_420010	ENSCAFP00000017839
estExt_fgenesh2_pm.C_420010	ENSCAFP00000024360
estExt_fgenesh2_pm.C_420010	ENSCAFP00000007948
estExt_fgenesh2_pm.C_450023	ENSCAFP00000013384
estExt_fgenesh2_pm.C_460018	ENSCAFP00000004772
estExt_fgenesh2_pm.C_460024	ENSCAFP00000009900
estExt_fgenesh2_pm.C_470005	ENSCAFP00000015279
estExt_fgenesh2_pm.C_520005	ENSCAFP00000026150
estExt_fgenesh2_pm.C_540002	ENSCAFP00000019776
estExt_fgenesh2_pm.C_550013	ENSCAFP00000026836
estExt_fgenesh2_pm.C_570012	ENSCAFP00000027812
estExt_fgenesh2_pm.C_620017	ENSCAFP00000029995
estExt_fgenesh2_pm.C_620017	ENSCAFP00000030153
estExt_fgenesh2_pm.C_620017	ENSCAFP00000041037
estExt_fgenesh2_pm.C_630008	ENSCAFP00000023632
estExt_fgenesh2_pm.C_640003	ENSCAFP00000011185
estExt_fgenesh2_pm.C_660005	ENSCAFP00000024993
estExt_fgenesh2_pm.C_660005	ENSCAFP00000037722
estExt_fgenesh2_pm.C_660005	ENSCAFP00000025621
estExt_fgenesh2_pm.C_660019	ENSCAFP00000011871
estExt_fgenesh2_pm.C_670016	ENSCAFP00000007495
estExt_fgenesh2_pm.C_680004	ENSCAFP00000038196
estExt_fgenesh2_pm.C_690014	ENSCAFP00000024403
estExt_fgenesh2_pm.C_690014	ENSCAFP00000017146
estExt_fgenesh2_pm.C_700001	ENSCAFP00000030200
estExt_fgenesh2_pm.C_700001	ENSCAFP00000008175
estExt_fgenesh2_pm.C_700005	ENSCAFP00000041757
estExt_fgenesh2_pm.C_720002	ENSCAFP00000014238
estExt_fgenesh2_pm.C_740007	ENSCAFP00000011051
estExt_fgenesh2_pm.C_740025	ENSCAFP00000036182
estExt_fgenesh2_pm.C_750012	ENSCAFP00000008323
estExt_fgenesh2_pm.C_760026	ENSCAFP00000014018
estExt_fgenesh2_pm.C_770004	ENSCAFP00000016374
estExt_fgenesh2_pm.C_780006	ENSCAFP00000001005
estExt_fgenesh2_pm.C_780022	ENSCAFP00000010763
estExt_fgenesh2_pm.C_820001	ENSCAFP00000008652
estExt_fgenesh2_pm.C_820008	ENSCAFP00000001401
estExt_fgenesh2_pm.C_820008	ENSCAFP00000026103
estExt_fgenesh2_pm.C_840002	ENSCAFP00000020586
estExt_fgenesh2_pm.C_840004	ENSCAFP00000014569
estExt_fgenesh2_pm.C_840011	ENSCAFP00000037739
estExt_fgenesh2_pm.C_850002	ENSCAFP00000021782
estExt_fgenesh2_pm.C_850002	ENSCAFP00000019298
estExt_fgenesh2_pm.C_860004	ENSCAFP00000016889
estExt_fgenesh2_pm.C_860011	ENSCAFP00000022408
estExt_fgenesh2_pm.C_900001	ENSCAFP00000034403
estExt_fgenesh2_pm.C_900007	ENSCAFP00000016150
estExt_fgenesh2_pm.C_920010	ENSCAFP00000030439
estExt_fgenesh2_pm.C_920016	ENSCAFP00000004897
estExt_fgenesh2_pm.C_930002	ENSCAFP00000038649
estExt_fgenesh2_pm.C_950009	ENSCAFP00000037887
estExt_fgenesh2_pm.C_960008	ENSCAFP00000020769
estExt_fgenesh2_pm.C_960011	ENSCAFP00000023329
estExt_fgenesh2_pm.C_960011	ENSCAFP00000038071
estExt_fgenesh2_pm.C_960019	ENSCAFP00000041222
estExt_fgenesh2_pm.C_1000005	ENSCAFP00000007016
estExt_fgenesh2_pm.C_1010014	ENSCAFP00000024967
estExt_fgenesh2_pm.C_1040001	ENSCAFP00000009881
estExt_fgenesh2_pm.C_1050011	ENSCAFP00000029049
estExt_fgenesh2_pm.C_1050011	ENSCAFP00000037555
estExt_fgenesh2_pm.C_1070001	ENSCAFP00000004233
estExt_fgenesh2_pm.C_1080002	ENSCAFP00000036468
estExt_fgenesh2_pm.C_1100001	ENSCAFP00000015571
estExt_fgenesh2_pm.C_1120017	ENSCAFP00000027117
estExt_fgenesh2_pm.C_1120019	ENSCAFP00000015865
estExt_fgenesh2_pm.C_1140006	ENSCAFP00000014310
estExt_fgenesh2_pm.C_1150001	ENSCAFP00000026483
estExt_fgenesh2_pm.C_1150001	ENSCAFP00000042136
estExt_fgenesh2_pm.C_1160003	ENSCAFP00000005413
estExt_fgenesh2_pm.C_1170007	ENSCAFP00000000541
estExt_fgenesh2_pm.C_1200006	ENSCAFP00000018953
estExt_fgenesh2_pm.C_1200015	ENSCAFP00000037169
estExt_fgenesh2_pm.C_1200015	ENSCAFP00000006183
estExt_fgenesh2_pm.C_1200015	ENSCAFP00000016086
estExt_fgenesh2_pm.C_1200015	ENSCAFP00000015472
estExt_fgenesh2_pm.C_1210006	ENSCAFP00000003737
estExt_fgenesh2_pm.C_1210012	ENSCAFP00000004693
estExt_fgenesh2_pm.C_1230011	ENSCAFP00000015331
estExt_fgenesh2_pm.C_1230012	ENSCAFP00000015314
estExt_fgenesh2_pm.C_1230015	ENSCAFP00000025282
estExt_fgenesh2_pm.C_1240007	ENSCAFP00000026590
estExt_fgenesh2_pm.C_1240007	ENSCAFP00000019741
estExt_fgenesh2_pm.C_1240007	ENSCAFP00000019532
estExt_fgenesh2_pm.C_1240012	ENSCAFP00000012804
estExt_fgenesh2_pm.C_1240012	ENSCAFP00000007378
estExt_fgenesh2_pm.C_1260005	ENSCAFP00000023564
estExt_fgenesh2_pm.C_1290003	ENSCAFP00000017512
estExt_fgenesh2_pm.C_1290004	ENSCAFP00000026316
estExt_fgenesh2_pm.C_1290007	ENSCAFP00000027528
estExt_fgenesh2_pm.C_1300010	ENSCAFP00000025808
estExt_fgenesh2_pm.C_1310003	ENSCAFP00000024018
estExt_fgenesh2_pm.C_1310003	ENSCAFP00000030742
estExt_fgenesh2_pm.C_1310004	ENSCAFP00000022029
estExt_fgenesh2_pm.C_1310004	ENSCAFP00000008122
estExt_fgenesh2_pm.C_1310004	ENSCAFP00000036355
estExt_fgenesh2_pm.C_1310006	ENSCAFP00000019027
estExt_fgenesh2_pm.C_1320010	ENSCAFP00000013696
estExt_fgenesh2_pm.C_1320010	ENSCAFP00000035228
estExt_fgenesh2_pm.C_1350003	ENSCAFP00000032857
estExt_fgenesh2_pm.C_1350003	ENSCAFP00000027173
estExt_fgenesh2_pm.C_1350013	ENSCAFP00000009593
estExt_fgenesh2_pm.C_1370002	ENSCAFP00000019855
estExt_fgenesh2_pm.C_1370002	ENSCAFP00000041833
estExt_fgenesh2_pm.C_1370008	ENSCAFP00000005144
estExt_fgenesh2_pm.C_1380002	ENSCAFP00000037753
estExt_fgenesh2_pm.C_1380012	ENSCAFP00000037558
estExt_fgenesh2_pm.C_1410011	ENSCAFP00000004212
estExt_fgenesh2_pm.C_1420004	ENSCAFP00000024234
estExt_fgenesh2_pm.C_1420005	ENSCAFP00000014579
estExt_fgenesh2_pm.C_1440005	ENSCAFP00000020422
estExt_fgenesh2_pm.C_1450001	ENSCAFP00000026537
estExt_fgenesh2_pm.C_1450005	ENSCAFP00000000826
estExt_fgenesh2_pm.C_1450006	ENSCAFP00000025107
estExt_fgenesh2_pm.C_1460009	ENSCAFP00000029178
estExt_fgenesh2_pm.C_1460013	ENSCAFP00000014152
estExt_fgenesh2_pm.C_1480003	ENSCAFP00000024048
estExt_fgenesh2_pm.C_1530006	ENSCAFP00000032766
estExt_fgenesh2_pm.C_1550004	ENSCAFP00000004217
estExt_fgenesh2_pm.C_1570003	ENSCAFP00000014350
estExt_fgenesh2_pm.C_1580005	ENSCAFP00000015780
estExt_fgenesh2_pm.C_1580006	ENSCAFP00000032576
estExt_fgenesh2_pm.C_1590001	ENSCAFP00000007473
estExt_fgenesh2_pm.C_1590009	ENSCAFP00000024364
estExt_fgenesh2_pm.C_1590011	ENSCAFP00000009415
estExt_fgenesh2_pm.C_1620006	ENSCAFP00000023881
estExt_fgenesh2_pm.C_1650015	ENSCAFP00000014190
estExt_fgenesh2_pm.C_1650016	ENSCAFP00000016020
estExt_fgenesh2_pm.C_1650016	ENSCAFP00000016079
estExt_fgenesh2_pm.C_1660005	ENSCAFP00000007042
estExt_fgenesh2_pm.C_1660006	ENSCAFP00000015267
estExt_fgenesh2_pm.C_1660006	ENSCAFP00000038579
estExt_fgenesh2_pm.C_1660016	ENSCAFP00000038646
estExt_fgenesh2_pm.C_1660016	ENSCAFP00000039164
estExt_fgenesh2_pm.C_1660017	ENSCAFP00000006377
estExt_fgenesh2_pm.C_1670001	ENSCAFP00000010456
estExt_fgenesh2_pm.C_1670004	ENSCAFP00000008051
estExt_fgenesh2_pm.C_1670007	ENSCAFP00000003266
estExt_fgenesh2_pm.C_1690001	ENSCAFP00000007108
estExt_fgenesh2_pm.C_1700006	ENSCAFP00000001472
estExt_fgenesh2_pm.C_1720006	ENSCAFP00000028130
estExt_fgenesh2_pm.C_1760004	ENSCAFP00000004585
estExt_fgenesh2_pm.C_1760008	ENSCAFP00000002068
estExt_fgenesh2_pm.C_1760012	ENSCAFP00000002938
estExt_fgenesh2_pm.C_1770004	ENSCAFP00000022506
estExt_fgenesh2_pm.C_1790003	ENSCAFP00000004309
estExt_fgenesh2_pm.C_1830002	ENSCAFP00000007048
estExt_fgenesh2_pm.C_1830005	ENSCAFP00000042711
estExt_fgenesh2_pm.C_1880004	ENSCAFP00000001536
estExt_fgenesh2_pm.C_1880005	ENSCAFP00000007491
estExt_fgenesh2_pm.C_1880007	ENSCAFP00000016211
estExt_fgenesh2_pm.C_1890006	ENSCAFP00000021552
estExt_fgenesh2_pm.C_1910009	ENSCAFP00000026095
estExt_fgenesh2_pm.C_1910011	ENSCAFP00000019917
estExt_fgenesh2_pm.C_1920005	ENSCAFP00000030438
estExt_fgenesh2_pm.C_1930005	ENSCAFP00000020825
estExt_fgenesh2_pm.C_1930006	ENSCAFP00000012354
estExt_fgenesh2_pm.C_1950013	ENSCAFP00000016007
estExt_fgenesh2_pm.C_1950013	ENSCAFP00000038315
estExt_fgenesh2_pm.C_1950013	ENSCAFP00000042828
estExt_fgenesh2_pm.C_1950018	ENSCAFP00000000167
estExt_fgenesh2_pm.C_1950020	ENSCAFP00000027126
estExt_fgenesh2_pm.C_1960004	ENSCAFP00000041118
estExt_fgenesh2_pm.C_1960012	ENSCAFP00000037917
estExt_fgenesh2_pm.C_1960017	ENSCAFP00000020889
estExt_fgenesh2_pm.C_1980001	ENSCAFP00000034617
estExt_fgenesh2_pm.C_1980001	ENSCAFP00000012019
estExt_fgenesh2_pm.C_1980009	ENSCAFP00000005515
estExt_fgenesh2_pm.C_1980010	ENSCAFP00000006606
estExt_fgenesh2_pm.C_1980010	ENSCAFP00000000245
estExt_fgenesh2_pm.C_1980010	ENSCAFP00000030483
estExt_fgenesh2_pm.C_2010007	ENSCAFP00000021004
estExt_fgenesh2_pm.C_2020005	ENSCAFP00000026048
estExt_fgenesh2_pm.C_2030002	ENSCAFP00000028983
estExt_fgenesh2_pm.C_2030003	ENSCAFP00000012881
estExt_fgenesh2_pm.C_2030008	ENSCAFP00000022984
estExt_fgenesh2_pm.C_2030010	ENSCAFP00000040211
estExt_fgenesh2_pm.C_2030011	ENSCAFP00000031287
estExt_fgenesh2_pm.C_2050004	ENSCAFP00000010878
estExt_fgenesh2_pm.C_2050013	ENSCAFP00000003278
estExt_fgenesh2_pm.C_2050017	ENSCAFP00000023034
estExt_fgenesh2_pm.C_2070003	ENSCAFP00000040247
estExt_fgenesh2_pm.C_2120001	ENSCAFP00000025174
estExt_fgenesh2_pm.C_2120001	ENSCAFP00000023064
estExt_fgenesh2_pm.C_2120002	ENSCAFP00000027655
estExt_fgenesh2_pm.C_2120011	ENSCAFP00000003142
estExt_fgenesh2_pm.C_2160008	ENSCAFP00000003243
estExt_fgenesh2_pm.C_2160010	ENSCAFP00000013053
estExt_fgenesh2_pm.C_2170004	ENSCAFP00000012714
estExt_fgenesh2_pm.C_2170007	ENSCAFP00000002855
estExt_fgenesh2_pm.C_2170010	ENSCAFP00000009852
estExt_fgenesh2_pm.C_2170011	ENSCAFP00000020479
estExt_fgenesh2_pm.C_2190002	ENSCAFP00000023946
estExt_fgenesh2_pm.C_2190011	ENSCAFP00000018497
estExt_fgenesh2_pm.C_2200002	ENSCAFP00000027555
estExt_fgenesh2_pm.C_2200004	ENSCAFP00000026564
estExt_fgenesh2_pm.C_2230002	ENSCAFP00000008357
estExt_fgenesh2_pm.C_2240001	ENSCAFP00000016517
estExt_fgenesh2_pm.C_2250001	ENSCAFP00000013269
estExt_fgenesh2_pm.C_2280003	ENSCAFP00000041477
estExt_fgenesh2_pm.C_2280003	ENSCAFP00000038735
estExt_fgenesh2_pm.C_2280003	ENSCAFP00000023981
estExt_fgenesh2_pm.C_2280003	ENSCAFP00000038657
estExt_fgenesh2_pm.C_2280003	ENSCAFP00000012017
estExt_fgenesh2_pm.C_2300010	ENSCAFP00000000133
estExt_fgenesh2_pm.C_2300010	ENSCAFP00000026510
estExt_fgenesh2_pm.C_2310004	ENSCAFP00000032514
estExt_fgenesh2_pm.C_2310007	ENSCAFP00000026434
estExt_fgenesh2_pm.C_2310011	ENSCAFP00000023285
estExt_fgenesh2_pm.C_2310011	ENSCAFP00000038729
estExt_fgenesh2_pm.C_2320004	ENSCAFP00000018785
estExt_fgenesh2_pm.C_2320006	ENSCAFP00000000604
estExt_fgenesh2_pm.C_2330006	ENSCAFP00000027153
estExt_fgenesh2_pm.C_2330008	ENSCAFP00000023145
estExt_fgenesh2_pm.C_2330008	ENSCAFP00000002013
estExt_fgenesh2_pm.C_2350003	ENSCAFP00000028537
estExt_fgenesh2_pm.C_2360005	ENSCAFP00000024843
estExt_fgenesh2_pm.C_2380007	ENSCAFP00000019476
estExt_fgenesh2_pm.C_2380007	ENSCAFP00000019224
estExt_fgenesh2_pm.C_2380010	ENSCAFP00000005314
estExt_fgenesh2_pm.C_2380011	ENSCAFP00000040219
estExt_fgenesh2_pm.C_2400001	ENSCAFP00000025935
estExt_fgenesh2_pm.C_2400003	ENSCAFP00000033114
estExt_fgenesh2_pm.C_2420001	ENSCAFP00000022578
estExt_fgenesh2_pm.C_2440003	ENSCAFP00000003166
estExt_fgenesh2_pm.C_2460001	ENSCAFP00000008579
estExt_fgenesh2_pm.C_2460005	ENSCAFP00000023238
estExt_fgenesh2_pm.C_2520004	ENSCAFP00000025272
estExt_fgenesh2_pm.C_2520004	ENSCAFP00000032307
estExt_fgenesh2_pm.C_2520004	ENSCAFP00000033839
estExt_fgenesh2_pm.C_2570011	ENSCAFP00000025701
estExt_fgenesh2_pm.C_2590007	ENSCAFP00000017976
estExt_fgenesh2_pm.C_2620003	ENSCAFP00000037011
estExt_fgenesh2_pm.C_2620003	ENSCAFP00000036592
estExt_fgenesh2_pm.C_2640006	ENSCAFP00000011875
estExt_fgenesh2_pm.C_2670001	ENSCAFP00000005344
estExt_fgenesh2_pm.C_2700001	ENSCAFP00000014399
estExt_fgenesh2_pm.C_2700001	ENSCAFP00000015847
estExt_fgenesh2_pm.C_2700001	ENSCAFP00000005116
estExt_fgenesh2_pm.C_2720003	ENSCAFP00000033984
estExt_fgenesh2_pm.C_2730005	ENSCAFP00000027162
estExt_fgenesh2_pm.C_2730005	ENSCAFP00000000887
estExt_fgenesh2_pm.C_2730006	ENSCAFP00000001931
estExt_fgenesh2_pm.C_2730009	ENSCAFP00000017751
estExt_fgenesh2_pm.C_2730010	ENSCAFP00000027381
estExt_fgenesh2_pm.C_2730013	ENSCAFP00000011099
estExt_fgenesh2_pm.C_2750004	ENSCAFP00000030192
estExt_fgenesh2_pm.C_2750004	ENSCAFP00000012882
estExt_fgenesh2_pm.C_2780002	ENSCAFP00000011966
estExt_fgenesh2_pm.C_2790004	ENSCAFP00000034267
estExt_fgenesh2_pm.C_2790004	ENSCAFP00000021166
estExt_fgenesh2_pm.C_2810004	ENSCAFP00000013928
estExt_fgenesh2_pm.C_2820004	ENSCAFP00000005736
estExt_fgenesh2_pm.C_2830003	ENSCAFP00000021538
estExt_fgenesh2_pm.C_2850013	ENSCAFP00000017456
estExt_fgenesh2_pm.C_2860002	ENSCAFP00000000143
estExt_fgenesh2_pm.C_2860004	ENSCAFP00000031132
estExt_fgenesh2_pm.C_2860004	ENSCAFP00000012176
estExt_fgenesh2_pm.C_2860004	ENSCAFP00000000924
estExt_fgenesh2_pm.C_2910001	ENSCAFP00000026261
estExt_fgenesh2_pm.C_2910001	ENSCAFP00000003060
estExt_fgenesh2_pm.C_2970004	ENSCAFP00000012643
estExt_fgenesh2_pm.C_2980005	ENSCAFP00000009894
estExt_fgenesh2_pm.C_3040001	ENSCAFP00000029809
estExt_fgenesh2_pm.C_3070002	ENSCAFP00000005518
estExt_fgenesh2_pm.C_3130007	ENSCAFP00000010333
estExt_fgenesh2_pm.C_3170006	ENSCAFP00000027568
estExt_fgenesh2_pm.C_3200001	ENSCAFP00000011523
estExt_fgenesh2_pm.C_3220002	ENSCAFP00000024359
estExt_fgenesh2_pm.C_3230005	ENSCAFP00000018645
estExt_fgenesh2_pm.C_3250002	ENSCAFP00000013334
estExt_fgenesh2_pm.C_3250008	ENSCAFP00000003592
estExt_fgenesh2_pm.C_3300001	ENSCAFP00000009897
estExt_fgenesh2_pm.C_3340002	ENSCAFP00000016673
estExt_fgenesh2_pm.C_3410004	ENSCAFP00000011378
estExt_fgenesh2_pm.C_3460003	ENSCAFP00000020880
estExt_fgenesh2_pm.C_3470009	ENSCAFP00000008826
estExt_fgenesh2_pm.C_3480002	ENSCAFP00000024634
estExt_fgenesh2_pm.C_3490013	ENSCAFP00000043067
estExt_fgenesh2_pm.C_3560005	ENSCAFP00000019953
estExt_fgenesh2_pm.C_3580003	ENSCAFP00000026182
estExt_fgenesh2_pm.C_3660002	ENSCAFP00000010860
estExt_fgenesh2_pm.C_3760003	ENSCAFP00000023209
estExt_fgenesh2_pm.C_3760003	ENSCAFP00000014854
estExt_fgenesh2_pm.C_3760010	ENSCAFP00000006879
estExt_fgenesh2_pm.C_3760012	ENSCAFP00000025356
estExt_fgenesh2_pm.C_3760013	ENSCAFP00000035970
estExt_fgenesh2_pm.C_3790010	ENSCAFP00000011818
estExt_fgenesh2_pm.C_3890005	ENSCAFP00000028219
estExt_fgenesh2_pm.C_3920001	ENSCAFP00000016585
estExt_fgenesh2_pm.C_3920005	ENSCAFP00000019731
estExt_fgenesh2_pm.C_3930001	ENSCAFP00000039587
estExt_fgenesh2_pm.C_3930001	ENSCAFP00000040751
estExt_fgenesh2_pm.C_3930001	ENSCAFP00000025716
estExt_fgenesh2_pm.C_3930001	ENSCAFP00000002389
estExt_fgenesh2_pm.C_3930001	ENSCAFP00000002385
estExt_fgenesh2_pm.C_3960006	ENSCAFP00000012765
estExt_fgenesh2_pm.C_3970001	ENSCAFP00000006600
estExt_fgenesh2_pm.C_3980003	ENSCAFP00000022275
estExt_fgenesh2_pm.C_3980006	ENSCAFP00000008903
estExt_fgenesh2_pm.C_4030002	ENSCAFP00000023098
estExt_fgenesh2_pm.C_4100006	ENSCAFP00000001505
estExt_fgenesh2_pm.C_4110005	ENSCAFP00000009719
estExt_fgenesh2_pm.C_4230001	ENSCAFP00000002060
estExt_fgenesh2_pm.C_4250007	ENSCAFP00000013045
estExt_fgenesh2_pm.C_4250009	ENSCAFP00000012457
estExt_fgenesh2_pm.C_4290002	ENSCAFP00000026282
estExt_fgenesh2_pm.C_4380004	ENSCAFP00000009956
estExt_fgenesh2_pm.C_4380004	ENSCAFP00000007903
estExt_fgenesh2_pm.C_4460001	ENSCAFP00000003697
estExt_fgenesh2_pm.C_4460001	ENSCAFP00000006601
estExt_fgenesh2_pm.C_4470003	ENSCAFP00000016407
estExt_fgenesh2_pm.C_4470004	ENSCAFP00000013151
estExt_fgenesh2_pm.C_4470004	ENSCAFP00000017820
estExt_fgenesh2_pm.C_4510006	ENSCAFP00000038172
estExt_fgenesh2_pm.C_4510006	ENSCAFP00000040388
estExt_fgenesh2_pm.C_4520005	ENSCAFP00000008914
estExt_fgenesh2_pm.C_4520006	ENSCAFP00000002645
estExt_fgenesh2_pm.C_4560004	ENSCAFP00000014534
estExt_fgenesh2_pm.C_4610007	ENSCAFP00000033982
estExt_fgenesh2_pm.C_4610007	ENSCAFP00000034743
estExt_fgenesh2_pm.C_4750001	ENSCAFP00000025449
estExt_fgenesh2_pm.C_4750001	ENSCAFP00000040086
estExt_fgenesh2_pm.C_4780002	ENSCAFP00000017085
estExt_fgenesh2_pm.C_4780002	ENSCAFP00000007574
estExt_fgenesh2_pm.C_4830005	ENSCAFP00000033377
estExt_fgenesh2_pm.C_4840005	ENSCAFP00000024806
estExt_fgenesh2_pm.C_5340001	ENSCAFP00000007056
estExt_fgenesh2_pm.C_5340003	ENSCAFP00000008908
estExt_fgenesh2_pm.C_5460005	ENSCAFP00000016800
estExt_fgenesh2_pm.C_5590003	ENSCAFP00000038414
estExt_fgenesh2_pm.C_5690003	ENSCAFP00000019176
estExt_fgenesh2_pm.C_5690005	ENSCAFP00000013175
estExt_fgenesh2_pm.C_5720003	ENSCAFP00000012419
estExt_fgenesh2_pm.C_5760005	ENSCAFP00000034264
estExt_fgenesh2_pm.C_5970004	ENSCAFP00000028593
estExt_fgenesh2_pm.C_5970004	ENSCAFP00000002182
estExt_fgenesh2_pm.C_6080003	ENSCAFP00000026062
estExt_fgenesh2_pm.C_6550003	ENSCAFP00000043107
estExt_fgenesh2_pm.C_6570002	ENSCAFP00000025111
estExt_fgenesh2_pm.C_6570002	ENSCAFP00000018902
estExt_fgenesh2_pm.C_6620001	ENSCAFP00000003965
estExt_fgenesh2_pm.C_6620001	ENSCAFP00000013591
estExt_fgenesh2_pm.C_6620001	ENSCAFP00000023013
estExt_fgenesh2_pm.C_6810002	ENSCAFP00000010819
estExt_fgenesh2_pm.C_6830004	ENSCAFP00000026873
estExt_fgenesh2_pm.C_6900001	ENSCAFP00000015235
estExt_fgenesh2_pm.C_7050004	ENSCAFP00000039727
estExt_fgenesh2_pm.C_7060005	ENSCAFP00000037956
estExt_fgenesh2_pm.C_7060005	ENSCAFP00000023332
estExt_fgenesh2_pm.C_7120003	ENSCAFP00000027144
estExt_fgenesh2_pm.C_7240001	ENSCAFP00000012323
estExt_fgenesh2_pm.C_7310002	ENSCAFP00000011869
estExt_fgenesh2_pm.C_7330001	ENSCAFP00000010394
estExt_fgenesh2_pm.C_7350001	ENSCAFP00000004095
estExt_fgenesh2_pm.C_7390001	ENSCAFP00000015340
estExt_fgenesh2_pm.C_7550001	ENSCAFP00000016805
estExt_fgenesh2_pm.C_7790002	ENSCAFP00000005060
estExt_fgenesh2_pm.C_8260001	ENSCAFP00000039200
estExt_fgenesh2_pm.C_10030002	ENSCAFP00000027649
estExt_fgenesh2_pm.C_10550002	ENSCAFP00000006373
estExt_fgenesh2_pm.C_10550002	ENSCAFP00000025152
estExt_fgenesh2_pm.C_12800001	ENSCAFP00000025081
estExt_fgenesh2_pm.C_20550002	ENSCAFP00000019126
estExt_fgenesh2_pm.C_20550002	ENSCAFP00000033563
estExt_fgenesh2_pm.C_20550002	ENSCAFP00000034229
estExt_fgenesh2_pm.C_20550002	ENSCAFP00000036545
estExt_fgenesh2_pm.C_20550002	ENSCAFP00000037324
estExt_fgenesh2_kg.C_80003	ENSCAFP00000030879
estExt_fgenesh2_kg.C_90001	ENSCAFP00000036356
estExt_fgenesh2_kg.C_140002	ENSCAFP00000024951
estExt_fgenesh2_kg.C_190001	ENSCAFP00000009921
estExt_fgenesh2_kg.C_190001	ENSCAFP00000042263
estExt_fgenesh2_kg.C_190001	ENSCAFP00000016886
estExt_fgenesh2_kg.C_320001	ENSCAFP00000025671
estExt_fgenesh2_kg.C_1460001	ENSCAFP00000027248
estExt_fgenesh2_kg.C_1460001	ENSCAFP00000042246
estExt_fgenesh2_kg.C_1840001	ENSCAFP00000014694
estExt_fgenesh2_kg.C_2440002	ENSCAFP00000020261
estExt_fgenesh2_kg.C_2600002	ENSCAFP00000019743
estExt_fgenesh2_kg.C_2610001	ENSCAFP00000028708
estExt_fgenesh2_kg.C_3300001	ENSCAFP00000025584
estExt_fgenesh2_kg.C_3300001	ENSCAFP00000033065
estExt_fgenesh2_kg.C_3300001	ENSCAFP00000005157
estExt_fgenesh2_kg.C_3300001	ENSCAFP00000000709
estExt_fgenesh2_kg.C_3310001	ENSCAFP00000014452
estExt_fgenesh2_kg.C_3310001	ENSCAFP00000027512
estExt_fgenesh2_kg.C_3520001	ENSCAFP00000028943
estExt_fgenesh2_kg.C_3770001	ENSCAFP00000014111
estExt_fgenesh2_kg.C_3770001	ENSCAFP00000041150
estExt_fgenesh2_kg.C_4020003	ENSCAFP00000004350
estExt_fgenesh2_kg.C_4020003	ENSCAFP00000024764
estExt_fgenesh2_kg.C_4020003	ENSCAFP00000038405
estExt_fgenesh2_kg.C_7600001	ENSCAFP00000031746
estExt_fgenesh2_kg.C_7600001	ENSCAFP00000035115
estExt_fgenesh2_kg.C_7600001	ENSCAFP00000014743
estExt_fgenesh2_kg.C_7600001	ENSCAFP00000005584
estExt_fgenesh2_pg.C_10059	ENSCAFP00000001924
estExt_fgenesh2_pg.C_10090	ENSCAFP00000003516
estExt_fgenesh2_pg.C_10119	ENSCAFP00000040692
estExt_fgenesh2_pg.C_10119	ENSCAFP00000020377
estExt_fgenesh2_pg.C_10120	ENSCAFP00000000945
estExt_fgenesh2_pg.C_10137	ENSCAFP00000000134
estExt_fgenesh2_pg.C_10167	ENSCAFP00000026870
estExt_fgenesh2_pg.C_10167	ENSCAFP00000043095
estExt_fgenesh2_pg.C_10197	ENSCAFP00000038250
estExt_fgenesh2_pg.C_10236	ENSCAFP00000009608
estExt_fgenesh2_pg.C_10260	ENSCAFP00000019312
estExt_fgenesh2_pg.C_10285	ENSCAFP00000001409
estExt_fgenesh2_pg.C_10285	ENSCAFP00000016349
estExt_fgenesh2_pg.C_10285	ENSCAFP00000013071
estExt_fgenesh2_pg.C_10317	ENSCAFP00000042871
estExt_fgenesh2_pg.C_10322	ENSCAFP00000030952
estExt_fgenesh2_pg.C_10341	ENSCAFP00000014860
estExt_fgenesh2_pg.C_10356	ENSCAFP00000019504
estExt_fgenesh2_pg.C_10359	ENSCAFP00000000422
estExt_fgenesh2_pg.C_20001	ENSCAFP00000028355
estExt_fgenesh2_pg.C_20003	ENSCAFP00000025084
estExt_fgenesh2_pg.C_20008	ENSCAFP00000037152
estExt_fgenesh2_pg.C_20011	ENSCAFP00000023896
estExt_fgenesh2_pg.C_20014	ENSCAFP00000007496
estExt_fgenesh2_pg.C_20014	ENSCAFP00000024284
estExt_fgenesh2_pg.C_20027	ENSCAFP00000028172
estExt_fgenesh2_pg.C_20029	ENSCAFP00000040323
estExt_fgenesh2_pg.C_20034	ENSCAFP00000040737
estExt_fgenesh2_pg.C_20037	ENSCAFP00000002814
estExt_fgenesh2_pg.C_20044	ENSCAFP00000010111
estExt_fgenesh2_pg.C_20044	ENSCAFP00000024593
estExt_fgenesh2_pg.C_20051	ENSCAFP00000040765
estExt_fgenesh2_pg.C_20058	ENSCAFP00000005921
estExt_fgenesh2_pg.C_20067	ENSCAFP00000028891
estExt_fgenesh2_pg.C_20073	ENSCAFP00000037756
estExt_fgenesh2_pg.C_20082	ENSCAFP00000003334
estExt_fgenesh2_pg.C_20083	ENSCAFP00000037482
estExt_fgenesh2_pg.C_20085	ENSCAFP00000007862
estExt_fgenesh2_pg.C_20090	ENSCAFP00000034848
estExt_fgenesh2_pg.C_20096	ENSCAFP00000037543
estExt_fgenesh2_pg.C_20101	ENSCAFP00000035545
estExt_fgenesh2_pg.C_20102	ENSCAFP00000020811
estExt_fgenesh2_pg.C_20103	ENSCAFP00000007174
estExt_fgenesh2_pg.C_20105	ENSCAFP00000011227
estExt_fgenesh2_pg.C_20119	ENSCAFP00000027139
estExt_fgenesh2_pg.C_20143	ENSCAFP00000008797
estExt_fgenesh2_pg.C_20146	ENSCAFP00000026552
estExt_fgenesh2_pg.C_20156	ENSCAFP00000012595
estExt_fgenesh2_pg.C_20168	ENSCAFP00000011514
estExt_fgenesh2_pg.C_20180	ENSCAFP00000010037
estExt_fgenesh2_pg.C_20184	ENSCAFP00000039998
estExt_fgenesh2_pg.C_20191	ENSCAFP00000010668
estExt_fgenesh2_pg.C_20191	ENSCAFP00000025370
estExt_fgenesh2_pg.C_20192	ENSCAFP00000023885
estExt_fgenesh2_pg.C_20199	ENSCAFP00000020132
estExt_fgenesh2_pg.C_20204	ENSCAFP00000012749
estExt_fgenesh2_pg.C_20205	ENSCAFP00000034722
estExt_fgenesh2_pg.C_20206	ENSCAFP00000010257
estExt_fgenesh2_pg.C_20225	ENSCAFP00000040654
estExt_fgenesh2_pg.C_20227	ENSCAFP00000026902
estExt_fgenesh2_pg.C_20245	ENSCAFP00000016444
estExt_fgenesh2_pg.C_20266	ENSCAFP00000019085
estExt_fgenesh2_pg.C_20280	ENSCAFP00000032663
estExt_fgenesh2_pg.C_20303	ENSCAFP00000029894
estExt_fgenesh2_pg.C_20313	ENSCAFP00000025249
estExt_fgenesh2_pg.C_20313	ENSCAFP00000014139
estExt_fgenesh2_pg.C_20314	ENSCAFP00000011638
estExt_fgenesh2_pg.C_20317	ENSCAFP00000013817
estExt_fgenesh2_pg.C_20340	ENSCAFP00000008458
estExt_fgenesh2_pg.C_20344	ENSCAFP00000007545
estExt_fgenesh2_pg.C_20344	ENSCAFP00000007732
estExt_fgenesh2_pg.C_20344	ENSCAFP00000028286
estExt_fgenesh2_pg.C_20351	ENSCAFP00000004535
estExt_fgenesh2_pg.C_20385	ENSCAFP00000000516
estExt_fgenesh2_pg.C_20386	ENSCAFP00000001434
estExt_fgenesh2_pg.C_20387	ENSCAFP00000040729
estExt_fgenesh2_pg.C_30007	ENSCAFP00000028863
estExt_fgenesh2_pg.C_30041	ENSCAFP00000029892
estExt_fgenesh2_pg.C_30063	ENSCAFP00000005738
estExt_fgenesh2_pg.C_30088	ENSCAFP00000038327
estExt_fgenesh2_pg.C_30089	ENSCAFP00000039457
estExt_fgenesh2_pg.C_30101	ENSCAFP00000005371
estExt_fgenesh2_pg.C_30108	ENSCAFP00000001886
estExt_fgenesh2_pg.C_30108	ENSCAFP00000035705
estExt_fgenesh2_pg.C_30108	ENSCAFP00000039401
estExt_fgenesh2_pg.C_30116	ENSCAFP00000023376
estExt_fgenesh2_pg.C_30125	ENSCAFP00000015245
estExt_fgenesh2_pg.C_30139	ENSCAFP00000035073
estExt_fgenesh2_pg.C_30182	ENSCAFP00000009944
estExt_fgenesh2_pg.C_30193	ENSCAFP00000005802
estExt_fgenesh2_pg.C_30257	ENSCAFP00000036497
estExt_fgenesh2_pg.C_40047	ENSCAFP00000039063
estExt_fgenesh2_pg.C_40056	ENSCAFP00000024317
estExt_fgenesh2_pg.C_40065	ENSCAFP00000005376
estExt_fgenesh2_pg.C_40072	ENSCAFP00000019210
estExt_fgenesh2_pg.C_40113	ENSCAFP00000023572
estExt_fgenesh2_pg.C_40172	ENSCAFP00000025938
estExt_fgenesh2_pg.C_40173	ENSCAFP00000027341
estExt_fgenesh2_pg.C_40192	ENSCAFP00000007583
estExt_fgenesh2_pg.C_40199	ENSCAFP00000025764
estExt_fgenesh2_pg.C_40220	ENSCAFP00000035911
estExt_fgenesh2_pg.C_40240	ENSCAFP00000040084
estExt_fgenesh2_pg.C_40253	ENSCAFP00000020648
estExt_fgenesh2_pg.C_40256	ENSCAFP00000018353
estExt_fgenesh2_pg.C_40258	ENSCAFP00000032769
estExt_fgenesh2_pg.C_40281	ENSCAFP00000038959
estExt_fgenesh2_pg.C_40284	ENSCAFP00000024177
estExt_fgenesh2_pg.C_40290	ENSCAFP00000026194
estExt_fgenesh2_pg.C_40299	ENSCAFP00000001529
estExt_fgenesh2_pg.C_40309	ENSCAFP00000008929
estExt_fgenesh2_pg.C_40324	ENSCAFP00000015434
estExt_fgenesh2_pg.C_50020	ENSCAFP00000012538
estExt_fgenesh2_pg.C_50023	ENSCAFP00000008755
estExt_fgenesh2_pg.C_50035	ENSCAFP00000025077
estExt_fgenesh2_pg.C_50043	ENSCAFP00000016383
estExt_fgenesh2_pg.C_50075	ENSCAFP00000007577
estExt_fgenesh2_pg.C_50088	ENSCAFP00000007049
estExt_fgenesh2_pg.C_50130	ENSCAFP00000002164
estExt_fgenesh2_pg.C_50130	ENSCAFP00000008897
estExt_fgenesh2_pg.C_50187	ENSCAFP00000042693
estExt_fgenesh2_pg.C_50261	ENSCAFP00000007937
estExt_fgenesh2_pg.C_50293	ENSCAFP00000001421
estExt_fgenesh2_pg.C_50294	ENSCAFP00000022189
estExt_fgenesh2_pg.C_50318	ENSCAFP00000027809
estExt_fgenesh2_pg.C_50323	ENSCAFP00000024982
estExt_fgenesh2_pg.C_50344	ENSCAFP00000012116
estExt_fgenesh2_pg.C_50344	ENSCAFP00000015349
estExt_fgenesh2_pg.C_50359	ENSCAFP00000039869
estExt_fgenesh2_pg.C_50396	ENSCAFP00000026416
estExt_fgenesh2_pg.C_60021	ENSCAFP00000038846
estExt_fgenesh2_pg.C_60073	ENSCAFP00000027573
estExt_fgenesh2_pg.C_60076	ENSCAFP00000030177
estExt_fgenesh2_pg.C_60084	ENSCAFP00000011709
estExt_fgenesh2_pg.C_60112	ENSCAFP00000020826
estExt_fgenesh2_pg.C_60113	ENSCAFP00000027613
estExt_fgenesh2_pg.C_60113	ENSCAFP00000032970
estExt_fgenesh2_pg.C_60122	ENSCAFP00000005877
estExt_fgenesh2_pg.C_60149	ENSCAFP00000030010
estExt_fgenesh2_pg.C_60149	ENSCAFP00000021473
estExt_fgenesh2_pg.C_60159	ENSCAFP00000013835
estExt_fgenesh2_pg.C_60165	ENSCAFP00000011243
estExt_fgenesh2_pg.C_60168	ENSCAFP00000011277
estExt_fgenesh2_pg.C_60212	ENSCAFP00000032258
estExt_fgenesh2_pg.C_60246	ENSCAFP00000022190
estExt_fgenesh2_pg.C_60265	ENSCAFP00000041368
estExt_fgenesh2_pg.C_70133	ENSCAFP00000006773
estExt_fgenesh2_pg.C_70230	ENSCAFP00000007306
estExt_fgenesh2_pg.C_70288	ENSCAFP00000023769
estExt_fgenesh2_pg.C_70311	ENSCAFP00000025942
estExt_fgenesh2_pg.C_80041	ENSCAFP00000019575
estExt_fgenesh2_pg.C_80044	ENSCAFP00000020386
estExt_fgenesh2_pg.C_80050	ENSCAFP00000038268
estExt_fgenesh2_pg.C_80059	ENSCAFP00000008008
estExt_fgenesh2_pg.C_80144	ENSCAFP00000008717
estExt_fgenesh2_pg.C_80162	ENSCAFP00000020711
estExt_fgenesh2_pg.C_80189	ENSCAFP00000037672
estExt_fgenesh2_pg.C_80191	ENSCAFP00000039448
estExt_fgenesh2_pg.C_80218	ENSCAFP00000016021
estExt_fgenesh2_pg.C_80223	ENSCAFP00000009664
estExt_fgenesh2_pg.C_80223	ENSCAFP00000008802
estExt_fgenesh2_pg.C_80253	ENSCAFP00000022885
estExt_fgenesh2_pg.C_80253	ENSCAFP00000041982
estExt_fgenesh2_pg.C_80276	ENSCAFP00000025261
estExt_fgenesh2_pg.C_80283	ENSCAFP00000002554
estExt_fgenesh2_pg.C_80293	ENSCAFP00000010248
estExt_fgenesh2_pg.C_80310	ENSCAFP00000021174
estExt_fgenesh2_pg.C_80312	ENSCAFP00000017857
estExt_fgenesh2_pg.C_90008	ENSCAFP00000023044
estExt_fgenesh2_pg.C_90058	ENSCAFP00000033819
estExt_fgenesh2_pg.C_90121	ENSCAFP00000004131
estExt_fgenesh2_pg.C_90122	ENSCAFP00000042707
estExt_fgenesh2_pg.C_90156	ENSCAFP00000013910
estExt_fgenesh2_pg.C_90176	ENSCAFP00000022733
estExt_fgenesh2_pg.C_90188	ENSCAFP00000041008
estExt_fgenesh2_pg.C_90188	ENSCAFP00000015711
estExt_fgenesh2_pg.C_90208	ENSCAFP00000026519
estExt_fgenesh2_pg.C_90213	ENSCAFP00000011287
estExt_fgenesh2_pg.C_90213	ENSCAFP00000016373
estExt_fgenesh2_pg.C_90213	ENSCAFP00000011294
estExt_fgenesh2_pg.C_90213	ENSCAFP00000029240
estExt_fgenesh2_pg.C_90213	ENSCAFP00000037453
estExt_fgenesh2_pg.C_100018	ENSCAFP00000036469
estExt_fgenesh2_pg.C_100032	ENSCAFP00000010215
estExt_fgenesh2_pg.C_100032	ENSCAFP00000022686
estExt_fgenesh2_pg.C_100033	ENSCAFP00000038243
estExt_fgenesh2_pg.C_100036	ENSCAFP00000018102
estExt_fgenesh2_pg.C_100037	ENSCAFP00000014686
estExt_fgenesh2_pg.C_100046	ENSCAFP00000031755
estExt_fgenesh2_pg.C_100080	ENSCAFP00000039158
estExt_fgenesh2_pg.C_100080	ENSCAFP00000025553
estExt_fgenesh2_pg.C_100106	ENSCAFP00000002920
estExt_fgenesh2_pg.C_100138	ENSCAFP00000006107
estExt_fgenesh2_pg.C_100168	ENSCAFP00000017038
estExt_fgenesh2_pg.C_100169	ENSCAFP00000023434
estExt_fgenesh2_pg.C_100176	ENSCAFP00000002136
estExt_fgenesh2_pg.C_100176	ENSCAFP00000012097
estExt_fgenesh2_pg.C_100204	ENSCAFP00000013250
estExt_fgenesh2_pg.C_100208	ENSCAFP00000037302
estExt_fgenesh2_pg.C_100209	ENSCAFP00000010811
estExt_fgenesh2_pg.C_100214	ENSCAFP00000022889
estExt_fgenesh2_pg.C_100229	ENSCAFP00000037732
estExt_fgenesh2_pg.C_100251	ENSCAFP00000040011
estExt_fgenesh2_pg.C_100251	ENSCAFP00000023199
estExt_fgenesh2_pg.C_100267	ENSCAFP00000041478
estExt_fgenesh2_pg.C_100275	ENSCAFP00000021845
estExt_fgenesh2_pg.C_100276	ENSCAFP00000036569
estExt_fgenesh2_pg.C_110084	ENSCAFP00000031897
estExt_fgenesh2_pg.C_110114	ENSCAFP00000036760
estExt_fgenesh2_pg.C_110154	ENSCAFP00000036741
estExt_fgenesh2_pg.C_110221	ENSCAFP00000019759
estExt_fgenesh2_pg.C_110221	ENSCAFP00000025654
estExt_fgenesh2_pg.C_110221	ENSCAFP00000001375
estExt_fgenesh2_pg.C_110221	ENSCAFP00000029431
estExt_fgenesh2_pg.C_110221	ENSCAFP00000031477
estExt_fgenesh2_pg.C_110224	ENSCAFP00000028930
estExt_fgenesh2_pg.C_110235	ENSCAFP00000019250
estExt_fgenesh2_pg.C_110259	ENSCAFP00000035949
estExt_fgenesh2_pg.C_110267	ENSCAFP00000034158
estExt_fgenesh2_pg.C_110276	ENSCAFP00000029108
estExt_fgenesh2_pg.C_110299	ENSCAFP00000028742
estExt_fgenesh2_pg.C_120003	ENSCAFP00000010892
estExt_fgenesh2_pg.C_120008	ENSCAFP00000007572
estExt_fgenesh2_pg.C_120019	ENSCAFP00000021231
estExt_fgenesh2_pg.C_120020	ENSCAFP00000022109
estExt_fgenesh2_pg.C_120023	ENSCAFP00000010501
estExt_fgenesh2_pg.C_120043	ENSCAFP00000009541
estExt_fgenesh2_pg.C_120044	ENSCAFP00000019801
estExt_fgenesh2_pg.C_120046	ENSCAFP00000019878
estExt_fgenesh2_pg.C_120053	ENSCAFP00000016193
estExt_fgenesh2_pg.C_120063	ENSCAFP00000037822
estExt_fgenesh2_pg.C_120067	ENSCAFP00000040547
estExt_fgenesh2_pg.C_120071	ENSCAFP00000016220
estExt_fgenesh2_pg.C_120074	ENSCAFP00000019492
estExt_fgenesh2_pg.C_120085	ENSCAFP00000011978
estExt_fgenesh2_pg.C_120116	ENSCAFP00000024464
estExt_fgenesh2_pg.C_120133	ENSCAFP00000010448
estExt_fgenesh2_pg.C_120137	ENSCAFP00000008643
estExt_fgenesh2_pg.C_120140	ENSCAFP00000020872
estExt_fgenesh2_pg.C_120140	ENSCAFP00000037045
estExt_fgenesh2_pg.C_120140	ENSCAFP00000007941
estExt_fgenesh2_pg.C_120162	ENSCAFP00000028417
estExt_fgenesh2_pg.C_120162	ENSCAFP00000041078
estExt_fgenesh2_pg.C_120167	ENSCAFP00000020170
estExt_fgenesh2_pg.C_120170	ENSCAFP00000008687
estExt_fgenesh2_pg.C_120181	ENSCAFP00000020216
estExt_fgenesh2_pg.C_120183	ENSCAFP00000020601
estExt_fgenesh2_pg.C_120202	ENSCAFP00000020709
estExt_fgenesh2_pg.C_120230	ENSCAFP00000042069
estExt_fgenesh2_pg.C_120240	ENSCAFP00000003680
estExt_fgenesh2_pg.C_130003	ENSCAFP00000041728
estExt_fgenesh2_pg.C_130007	ENSCAFP00000017681
estExt_fgenesh2_pg.C_130007	ENSCAFP00000000290
estExt_fgenesh2_pg.C_130007	ENSCAFP00000036087
estExt_fgenesh2_pg.C_130080	ENSCAFP00000028692
estExt_fgenesh2_pg.C_130117	ENSCAFP00000003181
estExt_fgenesh2_pg.C_130146	ENSCAFP00000003022
estExt_fgenesh2_pg.C_130146	ENSCAFP00000024938
estExt_fgenesh2_pg.C_130182	ENSCAFP00000025180
estExt_fgenesh2_pg.C_130191	ENSCAFP00000006962
estExt_fgenesh2_pg.C_140011	ENSCAFP00000024408
estExt_fgenesh2_pg.C_140022	ENSCAFP00000042456
estExt_fgenesh2_pg.C_140022	ENSCAFP00000033703
estExt_fgenesh2_pg.C_140058	ENSCAFP00000023782
estExt_fgenesh2_pg.C_140065	ENSCAFP00000014865
estExt_fgenesh2_pg.C_140065	ENSCAFP00000009934
estExt_fgenesh2_pg.C_140078	ENSCAFP00000037075
estExt_fgenesh2_pg.C_140109	ENSCAFP00000022173
estExt_fgenesh2_pg.C_140130	ENSCAFP00000035114
estExt_fgenesh2_pg.C_140135	ENSCAFP00000021336
estExt_fgenesh2_pg.C_140177	ENSCAFP00000018865
estExt_fgenesh2_pg.C_140177	ENSCAFP00000018866
estExt_fgenesh2_pg.C_140177	ENSCAFP00000023731
estExt_fgenesh2_pg.C_140197	ENSCAFP00000022151
estExt_fgenesh2_pg.C_150005	ENSCAFP00000002076
estExt_fgenesh2_pg.C_150016	ENSCAFP00000029948
estExt_fgenesh2_pg.C_150032	ENSCAFP00000018569
estExt_fgenesh2_pg.C_150066	ENSCAFP00000013953
estExt_fgenesh2_pg.C_150071	ENSCAFP00000011949
estExt_fgenesh2_pg.C_150079	ENSCAFP00000030115
estExt_fgenesh2_pg.C_150084	ENSCAFP00000031889
estExt_fgenesh2_pg.C_150093	ENSCAFP00000022721
estExt_fgenesh2_pg.C_150109	ENSCAFP00000011478
estExt_fgenesh2_pg.C_150114	ENSCAFP00000026554
estExt_fgenesh2_pg.C_150114	ENSCAFP00000010749
estExt_fgenesh2_pg.C_150121	ENSCAFP00000040972
estExt_fgenesh2_pg.C_150138	ENSCAFP00000004064
estExt_fgenesh2_pg.C_150153	ENSCAFP00000016786
estExt_fgenesh2_pg.C_150158	ENSCAFP00000005696
estExt_fgenesh2_pg.C_150161	ENSCAFP00000027350
estExt_fgenesh2_pg.C_150190	ENSCAFP00000010626
estExt_fgenesh2_pg.C_160005	ENSCAFP00000020876
estExt_fgenesh2_pg.C_160011	ENSCAFP00000004102
estExt_fgenesh2_pg.C_160043	ENSCAFP00000009017
estExt_fgenesh2_pg.C_160047	ENSCAFP00000028577
estExt_fgenesh2_pg.C_160050	ENSCAFP00000009907
estExt_fgenesh2_pg.C_160053	ENSCAFP00000020046
estExt_fgenesh2_pg.C_160056	ENSCAFP00000022319
estExt_fgenesh2_pg.C_160059	ENSCAFP00000023939
estExt_fgenesh2_pg.C_160096	ENSCAFP00000002763
estExt_fgenesh2_pg.C_160127	ENSCAFP00000022258
estExt_fgenesh2_pg.C_160128	ENSCAFP00000041121
estExt_fgenesh2_pg.C_160142	ENSCAFP00000037341
estExt_fgenesh2_pg.C_160144	ENSCAFP00000002290
estExt_fgenesh2_pg.C_160162	ENSCAFP00000040207
estExt_fgenesh2_pg.C_160164	ENSCAFP00000008511
estExt_fgenesh2_pg.C_160164	ENSCAFP00000033991
estExt_fgenesh2_pg.C_160164	ENSCAFP00000022144
estExt_fgenesh2_pg.C_160173	ENSCAFP00000042601
estExt_fgenesh2_pg.C_160208	ENSCAFP00000018360
estExt_fgenesh2_pg.C_160215	ENSCAFP00000041681
estExt_fgenesh2_pg.C_160216	ENSCAFP00000033306
estExt_fgenesh2_pg.C_160229	ENSCAFP00000017981
estExt_fgenesh2_pg.C_160229	ENSCAFP00000024800
estExt_fgenesh2_pg.C_160243	ENSCAFP00000013315
estExt_fgenesh2_pg.C_160243	ENSCAFP00000041846
estExt_fgenesh2_pg.C_170008	ENSCAFP00000029028
estExt_fgenesh2_pg.C_170020	ENSCAFP00000034864
estExt_fgenesh2_pg.C_170060	ENSCAFP00000036405
estExt_fgenesh2_pg.C_170070	ENSCAFP00000008787
estExt_fgenesh2_pg.C_170076	ENSCAFP00000007536
estExt_fgenesh2_pg.C_170078	ENSCAFP00000007529
estExt_fgenesh2_pg.C_170084	ENSCAFP00000028784
estExt_fgenesh2_pg.C_170091	ENSCAFP00000022206
estExt_fgenesh2_pg.C_170094	ENSCAFP00000010624
estExt_fgenesh2_pg.C_170095	ENSCAFP00000027874
estExt_fgenesh2_pg.C_170105	ENSCAFP00000034024
estExt_fgenesh2_pg.C_170117	ENSCAFP00000028826
estExt_fgenesh2_pg.C_170118	ENSCAFP00000026723
estExt_fgenesh2_pg.C_170156	ENSCAFP00000006641
estExt_fgenesh2_pg.C_170160	ENSCAFP00000029182
estExt_fgenesh2_pg.C_170162	ENSCAFP00000033343
estExt_fgenesh2_pg.C_170164	ENSCAFP00000026170
estExt_fgenesh2_pg.C_170180	ENSCAFP00000025617
estExt_fgenesh2_pg.C_170211	ENSCAFP00000008251
estExt_fgenesh2_pg.C_170211	ENSCAFP00000002173
estExt_fgenesh2_pg.C_180017	ENSCAFP00000003844
estExt_fgenesh2_pg.C_180028	ENSCAFP00000025865
estExt_fgenesh2_pg.C_180031	ENSCAFP00000008437
estExt_fgenesh2_pg.C_180065	ENSCAFP00000017925
estExt_fgenesh2_pg.C_180072	ENSCAFP00000026402
estExt_fgenesh2_pg.C_180072	ENSCAFP00000024106
estExt_fgenesh2_pg.C_180088	ENSCAFP00000037535
estExt_fgenesh2_pg.C_180088	ENSCAFP00000023495
estExt_fgenesh2_pg.C_180099	ENSCAFP00000021097
estExt_fgenesh2_pg.C_180133	ENSCAFP00000002277
estExt_fgenesh2_pg.C_180134	ENSCAFP00000041513
estExt_fgenesh2_pg.C_180137	ENSCAFP00000036260
estExt_fgenesh2_pg.C_180140	ENSCAFP00000004842
estExt_fgenesh2_pg.C_180146	ENSCAFP00000021674
estExt_fgenesh2_pg.C_180156	ENSCAFP00000019557
estExt_fgenesh2_pg.C_180167	ENSCAFP00000031523
estExt_fgenesh2_pg.C_180180	ENSCAFP00000017188
estExt_fgenesh2_pg.C_180192	ENSCAFP00000022356
estExt_fgenesh2_pg.C_180215	ENSCAFP00000024194
estExt_fgenesh2_pg.C_180230	ENSCAFP00000020936
estExt_fgenesh2_pg.C_180230	ENSCAFP00000015607
estExt_fgenesh2_pg.C_190013	ENSCAFP00000026368
estExt_fgenesh2_pg.C_190022	ENSCAFP00000012418
estExt_fgenesh2_pg.C_190026	ENSCAFP00000001366
estExt_fgenesh2_pg.C_190026	ENSCAFP00000011007
estExt_fgenesh2_pg.C_190031	ENSCAFP00000042345
estExt_fgenesh2_pg.C_190048	ENSCAFP00000036688
estExt_fgenesh2_pg.C_190065	ENSCAFP00000007381
estExt_fgenesh2_pg.C_190074	ENSCAFP00000041173
estExt_fgenesh2_pg.C_190082	ENSCAFP00000015210
estExt_fgenesh2_pg.C_190141	ENSCAFP00000011507
estExt_fgenesh2_pg.C_190141	ENSCAFP00000017672
estExt_fgenesh2_pg.C_190161	ENSCAFP00000017521
estExt_fgenesh2_pg.C_190167	ENSCAFP00000026025
estExt_fgenesh2_pg.C_190168	ENSCAFP00000027816
estExt_fgenesh2_pg.C_190196	ENSCAFP00000014475
estExt_fgenesh2_pg.C_190210	ENSCAFP00000029388
estExt_fgenesh2_pg.C_190226	ENSCAFP00000027625
estExt_fgenesh2_pg.C_190226	ENSCAFP00000017821
estExt_fgenesh2_pg.C_200081	ENSCAFP00000017945
estExt_fgenesh2_pg.C_200091	ENSCAFP00000028039
estExt_fgenesh2_pg.C_200103	ENSCAFP00000003945
estExt_fgenesh2_pg.C_200128	ENSCAFP00000029539
estExt_fgenesh2_pg.C_200133	ENSCAFP00000039675
estExt_fgenesh2_pg.C_200137	ENSCAFP00000040445
estExt_fgenesh2_pg.C_200156	ENSCAFP00000015263
estExt_fgenesh2_pg.C_200162	ENSCAFP00000004980
estExt_fgenesh2_pg.C_200171	ENSCAFP00000029787
estExt_fgenesh2_pg.C_200173	ENSCAFP00000008353
estExt_fgenesh2_pg.C_200194	ENSCAFP00000039981
estExt_fgenesh2_pg.C_200203	ENSCAFP00000011174
estExt_fgenesh2_pg.C_200208	ENSCAFP00000015317
estExt_fgenesh2_pg.C_210009	ENSCAFP00000028904
estExt_fgenesh2_pg.C_210024	ENSCAFP00000037988
estExt_fgenesh2_pg.C_210065	ENSCAFP00000031083
estExt_fgenesh2_pg.C_210065	ENSCAFP00000022592
estExt_fgenesh2_pg.C_210080	ENSCAFP00000043013
estExt_fgenesh2_pg.C_210148	ENSCAFP00000031806
estExt_fgenesh2_pg.C_210164	ENSCAFP00000030269
estExt_fgenesh2_pg.C_210169	ENSCAFP00000001363
estExt_fgenesh2_pg.C_210173	ENSCAFP00000029246
estExt_fgenesh2_pg.C_210173	ENSCAFP00000039730
estExt_fgenesh2_pg.C_210173	ENSCAFP00000039615
estExt_fgenesh2_pg.C_220002	ENSCAFP00000002183
estExt_fgenesh2_pg.C_220014	ENSCAFP00000027739
estExt_fgenesh2_pg.C_220016	ENSCAFP00000039129
estExt_fgenesh2_pg.C_220020	ENSCAFP00000019092
estExt_fgenesh2_pg.C_220021	ENSCAFP00000029012
estExt_fgenesh2_pg.C_220021	ENSCAFP00000019112
estExt_fgenesh2_pg.C_220037	ENSCAFP00000006867
estExt_fgenesh2_pg.C_220037	ENSCAFP00000016432
estExt_fgenesh2_pg.C_220037	ENSCAFP00000039949
estExt_fgenesh2_pg.C_220037	ENSCAFP00000036420
estExt_fgenesh2_pg.C_220052	ENSCAFP00000036807
estExt_fgenesh2_pg.C_220053	ENSCAFP00000027641
estExt_fgenesh2_pg.C_220059	ENSCAFP00000007089
estExt_fgenesh2_pg.C_220068	ENSCAFP00000041401
estExt_fgenesh2_pg.C_220068	ENSCAFP00000001948
estExt_fgenesh2_pg.C_220068	ENSCAFP00000004286
estExt_fgenesh2_pg.C_220069	ENSCAFP00000037305
estExt_fgenesh2_pg.C_220070	ENSCAFP00000024749
estExt_fgenesh2_pg.C_220121	ENSCAFP00000003947
estExt_fgenesh2_pg.C_220122	ENSCAFP00000042651
estExt_fgenesh2_pg.C_220127	ENSCAFP00000027826
estExt_fgenesh2_pg.C_220137	ENSCAFP00000030885
estExt_fgenesh2_pg.C_220142	ENSCAFP00000041425
estExt_fgenesh2_pg.C_220142	ENSCAFP00000003321
estExt_fgenesh2_pg.C_220143	ENSCAFP00000007364
estExt_fgenesh2_pg.C_220143	ENSCAFP00000001406
estExt_fgenesh2_pg.C_220145	ENSCAFP00000028622
estExt_fgenesh2_pg.C_220147	ENSCAFP00000008333
estExt_fgenesh2_pg.C_220171	ENSCAFP00000025638
estExt_fgenesh2_pg.C_220176	ENSCAFP00000001956
estExt_fgenesh2_pg.C_220182	ENSCAFP00000024107
estExt_fgenesh2_pg.C_220185	ENSCAFP00000027044
estExt_fgenesh2_pg.C_220193	ENSCAFP00000040915
estExt_fgenesh2_pg.C_220195	ENSCAFP00000026109
estExt_fgenesh2_pg.C_220223	ENSCAFP00000040937
estExt_fgenesh2_pg.C_230005	ENSCAFP00000015192
estExt_fgenesh2_pg.C_230011	ENSCAFP00000022795
estExt_fgenesh2_pg.C_230028	ENSCAFP00000001761
estExt_fgenesh2_pg.C_230040	ENSCAFP00000029345
estExt_fgenesh2_pg.C_230045	ENSCAFP00000031959
estExt_fgenesh2_pg.C_230062	ENSCAFP00000010084
estExt_fgenesh2_pg.C_230066	ENSCAFP00000006393
estExt_fgenesh2_pg.C_230068	ENSCAFP00000000866
estExt_fgenesh2_pg.C_230072	ENSCAFP00000042848
estExt_fgenesh2_pg.C_230100	ENSCAFP00000000008
estExt_fgenesh2_pg.C_230101	ENSCAFP00000022580
estExt_fgenesh2_pg.C_230149	ENSCAFP00000005745
estExt_fgenesh2_pg.C_230167	ENSCAFP00000022484
estExt_fgenesh2_pg.C_230173	ENSCAFP00000017556
estExt_fgenesh2_pg.C_240056	ENSCAFP00000040905
estExt_fgenesh2_pg.C_240101	ENSCAFP00000008706
estExt_fgenesh2_pg.C_240116	ENSCAFP00000011229
estExt_fgenesh2_pg.C_240121	ENSCAFP00000026538
estExt_fgenesh2_pg.C_240122	ENSCAFP00000008827
estExt_fgenesh2_pg.C_240149	ENSCAFP00000036079
estExt_fgenesh2_pg.C_240194	ENSCAFP00000007269
estExt_fgenesh2_pg.C_240194	ENSCAFP00000009638
estExt_fgenesh2_pg.C_240195	ENSCAFP00000042005
estExt_fgenesh2_pg.C_240224	ENSCAFP00000003331
estExt_fgenesh2_pg.C_250009	ENSCAFP00000006960
estExt_fgenesh2_pg.C_250055	ENSCAFP00000001022
estExt_fgenesh2_pg.C_250089	ENSCAFP00000041355
estExt_fgenesh2_pg.C_260030	ENSCAFP00000027894
estExt_fgenesh2_pg.C_260080	ENSCAFP00000028118
estExt_fgenesh2_pg.C_260094	ENSCAFP00000027709
estExt_fgenesh2_pg.C_260094	ENSCAFP00000021677
estExt_fgenesh2_pg.C_260094	ENSCAFP00000002871
estExt_fgenesh2_pg.C_260094	ENSCAFP00000025308
estExt_fgenesh2_pg.C_260097	ENSCAFP00000029064
estExt_fgenesh2_pg.C_260098	ENSCAFP00000022754
estExt_fgenesh2_pg.C_260105	ENSCAFP00000025695
estExt_fgenesh2_pg.C_260106	ENSCAFP00000028027
estExt_fgenesh2_pg.C_260147	ENSCAFP00000009772
estExt_fgenesh2_pg.C_260162	ENSCAFP00000019143
estExt_fgenesh2_pg.C_260197	ENSCAFP00000022220
estExt_fgenesh2_pg.C_260197	ENSCAFP00000036665
estExt_fgenesh2_pg.C_260197	ENSCAFP00000005435
estExt_fgenesh2_pg.C_260217	ENSCAFP00000024262
estExt_fgenesh2_pg.C_270032	ENSCAFP00000025663
estExt_fgenesh2_pg.C_270086	ENSCAFP00000041153
estExt_fgenesh2_pg.C_270134	ENSCAFP00000007014
estExt_fgenesh2_pg.C_270138	ENSCAFP00000014346
estExt_fgenesh2_pg.C_270141	ENSCAFP00000016083
estExt_fgenesh2_pg.C_270141	ENSCAFP00000032516
estExt_fgenesh2_pg.C_270141	ENSCAFP00000030225
estExt_fgenesh2_pg.C_270141	ENSCAFP00000006769
estExt_fgenesh2_pg.C_270141	ENSCAFP00000026876
estExt_fgenesh2_pg.C_270147	ENSCAFP00000024137
estExt_fgenesh2_pg.C_270147	ENSCAFP00000005920
estExt_fgenesh2_pg.C_270165	ENSCAFP00000001881
estExt_fgenesh2_pg.C_270192	ENSCAFP00000037504
estExt_fgenesh2_pg.C_270194	ENSCAFP00000039431
estExt_fgenesh2_pg.C_280006	ENSCAFP00000005787
estExt_fgenesh2_pg.C_280009	ENSCAFP00000025968
estExt_fgenesh2_pg.C_280049	ENSCAFP00000004148
estExt_fgenesh2_pg.C_280096	ENSCAFP00000018164
estExt_fgenesh2_pg.C_280097	ENSCAFP00000024461
estExt_fgenesh2_pg.C_290002	ENSCAFP00000014126
estExt_fgenesh2_pg.C_290012	ENSCAFP00000014217
estExt_fgenesh2_pg.C_290107	ENSCAFP00000005212
estExt_fgenesh2_pg.C_290143	ENSCAFP00000025835
estExt_fgenesh2_pg.C_300019	ENSCAFP00000009546
estExt_fgenesh2_pg.C_300051	ENSCAFP00000016966
estExt_fgenesh2_pg.C_300078	ENSCAFP00000030368
estExt_fgenesh2_pg.C_300094	ENSCAFP00000006460
estExt_fgenesh2_pg.C_300106	ENSCAFP00000007665
estExt_fgenesh2_pg.C_300110	ENSCAFP00000012501
estExt_fgenesh2_pg.C_300128	ENSCAFP00000020941
estExt_fgenesh2_pg.C_300137	ENSCAFP00000041467
estExt_fgenesh2_pg.C_300190	ENSCAFP00000008546
estExt_fgenesh2_pg.C_310020	ENSCAFP00000010505
estExt_fgenesh2_pg.C_310032	ENSCAFP00000024865
estExt_fgenesh2_pg.C_310048	ENSCAFP00000011801
estExt_fgenesh2_pg.C_310048	ENSCAFP00000011796
estExt_fgenesh2_pg.C_310064	ENSCAFP00000033702
estExt_fgenesh2_pg.C_310073	ENSCAFP00000040077
estExt_fgenesh2_pg.C_320020	ENSCAFP00000029611
estExt_fgenesh2_pg.C_320109	ENSCAFP00000038179
estExt_fgenesh2_pg.C_320158	ENSCAFP00000007330
estExt_fgenesh2_pg.C_320192	ENSCAFP00000011261
estExt_fgenesh2_pg.C_330044	ENSCAFP00000008195
estExt_fgenesh2_pg.C_330045	ENSCAFP00000008155
estExt_fgenesh2_pg.C_330073	ENSCAFP00000003044
estExt_fgenesh2_pg.C_330076	ENSCAFP00000008938
estExt_fgenesh2_pg.C_330084	ENSCAFP00000032443
estExt_fgenesh2_pg.C_330102	ENSCAFP00000000368
estExt_fgenesh2_pg.C_330102	ENSCAFP00000029806
estExt_fgenesh2_pg.C_330102	ENSCAFP00000037630
estExt_fgenesh2_pg.C_330130	ENSCAFP00000039213
estExt_fgenesh2_pg.C_330157	ENSCAFP00000015092
estExt_fgenesh2_pg.C_330160	ENSCAFP00000008988
estExt_fgenesh2_pg.C_340001	ENSCAFP00000035236
estExt_fgenesh2_pg.C_340018	ENSCAFP00000021581
estExt_fgenesh2_pg.C_340019	ENSCAFP00000029046
estExt_fgenesh2_pg.C_340027	ENSCAFP00000016192
estExt_fgenesh2_pg.C_340062	ENSCAFP00000039799
estExt_fgenesh2_pg.C_340065	ENSCAFP00000033408
estExt_fgenesh2_pg.C_340182	ENSCAFP00000023590
estExt_fgenesh2_pg.C_340235	ENSCAFP00000021605
estExt_fgenesh2_pg.C_340237	ENSCAFP00000040519
estExt_fgenesh2_pg.C_350009	ENSCAFP00000025266
estExt_fgenesh2_pg.C_350080	ENSCAFP00000039263
estExt_fgenesh2_pg.C_350085	ENSCAFP00000030894
estExt_fgenesh2_pg.C_350133	ENSCAFP00000015547
estExt_fgenesh2_pg.C_350139	ENSCAFP00000030238
estExt_fgenesh2_pg.C_350147	ENSCAFP00000024836
estExt_fgenesh2_pg.C_350147	ENSCAFP00000004583
estExt_fgenesh2_pg.C_350151	ENSCAFP00000006058
estExt_fgenesh2_pg.C_350156	ENSCAFP00000004593
estExt_fgenesh2_pg.C_350160	ENSCAFP00000020926
estExt_fgenesh2_pg.C_350163	ENSCAFP00000019381
estExt_fgenesh2_pg.C_350169	ENSCAFP00000014101
estExt_fgenesh2_pg.C_350171	ENSCAFP00000043027
estExt_fgenesh2_pg.C_350173	ENSCAFP00000008460
estExt_fgenesh2_pg.C_350177	ENSCAFP00000023848
estExt_fgenesh2_pg.C_360100	ENSCAFP00000027081
estExt_fgenesh2_pg.C_360108	ENSCAFP00000023032
estExt_fgenesh2_pg.C_360114	ENSCAFP00000016577
estExt_fgenesh2_pg.C_360144	ENSCAFP00000006737
estExt_fgenesh2_pg.C_370011	ENSCAFP00000010662
estExt_fgenesh2_pg.C_370048	ENSCAFP00000018414
estExt_fgenesh2_pg.C_370081	ENSCAFP00000000407
estExt_fgenesh2_pg.C_370105	ENSCAFP00000006041
estExt_fgenesh2_pg.C_370123	ENSCAFP00000004838
estExt_fgenesh2_pg.C_370123	ENSCAFP00000038982
estExt_fgenesh2_pg.C_370124	ENSCAFP00000018464
estExt_fgenesh2_pg.C_370161	ENSCAFP00000007264
estExt_fgenesh2_pg.C_370161	ENSCAFP00000028750
estExt_fgenesh2_pg.C_370205	ENSCAFP00000005681
estExt_fgenesh2_pg.C_370205	ENSCAFP00000031226
estExt_fgenesh2_pg.C_370228	ENSCAFP00000023225
estExt_fgenesh2_pg.C_370229	ENSCAFP00000024155
estExt_fgenesh2_pg.C_380002	ENSCAFP00000021485
estExt_fgenesh2_pg.C_380059	ENSCAFP00000012783
estExt_fgenesh2_pg.C_380063	ENSCAFP00000015144
estExt_fgenesh2_pg.C_380063	ENSCAFP00000024482
estExt_fgenesh2_pg.C_380064	ENSCAFP00000032938
estExt_fgenesh2_pg.C_380073	ENSCAFP00000017868
estExt_fgenesh2_pg.C_380096	ENSCAFP00000030525
estExt_fgenesh2_pg.C_380096	ENSCAFP00000006170
estExt_fgenesh2_pg.C_380096	ENSCAFP00000026508
estExt_fgenesh2_pg.C_380096	ENSCAFP00000013001
estExt_fgenesh2_pg.C_380103	ENSCAFP00000023322
estExt_fgenesh2_pg.C_380134	ENSCAFP00000023502
estExt_fgenesh2_pg.C_390053	ENSCAFP00000007151
estExt_fgenesh2_pg.C_390072	ENSCAFP00000014952
estExt_fgenesh2_pg.C_390072	ENSCAFP00000005613
estExt_fgenesh2_pg.C_390083	ENSCAFP00000031071
estExt_fgenesh2_pg.C_390085	ENSCAFP00000009633
estExt_fgenesh2_pg.C_390114	ENSCAFP00000037299
estExt_fgenesh2_pg.C_390114	ENSCAFP00000009401
estExt_fgenesh2_pg.C_390156	ENSCAFP00000034998
estExt_fgenesh2_pg.C_390162	ENSCAFP00000041887
estExt_fgenesh2_pg.C_390171	ENSCAFP00000029608
estExt_fgenesh2_pg.C_400007	ENSCAFP00000041871
estExt_fgenesh2_pg.C_400017	ENSCAFP00000042144
estExt_fgenesh2_pg.C_400018	ENSCAFP00000012383
estExt_fgenesh2_pg.C_400022	ENSCAFP00000002092
estExt_fgenesh2_pg.C_400029	ENSCAFP00000010557
estExt_fgenesh2_pg.C_400036	ENSCAFP00000008167
estExt_fgenesh2_pg.C_400039	ENSCAFP00000041273
estExt_fgenesh2_pg.C_400070	ENSCAFP00000004854
estExt_fgenesh2_pg.C_400099	ENSCAFP00000026726
estExt_fgenesh2_pg.C_400102	ENSCAFP00000008702
estExt_fgenesh2_pg.C_400168	ENSCAFP00000019931
estExt_fgenesh2_pg.C_410021	ENSCAFP00000042294
estExt_fgenesh2_pg.C_410021	ENSCAFP00000040273
estExt_fgenesh2_pg.C_410024	ENSCAFP00000039148
estExt_fgenesh2_pg.C_410031	ENSCAFP00000037107
estExt_fgenesh2_pg.C_410059	ENSCAFP00000003116
estExt_fgenesh2_pg.C_420001	ENSCAFP00000014613
estExt_fgenesh2_pg.C_420040	ENSCAFP00000025744
estExt_fgenesh2_pg.C_420041	ENSCAFP00000016004
estExt_fgenesh2_pg.C_420051	ENSCAFP00000020254
estExt_fgenesh2_pg.C_420051	ENSCAFP00000029498
estExt_fgenesh2_pg.C_420051	ENSCAFP00000029496
estExt_fgenesh2_pg.C_420055	ENSCAFP00000039382
estExt_fgenesh2_pg.C_420056	ENSCAFP00000020158
estExt_fgenesh2_pg.C_420058	ENSCAFP00000022928
estExt_fgenesh2_pg.C_420064	ENSCAFP00000002841
estExt_fgenesh2_pg.C_420075	ENSCAFP00000019251
estExt_fgenesh2_pg.C_420080	ENSCAFP00000009692
estExt_fgenesh2_pg.C_420084	ENSCAFP00000000727
estExt_fgenesh2_pg.C_420096	ENSCAFP00000038461
estExt_fgenesh2_pg.C_420110	ENSCAFP00000013474
estExt_fgenesh2_pg.C_420113	ENSCAFP00000023621
estExt_fgenesh2_pg.C_420128	ENSCAFP00000026672
estExt_fgenesh2_pg.C_420150	ENSCAFP00000020779
estExt_fgenesh2_pg.C_420162	ENSCAFP00000037239
estExt_fgenesh2_pg.C_430064	ENSCAFP00000007405
estExt_fgenesh2_pg.C_430109	ENSCAFP00000005555
estExt_fgenesh2_pg.C_430149	ENSCAFP00000038612
estExt_fgenesh2_pg.C_440053	ENSCAFP00000018402
estExt_fgenesh2_pg.C_440063	ENSCAFP00000005506
estExt_fgenesh2_pg.C_440063	ENSCAFP00000024065
estExt_fgenesh2_pg.C_440105	ENSCAFP00000037104
estExt_fgenesh2_pg.C_440128	ENSCAFP00000024860
estExt_fgenesh2_pg.C_440143	ENSCAFP00000007099
estExt_fgenesh2_pg.C_450009	ENSCAFP00000029524
estExt_fgenesh2_pg.C_450014	ENSCAFP00000035416
estExt_fgenesh2_pg.C_450052	ENSCAFP00000015036
estExt_fgenesh2_pg.C_450060	ENSCAFP00000013081
estExt_fgenesh2_pg.C_450073	ENSCAFP00000001359
estExt_fgenesh2_pg.C_450079	ENSCAFP00000030092
estExt_fgenesh2_pg.C_450085	ENSCAFP00000015233
estExt_fgenesh2_pg.C_450085	ENSCAFP00000010109
estExt_fgenesh2_pg.C_450105	ENSCAFP00000003256
estExt_fgenesh2_pg.C_450114	ENSCAFP00000018435
estExt_fgenesh2_pg.C_450137	ENSCAFP00000026131
estExt_fgenesh2_pg.C_450139	ENSCAFP00000035895
estExt_fgenesh2_pg.C_450155	ENSCAFP00000020638
estExt_fgenesh2_pg.C_460010	ENSCAFP00000024742
estExt_fgenesh2_pg.C_460036	ENSCAFP00000039712
estExt_fgenesh2_pg.C_460039	ENSCAFP00000013547
estExt_fgenesh2_pg.C_460040	ENSCAFP00000023570
estExt_fgenesh2_pg.C_460040	ENSCAFP00000000601
estExt_fgenesh2_pg.C_460072	ENSCAFP00000026244
estExt_fgenesh2_pg.C_460072	ENSCAFP00000004417
estExt_fgenesh2_pg.C_460076	ENSCAFP00000008790
estExt_fgenesh2_pg.C_460103	ENSCAFP00000012223
estExt_fgenesh2_pg.C_460120	ENSCAFP00000008820
estExt_fgenesh2_pg.C_460122	ENSCAFP00000002480
estExt_fgenesh2_pg.C_460123	ENSCAFP00000000548
estExt_fgenesh2_pg.C_460141	ENSCAFP00000014023
estExt_fgenesh2_pg.C_460144	ENSCAFP00000003667
estExt_fgenesh2_pg.C_460150	ENSCAFP00000041516
estExt_fgenesh2_pg.C_460151	ENSCAFP00000036799
estExt_fgenesh2_pg.C_470009	ENSCAFP00000022052
estExt_fgenesh2_pg.C_470054	ENSCAFP00000001686
estExt_fgenesh2_pg.C_470074	ENSCAFP00000011415
estExt_fgenesh2_pg.C_470145	ENSCAFP00000028438
estExt_fgenesh2_pg.C_470147	ENSCAFP00000001455
estExt_fgenesh2_pg.C_480006	ENSCAFP00000014670
estExt_fgenesh2_pg.C_480096	ENSCAFP00000019502
estExt_fgenesh2_pg.C_480096	ENSCAFP00000037897
estExt_fgenesh2_pg.C_480136	ENSCAFP00000007562
[truncated: 11,335 more rows]
