# Supplementary material for: Reconstruction of proto-vertebrate, proto-cyclostome and proto-gnathostome genomes provides new insights into early vertebrate evolution
Source: Nat Commun. 2021 Jul 23;12:4489. doi: 10.1038/s41467-021-24573-z (PMC8302630; doi:10.1038/s41467-021-24573-z)
Supplement: Supplementary file 4 — Supplementary Data 1 [file 41467_2021_24573_MOESM4_ESM.zip › SuppData1/orthologs/BRAFL-CHICK.txt]

fgenesh2_pg.scaffold_351000043	ENSGALP00000038461
fgenesh2_pg.scaffold_352000001	ENSGALP00000024751
fgenesh2_pg.scaffold_352000005	ENSGALP00000024874
fgenesh2_pg.scaffold_353000014	ENSGALP00000027468
fgenesh2_pg.scaffold_353000019	ENSGALP00000009066
fgenesh2_pg.scaffold_353000019	ENSGALP00000041283
fgenesh2_pg.scaffold_353000041	ENSGALP00000015219
fgenesh2_pg.scaffold_355000001	ENSGALP00000024658
fgenesh2_pg.scaffold_355000016	ENSGALP00000013682
fgenesh2_pg.scaffold_355000037	ENSGALP00000007576
fgenesh2_pg.scaffold_355000054	ENSGALP00000022076
fgenesh2_pg.scaffold_357000004	ENSGALP00000041688
fgenesh2_pg.scaffold_357000018	ENSGALP00000018742
fgenesh2_pg.scaffold_358000032	ENSGALP00000042423
fgenesh2_pg.scaffold_359000018	ENSGALP00000027374
fgenesh2_pg.scaffold_359000028	ENSGALP00000001839
fgenesh2_pg.scaffold_359000049	ENSGALP00000017327
fgenesh2_pg.scaffold_360000041	ENSGALP00000004854
fgenesh2_pg.scaffold_360000052	ENSGALP00000025970
fgenesh2_pg.scaffold_361000015	ENSGALP00000007125
fgenesh2_pg.scaffold_361000021	ENSGALP00000038158
fgenesh2_pg.scaffold_361000021	ENSGALP00000035708
fgenesh2_pg.scaffold_361000032	ENSGALP00000043065
fgenesh2_pg.scaffold_361000038	ENSGALP00000010136
fgenesh2_pg.scaffold_362000008	ENSGALP00000024602
fgenesh2_pg.scaffold_363000007	ENSGALP00000020510
fgenesh2_pg.scaffold_363000011	ENSGALP00000037985
fgenesh2_pg.scaffold_363000022	ENSGALP00000032946
fgenesh2_pg.scaffold_363000036	ENSGALP00000013126
fgenesh2_pg.scaffold_364000023	ENSGALP00000024862
fgenesh2_pg.scaffold_364000027	ENSGALP00000041320
fgenesh2_pg.scaffold_364000030	ENSGALP00000030606
fgenesh2_pg.scaffold_364000050	ENSGALP00000043400
fgenesh2_pg.scaffold_364000053	ENSGALP00000011863
fgenesh2_pg.scaffold_365000002	ENSGALP00000004524
fgenesh2_pg.scaffold_365000027	ENSGALP00000042113
fgenesh2_pg.scaffold_367000002	ENSGALP00000028982
fgenesh2_pg.scaffold_367000018	ENSGALP00000037682
fgenesh2_pg.scaffold_367000027	ENSGALP00000004545
fgenesh2_pg.scaffold_369000015	ENSGALP00000004707
fgenesh2_pg.scaffold_371000007	ENSGALP00000025280
fgenesh2_pg.scaffold_371000020	ENSGALP00000018565
fgenesh2_pg.scaffold_371000045	ENSGALP00000019882
fgenesh2_pg.scaffold_371000045	ENSGALP00000026566
fgenesh2_pg.scaffold_371000053	ENSGALP00000012915
fgenesh2_pg.scaffold_371000061	ENSGALP00000016165
fgenesh2_pg.scaffold_372000006	ENSGALP00000024190
fgenesh2_pg.scaffold_373000026	ENSGALP00000041107
fgenesh2_pg.scaffold_374000029	ENSGALP00000018109
fgenesh2_pg.scaffold_374000029	ENSGALP00000002315
fgenesh2_pg.scaffold_374000042	ENSGALP00000007890
fgenesh2_pg.scaffold_374000042	ENSGALP00000004398
fgenesh2_pg.scaffold_375000002	ENSGALP00000022778
fgenesh2_pg.scaffold_375000019	ENSGALP00000039313
fgenesh2_pg.scaffold_376000007	ENSGALP00000039334
fgenesh2_pg.scaffold_376000054	ENSGALP00000040508
fgenesh2_pg.scaffold_376000057	ENSGALP00000020171
fgenesh2_pg.scaffold_377000001	ENSGALP00000043426
fgenesh2_pg.scaffold_377000020	ENSGALP00000024966
fgenesh2_pg.scaffold_377000035	ENSGALP00000026863
fgenesh2_pg.scaffold_378000028	ENSGALP00000017601
fgenesh2_pg.scaffold_378000047	ENSGALP00000016038
fgenesh2_pg.scaffold_379000006	ENSGALP00000036053
fgenesh2_pg.scaffold_379000013	ENSGALP00000026524
fgenesh2_pg.scaffold_379000018	ENSGALP00000013090
fgenesh2_pg.scaffold_380000008	ENSGALP00000024183
fgenesh2_pg.scaffold_380000036	ENSGALP00000026687
fgenesh2_pg.scaffold_380000036	ENSGALP00000036997
fgenesh2_pg.scaffold_381000020	ENSGALP00000043101
fgenesh2_pg.scaffold_381000020	ENSGALP00000005229
fgenesh2_pg.scaffold_381000021	ENSGALP00000005219
fgenesh2_pg.scaffold_381000034	ENSGALP00000042167
fgenesh2_pg.scaffold_382000006	ENSGALP00000024611
fgenesh2_pg.scaffold_382000007	ENSGALP00000012144
fgenesh2_pg.scaffold_382000022	ENSGALP00000022186
fgenesh2_pg.scaffold_382000045	ENSGALP00000042445
fgenesh2_pg.scaffold_383000011	ENSGALP00000000541
fgenesh2_pg.scaffold_383000020	ENSGALP00000021053
fgenesh2_pg.scaffold_384000004	ENSGALP00000042595
fgenesh2_pg.scaffold_384000024	ENSGALP00000015257
fgenesh2_pg.scaffold_384000024	ENSGALP00000004048
fgenesh2_pg.scaffold_384000039	ENSGALP00000007042
fgenesh2_pg.scaffold_384000041	ENSGALP00000015844
fgenesh2_pg.scaffold_384000041	ENSGALP00000006654
fgenesh2_pg.scaffold_385000013	ENSGALP00000035062
fgenesh2_pg.scaffold_385000014	ENSGALP00000001014
fgenesh2_pg.scaffold_385000017	ENSGALP00000025846
fgenesh2_pg.scaffold_386000031	ENSGALP00000020367
fgenesh2_pg.scaffold_386000031	ENSGALP00000025956
fgenesh2_pg.scaffold_386000031	ENSGALP00000036802
fgenesh2_pg.scaffold_386000031	ENSGALP00000009799
fgenesh2_pg.scaffold_386000031	ENSGALP00000043333
fgenesh2_pg.scaffold_386000032	ENSGALP00000034553
fgenesh2_pg.scaffold_386000033	ENSGALP00000022844
fgenesh2_pg.scaffold_386000033	ENSGALP00000039638
fgenesh2_pg.scaffold_388000032	ENSGALP00000034250
fgenesh2_pg.scaffold_388000033	ENSGALP00000022151
fgenesh2_pg.scaffold_389000024	ENSGALP00000025623
fgenesh2_pg.scaffold_391000010	ENSGALP00000003056
fgenesh2_pg.scaffold_391000010	ENSGALP00000025008
fgenesh2_pg.scaffold_391000023	ENSGALP00000005928
fgenesh2_pg.scaffold_391000033	ENSGALP00000006915
fgenesh2_pg.scaffold_391000033	ENSGALP00000025857
fgenesh2_pg.scaffold_393000027	ENSGALP00000002153
fgenesh2_pg.scaffold_394000030	ENSGALP00000039939
fgenesh2_pg.scaffold_394000039	ENSGALP00000034153
fgenesh2_pg.scaffold_395000037	ENSGALP00000018506
fgenesh2_pg.scaffold_396000027	ENSGALP00000018698
fgenesh2_pg.scaffold_396000027	ENSGALP00000030175
fgenesh2_pg.scaffold_398000059	ENSGALP00000024989
fgenesh2_pg.scaffold_399000031	ENSGALP00000000617
fgenesh2_pg.scaffold_400000010	ENSGALP00000020593
fgenesh2_pg.scaffold_400000012	ENSGALP00000041783
fgenesh2_pg.scaffold_400000031	ENSGALP00000006783
fgenesh2_pg.scaffold_402000006	ENSGALP00000017983
fgenesh2_pg.scaffold_402000006	ENSGALP00000017982
fgenesh2_pg.scaffold_402000021	ENSGALP00000001565
fgenesh2_pg.scaffold_402000028	ENSGALP00000006782
fgenesh2_pg.scaffold_403000003	ENSGALP00000033627
fgenesh2_pg.scaffold_403000022	ENSGALP00000014645
fgenesh2_pg.scaffold_403000023	ENSGALP00000032172
fgenesh2_pg.scaffold_403000023	ENSGALP00000041485
fgenesh2_pg.scaffold_403000023	ENSGALP00000041496
fgenesh2_pg.scaffold_403000025	ENSGALP00000025340
fgenesh2_pg.scaffold_405000003	ENSGALP00000012089
fgenesh2_pg.scaffold_406000006	ENSGALP00000041276
fgenesh2_pg.scaffold_406000014	ENSGALP00000002656
fgenesh2_pg.scaffold_406000028	ENSGALP00000011138
fgenesh2_pg.scaffold_407000028	ENSGALP00000017413
fgenesh2_pg.scaffold_409000002	ENSGALP00000041247
fgenesh2_pg.scaffold_410000005	ENSGALP00000016315
fgenesh2_pg.scaffold_410000008	ENSGALP00000033649
fgenesh2_pg.scaffold_410000031	ENSGALP00000003389
fgenesh2_pg.scaffold_411000041	ENSGALP00000014341
fgenesh2_pg.scaffold_412000032	ENSGALP00000017542
fgenesh2_pg.scaffold_413000015	ENSGALP00000016878
fgenesh2_pg.scaffold_413000015	ENSGALP00000002817
fgenesh2_pg.scaffold_413000023	ENSGALP00000014393
fgenesh2_pg.scaffold_413000024	ENSGALP00000002333
fgenesh2_pg.scaffold_414000003	ENSGALP00000012810
fgenesh2_pg.scaffold_414000018	ENSGALP00000042242
fgenesh2_pg.scaffold_414000023	ENSGALP00000016232
fgenesh2_pg.scaffold_415000003	ENSGALP00000010548
fgenesh2_pg.scaffold_415000039	ENSGALP00000012460
fgenesh2_pg.scaffold_416000004	ENSGALP00000006673
fgenesh2_pg.scaffold_416000027	ENSGALP00000032209
fgenesh2_pg.scaffold_417000011	ENSGALP00000000558
fgenesh2_pg.scaffold_417000012	ENSGALP00000037524
fgenesh2_pg.scaffold_417000012	ENSGALP00000010080
fgenesh2_pg.scaffold_418000016	ENSGALP00000022030
fgenesh2_pg.scaffold_418000024	ENSGALP00000025561
fgenesh2_pg.scaffold_421000002	ENSGALP00000007182
fgenesh2_pg.scaffold_421000008	ENSGALP00000023557
fgenesh2_pg.scaffold_421000017	ENSGALP00000006987
fgenesh2_pg.scaffold_421000019	ENSGALP00000025270
fgenesh2_pg.scaffold_421000023	ENSGALP00000023595
fgenesh2_pg.scaffold_422000008	ENSGALP00000021484
fgenesh2_pg.scaffold_422000020	ENSGALP00000034621
fgenesh2_pg.scaffold_422000031	ENSGALP00000011266
fgenesh2_pg.scaffold_423000012	ENSGALP00000001944
fgenesh2_pg.scaffold_423000012	ENSGALP00000008117
fgenesh2_pg.scaffold_423000016	ENSGALP00000031071
fgenesh2_pg.scaffold_423000017	ENSGALP00000028073
fgenesh2_pg.scaffold_423000025	ENSGALP00000042342
fgenesh2_pg.scaffold_425000008	ENSGALP00000013802
fgenesh2_pg.scaffold_426000022	ENSGALP00000027300
fgenesh2_pg.scaffold_426000048	ENSGALP00000013509
fgenesh2_pg.scaffold_427000017	ENSGALP00000033098
fgenesh2_pg.scaffold_428000009	ENSGALP00000039399
fgenesh2_pg.scaffold_429000008	ENSGALP00000027964
fgenesh2_pg.scaffold_429000016	ENSGALP00000020947
fgenesh2_pg.scaffold_430000006	ENSGALP00000010335
fgenesh2_pg.scaffold_432000042	ENSGALP00000001923
fgenesh2_pg.scaffold_433000013	ENSGALP00000008589
fgenesh2_pg.scaffold_434000033	ENSGALP00000015801
fgenesh2_pg.scaffold_435000006	ENSGALP00000017938
fgenesh2_pg.scaffold_435000031	ENSGALP00000015830
fgenesh2_pg.scaffold_436000014	ENSGALP00000007663
fgenesh2_pg.scaffold_436000015	ENSGALP00000000594
fgenesh2_pg.scaffold_436000040	ENSGALP00000016490
fgenesh2_pg.scaffold_437000002	ENSGALP00000017037
fgenesh2_pg.scaffold_437000014	ENSGALP00000008694
fgenesh2_pg.scaffold_438000005	ENSGALP00000003823
fgenesh2_pg.scaffold_438000005	ENSGALP00000039538
fgenesh2_pg.scaffold_438000005	ENSGALP00000041629
fgenesh2_pg.scaffold_438000005	ENSGALP00000039526
fgenesh2_pg.scaffold_438000005	ENSGALP00000041805
fgenesh2_pg.scaffold_438000009	ENSGALP00000017210
fgenesh2_pg.scaffold_439000005	ENSGALP00000004106
fgenesh2_pg.scaffold_439000015	ENSGALP00000030509
fgenesh2_pg.scaffold_439000020	ENSGALP00000000894
fgenesh2_pg.scaffold_439000027	ENSGALP00000026790
fgenesh2_pg.scaffold_440000010	ENSGALP00000001366
fgenesh2_pg.scaffold_442000010	ENSGALP00000011210
fgenesh2_pg.scaffold_442000012	ENSGALP00000037960
fgenesh2_pg.scaffold_442000051	ENSGALP00000020421
fgenesh2_pg.scaffold_442000053	ENSGALP00000033190
fgenesh2_pg.scaffold_443000004	ENSGALP00000004490
fgenesh2_pg.scaffold_445000011	ENSGALP00000042554
fgenesh2_pg.scaffold_446000010	ENSGALP00000017221
fgenesh2_pg.scaffold_446000018	ENSGALP00000017349
fgenesh2_pg.scaffold_446000029	ENSGALP00000017880
fgenesh2_pg.scaffold_447000005	ENSGALP00000004536
fgenesh2_pg.scaffold_447000026	ENSGALP00000000107
fgenesh2_pg.scaffold_448000007	ENSGALP00000020790
fgenesh2_pg.scaffold_449000021	ENSGALP00000031442
fgenesh2_pg.scaffold_450000016	ENSGALP00000004750
fgenesh2_pg.scaffold_450000016	ENSGALP00000024774
fgenesh2_pg.scaffold_450000016	ENSGALP00000015122
fgenesh2_pg.scaffold_450000022	ENSGALP00000003813
fgenesh2_pg.scaffold_450000023	ENSGALP00000004735
fgenesh2_pg.scaffold_451000018	ENSGALP00000007997
fgenesh2_pg.scaffold_451000018	ENSGALP00000028961
fgenesh2_pg.scaffold_451000023	ENSGALP00000035930
fgenesh2_pg.scaffold_451000028	ENSGALP00000027119
fgenesh2_pg.scaffold_452000028	ENSGALP00000040783
fgenesh2_pg.scaffold_452000029	ENSGALP00000011886
fgenesh2_pg.scaffold_452000036	ENSGALP00000004991
fgenesh2_pg.scaffold_452000039	ENSGALP00000042647
fgenesh2_pg.scaffold_452000042	ENSGALP00000043179
fgenesh2_pg.scaffold_453000017	ENSGALP00000003663
fgenesh2_pg.scaffold_454000007	ENSGALP00000005856
fgenesh2_pg.scaffold_454000010	ENSGALP00000008696
fgenesh2_pg.scaffold_455000014	ENSGALP00000032727
fgenesh2_pg.scaffold_457000007	ENSGALP00000013010
fgenesh2_pg.scaffold_458000006	ENSGALP00000024947
fgenesh2_pg.scaffold_458000006	ENSGALP00000029812
fgenesh2_pg.scaffold_458000013	ENSGALP00000027934
fgenesh2_pg.scaffold_458000014	ENSGALP00000015450
fgenesh2_pg.scaffold_458000015	ENSGALP00000042495
fgenesh2_pg.scaffold_458000016	ENSGALP00000001499
fgenesh2_pg.scaffold_458000017	ENSGALP00000014476
fgenesh2_pg.scaffold_458000024	ENSGALP00000008899
fgenesh2_pg.scaffold_459000002	ENSGALP00000024470
fgenesh2_pg.scaffold_459000008	ENSGALP00000032152
fgenesh2_pg.scaffold_459000028	ENSGALP00000034396
fgenesh2_pg.scaffold_459000031	ENSGALP00000008547
fgenesh2_pg.scaffold_459000040	ENSGALP00000015448
fgenesh2_pg.scaffold_460000014	ENSGALP00000040666
fgenesh2_pg.scaffold_460000017	ENSGALP00000031462
fgenesh2_pg.scaffold_463000016	ENSGALP00000023279
fgenesh2_pg.scaffold_463000018	ENSGALP00000038611
fgenesh2_pg.scaffold_463000026	ENSGALP00000042675
fgenesh2_pg.scaffold_463000032	ENSGALP00000000206
fgenesh2_pg.scaffold_463000045	ENSGALP00000011505
fgenesh2_pg.scaffold_463000051	ENSGALP00000004185
fgenesh2_pg.scaffold_463000052	ENSGALP00000040930
fgenesh2_pg.scaffold_464000003	ENSGALP00000008657
fgenesh2_pg.scaffold_466000008	ENSGALP00000025609
fgenesh2_pg.scaffold_466000018	ENSGALP00000009550
fgenesh2_pg.scaffold_466000032	ENSGALP00000018364
fgenesh2_pg.scaffold_467000005	ENSGALP00000024825
fgenesh2_pg.scaffold_468000016	ENSGALP00000017524
fgenesh2_pg.scaffold_468000019	ENSGALP00000017662
fgenesh2_pg.scaffold_470000027	ENSGALP00000020312
fgenesh2_pg.scaffold_471000021	ENSGALP00000014365
fgenesh2_pg.scaffold_472000004	ENSGALP00000039341
fgenesh2_pg.scaffold_474000016	ENSGALP00000034019
fgenesh2_pg.scaffold_477000035	ENSGALP00000024178
fgenesh2_pg.scaffold_478000027	ENSGALP00000038976
fgenesh2_pg.scaffold_479000027	ENSGALP00000022084
fgenesh2_pg.scaffold_480000011	ENSGALP00000042816
fgenesh2_pg.scaffold_480000020	ENSGALP00000042872
fgenesh2_pg.scaffold_481000007	ENSGALP00000013729
fgenesh2_pg.scaffold_481000007	ENSGALP00000012928
fgenesh2_pg.scaffold_482000016	ENSGALP00000029378
fgenesh2_pg.scaffold_482000017	ENSGALP00000025750
fgenesh2_pg.scaffold_484000012	ENSGALP00000013127
fgenesh2_pg.scaffold_484000017	ENSGALP00000020127
fgenesh2_pg.scaffold_484000017	ENSGALP00000027517
fgenesh2_pg.scaffold_484000027	ENSGALP00000007017
fgenesh2_pg.scaffold_484000031	ENSGALP00000005327
fgenesh2_pg.scaffold_485000010	ENSGALP00000030904
fgenesh2_pg.scaffold_486000005	ENSGALP00000010260
fgenesh2_pg.scaffold_486000033	ENSGALP00000032226
fgenesh2_pg.scaffold_487000001	ENSGALP00000004773
fgenesh2_pg.scaffold_487000004	ENSGALP00000019451
fgenesh2_pg.scaffold_488000010	ENSGALP00000021415
fgenesh2_pg.scaffold_489000019	ENSGALP00000008146
fgenesh2_pg.scaffold_489000023	ENSGALP00000011319
fgenesh2_pg.scaffold_491000016	ENSGALP00000007252
fgenesh2_pg.scaffold_493000035	ENSGALP00000033888
fgenesh2_pg.scaffold_495000016	ENSGALP00000043073
fgenesh2_pg.scaffold_497000007	ENSGALP00000024081
fgenesh2_pg.scaffold_498000008	ENSGALP00000003637
fgenesh2_pg.scaffold_498000021	ENSGALP00000040703
fgenesh2_pg.scaffold_499000014	ENSGALP00000037199
fgenesh2_pg.scaffold_499000014	ENSGALP00000020295
fgenesh2_pg.scaffold_499000021	ENSGALP00000042018
fgenesh2_pg.scaffold_500000011	ENSGALP00000036265
fgenesh2_pg.scaffold_503000011	ENSGALP00000015719
fgenesh2_pg.scaffold_504000008	ENSGALP00000006182
fgenesh2_pg.scaffold_504000018	ENSGALP00000041876
fgenesh2_pg.scaffold_504000024	ENSGALP00000006060
fgenesh2_pg.scaffold_505000007	ENSGALP00000018190
fgenesh2_pg.scaffold_505000017	ENSGALP00000023612
fgenesh2_pg.scaffold_505000017	ENSGALP00000040867
fgenesh2_pg.scaffold_505000023	ENSGALP00000040258
fgenesh2_pg.scaffold_505000025	ENSGALP00000026801
fgenesh2_pg.scaffold_506000005	ENSGALP00000023408
fgenesh2_pg.scaffold_506000009	ENSGALP00000026085
fgenesh2_pg.scaffold_508000019	ENSGALP00000037681
fgenesh2_pg.scaffold_508000037	ENSGALP00000008992
fgenesh2_pg.scaffold_508000037	ENSGALP00000010459
fgenesh2_pg.scaffold_509000004	ENSGALP00000017762
fgenesh2_pg.scaffold_510000010	ENSGALP00000033415
fgenesh2_pg.scaffold_512000023	ENSGALP00000032142
fgenesh2_pg.scaffold_513000012	ENSGALP00000006424
fgenesh2_pg.scaffold_513000013	ENSGALP00000037700
fgenesh2_pg.scaffold_513000020	ENSGALP00000031773
fgenesh2_pg.scaffold_514000007	ENSGALP00000025922
fgenesh2_pg.scaffold_514000010	ENSGALP00000002452
fgenesh2_pg.scaffold_515000012	ENSGALP00000024575
fgenesh2_pg.scaffold_515000017	ENSGALP00000003681
fgenesh2_pg.scaffold_515000023	ENSGALP00000014318
fgenesh2_pg.scaffold_517000019	ENSGALP00000030480
fgenesh2_pg.scaffold_517000029	ENSGALP00000041568
fgenesh2_pg.scaffold_518000005	ENSGALP00000033069
fgenesh2_pg.scaffold_518000005	ENSGALP00000002091
fgenesh2_pg.scaffold_518000008	ENSGALP00000003001
fgenesh2_pg.scaffold_519000014	ENSGALP00000014751
fgenesh2_pg.scaffold_523000001	ENSGALP00000043465
fgenesh2_pg.scaffold_523000003	ENSGALP00000005252
fgenesh2_pg.scaffold_523000003	ENSGALP00000003005
fgenesh2_pg.scaffold_523000021	ENSGALP00000015904
fgenesh2_pg.scaffold_525000001	ENSGALP00000017666
fgenesh2_pg.scaffold_525000003	ENSGALP00000013480
fgenesh2_pg.scaffold_525000006	ENSGALP00000012489
fgenesh2_pg.scaffold_525000008	ENSGALP00000026360
fgenesh2_pg.scaffold_526000017	ENSGALP00000007794
fgenesh2_pg.scaffold_527000023	ENSGALP00000026400
fgenesh2_pg.scaffold_530000010	ENSGALP00000038673
fgenesh2_pg.scaffold_530000026	ENSGALP00000042216
fgenesh2_pg.scaffold_531000012	ENSGALP00000041681
fgenesh2_pg.scaffold_532000013	ENSGALP00000015790
fgenesh2_pg.scaffold_532000027	ENSGALP00000035750
fgenesh2_pg.scaffold_534000029	ENSGALP00000008504
fgenesh2_pg.scaffold_538000002	ENSGALP00000004043
fgenesh2_pg.scaffold_538000020	ENSGALP00000042318
fgenesh2_pg.scaffold_539000010	ENSGALP00000009427
fgenesh2_pg.scaffold_539000020	ENSGALP00000043409
fgenesh2_pg.scaffold_540000007	ENSGALP00000041042
fgenesh2_pg.scaffold_541000006	ENSGALP00000006273
fgenesh2_pg.scaffold_543000003	ENSGALP00000042581
fgenesh2_pg.scaffold_544000022	ENSGALP00000008067
fgenesh2_pg.scaffold_546000014	ENSGALP00000013515
fgenesh2_pg.scaffold_546000016	ENSGALP00000030153
fgenesh2_pg.scaffold_546000020	ENSGALP00000041015
fgenesh2_pg.scaffold_546000024	ENSGALP00000042292
fgenesh2_pg.scaffold_550000002	ENSGALP00000003261
fgenesh2_pg.scaffold_550000018	ENSGALP00000007511
fgenesh2_pg.scaffold_551000019	ENSGALP00000008693
fgenesh2_pg.scaffold_553000031	ENSGALP00000038990
fgenesh2_pg.scaffold_554000005	ENSGALP00000022936
fgenesh2_pg.scaffold_555000013	ENSGALP00000017313
fgenesh2_pg.scaffold_555000018	ENSGALP00000040272
fgenesh2_pg.scaffold_555000019	ENSGALP00000039637
fgenesh2_pg.scaffold_557000031	ENSGALP00000009702
fgenesh2_pg.scaffold_558000025	ENSGALP00000002401
fgenesh2_pg.scaffold_559000012	ENSGALP00000022836
fgenesh2_pg.scaffold_560000005	ENSGALP00000033856
fgenesh2_pg.scaffold_560000009	ENSGALP00000008226
fgenesh2_pg.scaffold_560000010	ENSGALP00000009021
fgenesh2_pg.scaffold_560000010	ENSGALP00000037982
fgenesh2_pg.scaffold_560000014	ENSGALP00000006929
fgenesh2_pg.scaffold_561000002	ENSGALP00000002078
fgenesh2_pg.scaffold_561000009	ENSGALP00000003907
fgenesh2_pg.scaffold_562000005	ENSGALP00000008095
fgenesh2_pg.scaffold_562000008	ENSGALP00000039726
fgenesh2_pg.scaffold_562000008	ENSGALP00000017644
fgenesh2_pg.scaffold_562000008	ENSGALP00000017642
fgenesh2_pg.scaffold_562000014	ENSGALP00000000070
fgenesh2_pg.scaffold_562000024	ENSGALP00000006730
fgenesh2_pg.scaffold_563000003	ENSGALP00000031203
fgenesh2_pg.scaffold_563000015	ENSGALP00000039198
fgenesh2_pg.scaffold_565000009	ENSGALP00000024715
fgenesh2_pg.scaffold_565000015	ENSGALP00000025557
fgenesh2_pg.scaffold_565000027	ENSGALP00000027624
fgenesh2_pg.scaffold_567000003	ENSGALP00000040756
fgenesh2_pg.scaffold_568000011	ENSGALP00000020518
fgenesh2_pg.scaffold_569000009	ENSGALP00000018169
fgenesh2_pg.scaffold_569000013	ENSGALP00000001268
fgenesh2_pg.scaffold_569000023	ENSGALP00000037364
fgenesh2_pg.scaffold_569000026	ENSGALP00000039502
fgenesh2_pg.scaffold_569000028	ENSGALP00000020053
fgenesh2_pg.scaffold_570000027	ENSGALP00000023470
fgenesh2_pg.scaffold_571000001	ENSGALP00000006047
fgenesh2_pg.scaffold_571000003	ENSGALP00000040567
fgenesh2_pg.scaffold_572000011	ENSGALP00000041595
fgenesh2_pg.scaffold_573000007	ENSGALP00000016204
fgenesh2_pg.scaffold_573000008	ENSGALP00000024894
fgenesh2_pg.scaffold_574000004	ENSGALP00000041151
fgenesh2_pg.scaffold_574000008	ENSGALP00000029076
fgenesh2_pg.scaffold_574000017	ENSGALP00000040790
fgenesh2_pg.scaffold_575000005	ENSGALP00000013003
fgenesh2_pg.scaffold_575000007	ENSGALP00000011221
fgenesh2_pg.scaffold_575000015	ENSGALP00000003221
fgenesh2_pg.scaffold_575000019	ENSGALP00000034622
fgenesh2_pg.scaffold_576000025	ENSGALP00000026490
fgenesh2_pg.scaffold_577000002	ENSGALP00000036359
fgenesh2_pg.scaffold_577000023	ENSGALP00000018765
fgenesh2_pg.scaffold_578000013	ENSGALP00000010744
fgenesh2_pg.scaffold_579000007	ENSGALP00000039332
fgenesh2_pg.scaffold_579000023	ENSGALP00000006352
fgenesh2_pg.scaffold_579000025	ENSGALP00000008062
fgenesh2_pg.scaffold_579000026	ENSGALP00000023598
fgenesh2_pg.scaffold_580000013	ENSGALP00000002080
fgenesh2_pg.scaffold_582000010	ENSGALP00000038130
fgenesh2_pg.scaffold_582000017	ENSGALP00000032180
fgenesh2_pg.scaffold_583000018	ENSGALP00000017661
fgenesh2_pg.scaffold_584000015	ENSGALP00000020054
fgenesh2_pg.scaffold_584000024	ENSGALP00000023882
fgenesh2_pg.scaffold_586000007	ENSGALP00000041513
fgenesh2_pg.scaffold_586000023	ENSGALP00000002549
fgenesh2_pg.scaffold_588000015	ENSGALP00000034720
fgenesh2_pg.scaffold_588000016	ENSGALP00000038578
fgenesh2_pg.scaffold_589000005	ENSGALP00000034624
fgenesh2_pg.scaffold_591000004	ENSGALP00000020711
fgenesh2_pg.scaffold_592000013	ENSGALP00000036811
fgenesh2_pg.scaffold_593000012	ENSGALP00000039931
fgenesh2_pg.scaffold_594000007	ENSGALP00000039039
fgenesh2_pg.scaffold_594000013	ENSGALP00000015317
fgenesh2_pg.scaffold_594000018	ENSGALP00000005109
fgenesh2_pg.scaffold_595000012	ENSGALP00000016409
fgenesh2_pg.scaffold_595000017	ENSGALP00000013639
fgenesh2_pg.scaffold_599000001	ENSGALP00000015703
fgenesh2_pg.scaffold_600000005	ENSGALP00000012646
fgenesh2_pg.scaffold_602000011	ENSGALP00000041980
fgenesh2_pg.scaffold_604000005	ENSGALP00000013410
fgenesh2_pg.scaffold_604000005	ENSGALP00000022839
fgenesh2_pg.scaffold_604000007	ENSGALP00000018828
fgenesh2_pg.scaffold_604000012	ENSGALP00000019033
fgenesh2_pg.scaffold_606000003	ENSGALP00000041782
fgenesh2_pg.scaffold_608000013	ENSGALP00000015057
fgenesh2_pg.scaffold_610000011	ENSGALP00000010977
fgenesh2_pg.scaffold_610000014	ENSGALP00000022465
fgenesh2_pg.scaffold_611000001	ENSGALP00000001323
fgenesh2_pg.scaffold_611000002	ENSGALP00000027501
fgenesh2_pg.scaffold_612000026	ENSGALP00000010695
fgenesh2_pg.scaffold_612000032	ENSGALP00000004649
fgenesh2_pg.scaffold_614000011	ENSGALP00000042284
fgenesh2_pg.scaffold_614000013	ENSGALP00000042281
fgenesh2_pg.scaffold_616000012	ENSGALP00000001828
fgenesh2_pg.scaffold_617000003	ENSGALP00000010694
fgenesh2_pg.scaffold_617000003	ENSGALP00000014661
fgenesh2_pg.scaffold_618000006	ENSGALP00000001521
fgenesh2_pg.scaffold_618000015	ENSGALP00000017870
fgenesh2_pg.scaffold_621000005	ENSGALP00000025658
fgenesh2_pg.scaffold_623000001	ENSGALP00000014844
fgenesh2_pg.scaffold_624000011	ENSGALP00000013160
fgenesh2_pg.scaffold_626000005	ENSGALP00000010925
fgenesh2_pg.scaffold_626000017	ENSGALP00000002117
fgenesh2_pg.scaffold_627000015	ENSGALP00000041614
fgenesh2_pg.scaffold_628000010	ENSGALP00000027421
fgenesh2_pg.scaffold_629000003	ENSGALP00000020563
fgenesh2_pg.scaffold_629000004	ENSGALP00000016550
fgenesh2_pg.scaffold_629000014	ENSGALP00000041088
fgenesh2_pg.scaffold_630000005	ENSGALP00000039710
fgenesh2_pg.scaffold_630000009	ENSGALP00000011462
fgenesh2_pg.scaffold_631000010	ENSGALP00000001360
fgenesh2_pg.scaffold_631000016	ENSGALP00000039987
fgenesh2_pg.scaffold_632000004	ENSGALP00000042644
fgenesh2_pg.scaffold_632000016	ENSGALP00000041796
fgenesh2_pg.scaffold_632000019	ENSGALP00000036419
fgenesh2_pg.scaffold_632000019	ENSGALP00000033747
fgenesh2_pg.scaffold_633000022	ENSGALP00000024171
fgenesh2_pg.scaffold_634000013	ENSGALP00000027928
fgenesh2_pg.scaffold_635000016	ENSGALP00000042513
fgenesh2_pg.scaffold_638000004	ENSGALP00000041084
fgenesh2_pg.scaffold_639000015	ENSGALP00000034715
fgenesh2_pg.scaffold_642000009	ENSGALP00000029430
fgenesh2_pg.scaffold_643000007	ENSGALP00000007834
fgenesh2_pg.scaffold_643000012	ENSGALP00000009644
fgenesh2_pg.scaffold_646000003	ENSGALP00000020178
fgenesh2_pg.scaffold_649000006	ENSGALP00000004984
fgenesh2_pg.scaffold_651000006	ENSGALP00000007246
fgenesh2_pg.scaffold_652000015	ENSGALP00000005241
fgenesh2_pg.scaffold_652000015	ENSGALP00000038678
fgenesh2_pg.scaffold_652000021	ENSGALP00000008295
fgenesh2_pg.scaffold_652000021	ENSGALP00000034100
fgenesh2_pg.scaffold_652000021	ENSGALP00000040817
fgenesh2_pg.scaffold_655000003	ENSGALP00000026611
fgenesh2_pg.scaffold_655000007	ENSGALP00000001726
fgenesh2_pg.scaffold_655000012	ENSGALP00000027009
fgenesh2_pg.scaffold_656000011	ENSGALP00000014558
fgenesh2_pg.scaffold_656000011	ENSGALP00000042126
fgenesh2_pg.scaffold_657000004	ENSGALP00000006171
fgenesh2_pg.scaffold_657000008	ENSGALP00000039411
fgenesh2_pg.scaffold_657000008	ENSGALP00000020708
fgenesh2_pg.scaffold_658000017	ENSGALP00000042297
fgenesh2_pg.scaffold_659000010	ENSGALP00000024724
fgenesh2_pg.scaffold_660000001	ENSGALP00000022626
fgenesh2_pg.scaffold_660000001	ENSGALP00000041380
fgenesh2_pg.scaffold_662000010	ENSGALP00000020132
fgenesh2_pg.scaffold_670000003	ENSGALP00000042794
fgenesh2_pg.scaffold_675000016	ENSGALP00000021976
fgenesh2_pg.scaffold_675000019	ENSGALP00000036270
fgenesh2_pg.scaffold_676000003	ENSGALP00000016811
fgenesh2_pg.scaffold_676000014	ENSGALP00000024667
fgenesh2_pg.scaffold_677000005	ENSGALP00000024158
fgenesh2_pg.scaffold_677000005	ENSGALP00000021333
fgenesh2_pg.scaffold_678000002	ENSGALP00000017999
fgenesh2_pg.scaffold_678000012	ENSGALP00000002935
fgenesh2_pg.scaffold_681000003	ENSGALP00000022443
fgenesh2_pg.scaffold_681000011	ENSGALP00000024714
fgenesh2_pg.scaffold_681000013	ENSGALP00000005118
fgenesh2_pg.scaffold_681000014	ENSGALP00000026785
fgenesh2_pg.scaffold_683000010	ENSGALP00000033875
fgenesh2_pg.scaffold_683000010	ENSGALP00000007961
fgenesh2_pg.scaffold_684000002	ENSGALP00000004609
fgenesh2_pg.scaffold_684000006	ENSGALP00000005027
fgenesh2_pg.scaffold_686000018	ENSGALP00000043460
fgenesh2_pg.scaffold_690000004	ENSGALP00000032557
fgenesh2_pg.scaffold_694000001	ENSGALP00000005762
fgenesh2_pg.scaffold_695000006	ENSGALP00000025572
fgenesh2_pg.scaffold_695000022	ENSGALP00000012555
fgenesh2_pg.scaffold_696000002	ENSGALP00000006477
fgenesh2_pg.scaffold_697000010	ENSGALP00000026335
fgenesh2_pg.scaffold_698000010	ENSGALP00000027524
fgenesh2_pg.scaffold_698000011	ENSGALP00000016403
fgenesh2_pg.scaffold_699000003	ENSGALP00000017279
fgenesh2_pg.scaffold_699000007	ENSGALP00000040607
fgenesh2_pg.scaffold_701000001	ENSGALP00000002487
fgenesh2_pg.scaffold_704000006	ENSGALP00000019037
fgenesh2_pg.scaffold_705000004	ENSGALP00000041734
fgenesh2_pg.scaffold_707000006	ENSGALP00000010797
fgenesh2_pg.scaffold_709000007	ENSGALP00000018409
fgenesh2_pg.scaffold_711000009	ENSGALP00000022947
fgenesh2_pg.scaffold_711000017	ENSGALP00000027457
fgenesh2_pg.scaffold_712000003	ENSGALP00000035584
fgenesh2_pg.scaffold_712000013	ENSGALP00000017608
fgenesh2_pg.scaffold_712000013	ENSGALP00000042015
fgenesh2_pg.scaffold_712000013	ENSGALP00000016723
fgenesh2_pg.scaffold_712000013	ENSGALP00000037083
fgenesh2_pg.scaffold_714000008	ENSGALP00000041199
fgenesh2_pg.scaffold_714000013	ENSGALP00000038403
fgenesh2_pg.scaffold_714000016	ENSGALP00000042458
fgenesh2_pg.scaffold_716000005	ENSGALP00000012786
fgenesh2_pg.scaffold_718000006	ENSGALP00000034922
fgenesh2_pg.scaffold_721000008	ENSGALP00000009127
fgenesh2_pg.scaffold_726000006	ENSGALP00000009657
fgenesh2_pg.scaffold_727000001	ENSGALP00000026433
fgenesh2_pg.scaffold_727000004	ENSGALP00000041074
fgenesh2_pg.scaffold_729000005	ENSGALP00000008654
fgenesh2_pg.scaffold_730000007	ENSGALP00000008772
fgenesh2_pg.scaffold_730000007	ENSGALP00000006436
fgenesh2_pg.scaffold_731000007	ENSGALP00000026173
fgenesh2_pg.scaffold_732000008	ENSGALP00000029644
fgenesh2_pg.scaffold_734000005	ENSGALP00000020856
fgenesh2_pg.scaffold_735000001	ENSGALP00000016477
fgenesh2_pg.scaffold_735000010	ENSGALP00000006008
fgenesh2_pg.scaffold_741000002	ENSGALP00000005686
fgenesh2_pg.scaffold_742000003	ENSGALP00000041803
fgenesh2_pg.scaffold_744000002	ENSGALP00000014218
fgenesh2_pg.scaffold_751000002	ENSGALP00000003646
fgenesh2_pg.scaffold_752000009	ENSGALP00000025421
fgenesh2_pg.scaffold_753000006	ENSGALP00000000916
fgenesh2_pg.scaffold_753000006	ENSGALP00000008538
fgenesh2_pg.scaffold_755000009	ENSGALP00000000545
fgenesh2_pg.scaffold_755000011	ENSGALP00000011549
fgenesh2_pg.scaffold_758000001	ENSGALP00000027117
fgenesh2_pg.scaffold_758000003	ENSGALP00000025668
fgenesh2_pg.scaffold_758000004	ENSGALP00000025672
fgenesh2_pg.scaffold_758000022	ENSGALP00000025219
fgenesh2_pg.scaffold_759000005	ENSGALP00000027373
fgenesh2_pg.scaffold_760000004	ENSGALP00000006885
fgenesh2_pg.scaffold_760000004	ENSGALP00000027922
fgenesh2_pg.scaffold_764000004	ENSGALP00000030658
fgenesh2_pg.scaffold_765000006	ENSGALP00000034108
fgenesh2_pg.scaffold_767000002	ENSGALP00000019421
fgenesh2_pg.scaffold_768000006	ENSGALP00000041704
fgenesh2_pg.scaffold_776000011	ENSGALP00000017295
fgenesh2_pg.scaffold_780000009	ENSGALP00000002866
fgenesh2_pg.scaffold_780000018	ENSGALP00000002831
fgenesh2_pg.scaffold_781000006	ENSGALP00000003970
fgenesh2_pg.scaffold_782000011	ENSGALP00000018412
fgenesh2_pg.scaffold_783000003	ENSGALP00000031471
fgenesh2_pg.scaffold_783000010	ENSGALP00000022557
fgenesh2_pg.scaffold_786000008	ENSGALP00000022220
fgenesh2_pg.scaffold_787000001	ENSGALP00000005475
fgenesh2_pg.scaffold_787000002	ENSGALP00000008229
fgenesh2_pg.scaffold_787000002	ENSGALP00000041948
fgenesh2_pg.scaffold_792000016	ENSGALP00000008620
fgenesh2_pg.scaffold_800000003	ENSGALP00000019763
fgenesh2_pg.scaffold_800000018	ENSGALP00000039246
fgenesh2_pg.scaffold_802000003	ENSGALP00000043047
fgenesh2_pg.scaffold_802000004	ENSGALP00000002474
fgenesh2_pg.scaffold_803000004	ENSGALP00000005453
fgenesh2_pg.scaffold_803000008	ENSGALP00000016483
fgenesh2_pg.scaffold_803000008	ENSGALP00000004028
fgenesh2_pg.scaffold_803000013	ENSGALP00000037976
fgenesh2_pg.scaffold_805000007	ENSGALP00000014768
fgenesh2_pg.scaffold_805000010	ENSGALP00000014886
fgenesh2_pg.scaffold_808000001	ENSGALP00000014991
fgenesh2_pg.scaffold_811000009	ENSGALP00000004037
fgenesh2_pg.scaffold_812000005	ENSGALP00000034558
fgenesh2_pg.scaffold_813000008	ENSGALP00000026581
fgenesh2_pg.scaffold_814000014	ENSGALP00000007935
fgenesh2_pg.scaffold_816000007	ENSGALP00000009313
fgenesh2_pg.scaffold_816000008	ENSGALP00000025001
fgenesh2_pg.scaffold_817000015	ENSGALP00000005171
fgenesh2_pg.scaffold_818000004	ENSGALP00000031033
fgenesh2_pg.scaffold_821000004	ENSGALP00000001002
fgenesh2_pg.scaffold_824000003	ENSGALP00000029036
fgenesh2_pg.scaffold_824000005	ENSGALP00000011573
fgenesh2_pg.scaffold_824000007	ENSGALP00000011803
fgenesh2_pg.scaffold_839000003	ENSGALP00000019232
fgenesh2_pg.scaffold_846000004	ENSGALP00000026026
fgenesh2_pg.scaffold_848000003	ENSGALP00000012353
fgenesh2_pg.scaffold_853000003	ENSGALP00000003126
fgenesh2_pg.scaffold_854000005	ENSGALP00000027679
fgenesh2_pg.scaffold_869000001	ENSGALP00000022807
fgenesh2_pg.scaffold_869000003	ENSGALP00000027032
fgenesh2_pg.scaffold_872000006	ENSGALP00000042051
fgenesh2_pg.scaffold_873000003	ENSGALP00000039616
fgenesh2_pg.scaffold_876000003	ENSGALP00000017167
fgenesh2_pg.scaffold_877000002	ENSGALP00000031387
fgenesh2_pg.scaffold_879000005	ENSGALP00000018939
fgenesh2_pg.scaffold_880000001	ENSGALP00000003450
fgenesh2_pg.scaffold_881000006	ENSGALP00000009661
fgenesh2_pg.scaffold_882000007	ENSGALP00000023102
fgenesh2_pg.scaffold_884000004	ENSGALP00000003553
fgenesh2_pg.scaffold_895000012	ENSGALP00000033573
fgenesh2_pg.scaffold_897000004	ENSGALP00000018559
fgenesh2_pg.scaffold_903000006	ENSGALP00000040085
fgenesh2_pg.scaffold_905000006	ENSGALP00000012557
fgenesh2_pg.scaffold_905000006	ENSGALP00000023315
fgenesh2_pg.scaffold_905000009	ENSGALP00000040546
fgenesh2_pg.scaffold_929000001	ENSGALP00000002917
fgenesh2_pg.scaffold_935000003	ENSGALP00000026747
fgenesh2_pg.scaffold_937000005	ENSGALP00000040063
fgenesh2_pg.scaffold_945000008	ENSGALP00000026568
fgenesh2_pg.scaffold_980000005	ENSGALP00000016513
fgenesh2_pg.scaffold_980000006	ENSGALP00000016493
fgenesh2_pg.scaffold_990000001	ENSGALP00000042692
fgenesh2_pg.scaffold_992000001	ENSGALP00000007179
fgenesh2_pg.scaffold_994000002	ENSGALP00000024129
fgenesh2_pg.scaffold_1000000002	ENSGALP00000042576
fgenesh2_pg.scaffold_1011000006	ENSGALP00000036426
fgenesh2_pg.scaffold_1013000002	ENSGALP00000020965
fgenesh2_pg.scaffold_1013000002	ENSGALP00000017850
fgenesh2_pg.scaffold_1013000002	ENSGALP00000002121
fgenesh2_pg.scaffold_1013000002	ENSGALP00000018089
fgenesh2_pg.scaffold_1022000007	ENSGALP00000009790
fgenesh2_pg.scaffold_1022000007	ENSGALP00000000812
fgenesh2_pg.scaffold_1036000002	ENSGALP00000010347
fgenesh2_pg.scaffold_1041000003	ENSGALP00000019935
fgenesh2_pg.scaffold_1075000005	ENSGALP00000043138
fgenesh2_pg.scaffold_1084000001	ENSGALP00000018372
fgenesh2_pg.scaffold_1098000001	ENSGALP00000025188
fgenesh2_pg.scaffold_1110000002	ENSGALP00000025439
fgenesh2_pg.scaffold_1139000001	ENSGALP00000042174
fgenesh2_pg.scaffold_1153000001	ENSGALP00000014540
fgenesh2_pg.scaffold_1176000001	ENSGALP00000010962
fgenesh2_pg.scaffold_1176000001	ENSGALP00000022754
fgenesh2_pg.scaffold_1176000001	ENSGALP00000022291
fgenesh2_pg.scaffold_1184000002	ENSGALP00000042750
fgenesh2_pg.scaffold_1248000001	ENSGALP00000023393
fgenesh2_pg.scaffold_1253000001	ENSGALP00000011095
fgenesh2_pg.scaffold_1262000001	ENSGALP00000040773
fgenesh2_pg.scaffold_1279000001	ENSGALP00000038992
fgenesh2_pg.scaffold_1280000001	ENSGALP00000016773
fgenesh2_pg.scaffold_1280000004	ENSGALP00000010564
fgenesh2_pg.scaffold_1300000001	ENSGALP00000024372
fgenesh2_pg.scaffold_1304000001	ENSGALP00000017133
fgenesh2_pg.scaffold_1304000001	ENSGALP00000042709
fgenesh2_pg.scaffold_1305000001	ENSGALP00000019144
fgenesh2_pg.scaffold_1305000001	ENSGALP00000043313
fgenesh2_pg.scaffold_1308000001	ENSGALP00000027060
fgenesh2_pg.scaffold_1308000003	ENSGALP00000011025
fgenesh2_pg.scaffold_1314000001	ENSGALP00000017275
fgenesh2_pg.scaffold_1317000001	ENSGALP00000011809
fgenesh2_pg.scaffold_1317000001	ENSGALP00000017193
fgenesh2_pg.scaffold_1350000002	ENSGALP00000003281
fgenesh2_pg.scaffold_1366000001	ENSGALP00000020319
fgenesh2_pg.scaffold_1381000003	ENSGALP00000007304
fgenesh2_pg.scaffold_1381000004	ENSGALP00000022161
fgenesh2_pg.scaffold_1386000004	ENSGALP00000007625
fgenesh2_pg.scaffold_1401000003	ENSGALP00000041791
fgenesh2_pg.scaffold_1406000001	ENSGALP00000011818
fgenesh2_pg.scaffold_1408000001	ENSGALP00000035639
fgenesh2_pg.scaffold_1436000001	ENSGALP00000015437
fgenesh2_pg.scaffold_1440000002	ENSGALP00000040439
fgenesh2_pg.scaffold_1447000001	ENSGALP00000036361
fgenesh2_pg.scaffold_1470000001	ENSGALP00000029006
fgenesh2_pg.scaffold_1475000001	ENSGALP00000003809
fgenesh2_pg.scaffold_1499000001	ENSGALP00000042605
fgenesh2_pg.scaffold_1523000001	ENSGALP00000041725
fgenesh2_pg.scaffold_1610000001	ENSGALP00000014982
fgenesh2_pg.scaffold_1636000001	ENSGALP00000026537
fgenesh2_pg.scaffold_1636000001	ENSGALP00000000780
fgenesh2_pg.scaffold_1661000001	ENSGALP00000043148
fgenesh2_pg.scaffold_1690000001	ENSGALP00000040734
fgenesh2_pg.scaffold_1825000001	ENSGALP00000031381
fgenesh2_pg.scaffold_1837000001	ENSGALP00000019585
fgenesh2_pg.scaffold_1837000002	ENSGALP00000021023
fgenesh2_pg.scaffold_1858000001	ENSGALP00000034627
fgenesh2_pg.scaffold_1868000001	ENSGALP00000041457
fgenesh2_pg.scaffold_1880000001	ENSGALP00000019301
fgenesh2_pg.scaffold_1911000001	ENSGALP00000022691
fgenesh2_pg.scaffold_1958000001	ENSGALP00000041026
fgenesh2_pg.scaffold_1989000001	ENSGALP00000034614
fgenesh2_pg.scaffold_1997000001	ENSGALP00000025099
fgenesh2_pg.scaffold_2089000001	ENSGALP00000034800
fgenesh2_pg.scaffold_2220000001	ENSGALP00000010643
fgenesh2_pg.scaffold_2229000001	ENSGALP00000043152
fgenesh2_pg.scaffold_2229000001	ENSGALP00000010509
fgenesh2_pg.scaffold_2238000001	ENSGALP00000005090
fgenesh2_pg.scaffold_2270000001	ENSGALP00000017481
fgenesh2_pg.scaffold_2286000001	ENSGALP00000041906
fgenesh2_pg.scaffold_2402000001	ENSGALP00000017440
fgenesh2_pg.scaffold_2487000001	ENSGALP00000043463
fgenesh2_pg.scaffold_2806000001	ENSGALP00000009343
fgenesh2_pg.scaffold_2905000001	ENSGALP00000006321
fgenesh2_pg.scaffold_2962000001	ENSGALP00000041431
fgenesh2_pg.scaffold_2983000001	ENSGALP00000024641
estExt_fgenesh2_pm.C_10013	ENSGALP00000042390
estExt_fgenesh2_pm.C_10048	ENSGALP00000021475
estExt_fgenesh2_pm.C_20002	ENSGALP00000027305
estExt_fgenesh2_pm.C_20002	ENSGALP00000023022
estExt_fgenesh2_pm.C_20037	ENSGALP00000019539
estExt_fgenesh2_pm.C_30005	ENSGALP00000006719
estExt_fgenesh2_pm.C_30022	ENSGALP00000002016
estExt_fgenesh2_pm.C_40040	ENSGALP00000011895
estExt_fgenesh2_pm.C_40040	ENSGALP00000042394
estExt_fgenesh2_pm.C_40040	ENSGALP00000018378
estExt_fgenesh2_pm.C_40040	ENSGALP00000007439
estExt_fgenesh2_pm.C_50003	ENSGALP00000007847
estExt_fgenesh2_pm.C_50053	ENSGALP00000042321
estExt_fgenesh2_pm.C_60011	ENSGALP00000003152
estExt_fgenesh2_pm.C_60012	ENSGALP00000002814
estExt_fgenesh2_pm.C_60020	ENSGALP00000043427
estExt_fgenesh2_pm.C_80046	ENSGALP00000042928
estExt_fgenesh2_pm.C_80046	ENSGALP00000008823
estExt_fgenesh2_pm.C_90006	ENSGALP00000007287
estExt_fgenesh2_pm.C_90008	ENSGALP00000031498
estExt_fgenesh2_pm.C_90018	ENSGALP00000013788
estExt_fgenesh2_pm.C_100022	ENSGALP00000043325
estExt_fgenesh2_pm.C_110028	ENSGALP00000041744
estExt_fgenesh2_pm.C_120011	ENSGALP00000041463
estExt_fgenesh2_pm.C_130001	ENSGALP00000023427
estExt_fgenesh2_pm.C_150008	ENSGALP00000012814
estExt_fgenesh2_pm.C_160003	ENSGALP00000015846
estExt_fgenesh2_pm.C_160009	ENSGALP00000012905
estExt_fgenesh2_pm.C_160032	ENSGALP00000035339
estExt_fgenesh2_pm.C_170015	ENSGALP00000003183
estExt_fgenesh2_pm.C_180005	ENSGALP00000013150
estExt_fgenesh2_pm.C_200002	ENSGALP00000007240
estExt_fgenesh2_pm.C_200002	ENSGALP00000006690
estExt_fgenesh2_pm.C_200005	ENSGALP00000040695
estExt_fgenesh2_pm.C_200006	ENSGALP00000029360
estExt_fgenesh2_pm.C_200006	ENSGALP00000019456
estExt_fgenesh2_pm.C_200008	ENSGALP00000007716
estExt_fgenesh2_pm.C_200012	ENSGALP00000000506
estExt_fgenesh2_pm.C_200012	ENSGALP00000013530
estExt_fgenesh2_pm.C_200017	ENSGALP00000008158
estExt_fgenesh2_pm.C_200018	ENSGALP00000009511
estExt_fgenesh2_pm.C_200018	ENSGALP00000032102
estExt_fgenesh2_pm.C_200020	ENSGALP00000001474
estExt_fgenesh2_pm.C_200029	ENSGALP00000004768
estExt_fgenesh2_pm.C_200029	ENSGALP00000033213
estExt_fgenesh2_pm.C_210003	ENSGALP00000012216
estExt_fgenesh2_pm.C_210009	ENSGALP00000003888
estExt_fgenesh2_pm.C_210020	ENSGALP00000021824
estExt_fgenesh2_pm.C_210021	ENSGALP00000039927
estExt_fgenesh2_pm.C_220008	ENSGALP00000005469
estExt_fgenesh2_pm.C_220009	ENSGALP00000005854
estExt_fgenesh2_pm.C_220011	ENSGALP00000010520
estExt_fgenesh2_pm.C_220028	ENSGALP00000032542
estExt_fgenesh2_pm.C_220028	ENSGALP00000029954
estExt_fgenesh2_pm.C_230007	ENSGALP00000008613
estExt_fgenesh2_pm.C_240022	ENSGALP00000009273
estExt_fgenesh2_pm.C_250003	ENSGALP00000009081
estExt_fgenesh2_pm.C_270006	ENSGALP00000010775
estExt_fgenesh2_pm.C_270011	ENSGALP00000008024
estExt_fgenesh2_pm.C_270021	ENSGALP00000003715
estExt_fgenesh2_pm.C_290006	ENSGALP00000006591
estExt_fgenesh2_pm.C_300001	ENSGALP00000010328
estExt_fgenesh2_pm.C_310003	ENSGALP00000011537
estExt_fgenesh2_pm.C_330006	ENSGALP00000041205
estExt_fgenesh2_pm.C_340001	ENSGALP00000026741
estExt_fgenesh2_pm.C_340003	ENSGALP00000019039
estExt_fgenesh2_pm.C_350010	ENSGALP00000017268
estExt_fgenesh2_pm.C_360006	ENSGALP00000038313
estExt_fgenesh2_pm.C_370031	ENSGALP00000006954
estExt_fgenesh2_pm.C_380013	ENSGALP00000016395
estExt_fgenesh2_pm.C_420009	ENSGALP00000013516
estExt_fgenesh2_pm.C_420010	ENSGALP00000018070
estExt_fgenesh2_pm.C_420010	ENSGALP00000014754
estExt_fgenesh2_pm.C_420010	ENSGALP00000015367
estExt_fgenesh2_pm.C_450023	ENSGALP00000004745
estExt_fgenesh2_pm.C_460018	ENSGALP00000014260
estExt_fgenesh2_pm.C_470005	ENSGALP00000005680
estExt_fgenesh2_pm.C_510015	ENSGALP00000027441
estExt_fgenesh2_pm.C_550013	ENSGALP00000024258
estExt_fgenesh2_pm.C_570012	ENSGALP00000022439
estExt_fgenesh2_pm.C_620017	ENSGALP00000001655
estExt_fgenesh2_pm.C_640003	ENSGALP00000018902
estExt_fgenesh2_pm.C_660005	ENSGALP00000041790
estExt_fgenesh2_pm.C_660019	ENSGALP00000006932
estExt_fgenesh2_pm.C_670016	ENSGALP00000010937
estExt_fgenesh2_pm.C_680004	ENSGALP00000018762
estExt_fgenesh2_pm.C_690014	ENSGALP00000015326
estExt_fgenesh2_pm.C_690014	ENSGALP00000002147
estExt_fgenesh2_pm.C_700001	ENSGALP00000020417
estExt_fgenesh2_pm.C_700005	ENSGALP00000040662
estExt_fgenesh2_pm.C_720002	ENSGALP00000006210
estExt_fgenesh2_pm.C_740007	ENSGALP00000005151
estExt_fgenesh2_pm.C_740025	ENSGALP00000008442
estExt_fgenesh2_pm.C_750012	ENSGALP00000027933
estExt_fgenesh2_pm.C_760026	ENSGALP00000020852
estExt_fgenesh2_pm.C_770004	ENSGALP00000024938
estExt_fgenesh2_pm.C_770026	ENSGALP00000007770
estExt_fgenesh2_pm.C_780006	ENSGALP00000025883
estExt_fgenesh2_pm.C_780022	ENSGALP00000023724
estExt_fgenesh2_pm.C_820008	ENSGALP00000007923
estExt_fgenesh2_pm.C_840004	ENSGALP00000024735
estExt_fgenesh2_pm.C_840011	ENSGALP00000030955
estExt_fgenesh2_pm.C_850002	ENSGALP00000023298
estExt_fgenesh2_pm.C_850002	ENSGALP00000032950
estExt_fgenesh2_pm.C_860004	ENSGALP00000041423
estExt_fgenesh2_pm.C_860011	ENSGALP00000018457
estExt_fgenesh2_pm.C_900007	ENSGALP00000026904
estExt_fgenesh2_pm.C_900012	ENSGALP00000042153
estExt_fgenesh2_pm.C_920001	ENSGALP00000025122
estExt_fgenesh2_pm.C_920010	ENSGALP00000008174
estExt_fgenesh2_pm.C_920016	ENSGALP00000022312
estExt_fgenesh2_pm.C_950009	ENSGALP00000041825
estExt_fgenesh2_pm.C_960008	ENSGALP00000043034
estExt_fgenesh2_pm.C_1010014	ENSGALP00000016691
estExt_fgenesh2_pm.C_1040001	ENSGALP00000017461
estExt_fgenesh2_pm.C_1050011	ENSGALP00000027673
estExt_fgenesh2_pm.C_1080002	ENSGALP00000038587
estExt_fgenesh2_pm.C_1100001	ENSGALP00000012424
estExt_fgenesh2_pm.C_1120016	ENSGALP00000011329
estExt_fgenesh2_pm.C_1120019	ENSGALP00000004113
estExt_fgenesh2_pm.C_1140017	ENSGALP00000011403
estExt_fgenesh2_pm.C_1150001	ENSGALP00000039634
estExt_fgenesh2_pm.C_1160003	ENSGALP00000016026
estExt_fgenesh2_pm.C_1170007	ENSGALP00000020168
estExt_fgenesh2_pm.C_1180006	ENSGALP00000009296
estExt_fgenesh2_pm.C_1200006	ENSGALP00000042023
estExt_fgenesh2_pm.C_1200015	ENSGALP00000015923
estExt_fgenesh2_pm.C_1200015	ENSGALP00000038658
estExt_fgenesh2_pm.C_1200015	ENSGALP00000026052
estExt_fgenesh2_pm.C_1230011	ENSGALP00000022139
estExt_fgenesh2_pm.C_1230012	ENSGALP00000030336
estExt_fgenesh2_pm.C_1230015	ENSGALP00000042183
estExt_fgenesh2_pm.C_1240007	ENSGALP00000009051
estExt_fgenesh2_pm.C_1240007	ENSGALP00000024458
estExt_fgenesh2_pm.C_1240012	ENSGALP00000025461
estExt_fgenesh2_pm.C_1240013	ENSGALP00000041720
estExt_fgenesh2_pm.C_1260005	ENSGALP00000006925
estExt_fgenesh2_pm.C_1290003	ENSGALP00000031206
estExt_fgenesh2_pm.C_1290004	ENSGALP00000018174
estExt_fgenesh2_pm.C_1290007	ENSGALP00000009139
estExt_fgenesh2_pm.C_1290010	ENSGALP00000003334
estExt_fgenesh2_pm.C_1300010	ENSGALP00000001392
estExt_fgenesh2_pm.C_1310003	ENSGALP00000000593
estExt_fgenesh2_pm.C_1310006	ENSGALP00000042598
estExt_fgenesh2_pm.C_1320010	ENSGALP00000024624
estExt_fgenesh2_pm.C_1320010	ENSGALP00000012695
estExt_fgenesh2_pm.C_1350003	ENSGALP00000041604
estExt_fgenesh2_pm.C_1350003	ENSGALP00000024002
estExt_fgenesh2_pm.C_1350008	ENSGALP00000041382
estExt_fgenesh2_pm.C_1350013	ENSGALP00000025738
estExt_fgenesh2_pm.C_1370002	ENSGALP00000026284
estExt_fgenesh2_pm.C_1370008	ENSGALP00000021367
estExt_fgenesh2_pm.C_1380002	ENSGALP00000025509
estExt_fgenesh2_pm.C_1380012	ENSGALP00000017367
estExt_fgenesh2_pm.C_1410011	ENSGALP00000025531
estExt_fgenesh2_pm.C_1420004	ENSGALP00000040674
estExt_fgenesh2_pm.C_1420005	ENSGALP00000012521
estExt_fgenesh2_pm.C_1440005	ENSGALP00000004548
estExt_fgenesh2_pm.C_1450005	ENSGALP00000013377
estExt_fgenesh2_pm.C_1450006	ENSGALP00000008558
estExt_fgenesh2_pm.C_1460009	ENSGALP00000028320
estExt_fgenesh2_pm.C_1460013	ENSGALP00000005129
estExt_fgenesh2_pm.C_1480003	ENSGALP00000030989
estExt_fgenesh2_pm.C_1480006	ENSGALP00000007374
estExt_fgenesh2_pm.C_1530006	ENSGALP00000007706
estExt_fgenesh2_pm.C_1570003	ENSGALP00000011441
estExt_fgenesh2_pm.C_1580005	ENSGALP00000013929
estExt_fgenesh2_pm.C_1580006	ENSGALP00000019107
estExt_fgenesh2_pm.C_1590001	ENSGALP00000019890
estExt_fgenesh2_pm.C_1590011	ENSGALP00000027121
estExt_fgenesh2_pm.C_1620006	ENSGALP00000008385
estExt_fgenesh2_pm.C_1650015	ENSGALP00000006326
estExt_fgenesh2_pm.C_1650015	ENSGALP00000015619
estExt_fgenesh2_pm.C_1650016	ENSGALP00000007358
estExt_fgenesh2_pm.C_1650016	ENSGALP00000035504
estExt_fgenesh2_pm.C_1650016	ENSGALP00000009008
estExt_fgenesh2_pm.C_1660002	ENSGALP00000004887
estExt_fgenesh2_pm.C_1660005	ENSGALP00000019634
estExt_fgenesh2_pm.C_1660006	ENSGALP00000011554
estExt_fgenesh2_pm.C_1660016	ENSGALP00000026663
estExt_fgenesh2_pm.C_1670001	ENSGALP00000023454
estExt_fgenesh2_pm.C_1670007	ENSGALP00000018577
estExt_fgenesh2_pm.C_1690001	ENSGALP00000019007
estExt_fgenesh2_pm.C_1700006	ENSGALP00000026303
estExt_fgenesh2_pm.C_1720006	ENSGALP00000038869
estExt_fgenesh2_pm.C_1760004	ENSGALP00000025418
estExt_fgenesh2_pm.C_1760008	ENSGALP00000020057
estExt_fgenesh2_pm.C_1760012	ENSGALP00000035905
estExt_fgenesh2_pm.C_1760016	ENSGALP00000025482
estExt_fgenesh2_pm.C_1770004	ENSGALP00000042140
estExt_fgenesh2_pm.C_1830002	ENSGALP00000041492
estExt_fgenesh2_pm.C_1830004	ENSGALP00000041126
estExt_fgenesh2_pm.C_1880004	ENSGALP00000039387
estExt_fgenesh2_pm.C_1880005	ENSGALP00000027316
estExt_fgenesh2_pm.C_1880007	ENSGALP00000017170
estExt_fgenesh2_pm.C_1880009	ENSGALP00000011720
estExt_fgenesh2_pm.C_1910009	ENSGALP00000009926
estExt_fgenesh2_pm.C_1910011	ENSGALP00000015316
estExt_fgenesh2_pm.C_1920005	ENSGALP00000033584
estExt_fgenesh2_pm.C_1930006	ENSGALP00000024797
estExt_fgenesh2_pm.C_1950013	ENSGALP00000013122
estExt_fgenesh2_pm.C_1950018	ENSGALP00000043136
estExt_fgenesh2_pm.C_1960004	ENSGALP00000014222
estExt_fgenesh2_pm.C_1960017	ENSGALP00000019946
estExt_fgenesh2_pm.C_1970003	ENSGALP00000009821
estExt_fgenesh2_pm.C_1970009	ENSGALP00000025278
estExt_fgenesh2_pm.C_1980001	ENSGALP00000025633
estExt_fgenesh2_pm.C_1980009	ENSGALP00000042749
estExt_fgenesh2_pm.C_1980010	ENSGALP00000025506
estExt_fgenesh2_pm.C_2010007	ENSGALP00000040926
estExt_fgenesh2_pm.C_2010015	ENSGALP00000026742
estExt_fgenesh2_pm.C_2020005	ENSGALP00000008254
estExt_fgenesh2_pm.C_2030002	ENSGALP00000008415
estExt_fgenesh2_pm.C_2030003	ENSGALP00000010239
estExt_fgenesh2_pm.C_2030008	ENSGALP00000005367
estExt_fgenesh2_pm.C_2030010	ENSGALP00000007872
estExt_fgenesh2_pm.C_2030011	ENSGALP00000041575
estExt_fgenesh2_pm.C_2050013	ENSGALP00000031537
estExt_fgenesh2_pm.C_2050017	ENSGALP00000024145
estExt_fgenesh2_pm.C_2060001	ENSGALP00000008618
estExt_fgenesh2_pm.C_2070003	ENSGALP00000025940
estExt_fgenesh2_pm.C_2120001	ENSGALP00000006222
estExt_fgenesh2_pm.C_2120001	ENSGALP00000041510
estExt_fgenesh2_pm.C_2120002	ENSGALP00000021782
estExt_fgenesh2_pm.C_2120011	ENSGALP00000015531
estExt_fgenesh2_pm.C_2160008	ENSGALP00000003760
estExt_fgenesh2_pm.C_2160010	ENSGALP00000025553
estExt_fgenesh2_pm.C_2160010	ENSGALP00000002005
estExt_fgenesh2_pm.C_2170007	ENSGALP00000015237
estExt_fgenesh2_pm.C_2170007	ENSGALP00000042697
estExt_fgenesh2_pm.C_2170010	ENSGALP00000004094
estExt_fgenesh2_pm.C_2170011	ENSGALP00000006680
estExt_fgenesh2_pm.C_2190011	ENSGALP00000014876
estExt_fgenesh2_pm.C_2200004	ENSGALP00000007837
estExt_fgenesh2_pm.C_2230002	ENSGALP00000006635
estExt_fgenesh2_pm.C_2250001	ENSGALP00000042422
estExt_fgenesh2_pm.C_2280003	ENSGALP00000010994
estExt_fgenesh2_pm.C_2280003	ENSGALP00000010996
estExt_fgenesh2_pm.C_2290002	ENSGALP00000042878
estExt_fgenesh2_pm.C_2300010	ENSGALP00000038925
estExt_fgenesh2_pm.C_2310004	ENSGALP00000016000
estExt_fgenesh2_pm.C_2310007	ENSGALP00000018294
estExt_fgenesh2_pm.C_2320004	ENSGALP00000037851
estExt_fgenesh2_pm.C_2320006	ENSGALP00000016133
estExt_fgenesh2_pm.C_2330006	ENSGALP00000007928
estExt_fgenesh2_pm.C_2330008	ENSGALP00000011467
estExt_fgenesh2_pm.C_2360005	ENSGALP00000002001
estExt_fgenesh2_pm.C_2380007	ENSGALP00000023654
estExt_fgenesh2_pm.C_2380010	ENSGALP00000002497
estExt_fgenesh2_pm.C_2380011	ENSGALP00000043432
estExt_fgenesh2_pm.C_2420001	ENSGALP00000023376
estExt_fgenesh2_pm.C_2440003	ENSGALP00000002252
estExt_fgenesh2_pm.C_2450022	ENSGALP00000007678
estExt_fgenesh2_pm.C_2460001	ENSGALP00000001394
estExt_fgenesh2_pm.C_2460005	ENSGALP00000039064
estExt_fgenesh2_pm.C_2520004	ENSGALP00000016899
estExt_fgenesh2_pm.C_2520004	ENSGALP00000017886
estExt_fgenesh2_pm.C_2570011	ENSGALP00000008845
estExt_fgenesh2_pm.C_2570011	ENSGALP00000011562
estExt_fgenesh2_pm.C_2590007	ENSGALP00000015988
estExt_fgenesh2_pm.C_2620003	ENSGALP00000001277
estExt_fgenesh2_pm.C_2640006	ENSGALP00000024821
estExt_fgenesh2_pm.C_2640006	ENSGALP00000035958
estExt_fgenesh2_pm.C_2650002	ENSGALP00000040600
estExt_fgenesh2_pm.C_2670001	ENSGALP00000021646
estExt_fgenesh2_pm.C_2700001	ENSGALP00000039475
estExt_fgenesh2_pm.C_2700001	ENSGALP00000014860
estExt_fgenesh2_pm.C_2720003	ENSGALP00000008290
estExt_fgenesh2_pm.C_2730005	ENSGALP00000022252
estExt_fgenesh2_pm.C_2730006	ENSGALP00000020543
estExt_fgenesh2_pm.C_2730009	ENSGALP00000035366
estExt_fgenesh2_pm.C_2730010	ENSGALP00000023944
estExt_fgenesh2_pm.C_2750004	ENSGALP00000003494
estExt_fgenesh2_pm.C_2750004	ENSGALP00000025533
estExt_fgenesh2_pm.C_2750004	ENSGALP00000042511
estExt_fgenesh2_pm.C_2750004	ENSGALP00000040976
estExt_fgenesh2_pm.C_2780002	ENSGALP00000030243
estExt_fgenesh2_pm.C_2790004	ENSGALP00000027189
estExt_fgenesh2_pm.C_2790004	ENSGALP00000027658
estExt_fgenesh2_pm.C_2810004	ENSGALP00000003113
estExt_fgenesh2_pm.C_2830003	ENSGALP00000034188
estExt_fgenesh2_pm.C_2850013	ENSGALP00000021574
estExt_fgenesh2_pm.C_2860002	ENSGALP00000009605
estExt_fgenesh2_pm.C_2860004	ENSGALP00000014736
estExt_fgenesh2_pm.C_2860004	ENSGALP00000026786
estExt_fgenesh2_pm.C_2860004	ENSGALP00000025843
estExt_fgenesh2_pm.C_2860004	ENSGALP00000040857
estExt_fgenesh2_pm.C_2910001	ENSGALP00000023285
estExt_fgenesh2_pm.C_2970004	ENSGALP00000007395
estExt_fgenesh2_pm.C_2970009	ENSGALP00000006340
estExt_fgenesh2_pm.C_2980005	ENSGALP00000032101
estExt_fgenesh2_pm.C_3040001	ENSGALP00000009045
estExt_fgenesh2_pm.C_3070002	ENSGALP00000015924
estExt_fgenesh2_pm.C_3170006	ENSGALP00000023091
estExt_fgenesh2_pm.C_3200001	ENSGALP00000011873
estExt_fgenesh2_pm.C_3220002	ENSGALP00000002477
estExt_fgenesh2_pm.C_3230005	ENSGALP00000039050
estExt_fgenesh2_pm.C_3250002	ENSGALP00000018122
estExt_fgenesh2_pm.C_3250008	ENSGALP00000024681
estExt_fgenesh2_pm.C_3300001	ENSGALP00000027543
estExt_fgenesh2_pm.C_3300001	ENSGALP00000041928
estExt_fgenesh2_pm.C_3410004	ENSGALP00000005180
estExt_fgenesh2_pm.C_3460003	ENSGALP00000038881
estExt_fgenesh2_pm.C_3470009	ENSGALP00000014358
estExt_fgenesh2_pm.C_3480002	ENSGALP00000024729
estExt_fgenesh2_pm.C_3490004	ENSGALP00000006251
estExt_fgenesh2_pm.C_3490013	ENSGALP00000005724
estExt_fgenesh2_pm.C_3560005	ENSGALP00000037838
estExt_fgenesh2_pm.C_3580003	ENSGALP00000011216
estExt_fgenesh2_pm.C_3590009	ENSGALP00000042737
estExt_fgenesh2_pm.C_3610005	ENSGALP00000013949
estExt_fgenesh2_pm.C_3660002	ENSGALP00000020786
estExt_fgenesh2_pm.C_3660002	ENSGALP00000020785
estExt_fgenesh2_pm.C_3760003	ENSGALP00000014692
estExt_fgenesh2_pm.C_3760012	ENSGALP00000017014
estExt_fgenesh2_pm.C_3790010	ENSGALP00000004104
estExt_fgenesh2_pm.C_3890005	ENSGALP00000007667
estExt_fgenesh2_pm.C_3920001	ENSGALP00000040792
estExt_fgenesh2_pm.C_3920005	ENSGALP00000026327
estExt_fgenesh2_pm.C_3930001	ENSGALP00000036116
estExt_fgenesh2_pm.C_3930001	ENSGALP00000026514
estExt_fgenesh2_pm.C_3930001	ENSGALP00000006059
estExt_fgenesh2_pm.C_3930001	ENSGALP00000034499
estExt_fgenesh2_pm.C_3930001	ENSGALP00000042558
estExt_fgenesh2_pm.C_3960006	ENSGALP00000013132
estExt_fgenesh2_pm.C_3970001	ENSGALP00000013934
estExt_fgenesh2_pm.C_3980003	ENSGALP00000043324
estExt_fgenesh2_pm.C_3980006	ENSGALP00000027458
estExt_fgenesh2_pm.C_4030002	ENSGALP00000010254
estExt_fgenesh2_pm.C_4100006	ENSGALP00000026275
estExt_fgenesh2_pm.C_4110005	ENSGALP00000016708
estExt_fgenesh2_pm.C_4230001	ENSGALP00000043114
estExt_fgenesh2_pm.C_4250007	ENSGALP00000007680
estExt_fgenesh2_pm.C_4250009	ENSGALP00000038322
estExt_fgenesh2_pm.C_4290002	ENSGALP00000026711
estExt_fgenesh2_pm.C_4380004	ENSGALP00000014666
estExt_fgenesh2_pm.C_4390002	ENSGALP00000032044
estExt_fgenesh2_pm.C_4460001	ENSGALP00000031284
estExt_fgenesh2_pm.C_4470003	ENSGALP00000033675
estExt_fgenesh2_pm.C_4470003	ENSGALP00000007986
estExt_fgenesh2_pm.C_4470004	ENSGALP00000025887
estExt_fgenesh2_pm.C_4470004	ENSGALP00000015211
estExt_fgenesh2_pm.C_4520006	ENSGALP00000024386
estExt_fgenesh2_pm.C_4750001	ENSGALP00000012878
estExt_fgenesh2_pm.C_4780002	ENSGALP00000037652
estExt_fgenesh2_pm.C_4840005	ENSGALP00000013524
estExt_fgenesh2_pm.C_5340003	ENSGALP00000004453
estExt_fgenesh2_pm.C_5460005	ENSGALP00000004303
estExt_fgenesh2_pm.C_5590003	ENSGALP00000002860
estExt_fgenesh2_pm.C_5690003	ENSGALP00000010311
estExt_fgenesh2_pm.C_5690005	ENSGALP00000042588
estExt_fgenesh2_pm.C_5760005	ENSGALP00000015560
estExt_fgenesh2_pm.C_5970004	ENSGALP00000012875
estExt_fgenesh2_pm.C_5970004	ENSGALP00000020372
estExt_fgenesh2_pm.C_6570002	ENSGALP00000006160
estExt_fgenesh2_pm.C_6620001	ENSGALP00000025582
estExt_fgenesh2_pm.C_6620001	ENSGALP00000024586
estExt_fgenesh2_pm.C_6650002	ENSGALP00000022956
estExt_fgenesh2_pm.C_6710002	ENSGALP00000041935
estExt_fgenesh2_pm.C_6810002	ENSGALP00000029448
estExt_fgenesh2_pm.C_6900001	ENSGALP00000013294
estExt_fgenesh2_pm.C_6900001	ENSGALP00000041521
estExt_fgenesh2_pm.C_7050004	ENSGALP00000024880
estExt_fgenesh2_pm.C_7060005	ENSGALP00000040786
estExt_fgenesh2_pm.C_7120003	ENSGALP00000014116
estExt_fgenesh2_pm.C_7240001	ENSGALP00000015978
estExt_fgenesh2_pm.C_7310002	ENSGALP00000026827
estExt_fgenesh2_pm.C_7390001	ENSGALP00000013431
estExt_fgenesh2_pm.C_7550001	ENSGALP00000001295
estExt_fgenesh2_pm.C_7570001	ENSGALP00000041583
estExt_fgenesh2_pm.C_7790002	ENSGALP00000015287
estExt_fgenesh2_pm.C_7790002	ENSGALP00000015290
estExt_fgenesh2_pm.C_8260001	ENSGALP00000028283
estExt_fgenesh2_pm.C_9450002	ENSGALP00000003195
estExt_fgenesh2_pm.C_10030002	ENSGALP00000022539
estExt_fgenesh2_pm.C_10130001	ENSGALP00000006490
estExt_fgenesh2_pm.C_10550002	ENSGALP00000008805
estExt_fgenesh2_pm.C_12800001	ENSGALP00000016780
estExt_fgenesh2_pm.C_20550002	ENSGALP00000041526
estExt_fgenesh2_kg.C_90001	ENSGALP00000032474
estExt_fgenesh2_kg.C_190001	ENSGALP00000024548
estExt_fgenesh2_kg.C_300001	ENSGALP00000026127
estExt_fgenesh2_kg.C_320001	ENSGALP00000011141
estExt_fgenesh2_kg.C_1360002	ENSGALP00000031938
estExt_fgenesh2_kg.C_1370001	ENSGALP00000018495
estExt_fgenesh2_kg.C_1460001	ENSGALP00000043151
estExt_fgenesh2_kg.C_1840001	ENSGALP00000018106
estExt_fgenesh2_kg.C_1850001	ENSGALP00000042907
estExt_fgenesh2_kg.C_2220001	ENSGALP00000043105
estExt_fgenesh2_kg.C_2440002	ENSGALP00000035264
estExt_fgenesh2_kg.C_2600002	ENSGALP00000042003
estExt_fgenesh2_kg.C_2600002	ENSGALP00000032639
estExt_fgenesh2_kg.C_2610001	ENSGALP00000034554
estExt_fgenesh2_kg.C_3300001	ENSGALP00000041055
estExt_fgenesh2_kg.C_3310001	ENSGALP00000013280
estExt_fgenesh2_kg.C_3310001	ENSGALP00000034026
estExt_fgenesh2_kg.C_3520001	ENSGALP00000042253
estExt_fgenesh2_kg.C_3770001	ENSGALP00000025762
estExt_fgenesh2_kg.C_4020003	ENSGALP00000041535
estExt_fgenesh2_pg.C_10090	ENSGALP00000020149
estExt_fgenesh2_pg.C_10119	ENSGALP00000002310
estExt_fgenesh2_pg.C_10119	ENSGALP00000006624
estExt_fgenesh2_pg.C_10120	ENSGALP00000025851
estExt_fgenesh2_pg.C_10167	ENSGALP00000024194
estExt_fgenesh2_pg.C_10197	ENSGALP00000043278
estExt_fgenesh2_pg.C_10225	ENSGALP00000038351
estExt_fgenesh2_pg.C_10236	ENSGALP00000019113
estExt_fgenesh2_pg.C_10260	ENSGALP00000005807
estExt_fgenesh2_pg.C_10285	ENSGALP00000023943
estExt_fgenesh2_pg.C_10285	ENSGALP00000023842
estExt_fgenesh2_pg.C_10285	ENSGALP00000022517
estExt_fgenesh2_pg.C_10286	ENSGALP00000041077
estExt_fgenesh2_pg.C_10322	ENSGALP00000022241
estExt_fgenesh2_pg.C_10334	ENSGALP00000030141
estExt_fgenesh2_pg.C_10341	ENSGALP00000020675
estExt_fgenesh2_pg.C_10356	ENSGALP00000043355
estExt_fgenesh2_pg.C_10359	ENSGALP00000031149
estExt_fgenesh2_pg.C_20001	ENSGALP00000037449
estExt_fgenesh2_pg.C_20003	ENSGALP00000012427
estExt_fgenesh2_pg.C_20004	ENSGALP00000035809
estExt_fgenesh2_pg.C_20008	ENSGALP00000007992
estExt_fgenesh2_pg.C_20011	ENSGALP00000021981
estExt_fgenesh2_pg.C_20014	ENSGALP00000012227
estExt_fgenesh2_pg.C_20014	ENSGALP00000035726
estExt_fgenesh2_pg.C_20027	ENSGALP00000014894
estExt_fgenesh2_pg.C_20029	ENSGALP00000035801
estExt_fgenesh2_pg.C_20037	ENSGALP00000022832
estExt_fgenesh2_pg.C_20044	ENSGALP00000022258
estExt_fgenesh2_pg.C_20047	ENSGALP00000027514
estExt_fgenesh2_pg.C_20047	ENSGALP00000002905
estExt_fgenesh2_pg.C_20058	ENSGALP00000019286
estExt_fgenesh2_pg.C_20059	ENSGALP00000040987
estExt_fgenesh2_pg.C_20060	ENSGALP00000023202
estExt_fgenesh2_pg.C_20067	ENSGALP00000015204
estExt_fgenesh2_pg.C_20073	ENSGALP00000012919
estExt_fgenesh2_pg.C_20077	ENSGALP00000041955
estExt_fgenesh2_pg.C_20083	ENSGALP00000031560
estExt_fgenesh2_pg.C_20085	ENSGALP00000027276
estExt_fgenesh2_pg.C_20090	ENSGALP00000014640
estExt_fgenesh2_pg.C_20096	ENSGALP00000031473
estExt_fgenesh2_pg.C_20101	ENSGALP00000012923
estExt_fgenesh2_pg.C_20103	ENSGALP00000027345
estExt_fgenesh2_pg.C_20105	ENSGALP00000016156
estExt_fgenesh2_pg.C_20106	ENSGALP00000041344
estExt_fgenesh2_pg.C_20112	ENSGALP00000001507
estExt_fgenesh2_pg.C_20116	ENSGALP00000016578
estExt_fgenesh2_pg.C_20119	ENSGALP00000038260
estExt_fgenesh2_pg.C_20138	ENSGALP00000042128
estExt_fgenesh2_pg.C_20143	ENSGALP00000022023
estExt_fgenesh2_pg.C_20146	ENSGALP00000043365
estExt_fgenesh2_pg.C_20156	ENSGALP00000015238
estExt_fgenesh2_pg.C_20157	ENSGALP00000024538
estExt_fgenesh2_pg.C_20168	ENSGALP00000016259
estExt_fgenesh2_pg.C_20180	ENSGALP00000027557
estExt_fgenesh2_pg.C_20190	ENSGALP00000026994
estExt_fgenesh2_pg.C_20191	ENSGALP00000022165
estExt_fgenesh2_pg.C_20191	ENSGALP00000012635
estExt_fgenesh2_pg.C_20192	ENSGALP00000004833
estExt_fgenesh2_pg.C_20194	ENSGALP00000022155
estExt_fgenesh2_pg.C_20204	ENSGALP00000015356
estExt_fgenesh2_pg.C_20206	ENSGALP00000022159
estExt_fgenesh2_pg.C_20206	ENSGALP00000006287
estExt_fgenesh2_pg.C_20227	ENSGALP00000009080
estExt_fgenesh2_pg.C_20228	ENSGALP00000041202
estExt_fgenesh2_pg.C_20245	ENSGALP00000038134
estExt_fgenesh2_pg.C_20266	ENSGALP00000026603
estExt_fgenesh2_pg.C_20314	ENSGALP00000028782
estExt_fgenesh2_pg.C_20317	ENSGALP00000013826
estExt_fgenesh2_pg.C_20340	ENSGALP00000040617
estExt_fgenesh2_pg.C_20344	ENSGALP00000027304
estExt_fgenesh2_pg.C_20344	ENSGALP00000041023
estExt_fgenesh2_pg.C_20344	ENSGALP00000012090
estExt_fgenesh2_pg.C_20381	ENSGALP00000027011
estExt_fgenesh2_pg.C_20381	ENSGALP00000042740
estExt_fgenesh2_pg.C_20383	ENSGALP00000042283
estExt_fgenesh2_pg.C_20386	ENSGALP00000019416
estExt_fgenesh2_pg.C_30041	ENSGALP00000009569
estExt_fgenesh2_pg.C_30089	ENSGALP00000039470
estExt_fgenesh2_pg.C_30108	ENSGALP00000004159
estExt_fgenesh2_pg.C_30116	ENSGALP00000012175
estExt_fgenesh2_pg.C_40025	ENSGALP00000040608
estExt_fgenesh2_pg.C_40056	ENSGALP00000006519
estExt_fgenesh2_pg.C_40065	ENSGALP00000027123
estExt_fgenesh2_pg.C_40065	ENSGALP00000043251
estExt_fgenesh2_pg.C_40065	ENSGALP00000019608
estExt_fgenesh2_pg.C_40066	ENSGALP00000029396
estExt_fgenesh2_pg.C_40072	ENSGALP00000010332
estExt_fgenesh2_pg.C_40113	ENSGALP00000007362
estExt_fgenesh2_pg.C_40172	ENSGALP00000041210
estExt_fgenesh2_pg.C_40173	ENSGALP00000005100
estExt_fgenesh2_pg.C_40192	ENSGALP00000019470
estExt_fgenesh2_pg.C_40220	ENSGALP00000037100
estExt_fgenesh2_pg.C_40233	ENSGALP00000020094
estExt_fgenesh2_pg.C_40240	ENSGALP00000006162
estExt_fgenesh2_pg.C_40253	ENSGALP00000010272
estExt_fgenesh2_pg.C_40284	ENSGALP00000006757
estExt_fgenesh2_pg.C_40285	ENSGALP00000006891
estExt_fgenesh2_pg.C_40290	ENSGALP00000003914
estExt_fgenesh2_pg.C_40299	ENSGALP00000019471
estExt_fgenesh2_pg.C_40309	ENSGALP00000004327
estExt_fgenesh2_pg.C_40324	ENSGALP00000021043
estExt_fgenesh2_pg.C_50023	ENSGALP00000000052
estExt_fgenesh2_pg.C_50035	ENSGALP00000012430
estExt_fgenesh2_pg.C_50035	ENSGALP00000003562
estExt_fgenesh2_pg.C_50043	ENSGALP00000014821
estExt_fgenesh2_pg.C_50060	ENSGALP00000003058
estExt_fgenesh2_pg.C_50130	ENSGALP00000004473
estExt_fgenesh2_pg.C_50187	ENSGALP00000042044
estExt_fgenesh2_pg.C_50261	ENSGALP00000011616
estExt_fgenesh2_pg.C_50293	ENSGALP00000019414
estExt_fgenesh2_pg.C_50294	ENSGALP00000007493
estExt_fgenesh2_pg.C_50318	ENSGALP00000004606
estExt_fgenesh2_pg.C_50344	ENSGALP00000002190
estExt_fgenesh2_pg.C_50396	ENSGALP00000002093
estExt_fgenesh2_pg.C_60021	ENSGALP00000027997
estExt_fgenesh2_pg.C_60073	ENSGALP00000005744
estExt_fgenesh2_pg.C_60076	ENSGALP00000002328
estExt_fgenesh2_pg.C_60084	ENSGALP00000004966
estExt_fgenesh2_pg.C_60112	ENSGALP00000019400
estExt_fgenesh2_pg.C_60113	ENSGALP00000013688
estExt_fgenesh2_pg.C_60113	ENSGALP00000001130
estExt_fgenesh2_pg.C_60122	ENSGALP00000026565
estExt_fgenesh2_pg.C_60149	ENSGALP00000037931
estExt_fgenesh2_pg.C_60149	ENSGALP00000001799
estExt_fgenesh2_pg.C_60165	ENSGALP00000025717
estExt_fgenesh2_pg.C_60165	ENSGALP00000001834
estExt_fgenesh2_pg.C_60168	ENSGALP00000007166
estExt_fgenesh2_pg.C_60184	ENSGALP00000003781
estExt_fgenesh2_pg.C_60220	ENSGALP00000020477
estExt_fgenesh2_pg.C_60246	ENSGALP00000042896
estExt_fgenesh2_pg.C_70133	ENSGALP00000042618
estExt_fgenesh2_pg.C_70201	ENSGALP00000004443
estExt_fgenesh2_pg.C_70288	ENSGALP00000040686
estExt_fgenesh2_pg.C_70302	ENSGALP00000041625
estExt_fgenesh2_pg.C_80031	ENSGALP00000019955
estExt_fgenesh2_pg.C_80044	ENSGALP00000016481
estExt_fgenesh2_pg.C_80050	ENSGALP00000015493
estExt_fgenesh2_pg.C_80136	ENSGALP00000020349
estExt_fgenesh2_pg.C_80191	ENSGALP00000026699
estExt_fgenesh2_pg.C_80204	ENSGALP00000019731
estExt_fgenesh2_pg.C_80218	ENSGALP00000041331
estExt_fgenesh2_pg.C_80223	ENSGALP00000021572
estExt_fgenesh2_pg.C_80253	ENSGALP00000029768
estExt_fgenesh2_pg.C_80253	ENSGALP00000010779
estExt_fgenesh2_pg.C_80271	ENSGALP00000041444
estExt_fgenesh2_pg.C_80276	ENSGALP00000016880
estExt_fgenesh2_pg.C_80293	ENSGALP00000008530
estExt_fgenesh2_pg.C_80303	ENSGALP00000026056
estExt_fgenesh2_pg.C_80310	ENSGALP00000029745
estExt_fgenesh2_pg.C_80312	ENSGALP00000018065
estExt_fgenesh2_pg.C_90008	ENSGALP00000006050
estExt_fgenesh2_pg.C_90058	ENSGALP00000004251
estExt_fgenesh2_pg.C_90121	ENSGALP00000017867
estExt_fgenesh2_pg.C_90156	ENSGALP00000011599
estExt_fgenesh2_pg.C_90168	ENSGALP00000027568
estExt_fgenesh2_pg.C_90188	ENSGALP00000008882
estExt_fgenesh2_pg.C_90188	ENSGALP00000020058
estExt_fgenesh2_pg.C_90208	ENSGALP00000007152
estExt_fgenesh2_pg.C_90208	ENSGALP00000019480
estExt_fgenesh2_pg.C_90213	ENSGALP00000008533
estExt_fgenesh2_pg.C_90217	ENSGALP00000031237
estExt_fgenesh2_pg.C_90260	ENSGALP00000019540
estExt_fgenesh2_pg.C_90260	ENSGALP00000018701
estExt_fgenesh2_pg.C_100006	ENSGALP00000041281
estExt_fgenesh2_pg.C_100018	ENSGALP00000004344
estExt_fgenesh2_pg.C_100032	ENSGALP00000022859
estExt_fgenesh2_pg.C_100032	ENSGALP00000024858
estExt_fgenesh2_pg.C_100036	ENSGALP00000016266
estExt_fgenesh2_pg.C_100037	ENSGALP00000032578
estExt_fgenesh2_pg.C_100046	ENSGALP00000014749
estExt_fgenesh2_pg.C_100080	ENSGALP00000041723
estExt_fgenesh2_pg.C_100106	ENSGALP00000016511
estExt_fgenesh2_pg.C_100133	ENSGALP00000033316
estExt_fgenesh2_pg.C_100169	ENSGALP00000008673
estExt_fgenesh2_pg.C_100176	ENSGALP00000013044
estExt_fgenesh2_pg.C_100183	ENSGALP00000022974
estExt_fgenesh2_pg.C_100204	ENSGALP00000041051
estExt_fgenesh2_pg.C_100208	ENSGALP00000042135
estExt_fgenesh2_pg.C_100214	ENSGALP00000041175
estExt_fgenesh2_pg.C_100229	ENSGALP00000013733
estExt_fgenesh2_pg.C_100251	ENSGALP00000040725
estExt_fgenesh2_pg.C_100267	ENSGALP00000042226
estExt_fgenesh2_pg.C_110154	ENSGALP00000042078
estExt_fgenesh2_pg.C_110185	ENSGALP00000014037
estExt_fgenesh2_pg.C_110221	ENSGALP00000007518
estExt_fgenesh2_pg.C_110224	ENSGALP00000034517
estExt_fgenesh2_pg.C_110235	ENSGALP00000039319
estExt_fgenesh2_pg.C_110259	ENSGALP00000042828
estExt_fgenesh2_pg.C_110276	ENSGALP00000003014
estExt_fgenesh2_pg.C_110299	ENSGALP00000014542
estExt_fgenesh2_pg.C_120008	ENSGALP00000009699
estExt_fgenesh2_pg.C_120019	ENSGALP00000020124
estExt_fgenesh2_pg.C_120020	ENSGALP00000018500
estExt_fgenesh2_pg.C_120023	ENSGALP00000042962
estExt_fgenesh2_pg.C_120023	ENSGALP00000028008
estExt_fgenesh2_pg.C_120043	ENSGALP00000019106
estExt_fgenesh2_pg.C_120044	ENSGALP00000001613
estExt_fgenesh2_pg.C_120046	ENSGALP00000001579
estExt_fgenesh2_pg.C_120053	ENSGALP00000013215
estExt_fgenesh2_pg.C_120067	ENSGALP00000041639
estExt_fgenesh2_pg.C_120071	ENSGALP00000009058
estExt_fgenesh2_pg.C_120074	ENSGALP00000010742
estExt_fgenesh2_pg.C_120085	ENSGALP00000010746
estExt_fgenesh2_pg.C_120115	ENSGALP00000006574
estExt_fgenesh2_pg.C_120116	ENSGALP00000022247
estExt_fgenesh2_pg.C_120140	ENSGALP00000032683
estExt_fgenesh2_pg.C_120156	ENSGALP00000016889
estExt_fgenesh2_pg.C_120162	ENSGALP00000019908
estExt_fgenesh2_pg.C_120167	ENSGALP00000014354
estExt_fgenesh2_pg.C_120168	ENSGALP00000018366
estExt_fgenesh2_pg.C_120170	ENSGALP00000041918
estExt_fgenesh2_pg.C_120181	ENSGALP00000000830
estExt_fgenesh2_pg.C_120230	ENSGALP00000015411
estExt_fgenesh2_pg.C_120240	ENSGALP00000020568
estExt_fgenesh2_pg.C_130004	ENSGALP00000009535
estExt_fgenesh2_pg.C_130007	ENSGALP00000040682
estExt_fgenesh2_pg.C_130007	ENSGALP00000016562
estExt_fgenesh2_pg.C_130007	ENSGALP00000003642
estExt_fgenesh2_pg.C_130080	ENSGALP00000000555
estExt_fgenesh2_pg.C_130146	ENSGALP00000003729
estExt_fgenesh2_pg.C_130146	ENSGALP00000041640
estExt_fgenesh2_pg.C_130182	ENSGALP00000039532
estExt_fgenesh2_pg.C_140011	ENSGALP00000007415
estExt_fgenesh2_pg.C_140022	ENSGALP00000004166
estExt_fgenesh2_pg.C_140022	ENSGALP00000011182
estExt_fgenesh2_pg.C_140065	ENSGALP00000039379
estExt_fgenesh2_pg.C_140065	ENSGALP00000023997
estExt_fgenesh2_pg.C_140065	ENSGALP00000021551
estExt_fgenesh2_pg.C_140065	ENSGALP00000034658
estExt_fgenesh2_pg.C_140131	ENSGALP00000012729
estExt_fgenesh2_pg.C_140135	ENSGALP00000014623
estExt_fgenesh2_pg.C_140145	ENSGALP00000015746
estExt_fgenesh2_pg.C_140148	ENSGALP00000036444
estExt_fgenesh2_pg.C_140177	ENSGALP00000040918
estExt_fgenesh2_pg.C_140177	ENSGALP00000005883
estExt_fgenesh2_pg.C_140196	ENSGALP00000001446
estExt_fgenesh2_pg.C_140197	ENSGALP00000023281
estExt_fgenesh2_pg.C_150003	ENSGALP00000041849
estExt_fgenesh2_pg.C_150005	ENSGALP00000020840
estExt_fgenesh2_pg.C_150027	ENSGALP00000005290
estExt_fgenesh2_pg.C_150032	ENSGALP00000037230
estExt_fgenesh2_pg.C_150066	ENSGALP00000024072
estExt_fgenesh2_pg.C_150074	ENSGALP00000021835
estExt_fgenesh2_pg.C_150074	ENSGALP00000000191
estExt_fgenesh2_pg.C_150079	ENSGALP00000014239
estExt_fgenesh2_pg.C_150093	ENSGALP00000018395
estExt_fgenesh2_pg.C_150109	ENSGALP00000023830
estExt_fgenesh2_pg.C_150114	ENSGALP00000042562
estExt_fgenesh2_pg.C_150114	ENSGALP00000043210
estExt_fgenesh2_pg.C_150138	ENSGALP00000019079
estExt_fgenesh2_pg.C_150153	ENSGALP00000043032
estExt_fgenesh2_pg.C_150153	ENSGALP00000013796
estExt_fgenesh2_pg.C_150190	ENSGALP00000027606
estExt_fgenesh2_pg.C_160011	ENSGALP00000022589
estExt_fgenesh2_pg.C_160043	ENSGALP00000018816
estExt_fgenesh2_pg.C_160047	ENSGALP00000007361
estExt_fgenesh2_pg.C_160050	ENSGALP00000015408
estExt_fgenesh2_pg.C_160053	ENSGALP00000014317
estExt_fgenesh2_pg.C_160054	ENSGALP00000036972
estExt_fgenesh2_pg.C_160059	ENSGALP00000021958
estExt_fgenesh2_pg.C_160096	ENSGALP00000014689
estExt_fgenesh2_pg.C_160162	ENSGALP00000013042
estExt_fgenesh2_pg.C_160164	ENSGALP00000019122
estExt_fgenesh2_pg.C_160164	ENSGALP00000003953
estExt_fgenesh2_pg.C_160164	ENSGALP00000018487
estExt_fgenesh2_pg.C_160173	ENSGALP00000035006
estExt_fgenesh2_pg.C_160208	ENSGALP00000013782
estExt_fgenesh2_pg.C_160215	ENSGALP00000035959
estExt_fgenesh2_pg.C_160216	ENSGALP00000024466
estExt_fgenesh2_pg.C_160229	ENSGALP00000041564
estExt_fgenesh2_pg.C_170007	ENSGALP00000011364
estExt_fgenesh2_pg.C_170008	ENSGALP00000041930
estExt_fgenesh2_pg.C_170020	ENSGALP00000043157
estExt_fgenesh2_pg.C_170060	ENSGALP00000011024
estExt_fgenesh2_pg.C_170076	ENSGALP00000003123
estExt_fgenesh2_pg.C_170088	ENSGALP00000005208
estExt_fgenesh2_pg.C_170095	ENSGALP00000004983
estExt_fgenesh2_pg.C_170105	ENSGALP00000027333
estExt_fgenesh2_pg.C_170117	ENSGALP00000003582
estExt_fgenesh2_pg.C_170118	ENSGALP00000039141
estExt_fgenesh2_pg.C_170162	ENSGALP00000027525
estExt_fgenesh2_pg.C_170180	ENSGALP00000004941
estExt_fgenesh2_pg.C_170211	ENSGALP00000011471
estExt_fgenesh2_pg.C_170211	ENSGALP00000020330
estExt_fgenesh2_pg.C_170211	ENSGALP00000021140
estExt_fgenesh2_pg.C_180028	ENSGALP00000017378
estExt_fgenesh2_pg.C_180031	ENSGALP00000043019
estExt_fgenesh2_pg.C_180065	ENSGALP00000018048
estExt_fgenesh2_pg.C_180072	ENSGALP00000015178
estExt_fgenesh2_pg.C_180088	ENSGALP00000043439
estExt_fgenesh2_pg.C_180099	ENSGALP00000039140
estExt_fgenesh2_pg.C_180106	ENSGALP00000020461
estExt_fgenesh2_pg.C_180133	ENSGALP00000016313
estExt_fgenesh2_pg.C_180134	ENSGALP00000020332
estExt_fgenesh2_pg.C_180146	ENSGALP00000004016
estExt_fgenesh2_pg.C_180154	ENSGALP00000010891
estExt_fgenesh2_pg.C_180156	ENSGALP00000011556
estExt_fgenesh2_pg.C_180167	ENSGALP00000041829
estExt_fgenesh2_pg.C_180180	ENSGALP00000010516
estExt_fgenesh2_pg.C_180192	ENSGALP00000015864
estExt_fgenesh2_pg.C_180200	ENSGALP00000015508
estExt_fgenesh2_pg.C_180215	ENSGALP00000006376
estExt_fgenesh2_pg.C_180228	ENSGALP00000042471
estExt_fgenesh2_pg.C_180230	ENSGALP00000000416
estExt_fgenesh2_pg.C_180230	ENSGALP00000026069
estExt_fgenesh2_pg.C_190006	ENSGALP00000010425
estExt_fgenesh2_pg.C_190008	ENSGALP00000001370
estExt_fgenesh2_pg.C_190008	ENSGALP00000025350
estExt_fgenesh2_pg.C_190013	ENSGALP00000010965
estExt_fgenesh2_pg.C_190015	ENSGALP00000006434
estExt_fgenesh2_pg.C_190022	ENSGALP00000003612
estExt_fgenesh2_pg.C_190026	ENSGALP00000026399
estExt_fgenesh2_pg.C_190026	ENSGALP00000040830
estExt_fgenesh2_pg.C_190048	ENSGALP00000028747
estExt_fgenesh2_pg.C_190065	ENSGALP00000003428
estExt_fgenesh2_pg.C_190074	ENSGALP00000033603
estExt_fgenesh2_pg.C_190082	ENSGALP00000040937
estExt_fgenesh2_pg.C_190090	ENSGALP00000006894
estExt_fgenesh2_pg.C_190090	ENSGALP00000042451
estExt_fgenesh2_pg.C_190141	ENSGALP00000038233
estExt_fgenesh2_pg.C_190167	ENSGALP00000005493
estExt_fgenesh2_pg.C_190168	ENSGALP00000022445
estExt_fgenesh2_pg.C_190196	ENSGALP00000038347
estExt_fgenesh2_pg.C_190198	ENSGALP00000041714
estExt_fgenesh2_pg.C_190210	ENSGALP00000010032
estExt_fgenesh2_pg.C_190226	ENSGALP00000012201
estExt_fgenesh2_pg.C_190227	ENSGALP00000025667
estExt_fgenesh2_pg.C_200084	ENSGALP00000041116
estExt_fgenesh2_pg.C_200091	ENSGALP00000042232
estExt_fgenesh2_pg.C_200113	ENSGALP00000039608
estExt_fgenesh2_pg.C_200128	ENSGALP00000038757
estExt_fgenesh2_pg.C_200137	ENSGALP00000014417
estExt_fgenesh2_pg.C_200156	ENSGALP00000013380
estExt_fgenesh2_pg.C_200162	ENSGALP00000011624
estExt_fgenesh2_pg.C_200203	ENSGALP00000013649
estExt_fgenesh2_pg.C_200208	ENSGALP00000001617
estExt_fgenesh2_pg.C_210009	ENSGALP00000035478
estExt_fgenesh2_pg.C_210011	ENSGALP00000043332
estExt_fgenesh2_pg.C_210065	ENSGALP00000001400
estExt_fgenesh2_pg.C_210065	ENSGALP00000029145
estExt_fgenesh2_pg.C_210080	ENSGALP00000005287
estExt_fgenesh2_pg.C_210139	ENSGALP00000010960
estExt_fgenesh2_pg.C_210148	ENSGALP00000005047
estExt_fgenesh2_pg.C_210164	ENSGALP00000018501
estExt_fgenesh2_pg.C_210173	ENSGALP00000038463
estExt_fgenesh2_pg.C_220002	ENSGALP00000021737
estExt_fgenesh2_pg.C_220005	ENSGALP00000011485
estExt_fgenesh2_pg.C_220014	ENSGALP00000017812
estExt_fgenesh2_pg.C_220020	ENSGALP00000002442
estExt_fgenesh2_pg.C_220037	ENSGALP00000003985
estExt_fgenesh2_pg.C_220038	ENSGALP00000043316
estExt_fgenesh2_pg.C_220046	ENSGALP00000042277
estExt_fgenesh2_pg.C_220053	ENSGALP00000010450
estExt_fgenesh2_pg.C_220065	ENSGALP00000041394
estExt_fgenesh2_pg.C_220068	ENSGALP00000037077
estExt_fgenesh2_pg.C_220068	ENSGALP00000042276
estExt_fgenesh2_pg.C_220068	ENSGALP00000037639
estExt_fgenesh2_pg.C_220070	ENSGALP00000040955
estExt_fgenesh2_pg.C_220119	ENSGALP00000042954
estExt_fgenesh2_pg.C_220122	ENSGALP00000011338
estExt_fgenesh2_pg.C_220127	ENSGALP00000004521
estExt_fgenesh2_pg.C_220137	ENSGALP00000009432
estExt_fgenesh2_pg.C_220142	ENSGALP00000005582
estExt_fgenesh2_pg.C_220143	ENSGALP00000003470
estExt_fgenesh2_pg.C_220145	ENSGALP00000014966
estExt_fgenesh2_pg.C_220147	ENSGALP00000011413
estExt_fgenesh2_pg.C_220149	ENSGALP00000011668
estExt_fgenesh2_pg.C_220162	ENSGALP00000009720
estExt_fgenesh2_pg.C_220171	ENSGALP00000004989
estExt_fgenesh2_pg.C_220176	ENSGALP00000019896
estExt_fgenesh2_pg.C_220178	ENSGALP00000023267
estExt_fgenesh2_pg.C_220185	ENSGALP00000023237
estExt_fgenesh2_pg.C_220193	ENSGALP00000021808
estExt_fgenesh2_pg.C_220195	ENSGALP00000010141
estExt_fgenesh2_pg.C_220195	ENSGALP00000028052
estExt_fgenesh2_pg.C_220219	ENSGALP00000008468
estExt_fgenesh2_pg.C_220223	ENSGALP00000021328
estExt_fgenesh2_pg.C_220227	ENSGALP00000027746
estExt_fgenesh2_pg.C_230028	ENSGALP00000004378
estExt_fgenesh2_pg.C_230040	ENSGALP00000000701
estExt_fgenesh2_pg.C_230045	ENSGALP00000020802
estExt_fgenesh2_pg.C_230062	ENSGALP00000043227
estExt_fgenesh2_pg.C_230072	ENSGALP00000013052
estExt_fgenesh2_pg.C_230095	ENSGALP00000031178
estExt_fgenesh2_pg.C_230100	ENSGALP00000028031
estExt_fgenesh2_pg.C_230101	ENSGALP00000027884
estExt_fgenesh2_pg.C_230112	ENSGALP00000012747
estExt_fgenesh2_pg.C_230149	ENSGALP00000021630
estExt_fgenesh2_pg.C_230167	ENSGALP00000029810
estExt_fgenesh2_pg.C_240056	ENSGALP00000014865
estExt_fgenesh2_pg.C_240100	ENSGALP00000023141
estExt_fgenesh2_pg.C_240101	ENSGALP00000001676
estExt_fgenesh2_pg.C_240116	ENSGALP00000041606
estExt_fgenesh2_pg.C_240121	ENSGALP00000007762
estExt_fgenesh2_pg.C_240122	ENSGALP00000027982
estExt_fgenesh2_pg.C_240149	ENSGALP00000010556
estExt_fgenesh2_pg.C_240194	ENSGALP00000003806
estExt_fgenesh2_pg.C_240195	ENSGALP00000003796
estExt_fgenesh2_pg.C_240224	ENSGALP00000024691
estExt_fgenesh2_pg.C_250055	ENSGALP00000025890
estExt_fgenesh2_pg.C_250089	ENSGALP00000005587
estExt_fgenesh2_pg.C_260014	ENSGALP00000002886
estExt_fgenesh2_pg.C_260080	ENSGALP00000017466
estExt_fgenesh2_pg.C_260094	ENSGALP00000038374
estExt_fgenesh2_pg.C_260094	ENSGALP00000041435
estExt_fgenesh2_pg.C_260094	ENSGALP00000040651
estExt_fgenesh2_pg.C_260097	ENSGALP00000003149
estExt_fgenesh2_pg.C_260106	ENSGALP00000017539
estExt_fgenesh2_pg.C_260162	ENSGALP00000041656
estExt_fgenesh2_pg.C_260197	ENSGALP00000015075
estExt_fgenesh2_pg.C_260217	ENSGALP00000041979
estExt_fgenesh2_pg.C_260217	ENSGALP00000029643
estExt_fgenesh2_pg.C_270032	ENSGALP00000011931
estExt_fgenesh2_pg.C_270086	ENSGALP00000006387
estExt_fgenesh2_pg.C_270116	ENSGALP00000007430
estExt_fgenesh2_pg.C_270119	ENSGALP00000036257
estExt_fgenesh2_pg.C_270134	ENSGALP00000010718
estExt_fgenesh2_pg.C_270138	ENSGALP00000015521
estExt_fgenesh2_pg.C_270141	ENSGALP00000021811
estExt_fgenesh2_pg.C_270141	ENSGALP00000002611
estExt_fgenesh2_pg.C_270141	ENSGALP00000018643
estExt_fgenesh2_pg.C_270141	ENSGALP00000018636
estExt_fgenesh2_pg.C_270147	ENSGALP00000020923
estExt_fgenesh2_pg.C_270165	ENSGALP00000010475
estExt_fgenesh2_pg.C_280096	ENSGALP00000021481
estExt_fgenesh2_pg.C_290012	ENSGALP00000000906
estExt_fgenesh2_pg.C_290145	ENSGALP00000009832
estExt_fgenesh2_pg.C_300014	ENSGALP00000027112
estExt_fgenesh2_pg.C_300051	ENSGALP00000034674
estExt_fgenesh2_pg.C_300094	ENSGALP00000027410
estExt_fgenesh2_pg.C_300106	ENSGALP00000002781
estExt_fgenesh2_pg.C_300110	ENSGALP00000016876
estExt_fgenesh2_pg.C_300123	ENSGALP00000038235
estExt_fgenesh2_pg.C_300128	ENSGALP00000040548
estExt_fgenesh2_pg.C_310020	ENSGALP00000024827
estExt_fgenesh2_pg.C_310032	ENSGALP00000023567
estExt_fgenesh2_pg.C_310040	ENSGALP00000011852
estExt_fgenesh2_pg.C_310048	ENSGALP00000024148
estExt_fgenesh2_pg.C_310073	ENSGALP00000015948
estExt_fgenesh2_pg.C_320052	ENSGALP00000042571
estExt_fgenesh2_pg.C_320158	ENSGALP00000027326
estExt_fgenesh2_pg.C_320192	ENSGALP00000017246
estExt_fgenesh2_pg.C_330044	ENSGALP00000027249
estExt_fgenesh2_pg.C_330045	ENSGALP00000027251
estExt_fgenesh2_pg.C_330045	ENSGALP00000040398
estExt_fgenesh2_pg.C_330073	ENSGALP00000027076
estExt_fgenesh2_pg.C_330076	ENSGALP00000027194
estExt_fgenesh2_pg.C_330084	ENSGALP00000000050
estExt_fgenesh2_pg.C_330089	ENSGALP00000027775
estExt_fgenesh2_pg.C_330102	ENSGALP00000022452
estExt_fgenesh2_pg.C_330102	ENSGALP00000025640
estExt_fgenesh2_pg.C_330102	ENSGALP00000039842
estExt_fgenesh2_pg.C_330130	ENSGALP00000041268
estExt_fgenesh2_pg.C_330157	ENSGALP00000010361
estExt_fgenesh2_pg.C_330160	ENSGALP00000027187
estExt_fgenesh2_pg.C_340018	ENSGALP00000027672
estExt_fgenesh2_pg.C_340019	ENSGALP00000013653
estExt_fgenesh2_pg.C_340026	ENSGALP00000008954
estExt_fgenesh2_pg.C_340027	ENSGALP00000024208
estExt_fgenesh2_pg.C_340055	ENSGALP00000033389
estExt_fgenesh2_pg.C_340116	ENSGALP00000001294
estExt_fgenesh2_pg.C_340235	ENSGALP00000004248
estExt_fgenesh2_pg.C_340237	ENSGALP00000021739
estExt_fgenesh2_pg.C_350080	ENSGALP00000017951
estExt_fgenesh2_pg.C_350147	ENSGALP00000014303
estExt_fgenesh2_pg.C_350147	ENSGALP00000016556
estExt_fgenesh2_pg.C_350156	ENSGALP00000014308
estExt_fgenesh2_pg.C_350163	ENSGALP00000039886
estExt_fgenesh2_pg.C_350169	ENSGALP00000006527
estExt_fgenesh2_pg.C_350171	ENSGALP00000036160
estExt_fgenesh2_pg.C_350173	ENSGALP00000014636
estExt_fgenesh2_pg.C_350173	ENSGALP00000014793
estExt_fgenesh2_pg.C_350177	ENSGALP00000040677
estExt_fgenesh2_pg.C_360100	ENSGALP00000003592
estExt_fgenesh2_pg.C_360110	ENSGALP00000015374
estExt_fgenesh2_pg.C_360114	ENSGALP00000041017
estExt_fgenesh2_pg.C_370011	ENSGALP00000011605
estExt_fgenesh2_pg.C_370035	ENSGALP00000005343
estExt_fgenesh2_pg.C_370048	ENSGALP00000021396
estExt_fgenesh2_pg.C_370105	ENSGALP00000035470
estExt_fgenesh2_pg.C_370117	ENSGALP00000034245
estExt_fgenesh2_pg.C_370123	ENSGALP00000043343
estExt_fgenesh2_pg.C_370124	ENSGALP00000010426
estExt_fgenesh2_pg.C_370140	ENSGALP00000032601
estExt_fgenesh2_pg.C_370205	ENSGALP00000010107
estExt_fgenesh2_pg.C_370211	ENSGALP00000010217
estExt_fgenesh2_pg.C_370229	ENSGALP00000023169
estExt_fgenesh2_pg.C_380059	ENSGALP00000038011
estExt_fgenesh2_pg.C_380063	ENSGALP00000041184
estExt_fgenesh2_pg.C_380067	ENSGALP00000040948
estExt_fgenesh2_pg.C_380073	ENSGALP00000009006
estExt_fgenesh2_pg.C_380096	ENSGALP00000008485
estExt_fgenesh2_pg.C_380096	ENSGALP00000019365
estExt_fgenesh2_pg.C_380096	ENSGALP00000006939
estExt_fgenesh2_pg.C_380103	ENSGALP00000003826
estExt_fgenesh2_pg.C_380134	ENSGALP00000002944
estExt_fgenesh2_pg.C_390053	ENSGALP00000022598
estExt_fgenesh2_pg.C_390072	ENSGALP00000001016
estExt_fgenesh2_pg.C_390083	ENSGALP00000007804
estExt_fgenesh2_pg.C_390085	ENSGALP00000012632
estExt_fgenesh2_pg.C_390114	ENSGALP00000015476
estExt_fgenesh2_pg.C_390162	ENSGALP00000025059
estExt_fgenesh2_pg.C_390171	ENSGALP00000006972
estExt_fgenesh2_pg.C_400007	ENSGALP00000011046
estExt_fgenesh2_pg.C_400008	ENSGALP00000014912
estExt_fgenesh2_pg.C_400017	ENSGALP00000027920
estExt_fgenesh2_pg.C_400018	ENSGALP00000006116
estExt_fgenesh2_pg.C_400022	ENSGALP00000000244
estExt_fgenesh2_pg.C_400029	ENSGALP00000029456
estExt_fgenesh2_pg.C_400030	ENSGALP00000017755
estExt_fgenesh2_pg.C_400036	ENSGALP00000027916
estExt_fgenesh2_pg.C_400049	ENSGALP00000004630
estExt_fgenesh2_pg.C_400099	ENSGALP00000013094
estExt_fgenesh2_pg.C_400102	ENSGALP00000010473
estExt_fgenesh2_pg.C_400168	ENSGALP00000026266
estExt_fgenesh2_pg.C_400206	ENSGALP00000024492
estExt_fgenesh2_pg.C_410017	ENSGALP00000014652
estExt_fgenesh2_pg.C_410020	ENSGALP00000042320
estExt_fgenesh2_pg.C_410021	ENSGALP00000010567
estExt_fgenesh2_pg.C_410021	ENSGALP00000010570
estExt_fgenesh2_pg.C_410059	ENSGALP00000024204
estExt_fgenesh2_pg.C_420001	ENSGALP00000029713
estExt_fgenesh2_pg.C_420001	ENSGALP00000042848
estExt_fgenesh2_pg.C_420040	ENSGALP00000013191
estExt_fgenesh2_pg.C_420041	ENSGALP00000029825
estExt_fgenesh2_pg.C_420051	ENSGALP00000036339
estExt_fgenesh2_pg.C_420055	ENSGALP00000016438
estExt_fgenesh2_pg.C_420056	ENSGALP00000037011
estExt_fgenesh2_pg.C_420058	ENSGALP00000019423
estExt_fgenesh2_pg.C_420064	ENSGALP00000033837
estExt_fgenesh2_pg.C_420080	ENSGALP00000015296
estExt_fgenesh2_pg.C_420096	ENSGALP00000010125
estExt_fgenesh2_pg.C_420098	ENSGALP00000003595
estExt_fgenesh2_pg.C_420110	ENSGALP00000042803
estExt_fgenesh2_pg.C_420113	ENSGALP00000036625
estExt_fgenesh2_pg.C_420128	ENSGALP00000018521
estExt_fgenesh2_pg.C_420150	ENSGALP00000030165
estExt_fgenesh2_pg.C_430005	ENSGALP00000009486
estExt_fgenesh2_pg.C_430059	ENSGALP00000025980
estExt_fgenesh2_pg.C_430064	ENSGALP00000027322
estExt_fgenesh2_pg.C_430109	ENSGALP00000027349
estExt_fgenesh2_pg.C_440053	ENSGALP00000024778
estExt_fgenesh2_pg.C_440128	ENSGALP00000009262
estExt_fgenesh2_pg.C_450009	ENSGALP00000023057
estExt_fgenesh2_pg.C_450014	ENSGALP00000018708
estExt_fgenesh2_pg.C_450046	ENSGALP00000042344
estExt_fgenesh2_pg.C_450073	ENSGALP00000008475
estExt_fgenesh2_pg.C_450079	ENSGALP00000000908
estExt_fgenesh2_pg.C_450085	ENSGALP00000022816
estExt_fgenesh2_pg.C_450105	ENSGALP00000022269
estExt_fgenesh2_pg.C_450137	ENSGALP00000011398
estExt_fgenesh2_pg.C_450139	ENSGALP00000040565
estExt_fgenesh2_pg.C_450155	ENSGALP00000019303
estExt_fgenesh2_pg.C_460010	ENSGALP00000015140
estExt_fgenesh2_pg.C_460010	ENSGALP00000006491
estExt_fgenesh2_pg.C_460040	ENSGALP00000019224
estExt_fgenesh2_pg.C_460040	ENSGALP00000020258
estExt_fgenesh2_pg.C_460046	ENSGALP00000018961
estExt_fgenesh2_pg.C_460059	ENSGALP00000004267
estExt_fgenesh2_pg.C_460072	ENSGALP00000036764
estExt_fgenesh2_pg.C_460076	ENSGALP00000016963
estExt_fgenesh2_pg.C_460103	ENSGALP00000016976
estExt_fgenesh2_pg.C_460114	ENSGALP00000040285
estExt_fgenesh2_pg.C_460120	ENSGALP00000037171
estExt_fgenesh2_pg.C_460122	ENSGALP00000020463
estExt_fgenesh2_pg.C_460144	ENSGALP00000017646
estExt_fgenesh2_pg.C_460150	ENSGALP00000037997
estExt_fgenesh2_pg.C_460151	ENSGALP00000003252
estExt_fgenesh2_pg.C_470009	ENSGALP00000010409
estExt_fgenesh2_pg.C_470107	ENSGALP00000041567
estExt_fgenesh2_pg.C_480006	ENSGALP00000023801
estExt_fgenesh2_pg.C_480096	ENSGALP00000036494
estExt_fgenesh2_pg.C_480100	ENSGALP00000043020
estExt_fgenesh2_pg.C_480100	ENSGALP00000043153
estExt_fgenesh2_pg.C_480136	ENSGALP00000010227
estExt_fgenesh2_pg.C_490009	ENSGALP00000020245
estExt_fgenesh2_pg.C_490023	ENSGALP00000022289
estExt_fgenesh2_pg.C_490037	ENSGALP00000000615
estExt_fgenesh2_pg.C_490064	ENSGALP00000003205
estExt_fgenesh2_pg.C_490133	ENSGALP00000037398
estExt_fgenesh2_pg.C_490133	ENSGALP00000002197
estExt_fgenesh2_pg.C_490133	ENSGALP00000041109
estExt_fgenesh2_pg.C_500001	ENSGALP00000027954
estExt_fgenesh2_pg.C_500024	ENSGALP00000027401
estExt_fgenesh2_pg.C_500060	ENSGALP00000039657
estExt_fgenesh2_pg.C_500060	ENSGALP00000025691
estExt_fgenesh2_pg.C_500069	ENSGALP00000010639
estExt_fgenesh2_pg.C_500081	ENSGALP00000027387
estExt_fgenesh2_pg.C_510094	ENSGALP00000035973
estExt_fgenesh2_pg.C_520028	ENSGALP00000031320
estExt_fgenesh2_pg.C_520031	ENSGALP00000017006
estExt_fgenesh2_pg.C_520038	ENSGALP00000016967
estExt_fgenesh2_pg.C_520044	ENSGALP00000015045
estExt_fgenesh2_pg.C_530092	ENSGALP00000019663
estExt_fgenesh2_pg.C_530100	ENSGALP00000002322
estExt_fgenesh2_pg.C_550023	ENSGALP00000042810
estExt_fgenesh2_pg.C_550035	ENSGALP00000009642
estExt_fgenesh2_pg.C_550039	ENSGALP00000025051
estExt_fgenesh2_pg.C_550049	ENSGALP00000029818
estExt_fgenesh2_pg.C_550062	ENSGALP00000023941
estExt_fgenesh2_pg.C_550062	ENSGALP00000033996
estExt_fgenesh2_pg.C_550062	ENSGALP00000019528
estExt_fgenesh2_pg.C_560087	ENSGALP00000014941
estExt_fgenesh2_pg.C_560167	ENSGALP00000011869
estExt_fgenesh2_pg.C_570008	ENSGALP00000008424
estExt_fgenesh2_pg.C_570010	ENSGALP00000038058
estExt_fgenesh2_pg.C_570010	ENSGALP00000011352
estExt_fgenesh2_pg.C_570039	ENSGALP00000007480
estExt_fgenesh2_pg.C_570070	ENSGALP00000019870
estExt_fgenesh2_pg.C_570072	ENSGALP00000000679
estExt_fgenesh2_pg.C_570074	ENSGALP00000025597
estExt_fgenesh2_pg.C_570076	ENSGALP00000002362
estExt_fgenesh2_pg.C_570092	ENSGALP00000038307
estExt_fgenesh2_pg.C_570108	ENSGALP00000038350
estExt_fgenesh2_pg.C_570131	ENSGALP00000013007
estExt_fgenesh2_pg.C_570131	ENSGALP00000041200
estExt_fgenesh2_pg.C_570151	ENSGALP00000007521
estExt_fgenesh2_pg.C_580001	ENSGALP00000012388
estExt_fgenesh2_pg.C_580086	ENSGALP00000016141
estExt_fgenesh2_pg.C_580112	ENSGALP00000038843
estExt_fgenesh2_pg.C_580113	ENSGALP00000005437
estExt_fgenesh2_pg.C_580131	ENSGALP00000002256
estExt_fgenesh2_pg.C_590046	ENSGALP00000008837
estExt_fgenesh2_pg.C_600004	ENSGALP00000026087
estExt_fgenesh2_pg.C_600040	ENSGALP00000016240
estExt_fgenesh2_pg.C_610011	ENSGALP00000035460
estExt_fgenesh2_pg.C_610029	ENSGALP00000008851
estExt_fgenesh2_pg.C_610033	ENSGALP00000040189
estExt_fgenesh2_pg.C_610052	ENSGALP00000022463
estExt_fgenesh2_pg.C_610075	ENSGALP00000016087
estExt_fgenesh2_pg.C_610109	ENSGALP00000011851
estExt_fgenesh2_pg.C_610109	ENSGALP00000015293
estExt_fgenesh2_pg.C_610109	ENSGALP00000042747
estExt_fgenesh2_pg.C_610109	ENSGALP00000013575
estExt_fgenesh2_pg.C_610117	ENSGALP00000042163
estExt_fgenesh2_pg.C_610121	ENSGALP00000008732
estExt_fgenesh2_pg.C_610135	ENSGALP00000035713
estExt_fgenesh2_pg.C_610144	ENSGALP00000003500
estExt_fgenesh2_pg.C_610144	ENSGALP00000041801
estExt_fgenesh2_pg.C_610172	ENSGALP00000030056
estExt_fgenesh2_pg.C_620036	ENSGALP00000014140
estExt_fgenesh2_pg.C_620059	ENSGALP00000015983
estExt_fgenesh2_pg.C_620059	ENSGALP00000042570
estExt_fgenesh2_pg.C_620134	ENSGALP00000006439
estExt_fgenesh2_pg.C_620135	ENSGALP00000020720
estExt_fgenesh2_pg.C_620137	ENSGALP00000001528
estExt_fgenesh2_pg.C_620139	ENSGALP00000007737
estExt_fgenesh2_pg.C_630011	ENSGALP00000022195
estExt_fgenesh2_pg.C_630011	ENSGALP00000012744
estExt_fgenesh2_pg.C_630028	ENSGALP00000001777
estExt_fgenesh2_pg.C_630040	ENSGALP00000024066
estExt_fgenesh2_pg.C_630086	ENSGALP00000014198
estExt_fgenesh2_pg.C_630089	ENSGALP00000020327
estExt_fgenesh2_pg.C_630091	ENSGALP00000016904
estExt_fgenesh2_pg.C_630107	ENSGALP00000024875
estExt_fgenesh2_pg.C_630113	ENSGALP00000006039
estExt_fgenesh2_pg.C_630132	ENSGALP00000041108
estExt_fgenesh2_pg.C_630140	ENSGALP00000033751
estExt_fgenesh2_pg.C_640081	ENSGALP00000041335
estExt_fgenesh2_pg.C_650008	ENSGALP00000025566
estExt_fgenesh2_pg.C_650017	ENSGALP00000024213
estExt_fgenesh2_pg.C_650034	ENSGALP00000024598
estExt_fgenesh2_pg.C_650040	ENSGALP00000024250
estExt_fgenesh2_pg.C_650058	ENSGALP00000025577
estExt_fgenesh2_pg.C_650058	ENSGALP00000036118
estExt_fgenesh2_pg.C_650066	ENSGALP00000018851
estExt_fgenesh2_pg.C_650112	ENSGALP00000042994
estExt_fgenesh2_pg.C_650114	ENSGALP00000003319
estExt_fgenesh2_pg.C_650157	ENSGALP00000029836
estExt_fgenesh2_pg.C_660067	ENSGALP00000024448
estExt_fgenesh2_pg.C_660093	ENSGALP00000020750
estExt_fgenesh2_pg.C_660101	ENSGALP00000004375
estExt_fgenesh2_pg.C_660118	ENSGALP00000020944
estExt_fgenesh2_pg.C_660120	ENSGALP00000038943
estExt_fgenesh2_pg.C_660140	ENSGALP00000034727
estExt_fgenesh2_pg.C_680006	ENSGALP00000003690
estExt_fgenesh2_pg.C_680007	ENSGALP00000041912
estExt_fgenesh2_pg.C_680007	ENSGALP00000019383
estExt_fgenesh2_pg.C_680014	ENSGALP00000015712
estExt_fgenesh2_pg.C_680022	ENSGALP00000019501
estExt_fgenesh2_pg.C_680028	ENSGALP00000016735
estExt_fgenesh2_pg.C_680033	ENSGALP00000016732
estExt_fgenesh2_pg.C_680050	ENSGALP00000014726
estExt_fgenesh2_pg.C_680056	ENSGALP00000036925
estExt_fgenesh2_pg.C_680080	ENSGALP00000043178
estExt_fgenesh2_pg.C_680083	ENSGALP00000016384
estExt_fgenesh2_pg.C_680102	ENSGALP00000019907
estExt_fgenesh2_pg.C_680105	ENSGALP00000016119
estExt_fgenesh2_pg.C_680108	ENSGALP00000016155
estExt_fgenesh2_pg.C_680137	ENSGALP00000004103
estExt_fgenesh2_pg.C_680144	ENSGALP00000016551
estExt_fgenesh2_pg.C_680147	ENSGALP00000017181
estExt_fgenesh2_pg.C_680154	ENSGALP00000006573
estExt_fgenesh2_pg.C_680156	ENSGALP00000042172
estExt_fgenesh2_pg.C_680157	ENSGALP00000013962
estExt_fgenesh2_pg.C_690012	ENSGALP00000003869
estExt_fgenesh2_pg.C_690028	ENSGALP00000001866
estExt_fgenesh2_pg.C_690142	ENSGALP00000026375
estExt_fgenesh2_pg.C_700134	ENSGALP00000034917
estExt_fgenesh2_pg.C_700137	ENSGALP00000026367
estExt_fgenesh2_pg.C_700156	ENSGALP00000010391
estExt_fgenesh2_pg.C_700158	ENSGALP00000006856
estExt_fgenesh2_pg.C_710017	ENSGALP00000010697
estExt_fgenesh2_pg.C_710026	ENSGALP00000000639
estExt_fgenesh2_pg.C_710026	ENSGALP00000009801
estExt_fgenesh2_pg.C_710032	ENSGALP00000040471
estExt_fgenesh2_pg.C_710058	ENSGALP00000002864
estExt_fgenesh2_pg.C_710107	ENSGALP00000012818
estExt_fgenesh2_pg.C_710113	ENSGALP00000041454
estExt_fgenesh2_pg.C_710137	ENSGALP00000003621
estExt_fgenesh2_pg.C_710159	ENSGALP00000002021
estExt_fgenesh2_pg.C_710159	ENSGALP00000023783
estExt_fgenesh2_pg.C_720009	ENSGALP00000043449
estExt_fgenesh2_pg.C_720016	ENSGALP00000011775
estExt_fgenesh2_pg.C_720017	ENSGALP00000008736
estExt_fgenesh2_pg.C_720025	ENSGALP00000004000
estExt_fgenesh2_pg.C_720028	ENSGALP00000009275
estExt_fgenesh2_pg.C_720030	ENSGALP00000022525
estExt_fgenesh2_pg.C_720032	ENSGALP00000041879
estExt_fgenesh2_pg.C_730108	ENSGALP00000019005
estExt_fgenesh2_pg.C_740019	ENSGALP00000020449
estExt_fgenesh2_pg.C_740019	ENSGALP00000042246
estExt_fgenesh2_pg.C_740019	ENSGALP00000001765
estExt_fgenesh2_pg.C_740019	ENSGALP00000025821
estExt_fgenesh2_pg.C_740019	ENSGALP00000006963
estExt_fgenesh2_pg.C_740022	ENSGALP00000042902
estExt_fgenesh2_pg.C_740073	ENSGALP00000043311
estExt_fgenesh2_pg.C_740099	ENSGALP00000043143
estExt_fgenesh2_pg.C_740115	ENSGALP00000008566
estExt_fgenesh2_pg.C_740129	ENSGALP00000005668
estExt_fgenesh2_pg.C_740130	ENSGALP00000042910
estExt_fgenesh2_pg.C_740149	ENSGALP00000027532
estExt_fgenesh2_pg.C_740151	ENSGALP00000040736
estExt_fgenesh2_pg.C_740151	ENSGALP00000023875
estExt_fgenesh2_pg.C_740151	ENSGALP00000003128
estExt_fgenesh2_pg.C_740163	ENSGALP00000003540
estExt_fgenesh2_pg.C_740167	ENSGALP00000016047
estExt_fgenesh2_pg.C_740167	ENSGALP00000008480
estExt_fgenesh2_pg.C_740181	ENSGALP00000006318
estExt_fgenesh2_pg.C_750009	ENSGALP00000011826
estExt_fgenesh2_pg.C_750010	ENSGALP00000034265
estExt_fgenesh2_pg.C_750070	ENSGALP00000041453
estExt_fgenesh2_pg.C_750072	ENSGALP00000014766
estExt_fgenesh2_pg.C_750100	ENSGALP00000041438
estExt_fgenesh2_pg.C_750139	ENSGALP00000013083
estExt_fgenesh2_pg.C_750139	ENSGALP00000008773
estExt_fgenesh2_pg.C_760007	ENSGALP00000009992
estExt_fgenesh2_pg.C_760042	ENSGALP00000040823
estExt_fgenesh2_pg.C_760044	ENSGALP00000018912
estExt_fgenesh2_pg.C_760066	ENSGALP00000007758
estExt_fgenesh2_pg.C_760106	ENSGALP00000022309
estExt_fgenesh2_pg.C_760139	ENSGALP00000040747
estExt_fgenesh2_pg.C_760145	ENSGALP00000009858
estExt_fgenesh2_pg.C_770011	ENSGALP00000002634
estExt_fgenesh2_pg.C_770019	ENSGALP00000035659
estExt_fgenesh2_pg.C_770022	ENSGALP00000037374
estExt_fgenesh2_pg.C_770039	ENSGALP00000004385
estExt_fgenesh2_pg.C_770071	ENSGALP00000009076
estExt_fgenesh2_pg.C_770119	ENSGALP00000006734
estExt_fgenesh2_pg.C_770125	ENSGALP00000009089
estExt_fgenesh2_pg.C_780005	ENSGALP00000009255
estExt_fgenesh2_pg.C_780067	ENSGALP00000041503
estExt_fgenesh2_pg.C_780074	ENSGALP00000024306
estExt_fgenesh2_pg.C_780075	ENSGALP00000009860
estExt_fgenesh2_pg.C_780075	ENSGALP00000024297
estExt_fgenesh2_pg.C_780088	ENSGALP00000010798
estExt_fgenesh2_pg.C_780126	ENSGALP00000021588
estExt_fgenesh2_pg.C_780139	ENSGALP00000006768
estExt_fgenesh2_pg.C_780143	ENSGALP00000036406
estExt_fgenesh2_pg.C_780143	ENSGALP00000036429
estExt_fgenesh2_pg.C_780163	ENSGALP00000023951
estExt_fgenesh2_pg.C_780166	ENSGALP00000043294
estExt_fgenesh2_pg.C_790036	ENSGALP00000031085
estExt_fgenesh2_pg.C_790085	ENSGALP00000035891
estExt_fgenesh2_pg.C_790120	ENSGALP00000025573
estExt_fgenesh2_pg.C_790132	ENSGALP00000026418
estExt_fgenesh2_pg.C_810007	ENSGALP00000018548
estExt_fgenesh2_pg.C_810036	ENSGALP00000027097
estExt_fgenesh2_pg.C_810067	ENSGALP00000031668
estExt_fgenesh2_pg.C_820082	ENSGALP00000039889
estExt_fgenesh2_pg.C_830042	ENSGALP00000018228
estExt_fgenesh2_pg.C_830085	ENSGALP00000036882
estExt_fgenesh2_pg.C_840031	ENSGALP00000036165
estExt_fgenesh2_pg.C_840069	ENSGALP00000019893
estExt_fgenesh2_pg.C_840076	ENSGALP00000038876
estExt_fgenesh2_pg.C_840097	ENSGALP00000041233
estExt_fgenesh2_pg.C_850047	ENSGALP00000040807
estExt_fgenesh2_pg.C_860009	ENSGALP00000036335
estExt_fgenesh2_pg.C_860022	ENSGALP00000037814
estExt_fgenesh2_pg.C_860085	ENSGALP00000012019
estExt_fgenesh2_pg.C_860085	ENSGALP00000007510
estExt_fgenesh2_pg.C_860086	ENSGALP00000017703
estExt_fgenesh2_pg.C_860105	ENSGALP00000043356
estExt_fgenesh2_pg.C_860106	ENSGALP00000038957
estExt_fgenesh2_pg.C_870050	ENSGALP00000024759
estExt_fgenesh2_pg.C_870058	ENSGALP00000020735
estExt_fgenesh2_pg.C_870070	ENSGALP00000032417
estExt_fgenesh2_pg.C_870078	ENSGALP00000020777
estExt_fgenesh2_pg.C_890055	ENSGALP00000003767
estExt_fgenesh2_pg.C_890082	ENSGALP00000035789
estExt_fgenesh2_pg.C_890104	ENSGALP00000021301
estExt_fgenesh2_pg.C_890104	ENSGALP00000016630
estExt_fgenesh2_pg.C_890104	ENSGALP00000021280
estExt_fgenesh2_pg.C_900013	ENSGALP00000019366
estExt_fgenesh2_pg.C_900069	ENSGALP00000007057
estExt_fgenesh2_pg.C_900104	ENSGALP00000024648
estExt_fgenesh2_pg.C_900128	ENSGALP00000036193
estExt_fgenesh2_pg.C_900128	ENSGALP00000030349
estExt_fgenesh2_pg.C_900128	ENSGALP00000021521
estExt_fgenesh2_pg.C_900128	ENSGALP00000021522
estExt_fgenesh2_pg.C_910009	ENSGALP00000008717
estExt_fgenesh2_pg.C_920027	ENSGALP00000001460
estExt_fgenesh2_pg.C_930088	ENSGALP00000001091
estExt_fgenesh2_pg.C_930120	ENSGALP00000031666
estExt_fgenesh2_pg.C_930121	ENSGALP00000004614
estExt_fgenesh2_pg.C_930121	ENSGALP00000016152
estExt_fgenesh2_pg.C_930139	ENSGALP00000004355
estExt_fgenesh2_pg.C_930139	ENSGALP00000024537
estExt_fgenesh2_pg.C_940071	ENSGALP00000007666
estExt_fgenesh2_pg.C_940071	ENSGALP00000041690
estExt_fgenesh2_pg.C_940125	ENSGALP00000013303
estExt_fgenesh2_pg.C_960017	ENSGALP00000023699
estExt_fgenesh2_pg.C_960039	ENSGALP00000034254
estExt_fgenesh2_pg.C_960039	ENSGALP00000019314
estExt_fgenesh2_pg.C_960039	ENSGALP00000016241
estExt_fgenesh2_pg.C_960056	ENSGALP00000016720
estExt_fgenesh2_pg.C_960118	ENSGALP00000011001
estExt_fgenesh2_pg.C_960120	ENSGALP00000004467
estExt_fgenesh2_pg.C_970006	ENSGALP00000011983
estExt_fgenesh2_pg.C_970050	ENSGALP00000021892
estExt_fgenesh2_pg.C_970097	ENSGALP00000030640
estExt_fgenesh2_pg.C_970103	ENSGALP00000019126
estExt_fgenesh2_pg.C_970116	ENSGALP00000000795
estExt_fgenesh2_pg.C_980036	ENSGALP00000036879
estExt_fgenesh2_pg.C_980045	ENSGALP00000004383
estExt_fgenesh2_pg.C_990046	ENSGALP00000015743
estExt_fgenesh2_pg.C_1000011	ENSGALP00000020513
estExt_fgenesh2_pg.C_1000011	ENSGALP00000041002
estExt_fgenesh2_pg.C_1000077	ENSGALP00000020730
estExt_fgenesh2_pg.C_1000083	ENSGALP00000009979
estExt_fgenesh2_pg.C_1000107	ENSGALP00000005591
estExt_fgenesh2_pg.C_1010014	ENSGALP00000009885
estExt_fgenesh2_pg.C_1020058	ENSGALP00000016417
estExt_fgenesh2_pg.C_1020060	ENSGALP00000027475
estExt_fgenesh2_pg.C_1020065	ENSGALP00000014389
estExt_fgenesh2_pg.C_1030007	ENSGALP00000022091
estExt_fgenesh2_pg.C_1030024	ENSGALP00000008118
estExt_fgenesh2_pg.C_1030024	ENSGALP00000003016
estExt_fgenesh2_pg.C_1030039	ENSGALP00000041981
estExt_fgenesh2_pg.C_1030056	ENSGALP00000014485
estExt_fgenesh2_pg.C_1030063	ENSGALP00000035122
estExt_fgenesh2_pg.C_1030074	ENSGALP00000007694
estExt_fgenesh2_pg.C_1040026	ENSGALP00000029784
estExt_fgenesh2_pg.C_1050030	ENSGALP00000023798
estExt_fgenesh2_pg.C_1050030	ENSGALP00000039814
estExt_fgenesh2_pg.C_1050052	ENSGALP00000022385
estExt_fgenesh2_pg.C_1050107	ENSGALP00000015495
estExt_fgenesh2_pg.C_1050112	ENSGALP00000000749
estExt_fgenesh2_pg.C_1050118	ENSGALP00000022724
estExt_fgenesh2_pg.C_1050120	ENSGALP00000022731
estExt_fgenesh2_pg.C_1060024	ENSGALP00000043003
estExt_fgenesh2_pg.C_1060034	ENSGALP00000032131
estExt_fgenesh2_pg.C_1060034	ENSGALP00000042918
estExt_fgenesh2_pg.C_1060034	ENSGALP00000041311
estExt_fgenesh2_pg.C_1060085	ENSGALP00000009263
estExt_fgenesh2_pg.C_1060085	ENSGALP00000018477
estExt_fgenesh2_pg.C_1070082	ENSGALP00000000282
estExt_fgenesh2_pg.C_1070085	ENSGALP00000043118
estExt_fgenesh2_pg.C_1080001	ENSGALP00000005314
estExt_fgenesh2_pg.C_1080011	ENSGALP00000003898
estExt_fgenesh2_pg.C_1080073	ENSGALP00000026115
estExt_fgenesh2_pg.C_1080073	ENSGALP00000008114
estExt_fgenesh2_pg.C_1090080	ENSGALP00000012759
estExt_fgenesh2_pg.C_1090080	ENSGALP00000027059
estExt_fgenesh2_pg.C_1090080	ENSGALP00000001353
estExt_fgenesh2_pg.C_1100021	ENSGALP00000011130
estExt_fgenesh2_pg.C_1100025	ENSGALP00000041048
estExt_fgenesh2_pg.C_1100073	ENSGALP00000005554
estExt_fgenesh2_pg.C_1110071	ENSGALP00000003297
estExt_fgenesh2_pg.C_1120003	ENSGALP00000004546
estExt_fgenesh2_pg.C_1120010	ENSGALP00000012309
estExt_fgenesh2_pg.C_1120013	ENSGALP00000019161
estExt_fgenesh2_pg.C_1120024	ENSGALP00000007481
estExt_fgenesh2_pg.C_1120025	ENSGALP00000007472
[truncated: 9,306 more rows]
