# Supplementary material for: Reconstruction of proto-vertebrate, proto-cyclostome and proto-gnathostome genomes provides new insights into early vertebrate evolution
Source: Nat Commun. 2021 Jul 23;12:4489. doi: 10.1038/s41467-021-24573-z (PMC8302630; doi:10.1038/s41467-021-24573-z)
Supplement: Supplementary file 4 — Supplementary Data 1 [file 41467_2021_24573_MOESM4_ESM.zip › SuppData1/orthologs/BRAFL-HUMAN.txt]

fgenesh2_pg.scaffold_351000043	ENSP00000261819
fgenesh2_pg.scaffold_352000001	ENSP00000418070
fgenesh2_pg.scaffold_352000002	ENSP00000404817
fgenesh2_pg.scaffold_352000004	ENSP00000349971
fgenesh2_pg.scaffold_352000005	ENSP00000402219
fgenesh2_pg.scaffold_353000014	ENSP00000315397
fgenesh2_pg.scaffold_353000019	ENSP00000363392
fgenesh2_pg.scaffold_353000041	ENSP00000064724
fgenesh2_pg.scaffold_353000043	ENSP00000366248
fgenesh2_pg.scaffold_355000001	ENSP00000284322
fgenesh2_pg.scaffold_355000006	ENSP00000361083
fgenesh2_pg.scaffold_355000016	ENSP00000358727
fgenesh2_pg.scaffold_355000037	ENSP00000306105
fgenesh2_pg.scaffold_355000054	ENSP00000318128
fgenesh2_pg.scaffold_356000031	ENSP00000374818
fgenesh2_pg.scaffold_357000004	ENSP00000331610
fgenesh2_pg.scaffold_357000006	ENSP00000299198
fgenesh2_pg.scaffold_358000017	ENSP00000221498
fgenesh2_pg.scaffold_358000032	ENSP00000348050
fgenesh2_pg.scaffold_359000018	ENSP00000340823
fgenesh2_pg.scaffold_359000049	ENSP00000441283
fgenesh2_pg.scaffold_360000041	ENSP00000469049
fgenesh2_pg.scaffold_360000052	ENSP00000269844
fgenesh2_pg.scaffold_361000015	ENSP00000293826
fgenesh2_pg.scaffold_361000018	ENSP00000245903
fgenesh2_pg.scaffold_361000021	ENSP00000298738
fgenesh2_pg.scaffold_361000038	ENSP00000385006
fgenesh2_pg.scaffold_361000047	ENSP00000449999
fgenesh2_pg.scaffold_363000007	ENSP00000365630
fgenesh2_pg.scaffold_363000036	ENSP00000260363
fgenesh2_pg.scaffold_364000023	ENSP00000411012
fgenesh2_pg.scaffold_364000027	ENSP00000282892
fgenesh2_pg.scaffold_364000047	ENSP00000386210
fgenesh2_pg.scaffold_364000050	ENSP00000250101
fgenesh2_pg.scaffold_364000053	ENSP00000337340
fgenesh2_pg.scaffold_365000029	ENSP00000413015
fgenesh2_pg.scaffold_365000032	ENSP00000299088
fgenesh2_pg.scaffold_365000039	ENSP00000436777
fgenesh2_pg.scaffold_366000007	ENSP00000384340
fgenesh2_pg.scaffold_367000002	ENSP00000341963
fgenesh2_pg.scaffold_367000010	ENSP00000472923
fgenesh2_pg.scaffold_367000027	ENSP00000366221
fgenesh2_pg.scaffold_368000028	ENSP00000393887
fgenesh2_pg.scaffold_368000031	ENSP00000408292
fgenesh2_pg.scaffold_369000015	ENSP00000310520
fgenesh2_pg.scaffold_369000029	ENSP00000471077
fgenesh2_pg.scaffold_369000043	ENSP00000369146
fgenesh2_pg.scaffold_370000005	ENSP00000331474
fgenesh2_pg.scaffold_370000020	ENSP00000226760
fgenesh2_pg.scaffold_371000007	ENSP00000363641
fgenesh2_pg.scaffold_371000007	ENSP00000363634
fgenesh2_pg.scaffold_371000008	ENSP00000300209
fgenesh2_pg.scaffold_371000019	ENSP00000216139
fgenesh2_pg.scaffold_371000020	ENSP00000256255
fgenesh2_pg.scaffold_371000022	ENSP00000259205
fgenesh2_pg.scaffold_371000045	ENSP00000242209
fgenesh2_pg.scaffold_371000053	ENSP00000245543
fgenesh2_pg.scaffold_371000059	ENSP00000344579
fgenesh2_pg.scaffold_371000061	ENSP00000361554
fgenesh2_pg.scaffold_372000006	ENSP00000302724
fgenesh2_pg.scaffold_372000008	ENSP00000373191
fgenesh2_pg.scaffold_372000009	ENSP00000308330
fgenesh2_pg.scaffold_373000026	ENSP00000330721
fgenesh2_pg.scaffold_374000005	ENSP00000341139
fgenesh2_pg.scaffold_374000009	ENSP00000226355
fgenesh2_pg.scaffold_374000020	ENSP00000389880
fgenesh2_pg.scaffold_374000029	ENSP00000379612
fgenesh2_pg.scaffold_374000029	ENSP00000449960
fgenesh2_pg.scaffold_374000029	ENSP00000398523
fgenesh2_pg.scaffold_374000038	ENSP00000356946
fgenesh2_pg.scaffold_374000042	ENSP00000340820
fgenesh2_pg.scaffold_374000045	ENSP00000296420
fgenesh2_pg.scaffold_375000002	ENSP00000373684
fgenesh2_pg.scaffold_375000019	ENSP00000438248
fgenesh2_pg.scaffold_375000019	ENSP00000270645
fgenesh2_pg.scaffold_376000010	ENSP00000422924
fgenesh2_pg.scaffold_376000022	ENSP00000469663
fgenesh2_pg.scaffold_376000034	ENSP00000270176
fgenesh2_pg.scaffold_376000054	ENSP00000474003
fgenesh2_pg.scaffold_377000020	ENSP00000275053
fgenesh2_pg.scaffold_377000035	ENSP00000367655
fgenesh2_pg.scaffold_377000042	ENSP00000358925
fgenesh2_pg.scaffold_378000028	ENSP00000342676
fgenesh2_pg.scaffold_378000051	ENSP00000289407
fgenesh2_pg.scaffold_379000006	ENSP00000304065
fgenesh2_pg.scaffold_379000018	ENSP00000361112
fgenesh2_pg.scaffold_380000008	ENSP00000298630
fgenesh2_pg.scaffold_380000024	ENSP00000362888
fgenesh2_pg.scaffold_380000035	ENSP00000398729
fgenesh2_pg.scaffold_380000036	ENSP00000385026
fgenesh2_pg.scaffold_380000036	ENSP00000315602
fgenesh2_pg.scaffold_380000036	ENSP00000258385
fgenesh2_pg.scaffold_380000041	ENSP00000396732
fgenesh2_pg.scaffold_381000020	ENSP00000305653
fgenesh2_pg.scaffold_381000020	ENSP00000428765
fgenesh2_pg.scaffold_381000021	ENSP00000313983
fgenesh2_pg.scaffold_381000032	ENSP00000392335
fgenesh2_pg.scaffold_381000034	ENSP00000376800
fgenesh2_pg.scaffold_382000006	ENSP00000377696
fgenesh2_pg.scaffold_382000007	ENSP00000379568
fgenesh2_pg.scaffold_382000007	ENSP00000405969
fgenesh2_pg.scaffold_383000011	ENSP00000354742
fgenesh2_pg.scaffold_384000004	ENSP00000376307
fgenesh2_pg.scaffold_384000018	ENSP00000344254
fgenesh2_pg.scaffold_384000039	ENSP00000353537
fgenesh2_pg.scaffold_384000041	ENSP00000216124
fgenesh2_pg.scaffold_384000041	ENSP00000407193
fgenesh2_pg.scaffold_385000004	ENSP00000380557
fgenesh2_pg.scaffold_385000013	ENSP00000359497
fgenesh2_pg.scaffold_385000017	ENSP00000297578
fgenesh2_pg.scaffold_385000018	ENSP00000429084
fgenesh2_pg.scaffold_386000023	ENSP00000366317
fgenesh2_pg.scaffold_386000031	ENSP00000284885
fgenesh2_pg.scaffold_386000031	ENSP00000473410
fgenesh2_pg.scaffold_386000032	ENSP00000393138
fgenesh2_pg.scaffold_386000033	ENSP00000278742
fgenesh2_pg.scaffold_386000033	ENSP00000273857
fgenesh2_pg.scaffold_387000005	ENSP00000341267
fgenesh2_pg.scaffold_388000003	ENSP00000311827
fgenesh2_pg.scaffold_388000016	ENSP00000341214
fgenesh2_pg.scaffold_388000032	ENSP00000264734
fgenesh2_pg.scaffold_388000033	ENSP00000183605
fgenesh2_pg.scaffold_389000024	ENSP00000359339
fgenesh2_pg.scaffold_391000010	ENSP00000359204
fgenesh2_pg.scaffold_391000010	ENSP00000364008
fgenesh2_pg.scaffold_391000023	ENSP00000402505
fgenesh2_pg.scaffold_391000033	ENSP00000357409
fgenesh2_pg.scaffold_391000033	ENSP00000295542
fgenesh2_pg.scaffold_391000033	ENSP00000297581
fgenesh2_pg.scaffold_391000033	ENSP00000279028
fgenesh2_pg.scaffold_393000025	ENSP00000367429
fgenesh2_pg.scaffold_394000016	ENSP00000357068
fgenesh2_pg.scaffold_394000023	ENSP00000379367
fgenesh2_pg.scaffold_394000030	ENSP00000383961
fgenesh2_pg.scaffold_395000006	ENSP00000353198
fgenesh2_pg.scaffold_395000037	ENSP00000410083
fgenesh2_pg.scaffold_396000016	ENSP00000380933
fgenesh2_pg.scaffold_396000027	ENSP00000219207
fgenesh2_pg.scaffold_396000027	ENSP00000475434
fgenesh2_pg.scaffold_397000003	ENSP00000274897
fgenesh2_pg.scaffold_398000059	ENSP00000298622
fgenesh2_pg.scaffold_399000020	ENSP00000437680
fgenesh2_pg.scaffold_399000022	ENSP00000365261
fgenesh2_pg.scaffold_400000004	ENSP00000257894
fgenesh2_pg.scaffold_400000006	ENSP00000472234
fgenesh2_pg.scaffold_400000031	ENSP00000356607
fgenesh2_pg.scaffold_402000006	ENSP00000379640
fgenesh2_pg.scaffold_402000006	ENSP00000222718
fgenesh2_pg.scaffold_402000021	ENSP00000363023
fgenesh2_pg.scaffold_402000023	ENSP00000331939
fgenesh2_pg.scaffold_402000028	ENSP00000264607
fgenesh2_pg.scaffold_403000003	ENSP00000361207
fgenesh2_pg.scaffold_403000022	ENSP00000355261
fgenesh2_pg.scaffold_403000023	ENSP00000365735
fgenesh2_pg.scaffold_403000023	ENSP00000262953
fgenesh2_pg.scaffold_403000023	ENSP00000246112
fgenesh2_pg.scaffold_403000025	ENSP00000305682
fgenesh2_pg.scaffold_404000010	ENSP00000411355
fgenesh2_pg.scaffold_404000038	ENSP00000242784
fgenesh2_pg.scaffold_405000003	ENSP00000291691
fgenesh2_pg.scaffold_406000011	ENSP00000343435
fgenesh2_pg.scaffold_406000011	ENSP00000366098
fgenesh2_pg.scaffold_406000014	ENSP00000282041
fgenesh2_pg.scaffold_406000026	ENSP00000356536
fgenesh2_pg.scaffold_406000028	ENSP00000351813
fgenesh2_pg.scaffold_407000028	ENSP00000385795
fgenesh2_pg.scaffold_408000034	ENSP00000419485
fgenesh2_pg.scaffold_409000005	ENSP00000053867
fgenesh2_pg.scaffold_410000005	ENSP00000261475
fgenesh2_pg.scaffold_410000008	ENSP00000322460
fgenesh2_pg.scaffold_410000011	ENSP00000384212
fgenesh2_pg.scaffold_410000031	ENSP00000367756
fgenesh2_pg.scaffold_410000048	ENSP00000354632
fgenesh2_pg.scaffold_411000014	ENSP00000316101
fgenesh2_pg.scaffold_411000041	ENSP00000358777
fgenesh2_pg.scaffold_411000041	ENSP00000369513
fgenesh2_pg.scaffold_411000054	ENSP00000296318
fgenesh2_pg.scaffold_412000006	ENSP00000461749
fgenesh2_pg.scaffold_412000007	ENSP00000365318
fgenesh2_pg.scaffold_413000015	ENSP00000264344
fgenesh2_pg.scaffold_413000023	ENSP00000358413
fgenesh2_pg.scaffold_413000024	ENSP00000366522
fgenesh2_pg.scaffold_414000003	ENSP00000366032
fgenesh2_pg.scaffold_414000018	ENSP00000312770
fgenesh2_pg.scaffold_414000023	ENSP00000343115
fgenesh2_pg.scaffold_415000003	ENSP00000386921
fgenesh2_pg.scaffold_415000037	ENSP00000401980
fgenesh2_pg.scaffold_415000038	ENSP00000286758
fgenesh2_pg.scaffold_416000004	ENSP00000262960
fgenesh2_pg.scaffold_416000027	ENSP00000423541
fgenesh2_pg.scaffold_417000003	ENSP00000373278
fgenesh2_pg.scaffold_417000011	ENSP00000275780
fgenesh2_pg.scaffold_417000012	ENSP00000301071
fgenesh2_pg.scaffold_417000012	ENSP00000326042
fgenesh2_pg.scaffold_417000012	ENSP00000301072
fgenesh2_pg.scaffold_417000012	ENSP00000318197
fgenesh2_pg.scaffold_417000012	ENSP00000248437
fgenesh2_pg.scaffold_417000015	ENSP00000370812
fgenesh2_pg.scaffold_418000015	ENSP00000473370
fgenesh2_pg.scaffold_418000024	ENSP00000372199
fgenesh2_pg.scaffold_419000014	ENSP00000223210
fgenesh2_pg.scaffold_419000027	ENSP00000359691
fgenesh2_pg.scaffold_421000002	ENSP00000274353
fgenesh2_pg.scaffold_421000008	ENSP00000396117
fgenesh2_pg.scaffold_421000017	ENSP00000386133
fgenesh2_pg.scaffold_421000019	ENSP00000413064
fgenesh2_pg.scaffold_421000023	ENSP00000351596
fgenesh2_pg.scaffold_421000042	ENSP00000369558
fgenesh2_pg.scaffold_422000007	ENSP00000393840
fgenesh2_pg.scaffold_422000008	ENSP00000416739
fgenesh2_pg.scaffold_422000031	ENSP00000429190
fgenesh2_pg.scaffold_423000008	ENSP00000357112
fgenesh2_pg.scaffold_423000012	ENSP00000259467
fgenesh2_pg.scaffold_423000012	ENSP00000375855
fgenesh2_pg.scaffold_423000017	ENSP00000273258
fgenesh2_pg.scaffold_423000017	ENSP00000365570
fgenesh2_pg.scaffold_423000018	ENSP00000378118
fgenesh2_pg.scaffold_423000025	ENSP00000303452
fgenesh2_pg.scaffold_425000008	ENSP00000268676
fgenesh2_pg.scaffold_425000012	ENSP00000322439
fgenesh2_pg.scaffold_426000018	ENSP00000261313
fgenesh2_pg.scaffold_426000022	ENSP00000366682
fgenesh2_pg.scaffold_426000035	ENSP00000326445
fgenesh2_pg.scaffold_426000048	ENSP00000256495
fgenesh2_pg.scaffold_427000017	ENSP00000264606
fgenesh2_pg.scaffold_428000010	ENSP00000369564
fgenesh2_pg.scaffold_428000024	ENSP00000292169
fgenesh2_pg.scaffold_429000005	ENSP00000338607
fgenesh2_pg.scaffold_429000008	ENSP00000379975
fgenesh2_pg.scaffold_429000016	ENSP00000072869
fgenesh2_pg.scaffold_430000006	ENSP00000297156
fgenesh2_pg.scaffold_430000022	ENSP00000367059
fgenesh2_pg.scaffold_430000035	ENSP00000462647
fgenesh2_pg.scaffold_430000040	ENSP00000437783
fgenesh2_pg.scaffold_431000004	ENSP00000436621
fgenesh2_pg.scaffold_432000027	ENSP00000270593
fgenesh2_pg.scaffold_432000028	ENSP00000351248
fgenesh2_pg.scaffold_432000029	ENSP00000473163
fgenesh2_pg.scaffold_432000036	ENSP00000263610
fgenesh2_pg.scaffold_432000040	ENSP00000379191
fgenesh2_pg.scaffold_432000042	ENSP00000382485
fgenesh2_pg.scaffold_435000001	ENSP00000329942
fgenesh2_pg.scaffold_435000006	ENSP00000290039
fgenesh2_pg.scaffold_435000009	ENSP00000377311
fgenesh2_pg.scaffold_435000011	ENSP00000384434
fgenesh2_pg.scaffold_435000031	ENSP00000394047
fgenesh2_pg.scaffold_436000014	ENSP00000318147
fgenesh2_pg.scaffold_436000015	ENSP00000340427
fgenesh2_pg.scaffold_437000001	ENSP00000343172
fgenesh2_pg.scaffold_437000002	ENSP00000294338
fgenesh2_pg.scaffold_437000024	ENSP00000365076
fgenesh2_pg.scaffold_438000005	ENSP00000356016
fgenesh2_pg.scaffold_438000005	ENSP00000356024
fgenesh2_pg.scaffold_438000009	ENSP00000399441
fgenesh2_pg.scaffold_438000009	ENSP00000423812
fgenesh2_pg.scaffold_438000011	ENSP00000248643
fgenesh2_pg.scaffold_438000033	ENSP00000343464
fgenesh2_pg.scaffold_439000005	ENSP00000398617
fgenesh2_pg.scaffold_439000020	ENSP00000306991
fgenesh2_pg.scaffold_439000020	ENSP00000222115
fgenesh2_pg.scaffold_439000027	ENSP00000370485
fgenesh2_pg.scaffold_440000010	ENSP00000378687
fgenesh2_pg.scaffold_440000015	ENSP00000474456
fgenesh2_pg.scaffold_441000019	ENSP00000355206
fgenesh2_pg.scaffold_441000037	ENSP00000319788
fgenesh2_pg.scaffold_442000006	ENSP00000438863
fgenesh2_pg.scaffold_442000010	ENSP00000344989
fgenesh2_pg.scaffold_442000051	ENSP00000370979
fgenesh2_pg.scaffold_443000001	ENSP00000467419
fgenesh2_pg.scaffold_443000004	ENSP00000360938
fgenesh2_pg.scaffold_443000007	ENSP00000340083
fgenesh2_pg.scaffold_445000011	ENSP00000328090
fgenesh2_pg.scaffold_446000010	ENSP00000368547
fgenesh2_pg.scaffold_446000018	ENSP00000346335
fgenesh2_pg.scaffold_446000019	ENSP00000216445
fgenesh2_pg.scaffold_446000029	ENSP00000360149
fgenesh2_pg.scaffold_446000033	ENSP00000376943
fgenesh2_pg.scaffold_447000002	ENSP00000296953
fgenesh2_pg.scaffold_447000005	ENSP00000231668
fgenesh2_pg.scaffold_447000013	ENSP00000331907
fgenesh2_pg.scaffold_449000021	ENSP00000401597
fgenesh2_pg.scaffold_449000030	ENSP00000472830
fgenesh2_pg.scaffold_450000016	ENSP00000299565
fgenesh2_pg.scaffold_450000016	ENSP00000261007
fgenesh2_pg.scaffold_450000022	ENSP00000370083
fgenesh2_pg.scaffold_450000023	ENSP00000247001
fgenesh2_pg.scaffold_450000033	ENSP00000381703
fgenesh2_pg.scaffold_451000018	ENSP00000361635
fgenesh2_pg.scaffold_451000018	ENSP00000428845
fgenesh2_pg.scaffold_452000028	ENSP00000357218
fgenesh2_pg.scaffold_452000028	ENSP00000426964
fgenesh2_pg.scaffold_452000028	ENSP00000452549
fgenesh2_pg.scaffold_452000029	ENSP00000383093
fgenesh2_pg.scaffold_452000036	ENSP00000402697
fgenesh2_pg.scaffold_452000039	ENSP00000257895
fgenesh2_pg.scaffold_453000018	ENSP00000475594
fgenesh2_pg.scaffold_454000007	ENSP00000354829
fgenesh2_pg.scaffold_454000010	ENSP00000313432
fgenesh2_pg.scaffold_455000014	ENSP00000376250
fgenesh2_pg.scaffold_457000020	ENSP00000392452
fgenesh2_pg.scaffold_458000006	ENSP00000384193
fgenesh2_pg.scaffold_458000009	ENSP00000452420
fgenesh2_pg.scaffold_458000013	ENSP00000311665
fgenesh2_pg.scaffold_458000014	ENSP00000358039
fgenesh2_pg.scaffold_458000015	ENSP00000316628
fgenesh2_pg.scaffold_458000016	ENSP00000278903
fgenesh2_pg.scaffold_458000024	ENSP00000363773
fgenesh2_pg.scaffold_459000002	ENSP00000269197
fgenesh2_pg.scaffold_459000007	ENSP00000360860
fgenesh2_pg.scaffold_459000031	ENSP00000368831
fgenesh2_pg.scaffold_459000042	ENSP00000291890
fgenesh2_pg.scaffold_460000013	ENSP00000296824
fgenesh2_pg.scaffold_463000016	ENSP00000349364
fgenesh2_pg.scaffold_463000018	ENSP00000367104
fgenesh2_pg.scaffold_463000032	ENSP00000268070
fgenesh2_pg.scaffold_463000045	ENSP00000318423
fgenesh2_pg.scaffold_463000051	ENSP00000343741
fgenesh2_pg.scaffold_463000052	ENSP00000335144
fgenesh2_pg.scaffold_464000003	ENSP00000295981
fgenesh2_pg.scaffold_464000019	ENSP00000303028
fgenesh2_pg.scaffold_465000001	ENSP00000445418
fgenesh2_pg.scaffold_465000025	ENSP00000381953
fgenesh2_pg.scaffold_466000008	ENSP00000387380
fgenesh2_pg.scaffold_466000018	ENSP00000374825
fgenesh2_pg.scaffold_466000021	ENSP00000367157
fgenesh2_pg.scaffold_466000032	ENSP00000417659
fgenesh2_pg.scaffold_467000015	ENSP00000368184
fgenesh2_pg.scaffold_467000017	ENSP00000400448
fgenesh2_pg.scaffold_468000006	ENSP00000392909
fgenesh2_pg.scaffold_468000008	ENSP00000360244
fgenesh2_pg.scaffold_468000016	ENSP00000360329
fgenesh2_pg.scaffold_468000019	ENSP00000360262
fgenesh2_pg.scaffold_470000027	ENSP00000454157
fgenesh2_pg.scaffold_471000021	ENSP00000260505
fgenesh2_pg.scaffold_472000004	ENSP00000340677
fgenesh2_pg.scaffold_475000016	ENSP00000296029
fgenesh2_pg.scaffold_476000020	ENSP00000378555
fgenesh2_pg.scaffold_476000020	ENSP00000431536
fgenesh2_pg.scaffold_477000015	ENSP00000349709
fgenesh2_pg.scaffold_478000027	ENSP00000292114
fgenesh2_pg.scaffold_479000015	ENSP00000363799
fgenesh2_pg.scaffold_479000027	ENSP00000209873
fgenesh2_pg.scaffold_480000011	ENSP00000380322
fgenesh2_pg.scaffold_480000020	ENSP00000373575
fgenesh2_pg.scaffold_481000007	ENSP00000376077
fgenesh2_pg.scaffold_481000007	ENSP00000391266
fgenesh2_pg.scaffold_481000014	ENSP00000363545
fgenesh2_pg.scaffold_481000028	ENSP00000365103
fgenesh2_pg.scaffold_481000030	ENSP00000315794
fgenesh2_pg.scaffold_482000025	ENSP00000471613
fgenesh2_pg.scaffold_484000006	ENSP00000245787
fgenesh2_pg.scaffold_484000012	ENSP00000358918
fgenesh2_pg.scaffold_484000017	ENSP00000264162
fgenesh2_pg.scaffold_484000017	ENSP00000369442
fgenesh2_pg.scaffold_484000027	ENSP00000357575
fgenesh2_pg.scaffold_484000031	ENSP00000342075
fgenesh2_pg.scaffold_484000033	ENSP00000260762
fgenesh2_pg.scaffold_486000005	ENSP00000323527
fgenesh2_pg.scaffold_486000033	ENSP00000283006
fgenesh2_pg.scaffold_488000010	ENSP00000391457
fgenesh2_pg.scaffold_489000005	ENSP00000369810
fgenesh2_pg.scaffold_489000019	ENSP00000371846
fgenesh2_pg.scaffold_489000023	ENSP00000379472
fgenesh2_pg.scaffold_491000016	ENSP00000261844
fgenesh2_pg.scaffold_492000016	ENSP00000409655
fgenesh2_pg.scaffold_492000020	ENSP00000459962
fgenesh2_pg.scaffold_493000032	ENSP00000408827
fgenesh2_pg.scaffold_493000043	ENSP00000352271
fgenesh2_pg.scaffold_493000046	ENSP00000383978
fgenesh2_pg.scaffold_496000015	ENSP00000359283
fgenesh2_pg.scaffold_496000026	ENSP00000310205
fgenesh2_pg.scaffold_496000031	ENSP00000362230
fgenesh2_pg.scaffold_497000007	ENSP00000410216
fgenesh2_pg.scaffold_498000008	ENSP00000267814
fgenesh2_pg.scaffold_499000014	ENSP00000419361
fgenesh2_pg.scaffold_499000014	ENSP00000297323
fgenesh2_pg.scaffold_503000005	ENSP00000333097
fgenesh2_pg.scaffold_503000011	ENSP00000335044
fgenesh2_pg.scaffold_504000005	ENSP00000355361
fgenesh2_pg.scaffold_504000008	ENSP00000253008
fgenesh2_pg.scaffold_504000009	ENSP00000384670
fgenesh2_pg.scaffold_504000024	ENSP00000352400
fgenesh2_pg.scaffold_505000007	ENSP00000354730
fgenesh2_pg.scaffold_505000009	ENSP00000357900
fgenesh2_pg.scaffold_505000017	ENSP00000308024
fgenesh2_pg.scaffold_505000023	ENSP00000327608
fgenesh2_pg.scaffold_505000025	ENSP00000380516
fgenesh2_pg.scaffold_506000005	ENSP00000359415
fgenesh2_pg.scaffold_506000009	ENSP00000388523
fgenesh2_pg.scaffold_508000037	ENSP00000370503
fgenesh2_pg.scaffold_508000037	ENSP00000262659
fgenesh2_pg.scaffold_509000004	ENSP00000376456
fgenesh2_pg.scaffold_509000004	ENSP00000287590
fgenesh2_pg.scaffold_510000012	ENSP00000470788
fgenesh2_pg.scaffold_512000023	ENSP00000363360
fgenesh2_pg.scaffold_512000037	ENSP00000364621
fgenesh2_pg.scaffold_513000011	ENSP00000366525
fgenesh2_pg.scaffold_513000013	ENSP00000473001
fgenesh2_pg.scaffold_513000017	ENSP00000398568
fgenesh2_pg.scaffold_514000007	ENSP00000308332
fgenesh2_pg.scaffold_515000015	ENSP00000442291
fgenesh2_pg.scaffold_515000017	ENSP00000356379
fgenesh2_pg.scaffold_515000017	ENSP00000394653
fgenesh2_pg.scaffold_515000023	ENSP00000322937
fgenesh2_pg.scaffold_516000002	ENSP00000359660
fgenesh2_pg.scaffold_517000017	ENSP00000349208
fgenesh2_pg.scaffold_517000019	ENSP00000297157
fgenesh2_pg.scaffold_517000029	ENSP00000304689
fgenesh2_pg.scaffold_518000005	ENSP00000295951
fgenesh2_pg.scaffold_518000005	ENSP00000355991
fgenesh2_pg.scaffold_518000008	ENSP00000265295
fgenesh2_pg.scaffold_519000001	ENSP00000357796
fgenesh2_pg.scaffold_519000008	ENSP00000442192
fgenesh2_pg.scaffold_519000013	ENSP00000295756
fgenesh2_pg.scaffold_520000017	ENSP00000338228
fgenesh2_pg.scaffold_522000017	ENSP00000474420
fgenesh2_pg.scaffold_523000003	ENSP00000300584
fgenesh2_pg.scaffold_523000011	ENSP00000465638
fgenesh2_pg.scaffold_523000021	ENSP00000357660
fgenesh2_pg.scaffold_523000021	ENSP00000457784
fgenesh2_pg.scaffold_525000001	ENSP00000451575
fgenesh2_pg.scaffold_525000003	ENSP00000451837
fgenesh2_pg.scaffold_525000004	ENSP00000418357
fgenesh2_pg.scaffold_525000005	ENSP00000452209
fgenesh2_pg.scaffold_525000006	ENSP00000374871
fgenesh2_pg.scaffold_525000008	ENSP00000368682
fgenesh2_pg.scaffold_527000023	ENSP00000371471
fgenesh2_pg.scaffold_528000016	ENSP00000332018
fgenesh2_pg.scaffold_530000010	ENSP00000297135
fgenesh2_pg.scaffold_530000016	ENSP00000367499
fgenesh2_pg.scaffold_530000026	ENSP00000241463
fgenesh2_pg.scaffold_531000012	ENSP00000221973
fgenesh2_pg.scaffold_531000012	ENSP00000291715
fgenesh2_pg.scaffold_532000013	ENSP00000386049
fgenesh2_pg.scaffold_532000027	ENSP00000365426
fgenesh2_pg.scaffold_534000022	ENSP00000424040
fgenesh2_pg.scaffold_534000029	ENSP00000455026
fgenesh2_pg.scaffold_536000005	ENSP00000340691
fgenesh2_pg.scaffold_536000018	ENSP00000383399
fgenesh2_pg.scaffold_538000002	ENSP00000386137
fgenesh2_pg.scaffold_538000019	ENSP00000299353
fgenesh2_pg.scaffold_538000020	ENSP00000438251
fgenesh2_pg.scaffold_539000019	ENSP00000352299
fgenesh2_pg.scaffold_541000006	ENSP00000285737
fgenesh2_pg.scaffold_542000006	ENSP00000342513
fgenesh2_pg.scaffold_542000021	ENSP00000364978
fgenesh2_pg.scaffold_544000022	ENSP00000273221
fgenesh2_pg.scaffold_545000007	ENSP00000371872
fgenesh2_pg.scaffold_546000001	ENSP00000451750
fgenesh2_pg.scaffold_546000014	ENSP00000257626
fgenesh2_pg.scaffold_546000024	ENSP00000370849
fgenesh2_pg.scaffold_549000002	ENSP00000310557
fgenesh2_pg.scaffold_550000002	ENSP00000252136
fgenesh2_pg.scaffold_550000004	ENSP00000312615
fgenesh2_pg.scaffold_550000008	ENSP00000279392
fgenesh2_pg.scaffold_550000018	ENSP00000261733
fgenesh2_pg.scaffold_550000018	ENSP00000249750
fgenesh2_pg.scaffold_550000018	ENSP00000332256
fgenesh2_pg.scaffold_550000018	ENSP00000450353
fgenesh2_pg.scaffold_551000019	ENSP00000225402
fgenesh2_pg.scaffold_552000002	ENSP00000293405
fgenesh2_pg.scaffold_552000010	ENSP00000472415
fgenesh2_pg.scaffold_553000021	ENSP00000421725
fgenesh2_pg.scaffold_553000023	ENSP00000379003
fgenesh2_pg.scaffold_553000045	ENSP00000365963
fgenesh2_pg.scaffold_554000005	ENSP00000324693
fgenesh2_pg.scaffold_554000005	ENSP00000288955
fgenesh2_pg.scaffold_555000013	ENSP00000335371
fgenesh2_pg.scaffold_557000016	ENSP00000357753
fgenesh2_pg.scaffold_557000031	ENSP00000355078
fgenesh2_pg.scaffold_558000010	ENSP00000376553
fgenesh2_pg.scaffold_558000025	ENSP00000247668
fgenesh2_pg.scaffold_559000012	ENSP00000309262
fgenesh2_pg.scaffold_560000005	ENSP00000454012
fgenesh2_pg.scaffold_560000010	ENSP00000252826
fgenesh2_pg.scaffold_560000014	ENSP00000296679
fgenesh2_pg.scaffold_561000002	ENSP00000370968
fgenesh2_pg.scaffold_561000009	ENSP00000455607
fgenesh2_pg.scaffold_561000010	ENSP00000345487
fgenesh2_pg.scaffold_561000020	ENSP00000385415
fgenesh2_pg.scaffold_562000005	ENSP00000286621
fgenesh2_pg.scaffold_562000007	ENSP00000370227
fgenesh2_pg.scaffold_562000008	ENSP00000295400
fgenesh2_pg.scaffold_562000014	ENSP00000423602
fgenesh2_pg.scaffold_562000024	ENSP00000362424
fgenesh2_pg.scaffold_563000015	ENSP00000261381
fgenesh2_pg.scaffold_565000009	ENSP00000358059
fgenesh2_pg.scaffold_565000029	ENSP00000280357
fgenesh2_pg.scaffold_567000003	ENSP00000405676
fgenesh2_pg.scaffold_568000011	ENSP00000259050
fgenesh2_pg.scaffold_569000009	ENSP00000298355
fgenesh2_pg.scaffold_569000013	ENSP00000327994
fgenesh2_pg.scaffold_569000028	ENSP00000308334
fgenesh2_pg.scaffold_570000010	ENSP00000332766
fgenesh2_pg.scaffold_570000018	ENSP00000418754
fgenesh2_pg.scaffold_571000001	ENSP00000242249
fgenesh2_pg.scaffold_571000003	ENSP00000253796
fgenesh2_pg.scaffold_571000005	ENSP00000254661
fgenesh2_pg.scaffold_572000011	ENSP00000308318
fgenesh2_pg.scaffold_572000011	ENSP00000393832
fgenesh2_pg.scaffold_573000008	ENSP00000415200
fgenesh2_pg.scaffold_574000008	ENSP00000296792
fgenesh2_pg.scaffold_574000017	ENSP00000300557
fgenesh2_pg.scaffold_574000017	ENSP00000317836
fgenesh2_pg.scaffold_574000019	ENSP00000368761
fgenesh2_pg.scaffold_575000007	ENSP00000265990
fgenesh2_pg.scaffold_575000009	ENSP00000406209
fgenesh2_pg.scaffold_575000015	ENSP00000227667
fgenesh2_pg.scaffold_575000021	ENSP00000317289
fgenesh2_pg.scaffold_576000025	ENSP00000317985
fgenesh2_pg.scaffold_577000002	ENSP00000382794
fgenesh2_pg.scaffold_577000023	ENSP00000379506
fgenesh2_pg.scaffold_578000013	ENSP00000306561
fgenesh2_pg.scaffold_579000014	ENSP00000308893
fgenesh2_pg.scaffold_579000023	ENSP00000264709
fgenesh2_pg.scaffold_579000023	ENSP00000270172
fgenesh2_pg.scaffold_579000025	ENSP00000240361
fgenesh2_pg.scaffold_579000026	ENSP00000413592
fgenesh2_pg.scaffold_579000028	ENSP00000340261
fgenesh2_pg.scaffold_580000013	ENSP00000421689
fgenesh2_pg.scaffold_582000008	ENSP00000312624
fgenesh2_pg.scaffold_583000001	ENSP00000470409
fgenesh2_pg.scaffold_583000018	ENSP00000440586
fgenesh2_pg.scaffold_584000015	ENSP00000261187
fgenesh2_pg.scaffold_584000026	ENSP00000290705
fgenesh2_pg.scaffold_585000007	ENSP00000375086
fgenesh2_pg.scaffold_586000023	ENSP00000385814
fgenesh2_pg.scaffold_588000016	ENSP00000413074
fgenesh2_pg.scaffold_591000004	ENSP00000341280
fgenesh2_pg.scaffold_592000013	ENSP00000296137
fgenesh2_pg.scaffold_593000007	ENSP00000246895
fgenesh2_pg.scaffold_593000012	ENSP00000261712
fgenesh2_pg.scaffold_593000016	ENSP00000375073
fgenesh2_pg.scaffold_594000013	ENSP00000377396
fgenesh2_pg.scaffold_594000018	ENSP00000340896
fgenesh2_pg.scaffold_595000012	ENSP00000359149
fgenesh2_pg.scaffold_595000017	ENSP00000386264
fgenesh2_pg.scaffold_596000007	ENSP00000363242
fgenesh2_pg.scaffold_599000001	ENSP00000297273
fgenesh2_pg.scaffold_600000005	ENSP00000381666
fgenesh2_pg.scaffold_601000003	ENSP00000349884
fgenesh2_pg.scaffold_601000006	ENSP00000375783
fgenesh2_pg.scaffold_602000008	ENSP00000355675
fgenesh2_pg.scaffold_602000009	ENSP00000364776
fgenesh2_pg.scaffold_602000011	ENSP00000446278
fgenesh2_pg.scaffold_604000005	ENSP00000434442
fgenesh2_pg.scaffold_604000007	ENSP00000188312
fgenesh2_pg.scaffold_606000003	ENSP00000355388
fgenesh2_pg.scaffold_607000001	ENSP00000464743
fgenesh2_pg.scaffold_610000004	ENSP00000365338
fgenesh2_pg.scaffold_610000011	ENSP00000362095
fgenesh2_pg.scaffold_610000014	ENSP00000387654
fgenesh2_pg.scaffold_611000001	ENSP00000300086
fgenesh2_pg.scaffold_611000002	ENSP00000303887
fgenesh2_pg.scaffold_612000025	ENSP00000361745
fgenesh2_pg.scaffold_612000026	ENSP00000278980
fgenesh2_pg.scaffold_614000007	ENSP00000472969
fgenesh2_pg.scaffold_614000011	ENSP00000445446
fgenesh2_pg.scaffold_614000012	ENSP00000258742
fgenesh2_pg.scaffold_614000013	ENSP00000380820
fgenesh2_pg.scaffold_614000013	ENSP00000381824
fgenesh2_pg.scaffold_616000012	ENSP00000345988
fgenesh2_pg.scaffold_616000016	ENSP00000428331
fgenesh2_pg.scaffold_616000019	ENSP00000383246
fgenesh2_pg.scaffold_617000003	ENSP00000360522
fgenesh2_pg.scaffold_617000003	ENSP00000224181
fgenesh2_pg.scaffold_618000006	ENSP00000386452
fgenesh2_pg.scaffold_620000003	ENSP00000365320
fgenesh2_pg.scaffold_621000003	ENSP00000450404
fgenesh2_pg.scaffold_621000018	ENSP00000365684
fgenesh2_pg.scaffold_623000001	ENSP00000433597
fgenesh2_pg.scaffold_624000011	ENSP00000378099
fgenesh2_pg.scaffold_625000011	ENSP00000328061
fgenesh2_pg.scaffold_626000005	ENSP00000272427
fgenesh2_pg.scaffold_626000017	ENSP00000348308
fgenesh2_pg.scaffold_627000002	ENSP00000400184
fgenesh2_pg.scaffold_627000015	ENSP00000229903
fgenesh2_pg.scaffold_628000010	ENSP00000416558
fgenesh2_pg.scaffold_629000003	ENSP00000408025
fgenesh2_pg.scaffold_629000004	ENSP00000298097
fgenesh2_pg.scaffold_630000005	ENSP00000344155
fgenesh2_pg.scaffold_630000009	ENSP00000356920
fgenesh2_pg.scaffold_631000010	ENSP00000362524
fgenesh2_pg.scaffold_632000004	ENSP00000365830
fgenesh2_pg.scaffold_632000011	ENSP00000339179
fgenesh2_pg.scaffold_632000012	ENSP00000261058
fgenesh2_pg.scaffold_632000019	ENSP00000259808
fgenesh2_pg.scaffold_634000013	ENSP00000323339
fgenesh2_pg.scaffold_636000004	ENSP00000473161
fgenesh2_pg.scaffold_636000013	ENSP00000238609
fgenesh2_pg.scaffold_637000004	ENSP00000333993
fgenesh2_pg.scaffold_641000002	ENSP00000355465
fgenesh2_pg.scaffold_642000009	ENSP00000394510
fgenesh2_pg.scaffold_643000007	ENSP00000316950
fgenesh2_pg.scaffold_643000012	ENSP00000379441
fgenesh2_pg.scaffold_646000003	ENSP00000343899
fgenesh2_pg.scaffold_647000001	ENSP00000273695
fgenesh2_pg.scaffold_649000006	ENSP00000339435
fgenesh2_pg.scaffold_652000015	ENSP00000366070
fgenesh2_pg.scaffold_652000015	ENSP00000301336
fgenesh2_pg.scaffold_652000015	ENSP00000280571
fgenesh2_pg.scaffold_652000021	ENSP00000222812
fgenesh2_pg.scaffold_652000021	ENSP00000338562
fgenesh2_pg.scaffold_652000021	ENSP00000376178
fgenesh2_pg.scaffold_652000021	ENSP00000317714
fgenesh2_pg.scaffold_655000003	ENSP00000354871
fgenesh2_pg.scaffold_657000004	ENSP00000356560
fgenesh2_pg.scaffold_657000007	ENSP00000453019
fgenesh2_pg.scaffold_657000008	ENSP00000410533
fgenesh2_pg.scaffold_658000015	ENSP00000364720
fgenesh2_pg.scaffold_659000007	ENSP00000466379
fgenesh2_pg.scaffold_659000010	ENSP00000415203
fgenesh2_pg.scaffold_660000001	ENSP00000230050
fgenesh2_pg.scaffold_660000001	ENSP00000360025
fgenesh2_pg.scaffold_660000001	ENSP00000215631
fgenesh2_pg.scaffold_660000007	ENSP00000444948
fgenesh2_pg.scaffold_662000001	ENSP00000356940
fgenesh2_pg.scaffold_663000005	ENSP00000342162
fgenesh2_pg.scaffold_665000008	ENSP00000351379
fgenesh2_pg.scaffold_668000001	ENSP00000250693
fgenesh2_pg.scaffold_670000003	ENSP00000419494
fgenesh2_pg.scaffold_671000012	ENSP00000307939
fgenesh2_pg.scaffold_674000002	ENSP00000223136
fgenesh2_pg.scaffold_675000019	ENSP00000290101
fgenesh2_pg.scaffold_676000004	ENSP00000418767
fgenesh2_pg.scaffold_676000014	ENSP00000318900
fgenesh2_pg.scaffold_676000019	ENSP00000469305
fgenesh2_pg.scaffold_677000005	ENSP00000404074
fgenesh2_pg.scaffold_677000011	ENSP00000355979
fgenesh2_pg.scaffold_677000013	ENSP00000472305
fgenesh2_pg.scaffold_678000002	ENSP00000341360
fgenesh2_pg.scaffold_678000007	ENSP00000333433
fgenesh2_pg.scaffold_678000012	ENSP00000242315
fgenesh2_pg.scaffold_681000003	ENSP00000237289
fgenesh2_pg.scaffold_681000011	ENSP00000342510
fgenesh2_pg.scaffold_681000013	ENSP00000362704
fgenesh2_pg.scaffold_683000010	ENSP00000281537
fgenesh2_pg.scaffold_684000002	ENSP00000376776
fgenesh2_pg.scaffold_684000006	ENSP00000361025
fgenesh2_pg.scaffold_689000001	ENSP00000286349
fgenesh2_pg.scaffold_690000004	ENSP00000359206
fgenesh2_pg.scaffold_693000003	ENSP00000278601
fgenesh2_pg.scaffold_694000001	ENSP00000328677
fgenesh2_pg.scaffold_695000022	ENSP00000328059
fgenesh2_pg.scaffold_695000022	ENSP00000355014
fgenesh2_pg.scaffold_696000002	ENSP00000294543
fgenesh2_pg.scaffold_698000005	ENSP00000358031
fgenesh2_pg.scaffold_698000008	ENSP00000371787
fgenesh2_pg.scaffold_698000010	ENSP00000439902
fgenesh2_pg.scaffold_698000011	ENSP00000263985
fgenesh2_pg.scaffold_698000013	ENSP00000385477
fgenesh2_pg.scaffold_702000004	ENSP00000389835
fgenesh2_pg.scaffold_704000006	ENSP00000356015
fgenesh2_pg.scaffold_705000001	ENSP00000351137
fgenesh2_pg.scaffold_705000004	ENSP00000407422
fgenesh2_pg.scaffold_706000002	ENSP00000348170
fgenesh2_pg.scaffold_707000006	ENSP00000307684
fgenesh2_pg.scaffold_708000004	ENSP00000397118
fgenesh2_pg.scaffold_709000007	ENSP00000388878
fgenesh2_pg.scaffold_711000009	ENSP00000281543
fgenesh2_pg.scaffold_711000017	ENSP00000305204
fgenesh2_pg.scaffold_712000003	ENSP00000278572
fgenesh2_pg.scaffold_712000013	ENSP00000280193
fgenesh2_pg.scaffold_713000012	ENSP00000358999
fgenesh2_pg.scaffold_714000013	ENSP00000410446
fgenesh2_pg.scaffold_715000015	ENSP00000397172
fgenesh2_pg.scaffold_715000021	ENSP00000315098
fgenesh2_pg.scaffold_716000005	ENSP00000376767
fgenesh2_pg.scaffold_718000006	ENSP00000357025
fgenesh2_pg.scaffold_720000003	ENSP00000470062
fgenesh2_pg.scaffold_721000002	ENSP00000442424
fgenesh2_pg.scaffold_721000008	ENSP00000299163
fgenesh2_pg.scaffold_722000003	ENSP00000244926
fgenesh2_pg.scaffold_722000006	ENSP00000370214
fgenesh2_pg.scaffold_726000003	ENSP00000364985
fgenesh2_pg.scaffold_727000001	ENSP00000318914
fgenesh2_pg.scaffold_727000006	ENSP00000250151
fgenesh2_pg.scaffold_729000005	ENSP00000380514
fgenesh2_pg.scaffold_729000005	ENSP00000374353
fgenesh2_pg.scaffold_731000007	ENSP00000367879
fgenesh2_pg.scaffold_732000007	ENSP00000390590
fgenesh2_pg.scaffold_732000008	ENSP00000312678
fgenesh2_pg.scaffold_733000001	ENSP00000385480
fgenesh2_pg.scaffold_734000017	ENSP00000428148
fgenesh2_pg.scaffold_735000001	ENSP00000259199
fgenesh2_pg.scaffold_735000005	ENSP00000399547
fgenesh2_pg.scaffold_735000010	ENSP00000470652
fgenesh2_pg.scaffold_735000017	ENSP00000310335
fgenesh2_pg.scaffold_736000003	ENSP00000375909
fgenesh2_pg.scaffold_738000007	ENSP00000303276
fgenesh2_pg.scaffold_740000010	ENSP00000363530
fgenesh2_pg.scaffold_741000002	ENSP00000263519
fgenesh2_pg.scaffold_742000005	ENSP00000226524
fgenesh2_pg.scaffold_744000001	ENSP00000331466
fgenesh2_pg.scaffold_744000002	ENSP00000307004
fgenesh2_pg.scaffold_745000006	ENSP00000407112
fgenesh2_pg.scaffold_747000006	ENSP00000332722
fgenesh2_pg.scaffold_748000005	ENSP00000387077
fgenesh2_pg.scaffold_751000002	ENSP00000245206
fgenesh2_pg.scaffold_753000006	ENSP00000261368
fgenesh2_pg.scaffold_755000006	ENSP00000351671
fgenesh2_pg.scaffold_755000009	ENSP00000313890
fgenesh2_pg.scaffold_755000011	ENSP00000181796
fgenesh2_pg.scaffold_758000003	ENSP00000307235
fgenesh2_pg.scaffold_758000004	ENSP00000283646
fgenesh2_pg.scaffold_758000022	ENSP00000426503
fgenesh2_pg.scaffold_759000003	ENSP00000355211
fgenesh2_pg.scaffold_760000004	ENSP00000411688
fgenesh2_pg.scaffold_760000015	ENSP00000253262
fgenesh2_pg.scaffold_761000002	ENSP00000467155
fgenesh2_pg.scaffold_761000004	ENSP00000330361
fgenesh2_pg.scaffold_764000006	ENSP00000381109
fgenesh2_pg.scaffold_765000006	ENSP00000320171
fgenesh2_pg.scaffold_767000002	ENSP00000384115
fgenesh2_pg.scaffold_768000006	ENSP00000307181
fgenesh2_pg.scaffold_769000010	ENSP00000410858
fgenesh2_pg.scaffold_771000007	ENSP00000257909
fgenesh2_pg.scaffold_776000003	ENSP00000256857
fgenesh2_pg.scaffold_776000010	ENSP00000360593
fgenesh2_pg.scaffold_776000011	ENSP00000294353
fgenesh2_pg.scaffold_778000003	ENSP00000447651
fgenesh2_pg.scaffold_778000008	ENSP00000352671
fgenesh2_pg.scaffold_780000009	ENSP00000292616
fgenesh2_pg.scaffold_780000018	ENSP00000419270
fgenesh2_pg.scaffold_781000002	ENSP00000356162
fgenesh2_pg.scaffold_781000006	ENSP00000316377
fgenesh2_pg.scaffold_782000007	ENSP00000273814
fgenesh2_pg.scaffold_782000011	ENSP00000359990
fgenesh2_pg.scaffold_783000003	ENSP00000444211
fgenesh2_pg.scaffold_783000010	ENSP00000336752
fgenesh2_pg.scaffold_785000008	ENSP00000365473
fgenesh2_pg.scaffold_786000008	ENSP00000383594
fgenesh2_pg.scaffold_787000001	ENSP00000357697
fgenesh2_pg.scaffold_787000002	ENSP00000381693
fgenesh2_pg.scaffold_787000002	ENSP00000252744
fgenesh2_pg.scaffold_788000010	ENSP00000420405
fgenesh2_pg.scaffold_791000010	ENSP00000359820
fgenesh2_pg.scaffold_792000016	ENSP00000374357
fgenesh2_pg.scaffold_795000007	ENSP00000327557
fgenesh2_pg.scaffold_797000003	ENSP00000383563
fgenesh2_pg.scaffold_797000004	ENSP00000228463
fgenesh2_pg.scaffold_800000003	ENSP00000376822
fgenesh2_pg.scaffold_800000003	ENSP00000297205
fgenesh2_pg.scaffold_800000018	ENSP00000400312
fgenesh2_pg.scaffold_802000003	ENSP00000385300
fgenesh2_pg.scaffold_802000004	ENSP00000353475
fgenesh2_pg.scaffold_803000003	ENSP00000380153
fgenesh2_pg.scaffold_803000004	ENSP00000406463
fgenesh2_pg.scaffold_803000008	ENSP00000263645
fgenesh2_pg.scaffold_803000008	ENSP00000377003
fgenesh2_pg.scaffold_803000014	ENSP00000469691
fgenesh2_pg.scaffold_805000007	ENSP00000320516
fgenesh2_pg.scaffold_805000007	ENSP00000382518
fgenesh2_pg.scaffold_810000008	ENSP00000316152
fgenesh2_pg.scaffold_811000009	ENSP00000229769
fgenesh2_pg.scaffold_812000005	ENSP00000327075
fgenesh2_pg.scaffold_813000008	ENSP00000476668
fgenesh2_pg.scaffold_816000007	ENSP00000331242
fgenesh2_pg.scaffold_816000008	ENSP00000303928
fgenesh2_pg.scaffold_817000015	ENSP00000316578
fgenesh2_pg.scaffold_818000003	ENSP00000243997
fgenesh2_pg.scaffold_818000004	ENSP00000358762
fgenesh2_pg.scaffold_821000004	ENSP00000367952
fgenesh2_pg.scaffold_824000003	ENSP00000385787
fgenesh2_pg.scaffold_824000005	ENSP00000353025
fgenesh2_pg.scaffold_824000007	ENSP00000295899
fgenesh2_pg.scaffold_832000003	ENSP00000419300
fgenesh2_pg.scaffold_839000005	ENSP00000453507
fgenesh2_pg.scaffold_846000004	ENSP00000424243
fgenesh2_pg.scaffold_848000003	ENSP00000294008
fgenesh2_pg.scaffold_853000003	ENSP00000296215
fgenesh2_pg.scaffold_854000005	ENSP00000415885
fgenesh2_pg.scaffold_855000015	ENSP00000470837
fgenesh2_pg.scaffold_857000010	ENSP00000278855
fgenesh2_pg.scaffold_858000001	ENSP00000357894
fgenesh2_pg.scaffold_864000003	ENSP00000349022
fgenesh2_pg.scaffold_869000001	ENSP00000264313
fgenesh2_pg.scaffold_869000003	ENSP00000349291
fgenesh2_pg.scaffold_869000003	ENSP00000349781
fgenesh2_pg.scaffold_872000007	ENSP00000273859
fgenesh2_pg.scaffold_873000002	ENSP00000368986
fgenesh2_pg.scaffold_873000003	ENSP00000308764
fgenesh2_pg.scaffold_877000002	ENSP00000338389
fgenesh2_pg.scaffold_877000007	ENSP00000330509
fgenesh2_pg.scaffold_880000001	ENSP00000261369
fgenesh2_pg.scaffold_881000006	ENSP00000393795
fgenesh2_pg.scaffold_882000007	ENSP00000295958
fgenesh2_pg.scaffold_884000004	ENSP00000386292
fgenesh2_pg.scaffold_887000004	ENSP00000329995
fgenesh2_pg.scaffold_889000001	ENSP00000363683
fgenesh2_pg.scaffold_895000012	ENSP00000307159
fgenesh2_pg.scaffold_895000014	ENSP00000457539
fgenesh2_pg.scaffold_897000004	ENSP00000263187
fgenesh2_pg.scaffold_898000002	ENSP00000334219
fgenesh2_pg.scaffold_903000005	ENSP00000259396
fgenesh2_pg.scaffold_905000006	ENSP00000272995
fgenesh2_pg.scaffold_905000006	ENSP00000438115
fgenesh2_pg.scaffold_906000006	ENSP00000053243
fgenesh2_pg.scaffold_909000005	ENSP00000356280
fgenesh2_pg.scaffold_929000001	ENSP00000322640
fgenesh2_pg.scaffold_937000005	ENSP00000225567
fgenesh2_pg.scaffold_937000007	ENSP00000413025
fgenesh2_pg.scaffold_938000004	ENSP00000427555
fgenesh2_pg.scaffold_945000008	ENSP00000238721
fgenesh2_pg.scaffold_958000002	ENSP00000454407
fgenesh2_pg.scaffold_980000005	ENSP00000216832
fgenesh2_pg.scaffold_980000006	ENSP00000330289
fgenesh2_pg.scaffold_987000003	ENSP00000371903
fgenesh2_pg.scaffold_992000001	ENSP00000328236
fgenesh2_pg.scaffold_994000002	ENSP00000296358
fgenesh2_pg.scaffold_996000001	ENSP00000202816
fgenesh2_pg.scaffold_1013000002	ENSP00000238508
fgenesh2_pg.scaffold_1022000007	ENSP00000379644
fgenesh2_pg.scaffold_1022000007	ENSP00000356172
fgenesh2_pg.scaffold_1028000001	ENSP00000367360
fgenesh2_pg.scaffold_1036000002	ENSP00000366240
fgenesh2_pg.scaffold_1041000003	ENSP00000285023
fgenesh2_pg.scaffold_1053000001	ENSP00000437878
fgenesh2_pg.scaffold_1084000001	ENSP00000260637
fgenesh2_pg.scaffold_1098000001	ENSP00000405068
fgenesh2_pg.scaffold_1110000002	ENSP00000358549
fgenesh2_pg.scaffold_1128000001	ENSP00000402758
fgenesh2_pg.scaffold_1131000002	ENSP00000332290
fgenesh2_pg.scaffold_1138000001	ENSP00000231454
fgenesh2_pg.scaffold_1139000001	ENSP00000233557
fgenesh2_pg.scaffold_1156000002	ENSP00000304713
fgenesh2_pg.scaffold_1176000001	ENSP00000395220
fgenesh2_pg.scaffold_1176000001	ENSP00000297239
fgenesh2_pg.scaffold_1184000001	ENSP00000371825
fgenesh2_pg.scaffold_1234000001	ENSP00000348074
fgenesh2_pg.scaffold_1238000001	ENSP00000317235
fgenesh2_pg.scaffold_1248000001	ENSP00000366307
fgenesh2_pg.scaffold_1253000001	ENSP00000401303
fgenesh2_pg.scaffold_1275000002	ENSP00000473050
fgenesh2_pg.scaffold_1279000001	ENSP00000271452
fgenesh2_pg.scaffold_1280000001	ENSP00000238616
fgenesh2_pg.scaffold_1297000001	ENSP00000379346
fgenesh2_pg.scaffold_1297000002	ENSP00000372910
fgenesh2_pg.scaffold_1300000001	ENSP00000252660
fgenesh2_pg.scaffold_1304000001	ENSP00000377224
fgenesh2_pg.scaffold_1308000003	ENSP00000398722
fgenesh2_pg.scaffold_1314000001	ENSP00000257177
fgenesh2_pg.scaffold_1315000001	ENSP00000296776
fgenesh2_pg.scaffold_1317000001	ENSP00000315659
fgenesh2_pg.scaffold_1317000001	ENSP00000328083
fgenesh2_pg.scaffold_1319000001	ENSP00000362763
fgenesh2_pg.scaffold_1323000001	ENSP00000472277
fgenesh2_pg.scaffold_1331000001	ENSP00000375151
fgenesh2_pg.scaffold_1345000001	ENSP00000248984
fgenesh2_pg.scaffold_1354000001	ENSP00000376896
fgenesh2_pg.scaffold_1354000002	ENSP00000401477
fgenesh2_pg.scaffold_1358000001	ENSP00000446054
fgenesh2_pg.scaffold_1366000001	ENSP00000369395
fgenesh2_pg.scaffold_1375000002	ENSP00000470240
fgenesh2_pg.scaffold_1386000002	ENSP00000376505
fgenesh2_pg.scaffold_1391000001	ENSP00000369622
fgenesh2_pg.scaffold_1401000003	ENSP00000325638
fgenesh2_pg.scaffold_1406000001	ENSP00000307552
fgenesh2_pg.scaffold_1408000001	ENSP00000335255
fgenesh2_pg.scaffold_1426000001	ENSP00000358171
fgenesh2_pg.scaffold_1432000002	ENSP00000295150
fgenesh2_pg.scaffold_1433000001	ENSP00000006724
fgenesh2_pg.scaffold_1436000001	ENSP00000419471
fgenesh2_pg.scaffold_1440000002	ENSP00000377504
fgenesh2_pg.scaffold_1446000001	ENSP00000472308
fgenesh2_pg.scaffold_1453000001	ENSP00000477017
fgenesh2_pg.scaffold_1456000003	ENSP00000451866
fgenesh2_pg.scaffold_1462000001	ENSP00000270560
fgenesh2_pg.scaffold_1470000001	ENSP00000452271
fgenesh2_pg.scaffold_1481000001	ENSP00000392204
fgenesh2_pg.scaffold_1488000001	ENSP00000344547
fgenesh2_pg.scaffold_1492000001	ENSP00000360471
fgenesh2_pg.scaffold_1553000001	ENSP00000436682
fgenesh2_pg.scaffold_1594000001	ENSP00000392371
fgenesh2_pg.scaffold_1596000002	ENSP00000282059
fgenesh2_pg.scaffold_1610000001	ENSP00000368140
fgenesh2_pg.scaffold_1636000001	ENSP00000175091
fgenesh2_pg.scaffold_1636000001	ENSP00000294507
fgenesh2_pg.scaffold_1680000001	ENSP00000367353
fgenesh2_pg.scaffold_1690000001	ENSP00000378307
fgenesh2_pg.scaffold_1757000001	ENSP00000378067
fgenesh2_pg.scaffold_1800000001	ENSP00000321729
fgenesh2_pg.scaffold_1817000002	ENSP00000424860
fgenesh2_pg.scaffold_1837000001	ENSP00000282507
fgenesh2_pg.scaffold_1841000003	ENSP00000330267
fgenesh2_pg.scaffold_1842000001	ENSP00000246551
fgenesh2_pg.scaffold_1884000001	ENSP00000382107
fgenesh2_pg.scaffold_1903000001	ENSP00000383578
fgenesh2_pg.scaffold_1911000001	ENSP00000307975
fgenesh2_pg.scaffold_1916000001	ENSP00000358617
fgenesh2_pg.scaffold_1951000002	ENSP00000471165
fgenesh2_pg.scaffold_1996000001	ENSP00000318822
fgenesh2_pg.scaffold_1997000001	ENSP00000374387
fgenesh2_pg.scaffold_2004000001	ENSP00000417871
fgenesh2_pg.scaffold_2034000002	ENSP00000308921
fgenesh2_pg.scaffold_2088000002	ENSP00000469538
fgenesh2_pg.scaffold_2184000002	ENSP00000438446
fgenesh2_pg.scaffold_2220000001	ENSP00000371394
fgenesh2_pg.scaffold_2229000001	ENSP00000267953
fgenesh2_pg.scaffold_2229000001	ENSP00000358022
fgenesh2_pg.scaffold_2238000001	ENSP00000262803
fgenesh2_pg.scaffold_2244000002	ENSP00000253794
fgenesh2_pg.scaffold_2264000001	ENSP00000394731
fgenesh2_pg.scaffold_2270000001	ENSP00000267622
fgenesh2_pg.scaffold_2393000002	ENSP00000275767
fgenesh2_pg.scaffold_2487000001	ENSP00000328412
fgenesh2_pg.scaffold_2732000001	ENSP00000361173
fgenesh2_pg.scaffold_2865000001	ENSP00000246081
fgenesh2_pg.scaffold_2905000001	ENSP00000376522
fgenesh2_pg.scaffold_2962000001	ENSP00000354575
estExt_fgenesh2_pm.C_10013	ENSP00000366945
estExt_fgenesh2_pm.C_10013	ENSP00000361681
estExt_fgenesh2_pm.C_10013	ENSP00000342780
estExt_fgenesh2_pm.C_10048	ENSP00000264932
estExt_fgenesh2_pm.C_20002	ENSP00000366819
estExt_fgenesh2_pm.C_20027	ENSP00000352565
estExt_fgenesh2_pm.C_20037	ENSP00000216225
estExt_fgenesh2_pm.C_20038	ENSP00000442050
estExt_fgenesh2_pm.C_30005	ENSP00000263733
estExt_fgenesh2_pm.C_30022	ENSP00000260630
estExt_fgenesh2_pm.C_40040	ENSP00000427695
estExt_fgenesh2_pm.C_40040	ENSP00000256015
estExt_fgenesh2_pm.C_40040	ENSP00000290551
estExt_fgenesh2_pm.C_50053	ENSP00000285071
estExt_fgenesh2_pm.C_50053	ENSP00000394249
estExt_fgenesh2_pm.C_60011	ENSP00000217426
estExt_fgenesh2_pm.C_60012	ENSP00000278483
estExt_fgenesh2_pm.C_60020	ENSP00000304151
estExt_fgenesh2_pm.C_80046	ENSP00000343819
estExt_fgenesh2_pm.C_80046	ENSP00000355775
estExt_fgenesh2_pm.C_80047	ENSP00000452401
estExt_fgenesh2_pm.C_90006	ENSP00000385958
estExt_fgenesh2_pm.C_90008	ENSP00000226796
estExt_fgenesh2_pm.C_90018	ENSP00000261015
estExt_fgenesh2_pm.C_100022	ENSP00000376732
estExt_fgenesh2_pm.C_120013	ENSP00000348565
estExt_fgenesh2_pm.C_140002	ENSP00000294454
estExt_fgenesh2_pm.C_140002	ENSP00000369407
estExt_fgenesh2_pm.C_140019	ENSP00000272645
estExt_fgenesh2_pm.C_150008	ENSP00000263401
estExt_fgenesh2_pm.C_160003	ENSP00000175506
estExt_fgenesh2_pm.C_160016	ENSP00000402343
estExt_fgenesh2_pm.C_170015	ENSP00000334100
estExt_fgenesh2_pm.C_200002	ENSP00000288828
estExt_fgenesh2_pm.C_200002	ENSP00000262139
estExt_fgenesh2_pm.C_200006	ENSP00000268261
estExt_fgenesh2_pm.C_200006	ENSP00000216259
estExt_fgenesh2_pm.C_200008	ENSP00000245552
estExt_fgenesh2_pm.C_200012	ENSP00000295640
estExt_fgenesh2_pm.C_200012	ENSP00000270357
estExt_fgenesh2_pm.C_200017	ENSP00000362159
estExt_fgenesh2_pm.C_200017	ENSP00000322649
estExt_fgenesh2_pm.C_200018	ENSP00000359345
estExt_fgenesh2_pm.C_200020	ENSP00000324173
estExt_fgenesh2_pm.C_200029	ENSP00000254090
estExt_fgenesh2_pm.C_200029	ENSP00000356729
estExt_fgenesh2_pm.C_200029	ENSP00000346901
estExt_fgenesh2_pm.C_210007	ENSP00000264808
estExt_fgenesh2_pm.C_210009	ENSP00000356405
estExt_fgenesh2_pm.C_210020	ENSP00000298545
estExt_fgenesh2_pm.C_210021	ENSP00000356211
estExt_fgenesh2_pm.C_220004	ENSP00000253237
estExt_fgenesh2_pm.C_220008	ENSP00000314544
estExt_fgenesh2_pm.C_220009	ENSP00000348442
estExt_fgenesh2_pm.C_220016	ENSP00000085068
estExt_fgenesh2_pm.C_220017	ENSP00000296435
estExt_fgenesh2_pm.C_230002	ENSP00000348848
estExt_fgenesh2_pm.C_230007	ENSP00000225410
estExt_fgenesh2_pm.C_230007	ENSP00000359606
estExt_fgenesh2_pm.C_240022	ENSP00000359258
estExt_fgenesh2_pm.C_250003	ENSP00000251250
estExt_fgenesh2_pm.C_270006	ENSP00000367835
estExt_fgenesh2_pm.C_270006	ENSP00000473200
estExt_fgenesh2_pm.C_270007	ENSP00000240488
estExt_fgenesh2_pm.C_270011	ENSP00000440167
estExt_fgenesh2_pm.C_270021	ENSP00000432799
estExt_fgenesh2_pm.C_290006	ENSP00000326424
estExt_fgenesh2_pm.C_300001	ENSP00000387209
estExt_fgenesh2_pm.C_310003	ENSP00000297785
estExt_fgenesh2_pm.C_330006	ENSP00000419475
estExt_fgenesh2_pm.C_330016	ENSP00000430494
estExt_fgenesh2_pm.C_340003	ENSP00000446252
estExt_fgenesh2_pm.C_350010	ENSP00000295065
estExt_fgenesh2_pm.C_360006	ENSP00000364188
estExt_fgenesh2_pm.C_370012	ENSP00000347988
estExt_fgenesh2_pm.C_370020	ENSP00000399192
estExt_fgenesh2_pm.C_370031	ENSP00000417132
estExt_fgenesh2_pm.C_370036	ENSP00000338290
estExt_fgenesh2_pm.C_370047	ENSP00000373073
estExt_fgenesh2_pm.C_380013	ENSP00000431605
estExt_fgenesh2_pm.C_420009	ENSP00000263354
estExt_fgenesh2_pm.C_420010	ENSP00000355632
estExt_fgenesh2_pm.C_420010	ENSP00000336729
estExt_fgenesh2_pm.C_420010	ENSP00000314500
estExt_fgenesh2_pm.C_450023	ENSP00000310668
estExt_fgenesh2_pm.C_460018	ENSP00000367220
estExt_fgenesh2_pm.C_460024	ENSP00000363229
estExt_fgenesh2_pm.C_470005	ENSP00000346921
estExt_fgenesh2_pm.C_510015	ENSP00000411565
estExt_fgenesh2_pm.C_550013	ENSP00000323645
estExt_fgenesh2_pm.C_560018	ENSP00000357540
estExt_fgenesh2_pm.C_570012	ENSP00000262127
estExt_fgenesh2_pm.C_620017	ENSP00000259457
estExt_fgenesh2_pm.C_620017	ENSP00000351314
estExt_fgenesh2_pm.C_630008	ENSP00000326366
estExt_fgenesh2_pm.C_640003	ENSP00000289104
estExt_fgenesh2_pm.C_660005	ENSP00000300935
estExt_fgenesh2_pm.C_660005	ENSP00000357564
estExt_fgenesh2_pm.C_660019	ENSP00000440485
estExt_fgenesh2_pm.C_670016	ENSP00000368881
estExt_fgenesh2_pm.C_680004	ENSP00000374399
estExt_fgenesh2_pm.C_690014	ENSP00000362900
estExt_fgenesh2_pm.C_690014	ENSP00000452123
estExt_fgenesh2_pm.C_700001	ENSP00000462435
estExt_fgenesh2_pm.C_700005	ENSP00000269159
estExt_fgenesh2_pm.C_720002	ENSP00000279036
estExt_fgenesh2_pm.C_740007	ENSP00000416250
estExt_fgenesh2_pm.C_740025	ENSP00000414237
estExt_fgenesh2_pm.C_750012	ENSP00000344431
estExt_fgenesh2_pm.C_760003	ENSP00000363123
estExt_fgenesh2_pm.C_760026	ENSP00000244763
estExt_fgenesh2_pm.C_770004	ENSP00000319673
estExt_fgenesh2_pm.C_770004	ENSP00000399563
estExt_fgenesh2_pm.C_770026	ENSP00000255389
estExt_fgenesh2_pm.C_780006	ENSP00000220849
estExt_fgenesh2_pm.C_780022	ENSP00000386992
estExt_fgenesh2_pm.C_820001	ENSP00000409789
estExt_fgenesh2_pm.C_820008	ENSP00000379680
estExt_fgenesh2_pm.C_820008	ENSP00000218516
estExt_fgenesh2_pm.C_830005	ENSP00000337255
estExt_fgenesh2_pm.C_840002	ENSP00000294258
estExt_fgenesh2_pm.C_840004	ENSP00000264538
estExt_fgenesh2_pm.C_840011	ENSP00000370648
estExt_fgenesh2_pm.C_850002	ENSP00000380024
estExt_fgenesh2_pm.C_850002	ENSP00000322142
estExt_fgenesh2_pm.C_860004	ENSP00000407375
estExt_fgenesh2_pm.C_860011	ENSP00000386928
estExt_fgenesh2_pm.C_900001	ENSP00000363824
estExt_fgenesh2_pm.C_900007	ENSP00000375080
estExt_fgenesh2_pm.C_900012	ENSP00000318115
estExt_fgenesh2_pm.C_920010	ENSP00000261797
estExt_fgenesh2_pm.C_920016	ENSP00000253778
estExt_fgenesh2_pm.C_950009	ENSP00000473043
estExt_fgenesh2_pm.C_960008	ENSP00000275730
estExt_fgenesh2_pm.C_960011	ENSP00000270586
estExt_fgenesh2_pm.C_960019	ENSP00000395629
estExt_fgenesh2_pm.C_1000005	ENSP00000374332
estExt_fgenesh2_pm.C_1010014	ENSP00000344393
estExt_fgenesh2_pm.C_1040001	ENSP00000265000
estExt_fgenesh2_pm.C_1050011	ENSP00000358466
estExt_fgenesh2_pm.C_1070001	ENSP00000425497
estExt_fgenesh2_pm.C_1080002	ENSP00000294742
estExt_fgenesh2_pm.C_1100001	ENSP00000450337
estExt_fgenesh2_pm.C_1100001	ENSP00000272198
estExt_fgenesh2_pm.C_1120017	ENSP00000345974
estExt_fgenesh2_pm.C_1120019	ENSP00000284957
estExt_fgenesh2_pm.C_1140006	ENSP00000444628
estExt_fgenesh2_pm.C_1150001	ENSP00000369050
estExt_fgenesh2_pm.C_1170007	ENSP00000253329
estExt_fgenesh2_pm.C_1180006	ENSP00000216037
estExt_fgenesh2_pm.C_1200006	ENSP00000356972
estExt_fgenesh2_pm.C_1200015	ENSP00000453793
estExt_fgenesh2_pm.C_1200015	ENSP00000453307
estExt_fgenesh2_pm.C_1200015	ENSP00000298282
estExt_fgenesh2_pm.C_1200015	ENSP00000291547
estExt_fgenesh2_pm.C_1210012	ENSP00000315568
estExt_fgenesh2_pm.C_1230011	ENSP00000230048
estExt_fgenesh2_pm.C_1230012	ENSP00000367359
estExt_fgenesh2_pm.C_1230015	ENSP00000357452
estExt_fgenesh2_pm.C_1240007	ENSP00000332791
estExt_fgenesh2_pm.C_1240007	ENSP00000368813
estExt_fgenesh2_pm.C_1240012	ENSP00000286788
estExt_fgenesh2_pm.C_1240012	ENSP00000353048
estExt_fgenesh2_pm.C_1260005	ENSP00000345530
estExt_fgenesh2_pm.C_1290003	ENSP00000312458
estExt_fgenesh2_pm.C_1290004	ENSP00000261835
estExt_fgenesh2_pm.C_1290007	ENSP00000464443
estExt_fgenesh2_pm.C_1290010	ENSP00000438465
estExt_fgenesh2_pm.C_1300010	ENSP00000225504
estExt_fgenesh2_pm.C_1310004	ENSP00000419425
estExt_fgenesh2_pm.C_1310006	ENSP00000378699
estExt_fgenesh2_pm.C_1320010	ENSP00000284320
estExt_fgenesh2_pm.C_1320010	ENSP00000359674
estExt_fgenesh2_pm.C_1350003	ENSP00000298316
estExt_fgenesh2_pm.C_1350003	ENSP00000433427
estExt_fgenesh2_pm.C_1350008	ENSP00000330247
estExt_fgenesh2_pm.C_1350013	ENSP00000346483
estExt_fgenesh2_pm.C_1370002	ENSP00000387536
estExt_fgenesh2_pm.C_1370008	ENSP00000388337
estExt_fgenesh2_pm.C_1380002	ENSP00000358739
estExt_fgenesh2_pm.C_1380012	ENSP00000319240
estExt_fgenesh2_pm.C_1410011	ENSP00000318351
estExt_fgenesh2_pm.C_1420004	ENSP00000371535
estExt_fgenesh2_pm.C_1420005	ENSP00000359170
estExt_fgenesh2_pm.C_1440005	ENSP00000233710
estExt_fgenesh2_pm.C_1450001	ENSP00000247970
estExt_fgenesh2_pm.C_1450005	ENSP00000387123
estExt_fgenesh2_pm.C_1450006	ENSP00000300026
estExt_fgenesh2_pm.C_1450006	ENSP00000303057
estExt_fgenesh2_pm.C_1460009	ENSP00000293860
estExt_fgenesh2_pm.C_1460013	ENSP00000326411
estExt_fgenesh2_pm.C_1480003	ENSP00000328182
estExt_fgenesh2_pm.C_1530006	ENSP00000361557
estExt_fgenesh2_pm.C_1550004	ENSP00000346173
estExt_fgenesh2_pm.C_1570003	ENSP00000281182
estExt_fgenesh2_pm.C_1580005	ENSP00000358616
estExt_fgenesh2_pm.C_1580006	ENSP00000373153
estExt_fgenesh2_pm.C_1590001	ENSP00000348459
estExt_fgenesh2_pm.C_1590009	ENSP00000314949
estExt_fgenesh2_pm.C_1590009	ENSP00000448051
estExt_fgenesh2_pm.C_1590011	ENSP00000246505
estExt_fgenesh2_pm.C_1620006	ENSP00000378360
estExt_fgenesh2_pm.C_1650015	ENSP00000449428
estExt_fgenesh2_pm.C_1650016	ENSP00000343054
estExt_fgenesh2_pm.C_1650016	ENSP00000266022
estExt_fgenesh2_pm.C_1660005	ENSP00000411825
estExt_fgenesh2_pm.C_1660006	ENSP00000322242
estExt_fgenesh2_pm.C_1660016	ENSP00000325136
estExt_fgenesh2_pm.C_1670001	ENSP00000257829
estExt_fgenesh2_pm.C_1670004	ENSP00000157812
estExt_fgenesh2_pm.C_1670007	ENSP00000342181
estExt_fgenesh2_pm.C_1690001	ENSP00000263710
estExt_fgenesh2_pm.C_1700006	ENSP00000276692
estExt_fgenesh2_pm.C_1720006	ENSP00000269445
estExt_fgenesh2_pm.C_1760004	ENSP00000257787
estExt_fgenesh2_pm.C_1760008	ENSP00000403852
estExt_fgenesh2_pm.C_1760012	ENSP00000360532
estExt_fgenesh2_pm.C_1770004	ENSP00000252603
estExt_fgenesh2_pm.C_1790003	ENSP00000473193
estExt_fgenesh2_pm.C_1830002	ENSP00000419782
estExt_fgenesh2_pm.C_1830005	ENSP00000378201
estExt_fgenesh2_pm.C_1880004	ENSP00000426568
estExt_fgenesh2_pm.C_1880005	ENSP00000317144
estExt_fgenesh2_pm.C_1880007	ENSP00000273980
estExt_fgenesh2_pm.C_1910009	ENSP00000305442
estExt_fgenesh2_pm.C_1910011	ENSP00000343742
estExt_fgenesh2_pm.C_1920005	ENSP00000400175
estExt_fgenesh2_pm.C_1920005	ENSP00000476252
estExt_fgenesh2_pm.C_1930005	ENSP00000416120
estExt_fgenesh2_pm.C_1930006	ENSP00000322469
estExt_fgenesh2_pm.C_1950013	ENSP00000373620
estExt_fgenesh2_pm.C_1950018	ENSP00000342056
estExt_fgenesh2_pm.C_1950020	ENSP00000463245
estExt_fgenesh2_pm.C_1960004	ENSP00000366828
estExt_fgenesh2_pm.C_1960012	ENSP00000309175
estExt_fgenesh2_pm.C_1960017	ENSP00000298288
estExt_fgenesh2_pm.C_1970003	ENSP00000435777
estExt_fgenesh2_pm.C_1970006	ENSP00000385763
estExt_fgenesh2_pm.C_1980001	ENSP00000328992
estExt_fgenesh2_pm.C_1980001	ENSP00000318690
estExt_fgenesh2_pm.C_1980009	ENSP00000358072
estExt_fgenesh2_pm.C_1980010	ENSP00000358719
estExt_fgenesh2_pm.C_1980010	ENSP00000321070
estExt_fgenesh2_pm.C_2010007	ENSP00000423673
estExt_fgenesh2_pm.C_2020005	ENSP00000464327
estExt_fgenesh2_pm.C_2030002	ENSP00000295201
estExt_fgenesh2_pm.C_2030002	ENSP00000383520
estExt_fgenesh2_pm.C_2030002	ENSP00000383639
estExt_fgenesh2_pm.C_2030003	ENSP00000386857
estExt_fgenesh2_pm.C_2030008	ENSP00000223029
estExt_fgenesh2_pm.C_2030010	ENSP00000268719
estExt_fgenesh2_pm.C_2030011	ENSP00000358454
estExt_fgenesh2_pm.C_2050004	ENSP00000338990
estExt_fgenesh2_pm.C_2050013	ENSP00000264230
estExt_fgenesh2_pm.C_2050017	ENSP00000345917
estExt_fgenesh2_pm.C_2070003	ENSP00000401508
estExt_fgenesh2_pm.C_2100006	ENSP00000369574
estExt_fgenesh2_pm.C_2120001	ENSP00000320866
estExt_fgenesh2_pm.C_2120001	ENSP00000269881
estExt_fgenesh2_pm.C_2120002	ENSP00000380524
estExt_fgenesh2_pm.C_2120011	ENSP00000380308
estExt_fgenesh2_pm.C_2160008	ENSP00000367318
estExt_fgenesh2_pm.C_2160010	ENSP00000430934
estExt_fgenesh2_pm.C_2170007	ENSP00000003100
estExt_fgenesh2_pm.C_2170010	ENSP00000288937
estExt_fgenesh2_pm.C_2170011	ENSP00000356591
estExt_fgenesh2_pm.C_2190002	ENSP00000215565
estExt_fgenesh2_pm.C_2190011	ENSP00000294785
estExt_fgenesh2_pm.C_2200004	ENSP00000361512
estExt_fgenesh2_pm.C_2230002	ENSP00000305692
estExt_fgenesh2_pm.C_2240001	ENSP00000228476
estExt_fgenesh2_pm.C_2250001	ENSP00000285419
estExt_fgenesh2_pm.C_2280003	ENSP00000345494
estExt_fgenesh2_pm.C_2280003	ENSP00000390111
estExt_fgenesh2_pm.C_2280003	ENSP00000438547
estExt_fgenesh2_pm.C_2280003	ENSP00000347038
estExt_fgenesh2_pm.C_2290002	ENSP00000331692
estExt_fgenesh2_pm.C_2290002	ENSP00000246104
estExt_fgenesh2_pm.C_2290002	ENSP00000474279
estExt_fgenesh2_pm.C_2300010	ENSP00000251047
estExt_fgenesh2_pm.C_2300010	ENSP00000310431
estExt_fgenesh2_pm.C_2310004	ENSP00000355966
estExt_fgenesh2_pm.C_2310007	ENSP00000347495
estExt_fgenesh2_pm.C_2310011	ENSP00000331901
estExt_fgenesh2_pm.C_2320004	ENSP00000352676
estExt_fgenesh2_pm.C_2320006	ENSP00000229179
estExt_fgenesh2_pm.C_2330006	ENSP00000225729
estExt_fgenesh2_pm.C_2330008	ENSP00000258739
estExt_fgenesh2_pm.C_2330008	ENSP00000386918
estExt_fgenesh2_pm.C_2350003	ENSP00000326531
estExt_fgenesh2_pm.C_2360005	ENSP00000354201
estExt_fgenesh2_pm.C_2380007	ENSP00000356520
estExt_fgenesh2_pm.C_2380010	ENSP00000210313
estExt_fgenesh2_pm.C_2380011	ENSP00000381132
estExt_fgenesh2_pm.C_2400001	ENSP00000369099
estExt_fgenesh2_pm.C_2400003	ENSP00000366618
estExt_fgenesh2_pm.C_2400003	ENSP00000354723
estExt_fgenesh2_pm.C_2420001	ENSP00000344866
estExt_fgenesh2_pm.C_2440003	ENSP00000364907
estExt_fgenesh2_pm.C_2460001	ENSP00000261813
estExt_fgenesh2_pm.C_2460005	ENSP00000364635
estExt_fgenesh2_pm.C_2520004	ENSP00000238647
estExt_fgenesh2_pm.C_2520004	ENSP00000307265
estExt_fgenesh2_pm.C_2520004	ENSP00000355568
estExt_fgenesh2_pm.C_2570011	ENSP00000477310
estExt_fgenesh2_pm.C_2590007	ENSP00000290378
estExt_fgenesh2_pm.C_2620003	ENSP00000354571
estExt_fgenesh2_pm.C_2620003	ENSP00000340979
estExt_fgenesh2_pm.C_2640006	ENSP00000240285
estExt_fgenesh2_pm.C_2650002	ENSP00000360104
estExt_fgenesh2_pm.C_2650002	ENSP00000428281
estExt_fgenesh2_pm.C_2670001	ENSP00000406162
estExt_fgenesh2_pm.C_2700001	ENSP00000379396
estExt_fgenesh2_pm.C_2700001	ENSP00000160373
estExt_fgenesh2_pm.C_2720003	ENSP00000320797
estExt_fgenesh2_pm.C_2730005	ENSP00000376024
estExt_fgenesh2_pm.C_2730006	ENSP00000354972
estExt_fgenesh2_pm.C_2730009	ENSP00000331897
estExt_fgenesh2_pm.C_2730010	ENSP00000264663
estExt_fgenesh2_pm.C_2730013	ENSP00000230792
estExt_fgenesh2_pm.C_2750004	ENSP00000290949
estExt_fgenesh2_pm.C_2750004	ENSP00000285393
estExt_fgenesh2_pm.C_2780002	ENSP00000454445
estExt_fgenesh2_pm.C_2790004	ENSP00000365172
estExt_fgenesh2_pm.C_2790004	ENSP00000315386
estExt_fgenesh2_pm.C_2810004	ENSP00000358554
estExt_fgenesh2_pm.C_2820004	ENSP00000381937
estExt_fgenesh2_pm.C_2830003	ENSP00000263202
estExt_fgenesh2_pm.C_2850002	ENSP00000385099
estExt_fgenesh2_pm.C_2850005	ENSP00000396402
estExt_fgenesh2_pm.C_2850013	ENSP00000229329
estExt_fgenesh2_pm.C_2860002	ENSP00000302886
estExt_fgenesh2_pm.C_2860002	ENSP00000449770
estExt_fgenesh2_pm.C_2860004	ENSP00000286201
estExt_fgenesh2_pm.C_2860004	ENSP00000240093
estExt_fgenesh2_pm.C_2860004	ENSP00000351605
estExt_fgenesh2_pm.C_2910001	ENSP00000222005
estExt_fgenesh2_pm.C_2910001	ENSP00000371278
estExt_fgenesh2_pm.C_2970004	ENSP00000403524
estExt_fgenesh2_pm.C_2980005	ENSP00000321259
estExt_fgenesh2_pm.C_3040001	ENSP00000359233
estExt_fgenesh2_pm.C_3070002	ENSP00000274031
estExt_fgenesh2_pm.C_3130007	ENSP00000352522
estExt_fgenesh2_pm.C_3170006	ENSP00000327268
estExt_fgenesh2_pm.C_3200001	ENSP00000278422
estExt_fgenesh2_pm.C_3200001	ENSP00000456881
estExt_fgenesh2_pm.C_3220002	ENSP00000225428
estExt_fgenesh2_pm.C_3230005	ENSP00000310129
estExt_fgenesh2_pm.C_3240002	ENSP00000471455
estExt_fgenesh2_pm.C_3250002	ENSP00000264389
estExt_fgenesh2_pm.C_3250008	ENSP00000210444
estExt_fgenesh2_pm.C_3300001	ENSP00000369989
estExt_fgenesh2_pm.C_3340002	ENSP00000310623
estExt_fgenesh2_pm.C_3410004	ENSP00000216951
estExt_fgenesh2_pm.C_3460003	ENSP00000299518
estExt_fgenesh2_pm.C_3470009	ENSP00000368066
estExt_fgenesh2_pm.C_3480002	ENSP00000314499
estExt_fgenesh2_pm.C_3490013	ENSP00000305480
estExt_fgenesh2_pm.C_3560005	ENSP00000339161
estExt_fgenesh2_pm.C_3580003	ENSP00000454926
estExt_fgenesh2_pm.C_3660002	ENSP00000448059
estExt_fgenesh2_pm.C_3760003	ENSP00000340466
estExt_fgenesh2_pm.C_3760010	ENSP00000336994
estExt_fgenesh2_pm.C_3760012	ENSP00000216479
estExt_fgenesh2_pm.C_3760012	ENSP00000377970
estExt_fgenesh2_pm.C_3790010	ENSP00000418563
estExt_fgenesh2_pm.C_3890005	ENSP00000301329
estExt_fgenesh2_pm.C_3910001	ENSP00000242375
estExt_fgenesh2_pm.C_3920001	ENSP00000396452
estExt_fgenesh2_pm.C_3920005	ENSP00000368605
estExt_fgenesh2_pm.C_3930001	ENSP00000371184
estExt_fgenesh2_pm.C_3930001	ENSP00000384719
estExt_fgenesh2_pm.C_3930001	ENSP00000226193
estExt_fgenesh2_pm.C_3960006	ENSP00000298854
estExt_fgenesh2_pm.C_3970001	ENSP00000366519
estExt_fgenesh2_pm.C_3970001	ENSP00000476221
estExt_fgenesh2_pm.C_3980003	ENSP00000281243
estExt_fgenesh2_pm.C_3980006	ENSP00000367299
estExt_fgenesh2_pm.C_4030002	ENSP00000360918
estExt_fgenesh2_pm.C_4100006	ENSP00000318016
estExt_fgenesh2_pm.C_4110005	ENSP00000348168
estExt_fgenesh2_pm.C_4230001	ENSP00000362803
estExt_fgenesh2_pm.C_4250007	ENSP00000403172
estExt_fgenesh2_pm.C_4250009	ENSP00000353786
estExt_fgenesh2_pm.C_4290002	ENSP00000243298
estExt_fgenesh2_pm.C_4380004	ENSP00000353732
estExt_fgenesh2_pm.C_4460001	ENSP00000282412
estExt_fgenesh2_pm.C_4460001	ENSP00000397050
estExt_fgenesh2_pm.C_4470003	ENSP00000242576
estExt_fgenesh2_pm.C_4470004	ENSP00000272433
estExt_fgenesh2_pm.C_4470004	ENSP00000347924
estExt_fgenesh2_pm.C_4520006	ENSP00000238018
estExt_fgenesh2_pm.C_4560004	ENSP00000378416
estExt_fgenesh2_pm.C_4610007	ENSP00000435370
estExt_fgenesh2_pm.C_4610007	ENSP00000310146
estExt_fgenesh2_pm.C_4750001	ENSP00000362413
estExt_fgenesh2_pm.C_4780002	ENSP00000243344
estExt_fgenesh2_pm.C_4780002	ENSP00000398211
estExt_fgenesh2_pm.C_4840005	ENSP00000176763
estExt_fgenesh2_pm.C_5340001	ENSP00000361275
estExt_fgenesh2_pm.C_5340001	ENSP00000466248
estExt_fgenesh2_pm.C_5340003	ENSP00000376167
estExt_fgenesh2_pm.C_5480002	ENSP00000477146
estExt_fgenesh2_pm.C_5590003	ENSP00000383719
estExt_fgenesh2_pm.C_5690003	ENSP00000328079
estExt_fgenesh2_pm.C_5690005	ENSP00000262879
estExt_fgenesh2_pm.C_5760005	ENSP00000256383
estExt_fgenesh2_pm.C_5970004	ENSP00000301738
estExt_fgenesh2_pm.C_6080003	ENSP00000250237
estExt_fgenesh2_pm.C_6550003	ENSP00000299328
estExt_fgenesh2_pm.C_6570002	ENSP00000258301
estExt_fgenesh2_pm.C_6570002	ENSP00000466298
estExt_fgenesh2_pm.C_6620001	ENSP00000230461
estExt_fgenesh2_pm.C_6620001	ENSP00000450842
estExt_fgenesh2_pm.C_6620001	ENSP00000402698
estExt_fgenesh2_pm.C_6810002	ENSP00000298248
estExt_fgenesh2_pm.C_6900001	ENSP00000339479
estExt_fgenesh2_pm.C_7050004	ENSP00000369777
estExt_fgenesh2_pm.C_7060005	ENSP00000343890
estExt_fgenesh2_pm.C_7060005	ENSP00000328070
estExt_fgenesh2_pm.C_7120003	ENSP00000217909
estExt_fgenesh2_pm.C_7240001	ENSP00000156471
estExt_fgenesh2_pm.C_7350001	ENSP00000223528
estExt_fgenesh2_pm.C_7390001	ENSP00000358812
estExt_fgenesh2_pm.C_7550001	ENSP00000356070
estExt_fgenesh2_pm.C_7790002	ENSP00000339191
estExt_fgenesh2_pm.C_7820005	ENSP00000365585
estExt_fgenesh2_pm.C_8260001	ENSP00000262428
estExt_fgenesh2_pm.C_10030002	ENSP00000324628
estExt_fgenesh2_pm.C_10130001	ENSP00000432279
estExt_fgenesh2_pm.C_10550002	ENSP00000362935
estExt_fgenesh2_pm.C_12800001	ENSP00000303145
estExt_fgenesh2_pm.C_20550002	ENSP00000289352
estExt_fgenesh2_pm.C_20550002	ENSP00000343282
estExt_fgenesh2_pm.C_20550002	ENSP00000346316
estExt_fgenesh2_pm.C_20550002	ENSP00000347168
estExt_fgenesh2_pm.C_20550002	ENSP00000348258
estExt_fgenesh2_kg.C_80003	ENSP00000086933
estExt_fgenesh2_kg.C_90001	ENSP00000353132
estExt_fgenesh2_kg.C_140002	ENSP00000446205
estExt_fgenesh2_kg.C_190001	ENSP00000380034
estExt_fgenesh2_kg.C_190001	ENSP00000327968
estExt_fgenesh2_kg.C_320001	ENSP00000362217
estExt_fgenesh2_kg.C_1360002	ENSP00000346879
estExt_fgenesh2_kg.C_1460001	ENSP00000230658
estExt_fgenesh2_kg.C_1840001	ENSP00000374205
estExt_fgenesh2_kg.C_2440002	ENSP00000360157
estExt_fgenesh2_kg.C_2440002	ENSP00000462795
estExt_fgenesh2_kg.C_2440002	ENSP00000335493
estExt_fgenesh2_kg.C_2440002	ENSP00000302756
estExt_fgenesh2_kg.C_2600002	ENSP00000312385
estExt_fgenesh2_kg.C_2610001	ENSP00000367714
estExt_fgenesh2_kg.C_2610001	ENSP00000367130
estExt_fgenesh2_kg.C_3300001	ENSP00000362296
estExt_fgenesh2_kg.C_3300001	ENSP00000362103
estExt_fgenesh2_kg.C_3310001	ENSP00000337459
estExt_fgenesh2_kg.C_3310001	ENSP00000327251
estExt_fgenesh2_kg.C_3770001	ENSP00000300305
estExt_fgenesh2_kg.C_4020003	ENSP00000343246
estExt_fgenesh2_kg.C_4020003	ENSP00000328598
estExt_fgenesh2_kg.C_7600001	ENSP00000242462
estExt_fgenesh2_kg.C_7600001	ENSP00000317333
estExt_fgenesh2_kg.C_7600001	ENSP00000302216
estExt_fgenesh2_kg.C_7600001	ENSP00000281047
estExt_fgenesh2_pg.C_10059	ENSP00000362409
estExt_fgenesh2_pg.C_10090	ENSP00000347444
estExt_fgenesh2_pg.C_10108	ENSP00000284481
estExt_fgenesh2_pg.C_10119	ENSP00000281187
estExt_fgenesh2_pg.C_10119	ENSP00000362480
estExt_fgenesh2_pg.C_10120	ENSP00000297579
estExt_fgenesh2_pg.C_10167	ENSP00000269228
estExt_fgenesh2_pg.C_10167	ENSP00000289547
estExt_fgenesh2_pg.C_10197	ENSP00000220913
estExt_fgenesh2_pg.C_10236	ENSP00000324651
estExt_fgenesh2_pg.C_10260	ENSP00000457748
estExt_fgenesh2_pg.C_10285	ENSP00000342962
estExt_fgenesh2_pg.C_10285	ENSP00000362814
estExt_fgenesh2_pg.C_10285	ENSP00000420863
estExt_fgenesh2_pg.C_10285	ENSP00000319796
estExt_fgenesh2_pg.C_10286	ENSP00000370997
estExt_fgenesh2_pg.C_10314	ENSP00000367528
estExt_fgenesh2_pg.C_10317	ENSP00000383474
estExt_fgenesh2_pg.C_10322	ENSP00000365116
estExt_fgenesh2_pg.C_10334	ENSP00000287437
estExt_fgenesh2_pg.C_10341	ENSP00000259711
estExt_fgenesh2_pg.C_10356	ENSP00000331845
estExt_fgenesh2_pg.C_10359	ENSP00000237283
estExt_fgenesh2_pg.C_20001	ENSP00000262366
estExt_fgenesh2_pg.C_20003	ENSP00000225972
estExt_fgenesh2_pg.C_20008	ENSP00000312709
estExt_fgenesh2_pg.C_20011	ENSP00000261439
estExt_fgenesh2_pg.C_20014	ENSP00000366915
estExt_fgenesh2_pg.C_20014	ENSP00000366897
estExt_fgenesh2_pg.C_20014	ENSP00000417303
estExt_fgenesh2_pg.C_20027	ENSP00000339801
estExt_fgenesh2_pg.C_20029	ENSP00000264255
estExt_fgenesh2_pg.C_20031	ENSP00000436848
estExt_fgenesh2_pg.C_20034	ENSP00000310726
estExt_fgenesh2_pg.C_20037	ENSP00000422037
estExt_fgenesh2_pg.C_20044	ENSP00000338785
estExt_fgenesh2_pg.C_20044	ENSP00000363727
estExt_fgenesh2_pg.C_20047	ENSP00000276297
estExt_fgenesh2_pg.C_20058	ENSP00000306070
estExt_fgenesh2_pg.C_20073	ENSP00000248098
estExt_fgenesh2_pg.C_20073	ENSP00000348316
estExt_fgenesh2_pg.C_20082	ENSP00000289359
estExt_fgenesh2_pg.C_20083	ENSP00000280191
estExt_fgenesh2_pg.C_20085	ENSP00000366306
estExt_fgenesh2_pg.C_20090	ENSP00000349076
estExt_fgenesh2_pg.C_20095	ENSP00000257724
estExt_fgenesh2_pg.C_20096	ENSP00000327077
estExt_fgenesh2_pg.C_20103	ENSP00000368801
estExt_fgenesh2_pg.C_20105	ENSP00000296575
estExt_fgenesh2_pg.C_20112	ENSP00000323782
estExt_fgenesh2_pg.C_20119	ENSP00000217971
estExt_fgenesh2_pg.C_20127	ENSP00000344503
estExt_fgenesh2_pg.C_20138	ENSP00000316032
estExt_fgenesh2_pg.C_20143	ENSP00000414208
estExt_fgenesh2_pg.C_20146	ENSP00000435481
estExt_fgenesh2_pg.C_20148	ENSP00000442477
estExt_fgenesh2_pg.C_20180	ENSP00000370345
estExt_fgenesh2_pg.C_20191	ENSP00000262096
estExt_fgenesh2_pg.C_20192	ENSP00000258383
estExt_fgenesh2_pg.C_20193	ENSP00000426638
estExt_fgenesh2_pg.C_20205	ENSP00000318629
estExt_fgenesh2_pg.C_20206	ENSP00000355279
estExt_fgenesh2_pg.C_20227	ENSP00000230671
estExt_fgenesh2_pg.C_20266	ENSP00000369274
estExt_fgenesh2_pg.C_20280	ENSP00000367173
estExt_fgenesh2_pg.C_20310	ENSP00000426174
estExt_fgenesh2_pg.C_20313	ENSP00000362824
estExt_fgenesh2_pg.C_20313	ENSP00000360869
estExt_fgenesh2_pg.C_20314	ENSP00000233143
estExt_fgenesh2_pg.C_20317	ENSP00000220509
estExt_fgenesh2_pg.C_20322	ENSP00000357123
estExt_fgenesh2_pg.C_20344	ENSP00000316891
estExt_fgenesh2_pg.C_20351	ENSP00000336940
estExt_fgenesh2_pg.C_20385	ENSP00000374455
estExt_fgenesh2_pg.C_20386	ENSP00000354476
estExt_fgenesh2_pg.C_20387	ENSP00000338057
estExt_fgenesh2_pg.C_30041	ENSP00000359385
estExt_fgenesh2_pg.C_30042	ENSP00000352284
estExt_fgenesh2_pg.C_30063	ENSP00000305193
estExt_fgenesh2_pg.C_30088	ENSP00000453012
estExt_fgenesh2_pg.C_30089	ENSP00000362054
estExt_fgenesh2_pg.C_30108	ENSP00000363018
estExt_fgenesh2_pg.C_30116	ENSP00000378295
estExt_fgenesh2_pg.C_30125	ENSP00000016913
estExt_fgenesh2_pg.C_30139	ENSP00000331879
estExt_fgenesh2_pg.C_30193	ENSP00000263278
estExt_fgenesh2_pg.C_40047	ENSP00000352021
estExt_fgenesh2_pg.C_40056	ENSP00000385722
estExt_fgenesh2_pg.C_40065	ENSP00000344458
estExt_fgenesh2_pg.C_40067	ENSP00000293778
estExt_fgenesh2_pg.C_40072	ENSP00000296333
estExt_fgenesh2_pg.C_40113	ENSP00000374552
estExt_fgenesh2_pg.C_40172	ENSP00000462046
estExt_fgenesh2_pg.C_40173	ENSP00000312837
estExt_fgenesh2_pg.C_40192	ENSP00000273158
estExt_fgenesh2_pg.C_40199	ENSP00000219660
estExt_fgenesh2_pg.C_40220	ENSP00000333948
estExt_fgenesh2_pg.C_40233	ENSP00000344504
estExt_fgenesh2_pg.C_40240	ENSP00000334675
estExt_fgenesh2_pg.C_40253	ENSP00000381364
estExt_fgenesh2_pg.C_40258	ENSP00000437468
estExt_fgenesh2_pg.C_40258	ENSP00000412150
estExt_fgenesh2_pg.C_40281	ENSP00000262765
estExt_fgenesh2_pg.C_40281	ENSP00000415027
estExt_fgenesh2_pg.C_40284	ENSP00000222990
estExt_fgenesh2_pg.C_40285	ENSP00000385597
estExt_fgenesh2_pg.C_40298	ENSP00000240316
estExt_fgenesh2_pg.C_40299	ENSP00000216252
estExt_fgenesh2_pg.C_40309	ENSP00000346280
estExt_fgenesh2_pg.C_40324	ENSP00000320658
estExt_fgenesh2_pg.C_50023	ENSP00000305138
estExt_fgenesh2_pg.C_50035	ENSP00000376952
estExt_fgenesh2_pg.C_50035	ENSP00000457353
estExt_fgenesh2_pg.C_50043	ENSP00000260372
estExt_fgenesh2_pg.C_50075	ENSP00000323687
estExt_fgenesh2_pg.C_50082	ENSP00000216194
estExt_fgenesh2_pg.C_50129	ENSP00000386076
estExt_fgenesh2_pg.C_50130	ENSP00000222725
estExt_fgenesh2_pg.C_50187	ENSP00000268383
estExt_fgenesh2_pg.C_50261	ENSP00000262764
estExt_fgenesh2_pg.C_50293	ENSP00000215980
estExt_fgenesh2_pg.C_50294	ENSP00000400168
estExt_fgenesh2_pg.C_50318	ENSP00000456480
estExt_fgenesh2_pg.C_50323	ENSP00000261893
estExt_fgenesh2_pg.C_50344	ENSP00000360165
estExt_fgenesh2_pg.C_50396	ENSP00000261643
estExt_fgenesh2_pg.C_60021	ENSP00000360644
estExt_fgenesh2_pg.C_60044	ENSP00000334285
estExt_fgenesh2_pg.C_60073	ENSP00000389014
estExt_fgenesh2_pg.C_60076	ENSP00000373485
estExt_fgenesh2_pg.C_60084	ENSP00000252015
estExt_fgenesh2_pg.C_60095	ENSP00000333603
estExt_fgenesh2_pg.C_60104	ENSP00000358501
estExt_fgenesh2_pg.C_60112	ENSP00000296121
estExt_fgenesh2_pg.C_60113	ENSP00000383402
estExt_fgenesh2_pg.C_60113	ENSP00000435897
estExt_fgenesh2_pg.C_60122	ENSP00000295148
estExt_fgenesh2_pg.C_60149	ENSP00000268482
estExt_fgenesh2_pg.C_60149	ENSP00000262415
estExt_fgenesh2_pg.C_60159	ENSP00000430338
estExt_fgenesh2_pg.C_60165	ENSP00000344215
estExt_fgenesh2_pg.C_60165	ENSP00000363943
estExt_fgenesh2_pg.C_60168	ENSP00000442436
estExt_fgenesh2_pg.C_60184	ENSP00000377197
estExt_fgenesh2_pg.C_60184	ENSP00000446137
estExt_fgenesh2_pg.C_60246	ENSP00000267842
estExt_fgenesh2_pg.C_60246	ENSP00000357650
estExt_fgenesh2_pg.C_60246	ENSP00000263093
estExt_fgenesh2_pg.C_70059	ENSP00000263339
estExt_fgenesh2_pg.C_70133	ENSP00000431872
estExt_fgenesh2_pg.C_70201	ENSP00000295910
estExt_fgenesh2_pg.C_70216	ENSP00000389556
estExt_fgenesh2_pg.C_70230	ENSP00000433919
estExt_fgenesh2_pg.C_70288	ENSP00000320924
estExt_fgenesh2_pg.C_70311	ENSP00000362018
estExt_fgenesh2_pg.C_80031	ENSP00000216367
estExt_fgenesh2_pg.C_80041	ENSP00000308193
estExt_fgenesh2_pg.C_80044	ENSP00000306881
estExt_fgenesh2_pg.C_80050	ENSP00000450731
estExt_fgenesh2_pg.C_80059	ENSP00000463159
estExt_fgenesh2_pg.C_80162	ENSP00000348010
estExt_fgenesh2_pg.C_80189	ENSP00000374806
estExt_fgenesh2_pg.C_80191	ENSP00000369895
estExt_fgenesh2_pg.C_80223	ENSP00000465039
estExt_fgenesh2_pg.C_80223	ENSP00000263881
estExt_fgenesh2_pg.C_80223	ENSP00000013125
estExt_fgenesh2_pg.C_80252	ENSP00000357080
estExt_fgenesh2_pg.C_80253	ENSP00000356840
estExt_fgenesh2_pg.C_80253	ENSP00000260264
estExt_fgenesh2_pg.C_80283	ENSP00000244711
estExt_fgenesh2_pg.C_80293	ENSP00000431800
estExt_fgenesh2_pg.C_80303	ENSP00000381231
estExt_fgenesh2_pg.C_80310	ENSP00000341637
estExt_fgenesh2_pg.C_80312	ENSP00000258243
estExt_fgenesh2_pg.C_90008	ENSP00000439856
estExt_fgenesh2_pg.C_90058	ENSP00000420588
estExt_fgenesh2_pg.C_90118	ENSP00000435150
estExt_fgenesh2_pg.C_90121	ENSP00000348132
estExt_fgenesh2_pg.C_90156	ENSP00000380904
estExt_fgenesh2_pg.C_90168	ENSP00000453502
estExt_fgenesh2_pg.C_90188	ENSP00000339826
estExt_fgenesh2_pg.C_90208	ENSP00000374029
estExt_fgenesh2_pg.C_90213	ENSP00000232217
estExt_fgenesh2_pg.C_90213	ENSP00000256103
estExt_fgenesh2_pg.C_90217	ENSP00000311218
estExt_fgenesh2_pg.C_90260	ENSP00000378289
estExt_fgenesh2_pg.C_90260	ENSP00000377789
estExt_fgenesh2_pg.C_100018	ENSP00000354361
estExt_fgenesh2_pg.C_100032	ENSP00000282633
estExt_fgenesh2_pg.C_100032	ENSP00000356828
estExt_fgenesh2_pg.C_100036	ENSP00000338885
estExt_fgenesh2_pg.C_100037	ENSP00000299238
estExt_fgenesh2_pg.C_100080	ENSP00000340514
estExt_fgenesh2_pg.C_100105	ENSP00000429849
estExt_fgenesh2_pg.C_100106	ENSP00000360560
estExt_fgenesh2_pg.C_100138	ENSP00000337850
estExt_fgenesh2_pg.C_100168	ENSP00000367163
estExt_fgenesh2_pg.C_100169	ENSP00000417310
estExt_fgenesh2_pg.C_100176	ENSP00000222481
estExt_fgenesh2_pg.C_100176	ENSP00000296046
estExt_fgenesh2_pg.C_100204	ENSP00000379092
estExt_fgenesh2_pg.C_100209	ENSP00000373726
estExt_fgenesh2_pg.C_100214	ENSP00000302552
estExt_fgenesh2_pg.C_100229	ENSP00000313318
estExt_fgenesh2_pg.C_100251	ENSP00000416445
estExt_fgenesh2_pg.C_100251	ENSP00000392105
estExt_fgenesh2_pg.C_100263	ENSP00000357842
estExt_fgenesh2_pg.C_100267	ENSP00000296474
estExt_fgenesh2_pg.C_100275	ENSP00000276062
estExt_fgenesh2_pg.C_100276	ENSP00000253697
estExt_fgenesh2_pg.C_110064	ENSP00000406541
estExt_fgenesh2_pg.C_110084	ENSP00000379475
estExt_fgenesh2_pg.C_110154	ENSP00000409315
estExt_fgenesh2_pg.C_110185	ENSP00000314004
estExt_fgenesh2_pg.C_110221	ENSP00000303192
estExt_fgenesh2_pg.C_110221	ENSP00000377075
estExt_fgenesh2_pg.C_110224	ENSP00000338013
estExt_fgenesh2_pg.C_110235	ENSP00000356919
estExt_fgenesh2_pg.C_110259	ENSP00000357881
estExt_fgenesh2_pg.C_110260	ENSP00000315614
estExt_fgenesh2_pg.C_110276	ENSP00000360782
estExt_fgenesh2_pg.C_110299	ENSP00000342848
estExt_fgenesh2_pg.C_120003	ENSP00000301190
estExt_fgenesh2_pg.C_120008	ENSP00000313869
estExt_fgenesh2_pg.C_120019	ENSP00000293404
estExt_fgenesh2_pg.C_120020	ENSP00000340776
estExt_fgenesh2_pg.C_120023	ENSP00000409463
estExt_fgenesh2_pg.C_120043	ENSP00000264990
estExt_fgenesh2_pg.C_120044	ENSP00000225512
estExt_fgenesh2_pg.C_120046	ENSP00000381293
estExt_fgenesh2_pg.C_120053	ENSP00000346627
estExt_fgenesh2_pg.C_120067	ENSP00000348849
estExt_fgenesh2_pg.C_120071	ENSP00000321987
estExt_fgenesh2_pg.C_120074	ENSP00000406885
estExt_fgenesh2_pg.C_120085	ENSP00000280886
estExt_fgenesh2_pg.C_120115	ENSP00000377549
estExt_fgenesh2_pg.C_120116	ENSP00000464034
estExt_fgenesh2_pg.C_120133	ENSP00000442688
estExt_fgenesh2_pg.C_120140	ENSP00000386788
estExt_fgenesh2_pg.C_120156	ENSP00000373509
estExt_fgenesh2_pg.C_120162	ENSP00000410758
estExt_fgenesh2_pg.C_120167	ENSP00000264380
estExt_fgenesh2_pg.C_120181	ENSP00000434614
estExt_fgenesh2_pg.C_120183	ENSP00000391692
estExt_fgenesh2_pg.C_120188	ENSP00000476537
estExt_fgenesh2_pg.C_120200	ENSP00000387744
estExt_fgenesh2_pg.C_120230	ENSP00000398401
estExt_fgenesh2_pg.C_120240	ENSP00000347665
estExt_fgenesh2_pg.C_130007	ENSP00000300060
estExt_fgenesh2_pg.C_130007	ENSP00000261180
estExt_fgenesh2_pg.C_130019	ENSP00000401498
estExt_fgenesh2_pg.C_130061	ENSP00000220478
estExt_fgenesh2_pg.C_130080	ENSP00000252622
estExt_fgenesh2_pg.C_130117	ENSP00000248566
estExt_fgenesh2_pg.C_130146	ENSP00000393922
estExt_fgenesh2_pg.C_130146	ENSP00000357336
estExt_fgenesh2_pg.C_130182	ENSP00000300069
estExt_fgenesh2_pg.C_140011	ENSP00000294484
estExt_fgenesh2_pg.C_140022	ENSP00000343001
estExt_fgenesh2_pg.C_140022	ENSP00000387362
estExt_fgenesh2_pg.C_140058	ENSP00000370104
estExt_fgenesh2_pg.C_140065	ENSP00000424768
estExt_fgenesh2_pg.C_140109	ENSP00000364204
estExt_fgenesh2_pg.C_140130	ENSP00000299665
estExt_fgenesh2_pg.C_140131	ENSP00000244709
estExt_fgenesh2_pg.C_140135	ENSP00000303042
estExt_fgenesh2_pg.C_140148	ENSP00000410689
estExt_fgenesh2_pg.C_140149	ENSP00000370224
estExt_fgenesh2_pg.C_140163	ENSP00000272937
estExt_fgenesh2_pg.C_140177	ENSP00000265593
estExt_fgenesh2_pg.C_140177	ENSP00000339867
estExt_fgenesh2_pg.C_140177	ENSP00000332771
estExt_fgenesh2_pg.C_140197	ENSP00000371858
estExt_fgenesh2_pg.C_150005	ENSP00000323856
estExt_fgenesh2_pg.C_150027	ENSP00000307951
estExt_fgenesh2_pg.C_150029	ENSP00000339356
estExt_fgenesh2_pg.C_150032	ENSP00000371475
estExt_fgenesh2_pg.C_150047	ENSP00000297540
estExt_fgenesh2_pg.C_150066	ENSP00000369862
estExt_fgenesh2_pg.C_150071	ENSP00000307129
estExt_fgenesh2_pg.C_150079	ENSP00000340279
estExt_fgenesh2_pg.C_150093	ENSP00000337439
estExt_fgenesh2_pg.C_150109	ENSP00000256443
estExt_fgenesh2_pg.C_150114	ENSP00000261592
estExt_fgenesh2_pg.C_150121	ENSP00000299338
estExt_fgenesh2_pg.C_150138	ENSP00000468927
estExt_fgenesh2_pg.C_150153	ENSP00000358323
estExt_fgenesh2_pg.C_150190	ENSP00000371735
estExt_fgenesh2_pg.C_160011	ENSP00000290341
estExt_fgenesh2_pg.C_160043	ENSP00000373301
estExt_fgenesh2_pg.C_160047	ENSP00000371294
estExt_fgenesh2_pg.C_160050	ENSP00000262103
estExt_fgenesh2_pg.C_160053	ENSP00000390265
estExt_fgenesh2_pg.C_160054	ENSP00000350447
estExt_fgenesh2_pg.C_160055	ENSP00000351325
estExt_fgenesh2_pg.C_160056	ENSP00000321617
estExt_fgenesh2_pg.C_160059	ENSP00000377686
estExt_fgenesh2_pg.C_160096	ENSP00000222511
estExt_fgenesh2_pg.C_160162	ENSP00000263960
estExt_fgenesh2_pg.C_160164	ENSP00000302851
estExt_fgenesh2_pg.C_160164	ENSP00000406546
estExt_fgenesh2_pg.C_160173	ENSP00000269025
estExt_fgenesh2_pg.C_160208	ENSP00000376071
estExt_fgenesh2_pg.C_160215	ENSP00000290349
estExt_fgenesh2_pg.C_160217	ENSP00000441028
estExt_fgenesh2_pg.C_160229	ENSP00000400142
estExt_fgenesh2_pg.C_160243	ENSP00000382323
estExt_fgenesh2_pg.C_160243	ENSP00000476404
estExt_fgenesh2_pg.C_160252	ENSP00000386400
estExt_fgenesh2_pg.C_170008	ENSP00000399475
estExt_fgenesh2_pg.C_170020	ENSP00000406012
estExt_fgenesh2_pg.C_170021	ENSP00000219481
estExt_fgenesh2_pg.C_170060	ENSP00000402515
estExt_fgenesh2_pg.C_170076	ENSP00000269391
estExt_fgenesh2_pg.C_170078	ENSP00000323880
estExt_fgenesh2_pg.C_170084	ENSP00000456566
estExt_fgenesh2_pg.C_170094	ENSP00000386764
estExt_fgenesh2_pg.C_170095	ENSP00000283033
estExt_fgenesh2_pg.C_170105	ENSP00000219022
estExt_fgenesh2_pg.C_170117	ENSP00000457206
estExt_fgenesh2_pg.C_170118	ENSP00000261386
estExt_fgenesh2_pg.C_170141	ENSP00000319992
estExt_fgenesh2_pg.C_170156	ENSP00000013807
estExt_fgenesh2_pg.C_170162	ENSP00000437289
estExt_fgenesh2_pg.C_170164	ENSP00000299853
estExt_fgenesh2_pg.C_170180	ENSP00000284061
estExt_fgenesh2_pg.C_170211	ENSP00000354398
estExt_fgenesh2_pg.C_170211	ENSP00000248901
estExt_fgenesh2_pg.C_170211	ENSP00000470383
estExt_fgenesh2_pg.C_180028	ENSP00000261991
estExt_fgenesh2_pg.C_180031	ENSP00000246062
estExt_fgenesh2_pg.C_180065	ENSP00000261396
estExt_fgenesh2_pg.C_180072	ENSP00000307126
estExt_fgenesh2_pg.C_180088	ENSP00000345968
estExt_fgenesh2_pg.C_180092	ENSP00000346599
estExt_fgenesh2_pg.C_180099	ENSP00000164139
estExt_fgenesh2_pg.C_180123	ENSP00000350005
estExt_fgenesh2_pg.C_180133	ENSP00000362282
estExt_fgenesh2_pg.C_180134	ENSP00000267430
estExt_fgenesh2_pg.C_180135	ENSP00000308236
estExt_fgenesh2_pg.C_180140	ENSP00000367193
estExt_fgenesh2_pg.C_180146	ENSP00000310829
estExt_fgenesh2_pg.C_180156	ENSP00000292055
estExt_fgenesh2_pg.C_180167	ENSP00000302189
estExt_fgenesh2_pg.C_180180	ENSP00000227349
estExt_fgenesh2_pg.C_180209	ENSP00000403208
estExt_fgenesh2_pg.C_180215	ENSP00000449079
estExt_fgenesh2_pg.C_180215	ENSP00000368173
estExt_fgenesh2_pg.C_180230	ENSP00000305976
estExt_fgenesh2_pg.C_180230	ENSP00000270162
estExt_fgenesh2_pg.C_190007	ENSP00000430073
estExt_fgenesh2_pg.C_190008	ENSP00000362563
estExt_fgenesh2_pg.C_190013	ENSP00000381984
estExt_fgenesh2_pg.C_190015	ENSP00000319918
estExt_fgenesh2_pg.C_190022	ENSP00000320949
estExt_fgenesh2_pg.C_190026	ENSP00000378965
estExt_fgenesh2_pg.C_190026	ENSP00000217381
estExt_fgenesh2_pg.C_190031	ENSP00000396995
estExt_fgenesh2_pg.C_190048	ENSP00000254878
estExt_fgenesh2_pg.C_190049	ENSP00000471463
estExt_fgenesh2_pg.C_190065	ENSP00000308275
estExt_fgenesh2_pg.C_190074	ENSP00000405635
estExt_fgenesh2_pg.C_190082	ENSP00000255764
estExt_fgenesh2_pg.C_190141	ENSP00000377218
estExt_fgenesh2_pg.C_190161	ENSP00000267426
estExt_fgenesh2_pg.C_190167	ENSP00000401445
estExt_fgenesh2_pg.C_190168	ENSP00000325919
estExt_fgenesh2_pg.C_190182	ENSP00000302319
estExt_fgenesh2_pg.C_190196	ENSP00000361486
estExt_fgenesh2_pg.C_190197	ENSP00000376261
estExt_fgenesh2_pg.C_190198	ENSP00000318604
estExt_fgenesh2_pg.C_190203	ENSP00000468690
estExt_fgenesh2_pg.C_190210	ENSP00000301030
estExt_fgenesh2_pg.C_190226	ENSP00000244040
estExt_fgenesh2_pg.C_200091	ENSP00000379838
estExt_fgenesh2_pg.C_200103	ENSP00000383954
estExt_fgenesh2_pg.C_200128	ENSP00000361433
estExt_fgenesh2_pg.C_200137	ENSP00000397181
estExt_fgenesh2_pg.C_200156	ENSP00000358862
estExt_fgenesh2_pg.C_200162	ENSP00000288502
estExt_fgenesh2_pg.C_200171	ENSP00000373399
estExt_fgenesh2_pg.C_200194	ENSP00000360530
estExt_fgenesh2_pg.C_200203	ENSP00000313070
estExt_fgenesh2_pg.C_200203	ENSP00000448896
estExt_fgenesh2_pg.C_200208	ENSP00000263579
estExt_fgenesh2_pg.C_200209	ENSP00000335285
estExt_fgenesh2_pg.C_210009	ENSP00000327145
estExt_fgenesh2_pg.C_210024	ENSP00000388857
estExt_fgenesh2_pg.C_210065	ENSP00000354772
estExt_fgenesh2_pg.C_210065	ENSP00000324810
estExt_fgenesh2_pg.C_210080	ENSP00000356746
estExt_fgenesh2_pg.C_210148	ENSP00000361042
estExt_fgenesh2_pg.C_210164	ENSP00000359928
estExt_fgenesh2_pg.C_210169	ENSP00000378563
estExt_fgenesh2_pg.C_210173	ENSP00000361076
estExt_fgenesh2_pg.C_220002	ENSP00000380318
estExt_fgenesh2_pg.C_220016	ENSP00000395538
estExt_fgenesh2_pg.C_220020	ENSP00000388909
estExt_fgenesh2_pg.C_220037	ENSP00000408005
estExt_fgenesh2_pg.C_220037	ENSP00000342143
estExt_fgenesh2_pg.C_220052	ENSP00000381795
estExt_fgenesh2_pg.C_220053	ENSP00000379654
estExt_fgenesh2_pg.C_220059	ENSP00000463334
estExt_fgenesh2_pg.C_220068	ENSP00000269385
estExt_fgenesh2_pg.C_220068	ENSP00000216133
estExt_fgenesh2_pg.C_220068	ENSP00000308750
estExt_fgenesh2_pg.C_220070	ENSP00000377060
estExt_fgenesh2_pg.C_220121	ENSP00000324122
estExt_fgenesh2_pg.C_220122	ENSP00000461728
estExt_fgenesh2_pg.C_220127	ENSP00000460871
estExt_fgenesh2_pg.C_220137	ENSP00000456405
estExt_fgenesh2_pg.C_220142	ENSP00000314608
estExt_fgenesh2_pg.C_220142	ENSP00000334996
estExt_fgenesh2_pg.C_220143	ENSP00000467579
estExt_fgenesh2_pg.C_220145	ENSP00000380256
estExt_fgenesh2_pg.C_220147	ENSP00000309794
estExt_fgenesh2_pg.C_220149	ENSP00000305654
estExt_fgenesh2_pg.C_220176	ENSP00000216068
estExt_fgenesh2_pg.C_220177	ENSP00000268379
estExt_fgenesh2_pg.C_220185	ENSP00000321537
estExt_fgenesh2_pg.C_220193	ENSP00000460850
estExt_fgenesh2_pg.C_220195	ENSP00000219689
estExt_fgenesh2_pg.C_220219	ENSP00000358358
estExt_fgenesh2_pg.C_220223	ENSP00000341819
estExt_fgenesh2_pg.C_230005	ENSP00000446921
estExt_fgenesh2_pg.C_230011	ENSP00000381773
estExt_fgenesh2_pg.C_230028	ENSP00000363135
estExt_fgenesh2_pg.C_230040	ENSP00000415836
estExt_fgenesh2_pg.C_230045	ENSP00000376658
estExt_fgenesh2_pg.C_230045	ENSP00000334430
estExt_fgenesh2_pg.C_230045	ENSP00000318716
estExt_fgenesh2_pg.C_230062	ENSP00000354061
estExt_fgenesh2_pg.C_230072	ENSP00000394314
estExt_fgenesh2_pg.C_230100	ENSP00000269601
estExt_fgenesh2_pg.C_230101	ENSP00000266544
estExt_fgenesh2_pg.C_230101	ENSP00000456318
estExt_fgenesh2_pg.C_230141	ENSP00000312767
estExt_fgenesh2_pg.C_230149	ENSP00000317904
estExt_fgenesh2_pg.C_230167	ENSP00000356791
estExt_fgenesh2_pg.C_240035	ENSP00000375881
estExt_fgenesh2_pg.C_240056	ENSP00000359449
estExt_fgenesh2_pg.C_240100	ENSP00000300737
estExt_fgenesh2_pg.C_240101	ENSP00000337513
estExt_fgenesh2_pg.C_240116	ENSP00000423995
estExt_fgenesh2_pg.C_240121	ENSP00000441930
estExt_fgenesh2_pg.C_240194	ENSP00000317636
estExt_fgenesh2_pg.C_240195	ENSP00000462116
estExt_fgenesh2_pg.C_240199	ENSP00000365492
estExt_fgenesh2_pg.C_240224	ENSP00000242285
estExt_fgenesh2_pg.C_250009	ENSP00000385452
estExt_fgenesh2_pg.C_250055	ENSP00000220853
estExt_fgenesh2_pg.C_250087	ENSP00000385757
estExt_fgenesh2_pg.C_250089	ENSP00000346112
estExt_fgenesh2_pg.C_260080	ENSP00000234827
estExt_fgenesh2_pg.C_260082	ENSP00000357709
estExt_fgenesh2_pg.C_260094	ENSP00000371432
estExt_fgenesh2_pg.C_260094	ENSP00000222139
estExt_fgenesh2_pg.C_260097	ENSP00000349087
estExt_fgenesh2_pg.C_260098	ENSP00000352408
estExt_fgenesh2_pg.C_260105	ENSP00000468232
estExt_fgenesh2_pg.C_260106	ENSP00000360316
estExt_fgenesh2_pg.C_260162	ENSP00000356953
estExt_fgenesh2_pg.C_260197	ENSP00000320337
estExt_fgenesh2_pg.C_260197	ENSP00000302578
estExt_fgenesh2_pg.C_260217	ENSP00000309591
estExt_fgenesh2_pg.C_260217	ENSP00000366488
estExt_fgenesh2_pg.C_270027	ENSP00000334330
estExt_fgenesh2_pg.C_270032	ENSP00000348510
estExt_fgenesh2_pg.C_270086	ENSP00000389175
estExt_fgenesh2_pg.C_270098	ENSP00000309749
estExt_fgenesh2_pg.C_270119	ENSP00000452338
estExt_fgenesh2_pg.C_270134	ENSP00000367623
estExt_fgenesh2_pg.C_270138	ENSP00000378935
estExt_fgenesh2_pg.C_270141	ENSP00000425587
estExt_fgenesh2_pg.C_270141	ENSP00000325674
estExt_fgenesh2_pg.C_270141	ENSP00000452634
estExt_fgenesh2_pg.C_270141	ENSP00000400713
estExt_fgenesh2_pg.C_270141	ENSP00000369409
estExt_fgenesh2_pg.C_270143	ENSP00000441685
estExt_fgenesh2_pg.C_270147	ENSP00000380692
estExt_fgenesh2_pg.C_270165	ENSP00000262570
estExt_fgenesh2_pg.C_270192	ENSP00000373331
estExt_fgenesh2_pg.C_270194	ENSP00000295571
estExt_fgenesh2_pg.C_280006	ENSP00000357920
estExt_fgenesh2_pg.C_280009	ENSP00000270502
estExt_fgenesh2_pg.C_280096	ENSP00000240651
estExt_fgenesh2_pg.C_280097	ENSP00000465776
estExt_fgenesh2_pg.C_290002	ENSP00000416341
estExt_fgenesh2_pg.C_290012	ENSP00000356150
estExt_fgenesh2_pg.C_290087	ENSP00000323217
estExt_fgenesh2_pg.C_290107	ENSP00000313309
estExt_fgenesh2_pg.C_290143	ENSP00000465075
estExt_fgenesh2_pg.C_300019	ENSP00000389399
estExt_fgenesh2_pg.C_300021	ENSP00000326652
estExt_fgenesh2_pg.C_300030	ENSP00000257013
estExt_fgenesh2_pg.C_300051	ENSP00000405708
estExt_fgenesh2_pg.C_300076	ENSP00000368683
estExt_fgenesh2_pg.C_300094	ENSP00000367552
estExt_fgenesh2_pg.C_300106	ENSP00000394085
estExt_fgenesh2_pg.C_300110	ENSP00000417235
estExt_fgenesh2_pg.C_300128	ENSP00000333845
estExt_fgenesh2_pg.C_300140	ENSP00000271835
estExt_fgenesh2_pg.C_300173	ENSP00000216211
estExt_fgenesh2_pg.C_310020	ENSP00000262644
estExt_fgenesh2_pg.C_310032	ENSP00000357304
estExt_fgenesh2_pg.C_310040	ENSP00000441024
estExt_fgenesh2_pg.C_310048	ENSP00000370013
estExt_fgenesh2_pg.C_310048	ENSP00000261413
estExt_fgenesh2_pg.C_310064	ENSP00000357511
estExt_fgenesh2_pg.C_310073	ENSP00000348673
estExt_fgenesh2_pg.C_320158	ENSP00000321348
estExt_fgenesh2_pg.C_320192	ENSP00000409964
estExt_fgenesh2_pg.C_330044	ENSP00000473631
estExt_fgenesh2_pg.C_330045	ENSP00000257312
estExt_fgenesh2_pg.C_330073	ENSP00000264047
estExt_fgenesh2_pg.C_330076	ENSP00000365233
estExt_fgenesh2_pg.C_330102	ENSP00000314976
estExt_fgenesh2_pg.C_330102	ENSP00000356713
estExt_fgenesh2_pg.C_330102	ENSP00000334145
estExt_fgenesh2_pg.C_330109	ENSP00000227752
estExt_fgenesh2_pg.C_330113	ENSP00000366234
estExt_fgenesh2_pg.C_330130	ENSP00000469337
estExt_fgenesh2_pg.C_330157	ENSP00000369897
estExt_fgenesh2_pg.C_330160	ENSP00000473384
estExt_fgenesh2_pg.C_340018	ENSP00000376808
estExt_fgenesh2_pg.C_340019	ENSP00000286428
estExt_fgenesh2_pg.C_340027	ENSP00000358262
estExt_fgenesh2_pg.C_340137	ENSP00000341988
estExt_fgenesh2_pg.C_340235	ENSP00000362041
estExt_fgenesh2_pg.C_340237	ENSP00000297537
estExt_fgenesh2_pg.C_350009	ENSP00000377369
estExt_fgenesh2_pg.C_350017	ENSP00000265462
estExt_fgenesh2_pg.C_350069	ENSP00000216489
estExt_fgenesh2_pg.C_350080	ENSP00000355599
estExt_fgenesh2_pg.C_350122	ENSP00000428266
estExt_fgenesh2_pg.C_350133	ENSP00000320251
estExt_fgenesh2_pg.C_350139	ENSP00000286918
estExt_fgenesh2_pg.C_350147	ENSP00000385158
estExt_fgenesh2_pg.C_350147	ENSP00000286544
estExt_fgenesh2_pg.C_350151	ENSP00000246802
estExt_fgenesh2_pg.C_350154	ENSP00000477317
estExt_fgenesh2_pg.C_350156	ENSP00000377958
estExt_fgenesh2_pg.C_350163	ENSP00000325917
estExt_fgenesh2_pg.C_350169	ENSP00000361900
estExt_fgenesh2_pg.C_350171	ENSP00000295878
estExt_fgenesh2_pg.C_350173	ENSP00000254976
estExt_fgenesh2_pg.C_350173	ENSP00000249647
estExt_fgenesh2_pg.C_350177	ENSP00000246166
estExt_fgenesh2_pg.C_360096	ENSP00000262633
estExt_fgenesh2_pg.C_360100	ENSP00000367787
estExt_fgenesh2_pg.C_360108	ENSP00000218224
estExt_fgenesh2_pg.C_360114	ENSP00000319370
estExt_fgenesh2_pg.C_360144	ENSP00000295324
estExt_fgenesh2_pg.C_370011	ENSP00000418112
estExt_fgenesh2_pg.C_370048	ENSP00000326238
estExt_fgenesh2_pg.C_370055	ENSP00000369009
estExt_fgenesh2_pg.C_370062	ENSP00000456337
estExt_fgenesh2_pg.C_370081	ENSP00000314441
estExt_fgenesh2_pg.C_370083	ENSP00000329698
estExt_fgenesh2_pg.C_370105	ENSP00000345359
estExt_fgenesh2_pg.C_370117	ENSP00000357103
estExt_fgenesh2_pg.C_370123	ENSP00000333666
estExt_fgenesh2_pg.C_370124	ENSP00000379047
estExt_fgenesh2_pg.C_370161	ENSP00000249910
estExt_fgenesh2_pg.C_370161	ENSP00000395535
estExt_fgenesh2_pg.C_370197	ENSP00000301327
estExt_fgenesh2_pg.C_370205	ENSP00000344749
estExt_fgenesh2_pg.C_370205	ENSP00000345470
estExt_fgenesh2_pg.C_370228	ENSP00000156109
estExt_fgenesh2_pg.C_370229	ENSP00000382767
estExt_fgenesh2_pg.C_380002	ENSP00000396896
estExt_fgenesh2_pg.C_380059	ENSP00000412215
estExt_fgenesh2_pg.C_380063	ENSP00000425561
estExt_fgenesh2_pg.C_380063	ENSP00000323714
estExt_fgenesh2_pg.C_380064	ENSP00000345029
estExt_fgenesh2_pg.C_380073	ENSP00000379098
estExt_fgenesh2_pg.C_380096	ENSP00000362010
estExt_fgenesh2_pg.C_380103	ENSP00000361272
estExt_fgenesh2_pg.C_380134	ENSP00000298767
estExt_fgenesh2_pg.C_390053	ENSP00000419628
estExt_fgenesh2_pg.C_390072	ENSP00000356105
estExt_fgenesh2_pg.C_390083	ENSP00000415430
estExt_fgenesh2_pg.C_390085	ENSP00000315182
estExt_fgenesh2_pg.C_390114	ENSP00000368314
estExt_fgenesh2_pg.C_390127	ENSP00000436376
estExt_fgenesh2_pg.C_390155	ENSP00000471782
estExt_fgenesh2_pg.C_390156	ENSP00000301896
estExt_fgenesh2_pg.C_390171	ENSP00000277458
estExt_fgenesh2_pg.C_400007	ENSP00000361636
estExt_fgenesh2_pg.C_400017	ENSP00000263672
estExt_fgenesh2_pg.C_400018	ENSP00000242591
estExt_fgenesh2_pg.C_400029	ENSP00000398560
estExt_fgenesh2_pg.C_400032	ENSP00000363369
estExt_fgenesh2_pg.C_400036	ENSP00000299563
estExt_fgenesh2_pg.C_400039	ENSP00000419194
estExt_fgenesh2_pg.C_400041	ENSP00000351363
estExt_fgenesh2_pg.C_400045	ENSP00000386162
estExt_fgenesh2_pg.C_400099	ENSP00000361143
estExt_fgenesh2_pg.C_400102	ENSP00000365567
estExt_fgenesh2_pg.C_400139	ENSP00000360891
estExt_fgenesh2_pg.C_400156	ENSP00000375914
estExt_fgenesh2_pg.C_400156	ENSP00000006777
estExt_fgenesh2_pg.C_410021	ENSP00000391826
estExt_fgenesh2_pg.C_410021	ENSP00000380432
estExt_fgenesh2_pg.C_410030	ENSP00000428308
estExt_fgenesh2_pg.C_410059	ENSP00000416696
estExt_fgenesh2_pg.C_420001	ENSP00000414150
estExt_fgenesh2_pg.C_420001	ENSP00000295727
estExt_fgenesh2_pg.C_420034	ENSP00000355623
estExt_fgenesh2_pg.C_420040	ENSP00000348842
estExt_fgenesh2_pg.C_420051	ENSP00000250448
estExt_fgenesh2_pg.C_420051	ENSP00000370256
estExt_fgenesh2_pg.C_420055	ENSP00000329452
estExt_fgenesh2_pg.C_420056	ENSP00000355245
estExt_fgenesh2_pg.C_420058	ENSP00000216500
estExt_fgenesh2_pg.C_420064	ENSP00000259632
estExt_fgenesh2_pg.C_420075	ENSP00000309052
estExt_fgenesh2_pg.C_420080	ENSP00000384763
estExt_fgenesh2_pg.C_420096	ENSP00000262460
estExt_fgenesh2_pg.C_420108	ENSP00000334501
estExt_fgenesh2_pg.C_420110	ENSP00000452773
estExt_fgenesh2_pg.C_420113	ENSP00000298705
estExt_fgenesh2_pg.C_420128	ENSP00000399863
estExt_fgenesh2_pg.C_420150	ENSP00000246515
estExt_fgenesh2_pg.C_420160	ENSP00000282091
estExt_fgenesh2_pg.C_420162	ENSP00000322238
[truncated: 11,425 more rows]
