# Supplementary material for: Reconstruction of proto-vertebrate, proto-cyclostome and proto-gnathostome genomes provides new insights into early vertebrate evolution
Source: Nat Commun. 2021 Jul 23;12:4489. doi: 10.1038/s41467-021-24573-z (PMC8302630; doi:10.1038/s41467-021-24573-z)
Supplement: Supplementary file 4 — Supplementary Data 1 [file 41467_2021_24573_MOESM4_ESM.zip › SuppData1/orthologs/BRAFL-LEPOC.txt]

fgenesh2_pg.scaffold_351000043	ENSLOCP00000006075
fgenesh2_pg.scaffold_352000005	ENSLOCP00000013157
fgenesh2_pg.scaffold_352000011	ENSLOCP00000013656
fgenesh2_pg.scaffold_353000014	ENSLOCP00000010708
fgenesh2_pg.scaffold_353000019	ENSLOCP00000018367
fgenesh2_pg.scaffold_353000041	ENSLOCP00000006457
fgenesh2_pg.scaffold_355000001	ENSLOCP00000011583
fgenesh2_pg.scaffold_355000014	ENSLOCP00000002014
fgenesh2_pg.scaffold_355000040	ENSLOCP00000014599
fgenesh2_pg.scaffold_355000054	ENSLOCP00000010182
fgenesh2_pg.scaffold_356000007	ENSLOCP00000021819
fgenesh2_pg.scaffold_356000053	ENSLOCP00000019037
fgenesh2_pg.scaffold_358000025	ENSLOCP00000021909
fgenesh2_pg.scaffold_358000027	ENSLOCP00000009800
fgenesh2_pg.scaffold_359000018	ENSLOCP00000006651
fgenesh2_pg.scaffold_359000049	ENSLOCP00000006154
fgenesh2_pg.scaffold_360000003	ENSLOCP00000009855
fgenesh2_pg.scaffold_360000041	ENSLOCP00000010804
fgenesh2_pg.scaffold_360000052	ENSLOCP00000005520
fgenesh2_pg.scaffold_361000001	ENSLOCP00000009806
fgenesh2_pg.scaffold_361000015	ENSLOCP00000010850
fgenesh2_pg.scaffold_361000017	ENSLOCP00000017210
fgenesh2_pg.scaffold_361000018	ENSLOCP00000018113
fgenesh2_pg.scaffold_361000021	ENSLOCP00000009820
fgenesh2_pg.scaffold_361000038	ENSLOCP00000007793
fgenesh2_pg.scaffold_362000019	ENSLOCP00000015036
fgenesh2_pg.scaffold_363000036	ENSLOCP00000017258
fgenesh2_pg.scaffold_364000023	ENSLOCP00000006287
fgenesh2_pg.scaffold_364000027	ENSLOCP00000018726
fgenesh2_pg.scaffold_364000039	ENSLOCP00000012705
fgenesh2_pg.scaffold_364000047	ENSLOCP00000002999
fgenesh2_pg.scaffold_364000050	ENSLOCP00000007585
fgenesh2_pg.scaffold_364000053	ENSLOCP00000009752
fgenesh2_pg.scaffold_365000014	ENSLOCP00000003241
fgenesh2_pg.scaffold_367000027	ENSLOCP00000007935
fgenesh2_pg.scaffold_367000031	ENSLOCP00000006256
fgenesh2_pg.scaffold_367000045	ENSLOCP00000007273
fgenesh2_pg.scaffold_368000011	ENSLOCP00000011119
fgenesh2_pg.scaffold_369000011	ENSLOCP00000004255
fgenesh2_pg.scaffold_369000036	ENSLOCP00000000022
fgenesh2_pg.scaffold_370000006	ENSLOCP00000001116
fgenesh2_pg.scaffold_371000008	ENSLOCP00000012295
fgenesh2_pg.scaffold_371000019	ENSLOCP00000001210
fgenesh2_pg.scaffold_371000020	ENSLOCP00000003152
fgenesh2_pg.scaffold_371000040	ENSLOCP00000015467
fgenesh2_pg.scaffold_371000041	ENSLOCP00000016099
fgenesh2_pg.scaffold_371000051	ENSLOCP00000013135
fgenesh2_pg.scaffold_371000051	ENSLOCP00000011380
fgenesh2_pg.scaffold_371000052	ENSLOCP00000000095
fgenesh2_pg.scaffold_371000061	ENSLOCP00000007667
fgenesh2_pg.scaffold_372000005	ENSLOCP00000008457
fgenesh2_pg.scaffold_372000021	ENSLOCP00000000356
fgenesh2_pg.scaffold_373000026	ENSLOCP00000017427
fgenesh2_pg.scaffold_374000029	ENSLOCP00000014610
fgenesh2_pg.scaffold_374000029	ENSLOCP00000007561
fgenesh2_pg.scaffold_374000029	ENSLOCP00000016620
fgenesh2_pg.scaffold_374000039	ENSLOCP00000022113
fgenesh2_pg.scaffold_374000042	ENSLOCP00000005641
fgenesh2_pg.scaffold_374000042	ENSLOCP00000010528
fgenesh2_pg.scaffold_375000002	ENSLOCP00000018733
fgenesh2_pg.scaffold_375000015	ENSLOCP00000021456
fgenesh2_pg.scaffold_375000016	ENSLOCP00000001552
fgenesh2_pg.scaffold_375000019	ENSLOCP00000019143
fgenesh2_pg.scaffold_375000019	ENSLOCP00000021223
fgenesh2_pg.scaffold_375000032	ENSLOCP00000022320
fgenesh2_pg.scaffold_376000026	ENSLOCP00000019531
fgenesh2_pg.scaffold_376000034	ENSLOCP00000002697
fgenesh2_pg.scaffold_377000001	ENSLOCP00000022376
fgenesh2_pg.scaffold_377000001	ENSLOCP00000021612
fgenesh2_pg.scaffold_377000005	ENSLOCP00000018489
fgenesh2_pg.scaffold_377000020	ENSLOCP00000021138
fgenesh2_pg.scaffold_377000035	ENSLOCP00000003556
fgenesh2_pg.scaffold_377000035	ENSLOCP00000000327
fgenesh2_pg.scaffold_378000022	ENSLOCP00000017584
fgenesh2_pg.scaffold_378000051	ENSLOCP00000020814
fgenesh2_pg.scaffold_379000006	ENSLOCP00000002126
fgenesh2_pg.scaffold_379000018	ENSLOCP00000017035
fgenesh2_pg.scaffold_380000008	ENSLOCP00000009050
fgenesh2_pg.scaffold_380000008	ENSLOCP00000012264
fgenesh2_pg.scaffold_380000024	ENSLOCP00000022335
fgenesh2_pg.scaffold_380000036	ENSLOCP00000021326
fgenesh2_pg.scaffold_380000036	ENSLOCP00000017597
fgenesh2_pg.scaffold_380000036	ENSLOCP00000008815
fgenesh2_pg.scaffold_381000020	ENSLOCP00000008499
fgenesh2_pg.scaffold_381000020	ENSLOCP00000018565
fgenesh2_pg.scaffold_381000021	ENSLOCP00000008456
fgenesh2_pg.scaffold_381000021	ENSLOCP00000015108
fgenesh2_pg.scaffold_381000034	ENSLOCP00000020963
fgenesh2_pg.scaffold_381000039	ENSLOCP00000005136
fgenesh2_pg.scaffold_382000006	ENSLOCP00000013061
fgenesh2_pg.scaffold_382000007	ENSLOCP00000014172
fgenesh2_pg.scaffold_382000007	ENSLOCP00000009209
fgenesh2_pg.scaffold_382000041	ENSLOCP00000004046
fgenesh2_pg.scaffold_383000011	ENSLOCP00000012379
fgenesh2_pg.scaffold_384000004	ENSLOCP00000017404
fgenesh2_pg.scaffold_384000007	ENSLOCP00000021775
fgenesh2_pg.scaffold_384000024	ENSLOCP00000019307
fgenesh2_pg.scaffold_384000024	ENSLOCP00000013788
fgenesh2_pg.scaffold_384000041	ENSLOCP00000020719
fgenesh2_pg.scaffold_384000041	ENSLOCP00000015315
fgenesh2_pg.scaffold_385000013	ENSLOCP00000004075
fgenesh2_pg.scaffold_385000017	ENSLOCP00000011619
fgenesh2_pg.scaffold_385000018	ENSLOCP00000012118
fgenesh2_pg.scaffold_386000031	ENSLOCP00000011745
fgenesh2_pg.scaffold_386000031	ENSLOCP00000002156
fgenesh2_pg.scaffold_386000031	ENSLOCP00000008107
fgenesh2_pg.scaffold_386000032	ENSLOCP00000004725
fgenesh2_pg.scaffold_386000033	ENSLOCP00000005271
fgenesh2_pg.scaffold_386000033	ENSLOCP00000014778
fgenesh2_pg.scaffold_387000005	ENSLOCP00000005048
fgenesh2_pg.scaffold_388000003	ENSLOCP00000009143
fgenesh2_pg.scaffold_388000029	ENSLOCP00000010412
fgenesh2_pg.scaffold_388000032	ENSLOCP00000000954
fgenesh2_pg.scaffold_388000033	ENSLOCP00000014248
fgenesh2_pg.scaffold_389000024	ENSLOCP00000019923
fgenesh2_pg.scaffold_389000029	ENSLOCP00000001535
fgenesh2_pg.scaffold_390000004	ENSLOCP00000019346
fgenesh2_pg.scaffold_391000010	ENSLOCP00000002049
fgenesh2_pg.scaffold_391000010	ENSLOCP00000010067
fgenesh2_pg.scaffold_391000023	ENSLOCP00000004855
fgenesh2_pg.scaffold_391000033	ENSLOCP00000007047
fgenesh2_pg.scaffold_391000033	ENSLOCP00000009539
fgenesh2_pg.scaffold_391000033	ENSLOCP00000011556
fgenesh2_pg.scaffold_391000033	ENSLOCP00000002388
fgenesh2_pg.scaffold_393000013	ENSLOCP00000009155
fgenesh2_pg.scaffold_393000027	ENSLOCP00000017400
fgenesh2_pg.scaffold_394000039	ENSLOCP00000022062
fgenesh2_pg.scaffold_394000039	ENSLOCP00000014493
fgenesh2_pg.scaffold_395000006	ENSLOCP00000014319
fgenesh2_pg.scaffold_395000008	ENSLOCP00000019913
fgenesh2_pg.scaffold_395000011	ENSLOCP00000007958
fgenesh2_pg.scaffold_395000023	ENSLOCP00000017360
fgenesh2_pg.scaffold_395000037	ENSLOCP00000019394
fgenesh2_pg.scaffold_396000027	ENSLOCP00000019221
fgenesh2_pg.scaffold_398000058	ENSLOCP00000008698
fgenesh2_pg.scaffold_398000059	ENSLOCP00000009103
fgenesh2_pg.scaffold_400000031	ENSLOCP00000001367
fgenesh2_pg.scaffold_401000016	ENSLOCP00000008819
fgenesh2_pg.scaffold_401000027	ENSLOCP00000014006
fgenesh2_pg.scaffold_402000006	ENSLOCP00000008544
fgenesh2_pg.scaffold_402000006	ENSLOCP00000008509
fgenesh2_pg.scaffold_402000021	ENSLOCP00000021302
fgenesh2_pg.scaffold_402000028	ENSLOCP00000017982
fgenesh2_pg.scaffold_403000003	ENSLOCP00000006708
fgenesh2_pg.scaffold_403000022	ENSLOCP00000010198
fgenesh2_pg.scaffold_403000023	ENSLOCP00000017282
fgenesh2_pg.scaffold_403000023	ENSLOCP00000007685
fgenesh2_pg.scaffold_403000023	ENSLOCP00000007705
fgenesh2_pg.scaffold_403000025	ENSLOCP00000013123
fgenesh2_pg.scaffold_404000035	ENSLOCP00000009467
fgenesh2_pg.scaffold_404000038	ENSLOCP00000009678
fgenesh2_pg.scaffold_405000003	ENSLOCP00000011654
fgenesh2_pg.scaffold_405000019	ENSLOCP00000011490
fgenesh2_pg.scaffold_406000011	ENSLOCP00000017938
fgenesh2_pg.scaffold_406000011	ENSLOCP00000001000
fgenesh2_pg.scaffold_406000028	ENSLOCP00000008610
fgenesh2_pg.scaffold_407000028	ENSLOCP00000013720
fgenesh2_pg.scaffold_408000033	ENSLOCP00000018945
fgenesh2_pg.scaffold_408000034	ENSLOCP00000008772
fgenesh2_pg.scaffold_409000002	ENSLOCP00000013236
fgenesh2_pg.scaffold_409000005	ENSLOCP00000000630
fgenesh2_pg.scaffold_409000005	ENSLOCP00000016377
fgenesh2_pg.scaffold_409000005	ENSLOCP00000013118
fgenesh2_pg.scaffold_410000005	ENSLOCP00000011198
fgenesh2_pg.scaffold_410000008	ENSLOCP00000000462
fgenesh2_pg.scaffold_410000031	ENSLOCP00000005374
fgenesh2_pg.scaffold_411000014	ENSLOCP00000001631
fgenesh2_pg.scaffold_411000041	ENSLOCP00000019066
fgenesh2_pg.scaffold_412000006	ENSLOCP00000017831
fgenesh2_pg.scaffold_413000015	ENSLOCP00000011173
fgenesh2_pg.scaffold_413000018	ENSLOCP00000022328
fgenesh2_pg.scaffold_413000023	ENSLOCP00000015059
fgenesh2_pg.scaffold_413000024	ENSLOCP00000010295
fgenesh2_pg.scaffold_413000026	ENSLOCP00000011666
fgenesh2_pg.scaffold_414000003	ENSLOCP00000014506
fgenesh2_pg.scaffold_414000018	ENSLOCP00000006209
fgenesh2_pg.scaffold_414000023	ENSLOCP00000010759
fgenesh2_pg.scaffold_414000023	ENSLOCP00000000966
fgenesh2_pg.scaffold_415000003	ENSLOCP00000007223
fgenesh2_pg.scaffold_415000011	ENSLOCP00000014018
fgenesh2_pg.scaffold_415000020	ENSLOCP00000005213
fgenesh2_pg.scaffold_415000035	ENSLOCP00000002517
fgenesh2_pg.scaffold_416000004	ENSLOCP00000003074
fgenesh2_pg.scaffold_416000027	ENSLOCP00000006667
fgenesh2_pg.scaffold_417000011	ENSLOCP00000009460
fgenesh2_pg.scaffold_417000012	ENSLOCP00000004970
fgenesh2_pg.scaffold_417000012	ENSLOCP00000013072
fgenesh2_pg.scaffold_418000002	ENSLOCP00000020035
fgenesh2_pg.scaffold_418000015	ENSLOCP00000020911
fgenesh2_pg.scaffold_418000016	ENSLOCP00000020947
fgenesh2_pg.scaffold_418000024	ENSLOCP00000011215
fgenesh2_pg.scaffold_418000032	ENSLOCP00000020063
fgenesh2_pg.scaffold_419000002	ENSLOCP00000000102
fgenesh2_pg.scaffold_419000014	ENSLOCP00000021503
fgenesh2_pg.scaffold_419000019	ENSLOCP00000017948
fgenesh2_pg.scaffold_420000037	ENSLOCP00000000915
fgenesh2_pg.scaffold_421000002	ENSLOCP00000007103
fgenesh2_pg.scaffold_421000008	ENSLOCP00000008805
fgenesh2_pg.scaffold_421000017	ENSLOCP00000006994
fgenesh2_pg.scaffold_421000019	ENSLOCP00000002581
fgenesh2_pg.scaffold_421000023	ENSLOCP00000001750
fgenesh2_pg.scaffold_421000037	ENSLOCP00000002732
fgenesh2_pg.scaffold_421000042	ENSLOCP00000020689
fgenesh2_pg.scaffold_422000008	ENSLOCP00000018940
fgenesh2_pg.scaffold_423000009	ENSLOCP00000003459
fgenesh2_pg.scaffold_423000012	ENSLOCP00000003599
fgenesh2_pg.scaffold_423000017	ENSLOCP00000012364
fgenesh2_pg.scaffold_423000025	ENSLOCP00000013749
fgenesh2_pg.scaffold_423000030	ENSLOCP00000012006
fgenesh2_pg.scaffold_425000008	ENSLOCP00000001316
fgenesh2_pg.scaffold_425000008	ENSLOCP00000016194
fgenesh2_pg.scaffold_425000010	ENSLOCP00000013371
fgenesh2_pg.scaffold_426000018	ENSLOCP00000003922
fgenesh2_pg.scaffold_426000022	ENSLOCP00000007482
fgenesh2_pg.scaffold_426000048	ENSLOCP00000013450
fgenesh2_pg.scaffold_426000048	ENSLOCP00000010229
fgenesh2_pg.scaffold_427000017	ENSLOCP00000011105
fgenesh2_pg.scaffold_429000005	ENSLOCP00000010261
fgenesh2_pg.scaffold_429000008	ENSLOCP00000011707
fgenesh2_pg.scaffold_429000014	ENSLOCP00000000324
fgenesh2_pg.scaffold_429000014	ENSLOCP00000013168
fgenesh2_pg.scaffold_429000016	ENSLOCP00000020608
fgenesh2_pg.scaffold_430000022	ENSLOCP00000006081
fgenesh2_pg.scaffold_431000004	ENSLOCP00000010278
fgenesh2_pg.scaffold_432000025	ENSLOCP00000014893
fgenesh2_pg.scaffold_432000033	ENSLOCP00000008703
fgenesh2_pg.scaffold_432000036	ENSLOCP00000005994
fgenesh2_pg.scaffold_432000042	ENSLOCP00000002566
fgenesh2_pg.scaffold_433000021	ENSLOCP00000018915
fgenesh2_pg.scaffold_435000006	ENSLOCP00000008165
fgenesh2_pg.scaffold_435000009	ENSLOCP00000009357
fgenesh2_pg.scaffold_436000003	ENSLOCP00000016547
fgenesh2_pg.scaffold_436000014	ENSLOCP00000012580
fgenesh2_pg.scaffold_436000014	ENSLOCP00000002029
fgenesh2_pg.scaffold_436000015	ENSLOCP00000012340
fgenesh2_pg.scaffold_436000040	ENSLOCP00000007959
fgenesh2_pg.scaffold_438000005	ENSLOCP00000009063
fgenesh2_pg.scaffold_438000005	ENSLOCP00000016844
fgenesh2_pg.scaffold_438000005	ENSLOCP00000013230
fgenesh2_pg.scaffold_438000009	ENSLOCP00000009569
fgenesh2_pg.scaffold_438000009	ENSLOCP00000013243
fgenesh2_pg.scaffold_438000019	ENSLOCP00000001431
fgenesh2_pg.scaffold_438000028	ENSLOCP00000020737
fgenesh2_pg.scaffold_438000033	ENSLOCP00000018859
fgenesh2_pg.scaffold_439000005	ENSLOCP00000003939
fgenesh2_pg.scaffold_439000020	ENSLOCP00000002791
fgenesh2_pg.scaffold_439000020	ENSLOCP00000004994
fgenesh2_pg.scaffold_439000027	ENSLOCP00000012458
fgenesh2_pg.scaffold_440000010	ENSLOCP00000001271
fgenesh2_pg.scaffold_442000010	ENSLOCP00000017713
fgenesh2_pg.scaffold_443000004	ENSLOCP00000003184
fgenesh2_pg.scaffold_443000016	ENSLOCP00000003082
fgenesh2_pg.scaffold_445000011	ENSLOCP00000016137
fgenesh2_pg.scaffold_446000002	ENSLOCP00000002704
fgenesh2_pg.scaffold_446000002	ENSLOCP00000018357
fgenesh2_pg.scaffold_446000010	ENSLOCP00000019328
fgenesh2_pg.scaffold_446000018	ENSLOCP00000011017
fgenesh2_pg.scaffold_447000005	ENSLOCP00000011179
fgenesh2_pg.scaffold_447000006	ENSLOCP00000004253
fgenesh2_pg.scaffold_447000013	ENSLOCP00000018385
fgenesh2_pg.scaffold_450000016	ENSLOCP00000017601
fgenesh2_pg.scaffold_450000016	ENSLOCP00000016972
fgenesh2_pg.scaffold_450000017	ENSLOCP00000016833
fgenesh2_pg.scaffold_450000022	ENSLOCP00000013933
fgenesh2_pg.scaffold_450000023	ENSLOCP00000006137
fgenesh2_pg.scaffold_451000018	ENSLOCP00000005515
fgenesh2_pg.scaffold_451000018	ENSLOCP00000019225
fgenesh2_pg.scaffold_452000028	ENSLOCP00000010722
fgenesh2_pg.scaffold_452000028	ENSLOCP00000005954
fgenesh2_pg.scaffold_452000036	ENSLOCP00000004830
fgenesh2_pg.scaffold_452000039	ENSLOCP00000005926
fgenesh2_pg.scaffold_454000007	ENSLOCP00000007560
fgenesh2_pg.scaffold_454000010	ENSLOCP00000015818
fgenesh2_pg.scaffold_454000014	ENSLOCP00000018549
fgenesh2_pg.scaffold_455000014	ENSLOCP00000006109
fgenesh2_pg.scaffold_458000006	ENSLOCP00000010951
fgenesh2_pg.scaffold_458000006	ENSLOCP00000008413
fgenesh2_pg.scaffold_458000013	ENSLOCP00000007459
fgenesh2_pg.scaffold_458000014	ENSLOCP00000010684
fgenesh2_pg.scaffold_458000015	ENSLOCP00000022263
fgenesh2_pg.scaffold_458000016	ENSLOCP00000003377
fgenesh2_pg.scaffold_458000023	ENSLOCP00000003727
fgenesh2_pg.scaffold_458000024	ENSLOCP00000008517
fgenesh2_pg.scaffold_458000024	ENSLOCP00000007002
fgenesh2_pg.scaffold_459000002	ENSLOCP00000007484
fgenesh2_pg.scaffold_459000008	ENSLOCP00000005078
fgenesh2_pg.scaffold_459000012	ENSLOCP00000003008
fgenesh2_pg.scaffold_459000031	ENSLOCP00000010604
fgenesh2_pg.scaffold_459000034	ENSLOCP00000021947
fgenesh2_pg.scaffold_460000014	ENSLOCP00000011419
fgenesh2_pg.scaffold_460000024	ENSLOCP00000021536
fgenesh2_pg.scaffold_461000003	ENSLOCP00000020764
fgenesh2_pg.scaffold_463000018	ENSLOCP00000019705
fgenesh2_pg.scaffold_463000032	ENSLOCP00000015699
fgenesh2_pg.scaffold_463000045	ENSLOCP00000015682
fgenesh2_pg.scaffold_463000051	ENSLOCP00000009636
fgenesh2_pg.scaffold_463000052	ENSLOCP00000005787
fgenesh2_pg.scaffold_464000003	ENSLOCP00000006151
fgenesh2_pg.scaffold_465000025	ENSLOCP00000009939
fgenesh2_pg.scaffold_466000008	ENSLOCP00000012494
fgenesh2_pg.scaffold_466000032	ENSLOCP00000004242
fgenesh2_pg.scaffold_466000032	ENSLOCP00000016565
fgenesh2_pg.scaffold_467000017	ENSLOCP00000006837
fgenesh2_pg.scaffold_468000007	ENSLOCP00000018984
fgenesh2_pg.scaffold_468000008	ENSLOCP00000006822
fgenesh2_pg.scaffold_468000016	ENSLOCP00000010540
fgenesh2_pg.scaffold_468000019	ENSLOCP00000010863
fgenesh2_pg.scaffold_470000027	ENSLOCP00000001476
fgenesh2_pg.scaffold_471000021	ENSLOCP00000010216
fgenesh2_pg.scaffold_472000003	ENSLOCP00000022088
fgenesh2_pg.scaffold_472000004	ENSLOCP00000006448
fgenesh2_pg.scaffold_473000004	ENSLOCP00000020297
fgenesh2_pg.scaffold_473000005	ENSLOCP00000000452
fgenesh2_pg.scaffold_473000017	ENSLOCP00000019397
fgenesh2_pg.scaffold_474000017	ENSLOCP00000015448
fgenesh2_pg.scaffold_475000016	ENSLOCP00000003650
fgenesh2_pg.scaffold_476000015	ENSLOCP00000004995
fgenesh2_pg.scaffold_476000017	ENSLOCP00000003888
fgenesh2_pg.scaffold_476000020	ENSLOCP00000009703
fgenesh2_pg.scaffold_478000027	ENSLOCP00000000900
fgenesh2_pg.scaffold_479000021	ENSLOCP00000007953
fgenesh2_pg.scaffold_479000027	ENSLOCP00000006717
fgenesh2_pg.scaffold_480000011	ENSLOCP00000021530
fgenesh2_pg.scaffold_481000007	ENSLOCP00000012534
fgenesh2_pg.scaffold_481000007	ENSLOCP00000016466
fgenesh2_pg.scaffold_482000017	ENSLOCP00000020209
fgenesh2_pg.scaffold_482000025	ENSLOCP00000021973
fgenesh2_pg.scaffold_484000006	ENSLOCP00000003751
fgenesh2_pg.scaffold_484000012	ENSLOCP00000015598
fgenesh2_pg.scaffold_484000017	ENSLOCP00000011120
fgenesh2_pg.scaffold_484000027	ENSLOCP00000008926
fgenesh2_pg.scaffold_484000031	ENSLOCP00000013385
fgenesh2_pg.scaffold_486000005	ENSLOCP00000019256
fgenesh2_pg.scaffold_486000033	ENSLOCP00000009115
fgenesh2_pg.scaffold_488000010	ENSLOCP00000006344
fgenesh2_pg.scaffold_488000010	ENSLOCP00000016825
fgenesh2_pg.scaffold_489000005	ENSLOCP00000006408
fgenesh2_pg.scaffold_489000007	ENSLOCP00000012395
fgenesh2_pg.scaffold_489000009	ENSLOCP00000008321
fgenesh2_pg.scaffold_489000013	ENSLOCP00000020955
fgenesh2_pg.scaffold_489000019	ENSLOCP00000008726
fgenesh2_pg.scaffold_489000023	ENSLOCP00000009707
fgenesh2_pg.scaffold_490000007	ENSLOCP00000017786
fgenesh2_pg.scaffold_491000016	ENSLOCP00000016529
fgenesh2_pg.scaffold_493000013	ENSLOCP00000014212
fgenesh2_pg.scaffold_493000035	ENSLOCP00000017669
fgenesh2_pg.scaffold_494000012	ENSLOCP00000020177
fgenesh2_pg.scaffold_495000015	ENSLOCP00000014044
fgenesh2_pg.scaffold_495000015	ENSLOCP00000011129
fgenesh2_pg.scaffold_497000007	ENSLOCP00000006654
fgenesh2_pg.scaffold_498000008	ENSLOCP00000016922
fgenesh2_pg.scaffold_499000007	ENSLOCP00000002888
fgenesh2_pg.scaffold_499000014	ENSLOCP00000009039
fgenesh2_pg.scaffold_499000014	ENSLOCP00000016136
fgenesh2_pg.scaffold_501000002	ENSLOCP00000021078
fgenesh2_pg.scaffold_503000004	ENSLOCP00000022017
fgenesh2_pg.scaffold_503000005	ENSLOCP00000018844
fgenesh2_pg.scaffold_503000011	ENSLOCP00000020286
fgenesh2_pg.scaffold_504000008	ENSLOCP00000006545
fgenesh2_pg.scaffold_504000024	ENSLOCP00000007641
fgenesh2_pg.scaffold_505000006	ENSLOCP00000022123
fgenesh2_pg.scaffold_505000009	ENSLOCP00000021245
fgenesh2_pg.scaffold_505000014	ENSLOCP00000018021
fgenesh2_pg.scaffold_505000017	ENSLOCP00000001592
fgenesh2_pg.scaffold_505000023	ENSLOCP00000017441
fgenesh2_pg.scaffold_505000025	ENSLOCP00000019700
fgenesh2_pg.scaffold_508000013	ENSLOCP00000022304
fgenesh2_pg.scaffold_508000014	ENSLOCP00000011467
fgenesh2_pg.scaffold_508000037	ENSLOCP00000019483
fgenesh2_pg.scaffold_508000037	ENSLOCP00000006550
fgenesh2_pg.scaffold_509000004	ENSLOCP00000021934
fgenesh2_pg.scaffold_509000004	ENSLOCP00000021667
fgenesh2_pg.scaffold_509000004	ENSLOCP00000022251
fgenesh2_pg.scaffold_509000015	ENSLOCP00000018338
fgenesh2_pg.scaffold_510000011	ENSLOCP00000005537
fgenesh2_pg.scaffold_511000009	ENSLOCP00000014629
fgenesh2_pg.scaffold_512000023	ENSLOCP00000003396
fgenesh2_pg.scaffold_512000037	ENSLOCP00000015957
fgenesh2_pg.scaffold_513000013	ENSLOCP00000000996
fgenesh2_pg.scaffold_514000033	ENSLOCP00000003755
fgenesh2_pg.scaffold_515000012	ENSLOCP00000016155
fgenesh2_pg.scaffold_515000013	ENSLOCP00000005649
fgenesh2_pg.scaffold_515000017	ENSLOCP00000010494
fgenesh2_pg.scaffold_515000023	ENSLOCP00000002983
fgenesh2_pg.scaffold_517000019	ENSLOCP00000008620
fgenesh2_pg.scaffold_517000028	ENSLOCP00000013193
fgenesh2_pg.scaffold_518000005	ENSLOCP00000016334
fgenesh2_pg.scaffold_518000005	ENSLOCP00000013862
fgenesh2_pg.scaffold_518000008	ENSLOCP00000014905
fgenesh2_pg.scaffold_520000004	ENSLOCP00000012773
fgenesh2_pg.scaffold_523000003	ENSLOCP00000018278
fgenesh2_pg.scaffold_523000021	ENSLOCP00000002237
fgenesh2_pg.scaffold_523000028	ENSLOCP00000020920
fgenesh2_pg.scaffold_525000004	ENSLOCP00000013568
fgenesh2_pg.scaffold_525000005	ENSLOCP00000000603
fgenesh2_pg.scaffold_525000006	ENSLOCP00000001525
fgenesh2_pg.scaffold_525000008	ENSLOCP00000004526
fgenesh2_pg.scaffold_526000017	ENSLOCP00000010656
fgenesh2_pg.scaffold_527000023	ENSLOCP00000020777
fgenesh2_pg.scaffold_528000016	ENSLOCP00000008829
fgenesh2_pg.scaffold_529000002	ENSLOCP00000013241
fgenesh2_pg.scaffold_530000010	ENSLOCP00000019474
fgenesh2_pg.scaffold_530000022	ENSLOCP00000000117
fgenesh2_pg.scaffold_530000026	ENSLOCP00000001702
fgenesh2_pg.scaffold_530000026	ENSLOCP00000004988
fgenesh2_pg.scaffold_531000012	ENSLOCP00000010952
fgenesh2_pg.scaffold_532000007	ENSLOCP00000000502
fgenesh2_pg.scaffold_532000027	ENSLOCP00000003525
fgenesh2_pg.scaffold_534000029	ENSLOCP00000006860
fgenesh2_pg.scaffold_538000002	ENSLOCP00000007438
fgenesh2_pg.scaffold_538000020	ENSLOCP00000001190
fgenesh2_pg.scaffold_539000018	ENSLOCP00000021467
fgenesh2_pg.scaffold_541000005	ENSLOCP00000003088
fgenesh2_pg.scaffold_541000006	ENSLOCP00000006205
fgenesh2_pg.scaffold_542000011	ENSLOCP00000020519
fgenesh2_pg.scaffold_544000022	ENSLOCP00000018034
fgenesh2_pg.scaffold_546000001	ENSLOCP00000021415
fgenesh2_pg.scaffold_546000014	ENSLOCP00000019703
fgenesh2_pg.scaffold_546000024	ENSLOCP00000022208
fgenesh2_pg.scaffold_547000013	ENSLOCP00000010139
fgenesh2_pg.scaffold_550000002	ENSLOCP00000002961
fgenesh2_pg.scaffold_550000014	ENSLOCP00000015453
fgenesh2_pg.scaffold_550000018	ENSLOCP00000016744
fgenesh2_pg.scaffold_550000018	ENSLOCP00000009635
fgenesh2_pg.scaffold_551000018	ENSLOCP00000017869
fgenesh2_pg.scaffold_551000019	ENSLOCP00000006005
fgenesh2_pg.scaffold_553000036	ENSLOCP00000003126
fgenesh2_pg.scaffold_554000005	ENSLOCP00000020808
fgenesh2_pg.scaffold_554000005	ENSLOCP00000003350
fgenesh2_pg.scaffold_555000013	ENSLOCP00000016902
fgenesh2_pg.scaffold_555000018	ENSLOCP00000009509
fgenesh2_pg.scaffold_558000021	ENSLOCP00000001624
fgenesh2_pg.scaffold_558000021	ENSLOCP00000007747
fgenesh2_pg.scaffold_560000005	ENSLOCP00000005942
fgenesh2_pg.scaffold_560000010	ENSLOCP00000000973
fgenesh2_pg.scaffold_560000014	ENSLOCP00000006940
fgenesh2_pg.scaffold_561000002	ENSLOCP00000008472
fgenesh2_pg.scaffold_561000009	ENSLOCP00000005056
fgenesh2_pg.scaffold_561000009	ENSLOCP00000003946
fgenesh2_pg.scaffold_562000005	ENSLOCP00000005406
fgenesh2_pg.scaffold_562000008	ENSLOCP00000019283
fgenesh2_pg.scaffold_562000012	ENSLOCP00000013246
fgenesh2_pg.scaffold_562000014	ENSLOCP00000014369
fgenesh2_pg.scaffold_562000024	ENSLOCP00000011056
fgenesh2_pg.scaffold_563000015	ENSLOCP00000008483
fgenesh2_pg.scaffold_565000001	ENSLOCP00000005008
fgenesh2_pg.scaffold_565000007	ENSLOCP00000016720
fgenesh2_pg.scaffold_565000009	ENSLOCP00000020478
fgenesh2_pg.scaffold_565000027	ENSLOCP00000013358
fgenesh2_pg.scaffold_567000003	ENSLOCP00000004726
fgenesh2_pg.scaffold_568000011	ENSLOCP00000007314
fgenesh2_pg.scaffold_569000009	ENSLOCP00000014711
fgenesh2_pg.scaffold_569000009	ENSLOCP00000007815
fgenesh2_pg.scaffold_569000013	ENSLOCP00000001043
fgenesh2_pg.scaffold_569000013	ENSLOCP00000011300
fgenesh2_pg.scaffold_569000028	ENSLOCP00000014565
fgenesh2_pg.scaffold_571000001	ENSLOCP00000015253
fgenesh2_pg.scaffold_571000012	ENSLOCP00000007845
fgenesh2_pg.scaffold_572000011	ENSLOCP00000007257
fgenesh2_pg.scaffold_573000008	ENSLOCP00000002540
fgenesh2_pg.scaffold_574000008	ENSLOCP00000013569
fgenesh2_pg.scaffold_575000007	ENSLOCP00000008687
fgenesh2_pg.scaffold_575000009	ENSLOCP00000009813
fgenesh2_pg.scaffold_575000015	ENSLOCP00000008245
fgenesh2_pg.scaffold_575000019	ENSLOCP00000022481
fgenesh2_pg.scaffold_576000025	ENSLOCP00000020591
fgenesh2_pg.scaffold_577000023	ENSLOCP00000001173
fgenesh2_pg.scaffold_578000013	ENSLOCP00000017863
fgenesh2_pg.scaffold_579000006	ENSLOCP00000022131
fgenesh2_pg.scaffold_579000007	ENSLOCP00000019216
fgenesh2_pg.scaffold_579000014	ENSLOCP00000006587
fgenesh2_pg.scaffold_579000023	ENSLOCP00000020139
fgenesh2_pg.scaffold_579000025	ENSLOCP00000001466
fgenesh2_pg.scaffold_579000026	ENSLOCP00000001679
fgenesh2_pg.scaffold_580000013	ENSLOCP00000014890
fgenesh2_pg.scaffold_582000016	ENSLOCP00000008049
fgenesh2_pg.scaffold_583000018	ENSLOCP00000016634
fgenesh2_pg.scaffold_584000026	ENSLOCP00000009746
fgenesh2_pg.scaffold_586000009	ENSLOCP00000017872
fgenesh2_pg.scaffold_586000023	ENSLOCP00000003308
fgenesh2_pg.scaffold_588000009	ENSLOCP00000011505
fgenesh2_pg.scaffold_588000016	ENSLOCP00000017962
fgenesh2_pg.scaffold_589000006	ENSLOCP00000004601
fgenesh2_pg.scaffold_591000004	ENSLOCP00000010126
fgenesh2_pg.scaffold_592000013	ENSLOCP00000015949
fgenesh2_pg.scaffold_593000012	ENSLOCP00000015953
fgenesh2_pg.scaffold_594000013	ENSLOCP00000009890
fgenesh2_pg.scaffold_594000018	ENSLOCP00000018661
fgenesh2_pg.scaffold_595000012	ENSLOCP00000010401
fgenesh2_pg.scaffold_595000017	ENSLOCP00000012622
fgenesh2_pg.scaffold_596000007	ENSLOCP00000002382
fgenesh2_pg.scaffold_596000007	ENSLOCP00000022083
fgenesh2_pg.scaffold_599000001	ENSLOCP00000013357
fgenesh2_pg.scaffold_599000007	ENSLOCP00000021624
fgenesh2_pg.scaffold_599000013	ENSLOCP00000018677
fgenesh2_pg.scaffold_600000005	ENSLOCP00000012180
fgenesh2_pg.scaffold_602000011	ENSLOCP00000017477
fgenesh2_pg.scaffold_602000013	ENSLOCP00000014147
fgenesh2_pg.scaffold_604000005	ENSLOCP00000006542
fgenesh2_pg.scaffold_604000005	ENSLOCP00000018626
fgenesh2_pg.scaffold_604000007	ENSLOCP00000018662
fgenesh2_pg.scaffold_606000003	ENSLOCP00000013258
fgenesh2_pg.scaffold_606000005	ENSLOCP00000004732
fgenesh2_pg.scaffold_609000008	ENSLOCP00000020387
fgenesh2_pg.scaffold_610000011	ENSLOCP00000009595
fgenesh2_pg.scaffold_610000014	ENSLOCP00000011225
fgenesh2_pg.scaffold_611000001	ENSLOCP00000016488
fgenesh2_pg.scaffold_611000002	ENSLOCP00000010548
fgenesh2_pg.scaffold_611000004	ENSLOCP00000001610
fgenesh2_pg.scaffold_612000026	ENSLOCP00000006902
fgenesh2_pg.scaffold_616000012	ENSLOCP00000006845
fgenesh2_pg.scaffold_617000001	ENSLOCP00000007877
fgenesh2_pg.scaffold_617000003	ENSLOCP00000007019
fgenesh2_pg.scaffold_617000003	ENSLOCP00000003919
fgenesh2_pg.scaffold_617000003	ENSLOCP00000002690
fgenesh2_pg.scaffold_618000006	ENSLOCP00000011124
fgenesh2_pg.scaffold_618000006	ENSLOCP00000014671
fgenesh2_pg.scaffold_618000015	ENSLOCP00000016151
fgenesh2_pg.scaffold_621000005	ENSLOCP00000021035
fgenesh2_pg.scaffold_624000011	ENSLOCP00000019150
fgenesh2_pg.scaffold_624000023	ENSLOCP00000010175
fgenesh2_pg.scaffold_624000027	ENSLOCP00000002285
fgenesh2_pg.scaffold_625000011	ENSLOCP00000018351
fgenesh2_pg.scaffold_626000003	ENSLOCP00000004141
fgenesh2_pg.scaffold_626000005	ENSLOCP00000008504
fgenesh2_pg.scaffold_627000020	ENSLOCP00000019335
fgenesh2_pg.scaffold_629000003	ENSLOCP00000014072
fgenesh2_pg.scaffold_629000004	ENSLOCP00000011221
fgenesh2_pg.scaffold_630000002	ENSLOCP00000016202
fgenesh2_pg.scaffold_630000003	ENSLOCP00000021038
fgenesh2_pg.scaffold_630000005	ENSLOCP00000002218
fgenesh2_pg.scaffold_630000009	ENSLOCP00000001489
fgenesh2_pg.scaffold_631000010	ENSLOCP00000001380
fgenesh2_pg.scaffold_632000004	ENSLOCP00000012584
fgenesh2_pg.scaffold_632000019	ENSLOCP00000016038
fgenesh2_pg.scaffold_634000007	ENSLOCP00000020517
fgenesh2_pg.scaffold_634000013	ENSLOCP00000007360
fgenesh2_pg.scaffold_639000008	ENSLOCP00000019083
fgenesh2_pg.scaffold_641000002	ENSLOCP00000015924
fgenesh2_pg.scaffold_641000010	ENSLOCP00000008345
fgenesh2_pg.scaffold_641000027	ENSLOCP00000005057
fgenesh2_pg.scaffold_642000009	ENSLOCP00000005793
fgenesh2_pg.scaffold_643000007	ENSLOCP00000016317
fgenesh2_pg.scaffold_643000012	ENSLOCP00000007128
fgenesh2_pg.scaffold_644000010	ENSLOCP00000015856
fgenesh2_pg.scaffold_645000002	ENSLOCP00000003483
fgenesh2_pg.scaffold_646000003	ENSLOCP00000014743
fgenesh2_pg.scaffold_646000008	ENSLOCP00000004735
fgenesh2_pg.scaffold_652000015	ENSLOCP00000006976
fgenesh2_pg.scaffold_652000015	ENSLOCP00000006959
fgenesh2_pg.scaffold_652000021	ENSLOCP00000003379
fgenesh2_pg.scaffold_652000021	ENSLOCP00000007550
fgenesh2_pg.scaffold_652000021	ENSLOCP00000003352
fgenesh2_pg.scaffold_652000021	ENSLOCP00000022096
fgenesh2_pg.scaffold_652000021	ENSLOCP00000020124
fgenesh2_pg.scaffold_655000003	ENSLOCP00000009118
fgenesh2_pg.scaffold_655000012	ENSLOCP00000001701
fgenesh2_pg.scaffold_656000011	ENSLOCP00000012678
fgenesh2_pg.scaffold_657000004	ENSLOCP00000012230
fgenesh2_pg.scaffold_657000007	ENSLOCP00000021447
fgenesh2_pg.scaffold_657000008	ENSLOCP00000022467
fgenesh2_pg.scaffold_657000008	ENSLOCP00000021436
fgenesh2_pg.scaffold_658000005	ENSLOCP00000007382
fgenesh2_pg.scaffold_658000014	ENSLOCP00000002801
fgenesh2_pg.scaffold_659000007	ENSLOCP00000009668
fgenesh2_pg.scaffold_659000010	ENSLOCP00000014971
fgenesh2_pg.scaffold_660000001	ENSLOCP00000020019
fgenesh2_pg.scaffold_660000001	ENSLOCP00000009921
fgenesh2_pg.scaffold_660000001	ENSLOCP00000005421
fgenesh2_pg.scaffold_660000001	ENSLOCP00000000863
fgenesh2_pg.scaffold_660000001	ENSLOCP00000009906
fgenesh2_pg.scaffold_660000016	ENSLOCP00000021789
fgenesh2_pg.scaffold_661000007	ENSLOCP00000006061
fgenesh2_pg.scaffold_662000001	ENSLOCP00000020755
fgenesh2_pg.scaffold_662000013	ENSLOCP00000020096
fgenesh2_pg.scaffold_670000003	ENSLOCP00000001590
fgenesh2_pg.scaffold_671000010	ENSLOCP00000019476
fgenesh2_pg.scaffold_674000002	ENSLOCP00000017253
fgenesh2_pg.scaffold_675000019	ENSLOCP00000004484
fgenesh2_pg.scaffold_675000019	ENSLOCP00000010162
fgenesh2_pg.scaffold_676000004	ENSLOCP00000011594
fgenesh2_pg.scaffold_676000014	ENSLOCP00000020493
fgenesh2_pg.scaffold_676000019	ENSLOCP00000021717
fgenesh2_pg.scaffold_677000005	ENSLOCP00000012193
fgenesh2_pg.scaffold_677000013	ENSLOCP00000007822
fgenesh2_pg.scaffold_678000002	ENSLOCP00000010180
fgenesh2_pg.scaffold_678000012	ENSLOCP00000005546
fgenesh2_pg.scaffold_681000003	ENSLOCP00000018983
fgenesh2_pg.scaffold_681000011	ENSLOCP00000011688
fgenesh2_pg.scaffold_681000013	ENSLOCP00000019436
fgenesh2_pg.scaffold_683000010	ENSLOCP00000016910
fgenesh2_pg.scaffold_683000010	ENSLOCP00000005760
fgenesh2_pg.scaffold_683000017	ENSLOCP00000021521
fgenesh2_pg.scaffold_684000002	ENSLOCP00000003154
fgenesh2_pg.scaffold_684000006	ENSLOCP00000004217
fgenesh2_pg.scaffold_684000007	ENSLOCP00000016279
fgenesh2_pg.scaffold_684000015	ENSLOCP00000018303
fgenesh2_pg.scaffold_688000012	ENSLOCP00000002807
fgenesh2_pg.scaffold_690000004	ENSLOCP00000014324
fgenesh2_pg.scaffold_690000004	ENSLOCP00000011853
fgenesh2_pg.scaffold_694000001	ENSLOCP00000022059
fgenesh2_pg.scaffold_694000006	ENSLOCP00000013244
fgenesh2_pg.scaffold_695000006	ENSLOCP00000020909
fgenesh2_pg.scaffold_695000022	ENSLOCP00000016818
fgenesh2_pg.scaffold_695000022	ENSLOCP00000018868
fgenesh2_pg.scaffold_696000002	ENSLOCP00000009212
fgenesh2_pg.scaffold_698000010	ENSLOCP00000009962
fgenesh2_pg.scaffold_698000011	ENSLOCP00000010419
fgenesh2_pg.scaffold_699000002	ENSLOCP00000011821
fgenesh2_pg.scaffold_699000003	ENSLOCP00000020547
fgenesh2_pg.scaffold_699000013	ENSLOCP00000021680
fgenesh2_pg.scaffold_703000008	ENSLOCP00000019892
fgenesh2_pg.scaffold_704000006	ENSLOCP00000019962
fgenesh2_pg.scaffold_705000001	ENSLOCP00000008460
fgenesh2_pg.scaffold_705000001	ENSLOCP00000000190
fgenesh2_pg.scaffold_705000002	ENSLOCP00000005351
fgenesh2_pg.scaffold_706000002	ENSLOCP00000005273
fgenesh2_pg.scaffold_707000006	ENSLOCP00000017913
fgenesh2_pg.scaffold_708000004	ENSLOCP00000008761
fgenesh2_pg.scaffold_709000003	ENSLOCP00000016254
fgenesh2_pg.scaffold_709000007	ENSLOCP00000019428
fgenesh2_pg.scaffold_711000009	ENSLOCP00000015269
fgenesh2_pg.scaffold_712000003	ENSLOCP00000007738
fgenesh2_pg.scaffold_712000013	ENSLOCP00000016807
fgenesh2_pg.scaffold_712000013	ENSLOCP00000019712
fgenesh2_pg.scaffold_712000013	ENSLOCP00000013599
fgenesh2_pg.scaffold_713000012	ENSLOCP00000022080
fgenesh2_pg.scaffold_715000015	ENSLOCP00000022468
fgenesh2_pg.scaffold_716000005	ENSLOCP00000001765
fgenesh2_pg.scaffold_718000006	ENSLOCP00000000406
fgenesh2_pg.scaffold_721000008	ENSLOCP00000006552
fgenesh2_pg.scaffold_726000006	ENSLOCP00000007563
fgenesh2_pg.scaffold_727000001	ENSLOCP00000012512
fgenesh2_pg.scaffold_729000005	ENSLOCP00000006197
fgenesh2_pg.scaffold_731000004	ENSLOCP00000013971
fgenesh2_pg.scaffold_731000007	ENSLOCP00000009512
fgenesh2_pg.scaffold_732000002	ENSLOCP00000009263
fgenesh2_pg.scaffold_732000008	ENSLOCP00000002770
fgenesh2_pg.scaffold_735000010	ENSLOCP00000001801
fgenesh2_pg.scaffold_740000010	ENSLOCP00000003387
fgenesh2_pg.scaffold_741000002	ENSLOCP00000019139
fgenesh2_pg.scaffold_744000002	ENSLOCP00000019710
fgenesh2_pg.scaffold_745000006	ENSLOCP00000019683
fgenesh2_pg.scaffold_747000008	ENSLOCP00000002493
fgenesh2_pg.scaffold_751000002	ENSLOCP00000007825
fgenesh2_pg.scaffold_753000006	ENSLOCP00000010627
fgenesh2_pg.scaffold_755000003	ENSLOCP00000021911
fgenesh2_pg.scaffold_755000011	ENSLOCP00000020669
fgenesh2_pg.scaffold_757000006	ENSLOCP00000012462
fgenesh2_pg.scaffold_758000003	ENSLOCP00000011431
fgenesh2_pg.scaffold_758000004	ENSLOCP00000011417
fgenesh2_pg.scaffold_758000007	ENSLOCP00000005263
fgenesh2_pg.scaffold_758000022	ENSLOCP00000008411
fgenesh2_pg.scaffold_759000005	ENSLOCP00000006675
fgenesh2_pg.scaffold_760000004	ENSLOCP00000010402
fgenesh2_pg.scaffold_763000010	ENSLOCP00000003941
fgenesh2_pg.scaffold_764000006	ENSLOCP00000016746
fgenesh2_pg.scaffold_765000006	ENSLOCP00000018622
fgenesh2_pg.scaffold_767000002	ENSLOCP00000014592
fgenesh2_pg.scaffold_768000006	ENSLOCP00000015937
fgenesh2_pg.scaffold_769000003	ENSLOCP00000002149
fgenesh2_pg.scaffold_774000003	ENSLOCP00000004142
fgenesh2_pg.scaffold_776000008	ENSLOCP00000015125
fgenesh2_pg.scaffold_776000009	ENSLOCP00000022287
fgenesh2_pg.scaffold_776000011	ENSLOCP00000012927
fgenesh2_pg.scaffold_780000009	ENSLOCP00000002152
fgenesh2_pg.scaffold_780000018	ENSLOCP00000002734
fgenesh2_pg.scaffold_781000006	ENSLOCP00000001407
fgenesh2_pg.scaffold_782000007	ENSLOCP00000014903
fgenesh2_pg.scaffold_782000011	ENSLOCP00000011742
fgenesh2_pg.scaffold_783000003	ENSLOCP00000014440
fgenesh2_pg.scaffold_783000010	ENSLOCP00000018735
fgenesh2_pg.scaffold_786000007	ENSLOCP00000008237
fgenesh2_pg.scaffold_786000008	ENSLOCP00000020819
fgenesh2_pg.scaffold_787000001	ENSLOCP00000015948
fgenesh2_pg.scaffold_787000001	ENSLOCP00000010399
fgenesh2_pg.scaffold_787000002	ENSLOCP00000015825
fgenesh2_pg.scaffold_792000016	ENSLOCP00000004790
fgenesh2_pg.scaffold_795000007	ENSLOCP00000015392
fgenesh2_pg.scaffold_800000003	ENSLOCP00000003827
fgenesh2_pg.scaffold_800000018	ENSLOCP00000017989
fgenesh2_pg.scaffold_800000018	ENSLOCP00000002545
fgenesh2_pg.scaffold_802000003	ENSLOCP00000021532
fgenesh2_pg.scaffold_802000004	ENSLOCP00000007488
fgenesh2_pg.scaffold_803000004	ENSLOCP00000015531
fgenesh2_pg.scaffold_803000008	ENSLOCP00000021060
fgenesh2_pg.scaffold_805000007	ENSLOCP00000020749
fgenesh2_pg.scaffold_805000007	ENSLOCP00000003104
fgenesh2_pg.scaffold_805000010	ENSLOCP00000001279
fgenesh2_pg.scaffold_805000010	ENSLOCP00000008881
fgenesh2_pg.scaffold_808000001	ENSLOCP00000001153
fgenesh2_pg.scaffold_810000008	ENSLOCP00000006292
fgenesh2_pg.scaffold_811000009	ENSLOCP00000000544
fgenesh2_pg.scaffold_812000005	ENSLOCP00000005691
fgenesh2_pg.scaffold_813000008	ENSLOCP00000020699
fgenesh2_pg.scaffold_814000014	ENSLOCP00000011627
fgenesh2_pg.scaffold_816000007	ENSLOCP00000003687
fgenesh2_pg.scaffold_816000008	ENSLOCP00000012431
fgenesh2_pg.scaffold_817000015	ENSLOCP00000017009
fgenesh2_pg.scaffold_818000001	ENSLOCP00000022030
fgenesh2_pg.scaffold_818000004	ENSLOCP00000021094
fgenesh2_pg.scaffold_821000004	ENSLOCP00000014507
fgenesh2_pg.scaffold_824000005	ENSLOCP00000019450
fgenesh2_pg.scaffold_824000007	ENSLOCP00000012679
fgenesh2_pg.scaffold_843000017	ENSLOCP00000020502
fgenesh2_pg.scaffold_846000004	ENSLOCP00000021062
fgenesh2_pg.scaffold_846000008	ENSLOCP00000022029
fgenesh2_pg.scaffold_848000003	ENSLOCP00000003245
fgenesh2_pg.scaffold_853000002	ENSLOCP00000021675
fgenesh2_pg.scaffold_853000003	ENSLOCP00000007087
fgenesh2_pg.scaffold_854000005	ENSLOCP00000008266
fgenesh2_pg.scaffold_855000015	ENSLOCP00000009676
fgenesh2_pg.scaffold_859000008	ENSLOCP00000000109
fgenesh2_pg.scaffold_869000001	ENSLOCP00000017342
fgenesh2_pg.scaffold_869000003	ENSLOCP00000018193
fgenesh2_pg.scaffold_869000003	ENSLOCP00000012980
fgenesh2_pg.scaffold_870000007	ENSLOCP00000017333
fgenesh2_pg.scaffold_872000006	ENSLOCP00000014327
fgenesh2_pg.scaffold_872000007	ENSLOCP00000010164
fgenesh2_pg.scaffold_873000003	ENSLOCP00000021572
fgenesh2_pg.scaffold_876000003	ENSLOCP00000010835
fgenesh2_pg.scaffold_877000002	ENSLOCP00000013297
fgenesh2_pg.scaffold_880000001	ENSLOCP00000010573
fgenesh2_pg.scaffold_881000006	ENSLOCP00000005874
fgenesh2_pg.scaffold_882000007	ENSLOCP00000000147
fgenesh2_pg.scaffold_884000004	ENSLOCP00000005252
fgenesh2_pg.scaffold_884000004	ENSLOCP00000012141
fgenesh2_pg.scaffold_895000002	ENSLOCP00000013535
fgenesh2_pg.scaffold_895000003	ENSLOCP00000022231
fgenesh2_pg.scaffold_895000012	ENSLOCP00000021684
fgenesh2_pg.scaffold_897000004	ENSLOCP00000013810
fgenesh2_pg.scaffold_905000005	ENSLOCP00000010529
fgenesh2_pg.scaffold_905000006	ENSLOCP00000009575
fgenesh2_pg.scaffold_905000006	ENSLOCP00000007116
fgenesh2_pg.scaffold_922000005	ENSLOCP00000016340
fgenesh2_pg.scaffold_937000005	ENSLOCP00000015097
fgenesh2_pg.scaffold_944000004	ENSLOCP00000017231
fgenesh2_pg.scaffold_958000002	ENSLOCP00000016666
fgenesh2_pg.scaffold_960000001	ENSLOCP00000002057
fgenesh2_pg.scaffold_960000001	ENSLOCP00000005102
fgenesh2_pg.scaffold_976000007	ENSLOCP00000021053
fgenesh2_pg.scaffold_979000001	ENSLOCP00000008356
fgenesh2_pg.scaffold_980000005	ENSLOCP00000011262
fgenesh2_pg.scaffold_980000006	ENSLOCP00000016166
fgenesh2_pg.scaffold_987000003	ENSLOCP00000011706
fgenesh2_pg.scaffold_992000001	ENSLOCP00000006622
fgenesh2_pg.scaffold_994000002	ENSLOCP00000016145
fgenesh2_pg.scaffold_996000001	ENSLOCP00000019675
fgenesh2_pg.scaffold_1004000005	ENSLOCP00000002942
fgenesh2_pg.scaffold_1013000002	ENSLOCP00000011912
fgenesh2_pg.scaffold_1013000002	ENSLOCP00000019014
fgenesh2_pg.scaffold_1022000007	ENSLOCP00000003624
fgenesh2_pg.scaffold_1022000007	ENSLOCP00000000347
fgenesh2_pg.scaffold_1036000002	ENSLOCP00000015751
fgenesh2_pg.scaffold_1040000003	ENSLOCP00000022374
fgenesh2_pg.scaffold_1041000003	ENSLOCP00000003337
fgenesh2_pg.scaffold_1044000004	ENSLOCP00000007004
fgenesh2_pg.scaffold_1049000004	ENSLOCP00000020806
fgenesh2_pg.scaffold_1098000001	ENSLOCP00000014272
fgenesh2_pg.scaffold_1110000002	ENSLOCP00000020927
fgenesh2_pg.scaffold_1120000002	ENSLOCP00000022477
fgenesh2_pg.scaffold_1139000001	ENSLOCP00000019753
fgenesh2_pg.scaffold_1146000001	ENSLOCP00000008400
fgenesh2_pg.scaffold_1156000002	ENSLOCP00000008407
fgenesh2_pg.scaffold_1161000001	ENSLOCP00000007124
fgenesh2_pg.scaffold_1176000001	ENSLOCP00000009561
fgenesh2_pg.scaffold_1176000001	ENSLOCP00000006436
fgenesh2_pg.scaffold_1176000001	ENSLOCP00000020218
fgenesh2_pg.scaffold_1176000001	ENSLOCP00000016945
fgenesh2_pg.scaffold_1212000002	ENSLOCP00000011762
fgenesh2_pg.scaffold_1248000001	ENSLOCP00000012034
fgenesh2_pg.scaffold_1248000001	ENSLOCP00000009095
fgenesh2_pg.scaffold_1253000001	ENSLOCP00000009297
fgenesh2_pg.scaffold_1276000001	ENSLOCP00000006507
fgenesh2_pg.scaffold_1279000001	ENSLOCP00000017270
fgenesh2_pg.scaffold_1280000001	ENSLOCP00000012802
fgenesh2_pg.scaffold_1284000001	ENSLOCP00000002005
fgenesh2_pg.scaffold_1297000001	ENSLOCP00000003503
fgenesh2_pg.scaffold_1300000001	ENSLOCP00000022150
fgenesh2_pg.scaffold_1304000001	ENSLOCP00000011482
fgenesh2_pg.scaffold_1308000003	ENSLOCP00000000011
fgenesh2_pg.scaffold_1314000001	ENSLOCP00000007552
fgenesh2_pg.scaffold_1317000001	ENSLOCP00000014924
fgenesh2_pg.scaffold_1317000001	ENSLOCP00000015533
fgenesh2_pg.scaffold_1317000002	ENSLOCP00000005035
fgenesh2_pg.scaffold_1345000002	ENSLOCP00000018975
fgenesh2_pg.scaffold_1354000002	ENSLOCP00000012750
fgenesh2_pg.scaffold_1366000001	ENSLOCP00000013853
fgenesh2_pg.scaffold_1381000004	ENSLOCP00000021354
fgenesh2_pg.scaffold_1406000001	ENSLOCP00000020939
fgenesh2_pg.scaffold_1426000001	ENSLOCP00000005094
fgenesh2_pg.scaffold_1426000002	ENSLOCP00000010878
fgenesh2_pg.scaffold_1433000001	ENSLOCP00000017552
fgenesh2_pg.scaffold_1436000001	ENSLOCP00000017199
fgenesh2_pg.scaffold_1470000001	ENSLOCP00000014593
fgenesh2_pg.scaffold_1488000001	ENSLOCP00000004947
fgenesh2_pg.scaffold_1488000001	ENSLOCP00000010575
fgenesh2_pg.scaffold_1518000001	ENSLOCP00000005245
fgenesh2_pg.scaffold_1605000001	ENSLOCP00000001938
fgenesh2_pg.scaffold_1610000001	ENSLOCP00000020314
fgenesh2_pg.scaffold_1636000001	ENSLOCP00000021251
fgenesh2_pg.scaffold_1636000001	ENSLOCP00000012044
fgenesh2_pg.scaffold_1636000001	ENSLOCP00000006199
fgenesh2_pg.scaffold_1646000001	ENSLOCP00000004119
fgenesh2_pg.scaffold_1690000001	ENSLOCP00000012945
fgenesh2_pg.scaffold_1709000001	ENSLOCP00000021690
fgenesh2_pg.scaffold_1726000001	ENSLOCP00000004631
fgenesh2_pg.scaffold_1748000001	ENSLOCP00000022315
fgenesh2_pg.scaffold_1757000001	ENSLOCP00000006652
fgenesh2_pg.scaffold_1837000001	ENSLOCP00000004080
fgenesh2_pg.scaffold_1837000001	ENSLOCP00000015718
fgenesh2_pg.scaffold_1837000002	ENSLOCP00000015836
fgenesh2_pg.scaffold_1911000001	ENSLOCP00000022329
fgenesh2_pg.scaffold_1997000001	ENSLOCP00000012642
fgenesh2_pg.scaffold_2088000002	ENSLOCP00000000276
fgenesh2_pg.scaffold_2220000001	ENSLOCP00000012076
fgenesh2_pg.scaffold_2220000001	ENSLOCP00000008351
fgenesh2_pg.scaffold_2229000001	ENSLOCP00000009526
fgenesh2_pg.scaffold_2238000001	ENSLOCP00000002426
fgenesh2_pg.scaffold_2244000002	ENSLOCP00000015219
fgenesh2_pg.scaffold_2270000001	ENSLOCP00000016306
fgenesh2_pg.scaffold_2400000001	ENSLOCP00000009765
fgenesh2_pg.scaffold_2487000001	ENSLOCP00000007692
fgenesh2_pg.scaffold_2905000001	ENSLOCP00000016861
fgenesh2_pg.scaffold_2913000001	ENSLOCP00000019774
fgenesh2_pg.scaffold_2926000001	ENSLOCP00000000935
estExt_fgenesh2_pm.C_10008	ENSLOCP00000001832
estExt_fgenesh2_pm.C_10013	ENSLOCP00000022025
estExt_fgenesh2_pm.C_10048	ENSLOCP00000011414
estExt_fgenesh2_pm.C_20002	ENSLOCP00000014015
estExt_fgenesh2_pm.C_20027	ENSLOCP00000016749
estExt_fgenesh2_pm.C_30005	ENSLOCP00000012876
estExt_fgenesh2_pm.C_30022	ENSLOCP00000011780
estExt_fgenesh2_pm.C_40019	ENSLOCP00000016046
estExt_fgenesh2_pm.C_40040	ENSLOCP00000013465
estExt_fgenesh2_pm.C_40040	ENSLOCP00000014258
estExt_fgenesh2_pm.C_40040	ENSLOCP00000013970
estExt_fgenesh2_pm.C_40040	ENSLOCP00000018471
estExt_fgenesh2_pm.C_50068	ENSLOCP00000009878
estExt_fgenesh2_pm.C_50068	ENSLOCP00000012480
estExt_fgenesh2_pm.C_60011	ENSLOCP00000008690
estExt_fgenesh2_pm.C_60012	ENSLOCP00000011726
estExt_fgenesh2_pm.C_60020	ENSLOCP00000009017
estExt_fgenesh2_pm.C_80046	ENSLOCP00000013739
estExt_fgenesh2_pm.C_90006	ENSLOCP00000013493
estExt_fgenesh2_pm.C_90008	ENSLOCP00000014394
estExt_fgenesh2_pm.C_90018	ENSLOCP00000012502
estExt_fgenesh2_pm.C_90023	ENSLOCP00000011241
estExt_fgenesh2_pm.C_90024	ENSLOCP00000018153
estExt_fgenesh2_pm.C_100022	ENSLOCP00000019866
estExt_fgenesh2_pm.C_110028	ENSLOCP00000012543
estExt_fgenesh2_pm.C_120011	ENSLOCP00000002565
estExt_fgenesh2_pm.C_120013	ENSLOCP00000014263
estExt_fgenesh2_pm.C_120025	ENSLOCP00000016901
estExt_fgenesh2_pm.C_140002	ENSLOCP00000017143
estExt_fgenesh2_pm.C_140009	ENSLOCP00000003952
estExt_fgenesh2_pm.C_140010	ENSLOCP00000006310
estExt_fgenesh2_pm.C_150008	ENSLOCP00000001206
estExt_fgenesh2_pm.C_160003	ENSLOCP00000013574
estExt_fgenesh2_pm.C_170015	ENSLOCP00000016117
estExt_fgenesh2_pm.C_180005	ENSLOCP00000019152
estExt_fgenesh2_pm.C_190022	ENSLOCP00000022483
estExt_fgenesh2_pm.C_200002	ENSLOCP00000005407
estExt_fgenesh2_pm.C_200002	ENSLOCP00000015306
estExt_fgenesh2_pm.C_200004	ENSLOCP00000014793
estExt_fgenesh2_pm.C_200006	ENSLOCP00000007931
estExt_fgenesh2_pm.C_200006	ENSLOCP00000014300
estExt_fgenesh2_pm.C_200008	ENSLOCP00000002193
estExt_fgenesh2_pm.C_200012	ENSLOCP00000012323
estExt_fgenesh2_pm.C_200017	ENSLOCP00000007376
estExt_fgenesh2_pm.C_200017	ENSLOCP00000004518
estExt_fgenesh2_pm.C_200017	ENSLOCP00000007546
estExt_fgenesh2_pm.C_200018	ENSLOCP00000005603
estExt_fgenesh2_pm.C_200020	ENSLOCP00000005999
estExt_fgenesh2_pm.C_200029	ENSLOCP00000012708
estExt_fgenesh2_pm.C_210009	ENSLOCP00000008995
estExt_fgenesh2_pm.C_210020	ENSLOCP00000006833
estExt_fgenesh2_pm.C_210021	ENSLOCP00000013085
estExt_fgenesh2_pm.C_220008	ENSLOCP00000010388
estExt_fgenesh2_pm.C_220009	ENSLOCP00000016782
estExt_fgenesh2_pm.C_230002	ENSLOCP00000019172
estExt_fgenesh2_pm.C_230007	ENSLOCP00000003696
estExt_fgenesh2_pm.C_240022	ENSLOCP00000011797
estExt_fgenesh2_pm.C_240024	ENSLOCP00000022246
estExt_fgenesh2_pm.C_240024	ENSLOCP00000022245
estExt_fgenesh2_pm.C_250003	ENSLOCP00000016199
estExt_fgenesh2_pm.C_270006	ENSLOCP00000020680
estExt_fgenesh2_pm.C_270011	ENSLOCP00000017259
estExt_fgenesh2_pm.C_270021	ENSLOCP00000016537
estExt_fgenesh2_pm.C_270021	ENSLOCP00000020666
estExt_fgenesh2_pm.C_290006	ENSLOCP00000006059
estExt_fgenesh2_pm.C_300001	ENSLOCP00000008011
estExt_fgenesh2_pm.C_330016	ENSLOCP00000009953
estExt_fgenesh2_pm.C_340001	ENSLOCP00000020613
estExt_fgenesh2_pm.C_340001	ENSLOCP00000009052
estExt_fgenesh2_pm.C_340003	ENSLOCP00000019955
estExt_fgenesh2_pm.C_350010	ENSLOCP00000019639
estExt_fgenesh2_pm.C_360006	ENSLOCP00000009726
estExt_fgenesh2_pm.C_370012	ENSLOCP00000019540
estExt_fgenesh2_pm.C_380013	ENSLOCP00000003078
estExt_fgenesh2_pm.C_400026	ENSLOCP00000005540
estExt_fgenesh2_pm.C_400026	ENSLOCP00000013726
estExt_fgenesh2_pm.C_400028	ENSLOCP00000010359
estExt_fgenesh2_pm.C_420009	ENSLOCP00000017507
estExt_fgenesh2_pm.C_420010	ENSLOCP00000019025
estExt_fgenesh2_pm.C_420010	ENSLOCP00000016438
estExt_fgenesh2_pm.C_420010	ENSLOCP00000020754
estExt_fgenesh2_pm.C_450023	ENSLOCP00000009555
estExt_fgenesh2_pm.C_460018	ENSLOCP00000019749
estExt_fgenesh2_pm.C_460024	ENSLOCP00000022330
estExt_fgenesh2_pm.C_470005	ENSLOCP00000001268
estExt_fgenesh2_pm.C_510015	ENSLOCP00000004838
estExt_fgenesh2_pm.C_510015	ENSLOCP00000012692
estExt_fgenesh2_pm.C_520005	ENSLOCP00000001429
estExt_fgenesh2_pm.C_540002	ENSLOCP00000005116
estExt_fgenesh2_pm.C_550013	ENSLOCP00000007891
estExt_fgenesh2_pm.C_570012	ENSLOCP00000011769
estExt_fgenesh2_pm.C_620017	ENSLOCP00000006276
estExt_fgenesh2_pm.C_630008	ENSLOCP00000016468
estExt_fgenesh2_pm.C_640003	ENSLOCP00000002184
estExt_fgenesh2_pm.C_660005	ENSLOCP00000004131
estExt_fgenesh2_pm.C_660005	ENSLOCP00000015426
estExt_fgenesh2_pm.C_660019	ENSLOCP00000006320
estExt_fgenesh2_pm.C_670016	ENSLOCP00000019302
estExt_fgenesh2_pm.C_680004	ENSLOCP00000012126
estExt_fgenesh2_pm.C_690014	ENSLOCP00000005020
estExt_fgenesh2_pm.C_690014	ENSLOCP00000017348
estExt_fgenesh2_pm.C_690014	ENSLOCP00000015310
estExt_fgenesh2_pm.C_700001	ENSLOCP00000009970
estExt_fgenesh2_pm.C_700005	ENSLOCP00000015034
estExt_fgenesh2_pm.C_720002	ENSLOCP00000003857
estExt_fgenesh2_pm.C_740007	ENSLOCP00000007081
estExt_fgenesh2_pm.C_740025	ENSLOCP00000004417
estExt_fgenesh2_pm.C_750012	ENSLOCP00000007439
estExt_fgenesh2_pm.C_760026	ENSLOCP00000014406
estExt_fgenesh2_pm.C_770004	ENSLOCP00000010772
estExt_fgenesh2_pm.C_770012	ENSLOCP00000017272
estExt_fgenesh2_pm.C_770026	ENSLOCP00000002139
estExt_fgenesh2_pm.C_780006	ENSLOCP00000003669
estExt_fgenesh2_pm.C_780022	ENSLOCP00000009538
estExt_fgenesh2_pm.C_790006	ENSLOCP00000013577
estExt_fgenesh2_pm.C_820008	ENSLOCP00000018861
estExt_fgenesh2_pm.C_820008	ENSLOCP00000014681
estExt_fgenesh2_pm.C_830005	ENSLOCP00000002672
estExt_fgenesh2_pm.C_840004	ENSLOCP00000015660
estExt_fgenesh2_pm.C_840011	ENSLOCP00000021243
estExt_fgenesh2_pm.C_850002	ENSLOCP00000008031
estExt_fgenesh2_pm.C_850002	ENSLOCP00000008516
estExt_fgenesh2_pm.C_860004	ENSLOCP00000015268
estExt_fgenesh2_pm.C_900001	ENSLOCP00000012222
estExt_fgenesh2_pm.C_900007	ENSLOCP00000002924
estExt_fgenesh2_pm.C_920010	ENSLOCP00000015815
estExt_fgenesh2_pm.C_920016	ENSLOCP00000018434
estExt_fgenesh2_pm.C_960008	ENSLOCP00000010823
estExt_fgenesh2_pm.C_960011	ENSLOCP00000016891
estExt_fgenesh2_pm.C_1000005	ENSLOCP00000002552
estExt_fgenesh2_pm.C_1010014	ENSLOCP00000013140
estExt_fgenesh2_pm.C_1040001	ENSLOCP00000016731
estExt_fgenesh2_pm.C_1050011	ENSLOCP00000018380
estExt_fgenesh2_pm.C_1050011	ENSLOCP00000019479
estExt_fgenesh2_pm.C_1080002	ENSLOCP00000001890
estExt_fgenesh2_pm.C_1080002	ENSLOCP00000006094
estExt_fgenesh2_pm.C_1100001	ENSLOCP00000006273
estExt_fgenesh2_pm.C_1120017	ENSLOCP00000013507
estExt_fgenesh2_pm.C_1120019	ENSLOCP00000001584
estExt_fgenesh2_pm.C_1140006	ENSLOCP00000003509
estExt_fgenesh2_pm.C_1150001	ENSLOCP00000021815
estExt_fgenesh2_pm.C_1160003	ENSLOCP00000011049
estExt_fgenesh2_pm.C_1170007	ENSLOCP00000021016
estExt_fgenesh2_pm.C_1200015	ENSLOCP00000015065
estExt_fgenesh2_pm.C_1200015	ENSLOCP00000017617
estExt_fgenesh2_pm.C_1200015	ENSLOCP00000006417
estExt_fgenesh2_pm.C_1200015	ENSLOCP00000004605
estExt_fgenesh2_pm.C_1210003	ENSLOCP00000005059
estExt_fgenesh2_pm.C_1210012	ENSLOCP00000015880
estExt_fgenesh2_pm.C_1230011	ENSLOCP00000005471
estExt_fgenesh2_pm.C_1230012	ENSLOCP00000005486
estExt_fgenesh2_pm.C_1240007	ENSLOCP00000021143
estExt_fgenesh2_pm.C_1240007	ENSLOCP00000004003
estExt_fgenesh2_pm.C_1240007	ENSLOCP00000001723
estExt_fgenesh2_pm.C_1240012	ENSLOCP00000011026
estExt_fgenesh2_pm.C_1260005	ENSLOCP00000014577
estExt_fgenesh2_pm.C_1280009	ENSLOCP00000019647
estExt_fgenesh2_pm.C_1290003	ENSLOCP00000019402
estExt_fgenesh2_pm.C_1290004	ENSLOCP00000010672
estExt_fgenesh2_pm.C_1290007	ENSLOCP00000006297
estExt_fgenesh2_pm.C_1290010	ENSLOCP00000003065
estExt_fgenesh2_pm.C_1300010	ENSLOCP00000003497
estExt_fgenesh2_pm.C_1310003	ENSLOCP00000014414
estExt_fgenesh2_pm.C_1310006	ENSLOCP00000008084
estExt_fgenesh2_pm.C_1320010	ENSLOCP00000013012
estExt_fgenesh2_pm.C_1350003	ENSLOCP00000021810
estExt_fgenesh2_pm.C_1350003	ENSLOCP00000008453
estExt_fgenesh2_pm.C_1350013	ENSLOCP00000001419
estExt_fgenesh2_pm.C_1370002	ENSLOCP00000009151
estExt_fgenesh2_pm.C_1370008	ENSLOCP00000016527
estExt_fgenesh2_pm.C_1380002	ENSLOCP00000021109
estExt_fgenesh2_pm.C_1380012	ENSLOCP00000007374
estExt_fgenesh2_pm.C_1410011	ENSLOCP00000021087
estExt_fgenesh2_pm.C_1420005	ENSLOCP00000014375
estExt_fgenesh2_pm.C_1440005	ENSLOCP00000005611
estExt_fgenesh2_pm.C_1450001	ENSLOCP00000008762
estExt_fgenesh2_pm.C_1450005	ENSLOCP00000010430
estExt_fgenesh2_pm.C_1450006	ENSLOCP00000018469
estExt_fgenesh2_pm.C_1460007	ENSLOCP00000012426
estExt_fgenesh2_pm.C_1460009	ENSLOCP00000009201
estExt_fgenesh2_pm.C_1460013	ENSLOCP00000021055
estExt_fgenesh2_pm.C_1460022	ENSLOCP00000002359
estExt_fgenesh2_pm.C_1460022	ENSLOCP00000005171
estExt_fgenesh2_pm.C_1520010	ENSLOCP00000004321
estExt_fgenesh2_pm.C_1530006	ENSLOCP00000018417
estExt_fgenesh2_pm.C_1570003	ENSLOCP00000003346
estExt_fgenesh2_pm.C_1570003	ENSLOCP00000006083
estExt_fgenesh2_pm.C_1580005	ENSLOCP00000015205
estExt_fgenesh2_pm.C_1580006	ENSLOCP00000002971
estExt_fgenesh2_pm.C_1590001	ENSLOCP00000002077
estExt_fgenesh2_pm.C_1590009	ENSLOCP00000017105
estExt_fgenesh2_pm.C_1590011	ENSLOCP00000011984
estExt_fgenesh2_pm.C_1590014	ENSLOCP00000009669
estExt_fgenesh2_pm.C_1590014	ENSLOCP00000004344
estExt_fgenesh2_pm.C_1620006	ENSLOCP00000011626
estExt_fgenesh2_pm.C_1650015	ENSLOCP00000001907
estExt_fgenesh2_pm.C_1650016	ENSLOCP00000013202
estExt_fgenesh2_pm.C_1650016	ENSLOCP00000017624
estExt_fgenesh2_pm.C_1650016	ENSLOCP00000013364
estExt_fgenesh2_pm.C_1660005	ENSLOCP00000005657
estExt_fgenesh2_pm.C_1660016	ENSLOCP00000020166
estExt_fgenesh2_pm.C_1660017	ENSLOCP00000020160
estExt_fgenesh2_pm.C_1670001	ENSLOCP00000003423
estExt_fgenesh2_pm.C_1670004	ENSLOCP00000005991
estExt_fgenesh2_pm.C_1670007	ENSLOCP00000003124
estExt_fgenesh2_pm.C_1690001	ENSLOCP00000002460
estExt_fgenesh2_pm.C_1700006	ENSLOCP00000010989
estExt_fgenesh2_pm.C_1720006	ENSLOCP00000014349
estExt_fgenesh2_pm.C_1760004	ENSLOCP00000020932
estExt_fgenesh2_pm.C_1760008	ENSLOCP00000014541
estExt_fgenesh2_pm.C_1760012	ENSLOCP00000019466
estExt_fgenesh2_pm.C_1770004	ENSLOCP00000010424
estExt_fgenesh2_pm.C_1830002	ENSLOCP00000011332
estExt_fgenesh2_pm.C_1880004	ENSLOCP00000014146
estExt_fgenesh2_pm.C_1880005	ENSLOCP00000013939
estExt_fgenesh2_pm.C_1880007	ENSLOCP00000015574
estExt_fgenesh2_pm.C_1880009	ENSLOCP00000015469
estExt_fgenesh2_pm.C_1910009	ENSLOCP00000004619
estExt_fgenesh2_pm.C_1910011	ENSLOCP00000020271
estExt_fgenesh2_pm.C_1920005	ENSLOCP00000012596
estExt_fgenesh2_pm.C_1930006	ENSLOCP00000012868
estExt_fgenesh2_pm.C_1950013	ENSLOCP00000004708
estExt_fgenesh2_pm.C_1950018	ENSLOCP00000005579
estExt_fgenesh2_pm.C_1950020	ENSLOCP00000014195
estExt_fgenesh2_pm.C_1960004	ENSLOCP00000019329
estExt_fgenesh2_pm.C_1960012	ENSLOCP00000002179
estExt_fgenesh2_pm.C_1960017	ENSLOCP00000014005
estExt_fgenesh2_pm.C_1970003	ENSLOCP00000003514
estExt_fgenesh2_pm.C_1970009	ENSLOCP00000016509
estExt_fgenesh2_pm.C_1980001	ENSLOCP00000010922
estExt_fgenesh2_pm.C_1980001	ENSLOCP00000001137
estExt_fgenesh2_pm.C_1980009	ENSLOCP00000020416
estExt_fgenesh2_pm.C_1980010	ENSLOCP00000021105
estExt_fgenesh2_pm.C_1980010	ENSLOCP00000015837
estExt_fgenesh2_pm.C_2010007	ENSLOCP00000005938
estExt_fgenesh2_pm.C_2020005	ENSLOCP00000021531
estExt_fgenesh2_pm.C_2030002	ENSLOCP00000003512
estExt_fgenesh2_pm.C_2030003	ENSLOCP00000006358
estExt_fgenesh2_pm.C_2030008	ENSLOCP00000010321
estExt_fgenesh2_pm.C_2030010	ENSLOCP00000010743
estExt_fgenesh2_pm.C_2050004	ENSLOCP00000022293
estExt_fgenesh2_pm.C_2050013	ENSLOCP00000014062
estExt_fgenesh2_pm.C_2050017	ENSLOCP00000012182
estExt_fgenesh2_pm.C_2120001	ENSLOCP00000011571
estExt_fgenesh2_pm.C_2120002	ENSLOCP00000015722
estExt_fgenesh2_pm.C_2120011	ENSLOCP00000009356
estExt_fgenesh2_pm.C_2160008	ENSLOCP00000011540
estExt_fgenesh2_pm.C_2160010	ENSLOCP00000009416
estExt_fgenesh2_pm.C_2160010	ENSLOCP00000019818
estExt_fgenesh2_pm.C_2170004	ENSLOCP00000022289
estExt_fgenesh2_pm.C_2170007	ENSLOCP00000012990
estExt_fgenesh2_pm.C_2170010	ENSLOCP00000005301
estExt_fgenesh2_pm.C_2170011	ENSLOCP00000011939
estExt_fgenesh2_pm.C_2190011	ENSLOCP00000002162
estExt_fgenesh2_pm.C_2200004	ENSLOCP00000012184
estExt_fgenesh2_pm.C_2200004	ENSLOCP00000018330
estExt_fgenesh2_pm.C_2230002	ENSLOCP00000017108
estExt_fgenesh2_pm.C_2230002	ENSLOCP00000001507
estExt_fgenesh2_pm.C_2240001	ENSLOCP00000005484
estExt_fgenesh2_pm.C_2250001	ENSLOCP00000000735
estExt_fgenesh2_pm.C_2280003	ENSLOCP00000017819
estExt_fgenesh2_pm.C_2280003	ENSLOCP00000009383
estExt_fgenesh2_pm.C_2280003	ENSLOCP00000009396
estExt_fgenesh2_pm.C_2280003	ENSLOCP00000013028
estExt_fgenesh2_pm.C_2290002	ENSLOCP00000009188
estExt_fgenesh2_pm.C_2290002	ENSLOCP00000002617
estExt_fgenesh2_pm.C_2300010	ENSLOCP00000014682
estExt_fgenesh2_pm.C_2310004	ENSLOCP00000020196
estExt_fgenesh2_pm.C_2310007	ENSLOCP00000014254
estExt_fgenesh2_pm.C_2310011	ENSLOCP00000017878
estExt_fgenesh2_pm.C_2310012	ENSLOCP00000020575
estExt_fgenesh2_pm.C_2320004	ENSLOCP00000009701
estExt_fgenesh2_pm.C_2320006	ENSLOCP00000019946
estExt_fgenesh2_pm.C_2330006	ENSLOCP00000007347
estExt_fgenesh2_pm.C_2330008	ENSLOCP00000010174
estExt_fgenesh2_pm.C_2350003	ENSLOCP00000000148
estExt_fgenesh2_pm.C_2360005	ENSLOCP00000016630
estExt_fgenesh2_pm.C_2380007	ENSLOCP00000012619
estExt_fgenesh2_pm.C_2380010	ENSLOCP00000003815
estExt_fgenesh2_pm.C_2380011	ENSLOCP00000020981
estExt_fgenesh2_pm.C_2400003	ENSLOCP00000021524
estExt_fgenesh2_pm.C_2440003	ENSLOCP00000001280
estExt_fgenesh2_pm.C_2460001	ENSLOCP00000015430
estExt_fgenesh2_pm.C_2460005	ENSLOCP00000003496
estExt_fgenesh2_pm.C_2490002	ENSLOCP00000009246
estExt_fgenesh2_pm.C_2520004	ENSLOCP00000019585
estExt_fgenesh2_pm.C_2570011	ENSLOCP00000007229
estExt_fgenesh2_pm.C_2590007	ENSLOCP00000014975
estExt_fgenesh2_pm.C_2620003	ENSLOCP00000009583
estExt_fgenesh2_pm.C_2640006	ENSLOCP00000004451
estExt_fgenesh2_pm.C_2640006	ENSLOCP00000019551
estExt_fgenesh2_pm.C_2650002	ENSLOCP00000003135
estExt_fgenesh2_pm.C_2670001	ENSLOCP00000020823
estExt_fgenesh2_pm.C_2700001	ENSLOCP00000020086
estExt_fgenesh2_pm.C_2700001	ENSLOCP00000019185
estExt_fgenesh2_pm.C_2720003	ENSLOCP00000004595
estExt_fgenesh2_pm.C_2730005	ENSLOCP00000008470
estExt_fgenesh2_pm.C_2730005	ENSLOCP00000020616
estExt_fgenesh2_pm.C_2730006	ENSLOCP00000002796
estExt_fgenesh2_pm.C_2730009	ENSLOCP00000017646
estExt_fgenesh2_pm.C_2730010	ENSLOCP00000015121
estExt_fgenesh2_pm.C_2750004	ENSLOCP00000009911
estExt_fgenesh2_pm.C_2750004	ENSLOCP00000012655
estExt_fgenesh2_pm.C_2780002	ENSLOCP00000004399
estExt_fgenesh2_pm.C_2790004	ENSLOCP00000010577
estExt_fgenesh2_pm.C_2790004	ENSLOCP00000002368
estExt_fgenesh2_pm.C_2810004	ENSLOCP00000012837
estExt_fgenesh2_pm.C_2820004	ENSLOCP00000013130
estExt_fgenesh2_pm.C_2830003	ENSLOCP00000002143
estExt_fgenesh2_pm.C_2850013	ENSLOCP00000018918
estExt_fgenesh2_pm.C_2860002	ENSLOCP00000004426
estExt_fgenesh2_pm.C_2860004	ENSLOCP00000021943
estExt_fgenesh2_pm.C_2860004	ENSLOCP00000019742
estExt_fgenesh2_pm.C_2860004	ENSLOCP00000011642
estExt_fgenesh2_pm.C_2910001	ENSLOCP00000009156
estExt_fgenesh2_pm.C_2910001	ENSLOCP00000013822
estExt_fgenesh2_pm.C_2970004	ENSLOCP00000009604
estExt_fgenesh2_pm.C_2980005	ENSLOCP00000000006
estExt_fgenesh2_pm.C_3040001	ENSLOCP00000009838
estExt_fgenesh2_pm.C_3130007	ENSLOCP00000006950
estExt_fgenesh2_pm.C_3170006	ENSLOCP00000003048
estExt_fgenesh2_pm.C_3200001	ENSLOCP00000009772
estExt_fgenesh2_pm.C_3230005	ENSLOCP00000010610
estExt_fgenesh2_pm.C_3250002	ENSLOCP00000013065
estExt_fgenesh2_pm.C_3250008	ENSLOCP00000013728
estExt_fgenesh2_pm.C_3300001	ENSLOCP00000000167
estExt_fgenesh2_pm.C_3340002	ENSLOCP00000005620
estExt_fgenesh2_pm.C_3410004	ENSLOCP00000005217
estExt_fgenesh2_pm.C_3460003	ENSLOCP00000018259
estExt_fgenesh2_pm.C_3470009	ENSLOCP00000020305
estExt_fgenesh2_pm.C_3480002	ENSLOCP00000013845
estExt_fgenesh2_pm.C_3490004	ENSLOCP00000003280
estExt_fgenesh2_pm.C_3490013	ENSLOCP00000005135
estExt_fgenesh2_pm.C_3560005	ENSLOCP00000020275
estExt_fgenesh2_pm.C_3580003	ENSLOCP00000009960
estExt_fgenesh2_pm.C_3590009	ENSLOCP00000008173
estExt_fgenesh2_pm.C_3660002	ENSLOCP00000002134
estExt_fgenesh2_pm.C_3760003	ENSLOCP00000016397
estExt_fgenesh2_pm.C_3760010	ENSLOCP00000018281
estExt_fgenesh2_pm.C_3760012	ENSLOCP00000016184
estExt_fgenesh2_pm.C_3790010	ENSLOCP00000009534
estExt_fgenesh2_pm.C_3790010	ENSLOCP00000016774
estExt_fgenesh2_pm.C_3890005	ENSLOCP00000007364
estExt_fgenesh2_pm.C_3910001	ENSLOCP00000003314
estExt_fgenesh2_pm.C_3920001	ENSLOCP00000012454
estExt_fgenesh2_pm.C_3920005	ENSLOCP00000004117
estExt_fgenesh2_pm.C_3930001	ENSLOCP00000020576
estExt_fgenesh2_pm.C_3930001	ENSLOCP00000020357
estExt_fgenesh2_pm.C_3930001	ENSLOCP00000000918
estExt_fgenesh2_pm.C_3930001	ENSLOCP00000013889
estExt_fgenesh2_pm.C_3930001	ENSLOCP00000018745
estExt_fgenesh2_pm.C_3960006	ENSLOCP00000007185
estExt_fgenesh2_pm.C_3970001	ENSLOCP00000013311
estExt_fgenesh2_pm.C_3980003	ENSLOCP00000003761
estExt_fgenesh2_pm.C_3980006	ENSLOCP00000010614
estExt_fgenesh2_pm.C_4030002	ENSLOCP00000021634
estExt_fgenesh2_pm.C_4030002	ENSLOCP00000022333
estExt_fgenesh2_pm.C_4030002	ENSLOCP00000022058
estExt_fgenesh2_pm.C_4100006	ENSLOCP00000012294
estExt_fgenesh2_pm.C_4110005	ENSLOCP00000016252
estExt_fgenesh2_pm.C_4130004	ENSLOCP00000017150
estExt_fgenesh2_pm.C_4230001	ENSLOCP00000015508
estExt_fgenesh2_pm.C_4250007	ENSLOCP00000009323
estExt_fgenesh2_pm.C_4250009	ENSLOCP00000008827
estExt_fgenesh2_pm.C_4290002	ENSLOCP00000021587
estExt_fgenesh2_pm.C_4380004	ENSLOCP00000018199
estExt_fgenesh2_pm.C_4380004	ENSLOCP00000020761
estExt_fgenesh2_pm.C_4460001	ENSLOCP00000012321
estExt_fgenesh2_pm.C_4460001	ENSLOCP00000018323
estExt_fgenesh2_pm.C_4470003	ENSLOCP00000005362
estExt_fgenesh2_pm.C_4470004	ENSLOCP00000011384
estExt_fgenesh2_pm.C_4470004	ENSLOCP00000011921
estExt_fgenesh2_pm.C_4520006	ENSLOCP00000011703
estExt_fgenesh2_pm.C_4560004	ENSLOCP00000017031
estExt_fgenesh2_pm.C_4610007	ENSLOCP00000013881
estExt_fgenesh2_pm.C_4610007	ENSLOCP00000002626
estExt_fgenesh2_pm.C_4610007	ENSLOCP00000017361
estExt_fgenesh2_pm.C_4750001	ENSLOCP00000017102
estExt_fgenesh2_pm.C_4780002	ENSLOCP00000010122
estExt_fgenesh2_pm.C_4780002	ENSLOCP00000012093
estExt_fgenesh2_pm.C_4830005	ENSLOCP00000010646
estExt_fgenesh2_pm.C_4840005	ENSLOCP00000013210
estExt_fgenesh2_pm.C_5340003	ENSLOCP00000015211
estExt_fgenesh2_pm.C_5460005	ENSLOCP00000015054
estExt_fgenesh2_pm.C_5590003	ENSLOCP00000002701
estExt_fgenesh2_pm.C_5690003	ENSLOCP00000011943
estExt_fgenesh2_pm.C_5690005	ENSLOCP00000000724
estExt_fgenesh2_pm.C_5760005	ENSLOCP00000017450
estExt_fgenesh2_pm.C_5970004	ENSLOCP00000013177
estExt_fgenesh2_pm.C_5970004	ENSLOCP00000004493
estExt_fgenesh2_pm.C_6550003	ENSLOCP00000019059
estExt_fgenesh2_pm.C_6570002	ENSLOCP00000012195
estExt_fgenesh2_pm.C_6620001	ENSLOCP00000020891
estExt_fgenesh2_pm.C_6620001	ENSLOCP00000011485
estExt_fgenesh2_pm.C_6620001	ENSLOCP00000005416
estExt_fgenesh2_pm.C_6650001	ENSLOCP00000011965
estExt_fgenesh2_pm.C_6810001	ENSLOCP00000021362
estExt_fgenesh2_pm.C_6810002	ENSLOCP00000013317
estExt_fgenesh2_pm.C_6830004	ENSLOCP00000018346
estExt_fgenesh2_pm.C_6900001	ENSLOCP00000014479
estExt_fgenesh2_pm.C_7050004	ENSLOCP00000001215
estExt_fgenesh2_pm.C_7050004	ENSLOCP00000017410
estExt_fgenesh2_pm.C_7060005	ENSLOCP00000002516
estExt_fgenesh2_pm.C_7120003	ENSLOCP00000018739
estExt_fgenesh2_pm.C_7240001	ENSLOCP00000014995
estExt_fgenesh2_pm.C_7310002	ENSLOCP00000020720
estExt_fgenesh2_pm.C_7330001	ENSLOCP00000006674
estExt_fgenesh2_pm.C_7390001	ENSLOCP00000014540
estExt_fgenesh2_pm.C_7550001	ENSLOCP00000015062
estExt_fgenesh2_pm.C_7790002	ENSLOCP00000019204
estExt_fgenesh2_pm.C_8260001	ENSLOCP00000003230
estExt_fgenesh2_pm.C_9450002	ENSLOCP00000011102
estExt_fgenesh2_pm.C_10030002	ENSLOCP00000002764
estExt_fgenesh2_pm.C_10130001	ENSLOCP00000018462
estExt_fgenesh2_pm.C_12800001	ENSLOCP00000012871
estExt_fgenesh2_kg.C_80001	ENSLOCP00000007180
estExt_fgenesh2_kg.C_80003	ENSLOCP00000010407
estExt_fgenesh2_kg.C_90001	ENSLOCP00000004801
estExt_fgenesh2_kg.C_140001	ENSLOCP00000005332
estExt_fgenesh2_kg.C_190001	ENSLOCP00000007240
estExt_fgenesh2_kg.C_190001	ENSLOCP00000005873
estExt_fgenesh2_kg.C_1360002	ENSLOCP00000020858
estExt_fgenesh2_kg.C_1370001	ENSLOCP00000015320
estExt_fgenesh2_kg.C_1460001	ENSLOCP00000008259
estExt_fgenesh2_kg.C_2440002	ENSLOCP00000021844
estExt_fgenesh2_kg.C_2440002	ENSLOCP00000022396
estExt_fgenesh2_kg.C_2600002	ENSLOCP00000014581
estExt_fgenesh2_kg.C_2610001	ENSLOCP00000005643
estExt_fgenesh2_kg.C_3300001	ENSLOCP00000021596
estExt_fgenesh2_kg.C_3300001	ENSLOCP00000002199
estExt_fgenesh2_kg.C_3310001	ENSLOCP00000004098
estExt_fgenesh2_kg.C_3520001	ENSLOCP00000005726
estExt_fgenesh2_kg.C_3770001	ENSLOCP00000013480
estExt_fgenesh2_kg.C_4020003	ENSLOCP00000014505
estExt_fgenesh2_kg.C_4020003	ENSLOCP00000008494
estExt_fgenesh2_kg.C_4020003	ENSLOCP00000007759
estExt_fgenesh2_kg.C_7600001	ENSLOCP00000014199
estExt_fgenesh2_kg.C_7600001	ENSLOCP00000021657
estExt_fgenesh2_kg.C_7770001	ENSLOCP00000001267
estExt_fgenesh2_pg.C_10090	ENSLOCP00000013989
estExt_fgenesh2_pg.C_10119	ENSLOCP00000006025
estExt_fgenesh2_pg.C_10119	ENSLOCP00000011155
estExt_fgenesh2_pg.C_10120	ENSLOCP00000011602
estExt_fgenesh2_pg.C_10167	ENSLOCP00000001838
estExt_fgenesh2_pg.C_10167	ENSLOCP00000018682
estExt_fgenesh2_pg.C_10197	ENSLOCP00000009465
estExt_fgenesh2_pg.C_10236	ENSLOCP00000014857
estExt_fgenesh2_pg.C_10260	ENSLOCP00000005328
estExt_fgenesh2_pg.C_10285	ENSLOCP00000021344
estExt_fgenesh2_pg.C_10285	ENSLOCP00000007332
estExt_fgenesh2_pg.C_10285	ENSLOCP00000017437
estExt_fgenesh2_pg.C_10317	ENSLOCP00000019977
estExt_fgenesh2_pg.C_10322	ENSLOCP00000005264
estExt_fgenesh2_pg.C_10341	ENSLOCP00000010021
estExt_fgenesh2_pg.C_10359	ENSLOCP00000000782
estExt_fgenesh2_pg.C_20001	ENSLOCP00000003069
estExt_fgenesh2_pg.C_20003	ENSLOCP00000013727
estExt_fgenesh2_pg.C_20004	ENSLOCP00000009990
estExt_fgenesh2_pg.C_20008	ENSLOCP00000018847
estExt_fgenesh2_pg.C_20011	ENSLOCP00000015878
estExt_fgenesh2_pg.C_20014	ENSLOCP00000018407
estExt_fgenesh2_pg.C_20014	ENSLOCP00000013954
estExt_fgenesh2_pg.C_20014	ENSLOCP00000018415
estExt_fgenesh2_pg.C_20014	ENSLOCP00000015883
estExt_fgenesh2_pg.C_20027	ENSLOCP00000018960
estExt_fgenesh2_pg.C_20029	ENSLOCP00000001640
estExt_fgenesh2_pg.C_20037	ENSLOCP00000014764
estExt_fgenesh2_pg.C_20044	ENSLOCP00000018085
estExt_fgenesh2_pg.C_20045	ENSLOCP00000000671
estExt_fgenesh2_pg.C_20047	ENSLOCP00000010077
estExt_fgenesh2_pg.C_20058	ENSLOCP00000003275
estExt_fgenesh2_pg.C_20060	ENSLOCP00000016499
estExt_fgenesh2_pg.C_20067	ENSLOCP00000002491
estExt_fgenesh2_pg.C_20083	ENSLOCP00000005431
estExt_fgenesh2_pg.C_20085	ENSLOCP00000021883
estExt_fgenesh2_pg.C_20103	ENSLOCP00000007218
estExt_fgenesh2_pg.C_20105	ENSLOCP00000010889
estExt_fgenesh2_pg.C_20106	ENSLOCP00000017126
estExt_fgenesh2_pg.C_20112	ENSLOCP00000014683
estExt_fgenesh2_pg.C_20115	ENSLOCP00000017184
estExt_fgenesh2_pg.C_20119	ENSLOCP00000017123
estExt_fgenesh2_pg.C_20127	ENSLOCP00000021230
estExt_fgenesh2_pg.C_20130	ENSLOCP00000018787
estExt_fgenesh2_pg.C_20135	ENSLOCP00000021510
estExt_fgenesh2_pg.C_20138	ENSLOCP00000009747
estExt_fgenesh2_pg.C_20143	ENSLOCP00000000556
estExt_fgenesh2_pg.C_20168	ENSLOCP00000010669
estExt_fgenesh2_pg.C_20180	ENSLOCP00000005190
estExt_fgenesh2_pg.C_20190	ENSLOCP00000010263
estExt_fgenesh2_pg.C_20191	ENSLOCP00000002037
estExt_fgenesh2_pg.C_20192	ENSLOCP00000011777
estExt_fgenesh2_pg.C_20201	ENSLOCP00000000101
estExt_fgenesh2_pg.C_20204	ENSLOCP00000009842
estExt_fgenesh2_pg.C_20205	ENSLOCP00000017178
estExt_fgenesh2_pg.C_20206	ENSLOCP00000017183
estExt_fgenesh2_pg.C_20227	ENSLOCP00000013661
estExt_fgenesh2_pg.C_20245	ENSLOCP00000015295
estExt_fgenesh2_pg.C_20266	ENSLOCP00000009064
estExt_fgenesh2_pg.C_20280	ENSLOCP00000005890
estExt_fgenesh2_pg.C_20313	ENSLOCP00000018276
estExt_fgenesh2_pg.C_20313	ENSLOCP00000007278
estExt_fgenesh2_pg.C_20313	ENSLOCP00000005594
estExt_fgenesh2_pg.C_20314	ENSLOCP00000012225
estExt_fgenesh2_pg.C_20317	ENSLOCP00000015165
estExt_fgenesh2_pg.C_20336	ENSLOCP00000014002
estExt_fgenesh2_pg.C_20344	ENSLOCP00000015916
estExt_fgenesh2_pg.C_20344	ENSLOCP00000007282
estExt_fgenesh2_pg.C_20344	ENSLOCP00000018252
estExt_fgenesh2_pg.C_20385	ENSLOCP00000014082
estExt_fgenesh2_pg.C_20387	ENSLOCP00000001656
estExt_fgenesh2_pg.C_30041	ENSLOCP00000005694
estExt_fgenesh2_pg.C_30108	ENSLOCP00000000590
estExt_fgenesh2_pg.C_30108	ENSLOCP00000014298
estExt_fgenesh2_pg.C_30116	ENSLOCP00000008445
estExt_fgenesh2_pg.C_30125	ENSLOCP00000000403
estExt_fgenesh2_pg.C_30182	ENSLOCP00000001402
estExt_fgenesh2_pg.C_40056	ENSLOCP00000001483
estExt_fgenesh2_pg.C_40065	ENSLOCP00000003457
estExt_fgenesh2_pg.C_40065	ENSLOCP00000018421
estExt_fgenesh2_pg.C_40065	ENSLOCP00000005364
estExt_fgenesh2_pg.C_40072	ENSLOCP00000006707
estExt_fgenesh2_pg.C_40113	ENSLOCP00000005591
estExt_fgenesh2_pg.C_40173	ENSLOCP00000003849
estExt_fgenesh2_pg.C_40220	ENSLOCP00000013671
estExt_fgenesh2_pg.C_40233	ENSLOCP00000022199
estExt_fgenesh2_pg.C_40240	ENSLOCP00000017165
estExt_fgenesh2_pg.C_40281	ENSLOCP00000013806
estExt_fgenesh2_pg.C_40284	ENSLOCP00000001678
estExt_fgenesh2_pg.C_40290	ENSLOCP00000009919
estExt_fgenesh2_pg.C_40309	ENSLOCP00000015196
estExt_fgenesh2_pg.C_40324	ENSLOCP00000020627
estExt_fgenesh2_pg.C_50017	ENSLOCP00000019698
estExt_fgenesh2_pg.C_50023	ENSLOCP00000017144
estExt_fgenesh2_pg.C_50035	ENSLOCP00000013620
estExt_fgenesh2_pg.C_50035	ENSLOCP00000002649
estExt_fgenesh2_pg.C_50038	ENSLOCP00000003261
estExt_fgenesh2_pg.C_50052	ENSLOCP00000014339
estExt_fgenesh2_pg.C_50075	ENSLOCP00000016613
estExt_fgenesh2_pg.C_50130	ENSLOCP00000007365
estExt_fgenesh2_pg.C_50187	ENSLOCP00000014109
estExt_fgenesh2_pg.C_50261	ENSLOCP00000015700
estExt_fgenesh2_pg.C_50294	ENSLOCP00000005803
estExt_fgenesh2_pg.C_50318	ENSLOCP00000009067
estExt_fgenesh2_pg.C_50323	ENSLOCP00000018137
estExt_fgenesh2_pg.C_50396	ENSLOCP00000016197
estExt_fgenesh2_pg.C_60021	ENSLOCP00000003493
estExt_fgenesh2_pg.C_60073	ENSLOCP00000015626
estExt_fgenesh2_pg.C_60076	ENSLOCP00000008151
estExt_fgenesh2_pg.C_60084	ENSLOCP00000005133
estExt_fgenesh2_pg.C_60112	ENSLOCP00000002561
estExt_fgenesh2_pg.C_60113	ENSLOCP00000002944
estExt_fgenesh2_pg.C_60122	ENSLOCP00000020535
estExt_fgenesh2_pg.C_60149	ENSLOCP00000004993
estExt_fgenesh2_pg.C_60149	ENSLOCP00000014950
estExt_fgenesh2_pg.C_60165	ENSLOCP00000007688
estExt_fgenesh2_pg.C_60165	ENSLOCP00000006798
estExt_fgenesh2_pg.C_60168	ENSLOCP00000006882
estExt_fgenesh2_pg.C_60184	ENSLOCP00000007910
estExt_fgenesh2_pg.C_60212	ENSLOCP00000014132
estExt_fgenesh2_pg.C_60246	ENSLOCP00000010143
estExt_fgenesh2_pg.C_70059	ENSLOCP00000009659
estExt_fgenesh2_pg.C_70133	ENSLOCP00000006625
estExt_fgenesh2_pg.C_70201	ENSLOCP00000006494
estExt_fgenesh2_pg.C_70230	ENSLOCP00000007871
estExt_fgenesh2_pg.C_70288	ENSLOCP00000008721
estExt_fgenesh2_pg.C_80031	ENSLOCP00000014050
estExt_fgenesh2_pg.C_80039	ENSLOCP00000006582
estExt_fgenesh2_pg.C_80044	ENSLOCP00000011495
estExt_fgenesh2_pg.C_80050	ENSLOCP00000017475
estExt_fgenesh2_pg.C_80059	ENSLOCP00000018005
estExt_fgenesh2_pg.C_80156	ENSLOCP00000013461
estExt_fgenesh2_pg.C_80162	ENSLOCP00000013875
estExt_fgenesh2_pg.C_80189	ENSLOCP00000003667
estExt_fgenesh2_pg.C_80191	ENSLOCP00000012300
estExt_fgenesh2_pg.C_80223	ENSLOCP00000019401
estExt_fgenesh2_pg.C_80223	ENSLOCP00000002439
estExt_fgenesh2_pg.C_80253	ENSLOCP00000011863
estExt_fgenesh2_pg.C_80253	ENSLOCP00000005539
estExt_fgenesh2_pg.C_80276	ENSLOCP00000020756
estExt_fgenesh2_pg.C_80283	ENSLOCP00000020686
estExt_fgenesh2_pg.C_80289	ENSLOCP00000013445
estExt_fgenesh2_pg.C_80293	ENSLOCP00000001048
estExt_fgenesh2_pg.C_80310	ENSLOCP00000003659
estExt_fgenesh2_pg.C_80310	ENSLOCP00000011403
estExt_fgenesh2_pg.C_80312	ENSLOCP00000019029
estExt_fgenesh2_pg.C_90008	ENSLOCP00000004351
estExt_fgenesh2_pg.C_90026	ENSLOCP00000016979
estExt_fgenesh2_pg.C_90026	ENSLOCP00000015107
estExt_fgenesh2_pg.C_90058	ENSLOCP00000007795
estExt_fgenesh2_pg.C_90110	ENSLOCP00000014767
estExt_fgenesh2_pg.C_90121	ENSLOCP00000014308
estExt_fgenesh2_pg.C_90156	ENSLOCP00000007408
estExt_fgenesh2_pg.C_90188	ENSLOCP00000014252
estExt_fgenesh2_pg.C_90208	ENSLOCP00000014500
estExt_fgenesh2_pg.C_90208	ENSLOCP00000018324
estExt_fgenesh2_pg.C_90213	ENSLOCP00000005201
estExt_fgenesh2_pg.C_90213	ENSLOCP00000021345
estExt_fgenesh2_pg.C_90213	ENSLOCP00000013833
estExt_fgenesh2_pg.C_90260	ENSLOCP00000015442
estExt_fgenesh2_pg.C_90277	ENSLOCP00000018811
estExt_fgenesh2_pg.C_100018	ENSLOCP00000001698
estExt_fgenesh2_pg.C_100032	ENSLOCP00000011519
estExt_fgenesh2_pg.C_100032	ENSLOCP00000011341
estExt_fgenesh2_pg.C_100036	ENSLOCP00000004500
estExt_fgenesh2_pg.C_100037	ENSLOCP00000015676
estExt_fgenesh2_pg.C_100046	ENSLOCP00000019637
estExt_fgenesh2_pg.C_100080	ENSLOCP00000011791
estExt_fgenesh2_pg.C_100105	ENSLOCP00000002085
estExt_fgenesh2_pg.C_100106	ENSLOCP00000020253
estExt_fgenesh2_pg.C_100138	ENSLOCP00000017592
estExt_fgenesh2_pg.C_100169	ENSLOCP00000020564
estExt_fgenesh2_pg.C_100176	ENSLOCP00000019212
estExt_fgenesh2_pg.C_100177	ENSLOCP00000019630
estExt_fgenesh2_pg.C_100183	ENSLOCP00000021040
estExt_fgenesh2_pg.C_100198	ENSLOCP00000015434
estExt_fgenesh2_pg.C_100204	ENSLOCP00000014849
estExt_fgenesh2_pg.C_100208	ENSLOCP00000004857
estExt_fgenesh2_pg.C_100208	ENSLOCP00000001302
estExt_fgenesh2_pg.C_100209	ENSLOCP00000017991
estExt_fgenesh2_pg.C_100214	ENSLOCP00000018311
estExt_fgenesh2_pg.C_100229	ENSLOCP00000018033
estExt_fgenesh2_pg.C_100251	ENSLOCP00000012538
estExt_fgenesh2_pg.C_100251	ENSLOCP00000018072
estExt_fgenesh2_pg.C_100263	ENSLOCP00000019612
estExt_fgenesh2_pg.C_100267	ENSLOCP00000019200
estExt_fgenesh2_pg.C_100275	ENSLOCP00000017603
estExt_fgenesh2_pg.C_100276	ENSLOCP00000019390
estExt_fgenesh2_pg.C_110064	ENSLOCP00000010206
estExt_fgenesh2_pg.C_110084	ENSLOCP00000007896
estExt_fgenesh2_pg.C_110089	ENSLOCP00000000485
estExt_fgenesh2_pg.C_110154	ENSLOCP00000003537
estExt_fgenesh2_pg.C_110183	ENSLOCP00000007736
estExt_fgenesh2_pg.C_110185	ENSLOCP00000000831
estExt_fgenesh2_pg.C_110221	ENSLOCP00000012644
estExt_fgenesh2_pg.C_110221	ENSLOCP00000010058
estExt_fgenesh2_pg.C_110224	ENSLOCP00000001157
estExt_fgenesh2_pg.C_110235	ENSLOCP00000001461
estExt_fgenesh2_pg.C_110259	ENSLOCP00000005951
estExt_fgenesh2_pg.C_110267	ENSLOCP00000009985
estExt_fgenesh2_pg.C_110276	ENSLOCP00000004160
estExt_fgenesh2_pg.C_120002	ENSLOCP00000000202
estExt_fgenesh2_pg.C_120003	ENSLOCP00000009223
estExt_fgenesh2_pg.C_120008	ENSLOCP00000012099
estExt_fgenesh2_pg.C_120019	ENSLOCP00000016098
estExt_fgenesh2_pg.C_120020	ENSLOCP00000013437
estExt_fgenesh2_pg.C_120023	ENSLOCP00000007921
estExt_fgenesh2_pg.C_120043	ENSLOCP00000014242
estExt_fgenesh2_pg.C_120044	ENSLOCP00000016005
estExt_fgenesh2_pg.C_120046	ENSLOCP00000015999
estExt_fgenesh2_pg.C_120053	ENSLOCP00000006386
estExt_fgenesh2_pg.C_120063	ENSLOCP00000009400
estExt_fgenesh2_pg.C_120071	ENSLOCP00000011452
estExt_fgenesh2_pg.C_120074	ENSLOCP00000011704
estExt_fgenesh2_pg.C_120080	ENSLOCP00000009340
estExt_fgenesh2_pg.C_120082	ENSLOCP00000008299
estExt_fgenesh2_pg.C_120085	ENSLOCP00000012103
estExt_fgenesh2_pg.C_120089	ENSLOCP00000004400
estExt_fgenesh2_pg.C_120115	ENSLOCP00000011517
estExt_fgenesh2_pg.C_120116	ENSLOCP00000016942
estExt_fgenesh2_pg.C_120133	ENSLOCP00000022307
estExt_fgenesh2_pg.C_120140	ENSLOCP00000007841
estExt_fgenesh2_pg.C_120140	ENSLOCP00000008180
estExt_fgenesh2_pg.C_120162	ENSLOCP00000015887
estExt_fgenesh2_pg.C_120170	ENSLOCP00000007979
estExt_fgenesh2_pg.C_120181	ENSLOCP00000016309
estExt_fgenesh2_pg.C_120183	ENSLOCP00000015150
estExt_fgenesh2_pg.C_120230	ENSLOCP00000013139
estExt_fgenesh2_pg.C_130004	ENSLOCP00000001686
estExt_fgenesh2_pg.C_130007	ENSLOCP00000017812
estExt_fgenesh2_pg.C_130007	ENSLOCP00000005234
estExt_fgenesh2_pg.C_130007	ENSLOCP00000010844
estExt_fgenesh2_pg.C_130007	ENSLOCP00000020043
estExt_fgenesh2_pg.C_130021	ENSLOCP00000009126
estExt_fgenesh2_pg.C_130080	ENSLOCP00000005203
estExt_fgenesh2_pg.C_130091	ENSLOCP00000019815
estExt_fgenesh2_pg.C_130098	ENSLOCP00000007033
estExt_fgenesh2_pg.C_130117	ENSLOCP00000010249
estExt_fgenesh2_pg.C_130140	ENSLOCP00000011099
estExt_fgenesh2_pg.C_130146	ENSLOCP00000005456
estExt_fgenesh2_pg.C_130182	ENSLOCP00000018488
estExt_fgenesh2_pg.C_140007	ENSLOCP00000002570
estExt_fgenesh2_pg.C_140011	ENSLOCP00000016580
estExt_fgenesh2_pg.C_140022	ENSLOCP00000008170
estExt_fgenesh2_pg.C_140022	ENSLOCP00000004788
estExt_fgenesh2_pg.C_140065	ENSLOCP00000008399
estExt_fgenesh2_pg.C_140065	ENSLOCP00000006139
estExt_fgenesh2_pg.C_140109	ENSLOCP00000002266
estExt_fgenesh2_pg.C_140135	ENSLOCP00000012499
estExt_fgenesh2_pg.C_140148	ENSLOCP00000018302
estExt_fgenesh2_pg.C_140176	ENSLOCP00000008684
estExt_fgenesh2_pg.C_140177	ENSLOCP00000010746
estExt_fgenesh2_pg.C_140177	ENSLOCP00000010203
estExt_fgenesh2_pg.C_140177	ENSLOCP00000009660
estExt_fgenesh2_pg.C_140196	ENSLOCP00000007129
estExt_fgenesh2_pg.C_140197	ENSLOCP00000008547
estExt_fgenesh2_pg.C_150005	ENSLOCP00000010515
estExt_fgenesh2_pg.C_150005	ENSLOCP00000001193
estExt_fgenesh2_pg.C_150027	ENSLOCP00000014640
estExt_fgenesh2_pg.C_150029	ENSLOCP00000008417
estExt_fgenesh2_pg.C_150032	ENSLOCP00000017486
estExt_fgenesh2_pg.C_150046	ENSLOCP00000005261
estExt_fgenesh2_pg.C_150060	ENSLOCP00000016770
estExt_fgenesh2_pg.C_150066	ENSLOCP00000006576
estExt_fgenesh2_pg.C_150071	ENSLOCP00000020711
estExt_fgenesh2_pg.C_150074	ENSLOCP00000005779
estExt_fgenesh2_pg.C_150079	ENSLOCP00000006775
estExt_fgenesh2_pg.C_150093	ENSLOCP00000011358
estExt_fgenesh2_pg.C_150104	ENSLOCP00000016985
estExt_fgenesh2_pg.C_150109	ENSLOCP00000007396
estExt_fgenesh2_pg.C_150114	ENSLOCP00000007464
estExt_fgenesh2_pg.C_150121	ENSLOCP00000016206
estExt_fgenesh2_pg.C_150153	ENSLOCP00000001962
estExt_fgenesh2_pg.C_150190	ENSLOCP00000001950
estExt_fgenesh2_pg.C_150190	ENSLOCP00000012959
estExt_fgenesh2_pg.C_160011	ENSLOCP00000011694
estExt_fgenesh2_pg.C_160043	ENSLOCP00000002112
estExt_fgenesh2_pg.C_160044	ENSLOCP00000000572
estExt_fgenesh2_pg.C_160047	ENSLOCP00000004041
estExt_fgenesh2_pg.C_160050	ENSLOCP00000013108
estExt_fgenesh2_pg.C_160056	ENSLOCP00000011576
estExt_fgenesh2_pg.C_160059	ENSLOCP00000015845
estExt_fgenesh2_pg.C_160096	ENSLOCP00000012643
estExt_fgenesh2_pg.C_160127	ENSLOCP00000000720
estExt_fgenesh2_pg.C_160144	ENSLOCP00000010378
estExt_fgenesh2_pg.C_160162	ENSLOCP00000005551
estExt_fgenesh2_pg.C_160162	ENSLOCP00000000795
estExt_fgenesh2_pg.C_160163	ENSLOCP00000011829
estExt_fgenesh2_pg.C_160164	ENSLOCP00000020219
estExt_fgenesh2_pg.C_160164	ENSLOCP00000019246
estExt_fgenesh2_pg.C_160164	ENSLOCP00000015443
estExt_fgenesh2_pg.C_160208	ENSLOCP00000014389
estExt_fgenesh2_pg.C_160215	ENSLOCP00000008191
estExt_fgenesh2_pg.C_160216	ENSLOCP00000008304
estExt_fgenesh2_pg.C_160229	ENSLOCP00000001858
estExt_fgenesh2_pg.C_170008	ENSLOCP00000011021
estExt_fgenesh2_pg.C_170020	ENSLOCP00000003763
estExt_fgenesh2_pg.C_170021	ENSLOCP00000003865
estExt_fgenesh2_pg.C_170036	ENSLOCP00000009908
estExt_fgenesh2_pg.C_170046	ENSLOCP00000001618
estExt_fgenesh2_pg.C_170049	ENSLOCP00000010176
estExt_fgenesh2_pg.C_170060	ENSLOCP00000008565
estExt_fgenesh2_pg.C_170076	ENSLOCP00000013784
estExt_fgenesh2_pg.C_170078	ENSLOCP00000013772
estExt_fgenesh2_pg.C_170078	ENSLOCP00000009271
estExt_fgenesh2_pg.C_170084	ENSLOCP00000010805
estExt_fgenesh2_pg.C_170087	ENSLOCP00000011672
estExt_fgenesh2_pg.C_170095	ENSLOCP00000000625
estExt_fgenesh2_pg.C_170105	ENSLOCP00000004026
estExt_fgenesh2_pg.C_170117	ENSLOCP00000006873
estExt_fgenesh2_pg.C_170117	ENSLOCP00000002670
estExt_fgenesh2_pg.C_170118	ENSLOCP00000003283
estExt_fgenesh2_pg.C_170156	ENSLOCP00000007505
estExt_fgenesh2_pg.C_170162	ENSLOCP00000017350
estExt_fgenesh2_pg.C_170164	ENSLOCP00000010071
estExt_fgenesh2_pg.C_170171	ENSLOCP00000010049
estExt_fgenesh2_pg.C_170180	ENSLOCP00000017073
estExt_fgenesh2_pg.C_170211	ENSLOCP00000015661
estExt_fgenesh2_pg.C_170211	ENSLOCP00000000965
estExt_fgenesh2_pg.C_180028	ENSLOCP00000017277
estExt_fgenesh2_pg.C_180028	ENSLOCP00000001205
estExt_fgenesh2_pg.C_180031	ENSLOCP00000019645
estExt_fgenesh2_pg.C_180088	ENSLOCP00000011409
estExt_fgenesh2_pg.C_180092	ENSLOCP00000014854
estExt_fgenesh2_pg.C_180099	ENSLOCP00000020736
estExt_fgenesh2_pg.C_180099	ENSLOCP00000002463
estExt_fgenesh2_pg.C_180133	ENSLOCP00000021224
estExt_fgenesh2_pg.C_180134	ENSLOCP00000013912
estExt_fgenesh2_pg.C_180140	ENSLOCP00000019719
estExt_fgenesh2_pg.C_180146	ENSLOCP00000002900
estExt_fgenesh2_pg.C_180155	ENSLOCP00000005381
estExt_fgenesh2_pg.C_180156	ENSLOCP00000002115
estExt_fgenesh2_pg.C_180167	ENSLOCP00000021891
estExt_fgenesh2_pg.C_180177	ENSLOCP00000005883
estExt_fgenesh2_pg.C_180180	ENSLOCP00000006637
estExt_fgenesh2_pg.C_180201	ENSLOCP00000016540
estExt_fgenesh2_pg.C_180215	ENSLOCP00000017472
estExt_fgenesh2_pg.C_180215	ENSLOCP00000005928
estExt_fgenesh2_pg.C_180215	ENSLOCP00000003629
estExt_fgenesh2_pg.C_180230	ENSLOCP00000001475
estExt_fgenesh2_pg.C_180230	ENSLOCP00000001477
estExt_fgenesh2_pg.C_180230	ENSLOCP00000008410
estExt_fgenesh2_pg.C_190006	ENSLOCP00000003978
estExt_fgenesh2_pg.C_190007	ENSLOCP00000012735
estExt_fgenesh2_pg.C_190008	ENSLOCP00000000349
estExt_fgenesh2_pg.C_190011	ENSLOCP00000009016
estExt_fgenesh2_pg.C_190013	ENSLOCP00000001294
estExt_fgenesh2_pg.C_190015	ENSLOCP00000006452
estExt_fgenesh2_pg.C_190016	ENSLOCP00000007670
estExt_fgenesh2_pg.C_190022	ENSLOCP00000007644
estExt_fgenesh2_pg.C_190026	ENSLOCP00000011255
estExt_fgenesh2_pg.C_190031	ENSLOCP00000008997
estExt_fgenesh2_pg.C_190048	ENSLOCP00000012013
estExt_fgenesh2_pg.C_190065	ENSLOCP00000014307
estExt_fgenesh2_pg.C_190074	ENSLOCP00000009030
estExt_fgenesh2_pg.C_190082	ENSLOCP00000010693
estExt_fgenesh2_pg.C_190141	ENSLOCP00000019155
estExt_fgenesh2_pg.C_190141	ENSLOCP00000016939
estExt_fgenesh2_pg.C_190150	ENSLOCP00000003009
estExt_fgenesh2_pg.C_190168	ENSLOCP00000011761
estExt_fgenesh2_pg.C_190196	ENSLOCP00000008163
estExt_fgenesh2_pg.C_190198	ENSLOCP00000008021
estExt_fgenesh2_pg.C_190210	ENSLOCP00000005475
estExt_fgenesh2_pg.C_190212	ENSLOCP00000008552
estExt_fgenesh2_pg.C_190226	ENSLOCP00000008514
estExt_fgenesh2_pg.C_190227	ENSLOCP00000012347
estExt_fgenesh2_pg.C_200042	ENSLOCP00000021854
estExt_fgenesh2_pg.C_200091	ENSLOCP00000007907
estExt_fgenesh2_pg.C_200091	ENSLOCP00000014288
estExt_fgenesh2_pg.C_200103	ENSLOCP00000000005
estExt_fgenesh2_pg.C_200113	ENSLOCP00000007889
estExt_fgenesh2_pg.C_200128	ENSLOCP00000006585
estExt_fgenesh2_pg.C_200133	ENSLOCP00000008558
estExt_fgenesh2_pg.C_200137	ENSLOCP00000005718
estExt_fgenesh2_pg.C_200156	ENSLOCP00000014495
estExt_fgenesh2_pg.C_200162	ENSLOCP00000000879
estExt_fgenesh2_pg.C_200171	ENSLOCP00000007462
estExt_fgenesh2_pg.C_200194	ENSLOCP00000002396
estExt_fgenesh2_pg.C_200203	ENSLOCP00000017508
estExt_fgenesh2_pg.C_200208	ENSLOCP00000003119
estExt_fgenesh2_pg.C_210009	ENSLOCP00000019434
estExt_fgenesh2_pg.C_210011	ENSLOCP00000000712
estExt_fgenesh2_pg.C_210065	ENSLOCP00000001442
estExt_fgenesh2_pg.C_210065	ENSLOCP00000008249
estExt_fgenesh2_pg.C_210080	ENSLOCP00000001696
estExt_fgenesh2_pg.C_210148	ENSLOCP00000004848
estExt_fgenesh2_pg.C_210164	ENSLOCP00000003973
estExt_fgenesh2_pg.C_210169	ENSLOCP00000000541
estExt_fgenesh2_pg.C_210173	ENSLOCP00000000599
estExt_fgenesh2_pg.C_220002	ENSLOCP00000013680
estExt_fgenesh2_pg.C_220002	ENSLOCP00000013688
estExt_fgenesh2_pg.C_220016	ENSLOCP00000005708
estExt_fgenesh2_pg.C_220020	ENSLOCP00000014480
estExt_fgenesh2_pg.C_220037	ENSLOCP00000013672
estExt_fgenesh2_pg.C_220037	ENSLOCP00000010787
estExt_fgenesh2_pg.C_220037	ENSLOCP00000001968
estExt_fgenesh2_pg.C_220046	ENSLOCP00000016418
estExt_fgenesh2_pg.C_220052	ENSLOCP00000018373
estExt_fgenesh2_pg.C_220053	ENSLOCP00000008831
estExt_fgenesh2_pg.C_220065	ENSLOCP00000014698
estExt_fgenesh2_pg.C_220068	ENSLOCP00000017078
estExt_fgenesh2_pg.C_220068	ENSLOCP00000017081
estExt_fgenesh2_pg.C_220068	ENSLOCP00000015077
estExt_fgenesh2_pg.C_220068	ENSLOCP00000016544
estExt_fgenesh2_pg.C_220070	ENSLOCP00000014466
estExt_fgenesh2_pg.C_220070	ENSLOCP00000021765
estExt_fgenesh2_pg.C_220119	ENSLOCP00000008785
estExt_fgenesh2_pg.C_220119	ENSLOCP00000000015
estExt_fgenesh2_pg.C_220121	ENSLOCP00000000008
estExt_fgenesh2_pg.C_220122	ENSLOCP00000002841
estExt_fgenesh2_pg.C_220127	ENSLOCP00000009000
estExt_fgenesh2_pg.C_220137	ENSLOCP00000006275
estExt_fgenesh2_pg.C_220142	ENSLOCP00000015572
estExt_fgenesh2_pg.C_220145	ENSLOCP00000002963
estExt_fgenesh2_pg.C_220147	ENSLOCP00000017090
estExt_fgenesh2_pg.C_220149	ENSLOCP00000016168
estExt_fgenesh2_pg.C_220171	ENSLOCP00000017037
estExt_fgenesh2_pg.C_220176	ENSLOCP00000021950
estExt_fgenesh2_pg.C_220178	ENSLOCP00000014216
estExt_fgenesh2_pg.C_220178	ENSLOCP00000016076
estExt_fgenesh2_pg.C_220182	ENSLOCP00000001699
estExt_fgenesh2_pg.C_220183	ENSLOCP00000021508
estExt_fgenesh2_pg.C_220185	ENSLOCP00000005990
estExt_fgenesh2_pg.C_220193	ENSLOCP00000003972
estExt_fgenesh2_pg.C_220195	ENSLOCP00000016387
estExt_fgenesh2_pg.C_220210	ENSLOCP00000001717
estExt_fgenesh2_pg.C_220214	ENSLOCP00000007937
estExt_fgenesh2_pg.C_220219	ENSLOCP00000005905
estExt_fgenesh2_pg.C_220223	ENSLOCP00000004206
estExt_fgenesh2_pg.C_220227	ENSLOCP00000021581
estExt_fgenesh2_pg.C_230005	ENSLOCP00000013068
estExt_fgenesh2_pg.C_230028	ENSLOCP00000012216
estExt_fgenesh2_pg.C_230040	ENSLOCP00000003447
estExt_fgenesh2_pg.C_230062	ENSLOCP00000018666
estExt_fgenesh2_pg.C_230068	ENSLOCP00000013266
estExt_fgenesh2_pg.C_230100	ENSLOCP00000010235
estExt_fgenesh2_pg.C_230101	ENSLOCP00000020579
estExt_fgenesh2_pg.C_230107	ENSLOCP00000012001
estExt_fgenesh2_pg.C_230149	ENSLOCP00000018933
estExt_fgenesh2_pg.C_230167	ENSLOCP00000010426
estExt_fgenesh2_pg.C_240056	ENSLOCP00000017829
estExt_fgenesh2_pg.C_240099	ENSLOCP00000018424
estExt_fgenesh2_pg.C_240101	ENSLOCP00000013567
estExt_fgenesh2_pg.C_240116	ENSLOCP00000010867
estExt_fgenesh2_pg.C_240122	ENSLOCP00000009702
estExt_fgenesh2_pg.C_240178	ENSLOCP00000007220
estExt_fgenesh2_pg.C_240194	ENSLOCP00000014125
estExt_fgenesh2_pg.C_240195	ENSLOCP00000014141
estExt_fgenesh2_pg.C_240224	ENSLOCP00000013706
estExt_fgenesh2_pg.C_250009	ENSLOCP00000000721
estExt_fgenesh2_pg.C_250055	ENSLOCP00000003644
estExt_fgenesh2_pg.C_250074	ENSLOCP00000000892
estExt_fgenesh2_pg.C_250089	ENSLOCP00000008479
estExt_fgenesh2_pg.C_250089	ENSLOCP00000018773
estExt_fgenesh2_pg.C_260014	ENSLOCP00000012416
estExt_fgenesh2_pg.C_260080	ENSLOCP00000003809
estExt_fgenesh2_pg.C_260094	ENSLOCP00000014539
estExt_fgenesh2_pg.C_260094	ENSLOCP00000000540
estExt_fgenesh2_pg.C_260094	ENSLOCP00000015218
estExt_fgenesh2_pg.C_260094	ENSLOCP00000007554
estExt_fgenesh2_pg.C_260097	ENSLOCP00000002123
estExt_fgenesh2_pg.C_260098	ENSLOCP00000003466
estExt_fgenesh2_pg.C_260105	ENSLOCP00000012991
estExt_fgenesh2_pg.C_260106	ENSLOCP00000010605
estExt_fgenesh2_pg.C_260162	ENSLOCP00000000377
estExt_fgenesh2_pg.C_260197	ENSLOCP00000022443
estExt_fgenesh2_pg.C_260217	ENSLOCP00000012214
estExt_fgenesh2_pg.C_270032	ENSLOCP00000001018
estExt_fgenesh2_pg.C_270116	ENSLOCP00000017048
estExt_fgenesh2_pg.C_270119	ENSLOCP00000004452
estExt_fgenesh2_pg.C_270134	ENSLOCP00000020663
estExt_fgenesh2_pg.C_270141	ENSLOCP00000016348
estExt_fgenesh2_pg.C_270141	ENSLOCP00000004572
estExt_fgenesh2_pg.C_270141	ENSLOCP00000012055
estExt_fgenesh2_pg.C_270141	ENSLOCP00000018138
estExt_fgenesh2_pg.C_270141	ENSLOCP00000012068
estExt_fgenesh2_pg.C_270147	ENSLOCP00000020601
estExt_fgenesh2_pg.C_270165	ENSLOCP00000002011
estExt_fgenesh2_pg.C_280009	ENSLOCP00000007299
estExt_fgenesh2_pg.C_280096	ENSLOCP00000018943
estExt_fgenesh2_pg.C_280097	ENSLOCP00000007637
estExt_fgenesh2_pg.C_290002	ENSLOCP00000020302
estExt_fgenesh2_pg.C_290012	ENSLOCP00000014779
estExt_fgenesh2_pg.C_290107	ENSLOCP00000022226
estExt_fgenesh2_pg.C_290143	ENSLOCP00000009387
estExt_fgenesh2_pg.C_300010	ENSLOCP00000004095
estExt_fgenesh2_pg.C_300019	ENSLOCP00000012091
estExt_fgenesh2_pg.C_300030	ENSLOCP00000001554
estExt_fgenesh2_pg.C_300051	ENSLOCP00000000610
estExt_fgenesh2_pg.C_300078	ENSLOCP00000022018
estExt_fgenesh2_pg.C_300094	ENSLOCP00000011260
estExt_fgenesh2_pg.C_300110	ENSLOCP00000018939
estExt_fgenesh2_pg.C_300118	ENSLOCP00000013846
estExt_fgenesh2_pg.C_300128	ENSLOCP00000001391
estExt_fgenesh2_pg.C_310020	ENSLOCP00000006413
estExt_fgenesh2_pg.C_310032	ENSLOCP00000007594
estExt_fgenesh2_pg.C_310032	ENSLOCP00000015972
estExt_fgenesh2_pg.C_310048	ENSLOCP00000013664
estExt_fgenesh2_pg.C_310048	ENSLOCP00000013676
estExt_fgenesh2_pg.C_310100	ENSLOCP00000021785
estExt_fgenesh2_pg.C_320158	ENSLOCP00000018883
estExt_fgenesh2_pg.C_320192	ENSLOCP00000016989
estExt_fgenesh2_pg.C_330044	ENSLOCP00000006188
estExt_fgenesh2_pg.C_330045	ENSLOCP00000006144
estExt_fgenesh2_pg.C_330073	ENSLOCP00000009026
estExt_fgenesh2_pg.C_330073	ENSLOCP00000009012
estExt_fgenesh2_pg.C_330076	ENSLOCP00000012269
estExt_fgenesh2_pg.C_330084	ENSLOCP00000009885
estExt_fgenesh2_pg.C_330084	ENSLOCP00000009863
estExt_fgenesh2_pg.C_330089	ENSLOCP00000012748
estExt_fgenesh2_pg.C_330089	ENSLOCP00000009044
estExt_fgenesh2_pg.C_330102	ENSLOCP00000005010
estExt_fgenesh2_pg.C_330102	ENSLOCP00000004952
estExt_fgenesh2_pg.C_330106	ENSLOCP00000002586
estExt_fgenesh2_pg.C_330109	ENSLOCP00000016588
estExt_fgenesh2_pg.C_330130	ENSLOCP00000012869
estExt_fgenesh2_pg.C_330157	ENSLOCP00000001995
estExt_fgenesh2_pg.C_330160	ENSLOCP00000010333
estExt_fgenesh2_pg.C_340018	ENSLOCP00000008134
estExt_fgenesh2_pg.C_340019	ENSLOCP00000018376
estExt_fgenesh2_pg.C_340026	ENSLOCP00000010599
estExt_fgenesh2_pg.C_340027	ENSLOCP00000012962
estExt_fgenesh2_pg.C_340055	ENSLOCP00000007414
estExt_fgenesh2_pg.C_340116	ENSLOCP00000011153
estExt_fgenesh2_pg.C_340235	ENSLOCP00000010282
estExt_fgenesh2_pg.C_340237	ENSLOCP00000011405
estExt_fgenesh2_pg.C_350009	ENSLOCP00000013056
estExt_fgenesh2_pg.C_350080	ENSLOCP00000019488
estExt_fgenesh2_pg.C_350133	ENSLOCP00000010544
estExt_fgenesh2_pg.C_350147	ENSLOCP00000019823
estExt_fgenesh2_pg.C_350147	ENSLOCP00000013511
estExt_fgenesh2_pg.C_350151	ENSLOCP00000017466
estExt_fgenesh2_pg.C_350156	ENSLOCP00000019822
estExt_fgenesh2_pg.C_350163	ENSLOCP00000007586
estExt_fgenesh2_pg.C_350171	ENSLOCP00000003674
estExt_fgenesh2_pg.C_350173	ENSLOCP00000019624
estExt_fgenesh2_pg.C_350173	ENSLOCP00000016628
estExt_fgenesh2_pg.C_350177	ENSLOCP00000015288
estExt_fgenesh2_pg.C_360100	ENSLOCP00000002469
estExt_fgenesh2_pg.C_360108	ENSLOCP00000018192
estExt_fgenesh2_pg.C_360144	ENSLOCP00000020469
estExt_fgenesh2_pg.C_360144	ENSLOCP00000021863
estExt_fgenesh2_pg.C_370011	ENSLOCP00000019573
estExt_fgenesh2_pg.C_370035	ENSLOCP00000014496
estExt_fgenesh2_pg.C_370048	ENSLOCP00000012635
estExt_fgenesh2_pg.C_370062	ENSLOCP00000022048
estExt_fgenesh2_pg.C_370081	ENSLOCP00000004651
estExt_fgenesh2_pg.C_370105	ENSLOCP00000016743
estExt_fgenesh2_pg.C_370123	ENSLOCP00000021281
estExt_fgenesh2_pg.C_370124	ENSLOCP00000016764
estExt_fgenesh2_pg.C_370140	ENSLOCP00000016075
estExt_fgenesh2_pg.C_370161	ENSLOCP00000018131
estExt_fgenesh2_pg.C_370197	ENSLOCP00000011847
estExt_fgenesh2_pg.C_370205	ENSLOCP00000016905
estExt_fgenesh2_pg.C_370205	ENSLOCP00000019378
estExt_fgenesh2_pg.C_370211	ENSLOCP00000017784
estExt_fgenesh2_pg.C_370229	ENSLOCP00000011913
estExt_fgenesh2_pg.C_380063	ENSLOCP00000015009
estExt_fgenesh2_pg.C_380064	ENSLOCP00000004630
estExt_fgenesh2_pg.C_380073	ENSLOCP00000016170
estExt_fgenesh2_pg.C_380096	ENSLOCP00000014206
estExt_fgenesh2_pg.C_380096	ENSLOCP00000011835
estExt_fgenesh2_pg.C_380096	ENSLOCP00000018210
estExt_fgenesh2_pg.C_380103	ENSLOCP00000015487
estExt_fgenesh2_pg.C_380122	ENSLOCP00000008044
estExt_fgenesh2_pg.C_380134	ENSLOCP00000010145
estExt_fgenesh2_pg.C_390053	ENSLOCP00000019342
estExt_fgenesh2_pg.C_390072	ENSLOCP00000014622
estExt_fgenesh2_pg.C_390083	ENSLOCP00000019808
estExt_fgenesh2_pg.C_390085	ENSLOCP00000012192
estExt_fgenesh2_pg.C_390114	ENSLOCP00000001368
estExt_fgenesh2_pg.C_390120	ENSLOCP00000003296
estExt_fgenesh2_pg.C_390156	ENSLOCP00000002335
estExt_fgenesh2_pg.C_390171	ENSLOCP00000002623
estExt_fgenesh2_pg.C_400018	ENSLOCP00000008655
estExt_fgenesh2_pg.C_400020	ENSLOCP00000000870
estExt_fgenesh2_pg.C_400020	ENSLOCP00000013767
estExt_fgenesh2_pg.C_400029	ENSLOCP00000005355
estExt_fgenesh2_pg.C_400049	ENSLOCP00000006715
estExt_fgenesh2_pg.C_400099	ENSLOCP00000017023
estExt_fgenesh2_pg.C_400102	ENSLOCP00000018648
estExt_fgenesh2_pg.C_400156	ENSLOCP00000009889
estExt_fgenesh2_pg.C_400168	ENSLOCP00000002197
estExt_fgenesh2_pg.C_410021	ENSLOCP00000002094
estExt_fgenesh2_pg.C_410021	ENSLOCP00000012097
estExt_fgenesh2_pg.C_410059	ENSLOCP00000012354
estExt_fgenesh2_pg.C_420001	ENSLOCP00000005919
estExt_fgenesh2_pg.C_420001	ENSLOCP00000006518
estExt_fgenesh2_pg.C_420014	ENSLOCP00000000077
estExt_fgenesh2_pg.C_420034	ENSLOCP00000019333
estExt_fgenesh2_pg.C_420040	ENSLOCP00000019133
estExt_fgenesh2_pg.C_420041	ENSLOCP00000003225
estExt_fgenesh2_pg.C_420051	ENSLOCP00000011447
estExt_fgenesh2_pg.C_420051	ENSLOCP00000002998
estExt_fgenesh2_pg.C_420051	ENSLOCP00000021644
estExt_fgenesh2_pg.C_420055	ENSLOCP00000017239
estExt_fgenesh2_pg.C_420056	ENSLOCP00000017249
estExt_fgenesh2_pg.C_420058	ENSLOCP00000012308
estExt_fgenesh2_pg.C_420064	ENSLOCP00000005410
estExt_fgenesh2_pg.C_420075	ENSLOCP00000001782
estExt_fgenesh2_pg.C_420080	ENSLOCP00000019381
estExt_fgenesh2_pg.C_420080	ENSLOCP00000017629
estExt_fgenesh2_pg.C_420096	ENSLOCP00000020718
estExt_fgenesh2_pg.C_420098	ENSLOCP00000014213
estExt_fgenesh2_pg.C_420110	ENSLOCP00000018161
estExt_fgenesh2_pg.C_420113	ENSLOCP00000004071
estExt_fgenesh2_pg.C_420128	ENSLOCP00000011945
estExt_fgenesh2_pg.C_430059	ENSLOCP00000005226
estExt_fgenesh2_pg.C_430064	ENSLOCP00000013859
estExt_fgenesh2_pg.C_430109	ENSLOCP00000012929
estExt_fgenesh2_pg.C_430149	ENSLOCP00000012998
estExt_fgenesh2_pg.C_440045	ENSLOCP00000021294
estExt_fgenesh2_pg.C_440053	ENSLOCP00000020417
estExt_fgenesh2_pg.C_440105	ENSLOCP00000021079
estExt_fgenesh2_pg.C_440128	ENSLOCP00000018725
estExt_fgenesh2_pg.C_450009	ENSLOCP00000001014
estExt_fgenesh2_pg.C_450014	ENSLOCP00000001455
estExt_fgenesh2_pg.C_450041	ENSLOCP00000019206
estExt_fgenesh2_pg.C_450068	ENSLOCP00000005786
estExt_fgenesh2_pg.C_450073	ENSLOCP00000012453
estExt_fgenesh2_pg.C_450079	ENSLOCP00000002733
estExt_fgenesh2_pg.C_450085	ENSLOCP00000005105
estExt_fgenesh2_pg.C_450085	ENSLOCP00000018761
estExt_fgenesh2_pg.C_450105	ENSLOCP00000017257
estExt_fgenesh2_pg.C_450137	ENSLOCP00000010129
estExt_fgenesh2_pg.C_450155	ENSLOCP00000002339
estExt_fgenesh2_pg.C_460010	ENSLOCP00000016457
estExt_fgenesh2_pg.C_460010	ENSLOCP00000017945
estExt_fgenesh2_pg.C_460039	ENSLOCP00000015627
estExt_fgenesh2_pg.C_460040	ENSLOCP00000015882
estExt_fgenesh2_pg.C_460040	ENSLOCP00000020117
estExt_fgenesh2_pg.C_460046	ENSLOCP00000015686
estExt_fgenesh2_pg.C_460059	ENSLOCP00000007719
estExt_fgenesh2_pg.C_460072	ENSLOCP00000019879
estExt_fgenesh2_pg.C_460076	ENSLOCP00000020631
estExt_fgenesh2_pg.C_460105	ENSLOCP00000019395
estExt_fgenesh2_pg.C_460120	ENSLOCP00000000565
estExt_fgenesh2_pg.C_460120	ENSLOCP00000015577
estExt_fgenesh2_pg.C_460122	ENSLOCP00000006434
estExt_fgenesh2_pg.C_460123	ENSLOCP00000017482
estExt_fgenesh2_pg.C_460144	ENSLOCP00000014037
estExt_fgenesh2_pg.C_460150	ENSLOCP00000009699
estExt_fgenesh2_pg.C_460151	ENSLOCP00000015881
estExt_fgenesh2_pg.C_470009	ENSLOCP00000007771
estExt_fgenesh2_pg.C_470036	ENSLOCP00000012888
estExt_fgenesh2_pg.C_470074	ENSLOCP00000016973
estExt_fgenesh2_pg.C_480006	ENSLOCP00000013545
estExt_fgenesh2_pg.C_480096	ENSLOCP00000000989
estExt_fgenesh2_pg.C_480096	ENSLOCP00000020624
estExt_fgenesh2_pg.C_480096	ENSLOCP00000015421
estExt_fgenesh2_pg.C_480136	ENSLOCP00000015415
estExt_fgenesh2_pg.C_490009	ENSLOCP00000007384
estExt_fgenesh2_pg.C_490009	ENSLOCP00000001384
estExt_fgenesh2_pg.C_490023	ENSLOCP00000013910
estExt_fgenesh2_pg.C_490037	ENSLOCP00000016968
estExt_fgenesh2_pg.C_490038	ENSLOCP00000018701
estExt_fgenesh2_pg.C_490064	ENSLOCP00000016675
estExt_fgenesh2_pg.C_490126	ENSLOCP00000005058
estExt_fgenesh2_pg.C_490126	ENSLOCP00000001340
estExt_fgenesh2_pg.C_490126	ENSLOCP00000001398
estExt_fgenesh2_pg.C_490126	ENSLOCP00000000203
estExt_fgenesh2_pg.C_490133	ENSLOCP00000010970
estExt_fgenesh2_pg.C_490133	ENSLOCP00000006677
estExt_fgenesh2_pg.C_490133	ENSLOCP00000004524
estExt_fgenesh2_pg.C_490133	ENSLOCP00000000450
estExt_fgenesh2_pg.C_490133	ENSLOCP00000017092
estExt_fgenesh2_pg.C_500001	ENSLOCP00000001088
estExt_fgenesh2_pg.C_500001	ENSLOCP00000018707
estExt_fgenesh2_pg.C_500024	ENSLOCP00000012787
estExt_fgenesh2_pg.C_500039	ENSLOCP00000021430
estExt_fgenesh2_pg.C_500060	ENSLOCP00000004992
estExt_fgenesh2_pg.C_500060	ENSLOCP00000018985
estExt_fgenesh2_pg.C_500060	ENSLOCP00000005029
estExt_fgenesh2_pg.C_500081	ENSLOCP00000012950
estExt_fgenesh2_pg.C_510094	ENSLOCP00000013273
estExt_fgenesh2_pg.C_520028	ENSLOCP00000014217
estExt_fgenesh2_pg.C_520028	ENSLOCP00000001022
estExt_fgenesh2_pg.C_520028	ENSLOCP00000004314
estExt_fgenesh2_pg.C_520031	ENSLOCP00000002023
estExt_fgenesh2_pg.C_520038	ENSLOCP00000013217
estExt_fgenesh2_pg.C_520044	ENSLOCP00000019248
estExt_fgenesh2_pg.C_520097	ENSLOCP00000021470
estExt_fgenesh2_pg.C_530092	ENSLOCP00000003287
estExt_fgenesh2_pg.C_530100	ENSLOCP00000006049
estExt_fgenesh2_pg.C_540023	ENSLOCP00000015852
estExt_fgenesh2_pg.C_540141	ENSLOCP00000006535
estExt_fgenesh2_pg.C_550023	ENSLOCP00000004812
estExt_fgenesh2_pg.C_550035	ENSLOCP00000005808
estExt_fgenesh2_pg.C_550039	ENSLOCP00000005081
estExt_fgenesh2_pg.C_550045	ENSLOCP00000015758
estExt_fgenesh2_pg.C_550049	ENSLOCP00000018269
estExt_fgenesh2_pg.C_550062	ENSLOCP00000006380
estExt_fgenesh2_pg.C_550062	ENSLOCP00000007757
estExt_fgenesh2_pg.C_550062	ENSLOCP00000015466
estExt_fgenesh2_pg.C_550062	ENSLOCP00000001355
estExt_fgenesh2_pg.C_550062	ENSLOCP00000006843
estExt_fgenesh2_pg.C_550103	ENSLOCP00000011472
estExt_fgenesh2_pg.C_560087	ENSLOCP00000015947
estExt_fgenesh2_pg.C_570010	ENSLOCP00000001714
estExt_fgenesh2_pg.C_570010	ENSLOCP00000013802
estExt_fgenesh2_pg.C_570024	ENSLOCP00000010719
estExt_fgenesh2_pg.C_570030	ENSLOCP00000016669
estExt_fgenesh2_pg.C_570070	ENSLOCP00000015092
estExt_fgenesh2_pg.C_570074	ENSLOCP00000020882
estExt_fgenesh2_pg.C_570092	ENSLOCP00000003260
estExt_fgenesh2_pg.C_570108	ENSLOCP00000000753
estExt_fgenesh2_pg.C_570131	ENSLOCP00000005637
estExt_fgenesh2_pg.C_570133	ENSLOCP00000010809
estExt_fgenesh2_pg.C_570151	ENSLOCP00000001981
estExt_fgenesh2_pg.C_580001	ENSLOCP00000015685
estExt_fgenesh2_pg.C_580086	ENSLOCP00000019948
estExt_fgenesh2_pg.C_580112	ENSLOCP00000002500
estExt_fgenesh2_pg.C_580113	ENSLOCP00000009776
estExt_fgenesh2_pg.C_580131	ENSLOCP00000009302
estExt_fgenesh2_pg.C_590046	ENSLOCP00000012451
estExt_fgenesh2_pg.C_600040	ENSLOCP00000010726
estExt_fgenesh2_pg.C_600048	ENSLOCP00000017958
estExt_fgenesh2_pg.C_600097	ENSLOCP00000011497
estExt_fgenesh2_pg.C_610011	ENSLOCP00000019135
estExt_fgenesh2_pg.C_610012	ENSLOCP00000019349
estExt_fgenesh2_pg.C_610029	ENSLOCP00000016400
estExt_fgenesh2_pg.C_610033	ENSLOCP00000005101
estExt_fgenesh2_pg.C_610052	ENSLOCP00000019281
estExt_fgenesh2_pg.C_610109	ENSLOCP00000012612
estExt_fgenesh2_pg.C_610109	ENSLOCP00000016494
estExt_fgenesh2_pg.C_610109	ENSLOCP00000019207
estExt_fgenesh2_pg.C_610121	ENSLOCP00000016449
estExt_fgenesh2_pg.C_610135	ENSLOCP00000006806
estExt_fgenesh2_pg.C_610144	ENSLOCP00000017574
estExt_fgenesh2_pg.C_610144	ENSLOCP00000012151
estExt_fgenesh2_pg.C_610165	ENSLOCP00000016218
estExt_fgenesh2_pg.C_610172	ENSLOCP00000012127
estExt_fgenesh2_pg.C_610172	ENSLOCP00000018204
estExt_fgenesh2_pg.C_620036	ENSLOCP00000001270
estExt_fgenesh2_pg.C_620036	ENSLOCP00000005809
[truncated: 11,046 more rows]
