# Supplementary material for: Reconstruction of proto-vertebrate, proto-cyclostome and proto-gnathostome genomes provides new insights into early vertebrate evolution
Source: Nat Commun. 2021 Jul 23;12:4489. doi: 10.1038/s41467-021-24573-z (PMC8302630; doi:10.1038/s41467-021-24573-z)
Supplement: Supplementary file 4 — Supplementary Data 1 [file 41467_2021_24573_MOESM4_ESM.zip › SuppData1/orthologs/BRAFL-LETJA.txt]

e_gw.1.149.1	SINLEJ018774
e_gw.1.155.1	SINLEJ003917
e_gw.1.169.1	SINLEJ006780
e_gw.1.169.1	SINLEJ008399
e_gw.1.169.1	SINLEJ008400
e_gw.1.169.1	SINLEJ009716
e_gw.1.184.1	SINLEJ008257
e_gw.1.207.1	SINLEJ011808
e_gw.1.249.1	SINLEJ007632
e_gw.1.263.1	SINLEJ008572
e_gw.1.266.1	SINLEJ011193
e_gw.1.267.1	SINLEJ009806
e_gw.1.3.1	SINLEJ008567
e_gw.1.3.1	SINLEJ006791
e_gw.1.300.1	SINLEJ008318
e_gw.1.300.1	SINLEJ005465
e_gw.1.320.1	SINLEJ002179
e_gw.1.334.1	SINLEJ008576
e_gw.1.37.1	SINLEJ017046
e_gw.1.402.1	SINLEJ013649
e_gw.1.41.1	SINLEJ010942
e_gw.1.41.1	SINLEJ003735
e_gw.1.440.1	SINLEJ004981
e_gw.1.460.1	SINLEJ016984
e_gw.1.470.1	SINLEJ018729
e_gw.1.474.1	SINLEJ005466
e_gw.1.474.1	SINLEJ008320
e_gw.1.534.1	SINLEJ016888
e_gw.1.55.1	SINLEJ006839
e_gw.1.55.1	SINLEJ006838
e_gw.1.556.1	SINLEJ006655
e_gw.1.59.1	SINLEJ017578
e_gw.1.59.1	SINLEJ003111
e_gw.1.666.1	SINLEJ010706
e_gw.1.666.1	SINLEJ004169
e_gw.1.667.1	SINLEJ009747
e_gw.1.673.1	SINLEJ002777
e_gw.1.675.1	SINLEJ003814
e_gw.1.709.1	SINLEJ018917
e_gw.1.77.1	SINLEJ015509
e_gw.1.79.1	SINLEJ008235
e_gw.1.87.1	SINLEJ010443
e_gw.1.91.1	SINLEJ008545
e_gw.1.91.1	SINLEJ009630
e_gw.10.10.1	SINLEJ002052
e_gw.10.10.1	SINLEJ014445
e_gw.10.10.1	SINLEJ014447
e_gw.10.10.1	SINLEJ014446
e_gw.10.14.1	SINLEJ010250
e_gw.10.14.1	SINLEJ011432
e_gw.10.14.1	SINLEJ001046
e_gw.10.14.1	SINLEJ004970
e_gw.10.142.1	SINLEJ000828
e_gw.10.142.1	SINLEJ004945
e_gw.10.142.1	SINLEJ006011
e_gw.10.142.1	SINLEJ004946
e_gw.10.151.1	SINLEJ005196
e_gw.10.151.1	SINLEJ017186
e_gw.10.158.1	SINLEJ001880
e_gw.10.173.1	SINLEJ017099
e_gw.10.173.1	SINLEJ007083
e_gw.10.173.1	SINLEJ007091
e_gw.10.180.1	SINLEJ007240
e_gw.10.182.1	SINLEJ010151
e_gw.10.182.1	SINLEJ013715
e_gw.10.182.1	SINLEJ009474
e_gw.10.191.1	SINLEJ009512
e_gw.10.191.1	SINLEJ007338
e_gw.10.218.1	SINLEJ007090
e_gw.10.236.1	SINLEJ005030
e_gw.10.236.1	SINLEJ005031
e_gw.10.3.1	SINLEJ009587
e_gw.10.3.1	SINLEJ009588
e_gw.10.3.1	SINLEJ015795
e_gw.10.308.1	SINLEJ010213
e_gw.10.308.1	SINLEJ009580
e_gw.10.370.1	SINLEJ001068
e_gw.10.370.1	SINLEJ005087
e_gw.10.378.1	SINLEJ010104
e_gw.10.378.1	SINLEJ010103
e_gw.10.378.1	SINLEJ010102
e_gw.10.423.1	SINLEJ010123
e_gw.10.429.1	SINLEJ017173
e_gw.10.437.1	SINLEJ010187
e_gw.10.451.1	SINLEJ003104
e_gw.10.451.1	SINLEJ019359
e_gw.10.460.1	SINLEJ013670
e_gw.10.460.1	SINLEJ013671
e_gw.10.466.1	SINLEJ007386
e_gw.10.466.1	SINLEJ007385
e_gw.10.469.1	SINLEJ009561
e_gw.10.469.1	SINLEJ010355
e_gw.10.470.1	SINLEJ013696
e_gw.10.470.1	SINLEJ012285
e_gw.10.493.1	SINLEJ010181
e_gw.10.59.1	SINLEJ019066
e_gw.10.60.1	SINLEJ011356
e_gw.10.60.1	SINLEJ011357
e_gw.10.61.1	SINLEJ002054
e_gw.10.61.1	SINLEJ014448
e_gw.10.68.1	SINLEJ013664
e_gw.10.75.1	SINLEJ007346
e_gw.10.78.1	SINLEJ010189
e_gw.10.78.1	SINLEJ010188
e_gw.10.85.1	SINLEJ010185
e_gw.10.85.1	SINLEJ012942
e_gw.10.92.1	SINLEJ005011
e_gw.10.96.1	SINLEJ013684
e_gw.10.99.1	SINLEJ010285
e_gw.100.150.1	SINLEJ600264
e_gw.100.150.1	SINLEJ003385
e_gw.100.150.1	SINLEJ600263
e_gw.100.160.1	SINLEJ009545
e_gw.100.26.1	SINLEJ009163
e_gw.100.26.1	SINLEJ017796
e_gw.100.28.1	SINLEJ011318
e_gw.100.30.1	SINLEJ018429
e_gw.100.50.1	SINLEJ007193
e_gw.100.6.1	SINLEJ007136
e_gw.100.66.1	SINLEJ003000
e_gw.101.134.1	SINLEJ017013
e_gw.101.15.1	SINLEJ001111
e_gw.101.15.1	SINLEJ009868
e_gw.101.18.1	SINLEJ009945
e_gw.101.18.1	SINLEJ009946
e_gw.101.18.1	SINLEJ012477
e_gw.101.183.1	SINLEJ017031
e_gw.101.183.1	SINLEJ012646
e_gw.101.21.1	SINLEJ003554
e_gw.101.27.1	SINLEJ006469
e_gw.101.49.1	SINLEJ015109
e_gw.101.51.1	SINLEJ000208
e_gw.101.53.1	SINLEJ012541
e_gw.101.84.1	SINLEJ012645
e_gw.101.91.1	SINLEJ004208
e_gw.101.99.1	SINLEJ013593
e_gw.1011.13.1	SINLEJ000879
e_gw.1017.2.1	SINLEJ008162
e_gw.102.141.1	SINLEJ001273
e_gw.102.141.1	SINLEJ010428
e_gw.102.143.1	SINLEJ004449
e_gw.1023.4.1	SINLEJ004908
e_gw.1025.3.1	SINLEJ017592
e_gw.1025.3.1	SINLEJ017736
e_gw.103.22.1	SINLEJ004468
e_gw.103.45.1	SINLEJ013902
e_gw.103.45.1	SINLEJ013901
e_gw.103.53.1	SINLEJ009772
e_gw.1030.13.1	SINLEJ004389
e_gw.1030.13.1	SINLEJ004390
e_gw.1036.3.1	SINLEJ001166
e_gw.1036.3.1	SINLEJ009481
e_gw.104.119.1	SINLEJ008550
e_gw.104.34.1	SINLEJ008681
e_gw.104.68.1	SINLEJ016363
e_gw.104.75.1	SINLEJ002691
e_gw.105.156.1	SINLEJ012656
e_gw.105.175.1	SINLEJ018617
e_gw.105.177.1	SINLEJ015002
e_gw.105.204.1	SINLEJ012699
e_gw.105.209.1	SINLEJ015976
e_gw.105.211.1	SINLEJ015031
e_gw.105.216.1	SINLEJ005881
e_gw.105.28.1	SINLEJ017241
e_gw.105.35.1	SINLEJ001935
e_gw.105.49.1	SINLEJ015041
e_gw.105.50.1	SINLEJ012606
e_gw.105.50.1	SINLEJ018365
e_gw.105.65.1	SINLEJ012607
e_gw.105.65.1	SINLEJ012621
e_gw.1055.12.1	SINLEJ003624
e_gw.1055.6.1	SINLEJ005810
e_gw.1056.1.1	SINLEJ016094
e_gw.106.108.1	SINLEJ000878
e_gw.106.163.1	SINLEJ009939
e_gw.106.170.1	SINLEJ003456
e_gw.106.177.1	SINLEJ009042
e_gw.106.22.1	SINLEJ000204
e_gw.106.22.1	SINLEJ000199
e_gw.106.61.1	SINLEJ003890
e_gw.107.13.1	SINLEJ600163
e_gw.107.13.1	SINLEJ004082
e_gw.107.13.1	SINLEJ000268
e_gw.107.13.1	SINLEJ000267
e_gw.107.151.1	SINLEJ010845
e_gw.107.43.1	SINLEJ000427
e_gw.107.51.1	SINLEJ006153
e_gw.107.55.1	SINLEJ012006
e_gw.1077.2.1	SINLEJ008282
e_gw.108.115.1	SINLEJ017435
e_gw.108.29.1	SINLEJ600301
e_gw.108.29.1	SINLEJ600302
e_gw.108.30.1	SINLEJ018320
e_gw.108.30.1	SINLEJ003848
e_gw.108.30.1	SINLEJ017615
e_gw.108.31.1	SINLEJ017616
e_gw.108.39.1	SINLEJ014902
e_gw.108.39.1	SINLEJ014855
e_gw.108.39.1	SINLEJ010927
e_gw.108.44.1	SINLEJ016677
e_gw.108.44.1	SINLEJ001411
e_gw.108.80.1	SINLEJ005696
e_gw.108.95.1	SINLEJ005599
e_gw.108.95.1	SINLEJ005597
e_gw.108.95.1	SINLEJ005601
e_gw.108.96.1	SINLEJ016284
e_gw.1084.10.1	SINLEJ015033
e_gw.1084.10.1	SINLEJ015037
e_gw.1084.10.1	SINLEJ015933
e_gw.1099.1.1	SINLEJ001355
e_gw.11.104.1	SINLEJ016105
e_gw.11.178.1	SINLEJ016459
e_gw.11.18.1	SINLEJ007313
e_gw.11.235.1	SINLEJ017322
e_gw.11.5.1	SINLEJ018609
e_gw.11.841.1	SINLEJ005651
e_gw.11.853.1	SINLEJ016786
e_gw.11.861.1	SINLEJ000918
e_gw.11.880.1	SINLEJ006258
e_gw.11.885.1	SINLEJ005534
e_gw.110.105.1	SINLEJ016154
e_gw.110.107.1	SINLEJ010388
e_gw.110.66.1	SINLEJ016193
e_gw.111.147.1	SINLEJ007176
e_gw.111.24.1	SINLEJ013729
e_gw.111.242.1	SINLEJ009492
e_gw.111.242.1	SINLEJ007375
e_gw.111.242.1	SINLEJ012303
e_gw.111.251.1	SINLEJ012528
e_gw.111.6.1	SINLEJ011983
e_gw.111.6.1	SINLEJ006395
e_gw.111.6.1	SINLEJ018211
e_gw.111.81.1	SINLEJ011452
e_gw.111.81.1	SINLEJ011451
e_gw.111.9.1	SINLEJ011438
e_gw.111.9.1	SINLEJ003782
e_gw.111.9.1	SINLEJ016157
e_gw.111.9.1	SINLEJ009574
e_gw.1111.1.1	SINLEJ006895
e_gw.1111.1.1	SINLEJ015257
e_gw.1111.1.1	SINLEJ009761
e_gw.1114.5.1	SINLEJ001157
e_gw.1114.5.1	SINLEJ001899
e_gw.235.11.1	SINLEJ010051
e_gw.235.11.1	SINLEJ017704
e_gw.235.11.1	SINLEJ017707
e_gw.235.29.1	SINLEJ009549
e_gw.235.29.1	SINLEJ006962
e_gw.235.36.1	SINLEJ003135
e_gw.235.50.1	SINLEJ011506
e_gw.235.50.1	SINLEJ011509
e_gw.235.6.1	SINLEJ005577
e_gw.236.16.1	SINLEJ003466
e_gw.236.24.1	SINLEJ003465
e_gw.236.24.1	SINLEJ001642
e_gw.236.47.1	SINLEJ011548
e_gw.237.119.1	SINLEJ001998
e_gw.237.132.1	SINLEJ000519
e_gw.237.132.1	SINLEJ000520
e_gw.237.138.1	SINLEJ010869
e_gw.237.3.1	SINLEJ012792
e_gw.237.39.1	SINLEJ004110
e_gw.237.43.1	SINLEJ007669
e_gw.237.43.1	SINLEJ014985
e_gw.237.43.1	SINLEJ003577
e_gw.237.43.1	SINLEJ003703
e_gw.237.44.1	SINLEJ012886
e_gw.237.44.1	SINLEJ007674
e_gw.237.44.1	SINLEJ013638
e_gw.237.44.1	SINLEJ012754
e_gw.238.151.1	SINLEJ005636
e_gw.238.151.1	SINLEJ003839
e_gw.238.151.1	SINLEJ005635
e_gw.238.16.1	SINLEJ005655
e_gw.238.16.1	SINLEJ014395
e_gw.238.16.1	SINLEJ005653
e_gw.238.16.1	SINLEJ005652
e_gw.238.167.1	SINLEJ005563
e_gw.238.167.1	SINLEJ014424
e_gw.238.39.1	SINLEJ013154
e_gw.238.39.1	SINLEJ015745
e_gw.238.39.1	SINLEJ017486
e_gw.238.47.1	SINLEJ005623
e_gw.239.1.1	SINLEJ001844
e_gw.239.28.1	SINLEJ600328
e_gw.239.7.1	SINLEJ600484
e_gw.239.7.1	SINLEJ600483
e_gw.24.103.1	SINLEJ013613
e_gw.24.103.1	SINLEJ017706
e_gw.24.105.1	SINLEJ005699
e_gw.24.105.1	SINLEJ005700
e_gw.24.106.1	SINLEJ007040
e_gw.24.106.1	SINLEJ007039
e_gw.24.106.1	SINLEJ014129
e_gw.24.135.1	SINLEJ006984
e_gw.24.168.1	SINLEJ006228
e_gw.24.205.1	SINLEJ014780
e_gw.24.205.1	SINLEJ014784
e_gw.24.282.1	SINLEJ017513
e_gw.24.282.1	SINLEJ011032
e_gw.24.282.1	SINLEJ018030
e_gw.24.327.1	SINLEJ014029
e_gw.24.37.1	SINLEJ006388
e_gw.24.37.1	SINLEJ007079
e_gw.24.37.1	SINLEJ017105
e_gw.24.37.1	SINLEJ007078
e_gw.24.399.1	SINLEJ003015
e_gw.24.399.1	SINLEJ006932
e_gw.24.75.1	SINLEJ006218
e_gw.24.91.1	SINLEJ014161
e_gw.240.29.1	SINLEJ004952
e_gw.240.29.1	SINLEJ011770
e_gw.240.29.1	SINLEJ013401
e_gw.240.40.1	SINLEJ009061
e_gw.240.64.1	SINLEJ006545
e_gw.240.66.1	SINLEJ002946
e_gw.240.69.1	SINLEJ011084
e_gw.241.144.1	SINLEJ017145
e_gw.241.144.1	SINLEJ016466
e_gw.241.30.1	SINLEJ011317
e_gw.241.30.1	SINLEJ010138
e_gw.241.33.1	SINLEJ007755
e_gw.241.4.1	SINLEJ009537
e_gw.241.86.1	SINLEJ009500
e_gw.242.18.1	SINLEJ015925
e_gw.242.22.1	SINLEJ015679
e_gw.242.22.1	SINLEJ010194
e_gw.242.22.1	SINLEJ007232
e_gw.242.22.1	SINLEJ011385
e_gw.242.33.1	SINLEJ011376
e_gw.242.79.1	SINLEJ016967
e_gw.242.79.1	SINLEJ013623
e_gw.243.24.1	SINLEJ014570
e_gw.243.28.1	SINLEJ000993
e_gw.243.28.1	SINLEJ017089
e_gw.243.28.1	SINLEJ017088
e_gw.243.6.1	SINLEJ001822
e_gw.243.6.1	SINLEJ006117
e_gw.243.6.1	SINLEJ000771
e_gw.243.6.1	SINLEJ017673
e_gw.244.112.1	SINLEJ013133
e_gw.244.71.1	SINLEJ008651
e_gw.244.71.1	SINLEJ008228
e_gw.244.76.1	SINLEJ009917
e_gw.245.141.1	SINLEJ006125
e_gw.245.173.1	SINLEJ009120
e_gw.245.185.1	SINLEJ005875
e_gw.245.231.1	SINLEJ002976
e_gw.245.59.1	SINLEJ005286
e_gw.245.59.1	SINLEJ005285
e_gw.245.93.1	SINLEJ002885
e_gw.246.104.1	SINLEJ006667
e_gw.246.31.1	SINLEJ002803
e_gw.246.31.1	SINLEJ018808
e_gw.246.31.1	SINLEJ005521
e_gw.246.31.1	SINLEJ008312
e_gw.246.52.1	SINLEJ008608
e_gw.246.52.1	SINLEJ008258
e_gw.247.20.1	SINLEJ019303
e_gw.247.35.1	SINLEJ000550
e_gw.247.62.1	SINLEJ012882
e_gw.248.28.1	SINLEJ015398
e_gw.249.7.1	SINLEJ018611
e_gw.249.7.1	SINLEJ006952
e_gw.249.7.1	SINLEJ016108
e_gw.249.7.1	SINLEJ009282
e_gw.249.73.1	SINLEJ000339
e_gw.249.81.1	SINLEJ001706
e_gw.249.81.1	SINLEJ010390
e_gw.249.89.1	SINLEJ001267
e_gw.249.89.1	SINLEJ600072
e_gw.249.89.1	SINLEJ005576
e_gw.249.89.1	SINLEJ016706
e_gw.25.105.1	SINLEJ003251
e_gw.25.105.1	SINLEJ003250
e_gw.25.105.1	SINLEJ010343
e_gw.25.121.1	SINLEJ009886
e_gw.25.125.1	SINLEJ013020
e_gw.25.125.1	SINLEJ011233
e_gw.25.125.1	SINLEJ009321
e_gw.25.141.1	SINLEJ011244
e_gw.25.141.1	SINLEJ017817
e_gw.25.17.1	SINLEJ011241
e_gw.25.187.1	SINLEJ013539
e_gw.25.2.1	SINLEJ002690
e_gw.25.5.1	SINLEJ008556
e_gw.25.5.1	SINLEJ006794
e_gw.25.5.1	SINLEJ006793
e_gw.25.5.1	SINLEJ001929
e_gw.25.7.1	SINLEJ009253
e_gw.250.118.1	SINLEJ016547
e_gw.250.118.1	SINLEJ015482
e_gw.250.133.1	SINLEJ007163
e_gw.250.147.1	SINLEJ003941
e_gw.250.42.1	SINLEJ019368
e_gw.250.50.1	SINLEJ016337
e_gw.250.50.1	SINLEJ008888
e_gw.250.50.1	SINLEJ018428
e_gw.251.51.1	SINLEJ007788
e_gw.251.51.1	SINLEJ001508
e_gw.251.64.1	SINLEJ008417
e_gw.251.64.1	SINLEJ008415
e_gw.251.64.1	SINLEJ008416
e_gw.252.100.1	SINLEJ005990
e_gw.252.51.1	SINLEJ006122
e_gw.252.51.1	SINLEJ013314
e_gw.252.51.1	SINLEJ000915
e_gw.252.93.1	SINLEJ001086
e_gw.2527.2.1	SINLEJ017410
e_gw.253.21.1	SINLEJ000269
e_gw.253.33.1	SINLEJ012784
e_gw.253.49.1	SINLEJ014642
e_gw.253.9.1	SINLEJ014195
e_gw.254.149.1	SINLEJ009793
e_gw.254.41.1	SINLEJ010552
e_gw.254.41.1	SINLEJ010553
e_gw.254.43.1	SINLEJ016820
e_gw.2546.1.1	SINLEJ006720
e_gw.255.15.1	SINLEJ010236
e_gw.256.15.1	SINLEJ016421
e_gw.257.52.1	SINLEJ014095
e_gw.258.108.1	SINLEJ008756
e_gw.258.141.1	SINLEJ009185
e_gw.258.141.1	SINLEJ008734
e_gw.258.141.1	SINLEJ008735
e_gw.258.141.1	SINLEJ008736
e_gw.258.21.1	SINLEJ013130
e_gw.258.43.1	SINLEJ010118
e_gw.258.65.1	SINLEJ005311
e_gw.259.18.1	SINLEJ007810
e_gw.259.248.1	SINLEJ018867
e_gw.259.37.1	SINLEJ006127
e_gw.259.41.1	SINLEJ007813
e_gw.259.79.1	SINLEJ009535
e_gw.26.106.1	SINLEJ012423
e_gw.26.107.1	SINLEJ012422
e_gw.26.20.1	SINLEJ003036
e_gw.26.286.1	SINLEJ000109
e_gw.26.36.1	SINLEJ009941
e_gw.26.6.1	SINLEJ011404
e_gw.26.62.1	SINLEJ010624
e_gw.26.82.1	SINLEJ000006
e_gw.26.83.1	SINLEJ009940
e_gw.26.83.1	SINLEJ012440
e_gw.26.94.1	SINLEJ011403
e_gw.26.99.1	SINLEJ012464
e_gw.260.11.1	SINLEJ001606
e_gw.260.11.1	SINLEJ004823
e_gw.260.11.1	SINLEJ600490
e_gw.260.32.1	SINLEJ001603
e_gw.260.32.1	SINLEJ010403
e_gw.260.36.1	SINLEJ001600
e_gw.260.40.1	SINLEJ600495
e_gw.260.79.1	SINLEJ010402
e_gw.260.79.1	SINLEJ600494
e_gw.260.79.1	SINLEJ013817
e_gw.260.82.1	SINLEJ600492
e_gw.261.1.1	SINLEJ003825
e_gw.261.7.1	SINLEJ013268
e_gw.261.7.1	SINLEJ013258
e_gw.262.16.1	SINLEJ007122
e_gw.262.16.1	SINLEJ006341
e_gw.262.16.1	SINLEJ019458
e_gw.262.16.1	SINLEJ019226
e_gw.262.30.1	SINLEJ011650
e_gw.263.16.1	SINLEJ015298
e_gw.263.32.1	SINLEJ018683
e_gw.264.30.1	SINLEJ009409
e_gw.264.39.1	SINLEJ008272
e_gw.264.39.1	SINLEJ008637
e_gw.264.39.1	SINLEJ003122
e_gw.264.39.1	SINLEJ003121
e_gw.264.61.1	SINLEJ016521
e_gw.264.61.1	SINLEJ016523
e_gw.265.25.1	SINLEJ007925
e_gw.265.25.1	SINLEJ018795
e_gw.265.25.1	SINLEJ600346
e_gw.265.25.1	SINLEJ007923
e_gw.265.59.1	SINLEJ012498
e_gw.265.75.1	SINLEJ003841
e_gw.266.114.1	SINLEJ005544
e_gw.266.196.1	SINLEJ011368
e_gw.266.2.1	SINLEJ016701
e_gw.266.2.1	SINLEJ016702
e_gw.266.270.1	SINLEJ000350
e_gw.266.94.1	SINLEJ014364
e_gw.268.4.1	SINLEJ017282
e_gw.268.4.1	SINLEJ004277
e_gw.269.17.1	SINLEJ011232
e_gw.269.20.1	SINLEJ006301
e_gw.269.20.1	SINLEJ009305
e_gw.269.20.1	SINLEJ018677
e_gw.269.39.1	SINLEJ013412
e_gw.269.39.1	SINLEJ011723
e_gw.269.58.1	SINLEJ008789
e_gw.27.105.1	SINLEJ009601
e_gw.27.106.1	SINLEJ007227
e_gw.27.106.1	SINLEJ015683
e_gw.27.106.1	SINLEJ012250
e_gw.27.106.1	SINLEJ010140
e_gw.27.119.1	SINLEJ009551
e_gw.27.144.1	SINLEJ004099
e_gw.27.148.1	SINLEJ004899
e_gw.27.182.1	SINLEJ010257
e_gw.27.289.1	SINLEJ009598
e_gw.27.29.1	SINLEJ004695
e_gw.27.300.1	SINLEJ012325
e_gw.27.302.1	SINLEJ014094
e_gw.27.302.1	SINLEJ019001
e_gw.27.31.1	SINLEJ011307
e_gw.27.31.1	SINLEJ011306
e_gw.27.31.1	SINLEJ011308
e_gw.27.321.1	SINLEJ018275
e_gw.27.321.1	SINLEJ015789
e_gw.27.335.1	SINLEJ010883
e_gw.27.345.1	SINLEJ010290
e_gw.27.372.1	SINLEJ008985
e_gw.27.372.1	SINLEJ017279
e_gw.27.4.1	SINLEJ007919
e_gw.27.4.1	SINLEJ018521
e_gw.27.4.1	SINLEJ018666
e_gw.27.4.1	SINLEJ018955
e_gw.27.41.1	SINLEJ015651
e_gw.27.41.1	SINLEJ009596
e_gw.27.80.1	SINLEJ013736
e_gw.27.84.1	SINLEJ007392
e_gw.270.39.1	SINLEJ012862
e_gw.270.42.1	SINLEJ003073
e_gw.270.42.1	SINLEJ003068
e_gw.270.42.1	SINLEJ003069
e_gw.270.42.1	SINLEJ016518
e_gw.270.54.1	SINLEJ007622
e_gw.270.56.1	SINLEJ010030
e_gw.271.1.1	SINLEJ014753
e_gw.271.43.1	SINLEJ009036
e_gw.271.55.1	SINLEJ009037
e_gw.271.72.1	SINLEJ010993
e_gw.272.1.1	SINLEJ014950
e_gw.272.1.1	SINLEJ003614
e_gw.272.1.1	SINLEJ017941
e_gw.272.1.1	SINLEJ011661
e_gw.272.22.1	SINLEJ005218
e_gw.272.22.1	SINLEJ004665
e_gw.272.3.1	SINLEJ011607
e_gw.272.3.1	SINLEJ003620
e_gw.272.3.1	SINLEJ014945
e_gw.272.67.1	SINLEJ003574
e_gw.272.67.1	SINLEJ014988
e_gw.272.71.1	SINLEJ001379
e_gw.272.95.1	SINLEJ006305
e_gw.272.98.1	SINLEJ003559
e_gw.273.10.1	SINLEJ000476
e_gw.273.15.1	SINLEJ014238
e_gw.273.15.1	SINLEJ014237
e_gw.273.16.1	SINLEJ000059
e_gw.273.26.1	SINLEJ014816
e_gw.273.32.1	SINLEJ018851
e_gw.273.32.1	SINLEJ014729
e_gw.273.54.1	SINLEJ011034
e_gw.273.75.1	SINLEJ000388
e_gw.273.94.1	SINLEJ004219
e_gw.274.36.1	SINLEJ005725
e_gw.274.36.1	SINLEJ005729
e_gw.274.61.1	SINLEJ015000
e_gw.275.51.1	SINLEJ001763
e_gw.275.81.1	SINLEJ017115
e_gw.275.81.1	SINLEJ011178
e_gw.275.81.1	SINLEJ011273
e_gw.276.28.1	SINLEJ004838
e_gw.276.45.1	SINLEJ014814
e_gw.276.49.1	SINLEJ010064
e_gw.276.79.1	SINLEJ014157
e_gw.276.9.1	SINLEJ001259
e_gw.276.9.1	SINLEJ001260
e_gw.276.93.1	SINLEJ600426
e_gw.276.93.1	SINLEJ600425
e_gw.277.1.1	SINLEJ013230
e_gw.277.101.1	SINLEJ006265
e_gw.277.122.1	SINLEJ011053
e_gw.277.122.1	SINLEJ015609
e_gw.277.40.1	SINLEJ006273
e_gw.277.5.1	SINLEJ007190
e_gw.277.60.1	SINLEJ011031
e_gw.277.78.1	SINLEJ003130
e_gw.277.78.1	SINLEJ003013
e_gw.277.78.1	SINLEJ018784
e_gw.277.78.1	SINLEJ003014
e_gw.277.83.1	SINLEJ005256
e_gw.277.86.1	SINLEJ018151
e_gw.277.87.1	SINLEJ018593
e_gw.277.87.1	SINLEJ017617
e_gw.277.92.1	SINLEJ008840
e_gw.277.92.1	SINLEJ008841
e_gw.278.1.1	SINLEJ009664
e_gw.278.1.1	SINLEJ009665
e_gw.278.13.1	SINLEJ007964
e_gw.278.38.1	SINLEJ013561
e_gw.278.46.1	SINLEJ005483
e_gw.278.46.1	SINLEJ009663
e_gw.278.51.1	SINLEJ016395
e_gw.278.63.1	SINLEJ010568
e_gw.278.63.1	SINLEJ010653
e_gw.278.63.1	SINLEJ008013
e_gw.278.77.1	SINLEJ013982
e_gw.278.92.1	SINLEJ015350
e_gw.278.92.1	SINLEJ017843
e_gw.278.92.1	SINLEJ001767
e_gw.279.100.1	SINLEJ007624
e_gw.279.100.1	SINLEJ016862
e_gw.279.15.1	SINLEJ008650
e_gw.279.30.1	SINLEJ007557
e_gw.279.77.1	SINLEJ016604
e_gw.279.79.1	SINLEJ000524
e_gw.28.248.1	SINLEJ011399
e_gw.28.263.1	SINLEJ017613
e_gw.28.263.1	SINLEJ012293
e_gw.28.263.1	SINLEJ001594
e_gw.28.265.1	SINLEJ012458
e_gw.28.266.1	SINLEJ011480
e_gw.28.266.1	SINLEJ000969
e_gw.28.3.1	SINLEJ017317
e_gw.28.3.1	SINLEJ014878
e_gw.28.313.1	SINLEJ012414
e_gw.28.81.1	SINLEJ000098
e_gw.280.15.1	SINLEJ012045
e_gw.280.20.1	SINLEJ001979
e_gw.280.20.1	SINLEJ017270
e_gw.280.20.1	SINLEJ001180
e_gw.280.20.1	SINLEJ000694
e_gw.280.7.1	SINLEJ003915
e_gw.281.110.1	SINLEJ001527
e_gw.281.21.1	SINLEJ014428
e_gw.281.36.1	SINLEJ010929
e_gw.281.57.1	SINLEJ006786
e_gw.281.57.1	SINLEJ008424
e_gw.281.88.1	SINLEJ007735
e_gw.282.10.1	SINLEJ014287
e_gw.282.27.1	SINLEJ012445
e_gw.282.4.1	SINLEJ600507
e_gw.282.47.1	SINLEJ006652
e_gw.282.47.1	SINLEJ006669
e_gw.282.51.1	SINLEJ013085
e_gw.282.55.1	SINLEJ003151
e_gw.283.17.1	SINLEJ016397
e_gw.283.17.1	SINLEJ016396
e_gw.283.26.1	SINLEJ011595
e_gw.283.5.1	SINLEJ004836
e_gw.283.5.1	SINLEJ008472
e_gw.283.66.1	SINLEJ010913
e_gw.284.67.1	SINLEJ007891
e_gw.284.67.1	SINLEJ010901
e_gw.285.127.1	SINLEJ014484
e_gw.285.40.1	SINLEJ005818
e_gw.285.67.1	SINLEJ005819
e_gw.286.11.1	SINLEJ008584
e_gw.286.22.1	SINLEJ019080
e_gw.286.22.1	SINLEJ003490
e_gw.286.33.1	SINLEJ600244
e_gw.286.46.1	SINLEJ600243
e_gw.286.5.1	SINLEJ014520
e_gw.286.5.1	SINLEJ003027
e_gw.287.12.1	SINLEJ017445
e_gw.287.27.1	SINLEJ007649
e_gw.287.64.1	SINLEJ008071
e_gw.287.74.1	SINLEJ000951
e_gw.287.80.1	SINLEJ002805
e_gw.287.80.1	SINLEJ009837
e_gw.287.85.1	SINLEJ016869
e_gw.287.85.1	SINLEJ016255
e_gw.287.85.1	SINLEJ010806
e_gw.288.19.1	SINLEJ015467
e_gw.288.19.1	SINLEJ006542
e_gw.288.19.1	SINLEJ003498
e_gw.288.26.1	SINLEJ014943
e_gw.288.26.1	SINLEJ003622
e_gw.288.3.1	SINLEJ019243
e_gw.288.65.1	SINLEJ002717
e_gw.288.65.1	SINLEJ013285
e_gw.288.65.1	SINLEJ013286
e_gw.289.26.1	SINLEJ005323
e_gw.289.26.1	SINLEJ019300
e_gw.289.31.1	SINLEJ016828
e_gw.289.37.1	SINLEJ008963
e_gw.289.58.1	SINLEJ015843
e_gw.29.159.1	SINLEJ600103
e_gw.29.213.1	SINLEJ013320
e_gw.29.213.1	SINLEJ011842
e_gw.29.80.1	SINLEJ006233
e_gw.29.80.1	SINLEJ005401
e_gw.290.17.1	SINLEJ006580
e_gw.290.17.1	SINLEJ006581
e_gw.290.43.1	SINLEJ004720
e_gw.290.8.1	SINLEJ014273
e_gw.291.15.1	SINLEJ007643
e_gw.291.15.1	SINLEJ013192
e_gw.291.69.1	SINLEJ007492
e_gw.291.69.1	SINLEJ013210
e_gw.292.11.1	SINLEJ016140
e_gw.292.22.1	SINLEJ014369
e_gw.292.22.1	SINLEJ005663
e_gw.292.43.1	SINLEJ017830
e_gw.292.43.1	SINLEJ017828
e_gw.292.46.1	SINLEJ009992
e_gw.292.46.1	SINLEJ018588
e_gw.292.64.1	SINLEJ013357
e_gw.293.12.1	SINLEJ006995
e_gw.293.16.1	SINLEJ006267
e_gw.293.34.1	SINLEJ006349
e_gw.294.34.1	SINLEJ011874
e_gw.294.39.1	SINLEJ006875
e_gw.294.39.1	SINLEJ015237
e_gw.294.39.1	SINLEJ013023
e_gw.294.39.1	SINLEJ008106
e_gw.294.48.1	SINLEJ007324
e_gw.294.48.1	SINLEJ011909
e_gw.294.8.1	SINLEJ004400
e_gw.295.38.1	SINLEJ007063
e_gw.295.38.1	SINLEJ009085
e_gw.295.41.1	SINLEJ011098
e_gw.296.14.1	SINLEJ008263
e_gw.296.14.1	SINLEJ008220
e_gw.296.16.1	SINLEJ006781
e_gw.296.18.1	SINLEJ006808
e_gw.296.18.1	SINLEJ016977
e_gw.296.33.1	SINLEJ002852
e_gw.296.33.1	SINLEJ004407
e_gw.296.43.1	SINLEJ008595
e_gw.296.72.1	SINLEJ008243
e_gw.296.76.1	SINLEJ015761
e_gw.297.117.1	SINLEJ011602
e_gw.297.138.1	SINLEJ009524
e_gw.297.62.1	SINLEJ003690
e_gw.297.62.1	SINLEJ011596
e_gw.297.76.1	SINLEJ013182
e_gw.297.83.1	SINLEJ005578
e_gw.298.103.1	SINLEJ008122
e_gw.298.104.1	SINLEJ003526
e_gw.298.35.1	SINLEJ008205
e_gw.298.51.1	SINLEJ003266
e_gw.298.93.1	SINLEJ016453
e_gw.299.23.1	SINLEJ004833
e_gw.299.23.1	SINLEJ600451
e_gw.299.23.1	SINLEJ600444
e_gw.299.32.1	SINLEJ001348
e_gw.299.54.1	SINLEJ600453
e_gw.299.54.1	SINLEJ001349
e_gw.299.66.1	SINLEJ600241
e_gw.299.89.1	SINLEJ600442
e_gw.299.89.1	SINLEJ600441
e_gw.299.89.1	SINLEJ001352
e_gw.299.89.1	SINLEJ001353
e_gw.3.1.1	SINLEJ013261
e_gw.3.1.1	SINLEJ013262
e_gw.3.10.1	SINLEJ012105
e_gw.3.103.1	SINLEJ018057
e_gw.3.120.1	SINLEJ005539
e_gw.3.120.1	SINLEJ016443
e_gw.3.120.1	SINLEJ016444
e_gw.3.120.1	SINLEJ019400
e_gw.3.123.1	SINLEJ002705
e_gw.3.123.1	SINLEJ002703
e_gw.3.123.1	SINLEJ016126
e_gw.3.123.1	SINLEJ002702
e_gw.3.131.1	SINLEJ000454
e_gw.3.139.1	SINLEJ013179
e_gw.3.140.1	SINLEJ011295
e_gw.3.147.1	SINLEJ005720
e_gw.3.147.1	SINLEJ000913
e_gw.3.148.1	SINLEJ011342
e_gw.3.155.1	SINLEJ002969
e_gw.3.187.1	SINLEJ016583
e_gw.3.217.1	SINLEJ007629
e_gw.3.219.1	SINLEJ007628
e_gw.3.25.1	SINLEJ600231
e_gw.3.25.1	SINLEJ600347
e_gw.3.285.1	SINLEJ013115
e_gw.3.30.1	SINLEJ002725
e_gw.3.34.1	SINLEJ002964
e_gw.3.359.1	SINLEJ013249
e_gw.3.359.1	SINLEJ007560
e_gw.3.371.1	SINLEJ016156
e_gw.3.51.1	SINLEJ006671
e_gw.3.52.1	SINLEJ002730
e_gw.3.52.1	SINLEJ012977
e_gw.3.91.1	SINLEJ016581
e_gw.3.91.1	SINLEJ002783
e_gw.3.97.1	SINLEJ014402
e_gw.30.115.1	SINLEJ012962
e_gw.30.117.1	SINLEJ600182
e_gw.30.12.1	SINLEJ019168
e_gw.30.154.1	SINLEJ015470
e_gw.30.163.1	SINLEJ017124
e_gw.30.216.1	SINLEJ017694
e_gw.30.223.1	SINLEJ014315
e_gw.30.227.1	SINLEJ013390
e_gw.30.227.1	SINLEJ014866
e_gw.30.227.1	SINLEJ011782
e_gw.30.237.1	SINLEJ008140
e_gw.30.266.1	SINLEJ009644
e_gw.30.280.1	SINLEJ001737
e_gw.30.293.1	SINLEJ014875
e_gw.30.312.1	SINLEJ012073
e_gw.30.321.1	SINLEJ014865
e_gw.30.328.1	SINLEJ015987
e_gw.30.332.1	SINLEJ600373
e_gw.30.364.1	SINLEJ013387
e_gw.30.364.1	SINLEJ014864
e_gw.30.364.1	SINLEJ014863
e_gw.30.364.1	SINLEJ014862
e_gw.30.404.1	SINLEJ005781
e_gw.30.65.1	SINLEJ015897
e_gw.30.9.1	SINLEJ017930
e_gw.300.5.1	SINLEJ006785
e_gw.301.26.1	SINLEJ004154
e_gw.301.40.1	SINLEJ011695
e_gw.301.63.1	SINLEJ019347
e_gw.301.8.1	SINLEJ010822
e_gw.301.8.1	SINLEJ017949
e_gw.301.8.1	SINLEJ000314
e_gw.302.1.1	SINLEJ007458
e_gw.302.21.1	SINLEJ008607
e_gw.302.22.1	SINLEJ016587
e_gw.302.22.1	SINLEJ007460
e_gw.302.22.1	SINLEJ013263
e_gw.303.33.1	SINLEJ016153
e_gw.303.33.1	SINLEJ007663
e_gw.303.33.1	SINLEJ008097
e_gw.303.33.1	SINLEJ007662
e_gw.303.55.1	SINLEJ015737
e_gw.303.60.1	SINLEJ007878
e_gw.304.29.1	SINLEJ000475
e_gw.304.29.1	SINLEJ000474
e_gw.304.29.1	SINLEJ000473
e_gw.304.34.1	SINLEJ011334
e_gw.304.34.1	SINLEJ600343
e_gw.304.74.1	SINLEJ000001
e_gw.304.78.1	SINLEJ009392
e_gw.304.92.1	SINLEJ013900
e_gw.305.25.1	SINLEJ012581
e_gw.305.48.1	SINLEJ001774
e_gw.305.54.1	SINLEJ005829
e_gw.306.26.1	SINLEJ012001
e_gw.306.26.1	SINLEJ004574
e_gw.306.43.1	SINLEJ000337
e_gw.306.5.1	SINLEJ000953
e_gw.306.50.1	SINLEJ015545
e_gw.306.59.1	SINLEJ004589
e_gw.307.27.1	SINLEJ018266
e_gw.307.27.1	SINLEJ019126
e_gw.307.27.1	SINLEJ018527
e_gw.307.27.1	SINLEJ010914
e_gw.307.37.1	SINLEJ014185
e_gw.307.53.1	SINLEJ014201
e_gw.307.80.1	SINLEJ017840
e_gw.307.80.1	SINLEJ015353
e_gw.309.128.1	SINLEJ004365
e_gw.31.189.1	SINLEJ010729
e_gw.31.197.1	SINLEJ007201
e_gw.31.197.1	SINLEJ017166
e_gw.31.279.1	SINLEJ005879
e_gw.31.279.1	SINLEJ008047
e_gw.31.279.1	SINLEJ008048
e_gw.31.298.1	SINLEJ011601
e_gw.31.46.1	SINLEJ000422
e_gw.31.50.1	SINLEJ016100
e_gw.31.50.1	SINLEJ011302
e_gw.31.75.1	SINLEJ014136
e_gw.31.83.1	SINLEJ003945
e_gw.31.93.1	SINLEJ010747
e_gw.310.16.1	SINLEJ018394
e_gw.310.16.1	SINLEJ018392
e_gw.310.18.1	SINLEJ007025
e_gw.310.18.1	SINLEJ014121
e_gw.310.18.1	SINLEJ014122
e_gw.311.43.1	SINLEJ000303
e_gw.311.66.1	SINLEJ011154
e_gw.311.76.1	SINLEJ000484
e_gw.311.76.1	SINLEJ000486
e_gw.311.76.1	SINLEJ000487
e_gw.311.93.1	SINLEJ000358
e_gw.312.16.1	SINLEJ012763
e_gw.312.31.1	SINLEJ001511
e_gw.312.31.1	SINLEJ013875
e_gw.312.38.1	SINLEJ003236
e_gw.312.55.1	SINLEJ003387
e_gw.312.63.1	SINLEJ019374
e_gw.312.66.1	SINLEJ001637
e_gw.313.12.1	SINLEJ010779
e_gw.313.20.1	SINLEJ009819
e_gw.313.20.1	SINLEJ008610
e_gw.313.20.1	SINLEJ008292
e_gw.313.20.1	SINLEJ009817
e_gw.313.27.1	SINLEJ011500
e_gw.313.40.1	SINLEJ008256
e_gw.313.40.1	SINLEJ008585
e_gw.313.54.1	SINLEJ008622
e_gw.313.54.1	SINLEJ017927
e_gw.314.10.1	SINLEJ011615
e_gw.314.10.1	SINLEJ012172
e_gw.314.21.1	SINLEJ007826
e_gw.314.22.1	SINLEJ003823
e_gw.314.28.1	SINLEJ018491
e_gw.314.28.1	SINLEJ017780
e_gw.314.28.1	SINLEJ019358
e_gw.314.28.1	SINLEJ007827
e_gw.315.15.1	SINLEJ015807
e_gw.315.25.1	SINLEJ011359
e_gw.315.45.1	SINLEJ011348
e_gw.317.25.1	SINLEJ008773
e_gw.317.25.1	SINLEJ011267
e_gw.317.25.1	SINLEJ011262
e_gw.317.25.1	SINLEJ011268
e_gw.317.28.1	SINLEJ008777
e_gw.317.28.1	SINLEJ008774
e_gw.317.28.1	SINLEJ011260
e_gw.317.3.1	SINLEJ009227
e_gw.317.3.1	SINLEJ010000
e_gw.317.41.1	SINLEJ008850
e_gw.317.42.1	SINLEJ007604
e_gw.317.55.1	SINLEJ008899
e_gw.317.55.1	SINLEJ016325
e_gw.317.62.1	SINLEJ008826
e_gw.317.88.1	SINLEJ013047
e_gw.317.97.1	SINLEJ016900
e_gw.318.18.1	SINLEJ012470
e_gw.318.18.1	SINLEJ003186
e_gw.318.18.1	SINLEJ012447
e_gw.318.18.1	SINLEJ012472
e_gw.318.3.1	SINLEJ009856
e_gw.318.45.1	SINLEJ000881
e_gw.318.62.1	SINLEJ016801
e_gw.318.73.1	SINLEJ009162
e_gw.319.19.1	SINLEJ012939
e_gw.319.19.1	SINLEJ012938
e_gw.319.24.1	SINLEJ017889
e_gw.319.24.1	SINLEJ018237
e_gw.319.45.1	SINLEJ011653
e_gw.32.130.1	SINLEJ002819
e_gw.32.131.1	SINLEJ007179
e_gw.32.131.1	SINLEJ019432
e_gw.32.172.1	SINLEJ006263
e_gw.32.172.1	SINLEJ007308
e_gw.32.178.1	SINLEJ006220
e_gw.32.23.1	SINLEJ006353
e_gw.32.23.1	SINLEJ006956
e_gw.32.355.1	SINLEJ006154
e_gw.32.685.1	SINLEJ006232
e_gw.32.78.1	SINLEJ014696
e_gw.32.78.1	SINLEJ014779
e_gw.320.106.1	SINLEJ007513
e_gw.320.110.1	SINLEJ018435
e_gw.320.110.1	SINLEJ018639
e_gw.320.110.1	SINLEJ013733
e_gw.320.110.1	SINLEJ017607
e_gw.320.36.1	SINLEJ013577
e_gw.320.38.1	SINLEJ012406
e_gw.320.40.1	SINLEJ015662
e_gw.320.40.1	SINLEJ007248
e_gw.320.40.1	SINLEJ005513
e_gw.320.40.1	SINLEJ009550
e_gw.320.52.1	SINLEJ009463
e_gw.320.52.1	SINLEJ007208
e_gw.320.52.1	SINLEJ015703
e_gw.320.52.1	SINLEJ017174
e_gw.320.60.1	SINLEJ014267
e_gw.320.65.1	SINLEJ004835
e_gw.320.89.1	SINLEJ009570
e_gw.321.129.1	SINLEJ013879
e_gw.321.129.1	SINLEJ001615
e_gw.321.5.1	SINLEJ010457
e_gw.321.5.1	SINLEJ002862
e_gw.321.90.1	SINLEJ013839
e_gw.322.3.1	SINLEJ004890
e_gw.322.32.1	SINLEJ600047
e_gw.322.34.1	SINLEJ017935
e_gw.323.46.1	SINLEJ015281
e_gw.323.46.1	SINLEJ006919
e_gw.324.15.1	SINLEJ000057
e_gw.324.15.1	SINLEJ012797
e_gw.324.15.1	SINLEJ012798
e_gw.324.15.1	SINLEJ014289
e_gw.324.16.1	SINLEJ004182
e_gw.324.25.1	SINLEJ000935
e_gw.324.28.1	SINLEJ012867
e_gw.324.28.1	SINLEJ013504
e_gw.324.28.1	SINLEJ010786
e_gw.324.44.1	SINLEJ012228
e_gw.324.44.1	SINLEJ002031
e_gw.324.72.1	SINLEJ012841
e_gw.325.12.1	SINLEJ015810
e_gw.325.13.1	SINLEJ007343
e_gw.325.13.1	SINLEJ004347
e_gw.325.15.1	SINLEJ004288
e_gw.325.38.1	SINLEJ007341
e_gw.325.5.1	SINLEJ004403
e_gw.325.55.1	SINLEJ600295
e_gw.325.55.1	SINLEJ600297
e_gw.325.55.1	SINLEJ600294
e_gw.325.59.1	SINLEJ011904
e_gw.325.59.1	SINLEJ000218
e_gw.325.63.1	SINLEJ011996
e_gw.325.65.1	SINLEJ004364
e_gw.326.12.1	SINLEJ002834
e_gw.326.31.1	SINLEJ005379
e_gw.326.4.1	SINLEJ006289
e_gw.326.51.1	SINLEJ002095
e_gw.326.55.1	SINLEJ018013
e_gw.326.78.1	SINLEJ006373
e_gw.326.79.1	SINLEJ006988
e_gw.327.20.1	SINLEJ011953
e_gw.327.37.1	SINLEJ004439
e_gw.327.52.1	SINLEJ008470
e_gw.327.54.1	SINLEJ008322
e_gw.327.54.1	SINLEJ010383
e_gw.327.54.1	SINLEJ008488
e_gw.327.57.1	SINLEJ008594
e_gw.327.57.1	SINLEJ006854
e_gw.327.57.1	SINLEJ006855
e_gw.327.57.1	SINLEJ008445
e_gw.327.7.1	SINLEJ008468
e_gw.327.7.1	SINLEJ013668
e_gw.328.38.1	SINLEJ013288
e_gw.328.38.1	SINLEJ007284
e_gw.328.53.1	SINLEJ007684
e_gw.328.53.1	SINLEJ015754
e_gw.328.53.1	SINLEJ007683
e_gw.328.53.1	SINLEJ018541
e_gw.328.54.1	SINLEJ015234
e_gw.328.54.1	SINLEJ006872
e_gw.328.58.1	SINLEJ002808
e_gw.329.27.1	SINLEJ017612
e_gw.329.29.1	SINLEJ006589
e_gw.329.29.1	SINLEJ010534
e_gw.329.54.1	SINLEJ011386
e_gw.329.54.1	SINLEJ011393
e_gw.329.65.1	SINLEJ018051
e_gw.329.65.1	SINLEJ018707
e_gw.33.148.1	SINLEJ014903
e_gw.33.15.1	SINLEJ014848
e_gw.33.15.1	SINLEJ014896
e_gw.33.15.1	SINLEJ013325
e_gw.33.166.1	SINLEJ018353
e_gw.33.18.1	SINLEJ003811
e_gw.33.195.1	SINLEJ003202
e_gw.33.195.1	SINLEJ010370
e_gw.33.197.1	SINLEJ014861
e_gw.33.40.1	SINLEJ006350
e_gw.33.40.1	SINLEJ006351
e_gw.33.89.1	SINLEJ017855
e_gw.330.18.1	SINLEJ012722
e_gw.330.21.1	SINLEJ013759
e_gw.330.22.1	SINLEJ015051
e_gw.330.22.1	SINLEJ015054
e_gw.330.23.1	SINLEJ003449
e_gw.330.23.1	SINLEJ600463
e_gw.330.23.1	SINLEJ001633
e_gw.330.23.1	SINLEJ012772
e_gw.330.29.1	SINLEJ015015
e_gw.331.10.1	SINLEJ015107
e_gw.331.20.1	SINLEJ008112
e_gw.331.26.1	SINLEJ013245
e_gw.331.31.1	SINLEJ016194
e_gw.331.68.1	SINLEJ013178
e_gw.331.68.1	SINLEJ016603
e_gw.332.22.1	SINLEJ015342
e_gw.332.24.1	SINLEJ600203
e_gw.332.24.1	SINLEJ013835
e_gw.332.64.1	SINLEJ000380
e_gw.332.89.1	SINLEJ600452
e_gw.333.24.1	SINLEJ015871
e_gw.333.24.1	SINLEJ016267
e_gw.333.24.1	SINLEJ016266
e_gw.333.24.1	SINLEJ012866
e_gw.333.34.1	SINLEJ014662
e_gw.333.48.1	SINLEJ015983
e_gw.334.115.1	SINLEJ015116
e_gw.334.115.1	SINLEJ014300
e_gw.334.115.1	SINLEJ014304
e_gw.334.115.1	SINLEJ010803
e_gw.334.17.1	SINLEJ017982
e_gw.335.15.1	SINLEJ006261
e_gw.335.4.1	SINLEJ003034
e_gw.335.5.1	SINLEJ012074
e_gw.336.11.1	SINLEJ015982
e_gw.336.11.1	SINLEJ018498
e_gw.336.15.1	SINLEJ013629
e_gw.336.15.1	SINLEJ019431
e_gw.336.15.1	SINLEJ019434
e_gw.336.19.1	SINLEJ013992
e_gw.336.33.1	SINLEJ009269
e_gw.337.19.1	SINLEJ015014
e_gw.337.19.1	SINLEJ017962
e_gw.337.19.1	SINLEJ015016
e_gw.337.81.1	SINLEJ012033
e_gw.337.92.1	SINLEJ005721
e_gw.337.92.1	SINLEJ014382
e_gw.338.72.1	SINLEJ004593
e_gw.338.72.1	SINLEJ018633
e_gw.339.17.1	SINLEJ008754
e_gw.339.60.1	SINLEJ010658
e_gw.339.60.1	SINLEJ001433
e_gw.339.60.1	SINLEJ010581
e_gw.339.60.1	SINLEJ007231
e_gw.34.1.1	SINLEJ004907
e_gw.34.1.1	SINLEJ004909
e_gw.34.1.1	SINLEJ016742
e_gw.34.1.1	SINLEJ016483
e_gw.34.15.1	SINLEJ009831
e_gw.34.37.1	SINLEJ004646
e_gw.34.37.1	SINLEJ018807
e_gw.340.1.1	SINLEJ001451
e_gw.340.1.1	SINLEJ004850
e_gw.340.1.1	SINLEJ600254
e_gw.340.1.1	SINLEJ010340
e_gw.340.5.1	SINLEJ001403
e_gw.340.82.1	SINLEJ004853
e_gw.340.85.1	SINLEJ016021
e_gw.341.13.1	SINLEJ008828
e_gw.341.21.1	SINLEJ008690
e_gw.341.21.1	SINLEJ017298
e_gw.341.65.1	SINLEJ008770
e_gw.341.65.1	SINLEJ009368
e_gw.341.65.1	SINLEJ017816
e_gw.341.74.1	SINLEJ001748
e_gw.341.74.1	SINLEJ010860
e_gw.341.77.1	SINLEJ011187
e_gw.341.77.1	SINLEJ017128
e_gw.342.20.1	SINLEJ012557
e_gw.342.20.1	SINLEJ016351
e_gw.342.20.1	SINLEJ017634
e_gw.342.44.1	SINLEJ000189
e_gw.342.44.1	SINLEJ000185
e_gw.342.58.1	SINLEJ007547
e_gw.342.58.1	SINLEJ009242
e_gw.342.6.1	SINLEJ018859
e_gw.342.6.1	SINLEJ003160
e_gw.342.6.1	SINLEJ018614
e_gw.342.6.1	SINLEJ003055
e_gw.343.23.1	SINLEJ013318
e_gw.343.23.1	SINLEJ015934
e_gw.343.23.1	SINLEJ015931
e_gw.343.23.1	SINLEJ013097
e_gw.343.4.1	SINLEJ600486
e_gw.343.4.1	SINLEJ003313
e_gw.343.45.1	SINLEJ001609
e_gw.343.47.1	SINLEJ002984
e_gw.343.49.1	SINLEJ010411
e_gw.343.49.1	SINLEJ013849
e_gw.343.49.1	SINLEJ001611
e_gw.343.54.1	SINLEJ010407
e_gw.343.60.1	SINLEJ016236
e_gw.343.63.1	SINLEJ005743
e_gw.343.63.1	SINLEJ006618
e_gw.344.3.1	SINLEJ000044
e_gw.344.3.1	SINLEJ000051
e_gw.344.3.1	SINLEJ017710
e_gw.344.3.1	SINLEJ017708
e_gw.344.44.1	SINLEJ001721
e_gw.344.59.1	SINLEJ011088
e_gw.345.34.1	SINLEJ009973
e_gw.346.47.1	SINLEJ003904
e_gw.346.47.1	SINLEJ003903
e_gw.346.50.1	SINLEJ012936
e_gw.346.56.1	SINLEJ000384
e_gw.346.56.1	SINLEJ000385
e_gw.346.70.1	SINLEJ010767
e_gw.346.70.1	SINLEJ015911
e_gw.346.70.1	SINLEJ010422
e_gw.346.70.1	SINLEJ010423
e_gw.347.103.1	SINLEJ001079
e_gw.347.109.1	SINLEJ014501
e_gw.347.116.1	SINLEJ017337
e_gw.347.116.1	SINLEJ002189
e_gw.347.116.1	SINLEJ005978
e_gw.347.116.1	SINLEJ005977
e_gw.347.38.1	SINLEJ001750
e_gw.347.59.1	SINLEJ010016
e_gw.347.75.1	SINLEJ001241
e_gw.347.75.1	SINLEJ001248
e_gw.347.75.1	SINLEJ001250
e_gw.347.75.1	SINLEJ018472
e_gw.347.82.1	SINLEJ000780
e_gw.347.82.1	SINLEJ005894
e_gw.347.82.1	SINLEJ005893
e_gw.347.90.1	SINLEJ001128
e_gw.347.99.1	SINLEJ001034
e_gw.347.99.1	SINLEJ016845
e_gw.347.99.1	SINLEJ005189
e_gw.348.51.1	SINLEJ010010
e_gw.348.51.1	SINLEJ000061
e_gw.348.59.1	SINLEJ018893
e_gw.348.59.1	SINLEJ009864
e_gw.348.59.1	SINLEJ009863
e_gw.348.6.1	SINLEJ009932
e_gw.348.75.1	SINLEJ005930
e_gw.349.27.1	SINLEJ014061
e_gw.349.37.1	SINLEJ009289
e_gw.349.37.1	SINLEJ009288
e_gw.349.86.1	SINLEJ017632
e_gw.349.86.1	SINLEJ011103
e_gw.35.103.1	SINLEJ005118
e_gw.35.103.1	SINLEJ002007
e_gw.35.145.1	SINLEJ019338
e_gw.35.145.1	SINLEJ001884
e_gw.35.145.1	SINLEJ009694
e_gw.35.145.1	SINLEJ016988
e_gw.35.150.1	SINLEJ000741
e_gw.35.241.1	SINLEJ001991
e_gw.35.25.1	SINLEJ017752
e_gw.35.313.1	SINLEJ005098
e_gw.35.313.1	SINLEJ006034
e_gw.35.313.1	SINLEJ001964
e_gw.35.313.1	SINLEJ001963
e_gw.35.318.1	SINLEJ004451
e_gw.35.343.1	SINLEJ000169
e_gw.35.343.1	SINLEJ019224
e_gw.35.343.1	SINLEJ011778
e_gw.35.346.1	SINLEJ018284
e_gw.35.357.1	SINLEJ001036
e_gw.35.42.1	SINLEJ001966
e_gw.35.42.1	SINLEJ001136
e_gw.35.42.1	SINLEJ000740
e_gw.35.55.1	SINLEJ011535
e_gw.35.60.1	SINLEJ001895
e_gw.35.83.1	SINLEJ009706
e_gw.351.112.1	SINLEJ002150
e_gw.351.112.1	SINLEJ000713
e_gw.351.40.1	SINLEJ002000
e_gw.351.40.1	SINLEJ002001
e_gw.351.40.1	SINLEJ013479
e_gw.351.41.1	SINLEJ018078
e_gw.351.62.1	SINLEJ014505
e_gw.351.62.1	SINLEJ014506
e_gw.351.88.1	SINLEJ000859
e_gw.351.88.1	SINLEJ017000
e_gw.351.88.1	SINLEJ005119
e_gw.353.1.1	SINLEJ007794
e_gw.353.1.1	SINLEJ007799
e_gw.353.1.1	SINLEJ007800
e_gw.354.101.1	SINLEJ015956
e_gw.354.7.1	SINLEJ016078
e_gw.355.1.1	SINLEJ008683
e_gw.355.103.1	SINLEJ009049
e_gw.355.27.1	SINLEJ009377
e_gw.355.3.1	SINLEJ012978
e_gw.355.61.1	SINLEJ012995
e_gw.355.7.1	SINLEJ018426
e_gw.355.72.1	SINLEJ003572
e_gw.355.72.1	SINLEJ014990
e_gw.356.11.1	SINLEJ010717
e_gw.356.3.1	SINLEJ012171
e_gw.356.32.1	SINLEJ015101
e_gw.356.32.1	SINLEJ019302
e_gw.356.50.1	SINLEJ004999
e_gw.356.59.1	SINLEJ015772
e_gw.356.59.1	SINLEJ010129
e_gw.356.61.1	SINLEJ002109
e_gw.357.114.1	SINLEJ006787
e_gw.357.41.1	SINLEJ007394
e_gw.358.52.1	SINLEJ011016
e_gw.359.27.1	SINLEJ014827
e_gw.359.28.1	SINLEJ013453
e_gw.359.3.1	SINLEJ018404
e_gw.359.3.1	SINLEJ018405
e_gw.359.53.1	SINLEJ013419
e_gw.359.53.1	SINLEJ008180
e_gw.36.169.1	SINLEJ007736
e_gw.36.169.1	SINLEJ012184
e_gw.36.218.1	SINLEJ011478
e_gw.36.4.1	SINLEJ007825
e_gw.36.4.1	SINLEJ015769
e_gw.36.4.1	SINLEJ015768
e_gw.36.4.1	SINLEJ012125
e_gw.36.85.1	SINLEJ019397
e_gw.36.99.1	SINLEJ007859
e_gw.36.99.1	SINLEJ007860
e_gw.360.23.1	SINLEJ017718
e_gw.360.25.1	SINLEJ011748
e_gw.360.4.1	SINLEJ011749
e_gw.360.4.1	SINLEJ010262
e_gw.361.2.1	SINLEJ008186
e_gw.361.55.1	SINLEJ013441
e_gw.361.68.1	SINLEJ001193
e_gw.363.26.1	SINLEJ001309
e_gw.363.26.1	SINLEJ001310
e_gw.363.48.1	SINLEJ000426
e_gw.363.48.1	SINLEJ004150
e_gw.363.53.1	SINLEJ015894
e_gw.363.53.1	SINLEJ015893
e_gw.363.59.1	SINLEJ018077
e_gw.364.20.1	SINLEJ005614
e_gw.364.29.1	SINLEJ011519
e_gw.364.40.1	SINLEJ007578
e_gw.364.69.1	SINLEJ003729
e_gw.364.77.1	SINLEJ012368
e_gw.364.95.1	SINLEJ015389
e_gw.366.16.1	SINLEJ016195
e_gw.366.16.1	SINLEJ002789
e_gw.366.16.1	SINLEJ017543
e_gw.366.16.1	SINLEJ017481
e_gw.368.2.1	SINLEJ012903
e_gw.368.37.1	SINLEJ004204
e_gw.368.40.1	SINLEJ017136
e_gw.37.11.1	SINLEJ011476
e_gw.37.12.1	SINLEJ011472
e_gw.37.12.1	SINLEJ015061
e_gw.37.12.1	SINLEJ015064
e_gw.37.139.1	SINLEJ015891
e_gw.37.139.1	SINLEJ004167
e_gw.37.139.1	SINLEJ012900
e_gw.37.158.1	SINLEJ009517
e_gw.37.158.1	SINLEJ007283
e_gw.37.158.1	SINLEJ009519
e_gw.37.158.1	SINLEJ007285
e_gw.37.162.1	SINLEJ012359
e_gw.37.162.1	SINLEJ012357
e_gw.37.180.1	SINLEJ013687
e_gw.37.188.1	SINLEJ013669
e_gw.37.226.1	SINLEJ011325
e_gw.37.226.1	SINLEJ013164
e_gw.37.272.1	SINLEJ007360
e_gw.37.272.1	SINLEJ010263
e_gw.37.321.1	SINLEJ012281
e_gw.37.321.1	SINLEJ012280
e_gw.37.34.1	SINLEJ010256
e_gw.37.34.1	SINLEJ010255
e_gw.37.359.1	SINLEJ013699
e_gw.37.359.1	SINLEJ013700
e_gw.37.410.1	SINLEJ012363
e_gw.37.415.1	SINLEJ011351
e_gw.37.429.1	SINLEJ011353
e_gw.37.51.1	SINLEJ019417
e_gw.370.14.1	SINLEJ018947
e_gw.371.27.1	SINLEJ600404
e_gw.371.27.1	SINLEJ600405
e_gw.371.37.1	SINLEJ009981
e_gw.371.37.1	SINLEJ000028
e_gw.371.37.1	SINLEJ000029
e_gw.371.54.1	SINLEJ010961
e_gw.371.77.1	SINLEJ016028
e_gw.371.84.1	SINLEJ009984
e_gw.372.6.1	SINLEJ001374
e_gw.373.1.1	SINLEJ000431
e_gw.373.23.1	SINLEJ000592
e_gw.373.23.1	SINLEJ000591
e_gw.373.32.1	SINLEJ015495
e_gw.373.32.1	SINLEJ015483
e_gw.373.4.1	SINLEJ010870
e_gw.373.51.1	SINLEJ010738
e_gw.373.51.1	SINLEJ000472
e_gw.374.41.1	SINLEJ001643
e_gw.374.48.1	SINLEJ006009
e_gw.374.48.1	SINLEJ014511
e_gw.374.48.1	SINLEJ002107
e_gw.375.14.1	SINLEJ002741
e_gw.375.23.1	SINLEJ016150
e_gw.375.23.1	SINLEJ007659
e_gw.375.45.1	SINLEJ016151
e_gw.375.46.1	SINLEJ007660
e_gw.376.43.1	SINLEJ016526
e_gw.376.43.1	SINLEJ016509
e_gw.376.47.1	SINLEJ001943
e_gw.376.9.1	SINLEJ013997
e_gw.377.22.1	SINLEJ013569
e_gw.377.23.1	SINLEJ011870
e_gw.378.29.1	SINLEJ001393
e_gw.378.33.1	SINLEJ014785
e_gw.378.33.1	SINLEJ600211
e_gw.378.33.1	SINLEJ014787
e_gw.378.53.1	SINLEJ012751
e_gw.378.55.1	SINLEJ009774
e_gw.378.55.1	SINLEJ009773
e_gw.378.55.1	SINLEJ009776
e_gw.379.34.1	SINLEJ600371
e_gw.379.54.1	SINLEJ011527
e_gw.379.55.1	SINLEJ014870
e_gw.379.55.1	SINLEJ019298
e_gw.379.66.1	SINLEJ016832
e_gw.379.74.1	SINLEJ003542
e_gw.38.140.1	SINLEJ010543
e_gw.38.140.1	SINLEJ006626
e_gw.38.168.1	SINLEJ006840
e_gw.38.180.1	SINLEJ014559
e_gw.38.184.1	SINLEJ010642
e_gw.38.26.1	SINLEJ010601
e_gw.38.26.1	SINLEJ004829
e_gw.38.37.1	SINLEJ009801
e_gw.38.46.1	SINLEJ006602
e_gw.38.47.1	SINLEJ006510
e_gw.38.47.1	SINLEJ006505
e_gw.38.47.1	SINLEJ006504
e_gw.38.47.1	SINLEJ006507
e_gw.38.80.1	SINLEJ003492
e_gw.38.94.1	SINLEJ005681
e_gw.38.94.1	SINLEJ010602
e_gw.38.96.1	SINLEJ008216
e_gw.38.96.1	SINLEJ014673
e_gw.380.10.1	SINLEJ015155
e_gw.380.27.1	SINLEJ014900
e_gw.380.27.1	SINLEJ014854
e_gw.380.32.1	SINLEJ011916
e_gw.380.32.1	SINLEJ015154
e_gw.380.32.1	SINLEJ004287
e_gw.380.32.1	SINLEJ006472
e_gw.380.40.1	SINLEJ004243
e_gw.380.48.1	SINLEJ008118
e_gw.380.8.1	SINLEJ004338
e_gw.380.88.1	SINLEJ007574
e_gw.381.1.1	SINLEJ015036
e_gw.381.17.1	SINLEJ011863
e_gw.381.22.1	SINLEJ010148
e_gw.382.58.1	SINLEJ001513
e_gw.382.71.1	SINLEJ019355
e_gw.383.17.1	SINLEJ010153
e_gw.384.1.1	SINLEJ003103
e_gw.384.110.1	SINLEJ005828
e_gw.384.110.1	SINLEJ000698
e_gw.384.112.1	SINLEJ001100
e_gw.384.62.1	SINLEJ002099
e_gw.384.62.1	SINLEJ002098
e_gw.385.109.1	SINLEJ009228
e_gw.385.28.1	SINLEJ018363
e_gw.386.13.1	SINLEJ002858
e_gw.386.3.1	SINLEJ008686
e_gw.386.3.1	SINLEJ008260
e_gw.386.5.1	SINLEJ008680
e_gw.386.65.1	SINLEJ018169
e_gw.386.67.1	SINLEJ016361
e_gw.386.8.1	SINLEJ018899
e_gw.386.83.1	SINLEJ005529
e_gw.386.83.1	SINLEJ005694
e_gw.387.18.1	SINLEJ003382
e_gw.387.33.1	SINLEJ001443
e_gw.387.33.1	SINLEJ600259
e_gw.387.33.1	SINLEJ003379
e_gw.387.33.1	SINLEJ003380
e_gw.387.35.1	SINLEJ003381
e_gw.387.35.1	SINLEJ017491
e_gw.387.35.1	SINLEJ018081
e_gw.388.19.1	SINLEJ004065
e_gw.388.3.1	SINLEJ008171
e_gw.388.67.1	SINLEJ012087
e_gw.388.69.1	SINLEJ004438
e_gw.389.24.1	SINLEJ015388
e_gw.389.26.1	SINLEJ014941
e_gw.389.26.1	SINLEJ003625
e_gw.389.26.1	SINLEJ003626
e_gw.389.26.1	SINLEJ014940
e_gw.389.3.1	SINLEJ016355
e_gw.39.209.1	SINLEJ002116
e_gw.39.209.1	SINLEJ005998
e_gw.39.229.1	SINLEJ013685
e_gw.39.229.1	SINLEJ011429
e_gw.39.229.1	SINLEJ013965
e_gw.39.281.1	SINLEJ006000
e_gw.39.294.1	SINLEJ007807
e_gw.39.323.1	SINLEJ016123
e_gw.39.46.1	SINLEJ008611
e_gw.39.50.1	SINLEJ005708
e_gw.39.51.1	SINLEJ012408
e_gw.39.51.1	SINLEJ004813
e_gw.39.56.1	SINLEJ005120
e_gw.39.96.1	SINLEJ019280
e_gw.39.96.1	SINLEJ013428
e_gw.39.99.1	SINLEJ004510
e_gw.390.37.1	SINLEJ011153
e_gw.390.37.1	SINLEJ009337
e_gw.391.24.1	SINLEJ004214
e_gw.391.37.1	SINLEJ004213
e_gw.392.1.1	SINLEJ013448
e_gw.392.1.1	SINLEJ013447
e_gw.392.10.1	SINLEJ008173
e_gw.392.37.1	SINLEJ000565
e_gw.392.56.1	SINLEJ017516
e_gw.392.57.1	SINLEJ008181
e_gw.392.57.1	SINLEJ006557
e_gw.394.1.1	SINLEJ006636
e_gw.394.1.1	SINLEJ006635
e_gw.394.2.1	SINLEJ009137
e_gw.394.22.1	SINLEJ017054
e_gw.394.22.1	SINLEJ017477
e_gw.394.36.1	SINLEJ006112
e_gw.394.39.1	SINLEJ005310
e_gw.394.58.1	SINLEJ014672
e_gw.394.68.1	SINLEJ010958
e_gw.395.13.1	SINLEJ001344
e_gw.395.14.1	SINLEJ008333
e_gw.395.41.1	SINLEJ011667
e_gw.396.31.1	SINLEJ007626
e_gw.396.31.1	SINLEJ007625
e_gw.396.44.1	SINLEJ016591
e_gw.396.50.1	SINLEJ013145
e_gw.396.50.1	SINLEJ011800
e_gw.396.68.1	SINLEJ016572
e_gw.396.68.1	SINLEJ016876
e_gw.397.20.1	SINLEJ016745
e_gw.397.20.1	SINLEJ016486
e_gw.397.20.1	SINLEJ004734
e_gw.397.20.1	SINLEJ600455
e_gw.397.28.1	SINLEJ600286
e_gw.397.30.1	SINLEJ001528
e_gw.398.46.1	SINLEJ018419
e_gw.398.51.1	SINLEJ012031
e_gw.398.56.1	SINLEJ016716
e_gw.398.57.1	SINLEJ001478
e_gw.398.57.1	SINLEJ001477
e_gw.398.67.1	SINLEJ011689
e_gw.399.5.1	SINLEJ003288
e_gw.399.5.1	SINLEJ600197
e_gw.399.5.1	SINLEJ017730
e_gw.399.5.1	SINLEJ003006
e_gw.4.120.1	SINLEJ010950
e_gw.4.125.1	SINLEJ014794
e_gw.4.128.1	SINLEJ006436
e_gw.4.136.1	SINLEJ008135
e_gw.4.136.1	SINLEJ008214
e_gw.4.137.1	SINLEJ010147
e_gw.4.145.1	SINLEJ004043
e_gw.4.154.1	SINLEJ010947
e_gw.4.178.1	SINLEJ019350
e_gw.4.182.1	SINLEJ009006
e_gw.4.182.1	SINLEJ002868
e_gw.4.182.1	SINLEJ005346
e_gw.4.182.1	SINLEJ010946
e_gw.4.204.1	SINLEJ004472
e_gw.4.227.1	SINLEJ010969
e_gw.4.237.1	SINLEJ017468
e_gw.4.333.1	SINLEJ012420
e_gw.4.339.1	SINLEJ018123
e_gw.4.362.1	SINLEJ002943
e_gw.4.387.1	SINLEJ009846
e_gw.4.388.1	SINLEJ010036
e_gw.4.39.1	SINLEJ005220
e_gw.4.396.1	SINLEJ009073
e_gw.4.396.1	SINLEJ005213
e_gw.4.4.1	SINLEJ011025
e_gw.4.4.1	SINLEJ002947
e_gw.4.414.1	SINLEJ005327
e_gw.4.414.1	SINLEJ016669
e_gw.4.451.1	SINLEJ005224
e_gw.4.46.1	SINLEJ011012
e_gw.4.46.1	SINLEJ011011
e_gw.4.464.1	SINLEJ002931
e_gw.4.483.1	SINLEJ005345
e_gw.4.53.1	SINLEJ008952
e_gw.4.67.1	SINLEJ001488
e_gw.4.67.1	SINLEJ018606
e_gw.40.104.1	SINLEJ014197
e_gw.40.104.1	SINLEJ018231
e_gw.40.104.1	SINLEJ013277
e_gw.40.104.1	SINLEJ015004
e_gw.40.113.1	SINLEJ012049
e_gw.40.119.1	SINLEJ003181
e_gw.40.202.1	SINLEJ014907
e_gw.40.202.1	SINLEJ013270
e_gw.40.204.1	SINLEJ018017
e_gw.40.208.1	SINLEJ017755
e_gw.40.208.1	SINLEJ019322
e_gw.40.208.1	SINLEJ019452
e_gw.40.37.1	SINLEJ013454
e_gw.40.39.1	SINLEJ014890
e_gw.40.412.1	SINLEJ013219
e_gw.40.45.1	SINLEJ011685
e_gw.40.52.1	SINLEJ008179
e_gw.40.63.1	SINLEJ018806
e_gw.40.63.1	SINLEJ018215
e_gw.40.68.1	SINLEJ017928
e_gw.40.94.1	SINLEJ011735
e_gw.400.16.1	SINLEJ018294
e_gw.400.34.1	SINLEJ005548
e_gw.400.34.1	SINLEJ015165
e_gw.401.113.1	SINLEJ003120
e_gw.401.26.1	SINLEJ005705
e_gw.401.42.1	SINLEJ016532
e_gw.402.27.1	SINLEJ001605
e_gw.402.30.1	SINLEJ005752
e_gw.402.47.1	SINLEJ001602
e_gw.402.47.1	SINLEJ004824
e_gw.402.47.1	SINLEJ600493
e_gw.403.31.1	SINLEJ014266
e_gw.403.62.1	SINLEJ003979
e_gw.403.62.1	SINLEJ000260
e_gw.403.62.1	SINLEJ012961
e_gw.403.62.1	SINLEJ012960
e_gw.403.86.1	SINLEJ005453
e_gw.403.90.1	SINLEJ000468
e_gw.404.22.1	SINLEJ012521
e_gw.404.8.1	SINLEJ012460
e_gw.405.20.1	SINLEJ600247
e_gw.405.4.1	SINLEJ001521
e_gw.406.3.1	SINLEJ009357
e_gw.406.46.1	SINLEJ004422
e_gw.406.46.1	SINLEJ004423
e_gw.406.46.1	SINLEJ004421
e_gw.407.16.1	SINLEJ013596
e_gw.407.16.1	SINLEJ013595
e_gw.407.2.1	SINLEJ015297
e_gw.407.254.1	SINLEJ013068
e_gw.408.16.1	SINLEJ008192
e_gw.408.16.1	SINLEJ007455
e_gw.408.23.1	SINLEJ003157
e_gw.408.23.1	SINLEJ001552
e_gw.408.23.1	SINLEJ010474
e_gw.409.22.1	SINLEJ003201
e_gw.409.39.1	SINLEJ006139
e_gw.409.39.1	SINLEJ014473
e_gw.41.133.1	SINLEJ015949
e_gw.41.21.1	SINLEJ013919
e_gw.41.33.1	SINLEJ002922
e_gw.41.62.1	SINLEJ016827
e_gw.41.66.1	SINLEJ012441
e_gw.410.32.1	SINLEJ004190
e_gw.410.32.1	SINLEJ000038
e_gw.410.37.1	SINLEJ600106
e_gw.410.41.1	SINLEJ000060
e_gw.410.41.1	SINLEJ003806
e_gw.410.43.1	SINLEJ003934
e_gw.410.43.1	SINLEJ003935
e_gw.410.63.1	SINLEJ000457
e_gw.411.48.1	SINLEJ008693
e_gw.411.48.1	SINLEJ014058
e_gw.413.33.1	SINLEJ018988
e_gw.414.14.1	SINLEJ004625
e_gw.414.14.1	SINLEJ004624
e_gw.414.14.1	SINLEJ004623
e_gw.414.18.1	SINLEJ600057
e_gw.414.19.1	SINLEJ003264
e_gw.414.26.1	SINLEJ600278
e_gw.414.35.1	SINLEJ600169
e_gw.414.39.1	SINLEJ600268
e_gw.414.39.1	SINLEJ600407
e_gw.414.39.1	SINLEJ001391
e_gw.414.39.1	SINLEJ007156
e_gw.414.40.1	SINLEJ001377
e_gw.414.40.1	SINLEJ010368
e_gw.415.20.1	SINLEJ004524
e_gw.415.29.1	SINLEJ015137
e_gw.415.38.1	SINLEJ001551
e_gw.417.1.1	SINLEJ600246
e_gw.417.1.1	SINLEJ600245
e_gw.417.1.1	SINLEJ600248
e_gw.417.31.1	SINLEJ600033
e_gw.417.41.1	SINLEJ600289
e_gw.417.46.1	SINLEJ001429
e_gw.417.46.1	SINLEJ018089
e_gw.417.56.1	SINLEJ013737
e_gw.418.35.1	SINLEJ015981
e_gw.418.45.1	SINLEJ012622
e_gw.418.45.1	SINLEJ018112
e_gw.42.109.1	SINLEJ014443
e_gw.42.109.1	SINLEJ002187
e_gw.42.109.1	SINLEJ005954
e_gw.42.109.1	SINLEJ010667
e_gw.42.11.1	SINLEJ014568
e_gw.42.140.1	SINLEJ019012
e_gw.42.155.1	SINLEJ001430
e_gw.42.168.1	SINLEJ018255
e_gw.42.168.1	SINLEJ018253
e_gw.42.198.1	SINLEJ007135
e_gw.42.219.1	SINLEJ001985
e_gw.42.234.1	SINLEJ016044
e_gw.42.248.1	SINLEJ005001
e_gw.42.248.1	SINLEJ006054
e_gw.42.248.1	SINLEJ001898
e_gw.42.248.1	SINLEJ001900
e_gw.42.257.1	SINLEJ001858
e_gw.42.26.1	SINLEJ005185
e_gw.42.26.1	SINLEJ016841
e_gw.42.268.1	SINLEJ012531
e_gw.42.32.1	SINLEJ016999
e_gw.42.32.1	SINLEJ005901
e_gw.42.32.1	SINLEJ000860
e_gw.42.37.1	SINLEJ001090
e_gw.42.37.1	SINLEJ002077
e_gw.42.4.1	SINLEJ005108
e_gw.42.4.1	SINLEJ014531
e_gw.42.4.1	SINLEJ005109
e_gw.42.4.1	SINLEJ000815
e_gw.42.41.1	SINLEJ600314
e_gw.42.41.1	SINLEJ009310
e_gw.42.42.1	SINLEJ017001
e_gw.42.42.1	SINLEJ000858
e_gw.42.43.1	SINLEJ017531
e_gw.42.47.1	SINLEJ013132
e_gw.42.86.1	SINLEJ000848
e_gw.42.96.1	SINLEJ005914
e_gw.42.96.1	SINLEJ001817
e_gw.420.36.1	SINLEJ012777
e_gw.420.56.1	SINLEJ000489
e_gw.421.40.1	SINLEJ000258
e_gw.421.40.1	SINLEJ014277
e_gw.421.40.1	SINLEJ014278
e_gw.421.40.1	SINLEJ012959
e_gw.421.42.1	SINLEJ004151
e_gw.421.56.1	SINLEJ019344
e_gw.421.58.1	SINLEJ003973
e_gw.421.61.1	SINLEJ012452
e_gw.422.12.1	SINLEJ012551
e_gw.422.74.1	SINLEJ014775
e_gw.422.74.1	SINLEJ012682
e_gw.423.34.1	SINLEJ010040
e_gw.423.43.1	SINLEJ012385
e_gw.423.43.1	SINLEJ012267
e_gw.423.48.1	SINLEJ019010
e_gw.424.31.1	SINLEJ009347
e_gw.424.35.1	SINLEJ017116
e_gw.424.35.1	SINLEJ018530
e_gw.424.35.1	SINLEJ011176
e_gw.424.35.1	SINLEJ011177
e_gw.425.15.1	SINLEJ019174
e_gw.425.15.1	SINLEJ019195
e_gw.425.25.1	SINLEJ003709
e_gw.425.44.1	SINLEJ004871
e_gw.425.47.1	SINLEJ010072
e_gw.426.1.1	SINLEJ016394
e_gw.426.46.1	SINLEJ010168
e_gw.426.50.1	SINLEJ009882
e_gw.426.59.1	SINLEJ017096
e_gw.426.59.1	SINLEJ017094
e_gw.426.59.1	SINLEJ007088
e_gw.427.2.1	SINLEJ004611
e_gw.427.2.1	SINLEJ004610
e_gw.427.22.1	SINLEJ010477
e_gw.427.22.1	SINLEJ001556
e_gw.427.22.1	SINLEJ001555
e_gw.427.66.1	SINLEJ005928
e_gw.427.66.1	SINLEJ005927
e_gw.428.10.1	SINLEJ015355
e_gw.428.10.1	SINLEJ017838
e_gw.428.17.1	SINLEJ013389
e_gw.428.17.1	SINLEJ018827
e_gw.428.17.1	SINLEJ017801
e_gw.428.20.1	SINLEJ011821
e_gw.428.20.1	SINLEJ006644
e_gw.428.20.1	SINLEJ006641
e_gw.428.20.1	SINLEJ011932
e_gw.428.35.1	SINLEJ005726
e_gw.429.42.1	SINLEJ015920
e_gw.43.166.1	SINLEJ014158
e_gw.43.166.1	SINLEJ014167
e_gw.43.261.1	SINLEJ012952
e_gw.43.29.1	SINLEJ007181
e_gw.43.32.1	SINLEJ014176
e_gw.43.32.1	SINLEJ014148
e_gw.43.78.1	SINLEJ007023
e_gw.43.78.1	SINLEJ011811
e_gw.43.78.1	SINLEJ006191
e_gw.43.78.1	SINLEJ006190
e_gw.43.83.1	SINLEJ009149
e_gw.43.98.1	SINLEJ013309
e_gw.431.1.1	SINLEJ019137
e_gw.431.1.1	SINLEJ019140
e_gw.431.1.1	SINLEJ019142
e_gw.431.13.1	SINLEJ018768
e_gw.431.37.1	SINLEJ009296
e_gw.431.8.1	SINLEJ011189
e_gw.432.47.1	SINLEJ005640
e_gw.432.47.1	SINLEJ018397
e_gw.432.47.1	SINLEJ019233
e_gw.432.47.1	SINLEJ000277
e_gw.433.21.1	SINLEJ006547
e_gw.433.5.1	SINLEJ014553
e_gw.434.2.1	SINLEJ003086
e_gw.434.23.1	SINLEJ009734
e_gw.434.23.1	SINLEJ006726
e_gw.434.36.1	SINLEJ012468
e_gw.434.36.1	SINLEJ010058
e_gw.434.36.1	SINLEJ012469
e_gw.435.62.1	SINLEJ009930
e_gw.436.17.1	SINLEJ013775
e_gw.436.23.1	SINLEJ012416
e_gw.436.25.1	SINLEJ009912
e_gw.436.25.1	SINLEJ009913
e_gw.436.47.1	SINLEJ007838
e_gw.436.5.1	SINLEJ009879
e_gw.437.31.1	SINLEJ010962
e_gw.437.42.1	SINLEJ010906
e_gw.437.42.1	SINLEJ010908
e_gw.437.42.1	SINLEJ008968
e_gw.438.64.1	SINLEJ000195
e_gw.439.2.1	SINLEJ014587
e_gw.439.48.1	SINLEJ017969
e_gw.439.48.1	SINLEJ016812
e_gw.44.1.1	SINLEJ012542
e_gw.44.122.1	SINLEJ008341
e_gw.44.122.1	SINLEJ008596
e_gw.44.180.1	SINLEJ018301
e_gw.44.38.1	SINLEJ009687
e_gw.44.77.1	SINLEJ009995
e_gw.44.77.1	SINLEJ019035
e_gw.44.77.1	SINLEJ019416
e_gw.44.77.1	SINLEJ009991
e_gw.440.22.1	SINLEJ014765
e_gw.440.24.1	SINLEJ012199
e_gw.440.24.1	SINLEJ007732
e_gw.441.3.1	SINLEJ015308
e_gw.441.3.1	SINLEJ003517
e_gw.441.3.1	SINLEJ003514
e_gw.441.3.1	SINLEJ016852
e_gw.441.35.1	SINLEJ011622
e_gw.441.78.1	SINLEJ015382
e_gw.441.78.1	SINLEJ003573
e_gw.442.23.1	SINLEJ013752
e_gw.442.33.1	SINLEJ007514
e_gw.442.34.1	SINLEJ011690
e_gw.442.58.1	SINLEJ017542
e_gw.442.65.1	SINLEJ007594
e_gw.443.22.1	SINLEJ018157
e_gw.444.1.1	SINLEJ016268
e_gw.444.1.1	SINLEJ014384
e_gw.444.17.1	SINLEJ014360
e_gw.444.30.1	SINLEJ018502
e_gw.444.30.1	SINLEJ003713
e_gw.444.30.1	SINLEJ017672
e_gw.444.51.1	SINLEJ017392
e_gw.444.52.1	SINLEJ003255
e_gw.444.52.1	SINLEJ016235
e_gw.444.55.1	SINLEJ005689
e_gw.444.57.1	SINLEJ017393
e_gw.444.59.1	SINLEJ016027
e_gw.445.13.1	SINLEJ018029
e_gw.445.13.1	SINLEJ009342
e_gw.446.1.1	SINLEJ016709
e_gw.446.15.1	SINLEJ004904
e_gw.446.21.1	SINLEJ001919
e_gw.446.54.1	SINLEJ006071
e_gw.446.72.1	SINLEJ001927
e_gw.446.72.1	SINLEJ001000
e_gw.446.75.1	SINLEJ006069
e_gw.447.29.1	SINLEJ004483
e_gw.447.29.1	SINLEJ008055
e_gw.447.29.1	SINLEJ007968
e_gw.447.29.1	SINLEJ008053
e_gw.449.4.1	SINLEJ006360
e_gw.45.131.1	SINLEJ018667
e_gw.45.14.1	SINLEJ014040
e_gw.45.14.1	SINLEJ014039
e_gw.45.151.1	SINLEJ011109
e_gw.45.22.1	SINLEJ011286
e_gw.45.223.1	SINLEJ008857
e_gw.45.224.1	SINLEJ013139
e_gw.45.243.1	SINLEJ018461
e_gw.45.243.1	SINLEJ015921
e_gw.45.243.1	SINLEJ015924
e_gw.45.243.1	SINLEJ015919
e_gw.45.282.1	SINLEJ012967
e_gw.45.290.1	SINLEJ008691
e_gw.45.290.1	SINLEJ011251
e_gw.45.290.1	SINLEJ018222
e_gw.45.290.1	SINLEJ018223
e_gw.45.294.1	SINLEJ008737
e_gw.45.39.1	SINLEJ017164
e_gw.45.39.1	SINLEJ007197
e_gw.45.62.1	SINLEJ012968
e_gw.45.85.1	SINLEJ009327
e_gw.45.85.1	SINLEJ015865
e_gw.450.25.1	SINLEJ005960
e_gw.450.25.1	SINLEJ012852
e_gw.450.25.1	SINLEJ016412
e_gw.450.28.1	SINLEJ014938
e_gw.450.28.1	SINLEJ003628
e_gw.450.61.1	SINLEJ000561
e_gw.450.66.1	SINLEJ001595
e_gw.450.69.1	SINLEJ011846
e_gw.451.25.1	SINLEJ000065
e_gw.451.25.1	SINLEJ018306
e_gw.451.25.1	SINLEJ000067
e_gw.451.25.1	SINLEJ015189
e_gw.451.9.1	SINLEJ011073
e_gw.452.37.1	SINLEJ016086
e_gw.452.68.1	SINLEJ010741
e_gw.452.68.1	SINLEJ010742
e_gw.453.14.1	SINLEJ005931
e_gw.453.3.1	SINLEJ013072
e_gw.453.3.1	SINLEJ009380
e_gw.453.33.1	SINLEJ008794
e_gw.453.39.1	SINLEJ009379
e_gw.453.40.1	SINLEJ008861
e_gw.454.13.1	SINLEJ010619
e_gw.454.13.1	SINLEJ600102
e_gw.454.32.1	SINLEJ006458
e_gw.454.32.1	SINLEJ018045
e_gw.455.17.1	SINLEJ008092
e_gw.455.21.1	SINLEJ007698
e_gw.455.26.1	SINLEJ007901
e_gw.455.26.1	SINLEJ012167
e_gw.456.2.1	SINLEJ600049
e_gw.456.21.1	SINLEJ002746
e_gw.456.35.1	SINLEJ007261
e_gw.456.35.1	SINLEJ010206
e_gw.456.35.1	SINLEJ013725
e_gw.456.7.1	SINLEJ012377
e_gw.456.7.1	SINLEJ011493
e_gw.456.9.1	SINLEJ017938
e_gw.456.9.1	SINLEJ011892
e_gw.46.1.1	SINLEJ004939
e_gw.46.1.1	SINLEJ004941
e_gw.46.1.1	SINLEJ000738
e_gw.46.101.1	SINLEJ600139
e_gw.46.105.1	SINLEJ010613
e_gw.46.130.1	SINLEJ001032
e_gw.46.200.1	SINLEJ005711
e_gw.46.200.1	SINLEJ005710
e_gw.46.207.1	SINLEJ001980
e_gw.46.208.1	SINLEJ000884
e_gw.46.217.1	SINLEJ002890
e_gw.46.265.1	SINLEJ014481
e_gw.46.268.1	SINLEJ008022
e_gw.46.30.1	SINLEJ005039
e_gw.46.30.1	SINLEJ005878
e_gw.46.31.1	SINLEJ005788
e_gw.46.347.1	SINLEJ002149
e_gw.46.347.1	SINLEJ001103
e_gw.46.38.1	SINLEJ008534
e_gw.46.38.1	SINLEJ017320
e_gw.46.38.1	SINLEJ006923
e_gw.46.86.1	SINLEJ001121
e_gw.460.15.1	SINLEJ012091
e_gw.460.26.1	SINLEJ013408
e_gw.460.26.1	SINLEJ013407
e_gw.460.4.1	SINLEJ008166
e_gw.461.13.1	SINLEJ003047
e_gw.461.14.1	SINLEJ001728
e_gw.461.23.1	SINLEJ019048
e_gw.461.27.1	SINLEJ001794
e_gw.461.27.1	SINLEJ009662
e_gw.461.27.1	SINLEJ000180
e_gw.461.27.1	SINLEJ009959
e_gw.461.45.1	SINLEJ018945
e_gw.461.45.1	SINLEJ014063
e_gw.461.45.1	SINLEJ001866
e_gw.461.7.1	SINLEJ018478
e_gw.462.3.1	SINLEJ017045
e_gw.462.3.1	SINLEJ009613
e_gw.462.3.1	SINLEJ008271
e_gw.463.47.1	SINLEJ001571
e_gw.465.31.1	SINLEJ007552
e_gw.466.24.1	SINLEJ002962
e_gw.466.91.1	SINLEJ013373
e_gw.467.42.1	SINLEJ006044
e_gw.467.42.1	SINLEJ017178
e_gw.468.26.1	SINLEJ004264
e_gw.469.21.1	SINLEJ014055
e_gw.469.52.1	SINLEJ005374
e_gw.469.52.1	SINLEJ008835
e_gw.469.52.1	SINLEJ012048
e_gw.469.52.1	SINLEJ012046
e_gw.469.55.1	SINLEJ011280
e_gw.469.62.1	SINLEJ000347
e_gw.469.62.1	SINLEJ000348
e_gw.469.62.1	SINLEJ000027
e_gw.47.11.1	SINLEJ002028
e_gw.47.11.1	SINLEJ002029
e_gw.47.11.1	SINLEJ013166
e_gw.47.141.1	SINLEJ006764
e_gw.47.141.1	SINLEJ009712
e_gw.47.200.1	SINLEJ003849
e_gw.47.200.1	SINLEJ019069
e_gw.47.200.1	SINLEJ000702
e_gw.47.201.1	SINLEJ016029
e_gw.47.28.1	SINLEJ010472
e_gw.47.31.1	SINLEJ002786
e_gw.47.65.1	SINLEJ007304
e_gw.47.66.1	SINLEJ007303
e_gw.47.66.1	SINLEJ012311
e_gw.47.66.1	SINLEJ007305
e_gw.47.73.1	SINLEJ018170
e_gw.47.74.1	SINLEJ006790
e_gw.47.74.1	SINLEJ016343
e_gw.47.74.1	SINLEJ002743
e_gw.47.74.1	SINLEJ002742
e_gw.47.79.1	SINLEJ003891
e_gw.47.79.1	SINLEJ003898
e_gw.470.10.1	SINLEJ013909
e_gw.470.10.1	SINLEJ013910
e_gw.470.17.1	SINLEJ010359
e_gw.470.17.1	SINLEJ010360
e_gw.470.21.1	SINLEJ600319
e_gw.470.21.1	SINLEJ003415
e_gw.470.28.1	SINLEJ015944
e_gw.471.22.1	SINLEJ017022
e_gw.471.39.1	SINLEJ012118
e_gw.475.13.1	SINLEJ006969
e_gw.475.13.1	SINLEJ014904
e_gw.475.13.1	SINLEJ014086
e_gw.475.13.1	SINLEJ014856
e_gw.476.18.1	SINLEJ003688
e_gw.477.20.1	SINLEJ016451
e_gw.477.63.1	SINLEJ003388
e_gw.477.75.1	SINLEJ010538
e_gw.478.2.1	SINLEJ015300
e_gw.478.35.1	SINLEJ014989
e_gw.478.40.1	SINLEJ003172
e_gw.479.15.1	SINLEJ001519
e_gw.479.18.1	SINLEJ011360
e_gw.48.18.1	SINLEJ016538
e_gw.48.18.1	SINLEJ002015
e_gw.48.193.1	SINLEJ008016
e_gw.48.208.1	SINLEJ011696
e_gw.48.27.1	SINLEJ010306
[truncated: 15,508 more rows]
