# Supplementary material for: Reconstruction of proto-vertebrate, proto-cyclostome and proto-gnathostome genomes provides new insights into early vertebrate evolution
Source: Nat Commun. 2021 Jul 23;12:4489. doi: 10.1038/s41467-021-24573-z (PMC8302630; doi:10.1038/s41467-021-24573-z)
Supplement: Supplementary file 4 — Supplementary Data 1 [file 41467_2021_24573_MOESM4_ESM.zip › SuppData1/orthologs/BRAFL-MELGA.txt]

fgenesh2_pg.scaffold_351000043	ENSMGAP00000004051
fgenesh2_pg.scaffold_352000001	ENSMGAP00000003422
fgenesh2_pg.scaffold_352000004	ENSMGAP00000006312
fgenesh2_pg.scaffold_352000005	ENSMGAP00000015233
fgenesh2_pg.scaffold_353000010	ENSMGAP00000017332
fgenesh2_pg.scaffold_353000014	ENSMGAP00000015946
fgenesh2_pg.scaffold_353000019	ENSMGAP00000001738
fgenesh2_pg.scaffold_353000019	ENSMGAP00000014258
fgenesh2_pg.scaffold_354000021	ENSMGAP00000014721
fgenesh2_pg.scaffold_355000001	ENSMGAP00000015203
fgenesh2_pg.scaffold_355000016	ENSMGAP00000011082
fgenesh2_pg.scaffold_355000026	ENSMGAP00000007076
fgenesh2_pg.scaffold_355000037	ENSMGAP00000005647
fgenesh2_pg.scaffold_355000054	ENSMGAP00000007983
fgenesh2_pg.scaffold_356000023	ENSMGAP00000012372
fgenesh2_pg.scaffold_357000006	ENSMGAP00000018950
fgenesh2_pg.scaffold_357000006	ENSMGAP00000007958
fgenesh2_pg.scaffold_359000018	ENSMGAP00000015895
fgenesh2_pg.scaffold_359000049	ENSMGAP00000017199
fgenesh2_pg.scaffold_360000041	ENSMGAP00000004159
fgenesh2_pg.scaffold_360000052	ENSMGAP00000015428
fgenesh2_pg.scaffold_361000015	ENSMGAP00000000650
fgenesh2_pg.scaffold_361000021	ENSMGAP00000015900
fgenesh2_pg.scaffold_361000021	ENSMGAP00000011384
fgenesh2_pg.scaffold_361000038	ENSMGAP00000003142
fgenesh2_pg.scaffold_361000050	ENSMGAP00000013840
fgenesh2_pg.scaffold_362000008	ENSMGAP00000015194
fgenesh2_pg.scaffold_363000036	ENSMGAP00000010614
fgenesh2_pg.scaffold_364000023	ENSMGAP00000011555
fgenesh2_pg.scaffold_364000027	ENSMGAP00000014487
fgenesh2_pg.scaffold_364000053	ENSMGAP00000010000
fgenesh2_pg.scaffold_367000002	ENSMGAP00000007687
fgenesh2_pg.scaffold_367000019	ENSMGAP00000009914
fgenesh2_pg.scaffold_367000027	ENSMGAP00000004372
fgenesh2_pg.scaffold_368000003	ENSMGAP00000009694
fgenesh2_pg.scaffold_369000015	ENSMGAP00000000353
fgenesh2_pg.scaffold_369000029	ENSMGAP00000012948
fgenesh2_pg.scaffold_370000006	ENSMGAP00000002122
fgenesh2_pg.scaffold_371000053	ENSMGAP00000009655
fgenesh2_pg.scaffold_371000061	ENSMGAP00000010063
fgenesh2_pg.scaffold_372000004	ENSMGAP00000000207
fgenesh2_pg.scaffold_374000029	ENSMGAP00000011146
fgenesh2_pg.scaffold_374000029	ENSMGAP00000007150
fgenesh2_pg.scaffold_374000038	ENSMGAP00000015324
fgenesh2_pg.scaffold_374000042	ENSMGAP00000004068
fgenesh2_pg.scaffold_374000042	ENSMGAP00000001295
fgenesh2_pg.scaffold_375000002	ENSMGAP00000017624
fgenesh2_pg.scaffold_375000019	ENSMGAP00000000986
fgenesh2_pg.scaffold_375000019	ENSMGAP00000003057
fgenesh2_pg.scaffold_376000057	ENSMGAP00000014559
fgenesh2_pg.scaffold_377000020	ENSMGAP00000014367
fgenesh2_pg.scaffold_377000035	ENSMGAP00000010076
fgenesh2_pg.scaffold_378000021	ENSMGAP00000019822
fgenesh2_pg.scaffold_379000018	ENSMGAP00000006532
fgenesh2_pg.scaffold_379000044	ENSMGAP00000018174
fgenesh2_pg.scaffold_380000008	ENSMGAP00000009862
fgenesh2_pg.scaffold_380000008	ENSMGAP00000012442
fgenesh2_pg.scaffold_380000008	ENSMGAP00000013408
fgenesh2_pg.scaffold_380000036	ENSMGAP00000014922
fgenesh2_pg.scaffold_381000020	ENSMGAP00000013774
fgenesh2_pg.scaffold_381000020	ENSMGAP00000001539
fgenesh2_pg.scaffold_381000021	ENSMGAP00000001588
fgenesh2_pg.scaffold_381000034	ENSMGAP00000014026
fgenesh2_pg.scaffold_382000007	ENSMGAP00000006814
fgenesh2_pg.scaffold_383000011	ENSMGAP00000000943
fgenesh2_pg.scaffold_384000004	ENSMGAP00000017940
fgenesh2_pg.scaffold_384000024	ENSMGAP00000006899
fgenesh2_pg.scaffold_384000041	ENSMGAP00000002025
fgenesh2_pg.scaffold_384000041	ENSMGAP00000007137
fgenesh2_pg.scaffold_385000013	ENSMGAP00000000448
fgenesh2_pg.scaffold_385000014	ENSMGAP00000001358
fgenesh2_pg.scaffold_385000017	ENSMGAP00000012988
fgenesh2_pg.scaffold_385000018	ENSMGAP00000012928
fgenesh2_pg.scaffold_386000031	ENSMGAP00000015237
fgenesh2_pg.scaffold_386000031	ENSMGAP00000010773
fgenesh2_pg.scaffold_386000031	ENSMGAP00000015327
fgenesh2_pg.scaffold_386000031	ENSMGAP00000015437
fgenesh2_pg.scaffold_386000031	ENSMGAP00000011979
fgenesh2_pg.scaffold_386000033	ENSMGAP00000012658
fgenesh2_pg.scaffold_388000003	ENSMGAP00000001634
fgenesh2_pg.scaffold_388000032	ENSMGAP00000006930
fgenesh2_pg.scaffold_388000032	ENSMGAP00000006936
fgenesh2_pg.scaffold_388000033	ENSMGAP00000005764
fgenesh2_pg.scaffold_389000024	ENSMGAP00000014624
fgenesh2_pg.scaffold_391000010	ENSMGAP00000002703
fgenesh2_pg.scaffold_391000010	ENSMGAP00000007320
fgenesh2_pg.scaffold_391000023	ENSMGAP00000005364
fgenesh2_pg.scaffold_391000033	ENSMGAP00000013020
fgenesh2_pg.scaffold_393000001	ENSMGAP00000019618
fgenesh2_pg.scaffold_395000037	ENSMGAP00000011949
fgenesh2_pg.scaffold_396000027	ENSMGAP00000011685
fgenesh2_pg.scaffold_396000027	ENSMGAP00000013178
fgenesh2_pg.scaffold_398000059	ENSMGAP00000012448
fgenesh2_pg.scaffold_400000031	ENSMGAP00000002142
fgenesh2_pg.scaffold_402000006	ENSMGAP00000011107
fgenesh2_pg.scaffold_402000021	ENSMGAP00000014767
fgenesh2_pg.scaffold_402000028	ENSMGAP00000005589
fgenesh2_pg.scaffold_403000003	ENSMGAP00000018408
fgenesh2_pg.scaffold_403000008	ENSMGAP00000009661
fgenesh2_pg.scaffold_403000022	ENSMGAP00000004634
fgenesh2_pg.scaffold_403000023	ENSMGAP00000010650
fgenesh2_pg.scaffold_403000023	ENSMGAP00000006179
fgenesh2_pg.scaffold_403000025	ENSMGAP00000015341
fgenesh2_pg.scaffold_404000038	ENSMGAP00000015297
fgenesh2_pg.scaffold_405000003	ENSMGAP00000000872
fgenesh2_pg.scaffold_406000014	ENSMGAP00000001009
fgenesh2_pg.scaffold_406000028	ENSMGAP00000018363
fgenesh2_pg.scaffold_407000028	ENSMGAP00000010200
fgenesh2_pg.scaffold_407000039	ENSMGAP00000017412
fgenesh2_pg.scaffold_408000010	ENSMGAP00000017428
fgenesh2_pg.scaffold_410000005	ENSMGAP00000013157
fgenesh2_pg.scaffold_410000008	ENSMGAP00000003725
fgenesh2_pg.scaffold_410000011	ENSMGAP00000015693
fgenesh2_pg.scaffold_410000024	ENSMGAP00000018992
fgenesh2_pg.scaffold_410000031	ENSMGAP00000006070
fgenesh2_pg.scaffold_410000031	ENSMGAP00000009496
fgenesh2_pg.scaffold_410000031	ENSMGAP00000018810
fgenesh2_pg.scaffold_411000041	ENSMGAP00000008653
fgenesh2_pg.scaffold_412000032	ENSMGAP00000011952
fgenesh2_pg.scaffold_413000015	ENSMGAP00000005237
fgenesh2_pg.scaffold_413000023	ENSMGAP00000011393
fgenesh2_pg.scaffold_413000024	ENSMGAP00000000955
fgenesh2_pg.scaffold_413000026	ENSMGAP00000008344
fgenesh2_pg.scaffold_414000003	ENSMGAP00000004922
fgenesh2_pg.scaffold_414000023	ENSMGAP00000003548
fgenesh2_pg.scaffold_415000003	ENSMGAP00000018386
fgenesh2_pg.scaffold_415000039	ENSMGAP00000009708
fgenesh2_pg.scaffold_416000004	ENSMGAP00000006210
fgenesh2_pg.scaffold_416000027	ENSMGAP00000009175
fgenesh2_pg.scaffold_416000027	ENSMGAP00000009178
fgenesh2_pg.scaffold_417000011	ENSMGAP00000000739
fgenesh2_pg.scaffold_417000012	ENSMGAP00000011858
fgenesh2_pg.scaffold_417000012	ENSMGAP00000011836
fgenesh2_pg.scaffold_418000001	ENSMGAP00000016443
fgenesh2_pg.scaffold_418000002	ENSMGAP00000019191
fgenesh2_pg.scaffold_418000015	ENSMGAP00000014555
fgenesh2_pg.scaffold_418000024	ENSMGAP00000015365
fgenesh2_pg.scaffold_419000014	ENSMGAP00000019307
fgenesh2_pg.scaffold_420000014	ENSMGAP00000010981
fgenesh2_pg.scaffold_420000017	ENSMGAP00000005759
fgenesh2_pg.scaffold_420000019	ENSMGAP00000005511
fgenesh2_pg.scaffold_421000002	ENSMGAP00000009574
fgenesh2_pg.scaffold_421000008	ENSMGAP00000000247
fgenesh2_pg.scaffold_421000019	ENSMGAP00000019243
fgenesh2_pg.scaffold_421000023	ENSMGAP00000019265
fgenesh2_pg.scaffold_422000008	ENSMGAP00000014409
fgenesh2_pg.scaffold_422000013	ENSMGAP00000007972
fgenesh2_pg.scaffold_422000020	ENSMGAP00000019838
fgenesh2_pg.scaffold_423000012	ENSMGAP00000008138
fgenesh2_pg.scaffold_423000012	ENSMGAP00000000579
fgenesh2_pg.scaffold_423000016	ENSMGAP00000014232
fgenesh2_pg.scaffold_423000017	ENSMGAP00000009758
fgenesh2_pg.scaffold_423000025	ENSMGAP00000010792
fgenesh2_pg.scaffold_423000030	ENSMGAP00000018055
fgenesh2_pg.scaffold_425000008	ENSMGAP00000010449
fgenesh2_pg.scaffold_426000022	ENSMGAP00000015831
fgenesh2_pg.scaffold_426000024	ENSMGAP00000005402
fgenesh2_pg.scaffold_427000017	ENSMGAP00000001752
fgenesh2_pg.scaffold_429000008	ENSMGAP00000016210
fgenesh2_pg.scaffold_429000016	ENSMGAP00000013955
fgenesh2_pg.scaffold_430000006	ENSMGAP00000008478
fgenesh2_pg.scaffold_430000022	ENSMGAP00000007081
fgenesh2_pg.scaffold_431000045	ENSMGAP00000019021
fgenesh2_pg.scaffold_432000036	ENSMGAP00000006743
fgenesh2_pg.scaffold_432000042	ENSMGAP00000017968
fgenesh2_pg.scaffold_434000026	ENSMGAP00000003490
fgenesh2_pg.scaffold_435000006	ENSMGAP00000012380
fgenesh2_pg.scaffold_436000014	ENSMGAP00000000891
fgenesh2_pg.scaffold_436000015	ENSMGAP00000005319
fgenesh2_pg.scaffold_438000005	ENSMGAP00000003945
fgenesh2_pg.scaffold_438000005	ENSMGAP00000005534
fgenesh2_pg.scaffold_438000005	ENSMGAP00000017487
fgenesh2_pg.scaffold_438000005	ENSMGAP00000003963
fgenesh2_pg.scaffold_438000005	ENSMGAP00000007411
fgenesh2_pg.scaffold_438000008	ENSMGAP00000009346
fgenesh2_pg.scaffold_438000009	ENSMGAP00000016314
fgenesh2_pg.scaffold_439000005	ENSMGAP00000016736
fgenesh2_pg.scaffold_439000020	ENSMGAP00000013250
fgenesh2_pg.scaffold_439000027	ENSMGAP00000015603
fgenesh2_pg.scaffold_439000027	ENSMGAP00000013545
fgenesh2_pg.scaffold_440000010	ENSMGAP00000001164
fgenesh2_pg.scaffold_442000010	ENSMGAP00000008762
fgenesh2_pg.scaffold_442000053	ENSMGAP00000018963
fgenesh2_pg.scaffold_443000004	ENSMGAP00000006755
fgenesh2_pg.scaffold_445000011	ENSMGAP00000009555
fgenesh2_pg.scaffold_446000002	ENSMGAP00000008825
fgenesh2_pg.scaffold_446000010	ENSMGAP00000011757
fgenesh2_pg.scaffold_446000012	ENSMGAP00000011238
fgenesh2_pg.scaffold_446000018	ENSMGAP00000013770
fgenesh2_pg.scaffold_446000029	ENSMGAP00000012329
fgenesh2_pg.scaffold_446000033	ENSMGAP00000002488
fgenesh2_pg.scaffold_447000005	ENSMGAP00000003323
fgenesh2_pg.scaffold_447000013	ENSMGAP00000019844
fgenesh2_pg.scaffold_447000026	ENSMGAP00000007462
fgenesh2_pg.scaffold_447000026	ENSMGAP00000009294
fgenesh2_pg.scaffold_448000011	ENSMGAP00000005488
fgenesh2_pg.scaffold_449000021	ENSMGAP00000013049
fgenesh2_pg.scaffold_450000016	ENSMGAP00000003317
fgenesh2_pg.scaffold_450000016	ENSMGAP00000019774
fgenesh2_pg.scaffold_450000016	ENSMGAP00000010105
fgenesh2_pg.scaffold_450000016	ENSMGAP00000007624
fgenesh2_pg.scaffold_451000018	ENSMGAP00000006031
fgenesh2_pg.scaffold_451000018	ENSMGAP00000002544
fgenesh2_pg.scaffold_451000022	ENSMGAP00000001168
fgenesh2_pg.scaffold_452000028	ENSMGAP00000007978
fgenesh2_pg.scaffold_452000036	ENSMGAP00000004536
fgenesh2_pg.scaffold_452000042	ENSMGAP00000008657
fgenesh2_pg.scaffold_453000018	ENSMGAP00000004980
fgenesh2_pg.scaffold_454000007	ENSMGAP00000001008
fgenesh2_pg.scaffold_454000010	ENSMGAP00000009390
fgenesh2_pg.scaffold_454000014	ENSMGAP00000009054
fgenesh2_pg.scaffold_455000010	ENSMGAP00000018243
fgenesh2_pg.scaffold_455000014	ENSMGAP00000007486
fgenesh2_pg.scaffold_458000006	ENSMGAP00000015306
fgenesh2_pg.scaffold_458000006	ENSMGAP00000015171
fgenesh2_pg.scaffold_458000013	ENSMGAP00000016240
fgenesh2_pg.scaffold_458000014	ENSMGAP00000012034
fgenesh2_pg.scaffold_458000015	ENSMGAP00000016357
fgenesh2_pg.scaffold_458000015	ENSMGAP00000001090
fgenesh2_pg.scaffold_458000016	ENSMGAP00000000094
fgenesh2_pg.scaffold_458000024	ENSMGAP00000003857
fgenesh2_pg.scaffold_459000002	ENSMGAP00000011051
fgenesh2_pg.scaffold_459000004	ENSMGAP00000018696
fgenesh2_pg.scaffold_459000008	ENSMGAP00000001303
fgenesh2_pg.scaffold_459000031	ENSMGAP00000000728
fgenesh2_pg.scaffold_459000042	ENSMGAP00000017086
fgenesh2_pg.scaffold_460000014	ENSMGAP00000007053
fgenesh2_pg.scaffold_461000014	ENSMGAP00000014336
fgenesh2_pg.scaffold_463000016	ENSMGAP00000017413
fgenesh2_pg.scaffold_463000018	ENSMGAP00000004199
fgenesh2_pg.scaffold_463000032	ENSMGAP00000009642
fgenesh2_pg.scaffold_463000045	ENSMGAP00000009651
fgenesh2_pg.scaffold_463000051	ENSMGAP00000006286
fgenesh2_pg.scaffold_464000003	ENSMGAP00000005450
fgenesh2_pg.scaffold_465000016	ENSMGAP00000010460
fgenesh2_pg.scaffold_465000016	ENSMGAP00000019267
fgenesh2_pg.scaffold_466000008	ENSMGAP00000012508
fgenesh2_pg.scaffold_466000008	ENSMGAP00000000248
fgenesh2_pg.scaffold_466000010	ENSMGAP00000010905
fgenesh2_pg.scaffold_466000018	ENSMGAP00000007361
fgenesh2_pg.scaffold_466000021	ENSMGAP00000006058
fgenesh2_pg.scaffold_466000032	ENSMGAP00000010914
fgenesh2_pg.scaffold_468000017	ENSMGAP00000004957
fgenesh2_pg.scaffold_468000019	ENSMGAP00000012079
fgenesh2_pg.scaffold_470000027	ENSMGAP00000013319
fgenesh2_pg.scaffold_471000021	ENSMGAP00000009558
fgenesh2_pg.scaffold_472000004	ENSMGAP00000007539
fgenesh2_pg.scaffold_472000004	ENSMGAP00000007950
fgenesh2_pg.scaffold_473000025	ENSMGAP00000008392
fgenesh2_pg.scaffold_475000016	ENSMGAP00000006089
fgenesh2_pg.scaffold_477000035	ENSMGAP00000004821
fgenesh2_pg.scaffold_478000031	ENSMGAP00000009277
fgenesh2_pg.scaffold_479000027	ENSMGAP00000007666
fgenesh2_pg.scaffold_480000020	ENSMGAP00000014456
fgenesh2_pg.scaffold_481000007	ENSMGAP00000008321
fgenesh2_pg.scaffold_481000007	ENSMGAP00000009673
fgenesh2_pg.scaffold_481000014	ENSMGAP00000008530
fgenesh2_pg.scaffold_482000013	ENSMGAP00000008774
fgenesh2_pg.scaffold_482000016	ENSMGAP00000018807
fgenesh2_pg.scaffold_482000017	ENSMGAP00000017093
fgenesh2_pg.scaffold_484000012	ENSMGAP00000018998
fgenesh2_pg.scaffold_484000017	ENSMGAP00000013146
fgenesh2_pg.scaffold_484000017	ENSMGAP00000015982
fgenesh2_pg.scaffold_484000027	ENSMGAP00000003909
fgenesh2_pg.scaffold_484000033	ENSMGAP00000019521
fgenesh2_pg.scaffold_486000005	ENSMGAP00000003677
fgenesh2_pg.scaffold_488000010	ENSMGAP00000006711
fgenesh2_pg.scaffold_489000005	ENSMGAP00000014482
fgenesh2_pg.scaffold_489000019	ENSMGAP00000003521
fgenesh2_pg.scaffold_489000023	ENSMGAP00000005326
fgenesh2_pg.scaffold_489000036	ENSMGAP00000011144
fgenesh2_pg.scaffold_491000016	ENSMGAP00000006167
fgenesh2_pg.scaffold_494000014	ENSMGAP00000017935
fgenesh2_pg.scaffold_497000007	ENSMGAP00000004761
fgenesh2_pg.scaffold_497000016	ENSMGAP00000018222
fgenesh2_pg.scaffold_498000008	ENSMGAP00000000517
fgenesh2_pg.scaffold_499000014	ENSMGAP00000012673
fgenesh2_pg.scaffold_499000014	ENSMGAP00000000450
fgenesh2_pg.scaffold_499000014	ENSMGAP00000013468
fgenesh2_pg.scaffold_499000014	ENSMGAP00000000758
fgenesh2_pg.scaffold_499000021	ENSMGAP00000017059
fgenesh2_pg.scaffold_503000011	ENSMGAP00000009999
fgenesh2_pg.scaffold_504000008	ENSMGAP00000005346
fgenesh2_pg.scaffold_504000024	ENSMGAP00000005596
fgenesh2_pg.scaffold_505000007	ENSMGAP00000011196
fgenesh2_pg.scaffold_505000017	ENSMGAP00000004043
fgenesh2_pg.scaffold_505000017	ENSMGAP00000017892
fgenesh2_pg.scaffold_505000023	ENSMGAP00000004058
fgenesh2_pg.scaffold_505000024	ENSMGAP00000015005
fgenesh2_pg.scaffold_505000025	ENSMGAP00000018500
fgenesh2_pg.scaffold_506000005	ENSMGAP00000012624
fgenesh2_pg.scaffold_508000037	ENSMGAP00000002688
fgenesh2_pg.scaffold_508000037	ENSMGAP00000007441
fgenesh2_pg.scaffold_509000004	ENSMGAP00000016853
fgenesh2_pg.scaffold_510000019	ENSMGAP00000000683
fgenesh2_pg.scaffold_511000012	ENSMGAP00000015827
fgenesh2_pg.scaffold_512000023	ENSMGAP00000008006
fgenesh2_pg.scaffold_512000037	ENSMGAP00000015436
fgenesh2_pg.scaffold_514000007	ENSMGAP00000013134
fgenesh2_pg.scaffold_515000012	ENSMGAP00000013685
fgenesh2_pg.scaffold_515000013	ENSMGAP00000001990
fgenesh2_pg.scaffold_515000017	ENSMGAP00000005623
fgenesh2_pg.scaffold_515000023	ENSMGAP00000001153
fgenesh2_pg.scaffold_517000019	ENSMGAP00000012706
fgenesh2_pg.scaffold_518000004	ENSMGAP00000011793
fgenesh2_pg.scaffold_518000005	ENSMGAP00000006596
fgenesh2_pg.scaffold_518000005	ENSMGAP00000004114
fgenesh2_pg.scaffold_518000008	ENSMGAP00000001629
fgenesh2_pg.scaffold_520000020	ENSMGAP00000012596
fgenesh2_pg.scaffold_523000003	ENSMGAP00000003701
fgenesh2_pg.scaffold_523000003	ENSMGAP00000004576
fgenesh2_pg.scaffold_525000001	ENSMGAP00000013902
fgenesh2_pg.scaffold_525000003	ENSMGAP00000010497
fgenesh2_pg.scaffold_525000006	ENSMGAP00000009448
fgenesh2_pg.scaffold_525000008	ENSMGAP00000015528
fgenesh2_pg.scaffold_525000010	ENSMGAP00000016096
fgenesh2_pg.scaffold_526000017	ENSMGAP00000018889
fgenesh2_pg.scaffold_527000023	ENSMGAP00000014792
fgenesh2_pg.scaffold_528000016	ENSMGAP00000012133
fgenesh2_pg.scaffold_530000010	ENSMGAP00000006996
fgenesh2_pg.scaffold_530000022	ENSMGAP00000006935
fgenesh2_pg.scaffold_530000026	ENSMGAP00000002466
fgenesh2_pg.scaffold_531000012	ENSMGAP00000015502
fgenesh2_pg.scaffold_532000013	ENSMGAP00000013375
fgenesh2_pg.scaffold_532000022	ENSMGAP00000014843
fgenesh2_pg.scaffold_532000024	ENSMGAP00000004827
fgenesh2_pg.scaffold_532000027	ENSMGAP00000019576
fgenesh2_pg.scaffold_534000013	ENSMGAP00000013410
fgenesh2_pg.scaffold_534000029	ENSMGAP00000005357
fgenesh2_pg.scaffold_538000002	ENSMGAP00000000233
fgenesh2_pg.scaffold_538000021	ENSMGAP00000018829
fgenesh2_pg.scaffold_541000006	ENSMGAP00000004964
fgenesh2_pg.scaffold_544000022	ENSMGAP00000005202
fgenesh2_pg.scaffold_546000001	ENSMGAP00000016832
fgenesh2_pg.scaffold_546000014	ENSMGAP00000012327
fgenesh2_pg.scaffold_546000024	ENSMGAP00000016277
fgenesh2_pg.scaffold_549000002	ENSMGAP00000016257
fgenesh2_pg.scaffold_550000002	ENSMGAP00000000988
fgenesh2_pg.scaffold_550000018	ENSMGAP00000005283
fgenesh2_pg.scaffold_550000018	ENSMGAP00000019489
fgenesh2_pg.scaffold_550000018	ENSMGAP00000017868
fgenesh2_pg.scaffold_550000021	ENSMGAP00000011475
fgenesh2_pg.scaffold_551000019	ENSMGAP00000008102
fgenesh2_pg.scaffold_553000031	ENSMGAP00000019193
fgenesh2_pg.scaffold_554000005	ENSMGAP00000014817
fgenesh2_pg.scaffold_555000013	ENSMGAP00000006478
fgenesh2_pg.scaffold_555000019	ENSMGAP00000003098
fgenesh2_pg.scaffold_557000021	ENSMGAP00000000464
fgenesh2_pg.scaffold_557000031	ENSMGAP00000009025
fgenesh2_pg.scaffold_558000025	ENSMGAP00000000271
fgenesh2_pg.scaffold_558000025	ENSMGAP00000003168
fgenesh2_pg.scaffold_559000012	ENSMGAP00000007473
fgenesh2_pg.scaffold_560000005	ENSMGAP00000001461
fgenesh2_pg.scaffold_560000010	ENSMGAP00000003839
fgenesh2_pg.scaffold_561000002	ENSMGAP00000002240
fgenesh2_pg.scaffold_561000009	ENSMGAP00000004247
fgenesh2_pg.scaffold_562000005	ENSMGAP00000006100
fgenesh2_pg.scaffold_562000008	ENSMGAP00000007235
fgenesh2_pg.scaffold_562000008	ENSMGAP00000019412
fgenesh2_pg.scaffold_562000008	ENSMGAP00000007213
fgenesh2_pg.scaffold_562000014	ENSMGAP00000011753
fgenesh2_pg.scaffold_562000024	ENSMGAP00000001808
fgenesh2_pg.scaffold_563000003	ENSMGAP00000012832
fgenesh2_pg.scaffold_563000015	ENSMGAP00000007843
fgenesh2_pg.scaffold_563000019	ENSMGAP00000003331
fgenesh2_pg.scaffold_565000001	ENSMGAP00000004606
fgenesh2_pg.scaffold_565000009	ENSMGAP00000014286
fgenesh2_pg.scaffold_565000015	ENSMGAP00000011678
fgenesh2_pg.scaffold_565000015	ENSMGAP00000015367
fgenesh2_pg.scaffold_565000027	ENSMGAP00000016041
fgenesh2_pg.scaffold_567000003	ENSMGAP00000018655
fgenesh2_pg.scaffold_568000011	ENSMGAP00000008923
fgenesh2_pg.scaffold_569000009	ENSMGAP00000012770
fgenesh2_pg.scaffold_569000013	ENSMGAP00000000654
fgenesh2_pg.scaffold_569000028	ENSMGAP00000014517
fgenesh2_pg.scaffold_570000018	ENSMGAP00000008827
fgenesh2_pg.scaffold_570000027	ENSMGAP00000019209
fgenesh2_pg.scaffold_571000001	ENSMGAP00000001000
fgenesh2_pg.scaffold_571000003	ENSMGAP00000002898
fgenesh2_pg.scaffold_572000011	ENSMGAP00000009488
fgenesh2_pg.scaffold_573000007	ENSMGAP00000003528
fgenesh2_pg.scaffold_573000008	ENSMGAP00000019699
fgenesh2_pg.scaffold_574000008	ENSMGAP00000001480
fgenesh2_pg.scaffold_574000017	ENSMGAP00000017150
fgenesh2_pg.scaffold_575000005	ENSMGAP00000017350
fgenesh2_pg.scaffold_575000007	ENSMGAP00000009477
fgenesh2_pg.scaffold_576000025	ENSMGAP00000014827
fgenesh2_pg.scaffold_577000002	ENSMGAP00000018516
fgenesh2_pg.scaffold_577000011	ENSMGAP00000000495
fgenesh2_pg.scaffold_577000016	ENSMGAP00000017543
fgenesh2_pg.scaffold_577000023	ENSMGAP00000011797
fgenesh2_pg.scaffold_578000013	ENSMGAP00000008551
fgenesh2_pg.scaffold_579000007	ENSMGAP00000002452
fgenesh2_pg.scaffold_579000023	ENSMGAP00000014894
fgenesh2_pg.scaffold_579000023	ENSMGAP00000007590
fgenesh2_pg.scaffold_579000025	ENSMGAP00000007173
fgenesh2_pg.scaffold_579000026	ENSMGAP00000008302
fgenesh2_pg.scaffold_580000008	ENSMGAP00000013318
fgenesh2_pg.scaffold_580000013	ENSMGAP00000018800
fgenesh2_pg.scaffold_582000010	ENSMGAP00000011418
fgenesh2_pg.scaffold_583000018	ENSMGAP00000007307
fgenesh2_pg.scaffold_584000015	ENSMGAP00000013183
fgenesh2_pg.scaffold_584000024	ENSMGAP00000013993
fgenesh2_pg.scaffold_586000002	ENSMGAP00000018734
fgenesh2_pg.scaffold_586000027	ENSMGAP00000012670
fgenesh2_pg.scaffold_588000017	ENSMGAP00000014179
fgenesh2_pg.scaffold_591000004	ENSMGAP00000002547
fgenesh2_pg.scaffold_593000007	ENSMGAP00000001875
fgenesh2_pg.scaffold_593000012	ENSMGAP00000006369
fgenesh2_pg.scaffold_594000007	ENSMGAP00000007765
fgenesh2_pg.scaffold_594000013	ENSMGAP00000001238
fgenesh2_pg.scaffold_594000018	ENSMGAP00000001740
fgenesh2_pg.scaffold_595000012	ENSMGAP00000016217
fgenesh2_pg.scaffold_595000012	ENSMGAP00000004596
fgenesh2_pg.scaffold_595000017	ENSMGAP00000008136
fgenesh2_pg.scaffold_599000001	ENSMGAP00000009214
fgenesh2_pg.scaffold_599000014	ENSMGAP00000014140
fgenesh2_pg.scaffold_600000005	ENSMGAP00000009990
fgenesh2_pg.scaffold_602000011	ENSMGAP00000010039
fgenesh2_pg.scaffold_602000013	ENSMGAP00000016463
fgenesh2_pg.scaffold_604000005	ENSMGAP00000011270
fgenesh2_pg.scaffold_604000007	ENSMGAP00000012212
fgenesh2_pg.scaffold_606000003	ENSMGAP00000016048
fgenesh2_pg.scaffold_606000005	ENSMGAP00000000866
fgenesh2_pg.scaffold_606000015	ENSMGAP00000017184
fgenesh2_pg.scaffold_608000013	ENSMGAP00000006713
fgenesh2_pg.scaffold_608000031	ENSMGAP00000019630
fgenesh2_pg.scaffold_610000011	ENSMGAP00000004036
fgenesh2_pg.scaffold_610000014	ENSMGAP00000003266
fgenesh2_pg.scaffold_611000002	ENSMGAP00000015973
fgenesh2_pg.scaffold_612000016	ENSMGAP00000002005
fgenesh2_pg.scaffold_614000011	ENSMGAP00000011179
fgenesh2_pg.scaffold_614000012	ENSMGAP00000012815
fgenesh2_pg.scaffold_616000012	ENSMGAP00000001713
fgenesh2_pg.scaffold_617000003	ENSMGAP00000009084
fgenesh2_pg.scaffold_617000003	ENSMGAP00000000144
fgenesh2_pg.scaffold_618000006	ENSMGAP00000000175
fgenesh2_pg.scaffold_618000015	ENSMGAP00000010986
fgenesh2_pg.scaffold_621000005	ENSMGAP00000014640
fgenesh2_pg.scaffold_624000011	ENSMGAP00000001824
fgenesh2_pg.scaffold_626000005	ENSMGAP00000014074
fgenesh2_pg.scaffold_626000017	ENSMGAP00000002226
fgenesh2_pg.scaffold_627000020	ENSMGAP00000018801
fgenesh2_pg.scaffold_628000010	ENSMGAP00000015917
fgenesh2_pg.scaffold_629000003	ENSMGAP00000006586
fgenesh2_pg.scaffold_629000003	ENSMGAP00000006606
fgenesh2_pg.scaffold_629000004	ENSMGAP00000013273
fgenesh2_pg.scaffold_630000005	ENSMGAP00000000563
fgenesh2_pg.scaffold_631000010	ENSMGAP00000008934
fgenesh2_pg.scaffold_632000014	ENSMGAP00000005754
fgenesh2_pg.scaffold_632000019	ENSMGAP00000018477
fgenesh2_pg.scaffold_634000009	ENSMGAP00000007806
fgenesh2_pg.scaffold_634000013	ENSMGAP00000018466
fgenesh2_pg.scaffold_636000004	ENSMGAP00000008288
fgenesh2_pg.scaffold_637000004	ENSMGAP00000013643
fgenesh2_pg.scaffold_639000005	ENSMGAP00000016184
fgenesh2_pg.scaffold_639000015	ENSMGAP00000011263
fgenesh2_pg.scaffold_642000009	ENSMGAP00000016110
fgenesh2_pg.scaffold_643000007	ENSMGAP00000007023
fgenesh2_pg.scaffold_643000012	ENSMGAP00000001524
fgenesh2_pg.scaffold_646000003	ENSMGAP00000012904
fgenesh2_pg.scaffold_649000006	ENSMGAP00000005487
fgenesh2_pg.scaffold_651000006	ENSMGAP00000006497
fgenesh2_pg.scaffold_651000010	ENSMGAP00000002670
fgenesh2_pg.scaffold_652000015	ENSMGAP00000002909
fgenesh2_pg.scaffold_652000015	ENSMGAP00000005035
fgenesh2_pg.scaffold_652000015	ENSMGAP00000002697
fgenesh2_pg.scaffold_652000021	ENSMGAP00000000510
fgenesh2_pg.scaffold_652000021	ENSMGAP00000001881
fgenesh2_pg.scaffold_652000021	ENSMGAP00000003092
fgenesh2_pg.scaffold_652000021	ENSMGAP00000016794
fgenesh2_pg.scaffold_652000021	ENSMGAP00000017037
fgenesh2_pg.scaffold_653000006	ENSMGAP00000019500
fgenesh2_pg.scaffold_655000003	ENSMGAP00000010191
fgenesh2_pg.scaffold_655000007	ENSMGAP00000002003
fgenesh2_pg.scaffold_655000012	ENSMGAP00000015668
fgenesh2_pg.scaffold_656000011	ENSMGAP00000008760
fgenesh2_pg.scaffold_657000007	ENSMGAP00000018169
fgenesh2_pg.scaffold_657000008	ENSMGAP00000018612
fgenesh2_pg.scaffold_657000008	ENSMGAP00000016346
fgenesh2_pg.scaffold_659000012	ENSMGAP00000007310
fgenesh2_pg.scaffold_660000001	ENSMGAP00000013855
fgenesh2_pg.scaffold_660000001	ENSMGAP00000012584
fgenesh2_pg.scaffold_662000010	ENSMGAP00000013241
fgenesh2_pg.scaffold_670000003	ENSMGAP00000009948
fgenesh2_pg.scaffold_675000019	ENSMGAP00000014988
fgenesh2_pg.scaffold_676000007	ENSMGAP00000018741
fgenesh2_pg.scaffold_676000014	ENSMGAP00000014280
fgenesh2_pg.scaffold_677000005	ENSMGAP00000013389
fgenesh2_pg.scaffold_678000002	ENSMGAP00000011300
fgenesh2_pg.scaffold_678000012	ENSMGAP00000002062
fgenesh2_pg.scaffold_679000003	ENSMGAP00000012036
fgenesh2_pg.scaffold_680000011	ENSMGAP00000014665
fgenesh2_pg.scaffold_681000003	ENSMGAP00000013714
fgenesh2_pg.scaffold_681000011	ENSMGAP00000015211
fgenesh2_pg.scaffold_681000013	ENSMGAP00000013681
fgenesh2_pg.scaffold_681000014	ENSMGAP00000014998
fgenesh2_pg.scaffold_682000011	ENSMGAP00000017763
fgenesh2_pg.scaffold_683000010	ENSMGAP00000004799
fgenesh2_pg.scaffold_683000018	ENSMGAP00000006494
fgenesh2_pg.scaffold_684000002	ENSMGAP00000006700
fgenesh2_pg.scaffold_684000006	ENSMGAP00000006528
fgenesh2_pg.scaffold_688000001	ENSMGAP00000019697
fgenesh2_pg.scaffold_690000004	ENSMGAP00000010563
fgenesh2_pg.scaffold_695000006	ENSMGAP00000017583
fgenesh2_pg.scaffold_695000022	ENSMGAP00000005938
fgenesh2_pg.scaffold_696000002	ENSMGAP00000005394
fgenesh2_pg.scaffold_697000010	ENSMGAP00000014770
fgenesh2_pg.scaffold_698000010	ENSMGAP00000015990
fgenesh2_pg.scaffold_698000011	ENSMGAP00000004060
fgenesh2_pg.scaffold_699000003	ENSMGAP00000011901
fgenesh2_pg.scaffold_699000013	ENSMGAP00000005379
fgenesh2_pg.scaffold_704000006	ENSMGAP00000013156
fgenesh2_pg.scaffold_705000002	ENSMGAP00000007653
fgenesh2_pg.scaffold_705000004	ENSMGAP00000006073
fgenesh2_pg.scaffold_708000004	ENSMGAP00000011724
fgenesh2_pg.scaffold_709000007	ENSMGAP00000012912
fgenesh2_pg.scaffold_711000009	ENSMGAP00000012729
fgenesh2_pg.scaffold_711000017	ENSMGAP00000019363
fgenesh2_pg.scaffold_712000013	ENSMGAP00000007181
fgenesh2_pg.scaffold_712000013	ENSMGAP00000013417
fgenesh2_pg.scaffold_712000013	ENSMGAP00000011352
fgenesh2_pg.scaffold_712000013	ENSMGAP00000014265
fgenesh2_pg.scaffold_715000021	ENSMGAP00000018049
fgenesh2_pg.scaffold_716000005	ENSMGAP00000004431
fgenesh2_pg.scaffold_721000008	ENSMGAP00000007414
fgenesh2_pg.scaffold_723000005	ENSMGAP00000001591
fgenesh2_pg.scaffold_730000007	ENSMGAP00000018632
fgenesh2_pg.scaffold_733000001	ENSMGAP00000007435
fgenesh2_pg.scaffold_734000005	ENSMGAP00000003671
fgenesh2_pg.scaffold_735000007	ENSMGAP00000018342
fgenesh2_pg.scaffold_735000010	ENSMGAP00000005479
fgenesh2_pg.scaffold_741000002	ENSMGAP00000009644
fgenesh2_pg.scaffold_741000002	ENSMGAP00000004530
fgenesh2_pg.scaffold_744000002	ENSMGAP00000004207
fgenesh2_pg.scaffold_745000002	ENSMGAP00000008203
fgenesh2_pg.scaffold_751000002	ENSMGAP00000001371
fgenesh2_pg.scaffold_753000006	ENSMGAP00000009252
fgenesh2_pg.scaffold_755000001	ENSMGAP00000009476
fgenesh2_pg.scaffold_755000009	ENSMGAP00000019266
fgenesh2_pg.scaffold_755000011	ENSMGAP00000004914
fgenesh2_pg.scaffold_757000006	ENSMGAP00000009445
fgenesh2_pg.scaffold_758000003	ENSMGAP00000013927
fgenesh2_pg.scaffold_758000022	ENSMGAP00000013732
fgenesh2_pg.scaffold_759000005	ENSMGAP00000017744
fgenesh2_pg.scaffold_760000004	ENSMGAP00000005525
fgenesh2_pg.scaffold_764000003	ENSMGAP00000001564
fgenesh2_pg.scaffold_765000006	ENSMGAP00000001167
fgenesh2_pg.scaffold_767000002	ENSMGAP00000012775
fgenesh2_pg.scaffold_768000006	ENSMGAP00000017072
fgenesh2_pg.scaffold_775000001	ENSMGAP00000007392
fgenesh2_pg.scaffold_776000011	ENSMGAP00000011705
fgenesh2_pg.scaffold_780000001	ENSMGAP00000003312
fgenesh2_pg.scaffold_780000018	ENSMGAP00000003174
fgenesh2_pg.scaffold_781000006	ENSMGAP00000004080
fgenesh2_pg.scaffold_782000007	ENSMGAP00000008963
fgenesh2_pg.scaffold_782000011	ENSMGAP00000012672
fgenesh2_pg.scaffold_783000003	ENSMGAP00000012096
fgenesh2_pg.scaffold_783000010	ENSMGAP00000012483
fgenesh2_pg.scaffold_786000007	ENSMGAP00000014525
fgenesh2_pg.scaffold_786000008	ENSMGAP00000013501
fgenesh2_pg.scaffold_787000001	ENSMGAP00000000945
fgenesh2_pg.scaffold_787000002	ENSMGAP00000006511
fgenesh2_pg.scaffold_792000016	ENSMGAP00000005391
fgenesh2_pg.scaffold_800000003	ENSMGAP00000012971
fgenesh2_pg.scaffold_800000018	ENSMGAP00000001952
fgenesh2_pg.scaffold_802000003	ENSMGAP00000007606
fgenesh2_pg.scaffold_802000004	ENSMGAP00000010570
fgenesh2_pg.scaffold_803000004	ENSMGAP00000003045
fgenesh2_pg.scaffold_803000008	ENSMGAP00000011108
fgenesh2_pg.scaffold_803000013	ENSMGAP00000016933
fgenesh2_pg.scaffold_805000007	ENSMGAP00000009647
fgenesh2_pg.scaffold_810000008	ENSMGAP00000004105
fgenesh2_pg.scaffold_811000009	ENSMGAP00000005836
fgenesh2_pg.scaffold_813000008	ENSMGAP00000014879
fgenesh2_pg.scaffold_814000014	ENSMGAP00000005070
fgenesh2_pg.scaffold_814000014	ENSMGAP00000003573
fgenesh2_pg.scaffold_816000007	ENSMGAP00000007354
fgenesh2_pg.scaffold_816000008	ENSMGAP00000013503
fgenesh2_pg.scaffold_819000004	ENSMGAP00000005152
fgenesh2_pg.scaffold_820000007	ENSMGAP00000000049
fgenesh2_pg.scaffold_824000003	ENSMGAP00000012786
fgenesh2_pg.scaffold_824000005	ENSMGAP00000009067
fgenesh2_pg.scaffold_824000007	ENSMGAP00000009345
fgenesh2_pg.scaffold_846000004	ENSMGAP00000014669
fgenesh2_pg.scaffold_848000003	ENSMGAP00000009515
fgenesh2_pg.scaffold_853000003	ENSMGAP00000003038
fgenesh2_pg.scaffold_854000005	ENSMGAP00000016072
fgenesh2_pg.scaffold_861000001	ENSMGAP00000005716
fgenesh2_pg.scaffold_869000003	ENSMGAP00000008188
fgenesh2_pg.scaffold_872000006	ENSMGAP00000012665
fgenesh2_pg.scaffold_872000007	ENSMGAP00000012661
fgenesh2_pg.scaffold_873000002	ENSMGAP00000011201
fgenesh2_pg.scaffold_873000003	ENSMGAP00000017461
fgenesh2_pg.scaffold_879000005	ENSMGAP00000010418
fgenesh2_pg.scaffold_880000001	ENSMGAP00000000824
fgenesh2_pg.scaffold_881000006	ENSMGAP00000014878
fgenesh2_pg.scaffold_882000007	ENSMGAP00000012910
fgenesh2_pg.scaffold_884000004	ENSMGAP00000006336
fgenesh2_pg.scaffold_897000004	ENSMGAP00000012817
fgenesh2_pg.scaffold_905000006	ENSMGAP00000008377
fgenesh2_pg.scaffold_905000006	ENSMGAP00000014923
fgenesh2_pg.scaffold_905000009	ENSMGAP00000008503
fgenesh2_pg.scaffold_911000003	ENSMGAP00000000537
fgenesh2_pg.scaffold_917000001	ENSMGAP00000007496
fgenesh2_pg.scaffold_929000001	ENSMGAP00000006357
fgenesh2_pg.scaffold_937000007	ENSMGAP00000001292
fgenesh2_pg.scaffold_945000008	ENSMGAP00000014873
fgenesh2_pg.scaffold_958000002	ENSMGAP00000014691
fgenesh2_pg.scaffold_960000001	ENSMGAP00000007028
fgenesh2_pg.scaffold_980000005	ENSMGAP00000013252
fgenesh2_pg.scaffold_980000006	ENSMGAP00000013239
fgenesh2_pg.scaffold_981000005	ENSMGAP00000008892
fgenesh2_pg.scaffold_992000001	ENSMGAP00000004832
fgenesh2_pg.scaffold_994000002	ENSMGAP00000013382
fgenesh2_pg.scaffold_1012000001	ENSMGAP00000019334
fgenesh2_pg.scaffold_1013000002	ENSMGAP00000004038
fgenesh2_pg.scaffold_1013000002	ENSMGAP00000013932
fgenesh2_pg.scaffold_1013000002	ENSMGAP00000000330
fgenesh2_pg.scaffold_1013000002	ENSMGAP00000012712
fgenesh2_pg.scaffold_1015000001	ENSMGAP00000010798
fgenesh2_pg.scaffold_1022000007	ENSMGAP00000006857
fgenesh2_pg.scaffold_1022000007	ENSMGAP00000002306
fgenesh2_pg.scaffold_1036000002	ENSMGAP00000008356
fgenesh2_pg.scaffold_1050000002	ENSMGAP00000003467
fgenesh2_pg.scaffold_1075000005	ENSMGAP00000015614
fgenesh2_pg.scaffold_1084000001	ENSMGAP00000012883
fgenesh2_pg.scaffold_1098000001	ENSMGAP00000013694
fgenesh2_pg.scaffold_1110000002	ENSMGAP00000014448
fgenesh2_pg.scaffold_1139000001	ENSMGAP00000014885
fgenesh2_pg.scaffold_1139000001	ENSMGAP00000013787
fgenesh2_pg.scaffold_1161000001	ENSMGAP00000017537
fgenesh2_pg.scaffold_1176000001	ENSMGAP00000004027
fgenesh2_pg.scaffold_1176000001	ENSMGAP00000016167
fgenesh2_pg.scaffold_1176000001	ENSMGAP00000013583
fgenesh2_pg.scaffold_1176000001	ENSMGAP00000005125
fgenesh2_pg.scaffold_1184000002	ENSMGAP00000016817
fgenesh2_pg.scaffold_1186000002	ENSMGAP00000007230
fgenesh2_pg.scaffold_1234000001	ENSMGAP00000003659
fgenesh2_pg.scaffold_1248000001	ENSMGAP00000012771
fgenesh2_pg.scaffold_1248000001	ENSMGAP00000015731
fgenesh2_pg.scaffold_1253000001	ENSMGAP00000002852
fgenesh2_pg.scaffold_1255000001	ENSMGAP00000011618
fgenesh2_pg.scaffold_1279000001	ENSMGAP00000003305
fgenesh2_pg.scaffold_1280000001	ENSMGAP00000013440
fgenesh2_pg.scaffold_1300000001	ENSMGAP00000011203
fgenesh2_pg.scaffold_1305000001	ENSMGAP00000000687
fgenesh2_pg.scaffold_1308000003	ENSMGAP00000009188
fgenesh2_pg.scaffold_1314000001	ENSMGAP00000011684
fgenesh2_pg.scaffold_1317000001	ENSMGAP00000009699
fgenesh2_pg.scaffold_1317000001	ENSMGAP00000002903
fgenesh2_pg.scaffold_1317000001	ENSMGAP00000018597
fgenesh2_pg.scaffold_1319000001	ENSMGAP00000016330
fgenesh2_pg.scaffold_1350000002	ENSMGAP00000006051
fgenesh2_pg.scaffold_1366000001	ENSMGAP00000016891
fgenesh2_pg.scaffold_1379000001	ENSMGAP00000011975
fgenesh2_pg.scaffold_1381000004	ENSMGAP00000014038
fgenesh2_pg.scaffold_1406000001	ENSMGAP00000005278
fgenesh2_pg.scaffold_1433000001	ENSMGAP00000014927
fgenesh2_pg.scaffold_1447000001	ENSMGAP00000014464
fgenesh2_pg.scaffold_1473000001	ENSMGAP00000011455
fgenesh2_pg.scaffold_1475000001	ENSMGAP00000004823
fgenesh2_pg.scaffold_1506000002	ENSMGAP00000019841
fgenesh2_pg.scaffold_1534000001	ENSMGAP00000017147
fgenesh2_pg.scaffold_1538000001	ENSMGAP00000013838
fgenesh2_pg.scaffold_1594000001	ENSMGAP00000000342
fgenesh2_pg.scaffold_1596000002	ENSMGAP00000000853
fgenesh2_pg.scaffold_1610000001	ENSMGAP00000007892
fgenesh2_pg.scaffold_1636000001	ENSMGAP00000014852
fgenesh2_pg.scaffold_1636000001	ENSMGAP00000012743
fgenesh2_pg.scaffold_1636000001	ENSMGAP00000000087
fgenesh2_pg.scaffold_1690000001	ENSMGAP00000000289
fgenesh2_pg.scaffold_1756000002	ENSMGAP00000012979
fgenesh2_pg.scaffold_1757000001	ENSMGAP00000003935
fgenesh2_pg.scaffold_1837000001	ENSMGAP00000011311
fgenesh2_pg.scaffold_1837000002	ENSMGAP00000004949
fgenesh2_pg.scaffold_1989000001	ENSMGAP00000019825
fgenesh2_pg.scaffold_1994000001	ENSMGAP00000008938
fgenesh2_pg.scaffold_1997000001	ENSMGAP00000013588
fgenesh2_pg.scaffold_2004000001	ENSMGAP00000016811
fgenesh2_pg.scaffold_2220000001	ENSMGAP00000001110
fgenesh2_pg.scaffold_2229000001	ENSMGAP00000008549
fgenesh2_pg.scaffold_2238000001	ENSMGAP00000004600
fgenesh2_pg.scaffold_2270000001	ENSMGAP00000013839
fgenesh2_pg.scaffold_2293000001	ENSMGAP00000015227
fgenesh2_pg.scaffold_2342000001	ENSMGAP00000006716
fgenesh2_pg.scaffold_2487000001	ENSMGAP00000012379
fgenesh2_pg.scaffold_2713000001	ENSMGAP00000001376
fgenesh2_pg.scaffold_2783000001	ENSMGAP00000019397
fgenesh2_pg.scaffold_2905000001	ENSMGAP00000007380
fgenesh2_pg.scaffold_2983000001	ENSMGAP00000014252
estExt_fgenesh2_pm.C_10013	ENSMGAP00000002862
estExt_fgenesh2_pm.C_10048	ENSMGAP00000007046
estExt_fgenesh2_pm.C_20002	ENSMGAP00000015837
estExt_fgenesh2_pm.C_20002	ENSMGAP00000012823
estExt_fgenesh2_pm.C_20037	ENSMGAP00000012927
estExt_fgenesh2_pm.C_20038	ENSMGAP00000005272
estExt_fgenesh2_pm.C_30005	ENSMGAP00000002353
estExt_fgenesh2_pm.C_30022	ENSMGAP00000002099
estExt_fgenesh2_pm.C_40040	ENSMGAP00000008868
estExt_fgenesh2_pm.C_40040	ENSMGAP00000006427
estExt_fgenesh2_pm.C_40040	ENSMGAP00000016637
estExt_fgenesh2_pm.C_50003	ENSMGAP00000004440
estExt_fgenesh2_pm.C_50053	ENSMGAP00000004167
estExt_fgenesh2_pm.C_60011	ENSMGAP00000001694
estExt_fgenesh2_pm.C_60012	ENSMGAP00000016174
estExt_fgenesh2_pm.C_60020	ENSMGAP00000015012
estExt_fgenesh2_pm.C_80008	ENSMGAP00000014677
estExt_fgenesh2_pm.C_80046	ENSMGAP00000006237
estExt_fgenesh2_pm.C_90006	ENSMGAP00000006604
estExt_fgenesh2_pm.C_90008	ENSMGAP00000011527
estExt_fgenesh2_pm.C_90018	ENSMGAP00000008472
estExt_fgenesh2_pm.C_100022	ENSMGAP00000013972
estExt_fgenesh2_pm.C_110028	ENSMGAP00000004610
estExt_fgenesh2_pm.C_140009	ENSMGAP00000011088
estExt_fgenesh2_pm.C_140019	ENSMGAP00000000660
estExt_fgenesh2_pm.C_150008	ENSMGAP00000017547
estExt_fgenesh2_pm.C_160003	ENSMGAP00000010086
estExt_fgenesh2_pm.C_170015	ENSMGAP00000004096
estExt_fgenesh2_pm.C_180005	ENSMGAP00000001798
estExt_fgenesh2_pm.C_190004	ENSMGAP00000019211
estExt_fgenesh2_pm.C_200002	ENSMGAP00000003602
estExt_fgenesh2_pm.C_200002	ENSMGAP00000007129
estExt_fgenesh2_pm.C_200006	ENSMGAP00000012745
estExt_fgenesh2_pm.C_200006	ENSMGAP00000008776
estExt_fgenesh2_pm.C_200008	ENSMGAP00000004225
estExt_fgenesh2_pm.C_200012	ENSMGAP00000000997
estExt_fgenesh2_pm.C_200012	ENSMGAP00000009055
estExt_fgenesh2_pm.C_200017	ENSMGAP00000006199
estExt_fgenesh2_pm.C_200018	ENSMGAP00000008297
estExt_fgenesh2_pm.C_200020	ENSMGAP00000008735
estExt_fgenesh2_pm.C_200029	ENSMGAP00000004245
estExt_fgenesh2_pm.C_200029	ENSMGAP00000003836
estExt_fgenesh2_pm.C_210007	ENSMGAP00000011137
estExt_fgenesh2_pm.C_210009	ENSMGAP00000005363
estExt_fgenesh2_pm.C_210020	ENSMGAP00000006043
estExt_fgenesh2_pm.C_210021	ENSMGAP00000001604
estExt_fgenesh2_pm.C_220008	ENSMGAP00000000935
estExt_fgenesh2_pm.C_220009	ENSMGAP00000007604
estExt_fgenesh2_pm.C_230007	ENSMGAP00000018830
estExt_fgenesh2_pm.C_240022	ENSMGAP00000007984
estExt_fgenesh2_pm.C_240024	ENSMGAP00000016417
estExt_fgenesh2_pm.C_250003	ENSMGAP00000007348
estExt_fgenesh2_pm.C_270006	ENSMGAP00000004907
estExt_fgenesh2_pm.C_270011	ENSMGAP00000005021
estExt_fgenesh2_pm.C_270021	ENSMGAP00000001774
estExt_fgenesh2_pm.C_290006	ENSMGAP00000001996
estExt_fgenesh2_pm.C_300001	ENSMGAP00000002900
estExt_fgenesh2_pm.C_330006	ENSMGAP00000011445
estExt_fgenesh2_pm.C_330016	ENSMGAP00000015640
estExt_fgenesh2_pm.C_340001	ENSMGAP00000014958
estExt_fgenesh2_pm.C_340003	ENSMGAP00000013171
estExt_fgenesh2_pm.C_350010	ENSMGAP00000011885
estExt_fgenesh2_pm.C_360006	ENSMGAP00000007660
estExt_fgenesh2_pm.C_370031	ENSMGAP00000018273
estExt_fgenesh2_pm.C_370047	ENSMGAP00000007816
estExt_fgenesh2_pm.C_380013	ENSMGAP00000010319
estExt_fgenesh2_pm.C_420009	ENSMGAP00000002782
estExt_fgenesh2_pm.C_420010	ENSMGAP00000005367
estExt_fgenesh2_pm.C_420010	ENSMGAP00000012686
estExt_fgenesh2_pm.C_450023	ENSMGAP00000000463
estExt_fgenesh2_pm.C_460018	ENSMGAP00000004414
estExt_fgenesh2_pm.C_460024	ENSMGAP00000001700
estExt_fgenesh2_pm.C_470005	ENSMGAP00000004891
estExt_fgenesh2_pm.C_510015	ENSMGAP00000015933
estExt_fgenesh2_pm.C_550013	ENSMGAP00000010631
estExt_fgenesh2_pm.C_570012	ENSMGAP00000008977
estExt_fgenesh2_pm.C_620017	ENSMGAP00000008441
estExt_fgenesh2_pm.C_630008	ENSMGAP00000012263
estExt_fgenesh2_pm.C_640003	ENSMGAP00000012402
estExt_fgenesh2_pm.C_660005	ENSMGAP00000003953
estExt_fgenesh2_pm.C_660005	ENSMGAP00000019749
estExt_fgenesh2_pm.C_660019	ENSMGAP00000004343
estExt_fgenesh2_pm.C_670016	ENSMGAP00000004222
estExt_fgenesh2_pm.C_680004	ENSMGAP00000014168
estExt_fgenesh2_pm.C_690014	ENSMGAP00000002002
estExt_fgenesh2_pm.C_690014	ENSMGAP00000012419
estExt_fgenesh2_pm.C_690014	ENSMGAP00000000267
estExt_fgenesh2_pm.C_700001	ENSMGAP00000001399
estExt_fgenesh2_pm.C_700001	ENSMGAP00000004318
estExt_fgenesh2_pm.C_700001	ENSMGAP00000019273
estExt_fgenesh2_pm.C_700005	ENSMGAP00000009113
estExt_fgenesh2_pm.C_700005	ENSMGAP00000012231
estExt_fgenesh2_pm.C_720002	ENSMGAP00000003229
estExt_fgenesh2_pm.C_730008	ENSMGAP00000000601
estExt_fgenesh2_pm.C_740007	ENSMGAP00000002847
estExt_fgenesh2_pm.C_740025	ENSMGAP00000007695
estExt_fgenesh2_pm.C_750012	ENSMGAP00000016241
estExt_fgenesh2_pm.C_750019	ENSMGAP00000018468
estExt_fgenesh2_pm.C_760011	ENSMGAP00000012390
estExt_fgenesh2_pm.C_760026	ENSMGAP00000019074
estExt_fgenesh2_pm.C_770004	ENSMGAP00000015298
estExt_fgenesh2_pm.C_770026	ENSMGAP00000004257
estExt_fgenesh2_pm.C_780006	ENSMGAP00000013066
estExt_fgenesh2_pm.C_780022	ENSMGAP00000003970
estExt_fgenesh2_pm.C_820008	ENSMGAP00000009803
estExt_fgenesh2_pm.C_840004	ENSMGAP00000015221
estExt_fgenesh2_pm.C_850002	ENSMGAP00000014916
estExt_fgenesh2_pm.C_850002	ENSMGAP00000003065
estExt_fgenesh2_pm.C_860004	ENSMGAP00000001846
estExt_fgenesh2_pm.C_900007	ENSMGAP00000015629
estExt_fgenesh2_pm.C_920001	ENSMGAP00000016701
estExt_fgenesh2_pm.C_920010	ENSMGAP00000006482
estExt_fgenesh2_pm.C_920016	ENSMGAP00000000026
estExt_fgenesh2_pm.C_960008	ENSMGAP00000008531
estExt_fgenesh2_pm.C_1000005	ENSMGAP00000012551
estExt_fgenesh2_pm.C_1010014	ENSMGAP00000013388
estExt_fgenesh2_pm.C_1040001	ENSMGAP00000006871
estExt_fgenesh2_pm.C_1050011	ENSMGAP00000016760
estExt_fgenesh2_pm.C_1080002	ENSMGAP00000000972
estExt_fgenesh2_pm.C_1100001	ENSMGAP00000010391
estExt_fgenesh2_pm.C_1100001	ENSMGAP00000015679
estExt_fgenesh2_pm.C_1120016	ENSMGAP00000008283
estExt_fgenesh2_pm.C_1120019	ENSMGAP00000004464
estExt_fgenesh2_pm.C_1160003	ENSMGAP00000002915
estExt_fgenesh2_pm.C_1170007	ENSMGAP00000013272
estExt_fgenesh2_pm.C_1180001	ENSMGAP00000019084
estExt_fgenesh2_pm.C_1200015	ENSMGAP00000012922
estExt_fgenesh2_pm.C_1200015	ENSMGAP00000015445
estExt_fgenesh2_pm.C_1200015	ENSMGAP00000016845
estExt_fgenesh2_pm.C_1210012	ENSMGAP00000012722
estExt_fgenesh2_pm.C_1230011	ENSMGAP00000008170
estExt_fgenesh2_pm.C_1230012	ENSMGAP00000008167
estExt_fgenesh2_pm.C_1240007	ENSMGAP00000007209
estExt_fgenesh2_pm.C_1240012	ENSMGAP00000015356
estExt_fgenesh2_pm.C_1240013	ENSMGAP00000002063
estExt_fgenesh2_pm.C_1260005	ENSMGAP00000005847
estExt_fgenesh2_pm.C_1290003	ENSMGAP00000012765
estExt_fgenesh2_pm.C_1290004	ENSMGAP00000014024
estExt_fgenesh2_pm.C_1290007	ENSMGAP00000008777
estExt_fgenesh2_pm.C_1290010	ENSMGAP00000001149
estExt_fgenesh2_pm.C_1310003	ENSMGAP00000001965
estExt_fgenesh2_pm.C_1310006	ENSMGAP00000002614
estExt_fgenesh2_pm.C_1320010	ENSMGAP00000015197
estExt_fgenesh2_pm.C_1350003	ENSMGAP00000014511
estExt_fgenesh2_pm.C_1350003	ENSMGAP00000016516
estExt_fgenesh2_pm.C_1350003	ENSMGAP00000002940
estExt_fgenesh2_pm.C_1350013	ENSMGAP00000019552
estExt_fgenesh2_pm.C_1370002	ENSMGAP00000009966
estExt_fgenesh2_pm.C_1370008	ENSMGAP00000013002
estExt_fgenesh2_pm.C_1380002	ENSMGAP00000014519
estExt_fgenesh2_pm.C_1380012	ENSMGAP00000011786
estExt_fgenesh2_pm.C_1410011	ENSMGAP00000014538
estExt_fgenesh2_pm.C_1420004	ENSMGAP00000013125
estExt_fgenesh2_pm.C_1420005	ENSMGAP00000010485
estExt_fgenesh2_pm.C_1440005	ENSMGAP00000003821
estExt_fgenesh2_pm.C_1460013	ENSMGAP00000001627
estExt_fgenesh2_pm.C_1480003	ENSMGAP00000014765
estExt_fgenesh2_pm.C_1530006	ENSMGAP00000009984
estExt_fgenesh2_pm.C_1570003	ENSMGAP00000008886
estExt_fgenesh2_pm.C_1580005	ENSMGAP00000011207
estExt_fgenesh2_pm.C_1580006	ENSMGAP00000012682
estExt_fgenesh2_pm.C_1590001	ENSMGAP00000013092
estExt_fgenesh2_pm.C_1590011	ENSMGAP00000015742
estExt_fgenesh2_pm.C_1620006	ENSMGAP00000004849
estExt_fgenesh2_pm.C_1650015	ENSMGAP00000009841
estExt_fgenesh2_pm.C_1650016	ENSMGAP00000003808
estExt_fgenesh2_pm.C_1650016	ENSMGAP00000002286
estExt_fgenesh2_pm.C_1650016	ENSMGAP00000006981
estExt_fgenesh2_pm.C_1660002	ENSMGAP00000008574
estExt_fgenesh2_pm.C_1660005	ENSMGAP00000012478
estExt_fgenesh2_pm.C_1660006	ENSMGAP00000008926
estExt_fgenesh2_pm.C_1660016	ENSMGAP00000014914
estExt_fgenesh2_pm.C_1670001	ENSMGAP00000010594
estExt_fgenesh2_pm.C_1670007	ENSMGAP00000008804
estExt_fgenesh2_pm.C_1690001	ENSMGAP00000012454
estExt_fgenesh2_pm.C_1700006	ENSMGAP00000013357
estExt_fgenesh2_pm.C_1720006	ENSMGAP00000000740
estExt_fgenesh2_pm.C_1760004	ENSMGAP00000014439
estExt_fgenesh2_pm.C_1760008	ENSMGAP00000013169
estExt_fgenesh2_pm.C_1760012	ENSMGAP00000015085
estExt_fgenesh2_pm.C_1770004	ENSMGAP00000003535
estExt_fgenesh2_pm.C_1880004	ENSMGAP00000008209
estExt_fgenesh2_pm.C_1880005	ENSMGAP00000018033
estExt_fgenesh2_pm.C_1880007	ENSMGAP00000005942
estExt_fgenesh2_pm.C_1910009	ENSMGAP00000006707
estExt_fgenesh2_pm.C_1910011	ENSMGAP00000009154
estExt_fgenesh2_pm.C_1920005	ENSMGAP00000001835
estExt_fgenesh2_pm.C_1920005	ENSMGAP00000016570
estExt_fgenesh2_pm.C_1930005	ENSMGAP00000017867
estExt_fgenesh2_pm.C_1930006	ENSMGAP00000015248
estExt_fgenesh2_pm.C_1950013	ENSMGAP00000007187
estExt_fgenesh2_pm.C_1950018	ENSMGAP00000000958
estExt_fgenesh2_pm.C_1960004	ENSMGAP00000006739
estExt_fgenesh2_pm.C_1960017	ENSMGAP00000014485
estExt_fgenesh2_pm.C_1970003	ENSMGAP00000006934
estExt_fgenesh2_pm.C_1980001	ENSMGAP00000015374
estExt_fgenesh2_pm.C_1980001	ENSMGAP00000015123
estExt_fgenesh2_pm.C_1980009	ENSMGAP00000014292
estExt_fgenesh2_pm.C_1980010	ENSMGAP00000014521
estExt_fgenesh2_pm.C_1980010	ENSMGAP00000016157
estExt_fgenesh2_pm.C_1980010	ENSMGAP00000007200
estExt_fgenesh2_pm.C_2010007	ENSMGAP00000018124
estExt_fgenesh2_pm.C_2020005	ENSMGAP00000016428
estExt_fgenesh2_pm.C_2030002	ENSMGAP00000005216
estExt_fgenesh2_pm.C_2030003	ENSMGAP00000008539
estExt_fgenesh2_pm.C_2030003	ENSMGAP00000019673
estExt_fgenesh2_pm.C_2030008	ENSMGAP00000000844
estExt_fgenesh2_pm.C_2030010	ENSMGAP00000004462
estExt_fgenesh2_pm.C_2050013	ENSMGAP00000008746
estExt_fgenesh2_pm.C_2050017	ENSMGAP00000013386
estExt_fgenesh2_pm.C_2070003	ENSMGAP00000013748
estExt_fgenesh2_pm.C_2120001	ENSMGAP00000005578
estExt_fgenesh2_pm.C_2120011	ENSMGAP00000010456
estExt_fgenesh2_pm.C_2120011	ENSMGAP00000010015
estExt_fgenesh2_pm.C_2160008	ENSMGAP00000005866
estExt_fgenesh2_pm.C_2160010	ENSMGAP00000012378
estExt_fgenesh2_pm.C_2170004	ENSMGAP00000005732
estExt_fgenesh2_pm.C_2170007	ENSMGAP00000008837
estExt_fgenesh2_pm.C_2170011	ENSMGAP00000002252
estExt_fgenesh2_pm.C_2190011	ENSMGAP00000006239
estExt_fgenesh2_pm.C_2200004	ENSMGAP00000015581
estExt_fgenesh2_pm.C_2200004	ENSMGAP00000009912
estExt_fgenesh2_pm.C_2230002	ENSMGAP00000002237
estExt_fgenesh2_pm.C_2230002	ENSMGAP00000006061
estExt_fgenesh2_pm.C_2240001	ENSMGAP00000005867
estExt_fgenesh2_pm.C_2250001	ENSMGAP00000012519
estExt_fgenesh2_pm.C_2280003	ENSMGAP00000006692
estExt_fgenesh2_pm.C_2290002	ENSMGAP00000017821
estExt_fgenesh2_pm.C_2300010	ENSMGAP00000000653
estExt_fgenesh2_pm.C_2310004	ENSMGAP00000010165
estExt_fgenesh2_pm.C_2310007	ENSMGAP00000014080
estExt_fgenesh2_pm.C_2320004	ENSMGAP00000012259
estExt_fgenesh2_pm.C_2320006	ENSMGAP00000010911
estExt_fgenesh2_pm.C_2330006	ENSMGAP00000004505
estExt_fgenesh2_pm.C_2330008	ENSMGAP00000008408
estExt_fgenesh2_pm.C_2330008	ENSMGAP00000013078
estExt_fgenesh2_pm.C_2360005	ENSMGAP00000007158
estExt_fgenesh2_pm.C_2380010	ENSMGAP00000003064
estExt_fgenesh2_pm.C_2380011	ENSMGAP00000010562
estExt_fgenesh2_pm.C_2420001	ENSMGAP00000013326
estExt_fgenesh2_pm.C_2440003	ENSMGAP00000001386
estExt_fgenesh2_pm.C_2460001	ENSMGAP00000000455
estExt_fgenesh2_pm.C_2520004	ENSMGAP00000019689
estExt_fgenesh2_pm.C_2570011	ENSMGAP00000008375
estExt_fgenesh2_pm.C_2590007	ENSMGAP00000012999
estExt_fgenesh2_pm.C_2620003	ENSMGAP00000015792
estExt_fgenesh2_pm.C_2640006	ENSMGAP00000011490
estExt_fgenesh2_pm.C_2640006	ENSMGAP00000012051
estExt_fgenesh2_pm.C_2650002	ENSMGAP00000012441
estExt_fgenesh2_pm.C_2670001	ENSMGAP00000014705
estExt_fgenesh2_pm.C_2700001	ENSMGAP00000001840
estExt_fgenesh2_pm.C_2700001	ENSMGAP00000009060
estExt_fgenesh2_pm.C_2720003	ENSMGAP00000007524
estExt_fgenesh2_pm.C_2730005	ENSMGAP00000013532
estExt_fgenesh2_pm.C_2730006	ENSMGAP00000006551
estExt_fgenesh2_pm.C_2730009	ENSMGAP00000004445
estExt_fgenesh2_pm.C_2730010	ENSMGAP00000003411
estExt_fgenesh2_pm.C_2750004	ENSMGAP00000001257
estExt_fgenesh2_pm.C_2750004	ENSMGAP00000012326
estExt_fgenesh2_pm.C_2780002	ENSMGAP00000012081
estExt_fgenesh2_pm.C_2790004	ENSMGAP00000015770
estExt_fgenesh2_pm.C_2790004	ENSMGAP00000016063
estExt_fgenesh2_pm.C_2820004	ENSMGAP00000004631
estExt_fgenesh2_pm.C_2830003	ENSMGAP00000000618
estExt_fgenesh2_pm.C_2850013	ENSMGAP00000014443
estExt_fgenesh2_pm.C_2860002	ENSMGAP00000005571
estExt_fgenesh2_pm.C_2860004	ENSMGAP00000008312
estExt_fgenesh2_pm.C_2860004	ENSMGAP00000014999
estExt_fgenesh2_pm.C_2910001	ENSMGAP00000005210
estExt_fgenesh2_pm.C_2970004	ENSMGAP00000005223
estExt_fgenesh2_pm.C_2980005	ENSMGAP00000003578
estExt_fgenesh2_pm.C_3040001	ENSMGAP00000007675
estExt_fgenesh2_pm.C_3070002	ENSMGAP00000002542
estExt_fgenesh2_pm.C_3130007	ENSMGAP00000011349
estExt_fgenesh2_pm.C_3160009	ENSMGAP00000016333
estExt_fgenesh2_pm.C_3170006	ENSMGAP00000009444
estExt_fgenesh2_pm.C_3200001	ENSMGAP00000003289
estExt_fgenesh2_pm.C_3220002	ENSMGAP00000005046
estExt_fgenesh2_pm.C_3230005	ENSMGAP00000019553
estExt_fgenesh2_pm.C_3250002	ENSMGAP00000008060
estExt_fgenesh2_pm.C_3250008	ENSMGAP00000007134
estExt_fgenesh2_pm.C_3300001	ENSMGAP00000016002
estExt_fgenesh2_pm.C_3410004	ENSMGAP00000002210
estExt_fgenesh2_pm.C_3460003	ENSMGAP00000003636
estExt_fgenesh2_pm.C_3470009	ENSMGAP00000006559
estExt_fgenesh2_pm.C_3480002	ENSMGAP00000012439
estExt_fgenesh2_pm.C_3480002	ENSMGAP00000007309
estExt_fgenesh2_pm.C_3490004	ENSMGAP00000003277
estExt_fgenesh2_pm.C_3490013	ENSMGAP00000016722
estExt_fgenesh2_pm.C_3560005	ENSMGAP00000009171
estExt_fgenesh2_pm.C_3580003	ENSMGAP00000008166
estExt_fgenesh2_pm.C_3660002	ENSMGAP00000018102
estExt_fgenesh2_pm.C_3760003	ENSMGAP00000011994
estExt_fgenesh2_pm.C_3760010	ENSMGAP00000010337
estExt_fgenesh2_pm.C_3760012	ENSMGAP00000013593
estExt_fgenesh2_pm.C_3760013	ENSMGAP00000013738
estExt_fgenesh2_pm.C_3790010	ENSMGAP00000006595
estExt_fgenesh2_pm.C_3840003	ENSMGAP00000011230
estExt_fgenesh2_pm.C_3890005	ENSMGAP00000007089
estExt_fgenesh2_pm.C_3920005	ENSMGAP00000018949
estExt_fgenesh2_pm.C_3930001	ENSMGAP00000014820
estExt_fgenesh2_pm.C_3930001	ENSMGAP00000014837
estExt_fgenesh2_pm.C_3930001	ENSMGAP00000005416
estExt_fgenesh2_pm.C_3930001	ENSMGAP00000004292
estExt_fgenesh2_pm.C_3930001	ENSMGAP00000002095
estExt_fgenesh2_pm.C_3960006	ENSMGAP00000011024
estExt_fgenesh2_pm.C_3970001	ENSMGAP00000007567
estExt_fgenesh2_pm.C_3980003	ENSMGAP00000013260
estExt_fgenesh2_pm.C_3980006	ENSMGAP00000015941
estExt_fgenesh2_pm.C_4030002	ENSMGAP00000016270
estExt_fgenesh2_pm.C_4100006	ENSMGAP00000013385
estExt_fgenesh2_pm.C_4110005	ENSMGAP00000004945
estExt_fgenesh2_pm.C_4130004	ENSMGAP00000014155
estExt_fgenesh2_pm.C_4230001	ENSMGAP00000007401
estExt_fgenesh2_pm.C_4250007	ENSMGAP00000005644
estExt_fgenesh2_pm.C_4250009	ENSMGAP00000004850
estExt_fgenesh2_pm.C_4290002	ENSMGAP00000015577
estExt_fgenesh2_pm.C_4380004	ENSMGAP00000005218
estExt_fgenesh2_pm.C_4460001	ENSMGAP00000010593
estExt_fgenesh2_pm.C_4470003	ENSMGAP00000005978
estExt_fgenesh2_pm.C_4470004	ENSMGAP00000014049
estExt_fgenesh2_pm.C_4470004	ENSMGAP00000011841
estExt_fgenesh2_pm.C_4520006	ENSMGAP00000018671
estExt_fgenesh2_pm.C_4750001	ENSMGAP00000006222
estExt_fgenesh2_pm.C_4780002	ENSMGAP00000017577
estExt_fgenesh2_pm.C_4840005	ENSMGAP00000003204
estExt_fgenesh2_pm.C_5340003	ENSMGAP00000005076
estExt_fgenesh2_pm.C_5460005	ENSMGAP00000010788
estExt_fgenesh2_pm.C_5460005	ENSMGAP00000004932
estExt_fgenesh2_pm.C_5590003	ENSMGAP00000002850
estExt_fgenesh2_pm.C_5690005	ENSMGAP00000017860
estExt_fgenesh2_pm.C_5760005	ENSMGAP00000012569
estExt_fgenesh2_pm.C_5970004	ENSMGAP00000009640
estExt_fgenesh2_pm.C_5970004	ENSMGAP00000013307
estExt_fgenesh2_pm.C_6570002	ENSMGAP00000002935
estExt_fgenesh2_pm.C_6620001	ENSMGAP00000014581
estExt_fgenesh2_pm.C_6620001	ENSMGAP00000015192
estExt_fgenesh2_pm.C_6650002	ENSMGAP00000014604
estExt_fgenesh2_pm.C_6710002	ENSMGAP00000007928
estExt_fgenesh2_pm.C_6810002	ENSMGAP00000016043
estExt_fgenesh2_pm.C_6900001	ENSMGAP00000010866
estExt_fgenesh2_pm.C_6900001	ENSMGAP00000018341
estExt_fgenesh2_pm.C_7050004	ENSMGAP00000015284
estExt_fgenesh2_pm.C_7050004	ENSMGAP00000014768
estExt_fgenesh2_pm.C_7060005	ENSMGAP00000002676
estExt_fgenesh2_pm.C_7240001	ENSMGAP00000012968
estExt_fgenesh2_pm.C_7310002	ENSMGAP00000015022
estExt_fgenesh2_pm.C_7330001	ENSMGAP00000011433
estExt_fgenesh2_pm.C_7390001	ENSMGAP00000010918
estExt_fgenesh2_pm.C_7550001	ENSMGAP00000003499
estExt_fgenesh2_pm.C_7550001	ENSMGAP00000001620
estExt_fgenesh2_pm.C_7790002	ENSMGAP00000009220
estExt_fgenesh2_pm.C_8260001	ENSMGAP00000007197
estExt_fgenesh2_pm.C_10130001	ENSMGAP00000001217
estExt_fgenesh2_pm.C_10550002	ENSMGAP00000016147
estExt_fgenesh2_pm.C_12800001	ENSMGAP00000013443
estExt_fgenesh2_pm.C_20550002	ENSMGAP00000016644
estExt_fgenesh2_pm.C_20550002	ENSMGAP00000016645
estExt_fgenesh2_pm.C_20550002	ENSMGAP00000016651
estExt_fgenesh2_pm.C_20550002	ENSMGAP00000018122
estExt_fgenesh2_kg.C_90001	ENSMGAP00000011141
estExt_fgenesh2_kg.C_190001	ENSMGAP00000011250
estExt_fgenesh2_kg.C_320001	ENSMGAP00000004321
estExt_fgenesh2_kg.C_1850001	ENSMGAP00000017804
estExt_fgenesh2_kg.C_2220001	ENSMGAP00000005646
estExt_fgenesh2_kg.C_2600002	ENSMGAP00000011120
estExt_fgenesh2_kg.C_2610001	ENSMGAP00000001508
estExt_fgenesh2_kg.C_3300001	ENSMGAP00000002381
estExt_fgenesh2_kg.C_3300001	ENSMGAP00000000113
estExt_fgenesh2_kg.C_3310001	ENSMGAP00000018966
estExt_fgenesh2_kg.C_3310001	ENSMGAP00000010306
estExt_fgenesh2_kg.C_3520001	ENSMGAP00000001518
estExt_fgenesh2_kg.C_3770001	ENSMGAP00000015088
estExt_fgenesh2_kg.C_4020003	ENSMGAP00000002163
estExt_fgenesh2_kg.C_4020003	ENSMGAP00000011101
estExt_fgenesh2_pg.C_10090	ENSMGAP00000008997
estExt_fgenesh2_pg.C_10119	ENSMGAP00000001087
estExt_fgenesh2_pg.C_10119	ENSMGAP00000004015
estExt_fgenesh2_pg.C_10120	ENSMGAP00000012995
estExt_fgenesh2_pg.C_10137	ENSMGAP00000007801
estExt_fgenesh2_pg.C_10167	ENSMGAP00000010503
estExt_fgenesh2_pg.C_10197	ENSMGAP00000013642
estExt_fgenesh2_pg.C_10225	ENSMGAP00000015339
estExt_fgenesh2_pg.C_10236	ENSMGAP00000012106
estExt_fgenesh2_pg.C_10260	ENSMGAP00000002991
estExt_fgenesh2_pg.C_10285	ENSMGAP00000003686
estExt_fgenesh2_pg.C_10285	ENSMGAP00000000187
estExt_fgenesh2_pg.C_10285	ENSMGAP00000010967
estExt_fgenesh2_pg.C_10322	ENSMGAP00000005598
estExt_fgenesh2_pg.C_10341	ENSMGAP00000015006
estExt_fgenesh2_pg.C_10356	ENSMGAP00000008382
estExt_fgenesh2_pg.C_20003	ENSMGAP00000017495
estExt_fgenesh2_pg.C_20008	ENSMGAP00000018742
estExt_fgenesh2_pg.C_20011	ENSMGAP00000015839
estExt_fgenesh2_pg.C_20012	ENSMGAP00000006961
estExt_fgenesh2_pg.C_20014	ENSMGAP00000005486
estExt_fgenesh2_pg.C_20014	ENSMGAP00000015844
estExt_fgenesh2_pg.C_20027	ENSMGAP00000008423
estExt_fgenesh2_pg.C_20029	ENSMGAP00000015673
estExt_fgenesh2_pg.C_20037	ENSMGAP00000012640
estExt_fgenesh2_pg.C_20044	ENSMGAP00000012205
estExt_fgenesh2_pg.C_20044	ENSMGAP00000015981
estExt_fgenesh2_pg.C_20044	ENSMGAP00000001863
estExt_fgenesh2_pg.C_20058	ENSMGAP00000010976
estExt_fgenesh2_pg.C_20067	ENSMGAP00000010620
estExt_fgenesh2_pg.C_20073	ENSMGAP00000009663
estExt_fgenesh2_pg.C_20083	ENSMGAP00000009580
estExt_fgenesh2_pg.C_20085	ENSMGAP00000016490
estExt_fgenesh2_pg.C_20090	ENSMGAP00000009204
estExt_fgenesh2_pg.C_20095	ENSMGAP00000008669
estExt_fgenesh2_pg.C_20103	ENSMGAP00000019423
estExt_fgenesh2_pg.C_20105	ENSMGAP00000003338
estExt_fgenesh2_pg.C_20106	ENSMGAP00000012047
estExt_fgenesh2_pg.C_20112	ENSMGAP00000000181
estExt_fgenesh2_pg.C_20119	ENSMGAP00000004673
estExt_fgenesh2_pg.C_20138	ENSMGAP00000016223
estExt_fgenesh2_pg.C_20156	ENSMGAP00000001011
estExt_fgenesh2_pg.C_20157	ENSMGAP00000011243
estExt_fgenesh2_pg.C_20168	ENSMGAP00000003735
estExt_fgenesh2_pg.C_20180	ENSMGAP00000016010
estExt_fgenesh2_pg.C_20190	ENSMGAP00000015659
estExt_fgenesh2_pg.C_20191	ENSMGAP00000016034
estExt_fgenesh2_pg.C_20194	ENSMGAP00000012137
estExt_fgenesh2_pg.C_20204	ENSMGAP00000001409
estExt_fgenesh2_pg.C_20206	ENSMGAP00000012140
estExt_fgenesh2_pg.C_20206	ENSMGAP00000005612
estExt_fgenesh2_pg.C_20225	ENSMGAP00000005345
estExt_fgenesh2_pg.C_20228	ENSMGAP00000011172
estExt_fgenesh2_pg.C_20266	ENSMGAP00000010065
estExt_fgenesh2_pg.C_20283	ENSMGAP00000015847
estExt_fgenesh2_pg.C_20313	ENSMGAP00000009299
estExt_fgenesh2_pg.C_20314	ENSMGAP00000007957
estExt_fgenesh2_pg.C_20317	ENSMGAP00000011632
estExt_fgenesh2_pg.C_20336	ENSMGAP00000000671
estExt_fgenesh2_pg.C_20340	ENSMGAP00000000934
estExt_fgenesh2_pg.C_20344	ENSMGAP00000012808
estExt_fgenesh2_pg.C_20385	ENSMGAP00000007267
estExt_fgenesh2_pg.C_20386	ENSMGAP00000012698
estExt_fgenesh2_pg.C_30041	ENSMGAP00000008463
estExt_fgenesh2_pg.C_30063	ENSMGAP00000014857
estExt_fgenesh2_pg.C_30089	ENSMGAP00000016611
estExt_fgenesh2_pg.C_30108	ENSMGAP00000005662
estExt_fgenesh2_pg.C_30116	ENSMGAP00000010214
estExt_fgenesh2_pg.C_30182	ENSMGAP00000010884
estExt_fgenesh2_pg.C_40056	ENSMGAP00000002180
estExt_fgenesh2_pg.C_40065	ENSMGAP00000005114
estExt_fgenesh2_pg.C_40066	ENSMGAP00000018104
estExt_fgenesh2_pg.C_40072	ENSMGAP00000002892
estExt_fgenesh2_pg.C_40113	ENSMGAP00000003697
estExt_fgenesh2_pg.C_40172	ENSMGAP00000016344
estExt_fgenesh2_pg.C_40173	ENSMGAP00000008366
estExt_fgenesh2_pg.C_40192	ENSMGAP00000012343
estExt_fgenesh2_pg.C_40220	ENSMGAP00000013064
estExt_fgenesh2_pg.C_40240	ENSMGAP00000001619
estExt_fgenesh2_pg.C_40253	ENSMGAP00000007792
estExt_fgenesh2_pg.C_40284	ENSMGAP00000002323
estExt_fgenesh2_pg.C_40285	ENSMGAP00000002525
estExt_fgenesh2_pg.C_40290	ENSMGAP00000018004
estExt_fgenesh2_pg.C_40299	ENSMGAP00000012781
estExt_fgenesh2_pg.C_40309	ENSMGAP00000005034
estExt_fgenesh2_pg.C_40324	ENSMGAP00000014072
estExt_fgenesh2_pg.C_50011	ENSMGAP00000011220
estExt_fgenesh2_pg.C_50017	ENSMGAP00000019250
estExt_fgenesh2_pg.C_50023	ENSMGAP00000010444
estExt_fgenesh2_pg.C_50035	ENSMGAP00000009420
estExt_fgenesh2_pg.C_50035	ENSMGAP00000010133
estExt_fgenesh2_pg.C_50043	ENSMGAP00000012093
estExt_fgenesh2_pg.C_50075	ENSMGAP00000004040
estExt_fgenesh2_pg.C_50082	ENSMGAP00000012980
estExt_fgenesh2_pg.C_50130	ENSMGAP00000013230
estExt_fgenesh2_pg.C_50141	ENSMGAP00000012565
estExt_fgenesh2_pg.C_50187	ENSMGAP00000008299
estExt_fgenesh2_pg.C_50293	ENSMGAP00000012710
estExt_fgenesh2_pg.C_50294	ENSMGAP00000004001
estExt_fgenesh2_pg.C_50318	ENSMGAP00000000321
estExt_fgenesh2_pg.C_50323	ENSMGAP00000003971
estExt_fgenesh2_pg.C_50344	ENSMGAP00000012659
estExt_fgenesh2_pg.C_50344	ENSMGAP00000001423
estExt_fgenesh2_pg.C_50396	ENSMGAP00000002963
estExt_fgenesh2_pg.C_60021	ENSMGAP00000009676
estExt_fgenesh2_pg.C_60044	ENSMGAP00000012145
estExt_fgenesh2_pg.C_60073	ENSMGAP00000003063
estExt_fgenesh2_pg.C_60076	ENSMGAP00000002369
estExt_fgenesh2_pg.C_60084	ENSMGAP00000017480
estExt_fgenesh2_pg.C_60112	ENSMGAP00000012261
estExt_fgenesh2_pg.C_60113	ENSMGAP00000009248
estExt_fgenesh2_pg.C_60122	ENSMGAP00000019181
estExt_fgenesh2_pg.C_60149	ENSMGAP00000017943
estExt_fgenesh2_pg.C_60149	ENSMGAP00000001975
estExt_fgenesh2_pg.C_60165	ENSMGAP00000012703
estExt_fgenesh2_pg.C_60168	ENSMGAP00000005325
estExt_fgenesh2_pg.C_60184	ENSMGAP00000000862
estExt_fgenesh2_pg.C_60212	ENSMGAP00000013823
estExt_fgenesh2_pg.C_60220	ENSMGAP00000013455
estExt_fgenesh2_pg.C_60246	ENSMGAP00000001838
estExt_fgenesh2_pg.C_60246	ENSMGAP00000010300
estExt_fgenesh2_pg.C_70133	ENSMGAP00000015896
estExt_fgenesh2_pg.C_70172	ENSMGAP00000002562
estExt_fgenesh2_pg.C_70230	ENSMGAP00000016193
estExt_fgenesh2_pg.C_70288	ENSMGAP00000003976
estExt_fgenesh2_pg.C_70302	ENSMGAP00000014535
estExt_fgenesh2_pg.C_70311	ENSMGAP00000009618
estExt_fgenesh2_pg.C_80031	ENSMGAP00000014493
estExt_fgenesh2_pg.C_80044	ENSMGAP00000013231
estExt_fgenesh2_pg.C_80050	ENSMGAP00000012545
estExt_fgenesh2_pg.C_80162	ENSMGAP00000014614
estExt_fgenesh2_pg.C_80204	ENSMGAP00000014400
estExt_fgenesh2_pg.C_80218	ENSMGAP00000009552
estExt_fgenesh2_pg.C_80223	ENSMGAP00000014528
estExt_fgenesh2_pg.C_80223	ENSMGAP00000018964
estExt_fgenesh2_pg.C_80253	ENSMGAP00000015277
estExt_fgenesh2_pg.C_80253	ENSMGAP00000001889
estExt_fgenesh2_pg.C_80283	ENSMGAP00000010601
estExt_fgenesh2_pg.C_80293	ENSMGAP00000006749
estExt_fgenesh2_pg.C_80303	ENSMGAP00000015449
estExt_fgenesh2_pg.C_80310	ENSMGAP00000018636
estExt_fgenesh2_pg.C_80311	ENSMGAP00000019547
estExt_fgenesh2_pg.C_80312	ENSMGAP00000012676
estExt_fgenesh2_pg.C_90008	ENSMGAP00000005540
estExt_fgenesh2_pg.C_90049	ENSMGAP00000017542
estExt_fgenesh2_pg.C_90121	ENSMGAP00000010972
estExt_fgenesh2_pg.C_90156	ENSMGAP00000008557
estExt_fgenesh2_pg.C_90188	ENSMGAP00000007372
estExt_fgenesh2_pg.C_90188	ENSMGAP00000011787
estExt_fgenesh2_pg.C_90208	ENSMGAP00000006492
estExt_fgenesh2_pg.C_90213	ENSMGAP00000004224
estExt_fgenesh2_pg.C_90213	ENSMGAP00000012202
estExt_fgenesh2_pg.C_90217	ENSMGAP00000012001
estExt_fgenesh2_pg.C_90260	ENSMGAP00000006578
estExt_fgenesh2_pg.C_100018	ENSMGAP00000018535
estExt_fgenesh2_pg.C_100032	ENSMGAP00000007934
estExt_fgenesh2_pg.C_100032	ENSMGAP00000015274
estExt_fgenesh2_pg.C_100037	ENSMGAP00000002251
estExt_fgenesh2_pg.C_100046	ENSMGAP00000005940
estExt_fgenesh2_pg.C_100080	ENSMGAP00000010320
estExt_fgenesh2_pg.C_100080	ENSMGAP00000013686
estExt_fgenesh2_pg.C_100138	ENSMGAP00000006989
estExt_fgenesh2_pg.C_100169	ENSMGAP00000014182
estExt_fgenesh2_pg.C_100169	ENSMGAP00000006059
estExt_fgenesh2_pg.C_100176	ENSMGAP00000019640
estExt_fgenesh2_pg.C_100183	ENSMGAP00000014633
estExt_fgenesh2_pg.C_100204	ENSMGAP00000004736
estExt_fgenesh2_pg.C_100208	ENSMGAP00000014589
estExt_fgenesh2_pg.C_100229	ENSMGAP00000011583
estExt_fgenesh2_pg.C_100267	ENSMGAP00000009217
estExt_fgenesh2_pg.C_100267	ENSMGAP00000002402
estExt_fgenesh2_pg.C_110089	ENSMGAP00000018275
estExt_fgenesh2_pg.C_110154	ENSMGAP00000017702
estExt_fgenesh2_pg.C_110221	ENSMGAP00000000985
estExt_fgenesh2_pg.C_110224	ENSMGAP00000001644
estExt_fgenesh2_pg.C_110235	ENSMGAP00000005101
estExt_fgenesh2_pg.C_110259	ENSMGAP00000012144
estExt_fgenesh2_pg.C_110276	ENSMGAP00000007764
estExt_fgenesh2_pg.C_110299	ENSMGAP00000000756
estExt_fgenesh2_pg.C_120003	ENSMGAP00000008473
estExt_fgenesh2_pg.C_120008	ENSMGAP00000003641
estExt_fgenesh2_pg.C_120020	ENSMGAP00000009249
estExt_fgenesh2_pg.C_120023	ENSMGAP00000012779
estExt_fgenesh2_pg.C_120043	ENSMGAP00000012037
estExt_fgenesh2_pg.C_120044	ENSMGAP00000018056
estExt_fgenesh2_pg.C_120046	ENSMGAP00000000167
estExt_fgenesh2_pg.C_120053	ENSMGAP00000007297
estExt_fgenesh2_pg.C_120071	ENSMGAP00000003693
estExt_fgenesh2_pg.C_120074	ENSMGAP00000001880
estExt_fgenesh2_pg.C_120085	ENSMGAP00000005368
estExt_fgenesh2_pg.C_120115	ENSMGAP00000005699
estExt_fgenesh2_pg.C_120116	ENSMGAP00000019620
estExt_fgenesh2_pg.C_120140	ENSMGAP00000009499
estExt_fgenesh2_pg.C_120140	ENSMGAP00000011463
estExt_fgenesh2_pg.C_120140	ENSMGAP00000011470
estExt_fgenesh2_pg.C_120156	ENSMGAP00000013691
estExt_fgenesh2_pg.C_120162	ENSMGAP00000012725
estExt_fgenesh2_pg.C_120167	ENSMGAP00000009243
estExt_fgenesh2_pg.C_120168	ENSMGAP00000011434
estExt_fgenesh2_pg.C_120170	ENSMGAP00000011419
estExt_fgenesh2_pg.C_120181	ENSMGAP00000001514
estExt_fgenesh2_pg.C_120230	ENSMGAP00000009058
estExt_fgenesh2_pg.C_130004	ENSMGAP00000003561
estExt_fgenesh2_pg.C_130007	ENSMGAP00000007110
estExt_fgenesh2_pg.C_130007	ENSMGAP00000009185
estExt_fgenesh2_pg.C_130007	ENSMGAP00000010909
estExt_fgenesh2_pg.C_130080	ENSMGAP00000000125
estExt_fgenesh2_pg.C_130146	ENSMGAP00000002405
estExt_fgenesh2_pg.C_130146	ENSMGAP00000013835
estExt_fgenesh2_pg.C_130182	ENSMGAP00000000530
estExt_fgenesh2_pg.C_140011	ENSMGAP00000006417
estExt_fgenesh2_pg.C_140022	ENSMGAP00000004023
estExt_fgenesh2_pg.C_140022	ENSMGAP00000002496
estExt_fgenesh2_pg.C_140065	ENSMGAP00000017932
estExt_fgenesh2_pg.C_140065	ENSMGAP00000007535
estExt_fgenesh2_pg.C_140065	ENSMGAP00000003067
estExt_fgenesh2_pg.C_140078	ENSMGAP00000004341
estExt_fgenesh2_pg.C_140109	ENSMGAP00000005417
estExt_fgenesh2_pg.C_140145	ENSMGAP00000012176
estExt_fgenesh2_pg.C_140148	ENSMGAP00000018193
estExt_fgenesh2_pg.C_140176	ENSMGAP00000000261
estExt_fgenesh2_pg.C_140177	ENSMGAP00000015008
estExt_fgenesh2_pg.C_140177	ENSMGAP00000009418
estExt_fgenesh2_pg.C_140177	ENSMGAP00000017849
estExt_fgenesh2_pg.C_140197	ENSMGAP00000014899
estExt_fgenesh2_pg.C_150005	ENSMGAP00000003543
estExt_fgenesh2_pg.C_150005	ENSMGAP00000004235
estExt_fgenesh2_pg.C_150032	ENSMGAP00000011193
estExt_fgenesh2_pg.C_150047	ENSMGAP00000008013
estExt_fgenesh2_pg.C_150060	ENSMGAP00000008009
estExt_fgenesh2_pg.C_150066	ENSMGAP00000015802
estExt_fgenesh2_pg.C_150074	ENSMGAP00000001005
estExt_fgenesh2_pg.C_150079	ENSMGAP00000009355
estExt_fgenesh2_pg.C_150093	ENSMGAP00000012895
estExt_fgenesh2_pg.C_150109	ENSMGAP00000004419
estExt_fgenesh2_pg.C_150114	ENSMGAP00000008012
estExt_fgenesh2_pg.C_150138	ENSMGAP00000010701
estExt_fgenesh2_pg.C_150153	ENSMGAP00000004061
estExt_fgenesh2_pg.C_150153	ENSMGAP00000004502
estExt_fgenesh2_pg.C_150153	ENSMGAP00000001910
estExt_fgenesh2_pg.C_150190	ENSMGAP00000016031
estExt_fgenesh2_pg.C_160011	ENSMGAP00000002543
estExt_fgenesh2_pg.C_160011	ENSMGAP00000019294
estExt_fgenesh2_pg.C_160043	ENSMGAP00000018732
estExt_fgenesh2_pg.C_160047	ENSMGAP00000006652
estExt_fgenesh2_pg.C_160050	ENSMGAP00000009004
estExt_fgenesh2_pg.C_160053	ENSMGAP00000009183
estExt_fgenesh2_pg.C_160054	ENSMGAP00000011454
estExt_fgenesh2_pg.C_160056	ENSMGAP00000012387
estExt_fgenesh2_pg.C_160059	ENSMGAP00000007238
estExt_fgenesh2_pg.C_160096	ENSMGAP00000008727
estExt_fgenesh2_pg.C_160127	ENSMGAP00000005482
estExt_fgenesh2_pg.C_160162	ENSMGAP00000007153
estExt_fgenesh2_pg.C_160164	ENSMGAP00000012341
estExt_fgenesh2_pg.C_160164	ENSMGAP00000000729
estExt_fgenesh2_pg.C_160164	ENSMGAP00000012890
estExt_fgenesh2_pg.C_160173	ENSMGAP00000008180
estExt_fgenesh2_pg.C_160194	ENSMGAP00000018775
estExt_fgenesh2_pg.C_160215	ENSMGAP00000015397
estExt_fgenesh2_pg.C_160216	ENSMGAP00000008881
estExt_fgenesh2_pg.C_160257	ENSMGAP00000015184
estExt_fgenesh2_pg.C_170008	ENSMGAP00000010072
estExt_fgenesh2_pg.C_170020	ENSMGAP00000010428
estExt_fgenesh2_pg.C_170046	ENSMGAP00000006476
estExt_fgenesh2_pg.C_170060	ENSMGAP00000008024
estExt_fgenesh2_pg.C_170076	ENSMGAP00000004020
estExt_fgenesh2_pg.C_170078	ENSMGAP00000004028
estExt_fgenesh2_pg.C_170095	ENSMGAP00000000673
estExt_fgenesh2_pg.C_170105	ENSMGAP00000015865
estExt_fgenesh2_pg.C_170117	ENSMGAP00000010128
estExt_fgenesh2_pg.C_170118	ENSMGAP00000008150
estExt_fgenesh2_pg.C_170162	ENSMGAP00000015991
estExt_fgenesh2_pg.C_170174	ENSMGAP00000008255
estExt_fgenesh2_pg.C_170180	ENSMGAP00000008487
estExt_fgenesh2_pg.C_170211	ENSMGAP00000018493
estExt_fgenesh2_pg.C_170211	ENSMGAP00000008511
estExt_fgenesh2_pg.C_170211	ENSMGAP00000014133
estExt_fgenesh2_pg.C_180028	ENSMGAP00000018137
estExt_fgenesh2_pg.C_180031	ENSMGAP00000006270
estExt_fgenesh2_pg.C_180065	ENSMGAP00000012664
estExt_fgenesh2_pg.C_180070	ENSMGAP00000012522
estExt_fgenesh2_pg.C_180088	ENSMGAP00000005220
estExt_fgenesh2_pg.C_180092	ENSMGAP00000019742
estExt_fgenesh2_pg.C_180099	ENSMGAP00000003306
estExt_fgenesh2_pg.C_180106	ENSMGAP00000001790
estExt_fgenesh2_pg.C_180133	ENSMGAP00000010942
estExt_fgenesh2_pg.C_180134	ENSMGAP00000014606
estExt_fgenesh2_pg.C_180135	ENSMGAP00000017267
estExt_fgenesh2_pg.C_180137	ENSMGAP00000010584
estExt_fgenesh2_pg.C_180154	ENSMGAP00000001943
estExt_fgenesh2_pg.C_180156	ENSMGAP00000002902
estExt_fgenesh2_pg.C_180167	ENSMGAP00000017035
estExt_fgenesh2_pg.C_180180	ENSMGAP00000001459
estExt_fgenesh2_pg.C_180209	ENSMGAP00000012549
estExt_fgenesh2_pg.C_180230	ENSMGAP00000015453
estExt_fgenesh2_pg.C_180230	ENSMGAP00000000081
estExt_fgenesh2_pg.C_190006	ENSMGAP00000007417
estExt_fgenesh2_pg.C_190008	ENSMGAP00000001498
estExt_fgenesh2_pg.C_190013	ENSMGAP00000008096
estExt_fgenesh2_pg.C_190022	ENSMGAP00000001464
estExt_fgenesh2_pg.C_190026	ENSMGAP00000008157
estExt_fgenesh2_pg.C_190065	ENSMGAP00000004412
estExt_fgenesh2_pg.C_190074	ENSMGAP00000004918
estExt_fgenesh2_pg.C_190082	ENSMGAP00000006412
estExt_fgenesh2_pg.C_190090	ENSMGAP00000008709
estExt_fgenesh2_pg.C_190150	ENSMGAP00000009329
estExt_fgenesh2_pg.C_190161	ENSMGAP00000018670
estExt_fgenesh2_pg.C_190167	ENSMGAP00000008010
estExt_fgenesh2_pg.C_190168	ENSMGAP00000008948
estExt_fgenesh2_pg.C_190196	ENSMGAP00000008623
estExt_fgenesh2_pg.C_190210	ENSMGAP00000008067
estExt_fgenesh2_pg.C_190226	ENSMGAP00000009310
estExt_fgenesh2_pg.C_190227	ENSMGAP00000012630
estExt_fgenesh2_pg.C_200091	ENSMGAP00000012738
estExt_fgenesh2_pg.C_200113	ENSMGAP00000009156
estExt_fgenesh2_pg.C_200128	ENSMGAP00000005386
estExt_fgenesh2_pg.C_200137	ENSMGAP00000001488
estExt_fgenesh2_pg.C_200158	ENSMGAP00000012621
estExt_fgenesh2_pg.C_200162	ENSMGAP00000002664
estExt_fgenesh2_pg.C_200164	ENSMGAP00000004436
estExt_fgenesh2_pg.C_200203	ENSMGAP00000011105
estExt_fgenesh2_pg.C_200203	ENSMGAP00000006952
estExt_fgenesh2_pg.C_200208	ENSMGAP00000000137
estExt_fgenesh2_pg.C_210009	ENSMGAP00000006732
estExt_fgenesh2_pg.C_210024	ENSMGAP00000008110
estExt_fgenesh2_pg.C_210065	ENSMGAP00000008817
estExt_fgenesh2_pg.C_210065	ENSMGAP00000005255
estExt_fgenesh2_pg.C_210080	ENSMGAP00000017920
estExt_fgenesh2_pg.C_210164	ENSMGAP00000012744
estExt_fgenesh2_pg.C_210173	ENSMGAP00000006462
estExt_fgenesh2_pg.C_220002	ENSMGAP00000013301
estExt_fgenesh2_pg.C_220002	ENSMGAP00000018024
estExt_fgenesh2_pg.C_220014	ENSMGAP00000012292
estExt_fgenesh2_pg.C_220020	ENSMGAP00000003551
estExt_fgenesh2_pg.C_220037	ENSMGAP00000005785
estExt_fgenesh2_pg.C_220037	ENSMGAP00000015299
estExt_fgenesh2_pg.C_220038	ENSMGAP00000008438
estExt_fgenesh2_pg.C_220046	ENSMGAP00000009755
estExt_fgenesh2_pg.C_220053	ENSMGAP00000007061
estExt_fgenesh2_pg.C_220065	ENSMGAP00000006454
estExt_fgenesh2_pg.C_220068	ENSMGAP00000018832
estExt_fgenesh2_pg.C_220068	ENSMGAP00000005570
estExt_fgenesh2_pg.C_220069	ENSMGAP00000005800
estExt_fgenesh2_pg.C_220070	ENSMGAP00000000674
estExt_fgenesh2_pg.C_220096	ENSMGAP00000000677
estExt_fgenesh2_pg.C_220122	ENSMGAP00000002663
estExt_fgenesh2_pg.C_220124	ENSMGAP00000006093
estExt_fgenesh2_pg.C_220127	ENSMGAP00000018989
estExt_fgenesh2_pg.C_220137	ENSMGAP00000006171
estExt_fgenesh2_pg.C_220143	ENSMGAP00000004469
estExt_fgenesh2_pg.C_220145	ENSMGAP00000010290
estExt_fgenesh2_pg.C_220147	ENSMGAP00000006010
estExt_fgenesh2_pg.C_220149	ENSMGAP00000008586
estExt_fgenesh2_pg.C_220168	ENSMGAP00000011050
estExt_fgenesh2_pg.C_220171	ENSMGAP00000008454
estExt_fgenesh2_pg.C_220176	ENSMGAP00000014254
estExt_fgenesh2_pg.C_220177	ENSMGAP00000010856
estExt_fgenesh2_pg.C_220178	ENSMGAP00000005270
estExt_fgenesh2_pg.C_220185	ENSMGAP00000004615
estExt_fgenesh2_pg.C_220186	ENSMGAP00000003979
estExt_fgenesh2_pg.C_220193	ENSMGAP00000009790
estExt_fgenesh2_pg.C_220195	ENSMGAP00000006813
estExt_fgenesh2_pg.C_220195	ENSMGAP00000002757
estExt_fgenesh2_pg.C_220219	ENSMGAP00000005291
estExt_fgenesh2_pg.C_220223	ENSMGAP00000006469
estExt_fgenesh2_pg.C_220227	ENSMGAP00000016112
estExt_fgenesh2_pg.C_230028	ENSMGAP00000006038
estExt_fgenesh2_pg.C_230040	ENSMGAP00000008394
estExt_fgenesh2_pg.C_230062	ENSMGAP00000012227
estExt_fgenesh2_pg.C_230066	ENSMGAP00000017941
estExt_fgenesh2_pg.C_230068	ENSMGAP00000006105
estExt_fgenesh2_pg.C_230072	ENSMGAP00000010974
estExt_fgenesh2_pg.C_230100	ENSMGAP00000001686
estExt_fgenesh2_pg.C_230101	ENSMGAP00000014692
estExt_fgenesh2_pg.C_230149	ENSMGAP00000014477
estExt_fgenesh2_pg.C_230167	ENSMGAP00000015183
estExt_fgenesh2_pg.C_240003	ENSMGAP00000016178
estExt_fgenesh2_pg.C_240035	ENSMGAP00000008409
estExt_fgenesh2_pg.C_240056	ENSMGAP00000008376
estExt_fgenesh2_pg.C_240099	ENSMGAP00000009945
estExt_fgenesh2_pg.C_240100	ENSMGAP00000013059
estExt_fgenesh2_pg.C_240100	ENSMGAP00000018271
estExt_fgenesh2_pg.C_240116	ENSMGAP00000003345
estExt_fgenesh2_pg.C_240149	ENSMGAP00000019333
estExt_fgenesh2_pg.C_240194	ENSMGAP00000004813
estExt_fgenesh2_pg.C_240195	ENSMGAP00000004760
estExt_fgenesh2_pg.C_240224	ENSMGAP00000007155
estExt_fgenesh2_pg.C_250055	ENSMGAP00000013074
estExt_fgenesh2_pg.C_250081	ENSMGAP00000015705
estExt_fgenesh2_pg.C_250089	ENSMGAP00000003997
estExt_fgenesh2_pg.C_260094	ENSMGAP00000002737
estExt_fgenesh2_pg.C_260094	ENSMGAP00000008642
estExt_fgenesh2_pg.C_260094	ENSMGAP00000002618
estExt_fgenesh2_pg.C_260097	ENSMGAP00000003418
estExt_fgenesh2_pg.C_260106	ENSMGAP00000011950
estExt_fgenesh2_pg.C_260118	ENSMGAP00000004298
estExt_fgenesh2_pg.C_260162	ENSMGAP00000007453
estExt_fgenesh2_pg.C_260217	ENSMGAP00000006437
estExt_fgenesh2_pg.C_270032	ENSMGAP00000008913
estExt_fgenesh2_pg.C_270034	ENSMGAP00000010678
estExt_fgenesh2_pg.C_270085	ENSMGAP00000003104
estExt_fgenesh2_pg.C_270086	ENSMGAP00000003109
estExt_fgenesh2_pg.C_270134	ENSMGAP00000005019
estExt_fgenesh2_pg.C_270138	ENSMGAP00000009777
estExt_fgenesh2_pg.C_270141	ENSMGAP00000007691
estExt_fgenesh2_pg.C_270141	ENSMGAP00000002187
estExt_fgenesh2_pg.C_270141	ENSMGAP00000014152
estExt_fgenesh2_pg.C_270141	ENSMGAP00000014149
estExt_fgenesh2_pg.C_270147	ENSMGAP00000013930
estExt_fgenesh2_pg.C_270165	ENSMGAP00000007598
estExt_fgenesh2_pg.C_280096	ENSMGAP00000014405
estExt_fgenesh2_pg.C_290002	ENSMGAP00000019475
estExt_fgenesh2_pg.C_290002	ENSMGAP00000017835
estExt_fgenesh2_pg.C_290012	ENSMGAP00000002535
estExt_fgenesh2_pg.C_290145	ENSMGAP00000008682
estExt_fgenesh2_pg.C_300019	ENSMGAP00000015736
estExt_fgenesh2_pg.C_300051	ENSMGAP00000009996
estExt_fgenesh2_pg.C_300094	ENSMGAP00000015925
estExt_fgenesh2_pg.C_300106	ENSMGAP00000003880
estExt_fgenesh2_pg.C_300110	ENSMGAP00000011369
estExt_fgenesh2_pg.C_300128	ENSMGAP00000003881
estExt_fgenesh2_pg.C_300175	ENSMGAP00000017299
estExt_fgenesh2_pg.C_300177	ENSMGAP00000019149
estExt_fgenesh2_pg.C_300190	ENSMGAP00000012250
estExt_fgenesh2_pg.C_310020	ENSMGAP00000011499
estExt_fgenesh2_pg.C_310032	ENSMGAP00000000154
estExt_fgenesh2_pg.C_310048	ENSMGAP00000004895
estExt_fgenesh2_pg.C_320109	ENSMGAP00000008292
estExt_fgenesh2_pg.C_320158	ENSMGAP00000015861
estExt_fgenesh2_pg.C_320192	ENSMGAP00000006189
estExt_fgenesh2_pg.C_330044	ENSMGAP00000015798
estExt_fgenesh2_pg.C_330045	ENSMGAP00000018173
estExt_fgenesh2_pg.C_330073	ENSMGAP00000015717
estExt_fgenesh2_pg.C_330076	ENSMGAP00000015773
estExt_fgenesh2_pg.C_330084	ENSMGAP00000000669
estExt_fgenesh2_pg.C_330089	ENSMGAP00000016130
estExt_fgenesh2_pg.C_330102	ENSMGAP00000013718
estExt_fgenesh2_pg.C_330102	ENSMGAP00000015372
estExt_fgenesh2_pg.C_330102	ENSMGAP00000015373
estExt_fgenesh2_pg.C_330102	ENSMGAP00000007603
estExt_fgenesh2_pg.C_330102	ENSMGAP00000013716
estExt_fgenesh2_pg.C_330130	ENSMGAP00000015907
estExt_fgenesh2_pg.C_330157	ENSMGAP00000007886
estExt_fgenesh2_pg.C_330160	ENSMGAP00000018886
estExt_fgenesh2_pg.C_340018	ENSMGAP00000016069
estExt_fgenesh2_pg.C_340019	ENSMGAP00000006979
estExt_fgenesh2_pg.C_340026	ENSMGAP00000016451
estExt_fgenesh2_pg.C_340027	ENSMGAP00000015132
estExt_fgenesh2_pg.C_340235	ENSMGAP00000000767
estExt_fgenesh2_pg.C_350080	ENSMGAP00000012576
estExt_fgenesh2_pg.C_350133	ENSMGAP00000015168
estExt_fgenesh2_pg.C_350147	ENSMGAP00000006648
estExt_fgenesh2_pg.C_350147	ENSMGAP00000013283
estExt_fgenesh2_pg.C_350156	ENSMGAP00000006640
estExt_fgenesh2_pg.C_350163	ENSMGAP00000003088
estExt_fgenesh2_pg.C_350171	ENSMGAP00000015153
estExt_fgenesh2_pg.C_350173	ENSMGAP00000006293
estExt_fgenesh2_pg.C_350173	ENSMGAP00000012080
estExt_fgenesh2_pg.C_350174	ENSMGAP00000012057
estExt_fgenesh2_pg.C_350177	ENSMGAP00000004550
estExt_fgenesh2_pg.C_360100	ENSMGAP00000018495
estExt_fgenesh2_pg.C_360110	ENSMGAP00000016877
estExt_fgenesh2_pg.C_360144	ENSMGAP00000013246
estExt_fgenesh2_pg.C_370011	ENSMGAP00000009120
estExt_fgenesh2_pg.C_370035	ENSMGAP00000002800
estExt_fgenesh2_pg.C_370048	ENSMGAP00000009162
estExt_fgenesh2_pg.C_370048	ENSMGAP00000016931
estExt_fgenesh2_pg.C_370105	ENSMGAP00000007481
estExt_fgenesh2_pg.C_370123	ENSMGAP00000014786
estExt_fgenesh2_pg.C_370124	ENSMGAP00000008042
estExt_fgenesh2_pg.C_370140	ENSMGAP00000010634
estExt_fgenesh2_pg.C_370205	ENSMGAP00000007763
estExt_fgenesh2_pg.C_370211	ENSMGAP00000007853
estExt_fgenesh2_pg.C_370229	ENSMGAP00000013095
estExt_fgenesh2_pg.C_380063	ENSMGAP00000011668
estExt_fgenesh2_pg.C_380067	ENSMGAP00000011633
estExt_fgenesh2_pg.C_380073	ENSMGAP00000017386
estExt_fgenesh2_pg.C_380073	ENSMGAP00000001780
estExt_fgenesh2_pg.C_380096	ENSMGAP00000006720
estExt_fgenesh2_pg.C_380096	ENSMGAP00000011100
estExt_fgenesh2_pg.C_380096	ENSMGAP00000006465
estExt_fgenesh2_pg.C_380134	ENSMGAP00000002204
estExt_fgenesh2_pg.C_390053	ENSMGAP00000004488
estExt_fgenesh2_pg.C_390072	ENSMGAP00000002799
estExt_fgenesh2_pg.C_390083	ENSMGAP00000007668
estExt_fgenesh2_pg.C_390085	ENSMGAP00000009963
estExt_fgenesh2_pg.C_390114	ENSMGAP00000010145
estExt_fgenesh2_pg.C_390114	ENSMGAP00000002539
estExt_fgenesh2_pg.C_390171	ENSMGAP00000019236
estExt_fgenesh2_pg.C_400007	ENSMGAP00000008329
estExt_fgenesh2_pg.C_400018	ENSMGAP00000003783
estExt_fgenesh2_pg.C_400029	ENSMGAP00000000422
estExt_fgenesh2_pg.C_400036	ENSMGAP00000016234
estExt_fgenesh2_pg.C_400039	ENSMGAP00000005852
estExt_fgenesh2_pg.C_400049	ENSMGAP00000015215
estExt_fgenesh2_pg.C_400050	ENSMGAP00000016597
estExt_fgenesh2_pg.C_400099	ENSMGAP00000006558
estExt_fgenesh2_pg.C_400102	ENSMGAP00000003471
estExt_fgenesh2_pg.C_400168	ENSMGAP00000001664
estExt_fgenesh2_pg.C_400206	ENSMGAP00000015177
estExt_fgenesh2_pg.C_410019	ENSMGAP00000010561
estExt_fgenesh2_pg.C_410021	ENSMGAP00000008095
estExt_fgenesh2_pg.C_410021	ENSMGAP00000008129
estExt_fgenesh2_pg.C_410059	ENSMGAP00000005350
estExt_fgenesh2_pg.C_420001	ENSMGAP00000015411
estExt_fgenesh2_pg.C_420001	ENSMGAP00000002970
estExt_fgenesh2_pg.C_420040	ENSMGAP00000001944
estExt_fgenesh2_pg.C_420055	ENSMGAP00000013201
estExt_fgenesh2_pg.C_420056	ENSMGAP00000013194
estExt_fgenesh2_pg.C_420064	ENSMGAP00000019729
estExt_fgenesh2_pg.C_420080	ENSMGAP00000012395
estExt_fgenesh2_pg.C_420096	ENSMGAP00000007362
estExt_fgenesh2_pg.C_420110	ENSMGAP00000002762
estExt_fgenesh2_pg.C_420128	ENSMGAP00000014120
estExt_fgenesh2_pg.C_420150	ENSMGAP00000013702
estExt_fgenesh2_pg.C_430064	ENSMGAP00000015855
estExt_fgenesh2_pg.C_430073	ENSMGAP00000018811
estExt_fgenesh2_pg.C_430109	ENSMGAP00000002521
estExt_fgenesh2_pg.C_430109	ENSMGAP00000015872
estExt_fgenesh2_pg.C_430149	ENSMGAP00000016215
estExt_fgenesh2_pg.C_440053	ENSMGAP00000014296
estExt_fgenesh2_pg.C_440128	ENSMGAP00000001883
estExt_fgenesh2_pg.C_450009	ENSMGAP00000007657
estExt_fgenesh2_pg.C_450014	ENSMGAP00000011751
estExt_fgenesh2_pg.C_450017	ENSMGAP00000012778
estExt_fgenesh2_pg.C_450040	ENSMGAP00000001815
estExt_fgenesh2_pg.C_450052	ENSMGAP00000004982
estExt_fgenesh2_pg.C_450079	ENSMGAP00000008149
estExt_fgenesh2_pg.C_450085	ENSMGAP00000014539
estExt_fgenesh2_pg.C_450105	ENSMGAP00000012224
estExt_fgenesh2_pg.C_450137	ENSMGAP00000008317
estExt_fgenesh2_pg.C_450139	ENSMGAP00000009365
estExt_fgenesh2_pg.C_450155	ENSMGAP00000012160
estExt_fgenesh2_pg.C_460010	ENSMGAP00000012248
estExt_fgenesh2_pg.C_460010	ENSMGAP00000008988
estExt_fgenesh2_pg.C_460036	ENSMGAP00000011659
estExt_fgenesh2_pg.C_460040	ENSMGAP00000019671
estExt_fgenesh2_pg.C_460040	ENSMGAP00000013349
estExt_fgenesh2_pg.C_460059	ENSMGAP00000000873
estExt_fgenesh2_pg.C_460072	ENSMGAP00000001324
estExt_fgenesh2_pg.C_460072	ENSMGAP00000013980
estExt_fgenesh2_pg.C_460076	ENSMGAP00000017947
estExt_fgenesh2_pg.C_460114	ENSMGAP00000000098
estExt_fgenesh2_pg.C_460120	ENSMGAP00000011763
estExt_fgenesh2_pg.C_460122	ENSMGAP00000019238
estExt_fgenesh2_pg.C_460144	ENSMGAP00000011817
estExt_fgenesh2_pg.C_460150	ENSMGAP00000001669
estExt_fgenesh2_pg.C_470009	ENSMGAP00000007946
estExt_fgenesh2_pg.C_470074	ENSMGAP00000009009
estExt_fgenesh2_pg.C_470107	ENSMGAP00000015325
estExt_fgenesh2_pg.C_480006	ENSMGAP00000018909
estExt_fgenesh2_pg.C_480096	ENSMGAP00000014660
estExt_fgenesh2_pg.C_480096	ENSMGAP00000014659
estExt_fgenesh2_pg.C_480136	ENSMGAP00000004741
estExt_fgenesh2_pg.C_490009	ENSMGAP00000018606
estExt_fgenesh2_pg.C_490009	ENSMGAP00000013284
estExt_fgenesh2_pg.C_490009	ENSMGAP00000005455
estExt_fgenesh2_pg.C_490037	ENSMGAP00000002468
estExt_fgenesh2_pg.C_490038	ENSMGAP00000004388
estExt_fgenesh2_pg.C_490064	ENSMGAP00000004175
estExt_fgenesh2_pg.C_490078	ENSMGAP00000010069
estExt_fgenesh2_pg.C_490126	ENSMGAP00000016094
estExt_fgenesh2_pg.C_490133	ENSMGAP00000012021
estExt_fgenesh2_pg.C_490133	ENSMGAP00000008002
estExt_fgenesh2_pg.C_490133	ENSMGAP00000002033
estExt_fgenesh2_pg.C_500001	ENSMGAP00000016228
estExt_fgenesh2_pg.C_500001	ENSMGAP00000002042
estExt_fgenesh2_pg.C_500001	ENSMGAP00000019517
estExt_fgenesh2_pg.C_500024	ENSMGAP00000015912
estExt_fgenesh2_pg.C_500039	ENSMGAP00000008015
estExt_fgenesh2_pg.C_500047	ENSMGAP00000015313
estExt_fgenesh2_pg.C_500060	ENSMGAP00000005844
estExt_fgenesh2_pg.C_500060	ENSMGAP00000003545
estExt_fgenesh2_pg.C_500060	ENSMGAP00000015386
estExt_fgenesh2_pg.C_500069	ENSMGAP00000002165
estExt_fgenesh2_pg.C_510094	ENSMGAP00000015383
estExt_fgenesh2_pg.C_520028	ENSMGAP00000004612
estExt_fgenesh2_pg.C_520031	ENSMGAP00000013570
estExt_fgenesh2_pg.C_520038	ENSMGAP00000013567
estExt_fgenesh2_pg.C_520044	ENSMGAP00000008130
estExt_fgenesh2_pg.C_530092	ENSMGAP00000012789
estExt_fgenesh2_pg.C_530100	ENSMGAP00000001104
estExt_fgenesh2_pg.C_540118	ENSMGAP00000015038
estExt_fgenesh2_pg.C_550023	ENSMGAP00000011993
estExt_fgenesh2_pg.C_550023	ENSMGAP00000017022
estExt_fgenesh2_pg.C_550035	ENSMGAP00000006688
estExt_fgenesh2_pg.C_550039	ENSMGAP00000011897
estExt_fgenesh2_pg.C_550041	ENSMGAP00000019686
estExt_fgenesh2_pg.C_550062	ENSMGAP00000001496
estExt_fgenesh2_pg.C_550062	ENSMGAP00000012217
estExt_fgenesh2_pg.C_550062	ENSMGAP00000017890
estExt_fgenesh2_pg.C_550062	ENSMGAP00000011181
estExt_fgenesh2_pg.C_550062	ENSMGAP00000013904
estExt_fgenesh2_pg.C_560087	ENSMGAP00000011676
estExt_fgenesh2_pg.C_560103	ENSMGAP00000009003
estExt_fgenesh2_pg.C_570010	ENSMGAP00000007562
estExt_fgenesh2_pg.C_570010	ENSMGAP00000008225
estExt_fgenesh2_pg.C_570030	ENSMGAP00000013996
estExt_fgenesh2_pg.C_570039	ENSMGAP00000017709
estExt_fgenesh2_pg.C_570070	ENSMGAP00000011557
estExt_fgenesh2_pg.C_570074	ENSMGAP00000014615
estExt_fgenesh2_pg.C_570076	ENSMGAP00000002461
estExt_fgenesh2_pg.C_570092	ENSMGAP00000008863
estExt_fgenesh2_pg.C_570108	ENSMGAP00000006773
estExt_fgenesh2_pg.C_570131	ENSMGAP00000010598
estExt_fgenesh2_pg.C_570151	ENSMGAP00000005611
estExt_fgenesh2_pg.C_580001	ENSMGAP00000010361
estExt_fgenesh2_pg.C_580086	ENSMGAP00000010916
estExt_fgenesh2_pg.C_580112	ENSMGAP00000016700
estExt_fgenesh2_pg.C_580113	ENSMGAP00000007749
estExt_fgenesh2_pg.C_580131	ENSMGAP00000002341
estExt_fgenesh2_pg.C_590046	ENSMGAP00000002550
estExt_fgenesh2_pg.C_590095	ENSMGAP00000006264
estExt_fgenesh2_pg.C_600040	ENSMGAP00000003588
estExt_fgenesh2_pg.C_600042	ENSMGAP00000000615
estExt_fgenesh2_pg.C_610011	ENSMGAP00000008753
estExt_fgenesh2_pg.C_610029	ENSMGAP00000006318
estExt_fgenesh2_pg.C_610033	ENSMGAP00000001354
estExt_fgenesh2_pg.C_610075	ENSMGAP00000002744
estExt_fgenesh2_pg.C_610109	ENSMGAP00000009367
estExt_fgenesh2_pg.C_610109	ENSMGAP00000009232
estExt_fgenesh2_pg.C_610109	ENSMGAP00000010471
estExt_fgenesh2_pg.C_610109	ENSMGAP00000006262
estExt_fgenesh2_pg.C_610117	ENSMGAP00000014313
estExt_fgenesh2_pg.C_610121	ENSMGAP00000006111
estExt_fgenesh2_pg.C_610123	ENSMGAP00000007368
estExt_fgenesh2_pg.C_610135	ENSMGAP00000018628
estExt_fgenesh2_pg.C_610144	ENSMGAP00000001375
estExt_fgenesh2_pg.C_610144	ENSMGAP00000002421
estExt_fgenesh2_pg.C_610172	ENSMGAP00000009711
estExt_fgenesh2_pg.C_620036	ENSMGAP00000003842
estExt_fgenesh2_pg.C_620059	ENSMGAP00000010799
estExt_fgenesh2_pg.C_620068	ENSMGAP00000001004
estExt_fgenesh2_pg.C_620134	ENSMGAP00000005166
estExt_fgenesh2_pg.C_620137	ENSMGAP00000000103
estExt_fgenesh2_pg.C_620139	ENSMGAP00000003811
estExt_fgenesh2_pg.C_630011	ENSMGAP00000012166
estExt_fgenesh2_pg.C_630011	ENSMGAP00000006118
estExt_fgenesh2_pg.C_630028	ENSMGAP00000001909
estExt_fgenesh2_pg.C_630040	ENSMGAP00000015097
estExt_fgenesh2_pg.C_630086	ENSMGAP00000004181
estExt_fgenesh2_pg.C_630089	ENSMGAP00000014605
estExt_fgenesh2_pg.C_630091	ENSMGAP00000013529
estExt_fgenesh2_pg.C_630107	ENSMGAP00000015280
estExt_fgenesh2_pg.C_630113	ENSMGAP00000017591
estExt_fgenesh2_pg.C_630132	ENSMGAP00000011388
estExt_fgenesh2_pg.C_650008	ENSMGAP00000015370
estExt_fgenesh2_pg.C_650017	ENSMGAP00000014189
estExt_fgenesh2_pg.C_650034	ENSMGAP00000015193
estExt_fgenesh2_pg.C_650058	ENSMGAP00000014577
estExt_fgenesh2_pg.C_650066	ENSMGAP00000015459
estExt_fgenesh2_pg.C_650075	ENSMGAP00000013010
estExt_fgenesh2_pg.C_650114	ENSMGAP00000016648
estExt_fgenesh2_pg.C_650157	ENSMGAP00000019398
estExt_fgenesh2_pg.C_660093	ENSMGAP00000003018
estExt_fgenesh2_pg.C_660101	ENSMGAP00000000691
estExt_fgenesh2_pg.C_660114	ENSMGAP00000018895
estExt_fgenesh2_pg.C_660120	ENSMGAP00000003477
estExt_fgenesh2_pg.C_660140	ENSMGAP00000006927
estExt_fgenesh2_pg.C_680006	ENSMGAP00000003728
estExt_fgenesh2_pg.C_680007	ENSMGAP00000010101
estExt_fgenesh2_pg.C_680007	ENSMGAP00000004805
estExt_fgenesh2_pg.C_680028	ENSMGAP00000016769
estExt_fgenesh2_pg.C_680033	ENSMGAP00000011367
estExt_fgenesh2_pg.C_680040	ENSMGAP00000003463
estExt_fgenesh2_pg.C_680050	ENSMGAP00000005293
estExt_fgenesh2_pg.C_680056	ENSMGAP00000012802
estExt_fgenesh2_pg.C_680080	ENSMGAP00000004475
estExt_fgenesh2_pg.C_680080	ENSMGAP00000006468
estExt_fgenesh2_pg.C_680083	ENSMGAP00000003087
estExt_fgenesh2_pg.C_680083	ENSMGAP00000018598
estExt_fgenesh2_pg.C_680102	ENSMGAP00000014469
estExt_fgenesh2_pg.C_680105	ENSMGAP00000010437
estExt_fgenesh2_pg.C_680108	ENSMGAP00000010519
estExt_fgenesh2_pg.C_680123	ENSMGAP00000018437
estExt_fgenesh2_pg.C_680137	ENSMGAP00000018485
estExt_fgenesh2_pg.C_680144	ENSMGAP00000013279
estExt_fgenesh2_pg.C_680147	ENSMGAP00000011702
estExt_fgenesh2_pg.C_680147	ENSMGAP00000013088
estExt_fgenesh2_pg.C_680154	ENSMGAP00000002120
estExt_fgenesh2_pg.C_680156	ENSMGAP00000010378
estExt_fgenesh2_pg.C_680157	ENSMGAP00000011686
estExt_fgenesh2_pg.C_680164	ENSMGAP00000006131
estExt_fgenesh2_pg.C_690012	ENSMGAP00000001136
estExt_fgenesh2_pg.C_690013	ENSMGAP00000008941
estExt_fgenesh2_pg.C_690028	ENSMGAP00000000414
estExt_fgenesh2_pg.C_690142	ENSMGAP00000013268
estExt_fgenesh2_pg.C_700137	ENSMGAP00000013253
estExt_fgenesh2_pg.C_700158	ENSMGAP00000004630
estExt_fgenesh2_pg.C_710017	ENSMGAP00000008676
estExt_fgenesh2_pg.C_710026	ENSMGAP00000000186
estExt_fgenesh2_pg.C_710032	ENSMGAP00000000790
estExt_fgenesh2_pg.C_710058	ENSMGAP00000018194
estExt_fgenesh2_pg.C_710097	ENSMGAP00000009132
estExt_fgenesh2_pg.C_710107	ENSMGAP00000008678
estExt_fgenesh2_pg.C_710113	ENSMGAP00000001430
estExt_fgenesh2_pg.C_710132	ENSMGAP00000019200
estExt_fgenesh2_pg.C_710137	ENSMGAP00000009119
estExt_fgenesh2_pg.C_710159	ENSMGAP00000013917
estExt_fgenesh2_pg.C_720016	ENSMGAP00000009090
estExt_fgenesh2_pg.C_720017	ENSMGAP00000008222
estExt_fgenesh2_pg.C_720028	ENSMGAP00000007232
estExt_fgenesh2_pg.C_720030	ENSMGAP00000002894
estExt_fgenesh2_pg.C_730108	ENSMGAP00000012312
estExt_fgenesh2_pg.C_740019	ENSMGAP00000015410
estExt_fgenesh2_pg.C_740019	ENSMGAP00000014430
estExt_fgenesh2_pg.C_740019	ENSMGAP00000016621
estExt_fgenesh2_pg.C_740019	ENSMGAP00000017108
estExt_fgenesh2_pg.C_740019	ENSMGAP00000013560
estExt_fgenesh2_pg.C_740073	ENSMGAP00000013432
estExt_fgenesh2_pg.C_740099	ENSMGAP00000003005
estExt_fgenesh2_pg.C_740115	ENSMGAP00000007897
estExt_fgenesh2_pg.C_740129	ENSMGAP00000005584
estExt_fgenesh2_pg.C_740149	ENSMGAP00000015996
estExt_fgenesh2_pg.C_740151	ENSMGAP00000003132
estExt_fgenesh2_pg.C_740163	ENSMGAP00000000395
estExt_fgenesh2_pg.C_740167	ENSMGAP00000010253
estExt_fgenesh2_pg.C_740167	ENSMGAP00000001960
estExt_fgenesh2_pg.C_750009	ENSMGAP00000009194
estExt_fgenesh2_pg.C_750010	ENSMGAP00000009168
estExt_fgenesh2_pg.C_750010	ENSMGAP00000006541
estExt_fgenesh2_pg.C_750070	ENSMGAP00000010496
estExt_fgenesh2_pg.C_750072	ENSMGAP00000008320
estExt_fgenesh2_pg.C_750100	ENSMGAP00000003275
estExt_fgenesh2_pg.C_750108	ENSMGAP00000015501
estExt_fgenesh2_pg.C_750139	ENSMGAP00000017289
estExt_fgenesh2_pg.C_760007	ENSMGAP00000007293
estExt_fgenesh2_pg.C_760044	ENSMGAP00000011962
estExt_fgenesh2_pg.C_760066	ENSMGAP00000016548
estExt_fgenesh2_pg.C_760106	ENSMGAP00000008679
estExt_fgenesh2_pg.C_760139	ENSMGAP00000018339
estExt_fgenesh2_pg.C_760145	ENSMGAP00000007783
estExt_fgenesh2_pg.C_770011	ENSMGAP00000002952
estExt_fgenesh2_pg.C_770022	ENSMGAP00000000812
estExt_fgenesh2_pg.C_770039	ENSMGAP00000004979
estExt_fgenesh2_pg.C_770048	ENSMGAP00000003233
estExt_fgenesh2_pg.C_770071	ENSMGAP00000008681
estExt_fgenesh2_pg.C_770119	ENSMGAP00000003181
estExt_fgenesh2_pg.C_770125	ENSMGAP00000007095
estExt_fgenesh2_pg.C_780005	ENSMGAP00000014302
estExt_fgenesh2_pg.C_780022	ENSMGAP00000016718
estExt_fgenesh2_pg.C_780062	ENSMGAP00000018738
estExt_fgenesh2_pg.C_780067	ENSMGAP00000003191
estExt_fgenesh2_pg.C_780074	ENSMGAP00000017010
estExt_fgenesh2_pg.C_780075	ENSMGAP00000008147
estExt_fgenesh2_pg.C_780075	ENSMGAP00000005581
estExt_fgenesh2_pg.C_780088	ENSMGAP00000008871
estExt_fgenesh2_pg.C_780126	ENSMGAP00000014981
estExt_fgenesh2_pg.C_780139	ENSMGAP00000006278
estExt_fgenesh2_pg.C_780143	ENSMGAP00000014784
estExt_fgenesh2_pg.C_790036	ENSMGAP00000014135
estExt_fgenesh2_pg.C_790085	ENSMGAP00000012117
estExt_fgenesh2_pg.C_790120	ENSMGAP00000014575
estExt_fgenesh2_pg.C_790132	ENSMGAP00000015536
estExt_fgenesh2_pg.C_810007	ENSMGAP00000011970
estExt_fgenesh2_pg.C_810036	ENSMGAP00000015729
estExt_fgenesh2_pg.C_810067	ENSMGAP00000007845
estExt_fgenesh2_pg.C_810124	ENSMGAP00000011048
estExt_fgenesh2_pg.C_820082	ENSMGAP00000017128
estExt_fgenesh2_pg.C_830042	ENSMGAP00000012838
estExt_fgenesh2_pg.C_830069	ENSMGAP00000003385
estExt_fgenesh2_pg.C_830077	ENSMGAP00000019245
estExt_fgenesh2_pg.C_830085	ENSMGAP00000018994
estExt_fgenesh2_pg.C_840031	ENSMGAP00000015130
estExt_fgenesh2_pg.C_840069	ENSMGAP00000014455
estExt_fgenesh2_pg.C_840076	ENSMGAP00000005158
estExt_fgenesh2_pg.C_840097	ENSMGAP00000011946
estExt_fgenesh2_pg.C_860009	ENSMGAP00000005677
estExt_fgenesh2_pg.C_860022	ENSMGAP00000017377
estExt_fgenesh2_pg.C_860086	ENSMGAP00000011046
estExt_fgenesh2_pg.C_860088	ENSMGAP00000000524
estExt_fgenesh2_pg.C_860105	ENSMGAP00000006840
estExt_fgenesh2_pg.C_860106	ENSMGAP00000004077
estExt_fgenesh2_pg.C_860108	ENSMGAP00000017096
estExt_fgenesh2_pg.C_870050	ENSMGAP00000007528
estExt_fgenesh2_pg.C_870058	ENSMGAP00000013679
estExt_fgenesh2_pg.C_870070	ENSMGAP00000011802
estExt_fgenesh2_pg.C_870078	ENSMGAP00000013763
estExt_fgenesh2_pg.C_890055	ENSMGAP00000004120
estExt_fgenesh2_pg.C_890104	ENSMGAP00000014288
estExt_fgenesh2_pg.C_890104	ENSMGAP00000010865
estExt_fgenesh2_pg.C_890104	ENSMGAP00000013894
estExt_fgenesh2_pg.C_900013	ENSMGAP00000012215
estExt_fgenesh2_pg.C_900069	ENSMGAP00000005215
estExt_fgenesh2_pg.C_900095	ENSMGAP00000002168
estExt_fgenesh2_pg.C_900098	ENSMGAP00000000750
estExt_fgenesh2_pg.C_900128	ENSMGAP00000007308
estExt_fgenesh2_pg.C_900148	ENSMGAP00000011620
estExt_fgenesh2_pg.C_910009	ENSMGAP00000005554
estExt_fgenesh2_pg.C_930088	ENSMGAP00000016199
estExt_fgenesh2_pg.C_930120	ENSMGAP00000007847
estExt_fgenesh2_pg.C_930121	ENSMGAP00000013076
estExt_fgenesh2_pg.C_930139	ENSMGAP00000007799
estExt_fgenesh2_pg.C_940071	ENSMGAP00000005577
estExt_fgenesh2_pg.C_940071	ENSMGAP00000008668
estExt_fgenesh2_pg.C_940111	ENSMGAP00000004187
estExt_fgenesh2_pg.C_960017	ENSMGAP00000015048
estExt_fgenesh2_pg.C_960039	ENSMGAP00000006872
estExt_fgenesh2_pg.C_960039	ENSMGAP00000014310
estExt_fgenesh2_pg.C_960039	ENSMGAP00000010726
estExt_fgenesh2_pg.C_960056	ENSMGAP00000010917
estExt_fgenesh2_pg.C_960120	ENSMGAP00000004309
estExt_fgenesh2_pg.C_970006	ENSMGAP00000006691
estExt_fgenesh2_pg.C_970050	ENSMGAP00000007855
estExt_fgenesh2_pg.C_970097	ENSMGAP00000004353
estExt_fgenesh2_pg.C_970103	ENSMGAP00000012719
estExt_fgenesh2_pg.C_970116	ENSMGAP00000002749
estExt_fgenesh2_pg.C_980036	ENSMGAP00000012955
estExt_fgenesh2_pg.C_980045	ENSMGAP00000004180
estExt_fgenesh2_pg.C_990013	ENSMGAP00000007480
estExt_fgenesh2_pg.C_1000011	ENSMGAP00000019188
estExt_fgenesh2_pg.C_1000077	ENSMGAP00000013669
estExt_fgenesh2_pg.C_1000083	ENSMGAP00000007688
estExt_fgenesh2_pg.C_1020058	ENSMGAP00000004138
estExt_fgenesh2_pg.C_1020060	ENSMGAP00000015955
estExt_fgenesh2_pg.C_1020065	ENSMGAP00000007993
estExt_fgenesh2_pg.C_1030007	ENSMGAP00000016797
estExt_fgenesh2_pg.C_1030024	ENSMGAP00000003320
estExt_fgenesh2_pg.C_1030056	ENSMGAP00000001031
estExt_fgenesh2_pg.C_1030074	ENSMGAP00000000831
estExt_fgenesh2_pg.C_1050030	ENSMGAP00000015055
estExt_fgenesh2_pg.C_1050030	ENSMGAP00000001188
estExt_fgenesh2_pg.C_1050107	ENSMGAP00000001711
estExt_fgenesh2_pg.C_1050112	ENSMGAP00000000065
estExt_fgenesh2_pg.C_1050118	ENSMGAP00000016171
estExt_fgenesh2_pg.C_1050120	ENSMGAP00000017408
estExt_fgenesh2_pg.C_1060024	ENSMGAP00000018599
estExt_fgenesh2_pg.C_1060085	ENSMGAP00000007962
estExt_fgenesh2_pg.C_1060085	ENSMGAP00000008674
estExt_fgenesh2_pg.C_1070076	ENSMGAP00000002658
estExt_fgenesh2_pg.C_1070085	ENSMGAP00000007607
estExt_fgenesh2_pg.C_1080001	ENSMGAP00000003688
estExt_fgenesh2_pg.C_1080011	ENSMGAP00000000784
estExt_fgenesh2_pg.C_1080073	ENSMGAP00000015476
estExt_fgenesh2_pg.C_1080073	ENSMGAP00000009517
estExt_fgenesh2_pg.C_1090051	ENSMGAP00000011995
estExt_fgenesh2_pg.C_1090073	ENSMGAP00000015690
estExt_fgenesh2_pg.C_1090080	ENSMGAP00000001505
estExt_fgenesh2_pg.C_1090080	ENSMGAP00000015702
estExt_fgenesh2_pg.C_1100021	ENSMGAP00000009542
estExt_fgenesh2_pg.C_1100061	ENSMGAP00000014652
estExt_fgenesh2_pg.C_1100061	ENSMGAP00000007271
estExt_fgenesh2_pg.C_1110071	ENSMGAP00000000912
estExt_fgenesh2_pg.C_1110090	ENSMGAP00000016148
estExt_fgenesh2_pg.C_1120003	ENSMGAP00000005186
estExt_fgenesh2_pg.C_1120010	ENSMGAP00000016356
estExt_fgenesh2_pg.C_1120013	ENSMGAP00000012425
estExt_fgenesh2_pg.C_1120022	ENSMGAP00000008224
estExt_fgenesh2_pg.C_1120024	ENSMGAP00000018678
estExt_fgenesh2_pg.C_1120025	ENSMGAP00000003959
estExt_fgenesh2_pg.C_1120028	ENSMGAP00000004009
estExt_fgenesh2_pg.C_1120040	ENSMGAP00000006642
estExt_fgenesh2_pg.C_1120063	ENSMGAP00000001695
estExt_fgenesh2_pg.C_1120063	ENSMGAP00000014248
estExt_fgenesh2_pg.C_1120063	ENSMGAP00000012148
estExt_fgenesh2_pg.C_1120063	ENSMGAP00000005678
estExt_fgenesh2_pg.C_1120066	ENSMGAP00000019291
estExt_fgenesh2_pg.C_1120067	ENSMGAP00000016487
estExt_fgenesh2_pg.C_1120068	ENSMGAP00000010125
estExt_fgenesh2_pg.C_1120068	ENSMGAP00000017387
estExt_fgenesh2_pg.C_1120080	ENSMGAP00000004636
estExt_fgenesh2_pg.C_1120080	ENSMGAP00000006095
estExt_fgenesh2_pg.C_1120080	ENSMGAP00000011411
estExt_fgenesh2_pg.C_1120084	ENSMGAP00000006977
estExt_fgenesh2_pg.C_1120087	ENSMGAP00000016213
estExt_fgenesh2_pg.C_1120089	ENSMGAP00000006134
estExt_fgenesh2_pg.C_1120095	ENSMGAP00000001728
estExt_fgenesh2_pg.C_1120098	ENSMGAP00000000274
estExt_fgenesh2_pg.C_1120102	ENSMGAP00000018905
estExt_fgenesh2_pg.C_1120103	ENSMGAP00000009704
estExt_fgenesh2_pg.C_1130049	ENSMGAP00000004389
estExt_fgenesh2_pg.C_1130066	ENSMGAP00000004733
estExt_fgenesh2_pg.C_1130066	ENSMGAP00000000345
estExt_fgenesh2_pg.C_1140040	ENSMGAP00000007051
estExt_fgenesh2_pg.C_1140070	ENSMGAP00000001181
estExt_fgenesh2_pg.C_1140098	ENSMGAP00000019800
estExt_fgenesh2_pg.C_1150048	ENSMGAP00000010619
estExt_fgenesh2_pg.C_1150048	ENSMGAP00000003337
estExt_fgenesh2_pg.C_1150051	ENSMGAP00000008142
estExt_fgenesh2_pg.C_1150058	ENSMGAP00000006198
estExt_fgenesh2_pg.C_1150080	ENSMGAP00000013515
estExt_fgenesh2_pg.C_1150095	ENSMGAP00000012997
estExt_fgenesh2_pg.C_1150114	ENSMGAP00000000067
estExt_fgenesh2_pg.C_1160030	ENSMGAP00000015940
estExt_fgenesh2_pg.C_1160032	ENSMGAP00000009462
estExt_fgenesh2_pg.C_1160034	ENSMGAP00000003388
estExt_fgenesh2_pg.C_1160044	ENSMGAP00000006178
estExt_fgenesh2_pg.C_1160045	ENSMGAP00000019634
estExt_fgenesh2_pg.C_1160046	ENSMGAP00000010351
estExt_fgenesh2_pg.C_1160047	ENSMGAP00000015463
estExt_fgenesh2_pg.C_1160048	ENSMGAP00000005533
estExt_fgenesh2_pg.C_1160053	ENSMGAP00000008738
estExt_fgenesh2_pg.C_1160054	ENSMGAP00000004710
estExt_fgenesh2_pg.C_1160055	ENSMGAP00000002272
estExt_fgenesh2_pg.C_1160056	ENSMGAP00000005964
estExt_fgenesh2_pg.C_1160069	ENSMGAP00000008088
estExt_fgenesh2_pg.C_1160084	ENSMGAP00000012723
estExt_fgenesh2_pg.C_1160084	ENSMGAP00000009557
estExt_fgenesh2_pg.C_1170073	ENSMGAP00000013255
estExt_fgenesh2_pg.C_1180031	ENSMGAP00000007243
estExt_fgenesh2_pg.C_1180043	ENSMGAP00000017206
estExt_fgenesh2_pg.C_1180052	ENSMGAP00000014085
estExt_fgenesh2_pg.C_1180086	ENSMGAP00000003863
estExt_fgenesh2_pg.C_1190001	ENSMGAP00000013055
estExt_fgenesh2_pg.C_1190012	ENSMGAP00000010982
estExt_fgenesh2_pg.C_1190015	ENSMGAP00000013505
estExt_fgenesh2_pg.C_1190028	ENSMGAP00000001690
estExt_fgenesh2_pg.C_1190029	ENSMGAP00000001737
estExt_fgenesh2_pg.C_1190054	ENSMGAP00000007093
estExt_fgenesh2_pg.C_1190057	ENSMGAP00000008552
estExt_fgenesh2_pg.C_1190074	ENSMGAP00000006823
estExt_fgenesh2_pg.C_1190103	ENSMGAP00000001917
estExt_fgenesh2_pg.C_1200005	ENSMGAP00000001210
estExt_fgenesh2_pg.C_1200012	ENSMGAP00000005131
estExt_fgenesh2_pg.C_1200013	ENSMGAP00000011708
estExt_fgenesh2_pg.C_1200019	ENSMGAP00000002030
estExt_fgenesh2_pg.C_1200022	ENSMGAP00000005432
estExt_fgenesh2_pg.C_1200024	ENSMGAP00000007389
estExt_fgenesh2_pg.C_1200025	ENSMGAP00000011910
estExt_fgenesh2_pg.C_1200030	ENSMGAP00000011533
estExt_fgenesh2_pg.C_1200037	ENSMGAP00000011666
estExt_fgenesh2_pg.C_1200038	ENSMGAP00000012818
estExt_fgenesh2_pg.C_1200038	ENSMGAP00000011511
estExt_fgenesh2_pg.C_1200057	ENSMGAP00000014697
estExt_fgenesh2_pg.C_1200063	ENSMGAP00000017317
estExt_fgenesh2_pg.C_1200063	ENSMGAP00000014226
estExt_fgenesh2_pg.C_1200073	ENSMGAP00000007236
estExt_fgenesh2_pg.C_1200082	ENSMGAP00000006971
estExt_fgenesh2_pg.C_1200085	ENSMGAP00000012190
estExt_fgenesh2_pg.C_1200086	ENSMGAP00000013152
estExt_fgenesh2_pg.C_1200110	ENSMGAP00000018400
estExt_fgenesh2_pg.C_1200129	ENSMGAP00000010366
estExt_fgenesh2_pg.C_1210004	ENSMGAP00000002208
estExt_fgenesh2_pg.C_1210009	ENSMGAP00000012969
[truncated: 9,128 more rows]
