# Supplementary material for: Reconstruction of proto-vertebrate, proto-cyclostome and proto-gnathostome genomes provides new insights into early vertebrate evolution
Source: Nat Commun. 2021 Jul 23;12:4489. doi: 10.1038/s41467-021-24573-z (PMC8302630; doi:10.1038/s41467-021-24573-z)
Supplement: Supplementary file 4 — Supplementary Data 1 [file 41467_2021_24573_MOESM4_ESM.zip › SuppData1/orthologs/BRAFL-MONDO.txt]

fgenesh2_pg.scaffold_351000043	ENSMODP00000015069
fgenesh2_pg.scaffold_351000050	ENSMODP00000019518
fgenesh2_pg.scaffold_352000001	ENSMODP00000011807
fgenesh2_pg.scaffold_352000002	ENSMODP00000038507
fgenesh2_pg.scaffold_352000005	ENSMODP00000017839
fgenesh2_pg.scaffold_352000025	ENSMODP00000019596
fgenesh2_pg.scaffold_353000014	ENSMODP00000012964
fgenesh2_pg.scaffold_353000019	ENSMODP00000041169
fgenesh2_pg.scaffold_353000041	ENSMODP00000020054
fgenesh2_pg.scaffold_355000001	ENSMODP00000037250
fgenesh2_pg.scaffold_355000016	ENSMODP00000013676
fgenesh2_pg.scaffold_355000037	ENSMODP00000015334
fgenesh2_pg.scaffold_355000051	ENSMODP00000004701
fgenesh2_pg.scaffold_355000054	ENSMODP00000014940
fgenesh2_pg.scaffold_356000031	ENSMODP00000040690
fgenesh2_pg.scaffold_356000057	ENSMODP00000036216
fgenesh2_pg.scaffold_358000027	ENSMODP00000018778
fgenesh2_pg.scaffold_359000018	ENSMODP00000038266
fgenesh2_pg.scaffold_359000048	ENSMODP00000002737
fgenesh2_pg.scaffold_359000049	ENSMODP00000034570
fgenesh2_pg.scaffold_360000003	ENSMODP00000038751
fgenesh2_pg.scaffold_360000037	ENSMODP00000040640
fgenesh2_pg.scaffold_360000041	ENSMODP00000032553
fgenesh2_pg.scaffold_360000041	ENSMODP00000019686
fgenesh2_pg.scaffold_361000001	ENSMODP00000026536
fgenesh2_pg.scaffold_361000015	ENSMODP00000005727
fgenesh2_pg.scaffold_361000015	ENSMODP00000038513
fgenesh2_pg.scaffold_361000017	ENSMODP00000008723
fgenesh2_pg.scaffold_361000021	ENSMODP00000026593
fgenesh2_pg.scaffold_361000021	ENSMODP00000040481
fgenesh2_pg.scaffold_361000032	ENSMODP00000038629
fgenesh2_pg.scaffold_361000038	ENSMODP00000020071
fgenesh2_pg.scaffold_362000015	ENSMODP00000038884
fgenesh2_pg.scaffold_363000007	ENSMODP00000011273
fgenesh2_pg.scaffold_363000019	ENSMODP00000014218
fgenesh2_pg.scaffold_363000027	ENSMODP00000039770
fgenesh2_pg.scaffold_363000036	ENSMODP00000011542
fgenesh2_pg.scaffold_364000027	ENSMODP00000020747
fgenesh2_pg.scaffold_364000050	ENSMODP00000033408
fgenesh2_pg.scaffold_364000053	ENSMODP00000008169
fgenesh2_pg.scaffold_365000032	ENSMODP00000006369
fgenesh2_pg.scaffold_367000027	ENSMODP00000003185
fgenesh2_pg.scaffold_367000045	ENSMODP00000021240
fgenesh2_pg.scaffold_369000015	ENSMODP00000005962
fgenesh2_pg.scaffold_369000019	ENSMODP00000038240
fgenesh2_pg.scaffold_369000029	ENSMODP00000033678
fgenesh2_pg.scaffold_369000036	ENSMODP00000020981
fgenesh2_pg.scaffold_370000019	ENSMODP00000038224
fgenesh2_pg.scaffold_371000015	ENSMODP00000025927
fgenesh2_pg.scaffold_371000020	ENSMODP00000023729
fgenesh2_pg.scaffold_371000053	ENSMODP00000008893
fgenesh2_pg.scaffold_371000060	ENSMODP00000008137
fgenesh2_pg.scaffold_371000061	ENSMODP00000005260
fgenesh2_pg.scaffold_372000006	ENSMODP00000023910
fgenesh2_pg.scaffold_373000026	ENSMODP00000024331
fgenesh2_pg.scaffold_374000015	ENSMODP00000040742
fgenesh2_pg.scaffold_374000029	ENSMODP00000000376
fgenesh2_pg.scaffold_374000029	ENSMODP00000015414
fgenesh2_pg.scaffold_374000038	ENSMODP00000015896
fgenesh2_pg.scaffold_374000042	ENSMODP00000019785
fgenesh2_pg.scaffold_374000045	ENSMODP00000014343
fgenesh2_pg.scaffold_375000002	ENSMODP00000020766
fgenesh2_pg.scaffold_375000012	ENSMODP00000036677
fgenesh2_pg.scaffold_375000019	ENSMODP00000018855
fgenesh2_pg.scaffold_375000019	ENSMODP00000017053
fgenesh2_pg.scaffold_376000007	ENSMODP00000016910
fgenesh2_pg.scaffold_376000012	ENSMODP00000025689
fgenesh2_pg.scaffold_376000022	ENSMODP00000032871
fgenesh2_pg.scaffold_376000033	ENSMODP00000023917
fgenesh2_pg.scaffold_376000034	ENSMODP00000012188
fgenesh2_pg.scaffold_376000054	ENSMODP00000024675
fgenesh2_pg.scaffold_377000020	ENSMODP00000022597
fgenesh2_pg.scaffold_377000035	ENSMODP00000006023
fgenesh2_pg.scaffold_378000051	ENSMODP00000018355
fgenesh2_pg.scaffold_379000009	ENSMODP00000016614
fgenesh2_pg.scaffold_379000018	ENSMODP00000008898
fgenesh2_pg.scaffold_380000008	ENSMODP00000016928
fgenesh2_pg.scaffold_380000009	ENSMODP00000021770
fgenesh2_pg.scaffold_380000012	ENSMODP00000040502
fgenesh2_pg.scaffold_380000024	ENSMODP00000021347
fgenesh2_pg.scaffold_380000026	ENSMODP00000011528
fgenesh2_pg.scaffold_380000036	ENSMODP00000019892
fgenesh2_pg.scaffold_380000041	ENSMODP00000024799
fgenesh2_pg.scaffold_381000020	ENSMODP00000005236
fgenesh2_pg.scaffold_381000020	ENSMODP00000013345
fgenesh2_pg.scaffold_381000021	ENSMODP00000013395
fgenesh2_pg.scaffold_381000034	ENSMODP00000017474
fgenesh2_pg.scaffold_381000042	ENSMODP00000039067
fgenesh2_pg.scaffold_382000006	ENSMODP00000002642
fgenesh2_pg.scaffold_382000007	ENSMODP00000010533
fgenesh2_pg.scaffold_382000041	ENSMODP00000039864
fgenesh2_pg.scaffold_383000011	ENSMODP00000000574
fgenesh2_pg.scaffold_383000032	ENSMODP00000013573
fgenesh2_pg.scaffold_384000004	ENSMODP00000018278
fgenesh2_pg.scaffold_384000024	ENSMODP00000006724
fgenesh2_pg.scaffold_384000038	ENSMODP00000005404
fgenesh2_pg.scaffold_384000039	ENSMODP00000033686
fgenesh2_pg.scaffold_384000041	ENSMODP00000007525
fgenesh2_pg.scaffold_384000041	ENSMODP00000005427
fgenesh2_pg.scaffold_385000013	ENSMODP00000038471
fgenesh2_pg.scaffold_385000017	ENSMODP00000006888
fgenesh2_pg.scaffold_386000031	ENSMODP00000025942
fgenesh2_pg.scaffold_386000031	ENSMODP00000017744
fgenesh2_pg.scaffold_386000031	ENSMODP00000006121
fgenesh2_pg.scaffold_386000032	ENSMODP00000039270
fgenesh2_pg.scaffold_386000033	ENSMODP00000025791
fgenesh2_pg.scaffold_386000033	ENSMODP00000026218
fgenesh2_pg.scaffold_387000005	ENSMODP00000033469
fgenesh2_pg.scaffold_388000032	ENSMODP00000039695
fgenesh2_pg.scaffold_388000033	ENSMODP00000023134
fgenesh2_pg.scaffold_389000013	ENSMODP00000035598
fgenesh2_pg.scaffold_389000029	ENSMODP00000023129
fgenesh2_pg.scaffold_389000031	ENSMODP00000006965
fgenesh2_pg.scaffold_391000010	ENSMODP00000004774
fgenesh2_pg.scaffold_391000010	ENSMODP00000017995
fgenesh2_pg.scaffold_391000023	ENSMODP00000018765
fgenesh2_pg.scaffold_391000033	ENSMODP00000021370
fgenesh2_pg.scaffold_391000033	ENSMODP00000021369
fgenesh2_pg.scaffold_391000033	ENSMODP00000006732
fgenesh2_pg.scaffold_392000008	ENSMODP00000013562
fgenesh2_pg.scaffold_393000027	ENSMODP00000022596
fgenesh2_pg.scaffold_394000013	ENSMODP00000039483
fgenesh2_pg.scaffold_394000023	ENSMODP00000008777
fgenesh2_pg.scaffold_395000011	ENSMODP00000016898
fgenesh2_pg.scaffold_395000012	ENSMODP00000002677
fgenesh2_pg.scaffold_395000037	ENSMODP00000036684
fgenesh2_pg.scaffold_395000039	ENSMODP00000021606
fgenesh2_pg.scaffold_396000014	ENSMODP00000033468
fgenesh2_pg.scaffold_396000023	ENSMODP00000004883
fgenesh2_pg.scaffold_396000027	ENSMODP00000016903
fgenesh2_pg.scaffold_396000027	ENSMODP00000004935
fgenesh2_pg.scaffold_396000027	ENSMODP00000004792
fgenesh2_pg.scaffold_398000058	ENSMODP00000003984
fgenesh2_pg.scaffold_398000059	ENSMODP00000003418
fgenesh2_pg.scaffold_399000032	ENSMODP00000024117
fgenesh2_pg.scaffold_400000012	ENSMODP00000020531
fgenesh2_pg.scaffold_400000031	ENSMODP00000007471
fgenesh2_pg.scaffold_402000006	ENSMODP00000032315
fgenesh2_pg.scaffold_402000006	ENSMODP00000015467
fgenesh2_pg.scaffold_402000021	ENSMODP00000017783
fgenesh2_pg.scaffold_402000028	ENSMODP00000002877
fgenesh2_pg.scaffold_402000028	ENSMODP00000021545
fgenesh2_pg.scaffold_403000003	ENSMODP00000002071
fgenesh2_pg.scaffold_403000012	ENSMODP00000038866
fgenesh2_pg.scaffold_403000022	ENSMODP00000021094
fgenesh2_pg.scaffold_403000022	ENSMODP00000005566
fgenesh2_pg.scaffold_403000022	ENSMODP00000005798
fgenesh2_pg.scaffold_403000023	ENSMODP00000011923
fgenesh2_pg.scaffold_403000023	ENSMODP00000000346
fgenesh2_pg.scaffold_403000023	ENSMODP00000000339
fgenesh2_pg.scaffold_403000023	ENSMODP00000023888
fgenesh2_pg.scaffold_403000025	ENSMODP00000026281
fgenesh2_pg.scaffold_404000038	ENSMODP00000038439
fgenesh2_pg.scaffold_404000048	ENSMODP00000025382
fgenesh2_pg.scaffold_405000019	ENSMODP00000017017
fgenesh2_pg.scaffold_406000011	ENSMODP00000016427
fgenesh2_pg.scaffold_406000014	ENSMODP00000037243
fgenesh2_pg.scaffold_406000028	ENSMODP00000008234
fgenesh2_pg.scaffold_407000028	ENSMODP00000032225
fgenesh2_pg.scaffold_409000004	ENSMODP00000023174
fgenesh2_pg.scaffold_409000005	ENSMODP00000014444
fgenesh2_pg.scaffold_410000005	ENSMODP00000016150
fgenesh2_pg.scaffold_410000008	ENSMODP00000016950
fgenesh2_pg.scaffold_410000011	ENSMODP00000002798
fgenesh2_pg.scaffold_410000031	ENSMODP00000031636
fgenesh2_pg.scaffold_411000040	ENSMODP00000007320
fgenesh2_pg.scaffold_411000041	ENSMODP00000031794
fgenesh2_pg.scaffold_412000006	ENSMODP00000008173
fgenesh2_pg.scaffold_412000007	ENSMODP00000019691
fgenesh2_pg.scaffold_413000015	ENSMODP00000024001
fgenesh2_pg.scaffold_413000015	ENSMODP00000020113
fgenesh2_pg.scaffold_413000023	ENSMODP00000012764
fgenesh2_pg.scaffold_413000024	ENSMODP00000013918
fgenesh2_pg.scaffold_414000003	ENSMODP00000011332
fgenesh2_pg.scaffold_414000018	ENSMODP00000015502
fgenesh2_pg.scaffold_415000003	ENSMODP00000003573
fgenesh2_pg.scaffold_415000020	ENSMODP00000039303
fgenesh2_pg.scaffold_415000026	ENSMODP00000023421
fgenesh2_pg.scaffold_416000004	ENSMODP00000001239
fgenesh2_pg.scaffold_416000027	ENSMODP00000003778
fgenesh2_pg.scaffold_417000003	ENSMODP00000032422
fgenesh2_pg.scaffold_417000011	ENSMODP00000010766
fgenesh2_pg.scaffold_417000012	ENSMODP00000023520
fgenesh2_pg.scaffold_417000012	ENSMODP00000018994
fgenesh2_pg.scaffold_417000012	ENSMODP00000017907
fgenesh2_pg.scaffold_417000012	ENSMODP00000019061
fgenesh2_pg.scaffold_417000012	ENSMODP00000021966
fgenesh2_pg.scaffold_417000015	ENSMODP00000024294
fgenesh2_pg.scaffold_418000015	ENSMODP00000023039
fgenesh2_pg.scaffold_418000018	ENSMODP00000039516
fgenesh2_pg.scaffold_418000024	ENSMODP00000026354
fgenesh2_pg.scaffold_419000014	ENSMODP00000003431
fgenesh2_pg.scaffold_419000014	ENSMODP00000033063
fgenesh2_pg.scaffold_420000013	ENSMODP00000038524
fgenesh2_pg.scaffold_421000002	ENSMODP00000024622
fgenesh2_pg.scaffold_421000008	ENSMODP00000001942
fgenesh2_pg.scaffold_421000019	ENSMODP00000005030
fgenesh2_pg.scaffold_421000023	ENSMODP00000025126
fgenesh2_pg.scaffold_421000036	ENSMODP00000039254
fgenesh2_pg.scaffold_422000005	ENSMODP00000040248
fgenesh2_pg.scaffold_422000008	ENSMODP00000022198
fgenesh2_pg.scaffold_423000012	ENSMODP00000014618
fgenesh2_pg.scaffold_423000017	ENSMODP00000004203
fgenesh2_pg.scaffold_423000025	ENSMODP00000040037
fgenesh2_pg.scaffold_423000030	ENSMODP00000008143
fgenesh2_pg.scaffold_424000010	ENSMODP00000017054
fgenesh2_pg.scaffold_424000011	ENSMODP00000009562
fgenesh2_pg.scaffold_425000008	ENSMODP00000004099
fgenesh2_pg.scaffold_425000012	ENSMODP00000019426
fgenesh2_pg.scaffold_426000011	ENSMODP00000014418
fgenesh2_pg.scaffold_426000022	ENSMODP00000001357
fgenesh2_pg.scaffold_426000035	ENSMODP00000025740
fgenesh2_pg.scaffold_426000048	ENSMODP00000005572
fgenesh2_pg.scaffold_427000017	ENSMODP00000001749
fgenesh2_pg.scaffold_427000017	ENSMODP00000020580
fgenesh2_pg.scaffold_429000005	ENSMODP00000000039
fgenesh2_pg.scaffold_429000008	ENSMODP00000023167
fgenesh2_pg.scaffold_429000014	ENSMODP00000011626
fgenesh2_pg.scaffold_429000016	ENSMODP00000017067
fgenesh2_pg.scaffold_430000006	ENSMODP00000017808
fgenesh2_pg.scaffold_430000022	ENSMODP00000031146
fgenesh2_pg.scaffold_430000023	ENSMODP00000007137
fgenesh2_pg.scaffold_431000004	ENSMODP00000039024
fgenesh2_pg.scaffold_432000036	ENSMODP00000015700
fgenesh2_pg.scaffold_432000036	ENSMODP00000015106
fgenesh2_pg.scaffold_432000042	ENSMODP00000008707
fgenesh2_pg.scaffold_433000013	ENSMODP00000004612
fgenesh2_pg.scaffold_435000006	ENSMODP00000001550
fgenesh2_pg.scaffold_435000009	ENSMODP00000006864
fgenesh2_pg.scaffold_436000014	ENSMODP00000009126
fgenesh2_pg.scaffold_436000015	ENSMODP00000019137
fgenesh2_pg.scaffold_437000001	ENSMODP00000039421
fgenesh2_pg.scaffold_437000014	ENSMODP00000017539
fgenesh2_pg.scaffold_438000005	ENSMODP00000015387
fgenesh2_pg.scaffold_438000005	ENSMODP00000002718
fgenesh2_pg.scaffold_438000005	ENSMODP00000041133
fgenesh2_pg.scaffold_438000005	ENSMODP00000015808
fgenesh2_pg.scaffold_438000005	ENSMODP00000040190
fgenesh2_pg.scaffold_438000009	ENSMODP00000026135
fgenesh2_pg.scaffold_438000009	ENSMODP00000027981
fgenesh2_pg.scaffold_438000033	ENSMODP00000020661
fgenesh2_pg.scaffold_439000005	ENSMODP00000039866
fgenesh2_pg.scaffold_439000020	ENSMODP00000003896
fgenesh2_pg.scaffold_439000020	ENSMODP00000026049
fgenesh2_pg.scaffold_439000027	ENSMODP00000021856
fgenesh2_pg.scaffold_440000010	ENSMODP00000017185
fgenesh2_pg.scaffold_441000026	ENSMODP00000017446
fgenesh2_pg.scaffold_442000006	ENSMODP00000003612
fgenesh2_pg.scaffold_442000011	ENSMODP00000005669
fgenesh2_pg.scaffold_442000051	ENSMODP00000040423
fgenesh2_pg.scaffold_443000001	ENSMODP00000014882
fgenesh2_pg.scaffold_443000004	ENSMODP00000016300
fgenesh2_pg.scaffold_444000042	ENSMODP00000001469
fgenesh2_pg.scaffold_445000011	ENSMODP00000008778
fgenesh2_pg.scaffold_445000012	ENSMODP00000038341
fgenesh2_pg.scaffold_446000010	ENSMODP00000019212
fgenesh2_pg.scaffold_446000018	ENSMODP00000003288
fgenesh2_pg.scaffold_446000033	ENSMODP00000008328
fgenesh2_pg.scaffold_447000005	ENSMODP00000007635
fgenesh2_pg.scaffold_447000005	ENSMODP00000031976
fgenesh2_pg.scaffold_447000013	ENSMODP00000011018
fgenesh2_pg.scaffold_449000009	ENSMODP00000040868
fgenesh2_pg.scaffold_449000021	ENSMODP00000025675
fgenesh2_pg.scaffold_449000023	ENSMODP00000026940
fgenesh2_pg.scaffold_450000010	ENSMODP00000003235
fgenesh2_pg.scaffold_450000016	ENSMODP00000012672
fgenesh2_pg.scaffold_450000016	ENSMODP00000014859
fgenesh2_pg.scaffold_450000016	ENSMODP00000011766
fgenesh2_pg.scaffold_450000016	ENSMODP00000008620
fgenesh2_pg.scaffold_450000016	ENSMODP00000006660
fgenesh2_pg.scaffold_451000018	ENSMODP00000001069
fgenesh2_pg.scaffold_451000018	ENSMODP00000019378
fgenesh2_pg.scaffold_451000018	ENSMODP00000011031
fgenesh2_pg.scaffold_452000028	ENSMODP00000020995
fgenesh2_pg.scaffold_452000028	ENSMODP00000031619
fgenesh2_pg.scaffold_452000029	ENSMODP00000008961
fgenesh2_pg.scaffold_452000036	ENSMODP00000004541
fgenesh2_pg.scaffold_454000007	ENSMODP00000025778
fgenesh2_pg.scaffold_454000010	ENSMODP00000003476
fgenesh2_pg.scaffold_454000014	ENSMODP00000017689
fgenesh2_pg.scaffold_455000014	ENSMODP00000018888
fgenesh2_pg.scaffold_456000002	ENSMODP00000019813
fgenesh2_pg.scaffold_457000001	ENSMODP00000032878
fgenesh2_pg.scaffold_457000020	ENSMODP00000010010
fgenesh2_pg.scaffold_458000006	ENSMODP00000021111
fgenesh2_pg.scaffold_458000006	ENSMODP00000016502
fgenesh2_pg.scaffold_458000009	ENSMODP00000004595
fgenesh2_pg.scaffold_458000013	ENSMODP00000009390
fgenesh2_pg.scaffold_458000014	ENSMODP00000010488
fgenesh2_pg.scaffold_458000015	ENSMODP00000004427
fgenesh2_pg.scaffold_458000015	ENSMODP00000035150
fgenesh2_pg.scaffold_458000016	ENSMODP00000005014
fgenesh2_pg.scaffold_458000024	ENSMODP00000032395
fgenesh2_pg.scaffold_458000024	ENSMODP00000016761
fgenesh2_pg.scaffold_459000002	ENSMODP00000013522
fgenesh2_pg.scaffold_459000008	ENSMODP00000024228
fgenesh2_pg.scaffold_459000031	ENSMODP00000038117
fgenesh2_pg.scaffold_460000013	ENSMODP00000000719
fgenesh2_pg.scaffold_461000003	ENSMODP00000009416
fgenesh2_pg.scaffold_461000014	ENSMODP00000038232
fgenesh2_pg.scaffold_462000028	ENSMODP00000008545
fgenesh2_pg.scaffold_463000018	ENSMODP00000028543
fgenesh2_pg.scaffold_463000031	ENSMODP00000040453
fgenesh2_pg.scaffold_463000032	ENSMODP00000015905
fgenesh2_pg.scaffold_463000036	ENSMODP00000033397
fgenesh2_pg.scaffold_463000051	ENSMODP00000026543
fgenesh2_pg.scaffold_463000052	ENSMODP00000037809
fgenesh2_pg.scaffold_464000003	ENSMODP00000020125
fgenesh2_pg.scaffold_464000003	ENSMODP00000020960
fgenesh2_pg.scaffold_465000025	ENSMODP00000039627
fgenesh2_pg.scaffold_466000008	ENSMODP00000009392
fgenesh2_pg.scaffold_466000018	ENSMODP00000015894
fgenesh2_pg.scaffold_466000027	ENSMODP00000019705
fgenesh2_pg.scaffold_466000032	ENSMODP00000024020
fgenesh2_pg.scaffold_466000033	ENSMODP00000038700
fgenesh2_pg.scaffold_468000008	ENSMODP00000003025
fgenesh2_pg.scaffold_468000016	ENSMODP00000004784
fgenesh2_pg.scaffold_470000027	ENSMODP00000003794
fgenesh2_pg.scaffold_471000021	ENSMODP00000000714
fgenesh2_pg.scaffold_472000004	ENSMODP00000013331
fgenesh2_pg.scaffold_474000009	ENSMODP00000011526
fgenesh2_pg.scaffold_475000016	ENSMODP00000038258
fgenesh2_pg.scaffold_476000011	ENSMODP00000015311
fgenesh2_pg.scaffold_477000035	ENSMODP00000023495
fgenesh2_pg.scaffold_478000027	ENSMODP00000024017
fgenesh2_pg.scaffold_479000021	ENSMODP00000035409
fgenesh2_pg.scaffold_479000037	ENSMODP00000015174
fgenesh2_pg.scaffold_480000020	ENSMODP00000022838
fgenesh2_pg.scaffold_480000025	ENSMODP00000014194
fgenesh2_pg.scaffold_481000007	ENSMODP00000020374
fgenesh2_pg.scaffold_481000007	ENSMODP00000008950
fgenesh2_pg.scaffold_482000013	ENSMODP00000013282
fgenesh2_pg.scaffold_484000006	ENSMODP00000000543
fgenesh2_pg.scaffold_484000012	ENSMODP00000014065
fgenesh2_pg.scaffold_484000017	ENSMODP00000025712
fgenesh2_pg.scaffold_484000017	ENSMODP00000012038
fgenesh2_pg.scaffold_484000027	ENSMODP00000027179
fgenesh2_pg.scaffold_484000031	ENSMODP00000006566
fgenesh2_pg.scaffold_484000033	ENSMODP00000007986
fgenesh2_pg.scaffold_486000005	ENSMODP00000018088
fgenesh2_pg.scaffold_486000006	ENSMODP00000008309
fgenesh2_pg.scaffold_486000033	ENSMODP00000038411
fgenesh2_pg.scaffold_488000009	ENSMODP00000006404
fgenesh2_pg.scaffold_488000010	ENSMODP00000000603
fgenesh2_pg.scaffold_489000005	ENSMODP00000006601
fgenesh2_pg.scaffold_489000019	ENSMODP00000040556
fgenesh2_pg.scaffold_489000023	ENSMODP00000024473
fgenesh2_pg.scaffold_489000023	ENSMODP00000036364
fgenesh2_pg.scaffold_489000025	ENSMODP00000008509
fgenesh2_pg.scaffold_489000036	ENSMODP00000018233
fgenesh2_pg.scaffold_489000037	ENSMODP00000032617
fgenesh2_pg.scaffold_489000040	ENSMODP00000038982
fgenesh2_pg.scaffold_491000016	ENSMODP00000002215
fgenesh2_pg.scaffold_493000035	ENSMODP00000001751
fgenesh2_pg.scaffold_493000037	ENSMODP00000040783
fgenesh2_pg.scaffold_493000041	ENSMODP00000023391
fgenesh2_pg.scaffold_494000012	ENSMODP00000023511
fgenesh2_pg.scaffold_494000014	ENSMODP00000012888
fgenesh2_pg.scaffold_496000015	ENSMODP00000034229
fgenesh2_pg.scaffold_496000023	ENSMODP00000015906
fgenesh2_pg.scaffold_497000007	ENSMODP00000003638
fgenesh2_pg.scaffold_498000008	ENSMODP00000022049
fgenesh2_pg.scaffold_498000019	ENSMODP00000038857
fgenesh2_pg.scaffold_499000014	ENSMODP00000022859
fgenesh2_pg.scaffold_499000014	ENSMODP00000012783
fgenesh2_pg.scaffold_503000005	ENSMODP00000014172
fgenesh2_pg.scaffold_503000011	ENSMODP00000023103
fgenesh2_pg.scaffold_504000008	ENSMODP00000015165
fgenesh2_pg.scaffold_504000024	ENSMODP00000015520
fgenesh2_pg.scaffold_505000007	ENSMODP00000003813
fgenesh2_pg.scaffold_505000009	ENSMODP00000040027
fgenesh2_pg.scaffold_505000017	ENSMODP00000025096
fgenesh2_pg.scaffold_505000023	ENSMODP00000006198
fgenesh2_pg.scaffold_505000025	ENSMODP00000010939
fgenesh2_pg.scaffold_506000005	ENSMODP00000000836
fgenesh2_pg.scaffold_507000001	ENSMODP00000018375
fgenesh2_pg.scaffold_508000021	ENSMODP00000008036
fgenesh2_pg.scaffold_508000037	ENSMODP00000013288
fgenesh2_pg.scaffold_508000037	ENSMODP00000024295
fgenesh2_pg.scaffold_509000004	ENSMODP00000035692
fgenesh2_pg.scaffold_509000004	ENSMODP00000031308
fgenesh2_pg.scaffold_512000023	ENSMODP00000005968
fgenesh2_pg.scaffold_512000037	ENSMODP00000026286
fgenesh2_pg.scaffold_513000011	ENSMODP00000026412
fgenesh2_pg.scaffold_513000013	ENSMODP00000039636
fgenesh2_pg.scaffold_513000029	ENSMODP00000006307
fgenesh2_pg.scaffold_515000012	ENSMODP00000034765
fgenesh2_pg.scaffold_515000017	ENSMODP00000015855
fgenesh2_pg.scaffold_515000017	ENSMODP00000039667
fgenesh2_pg.scaffold_515000023	ENSMODP00000005657
fgenesh2_pg.scaffold_517000017	ENSMODP00000011848
fgenesh2_pg.scaffold_517000019	ENSMODP00000038300
fgenesh2_pg.scaffold_517000029	ENSMODP00000006834
fgenesh2_pg.scaffold_518000005	ENSMODP00000000274
fgenesh2_pg.scaffold_518000005	ENSMODP00000003057
fgenesh2_pg.scaffold_518000008	ENSMODP00000008793
fgenesh2_pg.scaffold_519000011	ENSMODP00000040393
fgenesh2_pg.scaffold_520000010	ENSMODP00000021711
fgenesh2_pg.scaffold_521000020	ENSMODP00000038423
fgenesh2_pg.scaffold_522000006	ENSMODP00000023964
fgenesh2_pg.scaffold_523000001	ENSMODP00000031401
fgenesh2_pg.scaffold_523000003	ENSMODP00000014460
fgenesh2_pg.scaffold_523000011	ENSMODP00000034293
fgenesh2_pg.scaffold_523000021	ENSMODP00000008565
fgenesh2_pg.scaffold_524000010	ENSMODP00000035700
fgenesh2_pg.scaffold_525000003	ENSMODP00000025258
fgenesh2_pg.scaffold_525000004	ENSMODP00000006978
fgenesh2_pg.scaffold_525000005	ENSMODP00000029777
fgenesh2_pg.scaffold_525000008	ENSMODP00000009773
fgenesh2_pg.scaffold_525000010	ENSMODP00000022423
fgenesh2_pg.scaffold_525000010	ENSMODP00000032914
fgenesh2_pg.scaffold_526000017	ENSMODP00000017608
fgenesh2_pg.scaffold_527000023	ENSMODP00000018215
fgenesh2_pg.scaffold_529000002	ENSMODP00000015840
fgenesh2_pg.scaffold_529000005	ENSMODP00000010851
fgenesh2_pg.scaffold_530000010	ENSMODP00000020453
fgenesh2_pg.scaffold_532000013	ENSMODP00000006402
fgenesh2_pg.scaffold_532000027	ENSMODP00000009220
fgenesh2_pg.scaffold_534000029	ENSMODP00000021069
fgenesh2_pg.scaffold_538000002	ENSMODP00000024610
fgenesh2_pg.scaffold_538000020	ENSMODP00000026579
fgenesh2_pg.scaffold_539000019	ENSMODP00000021641
fgenesh2_pg.scaffold_540000007	ENSMODP00000038752
fgenesh2_pg.scaffold_541000006	ENSMODP00000016213
fgenesh2_pg.scaffold_542000006	ENSMODP00000037098
fgenesh2_pg.scaffold_543000002	ENSMODP00000040616
fgenesh2_pg.scaffold_544000015	ENSMODP00000038255
fgenesh2_pg.scaffold_544000022	ENSMODP00000010587
fgenesh2_pg.scaffold_545000024	ENSMODP00000022811
fgenesh2_pg.scaffold_546000014	ENSMODP00000021421
fgenesh2_pg.scaffold_546000020	ENSMODP00000002572
fgenesh2_pg.scaffold_546000022	ENSMODP00000035690
fgenesh2_pg.scaffold_546000024	ENSMODP00000036918
fgenesh2_pg.scaffold_549000002	ENSMODP00000008935
fgenesh2_pg.scaffold_550000002	ENSMODP00000012937
fgenesh2_pg.scaffold_550000002	ENSMODP00000038441
fgenesh2_pg.scaffold_550000002	ENSMODP00000037205
fgenesh2_pg.scaffold_550000004	ENSMODP00000033099
fgenesh2_pg.scaffold_550000008	ENSMODP00000019601
fgenesh2_pg.scaffold_550000018	ENSMODP00000037350
fgenesh2_pg.scaffold_550000018	ENSMODP00000010751
fgenesh2_pg.scaffold_550000018	ENSMODP00000015261
fgenesh2_pg.scaffold_551000019	ENSMODP00000004006
fgenesh2_pg.scaffold_552000010	ENSMODP00000038371
fgenesh2_pg.scaffold_553000045	ENSMODP00000028534
fgenesh2_pg.scaffold_554000005	ENSMODP00000018442
fgenesh2_pg.scaffold_555000013	ENSMODP00000005285
fgenesh2_pg.scaffold_555000018	ENSMODP00000024647
fgenesh2_pg.scaffold_555000019	ENSMODP00000017522
fgenesh2_pg.scaffold_557000012	ENSMODP00000030987
fgenesh2_pg.scaffold_557000023	ENSMODP00000028760
fgenesh2_pg.scaffold_558000025	ENSMODP00000021625
fgenesh2_pg.scaffold_559000012	ENSMODP00000019999
fgenesh2_pg.scaffold_560000005	ENSMODP00000010083
fgenesh2_pg.scaffold_560000010	ENSMODP00000002675
fgenesh2_pg.scaffold_560000014	ENSMODP00000024637
fgenesh2_pg.scaffold_561000002	ENSMODP00000013908
fgenesh2_pg.scaffold_561000009	ENSMODP00000008526
fgenesh2_pg.scaffold_561000010	ENSMODP00000029491
fgenesh2_pg.scaffold_562000005	ENSMODP00000000823
fgenesh2_pg.scaffold_562000005	ENSMODP00000016989
fgenesh2_pg.scaffold_562000007	ENSMODP00000023962
fgenesh2_pg.scaffold_562000008	ENSMODP00000014471
fgenesh2_pg.scaffold_562000008	ENSMODP00000023961
fgenesh2_pg.scaffold_562000008	ENSMODP00000014655
fgenesh2_pg.scaffold_562000012	ENSMODP00000023875
fgenesh2_pg.scaffold_562000014	ENSMODP00000025882
fgenesh2_pg.scaffold_562000024	ENSMODP00000028477
fgenesh2_pg.scaffold_563000015	ENSMODP00000007303
fgenesh2_pg.scaffold_563000020	ENSMODP00000024121
fgenesh2_pg.scaffold_565000001	ENSMODP00000024231
fgenesh2_pg.scaffold_565000009	ENSMODP00000022475
fgenesh2_pg.scaffold_565000015	ENSMODP00000041209
fgenesh2_pg.scaffold_565000027	ENSMODP00000010211
fgenesh2_pg.scaffold_568000011	ENSMODP00000006188
fgenesh2_pg.scaffold_569000009	ENSMODP00000011676
fgenesh2_pg.scaffold_569000013	ENSMODP00000006165
fgenesh2_pg.scaffold_569000013	ENSMODP00000015699
fgenesh2_pg.scaffold_569000023	ENSMODP00000006636
fgenesh2_pg.scaffold_569000028	ENSMODP00000041029
fgenesh2_pg.scaffold_570000018	ENSMODP00000023690
fgenesh2_pg.scaffold_571000001	ENSMODP00000012835
fgenesh2_pg.scaffold_571000003	ENSMODP00000018803
fgenesh2_pg.scaffold_572000011	ENSMODP00000008363
fgenesh2_pg.scaffold_573000008	ENSMODP00000013977
fgenesh2_pg.scaffold_573000008	ENSMODP00000001119
fgenesh2_pg.scaffold_574000004	ENSMODP00000015222
fgenesh2_pg.scaffold_574000008	ENSMODP00000002187
fgenesh2_pg.scaffold_575000007	ENSMODP00000008303
fgenesh2_pg.scaffold_575000009	ENSMODP00000017546
fgenesh2_pg.scaffold_575000009	ENSMODP00000011227
fgenesh2_pg.scaffold_575000021	ENSMODP00000009853
fgenesh2_pg.scaffold_576000025	ENSMODP00000014966
fgenesh2_pg.scaffold_577000002	ENSMODP00000005618
fgenesh2_pg.scaffold_577000002	ENSMODP00000039901
fgenesh2_pg.scaffold_577000023	ENSMODP00000019063
fgenesh2_pg.scaffold_578000013	ENSMODP00000006276
fgenesh2_pg.scaffold_579000014	ENSMODP00000034659
fgenesh2_pg.scaffold_579000023	ENSMODP00000019777
fgenesh2_pg.scaffold_579000023	ENSMODP00000026362
fgenesh2_pg.scaffold_579000025	ENSMODP00000018307
fgenesh2_pg.scaffold_579000026	ENSMODP00000025107
fgenesh2_pg.scaffold_579000029	ENSMODP00000031627
fgenesh2_pg.scaffold_580000013	ENSMODP00000012444
fgenesh2_pg.scaffold_580000013	ENSMODP00000038028
fgenesh2_pg.scaffold_580000013	ENSMODP00000024034
fgenesh2_pg.scaffold_580000013	ENSMODP00000037299
fgenesh2_pg.scaffold_583000018	ENSMODP00000037637
fgenesh2_pg.scaffold_584000008	ENSMODP00000004997
fgenesh2_pg.scaffold_586000027	ENSMODP00000036281
fgenesh2_pg.scaffold_588000015	ENSMODP00000009587
fgenesh2_pg.scaffold_588000016	ENSMODP00000022221
fgenesh2_pg.scaffold_588000017	ENSMODP00000039425
fgenesh2_pg.scaffold_590000006	ENSMODP00000039313
fgenesh2_pg.scaffold_591000004	ENSMODP00000013468
fgenesh2_pg.scaffold_592000013	ENSMODP00000014292
fgenesh2_pg.scaffold_593000012	ENSMODP00000023942
fgenesh2_pg.scaffold_594000013	ENSMODP00000002372
fgenesh2_pg.scaffold_594000018	ENSMODP00000013482
fgenesh2_pg.scaffold_595000017	ENSMODP00000019060
fgenesh2_pg.scaffold_597000006	ENSMODP00000012846
fgenesh2_pg.scaffold_599000001	ENSMODP00000020884
fgenesh2_pg.scaffold_599000013	ENSMODP00000037645
fgenesh2_pg.scaffold_600000005	ENSMODP00000004815
fgenesh2_pg.scaffold_601000006	ENSMODP00000009294
fgenesh2_pg.scaffold_602000011	ENSMODP00000022969
fgenesh2_pg.scaffold_602000013	ENSMODP00000032598
fgenesh2_pg.scaffold_603000022	ENSMODP00000033939
fgenesh2_pg.scaffold_604000005	ENSMODP00000024830
fgenesh2_pg.scaffold_604000007	ENSMODP00000006303
fgenesh2_pg.scaffold_606000003	ENSMODP00000009955
fgenesh2_pg.scaffold_606000005	ENSMODP00000018053
fgenesh2_pg.scaffold_606000015	ENSMODP00000011326
fgenesh2_pg.scaffold_608000015	ENSMODP00000026581
fgenesh2_pg.scaffold_610000004	ENSMODP00000000716
fgenesh2_pg.scaffold_610000011	ENSMODP00000014831
fgenesh2_pg.scaffold_610000014	ENSMODP00000014407
fgenesh2_pg.scaffold_611000001	ENSMODP00000002740
fgenesh2_pg.scaffold_611000002	ENSMODP00000008093
fgenesh2_pg.scaffold_611000017	ENSMODP00000008136
fgenesh2_pg.scaffold_612000026	ENSMODP00000024264
fgenesh2_pg.scaffold_614000011	ENSMODP00000019685
fgenesh2_pg.scaffold_614000012	ENSMODP00000038250
fgenesh2_pg.scaffold_615000007	ENSMODP00000025427
fgenesh2_pg.scaffold_616000012	ENSMODP00000031756
fgenesh2_pg.scaffold_617000003	ENSMODP00000039394
fgenesh2_pg.scaffold_617000003	ENSMODP00000041000
fgenesh2_pg.scaffold_617000003	ENSMODP00000021598
fgenesh2_pg.scaffold_618000006	ENSMODP00000014274
fgenesh2_pg.scaffold_618000015	ENSMODP00000000894
fgenesh2_pg.scaffold_624000011	ENSMODP00000002239
fgenesh2_pg.scaffold_626000001	ENSMODP00000018822
fgenesh2_pg.scaffold_626000005	ENSMODP00000023949
fgenesh2_pg.scaffold_626000017	ENSMODP00000008350
fgenesh2_pg.scaffold_627000015	ENSMODP00000016480
fgenesh2_pg.scaffold_628000010	ENSMODP00000013600
fgenesh2_pg.scaffold_629000003	ENSMODP00000003412
fgenesh2_pg.scaffold_629000004	ENSMODP00000014833
fgenesh2_pg.scaffold_630000005	ENSMODP00000021580
fgenesh2_pg.scaffold_630000009	ENSMODP00000001147
fgenesh2_pg.scaffold_631000010	ENSMODP00000024707
fgenesh2_pg.scaffold_632000004	ENSMODP00000017355
fgenesh2_pg.scaffold_632000011	ENSMODP00000004003
fgenesh2_pg.scaffold_632000019	ENSMODP00000010574
fgenesh2_pg.scaffold_634000013	ENSMODP00000009245
fgenesh2_pg.scaffold_635000005	ENSMODP00000040134
fgenesh2_pg.scaffold_636000011	ENSMODP00000039657
fgenesh2_pg.scaffold_641000002	ENSMODP00000007832
fgenesh2_pg.scaffold_642000009	ENSMODP00000034373
fgenesh2_pg.scaffold_643000007	ENSMODP00000003337
fgenesh2_pg.scaffold_643000012	ENSMODP00000023931
fgenesh2_pg.scaffold_645000002	ENSMODP00000024877
fgenesh2_pg.scaffold_646000003	ENSMODP00000016525
fgenesh2_pg.scaffold_647000001	ENSMODP00000020852
fgenesh2_pg.scaffold_649000006	ENSMODP00000013323
fgenesh2_pg.scaffold_651000004	ENSMODP00000004590
fgenesh2_pg.scaffold_652000015	ENSMODP00000015628
fgenesh2_pg.scaffold_652000015	ENSMODP00000013013
fgenesh2_pg.scaffold_652000015	ENSMODP00000015616
fgenesh2_pg.scaffold_652000021	ENSMODP00000017279
fgenesh2_pg.scaffold_652000021	ENSMODP00000019464
fgenesh2_pg.scaffold_652000021	ENSMODP00000017281
fgenesh2_pg.scaffold_652000021	ENSMODP00000002192
fgenesh2_pg.scaffold_652000021	ENSMODP00000029339
fgenesh2_pg.scaffold_655000003	ENSMODP00000021381
fgenesh2_pg.scaffold_655000012	ENSMODP00000001609
fgenesh2_pg.scaffold_656000005	ENSMODP00000028568
fgenesh2_pg.scaffold_656000011	ENSMODP00000040487
fgenesh2_pg.scaffold_657000008	ENSMODP00000034924
fgenesh2_pg.scaffold_658000014	ENSMODP00000021818
fgenesh2_pg.scaffold_659000007	ENSMODP00000008568
fgenesh2_pg.scaffold_659000010	ENSMODP00000007438
fgenesh2_pg.scaffold_659000014	ENSMODP00000017637
fgenesh2_pg.scaffold_660000001	ENSMODP00000021859
fgenesh2_pg.scaffold_660000001	ENSMODP00000000937
fgenesh2_pg.scaffold_660000005	ENSMODP00000038815
fgenesh2_pg.scaffold_662000001	ENSMODP00000021896
fgenesh2_pg.scaffold_663000002	ENSMODP00000007770
fgenesh2_pg.scaffold_669000020	ENSMODP00000004660
fgenesh2_pg.scaffold_670000003	ENSMODP00000004805
fgenesh2_pg.scaffold_670000006	ENSMODP00000039632
fgenesh2_pg.scaffold_671000010	ENSMODP00000023590
fgenesh2_pg.scaffold_671000012	ENSMODP00000003444
fgenesh2_pg.scaffold_672000001	ENSMODP00000008502
fgenesh2_pg.scaffold_672000008	ENSMODP00000041235
fgenesh2_pg.scaffold_674000002	ENSMODP00000006194
fgenesh2_pg.scaffold_675000019	ENSMODP00000013579
fgenesh2_pg.scaffold_676000002	ENSMODP00000028590
fgenesh2_pg.scaffold_676000014	ENSMODP00000022464
fgenesh2_pg.scaffold_677000005	ENSMODP00000001845
fgenesh2_pg.scaffold_677000013	ENSMODP00000039110
fgenesh2_pg.scaffold_678000002	ENSMODP00000011489
fgenesh2_pg.scaffold_678000007	ENSMODP00000039958
fgenesh2_pg.scaffold_678000012	ENSMODP00000009750
fgenesh2_pg.scaffold_680000014	ENSMODP00000006323
fgenesh2_pg.scaffold_681000003	ENSMODP00000021739
fgenesh2_pg.scaffold_681000011	ENSMODP00000002325
fgenesh2_pg.scaffold_681000013	ENSMODP00000029371
fgenesh2_pg.scaffold_683000002	ENSMODP00000021667
fgenesh2_pg.scaffold_683000010	ENSMODP00000014895
fgenesh2_pg.scaffold_683000018	ENSMODP00000039930
fgenesh2_pg.scaffold_684000002	ENSMODP00000016277
fgenesh2_pg.scaffold_684000006	ENSMODP00000016014
fgenesh2_pg.scaffold_684000007	ENSMODP00000032962
fgenesh2_pg.scaffold_684000010	ENSMODP00000036778
fgenesh2_pg.scaffold_689000001	ENSMODP00000023214
fgenesh2_pg.scaffold_690000004	ENSMODP00000014764
fgenesh2_pg.scaffold_694000001	ENSMODP00000008194
fgenesh2_pg.scaffold_695000022	ENSMODP00000014985
fgenesh2_pg.scaffold_696000002	ENSMODP00000019840
fgenesh2_pg.scaffold_698000010	ENSMODP00000033276
fgenesh2_pg.scaffold_698000011	ENSMODP00000001224
fgenesh2_pg.scaffold_703000001	ENSMODP00000041128
fgenesh2_pg.scaffold_704000006	ENSMODP00000008873
fgenesh2_pg.scaffold_705000001	ENSMODP00000018785
fgenesh2_pg.scaffold_706000002	ENSMODP00000003024
fgenesh2_pg.scaffold_706000019	ENSMODP00000038493
fgenesh2_pg.scaffold_707000006	ENSMODP00000006312
fgenesh2_pg.scaffold_710000006	ENSMODP00000021712
fgenesh2_pg.scaffold_710000011	ENSMODP00000036208
fgenesh2_pg.scaffold_711000009	ENSMODP00000025755
fgenesh2_pg.scaffold_711000015	ENSMODP00000039539
fgenesh2_pg.scaffold_711000017	ENSMODP00000013081
fgenesh2_pg.scaffold_712000003	ENSMODP00000008611
fgenesh2_pg.scaffold_712000013	ENSMODP00000004650
fgenesh2_pg.scaffold_712000013	ENSMODP00000023645
fgenesh2_pg.scaffold_712000013	ENSMODP00000012780
fgenesh2_pg.scaffold_713000004	ENSMODP00000038604
fgenesh2_pg.scaffold_713000012	ENSMODP00000037841
fgenesh2_pg.scaffold_715000006	ENSMODP00000038319
fgenesh2_pg.scaffold_716000005	ENSMODP00000017993
fgenesh2_pg.scaffold_719000002	ENSMODP00000021482
fgenesh2_pg.scaffold_721000002	ENSMODP00000014136
fgenesh2_pg.scaffold_721000008	ENSMODP00000024151
fgenesh2_pg.scaffold_726000009	ENSMODP00000027651
fgenesh2_pg.scaffold_731000007	ENSMODP00000011466
fgenesh2_pg.scaffold_732000007	ENSMODP00000038961
fgenesh2_pg.scaffold_732000008	ENSMODP00000021715
fgenesh2_pg.scaffold_732000009	ENSMODP00000005025
fgenesh2_pg.scaffold_735000001	ENSMODP00000035898
fgenesh2_pg.scaffold_735000010	ENSMODP00000039384
fgenesh2_pg.scaffold_740000010	ENSMODP00000016366
fgenesh2_pg.scaffold_741000002	ENSMODP00000012361
fgenesh2_pg.scaffold_741000002	ENSMODP00000012396
fgenesh2_pg.scaffold_744000002	ENSMODP00000004506
fgenesh2_pg.scaffold_745000002	ENSMODP00000004886
fgenesh2_pg.scaffold_746000011	ENSMODP00000038809
fgenesh2_pg.scaffold_746000015	ENSMODP00000010607
fgenesh2_pg.scaffold_751000002	ENSMODP00000017818
fgenesh2_pg.scaffold_753000006	ENSMODP00000016831
fgenesh2_pg.scaffold_755000001	ENSMODP00000039143
fgenesh2_pg.scaffold_755000004	ENSMODP00000038719
fgenesh2_pg.scaffold_755000009	ENSMODP00000014920
fgenesh2_pg.scaffold_755000011	ENSMODP00000021108
fgenesh2_pg.scaffold_758000003	ENSMODP00000012052
fgenesh2_pg.scaffold_758000004	ENSMODP00000012061
fgenesh2_pg.scaffold_758000022	ENSMODP00000004830
fgenesh2_pg.scaffold_759000003	ENSMODP00000018670
fgenesh2_pg.scaffold_760000004	ENSMODP00000000142
fgenesh2_pg.scaffold_761000002	ENSMODP00000015250
fgenesh2_pg.scaffold_764000003	ENSMODP00000038892
fgenesh2_pg.scaffold_765000006	ENSMODP00000002312
fgenesh2_pg.scaffold_767000002	ENSMODP00000020720
fgenesh2_pg.scaffold_768000006	ENSMODP00000024174
fgenesh2_pg.scaffold_769000003	ENSMODP00000014272
fgenesh2_pg.scaffold_776000003	ENSMODP00000016627
fgenesh2_pg.scaffold_776000008	ENSMODP00000038538
fgenesh2_pg.scaffold_776000009	ENSMODP00000018188
fgenesh2_pg.scaffold_776000010	ENSMODP00000000692
fgenesh2_pg.scaffold_776000011	ENSMODP00000000683
fgenesh2_pg.scaffold_780000009	ENSMODP00000017027
fgenesh2_pg.scaffold_780000018	ENSMODP00000017009
fgenesh2_pg.scaffold_782000011	ENSMODP00000000725
fgenesh2_pg.scaffold_783000003	ENSMODP00000011565
fgenesh2_pg.scaffold_783000010	ENSMODP00000025845
fgenesh2_pg.scaffold_786000008	ENSMODP00000029249
fgenesh2_pg.scaffold_787000001	ENSMODP00000039423
fgenesh2_pg.scaffold_787000002	ENSMODP00000036924
fgenesh2_pg.scaffold_788000008	ENSMODP00000013005
fgenesh2_pg.scaffold_792000007	ENSMODP00000040322
fgenesh2_pg.scaffold_792000016	ENSMODP00000034561
fgenesh2_pg.scaffold_792000016	ENSMODP00000035178
fgenesh2_pg.scaffold_795000007	ENSMODP00000016811
fgenesh2_pg.scaffold_797000003	ENSMODP00000007251
fgenesh2_pg.scaffold_797000004	ENSMODP00000038541
fgenesh2_pg.scaffold_800000003	ENSMODP00000000487
fgenesh2_pg.scaffold_800000003	ENSMODP00000013043
fgenesh2_pg.scaffold_800000003	ENSMODP00000017660
fgenesh2_pg.scaffold_800000018	ENSMODP00000011596
fgenesh2_pg.scaffold_802000003	ENSMODP00000018856
fgenesh2_pg.scaffold_802000004	ENSMODP00000017730
fgenesh2_pg.scaffold_803000003	ENSMODP00000013970
fgenesh2_pg.scaffold_803000004	ENSMODP00000018458
fgenesh2_pg.scaffold_803000008	ENSMODP00000022507
fgenesh2_pg.scaffold_803000012	ENSMODP00000006973
fgenesh2_pg.scaffold_805000007	ENSMODP00000019354
fgenesh2_pg.scaffold_805000007	ENSMODP00000020467
fgenesh2_pg.scaffold_805000010	ENSMODP00000023768
fgenesh2_pg.scaffold_808000001	ENSMODP00000036920
fgenesh2_pg.scaffold_810000008	ENSMODP00000011938
fgenesh2_pg.scaffold_811000009	ENSMODP00000017215
fgenesh2_pg.scaffold_811000010	ENSMODP00000018867
fgenesh2_pg.scaffold_813000008	ENSMODP00000031318
fgenesh2_pg.scaffold_814000014	ENSMODP00000026506
fgenesh2_pg.scaffold_816000007	ENSMODP00000018681
fgenesh2_pg.scaffold_816000008	ENSMODP00000003538
fgenesh2_pg.scaffold_817000015	ENSMODP00000023977
fgenesh2_pg.scaffold_818000003	ENSMODP00000013065
fgenesh2_pg.scaffold_818000004	ENSMODP00000029871
fgenesh2_pg.scaffold_821000004	ENSMODP00000008401
fgenesh2_pg.scaffold_823000001	ENSMODP00000013210
fgenesh2_pg.scaffold_824000005	ENSMODP00000011241
fgenesh2_pg.scaffold_824000007	ENSMODP00000003654
fgenesh2_pg.scaffold_831000005	ENSMODP00000001201
fgenesh2_pg.scaffold_836000010	ENSMODP00000021608
fgenesh2_pg.scaffold_838000001	ENSMODP00000014980
fgenesh2_pg.scaffold_838000006	ENSMODP00000017569
fgenesh2_pg.scaffold_846000004	ENSMODP00000040035
fgenesh2_pg.scaffold_848000003	ENSMODP00000020500
fgenesh2_pg.scaffold_853000003	ENSMODP00000022163
fgenesh2_pg.scaffold_854000005	ENSMODP00000018402
fgenesh2_pg.scaffold_869000001	ENSMODP00000025806
fgenesh2_pg.scaffold_869000003	ENSMODP00000036190
fgenesh2_pg.scaffold_869000003	ENSMODP00000002112
fgenesh2_pg.scaffold_872000006	ENSMODP00000025786
fgenesh2_pg.scaffold_872000007	ENSMODP00000009840
fgenesh2_pg.scaffold_873000002	ENSMODP00000037431
fgenesh2_pg.scaffold_873000003	ENSMODP00000011462
fgenesh2_pg.scaffold_877000002	ENSMODP00000011736
fgenesh2_pg.scaffold_880000001	ENSMODP00000016794
fgenesh2_pg.scaffold_881000006	ENSMODP00000021266
fgenesh2_pg.scaffold_882000007	ENSMODP00000025715
fgenesh2_pg.scaffold_884000004	ENSMODP00000024210
fgenesh2_pg.scaffold_895000002	ENSMODP00000026833
fgenesh2_pg.scaffold_895000012	ENSMODP00000004050
fgenesh2_pg.scaffold_897000004	ENSMODP00000023832
fgenesh2_pg.scaffold_898000002	ENSMODP00000000310
fgenesh2_pg.scaffold_902000001	ENSMODP00000020294
fgenesh2_pg.scaffold_905000006	ENSMODP00000022577
fgenesh2_pg.scaffold_915000003	ENSMODP00000005495
fgenesh2_pg.scaffold_917000008	ENSMODP00000009725
fgenesh2_pg.scaffold_931000001	ENSMODP00000040087
fgenesh2_pg.scaffold_945000008	ENSMODP00000002608
fgenesh2_pg.scaffold_951000002	ENSMODP00000027685
fgenesh2_pg.scaffold_960000001	ENSMODP00000020408
fgenesh2_pg.scaffold_976000007	ENSMODP00000003091
fgenesh2_pg.scaffold_980000005	ENSMODP00000014945
fgenesh2_pg.scaffold_980000006	ENSMODP00000035788
fgenesh2_pg.scaffold_992000001	ENSMODP00000015395
fgenesh2_pg.scaffold_1013000002	ENSMODP00000006749
fgenesh2_pg.scaffold_1013000002	ENSMODP00000031692
fgenesh2_pg.scaffold_1019000002	ENSMODP00000041122
fgenesh2_pg.scaffold_1022000007	ENSMODP00000008955
fgenesh2_pg.scaffold_1022000007	ENSMODP00000001429
fgenesh2_pg.scaffold_1023000002	ENSMODP00000010190
fgenesh2_pg.scaffold_1031000001	ENSMODP00000016937
fgenesh2_pg.scaffold_1034000001	ENSMODP00000001414
fgenesh2_pg.scaffold_1036000002	ENSMODP00000035967
fgenesh2_pg.scaffold_1049000004	ENSMODP00000018434
fgenesh2_pg.scaffold_1056000004	ENSMODP00000028158
fgenesh2_pg.scaffold_1098000001	ENSMODP00000004571
fgenesh2_pg.scaffold_1102000001	ENSMODP00000017623
fgenesh2_pg.scaffold_1110000002	ENSMODP00000022825
fgenesh2_pg.scaffold_1125000001	ENSMODP00000030474
fgenesh2_pg.scaffold_1139000001	ENSMODP00000019519
fgenesh2_pg.scaffold_1161000001	ENSMODP00000011883
fgenesh2_pg.scaffold_1176000001	ENSMODP00000026390
fgenesh2_pg.scaffold_1176000001	ENSMODP00000029244
fgenesh2_pg.scaffold_1176000001	ENSMODP00000039059
fgenesh2_pg.scaffold_1207000001	ENSMODP00000040506
fgenesh2_pg.scaffold_1248000001	ENSMODP00000008474
fgenesh2_pg.scaffold_1248000001	ENSMODP00000007712
fgenesh2_pg.scaffold_1253000001	ENSMODP00000021388
fgenesh2_pg.scaffold_1279000001	ENSMODP00000020836
fgenesh2_pg.scaffold_1280000001	ENSMODP00000007414
fgenesh2_pg.scaffold_1297000001	ENSMODP00000020435
fgenesh2_pg.scaffold_1300000001	ENSMODP00000004579
fgenesh2_pg.scaffold_1304000001	ENSMODP00000007209
fgenesh2_pg.scaffold_1308000001	ENSMODP00000038993
fgenesh2_pg.scaffold_1314000001	ENSMODP00000000740
fgenesh2_pg.scaffold_1317000001	ENSMODP00000036499
fgenesh2_pg.scaffold_1317000001	ENSMODP00000012387
fgenesh2_pg.scaffold_1317000001	ENSMODP00000038968
fgenesh2_pg.scaffold_1319000001	ENSMODP00000030395
fgenesh2_pg.scaffold_1331000001	ENSMODP00000040565
fgenesh2_pg.scaffold_1354000002	ENSMODP00000001501
fgenesh2_pg.scaffold_1355000001	ENSMODP00000041018
fgenesh2_pg.scaffold_1363000001	ENSMODP00000039979
fgenesh2_pg.scaffold_1381000003	ENSMODP00000039083
fgenesh2_pg.scaffold_1381000004	ENSMODP00000022089
fgenesh2_pg.scaffold_1392000001	ENSMODP00000038802
fgenesh2_pg.scaffold_1424000001	ENSMODP00000040069
fgenesh2_pg.scaffold_1436000001	ENSMODP00000040184
fgenesh2_pg.scaffold_1440000002	ENSMODP00000004428
fgenesh2_pg.scaffold_1446000001	ENSMODP00000004490
fgenesh2_pg.scaffold_1453000001	ENSMODP00000017061
fgenesh2_pg.scaffold_1516000002	ENSMODP00000011320
fgenesh2_pg.scaffold_1527000001	ENSMODP00000009361
fgenesh2_pg.scaffold_1538000001	ENSMODP00000040557
fgenesh2_pg.scaffold_1594000001	ENSMODP00000001304
fgenesh2_pg.scaffold_1596000002	ENSMODP00000003959
fgenesh2_pg.scaffold_1610000001	ENSMODP00000004754
fgenesh2_pg.scaffold_1634000001	ENSMODP00000006957
fgenesh2_pg.scaffold_1636000001	ENSMODP00000008484
fgenesh2_pg.scaffold_1636000001	ENSMODP00000021278
fgenesh2_pg.scaffold_1668000001	ENSMODP00000037626
fgenesh2_pg.scaffold_1684000001	ENSMODP00000009675
fgenesh2_pg.scaffold_1690000001	ENSMODP00000014158
fgenesh2_pg.scaffold_1757000001	ENSMODP00000023877
fgenesh2_pg.scaffold_1768000001	ENSMODP00000040774
fgenesh2_pg.scaffold_1911000001	ENSMODP00000036554
fgenesh2_pg.scaffold_1997000001	ENSMODP00000003856
fgenesh2_pg.scaffold_2004000001	ENSMODP00000019029
fgenesh2_pg.scaffold_2008000001	ENSMODP00000039149
fgenesh2_pg.scaffold_2013000001	ENSMODP00000023361
fgenesh2_pg.scaffold_2069000001	ENSMODP00000019370
fgenesh2_pg.scaffold_2088000002	ENSMODP00000013189
fgenesh2_pg.scaffold_2101000001	ENSMODP00000003798
fgenesh2_pg.scaffold_2229000001	ENSMODP00000023449
fgenesh2_pg.scaffold_2229000001	ENSMODP00000024241
fgenesh2_pg.scaffold_2238000001	ENSMODP00000004519
fgenesh2_pg.scaffold_2244000002	ENSMODP00000018819
fgenesh2_pg.scaffold_2270000001	ENSMODP00000002433
fgenesh2_pg.scaffold_2287000001	ENSMODP00000012530
fgenesh2_pg.scaffold_2339000001	ENSMODP00000010075
fgenesh2_pg.scaffold_2342000001	ENSMODP00000040316
fgenesh2_pg.scaffold_2589000001	ENSMODP00000016686
fgenesh2_pg.scaffold_2850000001	ENSMODP00000003700
fgenesh2_pg.scaffold_2905000001	ENSMODP00000005205
fgenesh2_pg.scaffold_2926000001	ENSMODP00000017827
fgenesh2_pg.scaffold_2962000001	ENSMODP00000016203
estExt_fgenesh2_pm.C_10013	ENSMODP00000037355
estExt_fgenesh2_pm.C_10013	ENSMODP00000031436
estExt_fgenesh2_pm.C_10048	ENSMODP00000000746
estExt_fgenesh2_pm.C_20002	ENSMODP00000001183
estExt_fgenesh2_pm.C_20027	ENSMODP00000004334
estExt_fgenesh2_pm.C_20037	ENSMODP00000016335
estExt_fgenesh2_pm.C_20041	ENSMODP00000023616
estExt_fgenesh2_pm.C_30005	ENSMODP00000007504
estExt_fgenesh2_pm.C_30022	ENSMODP00000010550
estExt_fgenesh2_pm.C_40040	ENSMODP00000015862
estExt_fgenesh2_pm.C_40040	ENSMODP00000001296
estExt_fgenesh2_pm.C_40040	ENSMODP00000020559
estExt_fgenesh2_pm.C_40040	ENSMODP00000011872
estExt_fgenesh2_pm.C_50003	ENSMODP00000007433
estExt_fgenesh2_pm.C_50053	ENSMODP00000005813
estExt_fgenesh2_pm.C_60011	ENSMODP00000003352
estExt_fgenesh2_pm.C_60020	ENSMODP00000013269
estExt_fgenesh2_pm.C_60022	ENSMODP00000000864
estExt_fgenesh2_pm.C_80008	ENSMODP00000039117
estExt_fgenesh2_pm.C_80041	ENSMODP00000003166
estExt_fgenesh2_pm.C_80046	ENSMODP00000040387
estExt_fgenesh2_pm.C_90006	ENSMODP00000011855
estExt_fgenesh2_pm.C_90008	ENSMODP00000003463
estExt_fgenesh2_pm.C_90018	ENSMODP00000020344
estExt_fgenesh2_pm.C_90024	ENSMODP00000000393
estExt_fgenesh2_pm.C_100022	ENSMODP00000017039
estExt_fgenesh2_pm.C_110010	ENSMODP00000000592
estExt_fgenesh2_pm.C_110028	ENSMODP00000023317
estExt_fgenesh2_pm.C_120013	ENSMODP00000014606
estExt_fgenesh2_pm.C_140002	ENSMODP00000009908
estExt_fgenesh2_pm.C_140002	ENSMODP00000004218
estExt_fgenesh2_pm.C_140019	ENSMODP00000023256
estExt_fgenesh2_pm.C_150008	ENSMODP00000024753
estExt_fgenesh2_pm.C_160009	ENSMODP00000005393
estExt_fgenesh2_pm.C_160016	ENSMODP00000030841
estExt_fgenesh2_pm.C_170015	ENSMODP00000010308
estExt_fgenesh2_pm.C_180005	ENSMODP00000002240
estExt_fgenesh2_pm.C_200002	ENSMODP00000036350
estExt_fgenesh2_pm.C_200002	ENSMODP00000032254
estExt_fgenesh2_pm.C_200005	ENSMODP00000013591
estExt_fgenesh2_pm.C_200006	ENSMODP00000007111
estExt_fgenesh2_pm.C_200008	ENSMODP00000008908
estExt_fgenesh2_pm.C_200012	ENSMODP00000000631
estExt_fgenesh2_pm.C_200017	ENSMODP00000003353
estExt_fgenesh2_pm.C_200017	ENSMODP00000002387
estExt_fgenesh2_pm.C_200018	ENSMODP00000014573
estExt_fgenesh2_pm.C_200020	ENSMODP00000024667
estExt_fgenesh2_pm.C_200029	ENSMODP00000023325
estExt_fgenesh2_pm.C_200029	ENSMODP00000004577
estExt_fgenesh2_pm.C_200029	ENSMODP00000038476
estExt_fgenesh2_pm.C_210009	ENSMODP00000015307
estExt_fgenesh2_pm.C_210020	ENSMODP00000015719
estExt_fgenesh2_pm.C_210021	ENSMODP00000001091
estExt_fgenesh2_pm.C_220008	ENSMODP00000010218
estExt_fgenesh2_pm.C_220009	ENSMODP00000004904
estExt_fgenesh2_pm.C_230007	ENSMODP00000004134
estExt_fgenesh2_pm.C_240022	ENSMODP00000005840
estExt_fgenesh2_pm.C_240024	ENSMODP00000026996
estExt_fgenesh2_pm.C_250003	ENSMODP00000002914
estExt_fgenesh2_pm.C_270006	ENSMODP00000032706
estExt_fgenesh2_pm.C_270006	ENSMODP00000032741
estExt_fgenesh2_pm.C_270011	ENSMODP00000010446
estExt_fgenesh2_pm.C_270021	ENSMODP00000014924
estExt_fgenesh2_pm.C_270021	ENSMODP00000030518
estExt_fgenesh2_pm.C_290006	ENSMODP00000015129
estExt_fgenesh2_pm.C_300001	ENSMODP00000023007
estExt_fgenesh2_pm.C_310003	ENSMODP00000003042
estExt_fgenesh2_pm.C_330006	ENSMODP00000026583
estExt_fgenesh2_pm.C_330016	ENSMODP00000008646
estExt_fgenesh2_pm.C_340003	ENSMODP00000009333
estExt_fgenesh2_pm.C_350010	ENSMODP00000028931
estExt_fgenesh2_pm.C_360006	ENSMODP00000019921
estExt_fgenesh2_pm.C_370031	ENSMODP00000014406
estExt_fgenesh2_pm.C_370036	ENSMODP00000031772
estExt_fgenesh2_pm.C_370047	ENSMODP00000009204
estExt_fgenesh2_pm.C_380013	ENSMODP00000003610
estExt_fgenesh2_pm.C_400026	ENSMODP00000001299
estExt_fgenesh2_pm.C_400027	ENSMODP00000013569
estExt_fgenesh2_pm.C_420009	ENSMODP00000010976
estExt_fgenesh2_pm.C_420010	ENSMODP00000011423
estExt_fgenesh2_pm.C_420010	ENSMODP00000012870
estExt_fgenesh2_pm.C_420010	ENSMODP00000019364
estExt_fgenesh2_pm.C_450023	ENSMODP00000016765
estExt_fgenesh2_pm.C_460018	ENSMODP00000004115
estExt_fgenesh2_pm.C_460024	ENSMODP00000003060
estExt_fgenesh2_pm.C_470005	ENSMODP00000021674
estExt_fgenesh2_pm.C_540002	ENSMODP00000013138
estExt_fgenesh2_pm.C_550013	ENSMODP00000026862
estExt_fgenesh2_pm.C_570012	ENSMODP00000026764
estExt_fgenesh2_pm.C_620017	ENSMODP00000024644
estExt_fgenesh2_pm.C_620017	ENSMODP00000006698
estExt_fgenesh2_pm.C_630008	ENSMODP00000008410
estExt_fgenesh2_pm.C_640003	ENSMODP00000023162
estExt_fgenesh2_pm.C_640006	ENSMODP00000041124
estExt_fgenesh2_pm.C_660005	ENSMODP00000018619
estExt_fgenesh2_pm.C_660005	ENSMODP00000021576
estExt_fgenesh2_pm.C_660019	ENSMODP00000015212
estExt_fgenesh2_pm.C_670016	ENSMODP00000020867
estExt_fgenesh2_pm.C_680004	ENSMODP00000016899
estExt_fgenesh2_pm.C_690014	ENSMODP00000013841
estExt_fgenesh2_pm.C_690014	ENSMODP00000014208
estExt_fgenesh2_pm.C_700001	ENSMODP00000007356
estExt_fgenesh2_pm.C_700001	ENSMODP00000008291
estExt_fgenesh2_pm.C_700005	ENSMODP00000007775
estExt_fgenesh2_pm.C_700005	ENSMODP00000035234
estExt_fgenesh2_pm.C_720002	ENSMODP00000020219
estExt_fgenesh2_pm.C_740007	ENSMODP00000015677
estExt_fgenesh2_pm.C_740025	ENSMODP00000017836
estExt_fgenesh2_pm.C_750012	ENSMODP00000009370
estExt_fgenesh2_pm.C_760003	ENSMODP00000003143
estExt_fgenesh2_pm.C_760026	ENSMODP00000039949
estExt_fgenesh2_pm.C_770004	ENSMODP00000023368
estExt_fgenesh2_pm.C_780006	ENSMODP00000006450
estExt_fgenesh2_pm.C_780022	ENSMODP00000024470
estExt_fgenesh2_pm.C_820008	ENSMODP00000008741
estExt_fgenesh2_pm.C_830005	ENSMODP00000012685
estExt_fgenesh2_pm.C_840004	ENSMODP00000022500
estExt_fgenesh2_pm.C_840011	ENSMODP00000026145
estExt_fgenesh2_pm.C_850002	ENSMODP00000022570
estExt_fgenesh2_pm.C_850002	ENSMODP00000010747
estExt_fgenesh2_pm.C_860004	ENSMODP00000016243
estExt_fgenesh2_pm.C_860011	ENSMODP00000019070
estExt_fgenesh2_pm.C_900007	ENSMODP00000000153
estExt_fgenesh2_pm.C_920010	ENSMODP00000006425
estExt_fgenesh2_pm.C_920016	ENSMODP00000014778
estExt_fgenesh2_pm.C_960008	ENSMODP00000005926
estExt_fgenesh2_pm.C_960011	ENSMODP00000006871
estExt_fgenesh2_pm.C_960011	ENSMODP00000017932
estExt_fgenesh2_pm.C_960011	ENSMODP00000006622
estExt_fgenesh2_pm.C_1000005	ENSMODP00000000168
estExt_fgenesh2_pm.C_1010014	ENSMODP00000007654
estExt_fgenesh2_pm.C_1040001	ENSMODP00000026096
estExt_fgenesh2_pm.C_1080002	ENSMODP00000024658
estExt_fgenesh2_pm.C_1080002	ENSMODP00000011653
estExt_fgenesh2_pm.C_1100001	ENSMODP00000001190
estExt_fgenesh2_pm.C_1100001	ENSMODP00000029690
estExt_fgenesh2_pm.C_1120017	ENSMODP00000038431
estExt_fgenesh2_pm.C_1120019	ENSMODP00000007979
estExt_fgenesh2_pm.C_1140017	ENSMODP00000034200
estExt_fgenesh2_pm.C_1150001	ENSMODP00000002733
estExt_fgenesh2_pm.C_1150001	ENSMODP00000011725
estExt_fgenesh2_pm.C_1170007	ENSMODP00000021002
estExt_fgenesh2_pm.C_1200006	ENSMODP00000006337
estExt_fgenesh2_pm.C_1200015	ENSMODP00000004157
estExt_fgenesh2_pm.C_1200015	ENSMODP00000004949
estExt_fgenesh2_pm.C_1200015	ENSMODP00000026294
estExt_fgenesh2_pm.C_1210012	ENSMODP00000026922
estExt_fgenesh2_pm.C_1230011	ENSMODP00000038433
estExt_fgenesh2_pm.C_1230012	ENSMODP00000014623
estExt_fgenesh2_pm.C_1230015	ENSMODP00000021401
estExt_fgenesh2_pm.C_1240007	ENSMODP00000005858
estExt_fgenesh2_pm.C_1240007	ENSMODP00000022600
estExt_fgenesh2_pm.C_1240007	ENSMODP00000037426
estExt_fgenesh2_pm.C_1240007	ENSMODP00000021511
estExt_fgenesh2_pm.C_1240012	ENSMODP00000026257
estExt_fgenesh2_pm.C_1240012	ENSMODP00000026981
estExt_fgenesh2_pm.C_1260005	ENSMODP00000010094
estExt_fgenesh2_pm.C_1290003	ENSMODP00000011650
estExt_fgenesh2_pm.C_1290007	ENSMODP00000024008
estExt_fgenesh2_pm.C_1290010	ENSMODP00000018965
estExt_fgenesh2_pm.C_1300010	ENSMODP00000036311
estExt_fgenesh2_pm.C_1310004	ENSMODP00000020088
estExt_fgenesh2_pm.C_1310006	ENSMODP00000021329
estExt_fgenesh2_pm.C_1320010	ENSMODP00000002624
estExt_fgenesh2_pm.C_1350003	ENSMODP00000032219
estExt_fgenesh2_pm.C_1350013	ENSMODP00000006764
estExt_fgenesh2_pm.C_1370002	ENSMODP00000009219
estExt_fgenesh2_pm.C_1370005	ENSMODP00000005971
estExt_fgenesh2_pm.C_1370008	ENSMODP00000011278
estExt_fgenesh2_pm.C_1380002	ENSMODP00000022924
estExt_fgenesh2_pm.C_1380012	ENSMODP00000000550
estExt_fgenesh2_pm.C_1410011	ENSMODP00000029895
estExt_fgenesh2_pm.C_1420004	ENSMODP00000000506
estExt_fgenesh2_pm.C_1420005	ENSMODP00000014707
estExt_fgenesh2_pm.C_1430004	ENSMODP00000019164
estExt_fgenesh2_pm.C_1440005	ENSMODP00000019737
estExt_fgenesh2_pm.C_1450001	ENSMODP00000005818
estExt_fgenesh2_pm.C_1450005	ENSMODP00000001192
estExt_fgenesh2_pm.C_1450006	ENSMODP00000013555
estExt_fgenesh2_pm.C_1460013	ENSMODP00000013245
estExt_fgenesh2_pm.C_1460022	ENSMODP00000031883
estExt_fgenesh2_pm.C_1480003	ENSMODP00000017749
estExt_fgenesh2_pm.C_1530006	ENSMODP00000002817
estExt_fgenesh2_pm.C_1550004	ENSMODP00000026039
estExt_fgenesh2_pm.C_1570003	ENSMODP00000006760
estExt_fgenesh2_pm.C_1580005	ENSMODP00000013212
estExt_fgenesh2_pm.C_1580006	ENSMODP00000022865
estExt_fgenesh2_pm.C_1590001	ENSMODP00000036213
estExt_fgenesh2_pm.C_1590009	ENSMODP00000039740
estExt_fgenesh2_pm.C_1590011	ENSMODP00000004845
estExt_fgenesh2_pm.C_1620006	ENSMODP00000025458
estExt_fgenesh2_pm.C_1650015	ENSMODP00000023114
estExt_fgenesh2_pm.C_1650016	ENSMODP00000015407
estExt_fgenesh2_pm.C_1650016	ENSMODP00000015423
estExt_fgenesh2_pm.C_1660002	ENSMODP00000018564
estExt_fgenesh2_pm.C_1660006	ENSMODP00000003795
estExt_fgenesh2_pm.C_1660016	ENSMODP00000019727
estExt_fgenesh2_pm.C_1670001	ENSMODP00000012382
estExt_fgenesh2_pm.C_1670004	ENSMODP00000017149
estExt_fgenesh2_pm.C_1670007	ENSMODP00000036020
estExt_fgenesh2_pm.C_1690001	ENSMODP00000000229
estExt_fgenesh2_pm.C_1700006	ENSMODP00000002250
estExt_fgenesh2_pm.C_1720006	ENSMODP00000004286
estExt_fgenesh2_pm.C_1760004	ENSMODP00000022818
estExt_fgenesh2_pm.C_1760008	ENSMODP00000023797
estExt_fgenesh2_pm.C_1760012	ENSMODP00000023612
estExt_fgenesh2_pm.C_1760016	ENSMODP00000022892
estExt_fgenesh2_pm.C_1770004	ENSMODP00000005417
estExt_fgenesh2_pm.C_1830002	ENSMODP00000005016
estExt_fgenesh2_pm.C_1880004	ENSMODP00000018935
estExt_fgenesh2_pm.C_1880005	ENSMODP00000000992
estExt_fgenesh2_pm.C_1880007	ENSMODP00000025787
estExt_fgenesh2_pm.C_1880009	ENSMODP00000003730
estExt_fgenesh2_pm.C_1910009	ENSMODP00000008397
estExt_fgenesh2_pm.C_1910011	ENSMODP00000005915
estExt_fgenesh2_pm.C_1920005	ENSMODP00000016240
estExt_fgenesh2_pm.C_1930005	ENSMODP00000011328
estExt_fgenesh2_pm.C_1930006	ENSMODP00000021140
estExt_fgenesh2_pm.C_1950013	ENSMODP00000034855
estExt_fgenesh2_pm.C_1950020	ENSMODP00000023925
estExt_fgenesh2_pm.C_1960004	ENSMODP00000006963
estExt_fgenesh2_pm.C_1960012	ENSMODP00000011175
estExt_fgenesh2_pm.C_1960017	ENSMODP00000014235
estExt_fgenesh2_pm.C_1970003	ENSMODP00000008782
estExt_fgenesh2_pm.C_1980001	ENSMODP00000026349
estExt_fgenesh2_pm.C_1980001	ENSMODP00000009948
estExt_fgenesh2_pm.C_1980009	ENSMODP00000022479
estExt_fgenesh2_pm.C_1980010	ENSMODP00000022921
estExt_fgenesh2_pm.C_1980010	ENSMODP00000013725
estExt_fgenesh2_pm.C_2010007	ENSMODP00000008926
estExt_fgenesh2_pm.C_2020005	ENSMODP00000034441
estExt_fgenesh2_pm.C_2030002	ENSMODP00000021102
estExt_fgenesh2_pm.C_2030003	ENSMODP00000013185
estExt_fgenesh2_pm.C_2030003	ENSMODP00000009172
estExt_fgenesh2_pm.C_2030003	ENSMODP00000041349
estExt_fgenesh2_pm.C_2030008	ENSMODP00000010105
estExt_fgenesh2_pm.C_2030010	ENSMODP00000017556
estExt_fgenesh2_pm.C_2030011	ENSMODP00000007690
estExt_fgenesh2_pm.C_2050013	ENSMODP00000025897
estExt_fgenesh2_pm.C_2050017	ENSMODP00000039391
estExt_fgenesh2_pm.C_2060009	ENSMODP00000019981
estExt_fgenesh2_pm.C_2070003	ENSMODP00000032837
estExt_fgenesh2_pm.C_2120001	ENSMODP00000014423
estExt_fgenesh2_pm.C_2120001	ENSMODP00000001131
estExt_fgenesh2_pm.C_2120001	ENSMODP00000018657
estExt_fgenesh2_pm.C_2120002	ENSMODP00000025471
estExt_fgenesh2_pm.C_2120011	ENSMODP00000035575
estExt_fgenesh2_pm.C_2120011	ENSMODP00000020871
estExt_fgenesh2_pm.C_2140005	ENSMODP00000001284
estExt_fgenesh2_pm.C_2160008	ENSMODP00000008706
estExt_fgenesh2_pm.C_2160010	ENSMODP00000010038
estExt_fgenesh2_pm.C_2170007	ENSMODP00000013290
estExt_fgenesh2_pm.C_2170010	ENSMODP00000022780
estExt_fgenesh2_pm.C_2170011	ENSMODP00000018793
estExt_fgenesh2_pm.C_2190011	ENSMODP00000011863
estExt_fgenesh2_pm.C_2200004	ENSMODP00000021634
estExt_fgenesh2_pm.C_2200004	ENSMODP00000032834
estExt_fgenesh2_pm.C_2230002	ENSMODP00000011228
estExt_fgenesh2_pm.C_2240001	ENSMODP00000003389
estExt_fgenesh2_pm.C_2250001	ENSMODP00000009381
estExt_fgenesh2_pm.C_2250001	ENSMODP00000034365
estExt_fgenesh2_pm.C_2280003	ENSMODP00000026559
estExt_fgenesh2_pm.C_2280003	ENSMODP00000026561
estExt_fgenesh2_pm.C_2280003	ENSMODP00000008522
estExt_fgenesh2_pm.C_2280003	ENSMODP00000026556
estExt_fgenesh2_pm.C_2290002	ENSMODP00000024360
estExt_fgenesh2_pm.C_2300010	ENSMODP00000025551
estExt_fgenesh2_pm.C_2300010	ENSMODP00000011610
estExt_fgenesh2_pm.C_2310004	ENSMODP00000003392
estExt_fgenesh2_pm.C_2310007	ENSMODP00000016453
estExt_fgenesh2_pm.C_2310011	ENSMODP00000009552
estExt_fgenesh2_pm.C_2310011	ENSMODP00000014186
estExt_fgenesh2_pm.C_2320004	ENSMODP00000012802
estExt_fgenesh2_pm.C_2320006	ENSMODP00000009005
estExt_fgenesh2_pm.C_2330006	ENSMODP00000017543
estExt_fgenesh2_pm.C_2330008	ENSMODP00000009737
estExt_fgenesh2_pm.C_2330008	ENSMODP00000000295
estExt_fgenesh2_pm.C_2330008	ENSMODP00000012111
estExt_fgenesh2_pm.C_2350003	ENSMODP00000020574
estExt_fgenesh2_pm.C_2360005	ENSMODP00000015379
estExt_fgenesh2_pm.C_2380010	ENSMODP00000024492
estExt_fgenesh2_pm.C_2380011	ENSMODP00000026182
estExt_fgenesh2_pm.C_2400001	ENSMODP00000000406
estExt_fgenesh2_pm.C_2400003	ENSMODP00000040563
estExt_fgenesh2_pm.C_2440003	ENSMODP00000038180
estExt_fgenesh2_pm.C_2460001	ENSMODP00000014669
estExt_fgenesh2_pm.C_2460005	ENSMODP00000003358
estExt_fgenesh2_pm.C_2520004	ENSMODP00000010545
estExt_fgenesh2_pm.C_2520004	ENSMODP00000010539
estExt_fgenesh2_pm.C_2520004	ENSMODP00000026904
estExt_fgenesh2_pm.C_2570011	ENSMODP00000018478
estExt_fgenesh2_pm.C_2590007	ENSMODP00000011118
estExt_fgenesh2_pm.C_2590007	ENSMODP00000001670
estExt_fgenesh2_pm.C_2620003	ENSMODP00000010123
estExt_fgenesh2_pm.C_2640006	ENSMODP00000011318
estExt_fgenesh2_pm.C_2640006	ENSMODP00000008837
estExt_fgenesh2_pm.C_2650002	ENSMODP00000023727
estExt_fgenesh2_pm.C_2670001	ENSMODP00000017005
estExt_fgenesh2_pm.C_2700001	ENSMODP00000034494
estExt_fgenesh2_pm.C_2700001	ENSMODP00000000546
estExt_fgenesh2_pm.C_2700001	ENSMODP00000019655
estExt_fgenesh2_pm.C_2720003	ENSMODP00000017902
estExt_fgenesh2_pm.C_2730005	ENSMODP00000024289
estExt_fgenesh2_pm.C_2730006	ENSMODP00000010166
estExt_fgenesh2_pm.C_2730009	ENSMODP00000024347
estExt_fgenesh2_pm.C_2730010	ENSMODP00000025360
estExt_fgenesh2_pm.C_2730013	ENSMODP00000024122
estExt_fgenesh2_pm.C_2750004	ENSMODP00000007321
estExt_fgenesh2_pm.C_2750004	ENSMODP00000013297
estExt_fgenesh2_pm.C_2750004	ENSMODP00000010130
estExt_fgenesh2_pm.C_2780002	ENSMODP00000040327
estExt_fgenesh2_pm.C_2790004	ENSMODP00000007439
estExt_fgenesh2_pm.C_2810004	ENSMODP00000000440
estExt_fgenesh2_pm.C_2820004	ENSMODP00000015367
estExt_fgenesh2_pm.C_2830003	ENSMODP00000012709
estExt_fgenesh2_pm.C_2850002	ENSMODP00000030624
estExt_fgenesh2_pm.C_2850013	ENSMODP00000022125
estExt_fgenesh2_pm.C_2860002	ENSMODP00000002440
estExt_fgenesh2_pm.C_2860002	ENSMODP00000015341
estExt_fgenesh2_pm.C_2860004	ENSMODP00000020385
estExt_fgenesh2_pm.C_2860004	ENSMODP00000010833
estExt_fgenesh2_pm.C_2910001	ENSMODP00000007066
estExt_fgenesh2_pm.C_2910001	ENSMODP00000019207
estExt_fgenesh2_pm.C_2970004	ENSMODP00000015282
estExt_fgenesh2_pm.C_2970004	ENSMODP00000021792
estExt_fgenesh2_pm.C_2980005	ENSMODP00000024536
estExt_fgenesh2_pm.C_3040001	ENSMODP00000005548
estExt_fgenesh2_pm.C_3070002	ENSMODP00000000137
estExt_fgenesh2_pm.C_3130007	ENSMODP00000011785
estExt_fgenesh2_pm.C_3160009	ENSMODP00000010936
estExt_fgenesh2_pm.C_3170006	ENSMODP00000026797
estExt_fgenesh2_pm.C_3200001	ENSMODP00000025132
estExt_fgenesh2_pm.C_3220002	ENSMODP00000015802
estExt_fgenesh2_pm.C_3230005	ENSMODP00000002946
estExt_fgenesh2_pm.C_3250002	ENSMODP00000024104
estExt_fgenesh2_pm.C_3250008	ENSMODP00000003993
estExt_fgenesh2_pm.C_3300001	ENSMODP00000011509
estExt_fgenesh2_pm.C_3340002	ENSMODP00000007771
estExt_fgenesh2_pm.C_3410004	ENSMODP00000003155
estExt_fgenesh2_pm.C_3460003	ENSMODP00000014584
estExt_fgenesh2_pm.C_3470009	ENSMODP00000004954
estExt_fgenesh2_pm.C_3470009	ENSMODP00000006650
estExt_fgenesh2_pm.C_3480002	ENSMODP00000035012
estExt_fgenesh2_pm.C_3490013	ENSMODP00000027077
estExt_fgenesh2_pm.C_3560005	ENSMODP00000005881
estExt_fgenesh2_pm.C_3580003	ENSMODP00000009510
estExt_fgenesh2_pm.C_3660002	ENSMODP00000002898
estExt_fgenesh2_pm.C_3660002	ENSMODP00000002955
estExt_fgenesh2_pm.C_3760003	ENSMODP00000009785
estExt_fgenesh2_pm.C_3760003	ENSMODP00000022337
estExt_fgenesh2_pm.C_3760010	ENSMODP00000026081
estExt_fgenesh2_pm.C_3760012	ENSMODP00000002792
estExt_fgenesh2_pm.C_3790010	ENSMODP00000035400
estExt_fgenesh2_pm.C_3840003	ENSMODP00000030288
estExt_fgenesh2_pm.C_3890005	ENSMODP00000028723
estExt_fgenesh2_pm.C_3920001	ENSMODP00000032202
estExt_fgenesh2_pm.C_3920005	ENSMODP00000009648
estExt_fgenesh2_pm.C_3920005	ENSMODP00000025344
estExt_fgenesh2_pm.C_3930001	ENSMODP00000018469
estExt_fgenesh2_pm.C_3930001	ENSMODP00000020609
estExt_fgenesh2_pm.C_3930001	ENSMODP00000004563
estExt_fgenesh2_pm.C_3930001	ENSMODP00000001828
estExt_fgenesh2_pm.C_3930001	ENSMODP00000015963
estExt_fgenesh2_pm.C_3960006	ENSMODP00000026585
estExt_fgenesh2_pm.C_3970001	ENSMODP00000011834
estExt_fgenesh2_pm.C_3980003	ENSMODP00000001050
estExt_fgenesh2_pm.C_3980006	ENSMODP00000013059
estExt_fgenesh2_pm.C_4090002	ENSMODP00000011242
estExt_fgenesh2_pm.C_4100006	ENSMODP00000002199
estExt_fgenesh2_pm.C_4110005	ENSMODP00000023717
estExt_fgenesh2_pm.C_4230001	ENSMODP00000016893
estExt_fgenesh2_pm.C_4250007	ENSMODP00000003774
estExt_fgenesh2_pm.C_4250009	ENSMODP00000014488
estExt_fgenesh2_pm.C_4290002	ENSMODP00000037863
estExt_fgenesh2_pm.C_4380004	ENSMODP00000017680
estExt_fgenesh2_pm.C_4380004	ENSMODP00000019392
estExt_fgenesh2_pm.C_4460001	ENSMODP00000000810
estExt_fgenesh2_pm.C_4470003	ENSMODP00000024145
estExt_fgenesh2_pm.C_4470004	ENSMODP00000023927
estExt_fgenesh2_pm.C_4520005	ENSMODP00000021699
estExt_fgenesh2_pm.C_4520006	ENSMODP00000003204
estExt_fgenesh2_pm.C_4560004	ENSMODP00000014627
estExt_fgenesh2_pm.C_4610006	ENSMODP00000014989
estExt_fgenesh2_pm.C_4610007	ENSMODP00000012644
estExt_fgenesh2_pm.C_4750001	ENSMODP00000004988
estExt_fgenesh2_pm.C_4780002	ENSMODP00000008068
estExt_fgenesh2_pm.C_4780002	ENSMODP00000016848
estExt_fgenesh2_pm.C_4840005	ENSMODP00000031196
estExt_fgenesh2_pm.C_4840005	ENSMODP00000010691
estExt_fgenesh2_pm.C_5340001	ENSMODP00000032211
estExt_fgenesh2_pm.C_5340003	ENSMODP00000004074
estExt_fgenesh2_pm.C_5460005	ENSMODP00000002533
estExt_fgenesh2_pm.C_5460005	ENSMODP00000001242
estExt_fgenesh2_pm.C_5590003	ENSMODP00000020546
estExt_fgenesh2_pm.C_5690003	ENSMODP00000023000
estExt_fgenesh2_pm.C_5690005	ENSMODP00000000485
estExt_fgenesh2_pm.C_5720003	ENSMODP00000020957
estExt_fgenesh2_pm.C_5760005	ENSMODP00000012403
estExt_fgenesh2_pm.C_5970004	ENSMODP00000020716
estExt_fgenesh2_pm.C_6550003	ENSMODP00000038133
estExt_fgenesh2_pm.C_6570002	ENSMODP00000008060
estExt_fgenesh2_pm.C_6620001	ENSMODP00000023069
estExt_fgenesh2_pm.C_6620001	ENSMODP00000032392
estExt_fgenesh2_pm.C_6620001	ENSMODP00000002709
estExt_fgenesh2_pm.C_6810002	ENSMODP00000010119
estExt_fgenesh2_pm.C_6830004	ENSMODP00000006373
estExt_fgenesh2_pm.C_6900001	ENSMODP00000013955
estExt_fgenesh2_pm.C_7050004	ENSMODP00000010618
estExt_fgenesh2_pm.C_7060005	ENSMODP00000007811
estExt_fgenesh2_pm.C_7060005	ENSMODP00000006878
estExt_fgenesh2_pm.C_7120003	ENSMODP00000012755
estExt_fgenesh2_pm.C_7240001	ENSMODP00000001657
estExt_fgenesh2_pm.C_7310002	ENSMODP00000011179
estExt_fgenesh2_pm.C_7310002	ENSMODP00000032420
estExt_fgenesh2_pm.C_7330001	ENSMODP00000011458
estExt_fgenesh2_pm.C_7390001	ENSMODP00000013871
estExt_fgenesh2_pm.C_7550001	ENSMODP00000002541
estExt_fgenesh2_pm.C_7790002	ENSMODP00000019745
estExt_fgenesh2_pm.C_8260001	ENSMODP00000005866
estExt_fgenesh2_pm.C_9450002	ENSMODP00000036609
estExt_fgenesh2_pm.C_9450002	ENSMODP00000007983
estExt_fgenesh2_pm.C_10030002	ENSMODP00000026783
estExt_fgenesh2_pm.C_10130001	ENSMODP00000005264
estExt_fgenesh2_pm.C_10550002	ENSMODP00000005499
estExt_fgenesh2_pm.C_12800001	ENSMODP00000007355
estExt_fgenesh2_pm.C_20550002	ENSMODP00000004700
estExt_fgenesh2_kg.C_80003	ENSMODP00000015749
estExt_fgenesh2_kg.C_90001	ENSMODP00000002391
estExt_fgenesh2_kg.C_190001	ENSMODP00000012734
estExt_fgenesh2_kg.C_300001	ENSMODP00000016683
estExt_fgenesh2_kg.C_1360002	ENSMODP00000015878
estExt_fgenesh2_kg.C_1460001	ENSMODP00000038070
estExt_fgenesh2_kg.C_1840001	ENSMODP00000015676
estExt_fgenesh2_kg.C_1840001	ENSMODP00000018828
estExt_fgenesh2_kg.C_2440002	ENSMODP00000039191
estExt_fgenesh2_kg.C_2600002	ENSMODP00000011931
estExt_fgenesh2_kg.C_2610001	ENSMODP00000010214
estExt_fgenesh2_kg.C_3300001	ENSMODP00000017840
estExt_fgenesh2_kg.C_3300001	ENSMODP00000022086
estExt_fgenesh2_kg.C_3300001	ENSMODP00000021554
estExt_fgenesh2_kg.C_3300001	ENSMODP00000019729
estExt_fgenesh2_kg.C_3310001	ENSMODP00000030466
estExt_fgenesh2_kg.C_3310001	ENSMODP00000028804
estExt_fgenesh2_kg.C_3770001	ENSMODP00000026321
estExt_fgenesh2_kg.C_3770001	ENSMODP00000017431
estExt_fgenesh2_kg.C_4020003	ENSMODP00000000605
estExt_fgenesh2_kg.C_4020003	ENSMODP00000015472
estExt_fgenesh2_kg.C_4020003	ENSMODP00000011998
estExt_fgenesh2_kg.C_7600001	ENSMODP00000007078
estExt_fgenesh2_kg.C_7600001	ENSMODP00000015316
estExt_fgenesh2_kg.C_7600001	ENSMODP00000018070
estExt_fgenesh2_kg.C_7600001	ENSMODP00000024053
estExt_fgenesh2_pg.C_10090	ENSMODP00000003772
estExt_fgenesh2_pg.C_10119	ENSMODP00000006693
estExt_fgenesh2_pg.C_10119	ENSMODP00000013352
estExt_fgenesh2_pg.C_10120	ENSMODP00000006866
estExt_fgenesh2_pg.C_10167	ENSMODP00000026857
estExt_fgenesh2_pg.C_10167	ENSMODP00000020173
estExt_fgenesh2_pg.C_10197	ENSMODP00000000904
estExt_fgenesh2_pg.C_10260	ENSMODP00000008415
estExt_fgenesh2_pg.C_10285	ENSMODP00000022123
estExt_fgenesh2_pg.C_10285	ENSMODP00000021326
estExt_fgenesh2_pg.C_10285	ENSMODP00000024585
estExt_fgenesh2_pg.C_10285	ENSMODP00000022127
estExt_fgenesh2_pg.C_10286	ENSMODP00000014974
estExt_fgenesh2_pg.C_10322	ENSMODP00000020065
estExt_fgenesh2_pg.C_10341	ENSMODP00000014035
estExt_fgenesh2_pg.C_10341	ENSMODP00000028678
estExt_fgenesh2_pg.C_10356	ENSMODP00000012221
estExt_fgenesh2_pg.C_10359	ENSMODP00000021543
estExt_fgenesh2_pg.C_20001	ENSMODP00000020462
estExt_fgenesh2_pg.C_20002	ENSMODP00000020460
estExt_fgenesh2_pg.C_20003	ENSMODP00000026133
estExt_fgenesh2_pg.C_20008	ENSMODP00000029543
estExt_fgenesh2_pg.C_20011	ENSMODP00000001152
estExt_fgenesh2_pg.C_20014	ENSMODP00000013634
estExt_fgenesh2_pg.C_20014	ENSMODP00000001027
estExt_fgenesh2_pg.C_20027	ENSMODP00000006935
estExt_fgenesh2_pg.C_20029	ENSMODP00000001642
estExt_fgenesh2_pg.C_20034	ENSMODP00000033415
estExt_fgenesh2_pg.C_20037	ENSMODP00000025793
estExt_fgenesh2_pg.C_20044	ENSMODP00000012118
estExt_fgenesh2_pg.C_20044	ENSMODP00000009038
estExt_fgenesh2_pg.C_20047	ENSMODP00000023804
estExt_fgenesh2_pg.C_20058	ENSMODP00000023576
estExt_fgenesh2_pg.C_20067	ENSMODP00000020180
estExt_fgenesh2_pg.C_20073	ENSMODP00000020181
estExt_fgenesh2_pg.C_20083	ENSMODP00000013016
estExt_fgenesh2_pg.C_20085	ENSMODP00000001945
estExt_fgenesh2_pg.C_20096	ENSMODP00000029799
estExt_fgenesh2_pg.C_20103	ENSMODP00000018457
estExt_fgenesh2_pg.C_20105	ENSMODP00000000517
estExt_fgenesh2_pg.C_20106	ENSMODP00000037859
estExt_fgenesh2_pg.C_20112	ENSMODP00000014267
estExt_fgenesh2_pg.C_20116	ENSMODP00000015406
estExt_fgenesh2_pg.C_20119	ENSMODP00000012742
estExt_fgenesh2_pg.C_20143	ENSMODP00000010305
estExt_fgenesh2_pg.C_20168	ENSMODP00000000827
estExt_fgenesh2_pg.C_20180	ENSMODP00000011308
estExt_fgenesh2_pg.C_20191	ENSMODP00000004741
estExt_fgenesh2_pg.C_20191	ENSMODP00000033414
estExt_fgenesh2_pg.C_20191	ENSMODP00000023790
estExt_fgenesh2_pg.C_20192	ENSMODP00000026496
estExt_fgenesh2_pg.C_20193	ENSMODP00000002450
estExt_fgenesh2_pg.C_20194	ENSMODP00000023786
estExt_fgenesh2_pg.C_20206	ENSMODP00000023789
estExt_fgenesh2_pg.C_20227	ENSMODP00000012133
estExt_fgenesh2_pg.C_20245	ENSMODP00000040590
estExt_fgenesh2_pg.C_20254	ENSMODP00000039437
estExt_fgenesh2_pg.C_20266	ENSMODP00000021354
estExt_fgenesh2_pg.C_20313	ENSMODP00000005689
estExt_fgenesh2_pg.C_20313	ENSMODP00000036026
estExt_fgenesh2_pg.C_20313	ENSMODP00000036025
estExt_fgenesh2_pg.C_20314	ENSMODP00000019423
estExt_fgenesh2_pg.C_20317	ENSMODP00000000235
estExt_fgenesh2_pg.C_20336	ENSMODP00000013107
estExt_fgenesh2_pg.C_20344	ENSMODP00000001318
estExt_fgenesh2_pg.C_20344	ENSMODP00000025733
estExt_fgenesh2_pg.C_20344	ENSMODP00000001737
estExt_fgenesh2_pg.C_20344	ENSMODP00000039814
estExt_fgenesh2_pg.C_20351	ENSMODP00000005970
estExt_fgenesh2_pg.C_20385	ENSMODP00000004662
estExt_fgenesh2_pg.C_20386	ENSMODP00000020735
estExt_fgenesh2_pg.C_20386	ENSMODP00000037870
estExt_fgenesh2_pg.C_30041	ENSMODP00000014814
estExt_fgenesh2_pg.C_30089	ENSMODP00000040920
estExt_fgenesh2_pg.C_30103	ENSMODP00000032004
estExt_fgenesh2_pg.C_30108	ENSMODP00000017209
estExt_fgenesh2_pg.C_30108	ENSMODP00000000001
estExt_fgenesh2_pg.C_30116	ENSMODP00000033394
estExt_fgenesh2_pg.C_30125	ENSMODP00000025275
estExt_fgenesh2_pg.C_30139	ENSMODP00000011376
estExt_fgenesh2_pg.C_30182	ENSMODP00000024786
estExt_fgenesh2_pg.C_30182	ENSMODP00000003953
estExt_fgenesh2_pg.C_40056	ENSMODP00000011154
estExt_fgenesh2_pg.C_40065	ENSMODP00000004881
estExt_fgenesh2_pg.C_40065	ENSMODP00000026397
estExt_fgenesh2_pg.C_40065	ENSMODP00000017038
estExt_fgenesh2_pg.C_40066	ENSMODP00000018025
estExt_fgenesh2_pg.C_40072	ENSMODP00000023010
estExt_fgenesh2_pg.C_40113	ENSMODP00000001248
estExt_fgenesh2_pg.C_40172	ENSMODP00000032003
estExt_fgenesh2_pg.C_40173	ENSMODP00000023985
estExt_fgenesh2_pg.C_40192	ENSMODP00000013619
estExt_fgenesh2_pg.C_40199	ENSMODP00000020379
estExt_fgenesh2_pg.C_40220	ENSMODP00000011714
estExt_fgenesh2_pg.C_40240	ENSMODP00000013666
estExt_fgenesh2_pg.C_40253	ENSMODP00000018675
estExt_fgenesh2_pg.C_40256	ENSMODP00000039030
estExt_fgenesh2_pg.C_40258	ENSMODP00000033248
estExt_fgenesh2_pg.C_40281	ENSMODP00000011409
estExt_fgenesh2_pg.C_40281	ENSMODP00000035442
estExt_fgenesh2_pg.C_40284	ENSMODP00000012191
estExt_fgenesh2_pg.C_40290	ENSMODP00000009497
estExt_fgenesh2_pg.C_40299	ENSMODP00000020665
estExt_fgenesh2_pg.C_40309	ENSMODP00000004101
estExt_fgenesh2_pg.C_40324	ENSMODP00000016168
estExt_fgenesh2_pg.C_40324	ENSMODP00000039112
estExt_fgenesh2_pg.C_50011	ENSMODP00000001835
estExt_fgenesh2_pg.C_50023	ENSMODP00000020855
estExt_fgenesh2_pg.C_50035	ENSMODP00000026132
estExt_fgenesh2_pg.C_50035	ENSMODP00000020149
estExt_fgenesh2_pg.C_50043	ENSMODP00000022290
estExt_fgenesh2_pg.C_50075	ENSMODP00000011548
estExt_fgenesh2_pg.C_50082	ENSMODP00000016179
estExt_fgenesh2_pg.C_50130	ENSMODP00000000143
estExt_fgenesh2_pg.C_50130	ENSMODP00000011816
estExt_fgenesh2_pg.C_50141	ENSMODP00000001983
estExt_fgenesh2_pg.C_50187	ENSMODP00000009642
estExt_fgenesh2_pg.C_50261	ENSMODP00000032104
estExt_fgenesh2_pg.C_50293	ENSMODP00000016569
estExt_fgenesh2_pg.C_50294	ENSMODP00000001628
estExt_fgenesh2_pg.C_50318	ENSMODP00000005861
estExt_fgenesh2_pg.C_50323	ENSMODP00000013893
estExt_fgenesh2_pg.C_50344	ENSMODP00000010990
estExt_fgenesh2_pg.C_50344	ENSMODP00000031220
estExt_fgenesh2_pg.C_50344	ENSMODP00000031219
estExt_fgenesh2_pg.C_50344	ENSMODP00000032087
estExt_fgenesh2_pg.C_50344	ENSMODP00000034984
estExt_fgenesh2_pg.C_50396	ENSMODP00000010002
estExt_fgenesh2_pg.C_50413	ENSMODP00000010783
estExt_fgenesh2_pg.C_60015	ENSMODP00000025889
estExt_fgenesh2_pg.C_60021	ENSMODP00000029121
estExt_fgenesh2_pg.C_60061	ENSMODP00000010992
estExt_fgenesh2_pg.C_60073	ENSMODP00000025447
estExt_fgenesh2_pg.C_60076	ENSMODP00000006901
estExt_fgenesh2_pg.C_60084	ENSMODP00000002288
estExt_fgenesh2_pg.C_60112	ENSMODP00000014011
estExt_fgenesh2_pg.C_60113	ENSMODP00000035275
estExt_fgenesh2_pg.C_60122	ENSMODP00000011745
estExt_fgenesh2_pg.C_60149	ENSMODP00000003098
estExt_fgenesh2_pg.C_60149	ENSMODP00000018968
estExt_fgenesh2_pg.C_60165	ENSMODP00000008682
estExt_fgenesh2_pg.C_60168	ENSMODP00000039344
estExt_fgenesh2_pg.C_60184	ENSMODP00000028135
estExt_fgenesh2_pg.C_60220	ENSMODP00000001499
estExt_fgenesh2_pg.C_60246	ENSMODP00000002826
estExt_fgenesh2_pg.C_60246	ENSMODP00000021647
estExt_fgenesh2_pg.C_60246	ENSMODP00000041023
estExt_fgenesh2_pg.C_70133	ENSMODP00000018682
estExt_fgenesh2_pg.C_70177	ENSMODP00000037665
estExt_fgenesh2_pg.C_70201	ENSMODP00000038532
estExt_fgenesh2_pg.C_70230	ENSMODP00000006180
estExt_fgenesh2_pg.C_70281	ENSMODP00000034869
estExt_fgenesh2_pg.C_70288	ENSMODP00000016399
estExt_fgenesh2_pg.C_80031	ENSMODP00000014294
estExt_fgenesh2_pg.C_80041	ENSMODP00000011930
estExt_fgenesh2_pg.C_80044	ENSMODP00000015028
estExt_fgenesh2_pg.C_80050	ENSMODP00000012509
estExt_fgenesh2_pg.C_80055	ENSMODP00000016401
estExt_fgenesh2_pg.C_80059	ENSMODP00000009502
estExt_fgenesh2_pg.C_80118	ENSMODP00000003123
estExt_fgenesh2_pg.C_80162	ENSMODP00000009177
estExt_fgenesh2_pg.C_80189	ENSMODP00000014376
estExt_fgenesh2_pg.C_80189	ENSMODP00000019052
estExt_fgenesh2_pg.C_80191	ENSMODP00000021583
estExt_fgenesh2_pg.C_80204	ENSMODP00000032446
estExt_fgenesh2_pg.C_80218	ENSMODP00000005422
estExt_fgenesh2_pg.C_80223	ENSMODP00000016644
estExt_fgenesh2_pg.C_80223	ENSMODP00000011347
estExt_fgenesh2_pg.C_80253	ENSMODP00000003129
estExt_fgenesh2_pg.C_80253	ENSMODP00000016447
estExt_fgenesh2_pg.C_80283	ENSMODP00000023712
estExt_fgenesh2_pg.C_80293	ENSMODP00000011041
estExt_fgenesh2_pg.C_80310	ENSMODP00000040112
estExt_fgenesh2_pg.C_80312	ENSMODP00000011316
estExt_fgenesh2_pg.C_90008	ENSMODP00000018683
estExt_fgenesh2_pg.C_90049	ENSMODP00000004986
estExt_fgenesh2_pg.C_90058	ENSMODP00000020143
estExt_fgenesh2_pg.C_90118	ENSMODP00000041266
estExt_fgenesh2_pg.C_90121	ENSMODP00000000927
estExt_fgenesh2_pg.C_90156	ENSMODP00000011859
estExt_fgenesh2_pg.C_90188	ENSMODP00000005665
estExt_fgenesh2_pg.C_90188	ENSMODP00000025864
estExt_fgenesh2_pg.C_90208	ENSMODP00000011635
estExt_fgenesh2_pg.C_90213	ENSMODP00000003475
estExt_fgenesh2_pg.C_90213	ENSMODP00000008078
estExt_fgenesh2_pg.C_90217	ENSMODP00000008145
estExt_fgenesh2_pg.C_90220	ENSMODP00000001523
estExt_fgenesh2_pg.C_90221	ENSMODP00000010111
estExt_fgenesh2_pg.C_90260	ENSMODP00000023652
estExt_fgenesh2_pg.C_90272	ENSMODP00000020754
estExt_fgenesh2_pg.C_100018	ENSMODP00000028151
estExt_fgenesh2_pg.C_100032	ENSMODP00000037724
estExt_fgenesh2_pg.C_100032	ENSMODP00000003152
estExt_fgenesh2_pg.C_100046	ENSMODP00000007575
estExt_fgenesh2_pg.C_100080	ENSMODP00000018227
estExt_fgenesh2_pg.C_100121	ENSMODP00000034637
estExt_fgenesh2_pg.C_100138	ENSMODP00000010991
estExt_fgenesh2_pg.C_100168	ENSMODP00000040802
estExt_fgenesh2_pg.C_100169	ENSMODP00000015530
estExt_fgenesh2_pg.C_100176	ENSMODP00000018162
estExt_fgenesh2_pg.C_100176	ENSMODP00000026568
estExt_fgenesh2_pg.C_100177	ENSMODP00000018172
estExt_fgenesh2_pg.C_100208	ENSMODP00000007572
estExt_fgenesh2_pg.C_100209	ENSMODP00000024487
estExt_fgenesh2_pg.C_100214	ENSMODP00000013618
estExt_fgenesh2_pg.C_100229	ENSMODP00000024804
estExt_fgenesh2_pg.C_100251	ENSMODP00000000007
estExt_fgenesh2_pg.C_100251	ENSMODP00000012401
estExt_fgenesh2_pg.C_100267	ENSMODP00000015454
estExt_fgenesh2_pg.C_100273	ENSMODP00000039325
estExt_fgenesh2_pg.C_100275	ENSMODP00000023053
estExt_fgenesh2_pg.C_100276	ENSMODP00000040591
estExt_fgenesh2_pg.C_110064	ENSMODP00000003345
estExt_fgenesh2_pg.C_110084	ENSMODP00000002973
estExt_fgenesh2_pg.C_110107	ENSMODP00000023863
estExt_fgenesh2_pg.C_110154	ENSMODP00000024562
estExt_fgenesh2_pg.C_110185	ENSMODP00000021443
estExt_fgenesh2_pg.C_110221	ENSMODP00000009019
estExt_fgenesh2_pg.C_110221	ENSMODP00000008190
estExt_fgenesh2_pg.C_110221	ENSMODP00000017733
estExt_fgenesh2_pg.C_110235	ENSMODP00000001169
estExt_fgenesh2_pg.C_110259	ENSMODP00000009690
estExt_fgenesh2_pg.C_110260	ENSMODP00000001591
estExt_fgenesh2_pg.C_110276	ENSMODP00000021919
estExt_fgenesh2_pg.C_120008	ENSMODP00000040859
estExt_fgenesh2_pg.C_120008	ENSMODP00000016810
estExt_fgenesh2_pg.C_120019	ENSMODP00000039482
estExt_fgenesh2_pg.C_120020	ENSMODP00000019157
estExt_fgenesh2_pg.C_120028	ENSMODP00000006533
estExt_fgenesh2_pg.C_120043	ENSMODP00000014650
estExt_fgenesh2_pg.C_120044	ENSMODP00000017263
estExt_fgenesh2_pg.C_120046	ENSMODP00000013816
estExt_fgenesh2_pg.C_120053	ENSMODP00000015503
estExt_fgenesh2_pg.C_120067	ENSMODP00000027415
estExt_fgenesh2_pg.C_120071	ENSMODP00000015020
estExt_fgenesh2_pg.C_120074	ENSMODP00000003293
estExt_fgenesh2_pg.C_120085	ENSMODP00000007060
estExt_fgenesh2_pg.C_120085	ENSMODP00000010349
estExt_fgenesh2_pg.C_120085	ENSMODP00000039452
estExt_fgenesh2_pg.C_120085	ENSMODP00000006060
estExt_fgenesh2_pg.C_120116	ENSMODP00000015725
estExt_fgenesh2_pg.C_120133	ENSMODP00000027139
estExt_fgenesh2_pg.C_120140	ENSMODP00000012910
estExt_fgenesh2_pg.C_120140	ENSMODP00000018605
estExt_fgenesh2_pg.C_120140	ENSMODP00000018602
estExt_fgenesh2_pg.C_120162	ENSMODP00000040008
estExt_fgenesh2_pg.C_120167	ENSMODP00000019865
estExt_fgenesh2_pg.C_120168	ENSMODP00000018495
estExt_fgenesh2_pg.C_120170	ENSMODP00000018502
estExt_fgenesh2_pg.C_120172	ENSMODP00000004018
estExt_fgenesh2_pg.C_120181	ENSMODP00000013659
estExt_fgenesh2_pg.C_120183	ENSMODP00000014147
estExt_fgenesh2_pg.C_120202	ENSMODP00000040540
estExt_fgenesh2_pg.C_120240	ENSMODP00000038771
estExt_fgenesh2_pg.C_130007	ENSMODP00000024368
estExt_fgenesh2_pg.C_130080	ENSMODP00000005816
estExt_fgenesh2_pg.C_130091	ENSMODP00000001281
estExt_fgenesh2_pg.C_130117	ENSMODP00000035971
estExt_fgenesh2_pg.C_130146	ENSMODP00000009394
estExt_fgenesh2_pg.C_130182	ENSMODP00000013139
estExt_fgenesh2_pg.C_140011	ENSMODP00000032110
estExt_fgenesh2_pg.C_140022	ENSMODP00000003449
estExt_fgenesh2_pg.C_140022	ENSMODP00000016874
estExt_fgenesh2_pg.C_140058	ENSMODP00000008265
estExt_fgenesh2_pg.C_140065	ENSMODP00000024281
estExt_fgenesh2_pg.C_140065	ENSMODP00000004094
estExt_fgenesh2_pg.C_140078	ENSMODP00000038914
estExt_fgenesh2_pg.C_140109	ENSMODP00000019920
estExt_fgenesh2_pg.C_140110	ENSMODP00000023090
estExt_fgenesh2_pg.C_140130	ENSMODP00000006838
estExt_fgenesh2_pg.C_140135	ENSMODP00000007141
estExt_fgenesh2_pg.C_140145	ENSMODP00000003865
estExt_fgenesh2_pg.C_140148	ENSMODP00000003656
estExt_fgenesh2_pg.C_140177	ENSMODP00000003112
estExt_fgenesh2_pg.C_140177	ENSMODP00000038368
estExt_fgenesh2_pg.C_140197	ENSMODP00000035835
estExt_fgenesh2_pg.C_150005	ENSMODP00000012498
estExt_fgenesh2_pg.C_150005	ENSMODP00000032445
estExt_fgenesh2_pg.C_150005	ENSMODP00000039055
estExt_fgenesh2_pg.C_150032	ENSMODP00000022200
estExt_fgenesh2_pg.C_150058	ENSMODP00000038846
estExt_fgenesh2_pg.C_150066	ENSMODP00000002565
estExt_fgenesh2_pg.C_150071	ENSMODP00000011083
estExt_fgenesh2_pg.C_150079	ENSMODP00000000488
estExt_fgenesh2_pg.C_150093	ENSMODP00000010125
estExt_fgenesh2_pg.C_150109	ENSMODP00000024583
estExt_fgenesh2_pg.C_150114	ENSMODP00000013489
estExt_fgenesh2_pg.C_150121	ENSMODP00000002905
estExt_fgenesh2_pg.C_150138	ENSMODP00000025935
estExt_fgenesh2_pg.C_150153	ENSMODP00000025206
estExt_fgenesh2_pg.C_150153	ENSMODP00000023381
estExt_fgenesh2_pg.C_150190	ENSMODP00000010461
estExt_fgenesh2_pg.C_160011	ENSMODP00000001219
estExt_fgenesh2_pg.C_160043	ENSMODP00000018156
estExt_fgenesh2_pg.C_160050	ENSMODP00000012748
estExt_fgenesh2_pg.C_160053	ENSMODP00000019879
estExt_fgenesh2_pg.C_160054	ENSMODP00000015551
estExt_fgenesh2_pg.C_160056	ENSMODP00000019091
estExt_fgenesh2_pg.C_160059	ENSMODP00000016273
estExt_fgenesh2_pg.C_160096	ENSMODP00000013103
estExt_fgenesh2_pg.C_160127	ENSMODP00000006093
estExt_fgenesh2_pg.C_160127	ENSMODP00000001477
estExt_fgenesh2_pg.C_160144	ENSMODP00000040918
estExt_fgenesh2_pg.C_160162	ENSMODP00000015375
estExt_fgenesh2_pg.C_160164	ENSMODP00000017601
estExt_fgenesh2_pg.C_160164	ENSMODP00000014568
estExt_fgenesh2_pg.C_160201	ENSMODP00000038657
estExt_fgenesh2_pg.C_160208	ENSMODP00000020356
estExt_fgenesh2_pg.C_160215	ENSMODP00000037994
estExt_fgenesh2_pg.C_160216	ENSMODP00000033743
estExt_fgenesh2_pg.C_160229	ENSMODP00000010799
estExt_fgenesh2_pg.C_160229	ENSMODP00000002300
estExt_fgenesh2_pg.C_160239	ENSMODP00000011044
estExt_fgenesh2_pg.C_160243	ENSMODP00000008408
estExt_fgenesh2_pg.C_160264	ENSMODP00000007512
estExt_fgenesh2_pg.C_170008	ENSMODP00000020907
estExt_fgenesh2_pg.C_170020	ENSMODP00000020197
estExt_fgenesh2_pg.C_170049	ENSMODP00000012214
estExt_fgenesh2_pg.C_170060	ENSMODP00000007563
estExt_fgenesh2_pg.C_170076	ENSMODP00000010366
estExt_fgenesh2_pg.C_170076	ENSMODP00000041121
estExt_fgenesh2_pg.C_170078	ENSMODP00000010321
estExt_fgenesh2_pg.C_170084	ENSMODP00000020092
estExt_fgenesh2_pg.C_170095	ENSMODP00000006158
estExt_fgenesh2_pg.C_170105	ENSMODP00000018420
estExt_fgenesh2_pg.C_170117	ENSMODP00000020136
estExt_fgenesh2_pg.C_170118	ENSMODP00000007751
estExt_fgenesh2_pg.C_170156	ENSMODP00000026918
estExt_fgenesh2_pg.C_170162	ENSMODP00000011820
estExt_fgenesh2_pg.C_170164	ENSMODP00000009632
estExt_fgenesh2_pg.C_170178	ENSMODP00000022033
estExt_fgenesh2_pg.C_170180	ENSMODP00000018534
estExt_fgenesh2_pg.C_170211	ENSMODP00000002425
estExt_fgenesh2_pg.C_180028	ENSMODP00000003191
estExt_fgenesh2_pg.C_180028	ENSMODP00000026431
estExt_fgenesh2_pg.C_180031	ENSMODP00000005982
estExt_fgenesh2_pg.C_180065	ENSMODP00000011177
estExt_fgenesh2_pg.C_180070	ENSMODP00000020527
estExt_fgenesh2_pg.C_180088	ENSMODP00000026899
estExt_fgenesh2_pg.C_180088	ENSMODP00000018255
estExt_fgenesh2_pg.C_180092	ENSMODP00000038977
estExt_fgenesh2_pg.C_180099	ENSMODP00000008261
estExt_fgenesh2_pg.C_180123	ENSMODP00000040533
estExt_fgenesh2_pg.C_180133	ENSMODP00000016402
estExt_fgenesh2_pg.C_180134	ENSMODP00000032501
estExt_fgenesh2_pg.C_180137	ENSMODP00000010160
estExt_fgenesh2_pg.C_180140	ENSMODP00000028507
estExt_fgenesh2_pg.C_180146	ENSMODP00000000222
estExt_fgenesh2_pg.C_180155	ENSMODP00000039077
estExt_fgenesh2_pg.C_180156	ENSMODP00000017236
estExt_fgenesh2_pg.C_180167	ENSMODP00000034763
estExt_fgenesh2_pg.C_180177	ENSMODP00000010837
estExt_fgenesh2_pg.C_180180	ENSMODP00000016219
estExt_fgenesh2_pg.C_180192	ENSMODP00000039964
estExt_fgenesh2_pg.C_180209	ENSMODP00000010704
estExt_fgenesh2_pg.C_180215	ENSMODP00000012528
estExt_fgenesh2_pg.C_180215	ENSMODP00000024102
estExt_fgenesh2_pg.C_180230	ENSMODP00000018106
estExt_fgenesh2_pg.C_180230	ENSMODP00000026300
estExt_fgenesh2_pg.C_180230	ENSMODP00000025661
estExt_fgenesh2_pg.C_190006	ENSMODP00000024301
estExt_fgenesh2_pg.C_190013	ENSMODP00000027533
estExt_fgenesh2_pg.C_190015	ENSMODP00000039360
estExt_fgenesh2_pg.C_190022	ENSMODP00000017750
estExt_fgenesh2_pg.C_190026	ENSMODP00000002775
estExt_fgenesh2_pg.C_190026	ENSMODP00000003704
estExt_fgenesh2_pg.C_190031	ENSMODP00000002501
estExt_fgenesh2_pg.C_190048	ENSMODP00000008154
estExt_fgenesh2_pg.C_190048	ENSMODP00000040839
estExt_fgenesh2_pg.C_190065	ENSMODP00000009652
estExt_fgenesh2_pg.C_190082	ENSMODP00000002466
estExt_fgenesh2_pg.C_190141	ENSMODP00000034078
estExt_fgenesh2_pg.C_190141	ENSMODP00000029759
estExt_fgenesh2_pg.C_190161	ENSMODP00000004323
estExt_fgenesh2_pg.C_190167	ENSMODP00000011681
estExt_fgenesh2_pg.C_190168	ENSMODP00000026763
estExt_fgenesh2_pg.C_190196	ENSMODP00000017154
estExt_fgenesh2_pg.C_190198	ENSMODP00000013158
estExt_fgenesh2_pg.C_190210	ENSMODP00000004583
estExt_fgenesh2_pg.C_190226	ENSMODP00000020651
estExt_fgenesh2_pg.C_200084	ENSMODP00000041183
estExt_fgenesh2_pg.C_200091	ENSMODP00000007091
estExt_fgenesh2_pg.C_200103	ENSMODP00000005004
estExt_fgenesh2_pg.C_200113	ENSMODP00000039860
estExt_fgenesh2_pg.C_200128	ENSMODP00000015170
estExt_fgenesh2_pg.C_200137	ENSMODP00000029681
estExt_fgenesh2_pg.C_200137	ENSMODP00000033263
estExt_fgenesh2_pg.C_200156	ENSMODP00000035640
estExt_fgenesh2_pg.C_200171	ENSMODP00000007015
estExt_fgenesh2_pg.C_200194	ENSMODP00000021373
estExt_fgenesh2_pg.C_200203	ENSMODP00000024082
estExt_fgenesh2_pg.C_200208	ENSMODP00000005688
estExt_fgenesh2_pg.C_210009	ENSMODP00000018821
estExt_fgenesh2_pg.C_210010	ENSMODP00000018128
estExt_fgenesh2_pg.C_210065	ENSMODP00000024698
estExt_fgenesh2_pg.C_210065	ENSMODP00000005485
estExt_fgenesh2_pg.C_210080	ENSMODP00000036544
estExt_fgenesh2_pg.C_210148	ENSMODP00000015964
estExt_fgenesh2_pg.C_210164	ENSMODP00000000408
estExt_fgenesh2_pg.C_210169	ENSMODP00000017741
estExt_fgenesh2_pg.C_210173	ENSMODP00000015960
estExt_fgenesh2_pg.C_220002	ENSMODP00000000860
estExt_fgenesh2_pg.C_220014	ENSMODP00000001843
estExt_fgenesh2_pg.C_220016	ENSMODP00000001184
estExt_fgenesh2_pg.C_220020	ENSMODP00000008835
estExt_fgenesh2_pg.C_220021	ENSMODP00000020977
estExt_fgenesh2_pg.C_220037	ENSMODP00000020038
estExt_fgenesh2_pg.C_220037	ENSMODP00000023369
estExt_fgenesh2_pg.C_220052	ENSMODP00000012101
estExt_fgenesh2_pg.C_220053	ENSMODP00000005447
estExt_fgenesh2_pg.C_220059	ENSMODP00000009057
estExt_fgenesh2_pg.C_220065	ENSMODP00000020111
estExt_fgenesh2_pg.C_220068	ENSMODP00000011965
estExt_fgenesh2_pg.C_220068	ENSMODP00000002597
estExt_fgenesh2_pg.C_220068	ENSMODP00000036781
estExt_fgenesh2_pg.C_220068	ENSMODP00000002602
estExt_fgenesh2_pg.C_220068	ENSMODP00000000687
estExt_fgenesh2_pg.C_220069	ENSMODP00000004059
estExt_fgenesh2_pg.C_220070	ENSMODP00000015491
estExt_fgenesh2_pg.C_220095	ENSMODP00000028825
estExt_fgenesh2_pg.C_220121	ENSMODP00000005044
estExt_fgenesh2_pg.C_220127	ENSMODP00000005701
estExt_fgenesh2_pg.C_220137	ENSMODP00000019871
estExt_fgenesh2_pg.C_220142	ENSMODP00000018408
estExt_fgenesh2_pg.C_220142	ENSMODP00000037444
estExt_fgenesh2_pg.C_220143	ENSMODP00000008752
estExt_fgenesh2_pg.C_220145	ENSMODP00000019684
estExt_fgenesh2_pg.C_220149	ENSMODP00000038505
estExt_fgenesh2_pg.C_220164	ENSMODP00000005567
estExt_fgenesh2_pg.C_220171	ENSMODP00000018523
estExt_fgenesh2_pg.C_220176	ENSMODP00000011975
estExt_fgenesh2_pg.C_220178	ENSMODP00000019458
estExt_fgenesh2_pg.C_220182	ENSMODP00000000188
estExt_fgenesh2_pg.C_220185	ENSMODP00000037951
estExt_fgenesh2_pg.C_220193	ENSMODP00000020511
estExt_fgenesh2_pg.C_220195	ENSMODP00000008521
estExt_fgenesh2_pg.C_220219	ENSMODP00000039027
estExt_fgenesh2_pg.C_220223	ENSMODP00000011628
estExt_fgenesh2_pg.C_230005	ENSMODP00000001075
estExt_fgenesh2_pg.C_230011	ENSMODP00000022073
estExt_fgenesh2_pg.C_230028	ENSMODP00000017397
estExt_fgenesh2_pg.C_230040	ENSMODP00000004255
estExt_fgenesh2_pg.C_230062	ENSMODP00000006249
estExt_fgenesh2_pg.C_230068	ENSMODP00000007183
estExt_fgenesh2_pg.C_230068	ENSMODP00000017096
estExt_fgenesh2_pg.C_230100	ENSMODP00000014994
estExt_fgenesh2_pg.C_230101	ENSMODP00000022798
estExt_fgenesh2_pg.C_230149	ENSMODP00000022193
estExt_fgenesh2_pg.C_230160	ENSMODP00000011687
estExt_fgenesh2_pg.C_230167	ENSMODP00000003580
estExt_fgenesh2_pg.C_240056	ENSMODP00000006942
estExt_fgenesh2_pg.C_240099	ENSMODP00000002741
estExt_fgenesh2_pg.C_240116	ENSMODP00000000521
estExt_fgenesh2_pg.C_240122	ENSMODP00000010377
estExt_fgenesh2_pg.C_240122	ENSMODP00000000088
estExt_fgenesh2_pg.C_240194	ENSMODP00000009347
estExt_fgenesh2_pg.C_240195	ENSMODP00000009382
estExt_fgenesh2_pg.C_240224	ENSMODP00000003171
estExt_fgenesh2_pg.C_250055	ENSMODP00000006099
estExt_fgenesh2_pg.C_250087	ENSMODP00000040274
estExt_fgenesh2_pg.C_250089	ENSMODP00000028267
estExt_fgenesh2_pg.C_250114	ENSMODP00000014957
estExt_fgenesh2_pg.C_250138	ENSMODP00000037475
estExt_fgenesh2_pg.C_260030	ENSMODP00000040785
estExt_fgenesh2_pg.C_260080	ENSMODP00000026695
estExt_fgenesh2_pg.C_260094	ENSMODP00000025486
estExt_fgenesh2_pg.C_260094	ENSMODP00000009813
estExt_fgenesh2_pg.C_260094	ENSMODP00000033980
estExt_fgenesh2_pg.C_260094	ENSMODP00000001394
estExt_fgenesh2_pg.C_260097	ENSMODP00000006990
estExt_fgenesh2_pg.C_260097	ENSMODP00000013283
estExt_fgenesh2_pg.C_260098	ENSMODP00000018840
estExt_fgenesh2_pg.C_260105	ENSMODP00000008017
estExt_fgenesh2_pg.C_260121	ENSMODP00000037005
estExt_fgenesh2_pg.C_260162	ENSMODP00000006187
estExt_fgenesh2_pg.C_260217	ENSMODP00000015141
estExt_fgenesh2_pg.C_260217	ENSMODP00000000005
estExt_fgenesh2_pg.C_270032	ENSMODP00000027748
estExt_fgenesh2_pg.C_270086	ENSMODP00000014519
estExt_fgenesh2_pg.C_270134	ENSMODP00000021116
estExt_fgenesh2_pg.C_270138	ENSMODP00000011070
estExt_fgenesh2_pg.C_270141	ENSMODP00000000791
estExt_fgenesh2_pg.C_270141	ENSMODP00000007665
estExt_fgenesh2_pg.C_270141	ENSMODP00000016776
estExt_fgenesh2_pg.C_270141	ENSMODP00000016797
estExt_fgenesh2_pg.C_270141	ENSMODP00000013686
estExt_fgenesh2_pg.C_270143	ENSMODP00000007497
estExt_fgenesh2_pg.C_270147	ENSMODP00000017143
estExt_fgenesh2_pg.C_270165	ENSMODP00000018021
estExt_fgenesh2_pg.C_280009	ENSMODP00000041214
estExt_fgenesh2_pg.C_280096	ENSMODP00000022205
estExt_fgenesh2_pg.C_280097	ENSMODP00000014863
estExt_fgenesh2_pg.C_290002	ENSMODP00000023109
estExt_fgenesh2_pg.C_290012	ENSMODP00000001964
estExt_fgenesh2_pg.C_290012	ENSMODP00000040516
estExt_fgenesh2_pg.C_290107	ENSMODP00000016759
estExt_fgenesh2_pg.C_290143	ENSMODP00000007842
estExt_fgenesh2_pg.C_290145	ENSMODP00000015101
estExt_fgenesh2_pg.C_300019	ENSMODP00000004640
estExt_fgenesh2_pg.C_300051	ENSMODP00000026621
estExt_fgenesh2_pg.C_300084	ENSMODP00000006010
estExt_fgenesh2_pg.C_300084	ENSMODP00000034085
estExt_fgenesh2_pg.C_300094	ENSMODP00000013942
estExt_fgenesh2_pg.C_300094	ENSMODP00000005627
estExt_fgenesh2_pg.C_300106	ENSMODP00000032069
estExt_fgenesh2_pg.C_300110	ENSMODP00000026599
estExt_fgenesh2_pg.C_300110	ENSMODP00000006301
estExt_fgenesh2_pg.C_300115	ENSMODP00000010628
estExt_fgenesh2_pg.C_300128	ENSMODP00000038363
estExt_fgenesh2_pg.C_300190	ENSMODP00000040613
estExt_fgenesh2_pg.C_310020	ENSMODP00000011174
estExt_fgenesh2_pg.C_310032	ENSMODP00000021185
estExt_fgenesh2_pg.C_310048	ENSMODP00000002073
estExt_fgenesh2_pg.C_310048	ENSMODP00000002065
estExt_fgenesh2_pg.C_310064	ENSMODP00000021508
estExt_fgenesh2_pg.C_310073	ENSMODP00000017570
estExt_fgenesh2_pg.C_320158	ENSMODP00000002970
estExt_fgenesh2_pg.C_320192	ENSMODP00000005724
estExt_fgenesh2_pg.C_330044	ENSMODP00000011210
estExt_fgenesh2_pg.C_330045	ENSMODP00000023138
estExt_fgenesh2_pg.C_330073	ENSMODP00000003217
estExt_fgenesh2_pg.C_330076	ENSMODP00000007778
estExt_fgenesh2_pg.C_330084	ENSMODP00000018359
estExt_fgenesh2_pg.C_330102	ENSMODP00000021753
estExt_fgenesh2_pg.C_330102	ENSMODP00000021745
estExt_fgenesh2_pg.C_330102	ENSMODP00000026342
estExt_fgenesh2_pg.C_330109	ENSMODP00000016971
estExt_fgenesh2_pg.C_330109	ENSMODP00000016333
estExt_fgenesh2_pg.C_330130	ENSMODP00000040725
estExt_fgenesh2_pg.C_330157	ENSMODP00000008756
estExt_fgenesh2_pg.C_330160	ENSMODP00000036729
estExt_fgenesh2_pg.C_330170	ENSMODP00000038502
estExt_fgenesh2_pg.C_340018	ENSMODP00000018336
estExt_fgenesh2_pg.C_340027	ENSMODP00000023332
estExt_fgenesh2_pg.C_340150	ENSMODP00000036015
estExt_fgenesh2_pg.C_340226	ENSMODP00000020642
estExt_fgenesh2_pg.C_340235	ENSMODP00000000193
estExt_fgenesh2_pg.C_340237	ENSMODP00000033527
estExt_fgenesh2_pg.C_350009	ENSMODP00000032640
estExt_fgenesh2_pg.C_350017	ENSMODP00000009283
estExt_fgenesh2_pg.C_350080	ENSMODP00000010972
estExt_fgenesh2_pg.C_350133	ENSMODP00000022606
estExt_fgenesh2_pg.C_350147	ENSMODP00000008189
estExt_fgenesh2_pg.C_350151	ENSMODP00000010856
estExt_fgenesh2_pg.C_350154	ENSMODP00000003458
estExt_fgenesh2_pg.C_350156	ENSMODP00000003503
estExt_fgenesh2_pg.C_350160	ENSMODP00000026051
estExt_fgenesh2_pg.C_350163	ENSMODP00000017175
estExt_fgenesh2_pg.C_350169	ENSMODP00000020244
estExt_fgenesh2_pg.C_350171	ENSMODP00000022654
estExt_fgenesh2_pg.C_350173	ENSMODP00000005909
estExt_fgenesh2_pg.C_350173	ENSMODP00000022300
estExt_fgenesh2_pg.C_350177	ENSMODP00000012128
estExt_fgenesh2_pg.C_360100	ENSMODP00000023898
estExt_fgenesh2_pg.C_360108	ENSMODP00000002950
estExt_fgenesh2_pg.C_360114	ENSMODP00000026635
estExt_fgenesh2_pg.C_360144	ENSMODP00000032300
estExt_fgenesh2_pg.C_370011	ENSMODP00000003309
estExt_fgenesh2_pg.C_370011	ENSMODP00000027136
estExt_fgenesh2_pg.C_370035	ENSMODP00000025493
estExt_fgenesh2_pg.C_370048	ENSMODP00000001228
estExt_fgenesh2_pg.C_370048	ENSMODP00000022297
estExt_fgenesh2_pg.C_370081	ENSMODP00000026681
estExt_fgenesh2_pg.C_370105	ENSMODP00000009837
estExt_fgenesh2_pg.C_370123	ENSMODP00000018102
estExt_fgenesh2_pg.C_370124	ENSMODP00000017956
estExt_fgenesh2_pg.C_370161	ENSMODP00000033621
estExt_fgenesh2_pg.C_370161	ENSMODP00000014588
estExt_fgenesh2_pg.C_370197	ENSMODP00000013750
estExt_fgenesh2_pg.C_370205	ENSMODP00000009248
estExt_fgenesh2_pg.C_370205	ENSMODP00000010049
estExt_fgenesh2_pg.C_370211	ENSMODP00000009079
estExt_fgenesh2_pg.C_370229	ENSMODP00000000178
estExt_fgenesh2_pg.C_370233	ENSMODP00000016707
estExt_fgenesh2_pg.C_380002	ENSMODP00000012793
estExt_fgenesh2_pg.C_380059	ENSMODP00000039833
estExt_fgenesh2_pg.C_380063	ENSMODP00000025914
estExt_fgenesh2_pg.C_380063	ENSMODP00000006273
estExt_fgenesh2_pg.C_380063	ENSMODP00000021132
estExt_fgenesh2_pg.C_380073	ENSMODP00000020201
estExt_fgenesh2_pg.C_380096	ENSMODP00000000243
estExt_fgenesh2_pg.C_380096	ENSMODP00000023628
estExt_fgenesh2_pg.C_380096	ENSMODP00000011623
estExt_fgenesh2_pg.C_380096	ENSMODP00000026027
estExt_fgenesh2_pg.C_380103	ENSMODP00000001864
estExt_fgenesh2_pg.C_380134	ENSMODP00000013898
estExt_fgenesh2_pg.C_390053	ENSMODP00000035051
estExt_fgenesh2_pg.C_390083	ENSMODP00000009196
estExt_fgenesh2_pg.C_390085	ENSMODP00000034076
estExt_fgenesh2_pg.C_390114	ENSMODP00000020024
estExt_fgenesh2_pg.C_390162	ENSMODP00000040332
estExt_fgenesh2_pg.C_390171	ENSMODP00000008378
estExt_fgenesh2_pg.C_400007	ENSMODP00000017093
estExt_fgenesh2_pg.C_400017	ENSMODP00000008844
estExt_fgenesh2_pg.C_400018	ENSMODP00000014652
estExt_fgenesh2_pg.C_400036	ENSMODP00000008881
estExt_fgenesh2_pg.C_400041	ENSMODP00000038562
estExt_fgenesh2_pg.C_400045	ENSMODP00000008691
estExt_fgenesh2_pg.C_400049	ENSMODP00000036007
estExt_fgenesh2_pg.C_400088	ENSMODP00000023846
estExt_fgenesh2_pg.C_400099	ENSMODP00000037993
estExt_fgenesh2_pg.C_400102	ENSMODP00000037418
estExt_fgenesh2_pg.C_400139	ENSMODP00000000156
estExt_fgenesh2_pg.C_400194	ENSMODP00000032197
estExt_fgenesh2_pg.C_410021	ENSMODP00000003037
estExt_fgenesh2_pg.C_410059	ENSMODP00000019161
estExt_fgenesh2_pg.C_420001	ENSMODP00000026244
estExt_fgenesh2_pg.C_420001	ENSMODP00000019172
estExt_fgenesh2_pg.C_420034	ENSMODP00000011551
estExt_fgenesh2_pg.C_420040	ENSMODP00000002182
estExt_fgenesh2_pg.C_420051	ENSMODP00000015070
estExt_fgenesh2_pg.C_420051	ENSMODP00000031056
estExt_fgenesh2_pg.C_420051	ENSMODP00000005585
estExt_fgenesh2_pg.C_420051	ENSMODP00000016019
estExt_fgenesh2_pg.C_420055	ENSMODP00000015859
estExt_fgenesh2_pg.C_420056	ENSMODP00000015865
estExt_fgenesh2_pg.C_420058	ENSMODP00000010680
estExt_fgenesh2_pg.C_420064	ENSMODP00000009899
estExt_fgenesh2_pg.C_420080	ENSMODP00000009046
estExt_fgenesh2_pg.C_420080	ENSMODP00000031304
estExt_fgenesh2_pg.C_420096	ENSMODP00000007997
estExt_fgenesh2_pg.C_420110	ENSMODP00000000361
estExt_fgenesh2_pg.C_420111	ENSMODP00000009907
estExt_fgenesh2_pg.C_420113	ENSMODP00000011854
estExt_fgenesh2_pg.C_420128	ENSMODP00000016663
estExt_fgenesh2_pg.C_420150	ENSMODP00000039498
estExt_fgenesh2_pg.C_420162	ENSMODP00000005684
estExt_fgenesh2_pg.C_430005	ENSMODP00000040048
estExt_fgenesh2_pg.C_430064	ENSMODP00000000199
estExt_fgenesh2_pg.C_430064	ENSMODP00000010204
estExt_fgenesh2_pg.C_430109	ENSMODP00000018507
estExt_fgenesh2_pg.C_440053	ENSMODP00000039152
estExt_fgenesh2_pg.C_440063	ENSMODP00000022480
estExt_fgenesh2_pg.C_440128	ENSMODP00000006138
estExt_fgenesh2_pg.C_450009	ENSMODP00000028280
estExt_fgenesh2_pg.C_450014	ENSMODP00000019014
estExt_fgenesh2_pg.C_450060	ENSMODP00000040869
estExt_fgenesh2_pg.C_450079	ENSMODP00000003876
estExt_fgenesh2_pg.C_450085	ENSMODP00000007465
estExt_fgenesh2_pg.C_450085	ENSMODP00000001066
estExt_fgenesh2_pg.C_450085	ENSMODP00000023845
estExt_fgenesh2_pg.C_450137	ENSMODP00000009655
estExt_fgenesh2_pg.C_450155	ENSMODP00000014199
estExt_fgenesh2_pg.C_460010	ENSMODP00000008383
estExt_fgenesh2_pg.C_460010	ENSMODP00000023447
estExt_fgenesh2_pg.C_460036	ENSMODP00000010528
estExt_fgenesh2_pg.C_460039	ENSMODP00000000351
estExt_fgenesh2_pg.C_460040	ENSMODP00000032325
estExt_fgenesh2_pg.C_460040	ENSMODP00000020931
estExt_fgenesh2_pg.C_460046	ENSMODP00000017098
estExt_fgenesh2_pg.C_460072	ENSMODP00000016122
estExt_fgenesh2_pg.C_460072	ENSMODP00000015681
estExt_fgenesh2_pg.C_460076	ENSMODP00000019259
estExt_fgenesh2_pg.C_460079	ENSMODP00000020148
estExt_fgenesh2_pg.C_460103	ENSMODP00000026572
estExt_fgenesh2_pg.C_460120	ENSMODP00000019221
estExt_fgenesh2_pg.C_460122	ENSMODP00000001373
estExt_fgenesh2_pg.C_460123	ENSMODP00000021930
estExt_fgenesh2_pg.C_460137	ENSMODP00000040029
estExt_fgenesh2_pg.C_460150	ENSMODP00000037160
estExt_fgenesh2_pg.C_460151	ENSMODP00000003228
estExt_fgenesh2_pg.C_470009	ENSMODP00000017898
estExt_fgenesh2_pg.C_470074	ENSMODP00000017612
estExt_fgenesh2_pg.C_470100	ENSMODP00000006923
estExt_fgenesh2_pg.C_470112	ENSMODP00000031590
estExt_fgenesh2_pg.C_480006	ENSMODP00000006544
estExt_fgenesh2_pg.C_480073	ENSMODP00000012322
estExt_fgenesh2_pg.C_480096	ENSMODP00000022723
estExt_fgenesh2_pg.C_480100	ENSMODP00000016922
estExt_fgenesh2_pg.C_480136	ENSMODP00000006065
estExt_fgenesh2_pg.C_490009	ENSMODP00000003507
estExt_fgenesh2_pg.C_490037	ENSMODP00000015652
estExt_fgenesh2_pg.C_490038	ENSMODP00000028732
estExt_fgenesh2_pg.C_490061	ENSMODP00000040158
estExt_fgenesh2_pg.C_490064	ENSMODP00000010198
estExt_fgenesh2_pg.C_490126	ENSMODP00000002160
estExt_fgenesh2_pg.C_490126	ENSMODP00000017178
estExt_fgenesh2_pg.C_490126	ENSMODP00000039203
estExt_fgenesh2_pg.C_490133	ENSMODP00000026684
estExt_fgenesh2_pg.C_490133	ENSMODP00000024516
estExt_fgenesh2_pg.C_490133	ENSMODP00000032212
estExt_fgenesh2_pg.C_490133	ENSMODP00000019465
estExt_fgenesh2_pg.C_500001	ENSMODP00000006029
estExt_fgenesh2_pg.C_500001	ENSMODP00000008501
estExt_fgenesh2_pg.C_500024	ENSMODP00000014058
estExt_fgenesh2_pg.C_500060	ENSMODP00000023124
estExt_fgenesh2_pg.C_500060	ENSMODP00000037751
estExt_fgenesh2_pg.C_500060	ENSMODP00000005508
estExt_fgenesh2_pg.C_500069	ENSMODP00000039586
estExt_fgenesh2_pg.C_500081	ENSMODP00000018717
estExt_fgenesh2_pg.C_510020	ENSMODP00000017050
estExt_fgenesh2_pg.C_510094	ENSMODP00000037766
estExt_fgenesh2_pg.C_510094	ENSMODP00000034879
estExt_fgenesh2_pg.C_520028	ENSMODP00000007401
estExt_fgenesh2_pg.C_520028	ENSMODP00000038126
estExt_fgenesh2_pg.C_520028	ENSMODP00000009484
estExt_fgenesh2_pg.C_520035	ENSMODP00000005779
[truncated: 11,321 more rows]
