# Supplementary material for: Reconstruction of proto-vertebrate, proto-cyclostome and proto-gnathostome genomes provides new insights into early vertebrate evolution
Source: Nat Commun. 2021 Jul 23;12:4489. doi: 10.1038/s41467-021-24573-z (PMC8302630; doi:10.1038/s41467-021-24573-z)
Supplement: Supplementary file 4 — Supplementary Data 1 [file 41467_2021_24573_MOESM4_ESM.zip › SuppData1/orthologs/BRAFL-MOUSE.txt]

fgenesh2_pg.scaffold_351000043	ENSMUSP00000083393
fgenesh2_pg.scaffold_351000043	ENSMUSP00000099128
fgenesh2_pg.scaffold_352000001	ENSMUSP00000006578
fgenesh2_pg.scaffold_352000005	ENSMUSP00000075320
fgenesh2_pg.scaffold_353000014	ENSMUSP00000033934
fgenesh2_pg.scaffold_353000019	ENSMUSP00000119102
fgenesh2_pg.scaffold_353000041	ENSMUSP00000042181
fgenesh2_pg.scaffold_354000039	ENSMUSP00000072133
fgenesh2_pg.scaffold_355000001	ENSMUSP00000036257
fgenesh2_pg.scaffold_355000009	ENSMUSP00000115881
fgenesh2_pg.scaffold_355000014	ENSMUSP00000078383
fgenesh2_pg.scaffold_355000040	ENSMUSP00000052592
fgenesh2_pg.scaffold_355000054	ENSMUSP00000071840
fgenesh2_pg.scaffold_356000050	ENSMUSP00000109232
fgenesh2_pg.scaffold_357000006	ENSMUSP00000001304
fgenesh2_pg.scaffold_358000006	ENSMUSP00000095712
fgenesh2_pg.scaffold_358000008	ENSMUSP00000104453
fgenesh2_pg.scaffold_358000012	ENSMUSP00000058109
fgenesh2_pg.scaffold_358000032	ENSMUSP00000021170
fgenesh2_pg.scaffold_359000018	ENSMUSP00000086312
fgenesh2_pg.scaffold_359000049	ENSMUSP00000068946
fgenesh2_pg.scaffold_360000037	ENSMUSP00000090602
fgenesh2_pg.scaffold_360000041	ENSMUSP00000005976
fgenesh2_pg.scaffold_360000041	ENSMUSP00000025263
fgenesh2_pg.scaffold_360000052	ENSMUSP00000093533
fgenesh2_pg.scaffold_361000015	ENSMUSP00000018896
fgenesh2_pg.scaffold_361000021	ENSMUSP00000040882
fgenesh2_pg.scaffold_361000038	ENSMUSP00000108526
fgenesh2_pg.scaffold_362000011	ENSMUSP00000075483
fgenesh2_pg.scaffold_363000007	ENSMUSP00000062771
fgenesh2_pg.scaffold_363000036	ENSMUSP00000034815
fgenesh2_pg.scaffold_364000023	ENSMUSP00000029910
fgenesh2_pg.scaffold_364000027	ENSMUSP00000032429
fgenesh2_pg.scaffold_364000050	ENSMUSP00000021158
fgenesh2_pg.scaffold_364000053	ENSMUSP00000099705
fgenesh2_pg.scaffold_365000032	ENSMUSP00000022786
fgenesh2_pg.scaffold_366000034	ENSMUSP00000136622
fgenesh2_pg.scaffold_367000002	ENSMUSP00000136018
fgenesh2_pg.scaffold_367000017	ENSMUSP00000125464
fgenesh2_pg.scaffold_367000018	ENSMUSP00000136353
fgenesh2_pg.scaffold_367000027	ENSMUSP00000112978
fgenesh2_pg.scaffold_369000015	ENSMUSP00000023206
fgenesh2_pg.scaffold_369000036	ENSMUSP00000033740
fgenesh2_pg.scaffold_369000038	ENSMUSP00000116702
fgenesh2_pg.scaffold_370000005	ENSMUSP00000093206
fgenesh2_pg.scaffold_370000019	ENSMUSP00000035120
fgenesh2_pg.scaffold_370000024	ENSMUSP00000099365
fgenesh2_pg.scaffold_371000007	ENSMUSP00000030051
fgenesh2_pg.scaffold_371000007	ENSMUSP00000099961
fgenesh2_pg.scaffold_371000008	ENSMUSP00000056481
fgenesh2_pg.scaffold_371000019	ENSMUSP00000045118
fgenesh2_pg.scaffold_371000019	ENSMUSP00000011391
fgenesh2_pg.scaffold_371000045	ENSMUSP00000031795
fgenesh2_pg.scaffold_371000053	ENSMUSP00000046120
fgenesh2_pg.scaffold_371000060	ENSMUSP00000086820
fgenesh2_pg.scaffold_371000061	ENSMUSP00000037129
fgenesh2_pg.scaffold_372000005	ENSMUSP00000081416
fgenesh2_pg.scaffold_372000008	ENSMUSP00000052123
fgenesh2_pg.scaffold_372000009	ENSMUSP00000095253
fgenesh2_pg.scaffold_373000026	ENSMUSP00000032747
fgenesh2_pg.scaffold_374000005	ENSMUSP00000035234
fgenesh2_pg.scaffold_374000029	ENSMUSP00000079548
fgenesh2_pg.scaffold_374000029	ENSMUSP00000023818
fgenesh2_pg.scaffold_374000029	ENSMUSP00000087407
fgenesh2_pg.scaffold_374000031	ENSMUSP00000051457
fgenesh2_pg.scaffold_374000032	ENSMUSP00000104009
fgenesh2_pg.scaffold_374000038	ENSMUSP00000033427
fgenesh2_pg.scaffold_374000039	ENSMUSP00000098254
fgenesh2_pg.scaffold_374000042	ENSMUSP00000109651
fgenesh2_pg.scaffold_374000042	ENSMUSP00000035055
fgenesh2_pg.scaffold_375000002	ENSMUSP00000001675
fgenesh2_pg.scaffold_375000019	ENSMUSP00000031779
fgenesh2_pg.scaffold_375000019	ENSMUSP00000019683
fgenesh2_pg.scaffold_376000007	ENSMUSP00000031227
fgenesh2_pg.scaffold_376000012	ENSMUSP00000042606
fgenesh2_pg.scaffold_376000026	ENSMUSP00000024766
fgenesh2_pg.scaffold_376000033	ENSMUSP00000031314
fgenesh2_pg.scaffold_376000034	ENSMUSP00000025890
fgenesh2_pg.scaffold_376000054	ENSMUSP00000080813
fgenesh2_pg.scaffold_377000020	ENSMUSP00000103857
fgenesh2_pg.scaffold_377000035	ENSMUSP00000129522
fgenesh2_pg.scaffold_377000042	ENSMUSP00000108573
fgenesh2_pg.scaffold_378000051	ENSMUSP00000045282
fgenesh2_pg.scaffold_379000010	ENSMUSP00000114696
fgenesh2_pg.scaffold_379000018	ENSMUSP00000108499
fgenesh2_pg.scaffold_380000001	ENSMUSP00000022536
fgenesh2_pg.scaffold_380000008	ENSMUSP00000016125
fgenesh2_pg.scaffold_380000024	ENSMUSP00000075107
fgenesh2_pg.scaffold_380000036	ENSMUSP00000022620
fgenesh2_pg.scaffold_380000036	ENSMUSP00000034851
fgenesh2_pg.scaffold_380000036	ENSMUSP00000072983
fgenesh2_pg.scaffold_380000041	ENSMUSP00000106905
fgenesh2_pg.scaffold_381000020	ENSMUSP00000005431
fgenesh2_pg.scaffold_381000020	ENSMUSP00000078160
fgenesh2_pg.scaffold_381000021	ENSMUSP00000117778
fgenesh2_pg.scaffold_381000034	ENSMUSP00000031866
fgenesh2_pg.scaffold_382000006	ENSMUSP00000023432
fgenesh2_pg.scaffold_382000007	ENSMUSP00000110175
fgenesh2_pg.scaffold_382000007	ENSMUSP00000024492
fgenesh2_pg.scaffold_383000011	ENSMUSP00000036093
fgenesh2_pg.scaffold_383000020	ENSMUSP00000119465
fgenesh2_pg.scaffold_383000021	ENSMUSP00000108290
fgenesh2_pg.scaffold_384000004	ENSMUSP00000035351
fgenesh2_pg.scaffold_384000024	ENSMUSP00000016072
fgenesh2_pg.scaffold_384000039	ENSMUSP00000092426
fgenesh2_pg.scaffold_384000041	ENSMUSP00000127646
fgenesh2_pg.scaffold_385000013	ENSMUSP00000132435
fgenesh2_pg.scaffold_385000017	ENSMUSP00000022908
fgenesh2_pg.scaffold_385000018	ENSMUSP00000105965
fgenesh2_pg.scaffold_386000001	ENSMUSP00000128012
fgenesh2_pg.scaffold_386000031	ENSMUSP00000017086
fgenesh2_pg.scaffold_386000031	ENSMUSP00000064527
fgenesh2_pg.scaffold_386000031	ENSMUSP00000034064
fgenesh2_pg.scaffold_386000033	ENSMUSP00000034478
fgenesh2_pg.scaffold_386000033	ENSMUSP00000005352
fgenesh2_pg.scaffold_387000005	ENSMUSP00000076043
fgenesh2_pg.scaffold_388000003	ENSMUSP00000082270
fgenesh2_pg.scaffold_388000016	ENSMUSP00000037304
fgenesh2_pg.scaffold_388000033	ENSMUSP00000035048
fgenesh2_pg.scaffold_389000024	ENSMUSP00000063331
fgenesh2_pg.scaffold_389000029	ENSMUSP00000130484
fgenesh2_pg.scaffold_390000010	ENSMUSP00000091470
fgenesh2_pg.scaffold_391000010	ENSMUSP00000052306
fgenesh2_pg.scaffold_391000010	ENSMUSP00000075966
fgenesh2_pg.scaffold_391000023	ENSMUSP00000106382
fgenesh2_pg.scaffold_391000033	ENSMUSP00000065502
fgenesh2_pg.scaffold_391000033	ENSMUSP00000022913
fgenesh2_pg.scaffold_391000033	ENSMUSP00000029213
fgenesh2_pg.scaffold_392000008	ENSMUSP00000064282
fgenesh2_pg.scaffold_393000013	ENSMUSP00000003635
fgenesh2_pg.scaffold_394000023	ENSMUSP00000102127
fgenesh2_pg.scaffold_394000039	ENSMUSP00000045142
fgenesh2_pg.scaffold_395000006	ENSMUSP00000031843
fgenesh2_pg.scaffold_395000037	ENSMUSP00000037955
fgenesh2_pg.scaffold_395000041	ENSMUSP00000070601
fgenesh2_pg.scaffold_396000027	ENSMUSP00000034227
fgenesh2_pg.scaffold_396000027	ENSMUSP00000025356
fgenesh2_pg.scaffold_396000027	ENSMUSP00000028854
fgenesh2_pg.scaffold_398000058	ENSMUSP00000132003
fgenesh2_pg.scaffold_398000059	ENSMUSP00000065675
fgenesh2_pg.scaffold_399000031	ENSMUSP00000137330
fgenesh2_pg.scaffold_400000017	ENSMUSP00000034620
fgenesh2_pg.scaffold_400000031	ENSMUSP00000063872
fgenesh2_pg.scaffold_402000006	ENSMUSP00000051355
fgenesh2_pg.scaffold_402000006	ENSMUSP00000098092
fgenesh2_pg.scaffold_402000013	ENSMUSP00000136597
fgenesh2_pg.scaffold_402000021	ENSMUSP00000126980
fgenesh2_pg.scaffold_402000028	ENSMUSP00000027538
fgenesh2_pg.scaffold_403000003	ENSMUSP00000046212
fgenesh2_pg.scaffold_403000022	ENSMUSP00000001451
fgenesh2_pg.scaffold_403000023	ENSMUSP00000057527
fgenesh2_pg.scaffold_403000023	ENSMUSP00000121125
fgenesh2_pg.scaffold_403000023	ENSMUSP00000136968
fgenesh2_pg.scaffold_403000025	ENSMUSP00000112283
fgenesh2_pg.scaffold_404000038	ENSMUSP00000044129
fgenesh2_pg.scaffold_405000003	ENSMUSP00000090061
fgenesh2_pg.scaffold_405000019	ENSMUSP00000054881
fgenesh2_pg.scaffold_406000011	ENSMUSP00000032809
fgenesh2_pg.scaffold_406000011	ENSMUSP00000025811
fgenesh2_pg.scaffold_406000014	ENSMUSP00000038681
fgenesh2_pg.scaffold_406000019	ENSMUSP00000105257
fgenesh2_pg.scaffold_406000026	ENSMUSP00000062098
fgenesh2_pg.scaffold_406000028	ENSMUSP00000024078
fgenesh2_pg.scaffold_407000014	ENSMUSP00000082102
fgenesh2_pg.scaffold_407000028	ENSMUSP00000111173
fgenesh2_pg.scaffold_407000032	ENSMUSP00000125622
fgenesh2_pg.scaffold_410000005	ENSMUSP00000021410
fgenesh2_pg.scaffold_410000008	ENSMUSP00000062507
fgenesh2_pg.scaffold_410000011	ENSMUSP00000027243
fgenesh2_pg.scaffold_410000011	ENSMUSP00000091685
fgenesh2_pg.scaffold_410000031	ENSMUSP00000103586
fgenesh2_pg.scaffold_411000014	ENSMUSP00000031322
fgenesh2_pg.scaffold_411000041	ENSMUSP00000019231
fgenesh2_pg.scaffold_411000053	ENSMUSP00000055343
fgenesh2_pg.scaffold_411000054	ENSMUSP00000036076
fgenesh2_pg.scaffold_412000006	ENSMUSP00000104234
fgenesh2_pg.scaffold_412000007	ENSMUSP00000136879
fgenesh2_pg.scaffold_412000008	ENSMUSP00000136023
fgenesh2_pg.scaffold_413000015	ENSMUSP00000087304
fgenesh2_pg.scaffold_413000023	ENSMUSP00000076157
fgenesh2_pg.scaffold_413000024	ENSMUSP00000036697
fgenesh2_pg.scaffold_414000003	ENSMUSP00000127385
fgenesh2_pg.scaffold_414000018	ENSMUSP00000040240
fgenesh2_pg.scaffold_414000023	ENSMUSP00000121832
fgenesh2_pg.scaffold_415000003	ENSMUSP00000037884
fgenesh2_pg.scaffold_415000019	ENSMUSP00000025635
fgenesh2_pg.scaffold_416000004	ENSMUSP00000046604
fgenesh2_pg.scaffold_416000009	ENSMUSP00000065713
fgenesh2_pg.scaffold_416000027	ENSMUSP00000124473
fgenesh2_pg.scaffold_417000011	ENSMUSP00000102554
fgenesh2_pg.scaffold_417000012	ENSMUSP00000094778
fgenesh2_pg.scaffold_417000012	ENSMUSP00000084713
fgenesh2_pg.scaffold_417000012	ENSMUSP00000051033
fgenesh2_pg.scaffold_417000012	ENSMUSP00000078429
fgenesh2_pg.scaffold_418000024	ENSMUSP00000114717
fgenesh2_pg.scaffold_419000014	ENSMUSP00000101708
fgenesh2_pg.scaffold_421000002	ENSMUSP00000096912
fgenesh2_pg.scaffold_421000008	ENSMUSP00000103122
fgenesh2_pg.scaffold_421000009	ENSMUSP00000113651
fgenesh2_pg.scaffold_421000017	ENSMUSP00000022196
fgenesh2_pg.scaffold_421000019	ENSMUSP00000059313
fgenesh2_pg.scaffold_421000023	ENSMUSP00000089045
fgenesh2_pg.scaffold_422000007	ENSMUSP00000076624
fgenesh2_pg.scaffold_422000008	ENSMUSP00000107434
fgenesh2_pg.scaffold_423000004	ENSMUSP00000033537
fgenesh2_pg.scaffold_423000012	ENSMUSP00000108562
fgenesh2_pg.scaffold_423000012	ENSMUSP00000131631
fgenesh2_pg.scaffold_423000015	ENSMUSP00000064913
fgenesh2_pg.scaffold_423000016	ENSMUSP00000097516
fgenesh2_pg.scaffold_423000017	ENSMUSP00000041503
fgenesh2_pg.scaffold_423000017	ENSMUSP00000033489
fgenesh2_pg.scaffold_423000018	ENSMUSP00000000194
fgenesh2_pg.scaffold_423000025	ENSMUSP00000006046
fgenesh2_pg.scaffold_423000030	ENSMUSP00000052654
fgenesh2_pg.scaffold_425000008	ENSMUSP00000104460
fgenesh2_pg.scaffold_425000012	ENSMUSP00000095656
fgenesh2_pg.scaffold_426000018	ENSMUSP00000048425
fgenesh2_pg.scaffold_426000048	ENSMUSP00000032194
fgenesh2_pg.scaffold_426000048	ENSMUSP00000029369
fgenesh2_pg.scaffold_427000017	ENSMUSP00000102770
fgenesh2_pg.scaffold_427000017	ENSMUSP00000106443
fgenesh2_pg.scaffold_428000024	ENSMUSP00000045120
fgenesh2_pg.scaffold_429000005	ENSMUSP00000069692
fgenesh2_pg.scaffold_429000008	ENSMUSP00000033182
fgenesh2_pg.scaffold_429000014	ENSMUSP00000106128
fgenesh2_pg.scaffold_429000016	ENSMUSP00000123563
fgenesh2_pg.scaffold_430000006	ENSMUSP00000021963
fgenesh2_pg.scaffold_430000022	ENSMUSP00000030785
fgenesh2_pg.scaffold_431000004	ENSMUSP00000039910
fgenesh2_pg.scaffold_432000036	ENSMUSP00000053147
fgenesh2_pg.scaffold_432000042	ENSMUSP00000098217
fgenesh2_pg.scaffold_433000019	ENSMUSP00000032106
fgenesh2_pg.scaffold_435000001	ENSMUSP00000119557
fgenesh2_pg.scaffold_435000006	ENSMUSP00000030257
fgenesh2_pg.scaffold_435000009	ENSMUSP00000010348
fgenesh2_pg.scaffold_436000014	ENSMUSP00000058941
fgenesh2_pg.scaffold_436000015	ENSMUSP00000124881
fgenesh2_pg.scaffold_437000002	ENSMUSP00000128118
fgenesh2_pg.scaffold_437000002	ENSMUSP00000100959
fgenesh2_pg.scaffold_437000008	ENSMUSP00000058951
fgenesh2_pg.scaffold_437000022	ENSMUSP00000101940
fgenesh2_pg.scaffold_438000005	ENSMUSP00000080938
fgenesh2_pg.scaffold_438000005	ENSMUSP00000045443
fgenesh2_pg.scaffold_438000005	ENSMUSP00000027657
fgenesh2_pg.scaffold_438000005	ENSMUSP00000123931
fgenesh2_pg.scaffold_438000008	ENSMUSP00000055984
fgenesh2_pg.scaffold_438000009	ENSMUSP00000099572
fgenesh2_pg.scaffold_438000011	ENSMUSP00000135408
fgenesh2_pg.scaffold_438000033	ENSMUSP00000032386
fgenesh2_pg.scaffold_438000036	ENSMUSP00000136885
fgenesh2_pg.scaffold_439000002	ENSMUSP00000129591
fgenesh2_pg.scaffold_439000005	ENSMUSP00000124307
fgenesh2_pg.scaffold_439000020	ENSMUSP00000062212
fgenesh2_pg.scaffold_439000020	ENSMUSP00000003762
fgenesh2_pg.scaffold_439000027	ENSMUSP00000074565
fgenesh2_pg.scaffold_440000010	ENSMUSP00000106801
fgenesh2_pg.scaffold_440000013	ENSMUSP00000051921
fgenesh2_pg.scaffold_441000006	ENSMUSP00000088833
fgenesh2_pg.scaffold_442000011	ENSMUSP00000058182
fgenesh2_pg.scaffold_442000026	ENSMUSP00000112673
fgenesh2_pg.scaffold_443000001	ENSMUSP00000019506
fgenesh2_pg.scaffold_443000004	ENSMUSP00000099950
fgenesh2_pg.scaffold_445000011	ENSMUSP00000019006
fgenesh2_pg.scaffold_445000013	ENSMUSP00000098060
fgenesh2_pg.scaffold_446000002	ENSMUSP00000098910
fgenesh2_pg.scaffold_446000002	ENSMUSP00000055979
fgenesh2_pg.scaffold_446000010	ENSMUSP00000068987
fgenesh2_pg.scaffold_446000018	ENSMUSP00000021596
fgenesh2_pg.scaffold_446000019	ENSMUSP00000022398
fgenesh2_pg.scaffold_446000029	ENSMUSP00000095574
fgenesh2_pg.scaffold_447000005	ENSMUSP00000015725
fgenesh2_pg.scaffold_447000013	ENSMUSP00000092410
fgenesh2_pg.scaffold_448000007	ENSMUSP00000062601
fgenesh2_pg.scaffold_449000021	ENSMUSP00000131534
fgenesh2_pg.scaffold_450000016	ENSMUSP00000091365
fgenesh2_pg.scaffold_450000016	ENSMUSP00000028515
fgenesh2_pg.scaffold_450000016	ENSMUSP00000047270
fgenesh2_pg.scaffold_450000016	ENSMUSP00000099616
fgenesh2_pg.scaffold_450000023	ENSMUSP00000011450
fgenesh2_pg.scaffold_450000023	ENSMUSP00000128029
fgenesh2_pg.scaffold_451000018	ENSMUSP00000022293
fgenesh2_pg.scaffold_451000018	ENSMUSP00000009036
fgenesh2_pg.scaffold_451000028	ENSMUSP00000080556
fgenesh2_pg.scaffold_452000022	ENSMUSP00000055652
fgenesh2_pg.scaffold_452000028	ENSMUSP00000029708
fgenesh2_pg.scaffold_452000028	ENSMUSP00000118931
fgenesh2_pg.scaffold_452000029	ENSMUSP00000117028
fgenesh2_pg.scaffold_452000036	ENSMUSP00000120598
fgenesh2_pg.scaffold_452000039	ENSMUSP00000073322
fgenesh2_pg.scaffold_454000007	ENSMUSP00000117336
fgenesh2_pg.scaffold_454000010	ENSMUSP00000047218
fgenesh2_pg.scaffold_454000014	ENSMUSP00000068487
fgenesh2_pg.scaffold_455000014	ENSMUSP00000097604
fgenesh2_pg.scaffold_456000002	ENSMUSP00000099893
fgenesh2_pg.scaffold_456000005	ENSMUSP00000128633
fgenesh2_pg.scaffold_458000006	ENSMUSP00000109931
fgenesh2_pg.scaffold_458000006	ENSMUSP00000074898
fgenesh2_pg.scaffold_458000009	ENSMUSP00000069456
fgenesh2_pg.scaffold_458000014	ENSMUSP00000033139
fgenesh2_pg.scaffold_458000015	ENSMUSP00000050103
fgenesh2_pg.scaffold_458000016	ENSMUSP00000132270
fgenesh2_pg.scaffold_458000023	ENSMUSP00000136891
fgenesh2_pg.scaffold_458000024	ENSMUSP00000023593
fgenesh2_pg.scaffold_459000002	ENSMUSP00000117384
fgenesh2_pg.scaffold_459000008	ENSMUSP00000022135
fgenesh2_pg.scaffold_459000018	ENSMUSP00000108669
fgenesh2_pg.scaffold_459000031	ENSMUSP00000039243
fgenesh2_pg.scaffold_459000042	ENSMUSP00000116929
fgenesh2_pg.scaffold_460000013	ENSMUSP00000022063
fgenesh2_pg.scaffold_460000030	ENSMUSP00000079799
fgenesh2_pg.scaffold_463000010	ENSMUSP00000023781
fgenesh2_pg.scaffold_463000018	ENSMUSP00000028907
fgenesh2_pg.scaffold_463000032	ENSMUSP00000095984
fgenesh2_pg.scaffold_463000032	ENSMUSP00000099955
fgenesh2_pg.scaffold_463000045	ENSMUSP00000112404
fgenesh2_pg.scaffold_463000051	ENSMUSP00000034980
fgenesh2_pg.scaffold_463000052	ENSMUSP00000111484
fgenesh2_pg.scaffold_464000003	ENSMUSP00000113051
fgenesh2_pg.scaffold_465000005	ENSMUSP00000105970
fgenesh2_pg.scaffold_465000011	ENSMUSP00000058371
fgenesh2_pg.scaffold_465000016	ENSMUSP00000089507
fgenesh2_pg.scaffold_465000021	ENSMUSP00000064657
fgenesh2_pg.scaffold_465000025	ENSMUSP00000126422
fgenesh2_pg.scaffold_466000008	ENSMUSP00000038165
fgenesh2_pg.scaffold_466000032	ENSMUSP00000029355
fgenesh2_pg.scaffold_468000008	ENSMUSP00000102686
fgenesh2_pg.scaffold_468000016	ENSMUSP00000026480
fgenesh2_pg.scaffold_468000019	ENSMUSP00000078216
fgenesh2_pg.scaffold_470000027	ENSMUSP00000069685
fgenesh2_pg.scaffold_471000021	ENSMUSP00000129369
fgenesh2_pg.scaffold_472000004	ENSMUSP00000042867
fgenesh2_pg.scaffold_473000005	ENSMUSP00000012355
fgenesh2_pg.scaffold_476000020	ENSMUSP00000088227
fgenesh2_pg.scaffold_477000015	ENSMUSP00000024972
fgenesh2_pg.scaffold_477000035	ENSMUSP00000113811
fgenesh2_pg.scaffold_478000027	ENSMUSP00000058599
fgenesh2_pg.scaffold_478000041	ENSMUSP00000094045
fgenesh2_pg.scaffold_479000027	ENSMUSP00000044604
fgenesh2_pg.scaffold_479000041	ENSMUSP00000071748
fgenesh2_pg.scaffold_480000011	ENSMUSP00000060892
fgenesh2_pg.scaffold_480000020	ENSMUSP00000092748
fgenesh2_pg.scaffold_481000007	ENSMUSP00000088935
fgenesh2_pg.scaffold_481000007	ENSMUSP00000075300
fgenesh2_pg.scaffold_481000007	ENSMUSP00000115044
fgenesh2_pg.scaffold_483000021	ENSMUSP00000127027
fgenesh2_pg.scaffold_484000006	ENSMUSP00000061877
fgenesh2_pg.scaffold_484000012	ENSMUSP00000107498
fgenesh2_pg.scaffold_484000017	ENSMUSP00000073190
fgenesh2_pg.scaffold_484000017	ENSMUSP00000031096
fgenesh2_pg.scaffold_484000017	ENSMUSP00000077899
fgenesh2_pg.scaffold_484000027	ENSMUSP00000121085
fgenesh2_pg.scaffold_484000032	ENSMUSP00000034619
fgenesh2_pg.scaffold_484000033	ENSMUSP00000064332
fgenesh2_pg.scaffold_486000005	ENSMUSP00000026699
fgenesh2_pg.scaffold_486000033	ENSMUSP00000074988
fgenesh2_pg.scaffold_487000015	ENSMUSP00000091861
fgenesh2_pg.scaffold_488000010	ENSMUSP00000114643
fgenesh2_pg.scaffold_489000005	ENSMUSP00000028900
fgenesh2_pg.scaffold_489000019	ENSMUSP00000066399
fgenesh2_pg.scaffold_489000023	ENSMUSP00000045770
fgenesh2_pg.scaffold_489000023	ENSMUSP00000029623
fgenesh2_pg.scaffold_490000007	ENSMUSP00000020980
fgenesh2_pg.scaffold_491000016	ENSMUSP00000080442
fgenesh2_pg.scaffold_492000009	ENSMUSP00000108975
fgenesh2_pg.scaffold_492000020	ENSMUSP00000099585
fgenesh2_pg.scaffold_493000018	ENSMUSP00000098110
fgenesh2_pg.scaffold_493000035	ENSMUSP00000123181
fgenesh2_pg.scaffold_493000036	ENSMUSP00000036860
fgenesh2_pg.scaffold_493000039	ENSMUSP00000074885
fgenesh2_pg.scaffold_493000043	ENSMUSP00000030773
fgenesh2_pg.scaffold_495000016	ENSMUSP00000113676
fgenesh2_pg.scaffold_496000015	ENSMUSP00000046121
fgenesh2_pg.scaffold_496000028	ENSMUSP00000131459
fgenesh2_pg.scaffold_497000005	ENSMUSP00000129719
fgenesh2_pg.scaffold_497000007	ENSMUSP00000096898
fgenesh2_pg.scaffold_497000028	ENSMUSP00000047667
fgenesh2_pg.scaffold_498000008	ENSMUSP00000106180
fgenesh2_pg.scaffold_498000021	ENSMUSP00000119300
fgenesh2_pg.scaffold_499000014	ENSMUSP00000110563
fgenesh2_pg.scaffold_499000014	ENSMUSP00000020706
fgenesh2_pg.scaffold_501000002	ENSMUSP00000049614
fgenesh2_pg.scaffold_503000005	ENSMUSP00000032070
fgenesh2_pg.scaffold_503000011	ENSMUSP00000093969
fgenesh2_pg.scaffold_504000008	ENSMUSP00000109098
fgenesh2_pg.scaffold_504000012	ENSMUSP00000048722
fgenesh2_pg.scaffold_504000024	ENSMUSP00000066492
fgenesh2_pg.scaffold_505000006	ENSMUSP00000054451
fgenesh2_pg.scaffold_505000007	ENSMUSP00000096954
fgenesh2_pg.scaffold_505000009	ENSMUSP00000037168
fgenesh2_pg.scaffold_505000014	ENSMUSP00000005488
fgenesh2_pg.scaffold_505000017	ENSMUSP00000022075
fgenesh2_pg.scaffold_505000017	ENSMUSP00000020340
fgenesh2_pg.scaffold_505000023	ENSMUSP00000093097
fgenesh2_pg.scaffold_505000025	ENSMUSP00000066905
fgenesh2_pg.scaffold_506000009	ENSMUSP00000096375
fgenesh2_pg.scaffold_506000022	ENSMUSP00000049694
fgenesh2_pg.scaffold_508000037	ENSMUSP00000105425
fgenesh2_pg.scaffold_509000001	ENSMUSP00000115503
fgenesh2_pg.scaffold_509000004	ENSMUSP00000107965
fgenesh2_pg.scaffold_509000004	ENSMUSP00000060247
fgenesh2_pg.scaffold_509000004	ENSMUSP00000031384
fgenesh2_pg.scaffold_510000007	ENSMUSP00000138567
fgenesh2_pg.scaffold_510000008	ENSMUSP00000095217
fgenesh2_pg.scaffold_510000011	ENSMUSP00000137504
fgenesh2_pg.scaffold_511000009	ENSMUSP00000110749
fgenesh2_pg.scaffold_512000023	ENSMUSP00000092673
fgenesh2_pg.scaffold_512000037	ENSMUSP00000040050
fgenesh2_pg.scaffold_513000011	ENSMUSP00000088372
fgenesh2_pg.scaffold_513000011	ENSMUSP00000075195
fgenesh2_pg.scaffold_515000013	ENSMUSP00000060997
fgenesh2_pg.scaffold_515000015	ENSMUSP00000040584
fgenesh2_pg.scaffold_515000017	ENSMUSP00000059159
fgenesh2_pg.scaffold_515000023	ENSMUSP00000108825
fgenesh2_pg.scaffold_517000017	ENSMUSP00000047385
fgenesh2_pg.scaffold_517000019	ENSMUSP00000034763
fgenesh2_pg.scaffold_517000028	ENSMUSP00000092992
fgenesh2_pg.scaffold_517000029	ENSMUSP00000048994
fgenesh2_pg.scaffold_518000005	ENSMUSP00000100021
fgenesh2_pg.scaffold_518000005	ENSMUSP00000040977
fgenesh2_pg.scaffold_518000008	ENSMUSP00000090882
fgenesh2_pg.scaffold_520000012	ENSMUSP00000035472
fgenesh2_pg.scaffold_523000003	ENSMUSP00000045413
fgenesh2_pg.scaffold_523000003	ENSMUSP00000081670
fgenesh2_pg.scaffold_523000005	ENSMUSP00000067066
fgenesh2_pg.scaffold_523000016	ENSMUSP00000133035
fgenesh2_pg.scaffold_525000003	ENSMUSP00000100423
fgenesh2_pg.scaffold_525000005	ENSMUSP00000100366
fgenesh2_pg.scaffold_525000008	ENSMUSP00000078863
fgenesh2_pg.scaffold_527000001	ENSMUSP00000071992
fgenesh2_pg.scaffold_527000011	ENSMUSP00000105669
fgenesh2_pg.scaffold_527000023	ENSMUSP00000020970
fgenesh2_pg.scaffold_528000015	ENSMUSP00000096188
fgenesh2_pg.scaffold_529000002	ENSMUSP00000103191
fgenesh2_pg.scaffold_530000010	ENSMUSP00000044797
fgenesh2_pg.scaffold_530000022	ENSMUSP00000073163
fgenesh2_pg.scaffold_530000025	ENSMUSP00000034586
fgenesh2_pg.scaffold_531000012	ENSMUSP00000004732
fgenesh2_pg.scaffold_531000012	ENSMUSP00000037980
fgenesh2_pg.scaffold_532000013	ENSMUSP00000020365
fgenesh2_pg.scaffold_532000027	ENSMUSP00000037278
fgenesh2_pg.scaffold_534000029	ENSMUSP00000043825
fgenesh2_pg.scaffold_535000030	ENSMUSP00000043015
fgenesh2_pg.scaffold_536000005	ENSMUSP00000033691
fgenesh2_pg.scaffold_537000017	ENSMUSP00000068067
fgenesh2_pg.scaffold_538000001	ENSMUSP00000049678
fgenesh2_pg.scaffold_538000002	ENSMUSP00000088524
fgenesh2_pg.scaffold_538000007	ENSMUSP00000128108
fgenesh2_pg.scaffold_538000019	ENSMUSP00000105828
fgenesh2_pg.scaffold_538000028	ENSMUSP00000025554
fgenesh2_pg.scaffold_539000019	ENSMUSP00000050896
fgenesh2_pg.scaffold_539000019	ENSMUSP00000139132
fgenesh2_pg.scaffold_541000005	ENSMUSP00000031474
fgenesh2_pg.scaffold_541000006	ENSMUSP00000034141
fgenesh2_pg.scaffold_544000022	ENSMUSP00000127249
fgenesh2_pg.scaffold_546000001	ENSMUSP00000112539
fgenesh2_pg.scaffold_546000014	ENSMUSP00000043679
fgenesh2_pg.scaffold_546000022	ENSMUSP00000093697
fgenesh2_pg.scaffold_546000024	ENSMUSP00000106016
fgenesh2_pg.scaffold_547000010	ENSMUSP00000092119
fgenesh2_pg.scaffold_548000006	ENSMUSP00000123853
fgenesh2_pg.scaffold_549000002	ENSMUSP00000130019
fgenesh2_pg.scaffold_550000002	ENSMUSP00000111304
fgenesh2_pg.scaffold_550000008	ENSMUSP00000035535
fgenesh2_pg.scaffold_550000018	ENSMUSP00000031411
fgenesh2_pg.scaffold_550000018	ENSMUSP00000034723
fgenesh2_pg.scaffold_550000018	ENSMUSP00000015278
fgenesh2_pg.scaffold_551000019	ENSMUSP00000018841
fgenesh2_pg.scaffold_552000010	ENSMUSP00000073555
fgenesh2_pg.scaffold_553000036	ENSMUSP00000132114
fgenesh2_pg.scaffold_553000045	ENSMUSP00000047202
fgenesh2_pg.scaffold_553000045	ENSMUSP00000137383
fgenesh2_pg.scaffold_554000003	ENSMUSP00000028661
fgenesh2_pg.scaffold_554000005	ENSMUSP00000082689
fgenesh2_pg.scaffold_555000013	ENSMUSP00000047562
fgenesh2_pg.scaffold_555000018	ENSMUSP00000019266
fgenesh2_pg.scaffold_555000026	ENSMUSP00000006105
fgenesh2_pg.scaffold_557000017	ENSMUSP00000132728
fgenesh2_pg.scaffold_557000023	ENSMUSP00000137364
fgenesh2_pg.scaffold_558000025	ENSMUSP00000028311
fgenesh2_pg.scaffold_559000012	ENSMUSP00000055016
fgenesh2_pg.scaffold_560000005	ENSMUSP00000072643
fgenesh2_pg.scaffold_560000005	ENSMUSP00000128815
fgenesh2_pg.scaffold_560000009	ENSMUSP00000033300
fgenesh2_pg.scaffold_560000010	ENSMUSP00000101040
fgenesh2_pg.scaffold_560000014	ENSMUSP00000124033
fgenesh2_pg.scaffold_561000002	ENSMUSP00000044827
fgenesh2_pg.scaffold_561000009	ENSMUSP00000113533
fgenesh2_pg.scaffold_561000010	ENSMUSP00000055746
fgenesh2_pg.scaffold_561000012	ENSMUSP00000072222
fgenesh2_pg.scaffold_561000020	ENSMUSP00000041925
fgenesh2_pg.scaffold_562000005	ENSMUSP00000047665
fgenesh2_pg.scaffold_562000007	ENSMUSP00000025363
fgenesh2_pg.scaffold_562000008	ENSMUSP00000031325
fgenesh2_pg.scaffold_562000008	ENSMUSP00000032066
fgenesh2_pg.scaffold_562000014	ENSMUSP00000029806
fgenesh2_pg.scaffold_562000024	ENSMUSP00000042391
fgenesh2_pg.scaffold_563000015	ENSMUSP00000032892
fgenesh2_pg.scaffold_565000001	ENSMUSP00000050666
fgenesh2_pg.scaffold_565000009	ENSMUSP00000060940
fgenesh2_pg.scaffold_565000015	ENSMUSP00000097150
fgenesh2_pg.scaffold_565000015	ENSMUSP00000115219
fgenesh2_pg.scaffold_565000027	ENSMUSP00000022518
fgenesh2_pg.scaffold_568000003	ENSMUSP00000056581
fgenesh2_pg.scaffold_568000011	ENSMUSP00000099809
fgenesh2_pg.scaffold_569000009	ENSMUSP00000130343
fgenesh2_pg.scaffold_569000009	ENSMUSP00000106151
fgenesh2_pg.scaffold_569000013	ENSMUSP00000095782
fgenesh2_pg.scaffold_569000023	ENSMUSP00000020529
fgenesh2_pg.scaffold_569000028	ENSMUSP00000021372
fgenesh2_pg.scaffold_570000018	ENSMUSP00000095665
fgenesh2_pg.scaffold_571000001	ENSMUSP00000047518
fgenesh2_pg.scaffold_571000003	ENSMUSP00000122072
fgenesh2_pg.scaffold_572000011	ENSMUSP00000065679
fgenesh2_pg.scaffold_572000011	ENSMUSP00000122712
fgenesh2_pg.scaffold_573000008	ENSMUSP00000034650
fgenesh2_pg.scaffold_574000008	ENSMUSP00000048204
fgenesh2_pg.scaffold_574000017	ENSMUSP00000103262
fgenesh2_pg.scaffold_574000017	ENSMUSP00000049549
fgenesh2_pg.scaffold_575000007	ENSMUSP00000097093
fgenesh2_pg.scaffold_575000009	ENSMUSP00000096445
fgenesh2_pg.scaffold_575000009	ENSMUSP00000094072
fgenesh2_pg.scaffold_575000013	ENSMUSP00000058860
fgenesh2_pg.scaffold_576000025	ENSMUSP00000020904
fgenesh2_pg.scaffold_577000023	ENSMUSP00000131489
fgenesh2_pg.scaffold_578000013	ENSMUSP00000032406
fgenesh2_pg.scaffold_579000014	ENSMUSP00000050832
fgenesh2_pg.scaffold_579000023	ENSMUSP00000020991
fgenesh2_pg.scaffold_579000023	ENSMUSP00000121562
fgenesh2_pg.scaffold_579000025	ENSMUSP00000054444
fgenesh2_pg.scaffold_579000026	ENSMUSP00000055763
fgenesh2_pg.scaffold_580000013	ENSMUSP00000128871
fgenesh2_pg.scaffold_583000018	ENSMUSP00000031355
fgenesh2_pg.scaffold_584000015	ENSMUSP00000065433
fgenesh2_pg.scaffold_584000015	ENSMUSP00000065628
fgenesh2_pg.scaffold_584000021	ENSMUSP00000062011
fgenesh2_pg.scaffold_584000024	ENSMUSP00000024914
fgenesh2_pg.scaffold_585000008	ENSMUSP00000130987
fgenesh2_pg.scaffold_586000023	ENSMUSP00000018593
fgenesh2_pg.scaffold_586000027	ENSMUSP00000030311
fgenesh2_pg.scaffold_588000016	ENSMUSP00000113052
fgenesh2_pg.scaffold_589000008	ENSMUSP00000130716
fgenesh2_pg.scaffold_591000004	ENSMUSP00000134205
fgenesh2_pg.scaffold_592000013	ENSMUSP00000133222
fgenesh2_pg.scaffold_593000012	ENSMUSP00000017572
fgenesh2_pg.scaffold_593000016	ENSMUSP00000111875
fgenesh2_pg.scaffold_594000013	ENSMUSP00000114093
fgenesh2_pg.scaffold_594000018	ENSMUSP00000070957
fgenesh2_pg.scaffold_595000012	ENSMUSP00000036505
fgenesh2_pg.scaffold_595000017	ENSMUSP00000092522
fgenesh2_pg.scaffold_597000019	ENSMUSP00000069187
fgenesh2_pg.scaffold_598000006	ENSMUSP00000077877
fgenesh2_pg.scaffold_599000001	ENSMUSP00000015333
fgenesh2_pg.scaffold_599000007	ENSMUSP00000059270
fgenesh2_pg.scaffold_599000024	ENSMUSP00000061264
fgenesh2_pg.scaffold_600000005	ENSMUSP00000032157
fgenesh2_pg.scaffold_601000003	ENSMUSP00000037408
fgenesh2_pg.scaffold_601000006	ENSMUSP00000104133
fgenesh2_pg.scaffold_602000008	ENSMUSP00000060237
fgenesh2_pg.scaffold_602000011	ENSMUSP00000063882
fgenesh2_pg.scaffold_602000013	ENSMUSP00000053993
fgenesh2_pg.scaffold_602000026	ENSMUSP00000059585
fgenesh2_pg.scaffold_603000002	ENSMUSP00000085915
fgenesh2_pg.scaffold_603000022	ENSMUSP00000049885
fgenesh2_pg.scaffold_604000005	ENSMUSP00000028691
fgenesh2_pg.scaffold_604000007	ENSMUSP00000020109
fgenesh2_pg.scaffold_606000003	ENSMUSP00000112170
fgenesh2_pg.scaffold_606000005	ENSMUSP00000112801
fgenesh2_pg.scaffold_610000004	ENSMUSP00000101399
fgenesh2_pg.scaffold_610000005	ENSMUSP00000058055
fgenesh2_pg.scaffold_610000011	ENSMUSP00000108928
fgenesh2_pg.scaffold_610000014	ENSMUSP00000025472
fgenesh2_pg.scaffold_611000001	ENSMUSP00000052170
fgenesh2_pg.scaffold_612000026	ENSMUSP00000071752
fgenesh2_pg.scaffold_614000007	ENSMUSP00000097048
fgenesh2_pg.scaffold_614000013	ENSMUSP00000125960
fgenesh2_pg.scaffold_614000013	ENSMUSP00000109161
fgenesh2_pg.scaffold_616000012	ENSMUSP00000101256
fgenesh2_pg.scaffold_616000015	ENSMUSP00000034415
fgenesh2_pg.scaffold_617000003	ENSMUSP00000025951
fgenesh2_pg.scaffold_617000003	ENSMUSP00000041855
fgenesh2_pg.scaffold_618000006	ENSMUSP00000097947
fgenesh2_pg.scaffold_618000014	ENSMUSP00000059780
fgenesh2_pg.scaffold_621000005	ENSMUSP00000051709
fgenesh2_pg.scaffold_624000011	ENSMUSP00000090926
fgenesh2_pg.scaffold_624000029	ENSMUSP00000136476
fgenesh2_pg.scaffold_626000005	ENSMUSP00000125312
fgenesh2_pg.scaffold_627000015	ENSMUSP00000055382
fgenesh2_pg.scaffold_627000020	ENSMUSP00000025598
fgenesh2_pg.scaffold_628000010	ENSMUSP00000022551
fgenesh2_pg.scaffold_629000003	ENSMUSP00000090564
fgenesh2_pg.scaffold_629000004	ENSMUSP00000035948
fgenesh2_pg.scaffold_630000003	ENSMUSP00000059871
fgenesh2_pg.scaffold_630000005	ENSMUSP00000099983
fgenesh2_pg.scaffold_630000009	ENSMUSP00000027970
fgenesh2_pg.scaffold_631000010	ENSMUSP00000004208
fgenesh2_pg.scaffold_632000003	ENSMUSP00000057687
fgenesh2_pg.scaffold_632000004	ENSMUSP00000138351
fgenesh2_pg.scaffold_632000011	ENSMUSP00000007735
fgenesh2_pg.scaffold_632000014	ENSMUSP00000137993
fgenesh2_pg.scaffold_632000019	ENSMUSP00000129831
fgenesh2_pg.scaffold_634000013	ENSMUSP00000062637
fgenesh2_pg.scaffold_635000013	ENSMUSP00000096214
fgenesh2_pg.scaffold_642000009	ENSMUSP00000114062
fgenesh2_pg.scaffold_642000009	ENSMUSP00000106212
fgenesh2_pg.scaffold_643000007	ENSMUSP00000123088
fgenesh2_pg.scaffold_643000012	ENSMUSP00000070339
fgenesh2_pg.scaffold_645000004	ENSMUSP00000027940
fgenesh2_pg.scaffold_646000003	ENSMUSP00000052202
fgenesh2_pg.scaffold_646000008	ENSMUSP00000104449
fgenesh2_pg.scaffold_647000001	ENSMUSP00000110802
fgenesh2_pg.scaffold_649000006	ENSMUSP00000067552
fgenesh2_pg.scaffold_651000004	ENSMUSP00000093770
fgenesh2_pg.scaffold_651000010	ENSMUSP00000101536
fgenesh2_pg.scaffold_652000015	ENSMUSP00000050014
fgenesh2_pg.scaffold_652000015	ENSMUSP00000037238
fgenesh2_pg.scaffold_652000015	ENSMUSP00000031347
fgenesh2_pg.scaffold_652000021	ENSMUSP00000005509
fgenesh2_pg.scaffold_652000021	ENSMUSP00000069529
fgenesh2_pg.scaffold_652000021	ENSMUSP00000031378
fgenesh2_pg.scaffold_652000021	ENSMUSP00000033075
fgenesh2_pg.scaffold_652000021	ENSMUSP00000046243
fgenesh2_pg.scaffold_653000006	ENSMUSP00000000718
fgenesh2_pg.scaffold_655000003	ENSMUSP00000071191
fgenesh2_pg.scaffold_655000012	ENSMUSP00000027257
fgenesh2_pg.scaffold_657000004	ENSMUSP00000037456
fgenesh2_pg.scaffold_657000008	ENSMUSP00000062005
fgenesh2_pg.scaffold_658000014	ENSMUSP00000030586
fgenesh2_pg.scaffold_658000015	ENSMUSP00000031898
fgenesh2_pg.scaffold_659000007	ENSMUSP00000065337
fgenesh2_pg.scaffold_660000001	ENSMUSP00000073581
fgenesh2_pg.scaffold_660000001	ENSMUSP00000044034
fgenesh2_pg.scaffold_660000016	ENSMUSP00000060617
fgenesh2_pg.scaffold_662000010	ENSMUSP00000123253
fgenesh2_pg.scaffold_670000003	ENSMUSP00000098677
fgenesh2_pg.scaffold_671000012	ENSMUSP00000082758
fgenesh2_pg.scaffold_674000002	ENSMUSP00000019198
fgenesh2_pg.scaffold_675000016	ENSMUSP00000081158
fgenesh2_pg.scaffold_675000019	ENSMUSP00000101461
fgenesh2_pg.scaffold_676000004	ENSMUSP00000023693
fgenesh2_pg.scaffold_676000014	ENSMUSP00000040072
fgenesh2_pg.scaffold_677000013	ENSMUSP00000060344
fgenesh2_pg.scaffold_678000002	ENSMUSP00000099787
fgenesh2_pg.scaffold_678000007	ENSMUSP00000020794
fgenesh2_pg.scaffold_678000012	ENSMUSP00000103610
fgenesh2_pg.scaffold_681000001	ENSMUSP00000044102
fgenesh2_pg.scaffold_681000003	ENSMUSP00000019997
fgenesh2_pg.scaffold_681000011	ENSMUSP00000023270
fgenesh2_pg.scaffold_682000016	ENSMUSP00000138649
fgenesh2_pg.scaffold_683000010	ENSMUSP00000099652
fgenesh2_pg.scaffold_684000002	ENSMUSP00000000910
fgenesh2_pg.scaffold_684000006	ENSMUSP00000062967
fgenesh2_pg.scaffold_684000007	ENSMUSP00000052089
fgenesh2_pg.scaffold_684000012	ENSMUSP00000035829
fgenesh2_pg.scaffold_686000001	ENSMUSP00000132661
fgenesh2_pg.scaffold_689000001	ENSMUSP00000035026
fgenesh2_pg.scaffold_689000003	ENSMUSP00000107653
fgenesh2_pg.scaffold_690000004	ENSMUSP00000070728
fgenesh2_pg.scaffold_692000004	ENSMUSP00000078560
fgenesh2_pg.scaffold_693000002	ENSMUSP00000023328
fgenesh2_pg.scaffold_694000001	ENSMUSP00000059433
fgenesh2_pg.scaffold_695000022	ENSMUSP00000112820
fgenesh2_pg.scaffold_696000002	ENSMUSP00000059320
fgenesh2_pg.scaffold_698000010	ENSMUSP00000038576
fgenesh2_pg.scaffold_698000011	ENSMUSP00000119949
fgenesh2_pg.scaffold_699000003	ENSMUSP00000027768
fgenesh2_pg.scaffold_699000010	ENSMUSP00000113623
fgenesh2_pg.scaffold_699000011	ENSMUSP00000130892
fgenesh2_pg.scaffold_704000006	ENSMUSP00000007005
fgenesh2_pg.scaffold_705000001	ENSMUSP00000019614
fgenesh2_pg.scaffold_705000004	ENSMUSP00000123803
fgenesh2_pg.scaffold_706000002	ENSMUSP00000074436
fgenesh2_pg.scaffold_706000020	ENSMUSP00000066822
fgenesh2_pg.scaffold_707000006	ENSMUSP00000032410
fgenesh2_pg.scaffold_711000009	ENSMUSP00000084480
fgenesh2_pg.scaffold_711000017	ENSMUSP00000056145
fgenesh2_pg.scaffold_712000003	ENSMUSP00000032998
fgenesh2_pg.scaffold_712000013	ENSMUSP00000033919
fgenesh2_pg.scaffold_712000013	ENSMUSP00000115883
fgenesh2_pg.scaffold_712000013	ENSMUSP00000025914
fgenesh2_pg.scaffold_714000013	ENSMUSP00000114896
fgenesh2_pg.scaffold_714000016	ENSMUSP00000064494
fgenesh2_pg.scaffold_715000015	ENSMUSP00000085849
fgenesh2_pg.scaffold_716000005	ENSMUSP00000133259
fgenesh2_pg.scaffold_718000006	ENSMUSP00000055178
fgenesh2_pg.scaffold_721000008	ENSMUSP00000035326
fgenesh2_pg.scaffold_726000009	ENSMUSP00000080444
fgenesh2_pg.scaffold_727000001	ENSMUSP00000060783
fgenesh2_pg.scaffold_729000005	ENSMUSP00000077091
fgenesh2_pg.scaffold_731000007	ENSMUSP00000015486
fgenesh2_pg.scaffold_733000001	ENSMUSP00000000388
fgenesh2_pg.scaffold_735000001	ENSMUSP00000025815
fgenesh2_pg.scaffold_735000005	ENSMUSP00000100542
fgenesh2_pg.scaffold_735000010	ENSMUSP00000115754
fgenesh2_pg.scaffold_739000010	ENSMUSP00000128814
fgenesh2_pg.scaffold_740000010	ENSMUSP00000067647
fgenesh2_pg.scaffold_741000002	ENSMUSP00000085775
fgenesh2_pg.scaffold_744000002	ENSMUSP00000032130
fgenesh2_pg.scaffold_747000005	ENSMUSP00000021406
fgenesh2_pg.scaffold_751000002	ENSMUSP00000034097
fgenesh2_pg.scaffold_753000006	ENSMUSP00000137367
fgenesh2_pg.scaffold_755000009	ENSMUSP00000059330
fgenesh2_pg.scaffold_755000011	ENSMUSP00000027965
fgenesh2_pg.scaffold_757000006	ENSMUSP00000102171
fgenesh2_pg.scaffold_758000001	ENSMUSP00000054177
fgenesh2_pg.scaffold_758000003	ENSMUSP00000034093
fgenesh2_pg.scaffold_758000004	ENSMUSP00000064158
fgenesh2_pg.scaffold_758000015	ENSMUSP00000071378
fgenesh2_pg.scaffold_758000022	ENSMUSP00000138555
fgenesh2_pg.scaffold_759000003	ENSMUSP00000022585
fgenesh2_pg.scaffold_760000004	ENSMUSP00000009789
fgenesh2_pg.scaffold_761000004	ENSMUSP00000071698
fgenesh2_pg.scaffold_764000006	ENSMUSP00000048730
fgenesh2_pg.scaffold_764000013	ENSMUSP00000053644
fgenesh2_pg.scaffold_765000006	ENSMUSP00000034834
fgenesh2_pg.scaffold_767000002	ENSMUSP00000086582
fgenesh2_pg.scaffold_768000006	ENSMUSP00000039065
fgenesh2_pg.scaffold_769000001	ENSMUSP00000103615
fgenesh2_pg.scaffold_769000003	ENSMUSP00000092985
fgenesh2_pg.scaffold_772000001	ENSMUSP00000128371
fgenesh2_pg.scaffold_776000011	ENSMUSP00000043844
fgenesh2_pg.scaffold_780000009	ENSMUSP00000006301
fgenesh2_pg.scaffold_780000018	ENSMUSP00000120659
fgenesh2_pg.scaffold_781000006	ENSMUSP00000122896
fgenesh2_pg.scaffold_782000007	ENSMUSP00000057859
fgenesh2_pg.scaffold_782000011	ENSMUSP00000071956
fgenesh2_pg.scaffold_782000011	ENSMUSP00000048042
fgenesh2_pg.scaffold_783000001	ENSMUSP00000102479
fgenesh2_pg.scaffold_783000003	ENSMUSP00000034004
fgenesh2_pg.scaffold_786000008	ENSMUSP00000005053
fgenesh2_pg.scaffold_787000001	ENSMUSP00000031622
fgenesh2_pg.scaffold_787000002	ENSMUSP00000022358
fgenesh2_pg.scaffold_787000002	ENSMUSP00000100724
fgenesh2_pg.scaffold_792000016	ENSMUSP00000046235
fgenesh2_pg.scaffold_792000016	ENSMUSP00000107266
fgenesh2_pg.scaffold_795000007	ENSMUSP00000045437
fgenesh2_pg.scaffold_800000003	ENSMUSP00000108260
fgenesh2_pg.scaffold_800000003	ENSMUSP00000015796
fgenesh2_pg.scaffold_800000018	ENSMUSP00000059947
fgenesh2_pg.scaffold_802000003	ENSMUSP00000106722
fgenesh2_pg.scaffold_803000003	ENSMUSP00000076225
fgenesh2_pg.scaffold_803000004	ENSMUSP00000014339
fgenesh2_pg.scaffold_803000008	ENSMUSP00000043768
fgenesh2_pg.scaffold_803000008	ENSMUSP00000009396
fgenesh2_pg.scaffold_803000011	ENSMUSP00000071615
fgenesh2_pg.scaffold_805000007	ENSMUSP00000025684
fgenesh2_pg.scaffold_805000007	ENSMUSP00000023161
fgenesh2_pg.scaffold_805000010	ENSMUSP00000028179
fgenesh2_pg.scaffold_805000010	ENSMUSP00000030840
fgenesh2_pg.scaffold_808000001	ENSMUSP00000101032
fgenesh2_pg.scaffold_810000008	ENSMUSP00000022692
fgenesh2_pg.scaffold_811000009	ENSMUSP00000085322
fgenesh2_pg.scaffold_812000005	ENSMUSP00000057563
fgenesh2_pg.scaffold_813000008	ENSMUSP00000099660
fgenesh2_pg.scaffold_815000012	ENSMUSP00000077568
fgenesh2_pg.scaffold_816000008	ENSMUSP00000031091
fgenesh2_pg.scaffold_817000015	ENSMUSP00000017692
fgenesh2_pg.scaffold_818000003	ENSMUSP00000016396
fgenesh2_pg.scaffold_818000004	ENSMUSP00000034986
fgenesh2_pg.scaffold_820000008	ENSMUSP00000133212
fgenesh2_pg.scaffold_821000004	ENSMUSP00000041712
fgenesh2_pg.scaffold_823000001	ENSMUSP00000017867
fgenesh2_pg.scaffold_824000005	ENSMUSP00000109779
fgenesh2_pg.scaffold_824000007	ENSMUSP00000065819
fgenesh2_pg.scaffold_848000003	ENSMUSP00000038871
fgenesh2_pg.scaffold_853000003	ENSMUSP00000060721
fgenesh2_pg.scaffold_854000005	ENSMUSP00000061511
fgenesh2_pg.scaffold_858000001	ENSMUSP00000024026
fgenesh2_pg.scaffold_864000001	ENSMUSP00000097025
fgenesh2_pg.scaffold_864000003	ENSMUSP00000023268
fgenesh2_pg.scaffold_869000001	ENSMUSP00000115871
fgenesh2_pg.scaffold_869000003	ENSMUSP00000091093
fgenesh2_pg.scaffold_869000003	ENSMUSP00000094036
fgenesh2_pg.scaffold_869000003	ENSMUSP00000049967
fgenesh2_pg.scaffold_873000002	ENSMUSP00000072445
fgenesh2_pg.scaffold_873000003	ENSMUSP00000053359
fgenesh2_pg.scaffold_876000003	ENSMUSP00000115679
fgenesh2_pg.scaffold_877000002	ENSMUSP00000066493
fgenesh2_pg.scaffold_880000001	ENSMUSP00000131423
fgenesh2_pg.scaffold_881000006	ENSMUSP00000075613
fgenesh2_pg.scaffold_882000007	ENSMUSP00000122363
fgenesh2_pg.scaffold_883000008	ENSMUSP00000036228
fgenesh2_pg.scaffold_884000004	ENSMUSP00000129351
fgenesh2_pg.scaffold_887000004	ENSMUSP00000112833
fgenesh2_pg.scaffold_887000006	ENSMUSP00000068894
fgenesh2_pg.scaffold_895000012	ENSMUSP00000095864
fgenesh2_pg.scaffold_895000014	ENSMUSP00000028966
fgenesh2_pg.scaffold_897000003	ENSMUSP00000136425
fgenesh2_pg.scaffold_897000004	ENSMUSP00000005630
fgenesh2_pg.scaffold_898000002	ENSMUSP00000122192
fgenesh2_pg.scaffold_905000006	ENSMUSP00000108058
fgenesh2_pg.scaffold_909000005	ENSMUSP00000040614
fgenesh2_pg.scaffold_911000003	ENSMUSP00000128660
fgenesh2_pg.scaffold_922000008	ENSMUSP00000028984
fgenesh2_pg.scaffold_936000003	ENSMUSP00000077711
fgenesh2_pg.scaffold_938000002	ENSMUSP00000080115
fgenesh2_pg.scaffold_952000002	ENSMUSP00000119467
fgenesh2_pg.scaffold_958000002	ENSMUSP00000093110
fgenesh2_pg.scaffold_960000001	ENSMUSP00000033804
fgenesh2_pg.scaffold_980000005	ENSMUSP00000021381
fgenesh2_pg.scaffold_980000006	ENSMUSP00000021380
fgenesh2_pg.scaffold_992000001	ENSMUSP00000031366
fgenesh2_pg.scaffold_993000002	ENSMUSP00000077226
fgenesh2_pg.scaffold_994000002	ENSMUSP00000109734
fgenesh2_pg.scaffold_1005000004	ENSMUSP00000127809
fgenesh2_pg.scaffold_1008000002	ENSMUSP00000136430
fgenesh2_pg.scaffold_1012000001	ENSMUSP00000108464
fgenesh2_pg.scaffold_1013000002	ENSMUSP00000074258
fgenesh2_pg.scaffold_1022000007	ENSMUSP00000072583
fgenesh2_pg.scaffold_1022000007	ENSMUSP00000092130
fgenesh2_pg.scaffold_1036000002	ENSMUSP00000056099
fgenesh2_pg.scaffold_1084000001	ENSMUSP00000132823
fgenesh2_pg.scaffold_1098000001	ENSMUSP00000038382
fgenesh2_pg.scaffold_1102000001	ENSMUSP00000128706
fgenesh2_pg.scaffold_1110000002	ENSMUSP00000029968
fgenesh2_pg.scaffold_1124000002	ENSMUSP00000010279
fgenesh2_pg.scaffold_1139000001	ENSMUSP00000031034
fgenesh2_pg.scaffold_1139000001	ENSMUSP00000019516
fgenesh2_pg.scaffold_1156000002	ENSMUSP00000038267
fgenesh2_pg.scaffold_1176000001	ENSMUSP00000033608
fgenesh2_pg.scaffold_1176000001	ENSMUSP00000095041
fgenesh2_pg.scaffold_1184000001	ENSMUSP00000026912
fgenesh2_pg.scaffold_1197000001	ENSMUSP00000063004
fgenesh2_pg.scaffold_1197000002	ENSMUSP00000073250
fgenesh2_pg.scaffold_1201000002	ENSMUSP00000048540
fgenesh2_pg.scaffold_1234000001	ENSMUSP00000056625
fgenesh2_pg.scaffold_1248000001	ENSMUSP00000046612
fgenesh2_pg.scaffold_1253000001	ENSMUSP00000091940
fgenesh2_pg.scaffold_1255000001	ENSMUSP00000099160
fgenesh2_pg.scaffold_1279000001	ENSMUSP00000106999
fgenesh2_pg.scaffold_1280000001	ENSMUSP00000049056
fgenesh2_pg.scaffold_1288000002	ENSMUSP00000127351
fgenesh2_pg.scaffold_1297000001	ENSMUSP00000085316
fgenesh2_pg.scaffold_1297000002	ENSMUSP00000013910
fgenesh2_pg.scaffold_1300000001	ENSMUSP00000138255
fgenesh2_pg.scaffold_1304000001	ENSMUSP00000083561
fgenesh2_pg.scaffold_1305000001	ENSMUSP00000045134
fgenesh2_pg.scaffold_1308000003	ENSMUSP00000130360
fgenesh2_pg.scaffold_1314000001	ENSMUSP00000044836
fgenesh2_pg.scaffold_1317000001	ENSMUSP00000026209
fgenesh2_pg.scaffold_1317000001	ENSMUSP00000124280
fgenesh2_pg.scaffold_1317000002	ENSMUSP00000127811
fgenesh2_pg.scaffold_1323000001	ENSMUSP00000051979
fgenesh2_pg.scaffold_1323000003	ENSMUSP00000106995
fgenesh2_pg.scaffold_1325000001	ENSMUSP00000023602
fgenesh2_pg.scaffold_1331000001	ENSMUSP00000098045
fgenesh2_pg.scaffold_1334000001	ENSMUSP00000076395
fgenesh2_pg.scaffold_1339000001	ENSMUSP00000010579
fgenesh2_pg.scaffold_1366000001	ENSMUSP00000085674
fgenesh2_pg.scaffold_1372000001	ENSMUSP00000045647
fgenesh2_pg.scaffold_1381000004	ENSMUSP00000080650
fgenesh2_pg.scaffold_1386000001	ENSMUSP00000114495
fgenesh2_pg.scaffold_1400000001	ENSMUSP00000103566
fgenesh2_pg.scaffold_1415000001	ENSMUSP00000043203
fgenesh2_pg.scaffold_1418000001	ENSMUSP00000064462
fgenesh2_pg.scaffold_1433000001	ENSMUSP00000075423
fgenesh2_pg.scaffold_1442000001	ENSMUSP00000061742
fgenesh2_pg.scaffold_1453000001	ENSMUSP00000087264
fgenesh2_pg.scaffold_1456000002	ENSMUSP00000042919
fgenesh2_pg.scaffold_1456000003	ENSMUSP00000036529
fgenesh2_pg.scaffold_1462000001	ENSMUSP00000019063
fgenesh2_pg.scaffold_1488000001	ENSMUSP00000061100
fgenesh2_pg.scaffold_1527000001	ENSMUSP00000075435
fgenesh2_pg.scaffold_1527000001	ENSMUSP00000135877
fgenesh2_pg.scaffold_1588000001	ENSMUSP00000045010
fgenesh2_pg.scaffold_1596000002	ENSMUSP00000074225
fgenesh2_pg.scaffold_1610000001	ENSMUSP00000028835
fgenesh2_pg.scaffold_1620000001	ENSMUSP00000050862
fgenesh2_pg.scaffold_1636000001	ENSMUSP00000020909
fgenesh2_pg.scaffold_1636000001	ENSMUSP00000118415
fgenesh2_pg.scaffold_1690000001	ENSMUSP00000107727
fgenesh2_pg.scaffold_1748000001	ENSMUSP00000033057
fgenesh2_pg.scaffold_1757000001	ENSMUSP00000064819
fgenesh2_pg.scaffold_1837000001	ENSMUSP00000072236
fgenesh2_pg.scaffold_1837000002	ENSMUSP00000055656
fgenesh2_pg.scaffold_1858000001	ENSMUSP00000033054
fgenesh2_pg.scaffold_1911000001	ENSMUSP00000048636
fgenesh2_pg.scaffold_1997000001	ENSMUSP00000030980
fgenesh2_pg.scaffold_2004000001	ENSMUSP00000007250
fgenesh2_pg.scaffold_2024000001	ENSMUSP00000081714
fgenesh2_pg.scaffold_2034000002	ENSMUSP00000110911
fgenesh2_pg.scaffold_2088000002	ENSMUSP00000078051
fgenesh2_pg.scaffold_2229000001	ENSMUSP00000044048
fgenesh2_pg.scaffold_2229000001	ENSMUSP00000034709
fgenesh2_pg.scaffold_2238000001	ENSMUSP00000075089
fgenesh2_pg.scaffold_2244000002	ENSMUSP00000042088
fgenesh2_pg.scaffold_2270000001	ENSMUSP00000021605
fgenesh2_pg.scaffold_2487000001	ENSMUSP00000119246
fgenesh2_pg.scaffold_2530000001	ENSMUSP00000029516
fgenesh2_pg.scaffold_2614000001	ENSMUSP00000136409
fgenesh2_pg.scaffold_2792000001	ENSMUSP00000077380
fgenesh2_pg.scaffold_2800000001	ENSMUSP00000097307
fgenesh2_pg.scaffold_2905000001	ENSMUSP00000050597
fgenesh2_pg.scaffold_2962000001	ENSMUSP00000057433
estExt_fgenesh2_pm.C_10013	ENSMUSP00000112044
estExt_fgenesh2_pm.C_10013	ENSMUSP00000108692
estExt_fgenesh2_pm.C_10048	ENSMUSP00000022062
estExt_fgenesh2_pm.C_20002	ENSMUSP00000002289
estExt_fgenesh2_pm.C_20027	ENSMUSP00000044983
estExt_fgenesh2_pm.C_20037	ENSMUSP00000023036
estExt_fgenesh2_pm.C_20041	ENSMUSP00000103791
estExt_fgenesh2_pm.C_30005	ENSMUSP00000112534
estExt_fgenesh2_pm.C_30022	ENSMUSP00000024894
estExt_fgenesh2_pm.C_40040	ENSMUSP00000036039
estExt_fgenesh2_pm.C_40040	ENSMUSP00000020692
estExt_fgenesh2_pm.C_40040	ENSMUSP00000038863
estExt_fgenesh2_pm.C_50053	ENSMUSP00000099758
estExt_fgenesh2_pm.C_60011	ENSMUSP00000061851
estExt_fgenesh2_pm.C_60012	ENSMUSP00000119806
estExt_fgenesh2_pm.C_60020	ENSMUSP00000023217
estExt_fgenesh2_pm.C_60022	ENSMUSP00000055743
estExt_fgenesh2_pm.C_80008	ENSMUSP00000123235
estExt_fgenesh2_pm.C_80046	ENSMUSP00000113690
estExt_fgenesh2_pm.C_80046	ENSMUSP00000027778
estExt_fgenesh2_pm.C_90006	ENSMUSP00000025511
estExt_fgenesh2_pm.C_90008	ENSMUSP00000029643
estExt_fgenesh2_pm.C_90018	ENSMUSP00000113494
estExt_fgenesh2_pm.C_90024	ENSMUSP00000028807
estExt_fgenesh2_pm.C_100022	ENSMUSP00000031978
estExt_fgenesh2_pm.C_110028	ENSMUSP00000029476
estExt_fgenesh2_pm.C_120013	ENSMUSP00000035166
estExt_fgenesh2_pm.C_140002	ENSMUSP00000099666
estExt_fgenesh2_pm.C_140002	ENSMUSP00000039188
estExt_fgenesh2_pm.C_140009	ENSMUSP00000029419
estExt_fgenesh2_pm.C_140019	ENSMUSP00000025106
estExt_fgenesh2_pm.C_150008	ENSMUSP00000028584
estExt_fgenesh2_pm.C_160003	ENSMUSP00000111204
estExt_fgenesh2_pm.C_160016	ENSMUSP00000097847
estExt_fgenesh2_pm.C_170015	ENSMUSP00000021147
estExt_fgenesh2_pm.C_180005	ENSMUSP00000048099
estExt_fgenesh2_pm.C_190037	ENSMUSP00000131798
estExt_fgenesh2_pm.C_200002	ENSMUSP00000045201
estExt_fgenesh2_pm.C_200002	ENSMUSP00000099349
estExt_fgenesh2_pm.C_200006	ENSMUSP00000023396
estExt_fgenesh2_pm.C_200006	ENSMUSP00000023112
estExt_fgenesh2_pm.C_200008	ENSMUSP00000099756
estExt_fgenesh2_pm.C_200012	ENSMUSP00000076564
estExt_fgenesh2_pm.C_200012	ENSMUSP00000027487
estExt_fgenesh2_pm.C_200017	ENSMUSP00000029477
estExt_fgenesh2_pm.C_200017	ENSMUSP00000058877
estExt_fgenesh2_pm.C_200018	ENSMUSP00000080854
estExt_fgenesh2_pm.C_200020	ENSMUSP00000097747
estExt_fgenesh2_pm.C_200029	ENSMUSP00000102665
estExt_fgenesh2_pm.C_200029	ENSMUSP00000028010
estExt_fgenesh2_pm.C_200029	ENSMUSP00000107150
estExt_fgenesh2_pm.C_210009	ENSMUSP00000018337
estExt_fgenesh2_pm.C_210020	ENSMUSP00000073789
estExt_fgenesh2_pm.C_210021	ENSMUSP00000046786
estExt_fgenesh2_pm.C_220004	ENSMUSP00000116252
estExt_fgenesh2_pm.C_220008	ENSMUSP00000031621
estExt_fgenesh2_pm.C_220009	ENSMUSP00000021063
estExt_fgenesh2_pm.C_220016	ENSMUSP00000131514
estExt_fgenesh2_pm.C_230002	ENSMUSP00000041456
estExt_fgenesh2_pm.C_230007	ENSMUSP00000099484
estExt_fgenesh2_pm.C_230007	ENSMUSP00000096136
estExt_fgenesh2_pm.C_240022	ENSMUSP00000029769
estExt_fgenesh2_pm.C_240024	ENSMUSP00000080543
estExt_fgenesh2_pm.C_240024	ENSMUSP00000035808
estExt_fgenesh2_pm.C_250003	ENSMUSP00000127662
estExt_fgenesh2_pm.C_270006	ENSMUSP00000041428
estExt_fgenesh2_pm.C_270007	ENSMUSP00000048262
estExt_fgenesh2_pm.C_270011	ENSMUSP00000077716
estExt_fgenesh2_pm.C_270021	ENSMUSP00000124562
estExt_fgenesh2_pm.C_290006	ENSMUSP00000033415
estExt_fgenesh2_pm.C_300001	ENSMUSP00000110822
estExt_fgenesh2_pm.C_330006	ENSMUSP00000124819
estExt_fgenesh2_pm.C_330016	ENSMUSP00000021993
estExt_fgenesh2_pm.C_340003	ENSMUSP00000007012
estExt_fgenesh2_pm.C_350010	ENSMUSP00000077553
estExt_fgenesh2_pm.C_360006	ENSMUSP00000030538
estExt_fgenesh2_pm.C_370012	ENSMUSP00000023851
estExt_fgenesh2_pm.C_370031	ENSMUSP00000022458
estExt_fgenesh2_pm.C_370036	ENSMUSP00000076964
estExt_fgenesh2_pm.C_370047	ENSMUSP00000040424
estExt_fgenesh2_pm.C_380013	ENSMUSP00000047682
estExt_fgenesh2_pm.C_400010	ENSMUSP00000115822
estExt_fgenesh2_pm.C_400026	ENSMUSP00000106300
estExt_fgenesh2_pm.C_400027	ENSMUSP00000022494
estExt_fgenesh2_pm.C_420009	ENSMUSP00000006181
estExt_fgenesh2_pm.C_420010	ENSMUSP00000034458
estExt_fgenesh2_pm.C_420010	ENSMUSP00000021558
estExt_fgenesh2_pm.C_420010	ENSMUSP00000024858
estExt_fgenesh2_pm.C_450023	ENSMUSP00000105174
estExt_fgenesh2_pm.C_460018	ENSMUSP00000000137
estExt_fgenesh2_pm.C_470005	ENSMUSP00000030583
estExt_fgenesh2_pm.C_520005	ENSMUSP00000108814
estExt_fgenesh2_pm.C_550013	ENSMUSP00000025294
estExt_fgenesh2_pm.C_560018	ENSMUSP00000026539
estExt_fgenesh2_pm.C_570012	ENSMUSP00000095149
estExt_fgenesh2_pm.C_620017	ENSMUSP00000028083
estExt_fgenesh2_pm.C_620017	ENSMUSP00000034369
estExt_fgenesh2_pm.C_630008	ENSMUSP00000098786
estExt_fgenesh2_pm.C_640003	ENSMUSP00000035045
estExt_fgenesh2_pm.C_660005	ENSMUSP00000003121
estExt_fgenesh2_pm.C_660005	ENSMUSP00000070588
estExt_fgenesh2_pm.C_660019	ENSMUSP00000098295
estExt_fgenesh2_pm.C_670016	ENSMUSP00000043614
estExt_fgenesh2_pm.C_680004	ENSMUSP00000082011
estExt_fgenesh2_pm.C_690014	ENSMUSP00000061474
estExt_fgenesh2_pm.C_690014	ENSMUSP00000105985
estExt_fgenesh2_pm.C_700001	ENSMUSP00000135040
estExt_fgenesh2_pm.C_700005	ENSMUSP00000068174
estExt_fgenesh2_pm.C_720002	ENSMUSP00000099390
estExt_fgenesh2_pm.C_740007	ENSMUSP00000031334
estExt_fgenesh2_pm.C_740025	ENSMUSP00000018212
estExt_fgenesh2_pm.C_750012	ENSMUSP00000059074
estExt_fgenesh2_pm.C_760026	ENSMUSP00000021864
estExt_fgenesh2_pm.C_770004	ENSMUSP00000029738
estExt_fgenesh2_pm.C_770026	ENSMUSP00000099753
estExt_fgenesh2_pm.C_780006	ENSMUSP00000022960
estExt_fgenesh2_pm.C_780022	ENSMUSP00000079667
estExt_fgenesh2_pm.C_790006	ENSMUSP00000124991
estExt_fgenesh2_pm.C_820008	ENSMUSP00000033621
estExt_fgenesh2_pm.C_830005	ENSMUSP00000052248
estExt_fgenesh2_pm.C_840002	ENSMUSP00000025707
estExt_fgenesh2_pm.C_840004	ENSMUSP00000046645
estExt_fgenesh2_pm.C_840011	ENSMUSP00000020947
estExt_fgenesh2_pm.C_850002	ENSMUSP00000032480
estExt_fgenesh2_pm.C_850002	ENSMUSP00000027505
estExt_fgenesh2_pm.C_860004	ENSMUSP00000081010
estExt_fgenesh2_pm.C_860011	ENSMUSP00000027401
estExt_fgenesh2_pm.C_900001	ENSMUSP00000030127
estExt_fgenesh2_pm.C_900007	ENSMUSP00000075327
estExt_fgenesh2_pm.C_900012	ENSMUSP00000080614
estExt_fgenesh2_pm.C_920001	ENSMUSP00000052025
estExt_fgenesh2_pm.C_920010	ENSMUSP00000040227
estExt_fgenesh2_pm.C_920016	ENSMUSP00000020629
estExt_fgenesh2_pm.C_950009	ENSMUSP00000136460
estExt_fgenesh2_pm.C_960008	ENSMUSP00000038106
estExt_fgenesh2_pm.C_960011	ENSMUSP00000018430
estExt_fgenesh2_pm.C_960011	ENSMUSP00000133499
estExt_fgenesh2_pm.C_1000005	ENSMUSP00000027623
estExt_fgenesh2_pm.C_1010014	ENSMUSP00000021669
estExt_fgenesh2_pm.C_1040001	ENSMUSP00000034021
estExt_fgenesh2_pm.C_1050011	ENSMUSP00000033545
estExt_fgenesh2_pm.C_1080002	ENSMUSP00000076933
estExt_fgenesh2_pm.C_1100001	ENSMUSP00000029404
estExt_fgenesh2_pm.C_1120019	ENSMUSP00000026390
estExt_fgenesh2_pm.C_1140006	ENSMUSP00000034448
estExt_fgenesh2_pm.C_1140017	ENSMUSP00000074490
estExt_fgenesh2_pm.C_1150001	ENSMUSP00000034865
estExt_fgenesh2_pm.C_1160003	ENSMUSP00000034147
estExt_fgenesh2_pm.C_1170007	ENSMUSP00000015901
estExt_fgenesh2_pm.C_1180006	ENSMUSP00000054852
estExt_fgenesh2_pm.C_1200015	ENSMUSP00000028639
estExt_fgenesh2_pm.C_1200015	ENSMUSP00000002495
estExt_fgenesh2_pm.C_1200015	ENSMUSP00000035806
estExt_fgenesh2_pm.C_1200015	ENSMUSP00000094966
estExt_fgenesh2_pm.C_1210012	ENSMUSP00000031805
estExt_fgenesh2_pm.C_1230011	ENSMUSP00000006900
estExt_fgenesh2_pm.C_1230012	ENSMUSP00000019276
estExt_fgenesh2_pm.C_1230015	ENSMUSP00000029564
estExt_fgenesh2_pm.C_1240007	ENSMUSP00000034287
estExt_fgenesh2_pm.C_1240007	ENSMUSP00000113755
estExt_fgenesh2_pm.C_1240012	ENSMUSP00000026704
estExt_fgenesh2_pm.C_1240012	ENSMUSP00000044932
estExt_fgenesh2_pm.C_1260005	ENSMUSP00000132838
estExt_fgenesh2_pm.C_1290003	ENSMUSP00000034463
estExt_fgenesh2_pm.C_1290004	ENSMUSP00000021684
estExt_fgenesh2_pm.C_1290007	ENSMUSP00000118015
estExt_fgenesh2_pm.C_1290010	ENSMUSP00000108124
estExt_fgenesh2_pm.C_1300010	ENSMUSP00000091487
estExt_fgenesh2_pm.C_1310003	ENSMUSP00000029504
estExt_fgenesh2_pm.C_1310004	ENSMUSP00000071686
estExt_fgenesh2_pm.C_1310004	ENSMUSP00000094334
estExt_fgenesh2_pm.C_1310004	ENSMUSP00000138955
estExt_fgenesh2_pm.C_1310006	ENSMUSP00000020099
estExt_fgenesh2_pm.C_1320010	ENSMUSP00000129186
estExt_fgenesh2_pm.C_1320010	ENSMUSP00000075599
estExt_fgenesh2_pm.C_1350003	ENSMUSP00000055862
estExt_fgenesh2_pm.C_1350003	ENSMUSP00000088740
estExt_fgenesh2_pm.C_1350013	ENSMUSP00000086988
estExt_fgenesh2_pm.C_1370002	ENSMUSP00000036604
estExt_fgenesh2_pm.C_1370008	ENSMUSP00000132348
estExt_fgenesh2_pm.C_1380002	ENSMUSP00000034988
estExt_fgenesh2_pm.C_1380012	ENSMUSP00000030348
estExt_fgenesh2_pm.C_1410011	ENSMUSP00000034801
estExt_fgenesh2_pm.C_1420004	ENSMUSP00000031069
estExt_fgenesh2_pm.C_1420005	ENSMUSP00000045683
estExt_fgenesh2_pm.C_1440005	ENSMUSP00000027153
estExt_fgenesh2_pm.C_1450001	ENSMUSP00000034689
estExt_fgenesh2_pm.C_1450005	ENSMUSP00000065089
estExt_fgenesh2_pm.C_1450006	ENSMUSP00000034947
estExt_fgenesh2_pm.C_1460007	ENSMUSP00000043369
estExt_fgenesh2_pm.C_1460009	ENSMUSP00000044582
estExt_fgenesh2_pm.C_1460013	ENSMUSP00000026218
estExt_fgenesh2_pm.C_1480003	ENSMUSP00000027554
estExt_fgenesh2_pm.C_1530006	ENSMUSP00000108631
estExt_fgenesh2_pm.C_1530007	ENSMUSP00000103771
estExt_fgenesh2_pm.C_1550004	ENSMUSP00000004729
estExt_fgenesh2_pm.C_1570003	ENSMUSP00000054370
estExt_fgenesh2_pm.C_1580005	ENSMUSP00000025997
estExt_fgenesh2_pm.C_1580006	ENSMUSP00000060462
estExt_fgenesh2_pm.C_1590001	ENSMUSP00000048482
estExt_fgenesh2_pm.C_1590009	ENSMUSP00000071200
estExt_fgenesh2_pm.C_1590011	ENSMUSP00000133204
estExt_fgenesh2_pm.C_1620006	ENSMUSP00000044556
estExt_fgenesh2_pm.C_1650015	ENSMUSP00000023087
estExt_fgenesh2_pm.C_1650016	ENSMUSP00000138379
estExt_fgenesh2_pm.C_1650016	ENSMUSP00000138400
estExt_fgenesh2_pm.C_1660005	ENSMUSP00000107492
estExt_fgenesh2_pm.C_1660006	ENSMUSP00000107725
estExt_fgenesh2_pm.C_1660007	ENSMUSP00000031778
estExt_fgenesh2_pm.C_1660016	ENSMUSP00000110434
estExt_fgenesh2_pm.C_1660017	ENSMUSP00000120976
estExt_fgenesh2_pm.C_1670001	ENSMUSP00000028608
estExt_fgenesh2_pm.C_1670004	ENSMUSP00000032824
estExt_fgenesh2_pm.C_1670007	ENSMUSP00000098648
estExt_fgenesh2_pm.C_1690001	ENSMUSP00000042266
estExt_fgenesh2_pm.C_1720006	ENSMUSP00000047054
estExt_fgenesh2_pm.C_1730005	ENSMUSP00000063209
estExt_fgenesh2_pm.C_1760004	ENSMUSP00000081322
estExt_fgenesh2_pm.C_1760008	ENSMUSP00000043566
estExt_fgenesh2_pm.C_1760012	ENSMUSP00000024727
estExt_fgenesh2_pm.C_1830002	ENSMUSP00000030814
estExt_fgenesh2_pm.C_1830005	ENSMUSP00000041955
estExt_fgenesh2_pm.C_1880004	ENSMUSP00000065798
estExt_fgenesh2_pm.C_1880004	ENSMUSP00000029371
estExt_fgenesh2_pm.C_1880005	ENSMUSP00000022650
estExt_fgenesh2_pm.C_1880007	ENSMUSP00000129205
estExt_fgenesh2_pm.C_1880009	ENSMUSP00000026129
estExt_fgenesh2_pm.C_1910009	ENSMUSP00000058990
estExt_fgenesh2_pm.C_1910011	ENSMUSP00000061345
estExt_fgenesh2_pm.C_1920005	ENSMUSP00000007959
estExt_fgenesh2_pm.C_1930005	ENSMUSP00000033797
estExt_fgenesh2_pm.C_1930006	ENSMUSP00000076255
estExt_fgenesh2_pm.C_1950013	ENSMUSP00000027123
estExt_fgenesh2_pm.C_1950018	ENSMUSP00000005826
estExt_fgenesh2_pm.C_1950020	ENSMUSP00000042825
estExt_fgenesh2_pm.C_1960004	ENSMUSP00000028914
estExt_fgenesh2_pm.C_1960012	ENSMUSP00000025759
estExt_fgenesh2_pm.C_1960017	ENSMUSP00000022286
estExt_fgenesh2_pm.C_1970003	ENSMUSP00000126294
estExt_fgenesh2_pm.C_1970006	ENSMUSP00000030069
estExt_fgenesh2_pm.C_1980001	ENSMUSP00000113835
estExt_fgenesh2_pm.C_1980001	ENSMUSP00000035644
estExt_fgenesh2_pm.C_1980009	ENSMUSP00000044769
estExt_fgenesh2_pm.C_1980010	ENSMUSP00000032856
estExt_fgenesh2_pm.C_1980010	ENSMUSP00000025439
estExt_fgenesh2_pm.C_2010007	ENSMUSP00000105796
estExt_fgenesh2_pm.C_2020005	ENSMUSP00000103656
estExt_fgenesh2_pm.C_2030002	ENSMUSP00000025002
estExt_fgenesh2_pm.C_2030003	ENSMUSP00000074658
estExt_fgenesh2_pm.C_2030008	ENSMUSP00000031613
estExt_fgenesh2_pm.C_2030010	ENSMUSP00000064926
estExt_fgenesh2_pm.C_2030011	ENSMUSP00000100743
estExt_fgenesh2_pm.C_2050004	ENSMUSP00000045474
estExt_fgenesh2_pm.C_2050013	ENSMUSP00000045948
estExt_fgenesh2_pm.C_2050017	ENSMUSP00000084791
estExt_fgenesh2_pm.C_2070003	ENSMUSP00000023237
estExt_fgenesh2_pm.C_2100006	ENSMUSP00000135980
estExt_fgenesh2_pm.C_2120001	ENSMUSP00000003912
estExt_fgenesh2_pm.C_2120001	ENSMUSP00000030285
estExt_fgenesh2_pm.C_2120001	ENSMUSP00000019876
estExt_fgenesh2_pm.C_2120002	ENSMUSP00000035663
estExt_fgenesh2_pm.C_2120011	ENSMUSP00000107770
estExt_fgenesh2_pm.C_2160008	ENSMUSP00000103518
estExt_fgenesh2_pm.C_2160010	ENSMUSP00000029885
estExt_fgenesh2_pm.C_2160010	ENSMUSP00000067774
estExt_fgenesh2_pm.C_2170007	ENSMUSP00000001507
estExt_fgenesh2_pm.C_2170010	ENSMUSP00000117971
estExt_fgenesh2_pm.C_2170011	ENSMUSP00000058344
estExt_fgenesh2_pm.C_2190002	ENSMUSP00000037341
estExt_fgenesh2_pm.C_2190011	ENSMUSP00000003550
estExt_fgenesh2_pm.C_2200004	ENSMUSP00000033809
estExt_fgenesh2_pm.C_2230002	ENSMUSP00000101866
estExt_fgenesh2_pm.C_2240001	ENSMUSP00000107911
estExt_fgenesh2_pm.C_2250001	ENSMUSP00000029875
estExt_fgenesh2_pm.C_2270001	ENSMUSP00000091224
estExt_fgenesh2_pm.C_2280003	ENSMUSP00000091318
estExt_fgenesh2_pm.C_2280003	ENSMUSP00000136181
estExt_fgenesh2_pm.C_2280003	ENSMUSP00000096077
estExt_fgenesh2_pm.C_2280003	ENSMUSP00000104273
estExt_fgenesh2_pm.C_2280003	ENSMUSP00000034941
estExt_fgenesh2_pm.C_2290002	ENSMUSP00000094093
estExt_fgenesh2_pm.C_2300010	ENSMUSP00000040140
estExt_fgenesh2_pm.C_2300010	ENSMUSP00000091352
estExt_fgenesh2_pm.C_2310004	ENSMUSP00000027931
estExt_fgenesh2_pm.C_2310007	ENSMUSP00000124625
estExt_fgenesh2_pm.C_2310011	ENSMUSP00000093955
estExt_fgenesh2_pm.C_2320004	ENSMUSP00000101763
estExt_fgenesh2_pm.C_2320006	ENSMUSP00000063590
estExt_fgenesh2_pm.C_2330006	ENSMUSP00000018568
estExt_fgenesh2_pm.C_2330008	ENSMUSP00000106359
estExt_fgenesh2_pm.C_2330008	ENSMUSP00000010974
estExt_fgenesh2_pm.C_2350003	ENSMUSP00000038137
estExt_fgenesh2_pm.C_2360005	ENSMUSP00000098097
estExt_fgenesh2_pm.C_2380007	ENSMUSP00000038135
estExt_fgenesh2_pm.C_2380007	ENSMUSP00000062622
estExt_fgenesh2_pm.C_2380010	ENSMUSP00000028225
estExt_fgenesh2_pm.C_2380011	ENSMUSP00000070834
estExt_fgenesh2_pm.C_2400001	ENSMUSP00000112064
estExt_fgenesh2_pm.C_2400003	ENSMUSP00000089301
estExt_fgenesh2_pm.C_2420001	ENSMUSP00000045792
estExt_fgenesh2_pm.C_2440003	ENSMUSP00000113852
estExt_fgenesh2_pm.C_2460001	ENSMUSP00000025204
estExt_fgenesh2_pm.C_2460005	ENSMUSP00000030765
estExt_fgenesh2_pm.C_2520004	ENSMUSP00000041070
estExt_fgenesh2_pm.C_2520004	ENSMUSP00000061234
estExt_fgenesh2_pm.C_2520004	ENSMUSP00000062753
estExt_fgenesh2_pm.C_2570011	ENSMUSP00000020775
estExt_fgenesh2_pm.C_2590007	ENSMUSP00000087736
estExt_fgenesh2_pm.C_2620003	ENSMUSP00000094396
estExt_fgenesh2_pm.C_2640006	ENSMUSP00000104020
estExt_fgenesh2_pm.C_2650002	ENSMUSP00000033910
estExt_fgenesh2_pm.C_2670001	ENSMUSP00000103474
estExt_fgenesh2_pm.C_2700001	ENSMUSP00000067448
estExt_fgenesh2_pm.C_2700001	ENSMUSP00000088089
estExt_fgenesh2_pm.C_2720003	ENSMUSP00000020821
estExt_fgenesh2_pm.C_2730005	ENSMUSP00000002436
estExt_fgenesh2_pm.C_2730006	ENSMUSP00000022038
estExt_fgenesh2_pm.C_2730009	ENSMUSP00000103007
estExt_fgenesh2_pm.C_2730010	ENSMUSP00000096753
estExt_fgenesh2_pm.C_2730013	ENSMUSP00000025065
estExt_fgenesh2_pm.C_2750004	ENSMUSP00000013304
estExt_fgenesh2_pm.C_2750004	ENSMUSP00000029900
estExt_fgenesh2_pm.C_2780002	ENSMUSP00000112741
estExt_fgenesh2_pm.C_2790004	ENSMUSP00000064500
estExt_fgenesh2_pm.C_2790004	ENSMUSP00000039313
estExt_fgenesh2_pm.C_2810004	ENSMUSP00000005830
estExt_fgenesh2_pm.C_2820004	ENSMUSP00000103712
estExt_fgenesh2_pm.C_2830003	ENSMUSP00000111241
estExt_fgenesh2_pm.C_2850013	ENSMUSP00000032419
estExt_fgenesh2_pm.C_2860002	ENSMUSP00000026425
estExt_fgenesh2_pm.C_2860004	ENSMUSP00000058629
estExt_fgenesh2_pm.C_2860004	ENSMUSP00000115325
estExt_fgenesh2_pm.C_2860004	ENSMUSP00000022906
estExt_fgenesh2_pm.C_2910001	ENSMUSP00000019615
estExt_fgenesh2_pm.C_2910001	ENSMUSP00000060421
estExt_fgenesh2_pm.C_2970004	ENSMUSP00000031414
estExt_fgenesh2_pm.C_2980005	ENSMUSP00000026576
estExt_fgenesh2_pm.C_3040001	ENSMUSP00000029770
estExt_fgenesh2_pm.C_3070002	ENSMUSP00000043492
estExt_fgenesh2_pm.C_3130007	ENSMUSP00000040756
estExt_fgenesh2_pm.C_3170006	ENSMUSP00000121557
estExt_fgenesh2_pm.C_3200001	ENSMUSP00000107294
estExt_fgenesh2_pm.C_3220002	ENSMUSP00000018685
estExt_fgenesh2_pm.C_3230005	ENSMUSP00000007212
estExt_fgenesh2_pm.C_3250002	ENSMUSP00000048416
estExt_fgenesh2_pm.C_3250008	ENSMUSP00000030018
estExt_fgenesh2_pm.C_3300001	ENSMUSP00000043210
estExt_fgenesh2_pm.C_3340002	ENSMUSP00000026937
estExt_fgenesh2_pm.C_3410004	ENSMUSP00000078630
estExt_fgenesh2_pm.C_3460003	ENSMUSP00000127526
estExt_fgenesh2_pm.C_3470009	ENSMUSP00000028704
estExt_fgenesh2_pm.C_3480002	ENSMUSP00000036705
estExt_fgenesh2_pm.C_3490013	ENSMUSP00000117246
estExt_fgenesh2_pm.C_3560005	ENSMUSP00000104795
estExt_fgenesh2_pm.C_3580003	ENSMUSP00000055934
estExt_fgenesh2_pm.C_3660002	ENSMUSP00000020241
estExt_fgenesh2_pm.C_3760003	ENSMUSP00000093965
estExt_fgenesh2_pm.C_3760010	ENSMUSP00000051293
estExt_fgenesh2_pm.C_3760012	ENSMUSP00000021425
estExt_fgenesh2_pm.C_3790010	ENSMUSP00000078602
estExt_fgenesh2_pm.C_3880004	ENSMUSP00000138211
estExt_fgenesh2_pm.C_3890005	ENSMUSP00000017430
estExt_fgenesh2_pm.C_3920001	ENSMUSP00000057378
estExt_fgenesh2_pm.C_3920005	ENSMUSP00000026324
estExt_fgenesh2_pm.C_3920005	ENSMUSP00000022120
estExt_fgenesh2_pm.C_3930001	ENSMUSP00000071756
estExt_fgenesh2_pm.C_3930001	ENSMUSP00000072145
estExt_fgenesh2_pm.C_3930001	ENSMUSP00000021290
estExt_fgenesh2_pm.C_3960006	ENSMUSP00000054150
estExt_fgenesh2_pm.C_3970001	ENSMUSP00000028034
estExt_fgenesh2_pm.C_3980003	ENSMUSP00000015950
estExt_fgenesh2_pm.C_3980006	ENSMUSP00000033866
estExt_fgenesh2_pm.C_4030002	ENSMUSP00000049683
estExt_fgenesh2_pm.C_4100006	ENSMUSP00000022976
estExt_fgenesh2_pm.C_4110005	ENSMUSP00000132287
estExt_fgenesh2_pm.C_4130004	ENSMUSP00000066779
estExt_fgenesh2_pm.C_4230001	ENSMUSP00000024802
estExt_fgenesh2_pm.C_4250007	ENSMUSP00000031617
estExt_fgenesh2_pm.C_4250009	ENSMUSP00000121020
estExt_fgenesh2_pm.C_4290002	ENSMUSP00000049739
estExt_fgenesh2_pm.C_4380004	ENSMUSP00000014065
estExt_fgenesh2_pm.C_4380004	ENSMUSP00000024854
estExt_fgenesh2_pm.C_4460001	ENSMUSP00000079107
estExt_fgenesh2_pm.C_4460001	ENSMUSP00000032560
estExt_fgenesh2_pm.C_4470003	ENSMUSP00000031587
estExt_fgenesh2_pm.C_4470004	ENSMUSP00000041872
estExt_fgenesh2_pm.C_4470004	ENSMUSP00000118743
estExt_fgenesh2_pm.C_4520005	ENSMUSP00000001043
estExt_fgenesh2_pm.C_4520006	ENSMUSP00000084882
estExt_fgenesh2_pm.C_4560004	ENSMUSP00000108143
estExt_fgenesh2_pm.C_4610007	ENSMUSP00000128416
estExt_fgenesh2_pm.C_4750001	ENSMUSP00000080302
estExt_fgenesh2_pm.C_4780002	ENSMUSP00000099779
estExt_fgenesh2_pm.C_4780002	ENSMUSP00000035100
estExt_fgenesh2_pm.C_4830005	ENSMUSP00000089097
estExt_fgenesh2_pm.C_4830005	ENSMUSP00000048862
estExt_fgenesh2_pm.C_4840005	ENSMUSP00000099885
estExt_fgenesh2_pm.C_5340001	ENSMUSP00000076130
estExt_fgenesh2_pm.C_5340003	ENSMUSP00000133855
estExt_fgenesh2_pm.C_5460005	ENSMUSP00000016670
estExt_fgenesh2_pm.C_5590003	ENSMUSP00000024056
estExt_fgenesh2_pm.C_5690003	ENSMUSP00000023474
estExt_fgenesh2_pm.C_5690005	ENSMUSP00000048430
estExt_fgenesh2_pm.C_5720003	ENSMUSP00000039990
estExt_fgenesh2_pm.C_5760005	ENSMUSP00000071214
estExt_fgenesh2_pm.C_5970004	ENSMUSP00000017090
estExt_fgenesh2_pm.C_6080003	ENSMUSP00000002902
estExt_fgenesh2_pm.C_6550003	ENSMUSP00000109818
estExt_fgenesh2_pm.C_6570002	ENSMUSP00000027743
estExt_fgenesh2_pm.C_6620001	ENSMUSP00000034878
estExt_fgenesh2_pm.C_6620001	ENSMUSP00000037476
estExt_fgenesh2_pm.C_6620001	ENSMUSP00000023434
estExt_fgenesh2_pm.C_6650002	ENSMUSP00000131457
estExt_fgenesh2_pm.C_6710002	ENSMUSP00000136988
estExt_fgenesh2_pm.C_6810002	ENSMUSP00000022517
estExt_fgenesh2_pm.C_6830004	ENSMUSP00000033643
estExt_fgenesh2_pm.C_6900001	ENSMUSP00000130898
estExt_fgenesh2_pm.C_7050004	ENSMUSP00000055374
estExt_fgenesh2_pm.C_7060005	ENSMUSP00000030950
estExt_fgenesh2_pm.C_7120003	ENSMUSP00000035392
estExt_fgenesh2_pm.C_7240001	ENSMUSP00000047157
estExt_fgenesh2_pm.C_7310002	ENSMUSP00000022522
estExt_fgenesh2_pm.C_7350001	ENSMUSP00000114699
estExt_fgenesh2_pm.C_7550001	ENSMUSP00000016672
estExt_fgenesh2_pm.C_7790002	ENSMUSP00000007799
estExt_fgenesh2_pm.C_8260001	ENSMUSP00000034285
estExt_fgenesh2_pm.C_10030002	ENSMUSP00000025474
estExt_fgenesh2_pm.C_10120004	ENSMUSP00000136644
estExt_fgenesh2_pm.C_10130001	ENSMUSP00000113588
estExt_fgenesh2_pm.C_10550002	ENSMUSP00000001825
estExt_fgenesh2_pm.C_10550002	ENSMUSP00000033674
estExt_fgenesh2_pm.C_12800001	ENSMUSP00000037583
estExt_fgenesh2_pm.C_20550002	ENSMUSP00000085006
estExt_fgenesh2_pm.C_20550002	ENSMUSP00000100029
estExt_fgenesh2_pm.C_20550002	ENSMUSP00000100030
estExt_fgenesh2_pm.C_20550002	ENSMUSP00000100032
estExt_fgenesh2_pm.C_20550002	ENSMUSP00000100033
estExt_fgenesh2_kg.C_80003	ENSMUSP00000012279
estExt_fgenesh2_kg.C_90001	ENSMUSP00000134457
estExt_fgenesh2_kg.C_140002	ENSMUSP00000024543
estExt_fgenesh2_kg.C_190001	ENSMUSP00000023356
estExt_fgenesh2_kg.C_190001	ENSMUSP00000006762
estExt_fgenesh2_kg.C_190001	ENSMUSP00000050581
estExt_fgenesh2_kg.C_300001	ENSMUSP00000070239
estExt_fgenesh2_kg.C_1360002	ENSMUSP00000001536
estExt_fgenesh2_kg.C_1460001	ENSMUSP00000044879
estExt_fgenesh2_kg.C_1840001	ENSMUSP00000035020
estExt_fgenesh2_kg.C_2440002	ENSMUSP00000084541
estExt_fgenesh2_kg.C_2440002	ENSMUSP00000058575
estExt_fgenesh2_kg.C_2600002	ENSMUSP00000134131
estExt_fgenesh2_kg.C_2610001	ENSMUSP00000051118
estExt_fgenesh2_kg.C_2610001	ENSMUSP00000092006
estExt_fgenesh2_kg.C_3300001	ENSMUSP00000077354
estExt_fgenesh2_kg.C_3300001	ENSMUSP00000137374
estExt_fgenesh2_kg.C_3300001	ENSMUSP00000025271
estExt_fgenesh2_kg.C_3300001	ENSMUSP00000135597
estExt_fgenesh2_kg.C_3310001	ENSMUSP00000120421
estExt_fgenesh2_kg.C_3310001	ENSMUSP00000018610
estExt_fgenesh2_kg.C_3770001	ENSMUSP00000023673
estExt_fgenesh2_kg.C_4020003	ENSMUSP00000000964
estExt_fgenesh2_kg.C_4020003	ENSMUSP00000019117
estExt_fgenesh2_kg.C_4020003	ENSMUSP00000043078
estExt_fgenesh2_kg.C_7600001	ENSMUSP00000054054
estExt_fgenesh2_kg.C_7600001	ENSMUSP00000029587
estExt_fgenesh2_kg.C_7600001	ENSMUSP00000098903
estExt_fgenesh2_pg.C_10090	ENSMUSP00000099993
estExt_fgenesh2_pg.C_10119	ENSMUSP00000034470
estExt_fgenesh2_pg.C_10119	ENSMUSP00000090130
estExt_fgenesh2_pg.C_10120	ENSMUSP00000022909
estExt_fgenesh2_pg.C_10167	ENSMUSP00000025279
estExt_fgenesh2_pg.C_10167	ENSMUSP00000004505
estExt_fgenesh2_pg.C_10197	ENSMUSP00000087197
estExt_fgenesh2_pg.C_10236	ENSMUSP00000046021
estExt_fgenesh2_pg.C_10260	ENSMUSP00000135642
estExt_fgenesh2_pg.C_10273	ENSMUSP00000137129
estExt_fgenesh2_pg.C_10285	ENSMUSP00000020027
estExt_fgenesh2_pg.C_10285	ENSMUSP00000101618
estExt_fgenesh2_pg.C_10285	ENSMUSP00000047547
estExt_fgenesh2_pg.C_10286	ENSMUSP00000127921
estExt_fgenesh2_pg.C_10314	ENSMUSP00000087479
estExt_fgenesh2_pg.C_10317	ENSMUSP00000133026
estExt_fgenesh2_pg.C_10322	ENSMUSP00000099581
estExt_fgenesh2_pg.C_10322	ENSMUSP00000006679
estExt_fgenesh2_pg.C_10334	ENSMUSP00000078641
estExt_fgenesh2_pg.C_10341	ENSMUSP00000055304
estExt_fgenesh2_pg.C_10356	ENSMUSP00000113259
estExt_fgenesh2_pg.C_10359	ENSMUSP00000019944
estExt_fgenesh2_pg.C_20001	ENSMUSP00000014447
estExt_fgenesh2_pg.C_20003	ENSMUSP00000021239
estExt_fgenesh2_pg.C_20008	ENSMUSP00000065645
estExt_fgenesh2_pg.C_20011	ENSMUSP00000098756
estExt_fgenesh2_pg.C_20012	ENSMUSP00000074537
estExt_fgenesh2_pg.C_20014	ENSMUSP00000005279
estExt_fgenesh2_pg.C_20014	ENSMUSP00000094844
estExt_fgenesh2_pg.C_20014	ENSMUSP00000108193
estExt_fgenesh2_pg.C_20027	ENSMUSP00000099046
estExt_fgenesh2_pg.C_20029	ENSMUSP00000125491
estExt_fgenesh2_pg.C_20037	ENSMUSP00000084467
estExt_fgenesh2_pg.C_20044	ENSMUSP00000053232
estExt_fgenesh2_pg.C_20044	ENSMUSP00000044491
estExt_fgenesh2_pg.C_20047	ENSMUSP00000132812
estExt_fgenesh2_pg.C_20058	ENSMUSP00000096733
estExt_fgenesh2_pg.C_20060	ENSMUSP00000001485
estExt_fgenesh2_pg.C_20073	ENSMUSP00000024981
estExt_fgenesh2_pg.C_20073	ENSMUSP00000021083
estExt_fgenesh2_pg.C_20083	ENSMUSP00000033917
estExt_fgenesh2_pg.C_20085	ENSMUSP00000022709
estExt_fgenesh2_pg.C_20090	ENSMUSP00000123851
estExt_fgenesh2_pg.C_20095	ENSMUSP00000096695
estExt_fgenesh2_pg.C_20096	ENSMUSP00000039709
estExt_fgenesh2_pg.C_20101	ENSMUSP00000037082
estExt_fgenesh2_pg.C_20103	ENSMUSP00000022601
estExt_fgenesh2_pg.C_20105	ENSMUSP00000078047
estExt_fgenesh2_pg.C_20112	ENSMUSP00000090230
estExt_fgenesh2_pg.C_20116	ENSMUSP00000096721
estExt_fgenesh2_pg.C_20119	ENSMUSP00000073061
estExt_fgenesh2_pg.C_20127	ENSMUSP00000024011
estExt_fgenesh2_pg.C_20140	ENSMUSP00000091308
estExt_fgenesh2_pg.C_20143	ENSMUSP00000068530
estExt_fgenesh2_pg.C_20146	ENSMUSP00000067889
estExt_fgenesh2_pg.C_20156	ENSMUSP00000029641
estExt_fgenesh2_pg.C_20168	ENSMUSP00000041676
estExt_fgenesh2_pg.C_20171	ENSMUSP00000113621
estExt_fgenesh2_pg.C_20180	ENSMUSP00000031651
estExt_fgenesh2_pg.C_20191	ENSMUSP00000041727
estExt_fgenesh2_pg.C_20191	ENSMUSP00000047615
estExt_fgenesh2_pg.C_20192	ENSMUSP00000027464
estExt_fgenesh2_pg.C_20193	ENSMUSP00000029386
estExt_fgenesh2_pg.C_20205	ENSMUSP00000096415
estExt_fgenesh2_pg.C_20206	ENSMUSP00000117304
estExt_fgenesh2_pg.C_20227	ENSMUSP00000025520
estExt_fgenesh2_pg.C_20228	ENSMUSP00000082476
estExt_fgenesh2_pg.C_20254	ENSMUSP00000097795
estExt_fgenesh2_pg.C_20266	ENSMUSP00000033652
estExt_fgenesh2_pg.C_20280	ENSMUSP00000075540
estExt_fgenesh2_pg.C_20313	ENSMUSP00000045409
estExt_fgenesh2_pg.C_20313	ENSMUSP00000099888
estExt_fgenesh2_pg.C_20313	ENSMUSP00000093816
estExt_fgenesh2_pg.C_20313	ENSMUSP00000099890
estExt_fgenesh2_pg.C_20314	ENSMUSP00000109683
estExt_fgenesh2_pg.C_20317	ENSMUSP00000036915
estExt_fgenesh2_pg.C_20323	ENSMUSP00000030180
estExt_fgenesh2_pg.C_20336	ENSMUSP00000043783
estExt_fgenesh2_pg.C_20340	ENSMUSP00000032927
estExt_fgenesh2_pg.C_20344	ENSMUSP00000097910
estExt_fgenesh2_pg.C_20344	ENSMUSP00000093233
estExt_fgenesh2_pg.C_20344	ENSMUSP00000126066
estExt_fgenesh2_pg.C_20351	ENSMUSP00000098257
estExt_fgenesh2_pg.C_20385	ENSMUSP00000099835
estExt_fgenesh2_pg.C_20386	ENSMUSP00000023100
estExt_fgenesh2_pg.C_20387	ENSMUSP00000027256
estExt_fgenesh2_pg.C_30041	ENSMUSP00000077168
estExt_fgenesh2_pg.C_30063	ENSMUSP00000020927
estExt_fgenesh2_pg.C_30083	ENSMUSP00000017460
estExt_fgenesh2_pg.C_30089	ENSMUSP00000050873
estExt_fgenesh2_pg.C_30108	ENSMUSP00000048469
estExt_fgenesh2_pg.C_30116	ENSMUSP00000025562
estExt_fgenesh2_pg.C_30125	ENSMUSP00000124685
estExt_fgenesh2_pg.C_30139	ENSMUSP00000032715
estExt_fgenesh2_pg.C_30182	ENSMUSP00000138281
estExt_fgenesh2_pg.C_30193	ENSMUSP00000103381
estExt_fgenesh2_pg.C_40056	ENSMUSP00000072406
estExt_fgenesh2_pg.C_40065	ENSMUSP00000033822
estExt_fgenesh2_pg.C_40065	ENSMUSP00000109659
estExt_fgenesh2_pg.C_40065	ENSMUSP00000103464
estExt_fgenesh2_pg.C_40065	ENSMUSP00000028593
estExt_fgenesh2_pg.C_40072	ENSMUSP00000093819
estExt_fgenesh2_pg.C_40113	ENSMUSP00000052563
estExt_fgenesh2_pg.C_40172	ENSMUSP00000128117
estExt_fgenesh2_pg.C_40173	ENSMUSP00000017783
estExt_fgenesh2_pg.C_40192	ENSMUSP00000035106
estExt_fgenesh2_pg.C_40220	ENSMUSP00000061167
estExt_fgenesh2_pg.C_40233	ENSMUSP00000137309
estExt_fgenesh2_pg.C_40240	ENSMUSP00000050592
estExt_fgenesh2_pg.C_40253	ENSMUSP00000001712
estExt_fgenesh2_pg.C_40258	ENSMUSP00000138115
estExt_fgenesh2_pg.C_40258	ENSMUSP00000052294
estExt_fgenesh2_pg.C_40276	ENSMUSP00000033483
estExt_fgenesh2_pg.C_40281	ENSMUSP00000091437
estExt_fgenesh2_pg.C_40284	ENSMUSP00000031539
estExt_fgenesh2_pg.C_40285	ENSMUSP00000045913
estExt_fgenesh2_pg.C_40290	ENSMUSP00000033176
estExt_fgenesh2_pg.C_40299	ENSMUSP00000023117
estExt_fgenesh2_pg.C_40309	ENSMUSP00000132516
estExt_fgenesh2_pg.C_40324	ENSMUSP00000055277
estExt_fgenesh2_pg.C_50023	ENSMUSP00000026828
estExt_fgenesh2_pg.C_50035	ENSMUSP00000036361
estExt_fgenesh2_pg.C_50035	ENSMUSP00000113936
estExt_fgenesh2_pg.C_50043	ENSMUSP00000117299
estExt_fgenesh2_pg.C_50075	ENSMUSP00000080791
estExt_fgenesh2_pg.C_50082	ENSMUSP00000023043
estExt_fgenesh2_pg.C_50130	ENSMUSP00000031555
estExt_fgenesh2_pg.C_50187	ENSMUSP00000052096
estExt_fgenesh2_pg.C_50261	ENSMUSP00000121973
estExt_fgenesh2_pg.C_50293	ENSMUSP00000086560
estExt_fgenesh2_pg.C_50294	ENSMUSP00000031628
estExt_fgenesh2_pg.C_50304	ENSMUSP00000135899
estExt_fgenesh2_pg.C_50318	ENSMUSP00000093993
estExt_fgenesh2_pg.C_50323	ENSMUSP00000034929
estExt_fgenesh2_pg.C_50342	ENSMUSP00000071493
estExt_fgenesh2_pg.C_50344	ENSMUSP00000134564
estExt_fgenesh2_pg.C_50396	ENSMUSP00000040138
estExt_fgenesh2_pg.C_60021	ENSMUSP00000118776
estExt_fgenesh2_pg.C_60025	ENSMUSP00000057983
estExt_fgenesh2_pg.C_60073	ENSMUSP00000106247
estExt_fgenesh2_pg.C_60076	ENSMUSP00000034365
estExt_fgenesh2_pg.C_60084	ENSMUSP00000037574
estExt_fgenesh2_pg.C_60112	ENSMUSP00000035154
estExt_fgenesh2_pg.C_60113	ENSMUSP00000072848
estExt_fgenesh2_pg.C_60113	ENSMUSP00000066448
estExt_fgenesh2_pg.C_60113	ENSMUSP00000061933
estExt_fgenesh2_pg.C_60122	ENSMUSP00000082948
estExt_fgenesh2_pg.C_60149	ENSMUSP00000047865
estExt_fgenesh2_pg.C_60149	ENSMUSP00000037251
estExt_fgenesh2_pg.C_60165	ENSMUSP00000037627
estExt_fgenesh2_pg.C_60168	ENSMUSP00000082646
estExt_fgenesh2_pg.C_60212	ENSMUSP00000020252
estExt_fgenesh2_pg.C_60212	ENSMUSP00000070117
estExt_fgenesh2_pg.C_60220	ENSMUSP00000067190
estExt_fgenesh2_pg.C_60246	ENSMUSP00000057595
estExt_fgenesh2_pg.C_60246	ENSMUSP00000032539
estExt_fgenesh2_pg.C_70133	ENSMUSP00000106519
estExt_fgenesh2_pg.C_70172	ENSMUSP00000043765
estExt_fgenesh2_pg.C_70177	ENSMUSP00000030269
estExt_fgenesh2_pg.C_70230	ENSMUSP00000026506
estExt_fgenesh2_pg.C_70277	ENSMUSP00000131162
estExt_fgenesh2_pg.C_70288	ENSMUSP00000099038
estExt_fgenesh2_pg.C_80019	ENSMUSP00000070791
estExt_fgenesh2_pg.C_80027	ENSMUSP00000054083
estExt_fgenesh2_pg.C_80031	ENSMUSP00000021359
estExt_fgenesh2_pg.C_80041	ENSMUSP00000025864
estExt_fgenesh2_pg.C_80044	ENSMUSP00000021375
estExt_fgenesh2_pg.C_80050	ENSMUSP00000057462
estExt_fgenesh2_pg.C_80059	ENSMUSP00000066803
estExt_fgenesh2_pg.C_80162	ENSMUSP00000112953
estExt_fgenesh2_pg.C_80189	ENSMUSP00000100150
estExt_fgenesh2_pg.C_80191	ENSMUSP00000084414
estExt_fgenesh2_pg.C_80221	ENSMUSP00000067553
estExt_fgenesh2_pg.C_80223	ENSMUSP00000108008
estExt_fgenesh2_pg.C_80223	ENSMUSP00000082995
estExt_fgenesh2_pg.C_80253	ENSMUSP00000124738
estExt_fgenesh2_pg.C_80253	ENSMUSP00000135115
estExt_fgenesh2_pg.C_80271	ENSMUSP00000015456
estExt_fgenesh2_pg.C_80276	ENSMUSP00000021682
estExt_fgenesh2_pg.C_80283	ENSMUSP00000002845
estExt_fgenesh2_pg.C_80293	ENSMUSP00000033342
estExt_fgenesh2_pg.C_80300	ENSMUSP00000021818
estExt_fgenesh2_pg.C_80310	ENSMUSP00000041907
estExt_fgenesh2_pg.C_80311	ENSMUSP00000046080
estExt_fgenesh2_pg.C_80312	ENSMUSP00000034457
estExt_fgenesh2_pg.C_90008	ENSMUSP00000078469
estExt_fgenesh2_pg.C_90011	ENSMUSP00000137467
estExt_fgenesh2_pg.C_90049	ENSMUSP00000055001
estExt_fgenesh2_pg.C_90058	ENSMUSP00000090086
estExt_fgenesh2_pg.C_90121	ENSMUSP00000024171
estExt_fgenesh2_pg.C_90156	ENSMUSP00000000793
estExt_fgenesh2_pg.C_90188	ENSMUSP00000052777
estExt_fgenesh2_pg.C_90188	ENSMUSP00000035484
estExt_fgenesh2_pg.C_90208	ENSMUSP00000099792
estExt_fgenesh2_pg.C_90208	ENSMUSP00000109874
estExt_fgenesh2_pg.C_90213	ENSMUSP00000035029
estExt_fgenesh2_pg.C_90213	ENSMUSP00000070709
estExt_fgenesh2_pg.C_90217	ENSMUSP00000016106
estExt_fgenesh2_pg.C_90260	ENSMUSP00000053176
estExt_fgenesh2_pg.C_100018	ENSMUSP00000043780
estExt_fgenesh2_pg.C_100020	ENSMUSP00000038630
estExt_fgenesh2_pg.C_100032	ENSMUSP00000038983
estExt_fgenesh2_pg.C_100032	ENSMUSP00000043724
estExt_fgenesh2_pg.C_100036	ENSMUSP00000065233
estExt_fgenesh2_pg.C_100037	ENSMUSP00000096991
estExt_fgenesh2_pg.C_100080	ENSMUSP00000072900
estExt_fgenesh2_pg.C_100106	ENSMUSP00000109175
estExt_fgenesh2_pg.C_100138	ENSMUSP00000006178
estExt_fgenesh2_pg.C_100168	ENSMUSP00000066882
estExt_fgenesh2_pg.C_100169	ENSMUSP00000137065
estExt_fgenesh2_pg.C_100176	ENSMUSP00000093771
estExt_fgenesh2_pg.C_100176	ENSMUSP00000001921
estExt_fgenesh2_pg.C_100201	ENSMUSP00000098969
estExt_fgenesh2_pg.C_100204	ENSMUSP00000112765
estExt_fgenesh2_pg.C_100209	ENSMUSP00000042302
estExt_fgenesh2_pg.C_100214	ENSMUSP00000033503
estExt_fgenesh2_pg.C_100229	ENSMUSP00000063461
estExt_fgenesh2_pg.C_100251	ENSMUSP00000113785
estExt_fgenesh2_pg.C_100251	ENSMUSP00000033490
estExt_fgenesh2_pg.C_100263	ENSMUSP00000006123
estExt_fgenesh2_pg.C_100267	ENSMUSP00000111103
estExt_fgenesh2_pg.C_100275	ENSMUSP00000074190
estExt_fgenesh2_pg.C_100276	ENSMUSP00000053778
estExt_fgenesh2_pg.C_110084	ENSMUSP00000133428
estExt_fgenesh2_pg.C_110154	ENSMUSP00000028251
estExt_fgenesh2_pg.C_110185	ENSMUSP00000028341
estExt_fgenesh2_pg.C_110221	ENSMUSP00000027760
estExt_fgenesh2_pg.C_110221	ENSMUSP00000035726
estExt_fgenesh2_pg.C_110221	ENSMUSP00000041082
estExt_fgenesh2_pg.C_110235	ENSMUSP00000138415
estExt_fgenesh2_pg.C_110242	ENSMUSP00000107494
estExt_fgenesh2_pg.C_110259	ENSMUSP00000035583
estExt_fgenesh2_pg.C_110267	ENSMUSP00000109366
estExt_fgenesh2_pg.C_110276	ENSMUSP00000075762
estExt_fgenesh2_pg.C_110299	ENSMUSP00000037423
estExt_fgenesh2_pg.C_120019	ENSMUSP00000050258
estExt_fgenesh2_pg.C_120020	ENSMUSP00000092440
estExt_fgenesh2_pg.C_120023	ENSMUSP00000113281
estExt_fgenesh2_pg.C_120028	ENSMUSP00000130999
estExt_fgenesh2_pg.C_120043	ENSMUSP00000043424
estExt_fgenesh2_pg.C_120044	ENSMUSP00000000127
estExt_fgenesh2_pg.C_120046	ENSMUSP00000099364
estExt_fgenesh2_pg.C_120053	ENSMUSP00000125427
estExt_fgenesh2_pg.C_120067	ENSMUSP00000026420
estExt_fgenesh2_pg.C_120071	ENSMUSP00000090022
estExt_fgenesh2_pg.C_120074	ENSMUSP00000023562
estExt_fgenesh2_pg.C_120085	ENSMUSP00000133806
estExt_fgenesh2_pg.C_120115	ENSMUSP00000020672
estExt_fgenesh2_pg.C_120116	ENSMUSP00000040896
estExt_fgenesh2_pg.C_120133	ENSMUSP00000061997
estExt_fgenesh2_pg.C_120140	ENSMUSP00000028398
estExt_fgenesh2_pg.C_120162	ENSMUSP00000126565
estExt_fgenesh2_pg.C_120167	ENSMUSP00000079926
estExt_fgenesh2_pg.C_120170	ENSMUSP00000056682
estExt_fgenesh2_pg.C_120181	ENSMUSP00000091452
estExt_fgenesh2_pg.C_120230	ENSMUSP00000111189
estExt_fgenesh2_pg.C_120240	ENSMUSP00000099981
estExt_fgenesh2_pg.C_130004	ENSMUSP00000134179
estExt_fgenesh2_pg.C_130007	ENSMUSP00000103015
estExt_fgenesh2_pg.C_130007	ENSMUSP00000025358
estExt_fgenesh2_pg.C_130080	ENSMUSP00000044993
estExt_fgenesh2_pg.C_130091	ENSMUSP00000104959
estExt_fgenesh2_pg.C_130117	ENSMUSP00000109502
estExt_fgenesh2_pg.C_130146	ENSMUSP00000095710
estExt_fgenesh2_pg.C_130146	ENSMUSP00000088447
estExt_fgenesh2_pg.C_130182	ENSMUSP00000057600
estExt_fgenesh2_pg.C_140011	ENSMUSP00000038490
estExt_fgenesh2_pg.C_140022	ENSMUSP00000099501
estExt_fgenesh2_pg.C_140022	ENSMUSP00000113346
estExt_fgenesh2_pg.C_140058	ENSMUSP00000072389
estExt_fgenesh2_pg.C_140065	ENSMUSP00000022287
estExt_fgenesh2_pg.C_140065	ENSMUSP00000030032
estExt_fgenesh2_pg.C_140109	ENSMUSP00000030536
estExt_fgenesh2_pg.C_140130	ENSMUSP00000062441
estExt_fgenesh2_pg.C_140135	ENSMUSP00000107210
estExt_fgenesh2_pg.C_140145	ENSMUSP00000129055
estExt_fgenesh2_pg.C_140148	ENSMUSP00000067779
estExt_fgenesh2_pg.C_140163	ENSMUSP00000084062
estExt_fgenesh2_pg.C_140177	ENSMUSP00000007207
estExt_fgenesh2_pg.C_140177	ENSMUSP00000031894
estExt_fgenesh2_pg.C_140177	ENSMUSP00000101416
estExt_fgenesh2_pg.C_140196	ENSMUSP00000030894
estExt_fgenesh2_pg.C_140197	ENSMUSP00000047123
estExt_fgenesh2_pg.C_140199	ENSMUSP00000040596
estExt_fgenesh2_pg.C_150005	ENSMUSP00000073124
estExt_fgenesh2_pg.C_150032	ENSMUSP00000106278
estExt_fgenesh2_pg.C_150046	ENSMUSP00000019229
estExt_fgenesh2_pg.C_150047	ENSMUSP00000008445
estExt_fgenesh2_pg.C_150066	ENSMUSP00000076856
estExt_fgenesh2_pg.C_150071	ENSMUSP00000022532
estExt_fgenesh2_pg.C_150075	ENSMUSP00000129804
estExt_fgenesh2_pg.C_150079	ENSMUSP00000101759
estExt_fgenesh2_pg.C_150093	ENSMUSP00000051638
estExt_fgenesh2_pg.C_150109	ENSMUSP00000088845
estExt_fgenesh2_pg.C_150114	ENSMUSP00000036571
estExt_fgenesh2_pg.C_150121	ENSMUSP00000106076
estExt_fgenesh2_pg.C_150138	ENSMUSP00000031171
estExt_fgenesh2_pg.C_150153	ENSMUSP00000096957
estExt_fgenesh2_pg.C_150153	ENSMUSP00000102710
estExt_fgenesh2_pg.C_150161	ENSMUSP00000073259
estExt_fgenesh2_pg.C_160005	ENSMUSP00000046340
estExt_fgenesh2_pg.C_160011	ENSMUSP00000013559
estExt_fgenesh2_pg.C_160043	ENSMUSP00000089517
estExt_fgenesh2_pg.C_160044	ENSMUSP00000127948
estExt_fgenesh2_pg.C_160047	ENSMUSP00000104116
estExt_fgenesh2_pg.C_160050	ENSMUSP00000087744
estExt_fgenesh2_pg.C_160050	ENSMUSP00000008451
estExt_fgenesh2_pg.C_160053	ENSMUSP00000095316
estExt_fgenesh2_pg.C_160056	ENSMUSP00000136163
estExt_fgenesh2_pg.C_160059	ENSMUSP00000017354
estExt_fgenesh2_pg.C_160096	ENSMUSP00000111101
estExt_fgenesh2_pg.C_160127	ENSMUSP00000030526
estExt_fgenesh2_pg.C_160162	ENSMUSP00000027125
estExt_fgenesh2_pg.C_160163	ENSMUSP00000113652
estExt_fgenesh2_pg.C_160164	ENSMUSP00000028815
estExt_fgenesh2_pg.C_160201	ENSMUSP00000076416
estExt_fgenesh2_pg.C_160208	ENSMUSP00000041671
estExt_fgenesh2_pg.C_160215	ENSMUSP00000049394
estExt_fgenesh2_pg.C_160217	ENSMUSP00000023629
estExt_fgenesh2_pg.C_160229	ENSMUSP00000078867
estExt_fgenesh2_pg.C_160229	ENSMUSP00000021018
estExt_fgenesh2_pg.C_160243	ENSMUSP00000130949
estExt_fgenesh2_pg.C_170008	ENSMUSP00000026832
estExt_fgenesh2_pg.C_170020	ENSMUSP00000024983
estExt_fgenesh2_pg.C_170049	ENSMUSP00000072410
estExt_fgenesh2_pg.C_170060	ENSMUSP00000032891
estExt_fgenesh2_pg.C_170076	ENSMUSP00000097776
estExt_fgenesh2_pg.C_170078	ENSMUSP00000038351
estExt_fgenesh2_pg.C_170084	ENSMUSP00000008626
estExt_fgenesh2_pg.C_170087	ENSMUSP00000137110
estExt_fgenesh2_pg.C_170088	ENSMUSP00000035437
estExt_fgenesh2_pg.C_170091	ENSMUSP00000031627
estExt_fgenesh2_pg.C_170094	ENSMUSP00000105949
estExt_fgenesh2_pg.C_170095	ENSMUSP00000041113
estExt_fgenesh2_pg.C_170105	ENSMUSP00000086112
estExt_fgenesh2_pg.C_170117	ENSMUSP00000126878
estExt_fgenesh2_pg.C_170118	ENSMUSP00000046371
estExt_fgenesh2_pg.C_170156	ENSMUSP00000003645
estExt_fgenesh2_pg.C_170162	ENSMUSP00000073221
estExt_fgenesh2_pg.C_170164	ENSMUSP00000033173
estExt_fgenesh2_pg.C_170180	ENSMUSP00000103526
estExt_fgenesh2_pg.C_170211	ENSMUSP00000101909
estExt_fgenesh2_pg.C_170211	ENSMUSP00000042698
estExt_fgenesh2_pg.C_180017	ENSMUSP00000044250
estExt_fgenesh2_pg.C_180028	ENSMUSP00000025903
estExt_fgenesh2_pg.C_180028	ENSMUSP00000042987
estExt_fgenesh2_pg.C_180031	ENSMUSP00000105716
estExt_fgenesh2_pg.C_180065	ENSMUSP00000048084
estExt_fgenesh2_pg.C_180072	ENSMUSP00000021691
estExt_fgenesh2_pg.C_180088	ENSMUSP00000035737
estExt_fgenesh2_pg.C_180088	ENSMUSP00000129964
estExt_fgenesh2_pg.C_180092	ENSMUSP00000094153
estExt_fgenesh2_pg.C_180099	ENSMUSP00000047564
estExt_fgenesh2_pg.C_180121	ENSMUSP00000074818
estExt_fgenesh2_pg.C_180125	ENSMUSP00000064534
estExt_fgenesh2_pg.C_180126	ENSMUSP00000100331
estExt_fgenesh2_pg.C_180133	ENSMUSP00000133694
estExt_fgenesh2_pg.C_180134	ENSMUSP00000054797
estExt_fgenesh2_pg.C_180140	ENSMUSP00000057901
estExt_fgenesh2_pg.C_180146	ENSMUSP00000056869
estExt_fgenesh2_pg.C_180156	ENSMUSP00000121032
estExt_fgenesh2_pg.C_180167	ENSMUSP00000057489
estExt_fgenesh2_pg.C_180187	ENSMUSP00000034521
estExt_fgenesh2_pg.C_180215	ENSMUSP00000124066
estExt_fgenesh2_pg.C_180215	ENSMUSP00000021187
estExt_fgenesh2_pg.C_180230	ENSMUSP00000038761
estExt_fgenesh2_pg.C_180230	ENSMUSP00000024839
estExt_fgenesh2_pg.C_180230	ENSMUSP00000107297
estExt_fgenesh2_pg.C_190007	ENSMUSP00000121576
estExt_fgenesh2_pg.C_190008	ENSMUSP00000125253
estExt_fgenesh2_pg.C_190013	ENSMUSP00000043618
estExt_fgenesh2_pg.C_190015	ENSMUSP00000034140
estExt_fgenesh2_pg.C_190022	ENSMUSP00000063565
estExt_fgenesh2_pg.C_190026	ENSMUSP00000041294
estExt_fgenesh2_pg.C_190026	ENSMUSP00000105350
estExt_fgenesh2_pg.C_190031	ENSMUSP00000112766
estExt_fgenesh2_pg.C_190048	ENSMUSP00000022946
estExt_fgenesh2_pg.C_190065	ENSMUSP00000102047
estExt_fgenesh2_pg.C_190074	ENSMUSP00000092839
estExt_fgenesh2_pg.C_190082	ENSMUSP00000022089
estExt_fgenesh2_pg.C_190090	ENSMUSP00000061634
estExt_fgenesh2_pg.C_190141	ENSMUSP00000120525
estExt_fgenesh2_pg.C_190161	ENSMUSP00000022826
estExt_fgenesh2_pg.C_190167	ENSMUSP00000001059
estExt_fgenesh2_pg.C_190168	ENSMUSP00000025418
estExt_fgenesh2_pg.C_190196	ENSMUSP00000039555
estExt_fgenesh2_pg.C_190198	ENSMUSP00000125387
estExt_fgenesh2_pg.C_190203	ENSMUSP00000127885
estExt_fgenesh2_pg.C_190210	ENSMUSP00000095939
estExt_fgenesh2_pg.C_190226	ENSMUSP00000029024
estExt_fgenesh2_pg.C_200084	ENSMUSP00000110162
estExt_fgenesh2_pg.C_200091	ENSMUSP00000008537
estExt_fgenesh2_pg.C_200103	ENSMUSP00000039098
estExt_fgenesh2_pg.C_200113	ENSMUSP00000080979
estExt_fgenesh2_pg.C_200128	ENSMUSP00000043519
estExt_fgenesh2_pg.C_200134	ENSMUSP00000071783
estExt_fgenesh2_pg.C_200137	ENSMUSP00000081569
estExt_fgenesh2_pg.C_200137	ENSMUSP00000027603
estExt_fgenesh2_pg.C_200156	ENSMUSP00000026032
estExt_fgenesh2_pg.C_200158	ENSMUSP00000137265
estExt_fgenesh2_pg.C_200164	ENSMUSP00000134188
estExt_fgenesh2_pg.C_200171	ENSMUSP00000051282
estExt_fgenesh2_pg.C_200194	ENSMUSP00000097908
estExt_fgenesh2_pg.C_200203	ENSMUSP00000043401
estExt_fgenesh2_pg.C_200208	ENSMUSP00000034539
estExt_fgenesh2_pg.C_210009	ENSMUSP00000087960
estExt_fgenesh2_pg.C_210044	ENSMUSP00000096711
estExt_fgenesh2_pg.C_210065	ENSMUSP00000048901
estExt_fgenesh2_pg.C_210065	ENSMUSP00000034272
estExt_fgenesh2_pg.C_210080	ENSMUSP00000027876
estExt_fgenesh2_pg.C_210148	ENSMUSP00000128488
estExt_fgenesh2_pg.C_210164	ENSMUSP00000070561
estExt_fgenesh2_pg.C_210169	ENSMUSP00000025163
estExt_fgenesh2_pg.C_210173	ENSMUSP00000099962
estExt_fgenesh2_pg.C_210173	ENSMUSP00000138961
estExt_fgenesh2_pg.C_220002	ENSMUSP00000043061
estExt_fgenesh2_pg.C_220014	ENSMUSP00000030289
estExt_fgenesh2_pg.C_220016	ENSMUSP00000040287
estExt_fgenesh2_pg.C_220037	ENSMUSP00000021077
estExt_fgenesh2_pg.C_220037	ENSMUSP00000102685
estExt_fgenesh2_pg.C_220037	ENSMUSP00000034618
estExt_fgenesh2_pg.C_220052	ENSMUSP00000096279
estExt_fgenesh2_pg.C_220053	ENSMUSP00000087770
estExt_fgenesh2_pg.C_220059	ENSMUSP00000102116
estExt_fgenesh2_pg.C_220065	ENSMUSP00000048836
estExt_fgenesh2_pg.C_220068	ENSMUSP00000026663
estExt_fgenesh2_pg.C_220068	ENSMUSP00000026662
estExt_fgenesh2_pg.C_220069	ENSMUSP00000105245
estExt_fgenesh2_pg.C_220069	ENSMUSP00000006380
estExt_fgenesh2_pg.C_220070	ENSMUSP00000091475
estExt_fgenesh2_pg.C_220121	ENSMUSP00000008517
estExt_fgenesh2_pg.C_220122	ENSMUSP00000109891
estExt_fgenesh2_pg.C_220124	ENSMUSP00000005173
estExt_fgenesh2_pg.C_220125	ENSMUSP00000078940
estExt_fgenesh2_pg.C_220127	ENSMUSP00000113431
estExt_fgenesh2_pg.C_220137	ENSMUSP00000136287
estExt_fgenesh2_pg.C_220142	ENSMUSP00000054963
estExt_fgenesh2_pg.C_220142	ENSMUSP00000092725
estExt_fgenesh2_pg.C_220143	ENSMUSP00000074204
estExt_fgenesh2_pg.C_220145	ENSMUSP00000111048
estExt_fgenesh2_pg.C_220149	ENSMUSP00000014321
estExt_fgenesh2_pg.C_220164	ENSMUSP00000060157
estExt_fgenesh2_pg.C_220171	ENSMUSP00000103530
estExt_fgenesh2_pg.C_220176	ENSMUSP00000023055
estExt_fgenesh2_pg.C_220185	ENSMUSP00000060749
estExt_fgenesh2_pg.C_220186	ENSMUSP00000097784
estExt_fgenesh2_pg.C_220193	ENSMUSP00000043397
estExt_fgenesh2_pg.C_220193	ENSMUSP00000135826
estExt_fgenesh2_pg.C_220195	ENSMUSP00000040037
estExt_fgenesh2_pg.C_220223	ENSMUSP00000105303
estExt_fgenesh2_pg.C_230028	ENSMUSP00000110513
estExt_fgenesh2_pg.C_230040	ENSMUSP00000001092
estExt_fgenesh2_pg.C_230045	ENSMUSP00000033458
estExt_fgenesh2_pg.C_230045	ENSMUSP00000099097
estExt_fgenesh2_pg.C_230062	ENSMUSP00000133992
estExt_fgenesh2_pg.C_230068	ENSMUSP00000045367
estExt_fgenesh2_pg.C_230072	ENSMUSP00000111223
estExt_fgenesh2_pg.C_230100	ENSMUSP00000115320
estExt_fgenesh2_pg.C_230101	ENSMUSP00000085523
estExt_fgenesh2_pg.C_230149	ENSMUSP00000003964
estExt_fgenesh2_pg.C_230165	ENSMUSP00000135513
estExt_fgenesh2_pg.C_230167	ENSMUSP00000027861
estExt_fgenesh2_pg.C_240056	ENSMUSP00000139021
estExt_fgenesh2_pg.C_240101	ENSMUSP00000133360
estExt_fgenesh2_pg.C_240116	ENSMUSP00000048244
estExt_fgenesh2_pg.C_240121	ENSMUSP00000048754
estExt_fgenesh2_pg.C_240122	ENSMUSP00000033289
estExt_fgenesh2_pg.C_240178	ENSMUSP00000039338
estExt_fgenesh2_pg.C_240194	ENSMUSP00000021097
estExt_fgenesh2_pg.C_240194	ENSMUSP00000033990
estExt_fgenesh2_pg.C_240195	ENSMUSP00000114844
estExt_fgenesh2_pg.C_240224	ENSMUSP00000103483
estExt_fgenesh2_pg.C_250055	ENSMUSP00000022962
estExt_fgenesh2_pg.C_250087	ENSMUSP00000002064
estExt_fgenesh2_pg.C_250089	ENSMUSP00000124314
estExt_fgenesh2_pg.C_260080	ENSMUSP00000059741
estExt_fgenesh2_pg.C_260082	ENSMUSP00000001051
estExt_fgenesh2_pg.C_260093	ENSMUSP00000099059
estExt_fgenesh2_pg.C_260094	ENSMUSP00000122219
estExt_fgenesh2_pg.C_260094	ENSMUSP00000095736
estExt_fgenesh2_pg.C_260097	ENSMUSP00000056792
estExt_fgenesh2_pg.C_260098	ENSMUSP00000002473
estExt_fgenesh2_pg.C_260105	ENSMUSP00000102072
estExt_fgenesh2_pg.C_260105	ENSMUSP00000126474
estExt_fgenesh2_pg.C_260106	ENSMUSP00000038063
estExt_fgenesh2_pg.C_260148	ENSMUSP00000113672
estExt_fgenesh2_pg.C_260162	ENSMUSP00000106968
estExt_fgenesh2_pg.C_260197	ENSMUSP00000025925
estExt_fgenesh2_pg.C_260197	ENSMUSP00000020926
estExt_fgenesh2_pg.C_260217	ENSMUSP00000005606
estExt_fgenesh2_pg.C_270032	ENSMUSP00000056719
estExt_fgenesh2_pg.C_270086	ENSMUSP00000047761
estExt_fgenesh2_pg.C_270134	ENSMUSP00000027961
estExt_fgenesh2_pg.C_270138	ENSMUSP00000042762
estExt_fgenesh2_pg.C_270141	ENSMUSP00000039416
estExt_fgenesh2_pg.C_270141	ENSMUSP00000053766
estExt_fgenesh2_pg.C_270141	ENSMUSP00000099806
estExt_fgenesh2_pg.C_270141	ENSMUSP00000072438
estExt_fgenesh2_pg.C_270147	ENSMUSP00000127653
estExt_fgenesh2_pg.C_270165	ENSMUSP00000070149
estExt_fgenesh2_pg.C_270192	ENSMUSP00000108715
estExt_fgenesh2_pg.C_280096	ENSMUSP00000036394
estExt_fgenesh2_pg.C_280097	ENSMUSP00000096177
estExt_fgenesh2_pg.C_290002	ENSMUSP00000131665
estExt_fgenesh2_pg.C_290012	ENSMUSP00000070411
estExt_fgenesh2_pg.C_290087	ENSMUSP00000045744
estExt_fgenesh2_pg.C_290107	ENSMUSP00000071194
estExt_fgenesh2_pg.C_290143	ENSMUSP00000096541
estExt_fgenesh2_pg.C_300019	ENSMUSP00000040347
estExt_fgenesh2_pg.C_300051	ENSMUSP00000029222
estExt_fgenesh2_pg.C_300084	ENSMUSP00000029367
estExt_fgenesh2_pg.C_300094	ENSMUSP00000131588
estExt_fgenesh2_pg.C_300106	ENSMUSP00000047570
estExt_fgenesh2_pg.C_300110	ENSMUSP00000127038
estExt_fgenesh2_pg.C_300128	ENSMUSP00000126725
estExt_fgenesh2_pg.C_300140	ENSMUSP00000102921
estExt_fgenesh2_pg.C_310020	ENSMUSP00000082013
estExt_fgenesh2_pg.C_310032	ENSMUSP00000029696
estExt_fgenesh2_pg.C_310048	ENSMUSP00000022153
estExt_fgenesh2_pg.C_310048	ENSMUSP00000062326
estExt_fgenesh2_pg.C_310064	ENSMUSP00000029551
estExt_fgenesh2_pg.C_310073	ENSMUSP00000052641
estExt_fgenesh2_pg.C_320063	ENSMUSP00000110219
estExt_fgenesh2_pg.C_320158	ENSMUSP00000111297
estExt_fgenesh2_pg.C_320192	ENSMUSP00000034048
estExt_fgenesh2_pg.C_330044	ENSMUSP00000022734
estExt_fgenesh2_pg.C_330045	ENSMUSP00000039689
estExt_fgenesh2_pg.C_330073	ENSMUSP00000093379
estExt_fgenesh2_pg.C_330076	ENSMUSP00000085244
estExt_fgenesh2_pg.C_330102	ENSMUSP00000023691
estExt_fgenesh2_pg.C_330102	ENSMUSP00000042642
estExt_fgenesh2_pg.C_330102	ENSMUSP00000020188
estExt_fgenesh2_pg.C_330130	ENSMUSP00000022574
estExt_fgenesh2_pg.C_330157	ENSMUSP00000010899
estExt_fgenesh2_pg.C_330160	ENSMUSP00000110357
estExt_fgenesh2_pg.C_340018	ENSMUSP00000034529
estExt_fgenesh2_pg.C_340019	ENSMUSP00000033540
estExt_fgenesh2_pg.C_340027	ENSMUSP00000029730
estExt_fgenesh2_pg.C_340062	ENSMUSP00000128533
estExt_fgenesh2_pg.C_340063	ENSMUSP00000109664
estExt_fgenesh2_pg.C_340235	ENSMUSP00000022345
estExt_fgenesh2_pg.C_340237	ENSMUSP00000085651
estExt_fgenesh2_pg.C_350017	ENSMUSP00000025904
estExt_fgenesh2_pg.C_350080	ENSMUSP00000075290
estExt_fgenesh2_pg.C_350133	ENSMUSP00000038779
estExt_fgenesh2_pg.C_350139	ENSMUSP00000041293
estExt_fgenesh2_pg.C_350147	ENSMUSP00000021659
estExt_fgenesh2_pg.C_350147	ENSMUSP00000047408
estExt_fgenesh2_pg.C_350151	ENSMUSP00000043981
estExt_fgenesh2_pg.C_350154	ENSMUSP00000105184
estExt_fgenesh2_pg.C_350156	ENSMUSP00000133523
estExt_fgenesh2_pg.C_350163	ENSMUSP00000047508
estExt_fgenesh2_pg.C_350169	ENSMUSP00000018466
estExt_fgenesh2_pg.C_350173	ENSMUSP00000028727
estExt_fgenesh2_pg.C_350173	ENSMUSP00000112138
estExt_fgenesh2_pg.C_350177	ENSMUSP00000035498
estExt_fgenesh2_pg.C_360069	ENSMUSP00000072008
estExt_fgenesh2_pg.C_360096	ENSMUSP00000040005
estExt_fgenesh2_pg.C_360097	ENSMUSP00000132781
estExt_fgenesh2_pg.C_360100	ENSMUSP00000133805
estExt_fgenesh2_pg.C_360108	ENSMUSP00000111318
estExt_fgenesh2_pg.C_360114	ENSMUSP00000020362
estExt_fgenesh2_pg.C_360144	ENSMUSP00000067217
estExt_fgenesh2_pg.C_360144	ENSMUSP00000102227
estExt_fgenesh2_pg.C_370011	ENSMUSP00000022264
estExt_fgenesh2_pg.C_370035	ENSMUSP00000116865
estExt_fgenesh2_pg.C_370048	ENSMUSP00000069798
estExt_fgenesh2_pg.C_370048	ENSMUSP00000038562
estExt_fgenesh2_pg.C_370058	ENSMUSP00000047838
estExt_fgenesh2_pg.C_370062	ENSMUSP00000139187
estExt_fgenesh2_pg.C_370081	ENSMUSP00000006915
estExt_fgenesh2_pg.C_370083	ENSMUSP00000113963
estExt_fgenesh2_pg.C_370085	ENSMUSP00000098946
estExt_fgenesh2_pg.C_370105	ENSMUSP00000058985
estExt_fgenesh2_pg.C_370123	ENSMUSP00000020957
estExt_fgenesh2_pg.C_370124	ENSMUSP00000026735
estExt_fgenesh2_pg.C_370161	ENSMUSP00000032469
estExt_fgenesh2_pg.C_370161	ENSMUSP00000033770
estExt_fgenesh2_pg.C_370197	ENSMUSP00000019224
estExt_fgenesh2_pg.C_370205	ENSMUSP00000126515
estExt_fgenesh2_pg.C_370205	ENSMUSP00000089860
estExt_fgenesh2_pg.C_370211	ENSMUSP00000041380
estExt_fgenesh2_pg.C_370228	ENSMUSP00000076178
estExt_fgenesh2_pg.C_370229	ENSMUSP00000031090
estExt_fgenesh2_pg.C_370233	ENSMUSP00000019183
estExt_fgenesh2_pg.C_380002	ENSMUSP00000136062
estExt_fgenesh2_pg.C_380063	ENSMUSP00000029803
estExt_fgenesh2_pg.C_380063	ENSMUSP00000105630
estExt_fgenesh2_pg.C_380064	ENSMUSP00000137737
estExt_fgenesh2_pg.C_380073	ENSMUSP00000102009
estExt_fgenesh2_pg.C_380096	ENSMUSP00000098405
estExt_fgenesh2_pg.C_380096	ENSMUSP00000109305
estExt_fgenesh2_pg.C_380096	ENSMUSP00000029266
estExt_fgenesh2_pg.C_380096	ENSMUSP00000104511
estExt_fgenesh2_pg.C_380096	ENSMUSP00000031447
estExt_fgenesh2_pg.C_380103	ENSMUSP00000022315
estExt_fgenesh2_pg.C_380134	ENSMUSP00000040232
estExt_fgenesh2_pg.C_390053	ENSMUSP00000026927
estExt_fgenesh2_pg.C_390072	ENSMUSP00000083747
estExt_fgenesh2_pg.C_390083	ENSMUSP00000128759
estExt_fgenesh2_pg.C_390085	ENSMUSP00000127797
estExt_fgenesh2_pg.C_390114	ENSMUSP00000020939
estExt_fgenesh2_pg.C_390156	ENSMUSP00000109156
estExt_fgenesh2_pg.C_390162	ENSMUSP00000090373
estExt_fgenesh2_pg.C_390171	ENSMUSP00000043462
estExt_fgenesh2_pg.C_400007	ENSMUSP00000099384
estExt_fgenesh2_pg.C_400017	ENSMUSP00000041152
estExt_fgenesh2_pg.C_400018	ENSMUSP00000031426
estExt_fgenesh2_pg.C_400020	ENSMUSP00000029259
estExt_fgenesh2_pg.C_400022	ENSMUSP00000014920
estExt_fgenesh2_pg.C_400029	ENSMUSP00000022566
estExt_fgenesh2_pg.C_400036	ENSMUSP00000079631
estExt_fgenesh2_pg.C_400039	ENSMUSP00000103516
estExt_fgenesh2_pg.C_400070	ENSMUSP00000032129
estExt_fgenesh2_pg.C_400099	ENSMUSP00000108517
estExt_fgenesh2_pg.C_400102	ENSMUSP00000026624
estExt_fgenesh2_pg.C_400102	ENSMUSP00000110373
estExt_fgenesh2_pg.C_400138	ENSMUSP00000027202
estExt_fgenesh2_pg.C_400156	ENSMUSP00000137770
estExt_fgenesh2_pg.C_400156	ENSMUSP00000049060
estExt_fgenesh2_pg.C_410021	ENSMUSP00000114076
estExt_fgenesh2_pg.C_410021	ENSMUSP00000049095
estExt_fgenesh2_pg.C_410030	ENSMUSP00000061533
estExt_fgenesh2_pg.C_410059	ENSMUSP00000043437
estExt_fgenesh2_pg.C_420001	ENSMUSP00000109477
estExt_fgenesh2_pg.C_420001	ENSMUSP00000070878
estExt_fgenesh2_pg.C_420040	ENSMUSP00000051080
estExt_fgenesh2_pg.C_420041	ENSMUSP00000113120
estExt_fgenesh2_pg.C_420051	ENSMUSP00000041118
estExt_fgenesh2_pg.C_420051	ENSMUSP00000055290
estExt_fgenesh2_pg.C_420055	ENSMUSP00000106308
estExt_fgenesh2_pg.C_420056	ENSMUSP00000117928
estExt_fgenesh2_pg.C_420058	ENSMUSP00000021512
estExt_fgenesh2_pg.C_420064	ENSMUSP00000030158
estExt_fgenesh2_pg.C_420075	ENSMUSP00000045430
estExt_fgenesh2_pg.C_420080	ENSMUSP00000083725
estExt_fgenesh2_pg.C_420084	ENSMUSP00000130512
estExt_fgenesh2_pg.C_420096	ENSMUSP00000028948
estExt_fgenesh2_pg.C_420110	ENSMUSP00000038589
estExt_fgenesh2_pg.C_420113	ENSMUSP00000069849
estExt_fgenesh2_pg.C_420128	ENSMUSP00000131841
estExt_fgenesh2_pg.C_420150	ENSMUSP00000023260
[truncated: 11,538 more rows]
