# Supplementary material for: Reconstruction of proto-vertebrate, proto-cyclostome and proto-gnathostome genomes provides new insights into early vertebrate evolution
Source: Nat Commun. 2021 Jul 23;12:4489. doi: 10.1038/s41467-021-24573-z (PMC8302630; doi:10.1038/s41467-021-24573-z)
Supplement: Supplementary file 4 — Supplementary Data 1 [file 41467_2021_24573_MOESM4_ESM.zip › SuppData1/orthologs/BRAFL-POEGU.txt]

fgenesh2_pg.scaffold_351000043	ENSTGUP00000006151
fgenesh2_pg.scaffold_351000043	ENSTGUP00000014787
fgenesh2_pg.scaffold_352000005	ENSTGUP00000013948
fgenesh2_pg.scaffold_352000025	ENSTGUP00000003219
fgenesh2_pg.scaffold_353000014	ENSTGUP00000012371
fgenesh2_pg.scaffold_353000019	ENSTGUP00000007505
fgenesh2_pg.scaffold_353000019	ENSTGUP00000012508
fgenesh2_pg.scaffold_353000041	ENSTGUP00000004986
fgenesh2_pg.scaffold_354000012	ENSTGUP00000010775
fgenesh2_pg.scaffold_355000001	ENSTGUP00000014034
fgenesh2_pg.scaffold_355000014	ENSTGUP00000009504
fgenesh2_pg.scaffold_355000016	ENSTGUP00000010761
fgenesh2_pg.scaffold_355000054	ENSTGUP00000009154
fgenesh2_pg.scaffold_357000006	ENSTGUP00000013245
fgenesh2_pg.scaffold_358000032	ENSTGUP00000008062
fgenesh2_pg.scaffold_359000018	ENSTGUP00000012700
fgenesh2_pg.scaffold_359000048	ENSTGUP00000006613
fgenesh2_pg.scaffold_359000049	ENSTGUP00000006745
fgenesh2_pg.scaffold_360000003	ENSTGUP00000001569
fgenesh2_pg.scaffold_360000041	ENSTGUP00000017541
fgenesh2_pg.scaffold_360000052	ENSTGUP00000005639
fgenesh2_pg.scaffold_361000015	ENSTGUP00000002770
fgenesh2_pg.scaffold_361000021	ENSTGUP00000011718
fgenesh2_pg.scaffold_361000038	ENSTGUP00000006125
fgenesh2_pg.scaffold_361000050	ENSTGUP00000011712
fgenesh2_pg.scaffold_362000018	ENSTGUP00000005292
fgenesh2_pg.scaffold_363000007	ENSTGUP00000003320
fgenesh2_pg.scaffold_363000012	ENSTGUP00000002375
fgenesh2_pg.scaffold_363000036	ENSTGUP00000010014
fgenesh2_pg.scaffold_364000023	ENSTGUP00000011512
fgenesh2_pg.scaffold_364000027	ENSTGUP00000012544
fgenesh2_pg.scaffold_364000030	ENSTGUP00000001178
fgenesh2_pg.scaffold_364000050	ENSTGUP00000009218
fgenesh2_pg.scaffold_364000055	ENSTGUP00000016489
fgenesh2_pg.scaffold_365000027	ENSTGUP00000006713
fgenesh2_pg.scaffold_365000032	ENSTGUP00000015129
fgenesh2_pg.scaffold_365000036	ENSTGUP00000006277
fgenesh2_pg.scaffold_367000002	ENSTGUP00000018068
fgenesh2_pg.scaffold_367000006	ENSTGUP00000018191
fgenesh2_pg.scaffold_367000017	ENSTGUP00000011655
fgenesh2_pg.scaffold_367000027	ENSTGUP00000016710
fgenesh2_pg.scaffold_369000001	ENSTGUP00000003479
fgenesh2_pg.scaffold_369000015	ENSTGUP00000005213
fgenesh2_pg.scaffold_369000032	ENSTGUP00000018107
fgenesh2_pg.scaffold_371000008	ENSTGUP00000011147
fgenesh2_pg.scaffold_371000020	ENSTGUP00000004886
fgenesh2_pg.scaffold_371000045	ENSTGUP00000002508
fgenesh2_pg.scaffold_371000045	ENSTGUP00000003084
fgenesh2_pg.scaffold_371000061	ENSTGUP00000001438
fgenesh2_pg.scaffold_372000005	ENSTGUP00000005181
fgenesh2_pg.scaffold_372000006	ENSTGUP00000010477
fgenesh2_pg.scaffold_373000026	ENSTGUP00000010364
fgenesh2_pg.scaffold_374000015	ENSTGUP00000013430
fgenesh2_pg.scaffold_374000029	ENSTGUP00000003036
fgenesh2_pg.scaffold_374000042	ENSTGUP00000001966
fgenesh2_pg.scaffold_374000042	ENSTGUP00000000110
fgenesh2_pg.scaffold_375000002	ENSTGUP00000014511
fgenesh2_pg.scaffold_375000019	ENSTGUP00000005022
fgenesh2_pg.scaffold_375000019	ENSTGUP00000016493
fgenesh2_pg.scaffold_376000057	ENSTGUP00000013533
fgenesh2_pg.scaffold_377000020	ENSTGUP00000012667
fgenesh2_pg.scaffold_377000029	ENSTGUP00000000105
fgenesh2_pg.scaffold_378000047	ENSTGUP00000006790
fgenesh2_pg.scaffold_379000006	ENSTGUP00000008903
fgenesh2_pg.scaffold_379000018	ENSTGUP00000004502
fgenesh2_pg.scaffold_380000008	ENSTGUP00000010287
fgenesh2_pg.scaffold_380000036	ENSTGUP00000000226
fgenesh2_pg.scaffold_380000036	ENSTGUP00000007672
fgenesh2_pg.scaffold_380000036	ENSTGUP00000009106
fgenesh2_pg.scaffold_380000041	ENSTGUP00000003902
fgenesh2_pg.scaffold_381000020	ENSTGUP00000010905
fgenesh2_pg.scaffold_381000020	ENSTGUP00000005013
fgenesh2_pg.scaffold_381000021	ENSTGUP00000010895
fgenesh2_pg.scaffold_381000021	ENSTGUP00000004993
fgenesh2_pg.scaffold_381000021	ENSTGUP00000015553
fgenesh2_pg.scaffold_381000032	ENSTGUP00000018114
fgenesh2_pg.scaffold_381000034	ENSTGUP00000011896
fgenesh2_pg.scaffold_382000006	ENSTGUP00000014039
fgenesh2_pg.scaffold_382000007	ENSTGUP00000001163
fgenesh2_pg.scaffold_384000004	ENSTGUP00000017453
fgenesh2_pg.scaffold_384000024	ENSTGUP00000006157
fgenesh2_pg.scaffold_384000024	ENSTGUP00000013457
fgenesh2_pg.scaffold_384000041	ENSTGUP00000014182
fgenesh2_pg.scaffold_385000017	ENSTGUP00000012513
fgenesh2_pg.scaffold_386000031	ENSTGUP00000004629
fgenesh2_pg.scaffold_386000031	ENSTGUP00000013952
fgenesh2_pg.scaffold_386000031	ENSTGUP00000016565
fgenesh2_pg.scaffold_386000031	ENSTGUP00000015507
fgenesh2_pg.scaffold_386000033	ENSTGUP00000008476
fgenesh2_pg.scaffold_386000033	ENSTGUP00000007170
fgenesh2_pg.scaffold_386000033	ENSTGUP00000002734
fgenesh2_pg.scaffold_388000031	ENSTGUP00000006141
fgenesh2_pg.scaffold_388000032	ENSTGUP00000017538
fgenesh2_pg.scaffold_388000033	ENSTGUP00000002585
fgenesh2_pg.scaffold_389000002	ENSTGUP00000012010
fgenesh2_pg.scaffold_389000024	ENSTGUP00000013053
fgenesh2_pg.scaffold_391000010	ENSTGUP00000005612
fgenesh2_pg.scaffold_391000010	ENSTGUP00000000657
fgenesh2_pg.scaffold_391000017	ENSTGUP00000018076
fgenesh2_pg.scaffold_391000023	ENSTGUP00000000479
fgenesh2_pg.scaffold_391000033	ENSTGUP00000017029
fgenesh2_pg.scaffold_391000033	ENSTGUP00000014872
fgenesh2_pg.scaffold_391000033	ENSTGUP00000005508
fgenesh2_pg.scaffold_392000008	ENSTGUP00000000921
fgenesh2_pg.scaffold_393000027	ENSTGUP00000016339
fgenesh2_pg.scaffold_394000013	ENSTGUP00000007043
fgenesh2_pg.scaffold_394000016	ENSTGUP00000007518
fgenesh2_pg.scaffold_394000023	ENSTGUP00000009486
fgenesh2_pg.scaffold_394000039	ENSTGUP00000016135
fgenesh2_pg.scaffold_395000006	ENSTGUP00000002889
fgenesh2_pg.scaffold_395000037	ENSTGUP00000008685
fgenesh2_pg.scaffold_396000016	ENSTGUP00000009784
fgenesh2_pg.scaffold_396000027	ENSTGUP00000003787
fgenesh2_pg.scaffold_396000027	ENSTGUP00000012710
fgenesh2_pg.scaffold_396000027	ENSTGUP00000002248
fgenesh2_pg.scaffold_397000018	ENSTGUP00000005827
fgenesh2_pg.scaffold_398000050	ENSTGUP00000014124
fgenesh2_pg.scaffold_398000059	ENSTGUP00000012012
fgenesh2_pg.scaffold_399000005	ENSTGUP00000018306
fgenesh2_pg.scaffold_400000012	ENSTGUP00000004167
fgenesh2_pg.scaffold_400000031	ENSTGUP00000017677
fgenesh2_pg.scaffold_401000016	ENSTGUP00000000569
fgenesh2_pg.scaffold_402000006	ENSTGUP00000003527
fgenesh2_pg.scaffold_402000006	ENSTGUP00000002984
fgenesh2_pg.scaffold_402000021	ENSTGUP00000013320
fgenesh2_pg.scaffold_402000028	ENSTGUP00000003284
fgenesh2_pg.scaffold_402000028	ENSTGUP00000015066
fgenesh2_pg.scaffold_403000003	ENSTGUP00000006249
fgenesh2_pg.scaffold_403000003	ENSTGUP00000014771
fgenesh2_pg.scaffold_403000008	ENSTGUP00000000443
fgenesh2_pg.scaffold_403000022	ENSTGUP00000003883
fgenesh2_pg.scaffold_403000022	ENSTGUP00000003850
fgenesh2_pg.scaffold_403000023	ENSTGUP00000003357
fgenesh2_pg.scaffold_403000023	ENSTGUP00000000578
fgenesh2_pg.scaffold_403000023	ENSTGUP00000000599
fgenesh2_pg.scaffold_403000023	ENSTGUP00000010019
fgenesh2_pg.scaffold_403000025	ENSTGUP00000013954
fgenesh2_pg.scaffold_403000025	ENSTGUP00000017454
fgenesh2_pg.scaffold_404000038	ENSTGUP00000013928
fgenesh2_pg.scaffold_405000003	ENSTGUP00000011563
fgenesh2_pg.scaffold_406000014	ENSTGUP00000001645
fgenesh2_pg.scaffold_406000027	ENSTGUP00000016536
fgenesh2_pg.scaffold_406000028	ENSTGUP00000009252
fgenesh2_pg.scaffold_406000028	ENSTGUP00000017366
fgenesh2_pg.scaffold_407000014	ENSTGUP00000003424
fgenesh2_pg.scaffold_407000028	ENSTGUP00000002466
fgenesh2_pg.scaffold_407000040	ENSTGUP00000016488
fgenesh2_pg.scaffold_408000021	ENSTGUP00000017569
fgenesh2_pg.scaffold_410000005	ENSTGUP00000012326
fgenesh2_pg.scaffold_410000008	ENSTGUP00000018260
fgenesh2_pg.scaffold_410000024	ENSTGUP00000012620
fgenesh2_pg.scaffold_410000031	ENSTGUP00000001861
fgenesh2_pg.scaffold_410000031	ENSTGUP00000000201
fgenesh2_pg.scaffold_410000050	ENSTGUP00000015321
fgenesh2_pg.scaffold_411000041	ENSTGUP00000004468
fgenesh2_pg.scaffold_411000054	ENSTGUP00000007389
fgenesh2_pg.scaffold_413000015	ENSTGUP00000003154
fgenesh2_pg.scaffold_413000015	ENSTGUP00000001211
fgenesh2_pg.scaffold_413000023	ENSTGUP00000011130
fgenesh2_pg.scaffold_413000024	ENSTGUP00000003172
fgenesh2_pg.scaffold_413000024	ENSTGUP00000015374
fgenesh2_pg.scaffold_414000003	ENSTGUP00000001245
fgenesh2_pg.scaffold_414000018	ENSTGUP00000010805
fgenesh2_pg.scaffold_415000003	ENSTGUP00000010434
fgenesh2_pg.scaffold_415000041	ENSTGUP00000001587
fgenesh2_pg.scaffold_416000004	ENSTGUP00000000817
fgenesh2_pg.scaffold_416000027	ENSTGUP00000004287
fgenesh2_pg.scaffold_417000003	ENSTGUP00000010116
fgenesh2_pg.scaffold_417000011	ENSTGUP00000003201
fgenesh2_pg.scaffold_417000012	ENSTGUP00000006101
fgenesh2_pg.scaffold_417000015	ENSTGUP00000002520
fgenesh2_pg.scaffold_418000002	ENSTGUP00000015641
fgenesh2_pg.scaffold_418000024	ENSTGUP00000013840
fgenesh2_pg.scaffold_418000024	ENSTGUP00000017113
fgenesh2_pg.scaffold_418000024	ENSTGUP00000014562
fgenesh2_pg.scaffold_418000024	ENSTGUP00000017116
fgenesh2_pg.scaffold_421000002	ENSTGUP00000003905
fgenesh2_pg.scaffold_421000023	ENSTGUP00000000749
fgenesh2_pg.scaffold_422000007	ENSTGUP00000007763
fgenesh2_pg.scaffold_422000008	ENSTGUP00000012093
fgenesh2_pg.scaffold_423000012	ENSTGUP00000007080
fgenesh2_pg.scaffold_423000012	ENSTGUP00000003588
fgenesh2_pg.scaffold_423000012	ENSTGUP00000017710
fgenesh2_pg.scaffold_423000017	ENSTGUP00000010091
fgenesh2_pg.scaffold_423000025	ENSTGUP00000010894
fgenesh2_pg.scaffold_424000004	ENSTGUP00000018185
fgenesh2_pg.scaffold_426000022	ENSTGUP00000012919
fgenesh2_pg.scaffold_427000015	ENSTGUP00000005346
fgenesh2_pg.scaffold_427000017	ENSTGUP00000003338
fgenesh2_pg.scaffold_427000017	ENSTGUP00000003859
fgenesh2_pg.scaffold_427000017	ENSTGUP00000002713
fgenesh2_pg.scaffold_427000017	ENSTGUP00000014941
fgenesh2_pg.scaffold_428000029	ENSTGUP00000003472
fgenesh2_pg.scaffold_429000008	ENSTGUP00000000609
fgenesh2_pg.scaffold_429000016	ENSTGUP00000012006
fgenesh2_pg.scaffold_430000006	ENSTGUP00000001307
fgenesh2_pg.scaffold_430000023	ENSTGUP00000008920
fgenesh2_pg.scaffold_432000003	ENSTGUP00000010359
fgenesh2_pg.scaffold_432000007	ENSTGUP00000002067
fgenesh2_pg.scaffold_432000036	ENSTGUP00000006365
fgenesh2_pg.scaffold_432000042	ENSTGUP00000003817
fgenesh2_pg.scaffold_434000031	ENSTGUP00000013213
fgenesh2_pg.scaffold_434000035	ENSTGUP00000003273
fgenesh2_pg.scaffold_435000006	ENSTGUP00000010284
fgenesh2_pg.scaffold_436000014	ENSTGUP00000003919
fgenesh2_pg.scaffold_436000015	ENSTGUP00000005151
fgenesh2_pg.scaffold_436000040	ENSTGUP00000005784
fgenesh2_pg.scaffold_436000040	ENSTGUP00000014235
fgenesh2_pg.scaffold_436000041	ENSTGUP00000016515
fgenesh2_pg.scaffold_437000019	ENSTGUP00000009502
fgenesh2_pg.scaffold_438000005	ENSTGUP00000001597
fgenesh2_pg.scaffold_438000005	ENSTGUP00000004354
fgenesh2_pg.scaffold_438000005	ENSTGUP00000004372
fgenesh2_pg.scaffold_438000009	ENSTGUP00000009255
fgenesh2_pg.scaffold_438000009	ENSTGUP00000012754
fgenesh2_pg.scaffold_438000033	ENSTGUP00000006938
fgenesh2_pg.scaffold_438000033	ENSTGUP00000012596
fgenesh2_pg.scaffold_439000005	ENSTGUP00000018311
fgenesh2_pg.scaffold_439000020	ENSTGUP00000012774
fgenesh2_pg.scaffold_439000020	ENSTGUP00000015680
fgenesh2_pg.scaffold_439000027	ENSTGUP00000008860
fgenesh2_pg.scaffold_440000010	ENSTGUP00000003218
fgenesh2_pg.scaffold_441000035	ENSTGUP00000012115
fgenesh2_pg.scaffold_442000043	ENSTGUP00000015284
fgenesh2_pg.scaffold_442000048	ENSTGUP00000013681
fgenesh2_pg.scaffold_443000004	ENSTGUP00000005835
fgenesh2_pg.scaffold_444000031	ENSTGUP00000010948
fgenesh2_pg.scaffold_446000010	ENSTGUP00000008910
fgenesh2_pg.scaffold_446000010	ENSTGUP00000000754
fgenesh2_pg.scaffold_446000018	ENSTGUP00000012826
fgenesh2_pg.scaffold_446000029	ENSTGUP00000010211
fgenesh2_pg.scaffold_447000005	ENSTGUP00000000320
fgenesh2_pg.scaffold_449000021	ENSTGUP00000009425
fgenesh2_pg.scaffold_450000015	ENSTGUP00000001118
fgenesh2_pg.scaffold_450000016	ENSTGUP00000003582
fgenesh2_pg.scaffold_450000016	ENSTGUP00000000236
fgenesh2_pg.scaffold_450000022	ENSTGUP00000001599
fgenesh2_pg.scaffold_450000023	ENSTGUP00000004415
fgenesh2_pg.scaffold_451000018	ENSTGUP00000006769
fgenesh2_pg.scaffold_451000028	ENSTGUP00000014615
fgenesh2_pg.scaffold_452000028	ENSTGUP00000003734
fgenesh2_pg.scaffold_452000029	ENSTGUP00000009374
fgenesh2_pg.scaffold_452000036	ENSTGUP00000014440
fgenesh2_pg.scaffold_453000018	ENSTGUP00000006154
fgenesh2_pg.scaffold_454000007	ENSTGUP00000005207
fgenesh2_pg.scaffold_454000014	ENSTGUP00000001339
fgenesh2_pg.scaffold_455000014	ENSTGUP00000009557
fgenesh2_pg.scaffold_457000001	ENSTGUP00000009008
fgenesh2_pg.scaffold_457000020	ENSTGUP00000001770
fgenesh2_pg.scaffold_458000006	ENSTGUP00000013935
fgenesh2_pg.scaffold_458000006	ENSTGUP00000014017
fgenesh2_pg.scaffold_458000009	ENSTGUP00000000683
fgenesh2_pg.scaffold_458000009	ENSTGUP00000016616
fgenesh2_pg.scaffold_458000013	ENSTGUP00000016727
fgenesh2_pg.scaffold_458000014	ENSTGUP00000011629
fgenesh2_pg.scaffold_458000014	ENSTGUP00000016437
fgenesh2_pg.scaffold_458000016	ENSTGUP00000000829
fgenesh2_pg.scaffold_458000023	ENSTGUP00000015435
fgenesh2_pg.scaffold_458000024	ENSTGUP00000005615
fgenesh2_pg.scaffold_458000024	ENSTGUP00000017515
fgenesh2_pg.scaffold_459000002	ENSTGUP00000011114
fgenesh2_pg.scaffold_459000008	ENSTGUP00000017810
fgenesh2_pg.scaffold_459000031	ENSTGUP00000001167
fgenesh2_pg.scaffold_459000031	ENSTGUP00000004758
fgenesh2_pg.scaffold_459000036	ENSTGUP00000000046
fgenesh2_pg.scaffold_459000042	ENSTGUP00000004651
fgenesh2_pg.scaffold_460000014	ENSTGUP00000008542
fgenesh2_pg.scaffold_460000030	ENSTGUP00000009845
fgenesh2_pg.scaffold_461000014	ENSTGUP00000014897
fgenesh2_pg.scaffold_463000018	ENSTGUP00000002467
fgenesh2_pg.scaffold_463000026	ENSTGUP00000013504
fgenesh2_pg.scaffold_463000032	ENSTGUP00000000384
fgenesh2_pg.scaffold_463000045	ENSTGUP00000009103
fgenesh2_pg.scaffold_463000051	ENSTGUP00000008840
fgenesh2_pg.scaffold_464000003	ENSTGUP00000006976
fgenesh2_pg.scaffold_466000008	ENSTGUP00000012190
fgenesh2_pg.scaffold_466000008	ENSTGUP00000003877
fgenesh2_pg.scaffold_466000010	ENSTGUP00000002605
fgenesh2_pg.scaffold_466000032	ENSTGUP00000011495
fgenesh2_pg.scaffold_466000032	ENSTGUP00000002579
fgenesh2_pg.scaffold_467000018	ENSTGUP00000002206
fgenesh2_pg.scaffold_468000016	ENSTGUP00000018144
fgenesh2_pg.scaffold_468000017	ENSTGUP00000005701
fgenesh2_pg.scaffold_468000019	ENSTGUP00000009996
fgenesh2_pg.scaffold_470000024	ENSTGUP00000012402
fgenesh2_pg.scaffold_470000027	ENSTGUP00000012270
fgenesh2_pg.scaffold_471000021	ENSTGUP00000006857
fgenesh2_pg.scaffold_472000003	ENSTGUP00000008009
fgenesh2_pg.scaffold_472000004	ENSTGUP00000007902
fgenesh2_pg.scaffold_473000013	ENSTGUP00000014404
fgenesh2_pg.scaffold_475000010	ENSTGUP00000005559
fgenesh2_pg.scaffold_476000017	ENSTGUP00000016216
fgenesh2_pg.scaffold_477000023	ENSTGUP00000000585
fgenesh2_pg.scaffold_478000027	ENSTGUP00000006086
fgenesh2_pg.scaffold_479000021	ENSTGUP00000009299
fgenesh2_pg.scaffold_479000027	ENSTGUP00000017365
fgenesh2_pg.scaffold_480000011	ENSTGUP00000007103
fgenesh2_pg.scaffold_481000007	ENSTGUP00000010464
fgenesh2_pg.scaffold_481000007	ENSTGUP00000008990
fgenesh2_pg.scaffold_481000014	ENSTGUP00000010274
fgenesh2_pg.scaffold_484000012	ENSTGUP00000010473
fgenesh2_pg.scaffold_484000017	ENSTGUP00000012145
fgenesh2_pg.scaffold_484000017	ENSTGUP00000009157
fgenesh2_pg.scaffold_484000017	ENSTGUP00000012158
fgenesh2_pg.scaffold_484000017	ENSTGUP00000017198
fgenesh2_pg.scaffold_484000027	ENSTGUP00000012061
fgenesh2_pg.scaffold_484000031	ENSTGUP00000000565
fgenesh2_pg.scaffold_484000033	ENSTGUP00000009183
fgenesh2_pg.scaffold_485000001	ENSTGUP00000003554
fgenesh2_pg.scaffold_485000012	ENSTGUP00000010821
fgenesh2_pg.scaffold_486000005	ENSTGUP00000002061
fgenesh2_pg.scaffold_486000033	ENSTGUP00000014568
fgenesh2_pg.scaffold_488000010	ENSTGUP00000008323
fgenesh2_pg.scaffold_489000005	ENSTGUP00000015832
fgenesh2_pg.scaffold_489000007	ENSTGUP00000002226
fgenesh2_pg.scaffold_489000019	ENSTGUP00000007411
fgenesh2_pg.scaffold_489000023	ENSTGUP00000003444
fgenesh2_pg.scaffold_491000016	ENSTGUP00000006829
fgenesh2_pg.scaffold_492000020	ENSTGUP00000007045
fgenesh2_pg.scaffold_493000033	ENSTGUP00000008712
fgenesh2_pg.scaffold_493000035	ENSTGUP00000001593
fgenesh2_pg.scaffold_495000021	ENSTGUP00000001931
fgenesh2_pg.scaffold_497000007	ENSTGUP00000006389
fgenesh2_pg.scaffold_498000008	ENSTGUP00000004893
fgenesh2_pg.scaffold_498000010	ENSTGUP00000001472
fgenesh2_pg.scaffold_499000014	ENSTGUP00000007377
fgenesh2_pg.scaffold_499000014	ENSTGUP00000004443
fgenesh2_pg.scaffold_499000014	ENSTGUP00000004454
fgenesh2_pg.scaffold_499000014	ENSTGUP00000017738
fgenesh2_pg.scaffold_501000002	ENSTGUP00000010498
fgenesh2_pg.scaffold_503000004	ENSTGUP00000007818
fgenesh2_pg.scaffold_503000011	ENSTGUP00000006250
fgenesh2_pg.scaffold_504000024	ENSTGUP00000005032
fgenesh2_pg.scaffold_505000006	ENSTGUP00000009017
fgenesh2_pg.scaffold_505000007	ENSTGUP00000009813
fgenesh2_pg.scaffold_505000009	ENSTGUP00000011684
fgenesh2_pg.scaffold_505000009	ENSTGUP00000016805
fgenesh2_pg.scaffold_505000017	ENSTGUP00000006405
fgenesh2_pg.scaffold_505000017	ENSTGUP00000000874
fgenesh2_pg.scaffold_505000023	ENSTGUP00000015205
fgenesh2_pg.scaffold_505000025	ENSTGUP00000013716
fgenesh2_pg.scaffold_508000013	ENSTGUP00000005740
fgenesh2_pg.scaffold_508000037	ENSTGUP00000015393
fgenesh2_pg.scaffold_509000004	ENSTGUP00000007771
fgenesh2_pg.scaffold_509000004	ENSTGUP00000002286
fgenesh2_pg.scaffold_510000007	ENSTGUP00000017526
fgenesh2_pg.scaffold_510000019	ENSTGUP00000012849
fgenesh2_pg.scaffold_512000023	ENSTGUP00000001286
fgenesh2_pg.scaffold_513000017	ENSTGUP00000014802
fgenesh2_pg.scaffold_514000007	ENSTGUP00000012680
fgenesh2_pg.scaffold_515000013	ENSTGUP00000003422
fgenesh2_pg.scaffold_515000017	ENSTGUP00000004388
fgenesh2_pg.scaffold_515000023	ENSTGUP00000002747
fgenesh2_pg.scaffold_517000019	ENSTGUP00000005388
fgenesh2_pg.scaffold_518000004	ENSTGUP00000006941
fgenesh2_pg.scaffold_518000005	ENSTGUP00000007595
fgenesh2_pg.scaffold_518000005	ENSTGUP00000001540
fgenesh2_pg.scaffold_518000008	ENSTGUP00000001571
fgenesh2_pg.scaffold_520000012	ENSTGUP00000003434
fgenesh2_pg.scaffold_522000019	ENSTGUP00000005747
fgenesh2_pg.scaffold_523000003	ENSTGUP00000003336
fgenesh2_pg.scaffold_523000003	ENSTGUP00000001462
fgenesh2_pg.scaffold_523000021	ENSTGUP00000011908
fgenesh2_pg.scaffold_525000008	ENSTGUP00000007624
fgenesh2_pg.scaffold_526000017	ENSTGUP00000002857
fgenesh2_pg.scaffold_527000001	ENSTGUP00000018283
fgenesh2_pg.scaffold_527000023	ENSTGUP00000013379
fgenesh2_pg.scaffold_528000015	ENSTGUP00000014612
fgenesh2_pg.scaffold_530000010	ENSTGUP00000003211
fgenesh2_pg.scaffold_531000012	ENSTGUP00000011234
fgenesh2_pg.scaffold_532000027	ENSTGUP00000011249
fgenesh2_pg.scaffold_534000022	ENSTGUP00000010309
fgenesh2_pg.scaffold_534000029	ENSTGUP00000015717
fgenesh2_pg.scaffold_535000009	ENSTGUP00000004077
fgenesh2_pg.scaffold_538000007	ENSTGUP00000000730
fgenesh2_pg.scaffold_538000019	ENSTGUP00000011289
fgenesh2_pg.scaffold_539000014	ENSTGUP00000017957
fgenesh2_pg.scaffold_539000020	ENSTGUP00000011886
fgenesh2_pg.scaffold_541000006	ENSTGUP00000008955
fgenesh2_pg.scaffold_542000020	ENSTGUP00000016162
fgenesh2_pg.scaffold_542000023	ENSTGUP00000001873
fgenesh2_pg.scaffold_544000022	ENSTGUP00000004011
fgenesh2_pg.scaffold_545000008	ENSTGUP00000001789
fgenesh2_pg.scaffold_546000001	ENSTGUP00000016174
fgenesh2_pg.scaffold_546000014	ENSTGUP00000002814
fgenesh2_pg.scaffold_546000024	ENSTGUP00000010762
fgenesh2_pg.scaffold_548000006	ENSTGUP00000016190
fgenesh2_pg.scaffold_550000002	ENSTGUP00000010876
fgenesh2_pg.scaffold_550000018	ENSTGUP00000006805
fgenesh2_pg.scaffold_550000018	ENSTGUP00000000823
fgenesh2_pg.scaffold_550000018	ENSTGUP00000009166
fgenesh2_pg.scaffold_550000018	ENSTGUP00000006384
fgenesh2_pg.scaffold_551000005	ENSTGUP00000002060
fgenesh2_pg.scaffold_551000019	ENSTGUP00000008311
fgenesh2_pg.scaffold_551000022	ENSTGUP00000001914
fgenesh2_pg.scaffold_553000031	ENSTGUP00000018111
fgenesh2_pg.scaffold_554000005	ENSTGUP00000013427
fgenesh2_pg.scaffold_554000005	ENSTGUP00000014942
fgenesh2_pg.scaffold_555000013	ENSTGUP00000006823
fgenesh2_pg.scaffold_555000018	ENSTGUP00000008876
fgenesh2_pg.scaffold_557000017	ENSTGUP00000018177
fgenesh2_pg.scaffold_557000023	ENSTGUP00000016819
fgenesh2_pg.scaffold_557000031	ENSTGUP00000009264
fgenesh2_pg.scaffold_558000025	ENSTGUP00000002510
fgenesh2_pg.scaffold_558000025	ENSTGUP00000006737
fgenesh2_pg.scaffold_560000005	ENSTGUP00000001761
fgenesh2_pg.scaffold_560000010	ENSTGUP00000006181
fgenesh2_pg.scaffold_560000013	ENSTGUP00000007035
fgenesh2_pg.scaffold_560000014	ENSTGUP00000004104
fgenesh2_pg.scaffold_561000002	ENSTGUP00000004039
fgenesh2_pg.scaffold_561000009	ENSTGUP00000005333
fgenesh2_pg.scaffold_561000011	ENSTGUP00000016619
fgenesh2_pg.scaffold_562000005	ENSTGUP00000006856
fgenesh2_pg.scaffold_562000008	ENSTGUP00000001600
fgenesh2_pg.scaffold_562000008	ENSTGUP00000015746
fgenesh2_pg.scaffold_562000008	ENSTGUP00000001596
fgenesh2_pg.scaffold_562000014	ENSTGUP00000003579
fgenesh2_pg.scaffold_562000024	ENSTGUP00000003277
fgenesh2_pg.scaffold_563000015	ENSTGUP00000006042
fgenesh2_pg.scaffold_565000009	ENSTGUP00000012553
fgenesh2_pg.scaffold_565000015	ENSTGUP00000015142
fgenesh2_pg.scaffold_565000015	ENSTGUP00000016647
fgenesh2_pg.scaffold_565000027	ENSTGUP00000016224
fgenesh2_pg.scaffold_568000011	ENSTGUP00000012622
fgenesh2_pg.scaffold_569000009	ENSTGUP00000010199
fgenesh2_pg.scaffold_569000023	ENSTGUP00000006874
fgenesh2_pg.scaffold_569000028	ENSTGUP00000015575
fgenesh2_pg.scaffold_571000001	ENSTGUP00000002853
fgenesh2_pg.scaffold_572000011	ENSTGUP00000005051
fgenesh2_pg.scaffold_573000008	ENSTGUP00000007175
fgenesh2_pg.scaffold_573000009	ENSTGUP00000016942
fgenesh2_pg.scaffold_574000005	ENSTGUP00000013831
fgenesh2_pg.scaffold_574000008	ENSTGUP00000006088
fgenesh2_pg.scaffold_575000005	ENSTGUP00000008865
fgenesh2_pg.scaffold_575000007	ENSTGUP00000009318
fgenesh2_pg.scaffold_576000025	ENSTGUP00000013462
fgenesh2_pg.scaffold_576000025	ENSTGUP00000015422
fgenesh2_pg.scaffold_577000023	ENSTGUP00000004004
fgenesh2_pg.scaffold_578000013	ENSTGUP00000008901
fgenesh2_pg.scaffold_579000007	ENSTGUP00000007553
fgenesh2_pg.scaffold_579000014	ENSTGUP00000006467
fgenesh2_pg.scaffold_579000023	ENSTGUP00000006612
fgenesh2_pg.scaffold_579000025	ENSTGUP00000007610
fgenesh2_pg.scaffold_579000026	ENSTGUP00000001124
fgenesh2_pg.scaffold_580000013	ENSTGUP00000000252
fgenesh2_pg.scaffold_580000013	ENSTGUP00000016768
fgenesh2_pg.scaffold_582000017	ENSTGUP00000000786
fgenesh2_pg.scaffold_583000018	ENSTGUP00000001605
fgenesh2_pg.scaffold_586000023	ENSTGUP00000004381
fgenesh2_pg.scaffold_587000014	ENSTGUP00000014047
fgenesh2_pg.scaffold_587000019	ENSTGUP00000016226
fgenesh2_pg.scaffold_588000017	ENSTGUP00000012982
fgenesh2_pg.scaffold_591000004	ENSTGUP00000006247
fgenesh2_pg.scaffold_592000013	ENSTGUP00000004648
fgenesh2_pg.scaffold_593000007	ENSTGUP00000017495
fgenesh2_pg.scaffold_593000012	ENSTGUP00000002230
fgenesh2_pg.scaffold_594000013	ENSTGUP00000005715
fgenesh2_pg.scaffold_594000018	ENSTGUP00000004907
fgenesh2_pg.scaffold_595000012	ENSTGUP00000005178
fgenesh2_pg.scaffold_595000017	ENSTGUP00000010573
fgenesh2_pg.scaffold_597000004	ENSTGUP00000013628
fgenesh2_pg.scaffold_599000001	ENSTGUP00000001603
fgenesh2_pg.scaffold_599000018	ENSTGUP00000011195
fgenesh2_pg.scaffold_600000005	ENSTGUP00000010254
fgenesh2_pg.scaffold_601000006	ENSTGUP00000012414
fgenesh2_pg.scaffold_602000008	ENSTGUP00000002307
fgenesh2_pg.scaffold_602000011	ENSTGUP00000007210
fgenesh2_pg.scaffold_602000013	ENSTGUP00000005215
fgenesh2_pg.scaffold_604000005	ENSTGUP00000010853
fgenesh2_pg.scaffold_604000007	ENSTGUP00000009152
fgenesh2_pg.scaffold_604000013	ENSTGUP00000002257
fgenesh2_pg.scaffold_605000007	ENSTGUP00000012419
fgenesh2_pg.scaffold_606000003	ENSTGUP00000011637
fgenesh2_pg.scaffold_606000005	ENSTGUP00000000995
fgenesh2_pg.scaffold_608000013	ENSTGUP00000005421
fgenesh2_pg.scaffold_610000004	ENSTGUP00000007042
fgenesh2_pg.scaffold_610000011	ENSTGUP00000006936
fgenesh2_pg.scaffold_610000014	ENSTGUP00000000262
fgenesh2_pg.scaffold_611000001	ENSTGUP00000008647
fgenesh2_pg.scaffold_612000026	ENSTGUP00000006631
fgenesh2_pg.scaffold_612000030	ENSTGUP00000008046
fgenesh2_pg.scaffold_614000017	ENSTGUP00000015598
fgenesh2_pg.scaffold_616000012	ENSTGUP00000014817
fgenesh2_pg.scaffold_616000012	ENSTGUP00000011644
fgenesh2_pg.scaffold_616000018	ENSTGUP00000015308
fgenesh2_pg.scaffold_617000003	ENSTGUP00000009035
fgenesh2_pg.scaffold_618000006	ENSTGUP00000000249
fgenesh2_pg.scaffold_618000006	ENSTGUP00000002111
fgenesh2_pg.scaffold_621000005	ENSTGUP00000013083
fgenesh2_pg.scaffold_621000010	ENSTGUP00000017783
fgenesh2_pg.scaffold_623000001	ENSTGUP00000004790
fgenesh2_pg.scaffold_624000011	ENSTGUP00000007285
fgenesh2_pg.scaffold_624000016	ENSTGUP00000006285
fgenesh2_pg.scaffold_626000001	ENSTGUP00000012051
fgenesh2_pg.scaffold_626000005	ENSTGUP00000015885
fgenesh2_pg.scaffold_626000009	ENSTGUP00000018115
fgenesh2_pg.scaffold_628000010	ENSTGUP00000012516
fgenesh2_pg.scaffold_629000003	ENSTGUP00000000597
fgenesh2_pg.scaffold_629000004	ENSTGUP00000012436
fgenesh2_pg.scaffold_630000005	ENSTGUP00000002475
fgenesh2_pg.scaffold_630000009	ENSTGUP00000013752
fgenesh2_pg.scaffold_631000010	ENSTGUP00000007699
fgenesh2_pg.scaffold_632000003	ENSTGUP00000008753
fgenesh2_pg.scaffold_632000004	ENSTGUP00000001758
fgenesh2_pg.scaffold_632000019	ENSTGUP00000002243
fgenesh2_pg.scaffold_634000013	ENSTGUP00000013846
fgenesh2_pg.scaffold_636000004	ENSTGUP00000001268
fgenesh2_pg.scaffold_639000015	ENSTGUP00000007586
fgenesh2_pg.scaffold_641000010	ENSTGUP00000009541
fgenesh2_pg.scaffold_641000013	ENSTGUP00000010177
fgenesh2_pg.scaffold_641000018	ENSTGUP00000001275
fgenesh2_pg.scaffold_643000007	ENSTGUP00000007365
fgenesh2_pg.scaffold_643000012	ENSTGUP00000007900
fgenesh2_pg.scaffold_644000010	ENSTGUP00000008188
fgenesh2_pg.scaffold_646000003	ENSTGUP00000013530
fgenesh2_pg.scaffold_646000008	ENSTGUP00000008040
fgenesh2_pg.scaffold_649000006	ENSTGUP00000006039
fgenesh2_pg.scaffold_651000004	ENSTGUP00000007299
fgenesh2_pg.scaffold_652000015	ENSTGUP00000005509
fgenesh2_pg.scaffold_652000015	ENSTGUP00000005802
fgenesh2_pg.scaffold_652000021	ENSTGUP00000004880
fgenesh2_pg.scaffold_652000021	ENSTGUP00000003694
fgenesh2_pg.scaffold_652000021	ENSTGUP00000006437
fgenesh2_pg.scaffold_652000021	ENSTGUP00000011139
fgenesh2_pg.scaffold_652000021	ENSTGUP00000014913
fgenesh2_pg.scaffold_655000003	ENSTGUP00000001735
fgenesh2_pg.scaffold_655000007	ENSTGUP00000005829
fgenesh2_pg.scaffold_655000012	ENSTGUP00000010460
fgenesh2_pg.scaffold_657000008	ENSTGUP00000004161
fgenesh2_pg.scaffold_657000008	ENSTGUP00000006252
fgenesh2_pg.scaffold_657000008	ENSTGUP00000005824
fgenesh2_pg.scaffold_658000014	ENSTGUP00000011248
fgenesh2_pg.scaffold_658000014	ENSTGUP00000001434
fgenesh2_pg.scaffold_659000010	ENSTGUP00000000154
fgenesh2_pg.scaffold_660000001	ENSTGUP00000011931
fgenesh2_pg.scaffold_660000001	ENSTGUP00000000440
fgenesh2_pg.scaffold_661000006	ENSTGUP00000014571
fgenesh2_pg.scaffold_662000010	ENSTGUP00000013766
fgenesh2_pg.scaffold_666000011	ENSTGUP00000016009
fgenesh2_pg.scaffold_670000003	ENSTGUP00000010244
fgenesh2_pg.scaffold_671000010	ENSTGUP00000013636
fgenesh2_pg.scaffold_672000008	ENSTGUP00000003094
fgenesh2_pg.scaffold_675000019	ENSTGUP00000013610
fgenesh2_pg.scaffold_676000014	ENSTGUP00000012529
fgenesh2_pg.scaffold_677000005	ENSTGUP00000018163
fgenesh2_pg.scaffold_678000002	ENSTGUP00000007229
fgenesh2_pg.scaffold_678000007	ENSTGUP00000007700
fgenesh2_pg.scaffold_678000012	ENSTGUP00000001812
fgenesh2_pg.scaffold_681000003	ENSTGUP00000011231
fgenesh2_pg.scaffold_681000011	ENSTGUP00000014022
fgenesh2_pg.scaffold_681000011	ENSTGUP00000014100
fgenesh2_pg.scaffold_681000014	ENSTGUP00000013725
fgenesh2_pg.scaffold_683000010	ENSTGUP00000004360
fgenesh2_pg.scaffold_684000002	ENSTGUP00000005813
fgenesh2_pg.scaffold_684000006	ENSTGUP00000005680
fgenesh2_pg.scaffold_687000002	ENSTGUP00000016134
fgenesh2_pg.scaffold_688000012	ENSTGUP00000014401
fgenesh2_pg.scaffold_689000003	ENSTGUP00000003134
fgenesh2_pg.scaffold_690000004	ENSTGUP00000010339
fgenesh2_pg.scaffold_690000004	ENSTGUP00000015514
fgenesh2_pg.scaffold_690000004	ENSTGUP00000017175
fgenesh2_pg.scaffold_690000006	ENSTGUP00000015941
fgenesh2_pg.scaffold_694000001	ENSTGUP00000000608
fgenesh2_pg.scaffold_694000007	ENSTGUP00000004641
fgenesh2_pg.scaffold_695000006	ENSTGUP00000012987
fgenesh2_pg.scaffold_695000022	ENSTGUP00000005964
fgenesh2_pg.scaffold_696000002	ENSTGUP00000017327
fgenesh2_pg.scaffold_698000008	ENSTGUP00000005305
fgenesh2_pg.scaffold_698000010	ENSTGUP00000012130
fgenesh2_pg.scaffold_698000011	ENSTGUP00000005155
fgenesh2_pg.scaffold_699000003	ENSTGUP00000008699
fgenesh2_pg.scaffold_699000013	ENSTGUP00000015170
fgenesh2_pg.scaffold_704000006	ENSTGUP00000011754
fgenesh2_pg.scaffold_705000004	ENSTGUP00000004085
fgenesh2_pg.scaffold_706000002	ENSTGUP00000014352
fgenesh2_pg.scaffold_706000017	ENSTGUP00000012438
fgenesh2_pg.scaffold_708000004	ENSTGUP00000006388
fgenesh2_pg.scaffold_709000007	ENSTGUP00000009939
fgenesh2_pg.scaffold_711000009	ENSTGUP00000008708
fgenesh2_pg.scaffold_711000017	ENSTGUP00000003486
fgenesh2_pg.scaffold_711000020	ENSTGUP00000004842
fgenesh2_pg.scaffold_712000003	ENSTGUP00000013880
fgenesh2_pg.scaffold_712000013	ENSTGUP00000006624
fgenesh2_pg.scaffold_712000013	ENSTGUP00000012552
fgenesh2_pg.scaffold_712000013	ENSTGUP00000008385
fgenesh2_pg.scaffold_715000016	ENSTGUP00000006265
fgenesh2_pg.scaffold_716000005	ENSTGUP00000000308
fgenesh2_pg.scaffold_720000006	ENSTGUP00000014028
fgenesh2_pg.scaffold_721000008	ENSTGUP00000007866
fgenesh2_pg.scaffold_726000006	ENSTGUP00000009226
fgenesh2_pg.scaffold_731000007	ENSTGUP00000007041
fgenesh2_pg.scaffold_732000008	ENSTGUP00000008609
fgenesh2_pg.scaffold_735000001	ENSTGUP00000005797
fgenesh2_pg.scaffold_735000010	ENSTGUP00000000495
fgenesh2_pg.scaffold_741000002	ENSTGUP00000008400
fgenesh2_pg.scaffold_741000002	ENSTGUP00000017745
fgenesh2_pg.scaffold_741000002	ENSTGUP00000014690
fgenesh2_pg.scaffold_742000005	ENSTGUP00000016608
fgenesh2_pg.scaffold_745000002	ENSTGUP00000006526
fgenesh2_pg.scaffold_745000006	ENSTGUP00000002854
fgenesh2_pg.scaffold_751000002	ENSTGUP00000006147
fgenesh2_pg.scaffold_753000006	ENSTGUP00000001174
fgenesh2_pg.scaffold_755000009	ENSTGUP00000004988
fgenesh2_pg.scaffold_755000011	ENSTGUP00000002389
fgenesh2_pg.scaffold_758000003	ENSTGUP00000011229
fgenesh2_pg.scaffold_758000022	ENSTGUP00000010845
fgenesh2_pg.scaffold_759000003	ENSTGUP00000012707
fgenesh2_pg.scaffold_759000012	ENSTGUP00000016944
fgenesh2_pg.scaffold_760000004	ENSTGUP00000004532
fgenesh2_pg.scaffold_761000004	ENSTGUP00000003341
fgenesh2_pg.scaffold_764000006	ENSTGUP00000000896
fgenesh2_pg.scaffold_765000006	ENSTGUP00000004535
fgenesh2_pg.scaffold_767000002	ENSTGUP00000010148
fgenesh2_pg.scaffold_768000006	ENSTGUP00000007920
fgenesh2_pg.scaffold_769000003	ENSTGUP00000014469
fgenesh2_pg.scaffold_775000001	ENSTGUP00000008635
fgenesh2_pg.scaffold_776000008	ENSTGUP00000004113
fgenesh2_pg.scaffold_776000008	ENSTGUP00000008604
fgenesh2_pg.scaffold_776000011	ENSTGUP00000009362
fgenesh2_pg.scaffold_780000001	ENSTGUP00000004647
fgenesh2_pg.scaffold_780000009	ENSTGUP00000004623
fgenesh2_pg.scaffold_780000017	ENSTGUP00000017320
fgenesh2_pg.scaffold_780000018	ENSTGUP00000004583
fgenesh2_pg.scaffold_781000006	ENSTGUP00000003524
fgenesh2_pg.scaffold_782000007	ENSTGUP00000001548
fgenesh2_pg.scaffold_782000011	ENSTGUP00000010650
fgenesh2_pg.scaffold_782000011	ENSTGUP00000004717
fgenesh2_pg.scaffold_783000003	ENSTGUP00000007386
fgenesh2_pg.scaffold_783000003	ENSTGUP00000016878
fgenesh2_pg.scaffold_783000010	ENSTGUP00000008074
fgenesh2_pg.scaffold_784000007	ENSTGUP00000010846
fgenesh2_pg.scaffold_786000007	ENSTGUP00000012927
fgenesh2_pg.scaffold_786000008	ENSTGUP00000011452
fgenesh2_pg.scaffold_787000001	ENSTGUP00000017871
fgenesh2_pg.scaffold_787000002	ENSTGUP00000007124
fgenesh2_pg.scaffold_792000007	ENSTGUP00000010634
fgenesh2_pg.scaffold_792000016	ENSTGUP00000016307
fgenesh2_pg.scaffold_792000016	ENSTGUP00000015838
fgenesh2_pg.scaffold_797000005	ENSTGUP00000000153
fgenesh2_pg.scaffold_800000003	ENSTGUP00000011920
fgenesh2_pg.scaffold_800000018	ENSTGUP00000004080
fgenesh2_pg.scaffold_802000003	ENSTGUP00000017536
fgenesh2_pg.scaffold_802000004	ENSTGUP00000011285
fgenesh2_pg.scaffold_803000004	ENSTGUP00000002569
fgenesh2_pg.scaffold_803000008	ENSTGUP00000012272
fgenesh2_pg.scaffold_803000013	ENSTGUP00000002790
fgenesh2_pg.scaffold_805000007	ENSTGUP00000004061
fgenesh2_pg.scaffold_805000010	ENSTGUP00000002358
fgenesh2_pg.scaffold_805000010	ENSTGUP00000002327
fgenesh2_pg.scaffold_807000003	ENSTGUP00000011230
fgenesh2_pg.scaffold_810000008	ENSTGUP00000015758
fgenesh2_pg.scaffold_811000009	ENSTGUP00000001785
fgenesh2_pg.scaffold_813000008	ENSTGUP00000015039
fgenesh2_pg.scaffold_814000008	ENSTGUP00000015398
fgenesh2_pg.scaffold_814000014	ENSTGUP00000008390
fgenesh2_pg.scaffold_814000014	ENSTGUP00000004829
fgenesh2_pg.scaffold_816000001	ENSTGUP00000012165
fgenesh2_pg.scaffold_816000007	ENSTGUP00000008205
fgenesh2_pg.scaffold_816000008	ENSTGUP00000010420
fgenesh2_pg.scaffold_817000015	ENSTGUP00000005137
fgenesh2_pg.scaffold_820000007	ENSTGUP00000016221
fgenesh2_pg.scaffold_821000004	ENSTGUP00000008447
fgenesh2_pg.scaffold_824000003	ENSTGUP00000012377
fgenesh2_pg.scaffold_824000005	ENSTGUP00000009540
fgenesh2_pg.scaffold_824000007	ENSTGUP00000009722
fgenesh2_pg.scaffold_828000006	ENSTGUP00000008099
fgenesh2_pg.scaffold_839000004	ENSTGUP00000000521
fgenesh2_pg.scaffold_846000004	ENSTGUP00000013145
fgenesh2_pg.scaffold_848000003	ENSTGUP00000004217
fgenesh2_pg.scaffold_853000003	ENSTGUP00000001592
fgenesh2_pg.scaffold_854000005	ENSTGUP00000013031
fgenesh2_pg.scaffold_854000005	ENSTGUP00000014415
fgenesh2_pg.scaffold_857000009	ENSTGUP00000011176
fgenesh2_pg.scaffold_863000002	ENSTGUP00000000389
fgenesh2_pg.scaffold_869000001	ENSTGUP00000008330
fgenesh2_pg.scaffold_869000003	ENSTGUP00000004684
fgenesh2_pg.scaffold_869000003	ENSTGUP00000016295
fgenesh2_pg.scaffold_872000006	ENSTGUP00000008540
fgenesh2_pg.scaffold_872000007	ENSTGUP00000015745
fgenesh2_pg.scaffold_876000003	ENSTGUP00000012733
fgenesh2_pg.scaffold_877000002	ENSTGUP00000011131
fgenesh2_pg.scaffold_880000001	ENSTGUP00000001155
fgenesh2_pg.scaffold_881000001	ENSTGUP00000004021
fgenesh2_pg.scaffold_881000006	ENSTGUP00000015027
fgenesh2_pg.scaffold_882000007	ENSTGUP00000009065
fgenesh2_pg.scaffold_884000004	ENSTGUP00000011183
fgenesh2_pg.scaffold_897000004	ENSTGUP00000010815
fgenesh2_pg.scaffold_905000004	ENSTGUP00000017706
fgenesh2_pg.scaffold_905000006	ENSTGUP00000010124
fgenesh2_pg.scaffold_905000009	ENSTGUP00000009808
fgenesh2_pg.scaffold_929000001	ENSTGUP00000012745
fgenesh2_pg.scaffold_939000003	ENSTGUP00000014414
fgenesh2_pg.scaffold_941000003	ENSTGUP00000001069
fgenesh2_pg.scaffold_945000008	ENSTGUP00000013582
fgenesh2_pg.scaffold_980000005	ENSTGUP00000012412
fgenesh2_pg.scaffold_980000006	ENSTGUP00000012403
fgenesh2_pg.scaffold_984000005	ENSTGUP00000018308
fgenesh2_pg.scaffold_992000001	ENSTGUP00000006549
fgenesh2_pg.scaffold_994000002	ENSTGUP00000010222
fgenesh2_pg.scaffold_996000001	ENSTGUP00000015956
fgenesh2_pg.scaffold_1000000002	ENSTGUP00000014087
fgenesh2_pg.scaffold_1008000002	ENSTGUP00000006073
fgenesh2_pg.scaffold_1012000001	ENSTGUP00000014799
fgenesh2_pg.scaffold_1013000002	ENSTGUP00000009056
fgenesh2_pg.scaffold_1013000002	ENSTGUP00000002142
fgenesh2_pg.scaffold_1013000002	ENSTGUP00000010275
fgenesh2_pg.scaffold_1022000007	ENSTGUP00000008806
fgenesh2_pg.scaffold_1022000007	ENSTGUP00000003021
fgenesh2_pg.scaffold_1036000002	ENSTGUP00000008251
fgenesh2_pg.scaffold_1041000003	ENSTGUP00000016793
fgenesh2_pg.scaffold_1072000002	ENSTGUP00000016641
fgenesh2_pg.scaffold_1084000001	ENSTGUP00000012421
fgenesh2_pg.scaffold_1098000001	ENSTGUP00000010795
fgenesh2_pg.scaffold_1110000002	ENSTGUP00000012819
fgenesh2_pg.scaffold_1111000002	ENSTGUP00000007367
fgenesh2_pg.scaffold_1126000001	ENSTGUP00000015059
fgenesh2_pg.scaffold_1131000002	ENSTGUP00000006723
fgenesh2_pg.scaffold_1139000001	ENSTGUP00000015109
fgenesh2_pg.scaffold_1139000001	ENSTGUP00000013185
fgenesh2_pg.scaffold_1176000001	ENSTGUP00000002364
fgenesh2_pg.scaffold_1176000001	ENSTGUP00000011397
fgenesh2_pg.scaffold_1184000002	ENSTGUP00000017899
fgenesh2_pg.scaffold_1248000001	ENSTGUP00000012362
fgenesh2_pg.scaffold_1253000001	ENSTGUP00000004318
fgenesh2_pg.scaffold_1255000001	ENSTGUP00000004344
fgenesh2_pg.scaffold_1279000001	ENSTGUP00000017596
fgenesh2_pg.scaffold_1280000001	ENSTGUP00000012577
fgenesh2_pg.scaffold_1288000002	ENSTGUP00000012538
fgenesh2_pg.scaffold_1297000001	ENSTGUP00000008921
fgenesh2_pg.scaffold_1304000001	ENSTGUP00000008908
fgenesh2_pg.scaffold_1305000001	ENSTGUP00000015973
fgenesh2_pg.scaffold_1308000003	ENSTGUP00000010044
fgenesh2_pg.scaffold_1310000001	ENSTGUP00000002439
fgenesh2_pg.scaffold_1314000001	ENSTGUP00000000638
fgenesh2_pg.scaffold_1317000001	ENSTGUP00000009460
fgenesh2_pg.scaffold_1317000001	ENSTGUP00000000242
fgenesh2_pg.scaffold_1317000001	ENSTGUP00000013722
fgenesh2_pg.scaffold_1317000001	ENSTGUP00000016331
fgenesh2_pg.scaffold_1319000001	ENSTGUP00000007128
fgenesh2_pg.scaffold_1323000001	ENSTGUP00000016742
fgenesh2_pg.scaffold_1325000001	ENSTGUP00000014186
fgenesh2_pg.scaffold_1350000002	ENSTGUP00000004644
fgenesh2_pg.scaffold_1366000001	ENSTGUP00000010942
fgenesh2_pg.scaffold_1381000003	ENSTGUP00000018295
fgenesh2_pg.scaffold_1381000004	ENSTGUP00000012168
fgenesh2_pg.scaffold_1401000003	ENSTGUP00000003533
fgenesh2_pg.scaffold_1406000001	ENSTGUP00000003733
fgenesh2_pg.scaffold_1408000001	ENSTGUP00000013143
fgenesh2_pg.scaffold_1433000001	ENSTGUP00000013699
fgenesh2_pg.scaffold_1436000001	ENSTGUP00000011847
fgenesh2_pg.scaffold_1440000002	ENSTGUP00000000357
fgenesh2_pg.scaffold_1447000001	ENSTGUP00000012836
fgenesh2_pg.scaffold_1488000001	ENSTGUP00000009079
fgenesh2_pg.scaffold_1505000001	ENSTGUP00000016116
fgenesh2_pg.scaffold_1518000001	ENSTGUP00000008180
fgenesh2_pg.scaffold_1594000001	ENSTGUP00000017949
fgenesh2_pg.scaffold_1596000002	ENSTGUP00000001626
fgenesh2_pg.scaffold_1605000001	ENSTGUP00000014912
fgenesh2_pg.scaffold_1610000001	ENSTGUP00000002281
fgenesh2_pg.scaffold_1610000001	ENSTGUP00000015850
fgenesh2_pg.scaffold_1636000001	ENSTGUP00000013539
fgenesh2_pg.scaffold_1636000001	ENSTGUP00000012351
fgenesh2_pg.scaffold_1636000001	ENSTGUP00000000820
fgenesh2_pg.scaffold_1646000001	ENSTGUP00000017501
fgenesh2_pg.scaffold_1647000002	ENSTGUP00000015378
fgenesh2_pg.scaffold_1690000001	ENSTGUP00000006047
fgenesh2_pg.scaffold_1690000001	ENSTGUP00000016951
fgenesh2_pg.scaffold_1712000002	ENSTGUP00000015895
fgenesh2_pg.scaffold_1718000001	ENSTGUP00000017398
fgenesh2_pg.scaffold_1720000001	ENSTGUP00000008534
fgenesh2_pg.scaffold_1798000001	ENSTGUP00000015325
fgenesh2_pg.scaffold_1837000001	ENSTGUP00000001901
fgenesh2_pg.scaffold_1837000002	ENSTGUP00000002029
fgenesh2_pg.scaffold_1870000001	ENSTGUP00000017486
fgenesh2_pg.scaffold_1911000001	ENSTGUP00000017589
fgenesh2_pg.scaffold_1996000001	ENSTGUP00000017293
fgenesh2_pg.scaffold_1997000001	ENSTGUP00000010606
fgenesh2_pg.scaffold_2004000001	ENSTGUP00000012040
fgenesh2_pg.scaffold_2220000001	ENSTGUP00000009701
fgenesh2_pg.scaffold_2229000001	ENSTGUP00000008329
fgenesh2_pg.scaffold_2238000001	ENSTGUP00000001084
fgenesh2_pg.scaffold_2244000002	ENSTGUP00000002731
fgenesh2_pg.scaffold_2270000001	ENSTGUP00000012932
fgenesh2_pg.scaffold_2334000001	ENSTGUP00000017965
fgenesh2_pg.scaffold_2487000001	ENSTGUP00000016157
fgenesh2_pg.scaffold_2614000001	ENSTGUP00000009716
fgenesh2_pg.scaffold_2842000001	ENSTGUP00000018026
fgenesh2_pg.scaffold_2905000001	ENSTGUP00000004345
fgenesh2_pg.scaffold_2913000001	ENSTGUP00000013232
fgenesh2_pg.scaffold_2962000001	ENSTGUP00000016571
fgenesh2_pg.scaffold_2983000001	ENSTGUP00000007495
estExt_fgenesh2_pm.C_10013	ENSTGUP00000007373
estExt_fgenesh2_pm.C_10048	ENSTGUP00000008539
estExt_fgenesh2_pm.C_10048	ENSTGUP00000014573
estExt_fgenesh2_pm.C_20002	ENSTGUP00000012905
estExt_fgenesh2_pm.C_20002	ENSTGUP00000008927
estExt_fgenesh2_pm.C_20027	ENSTGUP00000006446
estExt_fgenesh2_pm.C_20037	ENSTGUP00000010350
estExt_fgenesh2_pm.C_30005	ENSTGUP00000017674
estExt_fgenesh2_pm.C_30022	ENSTGUP00000009061
estExt_fgenesh2_pm.C_40040	ENSTGUP00000009518
estExt_fgenesh2_pm.C_40040	ENSTGUP00000008451
estExt_fgenesh2_pm.C_40040	ENSTGUP00000005482
estExt_fgenesh2_pm.C_60011	ENSTGUP00000003784
estExt_fgenesh2_pm.C_60012	ENSTGUP00000013376
estExt_fgenesh2_pm.C_80047	ENSTGUP00000014316
estExt_fgenesh2_pm.C_90006	ENSTGUP00000018037
estExt_fgenesh2_pm.C_90008	ENSTGUP00000004302
estExt_fgenesh2_pm.C_90018	ENSTGUP00000010415
estExt_fgenesh2_pm.C_90023	ENSTGUP00000003048
estExt_fgenesh2_pm.C_100022	ENSTGUP00000011984
estExt_fgenesh2_pm.C_110028	ENSTGUP00000017506
estExt_fgenesh2_pm.C_120011	ENSTGUP00000004562
estExt_fgenesh2_pm.C_120013	ENSTGUP00000004579
estExt_fgenesh2_pm.C_120013	ENSTGUP00000014740
estExt_fgenesh2_pm.C_120025	ENSTGUP00000003111
estExt_fgenesh2_pm.C_140002	ENSTGUP00000002136
estExt_fgenesh2_pm.C_140009	ENSTGUP00000011572
estExt_fgenesh2_pm.C_140019	ENSTGUP00000005940
estExt_fgenesh2_pm.C_150008	ENSTGUP00000010441
estExt_fgenesh2_pm.C_160001	ENSTGUP00000000286
estExt_fgenesh2_pm.C_160003	ENSTGUP00000001713
estExt_fgenesh2_pm.C_160016	ENSTGUP00000017255
estExt_fgenesh2_pm.C_170015	ENSTGUP00000008320
estExt_fgenesh2_pm.C_180005	ENSTGUP00000007263
estExt_fgenesh2_pm.C_190004	ENSTGUP00000005411
estExt_fgenesh2_pm.C_200002	ENSTGUP00000007946
estExt_fgenesh2_pm.C_200002	ENSTGUP00000004240
estExt_fgenesh2_pm.C_200006	ENSTGUP00000004792
estExt_fgenesh2_pm.C_200008	ENSTGUP00000007591
estExt_fgenesh2_pm.C_200012	ENSTGUP00000001334
estExt_fgenesh2_pm.C_200012	ENSTGUP00000010360
estExt_fgenesh2_pm.C_200017	ENSTGUP00000004760
estExt_fgenesh2_pm.C_200018	ENSTGUP00000006172
estExt_fgenesh2_pm.C_200020	ENSTGUP00000007517
estExt_fgenesh2_pm.C_210003	ENSTGUP00000001171
estExt_fgenesh2_pm.C_210007	ENSTGUP00000001982
estExt_fgenesh2_pm.C_210009	ENSTGUP00000004297
estExt_fgenesh2_pm.C_210020	ENSTGUP00000005353
estExt_fgenesh2_pm.C_210020	ENSTGUP00000015714
estExt_fgenesh2_pm.C_210020	ENSTGUP00000005334
estExt_fgenesh2_pm.C_210021	ENSTGUP00000001404
estExt_fgenesh2_pm.C_220008	ENSTGUP00000009028
estExt_fgenesh2_pm.C_220009	ENSTGUP00000004596
estExt_fgenesh2_pm.C_220028	ENSTGUP00000010837
estExt_fgenesh2_pm.C_240022	ENSTGUP00000006033
estExt_fgenesh2_pm.C_240024	ENSTGUP00000018073
estExt_fgenesh2_pm.C_250003	ENSTGUP00000007554
estExt_fgenesh2_pm.C_270006	ENSTGUP00000002362
estExt_fgenesh2_pm.C_270011	ENSTGUP00000004092
estExt_fgenesh2_pm.C_270021	ENSTGUP00000004982
estExt_fgenesh2_pm.C_290006	ENSTGUP00000005473
estExt_fgenesh2_pm.C_300001	ENSTGUP00000006028
estExt_fgenesh2_pm.C_320014	ENSTGUP00000015701
estExt_fgenesh2_pm.C_330006	ENSTGUP00000011762
estExt_fgenesh2_pm.C_330016	ENSTGUP00000012319
estExt_fgenesh2_pm.C_340003	ENSTGUP00000011732
estExt_fgenesh2_pm.C_350010	ENSTGUP00000008728
estExt_fgenesh2_pm.C_360006	ENSTGUP00000002166
estExt_fgenesh2_pm.C_360006	ENSTGUP00000016562
estExt_fgenesh2_pm.C_370026	ENSTGUP00000018275
estExt_fgenesh2_pm.C_370031	ENSTGUP00000006451
estExt_fgenesh2_pm.C_380013	ENSTGUP00000007770
estExt_fgenesh2_pm.C_400026	ENSTGUP00000007854
estExt_fgenesh2_pm.C_400026	ENSTGUP00000001643
estExt_fgenesh2_pm.C_420009	ENSTGUP00000007716
estExt_fgenesh2_pm.C_420010	ENSTGUP00000010301
estExt_fgenesh2_pm.C_420010	ENSTGUP00000004801
estExt_fgenesh2_pm.C_420010	ENSTGUP00000011817
estExt_fgenesh2_pm.C_450023	ENSTGUP00000018094
estExt_fgenesh2_pm.C_460018	ENSTGUP00000002413
estExt_fgenesh2_pm.C_460024	ENSTGUP00000006152
estExt_fgenesh2_pm.C_470005	ENSTGUP00000001375
estExt_fgenesh2_pm.C_550013	ENSTGUP00000010851
estExt_fgenesh2_pm.C_570012	ENSTGUP00000009877
estExt_fgenesh2_pm.C_620017	ENSTGUP00000007356
estExt_fgenesh2_pm.C_630008	ENSTGUP00000011589
estExt_fgenesh2_pm.C_630008	ENSTGUP00000017004
estExt_fgenesh2_pm.C_640003	ENSTGUP00000004877
estExt_fgenesh2_pm.C_660005	ENSTGUP00000000734
estExt_fgenesh2_pm.C_660005	ENSTGUP00000018162
estExt_fgenesh2_pm.C_660019	ENSTGUP00000006296
estExt_fgenesh2_pm.C_670016	ENSTGUP00000002186
estExt_fgenesh2_pm.C_680004	ENSTGUP00000013248
estExt_fgenesh2_pm.C_690014	ENSTGUP00000003570
estExt_fgenesh2_pm.C_690014	ENSTGUP00000011842
estExt_fgenesh2_pm.C_700001	ENSTGUP00000006987
estExt_fgenesh2_pm.C_700005	ENSTGUP00000012027
estExt_fgenesh2_pm.C_720002	ENSTGUP00000005141
estExt_fgenesh2_pm.C_720002	ENSTGUP00000017091
estExt_fgenesh2_pm.C_740007	ENSTGUP00000005447
estExt_fgenesh2_pm.C_740025	ENSTGUP00000007988
estExt_fgenesh2_pm.C_750012	ENSTGUP00000013865
estExt_fgenesh2_pm.C_760026	ENSTGUP00000002396
estExt_fgenesh2_pm.C_770004	ENSTGUP00000013929
estExt_fgenesh2_pm.C_770004	ENSTGUP00000018048
estExt_fgenesh2_pm.C_780006	ENSTGUP00000012593
estExt_fgenesh2_pm.C_780022	ENSTGUP00000002848
estExt_fgenesh2_pm.C_820008	ENSTGUP00000006757
estExt_fgenesh2_pm.C_840004	ENSTGUP00000015705
estExt_fgenesh2_pm.C_840011	ENSTGUP00000013519
estExt_fgenesh2_pm.C_850002	ENSTGUP00000013715
estExt_fgenesh2_pm.C_850002	ENSTGUP00000006097
estExt_fgenesh2_pm.C_860004	ENSTGUP00000006810
estExt_fgenesh2_pm.C_860011	ENSTGUP00000006099
estExt_fgenesh2_pm.C_900007	ENSTGUP00000011015
estExt_fgenesh2_pm.C_920001	ENSTGUP00000010356
estExt_fgenesh2_pm.C_920010	ENSTGUP00000007095
estExt_fgenesh2_pm.C_920010	ENSTGUP00000015568
estExt_fgenesh2_pm.C_920016	ENSTGUP00000001168
estExt_fgenesh2_pm.C_920016	ENSTGUP00000016702
estExt_fgenesh2_pm.C_950009	ENSTGUP00000015123
estExt_fgenesh2_pm.C_960008	ENSTGUP00000010233
estExt_fgenesh2_pm.C_960011	ENSTGUP00000014828
estExt_fgenesh2_pm.C_970003	ENSTGUP00000014322
estExt_fgenesh2_pm.C_1010014	ENSTGUP00000012526
estExt_fgenesh2_pm.C_1040001	ENSTGUP00000006426
estExt_fgenesh2_pm.C_1050011	ENSTGUP00000004144
estExt_fgenesh2_pm.C_1080002	ENSTGUP00000003995
estExt_fgenesh2_pm.C_1100001	ENSTGUP00000005668
estExt_fgenesh2_pm.C_1120016	ENSTGUP00000009268
estExt_fgenesh2_pm.C_1150001	ENSTGUP00000004116
estExt_fgenesh2_pm.C_1160002	ENSTGUP00000014230
estExt_fgenesh2_pm.C_1170007	ENSTGUP00000010992
estExt_fgenesh2_pm.C_1180006	ENSTGUP00000008184
estExt_fgenesh2_pm.C_1200015	ENSTGUP00000012109
estExt_fgenesh2_pm.C_1200015	ENSTGUP00000005934
estExt_fgenesh2_pm.C_1200015	ENSTGUP00000002425
estExt_fgenesh2_pm.C_1210012	ENSTGUP00000005366
estExt_fgenesh2_pm.C_1230011	ENSTGUP00000009303
estExt_fgenesh2_pm.C_1230012	ENSTGUP00000009302
estExt_fgenesh2_pm.C_1240007	ENSTGUP00000007665
estExt_fgenesh2_pm.C_1240012	ENSTGUP00000013990
estExt_fgenesh2_pm.C_1240013	ENSTGUP00000007442
estExt_fgenesh2_pm.C_1260005	ENSTGUP00000006589
estExt_fgenesh2_pm.C_1290003	ENSTGUP00000010201
estExt_fgenesh2_pm.C_1290004	ENSTGUP00000013107
estExt_fgenesh2_pm.C_1290007	ENSTGUP00000008969
estExt_fgenesh2_pm.C_1290010	ENSTGUP00000008517
estExt_fgenesh2_pm.C_1300010	ENSTGUP00000003395
estExt_fgenesh2_pm.C_1310003	ENSTGUP00000006574
estExt_fgenesh2_pm.C_1310003	ENSTGUP00000000894
estExt_fgenesh2_pm.C_1310006	ENSTGUP00000005490
estExt_fgenesh2_pm.C_1320010	ENSTGUP00000014038
estExt_fgenesh2_pm.C_1350003	ENSTGUP00000013587
estExt_fgenesh2_pm.C_1350003	ENSTGUP00000002516
estExt_fgenesh2_pm.C_1350013	ENSTGUP00000011333
estExt_fgenesh2_pm.C_1370002	ENSTGUP00000008792
estExt_fgenesh2_pm.C_1370002	ENSTGUP00000015019
estExt_fgenesh2_pm.C_1370005	ENSTGUP00000009331
estExt_fgenesh2_pm.C_1370008	ENSTGUP00000001859
estExt_fgenesh2_pm.C_1380002	ENSTGUP00000012914
estExt_fgenesh2_pm.C_1380012	ENSTGUP00000009498
estExt_fgenesh2_pm.C_1410011	ENSTGUP00000012944
estExt_fgenesh2_pm.C_1420004	ENSTGUP00000009714
estExt_fgenesh2_pm.C_1420005	ENSTGUP00000010283
estExt_fgenesh2_pm.C_1440005	ENSTGUP00000011759
estExt_fgenesh2_pm.C_1450006	ENSTGUP00000014617
estExt_fgenesh2_pm.C_1450006	ENSTGUP00000001152
estExt_fgenesh2_pm.C_1480003	ENSTGUP00000013313
estExt_fgenesh2_pm.C_1480006	ENSTGUP00000004314
estExt_fgenesh2_pm.C_1520010	ENSTGUP00000015167
estExt_fgenesh2_pm.C_1530006	ENSTGUP00000016456
estExt_fgenesh2_pm.C_1530006	ENSTGUP00000006645
estExt_fgenesh2_pm.C_1550004	ENSTGUP00000014136
estExt_fgenesh2_pm.C_1570003	ENSTGUP00000009944
estExt_fgenesh2_pm.C_1580005	ENSTGUP00000010931
estExt_fgenesh2_pm.C_1580006	ENSTGUP00000004410
estExt_fgenesh2_pm.C_1590001	ENSTGUP00000012071
estExt_fgenesh2_pm.C_1590001	ENSTGUP00000015011
estExt_fgenesh2_pm.C_1590011	ENSTGUP00000009428
estExt_fgenesh2_pm.C_1610008	ENSTGUP00000004972
estExt_fgenesh2_pm.C_1620006	ENSTGUP00000006679
estExt_fgenesh2_pm.C_1650015	ENSTGUP00000006123
estExt_fgenesh2_pm.C_1650016	ENSTGUP00000006630
estExt_fgenesh2_pm.C_1650016	ENSTGUP00000005165
estExt_fgenesh2_pm.C_1650016	ENSTGUP00000007974
estExt_fgenesh2_pm.C_1660002	ENSTGUP00000009796
estExt_fgenesh2_pm.C_1660005	ENSTGUP00000001781
estExt_fgenesh2_pm.C_1660006	ENSTGUP00000009889
estExt_fgenesh2_pm.C_1660016	ENSTGUP00000014844
estExt_fgenesh2_pm.C_1670001	ENSTGUP00000005843
estExt_fgenesh2_pm.C_1670001	ENSTGUP00000016614
estExt_fgenesh2_pm.C_1670007	ENSTGUP00000004943
estExt_fgenesh2_pm.C_1690001	ENSTGUP00000001805
estExt_fgenesh2_pm.C_1700006	ENSTGUP00000012845
estExt_fgenesh2_pm.C_1720006	ENSTGUP00000000040
estExt_fgenesh2_pm.C_1720006	ENSTGUP00000017172
estExt_fgenesh2_pm.C_1760004	ENSTGUP00000012799
estExt_fgenesh2_pm.C_1760008	ENSTGUP00000010807
estExt_fgenesh2_pm.C_1760012	ENSTGUP00000013645
estExt_fgenesh2_pm.C_1790003	ENSTGUP00000010683
estExt_fgenesh2_pm.C_1880004	ENSTGUP00000001252
estExt_fgenesh2_pm.C_1880004	ENSTGUP00000012261
estExt_fgenesh2_pm.C_1880004	ENSTGUP00000016705
estExt_fgenesh2_pm.C_1880005	ENSTGUP00000012890
estExt_fgenesh2_pm.C_1880007	ENSTGUP00000004017
estExt_fgenesh2_pm.C_1880009	ENSTGUP00000017934
estExt_fgenesh2_pm.C_1880011	ENSTGUP00000011105
estExt_fgenesh2_pm.C_1910009	ENSTGUP00000006156
estExt_fgenesh2_pm.C_1910011	ENSTGUP00000002740
estExt_fgenesh2_pm.C_1910011	ENSTGUP00000017429
estExt_fgenesh2_pm.C_1920005	ENSTGUP00000006808
estExt_fgenesh2_pm.C_1930006	ENSTGUP00000013890
estExt_fgenesh2_pm.C_1950013	ENSTGUP00000010873
estExt_fgenesh2_pm.C_1950013	ENSTGUP00000014664
estExt_fgenesh2_pm.C_1950020	ENSTGUP00000015068
estExt_fgenesh2_pm.C_1960004	ENSTGUP00000006021
estExt_fgenesh2_pm.C_1960017	ENSTGUP00000013608
estExt_fgenesh2_pm.C_1970003	ENSTGUP00000008827
estExt_fgenesh2_pm.C_1980001	ENSTGUP00000013981
estExt_fgenesh2_pm.C_1980001	ENSTGUP00000013594
estExt_fgenesh2_pm.C_1980009	ENSTGUP00000012565
estExt_fgenesh2_pm.C_1980010	ENSTGUP00000013316
estExt_fgenesh2_pm.C_1980010	ENSTGUP00000016209
estExt_fgenesh2_pm.C_1980010	ENSTGUP00000016289
estExt_fgenesh2_pm.C_2020005	ENSTGUP00000007835
estExt_fgenesh2_pm.C_2030002	ENSTGUP00000007070
estExt_fgenesh2_pm.C_2030008	ENSTGUP00000009063
estExt_fgenesh2_pm.C_2030010	ENSTGUP00000007489
estExt_fgenesh2_pm.C_2050004	ENSTGUP00000017089
estExt_fgenesh2_pm.C_2050013	ENSTGUP00000003012
estExt_fgenesh2_pm.C_2070003	ENSTGUP00000013133
estExt_fgenesh2_pm.C_2120002	ENSTGUP00000002071
estExt_fgenesh2_pm.C_2120011	ENSTGUP00000008537
estExt_fgenesh2_pm.C_2160008	ENSTGUP00000001899
estExt_fgenesh2_pm.C_2160010	ENSTGUP00000012132
estExt_fgenesh2_pm.C_2170004	ENSTGUP00000016238
estExt_fgenesh2_pm.C_2170007	ENSTGUP00000001502
estExt_fgenesh2_pm.C_2170010	ENSTGUP00000001947
estExt_fgenesh2_pm.C_2170011	ENSTGUP00000017668
estExt_fgenesh2_pm.C_2170011	ENSTGUP00000014381
estExt_fgenesh2_pm.C_2190011	ENSTGUP00000004510
estExt_fgenesh2_pm.C_2200002	ENSTGUP00000015552
estExt_fgenesh2_pm.C_2200004	ENSTGUP00000006688
estExt_fgenesh2_pm.C_2200004	ENSTGUP00000008508
estExt_fgenesh2_pm.C_2200004	ENSTGUP00000006675
estExt_fgenesh2_pm.C_2230002	ENSTGUP00000008526
estExt_fgenesh2_pm.C_2230002	ENSTGUP00000003223
estExt_fgenesh2_pm.C_2240001	ENSTGUP00000007227
estExt_fgenesh2_pm.C_2250001	ENSTGUP00000012193
estExt_fgenesh2_pm.C_2280003	ENSTGUP00000009092
estExt_fgenesh2_pm.C_2280003	ENSTGUP00000009094
estExt_fgenesh2_pm.C_2280003	ENSTGUP00000015095
estExt_fgenesh2_pm.C_2290002	ENSTGUP00000006989
estExt_fgenesh2_pm.C_2300010	ENSTGUP00000014987
estExt_fgenesh2_pm.C_2310004	ENSTGUP00000003256
estExt_fgenesh2_pm.C_2310007	ENSTGUP00000013144
estExt_fgenesh2_pm.C_2310007	ENSTGUP00000015747
estExt_fgenesh2_pm.C_2320004	ENSTGUP00000011812
estExt_fgenesh2_pm.C_2320006	ENSTGUP00000007014
estExt_fgenesh2_pm.C_2330006	ENSTGUP00000007482
estExt_fgenesh2_pm.C_2330008	ENSTGUP00000010733
estExt_fgenesh2_pm.C_2330008	ENSTGUP00000009174
estExt_fgenesh2_pm.C_2330008	ENSTGUP00000015590
estExt_fgenesh2_pm.C_2380007	ENSTGUP00000004158
estExt_fgenesh2_pm.C_2380010	ENSTGUP00000006700
estExt_fgenesh2_pm.C_2380011	ENSTGUP00000006610
estExt_fgenesh2_pm.C_2420001	ENSTGUP00000010100
estExt_fgenesh2_pm.C_2440003	ENSTGUP00000000339
estExt_fgenesh2_pm.C_2450022	ENSTGUP00000007636
estExt_fgenesh2_pm.C_2460001	ENSTGUP00000001681
estExt_fgenesh2_pm.C_2520004	ENSTGUP00000012635
estExt_fgenesh2_pm.C_2520004	ENSTGUP00000010543
estExt_fgenesh2_pm.C_2570011	ENSTGUP00000008661
estExt_fgenesh2_pm.C_2590007	ENSTGUP00000012148
estExt_fgenesh2_pm.C_2620003	ENSTGUP00000013987
estExt_fgenesh2_pm.C_2640006	ENSTGUP00000011451
estExt_fgenesh2_pm.C_2650002	ENSTGUP00000004896
estExt_fgenesh2_pm.C_2670001	ENSTGUP00000013567
estExt_fgenesh2_pm.C_2670001	ENSTGUP00000014930
estExt_fgenesh2_pm.C_2700001	ENSTGUP00000016172
estExt_fgenesh2_pm.C_2700001	ENSTGUP00000001340
estExt_fgenesh2_pm.C_2700001	ENSTGUP00000004958
estExt_fgenesh2_pm.C_2720003	ENSTGUP00000007874
estExt_fgenesh2_pm.C_2730005	ENSTGUP00000002518
estExt_fgenesh2_pm.C_2730005	ENSTGUP00000011444
estExt_fgenesh2_pm.C_2730006	ENSTGUP00000003156
estExt_fgenesh2_pm.C_2730010	ENSTGUP00000002398
estExt_fgenesh2_pm.C_2750004	ENSTGUP00000006060
estExt_fgenesh2_pm.C_2750004	ENSTGUP00000012100
estExt_fgenesh2_pm.C_2780002	ENSTGUP00000011911
estExt_fgenesh2_pm.C_2790004	ENSTGUP00000011186
estExt_fgenesh2_pm.C_2790004	ENSTGUP00000012989
estExt_fgenesh2_pm.C_2790004	ENSTGUP00000017265
estExt_fgenesh2_pm.C_2790004	ENSTGUP00000015147
estExt_fgenesh2_pm.C_2810004	ENSTGUP00000001038
estExt_fgenesh2_pm.C_2820004	ENSTGUP00000002161
estExt_fgenesh2_pm.C_2830003	ENSTGUP00000008782
estExt_fgenesh2_pm.C_2830003	ENSTGUP00000015000
estExt_fgenesh2_pm.C_2850005	ENSTGUP00000016402
estExt_fgenesh2_pm.C_2850013	ENSTGUP00000012426
estExt_fgenesh2_pm.C_2860002	ENSTGUP00000015509
estExt_fgenesh2_pm.C_2860004	ENSTGUP00000010466
estExt_fgenesh2_pm.C_2860004	ENSTGUP00000012509
estExt_fgenesh2_pm.C_2860004	ENSTGUP00000000931
estExt_fgenesh2_pm.C_2910001	ENSTGUP00000005343
estExt_fgenesh2_pm.C_2970004	ENSTGUP00000006715
estExt_fgenesh2_pm.C_2970004	ENSTGUP00000014619
estExt_fgenesh2_pm.C_2980005	ENSTGUP00000008067
estExt_fgenesh2_pm.C_3040001	ENSTGUP00000005872
estExt_fgenesh2_pm.C_3070002	ENSTGUP00000002499
estExt_fgenesh2_pm.C_3130007	ENSTGUP00000011341
estExt_fgenesh2_pm.C_3160009	ENSTGUP00000013315
estExt_fgenesh2_pm.C_3170006	ENSTGUP00000010189
estExt_fgenesh2_pm.C_3200001	ENSTGUP00000007266
estExt_fgenesh2_pm.C_3230005	ENSTGUP00000010589
estExt_fgenesh2_pm.C_3250002	ENSTGUP00000002871
estExt_fgenesh2_pm.C_3250002	ENSTGUP00000000410
estExt_fgenesh2_pm.C_3250008	ENSTGUP00000000112
estExt_fgenesh2_pm.C_3260003	ENSTGUP00000005751
estExt_fgenesh2_pm.C_3300001	ENSTGUP00000012054
estExt_fgenesh2_pm.C_3410004	ENSTGUP00000004387
estExt_fgenesh2_pm.C_3460003	ENSTGUP00000003377
estExt_fgenesh2_pm.C_3470009	ENSTGUP00000006600
estExt_fgenesh2_pm.C_3480002	ENSTGUP00000010332
estExt_fgenesh2_pm.C_3490013	ENSTGUP00000006807
estExt_fgenesh2_pm.C_3560005	ENSTGUP00000002746
estExt_fgenesh2_pm.C_3580003	ENSTGUP00000009347
estExt_fgenesh2_pm.C_3590009	ENSTGUP00000005403
estExt_fgenesh2_pm.C_3660002	ENSTGUP00000011613
estExt_fgenesh2_pm.C_3760012	ENSTGUP00000012692
estExt_fgenesh2_pm.C_3760013	ENSTGUP00000012801
estExt_fgenesh2_pm.C_3790010	ENSTGUP00000008977
estExt_fgenesh2_pm.C_3820007	ENSTGUP00000016784
estExt_fgenesh2_pm.C_3880013	ENSTGUP00000016171
estExt_fgenesh2_pm.C_3880013	ENSTGUP00000015153
estExt_fgenesh2_pm.C_3920001	ENSTGUP00000008832
estExt_fgenesh2_pm.C_3920005	ENSTGUP00000007546
estExt_fgenesh2_pm.C_3930001	ENSTGUP00000013431
estExt_fgenesh2_pm.C_3930001	ENSTGUP00000012452
estExt_fgenesh2_pm.C_3930001	ENSTGUP00000013499
estExt_fgenesh2_pm.C_3930001	ENSTGUP00000001527
estExt_fgenesh2_pm.C_3930001	ENSTGUP00000016280
estExt_fgenesh2_pm.C_3960006	ENSTGUP00000010720
estExt_fgenesh2_pm.C_3960006	ENSTGUP00000014581
estExt_fgenesh2_pm.C_3970001	ENSTGUP00000001283
estExt_fgenesh2_pm.C_3980003	ENSTGUP00000010005
estExt_fgenesh2_pm.C_3980006	ENSTGUP00000012399
estExt_fgenesh2_pm.C_4030002	ENSTGUP00000008563
estExt_fgenesh2_pm.C_4090002	ENSTGUP00000003954
estExt_fgenesh2_pm.C_4100006	ENSTGUP00000012870
estExt_fgenesh2_pm.C_4110005	ENSTGUP00000001829
estExt_fgenesh2_pm.C_4130004	ENSTGUP00000015379
estExt_fgenesh2_pm.C_4230001	ENSTGUP00000001497
estExt_fgenesh2_pm.C_4250007	ENSTGUP00000006975
estExt_fgenesh2_pm.C_4250009	ENSTGUP00000006562
estExt_fgenesh2_pm.C_4250009	ENSTGUP00000015884
estExt_fgenesh2_pm.C_4290002	ENSTGUP00000006692
estExt_fgenesh2_pm.C_4380004	ENSTGUP00000005610
estExt_fgenesh2_pm.C_4380004	ENSTGUP00000015642
estExt_fgenesh2_pm.C_4390002	ENSTGUP00000006071
estExt_fgenesh2_pm.C_4460001	ENSTGUP00000003910
estExt_fgenesh2_pm.C_4470003	ENSTGUP00000007271
estExt_fgenesh2_pm.C_4470004	ENSTGUP00000015811
estExt_fgenesh2_pm.C_4470004	ENSTGUP00000011455
estExt_fgenesh2_pm.C_4520006	ENSTGUP00000000848
estExt_fgenesh2_pm.C_4610007	ENSTGUP00000015169
estExt_fgenesh2_pm.C_4610007	ENSTGUP00000017178
estExt_fgenesh2_pm.C_4750001	ENSTGUP00000006246
estExt_fgenesh2_pm.C_4780002	ENSTGUP00000007568
estExt_fgenesh2_pm.C_4840005	ENSTGUP00000000298
estExt_fgenesh2_pm.C_5340003	ENSTGUP00000003803
estExt_fgenesh2_pm.C_5460005	ENSTGUP00000006900
estExt_fgenesh2_pm.C_5460005	ENSTGUP00000001119
estExt_fgenesh2_pm.C_5460005	ENSTGUP00000017436
estExt_fgenesh2_pm.C_5510004	ENSTGUP00000000164
estExt_fgenesh2_pm.C_5590003	ENSTGUP00000004202
estExt_fgenesh2_pm.C_5690003	ENSTGUP00000006037
estExt_fgenesh2_pm.C_5690005	ENSTGUP00000003270
estExt_fgenesh2_pm.C_5760005	ENSTGUP00000011903
estExt_fgenesh2_pm.C_5970004	ENSTGUP00000009865
estExt_fgenesh2_pm.C_5970004	ENSTGUP00000011011
estExt_fgenesh2_pm.C_5970004	ENSTGUP00000009012
estExt_fgenesh2_pm.C_6570002	ENSTGUP00000017640
estExt_fgenesh2_pm.C_6620001	ENSTGUP00000013015
estExt_fgenesh2_pm.C_6620001	ENSTGUP00000014043
estExt_fgenesh2_pm.C_6650002	ENSTGUP00000012228
estExt_fgenesh2_pm.C_6810002	ENSTGUP00000011663
estExt_fgenesh2_pm.C_6830004	ENSTGUP00000006338
estExt_fgenesh2_pm.C_6900001	ENSTGUP00000010588
estExt_fgenesh2_pm.C_7050004	ENSTGUP00000014484
estExt_fgenesh2_pm.C_7050004	ENSTGUP00000017980
estExt_fgenesh2_pm.C_7060005	ENSTGUP00000003283
estExt_fgenesh2_pm.C_7120003	ENSTGUP00000003414
estExt_fgenesh2_pm.C_7240001	ENSTGUP00000012144
estExt_fgenesh2_pm.C_7310002	ENSTGUP00000013697
estExt_fgenesh2_pm.C_7330001	ENSTGUP00000011385
estExt_fgenesh2_pm.C_7790002	ENSTGUP00000005395
estExt_fgenesh2_pm.C_8260001	ENSTGUP00000004378
estExt_fgenesh2_pm.C_10120004	ENSTGUP00000005399
estExt_fgenesh2_pm.C_10130001	ENSTGUP00000015466
estExt_fgenesh2_pm.C_12800001	ENSTGUP00000012579
estExt_fgenesh2_pm.C_20550002	ENSTGUP00000009622
estExt_fgenesh2_pm.C_20550002	ENSTGUP00000009591
estExt_fgenesh2_pm.C_20550002	ENSTGUP00000009603
estExt_fgenesh2_pm.C_20550002	ENSTGUP00000009605
estExt_fgenesh2_pm.C_20550002	ENSTGUP00000009611
estExt_fgenesh2_kg.C_80003	ENSTGUP00000013026
estExt_fgenesh2_kg.C_90001	ENSTGUP00000008603
estExt_fgenesh2_kg.C_190001	ENSTGUP00000011253
estExt_fgenesh2_kg.C_300001	ENSTGUP00000012933
estExt_fgenesh2_kg.C_1360002	ENSTGUP00000012373
estExt_fgenesh2_kg.C_1370001	ENSTGUP00000005857
estExt_fgenesh2_kg.C_1460001	ENSTGUP00000002446
estExt_fgenesh2_kg.C_1460001	ENSTGUP00000003668
estExt_fgenesh2_kg.C_1840001	ENSTGUP00000003655
estExt_fgenesh2_kg.C_2440002	ENSTGUP00000006007
estExt_fgenesh2_kg.C_2600002	ENSTGUP00000003013
estExt_fgenesh2_kg.C_2600002	ENSTGUP00000009194
estExt_fgenesh2_kg.C_2610001	ENSTGUP00000002959
estExt_fgenesh2_kg.C_3300001	ENSTGUP00000002477
estExt_fgenesh2_kg.C_3310001	ENSTGUP00000010731
estExt_fgenesh2_kg.C_3310001	ENSTGUP00000008940
estExt_fgenesh2_kg.C_3520001	ENSTGUP00000002961
estExt_fgenesh2_kg.C_3770001	ENSTGUP00000001161
estExt_fgenesh2_kg.C_3770001	ENSTGUP00000016657
estExt_fgenesh2_kg.C_4020003	ENSTGUP00000002982
estExt_fgenesh2_kg.C_7600001	ENSTGUP00000001282
estExt_fgenesh2_pg.C_10090	ENSTGUP00000001541
estExt_fgenesh2_pg.C_10119	ENSTGUP00000000665
estExt_fgenesh2_pg.C_10119	ENSTGUP00000004008
estExt_fgenesh2_pg.C_10120	ENSTGUP00000012523
estExt_fgenesh2_pg.C_10167	ENSTGUP00000010802
estExt_fgenesh2_pg.C_10197	ENSTGUP00000013021
estExt_fgenesh2_pg.C_10236	ENSTGUP00000004591
estExt_fgenesh2_pg.C_10285	ENSTGUP00000012194
estExt_fgenesh2_pg.C_10285	ENSTGUP00000014708
estExt_fgenesh2_pg.C_10285	ENSTGUP00000003660
estExt_fgenesh2_pg.C_10285	ENSTGUP00000010522
estExt_fgenesh2_pg.C_10322	ENSTGUP00000016347
estExt_fgenesh2_pg.C_10334	ENSTGUP00000012873
estExt_fgenesh2_pg.C_10341	ENSTGUP00000006391
estExt_fgenesh2_pg.C_10356	ENSTGUP00000010153
estExt_fgenesh2_pg.C_10359	ENSTGUP00000011325
estExt_fgenesh2_pg.C_20001	ENSTGUP00000016385
estExt_fgenesh2_pg.C_20003	ENSTGUP00000009205
estExt_fgenesh2_pg.C_20008	ENSTGUP00000006796
estExt_fgenesh2_pg.C_20010	ENSTGUP00000014674
estExt_fgenesh2_pg.C_20011	ENSTGUP00000009379
estExt_fgenesh2_pg.C_20014	ENSTGUP00000005690
estExt_fgenesh2_pg.C_20014	ENSTGUP00000012897
estExt_fgenesh2_pg.C_20014	ENSTGUP00000005694
estExt_fgenesh2_pg.C_20014	ENSTGUP00000015516
estExt_fgenesh2_pg.C_20027	ENSTGUP00000004818
estExt_fgenesh2_pg.C_20029	ENSTGUP00000010446
estExt_fgenesh2_pg.C_20037	ENSTGUP00000008431
estExt_fgenesh2_pg.C_20044	ENSTGUP00000007585
estExt_fgenesh2_pg.C_20044	ENSTGUP00000002804
estExt_fgenesh2_pg.C_20047	ENSTGUP00000001553
estExt_fgenesh2_pg.C_20058	ENSTGUP00000002085
estExt_fgenesh2_pg.C_20067	ENSTGUP00000003267
estExt_fgenesh2_pg.C_20083	ENSTGUP00000000166
estExt_fgenesh2_pg.C_20085	ENSTGUP00000012964
estExt_fgenesh2_pg.C_20095	ENSTGUP00000016818
estExt_fgenesh2_pg.C_20096	ENSTGUP00000007334
estExt_fgenesh2_pg.C_20098	ENSTGUP00000017053
estExt_fgenesh2_pg.C_20101	ENSTGUP00000000333
estExt_fgenesh2_pg.C_20103	ENSTGUP00000012798
estExt_fgenesh2_pg.C_20105	ENSTGUP00000002801
estExt_fgenesh2_pg.C_20112	ENSTGUP00000002114
estExt_fgenesh2_pg.C_20119	ENSTGUP00000002168
estExt_fgenesh2_pg.C_20135	ENSTGUP00000007435
estExt_fgenesh2_pg.C_20143	ENSTGUP00000000575
estExt_fgenesh2_pg.C_20148	ENSTGUP00000005551
estExt_fgenesh2_pg.C_20168	ENSTGUP00000002687
estExt_fgenesh2_pg.C_20168	ENSTGUP00000014693
estExt_fgenesh2_pg.C_20178	ENSTGUP00000015031
estExt_fgenesh2_pg.C_20180	ENSTGUP00000011983
estExt_fgenesh2_pg.C_20191	ENSTGUP00000011746
estExt_fgenesh2_pg.C_20191	ENSTGUP00000006045
estExt_fgenesh2_pg.C_20191	ENSTGUP00000015515
estExt_fgenesh2_pg.C_20192	ENSTGUP00000008478
estExt_fgenesh2_pg.C_20194	ENSTGUP00000007462
estExt_fgenesh2_pg.C_20204	ENSTGUP00000005809
estExt_fgenesh2_pg.C_20206	ENSTGUP00000007471
estExt_fgenesh2_pg.C_20206	ENSTGUP00000000713
estExt_fgenesh2_pg.C_20206	ENSTGUP00000014988
estExt_fgenesh2_pg.C_20225	ENSTGUP00000002072
estExt_fgenesh2_pg.C_20245	ENSTGUP00000001218
estExt_fgenesh2_pg.C_20266	ENSTGUP00000007956
estExt_fgenesh2_pg.C_20280	ENSTGUP00000002699
estExt_fgenesh2_pg.C_20286	ENSTGUP00000004034
estExt_fgenesh2_pg.C_20313	ENSTGUP00000007184
estExt_fgenesh2_pg.C_20314	ENSTGUP00000001209
estExt_fgenesh2_pg.C_20316	ENSTGUP00000013300
estExt_fgenesh2_pg.C_20322	ENSTGUP00000002149
estExt_fgenesh2_pg.C_20336	ENSTGUP00000015025
estExt_fgenesh2_pg.C_20340	ENSTGUP00000007192
estExt_fgenesh2_pg.C_20344	ENSTGUP00000012916
estExt_fgenesh2_pg.C_20386	ENSTGUP00000010110
estExt_fgenesh2_pg.C_30041	ENSTGUP00000006255
estExt_fgenesh2_pg.C_30063	ENSTGUP00000013555
estExt_fgenesh2_pg.C_30101	ENSTGUP00000009394
estExt_fgenesh2_pg.C_30108	ENSTGUP00000001803
estExt_fgenesh2_pg.C_30116	ENSTGUP00000007122
estExt_fgenesh2_pg.C_30182	ENSTGUP00000010549
estExt_fgenesh2_pg.C_40056	ENSTGUP00000008576
estExt_fgenesh2_pg.C_40065	ENSTGUP00000006611
estExt_fgenesh2_pg.C_40066	ENSTGUP00000013060
estExt_fgenesh2_pg.C_40072	ENSTGUP00000006026
estExt_fgenesh2_pg.C_40113	ENSTGUP00000007886
estExt_fgenesh2_pg.C_40172	ENSTGUP00000005826
estExt_fgenesh2_pg.C_40173	ENSTGUP00000003875
estExt_fgenesh2_pg.C_40192	ENSTGUP00000004709
estExt_fgenesh2_pg.C_40220	ENSTGUP00000010542
estExt_fgenesh2_pg.C_40233	ENSTGUP00000010848
estExt_fgenesh2_pg.C_40281	ENSTGUP00000016432
estExt_fgenesh2_pg.C_40284	ENSTGUP00000008425
estExt_fgenesh2_pg.C_40285	ENSTGUP00000008351
estExt_fgenesh2_pg.C_40290	ENSTGUP00000009366
estExt_fgenesh2_pg.C_40299	ENSTGUP00000010252
estExt_fgenesh2_pg.C_40309	ENSTGUP00000003822
estExt_fgenesh2_pg.C_40324	ENSTGUP00000011864
estExt_fgenesh2_pg.C_50011	ENSTGUP00000008793
estExt_fgenesh2_pg.C_50017	ENSTGUP00000010107
estExt_fgenesh2_pg.C_50023	ENSTGUP00000010695
estExt_fgenesh2_pg.C_50035	ENSTGUP00000016487
estExt_fgenesh2_pg.C_50052	ENSTGUP00000011469
estExt_fgenesh2_pg.C_50075	ENSTGUP00000008183
estExt_fgenesh2_pg.C_50082	ENSTGUP00000010442
estExt_fgenesh2_pg.C_50130	ENSTGUP00000003778
estExt_fgenesh2_pg.C_50130	ENSTGUP00000008375
estExt_fgenesh2_pg.C_50187	ENSTGUP00000009249
estExt_fgenesh2_pg.C_50261	ENSTGUP00000003442
estExt_fgenesh2_pg.C_50293	ENSTGUP00000010071
estExt_fgenesh2_pg.C_50294	ENSTGUP00000007800
estExt_fgenesh2_pg.C_50318	ENSTGUP00000005232
estExt_fgenesh2_pg.C_50323	ENSTGUP00000005140
estExt_fgenesh2_pg.C_50344	ENSTGUP00000010372
estExt_fgenesh2_pg.C_50344	ENSTGUP00000007893
estExt_fgenesh2_pg.C_50396	ENSTGUP00000005171
estExt_fgenesh2_pg.C_50413	ENSTGUP00000014280
estExt_fgenesh2_pg.C_60021	ENSTGUP00000008913
estExt_fgenesh2_pg.C_60061	ENSTGUP00000014066
estExt_fgenesh2_pg.C_60073	ENSTGUP00000002125
estExt_fgenesh2_pg.C_60084	ENSTGUP00000003984
estExt_fgenesh2_pg.C_60112	ENSTGUP00000004953
estExt_fgenesh2_pg.C_60113	ENSTGUP00000008486
estExt_fgenesh2_pg.C_60122	ENSTGUP00000018102
estExt_fgenesh2_pg.C_60149	ENSTGUP00000008499
estExt_fgenesh2_pg.C_60149	ENSTGUP00000003005
estExt_fgenesh2_pg.C_60159	ENSTGUP00000016707
estExt_fgenesh2_pg.C_60165	ENSTGUP00000012308
estExt_fgenesh2_pg.C_60168	ENSTGUP00000009277
estExt_fgenesh2_pg.C_60184	ENSTGUP00000014776
estExt_fgenesh2_pg.C_60220	ENSTGUP00000011204
estExt_fgenesh2_pg.C_60246	ENSTGUP00000000367
estExt_fgenesh2_pg.C_60246	ENSTGUP00000017288
estExt_fgenesh2_pg.C_70133	ENSTGUP00000012696
estExt_fgenesh2_pg.C_70172	ENSTGUP00000010130
estExt_fgenesh2_pg.C_70230	ENSTGUP00000013418
estExt_fgenesh2_pg.C_70278	ENSTGUP00000000184
estExt_fgenesh2_pg.C_70288	ENSTGUP00000017630
estExt_fgenesh2_pg.C_70311	ENSTGUP00000014458
estExt_fgenesh2_pg.C_80008	ENSTGUP00000000069
estExt_fgenesh2_pg.C_80031	ENSTGUP00000013606
estExt_fgenesh2_pg.C_80044	ENSTGUP00000012396
estExt_fgenesh2_pg.C_80050	ENSTGUP00000011872
estExt_fgenesh2_pg.C_80136	ENSTGUP00000013627
estExt_fgenesh2_pg.C_80191	ENSTGUP00000008411
estExt_fgenesh2_pg.C_80218	ENSTGUP00000002888
estExt_fgenesh2_pg.C_80218	ENSTGUP00000015865
estExt_fgenesh2_pg.C_80223	ENSTGUP00000002097
estExt_fgenesh2_pg.C_80231	ENSTGUP00000007234
estExt_fgenesh2_pg.C_80253	ENSTGUP00000013908
estExt_fgenesh2_pg.C_80253	ENSTGUP00000000425
estExt_fgenesh2_pg.C_80276	ENSTGUP00000012631
estExt_fgenesh2_pg.C_80283	ENSTGUP00000005075
estExt_fgenesh2_pg.C_80293	ENSTGUP00000007322
estExt_fgenesh2_pg.C_80310	ENSTGUP00000014012
estExt_fgenesh2_pg.C_80311	ENSTGUP00000016285
estExt_fgenesh2_pg.C_80312	ENSTGUP00000010314
estExt_fgenesh2_pg.C_80329	ENSTGUP00000016584
estExt_fgenesh2_pg.C_90008	ENSTGUP00000000694
estExt_fgenesh2_pg.C_90049	ENSTGUP00000004141
estExt_fgenesh2_pg.C_90051	ENSTGUP00000014795
estExt_fgenesh2_pg.C_90058	ENSTGUP00000005327
estExt_fgenesh2_pg.C_90101	ENSTGUP00000013099
estExt_fgenesh2_pg.C_90118	ENSTGUP00000013105
estExt_fgenesh2_pg.C_90121	ENSTGUP00000005401
estExt_fgenesh2_pg.C_90188	ENSTGUP00000007582
estExt_fgenesh2_pg.C_90188	ENSTGUP00000003677
estExt_fgenesh2_pg.C_90208	ENSTGUP00000000858
estExt_fgenesh2_pg.C_90208	ENSTGUP00000001984
estExt_fgenesh2_pg.C_90213	ENSTGUP00000005320
estExt_fgenesh2_pg.C_90213	ENSTGUP00000013653
estExt_fgenesh2_pg.C_90213	ENSTGUP00000012017
estExt_fgenesh2_pg.C_90260	ENSTGUP00000007226
estExt_fgenesh2_pg.C_100018	ENSTGUP00000006494
estExt_fgenesh2_pg.C_100032	ENSTGUP00000008146
estExt_fgenesh2_pg.C_100032	ENSTGUP00000013905
estExt_fgenesh2_pg.C_100036	ENSTGUP00000000001
estExt_fgenesh2_pg.C_100037	ENSTGUP00000010187
estExt_fgenesh2_pg.C_100046	ENSTGUP00000004463
estExt_fgenesh2_pg.C_100080	ENSTGUP00000016444
estExt_fgenesh2_pg.C_100080	ENSTGUP00000018240
estExt_fgenesh2_pg.C_100106	ENSTGUP00000008194
estExt_fgenesh2_pg.C_100106	ENSTGUP00000000376
estExt_fgenesh2_pg.C_100169	ENSTGUP00000007217
estExt_fgenesh2_pg.C_100176	ENSTGUP00000001974
estExt_fgenesh2_pg.C_100183	ENSTGUP00000012178
estExt_fgenesh2_pg.C_100198	ENSTGUP00000016979
estExt_fgenesh2_pg.C_100204	ENSTGUP00000001838
estExt_fgenesh2_pg.C_100209	ENSTGUP00000009330
estExt_fgenesh2_pg.C_100214	ENSTGUP00000005658
estExt_fgenesh2_pg.C_100229	ENSTGUP00000011071
estExt_fgenesh2_pg.C_100263	ENSTGUP00000002995
estExt_fgenesh2_pg.C_100267	ENSTGUP00000005389
estExt_fgenesh2_pg.C_100267	ENSTGUP00000005191
estExt_fgenesh2_pg.C_110154	ENSTGUP00000006997
estExt_fgenesh2_pg.C_110181	ENSTGUP00000017298
estExt_fgenesh2_pg.C_110185	ENSTGUP00000002843
estExt_fgenesh2_pg.C_110185	ENSTGUP00000005858
estExt_fgenesh2_pg.C_110221	ENSTGUP00000003990
estExt_fgenesh2_pg.C_110235	ENSTGUP00000017350
estExt_fgenesh2_pg.C_110259	ENSTGUP00000011706
estExt_fgenesh2_pg.C_110276	ENSTGUP00000006453
estExt_fgenesh2_pg.C_110299	ENSTGUP00000002578
estExt_fgenesh2_pg.C_120002	ENSTGUP00000004529
estExt_fgenesh2_pg.C_120008	ENSTGUP00000008386
estExt_fgenesh2_pg.C_120008	ENSTGUP00000000468
estExt_fgenesh2_pg.C_120020	ENSTGUP00000005855
estExt_fgenesh2_pg.C_120043	ENSTGUP00000004549
estExt_fgenesh2_pg.C_120044	ENSTGUP00000000232
estExt_fgenesh2_pg.C_120044	ENSTGUP00000002078
estExt_fgenesh2_pg.C_120046	ENSTGUP00000002092
estExt_fgenesh2_pg.C_120053	ENSTGUP00000010804
estExt_fgenesh2_pg.C_120063	ENSTGUP00000017276
estExt_fgenesh2_pg.C_120071	ENSTGUP00000006192
estExt_fgenesh2_pg.C_120074	ENSTGUP00000007154
estExt_fgenesh2_pg.C_120085	ENSTGUP00000000826
estExt_fgenesh2_pg.C_120085	ENSTGUP00000014398
estExt_fgenesh2_pg.C_120089	ENSTGUP00000001529
estExt_fgenesh2_pg.C_120115	ENSTGUP00000001212
estExt_fgenesh2_pg.C_120116	ENSTGUP00000003436
estExt_fgenesh2_pg.C_120133	ENSTGUP00000016108
estExt_fgenesh2_pg.C_120140	ENSTGUP00000009663
estExt_fgenesh2_pg.C_120140	ENSTGUP00000014535
estExt_fgenesh2_pg.C_120140	ENSTGUP00000003406
estExt_fgenesh2_pg.C_120140	ENSTGUP00000015309
estExt_fgenesh2_pg.C_120156	ENSTGUP00000003173
estExt_fgenesh2_pg.C_120162	ENSTGUP00000017819
estExt_fgenesh2_pg.C_120168	ENSTGUP00000003330
estExt_fgenesh2_pg.C_120181	ENSTGUP00000001977
estExt_fgenesh2_pg.C_120183	ENSTGUP00000017015
estExt_fgenesh2_pg.C_120198	ENSTGUP00000003989
estExt_fgenesh2_pg.C_120230	ENSTGUP00000001538
estExt_fgenesh2_pg.C_130007	ENSTGUP00000007563
estExt_fgenesh2_pg.C_130007	ENSTGUP00000014700
estExt_fgenesh2_pg.C_130080	ENSTGUP00000000065
estExt_fgenesh2_pg.C_130091	ENSTGUP00000013683
estExt_fgenesh2_pg.C_130146	ENSTGUP00000001864
estExt_fgenesh2_pg.C_130182	ENSTGUP00000004863
estExt_fgenesh2_pg.C_140011	ENSTGUP00000002381
estExt_fgenesh2_pg.C_140022	ENSTGUP00000003684
estExt_fgenesh2_pg.C_140022	ENSTGUP00000000099
estExt_fgenesh2_pg.C_140036	ENSTGUP00000006945
estExt_fgenesh2_pg.C_140065	ENSTGUP00000004160
estExt_fgenesh2_pg.C_140065	ENSTGUP00000002505
estExt_fgenesh2_pg.C_140065	ENSTGUP00000008900
estExt_fgenesh2_pg.C_140104	ENSTGUP00000003398
estExt_fgenesh2_pg.C_140109	ENSTGUP00000017401
estExt_fgenesh2_pg.C_140135	ENSTGUP00000011259
estExt_fgenesh2_pg.C_140135	ENSTGUP00000015833
estExt_fgenesh2_pg.C_140136	ENSTGUP00000004812
estExt_fgenesh2_pg.C_140145	ENSTGUP00000011738
estExt_fgenesh2_pg.C_140148	ENSTGUP00000010526
estExt_fgenesh2_pg.C_140176	ENSTGUP00000017695
estExt_fgenesh2_pg.C_140177	ENSTGUP00000013622
estExt_fgenesh2_pg.C_140177	ENSTGUP00000010686
estExt_fgenesh2_pg.C_140177	ENSTGUP00000002091
estExt_fgenesh2_pg.C_140196	ENSTGUP00000002817
estExt_fgenesh2_pg.C_140197	ENSTGUP00000013728
estExt_fgenesh2_pg.C_150005	ENSTGUP00000001357
estExt_fgenesh2_pg.C_150005	ENSTGUP00000002422
estExt_fgenesh2_pg.C_150005	ENSTGUP00000004206
estExt_fgenesh2_pg.C_150027	ENSTGUP00000000552
estExt_fgenesh2_pg.C_150032	ENSTGUP00000010666
estExt_fgenesh2_pg.C_150047	ENSTGUP00000006602
estExt_fgenesh2_pg.C_150066	ENSTGUP00000006335
estExt_fgenesh2_pg.C_150074	ENSTGUP00000000977
estExt_fgenesh2_pg.C_150075	ENSTGUP00000016241
estExt_fgenesh2_pg.C_150079	ENSTGUP00000006718
estExt_fgenesh2_pg.C_150093	ENSTGUP00000013409
estExt_fgenesh2_pg.C_150109	ENSTGUP00000014591
estExt_fgenesh2_pg.C_150114	ENSTGUP00000011125
estExt_fgenesh2_pg.C_150114	ENSTGUP00000006637
estExt_fgenesh2_pg.C_150153	ENSTGUP00000000722
estExt_fgenesh2_pg.C_150153	ENSTGUP00000016588
estExt_fgenesh2_pg.C_150190	ENSTGUP00000011769
estExt_fgenesh2_pg.C_150190	ENSTGUP00000003613
estExt_fgenesh2_pg.C_160005	ENSTGUP00000014176
estExt_fgenesh2_pg.C_160011	ENSTGUP00000006921
estExt_fgenesh2_pg.C_160011	ENSTGUP00000014626
estExt_fgenesh2_pg.C_160043	ENSTGUP00000004097
estExt_fgenesh2_pg.C_160047	ENSTGUP00000007132
estExt_fgenesh2_pg.C_160050	ENSTGUP00000001537
estExt_fgenesh2_pg.C_160053	ENSTGUP00000009972
estExt_fgenesh2_pg.C_160056	ENSTGUP00000006005
estExt_fgenesh2_pg.C_160059	ENSTGUP00000002353
estExt_fgenesh2_pg.C_160096	ENSTGUP00000001474
estExt_fgenesh2_pg.C_160127	ENSTGUP00000013808
estExt_fgenesh2_pg.C_160162	ENSTGUP00000010879
estExt_fgenesh2_pg.C_160163	ENSTGUP00000010232
estExt_fgenesh2_pg.C_160164	ENSTGUP00000009457
estExt_fgenesh2_pg.C_160164	ENSTGUP00000014998
estExt_fgenesh2_pg.C_160215	ENSTGUP00000004889
estExt_fgenesh2_pg.C_160216	ENSTGUP00000018152
estExt_fgenesh2_pg.C_160217	ENSTGUP00000006578
estExt_fgenesh2_pg.C_160229	ENSTGUP00000004873
estExt_fgenesh2_pg.C_160252	ENSTGUP00000008676
estExt_fgenesh2_pg.C_160264	ENSTGUP00000008369
estExt_fgenesh2_pg.C_170007	ENSTGUP00000003739
estExt_fgenesh2_pg.C_170008	ENSTGUP00000003700
estExt_fgenesh2_pg.C_170020	ENSTGUP00000003310
estExt_fgenesh2_pg.C_170060	ENSTGUP00000009755
estExt_fgenesh2_pg.C_170076	ENSTGUP00000004270
estExt_fgenesh2_pg.C_170078	ENSTGUP00000008258
estExt_fgenesh2_pg.C_170088	ENSTGUP00000005092
estExt_fgenesh2_pg.C_170095	ENSTGUP00000005045
estExt_fgenesh2_pg.C_170117	ENSTGUP00000003669
estExt_fgenesh2_pg.C_170118	ENSTGUP00000009673
estExt_fgenesh2_pg.C_170162	ENSTGUP00000012118
estExt_fgenesh2_pg.C_170171	ENSTGUP00000005535
estExt_fgenesh2_pg.C_170180	ENSTGUP00000009820
estExt_fgenesh2_pg.C_170206	ENSTGUP00000004461
estExt_fgenesh2_pg.C_170211	ENSTGUP00000009132
estExt_fgenesh2_pg.C_170211	ENSTGUP00000014807
estExt_fgenesh2_pg.C_180028	ENSTGUP00000012886
estExt_fgenesh2_pg.C_180028	ENSTGUP00000017282
estExt_fgenesh2_pg.C_180031	ENSTGUP00000006293
estExt_fgenesh2_pg.C_180065	ENSTGUP00000010353
estExt_fgenesh2_pg.C_180074	ENSTGUP00000017054
estExt_fgenesh2_pg.C_180088	ENSTGUP00000004361
estExt_fgenesh2_pg.C_180092	ENSTGUP00000013492
estExt_fgenesh2_pg.C_180099	ENSTGUP00000005236
estExt_fgenesh2_pg.C_180099	ENSTGUP00000013542
estExt_fgenesh2_pg.C_180126	ENSTGUP00000002575
estExt_fgenesh2_pg.C_180127	ENSTGUP00000005989
estExt_fgenesh2_pg.C_180133	ENSTGUP00000002586
estExt_fgenesh2_pg.C_180134	ENSTGUP00000013620
estExt_fgenesh2_pg.C_180135	ENSTGUP00000003798
estExt_fgenesh2_pg.C_180137	ENSTGUP00000003896
estExt_fgenesh2_pg.C_180140	ENSTGUP00000002454
estExt_fgenesh2_pg.C_180156	ENSTGUP00000000162
estExt_fgenesh2_pg.C_180167	ENSTGUP00000013786
estExt_fgenesh2_pg.C_180180	ENSTGUP00000000494
estExt_fgenesh2_pg.C_180200	ENSTGUP00000011874
estExt_fgenesh2_pg.C_180215	ENSTGUP00000016764
estExt_fgenesh2_pg.C_180228	ENSTGUP00000000485
estExt_fgenesh2_pg.C_180230	ENSTGUP00000000349
estExt_fgenesh2_pg.C_180230	ENSTGUP00000006072
estExt_fgenesh2_pg.C_190006	ENSTGUP00000006780
estExt_fgenesh2_pg.C_190008	ENSTGUP00000007637
estExt_fgenesh2_pg.C_190008	ENSTGUP00000012001
estExt_fgenesh2_pg.C_190013	ENSTGUP00000008273
estExt_fgenesh2_pg.C_190015	ENSTGUP00000009058
estExt_fgenesh2_pg.C_190022	ENSTGUP00000006116
estExt_fgenesh2_pg.C_190026	ENSTGUP00000012772
estExt_fgenesh2_pg.C_190026	ENSTGUP00000014837
estExt_fgenesh2_pg.C_190026	ENSTGUP00000004868
estExt_fgenesh2_pg.C_190048	ENSTGUP00000012370
estExt_fgenesh2_pg.C_190057	ENSTGUP00000007795
estExt_fgenesh2_pg.C_190065	ENSTGUP00000008483
estExt_fgenesh2_pg.C_190074	ENSTGUP00000008878
estExt_fgenesh2_pg.C_190082	ENSTGUP00000008059
estExt_fgenesh2_pg.C_190090	ENSTGUP00000009735
estExt_fgenesh2_pg.C_190162	ENSTGUP00000007327
estExt_fgenesh2_pg.C_190167	ENSTGUP00000006263
estExt_fgenesh2_pg.C_190168	ENSTGUP00000009868
estExt_fgenesh2_pg.C_190196	ENSTGUP00000006204
estExt_fgenesh2_pg.C_190210	ENSTGUP00000008063
estExt_fgenesh2_pg.C_190226	ENSTGUP00000008454
estExt_fgenesh2_pg.C_190227	ENSTGUP00000012253
estExt_fgenesh2_pg.C_200084	ENSTGUP00000016283
estExt_fgenesh2_pg.C_200091	ENSTGUP00000004797
estExt_fgenesh2_pg.C_200092	ENSTGUP00000016233
estExt_fgenesh2_pg.C_200128	ENSTGUP00000004847
estExt_fgenesh2_pg.C_200137	ENSTGUP00000002668
estExt_fgenesh2_pg.C_200156	ENSTGUP00000010598
estExt_fgenesh2_pg.C_200156	ENSTGUP00000014229
estExt_fgenesh2_pg.C_200164	ENSTGUP00000015196
estExt_fgenesh2_pg.C_200203	ENSTGUP00000010632
estExt_fgenesh2_pg.C_200208	ENSTGUP00000000856
estExt_fgenesh2_pg.C_200209	ENSTGUP00000017103
estExt_fgenesh2_pg.C_210009	ENSTGUP00000007666
estExt_fgenesh2_pg.C_210065	ENSTGUP00000007621
estExt_fgenesh2_pg.C_210080	ENSTGUP00000017585
estExt_fgenesh2_pg.C_210148	ENSTGUP00000005643
estExt_fgenesh2_pg.C_210164	ENSTGUP00000010723
estExt_fgenesh2_pg.C_210173	ENSTGUP00000005631
estExt_fgenesh2_pg.C_220002	ENSTGUP00000011018
estExt_fgenesh2_pg.C_220014	ENSTGUP00000010115
estExt_fgenesh2_pg.C_220020	ENSTGUP00000007904
estExt_fgenesh2_pg.C_220037	ENSTGUP00000006744
estExt_fgenesh2_pg.C_220037	ENSTGUP00000013930
estExt_fgenesh2_pg.C_220046	ENSTGUP00000008906
estExt_fgenesh2_pg.C_220053	ENSTGUP00000005506
estExt_fgenesh2_pg.C_220068	ENSTGUP00000010594
estExt_fgenesh2_pg.C_220068	ENSTGUP00000003250
estExt_fgenesh2_pg.C_220069	ENSTGUP00000003255
estExt_fgenesh2_pg.C_220070	ENSTGUP00000003246
estExt_fgenesh2_pg.C_220070	ENSTGUP00000015254
estExt_fgenesh2_pg.C_220122	ENSTGUP00000000119
estExt_fgenesh2_pg.C_220127	ENSTGUP00000005345
estExt_fgenesh2_pg.C_220137	ENSTGUP00000015777
estExt_fgenesh2_pg.C_220143	ENSTGUP00000008512
estExt_fgenesh2_pg.C_220145	ENSTGUP00000003425
estExt_fgenesh2_pg.C_220147	ENSTGUP00000003238
estExt_fgenesh2_pg.C_220149	ENSTGUP00000004969
estExt_fgenesh2_pg.C_220171	ENSTGUP00000009840
estExt_fgenesh2_pg.C_220176	ENSTGUP00000010608
estExt_fgenesh2_pg.C_220178	ENSTGUP00000003748
estExt_fgenesh2_pg.C_220182	ENSTGUP00000009573
estExt_fgenesh2_pg.C_220185	ENSTGUP00000008798
estExt_fgenesh2_pg.C_220185	ENSTGUP00000007440
estExt_fgenesh2_pg.C_220186	ENSTGUP00000007767
estExt_fgenesh2_pg.C_220193	ENSTGUP00000003973
estExt_fgenesh2_pg.C_220195	ENSTGUP00000006096
estExt_fgenesh2_pg.C_220195	ENSTGUP00000005304
estExt_fgenesh2_pg.C_220214	ENSTGUP00000010559
estExt_fgenesh2_pg.C_220219	ENSTGUP00000007026
estExt_fgenesh2_pg.C_220223	ENSTGUP00000008141
estExt_fgenesh2_pg.C_220227	ENSTGUP00000005133
estExt_fgenesh2_pg.C_230011	ENSTGUP00000008929
estExt_fgenesh2_pg.C_230028	ENSTGUP00000001833
estExt_fgenesh2_pg.C_230040	ENSTGUP00000008207
estExt_fgenesh2_pg.C_230045	ENSTGUP00000011690
estExt_fgenesh2_pg.C_230062	ENSTGUP00000009195
estExt_fgenesh2_pg.C_230066	ENSTGUP00000008614
estExt_fgenesh2_pg.C_230068	ENSTGUP00000014355
estExt_fgenesh2_pg.C_230072	ENSTGUP00000010614
estExt_fgenesh2_pg.C_230101	ENSTGUP00000012329
estExt_fgenesh2_pg.C_230149	ENSTGUP00000012480
estExt_fgenesh2_pg.C_240054	ENSTGUP00000001891
estExt_fgenesh2_pg.C_240056	ENSTGUP00000004805
estExt_fgenesh2_pg.C_240099	ENSTGUP00000006647
estExt_fgenesh2_pg.C_240100	ENSTGUP00000000564
estExt_fgenesh2_pg.C_240101	ENSTGUP00000001725
estExt_fgenesh2_pg.C_240116	ENSTGUP00000002789
estExt_fgenesh2_pg.C_240122	ENSTGUP00000009468
estExt_fgenesh2_pg.C_240194	ENSTGUP00000008731
estExt_fgenesh2_pg.C_240195	ENSTGUP00000008689
estExt_fgenesh2_pg.C_240224	ENSTGUP00000000551
estExt_fgenesh2_pg.C_240224	ENSTGUP00000000118
estExt_fgenesh2_pg.C_250055	ENSTGUP00000012603
estExt_fgenesh2_pg.C_250089	ENSTGUP00000007425
estExt_fgenesh2_pg.C_250114	ENSTGUP00000014317
estExt_fgenesh2_pg.C_260019	ENSTGUP00000015404
estExt_fgenesh2_pg.C_260030	ENSTGUP00000005015
estExt_fgenesh2_pg.C_260080	ENSTGUP00000009677
estExt_fgenesh2_pg.C_260094	ENSTGUP00000002037
estExt_fgenesh2_pg.C_260094	ENSTGUP00000001806
estExt_fgenesh2_pg.C_260094	ENSTGUP00000001638
estExt_fgenesh2_pg.C_260097	ENSTGUP00000000688
estExt_fgenesh2_pg.C_260106	ENSTGUP00000009790
estExt_fgenesh2_pg.C_260217	ENSTGUP00000006845
estExt_fgenesh2_pg.C_260217	ENSTGUP00000016175
estExt_fgenesh2_pg.C_270009	ENSTGUP00000011078
estExt_fgenesh2_pg.C_270032	ENSTGUP00000004663
estExt_fgenesh2_pg.C_270085	ENSTGUP00000006273
estExt_fgenesh2_pg.C_270086	ENSTGUP00000006297
estExt_fgenesh2_pg.C_270116	ENSTGUP00000010162
estExt_fgenesh2_pg.C_270134	ENSTGUP00000002402
estExt_fgenesh2_pg.C_270138	ENSTGUP00000006006
estExt_fgenesh2_pg.C_270141	ENSTGUP00000008971
estExt_fgenesh2_pg.C_270141	ENSTGUP00000005563
estExt_fgenesh2_pg.C_270141	ENSTGUP00000013219
estExt_fgenesh2_pg.C_270141	ENSTGUP00000013214
estExt_fgenesh2_pg.C_270147	ENSTGUP00000002261
estExt_fgenesh2_pg.C_270165	ENSTGUP00000002021
estExt_fgenesh2_pg.C_270192	ENSTGUP00000009006
estExt_fgenesh2_pg.C_280092	ENSTGUP00000000075
estExt_fgenesh2_pg.C_280096	ENSTGUP00000012085
estExt_fgenesh2_pg.C_290012	ENSTGUP00000007064
estExt_fgenesh2_pg.C_290012	ENSTGUP00000017766
estExt_fgenesh2_pg.C_290107	ENSTGUP00000004757
estExt_fgenesh2_pg.C_300019	ENSTGUP00000009550
estExt_fgenesh2_pg.C_300030	ENSTGUP00000016838
estExt_fgenesh2_pg.C_300051	ENSTGUP00000010917
estExt_fgenesh2_pg.C_300094	ENSTGUP00000012567
estExt_fgenesh2_pg.C_300106	ENSTGUP00000008044
estExt_fgenesh2_pg.C_300110	ENSTGUP00000007452
estExt_fgenesh2_pg.C_300140	ENSTGUP00000003363
estExt_fgenesh2_pg.C_300175	ENSTGUP00000011426
estExt_fgenesh2_pg.C_300177	ENSTGUP00000003321
estExt_fgenesh2_pg.C_300177	ENSTGUP00000016906
estExt_fgenesh2_pg.C_310020	ENSTGUP00000011456
estExt_fgenesh2_pg.C_310032	ENSTGUP00000017688
estExt_fgenesh2_pg.C_310040	ENSTGUP00000009352
estExt_fgenesh2_pg.C_310048	ENSTGUP00000005871
estExt_fgenesh2_pg.C_320058	ENSTGUP00000008089
estExt_fgenesh2_pg.C_320158	ENSTGUP00000002459
estExt_fgenesh2_pg.C_320158	ENSTGUP00000014685
estExt_fgenesh2_pg.C_320192	ENSTGUP00000006968
estExt_fgenesh2_pg.C_320193	ENSTGUP00000016583
estExt_fgenesh2_pg.C_330044	ENSTGUP00000011514
estExt_fgenesh2_pg.C_330045	ENSTGUP00000011517
estExt_fgenesh2_pg.C_330073	ENSTGUP00000009998
estExt_fgenesh2_pg.C_330076	ENSTGUP00000011193
estExt_fgenesh2_pg.C_330089	ENSTGUP00000013223
estExt_fgenesh2_pg.C_330102	ENSTGUP00000011220
estExt_fgenesh2_pg.C_330102	ENSTGUP00000000546
estExt_fgenesh2_pg.C_330102	ENSTGUP00000000220
estExt_fgenesh2_pg.C_330102	ENSTGUP00000001191
estExt_fgenesh2_pg.C_330102	ENSTGUP00000011223
estExt_fgenesh2_pg.C_330113	ENSTGUP00000016965
estExt_fgenesh2_pg.C_330157	ENSTGUP00000009419
estExt_fgenesh2_pg.C_330160	ENSTGUP00000011177
estExt_fgenesh2_pg.C_340018	ENSTGUP00000013024
estExt_fgenesh2_pg.C_340019	ENSTGUP00000004139
estExt_fgenesh2_pg.C_340020	ENSTGUP00000007664
estExt_fgenesh2_pg.C_340027	ENSTGUP00000013789
estExt_fgenesh2_pg.C_340027	ENSTGUP00000016714
estExt_fgenesh2_pg.C_340048	ENSTGUP00000010030
estExt_fgenesh2_pg.C_340235	ENSTGUP00000004774
estExt_fgenesh2_pg.C_340237	ENSTGUP00000009365
estExt_fgenesh2_pg.C_350133	ENSTGUP00000013817
estExt_fgenesh2_pg.C_350138	ENSTGUP00000016694
estExt_fgenesh2_pg.C_350147	ENSTGUP00000012444
estExt_fgenesh2_pg.C_350154	ENSTGUP00000006685
estExt_fgenesh2_pg.C_350154	ENSTGUP00000015008
estExt_fgenesh2_pg.C_350156	ENSTGUP00000006682
estExt_fgenesh2_pg.C_350163	ENSTGUP00000000183
estExt_fgenesh2_pg.C_350169	ENSTGUP00000005254
estExt_fgenesh2_pg.C_350173	ENSTGUP00000006316
estExt_fgenesh2_pg.C_350173	ENSTGUP00000011466
estExt_fgenesh2_pg.C_350177	ENSTGUP00000007714
estExt_fgenesh2_pg.C_360069	ENSTGUP00000010637
estExt_fgenesh2_pg.C_360100	ENSTGUP00000005138
estExt_fgenesh2_pg.C_360114	ENSTGUP00000015248
estExt_fgenesh2_pg.C_370011	ENSTGUP00000009614
estExt_fgenesh2_pg.C_370035	ENSTGUP00000002031
estExt_fgenesh2_pg.C_370048	ENSTGUP00000017817
estExt_fgenesh2_pg.C_370105	ENSTGUP00000008267
estExt_fgenesh2_pg.C_370123	ENSTGUP00000013364
estExt_fgenesh2_pg.C_370124	ENSTGUP00000008680
estExt_fgenesh2_pg.C_370140	ENSTGUP00000010808
estExt_fgenesh2_pg.C_370166	ENSTGUP00000005772
estExt_fgenesh2_pg.C_370189	ENSTGUP00000002616
estExt_fgenesh2_pg.C_370205	ENSTGUP00000008470
estExt_fgenesh2_pg.C_370211	ENSTGUP00000008524
estExt_fgenesh2_pg.C_370229	ENSTGUP00000009567
estExt_fgenesh2_pg.C_370233	ENSTGUP00000009308
estExt_fgenesh2_pg.C_380063	ENSTGUP00000003412
estExt_fgenesh2_pg.C_380063	ENSTGUP00000000519
estExt_fgenesh2_pg.C_380073	ENSTGUP00000001893
estExt_fgenesh2_pg.C_380096	ENSTGUP00000007304
estExt_fgenesh2_pg.C_380096	ENSTGUP00000001993
estExt_fgenesh2_pg.C_380096	ENSTGUP00000000831
estExt_fgenesh2_pg.C_380096	ENSTGUP00000015853
estExt_fgenesh2_pg.C_380103	ENSTGUP00000006325
estExt_fgenesh2_pg.C_380134	ENSTGUP00000005840
estExt_fgenesh2_pg.C_390053	ENSTGUP00000002270
estExt_fgenesh2_pg.C_390072	ENSTGUP00000008457
estExt_fgenesh2_pg.C_390085	ENSTGUP00000010246
estExt_fgenesh2_pg.C_390114	ENSTGUP00000005870
estExt_fgenesh2_pg.C_390114	ENSTGUP00000015924
estExt_fgenesh2_pg.C_390114	ENSTGUP00000016682
estExt_fgenesh2_pg.C_390171	ENSTGUP00000004544
estExt_fgenesh2_pg.C_400007	ENSTGUP00000006341
estExt_fgenesh2_pg.C_400017	ENSTGUP00000013849
estExt_fgenesh2_pg.C_400018	ENSTGUP00000006014
estExt_fgenesh2_pg.C_400022	ENSTGUP00000016408
estExt_fgenesh2_pg.C_400029	ENSTGUP00000011809
estExt_fgenesh2_pg.C_400029	ENSTGUP00000014439
estExt_fgenesh2_pg.C_400036	ENSTGUP00000013850
estExt_fgenesh2_pg.C_400042	ENSTGUP00000005163
estExt_fgenesh2_pg.C_400045	ENSTGUP00000015107
estExt_fgenesh2_pg.C_400099	ENSTGUP00000004479
estExt_fgenesh2_pg.C_400102	ENSTGUP00000011293
estExt_fgenesh2_pg.C_400168	ENSTGUP00000007360
estExt_fgenesh2_pg.C_410021	ENSTGUP00000009610
estExt_fgenesh2_pg.C_410021	ENSTGUP00000009618
estExt_fgenesh2_pg.C_410059	ENSTGUP00000005170
estExt_fgenesh2_pg.C_420001	ENSTGUP00000005166
estExt_fgenesh2_pg.C_420001	ENSTGUP00000000940
estExt_fgenesh2_pg.C_420034	ENSTGUP00000010228
estExt_fgenesh2_pg.C_420040	ENSTGUP00000007385
estExt_fgenesh2_pg.C_420040	ENSTGUP00000003874
estExt_fgenesh2_pg.C_420040	ENSTGUP00000012794
estExt_fgenesh2_pg.C_420051	ENSTGUP00000004280
estExt_fgenesh2_pg.C_420055	ENSTGUP00000012381
estExt_fgenesh2_pg.C_420056	ENSTGUP00000012376
estExt_fgenesh2_pg.C_420056	ENSTGUP00000007745
estExt_fgenesh2_pg.C_420058	ENSTGUP00000013387
estExt_fgenesh2_pg.C_420064	ENSTGUP00000001798
estExt_fgenesh2_pg.C_420080	ENSTGUP00000002227
estExt_fgenesh2_pg.C_420096	ENSTGUP00000015566
estExt_fgenesh2_pg.C_420098	ENSTGUP00000008565
estExt_fgenesh2_pg.C_420110	ENSTGUP00000017248
estExt_fgenesh2_pg.C_420128	ENSTGUP00000013192
estExt_fgenesh2_pg.C_420150	ENSTGUP00000014477
estExt_fgenesh2_pg.C_430005	ENSTGUP00000014177
estExt_fgenesh2_pg.C_430050	ENSTGUP00000008645
estExt_fgenesh2_pg.C_430064	ENSTGUP00000012858
estExt_fgenesh2_pg.C_430109	ENSTGUP00000002523
estExt_fgenesh2_pg.C_430149	ENSTGUP00000002042
estExt_fgenesh2_pg.C_440048	ENSTGUP00000013970
estExt_fgenesh2_pg.C_440053	ENSTGUP00000012569
estExt_fgenesh2_pg.C_440105	ENSTGUP00000014007
estExt_fgenesh2_pg.C_440128	ENSTGUP00000007587
estExt_fgenesh2_pg.C_450014	ENSTGUP00000003887
estExt_fgenesh2_pg.C_450014	ENSTGUP00000014495
estExt_fgenesh2_pg.C_450040	ENSTGUP00000014727
estExt_fgenesh2_pg.C_450073	ENSTGUP00000005356
estExt_fgenesh2_pg.C_450073	ENSTGUP00000016147
estExt_fgenesh2_pg.C_450079	ENSTGUP00000014743
estExt_fgenesh2_pg.C_450085	ENSTGUP00000012512
estExt_fgenesh2_pg.C_450105	ENSTGUP00000007622
estExt_fgenesh2_pg.C_450105	ENSTGUP00000007626
estExt_fgenesh2_pg.C_450137	ENSTGUP00000009223
estExt_fgenesh2_pg.C_450155	ENSTGUP00000005233
estExt_fgenesh2_pg.C_450155	ENSTGUP00000014505
estExt_fgenesh2_pg.C_460010	ENSTGUP00000011579
estExt_fgenesh2_pg.C_460036	ENSTGUP00000006837
estExt_fgenesh2_pg.C_460039	ENSTGUP00000018267
estExt_fgenesh2_pg.C_460040	ENSTGUP00000013322
estExt_fgenesh2_pg.C_460040	ENSTGUP00000011660
estExt_fgenesh2_pg.C_460046	ENSTGUP00000013286
estExt_fgenesh2_pg.C_460059	ENSTGUP00000005286
estExt_fgenesh2_pg.C_460072	ENSTGUP00000013072
estExt_fgenesh2_pg.C_460076	ENSTGUP00000009335
estExt_fgenesh2_pg.C_460079	ENSTGUP00000013690
estExt_fgenesh2_pg.C_460103	ENSTGUP00000011808
estExt_fgenesh2_pg.C_460114	ENSTGUP00000004233
estExt_fgenesh2_pg.C_460120	ENSTGUP00000008904
estExt_fgenesh2_pg.C_460122	ENSTGUP00000011173
estExt_fgenesh2_pg.C_460122	ENSTGUP00000016370
estExt_fgenesh2_pg.C_460139	ENSTGUP00000018190
estExt_fgenesh2_pg.C_460144	ENSTGUP00000002722
estExt_fgenesh2_pg.C_460150	ENSTGUP00000005959
estExt_fgenesh2_pg.C_460151	ENSTGUP00000006008
estExt_fgenesh2_pg.C_470009	ENSTGUP00000010448
estExt_fgenesh2_pg.C_470108	ENSTGUP00000015397
estExt_fgenesh2_pg.C_480096	ENSTGUP00000013074
estExt_fgenesh2_pg.C_480100	ENSTGUP00000011542
estExt_fgenesh2_pg.C_480136	ENSTGUP00000000698
estExt_fgenesh2_pg.C_490009	ENSTGUP00000012223
estExt_fgenesh2_pg.C_490009	ENSTGUP00000017159
estExt_fgenesh2_pg.C_490022	ENSTGUP00000003520
estExt_fgenesh2_pg.C_490023	ENSTGUP00000003539
estExt_fgenesh2_pg.C_490064	ENSTGUP00000008357
estExt_fgenesh2_pg.C_490126	ENSTGUP00000013117
estExt_fgenesh2_pg.C_490126	ENSTGUP00000003136
estExt_fgenesh2_pg.C_490133	ENSTGUP00000005591
estExt_fgenesh2_pg.C_490133	ENSTGUP00000006915
estExt_fgenesh2_pg.C_490133	ENSTGUP00000015116
estExt_fgenesh2_pg.C_490133	ENSTGUP00000017413
estExt_fgenesh2_pg.C_500001	ENSTGUP00000013882
estExt_fgenesh2_pg.C_500024	ENSTGUP00000012615
estExt_fgenesh2_pg.C_500039	ENSTGUP00000009538
estExt_fgenesh2_pg.C_500047	ENSTGUP00000006226
estExt_fgenesh2_pg.C_500060	ENSTGUP00000001190
estExt_fgenesh2_pg.C_500060	ENSTGUP00000005812
estExt_fgenesh2_pg.C_500069	ENSTGUP00000007036
estExt_fgenesh2_pg.C_500118	ENSTGUP00000012787
estExt_fgenesh2_pg.C_510094	ENSTGUP00000000492
estExt_fgenesh2_pg.C_510094	ENSTGUP00000000478
estExt_fgenesh2_pg.C_510094	ENSTGUP00000016754
estExt_fgenesh2_pg.C_520028	ENSTGUP00000004328
estExt_fgenesh2_pg.C_520031	ENSTGUP00000012663
estExt_fgenesh2_pg.C_520038	ENSTGUP00000012661
estExt_fgenesh2_pg.C_530079	ENSTGUP00000014344
estExt_fgenesh2_pg.C_530092	ENSTGUP00000004119
estExt_fgenesh2_pg.C_530100	ENSTGUP00000000661
estExt_fgenesh2_pg.C_550023	ENSTGUP00000017059
estExt_fgenesh2_pg.C_550035	ENSTGUP00000007474
estExt_fgenesh2_pg.C_550039	ENSTGUP00000011775
estExt_fgenesh2_pg.C_550045	ENSTGUP00000002254
estExt_fgenesh2_pg.C_550062	ENSTGUP00000012023
estExt_fgenesh2_pg.C_550062	ENSTGUP00000001952
estExt_fgenesh2_pg.C_550104	ENSTGUP00000014490
estExt_fgenesh2_pg.C_560087	ENSTGUP00000011361
estExt_fgenesh2_pg.C_570010	ENSTGUP00000004393
estExt_fgenesh2_pg.C_570010	ENSTGUP00000003746
estExt_fgenesh2_pg.C_570030	ENSTGUP00000002373
estExt_fgenesh2_pg.C_570039	ENSTGUP00000009393
estExt_fgenesh2_pg.C_570070	ENSTGUP00000004278
estExt_fgenesh2_pg.C_570074	ENSTGUP00000013035
estExt_fgenesh2_pg.C_570092	ENSTGUP00000005913
estExt_fgenesh2_pg.C_570131	ENSTGUP00000009002
estExt_fgenesh2_pg.C_570151	ENSTGUP00000009533
estExt_fgenesh2_pg.C_580001	ENSTGUP00000010212
estExt_fgenesh2_pg.C_580001	ENSTGUP00000014980
estExt_fgenesh2_pg.C_580086	ENSTGUP00000007021
estExt_fgenesh2_pg.C_580112	ENSTGUP00000017342
estExt_fgenesh2_pg.C_580113	ENSTGUP00000002143
estExt_fgenesh2_pg.C_580113	ENSTGUP00000015992
estExt_fgenesh2_pg.C_580131	ENSTGUP00000016880
estExt_fgenesh2_pg.C_590047	ENSTGUP00000001508
estExt_fgenesh2_pg.C_590101	ENSTGUP00000009196
estExt_fgenesh2_pg.C_600040	ENSTGUP00000002708
estExt_fgenesh2_pg.C_600040	ENSTGUP00000016617
estExt_fgenesh2_pg.C_600042	ENSTGUP00000000092
estExt_fgenesh2_pg.C_600048	ENSTGUP00000017919
estExt_fgenesh2_pg.C_610011	ENSTGUP00000009283
estExt_fgenesh2_pg.C_610029	ENSTGUP00000007428
estExt_fgenesh2_pg.C_610033	ENSTGUP00000004973
estExt_fgenesh2_pg.C_610095	ENSTGUP00000003144
estExt_fgenesh2_pg.C_610097	ENSTGUP00000017838
estExt_fgenesh2_pg.C_610109	ENSTGUP00000009765
estExt_fgenesh2_pg.C_610109	ENSTGUP00000005434
estExt_fgenesh2_pg.C_610109	ENSTGUP00000017723
estExt_fgenesh2_pg.C_610109	ENSTGUP00000010722
estExt_fgenesh2_pg.C_610109	ENSTGUP00000005414
estExt_fgenesh2_pg.C_610121	ENSTGUP00000007311
estExt_fgenesh2_pg.C_610135	ENSTGUP00000012717
estExt_fgenesh2_pg.C_610144	ENSTGUP00000004845
estExt_fgenesh2_pg.C_610172	ENSTGUP00000005960
estExt_fgenesh2_pg.C_620003	ENSTGUP00000004587
estExt_fgenesh2_pg.C_620005	ENSTGUP00000007470
estExt_fgenesh2_pg.C_620036	ENSTGUP00000010995
estExt_fgenesh2_pg.C_620059	ENSTGUP00000008107
estExt_fgenesh2_pg.C_620059	ENSTGUP00000000070
estExt_fgenesh2_pg.C_620059	ENSTGUP00000010325
estExt_fgenesh2_pg.C_620134	ENSTGUP00000004734
estExt_fgenesh2_pg.C_620135	ENSTGUP00000004754
estExt_fgenesh2_pg.C_620137	ENSTGUP00000000830
estExt_fgenesh2_pg.C_620139	ENSTGUP00000003931
estExt_fgenesh2_pg.C_620139	ENSTGUP00000017551
estExt_fgenesh2_pg.C_630011	ENSTGUP00000007541
estExt_fgenesh2_pg.C_630011	ENSTGUP00000006139
estExt_fgenesh2_pg.C_630011	ENSTGUP00000015856
estExt_fgenesh2_pg.C_630028	ENSTGUP00000003911
estExt_fgenesh2_pg.C_630040	ENSTGUP00000013767
estExt_fgenesh2_pg.C_630085	ENSTGUP00000002385
estExt_fgenesh2_pg.C_630086	ENSTGUP00000002479
estExt_fgenesh2_pg.C_630089	ENSTGUP00000013615
estExt_fgenesh2_pg.C_630091	ENSTGUP00000012636
estExt_fgenesh2_pg.C_630106	ENSTGUP00000003901
estExt_fgenesh2_pg.C_630107	ENSTGUP00000013911
estExt_fgenesh2_pg.C_630113	ENSTGUP00000005063
estExt_fgenesh2_pg.C_640081	ENSTGUP00000001215
estExt_fgenesh2_pg.C_650001	ENSTGUP00000007679
estExt_fgenesh2_pg.C_650008	ENSTGUP00000013843
estExt_fgenesh2_pg.C_650017	ENSTGUP00000012398
estExt_fgenesh2_pg.C_650034	ENSTGUP00000014042
estExt_fgenesh2_pg.C_650057	ENSTGUP00000005308
estExt_fgenesh2_pg.C_650058	ENSTGUP00000013008
estExt_fgenesh2_pg.C_650066	ENSTGUP00000006143
estExt_fgenesh2_pg.C_650075	ENSTGUP00000009648
estExt_fgenesh2_pg.C_650114	ENSTGUP00000001650
estExt_fgenesh2_pg.C_650143	ENSTGUP00000003050
estExt_fgenesh2_pg.C_650157	ENSTGUP00000013778
estExt_fgenesh2_pg.C_660037	ENSTGUP00000005129
estExt_fgenesh2_pg.C_660037	ENSTGUP00000015213
estExt_fgenesh2_pg.C_660067	ENSTGUP00000003508
estExt_fgenesh2_pg.C_660084	ENSTGUP00000016750
estExt_fgenesh2_pg.C_660093	ENSTGUP00000006034
estExt_fgenesh2_pg.C_660101	ENSTGUP00000000058
estExt_fgenesh2_pg.C_660110	ENSTGUP00000017510
estExt_fgenesh2_pg.C_660120	ENSTGUP00000003517
estExt_fgenesh2_pg.C_660140	ENSTGUP00000000774
estExt_fgenesh2_pg.C_680006	ENSTGUP00000001705
estExt_fgenesh2_pg.C_680007	ENSTGUP00000013373
estExt_fgenesh2_pg.C_680007	ENSTGUP00000006356
estExt_fgenesh2_pg.C_680007	ENSTGUP00000006702
estExt_fgenesh2_pg.C_680028	ENSTGUP00000008399
estExt_fgenesh2_pg.C_680033	ENSTGUP00000008393
estExt_fgenesh2_pg.C_680050	ENSTGUP00000005550
estExt_fgenesh2_pg.C_680056	ENSTGUP00000010136
estExt_fgenesh2_pg.C_680063	ENSTGUP00000016167
estExt_fgenesh2_pg.C_680083	ENSTGUP00000012360
estExt_fgenesh2_pg.C_680083	ENSTGUP00000017487
estExt_fgenesh2_pg.C_680102	ENSTGUP00000013481
estExt_fgenesh2_pg.C_680105	ENSTGUP00000003615
estExt_fgenesh2_pg.C_680108	ENSTGUP00000003761
estExt_fgenesh2_pg.C_680123	ENSTGUP00000015847
estExt_fgenesh2_pg.C_680144	ENSTGUP00000012439
estExt_fgenesh2_pg.C_680147	ENSTGUP00000009033
estExt_fgenesh2_pg.C_680154	ENSTGUP00000003192
estExt_fgenesh2_pg.C_680156	ENSTGUP00000003536
estExt_fgenesh2_pg.C_680157	ENSTGUP00000011158
estExt_fgenesh2_pg.C_680164	ENSTGUP00000000861
estExt_fgenesh2_pg.C_690012	ENSTGUP00000006198
estExt_fgenesh2_pg.C_690028	ENSTGUP00000003394
estExt_fgenesh2_pg.C_690117	ENSTGUP00000002524
estExt_fgenesh2_pg.C_690142	ENSTGUP00000012788
estExt_fgenesh2_pg.C_700137	ENSTGUP00000012776
estExt_fgenesh2_pg.C_700158	ENSTGUP00000004166
estExt_fgenesh2_pg.C_710017	ENSTGUP00000008373
estExt_fgenesh2_pg.C_710026	ENSTGUP00000000054
estExt_fgenesh2_pg.C_710026	ENSTGUP00000016246
estExt_fgenesh2_pg.C_710030	ENSTGUP00000006515
estExt_fgenesh2_pg.C_710032	ENSTGUP00000000167
estExt_fgenesh2_pg.C_710058	ENSTGUP00000000011
estExt_fgenesh2_pg.C_710058	ENSTGUP00000017431
estExt_fgenesh2_pg.C_710132	ENSTGUP00000002284
estExt_fgenesh2_pg.C_710137	ENSTGUP00000017827
estExt_fgenesh2_pg.C_710159	ENSTGUP00000000769
estExt_fgenesh2_pg.C_710159	ENSTGUP00000010326
estExt_fgenesh2_pg.C_710159	ENSTGUP00000016792
estExt_fgenesh2_pg.C_720016	ENSTGUP00000009737
estExt_fgenesh2_pg.C_720017	ENSTGUP00000008506
estExt_fgenesh2_pg.C_720025	ENSTGUP00000005104
estExt_fgenesh2_pg.C_720028	ENSTGUP00000008171
estExt_fgenesh2_pg.C_720030	ENSTGUP00000006509
estExt_fgenesh2_pg.C_740006	ENSTGUP00000017762
[truncated: 10,660 more rows]
