# Supplementary material for: Reconstruction of proto-vertebrate, proto-cyclostome and proto-gnathostome genomes provides new insights into early vertebrate evolution
Source: Nat Commun. 2021 Jul 23;12:4489. doi: 10.1038/s41467-021-24573-z (PMC8302630; doi:10.1038/s41467-021-24573-z)
Supplement: Supplementary file 4 — Supplementary Data 1 [file 41467_2021_24573_MOESM4_ESM.zip › SuppData1/orthologs/BRARE-CALMI.txt]

ENSDARP00000101228	SINCAM000004
ENSDARP00000005262	SINCAM000008
ENSDARP00000029094	SINCAM000009
ENSDARP00000078268	SINCAM000010
ENSDARP00000102657	SINCAM000010
ENSDARP00000012805	SINCAM000016
ENSDARP00000008825	SINCAM000017
ENSDARP00000103887	SINCAM000017
ENSDARP00000105343	SINCAM000018
ENSDARP00000060954	SINCAM000018
ENSDARP00000109662	SINCAM000019
ENSDARP00000097465	SINCAM000020
ENSDARP00000088096	SINCAM000022
ENSDARP00000099456	SINCAM000024
ENSDARP00000099610	SINCAM000024
ENSDARP00000074839	SINCAM000025
ENSDARP00000116939	SINCAM000027
ENSDARP00000124102	SINCAM000027
ENSDARP00000113027	SINCAM000030
ENSDARP00000081101	SINCAM000034
ENSDARP00000106720	SINCAM000035
ENSDARP00000102269	SINCAM000035
ENSDARP00000016669	SINCAM000036
ENSDARP00000043929	SINCAM000036
ENSDARP00000035494	SINCAM000037
ENSDARP00000090718	SINCAM000037
ENSDARP00000085842	SINCAM000040
ENSDARP00000104253	SINCAM000040
ENSDARP00000121445	SINCAM000044
ENSDARP00000111764	SINCAM000044
ENSDARP00000054573	SINCAM000045
ENSDARP00000119644	SINCAM000045
ENSDARP00000089411	SINCAM000047
ENSDARP00000117985	SINCAM000047
ENSDARP00000106239	SINCAM000048
ENSDARP00000071454	SINCAM000049
ENSDARP00000043209	SINCAM000049
ENSDARP00000109117	SINCAM000051
ENSDARP00000122539	SINCAM000052
ENSDARP00000118759	SINCAM000054
ENSDARP00000083666	SINCAM000055
ENSDARP00000090007	SINCAM000055
ENSDARP00000108612	SINCAM000058
ENSDARP00000113818	SINCAM000063
ENSDARP00000121958	SINCAM000065
ENSDARP00000101190	SINCAM000066
ENSDARP00000099487	SINCAM000067
ENSDARP00000099668	SINCAM000067
ENSDARP00000059225	SINCAM000068
ENSDARP00000103908	SINCAM000068
ENSDARP00000088195	SINCAM000069
ENSDARP00000101702	SINCAM000071
ENSDARP00000126821	SINCAM000071
ENSDARP00000108075	SINCAM000075
ENSDARP00000050602	SINCAM000077
ENSDARP00000128580	SINCAM000078
ENSDARP00000112441	SINCAM000079
ENSDARP00000102053	SINCAM000080
ENSDARP00000067146	SINCAM000081
ENSDARP00000013433	SINCAM000081
ENSDARP00000110342	SINCAM000083
ENSDARP00000057558	SINCAM000084
ENSDARP00000129415	SINCAM000084
ENSDARP00000055087	SINCAM000086
ENSDARP00000101152	SINCAM000086
ENSDARP00000089318	SINCAM000100
ENSDARP00000033191	SINCAM000100
ENSDARP00000015026	SINCAM000102
ENSDARP00000082953	SINCAM000104
ENSDARP00000114072	SINCAM000105
ENSDARP00000099552	SINCAM000106
ENSDARP00000107528	SINCAM000106
ENSDARP00000115423	SINCAM000109
ENSDARP00000111479	SINCAM000111
ENSDARP00000042310	SINCAM000112
ENSDARP00000110829	SINCAM000116
ENSDARP00000019873	SINCAM000116
ENSDARP00000059321	SINCAM000117
ENSDARP00000112348	SINCAM000117
ENSDARP00000107764	SINCAM000118
ENSDARP00000087660	SINCAM000120
ENSDARP00000057868	SINCAM000120
ENSDARP00000109937	SINCAM000122
ENSDARP00000112359	SINCAM000122
ENSDARP00000106273	SINCAM000123
ENSDARP00000105263	SINCAM000123
ENSDARP00000101586	SINCAM000126
ENSDARP00000122367	SINCAM000127
ENSDARP00000114233	SINCAM000127
ENSDARP00000110219	SINCAM000128
ENSDARP00000070056	SINCAM000129
ENSDARP00000026086	SINCAM000129
ENSDARP00000043865	SINCAM000130
ENSDARP00000050073	SINCAM000131
ENSDARP00000042485	SINCAM000132
ENSDARP00000005003	SINCAM000133
ENSDARP00000007794	SINCAM000133
ENSDARP00000110172	SINCAM000135
ENSDARP00000009527	SINCAM000136
ENSDARP00000083373	SINCAM000136
ENSDARP00000068161	SINCAM000137
ENSDARP00000055877	SINCAM000140
ENSDARP00000116187	SINCAM000141
ENSDARP00000118870	SINCAM000141
ENSDARP00000110971	SINCAM000142
ENSDARP00000122575	SINCAM000143
ENSDARP00000126575	SINCAM000143
ENSDARP00000093767	SINCAM000148
ENSDARP00000022188	SINCAM000148
ENSDARP00000098708	SINCAM000151
ENSDARP00000113396	SINCAM000151
ENSDARP00000120440	SINCAM000152
ENSDARP00000049927	SINCAM000152
ENSDARP00000100235	SINCAM000153
ENSDARP00000100689	SINCAM000153
ENSDARP00000021241	SINCAM000154
ENSDARP00000068115	SINCAM000155
ENSDARP00000073815	SINCAM000155
ENSDARP00000003616	SINCAM000156
ENSDARP00000116772	SINCAM000159
ENSDARP00000112794	SINCAM000159
ENSDARP00000016871	SINCAM000161
ENSDARP00000075010	SINCAM000161
ENSDARP00000056744	SINCAM000162
ENSDARP00000112600	SINCAM000163
ENSDARP00000101249	SINCAM000164
ENSDARP00000098666	SINCAM000164
ENSDARP00000100934	SINCAM000165
ENSDARP00000010904	SINCAM000166
ENSDARP00000102248	SINCAM000167
ENSDARP00000129159	SINCAM000172
ENSDARP00000072733	SINCAM000174
ENSDARP00000054574	SINCAM000177
ENSDARP00000026495	SINCAM000178
ENSDARP00000091810	SINCAM000178
ENSDARP00000101400	SINCAM000179
ENSDARP00000099181	SINCAM000179
ENSDARP00000107378	SINCAM000180
ENSDARP00000073406	SINCAM000180
ENSDARP00000064614	SINCAM000181
ENSDARP00000089747	SINCAM000181
ENSDARP00000105396	SINCAM000182
ENSDARP00000106940	SINCAM000191
ENSDARP00000069196	SINCAM000192
ENSDARP00000069171	SINCAM000193
ENSDARP00000093565	SINCAM000193
ENSDARP00000093557	SINCAM000194
ENSDARP00000069157	SINCAM000194
ENSDARP00000056711	SINCAM000197
ENSDARP00000107677	SINCAM000198
ENSDARP00000121728	SINCAM000198
ENSDARP00000100755	SINCAM000199
ENSDARP00000004657	SINCAM000200
ENSDARP00000082104	SINCAM000200
ENSDARP00000058795	SINCAM000201
ENSDARP00000114221	SINCAM000202
ENSDARP00000115808	SINCAM000203
ENSDARP00000054580	SINCAM000204
ENSDARP00000115648	SINCAM000204
ENSDARP00000123199	SINCAM000205
ENSDARP00000102041	SINCAM000205
ENSDARP00000079486	SINCAM000207
ENSDARP00000124965	SINCAM000209
ENSDARP00000011642	SINCAM000210
ENSDARP00000124004	SINCAM000211
ENSDARP00000029203	SINCAM000212
ENSDARP00000079456	SINCAM000214
ENSDARP00000054174	SINCAM000215
ENSDARP00000109288	SINCAM000215
ENSDARP00000119629	SINCAM000216
ENSDARP00000053128	SINCAM000216
ENSDARP00000012513	SINCAM000218
ENSDARP00000119942	SINCAM000220
ENSDARP00000002773	SINCAM000221
ENSDARP00000111210	SINCAM000221
ENSDARP00000053368	SINCAM000223
ENSDARP00000100587	SINCAM000224
ENSDARP00000104593	SINCAM000225
ENSDARP00000054263	SINCAM000225
ENSDARP00000106639	SINCAM000228
ENSDARP00000043854	SINCAM000228
ENSDARP00000105067	SINCAM000231
ENSDARP00000003197	SINCAM000234
ENSDARP00000051762	SINCAM000235
ENSDARP00000110056	SINCAM000236
ENSDARP00000111512	SINCAM000236
ENSDARP00000080991	SINCAM000237
ENSDARP00000110489	SINCAM000237
ENSDARP00000093298	SINCAM000238
ENSDARP00000080947	SINCAM000239
ENSDARP00000065646	SINCAM000239
ENSDARP00000120666	SINCAM000240
ENSDARP00000106936	SINCAM000241
ENSDARP00000076751	SINCAM000241
ENSDARP00000098167	SINCAM000242
ENSDARP00000050444	SINCAM000243
ENSDARP00000101294	SINCAM000243
ENSDARP00000054264	SINCAM000244
ENSDARP00000108386	SINCAM000246
ENSDARP00000079215	SINCAM000246
ENSDARP00000093275	SINCAM000247
ENSDARP00000056995	SINCAM000247
ENSDARP00000109139	SINCAM000248
ENSDARP00000128412	SINCAM000248
ENSDARP00000054234	SINCAM000249
ENSDARP00000108567	SINCAM000249
ENSDARP00000016228	SINCAM000250
ENSDARP00000029074	SINCAM000251
ENSDARP00000120075	SINCAM000251
ENSDARP00000054229	SINCAM000252
ENSDARP00000106047	SINCAM000253
ENSDARP00000126708	SINCAM000253
ENSDARP00000050929	SINCAM000256
ENSDARP00000107816	SINCAM000256
ENSDARP00000112023	SINCAM000260
ENSDARP00000086765	SINCAM000261
ENSDARP00000070548	SINCAM000261
ENSDARP00000076621	SINCAM000263
ENSDARP00000030659	SINCAM000264
ENSDARP00000115579	SINCAM000265
ENSDARP00000129300	SINCAM000265
ENSDARP00000051892	SINCAM000267
ENSDARP00000012308	SINCAM000268
ENSDARP00000110660	SINCAM000268
ENSDARP00000117573	SINCAM000271
ENSDARP00000088868	SINCAM000272
ENSDARP00000108688	SINCAM000272
ENSDARP00000101548	SINCAM000274
ENSDARP00000089019	SINCAM000275
ENSDARP00000124957	SINCAM000276
ENSDARP00000084458	SINCAM000276
ENSDARP00000042059	SINCAM000282
ENSDARP00000120486	SINCAM000282
ENSDARP00000122898	SINCAM000283
ENSDARP00000070915	SINCAM000288
ENSDARP00000052443	SINCAM000288
ENSDARP00000068851	SINCAM000289
ENSDARP00000108171	SINCAM000289
ENSDARP00000096274	SINCAM000290
ENSDARP00000108639	SINCAM000290
ENSDARP00000099045	SINCAM000291
ENSDARP00000099826	SINCAM000291
ENSDARP00000019238	SINCAM000292
ENSDARP00000036411	SINCAM000292
ENSDARP00000106396	SINCAM000296
ENSDARP00000040797	SINCAM000296
ENSDARP00000088599	SINCAM000297
ENSDARP00000033334	SINCAM000300
ENSDARP00000056733	SINCAM000301
ENSDARP00000107068	SINCAM000303
ENSDARP00000023570	SINCAM000303
ENSDARP00000097886	SINCAM000305
ENSDARP00000108397	SINCAM000305
ENSDARP00000063358	SINCAM000306
ENSDARP00000037614	SINCAM000306
ENSDARP00000115027	SINCAM000307
ENSDARP00000078232	SINCAM000307
ENSDARP00000037516	SINCAM000308
ENSDARP00000013248	SINCAM000308
ENSDARP00000006732	SINCAM000310
ENSDARP00000091535	SINCAM000311
ENSDARP00000113043	SINCAM000311
ENSDARP00000101307	SINCAM000312
ENSDARP00000116730	SINCAM000313
ENSDARP00000090139	SINCAM000313
ENSDARP00000103306	SINCAM000315
ENSDARP00000121103	SINCAM000315
ENSDARP00000109435	SINCAM000316
ENSDARP00000054860	SINCAM000317
ENSDARP00000124053	SINCAM000317
ENSDARP00000087587	SINCAM000318
ENSDARP00000104305	SINCAM000319
ENSDARP00000092236	SINCAM000320
ENSDARP00000014244	SINCAM000320
ENSDARP00000063620	SINCAM000321
ENSDARP00000046439	SINCAM000322
ENSDARP00000022427	SINCAM000322
ENSDARP00000035373	SINCAM000323
ENSDARP00000040012	SINCAM000324
ENSDARP00000050204	SINCAM000324
ENSDARP00000090664	SINCAM000325
ENSDARP00000098791	SINCAM000325
ENSDARP00000065658	SINCAM000327
ENSDARP00000085896	SINCAM000328
ENSDARP00000074045	SINCAM000329
ENSDARP00000108884	SINCAM000332
ENSDARP00000080730	SINCAM000335
ENSDARP00000018064	SINCAM000340
ENSDARP00000017622	SINCAM000340
ENSDARP00000057160	SINCAM000343
ENSDARP00000107985	SINCAM000343
ENSDARP00000085592	SINCAM000344
ENSDARP00000008977	SINCAM000349
ENSDARP00000103131	SINCAM000349
ENSDARP00000054509	SINCAM000355
ENSDARP00000100653	SINCAM000356
ENSDARP00000102428	SINCAM000356
ENSDARP00000006703	SINCAM000358
ENSDARP00000013520	SINCAM000361
ENSDARP00000092575	SINCAM000363
ENSDARP00000107878	SINCAM000364
ENSDARP00000041467	SINCAM000365
ENSDARP00000052568	SINCAM000366
ENSDARP00000127930	SINCAM000367
ENSDARP00000072289	SINCAM000371
ENSDARP00000093087	SINCAM000371
ENSDARP00000057760	SINCAM000372
ENSDARP00000071278	SINCAM000373
ENSDARP00000071305	SINCAM000374
ENSDARP00000059439	SINCAM000376
ENSDARP00000018789	SINCAM000378
ENSDARP00000126434	SINCAM000378
ENSDARP00000120305	SINCAM000379
ENSDARP00000079802	SINCAM000379
ENSDARP00000107353	SINCAM000380
ENSDARP00000122336	SINCAM000380
ENSDARP00000051255	SINCAM000381
ENSDARP00000115560	SINCAM000381
ENSDARP00000079823	SINCAM000383
ENSDARP00000116417	SINCAM000385
ENSDARP00000064967	SINCAM000385
ENSDARP00000102863	SINCAM000386
ENSDARP00000026957	SINCAM000387
ENSDARP00000003167	SINCAM000387
ENSDARP00000103874	SINCAM000390
ENSDARP00000097777	SINCAM000390
ENSDARP00000115304	SINCAM000391
ENSDARP00000078930	SINCAM000392
ENSDARP00000123660	SINCAM000392
ENSDARP00000114143	SINCAM000393
ENSDARP00000102423	SINCAM000394
ENSDARP00000098280	SINCAM000394
ENSDARP00000054439	SINCAM000395
ENSDARP00000052647	SINCAM000395
ENSDARP00000105953	SINCAM000396
ENSDARP00000011409	SINCAM000397
ENSDARP00000009817	SINCAM000398
ENSDARP00000104161	SINCAM000398
ENSDARP00000090568	SINCAM000399
ENSDARP00000104278	SINCAM000402
ENSDARP00000066691	SINCAM000403
ENSDARP00000110098	SINCAM000404
ENSDARP00000110051	SINCAM000404
ENSDARP00000112004	SINCAM000407
ENSDARP00000104355	SINCAM000409
ENSDARP00000103889	SINCAM000409
ENSDARP00000106701	SINCAM000410
ENSDARP00000106660	SINCAM000410
ENSDARP00000077232	SINCAM000413
ENSDARP00000064214	SINCAM000415
ENSDARP00000086543	SINCAM000416
ENSDARP00000129462	SINCAM000416
ENSDARP00000061000	SINCAM000417
ENSDARP00000104171	SINCAM000418
ENSDARP00000120265	SINCAM000418
ENSDARP00000098175	SINCAM000421
ENSDARP00000031494	SINCAM000423
ENSDARP00000005968	SINCAM000424
ENSDARP00000111731	SINCAM000425
ENSDARP00000124217	SINCAM000425
ENSDARP00000032940	SINCAM000426
ENSDARP00000089406	SINCAM000426
ENSDARP00000052004	SINCAM000427
ENSDARP00000051523	SINCAM000428
ENSDARP00000059368	SINCAM000428
ENSDARP00000101565	SINCAM000430
ENSDARP00000054821	SINCAM000434
ENSDARP00000073671	SINCAM000436
ENSDARP00000111728	SINCAM000436
ENSDARP00000055217	SINCAM000437
ENSDARP00000112918	SINCAM000437
ENSDARP00000108229	SINCAM000438
ENSDARP00000109218	SINCAM000438
ENSDARP00000097114	SINCAM000439
ENSDARP00000104009	SINCAM000440
ENSDARP00000107405	SINCAM000441
ENSDARP00000109430	SINCAM000442
ENSDARP00000096190	SINCAM000443
ENSDARP00000045367	SINCAM000443
ENSDARP00000081301	SINCAM000444
ENSDARP00000102349	SINCAM000444
ENSDARP00000124510	SINCAM000445
ENSDARP00000043555	SINCAM000445
ENSDARP00000058788	SINCAM000446
ENSDARP00000054385	SINCAM000446
ENSDARP00000093865	SINCAM000447
ENSDARP00000124407	SINCAM000447
ENSDARP00000083458	SINCAM000448
ENSDARP00000118059	SINCAM000449
ENSDARP00000071861	SINCAM000450
ENSDARP00000061499	SINCAM000450
ENSDARP00000123226	SINCAM000451
ENSDARP00000089370	SINCAM000451
ENSDARP00000118938	SINCAM000452
ENSDARP00000122065	SINCAM000453
ENSDARP00000113509	SINCAM000453
ENSDARP00000026343	SINCAM000454
ENSDARP00000105194	SINCAM000454
ENSDARP00000109414	SINCAM000457
ENSDARP00000107880	SINCAM000458
ENSDARP00000088481	SINCAM000459
ENSDARP00000075688	SINCAM000460
ENSDARP00000093532	SINCAM000464
ENSDARP00000097881	SINCAM000464
ENSDARP00000038731	SINCAM000466
ENSDARP00000112458	SINCAM000466
ENSDARP00000022770	SINCAM000468
ENSDARP00000040775	SINCAM000470
ENSDARP00000023797	SINCAM000471
ENSDARP00000103592	SINCAM000471
ENSDARP00000090148	SINCAM000472
ENSDARP00000109081	SINCAM000472
ENSDARP00000087012	SINCAM000473
ENSDARP00000026585	SINCAM000473
ENSDARP00000068362	SINCAM000474
ENSDARP00000102366	SINCAM000474
ENSDARP00000012749	SINCAM000475
ENSDARP00000006223	SINCAM000475
ENSDARP00000080047	SINCAM000476
ENSDARP00000100086	SINCAM000476
ENSDARP00000073276	SINCAM000477
ENSDARP00000110012	SINCAM000477
ENSDARP00000111660	SINCAM000478
ENSDARP00000104388	SINCAM000479
ENSDARP00000032185	SINCAM000479
ENSDARP00000089381	SINCAM000481
ENSDARP00000063558	SINCAM000481
ENSDARP00000121325	SINCAM000483
ENSDARP00000114595	SINCAM000483
ENSDARP00000015473	SINCAM000484
ENSDARP00000112329	SINCAM000484
ENSDARP00000063175	SINCAM000485
ENSDARP00000114539	SINCAM000489
ENSDARP00000070545	SINCAM000489
ENSDARP00000113369	SINCAM000490
ENSDARP00000111906	SINCAM000490
ENSDARP00000120564	SINCAM000491
ENSDARP00000054339	SINCAM000492
ENSDARP00000035286	SINCAM000493
ENSDARP00000117450	SINCAM000495
ENSDARP00000110951	SINCAM000496
ENSDARP00000120324	SINCAM000496
ENSDARP00000109877	SINCAM000497
ENSDARP00000081680	SINCAM000497
ENSDARP00000082092	SINCAM000498
ENSDARP00000127502	SINCAM000498
ENSDARP00000093421	SINCAM000499
ENSDARP00000007234	SINCAM000500
ENSDARP00000121332	SINCAM000500
ENSDARP00000083503	SINCAM000501
ENSDARP00000093777	SINCAM000502
ENSDARP00000083183	SINCAM000504
ENSDARP00000102273	SINCAM000504
ENSDARP00000034536	SINCAM000506
ENSDARP00000098825	SINCAM000507
ENSDARP00000102678	SINCAM000507
ENSDARP00000075128	SINCAM000508
ENSDARP00000097111	SINCAM000508
ENSDARP00000060576	SINCAM000509
ENSDARP00000074317	SINCAM000510
ENSDARP00000103790	SINCAM000511
ENSDARP00000102069	SINCAM000512
ENSDARP00000045573	SINCAM000512
ENSDARP00000127990	SINCAM000513
ENSDARP00000086058	SINCAM000513
ENSDARP00000123503	SINCAM000514
ENSDARP00000073990	SINCAM000516
ENSDARP00000110973	SINCAM000517
ENSDARP00000005716	SINCAM000518
ENSDARP00000119166	SINCAM000521
ENSDARP00000080960	SINCAM000522
ENSDARP00000080968	SINCAM000522
ENSDARP00000095086	SINCAM000524
ENSDARP00000124661	SINCAM000525
ENSDARP00000013158	SINCAM000527
ENSDARP00000125099	SINCAM000527
ENSDARP00000103163	SINCAM000528
ENSDARP00000108359	SINCAM000531
ENSDARP00000064847	SINCAM000532
ENSDARP00000019940	SINCAM000533
ENSDARP00000115658	SINCAM000535
ENSDARP00000094142	SINCAM000536
ENSDARP00000109313	SINCAM000536
ENSDARP00000068656	SINCAM000537
ENSDARP00000068661	SINCAM000540
ENSDARP00000103183	SINCAM000541
ENSDARP00000066677	SINCAM000542
ENSDARP00000073858	SINCAM000542
ENSDARP00000003188	SINCAM000543
ENSDARP00000116646	SINCAM000544
ENSDARP00000104899	SINCAM000545
ENSDARP00000094123	SINCAM000546
ENSDARP00000118281	SINCAM000546
ENSDARP00000118247	SINCAM000548
ENSDARP00000034195	SINCAM000549
ENSDARP00000069642	SINCAM000549
ENSDARP00000063600	SINCAM000550
ENSDARP00000094286	SINCAM000552
ENSDARP00000000960	SINCAM000552
ENSDARP00000049203	SINCAM000554
ENSDARP00000112456	SINCAM000554
ENSDARP00000063577	SINCAM000555
ENSDARP00000047623	SINCAM000556
ENSDARP00000093842	SINCAM000558
ENSDARP00000107420	SINCAM000559
ENSDARP00000068869	SINCAM000559
ENSDARP00000063151	SINCAM000560
ENSDARP00000122314	SINCAM000561
ENSDARP00000099840	SINCAM000561
ENSDARP00000118390	SINCAM000562
ENSDARP00000072847	SINCAM000563
ENSDARP00000048163	SINCAM000564
ENSDARP00000123656	SINCAM000565
ENSDARP00000098117	SINCAM000565
ENSDARP00000003120	SINCAM000566
ENSDARP00000088538	SINCAM000566
ENSDARP00000103088	SINCAM000567
ENSDARP00000105212	SINCAM000568
ENSDARP00000110590	SINCAM000569
ENSDARP00000105530	SINCAM000569
ENSDARP00000054706	SINCAM000570
ENSDARP00000106996	SINCAM000571
ENSDARP00000007295	SINCAM000571
ENSDARP00000099029	SINCAM000572
ENSDARP00000082292	SINCAM000572
ENSDARP00000019867	SINCAM000573
ENSDARP00000075441	SINCAM000573
ENSDARP00000087385	SINCAM000574
ENSDARP00000016880	SINCAM000574
ENSDARP00000073136	SINCAM000575
ENSDARP00000053924	SINCAM000576
ENSDARP00000108523	SINCAM000576
ENSDARP00000104882	SINCAM000577
ENSDARP00000034147	SINCAM000577
ENSDARP00000024039	SINCAM000578
ENSDARP00000108041	SINCAM000579
ENSDARP00000048854	SINCAM000579
ENSDARP00000105685	SINCAM000581
ENSDARP00000084087	SINCAM000582
ENSDARP00000104703	SINCAM000585
ENSDARP00000112805	SINCAM000586
ENSDARP00000014827	SINCAM000586
ENSDARP00000054673	SINCAM000587
ENSDARP00000053915	SINCAM000587
ENSDARP00000014779	SINCAM000590
ENSDARP00000082437	SINCAM000591
ENSDARP00000115224	SINCAM000591
ENSDARP00000015078	SINCAM000592
ENSDARP00000006482	SINCAM000592
ENSDARP00000054005	SINCAM000593
ENSDARP00000110184	SINCAM000594
ENSDARP00000082474	SINCAM000594
ENSDARP00000059242	SINCAM000595
ENSDARP00000111237	SINCAM000596
ENSDARP00000114229	SINCAM000597
ENSDARP00000030881	SINCAM000598
ENSDARP00000098468	SINCAM000599
ENSDARP00000073348	SINCAM000600
ENSDARP00000022890	SINCAM000602
ENSDARP00000071815	SINCAM000603
ENSDARP00000068268	SINCAM000603
ENSDARP00000059229	SINCAM000604
ENSDARP00000115520	SINCAM000604
ENSDARP00000059230	SINCAM000605
ENSDARP00000105939	SINCAM000607
ENSDARP00000121090	SINCAM000610
ENSDARP00000126761	SINCAM000610
ENSDARP00000054808	SINCAM000612
ENSDARP00000109373	SINCAM000613
ENSDARP00000068223	SINCAM000613
ENSDARP00000009928	SINCAM000614
ENSDARP00000052029	SINCAM000615
ENSDARP00000053762	SINCAM000617
ENSDARP00000109423	SINCAM000618
ENSDARP00000108399	SINCAM000618
ENSDARP00000015588	SINCAM000621
ENSDARP00000109273	SINCAM000622
ENSDARP00000109592	SINCAM000624
ENSDARP00000105904	SINCAM000626
ENSDARP00000101619	SINCAM000629
ENSDARP00000124776	SINCAM000631
ENSDARP00000058502	SINCAM000631
ENSDARP00000012434	SINCAM000632
ENSDARP00000015036	SINCAM000634
ENSDARP00000120430	SINCAM000634
ENSDARP00000107217	SINCAM000636
ENSDARP00000106998	SINCAM000637
ENSDARP00000022921	SINCAM000638
ENSDARP00000028875	SINCAM000640
ENSDARP00000099683	SINCAM000642
ENSDARP00000110808	SINCAM000642
ENSDARP00000010437	SINCAM000645
ENSDARP00000074168	SINCAM000647
ENSDARP00000108285	SINCAM000648
ENSDARP00000047125	SINCAM000648
ENSDARP00000030937	SINCAM000649
ENSDARP00000050558	SINCAM000650
ENSDARP00000115274	SINCAM000653
ENSDARP00000122990	SINCAM000655
ENSDARP00000111053	SINCAM000655
ENSDARP00000015580	SINCAM000656
ENSDARP00000040533	SINCAM000656
ENSDARP00000069263	SINCAM000657
ENSDARP00000090024	SINCAM000659
ENSDARP00000044183	SINCAM000660
ENSDARP00000105445	SINCAM000661
ENSDARP00000108050	SINCAM000662
ENSDARP00000065011	SINCAM000664
ENSDARP00000102784	SINCAM000665
ENSDARP00000069701	SINCAM000666
ENSDARP00000111959	SINCAM000668
ENSDARP00000127983	SINCAM000669
ENSDARP00000116818	SINCAM000670
ENSDARP00000059263	SINCAM000671
ENSDARP00000074544	SINCAM000672
ENSDARP00000064845	SINCAM000672
ENSDARP00000112150	SINCAM000678
ENSDARP00000098162	SINCAM000678
ENSDARP00000105636	SINCAM000679
ENSDARP00000082002	SINCAM000682
ENSDARP00000085532	SINCAM000683
ENSDARP00000106974	SINCAM000685
ENSDARP00000074011	SINCAM000687
ENSDARP00000022481	SINCAM000689
ENSDARP00000101988	SINCAM000690
ENSDARP00000109206	SINCAM000691
ENSDARP00000091825	SINCAM000691
ENSDARP00000117866	SINCAM000692
ENSDARP00000115647	SINCAM000692
ENSDARP00000020465	SINCAM000693
ENSDARP00000114078	SINCAM000694
ENSDARP00000034835	SINCAM000694
ENSDARP00000109630	SINCAM000695
ENSDARP00000070240	SINCAM000696
ENSDARP00000023050	SINCAM000698
ENSDARP00000037261	SINCAM000698
ENSDARP00000077102	SINCAM000701
ENSDARP00000068917	SINCAM000701
ENSDARP00000054689	SINCAM000702
ENSDARP00000103757	SINCAM000704
ENSDARP00000074588	SINCAM000705
ENSDARP00000074570	SINCAM000706
ENSDARP00000118462	SINCAM000707
ENSDARP00000055486	SINCAM000710
ENSDARP00000074564	SINCAM000711
ENSDARP00000078614	SINCAM000711
ENSDARP00000123227	SINCAM000713
ENSDARP00000076041	SINCAM000713
ENSDARP00000118594	SINCAM000714
ENSDARP00000080221	SINCAM000714
ENSDARP00000088891	SINCAM000715
ENSDARP00000054056	SINCAM000715
ENSDARP00000076599	SINCAM000716
ENSDARP00000075879	SINCAM000716
ENSDARP00000075886	SINCAM000717
ENSDARP00000109514	SINCAM000719
ENSDARP00000015855	SINCAM000719
ENSDARP00000112479	SINCAM000720
ENSDARP00000053680	SINCAM000722
ENSDARP00000069096	SINCAM000724
ENSDARP00000073610	SINCAM000725
ENSDARP00000120826	SINCAM000726
ENSDARP00000110316	SINCAM000729
ENSDARP00000003282	SINCAM000734
ENSDARP00000027046	SINCAM000735
ENSDARP00000075862	SINCAM000735
ENSDARP00000003494	SINCAM000736
ENSDARP00000098278	SINCAM000736
ENSDARP00000103808	SINCAM000737
ENSDARP00000083961	SINCAM000739
ENSDARP00000042513	SINCAM000739
ENSDARP00000102078	SINCAM000740
ENSDARP00000104490	SINCAM000741
ENSDARP00000109135	SINCAM000741
ENSDARP00000104863	SINCAM000753
ENSDARP00000054866	SINCAM000755
ENSDARP00000009610	SINCAM000756
ENSDARP00000009156	SINCAM000756
ENSDARP00000054876	SINCAM000758
ENSDARP00000018653	SINCAM000758
ENSDARP00000001039	SINCAM000759
ENSDARP00000103336	SINCAM000763
ENSDARP00000068140	SINCAM000764
ENSDARP00000113679	SINCAM000764
ENSDARP00000077369	SINCAM000765
ENSDARP00000002775	SINCAM000771
ENSDARP00000075873	SINCAM000771
ENSDARP00000037339	SINCAM000773
ENSDARP00000116721	SINCAM000773
ENSDARP00000022555	SINCAM000775
ENSDARP00000016467	SINCAM000776
ENSDARP00000065487	SINCAM000780
ENSDARP00000090523	SINCAM000782
ENSDARP00000127155	SINCAM000782
ENSDARP00000075079	SINCAM000785
ENSDARP00000105843	SINCAM000786
ENSDARP00000108151	SINCAM000786
ENSDARP00000098408	SINCAM000788
ENSDARP00000024334	SINCAM000790
ENSDARP00000114574	SINCAM000790
ENSDARP00000073766	SINCAM000796
ENSDARP00000104247	SINCAM000796
ENSDARP00000049284	SINCAM000797
ENSDARP00000093157	SINCAM000797
ENSDARP00000069092	SINCAM000798
ENSDARP00000069088	SINCAM000799
ENSDARP00000110731	SINCAM000799
ENSDARP00000069085	SINCAM000800
ENSDARP00000067085	SINCAM000801
ENSDARP00000054816	SINCAM000802
ENSDARP00000054813	SINCAM000804
ENSDARP00000078449	SINCAM000805
ENSDARP00000083345	SINCAM000805
ENSDARP00000110431	SINCAM000806
ENSDARP00000110480	SINCAM000806
ENSDARP00000013599	SINCAM000808
ENSDARP00000112388	SINCAM000809
ENSDARP00000108228	SINCAM000810
ENSDARP00000071687	SINCAM000810
ENSDARP00000047739	SINCAM000811
ENSDARP00000111328	SINCAM000812
ENSDARP00000020885	SINCAM000814
ENSDARP00000068647	SINCAM000815
ENSDARP00000123789	SINCAM000815
ENSDARP00000109577	SINCAM000816
ENSDARP00000107312	SINCAM000818
ENSDARP00000068385	SINCAM000819
ENSDARP00000090175	SINCAM000820
ENSDARP00000106027	SINCAM000821
ENSDARP00000015515	SINCAM000822
ENSDARP00000109888	SINCAM000822
ENSDARP00000088415	SINCAM000826
ENSDARP00000080256	SINCAM000826
ENSDARP00000129015	SINCAM000827
ENSDARP00000003894	SINCAM000827
ENSDARP00000099067	SINCAM000828
ENSDARP00000085830	SINCAM000828
ENSDARP00000007548	SINCAM000831
ENSDARP00000040408	SINCAM000831
ENSDARP00000101295	SINCAM000832
ENSDARP00000129187	SINCAM000832
ENSDARP00000046839	SINCAM000834
ENSDARP00000055816	SINCAM000835
ENSDARP00000036150	SINCAM000836
ENSDARP00000097421	SINCAM000836
ENSDARP00000063051	SINCAM000837
ENSDARP00000057433	SINCAM000837
ENSDARP00000038867	SINCAM000838
ENSDARP00000105846	SINCAM000840
ENSDARP00000057761	SINCAM000843
ENSDARP00000063179	SINCAM000846
ENSDARP00000113983	SINCAM000846
ENSDARP00000103670	SINCAM000847
ENSDARP00000096817	SINCAM000847
ENSDARP00000041502	SINCAM000849
ENSDARP00000048398	SINCAM000849
ENSDARP00000124123	SINCAM000852
ENSDARP00000057599	SINCAM000852
ENSDARP00000107838	SINCAM000854
ENSDARP00000118500	SINCAM000858
ENSDARP00000020833	SINCAM000861
ENSDARP00000055566	SINCAM000861
ENSDARP00000091289	SINCAM000864
ENSDARP00000105471	SINCAM000865
ENSDARP00000110958	SINCAM000866
ENSDARP00000085503	SINCAM000867
ENSDARP00000098166	SINCAM000867
ENSDARP00000119812	SINCAM000874
ENSDARP00000101247	SINCAM000876
ENSDARP00000082236	SINCAM000877
ENSDARP00000126228	SINCAM000877
ENSDARP00000122341	SINCAM000879
ENSDARP00000109881	SINCAM000879
ENSDARP00000069164	SINCAM000881
ENSDARP00000050036	SINCAM000881
ENSDARP00000038141	SINCAM000882
ENSDARP00000022694	SINCAM000882
ENSDARP00000002893	SINCAM000883
ENSDARP00000012677	SINCAM000883
ENSDARP00000116341	SINCAM000884
ENSDARP00000007186	SINCAM000889
ENSDARP00000108062	SINCAM000889
ENSDARP00000105026	SINCAM000891
ENSDARP00000098956	SINCAM000894
ENSDARP00000010229	SINCAM000895
ENSDARP00000107043	SINCAM000895
ENSDARP00000013643	SINCAM000896
ENSDARP00000114770	SINCAM000896
ENSDARP00000092205	SINCAM000897
ENSDARP00000076558	SINCAM000897
ENSDARP00000071352	SINCAM000899
ENSDARP00000110310	SINCAM000899
ENSDARP00000105543	SINCAM000901
ENSDARP00000077749	SINCAM000902
ENSDARP00000077743	SINCAM000902
ENSDARP00000092008	SINCAM000903
ENSDARP00000050846	SINCAM000905
ENSDARP00000112425	SINCAM000906
ENSDARP00000110751	SINCAM000906
ENSDARP00000106911	SINCAM000909
ENSDARP00000104637	SINCAM000909
ENSDARP00000086983	SINCAM000911
ENSDARP00000106791	SINCAM000911
ENSDARP00000108379	SINCAM000912
ENSDARP00000000102	SINCAM000913
ENSDARP00000126919	SINCAM000913
ENSDARP00000076830	SINCAM000914
ENSDARP00000076812	SINCAM000916
ENSDARP00000105025	SINCAM000916
ENSDARP00000050527	SINCAM000918
ENSDARP00000073055	SINCAM000918
ENSDARP00000083382	SINCAM000920
ENSDARP00000101682	SINCAM000921
ENSDARP00000127419	SINCAM000921
ENSDARP00000005075	SINCAM000922
ENSDARP00000088129	SINCAM000923
ENSDARP00000047953	SINCAM000927
ENSDARP00000119119	SINCAM000928
ENSDARP00000035128	SINCAM000928
ENSDARP00000040307	SINCAM000929
ENSDARP00000011705	SINCAM000929
ENSDARP00000129592	SINCAM000930
ENSDARP00000070950	SINCAM000930
ENSDARP00000121598	SINCAM000931
ENSDARP00000050176	SINCAM000934
ENSDARP00000064788	SINCAM000935
ENSDARP00000045696	SINCAM000935
ENSDARP00000038835	SINCAM000936
ENSDARP00000107877	SINCAM000936
ENSDARP00000054204	SINCAM000938
ENSDARP00000109693	SINCAM000939
ENSDARP00000058173	SINCAM000939
ENSDARP00000109879	SINCAM000940
ENSDARP00000045252	SINCAM000941
ENSDARP00000089117	SINCAM000943
ENSDARP00000068184	SINCAM000943
ENSDARP00000011428	SINCAM000944
ENSDARP00000010419	SINCAM000944
ENSDARP00000035368	SINCAM000945
ENSDARP00000122972	SINCAM000945
ENSDARP00000121511	SINCAM000948
ENSDARP00000014182	SINCAM000951
ENSDARP00000124280	SINCAM000951
ENSDARP00000082444	SINCAM000954
ENSDARP00000110256	SINCAM000955
ENSDARP00000123466	SINCAM000957
ENSDARP00000052583	SINCAM000957
ENSDARP00000111416	SINCAM000958
ENSDARP00000077638	SINCAM000960
ENSDARP00000102224	SINCAM000960
ENSDARP00000050982	SINCAM000962
ENSDARP00000113798	SINCAM000963
ENSDARP00000100690	SINCAM000963
ENSDARP00000091082	SINCAM000965
ENSDARP00000068586	SINCAM000965
ENSDARP00000077608	SINCAM000966
ENSDARP00000125553	SINCAM000966
ENSDARP00000103927	SINCAM000967
ENSDARP00000119264	SINCAM000967
ENSDARP00000115873	SINCAM000968
ENSDARP00000009653	SINCAM000969
ENSDARP00000014071	SINCAM000969
ENSDARP00000080329	SINCAM000971
ENSDARP00000006510	SINCAM000971
ENSDARP00000009109	SINCAM000972
ENSDARP00000121899	SINCAM000976
ENSDARP00000079947	SINCAM000976
ENSDARP00000108943	SINCAM000977
ENSDARP00000020206	SINCAM000979
ENSDARP00000115784	SINCAM000979
ENSDARP00000118619	SINCAM000981
ENSDARP00000124867	SINCAM000982
ENSDARP00000105555	SINCAM000984
ENSDARP00000104113	SINCAM000985
ENSDARP00000114220	SINCAM000986
ENSDARP00000067629	SINCAM000990
ENSDARP00000122164	SINCAM000991
ENSDARP00000104486	SINCAM000993
ENSDARP00000097662	SINCAM000999
ENSDARP00000107646	SINCAM001000
ENSDARP00000041264	SINCAM001000
ENSDARP00000087011	SINCAM001001
ENSDARP00000123195	SINCAM001001
ENSDARP00000077038	SINCAM001003
ENSDARP00000126922	SINCAM001005
ENSDARP00000093277	SINCAM001006
ENSDARP00000097644	SINCAM001006
ENSDARP00000129223	SINCAM001008
ENSDARP00000088434	SINCAM001009
ENSDARP00000089171	SINCAM001011
ENSDARP00000074928	SINCAM001011
ENSDARP00000023608	SINCAM001012
ENSDARP00000076360	SINCAM001013
ENSDARP00000051773	SINCAM001013
ENSDARP00000107251	SINCAM001014
ENSDARP00000027246	SINCAM001015
ENSDARP00000105716	SINCAM001015
ENSDARP00000075634	SINCAM001016
ENSDARP00000106491	SINCAM001017
ENSDARP00000096455	SINCAM001017
ENSDARP00000104126	SINCAM001020
ENSDARP00000096458	SINCAM001021
ENSDARP00000010568	SINCAM001021
ENSDARP00000007006	SINCAM001022
ENSDARP00000124637	SINCAM001023
ENSDARP00000109375	SINCAM001024
ENSDARP00000125042	SINCAM001025
ENSDARP00000105004	SINCAM001026
ENSDARP00000089800	SINCAM001027
ENSDARP00000098475	SINCAM001029
ENSDARP00000004866	SINCAM001030
ENSDARP00000051312	SINCAM001030
ENSDARP00000106602	SINCAM001032
ENSDARP00000118066	SINCAM001032
ENSDARP00000105928	SINCAM001033
ENSDARP00000089478	SINCAM001035
ENSDARP00000078225	SINCAM001037
ENSDARP00000116694	SINCAM001037
ENSDARP00000060656	SINCAM001039
ENSDARP00000106674	SINCAM001039
ENSDARP00000128761	SINCAM001042
ENSDARP00000069405	SINCAM001043
ENSDARP00000117226	SINCAM001043
ENSDARP00000102663	SINCAM001046
ENSDARP00000122099	SINCAM001046
ENSDARP00000022134	SINCAM001050
ENSDARP00000057314	SINCAM001051
ENSDARP00000044410	SINCAM001052
ENSDARP00000020119	SINCAM001052
ENSDARP00000115910	SINCAM001053
ENSDARP00000098114	SINCAM001054
ENSDARP00000106320	SINCAM001054
ENSDARP00000097509	SINCAM001055
ENSDARP00000128104	SINCAM001055
ENSDARP00000077012	SINCAM001056
ENSDARP00000079806	SINCAM001058
ENSDARP00000079749	SINCAM001059
ENSDARP00000079739	SINCAM001059
ENSDARP00000066307	SINCAM001060
ENSDARP00000106595	SINCAM001060
ENSDARP00000110294	SINCAM001062
ENSDARP00000028837	SINCAM001065
ENSDARP00000011243	SINCAM001065
ENSDARP00000116711	SINCAM001066
ENSDARP00000051564	SINCAM001067
ENSDARP00000033498	SINCAM001067
ENSDARP00000022273	SINCAM001070
ENSDARP00000117816	SINCAM001070
ENSDARP00000065035	SINCAM001073
ENSDARP00000108190	SINCAM001075
ENSDARP00000107840	SINCAM001076
ENSDARP00000068009	SINCAM001076
ENSDARP00000101283	SINCAM001077
ENSDARP00000105240	SINCAM001080
ENSDARP00000069870	SINCAM001083
ENSDARP00000046430	SINCAM001085
ENSDARP00000112471	SINCAM001086
ENSDARP00000110907	SINCAM001087
ENSDARP00000126236	SINCAM001089
ENSDARP00000063166	SINCAM001090
ENSDARP00000053203	SINCAM001090
ENSDARP00000106209	SINCAM001093
ENSDARP00000067665	SINCAM001096
ENSDARP00000046688	SINCAM001096
ENSDARP00000007949	SINCAM001098
ENSDARP00000110111	SINCAM001098
ENSDARP00000085610	SINCAM001099
ENSDARP00000045890	SINCAM001099
ENSDARP00000107850	SINCAM001103
ENSDARP00000109382	SINCAM001103
ENSDARP00000056950	SINCAM001104
ENSDARP00000089655	SINCAM001104
ENSDARP00000069043	SINCAM001105
ENSDARP00000110724	SINCAM001105
ENSDARP00000044431	SINCAM001107
ENSDARP00000058626	SINCAM001108
ENSDARP00000055676	SINCAM001109
ENSDARP00000108452	SINCAM001110
ENSDARP00000099138	SINCAM001110
ENSDARP00000008668	SINCAM001111
ENSDARP00000104891	SINCAM001111
ENSDARP00000050965	SINCAM001112
ENSDARP00000127625	SINCAM001113
ENSDARP00000123496	SINCAM001114
ENSDARP00000014955	SINCAM001114
ENSDARP00000105722	SINCAM001115
ENSDARP00000061662	SINCAM001117
ENSDARP00000092347	SINCAM001118
ENSDARP00000116412	SINCAM001118
ENSDARP00000063157	SINCAM001119
ENSDARP00000032384	SINCAM001119
ENSDARP00000018031	SINCAM001121
ENSDARP00000123914	SINCAM001121
ENSDARP00000121240	SINCAM001124
ENSDARP00000011180	SINCAM001129
ENSDARP00000022709	SINCAM001129
ENSDARP00000017606	SINCAM001132
ENSDARP00000099822	SINCAM001132
ENSDARP00000051091	SINCAM001135
ENSDARP00000086671	SINCAM001136
ENSDARP00000114322	SINCAM001136
ENSDARP00000103712	SINCAM001138
ENSDARP00000115928	SINCAM001138
ENSDARP00000114134	SINCAM001141
ENSDARP00000004083	SINCAM001142
ENSDARP00000093185	SINCAM001143
ENSDARP00000120838	SINCAM001144
ENSDARP00000109526	SINCAM001145
ENSDARP00000077752	SINCAM001146
ENSDARP00000091573	SINCAM001148
ENSDARP00000050978	SINCAM001149
ENSDARP00000097628	SINCAM001150
ENSDARP00000080655	SINCAM001150
ENSDARP00000103683	SINCAM001152
ENSDARP00000069080	SINCAM001159
ENSDARP00000052306	SINCAM001159
ENSDARP00000105742	SINCAM001161
ENSDARP00000020853	SINCAM001162
ENSDARP00000038848	SINCAM001163
ENSDARP00000123396	SINCAM001164
ENSDARP00000010083	SINCAM001164
ENSDARP00000077664	SINCAM001166
ENSDARP00000072863	SINCAM001170
ENSDARP00000004735	SINCAM001171
ENSDARP00000123559	SINCAM001172
ENSDARP00000120120	SINCAM001172
ENSDARP00000120470	SINCAM001173
ENSDARP00000080662	SINCAM001173
ENSDARP00000062630	SINCAM001174
ENSDARP00000109404	SINCAM001174
ENSDARP00000089906	SINCAM001175
ENSDARP00000003376	SINCAM001175
ENSDARP00000003488	SINCAM001177
ENSDARP00000074483	SINCAM001178
ENSDARP00000097744	SINCAM001178
ENSDARP00000098980	SINCAM001179
ENSDARP00000058724	SINCAM001180
ENSDARP00000072020	SINCAM001181
ENSDARP00000043710	SINCAM001181
ENSDARP00000077785	SINCAM001182
ENSDARP00000076233	SINCAM001182
ENSDARP00000109889	SINCAM001183
ENSDARP00000086717	SINCAM001183
ENSDARP00000014124	SINCAM001184
ENSDARP00000089271	SINCAM001186
ENSDARP00000116918	SINCAM001188
ENSDARP00000113849	SINCAM001189
ENSDARP00000123346	SINCAM001190
ENSDARP00000122328	SINCAM001190
ENSDARP00000111806	SINCAM001192
ENSDARP00000104671	SINCAM001192
ENSDARP00000023819	SINCAM001193
ENSDARP00000071058	SINCAM001193
ENSDARP00000052028	SINCAM001195
ENSDARP00000067361	SINCAM001195
ENSDARP00000079577	SINCAM001196
ENSDARP00000128209	SINCAM001196
ENSDARP00000087205	SINCAM001197
ENSDARP00000097803	SINCAM001198
ENSDARP00000123892	SINCAM001199
ENSDARP00000062944	SINCAM001201
ENSDARP00000043340	SINCAM001203
ENSDARP00000119683	SINCAM001204
ENSDARP00000123268	SINCAM001206
ENSDARP00000005892	SINCAM001206
ENSDARP00000106434	SINCAM001207
ENSDARP00000107991	SINCAM001208
ENSDARP00000116715	SINCAM001209
ENSDARP00000010740	SINCAM001209
ENSDARP00000118742	SINCAM001210
ENSDARP00000075626	SINCAM001210
ENSDARP00000050270	SINCAM001211
ENSDARP00000051290	SINCAM001211
ENSDARP00000003036	SINCAM001216
ENSDARP00000107869	SINCAM001217
ENSDARP00000088237	SINCAM001217
ENSDARP00000088231	SINCAM001219
ENSDARP00000113031	SINCAM001219
ENSDARP00000101759	SINCAM001220
ENSDARP00000124594	SINCAM001220
ENSDARP00000112656	SINCAM001221
ENSDARP00000121737	SINCAM001223
ENSDARP00000078459	SINCAM001224
ENSDARP00000078354	SINCAM001224
ENSDARP00000090506	SINCAM001227
ENSDARP00000104375	SINCAM001227
ENSDARP00000056559	SINCAM001229
ENSDARP00000089118	SINCAM001229
ENSDARP00000056560	SINCAM001230
ENSDARP00000123790	SINCAM001230
ENSDARP00000037928	SINCAM001231
ENSDARP00000078815	SINCAM001232
ENSDARP00000059559	SINCAM001233
ENSDARP00000122168	SINCAM001233
ENSDARP00000087771	SINCAM001234
ENSDARP00000111299	SINCAM001234
ENSDARP00000107806	SINCAM001235
ENSDARP00000015517	SINCAM001236
ENSDARP00000122985	SINCAM001236
ENSDARP00000012019	SINCAM001237
ENSDARP00000053595	SINCAM001239
ENSDARP00000010772	SINCAM001239
ENSDARP00000058400	SINCAM001240
ENSDARP00000096572	SINCAM001240
ENSDARP00000040421	SINCAM001242
ENSDARP00000119835	SINCAM001243
ENSDARP00000045066	SINCAM001246
ENSDARP00000096573	SINCAM001246
ENSDARP00000096574	SINCAM001247
ENSDARP00000072194	SINCAM001247
ENSDARP00000081901	SINCAM001248
ENSDARP00000092110	SINCAM001248
ENSDARP00000030405	SINCAM001249
ENSDARP00000110969	SINCAM001249
ENSDARP00000093348	SINCAM001250
ENSDARP00000070464	SINCAM001250
ENSDARP00000087966	SINCAM001251
ENSDARP00000051002	SINCAM001252
ENSDARP00000063356	SINCAM001255
ENSDARP00000109380	SINCAM001255
ENSDARP00000068124	SINCAM001256
ENSDARP00000056212	SINCAM001257
ENSDARP00000056821	SINCAM001257
ENSDARP00000046273	SINCAM001261
ENSDARP00000107078	SINCAM001262
ENSDARP00000086480	SINCAM001263
ENSDARP00000127620	SINCAM001263
ENSDARP00000064209	SINCAM001265
ENSDARP00000064211	SINCAM001266
ENSDARP00000080008	SINCAM001267
ENSDARP00000029749	SINCAM001267
ENSDARP00000122613	SINCAM001269
ENSDARP00000074153	SINCAM001269
ENSDARP00000045294	SINCAM001272
ENSDARP00000117451	SINCAM001273
ENSDARP00000079812	SINCAM001274
ENSDARP00000079793	SINCAM001274
ENSDARP00000091479	SINCAM001278
ENSDARP00000013442	SINCAM001281
ENSDARP00000030741	SINCAM001281
ENSDARP00000109716	SINCAM001283
ENSDARP00000025106	SINCAM001283
ENSDARP00000092379	SINCAM001286
ENSDARP00000061757	SINCAM001286
ENSDARP00000101721	SINCAM001287
ENSDARP00000093637	SINCAM001287
ENSDARP00000110235	SINCAM001288
ENSDARP00000070461	SINCAM001289
ENSDARP00000122499	SINCAM001289
ENSDARP00000046044	SINCAM001290
ENSDARP00000063985	SINCAM001290
ENSDARP00000105958	SINCAM001292
ENSDARP00000123989	SINCAM001292
ENSDARP00000111199	SINCAM001293
ENSDARP00000041067	SINCAM001294
ENSDARP00000048497	SINCAM001295
ENSDARP00000026878	SINCAM001295
ENSDARP00000024380	SINCAM001296
ENSDARP00000084042	SINCAM001296
ENSDARP00000107280	SINCAM001299
ENSDARP00000011955	SINCAM001303
ENSDARP00000123903	SINCAM001303
ENSDARP00000026587	SINCAM001305
ENSDARP00000058488	SINCAM001305
ENSDARP00000115019	SINCAM001306
ENSDARP00000096188	SINCAM001307
ENSDARP00000121158	SINCAM001309
ENSDARP00000102048	SINCAM001309
ENSDARP00000088296	SINCAM001310
ENSDARP00000064965	SINCAM001310
ENSDARP00000088297	SINCAM001311
ENSDARP00000075227	SINCAM001312
ENSDARP00000116455	SINCAM001312
ENSDARP00000051054	SINCAM001313
ENSDARP00000122591	SINCAM001315
ENSDARP00000075218	SINCAM001315
ENSDARP00000125076	SINCAM001317
ENSDARP00000107979	SINCAM001318
ENSDARP00000118073	SINCAM001318
ENSDARP00000114988	SINCAM001319
ENSDARP00000052388	SINCAM001319
ENSDARP00000012903	SINCAM001320
ENSDARP00000020636	SINCAM001320
ENSDARP00000117915	SINCAM001321
ENSDARP00000110688	SINCAM001321
ENSDARP00000112689	SINCAM001322
ENSDARP00000117091	SINCAM001323
ENSDARP00000118840	SINCAM001324
ENSDARP00000111173	SINCAM001324
ENSDARP00000101885	SINCAM001325
ENSDARP00000088267	SINCAM001325
ENSDARP00000113579	SINCAM001327
ENSDARP00000100284	SINCAM001327
ENSDARP00000107707	SINCAM001329
ENSDARP00000083036	SINCAM001329
ENSDARP00000115536	SINCAM001334
ENSDARP00000112840	SINCAM001336
ENSDARP00000045478	SINCAM001338
ENSDARP00000075119	SINCAM001338
ENSDARP00000110567	SINCAM001339
ENSDARP00000092039	SINCAM001342
ENSDARP00000119261	SINCAM001343
ENSDARP00000022287	SINCAM001344
ENSDARP00000010052	SINCAM001344
ENSDARP00000078988	SINCAM001347
ENSDARP00000098798	SINCAM001348
ENSDARP00000095430	SINCAM001348
ENSDARP00000097913	SINCAM001349
ENSDARP00000124120	SINCAM001352
ENSDARP00000048920	SINCAM001353
ENSDARP00000119045	SINCAM001353
ENSDARP00000089645	SINCAM001357
ENSDARP00000034733	SINCAM001357
ENSDARP00000072597	SINCAM001358
ENSDARP00000076314	SINCAM001358
ENSDARP00000024846	SINCAM001359
ENSDARP00000113661	SINCAM001359
ENSDARP00000099646	SINCAM001360
ENSDARP00000077950	SINCAM001362
ENSDARP00000077729	SINCAM001363
ENSDARP00000076102	SINCAM001365
ENSDARP00000076116	SINCAM001367
ENSDARP00000129820	SINCAM001367
ENSDARP00000086448	SINCAM001368
ENSDARP00000120498	SINCAM001369
ENSDARP00000120289	SINCAM001369
ENSDARP00000092015	SINCAM001370
ENSDARP00000018463	SINCAM001370
ENSDARP00000030536	SINCAM001371
ENSDARP00000128148	SINCAM001372
ENSDARP00000096255	SINCAM001374
ENSDARP00000002156	SINCAM001375
ENSDARP00000007855	SINCAM001375
ENSDARP00000074880	SINCAM001376
ENSDARP00000121552	SINCAM001376
ENSDARP00000060634	SINCAM001377
ENSDARP00000114970	SINCAM001381
ENSDARP00000094033	SINCAM001381
ENSDARP00000121575	SINCAM001382
ENSDARP00000070155	SINCAM001382
ENSDARP00000074560	SINCAM001385
ENSDARP00000078551	SINCAM001389
ENSDARP00000106577	SINCAM001389
ENSDARP00000093080	SINCAM001390
ENSDARP00000063243	SINCAM001393
ENSDARP00000123084	SINCAM001395
ENSDARP00000120865	SINCAM001396
ENSDARP00000123366	SINCAM001396
ENSDARP00000093996	SINCAM001398
ENSDARP00000121524	SINCAM001402
ENSDARP00000099760	SINCAM001403
ENSDARP00000066622	SINCAM001405
ENSDARP00000072504	SINCAM001406
ENSDARP00000093519	SINCAM001408
ENSDARP00000114555	SINCAM001409
ENSDARP00000125623	SINCAM001412
ENSDARP00000059319	SINCAM001412
ENSDARP00000104440	SINCAM001415
ENSDARP00000117097	SINCAM001415
ENSDARP00000041370	SINCAM001416
ENSDARP00000109068	SINCAM001417
ENSDARP00000104656	SINCAM001417
ENSDARP00000090751	SINCAM001419
ENSDARP00000120222	SINCAM001419
ENSDARP00000066306	SINCAM001420
ENSDARP00000057512	SINCAM001423
ENSDARP00000109483	SINCAM001424
ENSDARP00000056766	SINCAM001426
ENSDARP00000119756	SINCAM001429
ENSDARP00000062417	SINCAM001431
ENSDARP00000120384	SINCAM001431
ENSDARP00000038195	SINCAM001432
ENSDARP00000024277	SINCAM001433
ENSDARP00000108736	SINCAM001434
ENSDARP00000104613	SINCAM001436
ENSDARP00000031455	SINCAM001436
ENSDARP00000111803	SINCAM001437
ENSDARP00000045373	SINCAM001437
ENSDARP00000039499	SINCAM001439
ENSDARP00000064900	SINCAM001440
ENSDARP00000122573	SINCAM001441
ENSDARP00000110537	SINCAM001442
ENSDARP00000119539	SINCAM001443
ENSDARP00000122460	SINCAM001443
ENSDARP00000067732	SINCAM001446
ENSDARP00000076392	SINCAM001447
ENSDARP00000032359	SINCAM001448
ENSDARP00000113012	SINCAM001448
ENSDARP00000049975	SINCAM001453
ENSDARP00000113381	SINCAM001455
ENSDARP00000127287	SINCAM001457
ENSDARP00000114963	SINCAM001459
ENSDARP00000110412	SINCAM001459
ENSDARP00000098046	SINCAM001461
ENSDARP00000041848	SINCAM001461
ENSDARP00000121903	SINCAM001462
ENSDARP00000089682	SINCAM001463
ENSDARP00000076977	SINCAM001464
ENSDARP00000099941	SINCAM001465
ENSDARP00000062984	SINCAM001466
ENSDARP00000058305	SINCAM001466
ENSDARP00000110400	SINCAM001467
ENSDARP00000058310	SINCAM001468
ENSDARP00000122950	SINCAM001468
ENSDARP00000076989	SINCAM001469
ENSDARP00000106672	SINCAM001472
ENSDARP00000109597	SINCAM001474
ENSDARP00000114485	SINCAM001474
ENSDARP00000116562	SINCAM001477
ENSDARP00000081295	SINCAM001478
ENSDARP00000117955	SINCAM001478
ENSDARP00000008063	SINCAM001479
ENSDARP00000118756	SINCAM001479
ENSDARP00000105575	SINCAM001480
ENSDARP00000106830	SINCAM001483
ENSDARP00000096160	SINCAM001484
ENSDARP00000005085	SINCAM001488
ENSDARP00000115750	SINCAM001489
ENSDARP00000126291	SINCAM001489
ENSDARP00000111506	SINCAM001491
ENSDARP00000020711	SINCAM001492
ENSDARP00000076519	SINCAM001495
ENSDARP00000098016	SINCAM001500
ENSDARP00000109043	SINCAM001502
ENSDARP00000113912	SINCAM001502
ENSDARP00000096387	SINCAM001503
ENSDARP00000056247	SINCAM001503
ENSDARP00000124126	SINCAM001508
ENSDARP00000104674	SINCAM001511
ENSDARP00000112097	SINCAM001511
ENSDARP00000055617	SINCAM001513
ENSDARP00000102358	SINCAM001514
ENSDARP00000091773	SINCAM001515
ENSDARP00000129278	SINCAM001515
ENSDARP00000108059	SINCAM001516
ENSDARP00000033361	SINCAM001517
ENSDARP00000087195	SINCAM001518
ENSDARP00000057020	SINCAM001519
ENSDARP00000117773	SINCAM001519
ENSDARP00000114519	SINCAM001521
ENSDARP00000122576	SINCAM001521
ENSDARP00000087023	SINCAM001524
ENSDARP00000116281	SINCAM001525
ENSDARP00000046126	SINCAM001525
ENSDARP00000099151	SINCAM001527
ENSDARP00000106671	SINCAM001528
ENSDARP00000113779	SINCAM001529
ENSDARP00000106038	SINCAM001529
ENSDARP00000118260	SINCAM001530
ENSDARP00000089964	SINCAM001530
ENSDARP00000009432	SINCAM001532
ENSDARP00000078505	SINCAM001533
ENSDARP00000113002	SINCAM001533
ENSDARP00000125090	SINCAM001534
ENSDARP00000056746	SINCAM001534
ENSDARP00000122404	SINCAM001537
ENSDARP00000052235	SINCAM001538
ENSDARP00000100110	SINCAM001538
ENSDARP00000111196	SINCAM001540
ENSDARP00000110841	SINCAM001541
ENSDARP00000108675	SINCAM001541
ENSDARP00000052221	SINCAM001542
ENSDARP00000075984	SINCAM001542
ENSDARP00000078525	SINCAM001543
ENSDARP00000057651	SINCAM001545
ENSDARP00000006534	SINCAM001548
ENSDARP00000057261	SINCAM001550
ENSDARP00000112139	SINCAM001551
ENSDARP00000051769	SINCAM001551
ENSDARP00000057262	SINCAM001554
ENSDARP00000029608	SINCAM001555
ENSDARP00000098742	SINCAM001557
ENSDARP00000117381	SINCAM001558
ENSDARP00000056644	SINCAM001560
ENSDARP00000034301	SINCAM001560
ENSDARP00000104293	SINCAM001565
ENSDARP00000104571	SINCAM001566
ENSDARP00000083775	SINCAM001567
ENSDARP00000114888	SINCAM001570
ENSDARP00000122260	SINCAM001572
ENSDARP00000107859	SINCAM001572
ENSDARP00000002061	SINCAM001573
ENSDARP00000092875	SINCAM001573
ENSDARP00000096546	SINCAM001577
ENSDARP00000101882	SINCAM001579
ENSDARP00000124545	SINCAM001579
ENSDARP00000121750	SINCAM001580
ENSDARP00000024226	SINCAM001580
ENSDARP00000105060	SINCAM001581
ENSDARP00000064832	SINCAM001582
ENSDARP00000064615	SINCAM001582
ENSDARP00000025094	SINCAM001584
ENSDARP00000101703	SINCAM001584
ENSDARP00000129271	SINCAM001587
ENSDARP00000127547	SINCAM001587
ENSDARP00000117778	SINCAM001588
ENSDARP00000040864	SINCAM001592
ENSDARP00000110879	SINCAM001593
ENSDARP00000117266	SINCAM001594
ENSDARP00000075696	SINCAM001594
ENSDARP00000072407	SINCAM001596
ENSDARP00000067634	SINCAM001596
ENSDARP00000104415	SINCAM001597
ENSDARP00000105486	SINCAM001597
ENSDARP00000127265	SINCAM001601
ENSDARP00000111544	SINCAM001601
ENSDARP00000022904	SINCAM001602
ENSDARP00000090534	SINCAM001602
ENSDARP00000109324	SINCAM001607
ENSDARP00000042736	SINCAM001608
ENSDARP00000072097	SINCAM001608
ENSDARP00000102484	SINCAM001609
ENSDARP00000100880	SINCAM001609
ENSDARP00000071920	SINCAM001610
ENSDARP00000061376	SINCAM001611
ENSDARP00000072380	SINCAM001612
ENSDARP00000076337	SINCAM001612
ENSDARP00000014856	SINCAM001614
ENSDARP00000073355	SINCAM001614
ENSDARP00000072198	SINCAM001615
ENSDARP00000073358	SINCAM001615
ENSDARP00000082752	SINCAM001616
ENSDARP00000100165	SINCAM001617
ENSDARP00000074395	SINCAM001617
ENSDARP00000127138	SINCAM001618
ENSDARP00000112193	SINCAM001618
ENSDARP00000066330	SINCAM001619
ENSDARP00000099154	SINCAM001619
ENSDARP00000081763	SINCAM001620
ENSDARP00000047723	SINCAM001621
ENSDARP00000114082	SINCAM001621
ENSDARP00000046958	SINCAM001622
ENSDARP00000122140	SINCAM001622
ENSDARP00000079237	SINCAM001623
ENSDARP00000104118	SINCAM001623
ENSDARP00000078658	SINCAM001624
ENSDARP00000033360	SINCAM001624
ENSDARP00000039699	SINCAM001625
ENSDARP00000124046	SINCAM001625
ENSDARP00000105696	SINCAM001627
ENSDARP00000089039	SINCAM001627
ENSDARP00000108968	SINCAM001630
ENSDARP00000104460	SINCAM001630
ENSDARP00000016182	SINCAM001631
ENSDARP00000070114	SINCAM001632
ENSDARP00000021338	SINCAM001632
ENSDARP00000087688	SINCAM001633
ENSDARP00000066835	SINCAM001634
ENSDARP00000066834	SINCAM001635
ENSDARP00000056304	SINCAM001635
ENSDARP00000037789	SINCAM001636
ENSDARP00000056293	SINCAM001637
ENSDARP00000063503	SINCAM001641
ENSDARP00000096299	SINCAM001643
ENSDARP00000125400	SINCAM001643
ENSDARP00000019152	SINCAM001644
ENSDARP00000111868	SINCAM001644
ENSDARP00000115827	SINCAM001647
ENSDARP00000122949	SINCAM001647
ENSDARP00000087595	SINCAM001648
ENSDARP00000071844	SINCAM001649
ENSDARP00000040264	SINCAM001652
ENSDARP00000103798	SINCAM001655
ENSDARP00000114427	SINCAM001655
ENSDARP00000106572	SINCAM001659
ENSDARP00000053575	SINCAM001659
ENSDARP00000081875	SINCAM001661
ENSDARP00000104727	SINCAM001662
ENSDARP00000008831	SINCAM001664
ENSDARP00000081397	SINCAM001666
ENSDARP00000045474	SINCAM001666
ENSDARP00000023186	SINCAM001667
ENSDARP00000075881	SINCAM001667
ENSDARP00000100377	SINCAM001668
ENSDARP00000010867	SINCAM001669
ENSDARP00000113244	SINCAM001669
ENSDARP00000113460	SINCAM001670
ENSDARP00000100359	SINCAM001673
ENSDARP00000031677	SINCAM001675
ENSDARP00000104260	SINCAM001675
ENSDARP00000039870	SINCAM001676
ENSDARP00000093222	SINCAM001676
ENSDARP00000100868	SINCAM001677
ENSDARP00000121618	SINCAM001677
ENSDARP00000018003	SINCAM001678
ENSDARP00000126938	SINCAM001678
ENSDARP00000058991	SINCAM001679
ENSDARP00000010693	SINCAM001679
ENSDARP00000047467	SINCAM001680
ENSDARP00000006400	SINCAM001680
ENSDARP00000048482	SINCAM001681
ENSDARP00000076938	SINCAM001682
ENSDARP00000098003	SINCAM001683
ENSDARP00000087834	SINCAM001683
ENSDARP00000066862	SINCAM001684
ENSDARP00000012139	SINCAM001684
ENSDARP00000076961	SINCAM001685
ENSDARP00000105952	SINCAM001686
ENSDARP00000116849	SINCAM001687
ENSDARP00000006811	SINCAM001688
ENSDARP00000076047	SINCAM001688
ENSDARP00000122801	SINCAM001689
ENSDARP00000107177	SINCAM001691
ENSDARP00000058677	SINCAM001692
ENSDARP00000012199	SINCAM001692
ENSDARP00000018027	SINCAM001693
ENSDARP00000122740	SINCAM001695
ENSDARP00000061972	SINCAM001696
ENSDARP00000111880	SINCAM001696
ENSDARP00000111550	SINCAM001697
ENSDARP00000123002	SINCAM001697
ENSDARP00000108231	SINCAM001698
ENSDARP00000052528	SINCAM001700
ENSDARP00000071700	SINCAM001700
ENSDARP00000007394	SINCAM001702
ENSDARP00000034778	SINCAM001703
ENSDARP00000093333	SINCAM001703
ENSDARP00000004018	SINCAM001704
ENSDARP00000024532	SINCAM001704
ENSDARP00000011600	SINCAM001705
ENSDARP00000005911	SINCAM001705
ENSDARP00000065642	SINCAM001706
ENSDARP00000126927	SINCAM001706
ENSDARP00000111920	SINCAM001707
ENSDARP00000103985	SINCAM001707
ENSDARP00000109111	SINCAM001708
ENSDARP00000117583	SINCAM001709
ENSDARP00000085788	SINCAM001710
ENSDARP00000128133	SINCAM001712
ENSDARP00000121623	SINCAM001713
ENSDARP00000019910	SINCAM001714
ENSDARP00000126158	SINCAM001714
ENSDARP00000091921	SINCAM001716
ENSDARP00000016261	SINCAM001717
ENSDARP00000088880	SINCAM001717
ENSDARP00000070847	SINCAM001719
ENSDARP00000104838	SINCAM001720
ENSDARP00000120829	SINCAM001722
ENSDARP00000100821	SINCAM001722
ENSDARP00000111429	SINCAM001723
ENSDARP00000101648	SINCAM001724
ENSDARP00000101964	SINCAM001727
ENSDARP00000107021	SINCAM001727
ENSDARP00000088711	SINCAM001728
ENSDARP00000111319	SINCAM001730
ENSDARP00000057576	SINCAM001730
ENSDARP00000078364	SINCAM001732
ENSDARP00000104146	SINCAM001732
ENSDARP00000073973	SINCAM001735
ENSDARP00000106943	SINCAM001736
ENSDARP00000115422	SINCAM001736
ENSDARP00000023131	SINCAM001737
ENSDARP00000098032	SINCAM001739
ENSDARP00000012146	SINCAM001740
ENSDARP00000011265	SINCAM001741
ENSDARP00000099916	SINCAM001742
ENSDARP00000056749	SINCAM001743
ENSDARP00000076857	SINCAM001743
ENSDARP00000085731	SINCAM001744
ENSDARP00000042477	SINCAM001745
ENSDARP00000101301	SINCAM001746
ENSDARP00000100099	SINCAM001746
ENSDARP00000109207	SINCAM001752
ENSDARP00000077265	SINCAM001752
ENSDARP00000122481	SINCAM001753
ENSDARP00000125947	SINCAM001754
ENSDARP00000061737	SINCAM001754
ENSDARP00000121788	SINCAM001755
ENSDARP00000022552	SINCAM001755
ENSDARP00000026224	SINCAM001756
ENSDARP00000102576	SINCAM001756
ENSDARP00000039831	SINCAM001761
ENSDARP00000076901	SINCAM001761
ENSDARP00000058679	SINCAM001762
ENSDARP00000127697	SINCAM001762
ENSDARP00000094590	SINCAM001764
ENSDARP00000053472	SINCAM001764
ENSDARP00000066664	SINCAM001765
ENSDARP00000084725	SINCAM001765
ENSDARP00000000070	SINCAM001767
ENSDARP00000126436	SINCAM001771
ENSDARP00000079663	SINCAM001772
ENSDARP00000122495	SINCAM001774
ENSDARP00000070509	SINCAM001774
ENSDARP00000103549	SINCAM001775
ENSDARP00000123306	SINCAM001775
ENSDARP00000043111	SINCAM001777
ENSDARP00000006892	SINCAM001778
ENSDARP00000048849	SINCAM001778
ENSDARP00000093347	SINCAM001779
ENSDARP00000098753	SINCAM001781
ENSDARP00000052748	SINCAM001782
ENSDARP00000124380	SINCAM001782
ENSDARP00000105933	SINCAM001783
ENSDARP00000023337	SINCAM001784
ENSDARP00000088249	SINCAM001784
ENSDARP00000011292	SINCAM001786
ENSDARP00000094733	SINCAM001786
ENSDARP00000036819	SINCAM001787
ENSDARP00000009990	SINCAM001788
ENSDARP00000066302	SINCAM001789
ENSDARP00000083665	SINCAM001790
ENSDARP00000024612	SINCAM001790
ENSDARP00000018883	SINCAM001791
ENSDARP00000126300	SINCAM001791
ENSDARP00000109248	SINCAM001793
ENSDARP00000049098	SINCAM001794
ENSDARP00000023970	SINCAM001796
ENSDARP00000104437	SINCAM001797
ENSDARP00000088060	SINCAM001798
ENSDARP00000075142	SINCAM001801
ENSDARP00000107289	SINCAM001802
ENSDARP00000079600	SINCAM001802
ENSDARP00000100386	SINCAM001804
ENSDARP00000128810	SINCAM001804
ENSDARP00000035566	SINCAM001806
ENSDARP00000083251	SINCAM001809
ENSDARP00000087713	SINCAM001809
ENSDARP00000080391	SINCAM001810
ENSDARP00000123517	SINCAM001810
ENSDARP00000073704	SINCAM001811
ENSDARP00000104717	SINCAM001811
ENSDARP00000054651	SINCAM001814
ENSDARP00000050643	SINCAM001820
ENSDARP00000074315	SINCAM001820
ENSDARP00000101760	SINCAM001822
ENSDARP00000005897	SINCAM001823
ENSDARP00000127674	SINCAM001823
ENSDARP00000072428	SINCAM001824
ENSDARP00000113053	SINCAM001825
ENSDARP00000045769	SINCAM001825
ENSDARP00000015671	SINCAM001826
ENSDARP00000094009	SINCAM001826
ENSDARP00000010591	SINCAM001828
ENSDARP00000052184	SINCAM001829
ENSDARP00000052182	SINCAM001830
ENSDARP00000117803	SINCAM001831
ENSDARP00000094388	SINCAM001832
ENSDARP00000092988	SINCAM001832
ENSDARP00000117936	SINCAM001833
ENSDARP00000099257	SINCAM001833
ENSDARP00000093751	SINCAM001836
ENSDARP00000125643	SINCAM001836
ENSDARP00000002932	SINCAM001837
ENSDARP00000063475	SINCAM001837
ENSDARP00000121393	SINCAM001840
ENSDARP00000106817	SINCAM001840
ENSDARP00000126396	SINCAM001841
ENSDARP00000112931	SINCAM001841
ENSDARP00000058585	SINCAM001842
ENSDARP00000073819	SINCAM001843
ENSDARP00000072844	SINCAM001845
ENSDARP00000124897	SINCAM001845
ENSDARP00000092178	SINCAM001846
ENSDARP00000129145	SINCAM001846
ENSDARP00000002079	SINCAM001848
ENSDARP00000008544	SINCAM001848
ENSDARP00000067534	SINCAM001849
ENSDARP00000102039	SINCAM001850
ENSDARP00000128309	SINCAM001851
ENSDARP00000040755	SINCAM001852
ENSDARP00000114038	SINCAM001853
ENSDARP00000080810	SINCAM001856
ENSDARP00000052392	SINCAM001857
ENSDARP00000124147	SINCAM001857
ENSDARP00000076090	SINCAM001858
ENSDARP00000106132	SINCAM001861
ENSDARP00000123542	SINCAM001861
ENSDARP00000122491	SINCAM001863
ENSDARP00000114402	SINCAM001865
ENSDARP00000080768	SINCAM001865
ENSDARP00000071887	SINCAM001866
ENSDARP00000094783	SINCAM001866
ENSDARP00000012386	SINCAM001867
ENSDARP00000071903	SINCAM001867
ENSDARP00000050129	SINCAM001868
ENSDARP00000082698	SINCAM001869
ENSDARP00000124202	SINCAM001869
ENSDARP00000087698	SINCAM001870
ENSDARP00000100607	SINCAM001870
ENSDARP00000080475	SINCAM001874
ENSDARP00000108022	SINCAM001877
ENSDARP00000105551	SINCAM001878
ENSDARP00000098317	SINCAM001878
ENSDARP00000123170	SINCAM001879
ENSDARP00000121642	SINCAM001879
ENSDARP00000121254	SINCAM001880
ENSDARP00000089604	SINCAM001880
ENSDARP00000107667	SINCAM001881
ENSDARP00000109102	SINCAM001881
ENSDARP00000126346	SINCAM001882
ENSDARP00000046208	SINCAM001882
ENSDARP00000073586	SINCAM001883
ENSDARP00000075160	SINCAM001883
ENSDARP00000017777	SINCAM001884
ENSDARP00000103510	SINCAM001885
ENSDARP00000128345	SINCAM001886
ENSDARP00000118700	SINCAM001886
ENSDARP00000123898	SINCAM001887
ENSDARP00000124987	SINCAM001887
ENSDARP00000062562	SINCAM001888
ENSDARP00000087763	SINCAM001888
ENSDARP00000108188	SINCAM001889
ENSDARP00000101271	SINCAM001891
ENSDARP00000125379	SINCAM001891
ENSDARP00000128713	SINCAM001892
ENSDARP00000066777	SINCAM001894
ENSDARP00000099429	SINCAM001895
ENSDARP00000099673	SINCAM001895
ENSDARP00000120624	SINCAM001896
ENSDARP00000114512	SINCAM001896
ENSDARP00000103167	SINCAM001897
ENSDARP00000095053	SINCAM001897
ENSDARP00000080113	SINCAM001898
ENSDARP00000099219	SINCAM001898
ENSDARP00000060518	SINCAM001899
ENSDARP00000076115	SINCAM001902
ENSDARP00000032935	SINCAM001902
ENSDARP00000093286	SINCAM001903
ENSDARP00000090639	SINCAM001904
ENSDARP00000076218	SINCAM001906
ENSDARP00000025104	SINCAM001906
ENSDARP00000063617	SINCAM001907
ENSDARP00000098343	SINCAM001908
ENSDARP00000046343	SINCAM001908
ENSDARP00000104513	SINCAM001909
ENSDARP00000124759	SINCAM001909
ENSDARP00000104981	SINCAM001910
ENSDARP00000099569	SINCAM001910
ENSDARP00000101263	SINCAM001911
ENSDARP00000087671	SINCAM001911
ENSDARP00000077948	SINCAM001912
ENSDARP00000083973	SINCAM001912
ENSDARP00000121014	SINCAM001915
ENSDARP00000052852	SINCAM001915
ENSDARP00000003925	SINCAM001916
ENSDARP00000115167	SINCAM001917
ENSDARP00000098896	SINCAM001920
ENSDARP00000084981	SINCAM001921
ENSDARP00000106061	SINCAM001921
ENSDARP00000078963	SINCAM001922
ENSDARP00000081489	SINCAM001923
ENSDARP00000000382	SINCAM001923
ENSDARP00000113277	SINCAM001925
ENSDARP00000115397	SINCAM001925
ENSDARP00000002526	SINCAM001926
ENSDARP00000105177	SINCAM001926
ENSDARP00000084255	SINCAM001927
ENSDARP00000097999	SINCAM001927
ENSDARP00000030625	SINCAM001929
ENSDARP00000014151	SINCAM001930
ENSDARP00000099481	SINCAM001931
ENSDARP00000117317	SINCAM001932
ENSDARP00000126286	SINCAM001932
ENSDARP00000026011	SINCAM001933
ENSDARP00000111256	SINCAM001933
ENSDARP00000114471	SINCAM001935
ENSDARP00000081883	SINCAM001935
ENSDARP00000108028	SINCAM001936
ENSDARP00000072694	SINCAM001936
ENSDARP00000083450	SINCAM001937
ENSDARP00000004506	SINCAM001938
ENSDARP00000079389	SINCAM001941
ENSDARP00000129301	SINCAM001943
ENSDARP00000107791	SINCAM001943
ENSDARP00000059445	SINCAM001944
ENSDARP00000110557	SINCAM001944
ENSDARP00000122141	SINCAM001945
ENSDARP00000129310	SINCAM001946
ENSDARP00000107945	SINCAM001950
ENSDARP00000095428	SINCAM001950
ENSDARP00000111994	SINCAM001952
ENSDARP00000021118	SINCAM001952
ENSDARP00000063130	SINCAM001953
ENSDARP00000088309	SINCAM001953
ENSDARP00000019894	SINCAM001957
ENSDARP00000100904	SINCAM001957
ENSDARP00000059622	SINCAM001958
ENSDARP00000059618	SINCAM001959
ENSDARP00000073441	SINCAM001964
ENSDARP00000094406	SINCAM001966
ENSDARP00000040726	SINCAM001968
ENSDARP00000095151	SINCAM001968
ENSDARP00000003030	SINCAM001969
ENSDARP00000052638	SINCAM001969
ENSDARP00000052635	SINCAM001970
ENSDARP00000122108	SINCAM001970
ENSDARP00000052661	SINCAM001971
ENSDARP00000003928	SINCAM001971
ENSDARP00000046765	SINCAM001972
ENSDARP00000007852	SINCAM001973
ENSDARP00000073839	SINCAM001973
ENSDARP00000023754	SINCAM001976
ENSDARP00000093908	SINCAM001976
ENSDARP00000008458	SINCAM001977
ENSDARP00000117324	SINCAM001978
ENSDARP00000023072	SINCAM001979
ENSDARP00000074910	SINCAM001980
ENSDARP00000052659	SINCAM001981
ENSDARP00000127292	SINCAM001981
ENSDARP00000104621	SINCAM001983
ENSDARP00000115557	SINCAM001983
ENSDARP00000106740	SINCAM001985
ENSDARP00000015027	SINCAM001985
ENSDARP00000027114	SINCAM001986
ENSDARP00000119126	SINCAM001988
ENSDARP00000107899	SINCAM001988
ENSDARP00000112180	SINCAM001989
ENSDARP00000125872	SINCAM001989
ENSDARP00000009670	SINCAM001990
ENSDARP00000111799	SINCAM001991
ENSDARP00000042677	SINCAM001991
ENSDARP00000075084	SINCAM001992
ENSDARP00000103805	SINCAM001995
ENSDARP00000078699	SINCAM001996
ENSDARP00000102171	SINCAM001996
ENSDARP00000083858	SINCAM002000
ENSDARP00000118997	SINCAM002002
ENSDARP00000102172	SINCAM002003
ENSDARP00000129028	SINCAM002003
ENSDARP00000094663	SINCAM002005
ENSDARP00000075760	SINCAM002006
ENSDARP00000122110	SINCAM002006
ENSDARP00000087089	SINCAM002007
ENSDARP00000023956	SINCAM002007
ENSDARP00000007800	SINCAM002009
ENSDARP00000073569	SINCAM002009
ENSDARP00000016693	SINCAM002010
ENSDARP00000051692	SINCAM002011
ENSDARP00000114928	SINCAM002011
ENSDARP00000094631	SINCAM002013
ENSDARP00000012087	SINCAM002013
ENSDARP00000027639	SINCAM002016
ENSDARP00000124045	SINCAM002016
ENSDARP00000046419	SINCAM002017
ENSDARP00000072235	SINCAM002017
ENSDARP00000065840	SINCAM002019
ENSDARP00000056020	SINCAM002019
ENSDARP00000100696	SINCAM002020
ENSDARP00000100714	SINCAM002020
ENSDARP00000113859	SINCAM002022
ENSDARP00000096463	SINCAM002022
ENSDARP00000081908	SINCAM002023
ENSDARP00000049146	SINCAM002024
ENSDARP00000103611	SINCAM002025
ENSDARP00000108697	SINCAM002027
ENSDARP00000123608	SINCAM002027
ENSDARP00000036397	SINCAM002032
ENSDARP00000115123	SINCAM002032
ENSDARP00000088302	SINCAM002034
ENSDARP00000114887	SINCAM002034
ENSDARP00000107706	SINCAM002035
ENSDARP00000101869	SINCAM002036
ENSDARP00000100481	SINCAM002039
ENSDARP00000120497	SINCAM002041
ENSDARP00000015813	SINCAM002046
ENSDARP00000116858	SINCAM002046
ENSDARP00000088299	SINCAM002047
ENSDARP00000114832	SINCAM002050
ENSDARP00000021266	SINCAM002051
ENSDARP00000094251	SINCAM002053
ENSDARP00000080198	SINCAM002053
ENSDARP00000120882	SINCAM002054
ENSDARP00000123337	SINCAM002055
ENSDARP00000022789	SINCAM002055
ENSDARP00000003452	SINCAM002056
ENSDARP00000121522	SINCAM002056
ENSDARP00000090565	SINCAM002058
ENSDARP00000123377	SINCAM002058
ENSDARP00000118574	SINCAM002059
ENSDARP00000059953	SINCAM002060
ENSDARP00000083051	SINCAM002060
ENSDARP00000122798	SINCAM002062
ENSDARP00000126842	SINCAM002063
ENSDARP00000005313	SINCAM002065
ENSDARP00000046608	SINCAM002066
ENSDARP00000026895	SINCAM002066
ENSDARP00000033391	SINCAM002068
ENSDARP00000129465	SINCAM002068
ENSDARP00000052139	SINCAM002072
ENSDARP00000121519	SINCAM002072
ENSDARP00000082128	SINCAM002073
ENSDARP00000100773	SINCAM002073
ENSDARP00000104920	SINCAM002074
ENSDARP00000082096	SINCAM002075
ENSDARP00000062506	SINCAM002076
ENSDARP00000100784	SINCAM002079
ENSDARP00000015592	SINCAM002080
ENSDARP00000109722	SINCAM002081
ENSDARP00000100078	SINCAM002082
ENSDARP00000102543	SINCAM002082
ENSDARP00000111673	SINCAM002083
ENSDARP00000053957	SINCAM002083
ENSDARP00000110193	SINCAM002084
ENSDARP00000006554	SINCAM002085
ENSDARP00000126625	SINCAM002085
ENSDARP00000033960	SINCAM002086
ENSDARP00000052395	SINCAM002087
ENSDARP00000080844	SINCAM002088
ENSDARP00000087003	SINCAM002088
ENSDARP00000093553	SINCAM002090
ENSDARP00000100492	SINCAM002091
ENSDARP00000051296	SINCAM002091
ENSDARP00000012861	SINCAM002092
ENSDARP00000071589	SINCAM002092
ENSDARP00000048437	SINCAM002093
ENSDARP00000058958	SINCAM002094
ENSDARP00000025522	SINCAM002094
ENSDARP00000123328	SINCAM002095
ENSDARP00000123505	SINCAM002095
ENSDARP00000093582	SINCAM002097
ENSDARP00000123911	SINCAM002097
ENSDARP00000114886	SINCAM002098
ENSDARP00000118091	SINCAM002099
ENSDARP00000091007	SINCAM002099
ENSDARP00000010900	SINCAM002100
ENSDARP00000110052	SINCAM002101
ENSDARP00000051949	SINCAM002103
ENSDARP00000117694	SINCAM002103
ENSDARP00000081855	SINCAM002104
ENSDARP00000116046	SINCAM002105
ENSDARP00000111592	SINCAM002105
ENSDARP00000101077	SINCAM002106
ENSDARP00000020748	SINCAM002106
ENSDARP00000081878	SINCAM002107
ENSDARP00000109187	SINCAM002107
ENSDARP00000104754	SINCAM002108
ENSDARP00000081052	SINCAM002109
ENSDARP00000120903	SINCAM002113
ENSDARP00000017934	SINCAM002114
ENSDARP00000101631	SINCAM002115
ENSDARP00000117699	SINCAM002116
ENSDARP00000101211	SINCAM002118
ENSDARP00000066758	SINCAM002119
ENSDARP00000111927	SINCAM002121
ENSDARP00000060425	SINCAM002121
ENSDARP00000066759	SINCAM002122
ENSDARP00000123164	SINCAM002122
ENSDARP00000118446	SINCAM002124
ENSDARP00000072745	SINCAM002126
ENSDARP00000014904	SINCAM002127
ENSDARP00000114283	SINCAM002127
ENSDARP00000017258	SINCAM002128
ENSDARP00000114720	SINCAM002129
ENSDARP00000072712	SINCAM002130
ENSDARP00000052545	SINCAM002130
ENSDARP00000059012	SINCAM002131
ENSDARP00000094034	SINCAM002132
ENSDARP00000024304	SINCAM002133
ENSDARP00000116122	SINCAM002134
ENSDARP00000104352	SINCAM002134
ENSDARP00000072582	SINCAM002135
ENSDARP00000094183	SINCAM002136
ENSDARP00000106331	SINCAM002136
ENSDARP00000071843	SINCAM002137
ENSDARP00000074197	SINCAM002143
ENSDARP00000117724	SINCAM002145
ENSDARP00000115654	SINCAM002146
ENSDARP00000091084	SINCAM002148
ENSDARP00000117905	SINCAM002149
ENSDARP00000029675	SINCAM002149
ENSDARP00000005382	SINCAM002151
ENSDARP00000124929	SINCAM002151
ENSDARP00000081912	SINCAM002153
ENSDARP00000103117	SINCAM002154
ENSDARP00000044367	SINCAM002155
ENSDARP00000112078	SINCAM002155
ENSDARP00000027644	SINCAM002156
ENSDARP00000054136	SINCAM002156
ENSDARP00000107181	SINCAM002158
ENSDARP00000090563	SINCAM002158
ENSDARP00000091762	SINCAM002159
ENSDARP00000018458	SINCAM002160
ENSDARP00000023693	SINCAM002161
ENSDARP00000124899	SINCAM002161
ENSDARP00000109683	SINCAM002162
ENSDARP00000118996	SINCAM002162
ENSDARP00000104097	SINCAM002164
ENSDARP00000076395	SINCAM002164
ENSDARP00000128341	SINCAM002165
ENSDARP00000047613	SINCAM002165
ENSDARP00000055442	SINCAM002166
ENSDARP00000066589	SINCAM002168
ENSDARP00000076384	SINCAM002168
ENSDARP00000121251	SINCAM002169
ENSDARP00000073932	SINCAM002169
ENSDARP00000007146	SINCAM002170
ENSDARP00000104743	SINCAM002170
ENSDARP00000102467	SINCAM002172
ENSDARP00000090355	SINCAM002172
ENSDARP00000078125	SINCAM002173
ENSDARP00000067763	SINCAM002174
ENSDARP00000010065	SINCAM002174
ENSDARP00000116253	SINCAM002175
ENSDARP00000084719	SINCAM002175
ENSDARP00000005715	SINCAM002176
ENSDARP00000011585	SINCAM002177
ENSDARP00000020838	SINCAM002178
ENSDARP00000030948	SINCAM002178
ENSDARP00000107722	SINCAM002180
[truncated: 15,023 more rows]
