# Supplementary material for: Reconstruction of proto-vertebrate, proto-cyclostome and proto-gnathostome genomes provides new insights into early vertebrate evolution
Source: Nat Commun. 2021 Jul 23;12:4489. doi: 10.1038/s41467-021-24573-z (PMC8302630; doi:10.1038/s41467-021-24573-z)
Supplement: Supplementary file 4 — Supplementary Data 1 [file 41467_2021_24573_MOESM4_ESM.zip › SuppData1/orthologs/BRARE-CANFA.txt]

ENSDARP00000074624	ENSCAFP00000014731
ENSDARP00000061719	ENSCAFP00000004893
ENSDARP00000095914	ENSCAFP00000004893
ENSDARP00000113051	ENSCAFP00000000026
ENSDARP00000023678	ENSCAFP00000027009
ENSDARP00000001240	ENSCAFP00000014101
ENSDARP00000101815	ENSCAFP00000010599
ENSDARP00000123904	ENSCAFP00000041478
ENSDARP00000042321	ENSCAFP00000011228
ENSDARP00000101214	ENSCAFP00000025792
ENSDARP00000111829	ENSCAFP00000020532
ENSDARP00000035017	ENSCAFP00000008815
ENSDARP00000099341	ENSCAFP00000012433
ENSDARP00000016279	ENSCAFP00000022926
ENSDARP00000087241	ENSCAFP00000015206
ENSDARP00000120245	ENSCAFP00000003668
ENSDARP00000086278	ENSCAFP00000003657
ENSDARP00000108480	ENSCAFP00000007426
ENSDARP00000043235	ENSCAFP00000035869
ENSDARP00000112135	ENSCAFP00000035869
ENSDARP00000040549	ENSCAFP00000041440
ENSDARP00000105765	ENSCAFP00000026713
ENSDARP00000016657	ENSCAFP00000028894
ENSDARP00000043465	ENSCAFP00000028894
ENSDARP00000036715	ENSCAFP00000010159
ENSDARP00000013849	ENSCAFP00000027741
ENSDARP00000128322	ENSCAFP00000025741
ENSDARP00000052396	ENSCAFP00000025741
ENSDARP00000097747	ENSCAFP00000023060
ENSDARP00000102479	ENSCAFP00000023060
ENSDARP00000017456	ENSCAFP00000029957
ENSDARP00000075275	ENSCAFP00000007014
ENSDARP00000003744	ENSCAFP00000001849
ENSDARP00000115728	ENSCAFP00000029580
ENSDARP00000060526	ENSCAFP00000027190
ENSDARP00000102702	ENSCAFP00000032029
ENSDARP00000128926	ENSCAFP00000012528
ENSDARP00000104196	ENSCAFP00000012512
ENSDARP00000123389	ENSCAFP00000025582
ENSDARP00000122905	ENSCAFP00000019089
ENSDARP00000109018	ENSCAFP00000002012
ENSDARP00000041145	ENSCAFP00000002012
ENSDARP00000098378	ENSCAFP00000024610
ENSDARP00000093306	ENSCAFP00000012157
ENSDARP00000053157	ENSCAFP00000012157
ENSDARP00000007140	ENSCAFP00000024137
ENSDARP00000042193	ENSCAFP00000027297
ENSDARP00000033512	ENSCAFP00000027297
ENSDARP00000099879	ENSCAFP00000018115
ENSDARP00000076418	ENSCAFP00000018115
ENSDARP00000052791	ENSCAFP00000015735
ENSDARP00000102159	ENSCAFP00000015735
ENSDARP00000070109	ENSCAFP00000017392
ENSDARP00000087079	ENSCAFP00000030690
ENSDARP00000033311	ENSCAFP00000018258
ENSDARP00000067607	ENSCAFP00000011525
ENSDARP00000071278	ENSCAFP00000012786
ENSDARP00000096178	ENSCAFP00000028846
ENSDARP00000087500	ENSCAFP00000028846
ENSDARP00000010426	ENSCAFP00000004119
ENSDARP00000105608	ENSCAFP00000037844
ENSDARP00000062853	ENSCAFP00000019894
ENSDARP00000015027	ENSCAFP00000004239
ENSDARP00000036016	ENSCAFP00000041229
ENSDARP00000104838	ENSCAFP00000039048
ENSDARP00000110537	ENSCAFP00000025974
ENSDARP00000066622	ENSCAFP00000000191
ENSDARP00000022709	ENSCAFP00000016481
ENSDARP00000011180	ENSCAFP00000011295
ENSDARP00000109781	ENSCAFP00000041377
ENSDARP00000101968	ENSCAFP00000011055
ENSDARP00000011396	ENSCAFP00000037675
ENSDARP00000086789	ENSCAFP00000028469
ENSDARP00000020784	ENSCAFP00000005175
ENSDARP00000111457	ENSCAFP00000000678
ENSDARP00000013157	ENSCAFP00000004185
ENSDARP00000052440	ENSCAFP00000001898
ENSDARP00000107372	ENSCAFP00000034643
ENSDARP00000107947	ENSCAFP00000010553
ENSDARP00000053660	ENSCAFP00000010553
ENSDARP00000114340	ENSCAFP00000013282
ENSDARP00000101407	ENSCAFP00000012034
ENSDARP00000056104	ENSCAFP00000001467
ENSDARP00000098075	ENSCAFP00000028666
ENSDARP00000089131	ENSCAFP00000028666
ENSDARP00000017762	ENSCAFP00000022241
ENSDARP00000052420	ENSCAFP00000016786
ENSDARP00000128041	ENSCAFP00000016786
ENSDARP00000086597	ENSCAFP00000018033
ENSDARP00000106043	ENSCAFP00000030540
ENSDARP00000003829	ENSCAFP00000035073
ENSDARP00000123474	ENSCAFP00000013243
ENSDARP00000049623	ENSCAFP00000014218
ENSDARP00000105575	ENSCAFP00000042751
ENSDARP00000055224	ENSCAFP00000019792
ENSDARP00000005680	ENSCAFP00000022068
ENSDARP00000129116	ENSCAFP00000023624
ENSDARP00000008475	ENSCAFP00000001306
ENSDARP00000058968	ENSCAFP00000020713
ENSDARP00000079823	ENSCAFP00000013047
ENSDARP00000104791	ENSCAFP00000026382
ENSDARP00000075280	ENSCAFP00000023231
ENSDARP00000108980	ENSCAFP00000007928
ENSDARP00000039553	ENSCAFP00000027825
ENSDARP00000105944	ENSCAFP00000021439
ENSDARP00000106138	ENSCAFP00000018637
ENSDARP00000057433	ENSCAFP00000025317
ENSDARP00000063051	ENSCAFP00000027841
ENSDARP00000081844	ENSCAFP00000029742
ENSDARP00000115965	ENSCAFP00000025289
ENSDARP00000101420	ENSCAFP00000029577
ENSDARP00000112407	ENSCAFP00000005947
ENSDARP00000013006	ENSCAFP00000021524
ENSDARP00000064825	ENSCAFP00000019815
ENSDARP00000042673	ENSCAFP00000016801
ENSDARP00000015394	ENSCAFP00000030461
ENSDARP00000013506	ENSCAFP00000019811
ENSDARP00000117090	ENSCAFP00000019811
ENSDARP00000102910	ENSCAFP00000029719
ENSDARP00000012147	ENSCAFP00000011995
ENSDARP00000073893	ENSCAFP00000021690
ENSDARP00000104859	ENSCAFP00000022596
ENSDARP00000053426	ENSCAFP00000023182
ENSDARP00000075572	ENSCAFP00000018253
ENSDARP00000091375	ENSCAFP00000002791
ENSDARP00000087820	ENSCAFP00000022118
ENSDARP00000002635	ENSCAFP00000014825
ENSDARP00000108255	ENSCAFP00000007048
ENSDARP00000073523	ENSCAFP00000017550
ENSDARP00000030625	ENSCAFP00000018354
ENSDARP00000014061	ENSCAFP00000024345
ENSDARP00000054692	ENSCAFP00000024345
ENSDARP00000084007	ENSCAFP00000010262
ENSDARP00000078442	ENSCAFP00000005775
ENSDARP00000124333	ENSCAFP00000001922
ENSDARP00000099556	ENSCAFP00000001922
ENSDARP00000091436	ENSCAFP00000005678
ENSDARP00000109870	ENSCAFP00000000979
ENSDARP00000124246	ENSCAFP00000022990
ENSDARP00000110473	ENSCAFP00000018541
ENSDARP00000129124	ENSCAFP00000001491
ENSDARP00000070686	ENSCAFP00000018897
ENSDARP00000055491	ENSCAFP00000017225
ENSDARP00000067708	ENSCAFP00000025707
ENSDARP00000106457	ENSCAFP00000001025
ENSDARP00000012791	ENSCAFP00000029725
ENSDARP00000056073	ENSCAFP00000013459
ENSDARP00000111869	ENSCAFP00000007656
ENSDARP00000065396	ENSCAFP00000021476
ENSDARP00000059618	ENSCAFP00000004543
ENSDARP00000106564	ENSCAFP00000042734
ENSDARP00000022147	ENSCAFP00000004699
ENSDARP00000066366	ENSCAFP00000023374
ENSDARP00000095220	ENSCAFP00000023374
ENSDARP00000099181	ENSCAFP00000033673
ENSDARP00000100931	ENSCAFP00000015628
ENSDARP00000127731	ENSCAFP00000015628
ENSDARP00000027644	ENSCAFP00000018107
ENSDARP00000095343	ENSCAFP00000041937
ENSDARP00000109154	ENSCAFP00000041937
ENSDARP00000019674	ENSCAFP00000018097
ENSDARP00000056452	ENSCAFP00000018097
ENSDARP00000068816	ENSCAFP00000021381
ENSDARP00000019643	ENSCAFP00000021381
ENSDARP00000122397	ENSCAFP00000003057
ENSDARP00000129467	ENSCAFP00000003057
ENSDARP00000053606	ENSCAFP00000042913
ENSDARP00000057298	ENSCAFP00000030233
ENSDARP00000063586	ENSCAFP00000030233
ENSDARP00000022487	ENSCAFP00000041421
ENSDARP00000050473	ENSCAFP00000007210
ENSDARP00000074794	ENSCAFP00000001179
ENSDARP00000025373	ENSCAFP00000032670
ENSDARP00000063985	ENSCAFP00000005013
ENSDARP00000058305	ENSCAFP00000027533
ENSDARP00000062984	ENSCAFP00000027533
ENSDARP00000109601	ENSCAFP00000042805
ENSDARP00000091774	ENSCAFP00000015347
ENSDARP00000104127	ENSCAFP00000015347
ENSDARP00000028904	ENSCAFP00000036079
ENSDARP00000114008	ENSCAFP00000036079
ENSDARP00000025094	ENSCAFP00000007816
ENSDARP00000097628	ENSCAFP00000011829
ENSDARP00000080655	ENSCAFP00000011829
ENSDARP00000097784	ENSCAFP00000030086
ENSDARP00000098809	ENSCAFP00000023803
ENSDARP00000079273	ENSCAFP00000001165
ENSDARP00000123999	ENSCAFP00000016128
ENSDARP00000083765	ENSCAFP00000020918
ENSDARP00000047652	ENSCAFP00000040632
ENSDARP00000081855	ENSCAFP00000003004
ENSDARP00000076606	ENSCAFP00000025369
ENSDARP00000025648	ENSCAFP00000025369
ENSDARP00000098282	ENSCAFP00000029086
ENSDARP00000011426	ENSCAFP00000004896
ENSDARP00000109709	ENSCAFP00000026399
ENSDARP00000045814	ENSCAFP00000026399
ENSDARP00000105365	ENSCAFP00000021003
ENSDARP00000091908	ENSCAFP00000003598
ENSDARP00000014920	ENSCAFP00000030367
ENSDARP00000106281	ENSCAFP00000014716
ENSDARP00000108347	ENSCAFP00000014716
ENSDARP00000088385	ENSCAFP00000004331
ENSDARP00000120338	ENSCAFP00000028722
ENSDARP00000064175	ENSCAFP00000034674
ENSDARP00000006800	ENSCAFP00000013904
ENSDARP00000031665	ENSCAFP00000009236
ENSDARP00000050948	ENSCAFP00000020942
ENSDARP00000074998	ENSCAFP00000035021
ENSDARP00000078354	ENSCAFP00000036371
ENSDARP00000089497	ENSCAFP00000016465
ENSDARP00000045678	ENSCAFP00000025949
ENSDARP00000109120	ENSCAFP00000025949
ENSDARP00000073505	ENSCAFP00000020623
ENSDARP00000122069	ENSCAFP00000019067
ENSDARP00000128113	ENSCAFP00000002572
ENSDARP00000068002	ENSCAFP00000002573
ENSDARP00000114765	ENSCAFP00000015697
ENSDARP00000128272	ENSCAFP00000008315
ENSDARP00000102221	ENSCAFP00000023232
ENSDARP00000059513	ENSCAFP00000014368
ENSDARP00000067176	ENSCAFP00000014368
ENSDARP00000108227	ENSCAFP00000004162
ENSDARP00000026364	ENSCAFP00000023110
ENSDARP00000123087	ENSCAFP00000006542
ENSDARP00000028379	ENSCAFP00000040206
ENSDARP00000075251	ENSCAFP00000003716
ENSDARP00000071623	ENSCAFP00000003716
ENSDARP00000114103	ENSCAFP00000012996
ENSDARP00000069214	ENSCAFP00000027024
ENSDARP00000077905	ENSCAFP00000028252
ENSDARP00000079578	ENSCAFP00000018239
ENSDARP00000034827	ENSCAFP00000013467
ENSDARP00000118891	ENSCAFP00000006489
ENSDARP00000103999	ENSCAFP00000006489
ENSDARP00000106287	ENSCAFP00000021364
ENSDARP00000112109	ENSCAFP00000006932
ENSDARP00000126959	ENSCAFP00000014166
ENSDARP00000089603	ENSCAFP00000002917
ENSDARP00000077021	ENSCAFP00000004775
ENSDARP00000083042	ENSCAFP00000010009
ENSDARP00000104940	ENSCAFP00000011007
ENSDARP00000067932	ENSCAFP00000030087
ENSDARP00000061163	ENSCAFP00000001366
ENSDARP00000061134	ENSCAFP00000001321
ENSDARP00000119520	ENSCAFP00000043077
ENSDARP00000014010	ENSCAFP00000041266
ENSDARP00000040307	ENSCAFP00000004485
ENSDARP00000117905	ENSCAFP00000040526
ENSDARP00000006334	ENSCAFP00000015470
ENSDARP00000109638	ENSCAFP00000015470
ENSDARP00000114769	ENSCAFP00000042532
ENSDARP00000037689	ENSCAFP00000035513
ENSDARP00000001039	ENSCAFP00000012421
ENSDARP00000095486	ENSCAFP00000010770
ENSDARP00000080646	ENSCAFP00000010770
ENSDARP00000127303	ENSCAFP00000025113
ENSDARP00000122795	ENSCAFP00000025113
ENSDARP00000098618	ENSCAFP00000005216
ENSDARP00000098684	ENSCAFP00000017041
ENSDARP00000111989	ENSCAFP00000039810
ENSDARP00000028542	ENSCAFP00000020878
ENSDARP00000097773	ENSCAFP00000002131
ENSDARP00000126208	ENSCAFP00000042339
ENSDARP00000101821	ENSCAFP00000036076
ENSDARP00000111119	ENSCAFP00000008259
ENSDARP00000068089	ENSCAFP00000022787
ENSDARP00000094167	ENSCAFP00000031887
ENSDARP00000024335	ENSCAFP00000020325
ENSDARP00000090686	ENSCAFP00000020325
ENSDARP00000069315	ENSCAFP00000035638
ENSDARP00000097889	ENSCAFP00000010756
ENSDARP00000098001	ENSCAFP00000010756
ENSDARP00000120365	ENSCAFP00000028873
ENSDARP00000082784	ENSCAFP00000025456
ENSDARP00000067629	ENSCAFP00000002279
ENSDARP00000085044	ENSCAFP00000002279
ENSDARP00000018632	ENSCAFP00000030020
ENSDARP00000045932	ENSCAFP00000030020
ENSDARP00000051402	ENSCAFP00000029648
ENSDARP00000114502	ENSCAFP00000029648
ENSDARP00000095328	ENSCAFP00000018839
ENSDARP00000032601	ENSCAFP00000018839
ENSDARP00000092425	ENSCAFP00000041849
ENSDARP00000101478	ENSCAFP00000019099
ENSDARP00000092068	ENSCAFP00000042471
ENSDARP00000084700	ENSCAFP00000037953
ENSDARP00000079303	ENSCAFP00000037953
ENSDARP00000103451	ENSCAFP00000018846
ENSDARP00000128595	ENSCAFP00000009132
ENSDARP00000109667	ENSCAFP00000008783
ENSDARP00000094710	ENSCAFP00000013874
ENSDARP00000117556	ENSCAFP00000039644
ENSDARP00000095187	ENSCAFP00000017037
ENSDARP00000026805	ENSCAFP00000017037
ENSDARP00000069597	ENSCAFP00000001426
ENSDARP00000091828	ENSCAFP00000008523
ENSDARP00000073439	ENSCAFP00000021553
ENSDARP00000106240	ENSCAFP00000029683
ENSDARP00000128562	ENSCAFP00000039820
ENSDARP00000126045	ENSCAFP00000039820
ENSDARP00000098491	ENSCAFP00000025905
ENSDARP00000055022	ENSCAFP00000025905
ENSDARP00000118548	ENSCAFP00000037408
ENSDARP00000094670	ENSCAFP00000037408
ENSDARP00000078963	ENSCAFP00000029570
ENSDARP00000076873	ENSCAFP00000024003
ENSDARP00000093925	ENSCAFP00000005367
ENSDARP00000066410	ENSCAFP00000022150
ENSDARP00000086549	ENSCAFP00000029639
ENSDARP00000073621	ENSCAFP00000013939
ENSDARP00000107675	ENSCAFP00000018700
ENSDARP00000003397	ENSCAFP00000001191
ENSDARP00000108198	ENSCAFP00000001191
ENSDARP00000124029	ENSCAFP00000012166
ENSDARP00000093555	ENSCAFP00000003177
ENSDARP00000094885	ENSCAFP00000023790
ENSDARP00000102728	ENSCAFP00000019683
ENSDARP00000098758	ENSCAFP00000014137
ENSDARP00000119695	ENSCAFP00000020384
ENSDARP00000107042	ENSCAFP00000009003
ENSDARP00000121180	ENSCAFP00000009003
ENSDARP00000083949	ENSCAFP00000026323
ENSDARP00000064832	ENSCAFP00000037494
ENSDARP00000064615	ENSCAFP00000017429
ENSDARP00000044859	ENSCAFP00000036652
ENSDARP00000118205	ENSCAFP00000024276
ENSDARP00000106725	ENSCAFP00000004919
ENSDARP00000047006	ENSCAFP00000005317
ENSDARP00000091933	ENSCAFP00000015478
ENSDARP00000070437	ENSCAFP00000027600
ENSDARP00000058513	ENSCAFP00000022673
ENSDARP00000098418	ENSCAFP00000022673
ENSDARP00000025120	ENSCAFP00000001958
ENSDARP00000116922	ENSCAFP00000012263
ENSDARP00000094377	ENSCAFP00000006886
ENSDARP00000098114	ENSCAFP00000002376
ENSDARP00000048506	ENSCAFP00000013729
ENSDARP00000070464	ENSCAFP00000021570
ENSDARP00000093348	ENSCAFP00000013230
ENSDARP00000051004	ENSCAFP00000013230
ENSDARP00000057589	ENSCAFP00000036551
ENSDARP00000002460	ENSCAFP00000002925
ENSDARP00000110688	ENSCAFP00000031222
ENSDARP00000107971	ENSCAFP00000027100
ENSDARP00000108491	ENSCAFP00000024154
ENSDARP00000063703	ENSCAFP00000002697
ENSDARP00000112846	ENSCAFP00000027229
ENSDARP00000048886	ENSCAFP00000038401
ENSDARP00000002532	ENSCAFP00000038401
ENSDARP00000053403	ENSCAFP00000013877
ENSDARP00000091516	ENSCAFP00000005116
ENSDARP00000069657	ENSCAFP00000020107
ENSDARP00000123484	ENSCAFP00000020107
ENSDARP00000129096	ENSCAFP00000019645
ENSDARP00000050176	ENSCAFP00000004554
ENSDARP00000014980	ENSCAFP00000042713
ENSDARP00000108067	ENSCAFP00000042713
ENSDARP00000065669	ENSCAFP00000009964
ENSDARP00000118761	ENSCAFP00000018157
ENSDARP00000129035	ENSCAFP00000018157
ENSDARP00000111556	ENSCAFP00000004942
ENSDARP00000111169	ENSCAFP00000004942
ENSDARP00000121566	ENSCAFP00000020374
ENSDARP00000093285	ENSCAFP00000015121
ENSDARP00000101777	ENSCAFP00000015121
ENSDARP00000099736	ENSCAFP00000027678
ENSDARP00000106854	ENSCAFP00000021753
ENSDARP00000112558	ENSCAFP00000028620
ENSDARP00000058495	ENSCAFP00000020375
ENSDARP00000128615	ENSCAFP00000038936
ENSDARP00000016314	ENSCAFP00000004845
ENSDARP00000047070	ENSCAFP00000026000
ENSDARP00000098435	ENSCAFP00000026000
ENSDARP00000014840	ENSCAFP00000029873
ENSDARP00000043315	ENSCAFP00000000550
ENSDARP00000043161	ENSCAFP00000001786
ENSDARP00000123784	ENSCAFP00000038509
ENSDARP00000023124	ENSCAFP00000037679
ENSDARP00000019093	ENSCAFP00000037679
ENSDARP00000104305	ENSCAFP00000013398
ENSDARP00000099211	ENSCAFP00000035883
ENSDARP00000105864	ENSCAFP00000011536
ENSDARP00000079991	ENSCAFP00000011536
ENSDARP00000102404	ENSCAFP00000020404
ENSDARP00000117778	ENSCAFP00000006427
ENSDARP00000089458	ENSCAFP00000015605
ENSDARP00000051165	ENSCAFP00000005101
ENSDARP00000042171	ENSCAFP00000005101
ENSDARP00000062698	ENSCAFP00000024052
ENSDARP00000110875	ENSCAFP00000025530
ENSDARP00000052476	ENSCAFP00000025530
ENSDARP00000124944	ENSCAFP00000009488
ENSDARP00000100285	ENSCAFP00000023599
ENSDARP00000066702	ENSCAFP00000011875
ENSDARP00000104887	ENSCAFP00000011875
ENSDARP00000065852	ENSCAFP00000024108
ENSDARP00000066124	ENSCAFP00000024108
ENSDARP00000015825	ENSCAFP00000015277
ENSDARP00000005989	ENSCAFP00000027492
ENSDARP00000119398	ENSCAFP00000014581
ENSDARP00000105402	ENSCAFP00000035619
ENSDARP00000111440	ENSCAFP00000024019
ENSDARP00000102258	ENSCAFP00000036252
ENSDARP00000050618	ENSCAFP00000036663
ENSDARP00000024256	ENSCAFP00000008996
ENSDARP00000019940	ENSCAFP00000002884
ENSDARP00000113054	ENSCAFP00000024409
ENSDARP00000101191	ENSCAFP00000007560
ENSDARP00000113801	ENSCAFP00000005895
ENSDARP00000011155	ENSCAFP00000005803
ENSDARP00000019087	ENSCAFP00000026118
ENSDARP00000107390	ENSCAFP00000028279
ENSDARP00000069275	ENSCAFP00000027873
ENSDARP00000074797	ENSCAFP00000029704
ENSDARP00000065205	ENSCAFP00000027380
ENSDARP00000123093	ENSCAFP00000003369
ENSDARP00000000748	ENSCAFP00000000511
ENSDARP00000098822	ENSCAFP00000008964
ENSDARP00000119169	ENSCAFP00000027972
ENSDARP00000057735	ENSCAFP00000027955
ENSDARP00000114284	ENSCAFP00000027458
ENSDARP00000118698	ENSCAFP00000027458
ENSDARP00000108405	ENSCAFP00000013818
ENSDARP00000101408	ENSCAFP00000021258
ENSDARP00000127739	ENSCAFP00000021258
ENSDARP00000065118	ENSCAFP00000021749
ENSDARP00000044370	ENSCAFP00000010606
ENSDARP00000101166	ENSCAFP00000014278
ENSDARP00000056543	ENSCAFP00000008430
ENSDARP00000087133	ENSCAFP00000008430
ENSDARP00000100378	ENSCAFP00000010647
ENSDARP00000068009	ENSCAFP00000026031
ENSDARP00000107380	ENSCAFP00000026031
ENSDARP00000082438	ENSCAFP00000017880
ENSDARP00000028924	ENSCAFP00000001183
ENSDARP00000127120	ENSCAFP00000001183
ENSDARP00000124923	ENSCAFP00000001198
ENSDARP00000073110	ENSCAFP00000011396
ENSDARP00000073658	ENSCAFP00000007003
ENSDARP00000020000	ENSCAFP00000010757
ENSDARP00000113850	ENSCAFP00000010535
ENSDARP00000078769	ENSCAFP00000016804
ENSDARP00000101760	ENSCAFP00000013721
ENSDARP00000043125	ENSCAFP00000013170
ENSDARP00000106580	ENSCAFP00000014998
ENSDARP00000073959	ENSCAFP00000020477
ENSDARP00000007186	ENSCAFP00000004081
ENSDARP00000030718	ENSCAFP00000000938
ENSDARP00000023293	ENSCAFP00000026148
ENSDARP00000109007	ENSCAFP00000026148
ENSDARP00000074529	ENSCAFP00000030253
ENSDARP00000121140	ENSCAFP00000030253
ENSDARP00000116091	ENSCAFP00000036535
ENSDARP00000013960	ENSCAFP00000005014
ENSDARP00000005772	ENSCAFP00000038277
ENSDARP00000053683	ENSCAFP00000024667
ENSDARP00000073367	ENSCAFP00000027739
ENSDARP00000101307	ENSCAFP00000005389
ENSDARP00000111926	ENSCAFP00000012208
ENSDARP00000056522	ENSCAFP00000035961
ENSDARP00000112428	ENSCAFP00000004364
ENSDARP00000110892	ENSCAFP00000013933
ENSDARP00000027703	ENSCAFP00000001409
ENSDARP00000089585	ENSCAFP00000019708
ENSDARP00000087966	ENSCAFP00000013071
ENSDARP00000090285	ENSCAFP00000019667
ENSDARP00000098249	ENSCAFP00000014784
ENSDARP00000115648	ENSCAFP00000034803
ENSDARP00000082852	ENSCAFP00000027335
ENSDARP00000009248	ENSCAFP00000023001
ENSDARP00000103866	ENSCAFP00000042901
ENSDARP00000107114	ENSCAFP00000042901
ENSDARP00000087386	ENSCAFP00000008944
ENSDARP00000072649	ENSCAFP00000024882
ENSDARP00000120829	ENSCAFP00000006746
ENSDARP00000064077	ENSCAFP00000002508
ENSDARP00000072426	ENSCAFP00000037475
ENSDARP00000024471	ENSCAFP00000037475
ENSDARP00000054597	ENSCAFP00000041417
ENSDARP00000068226	ENSCAFP00000041417
ENSDARP00000083002	ENSCAFP00000021028
ENSDARP00000051665	ENSCAFP00000022735
ENSDARP00000063550	ENSCAFP00000042451
ENSDARP00000109769	ENSCAFP00000021134
ENSDARP00000086614	ENSCAFP00000021134
ENSDARP00000104731	ENSCAFP00000042686
ENSDARP00000008977	ENSCAFP00000014131
ENSDARP00000103131	ENSCAFP00000014131
ENSDARP00000040170	ENSCAFP00000017529
ENSDARP00000078136	ENSCAFP00000028361
ENSDARP00000045176	ENSCAFP00000029349
ENSDARP00000055472	ENSCAFP00000042579
ENSDARP00000007188	ENSCAFP00000042579
ENSDARP00000067931	ENSCAFP00000020955
ENSDARP00000107433	ENSCAFP00000019966
ENSDARP00000004932	ENSCAFP00000020445
ENSDARP00000018197	ENSCAFP00000020445
ENSDARP00000066500	ENSCAFP00000020040
ENSDARP00000125663	ENSCAFP00000002028
ENSDARP00000125623	ENSCAFP00000000213
ENSDARP00000059319	ENSCAFP00000023411
ENSDARP00000085982	ENSCAFP00000010967
ENSDARP00000019419	ENSCAFP00000018144
ENSDARP00000071683	ENSCAFP00000020719
ENSDARP00000093469	ENSCAFP00000002550
ENSDARP00000098790	ENSCAFP00000018686
ENSDARP00000058551	ENSCAFP00000008070
ENSDARP00000043822	ENSCAFP00000008070
ENSDARP00000099232	ENSCAFP00000015204
ENSDARP00000115356	ENSCAFP00000026719
ENSDARP00000094806	ENSCAFP00000033564
ENSDARP00000010745	ENSCAFP00000033192
ENSDARP00000106315	ENSCAFP00000015703
ENSDARP00000069762	ENSCAFP00000027307
ENSDARP00000088594	ENSCAFP00000024567
ENSDARP00000083835	ENSCAFP00000024567
ENSDARP00000013993	ENSCAFP00000011460
ENSDARP00000062873	ENSCAFP00000011460
ENSDARP00000003281	ENSCAFP00000022476
ENSDARP00000115804	ENSCAFP00000022476
ENSDARP00000069637	ENSCAFP00000016511
ENSDARP00000119579	ENSCAFP00000041279
ENSDARP00000118661	ENSCAFP00000000786
ENSDARP00000019575	ENSCAFP00000030051
ENSDARP00000006495	ENSCAFP00000030051
ENSDARP00000101834	ENSCAFP00000017095
ENSDARP00000098057	ENSCAFP00000017095
ENSDARP00000104333	ENSCAFP00000018240
ENSDARP00000056962	ENSCAFP00000008426
ENSDARP00000110937	ENSCAFP00000008426
ENSDARP00000015367	ENSCAFP00000000711
ENSDARP00000118392	ENSCAFP00000018208
ENSDARP00000118182	ENSCAFP00000018208
ENSDARP00000088317	ENSCAFP00000026469
ENSDARP00000095133	ENSCAFP00000029071
ENSDARP00000031559	ENSCAFP00000006235
ENSDARP00000091884	ENSCAFP00000020484
ENSDARP00000038591	ENSCAFP00000023862
ENSDARP00000101636	ENSCAFP00000023862
ENSDARP00000040954	ENSCAFP00000036692
ENSDARP00000105896	ENSCAFP00000026420
ENSDARP00000078311	ENSCAFP00000026420
ENSDARP00000059139	ENSCAFP00000017789
ENSDARP00000093754	ENSCAFP00000005569
ENSDARP00000100165	ENSCAFP00000005913
ENSDARP00000083566	ENSCAFP00000020169
ENSDARP00000107838	ENSCAFP00000004319
ENSDARP00000101331	ENSCAFP00000000488
ENSDARP00000024532	ENSCAFP00000020929
ENSDARP00000106658	ENSCAFP00000020929
ENSDARP00000118126	ENSCAFP00000024294
ENSDARP00000129223	ENSCAFP00000000867
ENSDARP00000098193	ENSCAFP00000041094
ENSDARP00000093977	ENSCAFP00000024952
ENSDARP00000021648	ENSCAFP00000024952
ENSDARP00000014581	ENSCAFP00000008454
ENSDARP00000122112	ENSCAFP00000024765
ENSDARP00000085966	ENSCAFP00000024968
ENSDARP00000078148	ENSCAFP00000024968
ENSDARP00000089604	ENSCAFP00000013819
ENSDARP00000121254	ENSCAFP00000013819
ENSDARP00000032940	ENSCAFP00000011416
ENSDARP00000115419	ENSCAFP00000039921
ENSDARP00000032448	ENSCAFP00000000121
ENSDARP00000092724	ENSCAFP00000017820
ENSDARP00000121626	ENSCAFP00000024586
ENSDARP00000057866	ENSCAFP00000014427
ENSDARP00000036949	ENSCAFP00000015058
ENSDARP00000070580	ENSCAFP00000010182
ENSDARP00000129510	ENSCAFP00000018594
ENSDARP00000047895	ENSCAFP00000041042
ENSDARP00000120021	ENSCAFP00000041042
ENSDARP00000091395	ENSCAFP00000017213
ENSDARP00000098890	ENSCAFP00000018712
ENSDARP00000074512	ENSCAFP00000015207
ENSDARP00000121706	ENSCAFP00000015207
ENSDARP00000078889	ENSCAFP00000017680
ENSDARP00000102277	ENSCAFP00000017680
ENSDARP00000086172	ENSCAFP00000008566
ENSDARP00000098718	ENSCAFP00000014939
ENSDARP00000106714	ENSCAFP00000017275
ENSDARP00000114663	ENSCAFP00000026384
ENSDARP00000114939	ENSCAFP00000037413
ENSDARP00000115423	ENSCAFP00000009638
ENSDARP00000077321	ENSCAFP00000007269
ENSDARP00000094372	ENSCAFP00000026870
ENSDARP00000005085	ENSCAFP00000019461
ENSDARP00000071771	ENSCAFP00000007005
ENSDARP00000038588	ENSCAFP00000030275
ENSDARP00000092401	ENSCAFP00000004219
ENSDARP00000066758	ENSCAFP00000014869
ENSDARP00000090595	ENSCAFP00000014452
ENSDARP00000123832	ENSCAFP00000019835
ENSDARP00000071871	ENSCAFP00000019835
ENSDARP00000014968	ENSCAFP00000038493
ENSDARP00000060416	ENSCAFP00000039860
ENSDARP00000127594	ENSCAFP00000036390
ENSDARP00000071589	ENSCAFP00000003118
ENSDARP00000045582	ENSCAFP00000027224
ENSDARP00000116176	ENSCAFP00000034848
ENSDARP00000000004	ENSCAFP00000015466
ENSDARP00000076420	ENSCAFP00000023037
ENSDARP00000031200	ENSCAFP00000005192
ENSDARP00000040700	ENSCAFP00000019298
ENSDARP00000089186	ENSCAFP00000019298
ENSDARP00000009928	ENSCAFP00000011661
ENSDARP00000117791	ENSCAFP00000003144
ENSDARP00000076787	ENSCAFP00000014194
ENSDARP00000123798	ENSCAFP00000017664
ENSDARP00000028710	ENSCAFP00000003141
ENSDARP00000126878	ENSCAFP00000037362
ENSDARP00000102873	ENSCAFP00000035063
ENSDARP00000072256	ENSCAFP00000035063
ENSDARP00000023050	ENSCAFP00000024551
ENSDARP00000084260	ENSCAFP00000020603
ENSDARP00000021474	ENSCAFP00000006920
ENSDARP00000093602	ENSCAFP00000003692
ENSDARP00000075077	ENSCAFP00000021617
ENSDARP00000106248	ENSCAFP00000003412
ENSDARP00000025140	ENSCAFP00000013912
ENSDARP00000070982	ENSCAFP00000010288
ENSDARP00000126061	ENSCAFP00000000189
ENSDARP00000026697	ENSCAFP00000023336
ENSDARP00000118737	ENSCAFP00000012593
ENSDARP00000111622	ENSCAFP00000029327
ENSDARP00000071970	ENSCAFP00000023342
ENSDARP00000095301	ENSCAFP00000033932
ENSDARP00000101294	ENSCAFP00000009658
ENSDARP00000127688	ENSCAFP00000009658
ENSDARP00000101787	ENSCAFP00000035463
ENSDARP00000115995	ENSCAFP00000014481
ENSDARP00000022906	ENSCAFP00000024482
ENSDARP00000015325	ENSCAFP00000009645
ENSDARP00000109921	ENSCAFP00000013621
ENSDARP00000054459	ENSCAFP00000001811
ENSDARP00000006762	ENSCAFP00000024565
ENSDARP00000019930	ENSCAFP00000014694
ENSDARP00000106187	ENSCAFP00000002899
ENSDARP00000057621	ENSCAFP00000035067
ENSDARP00000028496	ENSCAFP00000002091
ENSDARP00000019194	ENSCAFP00000000527
ENSDARP00000094621	ENSCAFP00000017503
ENSDARP00000037871	ENSCAFP00000006727
ENSDARP00000059365	ENSCAFP00000006727
ENSDARP00000108842	ENSCAFP00000017281
ENSDARP00000085223	ENSCAFP00000011557
ENSDARP00000113546	ENSCAFP00000011557
ENSDARP00000099657	ENSCAFP00000037714
ENSDARP00000109589	ENSCAFP00000017201
ENSDARP00000053595	ENSCAFP00000037565
ENSDARP00000011289	ENSCAFP00000041877
ENSDARP00000031172	ENSCAFP00000026565
ENSDARP00000058935	ENSCAFP00000026565
ENSDARP00000105358	ENSCAFP00000038444
ENSDARP00000115425	ENSCAFP00000004976
ENSDARP00000113191	ENSCAFP00000004976
ENSDARP00000121393	ENSCAFP00000014992
ENSDARP00000068385	ENSCAFP00000042914
ENSDARP00000106817	ENSCAFP00000003932
ENSDARP00000103186	ENSCAFP00000021277
ENSDARP00000122775	ENSCAFP00000020370
ENSDARP00000093281	ENSCAFP00000002995
ENSDARP00000127821	ENSCAFP00000002995
ENSDARP00000119878	ENSCAFP00000038986
ENSDARP00000116232	ENSCAFP00000011031
ENSDARP00000053075	ENSCAFP00000037092
ENSDARP00000094733	ENSCAFP00000030225
ENSDARP00000108265	ENSCAFP00000026876
ENSDARP00000109996	ENSCAFP00000028871
ENSDARP00000074492	ENSCAFP00000027665
ENSDARP00000107565	ENSCAFP00000042142
ENSDARP00000091217	ENSCAFP00000001041
ENSDARP00000084834	ENSCAFP00000009830
ENSDARP00000119407	ENSCAFP00000028368
ENSDARP00000127908	ENSCAFP00000028368
ENSDARP00000124236	ENSCAFP00000006943
ENSDARP00000106093	ENSCAFP00000006943
ENSDARP00000122495	ENSCAFP00000017831
ENSDARP00000073490	ENSCAFP00000020319
ENSDARP00000126312	ENSCAFP00000028698
ENSDARP00000102007	ENSCAFP00000028698
ENSDARP00000119028	ENSCAFP00000014147
ENSDARP00000109716	ENSCAFP00000010386
ENSDARP00000121537	ENSCAFP00000007056
ENSDARP00000104082	ENSCAFP00000000016
ENSDARP00000074744	ENSCAFP00000000016
ENSDARP00000102655	ENSCAFP00000014336
ENSDARP00000113388	ENSCAFP00000008481
ENSDARP00000072797	ENSCAFP00000006722
ENSDARP00000119304	ENSCAFP00000027011
ENSDARP00000110658	ENSCAFP00000019038
ENSDARP00000128983	ENSCAFP00000026912
ENSDARP00000103111	ENSCAFP00000013013
ENSDARP00000098230	ENSCAFP00000024848
ENSDARP00000049176	ENSCAFP00000040398
ENSDARP00000042254	ENSCAFP00000040398
ENSDARP00000012152	ENSCAFP00000031366
ENSDARP00000106650	ENSCAFP00000028316
ENSDARP00000099537	ENSCAFP00000015301
ENSDARP00000129752	ENSCAFP00000015301
ENSDARP00000041396	ENSCAFP00000018207
ENSDARP00000084821	ENSCAFP00000010109
ENSDARP00000003519	ENSCAFP00000015233
ENSDARP00000114915	ENSCAFP00000010963
ENSDARP00000100728	ENSCAFP00000018300
ENSDARP00000070661	ENSCAFP00000017642
ENSDARP00000123328	ENSCAFP00000003095
ENSDARP00000082295	ENSCAFP00000037380
ENSDARP00000121285	ENSCAFP00000014918
ENSDARP00000128656	ENSCAFP00000036658
ENSDARP00000104876	ENSCAFP00000019655
ENSDARP00000072078	ENSCAFP00000004425
ENSDARP00000094504	ENSCAFP00000030645
ENSDARP00000107517	ENSCAFP00000016401
ENSDARP00000029427	ENSCAFP00000038238
ENSDARP00000049009	ENSCAFP00000028983
ENSDARP00000041589	ENSCAFP00000022556
ENSDARP00000127387	ENSCAFP00000026455
ENSDARP00000093332	ENSCAFP00000020513
ENSDARP00000045668	ENSCAFP00000010870
ENSDARP00000113661	ENSCAFP00000028224
ENSDARP00000112226	ENSCAFP00000028224
ENSDARP00000111960	ENSCAFP00000025626
ENSDARP00000024846	ENSCAFP00000003214
ENSDARP00000012411	ENSCAFP00000013655
ENSDARP00000094772	ENSCAFP00000010567
ENSDARP00000065138	ENSCAFP00000043191
ENSDARP00000051185	ENSCAFP00000008356
ENSDARP00000101129	ENSCAFP00000014031
ENSDARP00000109285	ENSCAFP00000001995
ENSDARP00000100462	ENSCAFP00000038892
ENSDARP00000067447	ENSCAFP00000021489
ENSDARP00000018064	ENSCAFP00000001037
ENSDARP00000094802	ENSCAFP00000004178
ENSDARP00000077256	ENSCAFP00000014005
ENSDARP00000073752	ENSCAFP00000000950
ENSDARP00000113323	ENSCAFP00000000950
ENSDARP00000100116	ENSCAFP00000003850
ENSDARP00000091365	ENSCAFP00000017744
ENSDARP00000103524	ENSCAFP00000021105
ENSDARP00000013759	ENSCAFP00000010648
ENSDARP00000016201	ENSCAFP00000008702
ENSDARP00000039879	ENSCAFP00000008708
ENSDARP00000041608	ENSCAFP00000012933
ENSDARP00000017895	ENSCAFP00000023570
ENSDARP00000020770	ENSCAFP00000023570
ENSDARP00000070824	ENSCAFP00000037367
ENSDARP00000032264	ENSCAFP00000010863
ENSDARP00000115900	ENSCAFP00000010863
ENSDARP00000041713	ENSCAFP00000022163
ENSDARP00000020867	ENSCAFP00000022163
ENSDARP00000087620	ENSCAFP00000018366
ENSDARP00000021697	ENSCAFP00000018366
ENSDARP00000117820	ENSCAFP00000003034
ENSDARP00000100590	ENSCAFP00000003034
ENSDARP00000111996	ENSCAFP00000006870
ENSDARP00000076045	ENSCAFP00000023440
ENSDARP00000018618	ENSCAFP00000013014
ENSDARP00000118078	ENSCAFP00000013014
ENSDARP00000069499	ENSCAFP00000013489
ENSDARP00000112460	ENSCAFP00000039273
ENSDARP00000100101	ENSCAFP00000020508
ENSDARP00000083454	ENSCAFP00000042695
ENSDARP00000092445	ENSCAFP00000033194
ENSDARP00000040409	ENSCAFP00000014845
ENSDARP00000107633	ENSCAFP00000038688
ENSDARP00000105160	ENSCAFP00000028685
ENSDARP00000109436	ENSCAFP00000015422
ENSDARP00000011293	ENSCAFP00000020480
ENSDARP00000124325	ENSCAFP00000002291
ENSDARP00000043677	ENSCAFP00000002291
ENSDARP00000016209	ENSCAFP00000021793
ENSDARP00000108294	ENSCAFP00000001948
ENSDARP00000055427	ENSCAFP00000001948
ENSDARP00000066052	ENSCAFP00000037305
ENSDARP00000055394	ENSCAFP00000000717
ENSDARP00000023564	ENSCAFP00000005619
ENSDARP00000097371	ENSCAFP00000024195
ENSDARP00000070563	ENSCAFP00000014332
ENSDARP00000051663	ENSCAFP00000022665
ENSDARP00000090052	ENSCAFP00000001464
ENSDARP00000097487	ENSCAFP00000016780
ENSDARP00000127272	ENSCAFP00000021916
ENSDARP00000083666	ENSCAFP00000003365
ENSDARP00000090007	ENSCAFP00000024521
ENSDARP00000097836	ENSCAFP00000019525
ENSDARP00000103132	ENSCAFP00000019525
ENSDARP00000050017	ENSCAFP00000018607
ENSDARP00000020679	ENSCAFP00000018970
ENSDARP00000058869	ENSCAFP00000033031
ENSDARP00000015966	ENSCAFP00000003128
ENSDARP00000068305	ENSCAFP00000011759
ENSDARP00000092347	ENSCAFP00000011070
ENSDARP00000116412	ENSCAFP00000011070
ENSDARP00000107579	ENSCAFP00000025134
ENSDARP00000012943	ENSCAFP00000025134
ENSDARP00000012577	ENSCAFP00000025132
ENSDARP00000050216	ENSCAFP00000025132
ENSDARP00000068559	ENSCAFP00000028170
ENSDARP00000125884	ENSCAFP00000001330
ENSDARP00000024810	ENSCAFP00000027044
ENSDARP00000035593	ENSCAFP00000007214
ENSDARP00000027152	ENSCAFP00000016816
ENSDARP00000128691	ENSCAFP00000019186
ENSDARP00000108392	ENSCAFP00000013509
ENSDARP00000116173	ENSCAFP00000001961
ENSDARP00000114402	ENSCAFP00000014548
ENSDARP00000080768	ENSCAFP00000014548
ENSDARP00000058092	ENSCAFP00000037592
ENSDARP00000009785	ENSCAFP00000037592
ENSDARP00000110600	ENSCAFP00000007638
ENSDARP00000129200	ENSCAFP00000018084
ENSDARP00000002367	ENSCAFP00000038133
ENSDARP00000117664	ENSCAFP00000025970
ENSDARP00000127227	ENSCAFP00000025970
ENSDARP00000012869	ENSCAFP00000003986
ENSDARP00000006838	ENSCAFP00000011747
ENSDARP00000113944	ENSCAFP00000011747
ENSDARP00000107021	ENSCAFP00000024293
ENSDARP00000022331	ENSCAFP00000008647
ENSDARP00000083997	ENSCAFP00000008647
ENSDARP00000101964	ENSCAFP00000006688
ENSDARP00000097114	ENSCAFP00000022636
ENSDARP00000109570	ENSCAFP00000040552
ENSDARP00000098667	ENSCAFP00000012980
ENSDARP00000113730	ENSCAFP00000037595
ENSDARP00000120826	ENSCAFP00000010977
ENSDARP00000071465	ENSCAFP00000031798
ENSDARP00000098627	ENSCAFP00000038758
ENSDARP00000115969	ENSCAFP00000010588
ENSDARP00000007237	ENSCAFP00000006360
ENSDARP00000113995	ENSCAFP00000013503
ENSDARP00000121746	ENSCAFP00000014871
ENSDARP00000105895	ENSCAFP00000025411
ENSDARP00000115355	ENSCAFP00000001020
ENSDARP00000009986	ENSCAFP00000013146
ENSDARP00000091924	ENSCAFP00000000433
ENSDARP00000008140	ENSCAFP00000014411
ENSDARP00000047072	ENSCAFP00000007406
ENSDARP00000115525	ENSCAFP00000007406
ENSDARP00000111506	ENSCAFP00000017370
ENSDARP00000115217	ENSCAFP00000019021
ENSDARP00000110113	ENSCAFP00000018105
ENSDARP00000030881	ENSCAFP00000039971
ENSDARP00000115067	ENSCAFP00000030494
ENSDARP00000001793	ENSCAFP00000030494
ENSDARP00000098590	ENSCAFP00000005932
ENSDARP00000082673	ENSCAFP00000023239
ENSDARP00000063095	ENSCAFP00000023239
ENSDARP00000084762	ENSCAFP00000016496
ENSDARP00000085876	ENSCAFP00000016496
ENSDARP00000052551	ENSCAFP00000017015
ENSDARP00000073595	ENSCAFP00000030188
ENSDARP00000051413	ENSCAFP00000018035
ENSDARP00000044837	ENSCAFP00000001608
ENSDARP00000049419	ENSCAFP00000001608
ENSDARP00000012950	ENSCAFP00000008168
ENSDARP00000085993	ENSCAFP00000029552
ENSDARP00000100420	ENSCAFP00000001478
ENSDARP00000097792	ENSCAFP00000001478
ENSDARP00000128169	ENSCAFP00000012693
ENSDARP00000107305	ENSCAFP00000001731
ENSDARP00000073632	ENSCAFP00000009362
ENSDARP00000102997	ENSCAFP00000009362
ENSDARP00000082444	ENSCAFP00000002671
ENSDARP00000107355	ENSCAFP00000018474
ENSDARP00000079959	ENSCAFP00000008904
ENSDARP00000080136	ENSCAFP00000019300
ENSDARP00000114111	ENSCAFP00000024463
ENSDARP00000020528	ENSCAFP00000018471
ENSDARP00000048135	ENSCAFP00000018471
ENSDARP00000050541	ENSCAFP00000008772
ENSDARP00000118143	ENSCAFP00000013268
ENSDARP00000115280	ENSCAFP00000040383
ENSDARP00000088711	ENSCAFP00000006600
ENSDARP00000122176	ENSCAFP00000024249
ENSDARP00000113716	ENSCAFP00000024249
ENSDARP00000041401	ENSCAFP00000007772
ENSDARP00000103000	ENSCAFP00000014905
ENSDARP00000025057	ENSCAFP00000001767
ENSDARP00000128605	ENSCAFP00000001767
ENSDARP00000086622	ENSCAFP00000021126
ENSDARP00000040809	ENSCAFP00000003364
ENSDARP00000090929	ENSCAFP00000001094
ENSDARP00000086538	ENSCAFP00000012576
ENSDARP00000013325	ENSCAFP00000011130
ENSDARP00000073869	ENSCAFP00000020487
ENSDARP00000021237	ENSCAFP00000023701
ENSDARP00000073112	ENSCAFP00000020741
ENSDARP00000073184	ENSCAFP00000020741
ENSDARP00000022131	ENSCAFP00000027973
ENSDARP00000101463	ENSCAFP00000017214
ENSDARP00000062236	ENSCAFP00000030290
ENSDARP00000074835	ENSCAFP00000041636
ENSDARP00000128564	ENSCAFP00000040183
ENSDARP00000100478	ENSCAFP00000040856
ENSDARP00000106329	ENSCAFP00000012369
ENSDARP00000110922	ENSCAFP00000007768
ENSDARP00000103804	ENSCAFP00000007768
ENSDARP00000050129	ENSCAFP00000014617
ENSDARP00000090833	ENSCAFP00000019709
ENSDARP00000070056	ENSCAFP00000005822
ENSDARP00000090804	ENSCAFP00000017928
ENSDARP00000101922	ENSCAFP00000019457
ENSDARP00000080453	ENSCAFP00000022925
ENSDARP00000100323	ENSCAFP00000016758
ENSDARP00000102421	ENSCAFP00000016758
ENSDARP00000103889	ENSCAFP00000023610
ENSDARP00000114452	ENSCAFP00000001305
ENSDARP00000105635	ENSCAFP00000022144
ENSDARP00000105547	ENSCAFP00000042619
ENSDARP00000023268	ENSCAFP00000017607
ENSDARP00000100785	ENSCAFP00000014908
ENSDARP00000118027	ENSCAFP00000021577
ENSDARP00000102423	ENSCAFP00000013880
ENSDARP00000044082	ENSCAFP00000012216
ENSDARP00000015104	ENSCAFP00000012216
ENSDARP00000114249	ENSCAFP00000016565
ENSDARP00000129238	ENSCAFP00000001404
ENSDARP00000109205	ENSCAFP00000024678
ENSDARP00000089922	ENSCAFP00000008945
ENSDARP00000083210	ENSCAFP00000023307
ENSDARP00000098767	ENSCAFP00000021152
ENSDARP00000117850	ENSCAFP00000023648
ENSDARP00000105578	ENSCAFP00000031657
ENSDARP00000062985	ENSCAFP00000023203
ENSDARP00000102999	ENSCAFP00000009788
ENSDARP00000054091	ENSCAFP00000019146
ENSDARP00000126363	ENSCAFP00000022671
ENSDARP00000107839	ENSCAFP00000036018
ENSDARP00000123814	ENSCAFP00000009823
ENSDARP00000124057	ENSCAFP00000000505
ENSDARP00000117685	ENSCAFP00000008270
ENSDARP00000013115	ENSCAFP00000014093
ENSDARP00000041727	ENSCAFP00000011244
ENSDARP00000101543	ENSCAFP00000013234
ENSDARP00000042048	ENSCAFP00000014261
ENSDARP00000124888	ENSCAFP00000025742
ENSDARP00000111316	ENSCAFP00000022112
ENSDARP00000082779	ENSCAFP00000022112
ENSDARP00000082758	ENSCAFP00000011253
ENSDARP00000121534	ENSCAFP00000029125
ENSDARP00000070211	ENSCAFP00000000330
ENSDARP00000066654	ENSCAFP00000010889
ENSDARP00000109123	ENSCAFP00000013756
ENSDARP00000100833	ENSCAFP00000016515
ENSDARP00000047190	ENSCAFP00000031950
ENSDARP00000105936	ENSCAFP00000002708
ENSDARP00000090750	ENSCAFP00000001186
ENSDARP00000109858	ENSCAFP00000013738
ENSDARP00000069192	ENSCAFP00000000907
ENSDARP00000122392	ENSCAFP00000000907
ENSDARP00000065255	ENSCAFP00000018229
ENSDARP00000107238	ENSCAFP00000007958
ENSDARP00000050532	ENSCAFP00000032366
ENSDARP00000101144	ENSCAFP00000028386
ENSDARP00000110201	ENSCAFP00000024883
ENSDARP00000115859	ENSCAFP00000003300
ENSDARP00000115601	ENSCAFP00000002810
ENSDARP00000112656	ENSCAFP00000013822
ENSDARP00000023719	ENSCAFP00000002327
ENSDARP00000103421	ENSCAFP00000023193
ENSDARP00000128996	ENSCAFP00000023193
ENSDARP00000021876	ENSCAFP00000036381
ENSDARP00000056456	ENSCAFP00000036381
ENSDARP00000049862	ENSCAFP00000005050
ENSDARP00000061314	ENSCAFP00000012330
ENSDARP00000079657	ENSCAFP00000026888
ENSDARP00000074909	ENSCAFP00000022210
ENSDARP00000079665	ENSCAFP00000035204
ENSDARP00000103726	ENSCAFP00000017625
ENSDARP00000016888	ENSCAFP00000025394
ENSDARP00000127769	ENSCAFP00000027748
ENSDARP00000121899	ENSCAFP00000002907
ENSDARP00000098697	ENSCAFP00000027318
ENSDARP00000117108	ENSCAFP00000009609
ENSDARP00000116800	ENSCAFP00000007191
ENSDARP00000099945	ENSCAFP00000023408
ENSDARP00000128004	ENSCAFP00000025331
ENSDARP00000120902	ENSCAFP00000007061
ENSDARP00000009763	ENSCAFP00000007322
ENSDARP00000126239	ENSCAFP00000007322
ENSDARP00000126711	ENSCAFP00000011841
ENSDARP00000035450	ENSCAFP00000017021
ENSDARP00000067326	ENSCAFP00000017021
ENSDARP00000097906	ENSCAFP00000027910
ENSDARP00000128798	ENSCAFP00000015093
ENSDARP00000032728	ENSCAFP00000000383
ENSDARP00000011882	ENSCAFP00000009652
ENSDARP00000098293	ENSCAFP00000015194
ENSDARP00000081435	ENSCAFP00000015194
ENSDARP00000104020	ENSCAFP00000003492
ENSDARP00000117242	ENSCAFP00000003495
ENSDARP00000121750	ENSCAFP00000001851
ENSDARP00000024226	ENSCAFP00000011084
ENSDARP00000031677	ENSCAFP00000007042
ENSDARP00000119736	ENSCAFP00000001353
ENSDARP00000120629	ENSCAFP00000014522
ENSDARP00000058570	ENSCAFP00000009921
ENSDARP00000068039	ENSCAFP00000042263
ENSDARP00000115452	ENSCAFP00000029813
ENSDARP00000025657	ENSCAFP00000029813
ENSDARP00000099142	ENSCAFP00000020882
ENSDARP00000083591	ENSCAFP00000031556
ENSDARP00000105619	ENSCAFP00000013258
ENSDARP00000012094	ENSCAFP00000005620
ENSDARP00000096134	ENSCAFP00000024751
ENSDARP00000006502	ENSCAFP00000015723
ENSDARP00000115424	ENSCAFP00000000283
ENSDARP00000059445	ENSCAFP00000020859
ENSDARP00000110557	ENSCAFP00000008672
ENSDARP00000083101	ENSCAFP00000028388
ENSDARP00000116665	ENSCAFP00000037686
ENSDARP00000053545	ENSCAFP00000004172
ENSDARP00000066628	ENSCAFP00000039903
ENSDARP00000086486	ENSCAFP00000000816
ENSDARP00000060183	ENSCAFP00000033052
ENSDARP00000093642	ENSCAFP00000014144
ENSDARP00000112220	ENSCAFP00000002320
ENSDARP00000109350	ENSCAFP00000009713
ENSDARP00000098158	ENSCAFP00000023435
ENSDARP00000080214	ENSCAFP00000023435
ENSDARP00000103434	ENSCAFP00000012717
ENSDARP00000080529	ENSCAFP00000012717
ENSDARP00000126391	ENSCAFP00000005794
ENSDARP00000127636	ENSCAFP00000041431
ENSDARP00000103798	ENSCAFP00000014382
ENSDARP00000054019	ENSCAFP00000003747
ENSDARP00000115671	ENSCAFP00000003747
ENSDARP00000019858	ENSCAFP00000013767
ENSDARP00000103038	ENSCAFP00000018798
ENSDARP00000054070	ENSCAFP00000037639
ENSDARP00000071346	ENSCAFP00000037639
ENSDARP00000118970	ENSCAFP00000025481
ENSDARP00000114520	ENSCAFP00000014524
ENSDARP00000063569	ENSCAFP00000004275
ENSDARP00000056244	ENSCAFP00000012522
ENSDARP00000017489	ENSCAFP00000008250
ENSDARP00000122855	ENSCAFP00000025287
ENSDARP00000127960	ENSCAFP00000007038
ENSDARP00000076697	ENSCAFP00000036910
ENSDARP00000116695	ENSCAFP00000002657
ENSDARP00000116160	ENSCAFP00000016690
ENSDARP00000057729	ENSCAFP00000013803
ENSDARP00000069661	ENSCAFP00000025455
ENSDARP00000127560	ENSCAFP00000003821
ENSDARP00000075195	ENSCAFP00000003821
ENSDARP00000008092	ENSCAFP00000018743
ENSDARP00000114441	ENSCAFP00000029326
ENSDARP00000114711	ENSCAFP00000029326
ENSDARP00000112244	ENSCAFP00000007787
ENSDARP00000114070	ENSCAFP00000006628
ENSDARP00000043297	ENSCAFP00000025086
ENSDARP00000105362	ENSCAFP00000025086
ENSDARP00000058705	ENSCAFP00000025086
ENSDARP00000050897	ENSCAFP00000016769
ENSDARP00000104186	ENSCAFP00000015395
ENSDARP00000128024	ENSCAFP00000015395
ENSDARP00000036851	ENSCAFP00000024743
ENSDARP00000012506	ENSCAFP00000003245
ENSDARP00000017670	ENSCAFP00000035560
ENSDARP00000062538	ENSCAFP00000035560
ENSDARP00000109109	ENSCAFP00000027953
ENSDARP00000080404	ENSCAFP00000019314
ENSDARP00000075049	ENSCAFP00000019314
ENSDARP00000071575	ENSCAFP00000000354
ENSDARP00000098914	ENSCAFP00000000354
ENSDARP00000106372	ENSCAFP00000005159
ENSDARP00000110039	ENSCAFP00000023103
ENSDARP00000013943	ENSCAFP00000015359
ENSDARP00000097712	ENSCAFP00000021451
ENSDARP00000102615	ENSCAFP00000019229
ENSDARP00000088338	ENSCAFP00000036558
ENSDARP00000123693	ENSCAFP00000026292
ENSDARP00000101000	ENSCAFP00000031096
ENSDARP00000033575	ENSCAFP00000039715
ENSDARP00000071718	ENSCAFP00000012666
ENSDARP00000059840	ENSCAFP00000002382
ENSDARP00000013224	ENSCAFP00000001232
ENSDARP00000101095	ENSCAFP00000028575
ENSDARP00000106120	ENSCAFP00000003634
ENSDARP00000076977	ENSCAFP00000031617
ENSDARP00000095198	ENSCAFP00000028921
ENSDARP00000074711	ENSCAFP00000021643
ENSDARP00000122155	ENSCAFP00000007311
ENSDARP00000085788	ENSCAFP00000002744
ENSDARP00000118847	ENSCAFP00000002718
ENSDARP00000009179	ENSCAFP00000012985
ENSDARP00000091872	ENSCAFP00000016299
ENSDARP00000065494	ENSCAFP00000027988
ENSDARP00000079636	ENSCAFP00000026442
ENSDARP00000050209	ENSCAFP00000026442
ENSDARP00000052917	ENSCAFP00000005987
ENSDARP00000071644	ENSCAFP00000005987
ENSDARP00000110985	ENSCAFP00000038424
ENSDARP00000099100	ENSCAFP00000018018
ENSDARP00000033638	ENSCAFP00000007024
ENSDARP00000127157	ENSCAFP00000002182
ENSDARP00000075769	ENSCAFP00000008737
ENSDARP00000099020	ENSCAFP00000000336
ENSDARP00000102219	ENSCAFP00000014785
ENSDARP00000122442	ENSCAFP00000014341
ENSDARP00000098349	ENSCAFP00000014341
ENSDARP00000071206	ENSCAFP00000016482
ENSDARP00000023594	ENSCAFP00000011049
ENSDARP00000101167	ENSCAFP00000000960
ENSDARP00000097850	ENSCAFP00000010199
ENSDARP00000107236	ENSCAFP00000009831
ENSDARP00000123046	ENSCAFP00000013371
ENSDARP00000064708	ENSCAFP00000005807
ENSDARP00000080869	ENSCAFP00000014755
ENSDARP00000107843	ENSCAFP00000009333
ENSDARP00000027028	ENSCAFP00000001181
ENSDARP00000122172	ENSCAFP00000008269
ENSDARP00000083123	ENSCAFP00000040025
ENSDARP00000109699	ENSCAFP00000040397
ENSDARP00000004922	ENSCAFP00000040397
ENSDARP00000095874	ENSCAFP00000029650
ENSDARP00000017189	ENSCAFP00000030301
ENSDARP00000106590	ENSCAFP00000010357
ENSDARP00000110098	ENSCAFP00000012634
ENSDARP00000051778	ENSCAFP00000027626
ENSDARP00000019179	ENSCAFP00000026612
ENSDARP00000106508	ENSCAFP00000019248
ENSDARP00000051900	ENSCAFP00000014457
ENSDARP00000101211	ENSCAFP00000014876
ENSDARP00000104045	ENSCAFP00000004684
ENSDARP00000118274	ENSCAFP00000018196
ENSDARP00000040265	ENSCAFP00000008676
ENSDARP00000010347	ENSCAFP00000015142
ENSDARP00000109289	ENSCAFP00000008695
ENSDARP00000009713	ENSCAFP00000013332
ENSDARP00000077123	ENSCAFP00000010208
ENSDARP00000085962	ENSCAFP00000010208
ENSDARP00000104195	ENSCAFP00000017851
ENSDARP00000087625	ENSCAFP00000022877
ENSDARP00000002994	ENSCAFP00000022394
ENSDARP00000092636	ENSCAFP00000035182
ENSDARP00000080411	ENSCAFP00000019592
ENSDARP00000104463	ENSCAFP00000039994
ENSDARP00000098422	ENSCAFP00000022071
ENSDARP00000081544	ENSCAFP00000022071
ENSDARP00000124637	ENSCAFP00000001737
ENSDARP00000061172	ENSCAFP00000029582
ENSDARP00000073256	ENSCAFP00000029308
ENSDARP00000109056	ENSCAFP00000017055
ENSDARP00000019154	ENSCAFP00000017546
ENSDARP00000105565	ENSCAFP00000027327
ENSDARP00000056137	ENSCAFP00000040914
ENSDARP00000096452	ENSCAFP00000026836
ENSDARP00000075918	ENSCAFP00000002712
ENSDARP00000024892	ENSCAFP00000015417
ENSDARP00000033243	ENSCAFP00000039187
ENSDARP00000009990	ENSCAFP00000016267
ENSDARP00000082527	ENSCAFP00000027450
ENSDARP00000112624	ENSCAFP00000027450
ENSDARP00000121427	ENSCAFP00000010509
ENSDARP00000056744	ENSCAFP00000021458
ENSDARP00000110623	ENSCAFP00000024076
ENSDARP00000008312	ENSCAFP00000024050
ENSDARP00000115028	ENSCAFP00000018889
ENSDARP00000058458	ENSCAFP00000004870
ENSDARP00000058577	ENSCAFP00000001500
ENSDARP00000123862	ENSCAFP00000010193
ENSDARP00000100941	ENSCAFP00000000995
ENSDARP00000100140	ENSCAFP00000011248
ENSDARP00000127920	ENSCAFP00000040454
ENSDARP00000091859	ENSCAFP00000014196
ENSDARP00000068939	ENSCAFP00000014196
ENSDARP00000074181	ENSCAFP00000026515
ENSDARP00000105618	ENSCAFP00000007442
ENSDARP00000069215	ENSCAFP00000034132
ENSDARP00000069966	ENSCAFP00000027185
ENSDARP00000047451	ENSCAFP00000042803
ENSDARP00000126254	ENSCAFP00000027628
ENSDARP00000112191	ENSCAFP00000027628
ENSDARP00000109534	ENSCAFP00000016366
ENSDARP00000109176	ENSCAFP00000016366
ENSDARP00000121336	ENSCAFP00000003752
ENSDARP00000073748	ENSCAFP00000003752
ENSDARP00000059795	ENSCAFP00000024542
ENSDARP00000094761	ENSCAFP00000028973
ENSDARP00000091640	ENSCAFP00000005211
ENSDARP00000067516	ENSCAFP00000010842
ENSDARP00000071808	ENSCAFP00000010842
ENSDARP00000049675	ENSCAFP00000030300
ENSDARP00000079760	ENSCAFP00000010601
ENSDARP00000071548	ENSCAFP00000001779
ENSDARP00000022617	ENSCAFP00000008700
ENSDARP00000112866	ENSCAFP00000005713
ENSDARP00000016803	ENSCAFP00000007922
ENSDARP00000095367	ENSCAFP00000019768
ENSDARP00000112925	ENSCAFP00000019768
ENSDARP00000114555	ENSCAFP00000000205
ENSDARP00000074827	ENSCAFP00000027611
ENSDARP00000074928	ENSCAFP00000003204
ENSDARP00000027924	ENSCAFP00000030231
ENSDARP00000105198	ENSCAFP00000001720
ENSDARP00000121877	ENSCAFP00000040350
ENSDARP00000059263	ENSCAFP00000021931
ENSDARP00000074553	ENSCAFP00000024190
ENSDARP00000075741	ENSCAFP00000011773
ENSDARP00000027521	ENSCAFP00000011773
ENSDARP00000060624	ENSCAFP00000014169
ENSDARP00000015065	ENSCAFP00000025701
ENSDARP00000108873	ENSCAFP00000025701
ENSDARP00000097710	ENSCAFP00000026635
ENSDARP00000097725	ENSCAFP00000026635
ENSDARP00000109506	ENSCAFP00000006790
ENSDARP00000073348	ENSCAFP00000011266
ENSDARP00000002357	ENSCAFP00000042346
ENSDARP00000094416	ENSCAFP00000012336
ENSDARP00000094479	ENSCAFP00000015053
ENSDARP00000090521	ENSCAFP00000015053
ENSDARP00000034396	ENSCAFP00000011272
ENSDARP00000097852	ENSCAFP00000008218
ENSDARP00000095054	ENSCAFP00000036000
ENSDARP00000060282	ENSCAFP00000039647
ENSDARP00000068362	ENSCAFP00000036103
ENSDARP00000083841	ENSCAFP00000040130
ENSDARP00000115340	ENSCAFP00000040130
ENSDARP00000125676	ENSCAFP00000020218
ENSDARP00000108443	ENSCAFP00000025299
ENSDARP00000102414	ENSCAFP00000014399
ENSDARP00000117598	ENSCAFP00000014399
ENSDARP00000098329	ENSCAFP00000008612
ENSDARP00000098796	ENSCAFP00000015847
ENSDARP00000124278	ENSCAFP00000015880
ENSDARP00000000488	ENSCAFP00000015880
ENSDARP00000109084	ENSCAFP00000016522
ENSDARP00000115190	ENSCAFP00000042364
ENSDARP00000078265	ENSCAFP00000038599
ENSDARP00000062401	ENSCAFP00000012357
ENSDARP00000120955	ENSCAFP00000036239
ENSDARP00000115246	ENSCAFP00000011403
ENSDARP00000101673	ENSCAFP00000029694
ENSDARP00000099963	ENSCAFP00000029694
ENSDARP00000027046	ENSCAFP00000011059
ENSDARP00000018976	ENSCAFP00000020520
ENSDARP00000056080	ENSCAFP00000038130
ENSDARP00000031210	ENSCAFP00000000512
ENSDARP00000064732	ENSCAFP00000006229
ENSDARP00000125702	ENSCAFP00000002920
ENSDARP00000094348	ENSCAFP00000025266
ENSDARP00000084189	ENSCAFP00000021708
ENSDARP00000100942	ENSCAFP00000015003
ENSDARP00000094932	ENSCAFP00000013717
ENSDARP00000125735	ENSCAFP00000042832
ENSDARP00000074839	ENSCAFP00000014462
ENSDARP00000069134	ENSCAFP00000023996
ENSDARP00000110566	ENSCAFP00000002162
ENSDARP00000106447	ENSCAFP00000008411
ENSDARP00000059326	ENSCAFP00000011346
ENSDARP00000112876	ENSCAFP00000011346
ENSDARP00000073475	ENSCAFP00000029203
ENSDARP00000123846	ENSCAFP00000021440
ENSDARP00000106584	ENSCAFP00000019182
ENSDARP00000111199	ENSCAFP00000010252
ENSDARP00000103408	ENSCAFP00000002487
ENSDARP00000033788	ENSCAFP00000023340
ENSDARP00000015588	ENSCAFP00000012324
ENSDARP00000067620	ENSCAFP00000024041
ENSDARP00000128756	ENSCAFP00000019077
ENSDARP00000073136	ENSCAFP00000034722
ENSDARP00000042275	ENSCAFP00000035064
ENSDARP00000086634	ENSCAFP00000007775
ENSDARP00000105484	ENSCAFP00000039566
ENSDARP00000094840	ENSCAFP00000039566
ENSDARP00000077648	ENSCAFP00000011653
ENSDARP00000075158	ENSCAFP00000011653
ENSDARP00000096925	ENSCAFP00000011629
ENSDARP00000076274	ENSCAFP00000011629
ENSDARP00000035841	ENSCAFP00000025994
ENSDARP00000114597	ENSCAFP00000023098
ENSDARP00000060192	ENSCAFP00000029023
ENSDARP00000076434	ENSCAFP00000008080
ENSDARP00000041380	ENSCAFP00000026490
ENSDARP00000121369	ENSCAFP00000004205
ENSDARP00000065879	ENSCAFP00000029480
ENSDARP00000118491	ENSCAFP00000037223
ENSDARP00000095079	ENSCAFP00000004723
ENSDARP00000074719	ENSCAFP00000004259
ENSDARP00000003013	ENSCAFP00000016446
ENSDARP00000085363	ENSCAFP00000018827
ENSDARP00000052364	ENSCAFP00000011000
ENSDARP00000062701	ENSCAFP00000036854
ENSDARP00000052365	ENSCAFP00000011002
ENSDARP00000024947	ENSCAFP00000002323
ENSDARP00000046217	ENSCAFP00000002323
ENSDARP00000067933	ENSCAFP00000028904
ENSDARP00000101844	ENSCAFP00000009205
ENSDARP00000034038	ENSCAFP00000028822
ENSDARP00000095538	ENSCAFP00000021571
ENSDARP00000071951	ENSCAFP00000001373
ENSDARP00000042099	ENSCAFP00000038527
ENSDARP00000034858	ENSCAFP00000038527
ENSDARP00000111484	ENSCAFP00000027709
ENSDARP00000067540	ENSCAFP00000027709
ENSDARP00000008510	ENSCAFP00000019682
ENSDARP00000061036	ENSCAFP00000017872
ENSDARP00000071406	ENSCAFP00000043151
ENSDARP00000057971	ENSCAFP00000006304
ENSDARP00000058661	ENSCAFP00000029657
ENSDARP00000009258	ENSCAFP00000007805
ENSDARP00000079802	ENSCAFP00000013031
ENSDARP00000120305	ENSCAFP00000013031
ENSDARP00000082836	ENSCAFP00000019330
ENSDARP00000118154	ENSCAFP00000028744
ENSDARP00000067130	ENSCAFP00000000535
ENSDARP00000109755	ENSCAFP00000014260
ENSDARP00000077740	ENSCAFP00000022443
ENSDARP00000049464	ENSCAFP00000017520
ENSDARP00000100679	ENSCAFP00000025858
ENSDARP00000085375	ENSCAFP00000043003
ENSDARP00000070155	ENSCAFP00000028203
ENSDARP00000121575	ENSCAFP00000002871
ENSDARP00000114970	ENSCAFP00000002838
ENSDARP00000073572	ENSCAFP00000038335
ENSDARP00000124594	ENSCAFP00000013953
ENSDARP00000101759	ENSCAFP00000013953
ENSDARP00000043428	ENSCAFP00000034708
ENSDARP00000089852	ENSCAFP00000012024
ENSDARP00000075936	ENSCAFP00000012024
ENSDARP00000048613	ENSCAFP00000029486
ENSDARP00000077277	ENSCAFP00000029486
ENSDARP00000118703	ENSCAFP00000016477
ENSDARP00000125103	ENSCAFP00000016477
ENSDARP00000103191	ENSCAFP00000022651
ENSDARP00000099567	ENSCAFP00000017974
ENSDARP00000089792	ENSCAFP00000006504
ENSDARP00000050527	ENSCAFP00000002121
ENSDARP00000073055	ENSCAFP00000002121
ENSDARP00000100708	ENSCAFP00000005246
ENSDARP00000108179	ENSCAFP00000022761
ENSDARP00000112124	ENSCAFP00000011517
ENSDARP00000072664	ENSCAFP00000019085
ENSDARP00000089068	ENSCAFP00000013033
ENSDARP00000107643	ENSCAFP00000001753
ENSDARP00000057421	ENSCAFP00000001753
ENSDARP00000021266	ENSCAFP00000003601
ENSDARP00000099485	ENSCAFP00000027765
ENSDARP00000126876	ENSCAFP00000026362
ENSDARP00000128910	ENSCAFP00000002059
ENSDARP00000122562	ENSCAFP00000002059
ENSDARP00000098656	ENSCAFP00000005718
ENSDARP00000010990	ENSCAFP00000014984
ENSDARP00000076483	ENSCAFP00000022527
ENSDARP00000096012	ENSCAFP00000014297
ENSDARP00000065032	ENSCAFP00000014297
ENSDARP00000028958	ENSCAFP00000002751
ENSDARP00000045658	ENSCAFP00000010831
ENSDARP00000074466	ENSCAFP00000013825
ENSDARP00000121481	ENSCAFP00000013825
ENSDARP00000037677	ENSCAFP00000011750
ENSDARP00000100688	ENSCAFP00000019848
ENSDARP00000040333	ENSCAFP00000006438
ENSDARP00000059343	ENSCAFP00000014225
ENSDARP00000109627	ENSCAFP00000023211
ENSDARP00000057501	ENSCAFP00000027388
ENSDARP00000003481	ENSCAFP00000030795
ENSDARP00000077802	ENSCAFP00000006911
ENSDARP00000028345	ENSCAFP00000028851
ENSDARP00000110639	ENSCAFP00000017369
ENSDARP00000101197	ENSCAFP00000021058
ENSDARP00000086420	ENSCAFP00000016577
ENSDARP00000102401	ENSCAFP00000016777
ENSDARP00000110866	ENSCAFP00000012323
ENSDARP00000000618	ENSCAFP00000021750
ENSDARP00000084183	ENSCAFP00000041567
ENSDARP00000080722	ENSCAFP00000041567
ENSDARP00000096817	ENSCAFP00000027005
ENSDARP00000127379	ENSCAFP00000014051
ENSDARP00000105911	ENSCAFP00000024728
ENSDARP00000094406	ENSCAFP00000004477
ENSDARP00000062291	ENSCAFP00000019690
ENSDARP00000102117	ENSCAFP00000015958
ENSDARP00000045947	ENSCAFP00000006049
ENSDARP00000109040	ENSCAFP00000039727
ENSDARP00000107088	ENSCAFP00000010477
ENSDARP00000042754	ENSCAFP00000014011
ENSDARP00000048721	ENSCAFP00000011233
ENSDARP00000124263	ENSCAFP00000011233
ENSDARP00000093644	ENSCAFP00000014952
ENSDARP00000100886	ENSCAFP00000002835
ENSDARP00000100747	ENSCAFP00000002835
ENSDARP00000100545	ENSCAFP00000004557
ENSDARP00000032054	ENSCAFP00000027559
ENSDARP00000056279	ENSCAFP00000008228
ENSDARP00000029635	ENSCAFP00000008228
ENSDARP00000023022	ENSCAFP00000013277
ENSDARP00000110274	ENSCAFP00000013277
ENSDARP00000111022	ENSCAFP00000030227
ENSDARP00000093211	ENSCAFP00000019481
ENSDARP00000050602	ENSCAFP00000016506
ENSDARP00000116080	ENSCAFP00000021906
ENSDARP00000015024	ENSCAFP00000016885
ENSDARP00000112509	ENSCAFP00000043160
ENSDARP00000122666	ENSCAFP00000029334
ENSDARP00000016210	ENSCAFP00000007389
ENSDARP00000088447	ENSCAFP00000010660
ENSDARP00000102225	ENSCAFP00000017097
ENSDARP00000098126	ENSCAFP00000026548
ENSDARP00000099487	ENSCAFP00000003459
ENSDARP00000025776	ENSCAFP00000007211
ENSDARP00000023792	ENSCAFP00000020602
ENSDARP00000045808	ENSCAFP00000025819
ENSDARP00000000005	ENSCAFP00000015487
ENSDARP00000040034	ENSCAFP00000015487
ENSDARP00000040537	ENSCAFP00000015741
ENSDARP00000107582	ENSCAFP00000015741
ENSDARP00000099313	ENSCAFP00000005087
ENSDARP00000109004	ENSCAFP00000007340
ENSDARP00000122431	ENSCAFP00000007340
ENSDARP00000016733	ENSCAFP00000012869
ENSDARP00000114828	ENSCAFP00000007343
ENSDARP00000112412	ENSCAFP00000007343
ENSDARP00000093111	ENSCAFP00000010930
ENSDARP00000089001	ENSCAFP00000041344
ENSDARP00000017850	ENSCAFP00000021831
ENSDARP00000122887	ENSCAFP00000017967
ENSDARP00000092857	ENSCAFP00000016703
ENSDARP00000107378	ENSCAFP00000021336
ENSDARP00000129564	ENSCAFP00000005395
ENSDARP00000116133	ENSCAFP00000005395
ENSDARP00000114217	ENSCAFP00000027242
ENSDARP00000013643	ENSCAFP00000029709
ENSDARP00000109017	ENSCAFP00000029709
ENSDARP00000098991	ENSCAFP00000030101
ENSDARP00000063174	ENSCAFP00000030101
ENSDARP00000118341	ENSCAFP00000042740
ENSDARP00000076235	ENSCAFP00000042740
ENSDARP00000119527	ENSCAFP00000028058
ENSDARP00000067853	ENSCAFP00000033785
ENSDARP00000093501	ENSCAFP00000033785
ENSDARP00000112471	ENSCAFP00000022584
ENSDARP00000104134	ENSCAFP00000037874
ENSDARP00000080111	ENSCAFP00000041075
ENSDARP00000080110	ENSCAFP00000041075
ENSDARP00000102111	ENSCAFP00000017473
ENSDARP00000075341	ENSCAFP00000017473
ENSDARP00000055563	ENSCAFP00000012989
ENSDARP00000080391	ENSCAFP00000026368
ENSDARP00000125700	ENSCAFP00000010866
ENSDARP00000100475	ENSCAFP00000028248
ENSDARP00000105604	ENSCAFP00000020417
ENSDARP00000084002	ENSCAFP00000016342
ENSDARP00000078392	ENSCAFP00000016342
ENSDARP00000077150	ENSCAFP00000027014
ENSDARP00000040726	ENSCAFP00000004461
ENSDARP00000095151	ENSCAFP00000004461
ENSDARP00000047088	ENSCAFP00000042874
ENSDARP00000106742	ENSCAFP00000042874
ENSDARP00000109320	ENSCAFP00000019510
ENSDARP00000120661	ENSCAFP00000019510
ENSDARP00000105074	ENSCAFP00000010096
ENSDARP00000122490	ENSCAFP00000016040
ENSDARP00000065806	ENSCAFP00000025048
ENSDARP00000060934	ENSCAFP00000027535
ENSDARP00000101753	ENSCAFP00000027803
ENSDARP00000107016	ENSCAFP00000008257
ENSDARP00000124191	ENSCAFP00000030286
ENSDARP00000089270	ENSCAFP00000004338
ENSDARP00000110364	ENSCAFP00000021920
ENSDARP00000053840	ENSCAFP00000021920
ENSDARP00000084303	ENSCAFP00000020479
ENSDARP00000129308	ENSCAFP00000010528
ENSDARP00000042516	ENSCAFP00000002282
ENSDARP00000071653	ENSCAFP00000002282
ENSDARP00000087679	ENSCAFP00000003937
ENSDARP00000074579	ENSCAFP00000025498
ENSDARP00000103821	ENSCAFP00000016027
ENSDARP00000103920	ENSCAFP00000017416
ENSDARP00000023907	ENSCAFP00000009217
ENSDARP00000007948	ENSCAFP00000024111
ENSDARP00000066788	ENSCAFP00000005431
ENSDARP00000106674	ENSCAFP00000033064
ENSDARP00000124963	ENSCAFP00000041330
ENSDARP00000043700	ENSCAFP00000041330
ENSDARP00000055306	ENSCAFP00000003808
ENSDARP00000069236	ENSCAFP00000019008
ENSDARP00000105066	ENSCAFP00000020147
ENSDARP00000106770	ENSCAFP00000020147
ENSDARP00000036969	ENSCAFP00000035860
ENSDARP00000072289	ENSCAFP00000016927
ENSDARP00000114768	ENSCAFP00000023419
ENSDARP00000110288	ENSCAFP00000023419
ENSDARP00000104974	ENSCAFP00000013248
ENSDARP00000032748	ENSCAFP00000027546
ENSDARP00000105420	ENSCAFP00000019203
ENSDARP00000102589	ENSCAFP00000026175
ENSDARP00000108298	ENSCAFP00000000209
ENSDARP00000089498	ENSCAFP00000000209
ENSDARP00000066371	ENSCAFP00000014976
ENSDARP00000119345	ENSCAFP00000007169
ENSDARP00000059212	ENSCAFP00000017909
ENSDARP00000048437	ENSCAFP00000003112
ENSDARP00000109366	ENSCAFP00000029255
ENSDARP00000107614	ENSCAFP00000024628
ENSDARP00000115010	ENSCAFP00000000403
ENSDARP00000017195	ENSCAFP00000000403
ENSDARP00000026470	ENSCAFP00000015779
ENSDARP00000006882	ENSCAFP00000006606
ENSDARP00000088981	ENSCAFP00000019617
ENSDARP00000027611	ENSCAFP00000015057
ENSDARP00000128495	ENSCAFP00000024843
ENSDARP00000129239	ENSCAFP00000001504
ENSDARP00000123551	ENSCAFP00000001504
ENSDARP00000086285	ENSCAFP00000012674
ENSDARP00000113718	ENSCAFP00000002112
ENSDARP00000066923	ENSCAFP00000001053
ENSDARP00000109057	ENSCAFP00000016211
ENSDARP00000085589	ENSCAFP00000008798
ENSDARP00000080685	ENSCAFP00000019018
ENSDARP00000095560	ENSCAFP00000004540
ENSDARP00000005233	ENSCAFP00000004540
ENSDARP00000087373	ENSCAFP00000004467
ENSDARP00000093160	ENSCAFP00000017449
ENSDARP00000127233	ENSCAFP00000030785
ENSDARP00000081388	ENSCAFP00000006120
ENSDARP00000102765	ENSCAFP00000041321
ENSDARP00000108041	ENSCAFP00000010402
ENSDARP00000048854	ENSCAFP00000010402
ENSDARP00000084492	ENSCAFP00000009979
ENSDARP00000100524	ENSCAFP00000009979
ENSDARP00000043095	ENSCAFP00000029454
ENSDARP00000109106	ENSCAFP00000027717
ENSDARP00000051523	ENSCAFP00000016665
ENSDARP00000059368	ENSCAFP00000000346
ENSDARP00000005262	ENSCAFP00000006144
ENSDARP00000063617	ENSCAFP00000020720
ENSDARP00000090326	ENSCAFP00000009188
ENSDARP00000055063	ENSCAFP00000022743
ENSDARP00000096752	ENSCAFP00000022743
ENSDARP00000119857	ENSCAFP00000030624
ENSDARP00000113048	ENSCAFP00000030624
ENSDARP00000117214	ENSCAFP00000021891
ENSDARP00000054848	ENSCAFP00000031764
ENSDARP00000108316	ENSCAFP00000035137
ENSDARP00000086140	ENSCAFP00000005875
ENSDARP00000120819	ENSCAFP00000005875
ENSDARP00000019368	ENSCAFP00000029678
ENSDARP00000092246	ENSCAFP00000037136
ENSDARP00000116730	ENSCAFP00000005384
ENSDARP00000122116	ENSCAFP00000017800
ENSDARP00000104864	ENSCAFP00000013620
ENSDARP00000070289	ENSCAFP00000040405
ENSDARP00000075348	ENSCAFP00000029306
ENSDARP00000003841	ENSCAFP00000013457
ENSDARP00000082979	ENSCAFP00000014414
ENSDARP00000105236	ENSCAFP00000014414
ENSDARP00000124218	ENSCAFP00000017615
ENSDARP00000069581	ENSCAFP00000038422
ENSDARP00000124101	ENSCAFP00000009604
ENSDARP00000123657	ENSCAFP00000030150
ENSDARP00000081043	ENSCAFP00000030151
ENSDARP00000102628	ENSCAFP00000010537
ENSDARP00000012776	ENSCAFP00000029837
ENSDARP00000096556	ENSCAFP00000006275
ENSDARP00000082159	ENSCAFP00000024866
ENSDARP00000100472	ENSCAFP00000024783
ENSDARP00000008105	ENSCAFP00000027907
ENSDARP00000104821	ENSCAFP00000015678
ENSDARP00000053530	ENSCAFP00000000305
ENSDARP00000109215	ENSCAFP00000032037
ENSDARP00000098515	ENSCAFP00000020283
ENSDARP00000090749	ENSCAFP00000000237
ENSDARP00000126058	ENSCAFP00000008287
ENSDARP00000107099	ENSCAFP00000028152
ENSDARP00000068216	ENSCAFP00000005057
ENSDARP00000061075	ENSCAFP00000005060
ENSDARP00000027966	ENSCAFP00000016162
ENSDARP00000097622	ENSCAFP00000037526
ENSDARP00000107490	ENSCAFP00000037526
ENSDARP00000120440	ENSCAFP00000018306
ENSDARP00000049927	ENSCAFP00000018306
ENSDARP00000060575	ENSCAFP00000021870
ENSDARP00000096413	ENSCAFP00000021870
ENSDARP00000096458	ENSCAFP00000029644
ENSDARP00000010568	ENSCAFP00000029644
ENSDARP00000124791	ENSCAFP00000001713
ENSDARP00000108464	ENSCAFP00000013814
ENSDARP00000033648	ENSCAFP00000022420
ENSDARP00000060005	ENSCAFP00000041269
ENSDARP00000114921	ENSCAFP00000041648
ENSDARP00000125087	ENSCAFP00000014125
ENSDARP00000020170	ENSCAFP00000038197
ENSDARP00000084452	ENSCAFP00000008225
ENSDARP00000105699	ENSCAFP00000008225
ENSDARP00000122306	ENSCAFP00000012211
ENSDARP00000109910	ENSCAFP00000017107
ENSDARP00000121593	ENSCAFP00000007064
ENSDARP00000076415	ENSCAFP00000007064
ENSDARP00000038214	ENSCAFP00000002156
ENSDARP00000106388	ENSCAFP00000000946
ENSDARP00000115296	ENSCAFP00000000946
ENSDARP00000105530	ENSCAFP00000025939
ENSDARP00000127735	ENSCAFP00000026270
ENSDARP00000088314	ENSCAFP00000026270
ENSDARP00000081860	ENSCAFP00000004380
ENSDARP00000096327	ENSCAFP00000029202
ENSDARP00000094631	ENSCAFP00000015442
ENSDARP00000012087	ENSCAFP00000015442
ENSDARP00000105876	ENSCAFP00000015379
ENSDARP00000106132	ENSCAFP00000017194
ENSDARP00000067167	ENSCAFP00000036795
ENSDARP00000086185	ENSCAFP00000029584
ENSDARP00000060701	ENSCAFP00000013678
ENSDARP00000103159	ENSCAFP00000009247
ENSDARP00000070556	ENSCAFP00000008859
ENSDARP00000049502	ENSCAFP00000022404
ENSDARP00000123656	ENSCAFP00000040146
ENSDARP00000024623	ENSCAFP00000012718
ENSDARP00000054234	ENSCAFP00000012356
ENSDARP00000120586	ENSCAFP00000019271
ENSDARP00000129827	ENSCAFP00000004107
ENSDARP00000087335	ENSCAFP00000015214
ENSDARP00000061737	ENSCAFP00000030219
ENSDARP00000068355	ENSCAFP00000012808
ENSDARP00000067923	ENSCAFP00000014197
ENSDARP00000021737	ENSCAFP00000006618
ENSDARP00000118376	ENSCAFP00000008035
ENSDARP00000008364	ENSCAFP00000023715
ENSDARP00000057376	ENSCAFP00000024185
ENSDARP00000077706	ENSCAFP00000023918
ENSDARP00000084823	ENSCAFP00000029643
ENSDARP00000004624	ENSCAFP00000021434
ENSDARP00000092387	ENSCAFP00000041457
ENSDARP00000104288	ENSCAFP00000017804
ENSDARP00000079577	ENSCAFP00000011771
ENSDARP00000080499	ENSCAFP00000022440
ENSDARP00000111239	ENSCAFP00000022440
ENSDARP00000117350	ENSCAFP00000019424
ENSDARP00000017119	ENSCAFP00000007947
ENSDARP00000128675	ENSCAFP00000025284
ENSDARP00000104030	ENSCAFP00000023813
ENSDARP00000004144	ENSCAFP00000038683
ENSDARP00000058796	ENSCAFP00000000386
ENSDARP00000055153	ENSCAFP00000024250
ENSDARP00000112058	ENSCAFP00000010363
ENSDARP00000129811	ENSCAFP00000015946
ENSDARP00000007196	ENSCAFP00000025521
ENSDARP00000076899	ENSCAFP00000032890
ENSDARP00000103061	ENSCAFP00000018805
ENSDARP00000103566	ENSCAFP00000018805
ENSDARP00000111947	ENSCAFP00000021097
ENSDARP00000072337	ENSCAFP00000021097
ENSDARP00000013286	ENSCAFP00000021509
ENSDARP00000004943	ENSCAFP00000010522
ENSDARP00000109804	ENSCAFP00000017270
ENSDARP00000059954	ENSCAFP00000017270
ENSDARP00000067735	ENSCAFP00000028888
ENSDARP00000062899	ENSCAFP00000014052
ENSDARP00000088337	ENSCAFP00000007593
ENSDARP00000119462	ENSCAFP00000007593
ENSDARP00000128208	ENSCAFP00000016094
ENSDARP00000075472	ENSCAFP00000015248
ENSDARP00000071521	ENSCAFP00000027436
ENSDARP00000104230	ENSCAFP00000031095
ENSDARP00000004889	ENSCAFP00000005506
ENSDARP00000029203	ENSCAFP00000011429
ENSDARP00000028333	ENSCAFP00000028654
ENSDARP00000007424	ENSCAFP00000028654
ENSDARP00000124409	ENSCAFP00000036046
ENSDARP00000063995	ENSCAFP00000036046
ENSDARP00000003665	ENSCAFP00000018620
ENSDARP00000049166	ENSCAFP00000017612
ENSDARP00000113461	ENSCAFP00000018360
ENSDARP00000084498	ENSCAFP00000018360
ENSDARP00000035581	ENSCAFP00000040776
ENSDARP00000056419	ENSCAFP00000021115
ENSDARP00000020361	ENSCAFP00000002114
ENSDARP00000051391	ENSCAFP00000022465
ENSDARP00000009970	ENSCAFP00000025517
ENSDARP00000071885	ENSCAFP00000011755
ENSDARP00000088034	ENSCAFP00000011755
ENSDARP00000109124	ENSCAFP00000030943
ENSDARP00000063007	ENSCAFP00000002164
ENSDARP00000022107	ENSCAFP00000008897
ENSDARP00000099262	ENSCAFP00000009895
ENSDARP00000012447	ENSCAFP00000040084
ENSDARP00000109375	ENSCAFP00000001757
ENSDARP00000104233	ENSCAFP00000029839
ENSDARP00000005251	ENSCAFP00000029636
ENSDARP00000060344	ENSCAFP00000008605
ENSDARP00000003564	ENSCAFP00000021166
ENSDARP00000069982	ENSCAFP00000016160
ENSDARP00000051548	ENSCAFP00000024579
ENSDARP00000006712	ENSCAFP00000026656
ENSDARP00000088296	ENSCAFP00000027162
ENSDARP00000064965	ENSCAFP00000027162
ENSDARP00000109893	ENSCAFP00000015483
ENSDARP00000078938	ENSCAFP00000037628
ENSDARP00000060953	ENSCAFP00000038890
ENSDARP00000070706	ENSCAFP00000015285
ENSDARP00000022483	ENSCAFP00000026634
ENSDARP00000110181	ENSCAFP00000026634
ENSDARP00000105872	ENSCAFP00000000263
ENSDARP00000091863	ENSCAFP00000029281
ENSDARP00000041857	ENSCAFP00000019775
ENSDARP00000029449	ENSCAFP00000012583
ENSDARP00000072374	ENSCAFP00000012583
ENSDARP00000101724	ENSCAFP00000020432
ENSDARP00000085782	ENSCAFP00000009251
ENSDARP00000123249	ENSCAFP00000003697
ENSDARP00000011459	ENSCAFP00000003697
ENSDARP00000011222	ENSCAFP00000006601
ENSDARP00000074081	ENSCAFP00000006601
ENSDARP00000068639	ENSCAFP00000016718
ENSDARP00000099634	ENSCAFP00000027819
ENSDARP00000102572	ENSCAFP00000027819
ENSDARP00000098597	ENSCAFP00000025014
ENSDARP00000104597	ENSCAFP00000018718
ENSDARP00000009407	ENSCAFP00000039272
ENSDARP00000115000	ENSCAFP00000015650
ENSDARP00000074501	ENSCAFP00000037417
ENSDARP00000129617	ENSCAFP00000036581
ENSDARP00000101212	ENSCAFP00000040503
ENSDARP00000093744	ENSCAFP00000013148
ENSDARP00000100863	ENSCAFP00000021263
ENSDARP00000099375	ENSCAFP00000028310
ENSDARP00000122491	ENSCAFP00000015388
ENSDARP00000099219	ENSCAFP00000023416
ENSDARP00000098390	ENSCAFP00000018072
ENSDARP00000064553	ENSCAFP00000019700
ENSDARP00000112103	ENSCAFP00000018831
ENSDARP00000109055	ENSCAFP00000017575
ENSDARP00000118603	ENSCAFP00000020134
ENSDARP00000114621	ENSCAFP00000009924
ENSDARP00000036958	ENSCAFP00000029045
ENSDARP00000041938	ENSCAFP00000029045
ENSDARP00000041034	ENSCAFP00000004375
ENSDARP00000118861	ENSCAFP00000004375
ENSDARP00000011585	ENSCAFP00000008880
ENSDARP00000114195	ENSCAFP00000015065
ENSDARP00000098999	ENSCAFP00000023775
ENSDARP00000100192	ENSCAFP00000023775
ENSDARP00000108259	ENSCAFP00000038748
ENSDARP00000022305	ENSCAFP00000016192
ENSDARP00000107618	ENSCAFP00000011181
ENSDARP00000023313	ENSCAFP00000027555
ENSDARP00000052422	ENSCAFP00000007862
ENSDARP00000097465	ENSCAFP00000005905
ENSDARP00000090302	ENSCAFP00000009370
ENSDARP00000117091	ENSCAFP00000027304
ENSDARP00000045189	ENSCAFP00000013256
ENSDARP00000060159	ENSCAFP00000032856
ENSDARP00000052801	ENSCAFP00000032856
ENSDARP00000051786	ENSCAFP00000005719
ENSDARP00000009358	ENSCAFP00000015157
ENSDARP00000108432	ENSCAFP00000014272
ENSDARP00000065198	ENSCAFP00000008265
ENSDARP00000011150	ENSCAFP00000024272
ENSDARP00000025205	ENSCAFP00000024272
ENSDARP00000117760	ENSCAFP00000030200
ENSDARP00000031737	ENSCAFP00000008175
ENSDARP00000088060	ENSCAFP00000016005
ENSDARP00000103338	ENSCAFP00000026921
ENSDARP00000109970	ENSCAFP00000039259
ENSDARP00000005746	ENSCAFP00000018790
ENSDARP00000107692	ENSCAFP00000030532
ENSDARP00000127308	ENSCAFP00000020190
ENSDARP00000069034	ENSCAFP00000008898
ENSDARP00000056621	ENSCAFP00000008677
ENSDARP00000059208	ENSCAFP00000006361
ENSDARP00000006309	ENSCAFP00000023878
ENSDARP00000104665	ENSCAFP00000028164
ENSDARP00000079486	ENSCAFP00000011227
ENSDARP00000099105	ENSCAFP00000007697
ENSDARP00000124069	ENSCAFP00000007702
ENSDARP00000043775	ENSCAFP00000000801
ENSDARP00000074739	ENSCAFP00000022037
ENSDARP00000057982	ENSCAFP00000007381
ENSDARP00000110998	ENSCAFP00000013615
ENSDARP00000077137	ENSCAFP00000011793
ENSDARP00000126347	ENSCAFP00000022009
ENSDARP00000105846	ENSCAFP00000003370
ENSDARP00000085899	ENSCAFP00000002728
ENSDARP00000100185	ENSCAFP00000010651
ENSDARP00000008665	ENSCAFP00000027597
ENSDARP00000046840	ENSCAFP00000000523
ENSDARP00000076236	ENSCAFP00000000523
ENSDARP00000010432	ENSCAFP00000009014
ENSDARP00000024428	ENSCAFP00000024607
ENSDARP00000114891	ENSCAFP00000015809
ENSDARP00000098887	ENSCAFP00000017765
ENSDARP00000087023	ENSCAFP00000007888
ENSDARP00000129797	ENSCAFP00000035502
ENSDARP00000126242	ENSCAFP00000042535
ENSDARP00000101151	ENSCAFP00000030865
ENSDARP00000124666	ENSCAFP00000042228
ENSDARP00000091125	ENSCAFP00000003632
ENSDARP00000072746	ENSCAFP00000001990
ENSDARP00000053846	ENSCAFP00000024255
ENSDARP00000090466	ENSCAFP00000013629
ENSDARP00000067187	ENSCAFP00000006994
ENSDARP00000070357	ENSCAFP00000016459
ENSDARP00000023365	ENSCAFP00000031768
ENSDARP00000029663	ENSCAFP00000011262
ENSDARP00000112946	ENSCAFP00000011262
ENSDARP00000097577	ENSCAFP00000017362
ENSDARP00000040190	ENSCAFP00000007312
ENSDARP00000127760	ENSCAFP00000034814
ENSDARP00000084963	ENSCAFP00000018618
ENSDARP00000009879	ENSCAFP00000034783
ENSDARP00000104632	ENSCAFP00000034902
ENSDARP00000018738	ENSCAFP00000018766
ENSDARP00000068132	ENSCAFP00000042944
ENSDARP00000121820	ENSCAFP00000012613
ENSDARP00000092872	ENSCAFP00000006422
ENSDARP00000104278	ENSCAFP00000012487
ENSDARP00000009463	ENSCAFP00000018934
ENSDARP00000073841	ENSCAFP00000023048
ENSDARP00000105848	ENSCAFP00000042127
ENSDARP00000101483	ENSCAFP00000021924
ENSDARP00000005582	ENSCAFP00000015559
ENSDARP00000108901	ENSCAFP00000017824
ENSDARP00000099237	ENSCAFP00000006923
ENSDARP00000120825	ENSCAFP00000016524
ENSDARP00000034149	ENSCAFP00000006202
ENSDARP00000088509	ENSCAFP00000006202
ENSDARP00000101872	ENSCAFP00000030405
ENSDARP00000115297	ENSCAFP00000012834
ENSDARP00000101295	ENSCAFP00000015986
ENSDARP00000099481	ENSCAFP00000028176
ENSDARP00000086709	ENSCAFP00000022237
ENSDARP00000068393	ENSCAFP00000018294
ENSDARP00000123268	ENSCAFP00000031216
ENSDARP00000005892	ENSCAFP00000021154
ENSDARP00000127243	ENSCAFP00000008466
ENSDARP00000129098	ENSCAFP00000008466
ENSDARP00000053870	ENSCAFP00000012759
ENSDARP00000100797	ENSCAFP00000001297
ENSDARP00000101276	ENSCAFP00000001297
ENSDARP00000077390	ENSCAFP00000031335
ENSDARP00000100359	ENSCAFP00000007104
ENSDARP00000100517	ENSCAFP00000038416
ENSDARP00000095271	ENSCAFP00000017840
ENSDARP00000113433	ENSCAFP00000010409
ENSDARP00000002041	ENSCAFP00000004511
ENSDARP00000085784	ENSCAFP00000011487
ENSDARP00000061734	ENSCAFP00000001726
ENSDARP00000061712	ENSCAFP00000001726
ENSDARP00000098708	ENSCAFP00000018286
ENSDARP00000113396	ENSCAFP00000018286
ENSDARP00000112197	ENSCAFP00000041711
ENSDARP00000101967	ENSCAFP00000015326
ENSDARP00000015055	ENSCAFP00000023948
ENSDARP00000042161	ENSCAFP00000020557
ENSDARP00000073397	ENSCAFP00000021261
ENSDARP00000081369	ENSCAFP00000021261
ENSDARP00000072702	ENSCAFP00000040391
ENSDARP00000112667	ENSCAFP00000028190
ENSDARP00000100899	ENSCAFP00000028562
ENSDARP00000109848	ENSCAFP00000005790
ENSDARP00000040382	ENSCAFP00000024552
ENSDARP00000119402	ENSCAFP00000041939
ENSDARP00000107880	ENSCAFP00000014772
ENSDARP00000073535	ENSCAFP00000027002
ENSDARP00000088481	ENSCAFP00000031277
ENSDARP00000098109	ENSCAFP00000011620
ENSDARP00000103050	ENSCAFP00000038496
ENSDARP00000092287	ENSCAFP00000000882
ENSDARP00000066960	ENSCAFP00000000882
ENSDARP00000122980	ENSCAFP00000002486
ENSDARP00000074509	ENSCAFP00000001419
ENSDARP00000123618	ENSCAFP00000004755
ENSDARP00000109831	ENSCAFP00000014048
ENSDARP00000017482	ENSCAFP00000014048
ENSDARP00000050201	ENSCAFP00000019069
ENSDARP00000069025	ENSCAFP00000027790
ENSDARP00000066385	ENSCAFP00000027790
ENSDARP00000114015	ENSCAFP00000036623
ENSDARP00000084810	ENSCAFP00000036623
ENSDARP00000065670	ENSCAFP00000009967
ENSDARP00000100145	ENSCAFP00000025430
ENSDARP00000080960	ENSCAFP00000002797
ENSDARP00000080968	ENSCAFP00000014827
ENSDARP00000075860	ENSCAFP00000005369
ENSDARP00000075872	ENSCAFP00000036666
ENSDARP00000092923	ENSCAFP00000038621
ENSDARP00000007258	ENSCAFP00000025009
ENSDARP00000091241	ENSCAFP00000025009
ENSDARP00000107045	ENSCAFP00000015455
ENSDARP00000015938	ENSCAFP00000020641
ENSDARP00000100510	ENSCAFP00000025013
ENSDARP00000077546	ENSCAFP00000040257
ENSDARP00000108518	ENSCAFP00000040257
ENSDARP00000117502	ENSCAFP00000003872
ENSDARP00000019488	ENSCAFP00000006750
ENSDARP00000018866	ENSCAFP00000006750
ENSDARP00000018231	ENSCAFP00000008171
ENSDARP00000109939	ENSCAFP00000019442
ENSDARP00000054407	ENSCAFP00000035859
ENSDARP00000103592	ENSCAFP00000024164
ENSDARP00000023797	ENSCAFP00000024164
ENSDARP00000123760	ENSCAFP00000024163
ENSDARP00000123811	ENSCAFP00000024163
ENSDARP00000055658	ENSCAFP00000019177
ENSDARP00000093650	ENSCAFP00000042254
ENSDARP00000062147	ENSCAFP00000023609
ENSDARP00000024699	ENSCAFP00000025629
ENSDARP00000114912	ENSCAFP00000005173
ENSDARP00000018694	ENSCAFP00000020684
ENSDARP00000036613	ENSCAFP00000001384
ENSDARP00000062174	ENSCAFP00000041590
ENSDARP00000043250	ENSCAFP00000020782
ENSDARP00000054182	ENSCAFP00000034454
ENSDARP00000071038	ENSCAFP00000034454
ENSDARP00000066603	ENSCAFP00000021710
ENSDARP00000111755	ENSCAFP00000002395
ENSDARP00000128560	ENSCAFP00000024807
ENSDARP00000116549	ENSCAFP00000024807
ENSDARP00000082575	ENSCAFP00000016916
ENSDARP00000097432	ENSCAFP00000025633
ENSDARP00000071856	ENSCAFP00000018539
ENSDARP00000126905	ENSCAFP00000007568
ENSDARP00000124991	ENSCAFP00000042074
ENSDARP00000079776	ENSCAFP00000029690
ENSDARP00000034301	ENSCAFP00000040466
ENSDARP00000056644	ENSCAFP00000040466
ENSDARP00000074306	ENSCAFP00000008865
ENSDARP00000092244	ENSCAFP00000006631
ENSDARP00000114403	ENSCAFP00000021491
ENSDARP00000008287	ENSCAFP00000016994
ENSDARP00000052392	ENSCAFP00000000006
ENSDARP00000124147	ENSCAFP00000000006
ENSDARP00000091677	ENSCAFP00000040187
ENSDARP00000033747	ENSCAFP00000014330
ENSDARP00000064544	ENSCAFP00000024864
ENSDARP00000106596	ENSCAFP00000024864
ENSDARP00000095608	ENSCAFP00000001185
ENSDARP00000100342	ENSCAFP00000016648
ENSDARP00000089043	ENSCAFP00000016648
ENSDARP00000099755	ENSCAFP00000016630
ENSDARP00000042943	ENSCAFP00000010728
ENSDARP00000100263	ENSCAFP00000006300
ENSDARP00000088293	ENSCAFP00000001248
ENSDARP00000126719	ENSCAFP00000033578
ENSDARP00000102231	ENSCAFP00000033578
ENSDARP00000086615	ENSCAFP00000008470
ENSDARP00000120615	ENSCAFP00000041404
ENSDARP00000102289	ENSCAFP00000034146
ENSDARP00000102172	ENSCAFP00000041357
ENSDARP00000049327	ENSCAFP00000006093
ENSDARP00000108755	ENSCAFP00000011107
ENSDARP00000097554	ENSCAFP00000028323
ENSDARP00000023608	ENSCAFP00000031885
ENSDARP00000117529	ENSCAFP00000037876
ENSDARP00000127159	ENSCAFP00000000264
ENSDARP00000053538	ENSCAFP00000000296
ENSDARP00000066697	ENSCAFP00000011719
ENSDARP00000109774	ENSCAFP00000038096
ENSDARP00000110569	ENSCAFP00000042455
ENSDARP00000057688	ENSCAFP00000017970
ENSDARP00000122329	ENSCAFP00000012860
ENSDARP00000057295	ENSCAFP00000037611
ENSDARP00000058889	ENSCAFP00000012415
ENSDARP00000034453	ENSCAFP00000023021
ENSDARP00000125629	ENSCAFP00000042521
ENSDARP00000097987	ENSCAFP00000006969
ENSDARP00000098927	ENSCAFP00000020864
ENSDARP00000098040	ENSCAFP00000020864
ENSDARP00000126216	ENSCAFP00000005365
ENSDARP00000125217	ENSCAFP00000009790
ENSDARP00000120216	ENSCAFP00000042403
ENSDARP00000064375	ENSCAFP00000013012
ENSDARP00000093532	ENSCAFP00000024271
ENSDARP00000032009	ENSCAFP00000039760
ENSDARP00000021751	ENSCAFP00000013821
ENSDARP00000111633	ENSCAFP00000019352
ENSDARP00000093865	ENSCAFP00000022263
ENSDARP00000092235	ENSCAFP00000009203
ENSDARP00000048890	ENSCAFP00000003355
ENSDARP00000064800	ENSCAFP00000003355
ENSDARP00000018034	ENSCAFP00000013921
ENSDARP00000056898	ENSCAFP00000039403
ENSDARP00000092177	ENSCAFP00000013187
ENSDARP00000073041	ENSCAFP00000003775
ENSDARP00000027964	ENSCAFP00000021204
ENSDARP00000020485	ENSCAFP00000024547
ENSDARP00000018668	ENSCAFP00000009630
ENSDARP00000063856	ENSCAFP00000024719
ENSDARP00000014414	ENSCAFP00000019512
ENSDARP00000094302	ENSCAFP00000018180
ENSDARP00000056004	ENSCAFP00000010864
ENSDARP00000105052	ENSCAFP00000036165
ENSDARP00000099151	ENSCAFP00000004612
ENSDARP00000092798	ENSCAFP00000042563
ENSDARP00000059034	ENSCAFP00000006878
ENSDARP00000082792	ENSCAFP00000019226
ENSDARP00000082791	ENSCAFP00000012381
ENSDARP00000116662	ENSCAFP00000012191
ENSDARP00000114051	ENSCAFP00000012191
ENSDARP00000081635	ENSCAFP00000031933
ENSDARP00000060320	ENSCAFP00000032174
ENSDARP00000027699	ENSCAFP00000010400
ENSDARP00000098095	ENSCAFP00000004379
ENSDARP00000073232	ENSCAFP00000025547
ENSDARP00000118572	ENSCAFP00000000327
[truncated: 6,597 more rows]
