# Supplementary material for: Reconstruction of proto-vertebrate, proto-cyclostome and proto-gnathostome genomes provides new insights into early vertebrate evolution
Source: Nat Commun. 2021 Jul 23;12:4489. doi: 10.1038/s41467-021-24573-z (PMC8302630; doi:10.1038/s41467-021-24573-z)
Supplement: Supplementary file 4 — Supplementary Data 1 [file 41467_2021_24573_MOESM4_ESM.zip › SuppData1/orthologs/BRARE-CHICK.txt]

ENSDARP00000074624	ENSGALP00000006197
ENSDARP00000061719	ENSGALP00000003140
ENSDARP00000095914	ENSGALP00000003140
ENSDARP00000118051	ENSGALP00000007499
ENSDARP00000006624	ENSGALP00000006308
ENSDARP00000105714	ENSGALP00000002175
ENSDARP00000093807	ENSGALP00000013518
ENSDARP00000023678	ENSGALP00000003417
ENSDARP00000117083	ENSGALP00000024624
ENSDARP00000001240	ENSGALP00000006527
ENSDARP00000101815	ENSGALP00000013423
ENSDARP00000123904	ENSGALP00000042226
ENSDARP00000106622	ENSGALP00000010474
ENSDARP00000039056	ENSGALP00000005074
ENSDARP00000003432	ENSGALP00000041254
ENSDARP00000042321	ENSGALP00000002938
ENSDARP00000101214	ENSGALP00000013077
ENSDARP00000085160	ENSGALP00000003834
ENSDARP00000111829	ENSGALP00000026172
ENSDARP00000035017	ENSGALP00000009477
ENSDARP00000099341	ENSGALP00000015078
ENSDARP00000083503	ENSGALP00000023036
ENSDARP00000016279	ENSGALP00000005964
ENSDARP00000087241	ENSGALP00000025999
ENSDARP00000120245	ENSGALP00000016167
ENSDARP00000086278	ENSGALP00000016163
ENSDARP00000006351	ENSGALP00000042521
ENSDARP00000039628	ENSGALP00000042521
ENSDARP00000108480	ENSGALP00000010845
ENSDARP00000111278	ENSGALP00000013128
ENSDARP00000071397	ENSGALP00000017721
ENSDARP00000043235	ENSGALP00000006027
ENSDARP00000112135	ENSGALP00000006027
ENSDARP00000020894	ENSGALP00000041168
ENSDARP00000117890	ENSGALP00000029643
ENSDARP00000040549	ENSGALP00000016021
ENSDARP00000105765	ENSGALP00000018553
ENSDARP00000091948	ENSGALP00000002401
ENSDARP00000016657	ENSGALP00000014649
ENSDARP00000043465	ENSGALP00000014649
ENSDARP00000036715	ENSGALP00000012873
ENSDARP00000013849	ENSGALP00000006340
ENSDARP00000128322	ENSGALP00000012927
ENSDARP00000052396	ENSGALP00000012927
ENSDARP00000097747	ENSGALP00000007730
ENSDARP00000102479	ENSGALP00000007730
ENSDARP00000017456	ENSGALP00000001474
ENSDARP00000075275	ENSGALP00000010718
ENSDARP00000003744	ENSGALP00000003717
ENSDARP00000010921	ENSGALP00000036285
ENSDARP00000025441	ENSGALP00000009351
ENSDARP00000097768	ENSGALP00000019566
ENSDARP00000115728	ENSGALP00000005150
ENSDARP00000060526	ENSGALP00000007847
ENSDARP00000102702	ENSGALP00000032312
ENSDARP00000128926	ENSGALP00000016882
ENSDARP00000104196	ENSGALP00000016891
ENSDARP00000022016	ENSGALP00000008089
ENSDARP00000105356	ENSGALP00000007963
ENSDARP00000123389	ENSGALP00000005960
ENSDARP00000072786	ENSGALP00000035809
ENSDARP00000122905	ENSGALP00000006776
ENSDARP00000083020	ENSGALP00000004717
ENSDARP00000129294	ENSGALP00000004717
ENSDARP00000109018	ENSGALP00000000103
ENSDARP00000041145	ENSGALP00000000103
ENSDARP00000104491	ENSGALP00000020923
ENSDARP00000050378	ENSGALP00000020923
ENSDARP00000052791	ENSGALP00000023528
ENSDARP00000102159	ENSGALP00000023528
ENSDARP00000070109	ENSGALP00000017712
ENSDARP00000087079	ENSGALP00000004991
ENSDARP00000033311	ENSGALP00000015926
ENSDARP00000067607	ENSGALP00000009004
ENSDARP00000016139	ENSGALP00000010541
ENSDARP00000096178	ENSGALP00000042528
ENSDARP00000087500	ENSGALP00000042528
ENSDARP00000010426	ENSGALP00000017856
ENSDARP00000062853	ENSGALP00000032649
ENSDARP00000036016	ENSGALP00000025114
ENSDARP00000104838	ENSGALP00000014101
ENSDARP00000110537	ENSGALP00000042998
ENSDARP00000022709	ENSGALP00000011134
ENSDARP00000011180	ENSGALP00000041611
ENSDARP00000109781	ENSGALP00000036527
ENSDARP00000100111	ENSGALP00000042712
ENSDARP00000101968	ENSGALP00000042464
ENSDARP00000121362	ENSGALP00000030960
ENSDARP00000056678	ENSGALP00000030213
ENSDARP00000011396	ENSGALP00000002638
ENSDARP00000086789	ENSGALP00000009200
ENSDARP00000078040	ENSGALP00000040642
ENSDARP00000111457	ENSGALP00000016547
ENSDARP00000013157	ENSGALP00000021543
ENSDARP00000052440	ENSGALP00000003847
ENSDARP00000105799	ENSGALP00000008131
ENSDARP00000107372	ENSGALP00000035892
ENSDARP00000107947	ENSGALP00000010428
ENSDARP00000053660	ENSGALP00000010428
ENSDARP00000114340	ENSGALP00000025899
ENSDARP00000056104	ENSGALP00000026322
ENSDARP00000098075	ENSGALP00000013796
ENSDARP00000089131	ENSGALP00000013796
ENSDARP00000069080	ENSGALP00000043032
ENSDARP00000017762	ENSGALP00000005571
ENSDARP00000003829	ENSGALP00000006299
ENSDARP00000036828	ENSGALP00000038075
ENSDARP00000082250	ENSGALP00000038075
ENSDARP00000123474	ENSGALP00000000412
ENSDARP00000049623	ENSGALP00000039341
ENSDARP00000105575	ENSGALP00000008661
ENSDARP00000055224	ENSGALP00000040060
ENSDARP00000005680	ENSGALP00000018503
ENSDARP00000052060	ENSGALP00000041815
ENSDARP00000129116	ENSGALP00000007547
ENSDARP00000113959	ENSGALP00000039976
ENSDARP00000074144	ENSGALP00000039976
ENSDARP00000079823	ENSGALP00000017701
ENSDARP00000104791	ENSGALP00000018224
ENSDARP00000079585	ENSGALP00000013191
ENSDARP00000127915	ENSGALP00000017290
ENSDARP00000108980	ENSGALP00000027271
ENSDARP00000019171	ENSGALP00000010863
ENSDARP00000098897	ENSGALP00000010863
ENSDARP00000039553	ENSGALP00000009806
ENSDARP00000052983	ENSGALP00000027267
ENSDARP00000106138	ENSGALP00000003684
ENSDARP00000121158	ENSGALP00000032215
ENSDARP00000102048	ENSGALP00000032215
ENSDARP00000063051	ENSGALP00000017678
ENSDARP00000081844	ENSGALP00000001334
ENSDARP00000115372	ENSGALP00000010979
ENSDARP00000115965	ENSGALP00000039924
ENSDARP00000112407	ENSGALP00000019325
ENSDARP00000013006	ENSGALP00000005090
ENSDARP00000064825	ENSGALP00000002366
ENSDARP00000040837	ENSGALP00000038404
ENSDARP00000127476	ENSGALP00000013052
ENSDARP00000099506	ENSGALP00000020571
ENSDARP00000015394	ENSGALP00000006182
ENSDARP00000110909	ENSGALP00000035907
ENSDARP00000013506	ENSGALP00000038563
ENSDARP00000117090	ENSGALP00000038563
ENSDARP00000102910	ENSGALP00000007976
ENSDARP00000012147	ENSGALP00000010958
ENSDARP00000104859	ENSGALP00000008112
ENSDARP00000053426	ENSGALP00000006300
ENSDARP00000075572	ENSGALP00000013714
ENSDARP00000091375	ENSGALP00000014734
ENSDARP00000002635	ENSGALP00000000973
ENSDARP00000093844	ENSGALP00000018656
ENSDARP00000108255	ENSGALP00000041492
ENSDARP00000073523	ENSGALP00000026677
ENSDARP00000030625	ENSGALP00000006782
ENSDARP00000014061	ENSGALP00000012265
ENSDARP00000054692	ENSGALP00000012265
ENSDARP00000084007	ENSGALP00000009612
ENSDARP00000124333	ENSGALP00000010281
ENSDARP00000099556	ENSGALP00000010281
ENSDARP00000118167	ENSGALP00000022282
ENSDARP00000129724	ENSGALP00000022282
ENSDARP00000091436	ENSGALP00000036082
ENSDARP00000109870	ENSGALP00000014065
ENSDARP00000110473	ENSGALP00000033098
ENSDARP00000129124	ENSGALP00000010325
ENSDARP00000070686	ENSGALP00000000810
ENSDARP00000092253	ENSGALP00000025626
ENSDARP00000055491	ENSGALP00000005576
ENSDARP00000106457	ENSGALP00000000239
ENSDARP00000012791	ENSGALP00000007948
ENSDARP00000056073	ENSGALP00000000530
ENSDARP00000105119	ENSGALP00000011453
ENSDARP00000111869	ENSGALP00000018774
ENSDARP00000059618	ENSGALP00000018209
ENSDARP00000106564	ENSGALP00000014878
ENSDARP00000022147	ENSGALP00000019882
ENSDARP00000066366	ENSGALP00000041356
ENSDARP00000095220	ENSGALP00000041356
ENSDARP00000099181	ENSGALP00000013781
ENSDARP00000100931	ENSGALP00000013726
ENSDARP00000127731	ENSGALP00000013726
ENSDARP00000027644	ENSGALP00000020311
ENSDARP00000019674	ENSGALP00000020307
ENSDARP00000056452	ENSGALP00000020307
ENSDARP00000068816	ENSGALP00000018675
ENSDARP00000019643	ENSGALP00000018675
ENSDARP00000122397	ENSGALP00000027075
ENSDARP00000129467	ENSGALP00000027075
ENSDARP00000053606	ENSGALP00000008481
ENSDARP00000057298	ENSGALP00000014663
ENSDARP00000063586	ENSGALP00000014663
ENSDARP00000064460	ENSGALP00000008104
ENSDARP00000116789	ENSGALP00000014672
ENSDARP00000022487	ENSGALP00000016015
ENSDARP00000052075	ENSGALP00000041013
ENSDARP00000074794	ENSGALP00000025920
ENSDARP00000025373	ENSGALP00000009133
ENSDARP00000046044	ENSGALP00000023682
ENSDARP00000063985	ENSGALP00000003295
ENSDARP00000058305	ENSGALP00000005914
ENSDARP00000062984	ENSGALP00000005914
ENSDARP00000117105	ENSGALP00000005933
ENSDARP00000069251	ENSGALP00000037396
ENSDARP00000109601	ENSGALP00000014673
ENSDARP00000091774	ENSGALP00000013448
ENSDARP00000104127	ENSGALP00000013448
ENSDARP00000092792	ENSGALP00000024083
ENSDARP00000010917	ENSGALP00000019723
ENSDARP00000101279	ENSGALP00000011296
ENSDARP00000001617	ENSGALP00000011296
ENSDARP00000097628	ENSGALP00000023592
ENSDARP00000080655	ENSGALP00000023592
ENSDARP00000097784	ENSGALP00000014112
ENSDARP00000098809	ENSGALP00000041748
ENSDARP00000020703	ENSGALP00000010121
ENSDARP00000072810	ENSGALP00000018337
ENSDARP00000039916	ENSGALP00000017274
ENSDARP00000109890	ENSGALP00000017274
ENSDARP00000079273	ENSGALP00000010722
ENSDARP00000123999	ENSGALP00000041770
ENSDARP00000107734	ENSGALP00000040940
ENSDARP00000083765	ENSGALP00000005190
ENSDARP00000047652	ENSGALP00000033380
ENSDARP00000081855	ENSGALP00000015469
ENSDARP00000076606	ENSGALP00000011904
ENSDARP00000025648	ENSGALP00000011904
ENSDARP00000098282	ENSGALP00000000058
ENSDARP00000011426	ENSGALP00000014581
ENSDARP00000109709	ENSGALP00000018258
ENSDARP00000045814	ENSGALP00000018258
ENSDARP00000060763	ENSGALP00000042267
ENSDARP00000046463	ENSGALP00000026355
ENSDARP00000094247	ENSGALP00000005166
ENSDARP00000069273	ENSGALP00000005166
ENSDARP00000091908	ENSGALP00000026192
ENSDARP00000014920	ENSGALP00000018821
ENSDARP00000106281	ENSGALP00000010760
ENSDARP00000108347	ENSGALP00000010760
ENSDARP00000068196	ENSGALP00000041626
ENSDARP00000088385	ENSGALP00000018856
ENSDARP00000120338	ENSGALP00000016984
ENSDARP00000064175	ENSGALP00000041658
ENSDARP00000006800	ENSGALP00000042394
ENSDARP00000031665	ENSGALP00000018378
ENSDARP00000050948	ENSGALP00000012308
ENSDARP00000078459	ENSGALP00000032209
ENSDARP00000106886	ENSGALP00000011089
ENSDARP00000078354	ENSGALP00000042413
ENSDARP00000089497	ENSGALP00000007956
ENSDARP00000075190	ENSGALP00000020873
ENSDARP00000117865	ENSGALP00000041496
ENSDARP00000045678	ENSGALP00000013164
ENSDARP00000109120	ENSGALP00000013164
ENSDARP00000122069	ENSGALP00000012087
ENSDARP00000068002	ENSGALP00000030077
ENSDARP00000114765	ENSGALP00000040977
ENSDARP00000128272	ENSGALP00000013575
ENSDARP00000059513	ENSGALP00000015542
ENSDARP00000067176	ENSGALP00000015542
ENSDARP00000093008	ENSGALP00000025631
ENSDARP00000079805	ENSGALP00000025631
ENSDARP00000077949	ENSGALP00000038530
ENSDARP00000026364	ENSGALP00000010290
ENSDARP00000028379	ENSGALP00000036578
ENSDARP00000075251	ENSGALP00000043451
ENSDARP00000071623	ENSGALP00000043451
ENSDARP00000110487	ENSGALP00000036574
ENSDARP00000030834	ENSGALP00000036574
ENSDARP00000114103	ENSGALP00000025071
ENSDARP00000069214	ENSGALP00000018782
ENSDARP00000116818	ENSGALP00000025254
ENSDARP00000077905	ENSGALP00000040460
ENSDARP00000118891	ENSGALP00000038910
ENSDARP00000103999	ENSGALP00000038910
ENSDARP00000106287	ENSGALP00000020137
ENSDARP00000126959	ENSGALP00000024720
ENSDARP00000075402	ENSGALP00000041141
ENSDARP00000015303	ENSGALP00000041417
ENSDARP00000109941	ENSGALP00000041417
ENSDARP00000089603	ENSGALP00000016518
ENSDARP00000077021	ENSGALP00000026350
ENSDARP00000083042	ENSGALP00000024556
ENSDARP00000104940	ENSGALP00000040830
ENSDARP00000067932	ENSGALP00000043176
ENSDARP00000061163	ENSGALP00000026399
ENSDARP00000061134	ENSGALP00000023990
ENSDARP00000119520	ENSGALP00000040961
ENSDARP00000035859	ENSGALP00000001914
ENSDARP00000030813	ENSGALP00000030892
ENSDARP00000088399	ENSGALP00000025760
ENSDARP00000014010	ENSGALP00000007523
ENSDARP00000040307	ENSGALP00000025221
ENSDARP00000039821	ENSGALP00000003035
ENSDARP00000011705	ENSGALP00000003035
ENSDARP00000117905	ENSGALP00000043302
ENSDARP00000006334	ENSGALP00000037618
ENSDARP00000109638	ENSGALP00000037618
ENSDARP00000114769	ENSGALP00000009621
ENSDARP00000029675	ENSGALP00000017259
ENSDARP00000072911	ENSGALP00000042449
ENSDARP00000066933	ENSGALP00000011148
ENSDARP00000092355	ENSGALP00000013380
ENSDARP00000001039	ENSGALP00000040755
ENSDARP00000095486	ENSGALP00000010493
ENSDARP00000080646	ENSGALP00000010493
ENSDARP00000098618	ENSGALP00000027876
ENSDARP00000098684	ENSGALP00000002287
ENSDARP00000111989	ENSGALP00000001583
ENSDARP00000111319	ENSGALP00000013830
ENSDARP00000097773	ENSGALP00000016475
ENSDARP00000108057	ENSGALP00000002721
ENSDARP00000032295	ENSGALP00000020611
ENSDARP00000126208	ENSGALP00000007049
ENSDARP00000101821	ENSGALP00000041378
ENSDARP00000066188	ENSGALP00000001317
ENSDARP00000116649	ENSGALP00000001317
ENSDARP00000111119	ENSGALP00000042939
ENSDARP00000121795	ENSGALP00000008256
ENSDARP00000068089	ENSGALP00000005438
ENSDARP00000094167	ENSGALP00000026019
ENSDARP00000024335	ENSGALP00000008107
ENSDARP00000090686	ENSGALP00000008107
ENSDARP00000069315	ENSGALP00000012178
ENSDARP00000097889	ENSGALP00000010477
ENSDARP00000098001	ENSGALP00000010477
ENSDARP00000124695	ENSGALP00000026323
ENSDARP00000120365	ENSGALP00000002718
ENSDARP00000082784	ENSGALP00000011876
ENSDARP00000067629	ENSGALP00000024312
ENSDARP00000085044	ENSGALP00000024312
ENSDARP00000007836	ENSGALP00000009724
ENSDARP00000018632	ENSGALP00000007174
ENSDARP00000045932	ENSGALP00000007174
ENSDARP00000095328	ENSGALP00000011976
ENSDARP00000032601	ENSGALP00000011976
ENSDARP00000092425	ENSGALP00000024855
ENSDARP00000101478	ENSGALP00000042850
ENSDARP00000092068	ENSGALP00000033652
ENSDARP00000084700	ENSGALP00000011971
ENSDARP00000079303	ENSGALP00000011971
ENSDARP00000103451	ENSGALP00000033649
ENSDARP00000051104	ENSGALP00000017858
ENSDARP00000067260	ENSGALP00000017858
ENSDARP00000128595	ENSGALP00000018235
ENSDARP00000109667	ENSGALP00000027206
ENSDARP00000094710	ENSGALP00000006738
ENSDARP00000117556	ENSGALP00000024953
ENSDARP00000095187	ENSGALP00000041666
ENSDARP00000026805	ENSGALP00000041666
ENSDARP00000069597	ENSGALP00000023925
ENSDARP00000109180	ENSGALP00000042630
ENSDARP00000093113	ENSGALP00000022679
ENSDARP00000091828	ENSGALP00000003973
ENSDARP00000057524	ENSGALP00000039901
ENSDARP00000077702	ENSGALP00000022198
ENSDARP00000080290	ENSGALP00000022198
ENSDARP00000101110	ENSGALP00000026568
ENSDARP00000073439	ENSGALP00000004444
ENSDARP00000106240	ENSGALP00000021570
ENSDARP00000118753	ENSGALP00000018510
ENSDARP00000098491	ENSGALP00000040814
ENSDARP00000055022	ENSGALP00000040814
ENSDARP00000121065	ENSGALP00000002373
ENSDARP00000076873	ENSGALP00000026331
ENSDARP00000093925	ENSGALP00000003970
ENSDARP00000066410	ENSGALP00000019842
ENSDARP00000086549	ENSGALP00000043429
ENSDARP00000107675	ENSGALP00000040906
ENSDARP00000093555	ENSGALP00000015517
ENSDARP00000092351	ENSGALP00000042261
ENSDARP00000073394	ENSGALP00000003190
ENSDARP00000102728	ENSGALP00000000626
ENSDARP00000098758	ENSGALP00000032471
ENSDARP00000011500	ENSGALP00000018165
ENSDARP00000119695	ENSGALP00000006610
ENSDARP00000107042	ENSGALP00000027477
ENSDARP00000121180	ENSGALP00000027477
ENSDARP00000120230	ENSGALP00000034251
ENSDARP00000083949	ENSGALP00000002224
ENSDARP00000064746	ENSGALP00000003207
ENSDARP00000108993	ENSGALP00000041121
ENSDARP00000064832	ENSGALP00000042973
ENSDARP00000044859	ENSGALP00000020036
ENSDARP00000118205	ENSGALP00000006645
ENSDARP00000106725	ENSGALP00000021021
ENSDARP00000047006	ENSGALP00000014400
ENSDARP00000091933	ENSGALP00000007061
ENSDARP00000070437	ENSGALP00000034297
ENSDARP00000058513	ENSGALP00000009628
ENSDARP00000098418	ENSGALP00000009628
ENSDARP00000025120	ENSGALP00000020540
ENSDARP00000116922	ENSGALP00000039900
ENSDARP00000094377	ENSGALP00000026608
ENSDARP00000102140	ENSGALP00000005861
ENSDARP00000059885	ENSGALP00000038626
ENSDARP00000048506	ENSGALP00000010237
ENSDARP00000013329	ENSGALP00000041792
ENSDARP00000106067	ENSGALP00000041792
ENSDARP00000012255	ENSGALP00000015662
ENSDARP00000087115	ENSGALP00000015662
ENSDARP00000102127	ENSGALP00000018239
ENSDARP00000070464	ENSGALP00000005183
ENSDARP00000093348	ENSGALP00000023854
ENSDARP00000051004	ENSGALP00000023854
ENSDARP00000108943	ENSGALP00000037648
ENSDARP00000002460	ENSGALP00000043296
ENSDARP00000055349	ENSGALP00000002940
ENSDARP00000085707	ENSGALP00000042395
ENSDARP00000103082	ENSGALP00000019701
ENSDARP00000073434	ENSGALP00000004449
ENSDARP00000107971	ENSGALP00000003605
ENSDARP00000112846	ENSGALP00000004366
ENSDARP00000048886	ENSGALP00000000423
ENSDARP00000002532	ENSGALP00000000423
ENSDARP00000014325	ENSGALP00000043387
ENSDARP00000053403	ENSGALP00000006426
ENSDARP00000091516	ENSGALP00000014860
ENSDARP00000069657	ENSGALP00000041570
ENSDARP00000123484	ENSGALP00000041570
ENSDARP00000129096	ENSGALP00000041590
ENSDARP00000033122	ENSGALP00000019663
ENSDARP00000069870	ENSGALP00000008547
ENSDARP00000050176	ENSGALP00000025200
ENSDARP00000105882	ENSGALP00000008787
ENSDARP00000014980	ENSGALP00000010774
ENSDARP00000108067	ENSGALP00000010774
ENSDARP00000065669	ENSGALP00000041595
ENSDARP00000118761	ENSGALP00000033543
ENSDARP00000129035	ENSGALP00000033543
ENSDARP00000111556	ENSGALP00000038111
ENSDARP00000111169	ENSGALP00000038111
ENSDARP00000113432	ENSGALP00000027991
ENSDARP00000121566	ENSGALP00000033249
ENSDARP00000093285	ENSGALP00000000223
ENSDARP00000101777	ENSGALP00000000223
ENSDARP00000099736	ENSGALP00000006462
ENSDARP00000106854	ENSGALP00000015273
ENSDARP00000112558	ENSGALP00000003483
ENSDARP00000018055	ENSGALP00000043309
ENSDARP00000117469	ENSGALP00000043309
ENSDARP00000010335	ENSGALP00000015251
ENSDARP00000100341	ENSGALP00000015251
ENSDARP00000058495	ENSGALP00000023027
ENSDARP00000128615	ENSGALP00000043336
ENSDARP00000016314	ENSGALP00000042407
ENSDARP00000046688	ENSGALP00000013449
ENSDARP00000014840	ENSGALP00000009483
ENSDARP00000042677	ENSGALP00000037994
ENSDARP00000043315	ENSGALP00000041928
ENSDARP00000064900	ENSGALP00000002864
ENSDARP00000043161	ENSGALP00000027996
ENSDARP00000123784	ENSGALP00000025409
ENSDARP00000023124	ENSGALP00000004574
ENSDARP00000019093	ENSGALP00000004574
ENSDARP00000104305	ENSGALP00000018252
ENSDARP00000099211	ENSGALP00000025261
ENSDARP00000065555	ENSGALP00000024026
ENSDARP00000105864	ENSGALP00000038592
ENSDARP00000079991	ENSGALP00000038592
ENSDARP00000013812	ENSGALP00000001365
ENSDARP00000102404	ENSGALP00000010316
ENSDARP00000117778	ENSGALP00000012240
ENSDARP00000061155	ENSGALP00000014104
ENSDARP00000082723	ENSGALP00000014104
ENSDARP00000089458	ENSGALP00000032500
ENSDARP00000051165	ENSGALP00000021356
ENSDARP00000042171	ENSGALP00000021356
ENSDARP00000062698	ENSGALP00000043046
ENSDARP00000124944	ENSGALP00000027517
ENSDARP00000100285	ENSGALP00000023080
ENSDARP00000066702	ENSGALP00000043303
ENSDARP00000104887	ENSGALP00000043303
ENSDARP00000065852	ENSGALP00000006759
ENSDARP00000066124	ENSGALP00000006759
ENSDARP00000015825	ENSGALP00000013398
ENSDARP00000005989	ENSGALP00000009076
ENSDARP00000119398	ENSGALP00000013225
ENSDARP00000105402	ENSGALP00000020504
ENSDARP00000111705	ENSGALP00000018059
ENSDARP00000111440	ENSGALP00000041481
ENSDARP00000102258	ENSGALP00000001743
ENSDARP00000024256	ENSGALP00000027184
ENSDARP00000019940	ENSGALP00000022799
ENSDARP00000113054	ENSGALP00000015323
ENSDARP00000101191	ENSGALP00000038332
ENSDARP00000098560	ENSGALP00000014475
ENSDARP00000011155	ENSGALP00000020966
ENSDARP00000106616	ENSGALP00000001800
ENSDARP00000074797	ENSGALP00000007477
ENSDARP00000065205	ENSGALP00000018083
ENSDARP00000123093	ENSGALP00000027001
ENSDARP00000000748	ENSGALP00000009513
ENSDARP00000098822	ENSGALP00000042648
ENSDARP00000119169	ENSGALP00000017612
ENSDARP00000057735	ENSGALP00000017617
ENSDARP00000114284	ENSGALP00000023901
ENSDARP00000118698	ENSGALP00000023901
ENSDARP00000108405	ENSGALP00000013735
ENSDARP00000101408	ENSGALP00000039792
ENSDARP00000127739	ENSGALP00000039792
ENSDARP00000044370	ENSGALP00000024866
ENSDARP00000101166	ENSGALP00000005919
ENSDARP00000129043	ENSGALP00000024366
ENSDARP00000107840	ENSGALP00000013389
ENSDARP00000068009	ENSGALP00000003108
ENSDARP00000107380	ENSGALP00000003108
ENSDARP00000082438	ENSGALP00000018057
ENSDARP00000028924	ENSGALP00000000236
ENSDARP00000127120	ENSGALP00000000236
ENSDARP00000124923	ENSGALP00000041758
ENSDARP00000073110	ENSGALP00000005918
ENSDARP00000020000	ENSGALP00000024965
ENSDARP00000113850	ENSGALP00000024844
ENSDARP00000101760	ENSGALP00000036419
ENSDARP00000043125	ENSGALP00000040927
ENSDARP00000107242	ENSGALP00000033747
ENSDARP00000106580	ENSGALP00000025962
ENSDARP00000073959	ENSGALP00000012668
ENSDARP00000007186	ENSGALP00000024856
ENSDARP00000023293	ENSGALP00000042108
ENSDARP00000109007	ENSGALP00000042108
ENSDARP00000074529	ENSGALP00000018540
ENSDARP00000121140	ENSGALP00000018540
ENSDARP00000091084	ENSGALP00000039156
ENSDARP00000013960	ENSGALP00000021333
ENSDARP00000005772	ENSGALP00000008742
ENSDARP00000074907	ENSGALP00000031700
ENSDARP00000073367	ENSGALP00000017812
ENSDARP00000101307	ENSGALP00000016052
ENSDARP00000066677	ENSGALP00000031452
ENSDARP00000111926	ENSGALP00000015855
ENSDARP00000056522	ENSGALP00000006706
ENSDARP00000057637	ENSGALP00000006708
ENSDARP00000112428	ENSGALP00000042434
ENSDARP00000122149	ENSGALP00000014921
ENSDARP00000087565	ENSGALP00000016865
ENSDARP00000026726	ENSGALP00000034548
ENSDARP00000069945	ENSGALP00000034548
ENSDARP00000110892	ENSGALP00000006699
ENSDARP00000027703	ENSGALP00000023943
ENSDARP00000089585	ENSGALP00000022517
ENSDARP00000087966	ENSGALP00000023842
ENSDARP00000123346	ENSGALP00000042744
ENSDARP00000122328	ENSGALP00000042744
ENSDARP00000098249	ENSGALP00000021227
ENSDARP00000115648	ENSGALP00000009416
ENSDARP00000082852	ENSGALP00000000835
ENSDARP00000086016	ENSGALP00000013472
ENSDARP00000009248	ENSGALP00000021851
ENSDARP00000103866	ENSGALP00000041822
ENSDARP00000107114	ENSGALP00000041822
ENSDARP00000087386	ENSGALP00000027470
ENSDARP00000072649	ENSGALP00000009065
ENSDARP00000120829	ENSGALP00000014081
ENSDARP00000064077	ENSGALP00000020470
ENSDARP00000072426	ENSGALP00000034313
ENSDARP00000024471	ENSGALP00000034313
ENSDARP00000054597	ENSGALP00000037969
ENSDARP00000068226	ENSGALP00000037969
ENSDARP00000083002	ENSGALP00000029689
ENSDARP00000051665	ENSGALP00000002266
ENSDARP00000063550	ENSGALP00000008101
ENSDARP00000109769	ENSGALP00000015507
ENSDARP00000086614	ENSGALP00000015507
ENSDARP00000104731	ENSGALP00000010092
ENSDARP00000008977	ENSGALP00000018364
ENSDARP00000103131	ENSGALP00000018364
ENSDARP00000114731	ENSGALP00000042785
ENSDARP00000040170	ENSGALP00000011107
ENSDARP00000078136	ENSGALP00000002102
ENSDARP00000045176	ENSGALP00000009912
ENSDARP00000055472	ENSGALP00000012993
ENSDARP00000007188	ENSGALP00000012993
ENSDARP00000122058	ENSGALP00000033231
ENSDARP00000055170	ENSGALP00000033231
ENSDARP00000011428	ENSGALP00000036774
ENSDARP00000067931	ENSGALP00000005132
ENSDARP00000107433	ENSGALP00000010583
ENSDARP00000004932	ENSGALP00000004578
ENSDARP00000018197	ENSGALP00000004578
ENSDARP00000066500	ENSGALP00000043277
ENSDARP00000125663	ENSGALP00000034605
ENSDARP00000098359	ENSGALP00000011094
ENSDARP00000102663	ENSGALP00000020510
ENSDARP00000059319	ENSGALP00000007047
ENSDARP00000085982	ENSGALP00000020754
ENSDARP00000011866	ENSGALP00000024086
ENSDARP00000019419	ENSGALP00000015963
ENSDARP00000103928	ENSGALP00000018352
ENSDARP00000093469	ENSGALP00000013883
ENSDARP00000091500	ENSGALP00000017157
ENSDARP00000098790	ENSGALP00000019672
ENSDARP00000058551	ENSGALP00000018684
ENSDARP00000043822	ENSGALP00000018684
ENSDARP00000099232	ENSGALP00000010319
ENSDARP00000115356	ENSGALP00000004476
ENSDARP00000093139	ENSGALP00000039313
ENSDARP00000094806	ENSGALP00000002903
ENSDARP00000010745	ENSGALP00000013470
ENSDARP00000072599	ENSGALP00000020073
ENSDARP00000106315	ENSGALP00000011511
ENSDARP00000069762	ENSGALP00000038293
ENSDARP00000013993	ENSGALP00000004355
ENSDARP00000062873	ENSGALP00000004355
ENSDARP00000003281	ENSGALP00000024537
ENSDARP00000115804	ENSGALP00000024537
ENSDARP00000069637	ENSGALP00000007090
ENSDARP00000119579	ENSGALP00000009799
ENSDARP00000019575	ENSGALP00000000945
ENSDARP00000006495	ENSGALP00000000945
ENSDARP00000052520	ENSGALP00000020619
ENSDARP00000101834	ENSGALP00000012917
ENSDARP00000098057	ENSGALP00000012917
ENSDARP00000067888	ENSGALP00000005357
ENSDARP00000093770	ENSGALP00000027233
ENSDARP00000084749	ENSGALP00000027233
ENSDARP00000079474	ENSGALP00000009728
ENSDARP00000056962	ENSGALP00000009265
ENSDARP00000110937	ENSGALP00000009265
ENSDARP00000088317	ENSGALP00000009365
ENSDARP00000095133	ENSGALP00000041111
ENSDARP00000031559	ENSGALP00000000595
ENSDARP00000061852	ENSGALP00000016137
ENSDARP00000122727	ENSGALP00000026659
ENSDARP00000040954	ENSGALP00000010236
ENSDARP00000105896	ENSGALP00000031875
ENSDARP00000078311	ENSGALP00000031875
ENSDARP00000059139	ENSGALP00000043043
ENSDARP00000093754	ENSGALP00000017275
ENSDARP00000100165	ENSGALP00000011874
ENSDARP00000107838	ENSGALP00000018837
ENSDARP00000101331	ENSGALP00000009617
ENSDARP00000024532	ENSGALP00000041518
ENSDARP00000106658	ENSGALP00000041518
ENSDARP00000118126	ENSGALP00000041263
ENSDARP00000129223	ENSGALP00000023648
ENSDARP00000101342	ENSGALP00000015378
ENSDARP00000113737	ENSGALP00000004458
ENSDARP00000098193	ENSGALP00000033003
ENSDARP00000093977	ENSGALP00000016147
ENSDARP00000021648	ENSGALP00000016147
ENSDARP00000014581	ENSGALP00000005756
ENSDARP00000085966	ENSGALP00000023538
ENSDARP00000078148	ENSGALP00000023538
ENSDARP00000089604	ENSGALP00000020874
ENSDARP00000121254	ENSGALP00000020874
ENSDARP00000111163	ENSGALP00000005156
ENSDARP00000114025	ENSGALP00000034600
ENSDARP00000115419	ENSGALP00000024275
ENSDARP00000109736	ENSGALP00000036114
ENSDARP00000093662	ENSGALP00000015412
ENSDARP00000109027	ENSGALP00000042598
ENSDARP00000032448	ENSGALP00000041027
ENSDARP00000090977	ENSGALP00000015296
ENSDARP00000092724	ENSGALP00000015211
ENSDARP00000121626	ENSGALP00000005157
ENSDARP00000057866	ENSGALP00000038512
ENSDARP00000070580	ENSGALP00000004240
ENSDARP00000129510	ENSGALP00000021351
ENSDARP00000047895	ENSGALP00000027228
ENSDARP00000120021	ENSGALP00000027228
ENSDARP00000091395	ENSGALP00000019052
ENSDARP00000074512	ENSGALP00000024751
ENSDARP00000121706	ENSGALP00000024751
ENSDARP00000078889	ENSGALP00000010887
ENSDARP00000102277	ENSGALP00000010887
ENSDARP00000086172	ENSGALP00000001319
ENSDARP00000098718	ENSGALP00000009095
ENSDARP00000106714	ENSGALP00000014300
ENSDARP00000114663	ENSGALP00000003552
ENSDARP00000125954	ENSGALP00000027704
ENSDARP00000114939	ENSGALP00000022752
ENSDARP00000091972	ENSGALP00000021484
ENSDARP00000098087	ENSGALP00000013422
ENSDARP00000115423	ENSGALP00000016701
ENSDARP00000077321	ENSGALP00000003806
ENSDARP00000094372	ENSGALP00000024194
ENSDARP00000005085	ENSGALP00000008116
ENSDARP00000071771	ENSGALP00000016460
ENSDARP00000038588	ENSGALP00000018497
ENSDARP00000066758	ENSGALP00000021275
ENSDARP00000090595	ENSGALP00000013280
ENSDARP00000123832	ENSGALP00000003187
ENSDARP00000071871	ENSGALP00000003187
ENSDARP00000014968	ENSGALP00000023563
ENSDARP00000060416	ENSGALP00000042990
ENSDARP00000127594	ENSGALP00000041233
ENSDARP00000022009	ENSGALP00000021580
ENSDARP00000071589	ENSGALP00000015774
ENSDARP00000045582	ENSGALP00000004425
ENSDARP00000116176	ENSGALP00000023430
ENSDARP00000000004	ENSGALP00000024472
ENSDARP00000058776	ENSGALP00000025442
ENSDARP00000031200	ENSGALP00000014665
ENSDARP00000040700	ENSGALP00000032950
ENSDARP00000089186	ENSGALP00000032950
ENSDARP00000045244	ENSGALP00000023298
ENSDARP00000118972	ENSGALP00000027168
ENSDARP00000009928	ENSGALP00000017323
ENSDARP00000117791	ENSGALP00000026865
ENSDARP00000007990	ENSGALP00000003759
ENSDARP00000123798	ENSGALP00000012451
ENSDARP00000028710	ENSGALP00000030899
ENSDARP00000126878	ENSGALP00000027185
ENSDARP00000102873	ENSGALP00000027192
ENSDARP00000072256	ENSGALP00000027192
ENSDARP00000026757	ENSGALP00000032767
ENSDARP00000128498	ENSGALP00000020014
ENSDARP00000122574	ENSGALP00000020164
ENSDARP00000100773	ENSGALP00000017421
ENSDARP00000082128	ENSGALP00000017421
ENSDARP00000023050	ENSGALP00000043075
ENSDARP00000084260	ENSGALP00000011808
ENSDARP00000021474	ENSGALP00000036750
ENSDARP00000093602	ENSGALP00000007707
ENSDARP00000075077	ENSGALP00000023347
ENSDARP00000073773	ENSGALP00000040523
ENSDARP00000025140	ENSGALP00000003066
ENSDARP00000070982	ENSGALP00000009567
ENSDARP00000111684	ENSGALP00000009239
ENSDARP00000103254	ENSGALP00000035646
ENSDARP00000127668	ENSGALP00000038337
ENSDARP00000126061	ENSGALP00000040858
ENSDARP00000118737	ENSGALP00000007307
ENSDARP00000101878	ENSGALP00000012206
ENSDARP00000046879	ENSGALP00000013802
ENSDARP00000111622	ENSGALP00000042085
ENSDARP00000108488	ENSGALP00000043074
ENSDARP00000095301	ENSGALP00000016960
ENSDARP00000016158	ENSGALP00000041993
ENSDARP00000101294	ENSGALP00000029287
ENSDARP00000127688	ENSGALP00000029287
ENSDARP00000050444	ENSGALP00000014974
ENSDARP00000101218	ENSGALP00000014974
ENSDARP00000101787	ENSGALP00000030515
ENSDARP00000115995	ENSGALP00000023879
ENSDARP00000100117	ENSGALP00000010490
ENSDARP00000068272	ENSGALP00000010490
ENSDARP00000121883	ENSGALP00000017711
ENSDARP00000093333	ENSGALP00000017690
ENSDARP00000022906	ENSGALP00000042248
ENSDARP00000107220	ENSGALP00000012845
ENSDARP00000015325	ENSGALP00000012607
ENSDARP00000054459	ENSGALP00000012417
ENSDARP00000021118	ENSGALP00000041400
ENSDARP00000111994	ENSGALP00000041400
ENSDARP00000019930	ENSGALP00000018106
ENSDARP00000019194	ENSGALP00000016042
ENSDARP00000003738	ENSGALP00000003737
ENSDARP00000032456	ENSGALP00000023398
ENSDARP00000094621	ENSGALP00000015047
ENSDARP00000011271	ENSGALP00000013585
ENSDARP00000108842	ENSGALP00000042206
ENSDARP00000109589	ENSGALP00000010537
ENSDARP00000053595	ENSGALP00000007035
ENSDARP00000011289	ENSGALP00000041725
ENSDARP00000031172	ENSGALP00000022809
ENSDARP00000058935	ENSGALP00000022809
ENSDARP00000105358	ENSGALP00000001525
ENSDARP00000096745	ENSGALP00000013815
ENSDARP00000048022	ENSGALP00000036709
ENSDARP00000006267	ENSGALP00000036709
ENSDARP00000115425	ENSGALP00000026423
ENSDARP00000113191	ENSGALP00000026423
ENSDARP00000121393	ENSGALP00000020661
ENSDARP00000068385	ENSGALP00000018654
ENSDARP00000103186	ENSGALP00000023450
ENSDARP00000122775	ENSGALP00000006571
ENSDARP00000127267	ENSGALP00000014576
ENSDARP00000093281	ENSGALP00000043110
ENSDARP00000127821	ENSGALP00000043110
ENSDARP00000119878	ENSGALP00000026552
ENSDARP00000116232	ENSGALP00000027645
ENSDARP00000054618	ENSGALP00000007837
ENSDARP00000008663	ENSGALP00000007837
ENSDARP00000053075	ENSGALP00000002881
ENSDARP00000011292	ENSGALP00000021811
ENSDARP00000094733	ENSGALP00000002611
ENSDARP00000108265	ENSGALP00000018643
ENSDARP00000090967	ENSGALP00000008916
ENSDARP00000123512	ENSGALP00000008916
ENSDARP00000109996	ENSGALP00000024479
ENSDARP00000058554	ENSGALP00000042272
ENSDARP00000128116	ENSGALP00000042272
ENSDARP00000074492	ENSGALP00000039779
ENSDARP00000107565	ENSGALP00000030045
ENSDARP00000091217	ENSGALP00000038439
ENSDARP00000084834	ENSGALP00000041219
ENSDARP00000104039	ENSGALP00000042380
ENSDARP00000072130	ENSGALP00000018350
ENSDARP00000095128	ENSGALP00000018350
ENSDARP00000122495	ENSGALP00000040736
ENSDARP00000126312	ENSGALP00000009374
ENSDARP00000102007	ENSGALP00000009374
ENSDARP00000087318	ENSGALP00000004286
ENSDARP00000127541	ENSGALP00000004286
ENSDARP00000119028	ENSGALP00000024716
ENSDARP00000109716	ENSGALP00000023702
ENSDARP00000121537	ENSGALP00000016453
ENSDARP00000075786	ENSGALP00000009850
ENSDARP00000043865	ENSGALP00000016553
ENSDARP00000124331	ENSGALP00000022167
ENSDARP00000104082	ENSGALP00000030451
ENSDARP00000074744	ENSGALP00000030451
ENSDARP00000102655	ENSGALP00000005923
ENSDARP00000065330	ENSGALP00000012696
ENSDARP00000101271	ENSGALP00000019105
ENSDARP00000062840	ENSGALP00000037486
ENSDARP00000127571	ENSGALP00000037486
ENSDARP00000103111	ENSGALP00000032335
ENSDARP00000003850	ENSGALP00000006372
ENSDARP00000069541	ENSGALP00000042154
ENSDARP00000039309	ENSGALP00000010839
ENSDARP00000012152	ENSGALP00000042693
ENSDARP00000106650	ENSGALP00000001085
ENSDARP00000099537	ENSGALP00000033875
ENSDARP00000129752	ENSGALP00000033875
ENSDARP00000111982	ENSGALP00000007961
ENSDARP00000041396	ENSGALP00000015935
ENSDARP00000056868	ENSGALP00000016790
ENSDARP00000038667	ENSGALP00000016790
ENSDARP00000019390	ENSGALP00000019067
ENSDARP00000084821	ENSGALP00000008475
ENSDARP00000014732	ENSGALP00000022816
ENSDARP00000003991	ENSGALP00000025497
ENSDARP00000100728	ENSGALP00000041217
ENSDARP00000070661	ENSGALP00000037830
ENSDARP00000087453	ENSGALP00000021578
ENSDARP00000123328	ENSGALP00000015748
ENSDARP00000082295	ENSGALP00000042533
ENSDARP00000121285	ENSGALP00000042025
ENSDARP00000072078	ENSGALP00000039504
ENSDARP00000082073	ENSGALP00000039979
ENSDARP00000125714	ENSGALP00000020270
ENSDARP00000094504	ENSGALP00000005249
ENSDARP00000109037	ENSGALP00000033602
ENSDARP00000074257	ENSGALP00000025669
ENSDARP00000107517	ENSGALP00000014482
ENSDARP00000029427	ENSGALP00000009075
ENSDARP00000016596	ENSGALP00000039649
ENSDARP00000110675	ENSGALP00000040341
ENSDARP00000049009	ENSGALP00000008415
ENSDARP00000041589	ENSGALP00000009768
ENSDARP00000046526	ENSGALP00000003644
ENSDARP00000127387	ENSGALP00000002056
ENSDARP00000093332	ENSGALP00000006692
ENSDARP00000050849	ENSGALP00000042082
ENSDARP00000045668	ENSGALP00000040464
ENSDARP00000113661	ENSGALP00000001898
ENSDARP00000112226	ENSGALP00000001898
ENSDARP00000024846	ENSGALP00000003967
ENSDARP00000012411	ENSGALP00000013658
ENSDARP00000083866	ENSGALP00000041927
ENSDARP00000083861	ENSGALP00000041927
ENSDARP00000007655	ENSGALP00000014521
ENSDARP00000094772	ENSGALP00000011620
ENSDARP00000103094	ENSGALP00000005496
ENSDARP00000065138	ENSGALP00000009544
ENSDARP00000064725	ENSGALP00000022904
ENSDARP00000101129	ENSGALP00000023449
ENSDARP00000100462	ENSGALP00000026775
ENSDARP00000067447	ENSGALP00000027665
ENSDARP00000018064	ENSGALP00000019037
ENSDARP00000074190	ENSGALP00000026663
ENSDARP00000123183	ENSGALP00000019469
ENSDARP00000021253	ENSGALP00000032883
ENSDARP00000081199	ENSGALP00000018527
ENSDARP00000094802	ENSGALP00000005026
ENSDARP00000077256	ENSGALP00000006585
ENSDARP00000073752	ENSGALP00000025853
ENSDARP00000113323	ENSGALP00000025853
ENSDARP00000100116	ENSGALP00000025647
ENSDARP00000091365	ENSGALP00000019087
ENSDARP00000103524	ENSGALP00000014379
ENSDARP00000116609	ENSGALP00000020830
ENSDARP00000013759	ENSGALP00000010593
ENSDARP00000016201	ENSGALP00000027216
ENSDARP00000039879	ENSGALP00000010473
ENSDARP00000041608	ENSGALP00000008863
ENSDARP00000061913	ENSGALP00000020258
ENSDARP00000017895	ENSGALP00000019224
ENSDARP00000020770	ENSGALP00000019224
ENSDARP00000104466	ENSGALP00000022034
ENSDARP00000070824	ENSGALP00000017621
ENSDARP00000032264	ENSGALP00000005054
ENSDARP00000115900	ENSGALP00000005054
ENSDARP00000041713	ENSGALP00000005145
ENSDARP00000020867	ENSGALP00000005145
ENSDARP00000087620	ENSGALP00000039786
ENSDARP00000021697	ENSGALP00000039786
ENSDARP00000087617	ENSGALP00000011249
ENSDARP00000117820	ENSGALP00000042230
ENSDARP00000100590	ENSGALP00000042230
ENSDARP00000111996	ENSGALP00000016611
ENSDARP00000122091	ENSGALP00000014836
ENSDARP00000076045	ENSGALP00000036715
ENSDARP00000018618	ENSGALP00000017674
ENSDARP00000118078	ENSGALP00000017674
ENSDARP00000109278	ENSGALP00000031272
ENSDARP00000069499	ENSGALP00000004897
ENSDARP00000073848	ENSGALP00000043416
ENSDARP00000112460	ENSGALP00000026304
ENSDARP00000083454	ENSGALP00000009549
ENSDARP00000092445	ENSGALP00000015961
ENSDARP00000052384	ENSGALP00000010070
ENSDARP00000067158	ENSGALP00000010070
ENSDARP00000012808	ENSGALP00000020786
ENSDARP00000040409	ENSGALP00000010566
ENSDARP00000107633	ENSGALP00000011632
ENSDARP00000105160	ENSGALP00000000586
ENSDARP00000109436	ENSGALP00000011293
ENSDARP00000109113	ENSGALP00000010006
ENSDARP00000011293	ENSGALP00000023051
ENSDARP00000124325	ENSGALP00000005099
ENSDARP00000043677	ENSGALP00000005099
ENSDARP00000016209	ENSGALP00000005619
ENSDARP00000108294	ENSGALP00000037077
ENSDARP00000055427	ENSGALP00000037077
ENSDARP00000066052	ENSGALP00000037639
ENSDARP00000055394	ENSGALP00000025755
ENSDARP00000023564	ENSGALP00000026526
ENSDARP00000104051	ENSGALP00000004970
ENSDARP00000109556	ENSGALP00000012563
ENSDARP00000097371	ENSGALP00000022525
ENSDARP00000051798	ENSGALP00000005212
ENSDARP00000077625	ENSGALP00000007696
ENSDARP00000054625	ENSGALP00000004141
ENSDARP00000090052	ENSGALP00000010342
ENSDARP00000097487	ENSGALP00000016935
ENSDARP00000127272	ENSGALP00000008311
ENSDARP00000058762	ENSGALP00000019555
ENSDARP00000083666	ENSGALP00000024668
ENSDARP00000090007	ENSGALP00000042045
ENSDARP00000100039	ENSGALP00000012555
ENSDARP00000099863	ENSGALP00000027579
ENSDARP00000097836	ENSGALP00000026391
ENSDARP00000103132	ENSGALP00000026391
ENSDARP00000050017	ENSGALP00000000759
ENSDARP00000061326	ENSGALP00000042958
ENSDARP00000020679	ENSGALP00000001868
ENSDARP00000058869	ENSGALP00000021577
ENSDARP00000015966	ENSGALP00000026871
ENSDARP00000077794	ENSGALP00000012712
ENSDARP00000102826	ENSGALP00000012712
ENSDARP00000104446	ENSGALP00000002573
ENSDARP00000025803	ENSGALP00000002573
ENSDARP00000043290	ENSGALP00000015740
ENSDARP00000092347	ENSGALP00000000368
ENSDARP00000116412	ENSGALP00000000368
ENSDARP00000068559	ENSGALP00000014918
ENSDARP00000113026	ENSGALP00000027020
ENSDARP00000105953	ENSGALP00000017970
ENSDARP00000125884	ENSGALP00000011529
ENSDARP00000024810	ENSGALP00000023237
ENSDARP00000035593	ENSGALP00000013059
ENSDARP00000048675	ENSGALP00000011344
ENSDARP00000115860	ENSGALP00000011344
ENSDARP00000046625	ENSGALP00000013072
ENSDARP00000085946	ENSGALP00000005814
ENSDARP00000128691	ENSGALP00000009879
ENSDARP00000108392	ENSGALP00000013590
ENSDARP00000116173	ENSGALP00000040890
ENSDARP00000023794	ENSGALP00000000581
ENSDARP00000058728	ENSGALP00000000581
ENSDARP00000114402	ENSGALP00000020711
ENSDARP00000080768	ENSGALP00000020711
ENSDARP00000094807	ENSGALP00000026515
ENSDARP00000058092	ENSGALP00000001572
ENSDARP00000009785	ENSGALP00000001572
ENSDARP00000063702	ENSGALP00000026582
ENSDARP00000099510	ENSGALP00000024999
ENSDARP00000129200	ENSGALP00000013553
ENSDARP00000078434	ENSGALP00000039622
ENSDARP00000018980	ENSGALP00000025165
ENSDARP00000062907	ENSGALP00000019507
ENSDARP00000117664	ENSGALP00000017666
ENSDARP00000127227	ENSGALP00000017666
ENSDARP00000012869	ENSGALP00000040770
ENSDARP00000006838	ENSGALP00000008868
ENSDARP00000113944	ENSGALP00000008868
ENSDARP00000107021	ENSGALP00000042042
ENSDARP00000022331	ENSGALP00000020410
ENSDARP00000083997	ENSGALP00000020410
ENSDARP00000101964	ENSGALP00000013972
ENSDARP00000097114	ENSGALP00000023384
ENSDARP00000109570	ENSGALP00000003366
ENSDARP00000098667	ENSGALP00000015647
ENSDARP00000113730	ENSGALP00000005347
ENSDARP00000120826	ENSGALP00000025668
ENSDARP00000071465	ENSGALP00000042146
ENSDARP00000098627	ENSGALP00000009582
ENSDARP00000115969	ENSGALP00000042980
ENSDARP00000007237	ENSGALP00000037559
ENSDARP00000113995	ENSGALP00000025665
ENSDARP00000121746	ENSGALP00000005120
ENSDARP00000115355	ENSGALP00000013908
ENSDARP00000009986	ENSGALP00000000320
ENSDARP00000091924	ENSGALP00000022322
ENSDARP00000008140	ENSGALP00000036468
ENSDARP00000047072	ENSGALP00000009602
ENSDARP00000115525	ENSGALP00000009602
ENSDARP00000111506	ENSGALP00000017758
ENSDARP00000115217	ENSGALP00000000765
ENSDARP00000110113	ENSGALP00000013627
ENSDARP00000022077	ENSGALP00000035815
ENSDARP00000030881	ENSGALP00000017250
ENSDARP00000115067	ENSGALP00000040789
ENSDARP00000001793	ENSGALP00000040789
ENSDARP00000054734	ENSGALP00000011785
ENSDARP00000065012	ENSGALP00000011785
ENSDARP00000105722	ENSGALP00000000343
ENSDARP00000091083	ENSGALP00000042083
ENSDARP00000052551	ENSGALP00000015886
ENSDARP00000081313	ENSGALP00000012699
ENSDARP00000073595	ENSGALP00000002808
ENSDARP00000051413	ENSGALP00000010995
ENSDARP00000118711	ENSGALP00000002263
ENSDARP00000105614	ENSGALP00000002263
ENSDARP00000044837	ENSGALP00000026092
ENSDARP00000049419	ENSGALP00000026092
ENSDARP00000084170	ENSGALP00000001286
ENSDARP00000085993	ENSGALP00000028898
ENSDARP00000100420	ENSGALP00000031109
ENSDARP00000097792	ENSGALP00000031109
ENSDARP00000128169	ENSGALP00000042408
ENSDARP00000107305	ENSGALP00000012311
ENSDARP00000062696	ENSGALP00000002763
ENSDARP00000074879	ENSGALP00000002763
ENSDARP00000073632	ENSGALP00000025786
ENSDARP00000102997	ENSGALP00000025786
ENSDARP00000082444	ENSGALP00000024381
ENSDARP00000107355	ENSGALP00000039965
ENSDARP00000079959	ENSGALP00000017198
ENSDARP00000080136	ENSGALP00000013905
ENSDARP00000101246	ENSGALP00000010482
ENSDARP00000020528	ENSGALP00000025070
ENSDARP00000048135	ENSGALP00000025070
ENSDARP00000118143	ENSGALP00000024818
ENSDARP00000115280	ENSGALP00000016849
ENSDARP00000088711	ENSGALP00000013934
ENSDARP00000122176	ENSGALP00000034535
ENSDARP00000113716	ENSGALP00000034535
ENSDARP00000080101	ENSGALP00000003271
ENSDARP00000072349	ENSGALP00000003271
ENSDARP00000041401	ENSGALP00000010211
ENSDARP00000103000	ENSGALP00000000995
ENSDARP00000038893	ENSGALP00000005236
ENSDARP00000025057	ENSGALP00000026006
ENSDARP00000128605	ENSGALP00000026006
ENSDARP00000113004	ENSGALP00000040955
ENSDARP00000118656	ENSGALP00000040955
ENSDARP00000086622	ENSGALP00000015514
ENSDARP00000053220	ENSGALP00000035695
ENSDARP00000040809	ENSGALP00000041236
ENSDARP00000100307	ENSGALP00000026077
ENSDARP00000090929	ENSGALP00000018851
ENSDARP00000086538	ENSGALP00000026290
ENSDARP00000013325	ENSGALP00000023773
ENSDARP00000073869	ENSGALP00000012695
ENSDARP00000124804	ENSGALP00000027030
ENSDARP00000004047	ENSGALP00000013689
ENSDARP00000088503	ENSGALP00000013689
ENSDARP00000073112	ENSGALP00000012864
ENSDARP00000073184	ENSGALP00000012864
ENSDARP00000022131	ENSGALP00000041317
ENSDARP00000101463	ENSGALP00000043171
ENSDARP00000062236	ENSGALP00000018433
ENSDARP00000074835	ENSGALP00000008988
ENSDARP00000108396	ENSGALP00000024939
ENSDARP00000128564	ENSGALP00000003855
ENSDARP00000100478	ENSGALP00000002369
ENSDARP00000105964	ENSGALP00000039705
ENSDARP00000106329	ENSGALP00000013113
ENSDARP00000127981	ENSGALP00000016140
ENSDARP00000110922	ENSGALP00000020186
ENSDARP00000103804	ENSGALP00000020186
ENSDARP00000010482	ENSGALP00000038408
ENSDARP00000050129	ENSGALP00000020714
ENSDARP00000041699	ENSGALP00000015246
ENSDARP00000076104	ENSGALP00000016629
ENSDARP00000090833	ENSGALP00000026337
ENSDARP00000070056	ENSGALP00000016536
ENSDARP00000020214	ENSGALP00000011770
ENSDARP00000026086	ENSGALP00000011770
ENSDARP00000128969	ENSGALP00000027534
ENSDARP00000090804	ENSGALP00000039757
ENSDARP00000101922	ENSGALP00000009708
ENSDARP00000006859	ENSGALP00000000387
ENSDARP00000080453	ENSGALP00000019425
ENSDARP00000100323	ENSGALP00000026764
ENSDARP00000102421	ENSGALP00000026764
ENSDARP00000109963	ENSGALP00000018701
ENSDARP00000103889	ENSGALP00000041663
ENSDARP00000068850	ENSGALP00000019122
ENSDARP00000105635	ENSGALP00000018487
ENSDARP00000105547	ENSGALP00000031127
ENSDARP00000023268	ENSGALP00000015096
ENSDARP00000100785	ENSGALP00000002591
ENSDARP00000118027	ENSGALP00000020178
ENSDARP00000127270	ENSGALP00000018405
ENSDARP00000098280	ENSGALP00000009820
ENSDARP00000126694	ENSGALP00000009820
ENSDARP00000102423	ENSGALP00000018028
ENSDARP00000120118	ENSGALP00000040245
ENSDARP00000110624	ENSGALP00000011486
ENSDARP00000074640	ENSGALP00000011486
ENSDARP00000044082	ENSGALP00000023559
ENSDARP00000015104	ENSGALP00000023559
ENSDARP00000114249	ENSGALP00000017123
ENSDARP00000129238	ENSGALP00000010462
ENSDARP00000109205	ENSGALP00000015213
ENSDARP00000093339	ENSGALP00000018228
ENSDARP00000083210	ENSGALP00000005977
ENSDARP00000098767	ENSGALP00000007283
ENSDARP00000117850	ENSGALP00000017075
ENSDARP00000105578	ENSGALP00000029357
ENSDARP00000102999	ENSGALP00000042849
ENSDARP00000054091	ENSGALP00000004725
ENSDARP00000126363	ENSGALP00000000021
ENSDARP00000107839	ENSGALP00000000384
ENSDARP00000123814	ENSGALP00000012219
ENSDARP00000124057	ENSGALP00000015982
ENSDARP00000106309	ENSGALP00000021757
ENSDARP00000117685	ENSGALP00000039780
ENSDARP00000013115	ENSGALP00000005196
ENSDARP00000041727	ENSGALP00000010871
ENSDARP00000101543	ENSGALP00000025896
ENSDARP00000072275	ENSGALP00000010878
ENSDARP00000092344	ENSGALP00000013215
ENSDARP00000042048	ENSGALP00000009127
ENSDARP00000124888	ENSGALP00000010168
ENSDARP00000039912	ENSGALP00000019062
ENSDARP00000103727	ENSGALP00000016769
ENSDARP00000111316	ENSGALP00000005525
ENSDARP00000082779	ENSGALP00000005525
ENSDARP00000082758	ENSGALP00000023805
ENSDARP00000121534	ENSGALP00000002947
ENSDARP00000070211	ENSGALP00000022584
ENSDARP00000066654	ENSGALP00000024981
ENSDARP00000109123	ENSGALP00000005531
ENSDARP00000100833	ENSGALP00000003950
ENSDARP00000048865	ENSGALP00000004267
ENSDARP00000113169	ENSGALP00000004267
ENSDARP00000047190	ENSGALP00000018459
ENSDARP00000106759	ENSGALP00000019498
ENSDARP00000105936	ENSGALP00000003857
ENSDARP00000069995	ENSGALP00000006765
ENSDARP00000006482	ENSGALP00000021842
ENSDARP00000015078	ENSGALP00000021842
ENSDARP00000046980	ENSGALP00000008695
ENSDARP00000090750	ENSGALP00000042746
ENSDARP00000026811	ENSGALP00000026476
ENSDARP00000069192	ENSGALP00000035817
ENSDARP00000122392	ENSGALP00000035817
ENSDARP00000107677	ENSGALP00000015366
ENSDARP00000065255	ENSGALP00000015979
ENSDARP00000107238	ENSGALP00000015981
ENSDARP00000004469	ENSGALP00000016827
ENSDARP00000101848	ENSGALP00000002633
ENSDARP00000105556	ENSGALP00000018658
ENSDARP00000050532	ENSGALP00000039111
ENSDARP00000007440	ENSGALP00000009045
ENSDARP00000013511	ENSGALP00000009045
ENSDARP00000110201	ENSGALP00000016610
ENSDARP00000115859	ENSGALP00000027018
ENSDARP00000115601	ENSGALP00000037252
ENSDARP00000112656	ENSGALP00000032210
ENSDARP00000023719	ENSGALP00000005375
ENSDARP00000021876	ENSGALP00000042425
ENSDARP00000056456	ENSGALP00000042425
ENSDARP00000049862	ENSGALP00000042575
ENSDARP00000061314	ENSGALP00000042043
ENSDARP00000074909	ENSGALP00000013852
ENSDARP00000079665	ENSGALP00000020135
ENSDARP00000036825	ENSGALP00000005194
ENSDARP00000103726	ENSGALP00000041061
ENSDARP00000060943	ENSGALP00000025340
ENSDARP00000119275	ENSGALP00000019107
ENSDARP00000102218	ENSGALP00000014088
ENSDARP00000016888	ENSGALP00000012079
ENSDARP00000127769	ENSGALP00000017807
ENSDARP00000121899	ENSGALP00000016496
ENSDARP00000098697	ENSGALP00000040485
ENSDARP00000099945	ENSGALP00000011669
ENSDARP00000120902	ENSGALP00000016449
ENSDARP00000009763	ENSGALP00000016357
ENSDARP00000126239	ENSGALP00000016357
ENSDARP00000106448	ENSGALP00000006501
ENSDARP00000126711	ENSGALP00000043291
ENSDARP00000012165	ENSGALP00000005944
ENSDARP00000003715	ENSGALP00000008738
ENSDARP00000123439	ENSGALP00000008738
ENSDARP00000035450	ENSGALP00000010798
ENSDARP00000067326	ENSGALP00000010798
ENSDARP00000004474	ENSGALP00000024049
ENSDARP00000128798	ENSGALP00000006022
ENSDARP00000032728	ENSGALP00000022443
ENSDARP00000011882	ENSGALP00000018616
ENSDARP00000027655	ENSGALP00000000506
ENSDARP00000002127	ENSGALP00000013530
ENSDARP00000098475	ENSGALP00000020566
ENSDARP00000121750	ENSGALP00000025954
ENSDARP00000024226	ENSGALP00000007674
ENSDARP00000031677	ENSGALP00000019634
ENSDARP00000119736	ENSGALP00000023961
ENSDARP00000120629	ENSGALP00000023152
ENSDARP00000067651	ENSGALP00000012995
ENSDARP00000111412	ENSGALP00000012995
ENSDARP00000058570	ENSGALP00000024548
ENSDARP00000053781	ENSGALP00000042878
ENSDARP00000115452	ENSGALP00000042256
ENSDARP00000025657	ENSGALP00000042256
ENSDARP00000099142	ENSGALP00000041554
ENSDARP00000083591	ENSGALP00000023099
ENSDARP00000105619	ENSGALP00000032595
ENSDARP00000112873	ENSGALP00000009066
ENSDARP00000012094	ENSGALP00000024654
ENSDARP00000098673	ENSGALP00000017972
ENSDARP00000059238	ENSGALP00000017972
ENSDARP00000073453	ENSGALP00000006752
ENSDARP00000118433	ENSGALP00000001125
ENSDARP00000006502	ENSGALP00000007168
ENSDARP00000115424	ENSGALP00000022622
ENSDARP00000059445	ENSGALP00000038010
ENSDARP00000110557	ENSGALP00000018385
ENSDARP00000052292	ENSGALP00000000726
ENSDARP00000126846	ENSGALP00000003007
ENSDARP00000075601	ENSGALP00000031725
ENSDARP00000053545	ENSGALP00000031029
ENSDARP00000060183	ENSGALP00000011197
ENSDARP00000019763	ENSGALP00000021538
ENSDARP00000093642	ENSGALP00000000772
ENSDARP00000112220	ENSGALP00000005325
ENSDARP00000060860	ENSGALP00000015329
ENSDARP00000109350	ENSGALP00000012592
ENSDARP00000103434	ENSGALP00000009811
ENSDARP00000080529	ENSGALP00000009811
ENSDARP00000103798	ENSGALP00000020761
ENSDARP00000054019	ENSGALP00000041421
ENSDARP00000115671	ENSGALP00000041421
ENSDARP00000019858	ENSGALP00000037568
ENSDARP00000013130	ENSGALP00000020480
ENSDARP00000099123	ENSGALP00000039641
ENSDARP00000107933	ENSGALP00000006921
ENSDARP00000054070	ENSGALP00000025530
ENSDARP00000071346	ENSGALP00000025530
ENSDARP00000118970	ENSGALP00000011580
ENSDARP00000114520	ENSGALP00000023291
ENSDARP00000126494	ENSGALP00000012558
ENSDARP00000056244	ENSGALP00000032645
ENSDARP00000017489	ENSGALP00000005963
ENSDARP00000122855	ENSGALP00000041436
ENSDARP00000076697	ENSGALP00000027178
ENSDARP00000116695	ENSGALP00000042466
ENSDARP00000075766	ENSGALP00000010347
ENSDARP00000116160	ENSGALP00000041483
ENSDARP00000057729	ENSGALP00000037987
ENSDARP00000069661	ENSGALP00000012350
ENSDARP00000077707	ENSGALP00000012585
ENSDARP00000008092	ENSGALP00000021338
ENSDARP00000112244	ENSGALP00000016284
ENSDARP00000043297	ENSGALP00000041340
ENSDARP00000105362	ENSGALP00000041340
ENSDARP00000058705	ENSGALP00000041340
ENSDARP00000050897	ENSGALP00000034504
ENSDARP00000036851	ENSGALP00000004460
ENSDARP00000012506	ENSGALP00000027027
ENSDARP00000128225	ENSGALP00000001944
ENSDARP00000017670	ENSGALP00000008117
ENSDARP00000062538	ENSGALP00000008117
ENSDARP00000109109	ENSGALP00000010097
ENSDARP00000080404	ENSGALP00000026428
ENSDARP00000075049	ENSGALP00000026428
ENSDARP00000071575	ENSGALP00000022497
ENSDARP00000098914	ENSGALP00000022497
ENSDARP00000106372	ENSGALP00000034427
ENSDARP00000110039	ENSGALP00000005315
ENSDARP00000013943	ENSGALP00000018045
ENSDARP00000129456	ENSGALP00000010379
ENSDARP00000122936	ENSGALP00000012608
ENSDARP00000123297	ENSGALP00000012608
ENSDARP00000088338	ENSGALP00000035245
ENSDARP00000123693	ENSGALP00000002650
ENSDARP00000101000	ENSGALP00000023881
ENSDARP00000033575	ENSGALP00000024079
ENSDARP00000071718	ENSGALP00000001501
ENSDARP00000013224	ENSGALP00000018409
ENSDARP00000101095	ENSGALP00000039379
ENSDARP00000106120	ENSGALP00000026174
ENSDARP00000076977	ENSGALP00000005904
ENSDARP00000112152	ENSGALP00000007997
ENSDARP00000066372	ENSGALP00000010494
ENSDARP00000121437	ENSGALP00000028961
ENSDARP00000074711	ENSGALP00000004854
ENSDARP00000122155	ENSGALP00000019763
ENSDARP00000085788	ENSGALP00000014653
ENSDARP00000118847	ENSGALP00000014618
ENSDARP00000009179	ENSGALP00000013353
ENSDARP00000091872	ENSGALP00000024926
ENSDARP00000065494	ENSGALP00000042221
ENSDARP00000079636	ENSGALP00000040670
ENSDARP00000050209	ENSGALP00000040670
ENSDARP00000038511	ENSGALP00000005781
ENSDARP00000110985	ENSGALP00000041085
ENSDARP00000099100	ENSGALP00000041942
ENSDARP00000033638	ENSGALP00000012875
ENSDARP00000127157	ENSGALP00000020372
ENSDARP00000075769	ENSGALP00000036952
ENSDARP00000111052	ENSGALP00000017032
ENSDARP00000071527	ENSGALP00000021907
ENSDARP00000107923	ENSGALP00000001762
ENSDARP00000111463	ENSGALP00000010368
ENSDARP00000027776	ENSGALP00000010368
ENSDARP00000099020	ENSGALP00000022701
ENSDARP00000102219	ENSGALP00000002647
ENSDARP00000122442	ENSGALP00000038507
ENSDARP00000098349	ENSGALP00000038507
ENSDARP00000023594	ENSGALP00000007738
ENSDARP00000101167	ENSGALP00000025859
ENSDARP00000097850	ENSGALP00000012805
ENSDARP00000107236	ENSGALP00000008146
ENSDARP00000123046	ENSGALP00000035841
ENSDARP00000108870	ENSGALP00000042929
ENSDARP00000064708	ENSGALP00000009979
ENSDARP00000080869	ENSGALP00000000948
ENSDARP00000107843	ENSGALP00000018449
ENSDARP00000080872	ENSGALP00000013816
ENSDARP00000067638	ENSGALP00000013816
ENSDARP00000027028	ENSGALP00000010783
ENSDARP00000122172	ENSGALP00000027922
ENSDARP00000083123	ENSGALP00000041057
ENSDARP00000109699	ENSGALP00000042373
ENSDARP00000004922	ENSGALP00000042373
ENSDARP00000095874	ENSGALP00000008671
ENSDARP00000017189	ENSGALP00000018351
ENSDARP00000106590	ENSGALP00000004761
ENSDARP00000110098	ENSGALP00000018715
ENSDARP00000051778	ENSGALP00000017873
ENSDARP00000019179	ENSGALP00000013462
ENSDARP00000106508	ENSGALP00000010165
ENSDARP00000110359	ENSGALP00000006733
ENSDARP00000051900	ENSGALP00000011153
ENSDARP00000101211	ENSGALP00000021276
ENSDARP00000123412	ENSGALP00000042570
ENSDARP00000104045	ENSGALP00000008969
ENSDARP00000118274	ENSGALP00000015983
ENSDARP00000040265	ENSGALP00000030023
ENSDARP00000010347	ENSGALP00000039912
ENSDARP00000109289	ENSGALP00000043455
ENSDARP00000009713	ENSGALP00000038684
ENSDARP00000077123	ENSGALP00000027574
ENSDARP00000085962	ENSGALP00000027574
ENSDARP00000104195	ENSGALP00000022658
ENSDARP00000121429	ENSGALP00000024262
ENSDARP00000087625	ENSGALP00000029867
ENSDARP00000102193	ENSGALP00000016443
ENSDARP00000002994	ENSGALP00000009594
ENSDARP00000092636	ENSGALP00000024609
ENSDARP00000013575	ENSGALP00000041329
ENSDARP00000080411	ENSGALP00000007425
ENSDARP00000089879	ENSGALP00000038735
ENSDARP00000117673	ENSGALP00000008802
ENSDARP00000104463	ENSGALP00000038852
ENSDARP00000098422	ENSGALP00000016375
ENSDARP00000081544	ENSGALP00000016375
ENSDARP00000014003	ENSGALP00000041628
ENSDARP00000089612	ENSGALP00000041628
ENSDARP00000061172	ENSGALP00000040737
ENSDARP00000002844	ENSGALP00000003152
ENSDARP00000073256	ENSGALP00000000438
ENSDARP00000106517	ENSGALP00000043346
ENSDARP00000019154	ENSGALP00000012540
ENSDARP00000105565	ENSGALP00000013946
ENSDARP00000103341	ENSGALP00000024898
ENSDARP00000096452	ENSGALP00000024258
ENSDARP00000075918	ENSGALP00000014599
ENSDARP00000033243	ENSGALP00000005084
ENSDARP00000009990	ENSGALP00000021816
ENSDARP00000082527	ENSGALP00000013808
ENSDARP00000112624	ENSGALP00000013808
ENSDARP00000056744	ENSGALP00000025093
ENSDARP00000049225	ENSGALP00000003376
ENSDARP00000007824	ENSGALP00000019918
ENSDARP00000008312	ENSGALP00000015132
ENSDARP00000058458	ENSGALP00000003008
ENSDARP00000058577	ENSGALP00000036605
ENSDARP00000123862	ENSGALP00000038599
ENSDARP00000100941	ENSGALP00000042187
ENSDARP00000100140	ENSGALP00000007244
ENSDARP00000127920	ENSGALP00000036803
ENSDARP00000113863	ENSGALP00000013766
ENSDARP00000125621	ENSGALP00000013766
ENSDARP00000030104	ENSGALP00000037440
ENSDARP00000091859	ENSGALP00000025794
ENSDARP00000068939	ENSGALP00000025794
ENSDARP00000105618	ENSGALP00000007955
ENSDARP00000069215	ENSGALP00000013212
ENSDARP00000121086	ENSGALP00000001872
ENSDARP00000058484	ENSGALP00000005295
ENSDARP00000069966	ENSGALP00000014072
ENSDARP00000126254	ENSGALP00000042178
ENSDARP00000112191	ENSGALP00000042178
ENSDARP00000109534	ENSGALP00000032327
ENSDARP00000109176	ENSGALP00000032327
ENSDARP00000076902	ENSGALP00000005154
ENSDARP00000099909	ENSGALP00000005154
ENSDARP00000121336	ENSGALP00000042730
ENSDARP00000073748	ENSGALP00000042730
ENSDARP00000059795	ENSGALP00000025299
ENSDARP00000107990	ENSGALP00000012349
ENSDARP00000091640	ENSGALP00000040907
ENSDARP00000067516	ENSGALP00000019072
ENSDARP00000071808	ENSGALP00000019072
ENSDARP00000049675	ENSGALP00000018376
ENSDARP00000079760	ENSGALP00000023706
ENSDARP00000037411	ENSGALP00000039371
ENSDARP00000022617	ENSGALP00000017782
ENSDARP00000069672	ENSGALP00000039853
ENSDARP00000016803	ENSGALP00000016165
ENSDARP00000055680	ENSGALP00000002841
ENSDARP00000095367	ENSGALP00000023762
ENSDARP00000112925	ENSGALP00000023762
ENSDARP00000074827	ENSGALP00000043256
ENSDARP00000070225	ENSGALP00000036836
ENSDARP00000083719	ENSGALP00000001966
ENSDARP00000074928	ENSGALP00000017365
ENSDARP00000089171	ENSGALP00000011095
ENSDARP00000111877	ENSGALP00000007779
ENSDARP00000027924	ENSGALP00000014638
ENSDARP00000113335	ENSGALP00000041616
ENSDARP00000011927	ENSGALP00000035964
ENSDARP00000105198	ENSGALP00000005105
ENSDARP00000121877	ENSGALP00000022471
ENSDARP00000059263	ENSGALP00000025256
ENSDARP00000074553	ENSGALP00000041667
ENSDARP00000123794	ENSGALP00000016543
ENSDARP00000060504	ENSGALP00000015343
ENSDARP00000084278	ENSGALP00000012399
ENSDARP00000075741	ENSGALP00000041795
ENSDARP00000027521	ENSGALP00000041795
ENSDARP00000105393	ENSGALP00000042010
ENSDARP00000092397	ENSGALP00000042010
ENSDARP00000015065	ENSGALP00000008845
ENSDARP00000108873	ENSGALP00000008845
ENSDARP00000097710	ENSGALP00000003147
ENSDARP00000097725	ENSGALP00000003147
ENSDARP00000109506	ENSGALP00000033823
ENSDARP00000094416	ENSGALP00000041743
ENSDARP00000094479	ENSGALP00000010387
ENSDARP00000090521	ENSGALP00000010387
ENSDARP00000027102	ENSGALP00000016623
ENSDARP00000034396	ENSGALP00000033461
ENSDARP00000095054	ENSGALP00000022179
ENSDARP00000111676	ENSGALP00000012634
ENSDARP00000060282	ENSGALP00000041946
ENSDARP00000069131	ENSGALP00000040167
ENSDARP00000068362	ENSGALP00000023158
ENSDARP00000125676	ENSGALP00000003993
ENSDARP00000108443	ENSGALP00000041998
ENSDARP00000027276	ENSGALP00000038179
ENSDARP00000104653	ENSGALP00000014119
ENSDARP00000102414	ENSGALP00000039475
ENSDARP00000117598	ENSGALP00000039475
ENSDARP00000098329	ENSGALP00000016759
ENSDARP00000098796	ENSGALP00000000490
ENSDARP00000124278	ENSGALP00000000418
ENSDARP00000000488	ENSGALP00000000418
ENSDARP00000109084	ENSGALP00000000792
ENSDARP00000078265	ENSGALP00000006255
ENSDARP00000062401	ENSGALP00000023914
ENSDARP00000120955	ENSGALP00000030879
ENSDARP00000115246	ENSGALP00000038018
ENSDARP00000101673	ENSGALP00000007419
ENSDARP00000099963	ENSGALP00000007419
ENSDARP00000071926	ENSGALP00000015907
ENSDARP00000027046	ENSGALP00000025637
ENSDARP00000018976	ENSGALP00000006719
ENSDARP00000056080	ENSGALP00000018361
ENSDARP00000031210	ENSGALP00000016008
ENSDARP00000064732	ENSGALP00000027770
ENSDARP00000015293	ENSGALP00000016972
ENSDARP00000125702	ENSGALP00000016511
ENSDARP00000094348	ENSGALP00000036900
ENSDARP00000084189	ENSGALP00000015298
ENSDARP00000094932	ENSGALP00000024636
ENSDARP00000127937	ENSGALP00000013230
ENSDARP00000042971	ENSGALP00000001306
ENSDARP00000032398	ENSGALP00000001306
ENSDARP00000128876	ENSGALP00000010558
ENSDARP00000074839	ENSGALP00000016878
ENSDARP00000105416	ENSGALP00000039433
ENSDARP00000088242	ENSGALP00000002921
ENSDARP00000069134	ENSGALP00000007002
ENSDARP00000110566	ENSGALP00000020304
ENSDARP00000059326	ENSGALP00000028002
ENSDARP00000112876	ENSGALP00000028002
ENSDARP00000073475	ENSGALP00000003942
ENSDARP00000106584	ENSGALP00000010315
ENSDARP00000002260	ENSGALP00000026123
ENSDARP00000092924	ENSGALP00000026123
ENSDARP00000008636	ENSGALP00000026509
ENSDARP00000111199	ENSGALP00000038038
ENSDARP00000103408	ENSGALP00000016092
ENSDARP00000033788	ENSGALP00000025658
ENSDARP00000015588	ENSGALP00000017419
ENSDARP00000067620	ENSGALP00000008333
ENSDARP00000128756	ENSGALP00000042753
ENSDARP00000073103	ENSGALP00000005929
ENSDARP00000038193	ENSGALP00000005929
ENSDARP00000073136	ENSGALP00000022155
ENSDARP00000042275	ENSGALP00000017404
ENSDARP00000086634	ENSGALP00000040980
ENSDARP00000098704	ENSGALP00000013987
ENSDARP00000077648	ENSGALP00000032036
ENSDARP00000075158	ENSGALP00000032036
ENSDARP00000035841	ENSGALP00000006317
ENSDARP00000066438	ENSGALP00000010254
ENSDARP00000091590	ENSGALP00000015550
ENSDARP00000076434	ENSGALP00000024775
ENSDARP00000041380	ENSGALP00000035995
ENSDARP00000121369	ENSGALP00000025542
ENSDARP00000045849	ENSGALP00000041643
ENSDARP00000065879	ENSGALP00000005911
ENSDARP00000095079	ENSGALP00000021309
ENSDARP00000006201	ENSGALP00000038677
ENSDARP00000108556	ENSGALP00000038677
ENSDARP00000109085	ENSGALP00000031103
ENSDARP00000003013	ENSGALP00000000843
ENSDARP00000085363	ENSGALP00000033347
ENSDARP00000052364	ENSGALP00000007758
ENSDARP00000062701	ENSGALP00000012991
ENSDARP00000052365	ENSGALP00000043098
ENSDARP00000101844	ENSGALP00000017248
ENSDARP00000034038	ENSGALP00000008657
ENSDARP00000095538	ENSGALP00000034943
ENSDARP00000043402	ENSGALP00000029144
ENSDARP00000071951	ENSGALP00000026389
ENSDARP00000111484	ENSGALP00000038374
ENSDARP00000067540	ENSGALP00000038374
ENSDARP00000098081	ENSGALP00000041435
ENSDARP00000011541	ENSGALP00000041435
ENSDARP00000008510	ENSGALP00000026339
ENSDARP00000115181	ENSGALP00000026940
ENSDARP00000110503	ENSGALP00000022345
ENSDARP00000099084	ENSGALP00000039731
ENSDARP00000061036	ENSGALP00000042770
ENSDARP00000071406	ENSGALP00000040597
ENSDARP00000030114	ENSGALP00000019827
ENSDARP00000005611	ENSGALP00000019827
ENSDARP00000023845	ENSGALP00000008955
ENSDARP00000107652	ENSGALP00000008955
ENSDARP00000100656	ENSGALP00000006931
ENSDARP00000057971	ENSGALP00000027789
ENSDARP00000023098	ENSGALP00000012815
ENSDARP00000058661	ENSGALP00000008453
ENSDARP00000009258	ENSGALP00000013267
ENSDARP00000019118	ENSGALP00000011170
ENSDARP00000036852	ENSGALP00000000135
ENSDARP00000101200	ENSGALP00000000135
ENSDARP00000079802	ENSGALP00000017682
ENSDARP00000120305	ENSGALP00000017682
ENSDARP00000082836	ENSGALP00000032783
ENSDARP00000025702	ENSGALP00000010405
ENSDARP00000128500	ENSGALP00000011051
ENSDARP00000109755	ENSGALP00000015600
ENSDARP00000077740	ENSGALP00000024514
ENSDARP00000049464	ENSGALP00000006980
ENSDARP00000100679	ENSGALP00000009774
ENSDARP00000085375	ENSGALP00000017861
ENSDARP00000099707	ENSGALP00000003253
ENSDARP00000030591	ENSGALP00000003253
ENSDARP00000121575	ENSGALP00000009383
ENSDARP00000114970	ENSGALP00000040651
ENSDARP00000059622	ENSGALP00000018216
ENSDARP00000073572	ENSGALP00000032659
ENSDARP00000124594	ENSGALP00000024072
ENSDARP00000101759	ENSGALP00000024072
ENSDARP00000043428	ENSGALP00000039162
ENSDARP00000089852	ENSGALP00000025193
ENSDARP00000075936	ENSGALP00000025193
ENSDARP00000048613	ENSGALP00000009289
ENSDARP00000077277	ENSGALP00000009289
ENSDARP00000118703	ENSGALP00000017129
ENSDARP00000125103	ENSGALP00000017129
ENSDARP00000031713	ENSGALP00000005856
ENSDARP00000117358	ENSGALP00000005856
ENSDARP00000103191	ENSGALP00000007999
ENSDARP00000099567	ENSGALP00000001390
ENSDARP00000097750	ENSGALP00000024849
ENSDARP00000070393	ENSGALP00000040785
ENSDARP00000089792	ENSGALP00000027812
ENSDARP00000003459	ENSGALP00000035733
ENSDARP00000050527	ENSGALP00000037537
ENSDARP00000073055	ENSGALP00000037537
ENSDARP00000062683	ENSGALP00000038883
ENSDARP00000103850	ENSGALP00000041545
ENSDARP00000072664	ENSGALP00000026603
ENSDARP00000089068	ENSGALP00000013381
ENSDARP00000124182	ENSGALP00000022861
ENSDARP00000107643	ENSGALP00000004423
ENSDARP00000057421	ENSGALP00000004423
ENSDARP00000021266	ENSGALP00000017600
ENSDARP00000111237	ENSGALP00000017243
ENSDARP00000099485	ENSGALP00000004775
ENSDARP00000128445	ENSGALP00000019596
ENSDARP00000127385	ENSGALP00000019596
ENSDARP00000126876	ENSGALP00000040936
ENSDARP00000079958	ENSGALP00000011192
ENSDARP00000085613	ENSGALP00000011192
ENSDARP00000042005	ENSGALP00000005601
ENSDARP00000128910	ENSGALP00000020051
ENSDARP00000122562	ENSGALP00000020051
ENSDARP00000010990	ENSGALP00000019837
ENSDARP00000076483	ENSGALP00000043385
ENSDARP00000096012	ENSGALP00000004030
ENSDARP00000065032	ENSGALP00000004030
ENSDARP00000028958	ENSGALP00000036889
ENSDARP00000045658	ENSGALP00000019086
ENSDARP00000120614	ENSGALP00000013528
ENSDARP00000037677	ENSGALP00000004936
ENSDARP00000100688	ENSGALP00000007663
ENSDARP00000040333	ENSGALP00000023820
ENSDARP00000059343	ENSGALP00000033857
ENSDARP00000050302	ENSGALP00000025661
ENSDARP00000070898	ENSGALP00000042784
ENSDARP00000057501	ENSGALP00000032290
ENSDARP00000003481	ENSGALP00000020806
ENSDARP00000077802	ENSGALP00000027828
ENSDARP00000028345	ENSGALP00000014813
ENSDARP00000065082	ENSGALP00000039251
ENSDARP00000110639	ENSGALP00000026702
ENSDARP00000124776	ENSGALP00000031563
ENSDARP00000058502	ENSGALP00000031563
ENSDARP00000101197	ENSGALP00000007158
ENSDARP00000102401	ENSGALP00000007750
ENSDARP00000110866	ENSGALP00000015978
ENSDARP00000124379	ENSGALP00000005791
ENSDARP00000000618	ENSGALP00000023303
ENSDARP00000084183	ENSGALP00000042674
ENSDARP00000080722	ENSGALP00000042674
ENSDARP00000096817	ENSGALP00000001903
ENSDARP00000127379	ENSGALP00000011809
ENSDARP00000105911	ENSGALP00000004508
ENSDARP00000094406	ENSGALP00000018139
ENSDARP00000062291	ENSGALP00000032623
ENSDARP00000102117	ENSGALP00000007263
ENSDARP00000107210	ENSGALP00000025120
ENSDARP00000045947	ENSGALP00000026768
ENSDARP00000053508	ENSGALP00000010621
ENSDARP00000107088	ENSGALP00000024806
ENSDARP00000042754	ENSGALP00000003242
ENSDARP00000048721	ENSGALP00000009070
ENSDARP00000124263	ENSGALP00000009070
ENSDARP00000093644	ENSGALP00000001016
ENSDARP00000081653	ENSGALP00000010066
ENSDARP00000100545	ENSGALP00000040780
ENSDARP00000032054	ENSGALP00000005695
ENSDARP00000056279	ENSGALP00000011232
ENSDARP00000029635	ENSGALP00000011232
ENSDARP00000027919	ENSGALP00000010012
ENSDARP00000065037	ENSGALP00000028981
ENSDARP00000079570	ENSGALP00000021770
ENSDARP00000103729	ENSGALP00000023872
ENSDARP00000110330	ENSGALP00000009653
ENSDARP00000111022	ENSGALP00000005096
ENSDARP00000069555	ENSGALP00000031100
ENSDARP00000093211	ENSGALP00000010786
ENSDARP00000050602	ENSGALP00000025929
ENSDARP00000116080	ENSGALP00000018561
ENSDARP00000114236	ENSGALP00000011572
ENSDARP00000015024	ENSGALP00000012999
ENSDARP00000122666	ENSGALP00000004246
ENSDARP00000016210	ENSGALP00000007982
ENSDARP00000101097	ENSGALP00000016384
ENSDARP00000128780	ENSGALP00000013683
ENSDARP00000088447	ENSGALP00000027611
ENSDARP00000099029	ENSGALP00000022180
ENSDARP00000102225	ENSGALP00000026733
ENSDARP00000099487	ENSGALP00000036695
ENSDARP00000093187	ENSGALP00000041564
ENSDARP00000099212	ENSGALP00000003546
ENSDARP00000025776	ENSGALP00000005812
ENSDARP00000045808	ENSGALP00000010977
ENSDARP00000000005	ENSGALP00000024466
ENSDARP00000040034	ENSGALP00000024466
ENSDARP00000040537	ENSGALP00000032493
ENSDARP00000107582	ENSGALP00000032493
ENSDARP00000099313	ENSGALP00000041907
ENSDARP00000109004	ENSGALP00000037978
ENSDARP00000122431	ENSGALP00000037978
ENSDARP00000016733	ENSGALP00000041835
ENSDARP00000114828	ENSGALP00000037439
ENSDARP00000112412	ENSGALP00000037439
ENSDARP00000014106	ENSGALP00000008824
ENSDARP00000093111	ENSGALP00000035658
ENSDARP00000020522	ENSGALP00000003954
ENSDARP00000089001	ENSGALP00000000999
ENSDARP00000127037	ENSGALP00000008530
ENSDARP00000122887	ENSGALP00000015333
ENSDARP00000092857	ENSGALP00000014623
ENSDARP00000107378	ENSGALP00000036444
ENSDARP00000129564	ENSGALP00000026501
ENSDARP00000116133	ENSGALP00000026501
ENSDARP00000114217	ENSGALP00000023902
ENSDARP00000092205	ENSGALP00000025196
ENSDARP00000013643	ENSGALP00000008724
ENSDARP00000109017	ENSGALP00000008724
ENSDARP00000098991	ENSGALP00000014155
ENSDARP00000063174	ENSGALP00000014155
ENSDARP00000118341	ENSGALP00000022017
ENSDARP00000076235	ENSGALP00000022017
ENSDARP00000003485	ENSGALP00000014175
ENSDARP00000119527	ENSGALP00000006772
ENSDARP00000112471	ENSGALP00000007631
ENSDARP00000104134	ENSGALP00000023600
ENSDARP00000080111	ENSGALP00000008499
ENSDARP00000080110	ENSGALP00000008499
ENSDARP00000055563	ENSGALP00000010965
ENSDARP00000080391	ENSGALP00000021401
ENSDARP00000125700	ENSGALP00000019608
ENSDARP00000100475	ENSGALP00000043251
ENSDARP00000105604	ENSGALP00000026179
ENSDARP00000084002	ENSGALP00000003359
ENSDARP00000078392	ENSGALP00000003359
ENSDARP00000118745	ENSGALP00000002590
ENSDARP00000093418	ENSGALP00000002590
ENSDARP00000076047	ENSGALP00000018799
ENSDARP00000076200	ENSGALP00000018799
ENSDARP00000040726	ENSGALP00000018109
ENSDARP00000095151	ENSGALP00000018109
ENSDARP00000127186	ENSGALP00000002315
ENSDARP00000047088	ENSGALP00000026378
ENSDARP00000106742	ENSGALP00000026378
ENSDARP00000109320	ENSGALP00000009531
ENSDARP00000120661	ENSGALP00000009531
ENSDARP00000105074	ENSGALP00000024567
ENSDARP00000122490	ENSGALP00000008235
ENSDARP00000060934	ENSGALP00000009155
ENSDARP00000101753	ENSGALP00000041987
ENSDARP00000107016	ENSGALP00000043009
ENSDARP00000124191	ENSGALP00000008433
ENSDARP00000004823	ENSGALP00000009571
ENSDARP00000089270	ENSGALP00000042484
ENSDARP00000081987	ENSGALP00000015396
ENSDARP00000103209	ENSGALP00000005158
ENSDARP00000110364	ENSGALP00000020284
ENSDARP00000053840	ENSGALP00000020284
ENSDARP00000084303	ENSGALP00000006680
ENSDARP00000014978	ENSGALP00000016523
ENSDARP00000072775	ENSGALP00000012171
ENSDARP00000092027	ENSGALP00000037522
ENSDARP00000015974	ENSGALP00000017191
ENSDARP00000087679	ENSGALP00000014787
ENSDARP00000074579	ENSGALP00000017195
ENSDARP00000103821	ENSGALP00000014283
ENSDARP00000118422	ENSGALP00000023270
ENSDARP00000103920	ENSGALP00000018176
ENSDARP00000023907	ENSGALP00000005119
ENSDARP00000055742	ENSGALP00000007153
ENSDARP00000007948	ENSGALP00000023510
ENSDARP00000066788	ENSGALP00000019684
ENSDARP00000124963	ENSGALP00000000400
ENSDARP00000043700	ENSGALP00000000400
ENSDARP00000123809	ENSGALP00000024104
ENSDARP00000096167	ENSGALP00000041392
ENSDARP00000069236	ENSGALP00000041784
ENSDARP00000105066	ENSGALP00000000885
ENSDARP00000106770	ENSGALP00000000885
ENSDARP00000036969	ENSGALP00000040383
ENSDARP00000072289	ENSGALP00000041005
ENSDARP00000114768	ENSGALP00000003616
ENSDARP00000110288	ENSGALP00000003616
ENSDARP00000006783	ENSGALP00000016266
ENSDARP00000104974	ENSGALP00000009976
ENSDARP00000102025	ENSGALP00000010189
ENSDARP00000081631	ENSGALP00000010189
ENSDARP00000075883	ENSGALP00000014509
ENSDARP00000025514	ENSGALP00000021127
ENSDARP00000105420	ENSGALP00000009867
ENSDARP00000102589	ENSGALP00000038436
ENSDARP00000108298	ENSGALP00000043390
ENSDARP00000089498	ENSGALP00000043390
ENSDARP00000119345	ENSGALP00000021740
ENSDARP00000059212	ENSGALP00000006353
ENSDARP00000048437	ENSGALP00000015756
ENSDARP00000109366	ENSGALP00000005007
ENSDARP00000094300	ENSGALP00000039774
ENSDARP00000011307	ENSGALP00000039774
ENSDARP00000026640	ENSGALP00000036097
ENSDARP00000115010	ENSGALP00000022390
ENSDARP00000017195	ENSGALP00000022390
ENSDARP00000026470	ENSGALP00000005123
ENSDARP00000094918	ENSGALP00000026648
ENSDARP00000006882	ENSGALP00000027827
ENSDARP00000088981	ENSGALP00000004350
ENSDARP00000104727	ENSGALP00000020691
ENSDARP00000103388	ENSGALP00000020691
ENSDARP00000027611	ENSGALP00000011706
ENSDARP00000128495	ENSGALP00000002001
ENSDARP00000129239	ENSGALP00000023887
ENSDARP00000123551	ENSGALP00000023887
ENSDARP00000086285	ENSGALP00000005381
ENSDARP00000113718	ENSGALP00000001096
ENSDARP00000109057	ENSGALP00000017170
ENSDARP00000112975	ENSGALP00000025880
ENSDARP00000104916	ENSGALP00000025880
ENSDARP00000085589	ENSGALP00000039913
ENSDARP00000053533	ENSGALP00000022616
ENSDARP00000080685	ENSGALP00000003891
ENSDARP00000095560	ENSGALP00000041204
ENSDARP00000005233	ENSGALP00000041204
ENSDARP00000087373	ENSGALP00000001262
ENSDARP00000093160	ENSGALP00000040623
ENSDARP00000127233	ENSGALP00000024627
ENSDARP00000081388	ENSGALP00000027757
ENSDARP00000096631	ENSGALP00000009047
ENSDARP00000102765	ENSGALP00000006934
ENSDARP00000108041	ENSGALP00000022108
ENSDARP00000048854	ENSGALP00000022108
ENSDARP00000084492	ENSGALP00000027552
ENSDARP00000100524	ENSGALP00000027552
ENSDARP00000116187	ENSGALP00000023284
ENSDARP00000118870	ENSGALP00000017952
ENSDARP00000043095	ENSGALP00000021824
ENSDARP00000109106	ENSGALP00000005423
ENSDARP00000051523	ENSGALP00000017115
ENSDARP00000059368	ENSGALP00000023190
ENSDARP00000005262	ENSGALP00000036966
ENSDARP00000063617	ENSGALP00000019366
ENSDARP00000090326	ENSGALP00000027492
ENSDARP00000055063	ENSGALP00000005475
ENSDARP00000096752	ENSGALP00000005475
ENSDARP00000114656	ENSGALP00000033677
ENSDARP00000119857	ENSGALP00000020426
ENSDARP00000113048	ENSGALP00000020426
ENSDARP00000117214	ENSGALP00000038334
ENSDARP00000054848	ENSGALP00000009526
ENSDARP00000108316	ENSGALP00000027391
ENSDARP00000127301	ENSGALP00000004823
ENSDARP00000019368	ENSGALP00000007314
ENSDARP00000092246	ENSGALP00000001312
ENSDARP00000116730	ENSGALP00000016076
ENSDARP00000122116	ENSGALP00000013190
ENSDARP00000050915	ENSGALP00000003342
ENSDARP00000104864	ENSGALP00000039305
ENSDARP00000070289	ENSGALP00000001702
ENSDARP00000074483	ENSGALP00000036860
ENSDARP00000097744	ENSGALP00000036860
ENSDARP00000075348	ENSGALP00000004490
ENSDARP00000003841	ENSGALP00000007139
ENSDARP00000076426	ENSGALP00000025348
ENSDARP00000102441	ENSGALP00000025348
ENSDARP00000082979	ENSGALP00000002228
ENSDARP00000105236	ENSGALP00000002228
ENSDARP00000124218	ENSGALP00000001051
ENSDARP00000069581	ENSGALP00000023938
ENSDARP00000124101	ENSGALP00000041541
ENSDARP00000123657	ENSGALP00000002189
ENSDARP00000081043	ENSGALP00000020696
ENSDARP00000102628	ENSGALP00000041101
ENSDARP00000044775	ENSGALP00000003111
ENSDARP00000012776	ENSGALP00000011635
ENSDARP00000074623	ENSGALP00000027988
ENSDARP00000096363	ENSGALP00000027988
ENSDARP00000096556	ENSGALP00000003371
ENSDARP00000065928	ENSGALP00000041951
ENSDARP00000095919	ENSGALP00000041951
ENSDARP00000082159	ENSGALP00000001973
ENSDARP00000098433	ENSGALP00000027954
ENSDARP00000099233	ENSGALP00000027954
ENSDARP00000104323	ENSGALP00000000971
ENSDARP00000008105	ENSGALP00000027436
ENSDARP00000104821	ENSGALP00000007155
ENSDARP00000053530	ENSGALP00000022613
ENSDARP00000126317	ENSGALP00000042200
ENSDARP00000109215	ENSGALP00000001658
ENSDARP00000098515	ENSGALP00000022667
ENSDARP00000126058	ENSGALP00000041630
ENSDARP00000107099	ENSGALP00000011899
ENSDARP00000068216	ENSGALP00000015290
ENSDARP00000061075	ENSGALP00000015287
ENSDARP00000027966	ENSGALP00000042077
ENSDARP00000097622	ENSGALP00000007246
ENSDARP00000107490	ENSGALP00000007246
ENSDARP00000120440	ENSGALP00000019534
ENSDARP00000049927	ENSGALP00000019534
ENSDARP00000060575	ENSGALP00000008383
ENSDARP00000096413	ENSGALP00000008383
ENSDARP00000096458	ENSGALP00000008417
ENSDARP00000010568	ENSGALP00000008417
ENSDARP00000011527	ENSGALP00000042275
ENSDARP00000111211	ENSGALP00000042275
ENSDARP00000124791	ENSGALP00000042481
ENSDARP00000109008	ENSGALP00000000142
ENSDARP00000108464	ENSGALP00000013730
ENSDARP00000129552	ENSGALP00000018081
ENSDARP00000042420	ENSGALP00000010423
ENSDARP00000062145	ENSGALP00000016689
ENSDARP00000060005	ENSGALP00000043426
ENSDARP00000054735	ENSGALP00000009161
ENSDARP00000125087	ENSGALP00000020819
ENSDARP00000020170	ENSGALP00000016521
ENSDARP00000084452	ENSGALP00000020312
ENSDARP00000105699	ENSGALP00000020312
ENSDARP00000122306	ENSGALP00000025229
ENSDARP00000121593	ENSGALP00000012961
ENSDARP00000076415	ENSGALP00000012961
ENSDARP00000106388	ENSGALP00000022298
ENSDARP00000115296	ENSGALP00000022298
ENSDARP00000105530	ENSGALP00000006172
ENSDARP00000081860	ENSGALP00000012750
ENSDARP00000096327	ENSGALP00000001660
ENSDARP00000069449	ENSGALP00000005649
ENSDARP00000094631	ENSGALP00000021516
ENSDARP00000012087	ENSGALP00000021516
ENSDARP00000105876	ENSGALP00000026030
ENSDARP00000087964	ENSGALP00000020927
ENSDARP00000123542	ENSGALP00000033974
ENSDARP00000106132	ENSGALP00000042361
ENSDARP00000067167	ENSGALP00000030056
ENSDARP00000086185	ENSGALP00000006494
ENSDARP00000060701	ENSGALP00000007102
ENSDARP00000103159	ENSGALP00000017154
ENSDARP00000101059	ENSGALP00000035850
ENSDARP00000049502	ENSGALP00000019779
ENSDARP00000086415	ENSGALP00000019969
ENSDARP00000123393	ENSGALP00000027022
ENSDARP00000123656	ENSGALP00000022268
ENSDARP00000098117	ENSGALP00000006474
ENSDARP00000085308	ENSGALP00000020364
ENSDARP00000112164	ENSGALP00000002014
ENSDARP00000024623	ENSGALP00000039652
ENSDARP00000054234	ENSGALP00000015051
ENSDARP00000093386	ENSGALP00000035888
ENSDARP00000129827	ENSGALP00000019178
ENSDARP00000087335	ENSGALP00000011711
ENSDARP00000061737	ENSGALP00000002699
ENSDARP00000068355	ENSGALP00000002030
ENSDARP00000067923	ENSGALP00000038901
ENSDARP00000021737	ENSGALP00000027407
ENSDARP00000091836	ENSGALP00000041622
ENSDARP00000026625	ENSGALP00000007181
ENSDARP00000008364	ENSGALP00000015000
ENSDARP00000057376	ENSGALP00000015485
ENSDARP00000077706	ENSGALP00000022199
ENSDARP00000099291	ENSGALP00000022580
ENSDARP00000101429	ENSGALP00000010140
ENSDARP00000084823	ENSGALP00000008427
ENSDARP00000060004	ENSGALP00000013710
ENSDARP00000090957	ENSGALP00000024723
ENSDARP00000091978	ENSGALP00000024723
ENSDARP00000104288	ENSGALP00000010929
ENSDARP00000079577	ENSGALP00000024142
ENSDARP00000080499	ENSGALP00000041636
ENSDARP00000111239	ENSGALP00000041636
ENSDARP00000117350	ENSGALP00000006431
ENSDARP00000017119	ENSGALP00000027264
ENSDARP00000128675	ENSGALP00000016926
ENSDARP00000104030	ENSGALP00000015071
ENSDARP00000102719	ENSGALP00000041185
ENSDARP00000120270	ENSGALP00000040722
ENSDARP00000004144	ENSGALP00000007382
ENSDARP00000087188	ENSGALP00000020344
ENSDARP00000055153	ENSGALP00000006671
ENSDARP00000112058	ENSGALP00000043246
ENSDARP00000120420	ENSGALP00000006365
ENSDARP00000129811	ENSGALP00000041702
ENSDARP00000007196	ENSGALP00000017201
ENSDARP00000109081	ENSGALP00000023169
ENSDARP00000103061	ENSGALP00000035839
ENSDARP00000103566	ENSGALP00000035839
ENSDARP00000062531	ENSGALP00000040812
ENSDARP00000071210	ENSGALP00000040812
ENSDARP00000109804	ENSGALP00000024377
ENSDARP00000059954	ENSGALP00000024377
ENSDARP00000062899	ENSGALP00000013993
ENSDARP00000012557	ENSGALP00000014741
ENSDARP00000128208	ENSGALP00000026933
ENSDARP00000075472	ENSGALP00000024760
ENSDARP00000071521	ENSGALP00000023916
ENSDARP00000004889	ENSGALP00000024778
ENSDARP00000029203	ENSGALP00000016204
ENSDARP00000028333	ENSGALP00000042038
ENSDARP00000007424	ENSGALP00000042038
ENSDARP00000124409	ENSGALP00000041380
ENSDARP00000063995	ENSGALP00000041380
ENSDARP00000003665	ENSGALP00000015559
ENSDARP00000093347	ENSGALP00000018802
ENSDARP00000113461	ENSGALP00000013782
ENSDARP00000084498	ENSGALP00000013782
ENSDARP00000103558	ENSGALP00000016146
ENSDARP00000098069	ENSGALP00000016146
ENSDARP00000035581	ENSGALP00000017392
ENSDARP00000005771	ENSGALP00000035503
ENSDARP00000051391	ENSGALP00000002144
ENSDARP00000080999	ENSGALP00000002109
ENSDARP00000071885	ENSGALP00000035933
ENSDARP00000088034	ENSGALP00000035933
ENSDARP00000109124	ENSGALP00000028353
ENSDARP00000031031	ENSGALP00000006798
[truncated: 7,948 more rows]
