# Supplementary material for: Reconstruction of proto-vertebrate, proto-cyclostome and proto-gnathostome genomes provides new insights into early vertebrate evolution
Source: Nat Commun. 2021 Jul 23;12:4489. doi: 10.1038/s41467-021-24573-z (PMC8302630; doi:10.1038/s41467-021-24573-z)
Supplement: Supplementary file 4 — Supplementary Data 1 [file 41467_2021_24573_MOESM4_ESM.zip › SuppData1/orthologs/BRARE-HUMAN.txt]

ENSDARP00000074624	ENSP00000262384
ENSDARP00000061719	ENSP00000362179
ENSDARP00000095914	ENSP00000362179
ENSDARP00000023678	ENSP00000268876
ENSDARP00000001240	ENSP00000361900
ENSDARP00000101815	ENSP00000295408
ENSDARP00000123904	ENSP00000317272
ENSDARP00000042321	ENSP00000363970
ENSDARP00000101214	ENSP00000373518
ENSDARP00000111829	ENSP00000367851
ENSDARP00000035017	ENSP00000445366
ENSDARP00000099341	ENSP00000281722
ENSDARP00000016279	ENSP00000363107
ENSDARP00000087241	ENSP00000354995
ENSDARP00000120245	ENSP00000272286
ENSDARP00000086278	ENSP00000260645
ENSDARP00000108480	ENSP00000389951
ENSDARP00000043235	ENSP00000363092
ENSDARP00000112135	ENSP00000363092
ENSDARP00000040549	ENSP00000261464
ENSDARP00000105765	ENSP00000454207
ENSDARP00000091948	ENSP00000362994
ENSDARP00000016657	ENSP00000247668
ENSDARP00000043465	ENSP00000247668
ENSDARP00000036715	ENSP00000433623
ENSDARP00000128322	ENSP00000249636
ENSDARP00000052396	ENSP00000249636
ENSDARP00000097747	ENSP00000334474
ENSDARP00000102479	ENSP00000334474
ENSDARP00000017456	ENSP00000324173
ENSDARP00000075275	ENSP00000367623
ENSDARP00000003744	ENSP00000297185
ENSDARP00000025441	ENSP00000234038
ENSDARP00000115728	ENSP00000367815
ENSDARP00000060526	ENSP00000326870
ENSDARP00000102702	ENSP00000308361
ENSDARP00000128926	ENSP00000307259
ENSDARP00000104196	ENSP00000308479
ENSDARP00000123389	ENSP00000311687
ENSDARP00000122905	ENSP00000363520
ENSDARP00000109018	ENSP00000414055
ENSDARP00000041145	ENSP00000414055
ENSDARP00000098378	ENSP00000369666
ENSDARP00000007140	ENSP00000350676
ENSDARP00000042193	ENSP00000251363
ENSDARP00000033512	ENSP00000251363
ENSDARP00000099879	ENSP00000271688
ENSDARP00000076418	ENSP00000271688
ENSDARP00000052791	ENSP00000284382
ENSDARP00000102159	ENSP00000284382
ENSDARP00000070109	ENSP00000376453
ENSDARP00000087079	ENSP00000402697
ENSDARP00000033311	ENSP00000355929
ENSDARP00000067607	ENSP00000309142
ENSDARP00000071278	ENSP00000264903
ENSDARP00000096178	ENSP00000468788
ENSDARP00000087500	ENSP00000468788
ENSDARP00000010426	ENSP00000297071
ENSDARP00000105608	ENSP00000439120
ENSDARP00000062853	ENSP00000380252
ENSDARP00000036016	ENSP00000257749
ENSDARP00000104838	ENSP00000366827
ENSDARP00000110537	ENSP00000321343
ENSDARP00000066622	ENSP00000320431
ENSDARP00000022709	ENSP00000268164
ENSDARP00000011180	ENSP00000231461
ENSDARP00000109781	ENSP00000262904
ENSDARP00000101968	ENSP00000345571
ENSDARP00000011396	ENSP00000368686
ENSDARP00000086789	ENSP00000268989
ENSDARP00000020784	ENSP00000221543
ENSDARP00000111457	ENSP00000448182
ENSDARP00000013157	ENSP00000320434
ENSDARP00000052440	ENSP00000304669
ENSDARP00000107372	ENSP00000386141
ENSDARP00000107947	ENSP00000477059
ENSDARP00000053660	ENSP00000477059
ENSDARP00000114340	ENSP00000386881
ENSDARP00000056104	ENSP00000428280
ENSDARP00000098075	ENSP00000360475
ENSDARP00000089131	ENSP00000360475
ENSDARP00000017762	ENSP00000222250
ENSDARP00000052420	ENSP00000358323
ENSDARP00000128041	ENSP00000358323
ENSDARP00000086597	ENSP00000380759
ENSDARP00000106043	ENSP00000359095
ENSDARP00000003829	ENSP00000331879
ENSDARP00000123474	ENSP00000276440
ENSDARP00000049623	ENSP00000340677
ENSDARP00000105575	ENSP00000272164
ENSDARP00000055224	ENSP00000290015
ENSDARP00000005680	ENSP00000258411
ENSDARP00000121183	ENSP00000252456
ENSDARP00000003525	ENSP00000252456
ENSDARP00000129116	ENSP00000252677
ENSDARP00000008475	ENSP00000367942
ENSDARP00000058968	ENSP00000287139
ENSDARP00000079823	ENSP00000282701
ENSDARP00000104791	ENSP00000334314
ENSDARP00000075280	ENSP00000378254
ENSDARP00000108980	ENSP00000366267
ENSDARP00000039553	ENSP00000377836
ENSDARP00000105944	ENSP00000292377
ENSDARP00000106138	ENSP00000264039
ENSDARP00000123199	ENSP00000332886
ENSDARP00000057433	ENSP00000380785
ENSDARP00000063051	ENSP00000360252
ENSDARP00000081844	ENSP00000310015
ENSDARP00000115372	ENSP00000370713
ENSDARP00000115965	ENSP00000357459
ENSDARP00000101420	ENSP00000268624
ENSDARP00000112407	ENSP00000296513
ENSDARP00000013006	ENSP00000262803
ENSDARP00000064825	ENSP00000399797
ENSDARP00000042673	ENSP00000351524
ENSDARP00000127476	ENSP00000394314
ENSDARP00000015394	ENSP00000253008
ENSDARP00000013506	ENSP00000354960
ENSDARP00000117090	ENSP00000354960
ENSDARP00000102910	ENSP00000361929
ENSDARP00000012147	ENSP00000282903
ENSDARP00000073893	ENSP00000352603
ENSDARP00000104859	ENSP00000347408
ENSDARP00000053426	ENSP00000388996
ENSDARP00000075572	ENSP00000406472
ENSDARP00000091375	ENSP00000265741
ENSDARP00000087820	ENSP00000276052
ENSDARP00000002635	ENSP00000423665
ENSDARP00000073523	ENSP00000417914
ENSDARP00000030625	ENSP00000264607
ENSDARP00000014061	ENSP00000355195
ENSDARP00000054692	ENSP00000355195
ENSDARP00000084007	ENSP00000305426
ENSDARP00000078442	ENSP00000221399
ENSDARP00000124333	ENSP00000229771
ENSDARP00000099556	ENSP00000229771
ENSDARP00000091436	ENSP00000314444
ENSDARP00000109870	ENSP00000216271
ENSDARP00000124246	ENSP00000334061
ENSDARP00000129124	ENSP00000346236
ENSDARP00000070686	ENSP00000464050
ENSDARP00000055491	ENSP00000225792
ENSDARP00000067708	ENSP00000357650
ENSDARP00000106457	ENSP00000262462
ENSDARP00000012791	ENSP00000300456
ENSDARP00000056073	ENSP00000351520
ENSDARP00000111869	ENSP00000301825
ENSDARP00000065396	ENSP00000378046
ENSDARP00000059618	ENSP00000222803
ENSDARP00000106564	ENSP00000413152
ENSDARP00000022147	ENSP00000242209
ENSDARP00000066366	ENSP00000317232
ENSDARP00000095220	ENSP00000317232
ENSDARP00000099181	ENSP00000345964
ENSDARP00000100931	ENSP00000358715
ENSDARP00000127731	ENSP00000358715
ENSDARP00000027644	ENSP00000370473
ENSDARP00000095343	ENSP00000301464
ENSDARP00000109154	ENSP00000301464
ENSDARP00000019674	ENSP00000275525
ENSDARP00000056452	ENSP00000275525
ENSDARP00000068816	ENSP00000233809
ENSDARP00000019643	ENSP00000233809
ENSDARP00000122397	ENSP00000386942
ENSDARP00000129467	ENSP00000386942
ENSDARP00000053606	ENSP00000362239
ENSDARP00000057298	ENSP00000417583
ENSDARP00000063586	ENSP00000417583
ENSDARP00000022487	ENSP00000355968
ENSDARP00000050473	ENSP00000233535
ENSDARP00000074794	ENSP00000415011
ENSDARP00000025373	ENSP00000261867
ENSDARP00000063985	ENSP00000362195
ENSDARP00000058305	ENSP00000263409
ENSDARP00000062984	ENSP00000263409
ENSDARP00000109601	ENSP00000384545
ENSDARP00000091774	ENSP00000329926
ENSDARP00000104127	ENSP00000329926
ENSDARP00000028904	ENSP00000445952
ENSDARP00000114008	ENSP00000445952
ENSDARP00000025094	ENSP00000251527
ENSDARP00000097628	ENSP00000424126
ENSDARP00000080655	ENSP00000424126
ENSDARP00000097784	ENSP00000340594
ENSDARP00000098809	ENSP00000341489
ENSDARP00000079273	ENSP00000368566
ENSDARP00000123999	ENSP00000348429
ENSDARP00000083765	ENSP00000258873
ENSDARP00000047652	ENSP00000233156
ENSDARP00000081855	ENSP00000222543
ENSDARP00000076606	ENSP00000311184
ENSDARP00000025648	ENSP00000311184
ENSDARP00000098282	ENSP00000324763
ENSDARP00000011426	ENSP00000265132
ENSDARP00000109709	ENSP00000376652
ENSDARP00000045814	ENSP00000376652
ENSDARP00000091908	ENSP00000281156
ENSDARP00000014920	ENSP00000355094
ENSDARP00000106281	ENSP00000328694
ENSDARP00000108347	ENSP00000328694
ENSDARP00000088385	ENSP00000379366
ENSDARP00000120338	ENSP00000349575
ENSDARP00000064175	ENSP00000271139
ENSDARP00000006800	ENSP00000290551
ENSDARP00000050948	ENSP00000348300
ENSDARP00000074998	ENSP00000287748
ENSDARP00000078459	ENSP00000423541
ENSDARP00000078354	ENSP00000358142
ENSDARP00000089497	ENSP00000299134
ENSDARP00000045678	ENSP00000452871
ENSDARP00000109120	ENSP00000452871
ENSDARP00000073505	ENSP00000351484
ENSDARP00000122069	ENSP00000353224
ENSDARP00000128113	ENSP00000223026
ENSDARP00000114765	ENSP00000337425
ENSDARP00000128272	ENSP00000157600
ENSDARP00000102221	ENSP00000365494
ENSDARP00000059513	ENSP00000401060
ENSDARP00000067176	ENSP00000401060
ENSDARP00000108227	ENSP00000262916
ENSDARP00000026364	ENSP00000337354
ENSDARP00000123087	ENSP00000316842
ENSDARP00000028379	ENSP00000247182
ENSDARP00000075251	ENSP00000304502
ENSDARP00000071623	ENSP00000304502
ENSDARP00000114103	ENSP00000337159
ENSDARP00000069214	ENSP00000216602
ENSDARP00000077905	ENSP00000390941
ENSDARP00000079578	ENSP00000357927
ENSDARP00000034827	ENSP00000310491
ENSDARP00000118891	ENSP00000346151
ENSDARP00000103999	ENSP00000346151
ENSDARP00000106287	ENSP00000324729
ENSDARP00000112109	ENSP00000164227
ENSDARP00000126959	ENSP00000325663
ENSDARP00000045035	ENSP00000312988
ENSDARP00000089603	ENSP00000275015
ENSDARP00000077021	ENSP00000311837
ENSDARP00000083042	ENSP00000429842
ENSDARP00000104940	ENSP00000217381
ENSDARP00000067932	ENSP00000338191
ENSDARP00000061163	ENSP00000378965
ENSDARP00000061134	ENSP00000357484
ENSDARP00000119520	ENSP00000419378
ENSDARP00000014010	ENSP00000358460
ENSDARP00000040307	ENSP00000414921
ENSDARP00000117905	ENSP00000410811
ENSDARP00000006334	ENSP00000333836
ENSDARP00000109638	ENSP00000333836
ENSDARP00000037689	ENSP00000266041
ENSDARP00000072911	ENSP00000218436
ENSDARP00000001039	ENSP00000233630
ENSDARP00000095486	ENSP00000337500
ENSDARP00000080646	ENSP00000337500
ENSDARP00000127303	ENSP00000355026
ENSDARP00000122795	ENSP00000355026
ENSDARP00000098618	ENSP00000056217
ENSDARP00000098684	ENSP00000264051
ENSDARP00000111989	ENSP00000367629
ENSDARP00000111319	ENSP00000366477
ENSDARP00000097773	ENSP00000402584
ENSDARP00000126208	ENSP00000369702
ENSDARP00000101821	ENSP00000287585
ENSDARP00000111119	ENSP00000441214
ENSDARP00000121795	ENSP00000406191
ENSDARP00000094167	ENSP00000291536
ENSDARP00000024335	ENSP00000356436
ENSDARP00000090686	ENSP00000356436
ENSDARP00000069315	ENSP00000306163
ENSDARP00000097889	ENSP00000360762
ENSDARP00000098001	ENSP00000360762
ENSDARP00000120365	ENSP00000250894
ENSDARP00000082784	ENSP00000262013
ENSDARP00000067629	ENSP00000369981
ENSDARP00000085044	ENSP00000369981
ENSDARP00000018632	ENSP00000418744
ENSDARP00000045932	ENSP00000418744
ENSDARP00000051402	ENSP00000361645
ENSDARP00000114502	ENSP00000361645
ENSDARP00000095328	ENSP00000278937
ENSDARP00000032601	ENSP00000278937
ENSDARP00000092425	ENSP00000352513
ENSDARP00000101478	ENSP00000432943
ENSDARP00000092068	ENSP00000278947
ENSDARP00000084700	ENSP00000322460
ENSDARP00000079303	ENSP00000322460
ENSDARP00000103451	ENSP00000278949
ENSDARP00000128595	ENSP00000266712
ENSDARP00000109667	ENSP00000343871
ENSDARP00000094710	ENSP00000361995
ENSDARP00000095187	ENSP00000268125
ENSDARP00000026805	ENSP00000268125
ENSDARP00000069597	ENSP00000275162
ENSDARP00000091828	ENSP00000302843
ENSDARP00000073439	ENSP00000347872
ENSDARP00000106240	ENSP00000303129
ENSDARP00000118753	ENSP00000399805
ENSDARP00000119475	ENSP00000375647
ENSDARP00000122486	ENSP00000375647
ENSDARP00000128562	ENSP00000436836
ENSDARP00000126045	ENSP00000436836
ENSDARP00000098491	ENSP00000005284
ENSDARP00000055022	ENSP00000005284
ENSDARP00000057324	ENSP00000262138
ENSDARP00000099217	ENSP00000262138
ENSDARP00000118548	ENSP00000270458
ENSDARP00000094670	ENSP00000270458
ENSDARP00000078963	ENSP00000376914
ENSDARP00000076873	ENSP00000400258
ENSDARP00000093925	ENSP00000362444
ENSDARP00000066410	ENSP00000247191
ENSDARP00000086549	ENSP00000359132
ENSDARP00000073621	ENSP00000379032
ENSDARP00000107675	ENSP00000363398
ENSDARP00000003397	ENSP00000367446
ENSDARP00000108198	ENSP00000367446
ENSDARP00000124029	ENSP00000220562
ENSDARP00000093555	ENSP00000400101
ENSDARP00000094885	ENSP00000329033
ENSDARP00000102728	ENSP00000307513
ENSDARP00000098758	ENSP00000283243
ENSDARP00000119695	ENSP00000356587
ENSDARP00000107042	ENSP00000368952
ENSDARP00000121180	ENSP00000368952
ENSDARP00000083949	ENSP00000319323
ENSDARP00000064746	ENSP00000348886
ENSDARP00000108993	ENSP00000327048
ENSDARP00000064832	ENSP00000328364
ENSDARP00000064615	ENSP00000454062
ENSDARP00000044859	ENSP00000345393
ENSDARP00000118205	ENSP00000344903
ENSDARP00000106725	ENSP00000297282
ENSDARP00000047006	ENSP00000194130
ENSDARP00000091933	ENSP00000279027
ENSDARP00000070437	ENSP00000392411
ENSDARP00000058513	ENSP00000406220
ENSDARP00000098418	ENSP00000406220
ENSDARP00000025120	ENSP00000365251
ENSDARP00000116922	ENSP00000435582
ENSDARP00000094377	ENSP00000353249
ENSDARP00000113955	ENSP00000360905
ENSDARP00000098114	ENSP00000353422
ENSDARP00000048506	ENSP00000379500
ENSDARP00000102127	ENSP00000355751
ENSDARP00000070464	ENSP00000222271
ENSDARP00000093348	ENSP00000339730
ENSDARP00000051004	ENSP00000339730
ENSDARP00000057589	ENSP00000383909
ENSDARP00000002460	ENSP00000371686
ENSDARP00000085707	ENSP00000257600
ENSDARP00000110688	ENSP00000447873
ENSDARP00000107971	ENSP00000316532
ENSDARP00000108491	ENSP00000005286
ENSDARP00000063703	ENSP00000361650
ENSDARP00000048886	ENSP00000356275
ENSDARP00000002532	ENSP00000356275
ENSDARP00000053403	ENSP00000431813
ENSDARP00000091516	ENSP00000160373
ENSDARP00000069657	ENSP00000271277
ENSDARP00000123484	ENSP00000271277
ENSDARP00000129096	ENSP00000303758
ENSDARP00000050176	ENSP00000363349
ENSDARP00000014980	ENSP00000238994
ENSDARP00000108067	ENSP00000238994
ENSDARP00000065669	ENSP00000308318
ENSDARP00000118761	ENSP00000360035
ENSDARP00000129035	ENSP00000360035
ENSDARP00000111556	ENSP00000284601
ENSDARP00000111169	ENSP00000284601
ENSDARP00000121566	ENSP00000336630
ENSDARP00000093285	ENSP00000356205
ENSDARP00000101777	ENSP00000356205
ENSDARP00000099736	ENSP00000276218
ENSDARP00000106854	ENSP00000391299
ENSDARP00000112558	ENSP00000342313
ENSDARP00000058495	ENSP00000440674
ENSDARP00000128615	ENSP00000332723
ENSDARP00000016314	ENSP00000411770
ENSDARP00000047070	ENSP00000214869
ENSDARP00000098435	ENSP00000214869
ENSDARP00000014840	ENSP00000359305
ENSDARP00000043315	ENSP00000356381
ENSDARP00000043161	ENSP00000254901
ENSDARP00000123784	ENSP00000438346
ENSDARP00000023124	ENSP00000362863
ENSDARP00000019093	ENSP00000362863
ENSDARP00000104305	ENSP00000295488
ENSDARP00000099211	ENSP00000435506
ENSDARP00000065555	ENSP00000264233
ENSDARP00000098660	ENSP00000317123
ENSDARP00000105864	ENSP00000253083
ENSDARP00000079991	ENSP00000253083
ENSDARP00000102404	ENSP00000267984
ENSDARP00000117778	ENSP00000365411
ENSDARP00000089458	ENSP00000263915
ENSDARP00000051165	ENSP00000381793
ENSDARP00000042171	ENSP00000381793
ENSDARP00000062698	ENSP00000403459
ENSDARP00000110875	ENSP00000343490
ENSDARP00000052476	ENSP00000343490
ENSDARP00000124944	ENSP00000369442
ENSDARP00000100285	ENSP00000257408
ENSDARP00000066702	ENSP00000240285
ENSDARP00000104887	ENSP00000240285
ENSDARP00000065852	ENSP00000365397
ENSDARP00000066124	ENSP00000365397
ENSDARP00000015825	ENSP00000358854
ENSDARP00000005989	ENSP00000262394
ENSDARP00000119398	ENSP00000319474
ENSDARP00000105402	ENSP00000387078
ENSDARP00000056285	ENSP00000344504
ENSDARP00000111440	ENSP00000349727
ENSDARP00000102258	ENSP00000344277
ENSDARP00000050618	ENSP00000263512
ENSDARP00000024256	ENSP00000245312
ENSDARP00000019940	ENSP00000273861
ENSDARP00000113054	ENSP00000216540
ENSDARP00000101191	ENSP00000313681
ENSDARP00000113801	ENSP00000245222
ENSDARP00000011155	ENSP00000347581
ENSDARP00000019087	ENSP00000404121
ENSDARP00000107390	ENSP00000262961
ENSDARP00000069275	ENSP00000265069
ENSDARP00000074797	ENSP00000361800
ENSDARP00000065205	ENSP00000360065
ENSDARP00000123093	ENSP00000264968
ENSDARP00000000748	ENSP00000338487
ENSDARP00000098822	ENSP00000474896
ENSDARP00000119169	ENSP00000354458
ENSDARP00000057735	ENSP00000360281
ENSDARP00000114284	ENSP00000322061
ENSDARP00000118698	ENSP00000322061
ENSDARP00000108405	ENSP00000309270
ENSDARP00000101408	ENSP00000362207
ENSDARP00000127739	ENSP00000362207
ENSDARP00000065118	ENSP00000276055
ENSDARP00000044370	ENSP00000354842
ENSDARP00000101166	ENSP00000219746
ENSDARP00000100378	ENSP00000441032
ENSDARP00000068009	ENSP00000311657
ENSDARP00000107380	ENSP00000311657
ENSDARP00000124923	ENSP00000346206
ENSDARP00000073110	ENSP00000440288
ENSDARP00000073658	ENSP00000351717
ENSDARP00000020000	ENSP00000310721
ENSDARP00000113850	ENSP00000301645
ENSDARP00000078769	ENSP00000244043
ENSDARP00000101760	ENSP00000259808
ENSDARP00000043125	ENSP00000220751
ENSDARP00000106580	ENSP00000332454
ENSDARP00000073959	ENSP00000306678
ENSDARP00000007186	ENSP00000363852
ENSDARP00000030718	ENSP00000229729
ENSDARP00000023293	ENSP00000336888
ENSDARP00000109007	ENSP00000336888
ENSDARP00000074529	ENSP00000359892
ENSDARP00000121140	ENSP00000359892
ENSDARP00000116091	ENSP00000262032
ENSDARP00000013960	ENSP00000413025
ENSDARP00000078285	ENSP00000473474
ENSDARP00000053683	ENSP00000297679
ENSDARP00000073367	ENSP00000343526
ENSDARP00000101307	ENSP00000303434
ENSDARP00000056522	ENSP00000346643
ENSDARP00000112428	ENSP00000223366
ENSDARP00000110892	ENSP00000340243
ENSDARP00000027703	ENSP00000342962
ENSDARP00000089585	ENSP00000319796
ENSDARP00000087966	ENSP00000420863
ENSDARP00000090285	ENSP00000320346
ENSDARP00000098249	ENSP00000274140
ENSDARP00000115648	ENSP00000379118
ENSDARP00000082852	ENSP00000471536
ENSDARP00000103866	ENSP00000361672
ENSDARP00000107114	ENSP00000361672
ENSDARP00000072649	ENSP00000363377
ENSDARP00000120829	ENSP00000366746
ENSDARP00000064077	ENSP00000413697
ENSDARP00000072426	ENSP00000330631
ENSDARP00000024471	ENSP00000330631
ENSDARP00000054597	ENSP00000335397
ENSDARP00000068226	ENSP00000335397
ENSDARP00000083002	ENSP00000340328
ENSDARP00000127790	ENSP00000294635
ENSDARP00000051665	ENSP00000263212
ENSDARP00000063550	ENSP00000312411
ENSDARP00000109769	ENSP00000417659
ENSDARP00000086614	ENSP00000417659
ENSDARP00000104731	ENSP00000254654
ENSDARP00000008977	ENSP00000477341
ENSDARP00000103131	ENSP00000477341
ENSDARP00000040170	ENSP00000378830
ENSDARP00000045176	ENSP00000338673
ENSDARP00000055472	ENSP00000376345
ENSDARP00000007188	ENSP00000376345
ENSDARP00000067931	ENSP00000378324
ENSDARP00000107433	ENSP00000414398
ENSDARP00000004932	ENSP00000307280
ENSDARP00000018197	ENSP00000307280
ENSDARP00000066500	ENSP00000379210
ENSDARP00000125663	ENSP00000229824
ENSDARP00000102663	ENSP00000365630
ENSDARP00000125623	ENSP00000262094
ENSDARP00000059319	ENSP00000379601
ENSDARP00000020283	ENSP00000330247
ENSDARP00000085982	ENSP00000376615
ENSDARP00000019419	ENSP00000261461
ENSDARP00000071683	ENSP00000164133
ENSDARP00000093469	ENSP00000417963
ENSDARP00000091500	ENSP00000412733
ENSDARP00000098790	ENSP00000296220
ENSDARP00000058551	ENSP00000379804
ENSDARP00000043822	ENSP00000379804
ENSDARP00000099232	ENSP00000263650
ENSDARP00000115356	ENSP00000378349
ENSDARP00000094806	ENSP00000353094
ENSDARP00000106315	ENSP00000328327
ENSDARP00000069762	ENSP00000218008
ENSDARP00000088594	ENSP00000250111
ENSDARP00000083835	ENSP00000250111
ENSDARP00000003281	ENSP00000356790
ENSDARP00000115804	ENSP00000356790
ENSDARP00000069637	ENSP00000473410
ENSDARP00000119579	ENSP00000381476
ENSDARP00000118661	ENSP00000216139
ENSDARP00000019575	ENSP00000396538
ENSDARP00000006495	ENSP00000396538
ENSDARP00000101834	ENSP00000379330
ENSDARP00000098057	ENSP00000379330
ENSDARP00000104333	ENSP00000388910
ENSDARP00000079474	ENSP00000377867
ENSDARP00000056962	ENSP00000325748
ENSDARP00000110937	ENSP00000325748
ENSDARP00000015367	ENSP00000429744
ENSDARP00000118392	ENSP00000320485
ENSDARP00000118182	ENSP00000320485
ENSDARP00000088317	ENSP00000368189
ENSDARP00000095133	ENSP00000263620
ENSDARP00000031559	ENSP00000263270
ENSDARP00000091884	ENSP00000336666
ENSDARP00000038591	ENSP00000379891
ENSDARP00000101636	ENSP00000379891
ENSDARP00000040954	ENSP00000413049
ENSDARP00000105896	ENSP00000354886
ENSDARP00000078311	ENSP00000354886
ENSDARP00000059139	ENSP00000326305
ENSDARP00000093754	ENSP00000257177
ENSDARP00000100165	ENSP00000263063
ENSDARP00000083566	ENSP00000373420
ENSDARP00000101331	ENSP00000325594
ENSDARP00000024532	ENSP00000410862
ENSDARP00000106658	ENSP00000410862
ENSDARP00000118126	ENSP00000344465
ENSDARP00000129223	ENSP00000274473
ENSDARP00000098193	ENSP00000266214
ENSDARP00000093977	ENSP00000259021
ENSDARP00000021648	ENSP00000259021
ENSDARP00000014581	ENSP00000380136
ENSDARP00000122112	ENSP00000406037
ENSDARP00000089604	ENSP00000337194
ENSDARP00000121254	ENSP00000337194
ENSDARP00000032940	ENSP00000263864
ENSDARP00000115419	ENSP00000264245
ENSDARP00000032448	ENSP00000266970
ENSDARP00000092724	ENSP00000347924
ENSDARP00000121626	ENSP00000316905
ENSDARP00000057866	ENSP00000224807
ENSDARP00000036949	ENSP00000358909
ENSDARP00000070580	ENSP00000266771
ENSDARP00000129510	ENSP00000340402
ENSDARP00000047895	ENSP00000365686
ENSDARP00000120021	ENSP00000365686
ENSDARP00000091395	ENSP00000417085
ENSDARP00000098890	ENSP00000356991
ENSDARP00000074512	ENSP00000418070
ENSDARP00000121706	ENSP00000418070
ENSDARP00000078889	ENSP00000264025
ENSDARP00000102277	ENSP00000264025
ENSDARP00000086172	ENSP00000274710
ENSDARP00000098718	ENSP00000020673
ENSDARP00000106714	ENSP00000292782
ENSDARP00000114663	ENSP00000319482
ENSDARP00000114939	ENSP00000334625
ENSDARP00000115423	ENSP00000298139
ENSDARP00000077321	ENSP00000317636
ENSDARP00000094372	ENSP00000269228
ENSDARP00000005085	ENSP00000265565
ENSDARP00000071771	ENSP00000361266
ENSDARP00000038588	ENSP00000350364
ENSDARP00000092401	ENSP00000270642
ENSDARP00000066758	ENSP00000264668
ENSDARP00000090595	ENSP00000337459
ENSDARP00000123832	ENSP00000419970
ENSDARP00000071871	ENSP00000419970
ENSDARP00000014968	ENSP00000283122
ENSDARP00000127594	ENSP00000355480
ENSDARP00000022009	ENSP00000282077
ENSDARP00000071589	ENSP00000005178
ENSDARP00000045582	ENSP00000333633
ENSDARP00000116176	ENSP00000349076
ENSDARP00000000004	ENSP00000417654
ENSDARP00000076420	ENSP00000247138
ENSDARP00000031200	ENSP00000320566
ENSDARP00000040700	ENSP00000322142
ENSDARP00000089186	ENSP00000322142
ENSDARP00000045244	ENSP00000380024
ENSDARP00000118972	ENSP00000364929
ENSDARP00000009928	ENSP00000307183
ENSDARP00000117791	ENSP00000377265
ENSDARP00000007990	ENSP00000362332
ENSDARP00000076787	ENSP00000368924
ENSDARP00000123798	ENSP00000201031
ENSDARP00000028710	ENSP00000008391
ENSDARP00000102873	ENSP00000267273
ENSDARP00000072256	ENSP00000267273
ENSDARP00000100773	ENSP00000406482
ENSDARP00000082128	ENSP00000406482
ENSDARP00000023050	ENSP00000290902
ENSDARP00000084260	ENSP00000316881
ENSDARP00000021474	ENSP00000323696
ENSDARP00000093602	ENSP00000236040
ENSDARP00000075077	ENSP00000379951
ENSDARP00000106248	ENSP00000253024
ENSDARP00000025140	ENSP00000351250
ENSDARP00000070982	ENSP00000384876
ENSDARP00000126061	ENSP00000419185
ENSDARP00000026697	ENSP00000302630
ENSDARP00000118737	ENSP00000261726
ENSDARP00000046879	ENSP00000417003
ENSDARP00000111622	ENSP00000268676
ENSDARP00000071970	ENSP00000270560
ENSDARP00000095301	ENSP00000305852
ENSDARP00000101294	ENSP00000433102
ENSDARP00000127688	ENSP00000433102
ENSDARP00000101787	ENSP00000373272
ENSDARP00000115995	ENSP00000256649
ENSDARP00000100117	ENSP00000381340
ENSDARP00000068272	ENSP00000381340
ENSDARP00000022906	ENSP00000323714
ENSDARP00000015325	ENSP00000393324
ENSDARP00000109921	ENSP00000318057
ENSDARP00000054459	ENSP00000239938
ENSDARP00000006762	ENSP00000177694
ENSDARP00000019930	ENSP00000374205
ENSDARP00000057621	ENSP00000321951
ENSDARP00000028496	ENSP00000314380
ENSDARP00000094621	ENSP00000387194
ENSDARP00000037871	ENSP00000221476
ENSDARP00000059365	ENSP00000221476
ENSDARP00000108842	ENSP00000357106
ENSDARP00000085223	ENSP00000384193
ENSDARP00000113546	ENSP00000384193
ENSDARP00000099657	ENSP00000222374
ENSDARP00000109589	ENSP00000227348
ENSDARP00000053595	ENSP00000475496
ENSDARP00000011289	ENSP00000307275
ENSDARP00000031172	ENSP00000355387
ENSDARP00000058935	ENSP00000355387
ENSDARP00000105358	ENSP00000316007
ENSDARP00000115425	ENSP00000302177
ENSDARP00000113191	ENSP00000302177
ENSDARP00000121393	ENSP00000324944
ENSDARP00000068385	ENSP00000314196
ENSDARP00000106817	ENSP00000245615
ENSDARP00000103186	ENSP00000261407
ENSDARP00000122775	ENSP00000406052
ENSDARP00000093281	ENSP00000346065
ENSDARP00000127821	ENSP00000346065
ENSDARP00000119878	ENSP00000384376
ENSDARP00000116232	ENSP00000255324
ENSDARP00000053075	ENSP00000414624
ENSDARP00000094733	ENSP00000325674
ENSDARP00000108265	ENSP00000452634
ENSDARP00000090967	ENSP00000284073
ENSDARP00000123512	ENSP00000284073
ENSDARP00000109996	ENSP00000233078
ENSDARP00000074492	ENSP00000257017
ENSDARP00000107565	ENSP00000393987
ENSDARP00000091217	ENSP00000383933
ENSDARP00000084834	ENSP00000295569
ENSDARP00000104039	ENSP00000418575
ENSDARP00000119407	ENSP00000263519
ENSDARP00000127908	ENSP00000263519
ENSDARP00000124236	ENSP00000369677
ENSDARP00000106093	ENSP00000369677
ENSDARP00000122495	ENSP00000335481
ENSDARP00000073490	ENSP00000318234
ENSDARP00000126312	ENSP00000345436
ENSDARP00000102007	ENSP00000345436
ENSDARP00000119028	ENSP00000396421
ENSDARP00000109716	ENSP00000274289
ENSDARP00000121537	ENSP00000361275
ENSDARP00000124331	ENSP00000253159
ENSDARP00000104082	ENSP00000441823
ENSDARP00000074744	ENSP00000441823
ENSDARP00000102655	ENSP00000251020
ENSDARP00000113388	ENSP00000333537
ENSDARP00000072797	ENSP00000375810
ENSDARP00000110658	ENSP00000399403
ENSDARP00000128983	ENSP00000320543
ENSDARP00000103111	ENSP00000419952
ENSDARP00000098230	ENSP00000302719
ENSDARP00000049176	ENSP00000285208
ENSDARP00000042254	ENSP00000285208
ENSDARP00000012152	ENSP00000410403
ENSDARP00000106650	ENSP00000465419
ENSDARP00000099537	ENSP00000281537
ENSDARP00000129752	ENSP00000281537
ENSDARP00000041396	ENSP00000355938
ENSDARP00000084821	ENSP00000437041
ENSDARP00000003519	ENSP00000356218
ENSDARP00000114915	ENSP00000371419
ENSDARP00000100728	ENSP00000398688
ENSDARP00000070661	ENSP00000300055
ENSDARP00000123328	ENSP00000405514
ENSDARP00000082295	ENSP00000424474
ENSDARP00000121285	ENSP00000358983
ENSDARP00000128656	ENSP00000221452
ENSDARP00000104876	ENSP00000384273
ENSDARP00000072078	ENSP00000295025
ENSDARP00000094504	ENSP00000329468
ENSDARP00000107517	ENSP00000353078
ENSDARP00000029427	ENSP00000338348
ENSDARP00000041589	ENSP00000341346
ENSDARP00000046526	ENSP00000207457
ENSDARP00000127387	ENSP00000379263
ENSDARP00000093332	ENSP00000356599
ENSDARP00000045668	ENSP00000378292
ENSDARP00000113661	ENSP00000078445
ENSDARP00000112226	ENSP00000078445
ENSDARP00000111960	ENSP00000357596
ENSDARP00000024846	ENSP00000342136
ENSDARP00000012411	ENSP00000434939
ENSDARP00000083866	ENSP00000273179
ENSDARP00000083861	ENSP00000273179
ENSDARP00000007655	ENSP00000411145
ENSDARP00000094772	ENSP00000283268
ENSDARP00000065138	ENSP00000359357
ENSDARP00000051185	ENSP00000342137
ENSDARP00000101129	ENSP00000337701
ENSDARP00000109285	ENSP00000378072
ENSDARP00000100462	ENSP00000370430
ENSDARP00000067447	ENSP00000265838
ENSDARP00000018064	ENSP00000356015
ENSDARP00000081199	ENSP00000295709
ENSDARP00000094802	ENSP00000361769
ENSDARP00000077256	ENSP00000439287
ENSDARP00000073752	ENSP00000384892
ENSDARP00000113323	ENSP00000384892
ENSDARP00000100116	ENSP00000428417
ENSDARP00000091365	ENSP00000323313
ENSDARP00000103524	ENSP00000264065
ENSDARP00000013759	ENSP00000381104
ENSDARP00000016201	ENSP00000365567
ENSDARP00000041608	ENSP00000360184
ENSDARP00000017895	ENSP00000216605
ENSDARP00000020770	ENSP00000216605
ENSDARP00000070824	ENSP00000379108
ENSDARP00000032264	ENSP00000332247
ENSDARP00000115900	ENSP00000332247
ENSDARP00000041713	ENSP00000264649
ENSDARP00000020867	ENSP00000264649
ENSDARP00000087620	ENSP00000336740
ENSDARP00000021697	ENSP00000336740
ENSDARP00000117820	ENSP00000338127
ENSDARP00000100590	ENSP00000338127
ENSDARP00000111996	ENSP00000361158
ENSDARP00000076045	ENSP00000349616
ENSDARP00000018618	ENSP00000421981
ENSDARP00000118078	ENSP00000421981
ENSDARP00000069499	ENSP00000290649
ENSDARP00000112460	ENSP00000304051
ENSDARP00000100101	ENSP00000366395
ENSDARP00000083454	ENSP00000247461
ENSDARP00000092445	ENSP00000326699
ENSDARP00000040409	ENSP00000370571
ENSDARP00000107633	ENSP00000264735
ENSDARP00000109436	ENSP00000288680
ENSDARP00000011293	ENSP00000229335
ENSDARP00000124325	ENSP00000244669
ENSDARP00000043677	ENSP00000244669
ENSDARP00000016209	ENSP00000278060
ENSDARP00000108294	ENSP00000216133
ENSDARP00000055427	ENSP00000216133
ENSDARP00000095582	ENSP00000384490
ENSDARP00000127727	ENSP00000384490
ENSDARP00000066052	ENSP00000308750
ENSDARP00000055394	ENSP00000297565
ENSDARP00000023564	ENSP00000441801
ENSDARP00000097371	ENSP00000227524
ENSDARP00000070563	ENSP00000381032
ENSDARP00000051663	ENSP00000342832
ENSDARP00000090052	ENSP00000381823
ENSDARP00000097487	ENSP00000265175
ENSDARP00000127272	ENSP00000343405
ENSDARP00000058762	ENSP00000280551
ENSDARP00000083666	ENSP00000259605
ENSDARP00000090007	ENSP00000274811
ENSDARP00000097836	ENSP00000368824
ENSDARP00000103132	ENSP00000368824
ENSDARP00000050017	ENSP00000354609
ENSDARP00000058869	ENSP00000357232
ENSDARP00000015966	ENSP00000360217
ENSDARP00000068305	ENSP00000341564
ENSDARP00000043290	ENSP00000363414
ENSDARP00000092347	ENSP00000328777
ENSDARP00000116412	ENSP00000328777
ENSDARP00000012577	ENSP00000357392
ENSDARP00000050216	ENSP00000357392
ENSDARP00000068559	ENSP00000359489
ENSDARP00000113026	ENSP00000348793
ENSDARP00000125884	ENSP00000265343
ENSDARP00000024810	ENSP00000321537
ENSDARP00000035593	ENSP00000376333
ENSDARP00000027152	ENSP00000273666
ENSDARP00000128691	ENSP00000359070
ENSDARP00000108392	ENSP00000317743
ENSDARP00000116173	ENSP00000385616
ENSDARP00000114402	ENSP00000341280
ENSDARP00000080768	ENSP00000341280
ENSDARP00000058092	ENSP00000363458
ENSDARP00000009785	ENSP00000363458
ENSDARP00000110600	ENSP00000252891
ENSDARP00000099510	ENSP00000285599
ENSDARP00000129200	ENSP00000353655
ENSDARP00000002367	ENSP00000354168
ENSDARP00000117664	ENSP00000451575
ENSDARP00000127227	ENSP00000451575
ENSDARP00000006838	ENSP00000419199
ENSDARP00000113944	ENSP00000419199
ENSDARP00000107021	ENSP00000377840
ENSDARP00000022331	ENSP00000438949
ENSDARP00000083997	ENSP00000438949
ENSDARP00000101964	ENSP00000320025
ENSDARP00000097114	ENSP00000443985
ENSDARP00000098667	ENSP00000263791
ENSDARP00000113730	ENSP00000199389
ENSDARP00000120826	ENSP00000307235
ENSDARP00000071465	ENSP00000359575
ENSDARP00000098627	ENSP00000442786
ENSDARP00000115969	ENSP00000257818
ENSDARP00000007237	ENSP00000361043
ENSDARP00000113995	ENSP00000336606
ENSDARP00000121746	ENSP00000386520
ENSDARP00000105895	ENSP00000362441
ENSDARP00000115355	ENSP00000216268
ENSDARP00000009986	ENSP00000430241
ENSDARP00000080406	ENSP00000368190
ENSDARP00000091924	ENSP00000417038
ENSDARP00000047072	ENSP00000311713
ENSDARP00000115525	ENSP00000311713
ENSDARP00000111506	ENSP00000348278
ENSDARP00000115217	ENSP00000336655
ENSDARP00000110113	ENSP00000194530
ENSDARP00000030881	ENSP00000281456
ENSDARP00000115067	ENSP00000358888
ENSDARP00000001793	ENSP00000358888
ENSDARP00000098590	ENSP00000011473
ENSDARP00000082673	ENSP00000263233
ENSDARP00000063095	ENSP00000263233
ENSDARP00000084762	ENSP00000358297
ENSDARP00000085876	ENSP00000358297
ENSDARP00000052551	ENSP00000320176
ENSDARP00000073595	ENSP00000264010
ENSDARP00000051413	ENSP00000318085
ENSDARP00000044837	ENSP00000404854
ENSDARP00000049419	ENSP00000404854
ENSDARP00000012950	ENSP00000451712
ENSDARP00000085993	ENSP00000343635
ENSDARP00000100420	ENSP00000357341
ENSDARP00000097792	ENSP00000357341
ENSDARP00000128169	ENSP00000217320
ENSDARP00000107305	ENSP00000274721
ENSDARP00000073632	ENSP00000313423
ENSDARP00000102997	ENSP00000313423
ENSDARP00000082444	ENSP00000366243
ENSDARP00000107355	ENSP00000357048
ENSDARP00000079959	ENSP00000263918
ENSDARP00000080136	ENSP00000327197
ENSDARP00000114111	ENSP00000403712
ENSDARP00000020528	ENSP00000357980
ENSDARP00000048135	ENSP00000357980
ENSDARP00000050541	ENSP00000305919
ENSDARP00000118143	ENSP00000318986
ENSDARP00000115280	ENSP00000419740
ENSDARP00000122176	ENSP00000364145
ENSDARP00000113716	ENSP00000364145
ENSDARP00000041401	ENSP00000369100
ENSDARP00000103000	ENSP00000356113
ENSDARP00000025057	ENSP00000024061
ENSDARP00000128605	ENSP00000024061
ENSDARP00000086622	ENSP00000323847
ENSDARP00000053220	ENSP00000282026
ENSDARP00000090929	ENSP00000314036
ENSDARP00000013325	ENSP00000370395
ENSDARP00000073869	ENSP00000433757
ENSDARP00000021237	ENSP00000005340
ENSDARP00000073112	ENSP00000394352
ENSDARP00000073184	ENSP00000394352
ENSDARP00000022131	ENSP00000378328
ENSDARP00000101463	ENSP00000427130
ENSDARP00000062236	ENSP00000359982
ENSDARP00000074835	ENSP00000408005
ENSDARP00000108396	ENSP00000342143
ENSDARP00000128564	ENSP00000294725
ENSDARP00000100478	ENSP00000382770
ENSDARP00000106329	ENSP00000415106
ENSDARP00000110922	ENSP00000280098
ENSDARP00000103804	ENSP00000280098
ENSDARP00000076104	ENSP00000262746
ENSDARP00000090833	ENSP00000368646
ENSDARP00000070056	ENSP00000296464
ENSDARP00000090804	ENSP00000384144
ENSDARP00000101922	ENSP00000299633
ENSDARP00000080453	ENSP00000317396
ENSDARP00000100323	ENSP00000370299
ENSDARP00000102421	ENSP00000370299
ENSDARP00000103889	ENSP00000365188
ENSDARP00000114452	ENSP00000367950
ENSDARP00000105635	ENSP00000406546
ENSDARP00000023268	ENSP00000298472
ENSDARP00000100785	ENSP00000387549
ENSDARP00000118027	ENSP00000343899
ENSDARP00000127270	ENSP00000283309
ENSDARP00000102423	ENSP00000394794
ENSDARP00000044082	ENSP00000340874
ENSDARP00000015104	ENSP00000340874
ENSDARP00000114249	ENSP00000265165
ENSDARP00000129238	ENSP00000340347
ENSDARP00000109205	ENSP00000441640
ENSDARP00000089922	ENSP00000347716
ENSDARP00000083210	ENSP00000327214
ENSDARP00000098767	ENSP00000362285
ENSDARP00000117850	ENSP00000380081
ENSDARP00000105578	ENSP00000376123
ENSDARP00000102999	ENSP00000350078
ENSDARP00000054091	ENSP00000279873
ENSDARP00000126363	ENSP00000347602
ENSDARP00000107839	ENSP00000264183
ENSDARP00000123814	ENSP00000336591
ENSDARP00000124057	ENSP00000329967
ENSDARP00000117685	ENSP00000430684
ENSDARP00000013115	ENSP00000359424
ENSDARP00000041727	ENSP00000224356
ENSDARP00000101543	ENSP00000001146
ENSDARP00000072275	ENSP00000285949
ENSDARP00000042048	ENSP00000299163
ENSDARP00000124888	ENSP00000398410
ENSDARP00000111316	ENSP00000262811
ENSDARP00000082779	ENSP00000262811
ENSDARP00000082758	ENSP00000385727
ENSDARP00000121534	ENSP00000298532
ENSDARP00000070211	ENSP00000339992
ENSDARP00000066654	ENSP00000429633
ENSDARP00000109123	ENSP00000217026
ENSDARP00000100833	ENSP00000323780
ENSDARP00000047190	ENSP00000295759
ENSDARP00000105936	ENSP00000297988
ENSDARP00000090750	ENSP00000253754
ENSDARP00000109858	ENSP00000312634
ENSDARP00000069192	ENSP00000337180
ENSDARP00000122392	ENSP00000337180
ENSDARP00000065255	ENSP00000260970
ENSDARP00000107238	ENSP00000232978
ENSDARP00000050532	ENSP00000368005
ENSDARP00000007440	ENSP00000359233
ENSDARP00000013511	ENSP00000359233
ENSDARP00000110201	ENSP00000349396
ENSDARP00000115859	ENSP00000258428
ENSDARP00000115601	ENSP00000361310
ENSDARP00000112656	ENSP00000241436
ENSDARP00000023719	ENSP00000230323
ENSDARP00000103421	ENSP00000314129
ENSDARP00000128996	ENSP00000314129
ENSDARP00000021876	ENSP00000295600
ENSDARP00000056456	ENSP00000295600
ENSDARP00000049862	ENSP00000265440
ENSDARP00000061314	ENSP00000354543
ENSDARP00000079657	ENSP00000454919
ENSDARP00000074909	ENSP00000368237
ENSDARP00000079665	ENSP00000351155
ENSDARP00000012931	ENSP00000381844
ENSDARP00000103726	ENSP00000358060
ENSDARP00000102218	ENSP00000355308
ENSDARP00000016888	ENSP00000261875
ENSDARP00000127769	ENSP00000360195
ENSDARP00000098697	ENSP00000328923
ENSDARP00000117108	ENSP00000309087
ENSDARP00000116800	ENSP00000222032
ENSDARP00000099945	ENSP00000399709
ENSDARP00000128004	ENSP00000448310
ENSDARP00000120902	ENSP00000361281
ENSDARP00000009763	ENSP00000361473
ENSDARP00000126239	ENSP00000361473
ENSDARP00000126711	ENSP00000360431
ENSDARP00000035450	ENSP00000268129
ENSDARP00000067326	ENSP00000268129
ENSDARP00000097906	ENSP00000302657
ENSDARP00000128798	ENSP00000305926
ENSDARP00000032728	ENSP00000237289
ENSDARP00000011882	ENSP00000228740
ENSDARP00000098293	ENSP00000358894
ENSDARP00000081435	ENSP00000358894
ENSDARP00000104020	ENSP00000305449
ENSDARP00000117242	ENSP00000366275
ENSDARP00000121750	ENSP00000289013
ENSDARP00000119736	ENSP00000357453
ENSDARP00000120629	ENSP00000348959
ENSDARP00000058570	ENSP00000380034
ENSDARP00000068039	ENSP00000327968
ENSDARP00000053781	ENSP00000246104
ENSDARP00000115452	ENSP00000260526
ENSDARP00000025657	ENSP00000260526
ENSDARP00000099142	ENSP00000203556
ENSDARP00000083591	ENSP00000439601
ENSDARP00000012094	ENSP00000230085
ENSDARP00000096134	ENSP00000377059
ENSDARP00000006502	ENSP00000333640
ENSDARP00000115424	ENSP00000356870
ENSDARP00000059445	ENSP00000386845
ENSDARP00000110557	ENSP00000281523
ENSDARP00000083101	ENSP00000396843
ENSDARP00000126846	ENSP00000332513
ENSDARP00000053545	ENSP00000358853
ENSDARP00000060183	ENSP00000265689
ENSDARP00000093642	ENSP00000356170
ENSDARP00000112220	ENSP00000362151
ENSDARP00000109350	ENSP00000420736
ENSDARP00000098158	ENSP00000365380
ENSDARP00000080214	ENSP00000365380
ENSDARP00000103434	ENSP00000347883
ENSDARP00000080529	ENSP00000347883
ENSDARP00000126391	ENSP00000263265
ENSDARP00000127636	ENSP00000360069
ENSDARP00000103798	ENSP00000368698
ENSDARP00000054019	ENSP00000361664
ENSDARP00000115671	ENSP00000361664
ENSDARP00000019858	ENSP00000432869
ENSDARP00000103038	ENSP00000309096
ENSDARP00000107933	ENSP00000333900
ENSDARP00000054070	ENSP00000318298
ENSDARP00000071346	ENSP00000318298
ENSDARP00000118970	ENSP00000443410
ENSDARP00000114520	ENSP00000358458
ENSDARP00000063569	ENSP00000242248
ENSDARP00000056244	ENSP00000360216
ENSDARP00000017489	ENSP00000265421
ENSDARP00000122855	ENSP00000271915
ENSDARP00000127960	ENSP00000262888
ENSDARP00000076697	ENSP00000365063
ENSDARP00000116695	ENSP00000366240
ENSDARP00000116160	ENSP00000355870
ENSDARP00000057729	ENSP00000331470
ENSDARP00000069661	ENSP00000321711
ENSDARP00000127560	ENSP00000201647
ENSDARP00000075195	ENSP00000201647
ENSDARP00000008092	ENSP00000281172
ENSDARP00000114441	ENSP00000358820
ENSDARP00000114711	ENSP00000358820
ENSDARP00000112244	ENSP00000264716
ENSDARP00000114070	ENSP00000245919
ENSDARP00000043297	ENSP00000306245
ENSDARP00000105362	ENSP00000306245
ENSDARP00000058705	ENSP00000306245
ENSDARP00000050897	ENSP00000289473
ENSDARP00000104186	ENSP00000348215
ENSDARP00000128024	ENSP00000348215
ENSDARP00000036851	ENSP00000309714
ENSDARP00000017670	ENSP00000375855
ENSDARP00000062538	ENSP00000375855
ENSDARP00000109109	ENSP00000318086
ENSDARP00000080404	ENSP00000368964
ENSDARP00000075049	ENSP00000368964
ENSDARP00000071575	ENSP00000414712
ENSDARP00000098914	ENSP00000414712
ENSDARP00000106372	ENSP00000362244
ENSDARP00000110039	ENSP00000251642
ENSDARP00000013943	ENSP00000263642
ENSDARP00000097712	ENSP00000353142
ENSDARP00000122936	ENSP00000385735
ENSDARP00000123297	ENSP00000385735
ENSDARP00000102615	ENSP00000308591
ENSDARP00000088338	ENSP00000270824
ENSDARP00000123693	ENSP00000320084
ENSDARP00000101000	ENSP00000358470
ENSDARP00000033575	ENSP00000471417
ENSDARP00000071718	ENSP00000368976
ENSDARP00000059840	ENSP00000301332
ENSDARP00000013224	ENSP00000388878
ENSDARP00000101095	ENSP00000368678
ENSDARP00000106120	ENSP00000424243
ENSDARP00000076977	ENSP00000346964
ENSDARP00000095198	ENSP00000358824
ENSDARP00000074711	ENSP00000356694
ENSDARP00000122155	ENSP00000376822
ENSDARP00000085788	ENSP00000287908
ENSDARP00000118847	ENSP00000369419
ENSDARP00000009179	ENSP00000256997
ENSDARP00000091872	ENSP00000358241
ENSDARP00000079636	ENSP00000379269
ENSDARP00000050209	ENSP00000379269
ENSDARP00000052917	ENSP00000270221
ENSDARP00000071644	ENSP00000270221
ENSDARP00000110985	ENSP00000439672
ENSDARP00000099100	ENSP00000344012
ENSDARP00000033638	ENSP00000312814
ENSDARP00000127157	ENSP00000384391
ENSDARP00000075769	ENSP00000386458
ENSDARP00000111463	ENSP00000302108
ENSDARP00000027776	ENSP00000302108
ENSDARP00000099020	ENSP00000274605
ENSDARP00000102219	ENSP00000370981
ENSDARP00000122442	ENSP00000359240
ENSDARP00000098349	ENSP00000359240
ENSDARP00000071206	ENSP00000352601
ENSDARP00000023594	ENSP00000253193
ENSDARP00000101167	ENSP00000276654
ENSDARP00000097850	ENSP00000318607
ENSDARP00000107236	ENSP00000371846
ENSDARP00000123046	ENSP00000402257
ENSDARP00000064708	ENSP00000430031
ENSDARP00000080869	ENSP00000350718
ENSDARP00000107843	ENSP00000261226
ENSDARP00000027028	ENSP00000384999
ENSDARP00000122172	ENSP00000332170
ENSDARP00000109699	ENSP00000366280
ENSDARP00000004922	ENSP00000366280
ENSDARP00000095874	ENSP00000258168
ENSDARP00000017189	ENSP00000262340
ENSDARP00000106590	ENSP00000261693
ENSDARP00000110098	ENSP00000264896
ENSDARP00000051778	ENSP00000322159
ENSDARP00000019179	ENSP00000361306
ENSDARP00000106508	ENSP00000384259
ENSDARP00000110359	ENSP00000372059
ENSDARP00000051900	ENSP00000417138
ENSDARP00000101211	ENSP00000264669
ENSDARP00000104045	ENSP00000258770
ENSDARP00000040265	ENSP00000228641
ENSDARP00000010347	ENSP00000241651
ENSDARP00000109289	ENSP00000228644
ENSDARP00000009713	ENSP00000250003
ENSDARP00000087625	ENSP00000352926
ENSDARP00000079812	ENSP00000385000
ENSDARP00000002994	ENSP00000343515
ENSDARP00000092636	ENSP00000428426
ENSDARP00000080411	ENSP00000425133
ENSDARP00000104463	ENSP00000414750
ENSDARP00000098422	ENSP00000473510
ENSDARP00000081544	ENSP00000473510
ENSDARP00000124637	ENSP00000364412
ENSDARP00000061172	ENSP00000219439
ENSDARP00000073256	ENSP00000358814
ENSDARP00000109056	ENSP00000216733
ENSDARP00000019154	ENSP00000360387
ENSDARP00000072334	ENSP00000250092
ENSDARP00000105565	ENSP00000408411
ENSDARP00000056137	ENSP00000357065
ENSDARP00000096452	ENSP00000323645
ENSDARP00000075918	ENSP00000265729
ENSDARP00000024892	ENSP00000394842
ENSDARP00000033243	ENSP00000362807
ENSDARP00000009990	ENSP00000264933
ENSDARP00000082527	ENSP00000218089
ENSDARP00000112624	ENSP00000218089
ENSDARP00000121427	ENSP00000407761
ENSDARP00000056744	ENSP00000348775
ENSDARP00000110623	ENSP00000420443
ENSDARP00000008312	ENSP00000272133
ENSDARP00000115028	ENSP00000310003
ENSDARP00000058458	ENSP00000348944
ENSDARP00000058577	ENSP00000349131
ENSDARP00000123862	ENSP00000217260
ENSDARP00000100941	ENSP00000276659
ENSDARP00000100140	ENSP00000344937
ENSDARP00000127920	ENSP00000216487
ENSDARP00000091859	ENSP00000383333
ENSDARP00000068939	ENSP00000383333
ENSDARP00000074181	ENSP00000347821
ENSDARP00000105618	ENSP00000287814
ENSDARP00000069215	ENSP00000314556
ENSDARP00000069966	ENSP00000360613
ENSDARP00000047451	ENSP00000264552
ENSDARP00000126254	ENSP00000301037
ENSDARP00000112191	ENSP00000301037
ENSDARP00000109534	ENSP00000298630
ENSDARP00000109176	ENSP00000298630
ENSDARP00000121336	ENSP00000418668
ENSDARP00000073748	ENSP00000418668
ENSDARP00000059795	ENSP00000290921
ENSDARP00000094761	ENSP00000416146
ENSDARP00000091640	ENSP00000353025
ENSDARP00000108905	ENSP00000396234
ENSDARP00000067516	ENSP00000241051
ENSDARP00000071808	ENSP00000241051
ENSDARP00000079760	ENSP00000265036
ENSDARP00000071548	ENSP00000428976
ENSDARP00000037411	ENSP00000278193
ENSDARP00000022617	ENSP00000447488
ENSDARP00000112866	ENSP00000221459
ENSDARP00000016803	ENSP00000361554
ENSDARP00000095367	ENSP00000075503
ENSDARP00000112925	ENSP00000075503
ENSDARP00000114555	ENSP00000217515
ENSDARP00000074827	ENSP00000226253
ENSDARP00000083719	ENSP00000264554
ENSDARP00000074928	ENSP00000364995
ENSDARP00000027924	ENSP00000346577
ENSDARP00000105198	ENSP00000378356
ENSDARP00000121877	ENSP00000264444
ENSDARP00000059263	ENSP00000337889
ENSDARP00000074553	ENSP00000401867
ENSDARP00000075741	ENSP00000360472
ENSDARP00000027521	ENSP00000360472
ENSDARP00000060624	ENSP00000302297
ENSDARP00000015065	ENSP00000477310
ENSDARP00000108873	ENSP00000477310
ENSDARP00000097710	ENSP00000300571
ENSDARP00000097725	ENSP00000300571
ENSDARP00000109506	ENSP00000376403
ENSDARP00000073348	ENSP00000343464
ENSDARP00000002357	ENSP00000357348
ENSDARP00000094416	ENSP00000338272
ENSDARP00000094479	ENSP00000369915
ENSDARP00000090521	ENSP00000369915
ENSDARP00000034396	ENSP00000347730
ENSDARP00000097852	ENSP00000354206
ENSDARP00000095054	ENSP00000394757
ENSDARP00000060282	ENSP00000441832
ENSDARP00000068362	ENSP00000295589
ENSDARP00000083841	ENSP00000446058
ENSDARP00000115340	ENSP00000446058
ENSDARP00000125676	ENSP00000290894
ENSDARP00000108443	ENSP00000307369
ENSDARP00000102414	ENSP00000379396
ENSDARP00000117598	ENSP00000379396
ENSDARP00000098329	ENSP00000446132
ENSDARP00000098796	ENSP00000356265
ENSDARP00000124278	ENSP00000354488
ENSDARP00000000488	ENSP00000354488
ENSDARP00000109084	ENSP00000344468
ENSDARP00000115190	ENSP00000307046
ENSDARP00000078265	ENSP00000361818
ENSDARP00000062401	ENSP00000434142
ENSDARP00000120955	ENSP00000391200
ENSDARP00000101673	ENSP00000361748
ENSDARP00000099963	ENSP00000361748
ENSDARP00000071926	ENSP00000355924
ENSDARP00000027046	ENSP00000393453
ENSDARP00000018976	ENSP00000263733
ENSDARP00000056080	ENSP00000260128
ENSDARP00000031210	ENSP00000258145
ENSDARP00000064732	ENSP00000313699
ENSDARP00000125702	ENSP00000360560
ENSDARP00000094348	ENSP00000377369
ENSDARP00000084189	ENSP00000414635
ENSDARP00000100942	ENSP00000281441
ENSDARP00000094932	ENSP00000319009
ENSDARP00000125735	ENSP00000359119
ENSDARP00000074839	ENSP00000264344
ENSDARP00000069134	ENSP00000380150
ENSDARP00000110566	ENSP00000384570
ENSDARP00000106447	ENSP00000458715
ENSDARP00000059326	ENSP00000311609
ENSDARP00000112876	ENSP00000311609
ENSDARP00000073475	ENSP00000330221
ENSDARP00000123846	ENSP00000428338
ENSDARP00000106584	ENSP00000310332
ENSDARP00000111199	ENSP00000424838
ENSDARP00000103408	ENSP00000361990
ENSDARP00000033788	ENSP00000400057
ENSDARP00000015588	ENSP00000264595
ENSDARP00000067620	ENSP00000301765
ENSDARP00000128756	ENSP00000320416
ENSDARP00000073103	ENSP00000267202
ENSDARP00000038193	ENSP00000267202
ENSDARP00000073136	ENSP00000318629
ENSDARP00000042275	ENSP00000384551
ENSDARP00000086634	ENSP00000272641
ENSDARP00000105484	ENSP00000333593
ENSDARP00000094840	ENSP00000333593
ENSDARP00000077648	ENSP00000378555
ENSDARP00000075158	ENSP00000378555
ENSDARP00000096925	ENSP00000278426
ENSDARP00000076274	ENSP00000278426
ENSDARP00000035841	ENSP00000320604
ENSDARP00000114597	ENSP00000360918
ENSDARP00000091590	ENSP00000261507
ENSDARP00000076434	ENSP00000254250
ENSDARP00000041380	ENSP00000300249
ENSDARP00000121369	ENSP00000358813
ENSDARP00000065879	ENSP00000361285
ENSDARP00000095079	ENSP00000376840
ENSDARP00000074719	ENSP00000297283
ENSDARP00000003013	ENSP00000362841
ENSDARP00000085363	ENSP00000359340
ENSDARP00000052364	ENSP00000284000
ENSDARP00000062701	ENSP00000305422
ENSDARP00000052365	ENSP00000427514
ENSDARP00000112432	ENSP00000386165
ENSDARP00000067933	ENSP00000358866
ENSDARP00000101844	ENSP00000368356
ENSDARP00000034038	ENSP00000380514
ENSDARP00000095538	ENSP00000273077
ENSDARP00000071951	ENSP00000314709
ENSDARP00000042099	ENSP00000350049
ENSDARP00000034858	ENSP00000350049
ENSDARP00000111484	ENSP00000371432
ENSDARP00000067540	ENSP00000371432
ENSDARP00000008510	ENSP00000368666
ENSDARP00000061036	ENSP00000369699
ENSDARP00000071406	ENSP00000271715
ENSDARP00000023845	ENSP00000248121
ENSDARP00000107652	ENSP00000248121
ENSDARP00000057971	ENSP00000317382
ENSDARP00000058661	ENSP00000359151
ENSDARP00000111451	ENSP00000394071
ENSDARP00000009258	ENSP00000369538
ENSDARP00000079802	ENSP00000306185
ENSDARP00000120305	ENSP00000306185
ENSDARP00000082836	ENSP00000296350
ENSDARP00000118154	ENSP00000358997
ENSDARP00000067130	ENSP00000261233
ENSDARP00000109755	ENSP00000390651
ENSDARP00000077740	ENSP00000236137
ENSDARP00000049464	ENSP00000308895
ENSDARP00000100679	ENSP00000379144
ENSDARP00000085375	ENSP00000304355
ENSDARP00000070155	ENSP00000221847
ENSDARP00000114970	ENSP00000368265
ENSDARP00000094033	ENSP00000357470
ENSDARP00000073572	ENSP00000234453
ENSDARP00000124594	ENSP00000369862
ENSDARP00000101759	ENSP00000369862
ENSDARP00000043428	ENSP00000362071
ENSDARP00000089852	ENSP00000344488
ENSDARP00000075936	ENSP00000344488
ENSDARP00000048613	ENSP00000284262
ENSDARP00000077277	ENSP00000284262
ENSDARP00000118703	ENSP00000378176
ENSDARP00000125103	ENSP00000378176
ENSDARP00000103191	ENSP00000438042
ENSDARP00000099567	ENSP00000355317
ENSDARP00000050527	ENSP00000373570
ENSDARP00000073055	ENSP00000373570
ENSDARP00000100708	ENSP00000265922
ENSDARP00000108179	ENSP00000226951
ENSDARP00000112124	ENSP00000341867
ENSDARP00000072664	ENSP00000369274
ENSDARP00000089068	ENSP00000440945
ENSDARP00000107643	ENSP00000439639
ENSDARP00000057421	ENSP00000439639
ENSDARP00000021266	ENSP00000398789
ENSDARP00000099485	ENSP00000339086
ENSDARP00000128910	ENSP00000371085
ENSDARP00000122562	ENSP00000371085
ENSDARP00000010990	ENSP00000414303
ENSDARP00000076483	ENSP00000397297
ENSDARP00000096012	ENSP00000358525
ENSDARP00000065032	ENSP00000358525
ENSDARP00000028958	ENSP00000299045
ENSDARP00000045658	ENSP00000335595
ENSDARP00000074466	ENSP00000380878
ENSDARP00000121481	ENSP00000380878
ENSDARP00000037677	ENSP00000363616
ENSDARP00000100688	ENSP00000318147
ENSDARP00000040333	ENSP00000262741
ENSDARP00000059343	ENSP00000433847
ENSDARP00000109627	ENSP00000265471
ENSDARP00000057501	ENSP00000282670
ENSDARP00000003481	ENSP00000229266
ENSDARP00000077802	ENSP00000377055
ENSDARP00000028345	ENSP00000360635
ENSDARP00000110639	ENSP00000316861
ENSDARP00000101197	ENSP00000356641
ENSDARP00000086420	ENSP00000319370
ENSDARP00000102401	ENSP00000379412
ENSDARP00000110866	ENSP00000156471
ENSDARP00000000618	ENSP00000380019
ENSDARP00000084183	ENSP00000446335
ENSDARP00000080722	ENSP00000446335
ENSDARP00000096817	ENSP00000328083
ENSDARP00000127379	ENSP00000315659
ENSDARP00000105911	ENSP00000377374
ENSDARP00000094406	ENSP00000350359
ENSDARP00000062291	ENSP00000264110
ENSDARP00000102117	ENSP00000361066
ENSDARP00000045947	ENSP00000385216
ENSDARP00000109040	ENSP00000369777
ENSDARP00000107088	ENSP00000325546
ENSDARP00000042754	ENSP00000430075
ENSDARP00000048721	ENSP00000379802
ENSDARP00000124263	ENSP00000379802
ENSDARP00000093644	ENSP00000356105
ENSDARP00000100886	ENSP00000258538
ENSDARP00000100747	ENSP00000258538
ENSDARP00000100545	ENSP00000363345
ENSDARP00000032054	ENSP00000395653
ENSDARP00000056279	ENSP00000370517
ENSDARP00000029635	ENSP00000370517
ENSDARP00000023022	ENSP00000345771
ENSDARP00000110274	ENSP00000345771
ENSDARP00000111022	ENSP00000264009
ENSDARP00000093211	ENSP00000231887
ENSDARP00000050602	ENSP00000474560
ENSDARP00000116080	ENSP00000398798
ENSDARP00000015024	ENSP00000244061
ENSDARP00000112509	ENSP00000217740
ENSDARP00000122666	ENSP00000360916
ENSDARP00000016210	ENSP00000170447
ENSDARP00000101097	ENSP00000302647
ENSDARP00000088447	ENSP00000371811
ENSDARP00000102225	ENSP00000370057
ENSDARP00000098126	ENSP00000276185
ENSDARP00000099487	ENSP00000444411
ENSDARP00000025776	ENSP00000263035
ENSDARP00000023792	ENSP00000367794
ENSDARP00000045808	ENSP00000362095
ENSDARP00000000005	ENSP00000206423
ENSDARP00000040034	ENSP00000206423
ENSDARP00000040537	ENSP00000348381
ENSDARP00000107582	ENSP00000348381
ENSDARP00000099313	ENSP00000264436
ENSDARP00000109004	ENSP00000287878
ENSDARP00000122431	ENSP00000287878
ENSDARP00000016733	ENSP00000323867
ENSDARP00000114828	ENSP00000436068
ENSDARP00000112412	ENSP00000436068
ENSDARP00000093111	ENSP00000343966
ENSDARP00000017850	ENSP00000304102
ENSDARP00000122887	ENSP00000358089
ENSDARP00000058379	ENSP00000262633
ENSDARP00000092857	ENSP00000303042
ENSDARP00000107378	ENSP00000410689
ENSDARP00000129564	ENSP00000397908
ENSDARP00000116133	ENSP00000397908
ENSDARP00000114217	ENSP00000261596
ENSDARP00000013643	ENSP00000263174
ENSDARP00000109017	ENSP00000263174
ENSDARP00000098991	ENSP00000359621
ENSDARP00000063174	ENSP00000359621
ENSDARP00000118341	ENSP00000264079
ENSDARP00000076235	ENSP00000264079
ENSDARP00000003485	ENSP00000359640
ENSDARP00000119527	ENSP00000444215
ENSDARP00000067853	ENSP00000357906
ENSDARP00000093501	ENSP00000357906
ENSDARP00000112471	ENSP00000328016
ENSDARP00000104134	ENSP00000266546
ENSDARP00000080111	ENSP00000402460
ENSDARP00000080110	ENSP00000402460
ENSDARP00000055563	ENSP00000362532
ENSDARP00000080391	ENSP00000381984
ENSDARP00000125700	ENSP00000257836
ENSDARP00000100475	ENSP00000359378
ENSDARP00000105604	ENSP00000444278
ENSDARP00000084002	ENSP00000351684
ENSDARP00000078392	ENSP00000351684
ENSDARP00000077150	ENSP00000416797
ENSDARP00000040726	ENSP00000379612
ENSDARP00000095151	ENSP00000379612
ENSDARP00000047088	ENSP00000396103
ENSDARP00000106742	ENSP00000396103
ENSDARP00000109320	ENSP00000327465
ENSDARP00000120661	ENSP00000327465
ENSDARP00000105074	ENSP00000276480
ENSDARP00000122490	ENSP00000228495
ENSDARP00000065806	ENSP00000455785
ENSDARP00000060934	ENSP00000226225
ENSDARP00000101753	ENSP00000359890
ENSDARP00000107016	ENSP00000267287
ENSDARP00000124191	ENSP00000414334
ENSDARP00000110364	ENSP00000327104
ENSDARP00000053840	ENSP00000327104
ENSDARP00000084303	ENSP00000356591
ENSDARP00000129308	ENSP00000301466
ENSDARP00000042516	ENSP00000332258
ENSDARP00000071653	ENSP00000332258
ENSDARP00000074579	ENSP00000450857
ENSDARP00000103821	ENSP00000265276
ENSDARP00000103920	ENSP00000355607
ENSDARP00000007948	ENSP00000337446
ENSDARP00000066788	ENSP00000009041
ENSDARP00000106674	ENSP00000421725
ENSDARP00000124963	ENSP00000422031
ENSDARP00000043700	ENSP00000422031
ENSDARP00000055306	ENSP00000467176
ENSDARP00000069236	ENSP00000382800
ENSDARP00000105066	ENSP00000340820
ENSDARP00000106770	ENSP00000340820
ENSDARP00000036969	ENSP00000361185
ENSDARP00000072289	ENSP00000469759
ENSDARP00000114768	ENSP00000361177
ENSDARP00000110288	ENSP00000361177
ENSDARP00000102589	ENSP00000259008
ENSDARP00000108298	ENSP00000381382
ENSDARP00000089498	ENSP00000381382
ENSDARP00000059731	ENSP00000365280
ENSDARP00000066371	ENSP00000367972
ENSDARP00000119345	ENSP00000391137
ENSDARP00000059212	ENSP00000386532
ENSDARP00000048437	ENSP00000321388
ENSDARP00000109366	ENSP00000361010
ENSDARP00000107614	ENSP00000323424
ENSDARP00000115010	ENSP00000351206
ENSDARP00000017195	ENSP00000351206
ENSDARP00000026470	ENSP00000362711
ENSDARP00000006882	ENSP00000440246
ENSDARP00000088981	ENSP00000212015
ENSDARP00000027611	ENSP00000202967
ENSDARP00000128495	ENSP00000354201
ENSDARP00000086285	ENSP00000237536
ENSDARP00000113718	ENSP00000362590
ENSDARP00000066923	ENSP00000336724
ENSDARP00000109057	ENSP00000273980
ENSDARP00000085589	ENSP00000321703
ENSDARP00000080685	ENSP00000299927
ENSDARP00000095560	ENSP00000358590
ENSDARP00000005233	ENSP00000358590
ENSDARP00000087373	ENSP00000361857
ENSDARP00000093160	ENSP00000253063
ENSDARP00000127233	ENSP00000393762
ENSDARP00000081388	ENSP00000441927
ENSDARP00000070190	ENSP00000303077
ENSDARP00000102765	ENSP00000347586
ENSDARP00000108041	ENSP00000262102
ENSDARP00000048854	ENSP00000262102
ENSDARP00000084492	ENSP00000392057
ENSDARP00000100524	ENSP00000392057
ENSDARP00000043095	ENSP00000298545
ENSDARP00000109106	ENSP00000231420
ENSDARP00000051523	ENSP00000296486
ENSDARP00000059368	ENSP00000310978
ENSDARP00000005262	ENSP00000368984
ENSDARP00000063617	ENSP00000265564
ENSDARP00000090326	ENSP00000374354
ENSDARP00000119857	ENSP00000216200
ENSDARP00000113048	ENSP00000216200
ENSDARP00000117214	ENSP00000363973
ENSDARP00000054848	ENSP00000398945
ENSDARP00000108316	ENSP00000381581
ENSDARP00000086140	ENSP00000222122
ENSDARP00000120819	ENSP00000222122
ENSDARP00000019368	ENSP00000302227
ENSDARP00000092246	ENSP00000348234
ENSDARP00000116730	ENSP00000262995
ENSDARP00000122116	ENSP00000350199
ENSDARP00000104864	ENSP00000358582
ENSDARP00000070289	ENSP00000346378
ENSDARP00000075348	ENSP00000360938
ENSDARP00000003841	ENSP00000255189
ENSDARP00000082979	ENSP00000299106
ENSDARP00000105236	ENSP00000299106
ENSDARP00000124218	ENSP00000363001
ENSDARP00000069581	ENSP00000357425
ENSDARP00000124101	ENSP00000340409
ENSDARP00000123657	ENSP00000316589
ENSDARP00000081043	ENSP00000011619
ENSDARP00000102628	ENSP00000301463
ENSDARP00000012776	ENSP00000362399
ENSDARP00000096556	ENSP00000259241
ENSDARP00000082159	ENSP00000290341
ENSDARP00000100472	ENSP00000414019
ENSDARP00000104821	ENSP00000352216
ENSDARP00000053530	ENSP00000275230
ENSDARP00000109215	ENSP00000384398
ENSDARP00000098515	ENSP00000432845
ENSDARP00000090749	ENSP00000385610
ENSDARP00000126058	ENSP00000408395
ENSDARP00000107099	ENSP00000309117
ENSDARP00000068216	ENSP00000222693
ENSDARP00000061075	ENSP00000339191
ENSDARP00000027966	ENSP00000452126
ENSDARP00000097622	ENSP00000297130
ENSDARP00000107490	ENSP00000297130
ENSDARP00000120440	ENSP00000306997
ENSDARP00000049927	ENSP00000306997
ENSDARP00000060575	ENSP00000352272
ENSDARP00000096413	ENSP00000352272
ENSDARP00000096458	ENSP00000354916
ENSDARP00000010568	ENSP00000354916
ENSDARP00000108464	ENSP00000406751
ENSDARP00000033648	ENSP00000473001
ENSDARP00000060005	ENSP00000331040
ENSDARP00000114921	ENSP00000371785
ENSDARP00000054735	ENSP00000359371
ENSDARP00000125087	ENSP00000368981
ENSDARP00000020170	ENSP00000377401
ENSDARP00000084452	ENSP00000454157
ENSDARP00000105699	ENSP00000454157
ENSDARP00000122306	ENSP00000430497
ENSDARP00000109910	ENSP00000413418
ENSDARP00000121593	ENSP00000245541
ENSDARP00000076415	ENSP00000245541
ENSDARP00000038214	ENSP00000341344
ENSDARP00000106388	ENSP00000356033
ENSDARP00000115296	ENSP00000356033
ENSDARP00000105530	ENSP00000338343
ENSDARP00000127735	ENSP00000349723
ENSDARP00000088314	ENSP00000349723
ENSDARP00000081860	ENSP00000338774
ENSDARP00000096327	ENSP00000264819
ENSDARP00000094631	ENSP00000283415
ENSDARP00000012087	ENSP00000283415
ENSDARP00000105876	ENSP00000344648
ENSDARP00000106132	ENSP00000340467
ENSDARP00000067167	ENSP00000384197
ENSDARP00000003380	ENSP00000164640
ENSDARP00000112128	ENSP00000164640
ENSDARP00000086185	ENSP00000413625
ENSDARP00000060701	ENSP00000260385
ENSDARP00000103159	ENSP00000234195
ENSDARP00000070556	ENSP00000386702
ENSDARP00000049502	ENSP00000267460
ENSDARP00000123656	ENSP00000381298
ENSDARP00000024623	ENSP00000368982
ENSDARP00000054234	ENSP00000424417
ENSDARP00000120586	ENSP00000380921
ENSDARP00000129827	ENSP00000313454
ENSDARP00000087335	ENSP00000290246
ENSDARP00000061737	ENSP00000377566
ENSDARP00000068355	ENSP00000362768
ENSDARP00000067923	ENSP00000262133
ENSDARP00000021737	ENSP00000267163
ENSDARP00000118376	ENSP00000250416
ENSDARP00000008364	ENSP00000355759
ENSDARP00000077706	ENSP00000364986
ENSDARP00000084823	ENSP00000294728
ENSDARP00000004624	ENSP00000007969
ENSDARP00000092387	ENSP00000285928
ENSDARP00000104288	ENSP00000264036
ENSDARP00000079577	ENSP00000296755
ENSDARP00000080499	ENSP00000325313
ENSDARP00000111239	ENSP00000325313
ENSDARP00000117350	ENSP00000363621
ENSDARP00000017119	ENSP00000261296
ENSDARP00000128675	ENSP00000298351
ENSDARP00000104030	ENSP00000355800
ENSDARP00000102719	ENSP00000384319
ENSDARP00000004144	ENSP00000287713
ENSDARP00000058796	ENSP00000475750
ENSDARP00000129811	ENSP00000355895
ENSDARP00000007196	ENSP00000337053
ENSDARP00000076899	ENSP00000444617
ENSDARP00000103061	ENSP00000369400
ENSDARP00000103566	ENSP00000369400
ENSDARP00000111947	ENSP00000164139
ENSDARP00000072337	ENSP00000164139
ENSDARP00000013286	ENSP00000216392
ENSDARP00000004943	ENSP00000354575
ENSDARP00000109804	ENSP00000345667
ENSDARP00000059954	ENSP00000345667
ENSDARP00000067735	ENSP00000324856
ENSDARP00000062899	ENSP00000260386
ENSDARP00000088337	ENSP00000263370
ENSDARP00000119462	ENSP00000263370
ENSDARP00000128208	ENSP00000371073
ENSDARP00000075472	ENSP00000420686
ENSDARP00000071521	ENSP00000367032
ENSDARP00000104230	ENSP00000358217
ENSDARP00000004889	ENSP00000358092
ENSDARP00000029203	ENSP00000368761
ENSDARP00000028333	ENSP00000215631
ENSDARP00000007424	ENSP00000215631
ENSDARP00000124409	ENSP00000360025
ENSDARP00000063995	ENSP00000360025
ENSDARP00000003665	ENSP00000364407
ENSDARP00000093347	ENSP00000407613
ENSDARP00000049166	ENSP00000216802
ENSDARP00000113461	ENSP00000376071
ENSDARP00000084498	ENSP00000376071
ENSDARP00000035581	ENSP00000223145
ENSDARP00000056419	ENSP00000332369
ENSDARP00000051391	ENSP00000347721
ENSDARP00000080999	ENSP00000333292
ENSDARP00000009970	ENSP00000309945
ENSDARP00000109124	ENSP00000271064
ENSDARP00000063007	ENSP00000349490
ENSDARP00000022107	ENSP00000307971
ENSDARP00000099262	ENSP00000348089
ENSDARP00000012447	ENSP00000334675
ENSDARP00000109375	ENSP00000288985
ENSDARP00000104233	ENSP00000359264
ENSDARP00000005251	ENSP00000359130
ENSDARP00000060344	ENSP00000368648
ENSDARP00000003564	ENSP00000315386
ENSDARP00000069982	ENSP00000295588
ENSDARP00000006712	ENSP00000311427
ENSDARP00000088296	ENSP00000317332
ENSDARP00000064965	ENSP00000317332
ENSDARP00000109893	ENSP00000273962
ENSDARP00000060953	ENSP00000312356
ENSDARP00000070706	ENSP00000304895
ENSDARP00000022483	ENSP00000361202
ENSDARP00000110181	ENSP00000361202
ENSDARP00000105872	ENSP00000356940
ENSDARP00000091863	ENSP00000376776
ENSDARP00000041857	ENSP00000249442
ENSDARP00000029449	ENSP00000284981
ENSDARP00000072374	ENSP00000284981
ENSDARP00000101724	ENSP00000296137
ENSDARP00000085782	ENSP00000317955
ENSDARP00000123249	ENSP00000282412
ENSDARP00000011459	ENSP00000282412
ENSDARP00000011222	ENSP00000397050
ENSDARP00000074081	ENSP00000397050
ENSDARP00000068639	ENSP00000284476
ENSDARP00000105116	ENSP00000267889
ENSDARP00000099634	ENSP00000312942
ENSDARP00000102572	ENSP00000312942
ENSDARP00000098597	ENSP00000312550
ENSDARP00000104597	ENSP00000392617
ENSDARP00000009407	ENSP00000378414
ENSDARP00000115000	ENSP00000349547
ENSDARP00000074501	ENSP00000347443
ENSDARP00000129617	ENSP00000443021
ENSDARP00000101212	ENSP00000378401
ENSDARP00000093744	ENSP00000349677
ENSDARP00000100863	ENSP00000362201
ENSDARP00000099375	ENSP00000315136
ENSDARP00000122491	ENSP00000259698
ENSDARP00000099219	ENSP00000334002
ENSDARP00000098390	ENSP00000328875
ENSDARP00000064553	ENSP00000261475
ENSDARP00000112103	ENSP00000396052
ENSDARP00000109055	ENSP00000355991
ENSDARP00000118603	ENSP00000358716
ENSDARP00000114621	ENSP00000265272
ENSDARP00000021165	ENSP00000377015
ENSDARP00000104119	ENSP00000377015
ENSDARP00000041034	ENSP00000400459
ENSDARP00000118861	ENSP00000400459
ENSDARP00000011585	ENSP00000306477
ENSDARP00000114195	ENSP00000313890
ENSDARP00000098999	ENSP00000364912
ENSDARP00000100192	ENSP00000364912
ENSDARP00000108259	ENSP00000382804
ENSDARP00000022305	ENSP00000358262
ENSDARP00000107618	ENSP00000283131
ENSDARP00000023313	ENSP00000360163
ENSDARP00000052422	ENSP00000366306
ENSDARP00000097465	ENSP00000377871
ENSDARP00000090302	ENSP00000344967
ENSDARP00000117091	ENSP00000302289
ENSDARP00000045189	ENSP00000265431
ENSDARP00000060159	ENSP00000307508
ENSDARP00000052801	ENSP00000307508
ENSDARP00000009358	ENSP00000416606
ENSDARP00000108432	ENSP00000256592
ENSDARP00000065198	ENSP00000469647
ENSDARP00000011150	ENSP00000388402
ENSDARP00000025205	ENSP00000388402
ENSDARP00000117760	ENSP00000462435
ENSDARP00000031737	ENSP00000317595
ENSDARP00000088060	ENSP00000353785
ENSDARP00000103338	ENSP00000361027
ENSDARP00000109970	ENSP00000473496
ENSDARP00000107692	ENSP00000362918
ENSDARP00000127308	ENSP00000376384
ENSDARP00000069034	ENSP00000217289
ENSDARP00000056621	ENSP00000331201
ENSDARP00000059208	ENSP00000298125
ENSDARP00000006309	ENSP00000233055
ENSDARP00000104665	ENSP00000359506
ENSDARP00000079486	ENSP00000296575
ENSDARP00000099105	ENSP00000246006
ENSDARP00000124069	ENSP00000366307
ENSDARP00000043775	ENSP00000365201
ENSDARP00000074739	ENSP00000343629
ENSDARP00000057982	ENSP00000308275
ENSDARP00000110998	ENSP00000256404
ENSDARP00000077137	ENSP00000312834
ENSDARP00000126347	ENSP00000246912
ENSDARP00000105846	ENSP00000370625
ENSDARP00000085899	ENSP00000228347
ENSDARP00000100185	ENSP00000263331
ENSDARP00000008665	ENSP00000349359
ENSDARP00000046840	ENSP00000356437
ENSDARP00000076236	ENSP00000356437
ENSDARP00000010432	ENSP00000245323
ENSDARP00000024428	ENSP00000204961
ENSDARP00000098887	ENSP00000310521
ENSDARP00000087023	ENSP00000264454
ENSDARP00000129797	ENSP00000343428
ENSDARP00000126242	ENSP00000387435
ENSDARP00000101151	ENSP00000302648
ENSDARP00000124666	ENSP00000409007
ENSDARP00000091125	ENSP00000262043
ENSDARP00000072746	ENSP00000216024
ENSDARP00000053846	ENSP00000419471
ENSDARP00000090466	ENSP00000358576
ENSDARP00000067187	ENSP00000367527
ENSDARP00000070357	ENSP00000355185
ENSDARP00000023365	ENSP00000323584
ENSDARP00000029663	ENSP00000240587
ENSDARP00000112946	ENSP00000240587
ENSDARP00000097577	ENSP00000360552
ENSDARP00000040190	ENSP00000233575
ENSDARP00000127760	ENSP00000328347
ENSDARP00000084963	ENSP00000363386
ENSDARP00000009879	ENSP00000354163
ENSDARP00000104632	ENSP00000355204
ENSDARP00000018738	ENSP00000363419
ENSDARP00000068132	ENSP00000440273
ENSDARP00000121820	ENSP00000345492
ENSDARP00000092872	ENSP00000012443
ENSDARP00000104278	ENSP00000286719
ENSDARP00000009463	ENSP00000354871
ENSDARP00000054673	ENSP00000302811
ENSDARP00000053915	ENSP00000302811
ENSDARP00000105848	ENSP00000335628
ENSDARP00000101483	ENSP00000366829
ENSDARP00000108901	ENSP00000264033
ENSDARP00000099237	ENSP00000270279
ENSDARP00000120825	ENSP00000284288
ENSDARP00000034149	ENSP00000227638
ENSDARP00000088509	ENSP00000227638
ENSDARP00000101872	ENSP00000379183
ENSDARP00000115297	ENSP00000386869
ENSDARP00000101295	ENSP00000442788
ENSDARP00000099481	ENSP00000304642
ENSDARP00000086709	ENSP00000395249
ENSDARP00000068393	ENSP00000268184
ENSDARP00000123268	ENSP00000296785
ENSDARP00000005892	ENSP00000305071
ENSDARP00000127243	ENSP00000367631
ENSDARP00000129098	ENSP00000367631
ENSDARP00000053870	ENSP00000266991
ENSDARP00000100797	ENSP00000367965
ENSDARP00000101276	ENSP00000367965
ENSDARP00000077390	ENSP00000365830
ENSDARP00000110269	ENSP00000340975
ENSDARP00000100359	ENSP00000273183
ENSDARP00000100517	ENSP00000329200
ENSDARP00000095271	ENSP00000413929
ENSDARP00000113433	ENSP00000339692
ENSDARP00000002041	ENSP00000340578
ENSDARP00000085784	ENSP00000418001
ENSDARP00000061734	ENSP00000476119
ENSDARP00000061712	ENSP00000476119
ENSDARP00000098708	ENSP00000306015
ENSDARP00000113396	ENSP00000306015
ENSDARP00000112197	ENSP00000377789
ENSDARP00000101967	ENSP00000347717
ENSDARP00000015055	ENSP00000339883
ENSDARP00000042161	ENSP00000279263
ENSDARP00000073397	ENSP00000273067
ENSDARP00000081369	ENSP00000273067
ENSDARP00000072702	ENSP00000266643
ENSDARP00000112667	ENSP00000333181
ENSDARP00000100899	ENSP00000262300
ENSDARP00000109848	ENSP00000380675
ENSDARP00000119402	ENSP00000404042
ENSDARP00000107880	ENSP00000278070
ENSDARP00000073535	ENSP00000312649
ENSDARP00000088481	ENSP00000264867
ENSDARP00000098109	ENSP00000228515
ENSDARP00000103050	ENSP00000318258
ENSDARP00000092287	ENSP00000379090
ENSDARP00000066960	ENSP00000379090
ENSDARP00000074509	ENSP00000363640
ENSDARP00000123618	ENSP00000289248
ENSDARP00000050201	ENSP00000363516
ENSDARP00000069025	ENSP00000407958
ENSDARP00000066385	ENSP00000407958
ENSDARP00000114015	ENSP00000365503
ENSDARP00000084810	ENSP00000365503
ENSDARP00000065670	ENSP00000429615
ENSDARP00000100145	ENSP00000313600
ENSDARP00000080960	ENSP00000273859
ENSDARP00000080968	ENSP00000349325
ENSDARP00000075860	ENSP00000313172
ENSDARP00000075872	ENSP00000254765
ENSDARP00000092923	ENSP00000264231
ENSDARP00000007258	ENSP00000314420
ENSDARP00000091241	ENSP00000314420
ENSDARP00000107045	ENSP00000356243
ENSDARP00000015938	ENSP00000366452
ENSDARP00000100510	ENSP00000452027
ENSDARP00000077546	ENSP00000258796
ENSDARP00000108518	ENSP00000258796
ENSDARP00000117502	ENSP00000365714
ENSDARP00000019488	ENSP00000269346
ENSDARP00000018866	ENSP00000269346
ENSDARP00000018231	ENSP00000366998
ENSDARP00000109939	ENSP00000405032
ENSDARP00000127650	ENSP00000465978
ENSDARP00000054407	ENSP00000394954
ENSDARP00000103592	ENSP00000371483
ENSDARP00000023797	ENSP00000371483
ENSDARP00000123760	ENSP00000321424
ENSDARP00000123811	ENSP00000321424
ENSDARP00000055658	ENSP00000376702
ENSDARP00000093650	ENSP00000319141
ENSDARP00000062147	ENSP00000476746
ENSDARP00000024699	ENSP00000357612
ENSDARP00000114912	ENSP00000254770
ENSDARP00000018694	ENSP00000388713
ENSDARP00000036613	ENSP00000259512
ENSDARP00000062174	ENSP00000158771
ENSDARP00000043250	ENSP00000384744
ENSDARP00000054182	ENSP00000411827
ENSDARP00000071038	ENSP00000411827
ENSDARP00000066603	ENSP00000315106
ENSDARP00000111755	ENSP00000362013
ENSDARP00000128560	ENSP00000286523
ENSDARP00000116549	ENSP00000286523
ENSDARP00000082575	ENSP00000370242
ENSDARP00000097432	ENSP00000362260
ENSDARP00000071856	ENSP00000353863
ENSDARP00000120960	ENSP00000294740
ENSDARP00000128940	ENSP00000294740
ENSDARP00000126905	ENSP00000469686
ENSDARP00000079776	ENSP00000291900
ENSDARP00000034301	ENSP00000434359
ENSDARP00000056644	ENSP00000434359
ENSDARP00000074306	ENSP00000252530
ENSDARP00000128597	ENSP00000238823
ENSDARP00000092244	ENSP00000367828
ENSDARP00000114403	ENSP00000330774
ENSDARP00000052139	ENSP00000379901
ENSDARP00000008287	ENSP00000360672
ENSDARP00000052392	ENSP00000343144
ENSDARP00000124147	ENSP00000343144
ENSDARP00000091677	ENSP00000219255
ENSDARP00000033747	ENSP00000352414
ENSDARP00000064544	ENSP00000274625
ENSDARP00000106596	ENSP00000274625
ENSDARP00000095608	ENSP00000364016
ENSDARP00000100342	ENSP00000386212
ENSDARP00000089043	ENSP00000386212
ENSDARP00000099755	ENSP00000355325
ENSDARP00000042943	ENSP00000364839
ENSDARP00000100263	ENSP00000391447
ENSDARP00000012119	ENSP00000384515
ENSDARP00000088293	ENSP00000391583
ENSDARP00000126719	ENSP00000367157
ENSDARP00000102231	ENSP00000367157
ENSDARP00000086615	ENSP00000379880
ENSDARP00000120615	ENSP00000291592
ENSDARP00000102289	ENSP00000292599
ENSDARP00000102172	ENSP00000382713
ENSDARP00000049327	ENSP00000417970
ENSDARP00000108755	ENSP00000366070
ENSDARP00000097554	ENSP00000301336
ENSDARP00000023608	ENSP00000365014
ENSDARP00000117529	ENSP00000262662
ENSDARP00000125910	ENSP00000377224
ENSDARP00000127159	ENSP00000356918
ENSDARP00000098839	ENSP00000308926
ENSDARP00000053538	ENSP00000356857
ENSDARP00000066697	ENSP00000321445
ENSDARP00000109774	ENSP00000296096
ENSDARP00000110569	ENSP00000455444
ENSDARP00000057688	ENSP00000358081
ENSDARP00000063395	ENSP00000287322
ENSDARP00000110737	ENSP00000369887
ENSDARP00000122329	ENSP00000453076
ENSDARP00000057295	ENSP00000298110
ENSDARP00000058889	ENSP00000430269
ENSDARP00000111654	ENSP00000332528
ENSDARP00000034453	ENSP00000296358
ENSDARP00000125629	ENSP00000304108
ENSDARP00000097987	ENSP00000367356
ENSDARP00000098927	ENSP00000293443
ENSDARP00000098040	ENSP00000293443
ENSDARP00000126216	ENSP00000353769
ENSDARP00000125217	ENSP00000410626
ENSDARP00000120216	ENSP00000436318
ENSDARP00000064375	ENSP00000270142
ENSDARP00000093532	ENSP00000371554
ENSDARP00000032009	ENSP00000377724
ENSDARP00000120650	ENSP00000243045
ENSDARP00000021751	ENSP00000326869
ENSDARP00000111633	ENSP00000357660
ENSDARP00000093865	ENSP00000424711
ENSDARP00000092235	ENSP00000261172
ENSDARP00000048890	ENSP00000262551
ENSDARP00000064800	ENSP00000262551
ENSDARP00000018034	ENSP00000356191
ENSDARP00000056898	ENSP00000360688
ENSDARP00000092177	ENSP00000420919
ENSDARP00000073041	ENSP00000320757
ENSDARP00000027964	ENSP00000269097
ENSDARP00000020485	ENSP00000369816
ENSDARP00000018668	ENSP00000331831
ENSDARP00000063856	ENSP00000290216
ENSDARP00000014414	ENSP00000272732
ENSDARP00000094302	ENSP00000362993
ENSDARP00000056004	ENSP00000266744
ENSDARP00000105052	ENSP00000345420
ENSDARP00000099151	ENSP00000265299
ENSDARP00000092798	ENSP00000454591
ENSDARP00000059034	ENSP00000277632
ENSDARP00000082792	ENSP00000266077
ENSDARP00000082791	ENSP00000331462
ENSDARP00000116662	ENSP00000340494
ENSDARP00000114051	ENSP00000340494
ENSDARP00000009075	ENSP00000337731
ENSDARP00000081635	ENSP00000320209
[truncated: 6,629 more rows]
