# Supplementary material for: Reconstruction of proto-vertebrate, proto-cyclostome and proto-gnathostome genomes provides new insights into early vertebrate evolution
Source: Nat Commun. 2021 Jul 23;12:4489. doi: 10.1038/s41467-021-24573-z (PMC8302630; doi:10.1038/s41467-021-24573-z)
Supplement: Supplementary file 4 — Supplementary Data 1 [file 41467_2021_24573_MOESM4_ESM.zip › SuppData1/orthologs/BRARE-LEPOC.txt]

ENSDARP00000122973	ENSLOCP00000011371
ENSDARP00000074624	ENSLOCP00000009128
ENSDARP00000061719	ENSLOCP00000003817
ENSDARP00000095914	ENSLOCP00000003817
ENSDARP00000118051	ENSLOCP00000018009
ENSDARP00000006624	ENSLOCP00000007024
ENSDARP00000105714	ENSLOCP00000011549
ENSDARP00000093807	ENSLOCP00000018593
ENSDARP00000023678	ENSLOCP00000011472
ENSDARP00000117083	ENSLOCP00000013012
ENSDARP00000001240	ENSLOCP00000009147
ENSDARP00000101815	ENSLOCP00000020429
ENSDARP00000124745	ENSLOCP00000013339
ENSDARP00000123904	ENSLOCP00000019200
ENSDARP00000106622	ENSLOCP00000006554
ENSDARP00000039056	ENSLOCP00000003596
ENSDARP00000060036	ENSLOCP00000010127
ENSDARP00000068351	ENSLOCP00000017832
ENSDARP00000051546	ENSLOCP00000017832
ENSDARP00000065589	ENSLOCP00000019587
ENSDARP00000003432	ENSLOCP00000004161
ENSDARP00000042321	ENSLOCP00000007780
ENSDARP00000101214	ENSLOCP00000017232
ENSDARP00000085160	ENSLOCP00000016944
ENSDARP00000111829	ENSLOCP00000009530
ENSDARP00000127882	ENSLOCP00000020915
ENSDARP00000035017	ENSLOCP00000013773
ENSDARP00000099341	ENSLOCP00000010078
ENSDARP00000083503	ENSLOCP00000015968
ENSDARP00000016279	ENSLOCP00000007610
ENSDARP00000087241	ENSLOCP00000002487
ENSDARP00000081045	ENSLOCP00000004672
ENSDARP00000120245	ENSLOCP00000020267
ENSDARP00000086278	ENSLOCP00000020273
ENSDARP00000126778	ENSLOCP00000010732
ENSDARP00000033222	ENSLOCP00000010732
ENSDARP00000113983	ENSLOCP00000016575
ENSDARP00000063179	ENSLOCP00000016575
ENSDARP00000087742	ENSLOCP00000006610
ENSDARP00000115413	ENSLOCP00000006610
ENSDARP00000125671	ENSLOCP00000018635
ENSDARP00000006351	ENSLOCP00000007870
ENSDARP00000039628	ENSLOCP00000007870
ENSDARP00000108480	ENSLOCP00000019319
ENSDARP00000111278	ENSLOCP00000007227
ENSDARP00000110780	ENSLOCP00000012214
ENSDARP00000002825	ENSLOCP00000012214
ENSDARP00000085704	ENSLOCP00000011625
ENSDARP00000071397	ENSLOCP00000008648
ENSDARP00000043235	ENSLOCP00000007649
ENSDARP00000112135	ENSLOCP00000007649
ENSDARP00000020894	ENSLOCP00000000762
ENSDARP00000117890	ENSLOCP00000012473
ENSDARP00000040549	ENSLOCP00000019175
ENSDARP00000105765	ENSLOCP00000012015
ENSDARP00000091948	ENSLOCP00000007747
ENSDARP00000016657	ENSLOCP00000001624
ENSDARP00000043465	ENSLOCP00000001624
ENSDARP00000117927	ENSLOCP00000000941
ENSDARP00000036715	ENSLOCP00000001262
ENSDARP00000013849	ENSLOCP00000007089
ENSDARP00000128322	ENSLOCP00000017180
ENSDARP00000052396	ENSLOCP00000017180
ENSDARP00000122573	ENSLOCP00000008030
ENSDARP00000096293	ENSLOCP00000007201
ENSDARP00000097747	ENSLOCP00000005887
ENSDARP00000102479	ENSLOCP00000005887
ENSDARP00000099582	ENSLOCP00000018808
ENSDARP00000004394	ENSLOCP00000003218
ENSDARP00000017456	ENSLOCP00000005999
ENSDARP00000075275	ENSLOCP00000020663
ENSDARP00000003744	ENSLOCP00000014860
ENSDARP00000118774	ENSLOCP00000019922
ENSDARP00000104468	ENSLOCP00000019922
ENSDARP00000010921	ENSLOCP00000004833
ENSDARP00000097050	ENSLOCP00000013825
ENSDARP00000025441	ENSLOCP00000010959
ENSDARP00000097768	ENSLOCP00000012282
ENSDARP00000111923	ENSLOCP00000000639
ENSDARP00000115728	ENSLOCP00000008038
ENSDARP00000060526	ENSLOCP00000010721
ENSDARP00000114666	ENSLOCP00000002436
ENSDARP00000102702	ENSLOCP00000002259
ENSDARP00000128832	ENSLOCP00000021480
ENSDARP00000128926	ENSLOCP00000002287
ENSDARP00000104196	ENSLOCP00000002248
ENSDARP00000022016	ENSLOCP00000016952
ENSDARP00000105356	ENSLOCP00000018849
ENSDARP00000123389	ENSLOCP00000012061
ENSDARP00000072786	ENSLOCP00000009990
ENSDARP00000122905	ENSLOCP00000003317
ENSDARP00000007995	ENSLOCP00000020953
ENSDARP00000129163	ENSLOCP00000020953
ENSDARP00000129294	ENSLOCP00000015226
ENSDARP00000036929	ENSLOCP00000018208
ENSDARP00000114466	ENSLOCP00000019753
ENSDARP00000109018	ENSLOCP00000012353
ENSDARP00000041145	ENSLOCP00000012353
ENSDARP00000098378	ENSLOCP00000004132
ENSDARP00000093306	ENSLOCP00000006157
ENSDARP00000053157	ENSLOCP00000006157
ENSDARP00000121246	ENSLOCP00000010044
ENSDARP00000007140	ENSLOCP00000018214
ENSDARP00000104491	ENSLOCP00000020601
ENSDARP00000050378	ENSLOCP00000020601
ENSDARP00000042193	ENSLOCP00000005255
ENSDARP00000033512	ENSLOCP00000005255
ENSDARP00000099879	ENSLOCP00000007900
ENSDARP00000076418	ENSLOCP00000007900
ENSDARP00000052791	ENSLOCP00000015688
ENSDARP00000102159	ENSLOCP00000015688
ENSDARP00000070109	ENSLOCP00000010023
ENSDARP00000002973	ENSLOCP00000006473
ENSDARP00000087079	ENSLOCP00000004830
ENSDARP00000033311	ENSLOCP00000020756
ENSDARP00000067607	ENSLOCP00000016356
ENSDARP00000071278	ENSLOCP00000009007
ENSDARP00000016139	ENSLOCP00000011681
ENSDARP00000009865	ENSLOCP00000018637
ENSDARP00000010426	ENSLOCP00000014277
ENSDARP00000103041	ENSLOCP00000016536
ENSDARP00000105608	ENSLOCP00000007849
ENSDARP00000062853	ENSLOCP00000008437
ENSDARP00000015027	ENSLOCP00000014423
ENSDARP00000047540	ENSLOCP00000011059
ENSDARP00000036016	ENSLOCP00000020956
ENSDARP00000104838	ENSLOCP00000015752
ENSDARP00000110537	ENSLOCP00000013775
ENSDARP00000070847	ENSLOCP00000016830
ENSDARP00000066622	ENSLOCP00000004341
ENSDARP00000022709	ENSLOCP00000017705
ENSDARP00000011180	ENSLOCP00000011055
ENSDARP00000109781	ENSLOCP00000010892
ENSDARP00000100111	ENSLOCP00000006526
ENSDARP00000101968	ENSLOCP00000001142
ENSDARP00000121362	ENSLOCP00000020785
ENSDARP00000011396	ENSLOCP00000007583
ENSDARP00000122393	ENSLOCP00000017090
ENSDARP00000047840	ENSLOCP00000004907
ENSDARP00000060945	ENSLOCP00000004907
ENSDARP00000086789	ENSLOCP00000006346
ENSDARP00000078040	ENSLOCP00000017659
ENSDARP00000020784	ENSLOCP00000000889
ENSDARP00000111457	ENSLOCP00000020036
ENSDARP00000013157	ENSLOCP00000008734
ENSDARP00000052440	ENSLOCP00000014576
ENSDARP00000105799	ENSLOCP00000005356
ENSDARP00000058512	ENSLOCP00000005033
ENSDARP00000107372	ENSLOCP00000004761
ENSDARP00000107527	ENSLOCP00000000938
ENSDARP00000107947	ENSLOCP00000006533
ENSDARP00000053660	ENSLOCP00000006533
ENSDARP00000114340	ENSLOCP00000001361
ENSDARP00000117746	ENSLOCP00000006948
ENSDARP00000005170	ENSLOCP00000006948
ENSDARP00000101407	ENSLOCP00000007874
ENSDARP00000056104	ENSLOCP00000013471
ENSDARP00000118166	ENSLOCP00000019945
ENSDARP00000041684	ENSLOCP00000019945
ENSDARP00000098075	ENSLOCP00000001954
ENSDARP00000089131	ENSLOCP00000001954
ENSDARP00000069080	ENSLOCP00000001962
ENSDARP00000017762	ENSLOCP00000002578
ENSDARP00000052420	ENSLOCP00000009983
ENSDARP00000128041	ENSLOCP00000009983
ENSDARP00000109966	ENSLOCP00000019179
ENSDARP00000086597	ENSLOCP00000012953
ENSDARP00000106043	ENSLOCP00000021847
ENSDARP00000118811	ENSLOCP00000015449
ENSDARP00000016959	ENSLOCP00000007340
ENSDARP00000003829	ENSLOCP00000005920
ENSDARP00000086523	ENSLOCP00000016604
ENSDARP00000036828	ENSLOCP00000019609
ENSDARP00000082250	ENSLOCP00000019609
ENSDARP00000097745	ENSLOCP00000009405
ENSDARP00000123474	ENSLOCP00000019306
ENSDARP00000098876	ENSLOCP00000011895
ENSDARP00000049623	ENSLOCP00000006448
ENSDARP00000119476	ENSLOCP00000011962
ENSDARP00000105575	ENSLOCP00000011240
ENSDARP00000005680	ENSLOCP00000006499
ENSDARP00000059973	ENSLOCP00000009471
ENSDARP00000129595	ENSLOCP00000007628
ENSDARP00000052060	ENSLOCP00000002972
ENSDARP00000121183	ENSLOCP00000009918
ENSDARP00000003525	ENSLOCP00000009918
ENSDARP00000129116	ENSLOCP00000017649
ENSDARP00000008475	ENSLOCP00000013021
ENSDARP00000058968	ENSLOCP00000006143
ENSDARP00000079823	ENSLOCP00000008680
ENSDARP00000008223	ENSLOCP00000018224
ENSDARP00000104791	ENSLOCP00000018185
ENSDARP00000079585	ENSLOCP00000019133
ENSDARP00000127915	ENSLOCP00000012778
ENSDARP00000108980	ENSLOCP00000005737
ENSDARP00000019171	ENSLOCP00000006828
ENSDARP00000098897	ENSLOCP00000006828
ENSDARP00000039553	ENSLOCP00000018546
ENSDARP00000052983	ENSLOCP00000005812
ENSDARP00000007058	ENSLOCP00000018544
ENSDARP00000105944	ENSLOCP00000016171
ENSDARP00000106138	ENSLOCP00000006853
ENSDARP00000123199	ENSLOCP00000010912
ENSDARP00000102041	ENSLOCP00000010447
ENSDARP00000102786	ENSLOCP00000010447
ENSDARP00000084650	ENSLOCP00000012104
ENSDARP00000084598	ENSLOCP00000013595
ENSDARP00000088628	ENSLOCP00000008955
ENSDARP00000121158	ENSLOCP00000008505
ENSDARP00000102048	ENSLOCP00000008505
ENSDARP00000101583	ENSLOCP00000017548
ENSDARP00000062009	ENSLOCP00000016248
ENSDARP00000057433	ENSLOCP00000009632
ENSDARP00000063051	ENSLOCP00000010916
ENSDARP00000081844	ENSLOCP00000003607
ENSDARP00000115372	ENSLOCP00000015072
ENSDARP00000112407	ENSLOCP00000003380
ENSDARP00000013006	ENSLOCP00000002426
ENSDARP00000064825	ENSLOCP00000012613
ENSDARP00000040837	ENSLOCP00000019084
ENSDARP00000042673	ENSLOCP00000016794
ENSDARP00000018863	ENSLOCP00000002147
ENSDARP00000127476	ENSLOCP00000007049
ENSDARP00000099506	ENSLOCP00000021122
ENSDARP00000110909	ENSLOCP00000004953
ENSDARP00000013506	ENSLOCP00000012614
ENSDARP00000117090	ENSLOCP00000012614
ENSDARP00000102910	ENSLOCP00000003234
ENSDARP00000077830	ENSLOCP00000006565
ENSDARP00000012147	ENSLOCP00000009421
ENSDARP00000073893	ENSLOCP00000016126
ENSDARP00000104859	ENSLOCP00000005393
ENSDARP00000025072	ENSLOCP00000019213
ENSDARP00000057731	ENSLOCP00000007722
ENSDARP00000037980	ENSLOCP00000009447
ENSDARP00000075572	ENSLOCP00000012552
ENSDARP00000091375	ENSLOCP00000012928
ENSDARP00000002635	ENSLOCP00000014564
ENSDARP00000093844	ENSLOCP00000019362
ENSDARP00000108255	ENSLOCP00000011332
ENSDARP00000069715	ENSLOCP00000016801
ENSDARP00000073523	ENSLOCP00000009470
ENSDARP00000030625	ENSLOCP00000011077
ENSDARP00000014061	ENSLOCP00000017982
ENSDARP00000054692	ENSLOCP00000017982
ENSDARP00000091900	ENSLOCP00000017364
ENSDARP00000095620	ENSLOCP00000016800
ENSDARP00000106795	ENSLOCP00000016082
ENSDARP00000084007	ENSLOCP00000003826
ENSDARP00000087668	ENSLOCP00000020442
ENSDARP00000124333	ENSLOCP00000011874
ENSDARP00000099556	ENSLOCP00000011874
ENSDARP00000118167	ENSLOCP00000020061
ENSDARP00000129724	ENSLOCP00000020061
ENSDARP00000091436	ENSLOCP00000021247
ENSDARP00000109870	ENSLOCP00000018907
ENSDARP00000124246	ENSLOCP00000018175
ENSDARP00000100072	ENSLOCP00000016135
ENSDARP00000110473	ENSLOCP00000011105
ENSDARP00000129124	ENSLOCP00000012449
ENSDARP00000070686	ENSLOCP00000014471
ENSDARP00000092253	ENSLOCP00000019926
ENSDARP00000055491	ENSLOCP00000016691
ENSDARP00000087935	ENSLOCP00000016003
ENSDARP00000052637	ENSLOCP00000016017
ENSDARP00000067708	ENSLOCP00000010175
ENSDARP00000106457	ENSLOCP00000010143
ENSDARP00000012791	ENSLOCP00000003063
ENSDARP00000101326	ENSLOCP00000010443
ENSDARP00000006540	ENSLOCP00000010443
ENSDARP00000056073	ENSLOCP00000018480
ENSDARP00000122424	ENSLOCP00000001254
ENSDARP00000008913	ENSLOCP00000001003
ENSDARP00000111869	ENSLOCP00000001148
ENSDARP00000053775	ENSLOCP00000009433
ENSDARP00000059618	ENSLOCP00000007419
ENSDARP00000106564	ENSLOCP00000007580
ENSDARP00000022147	ENSLOCP00000003101
ENSDARP00000066366	ENSLOCP00000015600
ENSDARP00000095220	ENSLOCP00000015600
ENSDARP00000099181	ENSLOCP00000014762
ENSDARP00000100931	ENSLOCP00000014741
ENSDARP00000127731	ENSLOCP00000014741
ENSDARP00000101400	ENSLOCP00000012489
ENSDARP00000129655	ENSLOCP00000007457
ENSDARP00000119088	ENSLOCP00000015152
ENSDARP00000121875	ENSLOCP00000015152
ENSDARP00000073048	ENSLOCP00000019453
ENSDARP00000027644	ENSLOCP00000016111
ENSDARP00000095343	ENSLOCP00000004793
ENSDARP00000109154	ENSLOCP00000004793
ENSDARP00000019674	ENSLOCP00000016120
ENSDARP00000056452	ENSLOCP00000016120
ENSDARP00000068816	ENSLOCP00000011258
ENSDARP00000019643	ENSLOCP00000011258
ENSDARP00000106374	ENSLOCP00000017308
ENSDARP00000122397	ENSLOCP00000010754
ENSDARP00000129467	ENSLOCP00000010754
ENSDARP00000053606	ENSLOCP00000005040
ENSDARP00000057298	ENSLOCP00000004226
ENSDARP00000063586	ENSLOCP00000004226
ENSDARP00000064460	ENSLOCP00000005055
ENSDARP00000116789	ENSLOCP00000004207
ENSDARP00000024272	ENSLOCP00000002039
ENSDARP00000022487	ENSLOCP00000020195
ENSDARP00000052075	ENSLOCP00000020758
ENSDARP00000050473	ENSLOCP00000019518
ENSDARP00000074794	ENSLOCP00000003844
ENSDARP00000025373	ENSLOCP00000016149
ENSDARP00000046044	ENSLOCP00000013403
ENSDARP00000063985	ENSLOCP00000003765
ENSDARP00000058305	ENSLOCP00000015553
ENSDARP00000062984	ENSLOCP00000015553
ENSDARP00000117105	ENSLOCP00000015536
ENSDARP00000069251	ENSLOCP00000021066
ENSDARP00000080352	ENSLOCP00000007452
ENSDARP00000080348	ENSLOCP00000007452
ENSDARP00000109601	ENSLOCP00000019661
ENSDARP00000091774	ENSLOCP00000014569
ENSDARP00000104127	ENSLOCP00000014569
ENSDARP00000099065	ENSLOCP00000014579
ENSDARP00000092792	ENSLOCP00000021145
ENSDARP00000028904	ENSLOCP00000004485
ENSDARP00000114008	ENSLOCP00000004485
ENSDARP00000010917	ENSLOCP00000003977
ENSDARP00000025094	ENSLOCP00000015256
ENSDARP00000101279	ENSLOCP00000017733
ENSDARP00000001617	ENSLOCP00000017733
ENSDARP00000097628	ENSLOCP00000001796
ENSDARP00000080655	ENSLOCP00000001796
ENSDARP00000097784	ENSLOCP00000006578
ENSDARP00000098809	ENSLOCP00000010716
ENSDARP00000020703	ENSLOCP00000005658
ENSDARP00000072810	ENSLOCP00000000809
ENSDARP00000062072	ENSLOCP00000008619
ENSDARP00000092056	ENSLOCP00000008619
ENSDARP00000052905	ENSLOCP00000017785
ENSDARP00000039916	ENSLOCP00000016973
ENSDARP00000109890	ENSLOCP00000016973
ENSDARP00000079273	ENSLOCP00000012649
ENSDARP00000123999	ENSLOCP00000015071
ENSDARP00000053749	ENSLOCP00000019197
ENSDARP00000107734	ENSLOCP00000001084
ENSDARP00000083765	ENSLOCP00000018253
ENSDARP00000047652	ENSLOCP00000007361
ENSDARP00000081855	ENSLOCP00000013226
ENSDARP00000091926	ENSLOCP00000018127
ENSDARP00000109462	ENSLOCP00000018322
ENSDARP00000076606	ENSLOCP00000013456
ENSDARP00000025648	ENSLOCP00000013456
ENSDARP00000098282	ENSLOCP00000008342
ENSDARP00000011426	ENSLOCP00000002711
ENSDARP00000089635	ENSLOCP00000018119
ENSDARP00000107258	ENSLOCP00000018119
ENSDARP00000109709	ENSLOCP00000014306
ENSDARP00000045814	ENSLOCP00000014306
ENSDARP00000019206	ENSLOCP00000019589
ENSDARP00000060763	ENSLOCP00000015075
ENSDARP00000046463	ENSLOCP00000020291
ENSDARP00000010533	ENSLOCP00000008490
ENSDARP00000105365	ENSLOCP00000002488
ENSDARP00000094247	ENSLOCP00000002663
ENSDARP00000069273	ENSLOCP00000002663
ENSDARP00000091908	ENSLOCP00000021031
ENSDARP00000106068	ENSLOCP00000004459
ENSDARP00000014920	ENSLOCP00000020394
ENSDARP00000113517	ENSLOCP00000020773
ENSDARP00000106281	ENSLOCP00000001781
ENSDARP00000108347	ENSLOCP00000001781
ENSDARP00000088385	ENSLOCP00000014227
ENSDARP00000120338	ENSLOCP00000001299
ENSDARP00000064175	ENSLOCP00000004757
ENSDARP00000049239	ENSLOCP00000013465
ENSDARP00000006800	ENSLOCP00000013970
ENSDARP00000031665	ENSLOCP00000018471
ENSDARP00000119208	ENSLOCP00000005419
ENSDARP00000078459	ENSLOCP00000006667
ENSDARP00000106886	ENSLOCP00000017850
ENSDARP00000078354	ENSLOCP00000011010
ENSDARP00000089497	ENSLOCP00000005447
ENSDARP00000075190	ENSLOCP00000020933
ENSDARP00000117865	ENSLOCP00000007685
ENSDARP00000045678	ENSLOCP00000017282
ENSDARP00000109120	ENSLOCP00000017282
ENSDARP00000016784	ENSLOCP00000008753
ENSDARP00000122069	ENSLOCP00000008429
ENSDARP00000105750	ENSLOCP00000019524
ENSDARP00000128113	ENSLOCP00000019526
ENSDARP00000068002	ENSLOCP00000019528
ENSDARP00000114765	ENSLOCP00000017582
ENSDARP00000122045	ENSLOCP00000017755
ENSDARP00000068054	ENSLOCP00000019207
ENSDARP00000128272	ENSLOCP00000016494
ENSDARP00000054743	ENSLOCP00000012612
ENSDARP00000059513	ENSLOCP00000001689
ENSDARP00000067176	ENSLOCP00000001689
ENSDARP00000093008	ENSLOCP00000019939
ENSDARP00000079805	ENSLOCP00000019939
ENSDARP00000108227	ENSLOCP00000001541
ENSDARP00000077949	ENSLOCP00000001021
ENSDARP00000026364	ENSLOCP00000007379
ENSDARP00000123087	ENSLOCP00000018274
ENSDARP00000028379	ENSLOCP00000012336
ENSDARP00000075251	ENSLOCP00000020213
ENSDARP00000071623	ENSLOCP00000020213
ENSDARP00000072527	ENSLOCP00000018271
ENSDARP00000110487	ENSLOCP00000012326
ENSDARP00000030834	ENSLOCP00000012326
ENSDARP00000093395	ENSLOCP00000001894
ENSDARP00000102577	ENSLOCP00000004623
ENSDARP00000114103	ENSLOCP00000006247
ENSDARP00000069214	ENSLOCP00000012176
ENSDARP00000116818	ENSLOCP00000008344
ENSDARP00000077012	ENSLOCP00000012014
ENSDARP00000077905	ENSLOCP00000004731
ENSDARP00000079578	ENSLOCP00000009358
ENSDARP00000077013	ENSLOCP00000018216
ENSDARP00000034827	ENSLOCP00000006899
ENSDARP00000118891	ENSLOCP00000019725
ENSDARP00000103999	ENSLOCP00000019725
ENSDARP00000099612	ENSLOCP00000013506
ENSDARP00000064393	ENSLOCP00000018203
ENSDARP00000113608	ENSLOCP00000018203
ENSDARP00000044422	ENSLOCP00000012560
ENSDARP00000119378	ENSLOCP00000012560
ENSDARP00000106287	ENSLOCP00000014625
ENSDARP00000126959	ENSLOCP00000011702
ENSDARP00000075402	ENSLOCP00000004154
ENSDARP00000098186	ENSLOCP00000004516
ENSDARP00000045035	ENSLOCP00000017471
ENSDARP00000015303	ENSLOCP00000011163
ENSDARP00000109941	ENSLOCP00000011163
ENSDARP00000089603	ENSLOCP00000020251
ENSDARP00000077021	ENSLOCP00000020287
ENSDARP00000083042	ENSLOCP00000007217
ENSDARP00000104940	ENSLOCP00000000876
ENSDARP00000067932	ENSLOCP00000003376
ENSDARP00000061163	ENSLOCP00000011255
ENSDARP00000061134	ENSLOCP00000021189
ENSDARP00000119520	ENSLOCP00000002235
ENSDARP00000035859	ENSLOCP00000003249
ENSDARP00000030813	ENSLOCP00000019473
ENSDARP00000088399	ENSLOCP00000013472
ENSDARP00000014010	ENSLOCP00000018778
ENSDARP00000110320	ENSLOCP00000017623
ENSDARP00000109557	ENSLOCP00000009993
ENSDARP00000036256	ENSLOCP00000009993
ENSDARP00000040307	ENSLOCP00000003471
ENSDARP00000039821	ENSLOCP00000001969
ENSDARP00000011705	ENSLOCP00000001969
ENSDARP00000117905	ENSLOCP00000022429
ENSDARP00000006334	ENSLOCP00000021935
ENSDARP00000109638	ENSLOCP00000021935
ENSDARP00000114769	ENSLOCP00000022309
ENSDARP00000029675	ENSLOCP00000019632
ENSDARP00000105398	ENSLOCP00000011378
ENSDARP00000104950	ENSLOCP00000005824
ENSDARP00000037689	ENSLOCP00000017842
ENSDARP00000072911	ENSLOCP00000019045
ENSDARP00000066933	ENSLOCP00000019295
ENSDARP00000066932	ENSLOCP00000019299
ENSDARP00000092355	ENSLOCP00000014495
ENSDARP00000001039	ENSLOCP00000002207
ENSDARP00000095486	ENSLOCP00000000046
ENSDARP00000080646	ENSLOCP00000000046
ENSDARP00000127303	ENSLOCP00000017175
ENSDARP00000122795	ENSLOCP00000017175
ENSDARP00000103363	ENSLOCP00000007629
ENSDARP00000098618	ENSLOCP00000010114
ENSDARP00000098410	ENSLOCP00000009013
ENSDARP00000128029	ENSLOCP00000009065
ENSDARP00000098684	ENSLOCP00000011158
ENSDARP00000111989	ENSLOCP00000006055
ENSDARP00000077638	ENSLOCP00000011588
ENSDARP00000111319	ENSLOCP00000013253
ENSDARP00000028542	ENSLOCP00000013984
ENSDARP00000097773	ENSLOCP00000021070
ENSDARP00000108057	ENSLOCP00000001059
ENSDARP00000041235	ENSLOCP00000015979
ENSDARP00000104544	ENSLOCP00000007485
ENSDARP00000032295	ENSLOCP00000018776
ENSDARP00000116051	ENSLOCP00000021177
ENSDARP00000126208	ENSLOCP00000007029
ENSDARP00000109588	ENSLOCP00000010750
ENSDARP00000007599	ENSLOCP00000010750
ENSDARP00000101821	ENSLOCP00000016847
ENSDARP00000038316	ENSLOCP00000019055
ENSDARP00000066188	ENSLOCP00000013710
ENSDARP00000116649	ENSLOCP00000013710
ENSDARP00000058320	ENSLOCP00000018177
ENSDARP00000117687	ENSLOCP00000010257
ENSDARP00000111119	ENSLOCP00000015642
ENSDARP00000104626	ENSLOCP00000010004
ENSDARP00000078166	ENSLOCP00000003959
ENSDARP00000121795	ENSLOCP00000005107
ENSDARP00000068089	ENSLOCP00000010365
ENSDARP00000094167	ENSLOCP00000004821
ENSDARP00000099261	ENSLOCP00000006185
ENSDARP00000024335	ENSLOCP00000001873
ENSDARP00000090686	ENSLOCP00000001873
ENSDARP00000097889	ENSLOCP00000000044
ENSDARP00000098001	ENSLOCP00000000044
ENSDARP00000027821	ENSLOCP00000009374
ENSDARP00000111756	ENSLOCP00000009374
ENSDARP00000104945	ENSLOCP00000016040
ENSDARP00000124695	ENSLOCP00000021298
ENSDARP00000101793	ENSLOCP00000003613
ENSDARP00000110965	ENSLOCP00000003613
ENSDARP00000120365	ENSLOCP00000002575
ENSDARP00000082784	ENSLOCP00000013512
ENSDARP00000103750	ENSLOCP00000009795
ENSDARP00000030418	ENSLOCP00000003601
ENSDARP00000062190	ENSLOCP00000004778
ENSDARP00000077039	ENSLOCP00000004697
ENSDARP00000111021	ENSLOCP00000004697
ENSDARP00000091264	ENSLOCP00000008012
ENSDARP00000110333	ENSLOCP00000008012
ENSDARP00000067629	ENSLOCP00000014668
ENSDARP00000085044	ENSLOCP00000014668
ENSDARP00000007836	ENSLOCP00000015875
ENSDARP00000018632	ENSLOCP00000006242
ENSDARP00000045932	ENSLOCP00000006242
ENSDARP00000051402	ENSLOCP00000007493
ENSDARP00000114502	ENSLOCP00000007493
ENSDARP00000095328	ENSLOCP00000009760
ENSDARP00000032601	ENSLOCP00000009760
ENSDARP00000092425	ENSLOCP00000005861
ENSDARP00000101478	ENSLOCP00000001848
ENSDARP00000092068	ENSLOCP00000008215
ENSDARP00000084700	ENSLOCP00000008179
ENSDARP00000079303	ENSLOCP00000008179
ENSDARP00000051104	ENSLOCP00000020161
ENSDARP00000067260	ENSLOCP00000020161
ENSDARP00000128595	ENSLOCP00000020208
ENSDARP00000086446	ENSLOCP00000018594
ENSDARP00000109667	ENSLOCP00000003504
ENSDARP00000129129	ENSLOCP00000020373
ENSDARP00000094710	ENSLOCP00000002245
ENSDARP00000117556	ENSLOCP00000005952
ENSDARP00000095187	ENSLOCP00000017532
ENSDARP00000026805	ENSLOCP00000017532
ENSDARP00000069597	ENSLOCP00000021347
ENSDARP00000109180	ENSLOCP00000005221
ENSDARP00000093113	ENSLOCP00000015051
ENSDARP00000091828	ENSLOCP00000015458
ENSDARP00000057524	ENSLOCP00000006402
ENSDARP00000077702	ENSLOCP00000002216
ENSDARP00000080290	ENSLOCP00000002216
ENSDARP00000101110	ENSLOCP00000019565
ENSDARP00000073439	ENSLOCP00000014030
ENSDARP00000106240	ENSLOCP00000004614
ENSDARP00000118753	ENSLOCP00000004050
ENSDARP00000119475	ENSLOCP00000000246
ENSDARP00000122486	ENSLOCP00000000246
ENSDARP00000128562	ENSLOCP00000016808
ENSDARP00000126045	ENSLOCP00000016808
ENSDARP00000098491	ENSLOCP00000006604
ENSDARP00000055022	ENSLOCP00000006604
ENSDARP00000057324	ENSLOCP00000016806
ENSDARP00000099217	ENSLOCP00000016806
ENSDARP00000118548	ENSLOCP00000000222
ENSDARP00000094670	ENSLOCP00000000222
ENSDARP00000078963	ENSLOCP00000001823
ENSDARP00000121065	ENSLOCP00000003174
ENSDARP00000113858	ENSLOCP00000008710
ENSDARP00000047200	ENSLOCP00000008710
ENSDARP00000076873	ENSLOCP00000021302
ENSDARP00000093925	ENSLOCP00000002027
ENSDARP00000054451	ENSLOCP00000003711
ENSDARP00000113100	ENSLOCP00000003711
ENSDARP00000002935	ENSLOCP00000001407
ENSDARP00000066410	ENSLOCP00000013996
ENSDARP00000086549	ENSLOCP00000000159
ENSDARP00000073621	ENSLOCP00000003313
ENSDARP00000107675	ENSLOCP00000005911
ENSDARP00000003397	ENSLOCP00000003804
ENSDARP00000108198	ENSLOCP00000003804
ENSDARP00000124029	ENSLOCP00000019706
ENSDARP00000093555	ENSLOCP00000013492
ENSDARP00000094162	ENSLOCP00000013006
ENSDARP00000094885	ENSLOCP00000020482
ENSDARP00000111917	ENSLOCP00000018516
ENSDARP00000055708	ENSLOCP00000005643
ENSDARP00000092351	ENSLOCP00000005353
ENSDARP00000111735	ENSLOCP00000017301
ENSDARP00000018393	ENSLOCP00000006003
ENSDARP00000073394	ENSLOCP00000008839
ENSDARP00000098436	ENSLOCP00000013373
ENSDARP00000108551	ENSLOCP00000004901
ENSDARP00000102728	ENSLOCP00000013953
ENSDARP00000098758	ENSLOCP00000010520
ENSDARP00000011500	ENSLOCP00000010551
ENSDARP00000119695	ENSLOCP00000011038
ENSDARP00000107042	ENSLOCP00000010581
ENSDARP00000121180	ENSLOCP00000010581
ENSDARP00000120230	ENSLOCP00000006693
ENSDARP00000117311	ENSLOCP00000011510
ENSDARP00000083949	ENSLOCP00000018383
ENSDARP00000064746	ENSLOCP00000005299
ENSDARP00000108993	ENSLOCP00000000480
ENSDARP00000018087	ENSLOCP00000005593
ENSDARP00000099244	ENSLOCP00000005593
ENSDARP00000064832	ENSLOCP00000022225
ENSDARP00000118205	ENSLOCP00000001520
ENSDARP00000106725	ENSLOCP00000021137
ENSDARP00000047006	ENSLOCP00000019545
ENSDARP00000091933	ENSLOCP00000002445
ENSDARP00000070437	ENSLOCP00000006609
ENSDARP00000058513	ENSLOCP00000007633
ENSDARP00000098418	ENSLOCP00000007633
ENSDARP00000025120	ENSLOCP00000002749
ENSDARP00000116922	ENSLOCP00000007449
ENSDARP00000094377	ENSLOCP00000019935
ENSDARP00000113955	ENSLOCP00000011379
ENSDARP00000003150	ENSLOCP00000017777
ENSDARP00000008085	ENSLOCP00000007280
ENSDARP00000046612	ENSLOCP00000003880
ENSDARP00000102140	ENSLOCP00000018190
ENSDARP00000098114	ENSLOCP00000012033
ENSDARP00000059885	ENSLOCP00000000818
ENSDARP00000048506	ENSLOCP00000002181
ENSDARP00000013329	ENSLOCP00000018932
ENSDARP00000106067	ENSLOCP00000018932
ENSDARP00000012255	ENSLOCP00000015379
ENSDARP00000087115	ENSLOCP00000015379
ENSDARP00000102127	ENSLOCP00000020033
ENSDARP00000070464	ENSLOCP00000001598
ENSDARP00000093348	ENSLOCP00000007296
ENSDARP00000051004	ENSLOCP00000007296
ENSDARP00000057304	ENSLOCP00000010070
ENSDARP00000057589	ENSLOCP00000011440
ENSDARP00000108943	ENSLOCP00000014096
ENSDARP00000093167	ENSLOCP00000007824
ENSDARP00000002460	ENSLOCP00000014117
ENSDARP00000051145	ENSLOCP00000014107
ENSDARP00000055349	ENSLOCP00000002613
ENSDARP00000085707	ENSLOCP00000009922
ENSDARP00000103082	ENSLOCP00000004498
ENSDARP00000117915	ENSLOCP00000008216
ENSDARP00000110688	ENSLOCP00000008910
ENSDARP00000073434	ENSLOCP00000014035
ENSDARP00000107971	ENSLOCP00000002496
ENSDARP00000101176	ENSLOCP00000007723
ENSDARP00000101258	ENSLOCP00000007620
ENSDARP00000085013	ENSLOCP00000002225
ENSDARP00000108491	ENSLOCP00000009982
ENSDARP00000063703	ENSLOCP00000019193
ENSDARP00000112846	ENSLOCP00000016722
ENSDARP00000048886	ENSLOCP00000011965
ENSDARP00000002532	ENSLOCP00000011965
ENSDARP00000014325	ENSLOCP00000020080
ENSDARP00000053403	ENSLOCP00000005783
ENSDARP00000091516	ENSLOCP00000019185
ENSDARP00000069657	ENSLOCP00000012674
ENSDARP00000123484	ENSLOCP00000012674
ENSDARP00000129096	ENSLOCP00000005296
ENSDARP00000033122	ENSLOCP00000003287
ENSDARP00000095533	ENSLOCP00000018474
ENSDARP00000069870	ENSLOCP00000010604
ENSDARP00000050176	ENSLOCP00000003378
ENSDARP00000105882	ENSLOCP00000010054
ENSDARP00000006228	ENSLOCP00000019819
ENSDARP00000014980	ENSLOCP00000007257
ENSDARP00000108067	ENSLOCP00000007257
ENSDARP00000065669	ENSLOCP00000021652
ENSDARP00000118761	ENSLOCP00000022460
ENSDARP00000129035	ENSLOCP00000022460
ENSDARP00000110712	ENSLOCP00000021688
ENSDARP00000111556	ENSLOCP00000019618
ENSDARP00000111169	ENSLOCP00000019618
ENSDARP00000123464	ENSLOCP00000022091
ENSDARP00000113432	ENSLOCP00000004204
ENSDARP00000121566	ENSLOCP00000008543
ENSDARP00000078258	ENSLOCP00000011839
ENSDARP00000093285	ENSLOCP00000013145
ENSDARP00000101777	ENSLOCP00000013145
ENSDARP00000099736	ENSLOCP00000021590
ENSDARP00000106854	ENSLOCP00000008685
ENSDARP00000112558	ENSLOCP00000008726
ENSDARP00000018055	ENSLOCP00000004373
ENSDARP00000117469	ENSLOCP00000004373
ENSDARP00000010335	ENSLOCP00000008789
ENSDARP00000100341	ENSLOCP00000008789
ENSDARP00000058495	ENSLOCP00000010061
ENSDARP00000128615	ENSLOCP00000011092
ENSDARP00000016314	ENSLOCP00000021278
ENSDARP00000121973	ENSLOCP00000006993
ENSDARP00000046688	ENSLOCP00000017639
ENSDARP00000067665	ENSLOCP00000010884
ENSDARP00000047070	ENSLOCP00000010840
ENSDARP00000098435	ENSLOCP00000010840
ENSDARP00000014840	ENSLOCP00000012831
ENSDARP00000042677	ENSLOCP00000003355
ENSDARP00000043315	ENSLOCP00000021018
ENSDARP00000064900	ENSLOCP00000015252
ENSDARP00000043161	ENSLOCP00000011651
ENSDARP00000123784	ENSLOCP00000013287
ENSDARP00000023124	ENSLOCP00000008358
ENSDARP00000019093	ENSLOCP00000008358
ENSDARP00000104305	ENSLOCP00000014891
ENSDARP00000099211	ENSLOCP00000002608
ENSDARP00000065555	ENSLOCP00000006896
ENSDARP00000098660	ENSLOCP00000018708
ENSDARP00000105864	ENSLOCP00000006698
ENSDARP00000079991	ENSLOCP00000006698
ENSDARP00000013812	ENSLOCP00000001338
ENSDARP00000102404	ENSLOCP00000015784
ENSDARP00000117778	ENSLOCP00000009322
ENSDARP00000061155	ENSLOCP00000012690
ENSDARP00000082723	ENSLOCP00000012690
ENSDARP00000089458	ENSLOCP00000010217
ENSDARP00000062698	ENSLOCP00000015129
ENSDARP00000065233	ENSLOCP00000015216
ENSDARP00000110875	ENSLOCP00000017122
ENSDARP00000052476	ENSLOCP00000017122
ENSDARP00000124944	ENSLOCP00000010059
ENSDARP00000100285	ENSLOCP00000016032
ENSDARP00000066702	ENSLOCP00000004451
ENSDARP00000104887	ENSLOCP00000004451
ENSDARP00000065852	ENSLOCP00000003772
ENSDARP00000066124	ENSLOCP00000003772
ENSDARP00000008564	ENSLOCP00000006481
ENSDARP00000061357	ENSLOCP00000019551
ENSDARP00000015825	ENSLOCP00000014513
ENSDARP00000005989	ENSLOCP00000005710
ENSDARP00000119398	ENSLOCP00000004014
ENSDARP00000105402	ENSLOCP00000007253
ENSDARP00000111705	ENSLOCP00000019030
ENSDARP00000056285	ENSLOCP00000022199
ENSDARP00000072101	ENSLOCP00000021966
ENSDARP00000120631	ENSLOCP00000018347
ENSDARP00000110058	ENSLOCP00000018347
ENSDARP00000068140	ENSLOCP00000001627
ENSDARP00000111440	ENSLOCP00000014694
ENSDARP00000102258	ENSLOCP00000007157
ENSDARP00000050618	ENSLOCP00000021695
ENSDARP00000024256	ENSLOCP00000010525
ENSDARP00000019940	ENSLOCP00000017345
ENSDARP00000113054	ENSLOCP00000015305
ENSDARP00000101191	ENSLOCP00000016622
ENSDARP00000036893	ENSLOCP00000017587
ENSDARP00000098560	ENSLOCP00000007894
ENSDARP00000011155	ENSLOCP00000020501
ENSDARP00000022486	ENSLOCP00000008324
ENSDARP00000106616	ENSLOCP00000003311
ENSDARP00000019087	ENSLOCP00000010259
ENSDARP00000107390	ENSLOCP00000004705
ENSDARP00000069275	ENSLOCP00000008128
ENSDARP00000065205	ENSLOCP00000008481
ENSDARP00000037121	ENSLOCP00000013473
ENSDARP00000080844	ENSLOCP00000013473
ENSDARP00000123093	ENSLOCP00000001805
ENSDARP00000000748	ENSLOCP00000014068
ENSDARP00000006873	ENSLOCP00000012841
ENSDARP00000098822	ENSLOCP00000020186
ENSDARP00000119169	ENSLOCP00000010723
ENSDARP00000057735	ENSLOCP00000010751
ENSDARP00000121323	ENSLOCP00000013990
ENSDARP00000114284	ENSLOCP00000009672
ENSDARP00000118698	ENSLOCP00000009672
ENSDARP00000120347	ENSLOCP00000018788
ENSDARP00000108405	ENSLOCP00000021427
ENSDARP00000101408	ENSLOCP00000006662
ENSDARP00000127739	ENSLOCP00000006662
ENSDARP00000124000	ENSLOCP00000003566
ENSDARP00000065118	ENSLOCP00000021899
ENSDARP00000126440	ENSLOCP00000021512
ENSDARP00000044370	ENSLOCP00000006228
ENSDARP00000101166	ENSLOCP00000008781
ENSDARP00000100378	ENSLOCP00000005977
ENSDARP00000129043	ENSLOCP00000003646
ENSDARP00000107840	ENSLOCP00000010444
ENSDARP00000105606	ENSLOCP00000000240
ENSDARP00000068009	ENSLOCP00000018454
ENSDARP00000107380	ENSLOCP00000018454
ENSDARP00000073110	ENSLOCP00000006716
ENSDARP00000073658	ENSLOCP00000011321
ENSDARP00000020000	ENSLOCP00000005913
ENSDARP00000007208	ENSLOCP00000006333
ENSDARP00000078769	ENSLOCP00000003782
ENSDARP00000101760	ENSLOCP00000016038
ENSDARP00000110955	ENSLOCP00000011383
ENSDARP00000043125	ENSLOCP00000012784
ENSDARP00000107242	ENSLOCP00000007220
ENSDARP00000106580	ENSLOCP00000005472
ENSDARP00000073959	ENSLOCP00000005232
ENSDARP00000007186	ENSLOCP00000014168
ENSDARP00000030718	ENSLOCP00000000168
ENSDARP00000023293	ENSLOCP00000010130
ENSDARP00000109007	ENSLOCP00000010130
ENSDARP00000074529	ENSLOCP00000004123
ENSDARP00000121140	ENSLOCP00000004123
ENSDARP00000091084	ENSLOCP00000005379
ENSDARP00000116091	ENSLOCP00000009388
ENSDARP00000013960	ENSLOCP00000005993
ENSDARP00000073468	ENSLOCP00000009985
ENSDARP00000005772	ENSLOCP00000002485
ENSDARP00000078285	ENSLOCP00000010022
ENSDARP00000053683	ENSLOCP00000004068
ENSDARP00000074907	ENSLOCP00000018255
ENSDARP00000073367	ENSLOCP00000007915
ENSDARP00000101307	ENSLOCP00000010992
ENSDARP00000099592	ENSLOCP00000017760
ENSDARP00000103890	ENSLOCP00000004967
ENSDARP00000066677	ENSLOCP00000017392
ENSDARP00000111926	ENSLOCP00000018843
ENSDARP00000056522	ENSLOCP00000011195
ENSDARP00000057637	ENSLOCP00000011223
ENSDARP00000112428	ENSLOCP00000018674
ENSDARP00000065850	ENSLOCP00000003759
ENSDARP00000122149	ENSLOCP00000009105
ENSDARP00000087565	ENSLOCP00000002324
ENSDARP00000002483	ENSLOCP00000018143
ENSDARP00000089645	ENSLOCP00000013495
ENSDARP00000026726	ENSLOCP00000004282
ENSDARP00000069945	ENSLOCP00000004282
ENSDARP00000110892	ENSLOCP00000002233
ENSDARP00000027703	ENSLOCP00000021344
ENSDARP00000089585	ENSLOCP00000017437
ENSDARP00000087966	ENSLOCP00000007332
ENSDARP00000090285	ENSLOCP00000017678
ENSDARP00000091415	ENSLOCP00000006726
ENSDARP00000093185	ENSLOCP00000001637
ENSDARP00000083017	ENSLOCP00000003351
ENSDARP00000123346	ENSLOCP00000005108
ENSDARP00000122328	ENSLOCP00000005108
ENSDARP00000098249	ENSLOCP00000016692
ENSDARP00000115648	ENSLOCP00000011477
ENSDARP00000082852	ENSLOCP00000005346
ENSDARP00000086017	ENSLOCP00000015873
ENSDARP00000086016	ENSLOCP00000019684
ENSDARP00000009248	ENSLOCP00000020448
ENSDARP00000103866	ENSLOCP00000003567
ENSDARP00000107114	ENSLOCP00000003567
ENSDARP00000087386	ENSLOCP00000010718
ENSDARP00000072649	ENSLOCP00000018366
ENSDARP00000119225	ENSLOCP00000007180
ENSDARP00000091347	ENSLOCP00000002991
ENSDARP00000120829	ENSLOCP00000013425
ENSDARP00000088115	ENSLOCP00000010710
ENSDARP00000064077	ENSLOCP00000014830
ENSDARP00000072426	ENSLOCP00000007760
ENSDARP00000024471	ENSLOCP00000007760
ENSDARP00000054597	ENSLOCP00000009722
ENSDARP00000068226	ENSLOCP00000009722
ENSDARP00000083002	ENSLOCP00000002448
ENSDARP00000108364	ENSLOCP00000016103
ENSDARP00000127790	ENSLOCP00000004011
ENSDARP00000051665	ENSLOCP00000002374
ENSDARP00000063550	ENSLOCP00000001500
ENSDARP00000109769	ENSLOCP00000004242
ENSDARP00000086614	ENSLOCP00000004242
ENSDARP00000104731	ENSLOCP00000011089
ENSDARP00000008977	ENSLOCP00000016565
ENSDARP00000103131	ENSLOCP00000016565
ENSDARP00000114731	ENSLOCP00000013304
ENSDARP00000040170	ENSLOCP00000017846
ENSDARP00000087834	ENSLOCP00000015703
ENSDARP00000065858	ENSLOCP00000006398
ENSDARP00000078136	ENSLOCP00000007534
ENSDARP00000045176	ENSLOCP00000003529
ENSDARP00000055472	ENSLOCP00000016401
ENSDARP00000007188	ENSLOCP00000016401
ENSDARP00000122058	ENSLOCP00000007057
ENSDARP00000055170	ENSLOCP00000007057
ENSDARP00000012720	ENSLOCP00000013945
ENSDARP00000121375	ENSLOCP00000009233
ENSDARP00000102138	ENSLOCP00000009233
ENSDARP00000011428	ENSLOCP00000014210
ENSDARP00000067931	ENSLOCP00000018245
ENSDARP00000028641	ENSLOCP00000006490
ENSDARP00000010419	ENSLOCP00000006490
ENSDARP00000107433	ENSLOCP00000004841
ENSDARP00000004932	ENSLOCP00000005570
ENSDARP00000018197	ENSLOCP00000005570
ENSDARP00000061954	ENSLOCP00000011600
ENSDARP00000102663	ENSLOCP00000002447
ENSDARP00000093820	ENSLOCP00000017668
ENSDARP00000125623	ENSLOCP00000004148
ENSDARP00000059319	ENSLOCP00000016582
ENSDARP00000020283	ENSLOCP00000018694
ENSDARP00000077543	ENSLOCP00000017826
ENSDARP00000085982	ENSLOCP00000018478
ENSDARP00000011866	ENSLOCP00000020976
ENSDARP00000019419	ENSLOCP00000020203
ENSDARP00000103928	ENSLOCP00000014207
ENSDARP00000093469	ENSLOCP00000020679
ENSDARP00000091500	ENSLOCP00000012005
ENSDARP00000098790	ENSLOCP00000003330
ENSDARP00000058551	ENSLOCP00000002611
ENSDARP00000043822	ENSLOCP00000002611
ENSDARP00000099232	ENSLOCP00000001895
ENSDARP00000115356	ENSLOCP00000018089
ENSDARP00000055323	ENSLOCP00000021223
ENSDARP00000093139	ENSLOCP00000005462
ENSDARP00000112921	ENSLOCP00000019143
ENSDARP00000094806	ENSLOCP00000002743
ENSDARP00000010745	ENSLOCP00000017875
ENSDARP00000069762	ENSLOCP00000018765
ENSDARP00000088594	ENSLOCP00000016689
ENSDARP00000083835	ENSLOCP00000016689
ENSDARP00000013993	ENSLOCP00000009744
ENSDARP00000062873	ENSLOCP00000009744
ENSDARP00000003281	ENSLOCP00000010411
ENSDARP00000115804	ENSLOCP00000010411
ENSDARP00000069637	ENSLOCP00000007095
ENSDARP00000114446	ENSLOCP00000005092
ENSDARP00000019575	ENSLOCP00000004760
ENSDARP00000006495	ENSLOCP00000004760
ENSDARP00000052520	ENSLOCP00000009579
ENSDARP00000101834	ENSLOCP00000002781
ENSDARP00000098057	ENSLOCP00000002781
ENSDARP00000067888	ENSLOCP00000009822
ENSDARP00000093770	ENSLOCP00000004134
ENSDARP00000084749	ENSLOCP00000004134
ENSDARP00000079474	ENSLOCP00000017556
ENSDARP00000056962	ENSLOCP00000007716
ENSDARP00000110937	ENSLOCP00000007716
ENSDARP00000015367	ENSLOCP00000011977
ENSDARP00000119606	ENSLOCP00000020822
ENSDARP00000118392	ENSLOCP00000004543
ENSDARP00000118182	ENSLOCP00000004543
ENSDARP00000094246	ENSLOCP00000018646
ENSDARP00000088317	ENSLOCP00000008045
ENSDARP00000095133	ENSLOCP00000002797
ENSDARP00000031559	ENSLOCP00000018336
ENSDARP00000061852	ENSLOCP00000011743
ENSDARP00000091884	ENSLOCP00000017324
ENSDARP00000038591	ENSLOCP00000004852
ENSDARP00000101636	ENSLOCP00000004852
ENSDARP00000040954	ENSLOCP00000014296
ENSDARP00000105896	ENSLOCP00000014267
ENSDARP00000078311	ENSLOCP00000014267
ENSDARP00000059139	ENSLOCP00000017734
ENSDARP00000112717	ENSLOCP00000019056
ENSDARP00000093754	ENSLOCP00000007552
ENSDARP00000098505	ENSLOCP00000002901
ENSDARP00000100165	ENSLOCP00000008912
ENSDARP00000074395	ENSLOCP00000016143
ENSDARP00000083566	ENSLOCP00000011268
ENSDARP00000107838	ENSLOCP00000014255
ENSDARP00000101331	ENSLOCP00000015416
ENSDARP00000004018	ENSLOCP00000012702
ENSDARP00000024532	ENSLOCP00000014402
ENSDARP00000106658	ENSLOCP00000014402
ENSDARP00000118126	ENSLOCP00000010755
ENSDARP00000085288	ENSLOCP00000017072
ENSDARP00000129223	ENSLOCP00000010301
ENSDARP00000098193	ENSLOCP00000004403
ENSDARP00000093977	ENSLOCP00000016384
ENSDARP00000021648	ENSLOCP00000016384
ENSDARP00000072241	ENSLOCP00000005426
ENSDARP00000014581	ENSLOCP00000019211
ENSDARP00000085966	ENSLOCP00000007969
ENSDARP00000078148	ENSLOCP00000007969
ENSDARP00000117099	ENSLOCP00000012283
ENSDARP00000108440	ENSLOCP00000012283
ENSDARP00000089604	ENSLOCP00000014935
ENSDARP00000121254	ENSLOCP00000014935
ENSDARP00000073910	ENSLOCP00000016441
ENSDARP00000114025	ENSLOCP00000003103
ENSDARP00000115419	ENSLOCP00000003263
ENSDARP00000058369	ENSLOCP00000005785
ENSDARP00000020458	ENSLOCP00000005791
ENSDARP00000109736	ENSLOCP00000002966
ENSDARP00000093662	ENSLOCP00000013149
ENSDARP00000087219	ENSLOCP00000004702
ENSDARP00000049719	ENSLOCP00000017049
ENSDARP00000109027	ENSLOCP00000008084
ENSDARP00000032448	ENSLOCP00000004920
ENSDARP00000117843	ENSLOCP00000017629
ENSDARP00000090977	ENSLOCP00000017316
ENSDARP00000001051	ENSLOCP00000019381
ENSDARP00000054006	ENSLOCP00000002321
ENSDARP00000115491	ENSLOCP00000002321
ENSDARP00000037339	ENSLOCP00000011384
ENSDARP00000092724	ENSLOCP00000011921
ENSDARP00000121626	ENSLOCP00000013274
ENSDARP00000057866	ENSLOCP00000015509
ENSDARP00000036949	ENSLOCP00000000745
ENSDARP00000070580	ENSLOCP00000007657
ENSDARP00000129510	ENSLOCP00000019895
ENSDARP00000047895	ENSLOCP00000004097
ENSDARP00000120021	ENSLOCP00000004097
ENSDARP00000091395	ENSLOCP00000002772
ENSDARP00000098890	ENSLOCP00000001134
ENSDARP00000074512	ENSLOCP00000011424
ENSDARP00000121706	ENSLOCP00000011424
ENSDARP00000085674	ENSLOCP00000000611
ENSDARP00000087041	ENSLOCP00000000611
ENSDARP00000078889	ENSLOCP00000007064
ENSDARP00000102277	ENSLOCP00000007064
ENSDARP00000086172	ENSLOCP00000015542
ENSDARP00000116599	ENSLOCP00000013294
ENSDARP00000098718	ENSLOCP00000015277
ENSDARP00000106714	ENSLOCP00000000813
ENSDARP00000114663	ENSLOCP00000009666
ENSDARP00000125954	ENSLOCP00000008113
ENSDARP00000114939	ENSLOCP00000017376
ENSDARP00000091972	ENSLOCP00000018940
ENSDARP00000098087	ENSLOCP00000017609
ENSDARP00000115423	ENSLOCP00000013227
ENSDARP00000103321	ENSLOCP00000009084
ENSDARP00000077321	ENSLOCP00000014125
ENSDARP00000094372	ENSLOCP00000001838
ENSDARP00000064026	ENSLOCP00000018682
ENSDARP00000071771	ENSLOCP00000002962
ENSDARP00000013509	ENSLOCP00000006493
ENSDARP00000105125	ENSLOCP00000003146
ENSDARP00000038588	ENSLOCP00000010450
ENSDARP00000092401	ENSLOCP00000006384
ENSDARP00000090736	ENSLOCP00000006572
ENSDARP00000066758	ENSLOCP00000016723
ENSDARP00000090595	ENSLOCP00000004098
ENSDARP00000123832	ENSLOCP00000001908
ENSDARP00000071871	ENSLOCP00000001908
ENSDARP00000014968	ENSLOCP00000002105
ENSDARP00000060416	ENSLOCP00000003347
ENSDARP00000127594	ENSLOCP00000020568
ENSDARP00000015430	ENSLOCP00000002087
ENSDARP00000110197	ENSLOCP00000002087
ENSDARP00000022009	ENSLOCP00000009151
ENSDARP00000012861	ENSLOCP00000016453
ENSDARP00000042188	ENSLOCP00000016453
ENSDARP00000071589	ENSLOCP00000013460
ENSDARP00000021993	ENSLOCP00000002117
ENSDARP00000045582	ENSLOCP00000017197
ENSDARP00000109572	ENSLOCP00000020329
ENSDARP00000102789	ENSLOCP00000008708
ENSDARP00000000004	ENSLOCP00000002012
ENSDARP00000084629	ENSLOCP00000022407
ENSDARP00000076420	ENSLOCP00000017946
ENSDARP00000058776	ENSLOCP00000020924
ENSDARP00000031200	ENSLOCP00000019441
ENSDARP00000040700	ENSLOCP00000008031
ENSDARP00000089186	ENSLOCP00000008031
ENSDARP00000045244	ENSLOCP00000008516
ENSDARP00000118972	ENSLOCP00000011043
ENSDARP00000117791	ENSLOCP00000020169
ENSDARP00000007990	ENSLOCP00000000807
ENSDARP00000076787	ENSLOCP00000016251
ENSDARP00000123798	ENSLOCP00000008421
ENSDARP00000028710	ENSLOCP00000020167
ENSDARP00000126878	ENSLOCP00000012295
ENSDARP00000102873	ENSLOCP00000012285
ENSDARP00000072256	ENSLOCP00000012285
ENSDARP00000026757	ENSLOCP00000005140
ENSDARP00000128498	ENSLOCP00000013816
ENSDARP00000026964	ENSLOCP00000005188
ENSDARP00000034007	ENSLOCP00000005188
ENSDARP00000122574	ENSLOCP00000001079
ENSDARP00000037261	ENSLOCP00000011684
ENSDARP00000023050	ENSLOCP00000013449
ENSDARP00000084260	ENSLOCP00000006181
ENSDARP00000021474	ENSLOCP00000003148
ENSDARP00000095224	ENSLOCP00000015612
ENSDARP00000093602	ENSLOCP00000001086
ENSDARP00000075077	ENSLOCP00000009464
ENSDARP00000073773	ENSLOCP00000006489
ENSDARP00000106248	ENSLOCP00000021150
ENSDARP00000025140	ENSLOCP00000012853
ENSDARP00000043482	ENSLOCP00000021032
ENSDARP00000070982	ENSLOCP00000003947
ENSDARP00000111684	ENSLOCP00000006065
ENSDARP00000103254	ENSLOCP00000006858
ENSDARP00000127668	ENSLOCP00000017921
ENSDARP00000126061	ENSLOCP00000004308
ENSDARP00000026697	ENSLOCP00000016541
ENSDARP00000106114	ENSLOCP00000009616
ENSDARP00000118737	ENSLOCP00000009019
ENSDARP00000113588	ENSLOCP00000012860
ENSDARP00000101878	ENSLOCP00000010343
ENSDARP00000104442	ENSLOCP00000016194
ENSDARP00000046879	ENSLOCP00000005080
ENSDARP00000089275	ENSLOCP00000001316
ENSDARP00000119770	ENSLOCP00000017290
ENSDARP00000073770	ENSLOCP00000017290
ENSDARP00000071970	ENSLOCP00000017420
ENSDARP00000095300	ENSLOCP00000001959
ENSDARP00000095301	ENSLOCP00000001998
ENSDARP00000016158	ENSLOCP00000004985
ENSDARP00000101294	ENSLOCP00000010504
ENSDARP00000127688	ENSLOCP00000010504
ENSDARP00000050444	ENSLOCP00000010342
ENSDARP00000101218	ENSLOCP00000010342
ENSDARP00000101787	ENSLOCP00000001425
ENSDARP00000115995	ENSLOCP00000013636
ENSDARP00000112273	ENSLOCP00000005391
ENSDARP00000125027	ENSLOCP00000006030
ENSDARP00000121946	ENSLOCP00000014006
ENSDARP00000034778	ENSLOCP00000012734
ENSDARP00000121883	ENSLOCP00000014091
ENSDARP00000093333	ENSLOCP00000009948
ENSDARP00000103599	ENSLOCP00000015009
ENSDARP00000022906	ENSLOCP00000014553
ENSDARP00000119224	ENSLOCP00000011391
ENSDARP00000107220	ENSLOCP00000007003
ENSDARP00000015325	ENSLOCP00000012228
ENSDARP00000109921	ENSLOCP00000018388
ENSDARP00000062854	ENSLOCP00000008280
ENSDARP00000054459	ENSLOCP00000011630
ENSDARP00000103913	ENSLOCP00000002843
ENSDARP00000029174	ENSLOCP00000005427
ENSDARP00000121364	ENSLOCP00000005427
ENSDARP00000021118	ENSLOCP00000002815
ENSDARP00000111994	ENSLOCP00000002815
ENSDARP00000006762	ENSLOCP00000016440
ENSDARP00000019930	ENSLOCP00000010439
ENSDARP00000107477	ENSLOCP00000014368
ENSDARP00000122330	ENSLOCP00000014368
ENSDARP00000129430	ENSLOCP00000000944
ENSDARP00000106814	ENSLOCP00000000944
ENSDARP00000056638	ENSLOCP00000010993
ENSDARP00000057621	ENSLOCP00000007490
ENSDARP00000028496	ENSLOCP00000010438
ENSDARP00000120035	ENSLOCP00000000284
ENSDARP00000019194	ENSLOCP00000019916
ENSDARP00000003738	ENSLOCP00000008670
ENSDARP00000120742	ENSLOCP00000016820
ENSDARP00000032456	ENSLOCP00000008952
ENSDARP00000094621	ENSLOCP00000011725
ENSDARP00000037871	ENSLOCP00000018155
ENSDARP00000059365	ENSLOCP00000018155
ENSDARP00000015917	ENSLOCP00000012115
ENSDARP00000024900	ENSLOCP00000012115
ENSDARP00000011271	ENSLOCP00000018551
ENSDARP00000108842	ENSLOCP00000001788
ENSDARP00000085223	ENSLOCP00000010951
ENSDARP00000113546	ENSLOCP00000010951
ENSDARP00000099657	ENSLOCP00000005139
ENSDARP00000053595	ENSLOCP00000007013
ENSDARP00000010772	ENSLOCP00000018399
ENSDARP00000031172	ENSLOCP00000017561
ENSDARP00000058935	ENSLOCP00000017561
ENSDARP00000105358	ENSLOCP00000007882
ENSDARP00000096745	ENSLOCP00000019112
ENSDARP00000099574	ENSLOCP00000017559
ENSDARP00000048022	ENSLOCP00000020552
ENSDARP00000006267	ENSLOCP00000020552
ENSDARP00000066453	ENSLOCP00000017476
ENSDARP00000001281	ENSLOCP00000017476
ENSDARP00000115425	ENSLOCP00000020782
ENSDARP00000113191	ENSLOCP00000020782
ENSDARP00000121393	ENSLOCP00000010907
ENSDARP00000106817	ENSLOCP00000009708
ENSDARP00000103186	ENSLOCP00000009331
ENSDARP00000099464	ENSLOCP00000015035
ENSDARP00000122775	ENSLOCP00000011051
ENSDARP00000127267	ENSLOCP00000014798
ENSDARP00000093281	ENSLOCP00000020362
ENSDARP00000127821	ENSLOCP00000020362
ENSDARP00000119878	ENSLOCP00000021272
ENSDARP00000116232	ENSLOCP00000013196
ENSDARP00000011444	ENSLOCP00000006991
ENSDARP00000053075	ENSLOCP00000016583
ENSDARP00000011292	ENSLOCP00000016348
ENSDARP00000094733	ENSLOCP00000004572
ENSDARP00000108265	ENSLOCP00000012068
ENSDARP00000048182	ENSLOCP00000018138
ENSDARP00000012201	ENSLOCP00000018138
ENSDARP00000090967	ENSLOCP00000005599
ENSDARP00000123512	ENSLOCP00000005599
ENSDARP00000060531	ENSLOCP00000010475
ENSDARP00000109996	ENSLOCP00000002644
ENSDARP00000058554	ENSLOCP00000007978
ENSDARP00000128116	ENSLOCP00000007978
ENSDARP00000039450	ENSLOCP00000001889
ENSDARP00000005530	ENSLOCP00000007126
ENSDARP00000074492	ENSLOCP00000018900
ENSDARP00000068605	ENSLOCP00000012906
ENSDARP00000103047	ENSLOCP00000012567
ENSDARP00000115087	ENSLOCP00000012567
ENSDARP00000107565	ENSLOCP00000020306
ENSDARP00000091217	ENSLOCP00000019769
ENSDARP00000089063	ENSLOCP00000013563
ENSDARP00000084834	ENSLOCP00000012411
ENSDARP00000084550	ENSLOCP00000012433
ENSDARP00000072130	ENSLOCP00000020230
ENSDARP00000095128	ENSLOCP00000020230
ENSDARP00000119407	ENSLOCP00000019139
ENSDARP00000127908	ENSLOCP00000019139
ENSDARP00000087158	ENSLOCP00000017133
ENSDARP00000109303	ENSLOCP00000014803
ENSDARP00000124236	ENSLOCP00000019635
ENSDARP00000106093	ENSLOCP00000019635
ENSDARP00000122495	ENSLOCP00000009904
ENSDARP00000073490	ENSLOCP00000001806
ENSDARP00000103682	ENSLOCP00000005735
ENSDARP00000098415	ENSLOCP00000005735
ENSDARP00000126312	ENSLOCP00000006928
ENSDARP00000102007	ENSLOCP00000006928
ENSDARP00000025800	ENSLOCP00000018644
ENSDARP00000119028	ENSLOCP00000011695
ENSDARP00000109716	ENSLOCP00000009231
ENSDARP00000121537	ENSLOCP00000002893
ENSDARP00000075786	ENSLOCP00000006824
ENSDARP00000043865	ENSLOCP00000013146
ENSDARP00000124331	ENSLOCP00000004693
ENSDARP00000104082	ENSLOCP00000009506
ENSDARP00000074744	ENSLOCP00000009506
ENSDARP00000102655	ENSLOCP00000008821
ENSDARP00000065330	ENSLOCP00000002852
ENSDARP00000072797	ENSLOCP00000018162
ENSDARP00000119304	ENSLOCP00000012156
ENSDARP00000101271	ENSLOCP00000014281
ENSDARP00000128983	ENSLOCP00000007117
ENSDARP00000062840	ENSLOCP00000017202
ENSDARP00000127571	ENSLOCP00000017202
ENSDARP00000105117	ENSLOCP00000009813
ENSDARP00000114046	ENSLOCP00000011310
ENSDARP00000110643	ENSLOCP00000004547
ENSDARP00000103111	ENSLOCP00000003854
ENSDARP00000098230	ENSLOCP00000016880
ENSDARP00000003850	ENSLOCP00000005322
ENSDARP00000069541	ENSLOCP00000018691
ENSDARP00000039309	ENSLOCP00000003327
ENSDARP00000012152	ENSLOCP00000007009
ENSDARP00000103927	ENSLOCP00000011521
ENSDARP00000119264	ENSLOCP00000011521
ENSDARP00000106650	ENSLOCP00000005451
ENSDARP00000099537	ENSLOCP00000016910
ENSDARP00000129752	ENSLOCP00000016910
ENSDARP00000111982	ENSLOCP00000005760
ENSDARP00000041396	ENSLOCP00000000999
ENSDARP00000056868	ENSLOCP00000012922
ENSDARP00000038667	ENSLOCP00000012922
ENSDARP00000019390	ENSLOCP00000002819
ENSDARP00000084821	ENSLOCP00000005105
ENSDARP00000003519	ENSLOCP00000012453
ENSDARP00000014732	ENSLOCP00000018761
ENSDARP00000003991	ENSLOCP00000020462
ENSDARP00000114915	ENSLOCP00000013229
ENSDARP00000077724	ENSLOCP00000002422
ENSDARP00000100728	ENSLOCP00000007137
ENSDARP00000103647	ENSLOCP00000008446
ENSDARP00000109390	ENSLOCP00000008100
ENSDARP00000110556	ENSLOCP00000014292
ENSDARP00000070661	ENSLOCP00000017693
ENSDARP00000129867	ENSLOCP00000016048
ENSDARP00000101607	ENSLOCP00000016048
ENSDARP00000087453	ENSLOCP00000009135
ENSDARP00000123328	ENSLOCP00000013389
ENSDARP00000121285	ENSLOCP00000015294
ENSDARP00000128656	ENSLOCP00000018282
ENSDARP00000072078	ENSLOCP00000019874
ENSDARP00000082073	ENSLOCP00000001620
ENSDARP00000125714	ENSLOCP00000013917
ENSDARP00000094504	ENSLOCP00000016983
ENSDARP00000109037	ENSLOCP00000001993
ENSDARP00000074257	ENSLOCP00000021139
ENSDARP00000051806	ENSLOCP00000015793
ENSDARP00000107517	ENSLOCP00000014911
ENSDARP00000117320	ENSLOCP00000003109
ENSDARP00000029427	ENSLOCP00000011469
ENSDARP00000016596	ENSLOCP00000003030
ENSDARP00000126174	ENSLOCP00000005987
ENSDARP00000115088	ENSLOCP00000007766
ENSDARP00000049009	ENSLOCP00000003512
ENSDARP00000041589	ENSLOCP00000008157
ENSDARP00000046526	ENSLOCP00000000511
ENSDARP00000127387	ENSLOCP00000016179
ENSDARP00000128790	ENSLOCP00000004306
ENSDARP00000093332	ENSLOCP00000011968
ENSDARP00000050849	ENSLOCP00000003269
ENSDARP00000113661	ENSLOCP00000007512
ENSDARP00000112226	ENSLOCP00000007512
ENSDARP00000111960	ENSLOCP00000010531
ENSDARP00000024846	ENSLOCP00000009883
ENSDARP00000087416	ENSLOCP00000021141
ENSDARP00000012411	ENSLOCP00000006762
ENSDARP00000090999	ENSLOCP00000011364
ENSDARP00000094810	ENSLOCP00000000702
ENSDARP00000083866	ENSLOCP00000011852
ENSDARP00000083861	ENSLOCP00000011852
ENSDARP00000108772	ENSLOCP00000016971
ENSDARP00000082411	ENSLOCP00000016971
ENSDARP00000105921	ENSLOCP00000002755
ENSDARP00000007655	ENSLOCP00000019564
ENSDARP00000094772	ENSLOCP00000012768
ENSDARP00000103094	ENSLOCP00000006944
ENSDARP00000065138	ENSLOCP00000005645
ENSDARP00000051185	ENSLOCP00000017680
ENSDARP00000093927	ENSLOCP00000009102
ENSDARP00000064725	ENSLOCP00000018564
ENSDARP00000101129	ENSLOCP00000000253
ENSDARP00000109285	ENSLOCP00000012957
ENSDARP00000100462	ENSLOCP00000012436
ENSDARP00000018064	ENSLOCP00000019962
ENSDARP00000074190	ENSLOCP00000020166
ENSDARP00000123183	ENSLOCP00000014800
ENSDARP00000021253	ENSLOCP00000007654
ENSDARP00000054822	ENSLOCP00000016433
ENSDARP00000081199	ENSLOCP00000004184
ENSDARP00000094802	ENSLOCP00000001591
ENSDARP00000077256	ENSLOCP00000009092
ENSDARP00000073752	ENSLOCP00000011580
ENSDARP00000113323	ENSLOCP00000011580
ENSDARP00000100116	ENSLOCP00000019949
ENSDARP00000091365	ENSLOCP00000002909
ENSDARP00000103524	ENSLOCP00000008090
ENSDARP00000116609	ENSLOCP00000016301
ENSDARP00000013759	ENSLOCP00000007075
ENSDARP00000016201	ENSLOCP00000003717
ENSDARP00000039879	ENSLOCP00000018648
ENSDARP00000041608	ENSLOCP00000013828
ENSDARP00000037712	ENSLOCP00000001155
ENSDARP00000061913	ENSLOCP00000020117
ENSDARP00000017895	ENSLOCP00000015882
ENSDARP00000020770	ENSLOCP00000015882
ENSDARP00000104466	ENSLOCP00000018924
ENSDARP00000070824	ENSLOCP00000014823
ENSDARP00000032264	ENSLOCP00000007183
ENSDARP00000115900	ENSLOCP00000007183
ENSDARP00000041713	ENSLOCP00000015386
ENSDARP00000020867	ENSLOCP00000015386
ENSDARP00000087620	ENSLOCP00000005237
ENSDARP00000021697	ENSLOCP00000005237
ENSDARP00000087617	ENSLOCP00000005794
ENSDARP00000117820	ENSLOCP00000011607
ENSDARP00000100590	ENSLOCP00000011607
ENSDARP00000111996	ENSLOCP00000003340
ENSDARP00000122091	ENSLOCP00000001670
ENSDARP00000114440	ENSLOCP00000012438
ENSDARP00000062681	ENSLOCP00000012438
ENSDARP00000076045	ENSLOCP00000020561
ENSDARP00000018618	ENSLOCP00000008873
ENSDARP00000118078	ENSLOCP00000008873
ENSDARP00000108469	ENSLOCP00000008920
ENSDARP00000106624	ENSLOCP00000008406
ENSDARP00000073848	ENSLOCP00000001934
ENSDARP00000112460	ENSLOCP00000010972
ENSDARP00000100101	ENSLOCP00000001672
ENSDARP00000083454	ENSLOCP00000014059
ENSDARP00000075899	ENSLOCP00000018435
ENSDARP00000092445	ENSLOCP00000012855
ENSDARP00000092429	ENSLOCP00000011571
ENSDARP00000063524	ENSLOCP00000004438
ENSDARP00000052384	ENSLOCP00000008166
ENSDARP00000067158	ENSLOCP00000008166
ENSDARP00000074283	ENSLOCP00000020039
ENSDARP00000012808	ENSLOCP00000018669
ENSDARP00000040409	ENSLOCP00000002134
ENSDARP00000107633	ENSLOCP00000010909
ENSDARP00000105160	ENSLOCP00000005187
ENSDARP00000109436	ENSLOCP00000003362
ENSDARP00000109113	ENSLOCP00000004900
ENSDARP00000011293	ENSLOCP00000009902
ENSDARP00000124325	ENSLOCP00000015286
ENSDARP00000043677	ENSLOCP00000015286
ENSDARP00000063717	ENSLOCP00000011762
ENSDARP00000053684	ENSLOCP00000002898
ENSDARP00000115345	ENSLOCP00000010949
ENSDARP00000016209	ENSLOCP00000005069
ENSDARP00000080193	ENSLOCP00000005363
ENSDARP00000104762	ENSLOCP00000017081
ENSDARP00000093874	ENSLOCP00000017078
ENSDARP00000066052	ENSLOCP00000015077
ENSDARP00000109267	ENSLOCP00000021772
ENSDARP00000055394	ENSLOCP00000011966
ENSDARP00000104051	ENSLOCP00000021548
ENSDARP00000109556	ENSLOCP00000004043
ENSDARP00000097371	ENSLOCP00000009868
ENSDARP00000051798	ENSLOCP00000002993
ENSDARP00000077625	ENSLOCP00000017801
ENSDARP00000054625	ENSLOCP00000014828
ENSDARP00000054875	ENSLOCP00000002253
ENSDARP00000108280	ENSLOCP00000011829
ENSDARP00000070563	ENSLOCP00000018321
ENSDARP00000116605	ENSLOCP00000018418
ENSDARP00000107425	ENSLOCP00000000529
ENSDARP00000099886	ENSLOCP00000001353
ENSDARP00000051663	ENSLOCP00000002331
ENSDARP00000090052	ENSLOCP00000012475
ENSDARP00000097487	ENSLOCP00000011687
ENSDARP00000127272	ENSLOCP00000015455
ENSDARP00000058762	ENSLOCP00000015429
ENSDARP00000083666	ENSLOCP00000015768
ENSDARP00000090007	ENSLOCP00000014609
ENSDARP00000129621	ENSLOCP00000018868
ENSDARP00000100039	ENSLOCP00000016818
ENSDARP00000097836	ENSLOCP00000004411
ENSDARP00000103132	ENSLOCP00000004411
ENSDARP00000050017	ENSLOCP00000006636
ENSDARP00000061326	ENSLOCP00000003339
ENSDARP00000020679	ENSLOCP00000003153
ENSDARP00000058869	ENSLOCP00000009886
ENSDARP00000053517	ENSLOCP00000018608
ENSDARP00000015966	ENSLOCP00000020190
ENSDARP00000077794	ENSLOCP00000009110
ENSDARP00000102826	ENSLOCP00000009110
ENSDARP00000104446	ENSLOCP00000016532
ENSDARP00000025803	ENSLOCP00000016532
ENSDARP00000093902	ENSLOCP00000001069
ENSDARP00000068305	ENSLOCP00000016472
ENSDARP00000060813	ENSLOCP00000010168
ENSDARP00000043290	ENSLOCP00000022379
ENSDARP00000052294	ENSLOCP00000022380
ENSDARP00000101723	ENSLOCP00000001930
ENSDARP00000040277	ENSLOCP00000001930
ENSDARP00000092347	ENSLOCP00000011160
ENSDARP00000116412	ENSLOCP00000011160
ENSDARP00000107579	ENSLOCP00000008265
ENSDARP00000012943	ENSLOCP00000008265
ENSDARP00000068559	ENSLOCP00000018952
ENSDARP00000113026	ENSLOCP00000001516
ENSDARP00000105953	ENSLOCP00000004814
ENSDARP00000125884	ENSLOCP00000012999
ENSDARP00000024810	ENSLOCP00000005990
ENSDARP00000035593	ENSLOCP00000014079
ENSDARP00000027152	ENSLOCP00000007639
ENSDARP00000092538	ENSLOCP00000019882
ENSDARP00000089501	ENSLOCP00000019882
ENSDARP00000048675	ENSLOCP00000017739
ENSDARP00000115860	ENSLOCP00000017739
ENSDARP00000046625	ENSLOCP00000019482
ENSDARP00000121293	ENSLOCP00000015285
ENSDARP00000085946	ENSLOCP00000001810
ENSDARP00000113219	ENSLOCP00000019646
ENSDARP00000112978	ENSLOCP00000005602
ENSDARP00000128691	ENSLOCP00000001994
ENSDARP00000023151	ENSLOCP00000004256
ENSDARP00000041006	ENSLOCP00000004256
ENSDARP00000118416	ENSLOCP00000020502
ENSDARP00000111362	ENSLOCP00000001537
ENSDARP00000108392	ENSLOCP00000006832
ENSDARP00000082800	ENSLOCP00000021020
ENSDARP00000023794	ENSLOCP00000012401
ENSDARP00000058728	ENSLOCP00000012401
ENSDARP00000114402	ENSLOCP00000010126
ENSDARP00000080768	ENSLOCP00000010126
ENSDARP00000099884	ENSLOCP00000017195
ENSDARP00000114797	ENSLOCP00000007394
ENSDARP00000058092	ENSLOCP00000003100
ENSDARP00000009785	ENSLOCP00000003100
ENSDARP00000063702	ENSLOCP00000020695
ENSDARP00000110600	ENSLOCP00000017851
ENSDARP00000094127	ENSLOCP00000016443
ENSDARP00000014955	ENSLOCP00000007858
ENSDARP00000099510	ENSLOCP00000012412
ENSDARP00000123496	ENSLOCP00000012794
ENSDARP00000129200	ENSLOCP00000018584
ENSDARP00000070385	ENSLOCP00000003007
ENSDARP00000056537	ENSLOCP00000003007
ENSDARP00000105963	ENSLOCP00000015733
ENSDARP00000078434	ENSLOCP00000008736
ENSDARP00000018980	ENSLOCP00000004474
ENSDARP00000062907	ENSLOCP00000019571
ENSDARP00000002367	ENSLOCP00000021738
ENSDARP00000117664	ENSLOCP00000016041
ENSDARP00000127227	ENSLOCP00000016041
ENSDARP00000012869	ENSLOCP00000020073
ENSDARP00000006838	ENSLOCP00000016392
ENSDARP00000113944	ENSLOCP00000016392
ENSDARP00000107021	ENSLOCP00000015763
ENSDARP00000081714	ENSLOCP00000009001
ENSDARP00000022331	ENSLOCP00000003025
ENSDARP00000083997	ENSLOCP00000003025
ENSDARP00000101964	ENSLOCP00000013336
ENSDARP00000097114	ENSLOCP00000012073
ENSDARP00000109570	ENSLOCP00000018477
ENSDARP00000113730	ENSLOCP00000010296
ENSDARP00000120826	ENSLOCP00000011431
ENSDARP00000090291	ENSLOCP00000019597
ENSDARP00000071465	ENSLOCP00000006145
ENSDARP00000079654	ENSLOCP00000002923
ENSDARP00000044207	ENSLOCP00000003881
ENSDARP00000098627	ENSLOCP00000019890
ENSDARP00000115969	ENSLOCP00000003343
ENSDARP00000007237	ENSLOCP00000004961
ENSDARP00000113995	ENSLOCP00000012361
ENSDARP00000121746	ENSLOCP00000017515
ENSDARP00000105895	ENSLOCP00000016868
ENSDARP00000115355	ENSLOCP00000022011
ENSDARP00000110953	ENSLOCP00000015036
ENSDARP00000088990	ENSLOCP00000017503
ENSDARP00000009986	ENSLOCP00000018736
ENSDARP00000074034	ENSLOCP00000001265
ENSDARP00000103952	ENSLOCP00000001265
ENSDARP00000099224	ENSLOCP00000002922
ENSDARP00000045398	ENSLOCP00000004711
ENSDARP00000080406	ENSLOCP00000004668
ENSDARP00000075509	ENSLOCP00000004342
ENSDARP00000091924	ENSLOCP00000019008
ENSDARP00000050761	ENSLOCP00000003892
ENSDARP00000008140	ENSLOCP00000016162
ENSDARP00000047072	ENSLOCP00000012000
ENSDARP00000115525	ENSLOCP00000012000
ENSDARP00000110151	ENSLOCP00000010039
ENSDARP00000115217	ENSLOCP00000014482
ENSDARP00000110113	ENSLOCP00000013133
ENSDARP00000022077	ENSLOCP00000003077
ENSDARP00000030881	ENSLOCP00000016984
ENSDARP00000115067	ENSLOCP00000015166
ENSDARP00000001793	ENSLOCP00000015166
ENSDARP00000098590	ENSLOCP00000019498
ENSDARP00000082673	ENSLOCP00000018183
ENSDARP00000063095	ENSLOCP00000018183
ENSDARP00000054734	ENSLOCP00000012703
ENSDARP00000065012	ENSLOCP00000012703
ENSDARP00000038991	ENSLOCP00000018901
ENSDARP00000105722	ENSLOCP00000012800
ENSDARP00000088388	ENSLOCP00000006183
ENSDARP00000091083	ENSLOCP00000015163
ENSDARP00000104897	ENSLOCP00000018533
ENSDARP00000052551	ENSLOCP00000019036
ENSDARP00000007792	ENSLOCP00000006308
ENSDARP00000081313	ENSLOCP00000002866
ENSDARP00000073595	ENSLOCP00000008338
ENSDARP00000051413	ENSLOCP00000004541
ENSDARP00000054427	ENSLOCP00000005495
ENSDARP00000118711	ENSLOCP00000005061
ENSDARP00000105614	ENSLOCP00000005061
ENSDARP00000044837	ENSLOCP00000008900
ENSDARP00000049419	ENSLOCP00000008900
ENSDARP00000084170	ENSLOCP00000003975
ENSDARP00000085993	ENSLOCP00000003197
ENSDARP00000100420	ENSLOCP00000020412
ENSDARP00000097792	ENSLOCP00000020412
ENSDARP00000128169	ENSLOCP00000005146
ENSDARP00000111268	ENSLOCP00000018326
ENSDARP00000073887	ENSLOCP00000018326
ENSDARP00000107305	ENSLOCP00000011723
ENSDARP00000106793	ENSLOCP00000015960
ENSDARP00000062696	ENSLOCP00000018356
ENSDARP00000074879	ENSLOCP00000018356
ENSDARP00000073632	ENSLOCP00000001102
ENSDARP00000102997	ENSLOCP00000001102
ENSDARP00000082444	ENSLOCP00000011666
ENSDARP00000107355	ENSLOCP00000002215
ENSDARP00000104487	ENSLOCP00000011773
ENSDARP00000079959	ENSLOCP00000019614
ENSDARP00000080136	ENSLOCP00000001764
ENSDARP00000114111	ENSLOCP00000017810
ENSDARP00000103287	ENSLOCP00000007471
ENSDARP00000101246	ENSLOCP00000011665
ENSDARP00000020528	ENSLOCP00000010074
ENSDARP00000048135	ENSLOCP00000010074
ENSDARP00000050541	ENSLOCP00000018588
ENSDARP00000105488	ENSLOCP00000008520
ENSDARP00000114497	ENSLOCP00000006214
ENSDARP00000029204	ENSLOCP00000006214
ENSDARP00000105986	ENSLOCP00000006189
ENSDARP00000106755	ENSLOCP00000009307
ENSDARP00000102247	ENSLOCP00000008547
ENSDARP00000118143	ENSLOCP00000012820
ENSDARP00000115280	ENSLOCP00000004869
ENSDARP00000088711	ENSLOCP00000013311
ENSDARP00000122176	ENSLOCP00000019031
ENSDARP00000113716	ENSLOCP00000019031
ENSDARP00000080101	ENSLOCP00000017806
ENSDARP00000072349	ENSLOCP00000017806
ENSDARP00000041401	ENSLOCP00000019282
ENSDARP00000128619	ENSLOCP00000013206
ENSDARP00000013620	ENSLOCP00000020592
ENSDARP00000103000	ENSLOCP00000014512
ENSDARP00000038893	ENSLOCP00000015167
ENSDARP00000025057	ENSLOCP00000009287
ENSDARP00000128605	ENSLOCP00000009287
ENSDARP00000119495	ENSLOCP00000004908
ENSDARP00000115557	ENSLOCP00000007803
ENSDARP00000113004	ENSLOCP00000016544
ENSDARP00000118656	ENSLOCP00000016544
ENSDARP00000104621	ENSLOCP00000014453
ENSDARP00000123074	ENSLOCP00000014466
ENSDARP00000053220	ENSLOCP00000021904
ENSDARP00000040809	ENSLOCP00000022450
ENSDARP00000046422	ENSLOCP00000021945
ENSDARP00000066268	ENSLOCP00000021620
ENSDARP00000100307	ENSLOCP00000004488
ENSDARP00000090929	ENSLOCP00000020024
ENSDARP00000086538	ENSLOCP00000020859
ENSDARP00000013325	ENSLOCP00000012948
ENSDARP00000073869	ENSLOCP00000005193
ENSDARP00000107727	ENSLOCP00000020428
ENSDARP00000021237	ENSLOCP00000017728
ENSDARP00000004047	ENSLOCP00000010194
ENSDARP00000088503	ENSLOCP00000010194
ENSDARP00000073112	ENSLOCP00000001695
ENSDARP00000073184	ENSLOCP00000001695
ENSDARP00000022131	ENSLOCP00000007926
ENSDARP00000101463	ENSLOCP00000010024
ENSDARP00000083252	ENSLOCP00000004964
ENSDARP00000062236	ENSLOCP00000012287
ENSDARP00000000069	ENSLOCP00000013672
ENSDARP00000099565	ENSLOCP00000013672
ENSDARP00000108396	ENSLOCP00000010787
ENSDARP00000124778	ENSLOCP00000004724
ENSDARP00000102513	ENSLOCP00000003898
ENSDARP00000126197	ENSLOCP00000003898
ENSDARP00000102375	ENSLOCP00000010927
ENSDARP00000128564	ENSLOCP00000009015
ENSDARP00000105964	ENSLOCP00000005707
ENSDARP00000076935	ENSLOCP00000018873
ENSDARP00000106329	ENSLOCP00000007270
ENSDARP00000110922	ENSLOCP00000001138
ENSDARP00000103804	ENSLOCP00000001138
ENSDARP00000010482	ENSLOCP00000002985
ENSDARP00000091935	ENSLOCP00000019135
ENSDARP00000024354	ENSLOCP00000017723
ENSDARP00000050129	ENSLOCP00000003444
ENSDARP00000041699	ENSLOCP00000011930
ENSDARP00000040396	ENSLOCP00000009598
ENSDARP00000076104	ENSLOCP00000007261
ENSDARP00000090833	ENSLOCP00000004135
ENSDARP00000070056	ENSLOCP00000013207
ENSDARP00000020214	ENSLOCP00000012976
ENSDARP00000026086	ENSLOCP00000012976
ENSDARP00000128969	ENSLOCP00000000415
ENSDARP00000090804	ENSLOCP00000006812
ENSDARP00000101922	ENSLOCP00000015890
ENSDARP00000103259	ENSLOCP00000008070
ENSDARP00000105471	ENSLOCP00000014590
ENSDARP00000006859	ENSLOCP00000017296
ENSDARP00000118137	ENSLOCP00000002959
ENSDARP00000080453	ENSLOCP00000012293
ENSDARP00000072542	ENSLOCP00000018998
ENSDARP00000100323	ENSLOCP00000008921
ENSDARP00000102421	ENSLOCP00000008921
ENSDARP00000109963	ENSLOCP00000004566
ENSDARP00000103889	ENSLOCP00000017647
ENSDARP00000114452	ENSLOCP00000013027
ENSDARP00000068850	ENSLOCP00000020958
ENSDARP00000129299	ENSLOCP00000020219
ENSDARP00000105635	ENSLOCP00000013329
ENSDARP00000105547	ENSLOCP00000020020
ENSDARP00000023268	ENSLOCP00000011815
ENSDARP00000100785	ENSLOCP00000018621
ENSDARP00000111650	ENSLOCP00000022330
ENSDARP00000118027	ENSLOCP00000014743
ENSDARP00000127270	ENSLOCP00000019986
ENSDARP00000098280	ENSLOCP00000004722
ENSDARP00000126694	ENSLOCP00000004722
ENSDARP00000102423	ENSLOCP00000014809
ENSDARP00000120118	ENSLOCP00000005776
ENSDARP00000110624	ENSLOCP00000017744
ENSDARP00000074640	ENSLOCP00000017744
ENSDARP00000115546	ENSLOCP00000009907
ENSDARP00000044082	ENSLOCP00000002141
ENSDARP00000015104	ENSLOCP00000002141
ENSDARP00000051824	ENSLOCP00000018547
ENSDARP00000090035	ENSLOCP00000018547
ENSDARP00000114249	ENSLOCP00000015111
ENSDARP00000129238	ENSLOCP00000012558
ENSDARP00000109205	ENSLOCP00000015214
ENSDARP00000089922	ENSLOCP00000017714
ENSDARP00000093339	ENSLOCP00000019071
ENSDARP00000100026	ENSLOCP00000005966
ENSDARP00000083210	ENSLOCP00000009450
ENSDARP00000101354	ENSLOCP00000009396
ENSDARP00000108719	ENSLOCP00000003000
ENSDARP00000098767	ENSLOCP00000010744
ENSDARP00000117850	ENSLOCP00000005744
ENSDARP00000045108	ENSLOCP00000015525
ENSDARP00000019873	ENSLOCP00000015525
ENSDARP00000110829	ENSLOCP00000013306
ENSDARP00000105578	ENSLOCP00000008853
ENSDARP00000062985	ENSLOCP00000004114
ENSDARP00000102999	ENSLOCP00000018527
ENSDARP00000054091	ENSLOCP00000008221
ENSDARP00000114989	ENSLOCP00000006200
ENSDARP00000126363	ENSLOCP00000011415
ENSDARP00000107839	ENSLOCP00000019579
ENSDARP00000123814	ENSLOCP00000011235
ENSDARP00000099721	ENSLOCP00000009153
ENSDARP00000124057	ENSLOCP00000020366
ENSDARP00000106309	ENSLOCP00000015030
ENSDARP00000117685	ENSLOCP00000019222
ENSDARP00000013115	ENSLOCP00000005304
ENSDARP00000062550	ENSLOCP00000012990
ENSDARP00000041727	ENSLOCP00000008430
ENSDARP00000101543	ENSLOCP00000001418
ENSDARP00000072275	ENSLOCP00000008449
ENSDARP00000092344	ENSLOCP00000006386
ENSDARP00000042048	ENSLOCP00000006552
ENSDARP00000124888	ENSLOCP00000004758
ENSDARP00000039912	ENSLOCP00000002795
ENSDARP00000103727	ENSLOCP00000006989
ENSDARP00000111316	ENSLOCP00000001720
ENSDARP00000082779	ENSLOCP00000001720
ENSDARP00000082758	ENSLOCP00000012908
ENSDARP00000121534	ENSLOCP00000005284
ENSDARP00000070211	ENSLOCP00000019998
ENSDARP00000066654	ENSLOCP00000005669
ENSDARP00000109123	ENSLOCP00000001526
ENSDARP00000115602	ENSLOCP00000001539
ENSDARP00000100833	ENSLOCP00000016467
ENSDARP00000011601	ENSLOCP00000017742
ENSDARP00000024046	ENSLOCP00000017742
ENSDARP00000048865	ENSLOCP00000007719
ENSDARP00000113169	ENSLOCP00000007719
ENSDARP00000047190	ENSLOCP00000011559
ENSDARP00000106759	ENSLOCP00000000905
ENSDARP00000092015	ENSLOCP00000006060
ENSDARP00000076033	ENSLOCP00000009159
ENSDARP00000069995	ENSLOCP00000016752
ENSDARP00000006482	ENSLOCP00000017033
ENSDARP00000015078	ENSLOCP00000017033
ENSDARP00000046980	ENSLOCP00000014189
ENSDARP00000090750	ENSLOCP00000012706
ENSDARP00000109858	ENSLOCP00000018401
ENSDARP00000026811	ENSLOCP00000020578
ENSDARP00000069192	ENSLOCP00000012140
ENSDARP00000122392	ENSLOCP00000012140
ENSDARP00000107677	ENSLOCP00000009819
ENSDARP00000121728	ENSLOCP00000021207
ENSDARP00000065255	ENSLOCP00000009711
ENSDARP00000107238	ENSLOCP00000011771
ENSDARP00000004469	ENSLOCP00000004489
ENSDARP00000101848	ENSLOCP00000013077
ENSDARP00000105556	ENSLOCP00000004508
ENSDARP00000050532	ENSLOCP00000013069
ENSDARP00000101144	ENSLOCP00000018070
ENSDARP00000007440	ENSLOCP00000009838
ENSDARP00000013511	ENSLOCP00000009838
ENSDARP00000110201	ENSLOCP00000013341
ENSDARP00000115859	ENSLOCP00000001575
ENSDARP00000041370	ENSLOCP00000004010
ENSDARP00000115601	ENSLOCP00000019355
ENSDARP00000112656	ENSLOCP00000006607
ENSDARP00000023719	ENSLOCP00000014941
ENSDARP00000103421	ENSLOCP00000018086
ENSDARP00000128996	ENSLOCP00000018086
ENSDARP00000021876	ENSLOCP00000012302
ENSDARP00000056456	ENSLOCP00000012302
ENSDARP00000049862	ENSLOCP00000019627
ENSDARP00000090605	ENSLOCP00000016678
ENSDARP00000116421	ENSLOCP00000006763
ENSDARP00000054114	ENSLOCP00000017157
ENSDARP00000061314	ENSLOCP00000002090
ENSDARP00000074909	ENSLOCP00000019443
ENSDARP00000079665	ENSLOCP00000014617
ENSDARP00000012931	ENSLOCP00000000952
ENSDARP00000036825	ENSLOCP00000014027
ENSDARP00000060943	ENSLOCP00000013123
ENSDARP00000119275	ENSLOCP00000002971
ENSDARP00000102218	ENSLOCP00000013438
ENSDARP00000016888	ENSLOCP00000017026
ENSDARP00000128469	ENSLOCP00000009222
ENSDARP00000127769	ENSLOCP00000007886
ENSDARP00000121899	ENSLOCP00000014078
ENSDARP00000098697	ENSLOCP00000003110
ENSDARP00000117108	ENSLOCP00000012819
ENSDARP00000118036	ENSLOCP00000017741
ENSDARP00000117993	ENSLOCP00000016302
ENSDARP00000110043	ENSLOCP00000016330
ENSDARP00000122904	ENSLOCP00000016335
ENSDARP00000116800	ENSLOCP00000005420
ENSDARP00000099945	ENSLOCP00000008462
ENSDARP00000128004	ENSLOCP00000009646
ENSDARP00000120902	ENSLOCP00000003587
ENSDARP00000082162	ENSLOCP00000016408
ENSDARP00000009763	ENSLOCP00000005132
ENSDARP00000126239	ENSLOCP00000005132
ENSDARP00000106448	ENSLOCP00000000129
ENSDARP00000126711	ENSLOCP00000007165
ENSDARP00000012165	ENSLOCP00000005492
ENSDARP00000003715	ENSLOCP00000003143
ENSDARP00000035450	ENSLOCP00000017530
ENSDARP00000067326	ENSLOCP00000017530
ENSDARP00000101710	ENSLOCP00000005502
ENSDARP00000097906	ENSLOCP00000007887
ENSDARP00000004474	ENSLOCP00000002180
ENSDARP00000128798	ENSLOCP00000018227
ENSDARP00000032728	ENSLOCP00000018983
ENSDARP00000011882	ENSLOCP00000019366
ENSDARP00000027655	ENSLOCP00000012323
ENSDARP00000002127	ENSLOCP00000010206
ENSDARP00000098475	ENSLOCP00000011350
ENSDARP00000098293	ENSLOCP00000014458
ENSDARP00000081435	ENSLOCP00000014458
ENSDARP00000101163	ENSLOCP00000011050
ENSDARP00000104020	ENSLOCP00000018762
ENSDARP00000121750	ENSLOCP00000010451
ENSDARP00000024226	ENSLOCP00000002062
ENSDARP00000031677	ENSLOCP00000005657
ENSDARP00000099504	ENSLOCP00000001751
ENSDARP00000099596	ENSLOCP00000001751
ENSDARP00000119736	ENSLOCP00000021334
ENSDARP00000120629	ENSLOCP00000013623
ENSDARP00000067651	ENSLOCP00000005307
ENSDARP00000111412	ENSLOCP00000005307
ENSDARP00000058570	ENSLOCP00000007240
ENSDARP00000068039	ENSLOCP00000005873
ENSDARP00000053781	ENSLOCP00000002617
ENSDARP00000099142	ENSLOCP00000010367
ENSDARP00000083591	ENSLOCP00000005491
ENSDARP00000105619	ENSLOCP00000015756
ENSDARP00000112873	ENSLOCP00000018367
ENSDARP00000012094	ENSLOCP00000020507
ENSDARP00000098673	ENSLOCP00000014486
ENSDARP00000059238	ENSLOCP00000014486
ENSDARP00000096134	ENSLOCP00000016551
ENSDARP00000106591	ENSLOCP00000003053
ENSDARP00000024694	ENSLOCP00000016190
ENSDARP00000073453	ENSLOCP00000018689
ENSDARP00000123973	ENSLOCP00000011299
ENSDARP00000118433	ENSLOCP00000005062
ENSDARP00000117417	ENSLOCP00000004745
ENSDARP00000006502	ENSLOCP00000007478
ENSDARP00000115424	ENSLOCP00000020015
ENSDARP00000055889	ENSLOCP00000015506
ENSDARP00000059445	ENSLOCP00000007755
ENSDARP00000110557	ENSLOCP00000008105
ENSDARP00000063466	ENSLOCP00000012129
ENSDARP00000110633	ENSLOCP00000009714
ENSDARP00000044669	ENSLOCP00000009714
ENSDARP00000083101	ENSLOCP00000001481
ENSDARP00000116665	ENSLOCP00000020021
ENSDARP00000052292	ENSLOCP00000004786
ENSDARP00000126846	ENSLOCP00000001794
ENSDARP00000075601	ENSLOCP00000018487
ENSDARP00000053545	ENSLOCP00000020023
ENSDARP00000064994	ENSLOCP00000012534
ENSDARP00000066628	ENSLOCP00000016466
ENSDARP00000086486	ENSLOCP00000020704
ENSDARP00000060183	ENSLOCP00000003149
ENSDARP00000019763	ENSLOCP00000018889
ENSDARP00000093642	ENSLOCP00000014646
ENSDARP00000025329	ENSLOCP00000003643
ENSDARP00000112220	ENSLOCP00000014965
ENSDARP00000060860	ENSLOCP00000019623
ENSDARP00000109350	ENSLOCP00000012262
ENSDARP00000098158	ENSLOCP00000017761
ENSDARP00000080214	ENSLOCP00000017761
ENSDARP00000103434	ENSLOCP00000003577
ENSDARP00000080529	ENSLOCP00000003577
ENSDARP00000126391	ENSLOCP00000000965
ENSDARP00000033739	ENSLOCP00000014874
ENSDARP00000127636	ENSLOCP00000022461
ENSDARP00000103798	ENSLOCP00000009670
ENSDARP00000054019	ENSLOCP00000004300
ENSDARP00000115671	ENSLOCP00000004300
ENSDARP00000058501	ENSLOCP00000000627
ENSDARP00000019858	ENSLOCP00000006023
ENSDARP00000013130	ENSLOCP00000019855
ENSDARP00000103038	ENSLOCP00000001909
ENSDARP00000110664	ENSLOCP00000019909
ENSDARP00000107933	ENSLOCP00000010432
ENSDARP00000054070	ENSLOCP00000021088
ENSDARP00000071346	ENSLOCP00000021088
ENSDARP00000118970	ENSLOCP00000018466
ENSDARP00000114520	ENSLOCP00000021910
ENSDARP00000057879	ENSLOCP00000014390
ENSDARP00000063569	ENSLOCP00000018798
ENSDARP00000056244	ENSLOCP00000008791
ENSDARP00000017489	ENSLOCP00000019231
ENSDARP00000032274	ENSLOCP00000003331
ENSDARP00000122855	ENSLOCP00000000345
ENSDARP00000127960	ENSLOCP00000004982
ENSDARP00000076697	ENSLOCP00000021901
ENSDARP00000116695	ENSLOCP00000011678
ENSDARP00000063257	ENSLOCP00000007833
ENSDARP00000075766	ENSLOCP00000015751
ENSDARP00000116160	ENSLOCP00000020245
ENSDARP00000057729	ENSLOCP00000020295
ENSDARP00000079889	ENSLOCP00000013918
ENSDARP00000069661	ENSLOCP00000017077
ENSDARP00000077707	ENSLOCP00000005770
ENSDARP00000008092	ENSLOCP00000020358
ENSDARP00000114441	ENSLOCP00000013837
ENSDARP00000114711	ENSLOCP00000013837
ENSDARP00000112244	ENSLOCP00000021222
ENSDARP00000114070	ENSLOCP00000018007
ENSDARP00000043297	ENSLOCP00000012878
ENSDARP00000105362	ENSLOCP00000012890
ENSDARP00000058705	ENSLOCP00000012890
ENSDARP00000050897	ENSLOCP00000002206
ENSDARP00000073319	ENSLOCP00000010760
ENSDARP00000104186	ENSLOCP00000014709
ENSDARP00000128024	ENSLOCP00000014709
ENSDARP00000036851	ENSLOCP00000013191
ENSDARP00000012506	ENSLOCP00000013002
ENSDARP00000128225	ENSLOCP00000003599
ENSDARP00000017670	ENSLOCP00000001818
ENSDARP00000062538	ENSLOCP00000001818
ENSDARP00000105703	ENSLOCP00000000497
ENSDARP00000109109	ENSLOCP00000018599
ENSDARP00000080404	ENSLOCP00000004275
ENSDARP00000075049	ENSLOCP00000004275
ENSDARP00000071575	ENSLOCP00000019974
ENSDARP00000098914	ENSLOCP00000019974
ENSDARP00000106372	ENSLOCP00000003448
ENSDARP00000110039	ENSLOCP00000015492
ENSDARP00000013943	ENSLOCP00000010298
ENSDARP00000045880	ENSLOCP00000010396
ENSDARP00000129456	ENSLOCP00000007403
ENSDARP00000122936	ENSLOCP00000004680
ENSDARP00000123297	ENSLOCP00000004680
ENSDARP00000072581	ENSLOCP00000011236
ENSDARP00000107368	ENSLOCP00000003650
ENSDARP00000123693	ENSLOCP00000017568
ENSDARP00000101000	ENSLOCP00000013656
ENSDARP00000033575	ENSLOCP00000006634
ENSDARP00000071718	ENSLOCP00000007411
ENSDARP00000059840	ENSLOCP00000005117
ENSDARP00000013224	ENSLOCP00000019428
ENSDARP00000116711	ENSLOCP00000011794
ENSDARP00000101095	ENSLOCP00000008883
ENSDARP00000106120	ENSLOCP00000021061
ENSDARP00000076977	ENSLOCP00000015567
ENSDARP00000014456	ENSLOCP00000005515
ENSDARP00000066372	ENSLOCP00000012579
ENSDARP00000121437	ENSLOCP00000019225
ENSDARP00000006940	ENSLOCP00000016781
ENSDARP00000095198	ENSLOCP00000019070
ENSDARP00000033750	ENSLOCP00000019073
ENSDARP00000020280	ENSLOCP00000007848
ENSDARP00000074711	ENSLOCP00000012850
ENSDARP00000025726	ENSLOCP00000000705
ENSDARP00000010728	ENSLOCP00000000705
ENSDARP00000122155	ENSLOCP00000003827
ENSDARP00000085788	ENSLOCP00000012806
ENSDARP00000118847	ENSLOCP00000012881
ENSDARP00000091872	ENSLOCP00000008393
ENSDARP00000065494	ENSLOCP00000007479
ENSDARP00000079636	ENSLOCP00000016181
ENSDARP00000050209	ENSLOCP00000016181
ENSDARP00000052917	ENSLOCP00000001513
ENSDARP00000071644	ENSLOCP00000001513
ENSDARP00000052496	ENSLOCP00000007933
ENSDARP00000110985	ENSLOCP00000018710
ENSDARP00000097754	ENSLOCP00000001986
ENSDARP00000099100	ENSLOCP00000009846
ENSDARP00000027995	ENSLOCP00000018443
ENSDARP00000033638	ENSLOCP00000013177
ENSDARP00000075769	ENSLOCP00000006816
ENSDARP00000112584	ENSLOCP00000011256
ENSDARP00000111052	ENSLOCP00000009182
ENSDARP00000069405	ENSLOCP00000010833
ENSDARP00000093277	ENSLOCP00000014685
ENSDARP00000097644	ENSLOCP00000017223
ENSDARP00000071527	ENSLOCP00000010487
ENSDARP00000107923	ENSLOCP00000005764
ENSDARP00000111463	ENSLOCP00000000026
ENSDARP00000027776	ENSLOCP00000000026
ENSDARP00000099020	ENSLOCP00000014944
ENSDARP00000102219	ENSLOCP00000018359
ENSDARP00000122442	ENSLOCP00000015529
ENSDARP00000098349	ENSLOCP00000015529
ENSDARP00000101167	ENSLOCP00000011522
ENSDARP00000097850	ENSLOCP00000001685
ENSDARP00000107236	ENSLOCP00000002767
ENSDARP00000078242	ENSLOCP00000000936
ENSDARP00000009143	ENSLOCP00000005589
ENSDARP00000123046	ENSLOCP00000012439
ENSDARP00000108870	ENSLOCP00000014927
ENSDARP00000064708	ENSLOCP00000016948
ENSDARP00000080869	ENSLOCP00000015618
ENSDARP00000107843	ENSLOCP00000019400
ENSDARP00000080872	ENSLOCP00000016036
ENSDARP00000067638	ENSLOCP00000016036
ENSDARP00000027028	ENSLOCP00000012722
ENSDARP00000095644	ENSLOCP00000010402
ENSDARP00000122172	ENSLOCP00000007311
ENSDARP00000083123	ENSLOCP00000014968
ENSDARP00000109699	ENSLOCP00000018768
ENSDARP00000004922	ENSLOCP00000018768
ENSDARP00000093080	ENSLOCP00000014682
ENSDARP00000095874	ENSLOCP00000004652
ENSDARP00000046775	ENSLOCP00000004689
ENSDARP00000017189	ENSLOCP00000011664
ENSDARP00000106590	ENSLOCP00000002033
ENSDARP00000110098	ENSLOCP00000004675
ENSDARP00000050752	ENSLOCP00000019733
ENSDARP00000126975	ENSLOCP00000009516
ENSDARP00000051778	ENSLOCP00000008004
ENSDARP00000019179	ENSLOCP00000017807
ENSDARP00000106508	ENSLOCP00000007843
ENSDARP00000110359	ENSLOCP00000001085
ENSDARP00000072767	ENSLOCP00000003484
ENSDARP00000060291	ENSLOCP00000009458
ENSDARP00000056431	ENSLOCP00000015825
ENSDARP00000051900	ENSLOCP00000008187
ENSDARP00000110264	ENSLOCP00000007673
ENSDARP00000101211	ENSLOCP00000013704
ENSDARP00000123412	ENSLOCP00000012506
ENSDARP00000104045	ENSLOCP00000006906
ENSDARP00000118274	ENSLOCP00000009732
ENSDARP00000040265	ENSLOCP00000020119
ENSDARP00000010347	ENSLOCP00000013138
ENSDARP00000009713	ENSLOCP00000002524
ENSDARP00000077123	ENSLOCP00000004941
ENSDARP00000085962	ENSLOCP00000004941
ENSDARP00000111661	ENSLOCP00000016883
ENSDARP00000104195	ENSLOCP00000005592
ENSDARP00000121429	ENSLOCP00000021197
ENSDARP00000078057	ENSLOCP00000011891
ENSDARP00000087625	ENSLOCP00000020619
ENSDARP00000079812	ENSLOCP00000009498
ENSDARP00000102193	ENSLOCP00000002996
ENSDARP00000002994	ENSLOCP00000006462
ENSDARP00000092636	ENSLOCP00000006910
ENSDARP00000013575	ENSLOCP00000004423
ENSDARP00000060808	ENSLOCP00000010198
ENSDARP00000080411	ENSLOCP00000002343
ENSDARP00000116550	ENSLOCP00000007801
ENSDARP00000112153	ENSLOCP00000022246
ENSDARP00000118902	ENSLOCP00000011499
ENSDARP00000117673	ENSLOCP00000010821
ENSDARP00000090876	ENSLOCP00000017173
[truncated: 12,609 more rows]
