# Supplementary material for: Reconstruction of proto-vertebrate, proto-cyclostome and proto-gnathostome genomes provides new insights into early vertebrate evolution
Source: Nat Commun. 2021 Jul 23;12:4489. doi: 10.1038/s41467-021-24573-z (PMC8302630; doi:10.1038/s41467-021-24573-z)
Supplement: Supplementary file 4 — Supplementary Data 1 [file 41467_2021_24573_MOESM4_ESM.zip › SuppData1/orthologs/BRARE-MELGA.txt]

ENSDARP00000074624	ENSMGAP00000004951
ENSDARP00000061719	ENSMGAP00000003068
ENSDARP00000095914	ENSMGAP00000003068
ENSDARP00000118051	ENSMGAP00000000132
ENSDARP00000006624	ENSMGAP00000013498
ENSDARP00000105714	ENSMGAP00000002621
ENSDARP00000093807	ENSMGAP00000011180
ENSDARP00000023678	ENSMGAP00000003978
ENSDARP00000117083	ENSMGAP00000015197
ENSDARP00000001240	ENSMGAP00000003388
ENSDARP00000101815	ENSMGAP00000002654
ENSDARP00000123904	ENSMGAP00000009217
ENSDARP00000106622	ENSMGAP00000002648
ENSDARP00000039056	ENSMGAP00000009326
ENSDARP00000003432	ENSMGAP00000007525
ENSDARP00000042321	ENSMGAP00000001572
ENSDARP00000101214	ENSMGAP00000010575
ENSDARP00000085160	ENSMGAP00000000479
ENSDARP00000111829	ENSMGAP00000015491
ENSDARP00000035017	ENSMGAP00000000276
ENSDARP00000099341	ENSMGAP00000000909
ENSDARP00000083503	ENSMGAP00000012849
ENSDARP00000016279	ENSMGAP00000000973
ENSDARP00000087241	ENSMGAP00000015435
ENSDARP00000120245	ENSMGAP00000010566
ENSDARP00000086278	ENSMGAP00000010545
ENSDARP00000006351	ENSMGAP00000007436
ENSDARP00000039628	ENSMGAP00000007436
ENSDARP00000108480	ENSMGAP00000018658
ENSDARP00000111278	ENSMGAP00000011060
ENSDARP00000071397	ENSMGAP00000007584
ENSDARP00000043235	ENSMGAP00000000941
ENSDARP00000112135	ENSMGAP00000000941
ENSDARP00000020894	ENSMGAP00000015853
ENSDARP00000117890	ENSMGAP00000015605
ENSDARP00000040549	ENSMGAP00000017353
ENSDARP00000105765	ENSMGAP00000014132
ENSDARP00000091948	ENSMGAP00000003168
ENSDARP00000016657	ENSMGAP00000000271
ENSDARP00000043465	ENSMGAP00000000271
ENSDARP00000036715	ENSMGAP00000010789
ENSDARP00000013849	ENSMGAP00000013478
ENSDARP00000128322	ENSMGAP00000010388
ENSDARP00000052396	ENSMGAP00000010388
ENSDARP00000097747	ENSMGAP00000005618
ENSDARP00000102479	ENSMGAP00000005618
ENSDARP00000075275	ENSMGAP00000005019
ENSDARP00000003744	ENSMGAP00000000922
ENSDARP00000010921	ENSMGAP00000017433
ENSDARP00000025441	ENSMGAP00000003400
ENSDARP00000097768	ENSMGAP00000018942
ENSDARP00000115728	ENSMGAP00000000263
ENSDARP00000060526	ENSMGAP00000004440
ENSDARP00000022016	ENSMGAP00000018280
ENSDARP00000105356	ENSMGAP00000009720
ENSDARP00000123389	ENSMGAP00000004973
ENSDARP00000072786	ENSMGAP00000015643
ENSDARP00000122905	ENSMGAP00000005906
ENSDARP00000083020	ENSMGAP00000003923
ENSDARP00000129294	ENSMGAP00000003923
ENSDARP00000109018	ENSMGAP00000013787
ENSDARP00000041145	ENSMGAP00000013787
ENSDARP00000104491	ENSMGAP00000013930
ENSDARP00000050378	ENSMGAP00000013930
ENSDARP00000099879	ENSMGAP00000006584
ENSDARP00000076418	ENSMGAP00000006584
ENSDARP00000087079	ENSMGAP00000004536
ENSDARP00000033311	ENSMGAP00000017297
ENSDARP00000067607	ENSMGAP00000006458
ENSDARP00000016139	ENSMGAP00000002526
ENSDARP00000096178	ENSMGAP00000010640
ENSDARP00000087500	ENSMGAP00000010640
ENSDARP00000010426	ENSMGAP00000010940
ENSDARP00000062853	ENSMGAP00000009863
ENSDARP00000036016	ENSMGAP00000014406
ENSDARP00000104838	ENSMGAP00000007874
ENSDARP00000022709	ENSMGAP00000009216
ENSDARP00000011180	ENSMGAP00000006576
ENSDARP00000109781	ENSMGAP00000002105
ENSDARP00000100111	ENSMGAP00000000989
ENSDARP00000101968	ENSMGAP00000001972
ENSDARP00000121362	ENSMGAP00000014828
ENSDARP00000056678	ENSMGAP00000012273
ENSDARP00000011396	ENSMGAP00000002149
ENSDARP00000047840	ENSMGAP00000006655
ENSDARP00000060945	ENSMGAP00000006655
ENSDARP00000086789	ENSMGAP00000008809
ENSDARP00000111457	ENSMGAP00000011192
ENSDARP00000013157	ENSMGAP00000007478
ENSDARP00000052440	ENSMGAP00000000881
ENSDARP00000105799	ENSMGAP00000017442
ENSDARP00000107372	ENSMGAP00000011996
ENSDARP00000107947	ENSMGAP00000007423
ENSDARP00000053660	ENSMGAP00000007423
ENSDARP00000056104	ENSMGAP00000013335
ENSDARP00000098075	ENSMGAP00000001910
ENSDARP00000089131	ENSMGAP00000001910
ENSDARP00000069080	ENSMGAP00000004502
ENSDARP00000017762	ENSMGAP00000004061
ENSDARP00000003829	ENSMGAP00000001781
ENSDARP00000123474	ENSMGAP00000000418
ENSDARP00000049623	ENSMGAP00000007539
ENSDARP00000105575	ENSMGAP00000011139
ENSDARP00000055224	ENSMGAP00000017915
ENSDARP00000005680	ENSMGAP00000011894
ENSDARP00000052060	ENSMGAP00000003757
ENSDARP00000129116	ENSMGAP00000010071
ENSDARP00000008475	ENSMGAP00000009399
ENSDARP00000113959	ENSMGAP00000001751
ENSDARP00000074144	ENSMGAP00000001751
ENSDARP00000079823	ENSMGAP00000007518
ENSDARP00000104791	ENSMGAP00000014040
ENSDARP00000079585	ENSMGAP00000001944
ENSDARP00000127915	ENSMGAP00000013734
ENSDARP00000019171	ENSMGAP00000000217
ENSDARP00000098897	ENSMGAP00000000217
ENSDARP00000039553	ENSMGAP00000002878
ENSDARP00000106138	ENSMGAP00000000231
ENSDARP00000063051	ENSMGAP00000012130
ENSDARP00000115372	ENSMGAP00000005494
ENSDARP00000115965	ENSMGAP00000006701
ENSDARP00000112407	ENSMGAP00000010996
ENSDARP00000013006	ENSMGAP00000004600
ENSDARP00000064825	ENSMGAP00000004769
ENSDARP00000040837	ENSMGAP00000008135
ENSDARP00000042673	ENSMGAP00000007577
ENSDARP00000127476	ENSMGAP00000010974
ENSDARP00000099506	ENSMGAP00000013515
ENSDARP00000015394	ENSMGAP00000005346
ENSDARP00000110909	ENSMGAP00000011943
ENSDARP00000013506	ENSMGAP00000000964
ENSDARP00000117090	ENSMGAP00000000964
ENSDARP00000102910	ENSMGAP00000003538
ENSDARP00000012147	ENSMGAP00000006673
ENSDARP00000104859	ENSMGAP00000018976
ENSDARP00000053426	ENSMGAP00000005664
ENSDARP00000075572	ENSMGAP00000008306
ENSDARP00000091375	ENSMGAP00000008756
ENSDARP00000002635	ENSMGAP00000005181
ENSDARP00000093844	ENSMGAP00000012044
ENSDARP00000073523	ENSMGAP00000015568
ENSDARP00000030625	ENSMGAP00000001772
ENSDARP00000014061	ENSMGAP00000005589
ENSDARP00000054692	ENSMGAP00000005589
ENSDARP00000084007	ENSMGAP00000006564
ENSDARP00000124333	ENSMGAP00000000062
ENSDARP00000099556	ENSMGAP00000000062
ENSDARP00000118167	ENSMGAP00000013566
ENSDARP00000129724	ENSMGAP00000013566
ENSDARP00000091436	ENSMGAP00000014847
ENSDARP00000109870	ENSMGAP00000008226
ENSDARP00000110473	ENSMGAP00000001752
ENSDARP00000129124	ENSMGAP00000008466
ENSDARP00000070686	ENSMGAP00000001356
ENSDARP00000092253	ENSMGAP00000014625
ENSDARP00000055491	ENSMGAP00000007848
ENSDARP00000106457	ENSMGAP00000010300
ENSDARP00000012791	ENSMGAP00000003617
ENSDARP00000056073	ENSMGAP00000000737
ENSDARP00000105119	ENSMGAP00000009657
ENSDARP00000111869	ENSMGAP00000011815
ENSDARP00000059618	ENSMGAP00000011218
ENSDARP00000022147	ENSMGAP00000012705
ENSDARP00000066366	ENSMGAP00000007078
ENSDARP00000095220	ENSMGAP00000007078
ENSDARP00000099181	ENSMGAP00000011134
ENSDARP00000100931	ENSMGAP00000017509
ENSDARP00000127731	ENSMGAP00000017509
ENSDARP00000101400	ENSMGAP00000013574
ENSDARP00000027644	ENSMGAP00000000718
ENSDARP00000019674	ENSMGAP00000000730
ENSDARP00000056452	ENSMGAP00000000730
ENSDARP00000068816	ENSMGAP00000012182
ENSDARP00000019643	ENSMGAP00000012182
ENSDARP00000122397	ENSMGAP00000015716
ENSDARP00000129467	ENSMGAP00000015716
ENSDARP00000053606	ENSMGAP00000003367
ENSDARP00000057298	ENSMGAP00000009944
ENSDARP00000063586	ENSMGAP00000009944
ENSDARP00000064460	ENSMGAP00000003349
ENSDARP00000116789	ENSMGAP00000009979
ENSDARP00000022487	ENSMGAP00000016886
ENSDARP00000052075	ENSMGAP00000009563
ENSDARP00000074794	ENSMGAP00000013153
ENSDARP00000025373	ENSMGAP00000007392
ENSDARP00000046044	ENSMGAP00000006485
ENSDARP00000063985	ENSMGAP00000003262
ENSDARP00000117105	ENSMGAP00000003178
ENSDARP00000069251	ENSMGAP00000011128
ENSDARP00000109601	ENSMGAP00000006160
ENSDARP00000091774	ENSMGAP00000010925
ENSDARP00000104127	ENSMGAP00000010925
ENSDARP00000092792	ENSMGAP00000014141
ENSDARP00000010917	ENSMGAP00000012934
ENSDARP00000101279	ENSMGAP00000009394
ENSDARP00000001617	ENSMGAP00000009394
ENSDARP00000097628	ENSMGAP00000008318
ENSDARP00000080655	ENSMGAP00000008318
ENSDARP00000097784	ENSMGAP00000009205
ENSDARP00000020703	ENSMGAP00000010936
ENSDARP00000072810	ENSMGAP00000011774
ENSDARP00000039916	ENSMGAP00000006256
ENSDARP00000109890	ENSMGAP00000006256
ENSDARP00000079273	ENSMGAP00000009009
ENSDARP00000123999	ENSMGAP00000011385
ENSDARP00000107734	ENSMGAP00000001142
ENSDARP00000083765	ENSMGAP00000003590
ENSDARP00000047652	ENSMGAP00000004457
ENSDARP00000081855	ENSMGAP00000008988
ENSDARP00000076606	ENSMGAP00000008872
ENSDARP00000025648	ENSMGAP00000008872
ENSDARP00000098282	ENSMGAP00000010443
ENSDARP00000011426	ENSMGAP00000000679
ENSDARP00000109709	ENSMGAP00000014048
ENSDARP00000045814	ENSMGAP00000014048
ENSDARP00000060763	ENSMGAP00000012880
ENSDARP00000046463	ENSMGAP00000014779
ENSDARP00000094247	ENSMGAP00000004289
ENSDARP00000069273	ENSMGAP00000004289
ENSDARP00000014920	ENSMGAP00000018702
ENSDARP00000106281	ENSMGAP00000008743
ENSDARP00000108347	ENSMGAP00000008743
ENSDARP00000068196	ENSMGAP00000009271
ENSDARP00000088385	ENSMGAP00000010280
ENSDARP00000064175	ENSMGAP00000011153
ENSDARP00000006800	ENSMGAP00000006427
ENSDARP00000031665	ENSMGAP00000016637
ENSDARP00000050948	ENSMGAP00000003533
ENSDARP00000078459	ENSMGAP00000009178
ENSDARP00000106886	ENSMGAP00000009175
ENSDARP00000089497	ENSMGAP00000005907
ENSDARP00000075190	ENSMGAP00000013873
ENSDARP00000045678	ENSMGAP00000010650
ENSDARP00000109120	ENSMGAP00000010650
ENSDARP00000122069	ENSMGAP00000007940
ENSDARP00000068002	ENSMGAP00000008533
ENSDARP00000114765	ENSMGAP00000005766
ENSDARP00000128272	ENSMGAP00000010471
ENSDARP00000059513	ENSMGAP00000009748
ENSDARP00000067176	ENSMGAP00000009748
ENSDARP00000093008	ENSMGAP00000014629
ENSDARP00000079805	ENSMGAP00000014629
ENSDARP00000077949	ENSMGAP00000007961
ENSDARP00000026364	ENSMGAP00000008585
ENSDARP00000110487	ENSMGAP00000014345
ENSDARP00000030834	ENSMGAP00000014345
ENSDARP00000116818	ENSMGAP00000013739
ENSDARP00000077905	ENSMGAP00000000980
ENSDARP00000034827	ENSMGAP00000011431
ENSDARP00000118891	ENSMGAP00000005911
ENSDARP00000103999	ENSMGAP00000005911
ENSDARP00000106287	ENSMGAP00000014536
ENSDARP00000126959	ENSMGAP00000017551
ENSDARP00000075402	ENSMGAP00000003873
ENSDARP00000015303	ENSMGAP00000013170
ENSDARP00000109941	ENSMGAP00000013170
ENSDARP00000089603	ENSMGAP00000019340
ENSDARP00000077021	ENSMGAP00000014778
ENSDARP00000083042	ENSMGAP00000011272
ENSDARP00000104940	ENSMGAP00000001815
ENSDARP00000067932	ENSMGAP00000008157
ENSDARP00000061163	ENSMGAP00000013247
ENSDARP00000061134	ENSMGAP00000014108
ENSDARP00000119520	ENSMGAP00000000499
ENSDARP00000035859	ENSMGAP00000001575
ENSDARP00000030813	ENSMGAP00000015092
ENSDARP00000088399	ENSMGAP00000015391
ENSDARP00000014010	ENSMGAP00000001688
ENSDARP00000040307	ENSMGAP00000007893
ENSDARP00000039821	ENSMGAP00000003355
ENSDARP00000011705	ENSMGAP00000003355
ENSDARP00000117905	ENSMGAP00000016365
ENSDARP00000006334	ENSMGAP00000016855
ENSDARP00000109638	ENSMGAP00000016855
ENSDARP00000029675	ENSMGAP00000011869
ENSDARP00000066933	ENSMGAP00000004109
ENSDARP00000095486	ENSMGAP00000008731
ENSDARP00000080646	ENSMGAP00000008731
ENSDARP00000098618	ENSMGAP00000014707
ENSDARP00000098684	ENSMGAP00000001163
ENSDARP00000111989	ENSMGAP00000001348
ENSDARP00000111319	ENSMGAP00000007519
ENSDARP00000097773	ENSMGAP00000011156
ENSDARP00000108057	ENSMGAP00000001091
ENSDARP00000032295	ENSMGAP00000013568
ENSDARP00000126208	ENSMGAP00000004554
ENSDARP00000101821	ENSMGAP00000008420
ENSDARP00000066188	ENSMGAP00000000085
ENSDARP00000116649	ENSMGAP00000000085
ENSDARP00000111119	ENSMGAP00000018204
ENSDARP00000121795	ENSMGAP00000006390
ENSDARP00000068089	ENSMGAP00000000887
ENSDARP00000094167	ENSMGAP00000015441
ENSDARP00000024335	ENSMGAP00000000762
ENSDARP00000090686	ENSMGAP00000000762
ENSDARP00000069315	ENSMGAP00000010097
ENSDARP00000097889	ENSMGAP00000008714
ENSDARP00000098001	ENSMGAP00000008714
ENSDARP00000027821	ENSMGAP00000000509
ENSDARP00000111756	ENSMGAP00000000509
ENSDARP00000120365	ENSMGAP00000010586
ENSDARP00000082784	ENSMGAP00000008852
ENSDARP00000067629	ENSMGAP00000009255
ENSDARP00000085044	ENSMGAP00000009255
ENSDARP00000007836	ENSMGAP00000008040
ENSDARP00000018632	ENSMGAP00000008876
ENSDARP00000045932	ENSMGAP00000008876
ENSDARP00000051402	ENSMGAP00000004670
ENSDARP00000114502	ENSMGAP00000004670
ENSDARP00000095328	ENSMGAP00000003422
ENSDARP00000032601	ENSMGAP00000003422
ENSDARP00000092425	ENSMGAP00000015273
ENSDARP00000084700	ENSMGAP00000003689
ENSDARP00000079303	ENSMGAP00000003689
ENSDARP00000103451	ENSMGAP00000003725
ENSDARP00000051104	ENSMGAP00000011606
ENSDARP00000067260	ENSMGAP00000011606
ENSDARP00000128595	ENSMGAP00000011689
ENSDARP00000109667	ENSMGAP00000015781
ENSDARP00000094710	ENSMGAP00000003710
ENSDARP00000117556	ENSMGAP00000011655
ENSDARP00000095187	ENSMGAP00000008858
ENSDARP00000026805	ENSMGAP00000008858
ENSDARP00000069597	ENSMGAP00000014047
ENSDARP00000093113	ENSMGAP00000011759
ENSDARP00000091828	ENSMGAP00000000744
ENSDARP00000057524	ENSMGAP00000005385
ENSDARP00000077702	ENSMGAP00000005473
ENSDARP00000080290	ENSMGAP00000005473
ENSDARP00000101110	ENSMGAP00000014873
ENSDARP00000073439	ENSMGAP00000004123
ENSDARP00000106240	ENSMGAP00000006694
ENSDARP00000118753	ENSMGAP00000012758
ENSDARP00000098491	ENSMGAP00000006418
ENSDARP00000055022	ENSMGAP00000006418
ENSDARP00000057324	ENSMGAP00000007499
ENSDARP00000099217	ENSMGAP00000007499
ENSDARP00000121065	ENSMGAP00000002574
ENSDARP00000076873	ENSMGAP00000014767
ENSDARP00000093925	ENSMGAP00000004080
ENSDARP00000066410	ENSMGAP00000014427
ENSDARP00000086549	ENSMGAP00000006889
ENSDARP00000107675	ENSMGAP00000002312
ENSDARP00000003397	ENSMGAP00000013161
ENSDARP00000108198	ENSMGAP00000013161
ENSDARP00000093555	ENSMGAP00000010056
ENSDARP00000092351	ENSMGAP00000003946
ENSDARP00000073394	ENSMGAP00000007704
ENSDARP00000102728	ENSMGAP00000000859
ENSDARP00000098758	ENSMGAP00000011580
ENSDARP00000011500	ENSMGAP00000019406
ENSDARP00000119695	ENSMGAP00000002371
ENSDARP00000107042	ENSMGAP00000015954
ENSDARP00000121180	ENSMGAP00000015954
ENSDARP00000120230	ENSMGAP00000008030
ENSDARP00000083949	ENSMGAP00000002720
ENSDARP00000018087	ENSMGAP00000002995
ENSDARP00000099244	ENSMGAP00000002995
ENSDARP00000064832	ENSMGAP00000013724
ENSDARP00000044859	ENSMGAP00000016876
ENSDARP00000118205	ENSMGAP00000002247
ENSDARP00000106725	ENSMGAP00000014035
ENSDARP00000047006	ENSMGAP00000008702
ENSDARP00000070437	ENSMGAP00000005660
ENSDARP00000058513	ENSMGAP00000008955
ENSDARP00000098418	ENSMGAP00000008955
ENSDARP00000025120	ENSMGAP00000006471
ENSDARP00000116922	ENSMGAP00000003984
ENSDARP00000094377	ENSMGAP00000014886
ENSDARP00000113955	ENSMGAP00000011317
ENSDARP00000059885	ENSMGAP00000007542
ENSDARP00000048506	ENSMGAP00000007616
ENSDARP00000013329	ENSMGAP00000014484
ENSDARP00000106067	ENSMGAP00000014484
ENSDARP00000012255	ENSMGAP00000012667
ENSDARP00000087115	ENSMGAP00000012667
ENSDARP00000102127	ENSMGAP00000012872
ENSDARP00000070464	ENSMGAP00000004677
ENSDARP00000093348	ENSMGAP00000003309
ENSDARP00000051004	ENSMGAP00000003309
ENSDARP00000108943	ENSMGAP00000005030
ENSDARP00000002460	ENSMGAP00000017043
ENSDARP00000055349	ENSMGAP00000003362
ENSDARP00000085707	ENSMGAP00000005287
ENSDARP00000103082	ENSMGAP00000012887
ENSDARP00000073434	ENSMGAP00000004102
ENSDARP00000108491	ENSMGAP00000006474
ENSDARP00000112846	ENSMGAP00000019025
ENSDARP00000048886	ENSMGAP00000001538
ENSDARP00000002532	ENSMGAP00000001538
ENSDARP00000014325	ENSMGAP00000011398
ENSDARP00000053403	ENSMGAP00000001897
ENSDARP00000091516	ENSMGAP00000009060
ENSDARP00000069657	ENSMGAP00000004606
ENSDARP00000123484	ENSMGAP00000004606
ENSDARP00000129096	ENSMGAP00000000642
ENSDARP00000033122	ENSMGAP00000012789
ENSDARP00000069870	ENSMGAP00000009313
ENSDARP00000050176	ENSMGAP00000008536
ENSDARP00000105882	ENSMGAP00000007353
ENSDARP00000014980	ENSMGAP00000016272
ENSDARP00000108067	ENSMGAP00000016272
ENSDARP00000065669	ENSMGAP00000009488
ENSDARP00000118761	ENSMGAP00000005069
ENSDARP00000129035	ENSMGAP00000005069
ENSDARP00000111556	ENSMGAP00000009336
ENSDARP00000111169	ENSMGAP00000009336
ENSDARP00000113432	ENSMGAP00000006249
ENSDARP00000121566	ENSMGAP00000008115
ENSDARP00000093285	ENSMGAP00000005020
ENSDARP00000101777	ENSMGAP00000005020
ENSDARP00000099736	ENSMGAP00000016743
ENSDARP00000106854	ENSMGAP00000010642
ENSDARP00000112558	ENSMGAP00000003290
ENSDARP00000010335	ENSMGAP00000010616
ENSDARP00000100341	ENSMGAP00000010616
ENSDARP00000058495	ENSMGAP00000014760
ENSDARP00000128615	ENSMGAP00000013176
ENSDARP00000016314	ENSMGAP00000014789
ENSDARP00000046688	ENSMGAP00000010924
ENSDARP00000014840	ENSMGAP00000008195
ENSDARP00000042677	ENSMGAP00000008829
ENSDARP00000043315	ENSMGAP00000013287
ENSDARP00000064900	ENSMGAP00000004273
ENSDARP00000043161	ENSMGAP00000010088
ENSDARP00000123784	ENSMGAP00000013864
ENSDARP00000023124	ENSMGAP00000003424
ENSDARP00000019093	ENSMGAP00000003424
ENSDARP00000104305	ENSMGAP00000008303
ENSDARP00000099211	ENSMGAP00000013753
ENSDARP00000065555	ENSMGAP00000015086
ENSDARP00000098660	ENSMGAP00000001419
ENSDARP00000105864	ENSMGAP00000003442
ENSDARP00000079991	ENSMGAP00000003442
ENSDARP00000013812	ENSMGAP00000001207
ENSDARP00000102404	ENSMGAP00000017075
ENSDARP00000117778	ENSMGAP00000019054
ENSDARP00000061155	ENSMGAP00000009053
ENSDARP00000082723	ENSMGAP00000009053
ENSDARP00000089458	ENSMGAP00000011324
ENSDARP00000051165	ENSMGAP00000019123
ENSDARP00000042171	ENSMGAP00000019123
ENSDARP00000124944	ENSMGAP00000015982
ENSDARP00000100285	ENSMGAP00000012956
ENSDARP00000066702	ENSMGAP00000012051
ENSDARP00000104887	ENSMGAP00000012051
ENSDARP00000065852	ENSMGAP00000005889
ENSDARP00000066124	ENSMGAP00000005889
ENSDARP00000015825	ENSMGAP00000010883
ENSDARP00000005989	ENSMGAP00000008681
ENSDARP00000119398	ENSMGAP00000005466
ENSDARP00000105402	ENSMGAP00000013654
ENSDARP00000111705	ENSMGAP00000012674
ENSDARP00000111440	ENSMGAP00000003801
ENSDARP00000102258	ENSMGAP00000002974
ENSDARP00000019940	ENSMGAP00000012582
ENSDARP00000101191	ENSMGAP00000009859
ENSDARP00000098560	ENSMGAP00000009417
ENSDARP00000011155	ENSMGAP00000013979
ENSDARP00000106616	ENSMGAP00000008333
ENSDARP00000074797	ENSMGAP00000004205
ENSDARP00000065205	ENSMGAP00000012517
ENSDARP00000123093	ENSMGAP00000015665
ENSDARP00000000748	ENSMGAP00000007322
ENSDARP00000098822	ENSMGAP00000011636
ENSDARP00000119169	ENSMGAP00000012013
ENSDARP00000057735	ENSMGAP00000012026
ENSDARP00000114284	ENSMGAP00000005302
ENSDARP00000118698	ENSMGAP00000005302
ENSDARP00000108405	ENSMGAP00000016750
ENSDARP00000101408	ENSMGAP00000004470
ENSDARP00000127739	ENSMGAP00000004470
ENSDARP00000044370	ENSMGAP00000011560
ENSDARP00000101166	ENSMGAP00000004515
ENSDARP00000129043	ENSMGAP00000015154
ENSDARP00000105606	ENSMGAP00000000834
ENSDARP00000068009	ENSMGAP00000001088
ENSDARP00000107380	ENSMGAP00000001088
ENSDARP00000082438	ENSMGAP00000017435
ENSDARP00000028924	ENSMGAP00000018236
ENSDARP00000127120	ENSMGAP00000018236
ENSDARP00000124923	ENSMGAP00000010087
ENSDARP00000073110	ENSMGAP00000003283
ENSDARP00000020000	ENSMGAP00000011665
ENSDARP00000113850	ENSMGAP00000011513
ENSDARP00000101760	ENSMGAP00000018477
ENSDARP00000043125	ENSMGAP00000012426
ENSDARP00000106580	ENSMGAP00000015431
ENSDARP00000073959	ENSMGAP00000004052
ENSDARP00000007186	ENSMGAP00000007852
ENSDARP00000074529	ENSMGAP00000012793
ENSDARP00000121140	ENSMGAP00000012793
ENSDARP00000116091	ENSMGAP00000010423
ENSDARP00000013960	ENSMGAP00000006493
ENSDARP00000005772	ENSMGAP00000007000
ENSDARP00000074907	ENSMGAP00000005320
ENSDARP00000073367	ENSMGAP00000012292
ENSDARP00000101307	ENSMGAP00000003179
ENSDARP00000066677	ENSMGAP00000012498
ENSDARP00000111926	ENSMGAP00000011284
ENSDARP00000057637	ENSMGAP00000004241
ENSDARP00000122149	ENSMGAP00000010368
ENSDARP00000087565	ENSMGAP00000011345
ENSDARP00000002483	ENSMGAP00000017489
ENSDARP00000026726	ENSMGAP00000000187
ENSDARP00000069945	ENSMGAP00000000187
ENSDARP00000110892	ENSMGAP00000003686
ENSDARP00000027703	ENSMGAP00000014073
ENSDARP00000089585	ENSMGAP00000010967
ENSDARP00000087966	ENSMGAP00000003799
ENSDARP00000083017	ENSMGAP00000019424
ENSDARP00000098249	ENSMGAP00000006067
ENSDARP00000082852	ENSMGAP00000000222
ENSDARP00000086016	ENSMGAP00000006182
ENSDARP00000009248	ENSMGAP00000019133
ENSDARP00000087386	ENSMGAP00000016530
ENSDARP00000072649	ENSMGAP00000001734
ENSDARP00000120829	ENSMGAP00000007819
ENSDARP00000064077	ENSMGAP00000013445
ENSDARP00000072426	ENSMGAP00000019781
ENSDARP00000024471	ENSMGAP00000019781
ENSDARP00000054597	ENSMGAP00000017228
ENSDARP00000068226	ENSMGAP00000017228
ENSDARP00000083002	ENSMGAP00000016406
ENSDARP00000051665	ENSMGAP00000000443
ENSDARP00000063550	ENSMGAP00000007199
ENSDARP00000109769	ENSMGAP00000010914
ENSDARP00000086614	ENSMGAP00000010914
ENSDARP00000104731	ENSMGAP00000005390
ENSDARP00000008977	ENSMGAP00000008577
ENSDARP00000103131	ENSMGAP00000008577
ENSDARP00000040170	ENSMGAP00000008400
ENSDARP00000078136	ENSMGAP00000002200
ENSDARP00000045176	ENSMGAP00000008339
ENSDARP00000055472	ENSMGAP00000009787
ENSDARP00000007188	ENSMGAP00000009787
ENSDARP00000011428	ENSMGAP00000005690
ENSDARP00000067931	ENSMGAP00000003532
ENSDARP00000107433	ENSMGAP00000002285
ENSDARP00000004932	ENSMGAP00000003792
ENSDARP00000018197	ENSMGAP00000003792
ENSDARP00000066500	ENSMGAP00000002363
ENSDARP00000125663	ENSMGAP00000002136
ENSDARP00000098359	ENSMGAP00000009274
ENSDARP00000059319	ENSMGAP00000005995
ENSDARP00000020283	ENSMGAP00000018341
ENSDARP00000085982	ENSMGAP00000013737
ENSDARP00000011866	ENSMGAP00000014138
ENSDARP00000019419	ENSMGAP00000010085
ENSDARP00000103928	ENSMGAP00000014086
ENSDARP00000093469	ENSMGAP00000003393
ENSDARP00000091500	ENSMGAP00000011526
ENSDARP00000098790	ENSMGAP00000012814
ENSDARP00000058551	ENSMGAP00000011679
ENSDARP00000043822	ENSMGAP00000011679
ENSDARP00000099232	ENSMGAP00000007789
ENSDARP00000115356	ENSMGAP00000003057
ENSDARP00000093139	ENSMGAP00000000986
ENSDARP00000094806	ENSMGAP00000002904
ENSDARP00000010745	ENSMGAP00000006908
ENSDARP00000072599	ENSMGAP00000013141
ENSDARP00000106315	ENSMGAP00000009656
ENSDARP00000069762	ENSMGAP00000007799
ENSDARP00000013993	ENSMGAP00000006170
ENSDARP00000062873	ENSMGAP00000006170
ENSDARP00000003281	ENSMGAP00000015182
ENSDARP00000115804	ENSMGAP00000015182
ENSDARP00000069637	ENSMGAP00000008545
ENSDARP00000119579	ENSMGAP00000011073
ENSDARP00000019575	ENSMGAP00000008887
ENSDARP00000006495	ENSMGAP00000008887
ENSDARP00000052520	ENSMGAP00000001786
ENSDARP00000101834	ENSMGAP00000009648
ENSDARP00000098057	ENSMGAP00000009648
ENSDARP00000067888	ENSMGAP00000003766
ENSDARP00000093770	ENSMGAP00000015790
ENSDARP00000084749	ENSMGAP00000015790
ENSDARP00000079474	ENSMGAP00000002674
ENSDARP00000056962	ENSMGAP00000003647
ENSDARP00000110937	ENSMGAP00000003647
ENSDARP00000088317	ENSMGAP00000003196
ENSDARP00000095133	ENSMGAP00000003198
ENSDARP00000061852	ENSMGAP00000013062
ENSDARP00000122727	ENSMGAP00000019578
ENSDARP00000040954	ENSMGAP00000008325
ENSDARP00000105896	ENSMGAP00000014066
ENSDARP00000078311	ENSMGAP00000014066
ENSDARP00000059139	ENSMGAP00000008904
ENSDARP00000093754	ENSMGAP00000011684
ENSDARP00000100165	ENSMGAP00000006542
ENSDARP00000107838	ENSMGAP00000010260
ENSDARP00000118126	ENSMGAP00000014993
ENSDARP00000129223	ENSMGAP00000008086
ENSDARP00000113737	ENSMGAP00000005024
ENSDARP00000098193	ENSMGAP00000009827
ENSDARP00000093977	ENSMGAP00000001561
ENSDARP00000021648	ENSMGAP00000001561
ENSDARP00000014581	ENSMGAP00000002954
ENSDARP00000085966	ENSMGAP00000000108
ENSDARP00000078148	ENSMGAP00000000108
ENSDARP00000089604	ENSMGAP00000003907
ENSDARP00000121254	ENSMGAP00000003907
ENSDARP00000111163	ENSMGAP00000003944
ENSDARP00000114025	ENSMGAP00000000402
ENSDARP00000115419	ENSMGAP00000015144
ENSDARP00000109736	ENSMGAP00000009393
ENSDARP00000093662	ENSMGAP00000009074
ENSDARP00000109027	ENSMGAP00000002614
ENSDARP00000032448	ENSMGAP00000017667
ENSDARP00000090977	ENSMGAP00000012381
ENSDARP00000092724	ENSMGAP00000011841
ENSDARP00000121626	ENSMGAP00000003649
ENSDARP00000057866	ENSMGAP00000010597
ENSDARP00000070580	ENSMGAP00000002082
ENSDARP00000129510	ENSMGAP00000019772
ENSDARP00000047895	ENSMGAP00000015789
ENSDARP00000120021	ENSMGAP00000015789
ENSDARP00000091395	ENSMGAP00000012602
ENSDARP00000074512	ENSMGAP00000015233
ENSDARP00000121706	ENSMGAP00000015233
ENSDARP00000078889	ENSMGAP00000001937
ENSDARP00000102277	ENSMGAP00000001937
ENSDARP00000086172	ENSMGAP00000000396
ENSDARP00000098718	ENSMGAP00000007106
ENSDARP00000106714	ENSMGAP00000009840
ENSDARP00000114663	ENSMGAP00000010777
ENSDARP00000125954	ENSMGAP00000016088
ENSDARP00000114939	ENSMGAP00000012525
ENSDARP00000091972	ENSMGAP00000014409
ENSDARP00000098087	ENSMGAP00000010882
ENSDARP00000115423	ENSMGAP00000004913
ENSDARP00000077321	ENSMGAP00000004813
ENSDARP00000094372	ENSMGAP00000010503
ENSDARP00000005085	ENSMGAP00000001131
ENSDARP00000071771	ENSMGAP00000010628
ENSDARP00000038588	ENSMGAP00000018261
ENSDARP00000066758	ENSMGAP00000006235
ENSDARP00000123832	ENSMGAP00000003569
ENSDARP00000071871	ENSMGAP00000003569
ENSDARP00000014968	ENSMGAP00000018863
ENSDARP00000060416	ENSMGAP00000010973
ENSDARP00000127594	ENSMGAP00000011946
ENSDARP00000022009	ENSMGAP00000017832
ENSDARP00000071589	ENSMGAP00000009966
ENSDARP00000045582	ENSMGAP00000004713
ENSDARP00000116176	ENSMGAP00000014952
ENSDARP00000000004	ENSMGAP00000015175
ENSDARP00000084629	ENSMGAP00000016373
ENSDARP00000058776	ENSMGAP00000014453
ENSDARP00000031200	ENSMGAP00000008949
ENSDARP00000040700	ENSMGAP00000003065
ENSDARP00000089186	ENSMGAP00000003065
ENSDARP00000045244	ENSMGAP00000014916
ENSDARP00000118972	ENSMGAP00000016461
ENSDARP00000009928	ENSMGAP00000006505
ENSDARP00000117791	ENSMGAP00000015068
ENSDARP00000007990	ENSMGAP00000003778
ENSDARP00000123798	ENSMGAP00000009483
ENSDARP00000028710	ENSMGAP00000015069
ENSDARP00000126878	ENSMGAP00000015767
ENSDARP00000102873	ENSMGAP00000015772
ENSDARP00000072256	ENSMGAP00000015772
ENSDARP00000026757	ENSMGAP00000008552
ENSDARP00000128498	ENSMGAP00000014508
ENSDARP00000100773	ENSMGAP00000018368
ENSDARP00000082128	ENSMGAP00000018368
ENSDARP00000023050	ENSMGAP00000013822
ENSDARP00000084260	ENSMGAP00000007654
ENSDARP00000021474	ENSMGAP00000012365
ENSDARP00000093602	ENSMGAP00000006906
ENSDARP00000075077	ENSMGAP00000014934
ENSDARP00000073773	ENSMGAP00000001401
ENSDARP00000070982	ENSMGAP00000006513
ENSDARP00000111684	ENSMGAP00000006157
ENSDARP00000103254	ENSMGAP00000016097
ENSDARP00000127668	ENSMGAP00000007451
ENSDARP00000026697	ENSMGAP00000006120
ENSDARP00000118737	ENSMGAP00000005148
ENSDARP00000101878	ENSMGAP00000008084
ENSDARP00000046879	ENSMGAP00000008515
ENSDARP00000111622	ENSMGAP00000008609
ENSDARP00000108488	ENSMGAP00000016129
ENSDARP00000095301	ENSMGAP00000011465
ENSDARP00000016158	ENSMGAP00000016018
ENSDARP00000050444	ENSMGAP00000000582
ENSDARP00000101218	ENSMGAP00000000582
ENSDARP00000101787	ENSMGAP00000011756
ENSDARP00000115995	ENSMGAP00000015074
ENSDARP00000100117	ENSMGAP00000007996
ENSDARP00000068272	ENSMGAP00000007996
ENSDARP00000121883	ENSMGAP00000010751
ENSDARP00000093333	ENSMGAP00000011031
ENSDARP00000022906	ENSMGAP00000004429
ENSDARP00000107220	ENSMGAP00000008708
ENSDARP00000015325	ENSMGAP00000009942
ENSDARP00000054459	ENSMGAP00000009834
ENSDARP00000021118	ENSMGAP00000011602
ENSDARP00000111994	ENSMGAP00000011602
ENSDARP00000006762	ENSMGAP00000006562
ENSDARP00000057621	ENSMGAP00000011647
ENSDARP00000019194	ENSMGAP00000010719
ENSDARP00000003738	ENSMGAP00000003451
ENSDARP00000032456	ENSMGAP00000014948
ENSDARP00000094621	ENSMGAP00000011735
ENSDARP00000011271	ENSMGAP00000010964
ENSDARP00000108842	ENSMGAP00000001231
ENSDARP00000109589	ENSMGAP00000001477
ENSDARP00000053595	ENSMGAP00000004568
ENSDARP00000096745	ENSMGAP00000005509
ENSDARP00000115425	ENSMGAP00000014796
ENSDARP00000113191	ENSMGAP00000014796
ENSDARP00000121393	ENSMGAP00000002186
ENSDARP00000068385	ENSMGAP00000016662
ENSDARP00000103186	ENSMGAP00000014966
ENSDARP00000127267	ENSMGAP00000017895
ENSDARP00000093281	ENSMGAP00000015104
ENSDARP00000127821	ENSMGAP00000015104
ENSDARP00000119878	ENSMGAP00000018791
ENSDARP00000116232	ENSMGAP00000016052
ENSDARP00000054618	ENSMGAP00000009912
ENSDARP00000008663	ENSMGAP00000009912
ENSDARP00000053075	ENSMGAP00000004144
ENSDARP00000011292	ENSMGAP00000007691
ENSDARP00000094733	ENSMGAP00000002187
ENSDARP00000108265	ENSMGAP00000014152
ENSDARP00000090967	ENSMGAP00000008484
ENSDARP00000123512	ENSMGAP00000008484
ENSDARP00000058554	ENSMGAP00000004460
ENSDARP00000128116	ENSMGAP00000004460
ENSDARP00000074492	ENSMGAP00000001320
ENSDARP00000107565	ENSMGAP00000010407
ENSDARP00000089063	ENSMGAP00000007914
ENSDARP00000084834	ENSMGAP00000009628
ENSDARP00000104039	ENSMGAP00000009625
ENSDARP00000072130	ENSMGAP00000011771
ENSDARP00000095128	ENSMGAP00000011771
ENSDARP00000119407	ENSMGAP00000019682
ENSDARP00000073490	ENSMGAP00000002983
ENSDARP00000126312	ENSMGAP00000006133
ENSDARP00000102007	ENSMGAP00000006133
ENSDARP00000087318	ENSMGAP00000005945
ENSDARP00000127541	ENSMGAP00000005945
ENSDARP00000119028	ENSMGAP00000015213
ENSDARP00000109716	ENSMGAP00000003838
ENSDARP00000121537	ENSMGAP00000010556
ENSDARP00000075786	ENSMGAP00000006531
ENSDARP00000043865	ENSMGAP00000004562
ENSDARP00000124331	ENSMGAP00000008270
ENSDARP00000104082	ENSMGAP00000001856
ENSDARP00000074744	ENSMGAP00000001856
ENSDARP00000102655	ENSMGAP00000004539
ENSDARP00000065330	ENSMGAP00000009638
ENSDARP00000101271	ENSMGAP00000012062
ENSDARP00000128983	ENSMGAP00000005078
ENSDARP00000062840	ENSMGAP00000009287
ENSDARP00000127571	ENSMGAP00000009287
ENSDARP00000103111	ENSMGAP00000011154
ENSDARP00000003850	ENSMGAP00000005290
ENSDARP00000069541	ENSMGAP00000000918
ENSDARP00000039309	ENSMGAP00000008229
ENSDARP00000012152	ENSMGAP00000005812
ENSDARP00000106650	ENSMGAP00000000399
ENSDARP00000099537	ENSMGAP00000004799
ENSDARP00000129752	ENSMGAP00000004799
ENSDARP00000041396	ENSMGAP00000010016
ENSDARP00000056868	ENSMGAP00000013452
ENSDARP00000038667	ENSMGAP00000013452
ENSDARP00000019390	ENSMGAP00000012616
ENSDARP00000014732	ENSMGAP00000014539
ENSDARP00000003991	ENSMGAP00000014503
ENSDARP00000114915	ENSMGAP00000005998
ENSDARP00000100728	ENSMGAP00000009269
ENSDARP00000070661	ENSMGAP00000008575
ENSDARP00000087453	ENSMGAP00000010258
ENSDARP00000123328	ENSMGAP00000009864
ENSDARP00000082295	ENSMGAP00000008447
ENSDARP00000072078	ENSMGAP00000019614
ENSDARP00000082073	ENSMGAP00000003653
ENSDARP00000125714	ENSMGAP00000013211
ENSDARP00000094504	ENSMGAP00000008207
ENSDARP00000109037	ENSMGAP00000001765
ENSDARP00000074257	ENSMGAP00000014644
ENSDARP00000107517	ENSMGAP00000011481
ENSDARP00000029427	ENSMGAP00000003679
ENSDARP00000016596	ENSMGAP00000002356
ENSDARP00000110675	ENSMGAP00000002769
ENSDARP00000049009	ENSMGAP00000005216
ENSDARP00000041589	ENSMGAP00000009062
ENSDARP00000046526	ENSMGAP00000003497
ENSDARP00000127387	ENSMGAP00000002920
ENSDARP00000093332	ENSMGAP00000002159
ENSDARP00000050849	ENSMGAP00000003507
ENSDARP00000045668	ENSMGAP00000011542
ENSDARP00000113661	ENSMGAP00000002388
ENSDARP00000112226	ENSMGAP00000002388
ENSDARP00000024846	ENSMGAP00000001509
ENSDARP00000012411	ENSMGAP00000011517
ENSDARP00000083866	ENSMGAP00000017536
ENSDARP00000083861	ENSMGAP00000017536
ENSDARP00000007655	ENSMGAP00000008745
ENSDARP00000094772	ENSMGAP00000009152
ENSDARP00000103094	ENSMGAP00000006117
ENSDARP00000065138	ENSMGAP00000008371
ENSDARP00000064725	ENSMGAP00000014576
ENSDARP00000101129	ENSMGAP00000009327
ENSDARP00000100462	ENSMGAP00000015599
ENSDARP00000067447	ENSMGAP00000016067
ENSDARP00000018064	ENSMGAP00000013156
ENSDARP00000074190	ENSMGAP00000014914
ENSDARP00000123183	ENSMGAP00000012337
ENSDARP00000021253	ENSMGAP00000009500
ENSDARP00000081199	ENSMGAP00000011878
ENSDARP00000077256	ENSMGAP00000003784
ENSDARP00000091365	ENSMGAP00000012641
ENSDARP00000103524	ENSMGAP00000009289
ENSDARP00000116609	ENSMGAP00000003484
ENSDARP00000013759	ENSMGAP00000007522
ENSDARP00000016201	ENSMGAP00000015786
ENSDARP00000039879	ENSMGAP00000003471
ENSDARP00000041608	ENSMGAP00000017309
ENSDARP00000061913	ENSMGAP00000013349
ENSDARP00000017895	ENSMGAP00000019671
ENSDARP00000020770	ENSMGAP00000019671
ENSDARP00000104466	ENSMGAP00000010815
ENSDARP00000070824	ENSMGAP00000007206
ENSDARP00000032264	ENSMGAP00000002743
ENSDARP00000115900	ENSMGAP00000002743
ENSDARP00000041713	ENSMGAP00000003460
ENSDARP00000020867	ENSMGAP00000003460
ENSDARP00000087620	ENSMGAP00000001555
ENSDARP00000021697	ENSMGAP00000001555
ENSDARP00000087617	ENSMGAP00000017807
ENSDARP00000117820	ENSMGAP00000017743
ENSDARP00000100590	ENSMGAP00000017743
ENSDARP00000111996	ENSMGAP00000010797
ENSDARP00000122091	ENSMGAP00000000209
ENSDARP00000076045	ENSMGAP00000014185
ENSDARP00000018618	ENSMGAP00000007405
ENSDARP00000118078	ENSMGAP00000007405
ENSDARP00000069499	ENSMGAP00000000355
ENSDARP00000073848	ENSMGAP00000002145
ENSDARP00000112460	ENSMGAP00000016810
ENSDARP00000083454	ENSMGAP00000007428
ENSDARP00000092445	ENSMGAP00000002603
ENSDARP00000052384	ENSMGAP00000019035
ENSDARP00000067158	ENSMGAP00000019035
ENSDARP00000012808	ENSMGAP00000018102
ENSDARP00000040409	ENSMGAP00000013781
ENSDARP00000107633	ENSMGAP00000007374
ENSDARP00000105160	ENSMGAP00000000135
ENSDARP00000109436	ENSMGAP00000019572
ENSDARP00000109113	ENSMGAP00000007202
ENSDARP00000011293	ENSMGAP00000014749
ENSDARP00000124325	ENSMGAP00000010538
ENSDARP00000043677	ENSMGAP00000010538
ENSDARP00000016209	ENSMGAP00000001317
ENSDARP00000108294	ENSMGAP00000018832
ENSDARP00000055427	ENSMGAP00000018832
ENSDARP00000023564	ENSMGAP00000014846
ENSDARP00000109556	ENSMGAP00000009473
ENSDARP00000097371	ENSMGAP00000002894
ENSDARP00000051798	ENSMGAP00000004521
ENSDARP00000077625	ENSMGAP00000010017
ENSDARP00000054625	ENSMGAP00000001598
ENSDARP00000051663	ENSMGAP00000000476
ENSDARP00000090052	ENSMGAP00000008527
ENSDARP00000097487	ENSMGAP00000006032
ENSDARP00000127272	ENSMGAP00000006565
ENSDARP00000058762	ENSMGAP00000011234
ENSDARP00000083666	ENSMGAP00000007218
ENSDARP00000090007	ENSMGAP00000004125
ENSDARP00000100039	ENSMGAP00000005938
ENSDARP00000099863	ENSMGAP00000016022
ENSDARP00000097836	ENSMGAP00000015534
ENSDARP00000103132	ENSMGAP00000015534
ENSDARP00000050017	ENSMGAP00000018675
ENSDARP00000061326	ENSMGAP00000016485
ENSDARP00000020679	ENSMGAP00000001473
ENSDARP00000058869	ENSMGAP00000008989
ENSDARP00000015966	ENSMGAP00000015071
ENSDARP00000077794	ENSMGAP00000015268
ENSDARP00000102826	ENSMGAP00000015268
ENSDARP00000104446	ENSMGAP00000003747
ENSDARP00000025803	ENSMGAP00000003747
ENSDARP00000043290	ENSMGAP00000002431
ENSDARP00000092347	ENSMGAP00000006888
ENSDARP00000116412	ENSMGAP00000006888
ENSDARP00000105953	ENSMGAP00000007784
ENSDARP00000125884	ENSMGAP00000009457
ENSDARP00000024810	ENSMGAP00000004615
ENSDARP00000035593	ENSMGAP00000009139
ENSDARP00000048675	ENSMGAP00000008942
ENSDARP00000115860	ENSMGAP00000008942
ENSDARP00000046625	ENSMGAP00000006928
ENSDARP00000085946	ENSMGAP00000001301
ENSDARP00000128691	ENSMGAP00000006978
ENSDARP00000111362	ENSMGAP00000000915
ENSDARP00000108392	ENSMGAP00000011461
ENSDARP00000116173	ENSMGAP00000014248
ENSDARP00000023794	ENSMGAP00000000890
ENSDARP00000058728	ENSMGAP00000000890
ENSDARP00000114402	ENSMGAP00000002547
ENSDARP00000080768	ENSMGAP00000002547
ENSDARP00000094807	ENSMGAP00000014843
ENSDARP00000058092	ENSMGAP00000001331
ENSDARP00000009785	ENSMGAP00000001331
ENSDARP00000063702	ENSMGAP00000014880
ENSDARP00000099510	ENSMGAP00000013499
ENSDARP00000129200	ENSMGAP00000011138
ENSDARP00000105963	ENSMGAP00000012253
ENSDARP00000078434	ENSMGAP00000001767
ENSDARP00000018980	ENSMGAP00000012043
ENSDARP00000062907	ENSMGAP00000011147
ENSDARP00000117664	ENSMGAP00000013902
ENSDARP00000127227	ENSMGAP00000013902
ENSDARP00000012869	ENSMGAP00000002309
ENSDARP00000006838	ENSMGAP00000006330
ENSDARP00000113944	ENSMGAP00000006330
ENSDARP00000022331	ENSMGAP00000013505
ENSDARP00000083997	ENSMGAP00000013505
ENSDARP00000101964	ENSMGAP00000007599
ENSDARP00000097114	ENSMGAP00000005091
ENSDARP00000109570	ENSMGAP00000000867
ENSDARP00000098667	ENSMGAP00000012643
ENSDARP00000113730	ENSMGAP00000000835
ENSDARP00000120826	ENSMGAP00000013927
ENSDARP00000071465	ENSMGAP00000008832
ENSDARP00000098627	ENSMGAP00000014350
ENSDARP00000115969	ENSMGAP00000010572
ENSDARP00000007237	ENSMGAP00000011062
ENSDARP00000113995	ENSMGAP00000012625
ENSDARP00000121746	ENSMGAP00000002554
ENSDARP00000009986	ENSMGAP00000000197
ENSDARP00000091924	ENSMGAP00000013610
ENSDARP00000008140	ENSMGAP00000003074
ENSDARP00000047072	ENSMGAP00000003392
ENSDARP00000115525	ENSMGAP00000003392
ENSDARP00000111506	ENSMGAP00000011071
ENSDARP00000115217	ENSMGAP00000001289
ENSDARP00000110113	ENSMGAP00000008121
ENSDARP00000022077	ENSMGAP00000015622
ENSDARP00000030881	ENSMGAP00000006195
ENSDARP00000054734	ENSMGAP00000017468
ENSDARP00000065012	ENSMGAP00000017468
ENSDARP00000091083	ENSMGAP00000003452
ENSDARP00000052551	ENSMGAP00000017929
ENSDARP00000081313	ENSMGAP00000009595
ENSDARP00000073595	ENSMGAP00000001773
ENSDARP00000051413	ENSMGAP00000002310
ENSDARP00000118711	ENSMGAP00000000888
ENSDARP00000105614	ENSMGAP00000000888
ENSDARP00000044837	ENSMGAP00000013572
ENSDARP00000049419	ENSMGAP00000013572
ENSDARP00000084170	ENSMGAP00000003488
ENSDARP00000085993	ENSMGAP00000007183
ENSDARP00000100420	ENSMGAP00000014029
ENSDARP00000097792	ENSMGAP00000014029
ENSDARP00000128169	ENSMGAP00000000392
ENSDARP00000107305	ENSMGAP00000010037
ENSDARP00000062696	ENSMGAP00000001260
ENSDARP00000074879	ENSMGAP00000001260
ENSDARP00000073632	ENSMGAP00000014015
ENSDARP00000102997	ENSMGAP00000014015
ENSDARP00000082444	ENSMGAP00000019145
ENSDARP00000107355	ENSMGAP00000006188
ENSDARP00000079959	ENSMGAP00000011727
ENSDARP00000080136	ENSMGAP00000009619
ENSDARP00000020528	ENSMGAP00000012095
ENSDARP00000048135	ENSMGAP00000012095
ENSDARP00000118143	ENSMGAP00000015255
ENSDARP00000115280	ENSMGAP00000011094
ENSDARP00000088711	ENSMGAP00000007567
ENSDARP00000080101	ENSMGAP00000000861
ENSDARP00000072349	ENSMGAP00000000861
ENSDARP00000041401	ENSMGAP00000003810
ENSDARP00000103000	ENSMGAP00000002680
ENSDARP00000038893	ENSMGAP00000019519
ENSDARP00000025057	ENSMGAP00000013676
ENSDARP00000128605	ENSMGAP00000013676
ENSDARP00000119495	ENSMGAP00000000283
ENSDARP00000113004	ENSMGAP00000000674
ENSDARP00000118656	ENSMGAP00000000674
ENSDARP00000086622	ENSMGAP00000017003
ENSDARP00000053220	ENSMGAP00000016516
ENSDARP00000100307	ENSMGAP00000015459
ENSDARP00000090929	ENSMGAP00000013010
ENSDARP00000086538	ENSMGAP00000014751
ENSDARP00000013325	ENSMGAP00000004317
ENSDARP00000073869	ENSMGAP00000004090
ENSDARP00000124804	ENSMGAP00000015685
ENSDARP00000004047	ENSMGAP00000009202
ENSDARP00000088503	ENSMGAP00000009202
ENSDARP00000073112	ENSMGAP00000004514
ENSDARP00000073184	ENSMGAP00000004514
ENSDARP00000022131	ENSMGAP00000005969
ENSDARP00000101463	ENSMGAP00000010632
ENSDARP00000062236	ENSMGAP00000012707
ENSDARP00000074835	ENSMGAP00000005785
ENSDARP00000108396	ENSMGAP00000015299
ENSDARP00000128564	ENSMGAP00000005441
ENSDARP00000100478	ENSMGAP00000001314
ENSDARP00000105964	ENSMGAP00000018918
ENSDARP00000106329	ENSMGAP00000011035
ENSDARP00000127981	ENSMGAP00000001662
ENSDARP00000110922	ENSMGAP00000013212
ENSDARP00000103804	ENSMGAP00000013212
ENSDARP00000010482	ENSMGAP00000017429
ENSDARP00000024354	ENSMGAP00000008753
ENSDARP00000050129	ENSMGAP00000002665
ENSDARP00000041699	ENSMGAP00000011845
ENSDARP00000076104	ENSMGAP00000010828
ENSDARP00000090833	ENSMGAP00000015525
ENSDARP00000070056	ENSMGAP00000004508
ENSDARP00000020214	ENSMGAP00000009525
ENSDARP00000026086	ENSMGAP00000009525
ENSDARP00000128969	ENSMGAP00000015997
ENSDARP00000090804	ENSMGAP00000019160
ENSDARP00000101922	ENSMGAP00000007985
ENSDARP00000006859	ENSMGAP00000012338
ENSDARP00000080453	ENSMGAP00000014358
ENSDARP00000100323	ENSMGAP00000015594
ENSDARP00000102421	ENSMGAP00000015594
ENSDARP00000109963	ENSMGAP00000009855
ENSDARP00000103889	ENSMGAP00000019458
ENSDARP00000114452	ENSMGAP00000009218
ENSDARP00000068850	ENSMGAP00000012341
ENSDARP00000105635	ENSMGAP00000012890
ENSDARP00000105547	ENSMGAP00000013856
ENSDARP00000023268	ENSMGAP00000011772
ENSDARP00000100785	ENSMGAP00000001185
ENSDARP00000118027	ENSMGAP00000014563
ENSDARP00000127270	ENSMGAP00000012904
ENSDARP00000098280	ENSMGAP00000008183
ENSDARP00000126694	ENSMGAP00000008183
ENSDARP00000120118	ENSMGAP00000004140
ENSDARP00000110624	ENSMGAP00000009610
ENSDARP00000074640	ENSMGAP00000009610
ENSDARP00000044082	ENSMGAP00000017498
ENSDARP00000015104	ENSMGAP00000017498
ENSDARP00000114249	ENSMGAP00000005727
ENSDARP00000129238	ENSMGAP00000008671
ENSDARP00000109205	ENSMGAP00000012304
ENSDARP00000093339	ENSMGAP00000012838
ENSDARP00000083210	ENSMGAP00000004990
ENSDARP00000098767	ENSMGAP00000004893
ENSDARP00000117850	ENSMGAP00000003628
ENSDARP00000105578	ENSMGAP00000014982
ENSDARP00000054091	ENSMGAP00000003341
ENSDARP00000126363	ENSMGAP00000019073
ENSDARP00000107839	ENSMGAP00000012500
ENSDARP00000123814	ENSMGAP00000009822
ENSDARP00000124057	ENSMGAP00000010619
ENSDARP00000117685	ENSMGAP00000002622
ENSDARP00000013115	ENSMGAP00000012469
ENSDARP00000062550	ENSMGAP00000008837
ENSDARP00000041727	ENSMGAP00000009264
ENSDARP00000101543	ENSMGAP00000014077
ENSDARP00000092344	ENSMGAP00000007297
ENSDARP00000042048	ENSMGAP00000007414
ENSDARP00000039912	ENSMGAP00000012606
ENSDARP00000103727	ENSMGAP00000010978
ENSDARP00000111316	ENSMGAP00000010960
ENSDARP00000082779	ENSMGAP00000010960
ENSDARP00000082758	ENSMGAP00000010965
ENSDARP00000121534	ENSMGAP00000007771
ENSDARP00000070211	ENSMGAP00000013779
ENSDARP00000109123	ENSMGAP00000002655
ENSDARP00000100833	ENSMGAP00000002848
ENSDARP00000048865	ENSMGAP00000000873
ENSDARP00000113169	ENSMGAP00000000873
ENSDARP00000047190	ENSMGAP00000012375
ENSDARP00000106759	ENSMGAP00000012358
ENSDARP00000105936	ENSMGAP00000001223
ENSDARP00000069995	ENSMGAP00000005421
ENSDARP00000006482	ENSMGAP00000011934
ENSDARP00000015078	ENSMGAP00000011934
ENSDARP00000046980	ENSMGAP00000006861
ENSDARP00000090750	ENSMGAP00000009110
ENSDARP00000026811	ENSMGAP00000014821
ENSDARP00000069192	ENSMGAP00000012982
ENSDARP00000122392	ENSMGAP00000012982
ENSDARP00000107677	ENSMGAP00000019009
ENSDARP00000065255	ENSMGAP00000010774
ENSDARP00000107238	ENSMGAP00000001904
ENSDARP00000004469	ENSMGAP00000005077
ENSDARP00000101848	ENSMGAP00000002231
ENSDARP00000105556	ENSMGAP00000009641
ENSDARP00000050532	ENSMGAP00000009352
ENSDARP00000007440	ENSMGAP00000007675
ENSDARP00000013511	ENSMGAP00000007675
ENSDARP00000110201	ENSMGAP00000013343
ENSDARP00000115859	ENSMGAP00000015676
ENSDARP00000115601	ENSMGAP00000011392
ENSDARP00000112656	ENSMGAP00000001551
ENSDARP00000023719	ENSMGAP00000006177
ENSDARP00000021876	ENSMGAP00000009833
ENSDARP00000056456	ENSMGAP00000009833
ENSDARP00000049862	ENSMGAP00000009242
ENSDARP00000061314	ENSMGAP00000011415
ENSDARP00000074909	ENSMGAP00000007446
ENSDARP00000079665	ENSMGAP00000014532
ENSDARP00000036825	ENSMGAP00000002658
ENSDARP00000103726	ENSMGAP00000000102
ENSDARP00000060943	ENSMGAP00000015341
ENSDARP00000119275	ENSMGAP00000012682
ENSDARP00000102218	ENSMGAP00000007837
ENSDARP00000016888	ENSMGAP00000010013
ENSDARP00000127769	ENSMGAP00000012243
ENSDARP00000098697	ENSMGAP00000007750
ENSDARP00000099945	ENSMGAP00000009802
ENSDARP00000120902	ENSMGAP00000010530
ENSDARP00000009763	ENSMGAP00000010238
ENSDARP00000126239	ENSMGAP00000010238
ENSDARP00000106448	ENSMGAP00000006048
ENSDARP00000126711	ENSMGAP00000009006
ENSDARP00000012165	ENSMGAP00000003099
ENSDARP00000003715	ENSMGAP00000006995
ENSDARP00000123439	ENSMGAP00000006995
ENSDARP00000035450	ENSMGAP00000008871
ENSDARP00000067326	ENSMGAP00000008871
ENSDARP00000128798	ENSMGAP00000004509
ENSDARP00000032728	ENSMGAP00000013714
ENSDARP00000011882	ENSMGAP00000017938
ENSDARP00000027655	ENSMGAP00000000997
ENSDARP00000002127	ENSMGAP00000009055
ENSDARP00000098475	ENSMGAP00000006472
ENSDARP00000121750	ENSMGAP00000013723
ENSDARP00000024226	ENSMGAP00000005705
ENSDARP00000031677	ENSMGAP00000012478
ENSDARP00000119736	ENSMGAP00000014088
ENSDARP00000120629	ENSMGAP00000014799
ENSDARP00000067651	ENSMGAP00000009757
ENSDARP00000111412	ENSMGAP00000009757
ENSDARP00000058570	ENSMGAP00000011250
ENSDARP00000053781	ENSMGAP00000017821
ENSDARP00000115452	ENSMGAP00000007732
ENSDARP00000025657	ENSMGAP00000007732
ENSDARP00000099142	ENSMGAP00000003457
ENSDARP00000083591	ENSMGAP00000003493
ENSDARP00000105619	ENSMGAP00000010197
ENSDARP00000112873	ENSMGAP00000001738
ENSDARP00000012094	ENSMGAP00000014258
ENSDARP00000098673	ENSMGAP00000011093
ENSDARP00000059238	ENSMGAP00000011093
ENSDARP00000096134	ENSMGAP00000005471
ENSDARP00000073453	ENSMGAP00000000903
ENSDARP00000118433	ENSMGAP00000000633
ENSDARP00000006502	ENSMGAP00000004085
ENSDARP00000115424	ENSMGAP00000013853
ENSDARP00000059445	ENSMGAP00000009568
ENSDARP00000110557	ENSMGAP00000011456
ENSDARP00000126846	ENSMGAP00000015420
ENSDARP00000075601	ENSMGAP00000017659
ENSDARP00000053545	ENSMGAP00000014543
ENSDARP00000060183	ENSMGAP00000009481
ENSDARP00000019763	ENSMGAP00000019061
ENSDARP00000093642	ENSMGAP00000002409
ENSDARP00000112220	ENSMGAP00000000838
ENSDARP00000060860	ENSMGAP00000009320
ENSDARP00000109350	ENSMGAP00000009865
ENSDARP00000127636	ENSMGAP00000016491
ENSDARP00000103798	ENSMGAP00000003093
ENSDARP00000054019	ENSMGAP00000000259
ENSDARP00000115671	ENSMGAP00000000259
ENSDARP00000019858	ENSMGAP00000018802
ENSDARP00000013130	ENSMGAP00000013462
ENSDARP00000099123	ENSMGAP00000003170
ENSDARP00000107933	ENSMGAP00000005454
ENSDARP00000054070	ENSMGAP00000014533
ENSDARP00000071346	ENSMGAP00000014533
ENSDARP00000118970	ENSMGAP00000016753
ENSDARP00000114520	ENSMGAP00000017006
ENSDARP00000056244	ENSMGAP00000017533
ENSDARP00000017489	ENSMGAP00000002473
ENSDARP00000122855	ENSMGAP00000002661
ENSDARP00000076697	ENSMGAP00000016470
ENSDARP00000116695	ENSMGAP00000005797
ENSDARP00000075766	ENSMGAP00000008356
ENSDARP00000057729	ENSMGAP00000009921
ENSDARP00000069661	ENSMGAP00000010154
ENSDARP00000077707	ENSMGAP00000008398
ENSDARP00000008092	ENSMGAP00000014330
ENSDARP00000112244	ENSMGAP00000010879
ENSDARP00000050897	ENSMGAP00000001926
ENSDARP00000036851	ENSMGAP00000003247
ENSDARP00000012506	ENSMGAP00000015683
ENSDARP00000128225	ENSMGAP00000008138
ENSDARP00000017670	ENSMGAP00000000579
ENSDARP00000062538	ENSMGAP00000000579
ENSDARP00000109109	ENSMGAP00000003244
ENSDARP00000080404	ENSMGAP00000015537
ENSDARP00000075049	ENSMGAP00000015537
ENSDARP00000071575	ENSMGAP00000013741
ENSDARP00000098914	ENSMGAP00000013741
ENSDARP00000106372	ENSMGAP00000003101
ENSDARP00000110039	ENSMGAP00000006824
ENSDARP00000013943	ENSMGAP00000011342
ENSDARP00000129456	ENSMGAP00000002814
ENSDARP00000122936	ENSMGAP00000015265
ENSDARP00000123297	ENSMGAP00000015265
ENSDARP00000088338	ENSMGAP00000003342
ENSDARP00000123693	ENSMGAP00000001659
ENSDARP00000101000	ENSMGAP00000015075
ENSDARP00000033575	ENSMGAP00000004748
ENSDARP00000071718	ENSMGAP00000003002
ENSDARP00000013224	ENSMGAP00000012912
ENSDARP00000101095	ENSMGAP00000017932
ENSDARP00000106120	ENSMGAP00000014669
ENSDARP00000112152	ENSMGAP00000006031
ENSDARP00000066372	ENSMGAP00000008719
ENSDARP00000121437	ENSMGAP00000002544
ENSDARP00000074711	ENSMGAP00000004159
ENSDARP00000122155	ENSMGAP00000012971
ENSDARP00000085788	ENSMGAP00000008701
ENSDARP00000118847	ENSMGAP00000008673
ENSDARP00000009179	ENSMGAP00000011216
ENSDARP00000091872	ENSMGAP00000015296
ENSDARP00000065494	ENSMGAP00000008629
ENSDARP00000079636	ENSMGAP00000002957
ENSDARP00000050209	ENSMGAP00000002957
ENSDARP00000038511	ENSMGAP00000001521
ENSDARP00000110985	ENSMGAP00000018615
ENSDARP00000099100	ENSMGAP00000016993
ENSDARP00000033638	ENSMGAP00000009640
ENSDARP00000127157	ENSMGAP00000013307
ENSDARP00000075769	ENSMGAP00000013549
ENSDARP00000111052	ENSMGAP00000012417
ENSDARP00000071527	ENSMGAP00000000020
ENSDARP00000107923	ENSMGAP00000001641
ENSDARP00000111463	ENSMGAP00000008643
ENSDARP00000027776	ENSMGAP00000008643
ENSDARP00000099020	ENSMGAP00000003882
ENSDARP00000102219	ENSMGAP00000001229
ENSDARP00000122442	ENSMGAP00000010606
ENSDARP00000098349	ENSMGAP00000010606
ENSDARP00000023594	ENSMGAP00000005804
ENSDARP00000101167	ENSMGAP00000013027
ENSDARP00000097850	ENSMGAP00000010762
ENSDARP00000107236	ENSMGAP00000003521
ENSDARP00000123046	ENSMGAP00000012557
ENSDARP00000108870	ENSMGAP00000004776
ENSDARP00000064708	ENSMGAP00000007688
ENSDARP00000080869	ENSMGAP00000002556
ENSDARP00000107843	ENSMGAP00000011888
ENSDARP00000080872	ENSMGAP00000010755
ENSDARP00000067638	ENSMGAP00000010755
ENSDARP00000027028	ENSMGAP00000009091
ENSDARP00000122172	ENSMGAP00000016251
ENSDARP00000083123	ENSMGAP00000003916
ENSDARP00000109699	ENSMGAP00000002734
ENSDARP00000004922	ENSMGAP00000002734
ENSDARP00000095874	ENSMGAP00000006873
ENSDARP00000017189	ENSMGAP00000012622
ENSDARP00000106590	ENSMGAP00000002326
ENSDARP00000110098	ENSMGAP00000010155
ENSDARP00000051778	ENSMGAP00000012316
ENSDARP00000019179	ENSMGAP00000006903
ENSDARP00000106508	ENSMGAP00000003134
ENSDARP00000110359	ENSMGAP00000002122
ENSDARP00000051900	ENSMGAP00000008584
ENSDARP00000101211	ENSMGAP00000006259
ENSDARP00000123412	ENSMGAP00000001004
ENSDARP00000104045	ENSMGAP00000002645
ENSDARP00000118274	ENSMGAP00000010799
ENSDARP00000040265	ENSMGAP00000011572
ENSDARP00000010347	ENSMGAP00000001756
ENSDARP00000009713	ENSMGAP00000007306
ENSDARP00000077123	ENSMGAP00000016020
ENSDARP00000085962	ENSMGAP00000016020
ENSDARP00000104195	ENSMGAP00000000828
ENSDARP00000121429	ENSMGAP00000014208
ENSDARP00000087625	ENSMGAP00000014722
ENSDARP00000102193	ENSMGAP00000010500
ENSDARP00000002994	ENSMGAP00000006709
ENSDARP00000092636	ENSMGAP00000011374
ENSDARP00000013575	ENSMGAP00000001027
ENSDARP00000060808	ENSMGAP00000006728
ENSDARP00000080411	ENSMGAP00000001112
ENSDARP00000117673	ENSMGAP00000005616
ENSDARP00000098422	ENSMGAP00000007328
ENSDARP00000081544	ENSMGAP00000007328
ENSDARP00000014003	ENSMGAP00000010877
ENSDARP00000089612	ENSMGAP00000010877
ENSDARP00000061172	ENSMGAP00000000251
ENSDARP00000002844	ENSMGAP00000001694
ENSDARP00000073256	ENSMGAP00000019190
ENSDARP00000019154	ENSMGAP00000009459
ENSDARP00000105565	ENSMGAP00000007757
ENSDARP00000103341	ENSMGAP00000015288
ENSDARP00000096452	ENSMGAP00000010631
ENSDARP00000075918	ENSMGAP00000008667
ENSDARP00000033243	ENSMGAP00000018907
ENSDARP00000009990	ENSMGAP00000007710
ENSDARP00000082527	ENSMGAP00000007408
ENSDARP00000112624	ENSMGAP00000007408
ENSDARP00000056744	ENSMGAP00000013579
ENSDARP00000049225	ENSMGAP00000004320
ENSDARP00000110623	ENSMGAP00000008440
ENSDARP00000007824	ENSMGAP00000014471
ENSDARP00000008312	ENSMGAP00000017662
ENSDARP00000058458	ENSMGAP00000002939
ENSDARP00000058577	ENSMGAP00000014005
ENSDARP00000123862	ENSMGAP00000008156
ENSDARP00000100941	ENSMGAP00000013042
ENSDARP00000100140	ENSMGAP00000005429
ENSDARP00000127920	ENSMGAP00000013858
ENSDARP00000113863	ENSMGAP00000003252
ENSDARP00000125621	ENSMGAP00000003252
ENSDARP00000030104	ENSMGAP00000009577
ENSDARP00000091859	ENSMGAP00000015395
ENSDARP00000068939	ENSMGAP00000015395
ENSDARP00000105618	ENSMGAP00000004837
ENSDARP00000069215	ENSMGAP00000010825
ENSDARP00000121086	ENSMGAP00000002555
ENSDARP00000058484	ENSMGAP00000019015
ENSDARP00000069966	ENSMGAP00000008612
ENSDARP00000109534	ENSMGAP00000012442
ENSDARP00000109176	ENSMGAP00000012442
ENSDARP00000076902	ENSMGAP00000003096
ENSDARP00000099909	ENSMGAP00000003096
ENSDARP00000121336	ENSMGAP00000007662
ENSDARP00000073748	ENSMGAP00000007662
ENSDARP00000059795	ENSMGAP00000013818
ENSDARP00000107990	ENSMGAP00000010057
ENSDARP00000091640	ENSMGAP00000008901
ENSDARP00000067516	ENSMGAP00000000786
ENSDARP00000071808	ENSMGAP00000000786
ENSDARP00000049675	ENSMGAP00000012634
ENSDARP00000079760	ENSMGAP00000017507
ENSDARP00000037411	ENSMGAP00000013502
ENSDARP00000022617	ENSMGAP00000011574
ENSDARP00000069672	ENSMGAP00000000951
ENSDARP00000016803	ENSMGAP00000010063
ENSDARP00000055680	ENSMGAP00000008930
ENSDARP00000095367	ENSMGAP00000015045
ENSDARP00000112925	ENSMGAP00000015045
ENSDARP00000074827	ENSMGAP00000005737
ENSDARP00000070225	ENSMGAP00000006786
ENSDARP00000083719	ENSMGAP00000002729
ENSDARP00000074928	ENSMGAP00000014498
ENSDARP00000089171	ENSMGAP00000002852
ENSDARP00000111877	ENSMGAP00000003742
ENSDARP00000027924	ENSMGAP00000009937
ENSDARP00000113335	ENSMGAP00000011254
ENSDARP00000011927	ENSMGAP00000011462
ENSDARP00000105198	ENSMGAP00000003699
ENSDARP00000121877	ENSMGAP00000003102
ENSDARP00000059263	ENSMGAP00000017717
ENSDARP00000123794	ENSMGAP00000013271
ENSDARP00000060504	ENSMGAP00000009204
ENSDARP00000084278	ENSMGAP00000010078
ENSDARP00000075741	ENSMGAP00000009040
ENSDARP00000027521	ENSMGAP00000009040
ENSDARP00000105393	ENSMGAP00000013128
ENSDARP00000092397	ENSMGAP00000013128
ENSDARP00000015065	ENSMGAP00000008375
ENSDARP00000108873	ENSMGAP00000008375
ENSDARP00000097710	ENSMGAP00000010241
ENSDARP00000097725	ENSMGAP00000010241
ENSDARP00000109506	ENSMGAP00000006431
ENSDARP00000002357	ENSMGAP00000014030
ENSDARP00000094416	ENSMGAP00000012167
ENSDARP00000094479	ENSMGAP00000007922
ENSDARP00000090521	ENSMGAP00000007922
ENSDARP00000027102	ENSMGAP00000011334
ENSDARP00000034396	ENSMGAP00000005338
ENSDARP00000095054	ENSMGAP00000008281
ENSDARP00000111676	ENSMGAP00000009584
ENSDARP00000060282	ENSMGAP00000016919
ENSDARP00000069131	ENSMGAP00000002361
ENSDARP00000068362	ENSMGAP00000013073
ENSDARP00000125676	ENSMGAP00000000245
ENSDARP00000108443	ENSMGAP00000006625
ENSDARP00000027276	ENSMGAP00000007389
ENSDARP00000104653	ENSMGAP00000009709
ENSDARP00000098329	ENSMGAP00000011471
ENSDARP00000098796	ENSMGAP00000001058
ENSDARP00000124278	ENSMGAP00000001333
ENSDARP00000000488	ENSMGAP00000001333
ENSDARP00000109084	ENSMGAP00000017217
ENSDARP00000115190	ENSMGAP00000012730
ENSDARP00000078265	ENSMGAP00000017223
ENSDARP00000101175	ENSMGAP00000000994
ENSDARP00000062401	ENSMGAP00000014034
ENSDARP00000120955	ENSMGAP00000018057
ENSDARP00000115246	ENSMGAP00000010074
ENSDARP00000101673	ENSMGAP00000004358
ENSDARP00000099963	ENSMGAP00000004358
ENSDARP00000071926	ENSMGAP00000009941
ENSDARP00000027046	ENSMGAP00000013901
ENSDARP00000018976	ENSMGAP00000002353
ENSDARP00000056080	ENSMGAP00000011927
ENSDARP00000031210	ENSMGAP00000010690
ENSDARP00000064732	ENSMGAP00000016128
ENSDARP00000015293	ENSMGAP00000011507
ENSDARP00000125702	ENSMGAP00000011230
ENSDARP00000094348	ENSMGAP00000013520
ENSDARP00000084189	ENSMGAP00000010671
ENSDARP00000094932	ENSMGAP00000015200
ENSDARP00000127937	ENSMGAP00000006747
ENSDARP00000042971	ENSMGAP00000000104
ENSDARP00000032398	ENSMGAP00000000104
ENSDARP00000128876	ENSMGAP00000008164
ENSDARP00000074839	ENSMGAP00000005237
ENSDARP00000105416	ENSMGAP00000007989
ENSDARP00000088242	ENSMGAP00000007700
ENSDARP00000069134	ENSMGAP00000019223
ENSDARP00000110566	ENSMGAP00000013242
ENSDARP00000059326	ENSMGAP00000004393
ENSDARP00000112876	ENSMGAP00000004393
ENSDARP00000073475	ENSMGAP00000003639
ENSDARP00000106584	ENSMGAP00000002919
ENSDARP00000002260	ENSMGAP00000015478
ENSDARP00000092924	ENSMGAP00000015478
ENSDARP00000008636	ENSMGAP00000014835
ENSDARP00000103408	ENSMGAP00000010334
ENSDARP00000033788	ENSMGAP00000014640
ENSDARP00000015588	ENSMGAP00000006766
ENSDARP00000067620	ENSMGAP00000005055
ENSDARP00000073136	ENSMGAP00000012137
ENSDARP00000042275	ENSMGAP00000010180
ENSDARP00000086634	ENSMGAP00000013213
ENSDARP00000077648	ENSMGAP00000010111
ENSDARP00000075158	ENSMGAP00000010111
ENSDARP00000035841	ENSMGAP00000005619
ENSDARP00000066438	ENSMGAP00000016270
ENSDARP00000091590	ENSMGAP00000001760
ENSDARP00000041380	ENSMGAP00000018704
ENSDARP00000121369	ENSMGAP00000014540
ENSDARP00000045849	ENSMGAP00000017986
ENSDARP00000065879	ENSMGAP00000005779
ENSDARP00000095079	ENSMGAP00000014295
ENSDARP00000006201	ENSMGAP00000010162
ENSDARP00000108556	ENSMGAP00000010162
ENSDARP00000109085	ENSMGAP00000018188
ENSDARP00000003013	ENSMGAP00000000140
ENSDARP00000085363	ENSMGAP00000006172
ENSDARP00000052364	ENSMGAP00000016548
ENSDARP00000050257	ENSMGAP00000017982
ENSDARP00000101844	ENSMGAP00000011824
ENSDARP00000034038	ENSMGAP00000005450
ENSDARP00000095538	ENSMGAP00000012070
ENSDARP00000071951	ENSMGAP00000016807
ENSDARP00000111484	ENSMGAP00000002737
ENSDARP00000067540	ENSMGAP00000002737
ENSDARP00000098081	ENSMGAP00000008642
ENSDARP00000011541	ENSMGAP00000008642
ENSDARP00000008510	ENSMGAP00000015526
ENSDARP00000115181	ENSMGAP00000015121
ENSDARP00000110503	ENSMGAP00000009167
ENSDARP00000099084	ENSMGAP00000001023
ENSDARP00000061036	ENSMGAP00000015564
ENSDARP00000071406	ENSMGAP00000000643
ENSDARP00000023845	ENSMGAP00000005734
ENSDARP00000107652	ENSMGAP00000005734
ENSDARP00000100656	ENSMGAP00000006178
ENSDARP00000057971	ENSMGAP00000015351
ENSDARP00000023098	ENSMGAP00000004467
ENSDARP00000058661	ENSMGAP00000007008
ENSDARP00000009258	ENSMGAP00000003081
ENSDARP00000019118	ENSMGAP00000019634
ENSDARP00000036852	ENSMGAP00000000032
ENSDARP00000101200	ENSMGAP00000000032
ENSDARP00000079802	ENSMGAP00000007508
ENSDARP00000120305	ENSMGAP00000007508
ENSDARP00000082836	ENSMGAP00000006897
ENSDARP00000025702	ENSMGAP00000002725
ENSDARP00000128500	ENSMGAP00000008477
ENSDARP00000109755	ENSMGAP00000009823
ENSDARP00000077740	ENSMGAP00000019178
ENSDARP00000049464	ENSMGAP00000001470
ENSDARP00000100679	ENSMGAP00000006487
ENSDARP00000085375	ENSMGAP00000010945
ENSDARP00000099707	ENSMGAP00000006088
ENSDARP00000030591	ENSMGAP00000006088
ENSDARP00000121575	ENSMGAP00000002054
ENSDARP00000114970	ENSMGAP00000002014
ENSDARP00000059622	ENSMGAP00000011231
ENSDARP00000073572	ENSMGAP00000009796
ENSDARP00000124594	ENSMGAP00000015802
ENSDARP00000101759	ENSMGAP00000015802
ENSDARP00000043428	ENSMGAP00000003889
ENSDARP00000089852	ENSMGAP00000012100
ENSDARP00000075936	ENSMGAP00000012100
ENSDARP00000048613	ENSMGAP00000007532
ENSDARP00000077277	ENSMGAP00000007532
ENSDARP00000118703	ENSMGAP00000005822
ENSDARP00000125103	ENSMGAP00000005822
ENSDARP00000031713	ENSMGAP00000001008
ENSDARP00000117358	ENSMGAP00000001008
ENSDARP00000103191	ENSMGAP00000006040
ENSDARP00000072885	ENSMGAP00000018565
ENSDARP00000099567	ENSMGAP00000000866
ENSDARP00000097750	ENSMGAP00000015271
ENSDARP00000070393	ENSMGAP00000006269
ENSDARP00000089792	ENSMGAP00000016150
ENSDARP00000003459	ENSMGAP00000015806
ENSDARP00000050527	ENSMGAP00000005467
ENSDARP00000073055	ENSMGAP00000005467
ENSDARP00000108179	ENSMGAP00000018956
ENSDARP00000062683	ENSMGAP00000009570
ENSDARP00000103850	ENSMGAP00000005050
ENSDARP00000089068	ENSMGAP00000017700
ENSDARP00000124182	ENSMGAP00000014526
ENSDARP00000107643	ENSMGAP00000002364
ENSDARP00000057421	ENSMGAP00000002364
ENSDARP00000021266	ENSMGAP00000010602
ENSDARP00000111237	ENSMGAP00000006180
ENSDARP00000099485	ENSMGAP00000000387
ENSDARP00000128445	ENSMGAP00000012958
ENSDARP00000127385	ENSMGAP00000012958
ENSDARP00000126876	ENSMGAP00000001649
ENSDARP00000079958	ENSMGAP00000006276
ENSDARP00000085613	ENSMGAP00000006276
ENSDARP00000042005	ENSMGAP00000001111
ENSDARP00000128910	ENSMGAP00000013186
ENSDARP00000122562	ENSMGAP00000013186
ENSDARP00000010990	ENSMGAP00000016301
ENSDARP00000076483	ENSMGAP00000016980
ENSDARP00000096012	ENSMGAP00000016615
ENSDARP00000065032	ENSMGAP00000016615
ENSDARP00000028958	ENSMGAP00000013589
ENSDARP00000045658	ENSMGAP00000000755
ENSDARP00000074466	ENSMGAP00000006819
ENSDARP00000121481	ENSMGAP00000006819
ENSDARP00000120614	ENSMGAP00000010447
ENSDARP00000037677	ENSMGAP00000002169
ENSDARP00000100688	ENSMGAP00000000891
ENSDARP00000040333	ENSMGAP00000011022
ENSDARP00000059343	ENSMGAP00000001218
ENSDARP00000050302	ENSMGAP00000014643
ENSDARP00000070898	ENSMGAP00000007805
ENSDARP00000003481	ENSMGAP00000013825
ENSDARP00000077802	ENSMGAP00000016158
ENSDARP00000028345	ENSMGAP00000000288
ENSDARP00000065082	ENSMGAP00000008771
ENSDARP00000110639	ENSMGAP00000015574
ENSDARP00000124776	ENSMGAP00000007086
ENSDARP00000058502	ENSMGAP00000007086
ENSDARP00000101197	ENSMGAP00000001898
ENSDARP00000102401	ENSMGAP00000004976
ENSDARP00000110866	ENSMGAP00000012968
ENSDARP00000124379	ENSMGAP00000005936
ENSDARP00000000618	ENSMGAP00000018182
ENSDARP00000084183	ENSMGAP00000006999
ENSDARP00000080722	ENSMGAP00000006999
ENSDARP00000096817	ENSMGAP00000002903
ENSDARP00000127379	ENSMGAP00000009699
ENSDARP00000055510	ENSMGAP00000001332
ENSDARP00000105911	ENSMGAP00000003291
ENSDARP00000094406	ENSMGAP00000011162
ENSDARP00000062291	ENSMGAP00000019437
ENSDARP00000102117	ENSMGAP00000004312
ENSDARP00000107210	ENSMGAP00000011971
ENSDARP00000045947	ENSMGAP00000014971
ENSDARP00000053508	ENSMGAP00000007592
ENSDARP00000107088	ENSMGAP00000011468
ENSDARP00000042754	ENSMGAP00000014504
ENSDARP00000048721	ENSMGAP00000006021
ENSDARP00000124263	ENSMGAP00000006021
ENSDARP00000093644	ENSMGAP00000002799
ENSDARP00000100886	ENSMGAP00000013655
ENSDARP00000100747	ENSMGAP00000013655
ENSDARP00000081653	ENSMGAP00000007739
ENSDARP00000100545	ENSMGAP00000008567
ENSDARP00000032054	ENSMGAP00000005610
ENSDARP00000056279	ENSMGAP00000005614
ENSDARP00000029635	ENSMGAP00000005614
ENSDARP00000027919	ENSMGAP00000007284
ENSDARP00000065037	ENSMGAP00000011069
ENSDARP00000079570	ENSMGAP00000015597
ENSDARP00000110330	ENSMGAP00000007875
ENSDARP00000111022	ENSMGAP00000000282
ENSDARP00000069555	ENSMGAP00000014075
ENSDARP00000093211	ENSMGAP00000001819
ENSDARP00000050602	ENSMGAP00000005758
ENSDARP00000116080	ENSMGAP00000011975
ENSDARP00000114236	ENSMGAP00000004779
ENSDARP00000015024	ENSMGAP00000009769
ENSDARP00000122666	ENSMGAP00000017322
ENSDARP00000095121	ENSMGAP00000005853
ENSDARP00000016210	ENSMGAP00000004944
ENSDARP00000128780	ENSMGAP00000003087
ENSDARP00000088447	ENSMGAP00000016033
ENSDARP00000099029	ENSMGAP00000012156
ENSDARP00000102225	ENSMGAP00000015583
ENSDARP00000099487	ENSMGAP00000009359
ENSDARP00000093187	ENSMGAP00000003720
ENSDARP00000099212	ENSMGAP00000001829
ENSDARP00000025776	ENSMGAP00000004557
ENSDARP00000023792	ENSMGAP00000015488
ENSDARP00000045808	ENSMGAP00000004036
ENSDARP00000000005	ENSMGAP00000015173
ENSDARP00000040034	ENSMGAP00000015173
ENSDARP00000040537	ENSMGAP00000011165
ENSDARP00000107582	ENSMGAP00000011165
ENSDARP00000099313	ENSMGAP00000002754
ENSDARP00000109004	ENSMGAP00000004483
ENSDARP00000122431	ENSMGAP00000004483
ENSDARP00000114828	ENSMGAP00000011939
ENSDARP00000112412	ENSMGAP00000011939
ENSDARP00000014106	ENSMGAP00000004030
ENSDARP00000093111	ENSMGAP00000016047
ENSDARP00000020522	ENSMGAP00000004032
ENSDARP00000089001	ENSMGAP00000008993
ENSDARP00000127037	ENSMGAP00000006749
ENSDARP00000122887	ENSMGAP00000011903
ENSDARP00000092857	ENSMGAP00000011566
ENSDARP00000107378	ENSMGAP00000018193
ENSDARP00000129564	ENSMGAP00000018530
ENSDARP00000116133	ENSMGAP00000018530
ENSDARP00000114217	ENSMGAP00000009932
ENSDARP00000092205	ENSMGAP00000017033
ENSDARP00000013643	ENSMGAP00000007277
ENSDARP00000109017	ENSMGAP00000007277
ENSDARP00000098991	ENSMGAP00000009267
ENSDARP00000063174	ENSMGAP00000009267
ENSDARP00000118341	ENSMGAP00000014360
ENSDARP00000076235	ENSMGAP00000014360
ENSDARP00000003485	ENSMGAP00000009285
ENSDARP00000119527	ENSMGAP00000017325
ENSDARP00000112471	ENSMGAP00000017064
ENSDARP00000104134	ENSMGAP00000014980
ENSDARP00000055563	ENSMGAP00000008096
ENSDARP00000080391	ENSMGAP00000019648
ENSDARP00000125700	ENSMGAP00000000880
ENSDARP00000100475	ENSMGAP00000005114
ENSDARP00000105604	ENSMGAP00000015495
ENSDARP00000084002	ENSMGAP00000005993
ENSDARP00000078392	ENSMGAP00000005993
ENSDARP00000118745	ENSMGAP00000002863
ENSDARP00000093418	ENSMGAP00000002863
ENSDARP00000076047	ENSMGAP00000012309
ENSDARP00000076200	ENSMGAP00000012309
ENSDARP00000040726	ENSMGAP00000011146
ENSDARP00000095151	ENSMGAP00000011146
ENSDARP00000127186	ENSMGAP00000007150
ENSDARP00000047088	ENSMGAP00000014781
ENSDARP00000106742	ENSMGAP00000014781
ENSDARP00000109320	ENSMGAP00000006634
ENSDARP00000120661	ENSMGAP00000006634
ENSDARP00000105074	ENSMGAP00000011306
ENSDARP00000122490	ENSMGAP00000006228
ENSDARP00000060934	ENSMGAP00000008782
ENSDARP00000101753	ENSMGAP00000002764
ENSDARP00000107016	ENSMGAP00000019156
ENSDARP00000124191	ENSMGAP00000006429
ENSDARP00000004823	ENSMGAP00000007501
ENSDARP00000089270	ENSMGAP00000010327
ENSDARP00000081987	ENSMGAP00000011955
ENSDARP00000103209	ENSMGAP00000001645
ENSDARP00000110364	ENSMGAP00000014601
ENSDARP00000053840	ENSMGAP00000014601
ENSDARP00000084303	ENSMGAP00000002252
ENSDARP00000014978	ENSMGAP00000011247
ENSDARP00000072775	ENSMGAP00000009244
ENSDARP00000092027	ENSMGAP00000008916
ENSDARP00000015974	ENSMGAP00000019006
ENSDARP00000087679	ENSMGAP00000005580
ENSDARP00000074579	ENSMGAP00000017324
ENSDARP00000103821	ENSMGAP00000011333
ENSDARP00000118422	ENSMGAP00000009109
ENSDARP00000103920	ENSMGAP00000012788
ENSDARP00000023907	ENSMGAP00000001676
ENSDARP00000055742	ENSMGAP00000005133
ENSDARP00000007948	ENSMGAP00000008770
ENSDARP00000066788	ENSMGAP00000012548
ENSDARP00000124963	ENSMGAP00000001526
ENSDARP00000043700	ENSMGAP00000001526
ENSDARP00000123809	ENSMGAP00000015110
ENSDARP00000096167	ENSMGAP00000015088
ENSDARP00000069236	ENSMGAP00000001553
ENSDARP00000105066	ENSMGAP00000001295
ENSDARP00000106770	ENSMGAP00000001295
ENSDARP00000036969	ENSMGAP00000017467
ENSDARP00000072289	ENSMGAP00000011518
ENSDARP00000114768	ENSMGAP00000001684
ENSDARP00000110288	ENSMGAP00000001684
ENSDARP00000006783	ENSMGAP00000013118
ENSDARP00000104974	ENSMGAP00000007224
ENSDARP00000102025	ENSMGAP00000002349
ENSDARP00000081631	ENSMGAP00000002349
ENSDARP00000075883	ENSMGAP00000009788
ENSDARP00000025514	ENSMGAP00000014126
ENSDARP00000105420	ENSMGAP00000006949
ENSDARP00000102589	ENSMGAP00000007741
ENSDARP00000119345	ENSMGAP00000000493
ENSDARP00000059212	ENSMGAP00000002432
ENSDARP00000048437	ENSMGAP00000009911
ENSDARP00000109366	ENSMGAP00000006555
ENSDARP00000107614	ENSMGAP00000014977
ENSDARP00000094300	ENSMGAP00000005506
ENSDARP00000011307	ENSMGAP00000005506
ENSDARP00000026640	ENSMGAP00000016907
ENSDARP00000115010	ENSMGAP00000014150
ENSDARP00000017195	ENSMGAP00000014150
ENSDARP00000026470	ENSMGAP00000004687
ENSDARP00000094918	ENSMGAP00000015558
ENSDARP00000088981	ENSMGAP00000003789
ENSDARP00000104727	ENSMGAP00000002403
ENSDARP00000103388	ENSMGAP00000002403
ENSDARP00000027611	ENSMGAP00000009092
ENSDARP00000128495	ENSMGAP00000007158
ENSDARP00000129239	ENSMGAP00000013997
ENSDARP00000123551	ENSMGAP00000013997
ENSDARP00000086285	ENSMGAP00000000161
ENSDARP00000113718	ENSMGAP00000000268
ENSDARP00000109057	ENSMGAP00000005942
ENSDARP00000112975	ENSMGAP00000014046
ENSDARP00000104916	ENSMGAP00000014046
ENSDARP00000085589	ENSMGAP00000001478
ENSDARP00000053533	ENSMGAP00000017942
ENSDARP00000080685	ENSMGAP00000000348
ENSDARP00000095560	ENSMGAP00000014463
ENSDARP00000005233	ENSMGAP00000014463
ENSDARP00000087373	ENSMGAP00000000706
ENSDARP00000127233	ENSMGAP00000014247
ENSDARP00000081388	ENSMGAP00000016118
ENSDARP00000096631	ENSMGAP00000007806
ENSDARP00000102765	ENSMGAP00000006229
ENSDARP00000108041	ENSMGAP00000012089
ENSDARP00000048854	ENSMGAP00000012089
ENSDARP00000084492	ENSMGAP00000007409
ENSDARP00000100524	ENSMGAP00000007409
ENSDARP00000116187	ENSMGAP00000005193
ENSDARP00000118870	ENSMGAP00000012418
ENSDARP00000043095	ENSMGAP00000006043
ENSDARP00000109106	ENSMGAP00000002788
ENSDARP00000051523	ENSMGAP00000005679
ENSDARP00000059368	ENSMGAP00000007921
ENSDARP00000005262	ENSMGAP00000011074
ENSDARP00000063617	ENSMGAP00000012215
ENSDARP00000090326	ENSMGAP00000015964
ENSDARP00000055063	ENSMGAP00000000945
ENSDARP00000096752	ENSMGAP00000000945
ENSDARP00000119857	ENSMGAP00000013352
ENSDARP00000113048	ENSMGAP00000013352
ENSDARP00000117214	ENSMGAP00000007480
ENSDARP00000054848	ENSMGAP00000002213
ENSDARP00000108316	ENSMGAP00000015905
ENSDARP00000127301	ENSMGAP00000018914
ENSDARP00000019368	ENSMGAP00000004432
ENSDARP00000092246	ENSMGAP00000009258
ENSDARP00000116730	ENSMGAP00000003211
ENSDARP00000099426	ENSMGAP00000016180
ENSDARP00000122116	ENSMGAP00000010278
ENSDARP00000050915	ENSMGAP00000003814
ENSDARP00000104864	ENSMGAP00000005459
ENSDARP00000070289	ENSMGAP00000007194
ENSDARP00000075348	ENSMGAP00000006755
ENSDARP00000003841	ENSMGAP00000009600
ENSDARP00000076426	ENSMGAP00000015342
ENSDARP00000102441	ENSMGAP00000015342
ENSDARP00000082979	ENSMGAP00000000979
ENSDARP00000105236	ENSMGAP00000000979
ENSDARP00000124218	ENSMGAP00000000551
ENSDARP00000069581	ENSMGAP00000014052
ENSDARP00000123657	ENSMGAP00000002420
ENSDARP00000081043	ENSMGAP00000002457
ENSDARP00000012776	ENSMGAP00000002412
ENSDARP00000074623	ENSMGAP00000003850
ENSDARP00000096363	ENSMGAP00000003850
ENSDARP00000065928	ENSMGAP00000018362
ENSDARP00000095919	ENSMGAP00000018362
ENSDARP00000082159	ENSMGAP00000002112
ENSDARP00000098433	ENSMGAP00000016228
ENSDARP00000099233	ENSMGAP00000016228
ENSDARP00000104323	ENSMGAP00000016196
ENSDARP00000008105	ENSMGAP00000015935
ENSDARP00000104821	ENSMGAP00000003982
ENSDARP00000053530	ENSMGAP00000013845
ENSDARP00000109215	ENSMGAP00000001888
ENSDARP00000098515	ENSMGAP00000016504
ENSDARP00000126058	ENSMGAP00000005567
ENSDARP00000107099	ENSMGAP00000008834
ENSDARP00000061075	ENSMGAP00000009220
ENSDARP00000027966	ENSMGAP00000009349
ENSDARP00000097622	ENSMGAP00000006497
ENSDARP00000107490	ENSMGAP00000006497
ENSDARP00000120440	ENSMGAP00000011210
ENSDARP00000049927	ENSMGAP00000011210
ENSDARP00000060575	ENSMGAP00000006603
ENSDARP00000096413	ENSMGAP00000006603
ENSDARP00000096458	ENSMGAP00000006926
ENSDARP00000010568	ENSMGAP00000006926
ENSDARP00000011527	ENSMGAP00000005400
ENSDARP00000111211	ENSMGAP00000005400
ENSDARP00000124791	ENSMGAP00000001402
ENSDARP00000109008	ENSMGAP00000005212
ENSDARP00000108464	ENSMGAP00000011577
ENSDARP00000033648	ENSMGAP00000007582
ENSDARP00000129552	ENSMGAP00000012496
ENSDARP00000042420	ENSMGAP00000008658
ENSDARP00000062145	ENSMGAP00000017712
ENSDARP00000054735	ENSMGAP00000006112
ENSDARP00000125087	ENSMGAP00000003413
ENSDARP00000020170	ENSMGAP00000011238
ENSDARP00000084452	ENSMGAP00000013319
ENSDARP00000105699	ENSMGAP00000013319
ENSDARP00000121593	ENSMGAP00000010125
ENSDARP00000076415	ENSMGAP00000010125
ENSDARP00000038214	ENSMGAP00000013261
ENSDARP00000106388	ENSMGAP00000013600
ENSDARP00000115296	ENSMGAP00000013600
ENSDARP00000116874	ENSMGAP00000000183
ENSDARP00000081860	ENSMGAP00000001342
ENSDARP00000096327	ENSMGAP00000002152
ENSDARP00000069449	ENSMGAP00000004099
ENSDARP00000094631	ENSMGAP00000007270
ENSDARP00000012087	ENSMGAP00000007270
ENSDARP00000105876	ENSMGAP00000015442
ENSDARP00000087964	ENSMGAP00000013941
ENSDARP00000123542	ENSMGAP00000018453
ENSDARP00000106132	ENSMGAP00000008706
ENSDARP00000067167	ENSMGAP00000009711
ENSDARP00000086185	ENSMGAP00000005094
ENSDARP00000060701	ENSMGAP00000002629
ENSDARP00000103159	ENSMGAP00000011659
ENSDARP00000101059	ENSMGAP00000012353
ENSDARP00000070556	ENSMGAP00000016358
ENSDARP00000049502	ENSMGAP00000014449
ENSDARP00000086415	ENSMGAP00000013142
ENSDARP00000123393	ENSMGAP00000015682
ENSDARP00000123656	ENSMGAP00000012213
ENSDARP00000098117	ENSMGAP00000005786
ENSDARP00000085308	ENSMGAP00000013416
ENSDARP00000112164	ENSMGAP00000002837
ENSDARP00000024623	ENSMGAP00000003265
ENSDARP00000054234	ENSMGAP00000000775
ENSDARP00000093386	ENSMGAP00000015116
ENSDARP00000129827	ENSMGAP00000010765
ENSDARP00000087335	ENSMGAP00000008918
ENSDARP00000061737	ENSMGAP00000002093
ENSDARP00000068355	ENSMGAP00000000511
ENSDARP00000067923	ENSMGAP00000004442
ENSDARP00000021737	ENSMGAP00000015916
ENSDARP00000026625	ENSMGAP00000003712
ENSDARP00000008364	ENSMGAP00000019530
ENSDARP00000057376	ENSMGAP00000012539
ENSDARP00000077706	ENSMGAP00000005435
ENSDARP00000099291	ENSMGAP00000009215
ENSDARP00000101429	ENSMGAP00000007916
ENSDARP00000084823	ENSMGAP00000006945
ENSDARP00000060004	ENSMGAP00000010629
ENSDARP00000104288	ENSMGAP00000019699
ENSDARP00000079577	ENSMGAP00000004549
ENSDARP00000080499	ENSMGAP00000003563
ENSDARP00000111239	ENSMGAP00000003563
ENSDARP00000117350	ENSMGAP00000005606
ENSDARP00000017119	ENSMGAP00000015805
ENSDARP00000128675	ENSMGAP00000013543
ENSDARP00000104030	ENSMGAP00000008204
ENSDARP00000102719	ENSMGAP00000004282
ENSDARP00000120270	ENSMGAP00000003898
ENSDARP00000004144	ENSMGAP00000001129
ENSDARP00000087188	ENSMGAP00000014612
ENSDARP00000055153	ENSMGAP00000002266
ENSDARP00000112058	ENSMGAP00000011390
ENSDARP00000120420	ENSMGAP00000005599
ENSDARP00000129811	ENSMGAP00000009573
ENSDARP00000007196	ENSMGAP00000013680
ENSDARP00000109081	ENSMGAP00000013095
ENSDARP00000076899	ENSMGAP00000001625
ENSDARP00000103061	ENSMGAP00000015554
ENSDARP00000103566	ENSMGAP00000015554
ENSDARP00000062531	ENSMGAP00000013685
ENSDARP00000071210	ENSMGAP00000013685
ENSDARP00000109804	ENSMGAP00000015156
ENSDARP00000059954	ENSMGAP00000015156
ENSDARP00000067735	ENSMGAP00000003648
ENSDARP00000062899	ENSMGAP00000011725
ENSDARP00000012557	ENSMGAP00000005957
ENSDARP00000128208	ENSMGAP00000015633
ENSDARP00000075472	ENSMGAP00000015235
ENSDARP00000071521	ENSMGAP00000003294
ENSDARP00000004889	ENSMGAP00000014296
ENSDARP00000029203	ENSMGAP00000003528
ENSDARP00000124409	ENSMGAP00000012584
ENSDARP00000063995	ENSMGAP00000012584
ENSDARP00000003665	ENSMGAP00000010532
ENSDARP00000093347	ENSMGAP00000011839
ENSDARP00000113461	ENSMGAP00000008310
ENSDARP00000084498	ENSMGAP00000008310
ENSDARP00000103558	ENSMGAP00000001577
ENSDARP00000098069	ENSMGAP00000001577
ENSDARP00000035581	ENSMGAP00000010161
ENSDARP00000005771	ENSMGAP00000002874
ENSDARP00000020361	ENSMGAP00000013133
ENSDARP00000051391	ENSMGAP00000002279
ENSDARP00000080999	ENSMGAP00000002325
ENSDARP00000071885	ENSMGAP00000015037
ENSDARP00000088034	ENSMGAP00000015037
ENSDARP00000109124	ENSMGAP00000004002
ENSDARP00000031031	ENSMGAP00000002399
ENSDARP00000063007	ENSMGAP00000013230
ENSDARP00000022107	ENSMGAP00000005107
ENSDARP00000099262	ENSMGAP00000008323
ENSDARP00000012447	ENSMGAP00000001619
ENSDARP00000109375	ENSMGAP00000015593
ENSDARP00000104233	ENSMGAP00000008039
ENSDARP00000068124	ENSMGAP00000004480
ENSDARP00000005251	ENSMGAP00000006878
ENSDARP00000060344	ENSMGAP00000011855
ENSDARP00000042296	ENSMGAP00000015770
ENSDARP00000003564	ENSMGAP00000016063
ENSDARP00000069982	ENSMGAP00000015292
ENSDARP00000109674	ENSMGAP00000001059
ENSDARP00000006712	ENSMGAP00000002527
ENSDARP00000126446	ENSMGAP00000014894
ENSDARP00000029456	ENSMGAP00000014894
ENSDARP00000109893	ENSMGAP00000011708
ENSDARP00000060953	ENSMGAP00000015210
ENSDARP00000070706	ENSMGAP00000016936
ENSDARP00000022483	ENSMGAP00000006631
ENSDARP00000110181	ENSMGAP00000006631
ENSDARP00000105872	ENSMGAP00000013867
ENSDARP00000091863	ENSMGAP00000006700
ENSDARP00000041857	ENSMGAP00000009971
ENSDARP00000029449	ENSMGAP00000015345
ENSDARP00000072374	ENSMGAP00000015345
ENSDARP00000085782	ENSMGAP00000011827
ENSDARP00000123249	ENSMGAP00000010593
ENSDARP00000011459	ENSMGAP00000010593
ENSDARP00000068639	ENSMGAP00000009112
ENSDARP00000105116	ENSMGAP00000003197
ENSDARP00000053767	ENSMGAP00000006417
ENSDARP00000022315	ENSMGAP00000000058
ENSDARP00000115118	ENSMGAP00000014287
ENSDARP00000124784	ENSMGAP00000014287
ENSDARP00000099634	ENSMGAP00000013437
ENSDARP00000102572	ENSMGAP00000013437
ENSDARP00000092960	ENSMGAP00000015254
ENSDARP00000120899	ENSMGAP00000003962
ENSDARP00000104597	ENSMGAP00000000409
ENSDARP00000009407	ENSMGAP00000010988
ENSDARP00000115000	ENSMGAP00000000904
ENSDARP00000074501	ENSMGAP00000003356
ENSDARP00000129617	ENSMGAP00000010665
ENSDARP00000093744	ENSMGAP00000001935
ENSDARP00000099375	ENSMGAP00000000345
ENSDARP00000122491	ENSMGAP00000008113
ENSDARP00000119471	ENSMGAP00000009718
ENSDARP00000099219	ENSMGAP00000019484
ENSDARP00000098390	ENSMGAP00000008083
ENSDARP00000064553	ENSMGAP00000013157
ENSDARP00000104429	ENSMGAP00000015629
ENSDARP00000103598	ENSMGAP00000001668
ENSDARP00000009633	ENSMGAP00000013185
ENSDARP00000008214	ENSMGAP00000013185
ENSDARP00000103896	ENSMGAP00000019410
ENSDARP00000095217	ENSMGAP00000006596
ENSDARP00000109055	ENSMGAP00000004114
ENSDARP00000118603	ENSMGAP00000004499
ENSDARP00000054592	ENSMGAP00000012448
ENSDARP00000114621	ENSMGAP00000010002
ENSDARP00000036958	ENSMGAP00000007071
ENSDARP00000041938	ENSMGAP00000007071
ENSDARP00000041034	ENSMGAP00000014518
ENSDARP00000118861	ENSMGAP00000014518
ENSDARP00000011585	ENSMGAP00000011278
ENSDARP00000121933	ENSMGAP00000011030
ENSDARP00000114195	ENSMGAP00000019266
ENSDARP00000098999	ENSMGAP00000005072
ENSDARP00000100192	ENSMGAP00000005072
ENSDARP00000022305	ENSMGAP00000015132
ENSDARP00000107618	ENSMGAP00000003271
ENSDARP00000023313	ENSMGAP00000007168
ENSDARP00000052422	ENSMGAP00000016490
ENSDARP00000097465	ENSMGAP00000016666
ENSDARP00000045189	ENSMGAP00000012493
ENSDARP00000060159	ENSMGAP00000001307
ENSDARP00000052801	ENSMGAP00000001307
ENSDARP00000009358	ENSMGAP00000001122
ENSDARP00000108432	ENSMGAP00000005806
ENSDARP00000117760	ENSMGAP00000019273
ENSDARP00000031737	ENSMGAP00000004318
ENSDARP00000088060	ENSMGAP00000001399
ENSDARP00000083347	ENSMGAP00000002576
ENSDARP00000114222	ENSMGAP00000002576
ENSDARP00000103338	ENSMGAP00000006260
ENSDARP00000049330	ENSMGAP00000016016
ENSDARP00000096703	ENSMGAP00000016016
ENSDARP00000109970	ENSMGAP00000011660
ENSDARP00000005746	ENSMGAP00000006137
ENSDARP00000107692	ENSMGAP00000001172
ENSDARP00000127308	ENSMGAP00000009622
ENSDARP00000101958	ENSMGAP00000013167
ENSDARP00000103078	ENSMGAP00000001400
ENSDARP00000069034	ENSMGAP00000006602
ENSDARP00000052788	ENSMGAP00000019564
ENSDARP00000056621	ENSMGAP00000005637
ENSDARP00000059208	ENSMGAP00000018229
ENSDARP00000006309	ENSMGAP00000004778
ENSDARP00000124192	ENSMGAP00000009956
ENSDARP00000104665	ENSMGAP00000008512
ENSDARP00000078537	ENSMGAP00000009254
ENSDARP00000079486	ENSMGAP00000003338
ENSDARP00000124069	ENSMGAP00000017600
ENSDARP00000098351	ENSMGAP00000005669
ENSDARP00000074739	ENSMGAP00000003901
[truncated: 7,358 more rows]
