# Supplementary material for: Reconstruction of proto-vertebrate, proto-cyclostome and proto-gnathostome genomes provides new insights into early vertebrate evolution
Source: Nat Commun. 2021 Jul 23;12:4489. doi: 10.1038/s41467-021-24573-z (PMC8302630; doi:10.1038/s41467-021-24573-z)
Supplement: Supplementary file 4 — Supplementary Data 1 [file 41467_2021_24573_MOESM4_ESM.zip › SuppData1/orthologs/BRARE-MONDO.txt]

ENSDARP00000074624	ENSMODP00000016222
ENSDARP00000061719	ENSMODP00000022186
ENSDARP00000095914	ENSMODP00000022186
ENSDARP00000118051	ENSMODP00000006413
ENSDARP00000006624	ENSMODP00000020505
ENSDARP00000105714	ENSMODP00000009976
ENSDARP00000093807	ENSMODP00000024314
ENSDARP00000023678	ENSMODP00000023878
ENSDARP00000117083	ENSMODP00000002624
ENSDARP00000001240	ENSMODP00000020244
ENSDARP00000101815	ENSMODP00000028608
ENSDARP00000123904	ENSMODP00000019742
ENSDARP00000106622	ENSMODP00000023074
ENSDARP00000039056	ENSMODP00000002660
ENSDARP00000003432	ENSMODP00000005540
ENSDARP00000042321	ENSMODP00000003267
ENSDARP00000101214	ENSMODP00000011631
ENSDARP00000111829	ENSMODP00000026393
ENSDARP00000099341	ENSMODP00000001568
ENSDARP00000016279	ENSMODP00000020576
ENSDARP00000087241	ENSMODP00000026284
ENSDARP00000120245	ENSMODP00000028394
ENSDARP00000086278	ENSMODP00000000677
ENSDARP00000006351	ENSMODP00000023578
ENSDARP00000039628	ENSMODP00000023578
ENSDARP00000108480	ENSMODP00000020923
ENSDARP00000111278	ENSMODP00000024842
ENSDARP00000043235	ENSMODP00000020567
ENSDARP00000112135	ENSMODP00000020567
ENSDARP00000117890	ENSMODP00000000005
ENSDARP00000040549	ENSMODP00000003305
ENSDARP00000105765	ENSMODP00000016701
ENSDARP00000091948	ENSMODP00000030326
ENSDARP00000016657	ENSMODP00000021625
ENSDARP00000043465	ENSMODP00000021625
ENSDARP00000036715	ENSMODP00000024756
ENSDARP00000013849	ENSMODP00000024090
ENSDARP00000128322	ENSMODP00000034686
ENSDARP00000052396	ENSMODP00000034686
ENSDARP00000097747	ENSMODP00000001331
ENSDARP00000102479	ENSMODP00000001331
ENSDARP00000017456	ENSMODP00000024667
ENSDARP00000075275	ENSMODP00000021116
ENSDARP00000003744	ENSMODP00000015137
ENSDARP00000010921	ENSMODP00000021051
ENSDARP00000115728	ENSMODP00000006081
ENSDARP00000060526	ENSMODP00000017560
ENSDARP00000102702	ENSMODP00000026600
ENSDARP00000128926	ENSMODP00000035512
ENSDARP00000104196	ENSMODP00000035509
ENSDARP00000105356	ENSMODP00000014612
ENSDARP00000123389	ENSMODP00000010442
ENSDARP00000122905	ENSMODP00000016379
ENSDARP00000036929	ENSMODP00000026124
ENSDARP00000109018	ENSMODP00000011474
ENSDARP00000041145	ENSMODP00000011474
ENSDARP00000007140	ENSMODP00000026122
ENSDARP00000099879	ENSMODP00000023478
ENSDARP00000076418	ENSMODP00000023478
ENSDARP00000052791	ENSMODP00000015235
ENSDARP00000102159	ENSMODP00000015235
ENSDARP00000070109	ENSMODP00000041284
ENSDARP00000087079	ENSMODP00000004541
ENSDARP00000033311	ENSMODP00000003832
ENSDARP00000067607	ENSMODP00000000179
ENSDARP00000071278	ENSMODP00000014712
ENSDARP00000096178	ENSMODP00000006523
ENSDARP00000087500	ENSMODP00000006523
ENSDARP00000010426	ENSMODP00000000959
ENSDARP00000062853	ENSMODP00000012028
ENSDARP00000036016	ENSMODP00000029754
ENSDARP00000104838	ENSMODP00000012160
ENSDARP00000110537	ENSMODP00000004041
ENSDARP00000066622	ENSMODP00000025585
ENSDARP00000022709	ENSMODP00000016495
ENSDARP00000011180	ENSMODP00000024060
ENSDARP00000109781	ENSMODP00000014171
ENSDARP00000100111	ENSMODP00000015986
ENSDARP00000101968	ENSMODP00000003492
ENSDARP00000121362	ENSMODP00000013925
ENSDARP00000056678	ENSMODP00000007364
ENSDARP00000011396	ENSMODP00000007623
ENSDARP00000047840	ENSMODP00000030239
ENSDARP00000060945	ENSMODP00000030239
ENSDARP00000086789	ENSMODP00000013412
ENSDARP00000078040	ENSMODP00000012859
ENSDARP00000110256	ENSMODP00000040508
ENSDARP00000020784	ENSMODP00000016741
ENSDARP00000111457	ENSMODP00000037068
ENSDARP00000013157	ENSMODP00000015720
ENSDARP00000105799	ENSMODP00000000761
ENSDARP00000107372	ENSMODP00000036453
ENSDARP00000107947	ENSMODP00000024298
ENSDARP00000053660	ENSMODP00000024298
ENSDARP00000114340	ENSMODP00000013611
ENSDARP00000101407	ENSMODP00000002121
ENSDARP00000056104	ENSMODP00000034167
ENSDARP00000098075	ENSMODP00000021361
ENSDARP00000089131	ENSMODP00000021361
ENSDARP00000069080	ENSMODP00000025206
ENSDARP00000017762	ENSMODP00000014344
ENSDARP00000052420	ENSMODP00000023381
ENSDARP00000128041	ENSMODP00000023381
ENSDARP00000106043	ENSMODP00000029105
ENSDARP00000003829	ENSMODP00000011376
ENSDARP00000123474	ENSMODP00000020886
ENSDARP00000049623	ENSMODP00000013331
ENSDARP00000105575	ENSMODP00000017273
ENSDARP00000055224	ENSMODP00000013863
ENSDARP00000005680	ENSMODP00000036044
ENSDARP00000052060	ENSMODP00000006951
ENSDARP00000121183	ENSMODP00000008288
ENSDARP00000003525	ENSMODP00000008288
ENSDARP00000129116	ENSMODP00000013900
ENSDARP00000008475	ENSMODP00000017320
ENSDARP00000058968	ENSMODP00000015229
ENSDARP00000079823	ENSMODP00000025996
ENSDARP00000104791	ENSMODP00000016389
ENSDARP00000075280	ENSMODP00000009650
ENSDARP00000079585	ENSMODP00000002182
ENSDARP00000108980	ENSMODP00000011765
ENSDARP00000039553	ENSMODP00000019074
ENSDARP00000105944	ENSMODP00000005435
ENSDARP00000106138	ENSMODP00000016852
ENSDARP00000123199	ENSMODP00000000500
ENSDARP00000121158	ENSMODP00000024292
ENSDARP00000102048	ENSMODP00000024292
ENSDARP00000057433	ENSMODP00000008628
ENSDARP00000063051	ENSMODP00000004044
ENSDARP00000081844	ENSMODP00000002679
ENSDARP00000115372	ENSMODP00000007893
ENSDARP00000115965	ENSMODP00000021412
ENSDARP00000101420	ENSMODP00000006018
ENSDARP00000112407	ENSMODP00000023606
ENSDARP00000013006	ENSMODP00000004519
ENSDARP00000064825	ENSMODP00000039634
ENSDARP00000040837	ENSMODP00000037970
ENSDARP00000042673	ENSMODP00000004963
ENSDARP00000127476	ENSMODP00000024799
ENSDARP00000099506	ENSMODP00000001757
ENSDARP00000015394	ENSMODP00000015165
ENSDARP00000110909	ENSMODP00000036437
ENSDARP00000013506	ENSMODP00000005386
ENSDARP00000117090	ENSMODP00000005386
ENSDARP00000102910	ENSMODP00000007425
ENSDARP00000012147	ENSMODP00000026554
ENSDARP00000073893	ENSMODP00000005255
ENSDARP00000104859	ENSMODP00000000790
ENSDARP00000053426	ENSMODP00000031750
ENSDARP00000075572	ENSMODP00000020405
ENSDARP00000091375	ENSMODP00000013151
ENSDARP00000087820	ENSMODP00000013497
ENSDARP00000002635	ENSMODP00000002193
ENSDARP00000093844	ENSMODP00000009886
ENSDARP00000108255	ENSMODP00000005016
ENSDARP00000073523	ENSMODP00000021509
ENSDARP00000030625	ENSMODP00000002877
ENSDARP00000014061	ENSMODP00000008929
ENSDARP00000054692	ENSMODP00000008929
ENSDARP00000084007	ENSMODP00000034760
ENSDARP00000078442	ENSMODP00000017133
ENSDARP00000124333	ENSMODP00000031383
ENSDARP00000099556	ENSMODP00000031383
ENSDARP00000091436	ENSMODP00000027887
ENSDARP00000109870	ENSMODP00000006876
ENSDARP00000124246	ENSMODP00000012731
ENSDARP00000110473	ENSMODP00000020580
ENSDARP00000129124	ENSMODP00000017923
ENSDARP00000070686	ENSMODP00000012407
ENSDARP00000055491	ENSMODP00000004582
ENSDARP00000067708	ENSMODP00000021647
ENSDARP00000012791	ENSMODP00000007382
ENSDARP00000056073	ENSMODP00000020969
ENSDARP00000111869	ENSMODP00000019075
ENSDARP00000059618	ENSMODP00000019115
ENSDARP00000106564	ENSMODP00000012345
ENSDARP00000022147	ENSMODP00000026928
ENSDARP00000066366	ENSMODP00000018395
ENSDARP00000095220	ENSMODP00000018395
ENSDARP00000099181	ENSMODP00000013451
ENSDARP00000100931	ENSMODP00000013531
ENSDARP00000127731	ENSMODP00000013531
ENSDARP00000101400	ENSMODP00000035351
ENSDARP00000027644	ENSMODP00000011895
ENSDARP00000019674	ENSMODP00000033297
ENSDARP00000056452	ENSMODP00000033297
ENSDARP00000068816	ENSMODP00000019398
ENSDARP00000019643	ENSMODP00000019398
ENSDARP00000122397	ENSMODP00000003179
ENSDARP00000129467	ENSMODP00000003179
ENSDARP00000053606	ENSMODP00000007000
ENSDARP00000057298	ENSMODP00000024699
ENSDARP00000063586	ENSMODP00000024699
ENSDARP00000022487	ENSMODP00000003320
ENSDARP00000052075	ENSMODP00000005329
ENSDARP00000025373	ENSMODP00000021986
ENSDARP00000046044	ENSMODP00000024349
ENSDARP00000063985	ENSMODP00000022203
ENSDARP00000058305	ENSMODP00000025425
ENSDARP00000062984	ENSMODP00000025425
ENSDARP00000069251	ENSMODP00000016658
ENSDARP00000109601	ENSMODP00000006059
ENSDARP00000091774	ENSMODP00000013818
ENSDARP00000104127	ENSMODP00000013818
ENSDARP00000010917	ENSMODP00000023168
ENSDARP00000025094	ENSMODP00000006713
ENSDARP00000101279	ENSMODP00000016086
ENSDARP00000001617	ENSMODP00000016086
ENSDARP00000097628	ENSMODP00000025150
ENSDARP00000080655	ENSMODP00000025150
ENSDARP00000097784	ENSMODP00000000370
ENSDARP00000098809	ENSMODP00000018131
ENSDARP00000020703	ENSMODP00000005345
ENSDARP00000039916	ENSMODP00000012871
ENSDARP00000109890	ENSMODP00000012871
ENSDARP00000079273	ENSMODP00000017612
ENSDARP00000123999	ENSMODP00000012865
ENSDARP00000083765	ENSMODP00000014616
ENSDARP00000047652	ENSMODP00000013397
ENSDARP00000076606	ENSMODP00000015857
ENSDARP00000025648	ENSMODP00000015857
ENSDARP00000098282	ENSMODP00000020847
ENSDARP00000011426	ENSMODP00000004951
ENSDARP00000109709	ENSMODP00000031789
ENSDARP00000045814	ENSMODP00000031789
ENSDARP00000060763	ENSMODP00000033636
ENSDARP00000046463	ENSMODP00000017863
ENSDARP00000105365	ENSMODP00000038839
ENSDARP00000091908	ENSMODP00000023326
ENSDARP00000014920	ENSMODP00000007984
ENSDARP00000106281	ENSMODP00000013862
ENSDARP00000108347	ENSMODP00000013862
ENSDARP00000088385	ENSMODP00000023828
ENSDARP00000120338	ENSMODP00000005633
ENSDARP00000064175	ENSMODP00000002353
ENSDARP00000006800	ENSMODP00000001296
ENSDARP00000050948	ENSMODP00000018114
ENSDARP00000078459	ENSMODP00000003778
ENSDARP00000106886	ENSMODP00000016652
ENSDARP00000078354	ENSMODP00000023397
ENSDARP00000089497	ENSMODP00000003368
ENSDARP00000117865	ENSMODP00000000346
ENSDARP00000045678	ENSMODP00000034629
ENSDARP00000109120	ENSMODP00000034629
ENSDARP00000073505	ENSMODP00000012753
ENSDARP00000128113	ENSMODP00000019189
ENSDARP00000068002	ENSMODP00000019192
ENSDARP00000114765	ENSMODP00000015236
ENSDARP00000128272	ENSMODP00000005729
ENSDARP00000059513	ENSMODP00000011064
ENSDARP00000067176	ENSMODP00000011064
ENSDARP00000108227	ENSMODP00000021931
ENSDARP00000026364	ENSMODP00000024509
ENSDARP00000028379	ENSMODP00000010746
ENSDARP00000075251	ENSMODP00000000909
ENSDARP00000071623	ENSMODP00000000909
ENSDARP00000110487	ENSMODP00000010740
ENSDARP00000030834	ENSMODP00000010740
ENSDARP00000114103	ENSMODP00000024234
ENSDARP00000069214	ENSMODP00000016933
ENSDARP00000116818	ENSMODP00000035258
ENSDARP00000077905	ENSMODP00000000835
ENSDARP00000034827	ENSMODP00000024821
ENSDARP00000118891	ENSMODP00000021392
ENSDARP00000103999	ENSMODP00000021392
ENSDARP00000106287	ENSMODP00000016401
ENSDARP00000112109	ENSMODP00000026088
ENSDARP00000126959	ENSMODP00000002302
ENSDARP00000045035	ENSMODP00000016796
ENSDARP00000089603	ENSMODP00000023618
ENSDARP00000077021	ENSMODP00000017858
ENSDARP00000083042	ENSMODP00000012397
ENSDARP00000104940	ENSMODP00000003704
ENSDARP00000067932	ENSMODP00000003835
ENSDARP00000061163	ENSMODP00000002775
ENSDARP00000061134	ENSMODP00000022195
ENSDARP00000076249	ENSMODP00000019036
ENSDARP00000119520	ENSMODP00000021585
ENSDARP00000035859	ENSMODP00000017428
ENSDARP00000088399	ENSMODP00000026323
ENSDARP00000014010	ENSMODP00000007727
ENSDARP00000110320	ENSMODP00000016781
ENSDARP00000040307	ENSMODP00000006815
ENSDARP00000039821	ENSMODP00000007822
ENSDARP00000011705	ENSMODP00000007822
ENSDARP00000117905	ENSMODP00000033334
ENSDARP00000006334	ENSMODP00000007124
ENSDARP00000109638	ENSMODP00000007124
ENSDARP00000029675	ENSMODP00000019317
ENSDARP00000072911	ENSMODP00000026127
ENSDARP00000092355	ENSMODP00000035640
ENSDARP00000001039	ENSMODP00000006054
ENSDARP00000095486	ENSMODP00000008417
ENSDARP00000080646	ENSMODP00000008417
ENSDARP00000127303	ENSMODP00000009929
ENSDARP00000122795	ENSMODP00000009929
ENSDARP00000098618	ENSMODP00000002001
ENSDARP00000098410	ENSMODP00000004035
ENSDARP00000098684	ENSMODP00000013128
ENSDARP00000111989	ENSMODP00000026470
ENSDARP00000028542	ENSMODP00000016349
ENSDARP00000097773	ENSMODP00000016685
ENSDARP00000108057	ENSMODP00000001690
ENSDARP00000126208	ENSMODP00000024626
ENSDARP00000066188	ENSMODP00000017180
ENSDARP00000116649	ENSMODP00000017180
ENSDARP00000068089	ENSMODP00000010191
ENSDARP00000094167	ENSMODP00000026357
ENSDARP00000024335	ENSMODP00000014773
ENSDARP00000090686	ENSMODP00000014773
ENSDARP00000069315	ENSMODP00000004906
ENSDARP00000097889	ENSMODP00000008455
ENSDARP00000098001	ENSMODP00000008455
ENSDARP00000027821	ENSMODP00000023496
ENSDARP00000111756	ENSMODP00000023496
ENSDARP00000124695	ENSMODP00000017746
ENSDARP00000120365	ENSMODP00000020177
ENSDARP00000082784	ENSMODP00000015849
ENSDARP00000067629	ENSMODP00000018579
ENSDARP00000085044	ENSMODP00000018579
ENSDARP00000018632	ENSMODP00000040020
ENSDARP00000045932	ENSMODP00000040020
ENSDARP00000051402	ENSMODP00000029534
ENSDARP00000114502	ENSMODP00000029534
ENSDARP00000095328	ENSMODP00000016929
ENSDARP00000032601	ENSMODP00000016929
ENSDARP00000101478	ENSMODP00000006206
ENSDARP00000092068	ENSMODP00000016948
ENSDARP00000084700	ENSMODP00000016950
ENSDARP00000079303	ENSMODP00000016950
ENSDARP00000103451	ENSMODP00000016932
ENSDARP00000051104	ENSMODP00000025635
ENSDARP00000067260	ENSMODP00000025635
ENSDARP00000128595	ENSMODP00000025666
ENSDARP00000109667	ENSMODP00000009215
ENSDARP00000094710	ENSMODP00000020264
ENSDARP00000117556	ENSMODP00000010276
ENSDARP00000095187	ENSMODP00000024418
ENSDARP00000026805	ENSMODP00000024418
ENSDARP00000069597	ENSMODP00000022105
ENSDARP00000091828	ENSMODP00000014796
ENSDARP00000057524	ENSMODP00000037021
ENSDARP00000101110	ENSMODP00000002608
ENSDARP00000073439	ENSMODP00000018917
ENSDARP00000106240	ENSMODP00000010074
ENSDARP00000118753	ENSMODP00000023816
ENSDARP00000119475	ENSMODP00000017578
ENSDARP00000122486	ENSMODP00000017578
ENSDARP00000098491	ENSMODP00000020393
ENSDARP00000055022	ENSMODP00000020393
ENSDARP00000057324	ENSMODP00000004989
ENSDARP00000099217	ENSMODP00000004989
ENSDARP00000078963	ENSMODP00000015030
ENSDARP00000076873	ENSMODP00000017783
ENSDARP00000093925	ENSMODP00000029570
ENSDARP00000086549	ENSMODP00000004225
ENSDARP00000073621	ENSMODP00000024791
ENSDARP00000107675	ENSMODP00000017558
ENSDARP00000003397	ENSMODP00000005034
ENSDARP00000108198	ENSMODP00000005034
ENSDARP00000124029	ENSMODP00000028670
ENSDARP00000094885	ENSMODP00000023005
ENSDARP00000102728	ENSMODP00000012713
ENSDARP00000098758	ENSMODP00000006389
ENSDARP00000011500	ENSMODP00000006313
ENSDARP00000119695	ENSMODP00000007629
ENSDARP00000107042	ENSMODP00000012781
ENSDARP00000121180	ENSMODP00000012781
ENSDARP00000120230	ENSMODP00000024518
ENSDARP00000083949	ENSMODP00000037511
ENSDARP00000064746	ENSMODP00000009598
ENSDARP00000108993	ENSMODP00000028169
ENSDARP00000018087	ENSMODP00000000643
ENSDARP00000099244	ENSMODP00000000643
ENSDARP00000064832	ENSMODP00000014248
ENSDARP00000064615	ENSMODP00000034116
ENSDARP00000044859	ENSMODP00000023356
ENSDARP00000118205	ENSMODP00000011237
ENSDARP00000106725	ENSMODP00000034145
ENSDARP00000047006	ENSMODP00000034463
ENSDARP00000091933	ENSMODP00000029074
ENSDARP00000070437	ENSMODP00000028794
ENSDARP00000058513	ENSMODP00000020748
ENSDARP00000098418	ENSMODP00000020748
ENSDARP00000025120	ENSMODP00000010196
ENSDARP00000116922	ENSMODP00000024853
ENSDARP00000094377	ENSMODP00000028979
ENSDARP00000113955	ENSMODP00000001626
ENSDARP00000098114	ENSMODP00000034890
ENSDARP00000048506	ENSMODP00000007927
ENSDARP00000012255	ENSMODP00000000814
ENSDARP00000087115	ENSMODP00000000814
ENSDARP00000102127	ENSMODP00000007157
ENSDARP00000070464	ENSMODP00000004469
ENSDARP00000093348	ENSMODP00000024590
ENSDARP00000051004	ENSMODP00000024590
ENSDARP00000057589	ENSMODP00000001502
ENSDARP00000002460	ENSMODP00000004192
ENSDARP00000055349	ENSMODP00000028503
ENSDARP00000085707	ENSMODP00000031563
ENSDARP00000107971	ENSMODP00000028859
ENSDARP00000063703	ENSMODP00000023680
ENSDARP00000112846	ENSMODP00000018283
ENSDARP00000048886	ENSMODP00000035883
ENSDARP00000002532	ENSMODP00000035883
ENSDARP00000053403	ENSMODP00000011235
ENSDARP00000091516	ENSMODP00000019655
ENSDARP00000069657	ENSMODP00000001450
ENSDARP00000123484	ENSMODP00000001450
ENSDARP00000129096	ENSMODP00000020163
ENSDARP00000033122	ENSMODP00000022916
ENSDARP00000050176	ENSMODP00000037031
ENSDARP00000105882	ENSMODP00000004914
ENSDARP00000014980	ENSMODP00000008363
ENSDARP00000108067	ENSMODP00000008363
ENSDARP00000065669	ENSMODP00000023740
ENSDARP00000118761	ENSMODP00000029161
ENSDARP00000129035	ENSMODP00000029161
ENSDARP00000111556	ENSMODP00000019802
ENSDARP00000111169	ENSMODP00000019802
ENSDARP00000113432	ENSMODP00000013887
ENSDARP00000121566	ENSMODP00000004893
ENSDARP00000093285	ENSMODP00000035754
ENSDARP00000101777	ENSMODP00000035754
ENSDARP00000099736	ENSMODP00000024714
ENSDARP00000106854	ENSMODP00000020099
ENSDARP00000112558	ENSMODP00000040556
ENSDARP00000058495	ENSMODP00000022442
ENSDARP00000128615	ENSMODP00000004958
ENSDARP00000016314	ENSMODP00000018134
ENSDARP00000046688	ENSMODP00000024244
ENSDARP00000014840	ENSMODP00000006025
ENSDARP00000042677	ENSMODP00000003796
ENSDARP00000043315	ENSMODP00000020994
ENSDARP00000064900	ENSMODP00000004108
ENSDARP00000043161	ENSMODP00000015178
ENSDARP00000123784	ENSMODP00000011747
ENSDARP00000023124	ENSMODP00000021456
ENSDARP00000019093	ENSMODP00000021456
ENSDARP00000104305	ENSMODP00000025985
ENSDARP00000099211	ENSMODP00000035244
ENSDARP00000065555	ENSMODP00000037000
ENSDARP00000098660	ENSMODP00000010540
ENSDARP00000105864	ENSMODP00000015462
ENSDARP00000079991	ENSMODP00000015462
ENSDARP00000013812	ENSMODP00000028490
ENSDARP00000102404	ENSMODP00000035353
ENSDARP00000117778	ENSMODP00000010677
ENSDARP00000089458	ENSMODP00000007192
ENSDARP00000051165	ENSMODP00000011498
ENSDARP00000042171	ENSMODP00000011498
ENSDARP00000062698	ENSMODP00000033084
ENSDARP00000110875	ENSMODP00000012038
ENSDARP00000052476	ENSMODP00000012038
ENSDARP00000124944	ENSMODP00000012043
ENSDARP00000100285	ENSMODP00000025712
ENSDARP00000066702	ENSMODP00000008837
ENSDARP00000104887	ENSMODP00000008837
ENSDARP00000065852	ENSMODP00000035049
ENSDARP00000066124	ENSMODP00000035049
ENSDARP00000015825	ENSMODP00000013890
ENSDARP00000005989	ENSMODP00000023997
ENSDARP00000119398	ENSMODP00000019174
ENSDARP00000105402	ENSMODP00000006105
ENSDARP00000111705	ENSMODP00000011310
ENSDARP00000111440	ENSMODP00000005759
ENSDARP00000102258	ENSMODP00000016953
ENSDARP00000050618	ENSMODP00000038094
ENSDARP00000024256	ENSMODP00000007186
ENSDARP00000019940	ENSMODP00000025808
ENSDARP00000113054	ENSMODP00000014214
ENSDARP00000101191	ENSMODP00000011506
ENSDARP00000098560	ENSMODP00000013017
ENSDARP00000011155	ENSMODP00000034038
ENSDARP00000106616	ENSMODP00000024630
ENSDARP00000019087	ENSMODP00000007314
ENSDARP00000107390	ENSMODP00000000807
ENSDARP00000069275	ENSMODP00000025533
ENSDARP00000074797	ENSMODP00000007786
ENSDARP00000065205	ENSMODP00000037316
ENSDARP00000123093	ENSMODP00000037551
ENSDARP00000000748	ENSMODP00000004628
ENSDARP00000101204	ENSMODP00000001075
ENSDARP00000098822	ENSMODP00000025647
ENSDARP00000119169	ENSMODP00000004183
ENSDARP00000057735	ENSMODP00000037028
ENSDARP00000114284	ENSMODP00000025394
ENSDARP00000118698	ENSMODP00000025394
ENSDARP00000108405	ENSMODP00000034209
ENSDARP00000101408	ENSMODP00000000451
ENSDARP00000127739	ENSMODP00000000451
ENSDARP00000065118	ENSMODP00000037704
ENSDARP00000044370	ENSMODP00000010843
ENSDARP00000101166	ENSMODP00000016415
ENSDARP00000056543	ENSMODP00000007578
ENSDARP00000087133	ENSMODP00000007578
ENSDARP00000100378	ENSMODP00000017159
ENSDARP00000129043	ENSMODP00000022651
ENSDARP00000107840	ENSMODP00000001221
ENSDARP00000068009	ENSMODP00000002321
ENSDARP00000107380	ENSMODP00000002321
ENSDARP00000124923	ENSMODP00000017940
ENSDARP00000073110	ENSMODP00000015526
ENSDARP00000073658	ENSMODP00000004828
ENSDARP00000020000	ENSMODP00000010212
ENSDARP00000113850	ENSMODP00000011028
ENSDARP00000078769	ENSMODP00000020372
ENSDARP00000101760	ENSMODP00000010574
ENSDARP00000043125	ENSMODP00000009583
ENSDARP00000106580	ENSMODP00000026216
ENSDARP00000073959	ENSMODP00000017759
ENSDARP00000007186	ENSMODP00000020345
ENSDARP00000030718	ENSMODP00000018923
ENSDARP00000023293	ENSMODP00000033680
ENSDARP00000109007	ENSMODP00000033680
ENSDARP00000074529	ENSMODP00000038197
ENSDARP00000121140	ENSMODP00000038197
ENSDARP00000116091	ENSMODP00000002177
ENSDARP00000013960	ENSMODP00000011613
ENSDARP00000005772	ENSMODP00000018953
ENSDARP00000078285	ENSMODP00000009558
ENSDARP00000053683	ENSMODP00000002133
ENSDARP00000074907	ENSMODP00000007345
ENSDARP00000073367	ENSMODP00000001843
ENSDARP00000101307	ENSMODP00000000384
ENSDARP00000066677	ENSMODP00000025829
ENSDARP00000111926	ENSMODP00000014169
ENSDARP00000056522	ENSMODP00000013383
ENSDARP00000057637	ENSMODP00000013333
ENSDARP00000112428	ENSMODP00000020206
ENSDARP00000026726	ENSMODP00000021326
ENSDARP00000069945	ENSMODP00000021326
ENSDARP00000110892	ENSMODP00000020260
ENSDARP00000089585	ENSMODP00000022127
ENSDARP00000087966	ENSMODP00000024585
ENSDARP00000090285	ENSMODP00000022138
ENSDARP00000123346	ENSMODP00000024224
ENSDARP00000122328	ENSMODP00000024224
ENSDARP00000098249	ENSMODP00000002965
ENSDARP00000115648	ENSMODP00000037712
ENSDARP00000082852	ENSMODP00000004691
ENSDARP00000009248	ENSMODP00000022880
ENSDARP00000103866	ENSMODP00000021633
ENSDARP00000107114	ENSMODP00000021633
ENSDARP00000087386	ENSMODP00000012958
ENSDARP00000072649	ENSMODP00000006141
ENSDARP00000120829	ENSMODP00000012151
ENSDARP00000064077	ENSMODP00000038229
ENSDARP00000072426	ENSMODP00000013223
ENSDARP00000024471	ENSMODP00000013223
ENSDARP00000127790	ENSMODP00000000422
ENSDARP00000051665	ENSMODP00000022092
ENSDARP00000063550	ENSMODP00000018288
ENSDARP00000109769	ENSMODP00000020371
ENSDARP00000086614	ENSMODP00000020371
ENSDARP00000104731	ENSMODP00000019866
ENSDARP00000008977	ENSMODP00000024020
ENSDARP00000103131	ENSMODP00000024020
ENSDARP00000040170	ENSMODP00000027864
ENSDARP00000065858	ENSMODP00000006870
ENSDARP00000078136	ENSMODP00000035953
ENSDARP00000045176	ENSMODP00000004283
ENSDARP00000055472	ENSMODP00000009105
ENSDARP00000007188	ENSMODP00000009105
ENSDARP00000122058	ENSMODP00000001146
ENSDARP00000055170	ENSMODP00000001146
ENSDARP00000121375	ENSMODP00000023122
ENSDARP00000102138	ENSMODP00000023122
ENSDARP00000067931	ENSMODP00000014640
ENSDARP00000107433	ENSMODP00000016641
ENSDARP00000004932	ENSMODP00000019725
ENSDARP00000018197	ENSMODP00000019725
ENSDARP00000066500	ENSMODP00000017432
ENSDARP00000125663	ENSMODP00000016921
ENSDARP00000102663	ENSMODP00000011273
ENSDARP00000125623	ENSMODP00000025604
ENSDARP00000059319	ENSMODP00000009936
ENSDARP00000020283	ENSMODP00000017343
ENSDARP00000077543	ENSMODP00000020508
ENSDARP00000085982	ENSMODP00000002789
ENSDARP00000011866	ENSMODP00000022250
ENSDARP00000019419	ENSMODP00000003583
ENSDARP00000103928	ENSMODP00000016585
ENSDARP00000093469	ENSMODP00000023723
ENSDARP00000091500	ENSMODP00000001117
ENSDARP00000098790	ENSMODP00000022920
ENSDARP00000099232	ENSMODP00000033234
ENSDARP00000115356	ENSMODP00000015131
ENSDARP00000055323	ENSMODP00000017053
ENSDARP00000093139	ENSMODP00000012030
ENSDARP00000094806	ENSMODP00000020543
ENSDARP00000010745	ENSMODP00000014545
ENSDARP00000106315	ENSMODP00000015214
ENSDARP00000069762	ENSMODP00000012900
ENSDARP00000088594	ENSMODP00000009001
ENSDARP00000083835	ENSMODP00000009001
ENSDARP00000003281	ENSMODP00000003619
ENSDARP00000115804	ENSMODP00000003619
ENSDARP00000019575	ENSMODP00000003336
ENSDARP00000006495	ENSMODP00000003336
ENSDARP00000101834	ENSMODP00000020450
ENSDARP00000098057	ENSMODP00000020450
ENSDARP00000067888	ENSMODP00000006508
ENSDARP00000104333	ENSMODP00000003636
ENSDARP00000093770	ENSMODP00000010412
ENSDARP00000084749	ENSMODP00000010412
ENSDARP00000079474	ENSMODP00000019135
ENSDARP00000015367	ENSMODP00000008035
ENSDARP00000118392	ENSMODP00000017981
ENSDARP00000118182	ENSMODP00000017981
ENSDARP00000088317	ENSMODP00000040608
ENSDARP00000095133	ENSMODP00000007047
ENSDARP00000031559	ENSMODP00000011322
ENSDARP00000061852	ENSMODP00000021927
ENSDARP00000122727	ENSMODP00000021453
ENSDARP00000091884	ENSMODP00000006088
ENSDARP00000038591	ENSMODP00000026493
ENSDARP00000101636	ENSMODP00000026493
ENSDARP00000040954	ENSMODP00000018082
ENSDARP00000105896	ENSMODP00000016445
ENSDARP00000078311	ENSMODP00000016445
ENSDARP00000093754	ENSMODP00000000740
ENSDARP00000100165	ENSMODP00000009858
ENSDARP00000074395	ENSMODP00000009575
ENSDARP00000083566	ENSMODP00000021575
ENSDARP00000107838	ENSMODP00000038702
ENSDARP00000101331	ENSMODP00000011718
ENSDARP00000024532	ENSMODP00000014505
ENSDARP00000106658	ENSMODP00000014505
ENSDARP00000118126	ENSMODP00000020838
ENSDARP00000129223	ENSMODP00000019625
ENSDARP00000101342	ENSMODP00000020159
ENSDARP00000093977	ENSMODP00000015208
ENSDARP00000021648	ENSMODP00000015208
ENSDARP00000014581	ENSMODP00000017666
ENSDARP00000122112	ENSMODP00000002268
ENSDARP00000085966	ENSMODP00000033852
ENSDARP00000078148	ENSMODP00000033852
ENSDARP00000089604	ENSMODP00000012204
ENSDARP00000121254	ENSMODP00000012204
ENSDARP00000032940	ENSMODP00000019477
ENSDARP00000073910	ENSMODP00000009679
ENSDARP00000115419	ENSMODP00000037070
ENSDARP00000109736	ENSMODP00000026793
ENSDARP00000093662	ENSMODP00000013501
ENSDARP00000121626	ENSMODP00000007285
ENSDARP00000057866	ENSMODP00000014942
ENSDARP00000070580	ENSMODP00000019529
ENSDARP00000129510	ENSMODP00000022314
ENSDARP00000047895	ENSMODP00000010391
ENSDARP00000120021	ENSMODP00000010391
ENSDARP00000091395	ENSMODP00000022783
ENSDARP00000098890	ENSMODP00000006646
ENSDARP00000074512	ENSMODP00000022543
ENSDARP00000121706	ENSMODP00000022543
ENSDARP00000078889	ENSMODP00000016502
ENSDARP00000102277	ENSMODP00000016502
ENSDARP00000086172	ENSMODP00000014738
ENSDARP00000098718	ENSMODP00000035593
ENSDARP00000114663	ENSMODP00000008768
ENSDARP00000125954	ENSMODP00000000980
ENSDARP00000114939	ENSMODP00000025824
ENSDARP00000091972	ENSMODP00000022198
ENSDARP00000098087	ENSMODP00000024262
ENSDARP00000115423	ENSMODP00000037910
ENSDARP00000077321	ENSMODP00000009347
ENSDARP00000094372	ENSMODP00000026857
ENSDARP00000064026	ENSMODP00000020173
ENSDARP00000005085	ENSMODP00000017698
ENSDARP00000071771	ENSMODP00000003066
ENSDARP00000105125	ENSMODP00000022677
ENSDARP00000038588	ENSMODP00000000573
ENSDARP00000092401	ENSMODP00000026042
ENSDARP00000066758	ENSMODP00000002568
ENSDARP00000090595	ENSMODP00000030466
ENSDARP00000123832	ENSMODP00000028496
ENSDARP00000071871	ENSMODP00000028496
ENSDARP00000014968	ENSMODP00000025295
ENSDARP00000127594	ENSMODP00000040249
ENSDARP00000071589	ENSMODP00000020618
ENSDARP00000045582	ENSMODP00000018323
ENSDARP00000116176	ENSMODP00000011583
ENSDARP00000000004	ENSMODP00000022584
ENSDARP00000084629	ENSMODP00000031583
ENSDARP00000076420	ENSMODP00000012587
ENSDARP00000058776	ENSMODP00000022830
ENSDARP00000031200	ENSMODP00000019328
ENSDARP00000040700	ENSMODP00000010747
ENSDARP00000089186	ENSMODP00000010747
ENSDARP00000045244	ENSMODP00000022570
ENSDARP00000118972	ENSMODP00000005573
ENSDARP00000009928	ENSMODP00000005181
ENSDARP00000117791	ENSMODP00000023492
ENSDARP00000007990	ENSMODP00000022320
ENSDARP00000076787	ENSMODP00000012905
ENSDARP00000123798	ENSMODP00000020538
ENSDARP00000028710	ENSMODP00000023494
ENSDARP00000126878	ENSMODP00000007206
ENSDARP00000102873	ENSMODP00000007658
ENSDARP00000072256	ENSMODP00000007658
ENSDARP00000026757	ENSMODP00000019917
ENSDARP00000128498	ENSMODP00000014818
ENSDARP00000122574	ENSMODP00000001348
ENSDARP00000100773	ENSMODP00000017716
ENSDARP00000082128	ENSMODP00000017716
ENSDARP00000023050	ENSMODP00000005415
ENSDARP00000084260	ENSMODP00000018843
ENSDARP00000021474	ENSMODP00000013520
ENSDARP00000093602	ENSMODP00000021426
ENSDARP00000075077	ENSMODP00000022621
ENSDARP00000073773	ENSMODP00000014282
ENSDARP00000025140	ENSMODP00000000527
ENSDARP00000070982	ENSMODP00000009234
ENSDARP00000127668	ENSMODP00000018720
ENSDARP00000126061	ENSMODP00000025583
ENSDARP00000026697	ENSMODP00000033769
ENSDARP00000118737	ENSMODP00000015346
ENSDARP00000046879	ENSMODP00000039908
ENSDARP00000111622	ENSMODP00000004099
ENSDARP00000071970	ENSMODP00000006931
ENSDARP00000101294	ENSMODP00000023180
ENSDARP00000127688	ENSMODP00000023180
ENSDARP00000050444	ENSMODP00000001342
ENSDARP00000101218	ENSMODP00000001342
ENSDARP00000101787	ENSMODP00000032390
ENSDARP00000115995	ENSMODP00000006350
ENSDARP00000100117	ENSMODP00000000396
ENSDARP00000068272	ENSMODP00000000396
ENSDARP00000121946	ENSMODP00000008545
ENSDARP00000093333	ENSMODP00000009711
ENSDARP00000015325	ENSMODP00000004776
ENSDARP00000109921	ENSMODP00000028686
ENSDARP00000019930	ENSMODP00000006606
ENSDARP00000057621	ENSMODP00000005294
ENSDARP00000028496	ENSMODP00000013045
ENSDARP00000019194	ENSMODP00000011352
ENSDARP00000120742	ENSMODP00000006501
ENSDARP00000094621	ENSMODP00000011852
ENSDARP00000037871	ENSMODP00000039132
ENSDARP00000059365	ENSMODP00000039132
ENSDARP00000011271	ENSMODP00000022162
ENSDARP00000108842	ENSMODP00000034639
ENSDARP00000085223	ENSMODP00000021111
ENSDARP00000113546	ENSMODP00000021111
ENSDARP00000099657	ENSMODP00000026057
ENSDARP00000109589	ENSMODP00000016249
ENSDARP00000053595	ENSMODP00000024628
ENSDARP00000011289	ENSMODP00000021299
ENSDARP00000031172	ENSMODP00000011450
ENSDARP00000058935	ENSMODP00000011450
ENSDARP00000105358	ENSMODP00000005514
ENSDARP00000048022	ENSMODP00000022967
ENSDARP00000006267	ENSMODP00000022967
ENSDARP00000115425	ENSMODP00000018335
ENSDARP00000113191	ENSMODP00000018335
ENSDARP00000121393	ENSMODP00000014162
ENSDARP00000068385	ENSMODP00000038772
ENSDARP00000106817	ENSMODP00000004930
ENSDARP00000103186	ENSMODP00000022648
ENSDARP00000122775	ENSMODP00000007656
ENSDARP00000127267	ENSMODP00000012236
ENSDARP00000093281	ENSMODP00000023567
ENSDARP00000127821	ENSMODP00000023567
ENSDARP00000119878	ENSMODP00000011739
ENSDARP00000116232	ENSMODP00000009725
ENSDARP00000053075	ENSMODP00000011444
ENSDARP00000011292	ENSMODP00000000791
ENSDARP00000094733	ENSMODP00000007665
ENSDARP00000108265	ENSMODP00000016797
ENSDARP00000048182	ENSMODP00000013686
ENSDARP00000012201	ENSMODP00000013686
ENSDARP00000090967	ENSMODP00000018496
ENSDARP00000123512	ENSMODP00000018496
ENSDARP00000109996	ENSMODP00000006345
ENSDARP00000074492	ENSMODP00000016596
ENSDARP00000107565	ENSMODP00000017830
ENSDARP00000084834	ENSMODP00000039008
ENSDARP00000072130	ENSMODP00000012361
ENSDARP00000095128	ENSMODP00000012361
ENSDARP00000119407	ENSMODP00000010132
ENSDARP00000127908	ENSMODP00000010132
ENSDARP00000124236	ENSMODP00000019624
ENSDARP00000106093	ENSMODP00000019624
ENSDARP00000122495	ENSMODP00000029521
ENSDARP00000073490	ENSMODP00000028518
ENSDARP00000126312	ENSMODP00000019885
ENSDARP00000102007	ENSMODP00000019885
ENSDARP00000087318	ENSMODP00000009492
ENSDARP00000127541	ENSMODP00000009492
ENSDARP00000109716	ENSMODP00000024401
ENSDARP00000121537	ENSMODP00000037713
ENSDARP00000075786	ENSMODP00000008297
ENSDARP00000043865	ENSMODP00000041050
ENSDARP00000124331	ENSMODP00000015411
ENSDARP00000104082	ENSMODP00000015319
ENSDARP00000074744	ENSMODP00000015319
ENSDARP00000102655	ENSMODP00000016412
ENSDARP00000065330	ENSMODP00000020476
ENSDARP00000113388	ENSMODP00000007520
ENSDARP00000119304	ENSMODP00000016920
ENSDARP00000110658	ENSMODP00000010465
ENSDARP00000128983	ENSMODP00000037611
ENSDARP00000062840	ENSMODP00000027434
ENSDARP00000127571	ENSMODP00000027434
ENSDARP00000103111	ENSMODP00000019658
ENSDARP00000098230	ENSMODP00000009371
ENSDARP00000049176	ENSMODP00000023057
ENSDARP00000042254	ENSMODP00000023057
ENSDARP00000012152	ENSMODP00000024083
ENSDARP00000106650	ENSMODP00000000697
ENSDARP00000041396	ENSMODP00000003756
ENSDARP00000056868	ENSMODP00000007149
ENSDARP00000038667	ENSMODP00000007149
ENSDARP00000019390	ENSMODP00000022846
ENSDARP00000084821	ENSMODP00000007465
ENSDARP00000003519	ENSMODP00000001066
ENSDARP00000014732	ENSMODP00000023845
ENSDARP00000003991	ENSMODP00000022903
ENSDARP00000070661	ENSMODP00000035218
ENSDARP00000123328	ENSMODP00000038829
ENSDARP00000082295	ENSMODP00000032819
ENSDARP00000128656	ENSMODP00000026080
ENSDARP00000104876	ENSMODP00000011996
ENSDARP00000072078	ENSMODP00000002644
ENSDARP00000094504	ENSMODP00000023968
ENSDARP00000074257	ENSMODP00000023159
ENSDARP00000107517	ENSMODP00000012617
ENSDARP00000029427	ENSMODP00000004167
ENSDARP00000110675	ENSMODP00000008127
ENSDARP00000049009	ENSMODP00000021102
ENSDARP00000046526	ENSMODP00000022295
ENSDARP00000127387	ENSMODP00000009523
ENSDARP00000093332	ENSMODP00000007529
ENSDARP00000050849	ENSMODP00000006828
ENSDARP00000113661	ENSMODP00000000973
ENSDARP00000112226	ENSMODP00000000973
ENSDARP00000111960	ENSMODP00000021586
ENSDARP00000024846	ENSMODP00000009022
ENSDARP00000012411	ENSMODP00000024816
ENSDARP00000094810	ENSMODP00000026685
ENSDARP00000083866	ENSMODP00000024160
ENSDARP00000083861	ENSMODP00000024160
ENSDARP00000007655	ENSMODP00000019294
ENSDARP00000094772	ENSMODP00000003329
ENSDARP00000103094	ENSMODP00000015764
ENSDARP00000065138	ENSMODP00000014783
ENSDARP00000051185	ENSMODP00000016827
ENSDARP00000101129	ENSMODP00000018754
ENSDARP00000109285	ENSMODP00000016996
ENSDARP00000067447	ENSMODP00000018312
ENSDARP00000018064	ENSMODP00000008873
ENSDARP00000074190	ENSMODP00000019727
ENSDARP00000021253	ENSMODP00000020529
ENSDARP00000054822	ENSMODP00000009731
ENSDARP00000081199	ENSMODP00000019213
ENSDARP00000094802	ENSMODP00000021938
ENSDARP00000077256	ENSMODP00000020250
ENSDARP00000073752	ENSMODP00000006799
ENSDARP00000113323	ENSMODP00000006799
ENSDARP00000100116	ENSMODP00000023145
ENSDARP00000091365	ENSMODP00000022854
ENSDARP00000103524	ENSMODP00000013163
ENSDARP00000116609	ENSMODP00000012554
ENSDARP00000013759	ENSMODP00000024290
ENSDARP00000016201	ENSMODP00000009668
ENSDARP00000039879	ENSMODP00000037418
ENSDARP00000041608	ENSMODP00000005706
ENSDARP00000037712	ENSMODP00000004028
ENSDARP00000061913	ENSMODP00000020931
ENSDARP00000017895	ENSMODP00000032325
ENSDARP00000020770	ENSMODP00000032325
ENSDARP00000104466	ENSMODP00000013118
ENSDARP00000070824	ENSMODP00000023956
ENSDARP00000032264	ENSMODP00000015702
ENSDARP00000115900	ENSMODP00000015702
ENSDARP00000041713	ENSMODP00000018616
ENSDARP00000020867	ENSMODP00000018616
ENSDARP00000087620	ENSMODP00000017313
ENSDARP00000021697	ENSMODP00000017313
ENSDARP00000117820	ENSMODP00000009360
ENSDARP00000100590	ENSMODP00000009360
ENSDARP00000111996	ENSMODP00000002937
ENSDARP00000122091	ENSMODP00000021497
ENSDARP00000076045	ENSMODP00000022964
ENSDARP00000018618	ENSMODP00000026023
ENSDARP00000118078	ENSMODP00000026023
ENSDARP00000109278	ENSMODP00000019422
ENSDARP00000112460	ENSMODP00000002256
ENSDARP00000100101	ENSMODP00000032861
ENSDARP00000092445	ENSMODP00000000186
ENSDARP00000092429	ENSMODP00000001131
ENSDARP00000052384	ENSMODP00000008312
ENSDARP00000067158	ENSMODP00000008312
ENSDARP00000012808	ENSMODP00000002898
ENSDARP00000107633	ENSMODP00000018904
ENSDARP00000105160	ENSMODP00000005860
ENSDARP00000109436	ENSMODP00000003624
ENSDARP00000011293	ENSMODP00000022451
ENSDARP00000124325	ENSMODP00000016383
ENSDARP00000043677	ENSMODP00000016383
ENSDARP00000016209	ENSMODP00000013113
ENSDARP00000108294	ENSMODP00000036781
ENSDARP00000055427	ENSMODP00000036781
ENSDARP00000095582	ENSMODP00000011965
ENSDARP00000127727	ENSMODP00000011965
ENSDARP00000066052	ENSMODP00000002597
ENSDARP00000023564	ENSMODP00000013261
ENSDARP00000104051	ENSMODP00000038268
ENSDARP00000109556	ENSMODP00000020530
ENSDARP00000097371	ENSMODP00000025440
ENSDARP00000077625	ENSMODP00000036209
ENSDARP00000054625	ENSMODP00000013319
ENSDARP00000051663	ENSMODP00000017946
ENSDARP00000090052	ENSMODP00000017800
ENSDARP00000097487	ENSMODP00000025750
ENSDARP00000127272	ENSMODP00000000418
ENSDARP00000058762	ENSMODP00000023657
ENSDARP00000083666	ENSMODP00000003236
ENSDARP00000090007	ENSMODP00000006339
ENSDARP00000099863	ENSMODP00000010824
ENSDARP00000097836	ENSMODP00000009961
ENSDARP00000103132	ENSMODP00000009961
ENSDARP00000050017	ENSMODP00000017678
ENSDARP00000020679	ENSMODP00000017481
ENSDARP00000058869	ENSMODP00000021054
ENSDARP00000015966	ENSMODP00000030235
ENSDARP00000104446	ENSMODP00000002004
ENSDARP00000025803	ENSMODP00000002004
ENSDARP00000068305	ENSMODP00000035395
ENSDARP00000043290	ENSMODP00000032196
ENSDARP00000092347	ENSMODP00000024127
ENSDARP00000116412	ENSMODP00000024127
ENSDARP00000107579	ENSMODP00000033908
ENSDARP00000012943	ENSMODP00000033908
ENSDARP00000012577	ENSMODP00000021350
ENSDARP00000050216	ENSMODP00000021350
ENSDARP00000068559	ENSMODP00000006894
ENSDARP00000105953	ENSMODP00000037078
ENSDARP00000125884	ENSMODP00000017312
ENSDARP00000024810	ENSMODP00000037951
ENSDARP00000035593	ENSMODP00000009275
ENSDARP00000027152	ENSMODP00000022752
ENSDARP00000128691	ENSMODP00000021178
ENSDARP00000108392	ENSMODP00000024819
ENSDARP00000116173	ENSMODP00000036771
ENSDARP00000110667	ENSMODP00000012203
ENSDARP00000023794	ENSMODP00000000907
ENSDARP00000058728	ENSMODP00000000907
ENSDARP00000114402	ENSMODP00000013468
ENSDARP00000080768	ENSMODP00000013468
ENSDARP00000058092	ENSMODP00000017492
ENSDARP00000009785	ENSMODP00000017492
ENSDARP00000110600	ENSMODP00000009700
ENSDARP00000099510	ENSMODP00000003515
ENSDARP00000129200	ENSMODP00000024280
ENSDARP00000062907	ENSMODP00000023745
ENSDARP00000002367	ENSMODP00000031624
ENSDARP00000117664	ENSMODP00000002800
ENSDARP00000127227	ENSMODP00000002800
ENSDARP00000012869	ENSMODP00000028428
ENSDARP00000006838	ENSMODP00000000114
ENSDARP00000113944	ENSMODP00000000114
ENSDARP00000107021	ENSMODP00000015872
ENSDARP00000022331	ENSMODP00000036012
ENSDARP00000083997	ENSMODP00000036012
ENSDARP00000101964	ENSMODP00000012021
ENSDARP00000097114	ENSMODP00000001370
ENSDARP00000109570	ENSMODP00000002441
ENSDARP00000098667	ENSMODP00000000741
ENSDARP00000113730	ENSMODP00000010072
ENSDARP00000120826	ENSMODP00000012052
ENSDARP00000071465	ENSMODP00000010141
ENSDARP00000098627	ENSMODP00000022310
ENSDARP00000115969	ENSMODP00000034350
ENSDARP00000007237	ENSMODP00000002477
ENSDARP00000113995	ENSMODP00000009106
ENSDARP00000121746	ENSMODP00000014850
ENSDARP00000105895	ENSMODP00000027603
ENSDARP00000115355	ENSMODP00000038176
ENSDARP00000009986	ENSMODP00000010203
ENSDARP00000080406	ENSMODP00000017470
ENSDARP00000091924	ENSMODP00000021535
ENSDARP00000008140	ENSMODP00000013260
ENSDARP00000047072	ENSMODP00000033015
ENSDARP00000115525	ENSMODP00000033015
ENSDARP00000111506	ENSMODP00000009387
ENSDARP00000115217	ENSMODP00000012275
ENSDARP00000110113	ENSMODP00000019009
ENSDARP00000030881	ENSMODP00000005715
ENSDARP00000115067	ENSMODP00000002463
ENSDARP00000001793	ENSMODP00000002463
ENSDARP00000098590	ENSMODP00000021710
ENSDARP00000082673	ENSMODP00000012392
ENSDARP00000063095	ENSMODP00000012392
ENSDARP00000105722	ENSMODP00000001604
ENSDARP00000084762	ENSMODP00000023367
ENSDARP00000085876	ENSMODP00000023367
ENSDARP00000091083	ENSMODP00000031085
ENSDARP00000052551	ENSMODP00000036939
ENSDARP00000081313	ENSMODP00000020479
ENSDARP00000073595	ENSMODP00000007129
ENSDARP00000051413	ENSMODP00000016595
ENSDARP00000118711	ENSMODP00000001638
ENSDARP00000105614	ENSMODP00000001638
ENSDARP00000084170	ENSMODP00000017712
ENSDARP00000012950	ENSMODP00000008436
ENSDARP00000085993	ENSMODP00000005879
ENSDARP00000100420	ENSMODP00000022055
ENSDARP00000097792	ENSMODP00000022055
ENSDARP00000128169	ENSMODP00000001554
ENSDARP00000111268	ENSMODP00000031019
ENSDARP00000073887	ENSMODP00000031019
ENSDARP00000107305	ENSMODP00000015259
ENSDARP00000073632	ENSMODP00000005650
ENSDARP00000102997	ENSMODP00000005650
ENSDARP00000082444	ENSMODP00000003290
ENSDARP00000107355	ENSMODP00000011933
ENSDARP00000079959	ENSMODP00000019199
ENSDARP00000080136	ENSMODP00000019847
ENSDARP00000114111	ENSMODP00000008766
ENSDARP00000020528	ENSMODP00000010233
ENSDARP00000048135	ENSMODP00000010233
ENSDARP00000050541	ENSMODP00000013256
ENSDARP00000115280	ENSMODP00000002434
ENSDARP00000088711	ENSMODP00000011834
ENSDARP00000122176	ENSMODP00000014223
ENSDARP00000113716	ENSMODP00000014223
ENSDARP00000041401	ENSMODP00000020783
ENSDARP00000103000	ENSMODP00000002228
ENSDARP00000025057	ENSMODP00000000793
ENSDARP00000128605	ENSMODP00000000793
ENSDARP00000086622	ENSMODP00000034936
ENSDARP00000053220	ENSMODP00000033076
ENSDARP00000040809	ENSMODP00000017775
ENSDARP00000090929	ENSMODP00000008112
ENSDARP00000086538	ENSMODP00000015125
ENSDARP00000013325	ENSMODP00000024524
ENSDARP00000073869	ENSMODP00000017789
ENSDARP00000021237	ENSMODP00000008135
ENSDARP00000004047	ENSMODP00000003932
ENSDARP00000088503	ENSMODP00000003932
ENSDARP00000073112	ENSMODP00000018051
ENSDARP00000073184	ENSMODP00000018051
ENSDARP00000022131	ENSMODP00000012026
ENSDARP00000101463	ENSMODP00000009589
ENSDARP00000062236	ENSMODP00000000639
ENSDARP00000074835	ENSMODP00000020038
ENSDARP00000108396	ENSMODP00000023369
ENSDARP00000128564	ENSMODP00000015347
ENSDARP00000105964	ENSMODP00000001142
ENSDARP00000106329	ENSMODP00000024847
ENSDARP00000110922	ENSMODP00000036121
ENSDARP00000103804	ENSMODP00000036121
ENSDARP00000010482	ENSMODP00000021480
ENSDARP00000081732	ENSMODP00000003951
ENSDARP00000050129	ENSMODP00000013556
ENSDARP00000041699	ENSMODP00000011601
ENSDARP00000040396	ENSMODP00000008649
ENSDARP00000076104	ENSMODP00000002901
ENSDARP00000090833	ENSMODP00000040987
ENSDARP00000070056	ENSMODP00000015350
ENSDARP00000020214	ENSMODP00000017278
ENSDARP00000026086	ENSMODP00000017278
ENSDARP00000090804	ENSMODP00000016660
ENSDARP00000101922	ENSMODP00000024179
ENSDARP00000118137	ENSMODP00000012033
ENSDARP00000080453	ENSMODP00000010668
ENSDARP00000100323	ENSMODP00000037792
ENSDARP00000102421	ENSMODP00000037792
ENSDARP00000109963	ENSMODP00000014851
ENSDARP00000103889	ENSMODP00000013914
ENSDARP00000105635	ENSMODP00000019148
ENSDARP00000105547	ENSMODP00000021861
ENSDARP00000023268	ENSMODP00000011775
ENSDARP00000100785	ENSMODP00000012321
ENSDARP00000118027	ENSMODP00000016525
ENSDARP00000127270	ENSMODP00000007256
ENSDARP00000102423	ENSMODP00000025968
ENSDARP00000120118	ENSMODP00000005053
ENSDARP00000110624	ENSMODP00000015918
ENSDARP00000074640	ENSMODP00000015918
ENSDARP00000044082	ENSMODP00000025296
ENSDARP00000015104	ENSMODP00000025296
ENSDARP00000114249	ENSMODP00000025770
ENSDARP00000129238	ENSMODP00000032051
ENSDARP00000109205	ENSMODP00000038746
ENSDARP00000093339	ENSMODP00000007051
ENSDARP00000083210	ENSMODP00000003396
ENSDARP00000098767	ENSMODP00000010853
ENSDARP00000117850	ENSMODP00000001168
ENSDARP00000105578	ENSMODP00000020938
ENSDARP00000062985	ENSMODP00000018625
ENSDARP00000102999	ENSMODP00000010709
ENSDARP00000054091	ENSMODP00000021339
ENSDARP00000126363	ENSMODP00000009804
ENSDARP00000107839	ENSMODP00000010471
ENSDARP00000123814	ENSMODP00000012645
ENSDARP00000106309	ENSMODP00000002458
ENSDARP00000117685	ENSMODP00000012792
ENSDARP00000013115	ENSMODP00000013213
ENSDARP00000062550	ENSMODP00000013290
ENSDARP00000041727	ENSMODP00000007874
ENSDARP00000092344	ENSMODP00000015503
ENSDARP00000042048	ENSMODP00000024151
ENSDARP00000124888	ENSMODP00000019296
ENSDARP00000039912	ENSMODP00000022843
ENSDARP00000082758	ENSMODP00000024545
ENSDARP00000121534	ENSMODP00000029367
ENSDARP00000070211	ENSMODP00000021821
ENSDARP00000066654	ENSMODP00000009912
ENSDARP00000109123	ENSMODP00000001476
ENSDARP00000100833	ENSMODP00000016142
ENSDARP00000048865	ENSMODP00000020148
ENSDARP00000113169	ENSMODP00000020148
ENSDARP00000047190	ENSMODP00000019081
ENSDARP00000106759	ENSMODP00000013546
ENSDARP00000105936	ENSMODP00000001460
ENSDARP00000069995	ENSMODP00000039626
ENSDARP00000046980	ENSMODP00000006532
ENSDARP00000090750	ENSMODP00000017485
ENSDARP00000109858	ENSMODP00000011686
ENSDARP00000069192	ENSMODP00000007263
ENSDARP00000122392	ENSMODP00000007263
ENSDARP00000065255	ENSMODP00000010084
ENSDARP00000107238	ENSMODP00000016985
ENSDARP00000004469	ENSMODP00000014754
ENSDARP00000101848	ENSMODP00000009505
ENSDARP00000105556	ENSMODP00000014777
ENSDARP00000101144	ENSMODP00000010355
ENSDARP00000007440	ENSMODP00000005548
ENSDARP00000013511	ENSMODP00000005548
ENSDARP00000110201	ENSMODP00000007903
ENSDARP00000115859	ENSMODP00000001707
ENSDARP00000115601	ENSMODP00000023656
ENSDARP00000112656	ENSMODP00000037403
ENSDARP00000023719	ENSMODP00000016164
ENSDARP00000103421	ENSMODP00000012428
ENSDARP00000128996	ENSMODP00000012428
ENSDARP00000021876	ENSMODP00000004592
ENSDARP00000056456	ENSMODP00000004592
ENSDARP00000061314	ENSMODP00000026588
ENSDARP00000074909	ENSMODP00000010683
ENSDARP00000079665	ENSMODP00000016395
ENSDARP00000012931	ENSMODP00000010551
ENSDARP00000036825	ENSMODP00000025526
ENSDARP00000103726	ENSMODP00000023437
ENSDARP00000060943	ENSMODP00000026281
ENSDARP00000119275	ENSMODP00000022865
ENSDARP00000102218	ENSMODP00000012153
ENSDARP00000016888	ENSMODP00000034776
ENSDARP00000128469	ENSMODP00000007877
ENSDARP00000127769	ENSMODP00000001874
ENSDARP00000121899	ENSMODP00000004145
ENSDARP00000098697	ENSMODP00000032142
ENSDARP00000117108	ENSMODP00000012820
ENSDARP00000099945	ENSMODP00000009399
ENSDARP00000128004	ENSMODP00000008447
ENSDARP00000120902	ENSMODP00000003128
ENSDARP00000106448	ENSMODP00000032606
ENSDARP00000126711	ENSMODP00000007131
ENSDARP00000035450	ENSMODP00000024419
ENSDARP00000067326	ENSMODP00000024419
ENSDARP00000097906	ENSMODP00000024125
ENSDARP00000128798	ENSMODP00000014693
ENSDARP00000032728	ENSMODP00000021739
ENSDARP00000011882	ENSMODP00000009957
ENSDARP00000027655	ENSMODP00000000631
ENSDARP00000098475	ENSMODP00000003395
ENSDARP00000098293	ENSMODP00000013972
ENSDARP00000081435	ENSMODP00000013972
ENSDARP00000104020	ENSMODP00000020017
ENSDARP00000117242	ENSMODP00000020001
ENSDARP00000121750	ENSMODP00000014280
ENSDARP00000024226	ENSMODP00000015329
ENSDARP00000031677	ENSMODP00000003002
ENSDARP00000119736	ENSMODP00000022164
ENSDARP00000120629	ENSMODP00000006393
ENSDARP00000067651	ENSMODP00000020384
ENSDARP00000111412	ENSMODP00000020384
ENSDARP00000058570	ENSMODP00000012734
ENSDARP00000068039	ENSMODP00000005128
ENSDARP00000053781	ENSMODP00000024360
ENSDARP00000099142	ENSMODP00000005767
ENSDARP00000083591	ENSMODP00000006840
ENSDARP00000105619	ENSMODP00000005371
ENSDARP00000012094	ENSMODP00000022447
ENSDARP00000098673	ENSMODP00000000668
ENSDARP00000059238	ENSMODP00000000668
ENSDARP00000096134	ENSMODP00000015486
ENSDARP00000118433	ENSMODP00000013511
ENSDARP00000006502	ENSMODP00000020293
ENSDARP00000115424	ENSMODP00000029415
ENSDARP00000059445	ENSMODP00000012767
ENSDARP00000110557	ENSMODP00000018547
ENSDARP00000110633	ENSMODP00000014501
ENSDARP00000044669	ENSMODP00000014501
ENSDARP00000083101	ENSMODP00000031639
ENSDARP00000126846	ENSMODP00000026226
ENSDARP00000075601	ENSMODP00000005319
ENSDARP00000053545	ENSMODP00000040033
ENSDARP00000086486	ENSMODP00000007477
ENSDARP00000060183	ENSMODP00000026658
ENSDARP00000019763	ENSMODP00000036146
ENSDARP00000093642	ENSMODP00000001449
ENSDARP00000112220	ENSMODP00000016184
ENSDARP00000060860	ENSMODP00000019790
ENSDARP00000109350	ENSMODP00000034105
ENSDARP00000098158	ENSMODP00000012328
ENSDARP00000080214	ENSMODP00000012328
ENSDARP00000103434	ENSMODP00000008853
ENSDARP00000080529	ENSMODP00000008853
ENSDARP00000127636	ENSMODP00000020732
ENSDARP00000103798	ENSMODP00000013217
ENSDARP00000054019	ENSMODP00000021631
ENSDARP00000115671	ENSMODP00000021631
ENSDARP00000019858	ENSMODP00000024814
ENSDARP00000013130	ENSMODP00000001518
ENSDARP00000103038	ENSMODP00000010380
ENSDARP00000107933	ENSMODP00000000102
ENSDARP00000054070	ENSMODP00000022951
ENSDARP00000071346	ENSMODP00000022951
ENSDARP00000118970	ENSMODP00000018218
ENSDARP00000114520	ENSMODP00000028988
ENSDARP00000063569	ENSMODP00000017408
ENSDARP00000056244	ENSMODP00000005738
ENSDARP00000017489	ENSMODP00000012762
ENSDARP00000122855	ENSMODP00000021407
ENSDARP00000076697	ENSMODP00000036739
ENSDARP00000116695	ENSMODP00000035967
ENSDARP00000116160	ENSMODP00000005747
ENSDARP00000057729	ENSMODP00000023108
ENSDARP00000069661	ENSMODP00000012199
ENSDARP00000077707	ENSMODP00000003082
ENSDARP00000008092	ENSMODP00000022352
ENSDARP00000114441	ENSMODP00000002252
ENSDARP00000114711	ENSMODP00000002252
ENSDARP00000112244	ENSMODP00000019437
ENSDARP00000114070	ENSMODP00000026917
ENSDARP00000043297	ENSMODP00000007329
ENSDARP00000105362	ENSMODP00000007329
ENSDARP00000058705	ENSMODP00000007329
ENSDARP00000050897	ENSMODP00000008622
ENSDARP00000104186	ENSMODP00000013794
ENSDARP00000128024	ENSMODP00000013794
ENSDARP00000036851	ENSMODP00000007829
ENSDARP00000012506	ENSMODP00000001808
ENSDARP00000017670	ENSMODP00000014618
ENSDARP00000062538	ENSMODP00000014618
ENSDARP00000105703	ENSMODP00000018604
ENSDARP00000109109	ENSMODP00000038843
ENSDARP00000080404	ENSMODP00000005674
ENSDARP00000075049	ENSMODP00000005674
ENSDARP00000106372	ENSMODP00000022245
ENSDARP00000110039	ENSMODP00000018488
ENSDARP00000013943	ENSMODP00000006974
ENSDARP00000129456	ENSMODP00000023016
ENSDARP00000097712	ENSMODP00000005389
ENSDARP00000102615	ENSMODP00000010564
ENSDARP00000088338	ENSMODP00000022226
ENSDARP00000123693	ENSMODP00000038847
ENSDARP00000101000	ENSMODP00000028989
ENSDARP00000033575	ENSMODP00000003605
ENSDARP00000001263	ENSMODP00000017670
ENSDARP00000071718	ENSMODP00000017566
ENSDARP00000059840	ENSMODP00000013693
ENSDARP00000076977	ENSMODP00000025431
ENSDARP00000066372	ENSMODP00000017701
ENSDARP00000095198	ENSMODP00000010905
ENSDARP00000033750	ENSMODP00000010889
ENSDARP00000122155	ENSMODP00000000487
ENSDARP00000085788	ENSMODP00000013056
ENSDARP00000009179	ENSMODP00000024833
ENSDARP00000091872	ENSMODP00000023363
ENSDARP00000065494	ENSMODP00000006499
ENSDARP00000079636	ENSMODP00000009689
ENSDARP00000050209	ENSMODP00000009689
ENSDARP00000038511	ENSMODP00000011634
ENSDARP00000110985	ENSMODP00000006124
ENSDARP00000099100	ENSMODP00000029511
ENSDARP00000033638	ENSMODP00000008863
ENSDARP00000127157	ENSMODP00000000849
ENSDARP00000075769	ENSMODP00000005154
ENSDARP00000093277	ENSMODP00000003980
ENSDARP00000071527	ENSMODP00000040762
ENSDARP00000111463	ENSMODP00000009055
ENSDARP00000027776	ENSMODP00000009055
ENSDARP00000099020	ENSMODP00000031036
ENSDARP00000102219	ENSMODP00000012246
ENSDARP00000122442	ENSMODP00000014983
ENSDARP00000098349	ENSMODP00000014983
ENSDARP00000071206	ENSMODP00000006446
ENSDARP00000023594	ENSMODP00000015285
ENSDARP00000101167	ENSMODP00000006681
ENSDARP00000097850	ENSMODP00000034265
ENSDARP00000123046	ENSMODP00000009316
ENSDARP00000108870	ENSMODP00000023716
ENSDARP00000064708	ENSMODP00000009526
ENSDARP00000080869	ENSMODP00000002150
ENSDARP00000107843	ENSMODP00000010302
ENSDARP00000027028	ENSMODP00000017550
ENSDARP00000122172	ENSMODP00000009180
ENSDARP00000083123	ENSMODP00000005405
ENSDARP00000109699	ENSMODP00000019993
ENSDARP00000004922	ENSMODP00000019993
ENSDARP00000095874	ENSMODP00000019007
ENSDARP00000017189	ENSMODP00000000853
ENSDARP00000106590	ENSMODP00000019581
ENSDARP00000110098	ENSMODP00000037525
ENSDARP00000051778	ENSMODP00000001680
ENSDARP00000019179	ENSMODP00000014520
ENSDARP00000106508	ENSMODP00000010772
ENSDARP00000110359	ENSMODP00000026473
ENSDARP00000051900	ENSMODP00000017144
ENSDARP00000101211	ENSMODP00000002551
ENSDARP00000104045	ENSMODP00000013240
ENSDARP00000118274	ENSMODP00000010047
ENSDARP00000040265	ENSMODP00000025625
ENSDARP00000010347	ENSMODP00000001202
ENSDARP00000109289	ENSMODP00000025626
ENSDARP00000009713	ENSMODP00000008362
ENSDARP00000077123	ENSMODP00000010954
ENSDARP00000085962	ENSMODP00000010954
ENSDARP00000104195	ENSMODP00000032258
ENSDARP00000121429	ENSMODP00000040103
ENSDARP00000087625	ENSMODP00000022868
ENSDARP00000079812	ENSMODP00000024465
ENSDARP00000002994	ENSMODP00000021286
ENSDARP00000013575	ENSMODP00000020168
ENSDARP00000080411	ENSMODP00000036241
ENSDARP00000104463	ENSMODP00000004137
ENSDARP00000098422	ENSMODP00000019955
ENSDARP00000081544	ENSMODP00000019955
ENSDARP00000014003	ENSMODP00000024785
ENSDARP00000089612	ENSMODP00000024785
ENSDARP00000061172	ENSMODP00000006094
ENSDARP00000002844	ENSMODP00000003352
ENSDARP00000073256	ENSMODP00000002223
ENSDARP00000109056	ENSMODP00000005549
ENSDARP00000019154	ENSMODP00000029137
ENSDARP00000072334	ENSMODP00000008822
ENSDARP00000105565	ENSMODP00000038160
ENSDARP00000056137	ENSMODP00000012491
ENSDARP00000103341	ENSMODP00000028994
ENSDARP00000096452	ENSMODP00000026862
ENSDARP00000075918	ENSMODP00000012974
ENSDARP00000024892	ENSMODP00000007017
ENSDARP00000033243	ENSMODP00000021921
ENSDARP00000009990	ENSMODP00000000754
ENSDARP00000082527	ENSMODP00000037746
ENSDARP00000112624	ENSMODP00000037746
ENSDARP00000102353	ENSMODP00000000381
ENSDARP00000121427	ENSMODP00000008354
ENSDARP00000056744	ENSMODP00000003841
ENSDARP00000049225	ENSMODP00000009713
ENSDARP00000110623	ENSMODP00000006375
ENSDARP00000007824	ENSMODP00000014567
ENSDARP00000008312	ENSMODP00000040539
ENSDARP00000058458	ENSMODP00000029504
ENSDARP00000058577	ENSMODP00000022041
ENSDARP00000123862	ENSMODP00000024370
ENSDARP00000100941	ENSMODP00000006466
ENSDARP00000100140	ENSMODP00000015484
ENSDARP00000127920	ENSMODP00000039714
ENSDARP00000091859	ENSMODP00000026271
ENSDARP00000068939	ENSMODP00000026271
ENSDARP00000105618	ENSMODP00000007680
ENSDARP00000069215	ENSMODP00000011393
ENSDARP00000069966	ENSMODP00000012779
ENSDARP00000047451	ENSMODP00000000336
ENSDARP00000109534	ENSMODP00000016928
ENSDARP00000109176	ENSMODP00000016928
ENSDARP00000076902	ENSMODP00000018587
ENSDARP00000099909	ENSMODP00000018587
ENSDARP00000121336	ENSMODP00000004079
ENSDARP00000073748	ENSMODP00000004079
ENSDARP00000059795	ENSMODP00000005398
ENSDARP00000094761	ENSMODP00000011241
ENSDARP00000091640	ENSMODP00000019316
ENSDARP00000108905	ENSMODP00000036548
ENSDARP00000067516	ENSMODP00000012150
ENSDARP00000071808	ENSMODP00000012150
ENSDARP00000049675	ENSMODP00000000824
ENSDARP00000106040	ENSMODP00000023312
ENSDARP00000037411	ENSMODP00000011812
ENSDARP00000022617	ENSMODP00000025627
ENSDARP00000069672	ENSMODP00000005908
ENSDARP00000016803	ENSMODP00000014225
ENSDARP00000095367	ENSMODP00000022763
ENSDARP00000112925	ENSMODP00000022763
ENSDARP00000114555	ENSMODP00000025592
ENSDARP00000074827	ENSMODP00000024040
ENSDARP00000074928	ENSMODP00000016729
ENSDARP00000089171	ENSMODP00000021388
ENSDARP00000027924	ENSMODP00000012700
ENSDARP00000113335	ENSMODP00000001785
ENSDARP00000105198	ENSMODP00000015281
ENSDARP00000121877	ENSMODP00000014354
ENSDARP00000059263	ENSMODP00000004962
ENSDARP00000074553	ENSMODP00000005900
ENSDARP00000060504	ENSMODP00000035265
ENSDARP00000075741	ENSMODP00000007161
ENSDARP00000027521	ENSMODP00000007161
ENSDARP00000060624	ENSMODP00000011972
ENSDARP00000105393	ENSMODP00000000544
ENSDARP00000092397	ENSMODP00000000544
ENSDARP00000015065	ENSMODP00000018478
ENSDARP00000108873	ENSMODP00000018478
ENSDARP00000097710	ENSMODP00000008222
ENSDARP00000097725	ENSMODP00000008222
ENSDARP00000109506	ENSMODP00000008442
ENSDARP00000073348	ENSMODP00000005705
ENSDARP00000002357	ENSMODP00000022071
ENSDARP00000094416	ENSMODP00000008245
ENSDARP00000094479	ENSMODP00000008694
ENSDARP00000090521	ENSMODP00000008694
ENSDARP00000034396	ENSMODP00000015844
ENSDARP00000097852	ENSMODP00000008213
ENSDARP00000095054	ENSMODP00000015425
ENSDARP00000111676	ENSMODP00000020481
ENSDARP00000069131	ENSMODP00000000130
ENSDARP00000068362	ENSMODP00000035626
ENSDARP00000083841	ENSMODP00000032675
ENSDARP00000115340	ENSMODP00000032675
ENSDARP00000125676	ENSMODP00000022002
ENSDARP00000108443	ENSMODP00000021450
ENSDARP00000104653	ENSMODP00000026607
ENSDARP00000102414	ENSMODP00000034494
ENSDARP00000117598	ENSMODP00000034494
ENSDARP00000098329	ENSMODP00000025611
ENSDARP00000098796	ENSMODP00000000546
ENSDARP00000124278	ENSMODP00000000474
ENSDARP00000000488	ENSMODP00000000474
ENSDARP00000109084	ENSMODP00000021283
ENSDARP00000115190	ENSMODP00000008527
ENSDARP00000078265	ENSMODP00000020228
ENSDARP00000062401	ENSMODP00000022087
ENSDARP00000120955	ENSMODP00000011441
ENSDARP00000115246	ENSMODP00000025223
ENSDARP00000114536	ENSMODP00000008253
ENSDARP00000101673	ENSMODP00000029564
ENSDARP00000099963	ENSMODP00000029564
ENSDARP00000071926	ENSMODP00000003943
ENSDARP00000027046	ENSMODP00000011968
ENSDARP00000018976	ENSMODP00000007504
ENSDARP00000056080	ENSMODP00000009233
ENSDARP00000064732	ENSMODP00000000429
ENSDARP00000125702	ENSMODP00000030288
ENSDARP00000094348	ENSMODP00000032640
ENSDARP00000084189	ENSMODP00000020109
ENSDARP00000100942	ENSMODP00000006020
ENSDARP00000094932	ENSMODP00000038348
ENSDARP00000042971	ENSMODP00000017177
ENSDARP00000032398	ENSMODP00000017177
ENSDARP00000074839	ENSMODP00000024001
ENSDARP00000069134	ENSMODP00000000253
ENSDARP00000110566	ENSMODP00000000694
ENSDARP00000106447	ENSMODP00000002694
ENSDARP00000059326	ENSMODP00000023226
ENSDARP00000112876	ENSMODP00000023226
ENSDARP00000073475	ENSMODP00000011527
ENSDARP00000106584	ENSMODP00000023002
ENSDARP00000111199	ENSMODP00000024342
ENSDARP00000103408	ENSMODP00000023757
ENSDARP00000033788	ENSMODP00000009451
ENSDARP00000015588	ENSMODP00000004684
ENSDARP00000067620	ENSMODP00000025445
ENSDARP00000128756	ENSMODP00000017237
ENSDARP00000073103	ENSMODP00000015469
ENSDARP00000038193	ENSMODP00000015469
ENSDARP00000073136	ENSMODP00000023786
ENSDARP00000042275	ENSMODP00000021940
ENSDARP00000086634	ENSMODP00000001437
ENSDARP00000105484	ENSMODP00000023732
ENSDARP00000094840	ENSMODP00000023732
ENSDARP00000098704	ENSMODP00000013457
ENSDARP00000077648	ENSMODP00000025116
ENSDARP00000075158	ENSMODP00000025116
ENSDARP00000096925	ENSMODP00000033755
ENSDARP00000076274	ENSMODP00000033755
ENSDARP00000035841	ENSMODP00000010724
ENSDARP00000091590	ENSMODP00000002862
ENSDARP00000060192	ENSMODP00000007324
ENSDARP00000076434	ENSMODP00000012640
ENSDARP00000041380	ENSMODP00000013262
ENSDARP00000121369	ENSMODP00000022965
ENSDARP00000065879	ENSMODP00000015598
ENSDARP00000095079	ENSMODP00000017667
ENSDARP00000074719	ENSMODP00000017399
ENSDARP00000109085	ENSMODP00000038519
ENSDARP00000003013	ENSMODP00000021301
ENSDARP00000085363	ENSMODP00000021025
ENSDARP00000052364	ENSMODP00000030140
ENSDARP00000062701	ENSMODP00000020391
ENSDARP00000052365	ENSMODP00000015233
ENSDARP00000112432	ENSMODP00000013188
ENSDARP00000024947	ENSMODP00000018821
ENSDARP00000046217	ENSMODP00000018821
ENSDARP00000067933	ENSMODP00000010847
ENSDARP00000101844	ENSMODP00000010341
ENSDARP00000034038	ENSMODP00000020125
ENSDARP00000095538	ENSMODP00000019344
ENSDARP00000042099	ENSMODP00000034155
ENSDARP00000034858	ENSMODP00000034155
ENSDARP00000111484	ENSMODP00000025486
ENSDARP00000067540	ENSMODP00000025486
ENSDARP00000008510	ENSMODP00000009701
ENSDARP00000115181	ENSMODP00000030251
ENSDARP00000061036	ENSMODP00000021469
ENSDARP00000071406	ENSMODP00000023550
ENSDARP00000023845	ENSMODP00000020056
ENSDARP00000107652	ENSMODP00000020056
ENSDARP00000057971	ENSMODP00000001145
ENSDARP00000023098	ENSMODP00000018020
ENSDARP00000058661	ENSMODP00000004384
ENSDARP00000079802	ENSMODP00000026009
ENSDARP00000120305	ENSMODP00000026009
ENSDARP00000082836	ENSMODP00000027349
ENSDARP00000118154	ENSMODP00000014557
ENSDARP00000067130	ENSMODP00000011339
ENSDARP00000109755	ENSMODP00000023115
ENSDARP00000077740	ENSMODP00000003743
ENSDARP00000049464	ENSMODP00000026955
ENSDARP00000100679	ENSMODP00000020434
ENSDARP00000085375	ENSMODP00000000944
ENSDARP00000070155	ENSMODP00000032676
ENSDARP00000121575	ENSMODP00000009813
ENSDARP00000114970	ENSMODP00000009933
ENSDARP00000094033	ENSMODP00000033980
ENSDARP00000073572	ENSMODP00000012354
ENSDARP00000124594	ENSMODP00000002565
ENSDARP00000101759	ENSMODP00000002565
ENSDARP00000043428	ENSMODP00000020280
ENSDARP00000089852	ENSMODP00000008619
ENSDARP00000075936	ENSMODP00000008619
ENSDARP00000048613	ENSMODP00000005464
ENSDARP00000077277	ENSMODP00000005464
ENSDARP00000118703	ENSMODP00000025778
ENSDARP00000125103	ENSMODP00000025778
ENSDARP00000103191	ENSMODP00000001039
ENSDARP00000072885	ENSMODP00000015401
ENSDARP00000099567	ENSMODP00000018053
ENSDARP00000097750	ENSMODP00000003470
ENSDARP00000070393	ENSMODP00000012022
ENSDARP00000089792	ENSMODP00000003356
ENSDARP00000003459	ENSMODP00000011738
ENSDARP00000050527	ENSMODP00000018820
ENSDARP00000073055	ENSMODP00000018820
ENSDARP00000100708	ENSMODP00000024477
ENSDARP00000108179	ENSMODP00000038322
ENSDARP00000103850	ENSMODP00000030082
ENSDARP00000072664	ENSMODP00000021354
ENSDARP00000089068	ENSMODP00000034131
ENSDARP00000107643	ENSMODP00000017409
ENSDARP00000057421	ENSMODP00000017409
ENSDARP00000021266	ENSMODP00000001778
ENSDARP00000099485	ENSMODP00000006007
ENSDARP00000128445	ENSMODP00000038040
ENSDARP00000127385	ENSMODP00000038040
ENSDARP00000126876	ENSMODP00000010172
ENSDARP00000079958	ENSMODP00000003064
ENSDARP00000085613	ENSMODP00000003064
ENSDARP00000128910	ENSMODP00000027239
ENSDARP00000122562	ENSMODP00000027239
ENSDARP00000098656	ENSMODP00000017220
ENSDARP00000010990	ENSMODP00000011818
ENSDARP00000076483	ENSMODP00000035890
ENSDARP00000096012	ENSMODP00000005986
ENSDARP00000065032	ENSMODP00000005986
ENSDARP00000028958	ENSMODP00000002334
ENSDARP00000045658	ENSMODP00000012158
ENSDARP00000074466	ENSMODP00000011779
ENSDARP00000121481	ENSMODP00000011779
ENSDARP00000037677	ENSMODP00000002275
ENSDARP00000100688	ENSMODP00000009126
ENSDARP00000040333	ENSMODP00000002600
ENSDARP00000059343	ENSMODP00000006925
ENSDARP00000050302	ENSMODP00000023154
ENSDARP00000109627	ENSMODP00000009691
ENSDARP00000057501	ENSMODP00000001148
ENSDARP00000003481	ENSMODP00000003121
ENSDARP00000077802	ENSMODP00000032776
ENSDARP00000028345	ENSMODP00000021504
ENSDARP00000065082	ENSMODP00000017677
ENSDARP00000110639	ENSMODP00000021594
ENSDARP00000124776	ENSMODP00000004536
ENSDARP00000058502	ENSMODP00000004536
ENSDARP00000086420	ENSMODP00000026635
ENSDARP00000102401	ENSMODP00000020364
ENSDARP00000110866	ENSMODP00000001657
ENSDARP00000000618	ENSMODP00000022572
ENSDARP00000084183	ENSMODP00000041088
ENSDARP00000080722	ENSMODP00000041088
ENSDARP00000096817	ENSMODP00000012818
ENSDARP00000127379	ENSMODP00000036499
ENSDARP00000055510	ENSMODP00000002162
ENSDARP00000105911	ENSMODP00000007706
ENSDARP00000094406	ENSMODP00000019151
ENSDARP00000062291	ENSMODP00000011885
ENSDARP00000102117	ENSMODP00000020305
ENSDARP00000045947	ENSMODP00000029006
ENSDARP00000109040	ENSMODP00000036139
ENSDARP00000053508	ENSMODP00000024282
ENSDARP00000107088	ENSMODP00000011356
ENSDARP00000042754	ENSMODP00000005643
ENSDARP00000093644	ENSMODP00000002270
ENSDARP00000100886	ENSMODP00000002561
ENSDARP00000100747	ENSMODP00000002561
ENSDARP00000100545	ENSMODP00000005927
ENSDARP00000032054	ENSMODP00000024027
ENSDARP00000056279	ENSMODP00000008095
ENSDARP00000029635	ENSMODP00000008095
ENSDARP00000027919	ENSMODP00000024313
ENSDARP00000079570	ENSMODP00000021801
ENSDARP00000103729	ENSMODP00000024609
ENSDARP00000110330	ENSMODP00000024173
ENSDARP00000111022	ENSMODP00000028249
ENSDARP00000069555	ENSMODP00000022136
ENSDARP00000093211	ENSMODP00000003242
ENSDARP00000050602	ENSMODP00000025773
ENSDARP00000116080	ENSMODP00000036015
ENSDARP00000114236	ENSMODP00000005304
ENSDARP00000015024	ENSMODP00000020382
ENSDARP00000112509	ENSMODP00000013602
ENSDARP00000016210	ENSMODP00000007792
ENSDARP00000101097	ENSMODP00000015990
ENSDARP00000128780	ENSMODP00000002562
ENSDARP00000088447	ENSMODP00000010334
ENSDARP00000102225	ENSMODP00000021643
ENSDARP00000098126	ENSMODP00000002723
ENSDARP00000099487	ENSMODP00000003570
ENSDARP00000093187	ENSMODP00000023866
ENSDARP00000055339	ENSMODP00000002300
ENSDARP00000099212	ENSMODP00000036542
ENSDARP00000025776	ENSMODP00000020972
ENSDARP00000023792	ENSMODP00000026388
ENSDARP00000045808	ENSMODP00000014831
ENSDARP00000000005	ENSMODP00000022588
ENSDARP00000040034	ENSMODP00000022588
ENSDARP00000040537	ENSMODP00000013307
ENSDARP00000107582	ENSMODP00000013307
ENSDARP00000099313	ENSMODP00000028789
ENSDARP00000109004	ENSMODP00000033491
ENSDARP00000122431	ENSMODP00000033491
ENSDARP00000016733	ENSMODP00000019616
ENSDARP00000114828	ENSMODP00000019188
ENSDARP00000112412	ENSMODP00000019188
ENSDARP00000014106	ENSMODP00000005475
ENSDARP00000093111	ENSMODP00000009994
ENSDARP00000020522	ENSMODP00000022371
ENSDARP00000089001	ENSMODP00000003194
ENSDARP00000127037	ENSMODP00000011041
ENSDARP00000122887	ENSMODP00000011039
ENSDARP00000092857	ENSMODP00000012196
ENSDARP00000107378	ENSMODP00000003656
ENSDARP00000129564	ENSMODP00000013054
ENSDARP00000116133	ENSMODP00000013054
ENSDARP00000114217	ENSMODP00000035379
ENSDARP00000092205	ENSMODP00000005922
ENSDARP00000013643	ENSMODP00000004736
ENSDARP00000109017	ENSMODP00000004736
ENSDARP00000098991	ENSMODP00000000452
ENSDARP00000063174	ENSMODP00000000452
ENSDARP00000118341	ENSMODP00000018859
ENSDARP00000076235	ENSMODP00000018859
ENSDARP00000003485	ENSMODP00000000469
ENSDARP00000119527	ENSMODP00000001220
ENSDARP00000067853	ENSMODP00000028908
ENSDARP00000093501	ENSMODP00000028908
ENSDARP00000112471	ENSMODP00000002563
ENSDARP00000104134	ENSMODP00000035688
ENSDARP00000080111	ENSMODP00000023213
ENSDARP00000080110	ENSMODP00000023213
ENSDARP00000102111	ENSMODP00000023428
ENSDARP00000075341	ENSMODP00000023428
ENSDARP00000055563	ENSMODP00000000249
ENSDARP00000080391	ENSMODP00000000479
ENSDARP00000105604	ENSMODP00000026397
ENSDARP00000084002	ENSMODP00000016123
ENSDARP00000078392	ENSMODP00000016123
ENSDARP00000118745	ENSMODP00000021880
ENSDARP00000093418	ENSMODP00000021880
ENSDARP00000077150	ENSMODP00000018797
ENSDARP00000076047	ENSMODP00000023334
ENSDARP00000076200	ENSMODP00000023334
ENSDARP00000047088	ENSMODP00000017975
ENSDARP00000106742	ENSMODP00000017975
ENSDARP00000109320	ENSMODP00000021307
ENSDARP00000120661	ENSMODP00000021307
ENSDARP00000105074	ENSMODP00000012044
ENSDARP00000122490	ENSMODP00000030207
ENSDARP00000065806	ENSMODP00000019613
ENSDARP00000060934	ENSMODP00000024010
ENSDARP00000101753	ENSMODP00000019109
ENSDARP00000107016	ENSMODP00000010652
ENSDARP00000124191	ENSMODP00000008555
ENSDARP00000089270	ENSMODP00000023830
ENSDARP00000081987	ENSMODP00000010813
ENSDARP00000103209	ENSMODP00000013424
ENSDARP00000110364	ENSMODP00000016279
ENSDARP00000053840	ENSMODP00000016279
ENSDARP00000042516	ENSMODP00000013384
ENSDARP00000071653	ENSMODP00000013384
ENSDARP00000015974	ENSMODP00000004565
ENSDARP00000087679	ENSMODP00000028423
ENSDARP00000074579	ENSMODP00000004558
ENSDARP00000103821	ENSMODP00000012942
ENSDARP00000103920	ENSMODP00000011716
ENSDARP00000023907	ENSMODP00000013466
ENSDARP00000007948	ENSMODP00000016015
ENSDARP00000066788	ENSMODP00000041197
ENSDARP00000124963	ENSMODP00000000437
ENSDARP00000043700	ENSMODP00000000437
ENSDARP00000123809	ENSMODP00000022719
ENSDARP00000096167	ENSMODP00000026322
ENSDARP00000069236	ENSMODP00000017431
ENSDARP00000105066	ENSMODP00000013715
ENSDARP00000106770	ENSMODP00000013715
ENSDARP00000036969	ENSMODP00000002105
ENSDARP00000072289	ENSMODP00000007274
ENSDARP00000114768	ENSMODP00000002115
ENSDARP00000110288	ENSMODP00000002115
ENSDARP00000104974	ENSMODP00000008475
ENSDARP00000032748	ENSMODP00000002379
ENSDARP00000075883	ENSMODP00000026022
ENSDARP00000025514	ENSMODP00000022909
ENSDARP00000105420	ENSMODP00000021212
ENSDARP00000102589	ENSMODP00000017819
ENSDARP00000108298	ENSMODP00000025593
ENSDARP00000089498	ENSMODP00000025593
ENSDARP00000059731	ENSMODP00000024318
ENSDARP00000066371	ENSMODP00000014146
ENSDARP00000119345	ENSMODP00000005376
ENSDARP00000048437	ENSMODP00000020621
ENSDARP00000109366	ENSMODP00000016034
ENSDARP00000107614	ENSMODP00000020966
ENSDARP00000107835	ENSMODP00000022491
ENSDARP00000094300	ENSMODP00000022004
ENSDARP00000011307	ENSMODP00000022004
ENSDARP00000115010	ENSMODP00000021415
ENSDARP00000017195	ENSMODP00000021415
ENSDARP00000026470	ENSMODP00000021822
ENSDARP00000094918	ENSMODP00000021414
ENSDARP00000006882	ENSMODP00000005123
ENSDARP00000088981	ENSMODP00000021523
ENSDARP00000104727	ENSMODP00000013320
ENSDARP00000103388	ENSMODP00000013320
ENSDARP00000128495	ENSMODP00000015379
ENSDARP00000129239	ENSMODP00000022037
ENSDARP00000123551	ENSMODP00000022037
ENSDARP00000086285	ENSMODP00000030807
ENSDARP00000113718	ENSMODP00000016719
ENSDARP00000066923	ENSMODP00000040791
ENSDARP00000109057	ENSMODP00000025787
ENSDARP00000085589	ENSMODP00000028759
ENSDARP00000053533	ENSMODP00000021852
ENSDARP00000080685	ENSMODP00000024163
ENSDARP00000095560	ENSMODP00000022841
ENSDARP00000005233	ENSMODP00000022841
ENSDARP00000087373	ENSMODP00000021988
ENSDARP00000093160	ENSMODP00000013582
ENSDARP00000127233	ENSMODP00000022436
ENSDARP00000081388	ENSMODP00000000187
ENSDARP00000070190	ENSMODP00000013530
ENSDARP00000102765	ENSMODP00000039129
ENSDARP00000108041	ENSMODP00000037855
ENSDARP00000048854	ENSMODP00000037855
ENSDARP00000084492	ENSMODP00000011440
ENSDARP00000100524	ENSMODP00000011440
ENSDARP00000116187	ENSMODP00000019202
ENSDARP00000118870	ENSMODP00000001457
ENSDARP00000043095	ENSMODP00000015719
ENSDARP00000109106	ENSMODP00000025489
ENSDARP00000051523	ENSMODP00000025762
ENSDARP00000059368	ENSMODP00000005094
ENSDARP00000005262	ENSMODP00000023625
ENSDARP00000063617	ENSMODP00000014093
ENSDARP00000090326	ENSMODP00000012594
ENSDARP00000055063	ENSMODP00000010237
ENSDARP00000096752	ENSMODP00000010237
ENSDARP00000119857	ENSMODP00000000934
ENSDARP00000113048	ENSMODP00000000934
ENSDARP00000117214	ENSMODP00000019976
ENSDARP00000054848	ENSMODP00000006082
ENSDARP00000108316	ENSMODP00000040702
ENSDARP00000092246	ENSMODP00000002766
ENSDARP00000116730	ENSMODP00000000399
ENSDARP00000099426	ENSMODP00000005825
ENSDARP00000122116	ENSMODP00000011033
ENSDARP00000104864	ENSMODP00000000838
ENSDARP00000070289	ENSMODP00000014368
ENSDARP00000074483	ENSMODP00000025340
ENSDARP00000097744	ENSMODP00000025340
ENSDARP00000075348	ENSMODP00000016300
ENSDARP00000003841	ENSMODP00000024624
ENSDARP00000076426	ENSMODP00000026280
ENSDARP00000102441	ENSMODP00000026280
ENSDARP00000082979	ENSMODP00000006642
ENSDARP00000105236	ENSMODP00000006642
ENSDARP00000124218	ENSMODP00000013456
ENSDARP00000069581	ENSMODP00000022110
ENSDARP00000124101	ENSMODP00000023187
ENSDARP00000123657	ENSMODP00000006952
ENSDARP00000081043	ENSMODP00000034906
ENSDARP00000012776	ENSMODP00000029642
ENSDARP00000074623	ENSMODP00000001893
ENSDARP00000096363	ENSMODP00000001893
ENSDARP00000096556	ENSMODP00000023242
ENSDARP00000082159	ENSMODP00000015362
ENSDARP00000098433	ENSMODP00000008501
ENSDARP00000099233	ENSMODP00000008501
ENSDARP00000104323	ENSMODP00000032729
ENSDARP00000100472	ENSMODP00000006029
ENSDARP00000008105	ENSMODP00000013337
ENSDARP00000104821	ENSMODP00000020292
ENSDARP00000053530	ENSMODP00000021849
ENSDARP00000126317	ENSMODP00000040586
ENSDARP00000109215	ENSMODP00000005066
ENSDARP00000098515	ENSMODP00000039503
ENSDARP00000090749	ENSMODP00000013770
ENSDARP00000126058	ENSMODP00000002547
ENSDARP00000107099	ENSMODP00000007208
ENSDARP00000061075	ENSMODP00000019745
ENSDARP00000027966	ENSMODP00000035126
ENSDARP00000097622	ENSMODP00000011937
ENSDARP00000107490	ENSMODP00000011937
ENSDARP00000120440	ENSMODP00000023649
ENSDARP00000049927	ENSMODP00000023649
ENSDARP00000060575	ENSMODP00000000328
ENSDARP00000096413	ENSMODP00000000328
ENSDARP00000096458	ENSMODP00000039408
ENSDARP00000010568	ENSMODP00000039408
ENSDARP00000011527	ENSMODP00000012595
ENSDARP00000111211	ENSMODP00000012595
ENSDARP00000108464	ENSMODP00000024807
ENSDARP00000042420	ENSMODP00000017725
ENSDARP00000060005	ENSMODP00000026347
ENSDARP00000114921	ENSMODP00000026346
ENSDARP00000054735	ENSMODP00000029187
ENSDARP00000126818	ENSMODP00000005513
ENSDARP00000128178	ENSMODP00000011626
ENSDARP00000125087	ENSMODP00000012579
ENSDARP00000020170	ENSMODP00000023619
ENSDARP00000084452	ENSMODP00000003794
ENSDARP00000105699	ENSMODP00000003794
ENSDARP00000122306	ENSMODP00000008393
ENSDARP00000109910	ENSMODP00000005230
ENSDARP00000121593	ENSMODP00000009029
ENSDARP00000076415	ENSMODP00000009029
ENSDARP00000038214	ENSMODP00000001300
ENSDARP00000106388	ENSMODP00000009421
ENSDARP00000115296	ENSMODP00000009421
ENSDARP00000105530	ENSMODP00000010627
ENSDARP00000127735	ENSMODP00000011986
ENSDARP00000088314	ENSMODP00000011986
ENSDARP00000081860	ENSMODP00000002576
ENSDARP00000089751	ENSMODP00000026078
ENSDARP00000096327	ENSMODP00000008240
ENSDARP00000094631	ENSMODP00000001721
ENSDARP00000012087	ENSMODP00000001721
ENSDARP00000105876	ENSMODP00000026291
ENSDARP00000087964	ENSMODP00000017128
ENSDARP00000123542	ENSMODP00000007108
ENSDARP00000003380	ENSMODP00000010692
ENSDARP00000112128	ENSMODP00000010692
ENSDARP00000086185	ENSMODP00000008673
ENSDARP00000105597	ENSMODP00000002763
ENSDARP00000055106	ENSMODP00000002763
ENSDARP00000060701	ENSMODP00000000301
ENSDARP00000103159	ENSMODP00000010528
ENSDARP00000101059	ENSMODP00000010073
ENSDARP00000070556	ENSMODP00000032191
ENSDARP00000049502	ENSMODP00000009501
ENSDARP00000086415	ENSMODP00000001101
ENSDARP00000085308	ENSMODP00000004406
ENSDARP00000112164	ENSMODP00000009401
ENSDARP00000024623	ENSMODP00000017551
ENSDARP00000054234	ENSMODP00000001455
ENSDARP00000093386	ENSMODP00000030254
ENSDARP00000129827	ENSMODP00000025939
ENSDARP00000087335	ENSMODP00000029725
ENSDARP00000061737	ENSMODP00000007595
ENSDARP00000068355	ENSMODP00000000448
ENSDARP00000067923	ENSMODP00000016476
ENSDARP00000021737	ENSMODP00000013976
ENSDARP00000108605	ENSMODP00000000581
ENSDARP00000091836	ENSMODP00000021756
ENSDARP00000026625	ENSMODP00000014791
ENSDARP00000118376	ENSMODP00000008892
ENSDARP00000008364	ENSMODP00000007535
ENSDARP00000077706	ENSMODP00000004307
ENSDARP00000104183	ENSMODP00000029151
ENSDARP00000084823	ENSMODP00000004279
ENSDARP00000004624	ENSMODP00000022632
ENSDARP00000092387	ENSMODP00000017986
ENSDARP00000104288	ENSMODP00000016550
ENSDARP00000079577	ENSMODP00000002057
ENSDARP00000080499	ENSMODP00000023903
ENSDARP00000111239	ENSMODP00000023903
ENSDARP00000117350	ENSMODP00000016112
ENSDARP00000017119	ENSMODP00000011712
ENSDARP00000128675	ENSMODP00000006821
ENSDARP00000104030	ENSMODP00000007341
ENSDARP00000102719	ENSMODP00000036418
ENSDARP00000120270	ENSMODP00000031883
ENSDARP00000004144	ENSMODP00000008755
ENSDARP00000058796	ENSMODP00000021714
ENSDARP00000055153	ENSMODP00000011249
ENSDARP00000112058	ENSMODP00000011702
ENSDARP00000120420	ENSMODP00000016105
ENSDARP00000129811	ENSMODP00000005316
ENSDARP00000007196	ENSMODP00000004548
ENSDARP00000109081	ENSMODP00000000178
ENSDARP00000076899	ENSMODP00000027542
ENSDARP00000103061	ENSMODP00000021395
ENSDARP00000103566	ENSMODP00000021395
ENSDARP00000062531	ENSMODP00000021711
ENSDARP00000071210	ENSMODP00000021711
ENSDARP00000111947	ENSMODP00000008261
ENSDARP00000072337	ENSMODP00000008261
ENSDARP00000004943	ENSMODP00000017293
ENSDARP00000106640	ENSMODP00000002996
ENSDARP00000127004	ENSMODP00000002996
ENSDARP00000109804	ENSMODP00000022804
ENSDARP00000059954	ENSMODP00000022804
ENSDARP00000067735	ENSMODP00000040099
ENSDARP00000062899	ENSMODP00000000136
ENSDARP00000088337	ENSMODP00000009833
ENSDARP00000119462	ENSMODP00000009833
ENSDARP00000128208	ENSMODP00000000410
ENSDARP00000075472	ENSMODP00000022549
ENSDARP00000071521	ENSMODP00000025381
ENSDARP00000104230	ENSMODP00000022552
ENSDARP00000004889	ENSMODP00000022480
ENSDARP00000029203	ENSMODP00000000623
ENSDARP00000028333	ENSMODP00000005965
ENSDARP00000007424	ENSMODP00000005965
ENSDARP00000124409	ENSMODP00000000937
ENSDARP00000063995	ENSMODP00000000937
ENSDARP00000003665	ENSMODP00000035585
ENSDARP00000093347	ENSMODP00000018160
ENSDARP00000012691	ENSMODP00000004313
ENSDARP00000049166	ENSMODP00000004249
ENSDARP00000113461	ENSMODP00000020356
ENSDARP00000084498	ENSMODP00000020356
ENSDARP00000035581	ENSMODP00000003924
ENSDARP00000005771	ENSMODP00000014627
ENSDARP00000056419	ENSMODP00000037223
ENSDARP00000020361	ENSMODP00000023811
ENSDARP00000080999	ENSMODP00000013896
ENSDARP00000009970	ENSMODP00000019379
ENSDARP00000071885	ENSMODP00000015068
ENSDARP00000088034	ENSMODP00000015068
ENSDARP00000109124	ENSMODP00000040581
ENSDARP00000031031	ENSMODP00000000143
ENSDARP00000063007	ENSMODP00000000708
ENSDARP00000099262	ENSMODP00000003046
ENSDARP00000012447	ENSMODP00000013666
ENSDARP00000109375	ENSMODP00000003297
ENSDARP00000111201	ENSMODP00000032532
ENSDARP00000104233	ENSMODP00000005883
ENSDARP00000005251	ENSMODP00000004209
ENSDARP00000060344	ENSMODP00000019311
ENSDARP00000042296	ENSMODP00000007439
ENSDARP00000069982	ENSMODP00000022689
ENSDARP00000051548	ENSMODP00000009014
ENSDARP00000006712	ENSMODP00000010999
ENSDARP00000088296	ENSMODP00000024289
ENSDARP00000064965	ENSMODP00000024289
ENSDARP00000109893	ENSMODP00000025903
ENSDARP00000078938	ENSMODP00000003590
ENSDARP00000060953	ENSMODP00000037274
ENSDARP00000070706	ENSMODP00000035224
ENSDARP00000022483	ENSMODP00000014386
ENSDARP00000110181	ENSMODP00000014386
ENSDARP00000105872	ENSMODP00000021896
ENSDARP00000091863	ENSMODP00000016277
ENSDARP00000041857	ENSMODP00000012015
ENSDARP00000029449	ENSMODP00000026268
ENSDARP00000072374	ENSMODP00000026268
ENSDARP00000101724	ENSMODP00000014292
ENSDARP00000085782	ENSMODP00000011856
ENSDARP00000123249	ENSMODP00000000810
ENSDARP00000011459	ENSMODP00000000810
ENSDARP00000068639	ENSMODP00000005938
ENSDARP00000105116	ENSMODP00000000563
ENSDARP00000022315	ENSMODP00000017785
ENSDARP00000099634	ENSMODP00000024110
ENSDARP00000102572	ENSMODP00000024110
ENSDARP00000098597	ENSMODP00000027725
ENSDARP00000099601	ENSMODP00000013246
ENSDARP00000092960	ENSMODP00000021193
ENSDARP00000104597	ENSMODP00000032514
ENSDARP00000115000	ENSMODP00000018198
ENSDARP00000101212	ENSMODP00000018796
ENSDARP00000093744	ENSMODP00000003004
ENSDARP00000100863	ENSMODP00000037026
ENSDARP00000099375	ENSMODP00000000717
ENSDARP00000122491	ENSMODP00000014686
ENSDARP00000099219	ENSMODP00000018316
ENSDARP00000098390	ENSMODP00000018999
[truncated: 7,847 more rows]
