# Supplementary material for: Reconstruction of proto-vertebrate, proto-cyclostome and proto-gnathostome genomes provides new insights into early vertebrate evolution
Source: Nat Commun. 2021 Jul 23;12:4489. doi: 10.1038/s41467-021-24573-z (PMC8302630; doi:10.1038/s41467-021-24573-z)
Supplement: Supplementary file 4 — Supplementary Data 1 [file 41467_2021_24573_MOESM4_ESM.zip › SuppData1/orthologs/BRARE-MOUSE.txt]

ENSDARP00000074624	ENSMUSP00000034074
ENSDARP00000061719	ENSMUSP00000037172
ENSDARP00000095914	ENSMUSP00000037172
ENSDARP00000023678	ENSMUSP00000018989
ENSDARP00000001240	ENSMUSP00000018466
ENSDARP00000101815	ENSMUSP00000014505
ENSDARP00000123904	ENSMUSP00000111103
ENSDARP00000042321	ENSMUSP00000029128
ENSDARP00000111829	ENSMUSP00000015484
ENSDARP00000035017	ENSMUSP00000054412
ENSDARP00000099341	ENSMUSP00000045511
ENSDARP00000016279	ENSMUSP00000075235
ENSDARP00000087241	ENSMUSP00000024829
ENSDARP00000120245	ENSMUSP00000035246
ENSDARP00000086278	ENSMUSP00000069495
ENSDARP00000108480	ENSMUSP00000110574
ENSDARP00000043235	ENSMUSP00000073268
ENSDARP00000112135	ENSMUSP00000073268
ENSDARP00000040549	ENSMUSP00000082710
ENSDARP00000105765	ENSMUSP00000021706
ENSDARP00000091948	ENSMUSP00000130759
ENSDARP00000016657	ENSMUSP00000028311
ENSDARP00000043465	ENSMUSP00000028311
ENSDARP00000036715	ENSMUSP00000004949
ENSDARP00000013849	ENSMUSP00000017530
ENSDARP00000128322	ENSMUSP00000096248
ENSDARP00000052396	ENSMUSP00000096248
ENSDARP00000097747	ENSMUSP00000124863
ENSDARP00000102479	ENSMUSP00000124863
ENSDARP00000017456	ENSMUSP00000097747
ENSDARP00000075275	ENSMUSP00000027961
ENSDARP00000003744	ENSMUSP00000025217
ENSDARP00000025441	ENSMUSP00000027494
ENSDARP00000115728	ENSMUSP00000090790
ENSDARP00000060526	ENSMUSP00000104363
ENSDARP00000102702	ENSMUSP00000088642
ENSDARP00000128926	ENSMUSP00000051353
ENSDARP00000104196	ENSMUSP00000082115
ENSDARP00000123389	ENSMUSP00000020679
ENSDARP00000122905	ENSMUSP00000099608
ENSDARP00000109018	ENSMUSP00000019516
ENSDARP00000041145	ENSMUSP00000019516
ENSDARP00000098378	ENSMUSP00000033081
ENSDARP00000042193	ENSMUSP00000138819
ENSDARP00000033512	ENSMUSP00000138819
ENSDARP00000099879	ENSMUSP00000015858
ENSDARP00000076418	ENSMUSP00000015858
ENSDARP00000052791	ENSMUSP00000069238
ENSDARP00000102159	ENSMUSP00000069238
ENSDARP00000070109	ENSMUSP00000028426
ENSDARP00000087079	ENSMUSP00000120598
ENSDARP00000033311	ENSMUSP00000064556
ENSDARP00000067607	ENSMUSP00000059666
ENSDARP00000071278	ENSMUSP00000108629
ENSDARP00000096178	ENSMUSP00000101004
ENSDARP00000087500	ENSMUSP00000101004
ENSDARP00000010426	ENSMUSP00000031841
ENSDARP00000105608	ENSMUSP00000122476
ENSDARP00000062853	ENSMUSP00000099733
ENSDARP00000015027	ENSMUSP00000005103
ENSDARP00000036016	ENSMUSP00000103815
ENSDARP00000104838	ENSMUSP00000003509
ENSDARP00000110537	ENSMUSP00000074764
ENSDARP00000066622	ENSMUSP00000025477
ENSDARP00000022709	ENSMUSP00000026896
ENSDARP00000011180	ENSMUSP00000043477
ENSDARP00000109781	ENSMUSP00000100012
ENSDARP00000101968	ENSMUSP00000099434
ENSDARP00000011396	ENSMUSP00000015003
ENSDARP00000086789	ENSMUSP00000050496
ENSDARP00000020784	ENSMUSP00000048260
ENSDARP00000111457	ENSMUSP00000020339
ENSDARP00000013157	ENSMUSP00000036487
ENSDARP00000052440	ENSMUSP00000049007
ENSDARP00000107372	ENSMUSP00000085900
ENSDARP00000107947	ENSMUSP00000049346
ENSDARP00000053660	ENSMUSP00000049346
ENSDARP00000114340	ENSMUSP00000080579
ENSDARP00000101407	ENSMUSP00000105240
ENSDARP00000056104	ENSMUSP00000125718
ENSDARP00000098075	ENSMUSP00000028349
ENSDARP00000089131	ENSMUSP00000028349
ENSDARP00000017762	ENSMUSP00000002989
ENSDARP00000052420	ENSMUSP00000102710
ENSDARP00000128041	ENSMUSP00000102710
ENSDARP00000086597	ENSMUSP00000097166
ENSDARP00000106043	ENSMUSP00000102177
ENSDARP00000003829	ENSMUSP00000032715
ENSDARP00000123474	ENSMUSP00000036674
ENSDARP00000049623	ENSMUSP00000042867
ENSDARP00000105575	ENSMUSP00000104411
ENSDARP00000055224	ENSMUSP00000018630
ENSDARP00000005680	ENSMUSP00000006718
ENSDARP00000121183	ENSMUSP00000001384
ENSDARP00000003525	ENSMUSP00000001384
ENSDARP00000129116	ENSMUSP00000024049
ENSDARP00000008475	ENSMUSP00000018382
ENSDARP00000058968	ENSMUSP00000039653
ENSDARP00000079823	ENSMUSP00000031278
ENSDARP00000104791	ENSMUSP00000105486
ENSDARP00000075280	ENSMUSP00000093960
ENSDARP00000108980	ENSMUSP00000022707
ENSDARP00000039553	ENSMUSP00000064131
ENSDARP00000105944	ENSMUSP00000124459
ENSDARP00000106138	ENSMUSP00000047199
ENSDARP00000123199	ENSMUSP00000038015
ENSDARP00000121158	ENSMUSP00000119993
ENSDARP00000102048	ENSMUSP00000119993
ENSDARP00000057433	ENSMUSP00000067752
ENSDARP00000063051	ENSMUSP00000030306
ENSDARP00000081844	ENSMUSP00000034427
ENSDARP00000115372	ENSMUSP00000064775
ENSDARP00000115965	ENSMUSP00000103028
ENSDARP00000101420	ENSMUSP00000095964
ENSDARP00000112407	ENSMUSP00000115260
ENSDARP00000013006	ENSMUSP00000075089
ENSDARP00000064825	ENSMUSP00000126897
ENSDARP00000042673	ENSMUSP00000074533
ENSDARP00000127476	ENSMUSP00000106905
ENSDARP00000015394	ENSMUSP00000109098
ENSDARP00000013506	ENSMUSP00000037532
ENSDARP00000117090	ENSMUSP00000037532
ENSDARP00000102910	ENSMUSP00000041622
ENSDARP00000012147	ENSMUSP00000125373
ENSDARP00000073893	ENSMUSP00000019662
ENSDARP00000104859	ENSMUSP00000117346
ENSDARP00000053426	ENSMUSP00000003117
ENSDARP00000075572	ENSMUSP00000109886
ENSDARP00000091375	ENSMUSP00000030763
ENSDARP00000087820	ENSMUSP00000033380
ENSDARP00000002635	ENSMUSP00000027697
ENSDARP00000108255	ENSMUSP00000030814
ENSDARP00000073523	ENSMUSP00000033755
ENSDARP00000030625	ENSMUSP00000027538
ENSDARP00000014061	ENSMUSP00000033549
ENSDARP00000054692	ENSMUSP00000033549
ENSDARP00000084007	ENSMUSP00000033341
ENSDARP00000078442	ENSMUSP00000103391
ENSDARP00000124333	ENSMUSP00000049070
ENSDARP00000099556	ENSMUSP00000049070
ENSDARP00000091436	ENSMUSP00000082895
ENSDARP00000109870	ENSMUSP00000080832
ENSDARP00000124246	ENSMUSP00000033501
ENSDARP00000129124	ENSMUSP00000133245
ENSDARP00000070686	ENSMUSP00000021046
ENSDARP00000055491	ENSMUSP00000021062
ENSDARP00000067708	ENSMUSP00000029541
ENSDARP00000106457	ENSMUSP00000025500
ENSDARP00000012791	ENSMUSP00000078971
ENSDARP00000056073	ENSMUSP00000138944
ENSDARP00000111869	ENSMUSP00000036830
ENSDARP00000065396	ENSMUSP00000066839
ENSDARP00000106564	ENSMUSP00000002809
ENSDARP00000022147	ENSMUSP00000031795
ENSDARP00000066366	ENSMUSP00000001595
ENSDARP00000095220	ENSMUSP00000001595
ENSDARP00000099181	ENSMUSP00000072472
ENSDARP00000100931	ENSMUSP00000077919
ENSDARP00000127731	ENSMUSP00000077919
ENSDARP00000027644	ENSMUSP00000020702
ENSDARP00000095343	ENSMUSP00000023807
ENSDARP00000109154	ENSMUSP00000023807
ENSDARP00000019674	ENSMUSP00000020704
ENSDARP00000056452	ENSMUSP00000020704
ENSDARP00000068816	ENSMUSP00000046610
ENSDARP00000019643	ENSMUSP00000046610
ENSDARP00000122397	ENSMUSP00000084091
ENSDARP00000129467	ENSMUSP00000084091
ENSDARP00000053606	ENSMUSP00000092654
ENSDARP00000057298	ENSMUSP00000036227
ENSDARP00000063586	ENSMUSP00000036227
ENSDARP00000022487	ENSMUSP00000042410
ENSDARP00000050473	ENSMUSP00000031037
ENSDARP00000074794	ENSMUSP00000035257
ENSDARP00000025373	ENSMUSP00000005952
ENSDARP00000063985	ENSMUSP00000101768
ENSDARP00000058305	ENSMUSP00000126137
ENSDARP00000062984	ENSMUSP00000126137
ENSDARP00000109601	ENSMUSP00000074864
ENSDARP00000091774	ENSMUSP00000107444
ENSDARP00000104127	ENSMUSP00000107444
ENSDARP00000028904	ENSMUSP00000026427
ENSDARP00000114008	ENSMUSP00000026427
ENSDARP00000025094	ENSMUSP00000098548
ENSDARP00000097628	ENSMUSP00000105212
ENSDARP00000080655	ENSMUSP00000105212
ENSDARP00000097784	ENSMUSP00000041897
ENSDARP00000098809	ENSMUSP00000043085
ENSDARP00000079273	ENSMUSP00000104533
ENSDARP00000123999	ENSMUSP00000046585
ENSDARP00000083765	ENSMUSP00000034822
ENSDARP00000047652	ENSMUSP00000107347
ENSDARP00000081855	ENSMUSP00000031674
ENSDARP00000076606	ENSMUSP00000053238
ENSDARP00000025648	ENSMUSP00000053238
ENSDARP00000098282	ENSMUSP00000093141
ENSDARP00000011426	ENSMUSP00000030041
ENSDARP00000109709	ENSMUSP00000021689
ENSDARP00000045814	ENSMUSP00000021689
ENSDARP00000105365	ENSMUSP00000121309
ENSDARP00000091908	ENSMUSP00000027226
ENSDARP00000014920	ENSMUSP00000095025
ENSDARP00000106281	ENSMUSP00000081455
ENSDARP00000108347	ENSMUSP00000081455
ENSDARP00000088385	ENSMUSP00000006424
ENSDARP00000120338	ENSMUSP00000003438
ENSDARP00000064175	ENSMUSP00000030477
ENSDARP00000006800	ENSMUSP00000020692
ENSDARP00000050948	ENSMUSP00000110074
ENSDARP00000074998	ENSMUSP00000076887
ENSDARP00000078459	ENSMUSP00000124473
ENSDARP00000078354	ENSMUSP00000037576
ENSDARP00000089497	ENSMUSP00000050730
ENSDARP00000045678	ENSMUSP00000124131
ENSDARP00000109120	ENSMUSP00000124131
ENSDARP00000073505	ENSMUSP00000044231
ENSDARP00000122069	ENSMUSP00000023486
ENSDARP00000128113	ENSMUSP00000031691
ENSDARP00000068002	ENSMUSP00000031690
ENSDARP00000114765	ENSMUSP00000042667
ENSDARP00000128272	ENSMUSP00000032376
ENSDARP00000102221	ENSMUSP00000127892
ENSDARP00000059513	ENSMUSP00000104878
ENSDARP00000067176	ENSMUSP00000104878
ENSDARP00000108227	ENSMUSP00000030376
ENSDARP00000026364	ENSMUSP00000053270
ENSDARP00000123087	ENSMUSP00000045973
ENSDARP00000028379	ENSMUSP00000059026
ENSDARP00000075251	ENSMUSP00000125871
ENSDARP00000071623	ENSMUSP00000125871
ENSDARP00000114103	ENSMUSP00000022217
ENSDARP00000069214	ENSMUSP00000021714
ENSDARP00000077905	ENSMUSP00000036721
ENSDARP00000079578	ENSMUSP00000102813
ENSDARP00000034827	ENSMUSP00000106963
ENSDARP00000118891	ENSMUSP00000085872
ENSDARP00000103999	ENSMUSP00000085872
ENSDARP00000106287	ENSMUSP00000021467
ENSDARP00000112109	ENSMUSP00000113851
ENSDARP00000126959	ENSMUSP00000041173
ENSDARP00000045035	ENSMUSP00000032815
ENSDARP00000089603	ENSMUSP00000024742
ENSDARP00000077021	ENSMUSP00000021004
ENSDARP00000083042	ENSMUSP00000111151
ENSDARP00000104940	ENSMUSP00000105350
ENSDARP00000067932	ENSMUSP00000037324
ENSDARP00000061163	ENSMUSP00000041294
ENSDARP00000061134	ENSMUSP00000020008
ENSDARP00000076249	ENSMUSP00000007257
ENSDARP00000119520	ENSMUSP00000109904
ENSDARP00000040307	ENSMUSP00000099947
ENSDARP00000117905	ENSMUSP00000126340
ENSDARP00000006334	ENSMUSP00000122855
ENSDARP00000109638	ENSMUSP00000122855
ENSDARP00000114769	ENSMUSP00000137256
ENSDARP00000037689	ENSMUSP00000006703
ENSDARP00000001039	ENSMUSP00000090277
ENSDARP00000095486	ENSMUSP00000058730
ENSDARP00000080646	ENSMUSP00000058730
ENSDARP00000127303	ENSMUSP00000104311
ENSDARP00000122795	ENSMUSP00000104311
ENSDARP00000098618	ENSMUSP00000031750
ENSDARP00000098684	ENSMUSP00000066894
ENSDARP00000111989	ENSMUSP00000030898
ENSDARP00000097773	ENSMUSP00000073246
ENSDARP00000126208	ENSMUSP00000062239
ENSDARP00000101821	ENSMUSP00000124470
ENSDARP00000111119	ENSMUSP00000101903
ENSDARP00000121795	ENSMUSP00000071859
ENSDARP00000068089	ENSMUSP00000132687
ENSDARP00000094167	ENSMUSP00000024832
ENSDARP00000024335	ENSMUSP00000070868
ENSDARP00000090686	ENSMUSP00000070868
ENSDARP00000069315	ENSMUSP00000026172
ENSDARP00000097889	ENSMUSP00000025718
ENSDARP00000098001	ENSMUSP00000025718
ENSDARP00000120365	ENSMUSP00000085683
ENSDARP00000082784	ENSMUSP00000042271
ENSDARP00000067629	ENSMUSP00000030212
ENSDARP00000085044	ENSMUSP00000030212
ENSDARP00000018632	ENSMUSP00000129800
ENSDARP00000045932	ENSMUSP00000129800
ENSDARP00000051402	ENSMUSP00000028214
ENSDARP00000114502	ENSMUSP00000028214
ENSDARP00000095328	ENSMUSP00000034600
ENSDARP00000032601	ENSMUSP00000034600
ENSDARP00000092425	ENSMUSP00000107062
ENSDARP00000101478	ENSMUSP00000066701
ENSDARP00000092068	ENSMUSP00000126826
ENSDARP00000084700	ENSMUSP00000062507
ENSDARP00000079303	ENSMUSP00000062507
ENSDARP00000103451	ENSMUSP00000110311
ENSDARP00000128595	ENSMUSP00000061470
ENSDARP00000109667	ENSMUSP00000046368
ENSDARP00000094710	ENSMUSP00000128922
ENSDARP00000117556	ENSMUSP00000095845
ENSDARP00000095187	ENSMUSP00000054545
ENSDARP00000026805	ENSMUSP00000054545
ENSDARP00000069597	ENSMUSP00000019920
ENSDARP00000091828	ENSMUSP00000025208
ENSDARP00000073439	ENSMUSP00000048350
ENSDARP00000106240	ENSMUSP00000053431
ENSDARP00000118753	ENSMUSP00000029850
ENSDARP00000119475	ENSMUSP00000090567
ENSDARP00000122486	ENSMUSP00000090567
ENSDARP00000128562	ENSMUSP00000047888
ENSDARP00000126045	ENSMUSP00000047888
ENSDARP00000098491	ENSMUSP00000081664
ENSDARP00000055022	ENSMUSP00000081664
ENSDARP00000057324	ENSMUSP00000021066
ENSDARP00000099217	ENSMUSP00000021066
ENSDARP00000118548	ENSMUSP00000138618
ENSDARP00000094670	ENSMUSP00000138618
ENSDARP00000078963	ENSMUSP00000082220
ENSDARP00000076873	ENSMUSP00000123078
ENSDARP00000093925	ENSMUSP00000101700
ENSDARP00000066410	ENSMUSP00000040416
ENSDARP00000086549	ENSMUSP00000029575
ENSDARP00000073621	ENSMUSP00000028623
ENSDARP00000107675	ENSMUSP00000030643
ENSDARP00000003397	ENSMUSP00000076505
ENSDARP00000108198	ENSMUSP00000076505
ENSDARP00000124029	ENSMUSP00000022550
ENSDARP00000093555	ENSMUSP00000015256
ENSDARP00000094885	ENSMUSP00000108302
ENSDARP00000102728	ENSMUSP00000097909
ENSDARP00000098758	ENSMUSP00000065205
ENSDARP00000011500	ENSMUSP00000028362
ENSDARP00000119695	ENSMUSP00000027896
ENSDARP00000107042	ENSMUSP00000029307
ENSDARP00000121180	ENSMUSP00000029307
ENSDARP00000083949	ENSMUSP00000034883
ENSDARP00000064746	ENSMUSP00000030169
ENSDARP00000108993	ENSMUSP00000104732
ENSDARP00000064832	ENSMUSP00000054226
ENSDARP00000064615	ENSMUSP00000107035
ENSDARP00000044859	ENSMUSP00000094076
ENSDARP00000118205	ENSMUSP00000106460
ENSDARP00000106725	ENSMUSP00000031868
ENSDARP00000047006	ENSMUSP00000031713
ENSDARP00000091933	ENSMUSP00000029208
ENSDARP00000070437	ENSMUSP00000001122
ENSDARP00000058513	ENSMUSP00000021161
ENSDARP00000098418	ENSMUSP00000021161
ENSDARP00000025120	ENSMUSP00000022040
ENSDARP00000116922	ENSMUSP00000129216
ENSDARP00000094377	ENSMUSP00000110348
ENSDARP00000113955	ENSMUSP00000095533
ENSDARP00000098114	ENSMUSP00000068716
ENSDARP00000048506	ENSMUSP00000091964
ENSDARP00000102127	ENSMUSP00000128308
ENSDARP00000070464	ENSMUSP00000003659
ENSDARP00000093348	ENSMUSP00000022213
ENSDARP00000051004	ENSMUSP00000022213
ENSDARP00000057589	ENSMUSP00000060441
ENSDARP00000002460	ENSMUSP00000059654
ENSDARP00000085707	ENSMUSP00000031607
ENSDARP00000110688	ENSMUSP00000044627
ENSDARP00000107971	ENSMUSP00000090528
ENSDARP00000108491	ENSMUSP00000025645
ENSDARP00000063703	ENSMUSP00000109092
ENSDARP00000112846	ENSMUSP00000006523
ENSDARP00000048886	ENSMUSP00000095169
ENSDARP00000002532	ENSMUSP00000095169
ENSDARP00000053403	ENSMUSP00000129378
ENSDARP00000091516	ENSMUSP00000088089
ENSDARP00000069657	ENSMUSP00000076751
ENSDARP00000123484	ENSMUSP00000076751
ENSDARP00000129096	ENSMUSP00000130758
ENSDARP00000050176	ENSMUSP00000030080
ENSDARP00000014980	ENSMUSP00000084578
ENSDARP00000108067	ENSMUSP00000084578
ENSDARP00000065669	ENSMUSP00000065679
ENSDARP00000118761	ENSMUSP00000061402
ENSDARP00000129035	ENSMUSP00000061402
ENSDARP00000111556	ENSMUSP00000049054
ENSDARP00000111169	ENSMUSP00000049054
ENSDARP00000121566	ENSMUSP00000101060
ENSDARP00000093285	ENSMUSP00000043522
ENSDARP00000101777	ENSMUSP00000043522
ENSDARP00000099736	ENSMUSP00000060591
ENSDARP00000106854	ENSMUSP00000103897
ENSDARP00000112558	ENSMUSP00000136611
ENSDARP00000058495	ENSMUSP00000125580
ENSDARP00000128615	ENSMUSP00000037867
ENSDARP00000016314	ENSMUSP00000049285
ENSDARP00000047070	ENSMUSP00000034698
ENSDARP00000098435	ENSMUSP00000034698
ENSDARP00000014840	ENSMUSP00000002837
ENSDARP00000043315	ENSMUSP00000132514
ENSDARP00000043161	ENSMUSP00000036065
ENSDARP00000123784	ENSMUSP00000112662
ENSDARP00000023124	ENSMUSP00000020023
ENSDARP00000019093	ENSMUSP00000020023
ENSDARP00000104305	ENSMUSP00000041599
ENSDARP00000099211	ENSMUSP00000036110
ENSDARP00000065555	ENSMUSP00000059757
ENSDARP00000098660	ENSMUSP00000099509
ENSDARP00000105864	ENSMUSP00000000939
ENSDARP00000079991	ENSMUSP00000000939
ENSDARP00000102404	ENSMUSP00000091769
ENSDARP00000117778	ENSMUSP00000014290
ENSDARP00000089458	ENSMUSP00000028252
ENSDARP00000051165	ENSMUSP00000091011
ENSDARP00000042171	ENSMUSP00000091011
ENSDARP00000062698	ENSMUSP00000019456
ENSDARP00000110875	ENSMUSP00000034969
ENSDARP00000052476	ENSMUSP00000034969
ENSDARP00000124944	ENSMUSP00000077899
ENSDARP00000100285	ENSMUSP00000031096
ENSDARP00000066702	ENSMUSP00000027053
ENSDARP00000104887	ENSMUSP00000027053
ENSDARP00000065852	ENSMUSP00000122552
ENSDARP00000066124	ENSMUSP00000122552
ENSDARP00000015825	ENSMUSP00000026027
ENSDARP00000005989	ENSMUSP00000017821
ENSDARP00000119398	ENSMUSP00000031309
ENSDARP00000105402	ENSMUSP00000028368
ENSDARP00000056285	ENSMUSP00000137309
ENSDARP00000111440	ENSMUSP00000046695
ENSDARP00000102258	ENSMUSP00000043554
ENSDARP00000050618	ENSMUSP00000045150
ENSDARP00000024256	ENSMUSP00000023835
ENSDARP00000113054	ENSMUSP00000093229
ENSDARP00000101191	ENSMUSP00000131010
ENSDARP00000113801	ENSMUSP00000103366
ENSDARP00000011155	ENSMUSP00000031977
ENSDARP00000019087	ENSMUSP00000065770
ENSDARP00000107390	ENSMUSP00000113913
ENSDARP00000069275	ENSMUSP00000118911
ENSDARP00000074797	ENSMUSP00000109340
ENSDARP00000065205	ENSMUSP00000102481
ENSDARP00000123093	ENSMUSP00000114175
ENSDARP00000098822	ENSMUSP00000135959
ENSDARP00000119169	ENSMUSP00000067541
ENSDARP00000057735	ENSMUSP00000031663
ENSDARP00000114284	ENSMUSP00000106317
ENSDARP00000118698	ENSMUSP00000106317
ENSDARP00000108405	ENSMUSP00000064246
ENSDARP00000101408	ENSMUSP00000126281
ENSDARP00000127739	ENSMUSP00000126281
ENSDARP00000065118	ENSMUSP00000043222
ENSDARP00000044370	ENSMUSP00000037966
ENSDARP00000101166	ENSMUSP00000105250
ENSDARP00000100378	ENSMUSP00000001280
ENSDARP00000068009	ENSMUSP00000096258
ENSDARP00000107380	ENSMUSP00000096258
ENSDARP00000082438	ENSMUSP00000075011
ENSDARP00000028924	ENSMUSP00000025197
ENSDARP00000127120	ENSMUSP00000025197
ENSDARP00000124923	ENSMUSP00000128401
ENSDARP00000073110	ENSMUSP00000031354
ENSDARP00000073658	ENSMUSP00000110729
ENSDARP00000020000	ENSMUSP00000037487
ENSDARP00000113850	ENSMUSP00000029905
ENSDARP00000078769	ENSMUSP00000018113
ENSDARP00000101760	ENSMUSP00000129831
ENSDARP00000043125	ENSMUSP00000038833
ENSDARP00000106580	ENSMUSP00000019386
ENSDARP00000073959	ENSMUSP00000034792
ENSDARP00000007186	ENSMUSP00000099975
ENSDARP00000030718	ENSMUSP00000007249
ENSDARP00000023293	ENSMUSP00000034697
ENSDARP00000109007	ENSMUSP00000034697
ENSDARP00000074529	ENSMUSP00000087394
ENSDARP00000121140	ENSMUSP00000087394
ENSDARP00000116091	ENSMUSP00000114404
ENSDARP00000013960	ENSMUSP00000075992
ENSDARP00000005772	ENSMUSP00000044457
ENSDARP00000053683	ENSMUSP00000036245
ENSDARP00000073367	ENSMUSP00000030289
ENSDARP00000101307	ENSMUSP00000039943
ENSDARP00000066677	ENSMUSP00000070554
ENSDARP00000111926	ENSMUSP00000000642
ENSDARP00000056522	ENSMUSP00000020277
ENSDARP00000112428	ENSMUSP00000099984
ENSDARP00000110892	ENSMUSP00000017851
ENSDARP00000027703	ENSMUSP00000020027
ENSDARP00000089585	ENSMUSP00000051261
ENSDARP00000087966	ENSMUSP00000047547
ENSDARP00000090285	ENSMUSP00000028679
ENSDARP00000098249	ENSMUSP00000087694
ENSDARP00000115648	ENSMUSP00000098594
ENSDARP00000082852	ENSMUSP00000065225
ENSDARP00000103866	ENSMUSP00000099716
ENSDARP00000107114	ENSMUSP00000099716
ENSDARP00000087386	ENSMUSP00000055308
ENSDARP00000072649	ENSMUSP00000059420
ENSDARP00000120829	ENSMUSP00000100025
ENSDARP00000072426	ENSMUSP00000099572
ENSDARP00000024471	ENSMUSP00000099572
ENSDARP00000054597	ENSMUSP00000057725
ENSDARP00000068226	ENSMUSP00000057725
ENSDARP00000083002	ENSMUSP00000056313
ENSDARP00000051665	ENSMUSP00000027373
ENSDARP00000063550	ENSMUSP00000061278
ENSDARP00000109769	ENSMUSP00000029355
ENSDARP00000086614	ENSMUSP00000029355
ENSDARP00000104731	ENSMUSP00000027534
ENSDARP00000008977	ENSMUSP00000041395
ENSDARP00000103131	ENSMUSP00000041395
ENSDARP00000040170	ENSMUSP00000006851
ENSDARP00000078136	ENSMUSP00000101225
ENSDARP00000045176	ENSMUSP00000045527
ENSDARP00000055472	ENSMUSP00000021090
ENSDARP00000007188	ENSMUSP00000021090
ENSDARP00000067931	ENSMUSP00000070413
ENSDARP00000107433	ENSMUSP00000126828
ENSDARP00000004932	ENSMUSP00000027151
ENSDARP00000018197	ENSMUSP00000027151
ENSDARP00000066500	ENSMUSP00000078715
ENSDARP00000125663	ENSMUSP00000085253
ENSDARP00000102663	ENSMUSP00000062771
ENSDARP00000125623	ENSMUSP00000114094
ENSDARP00000059319	ENSMUSP00000139310
ENSDARP00000085982	ENSMUSP00000096994
ENSDARP00000011866	ENSMUSP00000047126
ENSDARP00000019419	ENSMUSP00000070726
ENSDARP00000071683	ENSMUSP00000025695
ENSDARP00000093469	ENSMUSP00000002839
ENSDARP00000091500	ENSMUSP00000124370
ENSDARP00000098790	ENSMUSP00000039632
ENSDARP00000058551	ENSMUSP00000038013
ENSDARP00000043822	ENSMUSP00000038013
ENSDARP00000099232	ENSMUSP00000020411
ENSDARP00000115356	ENSMUSP00000109915
ENSDARP00000094806	ENSMUSP00000053175
ENSDARP00000010745	ENSMUSP00000033805
ENSDARP00000106315	ENSMUSP00000122395
ENSDARP00000069762	ENSMUSP00000016471
ENSDARP00000088594	ENSMUSP00000047353
ENSDARP00000083835	ENSMUSP00000047353
ENSDARP00000013993	ENSMUSP00000034983
ENSDARP00000062873	ENSMUSP00000034983
ENSDARP00000003281	ENSMUSP00000027863
ENSDARP00000115804	ENSMUSP00000027863
ENSDARP00000069637	ENSMUSP00000138773
ENSDARP00000119579	ENSMUSP00000093914
ENSDARP00000118661	ENSMUSP00000023295
ENSDARP00000019575	ENSMUSP00000127784
ENSDARP00000006495	ENSMUSP00000127784
ENSDARP00000101834	ENSMUSP00000074198
ENSDARP00000098057	ENSMUSP00000074198
ENSDARP00000104333	ENSMUSP00000024179
ENSDARP00000079474	ENSMUSP00000033444
ENSDARP00000056962	ENSMUSP00000027498
ENSDARP00000110937	ENSMUSP00000027498
ENSDARP00000015367	ENSMUSP00000018476
ENSDARP00000118392	ENSMUSP00000101517
ENSDARP00000118182	ENSMUSP00000101517
ENSDARP00000088317	ENSMUSP00000127678
ENSDARP00000095133	ENSMUSP00000019708
ENSDARP00000031559	ENSMUSP00000083281
ENSDARP00000091884	ENSMUSP00000106709
ENSDARP00000038591	ENSMUSP00000125268
ENSDARP00000101636	ENSMUSP00000125268
ENSDARP00000040954	ENSMUSP00000021971
ENSDARP00000105896	ENSMUSP00000050329
ENSDARP00000078311	ENSMUSP00000050329
ENSDARP00000059139	ENSMUSP00000035222
ENSDARP00000093754	ENSMUSP00000044836
ENSDARP00000100165	ENSMUSP00000025077
ENSDARP00000083566	ENSMUSP00000113429
ENSDARP00000107838	ENSMUSP00000031229
ENSDARP00000101331	ENSMUSP00000020643
ENSDARP00000024532	ENSMUSP00000006750
ENSDARP00000106658	ENSMUSP00000006750
ENSDARP00000118126	ENSMUSP00000133474
ENSDARP00000129223	ENSMUSP00000075174
ENSDARP00000098193	ENSMUSP00000012161
ENSDARP00000093977	ENSMUSP00000103362
ENSDARP00000021648	ENSMUSP00000103362
ENSDARP00000014581	ENSMUSP00000038181
ENSDARP00000122112	ENSMUSP00000033070
ENSDARP00000085966	ENSMUSP00000113390
ENSDARP00000078148	ENSMUSP00000113390
ENSDARP00000089604	ENSMUSP00000077019
ENSDARP00000121254	ENSMUSP00000077019
ENSDARP00000032940	ENSMUSP00000059501
ENSDARP00000073910	ENSMUSP00000021273
ENSDARP00000115419	ENSMUSP00000023487
ENSDARP00000032448	ENSMUSP00000026416
ENSDARP00000092724	ENSMUSP00000118743
ENSDARP00000121626	ENSMUSP00000021930
ENSDARP00000057866	ENSMUSP00000059419
ENSDARP00000036949	ENSMUSP00000026011
ENSDARP00000070580	ENSMUSP00000031367
ENSDARP00000129510	ENSMUSP00000129239
ENSDARP00000047895	ENSMUSP00000085728
ENSDARP00000120021	ENSMUSP00000085728
ENSDARP00000091395	ENSMUSP00000023616
ENSDARP00000098890	ENSMUSP00000006578
ENSDARP00000074512	ENSMUSP00000023334
ENSDARP00000121706	ENSMUSP00000023334
ENSDARP00000078889	ENSMUSP00000034510
ENSDARP00000102277	ENSMUSP00000034510
ENSDARP00000086172	ENSMUSP00000111381
ENSDARP00000098718	ENSMUSP00000039728
ENSDARP00000106714	ENSMUSP00000103817
ENSDARP00000114663	ENSMUSP00000058968
ENSDARP00000114939	ENSMUSP00000084427
ENSDARP00000115423	ENSMUSP00000033990
ENSDARP00000077321	ENSMUSP00000021097
ENSDARP00000094372	ENSMUSP00000025279
ENSDARP00000005085	ENSMUSP00000095953
ENSDARP00000071771	ENSMUSP00000030443
ENSDARP00000038588	ENSMUSP00000073664
ENSDARP00000092401	ENSMUSP00000103608
ENSDARP00000066758	ENSMUSP00000039810
ENSDARP00000090595	ENSMUSP00000120421
ENSDARP00000123832	ENSMUSP00000005651
ENSDARP00000071871	ENSMUSP00000005651
ENSDARP00000014968	ENSMUSP00000022009
ENSDARP00000127594	ENSMUSP00000027775
ENSDARP00000022009	ENSMUSP00000006669
ENSDARP00000071589	ENSMUSP00000019721
ENSDARP00000045582	ENSMUSP00000105348
ENSDARP00000116176	ENSMUSP00000085695
ENSDARP00000000004	ENSMUSP00000023344
ENSDARP00000076420	ENSMUSP00000111327
ENSDARP00000031200	ENSMUSP00000031680
ENSDARP00000040700	ENSMUSP00000027505
ENSDARP00000089186	ENSMUSP00000027505
ENSDARP00000045244	ENSMUSP00000032480
ENSDARP00000118972	ENSMUSP00000062593
ENSDARP00000009928	ENSMUSP00000079226
ENSDARP00000117791	ENSMUSP00000027059
ENSDARP00000007990	ENSMUSP00000035902
ENSDARP00000076787	ENSMUSP00000105822
ENSDARP00000123798	ENSMUSP00000129922
ENSDARP00000028710	ENSMUSP00000037699
ENSDARP00000126878	ENSMUSP00000056481
ENSDARP00000102873	ENSMUSP00000061229
ENSDARP00000072256	ENSMUSP00000061229
ENSDARP00000100773	ENSMUSP00000040176
ENSDARP00000082128	ENSMUSP00000040176
ENSDARP00000023050	ENSMUSP00000042701
ENSDARP00000084260	ENSMUSP00000038056
ENSDARP00000021474	ENSMUSP00000081941
ENSDARP00000093602	ENSMUSP00000099723
ENSDARP00000075077	ENSMUSP00000023958
ENSDARP00000106248	ENSMUSP00000005705
ENSDARP00000025140	ENSMUSP00000029444
ENSDARP00000070982	ENSMUSP00000102352
ENSDARP00000126061	ENSMUSP00000110798
ENSDARP00000026697	ENSMUSP00000058020
ENSDARP00000118737	ENSMUSP00000107381
ENSDARP00000046879	ENSMUSP00000095320
ENSDARP00000111622	ENSMUSP00000104460
ENSDARP00000071970	ENSMUSP00000019063
ENSDARP00000095301	ENSMUSP00000029377
ENSDARP00000101294	ENSMUSP00000053384
ENSDARP00000127688	ENSMUSP00000053384
ENSDARP00000101787	ENSMUSP00000107447
ENSDARP00000115995	ENSMUSP00000129861
ENSDARP00000100117	ENSMUSP00000072074
ENSDARP00000068272	ENSMUSP00000072074
ENSDARP00000022906	ENSMUSP00000105630
ENSDARP00000015325	ENSMUSP00000032151
ENSDARP00000109921	ENSMUSP00000037042
ENSDARP00000054459	ENSMUSP00000069616
ENSDARP00000006762	ENSMUSP00000001484
ENSDARP00000019930	ENSMUSP00000046787
ENSDARP00000106187	ENSMUSP00000014673
ENSDARP00000057621	ENSMUSP00000023750
ENSDARP00000028496	ENSMUSP00000023225
ENSDARP00000019194	ENSMUSP00000020446
ENSDARP00000094621	ENSMUSP00000062584
ENSDARP00000037871	ENSMUSP00000003643
ENSDARP00000059365	ENSMUSP00000003643
ENSDARP00000108842	ENSMUSP00000106851
ENSDARP00000085223	ENSMUSP00000109931
ENSDARP00000113546	ENSMUSP00000109931
ENSDARP00000099657	ENSMUSP00000066880
ENSDARP00000109589	ENSMUSP00000137837
ENSDARP00000053595	ENSMUSP00000022197
ENSDARP00000011289	ENSMUSP00000029684
ENSDARP00000031172	ENSMUSP00000035898
ENSDARP00000058935	ENSMUSP00000035898
ENSDARP00000105358	ENSMUSP00000078808
ENSDARP00000048022	ENSMUSP00000044660
ENSDARP00000006267	ENSMUSP00000044660
ENSDARP00000115425	ENSMUSP00000106567
ENSDARP00000113191	ENSMUSP00000106567
ENSDARP00000121393	ENSMUSP00000045441
ENSDARP00000068385	ENSMUSP00000092988
ENSDARP00000106817	ENSMUSP00000037107
ENSDARP00000103186	ENSMUSP00000004381
ENSDARP00000122775	ENSMUSP00000137298
ENSDARP00000093281	ENSMUSP00000131277
ENSDARP00000127821	ENSMUSP00000131277
ENSDARP00000116232	ENSMUSP00000093469
ENSDARP00000053075	ENSMUSP00000101999
ENSDARP00000011292	ENSMUSP00000039416
ENSDARP00000094733	ENSMUSP00000053766
ENSDARP00000108265	ENSMUSP00000099806
ENSDARP00000090967	ENSMUSP00000090470
ENSDARP00000123512	ENSMUSP00000090470
ENSDARP00000109996	ENSMUSP00000089958
ENSDARP00000074492	ENSMUSP00000033430
ENSDARP00000107565	ENSMUSP00000050199
ENSDARP00000091217	ENSMUSP00000064808
ENSDARP00000084834	ENSMUSP00000086710
ENSDARP00000104039	ENSMUSP00000113152
ENSDARP00000119407	ENSMUSP00000085775
ENSDARP00000127908	ENSMUSP00000085775
ENSDARP00000124236	ENSMUSP00000031055
ENSDARP00000106093	ENSMUSP00000031055
ENSDARP00000122495	ENSMUSP00000061704
ENSDARP00000073490	ENSMUSP00000052095
ENSDARP00000126312	ENSMUSP00000024958
ENSDARP00000102007	ENSMUSP00000024958
ENSDARP00000119028	ENSMUSP00000097296
ENSDARP00000109716	ENSMUSP00000022212
ENSDARP00000121537	ENSMUSP00000076130
ENSDARP00000124331	ENSMUSP00000130004
ENSDARP00000104082	ENSMUSP00000056967
ENSDARP00000074744	ENSMUSP00000056967
ENSDARP00000102655	ENSMUSP00000034090
ENSDARP00000113388	ENSMUSP00000056401
ENSDARP00000072797	ENSMUSP00000038091
ENSDARP00000119304	ENSMUSP00000082004
ENSDARP00000110658	ENSMUSP00000112262
ENSDARP00000128983	ENSMUSP00000136950
ENSDARP00000103111	ENSMUSP00000047480
ENSDARP00000098230	ENSMUSP00000018614
ENSDARP00000049176	ENSMUSP00000035155
ENSDARP00000042254	ENSMUSP00000035155
ENSDARP00000012152	ENSMUSP00000103958
ENSDARP00000106650	ENSMUSP00000036438
ENSDARP00000099537	ENSMUSP00000099652
ENSDARP00000129752	ENSMUSP00000099652
ENSDARP00000041396	ENSMUSP00000082777
ENSDARP00000084821	ENSMUSP00000050061
ENSDARP00000003519	ENSMUSP00000027726
ENSDARP00000114915	ENSMUSP00000124258
ENSDARP00000100728	ENSMUSP00000093911
ENSDARP00000070661	ENSMUSP00000032762
ENSDARP00000123328	ENSMUSP00000046906
ENSDARP00000082295	ENSMUSP00000062231
ENSDARP00000121285	ENSMUSP00000107512
ENSDARP00000128656	ENSMUSP00000092355
ENSDARP00000104876	ENSMUSP00000025867
ENSDARP00000072078	ENSMUSP00000099928
ENSDARP00000094504	ENSMUSP00000021050
ENSDARP00000032521	ENSMUSP00000028080
ENSDARP00000107517	ENSMUSP00000073228
ENSDARP00000029427	ENSMUSP00000133515
ENSDARP00000049009	ENSMUSP00000025002
ENSDARP00000041589	ENSMUSP00000021155
ENSDARP00000046526	ENSMUSP00000099676
ENSDARP00000127387	ENSMUSP00000042063
ENSDARP00000093332	ENSMUSP00000078572
ENSDARP00000045668	ENSMUSP00000076437
ENSDARP00000113661	ENSMUSP00000112836
ENSDARP00000112226	ENSMUSP00000112836
ENSDARP00000111960	ENSMUSP00000029547
ENSDARP00000024846	ENSMUSP00000100008
ENSDARP00000012411	ENSMUSP00000028663
ENSDARP00000083866	ENSMUSP00000072852
ENSDARP00000083861	ENSMUSP00000072852
ENSDARP00000007655	ENSMUSP00000031709
ENSDARP00000094772	ENSMUSP00000022262
ENSDARP00000065138	ENSMUSP00000135039
ENSDARP00000051185	ENSMUSP00000055562
ENSDARP00000101129	ENSMUSP00000127149
ENSDARP00000109285	ENSMUSP00000050123
ENSDARP00000067447	ENSMUSP00000034547
ENSDARP00000074190	ENSMUSP00000110434
ENSDARP00000081199	ENSMUSP00000084430
ENSDARP00000094802	ENSMUSP00000068178
ENSDARP00000077256	ENSMUSP00000045637
ENSDARP00000073752	ENSMUSP00000048719
ENSDARP00000113323	ENSMUSP00000048719
ENSDARP00000100116	ENSMUSP00000095420
ENSDARP00000091365	ENSMUSP00000023550
ENSDARP00000103524	ENSMUSP00000028392
ENSDARP00000013759	ENSMUSP00000086422
ENSDARP00000016201	ENSMUSP00000026624
ENSDARP00000039879	ENSMUSP00000110373
ENSDARP00000041608	ENSMUSP00000025989
ENSDARP00000037712	ENSMUSP00000113782
ENSDARP00000017895	ENSMUSP00000021443
ENSDARP00000020770	ENSMUSP00000021443
ENSDARP00000070824	ENSMUSP00000071578
ENSDARP00000032264	ENSMUSP00000039737
ENSDARP00000115900	ENSMUSP00000039737
ENSDARP00000041713	ENSMUSP00000099399
ENSDARP00000020867	ENSMUSP00000099399
ENSDARP00000087620	ENSMUSP00000015137
ENSDARP00000021697	ENSMUSP00000015137
ENSDARP00000117820	ENSMUSP00000050087
ENSDARP00000100590	ENSMUSP00000050087
ENSDARP00000076045	ENSMUSP00000032272
ENSDARP00000018618	ENSMUSP00000108593
ENSDARP00000118078	ENSMUSP00000108593
ENSDARP00000109278	ENSMUSP00000015100
ENSDARP00000069499	ENSMUSP00000052258
ENSDARP00000112460	ENSMUSP00000046467
ENSDARP00000100101	ENSMUSP00000114843
ENSDARP00000083454	ENSMUSP00000137440
ENSDARP00000092445	ENSMUSP00000002259
ENSDARP00000092429	ENSMUSP00000030285
ENSDARP00000040409	ENSMUSP00000000219
ENSDARP00000107633	ENSMUSP00000087257
ENSDARP00000105160	ENSMUSP00000036289
ENSDARP00000109436	ENSMUSP00000031530
ENSDARP00000011293	ENSMUSP00000040524
ENSDARP00000124325	ENSMUSP00000047402
ENSDARP00000043677	ENSMUSP00000047402
ENSDARP00000016209	ENSMUSP00000026537
ENSDARP00000108294	ENSMUSP00000105245
ENSDARP00000055427	ENSMUSP00000105245
ENSDARP00000095582	ENSMUSP00000105255
ENSDARP00000127727	ENSMUSP00000105255
ENSDARP00000066052	ENSMUSP00000026662
ENSDARP00000055394	ENSMUSP00000022952
ENSDARP00000023564	ENSMUSP00000055486
ENSDARP00000097371	ENSMUSP00000025642
ENSDARP00000070563	ENSMUSP00000057365
ENSDARP00000051663	ENSMUSP00000039760
ENSDARP00000090052	ENSMUSP00000104725
ENSDARP00000097487	ENSMUSP00000001079
ENSDARP00000127272	ENSMUSP00000045955
ENSDARP00000058762	ENSMUSP00000035823
ENSDARP00000083666	ENSMUSP00000095702
ENSDARP00000090007	ENSMUSP00000118474
ENSDARP00000097836	ENSMUSP00000026750
ENSDARP00000103132	ENSMUSP00000026750
ENSDARP00000050017	ENSMUSP00000030645
ENSDARP00000020679	ENSMUSP00000030627
ENSDARP00000058869	ENSMUSP00000130767
ENSDARP00000015966	ENSMUSP00000024721
ENSDARP00000068305	ENSMUSP00000078547
ENSDARP00000043290	ENSMUSP00000125932
ENSDARP00000092347	ENSMUSP00000076115
ENSDARP00000116412	ENSMUSP00000076115
ENSDARP00000107579	ENSMUSP00000029673
ENSDARP00000012943	ENSMUSP00000029673
ENSDARP00000012577	ENSMUSP00000029566
ENSDARP00000050216	ENSMUSP00000029566
ENSDARP00000068559	ENSMUSP00000033532
ENSDARP00000113026	ENSMUSP00000044128
ENSDARP00000125884	ENSMUSP00000051479
ENSDARP00000024810	ENSMUSP00000060749
ENSDARP00000035593	ENSMUSP00000136054
ENSDARP00000027152	ENSMUSP00000110435
ENSDARP00000128691	ENSMUSP00000099334
ENSDARP00000108392	ENSMUSP00000088098
ENSDARP00000116173	ENSMUSP00000047864
ENSDARP00000114402	ENSMUSP00000134205
ENSDARP00000080768	ENSMUSP00000134205
ENSDARP00000058092	ENSMUSP00000036749
ENSDARP00000009785	ENSMUSP00000036749
ENSDARP00000110600	ENSMUSP00000078245
ENSDARP00000099510	ENSMUSP00000031002
ENSDARP00000129200	ENSMUSP00000095949
ENSDARP00000002367	ENSMUSP00000062783
ENSDARP00000117664	ENSMUSP00000021617
ENSDARP00000127227	ENSMUSP00000021617
ENSDARP00000012869	ENSMUSP00000020551
ENSDARP00000006838	ENSMUSP00000087810
ENSDARP00000113944	ENSMUSP00000087810
ENSDARP00000107021	ENSMUSP00000017552
ENSDARP00000022331	ENSMUSP00000077438
ENSDARP00000083997	ENSMUSP00000077438
ENSDARP00000101964	ENSMUSP00000110371
ENSDARP00000097114	ENSMUSP00000125857
ENSDARP00000109570	ENSMUSP00000137079
ENSDARP00000098667	ENSMUSP00000005233
ENSDARP00000113730	ENSMUSP00000098056
ENSDARP00000120826	ENSMUSP00000034093
ENSDARP00000071465	ENSMUSP00000113840
ENSDARP00000098627	ENSMUSP00000125335
ENSDARP00000115969	ENSMUSP00000106770
ENSDARP00000007237	ENSMUSP00000099765
ENSDARP00000113995	ENSMUSP00000066977
ENSDARP00000121746	ENSMUSP00000045454
ENSDARP00000105895	ENSMUSP00000109203
ENSDARP00000115355	ENSMUSP00000035437
ENSDARP00000009986	ENSMUSP00000135500
ENSDARP00000080406	ENSMUSP00000006825
ENSDARP00000091924	ENSMUSP00000101184
ENSDARP00000008140	ENSMUSP00000105790
ENSDARP00000047072	ENSMUSP00000042155
ENSDARP00000115525	ENSMUSP00000042155
ENSDARP00000111506	ENSMUSP00000099776
ENSDARP00000115217	ENSMUSP00000007444
ENSDARP00000110113	ENSMUSP00000027185
ENSDARP00000030881	ENSMUSP00000034049
ENSDARP00000115067	ENSMUSP00000029486
ENSDARP00000001793	ENSMUSP00000029486
ENSDARP00000098590	ENSMUSP00000075990
ENSDARP00000082673	ENSMUSP00000069429
ENSDARP00000063095	ENSMUSP00000069429
ENSDARP00000084762	ENSMUSP00000029740
ENSDARP00000085876	ENSMUSP00000029740
ENSDARP00000052551	ENSMUSP00000023531
ENSDARP00000073595	ENSMUSP00000005841
ENSDARP00000051413	ENSMUSP00000034629
ENSDARP00000044837	ENSMUSP00000005256
ENSDARP00000049419	ENSMUSP00000005256
ENSDARP00000012950	ENSMUSP00000004673
ENSDARP00000085993	ENSMUSP00000044430
ENSDARP00000100420	ENSMUSP00000066741
ENSDARP00000097792	ENSMUSP00000066741
ENSDARP00000128169	ENSMUSP00000129278
ENSDARP00000107305	ENSMUSP00000025224
ENSDARP00000073632	ENSMUSP00000028787
ENSDARP00000102997	ENSMUSP00000028787
ENSDARP00000082444	ENSMUSP00000093908
ENSDARP00000107355	ENSMUSP00000118179
ENSDARP00000079959	ENSMUSP00000120830
ENSDARP00000080136	ENSMUSP00000023457
ENSDARP00000114111	ENSMUSP00000005336
ENSDARP00000020528	ENSMUSP00000006367
ENSDARP00000048135	ENSMUSP00000006367
ENSDARP00000050541	ENSMUSP00000081044
ENSDARP00000118143	ENSMUSP00000059720
ENSDARP00000115280	ENSMUSP00000030475
ENSDARP00000088711	ENSMUSP00000028034
ENSDARP00000122176	ENSMUSP00000079692
ENSDARP00000113716	ENSMUSP00000079692
ENSDARP00000041401	ENSMUSP00000129122
ENSDARP00000103000	ENSMUSP00000027695
ENSDARP00000025057	ENSMUSP00000121775
ENSDARP00000128605	ENSMUSP00000121775
ENSDARP00000086622	ENSMUSP00000138370
ENSDARP00000053220	ENSMUSP00000055447
ENSDARP00000040809	ENSMUSP00000114458
ENSDARP00000090929	ENSMUSP00000024594
ENSDARP00000013325	ENSMUSP00000041307
ENSDARP00000073869	ENSMUSP00000056378
ENSDARP00000021237	ENSMUSP00000019362
ENSDARP00000073112	ENSMUSP00000034566
ENSDARP00000073184	ENSMUSP00000034566
ENSDARP00000022131	ENSMUSP00000090568
ENSDARP00000101463	ENSMUSP00000053783
ENSDARP00000062236	ENSMUSP00000038662
ENSDARP00000074835	ENSMUSP00000002572
ENSDARP00000108396	ENSMUSP00000102685
ENSDARP00000128564	ENSMUSP00000113333
ENSDARP00000100478	ENSMUSP00000096457
ENSDARP00000106329	ENSMUSP00000088179
ENSDARP00000110922	ENSMUSP00000114974
ENSDARP00000103804	ENSMUSP00000114974
ENSDARP00000076104	ENSMUSP00000114159
ENSDARP00000090833	ENSMUSP00000026328
ENSDARP00000070056	ENSMUSP00000076336
ENSDARP00000090804	ENSMUSP00000123700
ENSDARP00000101922	ENSMUSP00000102926
ENSDARP00000080453	ENSMUSP00000038916
ENSDARP00000100323	ENSMUSP00000098701
ENSDARP00000102421	ENSMUSP00000098701
ENSDARP00000103889	ENSMUSP00000100070
ENSDARP00000114452	ENSMUSP00000104641
ENSDARP00000105635	ENSMUSP00000027405
ENSDARP00000023268	ENSMUSP00000026084
ENSDARP00000100785	ENSMUSP00000046924
ENSDARP00000118027	ENSMUSP00000052202
ENSDARP00000102423	ENSMUSP00000048119
ENSDARP00000044082	ENSMUSP00000132547
ENSDARP00000015104	ENSMUSP00000132547
ENSDARP00000114249	ENSMUSP00000029611
ENSDARP00000129238	ENSMUSP00000084055
ENSDARP00000109205	ENSMUSP00000136280
ENSDARP00000089922	ENSMUSP00000054385
ENSDARP00000083210	ENSMUSP00000039648
ENSDARP00000098767	ENSMUSP00000112685
ENSDARP00000117850	ENSMUSP00000059896
ENSDARP00000105578	ENSMUSP00000103207
ENSDARP00000062985	ENSMUSP00000127575
ENSDARP00000102999	ENSMUSP00000110684
ENSDARP00000054091	ENSMUSP00000020106
ENSDARP00000126363	ENSMUSP00000035512
ENSDARP00000107839	ENSMUSP00000106163
ENSDARP00000123814	ENSMUSP00000025377
ENSDARP00000124057	ENSMUSP00000020316
ENSDARP00000117685	ENSMUSP00000033939
ENSDARP00000013115	ENSMUSP00000026217
ENSDARP00000041727	ENSMUSP00000025946
ENSDARP00000101543	ENSMUSP00000076886
ENSDARP00000072275	ENSMUSP00000073105
ENSDARP00000042048	ENSMUSP00000035326
ENSDARP00000124888	ENSMUSP00000033010
ENSDARP00000111316	ENSMUSP00000128703
ENSDARP00000082779	ENSMUSP00000128703
ENSDARP00000082758	ENSMUSP00000128464
ENSDARP00000121534	ENSMUSP00000041767
ENSDARP00000070211	ENSMUSP00000020158
ENSDARP00000066654	ENSMUSP00000086034
ENSDARP00000109123	ENSMUSP00000018005
ENSDARP00000100833	ENSMUSP00000035214
ENSDARP00000047190	ENSMUSP00000109253
ENSDARP00000105936	ENSMUSP00000030136
ENSDARP00000090750	ENSMUSP00000018755
ENSDARP00000109858	ENSMUSP00000116200
ENSDARP00000069192	ENSMUSP00000065544
ENSDARP00000122392	ENSMUSP00000065544
ENSDARP00000065255	ENSMUSP00000045945
ENSDARP00000107238	ENSMUSP00000035112
ENSDARP00000007440	ENSMUSP00000029770
ENSDARP00000013511	ENSMUSP00000029770
ENSDARP00000110201	ENSMUSP00000021666
ENSDARP00000115859	ENSMUSP00000027251
ENSDARP00000115601	ENSMUSP00000024749
ENSDARP00000112656	ENSMUSP00000022172
ENSDARP00000023719	ENSMUSP00000024786
ENSDARP00000103421	ENSMUSP00000076864
ENSDARP00000128996	ENSMUSP00000076864
ENSDARP00000021876	ENSMUSP00000044938
ENSDARP00000056456	ENSMUSP00000044938
ENSDARP00000049862	ENSMUSP00000031533
ENSDARP00000061314	ENSMUSP00000096688
ENSDARP00000079657	ENSMUSP00000056464
ENSDARP00000074909	ENSMUSP00000064758
ENSDARP00000079665	ENSMUSP00000021466
ENSDARP00000012931	ENSMUSP00000025668
ENSDARP00000103726	ENSMUSP00000029752
ENSDARP00000102218	ENSMUSP00000110401
ENSDARP00000016888	ENSMUSP00000044955
ENSDARP00000127769	ENSMUSP00000099851
ENSDARP00000121899	ENSMUSP00000042177
ENSDARP00000098697	ENSMUSP00000040126
ENSDARP00000117108	ENSMUSP00000080111
ENSDARP00000116800	ENSMUSP00000130957
ENSDARP00000099945	ENSMUSP00000113053
ENSDARP00000128004	ENSMUSP00000053408
ENSDARP00000009763	ENSMUSP00000102014
ENSDARP00000126239	ENSMUSP00000102014
ENSDARP00000126711	ENSMUSP00000130604
ENSDARP00000035450	ENSMUSP00000038361
ENSDARP00000067326	ENSMUSP00000038361
ENSDARP00000097906	ENSMUSP00000091541
ENSDARP00000128798	ENSMUSP00000057282
ENSDARP00000032728	ENSMUSP00000019997
ENSDARP00000011882	ENSMUSP00000016033
ENSDARP00000098293	ENSMUSP00000096972
ENSDARP00000081435	ENSMUSP00000096972
ENSDARP00000104020	ENSMUSP00000001166
ENSDARP00000117242	ENSMUSP00000121317
ENSDARP00000121750	ENSMUSP00000113042
ENSDARP00000024226	ENSMUSP00000032705
ENSDARP00000031677	ENSMUSP00000107492
ENSDARP00000119736	ENSMUSP00000003843
ENSDARP00000120629	ENSMUSP00000008907
ENSDARP00000058570	ENSMUSP00000023356
ENSDARP00000068039	ENSMUSP00000006762
ENSDARP00000053781	ENSMUSP00000066280
ENSDARP00000115452	ENSMUSP00000044624
ENSDARP00000025657	ENSMUSP00000044624
ENSDARP00000099142	ENSMUSP00000045676
ENSDARP00000083591	ENSMUSP00000097100
ENSDARP00000105619	ENSMUSP00000026150
ENSDARP00000012094	ENSMUSP00000019939
ENSDARP00000096134	ENSMUSP00000021246
ENSDARP00000006502	ENSMUSP00000066244
ENSDARP00000115424	ENSMUSP00000090335
ENSDARP00000059445	ENSMUSP00000088271
ENSDARP00000083101	ENSMUSP00000020461
ENSDARP00000126846	ENSMUSP00000038110
ENSDARP00000053545	ENSMUSP00000108841
ENSDARP00000086486	ENSMUSP00000023289
ENSDARP00000060183	ENSMUSP00000071933
ENSDARP00000019763	ENSMUSP00000032413
ENSDARP00000093642	ENSMUSP00000114272
ENSDARP00000112220	ENSMUSP00000094916
ENSDARP00000109350	ENSMUSP00000108948
ENSDARP00000098158	ENSMUSP00000111405
ENSDARP00000080214	ENSMUSP00000111405
ENSDARP00000103434	ENSMUSP00000081714
ENSDARP00000080529	ENSMUSP00000081714
ENSDARP00000126391	ENSMUSP00000051468
ENSDARP00000127636	ENSMUSP00000060255
ENSDARP00000103798	ENSMUSP00000056147
ENSDARP00000054019	ENSMUSP00000101914
ENSDARP00000115671	ENSMUSP00000101914
ENSDARP00000019858	ENSMUSP00000064128
ENSDARP00000103038	ENSMUSP00000062016
ENSDARP00000107933	ENSMUSP00000009798
ENSDARP00000054070	ENSMUSP00000034802
ENSDARP00000071346	ENSMUSP00000034802
ENSDARP00000118970	ENSMUSP00000129483
ENSDARP00000114520	ENSMUSP00000056872
ENSDARP00000063569	ENSMUSP00000020767
ENSDARP00000056244	ENSMUSP00000062078
ENSDARP00000017489	ENSMUSP00000033938
ENSDARP00000122855	ENSMUSP00000000811
ENSDARP00000127960	ENSMUSP00000133065
ENSDARP00000076697	ENSMUSP00000116130
ENSDARP00000116695	ENSMUSP00000056099
ENSDARP00000116160	ENSMUSP00000040505
ENSDARP00000057729	ENSMUSP00000060424
ENSDARP00000069661	ENSMUSP00000129772
ENSDARP00000127560	ENSMUSP00000125840
ENSDARP00000075195	ENSMUSP00000125840
ENSDARP00000008092	ENSMUSP00000052776
ENSDARP00000114441	ENSMUSP00000042004
ENSDARP00000114711	ENSMUSP00000042004
ENSDARP00000112244	ENSMUSP00000031017
ENSDARP00000114070	ENSMUSP00000003640
ENSDARP00000043297	ENSMUSP00000021674
ENSDARP00000105362	ENSMUSP00000021674
ENSDARP00000058705	ENSMUSP00000021674
ENSDARP00000050897	ENSMUSP00000106906
ENSDARP00000104186	ENSMUSP00000080325
ENSDARP00000128024	ENSMUSP00000080325
ENSDARP00000036851	ENSMUSP00000044276
ENSDARP00000012506	ENSMUSP00000027247
ENSDARP00000017670	ENSMUSP00000131631
ENSDARP00000062538	ENSMUSP00000131631
ENSDARP00000109109	ENSMUSP00000110414
ENSDARP00000080404	ENSMUSP00000108090
ENSDARP00000075049	ENSMUSP00000108090
ENSDARP00000071575	ENSMUSP00000111963
ENSDARP00000098914	ENSMUSP00000111963
ENSDARP00000106372	ENSMUSP00000054338
ENSDARP00000110039	ENSMUSP00000017974
ENSDARP00000013943	ENSMUSP00000028259
ENSDARP00000097712	ENSMUSP00000098099
ENSDARP00000122936	ENSMUSP00000058348
ENSDARP00000123297	ENSMUSP00000058348
ENSDARP00000102615	ENSMUSP00000061517
ENSDARP00000088338	ENSMUSP00000054141
ENSDARP00000123693	ENSMUSP00000129418
ENSDARP00000101000	ENSMUSP00000057721
ENSDARP00000033575	ENSMUSP00000061643
ENSDARP00000071718	ENSMUSP00000034240
ENSDARP00000059840	ENSMUSP00000004294
ENSDARP00000101095	ENSMUSP00000137931
ENSDARP00000076977	ENSMUSP00000055599
ENSDARP00000095198	ENSMUSP00000019232
ENSDARP00000074711	ENSMUSP00000000834
ENSDARP00000122155	ENSMUSP00000108260
ENSDARP00000085788	ENSMUSP00000132501
ENSDARP00000118847	ENSMUSP00000111081
ENSDARP00000009179	ENSMUSP00000002172
ENSDARP00000091872	ENSMUSP00000088263
ENSDARP00000065494	ENSMUSP00000077466
ENSDARP00000079636	ENSMUSP00000104342
ENSDARP00000050209	ENSMUSP00000104342
ENSDARP00000052917	ENSMUSP00000132519
ENSDARP00000071644	ENSMUSP00000132519
ENSDARP00000110985	ENSMUSP00000096973
ENSDARP00000099100	ENSMUSP00000050275
ENSDARP00000033638	ENSMUSP00000099324
ENSDARP00000127157	ENSMUSP00000086835
ENSDARP00000075769	ENSMUSP00000075655
ENSDARP00000111463	ENSMUSP00000043562
ENSDARP00000027776	ENSMUSP00000043562
ENSDARP00000099020	ENSMUSP00000001080
ENSDARP00000102219	ENSMUSP00000139117
ENSDARP00000122442	ENSMUSP00000045478
ENSDARP00000098349	ENSMUSP00000045478
ENSDARP00000071206	ENSMUSP00000022782
ENSDARP00000023594	ENSMUSP00000114026
ENSDARP00000101167	ENSMUSP00000022916
ENSDARP00000097850	ENSMUSP00000054134
ENSDARP00000107236	ENSMUSP00000079395
ENSDARP00000123046	ENSMUSP00000127109
ENSDARP00000064708	ENSMUSP00000000828
ENSDARP00000080869	ENSMUSP00000038369
ENSDARP00000107843	ENSMUSP00000063264
ENSDARP00000027028	ENSMUSP00000019050
ENSDARP00000122172	ENSMUSP00000055297
ENSDARP00000083123	ENSMUSP00000021940
ENSDARP00000109699	ENSMUSP00000117200
ENSDARP00000004922	ENSMUSP00000117200
ENSDARP00000095874	ENSMUSP00000034308
ENSDARP00000017189	ENSMUSP00000029824
ENSDARP00000106590	ENSMUSP00000083242
ENSDARP00000110098	ENSMUSP00000031377
ENSDARP00000051778	ENSMUSP00000030279
ENSDARP00000019179	ENSMUSP00000108595
ENSDARP00000106508	ENSMUSP00000027502
ENSDARP00000110359	ENSMUSP00000026562
ENSDARP00000051900	ENSMUSP00000104939
ENSDARP00000101211	ENSMUSP00000061737
ENSDARP00000104045	ENSMUSP00000000394
ENSDARP00000118274	ENSMUSP00000072896
ENSDARP00000040265	ENSMUSP00000047529
ENSDARP00000010347	ENSMUSP00000027730
ENSDARP00000109289	ENSMUSP00000000445
ENSDARP00000009713	ENSMUSP00000072330
ENSDARP00000077123	ENSMUSP00000016143
ENSDARP00000085962	ENSMUSP00000016143
ENSDARP00000104195	ENSMUSP00000081263
ENSDARP00000087625	ENSMUSP00000006311
ENSDARP00000079812	ENSMUSP00000112715
ENSDARP00000002994	ENSMUSP00000099331
ENSDARP00000092636	ENSMUSP00000129157
ENSDARP00000080411	ENSMUSP00000041241
ENSDARP00000104463	ENSMUSP00000132338
ENSDARP00000098422	ENSMUSP00000081232
ENSDARP00000081544	ENSMUSP00000081232
ENSDARP00000124637	ENSMUSP00000132011
ENSDARP00000061172	ENSMUSP00000044371
ENSDARP00000073256	ENSMUSP00000029490
ENSDARP00000109056	ENSMUSP00000022813
ENSDARP00000019154	ENSMUSP00000104764
ENSDARP00000072334	ENSMUSP00000104294
ENSDARP00000105565	ENSMUSP00000052283
ENSDARP00000056137	ENSMUSP00000041232
ENSDARP00000096452	ENSMUSP00000025294
ENSDARP00000075918	ENSMUSP00000118221
ENSDARP00000024892	ENSMUSP00000028257
ENSDARP00000033243	ENSMUSP00000112638
ENSDARP00000009990	ENSMUSP00000022060
ENSDARP00000082527	ENSMUSP00000110724
ENSDARP00000112624	ENSMUSP00000110724
ENSDARP00000121427	ENSMUSP00000028859
ENSDARP00000056744	ENSMUSP00000063412
ENSDARP00000110623	ENSMUSP00000115772
ENSDARP00000008312	ENSMUSP00000124611
ENSDARP00000115028	ENSMUSP00000025805
ENSDARP00000058458	ENSMUSP00000030687
ENSDARP00000058577	ENSMUSP00000090287
ENSDARP00000123862	ENSMUSP00000041578
ENSDARP00000100941	ENSMUSP00000067325
ENSDARP00000100140	ENSMUSP00000054747
ENSDARP00000127920	ENSMUSP00000060771
ENSDARP00000091859	ENSMUSP00000040152
ENSDARP00000068939	ENSMUSP00000040152
ENSDARP00000074181	ENSMUSP00000084663
ENSDARP00000105618	ENSMUSP00000032462
ENSDARP00000069215	ENSMUSP00000062047
ENSDARP00000069966	ENSMUSP00000016452
ENSDARP00000047451	ENSMUSP00000078459
ENSDARP00000126254	ENSMUSP00000038139
ENSDARP00000112191	ENSMUSP00000038139
ENSDARP00000109534	ENSMUSP00000016125
ENSDARP00000109176	ENSMUSP00000016125
ENSDARP00000121336	ENSMUSP00000030033
ENSDARP00000073748	ENSMUSP00000030033
ENSDARP00000059795	ENSMUSP00000078682
ENSDARP00000094761	ENSMUSP00000109779
ENSDARP00000091640	ENSMUSP00000127709
ENSDARP00000067516	ENSMUSP00000028595
ENSDARP00000071808	ENSMUSP00000028595
ENSDARP00000049675	ENSMUSP00000113216
ENSDARP00000079760	ENSMUSP00000059291
ENSDARP00000071548	ENSMUSP00000131281
ENSDARP00000037411	ENSMUSP00000028583
ENSDARP00000022617	ENSMUSP00000020057
ENSDARP00000112866	ENSMUSP00000003971
ENSDARP00000016803	ENSMUSP00000037129
ENSDARP00000095367	ENSMUSP00000044098
ENSDARP00000112925	ENSMUSP00000044098
ENSDARP00000114555	ENSMUSP00000025476
ENSDARP00000074827	ENSMUSP00000017534
ENSDARP00000083719	ENSMUSP00000129491
ENSDARP00000027924	ENSMUSP00000042785
ENSDARP00000105198	ENSMUSP00000132659
ENSDARP00000121877	ENSMUSP00000001184
ENSDARP00000059263	ENSMUSP00000039071
ENSDARP00000074553	ENSMUSP00000021941
ENSDARP00000075741	ENSMUSP00000084507
ENSDARP00000027521	ENSMUSP00000084507
ENSDARP00000060624	ENSMUSP00000046705
ENSDARP00000015065	ENSMUSP00000020775
ENSDARP00000108873	ENSMUSP00000020775
ENSDARP00000097710	ENSMUSP00000008878
ENSDARP00000097725	ENSMUSP00000008878
ENSDARP00000109506	ENSMUSP00000061760
ENSDARP00000073348	ENSMUSP00000054823
ENSDARP00000002357	ENSMUSP00000019924
ENSDARP00000094416	ENSMUSP00000038014
ENSDARP00000094479	ENSMUSP00000072510
ENSDARP00000090521	ENSMUSP00000072510
ENSDARP00000034396	ENSMUSP00000058468
ENSDARP00000097852	ENSMUSP00000126854
ENSDARP00000095054	ENSMUSP00000126629
ENSDARP00000060282	ENSMUSP00000066287
ENSDARP00000068362	ENSMUSP00000031093
ENSDARP00000083841	ENSMUSP00000047656
ENSDARP00000115340	ENSMUSP00000047656
ENSDARP00000125676	ENSMUSP00000106160
ENSDARP00000108443	ENSMUSP00000059658
ENSDARP00000102414	ENSMUSP00000067448
ENSDARP00000117598	ENSMUSP00000067448
ENSDARP00000098329	ENSMUSP00000032719
ENSDARP00000098796	ENSMUSP00000067241
ENSDARP00000124278	ENSMUSP00000123509
ENSDARP00000000488	ENSMUSP00000123509
ENSDARP00000109084	ENSMUSP00000065877
ENSDARP00000115190	ENSMUSP00000022871
ENSDARP00000078265	ENSMUSP00000017153
ENSDARP00000062401	ENSMUSP00000000305
ENSDARP00000120955	ENSMUSP00000126674
ENSDARP00000115246	ENSMUSP00000037971
ENSDARP00000101673	ENSMUSP00000080521
ENSDARP00000099963	ENSMUSP00000080521
ENSDARP00000071926	ENSMUSP00000027897
ENSDARP00000027046	ENSMUSP00000073911
ENSDARP00000018976	ENSMUSP00000112534
ENSDARP00000056080	ENSMUSP00000137523
ENSDARP00000031210	ENSMUSP00000043167
ENSDARP00000064732	ENSMUSP00000124518
ENSDARP00000125702	ENSMUSP00000109175
ENSDARP00000094348	ENSMUSP00000093183
ENSDARP00000084189	ENSMUSP00000029252
ENSDARP00000100942	ENSMUSP00000042313
ENSDARP00000125735	ENSMUSP00000002081
ENSDARP00000069134	ENSMUSP00000082941
ENSDARP00000110566	ENSMUSP00000129513
ENSDARP00000106447	ENSMUSP00000101857
ENSDARP00000059326	ENSMUSP00000057849
ENSDARP00000112876	ENSMUSP00000057849
ENSDARP00000073475	ENSMUSP00000048969
ENSDARP00000123846	ENSMUSP00000060124
ENSDARP00000106584	ENSMUSP00000040168
ENSDARP00000111199	ENSMUSP00000096769
ENSDARP00000103408	ENSMUSP00000108961
ENSDARP00000033788	ENSMUSP00000051709
ENSDARP00000015588	ENSMUSP00000033920
ENSDARP00000067620	ENSMUSP00000085264
ENSDARP00000128756	ENSMUSP00000063762
ENSDARP00000073103	ENSMUSP00000047980
ENSDARP00000038193	ENSMUSP00000047980
ENSDARP00000073136	ENSMUSP00000096415
ENSDARP00000042275	ENSMUSP00000125274
ENSDARP00000086634	ENSMUSP00000100009
ENSDARP00000105484	ENSMUSP00000092900
ENSDARP00000094840	ENSMUSP00000092900
ENSDARP00000077648	ENSMUSP00000088227
ENSDARP00000075158	ENSMUSP00000088227
ENSDARP00000096925	ENSMUSP00000028469
ENSDARP00000076274	ENSMUSP00000028469
ENSDARP00000114597	ENSMUSP00000049683
ENSDARP00000091590	ENSMUSP00000034015
ENSDARP00000060192	ENSMUSP00000035240
ENSDARP00000076434	ENSMUSP00000042464
ENSDARP00000041380	ENSMUSP00000025127
ENSDARP00000121369	ENSMUSP00000064839
ENSDARP00000065879	ENSMUSP00000002625
ENSDARP00000095079	ENSMUSP00000047393
ENSDARP00000074719	ENSMUSP00000020768
ENSDARP00000003013	ENSMUSP00000101614
ENSDARP00000085363	ENSMUSP00000099342
ENSDARP00000052364	ENSMUSP00000118588
ENSDARP00000062701	ENSMUSP00000069850
ENSDARP00000052365	ENSMUSP00000096129
ENSDARP00000024947	ENSMUSP00000087960
ENSDARP00000046217	ENSMUSP00000087960
ENSDARP00000067933	ENSMUSP00000109938
ENSDARP00000101844	ENSMUSP00000113395
ENSDARP00000034038	ENSMUSP00000113051
ENSDARP00000095538	ENSMUSP00000027370
ENSDARP00000071951	ENSMUSP00000094164
ENSDARP00000042099	ENSMUSP00000079929
ENSDARP00000034858	ENSMUSP00000079929
ENSDARP00000008510	ENSMUSP00000039443
ENSDARP00000061036	ENSMUSP00000107899
ENSDARP00000071406	ENSMUSP00000102891
ENSDARP00000023845	ENSMUSP00000007236
ENSDARP00000107652	ENSMUSP00000007236
ENSDARP00000057971	ENSMUSP00000057355
ENSDARP00000058661	ENSMUSP00000000349
ENSDARP00000111451	ENSMUSP00000015435
ENSDARP00000009258	ENSMUSP00000062996
ENSDARP00000079802	ENSMUSP00000031281
ENSDARP00000120305	ENSMUSP00000031281
ENSDARP00000082836	ENSMUSP00000023464
ENSDARP00000118154	ENSMUSP00000033769
ENSDARP00000067130	ENSMUSP00000020448
ENSDARP00000109755	ENSMUSP00000074471
ENSDARP00000077740	ENSMUSP00000037561
ENSDARP00000049464	ENSMUSP00000101050
ENSDARP00000100679	ENSMUSP00000091595
ENSDARP00000085375	ENSMUSP00000058077
ENSDARP00000070155	ENSMUSP00000003274
ENSDARP00000114970	ENSMUSP00000100026
ENSDARP00000094033	ENSMUSP00000029559
ENSDARP00000073572	ENSMUSP00000107551
ENSDARP00000124594	ENSMUSP00000076856
ENSDARP00000101759	ENSMUSP00000076856
ENSDARP00000043428	ENSMUSP00000017961
ENSDARP00000089852	ENSMUSP00000039072
ENSDARP00000075936	ENSMUSP00000039072
ENSDARP00000048613	ENSMUSP00000026357
ENSDARP00000077277	ENSMUSP00000026357
ENSDARP00000118703	ENSMUSP00000087713
ENSDARP00000125103	ENSMUSP00000087713
ENSDARP00000103191	ENSMUSP00000022292
ENSDARP00000099567	ENSMUSP00000040647
ENSDARP00000089792	ENSMUSP00000004770
ENSDARP00000050527	ENSMUSP00000006151
ENSDARP00000073055	ENSMUSP00000006151
ENSDARP00000100708	ENSMUSP00000030036
ENSDARP00000108179	ENSMUSP00000128473
ENSDARP00000112124	ENSMUSP00000124673
ENSDARP00000072664	ENSMUSP00000033652
ENSDARP00000089068	ENSMUSP00000106981
ENSDARP00000107643	ENSMUSP00000044168
ENSDARP00000057421	ENSMUSP00000044168
ENSDARP00000021266	ENSMUSP00000038430
ENSDARP00000099485	ENSMUSP00000009713
ENSDARP00000126876	ENSMUSP00000104335
ENSDARP00000128910	ENSMUSP00000127816
ENSDARP00000122562	ENSMUSP00000127816
ENSDARP00000098656	ENSMUSP00000057916
ENSDARP00000010990	ENSMUSP00000057989
ENSDARP00000076483	ENSMUSP00000107863
ENSDARP00000096012	ENSMUSP00000102538
ENSDARP00000065032	ENSMUSP00000102538
ENSDARP00000028958	ENSMUSP00000020223
ENSDARP00000045658	ENSMUSP00000106747
ENSDARP00000074466	ENSMUSP00000077532
ENSDARP00000121481	ENSMUSP00000077532
ENSDARP00000037677	ENSMUSP00000041202
ENSDARP00000100688	ENSMUSP00000058941
ENSDARP00000040333	ENSMUSP00000030464
ENSDARP00000059343	ENSMUSP00000125700
ENSDARP00000109627	ENSMUSP00000093962
ENSDARP00000057501	ENSMUSP00000112019
ENSDARP00000003481	ENSMUSP00000112708
ENSDARP00000077802	ENSMUSP00000075429
ENSDARP00000028345	ENSMUSP00000028332
ENSDARP00000110639	ENSMUSP00000107848
ENSDARP00000101197	ENSMUSP00000076160
ENSDARP00000086420	ENSMUSP00000130177
ENSDARP00000102401	ENSMUSP00000049404
ENSDARP00000110866	ENSMUSP00000047157
ENSDARP00000000618	ENSMUSP00000108046
ENSDARP00000084183	ENSMUSP00000101686
ENSDARP00000080722	ENSMUSP00000101686
ENSDARP00000096817	ENSMUSP00000130560
ENSDARP00000127379	ENSMUSP00000026209
ENSDARP00000105911	ENSMUSP00000132922
ENSDARP00000094406	ENSMUSP00000038532
ENSDARP00000062291	ENSMUSP00000058521
ENSDARP00000102117	ENSMUSP00000085416
ENSDARP00000045947	ENSMUSP00000082971
ENSDARP00000109040	ENSMUSP00000055374
ENSDARP00000107088	ENSMUSP00000003369
ENSDARP00000042754	ENSMUSP00000088217
ENSDARP00000048721	ENSMUSP00000005829
ENSDARP00000124263	ENSMUSP00000005829
ENSDARP00000093644	ENSMUSP00000083747
ENSDARP00000100886	ENSMUSP00000036690
ENSDARP00000100747	ENSMUSP00000036690
ENSDARP00000100545	ENSMUSP00000030081
ENSDARP00000032054	ENSMUSP00000001126
ENSDARP00000056279	ENSMUSP00000117030
ENSDARP00000029635	ENSMUSP00000117030
ENSDARP00000023022	ENSMUSP00000059801
ENSDARP00000110274	ENSMUSP00000059801
ENSDARP00000111022	ENSMUSP00000048904
ENSDARP00000093211	ENSMUSP00000023559
ENSDARP00000050602	ENSMUSP00000029610
ENSDARP00000116080	ENSMUSP00000109366
ENSDARP00000015024	ENSMUSP00000104837
ENSDARP00000112509	ENSMUSP00000058251
ENSDARP00000122666	ENSMUSP00000062782
ENSDARP00000016210	ENSMUSP00000000449
ENSDARP00000101097	ENSMUSP00000106315
ENSDARP00000088447	ENSMUSP00000022543
ENSDARP00000102225	ENSMUSP00000107775
ENSDARP00000098126	ENSMUSP00000042515
ENSDARP00000099487	ENSMUSP00000103434
ENSDARP00000025776	ENSMUSP00000092769
ENSDARP00000023792	ENSMUSP00000047926
ENSDARP00000045808	ENSMUSP00000108928
ENSDARP00000000005	ENSMUSP00000097097
ENSDARP00000040034	ENSMUSP00000097097
ENSDARP00000040537	ENSMUSP00000107370
ENSDARP00000107582	ENSMUSP00000107370
ENSDARP00000099313	ENSMUSP00000032069
ENSDARP00000109004	ENSMUSP00000030784
ENSDARP00000122431	ENSMUSP00000030784
ENSDARP00000016733	ENSMUSP00000132499
ENSDARP00000114828	ENSMUSP00000080342
ENSDARP00000112412	ENSMUSP00000080342
ENSDARP00000093111	ENSMUSP00000022507
ENSDARP00000020522	ENSMUSP00000030623
ENSDARP00000017850	ENSMUSP00000019638
ENSDARP00000122887	ENSMUSP00000101833
ENSDARP00000058379	ENSMUSP00000040005
ENSDARP00000092857	ENSMUSP00000107210
ENSDARP00000107378	ENSMUSP00000067779
ENSDARP00000129564	ENSMUSP00000070583
ENSDARP00000116133	ENSMUSP00000070583
ENSDARP00000114217	ENSMUSP00000118610
ENSDARP00000013643	ENSMUSP00000044693
ENSDARP00000109017	ENSMUSP00000044693
ENSDARP00000098991	ENSMUSP00000038801
ENSDARP00000063174	ENSMUSP00000038801
ENSDARP00000118341	ENSMUSP00000004683
ENSDARP00000076235	ENSMUSP00000004683
ENSDARP00000003485	ENSMUSP00000011152
ENSDARP00000119527	ENSMUSP00000076961
ENSDARP00000067853	ENSMUSP00000013851
ENSDARP00000093501	ENSMUSP00000013851
ENSDARP00000112471	ENSMUSP00000096356
ENSDARP00000104134	ENSMUSP00000008297
ENSDARP00000080111	ENSMUSP00000035027
ENSDARP00000080110	ENSMUSP00000035027
ENSDARP00000102111	ENSMUSP00000088297
ENSDARP00000075341	ENSMUSP00000088297
ENSDARP00000055563	ENSMUSP00000099412
ENSDARP00000080391	ENSMUSP00000043618
ENSDARP00000125700	ENSMUSP00000028593
ENSDARP00000100475	ENSMUSP00000038947
ENSDARP00000105604	ENSMUSP00000109659
ENSDARP00000084002	ENSMUSP00000041920
ENSDARP00000078392	ENSMUSP00000041920
ENSDARP00000077150	ENSMUSP00000125993
ENSDARP00000040726	ENSMUSP00000079548
ENSDARP00000095151	ENSMUSP00000079548
ENSDARP00000047088	ENSMUSP00000058264
ENSDARP00000106742	ENSMUSP00000058264
ENSDARP00000109320	ENSMUSP00000079900
ENSDARP00000120661	ENSMUSP00000079900
ENSDARP00000105074	ENSMUSP00000118322
ENSDARP00000122490	ENSMUSP00000001125
ENSDARP00000065806	ENSMUSP00000032924
ENSDARP00000060934	ENSMUSP00000103912
ENSDARP00000101753	ENSMUSP00000110526
ENSDARP00000107016	ENSMUSP00000085763
ENSDARP00000124191	ENSMUSP00000053616
ENSDARP00000089270	ENSMUSP00000031311
ENSDARP00000110364	ENSMUSP00000084577
ENSDARP00000053840	ENSMUSP00000084577
ENSDARP00000084303	ENSMUSP00000058344
ENSDARP00000129308	ENSMUSP00000023806
ENSDARP00000042516	ENSMUSP00000023214
ENSDARP00000071653	ENSMUSP00000023214
ENSDARP00000087679	ENSMUSP00000067027
ENSDARP00000074579	ENSMUSP00000053908
ENSDARP00000103821	ENSMUSP00000057635
ENSDARP00000103920	ENSMUSP00000034466
ENSDARP00000023907	ENSMUSP00000033979
ENSDARP00000007948	ENSMUSP00000018311
ENSDARP00000066788	ENSMUSP00000037991
ENSDARP00000106674	ENSMUSP00000046636
ENSDARP00000124963	ENSMUSP00000137093
ENSDARP00000043700	ENSMUSP00000137093
ENSDARP00000055306	ENSMUSP00000071704
ENSDARP00000069236	ENSMUSP00000050353
ENSDARP00000105066	ENSMUSP00000097919
ENSDARP00000106770	ENSMUSP00000097919
ENSDARP00000036969	ENSMUSP00000056642
ENSDARP00000072289	ENSMUSP00000136912
ENSDARP00000114768	ENSMUSP00000113964
ENSDARP00000110288	ENSMUSP00000113964
ENSDARP00000104974	ENSMUSP00000009667
ENSDARP00000032748	ENSMUSP00000007814
ENSDARP00000105420	ENSMUSP00000053120
ENSDARP00000102589	ENSMUSP00000043108
ENSDARP00000108298	ENSMUSP00000110636
ENSDARP00000089498	ENSMUSP00000110636
ENSDARP00000059731	ENSMUSP00000092019
ENSDARP00000066371	ENSMUSP00000021810
ENSDARP00000119345	ENSMUSP00000041539
ENSDARP00000059212	ENSMUSP00000084095
ENSDARP00000048437	ENSMUSP00000040331
ENSDARP00000109366	ENSMUSP00000109653
ENSDARP00000107614	ENSMUSP00000059783
ENSDARP00000115010	ENSMUSP00000044936
ENSDARP00000017195	ENSMUSP00000044936
ENSDARP00000026470	ENSMUSP00000081285
ENSDARP00000006882	ENSMUSP00000032856
ENSDARP00000088981	ENSMUSP00000112595
ENSDARP00000027611	ENSMUSP00000107697
ENSDARP00000128495	ENSMUSP00000098097
ENSDARP00000129239	ENSMUSP00000090293
ENSDARP00000123551	ENSMUSP00000090293
ENSDARP00000086285	ENSMUSP00000066556
ENSDARP00000113718	ENSMUSP00000046877
ENSDARP00000066923	ENSMUSP00000065721
ENSDARP00000109057	ENSMUSP00000129205
ENSDARP00000085589	ENSMUSP00000081043
ENSDARP00000080685	ENSMUSP00000102976
ENSDARP00000095560	ENSMUSP00000037233
ENSDARP00000005233	ENSMUSP00000037233
ENSDARP00000087373	ENSMUSP00000127068
ENSDARP00000093160	ENSMUSP00000030724
ENSDARP00000127233	ENSMUSP00000097515
ENSDARP00000081388	ENSMUSP00000034507
ENSDARP00000070190	ENSMUSP00000041337
ENSDARP00000102765	ENSMUSP00000054840
ENSDARP00000108041	ENSMUSP00000059503
ENSDARP00000048854	ENSMUSP00000059503
ENSDARP00000084492	ENSMUSP00000082694
ENSDARP00000100524	ENSMUSP00000082694
ENSDARP00000118870	ENSMUSP00000102559
ENSDARP00000043095	ENSMUSP00000073789
ENSDARP00000109106	ENSMUSP00000022858
ENSDARP00000051523	ENSMUSP00000072121
ENSDARP00000059368	ENSMUSP00000132190
ENSDARP00000005262	ENSMUSP00000029269
ENSDARP00000063617	ENSMUSP00000026891
ENSDARP00000090326	ENSMUSP00000029316
ENSDARP00000055063	ENSMUSP00000031622
ENSDARP00000096752	ENSMUSP00000031622
ENSDARP00000119857	ENSMUSP00000005860
ENSDARP00000113048	ENSMUSP00000005860
ENSDARP00000117214	ENSMUSP00000030551
ENSDARP00000054848	ENSMUSP00000033547
ENSDARP00000108316	ENSMUSP00000116271
ENSDARP00000086140	ENSMUSP00000079693
ENSDARP00000120819	ENSMUSP00000079693
ENSDARP00000019368	ENSMUSP00000109291
ENSDARP00000092246	ENSMUSP00000001720
ENSDARP00000116730	ENSMUSP00000034150
ENSDARP00000122116	ENSMUSP00000009234
ENSDARP00000104864	ENSMUSP00000044262
ENSDARP00000070289	ENSMUSP00000001415
ENSDARP00000075348	ENSMUSP00000099950
ENSDARP00000003841	ENSMUSP00000039663
ENSDARP00000082979	ENSMUSP00000034472
ENSDARP00000105236	ENSMUSP00000034472
ENSDARP00000124218	ENSMUSP00000030709
ENSDARP00000069581	ENSMUSP00000020022
ENSDARP00000124101	ENSMUSP00000042187
ENSDARP00000123657	ENSMUSP00000040045
ENSDARP00000081043	ENSMUSP00000130636
ENSDARP00000102628	ENSMUSP00000121493
ENSDARP00000012776	ENSMUSP00000089051
ENSDARP00000096556	ENSMUSP00000085499
ENSDARP00000082159	ENSMUSP00000013559
ENSDARP00000100472	ENSMUSP00000019503
ENSDARP00000104821	ENSMUSP00000029196
ENSDARP00000053530	ENSMUSP00000043962
ENSDARP00000109215	ENSMUSP00000057962
ENSDARP00000098515	ENSMUSP00000134222
ENSDARP00000090749	ENSMUSP00000089463
ENSDARP00000126058	ENSMUSP00000017576
ENSDARP00000107099	ENSMUSP00000049970
ENSDARP00000068216	ENSMUSP00000000058
ENSDARP00000061075	ENSMUSP00000007799
ENSDARP00000027966	ENSMUSP00000091870
ENSDARP00000097622	ENSMUSP00000063108
ENSDARP00000107490	ENSMUSP00000063108
ENSDARP00000120440	ENSMUSP00000029761
ENSDARP00000049927	ENSMUSP00000029761
ENSDARP00000060575	ENSMUSP00000087955
ENSDARP00000096413	ENSMUSP00000087955
ENSDARP00000096458	ENSMUSP00000087950
ENSDARP00000010568	ENSMUSP00000087950
ENSDARP00000124791	ENSMUSP00000046003
ENSDARP00000108464	ENSMUSP00000088047
ENSDARP00000033648	ENSMUSP00000091151
ENSDARP00000060005	ENSMUSP00000036797
ENSDARP00000114921	ENSMUSP00000061408
ENSDARP00000054735	ENSMUSP00000104506
ENSDARP00000128178	ENSMUSP00000106128
ENSDARP00000125087	ENSMUSP00000021870
ENSDARP00000020170	ENSMUSP00000037834
ENSDARP00000084452	ENSMUSP00000069685
ENSDARP00000105699	ENSMUSP00000069685
ENSDARP00000122306	ENSMUSP00000026284
ENSDARP00000109910	ENSMUSP00000045156
ENSDARP00000121593	ENSMUSP00000019135
ENSDARP00000076415	ENSMUSP00000019135
ENSDARP00000038214	ENSMUSP00000035992
ENSDARP00000105530	ENSMUSP00000076459
ENSDARP00000127735	ENSMUSP00000068258
ENSDARP00000088314	ENSMUSP00000068258
ENSDARP00000081860	ENSMUSP00000105140
ENSDARP00000096327	ENSMUSP00000059864
ENSDARP00000094631	ENSMUSP00000022099
ENSDARP00000012087	ENSMUSP00000022099
ENSDARP00000105876	ENSMUSP00000128223
ENSDARP00000106132	ENSMUSP00000075587
ENSDARP00000067167	ENSMUSP00000133159
ENSDARP00000003380	ENSMUSP00000002080
ENSDARP00000112128	ENSMUSP00000002080
ENSDARP00000086185	ENSMUSP00000109190
ENSDARP00000060701	ENSMUSP00000092283
ENSDARP00000103159	ENSMUSP00000044543
ENSDARP00000070556	ENSMUSP00000026134
ENSDARP00000049502	ENSMUSP00000072894
ENSDARP00000123656	ENSMUSP00000066403
ENSDARP00000024623	ENSMUSP00000034239
ENSDARP00000054234	ENSMUSP00000114968
ENSDARP00000120586	ENSMUSP00000108075
ENSDARP00000129827	ENSMUSP00000035328
ENSDARP00000087335	ENSMUSP00000071619
ENSDARP00000061737	ENSMUSP00000105000
ENSDARP00000068355	ENSMUSP00000029170
ENSDARP00000067923	ENSMUSP00000034091
ENSDARP00000021737	ENSMUSP00000022701
ENSDARP00000118376	ENSMUSP00000048877
ENSDARP00000008364	ENSMUSP00000027777
ENSDARP00000057376	ENSMUSP00000021550
ENSDARP00000077706	ENSMUSP00000040853
ENSDARP00000084823	ENSMUSP00000029574
ENSDARP00000004624	ENSMUSP00000032218
ENSDARP00000092387	ENSMUSP00000065146
ENSDARP00000104288	ENSMUSP00000034650
ENSDARP00000079577	ENSMUSP00000068374
ENSDARP00000080499	ENSMUSP00000019405
ENSDARP00000111239	ENSMUSP00000019405
ENSDARP00000117350	ENSMUSP00000099599
ENSDARP00000017119	ENSMUSP00000022727
ENSDARP00000128675	ENSMUSP00000119872
ENSDARP00000104030	ENSMUSP00000027800
ENSDARP00000102719	ENSMUSP00000035031
ENSDARP00000004144	ENSMUSP00000041110
ENSDARP00000058796	ENSMUSP00000020000
ENSDARP00000129811	ENSMUSP00000048229
ENSDARP00000007196	ENSMUSP00000021347
ENSDARP00000076899	ENSMUSP00000098893
ENSDARP00000103061	ENSMUSP00000080280
ENSDARP00000103566	ENSMUSP00000080280
ENSDARP00000111947	ENSMUSP00000047564
ENSDARP00000072337	ENSMUSP00000047564
ENSDARP00000013286	ENSMUSP00000071231
ENSDARP00000004943	ENSMUSP00000001279
ENSDARP00000109804	ENSMUSP00000112539
ENSDARP00000059954	ENSMUSP00000112539
ENSDARP00000067735	ENSMUSP00000003152
ENSDARP00000062899	ENSMUSP00000028758
ENSDARP00000088337	ENSMUSP00000003850
ENSDARP00000119462	ENSMUSP00000003850
ENSDARP00000128208	ENSMUSP00000083892
ENSDARP00000075472	ENSMUSP00000114852
ENSDARP00000071521	ENSMUSP00000053553
ENSDARP00000104230	ENSMUSP00000092761
ENSDARP00000004889	ENSMUSP00000101129
ENSDARP00000029203	ENSMUSP00000096214
ENSDARP00000028333	ENSMUSP00000015456
ENSDARP00000007424	ENSMUSP00000015456
ENSDARP00000124409	ENSMUSP00000044034
ENSDARP00000063995	ENSMUSP00000044034
ENSDARP00000003665	ENSMUSP00000107804
ENSDARP00000093347	ENSMUSP00000077138
ENSDARP00000113461	ENSMUSP00000041671
ENSDARP00000084498	ENSMUSP00000041671
ENSDARP00000035581	ENSMUSP00000069444
ENSDARP00000056419	ENSMUSP00000066040
ENSDARP00000020361	ENSMUSP00000006544
ENSDARP00000051391	ENSMUSP00000090617
ENSDARP00000080999	ENSMUSP00000044418
ENSDARP00000009970	ENSMUSP00000032994
ENSDARP00000071885	ENSMUSP00000006235
ENSDARP00000088034	ENSMUSP00000006235
ENSDARP00000109124	ENSMUSP00000101620
ENSDARP00000063007	ENSMUSP00000018313
ENSDARP00000022107	ENSMUSP00000026156
ENSDARP00000099262	ENSMUSP00000066256
ENSDARP00000012447	ENSMUSP00000050592
ENSDARP00000109375	ENSMUSP00000069488
ENSDARP00000104233	ENSMUSP00000029766
ENSDARP00000005251	ENSMUSP00000065254
ENSDARP00000060344	ENSMUSP00000136503
ENSDARP00000003564	ENSMUSP00000039313
ENSDARP00000069982	ENSMUSP00000038166
ENSDARP00000006712	ENSMUSP00000060225
ENSDARP00000088296	ENSMUSP00000104864
ENSDARP00000064965	ENSMUSP00000104864
ENSDARP00000109893	ENSMUSP00000125749
ENSDARP00000078938	ENSMUSP00000041052
ENSDARP00000060953	ENSMUSP00000058954
ENSDARP00000070706	ENSMUSP00000063795
ENSDARP00000003269	ENSMUSP00000060844
ENSDARP00000117614	ENSMUSP00000060844
ENSDARP00000022483	ENSMUSP00000067085
ENSDARP00000110181	ENSMUSP00000067085
ENSDARP00000105872	ENSMUSP00000093460
ENSDARP00000091863	ENSMUSP00000000910
ENSDARP00000041857	ENSMUSP00000028511
ENSDARP00000029449	ENSMUSP00000005406
ENSDARP00000072374	ENSMUSP00000005406
ENSDARP00000101724	ENSMUSP00000133222
ENSDARP00000085782	ENSMUSP00000061493
ENSDARP00000123249	ENSMUSP00000079107
ENSDARP00000011459	ENSMUSP00000079107
ENSDARP00000011222	ENSMUSP00000032560
ENSDARP00000074081	ENSMUSP00000032560
ENSDARP00000068639	ENSMUSP00000003035
ENSDARP00000105116	ENSMUSP00000037136
ENSDARP00000099634	ENSMUSP00000091532
ENSDARP00000102572	ENSMUSP00000091532
ENSDARP00000098597	ENSMUSP00000101940
ENSDARP00000104597	ENSMUSP00000021052
ENSDARP00000009407	ENSMUSP00000023759
ENSDARP00000115000	ENSMUSP00000091301
ENSDARP00000074501	ENSMUSP00000027688
ENSDARP00000129617	ENSMUSP00000026902
ENSDARP00000101212	ENSMUSP00000128840
ENSDARP00000093744	ENSMUSP00000112930
ENSDARP00000100863	ENSMUSP00000113115
ENSDARP00000099375	ENSMUSP00000050995
ENSDARP00000122491	ENSMUSP00000106013
ENSDARP00000099219	ENSMUSP00000133356
ENSDARP00000098390	ENSMUSP00000027186
ENSDARP00000064553	ENSMUSP00000021410
ENSDARP00000112103	ENSMUSP00000112266
ENSDARP00000109055	ENSMUSP00000040977
ENSDARP00000118603	ENSMUSP00000088176
ENSDARP00000114621	ENSMUSP00000080881
ENSDARP00000021165	ENSMUSP00000051092
ENSDARP00000104119	ENSMUSP00000051092
ENSDARP00000041034	ENSMUSP00000074066
ENSDARP00000118861	ENSMUSP00000074066
ENSDARP00000011585	ENSMUSP00000087608
ENSDARP00000034555	ENSMUSP00000028430
ENSDARP00000114195	ENSMUSP00000059330
ENSDARP00000098999	ENSMUSP00000101412
ENSDARP00000100192	ENSMUSP00000101412
ENSDARP00000108259	ENSMUSP00000053112
ENSDARP00000022305	ENSMUSP00000029730
ENSDARP00000107618	ENSMUSP00000044361
ENSDARP00000023313	ENSMUSP00000086366
ENSDARP00000052422	ENSMUSP00000022709
ENSDARP00000097465	ENSMUSP00000103742
ENSDARP00000090302	ENSMUSP00000025295
ENSDARP00000117091	ENSMUSP00000022242
ENSDARP00000045189	ENSMUSP00000029876
ENSDARP00000060159	ENSMUSP00000003754
ENSDARP00000052801	ENSMUSP00000003754
ENSDARP00000051786	ENSMUSP00000072276
ENSDARP00000009358	ENSMUSP00000028533
ENSDARP00000108432	ENSMUSP00000029450
ENSDARP00000065198	ENSMUSP00000057815
ENSDARP00000011150	ENSMUSP00000021552
ENSDARP00000025205	ENSMUSP00000021552
ENSDARP00000117760	ENSMUSP00000135040
ENSDARP00000031737	ENSMUSP00000008957
ENSDARP00000088060	ENSMUSP00000022057
ENSDARP00000103338	ENSMUSP00000108455
ENSDARP00000109970	ENSMUSP00000103983
ENSDARP00000005746	ENSMUSP00000037808
ENSDARP00000107692	ENSMUSP00000120414
ENSDARP00000127308	ENSMUSP00000026548
ENSDARP00000069034	ENSMUSP00000047616
ENSDARP00000056621	ENSMUSP00000026900
ENSDARP00000059208	ENSMUSP00000014691
ENSDARP00000006309	ENSMUSP00000109140
ENSDARP00000104665	ENSMUSP00000085906
ENSDARP00000079486	ENSMUSP00000078047
ENSDARP00000099105	ENSMUSP00000096876
ENSDARP00000124069	ENSMUSP00000096877
ENSDARP00000043775	ENSMUSP00000025253
ENSDARP00000074739	ENSMUSP00000138433
ENSDARP00000057982	ENSMUSP00000102047
ENSDARP00000110998	ENSMUSP00000022678
ENSDARP00000077137	ENSMUSP00000064943
ENSDARP00000126347	ENSMUSP00000017945
ENSDARP00000105846	ENSMUSP00000031167
ENSDARP00000085899	ENSMUSP00000076418
ENSDARP00000100185	ENSMUSP00000099494
ENSDARP00000008665	ENSMUSP00000033427
ENSDARP00000046840	ENSMUSP00000015449
ENSDARP00000076236	ENSMUSP00000015449
ENSDARP00000010432	ENSMUSP00000001319
ENSDARP00000024428	ENSMUSP00000050716
ENSDARP00000114891	ENSMUSP00000029476
ENSDARP00000098887	ENSMUSP00000039568
ENSDARP00000087023	ENSMUSP00000077628
ENSDARP00000129797	ENSMUSP00000061410
ENSDARP00000126242	ENSMUSP00000064521
ENSDARP00000101151	ENSMUSP00000046512
ENSDARP00000124666	ENSMUSP00000022744
ENSDARP00000091125	ENSMUSP00000085650
ENSDARP00000072746	ENSMUSP00000023065
ENSDARP00000053846	ENSMUSP00000078490
ENSDARP00000090466	ENSMUSP00000029435
ENSDARP00000067187	ENSMUSP00000100053
ENSDARP00000070357	ENSMUSP00000138290
ENSDARP00000023365	ENSMUSP00000089388
ENSDARP00000029663	ENSMUSP00000021641
ENSDARP00000112946	ENSMUSP00000021641
ENSDARP00000097577	ENSMUSP00000104785
ENSDARP00000040190	ENSMUSP00000031029
ENSDARP00000127760	ENSMUSP00000041563
ENSDARP00000084963	ENSMUSP00000060143
ENSDARP00000009879	ENSMUSP00000105491
ENSDARP00000104632	ENSMUSP00000062734
ENSDARP00000018738	ENSMUSP00000099609
ENSDARP00000068132	ENSMUSP00000005188
ENSDARP00000121820	ENSMUSP00000083490
ENSDARP00000092872	ENSMUSP00000003183
ENSDARP00000104278	ENSMUSP00000031359
ENSDARP00000009463	ENSMUSP00000071191
ENSDARP00000073841	ENSMUSP00000094515
ENSDARP00000054673	ENSMUSP00000069872
ENSDARP00000053915	ENSMUSP00000069872
ENSDARP00000105848	ENSMUSP00000125912
ENSDARP00000101483	ENSMUSP00000111032
ENSDARP00000108901	ENSMUSP00000041902
ENSDARP00000099237	ENSMUSP00000039955
ENSDARP00000120825	ENSMUSP00000011262
ENSDARP00000034149	ENSMUSP00000126405
ENSDARP00000088509	ENSMUSP00000126405
ENSDARP00000101872	ENSMUSP00000124354
ENSDARP00000115297	ENSMUSP00000087049
ENSDARP00000101295	ENSMUSP00000096203
ENSDARP00000099481	ENSMUSP00000022881
ENSDARP00000086709	ENSMUSP00000095300
ENSDARP00000101531	ENSMUSP00000075916
ENSDARP00000068393	ENSMUSP00000113540
ENSDARP00000123268	ENSMUSP00000022164
ENSDARP00000005892	ENSMUSP00000075140
ENSDARP00000127243	ENSMUSP00000113881
ENSDARP00000129098	ENSMUSP00000113881
ENSDARP00000053870	ENSMUSP00000023737
ENSDARP00000100797	ENSMUSP00000100561
ENSDARP00000101276	ENSMUSP00000100561
ENSDARP00000077390	ENSMUSP00000138351
ENSDARP00000110269	ENSMUSP00000058152
ENSDARP00000100359	ENSMUSP00000035083
ENSDARP00000100517	ENSMUSP00000048148
ENSDARP00000095271	ENSMUSP00000073004
ENSDARP00000113433	ENSMUSP00000048267
ENSDARP00000002041	ENSMUSP00000031317
ENSDARP00000085784	ENSMUSP00000112717
ENSDARP00000061734	ENSMUSP00000025050
ENSDARP00000061712	ENSMUSP00000025050
ENSDARP00000098708	ENSMUSP00000102034
ENSDARP00000113396	ENSMUSP00000102034
ENSDARP00000112197	ENSMUSP00000095174
ENSDARP00000101967	ENSMUSP00000073541
ENSDARP00000015055	ENSMUSP00000005003
ENSDARP00000042161	ENSMUSP00000025713
ENSDARP00000073397	ENSMUSP00000042803
ENSDARP00000081369	ENSMUSP00000042803
ENSDARP00000072702	ENSMUSP00000041581
ENSDARP00000112667	ENSMUSP00000118729
ENSDARP00000100899	ENSMUSP00000024701
ENSDARP00000109848	ENSMUSP00000038754
ENSDARP00000040382	ENSMUSP00000004943
ENSDARP00000119402	ENSMUSP00000004508
ENSDARP00000107880	ENSMUSP00000107530
ENSDARP00000073535	ENSMUSP00000074771
ENSDARP00000088481	ENSMUSP00000117040
ENSDARP00000098109	ENSMUSP00000052144
ENSDARP00000103050	ENSMUSP00000117533
ENSDARP00000092287	ENSMUSP00000086167
ENSDARP00000066960	ENSMUSP00000086167
ENSDARP00000074509	ENSMUSP00000073402
ENSDARP00000123618	ENSMUSP00000054546
ENSDARP00000109831	ENSMUSP00000060394
ENSDARP00000017482	ENSMUSP00000060394
ENSDARP00000050201	ENSMUSP00000030606
ENSDARP00000069025	ENSMUSP00000132646
ENSDARP00000066385	ENSMUSP00000132646
ENSDARP00000114015	ENSMUSP00000064886
ENSDARP00000084810	ENSMUSP00000064886
ENSDARP00000065670	ENSMUSP00000033927
ENSDARP00000100145	ENSMUSP00000076844
ENSDARP00000080968	ENSMUSP00000129811
ENSDARP00000075860	ENSMUSP00000093382
ENSDARP00000075872	ENSMUSP00000019994
ENSDARP00000092923	ENSMUSP00000023494
ENSDARP00000007258	ENSMUSP00000021271
ENSDARP00000091241	ENSMUSP00000021271
ENSDARP00000107045	ENSMUSP00000027687
ENSDARP00000015938	ENSMUSP00000025702
ENSDARP00000100510	ENSMUSP00000019379
ENSDARP00000077546	ENSMUSP00000037447
ENSDARP00000108518	ENSMUSP00000037447
ENSDARP00000117502	ENSMUSP00000078384
ENSDARP00000019488	ENSMUSP00000037821
ENSDARP00000018866	ENSMUSP00000037821
ENSDARP00000018231	ENSMUSP00000105657
ENSDARP00000109939	ENSMUSP00000085022
ENSDARP00000127650	ENSMUSP00000137895
ENSDARP00000054407	ENSMUSP00000073591
ENSDARP00000103592	ENSMUSP00000092380
ENSDARP00000023797	ENSMUSP00000092380
ENSDARP00000123760	ENSMUSP00000059138
ENSDARP00000123811	ENSMUSP00000059138
ENSDARP00000055658	ENSMUSP00000019734
ENSDARP00000093650	ENSMUSP00000028403
ENSDARP00000062147	ENSMUSP00000135853
ENSDARP00000114912	ENSMUSP00000052146
ENSDARP00000018694	ENSMUSP00000109612
ENSDARP00000036613	ENSMUSP00000022993
ENSDARP00000062174	ENSMUSP00000117052
ENSDARP00000043250	ENSMUSP00000009236
ENSDARP00000054182	ENSMUSP00000130969
ENSDARP00000071038	ENSMUSP00000130969
ENSDARP00000066603	ENSMUSP00000120015
ENSDARP00000111755	ENSMUSP00000077103
ENSDARP00000128560	ENSMUSP00000105923
ENSDARP00000116549	ENSMUSP00000105923
ENSDARP00000097432	ENSMUSP00000109036
ENSDARP00000071856	ENSMUSP00000126338
ENSDARP00000120960	ENSMUSP00000107677
ENSDARP00000128940	ENSMUSP00000107677
ENSDARP00000126905	ENSMUSP00000078966
ENSDARP00000124991	ENSMUSP00000041874
ENSDARP00000079776	ENSMUSP00000046441
ENSDARP00000034301	ENSMUSP00000098096
ENSDARP00000056644	ENSMUSP00000098096
ENSDARP00000074306	ENSMUSP00000131477
ENSDARP00000128597	ENSMUSP00000108126
ENSDARP00000092244	ENSMUSP00000022704
ENSDARP00000114403	ENSMUSP00000097971
ENSDARP00000052139	ENSMUSP00000031556
ENSDARP00000008287	ENSMUSP00000052619
ENSDARP00000052392	ENSMUSP00000069182
ENSDARP00000124147	ENSMUSP00000069182
ENSDARP00000091677	ENSMUSP00000090886
ENSDARP00000033747	ENSMUSP00000022697
ENSDARP00000064544	ENSMUSP00000020507
ENSDARP00000106596	ENSMUSP00000020507
[truncated: 6,942 more rows]
