# Supplementary material for: Reconstruction of proto-vertebrate, proto-cyclostome and proto-gnathostome genomes provides new insights into early vertebrate evolution
Source: Nat Commun. 2021 Jul 23;12:4489. doi: 10.1038/s41467-021-24573-z (PMC8302630; doi:10.1038/s41467-021-24573-z)
Supplement: Supplementary file 4 — Supplementary Data 1 [file 41467_2021_24573_MOESM4_ESM.zip › SuppData1/orthologs/BRARE-POEGU.txt]

ENSDARP00000074624	ENSTGUP00000008915
ENSDARP00000118051	ENSTGUP00000002935
ENSDARP00000093807	ENSTGUP00000010401
ENSDARP00000023678	ENSTGUP00000005020
ENSDARP00000117083	ENSTGUP00000014038
ENSDARP00000001240	ENSTGUP00000005254
ENSDARP00000101815	ENSTGUP00000007673
ENSDARP00000123904	ENSTGUP00000005389
ENSDARP00000106622	ENSTGUP00000006862
ENSDARP00000039056	ENSTGUP00000008706
ENSDARP00000003432	ENSTGUP00000007828
ENSDARP00000042321	ENSTGUP00000003676
ENSDARP00000085160	ENSTGUP00000004968
ENSDARP00000035017	ENSTGUP00000001623
ENSDARP00000099341	ENSTGUP00000005458
ENSDARP00000083503	ENSTGUP00000008967
ENSDARP00000016279	ENSTGUP00000005263
ENSDARP00000120245	ENSTGUP00000003862
ENSDARP00000086278	ENSTGUP00000003819
ENSDARP00000096255	ENSTGUP00000001695
ENSDARP00000108480	ENSTGUP00000002205
ENSDARP00000111278	ENSTGUP00000010714
ENSDARP00000071397	ENSTGUP00000002960
ENSDARP00000043235	ENSTGUP00000016783
ENSDARP00000112135	ENSTGUP00000016783
ENSDARP00000117890	ENSTGUP00000008885
ENSDARP00000040549	ENSTGUP00000003276
ENSDARP00000105765	ENSTGUP00000013203
ENSDARP00000091948	ENSTGUP00000006737
ENSDARP00000016657	ENSTGUP00000002510
ENSDARP00000043465	ENSTGUP00000002510
ENSDARP00000036715	ENSTGUP00000010462
ENSDARP00000128322	ENSTGUP00000009884
ENSDARP00000052396	ENSTGUP00000009884
ENSDARP00000097747	ENSTGUP00000006567
ENSDARP00000102479	ENSTGUP00000006567
ENSDARP00000017456	ENSTGUP00000007517
ENSDARP00000075275	ENSTGUP00000002402
ENSDARP00000010921	ENSTGUP00000007645
ENSDARP00000025441	ENSTGUP00000006436
ENSDARP00000115728	ENSTGUP00000006914
ENSDARP00000060526	ENSTGUP00000007511
ENSDARP00000102702	ENSTGUP00000011707
ENSDARP00000128926	ENSTGUP00000011705
ENSDARP00000104196	ENSTGUP00000018265
ENSDARP00000072786	ENSTGUP00000010829
ENSDARP00000122905	ENSTGUP00000001184
ENSDARP00000083020	ENSTGUP00000002856
ENSDARP00000129294	ENSTGUP00000002856
ENSDARP00000104491	ENSTGUP00000012053
ENSDARP00000050378	ENSTGUP00000012053
ENSDARP00000099879	ENSTGUP00000004874
ENSDARP00000076418	ENSTGUP00000004874
ENSDARP00000052791	ENSTGUP00000009101
ENSDARP00000102159	ENSTGUP00000009101
ENSDARP00000070109	ENSTGUP00000007812
ENSDARP00000087079	ENSTGUP00000014440
ENSDARP00000033311	ENSTGUP00000003097
ENSDARP00000067607	ENSTGUP00000007507
ENSDARP00000096178	ENSTGUP00000000912
ENSDARP00000087500	ENSTGUP00000000912
ENSDARP00000010426	ENSTGUP00000002880
ENSDARP00000062853	ENSTGUP00000009297
ENSDARP00000036016	ENSTGUP00000012744
ENSDARP00000104838	ENSTGUP00000001335
ENSDARP00000110537	ENSTGUP00000001616
ENSDARP00000066622	ENSTGUP00000017784
ENSDARP00000022709	ENSTGUP00000008788
ENSDARP00000011180	ENSTGUP00000000920
ENSDARP00000109781	ENSTGUP00000006514
ENSDARP00000100111	ENSTGUP00000000930
ENSDARP00000121362	ENSTGUP00000013468
ENSDARP00000056678	ENSTGUP00000012077
ENSDARP00000011396	ENSTGUP00000005575
ENSDARP00000047840	ENSTGUP00000007749
ENSDARP00000060945	ENSTGUP00000007749
ENSDARP00000111457	ENSTGUP00000007512
ENSDARP00000013157	ENSTGUP00000008852
ENSDARP00000052440	ENSTGUP00000015232
ENSDARP00000107947	ENSTGUP00000006775
ENSDARP00000053660	ENSTGUP00000006775
ENSDARP00000069080	ENSTGUP00000000722
ENSDARP00000017762	ENSTGUP00000000421
ENSDARP00000003829	ENSTGUP00000016110
ENSDARP00000036828	ENSTGUP00000005741
ENSDARP00000082250	ENSTGUP00000005741
ENSDARP00000097745	ENSTGUP00000015454
ENSDARP00000123474	ENSTGUP00000004581
ENSDARP00000049623	ENSTGUP00000007902
ENSDARP00000105575	ENSTGUP00000000228
ENSDARP00000055224	ENSTGUP00000002076
ENSDARP00000052060	ENSTGUP00000000954
ENSDARP00000129116	ENSTGUP00000005006
ENSDARP00000113959	ENSTGUP00000004870
ENSDARP00000074144	ENSTGUP00000004870
ENSDARP00000104791	ENSTGUP00000013118
ENSDARP00000079585	ENSTGUP00000007385
ENSDARP00000127915	ENSTGUP00000012794
ENSDARP00000108980	ENSTGUP00000011586
ENSDARP00000019171	ENSTGUP00000005627
ENSDARP00000098897	ENSTGUP00000005627
ENSDARP00000039553	ENSTGUP00000003067
ENSDARP00000052983	ENSTGUP00000011582
ENSDARP00000106138	ENSTGUP00000005646
ENSDARP00000097421	ENSTGUP00000017234
ENSDARP00000063051	ENSTGUP00000010021
ENSDARP00000081844	ENSTGUP00000008703
ENSDARP00000115372	ENSTGUP00000000869
ENSDARP00000115965	ENSTGUP00000004236
ENSDARP00000112407	ENSTGUP00000002050
ENSDARP00000013006	ENSTGUP00000001084
ENSDARP00000064825	ENSTGUP00000017815
ENSDARP00000040837	ENSTGUP00000004062
ENSDARP00000042673	ENSTGUP00000004566
ENSDARP00000127476	ENSTGUP00000010614
ENSDARP00000015394	ENSTGUP00000004826
ENSDARP00000110909	ENSTGUP00000011805
ENSDARP00000012147	ENSTGUP00000009073
ENSDARP00000104859	ENSTGUP00000006886
ENSDARP00000053426	ENSTGUP00000000719
ENSDARP00000075572	ENSTGUP00000010484
ENSDARP00000091375	ENSTGUP00000001484
ENSDARP00000002635	ENSTGUP00000017785
ENSDARP00000093844	ENSTGUP00000008916
ENSDARP00000073523	ENSTGUP00000008359
ENSDARP00000030625	ENSTGUP00000003284
ENSDARP00000014061	ENSTGUP00000005747
ENSDARP00000054692	ENSTGUP00000005747
ENSDARP00000084007	ENSTGUP00000008668
ENSDARP00000124333	ENSTGUP00000001739
ENSDARP00000099556	ENSTGUP00000001739
ENSDARP00000118167	ENSTGUP00000011408
ENSDARP00000129724	ENSTGUP00000011408
ENSDARP00000091436	ENSTGUP00000013534
ENSDARP00000109870	ENSTGUP00000004152
ENSDARP00000110473	ENSTGUP00000003338
ENSDARP00000070686	ENSTGUP00000001990
ENSDARP00000092253	ENSTGUP00000013056
ENSDARP00000055491	ENSTGUP00000004793
ENSDARP00000052637	ENSTGUP00000016062
ENSDARP00000106457	ENSTGUP00000000367
ENSDARP00000012791	ENSTGUP00000003797
ENSDARP00000111869	ENSTGUP00000004020
ENSDARP00000053775	ENSTGUP00000015654
ENSDARP00000106564	ENSTGUP00000009469
ENSDARP00000066366	ENSTGUP00000002508
ENSDARP00000095220	ENSTGUP00000002508
ENSDARP00000099181	ENSTGUP00000010870
ENSDARP00000101400	ENSTGUP00000010505
ENSDARP00000027644	ENSTGUP00000007392
ENSDARP00000019674	ENSTGUP00000007382
ENSDARP00000056452	ENSTGUP00000007382
ENSDARP00000068816	ENSTGUP00000005260
ENSDARP00000019643	ENSTGUP00000005260
ENSDARP00000122397	ENSTGUP00000010013
ENSDARP00000129467	ENSTGUP00000010013
ENSDARP00000053606	ENSTGUP00000003654
ENSDARP00000057298	ENSTGUP00000007258
ENSDARP00000063586	ENSTGUP00000007258
ENSDARP00000064460	ENSTGUP00000003652
ENSDARP00000116789	ENSTGUP00000007261
ENSDARP00000022487	ENSTGUP00000003258
ENSDARP00000052075	ENSTGUP00000002891
ENSDARP00000050473	ENSTGUP00000015287
ENSDARP00000025373	ENSTGUP00000007581
ENSDARP00000046044	ENSTGUP00000002648
ENSDARP00000063985	ENSTGUP00000001638
ENSDARP00000058305	ENSTGUP00000002188
ENSDARP00000062984	ENSTGUP00000002188
ENSDARP00000117105	ENSTGUP00000002190
ENSDARP00000069251	ENSTGUP00000008066
ENSDARP00000109601	ENSTGUP00000002551
ENSDARP00000091774	ENSTGUP00000010646
ENSDARP00000104127	ENSTGUP00000010646
ENSDARP00000092792	ENSTGUP00000012303
ENSDARP00000010917	ENSTGUP00000011871
ENSDARP00000097628	ENSTGUP00000000742
ENSDARP00000080655	ENSTGUP00000000742
ENSDARP00000097784	ENSTGUP00000006629
ENSDARP00000020703	ENSTGUP00000003796
ENSDARP00000039916	ENSTGUP00000006934
ENSDARP00000109890	ENSTGUP00000006934
ENSDARP00000123999	ENSTGUP00000011117
ENSDARP00000107734	ENSTGUP00000000374
ENSDARP00000047652	ENSTGUP00000011415
ENSDARP00000081855	ENSTGUP00000001560
ENSDARP00000076606	ENSTGUP00000009514
ENSDARP00000025648	ENSTGUP00000009514
ENSDARP00000011426	ENSTGUP00000002561
ENSDARP00000109709	ENSTGUP00000013124
ENSDARP00000045814	ENSTGUP00000013124
ENSDARP00000060763	ENSTGUP00000012102
ENSDARP00000046463	ENSTGUP00000013346
ENSDARP00000105365	ENSTGUP00000016403
ENSDARP00000094247	ENSTGUP00000017623
ENSDARP00000069273	ENSTGUP00000017623
ENSDARP00000091908	ENSTGUP00000013167
ENSDARP00000014920	ENSTGUP00000009670
ENSDARP00000106281	ENSTGUP00000009752
ENSDARP00000108347	ENSTGUP00000009752
ENSDARP00000120338	ENSTGUP00000000287
ENSDARP00000064175	ENSTGUP00000008638
ENSDARP00000031665	ENSTGUP00000008451
ENSDARP00000050948	ENSTGUP00000000354
ENSDARP00000078459	ENSTGUP00000004287
ENSDARP00000106886	ENSTGUP00000008720
ENSDARP00000089497	ENSTGUP00000007254
ENSDARP00000117865	ENSTGUP00000000599
ENSDARP00000122069	ENSTGUP00000009842
ENSDARP00000068002	ENSTGUP00000004395
ENSDARP00000114765	ENSTGUP00000014311
ENSDARP00000128272	ENSTGUP00000010722
ENSDARP00000059513	ENSTGUP00000006018
ENSDARP00000067176	ENSTGUP00000006018
ENSDARP00000093008	ENSTGUP00000013065
ENSDARP00000079805	ENSTGUP00000013065
ENSDARP00000077949	ENSTGUP00000009461
ENSDARP00000026364	ENSTGUP00000008600
ENSDARP00000075251	ENSTGUP00000003980
ENSDARP00000071623	ENSTGUP00000003980
ENSDARP00000110487	ENSTGUP00000013381
ENSDARP00000030834	ENSTGUP00000013381
ENSDARP00000114103	ENSTGUP00000017814
ENSDARP00000069214	ENSTGUP00000013262
ENSDARP00000077905	ENSTGUP00000001041
ENSDARP00000034827	ENSTGUP00000010929
ENSDARP00000118891	ENSTGUP00000002766
ENSDARP00000103999	ENSTGUP00000002766
ENSDARP00000106287	ENSTGUP00000013550
ENSDARP00000015303	ENSTGUP00000012344
ENSDARP00000109941	ENSTGUP00000012344
ENSDARP00000089603	ENSTGUP00000008206
ENSDARP00000077021	ENSTGUP00000013344
ENSDARP00000083042	ENSTGUP00000011271
ENSDARP00000104940	ENSTGUP00000003913
ENSDARP00000061134	ENSTGUP00000012263
ENSDARP00000119520	ENSTGUP00000002408
ENSDARP00000030813	ENSTGUP00000013640
ENSDARP00000088399	ENSTGUP00000004846
ENSDARP00000014010	ENSTGUP00000005066
ENSDARP00000110320	ENSTGUP00000017308
ENSDARP00000040307	ENSTGUP00000001303
ENSDARP00000039821	ENSTGUP00000000660
ENSDARP00000011705	ENSTGUP00000000660
ENSDARP00000117905	ENSTGUP00000008161
ENSDARP00000006334	ENSTGUP00000007176
ENSDARP00000109638	ENSTGUP00000007176
ENSDARP00000114769	ENSTGUP00000017739
ENSDARP00000029675	ENSTGUP00000008762
ENSDARP00000066933	ENSTGUP00000002152
ENSDARP00000092355	ENSTGUP00000010598
ENSDARP00000098684	ENSTGUP00000007549
ENSDARP00000107621	ENSTGUP00000001267
ENSDARP00000111319	ENSTGUP00000001271
ENSDARP00000097773	ENSTGUP00000008110
ENSDARP00000108057	ENSTGUP00000000391
ENSDARP00000032295	ENSTGUP00000011372
ENSDARP00000126208	ENSTGUP00000003950
ENSDARP00000101821	ENSTGUP00000008770
ENSDARP00000066188	ENSTGUP00000001715
ENSDARP00000116649	ENSTGUP00000001715
ENSDARP00000111119	ENSTGUP00000016151
ENSDARP00000121795	ENSTGUP00000007634
ENSDARP00000068089	ENSTGUP00000009034
ENSDARP00000094167	ENSTGUP00000005825
ENSDARP00000024335	ENSTGUP00000003563
ENSDARP00000090686	ENSTGUP00000003563
ENSDARP00000097889	ENSTGUP00000008691
ENSDARP00000098001	ENSTGUP00000008691
ENSDARP00000124695	ENSTGUP00000013311
ENSDARP00000120365	ENSTGUP00000003264
ENSDARP00000082784	ENSTGUP00000009628
ENSDARP00000067629	ENSTGUP00000004600
ENSDARP00000085044	ENSTGUP00000004600
ENSDARP00000007836	ENSTGUP00000007997
ENSDARP00000018632	ENSTGUP00000006527
ENSDARP00000045932	ENSTGUP00000006527
ENSDARP00000095328	ENSTGUP00000000237
ENSDARP00000032601	ENSTGUP00000000237
ENSDARP00000092425	ENSTGUP00000013904
ENSDARP00000092068	ENSTGUP00000017637
ENSDARP00000084700	ENSTGUP00000000233
ENSDARP00000079303	ENSTGUP00000000233
ENSDARP00000051104	ENSTGUP00000008091
ENSDARP00000067260	ENSTGUP00000008091
ENSDARP00000128595	ENSTGUP00000008275
ENSDARP00000109667	ENSTGUP00000011245
ENSDARP00000094710	ENSTGUP00000005413
ENSDARP00000117556	ENSTGUP00000011588
ENSDARP00000095187	ENSTGUP00000008513
ENSDARP00000026805	ENSTGUP00000008513
ENSDARP00000069597	ENSTGUP00000012176
ENSDARP00000109180	ENSTGUP00000015744
ENSDARP00000093113	ENSTGUP00000003599
ENSDARP00000091828	ENSTGUP00000015009
ENSDARP00000057524	ENSTGUP00000004590
ENSDARP00000077702	ENSTGUP00000017430
ENSDARP00000080290	ENSTGUP00000017430
ENSDARP00000101110	ENSTGUP00000013582
ENSDARP00000073439	ENSTGUP00000002938
ENSDARP00000106240	ENSTGUP00000009423
ENSDARP00000118753	ENSTGUP00000010729
ENSDARP00000128562	ENSTGUP00000004504
ENSDARP00000126045	ENSTGUP00000004504
ENSDARP00000098491	ENSTGUP00000006373
ENSDARP00000055022	ENSTGUP00000006373
ENSDARP00000057324	ENSTGUP00000004516
ENSDARP00000099217	ENSTGUP00000004516
ENSDARP00000121065	ENSTGUP00000004279
ENSDARP00000076873	ENSTGUP00000013320
ENSDARP00000093925	ENSTGUP00000001792
ENSDARP00000066410	ENSTGUP00000013464
ENSDARP00000086549	ENSTGUP00000005217
ENSDARP00000003397	ENSTGUP00000012701
ENSDARP00000108198	ENSTGUP00000012701
ENSDARP00000093555	ENSTGUP00000001687
ENSDARP00000092351	ENSTGUP00000005561
ENSDARP00000102728	ENSTGUP00000003162
ENSDARP00000098758	ENSTGUP00000006712
ENSDARP00000119695	ENSTGUP00000017666
ENSDARP00000120230	ENSTGUP00000006931
ENSDARP00000064746	ENSTGUP00000001831
ENSDARP00000108993	ENSTGUP00000004740
ENSDARP00000018087	ENSTGUP00000004803
ENSDARP00000099244	ENSTGUP00000004803
ENSDARP00000064832	ENSTGUP00000013116
ENSDARP00000044859	ENSTGUP00000010757
ENSDARP00000118205	ENSTGUP00000008481
ENSDARP00000106725	ENSTGUP00000011888
ENSDARP00000047006	ENSTGUP00000004522
ENSDARP00000091933	ENSTGUP00000005546
ENSDARP00000070437	ENSTGUP00000006158
ENSDARP00000058513	ENSTGUP00000009193
ENSDARP00000098418	ENSTGUP00000009193
ENSDARP00000116922	ENSTGUP00000007870
ENSDARP00000094377	ENSTGUP00000015337
ENSDARP00000113955	ENSTGUP00000008844
ENSDARP00000059885	ENSTGUP00000009196
ENSDARP00000048506	ENSTGUP00000009228
ENSDARP00000013329	ENSTGUP00000012466
ENSDARP00000106067	ENSTGUP00000012466
ENSDARP00000102127	ENSTGUP00000010031
ENSDARP00000070464	ENSTGUP00000014507
ENSDARP00000093348	ENSTGUP00000003709
ENSDARP00000051004	ENSTGUP00000003709
ENSDARP00000108943	ENSTGUP00000005681
ENSDARP00000002460	ENSTGUP00000005669
ENSDARP00000055349	ENSTGUP00000004672
ENSDARP00000103082	ENSTGUP00000003986
ENSDARP00000073434	ENSTGUP00000002936
ENSDARP00000107971	ENSTGUP00000005160
ENSDARP00000108491	ENSTGUP00000006525
ENSDARP00000112846	ENSTGUP00000017458
ENSDARP00000048886	ENSTGUP00000001355
ENSDARP00000002532	ENSTGUP00000001355
ENSDARP00000014325	ENSTGUP00000007730
ENSDARP00000053403	ENSTGUP00000016201
ENSDARP00000091516	ENSTGUP00000004958
ENSDARP00000069657	ENSTGUP00000017828
ENSDARP00000123484	ENSTGUP00000017828
ENSDARP00000129096	ENSTGUP00000001481
ENSDARP00000033122	ENSTGUP00000004119
ENSDARP00000069870	ENSTGUP00000001167
ENSDARP00000050176	ENSTGUP00000001284
ENSDARP00000105882	ENSTGUP00000005641
ENSDARP00000014980	ENSTGUP00000008758
ENSDARP00000108067	ENSTGUP00000008758
ENSDARP00000065669	ENSTGUP00000005051
ENSDARP00000118761	ENSTGUP00000008220
ENSDARP00000129035	ENSTGUP00000008220
ENSDARP00000111556	ENSTGUP00000005553
ENSDARP00000111169	ENSTGUP00000005553
ENSDARP00000113432	ENSTGUP00000006849
ENSDARP00000121566	ENSTGUP00000010366
ENSDARP00000093285	ENSTGUP00000001424
ENSDARP00000101777	ENSTGUP00000001424
ENSDARP00000099736	ENSTGUP00000018065
ENSDARP00000106854	ENSTGUP00000011327
ENSDARP00000112558	ENSTGUP00000004064
ENSDARP00000128615	ENSTGUP00000012708
ENSDARP00000016314	ENSTGUP00000013371
ENSDARP00000046688	ENSTGUP00000014657
ENSDARP00000014840	ENSTGUP00000006126
ENSDARP00000043315	ENSTGUP00000011714
ENSDARP00000043161	ENSTGUP00000000004
ENSDARP00000123784	ENSTGUP00000011132
ENSDARP00000023124	ENSTGUP00000005347
ENSDARP00000019093	ENSTGUP00000005347
ENSDARP00000104305	ENSTGUP00000002235
ENSDARP00000099211	ENSTGUP00000010871
ENSDARP00000098660	ENSTGUP00000014902
ENSDARP00000013812	ENSTGUP00000003269
ENSDARP00000102404	ENSTGUP00000008191
ENSDARP00000117778	ENSTGUP00000001177
ENSDARP00000061155	ENSTGUP00000010058
ENSDARP00000082723	ENSTGUP00000010058
ENSDARP00000089458	ENSTGUP00000007219
ENSDARP00000051165	ENSTGUP00000008212
ENSDARP00000042171	ENSTGUP00000008212
ENSDARP00000062698	ENSTGUP00000002306
ENSDARP00000124944	ENSTGUP00000012158
ENSDARP00000100285	ENSTGUP00000009157
ENSDARP00000065852	ENSTGUP00000002564
ENSDARP00000066124	ENSTGUP00000002564
ENSDARP00000015825	ENSTGUP00000010617
ENSDARP00000119398	ENSTGUP00000015957
ENSDARP00000105402	ENSTGUP00000012594
ENSDARP00000111705	ENSTGUP00000010318
ENSDARP00000056285	ENSTGUP00000010848
ENSDARP00000111440	ENSTGUP00000000419
ENSDARP00000102258	ENSTGUP00000005134
ENSDARP00000024256	ENSTGUP00000011142
ENSDARP00000019940	ENSTGUP00000008315
ENSDARP00000113054	ENSTGUP00000011770
ENSDARP00000098560	ENSTGUP00000009747
ENSDARP00000011155	ENSTGUP00000011981
ENSDARP00000106616	ENSTGUP00000007205
ENSDARP00000019087	ENSTGUP00000014107
ENSDARP00000069275	ENSTGUP00000001972
ENSDARP00000074797	ENSTGUP00000004174
ENSDARP00000065205	ENSTGUP00000010482
ENSDARP00000123093	ENSTGUP00000010492
ENSDARP00000098822	ENSTGUP00000008173
ENSDARP00000119169	ENSTGUP00000009905
ENSDARP00000057735	ENSTGUP00000009932
ENSDARP00000121323	ENSTGUP00000002220
ENSDARP00000114284	ENSTGUP00000002273
ENSDARP00000118698	ENSTGUP00000002273
ENSDARP00000108405	ENSTGUP00000011073
ENSDARP00000101408	ENSTGUP00000004253
ENSDARP00000127739	ENSTGUP00000004253
ENSDARP00000044370	ENSTGUP00000011516
ENSDARP00000101166	ENSTGUP00000007729
ENSDARP00000129043	ENSTGUP00000013806
ENSDARP00000107840	ENSTGUP00000001358
ENSDARP00000068009	ENSTGUP00000004537
ENSDARP00000107380	ENSTGUP00000004537
ENSDARP00000082438	ENSTGUP00000010327
ENSDARP00000124923	ENSTGUP00000015676
ENSDARP00000073110	ENSTGUP00000005720
ENSDARP00000020000	ENSTGUP00000011596
ENSDARP00000113850	ENSTGUP00000011472
ENSDARP00000101760	ENSTGUP00000002243
ENSDARP00000043125	ENSTGUP00000012150
ENSDARP00000107242	ENSTGUP00000007063
ENSDARP00000106580	ENSTGUP00000005584
ENSDARP00000073959	ENSTGUP00000000273
ENSDARP00000007186	ENSTGUP00000000348
ENSDARP00000023293	ENSTGUP00000014702
ENSDARP00000109007	ENSTGUP00000014702
ENSDARP00000074529	ENSTGUP00000010766
ENSDARP00000121140	ENSTGUP00000010766
ENSDARP00000091084	ENSTGUP00000002968
ENSDARP00000013960	ENSTGUP00000008158
ENSDARP00000005772	ENSTGUP00000004524
ENSDARP00000073367	ENSTGUP00000010115
ENSDARP00000101307	ENSTGUP00000002464
ENSDARP00000066677	ENSTGUP00000008113
ENSDARP00000056522	ENSTGUP00000004045
ENSDARP00000057637	ENSTGUP00000004114
ENSDARP00000112428	ENSTGUP00000003646
ENSDARP00000122149	ENSTGUP00000011148
ENSDARP00000026726	ENSTGUP00000014708
ENSDARP00000069945	ENSTGUP00000014708
ENSDARP00000110892	ENSTGUP00000005396
ENSDARP00000027703	ENSTGUP00000012194
ENSDARP00000089585	ENSTGUP00000010522
ENSDARP00000087966	ENSTGUP00000003660
ENSDARP00000123346	ENSTGUP00000001609
ENSDARP00000122328	ENSTGUP00000001609
ENSDARP00000098249	ENSTGUP00000007834
ENSDARP00000115648	ENSTGUP00000008103
ENSDARP00000082852	ENSTGUP00000000081
ENSDARP00000086016	ENSTGUP00000002845
ENSDARP00000087386	ENSTGUP00000012368
ENSDARP00000072649	ENSTGUP00000007495
ENSDARP00000120829	ENSTGUP00000001329
ENSDARP00000064077	ENSTGUP00000011194
ENSDARP00000072426	ENSTGUP00000005970
ENSDARP00000024471	ENSTGUP00000005970
ENSDARP00000083002	ENSTGUP00000006607
ENSDARP00000063550	ENSTGUP00000007643
ENSDARP00000109769	ENSTGUP00000011495
ENSDARP00000086614	ENSTGUP00000011495
ENSDARP00000104731	ENSTGUP00000006741
ENSDARP00000008977	ENSTGUP00000002579
ENSDARP00000103131	ENSTGUP00000002579
ENSDARP00000040170	ENSTGUP00000009243
ENSDARP00000045176	ENSTGUP00000008195
ENSDARP00000055472	ENSTGUP00000008899
ENSDARP00000007188	ENSTGUP00000008899
ENSDARP00000122058	ENSTGUP00000007251
ENSDARP00000055170	ENSTGUP00000007251
ENSDARP00000011428	ENSTGUP00000001501
ENSDARP00000067931	ENSTGUP00000003402
ENSDARP00000107433	ENSTGUP00000006993
ENSDARP00000066500	ENSTGUP00000000210
ENSDARP00000125663	ENSTGUP00000017749
ENSDARP00000098359	ENSTGUP00000010084
ENSDARP00000102663	ENSTGUP00000003320
ENSDARP00000059319	ENSTGUP00000006703
ENSDARP00000020283	ENSTGUP00000003515
ENSDARP00000085982	ENSTGUP00000011559
ENSDARP00000011866	ENSTGUP00000012311
ENSDARP00000019419	ENSTGUP00000003197
ENSDARP00000103928	ENSTGUP00000013170
ENSDARP00000093469	ENSTGUP00000005123
ENSDARP00000098790	ENSTGUP00000004095
ENSDARP00000058551	ENSTGUP00000003775
ENSDARP00000043822	ENSTGUP00000003775
ENSDARP00000115356	ENSTGUP00000003758
ENSDARP00000112921	ENSTGUP00000016505
ENSDARP00000094806	ENSTGUP00000004184
ENSDARP00000010745	ENSTGUP00000004199
ENSDARP00000072599	ENSTGUP00000010834
ENSDARP00000106315	ENSTGUP00000009111
ENSDARP00000013993	ENSTGUP00000008695
ENSDARP00000062873	ENSTGUP00000008695
ENSDARP00000003281	ENSTGUP00000013829
ENSDARP00000115804	ENSTGUP00000013829
ENSDARP00000069637	ENSTGUP00000010235
ENSDARP00000119579	ENSTGUP00000003491
ENSDARP00000019575	ENSTGUP00000008367
ENSDARP00000006495	ENSTGUP00000008367
ENSDARP00000052520	ENSTGUP00000006827
ENSDARP00000067888	ENSTGUP00000007212
ENSDARP00000093770	ENSTGUP00000011398
ENSDARP00000084749	ENSTGUP00000011398
ENSDARP00000056962	ENSTGUP00000006292
ENSDARP00000110937	ENSTGUP00000006292
ENSDARP00000118392	ENSTGUP00000001022
ENSDARP00000118182	ENSTGUP00000001022
ENSDARP00000088317	ENSTGUP00000001800
ENSDARP00000061852	ENSTGUP00000012221
ENSDARP00000122727	ENSTGUP00000008199
ENSDARP00000038591	ENSTGUP00000008143
ENSDARP00000101636	ENSTGUP00000008143
ENSDARP00000040954	ENSTGUP00000001280
ENSDARP00000059139	ENSTGUP00000009392
ENSDARP00000093754	ENSTGUP00000009322
ENSDARP00000100165	ENSTGUP00000001078
ENSDARP00000083566	ENSTGUP00000003805
ENSDARP00000107838	ENSTGUP00000001706
ENSDARP00000101331	ENSTGUP00000001137
ENSDARP00000129223	ENSTGUP00000006709
ENSDARP00000101342	ENSTGUP00000017361
ENSDARP00000113737	ENSTGUP00000005796
ENSDARP00000098193	ENSTGUP00000010923
ENSDARP00000093977	ENSTGUP00000001933
ENSDARP00000021648	ENSTGUP00000001933
ENSDARP00000014581	ENSTGUP00000005580
ENSDARP00000085966	ENSTGUP00000016909
ENSDARP00000078148	ENSTGUP00000016909
ENSDARP00000089604	ENSTGUP00000002295
ENSDARP00000121254	ENSTGUP00000002295
ENSDARP00000111163	ENSTGUP00000017565
ENSDARP00000115419	ENSTGUP00000013795
ENSDARP00000093662	ENSTGUP00000001543
ENSDARP00000109027	ENSTGUP00000005490
ENSDARP00000090977	ENSTGUP00000011756
ENSDARP00000092724	ENSTGUP00000011455
ENSDARP00000121626	ENSTGUP00000000350
ENSDARP00000057866	ENSTGUP00000010374
ENSDARP00000070580	ENSTGUP00000004992
ENSDARP00000129510	ENSTGUP00000012752
ENSDARP00000047895	ENSTGUP00000011386
ENSDARP00000120021	ENSTGUP00000011386
ENSDARP00000078889	ENSTGUP00000000411
ENSDARP00000102277	ENSTGUP00000000411
ENSDARP00000098718	ENSTGUP00000007820
ENSDARP00000106714	ENSTGUP00000010849
ENSDARP00000114663	ENSTGUP00000009494
ENSDARP00000125954	ENSTGUP00000013097
ENSDARP00000114939	ENSTGUP00000008190
ENSDARP00000091972	ENSTGUP00000012093
ENSDARP00000098087	ENSTGUP00000010286
ENSDARP00000115423	ENSTGUP00000001824
ENSDARP00000077321	ENSTGUP00000008731
ENSDARP00000094372	ENSTGUP00000010802
ENSDARP00000005085	ENSTGUP00000015194
ENSDARP00000071771	ENSTGUP00000007994
ENSDARP00000038588	ENSTGUP00000010703
ENSDARP00000066758	ENSTGUP00000007952
ENSDARP00000090595	ENSTGUP00000010731
ENSDARP00000123832	ENSTGUP00000004821
ENSDARP00000071871	ENSTGUP00000004821
ENSDARP00000014968	ENSTGUP00000000696
ENSDARP00000060416	ENSTGUP00000002072
ENSDARP00000127594	ENSTGUP00000008622
ENSDARP00000022009	ENSTGUP00000008792
ENSDARP00000012861	ENSTGUP00000015019
ENSDARP00000042188	ENSTGUP00000015019
ENSDARP00000071589	ENSTGUP00000001637
ENSDARP00000071581	ENSTGUP00000015594
ENSDARP00000045582	ENSTGUP00000017492
ENSDARP00000116176	ENSTGUP00000013684
ENSDARP00000000004	ENSTGUP00000013822
ENSDARP00000084629	ENSTGUP00000001646
ENSDARP00000058776	ENSTGUP00000012821
ENSDARP00000031200	ENSTGUP00000004796
ENSDARP00000040700	ENSTGUP00000006097
ENSDARP00000089186	ENSTGUP00000006097
ENSDARP00000045244	ENSTGUP00000013715
ENSDARP00000118972	ENSTGUP00000009109
ENSDARP00000009928	ENSTGUP00000006752
ENSDARP00000117791	ENSTGUP00000013659
ENSDARP00000007990	ENSTGUP00000001729
ENSDARP00000123798	ENSTGUP00000008641
ENSDARP00000028710	ENSTGUP00000013657
ENSDARP00000026757	ENSTGUP00000010367
ENSDARP00000128498	ENSTGUP00000013586
ENSDARP00000122574	ENSTGUP00000012185
ENSDARP00000100773	ENSTGUP00000002478
ENSDARP00000082128	ENSTGUP00000002478
ENSDARP00000084260	ENSTGUP00000009658
ENSDARP00000021474	ENSTGUP00000001820
ENSDARP00000093602	ENSTGUP00000017533
ENSDARP00000073773	ENSTGUP00000017724
ENSDARP00000025140	ENSTGUP00000001056
ENSDARP00000111684	ENSTGUP00000007779
ENSDARP00000103254	ENSTGUP00000013125
ENSDARP00000127668	ENSTGUP00000003825
ENSDARP00000126061	ENSTGUP00000017782
ENSDARP00000026697	ENSTGUP00000006820
ENSDARP00000118737	ENSTGUP00000006661
ENSDARP00000101878	ENSTGUP00000009938
ENSDARP00000046879	ENSTGUP00000010389
ENSDARP00000108488	ENSTGUP00000013222
ENSDARP00000095301	ENSTGUP00000011771
ENSDARP00000016158	ENSTGUP00000011932
ENSDARP00000050444	ENSTGUP00000005259
ENSDARP00000101218	ENSTGUP00000005259
ENSDARP00000101787	ENSTGUP00000003891
ENSDARP00000115995	ENSTGUP00000013758
ENSDARP00000100117	ENSTGUP00000010432
ENSDARP00000068272	ENSTGUP00000010432
ENSDARP00000121883	ENSTGUP00000002753
ENSDARP00000093333	ENSTGUP00000007872
ENSDARP00000022906	ENSTGUP00000000519
ENSDARP00000107220	ENSTGUP00000010281
ENSDARP00000015325	ENSTGUP00000010238
ENSDARP00000054459	ENSTGUP00000000002
ENSDARP00000021118	ENSTGUP00000003655
ENSDARP00000111994	ENSTGUP00000003655
ENSDARP00000019930	ENSTGUP00000006891
ENSDARP00000057621	ENSTGUP00000004276
ENSDARP00000028496	ENSTGUP00000016586
ENSDARP00000019194	ENSTGUP00000006809
ENSDARP00000032456	ENSTGUP00000013686
ENSDARP00000094621	ENSTGUP00000011384
ENSDARP00000011271	ENSTGUP00000010596
ENSDARP00000109589	ENSTGUP00000000491
ENSDARP00000053595	ENSTGUP00000003997
ENSDARP00000011289	ENSTGUP00000016945
ENSDARP00000031172	ENSTGUP00000004000
ENSDARP00000058935	ENSTGUP00000004000
ENSDARP00000105358	ENSTGUP00000000277
ENSDARP00000096745	ENSTGUP00000002652
ENSDARP00000115425	ENSTGUP00000013391
ENSDARP00000113191	ENSTGUP00000013391
ENSDARP00000121393	ENSTGUP00000006497
ENSDARP00000106817	ENSTGUP00000014977
ENSDARP00000103186	ENSTGUP00000013662
ENSDARP00000122775	ENSTGUP00000017665
ENSDARP00000127267	ENSTGUP00000011255
ENSDARP00000093281	ENSTGUP00000013625
ENSDARP00000127821	ENSTGUP00000013625
ENSDARP00000119878	ENSTGUP00000013565
ENSDARP00000053075	ENSTGUP00000008232
ENSDARP00000011292	ENSTGUP00000008971
ENSDARP00000094733	ENSTGUP00000005563
ENSDARP00000090967	ENSTGUP00000008709
ENSDARP00000123512	ENSTGUP00000008709
ENSDARP00000058554	ENSTGUP00000003359
ENSDARP00000128116	ENSTGUP00000003359
ENSDARP00000074492	ENSTGUP00000005378
ENSDARP00000107565	ENSTGUP00000006422
ENSDARP00000091217	ENSTGUP00000003932
ENSDARP00000084834	ENSTGUP00000009978
ENSDARP00000104039	ENSTGUP00000009975
ENSDARP00000072130	ENSTGUP00000008400
ENSDARP00000095128	ENSTGUP00000008400
ENSDARP00000124236	ENSTGUP00000015343
ENSDARP00000106093	ENSTGUP00000015343
ENSDARP00000073490	ENSTGUP00000004486
ENSDARP00000126312	ENSTGUP00000006485
ENSDARP00000102007	ENSTGUP00000006485
ENSDARP00000087318	ENSTGUP00000001819
ENSDARP00000127541	ENSTGUP00000001819
ENSDARP00000119028	ENSTGUP00000014021
ENSDARP00000109716	ENSTGUP00000002695
ENSDARP00000121537	ENSTGUP00000007964
ENSDARP00000075786	ENSTGUP00000006290
ENSDARP00000043865	ENSTGUP00000002148
ENSDARP00000124331	ENSTGUP00000009377
ENSDARP00000104082	ENSTGUP00000006722
ENSDARP00000074744	ENSTGUP00000006722
ENSDARP00000102655	ENSTGUP00000007732
ENSDARP00000065330	ENSTGUP00000018293
ENSDARP00000101271	ENSTGUP00000004585
ENSDARP00000128983	ENSTGUP00000007240
ENSDARP00000062840	ENSTGUP00000009287
ENSDARP00000127571	ENSTGUP00000009287
ENSDARP00000003850	ENSTGUP00000017247
ENSDARP00000069541	ENSTGUP00000002702
ENSDARP00000012152	ENSTGUP00000006328
ENSDARP00000106650	ENSTGUP00000000155
ENSDARP00000099537	ENSTGUP00000005853
ENSDARP00000129752	ENSTGUP00000005853
ENSDARP00000111982	ENSTGUP00000006686
ENSDARP00000041396	ENSTGUP00000003117
ENSDARP00000056868	ENSTGUP00000012588
ENSDARP00000038667	ENSTGUP00000012588
ENSDARP00000019390	ENSTGUP00000004525
ENSDARP00000014732	ENSTGUP00000012512
ENSDARP00000003991	ENSTGUP00000012883
ENSDARP00000070661	ENSTGUP00000008352
ENSDARP00000087453	ENSTGUP00000008808
ENSDARP00000123328	ENSTGUP00000001624
ENSDARP00000121285	ENSTGUP00000007782
ENSDARP00000128656	ENSTGUP00000017025
ENSDARP00000072078	ENSTGUP00000006943
ENSDARP00000082073	ENSTGUP00000017609
ENSDARP00000125714	ENSTGUP00000010867
ENSDARP00000094504	ENSTGUP00000005080
ENSDARP00000074257	ENSTGUP00000013090
ENSDARP00000107517	ENSTGUP00000011199
ENSDARP00000029427	ENSTGUP00000006208
ENSDARP00000016596	ENSTGUP00000004093
ENSDARP00000110675	ENSTGUP00000000620
ENSDARP00000049009	ENSTGUP00000007070
ENSDARP00000041589	ENSTGUP00000009294
ENSDARP00000046526	ENSTGUP00000001676
ENSDARP00000127387	ENSTGUP00000005206
ENSDARP00000093332	ENSTGUP00000017673
ENSDARP00000050849	ENSTGUP00000003747
ENSDARP00000113661	ENSTGUP00000001015
ENSDARP00000112226	ENSTGUP00000001015
ENSDARP00000024846	ENSTGUP00000001908
ENSDARP00000012411	ENSTGUP00000011005
ENSDARP00000007655	ENSTGUP00000004619
ENSDARP00000094772	ENSTGUP00000009631
ENSDARP00000103094	ENSTGUP00000016269
ENSDARP00000065138	ENSTGUP00000006235
ENSDARP00000064725	ENSTGUP00000012359
ENSDARP00000101129	ENSTGUP00000010105
ENSDARP00000100462	ENSTGUP00000008813
ENSDARP00000018064	ENSTGUP00000011754
ENSDARP00000123183	ENSTGUP00000004739
ENSDARP00000021253	ENSTGUP00000008714
ENSDARP00000094802	ENSTGUP00000017612
ENSDARP00000077256	ENSTGUP00000005331
ENSDARP00000073752	ENSTGUP00000012537
ENSDARP00000113323	ENSTGUP00000012537
ENSDARP00000100116	ENSTGUP00000013080
ENSDARP00000091365	ENSTGUP00000004485
ENSDARP00000103524	ENSTGUP00000009895
ENSDARP00000116609	ENSTGUP00000002434
ENSDARP00000013759	ENSTGUP00000006731
ENSDARP00000016201	ENSTGUP00000011293
ENSDARP00000039879	ENSTGUP00000002217
ENSDARP00000061913	ENSTGUP00000011660
ENSDARP00000017895	ENSTGUP00000013322
ENSDARP00000020770	ENSTGUP00000013322
ENSDARP00000104466	ENSTGUP00000017599
ENSDARP00000032264	ENSTGUP00000005390
ENSDARP00000115900	ENSTGUP00000005390
ENSDARP00000041713	ENSTGUP00000002751
ENSDARP00000020867	ENSTGUP00000002751
ENSDARP00000087620	ENSTGUP00000003521
ENSDARP00000021697	ENSTGUP00000003521
ENSDARP00000087617	ENSTGUP00000010050
ENSDARP00000117820	ENSTGUP00000001871
ENSDARP00000100590	ENSTGUP00000001871
ENSDARP00000111996	ENSTGUP00000008182
ENSDARP00000018618	ENSTGUP00000001566
ENSDARP00000118078	ENSTGUP00000001566
ENSDARP00000069499	ENSTGUP00000006838
ENSDARP00000112460	ENSTGUP00000012839
ENSDARP00000100101	ENSTGUP00000016167
ENSDARP00000083454	ENSTGUP00000001099
ENSDARP00000012808	ENSTGUP00000011613
ENSDARP00000040409	ENSTGUP00000009606
ENSDARP00000105160	ENSTGUP00000000064
ENSDARP00000109436	ENSTGUP00000009962
ENSDARP00000109113	ENSTGUP00000006896
ENSDARP00000011293	ENSTGUP00000013507
ENSDARP00000124325	ENSTGUP00000017867
ENSDARP00000043677	ENSTGUP00000017867
ENSDARP00000016209	ENSTGUP00000004994
ENSDARP00000066052	ENSTGUP00000003255
ENSDARP00000055394	ENSTGUP00000012389
ENSDARP00000109556	ENSTGUP00000008702
ENSDARP00000097371	ENSTGUP00000006509
ENSDARP00000051798	ENSTGUP00000001473
ENSDARP00000077625	ENSTGUP00000004957
ENSDARP00000054625	ENSTGUP00000015405
ENSDARP00000051663	ENSTGUP00000008854
ENSDARP00000097487	ENSTGUP00000004246
ENSDARP00000127272	ENSTGUP00000007216
ENSDARP00000058762	ENSTGUP00000001936
ENSDARP00000083666	ENSTGUP00000000103
ENSDARP00000090007	ENSTGUP00000000535
ENSDARP00000100039	ENSTGUP00000005964
ENSDARP00000099863	ENSTGUP00000011884
ENSDARP00000097836	ENSTGUP00000007681
ENSDARP00000103132	ENSTGUP00000007681
ENSDARP00000020679	ENSTGUP00000001147
ENSDARP00000058869	ENSTGUP00000003575
ENSDARP00000015966	ENSTGUP00000013654
ENSDARP00000104446	ENSTGUP00000007993
ENSDARP00000025803	ENSTGUP00000007993
ENSDARP00000068305	ENSTGUP00000008941
ENSDARP00000092347	ENSTGUP00000000980
ENSDARP00000116412	ENSTGUP00000000980
ENSDARP00000107579	ENSTGUP00000015639
ENSDARP00000012943	ENSTGUP00000015639
ENSDARP00000012577	ENSTGUP00000016531
ENSDARP00000050216	ENSTGUP00000016531
ENSDARP00000068559	ENSTGUP00000004862
ENSDARP00000105953	ENSTGUP00000002818
ENSDARP00000125884	ENSTGUP00000000192
ENSDARP00000035593	ENSTGUP00000008798
ENSDARP00000027152	ENSTGUP00000013766
ENSDARP00000046625	ENSTGUP00000003190
ENSDARP00000085946	ENSTGUP00000008775
ENSDARP00000108392	ENSTGUP00000010956
ENSDARP00000116173	ENSTGUP00000010662
ENSDARP00000023794	ENSTGUP00000001314
ENSDARP00000058728	ENSTGUP00000001314
ENSDARP00000114402	ENSTGUP00000006247
ENSDARP00000080768	ENSTGUP00000006247
ENSDARP00000094807	ENSTGUP00000013516
ENSDARP00000058092	ENSTGUP00000001132
ENSDARP00000009785	ENSTGUP00000001132
ENSDARP00000063702	ENSTGUP00000015045
ENSDARP00000099510	ENSTGUP00000010412
ENSDARP00000129200	ENSTGUP00000010427
ENSDARP00000105963	ENSTGUP00000012048
ENSDARP00000078434	ENSTGUP00000003830
ENSDARP00000062907	ENSTGUP00000001973
ENSDARP00000117664	ENSTGUP00000013003
ENSDARP00000127227	ENSTGUP00000013003
ENSDARP00000012869	ENSTGUP00000007529
ENSDARP00000022331	ENSTGUP00000012446
ENSDARP00000083997	ENSTGUP00000012446
ENSDARP00000101964	ENSTGUP00000001294
ENSDARP00000097114	ENSTGUP00000010138
ENSDARP00000109570	ENSTGUP00000004706
ENSDARP00000098667	ENSTGUP00000011969
ENSDARP00000113730	ENSTGUP00000009087
ENSDARP00000120826	ENSTGUP00000011229
ENSDARP00000098627	ENSTGUP00000012750
ENSDARP00000115969	ENSTGUP00000005789
ENSDARP00000007237	ENSTGUP00000008504
ENSDARP00000113995	ENSTGUP00000012245
ENSDARP00000121746	ENSTGUP00000005042
ENSDARP00000115355	ENSTGUP00000003967
ENSDARP00000009986	ENSTGUP00000004466
ENSDARP00000091924	ENSTGUP00000011359
ENSDARP00000008140	ENSTGUP00000006025
ENSDARP00000047072	ENSTGUP00000000436
ENSDARP00000115525	ENSTGUP00000000436
ENSDARP00000111506	ENSTGUP00000007799
ENSDARP00000115217	ENSTGUP00000002002
ENSDARP00000022077	ENSTGUP00000011040
ENSDARP00000030881	ENSTGUP00000006957
ENSDARP00000115067	ENSTGUP00000014338
ENSDARP00000001793	ENSTGUP00000014338
ENSDARP00000054734	ENSTGUP00000018194
ENSDARP00000065012	ENSTGUP00000018194
ENSDARP00000105722	ENSTGUP00000000994
ENSDARP00000084762	ENSTGUP00000004551
ENSDARP00000085876	ENSTGUP00000004551
ENSDARP00000091083	ENSTGUP00000015549
ENSDARP00000052551	ENSTGUP00000016332
ENSDARP00000081313	ENSTGUP00000008818
ENSDARP00000073595	ENSTGUP00000005778
ENSDARP00000051413	ENSTGUP00000000366
ENSDARP00000118711	ENSTGUP00000003241
ENSDARP00000105614	ENSTGUP00000003241
ENSDARP00000044837	ENSTGUP00000012961
ENSDARP00000049419	ENSTGUP00000012961
ENSDARP00000084170	ENSTGUP00000004837
ENSDARP00000085993	ENSTGUP00000004384
ENSDARP00000100420	ENSTGUP00000012142
ENSDARP00000097792	ENSTGUP00000012142
ENSDARP00000128169	ENSTGUP00000003405
ENSDARP00000107305	ENSTGUP00000000035
ENSDARP00000062696	ENSTGUP00000017571
ENSDARP00000074879	ENSTGUP00000017571
ENSDARP00000073632	ENSTGUP00000015692
ENSDARP00000102997	ENSTGUP00000015692
ENSDARP00000082444	ENSTGUP00000000870
ENSDARP00000079959	ENSTGUP00000008988
ENSDARP00000080136	ENSTGUP00000010760
ENSDARP00000101246	ENSTGUP00000006899
ENSDARP00000118143	ENSTGUP00000013895
ENSDARP00000088711	ENSTGUP00000001283
ENSDARP00000122176	ENSTGUP00000015798
ENSDARP00000113716	ENSTGUP00000015798
ENSDARP00000080101	ENSTGUP00000004771
ENSDARP00000072349	ENSTGUP00000004771
ENSDARP00000041401	ENSTGUP00000002094
ENSDARP00000103000	ENSTGUP00000017799
ENSDARP00000038893	ENSTGUP00000002004
ENSDARP00000025057	ENSTGUP00000013068
ENSDARP00000128605	ENSTGUP00000013068
ENSDARP00000115557	ENSTGUP00000014386
ENSDARP00000113004	ENSTGUP00000015254
ENSDARP00000118656	ENSTGUP00000015254
ENSDARP00000086622	ENSTGUP00000011497
ENSDARP00000053220	ENSTGUP00000012507
ENSDARP00000040809	ENSTGUP00000002557
ENSDARP00000100307	ENSTGUP00000006143
ENSDARP00000090929	ENSTGUP00000009648
ENSDARP00000086538	ENSTGUP00000013270
ENSDARP00000013325	ENSTGUP00000002952
ENSDARP00000073869	ENSTGUP00000000279
ENSDARP00000124804	ENSTGUP00000010315
ENSDARP00000004047	ENSTGUP00000010437
ENSDARP00000088503	ENSTGUP00000010437
ENSDARP00000022131	ENSTGUP00000006582
ENSDARP00000101463	ENSTGUP00000006272
ENSDARP00000062236	ENSTGUP00000010604
ENSDARP00000074835	ENSTGUP00000006744
ENSDARP00000108396	ENSTGUP00000013930
ENSDARP00000128564	ENSTGUP00000004338
ENSDARP00000105964	ENSTGUP00000006732
ENSDARP00000106329	ENSTGUP00000010691
ENSDARP00000127981	ENSTGUP00000001920
ENSDARP00000110922	ENSTGUP00000012199
ENSDARP00000103804	ENSTGUP00000012199
ENSDARP00000010482	ENSTGUP00000017543
ENSDARP00000024354	ENSTGUP00000009283
ENSDARP00000050129	ENSTGUP00000006186
ENSDARP00000041699	ENSTGUP00000011465
ENSDARP00000076104	ENSTGUP00000008229
ENSDARP00000090833	ENSTGUP00000007560
ENSDARP00000070056	ENSTGUP00000002147
ENSDARP00000020214	ENSTGUP00000000187
ENSDARP00000026086	ENSTGUP00000000187
ENSDARP00000128969	ENSTGUP00000012080
ENSDARP00000090804	ENSTGUP00000000047
ENSDARP00000101922	ENSTGUP00000007973
ENSDARP00000080453	ENSTGUP00000013389
ENSDARP00000100323	ENSTGUP00000008735
ENSDARP00000102421	ENSTGUP00000008735
ENSDARP00000109963	ENSTGUP00000001747
ENSDARP00000103889	ENSTGUP00000005010
ENSDARP00000114452	ENSTGUP00000001450
ENSDARP00000068850	ENSTGUP00000009457
ENSDARP00000105635	ENSTGUP00000005878
ENSDARP00000105547	ENSTGUP00000011934
ENSDARP00000023268	ENSTGUP00000011409
ENSDARP00000127270	ENSTGUP00000009949
ENSDARP00000110624	ENSTGUP00000009014
ENSDARP00000074640	ENSTGUP00000009014
ENSDARP00000044082	ENSTGUP00000000691
ENSDARP00000015104	ENSTGUP00000000691
ENSDARP00000114249	ENSTGUP00000004169
ENSDARP00000129238	ENSTGUP00000001336
ENSDARP00000109205	ENSTGUP00000011639
ENSDARP00000093339	ENSTGUP00000010053
ENSDARP00000083210	ENSTGUP00000017007
ENSDARP00000098767	ENSTGUP00000004380
ENSDARP00000117850	ENSTGUP00000007922
ENSDARP00000102999	ENSTGUP00000015939
ENSDARP00000054091	ENSTGUP00000005432
ENSDARP00000107839	ENSTGUP00000010581
ENSDARP00000123814	ENSTGUP00000000076
ENSDARP00000124057	ENSTGUP00000006693
ENSDARP00000106309	ENSTGUP00000001142
ENSDARP00000117685	ENSTGUP00000005662
ENSDARP00000062550	ENSTGUP00000001502
ENSDARP00000041727	ENSTGUP00000009117
ENSDARP00000072275	ENSTGUP00000009124
ENSDARP00000092344	ENSTGUP00000010804
ENSDARP00000042048	ENSTGUP00000007866
ENSDARP00000124888	ENSTGUP00000009777
ENSDARP00000039912	ENSTGUP00000004527
ENSDARP00000103727	ENSTGUP00000008365
ENSDARP00000111316	ENSTGUP00000000417
ENSDARP00000082779	ENSTGUP00000000417
ENSDARP00000082758	ENSTGUP00000003068
ENSDARP00000121534	ENSTGUP00000006478
ENSDARP00000070211	ENSTGUP00000011856
ENSDARP00000066654	ENSTGUP00000011646
ENSDARP00000100833	ENSTGUP00000005391
ENSDARP00000048865	ENSTGUP00000005286
ENSDARP00000113169	ENSTGUP00000005286
ENSDARP00000047190	ENSTGUP00000006079
ENSDARP00000106759	ENSTGUP00000004699
ENSDARP00000105936	ENSTGUP00000001711
ENSDARP00000069995	ENSTGUP00000006336
ENSDARP00000006482	ENSTGUP00000007059
ENSDARP00000015078	ENSTGUP00000007059
ENSDARP00000046980	ENSTGUP00000007359
ENSDARP00000090750	ENSTGUP00000001410
ENSDARP00000026811	ENSTGUP00000013433
ENSDARP00000069192	ENSTGUP00000012498
ENSDARP00000122392	ENSTGUP00000012498
ENSDARP00000107677	ENSTGUP00000005837
ENSDARP00000065255	ENSTGUP00000008153
ENSDARP00000107238	ENSTGUP00000000285
ENSDARP00000004469	ENSTGUP00000001788
ENSDARP00000101848	ENSTGUP00000001516
ENSDARP00000105556	ENSTGUP00000001776
ENSDARP00000050532	ENSTGUP00000015944
ENSDARP00000007440	ENSTGUP00000005872
ENSDARP00000013511	ENSTGUP00000005872
ENSDARP00000110201	ENSTGUP00000012485
ENSDARP00000115859	ENSTGUP00000010413
ENSDARP00000115601	ENSTGUP00000009473
ENSDARP00000112656	ENSTGUP00000006376
ENSDARP00000023719	ENSTGUP00000017714
ENSDARP00000021876	ENSTGUP00000010166
ENSDARP00000056456	ENSTGUP00000010166
ENSDARP00000049862	ENSTGUP00000005454
ENSDARP00000061314	ENSTGUP00000011748
ENSDARP00000079657	ENSTGUP00000014249
ENSDARP00000074909	ENSTGUP00000002196
ENSDARP00000079665	ENSTGUP00000013559
ENSDARP00000036825	ENSTGUP00000001988
ENSDARP00000103726	ENSTGUP00000004773
ENSDARP00000119275	ENSTGUP00000004410
ENSDARP00000016888	ENSTGUP00000009455
ENSDARP00000127769	ENSTGUP00000010101
ENSDARP00000009763	ENSTGUP00000007658
ENSDARP00000126239	ENSTGUP00000007658
ENSDARP00000106448	ENSTGUP00000000796
ENSDARP00000126711	ENSTGUP00000008919
ENSDARP00000012165	ENSTGUP00000004946
ENSDARP00000003715	ENSTGUP00000004589
ENSDARP00000123439	ENSTGUP00000004589
ENSDARP00000097906	ENSTGUP00000006510
ENSDARP00000004474	ENSTGUP00000010645
ENSDARP00000128798	ENSTGUP00000005616
ENSDARP00000032728	ENSTGUP00000011231
ENSDARP00000011882	ENSTGUP00000008839
ENSDARP00000027655	ENSTGUP00000001334
ENSDARP00000002127	ENSTGUP00000010360
ENSDARP00000098475	ENSTGUP00000000585
ENSDARP00000121750	ENSTGUP00000013115
ENSDARP00000031677	ENSTGUP00000001781
ENSDARP00000119736	ENSTGUP00000012224
ENSDARP00000120629	ENSTGUP00000013742
ENSDARP00000067651	ENSTGUP00000008983
ENSDARP00000111412	ENSTGUP00000008983
ENSDARP00000058570	ENSTGUP00000011253
ENSDARP00000053781	ENSTGUP00000006989
ENSDARP00000115452	ENSTGUP00000005885
ENSDARP00000025657	ENSTGUP00000005885
ENSDARP00000083591	ENSTGUP00000000948
ENSDARP00000105619	ENSTGUP00000010034
ENSDARP00000112873	ENSTGUP00000007505
ENSDARP00000012094	ENSTGUP00000012508
ENSDARP00000098673	ENSTGUP00000002971
ENSDARP00000059238	ENSTGUP00000002971
ENSDARP00000096134	ENSTGUP00000015243
ENSDARP00000073453	ENSTGUP00000002719
ENSDARP00000118433	ENSTGUP00000000898
ENSDARP00000006502	ENSTGUP00000005594
ENSDARP00000115424	ENSTGUP00000011924
ENSDARP00000059445	ENSTGUP00000009619
ENSDARP00000110557	ENSTGUP00000003393
ENSDARP00000083101	ENSTGUP00000000189
ENSDARP00000052292	ENSTGUP00000001063
ENSDARP00000126846	ENSTGUP00000005285
ENSDARP00000075601	ENSTGUP00000002621
ENSDARP00000053545	ENSTGUP00000012953
ENSDARP00000060183	ENSTGUP00000010237
ENSDARP00000019763	ENSTGUP00000012108
ENSDARP00000093642	ENSTGUP00000017750
ENSDARP00000112220	ENSTGUP00000001902
ENSDARP00000060860	ENSTGUP00000005547
ENSDARP00000109350	ENSTGUP00000010234
ENSDARP00000127636	ENSTGUP00000008250
ENSDARP00000054019	ENSTGUP00000017608
ENSDARP00000115671	ENSTGUP00000017608
ENSDARP00000013130	ENSTGUP00000011218
ENSDARP00000103038	ENSTGUP00000000008
ENSDARP00000099123	ENSTGUP00000005072
ENSDARP00000118970	ENSTGUP00000015448
ENSDARP00000126494	ENSTGUP00000016374
ENSDARP00000056244	ENSTGUP00000009360
ENSDARP00000017489	ENSTGUP00000005704
ENSDARP00000122855	ENSTGUP00000004265
ENSDARP00000076697	ENSTGUP00000011123
ENSDARP00000116695	ENSTGUP00000000857
ENSDARP00000075766	ENSTGUP00000008251
ENSDARP00000116160	ENSTGUP00000002787
ENSDARP00000057729	ENSTGUP00000006184
ENSDARP00000069661	ENSTGUP00000009635
ENSDARP00000008092	ENSTGUP00000012770
ENSDARP00000112244	ENSTGUP00000002626
ENSDARP00000043297	ENSTGUP00000012581
ENSDARP00000105362	ENSTGUP00000012581
ENSDARP00000058705	ENSTGUP00000012581
ENSDARP00000050897	ENSTGUP00000003890
ENSDARP00000012506	ENSTGUP00000010355
ENSDARP00000128225	ENSTGUP00000007080
ENSDARP00000071575	ENSTGUP00000011185
ENSDARP00000098914	ENSTGUP00000011185
ENSDARP00000106372	ENSTGUP00000017627
ENSDARP00000110039	ENSTGUP00000002596
ENSDARP00000013943	ENSTGUP00000007146
ENSDARP00000129456	ENSTGUP00000005987
ENSDARP00000088338	ENSTGUP00000001653
ENSDARP00000123693	ENSTGUP00000015212
ENSDARP00000101000	ENSTGUP00000013760
ENSDARP00000033575	ENSTGUP00000006383
ENSDARP00000001263	ENSTGUP00000011853
ENSDARP00000071718	ENSTGUP00000005008
ENSDARP00000013224	ENSTGUP00000009939
ENSDARP00000109425	ENSTGUP00000013146
ENSDARP00000106120	ENSTGUP00000013145
ENSDARP00000076977	ENSTGUP00000002179
ENSDARP00000112152	ENSTGUP00000006769
ENSDARP00000066372	ENSTGUP00000001338
ENSDARP00000074711	ENSTGUP00000017541
ENSDARP00000085788	ENSTGUP00000001471
ENSDARP00000009179	ENSTGUP00000010819
ENSDARP00000091872	ENSTGUP00000013926
ENSDARP00000065494	ENSTGUP00000004938
ENSDARP00000038511	ENSTGUP00000004752
ENSDARP00000033638	ENSTGUP00000009012
ENSDARP00000127157	ENSTGUP00000011011
ENSDARP00000075769	ENSTGUP00000012496
ENSDARP00000111052	ENSTGUP00000011988
ENSDARP00000071527	ENSTGUP00000004677
ENSDARP00000107923	ENSTGUP00000002985
ENSDARP00000099020	ENSTGUP00000015528
ENSDARP00000102219	ENSTGUP00000017572
ENSDARP00000023594	ENSTGUP00000009711
ENSDARP00000101167	ENSTGUP00000012551
ENSDARP00000097850	ENSTGUP00000010431
ENSDARP00000107236	ENSTGUP00000007411
ENSDARP00000123046	ENSTGUP00000012209
ENSDARP00000080869	ENSTGUP00000017779
ENSDARP00000107843	ENSTGUP00000008589
ENSDARP00000080872	ENSTGUP00000010892
ENSDARP00000067638	ENSTGUP00000010892
ENSDARP00000027028	ENSTGUP00000001406
ENSDARP00000122172	ENSTGUP00000013848
ENSDARP00000083123	ENSTGUP00000000385
ENSDARP00000095874	ENSTGUP00000004654
ENSDARP00000106590	ENSTGUP00000005161
ENSDARP00000110098	ENSTGUP00000001744
ENSDARP00000051778	ENSTGUP00000010194
ENSDARP00000019179	ENSTGUP00000004211
ENSDARP00000106508	ENSTGUP00000006115
ENSDARP00000110359	ENSTGUP00000007035
ENSDARP00000051900	ENSTGUP00000006266
ENSDARP00000101211	ENSTGUP00000007957
ENSDARP00000123412	ENSTGUP00000000070
ENSDARP00000118274	ENSTGUP00000008107
ENSDARP00000040265	ENSTGUP00000007976
ENSDARP00000010347	ENSTGUP00000001422
ENSDARP00000109289	ENSTGUP00000007977
ENSDARP00000009713	ENSTGUP00000009077
ENSDARP00000077123	ENSTGUP00000011910
ENSDARP00000085962	ENSTGUP00000011910
ENSDARP00000104195	ENSTGUP00000000989
ENSDARP00000087625	ENSTGUP00000013558
ENSDARP00000002994	ENSTGUP00000007513
ENSDARP00000092636	ENSTGUP00000011358
ENSDARP00000013575	ENSTGUP00000000953
ENSDARP00000080411	ENSTGUP00000004060
ENSDARP00000088354	ENSTGUP00000007038
ENSDARP00000089879	ENSTGUP00000005126
ENSDARP00000117673	ENSTGUP00000006875
ENSDARP00000098422	ENSTGUP00000002212
ENSDARP00000081544	ENSTGUP00000002212
ENSDARP00000014003	ENSTGUP00000010538
ENSDARP00000089612	ENSTGUP00000010538
ENSDARP00000061172	ENSTGUP00000006919
ENSDARP00000002844	ENSTGUP00000003784
ENSDARP00000073256	ENSTGUP00000000862
ENSDARP00000106517	ENSTGUP00000006634
ENSDARP00000019154	ENSTGUP00000008693
ENSDARP00000103341	ENSTGUP00000013917
ENSDARP00000096452	ENSTGUP00000010851
ENSDARP00000075918	ENSTGUP00000001464
ENSDARP00000033243	ENSTGUP00000015597
ENSDARP00000009990	ENSTGUP00000008984
ENSDARP00000049225	ENSTGUP00000008466
ENSDARP00000110623	ENSTGUP00000004168
ENSDARP00000007824	ENSTGUP00000013482
ENSDARP00000008312	ENSTGUP00000004194
ENSDARP00000058458	ENSTGUP00000001588
ENSDARP00000058577	ENSTGUP00000012128
ENSDARP00000123862	ENSTGUP00000007065
ENSDARP00000127920	ENSTGUP00000012955
ENSDARP00000113863	ENSTGUP00000007934
ENSDARP00000125621	ENSTGUP00000007934
ENSDARP00000030104	ENSTGUP00000011087
ENSDARP00000091859	ENSTGUP00000004962
ENSDARP00000068939	ENSTGUP00000004962
ENSDARP00000069215	ENSTGUP00000010040
ENSDARP00000058484	ENSTGUP00000002015
ENSDARP00000069966	ENSTGUP00000003451
ENSDARP00000126254	ENSTGUP00000006217
ENSDARP00000112191	ENSTGUP00000006217
ENSDARP00000109534	ENSTGUP00000012029
ENSDARP00000109176	ENSTGUP00000012029
ENSDARP00000076902	ENSTGUP00000002732
ENSDARP00000099909	ENSTGUP00000002732
ENSDARP00000121336	ENSTGUP00000008903
ENSDARP00000073748	ENSTGUP00000008903
ENSDARP00000059795	ENSTGUP00000010999
ENSDARP00000107990	ENSTGUP00000000029
ENSDARP00000094198	ENSTGUP00000015559
ENSDARP00000108905	ENSTGUP00000009164
ENSDARP00000067516	ENSTGUP00000005120
ENSDARP00000071808	ENSTGUP00000005120
ENSDARP00000049675	ENSTGUP00000010586
ENSDARP00000079760	ENSTGUP00000002755
ENSDARP00000071548	ENSTGUP00000016045
ENSDARP00000037411	ENSTGUP00000004872
ENSDARP00000022617	ENSTGUP00000007984
ENSDARP00000069672	ENSTGUP00000002691
ENSDARP00000016803	ENSTGUP00000007349
ENSDARP00000055680	ENSTGUP00000001438
ENSDARP00000095367	ENSTGUP00000012415
ENSDARP00000112925	ENSTGUP00000012415
ENSDARP00000070225	ENSTGUP00000000667
ENSDARP00000083719	ENSTGUP00000000612
ENSDARP00000074928	ENSTGUP00000000470
ENSDARP00000089171	ENSTGUP00000004318
ENSDARP00000113335	ENSTGUP00000008823
ENSDARP00000011927	ENSTGUP00000011436
ENSDARP00000059263	ENSTGUP00000010862
ENSDARP00000074553	ENSTGUP00000000437
ENSDARP00000123794	ENSTGUP00000012433
ENSDARP00000060504	ENSTGUP00000002762
ENSDARP00000084278	ENSTGUP00000000018
ENSDARP00000075741	ENSTGUP00000008952
ENSDARP00000027521	ENSTGUP00000008952
ENSDARP00000105393	ENSTGUP00000009718
ENSDARP00000092397	ENSTGUP00000009718
ENSDARP00000015065	ENSTGUP00000008661
ENSDARP00000108873	ENSTGUP00000008661
ENSDARP00000097710	ENSTGUP00000009593
ENSDARP00000097725	ENSTGUP00000009593
ENSDARP00000109506	ENSTGUP00000003033
ENSDARP00000073348	ENSTGUP00000006938
ENSDARP00000002357	ENSTGUP00000012153
ENSDARP00000094416	ENSTGUP00000011989
ENSDARP00000094479	ENSTGUP00000009438
ENSDARP00000090521	ENSTGUP00000009438
ENSDARP00000027102	ENSTGUP00000007659
ENSDARP00000034396	ENSTGUP00000009280
ENSDARP00000095054	ENSTGUP00000009382
ENSDARP00000111676	ENSTGUP00000016830
ENSDARP00000069131	ENSTGUP00000008381
ENSDARP00000068362	ENSTGUP00000009523
ENSDARP00000125676	ENSTGUP00000005116
ENSDARP00000108443	ENSTGUP00000004179
ENSDARP00000027276	ENSTGUP00000002204
ENSDARP00000104653	ENSTGUP00000010794
ENSDARP00000102414	ENSTGUP00000016172
ENSDARP00000117598	ENSTGUP00000016172
ENSDARP00000098329	ENSTGUP00000007785
ENSDARP00000098796	ENSTGUP00000001340
ENSDARP00000124278	ENSTGUP00000001365
ENSDARP00000000488	ENSTGUP00000001365
ENSDARP00000109084	ENSTGUP00000000822
ENSDARP00000115190	ENSTGUP00000012334
ENSDARP00000078265	ENSTGUP00000005167
ENSDARP00000101175	ENSTGUP00000011601
ENSDARP00000062401	ENSTGUP00000012165
ENSDARP00000115246	ENSTGUP00000007342
ENSDARP00000101673	ENSTGUP00000004267
ENSDARP00000099963	ENSTGUP00000004267
ENSDARP00000027046	ENSTGUP00000011191
ENSDARP00000018976	ENSTGUP00000017674
ENSDARP00000056080	ENSTGUP00000011796
ENSDARP00000031210	ENSTGUP00000006736
ENSDARP00000015293	ENSTGUP00000011793
ENSDARP00000125702	ENSTGUP00000008194
ENSDARP00000084189	ENSTGUP00000011332
ENSDARP00000094932	ENSTGUP00000014036
ENSDARP00000042971	ENSTGUP00000001709
ENSDARP00000032398	ENSTGUP00000001709
ENSDARP00000128876	ENSTGUP00000008743
ENSDARP00000069134	ENSTGUP00000008285
ENSDARP00000110566	ENSTGUP00000010927
ENSDARP00000059326	ENSTGUP00000007869
ENSDARP00000112876	ENSTGUP00000007869
ENSDARP00000073475	ENSTGUP00000003849
ENSDARP00000106584	ENSTGUP00000006031
ENSDARP00000002260	ENSTGUP00000006674
ENSDARP00000092924	ENSTGUP00000006674
ENSDARP00000008636	ENSTGUP00000013493
ENSDARP00000111199	ENSTGUP00000002631
ENSDARP00000103408	ENSTGUP00000003454
ENSDARP00000033788	ENSTGUP00000013083
ENSDARP00000015588	ENSTGUP00000006650
ENSDARP00000067620	ENSTGUP00000006550
ENSDARP00000073136	ENSTGUP00000007462
ENSDARP00000042275	ENSTGUP00000001742
ENSDARP00000086634	ENSTGUP00000012200
ENSDARP00000098704	ENSTGUP00000010751
ENSDARP00000077648	ENSTGUP00000016570
ENSDARP00000075158	ENSTGUP00000016570
ENSDARP00000035841	ENSTGUP00000000693
ENSDARP00000066438	ENSTGUP00000008563
ENSDARP00000091590	ENSTGUP00000006098
ENSDARP00000076434	ENSTGUP00000000238
ENSDARP00000041380	ENSTGUP00000011154
ENSDARP00000045849	ENSTGUP00000015219
ENSDARP00000065879	ENSTGUP00000005144
ENSDARP00000095079	ENSTGUP00000012816
ENSDARP00000006201	ENSTGUP00000010009
ENSDARP00000108556	ENSTGUP00000010009
ENSDARP00000109085	ENSTGUP00000012170
ENSDARP00000085363	ENSTGUP00000007777
ENSDARP00000052364	ENSTGUP00000009762
ENSDARP00000062701	ENSTGUP00000008964
ENSDARP00000052365	ENSTGUP00000009757
ENSDARP00000112432	ENSTGUP00000011171
ENSDARP00000002746	ENSTGUP00000007685
ENSDARP00000024947	ENSTGUP00000016441
ENSDARP00000046217	ENSTGUP00000016441
ENSDARP00000101844	ENSTGUP00000008825
ENSDARP00000034038	ENSTGUP00000006976
ENSDARP00000095538	ENSTGUP00000005436
ENSDARP00000071951	ENSTGUP00000012776
ENSDARP00000111484	ENSTGUP00000002037
ENSDARP00000067540	ENSTGUP00000002037
ENSDARP00000098081	ENSTGUP00000001087
ENSDARP00000011541	ENSTGUP00000001087
ENSDARP00000008510	ENSTGUP00000007565
ENSDARP00000115181	ENSTGUP00000013599
ENSDARP00000110503	ENSTGUP00000010023
ENSDARP00000099084	ENSTGUP00000002032
ENSDARP00000061036	ENSTGUP00000008226
ENSDARP00000071406	ENSTGUP00000017672
ENSDARP00000023845	ENSTGUP00000006755
ENSDARP00000107652	ENSTGUP00000006755
ENSDARP00000023098	ENSTGUP00000000318
ENSDARP00000009258	ENSTGUP00000001996
ENSDARP00000036852	ENSTGUP00000004099
ENSDARP00000101200	ENSTGUP00000004099
ENSDARP00000082836	ENSTGUP00000009148
ENSDARP00000025702	ENSTGUP00000006788
ENSDARP00000128500	ENSTGUP00000010143
ENSDARP00000077740	ENSTGUP00000013825
ENSDARP00000100679	ENSTGUP00000006343
ENSDARP00000085375	ENSTGUP00000002883
ENSDARP00000099707	ENSTGUP00000004660
ENSDARP00000030591	ENSTGUP00000004660
ENSDARP00000121575	ENSTGUP00000001807
ENSDARP00000114970	ENSTGUP00000001806
ENSDARP00000073572	ENSTGUP00000009483
ENSDARP00000124594	ENSTGUP00000006335
ENSDARP00000101759	ENSTGUP00000006335
ENSDARP00000043428	ENSTGUP00000005504
ENSDARP00000089852	ENSTGUP00000011922
ENSDARP00000075936	ENSTGUP00000011922
ENSDARP00000048613	ENSTGUP00000007857
ENSDARP00000077277	ENSTGUP00000007857
ENSDARP00000118703	ENSTGUP00000004090
ENSDARP00000125103	ENSTGUP00000004090
ENSDARP00000031713	ENSTGUP00000005207
ENSDARP00000117358	ENSTGUP00000005207
ENSDARP00000103191	ENSTGUP00000006784
ENSDARP00000099567	ENSTGUP00000000995
ENSDARP00000097750	ENSTGUP00000013902
ENSDARP00000070393	ENSTGUP00000014630
ENSDARP00000089792	ENSTGUP00000013283
ENSDARP00000003459	ENSTGUP00000011576
ENSDARP00000050527	ENSTGUP00000004860
ENSDARP00000073055	ENSTGUP00000004860
ENSDARP00000103850	ENSTGUP00000009009
ENSDARP00000124182	ENSTGUP00000012404
ENSDARP00000107643	ENSTGUP00000014120
ENSDARP00000057421	ENSTGUP00000014120
ENSDARP00000021266	ENSTGUP00000002682
ENSDARP00000099485	ENSTGUP00000005190
ENSDARP00000128445	ENSTGUP00000010407
ENSDARP00000127385	ENSTGUP00000010407
ENSDARP00000126876	ENSTGUP00000005984
ENSDARP00000079958	ENSTGUP00000003110
ENSDARP00000085613	ENSTGUP00000003110
ENSDARP00000042005	ENSTGUP00000008914
ENSDARP00000010990	ENSTGUP00000004879
ENSDARP00000076483	ENSTGUP00000012313
ENSDARP00000096012	ENSTGUP00000000979
ENSDARP00000065032	ENSTGUP00000000979
ENSDARP00000045658	ENSTGUP00000005147
ENSDARP00000074466	ENSTGUP00000015427
ENSDARP00000121481	ENSTGUP00000015427
ENSDARP00000120614	ENSTGUP00000010672
ENSDARP00000037677	ENSTGUP00000003924
ENSDARP00000100688	ENSTGUP00000003919
ENSDARP00000040333	ENSTGUP00000008408
ENSDARP00000050302	ENSTGUP00000013088
ENSDARP00000070898	ENSTGUP00000009769
ENSDARP00000057501	ENSTGUP00000010476
ENSDARP00000003481	ENSTGUP00000011695
ENSDARP00000077802	ENSTGUP00000013321
ENSDARP00000028345	ENSTGUP00000002376
ENSDARP00000065082	ENSTGUP00000001346
ENSDARP00000110639	ENSTGUP00000008437
ENSDARP00000124776	ENSTGUP00000006551
ENSDARP00000058502	ENSTGUP00000006551
ENSDARP00000101197	ENSTGUP00000017697
ENSDARP00000102401	ENSTGUP00000005801
ENSDARP00000110866	ENSTGUP00000012144
ENSDARP00000124379	ENSTGUP00000005265
ENSDARP00000084183	ENSTGUP00000014450
ENSDARP00000080722	ENSTGUP00000014450
ENSDARP00000055510	ENSTGUP00000003078
ENSDARP00000105911	ENSTGUP00000000312
ENSDARP00000094406	ENSTGUP00000003052
ENSDARP00000062291	ENSTGUP00000009163
ENSDARP00000102117	ENSTGUP00000009300
ENSDARP00000107210	ENSTGUP00000011821
ENSDARP00000045947	ENSTGUP00000014761
ENSDARP00000053508	ENSTGUP00000006705
ENSDARP00000107088	ENSTGUP00000011441
ENSDARP00000042754	ENSTGUP00000001026
ENSDARP00000048721	ENSTGUP00000008256
ENSDARP00000124263	ENSTGUP00000008256
ENSDARP00000093644	ENSTGUP00000017794
ENSDARP00000100886	ENSTGUP00000011471
ENSDARP00000100747	ENSTGUP00000011471
ENSDARP00000081653	ENSTGUP00000008457
ENSDARP00000100545	ENSTGUP00000001279
ENSDARP00000032054	ENSTGUP00000006137
ENSDARP00000056279	ENSTGUP00000000908
ENSDARP00000029635	ENSTGUP00000000908
ENSDARP00000027919	ENSTGUP00000006866
ENSDARP00000065037	ENSTGUP00000003509
ENSDARP00000079570	ENSTGUP00000008787
ENSDARP00000103729	ENSTGUP00000003826
ENSDARP00000005404	ENSTGUP00000015345
ENSDARP00000111022	ENSTGUP00000006908
ENSDARP00000069555	ENSTGUP00000012204
ENSDARP00000050602	ENSTGUP00000004121
ENSDARP00000116080	ENSTGUP00000005711
ENSDARP00000114236	ENSTGUP00000002638
ENSDARP00000015024	ENSTGUP00000008996
ENSDARP00000122666	ENSTGUP00000005892
ENSDARP00000095121	ENSTGUP00000001787
ENSDARP00000016210	ENSTGUP00000004154
ENSDARP00000128780	ENSTGUP00000007844
ENSDARP00000088447	ENSTGUP00000011751
ENSDARP00000099029	ENSTGUP00000007515
ENSDARP00000102225	ENSTGUP00000008530
ENSDARP00000099487	ENSTGUP00000007345
ENSDARP00000093187	ENSTGUP00000004873
ENSDARP00000025776	ENSTGUP00000002251
ENSDARP00000045808	ENSTGUP00000002369
ENSDARP00000000005	ENSTGUP00000013821
ENSDARP00000040034	ENSTGUP00000013821
ENSDARP00000099313	ENSTGUP00000003793
ENSDARP00000109004	ENSTGUP00000000615
ENSDARP00000122431	ENSTGUP00000000615
ENSDARP00000114828	ENSTGUP00000005794
ENSDARP00000112412	ENSTGUP00000005794
ENSDARP00000014106	ENSTGUP00000007278
ENSDARP00000093111	ENSTGUP00000011650
ENSDARP00000020522	ENSTGUP00000001786
ENSDARP00000089001	ENSTGUP00000008429
ENSDARP00000127037	ENSTGUP00000007322
ENSDARP00000122887	ENSTGUP00000011503
ENSDARP00000092857	ENSTGUP00000011259
ENSDARP00000107378	ENSTGUP00000010526
ENSDARP00000129564	ENSTGUP00000013477
ENSDARP00000116133	ENSTGUP00000013477
ENSDARP00000092205	ENSTGUP00000001274
ENSDARP00000013643	ENSTGUP00000005588
ENSDARP00000109017	ENSTGUP00000005588
ENSDARP00000118341	ENSTGUP00000015037
ENSDARP00000076235	ENSTGUP00000015037
ENSDARP00000119527	ENSTGUP00000017894
ENSDARP00000112471	ENSTGUP00000007191
ENSDARP00000104134	ENSTGUP00000013650
ENSDARP00000080111	ENSTGUP00000005281
ENSDARP00000080110	ENSTGUP00000005281
ENSDARP00000055563	ENSTGUP00000006419
ENSDARP00000080391	ENSTGUP00000008273
ENSDARP00000125700	ENSTGUP00000005090
ENSDARP00000100475	ENSTGUP00000006611
ENSDARP00000084002	ENSTGUP00000004612
ENSDARP00000078392	ENSTGUP00000004612
ENSDARP00000118745	ENSTGUP00000006595
ENSDARP00000093418	ENSTGUP00000006595
ENSDARP00000076047	ENSTGUP00000005037
ENSDARP00000076200	ENSTGUP00000005037
ENSDARP00000040726	ENSTGUP00000003036
ENSDARP00000095151	ENSTGUP00000003036
ENSDARP00000105074	ENSTGUP00000011296
ENSDARP00000122490	ENSTGUP00000007533
ENSDARP00000101753	ENSTGUP00000003107
ENSDARP00000107016	ENSTGUP00000011457
ENSDARP00000124191	ENSTGUP00000010112
ENSDARP00000004823	ENSTGUP00000001112
ENSDARP00000103209	ENSTGUP00000004959
ENSDARP00000110364	ENSTGUP00000013487
ENSDARP00000053840	ENSTGUP00000013487
ENSDARP00000072775	ENSTGUP00000004386
ENSDARP00000087679	ENSTGUP00000005833
ENSDARP00000074579	ENSTGUP00000012747
ENSDARP00000118422	ENSTGUP00000003763
ENSDARP00000103920	ENSTGUP00000010173
ENSDARP00000023907	ENSTGUP00000004923
ENSDARP00000007948	ENSTGUP00000002299
ENSDARP00000066788	ENSTGUP00000005807
ENSDARP00000124963	ENSTGUP00000001377
ENSDARP00000043700	ENSTGUP00000001377
ENSDARP00000123809	ENSTGUP00000013774
ENSDARP00000096167	ENSTGUP00000013641
ENSDARP00000069236	ENSTGUP00000001161
ENSDARP00000105066	ENSTGUP00000001966
ENSDARP00000106770	ENSTGUP00000001966
ENSDARP00000036969	ENSTGUP00000006178
ENSDARP00000072289	ENSTGUP00000004319
ENSDARP00000114768	ENSTGUP00000006173
ENSDARP00000110288	ENSTGUP00000006173
ENSDARP00000006783	ENSTGUP00000012293
ENSDARP00000104974	ENSTGUP00000009045
ENSDARP00000102025	ENSTGUP00000003274
ENSDARP00000081631	ENSTGUP00000003274
ENSDARP00000075883	ENSTGUP00000007113
ENSDARP00000025514	ENSTGUP00000013050
ENSDARP00000066371	ENSTGUP00000006464
ENSDARP00000119345	ENSTGUP00000000052
ENSDARP00000048437	ENSTGUP00000001632
ENSDARP00000109366	ENSTGUP00000005697
ENSDARP00000094300	ENSTGUP00000001278
ENSDARP00000011307	ENSTGUP00000001278
ENSDARP00000026640	ENSTGUP00000013495
ENSDARP00000115010	ENSTGUP00000011273
ENSDARP00000017195	ENSTGUP00000011273
ENSDARP00000026470	ENSTGUP00000001432
ENSDARP00000094918	ENSTGUP00000008104
ENSDARP00000088981	ENSTGUP00000003586
ENSDARP00000027611	ENSTGUP00000009802
ENSDARP00000129239	ENSTGUP00000012119
ENSDARP00000123551	ENSTGUP00000012119
ENSDARP00000086285	ENSTGUP00000004446
ENSDARP00000113718	ENSTGUP00000001659
ENSDARP00000109057	ENSTGUP00000004017
ENSDARP00000085589	ENSTGUP00000005238
ENSDARP00000053533	ENSTGUP00000011899
ENSDARP00000095560	ENSTGUP00000012833
ENSDARP00000005233	ENSTGUP00000012833
ENSDARP00000087373	ENSTGUP00000001491
ENSDARP00000127233	ENSTGUP00000012482
ENSDARP00000096631	ENSTGUP00000007492
ENSDARP00000108041	ENSTGUP00000007374
ENSDARP00000048854	ENSTGUP00000007374
ENSDARP00000116187	ENSTGUP00000005329
ENSDARP00000118870	ENSTGUP00000010324
ENSDARP00000109106	ENSTGUP00000002035
ENSDARP00000063617	ENSTGUP00000005122
ENSDARP00000090326	ENSTGUP00000012278
ENSDARP00000055063	ENSTGUP00000017871
ENSDARP00000096752	ENSTGUP00000017871
ENSDARP00000119857	ENSTGUP00000011042
ENSDARP00000113048	ENSTGUP00000011042
ENSDARP00000117214	ENSTGUP00000016885
ENSDARP00000054848	ENSTGUP00000003181
ENSDARP00000108316	ENSTGUP00000012655
ENSDARP00000127301	ENSTGUP00000009774
ENSDARP00000019368	ENSTGUP00000004347
ENSDARP00000092246	ENSTGUP00000008637
ENSDARP00000116730	ENSTGUP00000002472
ENSDARP00000099426	ENSTGUP00000013395
ENSDARP00000122116	ENSTGUP00000015929
ENSDARP00000050915	ENSTGUP00000004979
ENSDARP00000070289	ENSTGUP00000001737
ENSDARP00000075348	ENSTGUP00000005835
ENSDARP00000003841	ENSTGUP00000003923
ENSDARP00000124218	ENSTGUP00000000884
ENSDARP00000069581	ENSTGUP00000012182
ENSDARP00000124101	ENSTGUP00000016746
ENSDARP00000123657	ENSTGUP00000005437
ENSDARP00000081043	ENSTGUP00000006286
ENSDARP00000074623	ENSTGUP00000008030
ENSDARP00000096363	ENSTGUP00000008030
ENSDARP00000096556	ENSTGUP00000005822
ENSDARP00000065928	ENSTGUP00000011461
ENSDARP00000095919	ENSTGUP00000011461
ENSDARP00000098433	ENSTGUP00000013882
ENSDARP00000099233	ENSTGUP00000013882
ENSDARP00000104323	ENSTGUP00000013429
ENSDARP00000008105	ENSTGUP00000012456
ENSDARP00000104821	ENSTGUP00000005556
ENSDARP00000053530	ENSTGUP00000011894
ENSDARP00000126317	ENSTGUP00000017097
ENSDARP00000109215	ENSTGUP00000000202
ENSDARP00000098515	ENSTGUP00000003799
ENSDARP00000107099	ENSTGUP00000004720
ENSDARP00000068216	ENSTGUP00000005411
ENSDARP00000061075	ENSTGUP00000005395
ENSDARP00000078009	ENSTGUP00000006723
ENSDARP00000027966	ENSTGUP00000014641
ENSDARP00000045599	ENSTGUP00000014101
ENSDARP00000097622	ENSTGUP00000000881
ENSDARP00000107490	ENSTGUP00000000881
ENSDARP00000120440	ENSTGUP00000001945
ENSDARP00000049927	ENSTGUP00000001945
ENSDARP00000060575	ENSTGUP00000007234
ENSDARP00000096413	ENSTGUP00000007234
ENSDARP00000096458	ENSTGUP00000005250
ENSDARP00000010568	ENSTGUP00000005250
ENSDARP00000011527	ENSTGUP00000016740
ENSDARP00000111211	ENSTGUP00000016740
ENSDARP00000124791	ENSTGUP00000000514
ENSDARP00000109008	ENSTGUP00000001452
ENSDARP00000108464	ENSTGUP00000011066
ENSDARP00000129552	ENSTGUP00000010433
ENSDARP00000062145	ENSTGUP00000001817
ENSDARP00000125087	ENSTGUP00000002445
ENSDARP00000020170	ENSTGUP00000008209
ENSDARP00000084452	ENSTGUP00000012270
ENSDARP00000105699	ENSTGUP00000012270
ENSDARP00000122306	ENSTGUP00000011962
ENSDARP00000121593	ENSTGUP00000008958
ENSDARP00000076415	ENSTGUP00000008958
ENSDARP00000038214	ENSTGUP00000010906
ENSDARP00000106388	ENSTGUP00000011381
ENSDARP00000115296	ENSTGUP00000011381
ENSDARP00000105530	ENSTGUP00000000689
ENSDARP00000127735	ENSTGUP00000013082
ENSDARP00000088314	ENSTGUP00000013082
ENSDARP00000081860	ENSTGUP00000006982
ENSDARP00000096327	ENSTGUP00000000607
ENSDARP00000094631	ENSTGUP00000008747
ENSDARP00000012087	ENSTGUP00000008747
ENSDARP00000105876	ENSTGUP00000005848
ENSDARP00000087964	ENSTGUP00000012041
ENSDARP00000123542	ENSTGUP00000005815
ENSDARP00000067167	ENSTGUP00000005960
ENSDARP00000086185	ENSTGUP00000004692
ENSDARP00000060701	ENSTGUP00000006837
ENSDARP00000103159	ENSTGUP00000009078
ENSDARP00000101059	ENSTGUP00000012124
ENSDARP00000070556	ENSTGUP00000003685
ENSDARP00000086415	ENSTGUP00000012127
ENSDARP00000123393	ENSTGUP00000010383
ENSDARP00000123656	ENSTGUP00000007607
ENSDARP00000098117	ENSTGUP00000000736
ENSDARP00000085308	ENSTGUP00000012363
ENSDARP00000112164	ENSTGUP00000005228
ENSDARP00000024623	ENSTGUP00000005043
ENSDARP00000054234	ENSTGUP00000005386
ENSDARP00000093386	ENSTGUP00000013604
ENSDARP00000054690	ENSTGUP00000015218
ENSDARP00000129827	ENSTGUP00000004674
ENSDARP00000087335	ENSTGUP00000005900
ENSDARP00000061737	ENSTGUP00000005650
ENSDARP00000068355	ENSTGUP00000003373
ENSDARP00000067923	ENSTGUP00000007689
ENSDARP00000021737	ENSTGUP00000012584
ENSDARP00000108605	ENSTGUP00000000529
ENSDARP00000091836	ENSTGUP00000011212
ENSDARP00000026625	ENSTGUP00000006583
ENSDARP00000008364	ENSTGUP00000004425
ENSDARP00000099291	ENSTGUP00000010035
ENSDARP00000084823	ENSTGUP00000005261
ENSDARP00000004624	ENSTGUP00000018141
ENSDARP00000092387	ENSTGUP00000002014
ENSDARP00000060004	ENSTGUP00000010803
ENSDARP00000090957	ENSTGUP00000014017
ENSDARP00000091978	ENSTGUP00000014017
ENSDARP00000104288	ENSTGUP00000000389
ENSDARP00000079577	ENSTGUP00000005844
ENSDARP00000080499	ENSTGUP00000015168
ENSDARP00000111239	ENSTGUP00000015168
ENSDARP00000117350	ENSTGUP00000001233
ENSDARP00000017119	ENSTGUP00000011570
ENSDARP00000128675	ENSTGUP00000012647
ENSDARP00000104030	ENSTGUP00000004309
ENSDARP00000102719	ENSTGUP00000005293
ENSDARP00000055153	ENSTGUP00000008475
ENSDARP00000120420	ENSTGUP00000001236
ENSDARP00000129811	ENSTGUP00000002906
ENSDARP00000007196	ENSTGUP00000012753
ENSDARP00000109081	ENSTGUP00000009567
ENSDARP00000062531	ENSTGUP00000011244
ENSDARP00000071210	ENSTGUP00000011244
ENSDARP00000109804	ENSTGUP00000013811
ENSDARP00000059954	ENSTGUP00000013811
ENSDARP00000067735	ENSTGUP00000000924
ENSDARP00000012557	ENSTGUP00000004452
ENSDARP00000128208	ENSTGUP00000010970
ENSDARP00000075472	ENSTGUP00000014001
ENSDARP00000071521	ENSTGUP00000002294
ENSDARP00000104230	ENSTGUP00000012643
ENSDARP00000004889	ENSTGUP00000012569
ENSDARP00000029203	ENSTGUP00000002743
ENSDARP00000003665	ENSTGUP00000008445
ENSDARP00000093347	ENSTGUP00000004070
ENSDARP00000113461	ENSTGUP00000010422
ENSDARP00000084498	ENSTGUP00000010422
ENSDARP00000035581	ENSTGUP00000001733
ENSDARP00000005771	ENSTGUP00000006254
ENSDARP00000020361	ENSTGUP00000010847
ENSDARP00000051391	ENSTGUP00000004082
ENSDARP00000080999	ENSTGUP00000004058
ENSDARP00000071885	ENSTGUP00000013685
ENSDARP00000088034	ENSTGUP00000013685
ENSDARP00000031031	ENSTGUP00000008375
ENSDARP00000063007	ENSTGUP00000010941
ENSDARP00000022107	ENSTGUP00000003778
ENSDARP00000099262	ENSTGUP00000008484
ENSDARP00000012447	ENSTGUP00000005133
ENSDARP00000109375	ENSTGUP00000000540
ENSDARP00000104233	ENSTGUP00000006057
ENSDARP00000068124	ENSTGUP00000000651
ENSDARP00000005251	ENSTGUP00000005208
ENSDARP00000060344	ENSTGUP00000008780
ENSDARP00000069982	ENSTGUP00000013923
ENSDARP00000109674	ENSTGUP00000002829
ENSDARP00000006712	ENSTGUP00000003827
ENSDARP00000088296	ENSTGUP00000002518
ENSDARP00000064965	ENSTGUP00000002518
ENSDARP00000078938	ENSTGUP00000007351
ENSDARP00000060953	ENSTGUP00000014026
ENSDARP00000070706	ENSTGUP00000008383
ENSDARP00000022483	ENSTGUP00000004400
ENSDARP00000110181	ENSTGUP00000004400
ENSDARP00000105872	ENSTGUP00000011978
ENSDARP00000091863	ENSTGUP00000005813
ENSDARP00000041857	ENSTGUP00000009260
ENSDARP00000029449	ENSTGUP00000013958
ENSDARP00000072374	ENSTGUP00000013958
ENSDARP00000101724	ENSTGUP00000004648
ENSDARP00000085782	ENSTGUP00000008495
ENSDARP00000123249	ENSTGUP00000003910
ENSDARP00000011459	ENSTGUP00000003910
ENSDARP00000068639	ENSTGUP00000002733
ENSDARP00000105116	ENSTGUP00000007509
ENSDARP00000053767	ENSTGUP00000002381
ENSDARP00000022315	ENSTGUP00000001061
ENSDARP00000115118	ENSTGUP00000012559
ENSDARP00000124784	ENSTGUP00000012559
ENSDARP00000099634	ENSTGUP00000016237
ENSDARP00000102572	ENSTGUP00000016237
ENSDARP00000099601	ENSTGUP00000007898
ENSDARP00000092960	ENSTGUP00000013893
ENSDARP00000104597	ENSTGUP00000003319
ENSDARP00000009407	ENSTGUP00000003735
ENSDARP00000115000	ENSTGUP00000004787
ENSDARP00000074501	ENSTGUP00000001139
ENSDARP00000129617	ENSTGUP00000006707
ENSDARP00000093744	ENSTGUP00000006190
ENSDARP00000100863	ENSTGUP00000004646
ENSDARP00000099375	ENSTGUP00000000146
ENSDARP00000122491	ENSTGUP00000009281
ENSDARP00000099219	ENSTGUP00000002474
ENSDARP00000098390	ENSTGUP00000010619
ENSDARP00000104429	ENSTGUP00000011015
ENSDARP00000103598	ENSTGUP00000007306
ENSDARP00000009633	ENSTGUP00000012365
ENSDARP00000008214	ENSTGUP00000012365
ENSDARP00000103896	ENSTGUP00000009503
ENSDARP00000095217	ENSTGUP00000007595
ENSDARP00000109055	ENSTGUP00000001540
ENSDARP00000118603	ENSTGUP00000014093
ENSDARP00000114621	ENSTGUP00000000044
ENSDARP00000036958	ENSTGUP00000004120
ENSDARP00000041938	ENSTGUP00000004120
ENSDARP00000021165	ENSTGUP00000013366
ENSDARP00000104119	ENSTGUP00000013366
ENSDARP00000041034	ENSTGUP00000012902
ENSDARP00000118861	ENSTGUP00000012902
ENSDARP00000121933	ENSTGUP00000002950
ENSDARP00000114195	ENSTGUP00000004988
ENSDARP00000100758	ENSTGUP00000000910
ENSDARP00000107618	ENSTGUP00000002494
ENSDARP00000052422	ENSTGUP00000012964
ENSDARP00000097465	ENSTGUP00000002098
ENSDARP00000090302	ENSTGUP00000000161
ENSDARP00000117091	ENSTGUP00000002419
ENSDARP00000045189	ENSTGUP00000012186
ENSDARP00000060159	ENSTGUP00000006154
ENSDARP00000052801	ENSTGUP00000006154
ENSDARP00000009358	ENSTGUP00000004916
ENSDARP00000108432	ENSTGUP00000000984
ENSDARP00000011150	ENSTGUP00000011844
ENSDARP00000025205	ENSTGUP00000011844
ENSDARP00000117760	ENSTGUP00000005927
ENSDARP00000088060	ENSTGUP00000006987
ENSDARP00000083347	ENSTGUP00000006883
ENSDARP00000114222	ENSTGUP00000006883
ENSDARP00000103338	ENSTGUP00000006276
ENSDARP00000009052	ENSTGUP00000009411
ENSDARP00000049330	ENSTGUP00000011938
ENSDARP00000096703	ENSTGUP00000011938
ENSDARP00000109970	ENSTGUP00000011591
ENSDARP00000005746	ENSTGUP00000007793
ENSDARP00000107692	ENSTGUP00000017625
ENSDARP00000127308	ENSTGUP00000009404
ENSDARP00000103078	ENSTGUP00000004844
ENSDARP00000069034	ENSTGUP00000006643
ENSDARP00000052788	ENSTGUP00000017277
ENSDARP00000056621	ENSTGUP00000003542
ENSDARP00000059208	ENSTGUP00000012441
ENSDARP00000124192	ENSTGUP00000010912
ENSDARP00000104665	ENSTGUP00000004890
ENSDARP00000079486	ENSTGUP00000002801
ENSDARP00000099105	ENSTGUP00000007738
ENSDARP00000098351	ENSTGUP00000005073
ENSDARP00000074739	ENSTGUP00000017570
ENSDARP00000057982	ENSTGUP00000008483
ENSDARP00000077137	ENSTGUP00000006331
ENSDARP00000108974	ENSTGUP00000003175
ENSDARP00000126347	ENSTGUP00000002781
ENSDARP00000105846	ENSTGUP00000003037
ENSDARP00000085899	ENSTGUP00000011390
ENSDARP00000100185	ENSTGUP00000005426
ENSDARP00000046840	ENSTGUP00000011026
ENSDARP00000076236	ENSTGUP00000011026
ENSDARP00000010432	ENSTGUP00000011135
ENSDARP00000024428	ENSTGUP00000002777
ENSDARP00000114891	ENSTGUP00000017506
ENSDARP00000098887	ENSTGUP00000004464
ENSDARP00000129797	ENSTGUP00000018050
ENSDARP00000116263	ENSTGUP00000017890
ENSDARP00000101151	ENSTGUP00000001042
ENSDARP00000124666	ENSTGUP00000002177
ENSDARP00000084282	ENSTGUP00000010375
ENSDARP00000091125	ENSTGUP00000013154
ENSDARP00000053846	ENSTGUP00000011847
ENSDARP00000090466	ENSTGUP00000001610
ENSDARP00000070357	ENSTGUP00000011209
ENSDARP00000023365	ENSTGUP00000009384
ENSDARP00000029663	ENSTGUP00000009284
ENSDARP00000112946	ENSTGUP00000009284
ENSDARP00000097577	ENSTGUP00000008805
ENSDARP00000040190	ENSTGUP00000015174
ENSDARP00000127760	ENSTGUP00000013329
ENSDARP00000104632	ENSTGUP00000011460
ENSDARP00000108672	ENSTGUP00000011607
ENSDARP00000018738	ENSTGUP00000001110
ENSDARP00000068132	ENSTGUP00000004571
ENSDARP00000121820	ENSTGUP00000006667
ENSDARP00000018938	ENSTGUP00000012933
ENSDARP00000009463	ENSTGUP00000007985
ENSDARP00000054673	ENSTGUP00000007185
ENSDARP00000053915	ENSTGUP00000007185
ENSDARP00000106863	ENSTGUP00000004693
ENSDARP00000105848	ENSTGUP00000005637
ENSDARP00000005582	ENSTGUP00000006029
ENSDARP00000034149	ENSTGUP00000013207
ENSDARP00000088509	ENSTGUP00000013207
ENSDARP00000101872	ENSTGUP00000004068
ENSDARP00000115297	ENSTGUP00000017600
ENSDARP00000101295	ENSTGUP00000003897
ENSDARP00000105943	ENSTGUP00000002802
ENSDARP00000099481	ENSTGUP00000007590
ENSDARP00000086709	ENSTGUP00000005902
ENSDARP00000101531	ENSTGUP00000001096
ENSDARP00000123268	ENSTGUP00000006059
ENSDARP00000127243	ENSTGUP00000006333
ENSDARP00000129098	ENSTGUP00000006333
ENSDARP00000100359	ENSTGUP00000001746
ENSDARP00000100517	ENSTGUP00000014629
ENSDARP00000095271	ENSTGUP00000003293
ENSDARP00000094994	ENSTGUP00000013200
ENSDARP00000002041	ENSTGUP00000011493
ENSDARP00000124947	ENSTGUP00000007274
ENSDARP00000085784	ENSTGUP00000008744
ENSDARP00000116836	ENSTGUP00000008505
ENSDARP00000067433	ENSTGUP00000008505
ENSDARP00000061734	ENSTGUP00000001843
ENSDARP00000061712	ENSTGUP00000001843
ENSDARP00000098708	ENSTGUP00000001940
ENSDARP00000113396	ENSTGUP00000001940
ENSDARP00000112197	ENSTGUP00000000885
ENSDARP00000101967	ENSTGUP00000005417
ENSDARP00000015055	ENSTGUP00000004208
ENSDARP00000073397	ENSTGUP00000005218
ENSDARP00000081369	ENSTGUP00000005218
ENSDARP00000112667	ENSTGUP00000007613
ENSDARP00000109848	ENSTGUP00000011968
ENSDARP00000040382	ENSTGUP00000011012
ENSDARP00000119402	ENSTGUP00000016561
ENSDARP00000107880	ENSTGUP00000010160
ENSDARP00000073535	ENSTGUP00000000240
ENSDARP00000088481	ENSTGUP00000009798
ENSDARP00000103050	ENSTGUP00000007483
ENSDARP00000098740	ENSTGUP00000000465
ENSDARP00000041876	ENSTGUP00000000465
ENSDARP00000092287	ENSTGUP00000016558
ENSDARP00000066960	ENSTGUP00000016558
ENSDARP00000074070	ENSTGUP00000000260
ENSDARP00000093819	ENSTGUP00000004987
ENSDARP00000050201	ENSTGUP00000001179
ENSDARP00000058611	ENSTGUP00000013635
ENSDARP00000069025	ENSTGUP00000005215
ENSDARP00000066385	ENSTGUP00000005215
ENSDARP00000100145	ENSTGUP00000001470
ENSDARP00000080960	ENSTGUP00000008536
ENSDARP00000080968	ENSTGUP00000010665
ENSDARP00000075872	ENSTGUP00000012587
ENSDARP00000092923	ENSTGUP00000013778
ENSDARP00000005954	ENSTGUP00000010926
ENSDARP00000058159	ENSTGUP00000009826
ENSDARP00000107045	ENSTGUP00000001455
ENSDARP00000097617	ENSTGUP00000003086
ENSDARP00000100510	ENSTGUP00000012550
ENSDARP00000077546	ENSTGUP00000008364
ENSDARP00000108518	ENSTGUP00000008364
ENSDARP00000019488	ENSTGUP00000003030
ENSDARP00000018866	ENSTGUP00000003030
ENSDARP00000018231	ENSTGUP00000006119
ENSDARP00000109939	ENSTGUP00000009726
ENSDARP00000127650	ENSTGUP00000007752
ENSDARP00000054407	ENSTGUP00000004682
ENSDARP00000123760	ENSTGUP00000000400
ENSDARP00000123811	ENSTGUP00000000400
ENSDARP00000055658	ENSTGUP00000002033
ENSDARP00000093650	ENSTGUP00000008469
ENSDARP00000062147	ENSTGUP00000013317
ENSDARP00000021226	ENSTGUP00000013315
ENSDARP00000109319	ENSTGUP00000001673
ENSDARP00000108874	ENSTGUP00000001673
ENSDARP00000108451	ENSTGUP00000006261
ENSDARP00000018694	ENSTGUP00000011790
ENSDARP00000043250	ENSTGUP00000010615
ENSDARP00000066603	ENSTGUP00000013502
ENSDARP00000111755	ENSTGUP00000003353
ENSDARP00000082575	ENSTGUP00000008707
ENSDARP00000113286	ENSTGUP00000001542
ENSDARP00000097432	ENSTGUP00000002542
ENSDARP00000098459	ENSTGUP00000007443
ENSDARP00000124535	ENSTGUP00000007443
ENSDARP00000071856	ENSTGUP00000004134
ENSDARP00000120960	ENSTGUP00000004560
ENSDARP00000128940	ENSTGUP00000004560
ENSDARP00000125083	ENSTGUP00000008574
ENSDARP00000056926	ENSTGUP00000010404
ENSDARP00000005048	ENSTGUP00000010404
ENSDARP00000124991	ENSTGUP00000012276
ENSDARP00000079776	ENSTGUP00000004290
ENSDARP00000065420	ENSTGUP00000005035
ENSDARP00000107559	ENSTGUP00000017505
ENSDARP00000022759	ENSTGUP00000004597
ENSDARP00000078703	ENSTGUP00000012101
ENSDARP00000128597	ENSTGUP00000009335
ENSDARP00000092244	ENSTGUP00000012595
ENSDARP00000052139	ENSTGUP00000002488
ENSDARP00000120624	ENSTGUP00000004809
ENSDARP00000008287	ENSTGUP00000008924
ENSDARP00000052392	ENSTGUP00000009158
ENSDARP00000124147	ENSTGUP00000009158
ENSDARP00000091677	ENSTGUP00000005205
ENSDARP00000063436	ENSTGUP00000013420
ENSDARP00000127197	ENSTGUP00000013420
ENSDARP00000090413	ENSTGUP00000006279
ENSDARP00000016064	ENSTGUP00000006279
ENSDARP00000042943	ENSTGUP00000006670
ENSDARP00000100263	ENSTGUP00000014898
ENSDARP00000012119	ENSTGUP00000012346
ENSDARP00000094844	ENSTGUP00000016363
ENSDARP00000088293	ENSTGUP00000012338
ENSDARP00000126719	ENSTGUP00000002318
ENSDARP00000102231	ENSTGUP00000002318
ENSDARP00000086615	ENSTGUP00000003640
ENSDARP00000120615	ENSTGUP00000006185
ENSDARP00000102289	ENSTGUP00000001076
ENSDARP00000102079	ENSTGUP00000002350
ENSDARP00000102172	ENSTGUP00000008048
ENSDARP00000019713	ENSTGUP00000003812
ENSDARP00000049327	ENSTGUP00000010106
ENSDARP00000108755	ENSTGUP00000005509
ENSDARP00000097554	ENSTGUP00000005802
ENSDARP00000023608	ENSTGUP00000000473
ENSDARP00000117529	ENSTGUP00000008908
ENSDARP00000041577	ENSTGUP00000000866
ENSDARP00000124627	ENSTGUP00000000866
ENSDARP00000127159	ENSTGUP00000011967
ENSDARP00000098839	ENSTGUP00000017812
ENSDARP00000053538	ENSTGUP00000011905
ENSDARP00000066697	ENSTGUP00000011852
ENSDARP00000057688	ENSTGUP00000011506
ENSDARP00000111840	ENSTGUP00000013249
ENSDARP00000111102	ENSTGUP00000017524
ENSDARP00000110737	ENSTGUP00000006202
ENSDARP00000081363	ENSTGUP00000006275
ENSDARP00000034453	ENSTGUP00000010222
ENSDARP00000125629	ENSTGUP00000011440
ENSDARP00000097987	ENSTGUP00000001396
ENSDARP00000125045	ENSTGUP00000006262
ENSDARP00000125217	ENSTGUP00000010163
ENSDARP00000064375	ENSTGUP00000013862
ENSDARP00000093532	ENSTGUP00000009732
ENSDARP00000032009	ENSTGUP00000002324
ENSDARP00000111633	ENSTGUP00000011908
ENSDARP00000124407	ENSTGUP00000011715
ENSDARP00000093865	ENSTGUP00000009982
ENSDARP00000092235	ENSTGUP00000008417
[truncated: 6,536 more rows]
