# Supplementary material for: Reconstruction of proto-vertebrate, proto-cyclostome and proto-gnathostome genomes provides new insights into early vertebrate evolution
Source: Nat Commun. 2021 Jul 23;12:4489. doi: 10.1038/s41467-021-24573-z (PMC8302630; doi:10.1038/s41467-021-24573-z)
Supplement: Supplementary file 4 — Supplementary Data 1 [file 41467_2021_24573_MOESM4_ESM.zip › SuppData1/orthologs/CALMI-ANOCA.txt]

SINCAM006024	ENSACAP00000000005
SINCAM005854	ENSACAP00000000006
SINCAM011094	ENSACAP00000000008
SINCAM007960	ENSACAP00000000009
SINCAM007958	ENSACAP00000000010
SINCAM008019	ENSACAP00000000011
SINCAM001944	ENSACAP00000000012
SINCAM002192	ENSACAP00000000013
SINCAM002191	ENSACAP00000000014
SINCAM002188	ENSACAP00000000016
SINCAM002187	ENSACAP00000000017
SINCAM002186	ENSACAP00000000018
SINCAM005900	ENSACAP00000000019
SINCAM005901	ENSACAP00000000020
SINCAM005902	ENSACAP00000000021
SINCAM005904	ENSACAP00000000023
SINCAM005905	ENSACAP00000000025
SINCAM000759	ENSACAP00000000027
SINCAM005893	ENSACAP00000000029
SINCAM005892	ENSACAP00000000030
SINCAM005937	ENSACAP00000000031
SINCAM005989	ENSACAP00000000032
SINCAM005988	ENSACAP00000000033
SINCAM005984	ENSACAP00000000034
SINCAM006032	ENSACAP00000000035
SINCAM005919	ENSACAP00000000036
SINCAM005918	ENSACAP00000000037
SINCAM005868	ENSACAP00000000038
SINCAM015160	ENSACAP00000000040
SINCAM011608	ENSACAP00000000041
SINCAM011607	ENSACAP00000000042
SINCAM922231	ENSACAP00000000043
SINCAM922230	ENSACAP00000000044
SINCAM011605	ENSACAP00000000045
SINCAM011600	ENSACAP00000000046
SINCAM011599	ENSACAP00000000047
SINCAM011598	ENSACAP00000000050
SINCAM011595	ENSACAP00000000051
SINCAM011593	ENSACAP00000000052
SINCAM011592	ENSACAP00000000053
SINCAM011540	ENSACAP00000000054
SINCAM011541	ENSACAP00000000056
SINCAM011542	ENSACAP00000000057
SINCAM011543	ENSACAP00000000058
SINCAM011544	ENSACAP00000000059
SINCAM011545	ENSACAP00000000060
SINCAM922225	ENSACAP00000000061
SINCAM922226	ENSACAP00000000062
SINCAM011569	ENSACAP00000000063
SINCAM011570	ENSACAP00000000064
SINCAM922221	ENSACAP00000000067
SINCAM921249	ENSACAP00000000070
SINCAM922222	ENSACAP00000000072
SINCAM922223	ENSACAP00000000073
SINCAM920966	ENSACAP00000000074
SINCAM900088	ENSACAP00000000079
SINCAM016374	ENSACAP00000000081
SINCAM013066	ENSACAP00000000082
SINCAM922591	ENSACAP00000000085
SINCAM922589	ENSACAP00000000086
SINCAM013064	ENSACAP00000000087
SINCAM013860	ENSACAP00000000092
SINCAM010068	ENSACAP00000000094
SINCAM014946	ENSACAP00000000096
SINCAM013859	ENSACAP00000000097
SINCAM008140	ENSACAP00000000098
SINCAM922707	ENSACAP00000000099
SINCAM922705	ENSACAP00000000103
SINCAM013857	ENSACAP00000000104
SINCAM013856	ENSACAP00000000105
SINCAM920911	ENSACAP00000000111
SINCAM001168	ENSACAP00000000116
SINCAM008916	ENSACAP00000000118
SINCAM005438	ENSACAP00000000121
SINCAM006570	ENSACAP00000000122
SINCAM005439	ENSACAP00000000123
SINCAM002992	ENSACAP00000000124
SINCAM922725	ENSACAP00000000128
SINCAM900084	ENSACAP00000000132
SINCAM005440	ENSACAP00000000133
SINCAM002483	ENSACAP00000000134
SINCAM008138	ENSACAP00000000137
SINCAM012073	ENSACAP00000000140
SINCAM002991	ENSACAP00000000142
SINCAM002990	ENSACAP00000000144
SINCAM012074	ENSACAP00000000145
SINCAM922724	ENSACAP00000000146
SINCAM005129	ENSACAP00000000147
SINCAM002475	ENSACAP00000000148
SINCAM006109	ENSACAP00000000151
SINCAM013895	ENSACAP00000000152
SINCAM006638	ENSACAP00000000155
SINCAM008136	ENSACAP00000000156
SINCAM002484	ENSACAP00000000158
SINCAM002647	ENSACAP00000000159
SINCAM005442	ENSACAP00000000160
SINCAM008135	ENSACAP00000000161
SINCAM008134	ENSACAP00000000162
SINCAM013893	ENSACAP00000000163
SINCAM008154	ENSACAP00000000164
SINCAM002441	ENSACAP00000000166
SINCAM005443	ENSACAP00000000168
SINCAM008156	ENSACAP00000000169
SINCAM007024	ENSACAP00000000170
SINCAM008157	ENSACAP00000000171
SINCAM920923	ENSACAP00000000172
SINCAM013788	ENSACAP00000000174
SINCAM003498	ENSACAP00000000175
SINCAM012075	ENSACAP00000000177
SINCAM017233	ENSACAP00000000178
SINCAM004152	ENSACAP00000000179
SINCAM014256	ENSACAP00000000180
SINCAM008838	ENSACAP00000000181
SINCAM002999	ENSACAP00000000182
SINCAM002646	ENSACAP00000000183
SINCAM013208	ENSACAP00000000185
SINCAM923036	ENSACAP00000000186
SINCAM002672	ENSACAP00000000187
SINCAM008158	ENSACAP00000000188
SINCAM012463	ENSACAP00000000189
SINCAM002645	ENSACAP00000000190
SINCAM922709	ENSACAP00000000191
SINCAM012464	ENSACAP00000000192
SINCAM921636	ENSACAP00000000193
SINCAM921584	ENSACAP00000000194
SINCAM012467	ENSACAP00000000195
SINCAM900179	ENSACAP00000000197
SINCAM004523	ENSACAP00000000199
SINCAM921637	ENSACAP00000000200
SINCAM011333	ENSACAP00000000202
SINCAM013884	ENSACAP00000000204
SINCAM923068	ENSACAP00000000208
SINCAM014255	ENSACAP00000000209
SINCAM001416	ENSACAP00000000212
SINCAM017408	ENSACAP00000000214
SINCAM013882	ENSACAP00000000215
SINCAM013881	ENSACAP00000000218
SINCAM012468	ENSACAP00000000220
SINCAM014247	ENSACAP00000000221
SINCAM013615	ENSACAP00000000222
SINCAM014977	ENSACAP00000000223
SINCAM000806	ENSACAP00000000226
SINCAM013254	ENSACAP00000000228
SINCAM921415	ENSACAP00000000229
SINCAM008831	ENSACAP00000000232
SINCAM000807	ENSACAP00000000233
SINCAM921756	ENSACAP00000000234
SINCAM009011	ENSACAP00000000238
SINCAM003001	ENSACAP00000000239
SINCAM004525	ENSACAP00000000241
SINCAM002979	ENSACAP00000000242
SINCAM009012	ENSACAP00000000243
SINCAM012470	ENSACAP00000000245
SINCAM000174	ENSACAP00000000247
SINCAM014253	ENSACAP00000000249
SINCAM005869	ENSACAP00000000250
SINCAM004526	ENSACAP00000000251
SINCAM013207	ENSACAP00000000252
SINCAM002673	ENSACAP00000000255
SINCAM001562	ENSACAP00000000256
SINCAM921421	ENSACAP00000000257
SINCAM013206	ENSACAP00000000261
SINCAM000810	ENSACAP00000000263
SINCAM001925	ENSACAP00000000265
SINCAM003467	ENSACAP00000000266
SINCAM009955	ENSACAP00000000267
SINCAM007850	ENSACAP00000000269
SINCAM002674	ENSACAP00000000270
SINCAM001927	ENSACAP00000000271
SINCAM920711	ENSACAP00000000272
SINCAM009165	ENSACAP00000000274
SINCAM012473	ENSACAP00000000277
SINCAM012474	ENSACAP00000000281
SINCAM001930	ENSACAP00000000283
SINCAM003002	ENSACAP00000000284
SINCAM000175	ENSACAP00000000285
SINCAM007618	ENSACAP00000000287
SINCAM004509	ENSACAP00000000290
SINCAM009013	ENSACAP00000000292
SINCAM006395	ENSACAP00000000293
SINCAM002129	ENSACAP00000000296
SINCAM006921	ENSACAP00000000299
SINCAM001931	ENSACAP00000000303
SINCAM006792	ENSACAP00000000306
SINCAM008160	ENSACAP00000000310
SINCAM012733	ENSACAP00000000314
SINCAM003003	ENSACAP00000000317
SINCAM007838	ENSACAP00000000319
SINCAM922067	ENSACAP00000000320
SINCAM012870	ENSACAP00000000324
SINCAM007775	ENSACAP00000000325
SINCAM920947	ENSACAP00000000326
SINCAM010688	ENSACAP00000000329
SINCAM003283	ENSACAP00000000330
SINCAM014891	ENSACAP00000000332
SINCAM003469	ENSACAP00000000333
SINCAM004468	ENSACAP00000000334
SINCAM921148	ENSACAP00000000336
SINCAM001564	ENSACAP00000000339
SINCAM003004	ENSACAP00000000342
SINCAM004988	ENSACAP00000000344
SINCAM920493	ENSACAP00000000346
SINCAM000464	ENSACAP00000000349
SINCAM921079	ENSACAP00000000351
SINCAM004333	ENSACAP00000000352
SINCAM001808	ENSACAP00000000353
SINCAM920572	ENSACAP00000000355
SINCAM000437	ENSACAP00000000356
SINCAM009279	ENSACAP00000000357
SINCAM014296	ENSACAP00000000358
SINCAM005550	ENSACAP00000000360
SINCAM014380	ENSACAP00000000361
SINCAM004989	ENSACAP00000000362
SINCAM922715	ENSACAP00000000366
SINCAM013726	ENSACAP00000000370
SINCAM009421	ENSACAP00000000371
SINCAM922285	ENSACAP00000000372
SINCAM005717	ENSACAP00000000373
SINCAM006396	ENSACAP00000000374
SINCAM009002	ENSACAP00000000377
SINCAM008162	ENSACAP00000000378
SINCAM921868	ENSACAP00000000379
SINCAM012475	ENSACAP00000000380
SINCAM007143	ENSACAP00000000381
SINCAM000724	ENSACAP00000000384
SINCAM921976	ENSACAP00000000386
SINCAM001891	ENSACAP00000000388
SINCAM004242	ENSACAP00000000389
SINCAM012775	ENSACAP00000000390
SINCAM012797	ENSACAP00000000391
SINCAM922001	ENSACAP00000000392
SINCAM008708	ENSACAP00000000393
SINCAM921552	ENSACAP00000000395
SINCAM004111	ENSACAP00000000396
SINCAM921762	ENSACAP00000000401
SINCAM011403	ENSACAP00000000402
SINCAM010753	ENSACAP00000000405
SINCAM004568	ENSACAP00000000408
SINCAM006233	ENSACAP00000000414
SINCAM000328	ENSACAP00000000416
SINCAM015275	ENSACAP00000000417
SINCAM013877	ENSACAP00000000418
SINCAM010785	ENSACAP00000000419
SINCAM003616	ENSACAP00000000422
SINCAM004911	ENSACAP00000000423
SINCAM008272	ENSACAP00000000424
SINCAM013222	ENSACAP00000000425
SINCAM005549	ENSACAP00000000427
SINCAM009545	ENSACAP00000000440
SINCAM013017	ENSACAP00000000442
SINCAM008547	ENSACAP00000000443
SINCAM922357	ENSACAP00000000444
SINCAM014382	ENSACAP00000000445
SINCAM000329	ENSACAP00000000446
SINCAM007084	ENSACAP00000000448
SINCAM014295	ENSACAP00000000450
SINCAM004470	ENSACAP00000000452
SINCAM922026	ENSACAP00000000453
SINCAM003702	ENSACAP00000000456
SINCAM922065	ENSACAP00000000458
SINCAM005718	ENSACAP00000000459
SINCAM013611	ENSACAP00000000462
SINCAM000327	ENSACAP00000000465
SINCAM003772	ENSACAP00000000467
SINCAM001169	ENSACAP00000000468
SINCAM010928	ENSACAP00000000469
SINCAM004478	ENSACAP00000000470
SINCAM006418	ENSACAP00000000471
SINCAM010356	ENSACAP00000000472
SINCAM011055	ENSACAP00000000474
SINCAM013023	ENSACAP00000000477
SINCAM016703	ENSACAP00000000480
SINCAM013725	ENSACAP00000000489
SINCAM001551	ENSACAP00000000490
SINCAM004466	ENSACAP00000000492
SINCAM004492	ENSACAP00000000493
SINCAM000884	ENSACAP00000000494
SINCAM921598	ENSACAP00000000495
SINCAM017507	ENSACAP00000000496
SINCAM008583	ENSACAP00000000497
SINCAM012993	ENSACAP00000000503
SINCAM009001	ENSACAP00000000505
SINCAM013612	ENSACAP00000000507
SINCAM004479	ENSACAP00000000510
SINCAM001170	ENSACAP00000000511
SINCAM008612	ENSACAP00000000514
SINCAM003028	ENSACAP00000000517
SINCAM922712	ENSACAP00000000518
SINCAM004565	ENSACAP00000000522
SINCAM003646	ENSACAP00000000527
SINCAM004566	ENSACAP00000000528
SINCAM008896	ENSACAP00000000530
SINCAM008340	ENSACAP00000000531
SINCAM000765	ENSACAP00000000532
SINCAM004480	ENSACAP00000000533
SINCAM008164	ENSACAP00000000535
SINCAM013892	ENSACAP00000000537
SINCAM003771	ENSACAP00000000545
SINCAM008855	ENSACAP00000000546
SINCAM003701	ENSACAP00000000548
SINCAM921955	ENSACAP00000000550
SINCAM002847	ENSACAP00000000552
SINCAM014067	ENSACAP00000000554
SINCAM002000	ENSACAP00000000555
SINCAM008266	ENSACAP00000000556
SINCAM004909	ENSACAP00000000557
SINCAM008009	ENSACAP00000000558
SINCAM008267	ENSACAP00000000559
SINCAM920537	ENSACAP00000000560
SINCAM009625	ENSACAP00000000564
SINCAM002007	ENSACAP00000000565
SINCAM000176	ENSACAP00000000569
SINCAM008543	ENSACAP00000000577
SINCAM001889	ENSACAP00000000579
SINCAM001488	ENSACAP00000000582
SINCAM011072	ENSACAP00000000583
SINCAM017407	ENSACAP00000000585
SINCAM922821	ENSACAP00000000587
SINCAM008584	ENSACAP00000000589
SINCAM921615	ENSACAP00000000594
SINCAM000681	ENSACAP00000000595
SINCAM008856	ENSACAP00000000596
SINCAM001892	ENSACAP00000000597
SINCAM000776	ENSACAP00000000599
SINCAM001023	ENSACAP00000000600
SINCAM009626	ENSACAP00000000602
SINCAM008853	ENSACAP00000000603
SINCAM012477	ENSACAP00000000604
SINCAM004465	ENSACAP00000000605
SINCAM009317	ENSACAP00000000607
SINCAM014640	ENSACAP00000000609
SINCAM003849	ENSACAP00000000611
SINCAM011219	ENSACAP00000000612
SINCAM007472	ENSACAP00000000615
SINCAM003590	ENSACAP00000000616
SINCAM002010	ENSACAP00000000617
SINCAM003850	ENSACAP00000000618
SINCAM005401	ENSACAP00000000624
SINCAM005604	ENSACAP00000000625
SINCAM921851	ENSACAP00000000626
SINCAM921954	ENSACAP00000000627
SINCAM000460	ENSACAP00000000629
SINCAM921992	ENSACAP00000000630
SINCAM002641	ENSACAP00000000634
SINCAM920821	ENSACAP00000000635
SINCAM922904	ENSACAP00000000636
SINCAM008339	ENSACAP00000000638
SINCAM921420	ENSACAP00000000639
SINCAM008131	ENSACAP00000000640
SINCAM015256	ENSACAP00000000641
SINCAM007393	ENSACAP00000000643
SINCAM003851	ENSACAP00000000644
SINCAM007141	ENSACAP00000000645
SINCAM008338	ENSACAP00000000646
SINCAM003767	ENSACAP00000000647
SINCAM011218	ENSACAP00000000648
SINCAM003577	ENSACAP00000000650
SINCAM900194	ENSACAP00000000652
SINCAM001171	ENSACAP00000000653
SINCAM001035	ENSACAP00000000654
SINCAM009119	ENSACAP00000000656
SINCAM002011	ENSACAP00000000658
SINCAM007140	ENSACAP00000000659
SINCAM009427	ENSACAP00000000660
SINCAM004908	ENSACAP00000000661
SINCAM009544	ENSACAP00000000663
SINCAM003515	ENSACAP00000000664
SINCAM002002	ENSACAP00000000666
SINCAM014341	ENSACAP00000000667
SINCAM002639	ENSACAP00000000669
SINCAM009788	ENSACAP00000000670
SINCAM008544	ENSACAP00000000672
SINCAM002003	ENSACAP00000000674
SINCAM008336	ENSACAP00000000675
SINCAM006466	ENSACAP00000000676
SINCAM006402	ENSACAP00000000677
SINCAM921431	ENSACAP00000000678
SINCAM013058	ENSACAP00000000679
SINCAM004464	ENSACAP00000000680
SINCAM921857	ENSACAP00000000681
SINCAM006243	ENSACAP00000000682
SINCAM005719	ENSACAP00000000684
SINCAM005946	ENSACAP00000000685
SINCAM006403	ENSACAP00000000687
SINCAM002005	ENSACAP00000000688
SINCAM011657	ENSACAP00000000690
SINCAM006642	ENSACAP00000000691
SINCAM003483	ENSACAP00000000692
SINCAM010358	ENSACAP00000000694
SINCAM009957	ENSACAP00000000696
SINCAM008586	ENSACAP00000000697
SINCAM000879	ENSACAP00000000698
SINCAM006202	ENSACAP00000000700
SINCAM015371	ENSACAP00000000701
SINCAM922447	ENSACAP00000000702
SINCAM920727	ENSACAP00000000703
SINCAM003766	ENSACAP00000000705
SINCAM004481	ENSACAP00000000706
SINCAM007488	ENSACAP00000000707
SINCAM005716	ENSACAP00000000708
SINCAM004385	ENSACAP00000000709
SINCAM003383	ENSACAP00000000711
SINCAM009126	ENSACAP00000000712
SINCAM002006	ENSACAP00000000714
SINCAM008335	ENSACAP00000000715
SINCAM921885	ENSACAP00000000716
SINCAM008613	ENSACAP00000000717
SINCAM010674	ENSACAP00000000720
SINCAM003700	ENSACAP00000000722
SINCAM006640	ENSACAP00000000723
SINCAM014343	ENSACAP00000000725
SINCAM012478	ENSACAP00000000726
SINCAM001894	ENSACAP00000000727
SINCAM007216	ENSACAP00000000730
SINCAM011891	ENSACAP00000000732
SINCAM920704	ENSACAP00000000733
SINCAM005945	ENSACAP00000000734
SINCAM015548	ENSACAP00000000739
SINCAM014373	ENSACAP00000000740
SINCAM003765	ENSACAP00000000741
SINCAM008166	ENSACAP00000000745
SINCAM013890	ENSACAP00000000746
SINCAM007082	ENSACAP00000000747
SINCAM001489	ENSACAP00000000753
SINCAM921185	ENSACAP00000000754
SINCAM004429	ENSACAP00000000756
SINCAM009426	ENSACAP00000000759
SINCAM002290	ENSACAP00000000761
SINCAM006639	ENSACAP00000000762
SINCAM922588	ENSACAP00000000766
SINCAM922836	ENSACAP00000000772
SINCAM007391	ENSACAP00000000775
SINCAM009627	ENSACAP00000000777
SINCAM900195	ENSACAP00000000778
SINCAM921284	ENSACAP00000000780
SINCAM014163	ENSACAP00000000782
SINCAM011661	ENSACAP00000000783
SINCAM007101	ENSACAP00000000784
SINCAM922280	ENSACAP00000000786
SINCAM008804	ENSACAP00000000787
SINCAM009148	ENSACAP00000000788
SINCAM007081	ENSACAP00000000791
SINCAM001036	ENSACAP00000000792
SINCAM010833	ENSACAP00000000793
SINCAM001723	ENSACAP00000000795
SINCAM013868	ENSACAP00000000796
SINCAM004384	ENSACAP00000000798
SINCAM009425	ENSACAP00000000799
SINCAM007218	ENSACAP00000000800
SINCAM922886	ENSACAP00000000802
SINCAM006800	ENSACAP00000000803
SINCAM002349	ENSACAP00000000804
SINCAM009150	ENSACAP00000000805
SINCAM003384	ENSACAP00000000806
SINCAM009136	ENSACAP00000000807
SINCAM004482	ENSACAP00000000808
SINCAM003514	ENSACAP00000000809
SINCAM010680	ENSACAP00000000810
SINCAM922835	ENSACAP00000000812
SINCAM920555	ENSACAP00000000813
SINCAM004494	ENSACAP00000000814
SINCAM003780	ENSACAP00000000817
SINCAM921773	ENSACAP00000000820
SINCAM009682	ENSACAP00000000822
SINCAM921705	ENSACAP00000000823
SINCAM004710	ENSACAP00000000824
SINCAM015178	ENSACAP00000000825
SINCAM000958	ENSACAP00000000826
SINCAM001631	ENSACAP00000000827
SINCAM005944	ENSACAP00000000830
SINCAM006203	ENSACAP00000000831
SINCAM010832	ENSACAP00000000832
SINCAM921324	ENSACAP00000000833
SINCAM001960	ENSACAP00000000834
SINCAM005180	ENSACAP00000000836
SINCAM921772	ENSACAP00000000838
SINCAM011339	ENSACAP00000000839
SINCAM006200	ENSACAP00000000840
SINCAM000322	ENSACAP00000000841
SINCAM003774	ENSACAP00000000842
SINCAM921198	ENSACAP00000000845
SINCAM006799	ENSACAP00000000846
SINCAM013908	ENSACAP00000000847
SINCAM007968	ENSACAP00000000850
SINCAM009424	ENSACAP00000000851
SINCAM013465	ENSACAP00000000853
SINCAM002013	ENSACAP00000000854
SINCAM003588	ENSACAP00000000855
SINCAM004709	ENSACAP00000000856
SINCAM005943	ENSACAP00000000859
SINCAM017183	ENSACAP00000000860
SINCAM012412	ENSACAP00000000861
SINCAM921400	ENSACAP00000000863
SINCAM008577	ENSACAP00000000864
SINCAM004261	ENSACAP00000000865
SINCAM001959	ENSACAP00000000868
SINCAM010637	ENSACAP00000000869
SINCAM922891	ENSACAP00000000870
SINCAM008333	ENSACAP00000000872
SINCAM007219	ENSACAP00000000873
SINCAM004484	ENSACAP00000000874
SINCAM921728	ENSACAP00000000875
SINCAM001932	ENSACAP00000000877
SINCAM001172	ENSACAP00000000878
SINCAM921196	ENSACAP00000000879
SINCAM007080	ENSACAP00000000882
SINCAM006262	ENSACAP00000000887
SINCAM000459	ENSACAP00000000888
SINCAM921914	ENSACAP00000000889
SINCAM008130	ENSACAP00000000894
SINCAM920434	ENSACAP00000000897
SINCAM007971	ENSACAP00000000898
SINCAM920597	ENSACAP00000000899
SINCAM009684	ENSACAP00000000901
SINCAM011892	ENSACAP00000000902
SINCAM010831	ENSACAP00000000904
SINCAM000960	ENSACAP00000000905
SINCAM000961	ENSACAP00000000906
SINCAM921770	ENSACAP00000000907
SINCAM921369	ENSACAP00000000911
SINCAM008756	ENSACAP00000000912
SINCAM013907	ENSACAP00000000916
SINCAM006798	ENSACAP00000000917
SINCAM013904	ENSACAP00000000920
SINCAM006151	ENSACAP00000000921
SINCAM000771	ENSACAP00000000922
SINCAM003763	ENSACAP00000000924
SINCAM007390	ENSACAP00000000925
SINCAM003007	ENSACAP00000000926
SINCAM014162	ENSACAP00000000929
SINCAM900201	ENSACAP00000000932
SINCAM921419	ENSACAP00000000933
SINCAM007802	ENSACAP00000000934
SINCAM007670	ENSACAP00000000936
SINCAM007387	ENSACAP00000000937
SINCAM014984	ENSACAP00000000941
SINCAM011217	ENSACAP00000000945
SINCAM003134	ENSACAP00000000946
SINCAM003500	ENSACAP00000000948
SINCAM011624	ENSACAP00000000951
SINCAM006265	ENSACAP00000000956
SINCAM001632	ENSACAP00000000957
SINCAM008614	ENSACAP00000000960
SINCAM003854	ENSACAP00000000961
SINCAM004792	ENSACAP00000000964
SINCAM004041	ENSACAP00000000965
SINCAM011882	ENSACAP00000000966
SINCAM009685	ENSACAP00000000969
SINCAM006264	ENSACAP00000000970
SINCAM006659	ENSACAP00000000973
SINCAM010347	ENSACAP00000000975
SINCAM921439	ENSACAP00000000976
SINCAM004697	ENSACAP00000000977
SINCAM004696	ENSACAP00000000978
SINCAM006199	ENSACAP00000000979
SINCAM014127	ENSACAP00000000980
SINCAM008125	ENSACAP00000000981
SINCAM011907	ENSACAP00000000983
SINCAM921652	ENSACAP00000000984
SINCAM003587	ENSACAP00000000985
SINCAM006517	ENSACAP00000000988
SINCAM008127	ENSACAP00000000989
SINCAM921199	ENSACAP00000000990
SINCAM010337	ENSACAP00000000991
SINCAM009177	ENSACAP00000000994
SINCAM009686	ENSACAP00000000995
SINCAM013903	ENSACAP00000000996
SINCAM011216	ENSACAP00000000997
SINCAM012479	ENSACAP00000001000
SINCAM008750	ENSACAP00000001001
SINCAM007079	ENSACAP00000001002
SINCAM001633	ENSACAP00000001003
SINCAM016287	ENSACAP00000001004
SINCAM015221	ENSACAP00000001006
SINCAM010900	ENSACAP00000001007
SINCAM013606	ENSACAP00000001009
SINCAM010851	ENSACAP00000001011
SINCAM003581	ENSACAP00000001012
SINCAM003449	ENSACAP00000001015
SINCAM004695	ENSACAP00000001017
SINCAM008953	ENSACAP00000001018
SINCAM001634	ENSACAP00000001019
SINCAM003505	ENSACAP00000001021
SINCAM008951	ENSACAP00000001022
SINCAM003450	ENSACAP00000001025
SINCAM009202	ENSACAP00000001026
SINCAM003451	ENSACAP00000001027
SINCAM009971	ENSACAP00000001028
SINCAM006786	ENSACAP00000001029
SINCAM002350	ENSACAP00000001030
SINCAM013626	ENSACAP00000001032
SINCAM017380	ENSACAP00000001035
SINCAM005137	ENSACAP00000001037
SINCAM921653	ENSACAP00000001039
SINCAM006787	ENSACAP00000001041
SINCAM005166	ENSACAP00000001045
SINCAM006266	ENSACAP00000001046
SINCAM922081	ENSACAP00000001047
SINCAM000913	ENSACAP00000001049
SINCAM921326	ENSACAP00000001051
SINCAM007658	ENSACAP00000001056
SINCAM004042	ENSACAP00000001057
SINCAM009972	ENSACAP00000001058
SINCAM921466	ENSACAP00000001059
SINCAM012480	ENSACAP00000001060
SINCAM009722	ENSACAP00000001063
SINCAM001037	ENSACAP00000001066
SINCAM008270	ENSACAP00000001067
SINCAM004262	ENSACAP00000001069
SINCAM007940	ENSACAP00000001070
SINCAM013054	ENSACAP00000001071
SINCAM000963	ENSACAP00000001073
SINCAM009423	ENSACAP00000001074
SINCAM003453	ENSACAP00000001075
SINCAM006788	ENSACAP00000001078
SINCAM003872	ENSACAP00000001079
SINCAM011432	ENSACAP00000001081
SINCAM008297	ENSACAP00000001082
SINCAM005941	ENSACAP00000001085
SINCAM000912	ENSACAP00000001087
SINCAM921048	ENSACAP00000001088
SINCAM006197	ENSACAP00000001089
SINCAM001630	ENSACAP00000001090
SINCAM003198	ENSACAP00000001092
SINCAM003870	ENSACAP00000001093
SINCAM007527	ENSACAP00000001094
SINCAM920552	ENSACAP00000001095
SINCAM008132	ENSACAP00000001096
SINCAM003760	ENSACAP00000001097
SINCAM007076	ENSACAP00000001101
SINCAM007384	ENSACAP00000001102
SINCAM006660	ENSACAP00000001103
SINCAM010828	ENSACAP00000001104
SINCAM011340	ENSACAP00000001105
SINCAM900024	ENSACAP00000001106
SINCAM016662	ENSACAP00000001107
SINCAM920433	ENSACAP00000001108
SINCAM011292	ENSACAP00000001109
SINCAM922946	ENSACAP00000001110
SINCAM007221	ENSACAP00000001112
SINCAM003855	ENSACAP00000001113
SINCAM007567	ENSACAP00000001114
SINCAM003580	ENSACAP00000001116
SINCAM008271	ENSACAP00000001117
SINCAM005365	ENSACAP00000001118
SINCAM014090	ENSACAP00000001120
SINCAM011341	ENSACAP00000001121
SINCAM900231	ENSACAP00000001122
SINCAM007078	ENSACAP00000001123
SINCAM005170	ENSACAP00000001124
SINCAM001636	ENSACAP00000001126
SINCAM009973	ENSACAP00000001127
SINCAM000964	ENSACAP00000001130
SINCAM000967	ENSACAP00000001136
SINCAM920687	ENSACAP00000001137
SINCAM006664	ENSACAP00000001140
SINCAM007490	ENSACAP00000001143
SINCAM001862	ENSACAP00000001145
SINCAM010012	ENSACAP00000001148
SINCAM922338	ENSACAP00000001149
SINCAM002353	ENSACAP00000001150
SINCAM001316	ENSACAP00000001152
SINCAM922092	ENSACAP00000001153
SINCAM000325	ENSACAP00000001154
SINCAM013917	ENSACAP00000001155
SINCAM009630	ENSACAP00000001156
SINCAM007188	ENSACAP00000001158
SINCAM000968	ENSACAP00000001162
SINCAM003579	ENSACAP00000001164
SINCAM005362	ENSACAP00000001168
SINCAM003447	ENSACAP00000001169
SINCAM012766	ENSACAP00000001170
SINCAM014089	ENSACAP00000001171
SINCAM003856	ENSACAP00000001172
SINCAM922838	ENSACAP00000001175
SINCAM002680	ENSACAP00000001182
SINCAM011342	ENSACAP00000001184
SINCAM000455	ENSACAP00000001185
SINCAM004774	ENSACAP00000001187
SINCAM009690	ENSACAP00000001188
SINCAM014802	ENSACAP00000001190
SINCAM002354	ENSACAP00000001191
SINCAM002276	ENSACAP00000001194
SINCAM002681	ENSACAP00000001207
SINCAM006667	ENSACAP00000001208
SINCAM921413	ENSACAP00000001209
SINCAM922666	ENSACAP00000001211
SINCAM010563	ENSACAP00000001212
SINCAM007556	ENSACAP00000001213
SINCAM920759	ENSACAP00000001214
SINCAM005153	ENSACAP00000001216
SINCAM003761	ENSACAP00000001217
SINCAM010962	ENSACAP00000001218
SINCAM003625	ENSACAP00000001219
SINCAM921938	ENSACAP00000001220
SINCAM000324	ENSACAP00000001222
SINCAM004793	ENSACAP00000001223
SINCAM006789	ENSACAP00000001224
SINCAM921574	ENSACAP00000001225
SINCAM004136	ENSACAP00000001226
SINCAM921855	ENSACAP00000001228
SINCAM009313	ENSACAP00000001230
SINCAM000938	ENSACAP00000001231
SINCAM921010	ENSACAP00000001233
SINCAM000939	ENSACAP00000001234
SINCAM008193	ENSACAP00000001235
SINCAM922349	ENSACAP00000001236
SINCAM002989	ENSACAP00000001237
SINCAM014292	ENSACAP00000001238
SINCAM004430	ENSACAP00000001241
SINCAM007961	ENSACAP00000001244
SINCAM900232	ENSACAP00000001245
SINCAM003177	ENSACAP00000001246
SINCAM921047	ENSACAP00000001247
SINCAM004382	ENSACAP00000001249
SINCAM004794	ENSACAP00000001250
SINCAM012461	ENSACAP00000001251
SINCAM010566	ENSACAP00000001252
SINCAM003503	ENSACAP00000001253
SINCAM005198	ENSACAP00000001254
SINCAM921505	ENSACAP00000001255
SINCAM001856	ENSACAP00000001256
SINCAM000386	ENSACAP00000001257
SINCAM003578	ENSACAP00000001258
SINCAM013078	ENSACAP00000001259
SINCAM921046	ENSACAP00000001260
SINCAM007736	ENSACAP00000001261
SINCAM922340	ENSACAP00000001262
SINCAM922913	ENSACAP00000001263
SINCAM010963	ENSACAP00000001264
SINCAM006195	ENSACAP00000001265
SINCAM007737	ENSACAP00000001268
SINCAM900202	ENSACAP00000001270
SINCAM921368	ENSACAP00000001271
SINCAM008299	ENSACAP00000001272
SINCAM012459	ENSACAP00000001274
SINCAM003135	ENSACAP00000001275
SINCAM011970	ENSACAP00000001276
SINCAM007378	ENSACAP00000001278
SINCAM014088	ENSACAP00000001279
SINCAM007541	ENSACAP00000001280
SINCAM005197	ENSACAP00000001281
SINCAM009976	ENSACAP00000001282
SINCAM003857	ENSACAP00000001283
SINCAM007377	ENSACAP00000001285
SINCAM005151	ENSACAP00000001286
SINCAM012767	ENSACAP00000001287
SINCAM009396	ENSACAP00000001291
SINCAM000969	ENSACAP00000001293
SINCAM003502	ENSACAP00000001295
SINCAM004381	ENSACAP00000001299
SINCAM005359	ENSACAP00000001301
SINCAM004795	ENSACAP00000001302
SINCAM011302	ENSACAP00000001303
SINCAM922601	ENSACAP00000001304
SINCAM011162	ENSACAP00000001306
SINCAM922887	ENSACAP00000001310
SINCAM006405	ENSACAP00000001311
SINCAM011212	ENSACAP00000001313
SINCAM005720	ENSACAP00000001315
SINCAM001857	ENSACAP00000001316
SINCAM009978	ENSACAP00000001317
SINCAM003783	ENSACAP00000001318
SINCAM006790	ENSACAP00000001319
SINCAM009979	ENSACAP00000001321
SINCAM010676	ENSACAP00000001322
SINCAM003859	ENSACAP00000001326
SINCAM006206	ENSACAP00000001328
SINCAM010795	ENSACAP00000001330
SINCAM003860	ENSACAP00000001331
SINCAM010338	ENSACAP00000001332
SINCAM006208	ENSACAP00000001333
SINCAM922736	ENSACAP00000001335
SINCAM005196	ENSACAP00000001337
SINCAM013680	ENSACAP00000001338
SINCAM010964	ENSACAP00000001339
SINCAM900203	ENSACAP00000001340
SINCAM013184	ENSACAP00000001341
SINCAM011353	ENSACAP00000001342
SINCAM003869	ENSACAP00000001345
SINCAM007376	ENSACAP00000001346
SINCAM921854	ENSACAP00000001347
SINCAM003446	ENSACAP00000001348
SINCAM010568	ENSACAP00000001349
SINCAM005308	ENSACAP00000001350
SINCAM921367	ENSACAP00000001354
SINCAM007075	ENSACAP00000001355
SINCAM921579	ENSACAP00000001356
SINCAM011258	ENSACAP00000001357
SINCAM922833	ENSACAP00000001358
SINCAM900027	ENSACAP00000001359
SINCAM001038	ENSACAP00000001360
SINCAM013971	ENSACAP00000001361
SINCAM012403	ENSACAP00000001362
SINCAM001039	ENSACAP00000001366
SINCAM008300	ENSACAP00000001367
SINCAM011214	ENSACAP00000001368
SINCAM922667	ENSACAP00000001369
SINCAM900204	ENSACAP00000001370
SINCAM010517	ENSACAP00000001371
SINCAM011345	ENSACAP00000001374
SINCAM003445	ENSACAP00000001376
SINCAM900206	ENSACAP00000001378
SINCAM013957	ENSACAP00000001380
SINCAM016782	ENSACAP00000001383
SINCAM900090	ENSACAP00000001385
SINCAM006890	ENSACAP00000001386
SINCAM003176	ENSACAP00000001387
SINCAM014396	ENSACAP00000001388
SINCAM006147	ENSACAP00000001390
SINCAM005370	ENSACAP00000001391
SINCAM013055	ENSACAP00000001393
SINCAM005952	ENSACAP00000001397
SINCAM005721	ENSACAP00000001398
SINCAM004336	ENSACAP00000001400
SINCAM010570	ENSACAP00000001402
SINCAM003501	ENSACAP00000001403
SINCAM012458	ENSACAP00000001404
SINCAM010571	ENSACAP00000001405
SINCAM014222	ENSACAP00000001406
SINCAM920686	ENSACAP00000001407
SINCAM003752	ENSACAP00000001408
SINCAM922084	ENSACAP00000001409
SINCAM007826	ENSACAP00000001410
SINCAM008301	ENSACAP00000001413
SINCAM009541	ENSACAP00000001416
SINCAM001911	ENSACAP00000001417
SINCAM003678	ENSACAP00000001419
SINCAM004693	ENSACAP00000001420
SINCAM003175	ENSACAP00000001422
SINCAM006209	ENSACAP00000001423
SINCAM004434	ENSACAP00000001424
SINCAM000940	ENSACAP00000001425
SINCAM003754	ENSACAP00000001426
SINCAM007557	ENSACAP00000001428
SINCAM007074	ENSACAP00000001433
SINCAM921235	ENSACAP00000001434
SINCAM007375	ENSACAP00000001435
SINCAM011309	ENSACAP00000001436
SINCAM009632	ENSACAP00000001437
SINCAM009400	ENSACAP00000001439
SINCAM921819	ENSACAP00000001440
SINCAM008303	ENSACAP00000001443
SINCAM921345	ENSACAP00000001444
SINCAM012690	ENSACAP00000001445
SINCAM921248	ENSACAP00000001447
SINCAM006023	ENSACAP00000001448
SINCAM003868	ENSACAP00000001450
SINCAM006022	ENSACAP00000001451
SINCAM012284	ENSACAP00000001452
SINCAM008590	ENSACAP00000001455
SINCAM001858	ENSACAP00000001457
SINCAM006406	ENSACAP00000001458
SINCAM003862	ENSACAP00000001459
SINCAM015138	ENSACAP00000001460
SINCAM922888	ENSACAP00000001461
SINCAM010665	ENSACAP00000001462
SINCAM015987	ENSACAP00000001464
SINCAM004606	ENSACAP00000001465
SINCAM008304	ENSACAP00000001467
SINCAM004338	ENSACAP00000001468
SINCAM011352	ENSACAP00000001469
SINCAM012688	ENSACAP00000001470
SINCAM008987	ENSACAP00000001472
SINCAM006791	ENSACAP00000001473
SINCAM007119	ENSACAP00000001474
SINCAM009980	ENSACAP00000001475
SINCAM012285	ENSACAP00000001476
SINCAM920508	ENSACAP00000001477
SINCAM921612	ENSACAP00000001478
SINCAM922581	ENSACAP00000001479
SINCAM001915	ENSACAP00000001480
SINCAM011346	ENSACAP00000001481
SINCAM007824	ENSACAP00000001482
SINCAM010721	ENSACAP00000001483
SINCAM010343	ENSACAP00000001485
SINCAM003485	ENSACAP00000001486
SINCAM005369	ENSACAP00000001488
SINCAM003041	ENSACAP00000001489
SINCAM011303	ENSACAP00000001490
SINCAM922580	ENSACAP00000001492
SINCAM921082	ENSACAP00000001493
SINCAM003652	ENSACAP00000001494
SINCAM013770	ENSACAP00000001495
SINCAM003012	ENSACAP00000001496
SINCAM900209	ENSACAP00000001497
SINCAM003649	ENSACAP00000001498
SINCAM002988	ENSACAP00000001499
SINCAM922559	ENSACAP00000001500
SINCAM005722	ENSACAP00000001502
SINCAM003174	ENSACAP00000001503
SINCAM011215	ENSACAP00000001504
SINCAM009633	ENSACAP00000001507
SINCAM009982	ENSACAP00000001509
SINCAM012457	ENSACAP00000001511
SINCAM920857	ENSACAP00000001513
SINCAM009193	ENSACAP00000001514
SINCAM003136	ENSACAP00000001515
SINCAM003444	ENSACAP00000001516
SINCAM005358	ENSACAP00000001517
SINCAM005723	ENSACAP00000001520
SINCAM008589	ENSACAP00000001521
SINCAM006144	ENSACAP00000001522
SINCAM004765	ENSACAP00000001524
SINCAM013977	ENSACAP00000001525
SINCAM008305	ENSACAP00000001526
SINCAM011347	ENSACAP00000001527
SINCAM005367	ENSACAP00000001529
SINCAM000180	ENSACAP00000001532
SINCAM003793	ENSACAP00000001533
SINCAM000831	ENSACAP00000001535
SINCAM922871	ENSACAP00000001536
SINCAM007558	ENSACAP00000001537
SINCAM000971	ENSACAP00000001538
SINCAM010732	ENSACAP00000001539
SINCAM006492	ENSACAP00000001540
SINCAM011264	ENSACAP00000001541
SINCAM004340	ENSACAP00000001544
SINCAM004263	ENSACAP00000001545
SINCAM002685	ENSACAP00000001546
SINCAM002987	ENSACAP00000001547
SINCAM014262	ENSACAP00000001548
SINCAM011269	ENSACAP00000001549
SINCAM003173	ENSACAP00000001550
SINCAM011126	ENSACAP00000001553
SINCAM009538	ENSACAP00000001554
SINCAM012689	ENSACAP00000001558
SINCAM006408	ENSACAP00000001560
SINCAM011127	ENSACAP00000001562
SINCAM004342	ENSACAP00000001564
SINCAM001580	ENSACAP00000001565
SINCAM001820	ENSACAP00000001566
SINCAM004796	ENSACAP00000001567
SINCAM007849	ENSACAP00000001568
SINCAM007374	ENSACAP00000001569
SINCAM003170	ENSACAP00000001570
SINCAM922018	ENSACAP00000001571
SINCAM001916	ENSACAP00000001575
SINCAM015063	ENSACAP00000001577
SINCAM012687	ENSACAP00000001579
SINCAM003443	ENSACAP00000001580
SINCAM003168	ENSACAP00000001583
SINCAM007548	ENSACAP00000001584
SINCAM011140	ENSACAP00000001585
SINCAM012686	ENSACAP00000001589
SINCAM009536	ENSACAP00000001590
SINCAM007700	ENSACAP00000001591
SINCAM011270	ENSACAP00000001592
SINCAM005356	ENSACAP00000001593
SINCAM900210	ENSACAP00000001594
SINCAM921304	ENSACAP00000001595
SINCAM006494	ENSACAP00000001597
SINCAM921206	ENSACAP00000001598
SINCAM006267	ENSACAP00000001599
SINCAM921305	ENSACAP00000001602
SINCAM920573	ENSACAP00000001603
SINCAM008194	ENSACAP00000001604
SINCAM007560	ENSACAP00000001605
SINCAM003556	ENSACAP00000001606
SINCAM014000	ENSACAP00000001607
SINCAM013638	ENSACAP00000001609
SINCAM003648	ENSACAP00000001610
SINCAM008483	ENSACAP00000001611
SINCAM010573	ENSACAP00000001612
SINCAM000084	ENSACAP00000001613
SINCAM920509	ENSACAP00000001614
SINCAM009725	ENSACAP00000001615
SINCAM005724	ENSACAP00000001618
SINCAM002408	ENSACAP00000001619
SINCAM001560	ENSACAP00000001620
SINCAM003908	ENSACAP00000001622
SINCAM002714	ENSACAP00000001623
SINCAM920975	ENSACAP00000001624
SINCAM007702	ENSACAP00000001625
SINCAM006143	ENSACAP00000001626
SINCAM004343	ENSACAP00000001627
SINCAM003011	ENSACAP00000001628
SINCAM018108	ENSACAP00000001629
SINCAM001917	ENSACAP00000001630
SINCAM001344	ENSACAP00000001631
SINCAM011382	ENSACAP00000001635
SINCAM011281	ENSACAP00000001637
SINCAM001921	ENSACAP00000001639
SINCAM011075	ENSACAP00000001640
SINCAM921820	ENSACAP00000001641
SINCAM007703	ENSACAP00000001643
SINCAM011122	ENSACAP00000001644
SINCAM006541	ENSACAP00000001645
SINCAM009653	ENSACAP00000001648
SINCAM921081	ENSACAP00000001651
SINCAM010682	ENSACAP00000001653
SINCAM003867	ENSACAP00000001656
SINCAM000590	ENSACAP00000001660
SINCAM000045	ENSACAP00000001663
SINCAM003786	ENSACAP00000001665
SINCAM006922	ENSACAP00000001666
SINCAM921642	ENSACAP00000001667
SINCAM004607	ENSACAP00000001669
SINCAM003167	ENSACAP00000001671
SINCAM009401	ENSACAP00000001672
SINCAM006142	ENSACAP00000001676
SINCAM009853	ENSACAP00000001678
SINCAM000835	ENSACAP00000001679
SINCAM006429	ENSACAP00000001681
SINCAM002687	ENSACAP00000001682
SINCAM003866	ENSACAP00000001684
SINCAM001861	ENSACAP00000001685
SINCAM922561	ENSACAP00000001687
SINCAM006136	ENSACAP00000001690
SINCAM922019	ENSACAP00000001691
SINCAM004139	ENSACAP00000001694
SINCAM008196	ENSACAP00000001695
SINCAM011349	ENSACAP00000001696
SINCAM003166	ENSACAP00000001697
SINCAM002831	ENSACAP00000001699
SINCAM004485	ENSACAP00000001700
SINCAM001828	ENSACAP00000001701
SINCAM010666	ENSACAP00000001702
SINCAM007739	ENSACAP00000001703
SINCAM002713	ENSACAP00000001707
SINCAM920871	ENSACAP00000001708
SINCAM011176	ENSACAP00000001709
SINCAM005216	ENSACAP00000001710
SINCAM008768	ENSACAP00000001714
SINCAM004344	ENSACAP00000001715
SINCAM004497	ENSACAP00000001716
SINCAM012286	ENSACAP00000001718
SINCAM920575	ENSACAP00000001719
SINCAM003140	ENSACAP00000001720
SINCAM002729	ENSACAP00000001721
SINCAM013083	ENSACAP00000001723
SINCAM001993	ENSACAP00000001727
SINCAM010576	ENSACAP00000001728
SINCAM009984	ENSACAP00000001729
SINCAM004762	ENSACAP00000001730
SINCAM000805	ENSACAP00000001731
SINCAM011138	ENSACAP00000001733
SINCAM011857	ENSACAP00000001735
SINCAM002199	ENSACAP00000001736
SINCAM002688	ENSACAP00000001737
SINCAM007543	ENSACAP00000001739
SINCAM008790	ENSACAP00000001740
SINCAM013162	ENSACAP00000001742
SINCAM005217	ENSACAP00000001743
SINCAM013810	ENSACAP00000001746
SINCAM922842	ENSACAP00000001747
SINCAM003778	ENSACAP00000001748
SINCAM003165	ENSACAP00000001749
SINCAM003779	ENSACAP00000001750
SINCAM920907	ENSACAP00000001753
SINCAM007544	ENSACAP00000001754
SINCAM001811	ENSACAP00000001755
SINCAM009781	ENSACAP00000001758
SINCAM922571	ENSACAP00000001759
SINCAM011953	ENSACAP00000001760
SINCAM014407	ENSACAP00000001761
SINCAM920576	ENSACAP00000001763
SINCAM012483	ENSACAP00000001764
SINCAM003910	ENSACAP00000001765
SINCAM013998	ENSACAP00000001766
SINCAM003912	ENSACAP00000001767
SINCAM922841	ENSACAP00000001768
SINCAM007121	ENSACAP00000001771
SINCAM015473	ENSACAP00000001772
SINCAM004798	ENSACAP00000001773
SINCAM921643	ENSACAP00000001774
SINCAM007561	ENSACAP00000001775
SINCAM009300	ENSACAP00000001776
SINCAM008308	ENSACAP00000001779
SINCAM009985	ENSACAP00000001780
SINCAM920980	ENSACAP00000001782
SINCAM010655	ENSACAP00000001783
SINCAM015470	ENSACAP00000001784
SINCAM011226	ENSACAP00000001785
SINCAM921285	ENSACAP00000001786
SINCAM012990	ENSACAP00000001787
SINCAM004689	ENSACAP00000001788
SINCAM009402	ENSACAP00000001790
SINCAM007533	ENSACAP00000001791
SINCAM017588	ENSACAP00000001792
SINCAM013250	ENSACAP00000001795
SINCAM920754	ENSACAP00000001796
SINCAM007532	ENSACAP00000001797
SINCAM006668	ENSACAP00000001799
SINCAM006096	ENSACAP00000001802
SINCAM003913	ENSACAP00000001803
SINCAM900029	ENSACAP00000001805
SINCAM004265	ENSACAP00000001806
SINCAM000972	ENSACAP00000001807
SINCAM013997	ENSACAP00000001810
SINCAM008309	ENSACAP00000001812
SINCAM920908	ENSACAP00000001815
SINCAM920832	ENSACAP00000001816
SINCAM006409	ENSACAP00000001818
SINCAM012558	ENSACAP00000001821
SINCAM007545	ENSACAP00000001822
SINCAM003865	ENSACAP00000001824
SINCAM012287	ENSACAP00000001825
SINCAM007122	ENSACAP00000001826
SINCAM004498	ENSACAP00000001827
SINCAM007531	ENSACAP00000001828
SINCAM014706	ENSACAP00000001830
SINCAM011227	ENSACAP00000001831
SINCAM004761	ENSACAP00000001832
SINCAM012982	ENSACAP00000001833
SINCAM922248	ENSACAP00000001834
SINCAM009403	ENSACAP00000001835
SINCAM000290	ENSACAP00000001837
SINCAM017195	ENSACAP00000001839
SINCAM007546	ENSACAP00000001840
SINCAM008242	ENSACAP00000001841
SINCAM008785	ENSACAP00000001842
SINCAM004056	ENSACAP00000001844
SINCAM000941	ENSACAP00000001847
SINCAM923082	ENSACAP00000001848
SINCAM006669	ENSACAP00000001849
SINCAM007547	ENSACAP00000001851
SINCAM004990	ENSACAP00000001852
SINCAM004609	ENSACAP00000001856
SINCAM008462	ENSACAP00000001859
SINCAM011229	ENSACAP00000001861
SINCAM002506	ENSACAP00000001862
SINCAM010668	ENSACAP00000001863
SINCAM000291	ENSACAP00000001864
SINCAM900030	ENSACAP00000001865
SINCAM005429	ENSACAP00000001866
SINCAM004345	ENSACAP00000001870
SINCAM004346	ENSACAP00000001873
SINCAM014294	ENSACAP00000001874
SINCAM000804	ENSACAP00000001875
SINCAM002986	ENSACAP00000001878
SINCAM000454	ENSACAP00000001879
SINCAM007864	ENSACAP00000001880
SINCAM007284	ENSACAP00000001883
SINCAM001043	ENSACAP00000001884
SINCAM004688	ENSACAP00000001885
SINCAM012557	ENSACAP00000001886
SINCAM002985	ENSACAP00000001887
SINCAM007092	ENSACAP00000001888
SINCAM007530	ENSACAP00000001889
SINCAM003682	ENSACAP00000001891
SINCAM014406	ENSACAP00000001892
SINCAM013980	ENSACAP00000001895
SINCAM004006	ENSACAP00000001897
SINCAM013703	ENSACAP00000001898
SINCAM011205	ENSACAP00000001899
SINCAM922249	ENSACAP00000001902
SINCAM003442	ENSACAP00000001903
SINCAM015975	ENSACAP00000001906
SINCAM003981	ENSACAP00000001907
SINCAM009404	ENSACAP00000001908
SINCAM004611	ENSACAP00000001909
SINCAM012215	ENSACAP00000001910
SINCAM017653	ENSACAP00000001911
SINCAM013086	ENSACAP00000001912
SINCAM004269	ENSACAP00000001913
SINCAM009705	ENSACAP00000001914
SINCAM001044	ENSACAP00000001915
SINCAM004760	ENSACAP00000001917
SINCAM004488	ENSACAP00000001918
SINCAM922460	ENSACAP00000001920
SINCAM004686	ENSACAP00000001922
SINCAM015831	ENSACAP00000001923
SINCAM006093	ENSACAP00000001924
SINCAM014409	ENSACAP00000001927
SINCAM006428	ENSACAP00000001930
SINCAM000591	ENSACAP00000001931
SINCAM000179	ENSACAP00000001932
SINCAM009405	ENSACAP00000001934
SINCAM922242	ENSACAP00000001936
SINCAM011913	ENSACAP00000001937
SINCAM003916	ENSACAP00000001938
SINCAM014357	ENSACAP00000001940
SINCAM002689	ENSACAP00000001941
SINCAM921328	ENSACAP00000001942
SINCAM011734	ENSACAP00000001943
SINCAM011856	ENSACAP00000001944
SINCAM005725	ENSACAP00000001945
SINCAM000453	ENSACAP00000001948
SINCAM007529	ENSACAP00000001949
SINCAM000452	ENSACAP00000001950
SINCAM012815	ENSACAP00000001951
SINCAM003164	ENSACAP00000001952
SINCAM003755	ENSACAP00000001953
SINCAM006410	ENSACAP00000001956
SINCAM000178	ENSACAP00000001957
SINCAM921222	ENSACAP00000001958
SINCAM920453	ENSACAP00000001959
SINCAM000292	ENSACAP00000001965
SINCAM008012	ENSACAP00000001966
SINCAM011653	ENSACAP00000001967
SINCAM012556	ENSACAP00000001969
SINCAM014777	ENSACAP00000001973
SINCAM004759	ENSACAP00000001974
SINCAM922619	ENSACAP00000001975
SINCAM004799	ENSACAP00000001976
SINCAM000592	ENSACAP00000001980
SINCAM010726	ENSACAP00000001982
SINCAM007285	ENSACAP00000001983
SINCAM003980	ENSACAP00000001984
SINCAM008310	ENSACAP00000001985
SINCAM003574	ENSACAP00000001987
SINCAM016213	ENSACAP00000001988
SINCAM010078	ENSACAP00000001989
SINCAM000593	ENSACAP00000001991
SINCAM000801	ENSACAP00000001994
SINCAM016449	ENSACAP00000001995
SINCAM009170	ENSACAP00000002001
SINCAM921131	ENSACAP00000002002
SINCAM003329	ENSACAP00000002004
SINCAM922741	ENSACAP00000002005
SINCAM008326	ENSACAP00000002006
SINCAM007286	ENSACAP00000002008
SINCAM002691	ENSACAP00000002009
SINCAM005199	ENSACAP00000002010
SINCAM012289	ENSACAP00000002011
SINCAM003979	ENSACAP00000002012
SINCAM010640	ENSACAP00000002013
SINCAM001784	ENSACAP00000002014
SINCAM018095	ENSACAP00000002015
SINCAM011731	ENSACAP00000002017
SINCAM008989	ENSACAP00000002019
SINCAM920471	ENSACAP00000002021
SINCAM000666	ENSACAP00000002022
SINCAM004115	ENSACAP00000002023
SINCAM007860	ENSACAP00000002033
SINCAM011729	ENSACAP00000002034
SINCAM001045	ENSACAP00000002035
SINCAM004489	ENSACAP00000002037
SINCAM900233	ENSACAP00000002038
SINCAM002692	ENSACAP00000002039
SINCAM920891	ENSACAP00000002041
SINCAM921948	ENSACAP00000002042
SINCAM012907	ENSACAP00000002043
SINCAM922504	ENSACAP00000002044
SINCAM006425	ENSACAP00000002046
SINCAM004912	ENSACAP00000002047
SINCAM004758	ENSACAP00000002048
SINCAM005219	ENSACAP00000002050
SINCAM000476	ENSACAP00000002051
SINCAM920872	ENSACAP00000002052
SINCAM010262	ENSACAP00000002055
SINCAM000451	ENSACAP00000002056
SINCAM011728	ENSACAP00000002057
SINCAM003978	ENSACAP00000002059
SINCAM010042	ENSACAP00000002061
SINCAM011727	ENSACAP00000002062
SINCAM004800	ENSACAP00000002063
SINCAM000797	ENSACAP00000002065
SINCAM000594	ENSACAP00000002067
SINCAM007095	ENSACAP00000002069
SINCAM005432	ENSACAP00000002072
SINCAM010047	ENSACAP00000002073
SINCAM002108	ENSACAP00000002075
SINCAM007528	ENSACAP00000002077
SINCAM003163	ENSACAP00000002078
SINCAM012139	ENSACAP00000002079
SINCAM003328	ENSACAP00000002080
SINCAM013025	ENSACAP00000002087
SINCAM011206	ENSACAP00000002090
SINCAM009100	ENSACAP00000002092
SINCAM000296	ENSACAP00000002096
SINCAM921221	ENSACAP00000002098
SINCAM002693	ENSACAP00000002099
SINCAM002694	ENSACAP00000002101
SINCAM012291	ENSACAP00000002104
SINCAM008197	ENSACAP00000002105
SINCAM006091	ENSACAP00000002107
SINCAM004914	ENSACAP00000002108
SINCAM008536	ENSACAP00000002109
SINCAM000595	ENSACAP00000002111
SINCAM004612	ENSACAP00000002113
SINCAM004270	ENSACAP00000002115
SINCAM001863	ENSACAP00000002117
SINCAM920699	ENSACAP00000002118
SINCAM006177	ENSACAP00000002119
SINCAM011726	ENSACAP00000002122
SINCAM006238	ENSACAP00000002123
SINCAM004803	ENSACAP00000002124
SINCAM003977	ENSACAP00000002125
SINCAM000298	ENSACAP00000002126
SINCAM006622	ENSACAP00000002127
SINCAM003918	ENSACAP00000002132
SINCAM007705	ENSACAP00000002134
SINCAM007368	ENSACAP00000002136
SINCAM011854	ENSACAP00000002137
SINCAM001046	ENSACAP00000002138
SINCAM007367	ENSACAP00000002140
SINCAM920665	ENSACAP00000002141
SINCAM010669	ENSACAP00000002142
SINCAM921776	ENSACAP00000002143
SINCAM009381	ENSACAP00000002144
SINCAM000301	ENSACAP00000002145
SINCAM000975	ENSACAP00000002146
SINCAM003919	ENSACAP00000002147
SINCAM006288	ENSACAP00000002148
SINCAM900235	ENSACAP00000002149
SINCAM014007	ENSACAP00000002150
SINCAM000055	ENSACAP00000002152
SINCAM005221	ENSACAP00000002153
SINCAM001829	ENSACAP00000002154
SINCAM007706	ENSACAP00000002155
SINCAM013729	ENSACAP00000002156
SINCAM007526	ENSACAP00000002158
SINCAM009371	ENSACAP00000002159
SINCAM012682	ENSACAP00000002161
SINCAM920976	ENSACAP00000002162
SINCAM017974	ENSACAP00000002164
SINCAM000302	ENSACAP00000002165
SINCAM012301	ENSACAP00000002167
SINCAM000303	ENSACAP00000002170
SINCAM008292	ENSACAP00000002171
SINCAM004823	ENSACAP00000002172
SINCAM001578	ENSACAP00000002174
SINCAM003456	ENSACAP00000002175
SINCAM010988	ENSACAP00000002176
SINCAM005066	ENSACAP00000002177
SINCAM002109	ENSACAP00000002178
SINCAM007708	ENSACAP00000002179
SINCAM000726	ENSACAP00000002180
SINCAM006089	ENSACAP00000002181
SINCAM004118	ENSACAP00000002182
SINCAM001830	ENSACAP00000002184
SINCAM010663	ENSACAP00000002185
SINCAM012300	ENSACAP00000002186
SINCAM921915	ENSACAP00000002187
SINCAM005426	ENSACAP00000002188
SINCAM015120	ENSACAP00000002189
SINCAM009171	ENSACAP00000002190
SINCAM003457	ENSACAP00000002191
SINCAM008291	ENSACAP00000002193
SINCAM011230	ENSACAP00000002194
SINCAM004804	ENSACAP00000002196
SINCAM003517	ENSACAP00000002197
SINCAM013930	ENSACAP00000002201
SINCAM002784	ENSACAP00000002203
SINCAM000840	ENSACAP00000002204
SINCAM009436	ENSACAP00000002206
SINCAM001831	ENSACAP00000002208
SINCAM001922	ENSACAP00000002209
SINCAM006411	ENSACAP00000002211
SINCAM009695	ENSACAP00000002212
SINCAM920664	ENSACAP00000002213
SINCAM921189	ENSACAP00000002216
SINCAM014401	ENSACAP00000002218
SINCAM005222	ENSACAP00000002219
SINCAM003440	ENSACAP00000002222
SINCAM006087	ENSACAP00000002224
SINCAM006274	ENSACAP00000002225
SINCAM002113	ENSACAP00000002227
SINCAM012293	ENSACAP00000002228
SINCAM007322	ENSACAP00000002229
SINCAM000597	ENSACAP00000002230
SINCAM000725	ENSACAP00000002231
SINCAM003334	ENSACAP00000002232
SINCAM000104	ENSACAP00000002233
SINCAM000976	ENSACAP00000002234
SINCAM006085	ENSACAP00000002235
SINCAM003333	ENSACAP00000002238
SINCAM920853	ENSACAP00000002239
SINCAM001832	ENSACAP00000002240
SINCAM001957	ENSACAP00000002245
SINCAM009693	ENSACAP00000002247
SINCAM920977	ENSACAP00000002248
SINCAM006083	ENSACAP00000002249
SINCAM004757	ENSACAP00000002253
SINCAM004824	ENSACAP00000002255
SINCAM920541	ENSACAP00000002256
SINCAM003439	ENSACAP00000002257
SINCAM010581	ENSACAP00000002258
SINCAM003880	ENSACAP00000002260
SINCAM007316	ENSACAP00000002261
SINCAM003709	ENSACAP00000002262
SINCAM008290	ENSACAP00000002264
SINCAM002978	ENSACAP00000002265
SINCAM015666	ENSACAP00000002266
SINCAM007865	ENSACAP00000002267
SINCAM000598	ENSACAP00000002268
SINCAM015353	ENSACAP00000002269
SINCAM003438	ENSACAP00000002271
SINCAM007525	ENSACAP00000002273
SINCAM920477	ENSACAP00000002274
SINCAM004825	ENSACAP00000002275
SINCAM922043	ENSACAP00000002276
SINCAM006413	ENSACAP00000002277
SINCAM000600	ENSACAP00000002279
SINCAM000977	ENSACAP00000002280
SINCAM920978	ENSACAP00000002281
SINCAM008203	ENSACAP00000002282
SINCAM013384	ENSACAP00000002284
SINCAM006014	ENSACAP00000002286
SINCAM008289	ENSACAP00000002287
SINCAM003497	ENSACAP00000002288
SINCAM015142	ENSACAP00000002289
SINCAM001789	ENSACAP00000002290
SINCAM013381	ENSACAP00000002291
SINCAM922889	ENSACAP00000002293
SINCAM004490	ENSACAP00000002294
SINCAM007522	ENSACAP00000002297
SINCAM004685	ENSACAP00000002298
SINCAM009384	ENSACAP00000002299
SINCAM005425	ENSACAP00000002300
SINCAM015141	ENSACAP00000002301
SINCAM004755	ENSACAP00000002304
SINCAM012683	ENSACAP00000002305
SINCAM005224	ENSACAP00000002310
SINCAM900021	ENSACAP00000002313
SINCAM000113	ENSACAP00000002316
SINCAM011725	ENSACAP00000002317
SINCAM006081	ENSACAP00000002325
SINCAM010670	ENSACAP00000002326
SINCAM010877	ENSACAP00000002327
SINCAM002176	ENSACAP00000002328
SINCAM900022	ENSACAP00000002330
SINCAM006414	ENSACAP00000002331
SINCAM003708	ENSACAP00000002332
SINCAM006015	ENSACAP00000002333
SINCAM013194	ENSACAP00000002335
SINCAM009383	ENSACAP00000002336
SINCAM921958	ENSACAP00000002337
SINCAM003707	ENSACAP00000002338
SINCAM005225	ENSACAP00000002339
SINCAM012056	ENSACAP00000002342
SINCAM005823	ENSACAP00000002343
SINCAM005727	ENSACAP00000002345
SINCAM922329	ENSACAP00000002346
SINCAM001772	ENSACAP00000002347
SINCAM009680	ENSACAP00000002350
SINCAM009458	ENSACAP00000002352
SINCAM002287	ENSACAP00000002354
SINCAM004751	ENSACAP00000002357
SINCAM002357	ENSACAP00000002358
SINCAM011724	ENSACAP00000002360
SINCAM009678	ENSACAP00000002361
SINCAM003706	ENSACAP00000002362
SINCAM005821	ENSACAP00000002363
SINCAM006416	ENSACAP00000002365
SINCAM016060	ENSACAP00000002368
SINCAM004501	ENSACAP00000002370
SINCAM003331	ENSACAP00000002372
SINCAM001577	ENSACAP00000002373
SINCAM001650	ENSACAP00000002374
SINCAM012681	ENSACAP00000002375
SINCAM013955	ENSACAP00000002376
SINCAM002177	ENSACAP00000002377
SINCAM921956	ENSACAP00000002379
SINCAM014155	ENSACAP00000002380
SINCAM004750	ENSACAP00000002385
SINCAM007979	ENSACAP00000002386
SINCAM008696	ENSACAP00000002387
SINCAM920534	ENSACAP00000002388
SINCAM010683	ENSACAP00000002392
SINCAM003705	ENSACAP00000002394
SINCAM004805	ENSACAP00000002395
SINCAM001773	ENSACAP00000002397
SINCAM012303	ENSACAP00000002399
SINCAM922539	ENSACAP00000002400
SINCAM921537	ENSACAP00000002401
SINCAM013379	ENSACAP00000002402
SINCAM005728	ENSACAP00000002403
SINCAM012304	ENSACAP00000002404
SINCAM011120	ENSACAP00000002405
SINCAM004806	ENSACAP00000002406
SINCAM920797	ENSACAP00000002407
SINCAM003520	ENSACAP00000002410
SINCAM004078	ENSACAP00000002413
SINCAM004502	ENSACAP00000002414
SINCAM012058	ENSACAP00000002415
SINCAM007292	ENSACAP00000002417
SINCAM013367	ENSACAP00000002419
SINCAM005226	ENSACAP00000002421
SINCAM003922	ENSACAP00000002423
SINCAM009056	ENSACAP00000002424
SINCAM009459	ENSACAP00000002426
SINCAM010671	ENSACAP00000002427
SINCAM007520	ENSACAP00000002433
SINCAM009460	ENSACAP00000002434
SINCAM004684	ENSACAP00000002435
SINCAM007709	ENSACAP00000002436
SINCAM010401	ENSACAP00000002437
SINCAM009988	ENSACAP00000002438
SINCAM002509	ENSACAP00000002439
SINCAM009359	ENSACAP00000002440
SINCAM004683	ENSACAP00000002441
SINCAM013385	ENSACAP00000002442
SINCAM006424	ENSACAP00000002444
SINCAM012602	ENSACAP00000002445
SINCAM002977	ENSACAP00000002447
SINCAM009677	ENSACAP00000002448
SINCAM006796	ENSACAP00000002449
SINCAM004535	ENSACAP00000002450
SINCAM011722	ENSACAP00000002453
SINCAM008288	ENSACAP00000002455
SINCAM921167	ENSACAP00000002456
SINCAM008698	ENSACAP00000002457
SINCAM000102	ENSACAP00000002458
SINCAM002510	ENSACAP00000002463
SINCAM005729	ENSACAP00000002465
SINCAM017251	ENSACAP00000002467
SINCAM922397	ENSACAP00000002468
SINCAM006279	ENSACAP00000002470
SINCAM010954	ENSACAP00000002471
SINCAM010585	ENSACAP00000002472
SINCAM006417	ENSACAP00000002473
SINCAM005457	ENSACAP00000002475
SINCAM000101	ENSACAP00000002476
SINCAM011415	ENSACAP00000002477
SINCAM921461	ENSACAP00000002479
SINCAM012601	ENSACAP00000002481
SINCAM007830	ENSACAP00000002484
SINCAM004462	ENSACAP00000002485
SINCAM922346	ENSACAP00000002486
SINCAM003808	ENSACAP00000002487
SINCAM921418	ENSACAP00000002490
SINCAM900214	ENSACAP00000002491
SINCAM012693	ENSACAP00000002492
SINCAM001874	ENSACAP00000002493
SINCAM010955	ENSACAP00000002494
SINCAM922890	ENSACAP00000002495
SINCAM001833	ENSACAP00000002496
SINCAM012315	ENSACAP00000002497
SINCAM010351	ENSACAP00000002499
SINCAM000829	ENSACAP00000002500
SINCAM012600	ENSACAP00000002502
SINCAM008285	ENSACAP00000002506
SINCAM017248	ENSACAP00000002509
SINCAM007519	ENSACAP00000002511
SINCAM921330	ENSACAP00000002514
SINCAM011416	ENSACAP00000002516
SINCAM004682	ENSACAP00000002517
SINCAM006672	ENSACAP00000002518
SINCAM013614	ENSACAP00000002519
SINCAM011721	ENSACAP00000002521
SINCAM003790	ENSACAP00000002524
SINCAM922532	ENSACAP00000002526
SINCAM005010	ENSACAP00000002529
SINCAM000307	ENSACAP00000002531
SINCAM002115	ENSACAP00000002533
SINCAM003920	ENSACAP00000002534
SINCAM009692	ENSACAP00000002538
SINCAM008737	ENSACAP00000002540
SINCAM012091	ENSACAP00000002542
SINCAM011123	ENSACAP00000002543
SINCAM009331	ENSACAP00000002545
SINCAM011720	ENSACAP00000002549
SINCAM009197	ENSACAP00000002550
SINCAM013937	ENSACAP00000002551
SINCAM014722	ENSACAP00000002553
SINCAM007345	ENSACAP00000002554
SINCAM013362	ENSACAP00000002559
SINCAM010956	ENSACAP00000002560
SINCAM007415	ENSACAP00000002561
SINCAM016832	ENSACAP00000002564
SINCAM000308	ENSACAP00000002566
SINCAM004461	ENSACAP00000002567
SINCAM009329	ENSACAP00000002568
SINCAM003524	ENSACAP00000002570
SINCAM007942	ENSACAP00000002571
SINCAM008284	ENSACAP00000002572
SINCAM004807	ENSACAP00000002574
SINCAM922616	ENSACAP00000002575
SINCAM920511	ENSACAP00000002577
SINCAM921613	ENSACAP00000002579
SINCAM013223	ENSACAP00000002580
SINCAM013938	ENSACAP00000002582
SINCAM920512	ENSACAP00000002583
SINCAM011718	ENSACAP00000002585
SINCAM921582	ENSACAP00000002586
SINCAM003525	ENSACAP00000002589
SINCAM920691	ENSACAP00000002590
SINCAM009476	ENSACAP00000002592
SINCAM013679	ENSACAP00000002593
SINCAM006277	ENSACAP00000002595
SINCAM006421	ENSACAP00000002596
SINCAM008200	ENSACAP00000002597
SINCAM004808	ENSACAP00000002598
SINCAM002178	ENSACAP00000002599
SINCAM921331	ENSACAP00000002600
SINCAM005227	ENSACAP00000002602
SINCAM012316	ENSACAP00000002604
SINCAM010958	ENSACAP00000002606
SINCAM011308	ENSACAP00000002607
SINCAM922341	ENSACAP00000002608
SINCAM920858	ENSACAP00000002609
SINCAM010959	ENSACAP00000002610
SINCAM921040	ENSACAP00000002612
SINCAM012090	ENSACAP00000002614
SINCAM922342	ENSACAP00000002616
SINCAM000602	ENSACAP00000002617
SINCAM003315	ENSACAP00000002618
SINCAM000310	ENSACAP00000002619
SINCAM004991	ENSACAP00000002620
SINCAM001777	ENSACAP00000002621
SINCAM921366	ENSACAP00000002622
SINCAM004536	ENSACAP00000002626
SINCAM009477	ENSACAP00000002627
SINCAM013678	ENSACAP00000002628
SINCAM010961	ENSACAP00000002630
SINCAM922258	ENSACAP00000002631
SINCAM011351	ENSACAP00000002632
SINCAM004680	ENSACAP00000002633
SINCAM001008	ENSACAP00000002634
SINCAM004310	ENSACAP00000002635
SINCAM012855	ENSACAP00000002637
SINCAM005644	ENSACAP00000002638
SINCAM007341	ENSACAP00000002639
SINCAM004809	ENSACAP00000002640
SINCAM920568	ENSACAP00000002644
SINCAM921217	ENSACAP00000002645
SINCAM001882	ENSACAP00000002646
SINCAM007371	ENSACAP00000002647
SINCAM004919	ENSACAP00000002648
SINCAM007828	ENSACAP00000002649
SINCAM011535	ENSACAP00000002650
SINCAM004305	ENSACAP00000002652
SINCAM013376	ENSACAP00000002654
SINCAM005656	ENSACAP00000002655
SINCAM003416	ENSACAP00000002656
SINCAM013202	ENSACAP00000002657
SINCAM000239	ENSACAP00000002658
SINCAM012317	ENSACAP00000002661
SINCAM009707	ENSACAP00000002662
SINCAM004127	ENSACAP00000002663
SINCAM920585	ENSACAP00000002664
SINCAM003526	ENSACAP00000002665
SINCAM004504	ENSACAP00000002666
SINCAM007340	ENSACAP00000002669
SINCAM921169	ENSACAP00000002671
SINCAM014026	ENSACAP00000002672
SINCAM013011	ENSACAP00000002673
SINCAM003527	ENSACAP00000002674
SINCAM013677	ENSACAP00000002677
SINCAM006420	ENSACAP00000002680
SINCAM009327	ENSACAP00000002681
SINCAM921332	ENSACAP00000002682
SINCAM010353	ENSACAP00000002683
SINCAM014930	ENSACAP00000002688
SINCAM008283	ENSACAP00000002689
SINCAM003436	ENSACAP00000002690
SINCAM001778	ENSACAP00000002691
SINCAM007366	ENSACAP00000002692
SINCAM920684	ENSACAP00000002693
SINCAM010354	ENSACAP00000002696
SINCAM921538	ENSACAP00000002697
SINCAM004071	ENSACAP00000002698
SINCAM008891	ENSACAP00000002700
SINCAM004133	ENSACAP00000002701
SINCAM922309	ENSACAP00000002702
SINCAM007361	ENSACAP00000002703
SINCAM001790	ENSACAP00000002707
SINCAM922257	ENSACAP00000002708
SINCAM009326	ENSACAP00000002712
SINCAM922915	ENSACAP00000002713
SINCAM001779	ENSACAP00000002716
SINCAM004812	ENSACAP00000002717
SINCAM003809	ENSACAP00000002718
SINCAM015414	ENSACAP00000002719
SINCAM002289	ENSACAP00000002721
SINCAM016253	ENSACAP00000002723
SINCAM000311	ENSACAP00000002724
SINCAM010355	ENSACAP00000002725
SINCAM015326	ENSACAP00000002726
SINCAM921614	ENSACAP00000002727
SINCAM009198	ENSACAP00000002728
SINCAM005730	ENSACAP00000002729
SINCAM013377	ENSACAP00000002731
SINCAM007359	ENSACAP00000002732
SINCAM015560	ENSACAP00000002733
SINCAM003437	ENSACAP00000002737
SINCAM002264	ENSACAP00000002738
SINCAM921490	ENSACAP00000002740
SINCAM006504	ENSACAP00000002742
SINCAM007436	ENSACAP00000002743
SINCAM921965	ENSACAP00000002744
SINCAM921154	ENSACAP00000002745
SINCAM000828	ENSACAP00000002746
SINCAM015859	ENSACAP00000002747
SINCAM011547	ENSACAP00000002748
SINCAM003521	ENSACAP00000002751
SINCAM921423	ENSACAP00000002753
SINCAM012728	ENSACAP00000002757
SINCAM003522	ENSACAP00000002759
SINCAM921424	ENSACAP00000002760
SINCAM920586	ENSACAP00000002762
SINCAM000238	ENSACAP00000002763
SINCAM009994	ENSACAP00000002764
SINCAM923028	ENSACAP00000002766
SINCAM007699	ENSACAP00000002769
SINCAM009709	ENSACAP00000002773
SINCAM001780	ENSACAP00000002774
SINCAM001781	ENSACAP00000002779
SINCAM013378	ENSACAP00000002780
SINCAM001073	ENSACAP00000002781
SINCAM004306	ENSACAP00000002782
SINCAM004813	ENSACAP00000002786
SINCAM920468	ENSACAP00000002788
SINCAM004308	ENSACAP00000002790
SINCAM920692	ENSACAP00000002794
SINCAM015322	ENSACAP00000002795
SINCAM004135	ENSACAP00000002797
SINCAM001233	ENSACAP00000002805
SINCAM003810	ENSACAP00000002809
SINCAM920435	ENSACAP00000002810
SINCAM012331	ENSACAP00000002811
SINCAM920436	ENSACAP00000002813
SINCAM009711	ENSACAP00000002815
SINCAM002970	ENSACAP00000002816
SINCAM006840	ENSACAP00000002818
SINCAM007439	ENSACAP00000002819
SINCAM004069	ENSACAP00000002821
SINCAM922713	ENSACAP00000002822
SINCAM001836	ENSACAP00000002823
SINCAM015140	ENSACAP00000002825
SINCAM001574	ENSACAP00000002827
SINCAM007656	ENSACAP00000002828
SINCAM000071	ENSACAP00000002829
SINCAM003545	ENSACAP00000002831
SINCAM003812	ENSACAP00000002832
SINCAM004125	ENSACAP00000002833
SINCAM921295	ENSACAP00000002835
SINCAM000237	ENSACAP00000002836
SINCAM000604	ENSACAP00000002840
SINCAM000312	ENSACAP00000002841
SINCAM013808	ENSACAP00000002842
SINCAM004556	ENSACAP00000002845
SINCAM921296	ENSACAP00000002847
SINCAM006839	ENSACAP00000002848
SINCAM010153	ENSACAP00000002850
SINCAM015986	ENSACAP00000002857
SINCAM000818	ENSACAP00000002859
SINCAM000819	ENSACAP00000002860
SINCAM000571	ENSACAP00000002861
SINCAM000236	ENSACAP00000002862
SINCAM001765	ENSACAP00000002865
SINCAM006167	ENSACAP00000002866
SINCAM001782	ENSACAP00000002867
SINCAM016255	ENSACAP00000002868
SINCAM001756	ENSACAP00000002874
SINCAM007440	ENSACAP00000002878
SINCAM004785	ENSACAP00000002883
SINCAM010936	ENSACAP00000002885
SINCAM921246	ENSACAP00000002891
SINCAM004124	ENSACAP00000002892
SINCAM000605	ENSACAP00000002894
SINCAM000813	ENSACAP00000002896
SINCAM006500	ENSACAP00000002897
SINCAM922318	ENSACAP00000002898
SINCAM005142	ENSACAP00000002901
SINCAM006168	ENSACAP00000002903
SINCAM000235	ENSACAP00000002905
SINCAM003814	ENSACAP00000002910
SINCAM004828	ENSACAP00000002911
SINCAM920514	ENSACAP00000002916
SINCAM015106	ENSACAP00000002917
SINCAM000313	ENSACAP00000002918
SINCAM001049	ENSACAP00000002919
SINCAM014687	ENSACAP00000002920
SINCAM922256	ENSACAP00000002921
SINCAM003890	ENSACAP00000002922
SINCAM004815	ENSACAP00000002925
SINCAM007290	ENSACAP00000002926
SINCAM001075	ENSACAP00000002927
SINCAM921523	ENSACAP00000002928
SINCAM006837	ENSACAP00000002929
SINCAM010144	ENSACAP00000002931
SINCAM005799	ENSACAP00000002933
SINCAM007657	ENSACAP00000002937
SINCAM010685	ENSACAP00000002938
SINCAM012148	ENSACAP00000002939
SINCAM004816	ENSACAP00000002941
SINCAM009710	ENSACAP00000002946
SINCAM014786	ENSACAP00000002948
SINCAM005966	ENSACAP00000002949
SINCAM006673	ENSACAP00000002950
SINCAM003815	ENSACAP00000002953
SINCAM922056	ENSACAP00000002954
SINCAM012147	ENSACAP00000002957
SINCAM009712	ENSACAP00000002959
SINCAM921376	ENSACAP00000002961
SINCAM002283	ENSACAP00000002963
SINCAM005865	ENSACAP00000002964
SINCAM921224	ENSACAP00000002965
SINCAM012319	ENSACAP00000002967
SINCAM007441	ENSACAP00000002969
SINCAM006385	ENSACAP00000002970
SINCAM002256	ENSACAP00000002971
SINCAM001839	ENSACAP00000002974
SINCAM921425	ENSACAP00000002975
SINCAM005311	ENSACAP00000002977
SINCAM014985	ENSACAP00000002978
SINCAM001700	ENSACAP00000002980
SINCAM005108	ENSACAP00000002981
SINCAM002282	ENSACAP00000002982
SINCAM006835	ENSACAP00000002984
SINCAM012146	ENSACAP00000002985
SINCAM004818	ENSACAP00000002986
SINCAM000814	ENSACAP00000002988
SINCAM002281	ENSACAP00000002992
SINCAM003530	ENSACAP00000002993
SINCAM003907	ENSACAP00000002994
SINCAM005715	ENSACAP00000002995
SINCAM010310	ENSACAP00000002996
SINCAM920752	ENSACAP00000002997
SINCAM013200	ENSACAP00000002999
SINCAM012320	ENSACAP00000003000
SINCAM002226	ENSACAP00000003001
SINCAM013036	ENSACAP00000003002
SINCAM014272	ENSACAP00000003003
SINCAM005109	ENSACAP00000003004
SINCAM005714	ENSACAP00000003005
SINCAM921377	ENSACAP00000003007
SINCAM007735	ENSACAP00000003008
SINCAM009924	ENSACAP00000003010
SINCAM920625	ENSACAP00000003011
SINCAM921378	ENSACAP00000003012
SINCAM005110	ENSACAP00000003014
SINCAM001076	ENSACAP00000003017
SINCAM000979	ENSACAP00000003019
SINCAM007445	ENSACAP00000003021
SINCAM001573	ENSACAP00000003022
SINCAM006321	ENSACAP00000003023
SINCAM003906	ENSACAP00000003024
SINCAM005863	ENSACAP00000003028
SINCAM013883	ENSACAP00000003030
SINCAM010308	ENSACAP00000003031
SINCAM012944	ENSACAP00000003032
SINCAM005712	ENSACAP00000003034
SINCAM001572	ENSACAP00000003035
SINCAM011737	ENSACAP00000003036
SINCAM007446	ENSACAP00000003037
SINCAM005111	ENSACAP00000003038
SINCAM013199	ENSACAP00000003039
SINCAM013363	ENSACAP00000003040
SINCAM013198	ENSACAP00000003043
SINCAM006388	ENSACAP00000003044
SINCAM004132	ENSACAP00000003045
SINCAM007989	ENSACAP00000003046
SINCAM922689	ENSACAP00000003047
SINCAM001077	ENSACAP00000003048
SINCAM006169	ENSACAP00000003049
SINCAM004831	ENSACAP00000003050
SINCAM005615	ENSACAP00000003051
SINCAM006170	ENSACAP00000003052
SINCAM013032	ENSACAP00000003053
SINCAM005862	ENSACAP00000003054
SINCAM012722	ENSACAP00000003056
SINCAM016899	ENSACAP00000003057
SINCAM004073	ENSACAP00000003064
SINCAM921542	ENSACAP00000003065
SINCAM007447	ENSACAP00000003068
SINCAM900139	ENSACAP00000003069
SINCAM004328	ENSACAP00000003070
SINCAM004074	ENSACAP00000003072
SINCAM004832	ENSACAP00000003073
SINCAM001840	ENSACAP00000003075
SINCAM012144	ENSACAP00000003076
SINCAM011738	ENSACAP00000003077
SINCAM922260	ENSACAP00000003079
SINCAM007379	ENSACAP00000003080
SINCAM010146	ENSACAP00000003081
SINCAM007891	ENSACAP00000003083
SINCAM006675	ENSACAP00000003084
SINCAM005860	ENSACAP00000003086
SINCAM000314	ENSACAP00000003087
SINCAM014027	ENSACAP00000003088
SINCAM010307	ENSACAP00000003089
SINCAM004819	ENSACAP00000003090
SINCAM000343	ENSACAP00000003091
SINCAM011106	ENSACAP00000003094
SINCAM000109	ENSACAP00000003095
SINCAM004833	ENSACAP00000003096
SINCAM921803	ENSACAP00000003097
SINCAM006389	ENSACAP00000003098
SINCAM001570	ENSACAP00000003099
SINCAM900133	ENSACAP00000003100
SINCAM016051	ENSACAP00000003101
SINCAM003546	ENSACAP00000003105
SINCAM920557	ENSACAP00000003107
SINCAM921465	ENSACAP00000003108
SINCAM013870	ENSACAP00000003110
SINCAM920972	ENSACAP00000003112
SINCAM001841	ENSACAP00000003113
SINCAM000108	ENSACAP00000003116
SINCAM010075	ENSACAP00000003118
SINCAM900132	ENSACAP00000003120
SINCAM921464	ENSACAP00000003121
SINCAM000612	ENSACAP00000003122
SINCAM010074	ENSACAP00000003124
SINCAM012428	ENSACAP00000003126
SINCAM016674	ENSACAP00000003127
SINCAM003121	ENSACAP00000003129
SINCAM004834	ENSACAP00000003130
SINCAM004014	ENSACAP00000003131
SINCAM012019	ENSACAP00000003132
SINCAM004835	ENSACAP00000003134
SINCAM010893	ENSACAP00000003135
SINCAM922480	ENSACAP00000003137
SINCAM001021	ENSACAP00000003139
SINCAM920558	ENSACAP00000003140
SINCAM006833	ENSACAP00000003141
SINCAM007448	ENSACAP00000003142
SINCAM002375	ENSACAP00000003143
SINCAM013373	ENSACAP00000003152
SINCAM010072	ENSACAP00000003156
SINCAM003541	ENSACAP00000003157
SINCAM013965	ENSACAP00000003158
SINCAM013374	ENSACAP00000003163
SINCAM001842	ENSACAP00000003164
SINCAM013360	ENSACAP00000003165
SINCAM010070	ENSACAP00000003166
SINCAM007890	ENSACAP00000003167
SINCAM000119	ENSACAP00000003169
SINCAM005112	ENSACAP00000003171
SINCAM009483	ENSACAP00000003172
SINCAM922536	ENSACAP00000003175
SINCAM004836	ENSACAP00000003177
SINCAM007733	ENSACAP00000003179
SINCAM010147	ENSACAP00000003183
SINCAM003828	ENSACAP00000003184
SINCAM004327	ENSACAP00000003186
SINCAM013443	ENSACAP00000003189
SINCAM015154	ENSACAP00000003190
SINCAM008420	ENSACAP00000003191
SINCAM010876	ENSACAP00000003192
SINCAM003698	ENSACAP00000003194
SINCAM000205	ENSACAP00000003195
SINCAM001843	ENSACAP00000003196
SINCAM007732	ENSACAP00000003197
SINCAM008938	ENSACAP00000003198
SINCAM008966	ENSACAP00000003200
SINCAM011662	ENSACAP00000003202
SINCAM010938	ENSACAP00000003203
SINCAM007449	ENSACAP00000003204
SINCAM009466	ENSACAP00000003208
SINCAM010148	ENSACAP00000003210
SINCAM010069	ENSACAP00000003212
SINCAM921380	ENSACAP00000003214
SINCAM922537	ENSACAP00000003215
SINCAM003699	ENSACAP00000003216
SINCAM007731	ENSACAP00000003218
SINCAM009481	ENSACAP00000003221
SINCAM900145	ENSACAP00000003222
SINCAM006378	ENSACAP00000003224
SINCAM016064	ENSACAP00000003227
SINCAM003544	ENSACAP00000003229
SINCAM008751	ENSACAP00000003230
SINCAM010983	ENSACAP00000003231
SINCAM008422	ENSACAP00000003233
SINCAM012335	ENSACAP00000003240
SINCAM001360	ENSACAP00000003241
SINCAM921858	ENSACAP00000003242
SINCAM920971	ENSACAP00000003243
SINCAM000207	ENSACAP00000003245
SINCAM010149	ENSACAP00000003247
SINCAM014024	ENSACAP00000003250
SINCAM920559	ENSACAP00000003253
SINCAM922007	ENSACAP00000003254
SINCAM004662	ENSACAP00000003256
SINCAM920658	ENSACAP00000003257
SINCAM014477	ENSACAP00000003260
SINCAM922745	ENSACAP00000003263
SINCAM009052	ENSACAP00000003264
SINCAM000209	ENSACAP00000003265
SINCAM000234	ENSACAP00000003266
SINCAM008880	ENSACAP00000003267
SINCAM001845	ENSACAP00000003269
SINCAM002654	ENSACAP00000003270
SINCAM003479	ENSACAP00000003273
SINCAM005710	ENSACAP00000003275
SINCAM010150	ENSACAP00000003276
SINCAM920694	ENSACAP00000003277
SINCAM004329	ENSACAP00000003278
SINCAM007518	ENSACAP00000003279
SINCAM016141	ENSACAP00000003280
SINCAM004330	ENSACAP00000003281
SINCAM012336	ENSACAP00000003283
SINCAM920959	ENSACAP00000003285
SINCAM008423	ENSACAP00000003286
SINCAM005115	ENSACAP00000003287
SINCAM011373	ENSACAP00000003288
SINCAM921673	ENSACAP00000003289
SINCAM920542	ENSACAP00000003290
SINCAM004298	ENSACAP00000003291
SINCAM008939	ENSACAP00000003292
SINCAM008940	ENSACAP00000003294
SINCAM006830	ENSACAP00000003295
SINCAM016063	ENSACAP00000003296
SINCAM003827	ENSACAP00000003297
SINCAM014900	ENSACAP00000003298
SINCAM003586	ENSACAP00000003299
SINCAM006379	ENSACAP00000003300
SINCAM003547	ENSACAP00000003302
SINCAM921771	ENSACAP00000003305
SINCAM002655	ENSACAP00000003306
SINCAM015974	ENSACAP00000003307
SINCAM001080	ENSACAP00000003308
SINCAM006380	ENSACAP00000003311
SINCAM003494	ENSACAP00000003312
SINCAM000981	ENSACAP00000003313
SINCAM001991	ENSACAP00000003316
[truncated: 9,902 more rows]
