# Supplementary material for: Reconstruction of proto-vertebrate, proto-cyclostome and proto-gnathostome genomes provides new insights into early vertebrate evolution
Source: Nat Commun. 2021 Jul 23;12:4489. doi: 10.1038/s41467-021-24573-z (PMC8302630; doi:10.1038/s41467-021-24573-z)
Supplement: Supplementary file 4 — Supplementary Data 1 [file 41467_2021_24573_MOESM4_ESM.zip › SuppData1/orthologs/CALMI-BRAFL.txt]

SINCAM920426	e_gw.1.149.1
SINCAM004192	e_gw.1.149.1
SINCAM921776	e_gw.1.169.1
SINCAM002300	e_gw.1.169.1
SINCAM011790	e_gw.1.169.1
SINCAM011791	e_gw.1.169.1
SINCAM014899	e_gw.1.199.1
SINCAM923037	e_gw.1.202.1
SINCAM005097	e_gw.1.24.1
SINCAM015618	e_gw.1.244.1
SINCAM004841	e_gw.1.253.1
SINCAM002614	e_gw.1.263.1
SINCAM922386	e_gw.1.267.1
SINCAM008895	e_gw.1.286.1
SINCAM002629	e_gw.1.3.1
SINCAM920777	e_gw.1.300.1
SINCAM921090	e_gw.1.300.1
SINCAM015148	e_gw.1.315.1
SINCAM009033	e_gw.1.37.1
SINCAM922413	e_gw.1.37.1
SINCAM007753	e_gw.1.402.1
SINCAM922293	e_gw.1.41.1
SINCAM921959	e_gw.1.41.1
SINCAM922597	e_gw.1.440.1
SINCAM000109	e_gw.1.440.1
SINCAM015617	e_gw.1.460.1
SINCAM002406	e_gw.1.474.1
SINCAM009035	e_gw.1.474.1
SINCAM003073	e_gw.1.474.1
SINCAM003072	e_gw.1.474.1
SINCAM003095	e_gw.1.492.1
SINCAM008870	e_gw.1.492.1
SINCAM002519	e_gw.1.492.1
SINCAM014676	e_gw.1.534.1
SINCAM002930	e_gw.1.55.1
SINCAM001562	e_gw.1.55.1
SINCAM922743	e_gw.1.59.1
SINCAM015550	e_gw.1.59.1
SINCAM012732	e_gw.1.659.1
SINCAM015730	e_gw.1.666.1
SINCAM003090	e_gw.1.667.1
SINCAM008869	e_gw.1.667.1
SINCAM003077	e_gw.1.673.1
SINCAM002520	e_gw.1.673.1
SINCAM013625	e_gw.1.675.1
SINCAM012351	e_gw.1.709.1
SINCAM002441	e_gw.1.79.1
SINCAM015349	e_gw.10.10.1
SINCAM008491	e_gw.10.119.1
SINCAM008804	e_gw.10.12.1
SINCAM920998	e_gw.10.14.1
SINCAM009623	e_gw.10.14.1
SINCAM921628	e_gw.10.14.1
SINCAM003820	e_gw.10.14.1
SINCAM008090	e_gw.10.142.1
SINCAM003862	e_gw.10.142.1
SINCAM013234	e_gw.10.142.1
SINCAM003821	e_gw.10.151.1
SINCAM003867	e_gw.10.158.1
SINCAM013890	e_gw.10.163.1
SINCAM005423	e_gw.10.163.1
SINCAM010783	e_gw.10.173.1
SINCAM006174	e_gw.10.182.1
SINCAM009917	e_gw.10.182.1
SINCAM013258	e_gw.10.187.1
SINCAM012168	e_gw.10.191.1
SINCAM003967	e_gw.10.236.1
SINCAM006115	e_gw.10.258.1
SINCAM006128	e_gw.10.3.1
SINCAM006129	e_gw.10.3.1
SINCAM006131	e_gw.10.3.1
SINCAM006130	e_gw.10.3.1
SINCAM005904	e_gw.10.308.1
SINCAM005424	e_gw.10.369.1
SINCAM003395	e_gw.10.370.1
SINCAM009650	e_gw.10.378.1
SINCAM017536	e_gw.10.401.1
SINCAM006022	e_gw.10.429.1
SINCAM013906	e_gw.10.451.1
SINCAM006156	e_gw.10.460.1
SINCAM009853	e_gw.10.462.1
SINCAM015414	e_gw.10.470.1
SINCAM015997	e_gw.10.59.1
SINCAM922877	e_gw.10.59.1
SINCAM009680	e_gw.10.60.1
SINCAM012075	e_gw.10.60.1
SINCAM006107	e_gw.10.60.1
SINCAM015404	e_gw.10.60.1
SINCAM006151	e_gw.10.68.1
SINCAM009902	e_gw.10.75.1
SINCAM009901	e_gw.10.85.1
SINCAM009622	e_gw.10.96.1
SINCAM006087	e_gw.10.99.1
SINCAM922604	e_gw.10.99.1
SINCAM006086	e_gw.10.99.1
SINCAM006521	e_gw.100.150.1
SINCAM013464	e_gw.100.150.1
SINCAM001593	e_gw.100.150.1
SINCAM005706	e_gw.100.160.1
SINCAM010948	e_gw.100.26.1
SINCAM004316	e_gw.100.26.1
SINCAM012449	e_gw.100.30.1
SINCAM015593	e_gw.100.30.1
SINCAM922511	e_gw.100.50.1
SINCAM006134	e_gw.100.50.1
SINCAM009737	e_gw.100.50.1
SINCAM009827	e_gw.100.57.1
SINCAM004722	e_gw.100.6.1
SINCAM016270	e_gw.100.66.1
SINCAM004653	e_gw.1008.10.1
SINCAM003356	e_gw.1008.10.1
SINCAM005488	e_gw.101.134.1
SINCAM007445	e_gw.101.140.1
SINCAM004611	e_gw.101.15.1
SINCAM005067	e_gw.101.18.1
SINCAM007085	e_gw.101.18.1
SINCAM003299	e_gw.101.183.1
SINCAM015078	e_gw.101.187.1
SINCAM017982	e_gw.101.187.1
SINCAM921454	e_gw.101.21.1
SINCAM922848	e_gw.101.53.1
SINCAM001334	e_gw.101.53.1
SINCAM005332	e_gw.101.53.1
SINCAM921335	e_gw.101.84.1
SINCAM920432	e_gw.101.91.1
SINCAM921635	e_gw.101.99.1
SINCAM004381	e_gw.102.122.1
SINCAM010723	e_gw.102.122.1
SINCAM000828	e_gw.102.138.1
SINCAM007153	e_gw.102.138.1
SINCAM006539	e_gw.102.141.1
SINCAM004164	e_gw.102.141.1
SINCAM004287	e_gw.103.108.1
SINCAM921060	e_gw.103.17.1
SINCAM921828	e_gw.103.17.1
SINCAM002638	e_gw.103.45.1
SINCAM007309	e_gw.1030.13.1
SINCAM010174	e_gw.1030.13.1
SINCAM016489	e_gw.1030.13.1
SINCAM004903	e_gw.1030.7.1
SINCAM921740	e_gw.104.119.1
SINCAM921741	e_gw.104.119.1
SINCAM002366	e_gw.104.141.1
SINCAM002365	e_gw.104.141.1
SINCAM003310	e_gw.104.34.1
SINCAM920831	e_gw.104.68.1
SINCAM011824	e_gw.104.68.1
SINCAM011756	e_gw.104.75.1
SINCAM006823	e_gw.1049.3.1
SINCAM921450	e_gw.105.127.1
SINCAM003834	e_gw.105.127.1
SINCAM004095	e_gw.105.156.1
SINCAM004144	e_gw.105.175.1
SINCAM004096	e_gw.105.211.1
SINCAM003249	e_gw.105.225.1
SINCAM003229	e_gw.105.49.1
SINCAM008884	e_gw.105.50.1
SINCAM010398	e_gw.1055.12.1
SINCAM921108	e_gw.1055.6.1
SINCAM922898	e_gw.1055.6.1
SINCAM008032	e_gw.1056.4.1
SINCAM005282	e_gw.1056.4.1
SINCAM921619	e_gw.1056.4.1
SINCAM010955	e_gw.1057.1.1
SINCAM920926	e_gw.106.163.1
SINCAM001026	e_gw.106.163.1
SINCAM001025	e_gw.106.163.1
SINCAM014025	e_gw.106.176.1
SINCAM016428	e_gw.106.176.1
SINCAM001273	e_gw.106.23.1
SINCAM005031	e_gw.106.42.1
SINCAM005445	e_gw.106.69.1
SINCAM014131	e_gw.1068.2.1
SINCAM012936	e_gw.107.121.1
SINCAM012793	e_gw.107.13.1
SINCAM900159	e_gw.107.13.1
SINCAM001416	e_gw.107.151.1
SINCAM015531	e_gw.107.2.1
SINCAM013116	e_gw.107.43.1
SINCAM900183	e_gw.107.43.1
SINCAM008014	e_gw.108.21.1
SINCAM006410	e_gw.108.29.1
SINCAM009289	e_gw.108.29.1
SINCAM007842	e_gw.108.30.1
SINCAM007843	e_gw.108.30.1
SINCAM016125	e_gw.108.30.1
SINCAM005256	e_gw.108.31.1
SINCAM007867	e_gw.108.33.1
SINCAM008316	e_gw.108.36.1
SINCAM015176	e_gw.108.37.1
SINCAM016083	e_gw.108.96.1
SINCAM920927	e_gw.1085.1.1
SINCAM001315	e_gw.1086.1.1
SINCAM002514	e_gw.109.20.1
SINCAM922189	e_gw.109.34.1
SINCAM007906	e_gw.11.195.1
SINCAM007908	e_gw.11.235.1
SINCAM005202	e_gw.11.841.1
SINCAM007857	e_gw.11.841.1
SINCAM005377	e_gw.11.853.1
SINCAM007923	e_gw.11.853.1
SINCAM007947	e_gw.11.885.1
SINCAM006693	e_gw.11.99.1
SINCAM011605	e_gw.110.105.1
SINCAM014752	e_gw.110.14.1
SINCAM008261	e_gw.110.18.1
SINCAM014869	e_gw.110.2.1
SINCAM005646	e_gw.110.2.1
SINCAM014854	e_gw.110.66.1
SINCAM011584	e_gw.110.66.1
SINCAM920942	e_gw.111.24.1
SINCAM009854	e_gw.111.24.1
SINCAM005589	e_gw.111.24.1
SINCAM009051	e_gw.111.24.1
SINCAM922506	e_gw.111.242.1
SINCAM009866	e_gw.111.242.1
SINCAM005710	e_gw.111.242.1
SINCAM921349	e_gw.111.6.1
SINCAM003275	e_gw.111.6.1
SINCAM003274	e_gw.111.6.1
SINCAM000520	e_gw.111.6.1
SINCAM006061	e_gw.111.81.1
SINCAM005879	e_gw.111.9.1
SINCAM009632	e_gw.111.9.1
SINCAM012358	e_gw.111.9.1
SINCAM922493	e_gw.235.29.1
SINCAM009577	e_gw.235.29.1
SINCAM011403	e_gw.235.36.1
SINCAM009400	e_gw.235.50.1
SINCAM007393	e_gw.235.50.1
SINCAM005368	e_gw.235.53.1
SINCAM008779	e_gw.235.8.1
SINCAM006448	e_gw.236.24.1
SINCAM016188	e_gw.236.24.1
SINCAM001757	e_gw.236.24.1
SINCAM016189	e_gw.236.24.1
SINCAM002587	e_gw.236.83.1
SINCAM001070	e_gw.237.119.1
SINCAM900121	e_gw.237.119.1
SINCAM921705	e_gw.237.132.1
SINCAM900144	e_gw.237.138.1
SINCAM001054	e_gw.237.138.1
SINCAM900072	e_gw.237.152.1
SINCAM013148	e_gw.237.3.1
SINCAM920647	e_gw.237.3.1
SINCAM013141	e_gw.237.39.1
SINCAM900003	e_gw.237.39.1
SINCAM014180	e_gw.237.43.1
SINCAM014181	e_gw.237.43.1
SINCAM006581	e_gw.237.43.1
SINCAM006582	e_gw.237.43.1
SINCAM006591	e_gw.237.44.1
SINCAM006569	e_gw.237.44.1
SINCAM922600	e_gw.237.44.1
SINCAM002853	e_gw.237.44.1
SINCAM002332	e_gw.237.70.1
SINCAM013181	e_gw.237.96.1
SINCAM007872	e_gw.238.122.1
SINCAM005249	e_gw.238.151.1
SINCAM007822	e_gw.238.151.1
SINCAM007825	e_gw.238.16.1
SINCAM005207	e_gw.238.16.1
SINCAM005206	e_gw.238.16.1
SINCAM005205	e_gw.238.16.1
SINCAM005328	e_gw.238.167.1
SINCAM008499	e_gw.238.21.1
SINCAM007873	e_gw.238.3.1
SINCAM005311	e_gw.238.47.1
SINCAM003241	e_gw.24.103.1
SINCAM014537	e_gw.24.105.1
SINCAM000311	e_gw.24.106.1
SINCAM000253	e_gw.24.123.1
SINCAM000254	e_gw.24.123.1
SINCAM922373	e_gw.24.125.1
SINCAM920477	e_gw.24.125.1
SINCAM000541	e_gw.24.135.1
SINCAM921016	e_gw.24.217.1
SINCAM014823	e_gw.24.282.1
SINCAM010952	e_gw.24.291.1
SINCAM010277	e_gw.24.291.1
SINCAM004839	e_gw.24.291.1
SINCAM010918	e_gw.24.327.1
SINCAM922327	e_gw.24.340.1
SINCAM922374	e_gw.24.37.1
SINCAM920478	e_gw.24.37.1
SINCAM004936	e_gw.24.37.1
SINCAM000649	e_gw.24.399.1
SINCAM921393	e_gw.24.399.1
SINCAM921392	e_gw.24.399.1
SINCAM000196	e_gw.24.48.1
SINCAM920499	e_gw.24.75.1
SINCAM009967	e_gw.24.75.1
SINCAM920757	e_gw.240.29.1
SINCAM921292	e_gw.240.29.1
SINCAM922474	e_gw.240.29.1
SINCAM922473	e_gw.240.29.1
SINCAM012609	e_gw.240.40.1
SINCAM011254	e_gw.240.58.1
SINCAM921404	e_gw.240.62.1
SINCAM008532	e_gw.240.62.1
SINCAM014797	e_gw.240.62.1
SINCAM921968	e_gw.240.62.1
SINCAM010135	e_gw.240.64.1
SINCAM003319	e_gw.240.64.1
SINCAM010832	e_gw.240.64.1
SINCAM004978	e_gw.240.64.1
SINCAM921989	e_gw.240.66.1
SINCAM012628	e_gw.240.69.1
SINCAM006185	e_gw.241.30.1
SINCAM922518	e_gw.241.4.1
SINCAM009663	e_gw.241.86.1
SINCAM005977	e_gw.242.18.1
SINCAM009633	e_gw.242.22.1
SINCAM005878	e_gw.242.22.1
SINCAM015223	e_gw.242.22.1
SINCAM006113	e_gw.242.24.1
SINCAM006885	e_gw.242.24.1
SINCAM012028	e_gw.242.79.1
SINCAM003772	e_gw.243.18.1
SINCAM008372	e_gw.243.18.1
SINCAM008375	e_gw.243.28.1
SINCAM003854	e_gw.243.28.1
SINCAM003853	e_gw.243.28.1
SINCAM008530	e_gw.243.6.1
SINCAM922917	e_gw.244.112.1
SINCAM003152	e_gw.244.71.1
SINCAM922857	e_gw.244.94.1
SINCAM006957	e_gw.245.105.1
SINCAM012574	e_gw.245.141.1
SINCAM017173	e_gw.245.141.1
SINCAM012573	e_gw.245.141.1
SINCAM017172	e_gw.245.141.1
SINCAM016930	e_gw.245.16.1
SINCAM017239	e_gw.245.16.1
SINCAM018102	e_gw.245.16.1
SINCAM011058	e_gw.245.173.1
SINCAM011126	e_gw.245.180.1
SINCAM001262	e_gw.245.232.1
SINCAM922195	e_gw.245.235.1
SINCAM011326	e_gw.245.29.1
SINCAM015192	e_gw.245.41.1
SINCAM921146	e_gw.245.80.1
SINCAM014903	e_gw.245.93.1
SINCAM004040	e_gw.2450.2.1
SINCAM003929	e_gw.246.3.1
SINCAM002570	e_gw.246.31.1
SINCAM921786	e_gw.246.31.1
SINCAM012020	e_gw.246.31.1
SINCAM921091	e_gw.246.31.1
SINCAM920652	e_gw.246.36.1
SINCAM015427	e_gw.246.52.1
SINCAM002840	e_gw.246.52.1
SINCAM012832	e_gw.247.17.1
SINCAM900022	e_gw.247.20.1
SINCAM001176	e_gw.247.62.1
SINCAM012930	e_gw.247.62.1
SINCAM008722	e_gw.248.13.1
SINCAM008723	e_gw.248.13.1
SINCAM922843	e_gw.248.16.1
SINCAM922844	e_gw.248.16.1
SINCAM001920	e_gw.248.28.1
SINCAM001919	e_gw.248.28.1
SINCAM922756	e_gw.249.129.1
SINCAM006792	e_gw.249.129.1
SINCAM014109	e_gw.249.81.1
SINCAM006413	e_gw.249.81.1
SINCAM001568	e_gw.249.89.1
SINCAM014037	e_gw.25.105.1
SINCAM004677	e_gw.25.187.1
SINCAM003163	e_gw.25.2.1
SINCAM003162	e_gw.25.2.1
SINCAM002611	e_gw.25.264.1
SINCAM002483	e_gw.25.5.1
SINCAM921133	e_gw.25.5.1
SINCAM009176	e_gw.25.74.1
SINCAM001790	e_gw.25.81.1
SINCAM010541	e_gw.25.81.1
SINCAM900266	e_gw.25.81.1
SINCAM013172	e_gw.250.122.1
SINCAM016302	e_gw.250.133.1
SINCAM001136	e_gw.250.147.1
SINCAM010994	e_gw.251.44.1
SINCAM013831	e_gw.251.51.1
SINCAM009373	e_gw.251.51.1
SINCAM013829	e_gw.251.51.1
SINCAM013830	e_gw.251.51.1
SINCAM015375	e_gw.251.57.1
SINCAM017833	e_gw.251.57.1
SINCAM922954	e_gw.251.57.1
SINCAM009562	e_gw.251.66.1
SINCAM001347	e_gw.253.21.1
SINCAM920568	e_gw.253.9.1
SINCAM920465	e_gw.254.149.1
SINCAM006665	e_gw.254.151.1
SINCAM009984	e_gw.254.41.1
SINCAM921853	e_gw.254.41.1
SINCAM017278	e_gw.254.41.1
SINCAM922872	e_gw.254.43.1
SINCAM923109	e_gw.254.43.1
SINCAM015072	e_gw.254.44.1
SINCAM009810	e_gw.254.86.1
SINCAM921769	e_gw.2546.1.1
SINCAM005856	e_gw.255.15.1
SINCAM011891	e_gw.257.101.1
SINCAM008900	e_gw.2572.1.1
SINCAM001828	e_gw.258.108.1
SINCAM012175	e_gw.258.119.1
SINCAM920714	e_gw.258.141.1
SINCAM001268	e_gw.258.143.1
SINCAM010408	e_gw.258.153.1
SINCAM001885	e_gw.258.21.1
SINCAM921803	e_gw.258.31.1
SINCAM013581	e_gw.259.21.1
SINCAM921902	e_gw.259.248.1
SINCAM009487	e_gw.259.41.1
SINCAM013818	e_gw.259.57.1
SINCAM920945	e_gw.259.79.1
SINCAM000867	e_gw.26.106.1
SINCAM005509	e_gw.26.107.1
SINCAM920915	e_gw.26.159.1
SINCAM018060	e_gw.26.286.1
SINCAM000908	e_gw.26.36.1
SINCAM005051	e_gw.26.83.1
SINCAM012852	e_gw.26.85.1
SINCAM001264	e_gw.26.85.1
SINCAM007900	e_gw.26.85.1
SINCAM008662	e_gw.26.87.1
SINCAM008663	e_gw.26.87.1
SINCAM012780	e_gw.26.91.1
SINCAM000906	e_gw.26.91.1
SINCAM000907	e_gw.26.91.1
SINCAM012166	e_gw.26.94.1
SINCAM000971	e_gw.26.99.1
SINCAM005081	e_gw.26.99.1
SINCAM001976	e_gw.260.11.1
SINCAM013314	e_gw.260.11.1
SINCAM014081	e_gw.260.11.1
SINCAM002166	e_gw.260.31.1
SINCAM013316	e_gw.260.32.1
SINCAM001974	e_gw.260.32.1
SINCAM001971	e_gw.260.36.1
SINCAM014086	e_gw.260.40.1
SINCAM000604	e_gw.260.66.1
SINCAM013318	e_gw.260.79.1
SINCAM014085	e_gw.260.79.1
SINCAM006710	e_gw.260.79.1
SINCAM006709	e_gw.260.82.1
SINCAM001972	e_gw.260.82.1
SINCAM014084	e_gw.260.82.1
SINCAM001973	e_gw.260.82.1
SINCAM006708	e_gw.260.85.1
SINCAM013772	e_gw.261.1.1
SINCAM007132	e_gw.262.16.1
SINCAM000501	e_gw.262.16.1
SINCAM000186	e_gw.262.16.1
SINCAM015098	e_gw.262.16.1
SINCAM006438	e_gw.263.16.1
SINCAM012007	e_gw.264.24.1
SINCAM922431	e_gw.264.39.1
SINCAM920803	e_gw.264.39.1
SINCAM009000	e_gw.264.39.1
SINCAM003169	e_gw.264.39.1
SINCAM003155	e_gw.264.41.1
SINCAM921952	e_gw.265.19.1
SINCAM001018	e_gw.265.19.1
SINCAM920911	e_gw.265.59.1
SINCAM007921	e_gw.266.110.1
SINCAM007914	e_gw.266.114.1
SINCAM921695	e_gw.266.114.1
SINCAM005341	e_gw.266.196.1
SINCAM007860	e_gw.266.2.1
SINCAM013229	e_gw.266.2.1
SINCAM922870	e_gw.266.270.1
SINCAM922922	e_gw.266.270.1
SINCAM007899	e_gw.266.94.1
SINCAM000487	e_gw.267.107.1
SINCAM006054	e_gw.268.12.1
SINCAM006058	e_gw.268.12.1
SINCAM015509	e_gw.268.13.1
SINCAM013508	e_gw.268.17.1
SINCAM005753	e_gw.268.23.1
SINCAM010525	e_gw.269.17.1
SINCAM012036	e_gw.269.17.1
SINCAM009515	e_gw.269.39.1
SINCAM011808	e_gw.269.58.1
SINCAM002711	e_gw.269.58.1
SINCAM002710	e_gw.269.58.1
SINCAM010597	e_gw.269.9.1
SINCAM010598	e_gw.269.9.1
SINCAM010599	e_gw.269.9.1
SINCAM006178	e_gw.27.106.1
SINCAM922928	e_gw.27.106.1
SINCAM009809	e_gw.27.106.1
SINCAM011870	e_gw.27.106.1
SINCAM005689	e_gw.27.119.1
SINCAM009599	e_gw.27.119.1
SINCAM920574	e_gw.27.144.1
SINCAM008315	e_gw.27.146.1
SINCAM922133	e_gw.27.244.1
SINCAM012190	e_gw.27.289.1
SINCAM001601	e_gw.27.29.1
SINCAM001599	e_gw.27.29.1
SINCAM001598	e_gw.27.29.1
SINCAM001600	e_gw.27.29.1
SINCAM006188	e_gw.27.300.1
SINCAM009844	e_gw.27.31.1
SINCAM001815	e_gw.27.31.1
SINCAM005800	e_gw.27.4.1
SINCAM012191	e_gw.27.41.1
SINCAM009795	e_gw.27.46.1
SINCAM012361	e_gw.27.80.1
SINCAM006070	e_gw.27.84.1
SINCAM015771	e_gw.270.110.1
SINCAM011286	e_gw.270.110.1
SINCAM005625	e_gw.270.33.1
SINCAM922255	e_gw.270.33.1
SINCAM011369	e_gw.270.42.1
SINCAM012266	e_gw.270.54.1
SINCAM015165	e_gw.270.54.1
SINCAM011465	e_gw.270.69.1
SINCAM007140	e_gw.270.80.1
SINCAM008944	e_gw.271.16.1
SINCAM012673	e_gw.271.43.1
SINCAM012313	e_gw.271.57.1
SINCAM008623	e_gw.272.1.1
SINCAM007466	e_gw.272.1.1
SINCAM015454	e_gw.272.10.1
SINCAM923084	e_gw.272.10.1
SINCAM007362	e_gw.272.22.1
SINCAM007666	e_gw.272.3.1
SINCAM008676	e_gw.272.4.1
SINCAM008614	e_gw.272.67.1
SINCAM922964	e_gw.272.71.1
SINCAM016080	e_gw.272.75.1
SINCAM007696	e_gw.272.90.1
SINCAM003048	e_gw.272.94.1
SINCAM003049	e_gw.272.94.1
SINCAM013984	e_gw.272.95.1
SINCAM001211	e_gw.273.10.1
SINCAM013199	e_gw.273.104.1
SINCAM013274	e_gw.273.15.1
SINCAM900032	e_gw.273.16.1
SINCAM001226	e_gw.273.75.1
SINCAM900184	e_gw.273.94.1
SINCAM015546	e_gw.274.25.1
SINCAM009202	e_gw.274.25.1
SINCAM920891	e_gw.274.36.1
SINCAM013594	e_gw.275.47.1
SINCAM011931	e_gw.275.51.1
SINCAM011686	e_gw.276.13.1
SINCAM921618	e_gw.276.28.1
SINCAM014216	e_gw.276.37.1
SINCAM001505	e_gw.276.37.1
SINCAM005444	e_gw.276.49.1
SINCAM001477	e_gw.276.49.1
SINCAM900245	e_gw.276.65.1
SINCAM001899	e_gw.276.93.1
SINCAM001900	e_gw.276.93.1
SINCAM004013	e_gw.277.101.1
SINCAM005999	e_gw.277.122.1
SINCAM000594	e_gw.277.5.1
SINCAM011076	e_gw.277.50.1
SINCAM000647	e_gw.277.51.1
SINCAM000648	e_gw.277.78.1
SINCAM004383	e_gw.277.78.1
SINCAM010717	e_gw.277.78.1
SINCAM014708	e_gw.277.83.1
SINCAM011110	e_gw.277.86.1
SINCAM011300	e_gw.277.86.1
SINCAM922415	e_gw.278.1.1
SINCAM007591	e_gw.278.13.1
SINCAM921710	e_gw.278.51.1
SINCAM923009	e_gw.278.63.1
SINCAM921102	e_gw.278.7.1
SINCAM012807	e_gw.278.72.1
SINCAM008843	e_gw.278.81.1
SINCAM008716	e_gw.278.92.1
SINCAM011502	e_gw.279.100.1
SINCAM011542	e_gw.279.14.1
SINCAM011662	e_gw.279.31.1
SINCAM001712	e_gw.279.71.1
SINCAM012978	e_gw.279.79.1
SINCAM012262	e_gw.279.92.1
SINCAM012958	e_gw.28.113.1
SINCAM920618	e_gw.28.120.1
SINCAM009460	e_gw.28.266.1
SINCAM007190	e_gw.28.266.1
SINCAM004749	e_gw.28.266.1
SINCAM922166	e_gw.28.266.1
SINCAM920615	e_gw.28.3.1
SINCAM005054	e_gw.28.3.1
SINCAM007657	e_gw.28.313.1
SINCAM012073	e_gw.28.318.1
SINCAM001278	e_gw.28.39.1
SINCAM003416	e_gw.28.94.1
SINCAM000680	e_gw.280.15.1
SINCAM000682	e_gw.280.15.1
SINCAM003994	e_gw.280.20.1
SINCAM900111	e_gw.280.28.1
SINCAM017794	e_gw.280.42.1
SINCAM900260	e_gw.280.7.1
SINCAM006278	e_gw.281.110.1
SINCAM011948	e_gw.281.27.1
SINCAM009094	e_gw.281.57.1
SINCAM008799	e_gw.281.82.1
SINCAM009343	e_gw.281.88.1
SINCAM013815	e_gw.281.88.1
SINCAM008600	e_gw.283.17.1
SINCAM008587	e_gw.283.26.1
SINCAM007488	e_gw.283.55.1
SINCAM001181	e_gw.283.65.1
SINCAM000955	e_gw.284.67.1
SINCAM921014	e_gw.285.19.1
SINCAM002713	e_gw.285.40.1
SINCAM006862	e_gw.285.86.1
SINCAM014247	e_gw.285.86.1
SINCAM014063	e_gw.286.1.1
SINCAM002110	e_gw.286.22.1
SINCAM002111	e_gw.286.22.1
SINCAM921537	e_gw.286.33.1
SINCAM922955	e_gw.286.4.1
SINCAM009069	e_gw.286.5.1
SINCAM004409	e_gw.286.5.1
SINCAM011659	e_gw.287.135.1
SINCAM011702	e_gw.287.49.1
SINCAM006009	e_gw.287.64.1
SINCAM922791	e_gw.287.85.1
SINCAM922542	e_gw.287.85.1
SINCAM005620	e_gw.287.85.1
SINCAM921343	e_gw.287.85.1
SINCAM002674	e_gw.288.19.1
SINCAM005805	e_gw.288.65.1
SINCAM005673	e_gw.288.71.1
SINCAM011689	e_gw.288.71.1
SINCAM011157	e_gw.289.20.1
SINCAM007296	e_gw.289.26.1
SINCAM011334	e_gw.289.26.1
SINCAM006200	e_gw.289.31.1
SINCAM012557	e_gw.289.37.1
SINCAM003266	e_gw.289.38.1
SINCAM011298	e_gw.289.58.1
SINCAM922942	e_gw.29.213.1
SINCAM011211	e_gw.29.213.1
SINCAM000537	e_gw.29.222.1
SINCAM009473	e_gw.29.51.1
SINCAM009468	e_gw.29.51.1
SINCAM011498	e_gw.29.65.1
SINCAM921794	e_gw.290.43.1
SINCAM921518	e_gw.290.43.1
SINCAM921355	e_gw.290.43.1
SINCAM007644	e_gw.290.69.1
SINCAM005995	e_gw.291.15.1
SINCAM922262	e_gw.291.15.1
SINCAM014746	e_gw.291.69.1
SINCAM011741	e_gw.291.69.1
SINCAM011574	e_gw.291.72.1
SINCAM008282	e_gw.292.11.1
SINCAM005294	e_gw.292.22.1
SINCAM007806	e_gw.292.22.1
SINCAM016021	e_gw.292.8.1
SINCAM014535	e_gw.2928.3.1
SINCAM004060	e_gw.293.24.1
SINCAM010800	e_gw.293.34.1
SINCAM000267	e_gw.294.21.1
SINCAM921802	e_gw.294.34.1
SINCAM010083	e_gw.294.34.1
SINCAM010310	e_gw.294.45.1
SINCAM000322	e_gw.294.48.1
SINCAM014333	e_gw.294.48.1
SINCAM007308	e_gw.294.8.1
SINCAM000760	e_gw.294.8.1
SINCAM000631	e_gw.295.51.1
SINCAM004345	e_gw.295.51.1
SINCAM002913	e_gw.296.18.1
SINCAM002245	e_gw.296.33.1
SINCAM002937	e_gw.296.33.1
SINCAM003023	e_gw.296.43.1
SINCAM008898	e_gw.296.43.1
SINCAM003825	e_gw.296.54.1
SINCAM017850	e_gw.296.54.1
SINCAM920786	e_gw.296.72.1
SINCAM922132	e_gw.296.79.1
SINCAM002377	e_gw.297.126.1
SINCAM007699	e_gw.297.132.1
SINCAM921010	e_gw.297.137.1
SINCAM005908	e_gw.297.54.1
SINCAM007520	e_gw.297.62.1
SINCAM922240	e_gw.297.75.1
SINCAM011642	e_gw.298.103.1
SINCAM006912	e_gw.298.73.1
SINCAM011352	e_gw.298.93.1
SINCAM921135	e_gw.298.93.1
SINCAM014431	e_gw.298.93.1
SINCAM017738	e_gw.298.93.1
SINCAM013492	e_gw.299.23.1
SINCAM006634	e_gw.299.23.1
SINCAM014167	e_gw.299.32.1
SINCAM006638	e_gw.299.54.1
SINCAM013422	e_gw.299.54.1
SINCAM014166	e_gw.299.54.1
SINCAM006640	e_gw.299.66.1
SINCAM018105	e_gw.299.66.1
SINCAM003221	e_gw.299.81.1
SINCAM006632	e_gw.299.89.1
SINCAM014164	e_gw.299.89.1
SINCAM011746	e_gw.3.1.1
SINCAM921019	e_gw.3.1.1
SINCAM009474	e_gw.3.1.1
SINCAM005276	e_gw.3.120.1
SINCAM007792	e_gw.3.120.1
SINCAM007791	e_gw.3.120.1
SINCAM005686	e_gw.3.123.1
SINCAM920583	e_gw.3.131.1
SINCAM005730	e_gw.3.139.1
SINCAM922252	e_gw.3.139.1
SINCAM001812	e_gw.3.140.1
SINCAM007786	e_gw.3.147.1
SINCAM005229	e_gw.3.147.1
SINCAM922488	e_gw.3.148.1
SINCAM011564	e_gw.3.155.1
SINCAM005742	e_gw.3.172.1
SINCAM005592	e_gw.3.187.1
SINCAM921013	e_gw.3.199.1
SINCAM005813	e_gw.3.219.1
SINCAM010183	e_gw.3.235.1
SINCAM009304	e_gw.3.330.1
SINCAM011617	e_gw.3.34.1
SINCAM011644	e_gw.3.359.1
SINCAM014791	e_gw.3.359.1
SINCAM005587	e_gw.3.371.1
SINCAM001509	e_gw.3.371.1
SINCAM012095	e_gw.3.51.1
SINCAM014748	e_gw.3.52.1
SINCAM011515	e_gw.3.59.1
SINCAM004600	e_gw.3.59.1
SINCAM005593	e_gw.3.91.1
SINCAM005586	e_gw.3.94.1
SINCAM004833	e_gw.3.94.1
SINCAM011622	e_gw.3.94.1
SINCAM000543	e_gw.3.94.1
SINCAM011858	e_gw.30.10.1
SINCAM002108	e_gw.30.117.1
SINCAM010770	e_gw.30.12.1
SINCAM017872	e_gw.30.16.1
SINCAM002763	e_gw.30.163.1
SINCAM008923	e_gw.30.167.1
SINCAM013527	e_gw.30.170.1
SINCAM011590	e_gw.30.187.1
SINCAM016643	e_gw.30.187.1
SINCAM922907	e_gw.30.189.1
SINCAM004055	e_gw.30.189.1
SINCAM921242	e_gw.30.189.1
SINCAM015271	e_gw.30.189.1
SINCAM010839	e_gw.30.205.1
SINCAM004410	e_gw.30.205.1
SINCAM004056	e_gw.30.216.1
SINCAM004426	e_gw.30.227.1
SINCAM921933	e_gw.30.227.1
SINCAM011005	e_gw.30.227.1
SINCAM922905	e_gw.30.237.1
SINCAM002645	e_gw.30.266.1
SINCAM004506	e_gw.30.314.1
SINCAM009424	e_gw.30.321.1
SINCAM009396	e_gw.30.364.1
SINCAM004589	e_gw.30.364.1
SINCAM007032	e_gw.30.385.1
SINCAM004354	e_gw.30.385.1
SINCAM011233	e_gw.30.404.1
SINCAM013096	e_gw.301.8.1
SINCAM922465	e_gw.301.8.1
SINCAM011506	e_gw.302.1.1
SINCAM011507	e_gw.302.11.1
SINCAM005665	e_gw.302.11.1
SINCAM002841	e_gw.302.21.1
SINCAM015426	e_gw.302.21.1
SINCAM012330	e_gw.302.22.1
SINCAM922236	e_gw.302.22.1
SINCAM011588	e_gw.302.8.1
SINCAM001173	e_gw.303.102.1
SINCAM012120	e_gw.303.33.1
SINCAM005598	e_gw.303.55.1
SINCAM013083	e_gw.304.29.1
SINCAM013308	e_gw.304.34.1
SINCAM005014	e_gw.304.88.1
SINCAM008492	e_gw.305.48.1
SINCAM008187	e_gw.305.54.1
SINCAM003479	e_gw.305.54.1
SINCAM010000	e_gw.305.6.1
SINCAM003612	e_gw.305.7.1
SINCAM000272	e_gw.306.26.1
SINCAM007199	e_gw.306.26.1
SINCAM014324	e_gw.306.26.1
SINCAM002392	e_gw.306.26.1
SINCAM014477	e_gw.306.43.1
SINCAM007229	e_gw.306.5.1
SINCAM006822	e_gw.306.59.1
SINCAM006818	e_gw.306.59.1
SINCAM014306	e_gw.306.59.1
SINCAM014305	e_gw.306.59.1
SINCAM001177	e_gw.307.53.1
SINCAM922121	e_gw.307.53.1
SINCAM007483	e_gw.307.80.1
SINCAM012077	e_gw.308.12.1
SINCAM014805	e_gw.308.12.1
SINCAM005446	e_gw.309.3.1
SINCAM001389	e_gw.31.103.1
SINCAM001208	e_gw.31.120.1
SINCAM001172	e_gw.31.189.1
SINCAM000356	e_gw.31.279.1
SINCAM920609	e_gw.31.279.1
SINCAM010275	e_gw.31.279.1
SINCAM007051	e_gw.31.279.1
SINCAM900099	e_gw.31.46.1
SINCAM000992	e_gw.31.46.1
SINCAM900095	e_gw.31.83.1
SINCAM001199	e_gw.31.93.1
SINCAM004888	e_gw.310.18.1
SINCAM009971	e_gw.310.18.1
SINCAM900061	e_gw.311.43.1
SINCAM016171	e_gw.311.76.1
SINCAM016174	e_gw.311.76.1
SINCAM013974	e_gw.311.76.1
SINCAM014419	e_gw.311.93.1
SINCAM006742	e_gw.312.31.1
SINCAM001597	e_gw.312.55.1
SINCAM013455	e_gw.312.66.1
SINCAM003342	e_gw.313.54.1
SINCAM013701	e_gw.314.22.1
SINCAM009393	e_gw.314.28.1
SINCAM009489	e_gw.314.28.1
SINCAM013712	e_gw.314.28.1
SINCAM000082	e_gw.314.28.1
SINCAM006111	e_gw.315.15.1
SINCAM009754	e_gw.315.25.1
SINCAM005537	e_gw.315.45.1
SINCAM011942	e_gw.315.53.1
SINCAM011941	e_gw.315.53.1
SINCAM011953	e_gw.317.25.1
SINCAM001783	e_gw.317.25.1
SINCAM008413	e_gw.317.3.1
SINCAM900248	e_gw.317.36.1
SINCAM011896	e_gw.317.38.1
SINCAM005616	e_gw.317.42.1
SINCAM922039	e_gw.317.55.1
SINCAM011762	e_gw.317.72.1
SINCAM920774	e_gw.317.72.1
SINCAM012740	e_gw.318.18.1
SINCAM005389	e_gw.318.18.1
SINCAM000891	e_gw.318.18.1
SINCAM923070	e_gw.318.18.1
SINCAM005009	e_gw.318.40.1
SINCAM005047	e_gw.318.45.1
SINCAM010024	e_gw.318.57.1
SINCAM922775	e_gw.318.62.1
SINCAM005398	e_gw.318.73.1
SINCAM922458	e_gw.319.19.1
SINCAM920691	e_gw.319.24.1
SINCAM922855	e_gw.319.25.1
SINCAM015348	e_gw.319.30.1
SINCAM004468	e_gw.319.30.1
SINCAM010639	e_gw.319.30.1
SINCAM013438	e_gw.319.44.1
SINCAM017366	e_gw.319.45.1
SINCAM000248	e_gw.32.130.1
SINCAM004057	e_gw.32.130.1
SINCAM010233	e_gw.32.130.1
SINCAM010236	e_gw.32.130.1
SINCAM004349	e_gw.32.146.1
SINCAM000397	e_gw.32.149.1
SINCAM004423	e_gw.32.178.1
SINCAM004424	e_gw.32.178.1
SINCAM000300	e_gw.32.199.1
SINCAM010189	e_gw.32.23.1
SINCAM004714	e_gw.32.23.1
SINCAM000396	e_gw.32.23.1
SINCAM000693	e_gw.32.23.1
SINCAM014628	e_gw.32.32.1
SINCAM006093	e_gw.32.351.1
SINCAM000305	e_gw.32.355.1
SINCAM004778	e_gw.32.355.1
SINCAM005868	e_gw.32.49.1
SINCAM011101	e_gw.32.52.1
SINCAM000297	e_gw.32.54.1
SINCAM010913	e_gw.32.685.1
SINCAM014712	e_gw.32.685.1
SINCAM006182	e_gw.320.110.1
SINCAM006183	e_gw.320.110.1
SINCAM009581	e_gw.320.110.1
SINCAM009579	e_gw.320.110.1
SINCAM006826	e_gw.320.112.1
SINCAM004214	e_gw.320.13.1
SINCAM920936	e_gw.320.40.1
SINCAM922494	e_gw.320.40.1
SINCAM006215	e_gw.320.45.1
SINCAM009648	e_gw.320.52.1
SINCAM921021	e_gw.320.52.1
SINCAM012116	e_gw.320.52.1
SINCAM921792	e_gw.320.52.1
SINCAM005521	e_gw.320.59.1
SINCAM006147	e_gw.320.89.1
SINCAM016455	e_gw.321.1.1
SINCAM016504	e_gw.321.129.1
SINCAM921594	e_gw.321.129.1
SINCAM015695	e_gw.321.53.1
SINCAM015505	e_gw.321.53.1
SINCAM001572	e_gw.321.90.1
SINCAM922753	e_gw.322.3.1
SINCAM013378	e_gw.322.32.1
SINCAM001946	e_gw.322.32.1
SINCAM004674	e_gw.322.34.1
SINCAM013589	e_gw.323.56.1
SINCAM013807	e_gw.323.57.1
SINCAM009294	e_gw.323.57.1
SINCAM001008	e_gw.323.57.1
SINCAM008782	e_gw.323.57.1
SINCAM012965	e_gw.324.15.1
SINCAM001100	e_gw.324.15.1
SINCAM012964	e_gw.324.15.1
SINCAM001317	e_gw.324.16.1
SINCAM013188	e_gw.324.28.1
SINCAM001135	e_gw.324.72.1
SINCAM006110	e_gw.325.12.1
SINCAM012074	e_gw.325.12.1
SINCAM920528	e_gw.325.15.1
SINCAM007010	e_gw.325.15.1
SINCAM920439	e_gw.325.38.1
SINCAM010153	e_gw.325.40.1
SINCAM921617	e_gw.325.52.1
SINCAM013486	e_gw.325.52.1
SINCAM014219	e_gw.325.55.1
SINCAM013357	e_gw.325.55.1
SINCAM013356	e_gw.325.55.1
SINCAM007304	e_gw.325.59.1
SINCAM006883	e_gw.325.65.1
SINCAM000617	e_gw.326.12.1
SINCAM004300	e_gw.326.12.1
SINCAM009961	e_gw.326.24.1
SINCAM000486	e_gw.326.24.1
SINCAM000622	e_gw.326.4.1
SINCAM017682	e_gw.326.51.1
SINCAM015040	e_gw.326.51.1
SINCAM004928	e_gw.326.79.1
SINCAM003203	e_gw.327.54.1
SINCAM002425	e_gw.327.54.1
SINCAM003312	e_gw.327.57.1
SINCAM002277	e_gw.327.57.1
SINCAM003313	e_gw.327.57.1
SINCAM008925	e_gw.327.57.1
SINCAM002704	e_gw.327.7.1
SINCAM922860	e_gw.328.38.1
SINCAM007952	e_gw.328.38.1
SINCAM011705	e_gw.328.53.1
SINCAM005606	e_gw.328.53.1
SINCAM011536	e_gw.328.53.1
SINCAM008409	e_gw.328.54.1
SINCAM011577	e_gw.328.58.1
SINCAM009637	e_gw.329.27.1
SINCAM006926	e_gw.329.61.1
SINCAM921820	e_gw.329.82.1
SINCAM000066	e_gw.329.82.1
SINCAM921924	e_gw.33.11.1
SINCAM004306	e_gw.33.148.1
SINCAM010928	e_gw.33.15.1
SINCAM012921	e_gw.33.18.1
SINCAM012923	e_gw.33.18.1
SINCAM006335	e_gw.33.195.1
SINCAM921362	e_gw.33.30.1
SINCAM922271	e_gw.33.40.1
SINCAM014098	e_gw.33.89.1
SINCAM921252	e_gw.330.10.1
SINCAM004121	e_gw.330.10.1
SINCAM004678	e_gw.330.18.1
SINCAM004741	e_gw.330.21.1
SINCAM010656	e_gw.330.23.1
SINCAM002052	e_gw.330.23.1
SINCAM001785	e_gw.330.23.1
SINCAM006465	e_gw.330.23.1
SINCAM009108	e_gw.330.25.1
SINCAM003256	e_gw.331.10.1
SINCAM011526	e_gw.331.20.1
SINCAM011527	e_gw.331.20.1
SINCAM011640	e_gw.331.26.1
SINCAM005597	e_gw.331.31.1
SINCAM005731	e_gw.331.68.1
SINCAM005732	e_gw.331.68.1
SINCAM001625	e_gw.332.24.1
SINCAM001626	e_gw.332.24.1
SINCAM007853	e_gw.333.131.1
SINCAM012890	e_gw.333.17.1
SINCAM007893	e_gw.333.24.1
SINCAM012792	e_gw.334.115.1
SINCAM008965	e_gw.334.115.1
SINCAM003544	e_gw.334.17.1
SINCAM922520	e_gw.334.68.1
SINCAM008966	e_gw.334.83.1
SINCAM003543	e_gw.334.84.1
SINCAM010727	e_gw.334.9.1
SINCAM921734	e_gw.334.95.1
SINCAM004872	e_gw.335.17.1
SINCAM004815	e_gw.335.4.1
SINCAM000569	e_gw.335.4.1
SINCAM004952	e_gw.335.42.1
SINCAM004217	e_gw.335.5.1
SINCAM009701	e_gw.336.15.1
SINCAM004708	e_gw.336.15.1
SINCAM921399	e_gw.336.15.1
SINCAM004292	e_gw.336.15.1
SINCAM921583	e_gw.336.18.1
SINCAM010617	e_gw.336.19.1
SINCAM010616	e_gw.336.33.1
SINCAM010589	e_gw.336.51.1
SINCAM012230	e_gw.337.19.1
SINCAM012223	e_gw.337.19.1
SINCAM005679	e_gw.337.19.1
SINCAM012227	e_gw.337.19.1
SINCAM005356	e_gw.337.92.1
SINCAM000695	e_gw.338.72.1
SINCAM923103	e_gw.338.72.1
SINCAM017518	e_gw.338.72.1
SINCAM016475	e_gw.338.72.1
SINCAM003277	e_gw.339.60.1
SINCAM007754	e_gw.339.60.1
SINCAM004350	e_gw.339.60.1
SINCAM005944	e_gw.339.60.1
SINCAM003553	e_gw.34.1.1
SINCAM002888	e_gw.34.1.1
SINCAM006540	e_gw.34.24.1
SINCAM004805	e_gw.34.37.1
SINCAM001932	e_gw.340.1.1
SINCAM007277	e_gw.340.1.1
SINCAM010096	e_gw.340.1.1
SINCAM922213	e_gw.340.12.1
SINCAM015361	e_gw.340.17.1
SINCAM006798	e_gw.340.30.1
SINCAM003563	e_gw.340.48.1
SINCAM006298	e_gw.340.77.1
SINCAM006300	e_gw.340.82.1
SINCAM000685	e_gw.341.1.1
SINCAM010685	e_gw.341.21.1
SINCAM003737	e_gw.341.21.1
SINCAM004202	e_gw.341.21.1
SINCAM002805	e_gw.341.65.1
SINCAM012046	e_gw.341.65.1
SINCAM001581	e_gw.341.67.1
SINCAM009575	e_gw.341.74.1
SINCAM002760	e_gw.341.77.1
SINCAM000899	e_gw.342.20.1
SINCAM008211	e_gw.342.24.1
SINCAM920548	e_gw.342.32.1
SINCAM900182	e_gw.342.44.1
SINCAM004184	e_gw.342.6.1
SINCAM017484	e_gw.342.6.1
SINCAM003215	e_gw.343.23.1
SINCAM005565	e_gw.343.23.1
SINCAM005562	e_gw.343.23.1
SINCAM005575	e_gw.343.23.1
SINCAM001984	e_gw.343.4.1
SINCAM014075	e_gw.343.4.1
SINCAM006700	e_gw.343.4.1
SINCAM006701	e_gw.343.45.1
SINCAM009952	e_gw.343.49.1
SINCAM009953	e_gw.343.49.1
SINCAM922461	e_gw.343.49.1
SINCAM014077	e_gw.343.54.1
SINCAM002940	e_gw.344.20.1
SINCAM002518	e_gw.344.3.1
SINCAM900194	e_gw.345.34.1
SINCAM012909	e_gw.345.34.1
SINCAM920843	e_gw.345.34.1
SINCAM012747	e_gw.346.47.1
SINCAM013260	e_gw.346.47.1
SINCAM001108	e_gw.346.50.1
SINCAM012763	e_gw.346.53.1
SINCAM000987	e_gw.346.53.1
SINCAM012761	e_gw.346.53.1
SINCAM012762	e_gw.346.53.1
SINCAM013118	e_gw.346.68.1
SINCAM004817	e_gw.346.90.1
SINCAM008053	e_gw.347.109.1
SINCAM003819	e_gw.347.109.1
SINCAM003847	e_gw.347.116.1
SINCAM008152	e_gw.347.116.1
SINCAM016148	e_gw.347.116.1
SINCAM008256	e_gw.347.38.1
SINCAM008803	e_gw.347.67.1
SINCAM013488	e_gw.347.75.1
SINCAM008140	e_gw.347.82.1
SINCAM003728	e_gw.347.82.1
SINCAM008074	e_gw.347.90.1
SINCAM920836	e_gw.348.51.1
SINCAM000870	e_gw.348.51.1
SINCAM000869	e_gw.348.51.1
SINCAM011150	e_gw.348.57.1
SINCAM000929	e_gw.348.59.1
SINCAM012835	e_gw.348.59.1
SINCAM005399	e_gw.348.59.1
SINCAM012836	e_gw.348.59.1
SINCAM920564	e_gw.348.6.1
SINCAM010502	e_gw.349.108.1
SINCAM010350	e_gw.349.131.1
SINCAM012302	e_gw.349.150.1
SINCAM922042	e_gw.349.37.1
SINCAM010380	e_gw.349.86.1
SINCAM003863	e_gw.35.103.1
SINCAM008158	e_gw.35.103.1
SINCAM014996	e_gw.35.103.1
SINCAM922425	e_gw.35.145.1
SINCAM003041	e_gw.35.145.1
SINCAM012094	e_gw.35.145.1
SINCAM003845	e_gw.35.145.1
SINCAM921634	e_gw.35.150.1
SINCAM003970	e_gw.35.150.1
SINCAM016377	e_gw.35.150.1
SINCAM008735	e_gw.35.160.1
SINCAM004606	e_gw.35.176.1
SINCAM921235	e_gw.35.313.1
SINCAM008484	e_gw.35.313.1
SINCAM008483	e_gw.35.313.1
SINCAM920453	e_gw.35.318.1
SINCAM921690	e_gw.35.339.1
SINCAM013944	e_gw.35.343.1
SINCAM009787	e_gw.35.60.1
SINCAM002473	e_gw.35.83.1
SINCAM015519	e_gw.350.56.1
SINCAM017069	e_gw.350.56.1
SINCAM016346	e_gw.350.56.1
SINCAM015843	e_gw.350.56.1
SINCAM008330	e_gw.351.112.1
SINCAM003446	e_gw.351.35.1
SINCAM015172	e_gw.351.39.1
SINCAM003788	e_gw.351.40.1
SINCAM007542	e_gw.351.47.1
SINCAM013441	e_gw.351.72.1
SINCAM921971	e_gw.351.72.1
SINCAM921291	e_gw.351.72.1
SINCAM007385	e_gw.351.72.1
SINCAM921636	e_gw.351.88.1
SINCAM921215	e_gw.351.88.1
SINCAM014673	e_gw.352.38.1
SINCAM017961	e_gw.352.38.1
SINCAM015862	e_gw.352.38.1
SINCAM009153	e_gw.353.1.1
SINCAM920687	e_gw.355.1.1
SINCAM922784	e_gw.355.103.1
SINCAM005563	e_gw.355.33.1
SINCAM004136	e_gw.355.37.1
SINCAM006961	e_gw.355.68.1
SINCAM010911	e_gw.355.85.1
SINCAM003675	e_gw.356.102.1
SINCAM922077	e_gw.356.103.1
SINCAM922609	e_gw.356.11.1
SINCAM008117	e_gw.356.112.1
SINCAM003021	e_gw.356.112.1
SINCAM003385	e_gw.356.3.1
SINCAM003223	e_gw.356.32.1
SINCAM004240	e_gw.356.32.1
SINCAM010844	e_gw.356.32.1
SINCAM003501	e_gw.356.50.1
SINCAM005941	e_gw.356.59.1
SINCAM012155	e_gw.356.59.1
SINCAM003908	e_gw.356.6.1
SINCAM008076	e_gw.356.61.1
SINCAM007148	e_gw.356.73.1
SINCAM921028	e_gw.357.40.1
SINCAM012548	e_gw.358.43.1
SINCAM921926	e_gw.359.3.1
SINCAM017806	e_gw.359.3.1
SINCAM012034	e_gw.359.41.1
SINCAM009450	e_gw.359.68.1
SINCAM014056	e_gw.36.103.1
SINCAM010749	e_gw.36.14.1
SINCAM921056	e_gw.36.169.1
SINCAM012382	e_gw.36.169.1
SINCAM013719	e_gw.36.219.1
SINCAM009201	e_gw.36.4.1
SINCAM013731	e_gw.36.4.1
SINCAM009062	e_gw.36.4.1
SINCAM004139	e_gw.36.4.1
SINCAM013730	e_gw.36.99.1
SINCAM009399	e_gw.36.99.1
SINCAM004266	e_gw.360.17.1
SINCAM010716	e_gw.360.17.1
SINCAM018072	e_gw.360.23.1
SINCAM004388	e_gw.360.28.1
SINCAM009523	e_gw.360.4.1
SINCAM003831	e_gw.360.79.1
SINCAM007311	e_gw.361.2.1
SINCAM004401	e_gw.361.24.1
SINCAM010856	e_gw.361.29.1
SINCAM010974	e_gw.361.55.1
SINCAM009407	e_gw.361.55.1
SINCAM004551	e_gw.361.59.1
SINCAM921356	e_gw.361.61.1
SINCAM921106	e_gw.363.34.1
SINCAM900098	e_gw.363.48.1
SINCAM007480	e_gw.364.26.1
SINCAM017915	e_gw.364.29.1
SINCAM008667	e_gw.364.59.1
SINCAM009857	e_gw.364.77.1
SINCAM005595	e_gw.366.16.1
SINCAM004355	e_gw.366.33.1
SINCAM011615	e_gw.366.52.1
SINCAM001446	e_gw.367.22.1
SINCAM013104	e_gw.368.19.1
SINCAM011132	e_gw.368.38.1
SINCAM004363	e_gw.368.47.1
SINCAM921382	e_gw.37.11.1
SINCAM009818	e_gw.37.12.1
SINCAM922485	e_gw.37.139.1
SINCAM922678	e_gw.37.139.1
SINCAM017735	e_gw.37.139.1
SINCAM009608	e_gw.37.158.1
SINCAM005915	e_gw.37.158.1
SINCAM923035	e_gw.37.158.1
SINCAM005526	e_gw.37.162.1
SINCAM015340	e_gw.37.162.1
SINCAM009730	e_gw.37.173.1
SINCAM005992	e_gw.37.180.1
SINCAM016232	e_gw.37.180.1
SINCAM006155	e_gw.37.188.1
SINCAM920938	e_gw.37.247.1
SINCAM012108	e_gw.37.247.1
SINCAM012244	e_gw.37.266.1
SINCAM009693	e_gw.37.272.1
SINCAM005843	e_gw.37.272.1
SINCAM922150	e_gw.37.32.1
SINCAM005511	e_gw.37.32.1
SINCAM009886	e_gw.37.359.1
SINCAM922169	e_gw.37.359.1
SINCAM921315	e_gw.37.359.1
SINCAM006141	e_gw.37.41.1
SINCAM006144	e_gw.37.410.1
SINCAM006145	e_gw.37.410.1
SINCAM009685	e_gw.37.411.1
SINCAM008233	e_gw.37.413.1
SINCAM008232	e_gw.37.413.1
SINCAM008234	e_gw.37.413.1
SINCAM921050	e_gw.37.413.1
SINCAM006142	e_gw.37.429.1
SINCAM001540	e_gw.371.27.1
SINCAM001539	e_gw.371.27.1
SINCAM012719	e_gw.371.37.1
SINCAM920924	e_gw.371.69.1
SINCAM016701	e_gw.371.9.1
SINCAM001527	e_gw.372.1.1
SINCAM009230	e_gw.372.1.1
SINCAM920730	e_gw.372.6.1
SINCAM013142	e_gw.373.1.1
SINCAM012948	e_gw.373.1.1
SINCAM922659	e_gw.373.1.1
SINCAM016008	e_gw.373.32.1
SINCAM900139	e_gw.373.4.1
SINCAM001056	e_gw.373.4.1
SINCAM012753	e_gw.373.4.1
SINCAM001057	e_gw.373.4.1
SINCAM001006	e_gw.373.51.1
SINCAM012849	e_gw.373.51.1
SINCAM013081	e_gw.373.51.1
SINCAM001758	e_gw.374.16.1
SINCAM003560	e_gw.374.2.1
SINCAM006447	e_gw.374.41.1
SINCAM002205	e_gw.374.41.1
SINCAM016187	e_gw.374.41.1
SINCAM014175	e_gw.374.41.1
SINCAM922973	e_gw.374.48.1
SINCAM003598	e_gw.374.48.1
SINCAM005647	e_gw.375.14.1
SINCAM922537	e_gw.375.14.1
SINCAM000431	e_gw.375.16.1
SINCAM005874	e_gw.375.38.1
SINCAM921944	e_gw.375.38.1
SINCAM005767	e_gw.375.45.1
SINCAM005651	e_gw.375.6.1
SINCAM005775	e_gw.376.47.1
SINCAM014068	e_gw.376.50.1
SINCAM014069	e_gw.376.50.1
SINCAM014070	e_gw.376.50.1
SINCAM014071	e_gw.376.50.1
SINCAM002701	e_gw.376.83.1
SINCAM016869	e_gw.376.9.1
SINCAM008969	e_gw.377.22.1
SINCAM003434	e_gw.377.22.1
SINCAM004405	e_gw.377.23.1
SINCAM001482	e_gw.378.29.1
SINCAM001483	e_gw.378.29.1
SINCAM015276	e_gw.378.33.1
SINCAM921119	e_gw.378.55.1
SINCAM007833	e_gw.378.56.1
SINCAM008746	e_gw.379.54.1
SINCAM921930	e_gw.379.55.1
SINCAM011003	e_gw.379.55.1
SINCAM005128	e_gw.379.55.1
SINCAM920516	e_gw.379.66.1
SINCAM003372	e_gw.379.66.1
SINCAM000293	e_gw.379.66.1
SINCAM010754	e_gw.379.74.1
SINCAM009431	e_gw.379.96.1
SINCAM015056	e_gw.38.130.1
SINCAM016127	e_gw.38.140.1
SINCAM014252	e_gw.38.172.1
SINCAM007090	e_gw.38.184.1
SINCAM000113	e_gw.38.184.1
SINCAM010040	e_gw.38.26.1
SINCAM000844	e_gw.38.26.1
SINCAM006935	e_gw.38.46.1
SINCAM000035	e_gw.38.47.1
SINCAM007068	e_gw.38.47.1
SINCAM015972	e_gw.38.47.1
SINCAM015971	e_gw.38.47.1
SINCAM920540	e_gw.38.79.1
SINCAM010041	e_gw.38.80.1
SINCAM007076	e_gw.38.80.1
SINCAM000201	e_gw.38.85.1
SINCAM009996	e_gw.38.85.1
SINCAM007079	e_gw.38.94.1
SINCAM000845	e_gw.38.94.1
SINCAM015281	e_gw.380.27.1
SINCAM009147	e_gw.380.27.1
SINCAM921843	e_gw.380.32.1
SINCAM921883	e_gw.380.32.1
SINCAM010152	e_gw.380.32.1
SINCAM000744	e_gw.380.32.1
SINCAM012316	e_gw.380.48.1
SINCAM011623	e_gw.380.48.1
SINCAM004521	e_gw.380.63.1
SINCAM921340	e_gw.380.63.1
SINCAM007243	e_gw.380.8.1
SINCAM011635	e_gw.380.88.1
SINCAM007312	e_gw.381.1.1
SINCAM922353	e_gw.381.46.1
SINCAM001592	e_gw.382.6.1
SINCAM009673	e_gw.383.17.1
SINCAM001604	e_gw.383.2.1
SINCAM001606	e_gw.383.2.1
SINCAM013904	e_gw.384.1.1
SINCAM013905	e_gw.384.1.1
SINCAM008213	e_gw.384.112.1
SINCAM003439	e_gw.384.112.1
SINCAM003735	e_gw.384.46.1
SINCAM921210	e_gw.384.62.1
SINCAM009252	e_gw.386.29.1
SINCAM003309	e_gw.386.3.1
SINCAM015168	e_gw.386.40.1
SINCAM002633	e_gw.386.65.1
SINCAM002628	e_gw.386.8.1
SINCAM017877	e_gw.386.83.1
SINCAM014661	e_gw.386.83.1
SINCAM008942	e_gw.386.83.1
SINCAM008943	e_gw.386.83.1
SINCAM013398	e_gw.387.33.1
SINCAM014173	e_gw.387.33.1
SINCAM006292	e_gw.387.33.1
SINCAM002772	e_gw.387.33.1
SINCAM002773	e_gw.387.37.1
SINCAM013399	e_gw.387.37.1
SINCAM006546	e_gw.388.67.1
SINCAM006474	e_gw.388.69.1
SINCAM921412	e_gw.388.71.1
SINCAM015781	e_gw.388.95.1
SINCAM015542	e_gw.388.95.1
SINCAM008305	e_gw.389.23.1
SINCAM007554	e_gw.389.26.1
SINCAM008669	e_gw.389.57.1
SINCAM012107	e_gw.39.133.1
SINCAM005588	e_gw.39.135.1
SINCAM008081	e_gw.39.209.1
SINCAM005865	e_gw.39.280.1
SINCAM003003	e_gw.39.46.1
SINCAM011862	e_gw.39.46.1
SINCAM920677	e_gw.39.50.1
SINCAM001044	e_gw.39.50.1
SINCAM013695	e_gw.39.99.1
SINCAM011013	e_gw.390.24.1
SINCAM012314	e_gw.390.37.1
SINCAM920530	e_gw.390.43.1
SINCAM012878	e_gw.391.24.1
SINCAM013253	e_gw.391.24.1
SINCAM000813	e_gw.391.37.1
SINCAM015473	e_gw.392.1.1
SINCAM009552	e_gw.392.37.1
SINCAM009240	e_gw.392.37.1
SINCAM014912	e_gw.392.57.1
SINCAM017478	e_gw.392.57.1
SINCAM006925	e_gw.394.1.1
SINCAM921995	e_gw.394.2.1
SINCAM011196	e_gw.394.22.1
SINCAM014715	e_gw.394.39.1
SINCAM921994	e_gw.394.39.1
SINCAM003991	e_gw.394.39.1
SINCAM921238	e_gw.394.39.1
SINCAM921353	e_gw.394.58.1
SINCAM012484	e_gw.394.68.1
SINCAM009325	e_gw.394.68.1
SINCAM014040	e_gw.395.13.1
SINCAM922643	e_gw.395.13.1
SINCAM002021	e_gw.395.13.1
SINCAM008919	e_gw.395.14.1
SINCAM006287	e_gw.395.30.1
SINCAM921484	e_gw.396.4.1
SINCAM011509	e_gw.396.4.1
SINCAM010879	e_gw.396.50.1
SINCAM921942	e_gw.396.50.1
SINCAM007428	e_gw.396.68.1
SINCAM002105	e_gw.397.20.1
SINCAM014238	e_gw.397.20.1
SINCAM006661	e_gw.397.20.1
SINCAM006660	e_gw.397.20.1
SINCAM006696	e_gw.397.28.1
SINCAM001499	e_gw.397.30.1
SINCAM000677	e_gw.398.25.1
SINCAM008128	e_gw.398.56.1
SINCAM003787	e_gw.398.56.1
SINCAM001321	e_gw.398.57.1
SINCAM002792	e_gw.399.5.1
SINCAM922634	e_gw.399.5.1
SINCAM012422	e_gw.4.115.1
SINCAM012545	e_gw.4.120.1
SINCAM007086	e_gw.4.128.1
SINCAM016176	e_gw.4.145.1
SINCAM001082	e_gw.4.154.1
SINCAM012517	e_gw.4.182.1
SINCAM011412	e_gw.4.182.1
SINCAM014758	e_gw.4.182.1
SINCAM012688	e_gw.4.186.1
SINCAM002686	e_gw.4.186.1
SINCAM921360	e_gw.4.193.1
SINCAM010148	e_gw.4.204.1
SINCAM922202	e_gw.4.237.1
SINCAM011091	e_gw.4.237.1
SINCAM922005	e_gw.4.244.1
SINCAM012696	e_gw.4.244.1
SINCAM922644	e_gw.4.333.1
SINCAM012435	e_gw.4.335.1
SINCAM014228	e_gw.4.387.1
SINCAM011062	e_gw.4.39.1
SINCAM012636	e_gw.4.39.1
SINCAM014760	e_gw.4.39.1
SINCAM014898	e_gw.4.396.1
SINCAM011087	e_gw.4.396.1
SINCAM011236	e_gw.4.451.1
SINCAM011063	e_gw.4.46.1
SINCAM014761	e_gw.4.46.1
SINCAM922174	e_gw.4.46.1
SINCAM014762	e_gw.4.46.1
SINCAM012426	e_gw.4.483.1
SINCAM012699	e_gw.4.49.1
SINCAM012664	e_gw.4.53.1
SINCAM922023	e_gw.4.68.1
SINCAM001442	e_gw.40.104.1
SINCAM013286	e_gw.40.104.1
SINCAM010873	e_gw.40.114.1
SINCAM007487	e_gw.40.142.1
SINCAM921352	e_gw.40.204.1
SINCAM004922	e_gw.40.208.1
SINCAM009276	e_gw.40.237.1
SINCAM014380	e_gw.40.269.1
SINCAM922562	e_gw.40.308.1
SINCAM013684	e_gw.40.333.1
SINCAM921390	e_gw.40.344.1
SINCAM004549	e_gw.40.358.1
SINCAM004294	e_gw.40.37.1
SINCAM010870	e_gw.40.39.1
SINCAM013023	e_gw.40.39.1
SINCAM013022	e_gw.40.39.1
SINCAM009419	e_gw.40.52.1
SINCAM009420	e_gw.40.52.1
SINCAM004526	e_gw.40.63.1
SINCAM005199	e_gw.400.34.1
SINCAM015019	e_gw.400.34.1
SINCAM005920	e_gw.400.53.1
SINCAM922346	e_gw.401.52.1
SINCAM014082	e_gw.402.19.1
SINCAM014083	e_gw.402.19.1
SINCAM001975	e_gw.402.27.1
SINCAM010051	e_gw.402.30.1
SINCAM014393	e_gw.402.30.1
SINCAM000108	e_gw.402.30.1
SINCAM013052	e_gw.403.31.1
SINCAM001344	e_gw.403.62.1
SINCAM001345	e_gw.403.62.1
SINCAM920752	e_gw.403.68.1
SINCAM010602	e_gw.403.68.1
SINCAM009039	e_gw.403.86.1
SINCAM014515	e_gw.404.38.1
SINCAM005077	e_gw.404.38.1
SINCAM920605	e_gw.404.55.1
SINCAM005070	e_gw.404.55.1
SINCAM922468	e_gw.404.55.1
SINCAM012738	e_gw.404.8.1
SINCAM000894	e_gw.404.8.1
SINCAM922638	e_gw.405.20.1
SINCAM012900	e_gw.405.45.1
SINCAM010076	e_gw.406.2.1
SINCAM000167	e_gw.406.46.1
SINCAM007238	e_gw.406.46.1
SINCAM007237	e_gw.406.46.1
SINCAM000168	e_gw.406.46.1
SINCAM003243	e_gw.407.16.1
SINCAM001584	e_gw.407.2.1
SINCAM001585	e_gw.407.2.1
SINCAM009908	e_gw.407.39.1
SINCAM005930	e_gw.408.16.1
SINCAM012281	e_gw.408.16.1
SINCAM014838	e_gw.408.16.1
SINCAM921615	e_gw.408.23.1
SINCAM014201	e_gw.408.23.1
SINCAM001524	e_gw.409.22.1
SINCAM006334	e_gw.409.22.1
SINCAM000398	e_gw.409.39.1
SINCAM920899	e_gw.41.18.1
SINCAM014274	e_gw.41.29.1
SINCAM000838	e_gw.41.323.1
SINCAM921869	e_gw.41.33.1
SINCAM012601	e_gw.41.33.1
SINCAM005082	e_gw.41.66.1
SINCAM013971	e_gw.41.8.1
SINCAM001330	e_gw.410.32.1
SINCAM013267	e_gw.410.41.1
SINCAM001376	e_gw.410.43.1
SINCAM922592	e_gw.410.63.1
SINCAM012178	e_gw.411.42.1
SINCAM009823	e_gw.411.49.1
SINCAM009924	e_gw.411.76.1
SINCAM015460	e_gw.412.25.1
SINCAM013646	e_gw.412.25.1
SINCAM013741	e_gw.412.35.1
SINCAM921852	e_gw.413.33.1
SINCAM009942	e_gw.413.33.1
SINCAM000424	e_gw.413.33.1
SINCAM000425	e_gw.413.33.1
SINCAM001738	e_gw.414.14.1
SINCAM013344	e_gw.414.18.1
SINCAM001682	e_gw.414.19.1
SINCAM001681	e_gw.414.19.1
SINCAM014032	e_gw.414.35.1
SINCAM014184	e_gw.414.39.1
SINCAM001680	e_gw.414.39.1
SINCAM006354	e_gw.414.39.1
SINCAM006307	e_gw.414.40.1
SINCAM014147	e_gw.414.40.1
SINCAM921875	e_gw.414.49.1
SINCAM921874	e_gw.414.49.1
SINCAM000143	e_gw.415.20.1
SINCAM000144	e_gw.415.20.1
SINCAM921863	e_gw.415.20.1
SINCAM010147	e_gw.415.29.1
SINCAM002149	e_gw.415.38.1
SINCAM014199	e_gw.415.38.1
SINCAM014200	e_gw.415.38.1
SINCAM008847	e_gw.415.7.1
SINCAM921881	e_gw.415.8.1
SINCAM013043	e_gw.416.25.1
SINCAM001425	e_gw.416.25.1
SINCAM006285	e_gw.417.1.1
SINCAM000217	e_gw.417.16.1
SINCAM016177	e_gw.417.41.1
SINCAM006694	e_gw.417.41.1
SINCAM014128	e_gw.417.41.1
SINCAM002776	e_gw.417.46.1
SINCAM006437	e_gw.417.50.1
SINCAM005134	e_gw.418.17.1
SINCAM004370	e_gw.418.25.1
SINCAM009005	e_gw.418.25.1
SINCAM008973	e_gw.418.35.1
SINCAM002862	e_gw.418.45.1
SINCAM003354	e_gw.418.58.1
SINCAM009043	e_gw.418.60.1
SINCAM009042	e_gw.418.60.1
SINCAM003926	e_gw.42.106.1
SINCAM008704	e_gw.42.106.1
SINCAM003815	e_gw.42.109.1
SINCAM921832	e_gw.42.109.1
SINCAM000795	e_gw.42.109.1
SINCAM010044	e_gw.42.109.1
SINCAM017782	e_gw.42.11.1
SINCAM004128	e_gw.42.140.1
SINCAM013870	e_gw.42.140.1
SINCAM003814	e_gw.42.154.1
SINCAM003813	e_gw.42.154.1
SINCAM008381	e_gw.42.176.1
SINCAM016349	e_gw.42.202.1
SINCAM921064	e_gw.42.202.1
SINCAM015215	e_gw.42.219.1
SINCAM012364	e_gw.42.234.1
SINCAM003503	e_gw.42.248.1
SINCAM008274	e_gw.42.248.1
SINCAM003473	e_gw.42.257.1
SINCAM008184	e_gw.42.257.1
SINCAM014987	e_gw.42.257.1
SINCAM014988	e_gw.42.257.1
SINCAM008478	e_gw.42.26.1
SINCAM012869	e_gw.42.268.1
SINCAM920907	e_gw.42.268.1
SINCAM003930	e_gw.42.32.1
SINCAM007528	e_gw.42.32.1
SINCAM003640	e_gw.42.37.1
SINCAM008201	e_gw.42.37.1
SINCAM921676	e_gw.42.4.1
SINCAM015930	e_gw.42.4.1
SINCAM014024	e_gw.42.40.1
SINCAM013067	e_gw.42.40.1
SINCAM012917	e_gw.42.40.1
SINCAM921671	e_gw.42.42.1
SINCAM003704	e_gw.42.42.1
SINCAM006412	e_gw.42.43.1
SINCAM016316	e_gw.42.43.1
SINCAM016317	e_gw.42.43.1
SINCAM008299	e_gw.42.82.1
SINCAM008522	e_gw.42.96.1
SINCAM000281	e_gw.420.33.1
SINCAM900069	e_gw.420.36.1
SINCAM000865	e_gw.420.55.1
SINCAM013127	e_gw.420.56.1
SINCAM001338	e_gw.421.40.1
SINCAM000866	e_gw.421.42.1
SINCAM010894	e_gw.421.56.1
SINCAM012749	e_gw.421.56.1
SINCAM001392	e_gw.421.56.1
SINCAM012748	e_gw.421.56.1
SINCAM001144	e_gw.421.61.1
SINCAM922646	e_gw.422.12.1
SINCAM009090	e_gw.422.141.1
SINCAM004352	e_gw.422.74.1
SINCAM001634	e_gw.424.24.1
SINCAM010554	e_gw.424.31.1
SINCAM001658	e_gw.424.31.1
SINCAM001657	e_gw.424.31.1
SINCAM922393	e_gw.424.35.1
SINCAM010644	e_gw.424.35.1
SINCAM002798	e_gw.424.35.1
SINCAM002801	e_gw.424.35.1
SINCAM007438	e_gw.425.15.1
SINCAM921423	e_gw.425.21.1
SINCAM007440	e_gw.425.25.1
SINCAM008786	e_gw.425.35.1
SINCAM007566	e_gw.425.47.1
SINCAM008844	e_gw.425.47.1
SINCAM014889	e_gw.426.21.1
SINCAM005716	e_gw.426.46.1
SINCAM014496	e_gw.426.50.1
SINCAM015984	e_gw.427.19.1
SINCAM006281	e_gw.427.2.1
SINCAM006801	e_gw.427.22.1
SINCAM013480	e_gw.427.22.1
SINCAM008637	e_gw.428.10.1
SINCAM010848	e_gw.428.17.1
SINCAM004588	e_gw.428.17.1
SINCAM009423	e_gw.428.17.1
SINCAM921293	e_gw.428.20.1
SINCAM011998	e_gw.428.20.1
SINCAM013331	e_gw.428.20.1
SINCAM005867	e_gw.43.26.1
SINCAM920620	e_gw.43.29.1
SINCAM004931	e_gw.43.32.1
SINCAM004889	e_gw.43.78.1
SINCAM010981	e_gw.43.78.1
SINCAM009264	e_gw.43.78.1
SINCAM002640	e_gw.43.78.1
SINCAM016637	e_gw.43.80.1
SINCAM016922	e_gw.43.80.1
SINCAM009862	e_gw.43.87.1
SINCAM921973	e_gw.43.98.1
SINCAM005409	e_gw.43.99.1
SINCAM011706	e_gw.430.30.1
SINCAM014399	e_gw.430.34.1
SINCAM011940	e_gw.431.1.1
SINCAM002345	e_gw.431.13.1
SINCAM010531	e_gw.431.37.1
SINCAM008651	e_gw.432.34.1
SINCAM017347	e_gw.432.47.1
SINCAM921809	e_gw.433.21.1
SINCAM000591	e_gw.433.21.1
SINCAM002652	e_gw.434.23.1
SINCAM920563	e_gw.435.62.1
SINCAM005472	e_gw.436.12.1
SINCAM014900	e_gw.436.21.1
SINCAM005475	e_gw.436.25.1
SINCAM013881	e_gw.436.47.1
SINCAM005343	e_gw.436.9.1
SINCAM014671	e_gw.437.31.1
SINCAM012585	e_gw.437.44.1
SINCAM011431	e_gw.437.44.1
SINCAM006650	e_gw.438.35.1
SINCAM920650	e_gw.438.70.1
SINCAM008738	e_gw.438.81.1
SINCAM004502	e_gw.439.44.1
SINCAM013936	e_gw.439.45.1
SINCAM011568	e_gw.439.48.1
SINCAM011567	e_gw.439.48.1
SINCAM921330	e_gw.439.61.1
SINCAM922380	e_gw.44.122.1
SINCAM003024	e_gw.44.122.1
SINCAM921107	e_gw.44.122.1
SINCAM003025	e_gw.44.122.1
SINCAM008838	e_gw.44.177.1
SINCAM008320	e_gw.44.25.1
SINCAM004278	e_gw.44.25.1
SINCAM008317	e_gw.44.25.1
SINCAM004234	e_gw.44.31.1
SINCAM921068	e_gw.44.38.1
SINCAM001873	e_gw.44.38.1
SINCAM001872	e_gw.44.38.1
SINCAM005483	e_gw.44.77.1
SINCAM004599	e_gw.44.77.1
SINCAM012920	e_gw.44.77.1
SINCAM004672	e_gw.44.77.1
SINCAM921239	e_gw.44.93.1
SINCAM013688	e_gw.440.24.1
SINCAM921437	e_gw.441.29.1
SINCAM006777	e_gw.441.3.1
SINCAM001765	e_gw.441.3.1
SINCAM007714	e_gw.441.3.1
SINCAM920958	e_gw.441.3.1
SINCAM921724	e_gw.441.30.1
SINCAM008819	e_gw.441.35.1
SINCAM008808	e_gw.441.78.1
SINCAM009820	e_gw.442.23.1
SINCAM005528	e_gw.442.23.1
SINCAM015338	e_gw.442.23.1
SINCAM011481	e_gw.442.33.1
SINCAM006235	e_gw.442.65.1
SINCAM013887	e_gw.442.9.1
SINCAM014298	e_gw.443.22.1
SINCAM003524	e_gw.443.32.1
SINCAM004111	e_gw.444.19.1
SINCAM010018	e_gw.444.30.1
SINCAM922961	e_gw.444.33.1
SINCAM921156	e_gw.444.51.1
SINCAM921200	e_gw.444.52.1
SINCAM005141	e_gw.444.64.1
SINCAM008504	e_gw.446.1.1
SINCAM016659	e_gw.446.22.1
SINCAM002119	e_gw.446.4.1
SINCAM015828	e_gw.447.29.1
SINCAM921097	e_gw.447.29.1
SINCAM015827	e_gw.447.29.1
SINCAM010010	e_gw.447.29.1
SINCAM009611	e_gw.448.77.1
SINCAM001800	e_gw.449.86.1
SINCAM010515	e_gw.45.130.1
SINCAM002688	e_gw.45.131.1
SINCAM920811	e_gw.45.151.1
SINCAM922053	e_gw.45.183.1
SINCAM002428	e_gw.45.22.1
SINCAM002546	e_gw.45.26.1
SINCAM002355	e_gw.45.290.1
SINCAM001883	e_gw.45.294.1
SINCAM922044	e_gw.45.294.1
SINCAM922038	e_gw.45.3.1
SINCAM005933	e_gw.45.37.1
SINCAM921045	e_gw.45.39.1
SINCAM011915	e_gw.45.55.1
SINCAM002820	e_gw.45.62.1
SINCAM011895	e_gw.45.62.1
SINCAM010596	e_gw.45.85.1
SINCAM001037	e_gw.450.25.1
SINCAM013048	e_gw.450.25.1
SINCAM013049	e_gw.450.25.1
SINCAM000883	e_gw.450.61.1
SINCAM015209	e_gw.450.69.1
SINCAM014387	e_gw.451.25.1
SINCAM900070	e_gw.452.5.1
SINCAM001419	e_gw.452.68.1
SINCAM010400	e_gw.453.17.1
SINCAM002610	e_gw.453.3.1
SINCAM011996	e_gw.453.3.1
SINCAM011769	e_gw.453.33.1
SINCAM010477	e_gw.453.39.1
SINCAM001807	e_gw.453.40.1
SINCAM000854	e_gw.454.13.1
SINCAM010055	e_gw.454.13.1
SINCAM921813	e_gw.454.13.1
SINCAM001704	e_gw.454.13.1
SINCAM011292	e_gw.454.32.1
SINCAM007154	e_gw.454.32.1
SINCAM014318	e_gw.455.17.1
SINCAM013824	e_gw.455.21.1
SINCAM922840	e_gw.455.21.1
SINCAM006477	e_gw.456.2.1
SINCAM009587	e_gw.456.21.1
SINCAM922539	e_gw.456.35.1
SINCAM005901	e_gw.456.35.1
SINCAM003258	e_gw.458.33.1
SINCAM922290	e_gw.458.33.1
SINCAM921336	e_gw.458.33.1
SINCAM920475	e_gw.458.37.1
SINCAM001402	e_gw.459.30.1
SINCAM001403	e_gw.459.30.1
SINCAM003945	e_gw.46.1.1
SINCAM000826	e_gw.46.100.1
SINCAM006671	e_gw.46.101.1
SINCAM003989	e_gw.46.130.1
SINCAM007995	e_gw.46.200.1
SINCAM003992	e_gw.46.207.1
SINCAM016181	e_gw.46.207.1
SINCAM015353	e_gw.46.208.1
SINCAM016280	e_gw.46.208.1
SINCAM008422	e_gw.46.265.1
SINCAM922142	e_gw.46.272.1
SINCAM008263	e_gw.46.30.1
SINCAM015351	e_gw.46.30.1
SINCAM003489	e_gw.46.30.1
SINCAM007038	e_gw.46.31.1
SINCAM007039	e_gw.46.31.1
SINCAM921665	e_gw.46.347.1
SINCAM921041	e_gw.46.347.1
SINCAM003105	e_gw.460.10.1
SINCAM009225	e_gw.460.12.1
SINCAM009526	e_gw.460.15.1
SINCAM009618	e_gw.460.4.1
SINCAM008239	e_gw.461.14.1
SINCAM004216	e_gw.461.26.1
SINCAM003877	e_gw.461.27.1
SINCAM014601	e_gw.461.29.1
SINCAM015110	e_gw.461.45.1
SINCAM008363	e_gw.461.45.1
SINCAM014139	e_gw.461.45.1
SINCAM003166	e_gw.462.28.1
SINCAM921785	e_gw.462.3.1
SINCAM922430	e_gw.462.3.1
SINCAM002564	e_gw.462.3.1
SINCAM920813	e_gw.462.68.1
SINCAM900148	e_gw.463.22.1
SINCAM004303	e_gw.463.47.1
SINCAM006305	e_gw.463.47.1
SINCAM006306	e_gw.463.8.1
SINCAM013649	e_gw.464.14.1
SINCAM015458	e_gw.464.14.1
SINCAM005473	e_gw.465.24.1
SINCAM003953	e_gw.467.42.1
SINCAM900202	e_gw.468.26.1
SINCAM013588	e_gw.469.10.1
SINCAM010351	e_gw.469.21.1
SINCAM011103	e_gw.469.52.1
SINCAM010543	e_gw.469.52.1
SINCAM900268	e_gw.469.52.1
SINCAM014810	e_gw.469.52.1
SINCAM010499	e_gw.469.55.1
SINCAM014505	e_gw.469.62.1
SINCAM012854	e_gw.469.62.1
SINCAM922886	e_gw.469.62.1
SINCAM014504	e_gw.469.62.1
SINCAM001126	e_gw.47.11.1
SINCAM015896	e_gw.47.11.1
SINCAM922853	e_gw.47.123.1
SINCAM002959	e_gw.47.141.1
SINCAM002521	e_gw.47.141.1
SINCAM922419	e_gw.47.152.1
SINCAM002596	e_gw.47.152.1
SINCAM007723	e_gw.47.173.1
SINCAM920952	e_gw.47.200.1
SINCAM013998	e_gw.47.201.1
SINCAM006524	e_gw.47.204.1
SINCAM015491	e_gw.47.204.1
SINCAM004798	e_gw.47.64.1
SINCAM012110	e_gw.47.65.1
SINCAM005538	e_gw.47.65.1
SINCAM009885	e_gw.47.66.1
SINCAM922902	e_gw.47.67.1
SINCAM006150	e_gw.47.73.1
SINCAM012050	e_gw.47.74.1
SINCAM002626	e_gw.47.74.1
SINCAM016325	e_gw.47.74.1
SINCAM001174	e_gw.47.88.1
SINCAM008283	e_gw.470.39.1
SINCAM900271	e_gw.470.39.1
SINCAM001469	e_gw.471.1.1
SINCAM001468	e_gw.471.1.1
SINCAM000981	e_gw.471.22.1
SINCAM005090	e_gw.471.22.1
SINCAM005080	e_gw.471.30.1
SINCAM002032	e_gw.471.9.1
SINCAM004054	e_gw.474.32.1
SINCAM004644	e_gw.475.13.1
SINCAM000011	e_gw.475.13.1
SINCAM009957	e_gw.475.13.1
SINCAM004643	e_gw.475.13.1
SINCAM007524	e_gw.476.18.1
SINCAM013564	e_gw.477.20.1
SINCAM008820	e_gw.478.20.1
SINCAM008807	e_gw.478.35.1
SINCAM014192	e_gw.479.15.1
SINCAM013325	e_gw.479.23.1
SINCAM012843	e_gw.479.83.1
SINCAM014061	e_gw.479.83.1
SINCAM002080	e_gw.48.117.1
SINCAM013922	e_gw.48.135.1
SINCAM011667	e_gw.48.192.1
SINCAM011491	e_gw.48.221.1
SINCAM004673	e_gw.48.256.1
SINCAM002081	e_gw.48.37.1
SINCAM016871	e_gw.48.37.1
SINCAM016872	e_gw.48.37.1
SINCAM004186	e_gw.48.44.1
SINCAM016042	e_gw.48.50.1
SINCAM011492	e_gw.48.91.1
SINCAM011676	e_gw.48.94.1
SINCAM000830	e_gw.480.39.1
SINCAM005248	e_gw.480.52.1
SINCAM007821	e_gw.480.52.1
SINCAM013970	e_gw.481.17.1
SINCAM001648	e_gw.481.4.1
SINCAM008360	e_gw.481.4.1
SINCAM922264	e_gw.481.4.1
SINCAM006531	e_gw.481.72.1
SINCAM920600	e_gw.482.11.1
SINCAM920873	e_gw.482.5.1
SINCAM003635	e_gw.483.1.1
SINCAM008198	e_gw.483.1.1
SINCAM008509	e_gw.483.14.1
SINCAM003872	e_gw.483.16.1
SINCAM920906	e_gw.483.16.1
SINCAM921655	e_gw.483.18.1
SINCAM003873	e_gw.483.25.1
SINCAM003856	e_gw.483.45.1
SINCAM921395	e_gw.483.45.1
SINCAM003998	e_gw.483.46.1
SINCAM008047	e_gw.483.46.1
SINCAM003101	e_gw.484.22.1
SINCAM001289	e_gw.484.28.1
SINCAM014640	e_gw.484.32.1
SINCAM900023	e_gw.484.33.1
SINCAM000316	e_gw.484.37.1
SINCAM016348	e_gw.484.7.1
SINCAM005580	e_gw.484.7.1
SINCAM013061	e_gw.484.94.1
SINCAM010663	e_gw.485.10.1
SINCAM009084	e_gw.485.3.1
SINCAM012242	e_gw.486.25.1
SINCAM005939	e_gw.486.25.1
SINCAM006499	e_gw.487.12.1
SINCAM009309	e_gw.487.12.1
SINCAM005825	e_gw.487.29.1
SINCAM922086	e_gw.487.29.1
SINCAM921927	e_gw.487.30.1
SINCAM006076	e_gw.487.6.1
SINCAM011447	e_gw.488.2.1
SINCAM011446	e_gw.488.2.1
SINCAM921300	e_gw.488.2.1
SINCAM006672	e_gw.488.23.1
SINCAM012605	e_gw.488.55.1
SINCAM013773	e_gw.489.93.1
SINCAM009348	e_gw.489.93.1
SINCAM007031	e_gw.49.193.1
SINCAM014127	e_gw.49.211.1
SINCAM014034	e_gw.49.260.1
SINCAM009712	e_gw.49.4.1
SINCAM005325	e_gw.49.89.1
SINCAM920632	e_gw.491.12.1
SINCAM002439	e_gw.491.19.1
SINCAM900062	e_gw.491.21.1
SINCAM012827	e_gw.491.21.1
SINCAM009576	e_gw.492.39.1
SINCAM009859	e_gw.492.45.1
SINCAM009629	e_gw.492.46.1
SINCAM005893	e_gw.492.46.1
SINCAM015222	e_gw.492.46.1
SINCAM013498	e_gw.492.46.1
SINCAM009667	e_gw.492.5.1
SINCAM012090	e_gw.492.5.1
SINCAM005829	e_gw.492.5.1
SINCAM011178	e_gw.493.30.1
SINCAM005493	e_gw.493.30.1
SINCAM921754	e_gw.493.30.1
SINCAM011158	e_gw.493.8.1
SINCAM005204	e_gw.494.10.1
SINCAM013113	e_gw.494.27.1
SINCAM001129	e_gw.494.65.1
SINCAM920576	e_gw.494.67.1
SINCAM001072	e_gw.494.69.1
SINCAM013100	e_gw.495.21.1
SINCAM010691	e_gw.496.12.1
SINCAM001409	e_gw.497.14.1
SINCAM002175	e_gw.499.1.1
SINCAM006624	e_gw.499.1.1
SINCAM013569	e_gw.499.4.1
SINCAM002774	e_gw.499.83.1
SINCAM014174	e_gw.499.83.1
SINCAM013397	e_gw.499.83.1
SINCAM002810	e_gw.5.111.1
SINCAM014386	e_gw.5.111.1
SINCAM013251	e_gw.5.111.1
SINCAM012526	e_gw.5.205.1
SINCAM012376	e_gw.5.205.1
SINCAM011327	e_gw.5.217.1
SINCAM011366	e_gw.5.219.1
SINCAM011362	e_gw.5.224.1
SINCAM011137	e_gw.5.245.1
SINCAM003938	e_gw.5.245.1
SINCAM005533	e_gw.5.289.1
SINCAM012572	e_gw.5.3.1
SINCAM004143	e_gw.5.316.1
SINCAM006427	e_gw.5.316.1
SINCAM922036	e_gw.5.327.1
SINCAM922037	e_gw.5.327.1
SINCAM012552	e_gw.5.327.1
SINCAM010550	e_gw.5.34.1
SINCAM010548	e_gw.5.34.1
SINCAM010551	e_gw.5.34.1
SINCAM012540	e_gw.5.342.1
[truncated: 15,416 more rows]
