# Supplementary material for: Reconstruction of proto-vertebrate, proto-cyclostome and proto-gnathostome genomes provides new insights into early vertebrate evolution
Source: Nat Commun. 2021 Jul 23;12:4489. doi: 10.1038/s41467-021-24573-z (PMC8302630; doi:10.1038/s41467-021-24573-z)
Supplement: Supplementary file 4 — Supplementary Data 1 [file 41467_2021_24573_MOESM4_ESM.zip › SuppData1/orthologs/CALMI-BRARE.txt]

SINCAM000004	ENSDARP00000101228
SINCAM000008	ENSDARP00000005262
SINCAM000009	ENSDARP00000029094
SINCAM000010	ENSDARP00000078268
SINCAM000010	ENSDARP00000102657
SINCAM000016	ENSDARP00000012805
SINCAM000017	ENSDARP00000008825
SINCAM000017	ENSDARP00000103887
SINCAM000018	ENSDARP00000105343
SINCAM000018	ENSDARP00000060954
SINCAM000019	ENSDARP00000109662
SINCAM000020	ENSDARP00000097465
SINCAM000022	ENSDARP00000088096
SINCAM000024	ENSDARP00000099456
SINCAM000024	ENSDARP00000099610
SINCAM000025	ENSDARP00000074839
SINCAM000027	ENSDARP00000116939
SINCAM000027	ENSDARP00000124102
SINCAM000030	ENSDARP00000113027
SINCAM000034	ENSDARP00000081101
SINCAM000035	ENSDARP00000106720
SINCAM000035	ENSDARP00000102269
SINCAM000036	ENSDARP00000016669
SINCAM000036	ENSDARP00000043929
SINCAM000037	ENSDARP00000035494
SINCAM000037	ENSDARP00000090718
SINCAM000040	ENSDARP00000085842
SINCAM000040	ENSDARP00000104253
SINCAM000044	ENSDARP00000121445
SINCAM000044	ENSDARP00000111764
SINCAM000045	ENSDARP00000054573
SINCAM000045	ENSDARP00000119644
SINCAM000047	ENSDARP00000089411
SINCAM000047	ENSDARP00000117985
SINCAM000048	ENSDARP00000106239
SINCAM000049	ENSDARP00000071454
SINCAM000049	ENSDARP00000043209
SINCAM000051	ENSDARP00000109117
SINCAM000052	ENSDARP00000122539
SINCAM000054	ENSDARP00000118759
SINCAM000055	ENSDARP00000083666
SINCAM000055	ENSDARP00000090007
SINCAM000058	ENSDARP00000108612
SINCAM000063	ENSDARP00000113818
SINCAM000065	ENSDARP00000121958
SINCAM000066	ENSDARP00000101190
SINCAM000067	ENSDARP00000099487
SINCAM000067	ENSDARP00000099668
SINCAM000068	ENSDARP00000059225
SINCAM000068	ENSDARP00000103908
SINCAM000069	ENSDARP00000088195
SINCAM000071	ENSDARP00000101702
SINCAM000071	ENSDARP00000126821
SINCAM000075	ENSDARP00000108075
SINCAM000077	ENSDARP00000050602
SINCAM000078	ENSDARP00000128580
SINCAM000079	ENSDARP00000112441
SINCAM000080	ENSDARP00000102053
SINCAM000081	ENSDARP00000067146
SINCAM000081	ENSDARP00000013433
SINCAM000083	ENSDARP00000110342
SINCAM000084	ENSDARP00000057558
SINCAM000084	ENSDARP00000129415
SINCAM000086	ENSDARP00000055087
SINCAM000086	ENSDARP00000101152
SINCAM000100	ENSDARP00000089318
SINCAM000100	ENSDARP00000033191
SINCAM000102	ENSDARP00000015026
SINCAM000104	ENSDARP00000082953
SINCAM000105	ENSDARP00000114072
SINCAM000106	ENSDARP00000099552
SINCAM000106	ENSDARP00000107528
SINCAM000109	ENSDARP00000115423
SINCAM000111	ENSDARP00000111479
SINCAM000112	ENSDARP00000042310
SINCAM000116	ENSDARP00000110829
SINCAM000116	ENSDARP00000019873
SINCAM000117	ENSDARP00000059321
SINCAM000117	ENSDARP00000112348
SINCAM000118	ENSDARP00000107764
SINCAM000120	ENSDARP00000087660
SINCAM000120	ENSDARP00000057868
SINCAM000122	ENSDARP00000109937
SINCAM000122	ENSDARP00000112359
SINCAM000123	ENSDARP00000106273
SINCAM000123	ENSDARP00000105263
SINCAM000126	ENSDARP00000101586
SINCAM000127	ENSDARP00000122367
SINCAM000127	ENSDARP00000114233
SINCAM000128	ENSDARP00000110219
SINCAM000129	ENSDARP00000070056
SINCAM000129	ENSDARP00000026086
SINCAM000130	ENSDARP00000043865
SINCAM000131	ENSDARP00000050073
SINCAM000132	ENSDARP00000042485
SINCAM000133	ENSDARP00000005003
SINCAM000133	ENSDARP00000007794
SINCAM000135	ENSDARP00000110172
SINCAM000136	ENSDARP00000009527
SINCAM000136	ENSDARP00000083373
SINCAM000137	ENSDARP00000068161
SINCAM000140	ENSDARP00000055877
SINCAM000141	ENSDARP00000116187
SINCAM000141	ENSDARP00000118870
SINCAM000142	ENSDARP00000110971
SINCAM000143	ENSDARP00000122575
SINCAM000143	ENSDARP00000126575
SINCAM000148	ENSDARP00000093767
SINCAM000148	ENSDARP00000022188
SINCAM000151	ENSDARP00000098708
SINCAM000151	ENSDARP00000113396
SINCAM000152	ENSDARP00000120440
SINCAM000152	ENSDARP00000049927
SINCAM000153	ENSDARP00000100235
SINCAM000153	ENSDARP00000100689
SINCAM000154	ENSDARP00000021241
SINCAM000155	ENSDARP00000068115
SINCAM000155	ENSDARP00000073815
SINCAM000156	ENSDARP00000003616
SINCAM000159	ENSDARP00000116772
SINCAM000159	ENSDARP00000112794
SINCAM000161	ENSDARP00000016871
SINCAM000161	ENSDARP00000075010
SINCAM000162	ENSDARP00000056744
SINCAM000163	ENSDARP00000112600
SINCAM000164	ENSDARP00000101249
SINCAM000164	ENSDARP00000098666
SINCAM000165	ENSDARP00000100934
SINCAM000166	ENSDARP00000010904
SINCAM000167	ENSDARP00000102248
SINCAM000172	ENSDARP00000129159
SINCAM000174	ENSDARP00000072733
SINCAM000177	ENSDARP00000054574
SINCAM000178	ENSDARP00000026495
SINCAM000178	ENSDARP00000091810
SINCAM000179	ENSDARP00000101400
SINCAM000179	ENSDARP00000099181
SINCAM000180	ENSDARP00000107378
SINCAM000180	ENSDARP00000073406
SINCAM000181	ENSDARP00000064614
SINCAM000181	ENSDARP00000089747
SINCAM000182	ENSDARP00000105396
SINCAM000191	ENSDARP00000106940
SINCAM000192	ENSDARP00000069196
SINCAM000193	ENSDARP00000069171
SINCAM000193	ENSDARP00000093565
SINCAM000194	ENSDARP00000093557
SINCAM000194	ENSDARP00000069157
SINCAM000197	ENSDARP00000056711
SINCAM000198	ENSDARP00000107677
SINCAM000198	ENSDARP00000121728
SINCAM000199	ENSDARP00000100755
SINCAM000200	ENSDARP00000004657
SINCAM000200	ENSDARP00000082104
SINCAM000201	ENSDARP00000058795
SINCAM000202	ENSDARP00000114221
SINCAM000203	ENSDARP00000115808
SINCAM000204	ENSDARP00000054580
SINCAM000204	ENSDARP00000115648
SINCAM000205	ENSDARP00000123199
SINCAM000205	ENSDARP00000102041
SINCAM000207	ENSDARP00000079486
SINCAM000209	ENSDARP00000124965
SINCAM000210	ENSDARP00000011642
SINCAM000211	ENSDARP00000124004
SINCAM000212	ENSDARP00000029203
SINCAM000214	ENSDARP00000079456
SINCAM000215	ENSDARP00000054174
SINCAM000215	ENSDARP00000109288
SINCAM000216	ENSDARP00000119629
SINCAM000216	ENSDARP00000053128
SINCAM000218	ENSDARP00000012513
SINCAM000220	ENSDARP00000119942
SINCAM000221	ENSDARP00000002773
SINCAM000221	ENSDARP00000111210
SINCAM000223	ENSDARP00000053368
SINCAM000224	ENSDARP00000100587
SINCAM000225	ENSDARP00000104593
SINCAM000225	ENSDARP00000054263
SINCAM000228	ENSDARP00000106639
SINCAM000228	ENSDARP00000043854
SINCAM000231	ENSDARP00000105067
SINCAM000234	ENSDARP00000003197
SINCAM000235	ENSDARP00000051762
SINCAM000236	ENSDARP00000110056
SINCAM000236	ENSDARP00000111512
SINCAM000237	ENSDARP00000080991
SINCAM000237	ENSDARP00000110489
SINCAM000238	ENSDARP00000093298
SINCAM000239	ENSDARP00000080947
SINCAM000239	ENSDARP00000065646
SINCAM000240	ENSDARP00000120666
SINCAM000241	ENSDARP00000106936
SINCAM000241	ENSDARP00000076751
SINCAM000242	ENSDARP00000098167
SINCAM000243	ENSDARP00000050444
SINCAM000243	ENSDARP00000101294
SINCAM000244	ENSDARP00000054264
SINCAM000246	ENSDARP00000108386
SINCAM000246	ENSDARP00000079215
SINCAM000247	ENSDARP00000093275
SINCAM000247	ENSDARP00000056995
SINCAM000248	ENSDARP00000109139
SINCAM000248	ENSDARP00000128412
SINCAM000249	ENSDARP00000054234
SINCAM000249	ENSDARP00000108567
SINCAM000250	ENSDARP00000016228
SINCAM000251	ENSDARP00000029074
SINCAM000251	ENSDARP00000120075
SINCAM000252	ENSDARP00000054229
SINCAM000253	ENSDARP00000106047
SINCAM000253	ENSDARP00000126708
SINCAM000256	ENSDARP00000050929
SINCAM000256	ENSDARP00000107816
SINCAM000260	ENSDARP00000112023
SINCAM000261	ENSDARP00000086765
SINCAM000261	ENSDARP00000070548
SINCAM000263	ENSDARP00000076621
SINCAM000264	ENSDARP00000030659
SINCAM000265	ENSDARP00000115579
SINCAM000265	ENSDARP00000129300
SINCAM000267	ENSDARP00000051892
SINCAM000268	ENSDARP00000012308
SINCAM000268	ENSDARP00000110660
SINCAM000271	ENSDARP00000117573
SINCAM000272	ENSDARP00000088868
SINCAM000272	ENSDARP00000108688
SINCAM000274	ENSDARP00000101548
SINCAM000275	ENSDARP00000089019
SINCAM000276	ENSDARP00000124957
SINCAM000276	ENSDARP00000084458
SINCAM000282	ENSDARP00000042059
SINCAM000282	ENSDARP00000120486
SINCAM000283	ENSDARP00000122898
SINCAM000288	ENSDARP00000070915
SINCAM000288	ENSDARP00000052443
SINCAM000289	ENSDARP00000068851
SINCAM000289	ENSDARP00000108171
SINCAM000290	ENSDARP00000096274
SINCAM000290	ENSDARP00000108639
SINCAM000291	ENSDARP00000099045
SINCAM000291	ENSDARP00000099826
SINCAM000292	ENSDARP00000019238
SINCAM000292	ENSDARP00000036411
SINCAM000296	ENSDARP00000106396
SINCAM000296	ENSDARP00000040797
SINCAM000297	ENSDARP00000088599
SINCAM000300	ENSDARP00000033334
SINCAM000301	ENSDARP00000056733
SINCAM000303	ENSDARP00000107068
SINCAM000303	ENSDARP00000023570
SINCAM000305	ENSDARP00000097886
SINCAM000305	ENSDARP00000108397
SINCAM000306	ENSDARP00000063358
SINCAM000306	ENSDARP00000037614
SINCAM000307	ENSDARP00000115027
SINCAM000307	ENSDARP00000078232
SINCAM000308	ENSDARP00000037516
SINCAM000308	ENSDARP00000013248
SINCAM000310	ENSDARP00000006732
SINCAM000311	ENSDARP00000091535
SINCAM000311	ENSDARP00000113043
SINCAM000312	ENSDARP00000101307
SINCAM000313	ENSDARP00000116730
SINCAM000313	ENSDARP00000090139
SINCAM000315	ENSDARP00000103306
SINCAM000315	ENSDARP00000121103
SINCAM000316	ENSDARP00000109435
SINCAM000317	ENSDARP00000054860
SINCAM000317	ENSDARP00000124053
SINCAM000318	ENSDARP00000087587
SINCAM000319	ENSDARP00000104305
SINCAM000320	ENSDARP00000092236
SINCAM000320	ENSDARP00000014244
SINCAM000321	ENSDARP00000063620
SINCAM000322	ENSDARP00000046439
SINCAM000322	ENSDARP00000022427
SINCAM000323	ENSDARP00000035373
SINCAM000324	ENSDARP00000040012
SINCAM000324	ENSDARP00000050204
SINCAM000325	ENSDARP00000090664
SINCAM000325	ENSDARP00000098791
SINCAM000327	ENSDARP00000065658
SINCAM000328	ENSDARP00000085896
SINCAM000329	ENSDARP00000074045
SINCAM000332	ENSDARP00000108884
SINCAM000335	ENSDARP00000080730
SINCAM000340	ENSDARP00000018064
SINCAM000340	ENSDARP00000017622
SINCAM000343	ENSDARP00000057160
SINCAM000343	ENSDARP00000107985
SINCAM000344	ENSDARP00000085592
SINCAM000349	ENSDARP00000008977
SINCAM000349	ENSDARP00000103131
SINCAM000355	ENSDARP00000054509
SINCAM000356	ENSDARP00000100653
SINCAM000356	ENSDARP00000102428
SINCAM000358	ENSDARP00000006703
SINCAM000361	ENSDARP00000013520
SINCAM000363	ENSDARP00000092575
SINCAM000364	ENSDARP00000107878
SINCAM000365	ENSDARP00000041467
SINCAM000366	ENSDARP00000052568
SINCAM000367	ENSDARP00000127930
SINCAM000371	ENSDARP00000072289
SINCAM000371	ENSDARP00000093087
SINCAM000372	ENSDARP00000057760
SINCAM000373	ENSDARP00000071278
SINCAM000374	ENSDARP00000071305
SINCAM000376	ENSDARP00000059439
SINCAM000378	ENSDARP00000018789
SINCAM000378	ENSDARP00000126434
SINCAM000379	ENSDARP00000120305
SINCAM000379	ENSDARP00000079802
SINCAM000380	ENSDARP00000107353
SINCAM000380	ENSDARP00000122336
SINCAM000381	ENSDARP00000051255
SINCAM000381	ENSDARP00000115560
SINCAM000383	ENSDARP00000079823
SINCAM000385	ENSDARP00000116417
SINCAM000385	ENSDARP00000064967
SINCAM000386	ENSDARP00000102863
SINCAM000387	ENSDARP00000026957
SINCAM000387	ENSDARP00000003167
SINCAM000390	ENSDARP00000103874
SINCAM000390	ENSDARP00000097777
SINCAM000391	ENSDARP00000115304
SINCAM000392	ENSDARP00000078930
SINCAM000392	ENSDARP00000123660
SINCAM000393	ENSDARP00000114143
SINCAM000394	ENSDARP00000102423
SINCAM000394	ENSDARP00000098280
SINCAM000395	ENSDARP00000054439
SINCAM000395	ENSDARP00000052647
SINCAM000396	ENSDARP00000105953
SINCAM000397	ENSDARP00000011409
SINCAM000398	ENSDARP00000009817
SINCAM000398	ENSDARP00000104161
SINCAM000399	ENSDARP00000090568
SINCAM000402	ENSDARP00000104278
SINCAM000403	ENSDARP00000066691
SINCAM000404	ENSDARP00000110098
SINCAM000404	ENSDARP00000110051
SINCAM000407	ENSDARP00000112004
SINCAM000409	ENSDARP00000104355
SINCAM000409	ENSDARP00000103889
SINCAM000410	ENSDARP00000106701
SINCAM000410	ENSDARP00000106660
SINCAM000413	ENSDARP00000077232
SINCAM000415	ENSDARP00000064214
SINCAM000416	ENSDARP00000086543
SINCAM000416	ENSDARP00000129462
SINCAM000417	ENSDARP00000061000
SINCAM000418	ENSDARP00000104171
SINCAM000418	ENSDARP00000120265
SINCAM000421	ENSDARP00000098175
SINCAM000423	ENSDARP00000031494
SINCAM000424	ENSDARP00000005968
SINCAM000425	ENSDARP00000111731
SINCAM000425	ENSDARP00000124217
SINCAM000426	ENSDARP00000032940
SINCAM000426	ENSDARP00000089406
SINCAM000427	ENSDARP00000052004
SINCAM000428	ENSDARP00000051523
SINCAM000428	ENSDARP00000059368
SINCAM000430	ENSDARP00000101565
SINCAM000434	ENSDARP00000054821
SINCAM000436	ENSDARP00000073671
SINCAM000436	ENSDARP00000111728
SINCAM000437	ENSDARP00000055217
SINCAM000437	ENSDARP00000112918
SINCAM000438	ENSDARP00000108229
SINCAM000438	ENSDARP00000109218
SINCAM000439	ENSDARP00000097114
SINCAM000440	ENSDARP00000104009
SINCAM000441	ENSDARP00000107405
SINCAM000442	ENSDARP00000109430
SINCAM000443	ENSDARP00000096190
SINCAM000443	ENSDARP00000045367
SINCAM000444	ENSDARP00000081301
SINCAM000444	ENSDARP00000102349
SINCAM000445	ENSDARP00000124510
SINCAM000445	ENSDARP00000043555
SINCAM000446	ENSDARP00000058788
SINCAM000446	ENSDARP00000054385
SINCAM000447	ENSDARP00000093865
SINCAM000447	ENSDARP00000124407
SINCAM000448	ENSDARP00000083458
SINCAM000449	ENSDARP00000118059
SINCAM000450	ENSDARP00000071861
SINCAM000450	ENSDARP00000061499
SINCAM000451	ENSDARP00000123226
SINCAM000451	ENSDARP00000089370
SINCAM000452	ENSDARP00000118938
SINCAM000453	ENSDARP00000122065
SINCAM000453	ENSDARP00000113509
SINCAM000454	ENSDARP00000026343
SINCAM000454	ENSDARP00000105194
SINCAM000457	ENSDARP00000109414
SINCAM000458	ENSDARP00000107880
SINCAM000459	ENSDARP00000088481
SINCAM000460	ENSDARP00000075688
SINCAM000464	ENSDARP00000093532
SINCAM000464	ENSDARP00000097881
SINCAM000466	ENSDARP00000038731
SINCAM000466	ENSDARP00000112458
SINCAM000468	ENSDARP00000022770
SINCAM000470	ENSDARP00000040775
SINCAM000471	ENSDARP00000023797
SINCAM000471	ENSDARP00000103592
SINCAM000472	ENSDARP00000090148
SINCAM000472	ENSDARP00000109081
SINCAM000473	ENSDARP00000087012
SINCAM000473	ENSDARP00000026585
SINCAM000474	ENSDARP00000068362
SINCAM000474	ENSDARP00000102366
SINCAM000475	ENSDARP00000012749
SINCAM000475	ENSDARP00000006223
SINCAM000476	ENSDARP00000080047
SINCAM000476	ENSDARP00000100086
SINCAM000477	ENSDARP00000073276
SINCAM000477	ENSDARP00000110012
SINCAM000478	ENSDARP00000111660
SINCAM000479	ENSDARP00000104388
SINCAM000479	ENSDARP00000032185
SINCAM000481	ENSDARP00000089381
SINCAM000481	ENSDARP00000063558
SINCAM000483	ENSDARP00000121325
SINCAM000483	ENSDARP00000114595
SINCAM000484	ENSDARP00000015473
SINCAM000484	ENSDARP00000112329
SINCAM000485	ENSDARP00000063175
SINCAM000489	ENSDARP00000114539
SINCAM000489	ENSDARP00000070545
SINCAM000490	ENSDARP00000113369
SINCAM000490	ENSDARP00000111906
SINCAM000491	ENSDARP00000120564
SINCAM000492	ENSDARP00000054339
SINCAM000493	ENSDARP00000035286
SINCAM000495	ENSDARP00000117450
SINCAM000496	ENSDARP00000110951
SINCAM000496	ENSDARP00000120324
SINCAM000497	ENSDARP00000109877
SINCAM000497	ENSDARP00000081680
SINCAM000498	ENSDARP00000082092
SINCAM000498	ENSDARP00000127502
SINCAM000499	ENSDARP00000093421
SINCAM000500	ENSDARP00000007234
SINCAM000500	ENSDARP00000121332
SINCAM000501	ENSDARP00000083503
SINCAM000502	ENSDARP00000093777
SINCAM000504	ENSDARP00000083183
SINCAM000504	ENSDARP00000102273
SINCAM000506	ENSDARP00000034536
SINCAM000507	ENSDARP00000098825
SINCAM000507	ENSDARP00000102678
SINCAM000508	ENSDARP00000075128
SINCAM000508	ENSDARP00000097111
SINCAM000509	ENSDARP00000060576
SINCAM000510	ENSDARP00000074317
SINCAM000511	ENSDARP00000103790
SINCAM000512	ENSDARP00000102069
SINCAM000512	ENSDARP00000045573
SINCAM000513	ENSDARP00000127990
SINCAM000513	ENSDARP00000086058
SINCAM000514	ENSDARP00000123503
SINCAM000516	ENSDARP00000073990
SINCAM000517	ENSDARP00000110973
SINCAM000518	ENSDARP00000005716
SINCAM000521	ENSDARP00000119166
SINCAM000522	ENSDARP00000080960
SINCAM000522	ENSDARP00000080968
SINCAM000524	ENSDARP00000095086
SINCAM000525	ENSDARP00000124661
SINCAM000527	ENSDARP00000013158
SINCAM000527	ENSDARP00000125099
SINCAM000528	ENSDARP00000103163
SINCAM000531	ENSDARP00000108359
SINCAM000532	ENSDARP00000064847
SINCAM000533	ENSDARP00000019940
SINCAM000535	ENSDARP00000115658
SINCAM000536	ENSDARP00000094142
SINCAM000536	ENSDARP00000109313
SINCAM000537	ENSDARP00000068656
SINCAM000540	ENSDARP00000068661
SINCAM000541	ENSDARP00000103183
SINCAM000542	ENSDARP00000066677
SINCAM000542	ENSDARP00000073858
SINCAM000543	ENSDARP00000003188
SINCAM000544	ENSDARP00000116646
SINCAM000545	ENSDARP00000104899
SINCAM000546	ENSDARP00000094123
SINCAM000546	ENSDARP00000118281
SINCAM000548	ENSDARP00000118247
SINCAM000549	ENSDARP00000034195
SINCAM000549	ENSDARP00000069642
SINCAM000550	ENSDARP00000063600
SINCAM000552	ENSDARP00000094286
SINCAM000552	ENSDARP00000000960
SINCAM000554	ENSDARP00000049203
SINCAM000554	ENSDARP00000112456
SINCAM000555	ENSDARP00000063577
SINCAM000556	ENSDARP00000047623
SINCAM000558	ENSDARP00000093842
SINCAM000559	ENSDARP00000107420
SINCAM000559	ENSDARP00000068869
SINCAM000560	ENSDARP00000063151
SINCAM000561	ENSDARP00000122314
SINCAM000561	ENSDARP00000099840
SINCAM000562	ENSDARP00000118390
SINCAM000563	ENSDARP00000072847
SINCAM000564	ENSDARP00000048163
SINCAM000565	ENSDARP00000123656
SINCAM000565	ENSDARP00000098117
SINCAM000566	ENSDARP00000003120
SINCAM000566	ENSDARP00000088538
SINCAM000567	ENSDARP00000103088
SINCAM000568	ENSDARP00000105212
SINCAM000569	ENSDARP00000110590
SINCAM000569	ENSDARP00000105530
SINCAM000570	ENSDARP00000054706
SINCAM000571	ENSDARP00000106996
SINCAM000571	ENSDARP00000007295
SINCAM000572	ENSDARP00000099029
SINCAM000572	ENSDARP00000082292
SINCAM000573	ENSDARP00000019867
SINCAM000573	ENSDARP00000075441
SINCAM000574	ENSDARP00000087385
SINCAM000574	ENSDARP00000016880
SINCAM000575	ENSDARP00000073136
SINCAM000576	ENSDARP00000053924
SINCAM000576	ENSDARP00000108523
SINCAM000577	ENSDARP00000104882
SINCAM000577	ENSDARP00000034147
SINCAM000578	ENSDARP00000024039
SINCAM000579	ENSDARP00000108041
SINCAM000579	ENSDARP00000048854
SINCAM000581	ENSDARP00000105685
SINCAM000582	ENSDARP00000084087
SINCAM000585	ENSDARP00000104703
SINCAM000586	ENSDARP00000112805
SINCAM000586	ENSDARP00000014827
SINCAM000587	ENSDARP00000054673
SINCAM000587	ENSDARP00000053915
SINCAM000590	ENSDARP00000014779
SINCAM000591	ENSDARP00000082437
SINCAM000591	ENSDARP00000115224
SINCAM000592	ENSDARP00000015078
SINCAM000592	ENSDARP00000006482
SINCAM000593	ENSDARP00000054005
SINCAM000594	ENSDARP00000110184
SINCAM000594	ENSDARP00000082474
SINCAM000595	ENSDARP00000059242
SINCAM000596	ENSDARP00000111237
SINCAM000597	ENSDARP00000114229
SINCAM000598	ENSDARP00000030881
SINCAM000599	ENSDARP00000098468
SINCAM000600	ENSDARP00000073348
SINCAM000602	ENSDARP00000022890
SINCAM000603	ENSDARP00000071815
SINCAM000603	ENSDARP00000068268
SINCAM000604	ENSDARP00000059229
SINCAM000604	ENSDARP00000115520
SINCAM000605	ENSDARP00000059230
SINCAM000607	ENSDARP00000105939
SINCAM000610	ENSDARP00000121090
SINCAM000610	ENSDARP00000126761
SINCAM000612	ENSDARP00000054808
SINCAM000613	ENSDARP00000109373
SINCAM000613	ENSDARP00000068223
SINCAM000614	ENSDARP00000009928
SINCAM000615	ENSDARP00000052029
SINCAM000617	ENSDARP00000053762
SINCAM000618	ENSDARP00000109423
SINCAM000618	ENSDARP00000108399
SINCAM000621	ENSDARP00000015588
SINCAM000622	ENSDARP00000109273
SINCAM000624	ENSDARP00000109592
SINCAM000626	ENSDARP00000105904
SINCAM000629	ENSDARP00000101619
SINCAM000631	ENSDARP00000124776
SINCAM000631	ENSDARP00000058502
SINCAM000632	ENSDARP00000012434
SINCAM000634	ENSDARP00000015036
SINCAM000634	ENSDARP00000120430
SINCAM000636	ENSDARP00000107217
SINCAM000637	ENSDARP00000106998
SINCAM000638	ENSDARP00000022921
SINCAM000640	ENSDARP00000028875
SINCAM000642	ENSDARP00000099683
SINCAM000642	ENSDARP00000110808
SINCAM000645	ENSDARP00000010437
SINCAM000647	ENSDARP00000074168
SINCAM000648	ENSDARP00000108285
SINCAM000648	ENSDARP00000047125
SINCAM000649	ENSDARP00000030937
SINCAM000650	ENSDARP00000050558
SINCAM000653	ENSDARP00000115274
SINCAM000655	ENSDARP00000122990
SINCAM000655	ENSDARP00000111053
SINCAM000656	ENSDARP00000015580
SINCAM000656	ENSDARP00000040533
SINCAM000657	ENSDARP00000069263
SINCAM000659	ENSDARP00000090024
SINCAM000660	ENSDARP00000044183
SINCAM000661	ENSDARP00000105445
SINCAM000662	ENSDARP00000108050
SINCAM000664	ENSDARP00000065011
SINCAM000665	ENSDARP00000102784
SINCAM000666	ENSDARP00000069701
SINCAM000668	ENSDARP00000111959
SINCAM000669	ENSDARP00000127983
SINCAM000670	ENSDARP00000116818
SINCAM000671	ENSDARP00000059263
SINCAM000672	ENSDARP00000074544
SINCAM000672	ENSDARP00000064845
SINCAM000678	ENSDARP00000112150
SINCAM000678	ENSDARP00000098162
SINCAM000679	ENSDARP00000105636
SINCAM000682	ENSDARP00000082002
SINCAM000683	ENSDARP00000085532
SINCAM000685	ENSDARP00000106974
SINCAM000687	ENSDARP00000074011
SINCAM000689	ENSDARP00000022481
SINCAM000690	ENSDARP00000101988
SINCAM000691	ENSDARP00000109206
SINCAM000691	ENSDARP00000091825
SINCAM000692	ENSDARP00000117866
SINCAM000692	ENSDARP00000115647
SINCAM000693	ENSDARP00000020465
SINCAM000694	ENSDARP00000114078
SINCAM000694	ENSDARP00000034835
SINCAM000695	ENSDARP00000109630
SINCAM000696	ENSDARP00000070240
SINCAM000698	ENSDARP00000023050
SINCAM000698	ENSDARP00000037261
SINCAM000701	ENSDARP00000077102
SINCAM000701	ENSDARP00000068917
SINCAM000702	ENSDARP00000054689
SINCAM000704	ENSDARP00000103757
SINCAM000705	ENSDARP00000074588
SINCAM000706	ENSDARP00000074570
SINCAM000707	ENSDARP00000118462
SINCAM000710	ENSDARP00000055486
SINCAM000711	ENSDARP00000074564
SINCAM000711	ENSDARP00000078614
SINCAM000713	ENSDARP00000123227
SINCAM000713	ENSDARP00000076041
SINCAM000714	ENSDARP00000118594
SINCAM000714	ENSDARP00000080221
SINCAM000715	ENSDARP00000088891
SINCAM000715	ENSDARP00000054056
SINCAM000716	ENSDARP00000076599
SINCAM000716	ENSDARP00000075879
SINCAM000717	ENSDARP00000075886
SINCAM000719	ENSDARP00000109514
SINCAM000719	ENSDARP00000015855
SINCAM000720	ENSDARP00000112479
SINCAM000722	ENSDARP00000053680
SINCAM000724	ENSDARP00000069096
SINCAM000725	ENSDARP00000073610
SINCAM000726	ENSDARP00000120826
SINCAM000729	ENSDARP00000110316
SINCAM000734	ENSDARP00000003282
SINCAM000735	ENSDARP00000027046
SINCAM000735	ENSDARP00000075862
SINCAM000736	ENSDARP00000003494
SINCAM000736	ENSDARP00000098278
SINCAM000737	ENSDARP00000103808
SINCAM000739	ENSDARP00000083961
SINCAM000739	ENSDARP00000042513
SINCAM000740	ENSDARP00000102078
SINCAM000741	ENSDARP00000104490
SINCAM000741	ENSDARP00000109135
SINCAM000753	ENSDARP00000104863
SINCAM000755	ENSDARP00000054866
SINCAM000756	ENSDARP00000009610
SINCAM000756	ENSDARP00000009156
SINCAM000758	ENSDARP00000054876
SINCAM000758	ENSDARP00000018653
SINCAM000759	ENSDARP00000001039
SINCAM000763	ENSDARP00000103336
SINCAM000764	ENSDARP00000068140
SINCAM000764	ENSDARP00000113679
SINCAM000765	ENSDARP00000077369
SINCAM000771	ENSDARP00000002775
SINCAM000771	ENSDARP00000075873
SINCAM000773	ENSDARP00000037339
SINCAM000773	ENSDARP00000116721
SINCAM000775	ENSDARP00000022555
SINCAM000776	ENSDARP00000016467
SINCAM000780	ENSDARP00000065487
SINCAM000782	ENSDARP00000090523
SINCAM000782	ENSDARP00000127155
SINCAM000785	ENSDARP00000075079
SINCAM000786	ENSDARP00000105843
SINCAM000786	ENSDARP00000108151
SINCAM000788	ENSDARP00000098408
SINCAM000790	ENSDARP00000024334
SINCAM000790	ENSDARP00000114574
SINCAM000796	ENSDARP00000073766
SINCAM000796	ENSDARP00000104247
SINCAM000797	ENSDARP00000049284
SINCAM000797	ENSDARP00000093157
SINCAM000798	ENSDARP00000069092
SINCAM000799	ENSDARP00000069088
SINCAM000799	ENSDARP00000110731
SINCAM000800	ENSDARP00000069085
SINCAM000801	ENSDARP00000067085
SINCAM000802	ENSDARP00000054816
SINCAM000804	ENSDARP00000054813
SINCAM000805	ENSDARP00000078449
SINCAM000805	ENSDARP00000083345
SINCAM000806	ENSDARP00000110431
SINCAM000806	ENSDARP00000110480
SINCAM000808	ENSDARP00000013599
SINCAM000809	ENSDARP00000112388
SINCAM000810	ENSDARP00000108228
SINCAM000810	ENSDARP00000071687
SINCAM000811	ENSDARP00000047739
SINCAM000812	ENSDARP00000111328
SINCAM000814	ENSDARP00000020885
SINCAM000815	ENSDARP00000068647
SINCAM000815	ENSDARP00000123789
SINCAM000816	ENSDARP00000109577
SINCAM000818	ENSDARP00000107312
SINCAM000819	ENSDARP00000068385
SINCAM000820	ENSDARP00000090175
SINCAM000821	ENSDARP00000106027
SINCAM000822	ENSDARP00000015515
SINCAM000822	ENSDARP00000109888
SINCAM000826	ENSDARP00000088415
SINCAM000826	ENSDARP00000080256
SINCAM000827	ENSDARP00000129015
SINCAM000827	ENSDARP00000003894
SINCAM000828	ENSDARP00000099067
SINCAM000828	ENSDARP00000085830
SINCAM000831	ENSDARP00000007548
SINCAM000831	ENSDARP00000040408
SINCAM000832	ENSDARP00000101295
SINCAM000832	ENSDARP00000129187
SINCAM000834	ENSDARP00000046839
SINCAM000835	ENSDARP00000055816
SINCAM000836	ENSDARP00000036150
SINCAM000836	ENSDARP00000097421
SINCAM000837	ENSDARP00000063051
SINCAM000837	ENSDARP00000057433
SINCAM000838	ENSDARP00000038867
SINCAM000840	ENSDARP00000105846
SINCAM000843	ENSDARP00000057761
SINCAM000846	ENSDARP00000063179
SINCAM000846	ENSDARP00000113983
SINCAM000847	ENSDARP00000103670
SINCAM000847	ENSDARP00000096817
SINCAM000849	ENSDARP00000041502
SINCAM000849	ENSDARP00000048398
SINCAM000852	ENSDARP00000124123
SINCAM000852	ENSDARP00000057599
SINCAM000854	ENSDARP00000107838
SINCAM000858	ENSDARP00000118500
SINCAM000861	ENSDARP00000020833
SINCAM000861	ENSDARP00000055566
SINCAM000864	ENSDARP00000091289
SINCAM000865	ENSDARP00000105471
SINCAM000866	ENSDARP00000110958
SINCAM000867	ENSDARP00000085503
SINCAM000867	ENSDARP00000098166
SINCAM000874	ENSDARP00000119812
SINCAM000876	ENSDARP00000101247
SINCAM000877	ENSDARP00000082236
SINCAM000877	ENSDARP00000126228
SINCAM000879	ENSDARP00000122341
SINCAM000879	ENSDARP00000109881
SINCAM000881	ENSDARP00000069164
SINCAM000881	ENSDARP00000050036
SINCAM000882	ENSDARP00000038141
SINCAM000882	ENSDARP00000022694
SINCAM000883	ENSDARP00000002893
SINCAM000883	ENSDARP00000012677
SINCAM000884	ENSDARP00000116341
SINCAM000889	ENSDARP00000007186
SINCAM000889	ENSDARP00000108062
SINCAM000891	ENSDARP00000105026
SINCAM000894	ENSDARP00000098956
SINCAM000895	ENSDARP00000010229
SINCAM000895	ENSDARP00000107043
SINCAM000896	ENSDARP00000013643
SINCAM000896	ENSDARP00000114770
SINCAM000897	ENSDARP00000092205
SINCAM000897	ENSDARP00000076558
SINCAM000899	ENSDARP00000071352
SINCAM000899	ENSDARP00000110310
SINCAM000901	ENSDARP00000105543
SINCAM000902	ENSDARP00000077749
SINCAM000902	ENSDARP00000077743
SINCAM000903	ENSDARP00000092008
SINCAM000905	ENSDARP00000050846
SINCAM000906	ENSDARP00000112425
SINCAM000906	ENSDARP00000110751
SINCAM000909	ENSDARP00000106911
SINCAM000909	ENSDARP00000104637
SINCAM000911	ENSDARP00000086983
SINCAM000911	ENSDARP00000106791
SINCAM000912	ENSDARP00000108379
SINCAM000913	ENSDARP00000000102
SINCAM000913	ENSDARP00000126919
SINCAM000914	ENSDARP00000076830
SINCAM000916	ENSDARP00000076812
SINCAM000916	ENSDARP00000105025
SINCAM000918	ENSDARP00000050527
SINCAM000918	ENSDARP00000073055
SINCAM000920	ENSDARP00000083382
SINCAM000921	ENSDARP00000101682
SINCAM000921	ENSDARP00000127419
SINCAM000922	ENSDARP00000005075
SINCAM000923	ENSDARP00000088129
SINCAM000927	ENSDARP00000047953
SINCAM000928	ENSDARP00000119119
SINCAM000928	ENSDARP00000035128
SINCAM000929	ENSDARP00000040307
SINCAM000929	ENSDARP00000011705
SINCAM000930	ENSDARP00000129592
SINCAM000930	ENSDARP00000070950
SINCAM000931	ENSDARP00000121598
SINCAM000934	ENSDARP00000050176
SINCAM000935	ENSDARP00000064788
SINCAM000935	ENSDARP00000045696
SINCAM000936	ENSDARP00000038835
SINCAM000936	ENSDARP00000107877
SINCAM000938	ENSDARP00000054204
SINCAM000939	ENSDARP00000109693
SINCAM000939	ENSDARP00000058173
SINCAM000940	ENSDARP00000109879
SINCAM000941	ENSDARP00000045252
SINCAM000943	ENSDARP00000089117
SINCAM000943	ENSDARP00000068184
SINCAM000944	ENSDARP00000011428
SINCAM000944	ENSDARP00000010419
SINCAM000945	ENSDARP00000035368
SINCAM000945	ENSDARP00000122972
SINCAM000948	ENSDARP00000121511
SINCAM000951	ENSDARP00000014182
SINCAM000951	ENSDARP00000124280
SINCAM000954	ENSDARP00000082444
SINCAM000955	ENSDARP00000110256
SINCAM000957	ENSDARP00000123466
SINCAM000957	ENSDARP00000052583
SINCAM000958	ENSDARP00000111416
SINCAM000960	ENSDARP00000077638
SINCAM000960	ENSDARP00000102224
SINCAM000962	ENSDARP00000050982
SINCAM000963	ENSDARP00000113798
SINCAM000963	ENSDARP00000100690
SINCAM000965	ENSDARP00000091082
SINCAM000965	ENSDARP00000068586
SINCAM000966	ENSDARP00000077608
SINCAM000966	ENSDARP00000125553
SINCAM000967	ENSDARP00000103927
SINCAM000967	ENSDARP00000119264
SINCAM000968	ENSDARP00000115873
SINCAM000969	ENSDARP00000009653
SINCAM000969	ENSDARP00000014071
SINCAM000971	ENSDARP00000080329
SINCAM000971	ENSDARP00000006510
SINCAM000972	ENSDARP00000009109
SINCAM000976	ENSDARP00000121899
SINCAM000976	ENSDARP00000079947
SINCAM000977	ENSDARP00000108943
SINCAM000979	ENSDARP00000020206
SINCAM000979	ENSDARP00000115784
SINCAM000981	ENSDARP00000118619
SINCAM000982	ENSDARP00000124867
SINCAM000984	ENSDARP00000105555
SINCAM000985	ENSDARP00000104113
SINCAM000986	ENSDARP00000114220
SINCAM000990	ENSDARP00000067629
SINCAM000991	ENSDARP00000122164
SINCAM000993	ENSDARP00000104486
SINCAM000999	ENSDARP00000097662
SINCAM001000	ENSDARP00000107646
SINCAM001000	ENSDARP00000041264
SINCAM001001	ENSDARP00000087011
SINCAM001001	ENSDARP00000123195
SINCAM001003	ENSDARP00000077038
SINCAM001005	ENSDARP00000126922
SINCAM001006	ENSDARP00000093277
SINCAM001006	ENSDARP00000097644
SINCAM001008	ENSDARP00000129223
SINCAM001009	ENSDARP00000088434
SINCAM001011	ENSDARP00000089171
SINCAM001011	ENSDARP00000074928
SINCAM001012	ENSDARP00000023608
SINCAM001013	ENSDARP00000076360
SINCAM001013	ENSDARP00000051773
SINCAM001014	ENSDARP00000107251
SINCAM001015	ENSDARP00000027246
SINCAM001015	ENSDARP00000105716
SINCAM001016	ENSDARP00000075634
SINCAM001017	ENSDARP00000106491
SINCAM001017	ENSDARP00000096455
SINCAM001020	ENSDARP00000104126
SINCAM001021	ENSDARP00000096458
SINCAM001021	ENSDARP00000010568
SINCAM001022	ENSDARP00000007006
SINCAM001023	ENSDARP00000124637
SINCAM001024	ENSDARP00000109375
SINCAM001025	ENSDARP00000125042
SINCAM001026	ENSDARP00000105004
SINCAM001027	ENSDARP00000089800
SINCAM001029	ENSDARP00000098475
SINCAM001030	ENSDARP00000004866
SINCAM001030	ENSDARP00000051312
SINCAM001032	ENSDARP00000106602
SINCAM001032	ENSDARP00000118066
SINCAM001033	ENSDARP00000105928
SINCAM001035	ENSDARP00000089478
SINCAM001037	ENSDARP00000078225
SINCAM001037	ENSDARP00000116694
SINCAM001039	ENSDARP00000060656
SINCAM001039	ENSDARP00000106674
SINCAM001042	ENSDARP00000128761
SINCAM001043	ENSDARP00000069405
SINCAM001043	ENSDARP00000117226
SINCAM001046	ENSDARP00000102663
SINCAM001046	ENSDARP00000122099
SINCAM001050	ENSDARP00000022134
SINCAM001051	ENSDARP00000057314
SINCAM001052	ENSDARP00000044410
SINCAM001052	ENSDARP00000020119
SINCAM001053	ENSDARP00000115910
SINCAM001054	ENSDARP00000098114
SINCAM001054	ENSDARP00000106320
SINCAM001055	ENSDARP00000097509
SINCAM001055	ENSDARP00000128104
SINCAM001056	ENSDARP00000077012
SINCAM001058	ENSDARP00000079806
SINCAM001059	ENSDARP00000079749
SINCAM001059	ENSDARP00000079739
SINCAM001060	ENSDARP00000066307
SINCAM001060	ENSDARP00000106595
SINCAM001062	ENSDARP00000110294
SINCAM001065	ENSDARP00000028837
SINCAM001065	ENSDARP00000011243
SINCAM001066	ENSDARP00000116711
SINCAM001067	ENSDARP00000051564
SINCAM001067	ENSDARP00000033498
SINCAM001070	ENSDARP00000022273
SINCAM001070	ENSDARP00000117816
SINCAM001073	ENSDARP00000065035
SINCAM001075	ENSDARP00000108190
SINCAM001076	ENSDARP00000107840
SINCAM001076	ENSDARP00000068009
SINCAM001077	ENSDARP00000101283
SINCAM001080	ENSDARP00000105240
SINCAM001083	ENSDARP00000069870
SINCAM001085	ENSDARP00000046430
SINCAM001086	ENSDARP00000112471
SINCAM001087	ENSDARP00000110907
SINCAM001089	ENSDARP00000126236
SINCAM001090	ENSDARP00000063166
SINCAM001090	ENSDARP00000053203
SINCAM001093	ENSDARP00000106209
SINCAM001096	ENSDARP00000067665
SINCAM001096	ENSDARP00000046688
SINCAM001098	ENSDARP00000007949
SINCAM001098	ENSDARP00000110111
SINCAM001099	ENSDARP00000085610
SINCAM001099	ENSDARP00000045890
SINCAM001103	ENSDARP00000107850
SINCAM001103	ENSDARP00000109382
SINCAM001104	ENSDARP00000056950
SINCAM001104	ENSDARP00000089655
SINCAM001105	ENSDARP00000069043
SINCAM001105	ENSDARP00000110724
SINCAM001107	ENSDARP00000044431
SINCAM001108	ENSDARP00000058626
SINCAM001109	ENSDARP00000055676
SINCAM001110	ENSDARP00000108452
SINCAM001110	ENSDARP00000099138
SINCAM001111	ENSDARP00000008668
SINCAM001111	ENSDARP00000104891
SINCAM001112	ENSDARP00000050965
SINCAM001113	ENSDARP00000127625
SINCAM001114	ENSDARP00000123496
SINCAM001114	ENSDARP00000014955
SINCAM001115	ENSDARP00000105722
SINCAM001117	ENSDARP00000061662
SINCAM001118	ENSDARP00000092347
SINCAM001118	ENSDARP00000116412
SINCAM001119	ENSDARP00000063157
SINCAM001119	ENSDARP00000032384
SINCAM001121	ENSDARP00000018031
SINCAM001121	ENSDARP00000123914
SINCAM001124	ENSDARP00000121240
SINCAM001129	ENSDARP00000011180
SINCAM001129	ENSDARP00000022709
SINCAM001132	ENSDARP00000017606
SINCAM001132	ENSDARP00000099822
SINCAM001135	ENSDARP00000051091
SINCAM001136	ENSDARP00000086671
SINCAM001136	ENSDARP00000114322
SINCAM001138	ENSDARP00000103712
SINCAM001138	ENSDARP00000115928
SINCAM001141	ENSDARP00000114134
SINCAM001142	ENSDARP00000004083
SINCAM001143	ENSDARP00000093185
SINCAM001144	ENSDARP00000120838
SINCAM001145	ENSDARP00000109526
SINCAM001146	ENSDARP00000077752
SINCAM001148	ENSDARP00000091573
SINCAM001149	ENSDARP00000050978
SINCAM001150	ENSDARP00000097628
SINCAM001150	ENSDARP00000080655
SINCAM001152	ENSDARP00000103683
SINCAM001159	ENSDARP00000069080
SINCAM001159	ENSDARP00000052306
SINCAM001161	ENSDARP00000105742
SINCAM001162	ENSDARP00000020853
SINCAM001163	ENSDARP00000038848
SINCAM001164	ENSDARP00000123396
SINCAM001164	ENSDARP00000010083
SINCAM001166	ENSDARP00000077664
SINCAM001170	ENSDARP00000072863
SINCAM001171	ENSDARP00000004735
SINCAM001172	ENSDARP00000123559
SINCAM001172	ENSDARP00000120120
SINCAM001173	ENSDARP00000120470
SINCAM001173	ENSDARP00000080662
SINCAM001174	ENSDARP00000062630
SINCAM001174	ENSDARP00000109404
SINCAM001175	ENSDARP00000089906
SINCAM001175	ENSDARP00000003376
SINCAM001177	ENSDARP00000003488
SINCAM001178	ENSDARP00000074483
SINCAM001178	ENSDARP00000097744
SINCAM001179	ENSDARP00000098980
SINCAM001180	ENSDARP00000058724
SINCAM001181	ENSDARP00000072020
SINCAM001181	ENSDARP00000043710
SINCAM001182	ENSDARP00000077785
SINCAM001182	ENSDARP00000076233
SINCAM001183	ENSDARP00000109889
SINCAM001183	ENSDARP00000086717
SINCAM001184	ENSDARP00000014124
SINCAM001186	ENSDARP00000089271
SINCAM001188	ENSDARP00000116918
SINCAM001189	ENSDARP00000113849
SINCAM001190	ENSDARP00000123346
SINCAM001190	ENSDARP00000122328
SINCAM001192	ENSDARP00000111806
SINCAM001192	ENSDARP00000104671
SINCAM001193	ENSDARP00000023819
SINCAM001193	ENSDARP00000071058
SINCAM001195	ENSDARP00000052028
SINCAM001195	ENSDARP00000067361
SINCAM001196	ENSDARP00000079577
SINCAM001196	ENSDARP00000128209
SINCAM001197	ENSDARP00000087205
SINCAM001198	ENSDARP00000097803
SINCAM001199	ENSDARP00000123892
SINCAM001201	ENSDARP00000062944
SINCAM001203	ENSDARP00000043340
SINCAM001204	ENSDARP00000119683
SINCAM001206	ENSDARP00000123268
SINCAM001206	ENSDARP00000005892
SINCAM001207	ENSDARP00000106434
SINCAM001208	ENSDARP00000107991
SINCAM001209	ENSDARP00000116715
SINCAM001209	ENSDARP00000010740
SINCAM001210	ENSDARP00000118742
SINCAM001210	ENSDARP00000075626
SINCAM001211	ENSDARP00000050270
SINCAM001211	ENSDARP00000051290
SINCAM001216	ENSDARP00000003036
SINCAM001217	ENSDARP00000107869
SINCAM001217	ENSDARP00000088237
SINCAM001219	ENSDARP00000088231
SINCAM001219	ENSDARP00000113031
SINCAM001220	ENSDARP00000101759
SINCAM001220	ENSDARP00000124594
SINCAM001221	ENSDARP00000112656
SINCAM001223	ENSDARP00000121737
SINCAM001224	ENSDARP00000078459
SINCAM001224	ENSDARP00000078354
SINCAM001227	ENSDARP00000090506
SINCAM001227	ENSDARP00000104375
SINCAM001229	ENSDARP00000056559
SINCAM001229	ENSDARP00000089118
SINCAM001230	ENSDARP00000056560
SINCAM001230	ENSDARP00000123790
SINCAM001231	ENSDARP00000037928
SINCAM001232	ENSDARP00000078815
SINCAM001233	ENSDARP00000059559
SINCAM001233	ENSDARP00000122168
SINCAM001234	ENSDARP00000087771
SINCAM001234	ENSDARP00000111299
SINCAM001235	ENSDARP00000107806
SINCAM001236	ENSDARP00000015517
SINCAM001236	ENSDARP00000122985
SINCAM001237	ENSDARP00000012019
SINCAM001239	ENSDARP00000053595
SINCAM001239	ENSDARP00000010772
SINCAM001240	ENSDARP00000058400
SINCAM001240	ENSDARP00000096572
SINCAM001242	ENSDARP00000040421
SINCAM001243	ENSDARP00000119835
SINCAM001246	ENSDARP00000045066
SINCAM001246	ENSDARP00000096573
SINCAM001247	ENSDARP00000096574
SINCAM001247	ENSDARP00000072194
SINCAM001248	ENSDARP00000081901
SINCAM001248	ENSDARP00000092110
SINCAM001249	ENSDARP00000030405
SINCAM001249	ENSDARP00000110969
SINCAM001250	ENSDARP00000093348
SINCAM001250	ENSDARP00000070464
SINCAM001251	ENSDARP00000087966
SINCAM001252	ENSDARP00000051002
SINCAM001255	ENSDARP00000063356
SINCAM001255	ENSDARP00000109380
SINCAM001256	ENSDARP00000068124
SINCAM001257	ENSDARP00000056212
SINCAM001257	ENSDARP00000056821
SINCAM001261	ENSDARP00000046273
SINCAM001262	ENSDARP00000107078
SINCAM001263	ENSDARP00000086480
SINCAM001263	ENSDARP00000127620
SINCAM001265	ENSDARP00000064209
SINCAM001266	ENSDARP00000064211
SINCAM001267	ENSDARP00000080008
SINCAM001267	ENSDARP00000029749
SINCAM001269	ENSDARP00000122613
SINCAM001269	ENSDARP00000074153
SINCAM001272	ENSDARP00000045294
SINCAM001273	ENSDARP00000117451
SINCAM001274	ENSDARP00000079812
SINCAM001274	ENSDARP00000079793
SINCAM001278	ENSDARP00000091479
SINCAM001281	ENSDARP00000013442
SINCAM001281	ENSDARP00000030741
SINCAM001283	ENSDARP00000109716
SINCAM001283	ENSDARP00000025106
SINCAM001286	ENSDARP00000092379
SINCAM001286	ENSDARP00000061757
SINCAM001287	ENSDARP00000101721
SINCAM001287	ENSDARP00000093637
SINCAM001288	ENSDARP00000110235
SINCAM001289	ENSDARP00000070461
SINCAM001289	ENSDARP00000122499
SINCAM001290	ENSDARP00000046044
SINCAM001290	ENSDARP00000063985
SINCAM001292	ENSDARP00000105958
SINCAM001292	ENSDARP00000123989
SINCAM001293	ENSDARP00000111199
SINCAM001294	ENSDARP00000041067
SINCAM001295	ENSDARP00000048497
SINCAM001295	ENSDARP00000026878
SINCAM001296	ENSDARP00000024380
SINCAM001296	ENSDARP00000084042
SINCAM001299	ENSDARP00000107280
SINCAM001303	ENSDARP00000011955
SINCAM001303	ENSDARP00000123903
SINCAM001305	ENSDARP00000026587
SINCAM001305	ENSDARP00000058488
SINCAM001306	ENSDARP00000115019
SINCAM001307	ENSDARP00000096188
SINCAM001309	ENSDARP00000121158
SINCAM001309	ENSDARP00000102048
SINCAM001310	ENSDARP00000088296
SINCAM001310	ENSDARP00000064965
SINCAM001311	ENSDARP00000088297
SINCAM001312	ENSDARP00000075227
SINCAM001312	ENSDARP00000116455
SINCAM001313	ENSDARP00000051054
SINCAM001315	ENSDARP00000122591
SINCAM001315	ENSDARP00000075218
SINCAM001317	ENSDARP00000125076
SINCAM001318	ENSDARP00000107979
SINCAM001318	ENSDARP00000118073
SINCAM001319	ENSDARP00000114988
SINCAM001319	ENSDARP00000052388
SINCAM001320	ENSDARP00000012903
SINCAM001320	ENSDARP00000020636
SINCAM001321	ENSDARP00000117915
SINCAM001321	ENSDARP00000110688
SINCAM001322	ENSDARP00000112689
SINCAM001323	ENSDARP00000117091
SINCAM001324	ENSDARP00000118840
SINCAM001324	ENSDARP00000111173
SINCAM001325	ENSDARP00000101885
SINCAM001325	ENSDARP00000088267
SINCAM001327	ENSDARP00000113579
SINCAM001327	ENSDARP00000100284
SINCAM001329	ENSDARP00000107707
SINCAM001329	ENSDARP00000083036
SINCAM001334	ENSDARP00000115536
SINCAM001336	ENSDARP00000112840
SINCAM001338	ENSDARP00000045478
SINCAM001338	ENSDARP00000075119
SINCAM001339	ENSDARP00000110567
SINCAM001342	ENSDARP00000092039
SINCAM001343	ENSDARP00000119261
SINCAM001344	ENSDARP00000022287
SINCAM001344	ENSDARP00000010052
SINCAM001347	ENSDARP00000078988
SINCAM001348	ENSDARP00000098798
SINCAM001348	ENSDARP00000095430
SINCAM001349	ENSDARP00000097913
SINCAM001352	ENSDARP00000124120
SINCAM001353	ENSDARP00000048920
SINCAM001353	ENSDARP00000119045
SINCAM001357	ENSDARP00000089645
SINCAM001357	ENSDARP00000034733
SINCAM001358	ENSDARP00000072597
SINCAM001358	ENSDARP00000076314
SINCAM001359	ENSDARP00000024846
SINCAM001359	ENSDARP00000113661
SINCAM001360	ENSDARP00000099646
SINCAM001362	ENSDARP00000077950
SINCAM001363	ENSDARP00000077729
SINCAM001365	ENSDARP00000076102
SINCAM001367	ENSDARP00000076116
SINCAM001367	ENSDARP00000129820
SINCAM001368	ENSDARP00000086448
SINCAM001369	ENSDARP00000120498
SINCAM001369	ENSDARP00000120289
SINCAM001370	ENSDARP00000092015
SINCAM001370	ENSDARP00000018463
SINCAM001371	ENSDARP00000030536
SINCAM001372	ENSDARP00000128148
SINCAM001374	ENSDARP00000096255
SINCAM001375	ENSDARP00000002156
SINCAM001375	ENSDARP00000007855
SINCAM001376	ENSDARP00000074880
SINCAM001376	ENSDARP00000121552
SINCAM001377	ENSDARP00000060634
SINCAM001381	ENSDARP00000114970
SINCAM001381	ENSDARP00000094033
SINCAM001382	ENSDARP00000121575
SINCAM001382	ENSDARP00000070155
SINCAM001385	ENSDARP00000074560
SINCAM001389	ENSDARP00000078551
SINCAM001389	ENSDARP00000106577
SINCAM001390	ENSDARP00000093080
SINCAM001393	ENSDARP00000063243
SINCAM001395	ENSDARP00000123084
SINCAM001396	ENSDARP00000120865
SINCAM001396	ENSDARP00000123366
SINCAM001398	ENSDARP00000093996
SINCAM001402	ENSDARP00000121524
SINCAM001403	ENSDARP00000099760
SINCAM001405	ENSDARP00000066622
SINCAM001406	ENSDARP00000072504
SINCAM001408	ENSDARP00000093519
SINCAM001409	ENSDARP00000114555
SINCAM001412	ENSDARP00000125623
SINCAM001412	ENSDARP00000059319
SINCAM001415	ENSDARP00000104440
SINCAM001415	ENSDARP00000117097
SINCAM001416	ENSDARP00000041370
SINCAM001417	ENSDARP00000109068
SINCAM001417	ENSDARP00000104656
SINCAM001419	ENSDARP00000090751
SINCAM001419	ENSDARP00000120222
SINCAM001420	ENSDARP00000066306
SINCAM001423	ENSDARP00000057512
SINCAM001424	ENSDARP00000109483
SINCAM001426	ENSDARP00000056766
SINCAM001429	ENSDARP00000119756
SINCAM001431	ENSDARP00000062417
SINCAM001431	ENSDARP00000120384
SINCAM001432	ENSDARP00000038195
SINCAM001433	ENSDARP00000024277
SINCAM001434	ENSDARP00000108736
SINCAM001436	ENSDARP00000104613
SINCAM001436	ENSDARP00000031455
SINCAM001437	ENSDARP00000111803
SINCAM001437	ENSDARP00000045373
SINCAM001439	ENSDARP00000039499
SINCAM001440	ENSDARP00000064900
SINCAM001441	ENSDARP00000122573
SINCAM001442	ENSDARP00000110537
SINCAM001443	ENSDARP00000119539
SINCAM001443	ENSDARP00000122460
SINCAM001446	ENSDARP00000067732
SINCAM001447	ENSDARP00000076392
SINCAM001448	ENSDARP00000032359
SINCAM001448	ENSDARP00000113012
SINCAM001453	ENSDARP00000049975
SINCAM001455	ENSDARP00000113381
SINCAM001457	ENSDARP00000127287
SINCAM001459	ENSDARP00000114963
SINCAM001459	ENSDARP00000110412
SINCAM001461	ENSDARP00000098046
SINCAM001461	ENSDARP00000041848
SINCAM001462	ENSDARP00000121903
SINCAM001463	ENSDARP00000089682
SINCAM001464	ENSDARP00000076977
SINCAM001465	ENSDARP00000099941
SINCAM001466	ENSDARP00000062984
SINCAM001466	ENSDARP00000058305
SINCAM001467	ENSDARP00000110400
SINCAM001468	ENSDARP00000058310
SINCAM001468	ENSDARP00000122950
SINCAM001469	ENSDARP00000076989
SINCAM001472	ENSDARP00000106672
SINCAM001474	ENSDARP00000109597
SINCAM001474	ENSDARP00000114485
SINCAM001477	ENSDARP00000116562
SINCAM001478	ENSDARP00000081295
SINCAM001478	ENSDARP00000117955
SINCAM001479	ENSDARP00000008063
SINCAM001479	ENSDARP00000118756
SINCAM001480	ENSDARP00000105575
SINCAM001483	ENSDARP00000106830
SINCAM001484	ENSDARP00000096160
SINCAM001488	ENSDARP00000005085
SINCAM001489	ENSDARP00000115750
SINCAM001489	ENSDARP00000126291
SINCAM001491	ENSDARP00000111506
SINCAM001492	ENSDARP00000020711
SINCAM001495	ENSDARP00000076519
SINCAM001500	ENSDARP00000098016
SINCAM001502	ENSDARP00000109043
SINCAM001502	ENSDARP00000113912
SINCAM001503	ENSDARP00000096387
SINCAM001503	ENSDARP00000056247
SINCAM001508	ENSDARP00000124126
SINCAM001511	ENSDARP00000104674
SINCAM001511	ENSDARP00000112097
SINCAM001513	ENSDARP00000055617
SINCAM001514	ENSDARP00000102358
SINCAM001515	ENSDARP00000091773
SINCAM001515	ENSDARP00000129278
SINCAM001516	ENSDARP00000108059
SINCAM001517	ENSDARP00000033361
SINCAM001518	ENSDARP00000087195
SINCAM001519	ENSDARP00000057020
SINCAM001519	ENSDARP00000117773
SINCAM001521	ENSDARP00000114519
SINCAM001521	ENSDARP00000122576
SINCAM001524	ENSDARP00000087023
SINCAM001525	ENSDARP00000116281
SINCAM001525	ENSDARP00000046126
SINCAM001527	ENSDARP00000099151
SINCAM001528	ENSDARP00000106671
SINCAM001529	ENSDARP00000113779
SINCAM001529	ENSDARP00000106038
SINCAM001530	ENSDARP00000118260
SINCAM001530	ENSDARP00000089964
SINCAM001532	ENSDARP00000009432
SINCAM001533	ENSDARP00000078505
SINCAM001533	ENSDARP00000113002
SINCAM001534	ENSDARP00000125090
SINCAM001534	ENSDARP00000056746
SINCAM001537	ENSDARP00000122404
SINCAM001538	ENSDARP00000052235
SINCAM001538	ENSDARP00000100110
SINCAM001540	ENSDARP00000111196
SINCAM001541	ENSDARP00000110841
SINCAM001541	ENSDARP00000108675
SINCAM001542	ENSDARP00000052221
SINCAM001542	ENSDARP00000075984
SINCAM001543	ENSDARP00000078525
SINCAM001545	ENSDARP00000057651
SINCAM001548	ENSDARP00000006534
SINCAM001550	ENSDARP00000057261
SINCAM001551	ENSDARP00000112139
SINCAM001551	ENSDARP00000051769
SINCAM001554	ENSDARP00000057262
SINCAM001555	ENSDARP00000029608
SINCAM001557	ENSDARP00000098742
SINCAM001558	ENSDARP00000117381
SINCAM001560	ENSDARP00000056644
SINCAM001560	ENSDARP00000034301
SINCAM001565	ENSDARP00000104293
SINCAM001566	ENSDARP00000104571
SINCAM001567	ENSDARP00000083775
SINCAM001570	ENSDARP00000114888
SINCAM001572	ENSDARP00000122260
SINCAM001572	ENSDARP00000107859
SINCAM001573	ENSDARP00000002061
SINCAM001573	ENSDARP00000092875
SINCAM001577	ENSDARP00000096546
SINCAM001579	ENSDARP00000101882
SINCAM001579	ENSDARP00000124545
SINCAM001580	ENSDARP00000121750
SINCAM001580	ENSDARP00000024226
SINCAM001581	ENSDARP00000105060
SINCAM001582	ENSDARP00000064832
SINCAM001582	ENSDARP00000064615
SINCAM001584	ENSDARP00000025094
SINCAM001584	ENSDARP00000101703
SINCAM001587	ENSDARP00000129271
SINCAM001587	ENSDARP00000127547
SINCAM001588	ENSDARP00000117778
SINCAM001592	ENSDARP00000040864
SINCAM001593	ENSDARP00000110879
SINCAM001594	ENSDARP00000117266
SINCAM001594	ENSDARP00000075696
SINCAM001596	ENSDARP00000072407
SINCAM001596	ENSDARP00000067634
SINCAM001597	ENSDARP00000104415
SINCAM001597	ENSDARP00000105486
SINCAM001601	ENSDARP00000127265
SINCAM001601	ENSDARP00000111544
SINCAM001602	ENSDARP00000022904
SINCAM001602	ENSDARP00000090534
SINCAM001607	ENSDARP00000109324
SINCAM001608	ENSDARP00000042736
SINCAM001608	ENSDARP00000072097
SINCAM001609	ENSDARP00000102484
SINCAM001609	ENSDARP00000100880
SINCAM001610	ENSDARP00000071920
SINCAM001611	ENSDARP00000061376
SINCAM001612	ENSDARP00000072380
SINCAM001612	ENSDARP00000076337
SINCAM001614	ENSDARP00000014856
SINCAM001614	ENSDARP00000073355
SINCAM001615	ENSDARP00000072198
SINCAM001615	ENSDARP00000073358
SINCAM001616	ENSDARP00000082752
SINCAM001617	ENSDARP00000100165
SINCAM001617	ENSDARP00000074395
SINCAM001618	ENSDARP00000127138
SINCAM001618	ENSDARP00000112193
SINCAM001619	ENSDARP00000066330
SINCAM001619	ENSDARP00000099154
SINCAM001620	ENSDARP00000081763
SINCAM001621	ENSDARP00000047723
SINCAM001621	ENSDARP00000114082
SINCAM001622	ENSDARP00000046958
SINCAM001622	ENSDARP00000122140
SINCAM001623	ENSDARP00000079237
SINCAM001623	ENSDARP00000104118
SINCAM001624	ENSDARP00000078658
SINCAM001624	ENSDARP00000033360
SINCAM001625	ENSDARP00000039699
SINCAM001625	ENSDARP00000124046
SINCAM001627	ENSDARP00000105696
SINCAM001627	ENSDARP00000089039
SINCAM001630	ENSDARP00000108968
SINCAM001630	ENSDARP00000104460
SINCAM001631	ENSDARP00000016182
SINCAM001632	ENSDARP00000070114
SINCAM001632	ENSDARP00000021338
SINCAM001633	ENSDARP00000087688
SINCAM001634	ENSDARP00000066835
SINCAM001635	ENSDARP00000066834
SINCAM001635	ENSDARP00000056304
SINCAM001636	ENSDARP00000037789
SINCAM001637	ENSDARP00000056293
SINCAM001641	ENSDARP00000063503
SINCAM001643	ENSDARP00000096299
SINCAM001643	ENSDARP00000125400
SINCAM001644	ENSDARP00000019152
SINCAM001644	ENSDARP00000111868
SINCAM001647	ENSDARP00000115827
SINCAM001647	ENSDARP00000122949
SINCAM001648	ENSDARP00000087595
SINCAM001649	ENSDARP00000071844
SINCAM001652	ENSDARP00000040264
SINCAM001655	ENSDARP00000103798
SINCAM001655	ENSDARP00000114427
SINCAM001659	ENSDARP00000106572
SINCAM001659	ENSDARP00000053575
SINCAM001661	ENSDARP00000081875
SINCAM001662	ENSDARP00000104727
SINCAM001664	ENSDARP00000008831
SINCAM001666	ENSDARP00000081397
SINCAM001666	ENSDARP00000045474
SINCAM001667	ENSDARP00000023186
SINCAM001667	ENSDARP00000075881
SINCAM001668	ENSDARP00000100377
SINCAM001669	ENSDARP00000010867
SINCAM001669	ENSDARP00000113244
SINCAM001670	ENSDARP00000113460
SINCAM001673	ENSDARP00000100359
SINCAM001675	ENSDARP00000031677
SINCAM001675	ENSDARP00000104260
SINCAM001676	ENSDARP00000039870
SINCAM001676	ENSDARP00000093222
SINCAM001677	ENSDARP00000100868
SINCAM001677	ENSDARP00000121618
SINCAM001678	ENSDARP00000018003
SINCAM001678	ENSDARP00000126938
SINCAM001679	ENSDARP00000058991
SINCAM001679	ENSDARP00000010693
SINCAM001680	ENSDARP00000047467
SINCAM001680	ENSDARP00000006400
SINCAM001681	ENSDARP00000048482
SINCAM001682	ENSDARP00000076938
SINCAM001683	ENSDARP00000098003
SINCAM001683	ENSDARP00000087834
SINCAM001684	ENSDARP00000066862
SINCAM001684	ENSDARP00000012139
SINCAM001685	ENSDARP00000076961
SINCAM001686	ENSDARP00000105952
SINCAM001687	ENSDARP00000116849
SINCAM001688	ENSDARP00000006811
SINCAM001688	ENSDARP00000076047
SINCAM001689	ENSDARP00000122801
SINCAM001691	ENSDARP00000107177
SINCAM001692	ENSDARP00000058677
SINCAM001692	ENSDARP00000012199
SINCAM001693	ENSDARP00000018027
SINCAM001695	ENSDARP00000122740
SINCAM001696	ENSDARP00000061972
SINCAM001696	ENSDARP00000111880
SINCAM001697	ENSDARP00000111550
SINCAM001697	ENSDARP00000123002
SINCAM001698	ENSDARP00000108231
SINCAM001700	ENSDARP00000052528
SINCAM001700	ENSDARP00000071700
SINCAM001702	ENSDARP00000007394
SINCAM001703	ENSDARP00000034778
SINCAM001703	ENSDARP00000093333
SINCAM001704	ENSDARP00000004018
SINCAM001704	ENSDARP00000024532
SINCAM001705	ENSDARP00000011600
SINCAM001705	ENSDARP00000005911
SINCAM001706	ENSDARP00000065642
SINCAM001706	ENSDARP00000126927
SINCAM001707	ENSDARP00000111920
SINCAM001707	ENSDARP00000103985
SINCAM001708	ENSDARP00000109111
SINCAM001709	ENSDARP00000117583
SINCAM001710	ENSDARP00000085788
SINCAM001712	ENSDARP00000128133
SINCAM001713	ENSDARP00000121623
SINCAM001714	ENSDARP00000019910
SINCAM001714	ENSDARP00000126158
SINCAM001716	ENSDARP00000091921
SINCAM001717	ENSDARP00000016261
SINCAM001717	ENSDARP00000088880
SINCAM001719	ENSDARP00000070847
SINCAM001720	ENSDARP00000104838
SINCAM001722	ENSDARP00000120829
SINCAM001722	ENSDARP00000100821
SINCAM001723	ENSDARP00000111429
SINCAM001724	ENSDARP00000101648
SINCAM001727	ENSDARP00000101964
SINCAM001727	ENSDARP00000107021
SINCAM001728	ENSDARP00000088711
SINCAM001730	ENSDARP00000111319
SINCAM001730	ENSDARP00000057576
SINCAM001732	ENSDARP00000078364
SINCAM001732	ENSDARP00000104146
SINCAM001735	ENSDARP00000073973
SINCAM001736	ENSDARP00000106943
SINCAM001736	ENSDARP00000115422
SINCAM001737	ENSDARP00000023131
SINCAM001739	ENSDARP00000098032
SINCAM001740	ENSDARP00000012146
SINCAM001741	ENSDARP00000011265
SINCAM001742	ENSDARP00000099916
SINCAM001743	ENSDARP00000056749
SINCAM001743	ENSDARP00000076857
SINCAM001744	ENSDARP00000085731
SINCAM001745	ENSDARP00000042477
SINCAM001746	ENSDARP00000101301
SINCAM001746	ENSDARP00000100099
SINCAM001752	ENSDARP00000109207
SINCAM001752	ENSDARP00000077265
SINCAM001753	ENSDARP00000122481
SINCAM001754	ENSDARP00000125947
SINCAM001754	ENSDARP00000061737
SINCAM001755	ENSDARP00000121788
SINCAM001755	ENSDARP00000022552
SINCAM001756	ENSDARP00000026224
SINCAM001756	ENSDARP00000102576
SINCAM001761	ENSDARP00000039831
SINCAM001761	ENSDARP00000076901
SINCAM001762	ENSDARP00000058679
SINCAM001762	ENSDARP00000127697
SINCAM001764	ENSDARP00000094590
SINCAM001764	ENSDARP00000053472
SINCAM001765	ENSDARP00000066664
SINCAM001765	ENSDARP00000084725
SINCAM001767	ENSDARP00000000070
SINCAM001771	ENSDARP00000126436
SINCAM001772	ENSDARP00000079663
SINCAM001774	ENSDARP00000122495
SINCAM001774	ENSDARP00000070509
SINCAM001775	ENSDARP00000103549
SINCAM001775	ENSDARP00000123306
SINCAM001777	ENSDARP00000043111
SINCAM001778	ENSDARP00000006892
SINCAM001778	ENSDARP00000048849
SINCAM001779	ENSDARP00000093347
SINCAM001781	ENSDARP00000098753
SINCAM001782	ENSDARP00000052748
SINCAM001782	ENSDARP00000124380
SINCAM001783	ENSDARP00000105933
SINCAM001784	ENSDARP00000023337
SINCAM001784	ENSDARP00000088249
SINCAM001786	ENSDARP00000011292
SINCAM001786	ENSDARP00000094733
SINCAM001787	ENSDARP00000036819
SINCAM001788	ENSDARP00000009990
SINCAM001789	ENSDARP00000066302
SINCAM001790	ENSDARP00000083665
SINCAM001790	ENSDARP00000024612
SINCAM001791	ENSDARP00000018883
SINCAM001791	ENSDARP00000126300
SINCAM001793	ENSDARP00000109248
SINCAM001794	ENSDARP00000049098
SINCAM001796	ENSDARP00000023970
SINCAM001797	ENSDARP00000104437
SINCAM001798	ENSDARP00000088060
SINCAM001801	ENSDARP00000075142
SINCAM001802	ENSDARP00000107289
SINCAM001802	ENSDARP00000079600
SINCAM001804	ENSDARP00000100386
SINCAM001804	ENSDARP00000128810
SINCAM001806	ENSDARP00000035566
SINCAM001809	ENSDARP00000083251
SINCAM001809	ENSDARP00000087713
SINCAM001810	ENSDARP00000080391
SINCAM001810	ENSDARP00000123517
SINCAM001811	ENSDARP00000073704
SINCAM001811	ENSDARP00000104717
SINCAM001814	ENSDARP00000054651
SINCAM001820	ENSDARP00000050643
SINCAM001820	ENSDARP00000074315
SINCAM001822	ENSDARP00000101760
SINCAM001823	ENSDARP00000005897
SINCAM001823	ENSDARP00000127674
SINCAM001824	ENSDARP00000072428
SINCAM001825	ENSDARP00000113053
SINCAM001825	ENSDARP00000045769
SINCAM001826	ENSDARP00000015671
SINCAM001826	ENSDARP00000094009
SINCAM001828	ENSDARP00000010591
SINCAM001829	ENSDARP00000052184
SINCAM001830	ENSDARP00000052182
SINCAM001831	ENSDARP00000117803
SINCAM001832	ENSDARP00000094388
SINCAM001832	ENSDARP00000092988
SINCAM001833	ENSDARP00000117936
SINCAM001833	ENSDARP00000099257
SINCAM001836	ENSDARP00000093751
SINCAM001836	ENSDARP00000125643
SINCAM001837	ENSDARP00000002932
SINCAM001837	ENSDARP00000063475
SINCAM001840	ENSDARP00000121393
SINCAM001840	ENSDARP00000106817
SINCAM001841	ENSDARP00000126396
SINCAM001841	ENSDARP00000112931
SINCAM001842	ENSDARP00000058585
SINCAM001843	ENSDARP00000073819
SINCAM001845	ENSDARP00000072844
SINCAM001845	ENSDARP00000124897
SINCAM001846	ENSDARP00000092178
SINCAM001846	ENSDARP00000129145
SINCAM001848	ENSDARP00000002079
SINCAM001848	ENSDARP00000008544
SINCAM001849	ENSDARP00000067534
SINCAM001850	ENSDARP00000102039
SINCAM001851	ENSDARP00000128309
SINCAM001852	ENSDARP00000040755
SINCAM001853	ENSDARP00000114038
SINCAM001856	ENSDARP00000080810
SINCAM001857	ENSDARP00000052392
SINCAM001857	ENSDARP00000124147
SINCAM001858	ENSDARP00000076090
SINCAM001861	ENSDARP00000106132
SINCAM001861	ENSDARP00000123542
SINCAM001863	ENSDARP00000122491
SINCAM001865	ENSDARP00000114402
SINCAM001865	ENSDARP00000080768
SINCAM001866	ENSDARP00000071887
SINCAM001866	ENSDARP00000094783
SINCAM001867	ENSDARP00000012386
SINCAM001867	ENSDARP00000071903
SINCAM001868	ENSDARP00000050129
SINCAM001869	ENSDARP00000082698
SINCAM001869	ENSDARP00000124202
SINCAM001870	ENSDARP00000087698
SINCAM001870	ENSDARP00000100607
SINCAM001874	ENSDARP00000080475
SINCAM001877	ENSDARP00000108022
SINCAM001878	ENSDARP00000105551
SINCAM001878	ENSDARP00000098317
SINCAM001879	ENSDARP00000123170
SINCAM001879	ENSDARP00000121642
SINCAM001880	ENSDARP00000121254
SINCAM001880	ENSDARP00000089604
SINCAM001881	ENSDARP00000107667
SINCAM001881	ENSDARP00000109102
SINCAM001882	ENSDARP00000126346
SINCAM001882	ENSDARP00000046208
SINCAM001883	ENSDARP00000073586
SINCAM001883	ENSDARP00000075160
SINCAM001884	ENSDARP00000017777
SINCAM001885	ENSDARP00000103510
SINCAM001886	ENSDARP00000128345
SINCAM001886	ENSDARP00000118700
SINCAM001887	ENSDARP00000123898
SINCAM001887	ENSDARP00000124987
SINCAM001888	ENSDARP00000062562
SINCAM001888	ENSDARP00000087763
SINCAM001889	ENSDARP00000108188
SINCAM001891	ENSDARP00000101271
SINCAM001891	ENSDARP00000125379
SINCAM001892	ENSDARP00000128713
SINCAM001894	ENSDARP00000066777
SINCAM001895	ENSDARP00000099429
SINCAM001895	ENSDARP00000099673
SINCAM001896	ENSDARP00000120624
SINCAM001896	ENSDARP00000114512
SINCAM001897	ENSDARP00000103167
SINCAM001897	ENSDARP00000095053
SINCAM001898	ENSDARP00000080113
SINCAM001898	ENSDARP00000099219
SINCAM001899	ENSDARP00000060518
SINCAM001902	ENSDARP00000076115
SINCAM001902	ENSDARP00000032935
SINCAM001903	ENSDARP00000093286
SINCAM001904	ENSDARP00000090639
SINCAM001906	ENSDARP00000076218
SINCAM001906	ENSDARP00000025104
SINCAM001907	ENSDARP00000063617
SINCAM001908	ENSDARP00000098343
SINCAM001908	ENSDARP00000046343
SINCAM001909	ENSDARP00000104513
SINCAM001909	ENSDARP00000124759
SINCAM001910	ENSDARP00000104981
SINCAM001910	ENSDARP00000099569
SINCAM001911	ENSDARP00000101263
SINCAM001911	ENSDARP00000087671
SINCAM001912	ENSDARP00000077948
SINCAM001912	ENSDARP00000083973
SINCAM001915	ENSDARP00000121014
SINCAM001915	ENSDARP00000052852
SINCAM001916	ENSDARP00000003925
SINCAM001917	ENSDARP00000115167
SINCAM001920	ENSDARP00000098896
SINCAM001921	ENSDARP00000084981
SINCAM001921	ENSDARP00000106061
SINCAM001922	ENSDARP00000078963
SINCAM001923	ENSDARP00000081489
SINCAM001923	ENSDARP00000000382
SINCAM001925	ENSDARP00000113277
SINCAM001925	ENSDARP00000115397
SINCAM001926	ENSDARP00000002526
SINCAM001926	ENSDARP00000105177
SINCAM001927	ENSDARP00000084255
SINCAM001927	ENSDARP00000097999
SINCAM001929	ENSDARP00000030625
SINCAM001930	ENSDARP00000014151
SINCAM001931	ENSDARP00000099481
SINCAM001932	ENSDARP00000117317
SINCAM001932	ENSDARP00000126286
SINCAM001933	ENSDARP00000026011
SINCAM001933	ENSDARP00000111256
SINCAM001935	ENSDARP00000114471
SINCAM001935	ENSDARP00000081883
SINCAM001936	ENSDARP00000108028
SINCAM001936	ENSDARP00000072694
SINCAM001937	ENSDARP00000083450
SINCAM001938	ENSDARP00000004506
SINCAM001941	ENSDARP00000079389
SINCAM001943	ENSDARP00000129301
SINCAM001943	ENSDARP00000107791
SINCAM001944	ENSDARP00000059445
SINCAM001944	ENSDARP00000110557
SINCAM001945	ENSDARP00000122141
SINCAM001946	ENSDARP00000129310
SINCAM001950	ENSDARP00000107945
SINCAM001950	ENSDARP00000095428
SINCAM001952	ENSDARP00000111994
SINCAM001952	ENSDARP00000021118
SINCAM001953	ENSDARP00000063130
SINCAM001953	ENSDARP00000088309
SINCAM001957	ENSDARP00000019894
SINCAM001957	ENSDARP00000100904
SINCAM001958	ENSDARP00000059622
SINCAM001959	ENSDARP00000059618
SINCAM001964	ENSDARP00000073441
SINCAM001966	ENSDARP00000094406
SINCAM001968	ENSDARP00000040726
SINCAM001968	ENSDARP00000095151
SINCAM001969	ENSDARP00000003030
SINCAM001969	ENSDARP00000052638
SINCAM001970	ENSDARP00000052635
SINCAM001970	ENSDARP00000122108
SINCAM001971	ENSDARP00000052661
SINCAM001971	ENSDARP00000003928
SINCAM001972	ENSDARP00000046765
SINCAM001973	ENSDARP00000007852
SINCAM001973	ENSDARP00000073839
SINCAM001976	ENSDARP00000023754
SINCAM001976	ENSDARP00000093908
SINCAM001977	ENSDARP00000008458
SINCAM001978	ENSDARP00000117324
SINCAM001979	ENSDARP00000023072
SINCAM001980	ENSDARP00000074910
SINCAM001981	ENSDARP00000052659
SINCAM001981	ENSDARP00000127292
SINCAM001983	ENSDARP00000104621
SINCAM001983	ENSDARP00000115557
SINCAM001985	ENSDARP00000106740
SINCAM001985	ENSDARP00000015027
SINCAM001986	ENSDARP00000027114
SINCAM001988	ENSDARP00000119126
SINCAM001988	ENSDARP00000107899
SINCAM001989	ENSDARP00000112180
SINCAM001989	ENSDARP00000125872
SINCAM001990	ENSDARP00000009670
SINCAM001991	ENSDARP00000111799
SINCAM001991	ENSDARP00000042677
SINCAM001992	ENSDARP00000075084
SINCAM001995	ENSDARP00000103805
SINCAM001996	ENSDARP00000078699
SINCAM001996	ENSDARP00000102171
SINCAM002000	ENSDARP00000083858
SINCAM002002	ENSDARP00000118997
SINCAM002003	ENSDARP00000102172
SINCAM002003	ENSDARP00000129028
SINCAM002005	ENSDARP00000094663
SINCAM002006	ENSDARP00000075760
SINCAM002006	ENSDARP00000122110
SINCAM002007	ENSDARP00000087089
SINCAM002007	ENSDARP00000023956
SINCAM002009	ENSDARP00000007800
SINCAM002009	ENSDARP00000073569
SINCAM002010	ENSDARP00000016693
SINCAM002011	ENSDARP00000051692
SINCAM002011	ENSDARP00000114928
SINCAM002013	ENSDARP00000094631
SINCAM002013	ENSDARP00000012087
SINCAM002016	ENSDARP00000027639
SINCAM002016	ENSDARP00000124045
SINCAM002017	ENSDARP00000046419
SINCAM002017	ENSDARP00000072235
SINCAM002019	ENSDARP00000065840
SINCAM002019	ENSDARP00000056020
SINCAM002020	ENSDARP00000100696
SINCAM002020	ENSDARP00000100714
SINCAM002022	ENSDARP00000113859
SINCAM002022	ENSDARP00000096463
SINCAM002023	ENSDARP00000081908
SINCAM002024	ENSDARP00000049146
SINCAM002025	ENSDARP00000103611
SINCAM002027	ENSDARP00000108697
SINCAM002027	ENSDARP00000123608
SINCAM002032	ENSDARP00000036397
SINCAM002032	ENSDARP00000115123
SINCAM002034	ENSDARP00000088302
SINCAM002034	ENSDARP00000114887
SINCAM002035	ENSDARP00000107706
SINCAM002036	ENSDARP00000101869
SINCAM002039	ENSDARP00000100481
SINCAM002041	ENSDARP00000120497
SINCAM002046	ENSDARP00000015813
SINCAM002046	ENSDARP00000116858
SINCAM002047	ENSDARP00000088299
SINCAM002050	ENSDARP00000114832
SINCAM002051	ENSDARP00000021266
SINCAM002053	ENSDARP00000094251
SINCAM002053	ENSDARP00000080198
SINCAM002054	ENSDARP00000120882
SINCAM002055	ENSDARP00000123337
SINCAM002055	ENSDARP00000022789
SINCAM002056	ENSDARP00000003452
SINCAM002056	ENSDARP00000121522
SINCAM002058	ENSDARP00000090565
SINCAM002058	ENSDARP00000123377
SINCAM002059	ENSDARP00000118574
SINCAM002060	ENSDARP00000059953
SINCAM002060	ENSDARP00000083051
SINCAM002062	ENSDARP00000122798
SINCAM002063	ENSDARP00000126842
SINCAM002065	ENSDARP00000005313
SINCAM002066	ENSDARP00000046608
SINCAM002066	ENSDARP00000026895
SINCAM002068	ENSDARP00000033391
SINCAM002068	ENSDARP00000129465
SINCAM002072	ENSDARP00000052139
SINCAM002072	ENSDARP00000121519
SINCAM002073	ENSDARP00000082128
SINCAM002073	ENSDARP00000100773
SINCAM002074	ENSDARP00000104920
SINCAM002075	ENSDARP00000082096
SINCAM002076	ENSDARP00000062506
SINCAM002079	ENSDARP00000100784
SINCAM002080	ENSDARP00000015592
SINCAM002081	ENSDARP00000109722
SINCAM002082	ENSDARP00000100078
SINCAM002082	ENSDARP00000102543
SINCAM002083	ENSDARP00000111673
SINCAM002083	ENSDARP00000053957
SINCAM002084	ENSDARP00000110193
SINCAM002085	ENSDARP00000006554
SINCAM002085	ENSDARP00000126625
SINCAM002086	ENSDARP00000033960
SINCAM002087	ENSDARP00000052395
SINCAM002088	ENSDARP00000080844
SINCAM002088	ENSDARP00000087003
SINCAM002090	ENSDARP00000093553
SINCAM002091	ENSDARP00000100492
SINCAM002091	ENSDARP00000051296
SINCAM002092	ENSDARP00000012861
SINCAM002092	ENSDARP00000071589
SINCAM002093	ENSDARP00000048437
SINCAM002094	ENSDARP00000058958
SINCAM002094	ENSDARP00000025522
SINCAM002095	ENSDARP00000123328
SINCAM002095	ENSDARP00000123505
SINCAM002097	ENSDARP00000093582
SINCAM002097	ENSDARP00000123911
SINCAM002098	ENSDARP00000114886
SINCAM002099	ENSDARP00000118091
SINCAM002099	ENSDARP00000091007
SINCAM002100	ENSDARP00000010900
SINCAM002101	ENSDARP00000110052
SINCAM002103	ENSDARP00000051949
SINCAM002103	ENSDARP00000117694
SINCAM002104	ENSDARP00000081855
SINCAM002105	ENSDARP00000116046
SINCAM002105	ENSDARP00000111592
SINCAM002106	ENSDARP00000101077
SINCAM002106	ENSDARP00000020748
SINCAM002107	ENSDARP00000081878
SINCAM002107	ENSDARP00000109187
SINCAM002108	ENSDARP00000104754
SINCAM002109	ENSDARP00000081052
SINCAM002113	ENSDARP00000120903
SINCAM002114	ENSDARP00000017934
SINCAM002115	ENSDARP00000101631
SINCAM002116	ENSDARP00000117699
SINCAM002118	ENSDARP00000101211
SINCAM002119	ENSDARP00000066758
SINCAM002121	ENSDARP00000111927
SINCAM002121	ENSDARP00000060425
SINCAM002122	ENSDARP00000066759
SINCAM002122	ENSDARP00000123164
SINCAM002124	ENSDARP00000118446
SINCAM002126	ENSDARP00000072745
SINCAM002127	ENSDARP00000014904
SINCAM002127	ENSDARP00000114283
SINCAM002128	ENSDARP00000017258
SINCAM002129	ENSDARP00000114720
SINCAM002130	ENSDARP00000072712
SINCAM002130	ENSDARP00000052545
SINCAM002131	ENSDARP00000059012
SINCAM002132	ENSDARP00000094034
SINCAM002133	ENSDARP00000024304
SINCAM002134	ENSDARP00000116122
SINCAM002134	ENSDARP00000104352
SINCAM002135	ENSDARP00000072582
SINCAM002136	ENSDARP00000094183
SINCAM002136	ENSDARP00000106331
SINCAM002137	ENSDARP00000071843
SINCAM002143	ENSDARP00000074197
SINCAM002145	ENSDARP00000117724
SINCAM002146	ENSDARP00000115654
SINCAM002148	ENSDARP00000091084
SINCAM002149	ENSDARP00000117905
SINCAM002149	ENSDARP00000029675
SINCAM002151	ENSDARP00000005382
SINCAM002151	ENSDARP00000124929
SINCAM002153	ENSDARP00000081912
SINCAM002154	ENSDARP00000103117
SINCAM002155	ENSDARP00000044367
SINCAM002155	ENSDARP00000112078
SINCAM002156	ENSDARP00000027644
SINCAM002156	ENSDARP00000054136
SINCAM002158	ENSDARP00000107181
SINCAM002158	ENSDARP00000090563
SINCAM002159	ENSDARP00000091762
SINCAM002160	ENSDARP00000018458
SINCAM002161	ENSDARP00000023693
SINCAM002161	ENSDARP00000124899
SINCAM002162	ENSDARP00000109683
SINCAM002162	ENSDARP00000118996
SINCAM002164	ENSDARP00000104097
SINCAM002164	ENSDARP00000076395
SINCAM002165	ENSDARP00000128341
SINCAM002165	ENSDARP00000047613
SINCAM002166	ENSDARP00000055442
SINCAM002168	ENSDARP00000066589
SINCAM002168	ENSDARP00000076384
SINCAM002169	ENSDARP00000121251
SINCAM002169	ENSDARP00000073932
SINCAM002170	ENSDARP00000007146
SINCAM002170	ENSDARP00000104743
SINCAM002172	ENSDARP00000102467
SINCAM002172	ENSDARP00000090355
SINCAM002173	ENSDARP00000078125
SINCAM002174	ENSDARP00000067763
SINCAM002174	ENSDARP00000010065
SINCAM002175	ENSDARP00000116253
SINCAM002175	ENSDARP00000084719
SINCAM002176	ENSDARP00000005715
SINCAM002177	ENSDARP00000011585
SINCAM002178	ENSDARP00000020838
SINCAM002178	ENSDARP00000030948
SINCAM002180	ENSDARP00000107722
[truncated: 15,023 more rows]
