# Supplementary material for: Reconstruction of proto-vertebrate, proto-cyclostome and proto-gnathostome genomes provides new insights into early vertebrate evolution
Source: Nat Commun. 2021 Jul 23;12:4489. doi: 10.1038/s41467-021-24573-z (PMC8302630; doi:10.1038/s41467-021-24573-z)
Supplement: Supplementary file 4 — Supplementary Data 1 [file 41467_2021_24573_MOESM4_ESM.zip › SuppData1/orthologs/CALMI-CANFA.txt]

SINCAM003135	ENSCAFP00000000001
SINCAM001857	ENSCAFP00000000006
SINCAM001856	ENSCAFP00000000007
SINCAM002276	ENSCAFP00000000008
SINCAM002354	ENSCAFP00000000010
SINCAM002351	ENSCAFP00000000011
SINCAM002350	ENSCAFP00000000012
SINCAM002349	ENSCAFP00000000013
SINCAM002347	ENSCAFP00000000020
SINCAM002346	ENSCAFP00000000022
SINCAM002345	ENSCAFP00000000026
SINCAM002340	ENSCAFP00000000032
SINCAM002338	ENSCAFP00000000034
SINCAM002402	ENSCAFP00000000037
SINCAM002403	ENSCAFP00000000040
SINCAM920775	ENSCAFP00000000041
SINCAM000075	ENSCAFP00000000042
SINCAM002423	ENSCAFP00000000043
SINCAM002422	ENSCAFP00000000045
SINCAM002421	ENSCAFP00000000046
SINCAM002417	ENSCAFP00000000048
SINCAM004561	ENSCAFP00000000049
SINCAM002756	ENSCAFP00000000060
SINCAM002017	ENSCAFP00000000064
SINCAM000098	ENSCAFP00000000068
SINCAM014203	ENSCAFP00000000074
SINCAM922767	ENSCAFP00000000082
SINCAM014204	ENSCAFP00000000084
SINCAM006631	ENSCAFP00000000088
SINCAM001816	ENSCAFP00000000091
SINCAM014205	ENSCAFP00000000096
SINCAM001991	ENSCAFP00000000100
SINCAM001990	ENSCAFP00000000101
SINCAM920726	ENSCAFP00000000102
SINCAM014168	ENSCAFP00000000106
SINCAM001943	ENSCAFP00000000107
SINCAM014169	ENSCAFP00000000108
SINCAM006307	ENSCAFP00000000109
SINCAM920716	ENSCAFP00000000110
SINCAM014114	ENSCAFP00000000113
SINCAM002064	ENSCAFP00000000114
SINCAM922752	ENSCAFP00000000115
SINCAM920714	ENSCAFP00000000117
SINCAM001941	ENSCAFP00000000119
SINCAM921585	ENSCAFP00000000121
SINCAM001940	ENSCAFP00000000122
SINCAM006566	ENSCAFP00000000123
SINCAM920712	ENSCAFP00000000126
SINCAM001389	ENSCAFP00000000129
SINCAM001390	ENSCAFP00000000133
SINCAM001392	ENSCAFP00000000135
SINCAM001393	ENSCAFP00000000137
SINCAM001395	ENSCAFP00000000140
SINCAM001396	ENSCAFP00000000142
SINCAM014113	ENSCAFP00000000143
SINCAM014051	ENSCAFP00000000145
SINCAM012747	ENSCAFP00000000146
SINCAM001398	ENSCAFP00000000148
SINCAM014179	ENSCAFP00000000152
SINCAM014178	ENSCAFP00000000155
SINCAM014036	ENSCAFP00000000162
SINCAM014034	ENSCAFP00000000164
SINCAM014033	ENSCAFP00000000167
SINCAM014031	ENSCAFP00000000169
SINCAM001399	ENSCAFP00000000179
SINCAM012299	ENSCAFP00000000180
SINCAM001401	ENSCAFP00000000182
SINCAM001402	ENSCAFP00000000186
SINCAM001405	ENSCAFP00000000191
SINCAM922773	ENSCAFP00000000192
SINCAM014043	ENSCAFP00000000198
SINCAM001408	ENSCAFP00000000199
SINCAM006780	ENSCAFP00000000202
SINCAM001409	ENSCAFP00000000205
SINCAM922748	ENSCAFP00000000208
SINCAM001410	ENSCAFP00000000209
SINCAM001411	ENSCAFP00000000211
SINCAM001412	ENSCAFP00000000213
SINCAM001415	ENSCAFP00000000214
SINCAM001416	ENSCAFP00000000218
SINCAM921610	ENSCAFP00000000221
SINCAM007680	ENSCAFP00000000227
SINCAM014164	ENSCAFP00000000228
SINCAM013196	ENSCAFP00000000229
SINCAM014167	ENSCAFP00000000231
SINCAM014166	ENSCAFP00000000235
SINCAM001085	ENSCAFP00000000236
SINCAM920645	ENSCAFP00000000237
SINCAM001419	ENSCAFP00000000241
SINCAM001086	ENSCAFP00000000242
SINCAM001420	ENSCAFP00000000243
SINCAM001421	ENSCAFP00000000245
SINCAM001087	ENSCAFP00000000248
SINCAM920827	ENSCAFP00000000252
SINCAM002757	ENSCAFP00000000253
SINCAM002760	ENSCAFP00000000256
SINCAM001089	ENSCAFP00000000258
SINCAM003133	ENSCAFP00000000263
SINCAM003132	ENSCAFP00000000264
SINCAM014095	ENSCAFP00000000266
SINCAM921120	ENSCAFP00000000270
SINCAM001090	ENSCAFP00000000278
SINCAM014093	ENSCAFP00000000282
SINCAM003281	ENSCAFP00000000283
SINCAM001093	ENSCAFP00000000290
SINCAM001094	ENSCAFP00000000293
SINCAM920440	ENSCAFP00000000294
SINCAM003282	ENSCAFP00000000296
SINCAM012785	ENSCAFP00000000297
SINCAM001096	ENSCAFP00000000299
SINCAM003283	ENSCAFP00000000300
SINCAM001098	ENSCAFP00000000301
SINCAM003284	ENSCAFP00000000305
SINCAM003285	ENSCAFP00000000309
SINCAM922764	ENSCAFP00000000311
SINCAM001099	ENSCAFP00000000313
SINCAM012965	ENSCAFP00000000318
SINCAM003288	ENSCAFP00000000320
SINCAM001102	ENSCAFP00000000324
SINCAM003289	ENSCAFP00000000327
SINCAM002573	ENSCAFP00000000330
SINCAM014385	ENSCAFP00000000331
SINCAM014098	ENSCAFP00000000332
SINCAM014101	ENSCAFP00000000335
SINCAM003292	ENSCAFP00000000339
SINCAM011114	ENSCAFP00000000342
SINCAM003293	ENSCAFP00000000344
SINCAM921121	ENSCAFP00000000345
SINCAM000428	ENSCAFP00000000346
SINCAM014102	ENSCAFP00000000353
SINCAM010863	ENSCAFP00000000354
SINCAM922334	ENSCAFP00000000360
SINCAM014218	ENSCAFP00000000361
SINCAM003297	ENSCAFP00000000362
SINCAM003298	ENSCAFP00000000364
SINCAM003299	ENSCAFP00000000365
SINCAM014219	ENSCAFP00000000366
SINCAM003300	ENSCAFP00000000368
SINCAM002080	ENSCAFP00000000375
SINCAM014220	ENSCAFP00000000376
SINCAM003302	ENSCAFP00000000378
SINCAM921124	ENSCAFP00000000380
SINCAM003304	ENSCAFP00000000383
SINCAM014527	ENSCAFP00000000386
SINCAM008878	ENSCAFP00000000388
SINCAM922746	ENSCAFP00000000398
SINCAM002860	ENSCAFP00000000400
SINCAM002861	ENSCAFP00000000401
SINCAM014040	ENSCAFP00000000402
SINCAM002862	ENSCAFP00000000403
SINCAM014037	ENSCAFP00000000406
SINCAM014038	ENSCAFP00000000407
SINCAM921680	ENSCAFP00000000408
SINCAM002863	ENSCAFP00000000410
SINCAM002865	ENSCAFP00000000413
SINCAM002866	ENSCAFP00000000416
SINCAM002870	ENSCAFP00000000417
SINCAM002867	ENSCAFP00000000419
SINCAM014063	ENSCAFP00000000421
SINCAM002871	ENSCAFP00000000422
SINCAM002872	ENSCAFP00000000425
SINCAM014064	ENSCAFP00000000428
SINCAM002886	ENSCAFP00000000430
SINCAM921066	ENSCAFP00000000433
SINCAM005722	ENSCAFP00000000435
SINCAM921065	ENSCAFP00000000438
SINCAM005721	ENSCAFP00000000441
SINCAM003583	ENSCAFP00000000446
SINCAM005720	ENSCAFP00000000450
SINCAM921164	ENSCAFP00000000458
SINCAM016661	ENSCAFP00000000460
SINCAM010062	ENSCAFP00000000462
SINCAM921166	ENSCAFP00000000468
SINCAM010056	ENSCAFP00000000471
SINCAM005718	ENSCAFP00000000473
SINCAM005717	ENSCAFP00000000475
SINCAM922045	ENSCAFP00000000477
SINCAM003564	ENSCAFP00000000479
SINCAM005716	ENSCAFP00000000480
SINCAM003566	ENSCAFP00000000486
SINCAM010281	ENSCAFP00000000503
SINCAM920972	ENSCAFP00000000504
SINCAM920971	ENSCAFP00000000505
SINCAM922374	ENSCAFP00000000511
SINCAM922830	ENSCAFP00000000512
SINCAM005777	ENSCAFP00000000514
SINCAM010284	ENSCAFP00000000516
SINCAM010285	ENSCAFP00000000518
SINCAM921161	ENSCAFP00000000523
SINCAM921162	ENSCAFP00000000525
SINCAM005785	ENSCAFP00000000527
SINCAM003136	ENSCAFP00000000528
SINCAM921163	ENSCAFP00000000532
SINCAM005786	ENSCAFP00000000535
SINCAM922730	ENSCAFP00000000539
SINCAM005787	ENSCAFP00000000540
SINCAM003138	ENSCAFP00000000544
SINCAM921150	ENSCAFP00000000548
SINCAM003573	ENSCAFP00000000550
SINCAM005789	ENSCAFP00000000554
SINCAM015712	ENSCAFP00000000564
SINCAM003570	ENSCAFP00000000567
SINCAM003603	ENSCAFP00000000571
SINCAM003604	ENSCAFP00000000573
SINCAM016021	ENSCAFP00000000577
SINCAM003606	ENSCAFP00000000578
SINCAM922332	ENSCAFP00000000579
SINCAM003607	ENSCAFP00000000583
SINCAM005790	ENSCAFP00000000584
SINCAM005792	ENSCAFP00000000587
SINCAM920987	ENSCAFP00000000588
SINCAM016024	ENSCAFP00000000590
SINCAM009194	ENSCAFP00000000592
SINCAM005794	ENSCAFP00000000594
SINCAM012099	ENSCAFP00000000596
SINCAM003608	ENSCAFP00000000601
SINCAM005796	ENSCAFP00000000604
SINCAM005733	ENSCAFP00000000608
SINCAM003609	ENSCAFP00000000609
SINCAM003610	ENSCAFP00000000611
SINCAM003611	ENSCAFP00000000614
SINCAM005735	ENSCAFP00000000616
SINCAM003612	ENSCAFP00000000618
SINCAM003613	ENSCAFP00000000621
SINCAM005737	ENSCAFP00000000622
SINCAM003614	ENSCAFP00000000624
SINCAM005738	ENSCAFP00000000625
SINCAM005739	ENSCAFP00000000628
SINCAM922959	ENSCAFP00000000629
SINCAM920979	ENSCAFP00000000631
SINCAM005741	ENSCAFP00000000632
SINCAM005742	ENSCAFP00000000636
SINCAM015764	ENSCAFP00000000641
SINCAM017988	ENSCAFP00000000644
SINCAM005744	ENSCAFP00000000645
SINCAM009666	ENSCAFP00000000650
SINCAM920980	ENSCAFP00000000661
SINCAM922331	ENSCAFP00000000662
SINCAM920981	ENSCAFP00000000665
SINCAM005748	ENSCAFP00000000667
SINCAM923170	ENSCAFP00000000671
SINCAM005750	ENSCAFP00000000672
SINCAM001649	ENSCAFP00000000673
SINCAM920982	ENSCAFP00000000674
SINCAM920983	ENSCAFP00000000675
SINCAM005752	ENSCAFP00000000678
SINCAM002705	ENSCAFP00000000679
SINCAM005753	ENSCAFP00000000683
SINCAM009937	ENSCAFP00000000688
SINCAM002702	ENSCAFP00000000694
SINCAM005754	ENSCAFP00000000696
SINCAM005755	ENSCAFP00000000699
SINCAM003615	ENSCAFP00000000701
SINCAM920969	ENSCAFP00000000704
SINCAM007774	ENSCAFP00000000709
SINCAM002699	ENSCAFP00000000711
SINCAM010288	ENSCAFP00000000712
SINCAM920824	ENSCAFP00000000715
SINCAM003047	ENSCAFP00000000717
SINCAM922535	ENSCAFP00000000718
SINCAM010706	ENSCAFP00000000722
SINCAM920588	ENSCAFP00000000731
SINCAM007744	ENSCAFP00000000733
SINCAM900256	ENSCAFP00000000734
SINCAM000227	ENSCAFP00000000737
SINCAM900254	ENSCAFP00000000741
SINCAM002696	ENSCAFP00000000746
SINCAM005679	ENSCAFP00000000751
SINCAM900253	ENSCAFP00000000752
SINCAM002874	ENSCAFP00000000760
SINCAM002875	ENSCAFP00000000762
SINCAM920808	ENSCAFP00000000767
SINCAM002876	ENSCAFP00000000768
SINCAM002877	ENSCAFP00000000769
SINCAM001079	ENSCAFP00000000774
SINCAM002878	ENSCAFP00000000775
SINCAM002578	ENSCAFP00000000777
SINCAM001548	ENSCAFP00000000787
SINCAM006241	ENSCAFP00000000792
SINCAM006257	ENSCAFP00000000796
SINCAM921056	ENSCAFP00000000798
SINCAM001078	ENSCAFP00000000799
SINCAM006243	ENSCAFP00000000803
SINCAM003902	ENSCAFP00000000804
SINCAM006245	ENSCAFP00000000806
SINCAM001077	ENSCAFP00000000807
SINCAM002807	ENSCAFP00000000810
SINCAM006256	ENSCAFP00000000811
SINCAM003900	ENSCAFP00000000814
SINCAM003899	ENSCAFP00000000817
SINCAM002989	ENSCAFP00000000820
SINCAM008893	ENSCAFP00000000821
SINCAM001076	ENSCAFP00000000823
SINCAM001075	ENSCAFP00000000826
SINCAM002443	ENSCAFP00000000827
SINCAM001073	ENSCAFP00000000831
SINCAM920586	ENSCAFP00000000833
SINCAM003898	ENSCAFP00000000844
SINCAM922989	ENSCAFP00000000845
SINCAM014686	ENSCAFP00000000846
SINCAM006255	ENSCAFP00000000851
SINCAM017524	ENSCAFP00000000858
SINCAM003895	ENSCAFP00000000859
SINCAM006258	ENSCAFP00000000866
SINCAM001008	ENSCAFP00000000867
SINCAM003894	ENSCAFP00000000870
SINCAM003893	ENSCAFP00000000877
SINCAM900217	ENSCAFP00000000878
SINCAM922890	ENSCAFP00000000879
SINCAM900215	ENSCAFP00000000880
SINCAM005828	ENSCAFP00000000884
SINCAM921182	ENSCAFP00000000887
SINCAM006260	ENSCAFP00000000889
SINCAM015761	ENSCAFP00000000899
SINCAM002446	ENSCAFP00000000902
SINCAM014625	ENSCAFP00000000903
SINCAM900214	ENSCAFP00000000906
SINCAM002448	ENSCAFP00000000907
SINCAM921181	ENSCAFP00000000914
SINCAM003430	ENSCAFP00000000915
SINCAM002997	ENSCAFP00000000918
SINCAM003429	ENSCAFP00000000922
SINCAM002401	ENSCAFP00000000924
SINCAM003428	ENSCAFP00000000925
SINCAM921763	ENSCAFP00000000928
SINCAM003426	ENSCAFP00000000929
SINCAM003425	ENSCAFP00000000937
SINCAM016594	ENSCAFP00000000938
SINCAM003424	ENSCAFP00000000941
SINCAM002399	ENSCAFP00000000945
SINCAM003422	ENSCAFP00000000948
SINCAM002396	ENSCAFP00000000950
SINCAM003421	ENSCAFP00000000951
SINCAM012188	ENSCAFP00000000954
SINCAM002392	ENSCAFP00000000959
SINCAM002391	ENSCAFP00000000960
SINCAM002364	ENSCAFP00000000961
SINCAM006136	ENSCAFP00000000964
SINCAM002367	ENSCAFP00000000973
SINCAM920773	ENSCAFP00000000975
SINCAM006095	ENSCAFP00000000978
SINCAM006092	ENSCAFP00000000979
SINCAM006091	ENSCAFP00000000983
SINCAM921143	ENSCAFP00000000987
SINCAM006089	ENSCAFP00000000988
SINCAM011285	ENSCAFP00000000989
SINCAM002363	ENSCAFP00000000993
SINCAM002362	ENSCAFP00000000995
SINCAM006087	ENSCAFP00000000997
SINCAM922889	ENSCAFP00000000999
SINCAM006083	ENSCAFP00000001004
SINCAM002361	ENSCAFP00000001005
SINCAM006081	ENSCAFP00000001006
SINCAM006080	ENSCAFP00000001010
SINCAM014665	ENSCAFP00000001014
SINCAM921030	ENSCAFP00000001016
SINCAM014864	ENSCAFP00000001020
SINCAM002360	ENSCAFP00000001022
SINCAM002359	ENSCAFP00000001023
SINCAM002358	ENSCAFP00000001024
SINCAM900210	ENSCAFP00000001025
SINCAM900209	ENSCAFP00000001028
SINCAM002357	ENSCAFP00000001029
SINCAM006077	ENSCAFP00000001030
SINCAM922888	ENSCAFP00000001033
SINCAM900206	ENSCAFP00000001035
SINCAM000340	ENSCAFP00000001037
SINCAM922513	ENSCAFP00000001041
SINCAM922887	ENSCAFP00000001044
SINCAM017978	ENSCAFP00000001046
SINCAM920797	ENSCAFP00000001047
SINCAM002509	ENSCAFP00000001050
SINCAM002510	ENSCAFP00000001051
SINCAM006074	ENSCAFP00000001053
SINCAM006073	ENSCAFP00000001057
SINCAM003680	ENSCAFP00000001067
SINCAM006072	ENSCAFP00000001069
SINCAM009997	ENSCAFP00000001071
SINCAM003547	ENSCAFP00000001078
SINCAM922344	ENSCAFP00000001082
SINCAM921484	ENSCAFP00000001091
SINCAM014621	ENSCAFP00000001096
SINCAM003544	ENSCAFP00000001099
SINCAM006070	ENSCAFP00000001103
SINCAM006069	ENSCAFP00000001109
SINCAM003541	ENSCAFP00000001113
SINCAM005908	ENSCAFP00000001115
SINCAM005884	ENSCAFP00000001117
SINCAM005881	ENSCAFP00000001118
SINCAM922879	ENSCAFP00000001119
SINCAM002728	ENSCAFP00000001124
SINCAM002511	ENSCAFP00000001133
SINCAM014592	ENSCAFP00000001134
SINCAM017991	ENSCAFP00000001140
SINCAM014591	ENSCAFP00000001142
SINCAM920998	ENSCAFP00000001150
SINCAM003654	ENSCAFP00000001151
SINCAM003656	ENSCAFP00000001157
SINCAM920999	ENSCAFP00000001159
SINCAM003658	ENSCAFP00000001160
SINCAM015172	ENSCAFP00000001164
SINCAM922345	ENSCAFP00000001165
SINCAM002514	ENSCAFP00000001166
SINCAM002515	ENSCAFP00000001174
SINCAM002516	ENSCAFP00000001177
SINCAM002517	ENSCAFP00000001178
SINCAM002520	ENSCAFP00000001179
SINCAM920776	ENSCAFP00000001180
SINCAM010221	ENSCAFP00000001181
SINCAM922970	ENSCAFP00000001185
SINCAM922829	ENSCAFP00000001186
SINCAM009035	ENSCAFP00000001191
SINCAM002407	ENSCAFP00000001195
SINCAM002309	ENSCAFP00000001197
SINCAM003653	ENSCAFP00000001202
SINCAM005891	ENSCAFP00000001206
SINCAM003575	ENSCAFP00000001209
SINCAM005877	ENSCAFP00000001210
SINCAM000293	ENSCAFP00000001211
SINCAM010001	ENSCAFP00000001214
SINCAM003531	ENSCAFP00000001216
SINCAM005876	ENSCAFP00000001220
SINCAM010000	ENSCAFP00000001223
SINCAM005875	ENSCAFP00000001225
SINCAM003554	ENSCAFP00000001226
SINCAM003553	ENSCAFP00000001228
SINCAM921158	ENSCAFP00000001232
SINCAM015027	ENSCAFP00000001234
SINCAM003507	ENSCAFP00000001236
SINCAM002312	ENSCAFP00000001237
SINCAM911044	ENSCAFP00000001240
SINCAM005873	ENSCAFP00000001241
SINCAM005872	ENSCAFP00000001243
SINCAM005870	ENSCAFP00000001246
SINCAM005850	ENSCAFP00000001248
SINCAM920768	ENSCAFP00000001249
SINCAM013694	ENSCAFP00000001251
SINCAM920769	ENSCAFP00000001256
SINCAM921154	ENSCAFP00000001261
SINCAM012012	ENSCAFP00000001263
SINCAM003211	ENSCAFP00000001264
SINCAM005371	ENSCAFP00000001265
SINCAM003215	ENSCAFP00000001276
SINCAM006027	ENSCAFP00000001281
SINCAM003220	ENSCAFP00000001283
SINCAM010216	ENSCAFP00000001284
SINCAM011629	ENSCAFP00000001290
SINCAM008885	ENSCAFP00000001291
SINCAM003223	ENSCAFP00000001294
SINCAM921506	ENSCAFP00000001295
SINCAM010185	ENSCAFP00000001296
SINCAM922359	ENSCAFP00000001297
SINCAM003224	ENSCAFP00000001300
SINCAM005934	ENSCAFP00000001302
SINCAM010540	ENSCAFP00000001304
SINCAM010187	ENSCAFP00000001306
SINCAM003195	ENSCAFP00000001307
SINCAM010188	ENSCAFP00000001308
SINCAM005933	ENSCAFP00000001310
SINCAM003193	ENSCAFP00000001313
SINCAM003192	ENSCAFP00000001316
SINCAM012279	ENSCAFP00000001319
SINCAM003191	ENSCAFP00000001321
SINCAM003190	ENSCAFP00000001323
SINCAM003189	ENSCAFP00000001324
SINCAM003188	ENSCAFP00000001325
SINCAM003187	ENSCAFP00000001327
SINCAM010189	ENSCAFP00000001330
SINCAM005930	ENSCAFP00000001333
SINCAM900261	ENSCAFP00000001334
SINCAM002315	ENSCAFP00000001338
SINCAM005338	ENSCAFP00000001339
SINCAM002316	ENSCAFP00000001346
SINCAM921006	ENSCAFP00000001348
SINCAM003186	ENSCAFP00000001349
SINCAM003185	ENSCAFP00000001353
SINCAM014687	ENSCAFP00000001355
SINCAM005634	ENSCAFP00000001359
SINCAM014681	ENSCAFP00000001360
SINCAM002317	ENSCAFP00000001361
SINCAM014679	ENSCAFP00000001363
SINCAM003182	ENSCAFP00000001364
SINCAM002319	ENSCAFP00000001366
SINCAM009927	ENSCAFP00000001368
SINCAM015900	ENSCAFP00000001370
SINCAM002321	ENSCAFP00000001373
SINCAM015901	ENSCAFP00000001374
SINCAM014635	ENSCAFP00000001381
SINCAM002322	ENSCAFP00000001384
SINCAM003177	ENSCAFP00000001385
SINCAM017877	ENSCAFP00000001388
SINCAM011161	ENSCAFP00000001391
SINCAM014910	ENSCAFP00000001394
SINCAM014597	ENSCAFP00000001395
SINCAM922798	ENSCAFP00000001396
SINCAM002325	ENSCAFP00000001400
SINCAM014601	ENSCAFP00000001402
SINCAM002330	ENSCAFP00000001411
SINCAM922342	ENSCAFP00000001412
SINCAM002326	ENSCAFP00000001413
SINCAM011072	ENSCAFP00000001415
SINCAM003175	ENSCAFP00000001416
SINCAM002327	ENSCAFP00000001417
SINCAM014837	ENSCAFP00000001421
SINCAM002332	ENSCAFP00000001424
SINCAM003173	ENSCAFP00000001426
SINCAM002335	ENSCAFP00000001430
SINCAM014707	ENSCAFP00000001434
SINCAM002336	ENSCAFP00000001437
SINCAM014708	ENSCAFP00000001439
SINCAM009987	ENSCAFP00000001441
SINCAM003170	ENSCAFP00000001443
SINCAM009986	ENSCAFP00000001444
SINCAM012278	ENSCAFP00000001448
SINCAM003169	ENSCAFP00000001453
SINCAM003168	ENSCAFP00000001455
SINCAM014812	ENSCAFP00000001457
SINCAM002337	ENSCAFP00000001461
SINCAM009984	ENSCAFP00000001464
SINCAM002298	ENSCAFP00000001467
SINCAM922010	ENSCAFP00000001468
SINCAM010749	ENSCAFP00000001469
SINCAM002482	ENSCAFP00000001472
SINCAM014835	ENSCAFP00000001473
SINCAM002293	ENSCAFP00000001474
SINCAM014831	ENSCAFP00000001477
SINCAM003164	ENSCAFP00000001478
SINCAM002294	ENSCAFP00000001484
SINCAM921102	ENSCAFP00000001485
SINCAM922793	ENSCAFP00000001486
SINCAM014829	ENSCAFP00000001490
SINCAM009980	ENSCAFP00000001491
SINCAM009978	ENSCAFP00000001495
SINCAM003163	ENSCAFP00000001496
SINCAM009976	ENSCAFP00000001498
SINCAM009975	ENSCAFP00000001499
SINCAM003160	ENSCAFP00000001500
SINCAM921099	ENSCAFP00000001501
SINCAM003159	ENSCAFP00000001502
SINCAM003156	ENSCAFP00000001504
SINCAM002306	ENSCAFP00000001505
SINCAM003155	ENSCAFP00000001506
SINCAM002304	ENSCAFP00000001510
SINCAM003154	ENSCAFP00000001512
SINCAM922340	ENSCAFP00000001515
SINCAM922338	ENSCAFP00000001517
SINCAM002303	ENSCAFP00000001518
SINCAM922337	ENSCAFP00000001519
SINCAM014826	ENSCAFP00000001524
SINCAM008948	ENSCAFP00000001528
SINCAM015776	ENSCAFP00000001529
SINCAM009971	ENSCAFP00000001531
SINCAM014823	ENSCAFP00000001535
SINCAM000215	ENSCAFP00000001536
SINCAM002300	ENSCAFP00000001537
SINCAM002480	ENSCAFP00000001538
SINCAM002479	ENSCAFP00000001542
SINCAM002478	ENSCAFP00000001544
SINCAM003153	ENSCAFP00000001549
SINCAM009957	ENSCAFP00000001552
SINCAM002477	ENSCAFP00000001557
SINCAM920783	ENSCAFP00000001570
SINCAM922792	ENSCAFP00000001571
SINCAM003147	ENSCAFP00000001572
SINCAM003145	ENSCAFP00000001573
SINCAM003143	ENSCAFP00000001575
SINCAM014819	ENSCAFP00000001579
SINCAM920831	ENSCAFP00000001584
SINCAM014818	ENSCAFP00000001585
SINCAM009954	ENSCAFP00000001586
SINCAM002803	ENSCAFP00000001589
SINCAM002802	ENSCAFP00000001590
SINCAM002800	ENSCAFP00000001594
SINCAM014816	ENSCAFP00000001595
SINCAM003141	ENSCAFP00000001601
SINCAM014815	ENSCAFP00000001603
SINCAM012238	ENSCAFP00000001606
SINCAM002801	ENSCAFP00000001608
SINCAM922336	ENSCAFP00000001610
SINCAM922008	ENSCAFP00000001614
SINCAM003140	ENSCAFP00000001622
SINCAM001032	ENSCAFP00000001630
SINCAM017786	ENSCAFP00000001637
SINCAM009947	ENSCAFP00000001642
SINCAM014832	ENSCAFP00000001647
SINCAM900238	ENSCAFP00000001651
SINCAM009943	ENSCAFP00000001653
SINCAM900237	ENSCAFP00000001665
SINCAM001513	ENSCAFP00000001666
SINCAM001544	ENSCAFP00000001671
SINCAM920655	ENSCAFP00000001672
SINCAM900240	ENSCAFP00000001675
SINCAM001547	ENSCAFP00000001679
SINCAM002483	ENSCAFP00000001682
SINCAM002484	ENSCAFP00000001686
SINCAM012239	ENSCAFP00000001692
SINCAM001484	ENSCAFP00000001694
SINCAM922281	ENSCAFP00000001696
SINCAM001020	ENSCAFP00000001705
SINCAM011115	ENSCAFP00000001709
SINCAM002646	ENSCAFP00000001710
SINCAM010126	ENSCAFP00000001720
SINCAM012240	ENSCAFP00000001721
SINCAM010127	ENSCAFP00000001725
SINCAM922521	ENSCAFP00000001726
SINCAM012280	ENSCAFP00000001730
SINCAM001023	ENSCAFP00000001737
SINCAM002643	ENSCAFP00000001739
SINCAM010129	ENSCAFP00000001744
SINCAM012281	ENSCAFP00000001753
SINCAM010131	ENSCAFP00000001754
SINCAM001024	ENSCAFP00000001757
SINCAM002642	ENSCAFP00000001758
SINCAM005124	ENSCAFP00000001759
SINCAM012283	ENSCAFP00000001761
SINCAM920883	ENSCAFP00000001763
SINCAM921735	ENSCAFP00000001764
SINCAM002641	ENSCAFP00000001767
SINCAM920821	ENSCAFP00000001769
SINCAM012284	ENSCAFP00000001770
SINCAM010118	ENSCAFP00000001774
SINCAM002639	ENSCAFP00000001779
SINCAM012285	ENSCAFP00000001780
SINCAM010120	ENSCAFP00000001786
SINCAM002576	ENSCAFP00000001801
SINCAM002577	ENSCAFP00000001808
SINCAM010179	ENSCAFP00000001811
SINCAM001026	ENSCAFP00000001826
SINCAM012286	ENSCAFP00000001830
SINCAM010169	ENSCAFP00000001835
SINCAM001027	ENSCAFP00000001839
SINCAM001029	ENSCAFP00000001843
SINCAM010138	ENSCAFP00000001849
SINCAM006029	ENSCAFP00000001850
SINCAM001580	ENSCAFP00000001851
SINCAM012289	ENSCAFP00000001853
SINCAM014760	ENSCAFP00000001854
SINCAM001581	ENSCAFP00000001858
SINCAM006155	ENSCAFP00000001866
SINCAM012290	ENSCAFP00000001868
SINCAM001030	ENSCAFP00000001869
SINCAM012291	ENSCAFP00000001876
SINCAM008951	ENSCAFP00000001877
SINCAM006158	ENSCAFP00000001879
SINCAM012292	ENSCAFP00000001880
SINCAM006159	ENSCAFP00000001881
SINCAM012294	ENSCAFP00000001884
SINCAM012322	ENSCAFP00000001886
SINCAM017588	ENSCAFP00000001888
SINCAM001033	ENSCAFP00000001889
SINCAM018009	ENSCAFP00000001896
SINCAM015863	ENSCAFP00000001898
SINCAM014715	ENSCAFP00000001900
SINCAM011741	ENSCAFP00000001909
SINCAM002713	ENSCAFP00000001915
SINCAM922951	ENSCAFP00000001916
SINCAM014890	ENSCAFP00000001917
SINCAM012733	ENSCAFP00000001921
SINCAM014758	ENSCAFP00000001923
SINCAM002734	ENSCAFP00000001927
SINCAM012328	ENSCAFP00000001930
SINCAM001035	ENSCAFP00000001931
SINCAM012195	ENSCAFP00000001934
SINCAM920572	ENSCAFP00000001937
SINCAM010123	ENSCAFP00000001941
SINCAM000910	ENSCAFP00000001943
SINCAM000909	ENSCAFP00000001944
SINCAM014765	ENSCAFP00000001953
SINCAM014767	ENSCAFP00000001956
SINCAM013047	ENSCAFP00000001958
SINCAM014893	ENSCAFP00000001961
SINCAM014763	ENSCAFP00000001967
SINCAM006096	ENSCAFP00000001968
SINCAM006161	ENSCAFP00000001969
SINCAM014764	ENSCAFP00000001970
SINCAM012215	ENSCAFP00000001972
SINCAM000906	ENSCAFP00000001975
SINCAM001037	ENSCAFP00000001979
SINCAM001039	ENSCAFP00000001985
SINCAM014894	ENSCAFP00000001990
SINCAM001562	ENSCAFP00000001992
SINCAM012189	ENSCAFP00000001999
SINCAM014895	ENSCAFP00000002001
SINCAM012266	ENSCAFP00000002002
SINCAM920573	ENSCAFP00000002004
SINCAM920574	ENSCAFP00000002014
SINCAM006163	ENSCAFP00000002017
SINCAM922527	ENSCAFP00000002020
SINCAM922528	ENSCAFP00000002023
SINCAM014727	ENSCAFP00000002025
SINCAM922524	ENSCAFP00000002028
SINCAM000905	ENSCAFP00000002030
SINCAM920575	ENSCAFP00000002032
SINCAM014728	ENSCAFP00000002039
SINCAM012205	ENSCAFP00000002048
SINCAM923116	ENSCAFP00000002050
SINCAM920576	ENSCAFP00000002053
SINCAM012204	ENSCAFP00000002060
SINCAM014806	ENSCAFP00000002063
SINCAM012231	ENSCAFP00000002064
SINCAM014755	ENSCAFP00000002067
SINCAM922781	ENSCAFP00000002068
SINCAM006153	ENSCAFP00000002070
SINCAM014804	ENSCAFP00000002071
SINCAM001043	ENSCAFP00000002072
SINCAM012230	ENSCAFP00000002073
SINCAM002736	ENSCAFP00000002076
SINCAM011145	ENSCAFP00000002082
SINCAM012779	ENSCAFP00000002085
SINCAM922774	ENSCAFP00000002087
SINCAM006490	ENSCAFP00000002088
SINCAM002754	ENSCAFP00000002091
SINCAM012210	ENSCAFP00000002094
SINCAM001045	ENSCAFP00000002095
SINCAM001046	ENSCAFP00000002105
SINCAM006151	ENSCAFP00000002109
SINCAM012213	ENSCAFP00000002112
SINCAM014808	ENSCAFP00000002114
SINCAM000902	ENSCAFP00000002116
SINCAM003786	ENSCAFP00000002119
SINCAM000918	ENSCAFP00000002121
SINCAM014702	ENSCAFP00000002123
SINCAM003788	ENSCAFP00000002124
SINCAM921203	ENSCAFP00000002131
SINCAM006150	ENSCAFP00000002136
SINCAM014799	ENSCAFP00000002145
SINCAM921204	ENSCAFP00000002148
SINCAM006147	ENSCAFP00000002154
SINCAM006144	ENSCAFP00000002155
SINCAM921991	ENSCAFP00000002156
SINCAM014724	ENSCAFP00000002164
SINCAM005022	ENSCAFP00000002165
SINCAM006142	ENSCAFP00000002170
SINCAM002707	ENSCAFP00000002172
SINCAM011244	ENSCAFP00000002174
SINCAM922776	ENSCAFP00000002178
SINCAM006141	ENSCAFP00000002179
SINCAM014720	ENSCAFP00000002181
SINCAM014718	ENSCAFP00000002183
SINCAM005935	ENSCAFP00000002186
SINCAM006140	ENSCAFP00000002188
SINCAM922778	ENSCAFP00000002191
SINCAM002708	ENSCAFP00000002193
SINCAM014732	ENSCAFP00000002195
SINCAM922784	ENSCAFP00000002199
SINCAM002709	ENSCAFP00000002200
SINCAM922501	ENSCAFP00000002201
SINCAM011769	ENSCAFP00000002212
SINCAM921038	ENSCAFP00000002213
SINCAM921037	ENSCAFP00000002214
SINCAM920548	ENSCAFP00000002215
SINCAM000871	ENSCAFP00000002216
SINCAM002711	ENSCAFP00000002217
SINCAM920836	ENSCAFP00000002219
SINCAM003721	ENSCAFP00000002222
SINCAM002726	ENSCAFP00000002224
SINCAM001551	ENSCAFP00000002225
SINCAM015372	ENSCAFP00000002227
SINCAM006229	ENSCAFP00000002231
SINCAM000867	ENSCAFP00000002233
SINCAM922785	ENSCAFP00000002234
SINCAM920681	ENSCAFP00000002236
SINCAM001049	ENSCAFP00000002238
SINCAM000866	ENSCAFP00000002241
SINCAM921032	ENSCAFP00000002242
SINCAM014907	ENSCAFP00000002244
SINCAM000865	ENSCAFP00000002245
SINCAM015370	ENSCAFP00000002253
SINCAM920562	ENSCAFP00000002257
SINCAM921221	ENSCAFP00000002258
SINCAM000993	ENSCAFP00000002262
SINCAM000991	ENSCAFP00000002273
SINCAM003880	ENSCAFP00000002274
SINCAM003879	ENSCAFP00000002277
SINCAM000990	ENSCAFP00000002279
SINCAM015368	ENSCAFP00000002282
SINCAM002751	ENSCAFP00000002283
SINCAM001050	ENSCAFP00000002288
SINCAM920657	ENSCAFP00000002290
SINCAM012277	ENSCAFP00000002291
SINCAM012276	ENSCAFP00000002292
SINCAM001051	ENSCAFP00000002293
SINCAM012117	ENSCAFP00000002295
SINCAM001565	ENSCAFP00000002299
SINCAM000989	ENSCAFP00000002301
SINCAM001564	ENSCAFP00000002314
SINCAM001558	ENSCAFP00000002318
SINCAM012091	ENSCAFP00000002320
SINCAM922491	ENSCAFP00000002321
SINCAM920560	ENSCAFP00000002322
SINCAM006253	ENSCAFP00000002323
SINCAM012090	ENSCAFP00000002327
SINCAM001557	ENSCAFP00000002333
SINCAM000987	ENSCAFP00000002335
SINCAM001556	ENSCAFP00000002340
SINCAM012148	ENSCAFP00000002344
SINCAM006230	ENSCAFP00000002345
SINCAM012147	ENSCAFP00000002348
SINCAM012146	ENSCAFP00000002354
SINCAM900189	ENSCAFP00000002355
SINCAM006250	ENSCAFP00000002356
SINCAM017888	ENSCAFP00000002363
SINCAM006252	ENSCAFP00000002364
SINCAM013114	ENSCAFP00000002368
SINCAM002808	ENSCAFP00000002372
SINCAM001054	ENSCAFP00000002376
SINCAM012144	ENSCAFP00000002377
SINCAM006237	ENSCAFP00000002385
SINCAM002796	ENSCAFP00000002386
SINCAM923065	ENSCAFP00000002388
SINCAM012176	ENSCAFP00000002389
SINCAM002723	ENSCAFP00000002390
SINCAM003856	ENSCAFP00000002393
SINCAM003855	ENSCAFP00000002395
SINCAM006228	ENSCAFP00000002396
SINCAM006227	ENSCAFP00000002399
SINCAM920579	ENSCAFP00000002404
SINCAM900185	ENSCAFP00000002407
SINCAM900183	ENSCAFP00000002408
SINCAM920582	ENSCAFP00000002415
SINCAM006233	ENSCAFP00000002420
SINCAM006226	ENSCAFP00000002431
SINCAM002715	ENSCAFP00000002432
SINCAM900182	ENSCAFP00000002434
SINCAM900181	ENSCAFP00000002445
SINCAM900191	ENSCAFP00000002446
SINCAM014906	ENSCAFP00000002455
SINCAM000986	ENSCAFP00000002457
SINCAM001059	ENSCAFP00000002461
SINCAM000984	ENSCAFP00000002468
SINCAM920580	ENSCAFP00000002471
SINCAM000099	ENSCAFP00000002475
SINCAM920581	ENSCAFP00000002476
SINCAM014909	ENSCAFP00000002477
SINCAM920567	ENSCAFP00000002481
SINCAM017294	ENSCAFP00000002482
SINCAM005409	ENSCAFP00000002483
SINCAM920566	ENSCAFP00000002485
SINCAM003854	ENSCAFP00000002487
SINCAM012869	ENSCAFP00000002488
SINCAM006225	ENSCAFP00000002495
SINCAM921055	ENSCAFP00000002498
SINCAM921054	ENSCAFP00000002500
SINCAM920563	ENSCAFP00000002503
SINCAM006224	ENSCAFP00000002505
SINCAM003851	ENSCAFP00000002506
SINCAM003850	ENSCAFP00000002507
SINCAM003849	ENSCAFP00000002509
SINCAM015614	ENSCAFP00000002516
SINCAM006259	ENSCAFP00000002517
SINCAM014711	ENSCAFP00000002519
SINCAM005952	ENSCAFP00000002520
SINCAM005954	ENSCAFP00000002523
SINCAM010999	ENSCAFP00000002525
SINCAM003882	ENSCAFP00000002533
SINCAM921009	ENSCAFP00000002534
SINCAM005949	ENSCAFP00000002536
SINCAM013255	ENSCAFP00000002539
SINCAM003683	ENSCAFP00000002541
SINCAM005915	ENSCAFP00000002546
SINCAM921010	ENSCAFP00000002549
SINCAM008140	ENSCAFP00000002550
SINCAM003730	ENSCAFP00000002554
SINCAM005939	ENSCAFP00000002555
SINCAM005916	ENSCAFP00000002556
SINCAM921008	ENSCAFP00000002564
SINCAM012155	ENSCAFP00000002566
SINCAM005941	ENSCAFP00000002573
SINCAM003750	ENSCAFP00000002575
SINCAM922695	ENSCAFP00000002577
SINCAM005621	ENSCAFP00000002578
SINCAM005942	ENSCAFP00000002581
SINCAM011937	ENSCAFP00000002588
SINCAM001065	ENSCAFP00000002591
SINCAM000276	ENSCAFP00000002593
SINCAM003689	ENSCAFP00000002594
SINCAM005944	ENSCAFP00000002595
SINCAM005917	ENSCAFP00000002597
SINCAM006003	ENSCAFP00000002598
SINCAM000507	ENSCAFP00000002607
SINCAM005623	ENSCAFP00000002608
SINCAM000508	ENSCAFP00000002612
SINCAM000509	ENSCAFP00000002614
SINCAM000941	ENSCAFP00000002615
SINCAM005625	ENSCAFP00000002620
SINCAM920955	ENSCAFP00000002622
SINCAM005628	ENSCAFP00000002623
SINCAM000510	ENSCAFP00000002624
SINCAM000511	ENSCAFP00000002626
SINCAM920583	ENSCAFP00000002627
SINCAM005630	ENSCAFP00000002632
SINCAM000940	ENSCAFP00000002634
SINCAM000939	ENSCAFP00000002635
SINCAM920552	ENSCAFP00000002636
SINCAM001070	ENSCAFP00000002637
SINCAM000945	ENSCAFP00000002638
SINCAM006210	ENSCAFP00000002642
SINCAM920553	ENSCAFP00000002645
SINCAM005631	ENSCAFP00000002647
SINCAM003717	ENSCAFP00000002652
SINCAM920554	ENSCAFP00000002653
SINCAM000953	ENSCAFP00000002657
SINCAM006209	ENSCAFP00000002658
SINCAM000944	ENSCAFP00000002660
SINCAM000513	ENSCAFP00000002661
SINCAM001702	ENSCAFP00000002670
SINCAM000954	ENSCAFP00000002671
SINCAM920498	ENSCAFP00000002672
SINCAM003718	ENSCAFP00000002675
SINCAM003719	ENSCAFP00000002678
SINCAM921192	ENSCAFP00000002682
SINCAM000943	ENSCAFP00000002683
SINCAM001703	ENSCAFP00000002684
SINCAM001705	ENSCAFP00000002690
SINCAM000105	ENSCAFP00000002693
SINCAM920743	ENSCAFP00000002694
SINCAM001706	ENSCAFP00000002695
SINCAM920742	ENSCAFP00000002699
SINCAM003726	ENSCAFP00000002700
SINCAM002115	ENSCAFP00000002702
SINCAM922824	ENSCAFP00000002708
SINCAM002218	ENSCAFP00000002712
SINCAM001370	ENSCAFP00000002716
SINCAM002219	ENSCAFP00000002718
SINCAM920500	ENSCAFP00000002723
SINCAM012654	ENSCAFP00000002725
SINCAM000957	ENSCAFP00000002726
SINCAM003724	ENSCAFP00000002727
SINCAM005632	ENSCAFP00000002728
SINCAM002220	ENSCAFP00000002731
SINCAM001711	ENSCAFP00000002737
SINCAM001710	ENSCAFP00000002744
SINCAM003711	ENSCAFP00000002745
SINCAM009929	ENSCAFP00000002748
SINCAM921190	ENSCAFP00000002749
SINCAM001363	ENSCAFP00000002753
SINCAM006037	ENSCAFP00000002754
SINCAM001709	ENSCAFP00000002757
SINCAM920936	ENSCAFP00000002760
SINCAM000516	ENSCAFP00000002762
SINCAM001708	ENSCAFP00000002763
SINCAM014108	ENSCAFP00000002765
SINCAM000517	ENSCAFP00000002767
SINCAM000958	ENSCAFP00000002770
SINCAM005521	ENSCAFP00000002772
SINCAM000960	ENSCAFP00000002774
SINCAM000961	ENSCAFP00000002775
SINCAM000520	ENSCAFP00000002776
SINCAM001369	ENSCAFP00000002779
SINCAM000963	ENSCAFP00000002781
SINCAM005520	ENSCAFP00000002782
SINCAM000521	ENSCAFP00000002786
SINCAM000964	ENSCAFP00000002787
SINCAM002216	ENSCAFP00000002791
SINCAM003944	ENSCAFP00000002792
SINCAM000967	ENSCAFP00000002794
SINCAM001367	ENSCAFP00000002800
SINCAM920749	ENSCAFP00000002804
SINCAM002214	ENSCAFP00000002805
SINCAM000524	ENSCAFP00000002806
SINCAM001366	ENSCAFP00000002807
SINCAM003687	ENSCAFP00000002810
SINCAM000525	ENSCAFP00000002814
SINCAM001375	ENSCAFP00000002818
SINCAM922617	ENSCAFP00000002819
SINCAM005519	ENSCAFP00000002821
SINCAM921178	ENSCAFP00000002822
SINCAM003720	ENSCAFP00000002825
SINCAM000969	ENSCAFP00000002827
SINCAM005518	ENSCAFP00000002828
SINCAM922303	ENSCAFP00000002831
SINCAM005709	ENSCAFP00000002835
SINCAM003647	ENSCAFP00000002836
SINCAM001381	ENSCAFP00000002838
SINCAM001378	ENSCAFP00000002841
SINCAM002213	ENSCAFP00000002847
SINCAM003652	ENSCAFP00000002849
SINCAM920501	ENSCAFP00000002850
SINCAM002209	ENSCAFP00000002855
SINCAM000972	ENSCAFP00000002857
SINCAM002215	ENSCAFP00000002858
SINCAM005707	ENSCAFP00000002860
SINCAM920642	ENSCAFP00000002867
SINCAM920502	ENSCAFP00000002868
SINCAM001382	ENSCAFP00000002871
SINCAM000531	ENSCAFP00000002876
SINCAM001465	ENSCAFP00000002881
SINCAM000533	ENSCAFP00000002884
SINCAM000975	ENSCAFP00000002885
SINCAM004761	ENSCAFP00000002888
SINCAM004760	ENSCAFP00000002898
SINCAM002206	ENSCAFP00000002899
SINCAM000976	ENSCAFP00000002907
SINCAM002025	ENSCAFP00000002909
SINCAM004759	ENSCAFP00000002911
SINCAM002024	ENSCAFP00000002913
SINCAM003748	ENSCAFP00000002914
SINCAM000535	ENSCAFP00000002915
SINCAM000977	ENSCAFP00000002919
SINCAM003745	ENSCAFP00000002920
SINCAM015142	ENSCAFP00000002924
SINCAM015141	ENSCAFP00000002925
SINCAM003737	ENSCAFP00000002926
SINCAM920629	ENSCAFP00000002927
SINCAM003124	ENSCAFP00000002928
SINCAM000536	ENSCAFP00000002930
SINCAM920628	ENSCAFP00000002933
SINCAM000538	ENSCAFP00000002934
SINCAM004758	ENSCAFP00000002935
SINCAM003107	ENSCAFP00000002938
SINCAM000540	ENSCAFP00000002941
SINCAM920627	ENSCAFP00000002943
SINCAM922643	ENSCAFP00000002945
SINCAM003108	ENSCAFP00000002947
SINCAM010025	ENSCAFP00000002953
SINCAM000541	ENSCAFP00000002955
SINCAM002107	ENSCAFP00000002957
SINCAM921475	ENSCAFP00000002961
SINCAM003111	ENSCAFP00000002967
SINCAM003112	ENSCAFP00000002969
SINCAM004757	ENSCAFP00000002971
SINCAM000543	ENSCAFP00000002974
SINCAM003113	ENSCAFP00000002976
SINCAM002106	ENSCAFP00000002977
SINCAM004755	ENSCAFP00000002981
SINCAM003114	ENSCAFP00000002982
SINCAM012722	ENSCAFP00000002985
SINCAM001329	ENSCAFP00000002986
SINCAM000545	ENSCAFP00000002990
SINCAM000546	ENSCAFP00000002992
SINCAM003115	ENSCAFP00000002993
SINCAM003018	ENSCAFP00000002995
SINCAM920557	ENSCAFP00000003000
SINCAM002104	ENSCAFP00000003004
SINCAM000548	ENSCAFP00000003006
SINCAM002103	ENSCAFP00000003008
SINCAM000549	ENSCAFP00000003020
SINCAM001327	ENSCAFP00000003022
SINCAM005122	ENSCAFP00000003029
SINCAM001360	ENSCAFP00000003030
SINCAM920559	ENSCAFP00000003031
SINCAM001460	ENSCAFP00000003034
SINCAM003013	ENSCAFP00000003035
SINCAM000552	ENSCAFP00000003038
SINCAM004751	ENSCAFP00000003044
SINCAM000982	ENSCAFP00000003046
SINCAM005248	ENSCAFP00000003052
SINCAM005588	ENSCAFP00000003053
SINCAM004750	ENSCAFP00000003057
SINCAM003129	ENSCAFP00000003059
SINCAM000142	ENSCAFP00000003060
SINCAM000141	ENSCAFP00000003062
SINCAM000554	ENSCAFP00000003064
SINCAM012829	ENSCAFP00000003067
SINCAM000555	ENSCAFP00000003068
SINCAM003128	ENSCAFP00000003069
SINCAM000140	ENSCAFP00000003072
SINCAM000556	ENSCAFP00000003073
SINCAM002098	ENSCAFP00000003077
SINCAM004748	ENSCAFP00000003078
SINCAM921096	ENSCAFP00000003082
SINCAM004747	ENSCAFP00000003083
SINCAM003127	ENSCAFP00000003086
SINCAM004746	ENSCAFP00000003087
SINCAM003330	ENSCAFP00000003094
SINCAM002095	ENSCAFP00000003095
SINCAM012925	ENSCAFP00000003097
SINCAM000877	ENSCAFP00000003098
SINCAM004742	ENSCAFP00000003101
SINCAM000876	ENSCAFP00000003102
SINCAM004743	ENSCAFP00000003103
SINCAM000914	ENSCAFP00000003106
SINCAM002094	ENSCAFP00000003109
SINCAM003105	ENSCAFP00000003110
SINCAM004741	ENSCAFP00000003111
SINCAM002093	ENSCAFP00000003112
SINCAM000916	ENSCAFP00000003116
SINCAM000911	ENSCAFP00000003120
SINCAM004736	ENSCAFP00000003121
SINCAM011047	ENSCAFP00000003125
SINCAM004733	ENSCAFP00000003126
SINCAM003102	ENSCAFP00000003132
SINCAM004732	ENSCAFP00000003138
SINCAM003313	ENSCAFP00000003141
SINCAM002088	ENSCAFP00000003142
SINCAM004731	ENSCAFP00000003143
SINCAM003312	ENSCAFP00000003144
SINCAM000886	ENSCAFP00000003148
SINCAM900202	ENSCAFP00000003156
SINCAM920503	ENSCAFP00000003157
SINCAM900201	ENSCAFP00000003158
SINCAM920504	ENSCAFP00000003160
SINCAM922886	ENSCAFP00000003162
SINCAM900195	ENSCAFP00000003166
SINCAM900194	ENSCAFP00000003169
SINCAM003665	ENSCAFP00000003171
SINCAM001358	ENSCAFP00000003172
SINCAM002089	ENSCAFP00000003177
SINCAM900192	ENSCAFP00000003178
SINCAM000558	ENSCAFP00000003183
SINCAM002822	ENSCAFP00000003184
SINCAM001009	ENSCAFP00000003185
SINCAM002090	ENSCAFP00000003190
SINCAM004725	ENSCAFP00000003191
SINCAM002091	ENSCAFP00000003194
SINCAM000559	ENSCAFP00000003196
SINCAM002087	ENSCAFP00000003197
SINCAM004722	ENSCAFP00000003203
SINCAM001011	ENSCAFP00000003204
SINCAM920569	ENSCAFP00000003210
SINCAM002821	ENSCAFP00000003211
SINCAM004721	ENSCAFP00000003216
SINCAM000562	ENSCAFP00000003219
SINCAM016201	ENSCAFP00000003221
SINCAM922927	ENSCAFP00000003224
SINCAM002084	ENSCAFP00000003236
SINCAM000563	ENSCAFP00000003241
SINCAM011557	ENSCAFP00000003242
SINCAM001353	ENSCAFP00000003243
SINCAM002083	ENSCAFP00000003244
SINCAM016472	ENSCAFP00000003245
SINCAM009625	ENSCAFP00000003246
SINCAM009626	ENSCAFP00000003249
SINCAM001344	ENSCAFP00000003251
SINCAM004717	ENSCAFP00000003253
SINCAM920632	ENSCAFP00000003255
SINCAM000564	ENSCAFP00000003256
SINCAM001361	ENSCAFP00000003257
SINCAM002081	ENSCAFP00000003259
SINCAM004714	ENSCAFP00000003263
SINCAM000102	ENSCAFP00000003266
SINCAM002938	ENSCAFP00000003270
SINCAM001461	ENSCAFP00000003274
SINCAM009627	ENSCAFP00000003277
SINCAM000104	ENSCAFP00000003278
SINCAM002937	ENSCAFP00000003279
SINCAM002076	ENSCAFP00000003284
SINCAM002936	ENSCAFP00000003297
SINCAM004713	ENSCAFP00000003300
SINCAM009630	ENSCAFP00000003303
SINCAM002935	ENSCAFP00000003304
SINCAM013577	ENSCAFP00000003306
SINCAM009631	ENSCAFP00000003307
SINCAM002075	ENSCAFP00000003309
SINCAM004712	ENSCAFP00000003313
SINCAM001698	ENSCAFP00000003316
SINCAM009632	ENSCAFP00000003318
SINCAM013162	ENSCAFP00000003321
SINCAM009633	ENSCAFP00000003325
SINCAM002934	ENSCAFP00000003329
SINCAM010026	ENSCAFP00000003331
SINCAM004709	ENSCAFP00000003334
SINCAM009591	ENSCAFP00000003335
SINCAM921400	ENSCAFP00000003336
SINCAM922120	ENSCAFP00000003340
SINCAM002933	ENSCAFP00000003341
SINCAM922118	ENSCAFP00000003345
SINCAM002072	ENSCAFP00000003346
SINCAM002068	ENSCAFP00000003348
SINCAM009593	ENSCAFP00000003349
SINCAM000804	ENSCAFP00000003351
SINCAM002930	ENSCAFP00000003352
SINCAM009594	ENSCAFP00000003355
SINCAM002927	ENSCAFP00000003356
SINCAM920739	ENSCAFP00000003364
SINCAM000055	ENSCAFP00000003365
SINCAM004936	ENSCAFP00000003369
SINCAM000840	ENSCAFP00000003370
SINCAM002926	ENSCAFP00000003372
SINCAM009595	ENSCAFP00000003373
SINCAM002925	ENSCAFP00000003376
SINCAM004938	ENSCAFP00000003379
SINCAM920545	ENSCAFP00000003380
SINCAM000051	ENSCAFP00000003382
SINCAM009597	ENSCAFP00000003387
SINCAM002922	ENSCAFP00000003390
SINCAM921750	ENSCAFP00000003394
SINCAM001015	ENSCAFP00000003396
SINCAM002065	ENSCAFP00000003400
SINCAM002920	ENSCAFP00000003401
SINCAM004939	ENSCAFP00000003402
SINCAM014880	ENSCAFP00000003404
SINCAM018006	ENSCAFP00000003408
SINCAM014868	ENSCAFP00000003412
SINCAM011725	ENSCAFP00000003425
SINCAM004943	ENSCAFP00000003426
SINCAM007869	ENSCAFP00000003432
SINCAM000048	ENSCAFP00000003433
SINCAM922961	ENSCAFP00000003434
SINCAM004942	ENSCAFP00000003436
SINCAM000047	ENSCAFP00000003445
SINCAM000122	ENSCAFP00000003450
SINCAM000044	ENSCAFP00000003455
SINCAM000067	ENSCAFP00000003459
SINCAM007104	ENSCAFP00000003460
SINCAM000834	ENSCAFP00000003464
SINCAM922349	ENSCAFP00000003467
SINCAM000811	ENSCAFP00000003468
SINCAM000068	ENSCAFP00000003471
SINCAM014242	ENSCAFP00000003473
SINCAM000061	ENSCAFP00000003477
SINCAM002063	ENSCAFP00000003487
SINCAM007939	ENSCAFP00000003488
SINCAM014306	ENSCAFP00000003492
SINCAM002062	ENSCAFP00000003511
SINCAM920434	ENSCAFP00000003516
SINCAM002060	ENSCAFP00000003518
SINCAM002055	ENSCAFP00000003526
SINCAM002058	ENSCAFP00000003528
SINCAM002919	ENSCAFP00000003533
SINCAM014294	ENSCAFP00000003535
SINCAM002056	ENSCAFP00000003537
SINCAM003842	ENSCAFP00000003546
SINCAM920433	ENSCAFP00000003547
SINCAM002053	ENSCAFP00000003553
SINCAM000059	ENSCAFP00000003559
SINCAM000058	ENSCAFP00000003572
SINCAM002052	ENSCAFP00000003573
SINCAM002914	ENSCAFP00000003575
SINCAM920432	ENSCAFP00000003578
SINCAM002912	ENSCAFP00000003584
SINCAM001005	ENSCAFP00000003585
SINCAM001006	ENSCAFP00000003588
SINCAM003840	ENSCAFP00000003591
SINCAM000801	ENSCAFP00000003592
SINCAM015716	ENSCAFP00000003598
SINCAM002051	ENSCAFP00000003601
SINCAM000951	ENSCAFP00000003617
SINCAM000950	ENSCAFP00000003623
SINCAM002109	ENSCAFP00000003627
SINCAM002907	ENSCAFP00000003628
SINCAM001789	ENSCAFP00000003630
SINCAM002906	ENSCAFP00000003632
SINCAM921213	ENSCAFP00000003633
SINCAM002905	ENSCAFP00000003634
SINCAM002113	ENSCAFP00000003636
SINCAM015852	ENSCAFP00000003638
SINCAM003958	ENSCAFP00000003642
SINCAM014952	ENSCAFP00000003650
SINCAM013690	ENSCAFP00000003651
SINCAM014950	ENSCAFP00000003654
SINCAM003959	ENSCAFP00000003657
SINCAM014587	ENSCAFP00000003660
SINCAM014948	ENSCAFP00000003662
SINCAM013599	ENSCAFP00000003663
SINCAM014947	ENSCAFP00000003664
SINCAM013709	ENSCAFP00000003665
SINCAM013603	ENSCAFP00000003666
SINCAM002050	ENSCAFP00000003667
SINCAM003960	ENSCAFP00000003668
SINCAM002049	ENSCAFP00000003676
SINCAM001695	ENSCAFP00000003680
SINCAM009522	ENSCAFP00000003681
SINCAM003962	ENSCAFP00000003683
SINCAM001696	ENSCAFP00000003684
SINCAM002132	ENSCAFP00000003687
SINCAM002131	ENSCAFP00000003690
SINCAM922548	ENSCAFP00000003692
SINCAM003963	ENSCAFP00000003697
SINCAM921232	ENSCAFP00000003699
SINCAM002129	ENSCAFP00000003700
SINCAM002898	ENSCAFP00000003701
SINCAM922549	ENSCAFP00000003703
SINCAM003967	ENSCAFP00000003707
SINCAM921233	ENSCAFP00000003708
SINCAM002128	ENSCAFP00000003711
SINCAM003968	ENSCAFP00000003716
SINCAM922547	ENSCAFP00000003717
SINCAM002127	ENSCAFP00000003719
SINCAM013573	ENSCAFP00000003720
SINCAM003969	ENSCAFP00000003722
SINCAM012398	ENSCAFP00000003724
SINCAM013576	ENSCAFP00000003731
SINCAM013635	ENSCAFP00000003737
SINCAM009077	ENSCAFP00000003739
SINCAM002126	ENSCAFP00000003740
SINCAM015449	ENSCAFP00000003744
SINCAM009012	ENSCAFP00000003747
SINCAM002199	ENSCAFP00000003750
SINCAM002198	ENSCAFP00000003752
SINCAM007943	ENSCAFP00000003757
SINCAM000895	ENSCAFP00000003758
SINCAM008233	ENSCAFP00000003764
SINCAM002895	ENSCAFP00000003773
SINCAM014793	ENSCAFP00000003774
SINCAM922789	ENSCAFP00000003775
SINCAM008960	ENSCAFP00000003780
SINCAM008961	ENSCAFP00000003783
SINCAM002894	ENSCAFP00000003784
SINCAM921067	ENSCAFP00000003788
SINCAM015006	ENSCAFP00000003790
SINCAM014792	ENSCAFP00000003791
SINCAM014875	ENSCAFP00000003796
SINCAM002893	ENSCAFP00000003798
SINCAM014853	ENSCAFP00000003802
SINCAM002892	ENSCAFP00000003803
SINCAM000894	ENSCAFP00000003807
SINCAM921234	ENSCAFP00000003817
SINCAM003970	ENSCAFP00000003819
SINCAM014860	ENSCAFP00000003821
SINCAM003972	ENSCAFP00000003825
SINCAM003973	ENSCAFP00000003826
SINCAM921211	ENSCAFP00000003827
SINCAM003619	ENSCAFP00000003829
SINCAM003957	ENSCAFP00000003837
SINCAM003956	ENSCAFP00000003844
SINCAM002889	ENSCAFP00000003850
SINCAM003955	ENSCAFP00000003862
SINCAM003953	ENSCAFP00000003865
SINCAM921746	ENSCAFP00000003867
SINCAM921058	ENSCAFP00000003868
SINCAM003952	ENSCAFP00000003876
SINCAM005938	ENSCAFP00000003887
SINCAM000922	ENSCAFP00000003892
SINCAM002047	ENSCAFP00000003893
SINCAM921227	ENSCAFP00000003895
SINCAM003948	ENSCAFP00000003937
SINCAM003947	ENSCAFP00000003939
SINCAM003976	ENSCAFP00000003943
SINCAM014768	ENSCAFP00000003945
SINCAM002873	ENSCAFP00000003954
SINCAM003532	ENSCAFP00000003965
SINCAM003534	ENSCAFP00000003966
SINCAM003535	ENSCAFP00000003969
SINCAM921235	ENSCAFP00000003984
SINCAM003838	ENSCAFP00000003986
SINCAM003837	ENSCAFP00000003988
SINCAM015692	ENSCAFP00000003989
SINCAM006722	ENSCAFP00000003990
SINCAM921210	ENSCAFP00000004006
SINCAM002039	ENSCAFP00000004011
SINCAM003835	ENSCAFP00000004013
SINCAM002036	ENSCAFP00000004014
SINCAM002035	ENSCAFP00000004016
SINCAM012740	ENSCAFP00000004019
SINCAM003833	ENSCAFP00000004020
SINCAM002032	ENSCAFP00000004026
SINCAM003832	ENSCAFP00000004040
SINCAM920737	ENSCAFP00000004048
SINCAM003536	ENSCAFP00000004053
SINCAM012193	ENSCAFP00000004054
SINCAM000083	ENSCAFP00000004058
SINCAM920735	ENSCAFP00000004059
SINCAM921757	ENSCAFP00000004062
SINCAM920734	ENSCAFP00000004063
SINCAM000864	ENSCAFP00000004064
SINCAM000889	ENSCAFP00000004081
SINCAM003830	ENSCAFP00000004087
SINCAM920430	ENSCAFP00000004089
SINCAM003537	ENSCAFP00000004093
SINCAM001004	ENSCAFP00000004095
SINCAM013990	ENSCAFP00000004098
SINCAM001001	ENSCAFP00000004100
SINCAM000863	ENSCAFP00000004107
SINCAM003539	ENSCAFP00000004108
SINCAM920730	ENSCAFP00000004110
SINCAM000861	ENSCAFP00000004111
SINCAM920732	ENSCAFP00000004119
SINCAM012816	ENSCAFP00000004125
SINCAM003249	ENSCAFP00000004126
SINCAM000860	ENSCAFP00000004128
SINCAM000999	ENSCAFP00000004129
SINCAM920729	ENSCAFP00000004131
SINCAM920728	ENSCAFP00000004135
SINCAM003824	ENSCAFP00000004138
SINCAM000947	ENSCAFP00000004139
SINCAM003252	ENSCAFP00000004153
SINCAM003253	ENSCAFP00000004159
SINCAM009084	ENSCAFP00000004162
SINCAM002027	ENSCAFP00000004166
SINCAM003828	ENSCAFP00000004168
SINCAM004096	ENSCAFP00000004169
SINCAM000137	ENSCAFP00000004170
SINCAM010031	ENSCAFP00000004171
SINCAM001989	ENSCAFP00000004173
SINCAM009083	ENSCAFP00000004175
SINCAM009082	ENSCAFP00000004178
SINCAM000948	ENSCAFP00000004180
SINCAM003827	ENSCAFP00000004181
SINCAM002193	ENSCAFP00000004185
SINCAM006049	ENSCAFP00000004186
SINCAM000138	ENSCAFP00000004192
SINCAM010166	ENSCAFP00000004193
SINCAM002136	ENSCAFP00000004194
SINCAM922703	ENSCAFP00000004195
SINCAM002137	ENSCAFP00000004200
SINCAM003823	ENSCAFP00000004201
SINCAM003257	ENSCAFP00000004205
SINCAM922722	ENSCAFP00000004207
SINCAM003259	ENSCAFP00000004212
SINCAM002139	ENSCAFP00000004213
SINCAM014354	ENSCAFP00000004216
SINCAM920533	ENSCAFP00000004218
SINCAM001988	ENSCAFP00000004220
SINCAM920725	ENSCAFP00000004225
SINCAM001987	ENSCAFP00000004231
SINCAM015235	ENSCAFP00000004233
SINCAM003822	ENSCAFP00000004244
SINCAM005123	ENSCAFP00000004250
SINCAM003260	ENSCAFP00000004251
SINCAM007413	ENSCAFP00000004252
SINCAM002140	ENSCAFP00000004253
SINCAM921112	ENSCAFP00000004256
SINCAM003261	ENSCAFP00000004257
SINCAM014409	ENSCAFP00000004259
SINCAM001984	ENSCAFP00000004276
SINCAM001983	ENSCAFP00000004286
SINCAM003821	ENSCAFP00000004294
SINCAM014390	ENSCAFP00000004299
SINCAM000897	ENSCAFP00000004300
SINCAM003432	ENSCAFP00000004305
SINCAM013572	ENSCAFP00000004314
SINCAM000854	ENSCAFP00000004319
SINCAM011710	ENSCAFP00000004326
SINCAM003820	ENSCAFP00000004327
SINCAM001981	ENSCAFP00000004328
SINCAM000851	ENSCAFP00000004331
SINCAM010057	ENSCAFP00000004338
SINCAM003818	ENSCAFP00000004342
SINCAM922831	ENSCAFP00000004344
SINCAM003431	ENSCAFP00000004345
SINCAM001980	ENSCAFP00000004350
SINCAM000849	ENSCAFP00000004359
SINCAM003817	ENSCAFP00000004361
SINCAM001979	ENSCAFP00000004363
SINCAM017526	ENSCAFP00000004370
SINCAM001976	ENSCAFP00000004371
SINCAM014866	ENSCAFP00000004374
SINCAM003317	ENSCAFP00000004375
SINCAM000826	ENSCAFP00000004376
SINCAM001975	ENSCAFP00000004377
SINCAM921207	ENSCAFP00000004380
SINCAM001974	ENSCAFP00000004385
SINCAM009378	ENSCAFP00000004390
SINCAM014914	ENSCAFP00000004392
SINCAM001973	ENSCAFP00000004393
SINCAM001972	ENSCAFP00000004395
SINCAM014865	ENSCAFP00000004396
SINCAM922816	ENSCAFP00000004397
SINCAM014669	ENSCAFP00000004402
SINCAM001971	ENSCAFP00000004403
SINCAM001970	ENSCAFP00000004404
SINCAM014863	ENSCAFP00000004407
SINCAM003243	ENSCAFP00000004410
SINCAM000912	ENSCAFP00000004418
SINCAM003245	ENSCAFP00000004421
SINCAM001969	ENSCAFP00000004423
SINCAM003815	ENSCAFP00000004425
SINCAM014862	ENSCAFP00000004428
SINCAM003248	ENSCAFP00000004433
SINCAM003814	ENSCAFP00000004434
SINCAM003812	ENSCAFP00000004436
SINCAM003810	ENSCAFP00000004441
SINCAM009081	ENSCAFP00000004444
SINCAM006503	ENSCAFP00000004448
SINCAM921170	ENSCAFP00000004456
SINCAM001968	ENSCAFP00000004461
SINCAM006714	ENSCAFP00000004462
SINCAM008973	ENSCAFP00000004464
SINCAM008974	ENSCAFP00000004465
SINCAM008975	ENSCAFP00000004467
SINCAM000936	ENSCAFP00000004469
SINCAM000923	ENSCAFP00000004470
SINCAM000927	ENSCAFP00000004475
SINCAM001966	ENSCAFP00000004477
SINCAM920724	ENSCAFP00000004481
SINCAM921744	ENSCAFP00000004483
SINCAM003809	ENSCAFP00000004484
SINCAM000929	ENSCAFP00000004485
SINCAM003435	ENSCAFP00000004486
SINCAM001964	ENSCAFP00000004493
SINCAM922380	ENSCAFP00000004495
SINCAM000056	ENSCAFP00000004511
SINCAM003434	ENSCAFP00000004514
SINCAM000003	ENSCAFP00000004516
SINCAM000930	ENSCAFP00000004521
SINCAM921145	ENSCAFP00000004531
SINCAM008891	ENSCAFP00000004534
SINCAM000931	ENSCAFP00000004535
SINCAM003433	ENSCAFP00000004540
SINCAM001959	ENSCAFP00000004543
SINCAM920551	ENSCAFP00000004546
SINCAM000031	ENSCAFP00000004550
SINCAM003262	ENSCAFP00000004551
SINCAM000934	ENSCAFP00000004554
SINCAM000898	ENSCAFP00000004557
SINCAM001958	ENSCAFP00000004558
SINCAM003265	ENSCAFP00000004560
SINCAM003266	ENSCAFP00000004564
SINCAM920546	ENSCAFP00000004566
SINCAM001781	ENSCAFP00000004567
SINCAM009056	ENSCAFP00000004570
SINCAM001782	ENSCAFP00000004572
SINCAM003267	ENSCAFP00000004577
SINCAM001756	ENSCAFP00000004578
SINCAM003808	ENSCAFP00000004579
SINCAM003806	ENSCAFP00000004583
SINCAM003268	ENSCAFP00000004584
SINCAM003269	ENSCAFP00000004585
SINCAM003270	ENSCAFP00000004586
SINCAM921115	ENSCAFP00000004587
SINCAM001495	ENSCAFP00000004592
SINCAM003805	ENSCAFP00000004593
SINCAM003272	ENSCAFP00000004594
SINCAM003804	ENSCAFP00000004595
SINCAM003803	ENSCAFP00000004599
SINCAM017362	ENSCAFP00000004610
SINCAM003275	ENSCAFP00000004611
SINCAM001527	ENSCAFP00000004612
SINCAM013530	ENSCAFP00000004614
SINCAM921116	ENSCAFP00000004615
SINCAM921117	ENSCAFP00000004617
SINCAM003277	ENSCAFP00000004620
SINCAM921118	ENSCAFP00000004622
SINCAM003800	ENSCAFP00000004624
SINCAM921449	ENSCAFP00000004629
SINCAM003278	ENSCAFP00000004630
SINCAM007041	ENSCAFP00000004633
SINCAM003279	ENSCAFP00000004638
SINCAM003798	ENSCAFP00000004653
SINCAM001526	ENSCAFP00000004654
SINCAM920762	ENSCAFP00000004656
SINCAM002247	ENSCAFP00000004659
SINCAM922448	ENSCAFP00000004660
SINCAM003336	ENSCAFP00000004664
SINCAM003094	ENSCAFP00000004675
SINCAM002250	ENSCAFP00000004678
SINCAM008939	ENSCAFP00000004683
SINCAM920747	ENSCAFP00000004688
SINCAM002251	ENSCAFP00000004693
SINCAM002252	ENSCAFP00000004694
SINCAM002267	ENSCAFP00000004699
SINCAM002268	ENSCAFP00000004707
SINCAM001755	ENSCAFP00000004710
SINCAM003795	ENSCAFP00000004711
SINCAM002269	ENSCAFP00000004717
SINCAM003794	ENSCAFP00000004720
SINCAM005600	ENSCAFP00000004723
SINCAM002271	ENSCAFP00000004726
SINCAM005599	ENSCAFP00000004727
SINCAM016341	ENSCAFP00000004730
SINCAM002272	ENSCAFP00000004738
SINCAM008507	ENSCAFP00000004740
SINCAM921206	ENSCAFP00000004741
SINCAM003778	ENSCAFP00000004745
SINCAM003779	ENSCAFP00000004751
SINCAM921797	ENSCAFP00000004752
SINCAM003780	ENSCAFP00000004753
SINCAM009110	ENSCAFP00000004755
SINCAM002275	ENSCAFP00000004759
SINCAM005849	ENSCAFP00000004760
SINCAM009109	ENSCAFP00000004762
SINCAM002955	ENSCAFP00000004763
SINCAM009108	ENSCAFP00000004768
SINCAM003682	ENSCAFP00000004772
SINCAM007873	ENSCAFP00000004774
SINCAM002959	ENSCAFP00000004775
SINCAM005998	ENSCAFP00000004776
SINCAM007872	ENSCAFP00000004778
SINCAM009107	ENSCAFP00000004781
SINCAM002355	ENSCAFP00000004785
SINCAM011565	ENSCAFP00000004788
SINCAM003755	ENSCAFP00000004789
SINCAM005968	ENSCAFP00000004791
SINCAM922433	ENSCAFP00000004792
SINCAM009106	ENSCAFP00000004797
SINCAM001750	ENSCAFP00000004798
SINCAM000336	ENSCAFP00000004802
SINCAM007870	ENSCAFP00000004803
SINCAM003756	ENSCAFP00000004804
SINCAM003757	ENSCAFP00000004806
SINCAM009067	ENSCAFP00000004807
SINCAM007866	ENSCAFP00000004808
SINCAM007865	ENSCAFP00000004812
SINCAM007864	ENSCAFP00000004815
SINCAM005967	ENSCAFP00000004816
SINCAM001753	ENSCAFP00000004820
SINCAM007877	ENSCAFP00000004824
SINCAM009066	ENSCAFP00000004826
SINCAM003760	ENSCAFP00000004829
SINCAM002965	ENSCAFP00000004830
SINCAM009064	ENSCAFP00000004832
SINCAM009063	ENSCAFP00000004834
SINCAM002966	ENSCAFP00000004836
SINCAM003761	ENSCAFP00000004837
SINCAM002967	ENSCAFP00000004838
SINCAM002968	ENSCAFP00000004840
SINCAM921196	ENSCAFP00000004841
SINCAM003764	ENSCAFP00000004843
SINCAM921073	ENSCAFP00000004844
SINCAM921074	ENSCAFP00000004845
SINCAM014350	ENSCAFP00000004848
SINCAM014349	ENSCAFP00000004850
SINCAM007739	ENSCAFP00000004856
SINCAM014348	ENSCAFP00000004857
SINCAM001754	ENSCAFP00000004864
SINCAM009061	ENSCAFP00000004866
SINCAM921075	ENSCAFP00000004867
SINCAM009093	ENSCAFP00000004870
SINCAM002254	ENSCAFP00000004876
SINCAM009092	ENSCAFP00000004881
SINCAM007940	ENSCAFP00000004883
SINCAM002974	ENSCAFP00000004884
SINCAM921021	ENSCAFP00000004886
SINCAM006021	ENSCAFP00000004887
SINCAM009091	ENSCAFP00000004888
SINCAM002975	ENSCAFP00000004889
SINCAM009090	ENSCAFP00000004890
SINCAM009089	ENSCAFP00000004892
SINCAM009057	ENSCAFP00000004893
SINCAM921497	ENSCAFP00000004896
SINCAM014347	ENSCAFP00000004897
SINCAM006943	ENSCAFP00000004901
SINCAM006945	ENSCAFP00000004903
SINCAM921822	ENSCAFP00000004907
SINCAM006020	ENSCAFP00000004908
SINCAM008811	ENSCAFP00000004909
SINCAM014252	ENSCAFP00000004913
SINCAM006019	ENSCAFP00000004916
SINCAM005927	ENSCAFP00000004919
SINCAM014311	ENSCAFP00000004920
SINCAM009720	ENSCAFP00000004929
SINCAM006017	ENSCAFP00000004931
SINCAM922802	ENSCAFP00000004932
SINCAM005825	ENSCAFP00000004934
SINCAM007814	ENSCAFP00000004937
SINCAM920991	ENSCAFP00000004940
SINCAM002977	ENSCAFP00000004941
SINCAM005826	ENSCAFP00000004942
SINCAM921471	ENSCAFP00000004951
SINCAM002145	ENSCAFP00000004953
SINCAM921470	ENSCAFP00000004960
SINCAM922803	ENSCAFP00000004967
SINCAM005389	ENSCAFP00000004971
SINCAM009059	ENSCAFP00000004975
SINCAM002978	ENSCAFP00000004976
SINCAM007743	ENSCAFP00000004980
SINCAM002146	ENSCAFP00000004982
SINCAM921792	ENSCAFP00000004987
SINCAM002147	ENSCAFP00000004988
SINCAM921024	ENSCAFP00000004995
SINCAM921468	ENSCAFP00000004996
SINCAM922805	ENSCAFP00000005001
SINCAM011481	ENSCAFP00000005004
SINCAM921776	ENSCAFP00000005006
SINCAM002148	ENSCAFP00000005014
SINCAM002986	ENSCAFP00000005019
SINCAM900231	ENSCAFP00000005023
SINCAM002987	ENSCAFP00000005025
SINCAM002988	ENSCAFP00000005027
SINCAM900232	ENSCAFP00000005029
SINCAM002990	ENSCAFP00000005032
SINCAM005827	ENSCAFP00000005041
SINCAM005829	ENSCAFP00000005050
SINCAM002991	ENSCAFP00000005053
SINCAM005830	ENSCAFP00000005055
SINCAM009871	ENSCAFP00000005057
SINCAM005831	ENSCAFP00000005060
SINCAM002992	ENSCAFP00000005062
SINCAM002160	ENSCAFP00000005065
SINCAM012080	ENSCAFP00000005070
SINCAM002151	ENSCAFP00000005077
SINCAM009062	ENSCAFP00000005078
SINCAM008916	ENSCAFP00000005080
SINCAM012081	ENSCAFP00000005081
SINCAM014839	ENSCAFP00000005083
SINCAM014312	ENSCAFP00000005087
SINCAM002161	ENSCAFP00000005090
SINCAM920744	ENSCAFP00000005101
SINCAM010559	ENSCAFP00000005102
SINCAM003333	ENSCAFP00000005103
SINCAM005835	ENSCAFP00000005107
SINCAM010696	ENSCAFP00000005111
SINCAM005837	ENSCAFP00000005112
SINCAM003331	ENSCAFP00000005113
SINCAM005838	ENSCAFP00000005116
SINCAM920539	ENSCAFP00000005118
SINCAM920745	ENSCAFP00000005124
SINCAM921131	ENSCAFP00000005127
SINCAM003328	ENSCAFP00000005136
SINCAM921077	ENSCAFP00000005137
SINCAM001806	ENSCAFP00000005143
SINCAM002162	ENSCAFP00000005151
SINCAM003327	ENSCAFP00000005153
SINCAM005804	ENSCAFP00000005154
SINCAM000779	ENSCAFP00000005156
SINCAM000780	ENSCAFP00000005163
SINCAM002169	ENSCAFP00000005164
SINCAM003325	ENSCAFP00000005165
SINCAM921128	ENSCAFP00000005167
SINCAM002171	ENSCAFP00000005173
SINCAM005803	ENSCAFP00000005176
SINCAM002172	ENSCAFP00000005178
SINCAM921127	ENSCAFP00000005179
SINCAM014874	ENSCAFP00000005180
SINCAM002173	ENSCAFP00000005181
SINCAM002174	ENSCAFP00000005183
SINCAM921078	ENSCAFP00000005187
SINCAM002164	ENSCAFP00000005188
SINCAM002999	ENSCAFP00000005189
SINCAM002165	ENSCAFP00000005191
SINCAM005802	ENSCAFP00000005192
SINCAM921741	ENSCAFP00000005196
SINCAM007766	ENSCAFP00000005199
SINCAM005801	ENSCAFP00000005201
SINCAM005800	ENSCAFP00000005205
SINCAM921740	ENSCAFP00000005209
SINCAM002175	ENSCAFP00000005210
SINCAM009698	ENSCAFP00000005211
SINCAM014873	ENSCAFP00000005212
SINCAM013730	ENSCAFP00000005216
SINCAM920680	ENSCAFP00000005218
SINCAM921126	ENSCAFP00000005222
SINCAM015965	ENSCAFP00000005230
SINCAM007769	ENSCAFP00000005234
SINCAM008901	ENSCAFP00000005241
SINCAM007770	ENSCAFP00000005246
SINCAM003322	ENSCAFP00000005248
SINCAM003319	ENSCAFP00000005250
SINCAM005844	ENSCAFP00000005251
SINCAM921739	ENSCAFP00000005256
SINCAM003242	ENSCAFP00000005258
SINCAM008923	ENSCAFP00000005262
SINCAM001679	ENSCAFP00000005264
SINCAM008924	ENSCAFP00000005265
SINCAM921738	ENSCAFP00000005274
SINCAM001680	ENSCAFP00000005275
SINCAM922790	ENSCAFP00000005278
SINCAM011496	ENSCAFP00000005280
SINCAM001682	ENSCAFP00000005281
SINCAM003001	ENSCAFP00000005284
SINCAM009692	ENSCAFP00000005288
SINCAM003241	ENSCAFP00000005292
SINCAM008921	ENSCAFP00000005305
SINCAM002979	ENSCAFP00000005307
SINCAM920668	ENSCAFP00000005308
SINCAM001686	ENSCAFP00000005309
SINCAM007995	ENSCAFP00000005310
SINCAM007938	ENSCAFP00000005314
SINCAM005948	ENSCAFP00000005317
SINCAM003002	ENSCAFP00000005322
SINCAM005946	ENSCAFP00000005332
SINCAM001687	ENSCAFP00000005335
SINCAM003240	ENSCAFP00000005338
SINCAM014796	ENSCAFP00000005344
SINCAM007989	ENSCAFP00000005350
SINCAM009100	ENSCAFP00000005351
SINCAM009102	ENSCAFP00000005355
SINCAM003239	ENSCAFP00000005356
SINCAM016553	ENSCAFP00000005360
SINCAM003238	ENSCAFP00000005361
SINCAM921795	ENSCAFP00000005368
SINCAM003237	ENSCAFP00000005369
SINCAM009097	ENSCAFP00000005371
SINCAM009096	ENSCAFP00000005373
SINCAM922794	ENSCAFP00000005375
SINCAM011719	ENSCAFP00000005376
SINCAM921113	ENSCAFP00000005377
SINCAM013738	ENSCAFP00000005381
SINCAM000313	ENSCAFP00000005384
SINCAM014843	ENSCAFP00000005385
SINCAM000312	ENSCAFP00000005389
SINCAM007988	ENSCAFP00000005391
SINCAM001688	ENSCAFP00000005394
SINCAM003003	ENSCAFP00000005395
SINCAM000311	ENSCAFP00000005396
SINCAM000310	ENSCAFP00000005413
SINCAM008968	ENSCAFP00000005417
SINCAM007987	ENSCAFP00000005418
SINCAM002260	ENSCAFP00000005429
SINCAM002258	ENSCAFP00000005431
SINCAM921079	ENSCAFP00000005435
SINCAM014857	ENSCAFP00000005438
SINCAM006460	ENSCAFP00000005439
SINCAM014856	ENSCAFP00000005445
SINCAM009095	ENSCAFP00000005448
SINCAM006024	ENSCAFP00000005450
SINCAM003005	ENSCAFP00000005456
SINCAM003235	ENSCAFP00000005460
SINCAM014740	ENSCAFP00000005465
SINCAM010505	ENSCAFP00000005470
SINCAM002066	ENSCAFP00000005471
SINCAM010504	ENSCAFP00000005474
SINCAM009528	ENSCAFP00000005476
SINCAM014744	ENSCAFP00000005477
SINCAM001633	ENSCAFP00000005478
SINCAM010503	ENSCAFP00000005479
SINCAM010502	ENSCAFP00000005487
SINCAM012412	ENSCAFP00000005491
SINCAM001632	ENSCAFP00000005495
SINCAM007984	ENSCAFP00000005502
SINCAM010501	ENSCAFP00000005503
SINCAM014925	ENSCAFP00000005506
SINCAM000303	ENSCAFP00000005510
SINCAM920476	ENSCAFP00000005512
SINCAM920475	ENSCAFP00000005514
SINCAM003232	ENSCAFP00000005515
SINCAM000301	ENSCAFP00000005518
SINCAM003006	ENSCAFP00000005519
SINCAM010500	ENSCAFP00000005520
SINCAM000298	ENSCAFP00000005521
SINCAM014872	ENSCAFP00000005531
SINCAM001631	ENSCAFP00000005533
SINCAM014922	ENSCAFP00000005534
SINCAM005449	ENSCAFP00000005538
SINCAM003007	ENSCAFP00000005546
SINCAM014921	ENSCAFP00000005551
SINCAM000296	ENSCAFP00000005555
SINCAM000291	ENSCAFP00000005558
SINCAM005495	ENSCAFP00000005559
SINCAM000295	ENSCAFP00000005560
SINCAM005496	ENSCAFP00000005561
SINCAM014920	ENSCAFP00000005562
SINCAM003228	ENSCAFP00000005564
SINCAM005497	ENSCAFP00000005569
SINCAM003011	ENSCAFP00000005572
SINCAM000292	ENSCAFP00000005573
SINCAM005498	ENSCAFP00000005575
SINCAM003225	ENSCAFP00000005576
SINCAM005499	ENSCAFP00000005581
SINCAM001630	ENSCAFP00000005582
SINCAM003012	ENSCAFP00000005583
SINCAM921082	ENSCAFP00000005584
SINCAM003041	ENSCAFP00000005588
SINCAM000290	ENSCAFP00000005591
SINCAM005500	ENSCAFP00000005592
SINCAM003349	ENSCAFP00000005599
SINCAM014886	ENSCAFP00000005602
SINCAM003046	ENSCAFP00000005616
SINCAM003351	ENSCAFP00000005620
SINCAM003352	ENSCAFP00000005624
SINCAM003353	ENSCAFP00000005627
SINCAM005502	ENSCAFP00000005631
SINCAM013263	ENSCAFP00000005633
SINCAM003354	ENSCAFP00000005635
SINCAM006044	ENSCAFP00000005637
SINCAM000288	ENSCAFP00000005640
SINCAM001627	ENSCAFP00000005643
SINCAM003356	ENSCAFP00000005648
SINCAM920473	ENSCAFP00000005649
SINCAM003357	ENSCAFP00000005655
SINCAM000283	ENSCAFP00000005658
SINCAM009815	ENSCAFP00000005669
SINCAM016931	ENSCAFP00000005672
SINCAM003360	ENSCAFP00000005673
SINCAM921086	ENSCAFP00000005678
SINCAM000282	ENSCAFP00000005680
SINCAM009817	ENSCAFP00000005681
SINCAM012325	ENSCAFP00000005687
SINCAM006608	ENSCAFP00000005691
SINCAM006043	ENSCAFP00000005692
SINCAM921085	ENSCAFP00000005694
SINCAM009818	ENSCAFP00000005698
SINCAM003361	ENSCAFP00000005701
SINCAM003038	ENSCAFP00000005704
SINCAM005504	ENSCAFP00000005711
SINCAM003036	ENSCAFP00000005712
SINCAM011670	ENSCAFP00000005713
SINCAM000133	ENSCAFP00000005714
SINCAM014849	ENSCAFP00000005718
SINCAM922797	ENSCAFP00000005719
SINCAM003362	ENSCAFP00000005720
SINCAM005517	ENSCAFP00000005721
SINCAM001625	ENSCAFP00000005722
SINCAM003035	ENSCAFP00000005724
SINCAM000132	ENSCAFP00000005736
SINCAM009523	ENSCAFP00000005737
SINCAM003033	ENSCAFP00000005738
SINCAM003031	ENSCAFP00000005742
SINCAM011571	ENSCAFP00000005745
SINCAM005505	ENSCAFP00000005746
SINCAM003367	ENSCAFP00000005750
SINCAM009819	ENSCAFP00000005751
SINCAM000131	ENSCAFP00000005754
SINCAM920935	ENSCAFP00000005760
SINCAM011593	ENSCAFP00000005761
SINCAM014750	ENSCAFP00000005763
SINCAM014787	ENSCAFP00000005770
SINCAM003368	ENSCAFP00000005771
SINCAM003369	ENSCAFP00000005772
SINCAM000130	ENSCAFP00000005783
SINCAM003370	ENSCAFP00000005787
SINCAM010183	ENSCAFP00000005789
SINCAM005973	ENSCAFP00000005790
SINCAM005925	ENSCAFP00000005793
SINCAM005509	ENSCAFP00000005796
SINCAM003372	ENSCAFP00000005799
SINCAM005510	ENSCAFP00000005800
SINCAM005999	ENSCAFP00000005803
SINCAM005969	ENSCAFP00000005804
SINCAM003029	ENSCAFP00000005806
SINCAM922154	ENSCAFP00000005807
SINCAM920934	ENSCAFP00000005810
SINCAM000129	ENSCAFP00000005822
SINCAM003375	ENSCAFP00000005824
SINCAM005002	ENSCAFP00000005825
SINCAM920933	ENSCAFP00000005826
SINCAM001612	ENSCAFP00000005827
SINCAM921053	ENSCAFP00000005829
SINCAM003027	ENSCAFP00000005831
SINCAM003376	ENSCAFP00000005832
SINCAM920932	ENSCAFP00000005834
SINCAM003377	ENSCAFP00000005836
SINCAM005972	ENSCAFP00000005842
SINCAM003026	ENSCAFP00000005846
SINCAM003379	ENSCAFP00000005847
SINCAM005004	ENSCAFP00000005850
SINCAM000128	ENSCAFP00000005851
SINCAM006002	ENSCAFP00000005853
SINCAM005513	ENSCAFP00000005860
SINCAM006001	ENSCAFP00000005861
SINCAM002518	ENSCAFP00000005862
SINCAM000126	ENSCAFP00000005864
SINCAM005512	ENSCAFP00000005867
SINCAM005009	ENSCAFP00000005868
SINCAM006000	ENSCAFP00000005871
SINCAM003022	ENSCAFP00000005877
SINCAM001614	ENSCAFP00000005880
SINCAM003380	ENSCAFP00000005882
SINCAM005907	ENSCAFP00000005883
SINCAM003021	ENSCAFP00000005884
SINCAM003020	ENSCAFP00000005886
SINCAM005991	ENSCAFP00000005887
SINCAM005511	ENSCAFP00000005888
SINCAM003381	ENSCAFP00000005890
SINCAM000078	ENSCAFP00000005893
SINCAM003116	ENSCAFP00000005896
SINCAM000081	ENSCAFP00000005898
SINCAM001517	ENSCAFP00000005903
SINCAM000020	ENSCAFP00000005905
SINCAM004646	ENSCAFP00000005906
SINCAM016232	ENSCAFP00000005907
SINCAM001616	ENSCAFP00000005909
SINCAM012416	ENSCAFP00000005911
SINCAM010458	ENSCAFP00000005912
SINCAM001617	ENSCAFP00000005913
SINCAM001618	ENSCAFP00000005917
SINCAM000019	ENSCAFP00000005918
SINCAM921018	ENSCAFP00000005920
SINCAM000018	ENSCAFP00000005921
SINCAM000017	ENSCAFP00000005923
SINCAM006487	ENSCAFP00000005924
SINCAM004647	ENSCAFP00000005925
SINCAM006033	ENSCAFP00000005927
SINCAM005950	ENSCAFP00000005942
SINCAM014671	ENSCAFP00000005943
SINCAM920428	ENSCAFP00000005947
SINCAM001619	ENSCAFP00000005951
SINCAM009794	ENSCAFP00000005952
SINCAM005951	ENSCAFP00000005953
SINCAM005011	ENSCAFP00000005956
SINCAM001620	ENSCAFP00000005958
SINCAM005955	ENSCAFP00000005960
SINCAM005017	ENSCAFP00000005967
SINCAM001621	ENSCAFP00000005968
SINCAM005018	ENSCAFP00000005971
SINCAM005019	ENSCAFP00000005972
SINCAM014670	ENSCAFP00000005973
SINCAM003196	ENSCAFP00000005975
SINCAM921036	ENSCAFP00000005976
SINCAM005020	ENSCAFP00000005977
SINCAM920427	ENSCAFP00000005983
SINCAM013666	ENSCAFP00000005992
SINCAM009798	ENSCAFP00000005995
SINCAM003119	ENSCAFP00000006002
SINCAM005956	ENSCAFP00000006003
SINCAM003198	ENSCAFP00000006004
SINCAM003200	ENSCAFP00000006011
SINCAM003201	ENSCAFP00000006013
SINCAM001622	ENSCAFP00000006014
SINCAM003203	ENSCAFP00000006021
SINCAM003210	ENSCAFP00000006024
SINCAM009799	ENSCAFP00000006027
SINCAM012949	ENSCAFP00000006032
SINCAM922511	ENSCAFP00000006038
SINCAM009801	ENSCAFP00000006041
SINCAM922787	ENSCAFP00000006042
SINCAM921153	ENSCAFP00000006046
SINCAM003528	ENSCAFP00000006048
SINCAM921359	ENSCAFP00000006052
SINCAM009802	ENSCAFP00000006053
SINCAM004650	ENSCAFP00000006055
SINCAM003527	ENSCAFP00000006056
SINCAM011045	ENSCAFP00000006058
SINCAM014901	ENSCAFP00000006061
SINCAM001623	ENSCAFP00000006062
SINCAM004652	ENSCAFP00000006063
SINCAM014900	ENSCAFP00000006065
SINCAM015152	ENSCAFP00000006067
SINCAM015149	ENSCAFP00000006071
SINCAM009803	ENSCAFP00000006072
SINCAM003526	ENSCAFP00000006075
SINCAM009804	ENSCAFP00000006077
SINCAM001624	ENSCAFP00000006083
SINCAM004653	ENSCAFP00000006086
SINCAM003525	ENSCAFP00000006093
SINCAM005047	ENSCAFP00000006095
SINCAM001732	ENSCAFP00000006098
SINCAM005958	ENSCAFP00000006102
SINCAM003790	ENSCAFP00000006103
[truncated: 10,107 more rows]
