# Supplementary material for: Reconstruction of proto-vertebrate, proto-cyclostome and proto-gnathostome genomes provides new insights into early vertebrate evolution
Source: Nat Commun. 2021 Jul 23;12:4489. doi: 10.1038/s41467-021-24573-z (PMC8302630; doi:10.1038/s41467-021-24573-z)
Supplement: Supplementary file 4 — Supplementary Data 1 [file 41467_2021_24573_MOESM4_ESM.zip › SuppData1/orthologs/CALMI-CHICK.txt]

SINCAM006085	ENSGALP00000000002
SINCAM001058	ENSGALP00000000003
SINCAM921884	ENSGALP00000000011
SINCAM922841	ENSGALP00000000018
SINCAM008330	ENSGALP00000000021
SINCAM006945	ENSGALP00000000025
SINCAM006943	ENSGALP00000000045
SINCAM922087	ENSGALP00000000050
SINCAM011310	ENSGALP00000000052
SINCAM012895	ENSGALP00000000058
SINCAM922793	ENSGALP00000000063
SINCAM000843	ENSGALP00000000070
SINCAM002566	ENSGALP00000000076
SINCAM014663	ENSGALP00000000083
SINCAM012164	ENSGALP00000000088
SINCAM000771	ENSGALP00000000091
SINCAM004696	ENSGALP00000000096
SINCAM001562	ENSGALP00000000102
SINCAM014347	ENSGALP00000000114
SINCAM922516	ENSGALP00000000122
SINCAM015473	ENSGALP00000000127
SINCAM922539	ENSGALP00000000131
SINCAM000379	ENSGALP00000000135
SINCAM012296	ENSGALP00000000137
SINCAM012244	ENSGALP00000000140
SINCAM012346	ENSGALP00000000144
SINCAM014626	ENSGALP00000000146
SINCAM014579	ENSGALP00000000148
SINCAM012519	ENSGALP00000000157
SINCAM009561	ENSGALP00000000161
SINCAM014349	ENSGALP00000000168
SINCAM000417	ENSGALP00000000170
SINCAM010466	ENSGALP00000000178
SINCAM014350	ENSGALP00000000183
SINCAM012125	ENSGALP00000000189
SINCAM012355	ENSGALP00000000194
SINCAM008706	ENSGALP00000000199
SINCAM000492	ENSGALP00000000205
SINCAM922888	ENSGALP00000000206
SINCAM012350	ENSGALP00000000209
SINCAM005371	ENSGALP00000000211
SINCAM900209	ENSGALP00000000216
SINCAM004192	ENSGALP00000000221
SINCAM012257	ENSGALP00000000223
SINCAM014321	ENSGALP00000000226
SINCAM000484	ENSGALP00000000232
SINCAM016596	ENSGALP00000000233
SINCAM900210	ENSGALP00000000239
SINCAM012359	ENSGALP00000000242
SINCAM001102	ENSGALP00000000246
SINCAM009523	ENSGALP00000000256
SINCAM921224	ENSGALP00000000261
SINCAM016732	ENSGALP00000000266
SINCAM921837	ENSGALP00000000272
SINCAM001103	ENSGALP00000000275
SINCAM001104	ENSGALP00000000282
SINCAM012271	ENSGALP00000000286
SINCAM920589	ENSGALP00000000293
SINCAM001107	ENSGALP00000000295
SINCAM922837	ENSGALP00000000297
SINCAM012329	ENSGALP00000000303
SINCAM014323	ENSGALP00000000309
SINCAM013300	ENSGALP00000000311
SINCAM001108	ENSGALP00000000312
SINCAM015310	ENSGALP00000000316
SINCAM001571	ENSGALP00000000317
SINCAM001109	ENSGALP00000000319
SINCAM014320	ENSGALP00000000320
SINCAM013558	ENSGALP00000000321
SINCAM001110	ENSGALP00000000322
SINCAM001111	ENSGALP00000000325
SINCAM013559	ENSGALP00000000327
SINCAM013560	ENSGALP00000000329
SINCAM001112	ENSGALP00000000331
SINCAM001114	ENSGALP00000000333
SINCAM003416	ENSGALP00000000337
SINCAM011756	ENSGALP00000000338
SINCAM001115	ENSGALP00000000343
SINCAM013965	ENSGALP00000000352
SINCAM001116	ENSGALP00000000358
SINCAM013531	ENSGALP00000000360
SINCAM014318	ENSGALP00000000361
SINCAM001117	ENSGALP00000000364
SINCAM014258	ENSGALP00000000365
SINCAM001118	ENSGALP00000000368
SINCAM013967	ENSGALP00000000373
SINCAM014002	ENSGALP00000000379
SINCAM010633	ENSGALP00000000383
SINCAM003446	ENSGALP00000000384
SINCAM922220	ENSGALP00000000385
SINCAM008359	ENSGALP00000000387
SINCAM922743	ENSGALP00000000392
SINCAM012249	ENSGALP00000000400
SINCAM011369	ENSGALP00000000403
SINCAM012843	ENSGALP00000000406
SINCAM012250	ENSGALP00000000409
SINCAM922526	ENSGALP00000000410
SINCAM014257	ENSGALP00000000412
SINCAM013989	ENSGALP00000000416
SINCAM005601	ENSGALP00000000418
SINCAM014337	ENSGALP00000000419
SINCAM922714	ENSGALP00000000421
SINCAM007011	ENSGALP00000000422
SINCAM012253	ENSGALP00000000423
SINCAM921790	ENSGALP00000000429
SINCAM922889	ENSGALP00000000432
SINCAM005669	ENSGALP00000000449
SINCAM012725	ENSGALP00000000451
SINCAM013396	ENSGALP00000000468
SINCAM922441	ENSGALP00000000471
SINCAM922712	ENSGALP00000000478
SINCAM920808	ENSGALP00000000484
SINCAM921789	ENSGALP00000000485
SINCAM012254	ENSGALP00000000490
SINCAM013397	ENSGALP00000000494
SINCAM009018	ENSGALP00000000497
SINCAM013398	ENSGALP00000000498
SINCAM012388	ENSGALP00000000499
SINCAM013529	ENSGALP00000000502
SINCAM922515	ENSGALP00000000506
SINCAM009800	ENSGALP00000000509
SINCAM013537	ENSGALP00000000518
SINCAM009043	ENSGALP00000000524
SINCAM014264	ENSGALP00000000530
SINCAM014748	ENSGALP00000000538
SINCAM922655	ENSGALP00000000540
SINCAM012360	ENSGALP00000000541
SINCAM009435	ENSGALP00000000543
SINCAM012094	ENSGALP00000000544
SINCAM012093	ENSGALP00000000545
SINCAM006832	ENSGALP00000000547
SINCAM922672	ENSGALP00000000549
SINCAM014339	ENSGALP00000000556
SINCAM922654	ENSGALP00000000558
SINCAM922711	ENSGALP00000000562
SINCAM012092	ENSGALP00000000569
SINCAM013877	ENSGALP00000000573
SINCAM013590	ENSGALP00000000579
SINCAM012362	ENSGALP00000000581
SINCAM900203	ENSGALP00000000583
SINCAM012711	ENSGALP00000000586
SINCAM000911	ENSGALP00000000594
SINCAM900272	ENSGALP00000000595
SINCAM012259	ENSGALP00000000597
SINCAM006207	ENSGALP00000000611
SINCAM017405	ENSGALP00000000613
SINCAM013329	ENSGALP00000000615
SINCAM015923	ENSGALP00000000619
SINCAM005238	ENSGALP00000000625
SINCAM922874	ENSGALP00000000626
SINCAM003096	ENSGALP00000000634
SINCAM014325	ENSGALP00000000638
SINCAM012728	ENSGALP00000000639
SINCAM012729	ENSGALP00000000643
SINCAM014326	ENSGALP00000000645
SINCAM911046	ENSGALP00000000647
SINCAM013745	ENSGALP00000000657
SINCAM014167	ENSGALP00000000663
SINCAM000482	ENSGALP00000000666
SINCAM922749	ENSGALP00000000669
SINCAM012730	ENSGALP00000000670
SINCAM922753	ENSGALP00000000677
SINCAM922541	ENSGALP00000000679
SINCAM013744	ENSGALP00000000693
SINCAM009030	ENSGALP00000000694
SINCAM013481	ENSGALP00000000696
SINCAM012266	ENSGALP00000000699
SINCAM010463	ENSGALP00000000701
SINCAM013669	ENSGALP00000000702
SINCAM009559	ENSGALP00000000703
SINCAM010464	ENSGALP00000000704
SINCAM922540	ENSGALP00000000711
SINCAM009021	ENSGALP00000000713
SINCAM900050	ENSGALP00000000715
SINCAM010465	ENSGALP00000000716
SINCAM014371	ENSGALP00000000719
SINCAM922527	ENSGALP00000000720
SINCAM009020	ENSGALP00000000726
SINCAM010446	ENSGALP00000000727
SINCAM013664	ENSGALP00000000730
SINCAM922528	ENSGALP00000000734
SINCAM014396	ENSGALP00000000737
SINCAM013663	ENSGALP00000000738
SINCAM013521	ENSGALP00000000742
SINCAM922059	ENSGALP00000000744
SINCAM012126	ENSGALP00000000747
SINCAM921764	ENSGALP00000000748
SINCAM009019	ENSGALP00000000749
SINCAM012123	ENSGALP00000000756
SINCAM010018	ENSGALP00000000758
SINCAM012670	ENSGALP00000000759
SINCAM921770	ENSGALP00000000760
SINCAM922058	ENSGALP00000000762
SINCAM013522	ENSGALP00000000765
SINCAM012719	ENSGALP00000000775
SINCAM012230	ENSGALP00000000778
SINCAM013569	ENSGALP00000000782
SINCAM012245	ENSGALP00000000791
SINCAM921772	ENSGALP00000000792
SINCAM012718	ENSGALP00000000805
SINCAM013523	ENSGALP00000000810
SINCAM012246	ENSGALP00000000814
SINCAM014178	ENSGALP00000000815
SINCAM012122	ENSGALP00000000818
SINCAM014590	ENSGALP00000000823
SINCAM013528	ENSGALP00000000830
SINCAM921773	ENSGALP00000000832
SINCAM922443	ENSGALP00000000835
SINCAM009000	ENSGALP00000000843
SINCAM012242	ENSGALP00000000847
SINCAM922057	ENSGALP00000000853
SINCAM922056	ENSGALP00000000855
SINCAM013825	ENSGALP00000000860
SINCAM012121	ENSGALP00000000862
SINCAM012727	ENSGALP00000000864
SINCAM012275	ENSGALP00000000871
SINCAM009002	ENSGALP00000000874
SINCAM012710	ENSGALP00000000875
SINCAM009003	ENSGALP00000000876
SINCAM012209	ENSGALP00000000880
SINCAM012308	ENSGALP00000000882
SINCAM010310	ENSGALP00000000883
SINCAM013525	ENSGALP00000000885
SINCAM013827	ENSGALP00000000889
SINCAM922440	ENSGALP00000000893
SINCAM010309	ENSGALP00000000894
SINCAM010308	ENSGALP00000000896
SINCAM013831	ENSGALP00000000899
SINCAM012143	ENSGALP00000000906
SINCAM013832	ENSGALP00000000907
SINCAM010307	ENSGALP00000000908
SINCAM012116	ENSGALP00000000909
SINCAM010432	ENSGALP00000000911
SINCAM011292	ENSGALP00000000913
SINCAM009372	ENSGALP00000000916
SINCAM010460	ENSGALP00000000921
SINCAM013798	ENSGALP00000000924
SINCAM012113	ENSGALP00000000926
SINCAM010418	ENSGALP00000000927
SINCAM012112	ENSGALP00000000929
SINCAM010419	ENSGALP00000000930
SINCAM010421	ENSGALP00000000933
SINCAM009011	ENSGALP00000000940
SINCAM922496	ENSGALP00000000941
SINCAM010422	ENSGALP00000000945
SINCAM008960	ENSGALP00000000947
SINCAM012110	ENSGALP00000000948
SINCAM013547	ENSGALP00000000954
SINCAM921757	ENSGALP00000000955
SINCAM921775	ENSGALP00000000958
SINCAM922494	ENSGALP00000000960
SINCAM016213	ENSGALP00000000961
SINCAM922493	ENSGALP00000000965
SINCAM013548	ENSGALP00000000966
SINCAM011380	ENSGALP00000000968
SINCAM921411	ENSGALP00000000971
SINCAM010433	ENSGALP00000000975
SINCAM012107	ENSGALP00000000981
SINCAM010416	ENSGALP00000000989
SINCAM012106	ENSGALP00000000992
SINCAM012160	ENSGALP00000000995
SINCAM015315	ENSGALP00000000998
SINCAM010415	ENSGALP00000000999
SINCAM012159	ENSGALP00000001002
SINCAM013677	ENSGALP00000001004
SINCAM012158	ENSGALP00000001006
SINCAM010412	ENSGALP00000001007
SINCAM013678	ENSGALP00000001013
SINCAM014935	ENSGALP00000001014
SINCAM012157	ENSGALP00000001016
SINCAM012156	ENSGALP00000001025
SINCAM900072	ENSGALP00000001026
SINCAM921769	ENSGALP00000001030
SINCAM012357	ENSGALP00000001033
SINCAM008984	ENSGALP00000001041
SINCAM004991	ENSGALP00000001044
SINCAM008982	ENSGALP00000001048
SINCAM012751	ENSGALP00000001050
SINCAM008981	ENSGALP00000001051
SINCAM008980	ENSGALP00000001054
SINCAM012210	ENSGALP00000001057
SINCAM012154	ENSGALP00000001068
SINCAM004993	ENSGALP00000001091
SINCAM012213	ENSGALP00000001096
SINCAM921413	ENSGALP00000001104
SINCAM001877	ENSGALP00000001107
SINCAM922608	ENSGALP00000001108
SINCAM922365	ENSGALP00000001109
SINCAM010597	ENSGALP00000001115
SINCAM010016	ENSGALP00000001118
SINCAM012214	ENSGALP00000001121
SINCAM008979	ENSGALP00000001125
SINCAM010619	ENSGALP00000001129
SINCAM921759	ENSGALP00000001132
SINCAM012746	ENSGALP00000001135
SINCAM921760	ENSGALP00000001145
SINCAM922490	ENSGALP00000001147
SINCAM922481	ENSGALP00000001151
SINCAM010618	ENSGALP00000001157
SINCAM010430	ENSGALP00000001161
SINCAM010629	ENSGALP00000001163
SINCAM012864	ENSGALP00000001166
SINCAM922320	ENSGALP00000001168
SINCAM010429	ENSGALP00000001179
SINCAM922489	ENSGALP00000001187
SINCAM010435	ENSGALP00000001189
SINCAM012877	ENSGALP00000001191
SINCAM921762	ENSGALP00000001192
SINCAM015316	ENSGALP00000001195
SINCAM009740	ENSGALP00000001201
SINCAM922455	ENSGALP00000001205
SINCAM004994	ENSGALP00000001210
SINCAM922369	ENSGALP00000001219
SINCAM922506	ENSGALP00000001221
SINCAM015318	ENSGALP00000001225
SINCAM004995	ENSGALP00000001227
SINCAM008971	ENSGALP00000001231
SINCAM922370	ENSGALP00000001233
SINCAM012874	ENSGALP00000001234
SINCAM922371	ENSGALP00000001239
SINCAM007993	ENSGALP00000001241
SINCAM010478	ENSGALP00000001243
SINCAM922716	ENSGALP00000001246
SINCAM010042	ENSGALP00000001248
SINCAM007994	ENSGALP00000001249
SINCAM008973	ENSGALP00000001251
SINCAM012166	ENSGALP00000001253
SINCAM013518	ENSGALP00000001254
SINCAM922103	ENSGALP00000001257
SINCAM008975	ENSGALP00000001262
SINCAM012167	ENSGALP00000001263
SINCAM014689	ENSGALP00000001268
SINCAM014694	ENSGALP00000001272
SINCAM007772	ENSGALP00000001275
SINCAM000246	ENSGALP00000001277
SINCAM009045	ENSGALP00000001278
SINCAM013517	ENSGALP00000001281
SINCAM010644	ENSGALP00000001286
SINCAM010479	ENSGALP00000001287
SINCAM010643	ENSGALP00000001292
SINCAM009049	ENSGALP00000001293
SINCAM010480	ENSGALP00000001294
SINCAM012168	ENSGALP00000001295
SINCAM010047	ENSGALP00000001296
SINCAM010640	ENSGALP00000001298
SINCAM010641	ENSGALP00000001302
SINCAM922511	ENSGALP00000001306
SINCAM008838	ENSGALP00000001307
SINCAM012169	ENSGALP00000001310
SINCAM010303	ENSGALP00000001312
SINCAM002665	ENSGALP00000001313
SINCAM009050	ENSGALP00000001315
SINCAM012196	ENSGALP00000001317
SINCAM001550	ENSGALP00000001318
SINCAM000113	ENSGALP00000001319
SINCAM012195	ENSGALP00000001320
SINCAM009051	ENSGALP00000001322
SINCAM922170	ENSGALP00000001323
SINCAM007996	ENSGALP00000001328
SINCAM010423	ENSGALP00000001332
SINCAM010424	ENSGALP00000001334
SINCAM921440	ENSGALP00000001335
SINCAM012170	ENSGALP00000001338
SINCAM010427	ENSGALP00000001340
SINCAM013566	ENSGALP00000001341
SINCAM013567	ENSGALP00000001350
SINCAM922499	ENSGALP00000001351
SINCAM009053	ENSGALP00000001353
SINCAM007997	ENSGALP00000001360
SINCAM008840	ENSGALP00000001365
SINCAM008839	ENSGALP00000001366
SINCAM008000	ENSGALP00000001370
SINCAM001411	ENSGALP00000001372
SINCAM008001	ENSGALP00000001374
SINCAM922717	ENSGALP00000001377
SINCAM922709	ENSGALP00000001381
SINCAM009052	ENSGALP00000001390
SINCAM008857	ENSGALP00000001392
SINCAM010053	ENSGALP00000001394
SINCAM010054	ENSGALP00000001399
SINCAM008002	ENSGALP00000001400
SINCAM014746	ENSGALP00000001405
SINCAM012325	ENSGALP00000001406
SINCAM013882	ENSGALP00000001409
SINCAM013270	ENSGALP00000001411
SINCAM921785	ENSGALP00000001412
SINCAM017233	ENSGALP00000001415
SINCAM012387	ENSGALP00000001418
SINCAM000408	ENSGALP00000001422
SINCAM013618	ENSGALP00000001428
SINCAM013895	ENSGALP00000001432
SINCAM922879	ENSGALP00000001434
SINCAM013619	ENSGALP00000001439
SINCAM013620	ENSGALP00000001440
SINCAM008005	ENSGALP00000001441
SINCAM013621	ENSGALP00000001443
SINCAM013692	ENSGALP00000001446
SINCAM009033	ENSGALP00000001447
SINCAM922559	ENSGALP00000001448
SINCAM011854	ENSGALP00000001451
SINCAM007878	ENSGALP00000001452
SINCAM013412	ENSGALP00000001456
SINCAM921758	ENSGALP00000001461
SINCAM008008	ENSGALP00000001464
SINCAM011018	ENSGALP00000001468
SINCAM012873	ENSGALP00000001470
SINCAM013413	ENSGALP00000001471
SINCAM921766	ENSGALP00000001472
SINCAM010612	ENSGALP00000001473
SINCAM008010	ENSGALP00000001474
SINCAM012379	ENSGALP00000001475
SINCAM008011	ENSGALP00000001477
SINCAM921765	ENSGALP00000001479
SINCAM922724	ENSGALP00000001483
SINCAM010634	ENSGALP00000001491
SINCAM008012	ENSGALP00000001493
SINCAM922725	ENSGALP00000001499
SINCAM010636	ENSGALP00000001501
SINCAM013416	ENSGALP00000001507
SINCAM921706	ENSGALP00000001510
SINCAM008014	ENSGALP00000001512
SINCAM013417	ENSGALP00000001521
SINCAM008855	ENSGALP00000001522
SINCAM922479	ENSGALP00000001525
SINCAM008856	ENSGALP00000001526
SINCAM011108	ENSGALP00000001527
SINCAM922705	ENSGALP00000001528
SINCAM922478	ENSGALP00000001531
SINCAM012377	ENSGALP00000001532
SINCAM008013	ENSGALP00000001533
SINCAM008853	ENSGALP00000001554
SINCAM920564	ENSGALP00000001555
SINCAM010059	ENSGALP00000001557
SINCAM011859	ENSGALP00000001565
SINCAM008019	ENSGALP00000001568
SINCAM003100	ENSGALP00000001572
SINCAM013857	ENSGALP00000001577
SINCAM012037	ENSGALP00000001578
SINCAM013542	ENSGALP00000001579
SINCAM900287	ENSGALP00000001581
SINCAM013806	ENSGALP00000001583
SINCAM012035	ENSGALP00000001587
SINCAM013805	ENSGALP00000001588
SINCAM012960	ENSGALP00000001589
SINCAM008415	ENSGALP00000001591
SINCAM003103	ENSGALP00000001595
SINCAM013856	ENSGALP00000001598
SINCAM921531	ENSGALP00000001605
SINCAM922706	ENSGALP00000001610
SINCAM013803	ENSGALP00000001611
SINCAM013541	ENSGALP00000001613
SINCAM922707	ENSGALP00000001617
SINCAM012183	ENSGALP00000001633
SINCAM922485	ENSGALP00000001635
SINCAM005290	ENSGALP00000001637
SINCAM008030	ENSGALP00000001655
SINCAM013044	ENSGALP00000001658
SINCAM013013	ENSGALP00000001660
SINCAM014229	ENSGALP00000001661
SINCAM008548	ENSGALP00000001664
SINCAM012375	ENSGALP00000001674
SINCAM013800	ENSGALP00000001681
SINCAM012185	ENSGALP00000001684
SINCAM012935	ENSGALP00000001685
SINCAM012768	ENSGALP00000001688
SINCAM008547	ENSGALP00000001689
SINCAM012767	ENSGALP00000001693
SINCAM008546	ENSGALP00000001704
SINCAM000688	ENSGALP00000001710
SINCAM007379	ENSGALP00000001713
SINCAM013861	ENSGALP00000001717
SINCAM012766	ENSGALP00000001721
SINCAM012374	ENSGALP00000001726
SINCAM013974	ENSGALP00000001729
SINCAM012653	ENSGALP00000001734
SINCAM008032	ENSGALP00000001738
SINCAM010177	ENSGALP00000001741
SINCAM013862	ENSGALP00000001745
SINCAM013409	ENSGALP00000001750
SINCAM012652	ENSGALP00000001751
SINCAM013822	ENSGALP00000001762
SINCAM921722	ENSGALP00000001764
SINCAM013863	ENSGALP00000001765
SINCAM012759	ENSGALP00000001772
SINCAM013821	ENSGALP00000001774
SINCAM008560	ENSGALP00000001777
SINCAM009105	ENSGALP00000001784
SINCAM006564	ENSGALP00000001786
SINCAM016180	ENSGALP00000001788
SINCAM012034	ENSGALP00000001791
SINCAM010592	ENSGALP00000001796
SINCAM013479	ENSGALP00000001799
SINCAM008035	ENSGALP00000001800
SINCAM010562	ENSGALP00000001801
SINCAM006565	ENSGALP00000001803
SINCAM013477	ENSGALP00000001804
SINCAM013866	ENSGALP00000001806
SINCAM013874	ENSGALP00000001812
SINCAM007484	ENSGALP00000001819
SINCAM014292	ENSGALP00000001821
SINCAM010013	ENSGALP00000001823
SINCAM013820	ENSGALP00000001828
SINCAM009450	ENSGALP00000001832
SINCAM010495	ENSGALP00000001834
SINCAM922200	ENSGALP00000001836
SINCAM009451	ENSGALP00000001839
SINCAM010563	ENSGALP00000001840
SINCAM009452	ENSGALP00000001845
SINCAM011828	ENSGALP00000001848
SINCAM010594	ENSGALP00000001850
SINCAM013819	ENSGALP00000001853
SINCAM008036	ENSGALP00000001856
SINCAM922199	ENSGALP00000001859
SINCAM922198	ENSGALP00000001860
SINCAM013816	ENSGALP00000001862
SINCAM011814	ENSGALP00000001866
SINCAM922097	ENSGALP00000001869
SINCAM012802	ENSGALP00000001872
SINCAM921536	ENSGALP00000001875
SINCAM012611	ENSGALP00000001877
SINCAM010011	ENSGALP00000001879
SINCAM921461	ENSGALP00000001882
SINCAM012800	ENSGALP00000001888
SINCAM010014	ENSGALP00000001890
SINCAM008908	ENSGALP00000001891
SINCAM013870	ENSGALP00000001896
SINCAM001359	ENSGALP00000001898
SINCAM008037	ENSGALP00000001900
SINCAM010015	ENSGALP00000001903
SINCAM922096	ENSGALP00000001906
SINCAM004011	ENSGALP00000001909
SINCAM012648	ENSGALP00000001912
SINCAM008910	ENSGALP00000001914
SINCAM008832	ENSGALP00000001923
SINCAM921727	ENSGALP00000001924
SINCAM012189	ENSGALP00000001929
SINCAM012797	ENSGALP00000001932
SINCAM013813	ENSGALP00000001936
SINCAM004433	ENSGALP00000001938
SINCAM013005	ENSGALP00000001940
SINCAM007944	ENSGALP00000001944
SINCAM009453	ENSGALP00000001947
SINCAM013871	ENSGALP00000001949
SINCAM013410	ENSGALP00000001953
SINCAM013411	ENSGALP00000001955
SINCAM013695	ENSGALP00000001956
SINCAM008911	ENSGALP00000001957
SINCAM009454	ENSGALP00000001962
SINCAM012987	ENSGALP00000001966
SINCAM921728	ENSGALP00000001970
SINCAM013327	ENSGALP00000001973
SINCAM008586	ENSGALP00000001978
SINCAM007709	ENSGALP00000001981
SINCAM922561	ENSGALP00000001984
SINCAM013872	ENSGALP00000001986
SINCAM013325	ENSGALP00000001991
SINCAM008993	ENSGALP00000001992
SINCAM012655	ENSGALP00000001994
SINCAM007708	ENSGALP00000001995
SINCAM008584	ENSGALP00000001997
SINCAM013324	ENSGALP00000002001
SINCAM001015	ENSGALP00000002007
SINCAM012182	ENSGALP00000002009
SINCAM012656	ENSGALP00000002014
SINCAM013221	ENSGALP00000002016
SINCAM013015	ENSGALP00000002020
SINCAM008992	ENSGALP00000002021
SINCAM922710	ENSGALP00000002025
SINCAM922384	ENSGALP00000002028
SINCAM011766	ENSGALP00000002030
SINCAM007947	ENSGALP00000002036
SINCAM013697	ENSGALP00000002038
SINCAM922202	ENSGALP00000002039
SINCAM013222	ENSGALP00000002041
SINCAM013912	ENSGALP00000002045
SINCAM013016	ENSGALP00000002046
SINCAM012181	ENSGALP00000002049
SINCAM008990	ENSGALP00000002052
SINCAM007949	ENSGALP00000002055
SINCAM012657	ENSGALP00000002056
SINCAM922094	ENSGALP00000002063
SINCAM007950	ENSGALP00000002066
SINCAM008583	ENSGALP00000002078
SINCAM010017	ENSGALP00000002080
SINCAM922565	ENSGALP00000002083
SINCAM012180	ENSGALP00000002086
SINCAM013913	ENSGALP00000002088
SINCAM012179	ENSGALP00000002091
SINCAM013701	ENSGALP00000002092
SINCAM012660	ENSGALP00000002093
SINCAM013227	ENSGALP00000002095
SINCAM013017	ENSGALP00000002096
SINCAM012178	ENSGALP00000002098
SINCAM013702	ENSGALP00000002102
SINCAM010010	ENSGALP00000002103
SINCAM007705	ENSGALP00000002106
SINCAM921704	ENSGALP00000002109
SINCAM007992	ENSGALP00000002112
SINCAM006837	ENSGALP00000002114
SINCAM013703	ENSGALP00000002117
SINCAM013152	ENSGALP00000002119
SINCAM007706	ENSGALP00000002121
SINCAM013020	ENSGALP00000002124
SINCAM013914	ENSGALP00000002138
SINCAM010155	ENSGALP00000002143
SINCAM921703	ENSGALP00000002144
SINCAM008989	ENSGALP00000002147
SINCAM013254	ENSGALP00000002150
SINCAM012862	ENSGALP00000002153
SINCAM007703	ENSGALP00000002154
SINCAM010068	ENSGALP00000002155
SINCAM922697	ENSGALP00000002157
SINCAM007991	ENSGALP00000002160
SINCAM009901	ENSGALP00000002168
SINCAM007702	ENSGALP00000002170
SINCAM922726	ENSGALP00000002171
SINCAM008987	ENSGALP00000002172
SINCAM010069	ENSGALP00000002175
SINCAM012664	ENSGALP00000002180
SINCAM007700	ENSGALP00000002182
SINCAM010070	ENSGALP00000002183
SINCAM012172	ENSGALP00000002186
SINCAM010568	ENSGALP00000002189
SINCAM008985	ENSGALP00000002193
SINCAM009599	ENSGALP00000002194
SINCAM010072	ENSGALP00000002196
SINCAM920894	ENSGALP00000002197
SINCAM900172	ENSGALP00000002201
SINCAM013902	ENSGALP00000002203
SINCAM012171	ENSGALP00000002205
SINCAM921788	ENSGALP00000002206
SINCAM009588	ENSGALP00000002212
SINCAM009041	ENSGALP00000002216
SINCAM012576	ENSGALP00000002218
SINCAM008580	ENSGALP00000002221
SINCAM922699	ENSGALP00000002224
SINCAM013903	ENSGALP00000002228
SINCAM013704	ENSGALP00000002233
SINCAM007987	ENSGALP00000002234
SINCAM009037	ENSGALP00000002235
SINCAM012099	ENSGALP00000002236
SINCAM007333	ENSGALP00000002238
SINCAM008578	ENSGALP00000002240
SINCAM012100	ENSGALP00000002241
SINCAM010000	ENSGALP00000002242
SINCAM009461	ENSGALP00000002244
SINCAM013764	ENSGALP00000002246
SINCAM007374	ENSGALP00000002248
SINCAM012853	ENSGALP00000002252
SINCAM009109	ENSGALP00000002254
SINCAM013761	ENSGALP00000002256
SINCAM009462	ENSGALP00000002257
SINCAM013904	ENSGALP00000002259
SINCAM922393	ENSGALP00000002263
SINCAM007375	ENSGALP00000002266
SINCAM009587	ENSGALP00000002269
SINCAM010075	ENSGALP00000002277
SINCAM007376	ENSGALP00000002278
SINCAM009108	ENSGALP00000002279
SINCAM012665	ENSGALP00000002281
SINCAM009467	ENSGALP00000002287
SINCAM010086	ENSGALP00000002289
SINCAM012103	ENSGALP00000002295
SINCAM007988	ENSGALP00000002297
SINCAM013759	ENSGALP00000002302
SINCAM009107	ENSGALP00000002304
SINCAM012666	ENSGALP00000002306
SINCAM013907	ENSGALP00000002310
SINCAM011824	ENSGALP00000002312
SINCAM013322	ENSGALP00000002315
SINCAM013757	ENSGALP00000002319
SINCAM013908	ENSGALP00000002322
SINCAM010570	ENSGALP00000002328
SINCAM009586	ENSGALP00000002331
SINCAM011823	ENSGALP00000002333
SINCAM009106	ENSGALP00000002338
SINCAM013753	ENSGALP00000002340
SINCAM014086	ENSGALP00000002343
SINCAM012852	ENSGALP00000002345
SINCAM008577	ENSGALP00000002348
SINCAM011802	ENSGALP00000002352
SINCAM013706	ENSGALP00000002355
SINCAM014881	ENSGALP00000002356
SINCAM007378	ENSGALP00000002359
SINCAM922552	ENSGALP00000002362
SINCAM013868	ENSGALP00000002364
SINCAM012079	ENSGALP00000002366
SINCAM004454	ENSGALP00000002368
SINCAM012367	ENSGALP00000002372
SINCAM007989	ENSGALP00000002377
SINCAM009585	ENSGALP00000002380
SINCAM011800	ENSGALP00000002382
SINCAM012851	ENSGALP00000002385
SINCAM013249	ENSGALP00000002388
SINCAM007384	ENSGALP00000002393
SINCAM012368	ENSGALP00000002394
SINCAM012849	ENSGALP00000002398
SINCAM007990	ENSGALP00000002401
SINCAM001446	ENSGALP00000002403
SINCAM013250	ENSGALP00000002406
SINCAM007387	ENSGALP00000002407
SINCAM009357	ENSGALP00000002409
SINCAM003454	ENSGALP00000002413
SINCAM012846	ENSGALP00000002414
SINCAM012845	ENSGALP00000002419
SINCAM013346	ENSGALP00000002420
SINCAM013659	ENSGALP00000002423
SINCAM922085	ENSGALP00000002426
SINCAM013890	ENSGALP00000002436
SINCAM009067	ENSGALP00000002441
SINCAM012647	ENSGALP00000002442
SINCAM014342	ENSGALP00000002444
SINCAM922626	ENSGALP00000002449
SINCAM012646	ENSGALP00000002451
SINCAM009583	ENSGALP00000002452
SINCAM013174	ENSGALP00000002455
SINCAM013271	ENSGALP00000002458
SINCAM007391	ENSGALP00000002461
SINCAM008574	ENSGALP00000002465
SINCAM012645	ENSGALP00000002466
SINCAM009354	ENSGALP00000002472
SINCAM007392	ENSGALP00000002474
SINCAM922627	ENSGALP00000002477
SINCAM012644	ENSGALP00000002479
SINCAM008562	ENSGALP00000002491
SINCAM014343	ENSGALP00000002492
SINCAM013348	ENSGALP00000002493
SINCAM010573	ENSGALP00000002495
SINCAM007938	ENSGALP00000002497
SINCAM013660	ENSGALP00000002498
SINCAM009066	ENSGALP00000002501
SINCAM922836	ENSGALP00000002502
SINCAM922116	ENSGALP00000002505
SINCAM013272	ENSGALP00000002508
SINCAM002408	ENSGALP00000002511
SINCAM013349	ENSGALP00000002513
SINCAM008561	ENSGALP00000002514
SINCAM922834	ENSGALP00000002517
SINCAM007393	ENSGALP00000002520
SINCAM008572	ENSGALP00000002522
SINCAM922115	ENSGALP00000002523
SINCAM012620	ENSGALP00000002525
SINCAM921200	ENSGALP00000002532
SINCAM009934	ENSGALP00000002536
SINCAM922835	ENSGALP00000002546
SINCAM013273	ENSGALP00000002547
SINCAM008571	ENSGALP00000002549
SINCAM922114	ENSGALP00000002557
SINCAM001336	ENSGALP00000002563
SINCAM005189	ENSGALP00000002564
SINCAM013370	ENSGALP00000002570
SINCAM012616	ENSGALP00000002573
SINCAM007917	ENSGALP00000002576
SINCAM009933	ENSGALP00000002581
SINCAM013792	ENSGALP00000002583
SINCAM007796	ENSGALP00000002590
SINCAM011782	ENSGALP00000002593
SINCAM009932	ENSGALP00000002598
SINCAM009581	ENSGALP00000002604
SINCAM009931	ENSGALP00000002606
SINCAM922700	ENSGALP00000002609
SINCAM922584	ENSGALP00000002610
SINCAM010655	ENSGALP00000002611
SINCAM920630	ENSGALP00000002617
SINCAM013369	ENSGALP00000002620
SINCAM013243	ENSGALP00000002623
SINCAM922833	ENSGALP00000002625
SINCAM007798	ENSGALP00000002626
SINCAM922583	ENSGALP00000002627
SINCAM013240	ENSGALP00000002630
SINCAM009926	ENSGALP00000002633
SINCAM008570	ENSGALP00000002634
SINCAM006184	ENSGALP00000002635
SINCAM010672	ENSGALP00000002636
SINCAM010664	ENSGALP00000002638
SINCAM011770	ENSGALP00000002642
SINCAM012618	ENSGALP00000002643
SINCAM007800	ENSGALP00000002649
SINCAM013239	ENSGALP00000002650
SINCAM921941	ENSGALP00000002651
SINCAM013433	ENSGALP00000002654
SINCAM003371	ENSGALP00000002656
SINCAM012076	ENSGALP00000002658
SINCAM005180	ENSGALP00000002660
SINCAM012613	ENSGALP00000002668
SINCAM013238	ENSGALP00000002670
SINCAM013236	ENSGALP00000002674
SINCAM010295	ENSGALP00000002680
SINCAM011768	ENSGALP00000002693
SINCAM920646	ENSGALP00000002695
SINCAM001447	ENSGALP00000002701
SINCAM001445	ENSGALP00000002703
SINCAM015728	ENSGALP00000002705
SINCAM000985	ENSGALP00000002706
SINCAM016145	ENSGALP00000002707
SINCAM010195	ENSGALP00000002709
SINCAM013790	ENSGALP00000002713
SINCAM011111	ENSGALP00000002718
SINCAM012723	ENSGALP00000002721
SINCAM012609	ENSGALP00000002730
SINCAM921942	ENSGALP00000002742
SINCAM000984	ENSGALP00000002744
SINCAM011793	ENSGALP00000002750
SINCAM013197	ENSGALP00000002754
SINCAM007151	ENSGALP00000002755
SINCAM012607	ENSGALP00000002756
SINCAM007552	ENSGALP00000002757
SINCAM011403	ENSGALP00000002760
SINCAM000324	ENSGALP00000002761
SINCAM007806	ENSGALP00000002767
SINCAM922614	ENSGALP00000002771
SINCAM922386	ENSGALP00000002772
SINCAM002217	ENSGALP00000002777
SINCAM920567	ENSGALP00000002778
SINCAM012606	ENSGALP00000002781
SINCAM009368	ENSGALP00000002782
SINCAM922613	ENSGALP00000002785
SINCAM008566	ENSGALP00000002789
SINCAM922080	ENSGALP00000002794
SINCAM011776	ENSGALP00000002796
SINCAM012075	ENSGALP00000002804
SINCAM922081	ENSGALP00000002808
SINCAM004683	ENSGALP00000002814
SINCAM010194	ENSGALP00000002819
SINCAM011101	ENSGALP00000002822
SINCAM008567	ENSGALP00000002825
SINCAM007121	ENSGALP00000002830
SINCAM011424	ENSGALP00000002831
SINCAM006320	ENSGALP00000002834
SINCAM012795	ENSGALP00000002836
SINCAM008823	ENSGALP00000002837
SINCAM014249	ENSGALP00000002839
SINCAM920566	ENSGALP00000002841
SINCAM011102	ENSGALP00000002845
SINCAM001441	ENSGALP00000002848
SINCAM008827	ENSGALP00000002850
SINCAM012807	ENSGALP00000002858
SINCAM922577	ENSGALP00000002860
SINCAM010193	ENSGALP00000002862
SINCAM001440	ENSGALP00000002864
SINCAM008826	ENSGALP00000002866
SINCAM017195	ENSGALP00000002869
SINCAM013754	ENSGALP00000002872
SINCAM013755	ENSGALP00000002874
SINCAM012074	ENSGALP00000002875
SINCAM008831	ENSGALP00000002876
SINCAM012704	ENSGALP00000002881
SINCAM920885	ENSGALP00000002888
SINCAM920563	ENSGALP00000002890
SINCAM011103	ENSGALP00000002894
SINCAM012735	ENSGALP00000002895
SINCAM920550	ENSGALP00000002898
SINCAM922575	ENSGALP00000002903
SINCAM010192	ENSGALP00000002905
SINCAM922576	ENSGALP00000002906
SINCAM008830	ENSGALP00000002907
SINCAM007095	ENSGALP00000002910
SINCAM920871	ENSGALP00000002911
SINCAM011777	ENSGALP00000002915
SINCAM008829	ENSGALP00000002917
SINCAM921513	ENSGALP00000002921
SINCAM010065	ENSGALP00000002927
SINCAM005308	ENSGALP00000002928
SINCAM012832	ENSGALP00000002932
SINCAM001465	ENSGALP00000002935
SINCAM011827	ENSGALP00000002938
SINCAM008828	ENSGALP00000002940
SINCAM007097	ENSGALP00000002944
SINCAM921512	ENSGALP00000002947
SINCAM009062	ENSGALP00000002952
SINCAM922389	ENSGALP00000002960
SINCAM010137	ENSGALP00000002963
SINCAM001334	ENSGALP00000002967
SINCAM007911	ENSGALP00000002970
SINCAM007711	ENSGALP00000002975
SINCAM008753	ENSGALP00000002982
SINCAM000951	ENSGALP00000002983
SINCAM007098	ENSGALP00000002985
SINCAM009408	ENSGALP00000002990
SINCAM001212	ENSGALP00000002995
SINCAM005301	ENSGALP00000002996
SINCAM012303	ENSGALP00000002998
SINCAM009718	ENSGALP00000003001
SINCAM012707	ENSGALP00000003004
SINCAM000950	ENSGALP00000003005
SINCAM009714	ENSGALP00000003006
SINCAM004097	ENSGALP00000003007
SINCAM009093	ENSGALP00000003008
SINCAM000948	ENSGALP00000003009
SINCAM008590	ENSGALP00000003012
SINCAM007910	ENSGALP00000003014
SINCAM005300	ENSGALP00000003015
SINCAM000945	ENSGALP00000003019
SINCAM011387	ENSGALP00000003020
SINCAM012304	ENSGALP00000003021
SINCAM011816	ENSGALP00000003023
SINCAM005299	ENSGALP00000003026
SINCAM000929	ENSGALP00000003035
SINCAM008589	ENSGALP00000003039
SINCAM921511	ENSGALP00000003041
SINCAM010685	ENSGALP00000003043
SINCAM011258	ENSGALP00000003050
SINCAM012315	ENSGALP00000003054
SINCAM012805	ENSGALP00000003056
SINCAM012709	ENSGALP00000003058
SINCAM005298	ENSGALP00000003060
SINCAM009092	ENSGALP00000003063
SINCAM007548	ENSGALP00000003065
SINCAM012316	ENSGALP00000003066
SINCAM006975	ENSGALP00000003075
SINCAM012732	ENSGALP00000003077
SINCAM003397	ENSGALP00000003079
SINCAM013231	ENSGALP00000003081
SINCAM005297	ENSGALP00000003084
SINCAM922025	ENSGALP00000003086
SINCAM920629	ENSGALP00000003089
SINCAM007712	ENSGALP00000003091
SINCAM922026	ENSGALP00000003097
SINCAM009409	ENSGALP00000003098
SINCAM009091	ENSGALP00000003101
SINCAM012734	ENSGALP00000003104
SINCAM013278	ENSGALP00000003108
SINCAM005296	ENSGALP00000003111
SINCAM012317	ENSGALP00000003113
SINCAM006978	ENSGALP00000003114
SINCAM922572	ENSGALP00000003116
SINCAM011353	ENSGALP00000003119
SINCAM007563	ENSGALP00000003121
SINCAM012703	ENSGALP00000003123
SINCAM920628	ENSGALP00000003124
SINCAM009090	ENSGALP00000003126
SINCAM006979	ENSGALP00000003128
SINCAM009089	ENSGALP00000003129
SINCAM000943	ENSGALP00000003130
SINCAM921830	ENSGALP00000003131
SINCAM922007	ENSGALP00000003137
SINCAM006980	ENSGALP00000003139
SINCAM009057	ENSGALP00000003140
SINCAM920627	ENSGALP00000003142
SINCAM007713	ENSGALP00000003143
SINCAM011351	ENSGALP00000003147
SINCAM012739	ENSGALP00000003149
SINCAM011783	ENSGALP00000003152
SINCAM000938	ENSGALP00000003157
SINCAM012331	ENSGALP00000003163
SINCAM007714	ENSGALP00000003165
SINCAM009411	ENSGALP00000003172
SINCAM922023	ENSGALP00000003173
SINCAM011784	ENSGALP00000003175
SINCAM006982	ENSGALP00000003177
SINCAM006984	ENSGALP00000003179
SINCAM012679	ENSGALP00000003183
SINCAM000087	ENSGALP00000003187
SINCAM009193	ENSGALP00000003190
SINCAM007716	ENSGALP00000003194
SINCAM009413	ENSGALP00000003195
SINCAM012421	ENSGALP00000003205
SINCAM920626	ENSGALP00000003207
SINCAM006987	ENSGALP00000003210
SINCAM011373	ENSGALP00000003213
SINCAM009406	ENSGALP00000003216
SINCAM011374	ENSGALP00000003221
SINCAM007717	ENSGALP00000003222
SINCAM013187	ENSGALP00000003229
SINCAM010156	ENSGALP00000003234
SINCAM922964	ENSGALP00000003241
SINCAM012319	ENSGALP00000003242
SINCAM000013	ENSGALP00000003243
SINCAM002464	ENSGALP00000003244
SINCAM012868	ENSGALP00000003246
SINCAM008746	ENSGALP00000003249
SINCAM000058	ENSGALP00000003250
SINCAM006986	ENSGALP00000003252
SINCAM005294	ENSGALP00000003253
SINCAM010580	ENSGALP00000003257
SINCAM013188	ENSGALP00000003259
SINCAM007718	ENSGALP00000003261
SINCAM011786	ENSGALP00000003263
SINCAM009059	ENSGALP00000003269
SINCAM009838	ENSGALP00000003271
SINCAM010161	ENSGALP00000003279
SINCAM920869	ENSGALP00000003281
SINCAM007719	ENSGALP00000003284
SINCAM012420	ENSGALP00000003285
SINCAM010584	ENSGALP00000003288
SINCAM000059	ENSGALP00000003291
SINCAM011297	ENSGALP00000003293
SINCAM010176	ENSGALP00000003296
SINCAM009865	ENSGALP00000003297
SINCAM014020	ENSGALP00000003300
SINCAM007042	ENSGALP00000003301
SINCAM922019	ENSGALP00000003306
SINCAM922580	ENSGALP00000003310
SINCAM922946	ENSGALP00000003312
SINCAM921462	ENSGALP00000003315
SINCAM920433	ENSGALP00000003317
SINCAM900231	ENSGALP00000003319
SINCAM011097	ENSGALP00000003320
SINCAM920868	ENSGALP00000003321
SINCAM009575	ENSGALP00000003325
SINCAM010175	ENSGALP00000003327
SINCAM011069	ENSGALP00000003329
SINCAM922623	ENSGALP00000003331
SINCAM921463	ENSGALP00000003334
SINCAM009834	ENSGALP00000003336
SINCAM008747	ENSGALP00000003342
SINCAM000810	ENSGALP00000003352
SINCAM007721	ENSGALP00000003353
SINCAM900235	ENSGALP00000003357
SINCAM005292	ENSGALP00000003359
SINCAM922622	ENSGALP00000003366
SINCAM008749	ENSGALP00000003367
SINCAM009439	ENSGALP00000003371
SINCAM013267	ENSGALP00000003373
SINCAM007722	ENSGALP00000003374
SINCAM012417	ENSGALP00000003376
SINCAM000941	ENSGALP00000003381
SINCAM014911	ENSGALP00000003384
SINCAM001329	ENSGALP00000003389
SINCAM015381	ENSGALP00000003392
SINCAM012335	ENSGALP00000003395
SINCAM009437	ENSGALP00000003400
SINCAM005291	ENSGALP00000003403
SINCAM012415	ENSGALP00000003408
SINCAM007724	ENSGALP00000003409
SINCAM005289	ENSGALP00000003413
SINCAM920588	ENSGALP00000003414
SINCAM000970	ENSGALP00000003417
SINCAM001085	ENSGALP00000003418
SINCAM010173	ENSGALP00000003422
SINCAM005287	ENSGALP00000003423
SINCAM009385	ENSGALP00000003426
SINCAM010172	ENSGALP00000003431
SINCAM001807	ENSGALP00000003432
SINCAM922581	ENSGALP00000003437
SINCAM011068	ENSGALP00000003439
SINCAM010170	ENSGALP00000003444
SINCAM921459	ENSGALP00000003445
SINCAM007725	ENSGALP00000003447
SINCAM013190	ENSGALP00000003455
SINCAM008835	ENSGALP00000003458
SINCAM009506	ENSGALP00000003462
SINCAM922089	ENSGALP00000003466
SINCAM922177	ENSGALP00000003470
SINCAM013772	ENSGALP00000003474
SINCAM005284	ENSGALP00000003475
SINCAM005283	ENSGALP00000003476
SINCAM008587	ENSGALP00000003479
SINCAM001087	ENSGALP00000003481
SINCAM013773	ENSGALP00000003483
SINCAM010171	ENSGALP00000003484
SINCAM900283	ENSGALP00000003489
SINCAM922176	ENSGALP00000003491
SINCAM014186	ENSGALP00000003492
SINCAM010578	ENSGALP00000003494
SINCAM009776	ENSGALP00000003500
SINCAM007726	ENSGALP00000003502
SINCAM922088	ENSGALP00000003505
SINCAM006638	ENSGALP00000003513
SINCAM921741	ENSGALP00000003521
SINCAM921740	ENSGALP00000003523
SINCAM001089	ENSGALP00000003525
SINCAM009777	ENSGALP00000003530
SINCAM017784	ENSGALP00000003534
SINCAM009778	ENSGALP00000003536
SINCAM010169	ENSGALP00000003538
SINCAM009363	ENSGALP00000003540
SINCAM011315	ENSGALP00000003552
SINCAM006639	ENSGALP00000003553
SINCAM007610	ENSGALP00000003557
SINCAM011314	ENSGALP00000003558
SINCAM011079	ENSGALP00000003562
SINCAM009362	ENSGALP00000003563
SINCAM013266	ENSGALP00000003568
SINCAM006640	ENSGALP00000003574
SINCAM003143	ENSGALP00000003577
SINCAM922162	ENSGALP00000003578
SINCAM008901	ENSGALP00000003580
SINCAM011078	ENSGALP00000003582
SINCAM008837	ENSGALP00000003592
SINCAM007038	ENSGALP00000003594
SINCAM012445	ENSGALP00000003595
SINCAM001090	ENSGALP00000003601
SINCAM008841	ENSGALP00000003605
SINCAM008903	ENSGALP00000003607
SINCAM007036	ENSGALP00000003608
SINCAM010682	ENSGALP00000003612
SINCAM007035	ENSGALP00000003616
SINCAM008919	ENSGALP00000003617
SINCAM005280	ENSGALP00000003618
SINCAM001091	ENSGALP00000003621
SINCAM006642	ENSGALP00000003623
SINCAM012444	ENSGALP00000003627
SINCAM010681	ENSGALP00000003630
SINCAM011077	ENSGALP00000003634
SINCAM013216	ENSGALP00000003637
SINCAM013275	ENSGALP00000003639
SINCAM001093	ENSGALP00000003642
SINCAM921742	ENSGALP00000003644
SINCAM010680	ENSGALP00000003646
SINCAM006643	ENSGALP00000003662
SINCAM923123	ENSGALP00000003663
SINCAM922171	ENSGALP00000003671
SINCAM007609	ENSGALP00000003675
SINCAM010933	ENSGALP00000003677
SINCAM005279	ENSGALP00000003681
SINCAM013277	ENSGALP00000003682
SINCAM922606	ENSGALP00000003683
SINCAM009384	ENSGALP00000003684
SINCAM920440	ENSGALP00000003688
SINCAM921739	ENSGALP00000003690
SINCAM009254	ENSGALP00000003691
SINCAM006644	ENSGALP00000003693
SINCAM014120	ENSGALP00000003694
SINCAM011313	ENSGALP00000003700
SINCAM922110	ENSGALP00000003703
SINCAM013253	ENSGALP00000003704
SINCAM008923	ENSGALP00000003705
SINCAM921445	ENSGALP00000003706
SINCAM006902	ENSGALP00000003709
SINCAM012785	ENSGALP00000003710
SINCAM006645	ENSGALP00000003712
SINCAM922172	ENSGALP00000003715
SINCAM010138	ENSGALP00000003717
SINCAM921510	ENSGALP00000003718
SINCAM008552	ENSGALP00000003721
SINCAM006922	ENSGALP00000003727
SINCAM001327	ENSGALP00000003729
SINCAM009905	ENSGALP00000003731
SINCAM013778	ENSGALP00000003737
SINCAM008553	ENSGALP00000003740
SINCAM006646	ENSGALP00000003745
SINCAM007908	ENSGALP00000003746
SINCAM001461	ENSGALP00000003747
SINCAM921700	ENSGALP00000003749
SINCAM012643	ENSGALP00000003752
SINCAM013779	ENSGALP00000003755
SINCAM013472	ENSGALP00000003758
SINCAM001353	ENSGALP00000003760
SINCAM008555	ENSGALP00000003767
SINCAM009576	ENSGALP00000003768
SINCAM920603	ENSGALP00000003770
SINCAM006650	ENSGALP00000003773
SINCAM921444	ENSGALP00000003776
SINCAM010676	ENSGALP00000003781
SINCAM921738	ENSGALP00000003784
SINCAM001352	ENSGALP00000003788
SINCAM001373	ENSGALP00000003792
SINCAM921819	ENSGALP00000003793
SINCAM012640	ENSGALP00000003796
SINCAM006288	ENSGALP00000003798
SINCAM014621	ENSGALP00000003801
SINCAM012639	ENSGALP00000003806
SINCAM920604	ENSGALP00000003813
SINCAM005277	ENSGALP00000003823
SINCAM921818	ENSGALP00000003826
SINCAM006651	ENSGALP00000003828
SINCAM013213	ENSGALP00000003834
SINCAM007879	ENSGALP00000003836
SINCAM011286	ENSGALP00000003841
SINCAM011107	ENSGALP00000003842
SINCAM012423	ENSGALP00000003846
SINCAM010067	ENSGALP00000003847
SINCAM920822	ENSGALP00000003850
SINCAM013214	ENSGALP00000003851
SINCAM011104	ENSGALP00000003853
SINCAM005276	ENSGALP00000003855
SINCAM001370	ENSGALP00000003859
SINCAM012740	ENSGALP00000003860
SINCAM010665	ENSGALP00000003869
SINCAM006652	ENSGALP00000003872
SINCAM921443	ENSGALP00000003874
SINCAM013262	ENSGALP00000003877
SINCAM008557	ENSGALP00000003878
SINCAM013780	ENSGALP00000003884
SINCAM010666	ENSGALP00000003885
SINCAM005273	ENSGALP00000003888
SINCAM014037	ENSGALP00000003890
SINCAM015735	ENSGALP00000003891
SINCAM013781	ENSGALP00000003893
SINCAM005274	ENSGALP00000003897
SINCAM010121	ENSGALP00000003898
SINCAM014398	ENSGALP00000003899
SINCAM013259	ENSGALP00000003901
SINCAM011287	ENSGALP00000003906
SINCAM008558	ENSGALP00000003907
SINCAM009893	ENSGALP00000003908
SINCAM007606	ENSGALP00000003909
SINCAM010178	ENSGALP00000003912
SINCAM922011	ENSGALP00000003914
SINCAM013782	ENSGALP00000003917
SINCAM008559	ENSGALP00000003920
SINCAM011283	ENSGALP00000003923
SINCAM009100	ENSGALP00000003933
SINCAM922168	ENSGALP00000003934
SINCAM921721	ENSGALP00000003935
SINCAM005270	ENSGALP00000003938
SINCAM013783	ENSGALP00000003942
SINCAM009892	ENSGALP00000003950
SINCAM012336	ENSGALP00000003951
SINCAM922347	ENSGALP00000003953
SINCAM009102	ENSGALP00000003954
SINCAM007895	ENSGALP00000003955
SINCAM921794	ENSGALP00000003959
SINCAM013784	ENSGALP00000003960
SINCAM922141	ENSGALP00000003964
SINCAM013258	ENSGALP00000003966
SINCAM005268	ENSGALP00000003968
SINCAM009103	ENSGALP00000003970
SINCAM013835	ENSGALP00000003971
SINCAM010040	ENSGALP00000003973
SINCAM001193	ENSGALP00000003974
SINCAM012772	ENSGALP00000003993
SINCAM012965	ENSGALP00000003995
SINCAM005265	ENSGALP00000003996
SINCAM920867	ENSGALP00000003997
SINCAM007420	ENSGALP00000004000
SINCAM008744	ENSGALP00000004002
SINCAM007088	ENSGALP00000004005
SINCAM010280	ENSGALP00000004006
SINCAM005310	ENSGALP00000004011
SINCAM016229	ENSGALP00000004012
SINCAM001358	ENSGALP00000004013
SINCAM920959	ENSGALP00000004015
SINCAM011117	ENSGALP00000004016
SINCAM007605	ENSGALP00000004032
SINCAM008742	ENSGALP00000004034
SINCAM012294	ENSGALP00000004037
SINCAM010224	ENSGALP00000004038
SINCAM920866	ENSGALP00000004041
SINCAM007604	ENSGALP00000004046
SINCAM008343	ENSGALP00000004048
SINCAM011032	ENSGALP00000004054
SINCAM001356	ENSGALP00000004055
SINCAM007603	ENSGALP00000004056
SINCAM011686	ENSGALP00000004058
SINCAM013837	ENSGALP00000004061
SINCAM006658	ENSGALP00000004064
SINCAM008726	ENSGALP00000004066
SINCAM012292	ENSGALP00000004067
SINCAM013031	ENSGALP00000004071
SINCAM011071	ENSGALP00000004077
SINCAM008728	ENSGALP00000004078
SINCAM005588	ENSGALP00000004079
SINCAM010669	ENSGALP00000004091
SINCAM003445	ENSGALP00000004093
SINCAM013840	ENSGALP00000004095
SINCAM011074	ENSGALP00000004102
SINCAM010842	ENSGALP00000004104
SINCAM012291	ENSGALP00000004108
SINCAM013838	ENSGALP00000004109
SINCAM008729	ENSGALP00000004111
SINCAM008730	ENSGALP00000004113
SINCAM012939	ENSGALP00000004118
SINCAM009263	ENSGALP00000004122
SINCAM006991	ENSGALP00000004124
SINCAM005145	ENSGALP00000004130
SINCAM008731	ENSGALP00000004135
SINCAM008795	ENSGALP00000004137
SINCAM006660	ENSGALP00000004138
SINCAM010290	ENSGALP00000004141
SINCAM013843	ENSGALP00000004144
SINCAM006988	ENSGALP00000004145
SINCAM009264	ENSGALP00000004146
SINCAM920857	ENSGALP00000004154
SINCAM012322	ENSGALP00000004159
SINCAM004658	ENSGALP00000004162
SINCAM006667	ENSGALP00000004163
SINCAM009266	ENSGALP00000004164
SINCAM010670	ENSGALP00000004165
SINCAM013844	ENSGALP00000004166
SINCAM010671	ENSGALP00000004169
SINCAM008791	ENSGALP00000004171
SINCAM006668	ENSGALP00000004173
SINCAM008794	ENSGALP00000004174
SINCAM007891	ENSGALP00000004180
SINCAM009268	ENSGALP00000004185
SINCAM007048	ENSGALP00000004186
SINCAM010093	ENSGALP00000004189
SINCAM011308	ENSGALP00000004190
SINCAM005153	ENSGALP00000004192
SINCAM006669	ENSGALP00000004195
SINCAM007573	ENSGALP00000004197
SINCAM013029	ENSGALP00000004202
SINCAM010094	ENSGALP00000004204
SINCAM012289	ENSGALP00000004206
SINCAM013194	ENSGALP00000004211
SINCAM005255	ENSGALP00000004214
SINCAM007890	ENSGALP00000004217
SINCAM011307	ENSGALP00000004219
SINCAM007086	ENSGALP00000004223
SINCAM006671	ENSGALP00000004227
SINCAM010622	ENSGALP00000004232
SINCAM006990	ENSGALP00000004237
SINCAM007572	ENSGALP00000004240
SINCAM006672	ENSGALP00000004244
SINCAM921505	ENSGALP00000004246
SINCAM921831	ENSGALP00000004248
SINCAM921864	ENSGALP00000004251
SINCAM007124	ENSGALP00000004256
SINCAM921922	ENSGALP00000004257
SINCAM013189	ENSGALP00000004263
SINCAM008800	ENSGALP00000004265
SINCAM007125	ENSGALP00000004267
SINCAM001428	ENSGALP00000004270
SINCAM011301	ENSGALP00000004274
SINCAM920864	ENSGALP00000004275
SINCAM009896	ENSGALP00000004283
SINCAM012286	ENSGALP00000004286
SINCAM005257	ENSGALP00000004290
SINCAM921946	ENSGALP00000004291
SINCAM012601	ENSGALP00000004297
SINCAM921923	ENSGALP00000004298
SINCAM003140	ENSGALP00000004301
SINCAM005261	ENSGALP00000004303
SINCAM012285	ENSGALP00000004305
SINCAM008786	ENSGALP00000004309
SINCAM013458	ENSGALP00000004310
SINCAM007126	ENSGALP00000004315
SINCAM010623	ENSGALP00000004317
SINCAM013150	ENSGALP00000004319
SINCAM922193	ENSGALP00000004327
SINCAM005259	ENSGALP00000004332
SINCAM006673	ENSGALP00000004335
SINCAM010626	ENSGALP00000004344
SINCAM921674	ENSGALP00000004345
SINCAM013151	ENSGALP00000004348
SINCAM007105	ENSGALP00000004350
SINCAM012284	ENSGALP00000004352
SINCAM009270	ENSGALP00000004355
SINCAM922652	ENSGALP00000004357
SINCAM010627	ENSGALP00000004360
SINCAM008384	ENSGALP00000004365
SINCAM921735	ENSGALP00000004369
SINCAM013149	ENSGALP00000004371
SINCAM010605	ENSGALP00000004373
SINCAM001426	ENSGALP00000004375
SINCAM012283	ENSGALP00000004378
SINCAM013511	ENSGALP00000004383
SINCAM008785	ENSGALP00000004385
SINCAM009862	ENSGALP00000004388
SINCAM013148	ENSGALP00000004390
SINCAM003138	ENSGALP00000004392
SINCAM006602	ENSGALP00000004398
SINCAM012282	ENSGALP00000004409
SINCAM011327	ENSGALP00000004416
SINCAM013847	ENSGALP00000004417
SINCAM010628	ENSGALP00000004419
SINCAM009271	ENSGALP00000004421
SINCAM012281	ENSGALP00000004423
SINCAM008414	ENSGALP00000004425
SINCAM013510	ENSGALP00000004428
SINCAM010003	ENSGALP00000004434
SINCAM012280	ENSGALP00000004437
SINCAM008784	ENSGALP00000004439
SINCAM010005	ENSGALP00000004442
SINCAM012750	ENSGALP00000004443
SINCAM013509	ENSGALP00000004444
SINCAM013850	ENSGALP00000004446
SINCAM013508	ENSGALP00000004449
SINCAM012596	ENSGALP00000004453
SINCAM006603	ENSGALP00000004455
SINCAM008782	ENSGALP00000004458
SINCAM922521	ENSGALP00000004459
SINCAM010006	ENSGALP00000004460
SINCAM013507	ENSGALP00000004461
SINCAM011326	ENSGALP00000004465
SINCAM013852	ENSGALP00000004467
SINCAM921192	ENSGALP00000004471
SINCAM012241	ENSGALP00000004472
SINCAM012595	ENSGALP00000004473
SINCAM008716	ENSGALP00000004475
SINCAM013147	ENSGALP00000004476
SINCAM015863	ENSGALP00000004478
SINCAM010007	ENSGALP00000004480
SINCAM012232	ENSGALP00000004483
SINCAM012594	ENSGALP00000004484
SINCAM009278	ENSGALP00000004485
SINCAM001396	ENSGALP00000004487
SINCAM010553	ENSGALP00000004488
SINCAM001362	ENSGALP00000004489
SINCAM921504	ENSGALP00000004490
SINCAM013506	ENSGALP00000004501
SINCAM012593	ENSGALP00000004504
SINCAM010554	ENSGALP00000004506
SINCAM010009	ENSGALP00000004508
SINCAM921589	ENSGALP00000004513
SINCAM010085	ENSGALP00000004515
SINCAM922518	ENSGALP00000004517
SINCAM921780	ENSGALP00000004518
SINCAM013260	ENSGALP00000004520
SINCAM011324	ENSGALP00000004521
SINCAM009277	ENSGALP00000004524
SINCAM922191	ENSGALP00000004528
SINCAM010082	ENSGALP00000004529
SINCAM922648	ENSGALP00000004532
SINCAM012239	ENSGALP00000004534
SINCAM010081	ENSGALP00000004536
SINCAM013145	ENSGALP00000004539
SINCAM000435	ENSGALP00000004542
SINCAM013853	ENSGALP00000004545
SINCAM012498	ENSGALP00000004546
SINCAM007108	ENSGALP00000004550
SINCAM008396	ENSGALP00000004554
SINCAM003136	ENSGALP00000004559
SINCAM003135	ENSGALP00000004560
SINCAM009276	ENSGALP00000004563
SINCAM007574	ENSGALP00000004568
SINCAM922016	ENSGALP00000004570
SINCAM010078	ENSGALP00000004573
SINCAM007109	ENSGALP00000004574
SINCAM921590	ENSGALP00000004578
SINCAM003134	ENSGALP00000004581
SINCAM003133	ENSGALP00000004587
SINCAM007575	ENSGALP00000004589
SINCAM001399	ENSGALP00000004596
SINCAM009754	ENSGALP00000004599
SINCAM921591	ENSGALP00000004601
SINCAM011321	ENSGALP00000004606
SINCAM007888	ENSGALP00000004609
SINCAM009274	ENSGALP00000004614
SINCAM900179	ENSGALP00000004621
SINCAM011320	ENSGALP00000004632
SINCAM007110	ENSGALP00000004639
SINCAM008717	ENSGALP00000004641
SINCAM006606	ENSGALP00000004647
SINCAM900178	ENSGALP00000004648
SINCAM011318	ENSGALP00000004649
SINCAM001409	ENSGALP00000004651
SINCAM012683	ENSGALP00000004659
SINCAM007887	ENSGALP00000004660
SINCAM922098	ENSGALP00000004663
SINCAM009273	ENSGALP00000004669
SINCAM007111	ENSGALP00000004671
SINCAM009272	ENSGALP00000004678
SINCAM007576	ENSGALP00000004679
SINCAM012944	ENSGALP00000004687
SINCAM010103	ENSGALP00000004690
SINCAM013501	ENSGALP00000004697
SINCAM007113	ENSGALP00000004706
SINCAM011317	ENSGALP00000004707
SINCAM007898	ENSGALP00000004710
SINCAM010104	ENSGALP00000004713
SINCAM012681	ENSGALP00000004714
SINCAM013498	ENSGALP00000004717
SINCAM921726	ENSGALP00000004719
SINCAM010583	ENSGALP00000004722
SINCAM000672	ENSGALP00000004724
SINCAM007114	ENSGALP00000004725
SINCAM009310	ENSGALP00000004727
SINCAM922206	ENSGALP00000004733
SINCAM012970	ENSGALP00000004735
SINCAM009448	ENSGALP00000004738
SINCAM922099	ENSGALP00000004745
SINCAM007115	ENSGALP00000004749
SINCAM013153	ENSGALP00000004750
SINCAM921725	ENSGALP00000004753
SINCAM922551	ENSGALP00000004756
SINCAM007577	ENSGALP00000004761
SINCAM001408	ENSGALP00000004762
SINCAM013255	ENSGALP00000004767
SINCAM920862	ENSGALP00000004768
SINCAM012940	ENSGALP00000004770
SINCAM921927	ENSGALP00000004772
SINCAM011316	ENSGALP00000004775
SINCAM007900	ENSGALP00000004783
SINCAM005248	ENSGALP00000004784
SINCAM012625	ENSGALP00000004785
SINCAM008812	ENSGALP00000004786
SINCAM922204	ENSGALP00000004791
SINCAM005249	ENSGALP00000004794
SINCAM014090	ENSGALP00000004798
SINCAM013615	ENSGALP00000004799
SINCAM922390	ENSGALP00000004803
SINCAM010645	ENSGALP00000004804
SINCAM013280	ENSGALP00000004807
SINCAM922466	ENSGALP00000004808
SINCAM921928	ENSGALP00000004815
SINCAM005232	ENSGALP00000004817
SINCAM014329	ENSGALP00000004822
SINCAM013284	ENSGALP00000004827
SINCAM005233	ENSGALP00000004830
SINCAM009284	ENSGALP00000004833
SINCAM005234	ENSGALP00000004836
SINCAM922105	ENSGALP00000004839
SINCAM014299	ENSGALP00000004845
SINCAM012995	ENSGALP00000004847
SINCAM010163	ENSGALP00000004850
SINCAM005237	ENSGALP00000004854
SINCAM012692	ENSGALP00000004856
SINCAM921929	ENSGALP00000004861
SINCAM008609	ENSGALP00000004864
SINCAM922104	ENSGALP00000004866
SINCAM013614	ENSGALP00000004870
SINCAM001402	ENSGALP00000004871
SINCAM921980	ENSGALP00000004877
SINCAM014030	ENSGALP00000004879
SINCAM012043	ENSGALP00000004885
SINCAM014408	ENSGALP00000004887
SINCAM014256	ENSGALP00000004889
SINCAM010646	ENSGALP00000004897
SINCAM008805	ENSGALP00000004899
SINCAM013720	ENSGALP00000004900
SINCAM011066	ENSGALP00000004902
SINCAM012696	ENSGALP00000004907
SINCAM921930	ENSGALP00000004912
SINCAM014255	ENSGALP00000004917
SINCAM007579	ENSGALP00000004924
SINCAM013431	ENSGALP00000004930
SINCAM011826	ENSGALP00000004936
SINCAM014247	ENSGALP00000004938
SINCAM012996	ENSGALP00000004940
SINCAM012697	ENSGALP00000004941
SINCAM009869	ENSGALP00000004951
SINCAM014245	ENSGALP00000004956
SINCAM011080	ENSGALP00000004959
SINCAM012698	ENSGALP00000004962
SINCAM011780	ENSGALP00000004966
SINCAM006610	ENSGALP00000004970
SINCAM012238	ENSGALP00000004972
SINCAM013429	ENSGALP00000004979
SINCAM922464	ENSGALP00000004982
SINCAM011081	ENSGALP00000004983
SINCAM012700	ENSGALP00000004989
SINCAM012914	ENSGALP00000004991
SINCAM003905	ENSGALP00000004992
SINCAM013427	ENSGALP00000004993
SINCAM010615	ENSGALP00000004997
SINCAM005241	ENSGALP00000005001
SINCAM007901	ENSGALP00000005007
SINCAM900259	ENSGALP00000005009
SINCAM010616	ENSGALP00000005013
SINCAM009082	ENSGALP00000005026
SINCAM007903	ENSGALP00000005027
SINCAM011115	ENSGALP00000005030
SINCAM011114	ENSGALP00000005033
SINCAM008804	ENSGALP00000005037
SINCAM010617	ENSGALP00000005042
SINCAM012699	ENSGALP00000005045
SINCAM921508	ENSGALP00000005047
SINCAM007584	ENSGALP00000005054
SINCAM010614	ENSGALP00000005055
SINCAM922638	ENSGALP00000005059
SINCAM922101	ENSGALP00000005061
SINCAM921509	ENSGALP00000005067
SINCAM014298	ENSGALP00000005068
SINCAM005242	ENSGALP00000005071
SINCAM010425	ENSGALP00000005074
SINCAM008808	ENSGALP00000005078
SINCAM008895	ENSGALP00000005084
SINCAM007585	ENSGALP00000005087
SINCAM010426	ENSGALP00000005089
SINCAM012997	ENSGALP00000005090
SINCAM922100	ENSGALP00000005096
SINCAM012277	ENSGALP00000005099
SINCAM012701	ENSGALP00000005100
SINCAM012276	ENSGALP00000005102
SINCAM010126	ENSGALP00000005105
SINCAM014296	ENSGALP00000005109
SINCAM900258	ENSGALP00000005112
SINCAM002852	ENSGALP00000005118
SINCAM921827	ENSGALP00000005119
SINCAM009845	ENSGALP00000005120
SINCAM921885	ENSGALP00000005122
SINCAM008884	ENSGALP00000005123
SINCAM012117	ENSGALP00000005125
SINCAM005602	ENSGALP00000005129
SINCAM005243	ENSGALP00000005130
SINCAM922694	ENSGALP00000005132
SINCAM013495	ENSGALP00000005145
SINCAM010690	ENSGALP00000005150
SINCAM007587	ENSGALP00000005151
SINCAM012702	ENSGALP00000005153
SINCAM013494	ENSGALP00000005154
SINCAM920860	ENSGALP00000005156
SINCAM010091	ENSGALP00000005157
SINCAM013493	ENSGALP00000005161
SINCAM014286	ENSGALP00000005162
SINCAM012678	ENSGALP00000005171
SINCAM011815	ENSGALP00000005180
SINCAM013492	ENSGALP00000005182
SINCAM012677	ENSGALP00000005184
SINCAM920513	ENSGALP00000005187
SINCAM008886	ENSGALP00000005193
SINCAM920625	ENSGALP00000005194
SINCAM007023	ENSGALP00000005196
SINCAM010611	ENSGALP00000005207
SINCAM012676	ENSGALP00000005208
SINCAM001387	ENSGALP00000005210
SINCAM007588	ENSGALP00000005215
SINCAM014353	ENSGALP00000005219
SINCAM008870	ENSGALP00000005221
SINCAM010674	ENSGALP00000005223
SINCAM013185	ENSGALP00000005227
SINCAM007589	ENSGALP00000005231
SINCAM007024	ENSGALP00000005232
SINCAM010675	ENSGALP00000005234
SINCAM016176	ENSGALP00000005236
SINCAM014282	ENSGALP00000005237
SINCAM007590	ENSGALP00000005241
SINCAM922326	ENSGALP00000005248
SINCAM007939	ENSGALP00000005250
SINCAM900160	ENSGALP00000005252
SINCAM010673	ENSGALP00000005253
SINCAM005191	ENSGALP00000005255
SINCAM007591	ENSGALP00000005256
SINCAM005193	ENSGALP00000005261
SINCAM010027	ENSGALP00000005262
SINCAM013491	ENSGALP00000005265
SINCAM005194	ENSGALP00000005266
SINCAM900159	ENSGALP00000005269
SINCAM008867	ENSGALP00000005271
SINCAM013611	ENSGALP00000005274
SINCAM013595	ENSGALP00000005275
SINCAM010026	ENSGALP00000005281
SINCAM013490	ENSGALP00000005284
SINCAM005188	ENSGALP00000005287
SINCAM010025	ENSGALP00000005290
SINCAM014280	ENSGALP00000005291
SINCAM001383	ENSGALP00000005295
SINCAM010024	ENSGALP00000005297
SINCAM014278	ENSGALP00000005298
SINCAM012980	ENSGALP00000005299
SINCAM013610	ENSGALP00000005301
SINCAM922647	ENSGALP00000005302
SINCAM002656	ENSGALP00000005308
SINCAM010302	ENSGALP00000005311
SINCAM005187	ENSGALP00000005314
SINCAM013486	ENSGALP00000005315
SINCAM013487	ENSGALP00000005317
SINCAM010022	ENSGALP00000005318
SINCAM012979	ENSGALP00000005320
SINCAM010546	ENSGALP00000005323
SINCAM012091	ENSGALP00000005325
SINCAM010021	ENSGALP00000005327
SINCAM922491	ENSGALP00000005329
SINCAM001348	ENSGALP00000005334
SINCAM003222	ENSGALP00000005336
SINCAM922470	ENSGALP00000005338
SINCAM008259	ENSGALP00000005342
SINCAM922475	ENSGALP00000005345
SINCAM013584	ENSGALP00000005346
SINCAM011238	ENSGALP00000005347
SINCAM007592	ENSGALP00000005353
SINCAM010545	ENSGALP00000005357
SINCAM012669	ENSGALP00000005362
SINCAM922807	ENSGALP00000005363
SINCAM011237	ENSGALP00000005367
SINCAM900156	ENSGALP00000005368
SINCAM012090	ENSGALP00000005375
SINCAM008876	ENSGALP00000005376
SINCAM010544	ENSGALP00000005378
SINCAM008942	ENSGALP00000005380
SINCAM011847	ENSGALP00000005381
SINCAM007784	ENSGALP00000005387
SINCAM900269	ENSGALP00000005391
SINCAM015469	ENSGALP00000005392
SINCAM007594	ENSGALP00000005396
SINCAM008943	ENSGALP00000005397
SINCAM011848	ENSGALP00000005398
SINCAM005148	ENSGALP00000005401
SINCAM010543	ENSGALP00000005404
SINCAM009110	ENSGALP00000005409
SINCAM922691	ENSGALP00000005410
SINCAM013004	ENSGALP00000005414
SINCAM005147	ENSGALP00000005415
SINCAM011236	ENSGALP00000005417
SINCAM010542	ENSGALP00000005425
SINCAM012672	ENSGALP00000005427
SINCAM921843	ENSGALP00000005435
SINCAM013735	ENSGALP00000005437
SINCAM011235	ENSGALP00000005438
SINCAM005252	ENSGALP00000005448
SINCAM013483	ENSGALP00000005453
SINCAM921047	ENSGALP00000005458
SINCAM012673	ENSGALP00000005461
SINCAM013421	ENSGALP00000005468
SINCAM011234	ENSGALP00000005469
SINCAM012148	ENSGALP00000005473
SINCAM013299	ENSGALP00000005478
SINCAM012146	ENSGALP00000005482
SINCAM006836	ENSGALP00000005486
SINCAM921514	ENSGALP00000005487
SINCAM014272	ENSGALP00000005489
SINCAM012147	ENSGALP00000005490
SINCAM012453	ENSGALP00000005493
SINCAM007923	ENSGALP00000005496
SINCAM011232	ENSGALP00000005497
SINCAM012145	ENSGALP00000005503
SINCAM017122	ENSGALP00000005505
SINCAM920865	ENSGALP00000005520
SINCAM013003	ENSGALP00000005525
SINCAM007924	ENSGALP00000005527
SINCAM012058	ENSGALP00000005531
SINCAM900149	ENSGALP00000005534
SINCAM011230	ENSGALP00000005536
SINCAM007980	ENSGALP00000005541
SINCAM005250	ENSGALP00000005542
SINCAM005160	ENSGALP00000005545
SINCAM014413	ENSGALP00000005548
SINCAM008861	ENSGALP00000005550
SINCAM000322	ENSGALP00000005551
SINCAM012161	ENSGALP00000005554
SINCAM920658	ENSGALP00000005556
SINCAM012480	ENSGALP00000005560
SINCAM900147	ENSGALP00000005562
SINCAM008882	ENSGALP00000005565
SINCAM012056	ENSGALP00000005566
SINCAM012954	ENSGALP00000005571
SINCAM008880	ENSGALP00000005573
SINCAM012479	ENSGALP00000005576
SINCAM007008	ENSGALP00000005577
SINCAM007977	ENSGALP00000005578
SINCAM013297	ENSGALP00000005582
SINCAM010541	ENSGALP00000005587
SINCAM008878	ENSGALP00000005591
SINCAM012478	ENSGALP00000005592
SINCAM011852	ENSGALP00000005593
SINCAM921529	ENSGALP00000005597
SINCAM012139	ENSGALP00000005598
SINCAM011227	ENSGALP00000005601
SINCAM921839	ENSGALP00000005605
SINCAM011853	ENSGALP00000005606
SINCAM922504	ENSGALP00000005607
SINCAM002145	ENSGALP00000005610
SINCAM921838	ENSGALP00000005619
SINCAM012041	ENSGALP00000005624
SINCAM922076	ENSGALP00000005627
SINCAM012919	ENSGALP00000005628
SINCAM011226	ENSGALP00000005631
SINCAM008904	ENSGALP00000005633
SINCAM012477	ENSGALP00000005637
SINCAM921733	ENSGALP00000005640
SINCAM002723	ENSGALP00000005641
SINCAM006613	ENSGALP00000005643
SINCAM012917	ENSGALP00000005645
SINCAM922075	ENSGALP00000005649
SINCAM011875	ENSGALP00000005650
SINCAM008887	ENSGALP00000005652
SINCAM006618	ENSGALP00000005653
SINCAM012916	ENSGALP00000005655
SINCAM922074	ENSGALP00000005656
SINCAM001479	ENSGALP00000005658
SINCAM012475	ENSGALP00000005662
SINCAM008776	ENSGALP00000005668
SINCAM010533	ENSGALP00000005670
SINCAM002640	ENSGALP00000005673
SINCAM008777	ENSGALP00000005677
SINCAM011222	ENSGALP00000005678
SINCAM008888	ENSGALP00000005680
SINCAM007710	ENSGALP00000005682
SINCAM012142	ENSGALP00000005686
SINCAM008778	ENSGALP00000005695
SINCAM001478	ENSGALP00000005698
SINCAM007138	ENSGALP00000005705
SINCAM005158	ENSGALP00000005711
SINCAM002720	ENSGALP00000005724
SINCAM013296	ENSGALP00000005725
SINCAM008940	ENSGALP00000005729
SINCAM012472	ENSGALP00000005731
SINCAM922229	ENSGALP00000005743
SINCAM016022	ENSGALP00000005744
SINCAM011566	ENSGALP00000005745
SINCAM007137	ENSGALP00000005747
SINCAM014891	ENSGALP00000005755
SINCAM014269	ENSGALP00000005756
SINCAM900145	ENSGALP00000005762
SINCAM007595	ENSGALP00000005769
SINCAM007136	ENSGALP00000005777
SINCAM008799	ENSGALP00000005780
SINCAM011679	ENSGALP00000005781
SINCAM008798	ENSGALP00000005783
SINCAM922435	ENSGALP00000005786
SINCAM014270	ENSGALP00000005789
SINCAM011680	ENSGALP00000005790
SINCAM007973	ENSGALP00000005791
SINCAM013739	ENSGALP00000005794
SINCAM921724	ENSGALP00000005799
SINCAM012469	ENSGALP00000005803
SINCAM921043	ENSGALP00000005812
SINCAM011219	ENSGALP00000005814
SINCAM007971	ENSGALP00000005817
SINCAM005127	ENSGALP00000005819
SINCAM007596	ENSGALP00000005823
SINCAM007970	ENSGALP00000005824
SINCAM011218	ENSGALP00000005827
SINCAM007597	ENSGALP00000005830
SINCAM017627	ENSGALP00000005832
SINCAM007135	ENSGALP00000005834
SINCAM922629	ENSGALP00000005836
SINCAM010144	ENSGALP00000005837
SINCAM922250	ENSGALP00000005839
SINCAM008939	ENSGALP00000005847
SINCAM007598	ENSGALP00000005850
SINCAM007134	ENSGALP00000005852
SINCAM012468	ENSGALP00000005854
SINCAM921867	ENSGALP00000005856
SINCAM012915	ENSGALP00000005858
SINCAM900144	ENSGALP00000005861
SINCAM010008	ENSGALP00000005865
SINCAM012465	ENSGALP00000005866
SINCAM017394	ENSGALP00000005868
SINCAM014289	ENSGALP00000005876
SINCAM007967	ENSGALP00000005881
SINCAM013733	ENSGALP00000005883
SINCAM010148	ENSGALP00000005885
SINCAM920650	ENSGALP00000005887
SINCAM010529	ENSGALP00000005892
SINCAM009768	ENSGALP00000005896
SINCAM010149	ENSGALP00000005900
SINCAM010150	ENSGALP00000005901
SINCAM001464	ENSGALP00000005904
SINCAM012903	ENSGALP00000005905
SINCAM013725	ENSGALP00000005909
SINCAM921485	ENSGALP00000005911
SINCAM001466	ENSGALP00000005914
SINCAM013741	ENSGALP00000005915
SINCAM015743	ENSGALP00000005918
SINCAM010527	ENSGALP00000005919
SINCAM010526	ENSGALP00000005923
SINCAM012982	ENSGALP00000005928
SINCAM007566	ENSGALP00000005929
SINCAM010152	ENSGALP00000005930
SINCAM001467	ENSGALP00000005933
SINCAM011682	ENSGALP00000005939
SINCAM012045	ENSGALP00000005944
SINCAM921866	ENSGALP00000005948
SINCAM007819	ENSGALP00000005954
SINCAM922642	ENSGALP00000005956
SINCAM900143	ENSGALP00000005957
SINCAM010293	ENSGALP00000005960
SINCAM900142	ENSGALP00000005962
SINCAM007304	ENSGALP00000005963
SINCAM007132	ENSGALP00000005964
SINCAM008773	ENSGALP00000005965
SINCAM010523	ENSGALP00000005967
SINCAM900141	ENSGALP00000005971
SINCAM012990	ENSGALP00000005972
SINCAM922570	ENSGALP00000005977
SINCAM001468	ENSGALP00000005978
SINCAM007820	ENSGALP00000005982
SINCAM922252	ENSGALP00000005983
SINCAM012823	ENSGALP00000005984
SINCAM011217	ENSGALP00000005991
SINCAM007821	ENSGALP00000005994
SINCAM010522	ENSGALP00000005996
SINCAM900139	ENSGALP00000006001
SINCAM007822	ENSGALP00000006003
SINCAM012839	ENSGALP00000006006
SINCAM922689	ENSGALP00000006007
SINCAM012821	ENSGALP00000006008
SINCAM011216	ENSGALP00000006013
SINCAM009765	ENSGALP00000006016
SINCAM002807	ENSGALP00000006018
SINCAM013199	ENSGALP00000006022
SINCAM001471	ENSGALP00000006023
SINCAM007130	ENSGALP00000006027
SINCAM921433	ENSGALP00000006030
SINCAM006456	ENSGALP00000006035
SINCAM013643	ENSGALP00000006036
SINCAM011864	ENSGALP00000006039
SINCAM009056	ENSGALP00000006041
SINCAM010292	ENSGALP00000006043
SINCAM921434	ENSGALP00000006046
SINCAM922450	ENSGALP00000006050
SINCAM921435	ENSGALP00000006056
SINCAM007823	ENSGALP00000006060
SINCAM009899	ENSGALP00000006065
SINCAM009900	ENSGALP00000006085
SINCAM010703	ENSGALP00000006087
SINCAM011865	ENSGALP00000006088
SINCAM015955	ENSGALP00000006089
SINCAM922860	ENSGALP00000006093
SINCAM922861	ENSGALP00000006097
SINCAM014508	ENSGALP00000006098
SINCAM012870	ENSGALP00000006100
SINCAM922396	ENSGALP00000006102
SINCAM013200	ENSGALP00000006104
SINCAM007825	ENSGALP00000006113
SINCAM010519	ENSGALP00000006115
SINCAM007539	ENSGALP00000006116
SINCAM011866	ENSGALP00000006117
SINCAM010291	ENSGALP00000006120
SINCAM010722	ENSGALP00000006123
SINCAM000024	ENSGALP00000006125
SINCAM006527	ENSGALP00000006137
SINCAM007826	ENSGALP00000006144
SINCAM921347	ENSGALP00000006145
SINCAM922378	ENSGALP00000006149
SINCAM922276	ENSGALP00000006157
SINCAM922380	ENSGALP00000006158
SINCAM005140	ENSGALP00000006160
SINCAM014598	ENSGALP00000006162
SINCAM013202	ENSGALP00000006169
SINCAM005139	ENSGALP00000006171
SINCAM010191	ENSGALP00000006172
SINCAM010515	ENSGALP00000006178
SINCAM005138	ENSGALP00000006180
SINCAM010513	ENSGALP00000006181
SINCAM922615	ENSGALP00000006184
SINCAM012464	ENSGALP00000006187
SINCAM007540	ENSGALP00000006190
SINCAM922616	ENSGALP00000006196
SINCAM010512	ENSGALP00000006197
SINCAM922253	ENSGALP00000006201
SINCAM011905	ENSGALP00000006210
SINCAM013644	ENSGALP00000006213
SINCAM921744	ENSGALP00000006218
SINCAM012815	ENSGALP00000006220
SINCAM012817	ENSGALP00000006222
SINCAM010511	ENSGALP00000006226
SINCAM016691	ENSGALP00000006228
SINCAM010266	ENSGALP00000006234
SINCAM006475	ENSGALP00000006240
SINCAM005181	ENSGALP00000006245
SINCAM011894	ENSGALP00000006251
SINCAM013205	ENSGALP00000006252
SINCAM011794	ENSGALP00000006255
SINCAM005179	ENSGALP00000006256
SINCAM013367	ENSGALP00000006257
SINCAM921834	ENSGALP00000006258
SINCAM008930	ENSGALP00000006259
SINCAM010265	ENSGALP00000006262
SINCAM012813	ENSGALP00000006265
SINCAM010510	ENSGALP00000006273
SINCAM011168	ENSGALP00000006278
SINCAM013206	ENSGALP00000006280
SINCAM011795	ENSGALP00000006289
SINCAM005137	ENSGALP00000006296
SINCAM012459	ENSGALP00000006298
SINCAM011684	ENSGALP00000006299
SINCAM005408	ENSGALP00000006300
SINCAM010791	ENSGALP00000006304
SINCAM011687	ENSGALP00000006307
SINCAM008699	ENSGALP00000006308
SINCAM013645	ENSGALP00000006311
SINCAM010298	ENSGALP00000006317
SINCAM008661	ENSGALP00000006318
SINCAM012458	ENSGALP00000006321
SINCAM010789	ENSGALP00000006324
SINCAM009758	ENSGALP00000006326
SINCAM008662	ENSGALP00000006330
SINCAM006477	ENSGALP00000006331
SINCAM008935	ENSGALP00000006338
SINCAM008665	ENSGALP00000006340
SINCAM921813	ENSGALP00000006348
SINCAM015467	ENSGALP00000006350
SINCAM003059	ENSGALP00000006352
SINCAM006478	ENSGALP00000006353
SINCAM008766	ENSGALP00000006355
SINCAM009759	ENSGALP00000006357
SINCAM000133	ENSGALP00000006364
SINCAM008934	ENSGALP00000006365
SINCAM010800	ENSGALP00000006366
SINCAM015466	ENSGALP00000006372
SINCAM007541	ENSGALP00000006378
SINCAM005168	ENSGALP00000006386
SINCAM009761	ENSGALP00000006387
SINCAM922271	ENSGALP00000006391
SINCAM013719	ENSGALP00000006392
SINCAM012457	ENSGALP00000006394
SINCAM011690	ENSGALP00000006396
SINCAM011796	ENSGALP00000006403
SINCAM008693	ENSGALP00000006407
SINCAM013208	ENSGALP00000006409
SINCAM005169	ENSGALP00000006411
SINCAM009963	ENSGALP00000006412
SINCAM008685	ENSGALP00000006416
SINCAM921833	ENSGALP00000006419
SINCAM013641	ENSGALP00000006421
SINCAM008670	ENSGALP00000006424
SINCAM011691	ENSGALP00000006426
SINCAM006481	ENSGALP00000006428
SINCAM013209	ENSGALP00000006430
SINCAM921748	ENSGALP00000006431
SINCAM012778	ENSGALP00000006433
SINCAM922073	ENSGALP00000006434
SINCAM922921	ENSGALP00000006439
SINCAM921749	ENSGALP00000006445
SINCAM011132	ENSGALP00000006446
SINCAM013210	ENSGALP00000006447
SINCAM012483	ENSGALP00000006451
SINCAM011129	ENSGALP00000006455
SINCAM006997	ENSGALP00000006457
SINCAM013570	ENSGALP00000006458
SINCAM009961	ENSGALP00000006461
SINCAM011145	ENSGALP00000006463
SINCAM922072	ENSGALP00000006464
SINCAM006998	ENSGALP00000006468
SINCAM011797	ENSGALP00000006470
SINCAM922545	ENSGALP00000006477
SINCAM008671	ENSGALP00000006481
SINCAM010297	ENSGALP00000006483
SINCAM011692	ENSGALP00000006488
SINCAM010828	ENSGALP00000006490
SINCAM013211	ENSGALP00000006491
SINCAM013585	ENSGALP00000006497
SINCAM012779	ENSGALP00000006501
SINCAM922688	ENSGALP00000006509
SINCAM011799	ENSGALP00000006511
[truncated: 9,547 more rows]
