# Supplementary material for: Reconstruction of proto-vertebrate, proto-cyclostome and proto-gnathostome genomes provides new insights into early vertebrate evolution
Source: Nat Commun. 2021 Jul 23;12:4489. doi: 10.1038/s41467-021-24573-z (PMC8302630; doi:10.1038/s41467-021-24573-z)
Supplement: Supplementary file 4 — Supplementary Data 1 [file 41467_2021_24573_MOESM4_ESM.zip › SuppData1/orthologs/CALMI-GASAC.txt]

SINCAM000003	ENSGACP00000025229
SINCAM000004	ENSGACP00000002251
SINCAM000005	ENSGACP00000025231
SINCAM000008	ENSGACP00000024443
SINCAM000009	ENSGACP00000022010
SINCAM000010	ENSGACP00000022014
SINCAM000016	ENSGACP00000022074
SINCAM000017	ENSGACP00000022078
SINCAM000017	ENSGACP00000027404
SINCAM000018	ENSGACP00000022083
SINCAM000019	ENSGACP00000022092
SINCAM000023	ENSGACP00000010945
SINCAM000025	ENSGACP00000022865
SINCAM000025	ENSGACP00000021733
SINCAM000028	ENSGACP00000009241
SINCAM000030	ENSGACP00000009781
SINCAM000031	ENSGACP00000009777
SINCAM000035	ENSGACP00000010332
SINCAM000035	ENSGACP00000022277
SINCAM000036	ENSGACP00000010308
SINCAM000036	ENSGACP00000022291
SINCAM000037	ENSGACP00000022300
SINCAM000037	ENSGACP00000010302
SINCAM000040	ENSGACP00000009718
SINCAM000041	ENSGACP00000020647
SINCAM000044	ENSGACP00000021221
SINCAM000044	ENSGACP00000027299
SINCAM000045	ENSGACP00000021225
SINCAM000046	ENSGACP00000021228
SINCAM000047	ENSGACP00000023727
SINCAM000047	ENSGACP00000021231
SINCAM000048	ENSGACP00000021263
SINCAM000048	ENSGACP00000023431
SINCAM000049	ENSGACP00000021255
SINCAM000049	ENSGACP00000011126
SINCAM000051	ENSGACP00000021251
SINCAM000055	ENSGACP00000024300
SINCAM000055	ENSGACP00000024339
SINCAM000058	ENSGACP00000022165
SINCAM000059	ENSGACP00000022139
SINCAM000063	ENSGACP00000007290
SINCAM000065	ENSGACP00000023596
SINCAM000066	ENSGACP00000001199
SINCAM000067	ENSGACP00000024454
SINCAM000069	ENSGACP00000021401
SINCAM000069	ENSGACP00000006173
SINCAM000071	ENSGACP00000017762
SINCAM000075	ENSGACP00000025908
SINCAM000078	ENSGACP00000022102
SINCAM000081	ENSGACP00000022094
SINCAM000081	ENSGACP00000002790
SINCAM000084	ENSGACP00000018093
SINCAM000084	ENSGACP00000009523
SINCAM000099	ENSGACP00000023495
SINCAM000099	ENSGACP00000023492
SINCAM000100	ENSGACP00000025025
SINCAM000100	ENSGACP00000019201
SINCAM000101	ENSGACP00000022116
SINCAM000102	ENSGACP00000022109
SINCAM000104	ENSGACP00000021534
SINCAM000106	ENSGACP00000026538
SINCAM000109	ENSGACP00000016574
SINCAM000110	ENSGACP00000024629
SINCAM000117	ENSGACP00000021490
SINCAM000117	ENSGACP00000008459
SINCAM000118	ENSGACP00000010405
SINCAM000120	ENSGACP00000011109
SINCAM000120	ENSGACP00000010580
SINCAM000122	ENSGACP00000020988
SINCAM000122	ENSGACP00000027031
SINCAM000123	ENSGACP00000014544
SINCAM000126	ENSGACP00000025224
SINCAM000129	ENSGACP00000027410
SINCAM000129	ENSGACP00000010866
SINCAM000130	ENSGACP00000010854
SINCAM000131	ENSGACP00000025707
SINCAM000132	ENSGACP00000025857
SINCAM000133	ENSGACP00000006092
SINCAM000135	ENSGACP00000023723
SINCAM000136	ENSGACP00000023442
SINCAM000137	ENSGACP00000020435
SINCAM000137	ENSGACP00000024552
SINCAM000140	ENSGACP00000023096
SINCAM000141	ENSGACP00000023085
SINCAM000141	ENSGACP00000009498
SINCAM000143	ENSGACP00000023275
SINCAM000148	ENSGACP00000023796
SINCAM000148	ENSGACP00000025443
SINCAM000151	ENSGACP00000025821
SINCAM000152	ENSGACP00000025820
SINCAM000152	ENSGACP00000023528
SINCAM000153	ENSGACP00000023523
SINCAM000153	ENSGACP00000025819
SINCAM000154	ENSGACP00000025749
SINCAM000154	ENSGACP00000023513
SINCAM000155	ENSGACP00000021182
SINCAM000155	ENSGACP00000001257
SINCAM000156	ENSGACP00000002087
SINCAM000161	ENSGACP00000000991
SINCAM000161	ENSGACP00000024294
SINCAM000162	ENSGACP00000000988
SINCAM000163	ENSGACP00000025656
SINCAM000164	ENSGACP00000025661
SINCAM000165	ENSGACP00000024287
SINCAM000165	ENSGACP00000025662
SINCAM000166	ENSGACP00000025663
SINCAM000166	ENSGACP00000024282
SINCAM000167	ENSGACP00000025664
SINCAM000172	ENSGACP00000000149
SINCAM000172	ENSGACP00000006530
SINCAM000174	ENSGACP00000022429
SINCAM000177	ENSGACP00000022625
SINCAM000178	ENSGACP00000001239
SINCAM000179	ENSGACP00000001228
SINCAM000179	ENSGACP00000012414
SINCAM000180	ENSGACP00000001247
SINCAM000180	ENSGACP00000024417
SINCAM000181	ENSGACP00000001249
SINCAM000185	ENSGACP00000023610
SINCAM000188	ENSGACP00000001224
SINCAM000191	ENSGACP00000021816
SINCAM000192	ENSGACP00000021858
SINCAM000193	ENSGACP00000021861
SINCAM000193	ENSGACP00000021429
SINCAM000194	ENSGACP00000021877
SINCAM000194	ENSGACP00000023886
SINCAM000196	ENSGACP00000021895
SINCAM000197	ENSGACP00000021922
SINCAM000197	ENSGACP00000004605
SINCAM000198	ENSGACP00000021943
SINCAM000198	ENSGACP00000011712
SINCAM000200	ENSGACP00000021953
SINCAM000201	ENSGACP00000021964
SINCAM000201	ENSGACP00000027608
SINCAM000202	ENSGACP00000021630
SINCAM000203	ENSGACP00000003015
SINCAM000204	ENSGACP00000010282
SINCAM000204	ENSGACP00000022629
SINCAM000205	ENSGACP00000022764
SINCAM000205	ENSGACP00000015439
SINCAM000207	ENSGACP00000022756
SINCAM000209	ENSGACP00000024599
SINCAM000209	ENSGACP00000004054
SINCAM000210	ENSGACP00000024605
SINCAM000212	ENSGACP00000022748
SINCAM000214	ENSGACP00000022750
SINCAM000215	ENSGACP00000022753
SINCAM000215	ENSGACP00000024749
SINCAM000216	ENSGACP00000022745
SINCAM000216	ENSGACP00000026497
SINCAM000218	ENSGACP00000024617
SINCAM000220	ENSGACP00000024622
SINCAM000221	ENSGACP00000024566
SINCAM000221	ENSGACP00000017059
SINCAM000223	ENSGACP00000022731
SINCAM000224	ENSGACP00000022722
SINCAM000225	ENSGACP00000022713
SINCAM000225	ENSGACP00000024074
SINCAM000228	ENSGACP00000022702
SINCAM000228	ENSGACP00000027182
SINCAM000234	ENSGACP00000022694
SINCAM000234	ENSGACP00000007422
SINCAM000235	ENSGACP00000022675
SINCAM000236	ENSGACP00000022658
SINCAM000236	ENSGACP00000024630
SINCAM000237	ENSGACP00000022646
SINCAM000237	ENSGACP00000024633
SINCAM000238	ENSGACP00000022644
SINCAM000238	ENSGACP00000016206
SINCAM000239	ENSGACP00000024593
SINCAM000239	ENSGACP00000012969
SINCAM000240	ENSGACP00000022636
SINCAM000241	ENSGACP00000022217
SINCAM000241	ENSGACP00000027201
SINCAM000242	ENSGACP00000022213
SINCAM000243	ENSGACP00000022209
SINCAM000243	ENSGACP00000015452
SINCAM000244	ENSGACP00000022197
SINCAM000246	ENSGACP00000024675
SINCAM000246	ENSGACP00000026941
SINCAM000247	ENSGACP00000022246
SINCAM000247	ENSGACP00000010386
SINCAM000248	ENSGACP00000022251
SINCAM000248	ENSGACP00000015469
SINCAM000249	ENSGACP00000022260
SINCAM000250	ENSGACP00000024704
SINCAM000251	ENSGACP00000024713
SINCAM000252	ENSGACP00000022264
SINCAM000252	ENSGACP00000013716
SINCAM000253	ENSGACP00000000487
SINCAM000256	ENSGACP00000023055
SINCAM000261	ENSGACP00000012062
SINCAM000261	ENSGACP00000009963
SINCAM000263	ENSGACP00000012090
SINCAM000264	ENSGACP00000012103
SINCAM000265	ENSGACP00000004833
SINCAM000267	ENSGACP00000010997
SINCAM000268	ENSGACP00000010962
SINCAM000268	ENSGACP00000024351
SINCAM000270	ENSGACP00000010942
SINCAM000271	ENSGACP00000010908
SINCAM000272	ENSGACP00000021174
SINCAM000272	ENSGACP00000027429
SINCAM000274	ENSGACP00000023622
SINCAM000276	ENSGACP00000023618
SINCAM000276	ENSGACP00000021177
SINCAM000277	ENSGACP00000023615
SINCAM000282	ENSGACP00000006044
SINCAM000282	ENSGACP00000018281
SINCAM000283	ENSGACP00000024327
SINCAM000287	ENSGACP00000000093
SINCAM000287	ENSGACP00000000652
SINCAM000288	ENSGACP00000025930
SINCAM000288	ENSGACP00000024332
SINCAM000289	ENSGACP00000025920
SINCAM000289	ENSGACP00000024333
SINCAM000290	ENSGACP00000025918
SINCAM000291	ENSGACP00000025933
SINCAM000291	ENSGACP00000024414
SINCAM000292	ENSGACP00000024418
SINCAM000292	ENSGACP00000025934
SINCAM000296	ENSGACP00000024425
SINCAM000296	ENSGACP00000025944
SINCAM000297	ENSGACP00000025916
SINCAM000299	ENSGACP00000016321
SINCAM000299	ENSGACP00000016325
SINCAM000300	ENSGACP00000025825
SINCAM000301	ENSGACP00000025822
SINCAM000303	ENSGACP00000024430
SINCAM000305	ENSGACP00000022839
SINCAM000306	ENSGACP00000022833
SINCAM000306	ENSGACP00000014905
SINCAM000307	ENSGACP00000022820
SINCAM000307	ENSGACP00000021474
SINCAM000308	ENSGACP00000024580
SINCAM000308	ENSGACP00000022812
SINCAM000310	ENSGACP00000022807
SINCAM000311	ENSGACP00000022795
SINCAM000311	ENSGACP00000003866
SINCAM000312	ENSGACP00000022777
SINCAM000312	ENSGACP00000020680
SINCAM000313	ENSGACP00000022782
SINCAM000313	ENSGACP00000024817
SINCAM000314	ENSGACP00000016349
SINCAM000315	ENSGACP00000020968
SINCAM000316	ENSGACP00000024303
SINCAM000316	ENSGACP00000012428
SINCAM000317	ENSGACP00000024711
SINCAM000317	ENSGACP00000002396
SINCAM000318	ENSGACP00000001535
SINCAM000319	ENSGACP00000001541
SINCAM000320	ENSGACP00000001790
SINCAM000321	ENSGACP00000001542
SINCAM000322	ENSGACP00000005923
SINCAM000322	ENSGACP00000014706
SINCAM000323	ENSGACP00000017749
SINCAM000324	ENSGACP00000009552
SINCAM000324	ENSGACP00000018060
SINCAM000327	ENSGACP00000022895
SINCAM000328	ENSGACP00000016950
SINCAM000329	ENSGACP00000023449
SINCAM000332	ENSGACP00000023115
SINCAM000340	ENSGACP00000011955
SINCAM000340	ENSGACP00000026037
SINCAM000342	ENSGACP00000017076
SINCAM000343	ENSGACP00000020223
SINCAM000343	ENSGACP00000000161
SINCAM000344	ENSGACP00000021374
SINCAM000349	ENSGACP00000022880
SINCAM000355	ENSGACP00000023817
SINCAM000356	ENSGACP00000002089
SINCAM000356	ENSGACP00000023778
SINCAM000358	ENSGACP00000002132
SINCAM000358	ENSGACP00000021205
SINCAM000361	ENSGACP00000025940
SINCAM000364	ENSGACP00000026398
SINCAM000365	ENSGACP00000024740
SINCAM000366	ENSGACP00000021763
SINCAM000367	ENSGACP00000002570
SINCAM000371	ENSGACP00000021779
SINCAM000371	ENSGACP00000002573
SINCAM000372	ENSGACP00000002544
SINCAM000373	ENSGACP00000023842
SINCAM000376	ENSGACP00000026325
SINCAM000376	ENSGACP00000022723
SINCAM000379	ENSGACP00000006473
SINCAM000379	ENSGACP00000023485
SINCAM000383	ENSGACP00000002405
SINCAM000384	ENSGACP00000002402
SINCAM000384	ENSGACP00000013490
SINCAM000385	ENSGACP00000000064
SINCAM000385	ENSGACP00000023488
SINCAM000386	ENSGACP00000018920
SINCAM000387	ENSGACP00000018910
SINCAM000387	ENSGACP00000017535
SINCAM000388	ENSGACP00000005987
SINCAM000390	ENSGACP00000018905
SINCAM000390	ENSGACP00000009302
SINCAM000391	ENSGACP00000006117
SINCAM000392	ENSGACP00000021661
SINCAM000393	ENSGACP00000021655
SINCAM000394	ENSGACP00000021636
SINCAM000394	ENSGACP00000009446
SINCAM000395	ENSGACP00000021890
SINCAM000397	ENSGACP00000021605
SINCAM000398	ENSGACP00000018232
SINCAM000398	ENSGACP00000016593
SINCAM000399	ENSGACP00000021616
SINCAM000403	ENSGACP00000021524
SINCAM000404	ENSGACP00000022821
SINCAM000404	ENSGACP00000021517
SINCAM000408	ENSGACP00000018583
SINCAM000409	ENSGACP00000024156
SINCAM000409	ENSGACP00000000688
SINCAM000413	ENSGACP00000018158
SINCAM000415	ENSGACP00000020723
SINCAM000416	ENSGACP00000020713
SINCAM000416	ENSGACP00000002651
SINCAM000417	ENSGACP00000023926
SINCAM000417	ENSGACP00000022348
SINCAM000418	ENSGACP00000020706
SINCAM000421	ENSGACP00000026439
SINCAM000423	ENSGACP00000020697
SINCAM000425	ENSGACP00000020678
SINCAM000425	ENSGACP00000023937
SINCAM000426	ENSGACP00000017980
SINCAM000427	ENSGACP00000025912
SINCAM000428	ENSGACP00000025927
SINCAM000428	ENSGACP00000023942
SINCAM000430	ENSGACP00000012039
SINCAM000433	ENSGACP00000021618
SINCAM000434	ENSGACP00000021621
SINCAM000434	ENSGACP00000014263
SINCAM000435	ENSGACP00000024369
SINCAM000435	ENSGACP00000014267
SINCAM000436	ENSGACP00000024367
SINCAM000436	ENSGACP00000014284
SINCAM000437	ENSGACP00000009627
SINCAM000437	ENSGACP00000004471
SINCAM000438	ENSGACP00000017969
SINCAM000438	ENSGACP00000024004
SINCAM000439	ENSGACP00000018443
SINCAM000441	ENSGACP00000018557
SINCAM000441	ENSGACP00000018541
SINCAM000442	ENSGACP00000006534
SINCAM000443	ENSGACP00000021984
SINCAM000443	ENSGACP00000022508
SINCAM000444	ENSGACP00000021977
SINCAM000444	ENSGACP00000022500
SINCAM000445	ENSGACP00000021973
SINCAM000446	ENSGACP00000021970
SINCAM000447	ENSGACP00000022496
SINCAM000447	ENSGACP00000006344
SINCAM000448	ENSGACP00000022492
SINCAM000449	ENSGACP00000021385
SINCAM000451	ENSGACP00000021383
SINCAM000452	ENSGACP00000021376
SINCAM000453	ENSGACP00000021375
SINCAM000454	ENSGACP00000009898
SINCAM000454	ENSGACP00000013253
SINCAM000457	ENSGACP00000003501
SINCAM000458	ENSGACP00000009690
SINCAM000459	ENSGACP00000025838
SINCAM000460	ENSGACP00000023570
SINCAM000460	ENSGACP00000025861
SINCAM000464	ENSGACP00000023573
SINCAM000466	ENSGACP00000024297
SINCAM000466	ENSGACP00000025021
SINCAM000468	ENSGACP00000001255
SINCAM000470	ENSGACP00000018686
SINCAM000471	ENSGACP00000021060
SINCAM000472	ENSGACP00000015068
SINCAM000473	ENSGACP00000020967
SINCAM000473	ENSGACP00000000032
SINCAM000474	ENSGACP00000025503
SINCAM000474	ENSGACP00000004702
SINCAM000475	ENSGACP00000025509
SINCAM000475	ENSGACP00000025507
SINCAM000476	ENSGACP00000025510
SINCAM000476	ENSGACP00000021172
SINCAM000477	ENSGACP00000010275
SINCAM000477	ENSGACP00000027652
SINCAM000478	ENSGACP00000025514
SINCAM000479	ENSGACP00000025516
SINCAM000479	ENSGACP00000010914
SINCAM000481	ENSGACP00000025518
SINCAM000483	ENSGACP00000021282
SINCAM000484	ENSGACP00000021285
SINCAM000485	ENSGACP00000023718
SINCAM000489	ENSGACP00000021303
SINCAM000489	ENSGACP00000004752
SINCAM000490	ENSGACP00000021309
SINCAM000492	ENSGACP00000021321
SINCAM000493	ENSGACP00000021344
SINCAM000494	ENSGACP00000015539
SINCAM000496	ENSGACP00000023713
SINCAM000496	ENSGACP00000021357
SINCAM000497	ENSGACP00000021361
SINCAM000497	ENSGACP00000027173
SINCAM000498	ENSGACP00000015209
SINCAM000498	ENSGACP00000021364
SINCAM000499	ENSGACP00000021365
SINCAM000500	ENSGACP00000023703
SINCAM000500	ENSGACP00000015095
SINCAM000501	ENSGACP00000021405
SINCAM000501	ENSGACP00000000488
SINCAM000502	ENSGACP00000021398
SINCAM000504	ENSGACP00000021393
SINCAM000504	ENSGACP00000023701
SINCAM000506	ENSGACP00000022615
SINCAM000507	ENSGACP00000022032
SINCAM000507	ENSGACP00000022620
SINCAM000508	ENSGACP00000022029
SINCAM000508	ENSGACP00000010326
SINCAM000509	ENSGACP00000022025
SINCAM000510	ENSGACP00000023191
SINCAM000511	ENSGACP00000023160
SINCAM000513	ENSGACP00000023184
SINCAM000513	ENSGACP00000004162
SINCAM000514	ENSGACP00000023188
SINCAM000516	ENSGACP00000026611
SINCAM000516	ENSGACP00000018192
SINCAM000517	ENSGACP00000027422
SINCAM000518	ENSGACP00000024732
SINCAM000521	ENSGACP00000017396
SINCAM000522	ENSGACP00000018165
SINCAM000522	ENSGACP00000017404
SINCAM000525	ENSGACP00000000394
SINCAM000527	ENSGACP00000000401
SINCAM000527	ENSGACP00000018154
SINCAM000531	ENSGACP00000018695
SINCAM000533	ENSGACP00000018705
SINCAM000535	ENSGACP00000018736
SINCAM000535	ENSGACP00000018713
SINCAM000536	ENSGACP00000021054
SINCAM000540	ENSGACP00000018752
SINCAM000541	ENSGACP00000018764
SINCAM000542	ENSGACP00000018775
SINCAM000543	ENSGACP00000018782
SINCAM000544	ENSGACP00000018790
SINCAM000546	ENSGACP00000021043
SINCAM000548	ENSGACP00000018815
SINCAM000549	ENSGACP00000021047
SINCAM000549	ENSGACP00000022601
SINCAM000550	ENSGACP00000018822
SINCAM000553	ENSGACP00000018844
SINCAM000553	ENSGACP00000011456
SINCAM000554	ENSGACP00000024222
SINCAM000554	ENSGACP00000018862
SINCAM000555	ENSGACP00000018864
SINCAM000556	ENSGACP00000018880
SINCAM000558	ENSGACP00000018898
SINCAM000559	ENSGACP00000018901
SINCAM000560	ENSGACP00000018903
SINCAM000561	ENSGACP00000018906
SINCAM000561	ENSGACP00000024769
SINCAM000562	ENSGACP00000018913
SINCAM000564	ENSGACP00000001613
SINCAM000565	ENSGACP00000023839
SINCAM000565	ENSGACP00000024768
SINCAM000566	ENSGACP00000015221
SINCAM000567	ENSGACP00000023829
SINCAM000569	ENSGACP00000024562
SINCAM000569	ENSGACP00000027520
SINCAM000571	ENSGACP00000024604
SINCAM000571	ENSGACP00000024090
SINCAM000572	ENSGACP00000024657
SINCAM000572	ENSGACP00000024601
SINCAM000573	ENSGACP00000003442
SINCAM000573	ENSGACP00000024598
SINCAM000574	ENSGACP00000024594
SINCAM000574	ENSGACP00000027531
SINCAM000575	ENSGACP00000024671
SINCAM000576	ENSGACP00000024591
SINCAM000576	ENSGACP00000021747
SINCAM000577	ENSGACP00000024588
SINCAM000577	ENSGACP00000027245
SINCAM000578	ENSGACP00000024586
SINCAM000579	ENSGACP00000024583
SINCAM000579	ENSGACP00000021734
SINCAM000580	ENSGACP00000011434
SINCAM000582	ENSGACP00000022389
SINCAM000585	ENSGACP00000014805
SINCAM000586	ENSGACP00000022303
SINCAM000586	ENSGACP00000027230
SINCAM000587	ENSGACP00000022296
SINCAM000587	ENSGACP00000022216
SINCAM000590	ENSGACP00000022288
SINCAM000590	ENSGACP00000009464
SINCAM000591	ENSGACP00000022285
SINCAM000591	ENSGACP00000027137
SINCAM000592	ENSGACP00000022280
SINCAM000592	ENSGACP00000004250
SINCAM000594	ENSGACP00000023473
SINCAM000594	ENSGACP00000026327
SINCAM000596	ENSGACP00000025969
SINCAM000597	ENSGACP00000023465
SINCAM000598	ENSGACP00000023430
SINCAM000600	ENSGACP00000023401
SINCAM000602	ENSGACP00000023337
SINCAM000603	ENSGACP00000024812
SINCAM000603	ENSGACP00000024816
SINCAM000604	ENSGACP00000024805
SINCAM000604	ENSGACP00000027604
SINCAM000605	ENSGACP00000025897
SINCAM000610	ENSGACP00000027600
SINCAM000612	ENSGACP00000025398
SINCAM000613	ENSGACP00000001111
SINCAM000613	ENSGACP00000019202
SINCAM000614	ENSGACP00000001097
SINCAM000614	ENSGACP00000012113
SINCAM000615	ENSGACP00000023051
SINCAM000617	ENSGACP00000021657
SINCAM000618	ENSGACP00000021649
SINCAM000618	ENSGACP00000021828
SINCAM000621	ENSGACP00000021845
SINCAM000622	ENSGACP00000021851
SINCAM000624	ENSGACP00000021687
SINCAM000629	ENSGACP00000021777
SINCAM000631	ENSGACP00000021788
SINCAM000631	ENSGACP00000021451
SINCAM000632	ENSGACP00000021438
SINCAM000634	ENSGACP00000021783
SINCAM000634	ENSGACP00000001897
SINCAM000637	ENSGACP00000021671
SINCAM000638	ENSGACP00000021674
SINCAM000638	ENSGACP00000027521
SINCAM000640	ENSGACP00000027522
SINCAM000642	ENSGACP00000021701
SINCAM000645	ENSGACP00000025211
SINCAM000647	ENSGACP00000021187
SINCAM000648	ENSGACP00000025182
SINCAM000648	ENSGACP00000024797
SINCAM000649	ENSGACP00000018610
SINCAM000650	ENSGACP00000018620
SINCAM000653	ENSGACP00000024279
SINCAM000655	ENSGACP00000025669
SINCAM000655	ENSGACP00000024275
SINCAM000656	ENSGACP00000024271
SINCAM000656	ENSGACP00000025675
SINCAM000657	ENSGACP00000024267
SINCAM000660	ENSGACP00000021834
SINCAM000661	ENSGACP00000018167
SINCAM000662	ENSGACP00000021826
SINCAM000664	ENSGACP00000023639
SINCAM000665	ENSGACP00000022234
SINCAM000666	ENSGACP00000022232
SINCAM000666	ENSGACP00000015971
SINCAM000668	ENSGACP00000021395
SINCAM000670	ENSGACP00000010944
SINCAM000671	ENSGACP00000023250
SINCAM000672	ENSGACP00000023241
SINCAM000672	ENSGACP00000024228
SINCAM000674	ENSGACP00000025305
SINCAM000677	ENSGACP00000025293
SINCAM000678	ENSGACP00000024368
SINCAM000678	ENSGACP00000006573
SINCAM000679	ENSGACP00000025290
SINCAM000682	ENSGACP00000025289
SINCAM000683	ENSGACP00000025220
SINCAM000685	ENSGACP00000010932
SINCAM000687	ENSGACP00000005998
SINCAM000689	ENSGACP00000010965
SINCAM000690	ENSGACP00000025851
SINCAM000691	ENSGACP00000025905
SINCAM000692	ENSGACP00000025900
SINCAM000692	ENSGACP00000025899
SINCAM000693	ENSGACP00000012786
SINCAM000694	ENSGACP00000025404
SINCAM000695	ENSGACP00000025403
SINCAM000696	ENSGACP00000021712
SINCAM000698	ENSGACP00000021696
SINCAM000698	ENSGACP00000023956
SINCAM000701	ENSGACP00000010953
SINCAM000701	ENSGACP00000021684
SINCAM000702	ENSGACP00000024837
SINCAM000704	ENSGACP00000024843
SINCAM000705	ENSGACP00000024849
SINCAM000706	ENSGACP00000025910
SINCAM000707	ENSGACP00000010926
SINCAM000710	ENSGACP00000010911
SINCAM000711	ENSGACP00000025852
SINCAM000711	ENSGACP00000005126
SINCAM000714	ENSGACP00000027501
SINCAM000714	ENSGACP00000011904
SINCAM000715	ENSGACP00000020188
SINCAM000716	ENSGACP00000008814
SINCAM000716	ENSGACP00000010628
SINCAM000717	ENSGACP00000008824
SINCAM000719	ENSGACP00000011937
SINCAM000719	ENSGACP00000003485
SINCAM000720	ENSGACP00000006456
SINCAM000722	ENSGACP00000023292
SINCAM000724	ENSGACP00000023745
SINCAM000725	ENSGACP00000005895
SINCAM000726	ENSGACP00000005836
SINCAM000729	ENSGACP00000024452
SINCAM000734	ENSGACP00000008704
SINCAM000735	ENSGACP00000008773
SINCAM000735	ENSGACP00000024459
SINCAM000737	ENSGACP00000006399
SINCAM000739	ENSGACP00000008795
SINCAM000739	ENSGACP00000005821
SINCAM000740	ENSGACP00000005943
SINCAM000741	ENSGACP00000005916
SINCAM000741	ENSGACP00000023141
SINCAM000748	ENSGACP00000010903
SINCAM000752	ENSGACP00000021335
SINCAM000753	ENSGACP00000022272
SINCAM000753	ENSGACP00000012623
SINCAM000754	ENSGACP00000020439
SINCAM000755	ENSGACP00000024708
SINCAM000756	ENSGACP00000005060
SINCAM000758	ENSGACP00000022045
SINCAM000758	ENSGACP00000005011
SINCAM000759	ENSGACP00000022041
SINCAM000763	ENSGACP00000026262
SINCAM000764	ENSGACP00000026257
SINCAM000764	ENSGACP00000010297
SINCAM000765	ENSGACP00000026256
SINCAM000771	ENSGACP00000024462
SINCAM000771	ENSGACP00000008803
SINCAM000773	ENSGACP00000006445
SINCAM000773	ENSGACP00000023154
SINCAM000775	ENSGACP00000006412
SINCAM000776	ENSGACP00000023152
SINCAM000780	ENSGACP00000025247
SINCAM000785	ENSGACP00000006505
SINCAM000785	ENSGACP00000023376
SINCAM000788	ENSGACP00000006531
SINCAM000789	ENSGACP00000021627
SINCAM000790	ENSGACP00000026029
SINCAM000790	ENSGACP00000027321
SINCAM000791	ENSGACP00000026018
SINCAM000795	ENSGACP00000022290
SINCAM000796	ENSGACP00000006649
SINCAM000797	ENSGACP00000024686
SINCAM000797	ENSGACP00000022279
SINCAM000798	ENSGACP00000023688
SINCAM000799	ENSGACP00000023683
SINCAM000799	ENSGACP00000003390
SINCAM000800	ENSGACP00000023672
SINCAM000801	ENSGACP00000024614
SINCAM000804	ENSGACP00000024597
SINCAM000805	ENSGACP00000024590
SINCAM000805	ENSGACP00000021582
SINCAM000806	ENSGACP00000022171
SINCAM000807	ENSGACP00000022168
SINCAM000808	ENSGACP00000017591
SINCAM000810	ENSGACP00000022301
SINCAM000811	ENSGACP00000006771
SINCAM000812	ENSGACP00000023412
SINCAM000813	ENSGACP00000020970
SINCAM000813	ENSGACP00000025733
SINCAM000814	ENSGACP00000020984
SINCAM000815	ENSGACP00000021545
SINCAM000815	ENSGACP00000003153
SINCAM000816	ENSGACP00000022107
SINCAM000818	ENSGACP00000021854
SINCAM000819	ENSGACP00000018145
SINCAM000822	ENSGACP00000022937
SINCAM000826	ENSGACP00000019104
SINCAM000826	ENSGACP00000020936
SINCAM000827	ENSGACP00000023424
SINCAM000828	ENSGACP00000016973
SINCAM000828	ENSGACP00000023435
SINCAM000831	ENSGACP00000023181
SINCAM000831	ENSGACP00000011516
SINCAM000832	ENSGACP00000023189
SINCAM000832	ENSGACP00000010330
SINCAM000834	ENSGACP00000021562
SINCAM000835	ENSGACP00000024715
SINCAM000837	ENSGACP00000023316
SINCAM000837	ENSGACP00000019210
SINCAM000838	ENSGACP00000023296
SINCAM000840	ENSGACP00000021461
SINCAM000843	ENSGACP00000017409
SINCAM000846	ENSGACP00000022891
SINCAM000846	ENSGACP00000024574
SINCAM000847	ENSGACP00000023176
SINCAM000847	ENSGACP00000023179
SINCAM000849	ENSGACP00000019098
SINCAM000849	ENSGACP00000018024
SINCAM000852	ENSGACP00000019054
SINCAM000854	ENSGACP00000019076
SINCAM000855	ENSGACP00000006210
SINCAM000861	ENSGACP00000014249
SINCAM000861	ENSGACP00000021774
SINCAM000863	ENSGACP00000021237
SINCAM000864	ENSGACP00000023436
SINCAM000865	ENSGACP00000022995
SINCAM000865	ENSGACP00000000475
SINCAM000866	ENSGACP00000023005
SINCAM000866	ENSGACP00000020852
SINCAM000867	ENSGACP00000023026
SINCAM000867	ENSGACP00000000472
SINCAM000874	ENSGACP00000020996
SINCAM000874	ENSGACP00000004169
SINCAM000875	ENSGACP00000000741
SINCAM000876	ENSGACP00000022941
SINCAM000877	ENSGACP00000025097
SINCAM000877	ENSGACP00000016438
SINCAM000879	ENSGACP00000024323
SINCAM000881	ENSGACP00000024319
SINCAM000881	ENSGACP00000023418
SINCAM000882	ENSGACP00000024315
SINCAM000882	ENSGACP00000023421
SINCAM000883	ENSGACP00000021862
SINCAM000883	ENSGACP00000016017
SINCAM000889	ENSGACP00000021508
SINCAM000889	ENSGACP00000023826
SINCAM000893	ENSGACP00000027001
SINCAM000894	ENSGACP00000023529
SINCAM000895	ENSGACP00000023525
SINCAM000896	ENSGACP00000023511
SINCAM000896	ENSGACP00000017734
SINCAM000897	ENSGACP00000017715
SINCAM000897	ENSGACP00000025704
SINCAM000898	ENSGACP00000023507
SINCAM000899	ENSGACP00000025329
SINCAM000899	ENSGACP00000007791
SINCAM000902	ENSGACP00000025817
SINCAM000902	ENSGACP00000021013
SINCAM000905	ENSGACP00000018143
SINCAM000910	ENSGACP00000022228
SINCAM000911	ENSGACP00000022215
SINCAM000912	ENSGACP00000024104
SINCAM000913	ENSGACP00000024106
SINCAM000914	ENSGACP00000022939
SINCAM000914	ENSGACP00000000743
SINCAM000916	ENSGACP00000022207
SINCAM000918	ENSGACP00000025795
SINCAM000918	ENSGACP00000021010
SINCAM000919	ENSGACP00000025775
SINCAM000920	ENSGACP00000021018
SINCAM000921	ENSGACP00000010208
SINCAM000922	ENSGACP00000021035
SINCAM000923	ENSGACP00000024165
SINCAM000927	ENSGACP00000020382
SINCAM000929	ENSGACP00000014611
SINCAM000929	ENSGACP00000017963
SINCAM000930	ENSGACP00000020369
SINCAM000930	ENSGACP00000018724
SINCAM000931	ENSGACP00000021091
SINCAM000934	ENSGACP00000023501
SINCAM000935	ENSGACP00000025320
SINCAM000936	ENSGACP00000025303
SINCAM000936	ENSGACP00000025309
SINCAM000938	ENSGACP00000023228
SINCAM000939	ENSGACP00000023221
SINCAM000939	ENSGACP00000023753
SINCAM000941	ENSGACP00000002197
SINCAM000941	ENSGACP00000019394
SINCAM000943	ENSGACP00000022178
SINCAM000943	ENSGACP00000023621
SINCAM000944	ENSGACP00000023632
SINCAM000944	ENSGACP00000017001
SINCAM000945	ENSGACP00000023635
SINCAM000945	ENSGACP00000007829
SINCAM000948	ENSGACP00000022186
SINCAM000951	ENSGACP00000022953
SINCAM000951	ENSGACP00000022381
SINCAM000954	ENSGACP00000014149
SINCAM000954	ENSGACP00000009965
SINCAM000955	ENSGACP00000010032
SINCAM000957	ENSGACP00000014132
SINCAM000957	ENSGACP00000013790
SINCAM000958	ENSGACP00000010884
SINCAM000960	ENSGACP00000006743
SINCAM000960	ENSGACP00000023733
SINCAM000962	ENSGACP00000006750
SINCAM000963	ENSGACP00000011142
SINCAM000964	ENSGACP00000000058
SINCAM000965	ENSGACP00000023602
SINCAM000965	ENSGACP00000024379
SINCAM000967	ENSGACP00000023725
SINCAM000967	ENSGACP00000017486
SINCAM000969	ENSGACP00000005775
SINCAM000969	ENSGACP00000023714
SINCAM000971	ENSGACP00000009412
SINCAM000971	ENSGACP00000021407
SINCAM000972	ENSGACP00000009397
SINCAM000975	ENSGACP00000009354
SINCAM000975	ENSGACP00000010512
SINCAM000976	ENSGACP00000019159
SINCAM000976	ENSGACP00000020932
SINCAM000977	ENSGACP00000019148
SINCAM000977	ENSGACP00000012875
SINCAM000979	ENSGACP00000023636
SINCAM000982	ENSGACP00000001182
SINCAM000984	ENSGACP00000025994
SINCAM000985	ENSGACP00000025762
SINCAM000986	ENSGACP00000025756
SINCAM000989	ENSGACP00000018971
SINCAM000990	ENSGACP00000022977
SINCAM000991	ENSGACP00000022986
SINCAM000993	ENSGACP00000022991
SINCAM001000	ENSGACP00000021844
SINCAM001000	ENSGACP00000007667
SINCAM001001	ENSGACP00000021849
SINCAM001001	ENSGACP00000018170
SINCAM001002	ENSGACP00000021853
SINCAM001004	ENSGACP00000020447
SINCAM001005	ENSGACP00000022967
SINCAM001006	ENSGACP00000022955
SINCAM001008	ENSGACP00000024684
SINCAM001011	ENSGACP00000021815
SINCAM001011	ENSGACP00000015982
SINCAM001012	ENSGACP00000021496
SINCAM001013	ENSGACP00000024164
SINCAM001015	ENSGACP00000022364
SINCAM001015	ENSGACP00000001393
SINCAM001016	ENSGACP00000002628
SINCAM001017	ENSGACP00000001389
SINCAM001017	ENSGACP00000017787
SINCAM001020	ENSGACP00000008978
SINCAM001021	ENSGACP00000008937
SINCAM001021	ENSGACP00000017855
SINCAM001022	ENSGACP00000008892
SINCAM001024	ENSGACP00000009280
SINCAM001026	ENSGACP00000009307
SINCAM001027	ENSGACP00000009314
SINCAM001028	ENSGACP00000009327
SINCAM001029	ENSGACP00000009331
SINCAM001030	ENSGACP00000020930
SINCAM001030	ENSGACP00000019224
SINCAM001032	ENSGACP00000019249
SINCAM001032	ENSGACP00000012715
SINCAM001033	ENSGACP00000019260
SINCAM001035	ENSGACP00000010166
SINCAM001037	ENSGACP00000010114
SINCAM001037	ENSGACP00000021397
SINCAM001039	ENSGACP00000010103
SINCAM001043	ENSGACP00000006549
SINCAM001043	ENSGACP00000017493
SINCAM001046	ENSGACP00000009985
SINCAM001050	ENSGACP00000006375
SINCAM001051	ENSGACP00000008130
SINCAM001051	ENSGACP00000008122
SINCAM001052	ENSGACP00000010461
SINCAM001052	ENSGACP00000015188
SINCAM001054	ENSGACP00000010547
SINCAM001054	ENSGACP00000000258
SINCAM001056	ENSGACP00000010572
SINCAM001056	ENSGACP00000021347
SINCAM001058	ENSGACP00000010610
SINCAM001059	ENSGACP00000010639
SINCAM001059	ENSGACP00000019130
SINCAM001060	ENSGACP00000008402
SINCAM001065	ENSGACP00000015266
SINCAM001065	ENSGACP00000023251
SINCAM001067	ENSGACP00000015246
SINCAM001067	ENSGACP00000019391
SINCAM001068	ENSGACP00000018544
SINCAM001070	ENSGACP00000015204
SINCAM001070	ENSGACP00000023797
SINCAM001072	ENSGACP00000013292
SINCAM001073	ENSGACP00000025696
SINCAM001075	ENSGACP00000013120
SINCAM001076	ENSGACP00000020854
SINCAM001076	ENSGACP00000019459
SINCAM001077	ENSGACP00000017864
SINCAM001079	ENSGACP00000017856
SINCAM001083	ENSGACP00000002436
SINCAM001085	ENSGACP00000008294
SINCAM001086	ENSGACP00000022100
SINCAM001089	ENSGACP00000020844
SINCAM001090	ENSGACP00000016249
SINCAM001090	ENSGACP00000020242
SINCAM001091	ENSGACP00000008209
SINCAM001092	ENSGACP00000018084
SINCAM001096	ENSGACP00000009929
SINCAM001096	ENSGACP00000021742
SINCAM001098	ENSGACP00000009835
SINCAM001098	ENSGACP00000020268
SINCAM001099	ENSGACP00000009793
SINCAM001099	ENSGACP00000005995
SINCAM001102	ENSGACP00000024550
SINCAM001103	ENSGACP00000010303
SINCAM001104	ENSGACP00000024543
SINCAM001105	ENSGACP00000024642
SINCAM001110	ENSGACP00000017983
SINCAM001111	ENSGACP00000020397
SINCAM001112	ENSGACP00000020401
SINCAM001114	ENSGACP00000020387
SINCAM001114	ENSGACP00000000296
SINCAM001117	ENSGACP00000008988
SINCAM001118	ENSGACP00000008992
SINCAM001118	ENSGACP00000023708
SINCAM001119	ENSGACP00000019432
SINCAM001122	ENSGACP00000024312
SINCAM001124	ENSGACP00000024299
SINCAM001129	ENSGACP00000014218
SINCAM001132	ENSGACP00000012891
SINCAM001135	ENSGACP00000012877
SINCAM001136	ENSGACP00000005005
SINCAM001136	ENSGACP00000012864
SINCAM001138	ENSGACP00000012916
SINCAM001138	ENSGACP00000018077
SINCAM001141	ENSGACP00000011805
SINCAM001142	ENSGACP00000011783
SINCAM001142	ENSGACP00000002973
SINCAM001143	ENSGACP00000011771
SINCAM001143	ENSGACP00000021767
SINCAM001144	ENSGACP00000011753
SINCAM001145	ENSGACP00000011752
SINCAM001146	ENSGACP00000013833
SINCAM001148	ENSGACP00000013819
SINCAM001150	ENSGACP00000013771
SINCAM001150	ENSGACP00000020523
SINCAM001151	ENSGACP00000013759
SINCAM001152	ENSGACP00000013751
SINCAM001154	ENSGACP00000013739
SINCAM001159	ENSGACP00000013838
SINCAM001159	ENSGACP00000020513
SINCAM001162	ENSGACP00000013929
SINCAM001162	ENSGACP00000024687
SINCAM001163	ENSGACP00000013967
SINCAM001164	ENSGACP00000013974
SINCAM001166	ENSGACP00000013979
SINCAM001170	ENSGACP00000013560
SINCAM001171	ENSGACP00000013545
SINCAM001172	ENSGACP00000013526
SINCAM001173	ENSGACP00000013495
SINCAM001173	ENSGACP00000022269
SINCAM001174	ENSGACP00000020502
SINCAM001174	ENSGACP00000013484
SINCAM001175	ENSGACP00000013480
SINCAM001175	ENSGACP00000020501
SINCAM001176	ENSGACP00000018918
SINCAM001177	ENSGACP00000020497
SINCAM001177	ENSGACP00000001219
SINCAM001180	ENSGACP00000019482
SINCAM001181	ENSGACP00000020383
SINCAM001181	ENSGACP00000020629
SINCAM001182	ENSGACP00000007871
SINCAM001182	ENSGACP00000000474
SINCAM001183	ENSGACP00000007837
SINCAM001183	ENSGACP00000012176
SINCAM001184	ENSGACP00000004925
SINCAM001186	ENSGACP00000006685
SINCAM001188	ENSGACP00000006725
SINCAM001189	ENSGACP00000006697
SINCAM001190	ENSGACP00000004984
SINCAM001190	ENSGACP00000000463
SINCAM001192	ENSGACP00000020922
SINCAM001193	ENSGACP00000006446
SINCAM001193	ENSGACP00000007859
SINCAM001195	ENSGACP00000012909
SINCAM001196	ENSGACP00000021029
SINCAM001196	ENSGACP00000017743
SINCAM001197	ENSGACP00000008675
SINCAM001198	ENSGACP00000021032
SINCAM001199	ENSGACP00000008681
SINCAM001203	ENSGACP00000020903
SINCAM001204	ENSGACP00000020901
SINCAM001204	ENSGACP00000005664
SINCAM001206	ENSGACP00000020897
SINCAM001206	ENSGACP00000017336
SINCAM001207	ENSGACP00000005765
SINCAM001209	ENSGACP00000005787
SINCAM001209	ENSGACP00000013837
SINCAM001210	ENSGACP00000020964
SINCAM001210	ENSGACP00000013800
SINCAM001211	ENSGACP00000020965
SINCAM001211	ENSGACP00000006288
SINCAM001216	ENSGACP00000020976
SINCAM001217	ENSGACP00000003067
SINCAM001217	ENSGACP00000001608
SINCAM001219	ENSGACP00000001641
SINCAM001219	ENSGACP00000020779
SINCAM001220	ENSGACP00000013224
SINCAM001220	ENSGACP00000020786
SINCAM001221	ENSGACP00000013233
SINCAM001223	ENSGACP00000013249
SINCAM001224	ENSGACP00000013293
SINCAM001224	ENSGACP00000020789
SINCAM001227	ENSGACP00000020792
SINCAM001227	ENSGACP00000020793
SINCAM001229	ENSGACP00000020794
SINCAM001230	ENSGACP00000020795
SINCAM001230	ENSGACP00000002267
SINCAM001231	ENSGACP00000007933
SINCAM001231	ENSGACP00000020797
SINCAM001232	ENSGACP00000011099
SINCAM001233	ENSGACP00000015375
SINCAM001233	ENSGACP00000019843
SINCAM001234	ENSGACP00000019838
SINCAM001234	ENSGACP00000020798
SINCAM001235	ENSGACP00000020807
SINCAM001236	ENSGACP00000020808
SINCAM001236	ENSGACP00000007938
SINCAM001237	ENSGACP00000020813
SINCAM001239	ENSGACP00000007958
SINCAM001239	ENSGACP00000009476
SINCAM001240	ENSGACP00000007964
SINCAM001242	ENSGACP00000008015
SINCAM001242	ENSGACP00000020823
SINCAM001245	ENSGACP00000020827
SINCAM001245	ENSGACP00000013116
SINCAM001246	ENSGACP00000013091
SINCAM001246	ENSGACP00000020834
SINCAM001247	ENSGACP00000013067
SINCAM001248	ENSGACP00000013065
SINCAM001248	ENSGACP00000020837
SINCAM001249	ENSGACP00000013057
SINCAM001249	ENSGACP00000004128
SINCAM001250	ENSGACP00000021331
SINCAM001250	ENSGACP00000011322
SINCAM001251	ENSGACP00000013038
SINCAM001252	ENSGACP00000013014
SINCAM001255	ENSGACP00000023800
SINCAM001255	ENSGACP00000023101
SINCAM001256	ENSGACP00000023759
SINCAM001257	ENSGACP00000020881
SINCAM001257	ENSGACP00000001371
SINCAM001261	ENSGACP00000020948
SINCAM001262	ENSGACP00000020766
SINCAM001263	ENSGACP00000020752
SINCAM001265	ENSGACP00000020738
SINCAM001266	ENSGACP00000011832
SINCAM001267	ENSGACP00000009177
SINCAM001267	ENSGACP00000023656
SINCAM001269	ENSGACP00000023648
SINCAM001269	ENSGACP00000008969
SINCAM001271	ENSGACP00000023645
SINCAM001272	ENSGACP00000009236
SINCAM001272	ENSGACP00000023478
SINCAM001273	ENSGACP00000013155
SINCAM001274	ENSGACP00000013171
SINCAM001274	ENSGACP00000020632
SINCAM001278	ENSGACP00000009433
SINCAM001280	ENSGACP00000007310
SINCAM001280	ENSGACP00000016138
SINCAM001281	ENSGACP00000009526
SINCAM001281	ENSGACP00000020467
SINCAM001283	ENSGACP00000009595
SINCAM001283	ENSGACP00000018222
SINCAM001286	ENSGACP00000009629
SINCAM001286	ENSGACP00000021311
SINCAM001287	ENSGACP00000021179
SINCAM001290	ENSGACP00000024618
SINCAM001292	ENSGACP00000018219
SINCAM001292	ENSGACP00000019430
SINCAM001293	ENSGACP00000020209
SINCAM001293	ENSGACP00000009235
SINCAM001294	ENSGACP00000024625
SINCAM001295	ENSGACP00000021484
SINCAM001295	ENSGACP00000008485
SINCAM001296	ENSGACP00000021460
SINCAM001296	ENSGACP00000003834
SINCAM001299	ENSGACP00000021447
SINCAM001300	ENSGACP00000006235
SINCAM001303	ENSGACP00000006232
SINCAM001303	ENSGACP00000006986
SINCAM001305	ENSGACP00000006218
SINCAM001305	ENSGACP00000014970
SINCAM001309	ENSGACP00000006111
SINCAM001309	ENSGACP00000023493
SINCAM001310	ENSGACP00000006104
SINCAM001310	ENSGACP00000023497
SINCAM001312	ENSGACP00000006101
SINCAM001313	ENSGACP00000006094
SINCAM001315	ENSGACP00000006082
SINCAM001317	ENSGACP00000020384
SINCAM001318	ENSGACP00000006039
SINCAM001319	ENSGACP00000021414
SINCAM001319	ENSGACP00000010642
SINCAM001320	ENSGACP00000005080
SINCAM001320	ENSGACP00000021666
SINCAM001321	ENSGACP00000011290
SINCAM001321	ENSGACP00000000812
SINCAM001323	ENSGACP00000018207
SINCAM001324	ENSGACP00000017139
SINCAM001324	ENSGACP00000020085
SINCAM001325	ENSGACP00000018212
SINCAM001327	ENSGACP00000018884
SINCAM001329	ENSGACP00000024092
SINCAM001329	ENSGACP00000020179
SINCAM001334	ENSGACP00000012840
SINCAM001334	ENSGACP00000021316
SINCAM001336	ENSGACP00000012993
SINCAM001336	ENSGACP00000000708
SINCAM001338	ENSGACP00000026267
SINCAM001338	ENSGACP00000004108
SINCAM001342	ENSGACP00000025276
SINCAM001343	ENSGACP00000005124
SINCAM001343	ENSGACP00000016512
SINCAM001344	ENSGACP00000023806
SINCAM001344	ENSGACP00000001206
SINCAM001347	ENSGACP00000007659
SINCAM001348	ENSGACP00000021680
SINCAM001352	ENSGACP00000025255
SINCAM001353	ENSGACP00000025265
SINCAM001357	ENSGACP00000022298
SINCAM001357	ENSGACP00000014935
SINCAM001359	ENSGACP00000009028
SINCAM001359	ENSGACP00000016997
SINCAM001362	ENSGACP00000005118
SINCAM001362	ENSGACP00000005105
SINCAM001363	ENSGACP00000013614
SINCAM001364	ENSGACP00000013701
SINCAM001364	ENSGACP00000018675
SINCAM001365	ENSGACP00000011739
SINCAM001367	ENSGACP00000011719
SINCAM001368	ENSGACP00000011700
SINCAM001369	ENSGACP00000010677
SINCAM001369	ENSGACP00000011675
SINCAM001370	ENSGACP00000013694
SINCAM001371	ENSGACP00000011571
SINCAM001372	ENSGACP00000011564
SINCAM001372	ENSGACP00000011560
SINCAM001375	ENSGACP00000014110
SINCAM001375	ENSGACP00000011494
SINCAM001376	ENSGACP00000011466
SINCAM001377	ENSGACP00000002249
SINCAM001381	ENSGACP00000023601
SINCAM001381	ENSGACP00000005652
SINCAM001382	ENSGACP00000024114
SINCAM001382	ENSGACP00000013158
SINCAM001385	ENSGACP00000021509
SINCAM001389	ENSGACP00000021685
SINCAM001389	ENSGACP00000019396
SINCAM001390	ENSGACP00000021709
SINCAM001392	ENSGACP00000021721
SINCAM001394	ENSGACP00000002342
SINCAM001395	ENSGACP00000021732
SINCAM001396	ENSGACP00000021728
SINCAM001396	ENSGACP00000005792
SINCAM001398	ENSGACP00000020328
SINCAM001402	ENSGACP00000000836
SINCAM001403	ENSGACP00000000840
SINCAM001405	ENSGACP00000024121
SINCAM001405	ENSGACP00000018289
SINCAM001409	ENSGACP00000000829
SINCAM001412	ENSGACP00000023614
SINCAM001412	ENSGACP00000020929
SINCAM001416	ENSGACP00000018312
SINCAM001417	ENSGACP00000024170
SINCAM001419	ENSGACP00000009949
SINCAM001419	ENSGACP00000022267
SINCAM001420	ENSGACP00000009635
SINCAM001423	ENSGACP00000002630
SINCAM001426	ENSGACP00000005308
SINCAM001429	ENSGACP00000017752
SINCAM001430	ENSGACP00000021762
SINCAM001431	ENSGACP00000021795
SINCAM001432	ENSGACP00000014540
SINCAM001432	ENSGACP00000019108
SINCAM001433	ENSGACP00000021801
SINCAM001434	ENSGACP00000021806
SINCAM001436	ENSGACP00000021807
SINCAM001436	ENSGACP00000015382
SINCAM001437	ENSGACP00000017618
SINCAM001437	ENSGACP00000006754
SINCAM001439	ENSGACP00000023559
SINCAM001439	ENSGACP00000012126
SINCAM001440	ENSGACP00000023563
SINCAM001442	ENSGACP00000021278
SINCAM001443	ENSGACP00000008645
SINCAM001443	ENSGACP00000021287
SINCAM001446	ENSGACP00000021291
SINCAM001447	ENSGACP00000027210
SINCAM001448	ENSGACP00000009684
SINCAM001450	ENSGACP00000012915
SINCAM001450	ENSGACP00000016098
SINCAM001456	ENSGACP00000000520
SINCAM001458	ENSGACP00000003977
SINCAM001459	ENSGACP00000005542
SINCAM001459	ENSGACP00000015462
SINCAM001461	ENSGACP00000006487
SINCAM001461	ENSGACP00000021583
SINCAM001462	ENSGACP00000024563
SINCAM001463	ENSGACP00000009051
SINCAM001465	ENSGACP00000024062
SINCAM001466	ENSGACP00000008117
SINCAM001466	ENSGACP00000005801
SINCAM001467	ENSGACP00000016447
SINCAM001469	ENSGACP00000015654
SINCAM001474	ENSGACP00000009079
SINCAM001474	ENSGACP00000023686
SINCAM001476	ENSGACP00000023692
SINCAM001477	ENSGACP00000009054
SINCAM001478	ENSGACP00000010243
SINCAM001478	ENSGACP00000022240
SINCAM001479	ENSGACP00000024468
SINCAM001479	ENSGACP00000010201
SINCAM001480	ENSGACP00000023031
SINCAM001483	ENSGACP00000023029
SINCAM001484	ENSGACP00000023025
SINCAM001488	ENSGACP00000016689
SINCAM001489	ENSGACP00000017946
SINCAM001492	ENSGACP00000004643
SINCAM001495	ENSGACP00000004510
SINCAM001500	ENSGACP00000004597
SINCAM001503	ENSGACP00000016715
SINCAM001511	ENSGACP00000023080
SINCAM001511	ENSGACP00000013442
SINCAM001513	ENSGACP00000023020
SINCAM001514	ENSGACP00000023012
SINCAM001515	ENSGACP00000023011
SINCAM001517	ENSGACP00000023008
SINCAM001519	ENSGACP00000016947
SINCAM001519	ENSGACP00000004442
SINCAM001521	ENSGACP00000004413
SINCAM001521	ENSGACP00000012088
SINCAM001524	ENSGACP00000004400
SINCAM001525	ENSGACP00000004382
SINCAM001525	ENSGACP00000016961
SINCAM001527	ENSGACP00000013384
SINCAM001529	ENSGACP00000019033
SINCAM001532	ENSGACP00000019020
SINCAM001533	ENSGACP00000005099
SINCAM001533	ENSGACP00000005103
SINCAM001534	ENSGACP00000005121
SINCAM001534	ENSGACP00000020527
SINCAM001537	ENSGACP00000005154
SINCAM001538	ENSGACP00000005157
SINCAM001538	ENSGACP00000019990
SINCAM001539	ENSGACP00000005172
SINCAM001541	ENSGACP00000005180
SINCAM001541	ENSGACP00000019589
SINCAM001542	ENSGACP00000008467
SINCAM001542	ENSGACP00000005186
SINCAM001543	ENSGACP00000005196
SINCAM001545	ENSGACP00000011725
SINCAM001548	ENSGACP00000004669
SINCAM001548	ENSGACP00000004803
SINCAM001550	ENSGACP00000005305
SINCAM001550	ENSGACP00000014099
SINCAM001551	ENSGACP00000005295
SINCAM001554	ENSGACP00000005342
SINCAM001555	ENSGACP00000011860
SINCAM001557	ENSGACP00000011604
SINCAM001558	ENSGACP00000011483
SINCAM001560	ENSGACP00000001938
SINCAM001560	ENSGACP00000006224
SINCAM001564	ENSGACP00000003347
SINCAM001564	ENSGACP00000027666
SINCAM001565	ENSGACP00000003353
SINCAM001570	ENSGACP00000023093
SINCAM001570	ENSGACP00000002353
SINCAM001572	ENSGACP00000002378
SINCAM001573	ENSGACP00000023149
SINCAM001576	ENSGACP00000002393
SINCAM001577	ENSGACP00000023180
SINCAM001579	ENSGACP00000005229
SINCAM001579	ENSGACP00000003845
SINCAM001580	ENSGACP00000007039
SINCAM001580	ENSGACP00000019633
SINCAM001581	ENSGACP00000007071
SINCAM001581	ENSGACP00000021410
SINCAM001582	ENSGACP00000007062
SINCAM001584	ENSGACP00000005211
SINCAM001584	ENSGACP00000023196
SINCAM001587	ENSGACP00000021672
SINCAM001588	ENSGACP00000021670
SINCAM001588	ENSGACP00000006789
SINCAM001590	ENSGACP00000006783
SINCAM001592	ENSGACP00000006773
SINCAM001592	ENSGACP00000015726
SINCAM001593	ENSGACP00000021667
SINCAM001594	ENSGACP00000006742
SINCAM001594	ENSGACP00000021660
SINCAM001596	ENSGACP00000006718
SINCAM001596	ENSGACP00000001394
SINCAM001597	ENSGACP00000021653
SINCAM001601	ENSGACP00000006694
SINCAM001601	ENSGACP00000006708
SINCAM001608	ENSGACP00000002213
SINCAM001608	ENSGACP00000021646
SINCAM001609	ENSGACP00000002207
SINCAM001610	ENSGACP00000002204
SINCAM001612	ENSGACP00000002195
SINCAM001612	ENSGACP00000021645
SINCAM001614	ENSGACP00000002185
SINCAM001614	ENSGACP00000021641
SINCAM001615	ENSGACP00000002174
SINCAM001616	ENSGACP00000002163
SINCAM001617	ENSGACP00000002168
SINCAM001617	ENSGACP00000013160
SINCAM001619	ENSGACP00000001286
SINCAM001619	ENSGACP00000023340
SINCAM001620	ENSGACP00000001294
SINCAM001620	ENSGACP00000020365
SINCAM001621	ENSGACP00000001301
SINCAM001621	ENSGACP00000023321
SINCAM001622	ENSGACP00000023263
SINCAM001622	ENSGACP00000001316
SINCAM001623	ENSGACP00000023279
SINCAM001623	ENSGACP00000001322
SINCAM001624	ENSGACP00000000746
SINCAM001624	ENSGACP00000002113
SINCAM001625	ENSGACP00000002100
SINCAM001625	ENSGACP00000002228
SINCAM001627	ENSGACP00000002234
SINCAM001627	ENSGACP00000002068
SINCAM001630	ENSGACP00000002241
SINCAM001631	ENSGACP00000002274
SINCAM001632	ENSGACP00000019431
SINCAM001632	ENSGACP00000002755
SINCAM001633	ENSGACP00000002304
SINCAM001633	ENSGACP00000023243
SINCAM001635	ENSGACP00000002308
SINCAM001636	ENSGACP00000002315
SINCAM001636	ENSGACP00000023237
SINCAM001637	ENSGACP00000023234
SINCAM001637	ENSGACP00000008732
SINCAM001641	ENSGACP00000023915
SINCAM001643	ENSGACP00000023913
SINCAM001644	ENSGACP00000001518
SINCAM001645	ENSGACP00000001522
SINCAM001647	ENSGACP00000017696
SINCAM001647	ENSGACP00000011950
SINCAM001648	ENSGACP00000007408
SINCAM001652	ENSGACP00000006486
SINCAM001655	ENSGACP00000003060
SINCAM001655	ENSGACP00000014873
SINCAM001659	ENSGACP00000003049
SINCAM001659	ENSGACP00000025375
SINCAM001661	ENSGACP00000001327
SINCAM001662	ENSGACP00000006443
SINCAM001662	ENSGACP00000017260
SINCAM001664	ENSGACP00000002542
SINCAM001664	ENSGACP00000004302
SINCAM001665	ENSGACP00000007085
SINCAM001666	ENSGACP00000002667
SINCAM001668	ENSGACP00000007108
SINCAM001669	ENSGACP00000004761
SINCAM001669	ENSGACP00000002133
SINCAM001670	ENSGACP00000004797
SINCAM001673	ENSGACP00000012191
SINCAM001673	ENSGACP00000008009
SINCAM001675	ENSGACP00000007368
SINCAM001676	ENSGACP00000007285
SINCAM001677	ENSGACP00000007333
SINCAM001677	ENSGACP00000014466
SINCAM001678	ENSGACP00000000929
SINCAM001679	ENSGACP00000002018
SINCAM001679	ENSGACP00000006391
SINCAM001680	ENSGACP00000003350
SINCAM001680	ENSGACP00000023897
SINCAM001682	ENSGACP00000023900
SINCAM001683	ENSGACP00000006587
SINCAM001683	ENSGACP00000024480
SINCAM001684	ENSGACP00000006577
SINCAM001685	ENSGACP00000006547
SINCAM001686	ENSGACP00000005842
SINCAM001687	ENSGACP00000005822
SINCAM001688	ENSGACP00000003366
SINCAM001688	ENSGACP00000008419
SINCAM001689	ENSGACP00000003341
SINCAM001692	ENSGACP00000007598
SINCAM001693	ENSGACP00000007705
SINCAM001695	ENSGACP00000019110
SINCAM001696	ENSGACP00000001253
SINCAM001696	ENSGACP00000011925
SINCAM001697	ENSGACP00000007677
SINCAM001697	ENSGACP00000013226
SINCAM001698	ENSGACP00000001248
SINCAM001699	ENSGACP00000024777
SINCAM001700	ENSGACP00000010938
SINCAM001702	ENSGACP00000012248
SINCAM001702	ENSGACP00000012232
SINCAM001703	ENSGACP00000012286
SINCAM001703	ENSGACP00000018402
SINCAM001704	ENSGACP00000012327
SINCAM001704	ENSGACP00000012836
SINCAM001705	ENSGACP00000019283
SINCAM001705	ENSGACP00000016304
SINCAM001706	ENSGACP00000016274
SINCAM001707	ENSGACP00000016261
SINCAM001707	ENSGACP00000008413
SINCAM001708	ENSGACP00000016244
SINCAM001709	ENSGACP00000002922
SINCAM001710	ENSGACP00000000127
SINCAM001713	ENSGACP00000022823
SINCAM001713	ENSGACP00000022827
SINCAM001714	ENSGACP00000022818
SINCAM001714	ENSGACP00000011254
SINCAM001717	ENSGACP00000022678
SINCAM001720	ENSGACP00000012203
SINCAM001722	ENSGACP00000022529
SINCAM001724	ENSGACP00000005369
SINCAM001724	ENSGACP00000022522
SINCAM001725	ENSGACP00000021581
SINCAM001725	ENSGACP00000012838
SINCAM001726	ENSGACP00000005349
SINCAM001726	ENSGACP00000005357
SINCAM001727	ENSGACP00000005344
SINCAM001728	ENSGACP00000005330
SINCAM001730	ENSGACP00000005245
SINCAM001730	ENSGACP00000022509
SINCAM001732	ENSGACP00000005267
SINCAM001732	ENSGACP00000022482
SINCAM001733	ENSGACP00000002186
SINCAM001733	ENSGACP00000002189
SINCAM001735	ENSGACP00000003327
SINCAM001736	ENSGACP00000003253
SINCAM001736	ENSGACP00000023960
SINCAM001737	ENSGACP00000003248
SINCAM001739	ENSGACP00000003243
SINCAM001739	ENSGACP00000017958
SINCAM001740	ENSGACP00000003236
SINCAM001740	ENSGACP00000012168
SINCAM001741	ENSGACP00000019497
SINCAM001743	ENSGACP00000005041
SINCAM001743	ENSGACP00000018753
SINCAM001744	ENSGACP00000017713
SINCAM001745	ENSGACP00000007035
SINCAM001746	ENSGACP00000007008
SINCAM001746	ENSGACP00000021697
SINCAM001752	ENSGACP00000010728
SINCAM001752	ENSGACP00000020772
SINCAM001753	ENSGACP00000010742
SINCAM001754	ENSGACP00000007730
SINCAM001754	ENSGACP00000000535
SINCAM001755	ENSGACP00000007743
SINCAM001755	ENSGACP00000020446
SINCAM001756	ENSGACP00000006869
SINCAM001761	ENSGACP00000004965
SINCAM001761	ENSGACP00000004125
SINCAM001762	ENSGACP00000007583
SINCAM001764	ENSGACP00000011473
SINCAM001764	ENSGACP00000007664
SINCAM001765	ENSGACP00000019003
SINCAM001765	ENSGACP00000003116
SINCAM001767	ENSGACP00000003117
SINCAM001771	ENSGACP00000003503
SINCAM001772	ENSGACP00000003905
SINCAM001772	ENSGACP00000022805
SINCAM001774	ENSGACP00000005613
SINCAM001774	ENSGACP00000005914
SINCAM001775	ENSGACP00000022001
SINCAM001777	ENSGACP00000002238
SINCAM001778	ENSGACP00000002225
SINCAM001778	ENSGACP00000011181
SINCAM001779	ENSGACP00000002217
SINCAM001781	ENSGACP00000011191
SINCAM001782	ENSGACP00000005947
SINCAM001782	ENSGACP00000022068
SINCAM001783	ENSGACP00000019654
SINCAM001784	ENSGACP00000004291
SINCAM001784	ENSGACP00000025478
SINCAM001786	ENSGACP00000019584
SINCAM001786	ENSGACP00000002920
SINCAM001787	ENSGACP00000002500
SINCAM001788	ENSGACP00000002988
SINCAM001789	ENSGACP00000002514
SINCAM001790	ENSGACP00000001352
SINCAM001790	ENSGACP00000007254
SINCAM001791	ENSGACP00000011299
SINCAM001793	ENSGACP00000023300
SINCAM001794	ENSGACP00000011324
SINCAM001796	ENSGACP00000011339
SINCAM001797	ENSGACP00000011342
SINCAM001798	ENSGACP00000011358
SINCAM001801	ENSGACP00000011367
SINCAM001802	ENSGACP00000003193
SINCAM001804	ENSGACP00000011292
SINCAM001804	ENSGACP00000023155
SINCAM001806	ENSGACP00000001112
SINCAM001809	ENSGACP00000010597
SINCAM001809	ENSGACP00000010030
SINCAM001810	ENSGACP00000006370
SINCAM001810	ENSGACP00000008815
SINCAM001811	ENSGACP00000010069
SINCAM001811	ENSGACP00000010042
SINCAM001814	ENSGACP00000006320
SINCAM001820	ENSGACP00000002480
SINCAM001820	ENSGACP00000002438
SINCAM001822	ENSGACP00000017178
SINCAM001822	ENSGACP00000024943
SINCAM001823	ENSGACP00000021735
SINCAM001823	ENSGACP00000006567
SINCAM001824	ENSGACP00000006604
SINCAM001825	ENSGACP00000006612
SINCAM001826	ENSGACP00000006618
SINCAM001826	ENSGACP00000021737
SINCAM001828	ENSGACP00000023547
SINCAM001829	ENSGACP00000006194
SINCAM001830	ENSGACP00000006177
SINCAM001831	ENSGACP00000006156
SINCAM001832	ENSGACP00000006137
SINCAM001832	ENSGACP00000020520
SINCAM001833	ENSGACP00000003486
SINCAM001833	ENSGACP00000003868
SINCAM001836	ENSGACP00000008716
SINCAM001836	ENSGACP00000011936
SINCAM001837	ENSGACP00000008753
SINCAM001837	ENSGACP00000011944
SINCAM001840	ENSGACP00000013136
SINCAM001840	ENSGACP00000016131
SINCAM001841	ENSGACP00000006024
SINCAM001841	ENSGACP00000011933
SINCAM001842	ENSGACP00000001221
SINCAM001843	ENSGACP00000002942
SINCAM001845	ENSGACP00000004021
SINCAM001846	ENSGACP00000011242
SINCAM001846	ENSGACP00000019554
SINCAM001848	ENSGACP00000011544
SINCAM001848	ENSGACP00000004535
SINCAM001849	ENSGACP00000007106
SINCAM001851	ENSGACP00000007850
SINCAM001852	ENSGACP00000011255
SINCAM001852	ENSGACP00000004825
SINCAM001857	ENSGACP00000004652
SINCAM001858	ENSGACP00000009141
SINCAM001858	ENSGACP00000012709
SINCAM001861	ENSGACP00000009114
SINCAM001861	ENSGACP00000012731
SINCAM001863	ENSGACP00000006208
SINCAM001865	ENSGACP00000004645
SINCAM001866	ENSGACP00000005239
SINCAM001866	ENSGACP00000004618
SINCAM001867	ENSGACP00000004616
SINCAM001869	ENSGACP00000004544
SINCAM001869	ENSGACP00000011549
SINCAM001870	ENSGACP00000007748
SINCAM001874	ENSGACP00000007171
SINCAM001877	ENSGACP00000006539
SINCAM001878	ENSGACP00000017339
SINCAM001878	ENSGACP00000006535
SINCAM001879	ENSGACP00000006414
SINCAM001880	ENSGACP00000006403
SINCAM001882	ENSGACP00000023896
SINCAM001882	ENSGACP00000001964
SINCAM001883	ENSGACP00000003221
SINCAM001884	ENSGACP00000003244
SINCAM001885	ENSGACP00000002647
SINCAM001886	ENSGACP00000002641
SINCAM001887	ENSGACP00000025241
SINCAM001887	ENSGACP00000019050
SINCAM001888	ENSGACP00000000675
SINCAM001888	ENSGACP00000025936
SINCAM001889	ENSGACP00000000351
SINCAM001889	ENSGACP00000000692
SINCAM001891	ENSGACP00000005027
SINCAM001892	ENSGACP00000005010
SINCAM001894	ENSGACP00000004998
SINCAM001895	ENSGACP00000003339
SINCAM001895	ENSGACP00000022478
SINCAM001896	ENSGACP00000019653
SINCAM001897	ENSGACP00000024227
SINCAM001898	ENSGACP00000011002
SINCAM001898	ENSGACP00000007952
SINCAM001901	ENSGACP00000007977
SINCAM001902	ENSGACP00000007992
SINCAM001902	ENSGACP00000007918
SINCAM001903	ENSGACP00000004941
SINCAM001904	ENSGACP00000010994
SINCAM001904	ENSGACP00000013461
SINCAM001906	ENSGACP00000004071
SINCAM001906	ENSGACP00000004931
SINCAM001907	ENSGACP00000004061
SINCAM001908	ENSGACP00000009450
SINCAM001908	ENSGACP00000004036
SINCAM001909	ENSGACP00000004034
SINCAM001909	ENSGACP00000009443
SINCAM001910	ENSGACP00000009435
SINCAM001911	ENSGACP00000009396
SINCAM001911	ENSGACP00000019746
SINCAM001912	ENSGACP00000001886
SINCAM001912	ENSGACP00000005725
SINCAM001915	ENSGACP00000007940
SINCAM001915	ENSGACP00000001183
SINCAM001916	ENSGACP00000007961
SINCAM001920	ENSGACP00000018564
SINCAM001921	ENSGACP00000008011
SINCAM001921	ENSGACP00000003878
SINCAM001922	ENSGACP00000003890
SINCAM001923	ENSGACP00000010861
SINCAM001923	ENSGACP00000008565
SINCAM001925	ENSGACP00000005855
SINCAM001926	ENSGACP00000005868
SINCAM001927	ENSGACP00000006538
SINCAM001927	ENSGACP00000025986
SINCAM001929	ENSGACP00000002886
SINCAM001930	ENSGACP00000023789
SINCAM001931	ENSGACP00000023779
SINCAM001932	ENSGACP00000023791
SINCAM001932	ENSGACP00000007867
SINCAM001933	ENSGACP00000000756
SINCAM001933	ENSGACP00000018926
SINCAM001935	ENSGACP00000000760
SINCAM001936	ENSGACP00000000799
SINCAM001936	ENSGACP00000001267
SINCAM001937	ENSGACP00000007367
SINCAM001937	ENSGACP00000007363
SINCAM001938	ENSGACP00000019259
SINCAM001940	ENSGACP00000007355
SINCAM001941	ENSGACP00000003175
SINCAM001943	ENSGACP00000017208
SINCAM001943	ENSGACP00000006345
SINCAM001944	ENSGACP00000017167
SINCAM001944	ENSGACP00000002697
SINCAM001945	ENSGACP00000010566
SINCAM001950	ENSGACP00000010655
SINCAM001952	ENSGACP00000004154
SINCAM001952	ENSGACP00000008399
SINCAM001953	ENSGACP00000008426
SINCAM001957	ENSGACP00000010736
SINCAM001957	ENSGACP00000009342
SINCAM001958	ENSGACP00000010753
SINCAM001958	ENSGACP00000015363
SINCAM001959	ENSGACP00000010767
SINCAM001959	ENSGACP00000009332
SINCAM001964	ENSGACP00000010850
SINCAM001964	ENSGACP00000010817
SINCAM001966	ENSGACP00000010864
SINCAM001966	ENSGACP00000009529
SINCAM001968	ENSGACP00000010876
SINCAM001968	ENSGACP00000009505
SINCAM001969	ENSGACP00000010961
SINCAM001969	ENSGACP00000009494
SINCAM001970	ENSGACP00000009465
SINCAM001971	ENSGACP00000010963
SINCAM001971	ENSGACP00000009457
SINCAM001972	ENSGACP00000010981
SINCAM001972	ENSGACP00000009439
SINCAM001973	ENSGACP00000010987
SINCAM001973	ENSGACP00000009434
SINCAM001976	ENSGACP00000009414
SINCAM001976	ENSGACP00000012416
SINCAM001977	ENSGACP00000009408
SINCAM001977	ENSGACP00000007429
SINCAM001978	ENSGACP00000009399
SINCAM001979	ENSGACP00000009390
SINCAM001979	ENSGACP00000010989
SINCAM001980	ENSGACP00000009383
SINCAM001981	ENSGACP00000011001
SINCAM001981	ENSGACP00000005163
SINCAM001983	ENSGACP00000009362
SINCAM001983	ENSGACP00000011016
SINCAM001985	ENSGACP00000009355
SINCAM001985	ENSGACP00000007455
SINCAM001988	ENSGACP00000011079
SINCAM001988	ENSGACP00000009548
SINCAM001989	ENSGACP00000011108
SINCAM001989	ENSGACP00000009554
SINCAM001990	ENSGACP00000017649
SINCAM001991	ENSGACP00000017633
SINCAM001991	ENSGACP00000014563
SINCAM001992	ENSGACP00000014524
SINCAM001992	ENSGACP00000012086
SINCAM001993	ENSGACP00000025481
SINCAM001996	ENSGACP00000008628
SINCAM001996	ENSGACP00000010804
SINCAM002000	ENSGACP00000011827
SINCAM002000	ENSGACP00000008634
SINCAM002001	ENSGACP00000002642
SINCAM002002	ENSGACP00000011859
SINCAM002003	ENSGACP00000011864
SINCAM002003	ENSGACP00000021860
SINCAM002005	ENSGACP00000011884
SINCAM002006	ENSGACP00000008656
SINCAM002007	ENSGACP00000008677
SINCAM002007	ENSGACP00000018936
SINCAM002009	ENSGACP00000008692
SINCAM002009	ENSGACP00000011891
SINCAM002010	ENSGACP00000008705
SINCAM002011	ENSGACP00000008737
SINCAM002011	ENSGACP00000011897
SINCAM002013	ENSGACP00000008743
SINCAM002013	ENSGACP00000011923
SINCAM002017	ENSGACP00000007277
SINCAM002017	ENSGACP00000007305
SINCAM002019	ENSGACP00000004104
SINCAM002020	ENSGACP00000002020
SINCAM002022	ENSGACP00000019310
SINCAM002022	ENSGACP00000005706
SINCAM002023	ENSGACP00000007652
SINCAM002024	ENSGACP00000007665
SINCAM002025	ENSGACP00000007696
SINCAM002027	ENSGACP00000009088
SINCAM002027	ENSGACP00000013133
SINCAM002032	ENSGACP00000008053
SINCAM002032	ENSGACP00000008241
SINCAM002039	ENSGACP00000008592
SINCAM002044	ENSGACP00000023873
SINCAM002046	ENSGACP00000001975
SINCAM002047	ENSGACP00000008582
SINCAM002050	ENSGACP00000010674
SINCAM002051	ENSGACP00000008486
SINCAM002053	ENSGACP00000001718
SINCAM002055	ENSGACP00000010041
SINCAM002055	ENSGACP00000020646
SINCAM002056	ENSGACP00000016834
SINCAM002058	ENSGACP00000001702
SINCAM002059	ENSGACP00000016837
SINCAM002060	ENSGACP00000016838
SINCAM002062	ENSGACP00000016889
SINCAM002065	ENSGACP00000016920
SINCAM002066	ENSGACP00000023988
SINCAM002066	ENSGACP00000025605
SINCAM002068	ENSGACP00000020649
SINCAM002068	ENSGACP00000016944
SINCAM002072	ENSGACP00000000649
SINCAM002072	ENSGACP00000017012
SINCAM002073	ENSGACP00000000088
SINCAM002073	ENSGACP00000009667
SINCAM002075	ENSGACP00000000096
SINCAM002076	ENSGACP00000001722
SINCAM002079	ENSGACP00000000102
SINCAM002080	ENSGACP00000000107
SINCAM002081	ENSGACP00000017053
SINCAM002082	ENSGACP00000018442
SINCAM002082	ENSGACP00000000111
SINCAM002083	ENSGACP00000000917
SINCAM002083	ENSGACP00000011840
SINCAM002084	ENSGACP00000000117
SINCAM002085	ENSGACP00000000114
SINCAM002085	ENSGACP00000007848
SINCAM002086	ENSGACP00000017089
SINCAM002087	ENSGACP00000000113
SINCAM002088	ENSGACP00000008934
SINCAM002088	ENSGACP00000006599
SINCAM002090	ENSGACP00000008989
SINCAM002091	ENSGACP00000008997
SINCAM002092	ENSGACP00000008923
SINCAM002092	ENSGACP00000005009
SINCAM002093	ENSGACP00000008841
SINCAM002094	ENSGACP00000010401
SINCAM002095	ENSGACP00000008823
SINCAM002095	ENSGACP00000006387
SINCAM002097	ENSGACP00000008801
SINCAM002097	ENSGACP00000004393
SINCAM002098	ENSGACP00000008712
SINCAM002099	ENSGACP00000008672
SINCAM002099	ENSGACP00000009069
SINCAM002100	ENSGACP00000008261
SINCAM002101	ENSGACP00000008227
SINCAM002103	ENSGACP00000008273
SINCAM002103	ENSGACP00000004457
SINCAM002104	ENSGACP00000008282
SINCAM002105	ENSGACP00000008326
SINCAM002105	ENSGACP00000003115
SINCAM002106	ENSGACP00000008348
SINCAM002107	ENSGACP00000008352
SINCAM002108	ENSGACP00000007826
SINCAM002109	ENSGACP00000007810
SINCAM002110	ENSGACP00000003934
SINCAM002113	ENSGACP00000007782
SINCAM002114	ENSGACP00000007762
SINCAM002115	ENSGACP00000006031
SINCAM002115	ENSGACP00000027372
SINCAM002118	ENSGACP00000005621
SINCAM002118	ENSGACP00000010065
SINCAM002119	ENSGACP00000003484
SINCAM002120	ENSGACP00000003494
SINCAM002120	ENSGACP00000000483
SINCAM002121	ENSGACP00000019155
SINCAM002121	ENSGACP00000016974
SINCAM002122	ENSGACP00000003478
SINCAM002124	ENSGACP00000011968
SINCAM002126	ENSGACP00000011964
SINCAM002127	ENSGACP00000011953
SINCAM002128	ENSGACP00000011945
SINCAM002129	ENSGACP00000011935
SINCAM002130	ENSGACP00000011928
SINCAM002130	ENSGACP00000000789
SINCAM002131	ENSGACP00000011910
SINCAM002132	ENSGACP00000011905
SINCAM002133	ENSGACP00000011728
SINCAM002134	ENSGACP00000011869
SINCAM002134	ENSGACP00000007770
SINCAM002135	ENSGACP00000011554
SINCAM002136	ENSGACP00000011881
SINCAM002137	ENSGACP00000011890
SINCAM002142	ENSGACP00000004027
SINCAM002142	ENSGACP00000020590
SINCAM002144	ENSGACP00000023588
SINCAM002146	ENSGACP00000003986
SINCAM002149	ENSGACP00000003972
SINCAM002149	ENSGACP00000005865
SINCAM002151	ENSGACP00000008507
SINCAM002151	ENSGACP00000019813
SINCAM002155	ENSGACP00000017317
SINCAM002155	ENSGACP00000006385
SINCAM002156	ENSGACP00000006395
SINCAM002156	ENSGACP00000003272
SINCAM002157	ENSGACP00000003269
SINCAM002158	ENSGACP00000017294
SINCAM002158	ENSGACP00000006434
SINCAM002160	ENSGACP00000003282
SINCAM002161	ENSGACP00000007295
SINCAM002161	ENSGACP00000016542
SINCAM002162	ENSGACP00000007284
SINCAM002165	ENSGACP00000003215
SINCAM002165	ENSGACP00000019239
SINCAM002166	ENSGACP00000003209
SINCAM002168	ENSGACP00000006673
SINCAM002168	ENSGACP00000003205
SINCAM002169	ENSGACP00000022837
SINCAM002169	ENSGACP00000023887
SINCAM002170	ENSGACP00000014437
SINCAM002172	ENSGACP00000001258
SINCAM002173	ENSGACP00000019232
SINCAM002174	ENSGACP00000001168
SINCAM002174	ENSGACP00000011294
SINCAM002175	ENSGACP00000001165
SINCAM002175	ENSGACP00000020039
SINCAM002176	ENSGACP00000010719
SINCAM002177	ENSGACP00000008457
SINCAM002178	ENSGACP00000010707
SINCAM002178	ENSGACP00000008438
SINCAM002180	ENSGACP00000009301
SINCAM002181	ENSGACP00000009277
SINCAM002182	ENSGACP00000009272
SINCAM002183	ENSGACP00000017219
SINCAM002183	ENSGACP00000011410
SINCAM002184	ENSGACP00000009251
SINCAM002185	ENSGACP00000017211
SINCAM002185	ENSGACP00000009223
SINCAM002186	ENSGACP00000008144
SINCAM002186	ENSGACP00000011423
SINCAM002188	ENSGACP00000006600
SINCAM002188	ENSGACP00000017188
SINCAM002189	ENSGACP00000016819
SINCAM002191	ENSGACP00000006594
SINCAM002191	ENSGACP00000011530
SINCAM002192	ENSGACP00000006581
SINCAM002193	ENSGACP00000007839
SINCAM002195	ENSGACP00000020851
SINCAM002196	ENSGACP00000018293
SINCAM002197	ENSGACP00000008609
SINCAM002197	ENSGACP00000011894
SINCAM002198	ENSGACP00000020843
SINCAM002202	ENSGACP00000001172
SINCAM002203	ENSGACP00000001188
SINCAM002205	ENSGACP00000005790
SINCAM002207	ENSGACP00000007183
SINCAM002208	ENSGACP00000008383
SINCAM002208	ENSGACP00000006917
SINCAM002209	ENSGACP00000005472
SINCAM002209	ENSGACP00000005498
SINCAM002213	ENSGACP00000005460
SINCAM002215	ENSGACP00000006669
SINCAM002216	ENSGACP00000018750
SINCAM002216	ENSGACP00000020352
SINCAM002217	ENSGACP00000005433
SINCAM002218	ENSGACP00000023467
SINCAM002219	ENSGACP00000011717
SINCAM002219	ENSGACP00000011633
SINCAM002221	ENSGACP00000011581
SINCAM002221	ENSGACP00000011587
SINCAM002222	ENSGACP00000011576
SINCAM002223	ENSGACP00000011565
SINCAM002223	ENSGACP00000014528
SINCAM002224	ENSGACP00000012185
SINCAM002226	ENSGACP00000004978
SINCAM002227	ENSGACP00000004987
SINCAM002227	ENSGACP00000010954
SINCAM002228	ENSGACP00000004996
SINCAM002228	ENSGACP00000004287
SINCAM002229	ENSGACP00000005022
SINCAM002229	ENSGACP00000010979
SINCAM002231	ENSGACP00000005810
SINCAM002233	ENSGACP00000023299
SINCAM002233	ENSGACP00000007882
SINCAM002236	ENSGACP00000015547
SINCAM002236	ENSGACP00000022692
SINCAM002237	ENSGACP00000006372
SINCAM002237	ENSGACP00000003192
SINCAM002238	ENSGACP00000006369
SINCAM002240	ENSGACP00000006263
SINCAM002241	ENSGACP00000003191
SINCAM002241	ENSGACP00000023927
SINCAM002244	ENSGACP00000021918
SINCAM002245	ENSGACP00000008577
SINCAM002245	ENSGACP00000003058
SINCAM002250	ENSGACP00000001336
SINCAM002251	ENSGACP00000007339
SINCAM002252	ENSGACP00000007347
SINCAM002254	ENSGACP00000003162
SINCAM002256	ENSGACP00000010826
SINCAM002257	ENSGACP00000023762
SINCAM002257	ENSGACP00000026454
SINCAM002264	ENSGACP00000016918
SINCAM002264	ENSGACP00000016882
SINCAM002266	ENSGACP00000006321
SINCAM002266	ENSGACP00000011711
SINCAM002267	ENSGACP00000006347
SINCAM002267	ENSGACP00000008366
SINCAM002268	ENSGACP00000002240
SINCAM002268	ENSGACP00000011679
SINCAM002271	ENSGACP00000002205
SINCAM002274	ENSGACP00000016797
SINCAM002275	ENSGACP00000016803
SINCAM002275	ENSGACP00000004174
SINCAM002276	ENSGACP00000011212
SINCAM002277	ENSGACP00000003037
SINCAM002280	ENSGACP00000003031
SINCAM002281	ENSGACP00000003024
SINCAM002282	ENSGACP00000003020
SINCAM002283	ENSGACP00000003016
SINCAM002284	ENSGACP00000019950
SINCAM002284	ENSGACP00000002999
SINCAM002288	ENSGACP00000001132
SINCAM002288	ENSGACP00000023460
SINCAM002289	ENSGACP00000017327
SINCAM002290	ENSGACP00000003274
SINCAM002293	ENSGACP00000012576
SINCAM002294	ENSGACP00000008818
SINCAM002294	ENSGACP00000012656
SINCAM002296	ENSGACP00000002420
SINCAM002296	ENSGACP00000006257
SINCAM002297	ENSGACP00000002413
SINCAM002298	ENSGACP00000011056
SINCAM002298	ENSGACP00000005558
SINCAM002300	ENSGACP00000012613
SINCAM002300	ENSGACP00000005571
SINCAM002303	ENSGACP00000008194
SINCAM002305	ENSGACP00000008199
SINCAM002306	ENSGACP00000008239
SINCAM002307	ENSGACP00000006275
SINCAM002312	ENSGACP00000005930
SINCAM002312	ENSGACP00000012790
SINCAM002315	ENSGACP00000009365
SINCAM002315	ENSGACP00000012816
SINCAM002316	ENSGACP00000009349
SINCAM002317	ENSGACP00000009210
SINCAM002320	ENSGACP00000007404
SINCAM002321	ENSGACP00000007409
SINCAM002321	ENSGACP00000026584
SINCAM002322	ENSGACP00000007449
SINCAM002325	ENSGACP00000007467
SINCAM002326	ENSGACP00000007477
SINCAM002327	ENSGACP00000007485
SINCAM002328	ENSGACP00000002653
SINCAM002328	ENSGACP00000007497
SINCAM002330	ENSGACP00000007517
SINCAM002330	ENSGACP00000002646
SINCAM002332	ENSGACP00000013761
SINCAM002335	ENSGACP00000006790
SINCAM002335	ENSGACP00000008191
SINCAM002337	ENSGACP00000006764
SINCAM002339	ENSGACP00000007396
SINCAM002340	ENSGACP00000007393
SINCAM002342	ENSGACP00000007382
SINCAM002342	ENSGACP00000005155
SINCAM002345	ENSGACP00000007366
SINCAM002346	ENSGACP00000007325
SINCAM002347	ENSGACP00000007317
SINCAM002347	ENSGACP00000003306
SINCAM002348	ENSGACP00000007268
SINCAM002348	ENSGACP00000003320
SINCAM002349	ENSGACP00000003328
SINCAM002349	ENSGACP00000013573
SINCAM002350	ENSGACP00000007257
SINCAM002350	ENSGACP00000003332
SINCAM002351	ENSGACP00000011458
SINCAM002353	ENSGACP00000018196
SINCAM002353	ENSGACP00000011445
SINCAM002354	ENSGACP00000011440
SINCAM002355	ENSGACP00000017109
SINCAM002355	ENSGACP00000010701
SINCAM002357	ENSGACP00000003374
SINCAM002358	ENSGACP00000007007
SINCAM002358	ENSGACP00000003367
SINCAM002359	ENSGACP00000007012
SINCAM002360	ENSGACP00000007094
SINCAM002361	ENSGACP00000007134
SINCAM002362	ENSGACP00000007152
SINCAM002363	ENSGACP00000003984
SINCAM002363	ENSGACP00000008664
SINCAM002364	ENSGACP00000006307
SINCAM002366	ENSGACP00000006297
SINCAM002367	ENSGACP00000006292
SINCAM002369	ENSGACP00000011990
SINCAM002370	ENSGACP00000006717
SINCAM002372	ENSGACP00000006703
SINCAM002372	ENSGACP00000020360
SINCAM002375	ENSGACP00000006654
SINCAM002376	ENSGACP00000006038
SINCAM002376	ENSGACP00000023356
SINCAM002378	ENSGACP00000006116
SINCAM002378	ENSGACP00000009057
SINCAM002379	ENSGACP00000006121
SINCAM002380	ENSGACP00000004018
SINCAM002380	ENSGACP00000020962
SINCAM002382	ENSGACP00000016222
SINCAM002383	ENSGACP00000016228
SINCAM002383	ENSGACP00000004688
SINCAM002384	ENSGACP00000021150
SINCAM002384	ENSGACP00000016626
SINCAM002385	ENSGACP00000002779
SINCAM002385	ENSGACP00000022830
SINCAM002389	ENSGACP00000002390
SINCAM002389	ENSGACP00000002404
SINCAM002390	ENSGACP00000009601
SINCAM002391	ENSGACP00000013754
SINCAM002392	ENSGACP00000006326
SINCAM002393	ENSGACP00000004606
SINCAM002393	ENSGACP00000006362
SINCAM002396	ENSGACP00000006381
SINCAM002399	ENSGACP00000006439
SINCAM002400	ENSGACP00000006503
SINCAM002401	ENSGACP00000006519
SINCAM002401	ENSGACP00000006507
[truncated: 13,394 more rows]
