# Supplementary material for: Reconstruction of proto-vertebrate, proto-cyclostome and proto-gnathostome genomes provides new insights into early vertebrate evolution
Source: Nat Commun. 2021 Jul 23;12:4489. doi: 10.1038/s41467-021-24573-z (PMC8302630; doi:10.1038/s41467-021-24573-z)
Supplement: Supplementary file 4 — Supplementary Data 1 [file 41467_2021_24573_MOESM4_ESM.zip › SuppData1/orthologs/CALMI-HUMAN.txt]

SINCAM006004	ENSP00000001008
SINCAM010124	ENSP00000001146
SINCAM003502	ENSP00000002125
SINCAM002886	ENSP00000002165
SINCAM920492	ENSP00000002596
SINCAM009749	ENSP00000002829
SINCAM005837	ENSP00000003084
SINCAM002209	ENSP00000003100
SINCAM013947	ENSP00000003302
SINCAM000577	ENSP00000004531
SINCAM014149	ENSP00000004980
SINCAM011598	ENSP00000005226
SINCAM001684	ENSP00000005257
SINCAM011227	ENSP00000005260
SINCAM009154	ENSP00000005340
SINCAM005724	ENSP00000005386
SINCAM001981	ENSP00000005587
SINCAM012407	ENSP00000006658
SINCAM900280	ENSP00000006777
SINCAM013390	ENSP00000007722
SINCAM017663	ENSP00000007969
SINCAM003313	ENSP00000008391
SINCAM005625	ENSP00000008527
SINCAM002258	ENSP00000009041
SINCAM012182	ENSP00000009105
SINCAM010274	ENSP00000009530
SINCAM008957	ENSP00000010299
SINCAM006150	ENSP00000011292
SINCAM006034	ENSP00000011473
SINCAM920666	ENSP00000011619
SINCAM005620	ENSP00000011898
SINCAM016659	ENSP00000012049
SINCAM008074	ENSP00000013070
SINCAM008197	ENSP00000013125
SINCAM014769	ENSP00000014914
SINCAM014782	ENSP00000014930
SINCAM007294	ENSP00000016171
SINCAM012443	ENSP00000017003
SINCAM002660	ENSP00000019317
SINCAM007090	ENSP00000020673
SINCAM011468	ENSP00000020926
SINCAM010482	ENSP00000023064
SINCAM922438	ENSP00000023939
SINCAM002641	ENSP00000024061
SINCAM002526	ENSP00000025008
SINCAM004265	ENSP00000025301
SINCAM922025	ENSP00000026218
SINCAM920779	ENSP00000027335
SINCAM009947	ENSP00000033079
SINCAM002775	ENSP00000035307
SINCAM005054	ENSP00000035383
SINCAM010425	ENSP00000037243
SINCAM920861	ENSP00000037502
SINCAM004625	ENSP00000039007
SINCAM011659	ENSP00000039989
SINCAM016450	ENSP00000040663
SINCAM010078	ENSP00000040738
SINCAM003453	ENSP00000040877
SINCAM922031	ENSP00000043402
SINCAM013280	ENSP00000044462
SINCAM921792	ENSP00000046087
SINCAM010176	ENSP00000046794
SINCAM005693	ENSP00000052754
SINCAM011322	ENSP00000053243
SINCAM003856	ENSP00000053468
SINCAM002022	ENSP00000053867
SINCAM013828	ENSP00000054650
SINCAM013824	ENSP00000054666
SINCAM011724	ENSP00000054950
SINCAM008586	ENSP00000055077
SINCAM010961	ENSP00000055682
SINCAM006921	ENSP00000061240
SINCAM011956	ENSP00000064571
SINCAM009134	ENSP00000064724
SINCAM004919	ENSP00000064780
SINCAM920958	ENSP00000070846
SINCAM005093	ENSP00000072644
SINCAM006001	ENSP00000072869
SINCAM004939	ENSP00000074304
SINCAM001359	ENSP00000078445
SINCAM001134	ENSP00000080059
SINCAM005821	ENSP00000081029
SINCAM008722	ENSP00000083182
SINCAM921418	ENSP00000086933
SINCAM005819	ENSP00000155840
SINCAM011494	ENSP00000155858
SINCAM003004	ENSP00000155926
SINCAM015405	ENSP00000156109
SINCAM921652	ENSP00000156471
SINCAM922484	ENSP00000156825
SINCAM009907	ENSP00000157600
SINCAM008574	ENSP00000158166
SINCAM008561	ENSP00000158771
SINCAM003898	ENSP00000159060
SINCAM012959	ENSP00000159087
SINCAM012779	ENSP00000159111
SINCAM005838	ENSP00000160373
SINCAM016562	ENSP00000161559
SINCAM001102	ENSP00000161863
SINCAM014412	ENSP00000162749
SINCAM008078	ENSP00000163416
SINCAM009725	ENSP00000164024
SINCAM008202	ENSP00000164139
SINCAM005434	ENSP00000164305
SINCAM920705	ENSP00000165524
SINCAM013712	ENSP00000166244
SINCAM001794	ENSP00000166345
SINCAM008510	ENSP00000167106
SINCAM006463	ENSP00000168148
SINCAM011702	ENSP00000168712
SINCAM013132	ENSP00000168977
SINCAM009459	ENSP00000169298
SINCAM002423	ENSP00000169551
SINCAM920564	ENSP00000170168
SINCAM009612	ENSP00000170447
SINCAM010322	ENSP00000170564
SINCAM920848	ENSP00000171111
SINCAM015453	ENSP00000171757
SINCAM006262	ENSP00000171887
SINCAM002783	ENSP00000172229
SINCAM012612	ENSP00000173229
SINCAM900209	ENSP00000173527
SINCAM016969	ENSP00000173898
SINCAM008633	ENSP00000174618
SINCAM003038	ENSP00000175091
SINCAM002084	ENSP00000175506
SINCAM011515	ENSP00000176183
SINCAM010005	ENSP00000176763
SINCAM013365	ENSP00000177694
SINCAM900152	ENSP00000178638
SINCAM013074	ENSP00000178640
SINCAM005614	ENSP00000179259
SINCAM000576	ENSP00000180173
SINCAM004405	ENSP00000181383
SINCAM006203	ENSP00000181796
SINCAM001683	ENSP00000181839
SINCAM004617	ENSP00000182096
SINCAM011539	ENSP00000182290
SINCAM004244	ENSP00000184266
SINCAM008656	ENSP00000184956
SINCAM921210	ENSP00000185150
SINCAM921475	ENSP00000185206
SINCAM004942	ENSP00000186436
SINCAM012823	ENSP00000187762
SINCAM006042	ENSP00000188312
SINCAM010882	ENSP00000188790
SINCAM015142	ENSP00000190165
SINCAM015275	ENSP00000192314
SINCAM012284	ENSP00000192788
SINCAM003349	ENSP00000193322
SINCAM004172	ENSP00000193391
SINCAM005948	ENSP00000194130
SINCAM005095	ENSP00000194214
SINCAM006491	ENSP00000194530
SINCAM003432	ENSP00000195654
SINCAM922896	ENSP00000196061
SINCAM011325	ENSP00000198767
SINCAM921242	ENSP00000198801
SINCAM001273	ENSP00000199320
SINCAM011238	ENSP00000199389
SINCAM006460	ENSP00000199447
SINCAM002257	ENSP00000199448
SINCAM017682	ENSP00000199706
SINCAM015399	ENSP00000199764
SINCAM015696	ENSP00000199814
SINCAM922090	ENSP00000199936
SINCAM013953	ENSP00000200135
SINCAM012643	ENSP00000200181
SINCAM920516	ENSP00000200652
SINCAM922097	ENSP00000200676
SINCAM010458	ENSP00000201586
SINCAM014860	ENSP00000201647
SINCAM011915	ENSP00000202017
SINCAM008174	ENSP00000202556
SINCAM003666	ENSP00000202677
SINCAM921198	ENSP00000202816
SINCAM007415	ENSP00000202967
SINCAM003701	ENSP00000203001
SINCAM920426	ENSP00000203629
SINCAM011278	ENSP00000204517
SINCAM922687	ENSP00000204566
SINCAM007722	ENSP00000204726
SINCAM011027	ENSP00000204961
SINCAM010623	ENSP00000205061
SINCAM000562	ENSP00000205214
SINCAM005517	ENSP00000205402
SINCAM011201	ENSP00000205890
SINCAM012459	ENSP00000205948
SINCAM900222	ENSP00000206423
SINCAM921655	ENSP00000206595
SINCAM004235	ENSP00000207157
SINCAM921742	ENSP00000207457
SINCAM922176	ENSP00000207549
SINCAM001641	ENSP00000207870
SINCAM013379	ENSP00000209728
SINCAM014161	ENSP00000209873
SINCAM014076	ENSP00000209875
SINCAM005160	ENSP00000209884
SINCAM922855	ENSP00000210060
SINCAM011055	ENSP00000210187
SINCAM007938	ENSP00000210313
SINCAM000801	ENSP00000210444
SINCAM015544	ENSP00000210633
SINCAM012215	ENSP00000211287
SINCAM921484	ENSP00000211413
SINCAM013758	ENSP00000211936
SINCAM007020	ENSP00000211998
SINCAM007105	ENSP00000212015
SINCAM005370	ENSP00000212355
SINCAM015353	ENSP00000215071
SINCAM013025	ENSP00000215375
SINCAM014474	ENSP00000215565
SINCAM005388	ENSP00000215567
SINCAM922439	ENSP00000215570
SINCAM012832	ENSP00000215582
SINCAM013031	ENSP00000215587
SINCAM012911	ENSP00000215631
SINCAM006095	ENSP00000215659
SINCAM007706	ENSP00000215727
SINCAM007708	ENSP00000215730
SINCAM007417	ENSP00000215739
SINCAM014784	ENSP00000215742
SINCAM007331	ENSP00000215743
SINCAM007517	ENSP00000215793
SINCAM921019	ENSP00000215794
SINCAM007514	ENSP00000215812
SINCAM007731	ENSP00000215829
SINCAM007376	ENSP00000215832
SINCAM007426	ENSP00000215838
SINCAM921448	ENSP00000215855
SINCAM921265	ENSP00000215862
SINCAM921461	ENSP00000215882
SINCAM008705	ENSP00000215885
SINCAM014117	ENSP00000215909
SINCAM007339	ENSP00000215912
SINCAM007620	ENSP00000215917
SINCAM007687	ENSP00000215939
SINCAM014712	ENSP00000215941
SINCAM014837	ENSP00000215980
SINCAM014894	ENSP00000216024
SINCAM001920	ENSP00000216027
SINCAM007369	ENSP00000216036
SINCAM007457	ENSP00000216037
SINCAM005917	ENSP00000216038
SINCAM014764	ENSP00000216039
SINCAM014763	ENSP00000216044
SINCAM014767	ENSP00000216068
SINCAM006257	ENSP00000216075
SINCAM007500	ENSP00000216085
SINCAM014711	ENSP00000216106
SINCAM017294	ENSP00000216117
SINCAM006243	ENSP00000216124
SINCAM015899	ENSP00000216127
SINCAM012083	ENSP00000216139
SINCAM007487	ENSP00000216144
SINCAM014890	ENSP00000216160
SINCAM014906	ENSP00000216181
SINCAM922785	ENSP00000216190
SINCAM011233	ENSP00000216200
SINCAM005877	ENSP00000216211
SINCAM005891	ENSP00000216214
SINCAM014815	ENSP00000216218
SINCAM922776	ENSP00000216223
SINCAM014817	ENSP00000216225
SINCAM014819	ENSP00000216237
SINCAM922792	ENSP00000216241
SINCAM014825	ENSP00000216252
SINCAM014826	ENSP00000216254
SINCAM014830	ENSP00000216259
SINCAM006073	ENSP00000216264
SINCAM006092	ENSP00000216271
SINCAM921693	ENSP00000216277
SINCAM008208	ENSP00000216286
SINCAM008117	ENSP00000216330
SINCAM008278	ENSP00000216366
SINCAM008130	ENSP00000216367
SINCAM008194	ENSP00000216373
SINCAM008219	ENSP00000216410
SINCAM921646	ENSP00000216416
SINCAM008224	ENSP00000216420
SINCAM008245	ENSP00000216442
SINCAM008337	ENSP00000216445
SINCAM008247	ENSP00000216446
SINCAM008409	ENSP00000216452
SINCAM008331	ENSP00000216455
SINCAM008515	ENSP00000216465
SINCAM008475	ENSP00000216479
SINCAM008478	ENSP00000216484
SINCAM008080	ENSP00000216487
SINCAM008479	ENSP00000216489
SINCAM008077	ENSP00000216492
SINCAM008097	ENSP00000216513
SINCAM008350	ENSP00000216540
SINCAM008164	ENSP00000216554
SINCAM008173	ENSP00000216602
SINCAM008523	ENSP00000216605
SINCAM008057	ENSP00000216639
SINCAM008308	ENSP00000216797
SINCAM008305	ENSP00000216807
SINCAM921661	ENSP00000216832
SINCAM011962	ENSP00000216862
SINCAM011964	ENSP00000216923
SINCAM011815	ENSP00000216951
SINCAM003641	ENSP00000216962
SINCAM012058	ENSP00000217026
SINCAM922406	ENSP00000217086
SINCAM011917	ENSP00000217109
SINCAM012030	ENSP00000217121
SINCAM011893	ENSP00000217131
SINCAM011869	ENSP00000217159
SINCAM000717	ENSP00000217173
SINCAM922432	ENSP00000217188
SINCAM920529	ENSP00000217195
SINCAM016111	ENSP00000217244
SINCAM922451	ENSP00000217246
SINCAM920659	ENSP00000217254
SINCAM003698	ENSP00000217289
SINCAM011985	ENSP00000217305
SINCAM011938	ENSP00000217372
SINCAM011786	ENSP00000217402
SINCAM011852	ENSP00000217420
SINCAM011783	ENSP00000217426
SINCAM012043	ENSP00000217429
SINCAM011828	ENSP00000217446
SINCAM011930	ENSP00000217455
SINCAM003645	ENSP00000217456
SINCAM001409	ENSP00000217515
SINCAM002498	ENSP00000217652
SINCAM922311	ENSP00000217909
SINCAM004984	ENSP00000217939
SINCAM004988	ENSP00000217961
SINCAM004910	ENSP00000217964
SINCAM010914	ENSP00000217971
SINCAM010970	ENSP00000218004
SINCAM922320	ENSP00000218006
SINCAM010927	ENSP00000218008
SINCAM004341	ENSP00000218032
SINCAM004347	ENSP00000218075
SINCAM010947	ENSP00000218089
SINCAM010879	ENSP00000218099
SINCAM010698	ENSP00000218197
SINCAM004962	ENSP00000218340
SINCAM004963	ENSP00000218343
SINCAM016268	ENSP00000218548
SINCAM004510	ENSP00000218652
SINCAM004815	ENSP00000218867
SINCAM004887	ENSP00000218894
SINCAM004468	ENSP00000219022
SINCAM011052	ENSP00000219066
SINCAM922074	ENSP00000219070
SINCAM010502	ENSP00000219097
SINCAM010617	ENSP00000219139
SINCAM922085	ENSP00000219169
SINCAM010513	ENSP00000219197
SINCAM922093	ENSP00000219204
SINCAM010590	ENSP00000219207
SINCAM010430	ENSP00000219240
SINCAM009444	ENSP00000219244
SINCAM010631	ENSP00000219271
SINCAM010596	ENSP00000219281
SINCAM010640	ENSP00000219299
SINCAM011110	ENSP00000219302
SINCAM010415	ENSP00000219313
SINCAM010619	ENSP00000219334
SINCAM010597	ENSP00000219345
SINCAM010605	ENSP00000219368
SINCAM922045	ENSP00000219400
SINCAM011355	ENSP00000219406
SINCAM921094	ENSP00000219431
SINCAM003181	ENSP00000219439
SINCAM922051	ENSP00000219454
SINCAM922049	ENSP00000219473
SINCAM011053	ENSP00000219476
SINCAM011300	ENSP00000219479
SINCAM011307	ENSP00000219481
SINCAM011108	ENSP00000219548
SINCAM011109	ENSP00000219551
SINCAM011287	ENSP00000219599
SINCAM922007	ENSP00000219611
SINCAM011183	ENSP00000219689
SINCAM010527	ENSP00000219746
SINCAM008653	ENSP00000219782
SINCAM922076	ENSP00000219833
SINCAM011349	ENSP00000219837
SINCAM008399	ENSP00000219905
SINCAM922675	ENSP00000219919
SINCAM900001	ENSP00000220058
SINCAM922662	ENSP00000220062
SINCAM922598	ENSP00000220166
SINCAM008447	ENSP00000220325
SINCAM013127	ENSP00000220429
SINCAM900027	ENSP00000220478
SINCAM008422	ENSP00000220496
SINCAM008453	ENSP00000220509
SINCAM008455	ENSP00000220514
SINCAM013134	ENSP00000220531
SINCAM015427	ENSP00000220562
SINCAM015618	ENSP00000220584
SINCAM002646	ENSP00000220592
SINCAM002587	ENSP00000220597
SINCAM002803	ENSP00000220616
SINCAM017408	ENSP00000220659
SINCAM920810	ENSP00000220669
SINCAM002535	ENSP00000220676
SINCAM002384	ENSP00000220751
SINCAM002472	ENSP00000220763
SINCAM002381	ENSP00000220764
SINCAM014272	ENSP00000220772
SINCAM007021	ENSP00000220809
SINCAM922808	ENSP00000220812
SINCAM002609	ENSP00000220822
SINCAM002361	ENSP00000220849
SINCAM002360	ENSP00000220853
SINCAM002647	ENSP00000220913
SINCAM003090	ENSP00000221086
SINCAM000813	ENSP00000221114
SINCAM920542	ENSP00000221130
SINCAM000119	ENSP00000221138
SINCAM007011	ENSP00000221166
SINCAM014318	ENSP00000221200
SINCAM015123	ENSP00000221233
SINCAM014471	ENSP00000221283
SINCAM921686	ENSP00000221327
SINCAM016909	ENSP00000221347
SINCAM014787	ENSP00000221403
SINCAM016469	ENSP00000221418
SINCAM016468	ENSP00000221419
SINCAM011670	ENSP00000221459
SINCAM008059	ENSP00000221462
SINCAM921216	ENSP00000221476
SINCAM012919	ENSP00000221480
SINCAM014477	ENSP00000221486
SINCAM922455	ENSP00000221494
SINCAM922456	ENSP00000221496
SINCAM012907	ENSP00000221566
SINCAM012872	ENSP00000221567
SINCAM012818	ENSP00000221671
SINCAM012771	ENSP00000221856
SINCAM008383	ENSP00000221922
SINCAM012763	ENSP00000221957
SINCAM922722	ENSP00000221973
SINCAM015997	ENSP00000221992
SINCAM014518	ENSP00000222005
SINCAM013935	ENSP00000222115
SINCAM922870	ENSP00000222219
SINCAM005712	ENSP00000222247
SINCAM012926	ENSP00000222248
SINCAM012954	ENSP00000222250
SINCAM012956	ENSP00000222256
SINCAM015109	ENSP00000222345
SINCAM004451	ENSP00000222374
SINCAM002776	ENSP00000222388
SINCAM006099	ENSP00000222390
SINCAM009825	ENSP00000222399
SINCAM921865	ENSP00000222402
SINCAM005800	ENSP00000222462
SINCAM006149	ENSP00000222481
SINCAM001708	ENSP00000222511
SINCAM002104	ENSP00000222543
SINCAM002100	ENSP00000222547
SINCAM006033	ENSP00000222553
SINCAM014948	ENSP00000222567
SINCAM002094	ENSP00000222572
SINCAM002049	ENSP00000222573
SINCAM005512	ENSP00000222574
SINCAM002047	ENSP00000222584
SINCAM002091	ENSP00000222598
SINCAM002027	ENSP00000222644
SINCAM014407	ENSP00000222673
SINCAM009871	ENSP00000222693
SINCAM001979	ENSP00000222718
SINCAM011406	ENSP00000222725
SINCAM001976	ENSP00000222726
SINCAM001975	ENSP00000222728
SINCAM005803	ENSP00000222747
SINCAM001971	ENSP00000222753
SINCAM001963	ENSP00000222792
SINCAM900287	ENSP00000222800
SINCAM001959	ENSP00000222803
SINCAM001782	ENSP00000222823
SINCAM014798	ENSP00000222968
SINCAM011159	ENSP00000222990
SINCAM005942	ENSP00000223023
SINCAM005941	ENSP00000223026
SINCAM011237	ENSP00000223029
SINCAM006226	ENSP00000223073
SINCAM015266	ENSP00000223095
SINCAM002080	ENSP00000223129
SINCAM013395	ENSP00000223145
SINCAM006151	ENSP00000223208
SINCAM011469	ENSP00000223210
SINCAM920668	ENSP00000223273
SINCAM001762	ENSP00000223321
SINCAM920680	ENSP00000223324
SINCAM922832	ENSP00000223366
SINCAM008842	ENSP00000223368
SINCAM014390	ENSP00000223369
SINCAM921728	ENSP00000223398
SINCAM920742	ENSP00000223500
SINCAM001004	ENSP00000223528
SINCAM002131	ENSP00000223641
SINCAM007989	ENSP00000223642
SINCAM000876	ENSP00000223864
SINCAM007953	ENSP00000224073
SINCAM007973	ENSP00000224140
SINCAM007854	ENSP00000224181
SINCAM007182	ENSP00000224337
SINCAM007165	ENSP00000224356
SINCAM006939	ENSP00000224600
SINCAM006936	ENSP00000224605
SINCAM007092	ENSP00000224756
SINCAM016158	ENSP00000224807
SINCAM006960	ENSP00000224862
SINCAM007314	ENSP00000224950
SINCAM007045	ENSP00000225174
SINCAM921872	ENSP00000225235
SINCAM922184	ENSP00000225276
SINCAM008573	ENSP00000225296
SINCAM012681	ENSP00000225298
SINCAM921729	ENSP00000225371
SINCAM008685	ENSP00000225387
SINCAM008670	ENSP00000225388
SINCAM008696	ENSP00000225402
SINCAM921720	ENSP00000225410
SINCAM013346	ENSP00000225426
SINCAM922627	ENSP00000225428
SINCAM013287	ENSP00000225430
SINCAM008857	ENSP00000225504
SINCAM013541	ENSP00000225512
SINCAM008771	ENSP00000225519
SINCAM013539	ENSP00000225567
SINCAM008594	ENSP00000225577
SINCAM008820	ENSP00000225609
SINCAM015047	ENSP00000225665
SINCAM011405	ENSP00000225688
SINCAM008572	ENSP00000225698
SINCAM008666	ENSP00000225719
SINCAM008667	ENSP00000225724
SINCAM013569	ENSP00000225726
SINCAM011202	ENSP00000225729
SINCAM921711	ENSP00000225737
SINCAM012517	ENSP00000225777
SINCAM012479	ENSP00000225792
SINCAM013398	ENSP00000225823
SINCAM009449	ENSP00000225844
SINCAM008749	ENSP00000225873
SINCAM008657	ENSP00000225893
SINCAM013487	ENSP00000225916
SINCAM013423	ENSP00000225927
SINCAM013386	ENSP00000225964
SINCAM012439	ENSP00000225972
SINCAM922646	ENSP00000226004
SINCAM012464	ENSP00000226021
SINCAM012391	ENSP00000226193
SINCAM012387	ENSP00000226207
SINCAM008776	ENSP00000226218
SINCAM008628	ENSP00000226225
SINCAM008626	ENSP00000226230
SINCAM921723	ENSP00000226253
SINCAM000442	ENSP00000226279
SINCAM000448	ENSP00000226299
SINCAM000282	ENSP00000226319
SINCAM000508	ENSP00000226382
SINCAM000861	ENSP00000226413
SINCAM000538	ENSP00000226432
SINCAM000795	ENSP00000226574
SINCAM000796	ENSP00000226578
SINCAM000276	ENSP00000226760
SINCAM920507	ENSP00000226798
SINCAM000431	ENSP00000226951
SINCAM920509	ENSP00000227065
SINCAM011454	ENSP00000227155
SINCAM011687	ENSP00000227256
SINCAM004676	ENSP00000227266
SINCAM013998	ENSP00000227322
SINCAM013916	ENSP00000227348
SINCAM013889	ENSP00000227349
SINCAM007505	ENSP00000227451
SINCAM017233	ENSP00000227474
SINCAM011699	ENSP00000227507
SINCAM004663	ENSP00000227638
SINCAM922264	ENSP00000227756
SINCAM004316	ENSP00000227758
SINCAM011460	ENSP00000227868
SINCAM004055	ENSP00000228027
SINCAM011608	ENSP00000228136
SINCAM005687	ENSP00000228280
SINCAM007736	ENSP00000228284
SINCAM920937	ENSP00000228318
SINCAM005632	ENSP00000228347
SINCAM006003	ENSP00000228437
SINCAM007659	ENSP00000228463
SINCAM014173	ENSP00000228468
SINCAM007663	ENSP00000228476
SINCAM007684	ENSP00000228495
SINCAM007446	ENSP00000228506
SINCAM007673	ENSP00000228510
SINCAM014058	ENSP00000228515
SINCAM005637	ENSP00000228567
SINCAM014037	ENSP00000228606
SINCAM920986	ENSP00000228641
SINCAM920985	ENSP00000228644
SINCAM005718	ENSP00000228705
SINCAM015342	ENSP00000228740
SINCAM015343	ENSP00000228741
SINCAM006005	ENSP00000228799
SINCAM005616	ENSP00000228820
SINCAM921434	ENSP00000228825
SINCAM920954	ENSP00000228837
SINCAM921702	ENSP00000228841
SINCAM920953	ENSP00000228843
SINCAM005815	ENSP00000228862
SINCAM005816	ENSP00000228865
SINCAM005818	ENSP00000228872
SINCAM921451	ENSP00000228928
SINCAM014773	ENSP00000228938
SINCAM005586	ENSP00000229002
SINCAM007570	ENSP00000229030
SINCAM920987	ENSP00000229135
SINCAM005796	ENSP00000229179
SINCAM005744	ENSP00000229195
SINCAM920968	ENSP00000229214
SINCAM013709	ENSP00000229266
SINCAM005567	ENSP00000229314
SINCAM007427	ENSP00000229328
SINCAM005574	ENSP00000229329
SINCAM007373	ENSP00000229340
SINCAM011547	ENSP00000229379
SINCAM007438	ENSP00000229390
SINCAM005647	ENSP00000229395
SINCAM002934	ENSP00000229416
SINCAM003606	ENSP00000229447
SINCAM005338	ENSP00000229595
SINCAM921102	ENSP00000229633
SINCAM016594	ENSP00000229729
SINCAM002876	ENSP00000229758
SINCAM012294	ENSP00000229769
SINCAM009740	ENSP00000229795
SINCAM922527	ENSP00000229812
SINCAM922524	ENSP00000229824
SINCAM921032	ENSP00000229903
SINCAM001849	ENSP00000229922
SINCAM921131	ENSP00000229955
SINCAM001831	ENSP00000230048
SINCAM921120	ENSP00000230050
SINCAM002892	ENSP00000230053
SINCAM001829	ENSP00000230056
SINCAM003351	ENSP00000230085
SINCAM003361	ENSP00000230122
SINCAM003364	ENSP00000230124
SINCAM003554	ENSP00000230256
SINCAM003541	ENSP00000230301
SINCAM922491	ENSP00000230321
SINCAM012090	ENSP00000230323
SINCAM012146	ENSP00000230340
SINCAM012176	ENSP00000230361
SINCAM003851	ENSP00000230381
SINCAM921192	ENSP00000230431
SINCAM001824	ENSP00000230449
SINCAM003532	ENSP00000230461
SINCAM003198	ENSP00000230538
SINCAM009501	ENSP00000230582
SINCAM001296	ENSP00000230640
SINCAM001320	ENSP00000230658
SINCAM016675	ENSP00000230671
SINCAM010215	ENSP00000230732
SINCAM001119	ENSP00000230792
SINCAM002000	ENSP00000230859
SINCAM001475	ENSP00000230882
SINCAM001767	ENSP00000230895
SINCAM010054	ENSP00000230990
SINCAM900255	ENSP00000231004
SINCAM001308	ENSP00000231009
SINCAM922361	ENSP00000231061
SINCAM016661	ENSP00000231188
SINCAM010149	ENSP00000231198
SINCAM010155	ENSP00000231228
SINCAM010069	ENSP00000231238
SINCAM920593	ENSP00000231368
SINCAM920421	ENSP00000231449
SINCAM001129	ENSP00000231461
SINCAM010280	ENSP00000231484
SINCAM922342	ENSP00000231487
SINCAM017627	ENSP00000231498
SINCAM009966	ENSP00000231509
SINCAM000585	ENSP00000231512
SINCAM001262	ENSP00000231524
SINCAM010193	ENSP00000231572
SINCAM010081	ENSP00000231668
SINCAM009135	ENSP00000231706
SINCAM009775	ENSP00000231721
SINCAM009865	ENSP00000231749
SINCAM001670	ENSP00000231790
SINCAM009650	ENSP00000231948
SINCAM009838	ENSP00000232375
SINCAM009193	ENSP00000232424
SINCAM009748	ENSP00000232461
SINCAM009867	ENSP00000232496
SINCAM009575	ENSP00000232501
SINCAM009565	ENSP00000232564
SINCAM007650	ENSP00000232603
SINCAM006754	ENSP00000232607
SINCAM009802	ENSP00000232744
SINCAM002782	ENSP00000232766
SINCAM009777	ENSP00000232854
SINCAM009901	ENSP00000232888
SINCAM009240	ENSP00000232892
SINCAM001896	ENSP00000232905
SINCAM001521	ENSP00000232974
SINCAM009588	ENSP00000232975
SINCAM001523	ENSP00000232978
SINCAM922115	ENSP00000233025
SINCAM922114	ENSP00000233027
SINCAM009499	ENSP00000233055
SINCAM003508	ENSP00000233057
SINCAM922461	ENSP00000233078
SINCAM003510	ENSP00000233099
SINCAM003057	ENSP00000233121
SINCAM003952	ENSP00000233146
SINCAM004746	ENSP00000233154
SINCAM006659	ENSP00000233156
SINCAM003029	ENSP00000233242
SINCAM000681	ENSP00000233331
SINCAM003401	ENSP00000233336
SINCAM014371	ENSP00000233379
SINCAM003020	ENSP00000233468
SINCAM002847	ENSP00000233557
SINCAM003309	ENSP00000233575
SINCAM012886	ENSP00000233596
SINCAM000759	ENSP00000233630
SINCAM000764	ENSP00000233668
SINCAM002101	ENSP00000233710
SINCAM002767	ENSP00000233735
SINCAM922771	ENSP00000233813
SINCAM009462	ENSP00000233826
SINCAM014401	ENSP00000233838
SINCAM006552	ENSP00000233893
SINCAM014132	ENSP00000233948
SINCAM004737	ENSP00000233969
SINCAM009403	ENSP00000234038
SINCAM921942	ENSP00000234071
SINCAM002976	ENSP00000234091
SINCAM921076	ENSP00000234111
SINCAM014216	ENSP00000234160
SINCAM003501	ENSP00000234170
SINCAM006731	ENSP00000234198
SINCAM003778	ENSP00000234256
SINCAM015831	ENSP00000234296
SINCAM003762	ENSP00000234310
SINCAM921196	ENSP00000234313
SINCAM920571	ENSP00000234371
SINCAM920539	ENSP00000234392
SINCAM921228	ENSP00000234420
SINCAM015819	ENSP00000234453
SINCAM000771	ENSP00000234454
SINCAM013646	ENSP00000234488
SINCAM013778	ENSP00000234590
SINCAM012200	ENSP00000234677
SINCAM920891	ENSP00000234701
SINCAM004446	ENSP00000234739
SINCAM005155	ENSP00000234816
SINCAM005100	ENSP00000234827
SINCAM005099	ENSP00000234831
SINCAM012172	ENSP00000235090
SINCAM920858	ENSP00000235307
SINCAM015465	ENSP00000235310
SINCAM922555	ENSP00000235329
SINCAM015455	ENSP00000235332
SINCAM005067	ENSP00000235345
SINCAM013585	ENSP00000235372
SINCAM920867	ENSP00000235382
SINCAM004234	ENSP00000235521
SINCAM922946	ENSP00000235532
SINCAM009056	ENSP00000235628
SINCAM015466	ENSP00000235835
SINCAM922548	ENSP00000236040
SINCAM920860	ENSP00000236192
SINCAM008908	ENSP00000236273
SINCAM005011	ENSP00000236495
SINCAM011591	ENSP00000236671
SINCAM009394	ENSP00000236709
SINCAM013976	ENSP00000236850
SINCAM015121	ENSP00000236877
SINCAM006613	ENSP00000236959
SINCAM006506	ENSP00000236980
SINCAM002743	ENSP00000237014
SINCAM003534	ENSP00000237172
SINCAM003270	ENSP00000237201
SINCAM003283	ENSP00000237264
SINCAM921064	ENSP00000237275
SINCAM921164	ENSP00000237281
SINCAM002871	ENSP00000237283
SINCAM003304	ENSP00000237289
SINCAM002600	ENSP00000237353
SINCAM000711	ENSP00000237455
SINCAM011864	ENSP00000237530
SINCAM011847	ENSP00000237536
SINCAM000820	ENSP00000237596
SINCAM000846	ENSP00000237612
SINCAM000407	ENSP00000237642
SINCAM000412	ENSP00000237654
SINCAM009511	ENSP00000237696
SINCAM003031	ENSP00000237822
SINCAM005613	ENSP00000237837
SINCAM001143	ENSP00000237853
SINCAM001070	ENSP00000237937
SINCAM920553	ENSP00000238018
SINCAM004747	ENSP00000238044
SINCAM002986	ENSP00000238112
SINCAM007588	ENSP00000238146
SINCAM007582	ENSP00000238156
SINCAM007873	ENSP00000238256
SINCAM007865	ENSP00000238379
SINCAM001991	ENSP00000238497
SINCAM921695	ENSP00000238558
SINCAM008481	ENSP00000238561
SINCAM900008	ENSP00000238616
SINCAM921450	ENSP00000238618
SINCAM008508	ENSP00000238628
SINCAM921663	ENSP00000238647
SINCAM008233	ENSP00000238651
SINCAM015217	ENSP00000238667
SINCAM003816	ENSP00000238714
SINCAM003116	ENSP00000238721
SINCAM003971	ENSP00000238738
SINCAM921089	ENSP00000238788
SINCAM003026	ENSP00000238789
SINCAM003488	ENSP00000238823
SINCAM003493	ENSP00000238831
SINCAM921206	ENSP00000238855
SINCAM003793	ENSP00000238875
SINCAM003973	ENSP00000238892
SINCAM006813	ENSP00000238936
SINCAM007152	ENSP00000238994
SINCAM006906	ENSP00000239027
SINCAM006866	ENSP00000239032
SINCAM013317	ENSP00000239144
SINCAM013314	ENSP00000239151
SINCAM013316	ENSP00000239165
SINCAM010008	ENSP00000239223
SINCAM010065	ENSP00000239231
SINCAM007007	ENSP00000239243
SINCAM003604	ENSP00000239367
SINCAM003613	ENSP00000239374
SINCAM010224	ENSP00000239440
SINCAM004899	ENSP00000239451
SINCAM005191	ENSP00000239461
SINCAM003555	ENSP00000239587
SINCAM013881	ENSP00000239614
SINCAM922327	ENSP00000239666
SINCAM002357	ENSP00000239690
SINCAM016254	ENSP00000239761
SINCAM005989	ENSP00000239830
SINCAM007692	ENSP00000239849
SINCAM004464	ENSP00000239882
SINCAM004885	ENSP00000239891
SINCAM010131	ENSP00000239906
SINCAM922336	ENSP00000239926
SINCAM010179	ENSP00000239938
SINCAM009222	ENSP00000239940
SINCAM005706	ENSP00000240055
SINCAM005660	ENSP00000240079
SINCAM015429	ENSP00000240093
SINCAM000829	ENSP00000240100
SINCAM922828	ENSP00000240123
SINCAM013616	ENSP00000240185
SINCAM002614	ENSP00000240285
SINCAM012700	ENSP00000240316
SINCAM008759	ENSP00000240328
SINCAM013404	ENSP00000240333
SINCAM008757	ENSP00000240335
SINCAM008604	ENSP00000240361
SINCAM014379	ENSP00000240423
SINCAM000244	ENSP00000240488
SINCAM010488	ENSP00000240587
SINCAM005579	ENSP00000240651
SINCAM005572	ENSP00000240662
SINCAM004170	ENSP00000240851
SINCAM004440	ENSP00000240922
SINCAM921314	ENSP00000240986
SINCAM011735	ENSP00000241014
SINCAM922258	ENSP00000241051
SINCAM011474	ENSP00000241052
SINCAM004802	ENSP00000241125
SINCAM015546	ENSP00000241256
SINCAM921909	ENSP00000241261
SINCAM007233	ENSP00000241305
SINCAM015765	ENSP00000241312
SINCAM006382	ENSP00000241416
SINCAM001221	ENSP00000241436
SINCAM004841	ENSP00000241453
SINCAM004833	ENSP00000241463
SINCAM009325	ENSP00000241502
SINCAM922531	ENSP00000241651
SINCAM002052	ENSP00000242057
SINCAM002269	ENSP00000242067
SINCAM014770	ENSP00000242104
SINCAM001750	ENSP00000242108
SINCAM001974	ENSP00000242159
SINCAM001680	ENSP00000242208
SINCAM002267	ENSP00000242209
SINCAM002268	ENSP00000242210
SINCAM014365	ENSP00000242248
SINCAM920747	ENSP00000242249
SINCAM011157	ENSP00000242257
SINCAM010026	ENSP00000242285
SINCAM001465	ENSP00000242315
SINCAM001376	ENSP00000242317
SINCAM006028	ENSP00000242375
SINCAM921849	ENSP00000242462
SINCAM007112	ENSP00000242480
SINCAM006990	ENSP00000242505
SINCAM007681	ENSP00000242576
SINCAM007539	ENSP00000242591
SINCAM007448	ENSP00000242592
SINCAM005510	ENSP00000242719
SINCAM005549	ENSP00000242728
SINCAM005548	ENSP00000242729
SINCAM014462	ENSP00000242786
SINCAM921290	ENSP00000242827
SINCAM004906	ENSP00000242839
SINCAM014086	ENSP00000243056
SINCAM014095	ENSP00000243077
SINCAM014082	ENSP00000243108
SINCAM005431	ENSP00000243167
SINCAM009805	ENSP00000243253
SINCAM006366	ENSP00000243326
SINCAM921614	ENSP00000243344
SINCAM006372	ENSP00000243346
SINCAM006367	ENSP00000243347
SINCAM010208	ENSP00000243389
SINCAM003991	ENSP00000243440
SINCAM012538	ENSP00000243457
SINCAM922277	ENSP00000243501
SINCAM016150	ENSP00000243563
SINCAM017211	ENSP00000243578
SINCAM004677	ENSP00000243662
SINCAM004662	ENSP00000243673
SINCAM000673	ENSP00000243706
SINCAM006289	ENSP00000243776
SINCAM006271	ENSP00000243786
SINCAM014292	ENSP00000243878
SINCAM012041	ENSP00000243903
SINCAM011954	ENSP00000243911
SINCAM011894	ENSP00000243918
SINCAM011898	ENSP00000244040
SINCAM012009	ENSP00000244043
SINCAM003504	ENSP00000244051
SINCAM011977	ENSP00000244061
SINCAM010330	ENSP00000244137
SINCAM922532	ENSP00000244217
SINCAM920535	ENSP00000244221
SINCAM014311	ENSP00000244227
SINCAM922616	ENSP00000244230
SINCAM010316	ENSP00000244241
SINCAM010705	ENSP00000244314
SINCAM015995	ENSP00000244336
SINCAM002919	ENSP00000244364
SINCAM002936	ENSP00000244426
SINCAM003750	ENSP00000244496
SINCAM014590	ENSP00000244513
SINCAM014620	ENSP00000244519
SINCAM921735	ENSP00000244520
SINCAM003737	ENSP00000244571
SINCAM003850	ENSP00000244625
SINCAM012277	ENSP00000244669
SINCAM003730	ENSP00000244711
SINCAM002920	ENSP00000244728
SINCAM001837	ENSP00000244745
SINCAM012205	ENSP00000244751
SINCAM001889	ENSP00000244763
SINCAM920703	ENSP00000244766
SINCAM001869	ENSP00000244769
SINCAM920547	ENSP00000244869
SINCAM009767	ENSP00000245046
SINCAM921532	ENSP00000245105
SINCAM001440	ENSP00000245121
SINCAM010645	ENSP00000245157
SINCAM010680	ENSP00000245206
SINCAM007601	ENSP00000245255
SINCAM004592	ENSP00000245304
SINCAM004310	ENSP00000245312
SINCAM004461	ENSP00000245323
SINCAM010001	ENSP00000245407
SINCAM010000	ENSP00000245414
SINCAM008221	ENSP00000245451
SINCAM008210	ENSP00000245457
SINCAM012539	ENSP00000245479
SINCAM012389	ENSP00000245503
SINCAM012426	ENSP00000245539
SINCAM012432	ENSP00000245541
SINCAM011550	ENSP00000245543
SINCAM012430	ENSP00000245544
SINCAM012427	ENSP00000245552
SINCAM016064	ENSP00000245564
SINCAM012028	ENSP00000245663
SINCAM006420	ENSP00000245680
SINCAM006429	ENSP00000245787
SINCAM015445	ENSP00000245816
SINCAM010949	ENSP00000245838
SINCAM014563	ENSP00000245907
SINCAM014484	ENSP00000245908
SINCAM016154	ENSP00000245934
SINCAM003669	ENSP00000245957
SINCAM920526	ENSP00000245983
SINCAM003561	ENSP00000246006
SINCAM921205	ENSP00000246024
SINCAM000737	ENSP00000246041
SINCAM003913	ENSP00000246062
SINCAM003919	ENSP00000246070
SINCAM011811	ENSP00000246080
SINCAM003771	ENSP00000246081
SINCAM922462	ENSP00000246115
SINCAM012904	ENSP00000246117
SINCAM008935	ENSP00000246151
SINCAM008240	ENSP00000246166
SINCAM011777	ENSP00000246186
SINCAM011785	ENSP00000246194
SINCAM005488	ENSP00000246337
SINCAM004523	ENSP00000246505
SINCAM010344	ENSP00000246535
SINCAM010343	ENSP00000246548
SINCAM007952	ENSP00000246635
SINCAM013354	ENSP00000246657
SINCAM013378	ENSP00000246672
SINCAM011496	ENSP00000246801
SINCAM011045	ENSP00000246802
SINCAM014977	ENSP00000246841
SINCAM008551	ENSP00000246868
SINCAM922638	ENSP00000246912
SINCAM013498	ENSP00000246914
SINCAM011363	ENSP00000246949
SINCAM011271	ENSP00000246957
SINCAM012970	ENSP00000247001
SINCAM012996	ENSP00000247003
SINCAM008707	ENSP00000247020
SINCAM008681	ENSP00000247026
SINCAM009772	ENSP00000247161
SINCAM008345	ENSP00000247178
SINCAM014978	ENSP00000247182
SINCAM014726	ENSP00000247191
SINCAM008324	ENSP00000247194
SINCAM003790	ENSP00000247219
SINCAM008085	ENSP00000247225
SINCAM008390	ENSP00000247226
SINCAM922373	ENSP00000247461
SINCAM006666	ENSP00000247470
SINCAM921493	ENSP00000247665
SINCAM007852	ENSP00000247668
SINCAM012934	ENSP00000247706
SINCAM005787	ENSP00000247815
SINCAM005737	ENSP00000247843
SINCAM000328	ENSP00000247933
SINCAM014472	ENSP00000247970
SINCAM013623	ENSP00000247986
SINCAM012813	ENSP00000248071
SINCAM016133	ENSP00000248073
SINCAM012428	ENSP00000248098
SINCAM011412	ENSP00000248121
SINCAM922033	ENSP00000248150
SINCAM012782	ENSP00000248244
SINCAM005763	ENSP00000248306
SINCAM015124	ENSP00000248342
SINCAM006313	ENSP00000248437
SINCAM006274	ENSP00000248444
SINCAM007459	ENSP00000248553
SINCAM002103	ENSP00000248564
SINCAM006111	ENSP00000248594
SINCAM006114	ENSP00000248598
SINCAM002025	ENSP00000248633
SINCAM002214	ENSP00000248643
SINCAM922346	ENSP00000248701
SINCAM000543	ENSP00000248706
SINCAM006091	ENSP00000248846
SINCAM921458	ENSP00000248879
SINCAM007691	ENSP00000248933
SINCAM007611	ENSP00000248935
SINCAM015862	ENSP00000248948
SINCAM007700	ENSP00000248958
SINCAM007364	ENSP00000248975
SINCAM007368	ENSP00000248996
SINCAM014833	ENSP00000249016
SINCAM000089	ENSP00000249044
SINCAM007425	ENSP00000249064
SINCAM011244	ENSP00000249071
SINCAM014804	ENSP00000249079
SINCAM009833	ENSP00000249269
SINCAM015264	ENSP00000249330
SINCAM006140	ENSP00000249344
SINCAM006022	ENSP00000249356
SINCAM921055	ENSP00000249363
SINCAM921038	ENSP00000249373
SINCAM923065	ENSP00000249389
SINCAM015114	ENSP00000249396
SINCAM006701	ENSP00000249442
SINCAM006709	ENSP00000249501
SINCAM013076	ENSP00000249636
SINCAM016768	ENSP00000249647
SINCAM001068	ENSP00000249750
SINCAM008416	ENSP00000249776
SINCAM922595	ENSP00000249806
SINCAM920704	ENSP00000249887
SINCAM009881	ENSP00000249910
SINCAM922234	ENSP00000249923
SINCAM011592	ENSP00000250003
SINCAM011541	ENSP00000250018
SINCAM008712	ENSP00000250056
SINCAM008715	ENSP00000250101
SINCAM008698	ENSP00000250156
SINCAM002800	ENSP00000250160
SINCAM920784	ENSP00000250173
SINCAM014531	ENSP00000250237
SINCAM008298	ENSP00000250448
SINCAM922397	ENSP00000250454
SINCAM008286	ENSP00000250457
SINCAM921224	ENSP00000250498
SINCAM012785	ENSP00000250535
SINCAM005795	ENSP00000250559
SINCAM011387	ENSP00000250615
SINCAM010869	ENSP00000250617
SINCAM002182	ENSP00000250863
SINCAM011111	ENSP00000250894
SINCAM012870	ENSP00000250896
SINCAM920555	ENSP00000250916
SINCAM010526	ENSP00000251020
SINCAM008108	ENSP00000251038
SINCAM001390	ENSP00000251047
SINCAM010634	ENSP00000251102
SINCAM004300	ENSP00000251108
SINCAM008248	ENSP00000251119
SINCAM004573	ENSP00000251127
SINCAM011293	ENSP00000251166
SINCAM008598	ENSP00000251241
SINCAM900045	ENSP00000251250
SINCAM013016	ENSP00000251287
SINCAM012737	ENSP00000251289
SINCAM013590	ENSP00000251296
SINCAM008735	ENSP00000251312
SINCAM012128	ENSP00000251337
SINCAM013429	ENSP00000251413
SINCAM014479	ENSP00000251472
SINCAM000451	ENSP00000251496
SINCAM005130	ENSP00000251507
SINCAM001584	ENSP00000251527
SINCAM010063	ENSP00000251582
SINCAM900285	ENSP00000251588
SINCAM009652	ENSP00000251607
SINCAM001299	ENSP00000251636
SINCAM013486	ENSP00000251642
SINCAM922629	ENSP00000251643
SINCAM006450	ENSP00000251775
SINCAM002443	ENSP00000251808
SINCAM009613	ENSP00000251849
SINCAM921892	ENSP00000251864
SINCAM921361	ENSP00000251871
SINCAM004365	ENSP00000251900
SINCAM922225	ENSP00000251968
SINCAM005876	ENSP00000251993
SINCAM922435	ENSP00000252011
SINCAM011780	ENSP00000252015
SINCAM000740	ENSP00000252032
SINCAM015318	ENSP00000252037
SINCAM003719	ENSP00000252050
SINCAM010254	ENSP00000252087
SINCAM922370	ENSP00000252102
SINCAM015900	ENSP00000252115
SINCAM007718	ENSP00000252136
SINCAM007345	ENSP00000252137
SINCAM005608	ENSP00000252321
SINCAM004463	ENSP00000252338
SINCAM922864	ENSP00000252445
SINCAM017279	ENSP00000252455
SINCAM014533	ENSP00000252456
SINCAM921075	ENSP00000252505
SINCAM900192	ENSP00000252506
SINCAM014249	ENSP00000252512
SINCAM012826	ENSP00000252542
SINCAM012929	ENSP00000252575
SINCAM014422	ENSP00000252599
SINCAM012935	ENSP00000252602
SINCAM003424	ENSP00000252655
SINCAM012845	ENSP00000252674
SINCAM010719	ENSP00000252677
SINCAM008792	ENSP00000252699
SINCAM006466	ENSP00000252711
SINCAM922915	ENSP00000252723
SINCAM001277	ENSP00000252744
SINCAM004628	ENSP00000252799
SINCAM922433	ENSP00000252804
SINCAM014886	ENSP00000252826
SINCAM007895	ENSP00000252854
SINCAM005888	ENSP00000252934
SINCAM006315	ENSP00000252971
SINCAM009019	ENSP00000252992
SINCAM012059	ENSP00000252996
SINCAM011870	ENSP00000252997
SINCAM011871	ENSP00000252998
SINCAM012068	ENSP00000252999
SINCAM012066	ENSP00000253003
SINCAM014880	ENSP00000253023
SINCAM014868	ENSP00000253024
SINCAM004555	ENSP00000253039
SINCAM008538	ENSP00000253048
SINCAM000812	ENSP00000253063
SINCAM921440	ENSP00000253079
SINCAM921441	ENSP00000253083
SINCAM921149	ENSP00000253099
SINCAM922867	ENSP00000253108
SINCAM014482	ENSP00000253110
SINCAM009828	ENSP00000253122
SINCAM002345	ENSP00000253159
SINCAM010325	ENSP00000253193
SINCAM921442	ENSP00000253233
SINCAM014671	ENSP00000253237
SINCAM012470	ENSP00000253247
SINCAM005886	ENSP00000253255
SINCAM011802	ENSP00000253363
SINCAM011846	ENSP00000253382
SINCAM010938	ENSP00000253401
SINCAM005805	ENSP00000253413
SINCAM010379	ENSP00000253457
SINCAM010377	ENSP00000253458
SINCAM010378	ENSP00000253462
SINCAM010962	ENSP00000253577
SINCAM012903	ENSP00000253669
SINCAM014416	ENSP00000253673
SINCAM009857	ENSP00000253686
SINCAM001777	ENSP00000253693
SINCAM005532	ENSP00000253697
SINCAM009858	ENSP00000253699
SINCAM010002	ENSP00000253754
SINCAM922331	ENSP00000253778
SINCAM013298	ENSP00000253792
SINCAM013497	ENSP00000253794
SINCAM013503	ENSP00000253799
SINCAM013504	ENSP00000253801
SINCAM010213	ENSP00000253814
SINCAM006158	ENSP00000253861
SINCAM011708	ENSP00000253925
SINCAM009626	ENSP00000253968
SINCAM922296	ENSP00000254029
SINCAM001177	ENSP00000254037
SINCAM014155	ENSP00000254066
SINCAM013435	ENSP00000254079
SINCAM920862	ENSP00000254090
SINCAM005189	ENSP00000254101
SINCAM900131	ENSP00000254190
SINCAM900133	ENSP00000254193
SINCAM003258	ENSP00000254227
SINCAM920544	ENSP00000254250
SINCAM010320	ENSP00000254260
SINCAM008333	ENSP00000254286
SINCAM008347	ENSP00000254301
SINCAM014501	ENSP00000254325
SINCAM922923	ENSP00000254337
SINCAM014695	ENSP00000254436
SINCAM001408	ENSP00000254442
SINCAM008697	ENSP00000254457
SINCAM900282	ENSP00000254466
SINCAM002780	ENSP00000254480
SINCAM009604	ENSP00000254488
SINCAM009620	ENSP00000254508
SINCAM005255	ENSP00000254521
SINCAM002494	ENSP00000254528
SINCAM002479	ENSP00000254624
SINCAM002478	ENSP00000254627
SINCAM000705	ENSP00000254630
SINCAM921945	ENSP00000254654
SINCAM921965	ENSP00000254657
SINCAM922640	ENSP00000254661
SINCAM921947	ENSP00000254663
SINCAM007209	ENSP00000254667
SINCAM004452	ENSP00000254691
SINCAM008643	ENSP00000254695
SINCAM921725	ENSP00000254722
SINCAM009807	ENSP00000254730
SINCAM000263	ENSP00000254742
SINCAM921128	ENSP00000254759
SINCAM003236	ENSP00000254765
SINCAM002171	ENSP00000254770
SINCAM000852	ENSP00000254799
SINCAM000006	ENSP00000254801
SINCAM013572	ENSP00000254803
SINCAM017522	ENSP00000254816
SINCAM018072	ENSP00000254846
SINCAM011115	ENSP00000254900
SINCAM010120	ENSP00000254901
SINCAM008766	ENSP00000254928
SINCAM010460	ENSP00000254940
SINCAM010305	ENSP00000254950
SINCAM003910	ENSP00000254958
SINCAM000782	ENSP00000254963
SINCAM008462	ENSP00000254976
SINCAM003672	ENSP00000255006
SINCAM015057	ENSP00000255030
SINCAM015503	ENSP00000255040
SINCAM011499	ENSP00000255078
SINCAM005445	ENSP00000255108
SINCAM920920	ENSP00000255120
SINCAM006831	ENSP00000255136
SINCAM920610	ENSP00000255189
SINCAM001238	ENSP00000255194
SINCAM001338	ENSP00000255224
SINCAM920630	ENSP00000255226
SINCAM010012	ENSP00000255266
SINCAM004855	ENSP00000255304
SINCAM004807	ENSP00000255305
SINCAM004796	ENSP00000255324
SINCAM003414	ENSP00000255380
SINCAM012383	ENSP00000255381
SINCAM012382	ENSP00000255390
SINCAM012356	ENSP00000255416
SINCAM004878	ENSP00000255448
SINCAM004883	ENSP00000255465
SINCAM004884	ENSP00000255476
SINCAM922310	ENSP00000255499
SINCAM013035	ENSP00000255608
SINCAM014793	ENSP00000255613
SINCAM014792	ENSP00000255631
SINCAM922480	ENSP00000255641
SINCAM002417	ENSP00000255674
SINCAM011333	ENSP00000255759
SINCAM002005	ENSP00000255764
SINCAM014708	ENSP00000255784
SINCAM007705	ENSP00000255882
SINCAM005907	ENSP00000255977
SINCAM005695	ENSP00000256015
SINCAM920948	ENSP00000256078
SINCAM005978	ENSP00000256079
SINCAM005764	ENSP00000256151
SINCAM011524	ENSP00000256178
SINCAM922262	ENSP00000256186
SINCAM011635	ENSP00000256190
SINCAM922263	ENSP00000256194
SINCAM011617	ENSP00000256196
SINCAM000118	ENSP00000256246
SINCAM920541	ENSP00000256255
SINCAM922836	ENSP00000256257
SINCAM014343	ENSP00000256261
SINCAM015216	ENSP00000256319
SINCAM008072	ENSP00000256339
SINCAM008050	ENSP00000256343
SINCAM016122	ENSP00000256362
SINCAM008355	ENSP00000256366
SINCAM921668	ENSP00000256367
SINCAM008357	ENSP00000256379
SINCAM008246	ENSP00000256383
SINCAM002837	ENSP00000256398
SINCAM014300	ENSP00000256404
SINCAM920611	ENSP00000256441
SINCAM001255	ENSP00000256442
SINCAM001252	ENSP00000256443
SINCAM009878	ENSP00000256458
SINCAM009716	ENSP00000256460
SINCAM009842	ENSP00000256474
SINCAM009642	ENSP00000256496
SINCAM009640	ENSP00000256497
SINCAM009653	ENSP00000256509
SINCAM008268	ENSP00000256538
SINCAM008255	ENSP00000256544
SINCAM008256	ENSP00000256545
SINCAM012136	ENSP00000256578
SINCAM920959	ENSP00000256592
SINCAM012163	ENSP00000256637
SINCAM005150	ENSP00000256646
SINCAM004227	ENSP00000256649
SINCAM013441	ENSP00000256682
SINCAM002977	ENSP00000256707
SINCAM002973	ENSP00000256722
SINCAM011675	ENSP00000256737
SINCAM001315	ENSP00000256759
SINCAM005278	ENSP00000256785
SINCAM001402	ENSP00000256854
SINCAM001393	ENSP00000256857
SINCAM006183	ENSP00000256861
SINCAM001171	ENSP00000256897
SINCAM002475	ENSP00000256925
SINCAM010156	ENSP00000256935
SINCAM005597	ENSP00000256953
SINCAM922270	ENSP00000257017
SINCAM013691	ENSP00000257118
SINCAM005497	ENSP00000257177
SINCAM005498	ENSP00000257181
SINCAM001809	ENSP00000257209
SINCAM011573	ENSP00000257215
SINCAM921002	ENSP00000257245
SINCAM000559	ENSP00000257287
SINCAM000552	ENSP00000257290
SINCAM004499	ENSP00000257312
SINCAM004422	ENSP00000257347
SINCAM013913	ENSP00000257359
SINCAM000491	ENSP00000257408
SINCAM000964	ENSP00000257515
SINCAM010152	ENSP00000257527
SINCAM921429	ENSP00000257549
SINCAM007436	ENSP00000257552
SINCAM007451	ENSP00000257555
SINCAM007472	ENSP00000257566
SINCAM921428	ENSP00000257575
SINCAM007504	ENSP00000257600
SINCAM007644	ENSP00000257604
SINCAM006112	ENSP00000257626
SINCAM921033	ENSP00000257663
SINCAM921036	ENSP00000257700
SINCAM922127	ENSP00000257724
SINCAM003337	ENSP00000257749
SINCAM921170	ENSP00000257770
SINCAM003244	ENSP00000257776
SINCAM003269	ENSP00000257787
SINCAM003268	ENSP00000257789
SINCAM922240	ENSP00000257818
SINCAM011650	ENSP00000257829
SINCAM011719	ENSP00000257836
SINCAM014146	ENSP00000257860
SINCAM014063	ENSP00000257861
SINCAM014170	ENSP00000257868
SINCAM922755	ENSP00000257894
SINCAM014040	ENSP00000257904
SINCAM922766	ENSP00000257905
SINCAM922746	ENSP00000257910
SINCAM014186	ENSP00000257915
SINCAM017969	ENSP00000257934
SINCAM014051	ENSP00000257940
SINCAM002863	ENSP00000258042
SINCAM012325	ENSP00000258052
SINCAM002859	ENSP00000258062
SINCAM920537	ENSP00000258091
SINCAM000772	ENSP00000258098
SINCAM002586	ENSP00000258105
SINCAM010114	ENSP00000258106
SINCAM005745	ENSP00000258111
SINCAM922830	ENSP00000258145
SINCAM010406	ENSP00000258168
SINCAM010400	ENSP00000258169
SINCAM010353	ENSP00000258198
SINCAM922101	ENSP00000258200
SINCAM010688	ENSP00000258214
SINCAM015023	ENSP00000258229
SINCAM003578	ENSP00000258243
SINCAM003579	ENSP00000258281
SINCAM005140	ENSP00000258301
SINCAM014510	ENSP00000258302
SINCAM007825	ENSP00000258341
SINCAM009284	ENSP00000258383
SINCAM009333	ENSP00000258385
SINCAM009507	ENSP00000258390
SINCAM921537	ENSP00000258399
SINCAM921927	ENSP00000258403
SINCAM006322	ENSP00000258411
SINCAM006327	ENSP00000258415
SINCAM009335	ENSP00000258416
SINCAM921915	ENSP00000258417
SINCAM009476	ENSP00000258418
SINCAM007104	ENSP00000258424
SINCAM004713	ENSP00000258428
SINCAM921370	ENSP00000258436
SINCAM014380	ENSP00000258439
SINCAM004760	ENSP00000258443
SINCAM004741	ENSP00000258455
SINCAM921372	ENSP00000258456
SINCAM004743	ENSP00000258457
SINCAM006379	ENSP00000258484
SINCAM005519	ENSP00000258494
SINCAM005529	ENSP00000258499
SINCAM005540	ENSP00000258526
SINCAM005659	ENSP00000258534
SINCAM005709	ENSP00000258538
SINCAM004902	ENSP00000258613
SINCAM004613	ENSP00000258648
SINCAM004401	ENSP00000258654
SINCAM922028	ENSP00000258711
SINCAM920733	ENSP00000258729
SINCAM011246	ENSP00000258739
SINCAM920736	ENSP00000258742
SINCAM014388	ENSP00000258772
SINCAM002153	ENSP00000258774
SINCAM922029	ENSP00000258796
SINCAM900123	ENSP00000258874
SINCAM922684	ENSP00000258884
SINCAM922695	ENSP00000258886
SINCAM013259	ENSP00000258888
SINCAM900162	ENSP00000258930
SINCAM012435	ENSP00000258955
SINCAM008655	ENSP00000258962
SINCAM013482	ENSP00000258975
SINCAM012455	ENSP00000258991
SINCAM922658	ENSP00000259006
SINCAM008756	ENSP00000259008
SINCAM013393	ENSP00000259021
SINCAM009567	ENSP00000259037
SINCAM921627	ENSP00000259050
SINCAM006770	ENSP00000259056
SINCAM003096	ENSP00000259089
SINCAM003878	ENSP00000259154
SINCAM921952	ENSP00000259216
SINCAM009439	ENSP00000259241
SINCAM009440	ENSP00000259253
SINCAM007962	ENSP00000259324
SINCAM000920	ENSP00000259335
SINCAM007996	ENSP00000259351
SINCAM920433	ENSP00000259365
SINCAM007991	ENSP00000259371
SINCAM007748	ENSP00000259392
SINCAM002129	ENSP00000259400
SINCAM002109	ENSP00000259455
SINCAM008030	ENSP00000259457
SINCAM007944	ENSP00000259467
SINCAM008016	ENSP00000259469
SINCAM012792	ENSP00000259470
SINCAM002312	ENSP00000259486
SINCAM002322	ENSP00000259512
SINCAM920767	ENSP00000259526
SINCAM016738	ENSP00000259555
SINCAM000055	ENSP00000259605
SINCAM001378	ENSP00000259632
SINCAM920632	ENSP00000259667
SINCAM001863	ENSP00000259698
SINCAM001846	ENSP00000259711
SINCAM001868	ENSP00000259727
SINCAM003652	ENSP00000259746
SINCAM921201	ENSP00000259750
SINCAM002935	ENSP00000259803
SINCAM001822	ENSP00000259808
SINCAM923170	ENSP00000259895
SINCAM007774	ENSP00000259915
SINCAM012195	ENSP00000259938
SINCAM001841	ENSP00000259939
SINCAM015764	ENSP00000259953
SINCAM001848	ENSP00000259963
SINCAM920463	ENSP00000260010
SINCAM004995	ENSP00000260045
SINCAM002533	ENSP00000260102
SINCAM920814	ENSP00000260113
SINCAM002563	ENSP00000260116
SINCAM002562	ENSP00000260118
SINCAM002629	ENSP00000260126
SINCAM002538	ENSP00000260129
SINCAM920802	ENSP00000260130
SINCAM017782	ENSP00000260187
SINCAM013946	ENSP00000260191
SINCAM013937	ENSP00000260197
SINCAM013997	ENSP00000260210
SINCAM004314	ENSP00000260228
SINCAM004766	ENSP00000260247
SINCAM013991	ENSP00000260257
SINCAM922744	ENSP00000260264
SINCAM900251	ENSP00000260270
SINCAM004795	ENSP00000260283
SINCAM004315	ENSP00000260302
SINCAM900081	ENSP00000260323
SINCAM013133	ENSP00000260324
SINCAM013096	ENSP00000260327
SINCAM008253	ENSP00000260356
SINCAM008457	ENSP00000260361
SINCAM013086	ENSP00000260363
SINCAM003405	ENSP00000260385
SINCAM008434	ENSP00000260402
SINCAM008376	ENSP00000260403
SINCAM900062	ENSP00000260408
SINCAM900080	ENSP00000260443
SINCAM008420	ENSP00000260447
SINCAM900070	ENSP00000260453
SINCAM005337	ENSP00000260505
SINCAM005360	ENSP00000260508
SINCAM005390	ENSP00000260526
SINCAM005115	ENSP00000260563
SINCAM003081	ENSP00000260570
SINCAM003055	ENSP00000260585
SINCAM921358	ENSP00000260599
SINCAM003958	ENSP00000260605
SINCAM003404	ENSP00000260630
SINCAM005565	ENSP00000260637
SINCAM015616	ENSP00000260643
SINCAM003959	ENSP00000260645
SINCAM921232	ENSP00000260649
SINCAM921233	ENSP00000260653
SINCAM003962	ENSP00000260665
SINCAM006832	ENSP00000260702
SINCAM007246	ENSP00000260723
SINCAM007170	ENSP00000260731
SINCAM016760	ENSP00000260743
SINCAM007147	ENSP00000260753
SINCAM007167	ENSP00000260762
SINCAM006565	ENSP00000260803
SINCAM920760	ENSP00000260810
SINCAM920759	ENSP00000260818
SINCAM009236	ENSP00000260843
SINCAM006986	ENSP00000260867
SINCAM006612	ENSP00000260947
SINCAM006643	ENSP00000260950
SINCAM006650	ENSP00000260952
SINCAM006747	ENSP00000260953
SINCAM006742	ENSP00000260970
SINCAM006624	ENSP00000260983
SINCAM006583	ENSP00000260988
SINCAM006717	ENSP00000261007
SINCAM921562	ENSP00000261015
SINCAM006521	ENSP00000261017
SINCAM006668	ENSP00000261023
SINCAM006651	ENSP00000261024
SINCAM004165	ENSP00000261037
SINCAM006338	ENSP00000261038
SINCAM014778	ENSP00000261167
SINCAM014898	ENSP00000261168
SINCAM014912	ENSP00000261170
SINCAM005619	ENSP00000261177
SINCAM005754	ENSP00000261180
SINCAM920965	ENSP00000261182
SINCAM005676	ENSP00000261183
SINCAM005721	ENSP00000261187
SINCAM005546	ENSP00000261191
SINCAM005568	ENSP00000261195
SINCAM005573	ENSP00000261200
SINCAM005671	ENSP00000261205
SINCAM005525	ENSP00000261208
SINCAM015344	ENSP00000261211
SINCAM005538	ENSP00000261226
SINCAM005786	ENSP00000261233
SINCAM005716	ENSP00000261234
SINCAM008096	ENSP00000261245
SINCAM008323	ENSP00000261247
SINCAM008095	ENSP00000261249
SINCAM005612	ENSP00000261250
SINCAM005615	ENSP00000261254
SINCAM920983	ENSP00000261263
SINCAM004040	ENSP00000261267
SINCAM013206	ENSP00000261275
SINCAM001428	ENSP00000261292
SINCAM921330	ENSP00000261296
SINCAM008494	ENSP00000261303
SINCAM008065	ENSP00000261304
SINCAM001263	ENSP00000261308
SINCAM921426	ENSP00000261313
SINCAM007470	ENSP00000261318
SINCAM002142	ENSP00000261326
SINCAM017532	ENSP00000261336
SINCAM005810	ENSP00000261349
SINCAM001071	ENSP00000261366
SINCAM900253	ENSP00000261368
SINCAM013191	ENSP00000261369
SINCAM011336	ENSP00000261381
SINCAM011313	ENSP00000261383
SINCAM011347	ENSP00000261386
SINCAM003581	ENSP00000261396
SINCAM007660	ENSP00000261401
SINCAM920936	ENSP00000261402
SINCAM005604	ENSP00000261405
SINCAM001197	ENSP00000261413
SINCAM001211	ENSP00000261416
SINCAM000496	ENSP00000261427
SINCAM000493	ENSP00000261434
SINCAM000498	ENSP00000261435
SINCAM000484	ENSP00000261438
SINCAM000483	ENSP00000261439
SINCAM012074	ENSP00000261441
SINCAM003987	ENSP00000261461
SINCAM921215	ENSP00000261464
SINCAM008310	ENSP00000261475
SINCAM008309	ENSP00000261479
SINCAM001108	ENSP00000261486
SINCAM010770	ENSP00000261488
SINCAM011215	ENSP00000261497
SINCAM008815	ENSP00000261503
SINCAM009955	ENSP00000261507
SINCAM000648	ENSP00000261514
SINCAM900144	ENSP00000261517
SINCAM900142	ENSP00000261520
SINCAM900143	ENSP00000261523
SINCAM008480	ENSP00000261531
SINCAM015211	ENSP00000261534
SINCAM002505	ENSP00000261537
SINCAM012629	ENSP00000261556
SINCAM008339	ENSP00000261558
SINCAM004591	ENSP00000261574
SINCAM011175	ENSP00000261584
SINCAM011380	ENSP00000261588
SINCAM002744	ENSP00000261590
SINCAM002435	ENSP00000261592
SINCAM002495	ENSP00000261596
SINCAM004250	ENSP00000261597
SINCAM002485	ENSP00000261600
SINCAM920786	ENSP00000261601
SINCAM004953	ENSP00000261609
SINCAM010473	ENSP00000261622
SINCAM010444	ENSP00000261623
SINCAM005654	ENSP00000261636
SINCAM005640	ENSP00000261637
SINCAM012660	ENSP00000261643
SINCAM002778	ENSP00000261647
SINCAM011214	ENSP00000261652
SINCAM007605	ENSP00000261654
SINCAM007602	ENSP00000261655
SINCAM011066	ENSP00000261658
SINCAM922302	ENSP00000261667
SINCAM008244	ENSP00000261681
SINCAM007577	ENSP00000261693
SINCAM008207	ENSP00000261700
SINCAM012702	ENSP00000261708
SINCAM013545	ENSP00000261712
SINCAM921718	ENSP00000261714
SINCAM008671	ENSP00000261716
SINCAM013117	ENSP00000261721
SINCAM922623	ENSP00000261722
SINCAM007475	ENSP00000261731
SINCAM921455	ENSP00000261733
SINCAM921453	ENSP00000261735
SINCAM007666	ENSP00000261739
SINCAM007645	ENSP00000261745
SINCAM900122	ENSP00000261749
SINCAM013154	ENSP00000261751
SINCAM900113	ENSP00000261758
SINCAM922056	ENSP00000261769
SINCAM010685	ENSP00000261772
SINCAM010665	ENSP00000261776
SINCAM010310	ENSP00000261778
SINCAM008251	ENSP00000261783
SINCAM010271	ENSP00000261797
SINCAM010206	ENSP00000261800
SINCAM010053	ENSP00000261813
SINCAM007543	ENSP00000261819
SINCAM900032	ENSP00000261837
SINCAM922669	ENSP00000261839
SINCAM922666	ENSP00000261842
SINCAM900038	ENSP00000261844
SINCAM900030	ENSP00000261845
SINCAM013131	ENSP00000261854
SINCAM013084	ENSP00000261858
SINCAM013093	ENSP00000261866
SINCAM013135	ENSP00000261867
SINCAM013094	ENSP00000261868
SINCAM013116	ENSP00000261875
SINCAM013072	ENSP00000261880
SINCAM013108	ENSP00000261881
SINCAM013142	ENSP00000261883
SINCAM013275	ENSP00000261884
SINCAM900006	ENSP00000261888
SINCAM013192	ENSP00000261889
SINCAM013112	ENSP00000261890
SINCAM900149	ENSP00000261893
SINCAM014109	ENSP00000261900
SINCAM015728	ENSP00000261917
SINCAM013254	ENSP00000261918
SINCAM013241	ENSP00000261921
SINCAM010288	ENSP00000261937
SINCAM010027	ENSP00000261942
SINCAM004415	ENSP00000261965
SINCAM008367	ENSP00000261973
SINCAM008042	ENSP00000261978
SINCAM921688	ENSP00000261980
SINCAM003826	ENSP00000261991
SINCAM012684	ENSP00000262013
SINCAM014098	ENSP00000262027
SINCAM006780	ENSP00000262030
SINCAM900265	ENSP00000262032
SINCAM922750	ENSP00000262033
SINCAM001342	ENSP00000262039
SINCAM002060	ENSP00000262041
SINCAM002906	ENSP00000262043
SINCAM014124	ENSP00000262056
SINCAM013304	ENSP00000262061
SINCAM012692	ENSP00000262065
SINCAM002054	ENSP00000262067
SINCAM920696	ENSP00000262077
SINCAM001412	ENSP00000262094
SINCAM000573	ENSP00000262096
SINCAM000579	ENSP00000262102
SINCAM002023	ENSP00000262103
SINCAM002428	ENSP00000262105
SINCAM002950	ENSP00000262109
SINCAM002945	ENSP00000262113
SINCAM002659	ENSP00000262120
SINCAM002658	ENSP00000262126
SINCAM002818	ENSP00000262127
SINCAM010530	ENSP00000262133
SINCAM922075	ENSP00000262134
SINCAM012463	ENSP00000262138
SINCAM012554	ENSP00000262139
SINCAM010628	ENSP00000262144
SINCAM002567	ENSP00000262146
SINCAM001433	ENSP00000262158
SINCAM001541	ENSP00000262177
SINCAM001578	ENSP00000262178
SINCAM002787	ENSP00000262186
SINCAM920664	ENSP00000262187
SINCAM002774	ENSP00000262188
SINCAM001647	ENSP00000262189
SINCAM003524	ENSP00000262193
SINCAM001856	ENSP00000262198
SINCAM002608	ENSP00000262207
SINCAM002620	ENSP00000262209
SINCAM002635	ENSP00000262210
SINCAM002625	ENSP00000262213
SINCAM012003	ENSP00000262215
SINCAM002336	ENSP00000262219
SINCAM007589	ENSP00000262225
SINCAM008148	ENSP00000262238
SINCAM008158	ENSP00000262241
SINCAM000995	ENSP00000262244
SINCAM014856	ENSP00000262265
SINCAM012699	ENSP00000262288
SINCAM008595	ENSP00000262291
SINCAM008602	ENSP00000262293
SINCAM008607	ENSP00000262294
SINCAM011137	ENSP00000262301
SINCAM011077	ENSP00000262302
SINCAM011054	ENSP00000262304
SINCAM011308	ENSP00000262305
SINCAM011420	ENSP00000262315
SINCAM011386	ENSP00000262316
SINCAM011298	ENSP00000262319
SINCAM921982	ENSP00000262320
SINCAM005056	ENSP00000262340
SINCAM005061	ENSP00000262345
SINCAM000982	ENSP00000262352
SINCAM011279	ENSP00000262366
SINCAM011272	ENSP00000262367
SINCAM011389	ENSP00000262370
SINCAM011373	ENSP00000262374
SINCAM011295	ENSP00000262375
SINCAM010512	ENSP00000262384
SINCAM008622	ENSP00000262394
SINCAM008665	ENSP00000262395
SINCAM012483	ENSP00000262406
SINCAM013479	ENSP00000262415
SINCAM013526	ENSP00000262419
SINCAM010389	ENSP00000262424
SINCAM010383	ENSP00000262426
SINCAM010391	ENSP00000262428
SINCAM010393	ENSP00000262429
SINCAM010397	ENSP00000262430
SINCAM922655	ENSP00000262432
SINCAM012477	ENSP00000262435
SINCAM012392	ENSP00000262441
SINCAM012375	ENSP00000262442
SINCAM012379	ENSP00000262445
SINCAM013679	ENSP00000262450
SINCAM002128	ENSP00000262455
SINCAM002127	ENSP00000262457
SINCAM003639	ENSP00000262460
SINCAM900214	ENSP00000262461
SINCAM900210	ENSP00000262462
SINCAM008568	ENSP00000262477
SINCAM008713	ENSP00000262483
SINCAM008477	ENSP00000262487
SINCAM010615	ENSP00000262494
SINCAM001550	ENSP00000262498
SINCAM010641	ENSP00000262506
SINCAM922096	ENSP00000262510
SINCAM016911	ENSP00000262518
SINCAM007701	ENSP00000262525
SINCAM003767	ENSP00000262545
SINCAM003593	ENSP00000262547
SINCAM009594	ENSP00000262551
SINCAM900202	ENSP00000262554
SINCAM006159	ENSP00000262570
SINCAM001581	ENSP00000262577
SINCAM002642	ENSP00000262585
SINCAM011957	ENSP00000262593
SINCAM920996	ENSP00000262608
SINCAM012431	ENSP00000262613
SINCAM010331	ENSP00000262622
SINCAM010765	ENSP00000262640
SINCAM010493	ENSP00000262643
SINCAM002547	ENSP00000262644
SINCAM002554	ENSP00000262646
SINCAM004911	ENSP00000262648
SINCAM011816	ENSP00000262650
SINCAM011835	ENSP00000262659
SINCAM010340	ENSP00000262713
SINCAM001940	ENSP00000262717
SINCAM001943	ENSP00000262719
SINCAM006025	ENSP00000262726
SINCAM006070	ENSP00000262738
SINCAM005459	ENSP00000262741
SINCAM920922	ENSP00000262746
SINCAM922289	ENSP00000262753
SINCAM012524	ENSP00000262764
SINCAM012706	ENSP00000262765
SINCAM012531	ENSP00000262768
SINCAM000086	ENSP00000262776
SINCAM006083	ENSP00000262794
SINCAM012997	ENSP00000262803
SINCAM012979	ENSP00000262809
SINCAM013003	ENSP00000262811
SINCAM922464	ENSP00000262812
SINCAM010981	ENSP00000262839
SINCAM010722	ENSP00000262843
SINCAM004986	ENSP00000262848
SINCAM011909	ENSP00000262865
SINCAM922392	ENSP00000262866
SINCAM011779	ENSP00000262873
SINCAM011814	ENSP00000262878
SINCAM922383	ENSP00000262879
SINCAM015549	ENSP00000262887
SINCAM003239	ENSP00000262903
SINCAM001839	ENSP00000262904
SINCAM005420	ENSP00000262915
SINCAM009084	ENSP00000262916
SINCAM000739	ENSP00000262919
SINCAM015061	ENSP00000262932
SINCAM008830	ENSP00000262940
SINCAM922036	ENSP00000262942
SINCAM012756	ENSP00000262947
SINCAM012797	ENSP00000262948
SINCAM012788	ENSP00000262960
SINCAM012775	ENSP00000262962
SINCAM012769	ENSP00000262966
SINCAM012795	ENSP00000262971
SINCAM012005	ENSP00000262982
SINCAM000310	ENSP00000262990
SINCAM000313	ENSP00000262995
SINCAM011253	ENSP00000263026
SINCAM921043	ENSP00000263035
SINCAM006198	ENSP00000263038
SINCAM001616	ENSP00000263056
SINCAM001624	ENSP00000263062
SINCAM001617	ENSP00000263063
SINCAM008782	ENSP00000263071
SINCAM008805	ENSP00000263073
SINCAM008637	ENSP00000263080
SINCAM008609	ENSP00000263083
SINCAM008822	ENSP00000263087
SINCAM922942	ENSP00000263088
SINCAM008634	ENSP00000263092
SINCAM012741	ENSP00000263094
SINCAM007370	ENSP00000263116
SINCAM921416	ENSP00000263121
SINCAM006186	ENSP00000263125
SINCAM922250	ENSP00000263160
SINCAM009863	ENSP00000263168
SINCAM005402	ENSP00000263177
SINCAM014850	ENSP00000263181
SINCAM011667	ENSP00000263182
SINCAM005323	ENSP00000263187
SINCAM007341	ENSP00000263196
SINCAM007390	ENSP00000263202
SINCAM007727	ENSP00000263205
SINCAM007714	ENSP00000263207
SINCAM007384	ENSP00000263208
SINCAM007717	ENSP00000263209
SINCAM920637	ENSP00000263228
SINCAM012087	ENSP00000263233
SINCAM006421	ENSP00000263238
SINCAM006425	ENSP00000263239
SINCAM921006	ENSP00000263245
SINCAM005930	ENSP00000263246
SINCAM014818	ENSP00000263253
SINCAM014831	ENSP00000263256
SINCAM922642	ENSP00000263268
SINCAM900272	ENSP00000263270
SINCAM015152	ENSP00000263277
SINCAM009456	ENSP00000263285
SINCAM004673	ENSP00000263317
SINCAM004674	ENSP00000263321
SINCAM003402	ENSP00000263331
SINCAM014396	ENSP00000263341
SINCAM010466	ENSP00000263346
SINCAM004684	ENSP00000263360
SINCAM000398	ENSP00000263368
SINCAM015686	ENSP00000263370
SINCAM014451	ENSP00000263377
SINCAM014459	ENSP00000263381
SINCAM922704	ENSP00000263383
SINCAM012811	ENSP00000263384
SINCAM014483	ENSP00000263388
SINCAM012822	ENSP00000263390
SINCAM001467	ENSP00000263409
SINCAM015071	ENSP00000263413
SINCAM007256	ENSP00000263461
SINCAM004320	ENSP00000263468
SINCAM010428	ENSP00000263512
SINCAM014848	ENSP00000263519
SINCAM006487	ENSP00000263549
SINCAM006948	ENSP00000263563
SINCAM013870	ENSP00000263574
SINCAM922705	ENSP00000263578
SINCAM922707	ENSP00000263579
SINCAM013867	ENSP00000263593
SINCAM007976	ENSP00000263610
SINCAM012736	ENSP00000263620
SINCAM006812	ENSP00000263635
SINCAM001697	ENSP00000263640
SINCAM921617	ENSP00000263642
SINCAM011537	ENSP00000263645
SINCAM003763	ENSP00000263655
SINCAM003761	ENSP00000263657
SINCAM002990	ENSP00000263663
SINCAM009656	ENSP00000263666
SINCAM004009	ENSP00000263672
SINCAM004916	ENSP00000263674
SINCAM004007	ENSP00000263681
SINCAM920857	ENSP00000263686
SINCAM005238	ENSP00000263688
SINCAM009001	ENSP00000263694
SINCAM921760	ENSP00000263697
SINCAM008987	ENSP00000263702
SINCAM006350	ENSP00000263708
SINCAM006359	ENSP00000263710
SINCAM006351	ENSP00000263713
SINCAM005180	ENSP00000263726
[truncated: 10,445 more rows]
