# Supplementary material for: Reconstruction of proto-vertebrate, proto-cyclostome and proto-gnathostome genomes provides new insights into early vertebrate evolution
Source: Nat Commun. 2021 Jul 23;12:4489. doi: 10.1038/s41467-021-24573-z (PMC8302630; doi:10.1038/s41467-021-24573-z)
Supplement: Supplementary file 4 — Supplementary Data 1 [file 41467_2021_24573_MOESM4_ESM.zip › SuppData1/orthologs/CALMI-LEPOC.txt]

SINCAM011582	ENSLOCP00000000004
SINCAM014768	ENSLOCP00000000005
SINCAM011580	ENSLOCP00000000006
SINCAM011548	ENSLOCP00000000018
SINCAM923118	ENSLOCP00000000022
SINCAM921869	ENSLOCP00000000025
SINCAM921870	ENSLOCP00000000026
SINCAM007146	ENSLOCP00000000029
SINCAM015898	ENSLOCP00000000032
SINCAM007148	ENSLOCP00000000038
SINCAM007149	ENSLOCP00000000044
SINCAM017851	ENSLOCP00000000045
SINCAM007150	ENSLOCP00000000046
SINCAM006244	ENSLOCP00000000048
SINCAM007151	ENSLOCP00000000051
SINCAM015009	ENSLOCP00000000056
SINCAM015267	ENSLOCP00000000064
SINCAM000350	ENSLOCP00000000070
SINCAM000437	ENSLOCP00000000071
SINCAM012906	ENSLOCP00000000087
SINCAM000815	ENSLOCP00000000089
SINCAM012990	ENSLOCP00000000100
SINCAM923029	ENSLOCP00000000103
SINCAM012782	ENSLOCP00000000104
SINCAM014445	ENSLOCP00000000106
SINCAM005115	ENSLOCP00000000108
SINCAM012780	ENSLOCP00000000111
SINCAM013023	ENSLOCP00000000115
SINCAM006045	ENSLOCP00000000116
SINCAM005114	ENSLOCP00000000119
SINCAM003714	ENSLOCP00000000126
SINCAM012779	ENSLOCP00000000129
SINCAM004850	ENSLOCP00000000135
SINCAM922918	ENSLOCP00000000136
SINCAM008852	ENSLOCP00000000139
SINCAM005112	ENSLOCP00000000144
SINCAM004852	ENSLOCP00000000145
SINCAM000495	ENSLOCP00000000147
SINCAM015903	ENSLOCP00000000154
SINCAM005111	ENSLOCP00000000159
SINCAM012777	ENSLOCP00000000162
SINCAM004853	ENSLOCP00000000167
SINCAM005110	ENSLOCP00000000179
SINCAM015647	ENSLOCP00000000183
SINCAM014623	ENSLOCP00000000184
SINCAM920538	ENSLOCP00000000187
SINCAM009014	ENSLOCP00000000195
SINCAM012882	ENSLOCP00000000198
SINCAM920764	ENSLOCP00000000202
SINCAM017700	ENSLOCP00000000204
SINCAM013340	ENSLOCP00000000207
SINCAM010904	ENSLOCP00000000208
SINCAM005109	ENSLOCP00000000210
SINCAM922932	ENSLOCP00000000211
SINCAM922941	ENSLOCP00000000213
SINCAM012881	ENSLOCP00000000220
SINCAM004855	ENSLOCP00000000221
SINCAM922482	ENSLOCP00000000240
SINCAM015923	ENSLOCP00000000242
SINCAM002569	ENSLOCP00000000243
SINCAM923158	ENSLOCP00000000244
SINCAM005125	ENSLOCP00000000256
SINCAM921381	ENSLOCP00000000260
SINCAM010324	ENSLOCP00000000264
SINCAM002829	ENSLOCP00000000268
SINCAM923082	ENSLOCP00000000273
SINCAM014406	ENSLOCP00000000275
SINCAM014932	ENSLOCP00000000278
SINCAM921382	ENSLOCP00000000280
SINCAM920849	ENSLOCP00000000289
SINCAM002863	ENSLOCP00000000300
SINCAM015327	ENSLOCP00000000302
SINCAM921383	ENSLOCP00000000304
SINCAM015612	ENSLOCP00000000307
SINCAM920850	ENSLOCP00000000308
SINCAM015387	ENSLOCP00000000310
SINCAM012786	ENSLOCP00000000313
SINCAM001601	ENSLOCP00000000314
SINCAM922619	ENSLOCP00000000316
SINCAM921384	ENSLOCP00000000324
SINCAM005116	ENSLOCP00000000326
SINCAM900054	ENSLOCP00000000328
SINCAM002864	ENSLOCP00000000332
SINCAM016429	ENSLOCP00000000339
SINCAM003868	ENSLOCP00000000343
SINCAM015664	ENSLOCP00000000348
SINCAM008942	ENSLOCP00000000349
SINCAM011670	ENSLOCP00000000350
SINCAM015307	ENSLOCP00000000360
SINCAM008560	ENSLOCP00000000362
SINCAM014638	ENSLOCP00000000367
SINCAM006989	ENSLOCP00000000372
SINCAM018101	ENSLOCP00000000375
SINCAM002865	ENSLOCP00000000381
SINCAM015449	ENSLOCP00000000390
SINCAM012908	ENSLOCP00000000394
SINCAM013025	ENSLOCP00000000395
SINCAM006011	ENSLOCP00000000399
SINCAM014098	ENSLOCP00000000404
SINCAM001806	ENSLOCP00000000407
SINCAM011517	ENSLOCP00000000414
SINCAM004857	ENSLOCP00000000415
SINCAM010598	ENSLOCP00000000416
SINCAM005117	ENSLOCP00000000419
SINCAM922228	ENSLOCP00000000423
SINCAM922732	ENSLOCP00000000424
SINCAM014630	ENSLOCP00000000425
SINCAM007895	ENSLOCP00000000428
SINCAM012907	ENSLOCP00000000434
SINCAM013751	ENSLOCP00000000436
SINCAM013050	ENSLOCP00000000451
SINCAM001636	ENSLOCP00000000454
SINCAM010597	ENSLOCP00000000456
SINCAM000414	ENSLOCP00000000457
SINCAM005118	ENSLOCP00000000458
SINCAM004858	ENSLOCP00000000461
SINCAM007849	ENSLOCP00000000463
SINCAM017055	ENSLOCP00000000465
SINCAM009158	ENSLOCP00000000472
SINCAM010609	ENSLOCP00000000475
SINCAM922214	ENSLOCP00000000481
SINCAM004373	ENSLOCP00000000482
SINCAM007931	ENSLOCP00000000483
SINCAM000669	ENSLOCP00000000490
SINCAM015515	ENSLOCP00000000493
SINCAM012975	ENSLOCP00000000495
SINCAM012293	ENSLOCP00000000498
SINCAM001635	ENSLOCP00000000500
SINCAM010596	ENSLOCP00000000507
SINCAM921742	ENSLOCP00000000511
SINCAM007848	ENSLOCP00000000512
SINCAM009046	ENSLOCP00000000514
SINCAM002438	ENSLOCP00000000515
SINCAM011578	ENSLOCP00000000516
SINCAM015641	ENSLOCP00000000522
SINCAM003685	ENSLOCP00000000529
SINCAM017850	ENSLOCP00000000533
SINCAM922815	ENSLOCP00000000534
SINCAM018080	ENSLOCP00000000535
SINCAM012974	ENSLOCP00000000540
SINCAM014679	ENSLOCP00000000541
SINCAM009088	ENSLOCP00000000542
SINCAM012294	ENSLOCP00000000544
SINCAM014597	ENSLOCP00000000546
SINCAM922215	ENSLOCP00000000547
SINCAM003124	ENSLOCP00000000548
SINCAM012314	ENSLOCP00000000549
SINCAM001634	ENSLOCP00000000552
SINCAM921740	ENSLOCP00000000559
SINCAM007872	ENSLOCP00000000562
SINCAM003485	ENSLOCP00000000565
SINCAM016770	ENSLOCP00000000570
SINCAM008874	ENSLOCP00000000571
SINCAM921063	ENSLOCP00000000579
SINCAM010368	ENSLOCP00000000583
SINCAM013583	ENSLOCP00000000585
SINCAM018091	ENSLOCP00000000586
SINCAM012322	ENSLOCP00000000590
SINCAM015147	ENSLOCP00000000591
SINCAM922883	ENSLOCP00000000599
SINCAM007871	ENSLOCP00000000602
SINCAM002440	ENSLOCP00000000609
SINCAM009159	ENSLOCP00000000610
SINCAM923108	ENSLOCP00000000611
SINCAM001488	ENSLOCP00000000613
SINCAM922877	ENSLOCP00000000614
SINCAM005934	ENSLOCP00000000619
SINCAM005869	ENSLOCP00000000620
SINCAM011081	ENSLOCP00000000625
SINCAM002870	ENSLOCP00000000627
SINCAM013562	ENSLOCP00000000630
SINCAM003931	ENSLOCP00000000631
SINCAM011519	ENSLOCP00000000634
SINCAM010370	ENSLOCP00000000635
SINCAM004004	ENSLOCP00000000640
SINCAM921509	ENSLOCP00000000641
SINCAM001632	ENSLOCP00000000642
SINCAM923078	ENSLOCP00000000643
SINCAM007870	ENSLOCP00000000646
SINCAM014987	ENSLOCP00000000647
SINCAM002856	ENSLOCP00000000650
SINCAM009160	ENSLOCP00000000652
SINCAM922107	ENSLOCP00000000653
SINCAM012886	ENSLOCP00000000654
SINCAM923164	ENSLOCP00000000660
SINCAM009787	ENSLOCP00000000662
SINCAM922044	ENSLOCP00000000670
SINCAM017256	ENSLOCP00000000674
SINCAM011520	ENSLOCP00000000676
SINCAM007055	ENSLOCP00000000679
SINCAM001996	ENSLOCP00000000680
SINCAM011080	ENSLOCP00000000681
SINCAM015302	ENSLOCP00000000689
SINCAM014455	ENSLOCP00000000693
SINCAM012887	ENSLOCP00000000695
SINCAM921739	ENSLOCP00000000701
SINCAM001995	ENSLOCP00000000712
SINCAM922045	ENSLOCP00000000714
SINCAM011521	ENSLOCP00000000717
SINCAM921858	ENSLOCP00000000720
SINCAM922383	ENSLOCP00000000724
SINCAM011575	ENSLOCP00000000728
SINCAM007864	ENSLOCP00000000732
SINCAM008923	ENSLOCP00000000734
SINCAM006031	ENSLOCP00000000741
SINCAM007625	ENSLOCP00000000743
SINCAM004053	ENSLOCP00000000744
SINCAM921800	ENSLOCP00000000745
SINCAM002867	ENSLOCP00000000747
SINCAM003825	ENSLOCP00000000752
SINCAM922046	ENSLOCP00000000753
SINCAM922216	ENSLOCP00000000757
SINCAM003820	ENSLOCP00000000759
SINCAM011066	ENSLOCP00000000760
SINCAM010557	ENSLOCP00000000761
SINCAM001631	ENSLOCP00000000765
SINCAM004613	ENSLOCP00000000766
SINCAM006292	ENSLOCP00000000767
SINCAM007861	ENSLOCP00000000769
SINCAM922458	ENSLOCP00000000775
SINCAM008924	ENSLOCP00000000778
SINCAM002871	ENSLOCP00000000782
SINCAM009163	ENSLOCP00000000784
SINCAM010372	ENSLOCP00000000787
SINCAM013711	ENSLOCP00000000789
SINCAM922225	ENSLOCP00000000791
SINCAM921484	ENSLOCP00000000797
SINCAM921501	ENSLOCP00000000799
SINCAM011764	ENSLOCP00000000800
SINCAM921980	ENSLOCP00000000801
SINCAM900193	ENSLOCP00000000805
SINCAM920853	ENSLOCP00000000806
SINCAM922961	ENSLOCP00000000810
SINCAM009164	ENSLOCP00000000813
SINCAM002872	ENSLOCP00000000817
SINCAM011545	ENSLOCP00000000818
SINCAM001630	ENSLOCP00000000819
SINCAM007860	ENSLOCP00000000831
SINCAM002826	ENSLOCP00000000836
SINCAM013748	ENSLOCP00000000839
SINCAM921738	ENSLOCP00000000841
SINCAM006288	ENSLOCP00000000844
SINCAM002886	ENSLOCP00000000848
SINCAM001923	ENSLOCP00000000851
SINCAM007744	ENSLOCP00000000852
SINCAM015617	ENSLOCP00000000855
SINCAM010374	ENSLOCP00000000856
SINCAM014862	ENSLOCP00000000857
SINCAM921981	ENSLOCP00000000860
SINCAM011646	ENSLOCP00000000861
SINCAM014012	ENSLOCP00000000862
SINCAM012911	ENSLOCP00000000863
SINCAM922970	ENSLOCP00000000865
SINCAM009166	ENSLOCP00000000870
SINCAM015758	ENSLOCP00000000874
SINCAM006267	ENSLOCP00000000875
SINCAM008808	ENSLOCP00000000877
SINCAM007743	ENSLOCP00000000879
SINCAM015618	ENSLOCP00000000880
SINCAM008919	ENSLOCP00000000886
SINCAM001627	ENSLOCP00000000887
SINCAM013712	ENSLOCP00000000891
SINCAM921913	ENSLOCP00000000897
SINCAM008809	ENSLOCP00000000900
SINCAM003990	ENSLOCP00000000903
SINCAM922535	ENSLOCP00000000904
SINCAM002233	ENSLOCP00000000905
SINCAM010375	ENSLOCP00000000906
SINCAM008920	ENSLOCP00000000908
SINCAM007853	ENSLOCP00000000909
SINCAM014014	ENSLOCP00000000910
SINCAM014874	ENSLOCP00000000913
SINCAM921744	ENSLOCP00000000914
SINCAM922973	ENSLOCP00000000917
SINCAM012391	ENSLOCP00000000918
SINCAM004138	ENSLOCP00000000921
SINCAM920537	ENSLOCP00000000922
SINCAM011068	ENSLOCP00000000923
SINCAM011495	ENSLOCP00000000926
SINCAM003991	ENSLOCP00000000932
SINCAM008612	ENSLOCP00000000933
SINCAM015414	ENSLOCP00000000940
SINCAM012972	ENSLOCP00000000942
SINCAM922703	ENSLOCP00000000945
SINCAM000743	ENSLOCP00000000947
SINCAM011069	ENSLOCP00000000948
SINCAM008786	ENSLOCP00000000949
SINCAM008930	ENSLOCP00000000950
SINCAM921926	ENSLOCP00000000951
SINCAM010376	ENSLOCP00000000953
SINCAM013605	ENSLOCP00000000954
SINCAM004044	ENSLOCP00000000955
SINCAM003992	ENSLOCP00000000959
SINCAM001625	ENSLOCP00000000960
SINCAM005600	ENSLOCP00000000961
SINCAM007835	ENSLOCP00000000963
SINCAM011818	ENSLOCP00000000964
SINCAM011494	ENSLOCP00000000973
SINCAM006405	ENSLOCP00000000975
SINCAM008584	ENSLOCP00000000977
SINCAM009282	ENSLOCP00000000979
SINCAM921982	ENSLOCP00000000982
SINCAM000741	ENSLOCP00000000983
SINCAM007836	ENSLOCP00000000984
SINCAM921745	ENSLOCP00000000986
SINCAM005599	ENSLOCP00000000987
SINCAM011490	ENSLOCP00000000989
SINCAM920756	ENSLOCP00000000990
SINCAM013893	ENSLOCP00000000991
SINCAM008586	ENSLOCP00000000995
SINCAM922468	ENSLOCP00000000996
SINCAM922549	ENSLOCP00000000997
SINCAM003994	ENSLOCP00000000999
SINCAM016201	ENSLOCP00000001002
SINCAM007858	ENSLOCP00000001003
SINCAM000740	ENSLOCP00000001008
SINCAM016278	ENSLOCP00000001009
SINCAM009167	ENSLOCP00000001012
SINCAM010377	ENSLOCP00000001014
SINCAM921983	ENSLOCP00000001018
SINCAM008587	ENSLOCP00000001019
SINCAM920533	ENSLOCP00000001023
SINCAM014020	ENSLOCP00000001024
SINCAM006404	ENSLOCP00000001027
SINCAM010378	ENSLOCP00000001028
SINCAM000924	ENSLOCP00000001029
SINCAM003885	ENSLOCP00000001030
SINCAM014854	ENSLOCP00000001033
SINCAM011816	ENSLOCP00000001036
SINCAM004042	ENSLOCP00000001038
SINCAM002884	ENSLOCP00000001041
SINCAM003995	ENSLOCP00000001042
SINCAM006403	ENSLOCP00000001045
SINCAM006892	ENSLOCP00000001048
SINCAM007866	ENSLOCP00000001051
SINCAM920745	ENSLOCP00000001053
SINCAM010379	ENSLOCP00000001054
SINCAM003123	ENSLOCP00000001055
SINCAM012723	ENSLOCP00000001059
SINCAM011789	ENSLOCP00000001060
SINCAM004041	ENSLOCP00000001061
SINCAM002931	ENSLOCP00000001062
SINCAM011511	ENSLOCP00000001065
SINCAM000739	ENSLOCP00000001067
SINCAM015318	ENSLOCP00000001068
SINCAM011297	ENSLOCP00000001069
SINCAM007780	ENSLOCP00000001073
SINCAM010380	ENSLOCP00000001074
SINCAM006281	ENSLOCP00000001078
SINCAM006402	ENSLOCP00000001079
SINCAM013895	ENSLOCP00000001080
SINCAM009553	ENSLOCP00000001082
SINCAM012844	ENSLOCP00000001084
SINCAM922548	ENSLOCP00000001086
SINCAM922329	ENSLOCP00000001088
SINCAM005880	ENSLOCP00000001089
SINCAM007771	ENSLOCP00000001093
SINCAM009554	ENSLOCP00000001096
SINCAM000421	ENSLOCP00000001100
SINCAM000738	ENSLOCP00000001102
SINCAM006397	ENSLOCP00000001103
SINCAM003122	ENSLOCP00000001104
SINCAM015316	ENSLOCP00000001105
SINCAM000751	ENSLOCP00000001109
SINCAM010381	ENSLOCP00000001110
SINCAM017761	ENSLOCP00000001112
SINCAM013871	ENSLOCP00000001114
SINCAM011509	ENSLOCP00000001116
SINCAM009555	ENSLOCP00000001119
SINCAM922390	ENSLOCP00000001120
SINCAM921496	ENSLOCP00000001122
SINCAM921747	ENSLOCP00000001123
SINCAM005404	ENSLOCP00000001128
SINCAM002151	ENSLOCP00000001129
SINCAM000750	ENSLOCP00000001130
SINCAM013603	ENSLOCP00000001133
SINCAM011098	ENSLOCP00000001135
SINCAM012845	ENSLOCP00000001136
SINCAM003121	ENSLOCP00000001137
SINCAM006396	ENSLOCP00000001138
SINCAM010382	ENSLOCP00000001144
SINCAM009556	ENSLOCP00000001146
SINCAM008935	ENSLOCP00000001147
SINCAM001699	ENSLOCP00000001148
SINCAM013602	ENSLOCP00000001151
SINCAM012846	ENSLOCP00000001152
SINCAM007851	ENSLOCP00000001157
SINCAM011474	ENSLOCP00000001160
SINCAM006395	ENSLOCP00000001161
SINCAM015315	ENSLOCP00000001165
SINCAM006022	ENSLOCP00000001167
SINCAM003119	ENSLOCP00000001168
SINCAM010383	ENSLOCP00000001171
SINCAM000737	ENSLOCP00000001172
SINCAM001700	ENSLOCP00000001173
SINCAM016147	ENSLOCP00000001176
SINCAM921413	ENSLOCP00000001177
SINCAM008934	ENSLOCP00000001179
SINCAM000719	ENSLOCP00000001183
SINCAM006393	ENSLOCP00000001192
SINCAM011099	ENSLOCP00000001193
SINCAM008842	ENSLOCP00000001194
SINCAM006023	ENSLOCP00000001195
SINCAM921412	ENSLOCP00000001198
SINCAM009559	ENSLOCP00000001200
SINCAM001510	ENSLOCP00000001206
SINCAM011946	ENSLOCP00000001207
SINCAM000736	ENSLOCP00000001211
SINCAM013601	ENSLOCP00000001212
SINCAM005405	ENSLOCP00000001213
SINCAM003118	ENSLOCP00000001214
SINCAM009715	ENSLOCP00000001216
SINCAM015704	ENSLOCP00000001218
SINCAM900057	ENSLOCP00000001219
SINCAM920752	ENSLOCP00000001220
SINCAM008860	ENSLOCP00000001221
SINCAM922059	ENSLOCP00000001223
SINCAM011100	ENSLOCP00000001224
SINCAM006392	ENSLOCP00000001225
SINCAM009102	ENSLOCP00000001226
SINCAM009560	ENSLOCP00000001229
SINCAM003117	ENSLOCP00000001230
SINCAM920715	ENSLOCP00000001232
SINCAM921522	ENSLOCP00000001234
SINCAM011947	ENSLOCP00000001235
SINCAM008887	ENSLOCP00000001240
SINCAM011478	ENSLOCP00000001241
SINCAM010446	ENSLOCP00000001243
SINCAM009561	ENSLOCP00000001244
SINCAM011101	ENSLOCP00000001247
SINCAM013599	ENSLOCP00000001248
SINCAM012852	ENSLOCP00000001249
SINCAM008838	ENSLOCP00000001250
SINCAM000789	ENSLOCP00000001252
SINCAM006024	ENSLOCP00000001253
SINCAM007955	ENSLOCP00000001254
SINCAM002227	ENSLOCP00000001255
SINCAM920900	ENSLOCP00000001257
SINCAM004564	ENSLOCP00000001261
SINCAM011477	ENSLOCP00000001262
SINCAM010155	ENSLOCP00000001266
SINCAM008888	ENSLOCP00000001268
SINCAM008839	ENSLOCP00000001271
SINCAM011948	ENSLOCP00000001274
SINCAM012853	ENSLOCP00000001280
SINCAM004311	ENSLOCP00000001282
SINCAM006975	ENSLOCP00000001283
SINCAM015256	ENSLOCP00000001284
SINCAM011658	ENSLOCP00000001287
SINCAM013600	ENSLOCP00000001288
SINCAM002228	ENSLOCP00000001292
SINCAM010447	ENSLOCP00000001295
SINCAM011102	ENSLOCP00000001297
SINCAM012869	ENSLOCP00000001299
SINCAM014684	ENSLOCP00000001300
SINCAM005870	ENSLOCP00000001302
SINCAM008940	ENSLOCP00000001310
SINCAM010449	ENSLOCP00000001316
SINCAM921492	ENSLOCP00000001317
SINCAM920524	ENSLOCP00000001318
SINCAM004442	ENSLOCP00000001319
SINCAM013598	ENSLOCP00000001320
SINCAM013872	ENSLOCP00000001321
SINCAM018063	ENSLOCP00000001323
SINCAM011659	ENSLOCP00000001325
SINCAM011103	ENSLOCP00000001326
SINCAM011942	ENSLOCP00000001329
SINCAM002229	ENSLOCP00000001332
SINCAM012870	ENSLOCP00000001333
SINCAM000729	ENSLOCP00000001336
SINCAM008840	ENSLOCP00000001338
SINCAM004108	ENSLOCP00000001339
SINCAM013873	ENSLOCP00000001341
SINCAM006489	ENSLOCP00000001343
SINCAM002859	ENSLOCP00000001348
SINCAM005169	ENSLOCP00000001350
SINCAM011906	ENSLOCP00000001351
SINCAM000734	ENSLOCP00000001355
SINCAM000766	ENSLOCP00000001361
SINCAM002860	ENSLOCP00000001363
SINCAM923096	ENSLOCP00000001364
SINCAM007998	ENSLOCP00000001367
SINCAM005854	ENSLOCP00000001368
SINCAM005168	ENSLOCP00000001369
SINCAM920564	ENSLOCP00000001371
SINCAM011939	ENSLOCP00000001372
SINCAM011660	ENSLOCP00000001376
SINCAM010450	ENSLOCP00000001377
SINCAM007997	ENSLOCP00000001380
SINCAM008600	ENSLOCP00000001382
SINCAM000735	ENSLOCP00000001383
SINCAM006390	ENSLOCP00000001384
SINCAM002861	ENSLOCP00000001385
SINCAM920515	ENSLOCP00000001386
SINCAM011144	ENSLOCP00000001388
SINCAM002230	ENSLOCP00000001392
SINCAM008000	ENSLOCP00000001393
SINCAM004109	ENSLOCP00000001396
SINCAM008601	ENSLOCP00000001397
SINCAM000771	ENSLOCP00000001401
SINCAM011661	ENSLOCP00000001402
SINCAM922480	ENSLOCP00000001404
SINCAM010466	ENSLOCP00000001406
SINCAM002231	ENSLOCP00000001411
SINCAM008602	ENSLOCP00000001413
SINCAM005153	ENSLOCP00000001415
SINCAM014004	ENSLOCP00000001416
SINCAM011145	ENSLOCP00000001417
SINCAM010124	ENSLOCP00000001418
SINCAM000715	ENSLOCP00000001419
SINCAM005148	ENSLOCP00000001420
SINCAM002862	ENSLOCP00000001422
SINCAM006389	ENSLOCP00000001423
SINCAM010662	ENSLOCP00000001425
SINCAM010444	ENSLOCP00000001426
SINCAM008938	ENSLOCP00000001427
SINCAM921251	ENSLOCP00000001428
SINCAM015311	ENSLOCP00000001430
SINCAM004313	ENSLOCP00000001432
SINCAM922481	ENSLOCP00000001433
SINCAM921986	ENSLOCP00000001435
SINCAM009566	ENSLOCP00000001436
SINCAM011648	ENSLOCP00000001437
SINCAM000716	ENSLOCP00000001439
SINCAM013597	ENSLOCP00000001440
SINCAM008002	ENSLOCP00000001442
SINCAM002849	ENSLOCP00000001444
SINCAM006388	ENSLOCP00000001445
SINCAM008603	ENSLOCP00000001446
SINCAM922244	ENSLOCP00000001450
SINCAM014239	ENSLOCP00000001453
SINCAM920755	ENSLOCP00000001455
SINCAM006385	ENSLOCP00000001456
SINCAM010443	ENSLOCP00000001458
SINCAM921978	ENSLOCP00000001460
SINCAM005151	ENSLOCP00000001461
SINCAM920536	ENSLOCP00000001462
SINCAM013595	ENSLOCP00000001464
SINCAM008604	ENSLOCP00000001466
SINCAM011656	ENSLOCP00000001470
SINCAM015860	ENSLOCP00000001472
SINCAM013989	ENSLOCP00000001475
SINCAM006384	ENSLOCP00000001476
SINCAM004107	ENSLOCP00000001477
SINCAM920522	ENSLOCP00000001479
SINCAM922879	ENSLOCP00000001480
SINCAM012866	ENSLOCP00000001481
SINCAM008605	ENSLOCP00000001482
SINCAM921987	ENSLOCP00000001483
SINCAM009567	ENSLOCP00000001484
SINCAM001906	ENSLOCP00000001486
SINCAM005855	ENSLOCP00000001488
SINCAM005185	ENSLOCP00000001489
SINCAM922547	ENSLOCP00000001490
SINCAM004106	ENSLOCP00000001492
SINCAM017531	ENSLOCP00000001493
SINCAM011862	ENSLOCP00000001496
SINCAM001897	ENSLOCP00000001498
SINCAM004784	ENSLOCP00000001499
SINCAM008606	ENSLOCP00000001500
SINCAM922243	ENSLOCP00000001501
SINCAM014981	ENSLOCP00000001506
SINCAM015322	ENSLOCP00000001509
SINCAM000782	ENSLOCP00000001510
SINCAM922944	ENSLOCP00000001511
SINCAM001898	ENSLOCP00000001512
SINCAM922452	ENSLOCP00000001515
SINCAM004714	ENSLOCP00000001516
SINCAM005857	ENSLOCP00000001519
SINCAM011149	ENSLOCP00000001520
SINCAM009568	ENSLOCP00000001521
SINCAM008607	ENSLOCP00000001522
SINCAM011459	ENSLOCP00000001524
SINCAM010419	ENSLOCP00000001527
SINCAM013990	ENSLOCP00000001530
SINCAM920535	ENSLOCP00000001531
SINCAM006382	ENSLOCP00000001533
SINCAM005145	ENSLOCP00000001534
SINCAM922453	ENSLOCP00000001537
SINCAM010418	ENSLOCP00000001540
SINCAM009084	ENSLOCP00000001541
SINCAM000765	ENSLOCP00000001543
SINCAM011460	ENSLOCP00000001547
SINCAM011151	ENSLOCP00000001548
SINCAM005858	ENSLOCP00000001549
SINCAM001901	ENSLOCP00000001550
SINCAM008005	ENSLOCP00000001551
SINCAM012868	ENSLOCP00000001555
SINCAM009570	ENSLOCP00000001558
SINCAM015392	ENSLOCP00000001559
SINCAM922211	ENSLOCP00000001560
SINCAM004785	ENSLOCP00000001563
SINCAM010460	ENSLOCP00000001564
SINCAM011152	ENSLOCP00000001565
SINCAM012056	ENSLOCP00000001567
SINCAM009083	ENSLOCP00000001568
SINCAM006381	ENSLOCP00000001571
SINCAM922737	ENSLOCP00000001572
SINCAM001902	ENSLOCP00000001573
SINCAM008008	ENSLOCP00000001574
SINCAM004713	ENSLOCP00000001575
SINCAM014858	ENSLOCP00000001580
SINCAM014983	ENSLOCP00000001583
SINCAM008730	ENSLOCP00000001584
SINCAM010432	ENSLOCP00000001587
SINCAM011156	ENSLOCP00000001589
SINCAM009082	ENSLOCP00000001591
SINCAM001142	ENSLOCP00000001592
SINCAM009571	ENSLOCP00000001593
SINCAM007366	ENSLOCP00000001594
SINCAM002204	ENSLOCP00000001595
SINCAM012998	ENSLOCP00000001598
SINCAM007838	ENSLOCP00000001599
SINCAM920857	ENSLOCP00000001601
SINCAM002203	ENSLOCP00000001607
SINCAM920594	ENSLOCP00000001609
SINCAM013665	ENSLOCP00000001610
SINCAM010433	ENSLOCP00000001611
SINCAM007363	ENSLOCP00000001612
SINCAM005860	ENSLOCP00000001613
SINCAM011854	ENSLOCP00000001614
SINCAM015802	ENSLOCP00000001615
SINCAM006380	ENSLOCP00000001616
SINCAM008729	ENSLOCP00000001617
SINCAM004712	ENSLOCP00000001619
SINCAM921493	ENSLOCP00000001621
SINCAM012999	ENSLOCP00000001622
SINCAM007852	ENSLOCP00000001624
SINCAM011464	ENSLOCP00000001626
SINCAM000764	ENSLOCP00000001627
SINCAM002202	ENSLOCP00000001628
SINCAM011157	ENSLOCP00000001629
SINCAM015530	ENSLOCP00000001630
SINCAM010628	ENSLOCP00000001634
SINCAM006379	ENSLOCP00000001636
SINCAM001143	ENSLOCP00000001637
SINCAM921248	ENSLOCP00000001638
SINCAM002676	ENSLOCP00000001639
SINCAM004711	ENSLOCP00000001640
SINCAM005862	ENSLOCP00000001646
SINCAM011158	ENSLOCP00000001647
SINCAM000763	ENSLOCP00000001649
SINCAM007765	ENSLOCP00000001651
SINCAM002201	ENSLOCP00000001652
SINCAM013993	ENSLOCP00000001653
SINCAM014985	ENSLOCP00000001654
SINCAM004710	ENSLOCP00000001656
SINCAM001145	ENSLOCP00000001659
SINCAM013000	ENSLOCP00000001660
SINCAM009079	ENSLOCP00000001661
SINCAM005187	ENSLOCP00000001662
SINCAM013572	ENSLOCP00000001665
SINCAM004082	ENSLOCP00000001667
SINCAM007764	ENSLOCP00000001670
SINCAM013992	ENSLOCP00000001673
SINCAM011856	ENSLOCP00000001676
SINCAM011159	ENSLOCP00000001678
SINCAM920595	ENSLOCP00000001679
SINCAM009300	ENSLOCP00000001680
SINCAM010627	ENSLOCP00000001683
SINCAM011467	ENSLOCP00000001685
SINCAM011864	ENSLOCP00000001687
SINCAM005863	ENSLOCP00000001689
SINCAM009104	ENSLOCP00000001692
SINCAM007359	ENSLOCP00000001693
SINCAM013002	ENSLOCP00000001694
SINCAM922738	ENSLOCP00000001695
SINCAM005188	ENSLOCP00000001696
SINCAM010626	ENSLOCP00000001698
SINCAM011160	ENSLOCP00000001699
SINCAM004709	ENSLOCP00000001701
SINCAM001146	ENSLOCP00000001703
SINCAM003576	ENSLOCP00000001709
SINCAM007763	ENSLOCP00000001710
SINCAM007357	ENSLOCP00000001711
SINCAM011500	ENSLOCP00000001712
SINCAM001915	ENSLOCP00000001714
SINCAM009301	ENSLOCP00000001716
SINCAM920534	ENSLOCP00000001717
SINCAM002264	ENSLOCP00000001718
SINCAM005217	ENSLOCP00000001719
SINCAM004933	ENSLOCP00000001722
SINCAM007761	ENSLOCP00000001723
SINCAM008567	ENSLOCP00000001726
SINCAM007355	ENSLOCP00000001727
SINCAM922739	ENSLOCP00000001728
SINCAM011499	ENSLOCP00000001730
SINCAM010890	ENSLOCP00000001731
SINCAM009305	ENSLOCP00000001733
SINCAM002674	ENSLOCP00000001734
SINCAM006378	ENSLOCP00000001736
SINCAM007428	ENSLOCP00000001737
SINCAM011938	ENSLOCP00000001740
SINCAM005216	ENSLOCP00000001742
SINCAM013573	ENSLOCP00000001743
SINCAM013919	ENSLOCP00000001744
SINCAM011498	ENSLOCP00000001745
SINCAM000713	ENSLOCP00000001746
SINCAM001916	ENSLOCP00000001747
SINCAM001148	ENSLOCP00000001750
SINCAM007760	ENSLOCP00000001751
SINCAM921551	ENSLOCP00000001753
SINCAM004085	ENSLOCP00000001755
SINCAM010623	ENSLOCP00000001756
SINCAM013004	ENSLOCP00000001757
SINCAM011909	ENSLOCP00000001761
SINCAM004724	ENSLOCP00000001762
SINCAM009306	ENSLOCP00000001764
SINCAM001149	ENSLOCP00000001766
SINCAM013574	ENSLOCP00000001767
SINCAM006377	ENSLOCP00000001768
SINCAM007362	ENSLOCP00000001769
SINCAM922029	ENSLOCP00000001770
SINCAM920528	ENSLOCP00000001772
SINCAM001917	ENSLOCP00000001773
SINCAM012823	ENSLOCP00000001777
SINCAM008566	ENSLOCP00000001778
SINCAM010622	ENSLOCP00000001779
SINCAM004086	ENSLOCP00000001780
SINCAM011647	ENSLOCP00000001781
SINCAM922001	ENSLOCP00000001783
SINCAM001921	ENSLOCP00000001784
SINCAM006376	ENSLOCP00000001785
SINCAM013575	ENSLOCP00000001787
SINCAM012822	ENSLOCP00000001789
SINCAM005196	ENSLOCP00000001790
SINCAM011487	ENSLOCP00000001792
SINCAM921702	ENSLOCP00000001793
SINCAM004097	ENSLOCP00000001794
SINCAM008385	ENSLOCP00000001795
SINCAM001150	ENSLOCP00000001796
SINCAM006374	ENSLOCP00000001797
SINCAM921473	ENSLOCP00000001799
SINCAM012821	ENSLOCP00000001801
SINCAM005865	ENSLOCP00000001802
SINCAM004936	ENSLOCP00000001805
SINCAM008564	ENSLOCP00000001806
SINCAM923037	ENSLOCP00000001807
SINCAM013576	ENSLOCP00000001809
SINCAM011219	ENSLOCP00000001810
SINCAM000744	ENSLOCP00000001812
SINCAM008387	ENSLOCP00000001814
SINCAM013934	ENSLOCP00000001815
SINCAM006373	ENSLOCP00000001817
SINCAM005197	ENSLOCP00000001818
SINCAM012002	ENSLOCP00000001819
SINCAM921935	ENSLOCP00000001822
SINCAM001922	ENSLOCP00000001823
SINCAM920529	ENSLOCP00000001829
SINCAM004095	ENSLOCP00000001830
SINCAM005966	ENSLOCP00000001831
SINCAM922964	ENSLOCP00000001833
SINCAM007431	ENSLOCP00000001836
SINCAM006372	ENSLOCP00000001837
SINCAM002673	ENSLOCP00000001838
SINCAM009073	ENSLOCP00000001840
SINCAM001151	ENSLOCP00000001841
SINCAM005198	ENSLOCP00000001845
SINCAM920539	ENSLOCP00000001846
SINCAM005040	ENSLOCP00000001847
SINCAM009071	ENSLOCP00000001851
SINCAM011218	ENSLOCP00000001852
SINCAM922221	ENSLOCP00000001854
SINCAM013585	ENSLOCP00000001855
SINCAM921936	ENSLOCP00000001856
SINCAM006371	ENSLOCP00000001857
SINCAM922963	ENSLOCP00000001858
SINCAM001152	ENSLOCP00000001861
SINCAM017510	ENSLOCP00000001863
SINCAM007429	ENSLOCP00000001865
SINCAM005799	ENSLOCP00000001866
SINCAM008903	ENSLOCP00000001867
SINCAM004937	ENSLOCP00000001869
SINCAM001772	ENSLOCP00000001871
SINCAM900280	ENSLOCP00000001872
SINCAM005199	ENSLOCP00000001873
SINCAM006408	ENSLOCP00000001875
SINCAM922058	ENSLOCP00000001876
SINCAM008901	ENSLOCP00000001882
SINCAM011217	ENSLOCP00000001883
SINCAM004938	ENSLOCP00000001884
SINCAM009211	ENSLOCP00000001885
SINCAM004819	ENSLOCP00000001886
SINCAM007373	ENSLOCP00000001889
SINCAM008015	ENSLOCP00000001890
SINCAM000780	ENSLOCP00000001891
SINCAM002672	ENSLOCP00000001893
SINCAM922901	ENSLOCP00000001894
SINCAM006409	ENSLOCP00000001896
SINCAM001154	ENSLOCP00000001899
SINCAM012890	ENSLOCP00000001900
SINCAM001775	ENSLOCP00000001904
SINCAM004818	ENSLOCP00000001905
SINCAM007756	ENSLOCP00000001906
SINCAM009758	ENSLOCP00000001907
SINCAM000779	ENSLOCP00000001910
SINCAM007372	ENSLOCP00000001911
SINCAM013709	ENSLOCP00000001914
SINCAM011990	ENSLOCP00000001916
SINCAM012927	ENSLOCP00000001918
SINCAM011534	ENSLOCP00000001919
SINCAM005732	ENSLOCP00000001923
SINCAM009210	ENSLOCP00000001924
SINCAM013710	ENSLOCP00000001926
SINCAM011216	ENSLOCP00000001927
SINCAM010485	ENSLOCP00000001928
SINCAM012893	ENSLOCP00000001930
SINCAM011989	ENSLOCP00000001931
SINCAM007410	ENSLOCP00000001937
SINCAM007754	ENSLOCP00000001939
SINCAM922416	ENSLOCP00000001940
SINCAM012894	ENSLOCP00000001942
SINCAM002441	ENSLOCP00000001944
SINCAM006410	ENSLOCP00000001946
SINCAM017991	ENSLOCP00000001948
SINCAM010484	ENSLOCP00000001949
SINCAM004816	ENSLOCP00000001950
SINCAM015260	ENSLOCP00000001953
SINCAM007753	ENSLOCP00000001954
SINCAM014387	ENSLOCP00000001955
SINCAM922223	ENSLOCP00000001957
SINCAM015262	ENSLOCP00000001959
SINCAM002474	ENSLOCP00000001960
SINCAM922402	ENSLOCP00000001961
SINCAM001159	ENSLOCP00000001962
SINCAM922415	ENSLOCP00000001964
SINCAM004815	ENSLOCP00000001966
SINCAM921472	ENSLOCP00000001967
SINCAM011051	ENSLOCP00000001968
SINCAM012836	ENSLOCP00000001969
SINCAM008590	ENSLOCP00000001970
SINCAM003781	ENSLOCP00000001971
SINCAM900219	ENSLOCP00000001972
SINCAM009095	ENSLOCP00000001974
SINCAM011796	ENSLOCP00000001976
SINCAM005219	ENSLOCP00000001978
SINCAM007414	ENSLOCP00000001980
SINCAM010482	ENSLOCP00000001981
SINCAM013626	ENSLOCP00000001982
SINCAM006411	ENSLOCP00000001983
SINCAM017782	ENSLOCP00000001984
SINCAM002475	ENSLOCP00000001985
SINCAM900220	ENSLOCP00000001987
SINCAM920662	ENSLOCP00000001988
SINCAM008895	ENSLOCP00000001991
SINCAM014751	ENSLOCP00000001992
SINCAM011046	ENSLOCP00000001993
SINCAM002593	ENSLOCP00000001994
SINCAM922222	ENSLOCP00000001995
SINCAM004814	ENSLOCP00000001996
SINCAM009207	ENSLOCP00000001998
SINCAM007750	ENSLOCP00000001999
SINCAM005221	ENSLOCP00000002004
SINCAM012833	ENSLOCP00000002006
SINCAM920796	ENSLOCP00000002008
SINCAM008746	ENSLOCP00000002010
SINCAM016083	ENSLOCP00000002011
SINCAM900221	ENSLOCP00000002012
SINCAM010481	ENSLOCP00000002014
SINCAM922413	ENSLOCP00000002015
SINCAM005222	ENSLOCP00000002016
SINCAM004813	ENSLOCP00000002017
SINCAM006412	ENSLOCP00000002020
SINCAM012807	ENSLOCP00000002022
SINCAM016253	ENSLOCP00000002024
SINCAM013627	ENSLOCP00000002025
SINCAM011299	ENSLOCP00000002026
SINCAM010319	ENSLOCP00000002032
SINCAM007577	ENSLOCP00000002033
SINCAM001162	ENSLOCP00000002034
SINCAM009206	ENSLOCP00000002036
SINCAM004812	ENSLOCP00000002037
SINCAM006413	ENSLOCP00000002040
SINCAM921794	ENSLOCP00000002041
SINCAM007748	ENSLOCP00000002044
SINCAM004553	ENSLOCP00000002048
SINCAM012805	ENSLOCP00000002049
SINCAM002506	ENSLOCP00000002051
SINCAM900222	ENSLOCP00000002053
SINCAM008747	ENSLOCP00000002054
SINCAM001776	ENSLOCP00000002055
SINCAM007576	ENSLOCP00000002056
SINCAM001297	ENSLOCP00000002057
SINCAM921748	ENSLOCP00000002058
SINCAM015562	ENSLOCP00000002059
SINCAM009221	ENSLOCP00000002061
SINCAM010320	ENSLOCP00000002062
SINCAM005224	ENSLOCP00000002063
SINCAM001163	ENSLOCP00000002064
SINCAM007747	ENSLOCP00000002065
SINCAM014026	ENSLOCP00000002068
SINCAM900223	ENSLOCP00000002069
SINCAM011055	ENSLOCP00000002071
SINCAM017410	ENSLOCP00000002073
SINCAM921749	ENSLOCP00000002075
SINCAM006414	ENSLOCP00000002077
SINCAM009222	ENSLOCP00000002078
SINCAM012364	ENSLOCP00000002080
SINCAM001164	ENSLOCP00000002081
SINCAM008749	ENSLOCP00000002082
SINCAM001777	ENSLOCP00000002084
SINCAM922411	ENSLOCP00000002085
SINCAM921420	ENSLOCP00000002086
SINCAM004552	ENSLOCP00000002087
SINCAM001166	ENSLOCP00000002088
SINCAM014240	ENSLOCP00000002089
SINCAM009224	ENSLOCP00000002090
SINCAM007746	ENSLOCP00000002091
SINCAM011137	ENSLOCP00000002092
SINCAM008823	ENSLOCP00000002093
SINCAM011505	ENSLOCP00000002094
SINCAM005225	ENSLOCP00000002095
SINCAM006416	ENSLOCP00000002096
SINCAM014996	ENSLOCP00000002097
SINCAM922412	ENSLOCP00000002099
SINCAM012732	ENSLOCP00000002101
SINCAM004551	ENSLOCP00000002103
SINCAM921920	ENSLOCP00000002104
SINCAM001168	ENSLOCP00000002105
SINCAM011135	ENSLOCP00000002106
SINCAM011504	ENSLOCP00000002109
SINCAM013631	ENSLOCP00000002110
SINCAM005226	ENSLOCP00000002111
SINCAM001778	ENSLOCP00000002112
SINCAM008944	ENSLOCP00000002113
SINCAM011985	ENSLOCP00000002114
SINCAM013977	ENSLOCP00000002115
SINCAM008825	ENSLOCP00000002117
SINCAM000787	ENSLOCP00000002119
SINCAM009225	ENSLOCP00000002120
SINCAM010322	ENSLOCP00000002121
SINCAM007391	ENSLOCP00000002122
SINCAM012739	ENSLOCP00000002123
SINCAM008943	ENSLOCP00000002124
SINCAM921471	ENSLOCP00000002126
SINCAM923119	ENSLOCP00000002128
SINCAM922735	ENSLOCP00000002129
SINCAM002505	ENSLOCP00000002132
SINCAM010323	ENSLOCP00000002133
SINCAM920962	ENSLOCP00000002134
SINCAM009226	ENSLOCP00000002135
SINCAM006417	ENSLOCP00000002136
SINCAM000786	ENSLOCP00000002138
SINCAM012738	ENSLOCP00000002140
SINCAM001169	ENSLOCP00000002141
SINCAM921470	ENSLOCP00000002142
SINCAM007390	ENSLOCP00000002143
SINCAM005195	ENSLOCP00000002144
SINCAM011986	ENSLOCP00000002147
SINCAM001779	ENSLOCP00000002148
SINCAM008826	ENSLOCP00000002152
SINCAM012737	ENSLOCP00000002153
SINCAM002749	ENSLOCP00000002156
SINCAM011405	ENSLOCP00000002157
SINCAM921419	ENSLOCP00000002158
SINCAM005194	ENSLOCP00000002159
SINCAM011637	ENSLOCP00000002160
SINCAM007856	ENSLOCP00000002164
SINCAM008827	ENSLOCP00000002165
SINCAM001780	ENSLOCP00000002166
SINCAM006600	ENSLOCP00000002167
SINCAM001170	ENSLOCP00000002169
SINCAM922565	ENSLOCP00000002171
SINCAM922027	ENSLOCP00000002172
SINCAM007387	ENSLOCP00000002176
SINCAM005193	ENSLOCP00000002177
SINCAM001781	ENSLOCP00000002178
SINCAM920789	ENSLOCP00000002180
SINCAM922226	ENSLOCP00000002181
SINCAM012793	ENSLOCP00000002183
SINCAM006348	ENSLOCP00000002184
SINCAM008831	ENSLOCP00000002185
SINCAM017337	ENSLOCP00000002186
SINCAM922736	ENSLOCP00000002187
SINCAM010326	ENSLOCP00000002188
SINCAM008890	ENSLOCP00000002189
SINCAM922419	ENSLOCP00000002190
SINCAM900224	ENSLOCP00000002191
SINCAM000760	ENSLOCP00000002192
SINCAM921979	ENSLOCP00000002193
SINCAM007775	ENSLOCP00000002194
SINCAM005191	ENSLOCP00000002196
SINCAM004550	ENSLOCP00000002197
SINCAM920788	ENSLOCP00000002198
SINCAM007774	ENSLOCP00000002199
SINCAM003691	ENSLOCP00000002200
SINCAM011569	ENSLOCP00000002201
SINCAM008891	ENSLOCP00000002202
SINCAM922420	ENSLOCP00000002204
SINCAM000759	ENSLOCP00000002207
SINCAM007384	ENSLOCP00000002208
SINCAM004549	ENSLOCP00000002210
SINCAM001171	ENSLOCP00000002213
SINCAM011065	ENSLOCP00000002214
SINCAM922564	ENSLOCP00000002216
SINCAM001782	ENSLOCP00000002219
SINCAM009230	ENSLOCP00000002223
SINCAM006350	ENSLOCP00000002224
SINCAM007573	ENSLOCP00000002225
SINCAM000758	ENSLOCP00000002226
SINCAM010330	ENSLOCP00000002227
SINCAM922935	ENSLOCP00000002228
SINCAM922475	ENSLOCP00000002229
SINCAM922284	ENSLOCP00000002230
SINCAM011570	ENSLOCP00000002232
SINCAM002599	ENSLOCP00000002233
SINCAM921475	ENSLOCP00000002235
SINCAM009231	ENSLOCP00000002237
SINCAM004245	ENSLOCP00000002239
SINCAM001172	ENSLOCP00000002242
SINCAM005190	ENSLOCP00000002243
SINCAM013721	ENSLOCP00000002244
SINCAM922421	ENSLOCP00000002245
SINCAM012958	ENSLOCP00000002246
SINCAM011212	ENSLOCP00000002247
SINCAM009233	ENSLOCP00000002248
SINCAM018085	ENSLOCP00000002249
SINCAM922220	ENSLOCP00000002250
SINCAM007574	ENSLOCP00000002252
SINCAM002694	ENSLOCP00000002254
SINCAM001756	ENSLOCP00000002255
SINCAM005189	ENSLOCP00000002257
SINCAM921359	ENSLOCP00000002258
SINCAM009235	ENSLOCP00000002259
SINCAM007772	ENSLOCP00000002261
SINCAM014995	ENSLOCP00000002262
SINCAM002487	ENSLOCP00000002263
SINCAM920597	ENSLOCP00000002264
SINCAM012956	ENSLOCP00000002265
SINCAM013720	ENSLOCP00000002266
SINCAM921722	ENSLOCP00000002267
SINCAM007575	ENSLOCP00000002269
SINCAM922936	ENSLOCP00000002270
SINCAM014994	ENSLOCP00000002271
SINCAM922422	ENSLOCP00000002274
SINCAM005201	ENSLOCP00000002276
SINCAM001173	ENSLOCP00000002279
SINCAM006351	ENSLOCP00000002280
SINCAM007778	ENSLOCP00000002281
SINCAM011488	ENSLOCP00000002283
SINCAM010332	ENSLOCP00000002284
SINCAM011214	ENSLOCP00000002285
SINCAM923114	ENSLOCP00000002286
SINCAM009238	ENSLOCP00000002287
SINCAM921356	ENSLOCP00000002290
SINCAM922423	ENSLOCP00000002292
SINCAM001174	ENSLOCP00000002294
SINCAM016489	ENSLOCP00000002296
SINCAM005202	ENSLOCP00000002303
SINCAM011215	ENSLOCP00000002304
SINCAM009239	ENSLOCP00000002305
SINCAM006352	ENSLOCP00000002306
SINCAM008764	ENSLOCP00000002307
SINCAM010333	ENSLOCP00000002308
SINCAM001307	ENSLOCP00000002309
SINCAM922424	ENSLOCP00000002310
SINCAM920708	ENSLOCP00000002311
SINCAM011651	ENSLOCP00000002316
SINCAM000785	ENSLOCP00000002317
SINCAM004846	ENSLOCP00000002318
SINCAM007378	ENSLOCP00000002320
SINCAM006353	ENSLOCP00000002323
SINCAM009240	ENSLOCP00000002324
SINCAM008733	ENSLOCP00000002327
SINCAM001175	ENSLOCP00000002328
SINCAM007377	ENSLOCP00000002331
SINCAM000784	ENSLOCP00000002334
SINCAM011994	ENSLOCP00000002336
SINCAM009056	ENSLOCP00000002337
SINCAM011600	ENSLOCP00000002338
SINCAM001912	ENSLOCP00000002339
SINCAM004786	ENSLOCP00000002340
SINCAM006354	ENSLOCP00000002341
SINCAM005203	ENSLOCP00000002343
SINCAM010334	ENSLOCP00000002344
SINCAM009245	ENSLOCP00000002346
SINCAM922470	ENSLOCP00000002347
SINCAM014027	ENSLOCP00000002350
SINCAM011996	ENSLOCP00000002353
SINCAM920787	ENSLOCP00000002354
SINCAM008731	ENSLOCP00000002356
SINCAM006355	ENSLOCP00000002357
SINCAM011139	ENSLOCP00000002358
SINCAM005204	ENSLOCP00000002359
SINCAM007376	ENSLOCP00000002360
SINCAM001911	ENSLOCP00000002363
SINCAM920598	ENSLOCP00000002364
SINCAM009358	ENSLOCP00000002365
SINCAM013685	ENSLOCP00000002366
SINCAM004787	ENSLOCP00000002368
SINCAM012951	ENSLOCP00000002369
SINCAM011998	ENSLOCP00000002370
SINCAM007777	ENSLOCP00000002371
SINCAM003007	ENSLOCP00000002372
SINCAM015331	ENSLOCP00000002375
SINCAM008835	ENSLOCP00000002376
SINCAM011140	ENSLOCP00000002378
SINCAM016015	ENSLOCP00000002380
SINCAM920531	ENSLOCP00000002381
SINCAM013785	ENSLOCP00000002386
SINCAM007374	ENSLOCP00000002387
SINCAM001910	ENSLOCP00000002392
SINCAM011127	ENSLOCP00000002394
SINCAM009246	ENSLOCP00000002395
SINCAM007776	ENSLOCP00000002396
SINCAM001180	ENSLOCP00000002398
SINCAM000755	ENSLOCP00000002401
SINCAM010337	ENSLOCP00000002404
SINCAM004637	ENSLOCP00000002407
SINCAM016361	ENSLOCP00000002414
SINCAM001178	ENSLOCP00000002415
SINCAM012039	ENSLOCP00000002416
SINCAM011126	ENSLOCP00000002417
SINCAM920786	ENSLOCP00000002419
SINCAM004252	ENSLOCP00000002420
SINCAM014024	ENSLOCP00000002421
SINCAM013786	ENSLOCP00000002422
SINCAM016869	ENSLOCP00000002425
SINCAM012997	ENSLOCP00000002426
SINCAM001909	ENSLOCP00000002427
SINCAM007700	ENSLOCP00000002428
SINCAM007995	ENSLOCP00000002431
SINCAM922745	ENSLOCP00000002432
SINCAM010338	ENSLOCP00000002433
SINCAM004788	ENSLOCP00000002434
SINCAM011598	ENSLOCP00000002435
SINCAM921355	ENSLOCP00000002436
SINCAM011106	ENSLOCP00000002438
SINCAM007702	ENSLOCP00000002440
SINCAM001908	ENSLOCP00000002441
SINCAM008898	ENSLOCP00000002442
SINCAM009249	ENSLOCP00000002443
SINCAM012040	ENSLOCP00000002445
SINCAM001046	ENSLOCP00000002447
SINCAM921353	ENSLOCP00000002448
SINCAM010339	ENSLOCP00000002451
SINCAM922744	ENSLOCP00000002453
SINCAM011602	ENSLOCP00000002458
SINCAM005207	ENSLOCP00000002459
SINCAM006359	ENSLOCP00000002460
SINCAM007703	ENSLOCP00000002461
SINCAM001907	ENSLOCP00000002462
SINCAM015375	ENSLOCP00000002467
SINCAM008837	ENSLOCP00000002469
SINCAM012996	ENSLOCP00000002471
SINCAM002485	ENSLOCP00000002472
SINCAM012038	ENSLOCP00000002474
SINCAM014022	ENSLOCP00000002476
SINCAM011595	ENSLOCP00000002477
SINCAM013788	ENSLOCP00000002481
SINCAM010401	ENSLOCP00000002485
SINCAM004132	ENSLOCP00000002487
SINCAM017880	ENSLOCP00000002488
SINCAM012055	ENSLOCP00000002490
SINCAM012428	ENSLOCP00000002491
SINCAM001045	ENSLOCP00000002492
SINCAM005209	ENSLOCP00000002494
SINCAM008841	ENSLOCP00000002496
SINCAM012995	ENSLOCP00000002497
SINCAM921732	ENSLOCP00000002499
SINCAM013789	ENSLOCP00000002500
SINCAM009250	ENSLOCP00000002501
SINCAM000721	ENSLOCP00000002505
SINCAM011593	ENSLOCP00000002507
SINCAM001044	ENSLOCP00000002508
SINCAM006360	ENSLOCP00000002512
SINCAM009469	ENSLOCP00000002515
SINCAM013793	ENSLOCP00000002516
SINCAM000720	ENSLOCP00000002517
SINCAM922713	ENSLOCP00000002520
SINCAM007704	ENSLOCP00000002521
SINCAM921243	ENSLOCP00000002522
SINCAM011592	ENSLOCP00000002524
SINCAM008904	ENSLOCP00000002525
SINCAM922090	ENSLOCP00000002527
SINCAM005211	ENSLOCP00000002529
SINCAM006361	ENSLOCP00000002530
SINCAM921352	ENSLOCP00000002533
SINCAM921728	ENSLOCP00000002536
SINCAM009251	ENSLOCP00000002537
SINCAM001043	ENSLOCP00000002538
SINCAM007900	ENSLOCP00000002539
SINCAM002812	ENSLOCP00000002542
SINCAM010400	ENSLOCP00000002544
SINCAM008878	ENSLOCP00000002546
SINCAM000680	ENSLOCP00000002549
SINCAM001904	ENSLOCP00000002550
SINCAM921545	ENSLOCP00000002552
SINCAM004064	ENSLOCP00000002553
SINCAM011583	ENSLOCP00000002555
SINCAM013792	ENSLOCP00000002556
SINCAM920576	ENSLOCP00000002558
SINCAM008880	ENSLOCP00000002559
SINCAM010399	ENSLOCP00000002560
SINCAM001903	ENSLOCP00000002561
SINCAM016111	ENSLOCP00000002562
SINCAM000679	ENSLOCP00000002564
SINCAM006330	ENSLOCP00000002565
SINCAM921727	ENSLOCP00000002566
SINCAM007918	ENSLOCP00000002568
SINCAM004009	ENSLOCP00000002569
SINCAM922712	ENSLOCP00000002572
SINCAM011111	ENSLOCP00000002575
SINCAM010397	ENSLOCP00000002576
SINCAM922583	ENSLOCP00000002577
SINCAM012954	ENSLOCP00000002578
SINCAM011586	ENSLOCP00000002580
SINCAM000678	ENSLOCP00000002581
SINCAM011811	ENSLOCP00000002584
SINCAM002205	ENSLOCP00000002585
SINCAM014897	ENSLOCP00000002586
SINCAM004008	ENSLOCP00000002587
SINCAM008882	ENSLOCP00000002589
SINCAM007917	ENSLOCP00000002590
SINCAM920575	ENSLOCP00000002591
SINCAM922460	ENSLOCP00000002593
SINCAM922711	ENSLOCP00000002595
SINCAM011891	ENSLOCP00000002598
SINCAM011587	ENSLOCP00000002602
SINCAM009252	ENSLOCP00000002603
SINCAM008861	ENSLOCP00000002604
SINCAM006329	ENSLOCP00000002605
SINCAM007915	ENSLOCP00000002607
SINCAM000676	ENSLOCP00000002608
SINCAM011403	ENSLOCP00000002609
SINCAM013877	ENSLOCP00000002610
SINCAM001758	ENSLOCP00000002611
SINCAM008828	ENSLOCP00000002613
SINCAM921351	ENSLOCP00000002614
SINCAM005173	ENSLOCP00000002616
SINCAM009204	ENSLOCP00000002618
SINCAM920574	ENSLOCP00000002622
SINCAM007916	ENSLOCP00000002623
SINCAM013884	ENSLOCP00000002627
SINCAM006328	ENSLOCP00000002632
SINCAM016190	ENSLOCP00000002634
SINCAM009125	ENSLOCP00000002637
SINCAM007705	ENSLOCP00000002641
SINCAM015001	ENSLOCP00000002643
SINCAM922461	ENSLOCP00000002644
SINCAM922052	ENSLOCP00000002645
SINCAM007863	ENSLOCP00000002647
SINCAM011589	ENSLOCP00000002652
SINCAM900249	ENSLOCP00000002653
SINCAM920573	ENSLOCP00000002654
SINCAM008829	ENSLOCP00000002658
SINCAM000673	ENSLOCP00000002659
SINCAM011975	ENSLOCP00000002660
SINCAM010395	ENSLOCP00000002661
SINCAM009070	ENSLOCP00000002663
SINCAM007994	ENSLOCP00000002668
SINCAM005171	ENSLOCP00000002669
SINCAM011078	ENSLOCP00000002670
SINCAM006327	ENSLOCP00000002671
SINCAM015002	ENSLOCP00000002672
SINCAM012889	ENSLOCP00000002673
SINCAM007706	ENSLOCP00000002675
SINCAM013897	ENSLOCP00000002677
SINCAM010394	ENSLOCP00000002678
SINCAM011973	ENSLOCP00000002681
SINCAM013790	ENSLOCP00000002682
SINCAM004007	ENSLOCP00000002686
SINCAM007708	ENSLOCP00000002687
SINCAM000671	ENSLOCP00000002689
SINCAM008830	ENSLOCP00000002691
SINCAM011077	ENSLOCP00000002695
SINCAM017807	ENSLOCP00000002697
SINCAM002668	ENSLOCP00000002700
SINCAM922577	ENSLOCP00000002701
SINCAM001037	ENSLOCP00000002703
SINCAM011866	ENSLOCP00000002706
SINCAM921460	ENSLOCP00000002708
SINCAM004006	ENSLOCP00000002709
SINCAM921497	ENSLOCP00000002711
SINCAM001761	ENSLOCP00000002712
SINCAM008886	ENSLOCP00000002714
SINCAM922051	ENSLOCP00000002715
SINCAM011591	ENSLOCP00000002717
SINCAM004635	ENSLOCP00000002719
SINCAM012885	ENSLOCP00000002720
SINCAM005132	ENSLOCP00000002721
SINCAM007535	ENSLOCP00000002728
SINCAM001955	ENSLOCP00000002729
SINCAM012884	ENSLOCP00000002732
SINCAM010307	ENSLOCP00000002733
SINCAM011424	ENSLOCP00000002734
SINCAM004633	ENSLOCP00000002735
SINCAM921461	ENSLOCP00000002736
SINCAM004005	ENSLOCP00000002738
SINCAM922396	ENSLOCP00000002740
SINCAM921275	ENSLOCP00000002741
SINCAM922575	ENSLOCP00000002743
SINCAM921499	ENSLOCP00000002745
SINCAM011515	ENSLOCP00000002748
SINCAM001036	ENSLOCP00000002749
SINCAM008844	ENSLOCP00000002754
SINCAM011967	ENSLOCP00000002759
SINCAM013898	ENSLOCP00000002761
SINCAM007867	ENSLOCP00000002763
SINCAM002667	ENSLOCP00000002764
SINCAM008884	ENSLOCP00000002766
SINCAM011514	ENSLOCP00000002767
SINCAM016796	ENSLOCP00000002770
SINCAM001953	ENSLOCP00000002771
SINCAM006340	ENSLOCP00000002772
SINCAM921502	ENSLOCP00000002774
SINCAM010308	ENSLOCP00000002775
SINCAM002665	ENSLOCP00000002776
SINCAM004968	ENSLOCP00000002778
SINCAM011966	ENSLOCP00000002781
SINCAM013899	ENSLOCP00000002782
SINCAM005131	ENSLOCP00000002783
SINCAM008570	ENSLOCP00000002784
SINCAM007710	ENSLOCP00000002786
SINCAM010309	ENSLOCP00000002791
SINCAM006339	ENSLOCP00000002795
SINCAM001035	ENSLOCP00000002796
SINCAM012736	ENSLOCP00000002797
SINCAM007711	ENSLOCP00000002799
SINCAM008568	ENSLOCP00000002800
SINCAM008883	ENSLOCP00000002801
SINCAM016785	ENSLOCP00000002802
SINCAM011513	ENSLOCP00000002803
SINCAM007843	ENSLOCP00000002804
SINCAM013900	ENSLOCP00000002805
SINCAM009006	ENSLOCP00000002807
SINCAM010310	ENSLOCP00000002808
SINCAM920572	ENSLOCP00000002811
SINCAM008864	ENSLOCP00000002814
SINCAM001952	ENSLOCP00000002815
SINCAM008561	ENSLOCP00000002816
SINCAM006338	ENSLOCP00000002819
SINCAM922407	ENSLOCP00000002820
SINCAM002663	ENSLOCP00000002823
SINCAM007712	ENSLOCP00000002824
SINCAM007841	ENSLOCP00000002825
SINCAM922550	ENSLOCP00000002826
SINCAM014848	ENSLOCP00000002832
SINCAM008866	ENSLOCP00000002833
SINCAM008563	ENSLOCP00000002835
SINCAM011293	ENSLOCP00000002836
SINCAM005630	ENSLOCP00000002837
SINCAM013901	ENSLOCP00000002841
SINCAM005143	ENSLOCP00000002845
SINCAM010316	ENSLOCP00000002848
SINCAM007415	ENSLOCP00000002849
SINCAM922406	ENSLOCP00000002852
SINCAM008867	ENSLOCP00000002853
SINCAM006336	ENSLOCP00000002854
SINCAM010396	ENSLOCP00000002855
SINCAM920571	ENSLOCP00000002856
SINCAM011295	ENSLOCP00000002858
SINCAM007840	ENSLOCP00000002864
SINCAM007714	ENSLOCP00000002865
SINCAM011964	ENSLOCP00000002866
SINCAM000143	ENSLOCP00000002867
SINCAM013874	ENSLOCP00000002868
SINCAM012734	ENSLOCP00000002870
SINCAM010314	ENSLOCP00000002871
SINCAM002662	ENSLOCP00000002872
SINCAM011512	ENSLOCP00000002875
SINCAM012425	ENSLOCP00000002878
SINCAM922405	ENSLOCP00000002879
SINCAM011296	ENSLOCP00000002881
SINCAM000722	ENSLOCP00000002884
SINCAM012733	ENSLOCP00000002885
SINCAM007839	ENSLOCP00000002887
SINCAM920722	ENSLOCP00000002890
SINCAM013578	ENSLOCP00000002891
SINCAM010468	ENSLOCP00000002892
SINCAM005493	ENSLOCP00000002893
SINCAM014946	ENSLOCP00000002898
SINCAM011117	ENSLOCP00000002900
SINCAM922951	ENSLOCP00000002901
SINCAM002275	ENSLOCP00000002902
SINCAM013737	ENSLOCP00000002905
SINCAM007716	ENSLOCP00000002906
SINCAM005492	ENSLOCP00000002907
SINCAM010469	ENSLOCP00000002908
SINCAM006334	ENSLOCP00000002909
SINCAM011959	ENSLOCP00000002913
SINCAM014870	ENSLOCP00000002914
SINCAM013687	ENSLOCP00000002916
SINCAM000013	ENSLOCP00000002917
SINCAM014742	ENSLOCP00000002919
SINCAM013860	ENSLOCP00000002922
SINCAM004970	ENSLOCP00000002924
SINCAM920927	ENSLOCP00000002925
SINCAM002274	ENSLOCP00000002928
SINCAM001300	ENSLOCP00000002929
SINCAM008870	ENSLOCP00000002930
SINCAM011961	ENSLOCP00000002933
SINCAM013662	ENSLOCP00000002934
SINCAM007717	ENSLOCP00000002935
SINCAM010471	ENSLOCP00000002937
SINCAM011260	ENSLOCP00000002943
SINCAM011897	ENSLOCP00000002944
SINCAM000100	ENSLOCP00000002945
SINCAM001302	ENSLOCP00000002946
SINCAM014945	ENSLOCP00000002949
SINCAM012741	ENSLOCP00000002952
SINCAM011962	ENSLOCP00000002954
SINCAM921548	ENSLOCP00000002955
SINCAM010346	ENSLOCP00000002957
SINCAM007876	ENSLOCP00000002958
SINCAM015023	ENSLOCP00000002959
SINCAM002272	ENSLOCP00000002960
SINCAM007718	ENSLOCP00000002961
SINCAM920926	ENSLOCP00000002962
SINCAM011259	ENSLOCP00000002963
SINCAM008871	ENSLOCP00000002964
SINCAM002660	ENSLOCP00000002966
SINCAM000091	ENSLOCP00000002968
SINCAM921547	ENSLOCP00000002971
SINCAM012742	ENSLOCP00000002972
SINCAM011958	ENSLOCP00000002973
SINCAM014944	ENSLOCP00000002974
SINCAM921704	ENSLOCP00000002975
SINCAM010317	ENSLOCP00000002977
SINCAM002271	ENSLOCP00000002978
SINCAM001304	ENSLOCP00000002982
SINCAM007874	ENSLOCP00000002983
SINCAM002659	ENSLOCP00000002984
SINCAM013688	ENSLOCP00000002985
SINCAM921546	ENSLOCP00000002991
SINCAM013861	ENSLOCP00000002992
SINCAM001303	ENSLOCP00000002995
SINCAM010384	ENSLOCP00000002998
SINCAM007719	ENSLOCP00000003004
SINCAM011644	ENSLOCP00000003005
SINCAM008873	ENSLOCP00000003009
SINCAM002269	ENSLOCP00000003012
SINCAM000723	ENSLOCP00000003013
SINCAM010385	ENSLOCP00000003015
SINCAM007873	ENSLOCP00000003017
SINCAM006362	ENSLOCP00000003025
SINCAM011258	ENSLOCP00000003026
SINCAM011956	ENSLOCP00000003027
SINCAM002658	ENSLOCP00000003028
SINCAM008876	ENSLOCP00000003029
SINCAM008581	ENSLOCP00000003030
SINCAM001305	ENSLOCP00000003032
SINCAM012919	ENSLOCP00000003034
SINCAM000724	ENSLOCP00000003035
SINCAM005446	ENSLOCP00000003036
SINCAM010404	ENSLOCP00000003038
SINCAM921462	ENSLOCP00000003042
SINCAM011955	ENSLOCP00000003047
SINCAM002657	ENSLOCP00000003048
SINCAM007982	ENSLOCP00000003049
SINCAM009353	ENSLOCP00000003053
SINCAM000101	ENSLOCP00000003054
SINCAM005445	ENSLOCP00000003056
SINCAM010403	ENSLOCP00000003057
SINCAM013862	ENSLOCP00000003058
SINCAM002268	ENSLOCP00000003059
SINCAM011638	ENSLOCP00000003061
SINCAM008580	ENSLOCP00000003062
SINCAM921463	ENSLOCP00000003065
SINCAM011279	ENSLOCP00000003069
SINCAM922661	ENSLOCP00000003074
SINCAM000056	ENSLOCP00000003075
SINCAM013864	ENSLOCP00000003076
SINCAM922312	ENSLOCP00000003077
SINCAM005484	ENSLOCP00000003078
SINCAM011922	ENSLOCP00000003079
SINCAM006363	ENSLOCP00000003081
SINCAM011639	ENSLOCP00000003083
SINCAM921733	ENSLOCP00000003085
SINCAM008578	ENSLOCP00000003086
SINCAM007721	ENSLOCP00000003088
SINCAM011278	ENSLOCP00000003091
SINCAM012710	ENSLOCP00000003093
SINCAM007886	ENSLOCP00000003094
SINCAM013859	ENSLOCP00000003096
SINCAM005483	ENSLOCP00000003099
SINCAM008905	ENSLOCP00000003100
SINCAM002267	ENSLOCP00000003101
SINCAM011640	ENSLOCP00000003102
SINCAM013824	ENSLOCP00000003103
SINCAM011276	ENSLOCP00000003104
SINCAM011953	ENSLOCP00000003106
SINCAM006364	ENSLOCP00000003109
SINCAM007887	ENSLOCP00000003112
SINCAM920925	ENSLOCP00000003114
SINCAM922707	ENSLOCP00000003119
SINCAM007722	ENSLOCP00000003120
SINCAM003103	ENSLOCP00000003122
SINCAM000913	ENSLOCP00000003123
SINCAM000102	ENSLOCP00000003124
SINCAM005482	ENSLOCP00000003126
SINCAM008577	ENSLOCP00000003129
SINCAM921503	ENSLOCP00000003130
SINCAM004556	ENSLOCP00000003131
SINCAM922440	ENSLOCP00000003132
SINCAM002655	ENSLOCP00000003133
SINCAM000816	ENSLOCP00000003135
SINCAM007723	ENSLOCP00000003136
SINCAM922706	ENSLOCP00000003137
SINCAM000912	ENSLOCP00000003138
SINCAM009337	ENSLOCP00000003139
SINCAM011914	ENSLOCP00000003140
SINCAM004765	ENSLOCP00000003142
SINCAM010402	ENSLOCP00000003143
SINCAM002654	ENSLOCP00000003144
SINCAM004557	ENSLOCP00000003146
SINCAM002266	ENSLOCP00000003148
SINCAM011641	ENSLOCP00000003149
SINCAM006366	ENSLOCP00000003151
SINCAM920541	ENSLOCP00000003152
SINCAM007888	ENSLOCP00000003154
SINCAM001784	ENSLOCP00000003155
SINCAM011273	ENSLOCP00000003156
SINCAM004435	ENSLOCP00000003160
SINCAM012722	ENSLOCP00000003161
SINCAM002265	ENSLOCP00000003164
SINCAM006367	ENSLOCP00000003166
SINCAM000082	ENSLOCP00000003168
SINCAM010393	ENSLOCP00000003170
SINCAM011642	ENSLOCP00000003172
SINCAM007724	ENSLOCP00000003173
SINCAM008576	ENSLOCP00000003174
SINCAM921734	ENSLOCP00000003175
SINCAM012921	ENSLOCP00000003176
SINCAM004558	ENSLOCP00000003177
SINCAM001678	ENSLOCP00000003183
SINCAM921504	ENSLOCP00000003184
SINCAM005481	ENSLOCP00000003185
SINCAM000078	ENSLOCP00000003187
SINCAM921736	ENSLOCP00000003188
SINCAM011272	ENSLOCP00000003190
SINCAM007725	ENSLOCP00000003192
SINCAM922705	ENSLOCP00000003195
SINCAM010392	ENSLOCP00000003197
SINCAM000083	ENSLOCP00000003199
SINCAM011911	ENSLOCP00000003200
SINCAM004434	ENSLOCP00000003201
SINCAM004559	ENSLOCP00000003202
SINCAM001677	ENSLOCP00000003204
SINCAM007785	ENSLOCP00000003205
SINCAM007552	ENSLOCP00000003207
SINCAM000432	ENSLOCP00000003208
SINCAM008908	ENSLOCP00000003211
SINCAM000081	ENSLOCP00000003214
SINCAM000894	ENSLOCP00000003217
SINCAM922728	ENSLOCP00000003218
SINCAM012925	ENSLOCP00000003220
SINCAM013827	ENSLOCP00000003221
SINCAM013857	ENSLOCP00000003224
SINCAM921342	ENSLOCP00000003225
SINCAM011271	ENSLOCP00000003227
SINCAM005480	ENSLOCP00000003229
SINCAM010391	ENSLOCP00000003230
SINCAM008909	ENSLOCP00000003232
SINCAM008574	ENSLOCP00000003233
SINCAM007786	ENSLOCP00000003234
SINCAM004433	ENSLOCP00000003238
SINCAM013828	ENSLOCP00000003240
SINCAM921343	ENSLOCP00000003244
SINCAM011282	ENSLOCP00000003245
SINCAM922050	ENSLOCP00000003246
SINCAM922796	ENSLOCP00000003247
SINCAM008910	ENSLOCP00000003249
SINCAM013856	ENSLOCP00000003251
SINCAM000019	ENSLOCP00000003252
SINCAM920924	ENSLOCP00000003253
SINCAM007787	ENSLOCP00000003256
SINCAM010876	ENSLOCP00000003257
SINCAM008573	ENSLOCP00000003258
SINCAM015759	ENSLOCP00000003259
SINCAM011910	ENSLOCP00000003260
SINCAM011310	ENSLOCP00000003261
SINCAM012924	ENSLOCP00000003262
SINCAM004597	ENSLOCP00000003263
SINCAM006779	ENSLOCP00000003264
SINCAM015874	ENSLOCP00000003265
SINCAM011454	ENSLOCP00000003266
SINCAM010303	ENSLOCP00000003268
SINCAM010180	ENSLOCP00000003269
SINCAM013831	ENSLOCP00000003270
SINCAM008911	ENSLOCP00000003273
SINCAM001676	ENSLOCP00000003274
SINCAM000018	ENSLOCP00000003275
SINCAM008572	ENSLOCP00000003276
SINCAM007369	ENSLOCP00000003279
SINCAM011894	ENSLOCP00000003280
SINCAM012296	ENSLOCP00000003282
SINCAM011347	ENSLOCP00000003283
SINCAM005474	ENSLOCP00000003284
SINCAM920689	ENSLOCP00000003285
SINCAM006450	ENSLOCP00000003287
SINCAM000895	ENSLOCP00000003289
SINCAM002590	ENSLOCP00000003290
SINCAM012926	ENSLOCP00000003291
SINCAM008913	ENSLOCP00000003292
SINCAM017380	ENSLOCP00000003296
SINCAM002652	ENSLOCP00000003297
SINCAM013657	ENSLOCP00000003300
SINCAM922018	ENSLOCP00000003302
SINCAM920915	ENSLOCP00000003303
SINCAM012963	ENSLOCP00000003305
SINCAM008571	ENSLOCP00000003308
SINCAM006449	ENSLOCP00000003309
SINCAM007368	ENSLOCP00000003310
SINCAM008035	ENSLOCP00000003311
SINCAM009129	ENSLOCP00000003312
SINCAM011666	ENSLOCP00000003313
SINCAM000017	ENSLOCP00000003316
SINCAM009068	ENSLOCP00000003317
SINCAM004598	ENSLOCP00000003318
SINCAM000896	ENSLOCP00000003320
SINCAM005452	ENSLOCP00000003321
SINCAM922724	ENSLOCP00000003323
SINCAM002591	ENSLOCP00000003325
SINCAM007370	ENSLOCP00000003327
SINCAM011665	ENSLOCP00000003328
SINCAM010304	ENSLOCP00000003329
SINCAM006448	ENSLOCP00000003330
SINCAM012965	ENSLOCP00000003331
SINCAM000016	ENSLOCP00000003332
SINCAM002589	ENSLOCP00000003336
SINCAM000897	ENSLOCP00000003337
SINCAM009126	ENSLOCP00000003338
SINCAM005469	ENSLOCP00000003340
SINCAM002650	ENSLOCP00000003341
SINCAM922240	ENSLOCP00000003343
SINCAM004672	ENSLOCP00000003344
SINCAM013655	ENSLOCP00000003345
SINCAM007448	ENSLOCP00000003346
SINCAM010769	ENSLOCP00000003347
SINCAM012966	ENSLOCP00000003351
SINCAM006447	ENSLOCP00000003353
SINCAM000898	ENSLOCP00000003354
SINCAM010305	ENSLOCP00000003355
SINCAM005468	ENSLOCP00000003356
SINCAM002587	ENSLOCP00000003358
SINCAM012013	ENSLOCP00000003359
SINCAM922019	ENSLOCP00000003361
SINCAM007449	ENSLOCP00000003362
SINCAM004599	ENSLOCP00000003367
SINCAM009087	ENSLOCP00000003368
SINCAM016702	ENSLOCP00000003369
SINCAM008036	ENSLOCP00000003370
SINCAM002586	ENSLOCP00000003371
SINCAM004573	ENSLOCP00000003372
SINCAM011349	ENSLOCP00000003373
SINCAM010306	ENSLOCP00000003376
SINCAM922725	ENSLOCP00000003377
SINCAM000934	ENSLOCP00000003378
SINCAM920428	ENSLOCP00000003380
SINCAM006446	ENSLOCP00000003385
SINCAM011350	ENSLOCP00000003386
SINCAM008917	ENSLOCP00000003387
SINCAM004251	ENSLOCP00000003389
SINCAM920551	ENSLOCP00000003396
SINCAM010465	ENSLOCP00000003401
SINCAM005467	ENSLOCP00000003402
SINCAM001848	ENSLOCP00000003404
SINCAM006418	ENSLOCP00000003405
SINCAM008037	ENSLOCP00000003407
SINCAM004243	ENSLOCP00000003409
SINCAM007446	ENSLOCP00000003410
SINCAM000931	ENSLOCP00000003411
SINCAM011351	ENSLOCP00000003412
SINCAM013659	ENSLOCP00000003413
SINCAM011933	ENSLOCP00000003415
SINCAM001869	ENSLOCP00000003417
SINCAM921536	ENSLOCP00000003419
SINCAM005444	ENSLOCP00000003421
SINCAM922704	ENSLOCP00000003422
SINCAM011650	ENSLOCP00000003423
SINCAM010464	ENSLOCP00000003425
SINCAM008751	ENSLOCP00000003428
SINCAM012962	ENSLOCP00000003429
SINCAM000930	ENSLOCP00000003430
SINCAM015590	ENSLOCP00000003431
SINCAM009132	ENSLOCP00000003432
SINCAM922557	ENSLOCP00000003436
SINCAM921425	ENSLOCP00000003437
SINCAM007952	ENSLOCP00000003443
SINCAM017486	ENSLOCP00000003444
SINCAM920427	ENSLOCP00000003445
SINCAM005486	ENSLOCP00000003446
SINCAM010463	ENSLOCP00000003447
SINCAM900236	ENSLOCP00000003448
SINCAM008750	ENSLOCP00000003449
SINCAM004527	ENSLOCP00000003450
SINCAM012012	ENSLOCP00000003451
SINCAM002467	ENSLOCP00000003456
SINCAM006419	ENSLOCP00000003458
SINCAM922552	ENSLOCP00000003459
SINCAM007441	ENSLOCP00000003460
SINCAM012961	ENSLOCP00000003466
SINCAM900235	ENSLOCP00000003468
SINCAM011605	ENSLOCP00000003469
SINCAM000929	ENSLOCP00000003471
SINCAM007951	ENSLOCP00000003472
SINCAM000011	ENSLOCP00000003473
SINCAM002509	ENSLOCP00000003475
SINCAM011352	ENSLOCP00000003476
SINCAM010411	ENSLOCP00000003477
SINCAM006420	ENSLOCP00000003479
SINCAM002649	ENSLOCP00000003480
SINCAM921706	ENSLOCP00000003481
SINCAM920797	ENSLOCP00000003482
SINCAM005487	ENSLOCP00000003484
SINCAM000928	ENSLOCP00000003488
SINCAM000010	ENSLOCP00000003489
SINCAM004645	ENSLOCP00000003490
SINCAM012933	ENSLOCP00000003491
SINCAM007950	ENSLOCP00000003492
SINCAM011968	ENSLOCP00000003493
SINCAM922230	ENSLOCP00000003495
SINCAM013745	ENSLOCP00000003496
SINCAM008857	ENSLOCP00000003497
SINCAM010410	ENSLOCP00000003498
SINCAM011749	ENSLOCP00000003499
SINCAM009547	ENSLOCP00000003501
SINCAM000927	ENSLOCP00000003502
SINCAM011969	ENSLOCP00000003503
SINCAM004574	ENSLOCP00000003504
SINCAM006421	ENSLOCP00000003505
SINCAM900234	ENSLOCP00000003508
SINCAM013890	ENSLOCP00000003509
SINCAM005488	ENSLOCP00000003510
SINCAM004528	ENSLOCP00000003511
SINCAM011048	ENSLOCP00000003512
SINCAM922231	ENSLOCP00000003514
SINCAM010409	ENSLOCP00000003515
SINCAM921448	ENSLOCP00000003516
SINCAM012934	ENSLOCP00000003517
SINCAM000009	ENSLOCP00000003518
SINCAM008856	ENSLOCP00000003519
SINCAM007949	ENSLOCP00000003521
SINCAM922232	ENSLOCP00000003524
SINCAM004575	ENSLOCP00000003525
SINCAM002648	ENSLOCP00000003526
SINCAM008961	ENSLOCP00000003528
SINCAM010408	ENSLOCP00000003529
SINCAM012935	ENSLOCP00000003532
SINCAM000008	ENSLOCP00000003536
SINCAM007948	ENSLOCP00000003537
SINCAM011054	ENSLOCP00000003540
SINCAM008853	ENSLOCP00000003541
SINCAM000926	ENSLOCP00000003543
SINCAM010407	ENSLOCP00000003544
SINCAM012960	ENSLOCP00000003546
SINCAM002503	ENSLOCP00000003548
SINCAM013593	ENSLOCP00000003549
SINCAM008960	ENSLOCP00000003550
SINCAM004530	ENSLOCP00000003552
SINCAM920771	ENSLOCP00000003556
SINCAM921447	ENSLOCP00000003557
SINCAM007947	ENSLOCP00000003558
SINCAM008855	ENSLOCP00000003560
SINCAM005489	ENSLOCP00000003562
SINCAM016839	ENSLOCP00000003563
SINCAM013892	ENSLOCP00000003565
SINCAM010427	ENSLOCP00000003566
SINCAM011971	ENSLOCP00000003568
SINCAM920795	ENSLOCP00000003569
SINCAM000923	ENSLOCP00000003570
SINCAM009122	ENSLOCP00000003571
SINCAM920912	ENSLOCP00000003572
SINCAM007626	ENSLOCP00000003573
SINCAM006424	ENSLOCP00000003574
SINCAM012959	ENSLOCP00000003576
SINCAM011607	ENSLOCP00000003577
SINCAM008959	ENSLOCP00000003578
SINCAM015019	ENSLOCP00000003581
SINCAM000007	ENSLOCP00000003582
SINCAM015613	ENSLOCP00000003583
SINCAM007946	ENSLOCP00000003585
SINCAM000137	ENSLOCP00000003586
SINCAM005494	ENSLOCP00000003587
SINCAM920772	ENSLOCP00000003590
SINCAM011608	ENSLOCP00000003591
SINCAM004441	ENSLOCP00000003592
SINCAM921721	ENSLOCP00000003593
SINCAM005162	ENSLOCP00000003595
SINCAM010425	ENSLOCP00000003596
SINCAM920929	ENSLOCP00000003598
SINCAM007944	ENSLOCP00000003599
SINCAM921769	ENSLOCP00000003600
SINCAM004577	ENSLOCP00000003604
SINCAM011053	ENSLOCP00000003605
SINCAM004440	ENSLOCP00000003606
SINCAM010424	ENSLOCP00000003607
SINCAM013867	ENSLOCP00000003608
SINCAM008983	ENSLOCP00000003610
SINCAM005090	ENSLOCP00000003612
SINCAM013592	ENSLOCP00000003613
SINCAM002357	ENSLOCP00000003615
SINCAM007943	ENSLOCP00000003617
SINCAM004438	ENSLOCP00000003621
SINCAM004579	ENSLOCP00000003622
SINCAM006503	ENSLOCP00000003623
SINCAM011609	ENSLOCP00000003624
SINCAM002358	ENSLOCP00000003627
SINCAM007685	ENSLOCP00000003629
SINCAM007942	ENSLOCP00000003630
SINCAM016567	ENSLOCP00000003631
SINCAM008744	ENSLOCP00000003632
SINCAM004580	ENSLOCP00000003634
SINCAM008982	ENSLOCP00000003635
SINCAM001004	ENSLOCP00000003637
SINCAM011052	ENSLOCP00000003638
SINCAM012728	ENSLOCP00000003640
SINCAM002502	ENSLOCP00000003641
SINCAM005091	ENSLOCP00000003642
SINCAM011610	ENSLOCP00000003643
SINCAM002360	ENSLOCP00000003644
SINCAM004436	ENSLOCP00000003646
SINCAM010416	ENSLOCP00000003647
SINCAM009549	ENSLOCP00000003648
SINCAM900233	ENSLOCP00000003650
SINCAM007454	ENSLOCP00000003651
SINCAM011050	ENSLOCP00000003652
SINCAM006903	ENSLOCP00000003654
SINCAM012729	ENSLOCP00000003656
SINCAM012005	ENSLOCP00000003657
SINCAM013590	ENSLOCP00000003659
SINCAM000443	ENSLOCP00000003661
SINCAM015057	ENSLOCP00000003662
SINCAM008741	ENSLOCP00000003663
SINCAM004581	ENSLOCP00000003665
SINCAM006425	ENSLOCP00000003668
SINCAM002361	ENSLOCP00000003669
SINCAM900232	ENSLOCP00000003673
SINCAM004602	ENSLOCP00000003674
SINCAM920430	ENSLOCP00000003675
SINCAM007941	ENSLOCP00000003676
SINCAM922721	ENSLOCP00000003677
SINCAM005093	ENSLOCP00000003678
SINCAM011613	ENSLOCP00000003679
SINCAM923036	ENSLOCP00000003681
SINCAM008740	ENSLOCP00000003682
SINCAM006426	ENSLOCP00000003684
SINCAM002362	ENSLOCP00000003686
SINCAM007455	ENSLOCP00000003687
SINCAM012730	ENSLOCP00000003688
SINCAM922106	ENSLOCP00000003692
SINCAM009546	ENSLOCP00000003694
SINCAM011614	ENSLOCP00000003695
SINCAM921720	ENSLOCP00000003696
SINCAM922946	ENSLOCP00000003699
SINCAM012006	ENSLOCP00000003701
SINCAM011402	ENSLOCP00000003703
SINCAM007456	ENSLOCP00000003704
SINCAM000444	ENSLOCP00000003706
SINCAM006428	ENSLOCP00000003709
SINCAM002500	ENSLOCP00000003711
SINCAM004601	ENSLOCP00000003712
SINCAM921976	ENSLOCP00000003713
SINCAM920567	ENSLOCP00000003715
SINCAM004582	ENSLOCP00000003717
SINCAM921524	ENSLOCP00000003718
SINCAM012838	ENSLOCP00000003721
SINCAM011615	ENSLOCP00000003722
SINCAM010618	ENSLOCP00000003723
SINCAM000445	ENSLOCP00000003724
SINCAM005094	ENSLOCP00000003725
SINCAM007457	ENSLOCP00000003726
SINCAM002363	ENSLOCP00000003727
SINCAM008739	ENSLOCP00000003728
SINCAM013587	ENSLOCP00000003730
SINCAM009545	ENSLOCP00000003732
SINCAM000998	ENSLOCP00000003733
SINCAM002499	ENSLOCP00000003736
SINCAM922945	ENSLOCP00000003739
SINCAM011075	ENSLOCP00000003741
SINCAM012008	ENSLOCP00000003743
SINCAM007458	ENSLOCP00000003750
SINCAM006429	ENSLOCP00000003751
SINCAM005096	ENSLOCP00000003752
SINCAM004600	ENSLOCP00000003754
SINCAM012717	ENSLOCP00000003755
SINCAM922233	ENSLOCP00000003756
SINCAM920566	ENSLOCP00000003757
SINCAM014016	ENSLOCP00000003758
SINCAM922425	ENSLOCP00000003760
SINCAM000446	ENSLOCP00000003761
SINCAM009544	ENSLOCP00000003762
SINCAM011304	ENSLOCP00000003763
SINCAM001205	ENSLOCP00000003766
SINCAM920773	ENSLOCP00000003768
SINCAM008737	ENSLOCP00000003769
SINCAM001741	ENSLOCP00000003770
SINCAM013588	ENSLOCP00000003772
SINCAM006430	ENSLOCP00000003773
SINCAM921341	ENSLOCP00000003774
SINCAM007459	ENSLOCP00000003776
SINCAM004583	ENSLOCP00000003780
SINCAM012009	ENSLOCP00000003782
SINCAM922234	ENSLOCP00000003785
SINCAM000447	ENSLOCP00000003786
SINCAM002407	ENSLOCP00000003790
SINCAM007460	ENSLOCP00000003791
SINCAM007813	ENSLOCP00000003792
SINCAM005099	ENSLOCP00000003793
SINCAM011305	ENSLOCP00000003794
SINCAM001742	ENSLOCP00000003797
SINCAM009059	ENSLOCP00000003798
SINCAM011617	ENSLOCP00000003801
SINCAM008753	ENSLOCP00000003803
SINCAM002406	ENSLOCP00000003804
SINCAM004242	ENSLOCP00000003807
SINCAM000995	ENSLOCP00000003808
SINCAM005100	ENSLOCP00000003809
SINCAM006432	ENSLOCP00000003810
SINCAM011929	ENSLOCP00000003811
SINCAM000448	ENSLOCP00000003813
SINCAM008735	ENSLOCP00000003814
SINCAM007938	ENSLOCP00000003815
SINCAM009057	ENSLOCP00000003817
SINCAM920776	ENSLOCP00000003818
SINCAM920544	ENSLOCP00000003820
SINCAM011298	ENSLOCP00000003821
SINCAM004241	ENSLOCP00000003822
SINCAM011618	ENSLOCP00000003826
SINCAM006433	ENSLOCP00000003827
SINCAM920675	ENSLOCP00000003828
SINCAM011930	ENSLOCP00000003829
SINCAM005101	ENSLOCP00000003831
SINCAM013985	ENSLOCP00000003834
SINCAM012718	ENSLOCP00000003837
SINCAM000838	ENSLOCP00000003838
SINCAM000449	ENSLOCP00000003839
SINCAM010658	ENSLOCP00000003841
SINCAM006434	ENSLOCP00000003842
SINCAM008734	ENSLOCP00000003843
SINCAM002520	ENSLOCP00000003844
SINCAM005102	ENSLOCP00000003846
SINCAM003223	ENSLOCP00000003847
SINCAM007463	ENSLOCP00000003848
SINCAM011308	ENSLOCP00000003849
SINCAM013986	ENSLOCP00000003850
SINCAM007937	ENSLOCP00000003851
SINCAM922875	ENSLOCP00000003852
SINCAM002519	ENSLOCP00000003853
SINCAM013680	ENSLOCP00000003854
SINCAM006435	ENSLOCP00000003856
SINCAM011905	ENSLOCP00000003857
SINCAM008765	ENSLOCP00000003858
SINCAM000837	ENSLOCP00000003859
SINCAM010600	ENSLOCP00000003860
SINCAM000450	ENSLOCP00000003863
SINCAM005103	ENSLOCP00000003864
SINCAM011307	ENSLOCP00000003865
SINCAM011619	ENSLOCP00000003866
SINCAM921553	ENSLOCP00000003867
SINCAM016254	ENSLOCP00000003868
SINCAM002517	ENSLOCP00000003869
SINCAM012719	ENSLOCP00000003871
SINCAM009542	ENSLOCP00000003872
SINCAM013987	ENSLOCP00000003873
SINCAM009106	ENSLOCP00000003875
SINCAM008885	ENSLOCP00000003877
SINCAM001743	ENSLOCP00000003878
SINCAM000160	ENSLOCP00000003879
SINCAM013589	ENSLOCP00000003880
SINCAM011620	ENSLOCP00000003881
SINCAM002516	ENSLOCP00000003882
SINCAM011300	ENSLOCP00000003884
SINCAM004837	ENSLOCP00000003885
SINCAM009541	ENSLOCP00000003887
SINCAM011879	ENSLOCP00000003892
SINCAM000451	ENSLOCP00000003893
SINCAM009067	ENSLOCP00000003894
SINCAM920847	ENSLOCP00000003895
SINCAM013982	ENSLOCP00000003896
SINCAM011621	ENSLOCP00000003897
SINCAM007792	ENSLOCP00000003898
SINCAM009540	ENSLOCP00000003899
SINCAM005014	ENSLOCP00000003901
SINCAM007464	ENSLOCP00000003902
SINCAM002515	ENSLOCP00000003906
SINCAM006437	ENSLOCP00000003908
SINCAM008766	ENSLOCP00000003911
SINCAM011301	ENSLOCP00000003912
SINCAM009066	ENSLOCP00000003913
SINCAM014009	ENSLOCP00000003914
SINCAM002514	ENSLOCP00000003917
SINCAM007854	ENSLOCP00000003919
SINCAM015263	ENSLOCP00000003920
SINCAM921426	ENSLOCP00000003922
SINCAM009538	ENSLOCP00000003923
SINCAM011302	ENSLOCP00000003925
SINCAM005105	ENSLOCP00000003926
SINCAM009064	ENSLOCP00000003927
SINCAM010603	ENSLOCP00000003929
SINCAM922398	ENSLOCP00000003930
SINCAM000452	ENSLOCP00000003931
SINCAM007794	ENSLOCP00000003932
SINCAM011622	ENSLOCP00000003934
SINCAM005107	ENSLOCP00000003936
SINCAM009537	ENSLOCP00000003937
SINCAM007814	ENSLOCP00000003938
SINCAM010604	ENSLOCP00000003940
SINCAM920648	ENSLOCP00000003941
[truncated: 10,807 more rows]
