# Supplementary material for: Reconstruction of proto-vertebrate, proto-cyclostome and proto-gnathostome genomes provides new insights into early vertebrate evolution
Source: Nat Commun. 2021 Jul 23;12:4489. doi: 10.1038/s41467-021-24573-z (PMC8302630; doi:10.1038/s41467-021-24573-z)
Supplement: Supplementary file 4 — Supplementary Data 1 [file 41467_2021_24573_MOESM4_ESM.zip › SuppData1/orthologs/CALMI-LETJA.txt]

SINCAM000007	SINLEJ008012
SINCAM000008	SINLEJ006281
SINCAM000010	SINLEJ006238
SINCAM000017	SINLEJ018457
SINCAM000025	SINLEJ010513
SINCAM000025	SINLEJ006455
SINCAM000026	SINLEJ010512
SINCAM000029	SINLEJ005780
SINCAM000032	SINLEJ010633
SINCAM000036	SINLEJ006403
SINCAM000037	SINLEJ006401
SINCAM000037	SINLEJ010643
SINCAM000039	SINLEJ010640
SINCAM000040	SINLEJ005679
SINCAM000040	SINLEJ005678
SINCAM000044	SINLEJ006131
SINCAM000044	SINLEJ006132
SINCAM000045	SINLEJ004587
SINCAM000047	SINLEJ010525
SINCAM000049	SINLEJ010645
SINCAM000049	SINLEJ006495
SINCAM000051	SINLEJ010647
SINCAM000051	SINLEJ015476
SINCAM000058	SINLEJ004209
SINCAM000058	SINLEJ004210
SINCAM000059	SINLEJ004212
SINCAM000063	SINLEJ010626
SINCAM000064	SINLEJ010625
SINCAM000064	SINLEJ006649
SINCAM000068	SINLEJ006128
SINCAM000068	SINLEJ005715
SINCAM000069	SINLEJ004362
SINCAM000070	SINLEJ004361
SINCAM000071	SINLEJ004275
SINCAM000071	SINLEJ004274
SINCAM000075	SINLEJ010549
SINCAM000077	SINLEJ010556
SINCAM000078	SINLEJ006299
SINCAM000078	SINLEJ006298
SINCAM000079	SINLEJ006297
SINCAM000081	SINLEJ006542
SINCAM000082	SINLEJ013508
SINCAM000083	SINLEJ012521
SINCAM000083	SINLEJ002915
SINCAM000084	SINLEJ012516
SINCAM000100	SINLEJ017349
SINCAM000102	SINLEJ019028
SINCAM000103	SINLEJ019029
SINCAM000103	SINLEJ011659
SINCAM000104	SINLEJ004537
SINCAM000106	SINLEJ005187
SINCAM000106	SINLEJ016842
SINCAM000112	SINLEJ015475
SINCAM000112	SINLEJ010648
SINCAM000116	SINLEJ005674
SINCAM000123	SINLEJ017601
SINCAM000123	SINLEJ012471
SINCAM000125	SINLEJ006274
SINCAM000125	SINLEJ006275
SINCAM000127	SINLEJ008999
SINCAM000130	SINLEJ014091
SINCAM000130	SINLEJ006391
SINCAM000131	SINLEJ003009
SINCAM000131	SINLEJ003010
SINCAM000132	SINLEJ006235
SINCAM000132	SINLEJ006236
SINCAM000133	SINLEJ006234
SINCAM000133	SINLEJ014099
SINCAM000134	SINLEJ018705
SINCAM000135	SINLEJ013927
SINCAM000136	SINLEJ004483
SINCAM000140	SINLEJ013483
SINCAM000141	SINLEJ018543
SINCAM000143	SINLEJ004524
SINCAM000147	SINLEJ015425
SINCAM000148	SINLEJ015825
SINCAM000149	SINLEJ015460
SINCAM000151	SINLEJ006625
SINCAM000152	SINLEJ010515
SINCAM000153	SINLEJ005747
SINCAM000153	SINLEJ005738
SINCAM000155	SINLEJ006412
SINCAM000155	SINLEJ006267
SINCAM000159	SINLEJ010705
SINCAM000161	SINLEJ017896
SINCAM000162	SINLEJ004341
SINCAM000163	SINLEJ004342
SINCAM000164	SINLEJ004424
SINCAM000165	SINLEJ011924
SINCAM000172	SINLEJ010607
SINCAM000172	SINLEJ006499
SINCAM000174	SINLEJ010606
SINCAM000175	SINLEJ010605
SINCAM000178	SINLEJ004448
SINCAM000179	SINLEJ004445
SINCAM000179	SINLEJ004446
SINCAM000180	SINLEJ015132
SINCAM000180	SINLEJ004444
SINCAM000184	SINLEJ004438
SINCAM000186	SINLEJ019187
SINCAM000186	SINLEJ005882
SINCAM000191	SINLEJ006158
SINCAM000192	SINLEJ006986
SINCAM000192	SINLEJ006987
SINCAM000193	SINLEJ006164
SINCAM000193	SINLEJ006165
SINCAM000194	SINLEJ003007
SINCAM000194	SINLEJ006159
SINCAM000196	SINLEJ006172
SINCAM000197	SINLEJ006226
SINCAM000199	SINLEJ010669
SINCAM000199	SINLEJ006489
SINCAM000200	SINLEJ015436
SINCAM000200	SINLEJ010692
SINCAM000201	SINLEJ006476
SINCAM000201	SINLEJ006474
SINCAM000203	SINLEJ004746
SINCAM000204	SINLEJ006516
SINCAM000204	SINLEJ010561
SINCAM000205	SINLEJ006193
SINCAM000205	SINLEJ006194
SINCAM000209	SINLEJ006187
SINCAM000209	SINLEJ006188
SINCAM000210	SINLEJ007028
SINCAM000214	SINLEJ006280
SINCAM000215	SINLEJ017724
SINCAM000216	SINLEJ000230
SINCAM000216	SINLEJ017169
SINCAM000218	SINLEJ007116
SINCAM000218	SINLEJ007117
SINCAM000221	SINLEJ006262
SINCAM000221	SINLEJ019058
SINCAM000222	SINLEJ006290
SINCAM000224	SINLEJ006292
SINCAM000225	SINLEJ006294
SINCAM000228	SINLEJ600300
SINCAM000228	SINLEJ006241
SINCAM000232	SINLEJ017429
SINCAM000232	SINLEJ007147
SINCAM000234	SINLEJ017427
SINCAM000234	SINLEJ006247
SINCAM000235	SINLEJ003022
SINCAM000235	SINLEJ003023
SINCAM000236	SINLEJ003039
SINCAM000236	SINLEJ006758
SINCAM000237	SINLEJ014080
SINCAM000237	SINLEJ014079
SINCAM000238	SINLEJ006337
SINCAM000238	SINLEJ006335
SINCAM000239	SINLEJ006329
SINCAM000239	SINLEJ006328
SINCAM000241	SINLEJ006346
SINCAM000241	SINLEJ007127
SINCAM000243	SINLEJ006347
SINCAM000244	SINLEJ006374
SINCAM000247	SINLEJ006254
SINCAM000247	SINLEJ009428
SINCAM000248	SINLEJ007129
SINCAM000249	SINLEJ006342
SINCAM000250	SINLEJ006258
SINCAM000250	SINLEJ002837
SINCAM000251	SINLEJ006485
SINCAM000251	SINLEJ006484
SINCAM000254	SINLEJ006273
SINCAM000256	SINLEJ010595
SINCAM000260	SINLEJ008504
SINCAM000261	SINLEJ003727
SINCAM000261	SINLEJ016940
SINCAM000263	SINLEJ007322
SINCAM000264	SINLEJ004336
SINCAM000265	SINLEJ012527
SINCAM000268	SINLEJ004557
SINCAM000272	SINLEJ004574
SINCAM000272	SINLEJ012001
SINCAM000274	SINLEJ012005
SINCAM000274	SINLEJ004572
SINCAM000276	SINLEJ011288
SINCAM000276	SINLEJ011289
SINCAM000281	SINLEJ004452
SINCAM000282	SINLEJ018411
SINCAM000282	SINLEJ014097
SINCAM000283	SINLEJ006229
SINCAM000283	SINLEJ006230
SINCAM000288	SINLEJ014181
SINCAM000288	SINLEJ014143
SINCAM000289	SINLEJ006302
SINCAM000289	SINLEJ012952
SINCAM000291	SINLEJ005690
SINCAM000292	SINLEJ007109
SINCAM000292	SINLEJ007110
SINCAM000296	SINLEJ013317
SINCAM000302	SINLEJ001093
SINCAM000305	SINLEJ006154
SINCAM000305	SINLEJ011889
SINCAM000306	SINLEJ006994
SINCAM000307	SINLEJ002960
SINCAM000307	SINLEJ007138
SINCAM000308	SINLEJ010903
SINCAM000310	SINLEJ014782
SINCAM000311	SINLEJ007039
SINCAM000311	SINLEJ005619
SINCAM000312	SINLEJ006197
SINCAM000313	SINLEJ007071
SINCAM000313	SINLEJ006199
SINCAM000314	SINLEJ006195
SINCAM000316	SINLEJ012080
SINCAM000317	SINLEJ011955
SINCAM000318	SINLEJ004541
SINCAM000319	SINLEJ004432
SINCAM000319	SINLEJ019206
SINCAM000320	SINLEJ018155
SINCAM000322	SINLEJ007324
SINCAM000322	SINLEJ011909
SINCAM000323	SINLEJ011906
SINCAM000325	SINLEJ003788
SINCAM000327	SINLEJ004273
SINCAM000328	SINLEJ004480
SINCAM000328	SINLEJ004477
SINCAM000332	SINLEJ016500
SINCAM000337	SINLEJ009283
SINCAM000338	SINLEJ011254
SINCAM000340	SINLEJ001458
SINCAM000342	SINLEJ000841
SINCAM000342	SINLEJ000757
SINCAM000343	SINLEJ001064
SINCAM000343	SINLEJ014497
SINCAM000344	SINLEJ005140
SINCAM000347	SINLEJ006954
SINCAM000349	SINLEJ010580
SINCAM000355	SINLEJ010655
SINCAM000355	SINLEJ017276
SINCAM000356	SINLEJ010511
SINCAM000356	SINLEJ008048
SINCAM000357	SINLEJ006626
SINCAM000358	SINLEJ010658
SINCAM000358	SINLEJ015469
SINCAM000360	SINLEJ008036
SINCAM000361	SINLEJ014555
SINCAM000363	SINLEJ015434
SINCAM000366	SINLEJ006579
SINCAM000366	SINLEJ010599
SINCAM000367	SINLEJ000522
SINCAM000367	SINLEJ008009
SINCAM000368	SINLEJ006586
SINCAM000372	SINLEJ006630
SINCAM000373	SINLEJ010517
SINCAM000374	SINLEJ000592
SINCAM000376	SINLEJ006301
SINCAM000376	SINLEJ017618
SINCAM000379	SINLEJ006605
SINCAM000379	SINLEJ006604
SINCAM000380	SINLEJ006606
SINCAM000384	SINLEJ006866
SINCAM000384	SINLEJ015225
SINCAM000387	SINLEJ006589
SINCAM000387	SINLEJ010534
SINCAM000388	SINLEJ006591
SINCAM000388	SINLEJ010533
SINCAM000390	SINLEJ010530
SINCAM000390	SINLEJ006595
SINCAM000392	SINLEJ006600
SINCAM000392	SINLEJ010547
SINCAM000394	SINLEJ006602
SINCAM000395	SINLEJ006352
SINCAM000396	SINLEJ006957
SINCAM000397	SINLEJ006360
SINCAM000398	SINLEJ006139
SINCAM000403	SINLEJ007132
SINCAM000404	SINLEJ007427
SINCAM000404	SINLEJ008800
SINCAM000409	SINLEJ005818
SINCAM000410	SINLEJ013493
SINCAM000410	SINLEJ007680
SINCAM000413	SINLEJ007013
SINCAM000415	SINLEJ010088
SINCAM000416	SINLEJ006445
SINCAM000417	SINLEJ015422
SINCAM000417	SINLEJ010703
SINCAM000423	SINLEJ010672
SINCAM000423	SINLEJ015453
SINCAM000427	SINLEJ015444
SINCAM000427	SINLEJ010684
SINCAM000428	SINLEJ006448
SINCAM000428	SINLEJ000034
SINCAM000430	SINLEJ004304
SINCAM000430	SINLEJ011978
SINCAM000433	SINLEJ011878
SINCAM000435	SINLEJ011879
SINCAM000436	SINLEJ004559
SINCAM000437	SINLEJ018989
SINCAM000437	SINLEJ018314
SINCAM000438	SINLEJ015333
SINCAM000438	SINLEJ014052
SINCAM000440	SINLEJ015924
SINCAM000441	SINLEJ004306
SINCAM000441	SINLEJ004305
SINCAM000442	SINLEJ011977
SINCAM000443	SINLEJ004314
SINCAM000443	SINLEJ011390
SINCAM000444	SINLEJ007929
SINCAM000444	SINLEJ012060
SINCAM000445	SINLEJ011939
SINCAM000445	SINLEJ011940
SINCAM000446	SINLEJ004302
SINCAM000448	SINLEJ004371
SINCAM000449	SINLEJ007327
SINCAM000449	SINLEJ007328
SINCAM000450	SINLEJ011949
SINCAM000453	SINLEJ004497
SINCAM000454	SINLEJ004505
SINCAM000454	SINLEJ004502
SINCAM000455	SINLEJ011982
SINCAM000457	SINLEJ004514
SINCAM000461	SINLEJ010290
SINCAM000466	SINLEJ004379
SINCAM000470	SINLEJ600167
SINCAM000470	SINLEJ018575
SINCAM000471	SINLEJ004358
SINCAM000473	SINLEJ016986
SINCAM000473	SINLEJ018870
SINCAM000474	SINLEJ013635
SINCAM000474	SINLEJ013634
SINCAM000475	SINLEJ014102
SINCAM000475	SINLEJ017622
SINCAM000477	SINLEJ006272
SINCAM000477	SINLEJ007046
SINCAM000479	SINLEJ006382
SINCAM000479	SINLEJ006383
SINCAM000481	SINLEJ007051
SINCAM000482	SINLEJ006323
SINCAM000483	SINLEJ006373
SINCAM000483	SINLEJ007096
SINCAM000485	SINLEJ001196
SINCAM000485	SINLEJ016780
SINCAM000489	SINLEJ006204
SINCAM000489	SINLEJ006312
SINCAM000490	SINLEJ006211
SINCAM000490	SINLEJ006212
SINCAM000492	SINLEJ006207
SINCAM000492	SINLEJ006206
SINCAM000493	SINLEJ006208
SINCAM000494	SINLEJ014126
SINCAM000495	SINLEJ006202
SINCAM000496	SINLEJ006251
SINCAM000497	SINLEJ006250
SINCAM000497	SINLEJ000887
SINCAM000498	SINLEJ006249
SINCAM000498	SINLEJ010943
SINCAM000500	SINLEJ015850
SINCAM000500	SINLEJ006375
SINCAM000501	SINLEJ007122
SINCAM000501	SINLEJ006341
SINCAM000504	SINLEJ007125
SINCAM000504	SINLEJ006338
SINCAM000507	SINLEJ014164
SINCAM000508	SINLEJ006278
SINCAM000508	SINLEJ015847
SINCAM000509	SINLEJ002833
SINCAM000510	SINLEJ006277
SINCAM000510	SINLEJ006276
SINCAM000513	SINLEJ006317
SINCAM000513	SINLEJ004194
SINCAM000514	SINLEJ006319
SINCAM000514	SINLEJ006318
SINCAM000516	SINLEJ014173
SINCAM000516	SINLEJ014150
SINCAM000519	SINLEJ007174
SINCAM000520	SINLEJ006395
SINCAM000520	SINLEJ007175
SINCAM000521	SINLEJ001206
SINCAM000521	SINLEJ016768
SINCAM000522	SINLEJ014155
SINCAM000522	SINLEJ014169
SINCAM000524	SINLEJ007165
SINCAM000524	SINLEJ009158
SINCAM000525	SINLEJ002823
SINCAM000525	SINLEJ007931
SINCAM000527	SINLEJ014078
SINCAM000527	SINLEJ010071
SINCAM000528	SINLEJ007183
SINCAM000531	SINLEJ007074
SINCAM000532	SINLEJ001077
SINCAM000533	SINLEJ018337
SINCAM000533	SINLEJ018338
SINCAM000535	SINLEJ006168
SINCAM000535	SINLEJ006170
SINCAM000540	SINLEJ006985
SINCAM000541	SINLEJ006984
SINCAM000542	SINLEJ006177
SINCAM000544	SINLEJ006180
SINCAM000545	SINLEJ006181
SINCAM000546	SINLEJ006183
SINCAM000554	SINLEJ003011
SINCAM000554	SINLEJ010471
SINCAM000555	SINLEJ006153
SINCAM000558	SINLEJ014132
SINCAM000558	SINLEJ019040
SINCAM000559	SINLEJ006365
SINCAM000559	SINLEJ006364
SINCAM000560	SINLEJ007965
SINCAM000562	SINLEJ007158
SINCAM000563	SINLEJ006367
SINCAM000564	SINLEJ006369
SINCAM000565	SINLEJ006370
SINCAM000565	SINLEJ003052
SINCAM000566	SINLEJ006217
SINCAM000567	SINLEJ006216
SINCAM000567	SINLEJ014103
SINCAM000569	SINLEJ003034
SINCAM000572	SINLEJ002810
SINCAM000572	SINLEJ005033
SINCAM000575	SINLEJ002817
SINCAM000576	SINLEJ006313
SINCAM000577	SINLEJ014115
SINCAM000577	SINLEJ014111
SINCAM000582	SINLEJ007012
SINCAM000586	SINLEJ006137
SINCAM000586	SINLEJ006134
SINCAM000587	SINLEJ018878
SINCAM000587	SINLEJ006950
SINCAM000590	SINLEJ006439
SINCAM000591	SINLEJ010680
SINCAM000591	SINLEJ010681
SINCAM000592	SINLEJ015445
SINCAM000592	SINLEJ010683
SINCAM000593	SINLEJ010539
SINCAM000594	SINLEJ007190
SINCAM000595	SINLEJ006224
SINCAM000596	SINLEJ014174
SINCAM000600	SINLEJ006568
SINCAM000600	SINLEJ011464
SINCAM000602	SINLEJ015861
SINCAM000603	SINLEJ003836
SINCAM000603	SINLEJ019306
SINCAM000604	SINLEJ015548
SINCAM000604	SINLEJ006565
SINCAM000609	SINLEJ003254
SINCAM000612	SINLEJ006553
SINCAM000612	SINLEJ006554
SINCAM000616	SINLEJ006965
SINCAM000616	SINLEJ006964
SINCAM000617	SINLEJ002834
SINCAM000618	SINLEJ013086
SINCAM000618	SINLEJ014135
SINCAM000621	SINLEJ014414
SINCAM000622	SINLEJ006289
SINCAM000627	SINLEJ001719
SINCAM000629	SINLEJ007067
SINCAM000629	SINLEJ007068
SINCAM000630	SINLEJ007066
SINCAM000631	SINLEJ014136
SINCAM000632	SINLEJ017748
SINCAM000632	SINLEJ008996
SINCAM000634	SINLEJ000917
SINCAM000634	SINLEJ014053
SINCAM000636	SINLEJ006288
SINCAM000637	SINLEJ019133
SINCAM000638	SINLEJ007015
SINCAM000640	SINLEJ007059
SINCAM000642	SINLEJ007057
SINCAM000642	SINLEJ006285
SINCAM000643	SINLEJ007054
SINCAM000645	SINLEJ003042
SINCAM000648	SINLEJ003130
SINCAM000648	SINLEJ018784
SINCAM000649	SINLEJ003016
SINCAM000649	SINLEJ003015
SINCAM000652	SINLEJ006514
SINCAM000656	SINLEJ004244
SINCAM000656	SINLEJ012019
SINCAM000657	SINLEJ004241
SINCAM000657	SINLEJ004240
SINCAM000660	SINLEJ004252
SINCAM000660	SINLEJ007625
SINCAM000661	SINLEJ004575
SINCAM000662	SINLEJ004577
SINCAM000662	SINLEJ004578
SINCAM000664	SINLEJ012031
SINCAM000666	SINLEJ004256
SINCAM000666	SINLEJ004257
SINCAM000669	SINLEJ004253
SINCAM000672	SINLEJ004260
SINCAM000678	SINLEJ004259
SINCAM000678	SINLEJ015351
SINCAM000680	SINLEJ012045
SINCAM000683	SINLEJ012044
SINCAM000686	SINLEJ004542
SINCAM000686	SINLEJ014281
SINCAM000687	SINLEJ012042
SINCAM000688	SINLEJ017702
SINCAM000690	SINLEJ004455
SINCAM000691	SINLEJ011900
SINCAM000692	SINLEJ004568
SINCAM000693	SINLEJ004569
SINCAM000694	SINLEJ018632
SINCAM000694	SINLEJ004592
SINCAM000695	SINLEJ018633
SINCAM000696	SINLEJ001020
SINCAM000696	SINLEJ001021
SINCAM000698	SINLEJ006470
SINCAM000698	SINLEJ004354
SINCAM000701	SINLEJ015168
SINCAM000701	SINLEJ004353
SINCAM000702	SINLEJ004352
SINCAM000702	SINLEJ012691
SINCAM000706	SINLEJ004265
SINCAM000707	SINLEJ004303
SINCAM000710	SINLEJ007955
SINCAM000711	SINLEJ000972
SINCAM000711	SINLEJ000973
SINCAM000714	SINLEJ004756
SINCAM000714	SINLEJ015390
SINCAM000719	SINLEJ004469
SINCAM000724	SINLEJ004487
SINCAM000725	SINLEJ004556
SINCAM000726	SINLEJ004372
SINCAM000729	SINLEJ004298
SINCAM000735	SINLEJ015213
SINCAM000735	SINLEJ011961
SINCAM000736	SINLEJ011899
SINCAM000737	SINLEJ004405
SINCAM000739	SINLEJ012027
SINCAM000739	SINLEJ004322
SINCAM000740	SINLEJ004326
SINCAM000740	SINLEJ004327
SINCAM000741	SINLEJ004324
SINCAM000754	SINLEJ015136
SINCAM000756	SINLEJ011905
SINCAM000756	SINLEJ004382
SINCAM000758	SINLEJ011893
SINCAM000759	SINLEJ004395
SINCAM000759	SINLEJ004398
SINCAM000763	SINLEJ012874
SINCAM000764	SINLEJ004318
SINCAM000765	SINLEJ004380
SINCAM000769	SINLEJ004282
SINCAM000771	SINLEJ018419
SINCAM000772	SINLEJ019332
SINCAM000774	SINLEJ015187
SINCAM000774	SINLEJ004406
SINCAM000775	SINLEJ015188
SINCAM000776	SINLEJ004531
SINCAM000781	SINLEJ004415
SINCAM000785	SINLEJ004290
SINCAM000796	SINLEJ015472
SINCAM000796	SINLEJ010652
SINCAM000797	SINLEJ005750
SINCAM000797	SINLEJ010569
SINCAM000798	SINLEJ010528
SINCAM000798	SINLEJ005742
SINCAM000800	SINLEJ004917
SINCAM000800	SINLEJ012297
SINCAM000802	SINLEJ005498
SINCAM000805	SINLEJ004546
SINCAM000806	SINLEJ004547
SINCAM000807	SINLEJ004549
SINCAM000808	SINLEJ006667
SINCAM000810	SINLEJ004544
SINCAM000810	SINLEJ004545
SINCAM000813	SINLEJ004213
SINCAM000814	SINLEJ004205
SINCAM000815	SINLEJ009994
SINCAM000818	SINLEJ000228
SINCAM000820	SINLEJ006525
SINCAM000820	SINLEJ012950
SINCAM000822	SINLEJ010604
SINCAM000824	SINLEJ015540
SINCAM000825	SINLEJ005784
SINCAM000826	SINLEJ006442
SINCAM000826	SINLEJ010613
SINCAM000827	SINLEJ011763
SINCAM000828	SINLEJ004529
SINCAM000828	SINLEJ004528
SINCAM000831	SINLEJ006652
SINCAM000831	SINLEJ006669
SINCAM000833	SINLEJ010570
SINCAM000834	SINLEJ000215
SINCAM000834	SINLEJ000216
SINCAM000835	SINLEJ000011
SINCAM000836	SINLEJ009890
SINCAM000837	SINLEJ012425
SINCAM000837	SINLEJ009891
SINCAM000838	SINLEJ000974
SINCAM000840	SINLEJ013352
SINCAM000840	SINLEJ004536
SINCAM000841	SINLEJ004567
SINCAM000842	SINLEJ004566
SINCAM000843	SINLEJ006651
SINCAM000843	SINLEJ006650
SINCAM000845	SINLEJ010602
SINCAM000846	SINLEJ006530
SINCAM000846	SINLEJ010593
SINCAM000847	SINLEJ006756
SINCAM000849	SINLEJ006622
SINCAM000849	SINLEJ010616
SINCAM000854	SINLEJ010618
SINCAM000861	SINLEJ000392
SINCAM000861	SINLEJ012846
SINCAM000862	SINLEJ012847
SINCAM000862	SINLEJ010823
SINCAM000863	SINLEJ010834
SINCAM000863	SINLEJ010833
SINCAM000866	SINLEJ004151
SINCAM000867	SINLEJ012422
SINCAM000867	SINLEJ012423
SINCAM000873	SINLEJ009080
SINCAM000874	SINLEJ000203
SINCAM000877	SINLEJ012424
SINCAM000879	SINLEJ000553
SINCAM000879	SINLEJ000555
SINCAM000881	SINLEJ000558
SINCAM000882	SINLEJ005471
SINCAM000882	SINLEJ006795
SINCAM000883	SINLEJ000561
SINCAM000883	SINLEJ000562
SINCAM000889	SINLEJ012539
SINCAM000889	SINLEJ009867
SINCAM000890	SINLEJ011060
SINCAM000893	SINLEJ014651
SINCAM000894	SINLEJ012460
SINCAM000894	SINLEJ008668
SINCAM000895	SINLEJ012458
SINCAM000895	SINLEJ009856
SINCAM000896	SINLEJ009854
SINCAM000897	SINLEJ012534
SINCAM000899	SINLEJ013708
SINCAM000899	SINLEJ012556
SINCAM000900	SINLEJ012555
SINCAM000901	SINLEJ012507
SINCAM000901	SINLEJ009954
SINCAM000902	SINLEJ012505
SINCAM000902	SINLEJ000345
SINCAM000905	SINLEJ012503
SINCAM000909	SINLEJ000372
SINCAM000911	SINLEJ009669
SINCAM000911	SINLEJ009670
SINCAM000912	SINLEJ012554
SINCAM000912	SINLEJ018137
SINCAM000913	SINLEJ012043
SINCAM000920	SINLEJ018641
SINCAM000922	SINLEJ018131
SINCAM000922	SINLEJ006673
SINCAM000927	SINLEJ600060
SINCAM000927	SINLEJ600115
SINCAM000929	SINLEJ018893
SINCAM000929	SINLEJ009864
SINCAM000930	SINLEJ009861
SINCAM000930	SINLEJ009860
SINCAM000935	SINLEJ000109
SINCAM000935	SINLEJ003841
SINCAM000937	SINLEJ012553
SINCAM000938	SINLEJ000363
SINCAM000940	SINLEJ013372
SINCAM000941	SINLEJ003983
SINCAM000941	SINLEJ000264
SINCAM000943	SINLEJ000265
SINCAM000944	SINLEJ003987
SINCAM000944	SINLEJ012955
SINCAM000945	SINLEJ015897
SINCAM000948	SINLEJ015895
SINCAM000948	SINLEJ015894
SINCAM000950	SINLEJ015846
SINCAM000951	SINLEJ000471
SINCAM000951	SINLEJ003954
SINCAM000953	SINLEJ012190
SINCAM000953	SINLEJ000533
SINCAM000954	SINLEJ000530
SINCAM000955	SINLEJ007891
SINCAM000955	SINLEJ010901
SINCAM000957	SINLEJ016857
SINCAM000960	SINLEJ004141
SINCAM000961	SINLEJ004125
SINCAM000962	SINLEJ004077
SINCAM000963	SINLEJ000400
SINCAM000964	SINLEJ004124
SINCAM000966	SINLEJ015877
SINCAM000968	SINLEJ014299
SINCAM000970	SINLEJ001727
SINCAM000971	SINLEJ012464
SINCAM000972	SINLEJ012485
SINCAM000976	SINLEJ009950
SINCAM000979	SINLEJ012426
SINCAM000979	SINLEJ012469
SINCAM000982	SINLEJ010016
SINCAM000984	SINLEJ000190
SINCAM000984	SINLEJ000187
SINCAM000986	SINLEJ012473
SINCAM000986	SINLEJ010024
SINCAM000989	SINLEJ004128
SINCAM000989	SINLEJ004130
SINCAM000991	SINLEJ010809
SINCAM000993	SINLEJ000423
SINCAM001001	SINLEJ015864
SINCAM001001	SINLEJ006587
SINCAM001011	SINLEJ014203
SINCAM001011	SINLEJ010728
SINCAM001012	SINLEJ011816
SINCAM001012	SINLEJ011813
SINCAM001014	SINLEJ017033
SINCAM001014	SINLEJ012475
SINCAM001016	SINLEJ000033
SINCAM001017	SINLEJ009858
SINCAM001021	SINLEJ000032
SINCAM001022	SINLEJ009944
SINCAM001026	SINLEJ007005
SINCAM001027	SINLEJ000018
SINCAM001027	SINLEJ000019
SINCAM001030	SINLEJ003967
SINCAM001031	SINLEJ010800
SINCAM001032	SINLEJ003966
SINCAM001032	SINLEJ010802
SINCAM001033	SINLEJ004083
SINCAM001035	SINLEJ004093
SINCAM001035	SINLEJ004092
SINCAM001036	SINLEJ004095
SINCAM001037	SINLEJ004096
SINCAM001037	SINLEJ012853
SINCAM001038	SINLEJ004098
SINCAM001043	SINLEJ014268
SINCAM001043	SINLEJ012078
SINCAM001045	SINLEJ004032
SINCAM001046	SINLEJ004033
SINCAM001047	SINLEJ004037
SINCAM001047	SINLEJ010890
SINCAM001049	SINLEJ000493
SINCAM001051	SINLEJ010720
SINCAM001052	SINLEJ000594
SINCAM001052	SINLEJ010721
SINCAM001054	SINLEJ010867
SINCAM001054	SINLEJ000537
SINCAM001055	SINLEJ000591
SINCAM001058	SINLEJ012925
SINCAM001059	SINLEJ016435
SINCAM001059	SINLEJ016436
SINCAM001060	SINLEJ016434
SINCAM001065	SINLEJ008049
SINCAM001067	SINLEJ018608
SINCAM001067	SINLEJ018607
SINCAM001068	SINLEJ010722
SINCAM001068	SINLEJ000539
SINCAM001070	SINLEJ000528
SINCAM001071	SINLEJ000584
SINCAM001071	SINLEJ012910
SINCAM001073	SINLEJ004023
SINCAM001075	SINLEJ004022
SINCAM001076	SINLEJ004021
SINCAM001076	SINLEJ012913
SINCAM001077	SINLEJ000580
SINCAM001077	SINLEJ004020
SINCAM001078	SINLEJ000582
SINCAM001079	SINLEJ015927
SINCAM001079	SINLEJ019016
SINCAM001080	SINLEJ004017
SINCAM001085	SINLEJ004009
SINCAM001085	SINLEJ004013
SINCAM001086	SINLEJ010723
SINCAM001087	SINLEJ010725
SINCAM001089	SINLEJ010865
SINCAM001089	SINLEJ010866
SINCAM001090	SINLEJ017834
SINCAM001091	SINLEJ001063
SINCAM001092	SINLEJ011167
SINCAM001096	SINLEJ012143
SINCAM001096	SINLEJ010840
SINCAM001097	SINLEJ000868
SINCAM001098	SINLEJ000867
SINCAM001099	SINLEJ012799
SINCAM001099	SINLEJ012800
SINCAM001100	SINLEJ000057
SINCAM001100	SINLEJ014289
SINCAM001102	SINLEJ012794
SINCAM001102	SINLEJ600106
SINCAM001103	SINLEJ012803
SINCAM001103	SINLEJ012802
SINCAM001106	SINLEJ012940
SINCAM001107	SINLEJ012939
SINCAM001107	SINLEJ012938
SINCAM001108	SINLEJ012936
SINCAM001110	SINLEJ008335
SINCAM001111	SINLEJ008980
SINCAM001111	SINLEJ008979
SINCAM001114	SINLEJ000613
SINCAM001114	SINLEJ003910
SINCAM001116	SINLEJ012865
SINCAM001116	SINLEJ014188
SINCAM001117	SINLEJ003939
SINCAM001118	SINLEJ012875
SINCAM001118	SINLEJ003940
SINCAM001119	SINLEJ001919
SINCAM001121	SINLEJ008239
SINCAM001124	SINLEJ010879
SINCAM001124	SINLEJ010878
SINCAM001128	SINLEJ010877
SINCAM001128	SINLEJ010719
SINCAM001129	SINLEJ010875
SINCAM001129	SINLEJ010876
SINCAM001132	SINLEJ012843
SINCAM001132	SINLEJ010886
SINCAM001135	SINLEJ012841
SINCAM001136	SINLEJ003941
SINCAM001142	SINLEJ012944
SINCAM001143	SINLEJ010826
SINCAM001143	SINLEJ003944
SINCAM001144	SINLEJ012452
SINCAM001146	SINLEJ005135
SINCAM001147	SINLEJ001309
SINCAM001150	SINLEJ015875
SINCAM001152	SINLEJ015873
SINCAM001154	SINLEJ012869
SINCAM001156	SINLEJ018140
SINCAM001159	SINLEJ015870
SINCAM001159	SINLEJ010765
SINCAM001161	SINLEJ004119
SINCAM001162	SINLEJ004116
SINCAM001162	SINLEJ004115
SINCAM001163	SINLEJ012872
SINCAM001164	SINLEJ000239
SINCAM001168	SINLEJ012864
SINCAM001169	SINLEJ000508
SINCAM001170	SINLEJ015909
SINCAM001171	SINLEJ012836
SINCAM001172	SINLEJ010729
SINCAM001172	SINLEJ010730
SINCAM001173	SINLEJ004154
SINCAM001173	SINLEJ012903
SINCAM001175	SINLEJ012884
SINCAM001175	SINLEJ000517
SINCAM001176	SINLEJ000516
SINCAM001177	SINLEJ014201
SINCAM001177	SINLEJ015555
SINCAM001181	SINLEJ012881
SINCAM001181	SINLEJ004904
SINCAM001183	SINLEJ004106
SINCAM001183	SINLEJ006040
SINCAM001188	SINLEJ000453
SINCAM001189	SINLEJ012421
SINCAM001190	SINLEJ016458
SINCAM001190	SINLEJ009560
SINCAM001193	SINLEJ000224
SINCAM001193	SINLEJ000223
SINCAM001196	SINLEJ000317
SINCAM001196	SINLEJ012943
SINCAM001197	SINLEJ000316
SINCAM001198	SINLEJ010748
SINCAM001198	SINLEJ018318
SINCAM001199	SINLEJ010747
SINCAM001199	SINLEJ003945
SINCAM001205	SINLEJ009888
SINCAM001206	SINLEJ015908
SINCAM001206	SINLEJ005156
SINCAM001207	SINLEJ015910
SINCAM001207	SINLEJ001086
SINCAM001209	SINLEJ012818
SINCAM001210	SINLEJ018477
SINCAM001210	SINLEJ018480
SINCAM001211	SINLEJ000476
SINCAM001215	SINLEJ010778
SINCAM001216	SINLEJ014254
SINCAM001217	SINLEJ004089
SINCAM001219	SINLEJ015868
SINCAM001219	SINLEJ010759
SINCAM001220	SINLEJ010754
SINCAM001220	SINLEJ000243
SINCAM001221	SINLEJ010753
SINCAM001221	SINLEJ014617
SINCAM001223	SINLEJ000248
SINCAM001224	SINLEJ010751
SINCAM001224	SINLEJ000249
SINCAM001226	SINLEJ004145
SINCAM001227	SINLEJ001901
SINCAM001227	SINLEJ012046
SINCAM001229	SINLEJ003965
SINCAM001230	SINLEJ012787
SINCAM001230	SINLEJ012786
SINCAM001231	SINLEJ000579
SINCAM001232	SINLEJ010749
SINCAM001232	SINLEJ017040
SINCAM001234	SINLEJ000595
SINCAM001234	SINLEJ000596
SINCAM001236	SINLEJ000600
SINCAM001237	SINLEJ004222
SINCAM001239	SINLEJ000601
SINCAM001239	SINLEJ010768
SINCAM001240	SINLEJ014286
SINCAM001240	SINLEJ014285
SINCAM001242	SINLEJ004200
SINCAM001243	SINLEJ000604
SINCAM001246	SINLEJ000606
SINCAM001246	SINLEJ004134
SINCAM001247	SINLEJ010830
SINCAM001248	SINLEJ004139
SINCAM001248	SINLEJ004138
SINCAM001249	SINLEJ003975
SINCAM001249	SINLEJ014301
SINCAM001250	SINLEJ010795
SINCAM001250	SINLEJ000240
SINCAM001251	SINLEJ000391
SINCAM001251	SINLEJ010736
SINCAM001252	SINLEJ010829
SINCAM001256	SINLEJ003955
SINCAM001257	SINLEJ009985
SINCAM001258	SINLEJ010032
SINCAM001258	SINLEJ010035
SINCAM001261	SINLEJ000175
SINCAM001263	SINLEJ017318
SINCAM001263	SINLEJ009970
SINCAM001264	SINLEJ000021
SINCAM001267	SINLEJ003962
SINCAM001272	SINLEJ003957
SINCAM001272	SINLEJ003956
SINCAM001274	SINLEJ000153
SINCAM001274	SINLEJ009922
SINCAM001275	SINLEJ017014
SINCAM001277	SINLEJ017011
SINCAM001280	SINLEJ017311
SINCAM001281	SINLEJ010001
SINCAM001281	SINLEJ012427
SINCAM001283	SINLEJ012484
SINCAM001286	SINLEJ009874
SINCAM001287	SINLEJ003144
SINCAM001288	SINLEJ000192
SINCAM001288	SINLEJ000193
SINCAM001289	SINLEJ011944
SINCAM001289	SINLEJ011943
SINCAM001290	SINLEJ008850
SINCAM001292	SINLEJ000886
SINCAM001292	SINLEJ009875
SINCAM001293	SINLEJ005658
SINCAM001294	SINLEJ009987
SINCAM001296	SINLEJ009845
SINCAM001296	SINLEJ000005
SINCAM001297	SINLEJ008460
SINCAM001297	SINLEJ008463
SINCAM001299	SINLEJ000191
SINCAM001299	SINLEJ000188
SINCAM001303	SINLEJ000202
SINCAM001305	SINLEJ013628
SINCAM001307	SINLEJ009895
SINCAM001307	SINLEJ011207
SINCAM001309	SINLEJ004170
SINCAM001309	SINLEJ004171
SINCAM001310	SINLEJ012899
SINCAM001311	SINLEJ013837
SINCAM001312	SINLEJ004058
SINCAM001313	SINLEJ012811
SINCAM001315	SINLEJ012810
SINCAM001315	SINLEJ010902
SINCAM001316	SINLEJ004060
SINCAM001317	SINLEJ004061
SINCAM001318	SINLEJ000470
SINCAM001318	SINLEJ004065
SINCAM001319	SINLEJ004063
SINCAM001319	SINLEJ010788
SINCAM001320	SINLEJ012812
SINCAM001320	SINLEJ012815
SINCAM001321	SINLEJ001477
SINCAM001321	SINLEJ001478
SINCAM001324	SINLEJ000566
SINCAM001324	SINLEJ017455
SINCAM001325	SINLEJ000570
SINCAM001327	SINLEJ000541
SINCAM001329	SINLEJ004191
SINCAM001329	SINLEJ000037
SINCAM001337	SINLEJ000256
SINCAM001337	SINLEJ000257
SINCAM001338	SINLEJ000258
SINCAM001338	SINLEJ014278
SINCAM001339	SINLEJ000259
SINCAM001341	SINLEJ012849
SINCAM001342	SINLEJ012850
SINCAM001343	SINLEJ003981
SINCAM001343	SINLEJ012851
SINCAM001344	SINLEJ003979
SINCAM001344	SINLEJ012962
SINCAM001345	SINLEJ012960
SINCAM001345	SINLEJ017473
SINCAM001352	SINLEJ004068
SINCAM001353	SINLEJ013963
SINCAM001353	SINLEJ004069
SINCAM001357	SINLEJ000295
SINCAM001357	SINLEJ003990
SINCAM001358	SINLEJ000298
SINCAM001358	SINLEJ000297
SINCAM001359	SINLEJ000506
SINCAM001359	SINLEJ014213
SINCAM001360	SINLEJ004048
SINCAM001361	SINLEJ004047
SINCAM001363	SINLEJ003937
SINCAM001368	SINLEJ014274
SINCAM001373	SINLEJ012920
SINCAM001373	SINLEJ003929
SINCAM001374	SINLEJ003931
SINCAM001376	SINLEJ003934
SINCAM001376	SINLEJ003935
SINCAM001381	SINLEJ015866
SINCAM001381	SINLEJ010755
SINCAM001382	SINLEJ000543
SINCAM001385	SINLEJ010894
SINCAM001387	SINLEJ000501
SINCAM001390	SINLEJ016410
SINCAM001392	SINLEJ019344
SINCAM001396	SINLEJ016409
SINCAM001396	SINLEJ000589
SINCAM001399	SINLEJ015883
SINCAM001399	SINLEJ015882
SINCAM001403	SINLEJ004184
SINCAM001403	SINLEJ014224
SINCAM001404	SINLEJ004186
SINCAM001405	SINLEJ018418
SINCAM001406	SINLEJ000046
SINCAM001406	SINLEJ000053
SINCAM001408	SINLEJ004189
SINCAM001412	SINLEJ004192
SINCAM001412	SINLEJ015886
SINCAM001415	SINLEJ010846
SINCAM001416	SINLEJ010845
SINCAM001416	SINLEJ001121
SINCAM001417	SINLEJ000040
SINCAM001417	SINLEJ000047
SINCAM001418	SINLEJ004162
SINCAM001418	SINLEJ010739
SINCAM001419	SINLEJ010741
SINCAM001419	SINLEJ010742
SINCAM001420	SINLEJ012929
SINCAM001420	SINLEJ012928
SINCAM001421	SINLEJ012775
SINCAM001421	SINLEJ012774
SINCAM001422	SINLEJ007623
SINCAM001423	SINLEJ012932
SINCAM001424	SINLEJ004176
SINCAM001424	SINLEJ004175
SINCAM001425	SINLEJ004179
SINCAM001426	SINLEJ012844
SINCAM001428	SINLEJ011914
SINCAM001429	SINLEJ013784
SINCAM001430	SINLEJ004049
SINCAM001431	SINLEJ000479
SINCAM001431	SINLEJ000478
SINCAM001433	SINLEJ004054
SINCAM001433	SINLEJ000480
SINCAM001436	SINLEJ007311
SINCAM001437	SINLEJ000481
SINCAM001437	SINLEJ004052
SINCAM001439	SINLEJ012778
SINCAM001439	SINLEJ000222
SINCAM001440	SINLEJ000465
SINCAM001442	SINLEJ014197
SINCAM001443	SINLEJ000306
SINCAM001443	SINLEJ004153
SINCAM001448	SINLEJ010806
SINCAM001453	SINLEJ010316
SINCAM001459	SINLEJ005456
SINCAM001459	SINLEJ017819
SINCAM001460	SINLEJ013665
SINCAM001461	SINLEJ012493
SINCAM001461	SINLEJ012492
SINCAM001462	SINLEJ012488
SINCAM001463	SINLEJ012888
SINCAM001474	SINLEJ010052
SINCAM001474	SINLEJ012490
SINCAM001478	SINLEJ018993
SINCAM001479	SINLEJ009981
SINCAM001480	SINLEJ600083
SINCAM001482	SINLEJ001393
SINCAM001484	SINLEJ013676
SINCAM001487	SINLEJ011259
SINCAM001488	SINLEJ003159
SINCAM001489	SINLEJ004669
SINCAM001489	SINLEJ004670
SINCAM001491	SINLEJ010299
SINCAM001492	SINLEJ013909
SINCAM001492	SINLEJ013910
SINCAM001494	SINLEJ600137
SINCAM001495	SINLEJ600138
SINCAM001496	SINLEJ600017
SINCAM001500	SINLEJ004854
SINCAM001502	SINLEJ013843
SINCAM001502	SINLEJ014023
SINCAM001503	SINLEJ001404
SINCAM001509	SINLEJ600022
SINCAM001511	SINLEJ003510
SINCAM001511	SINLEJ600027
SINCAM001515	SINLEJ015251
SINCAM001515	SINLEJ006891
SINCAM001516	SINLEJ012059
SINCAM001517	SINLEJ001520
SINCAM001518	SINLEJ600031
SINCAM001519	SINLEJ010490
SINCAM001521	SINLEJ000113
SINCAM001525	SINLEJ003171
SINCAM001528	SINLEJ600391
SINCAM001528	SINLEJ600390
SINCAM001529	SINLEJ600393
SINCAM001529	SINLEJ600392
SINCAM001530	SINLEJ600394
SINCAM001530	SINLEJ004721
SINCAM001532	SINLEJ013847
SINCAM001532	SINLEJ013846
SINCAM001533	SINLEJ600397
SINCAM001534	SINLEJ600399
SINCAM001534	SINLEJ010307
SINCAM001536	SINLEJ600401
SINCAM001537	SINLEJ004780
SINCAM001537	SINLEJ004779
SINCAM001539	SINLEJ600405
SINCAM001540	SINLEJ600404
SINCAM001541	SINLEJ010303
SINCAM001541	SINLEJ000217
SINCAM001542	SINLEJ018923
SINCAM001542	SINLEJ001708
SINCAM001543	SINLEJ018638
SINCAM001543	SINLEJ018414
SINCAM001546	SINLEJ009686
SINCAM001547	SINLEJ008377
SINCAM001547	SINLEJ009685
SINCAM001548	SINLEJ008685
SINCAM001550	SINLEJ015834
SINCAM001550	SINLEJ011160
SINCAM001551	SINLEJ011632
SINCAM001554	SINLEJ011206
SINCAM001557	SINLEJ011151
SINCAM001558	SINLEJ009361
SINCAM001560	SINLEJ009625
SINCAM001560	SINLEJ012325
SINCAM001562	SINLEJ006838
SINCAM001562	SINLEJ006837
SINCAM001564	SINLEJ011199
SINCAM001565	SINLEJ013092
SINCAM001570	SINLEJ010420
SINCAM001570	SINLEJ010421
SINCAM001572	SINLEJ013839
SINCAM001573	SINLEJ018482
SINCAM001576	SINLEJ013834
SINCAM001576	SINLEJ013906
SINCAM001577	SINLEJ004672
SINCAM001577	SINLEJ004671
SINCAM001579	SINLEJ010347
SINCAM001579	SINLEJ010348
SINCAM001580	SINLEJ008908
SINCAM001580	SINLEJ016315
SINCAM001582	SINLEJ013984
SINCAM001583	SINLEJ017284
SINCAM001583	SINLEJ001480
SINCAM001587	SINLEJ013799
SINCAM001593	SINLEJ003384
SINCAM001593	SINLEJ600263
SINCAM001594	SINLEJ600265
SINCAM001595	SINLEJ003386
SINCAM001596	SINLEJ600266
SINCAM001597	SINLEJ003387
SINCAM001605	SINLEJ015005
SINCAM001608	SINLEJ013801
SINCAM001608	SINLEJ013800
SINCAM001609	SINLEJ600428
SINCAM001610	SINLEJ004651
SINCAM001614	SINLEJ600318
SINCAM001614	SINLEJ600474
SINCAM001615	SINLEJ003207
SINCAM001615	SINLEJ600473
SINCAM001617	SINLEJ600471
SINCAM001618	SINLEJ009194
SINCAM001619	SINLEJ600375
SINCAM001621	SINLEJ018046
SINCAM001621	SINLEJ015326
SINCAM001622	SINLEJ001300
SINCAM001622	SINLEJ010382
SINCAM001623	SINLEJ015329
SINCAM001623	SINLEJ017459
SINCAM001624	SINLEJ013828
SINCAM001624	SINLEJ001714
SINCAM001625	SINLEJ010416
SINCAM001625	SINLEJ600203
SINCAM001626	SINLEJ007445
SINCAM001627	SINLEJ004864
SINCAM001627	SINLEJ600202
SINCAM001630	SINLEJ004866
SINCAM001630	SINLEJ600200
SINCAM001631	SINLEJ010430
SINCAM001632	SINLEJ003461
SINCAM001632	SINLEJ600413
SINCAM001635	SINLEJ010453
SINCAM001635	SINLEJ001274
SINCAM001636	SINLEJ010451
SINCAM001637	SINLEJ004876
SINCAM001638	SINLEJ003444
SINCAM001638	SINLEJ010447
SINCAM001639	SINLEJ001294
SINCAM001640	SINLEJ001295
SINCAM001640	SINLEJ001296
SINCAM001641	SINLEJ001297
SINCAM001643	SINLEJ004686
SINCAM001644	SINLEJ003001
SINCAM001645	SINLEJ010354
SINCAM001645	SINLEJ600385
SINCAM001647	SINLEJ600383
SINCAM001647	SINLEJ010356
SINCAM001648	SINLEJ600381
SINCAM001648	SINLEJ600382
SINCAM001650	SINLEJ001372
SINCAM001653	SINLEJ009674
SINCAM001655	SINLEJ008386
SINCAM001659	SINLEJ018778
SINCAM001662	SINLEJ011113
SINCAM001665	SINLEJ010498
SINCAM001666	SINLEJ001314
SINCAM001667	SINLEJ015303
SINCAM001669	SINLEJ001313
SINCAM001669	SINLEJ015302
SINCAM001670	SINLEJ004608
SINCAM001670	SINLEJ004607
SINCAM001671	SINLEJ016949
SINCAM001672	SINLEJ003353
SINCAM001673	SINLEJ600305
SINCAM001673	SINLEJ003355
SINCAM001674	SINLEJ001646
SINCAM001674	SINLEJ001645
SINCAM001675	SINLEJ003358
SINCAM001675	SINLEJ003357
SINCAM001676	SINLEJ600307
SINCAM001676	SINLEJ600306
SINCAM001677	SINLEJ600308
SINCAM001677	SINLEJ001392
SINCAM001679	SINLEJ006182
SINCAM001680	SINLEJ001391
SINCAM001681	SINLEJ003264
SINCAM001683	SINLEJ014376
SINCAM001683	SINLEJ004805
SINCAM001684	SINLEJ600408
SINCAM001684	SINLEJ003263
SINCAM001685	SINLEJ001388
SINCAM001685	SINLEJ003262
SINCAM001686	SINLEJ012995
SINCAM001687	SINLEJ003401
SINCAM001688	SINLEJ600283
SINCAM001688	SINLEJ003402
SINCAM001689	SINLEJ007064
SINCAM001692	SINLEJ014537
SINCAM001692	SINLEJ014536
SINCAM001693	SINLEJ010481
SINCAM001693	SINLEJ010480
SINCAM001694	SINLEJ600269
SINCAM001695	SINLEJ001219
SINCAM001695	SINLEJ013392
SINCAM001696	SINLEJ010438
SINCAM001696	SINLEJ001426
SINCAM001697	SINLEJ001425
SINCAM001697	SINLEJ015345
SINCAM001698	SINLEJ003488
SINCAM001698	SINLEJ600179
SINCAM001702	SINLEJ003524
SINCAM001702	SINLEJ003525
SINCAM001703	SINLEJ017466
SINCAM001703	SINLEJ600293
SINCAM001704	SINLEJ600352
SINCAM001704	SINLEJ600102
SINCAM001705	SINLEJ003156
SINCAM001706	SINLEJ600120
SINCAM001707	SINLEJ003152
SINCAM001707	SINLEJ003153
SINCAM001709	SINLEJ003527
SINCAM001710	SINLEJ001675
SINCAM001713	SINLEJ003540
SINCAM001714	SINLEJ001674
SINCAM001714	SINLEJ004615
SINCAM001716	SINLEJ012748
SINCAM001716	SINLEJ012680
SINCAM001717	SINLEJ015299
SINCAM001717	SINLEJ015109
SINCAM001719	SINLEJ015000
SINCAM001720	SINLEJ013277
SINCAM001722	SINLEJ010300
SINCAM001725	SINLEJ002814
SINCAM001726	SINLEJ003172
SINCAM001730	SINLEJ600075
SINCAM001730	SINLEJ018611
SINCAM001732	SINLEJ004635
SINCAM001732	SINLEJ600077
SINCAM001733	SINLEJ003528
SINCAM001733	SINLEJ004633
SINCAM001734	SINLEJ600059
SINCAM001735	SINLEJ003535
SINCAM001737	SINLEJ000080
SINCAM001738	SINLEJ001685
SINCAM001738	SINLEJ004625
SINCAM001739	SINLEJ003533
SINCAM001739	SINLEJ003532
SINCAM001741	SINLEJ003536
SINCAM001743	SINLEJ001690
SINCAM001743	SINLEJ004596
SINCAM001744	SINLEJ003537
SINCAM001745	SINLEJ004597
SINCAM001746	SINLEJ001694
SINCAM001746	SINLEJ001692
SINCAM001752	SINLEJ012963
SINCAM001753	SINLEJ009258
SINCAM001754	SINLEJ009298
SINCAM001754	SINLEJ008699
SINCAM001755	SINLEJ014038
SINCAM001760	SINLEJ003463
SINCAM001760	SINLEJ003462
SINCAM001761	SINLEJ004664
SINCAM001762	SINLEJ600213
SINCAM001764	SINLEJ600309
SINCAM001764	SINLEJ004691
SINCAM001765	SINLEJ015308
SINCAM001765	SINLEJ003514
SINCAM001772	SINLEJ008723
SINCAM001772	SINLEJ008725
SINCAM001773	SINLEJ012087
SINCAM001774	SINLEJ016467
SINCAM001774	SINLEJ017476
SINCAM001775	SINLEJ016759
SINCAM001775	SINLEJ001215
SINCAM001777	SINLEJ600012
SINCAM001777	SINLEJ600013
SINCAM001778	SINLEJ003846
SINCAM001779	SINLEJ600033
SINCAM001782	SINLEJ013381
SINCAM001782	SINLEJ013378
SINCAM001783	SINLEJ008774
SINCAM001783	SINLEJ008778
SINCAM001784	SINLEJ014061
SINCAM001784	SINLEJ007863
SINCAM001785	SINLEJ000731
SINCAM001786	SINLEJ008693
SINCAM001786	SINLEJ014059
SINCAM001787	SINLEJ008695
SINCAM001788	SINLEJ013041
SINCAM001788	SINLEJ008741
SINCAM001790	SINLEJ011234
SINCAM001790	SINLEJ013021
SINCAM001791	SINLEJ008900
SINCAM001794	SINLEJ011231
SINCAM001799	SINLEJ008876
SINCAM001801	SINLEJ008875
SINCAM001802	SINLEJ011285
SINCAM001802	SINLEJ008874
SINCAM001804	SINLEJ008857
SINCAM001804	SINLEJ014035
SINCAM001807	SINLEJ008861
SINCAM001808	SINLEJ008862
SINCAM001808	SINLEJ009180
SINCAM001809	SINLEJ009181
SINCAM001809	SINLEJ008863
SINCAM001810	SINLEJ017681
SINCAM001810	SINLEJ013124
SINCAM001811	SINLEJ012977
SINCAM001811	SINLEJ011295
SINCAM001812	SINLEJ006671
SINCAM001814	SINLEJ016141
SINCAM001814	SINLEJ017436
SINCAM001822	SINLEJ008772
SINCAM001822	SINLEJ008771
SINCAM001823	SINLEJ008749
SINCAM001825	SINLEJ009174
SINCAM001825	SINLEJ015876
SINCAM001826	SINLEJ011215
SINCAM001828	SINLEJ008756
SINCAM001829	SINLEJ006905
SINCAM001830	SINLEJ005440
SINCAM001830	SINLEJ005441
SINCAM001831	SINLEJ015268
SINCAM001832	SINLEJ009642
SINCAM001832	SINLEJ009637
SINCAM001833	SINLEJ008627
SINCAM001835	SINLEJ006704
SINCAM001836	SINLEJ006705
SINCAM001837	SINLEJ006706
SINCAM001837	SINLEJ009616
SINCAM001841	SINLEJ009811
SINCAM001842	SINLEJ005476
SINCAM001843	SINLEJ005463
SINCAM001846	SINLEJ009645
SINCAM001846	SINLEJ008480
SINCAM001848	SINLEJ006928
SINCAM001849	SINLEJ002672
SINCAM001851	SINLEJ016365
SINCAM001852	SINLEJ010046
SINCAM001852	SINLEJ008801
SINCAM001853	SINLEJ012992
SINCAM001857	SINLEJ013048
SINCAM001858	SINLEJ009161
SINCAM001858	SINLEJ013046
SINCAM001865	SINLEJ013012
SINCAM001865	SINLEJ013015
SINCAM001866	SINLEJ013045
SINCAM001867	SINLEJ011292
SINCAM001869	SINLEJ013518
SINCAM001869	SINLEJ007316
SINCAM001874	SINLEJ013093
SINCAM001878	SINLEJ013067
SINCAM001880	SINLEJ018719
SINCAM001880	SINLEJ018586
SINCAM001882	SINLEJ009339
SINCAM001882	SINLEJ009340
SINCAM001883	SINLEJ008737
SINCAM001884	SINLEJ013069
SINCAM001885	SINLEJ013130
SINCAM001886	SINLEJ013129
SINCAM001887	SINLEJ013985
SINCAM001887	SINLEJ013119
SINCAM001888	SINLEJ011189
SINCAM001888	SINLEJ011188
SINCAM001889	SINLEJ013044
SINCAM001891	SINLEJ003244
SINCAM001891	SINLEJ003243
SINCAM001892	SINLEJ013896
SINCAM001893	SINLEJ600053
SINCAM001896	SINLEJ003377
SINCAM001898	SINLEJ600427
SINCAM001898	SINLEJ004706
SINCAM001901	SINLEJ600425
SINCAM001901	SINLEJ600426
SINCAM001902	SINLEJ004705
SINCAM001903	SINLEJ013926
SINCAM001904	SINLEJ011248
SINCAM001904	SINLEJ011246
SINCAM001906	SINLEJ008706
SINCAM001907	SINLEJ008707
SINCAM001908	SINLEJ008708
SINCAM001911	SINLEJ007774
SINCAM001911	SINLEJ008710
SINCAM001912	SINLEJ009351
SINCAM001912	SINLEJ009349
SINCAM001915	SINLEJ014015
SINCAM001915	SINLEJ009355
SINCAM001916	SINLEJ012965
SINCAM001920	SINLEJ015398
SINCAM001920	SINLEJ015399
SINCAM001922	SINLEJ008715
SINCAM001922	SINLEJ008717
SINCAM001923	SINLEJ001660
SINCAM001923	SINLEJ003520
SINCAM001926	SINLEJ003378
SINCAM001926	SINLEJ600251
SINCAM001927	SINLEJ600249
SINCAM001927	SINLEJ003246
SINCAM001930	SINLEJ004852
SINCAM001932	SINLEJ001451
SINCAM001932	SINLEJ001453
SINCAM001933	SINLEJ009222
SINCAM001935	SINLEJ011297
SINCAM001935	SINLEJ014637
SINCAM001936	SINLEJ013058
SINCAM001937	SINLEJ018264
SINCAM001937	SINLEJ018263
SINCAM001939	SINLEJ010360
SINCAM001941	SINLEJ009186
SINCAM001943	SINLEJ016302
SINCAM001943	SINLEJ008921
SINCAM001944	SINLEJ010315
SINCAM001944	SINLEJ001285
SINCAM001945	SINLEJ010318
SINCAM001946	SINLEJ016491
SINCAM001946	SINLEJ016752
SINCAM001950	SINLEJ013892
SINCAM001952	SINLEJ004841
SINCAM001953	SINLEJ003326
SINCAM001957	SINLEJ003342
SINCAM001957	SINLEJ600290
SINCAM001958	SINLEJ013881
SINCAM001959	SINLEJ013880
SINCAM001968	SINLEJ003301
SINCAM001968	SINLEJ001599
SINCAM001969	SINLEJ017438
SINCAM001971	SINLEJ600495
SINCAM001971	SINLEJ004825
SINCAM001972	SINLEJ600493
SINCAM001972	SINLEJ013817
SINCAM001973	SINLEJ600492
SINCAM001973	SINLEJ001602
SINCAM001974	SINLEJ010403
SINCAM001976	SINLEJ001606
SINCAM001976	SINLEJ004823
SINCAM001977	SINLEJ001607
SINCAM001978	SINLEJ010405
SINCAM001979	SINLEJ001608
SINCAM001980	SINLEJ600488
SINCAM001980	SINLEJ600329
SINCAM001983	SINLEJ001610
SINCAM001983	SINLEJ003312
SINCAM001984	SINLEJ003313
SINCAM001984	SINLEJ009702
SINCAM001985	SINLEJ010413
SINCAM001986	SINLEJ600483
SINCAM001987	SINLEJ001614
SINCAM001989	SINLEJ004598
SINCAM001990	SINLEJ008845
SINCAM001991	SINLEJ011154
SINCAM001991	SINLEJ009189
SINCAM001992	SINLEJ015837
SINCAM001992	SINLEJ015836
SINCAM001993	SINLEJ015840
SINCAM001994	SINLEJ011252
SINCAM001994	SINLEJ013603
SINCAM001996	SINLEJ016323
SINCAM001996	SINLEJ008901
SINCAM001998	SINLEJ008904
SINCAM001998	SINLEJ016320
SINCAM002000	SINLEJ008894
SINCAM002002	SINLEJ011228
SINCAM002002	SINLEJ007743
SINCAM002003	SINLEJ011230
SINCAM002003	SINLEJ016329
SINCAM002005	SINLEJ016328
SINCAM002005	SINLEJ008896
SINCAM002006	SINLEJ001095
SINCAM002007	SINLEJ009293
SINCAM002007	SINLEJ008746
SINCAM002008	SINLEJ009290
SINCAM002009	SINLEJ013033
SINCAM002013	SINLEJ008733
SINCAM002016	SINLEJ011142
SINCAM002016	SINLEJ002142
SINCAM002022	SINLEJ600015
SINCAM002023	SINLEJ015317
SINCAM002024	SINLEJ004617
SINCAM002026	SINLEJ004648
SINCAM002027	SINLEJ600436
SINCAM002027	SINLEJ003210
SINCAM002031	SINLEJ003321
SINCAM002032	SINLEJ600332
SINCAM002032	SINLEJ001221
SINCAM002047	SINLEJ010460
SINCAM002050	SINLEJ600461
SINCAM002051	SINLEJ003451
SINCAM002051	SINLEJ003453
SINCAM002052	SINLEJ003449
SINCAM002052	SINLEJ600463
SINCAM002053	SINLEJ010319
SINCAM002053	SINLEJ600205
SINCAM002055	SINLEJ600204
SINCAM002055	SINLEJ003459
SINCAM002056	SINLEJ013865
SINCAM002056	SINLEJ018494
SINCAM002057	SINLEJ001333
SINCAM002058	SINLEJ600149
SINCAM002059	SINLEJ600150
SINCAM002060	SINLEJ600152
SINCAM002060	SINLEJ003430
SINCAM002063	SINLEJ003428
SINCAM002063	SINLEJ009085
SINCAM002064	SINLEJ003427
SINCAM002065	SINLEJ003426
SINCAM002065	SINLEJ001330
SINCAM002066	SINLEJ005587
SINCAM002066	SINLEJ005583
SINCAM002068	SINLEJ015318
SINCAM002069	SINLEJ001485
SINCAM002070	SINLEJ015320
SINCAM002072	SINLEJ010432
SINCAM002073	SINLEJ003230
SINCAM002073	SINLEJ001496
SINCAM002074	SINLEJ012208
SINCAM002074	SINLEJ003851
SINCAM002075	SINLEJ001491
SINCAM002076	SINLEJ004819
SINCAM002076	SINLEJ003447
SINCAM002081	SINLEJ013994
SINCAM002083	SINLEJ004731
SINCAM002083	SINLEJ007551
SINCAM002084	SINLEJ001764
SINCAM002086	SINLEJ003436
SINCAM002088	SINLEJ001713
SINCAM002088	SINLEJ013776
SINCAM002089	SINLEJ001575
SINCAM002090	SINLEJ600143
SINCAM002090	SINLEJ003434
SINCAM002093	SINLEJ003460
SINCAM002094	SINLEJ004878
SINCAM002095	SINLEJ600267
SINCAM002095	SINLEJ003395
SINCAM002096	SINLEJ003394
SINCAM002097	SINLEJ003393
SINCAM002097	SINLEJ013876
SINCAM002098	SINLEJ001580
SINCAM002098	SINLEJ003391
SINCAM002099	SINLEJ016484
SINCAM002099	SINLEJ016743
SINCAM002100	SINLEJ004736
SINCAM002101	SINLEJ018994
SINCAM002101	SINLEJ000897
SINCAM002103	SINLEJ001576
SINCAM002104	SINLEJ016485
SINCAM002104	SINLEJ004735
SINCAM002105	SINLEJ016745
SINCAM002105	SINLEJ016486
SINCAM002106	SINLEJ600456
SINCAM002106	SINLEJ600457
SINCAM002108	SINLEJ600182
SINCAM002109	SINLEJ003491
SINCAM002109	SINLEJ019079
SINCAM002110	SINLEJ600181
SINCAM002110	SINLEJ018711
SINCAM002111	SINLEJ003489
SINCAM002111	SINLEJ005697
SINCAM002113	SINLEJ600177
SINCAM002114	SINLEJ003486
SINCAM002116	SINLEJ003367
SINCAM002119	SINLEJ003205
SINCAM002121	SINLEJ009980
SINCAM002121	SINLEJ010371
SINCAM002122	SINLEJ010384
SINCAM002122	SINLEJ014206
SINCAM002126	SINLEJ001432
SINCAM002126	SINLEJ012462
SINCAM002127	SINLEJ001433
SINCAM002128	SINLEJ013856
SINCAM002129	SINLEJ012084
SINCAM002129	SINLEJ013857
SINCAM002130	SINLEJ001434
SINCAM002130	SINLEJ015347
SINCAM002133	SINLEJ013861
SINCAM002134	SINLEJ003470
SINCAM002134	SINLEJ015341
SINCAM002135	SINLEJ017246
SINCAM002136	SINLEJ600319
SINCAM002136	SINLEJ003415
SINCAM002137	SINLEJ600320
SINCAM002142	SINLEJ001545
SINCAM002142	SINLEJ001546
SINCAM002143	SINLEJ001547
SINCAM002143	SINLEJ003145
SINCAM002144	SINLEJ010472
SINCAM002145	SINLEJ003187
SINCAM002146	SINLEJ001567
SINCAM002149	SINLEJ003157
SINCAM002149	SINLEJ001726
SINCAM002151	SINLEJ005581
SINCAM002153	SINLEJ004662
SINCAM002154	SINLEJ003502
SINCAM002154	SINLEJ014085
SINCAM002155	SINLEJ015295
SINCAM002155	SINLEJ003503
SINCAM002156	SINLEJ003501
SINCAM002156	SINLEJ001654
SINCAM002157	SINLEJ001653
SINCAM002158	SINLEJ003499
SINCAM002158	SINLEJ600187
SINCAM002160	SINLEJ001383
SINCAM002161	SINLEJ003410
SINCAM002162	SINLEJ003409
SINCAM002164	SINLEJ003404
SINCAM002164	SINLEJ004799
SINCAM002165	SINLEJ001385
SINCAM002165	SINLEJ003405
SINCAM002166	SINLEJ003408
SINCAM002169	SINLEJ010485
SINCAM002169	SINLEJ003193
SINCAM002171	SINLEJ013772
SINCAM002173	SINLEJ600440
SINCAM002174	SINLEJ600163
SINCAM002174	SINLEJ004880
SINCAM002175	SINLEJ001231
SINCAM002176	SINLEJ600165
SINCAM002177	SINLEJ002776
SINCAM002177	SINLEJ600162
SINCAM002178	SINLEJ600175
SINCAM002178	SINLEJ600176
SINCAM002183	SINLEJ001619
SINCAM002183	SINLEJ001617
SINCAM002184	SINLEJ600168
SINCAM002184	SINLEJ014054
SINCAM002185	SINLEJ001621
SINCAM002186	SINLEJ003297
SINCAM002186	SINLEJ013804
SINCAM002187	SINLEJ003423
SINCAM002188	SINLEJ600158
SINCAM002188	SINLEJ003422
SINCAM002191	SINLEJ004860
SINCAM002193	SINLEJ001428
SINCAM002193	SINLEJ001427
SINCAM002195	SINLEJ011054
SINCAM002195	SINLEJ015610
SINCAM002196	SINLEJ600239
SINCAM002196	SINLEJ600240
SINCAM002197	SINLEJ600237
SINCAM002197	SINLEJ600234
SINCAM002199	SINLEJ001358
SINCAM002199	SINLEJ001153
SINCAM002201	SINLEJ013018
SINCAM002201	SINLEJ013019
SINCAM002203	SINLEJ008856
SINCAM002204	SINLEJ008865
SINCAM002205	SINLEJ001643
SINCAM002207	SINLEJ003169
SINCAM002208	SINLEJ003164
SINCAM002208	SINLEJ003165
SINCAM002209	SINLEJ600360
SINCAM002209	SINLEJ600361
SINCAM002210	SINLEJ600357
SINCAM002213	SINLEJ600354
SINCAM002214	SINLEJ004747
SINCAM002216	SINLEJ003338
SINCAM002217	SINLEJ600481
SINCAM002221	SINLEJ600140
SINCAM002222	SINLEJ600470
SINCAM002223	SINLEJ001224
SINCAM002223	SINLEJ001222
SINCAM002224	SINLEJ600016
SINCAM002224	SINLEJ004741
SINCAM002226	SINLEJ008784
SINCAM002226	SINLEJ008786
SINCAM002227	SINLEJ013973
SINCAM002227	SINLEJ008783
SINCAM002228	SINLEJ017114
SINCAM002228	SINLEJ011179
SINCAM002229	SINLEJ011264
SINCAM002229	SINLEJ011271
SINCAM002230	SINLEJ007597
SINCAM002231	SINLEJ013080
SINCAM002233	SINLEJ004849
SINCAM002233	SINLEJ600257
SINCAM002236	SINLEJ003236
SINCAM002236	SINLEJ003234
SINCAM002237	SINLEJ003235
SINCAM002237	SINLEJ004715
SINCAM002238	SINLEJ013781
SINCAM002244	SINLEJ009755
SINCAM002249	SINLEJ001318
SINCAM002250	SINLEJ003282
SINCAM002251	SINLEJ003283
SINCAM002251	SINLEJ001329
SINCAM002252	SINLEJ600069
SINCAM002256	SINLEJ001321
SINCAM002257	SINLEJ001322
SINCAM002266	SINLEJ600421
SINCAM002266	SINLEJ600422
SINCAM002267	SINLEJ004703
SINCAM002267	SINLEJ001154
SINCAM002268	SINLEJ003200
SINCAM002269	SINLEJ003179
SINCAM002271	SINLEJ003180
SINCAM002273	SINLEJ009284
SINCAM002275	SINLEJ009285
SINCAM002276	SINLEJ019166
SINCAM002276	SINLEJ012763
SINCAM002277	SINLEJ008444
SINCAM002277	SINLEJ006854
SINCAM002281	SINLEJ014416
SINCAM002283	SINLEJ008443
SINCAM002284	SINLEJ008510
SINCAM002284	SINLEJ009672
SINCAM002285	SINLEJ016118
SINCAM002288	SINLEJ008441
SINCAM002288	SINLEJ013743
SINCAM002290	SINLEJ009671
SINCAM002293	SINLEJ011097
SINCAM002293	SINLEJ017636
SINCAM002294	SINLEJ013127
SINCAM002294	SINLEJ011121
SINCAM002295	SINLEJ008609
SINCAM002295	SINLEJ005477
SINCAM002296	SINLEJ008730
SINCAM002296	SINLEJ011220
SINCAM002297	SINLEJ013098
SINCAM002297	SINLEJ001117
SINCAM002298	SINLEJ017708
SINCAM002300	SINLEJ008399
SINCAM002300	SINLEJ008398
SINCAM002302	SINLEJ006735
SINCAM002303	SINLEJ009719
SINCAM002303	SINLEJ008664
SINCAM002306	SINLEJ008547
SINCAM002306	SINLEJ008548
SINCAM002307	SINLEJ017820
SINCAM002308	SINLEJ018867
SINCAM002309	SINLEJ018932
SINCAM002310	SINLEJ010976
SINCAM002310	SINLEJ014323
SINCAM002312	SINLEJ002847
SINCAM002314	SINLEJ003115
SINCAM002315	SINLEJ009610
SINCAM002315	SINLEJ008281
SINCAM002316	SINLEJ008282
SINCAM002317	SINLEJ011240
SINCAM002319	SINLEJ011239
SINCAM002320	SINLEJ014062
SINCAM002320	SINLEJ009331
SINCAM002322	SINLEJ008763
SINCAM002324	SINLEJ011334
SINCAM002324	SINLEJ013649
SINCAM002325	SINLEJ013107
SINCAM002325	SINLEJ013108
SINCAM002330	SINLEJ008597
SINCAM002330	SINLEJ008598
SINCAM002333	SINLEJ008325
SINCAM002335	SINLEJ009803
SINCAM002337	SINLEJ008577
SINCAM002340	SINLEJ011145
SINCAM002342	SINLEJ009197
SINCAM002342	SINLEJ019236
SINCAM002343	SINLEJ009196
SINCAM002344	SINLEJ009195
SINCAM002345	SINLEJ009192
SINCAM002345	SINLEJ009193
SINCAM002346	SINLEJ008836
SINCAM002347	SINLEJ009202
SINCAM002347	SINLEJ008835
SINCAM002351	SINLEJ011135
SINCAM002353	SINLEJ013023
SINCAM002354	SINLEJ009205
SINCAM002354	SINLEJ009206
SINCAM002355	SINLEJ008691
SINCAM002355	SINLEJ011251
SINCAM002357	SINLEJ013113
SINCAM002357	SINLEJ013112
SINCAM002358	SINLEJ009287
SINCAM002359	SINLEJ015872
SINCAM002360	SINLEJ008670
SINCAM002360	SINLEJ008669
SINCAM002363	SINLEJ006785
SINCAM002363	SINLEJ002685
SINCAM002364	SINLEJ009294
SINCAM002366	SINLEJ016361
SINCAM002368	SINLEJ016333
SINCAM002368	SINLEJ008892
SINCAM002370	SINLEJ011138
SINCAM002372	SINLEJ011227
SINCAM002372	SINLEJ016326
SINCAM002374	SINLEJ005929
SINCAM002375	SINLEJ012979
SINCAM002379	SINLEJ008842
SINCAM002380	SINLEJ008819
SINCAM002380	SINLEJ011256
SINCAM002381	SINLEJ011263
SINCAM002381	SINLEJ011269
SINCAM002382	SINLEJ017244
SINCAM002383	SINLEJ008839
SINCAM002383	SINLEJ008838
SINCAM002384	SINLEJ008803
SINCAM002385	SINLEJ009165
SINCAM002385	SINLEJ011191
SINCAM002389	SINLEJ011137
SINCAM002389	SINLEJ015841
SINCAM002392	SINLEJ009638
SINCAM002392	SINLEJ009640
SINCAM002394	SINLEJ008502
SINCAM002396	SINLEJ008503
SINCAM002400	SINLEJ008248
SINCAM002401	SINLEJ006883
SINCAM002401	SINLEJ015245
SINCAM002402	SINLEJ013070
SINCAM002402	SINLEJ013118
SINCAM002406	SINLEJ005466
SINCAM002406	SINLEJ008320
SINCAM002407	SINLEJ009651
SINCAM002408	SINLEJ009344
SINCAM002408	SINLEJ011226
SINCAM002409	SINLEJ011127
SINCAM002412	SINLEJ013066
SINCAM002413	SINLEJ013065
SINCAM002415	SINLEJ008869
SINCAM002416	SINLEJ008868
SINCAM002417	SINLEJ011129
SINCAM002417	SINLEJ009255
SINCAM002418	SINLEJ008855
SINCAM002420	SINLEJ008866
SINCAM002420	SINLEJ011123
SINCAM002421	SINLEJ008754
SINCAM002421	SINLEJ011161
SINCAM002422	SINLEJ013002
SINCAM002424	SINLEJ008740
SINCAM002427	SINLEJ009213
SINCAM002428	SINLEJ011286
SINCAM002428	SINLEJ001169
SINCAM002430	SINLEJ009216
SINCAM002430	SINLEJ013953
SINCAM002433	SINLEJ006825
SINCAM002435	SINLEJ006827
SINCAM002436	SINLEJ009635
SINCAM002438	SINLEJ008219
SINCAM002438	SINLEJ008264
SINCAM002440	SINLEJ009754
SINCAM002440	SINLEJ008221
SINCAM002441	SINLEJ008235
SINCAM002442	SINLEJ015402
SINCAM002443	SINLEJ015272
SINCAM002443	SINLEJ006910
SINCAM002444	SINLEJ010217
SINCAM002445	SINLEJ015259
SINCAM002445	SINLEJ006897
SINCAM002446	SINLEJ015261
SINCAM002446	SINLEJ006899
SINCAM002449	SINLEJ009648
SINCAM002449	SINLEJ006878
SINCAM002450	SINLEJ016335
SINCAM002450	SINLEJ008890
SINCAM002453	SINLEJ014180
SINCAM002455	SINLEJ011196
SINCAM002457	SINLEJ008729
SINCAM002458	SINLEJ008726
SINCAM002459	SINLEJ000255
SINCAM002460	SINLEJ013010
SINCAM002461	SINLEJ011217
SINCAM002461	SINLEJ011216
SINCAM002462	SINLEJ009190
SINCAM002464	SINLEJ013111
SINCAM002465	SINLEJ011218
SINCAM002466	SINLEJ011128
SINCAM002467	SINLEJ008323
SINCAM002468	SINLEJ006864
SINCAM002468	SINLEJ015223
SINCAM002469	SINLEJ005502
SINCAM002470	SINLEJ005504
SINCAM002470	SINLEJ005503
SINCAM002472	SINLEJ009707
SINCAM002473	SINLEJ009706
SINCAM002474	SINLEJ009809
SINCAM002475	SINLEJ008234
SINCAM002475	SINLEJ016981
SINCAM002477	SINLEJ009815
SINCAM002477	SINLEJ006904
SINCAM002479	SINLEJ006895
SINCAM002479	SINLEJ015257
SINCAM002480	SINLEJ008292
SINCAM002480	SINLEJ008294
SINCAM002481	SINLEJ000732
SINCAM002482	SINLEJ017948
SINCAM002483	SINLEJ008556
SINCAM002483	SINLEJ006794
SINCAM002484	SINLEJ008247
SINCAM002484	SINLEJ006792
SINCAM002485	SINLEJ005501
SINCAM002487	SINLEJ008241
SINCAM002490	SINLEJ016902
SINCAM002493	SINLEJ005488
SINCAM002493	SINLEJ005487
SINCAM002494	SINLEJ008587
SINCAM002495	SINLEJ008278
SINCAM002495	SINLEJ008612
SINCAM002496	SINLEJ016350
SINCAM002496	SINLEJ002677
SINCAM002497	SINLEJ008420
SINCAM002498	SINLEJ008353
SINCAM002499	SINLEJ008437
SINCAM002500	SINLEJ006682
SINCAM002502	SINLEJ016974
SINCAM002502	SINLEJ008308
SINCAM002505	SINLEJ009653
SINCAM002505	SINLEJ009654
SINCAM002509	SINLEJ009679
SINCAM002509	SINLEJ008354
SINCAM002510	SINLEJ016973
SINCAM002510	SINLEJ009778
SINCAM002511	SINLEJ006693
SINCAM002511	SINLEJ008493
SINCAM002513	SINLEJ008672
SINCAM002513	SINLEJ010743
SINCAM002514	SINLEJ006698
SINCAM002515	SINLEJ002692
SINCAM002517	SINLEJ005481
SINCAM002523	SINLEJ008250
SINCAM002523	SINLEJ008249
SINCAM002524	SINLEJ017051
SINCAM002524	SINLEJ006769
SINCAM002526	SINLEJ008252
SINCAM002526	SINLEJ008253
SINCAM002528	SINLEJ005480
SINCAM002528	SINLEJ006776
SINCAM002529	SINLEJ006778
SINCAM002529	SINLEJ008407
SINCAM002532	SINLEJ006860
SINCAM002533	SINLEJ005496
SINCAM002534	SINLEJ002797
SINCAM002535	SINLEJ009781
SINCAM002535	SINLEJ002798
SINCAM002537	SINLEJ009822
SINCAM002537	SINLEJ008330
SINCAM002539	SINLEJ006746
SINCAM002539	SINLEJ002979
SINCAM002540	SINLEJ011918
SINCAM002541	SINLEJ005518
SINCAM002544	SINLEJ009715
SINCAM002545	SINLEJ005512
SINCAM002545	SINLEJ009631
SINCAM002547	SINLEJ008332
SINCAM002550	SINLEJ013025
SINCAM002550	SINLEJ013024
SINCAM002551	SINLEJ013026
SINCAM002553	SINLEJ008880
SINCAM002553	SINLEJ016042
SINCAM002554	SINLEJ013998
SINCAM002554	SINLEJ013078
SINCAM002558	SINLEJ008273
SINCAM002562	SINLEJ015190
SINCAM002562	SINLEJ001026
SINCAM002564	SINLEJ017045
SINCAM002564	SINLEJ008271
SINCAM002565	SINLEJ017043
SINCAM002565	SINLEJ017042
SINCAM002570	SINLEJ002803
SINCAM002570	SINLEJ018808
SINCAM002571	SINLEJ008313
SINCAM002571	SINLEJ018807
SINCAM002573	SINLEJ008541
SINCAM002574	SINLEJ008564
SINCAM002574	SINLEJ008350
SINCAM002575	SINLEJ016968
SINCAM002576	SINLEJ008536
[truncated: 11,910 more rows]
