# Supplementary material for: Reconstruction of proto-vertebrate, proto-cyclostome and proto-gnathostome genomes provides new insights into early vertebrate evolution
Source: Nat Commun. 2021 Jul 23;12:4489. doi: 10.1038/s41467-021-24573-z (PMC8302630; doi:10.1038/s41467-021-24573-z)
Supplement: Supplementary file 4 — Supplementary Data 1 [file 41467_2021_24573_MOESM4_ESM.zip › SuppData1/orthologs/CALMI-MELGA.txt]

SINCAM000417	ENSMGAP00000000006
SINCAM004028	ENSMGAP00000000009
SINCAM007890	ENSMGAP00000000015
SINCAM014556	ENSMGAP00000000018
SINCAM006945	ENSMGAP00000000022
SINCAM006943	ENSMGAP00000000023
SINCAM014347	ENSMGAP00000000026
SINCAM921224	ENSMGAP00000000029
SINCAM014348	ENSMGAP00000000032
SINCAM001043	ENSMGAP00000000034
SINCAM014349	ENSMGAP00000000036
SINCAM004974	ENSMGAP00000000037
SINCAM013515	ENSMGAP00000000045
SINCAM013539	ENSMGAP00000000057
SINCAM004617	ENSMGAP00000000058
SINCAM014229	ENSMGAP00000000059
SINCAM013567	ENSMGAP00000000061
SINCAM012326	ENSMGAP00000000062
SINCAM009021	ENSMGAP00000000063
SINCAM009019	ENSMGAP00000000065
SINCAM922714	ENSMGAP00000000066
SINCAM900151	ENSMGAP00000000067
SINCAM014321	ENSMGAP00000000068
SINCAM922441	ENSMGAP00000000071
SINCAM013517	ENSMGAP00000000072
SINCAM012195	ENSMGAP00000000079
SINCAM921770	ENSMGAP00000000080
SINCAM013989	ENSMGAP00000000081
SINCAM013518	ENSMGAP00000000082
SINCAM922347	ENSMGAP00000000083
SINCAM013590	ENSMGAP00000000084
SINCAM008995	ENSMGAP00000000087
SINCAM922724	ENSMGAP00000000089
SINCAM922442	ENSMGAP00000000090
SINCAM921837	ENSMGAP00000000093
SINCAM922725	ENSMGAP00000000094
SINCAM013592	ENSMGAP00000000097
SINCAM015923	ENSMGAP00000000099
SINCAM922145	ENSMGAP00000000101
SINCAM000589	ENSMGAP00000000102
SINCAM922705	ENSMGAP00000000103
SINCAM016899	ENSMGAP00000000106
SINCAM015730	ENSMGAP00000000108
SINCAM013593	ENSMGAP00000000109
SINCAM017013	ENSMGAP00000000110
SINCAM922985	ENSMGAP00000000112
SINCAM007774	ENSMGAP00000000113
SINCAM007775	ENSMGAP00000000114
SINCAM013857	ENSMGAP00000000116
SINCAM009436	ENSMGAP00000000118
SINCAM013856	ENSMGAP00000000120
SINCAM922837	ENSMGAP00000000121
SINCAM922706	ENSMGAP00000000126
SINCAM010931	ENSMGAP00000000128
SINCAM005473	ENSMGAP00000000129
SINCAM010930	ENSMGAP00000000132
SINCAM012711	ENSMGAP00000000135
SINCAM922707	ENSMGAP00000000137
SINCAM009880	ENSMGAP00000000138
SINCAM009000	ENSMGAP00000000140
SINCAM007199	ENSMGAP00000000141
SINCAM014323	ENSMGAP00000000143
SINCAM010929	ENSMGAP00000000146
SINCAM009001	ENSMGAP00000000151
SINCAM001233	ENSMGAP00000000154
SINCAM922711	ENSMGAP00000000155
SINCAM013877	ENSMGAP00000000158
SINCAM001339	ENSMGAP00000000160
SINCAM011847	ENSMGAP00000000161
SINCAM007202	ENSMGAP00000000163
SINCAM009002	ENSMGAP00000000166
SINCAM013542	ENSMGAP00000000167
SINCAM921461	ENSMGAP00000000168
SINCAM012217	ENSMGAP00000000169
SINCAM002585	ENSMGAP00000000170
SINCAM900252	ENSMGAP00000000172
SINCAM010673	ENSMGAP00000000173
SINCAM013417	ENSMGAP00000000175
SINCAM010674	ENSMGAP00000000179
SINCAM013416	ENSMGAP00000000181
SINCAM001479	ENSMGAP00000000182
SINCAM900250	ENSMGAP00000000183
SINCAM012728	ENSMGAP00000000186
SINCAM900249	ENSMGAP00000000188
SINCAM012729	ENSMGAP00000000189
SINCAM013881	ENSMGAP00000000191
SINCAM002656	ENSMGAP00000000195
SINCAM009049	ENSMGAP00000000196
SINCAM014320	ENSMGAP00000000197
SINCAM013882	ENSMGAP00000000198
SINCAM900247	ENSMGAP00000000200
SINCAM012037	ENSMGAP00000000204
SINCAM012215	ENSMGAP00000000205
SINCAM011327	ENSMGAP00000000206
SINCAM012730	ENSMGAP00000000208
SINCAM007764	ENSMGAP00000000209
SINCAM922115	ENSMGAP00000000210
SINCAM009051	ENSMGAP00000000211
SINCAM011326	ENSMGAP00000000214
SINCAM922709	ENSMGAP00000000216
SINCAM009383	ENSMGAP00000000217
SINCAM010258	ENSMGAP00000000219
SINCAM007708	ENSMGAP00000000220
SINCAM007854	ENSMGAP00000000221
SINCAM922443	ENSMGAP00000000222
SINCAM922365	ENSMGAP00000000223
SINCAM922116	ENSMGAP00000000224
SINCAM923036	ENSMGAP00000000226
SINCAM017233	ENSMGAP00000000229
SINCAM009384	ENSMGAP00000000231
SINCAM003498	ENSMGAP00000000232
SINCAM007853	ENSMGAP00000000234
SINCAM010611	ENSMGAP00000000237
SINCAM009435	ENSMGAP00000000240
SINCAM014258	ENSMGAP00000000241
SINCAM009050	ENSMGAP00000000243
SINCAM003258	ENSMGAP00000000244
SINCAM013155	ENSMGAP00000000245
SINCAM015661	ENSMGAP00000000247
SINCAM009434	ENSMGAP00000000249
SINCAM003181	ENSMGAP00000000251
SINCAM012214	ENSMGAP00000000252
SINCAM009048	ENSMGAP00000000253
SINCAM004629	ENSMGAP00000000254
SINCAM002123	ENSMGAP00000000256
SINCAM009583	ENSMGAP00000000258
SINCAM009012	ENSMGAP00000000259
SINCAM016064	ENSMGAP00000000261
SINCAM011009	ENSMGAP00000000262
SINCAM010690	ENSMGAP00000000263
SINCAM011859	ENSMGAP00000000265
SINCAM012213	ENSMGAP00000000268
SINCAM013744	ENSMGAP00000000270
SINCAM007852	ENSMGAP00000000271
SINCAM922367	ENSMGAP00000000273
SINCAM013669	ENSMGAP00000000274
SINCAM013893	ENSMGAP00000000275
SINCAM922366	ENSMGAP00000000276
SINCAM009011	ENSMGAP00000000277
SINCAM922369	ENSMGAP00000000279
SINCAM012718	ENSMGAP00000000280
SINCAM016063	ENSMGAP00000000281
SINCAM922100	ENSMGAP00000000282
SINCAM013664	ENSMGAP00000000283
SINCAM922101	ENSMGAP00000000285
SINCAM013663	ENSMGAP00000000287
SINCAM007763	ENSMGAP00000000288
SINCAM009584	ENSMGAP00000000289
SINCAM013258	ENSMGAP00000000290
SINCAM012035	ENSMGAP00000000291
SINCAM010614	ENSMGAP00000000293
SINCAM922102	ENSMGAP00000000294
SINCAM011323	ENSMGAP00000000295
SINCAM013683	ENSMGAP00000000298
SINCAM007761	ENSMGAP00000000300
SINCAM013859	ENSMGAP00000000302
SINCAM006922	ENSMGAP00000000303
SINCAM012751	ENSMGAP00000000304
SINCAM016621	ENSMGAP00000000305
SINCAM008960	ENSMGAP00000000306
SINCAM012748	ENSMGAP00000000308
SINCAM007705	ENSMGAP00000000309
SINCAM013259	ENSMGAP00000000310
SINCAM010617	ENSMGAP00000000311
SINCAM001877	ENSMGAP00000000313
SINCAM013895	ENSMGAP00000000314
SINCAM009585	ENSMGAP00000000315
SINCAM002894	ENSMGAP00000000317
SINCAM013260	ENSMGAP00000000318
SINCAM010616	ENSMGAP00000000319
SINCAM011321	ENSMGAP00000000321
SINCAM008965	ENSMGAP00000000322
SINCAM007760	ENSMGAP00000000323
SINCAM010615	ENSMGAP00000000326
SINCAM011320	ENSMGAP00000000327
SINCAM007953	ENSMGAP00000000329
SINCAM007706	ENSMGAP00000000330
SINCAM011861	ENSMGAP00000000336
SINCAM009361	ENSMGAP00000000338
SINCAM922444	ENSMGAP00000000339
SINCAM007704	ENSMGAP00000000342
SINCAM009713	ENSMGAP00000000343
SINCAM922117	ENSMGAP00000000346
SINCAM013860	ENSMGAP00000000347
SINCAM015735	ENSMGAP00000000348
SINCAM012357	ENSMGAP00000000349
SINCAM005224	ENSMGAP00000000352
SINCAM011317	ENSMGAP00000000353
SINCAM010646	ENSMGAP00000000355
SINCAM013861	ENSMGAP00000000358
SINCAM013262	ENSMGAP00000000359
SINCAM007703	ENSMGAP00000000360
SINCAM922620	ENSMGAP00000000361
SINCAM005222	ENSMGAP00000000362
SINCAM922104	ENSMGAP00000000363
SINCAM922371	ENSMGAP00000000365
SINCAM009362	ENSMGAP00000000366
SINCAM007702	ENSMGAP00000000368
SINCAM921492	ENSMGAP00000000369
SINCAM012034	ENSMGAP00000000371
SINCAM921819	ENSMGAP00000000374
SINCAM010042	ENSMGAP00000000375
SINCAM011157	ENSMGAP00000000376
SINCAM921757	ENSMGAP00000000377
SINCAM013217	ENSMGAP00000000378
SINCAM000834	ENSMGAP00000000379
SINCAM005221	ENSMGAP00000000380
SINCAM922105	ENSMGAP00000000382
SINCAM921760	ENSMGAP00000000384
SINCAM007700	ENSMGAP00000000385
SINCAM013862	ENSMGAP00000000386
SINCAM011316	ENSMGAP00000000387
SINCAM016180	ENSMGAP00000000389
SINCAM011856	ENSMGAP00000000391
SINCAM013396	ENSMGAP00000000393
SINCAM009363	ENSMGAP00000000395
SINCAM000113	ENSMGAP00000000396
SINCAM005217	ENSMGAP00000000397
SINCAM009365	ENSMGAP00000000398
SINCAM000967	ENSMGAP00000000399
SINCAM010645	ENSMGAP00000000400
SINCAM013866	ENSMGAP00000000401
SINCAM013824	ENSMGAP00000000402
SINCAM012831	ENSMGAP00000000407
SINCAM921951	ENSMGAP00000000408
SINCAM013397	ENSMGAP00000000409
SINCAM000120	ENSMGAP00000000410
SINCAM013874	ENSMGAP00000000412
SINCAM011814	ENSMGAP00000000414
SINCAM014257	ENSMGAP00000000418
SINCAM009385	ENSMGAP00000000422
SINCAM013398	ENSMGAP00000000423
SINCAM011857	ENSMGAP00000000425
SINCAM007374	ENSMGAP00000000430
SINCAM012113	ENSMGAP00000000431
SINCAM006510	ENSMGAP00000000432
SINCAM921522	ENSMGAP00000000434
SINCAM009437	ENSMGAP00000000438
SINCAM013825	ENSMGAP00000000441
SINCAM010049	ENSMGAP00000000442
SINCAM007375	ENSMGAP00000000443
SINCAM014337	ENSMGAP00000000444
SINCAM011828	ENSMGAP00000000447
SINCAM920603	ENSMGAP00000000451
SINCAM002776	ENSMGAP00000000452
SINCAM921980	ENSMGAP00000000453
SINCAM010053	ENSMGAP00000000455
SINCAM008974	ENSMGAP00000000456
SINCAM017649	ENSMGAP00000000460
SINCAM011066	ENSMGAP00000000461
SINCAM006511	ENSMGAP00000000462
SINCAM922099	ENSMGAP00000000463
SINCAM921701	ENSMGAP00000000465
SINCAM012209	ENSMGAP00000000466
SINCAM007376	ENSMGAP00000000469
SINCAM921858	ENSMGAP00000000470
SINCAM920657	ENSMGAP00000000471
SINCAM001406	ENSMGAP00000000473
SINCAM009083	ENSMGAP00000000474
SINCAM016278	ENSMGAP00000000475
SINCAM007377	ENSMGAP00000000476
SINCAM007011	ENSMGAP00000000478
SINCAM013213	ENSMGAP00000000479
SINCAM009438	ENSMGAP00000000481
SINCAM012243	ENSMGAP00000000483
SINCAM922496	ENSMGAP00000000488
SINCAM920659	ENSMGAP00000000489
SINCAM013529	ENSMGAP00000000490
SINCAM007955	ENSMGAP00000000491
SINCAM922632	ENSMGAP00000000493
SINCAM018095	ENSMGAP00000000498
SINCAM003576	ENSMGAP00000000501
SINCAM013870	ENSMGAP00000000502
SINCAM002576	ENSMGAP00000000506
SINCAM009586	ENSMGAP00000000507
SINCAM007089	ENSMGAP00000000508
SINCAM011924	ENSMGAP00000000509
SINCAM921791	ENSMGAP00000000510
SINCAM011766	ENSMGAP00000000511
SINCAM921769	ENSMGAP00000000512
SINCAM013216	ENSMGAP00000000517
SINCAM009581	ENSMGAP00000000518
SINCAM013871	ENSMGAP00000000519
SINCAM014443	ENSMGAP00000000520
SINCAM008984	ENSMGAP00000000522
SINCAM007847	ENSMGAP00000000523
SINCAM922750	ENSMGAP00000000524
SINCAM015317	ENSMGAP00000000525
SINCAM005216	ENSMGAP00000000527
SINCAM013252	ENSMGAP00000000530
SINCAM001396	ENSMGAP00000000532
SINCAM922495	ENSMGAP00000000533
SINCAM008982	ENSMGAP00000000535
SINCAM004859	ENSMGAP00000000537
SINCAM009440	ENSMGAP00000000538
SINCAM012826	ENSMGAP00000000541
SINCAM922114	ENSMGAP00000000542
SINCAM013872	ENSMGAP00000000543
SINCAM013253	ENSMGAP00000000544
SINCAM922098	ENSMGAP00000000545
SINCAM012898	ENSMGAP00000000547
SINCAM007772	ENSMGAP00000000548
SINCAM006780	ENSMGAP00000000549
SINCAM008981	ENSMGAP00000000551
SINCAM015315	ENSMGAP00000000553
SINCAM005196	ENSMGAP00000000554
SINCAM010554	ENSMGAP00000000558
SINCAM013277	ENSMGAP00000000560
SINCAM921476	ENSMGAP00000000563
SINCAM012900	ENSMGAP00000000564
SINCAM007087	ENSMGAP00000000565
SINCAM921477	ENSMGAP00000000567
SINCAM010059	ENSMGAP00000000568
SINCAM008980	ENSMGAP00000000569
SINCAM010553	ENSMGAP00000000570
SINCAM007384	ENSMGAP00000000573
SINCAM008842	ENSMGAP00000000575
SINCAM921494	ENSMGAP00000000576
SINCAM010054	ENSMGAP00000000577
SINCAM007387	ENSMGAP00000000578
SINCAM005197	ENSMGAP00000000579
SINCAM011026	ENSMGAP00000000580
SINCAM009587	ENSMGAP00000000581
SINCAM000243	ENSMGAP00000000582
SINCAM017969	ENSMGAP00000000583
SINCAM008860	ENSMGAP00000000584
SINCAM015154	ENSMGAP00000000586
SINCAM013679	ENSMGAP00000000587
SINCAM013275	ENSMGAP00000000588
SINCAM922384	ENSMGAP00000000593
SINCAM011025	ENSMGAP00000000597
SINCAM002006	ENSMGAP00000000598
SINCAM013657	ENSMGAP00000000600
SINCAM012902	ENSMGAP00000000601
SINCAM006131	ENSMGAP00000000602
SINCAM011738	ENSMGAP00000000607
SINCAM011080	ENSMGAP00000000608
SINCAM922710	ENSMGAP00000000611
SINCAM009588	ENSMGAP00000000614
SINCAM012246	ENSMGAP00000000617
SINCAM007390	ENSMGAP00000000618
SINCAM013912	ENSMGAP00000000620
SINCAM006505	ENSMGAP00000000621
SINCAM009601	ENSMGAP00000000624
SINCAM002993	ENSMGAP00000000627
SINCAM000894	ENSMGAP00000000629
SINCAM007838	ENSMGAP00000000630
SINCAM008979	ENSMGAP00000000633
SINCAM011027	ENSMGAP00000000635
SINCAM009406	ENSMGAP00000000636
SINCAM013537	ENSMGAP00000000638
SINCAM008970	ENSMGAP00000000642
SINCAM011006	ENSMGAP00000000650
SINCAM001390	ENSMGAP00000000653
SINCAM014689	ENSMGAP00000000654
SINCAM009407	ENSMGAP00000000655
SINCAM000245	ENSMGAP00000000657
SINCAM018024	ENSMGAP00000000658
SINCAM013827	ENSMGAP00000000659
SINCAM009413	ENSMGAP00000000660
SINCAM000244	ENSMGAP00000000661
SINCAM012904	ENSMGAP00000000662
SINCAM002153	ENSMGAP00000000664
SINCAM008971	ENSMGAP00000000665
SINCAM010226	ENSMGAP00000000666
SINCAM922480	ENSMGAP00000000667
SINCAM922087	ENSMGAP00000000669
SINCAM012245	ENSMGAP00000000670
SINCAM010279	ENSMGAP00000000671
SINCAM922655	ENSMGAP00000000672
SINCAM011081	ENSMGAP00000000673
SINCAM013306	ENSMGAP00000000674
SINCAM922747	ENSMGAP00000000676
SINCAM014412	ENSMGAP00000000677
SINCAM921905	ENSMGAP00000000678
SINCAM921497	ENSMGAP00000000679
SINCAM921176	ENSMGAP00000000684
SINCAM008973	ENSMGAP00000000686
SINCAM013831	ENSMGAP00000000689
SINCAM001426	ENSMGAP00000000691
SINCAM005219	ENSMGAP00000000692
SINCAM001055	ENSMGAP00000000693
SINCAM010603	ENSMGAP00000000694
SINCAM016280	ENSMGAP00000000695
SINCAM013913	ENSMGAP00000000696
SINCAM921499	ENSMGAP00000000697
SINCAM920463	ENSMGAP00000000699
SINCAM001081	ENSMGAP00000000704
SINCAM012126	ENSMGAP00000000705
SINCAM008975	ENSMGAP00000000706
SINCAM002155	ENSMGAP00000000707
SINCAM006827	ENSMGAP00000000708
SINCAM007391	ENSMGAP00000000709
SINCAM002781	ENSMGAP00000000710
SINCAM010989	ENSMGAP00000000711
SINCAM009412	ENSMGAP00000000713
SINCAM013832	ENSMGAP00000000714
SINCAM005198	ENSMGAP00000000715
SINCAM013305	ENSMGAP00000000717
SINCAM002156	ENSMGAP00000000718
SINCAM011737	ENSMGAP00000000719
SINCAM000247	ENSMGAP00000000720
SINCAM006991	ENSMGAP00000000721
SINCAM006989	ENSMGAP00000000724
SINCAM010628	ENSMGAP00000000725
SINCAM013192	ENSMGAP00000000728
SINCAM002157	ENSMGAP00000000730
SINCAM014264	ENSMGAP00000000737
SINCAM013795	ENSMGAP00000000738
SINCAM922654	ENSMGAP00000000739
SINCAM001431	ENSMGAP00000000740
SINCAM010605	ENSMGAP00000000741
SINCAM010040	ENSMGAP00000000744
SINCAM011241	ENSMGAP00000000745
SINCAM001411	ENSMGAP00000000746
SINCAM922907	ENSMGAP00000000748
SINCAM007086	ENSMGAP00000000749
SINCAM010627	ENSMGAP00000000750
SINCAM007518	ENSMGAP00000000753
SINCAM010178	ENSMGAP00000000754
SINCAM922257	ENSMGAP00000000755
SINCAM007856	ENSMGAP00000000756
SINCAM920509	ENSMGAP00000000757
SINCAM002158	ENSMGAP00000000758
SINCAM013654	ENSMGAP00000000759
SINCAM005199	ENSMGAP00000000762
SINCAM009409	ENSMGAP00000000763
SINCAM013270	ENSMGAP00000000765
SINCAM921831	ENSMGAP00000000767
SINCAM015381	ENSMGAP00000000769
SINCAM013914	ENSMGAP00000000770
SINCAM001429	ENSMGAP00000000771
SINCAM013655	ENSMGAP00000000773
SINCAM000249	ENSMGAP00000000775
SINCAM001430	ENSMGAP00000000776
SINCAM012746	ENSMGAP00000000778
SINCAM006832	ENSMGAP00000000781
SINCAM007517	ENSMGAP00000000782
SINCAM922696	ENSMGAP00000000783
SINCAM010121	ENSMGAP00000000784
SINCAM922258	ENSMGAP00000000786
SINCAM012883	ENSMGAP00000000790
SINCAM921420	ENSMGAP00000000792
SINCAM013798	ENSMGAP00000000793
SINCAM922726	ENSMGAP00000000797
SINCAM002160	ENSMGAP00000000799
SINCAM009839	ENSMGAP00000000800
SINCAM005178	ENSMGAP00000000804
SINCAM007516	ENSMGAP00000000808
SINCAM013267	ENSMGAP00000000809
SINCAM001436	ENSMGAP00000000811
SINCAM007515	ENSMGAP00000000812
SINCAM922540	ENSMGAP00000000813
SINCAM922322	ENSMGAP00000000814
SINCAM011718	ENSMGAP00000000815
SINCAM013799	ENSMGAP00000000817
SINCAM922481	ENSMGAP00000000820
SINCAM007711	ENSMGAP00000000821
SINCAM013191	ENSMGAP00000000824
SINCAM014339	ENSMGAP00000000826
SINCAM008955	ENSMGAP00000000828
SINCAM005225	ENSMGAP00000000831
SINCAM922482	ENSMGAP00000000834
SINCAM011238	ENSMGAP00000000835
SINCAM011239	ENSMGAP00000000837
SINCAM000251	ENSMGAP00000000839
SINCAM001452	ENSMGAP00000000843
SINCAM011237	ENSMGAP00000000844
SINCAM003409	ENSMGAP00000000848
SINCAM005226	ENSMGAP00000000851
SINCAM013677	ENSMGAP00000000852
SINCAM001446	ENSMGAP00000000853
SINCAM007048	ENSMGAP00000000854
SINCAM011236	ENSMGAP00000000855
SINCAM922256	ENSMGAP00000000858
SINCAM922874	ENSMGAP00000000859
SINCAM009838	ENSMGAP00000000861
SINCAM010676	ENSMGAP00000000862
SINCAM007124	ENSMGAP00000000863
SINCAM014299	ENSMGAP00000000864
SINCAM009052	ENSMGAP00000000866
SINCAM922622	ENSMGAP00000000867
SINCAM007712	ENSMGAP00000000870
SINCAM006455	ENSMGAP00000000872
SINCAM007125	ENSMGAP00000000873
SINCAM002161	ENSMGAP00000000874
SINCAM007713	ENSMGAP00000000878
SINCAM011719	ENSMGAP00000000880
SINCAM015863	ENSMGAP00000000881
SINCAM922623	ENSMGAP00000000885
SINCAM000252	ENSMGAP00000000886
SINCAM011235	ENSMGAP00000000887
SINCAM922393	ENSMGAP00000000888
SINCAM012362	ENSMGAP00000000890
SINCAM005227	ENSMGAP00000000891
SINCAM009834	ENSMGAP00000000892
SINCAM007858	ENSMGAP00000000893
SINCAM001705	ENSMGAP00000000896
SINCAM011720	ENSMGAP00000000897
SINCAM922392	ENSMGAP00000000899
SINCAM010623	ENSMGAP00000000900
SINCAM009353	ENSMGAP00000000903
SINCAM920858	ENSMGAP00000000906
SINCAM012868	ENSMGAP00000000907
SINCAM007126	ENSMGAP00000000908
SINCAM000186	ENSMGAP00000000909
SINCAM002780	ENSMGAP00000000910
SINCAM005228	ENSMGAP00000000911
SINCAM009865	ENSMGAP00000000912
SINCAM922453	ENSMGAP00000000915
SINCAM011036	ENSMGAP00000000918
SINCAM920464	ENSMGAP00000000919
SINCAM013401	ENSMGAP00000000920
SINCAM010138	ENSMGAP00000000922
SINCAM922719	ENSMGAP00000000926
SINCAM009053	ENSMGAP00000000927
SINCAM007714	ENSMGAP00000000928
SINCAM014065	ENSMGAP00000000929
SINCAM922452	ENSMGAP00000000932
SINCAM011234	ENSMGAP00000000935
SINCAM011824	ENSMGAP00000000936
SINCAM011721	ENSMGAP00000000939
SINCAM010622	ENSMGAP00000000940
SINCAM014303	ENSMGAP00000000941
SINCAM012360	ENSMGAP00000000943
SINCAM013682	ENSMGAP00000000944
SINCAM920455	ENSMGAP00000000946
SINCAM008473	ENSMGAP00000000947
SINCAM013534	ENSMGAP00000000948
SINCAM009575	ENSMGAP00000000949
SINCAM013902	ENSMGAP00000000950
SINCAM922327	ENSMGAP00000000951
SINCAM002715	ENSMGAP00000000955
SINCAM011722	ENSMGAP00000000956
SINCAM014033	ENSMGAP00000000958
SINCAM011762	ENSMGAP00000000960
SINCAM009368	ENSMGAP00000000962
SINCAM005229	ENSMGAP00000000964
SINCAM010169	ENSMGAP00000000965
SINCAM921943	ENSMGAP00000000966
SINCAM009887	ENSMGAP00000000967
SINCAM001211	ENSMGAP00000000969
SINCAM920646	ENSMGAP00000000970
SINCAM007716	ENSMGAP00000000971
SINCAM005200	ENSMGAP00000000972
SINCAM007132	ENSMGAP00000000973
SINCAM003808	ENSMGAP00000000974
SINCAM007417	ENSMGAP00000000975
SINCAM013903	ENSMGAP00000000979
SINCAM001056	ENSMGAP00000000980
SINCAM922657	ENSMGAP00000000982
SINCAM010671	ENSMGAP00000000983
SINCAM005231	ENSMGAP00000000985
SINCAM011724	ENSMGAP00000000986
SINCAM007718	ENSMGAP00000000988
SINCAM009008	ENSMGAP00000000989
SINCAM922929	ENSMGAP00000000990
SINCAM002162	ENSMGAP00000000991
SINCAM006504	ENSMGAP00000000994
SINCAM011232	ENSMGAP00000000995
SINCAM000736	ENSMGAP00000000996
SINCAM922515	ENSMGAP00000000997
SINCAM921559	ENSMGAP00000000998
SINCAM921866	ENSMGAP00000000999
SINCAM920747	ENSMGAP00000001000
SINCAM012717	ENSMGAP00000001001
SINCAM921942	ENSMGAP00000001002
SINCAM002790	ENSMGAP00000001004
SINCAM008951	ENSMGAP00000001005
SINCAM007717	ENSMGAP00000001006
SINCAM921867	ENSMGAP00000001008
SINCAM003371	ENSMGAP00000001009
SINCAM015093	ENSMGAP00000001011
SINCAM011802	ENSMGAP00000001012
SINCAM013618	ENSMGAP00000001014
SINCAM002164	ENSMGAP00000001015
SINCAM005202	ENSMGAP00000001018
SINCAM013617	ENSMGAP00000001019
SINCAM002217	ENSMGAP00000001020
SINCAM014249	ENSMGAP00000001021
SINCAM007719	ENSMGAP00000001022
SINCAM013564	ENSMGAP00000001023
SINCAM011230	ENSMGAP00000001024
SINCAM007134	ENSMGAP00000001025
SINCAM921777	ENSMGAP00000001027
SINCAM002166	ENSMGAP00000001029
SINCAM007863	ENSMGAP00000001031
SINCAM014455	ENSMGAP00000001032
SINCAM010171	ENSMGAP00000001034
SINCAM921556	ENSMGAP00000001035
SINCAM922986	ENSMGAP00000001037
SINCAM001447	ENSMGAP00000001038
SINCAM010670	ENSMGAP00000001039
SINCAM014846	ENSMGAP00000001041
SINCAM011800	ENSMGAP00000001042
SINCAM007136	ENSMGAP00000001043
SINCAM007848	ENSMGAP00000001044
SINCAM000191	ENSMGAP00000001048
SINCAM920829	ENSMGAP00000001049
SINCAM010170	ENSMGAP00000001050
SINCAM014034	ENSMGAP00000001052
SINCAM011726	ENSMGAP00000001055
SINCAM921784	ENSMGAP00000001056
SINCAM010669	ENSMGAP00000001057
SINCAM012254	ENSMGAP00000001058
SINCAM013810	ENSMGAP00000001059
SINCAM010705	ENSMGAP00000001060
SINCAM922328	ENSMGAP00000001061
SINCAM013187	ENSMGAP00000001062
SINCAM011727	ENSMGAP00000001064
SINCAM007940	ENSMGAP00000001067
SINCAM007135	ENSMGAP00000001068
SINCAM921941	ENSMGAP00000001071
SINCAM014343	ENSMGAP00000001074
SINCAM011728	ENSMGAP00000001075
SINCAM921778	ENSMGAP00000001077
SINCAM013904	ENSMGAP00000001079
SINCAM015320	ENSMGAP00000001080
SINCAM010668	ENSMGAP00000001084
SINCAM011732	ENSMGAP00000001086
SINCAM013907	ENSMGAP00000001087
SINCAM001076	ENSMGAP00000001088
SINCAM012723	ENSMGAP00000001091
SINCAM922294	ENSMGAP00000001095
SINCAM007060	ENSMGAP00000001099
SINCAM011734	ENSMGAP00000001100
SINCAM922834	ENSMGAP00000001101
SINCAM013620	ENSMGAP00000001103
SINCAM013908	ENSMGAP00000001104
SINCAM001338	ENSMGAP00000001105
SINCAM006509	ENSMGAP00000001108
SINCAM005920	ENSMGAP00000001109
SINCAM011227	ENSMGAP00000001111
SINCAM005203	ENSMGAP00000001112
SINCAM007137	ENSMGAP00000001113
SINCAM014197	ENSMGAP00000001115
SINCAM921462	ENSMGAP00000001116
SINCAM013868	ENSMGAP00000001118
SINCAM011226	ENSMGAP00000001119
SINCAM012387	ENSMGAP00000001120
SINCAM009357	ENSMGAP00000001121
SINCAM922249	ENSMGAP00000001122
SINCAM005689	ENSMGAP00000001123
SINCAM002787	ENSMGAP00000001124
SINCAM922835	ENSMGAP00000001126
SINCAM011673	ENSMGAP00000001128
SINCAM005204	ENSMGAP00000001129
SINCAM001488	ENSMGAP00000001131
SINCAM008838	ENSMGAP00000001133
SINCAM010665	ENSMGAP00000001136
SINCAM011225	ENSMGAP00000001137
SINCAM003810	ENSMGAP00000001139
SINCAM013621	ENSMGAP00000001140
SINCAM006454	ENSMGAP00000001141
SINCAM012844	ENSMGAP00000001142
SINCAM001371	ENSMGAP00000001146
SINCAM013692	ENSMGAP00000001147
SINCAM921463	ENSMGAP00000001149
SINCAM013481	ENSMGAP00000001151
SINCAM010835	ENSMGAP00000001152
SINCAM007874	ENSMGAP00000001153
SINCAM003812	ENSMGAP00000001154
SINCAM009901	ENSMGAP00000001156
SINCAM922559	ENSMGAP00000001160
SINCAM010172	ENSMGAP00000001161
SINCAM009467	ENSMGAP00000001163
SINCAM008839	ENSMGAP00000001164
SINCAM007780	ENSMGAP00000001166
SINCAM013232	ENSMGAP00000001167
SINCAM010831	ENSMGAP00000001173
SINCAM014850	ENSMGAP00000001176
SINCAM013890	ENSMGAP00000001181
SINCAM008852	ENSMGAP00000001182
SINCAM001489	ENSMGAP00000001186
SINCAM011222	ENSMGAP00000001187
SINCAM010829	ENSMGAP00000001188
SINCAM000193	ENSMGAP00000001189
SINCAM012845	ENSMGAP00000001193
SINCAM921554	ENSMGAP00000001194
SINCAM001808	ENSMGAP00000001196
SINCAM003814	ENSMGAP00000001199
SINCAM900188	ENSMGAP00000001202
SINCAM009033	ENSMGAP00000001204
SINCAM014891	ENSMGAP00000001205
SINCAM008840	ENSMGAP00000001207
SINCAM007722	ENSMGAP00000001208
SINCAM013568	ENSMGAP00000001209
SINCAM922831	ENSMGAP00000001211
SINCAM922833	ENSMGAP00000001213
SINCAM013809	ENSMGAP00000001216
SINCAM010828	ENSMGAP00000001217
SINCAM013892	ENSMGAP00000001218
SINCAM001527	ENSMGAP00000001221
SINCAM921758	ENSMGAP00000001222
SINCAM000194	ENSMGAP00000001224
SINCAM015316	ENSMGAP00000001225
SINCAM006890	ENSMGAP00000001229
SINCAM007873	ENSMGAP00000001236
SINCAM922110	ENSMGAP00000001237
SINCAM000195	ENSMGAP00000001238
SINCAM014972	ENSMGAP00000001240
SINCAM922001	ENSMGAP00000001241
SINCAM922088	ENSMGAP00000001243
SINCAM005669	ENSMGAP00000001244
SINCAM012849	ENSMGAP00000001245
SINCAM009354	ENSMGAP00000001246
SINCAM011669	ENSMGAP00000001247
SINCAM014316	ENSMGAP00000001248
SINCAM013758	ENSMGAP00000001249
SINCAM009444	ENSMGAP00000001251
SINCAM013530	ENSMGAP00000001252
SINCAM013808	ENSMGAP00000001253
SINCAM011668	ENSMGAP00000001255
SINCAM921766	ENSMGAP00000001256
SINCAM010578	ENSMGAP00000001257
SINCAM007875	ENSMGAP00000001258
SINCAM006985	ENSMGAP00000001259
SINCAM921765	ENSMGAP00000001261
SINCAM011782	ENSMGAP00000001262
SINCAM010770	ENSMGAP00000001263
SINCAM009445	ENSMGAP00000001264
SINCAM013521	ENSMGAP00000001265
SINCAM009893	ENSMGAP00000001268
SINCAM011667	ENSMGAP00000001269
SINCAM923123	ENSMGAP00000001270
SINCAM007724	ENSMGAP00000001271
SINCAM001694	ENSMGAP00000001272
SINCAM005736	ENSMGAP00000001276
SINCAM009935	ENSMGAP00000001278
SINCAM007872	ENSMGAP00000001281
SINCAM009714	ENSMGAP00000001282
SINCAM922247	ENSMGAP00000001283
SINCAM922112	ENSMGAP00000001284
SINCAM011540	ENSMGAP00000001285
SINCAM000395	ENSMGAP00000001286
SINCAM013522	ENSMGAP00000001289
SINCAM013231	ENSMGAP00000001291
SINCAM005207	ENSMGAP00000001294
SINCAM017722	ENSMGAP00000001300
SINCAM011219	ENSMGAP00000001301
SINCAM001188	ENSMGAP00000001303
SINCAM002981	ENSMGAP00000001304
SINCAM010679	ENSMGAP00000001307
SINCAM007870	ENSMGAP00000001308
SINCAM013569	ENSMGAP00000001312
SINCAM016268	ENSMGAP00000001319
SINCAM922270	ENSMGAP00000001320
SINCAM007725	ENSMGAP00000001321
SINCAM006458	ENSMGAP00000001322
SINCAM013230	ENSMGAP00000001323
SINCAM003816	ENSMGAP00000001324
SINCAM014167	ENSMGAP00000001330
SINCAM008905	ENSMGAP00000001331
SINCAM011768	ENSMGAP00000001332
SINCAM005601	ENSMGAP00000001333
SINCAM014342	ENSMGAP00000001334
SINCAM010175	ENSMGAP00000001336
SINCAM921839	ENSMGAP00000001339
SINCAM922271	ENSMGAP00000001340
SINCAM921207	ENSMGAP00000001342
SINCAM007867	ENSMGAP00000001343
SINCAM001794	ENSMGAP00000001344
SINCAM922089	ENSMGAP00000001345
SINCAM007866	ENSMGAP00000001346
SINCAM013806	ENSMGAP00000001348
SINCAM010174	ENSMGAP00000001349
SINCAM011674	ENSMGAP00000001350
SINCAM012933	ENSMGAP00000001351
SINCAM014247	ENSMGAP00000001352
SINCAM012852	ENSMGAP00000001353
SINCAM921840	ENSMGAP00000001354
SINCAM007864	ENSMGAP00000001355
SINCAM013523	ENSMGAP00000001356
SINCAM017408	ENSMGAP00000001359
SINCAM013897	ENSMGAP00000001361
SINCAM012250	ENSMGAP00000001362
SINCAM003817	ENSMGAP00000001365
SINCAM009461	ENSMGAP00000001366
SINCAM004476	ENSMGAP00000001367
SINCAM012934	ENSMGAP00000001368
SINCAM922613	ENSMGAP00000001369
SINCAM010800	ENSMGAP00000001370
SINCAM010680	ENSMGAP00000001371
SINCAM003103	ENSMGAP00000001372
SINCAM007878	ENSMGAP00000001373
SINCAM006545	ENSMGAP00000001374
SINCAM009776	ENSMGAP00000001375
SINCAM009462	ENSMGAP00000001378
SINCAM007876	ENSMGAP00000001380
SINCAM009464	ENSMGAP00000001384
SINCAM013898	ENSMGAP00000001385
SINCAM900195	ENSMGAP00000001386
SINCAM000196	ENSMGAP00000001387
SINCAM009777	ENSMGAP00000001388
SINCAM001796	ENSMGAP00000001389
SINCAM922614	ENSMGAP00000001390
SINCAM010681	ENSMGAP00000001391
SINCAM013801	ENSMGAP00000001393
SINCAM007726	ENSMGAP00000001395
SINCAM001798	ENSMGAP00000001399
SINCAM921604	ENSMGAP00000001400
SINCAM009369	ENSMGAP00000001401
SINCAM921842	ENSMGAP00000001405
SINCAM922568	ENSMGAP00000001408
SINCAM000197	ENSMGAP00000001409
SINCAM013197	ENSMGAP00000001410
SINCAM002115	ENSMGAP00000001415
SINCAM012864	ENSMGAP00000001418
SINCAM014382	ENSMGAP00000001419
SINCAM003818	ENSMGAP00000001420
SINCAM014256	ENSMGAP00000001426
SINCAM011793	ENSMGAP00000001432
SINCAM013899	ENSMGAP00000001434
SINCAM007610	ENSMGAP00000001435
SINCAM014381	ENSMGAP00000001439
SINCAM001206	ENSMGAP00000001442
SINCAM009454	ENSMGAP00000001444
SINCAM009778	ENSMGAP00000001445
SINCAM922477	ENSMGAP00000001448
SINCAM001802	ENSMGAP00000001449
SINCAM922728	ENSMGAP00000001450
SINCAM014163	ENSMGAP00000001451
SINCAM012862	ENSMGAP00000001453
SINCAM011032	ENSMGAP00000001454
SINCAM001874	ENSMGAP00000001455
SINCAM921706	ENSMGAP00000001456
SINCAM003820	ENSMGAP00000001458
SINCAM013889	ENSMGAP00000001459
SINCAM010790	ENSMGAP00000001460
SINCAM001367	ENSMGAP00000001461
SINCAM922386	ENSMGAP00000001463
SINCAM010682	ENSMGAP00000001464
SINCAM007609	ENSMGAP00000001465
SINCAM005215	ENSMGAP00000001467
SINCAM014030	ENSMGAP00000001469
SINCAM006499	ENSMGAP00000001470
SINCAM014178	ENSMGAP00000001471
SINCAM007603	ENSMGAP00000001474
SINCAM922385	ENSMGAP00000001475
SINCAM922455	ENSMGAP00000001476
SINCAM013916	ENSMGAP00000001477
SINCAM014281	ENSMGAP00000001478
SINCAM001207	ENSMGAP00000001480
SINCAM921445	ENSMGAP00000001481
SINCAM014527	ENSMGAP00000001484
SINCAM010791	ENSMGAP00000001486
SINCAM007739	ENSMGAP00000001488
SINCAM013800	ENSMGAP00000001490
SINCAM012423	ENSMGAP00000001491
SINCAM008855	ENSMGAP00000001493
SINCAM011675	ENSMGAP00000001495
SINCAM900166	ENSMGAP00000001496
SINCAM005125	ENSMGAP00000001498
SINCAM008856	ENSMGAP00000001499
SINCAM005589	ENSMGAP00000001501
SINCAM017958	ENSMGAP00000001502
SINCAM010586	ENSMGAP00000001505
SINCAM013934	ENSMGAP00000001507
SINCAM010224	ENSMGAP00000001511
SINCAM000688	ENSMGAP00000001513
SINCAM013528	ENSMGAP00000001514
SINCAM002712	ENSMGAP00000001517
SINCAM013675	ENSMGAP00000001518
SINCAM011679	ENSMGAP00000001521
SINCAM014283	ENSMGAP00000001522
SINCAM001245	ENSMGAP00000001524
SINCAM012249	ENSMGAP00000001526
SINCAM921734	ENSMGAP00000001527
SINCAM922283	ENSMGAP00000001528
SINCAM003821	ENSMGAP00000001531
SINCAM007379	ENSMGAP00000001532
SINCAM010161	ENSMGAP00000001534
SINCAM012878	ENSMGAP00000001535
SINCAM013526	ENSMGAP00000001536
SINCAM012253	ENSMGAP00000001538
SINCAM008853	ENSMGAP00000001540
SINCAM921843	ENSMGAP00000001541
SINCAM920849	ENSMGAP00000001542
SINCAM922456	ENSMGAP00000001544
SINCAM004912	ENSMGAP00000001545
SINCAM008908	ENSMGAP00000001546
SINCAM001376	ENSMGAP00000001548
SINCAM012875	ENSMGAP00000001549
SINCAM001804	ENSMGAP00000001550
SINCAM001221	ENSMGAP00000001551
SINCAM008909	ENSMGAP00000001553
SINCAM008846	ENSMGAP00000001555
SINCAM012248	ENSMGAP00000001556
SINCAM013196	ENSMGAP00000001557
SINCAM921444	ENSMGAP00000001558
SINCAM013393	ENSMGAP00000001561
SINCAM001695	ENSMGAP00000001563
SINCAM921056	ENSMGAP00000001564
SINCAM011777	ENSMGAP00000001565
SINCAM922250	ENSMGAP00000001568
SINCAM008851	ENSMGAP00000001569
SINCAM922220	ENSMGAP00000001571
SINCAM011827	ENSMGAP00000001572
SINCAM008910	ENSMGAP00000001575
SINCAM010947	ENSMGAP00000001576
SINCAM013395	ENSMGAP00000001577
SINCAM003822	ENSMGAP00000001579
SINCAM922389	ENSMGAP00000001580
SINCAM012329	ENSMGAP00000001581
SINCAM001696	ENSMGAP00000001585
SINCAM001324	ENSMGAP00000001587
SINCAM014353	ENSMGAP00000001588
SINCAM013937	ENSMGAP00000001590
SINCAM011218	ENSMGAP00000001592
SINCAM012392	ENSMGAP00000001595
SINCAM010290	ENSMGAP00000001598
SINCAM013235	ENSMGAP00000001599
SINCAM001525	ENSMGAP00000001602
SINCAM010156	ENSMGAP00000001603
SINCAM012273	ENSMGAP00000001604
SINCAM007776	ENSMGAP00000001605
SINCAM008845	ENSMGAP00000001607
SINCAM010158	ENSMGAP00000001609
SINCAM005130	ENSMGAP00000001610
SINCAM012874	ENSMGAP00000001612
SINCAM007861	ENSMGAP00000001615
SINCAM010795	ENSMGAP00000001617
SINCAM008911	ENSMGAP00000001618
SINCAM014598	ENSMGAP00000001619
SINCAM012379	ENSMGAP00000001621
SINCAM013404	ENSMGAP00000001623
SINCAM010724	ENSMGAP00000001625
SINCAM009452	ENSMGAP00000001626
SINCAM005602	ENSMGAP00000001627
SINCAM001189	ENSMGAP00000001628
SINCAM009718	ENSMGAP00000001629
SINCAM007778	ENSMGAP00000001630
SINCAM008912	ENSMGAP00000001631
SINCAM003823	ENSMGAP00000001633
SINCAM009451	ENSMGAP00000001634
SINCAM013238	ENSMGAP00000001636
SINCAM922252	ENSMGAP00000001637
SINCAM010685	ENSMGAP00000001639
SINCAM000200	ENSMGAP00000001640
SINCAM013822	ENSMGAP00000001641
SINCAM007850	ENSMGAP00000001644
SINCAM920882	ENSMGAP00000001645
SINCAM007860	ENSMGAP00000001646
SINCAM008993	ENSMGAP00000001648
SINCAM012378	ENSMGAP00000001649
SINCAM003124	ENSMGAP00000001650
SINCAM001698	ENSMGAP00000001652
SINCAM006466	ENSMGAP00000001653
SINCAM001856	ENSMGAP00000001654
SINCAM921885	ENSMGAP00000001655
SINCAM005143	ENSMGAP00000001656
SINCAM008551	ENSMGAP00000001657
SINCAM000201	ENSMGAP00000001658
SINCAM013239	ENSMGAP00000001659
SINCAM016175	ENSMGAP00000001661
SINCAM013405	ENSMGAP00000001662
SINCAM004550	ENSMGAP00000001664
SINCAM013461	ENSMGAP00000001665
SINCAM001853	ENSMGAP00000001666
SINCAM007033	ENSMGAP00000001667
SINCAM009450	ENSMGAP00000001668
SINCAM000202	ENSMGAP00000001669
SINCAM011816	ENSMGAP00000001670
SINCAM010584	ENSMGAP00000001671
SINCAM010722	ENSMGAP00000001672
SINCAM000203	ENSMGAP00000001674
SINCAM001852	ENSMGAP00000001675
SINCAM921827	ENSMGAP00000001676
SINCAM013821	ENSMGAP00000001677
SINCAM007035	ENSMGAP00000001684
SINCAM922418	ENSMGAP00000001685
SINCAM002276	ENSMGAP00000001686
SINCAM010797	ENSMGAP00000001688
SINCAM002783	ENSMGAP00000001689
SINCAM006565	ENSMGAP00000001690
SINCAM922052	ENSMGAP00000001691
SINCAM000204	ENSMGAP00000001692
SINCAM010672	ENSMGAP00000001693
SINCAM011783	ENSMGAP00000001694
SINCAM011217	ENSMGAP00000001695
SINCAM007036	ENSMGAP00000001698
SINCAM010796	ENSMGAP00000001699
SINCAM007037	ENSMGAP00000001700
SINCAM011132	ENSMGAP00000001701
SINCAM012873	ENSMGAP00000001704
SINCAM013240	ENSMGAP00000001707
SINCAM013471	ENSMGAP00000001708
SINCAM000177	ENSMGAP00000001711
SINCAM013820	ENSMGAP00000001713
SINCAM002354	ENSMGAP00000001714
SINCAM014027	ENSMGAP00000001715
SINCAM002353	ENSMGAP00000001717
SINCAM013241	ENSMGAP00000001718
SINCAM007842	ENSMGAP00000001719
SINCAM013938	ENSMGAP00000001720
SINCAM921443	ENSMGAP00000001721
SINCAM012377	ENSMGAP00000001722
SINCAM922253	ENSMGAP00000001725
SINCAM013819	ENSMGAP00000001726
SINCAM007839	ENSMGAP00000001727
SINCAM011216	ENSMGAP00000001728
SINCAM010992	ENSMGAP00000001734
SINCAM013244	ENSMGAP00000001736
SINCAM006564	ENSMGAP00000001737
SINCAM010991	ENSMGAP00000001738
SINCAM013818	ENSMGAP00000001739
SINCAM014296	ENSMGAP00000001740
SINCAM007038	ENSMGAP00000001742
SINCAM014193	ENSMGAP00000001746
SINCAM012271	ENSMGAP00000001747
SINCAM002351	ENSMGAP00000001749
SINCAM011784	ENSMGAP00000001750
SINCAM014297	ENSMGAP00000001751
SINCAM013450	ENSMGAP00000001752
SINCAM008548	ENSMGAP00000001754
SINCAM922171	ENSMGAP00000001755
SINCAM922531	ENSMGAP00000001756
SINCAM014298	ENSMGAP00000001759
SINCAM009955	ENSMGAP00000001760
SINCAM014026	ENSMGAP00000001761
SINCAM900287	ENSMGAP00000001763
SINCAM921567	ENSMGAP00000001764
SINCAM011046	ENSMGAP00000001765
SINCAM011785	ENSMGAP00000001767
SINCAM011129	ENSMGAP00000001769
SINCAM007606	ENSMGAP00000001770
SINCAM016253	ENSMGAP00000001771
SINCAM001929	ENSMGAP00000001772
SINCAM922081	ENSMGAP00000001773
SINCAM922172	ENSMGAP00000001774
SINCAM000174	ENSMGAP00000001776
SINCAM011865	ENSMGAP00000001778
SINCAM014245	ENSMGAP00000001779
SINCAM016127	ENSMGAP00000001780
SINCAM011684	ENSMGAP00000001781
SINCAM000140	ENSMGAP00000001783
SINCAM008547	ENSMGAP00000001784
SINCAM002350	ENSMGAP00000001786
SINCAM013243	ENSMGAP00000001787
SINCAM922821	ENSMGAP00000001788
SINCAM010580	ENSMGAP00000001789
SINCAM922478	ENSMGAP00000001793
SINCAM006459	ENSMGAP00000001794
SINCAM003824	ENSMGAP00000001795
SINCAM009576	ENSMGAP00000001796
SINCAM010137	ENSMGAP00000001799
SINCAM011689	ENSMGAP00000001801
SINCAM009305	ENSMGAP00000001807
SINCAM006484	ENSMGAP00000001808
SINCAM001276	ENSMGAP00000001813
SINCAM013228	ENSMGAP00000001817
SINCAM006021	ENSMGAP00000001819
SINCAM013472	ENSMGAP00000001823
SINCAM003827	ENSMGAP00000001824
SINCAM007605	ENSMGAP00000001825
SINCAM012098	ENSMGAP00000001826
SINCAM014273	ENSMGAP00000001828
SINCAM014407	ENSMGAP00000001829
SINCAM013813	ENSMGAP00000001831
SINCAM001524	ENSMGAP00000001832
SINCAM922080	ENSMGAP00000001833
SINCAM012097	ENSMGAP00000001834
SINCAM922143	ENSMGAP00000001835
SINCAM002349	ENSMGAP00000001836
SINCAM006836	ENSMGAP00000001837
SINCAM014275	ENSMGAP00000001841
SINCAM009466	ENSMGAP00000001842
SINCAM922700	ENSMGAP00000001843
SINCAM011687	ENSMGAP00000001844
SINCAM005131	ENSMGAP00000001845
SINCAM922144	ENSMGAP00000001846
SINCAM007604	ENSMGAP00000001848
SINCAM920564	ENSMGAP00000001849
SINCAM014024	ENSMGAP00000001850
SINCAM007552	ENSMGAP00000001851
SINCAM922745	ENSMGAP00000001853
SINCAM007750	ENSMGAP00000001854
SINCAM922406	ENSMGAP00000001856
SINCAM922646	ENSMGAP00000001860
SINCAM923014	ENSMGAP00000001861
SINCAM010192	ENSMGAP00000001863
SINCAM921722	ENSMGAP00000001864
SINCAM013695	ENSMGAP00000001869
SINCAM011690	ENSMGAP00000001872
SINCAM005761	ENSMGAP00000001876
SINCAM922806	ENSMGAP00000001877
SINCAM923013	ENSMGAP00000001880
SINCAM011039	ENSMGAP00000001883
SINCAM007042	ENSMGAP00000001884
SINCAM013044	ENSMGAP00000001888
SINCAM922744	ENSMGAP00000001889
SINCAM013476	ENSMGAP00000001893
SINCAM008385	ENSMGAP00000001894
SINCAM006496	ENSMGAP00000001895
SINCAM001833	ENSMGAP00000001896
SINCAM005132	ENSMGAP00000001898
SINCAM920691	ENSMGAP00000001901
SINCAM014022	ENSMGAP00000001902
SINCAM001523	ENSMGAP00000001904
SINCAM008560	ENSMGAP00000001909
SINCAM007753	ENSMGAP00000001910
SINCAM922561	ENSMGAP00000001911
SINCAM003829	ENSMGAP00000001912
SINCAM012092	ENSMGAP00000001913
SINCAM004111	ENSMGAP00000001914
SINCAM920697	ENSMGAP00000001917
SINCAM013337	ENSMGAP00000001919
SINCAM922492	ENSMGAP00000001920
SINCAM010193	ENSMGAP00000001922
SINCAM922701	ENSMGAP00000001925
SINCAM005171	ENSMGAP00000001927
SINCAM001521	ENSMGAP00000001929
SINCAM006987	ENSMGAP00000001933
SINCAM921854	ENSMGAP00000001935
SINCAM014019	ENSMGAP00000001937
SINCAM007570	ENSMGAP00000001940
SINCAM003830	ENSMGAP00000001944
SINCAM009391	ENSMGAP00000001948
SINCAM922702	ENSMGAP00000001952
SINCAM010065	ENSMGAP00000001953
SINCAM006740	ENSMGAP00000001954
SINCAM013218	ENSMGAP00000001955
SINCAM010660	ENSMGAP00000001959
SINCAM922633	ENSMGAP00000001961
SINCAM008990	ENSMGAP00000001962
SINCAM009392	ENSMGAP00000001963
SINCAM017653	ENSMGAP00000001964
SINCAM006982	ENSMGAP00000001967
SINCAM922740	ENSMGAP00000001969
SINCAM001518	ENSMGAP00000001974
SINCAM013479	ENSMGAP00000001975
SINCAM006981	ENSMGAP00000001976
SINCAM011696	ENSMGAP00000001982
SINCAM000966	ENSMGAP00000001985
SINCAM012375	ENSMGAP00000001986
SINCAM001517	ENSMGAP00000001988
SINCAM008387	ENSMGAP00000001989
SINCAM005173	ENSMGAP00000001990
SINCAM922390	ENSMGAP00000001991
SINCAM011697	ENSMGAP00000001996
SINCAM013409	ENSMGAP00000002001
SINCAM008989	ENSMGAP00000002002
SINCAM012374	ENSMGAP00000002003
SINCAM921830	ENSMGAP00000002004
SINCAM012373	ENSMGAP00000002005
SINCAM004658	ENSMGAP00000002006
SINCAM010194	ENSMGAP00000002007
SINCAM011037	ENSMGAP00000002009
SINCAM012653	ENSMGAP00000002010
SINCAM014007	ENSMGAP00000002012
SINCAM011789	ENSMGAP00000002013
SINCAM001381	ENSMGAP00000002014
SINCAM010599	ENSMGAP00000002020
SINCAM013410	ENSMGAP00000002021
SINCAM006980	ENSMGAP00000002023
SINCAM000169	ENSMGAP00000002024
SINCAM006243	ENSMGAP00000002025
SINCAM007573	ENSMGAP00000002027
SINCAM013411	ENSMGAP00000002029
SINCAM920692	ENSMGAP00000002030
SINCAM005630	ENSMGAP00000002031
SINCAM006238	ENSMGAP00000002035
SINCAM000652	ENSMGAP00000002036
SINCAM006979	ENSMGAP00000002037
SINCAM008832	ENSMGAP00000002038
SINCAM008987	ENSMGAP00000002039
SINCAM009765	ENSMGAP00000002043
SINCAM012652	ENSMGAP00000002044
SINCAM002970	ENSMGAP00000002045
SINCAM014465	ENSMGAP00000002047
SINCAM005629	ENSMGAP00000002050
SINCAM017782	ENSMGAP00000002053
SINCAM001382	ENSMGAP00000002054
SINCAM001836	ENSMGAP00000002055
SINCAM005162	ENSMGAP00000002056
SINCAM009767	ENSMGAP00000002057
SINCAM003832	ENSMGAP00000002060
SINCAM012266	ENSMGAP00000002061
SINCAM001465	ENSMGAP00000002062
SINCAM003834	ENSMGAP00000002063
SINCAM009565	ENSMGAP00000002065
SINCAM921728	ENSMGAP00000002066
SINCAM922485	ENSMGAP00000002067
SINCAM011764	ENSMGAP00000002069
SINCAM013464	ENSMGAP00000002071
SINCAM000645	ENSMGAP00000002074
SINCAM000646	ENSMGAP00000002078
SINCAM014445	ENSMGAP00000002081
SINCAM007572	ENSMGAP00000002082
SINCAM922527	ENSMGAP00000002083
SINCAM008586	ENSMGAP00000002084
SINCAM016691	ENSMGAP00000002085
SINCAM008585	ENSMGAP00000002089
SINCAM000647	ENSMGAP00000002090
SINCAM001013	ENSMGAP00000002092
SINCAM921572	ENSMGAP00000002093
SINCAM005164	ENSMGAP00000002094
SINCAM006237	ENSMGAP00000002095
SINCAM922528	ENSMGAP00000002096
SINCAM000037	ENSMGAP00000002098
SINCAM921679	ENSMGAP00000002099
SINCAM922484	ENSMGAP00000002101
SINCAM000618	ENSMGAP00000002102
SINCAM006503	ENSMGAP00000002104
SINCAM001839	ENSMGAP00000002105
SINCAM011145	ENSMGAP00000002107
SINCAM001511	ENSMGAP00000002109
SINCAM010839	ENSMGAP00000002110
SINCAM011558	ENSMGAP00000002111
SINCAM013327	ENSMGAP00000002112
SINCAM013699	ENSMGAP00000002115
SINCAM013314	ENSMGAP00000002119
SINCAM006464	ENSMGAP00000002120
SINCAM006258	ENSMGAP00000002121
SINCAM011510	ENSMGAP00000002122
SINCAM001513	ENSMGAP00000002124
SINCAM013317	ENSMGAP00000002125
SINCAM008985	ENSMGAP00000002130
SINCAM014499	ENSMGAP00000002133
SINCAM010837	ENSMGAP00000002134
SINCAM008584	ENSMGAP00000002135
SINCAM922524	ENSMGAP00000002136
SINCAM011509	ENSMGAP00000002137
SINCAM009393	ENSMGAP00000002139
SINCAM000648	ENSMGAP00000002141
SINCAM005156	ENSMGAP00000002142
SINCAM010664	ENSMGAP00000002149
SINCAM006240	ENSMGAP00000002150
SINCAM013013	ENSMGAP00000002152
SINCAM920629	ENSMGAP00000002157
SINCAM005182	ENSMGAP00000002159
SINCAM009041	ENSMGAP00000002162
SINCAM013310	ENSMGAP00000002163
SINCAM012231	ENSMGAP00000002164
SINCAM009394	ENSMGAP00000002165
SINCAM010838	ENSMGAP00000002168
SINCAM011826	ENSMGAP00000002169
SINCAM012230	ENSMGAP00000002171
SINCAM010294	ENSMGAP00000002172
SINCAM003835	ENSMGAP00000002174
SINCAM011488	ENSMGAP00000002177
SINCAM005183	ENSMGAP00000002179
SINCAM921987	ENSMGAP00000002180
SINCAM009433	ENSMGAP00000002181
SINCAM015259	ENSMGAP00000002183
SINCAM001840	ENSMGAP00000002186
SINCAM010655	ENSMGAP00000002187
SINCAM013930	ENSMGAP00000002189
SINCAM922758	ENSMGAP00000002193
SINCAM000075	ENSMGAP00000002195
SINCAM920655	ENSMGAP00000002197
SINCAM011489	ENSMGAP00000002198
SINCAM013702	ENSMGAP00000002200
SINCAM007097	ENSMGAP00000002204
SINCAM001067	ENSMGAP00000002206
SINCAM005012	ENSMGAP00000002208
SINCAM006481	ENSMGAP00000002209
SINCAM011815	ENSMGAP00000002210
SINCAM900159	ENSMGAP00000002211
SINCAM010841	ENSMGAP00000002213
SINCAM007574	ENSMGAP00000002214
SINCAM921786	ENSMGAP00000002216
SINCAM006463	ENSMGAP00000002217
SINCAM006260	ENSMGAP00000002219
SINCAM007575	ENSMGAP00000002220
SINCAM014005	ENSMGAP00000002222
SINCAM900240	ENSMGAP00000002224
SINCAM013703	ENSMGAP00000002226
SINCAM001841	ENSMGAP00000002227
SINCAM006259	ENSMGAP00000002229
SINCAM013222	ENSMGAP00000002230
SINCAM009926	ENSMGAP00000002231
SINCAM008865	ENSMGAP00000002233
SINCAM002408	ENSMGAP00000002234
SINCAM001355	ENSMGAP00000002235
SINCAM006569	ENSMGAP00000002236
SINCAM011148	ENSMGAP00000002237
SINCAM012359	ENSMGAP00000002238
SINCAM013543	ENSMGAP00000002239
SINCAM008583	ENSMGAP00000002240
SINCAM010729	ENSMGAP00000002242
SINCAM000747	ENSMGAP00000002245
SINCAM011149	ENSMGAP00000002247
SINCAM003077	ENSMGAP00000002250
SINCAM921896	ENSMGAP00000002251
SINCAM920854	ENSMGAP00000002252
SINCAM010843	ENSMGAP00000002253
SINCAM013254	ENSMGAP00000002254
SINCAM006568	ENSMGAP00000002255
SINCAM921210	ENSMGAP00000002256
SINCAM001842	ENSMGAP00000002257
SINCAM004240	ENSMGAP00000002259
SINCAM001843	ENSMGAP00000002262
SINCAM003837	ENSMGAP00000002264
SINCAM007300	ENSMGAP00000002265
SINCAM011151	ENSMGAP00000002266
SINCAM012122	ENSMGAP00000002267
SINCAM007576	ENSMGAP00000002269
SINCAM012768	ENSMGAP00000002271
SINCAM011152	ENSMGAP00000002272
SINCAM001483	ENSMGAP00000002273
SINCAM013955	ENSMGAP00000002277
SINCAM012125	ENSMGAP00000002278
SINCAM000650	ENSMGAP00000002280
SINCAM006141	ENSMGAP00000002282
SINCAM921586	ENSMGAP00000002285
SINCAM001845	ENSMGAP00000002287
SINCAM001484	ENSMGAP00000002289
SINCAM011513	ENSMGAP00000002290
SINCAM007095	ENSMGAP00000002291
SINCAM013704	ENSMGAP00000002293
SINCAM011156	ENSMGAP00000002295
SINCAM012314	ENSMGAP00000002297
SINCAM013764	ENSMGAP00000002303
SINCAM001184	ENSMGAP00000002304
SINCAM009930	ENSMGAP00000002305
SINCAM012124	ENSMGAP00000002306
SINCAM001015	ENSMGAP00000002307
SINCAM010573	ENSMGAP00000002308
SINCAM003838	ENSMGAP00000002309
SINCAM004078	ENSMGAP00000002310
SINCAM011158	ENSMGAP00000002311
SINCAM009035	ENSMGAP00000002312
SINCAM009754	ENSMGAP00000002313
SINCAM010845	ENSMGAP00000002314
SINCAM013332	ENSMGAP00000002315
SINCAM007092	ENSMGAP00000002318
SINCAM007756	ENSMGAP00000002319
SINCAM013972	ENSMGAP00000002322
SINCAM011159	ENSMGAP00000002323
SINCAM922887	ENSMGAP00000002324
SINCAM921704	ENSMGAP00000002325
SINCAM007577	ENSMGAP00000002326
SINCAM922085	ENSMGAP00000002327
SINCAM001485	ENSMGAP00000002328
SINCAM012865	ENSMGAP00000002329
SINCAM000289	ENSMGAP00000002331
SINCAM920855	ENSMGAP00000002332
SINCAM017195	ENSMGAP00000002333
SINCAM011536	ENSMGAP00000002334
SINCAM012282	ENSMGAP00000002335
SINCAM006140	ENSMGAP00000002340
SINCAM013761	ENSMGAP00000002341
SINCAM922807	ENSMGAP00000002344
SINCAM013760	ENSMGAP00000002345
SINCAM010571	ENSMGAP00000002346
SINCAM006256	ENSMGAP00000002348
SINCAM921470	ENSMGAP00000002349
SINCAM001401	ENSMGAP00000002351
SINCAM006257	ENSMGAP00000002352
SINCAM005157	ENSMGAP00000002353
SINCAM922030	ENSMGAP00000002354
SINCAM008581	ENSMGAP00000002356
SINCAM922697	ENSMGAP00000002357
SINCAM009931	ENSMGAP00000002358
SINCAM011437	ENSMGAP00000002359
SINCAM012767	ENSMGAP00000002360
SINCAM011408	ENSMGAP00000002361
SINCAM006951	ENSMGAP00000002363
SINCAM012281	ENSMGAP00000002364
SINCAM011407	ENSMGAP00000002365
SINCAM013759	ENSMGAP00000002368
SINCAM010570	ENSMGAP00000002369
SINCAM920856	ENSMGAP00000002371
SINCAM001846	ENSMGAP00000002372
SINCAM009932	ENSMGAP00000002373
SINCAM003016	ENSMGAP00000002374
SINCAM011498	ENSMGAP00000002378
SINCAM012123	ENSMGAP00000002379
SINCAM013329	ENSMGAP00000002380
SINCAM921798	ENSMGAP00000002381
SINCAM013757	ENSMGAP00000002383
SINCAM007122	ENSMGAP00000002384
SINCAM010590	ENSMGAP00000002385
SINCAM001359	ENSMGAP00000002388
SINCAM000290	ENSMGAP00000002391
SINCAM005170	ENSMGAP00000002393
SINCAM922501	ENSMGAP00000002394
SINCAM013753	ENSMGAP00000002397
SINCAM007121	ENSMGAP00000002398
SINCAM011406	ENSMGAP00000002399
SINCAM922093	ENSMGAP00000002400
SINCAM001662	ENSMGAP00000002403
SINCAM000291	ENSMGAP00000002404
SINCAM001327	ENSMGAP00000002405
SINCAM011495	ENSMGAP00000002406
SINCAM005559	ENSMGAP00000002409
SINCAM008580	ENSMGAP00000002410
SINCAM005296	ENSMGAP00000002412
SINCAM922296	ENSMGAP00000002413
SINCAM922521	ENSMGAP00000002415
SINCAM012121	ENSMGAP00000002416
SINCAM013223	ENSMGAP00000002419
SINCAM010568	ENSMGAP00000002420
SINCAM005783	ENSMGAP00000002421
SINCAM009037	ENSMGAP00000002422
SINCAM013706	ENSMGAP00000002423
SINCAM003385	ENSMGAP00000002424
SINCAM008578	ENSMGAP00000002425
SINCAM009756	ENSMGAP00000002426
SINCAM011499	ENSMGAP00000002427
SINCAM005169	ENSMGAP00000002428
SINCAM013524	ENSMGAP00000002429
SINCAM012766	ENSMGAP00000002430
SINCAM009039	ENSMGAP00000002431
SINCAM006478	ENSMGAP00000002432
SINCAM007120	ENSMGAP00000002433
SINCAM013227	ENSMGAP00000002440
SINCAM011500	ENSMGAP00000002441
SINCAM000292	ENSMGAP00000002444
SINCAM013927	ENSMGAP00000002448
SINCAM017410	ENSMGAP00000002449
SINCAM006544	ENSMGAP00000002450
SINCAM900260	ENSMGAP00000002451
SINCAM003386	ENSMGAP00000002452
SINCAM014280	ENSMGAP00000002454
SINCAM921038	ENSMGAP00000002455
SINCAM920666	ENSMGAP00000002457
SINCAM013444	ENSMGAP00000002459
SINCAM009064	ENSMGAP00000002460
SINCAM922552	ENSMGAP00000002461
SINCAM012765	ENSMGAP00000002467
SINCAM014486	ENSMGAP00000002468
SINCAM009276	ENSMGAP00000002469
SINCAM008577	ENSMGAP00000002472
SINCAM013152	ENSMGAP00000002474
SINCAM922094	ENSMGAP00000002475
SINCAM009108	ENSMGAP00000002476
SINCAM002786	ENSMGAP00000002477
SINCAM006477	ENSMGAP00000002479
SINCAM920667	ENSMGAP00000002480
SINCAM013443	ENSMGAP00000002482
SINCAM007334	ENSMGAP00000002483
SINCAM003387	ENSMGAP00000002484
SINCAM013448	ENSMGAP00000002485
SINCAM922029	ENSMGAP00000002486
SINCAM013374	ENSMGAP00000002489
SINCAM000522	ENSMGAP00000002490
SINCAM010592	ENSMGAP00000002491
SINCAM009107	ENSMGAP00000002494
SINCAM006229	ENSMGAP00000002495
SINCAM013929	ENSMGAP00000002496
SINCAM922168	ENSMGAP00000002497
SINCAM922557	ENSMGAP00000002499
SINCAM013954	ENSMGAP00000002503
SINCAM012763	ENSMGAP00000002504
SINCAM012308	ENSMGAP00000002505
SINCAM005137	ENSMGAP00000002508
SINCAM921565	ENSMGAP00000002509
SINCAM009295	ENSMGAP00000002510
SINCAM013194	ENSMGAP00000002512
SINCAM011848	ENSMGAP00000002513
SINCAM014294	ENSMGAP00000002514
SINCAM013361	ENSMGAP00000002515
SINCAM002784	ENSMGAP00000002517
SINCAM012760	ENSMGAP00000002518
SINCAM009861	ENSMGAP00000002519
SINCAM000296	ENSMGAP00000002521
SINCAM000298	ENSMGAP00000002522
SINCAM011160	ENSMGAP00000002525
SINCAM013193	ENSMGAP00000002527
SINCAM012752	ENSMGAP00000002529
SINCAM000300	ENSMGAP00000002530
SINCAM922630	ENSMGAP00000002531
SINCAM013274	ENSMGAP00000002533
SINCAM012143	ENSMGAP00000002535
SINCAM013373	ENSMGAP00000002537
SINCAM013792	ENSMGAP00000002541
SINCAM000301	ENSMGAP00000002542
SINCAM010075	ENSMGAP00000002546
SINCAM001865	ENSMGAP00000002547
SINCAM920475	ENSMGAP00000002548
SINCAM920638	ENSMGAP00000002549
SINCAM002785	ENSMGAP00000002550
SINCAM010074	ENSMGAP00000002553
SINCAM009845	ENSMGAP00000002554
SINCAM012802	ENSMGAP00000002555
SINCAM001343	ENSMGAP00000002558
SINCAM000302	ENSMGAP00000002561
SINCAM006255	ENSMGAP00000002564
SINCAM008422	ENSMGAP00000002568
SINCAM009899	ENSMGAP00000002573
SINCAM007537	ENSMGAP00000002574
SINCAM000303	ENSMGAP00000002575
SINCAM009390	ENSMGAP00000002576
SINCAM010072	ENSMGAP00000002577
SINCAM012800	ENSMGAP00000002578
SINCAM900172	ENSMGAP00000002579
SINCAM008420	ENSMGAP00000002580
SINCAM011410	ENSMGAP00000002581
SINCAM015372	ENSMGAP00000002582
SINCAM011853	ENSMGAP00000002585
SINCAM012557	ENSMGAP00000002587
SINCAM922493	ENSMGAP00000002588
SINCAM003393	ENSMGAP00000002589
SINCAM013945	ENSMGAP00000002592
SINCAM001736	ENSMGAP00000002593
SINCAM002782	ENSMGAP00000002594
SINCAM005181	ENSMGAP00000002595
SINCAM900173	ENSMGAP00000002596
SINCAM007484	ENSMGAP00000002601
SINCAM010760	ENSMGAP00000002603
SINCAM922095	ENSMGAP00000002606
SINCAM011125	ENSMGAP00000002608
SINCAM006142	ENSMGAP00000002609
SINCAM922298	ENSMGAP00000002612
SINCAM007118	ENSMGAP00000002614
SINCAM012797	ENSMGAP00000002615
SINCAM922299	ENSMGAP00000002618
SINCAM013659	ENSMGAP00000002619
SINCAM010069	ENSMGAP00000002621
SINCAM014291	ENSMGAP00000002622
SINCAM921474	ENSMGAP00000002623
SINCAM002980	ENSMGAP00000002624
SINCAM001867	ENSMGAP00000002625
SINCAM007747	ENSMGAP00000002626
SINCAM012107	ENSMGAP00000002627
SINCAM015005	ENSMGAP00000002628
SINCAM008419	ENSMGAP00000002629
SINCAM014123	ENSMGAP00000002630
SINCAM009862	ENSMGAP00000002631
SINCAM010068	ENSMGAP00000002633
SINCAM922199	ENSMGAP00000002634
SINCAM013944	ENSMGAP00000002635
SINCAM012732	ENSMGAP00000002639
SINCAM007748	ENSMGAP00000002641
SINCAM012106	ENSMGAP00000002642
SINCAM007333	ENSMGAP00000002643
SINCAM922861	ENSMGAP00000002646
SINCAM009389	ENSMGAP00000002648
SINCAM008574	ENSMGAP00000002649
SINCAM011264	ENSMGAP00000002650
SINCAM013273	ENSMGAP00000002653
SINCAM003394	ENSMGAP00000002654
SINCAM012058	ENSMGAP00000002655
SINCAM006143	ENSMGAP00000002657
SINCAM922096	ENSMGAP00000002660
SINCAM013901	ENSMGAP00000002663
SINCAM007743	ENSMGAP00000002664
SINCAM001868	ENSMGAP00000002665
SINCAM003397	ENSMGAP00000002667
SINCAM013660	ENSMGAP00000002669
SINCAM013352	ENSMGAP00000002672
SINCAM010155	ENSMGAP00000002673
SINCAM010848	ENSMGAP00000002674
SINCAM922198	ENSMGAP00000002675
SINCAM013793	ENSMGAP00000002676
SINCAM012160	ENSMGAP00000002680
SINCAM013900	ENSMGAP00000002681
SINCAM921468	ENSMGAP00000002682
SINCAM001869	ENSMGAP00000002683
SINCAM006144	ENSMGAP00000002686
SINCAM003094	ENSMGAP00000002688
SINCAM007580	ENSMGAP00000002690
SINCAM014289	ENSMGAP00000002695
SINCAM014974	ENSMGAP00000002697
SINCAM009067	ENSMGAP00000002698
SINCAM010047	ENSMGAP00000002699
SINCAM004303	ENSMGAP00000002700
SINCAM012611	ENSMGAP00000002702
SINCAM012805	ENSMGAP00000002703
SINCAM006146	ENSMGAP00000002705
SINCAM007019	ENSMGAP00000002706
SINCAM922583	ENSMGAP00000002707
SINCAM921683	ENSMGAP00000002708
SINCAM010849	ENSMGAP00000002709
SINCAM013249	ENSMGAP00000002710
SINCAM013917	ENSMGAP00000002712
SINCAM012159	ENSMGAP00000002713
SINCAM012610	ENSMGAP00000002714
SINCAM009388	ENSMGAP00000002716
SINCAM007802	ENSMGAP00000002719
SINCAM922699	ENSMGAP00000002720
SINCAM921743	ENSMGAP00000002721
SINCAM012056	ENSMGAP00000002723
SINCAM007582	ENSMGAP00000002724
SINCAM009386	ENSMGAP00000002725
SINCAM003398	ENSMGAP00000002728
SINCAM012987	ENSMGAP00000002729
SINCAM009066	ENSMGAP00000002732
SINCAM000305	ENSMGAP00000002733
SINCAM922812	ENSMGAP00000002734
SINCAM010018	ENSMGAP00000002736
SINCAM001474	ENSMGAP00000002737
SINCAM005180	ENSMGAP00000002739
SINCAM013250	ENSMGAP00000002740
SINCAM000123	ENSMGAP00000002742
SINCAM007584	ENSMGAP00000002743
SINCAM006147	ENSMGAP00000002744
SINCAM922097	ENSMGAP00000002746
SINCAM003399	ENSMGAP00000002747
SINCAM008437	ENSMGAP00000002751
SINCAM012648	ENSMGAP00000002753
SINCAM014312	ENSMGAP00000002754
SINCAM007800	ENSMGAP00000002755
SINCAM007765	ENSMGAP00000002758
SINCAM007585	ENSMGAP00000002759
SINCAM922860	ENSMGAP00000002760
SINCAM010010	ENSMGAP00000002761
SINCAM009246	ENSMGAP00000002764
SINCAM014508	ENSMGAP00000002767
SINCAM011852	ENSMGAP00000002768
SINCAM920637	ENSMGAP00000002769
SINCAM008561	ENSMGAP00000002770
SINCAM014311	ENSMGAP00000002771
SINCAM010011	ENSMGAP00000002773
SINCAM013790	ENSMGAP00000002774
SINCAM013998	ENSMGAP00000002775
SINCAM001849	ENSMGAP00000002776
SINCAM007116	ENSMGAP00000002777
SINCAM007586	ENSMGAP00000002778
SINCAM921564	ENSMGAP00000002780
SINCAM003559	ENSMGAP00000002782
SINCAM008401	ENSMGAP00000002783
SINCAM002723	ENSMGAP00000002785
SINCAM001848	ENSMGAP00000002786
SINCAM010594	ENSMGAP00000002791
SINCAM013296	ENSMGAP00000002794
SINCAM006149	ENSMGAP00000002795
SINCAM012157	ENSMGAP00000002799
SINCAM013297	ENSMGAP00000002802
SINCAM014517	ENSMGAP00000002803
SINCAM012041	ENSMGAP00000002804
SINCAM006099	ENSMGAP00000002806
SINCAM014000	ENSMGAP00000002809
SINCAM014543	ENSMGAP00000002810
SINCAM007798	ENSMGAP00000002811
SINCAM015275	ENSMGAP00000002814
SINCAM013271	ENSMGAP00000002816
SINCAM007766	ENSMGAP00000002823
SINCAM014292	ENSMGAP00000002826
SINCAM013976	ENSMGAP00000002830
SINCAM013189	ENSMGAP00000002833
SINCAM012656	ENSMGAP00000002837
SINCAM003560	ENSMGAP00000002840
SINCAM013015	ENSMGAP00000002843
SINCAM000307	ENSMGAP00000002845
SINCAM014656	ENSMGAP00000002846
SINCAM007587	ENSMGAP00000002847
SINCAM009892	ENSMGAP00000002848
SINCAM922577	ENSMGAP00000002850
SINCAM900053	ENSMGAP00000002852
SINCAM922842	ENSMGAP00000002854
SINCAM010302	ENSMGAP00000002856
SINCAM010921	ENSMGAP00000002858
SINCAM003661	ENSMGAP00000002859
SINCAM010854	ENSMGAP00000002860
SINCAM000068	ENSMGAP00000002862
SINCAM007796	ENSMGAP00000002863
SINCAM012156	ENSMGAP00000002865
SINCAM016213	ENSMGAP00000002867
SINCAM013754	ENSMGAP00000002869
SINCAM005138	ENSMGAP00000002870
SINCAM922202	ENSMGAP00000002872
SINCAM013150	ENSMGAP00000002873
SINCAM009603	ENSMGAP00000002874
SINCAM006527	ENSMGAP00000002876
SINCAM010855	ENSMGAP00000002878
SINCAM007588	ENSMGAP00000002883
SINCAM007769	ENSMGAP00000002887
SINCAM013298	ENSMGAP00000002889
SINCAM001495	ENSMGAP00000002890
SINCAM009432	ENSMGAP00000002892
SINCAM006151	ENSMGAP00000002899
SINCAM009431	ENSMGAP00000002900
SINCAM920696	ENSMGAP00000002901
SINCAM013977	ENSMGAP00000002902
SINCAM010015	ENSMGAP00000002903
SINCAM922575	ENSMGAP00000002904
SINCAM009843	ENSMGAP00000002906
SINCAM920694	ENSMGAP00000002907
SINCAM009430	ENSMGAP00000002908
SINCAM007590	ENSMGAP00000002909
SINCAM009062	ENSMGAP00000002910
SINCAM921841	ENSMGAP00000002912
SINCAM922300	ENSMGAP00000002914
SINCAM000310	ENSMGAP00000002915
SINCAM922435	ENSMGAP00000002916
SINCAM006456	ENSMGAP00000002917
SINCAM009429	ENSMGAP00000002919
SINCAM012657	ENSMGAP00000002920
SINCAM922326	ENSMGAP00000002921
SINCAM009903	ENSMGAP00000002923
SINCAM922735	ENSMGAP00000002925
SINCAM922576	ENSMGAP00000002926
SINCAM017277	ENSMGAP00000002929
SINCAM013299	ENSMGAP00000002931
SINCAM007770	ENSMGAP00000002932
SINCAM009418	ENSMGAP00000002933
SINCAM005140	ENSMGAP00000002935
SINCAM002362	ENSMGAP00000002939
SINCAM001312	ENSMGAP00000002940
SINCAM013484	ENSMGAP00000002944
SINCAM007591	ENSMGAP00000002945
SINCAM006167	ENSMGAP00000002946
SINCAM007752	ENSMGAP00000002947
SINCAM008570	ENSMGAP00000002952
SINCAM002244	ENSMGAP00000002953
SINCAM007017	ENSMGAP00000002954
SINCAM008563	ENSMGAP00000002956
SINCAM012658	ENSMGAP00000002957
SINCAM922301	ENSMGAP00000002958
SINCAM003663	ENSMGAP00000002959
SINCAM009419	ENSMGAP00000002960
SINCAM000308	ENSMGAP00000002961
SINCAM012660	ENSMGAP00000002963
SINCAM001405	ENSMGAP00000002964
SINCAM013751	ENSMGAP00000002965
SINCAM013421	ENSMGAP00000002966
SINCAM010094	ENSMGAP00000002968
SINCAM009376	ENSMGAP00000002969
SINCAM006324	ENSMGAP00000002970
SINCAM017278	ENSMGAP00000002972
SINCAM922642	ENSMGAP00000002979
SINCAM013017	ENSMGAP00000002981
SINCAM013149	ENSMGAP00000002982
SINCAM008564	ENSMGAP00000002983
SINCAM003664	ENSMGAP00000002984
SINCAM921985	ENSMGAP00000002985
SINCAM922574	ENSMGAP00000002986
SINCAM005253	ENSMGAP00000002988
SINCAM010093	ENSMGAP00000002993
SINCAM012049	ENSMGAP00000002995
SINCAM009421	ENSMGAP00000002996
SINCAM922303	ENSMGAP00000003000
SINCAM009092	ENSMGAP00000003001
SINCAM010636	ENSMGAP00000003002
SINCAM922736	ENSMGAP00000003003
SINCAM006153	ENSMGAP00000003004
SINCAM004463	ENSMGAP00000003006
SINCAM003161	ENSMGAP00000003007
SINCAM013148	ENSMGAP00000003008
SINCAM009422	ENSMGAP00000003009
SINCAM922538	ENSMGAP00000003010
SINCAM922141	ENSMGAP00000003011
SINCAM012046	ENSMGAP00000003012
SINCAM013980	ENSMGAP00000003014
SINCAM007592	ENSMGAP00000003017
SINCAM001652	ENSMGAP00000003018
SINCAM004238	ENSMGAP00000003019
SINCAM007792	ENSMGAP00000003021
SINCAM920852	ENSMGAP00000003025
SINCAM010688	ENSMGAP00000003027
SINCAM007115	ENSMGAP00000003028
SINCAM920650	ENSMGAP00000003033
SINCAM006168	ENSMGAP00000003035
SINCAM013965	ENSMGAP00000003036
SINCAM921516	ENSMGAP00000003037
SINCAM009090	ENSMGAP00000003038
SINCAM010096	ENSMGAP00000003039
SINCAM921442	ENSMGAP00000003040
SINCAM921955	ENSMGAP00000003044
SINCAM013483	ENSMGAP00000003045
SINCAM009758	ENSMGAP00000003047
SINCAM017394	ENSMGAP00000003048
SINCAM010859	ENSMGAP00000003049
SINCAM009089	ENSMGAP00000003051
SINCAM012947	ENSMGAP00000003054
SINCAM922572	ENSMGAP00000003055
SINCAM013147	ENSMGAP00000003057
SINCAM009900	ENSMGAP00000003058
SINCAM013020	ENSMGAP00000003060
SINCAM007938	ENSMGAP00000003064
SINCAM921954	ENSMGAP00000003065
SINCAM922647	ENSMGAP00000003066
SINCAM013021	ENSMGAP00000003067
SINCAM009057	ENSMGAP00000003068
SINCAM001498	ENSMGAP00000003069
SINCAM005264	ENSMGAP00000003070
SINCAM012959	ENSMGAP00000003071
SINCAM013967	ENSMGAP00000003072
SINCAM001653	ENSMGAP00000003074
SINCAM000324	ENSMGAP00000003079
SINCAM009759	ENSMGAP00000003080
SINCAM006169	ENSMGAP00000003081
SINCAM003666	ENSMGAP00000003087
SINCAM013981	ENSMGAP00000003088
SINCAM007740	ENSMGAP00000003089
SINCAM012154	ENSMGAP00000003090
SINCAM007119	ENSMGAP00000003091
SINCAM001655	ENSMGAP00000003093
SINCAM013494	ENSMGAP00000003096
SINCAM012045	ENSMGAP00000003099
SINCAM010097	ENSMGAP00000003100
SINCAM014358	ENSMGAP00000003102
SINCAM009760	ENSMGAP00000003104
SINCAM005158	ENSMGAP00000003106
SINCAM009761	ENSMGAP00000003109
SINCAM007594	ENSMGAP00000003110
SINCAM013145	ENSMGAP00000003112
SINCAM013520	ENSMGAP00000003113
SINCAM013956	ENSMGAP00000003114
SINCAM005159	ENSMGAP00000003117
SINCAM013490	ENSMGAP00000003121
SINCAM014002	ENSMGAP00000003123
SINCAM010860	ENSMGAP00000003125
SINCAM006170	ENSMGAP00000003126
SINCAM001305	ENSMGAP00000003130
SINCAM006566	ENSMGAP00000003131
SINCAM011863	ENSMGAP00000003132
SINCAM009426	ENSMGAP00000003134
SINCAM010098	ENSMGAP00000003136
SINCAM006615	ENSMGAP00000003137
SINCAM001659	ENSMGAP00000003138
SINCAM005717	ENSMGAP00000003139
SINCAM007191	ENSMGAP00000003140
SINCAM009425	ENSMGAP00000003142
SINCAM000311	ENSMGAP00000003143
SINCAM003669	ENSMGAP00000003144
SINCAM900179	ENSMGAP00000003146
SINCAM001468	ENSMGAP00000003147
SINCAM008406	ENSMGAP00000003148
SINCAM922490	ENSMGAP00000003152
SINCAM009424	ENSMGAP00000003154
SINCAM013957	ENSMGAP00000003155
SINCAM007283	ENSMGAP00000003157
SINCAM008566	ENSMGAP00000003159
SINCAM922396	ENSMGAP00000003162
SINCAM012807	ENSMGAP00000003164
SINCAM000930	ENSMGAP00000003165
SINCAM008416	ENSMGAP00000003166
SINCAM008567	ENSMGAP00000003167
SINCAM007990	ENSMGAP00000003168
SINCAM010606	ENSMGAP00000003170
SINCAM922580	ENSMGAP00000003171
SINCAM014333	ENSMGAP00000003172
SINCAM012832	ENSMGAP00000003173
SINCAM011424	ENSMGAP00000003174
SINCAM922743	ENSMGAP00000003175
SINCAM900178	ENSMGAP00000003176
SINCAM000312	ENSMGAP00000003179
SINCAM008823	ENSMGAP00000003181
SINCAM001500	ENSMGAP00000003184
SINCAM003670	ENSMGAP00000003188
SINCAM010861	ENSMGAP00000003189
SINCAM006173	ENSMGAP00000003190
SINCAM900177	ENSMGAP00000003191
SINCAM008827	ENSMGAP00000003193
SINCAM001873	ENSMGAP00000003194
SINCAM001379	ENSMGAP00000003196
SINCAM012736	ENSMGAP00000003198
SINCAM013958	ENSMGAP00000003199
SINCAM007595	ENSMGAP00000003202
SINCAM010005	ENSMGAP00000003204
SINCAM005250	ENSMGAP00000003205
SINCAM006613	ENSMGAP00000003206
SINCAM922489	ENSMGAP00000003207
SINCAM008415	ENSMGAP00000003208
SINCAM001501	ENSMGAP00000003209
SINCAM922581	ENSMGAP00000003210
SINCAM000313	ENSMGAP00000003211
SINCAM011402	ENSMGAP00000003213
SINCAM006174	ENSMGAP00000003215
SINCAM012450	ENSMGAP00000003216
SINCAM007596	ENSMGAP00000003218
SINCAM009715	ENSMGAP00000003222
SINCAM003240	ENSMGAP00000003224
SINCAM007813	ENSMGAP00000003226
SINCAM003673	ENSMGAP00000003227
SINCAM011905	ENSMGAP00000003229
SINCAM920864	ENSMGAP00000003230
SINCAM007597	ENSMGAP00000003231
SINCAM922398	ENSMGAP00000003232
SINCAM008826	ENSMGAP00000003233
SINCAM006325	ENSMGAP00000003235
SINCAM011797	ENSMGAP00000003237
SINCAM008831	ENSMGAP00000003238
SINCAM922803	ENSMGAP00000003240
SINCAM001119	ENSMGAP00000003241
SINCAM007598	ENSMGAP00000003242
SINCAM011121	ENSMGAP00000003243
SINCAM010863	ENSMGAP00000003244
SINCAM013492	ENSMGAP00000003245
SINCAM010006	ENSMGAP00000003247
SINCAM010865	ENSMGAP00000003249
SINCAM003672	ENSMGAP00000003252
SINCAM922989	ENSMGAP00000003254
SINCAM002246	ENSMGAP00000003255
SINCAM921588	ENSMGAP00000003256
SINCAM013772	ENSMGAP00000003257
SINCAM922499	ENSMGAP00000003258
SINCAM920865	ENSMGAP00000003260
SINCAM008925	ENSMGAP00000003261
SINCAM001394	ENSMGAP00000003263
SINCAM010007	ENSMGAP00000003264
SINCAM010637	ENSMGAP00000003265
SINCAM014254	ENSMGAP00000003266
SINCAM014410	ENSMGAP00000003267
SINCAM920703	ENSMGAP00000003268
SINCAM000314	ENSMGAP00000003271
SINCAM005252	ENSMGAP00000003272
SINCAM922945	ENSMGAP00000003275
SINCAM011894	ENSMGAP00000003277
SINCAM922749	ENSMGAP00000003278
SINCAM007815	ENSMGAP00000003279
SINCAM001470	ENSMGAP00000003280
SINCAM000883	ENSMGAP00000003282
SINCAM015743	ENSMGAP00000003283
SINCAM013493	ENSMGAP00000003284
SINCAM001492	ENSMGAP00000003285
SINCAM013773	ENSMGAP00000003290
SINCAM010009	ENSMGAP00000003291
SINCAM009841	ENSMGAP00000003293
SINCAM010089	ENSMGAP00000003294
SINCAM014325	ENSMGAP00000003295
SINCAM010085	ENSMGAP00000003297
SINCAM921578	ENSMGAP00000003299
SINCAM921802	ENSMGAP00000003301
SINCAM005262	ENSMGAP00000003305
SINCAM003641	ENSMGAP00000003306
SINCAM012716	ENSMGAP00000003307
SINCAM010634	ENSMGAP00000003310
SINCAM008435	ENSMGAP00000003311
SINCAM008830	ENSMGAP00000003312
SINCAM921950	ENSMGAP00000003314
SINCAM010870	ENSMGAP00000003316
SINCAM013153	ENSMGAP00000003317
SINCAM010082	ENSMGAP00000003318
SINCAM922946	ENSMGAP00000003319
SINCAM007816	ENSMGAP00000003320
SINCAM008351	ENSMGAP00000003325
SINCAM007989	ENSMGAP00000003326
SINCAM014390	ENSMGAP00000003327
SINCAM001463	ENSMGAP00000003329
SINCAM007817	ENSMGAP00000003330
SINCAM900232	ENSMGAP00000003332
SINCAM010868	ENSMGAP00000003333
SINCAM017663	ENSMGAP00000003334
SINCAM012665	ENSMGAP00000003335
SINCAM000207	ENSMGAP00000003338
SINCAM921040	ENSMGAP00000003340
SINCAM007114	ENSMGAP00000003341
SINCAM900233	ENSMGAP00000003342
SINCAM012666	ENSMGAP00000003344
SINCAM000209	ENSMGAP00000003345
SINCAM008433	ENSMGAP00000003346
SINCAM000435	ENSMGAP00000003347
SINCAM002145	ENSMGAP00000003348
SINCAM002245	ENSMGAP00000003350
SINCAM011799	ENSMGAP00000003351
SINCAM001550	ENSMGAP00000003352
SINCAM000929	ENSMGAP00000003355
SINCAM922506	ENSMGAP00000003356
SINCAM009404	ENSMGAP00000003358
SINCAM003640	ENSMGAP00000003359
SINCAM900283	ENSMGAP00000003360
SINCAM000436	ENSMGAP00000003361
SINCAM008828	ENSMGAP00000003362
SINCAM007113	ENSMGAP00000003364
SINCAM012366	ENSMGAP00000003366
SINCAM921480	ENSMGAP00000003367
SINCAM013962	ENSMGAP00000003368
SINCAM002278	ENSMGAP00000003369
SINCAM010078	ENSMGAP00000003370
SINCAM014203	ENSMGAP00000003371
SINCAM006612	ENSMGAP00000003378
SINCAM002279	ENSMGAP00000003380
SINCAM005148	ENSMGAP00000003381
SINCAM006611	ENSMGAP00000003385
SINCAM001265	ENSMGAP00000003387
SINCAM920910	ENSMGAP00000003388
SINCAM012738	ENSMGAP00000003390
SINCAM014060	ENSMGAP00000003392
SINCAM003728	ENSMGAP00000003393
SINCAM008751	ENSMGAP00000003394
SINCAM013280	ENSMGAP00000003398
SINCAM009403	ENSMGAP00000003400
SINCAM007459	ENSMGAP00000003402
SINCAM010077	ENSMGAP00000003403
SINCAM013284	ENSMGAP00000003404
SINCAM014383	ENSMGAP00000003405
SINCAM000210	ENSMGAP00000003408
SINCAM010640	ENSMGAP00000003409
SINCAM920624	ENSMGAP00000003411
SINCAM002280	ENSMGAP00000003413
SINCAM008393	ENSMGAP00000003415
SINCAM006154	ENSMGAP00000003416
SINCAM012739	ENSMGAP00000003418
SINCAM014315	ENSMGAP00000003419
SINCAM001082	ENSMGAP00000003422
SINCAM010643	ENSMGAP00000003423
SINCAM922817	ENSMGAP00000003424
SINCAM011400	ENSMGAP00000003425
SINCAM900235	ENSMGAP00000003427
SINCAM006155	ENSMGAP00000003428
SINCAM008753	ENSMGAP00000003429
SINCAM922879	ENSMGAP00000003431
SINCAM010088	ENSMGAP00000003432
SINCAM011947	ENSMGAP00000003435
SINCAM012167	ENSMGAP00000003439
SINCAM000268	ENSMGAP00000003440
SINCAM002281	ENSMGAP00000003441
SINCAM921441	ENSMGAP00000003442
SINCAM006354	ENSMGAP00000003443
SINCAM900265	ENSMGAP00000003445
SINCAM011516	ENSMGAP00000003446
SINCAM000211	ENSMGAP00000003448
SINCAM003750	ENSMGAP00000003449
SINCAM013778	ENSMGAP00000003451
SINCAM010108	ENSMGAP00000003452
[truncated: 8,950 more rows]
