# Supplementary material for: Reconstruction of proto-vertebrate, proto-cyclostome and proto-gnathostome genomes provides new insights into early vertebrate evolution
Source: Nat Commun. 2021 Jul 23;12:4489. doi: 10.1038/s41467-021-24573-z (PMC8302630; doi:10.1038/s41467-021-24573-z)
Supplement: Supplementary file 4 — Supplementary Data 1 [file 41467_2021_24573_MOESM4_ESM.zip › SuppData1/orthologs/CALMI-MONDO.txt]

SINCAM921321	ENSMODP00000000002
SINCAM004986	ENSMODP00000000005
SINCAM922514	ENSMODP00000000007
SINCAM921322	ENSMODP00000000009
SINCAM007078	ENSMODP00000000026
SINCAM921676	ENSMODP00000000030
SINCAM000476	ENSMODP00000000032
SINCAM007076	ENSMODP00000000033
SINCAM920764	ENSMODP00000000035
SINCAM002271	ENSMODP00000000037
SINCAM000289	ENSMODP00000000038
SINCAM004774	ENSMODP00000000039
SINCAM004983	ENSMODP00000000050
SINCAM000290	ENSMODP00000000052
SINCAM008399	ENSMODP00000000056
SINCAM921409	ENSMODP00000000062
SINCAM004980	ENSMODP00000000069
SINCAM002272	ENSMODP00000000071
SINCAM007080	ENSMODP00000000079
SINCAM000178	ENSMODP00000000081
SINCAM921407	ENSMODP00000000087
SINCAM004976	ENSMODP00000000090
SINCAM002274	ENSMODP00000000091
SINCAM000291	ENSMODP00000000092
SINCAM007081	ENSMODP00000000094
SINCAM000292	ENSMODP00000000098
SINCAM007082	ENSMODP00000000102
SINCAM009920	ENSMODP00000000103
SINCAM921359	ENSMODP00000000105
SINCAM921856	ENSMODP00000000108
SINCAM004650	ENSMODP00000000110
SINCAM008408	ENSMODP00000000113
SINCAM009921	ENSMODP00000000114
SINCAM006344	ENSMODP00000000116
SINCAM008402	ENSMODP00000000120
SINCAM000298	ENSMODP00000000124
SINCAM011408	ENSMODP00000000130
SINCAM011407	ENSMODP00000000132
SINCAM010907	ENSMODP00000000133
SINCAM004477	ENSMODP00000000134
SINCAM008136	ENSMODP00000000135
SINCAM008404	ENSMODP00000000136
SINCAM000301	ENSMODP00000000137
SINCAM009508	ENSMODP00000000138
SINCAM921857	ENSMODP00000000142
SINCAM011406	ENSMODP00000000143
SINCAM004653	ENSMODP00000000144
SINCAM000473	ENSMODP00000000146
SINCAM920476	ENSMODP00000000150
SINCAM004970	ENSMODP00000000153
SINCAM008458	ENSMODP00000000154
SINCAM008457	ENSMODP00000000160
SINCAM007084	ENSMODP00000000163
SINCAM922029	ENSMODP00000000167
SINCAM921545	ENSMODP00000000168
SINCAM009923	ENSMODP00000000171
SINCAM007086	ENSMODP00000000172
SINCAM008456	ENSMODP00000000174
SINCAM006360	ENSMODP00000000175
SINCAM000472	ENSMODP00000000178
SINCAM009712	ENSMODP00000000179
SINCAM921682	ENSMODP00000000182
SINCAM006990	ENSMODP00000000185
SINCAM920477	ENSMODP00000000186
SINCAM004655	ENSMODP00000000187
SINCAM011160	ENSMODP00000000188
SINCAM008450	ENSMODP00000000191
SINCAM922815	ENSMODP00000000192
SINCAM921831	ENSMODP00000000193
SINCAM013669	ENSMODP00000000194
SINCAM004656	ENSMODP00000000195
SINCAM000306	ENSMODP00000000197
SINCAM004478	ENSMODP00000000199
SINCAM011938	ENSMODP00000000202
SINCAM011410	ENSMODP00000000204
SINCAM005748	ENSMODP00000000207
SINCAM004657	ENSMODP00000000209
SINCAM012329	ENSMODP00000000210
SINCAM012557	ENSMODP00000000213
SINCAM009711	ENSMODP00000000215
SINCAM001338	ENSMODP00000000216
SINCAM008449	ENSMODP00000000217
SINCAM011117	ENSMODP00000000222
SINCAM011125	ENSMODP00000000226
SINCAM001676	ENSMODP00000000229
SINCAM008453	ENSMODP00000000235
SINCAM011942	ENSMODP00000000237
SINCAM009710	ENSMODP00000000241
SINCAM006919	ENSMODP00000000243
SINCAM004481	ENSMODP00000000245
SINCAM008388	ENSMODP00000000251
SINCAM011124	ENSMODP00000000253
SINCAM011948	ENSMODP00000000254
SINCAM000308	ENSMODP00000000256
SINCAM004658	ENSMODP00000000258
SINCAM011947	ENSMODP00000000259
SINCAM001342	ENSMODP00000000262
SINCAM008423	ENSMODP00000000264
SINCAM004660	ENSMODP00000000265
SINCAM000310	ENSMODP00000000266
SINCAM011946	ENSMODP00000000269
SINCAM008420	ENSMODP00000000271
SINCAM009709	ENSMODP00000000274
SINCAM004661	ENSMODP00000000276
SINCAM011123	ENSMODP00000000278
SINCAM012375	ENSMODP00000000283
SINCAM004662	ENSMODP00000000286
SINCAM012374	ENSMODP00000000291
SINCAM006307	ENSMODP00000000294
SINCAM011866	ENSMODP00000000300
SINCAM003405	ENSMODP00000000301
SINCAM013831	ENSMODP00000000306
SINCAM922396	ENSMODP00000000307
SINCAM006354	ENSMODP00000000308
SINCAM007058	ENSMODP00000000313
SINCAM006353	ENSMODP00000000322
SINCAM008418	ENSMODP00000000325
SINCAM921848	ENSMODP00000000328
SINCAM014705	ENSMODP00000000330
SINCAM007943	ENSMODP00000000331
SINCAM004663	ENSMODP00000000334
SINCAM921571	ENSMODP00000000337
SINCAM005350	ENSMODP00000000341
SINCAM006714	ENSMODP00000000344
SINCAM921847	ENSMODP00000000347
SINCAM005349	ENSMODP00000000348
SINCAM008417	ENSMODP00000000351
SINCAM920873	ENSMODP00000000352
SINCAM005347	ENSMODP00000000353
SINCAM921683	ENSMODP00000000356
SINCAM007454	ENSMODP00000000366
SINCAM005346	ENSMODP00000000370
SINCAM922523	ENSMODP00000000371
SINCAM008401	ENSMODP00000000374
SINCAM001968	ENSMODP00000000376
SINCAM011864	ENSMODP00000000378
SINCAM004629	ENSMODP00000000381
SINCAM003848	ENSMODP00000000383
SINCAM000312	ENSMODP00000000384
SINCAM007071	ENSMODP00000000387
SINCAM004967	ENSMODP00000000388
SINCAM006350	ENSMODP00000000389
SINCAM000471	ENSMODP00000000391
SINCAM012248	ENSMODP00000000392
SINCAM008406	ENSMODP00000000393
SINCAM007729	ENSMODP00000000396
SINCAM000313	ENSMODP00000000399
SINCAM003847	ENSMODP00000000402
SINCAM001969	ENSMODP00000000404
SINCAM003846	ENSMODP00000000405
SINCAM012381	ENSMODP00000000406
SINCAM005315	ENSMODP00000000408
SINCAM921402	ENSMODP00000000410
SINCAM012332	ENSMODP00000000415
SINCAM003845	ENSMODP00000000417
SINCAM007056	ENSMODP00000000418
SINCAM006437	ENSMODP00000000421
SINCAM005345	ENSMODP00000000424
SINCAM007055	ENSMODP00000000425
SINCAM005312	ENSMODP00000000427
SINCAM004664	ENSMODP00000000429
SINCAM001809	ENSMODP00000000430
SINCAM921846	ENSMODP00000000431
SINCAM000470	ENSMODP00000000434
SINCAM012249	ENSMODP00000000437
SINCAM012317	ENSMODP00000000440
SINCAM004137	ENSMODP00000000443
SINCAM011766	ENSMODP00000000448
SINCAM921401	ENSMODP00000000449
SINCAM003844	ENSMODP00000000450
SINCAM006964	ENSMODP00000000451
SINCAM920890	ENSMODP00000000452
SINCAM921553	ENSMODP00000000458
SINCAM921361	ENSMODP00000000462
SINCAM002142	ENSMODP00000000465
SINCAM000468	ENSMODP00000000466
SINCAM000314	ENSMODP00000000470
SINCAM003842	ENSMODP00000000471
SINCAM006435	ENSMODP00000000472
SINCAM012251	ENSMODP00000000474
SINCAM006434	ENSMODP00000000478
SINCAM001810	ENSMODP00000000479
SINCAM920888	ENSMODP00000000481
SINCAM000466	ENSMODP00000000483
SINCAM922383	ENSMODP00000000485
SINCAM003841	ENSMODP00000000486
SINCAM920886	ENSMODP00000000488
SINCAM006432	ENSMODP00000000501
SINCAM920884	ENSMODP00000000503
SINCAM920495	ENSMODP00000000506
SINCAM007053	ENSMODP00000000510
SINCAM011852	ENSMODP00000000511
SINCAM006431	ENSMODP00000000516
SINCAM000207	ENSMODP00000000517
SINCAM002108	ENSMODP00000000519
SINCAM000209	ENSMODP00000000521
SINCAM012041	ENSMODP00000000525
SINCAM012316	ENSMODP00000000527
SINCAM001970	ENSMODP00000000528
SINCAM011562	ENSMODP00000000529
SINCAM004963	ENSMODP00000000531
SINCAM001971	ENSMODP00000000533
SINCAM005343	ENSMODP00000000535
SINCAM014085	ENSMODP00000000537
SINCAM004962	ENSMODP00000000538
SINCAM003840	ENSMODP00000000540
SINCAM012043	ENSMODP00000000541
SINCAM014117	ENSMODP00000000542
SINCAM006429	ENSMODP00000000543
SINCAM920494	ENSMODP00000000544
SINCAM012254	ENSMODP00000000546
SINCAM005046	ENSMODP00000000550
SINCAM001972	ENSMODP00000000552
SINCAM000210	ENSMODP00000000554
SINCAM005045	ENSMODP00000000558
SINCAM920493	ENSMODP00000000559
SINCAM001975	ENSMODP00000000561
SINCAM000464	ENSMODP00000000562
SINCAM015598	ENSMODP00000000563
SINCAM920754	ENSMODP00000000564
SINCAM004961	ENSMODP00000000565
SINCAM005044	ENSMODP00000000567
SINCAM001976	ENSMODP00000000572
SINCAM012360	ENSMODP00000000574
SINCAM004647	ENSMODP00000000576
SINCAM000211	ENSMODP00000000578
SINCAM922544	ENSMODP00000000585
SINCAM005043	ENSMODP00000000586
SINCAM922435	ENSMODP00000000589
SINCAM006428	ENSMODP00000000591
SINCAM005341	ENSMODP00000000592
SINCAM001022	ENSMODP00000000593
SINCAM001979	ENSMODP00000000596
SINCAM002134	ENSMODP00000000598
SINCAM002135	ENSMODP00000000603
SINCAM922517	ENSMODP00000000604
SINCAM001980	ENSMODP00000000605
SINCAM000214	ENSMODP00000000606
SINCAM001530	ENSMODP00000000608
SINCAM004646	ENSMODP00000000609
SINCAM005050	ENSMODP00000000611
SINCAM005342	ENSMODP00000000612
SINCAM922516	ENSMODP00000000614
SINCAM921213	ENSMODP00000000617
SINCAM000460	ENSMODP00000000619
SINCAM011120	ENSMODP00000000621
SINCAM000212	ENSMODP00000000623
SINCAM001981	ENSMODP00000000625
SINCAM000218	ENSMODP00000000626
SINCAM000216	ENSMODP00000000629
SINCAM922515	ENSMODP00000000631
SINCAM004959	ENSMODP00000000633
SINCAM008435	ENSMODP00000000635
SINCAM920840	ENSMODP00000000638
SINCAM005051	ENSMODP00000000639
SINCAM001020	ENSMODP00000000640
SINCAM006425	ENSMODP00000000641
SINCAM012049	ENSMODP00000000643
SINCAM008433	ENSMODP00000000644
SINCAM004644	ENSMODP00000000645
SINCAM016127	ENSMODP00000000649
SINCAM005339	ENSMODP00000000650
SINCAM920914	ENSMODP00000000651
SINCAM003958	ENSMODP00000000655
SINCAM012275	ENSMODP00000000660
SINCAM000217	ENSMODP00000000661
SINCAM000459	ENSMODP00000000664
SINCAM001982	ENSMODP00000000668
SINCAM004957	ENSMODP00000000669
SINCAM006424	ENSMODP00000000670
SINCAM000219	ENSMODP00000000671
SINCAM004320	ENSMODP00000000672
SINCAM014640	ENSMODP00000000673
SINCAM005052	ENSMODP00000000674
SINCAM012243	ENSMODP00000000676
SINCAM003959	ENSMODP00000000677
SINCAM007021	ENSMODP00000000678
SINCAM004955	ENSMODP00000000679
SINCAM001017	ENSMODP00000000680
SINCAM004317	ENSMODP00000000681
SINCAM005449	ENSMODP00000000683
SINCAM008393	ENSMODP00000000684
SINCAM012242	ENSMODP00000000685
SINCAM001983	ENSMODP00000000687
SINCAM012046	ENSMODP00000000688
SINCAM004318	ENSMODP00000000690
SINCAM008392	ENSMODP00000000691
SINCAM005448	ENSMODP00000000692
SINCAM004954	ENSMODP00000000695
SINCAM007188	ENSMODP00000000696
SINCAM012744	ENSMODP00000000697
SINCAM000220	ENSMODP00000000698
SINCAM002577	ENSMODP00000000700
SINCAM005496	ENSMODP00000000704
SINCAM015593	ENSMODP00000000705
SINCAM005337	ENSMODP00000000714
SINCAM001874	ENSMODP00000000716
SINCAM922189	ENSMODP00000000717
SINCAM001692	ENSMODP00000000719
SINCAM922444	ENSMODP00000000720
SINCAM001984	ENSMODP00000000721
SINCAM005053	ENSMODP00000000725
SINCAM004316	ENSMODP00000000728
SINCAM009523	ENSMODP00000000732
SINCAM006421	ENSMODP00000000734
SINCAM010882	ENSMODP00000000735
SINCAM005497	ENSMODP00000000740
SINCAM001693	ENSMODP00000000746
SINCAM921649	ENSMODP00000000748
SINCAM012045	ENSMODP00000000751
SINCAM012315	ENSMODP00000000752
SINCAM001788	ENSMODP00000000754
SINCAM922436	ENSMODP00000000759
SINCAM001785	ENSMODP00000000760
SINCAM007020	ENSMODP00000000761
SINCAM012751	ENSMODP00000000763
SINCAM000455	ENSMODP00000000765
SINCAM001987	ENSMODP00000000766
SINCAM005498	ENSMODP00000000769
SINCAM012304	ENSMODP00000000770
SINCAM012245	ENSMODP00000000772
SINCAM005054	ENSMODP00000000774
SINCAM003962	ENSMODP00000000775
SINCAM011133	ENSMODP00000000776
SINCAM002639	ENSMODP00000000777
SINCAM012244	ENSMODP00000000779
SINCAM016504	ENSMODP00000000781
SINCAM002165	ENSMODP00000000784
SINCAM921552	ENSMODP00000000787
SINCAM000221	ENSMODP00000000789
SINCAM007019	ENSMODP00000000790
SINCAM001786	ENSMODP00000000791
SINCAM012256	ENSMODP00000000792
SINCAM002641	ENSMODP00000000793
SINCAM012303	ENSMODP00000000795
SINCAM922776	ENSMODP00000000796
SINCAM000222	ENSMODP00000000802
SINCAM012300	ENSMODP00000000804
SINCAM012752	ENSMODP00000000807
SINCAM002642	ENSMODP00000000808
SINCAM003963	ENSMODP00000000810
SINCAM001802	ENSMODP00000000812
SINCAM008253	ENSMODP00000000814
SINCAM011863	ENSMODP00000000816
SINCAM012255	ENSMODP00000000817
SINCAM007018	ENSMODP00000000823
SINCAM005055	ENSMODP00000000824
SINCAM000223	ENSMODP00000000827
SINCAM006417	ENSMODP00000000829
SINCAM004314	ENSMODP00000000831
SINCAM014720	ENSMODP00000000834
SINCAM012753	ENSMODP00000000835
SINCAM015498	ENSMODP00000000836
SINCAM012301	ENSMODP00000000838
SINCAM004952	ENSMODP00000000839
SINCAM001798	ENSMODP00000000841
SINCAM006416	ENSMODP00000000843
SINCAM921232	ENSMODP00000000845
SINCAM012341	ENSMODP00000000846
SINCAM002643	ENSMODP00000000848
SINCAM013132	ENSMODP00000000850
SINCAM005056	ENSMODP00000000853
SINCAM005336	ENSMODP00000000857
SINCAM014718	ENSMODP00000000860
SINCAM012793	ENSMODP00000000861
SINCAM012073	ENSMODP00000000862
SINCAM005057	ENSMODP00000000863
SINCAM922384	ENSMODP00000000865
SINCAM001988	ENSMODP00000000868
SINCAM005935	ENSMODP00000000872
SINCAM014109	ENSMODP00000000874
SINCAM001989	ENSMODP00000000875
SINCAM000454	ENSMODP00000000881
SINCAM004312	ENSMODP00000000882
SINCAM003965	ENSMODP00000000884
SINCAM007017	ENSMODP00000000887
SINCAM012074	ENSMODP00000000890
SINCAM922778	ENSMODP00000000893
SINCAM920728	ENSMODP00000000894
SINCAM007016	ENSMODP00000000896
SINCAM002646	ENSMODP00000000899
SINCAM921233	ENSMODP00000000902
SINCAM002647	ENSMODP00000000904
SINCAM920842	ENSMODP00000000905
SINCAM000453	ENSMODP00000000906
SINCAM012362	ENSMODP00000000907
SINCAM005501	ENSMODP00000000908
SINCAM003968	ENSMODP00000000909
SINCAM002483	ENSMODP00000000915
SINCAM012795	ENSMODP00000000916
SINCAM004313	ENSMODP00000000918
SINCAM005502	ENSMODP00000000919
SINCAM014732	ENSMODP00000000920
SINCAM005059	ENSMODP00000000921
SINCAM920729	ENSMODP00000000927
SINCAM012796	ENSMODP00000000929
SINCAM920730	ENSMODP00000000936
SINCAM920844	ENSMODP00000000937
SINCAM006412	ENSMODP00000000938
SINCAM922784	ENSMODP00000000941
SINCAM004311	ENSMODP00000000948
SINCAM001796	ENSMODP00000000954
SINCAM004951	ENSMODP00000000957
SINCAM920732	ENSMODP00000000959
SINCAM000450	ENSMODP00000000960
SINCAM000830	ENSMODP00000000961
SINCAM012797	ENSMODP00000000964
SINCAM001359	ENSMODP00000000973
SINCAM001794	ENSMODP00000000974
SINCAM922785	ENSMODP00000000978
SINCAM003969	ENSMODP00000000979
SINCAM004766	ENSMODP00000000980
SINCAM012800	ENSMODP00000000983
SINCAM001791	ENSMODP00000000984
SINCAM000225	ENSMODP00000000987
SINCAM014907	ENSMODP00000000990
SINCAM004482	ENSMODP00000000992
SINCAM006411	ENSMODP00000000993
SINCAM012775	ENSMODP00000000997
SINCAM004949	ENSMODP00000001000
SINCAM011058	ENSMODP00000001007
SINCAM002259	ENSMODP00000001009
SINCAM006410	ENSMODP00000001016
SINCAM005061	ENSMODP00000001020
SINCAM922540	ENSMODP00000001021
SINCAM007015	ENSMODP00000001022
SINCAM000448	ENSMODP00000001024
SINCAM004485	ENSMODP00000001027
SINCAM921985	ENSMODP00000001029
SINCAM000447	ENSMODP00000001031
SINCAM001547	ENSMODP00000001037
SINCAM007014	ENSMODP00000001039
SINCAM005063	ENSMODP00000001041
SINCAM922539	ENSMODP00000001042
SINCAM012075	ENSMODP00000001044
SINCAM000446	ENSMODP00000001050
SINCAM012771	ENSMODP00000001052
SINCAM001544	ENSMODP00000001056
SINCAM004479	ENSMODP00000001057
SINCAM921984	ENSMODP00000001064
SINCAM012295	ENSMODP00000001066
SINCAM012586	ENSMODP00000001067
SINCAM007013	ENSMODP00000001069
SINCAM013685	ENSMODP00000001072
SINCAM000520	ENSMODP00000001077
SINCAM001811	ENSMODP00000001080
SINCAM012769	ENSMODP00000001081
SINCAM012076	ENSMODP00000001083
SINCAM007026	ENSMODP00000001084
SINCAM000445	ENSMODP00000001085
SINCAM005335	ENSMODP00000001087
SINCAM012273	ENSMODP00000001091
SINCAM000231	ENSMODP00000001096
SINCAM001812	ENSMODP00000001097
SINCAM921363	ENSMODP00000001098
SINCAM006409	ENSMODP00000001101
SINCAM004767	ENSMODP00000001105
SINCAM015963	ENSMODP00000001107
SINCAM012077	ENSMODP00000001108
SINCAM000444	ENSMODP00000001109
SINCAM015987	ENSMODP00000001111
SINCAM921234	ENSMODP00000001112
SINCAM004947	ENSMODP00000001116
SINCAM005505	ENSMODP00000001117
SINCAM011059	ENSMODP00000001122
SINCAM004769	ENSMODP00000001127
SINCAM006408	ENSMODP00000001129
SINCAM012767	ENSMODP00000001134
SINCAM003970	ENSMODP00000001136
SINCAM007028	ENSMODP00000001142
SINCAM004667	ENSMODP00000001145
SINCAM011062	ENSMODP00000001146
SINCAM005185	ENSMODP00000001147
SINCAM920928	ENSMODP00000001148
SINCAM003971	ENSMODP00000001150
SINCAM012766	ENSMODP00000001151
SINCAM004486	ENSMODP00000001152
SINCAM003972	ENSMODP00000001155
SINCAM000235	ENSMODP00000001156
SINCAM004488	ENSMODP00000001157
SINCAM003973	ENSMODP00000001159
SINCAM900237	ENSMODP00000001162
SINCAM011491	ENSMODP00000001163
SINCAM011428	ENSMODP00000001168
SINCAM005151	ENSMODP00000001169
SINCAM009557	ENSMODP00000001174
SINCAM001073	ENSMODP00000001175
SINCAM006405	ENSMODP00000001178
SINCAM000443	ENSMODP00000001179
SINCAM920687	ENSMODP00000001181
SINCAM004489	ENSMODP00000001183
SINCAM011431	ENSMODP00000001184
SINCAM005153	ENSMODP00000001186
SINCAM000236	ENSMODP00000001187
SINCAM011432	ENSMODP00000001189
SINCAM005766	ENSMODP00000001190
SINCAM001074	ENSMODP00000001192
SINCAM004945	ENSMODP00000001195
SINCAM007030	ENSMODP00000001196
SINCAM000442	ENSMODP00000001201
SINCAM922531	ENSMODP00000001202
SINCAM921212	ENSMODP00000001205
SINCAM004668	ENSMODP00000001206
SINCAM005260	ENSMODP00000001207
SINCAM003263	ENSMODP00000001208
SINCAM004943	ENSMODP00000001212
SINCAM009295	ENSMODP00000001213
SINCAM000237	ENSMODP00000001214
SINCAM012412	ENSMODP00000001215
SINCAM004197	ENSMODP00000001216
SINCAM920733	ENSMODP00000001219
SINCAM012758	ENSMODP00000001220
SINCAM001076	ENSMODP00000001221
SINCAM011434	ENSMODP00000001222
SINCAM920734	ENSMODP00000001223
SINCAM000238	ENSMODP00000001224
SINCAM005070	ENSMODP00000001225
SINCAM012756	ENSMODP00000001226
SINCAM007049	ENSMODP00000001232
SINCAM012356	ENSMODP00000001235
SINCAM003957	ENSMODP00000001236
SINCAM012788	ENSMODP00000001239
SINCAM920735	ENSMODP00000001241
SINCAM005261	ENSMODP00000001242
SINCAM003956	ENSMODP00000001243
SINCAM009528	ENSMODP00000001244
SINCAM016076	ENSMODP00000001247
SINCAM011435	ENSMODP00000001248
SINCAM002161	ENSMODP00000001250
SINCAM006404	ENSMODP00000001252
SINCAM008496	ENSMODP00000001253
SINCAM012644	ENSMODP00000001259
SINCAM000239	ENSMODP00000001260
SINCAM012782	ENSMODP00000001261
SINCAM900238	ENSMODP00000001270
SINCAM004942	ENSMODP00000001273
SINCAM005071	ENSMODP00000001277
SINCAM920737	ENSMODP00000001280
SINCAM003953	ENSMODP00000001281
SINCAM011439	ENSMODP00000001283
SINCAM004940	ENSMODP00000001284
SINCAM014906	ENSMODP00000001289
SINCAM005257	ENSMODP00000001290
SINCAM000241	ENSMODP00000001294
SINCAM012138	ENSMODP00000001296
SINCAM921991	ENSMODP00000001300
SINCAM012139	ENSMODP00000001303
SINCAM017362	ENSMODP00000001304
SINCAM002032	ENSMODP00000001305
SINCAM001077	ENSMODP00000001307
SINCAM003952	ENSMODP00000001308
SINCAM006403	ENSMODP00000001310
SINCAM922504	ENSMODP00000001313
SINCAM000441	ENSMODP00000001314
SINCAM004490	ENSMODP00000001318
SINCAM921229	ENSMODP00000001319
SINCAM012780	ENSMODP00000001321
SINCAM002798	ENSMODP00000001322
SINCAM000242	ENSMODP00000001325
SINCAM002800	ENSMODP00000001326
SINCAM009594	ENSMODP00000001327
SINCAM007044	ENSMODP00000001331
SINCAM011371	ENSMODP00000001337
SINCAM000089	ENSMODP00000001340
SINCAM000243	ENSMODP00000001342
SINCAM007045	ENSMODP00000001343
SINCAM921228	ENSMODP00000001344
SINCAM006398	ENSMODP00000001348
SINCAM015899	ENSMODP00000001349
SINCAM007047	ENSMODP00000001350
SINCAM004491	ENSMODP00000001351
SINCAM000244	ENSMODP00000001352
SINCAM010782	ENSMODP00000001357
SINCAM008263	ENSMODP00000001358
SINCAM010785	ENSMODP00000001360
SINCAM006989	ENSMODP00000001364
SINCAM004492	ENSMODP00000001367
SINCAM000439	ENSMODP00000001370
SINCAM922780	ENSMODP00000001376
SINCAM005256	ENSMODP00000001377
SINCAM009972	ENSMODP00000001380
SINCAM008264	ENSMODP00000001384
SINCAM921227	ENSMODP00000001385
SINCAM017294	ENSMODP00000001389
SINCAM002802	ENSMODP00000001390
SINCAM005072	ENSMODP00000001394
SINCAM008490	ENSMODP00000001402
SINCAM005073	ENSMODP00000001403
SINCAM005255	ENSMODP00000001405
SINCAM006991	ENSMODP00000001410
SINCAM012826	ENSMODP00000001412
SINCAM000438	ENSMODP00000001414
SINCAM000247	ENSMODP00000001416
SINCAM005510	ENSMODP00000001418
SINCAM003949	ENSMODP00000001419
SINCAM004939	ENSMODP00000001421
SINCAM012126	ENSMODP00000001422
SINCAM920831	ENSMODP00000001423
SINCAM920866	ENSMODP00000001428
SINCAM900181	ENSMODP00000001431
SINCAM004938	ENSMODP00000001432
SINCAM012082	ENSMODP00000001433
SINCAM000248	ENSMODP00000001436
SINCAM006395	ENSMODP00000001437
SINCAM005075	ENSMODP00000001442
SINCAM011848	ENSMODP00000001443
SINCAM920784	ENSMODP00000001444
SINCAM014510	ENSMODP00000001445
SINCAM004937	ENSMODP00000001446
SINCAM011610	ENSMODP00000001449
SINCAM012105	ENSMODP00000001450
SINCAM007087	ENSMODP00000001452
SINCAM002477	ENSMODP00000001454
SINCAM000249	ENSMODP00000001455
SINCAM000433	ENSMODP00000001463
SINCAM900192	ENSMODP00000001469
SINCAM012058	ENSMODP00000001476
SINCAM002478	ENSMODP00000001477
SINCAM007088	ENSMODP00000001478
SINCAM000250	ENSMODP00000001485
SINCAM003947	ENSMODP00000001486
SINCAM005077	ENSMODP00000001487
SINCAM005002	ENSMODP00000001492
SINCAM014711	ENSMODP00000001494
SINCAM012056	ENSMODP00000001496
SINCAM010890	ENSMODP00000001497
SINCAM005954	ENSMODP00000001499
SINCAM001113	ENSMODP00000001501
SINCAM005003	ENSMODP00000001502
SINCAM000251	ENSMODP00000001507
SINCAM002420	ENSMODP00000001508
SINCAM007089	ENSMODP00000001516
SINCAM012827	ENSMODP00000001517
SINCAM005949	ENSMODP00000001518
SINCAM002035	ENSMODP00000001520
SINCAM012898	ENSMODP00000001523
SINCAM003976	ENSMODP00000001525
SINCAM005148	ENSMODP00000001527
SINCAM012729	ENSMODP00000001529
SINCAM008536	ENSMODP00000001531
SINCAM002037	ENSMODP00000001532
SINCAM009608	ENSMODP00000001534
SINCAM000252	ENSMODP00000001536
SINCAM011814	ENSMODP00000001540
SINCAM011436	ENSMODP00000001542
SINCAM012103	ENSMODP00000001544
SINCAM920464	ENSMODP00000001546
SINCAM005078	ENSMODP00000001550
SINCAM005914	ENSMODP00000001556
SINCAM008267	ENSMODP00000001558
SINCAM015098	ENSMODP00000001568
SINCAM922036	ENSMODP00000001570
SINCAM003975	ENSMODP00000001571
SINCAM003049	ENSMODP00000001574
SINCAM005252	ENSMODP00000001575
SINCAM012730	ENSMODP00000001578
SINCAM002479	ENSMODP00000001579
SINCAM001114	ENSMODP00000001582
SINCAM012101	ENSMODP00000001583
SINCAM014441	ENSMODP00000001587
SINCAM922037	ENSMODP00000001590
SINCAM920491	ENSMODP00000001591
SINCAM004934	ENSMODP00000001594
SINCAM014798	ENSMODP00000001601
SINCAM001115	ENSMODP00000001604
SINCAM011423	ENSMODP00000001605
SINCAM012257	ENSMODP00000001608
SINCAM004709	ENSMODP00000001609
SINCAM008268	ENSMODP00000001611
SINCAM920864	ENSMODP00000001612
SINCAM005916	ENSMODP00000001615
SINCAM002217	ENSMODP00000001617
SINCAM008024	ENSMODP00000001618
SINCAM012838	ENSMODP00000001623
SINCAM005007	ENSMODP00000001626
SINCAM002014	ENSMODP00000001627
SINCAM011425	ENSMODP00000001628
SINCAM005250	ENSMODP00000001629
SINCAM012171	ENSMODP00000001630
SINCAM922076	ENSMODP00000001631
SINCAM922393	ENSMODP00000001638
SINCAM004711	ENSMODP00000001642
SINCAM002046	ENSMODP00000001643
SINCAM005249	ENSMODP00000001645
SINCAM012172	ENSMODP00000001649
SINCAM011426	ENSMODP00000001653
SINCAM002047	ENSMODP00000001654
SINCAM921652	ENSMODP00000001657
SINCAM012123	ENSMODP00000001658
SINCAM005009	ENSMODP00000001659
SINCAM005082	ENSMODP00000001660
SINCAM012718	ENSMODP00000001661
SINCAM011138	ENSMODP00000001663
SINCAM922392	ENSMODP00000001664
SINCAM004494	ENSMODP00000001672
SINCAM004712	ENSMODP00000001676
SINCAM002049	ENSMODP00000001677
SINCAM011860	ENSMODP00000001678
SINCAM001116	ENSMODP00000001679
SINCAM005085	ENSMODP00000001680
SINCAM000430	ENSMODP00000001681
SINCAM002050	ENSMODP00000001683
SINCAM008270	ENSMODP00000001684
SINCAM014947	ENSMODP00000001686
SINCAM012723	ENSMODP00000001690
SINCAM014948	ENSMODP00000001692
SINCAM014950	ENSMODP00000001698
SINCAM011139	ENSMODP00000001700
SINCAM011140	ENSMODP00000001701
SINCAM013738	ENSMODP00000001702
SINCAM012387	ENSMODP00000001705
SINCAM011127	ENSMODP00000001706
SINCAM004713	ENSMODP00000001707
SINCAM001203	ENSMODP00000001710
SINCAM920603	ENSMODP00000001712
SINCAM005917	ENSMODP00000001716
SINCAM008261	ENSMODP00000001717
SINCAM002013	ENSMODP00000001721
SINCAM011126	ENSMODP00000001723
SINCAM000921	ENSMODP00000001724
SINCAM011859	ENSMODP00000001726
SINCAM922447	ENSMODP00000001727
SINCAM011857	ENSMODP00000001729
SINCAM002480	ENSMODP00000001732
SINCAM012844	ENSMODP00000001733
SINCAM011215	ENSMODP00000001736
SINCAM004495	ENSMODP00000001737
SINCAM920604	ENSMODP00000001738
SINCAM920658	ENSMODP00000001739
SINCAM002011	ENSMODP00000001740
SINCAM008260	ENSMODP00000001744
SINCAM014952	ENSMODP00000001749
SINCAM006003	ENSMODP00000001757
SINCAM000261	ENSMODP00000001758
SINCAM002009	ENSMODP00000001759
SINCAM001192	ENSMODP00000001770
SINCAM004715	ENSMODP00000001775
SINCAM920466	ENSMODP00000001776
SINCAM002051	ENSMODP00000001778
SINCAM012161	ENSMODP00000001780
SINCAM007518	ENSMODP00000001783
SINCAM005018	ENSMODP00000001785
SINCAM005621	ENSMODP00000001786
SINCAM000565	ENSMODP00000001787
SINCAM004717	ENSMODP00000001798
SINCAM012388	ENSMODP00000001800
SINCAM921324	ENSMODP00000001801
SINCAM005086	ENSMODP00000001803
SINCAM016472	ENSMODP00000001808
SINCAM011856	ENSMODP00000001813
SINCAM005019	ENSMODP00000001820
SINCAM006501	ENSMODP00000001825
SINCAM012391	ENSMODP00000001828
SINCAM005020	ENSMODP00000001830
SINCAM012710	ENSMODP00000001833
SINCAM004515	ENSMODP00000001834
SINCAM010933	ENSMODP00000001840
SINCAM012122	ENSMODP00000001842
SINCAM005088	ENSMODP00000001843
SINCAM000265	ENSMODP00000001845
SINCAM012392	ENSMODP00000001848
SINCAM012355	ENSMODP00000001852
SINCAM002300	ENSMODP00000001853
SINCAM002007	ENSMODP00000001854
SINCAM004513	ENSMODP00000001855
SINCAM000120	ENSMODP00000001856
SINCAM921776	ENSMODP00000001858
SINCAM011824	ENSMODP00000001866
SINCAM000268	ENSMODP00000001867
SINCAM002053	ENSMODP00000001870
SINCAM920468	ENSMODP00000001876
SINCAM002006	ENSMODP00000001877
SINCAM012397	ENSMODP00000001886
SINCAM012353	ENSMODP00000001887
SINCAM922746	ENSMODP00000001892
SINCAM012608	ENSMODP00000001893
SINCAM005624	ENSMODP00000001898
SINCAM011802	ENSMODP00000001901
SINCAM012121	ENSMODP00000001903
SINCAM012346	ENSMODP00000001909
SINCAM012607	ENSMODP00000001913
SINCAM921820	ENSMODP00000001915
SINCAM004512	ENSMODP00000001919
SINCAM012609	ENSMODP00000001925
SINCAM005625	ENSMODP00000001926
SINCAM002055	ENSMODP00000001929
SINCAM012120	ENSMODP00000001932
SINCAM011800	ENSMODP00000001935
SINCAM920955	ENSMODP00000001942
SINCAM011762	ENSMODP00000001944
SINCAM921334	ENSMODP00000001945
SINCAM003837	ENSMODP00000001947
SINCAM005628	ENSMODP00000001948
SINCAM002302	ENSMODP00000001949
SINCAM002056	ENSMODP00000001957
SINCAM920455	ENSMODP00000001961
SINCAM012613	ENSMODP00000001962
SINCAM002058	ENSMODP00000001963
SINCAM012143	ENSMODP00000001964
SINCAM006922	ENSMODP00000001969
SINCAM005233	ENSMODP00000001989
SINCAM922929	ENSMODP00000001993
SINCAM005630	ENSMODP00000001994
SINCAM921210	ENSMODP00000001995
SINCAM013730	ENSMODP00000002001
SINCAM008259	ENSMODP00000002002
SINCAM012261	ENSMODP00000002003
SINCAM012616	ENSMODP00000002004
SINCAM001193	ENSMODP00000002007
SINCAM013361	ENSMODP00000002008
SINCAM008258	ENSMODP00000002009
SINCAM001195	ENSMODP00000002011
SINCAM002059	ENSMODP00000002013
SINCAM008256	ENSMODP00000002014
SINCAM012620	ENSMODP00000002021
SINCAM002060	ENSMODP00000002025
SINCAM008255	ENSMODP00000002026
SINCAM005631	ENSMODP00000002032
SINCAM012115	ENSMODP00000002034
SINCAM003835	ENSMODP00000002047
SINCAM005740	ENSMODP00000002053
SINCAM001196	ENSMODP00000002057
SINCAM922492	ENSMODP00000002064
SINCAM001197	ENSMODP00000002065
SINCAM008842	ENSMODP00000002066
SINCAM000191	ENSMODP00000002068
SINCAM012113	ENSMODP00000002070
SINCAM006965	ENSMODP00000002071
SINCAM001198	ENSMODP00000002073
SINCAM004719	ENSMODP00000002075
SINCAM002062	ENSMODP00000002083
SINCAM012092	ENSMODP00000002086
SINCAM001199	ENSMODP00000002087
SINCAM004720	ENSMODP00000002090
SINCAM922496	ENSMODP00000002093
SINCAM007033	ENSMODP00000002100
SINCAM000270	ENSMODP00000002103
SINCAM007034	ENSMODP00000002105
SINCAM012094	ENSMODP00000002108
SINCAM001200	ENSMODP00000002110
SINCAM000192	ENSMODP00000002111
SINCAM004721	ENSMODP00000002112
SINCAM007035	ENSMODP00000002115
SINCAM000271	ENSMODP00000002119
SINCAM011782	ENSMODP00000002121
SINCAM013004	ENSMODP00000002126
SINCAM003832	ENSMODP00000002127
SINCAM004722	ENSMODP00000002128
SINCAM000193	ENSMODP00000002131
SINCAM002304	ENSMODP00000002132
SINCAM920605	ENSMODP00000002135
SINCAM012095	ENSMODP00000002136
SINCAM920606	ENSMODP00000002139
SINCAM004191	ENSMODP00000002141
SINCAM004723	ENSMODP00000002143
SINCAM012097	ENSMODP00000002147
SINCAM002099	ENSMODP00000002148
SINCAM012110	ENSMODP00000002150
SINCAM004724	ENSMODP00000002152
SINCAM001204	ENSMODP00000002157
SINCAM001205	ENSMODP00000002159
SINCAM011768	ENSMODP00000002162
SINCAM014149	ENSMODP00000002167
SINCAM001212	ENSMODP00000002170
SINCAM001206	ENSMODP00000002174
SINCAM922493	ENSMODP00000002175
SINCAM900265	ENSMODP00000002177
SINCAM900081	ENSMODP00000002179
SINCAM003830	ENSMODP00000002182
SINCAM001207	ENSMODP00000002187
SINCAM011793	ENSMODP00000002190
SINCAM012098	ENSMODP00000002197
SINCAM002306	ENSMODP00000002199
SINCAM003829	ENSMODP00000002202
SINCAM012107	ENSMODP00000002203
SINCAM922186	ENSMODP00000002204
SINCAM002164	ENSMODP00000002205
SINCAM011515	ENSMODP00000002206
SINCAM002307	ENSMODP00000002212
SINCAM003828	ENSMODP00000002213
SINCAM900038	ENSMODP00000002215
SINCAM012106	ENSMODP00000002217
SINCAM004190	ENSMODP00000002218
SINCAM009469	ENSMODP00000002220
SINCAM922386	ENSMODP00000002221
SINCAM011547	ENSMODP00000002224
SINCAM900037	ENSMODP00000002225
SINCAM012160	ENSMODP00000002228
SINCAM002162	ENSMODP00000002230
SINCAM002294	ENSMODP00000002234
SINCAM002293	ENSMODP00000002236
SINCAM003827	ENSMODP00000002239
SINCAM001209	ENSMODP00000002244
SINCAM008825	ENSMODP00000002245
SINCAM002482	ENSMODP00000002250
SINCAM012119	ENSMODP00000002252
SINCAM012158	ENSMODP00000002253
SINCAM010631	ENSMODP00000002254
SINCAM002481	ENSMODP00000002256
SINCAM012518	ENSMODP00000002266
SINCAM017852	ENSMODP00000002268
SINCAM012157	ENSMODP00000002270
SINCAM012519	ENSMODP00000002271
SINCAM002160	ENSMODP00000002274
SINCAM011826	ENSMODP00000002275
SINCAM008271	ENSMODP00000002276
SINCAM012156	ENSMODP00000002280
SINCAM012520	ENSMODP00000002281
SINCAM001211	ENSMODP00000002282
SINCAM921259	ENSMODP00000002285
SINCAM922502	ENSMODP00000002287
SINCAM011780	ENSMODP00000002288
SINCAM013231	ENSMODP00000002290
SINCAM012523	ENSMODP00000002295
SINCAM004187	ENSMODP00000002302
SINCAM005632	ENSMODP00000002305
SINCAM012845	ENSMODP00000002307
SINCAM004180	ENSMODP00000002308
SINCAM001213	ENSMODP00000002311
SINCAM013232	ENSMODP00000002312
SINCAM002109	ENSMODP00000002313
SINCAM014489	ENSMODP00000002316
SINCAM001216	ENSMODP00000002320
SINCAM013278	ENSMODP00000002321
SINCAM001058	ENSMODP00000002324
SINCAM004178	ENSMODP00000002325
SINCAM005048	ENSMODP00000002329
SINCAM922669	ENSMODP00000002338
SINCAM001217	ENSMODP00000002339
SINCAM012153	ENSMODP00000002340
SINCAM012846	ENSMODP00000002341
SINCAM006037	ENSMODP00000002342
SINCAM004177	ENSMODP00000002343
SINCAM005427	ENSMODP00000002344
SINCAM002337	ENSMODP00000002346
SINCAM012136	ENSMODP00000002347
SINCAM008050	ENSMODP00000002350
SINCAM920936	ENSMODP00000002351
SINCAM004176	ENSMODP00000002352
SINCAM920907	ENSMODP00000002353
SINCAM002336	ENSMODP00000002355
SINCAM001059	ENSMODP00000002357
SINCAM013187	ENSMODP00000002358
SINCAM003822	ENSMODP00000002359
SINCAM008051	ENSMODP00000002362
SINCAM002335	ENSMODP00000002370
SINCAM004175	ENSMODP00000002371
SINCAM000195	ENSMODP00000002372
SINCAM921258	ENSMODP00000002373
SINCAM900032	ENSMODP00000002374
SINCAM013188	ENSMODP00000002376
SINCAM920908	ENSMODP00000002378
SINCAM000395	ENSMODP00000002383
SINCAM001060	ENSMODP00000002384
SINCAM012525	ENSMODP00000002386
SINCAM009651	ENSMODP00000002388
SINCAM900030	ENSMODP00000002390
SINCAM005429	ENSMODP00000002391
SINCAM004173	ENSMODP00000002395
SINCAM922490	ENSMODP00000002401
SINCAM002334	ENSMODP00000002404
SINCAM000196	ENSMODP00000002406
SINCAM005521	ENSMODP00000002413
SINCAM900029	ENSMODP00000002414
SINCAM002332	ENSMODP00000002416
SINCAM922623	ENSMODP00000002419
SINCAM003821	ENSMODP00000002420
SINCAM005431	ENSMODP00000002423
SINCAM922487	ENSMODP00000002424
SINCAM012527	ENSMODP00000002425
SINCAM920581	ENSMODP00000002427
SINCAM922668	ENSMODP00000002430
SINCAM922489	ENSMODP00000002432
SINCAM008052	ENSMODP00000002433
SINCAM005432	ENSMODP00000002434
SINCAM012529	ENSMODP00000002438
SINCAM014113	ENSMODP00000002440
SINCAM922622	ENSMODP00000002441
SINCAM003820	ENSMODP00000002445
SINCAM008084	ENSMODP00000002446
SINCAM922667	ENSMODP00000002447
SINCAM000197	ENSMODP00000002450
SINCAM013267	ENSMODP00000002452
SINCAM012531	ENSMODP00000002455
SINCAM920607	ENSMODP00000002457
SINCAM920971	ENSMODP00000002458
SINCAM005426	ENSMODP00000002461
SINCAM006034	ENSMODP00000002463
SINCAM920608	ENSMODP00000002464
SINCAM012532	ENSMODP00000002465
SINCAM002005	ENSMODP00000002466
SINCAM900027	ENSMODP00000002467
SINCAM005520	ENSMODP00000002469
SINCAM922194	ENSMODP00000002474
SINCAM002330	ENSMODP00000002476
SINCAM005425	ENSMODP00000002477
SINCAM005456	ENSMODP00000002479
SINCAM012164	ENSMODP00000002480
SINCAM002328	ENSMODP00000002481
SINCAM922195	ENSMODP00000002483
SINCAM922506	ENSMODP00000002484
SINCAM002002	ENSMODP00000002486
SINCAM002327	ENSMODP00000002488
SINCAM003819	ENSMODP00000002489
SINCAM008083	ENSMODP00000002490
SINCAM922478	ENSMODP00000002493
SINCAM002326	ENSMODP00000002498
SINCAM002000	ENSMODP00000002501
SINCAM000199	ENSMODP00000002502
SINCAM900021	ENSMODP00000002509
SINCAM001219	ENSMODP00000002510
SINCAM012163	ENSMODP00000002515
SINCAM001996	ENSMODP00000002517
SINCAM006939	ENSMODP00000002521
SINCAM012166	ENSMODP00000002522
SINCAM005519	ENSMODP00000002524
SINCAM005518	ENSMODP00000002532
SINCAM005792	ENSMODP00000002533
SINCAM004170	ENSMODP00000002537
SINCAM006936	ENSMODP00000002540
SINCAM012604	ENSMODP00000002547
SINCAM004169	ENSMODP00000002550
SINCAM002118	ENSMODP00000002551
SINCAM003818	ENSMODP00000002552
SINCAM012169	ENSMODP00000002554
SINCAM900023	ENSMODP00000002559
SINCAM003817	ENSMODP00000002560
SINCAM005709	ENSMODP00000002561
SINCAM003666	ENSMODP00000002562
SINCAM005457	ENSMODP00000002564
SINCAM001220	ENSMODP00000002565
SINCAM002119	ENSMODP00000002568
SINCAM005458	ENSMODP00000002569
SINCAM012170	ENSMODP00000002572
SINCAM005708	ENSMODP00000002577
SINCAM012201	ENSMODP00000002583
SINCAM012605	ENSMODP00000002585
SINCAM922666	ENSMODP00000002590
SINCAM900082	ENSMODP00000002596
SINCAM012565	ENSMODP00000002597
SINCAM002120	ENSMODP00000002598
SINCAM003021	ENSMODP00000002601
SINCAM012564	ENSMODP00000002602
SINCAM922499	ENSMODP00000002603
SINCAM003020	ENSMODP00000002604
SINCAM003116	ENSMODP00000002608
SINCAM013131	ENSMODP00000002609
SINCAM920895	ENSMODP00000002613
SINCAM012183	ENSMODP00000002615
SINCAM000203	ENSMODP00000002617
SINCAM012200	ENSMODP00000002618
SINCAM003117	ENSMODP00000002621
SINCAM012184	ENSMODP00000002623
SINCAM004159	ENSMODP00000002624
SINCAM012563	ENSMODP00000002626
SINCAM005706	ENSMODP00000002628
SINCAM003816	ENSMODP00000002629
SINCAM002325	ENSMODP00000002630
SINCAM010553	ENSMODP00000002631
SINCAM920459	ENSMODP00000002633
SINCAM008079	ENSMODP00000002637
SINCAM012562	ENSMODP00000002639
SINCAM010554	ENSMODP00000002640
SINCAM921256	ENSMODP00000002642
SINCAM010427	ENSMODP00000002643
SINCAM003815	ENSMODP00000002644
SINCAM000204	ENSMODP00000002646
SINCAM008078	ENSMODP00000002647
SINCAM014561	ENSMODP00000002648
SINCAM002322	ENSMODP00000002650
SINCAM010426	ENSMODP00000002653
SINCAM012561	ENSMODP00000002654
SINCAM012198	ENSMODP00000002655
SINCAM001065	ENSMODP00000002656
SINCAM010425	ENSMODP00000002660
SINCAM003636	ENSMODP00000002662
SINCAM012185	ENSMODP00000002663
SINCAM002320	ENSMODP00000002664
SINCAM005704	ENSMODP00000002667
SINCAM006934	ENSMODP00000002668
SINCAM013130	ENSMODP00000002675
SINCAM922512	ENSMODP00000002676
SINCAM008077	ENSMODP00000002677
SINCAM010424	ENSMODP00000002679
SINCAM003814	ENSMODP00000002680
SINCAM004251	ENSMODP00000002683
SINCAM005703	ENSMODP00000002685
SINCAM008076	ENSMODP00000002686
SINCAM005462	ENSMODP00000002689
SINCAM008075	ENSMODP00000002690
SINCAM920919	ENSMODP00000002692
SINCAM012560	ENSMODP00000002694
SINCAM010423	ENSMODP00000002697
SINCAM003812	ENSMODP00000002701
SINCAM921257	ENSMODP00000002702
SINCAM013128	ENSMODP00000002705
SINCAM920868	ENSMODP00000002706
SINCAM012494	ENSMODP00000002707
SINCAM008074	ENSMODP00000002708
SINCAM004163	ENSMODP00000002709
SINCAM001672	ENSMODP00000002711
SINCAM005701	ENSMODP00000002721
SINCAM923104	ENSMODP00000002722
SINCAM010731	ENSMODP00000002723
SINCAM005463	ENSMODP00000002729
SINCAM008073	ENSMODP00000002731
SINCAM001067	ENSMODP00000002733
SINCAM922170	ENSMODP00000002740
SINCAM010697	ENSMODP00000002741
SINCAM004728	ENSMODP00000002743
SINCAM003810	ENSMODP00000002745
SINCAM013127	ENSMODP00000002747
SINCAM922181	ENSMODP00000002749
SINCAM000177	ENSMODP00000002755
SINCAM005464	ENSMODP00000002757
SINCAM922851	ENSMODP00000002763
SINCAM006932	ENSMODP00000002765
SINCAM010303	ENSMODP00000002766
SINCAM921883	ENSMODP00000002767
SINCAM005294	ENSMODP00000002770
SINCAM011363	ENSMODP00000002771
SINCAM002319	ENSMODP00000002775
SINCAM004162	ENSMODP00000002778
SINCAM006929	ENSMODP00000002780
SINCAM010696	ENSMODP00000002782
SINCAM922060	ENSMODP00000002784
SINCAM016171	ENSMODP00000002787
SINCAM005700	ENSMODP00000002789
SINCAM007782	ENSMODP00000002792
SINCAM920920	ENSMODP00000002793
SINCAM002317	ENSMODP00000002795
SINCAM004730	ENSMODP00000002798
SINCAM008070	ENSMODP00000002800
SINCAM002175	ENSMODP00000002801
SINCAM002316	ENSMODP00000002803
SINCAM010479	ENSMODP00000002804
SINCAM009314	ENSMODP00000002806
SINCAM004165	ENSMODP00000002810
SINCAM920680	ENSMODP00000002813
SINCAM001674	ENSMODP00000002815
SINCAM005296	ENSMODP00000002816
SINCAM010728	ENSMODP00000002817
SINCAM921629	ENSMODP00000002824
SINCAM013126	ENSMODP00000002826
SINCAM006928	ENSMODP00000002833
SINCAM005297	ENSMODP00000002834
SINCAM004732	ENSMODP00000002842
SINCAM006927	ENSMODP00000002847
SINCAM922134	ENSMODP00000002848
SINCAM000176	ENSMODP00000002849
SINCAM002121	ENSMODP00000002853
SINCAM005698	ENSMODP00000002854
SINCAM006926	ENSMODP00000002855
SINCAM922133	ENSMODP00000002857
SINCAM010898	ENSMODP00000002858
SINCAM005665	ENSMODP00000002860
SINCAM009955	ENSMODP00000002862
SINCAM005298	ENSMODP00000002863
SINCAM920921	ENSMODP00000002869
SINCAM002122	ENSMODP00000002870
SINCAM012512	ENSMODP00000002873
SINCAM005299	ENSMODP00000002874
SINCAM004164	ENSMODP00000002875
SINCAM922310	ENSMODP00000002876
SINCAM001929	ENSMODP00000002877
SINCAM014427	ENSMODP00000002878
SINCAM900043	ENSMODP00000002880
SINCAM008067	ENSMODP00000002881
SINCAM012511	ENSMODP00000002886
SINCAM009169	ENSMODP00000002887
SINCAM000174	ENSMODP00000002889
SINCAM004167	ENSMODP00000002892
SINCAM005300	ENSMODP00000002894
SINCAM008066	ENSMODP00000002895
SINCAM009703	ENSMODP00000002896
SINCAM005664	ENSMODP00000002898
SINCAM921938	ENSMODP00000002900
SINCAM014476	ENSMODP00000002901
SINCAM004733	ENSMODP00000002903
SINCAM922671	ENSMODP00000002905
SINCAM005472	ENSMODP00000002910
SINCAM900045	ENSMODP00000002914
SINCAM005471	ENSMODP00000002917
SINCAM012510	ENSMODP00000002918
SINCAM009702	ENSMODP00000002919
SINCAM009701	ENSMODP00000002922
SINCAM004736	ENSMODP00000002923
SINCAM900048	ENSMODP00000002924
SINCAM010478	ENSMODP00000002934
SINCAM005469	ENSMODP00000002937
SINCAM016869	ENSMODP00000002941
SINCAM009697	ENSMODP00000002945
SINCAM009170	ENSMODP00000002946
SINCAM900050	ENSMODP00000002948
SINCAM010435	ENSMODP00000002952
SINCAM920962	ENSMODP00000002955
SINCAM005468	ENSMODP00000002956
SINCAM014473	ENSMODP00000002957
SINCAM004737	ENSMODP00000002960
SINCAM000172	ENSMODP00000002962
SINCAM012509	ENSMODP00000002963
SINCAM920684	ENSMODP00000002965
SINCAM921370	ENSMODP00000002968
SINCAM010805	ENSMODP00000002970
SINCAM010429	ENSMODP00000002971
SINCAM004738	ENSMODP00000002972
SINCAM922869	ENSMODP00000002973
SINCAM009171	ENSMODP00000002975
SINCAM005022	ENSMODP00000002978
SINCAM920683	ENSMODP00000002979
SINCAM920682	ENSMODP00000002985
SINCAM012507	ENSMODP00000002986
SINCAM005467	ENSMODP00000002988
SINCAM009173	ENSMODP00000002989
SINCAM005489	ENSMODP00000002994
SINCAM921271	ENSMODP00000002996
SINCAM922672	ENSMODP00000002997
SINCAM005023	ENSMODP00000002999
SINCAM009177	ENSMODP00000003000
SINCAM001675	ENSMODP00000003002
SINCAM000171	ENSMODP00000003004
SINCAM005024	ENSMODP00000003005
SINCAM015917	ENSMODP00000003008
SINCAM013118	ENSMODP00000003010
SINCAM010430	ENSMODP00000003011
SINCAM004741	ENSMODP00000003013
SINCAM004208	ENSMODP00000003014
SINCAM005488	ENSMODP00000003015
SINCAM922962	ENSMODP00000003016
SINCAM012181	ENSMODP00000003017
SINCAM009570	ENSMODP00000003018
SINCAM001765	ENSMODP00000003021
SINCAM004209	ENSMODP00000003023
SINCAM920837	ENSMODP00000003025
SINCAM017915	ENSMODP00000003026
SINCAM004742	ENSMODP00000003030
SINCAM920961	ENSMODP00000003037
SINCAM920927	ENSMODP00000003039
SINCAM004743	ENSMODP00000003041
SINCAM006925	ENSMODP00000003046
SINCAM922673	ENSMODP00000003053
SINCAM009181	ENSMODP00000003054
SINCAM004210	ENSMODP00000003055
SINCAM012179	ENSMODP00000003057
SINCAM007037	ENSMODP00000003060
SINCAM002768	ENSMODP00000003063
SINCAM012506	ENSMODP00000003064
SINCAM920926	ENSMODP00000003066
SINCAM920960	ENSMODP00000003069
SINCAM002766	ENSMODP00000003070
SINCAM008658	ENSMODP00000003075
SINCAM008501	ENSMODP00000003077
SINCAM920881	ENSMODP00000003079
SINCAM922508	ENSMODP00000003085
SINCAM920828	ENSMODP00000003088
SINCAM003330	ENSMODP00000003089
SINCAM005662	ENSMODP00000003093
SINCAM004746	ENSMODP00000003094
SINCAM005333	ENSMODP00000003096
SINCAM007038	ENSMODP00000003097
SINCAM010414	ENSMODP00000003098
SINCAM013590	ENSMODP00000003102
SINCAM900053	ENSMODP00000003103
SINCAM011567	ENSMODP00000003104
SINCAM005661	ENSMODP00000003105
SINCAM003770	ENSMODP00000003109
SINCAM012505	ENSMODP00000003111
SINCAM009175	ENSMODP00000003112
SINCAM921716	ENSMODP00000003113
SINCAM003858	ENSMODP00000003119
SINCAM008500	ENSMODP00000003122
SINCAM009198	ENSMODP00000003127
SINCAM014468	ENSMODP00000003128
SINCAM004212	ENSMODP00000003129
SINCAM005660	ENSMODP00000003134
SINCAM009176	ENSMODP00000003136
SINCAM900054	ENSMODP00000003138
SINCAM017594	ENSMODP00000003139
SINCAM004213	ENSMODP00000003141
SINCAM004747	ENSMODP00000003142
SINCAM008499	ENSMODP00000003143
SINCAM922183	ENSMODP00000003144
SINCAM005388	ENSMODP00000003145
SINCAM005659	ENSMODP00000003148
SINCAM920584	ENSMODP00000003149
SINCAM009183	ENSMODP00000003150
SINCAM004205	ENSMODP00000003152
SINCAM014474	ENSMODP00000003153
SINCAM001698	ENSMODP00000003154
SINCAM011815	ENSMODP00000003155
SINCAM010412	ENSMODP00000003157
SINCAM002133	ENSMODP00000003158
SINCAM003859	ENSMODP00000003162
SINCAM900122	ENSMODP00000003163
SINCAM001070	ENSMODP00000003164
SINCAM003860	ENSMODP00000003165
SINCAM920554	ENSMODP00000003166
SINCAM001677	ENSMODP00000003167
SINCAM004748	ENSMODP00000003168
SINCAM010026	ENSMODP00000003171
SINCAM011846	ENSMODP00000003174
SINCAM004750	ENSMODP00000003179
SINCAM003861	ENSMODP00000003182
SINCAM013853	ENSMODP00000003185
SINCAM921916	ENSMODP00000003187
SINCAM005452	ENSMODP00000003190
SINCAM003826	ENSMODP00000003191
SINCAM012583	ENSMODP00000003192
SINCAM012035	ENSMODP00000003193
SINCAM010415	ENSMODP00000003194
SINCAM000804	ENSMODP00000003196
SINCAM012585	ENSMODP00000003199
SINCAM007042	ENSMODP00000003203
SINCAM920553	ENSMODP00000003204
SINCAM005475	ENSMODP00000003205
SINCAM000169	ENSMODP00000003212
SINCAM011433	ENSMODP00000003213
SINCAM920915	ENSMODP00000003215
SINCAM004751	ENSMODP00000003217
SINCAM012034	ENSMODP00000003218
SINCAM013593	ENSMODP00000003221
SINCAM006459	ENSMODP00000003222
SINCAM010416	ENSMODP00000003223
SINCAM006458	ENSMODP00000003226
SINCAM013850	ENSMODP00000003227
SINCAM006986	ENSMODP00000003228
SINCAM012587	ENSMODP00000003230
SINCAM000055	ENSMODP00000003236
SINCAM013847	ENSMODP00000003239
SINCAM012588	ENSMODP00000003240
SINCAM010433	ENSMODP00000003245
SINCAM013283	ENSMODP00000003246
SINCAM921843	ENSMODP00000003247
SINCAM008497	ENSMODP00000003248
SINCAM006987	ENSMODP00000003252
SINCAM011828	ENSMODP00000003253
SINCAM013281	ENSMODP00000003255
SINCAM920924	ENSMODP00000003256
SINCAM002123	ENSMODP00000003262
SINCAM012590	ENSMODP00000003263
SINCAM006985	ENSMODP00000003264
SINCAM003863	ENSMODP00000003265
SINCAM011827	ENSMODP00000003267
SINCAM008126	ENSMODP00000003270
SINCAM006984	ENSMODP00000003272
SINCAM922190	ENSMODP00000003274
SINCAM010370	ENSMODP00000003275
SINCAM009336	ENSMODP00000003278
SINCAM005474	ENSMODP00000003280
SINCAM012551	ENSMODP00000003284
SINCAM923014	ENSMODP00000003285
SINCAM008495	ENSMODP00000003288
SINCAM000954	ENSMODP00000003290
SINCAM012516	ENSMODP00000003292
SINCAM923013	ENSMODP00000003293
SINCAM001679	ENSMODP00000003294
SINCAM006982	ENSMODP00000003296
SINCAM001024	ENSMODP00000003297
SINCAM013279	ENSMODP00000003299
SINCAM001680	ENSMODP00000003302
SINCAM000049	ENSMODP00000003304
SINCAM921215	ENSMODP00000003305
SINCAM006981	ENSMODP00000003308
SINCAM009695	ENSMODP00000003309
SINCAM008494	ENSMODP00000003311
SINCAM003982	ENSMODP00000003317
SINCAM003983	ENSMODP00000003320
SINCAM011816	ENSMODP00000003323
SINCAM000048	ENSMODP00000003325
SINCAM009693	ENSMODP00000003329
SINCAM004673	ENSMODP00000003331
SINCAM004111	ENSMODP00000003334
SINCAM010422	ENSMODP00000003336
SINCAM900017	ENSMODP00000003337
SINCAM003809	ENSMODP00000003339
SINCAM000957	ENSMODP00000003351
SINCAM011783	ENSMODP00000003352
SINCAM005301	ENSMODP00000003353
SINCAM922180	ENSMODP00000003354
SINCAM004674	ENSMODP00000003356
SINCAM013745	ENSMODP00000003358
SINCAM900018	ENSMODP00000003364
SINCAM005122	ENSMODP00000003365
SINCAM007664	ENSMODP00000003368
SINCAM001026	ENSMODP00000003369
SINCAM013744	ENSMODP00000003371
SINCAM010418	ENSMODP00000003372
SINCAM004675	ENSMODP00000003376
SINCAM006805	ENSMODP00000003384
SINCAM010460	ENSMODP00000003385
SINCAM010432	ENSMODP00000003387
SINCAM010304	ENSMODP00000003388
SINCAM007663	ENSMODP00000003389
SINCAM004642	ENSMODP00000003391
SINCAM003984	ENSMODP00000003392
SINCAM004676	ENSMODP00000003393
SINCAM001029	ENSMODP00000003395
SINCAM922570	ENSMODP00000003396
SINCAM004677	ENSMODP00000003398
SINCAM005304	ENSMODP00000003400
SINCAM921236	ENSMODP00000003401
SINCAM922179	ENSMODP00000003405
SINCAM000958	ENSMODP00000003406
SINCAM013846	ENSMODP00000003407
SINCAM011784	ENSMODP00000003411
SINCAM001030	ENSMODP00000003412
SINCAM000652	ENSMODP00000003416
SINCAM000274	ENSMODP00000003418
SINCAM000960	ENSMODP00000003420
SINCAM005308	ENSMODP00000003422
SINCAM921052	ENSMODP00000003423
SINCAM001031	ENSMODP00000003429
SINCAM011785	ENSMODP00000003430
SINCAM009852	ENSMODP00000003431
SINCAM000962	ENSMODP00000003433
SINCAM000276	ENSMODP00000003437
SINCAM002197	ENSMODP00000003439
SINCAM011786	ENSMODP00000003443
SINCAM004755	ENSMODP00000003444
SINCAM003808	ENSMODP00000003445
SINCAM013844	ENSMODP00000003449
SINCAM922665	ENSMODP00000003451
SINCAM012792	ENSMODP00000003454
SINCAM000963	ENSMODP00000003457
SINCAM003806	ENSMODP00000003458
SINCAM010663	ENSMODP00000003464
SINCAM011789	ENSMODP00000003467
SINCAM002052	ENSMODP00000003469
SINCAM004641	ENSMODP00000003470
SINCAM013843	ENSMODP00000003475
SINCAM000047	ENSMODP00000003476
SINCAM007737	ENSMODP00000003477
SINCAM922390	ENSMODP00000003478
SINCAM004757	ENSMODP00000003480
SINCAM000277	ENSMODP00000003481
SINCAM006464	ENSMODP00000003483
SINCAM921453	ENSMODP00000003484
SINCAM000964	ENSMODP00000003485
SINCAM004640	ENSMODP00000003488
SINCAM011819	ENSMODP00000003492
SINCAM921348	ENSMODP00000003498
SINCAM003805	ENSMODP00000003503
SINCAM000045	ENSMODP00000003504
SINCAM921237	ENSMODP00000003505
SINCAM014095	ENSMODP00000003507
SINCAM013839	ENSMODP00000003508
SINCAM003804	ENSMODP00000003513
SINCAM920469	ENSMODP00000003515
SINCAM007699	ENSMODP00000003517
SINCAM921449	ENSMODP00000003525
SINCAM012993	ENSMODP00000003527
SINCAM000044	ENSMODP00000003529
SINCAM012491	ENSMODP00000003533
SINCAM009692	ENSMODP00000003535
SINCAM920471	ENSMODP00000003538
SINCAM920871	ENSMODP00000003539
SINCAM003986	ENSMODP00000003544
SINCAM001923	ENSMODP00000003545
SINCAM004758	ENSMODP00000003555
SINCAM008493	ENSMODP00000003556
SINCAM012490	ENSMODP00000003557
SINCAM007645	ENSMODP00000003558
SINCAM012488	ENSMODP00000003561
SINCAM920710	ENSMODP00000003566
SINCAM007644	ENSMODP00000003568
SINCAM000067	ENSMODP00000003570
SINCAM009444	ENSMODP00000003571
SINCAM920472	ENSMODP00000003573
SINCAM004759	ENSMODP00000003575
SINCAM001925	ENSMODP00000003578
SINCAM000967	ENSMODP00000003579
SINCAM004322	ENSMODP00000003580
SINCAM003987	ENSMODP00000003583
SINCAM920872	ENSMODP00000003584
SINCAM013840	ENSMODP00000003585
SINCAM005483	ENSMODP00000003587
SINCAM000968	ENSMODP00000003591
SINCAM009690	ENSMODP00000003594
SINCAM008492	ENSMODP00000003597
SINCAM004760	ENSMODP00000003599
SINCAM008491	ENSMODP00000003600
SINCAM012489	ENSMODP00000003602
SINCAM007451	ENSMODP00000003604
SINCAM001926	ENSMODP00000003607
SINCAM005484	ENSMODP00000003610
SINCAM003988	ENSMODP00000003612
SINCAM000834	ENSMODP00000003614
SINCAM004323	ENSMODP00000003619
SINCAM003989	ENSMODP00000003622
SINCAM007449	ENSMODP00000003624
SINCAM922131	ENSMODP00000003625
SINCAM000649	ENSMODP00000003626
SINCAM003800	ENSMODP00000003627
SINCAM005445	ENSMODP00000003628
SINCAM004761	ENSMODP00000003635
SINCAM001223	ENSMODP00000003638
SINCAM006389	ENSMODP00000003642
SINCAM000811	ENSMODP00000003644
SINCAM012486	ENSMODP00000003645
SINCAM008489	ENSMODP00000003646
SINCAM000061	ENSMODP00000003647
SINCAM004324	ENSMODP00000003648
SINCAM922129	ENSMODP00000003654
SINCAM007448	ENSMODP00000003655
SINCAM000180	ENSMODP00000003656
SINCAM004325	ENSMODP00000003660
SINCAM012485	ENSMODP00000003661
SINCAM006388	ENSMODP00000003662
SINCAM920916	ENSMODP00000003664
SINCAM007643	ENSMODP00000003668
SINCAM000648	ENSMODP00000003669
SINCAM000841	ENSMODP00000003676
SINCAM012484	ENSMODP00000003678
SINCAM013835	ENSMODP00000003679
SINCAM920906	ENSMODP00000003680
SINCAM000647	ENSMODP00000003689
SINCAM014862	ENSMODP00000003690
SINCAM005420	ENSMODP00000003691
SINCAM922182	ENSMODP00000003692
SINCAM003990	ENSMODP00000003695
SINCAM005655	ENSMODP00000003698
SINCAM000646	ENSMODP00000003700
SINCAM003798	ENSMODP00000003702
SINCAM007445	ENSMODP00000003705
SINCAM004326	ENSMODP00000003713
SINCAM005654	ENSMODP00000003714
SINCAM923041	ENSMODP00000003715
SINCAM003991	ENSMODP00000003716
SINCAM013784	ENSMODP00000003718
SINCAM008105	ENSMODP00000003720
SINCAM000969	ENSMODP00000003724
SINCAM921425	ENSMODP00000003729
SINCAM012497	ENSMODP00000003730
SINCAM011764	ENSMODP00000003741
SINCAM003797	ENSMODP00000003745
SINCAM003992	ENSMODP00000003746
SINCAM009685	ENSMODP00000003747
SINCAM012549	ENSMODP00000003748
SINCAM001336	ENSMODP00000003750
SINCAM920905	ENSMODP00000003752
SINCAM012548	ENSMODP00000003753
SINCAM006583	ENSMODP00000003755
SINCAM003994	ENSMODP00000003756
SINCAM006385	ENSMODP00000003759
SINCAM921941	ENSMODP00000003763
SINCAM009684	ENSMODP00000003767
SINCAM920434	ENSMODP00000003772
SINCAM007652	ENSMODP00000003774
SINCAM921532	ENSMODP00000003776
SINCAM001224	ENSMODP00000003778
SINCAM003995	ENSMODP00000003780
SINCAM017041	ENSMODP00000003781
SINCAM013742	ENSMODP00000003784
SINCAM004762	ENSMODP00000003792
SINCAM006384	ENSMODP00000003794
SINCAM007441	ENSMODP00000003795
SINCAM001991	ENSMODP00000003796
SINCAM922941	ENSMODP00000003799
SINCAM010771	ENSMODP00000003802
SINCAM922572	ENSMODP00000003804
SINCAM012501	ENSMODP00000003807
SINCAM007440	ENSMODP00000003809
SINCAM002683	ENSMODP00000003813
SINCAM000645	ENSMODP00000003814
SINCAM920630	ENSMODP00000003815
SINCAM006525	ENSMODP00000003817
SINCAM000971	ENSMODP00000003818
SINCAM922475	ENSMODP00000003819
SINCAM001456	ENSMODP00000003822
SINCAM009682	ENSMODP00000003824
SINCAM005640	ENSMODP00000003826
SINCAM003996	ENSMODP00000003832
SINCAM922016	ENSMODP00000003834
SINCAM010306	ENSMODP00000003835
SINCAM921424	ENSMODP00000003837
SINCAM000162	ENSMODP00000003841
SINCAM014569	ENSMODP00000003844
SINCAM921423	ENSMODP00000003847
SINCAM004765	ENSMODP00000003848
SINCAM004669	ENSMODP00000003852
SINCAM920857	ENSMODP00000003854
SINCAM000163	ENSMODP00000003856
SINCAM008106	ENSMODP00000003858
SINCAM000164	ENSMODP00000003865
SINCAM005049	ENSMODP00000003867
SINCAM000059	ENSMODP00000003868
SINCAM013003	ENSMODP00000003869
SINCAM010318	ENSMODP00000003873
SINCAM010307	ENSMODP00000003876
SINCAM003997	ENSMODP00000003878
SINCAM012668	ENSMODP00000003880
SINCAM013034	ENSMODP00000003884
SINCAM003795	ENSMODP00000003885
SINCAM920647	ENSMODP00000003886
SINCAM004434	ENSMODP00000003887
SINCAM009153	ENSMODP00000003890
SINCAM012958	ENSMODP00000003895
SINCAM010309	ENSMODP00000003896
SINCAM000058	ENSMODP00000003897
SINCAM007371	ENSMODP00000003899
SINCAM000165	ENSMODP00000003905
SINCAM920432	ENSMODP00000003906
SINCAM003998	ENSMODP00000003908
SINCAM003794	ENSMODP00000003910
SINCAM012956	ENSMODP00000003912
SINCAM010310	ENSMODP00000003913
SINCAM013741	ENSMODP00000003914
SINCAM922789	ENSMODP00000003915
SINCAM016001	ENSMODP00000003916
SINCAM004731	ENSMODP00000003919
SINCAM922191	ENSMODP00000003921
SINCAM004670	ENSMODP00000003922
SINCAM002077	ENSMODP00000003924
SINCAM003793	ENSMODP00000003925
SINCAM001005	ENSMODP00000003929
SINCAM009155	ENSMODP00000003932
SINCAM013725	ENSMODP00000003937
SINCAM921206	ENSMODP00000003938
SINCAM003999	ENSMODP00000003943
SINCAM013726	ENSMODP00000003946
SINCAM920646	ENSMODP00000003948
SINCAM017486	ENSMODP00000003951
SINCAM009678	ENSMODP00000003957
SINCAM001446	ENSMODP00000003959
SINCAM921895	ENSMODP00000003961
SINCAM012834	ENSMODP00000003964
SINCAM007678	ENSMODP00000003965
SINCAM012594	ENSMODP00000003966
SINCAM922056	ENSMODP00000003972
SINCAM012714	ENSMODP00000003978
SINCAM001006	ENSMODP00000003980
SINCAM009677	ENSMODP00000003985
SINCAM009402	ENSMODP00000003987
SINCAM004000	ENSMODP00000003992
SINCAM000801	ENSMODP00000003993
SINCAM009558	ENSMODP00000004001
SINCAM009676	ENSMODP00000004002
SINCAM016887	ENSMODP00000004003
SINCAM008696	ENSMODP00000004006
SINCAM008108	ENSMODP00000004009
SINCAM922057	ENSMODP00000004010
SINCAM001443	ENSMODP00000004011
SINCAM000167	ENSMODP00000004012
SINCAM922058	ENSMODP00000004016
SINCAM003031	ENSMODP00000004019
SINCAM005310	ENSMODP00000004020
SINCAM920517	ENSMODP00000004021
SINCAM004002	ENSMODP00000004023
SINCAM922059	ENSMODP00000004024
SINCAM009675	ENSMODP00000004026
SINCAM006382	ENSMODP00000004027
SINCAM010446	ENSMODP00000004029
SINCAM004671	ENSMODP00000004030
SINCAM002139	ENSMODP00000004034
SINCAM013729	ENSMODP00000004035
SINCAM009156	ENSMODP00000004039
SINCAM001442	ENSMODP00000004041
SINCAM008698	ENSMODP00000004042
SINCAM005032	ENSMODP00000004044
SINCAM003778	ENSMODP00000004045
SINCAM000975	ENSMODP00000004048
SINCAM003779	ENSMODP00000004053
SINCAM008735	ENSMODP00000004054
SINCAM005033	ENSMODP00000004058
SINCAM013732	ENSMODP00000004059
SINCAM005034	ENSMODP00000004061
SINCAM001441	ENSMODP00000004064
SINCAM010447	ENSMODP00000004065
SINCAM004004	ENSMODP00000004067
SINCAM006381	ENSMODP00000004068
SINCAM002140	ENSMODP00000004070
SINCAM921451	ENSMODP00000004072
SINCAM012596	ENSMODP00000004074
SINCAM002198	ENSMODP00000004079
SINCAM921904	ENSMODP00000004084
SINCAM003780	ENSMODP00000004085
SINCAM005036	ENSMODP00000004086
SINCAM008111	ENSMODP00000004090
SINCAM011535	ENSMODP00000004093
SINCAM002199	ENSMODP00000004094
SINCAM005311	ENSMODP00000004096
SINCAM010449	ENSMODP00000004099
SINCAM922192	ENSMODP00000004101
SINCAM008737	ENSMODP00000004103
SINCAM005037	ENSMODP00000004105
SINCAM001440	ENSMODP00000004108
SINCAM003878	ENSMODP00000004109
SINCAM003007	ENSMODP00000004111
SINCAM006507	ENSMODP00000004112
SINCAM010450	ENSMODP00000004113
SINCAM003682	ENSMODP00000004115
SINCAM000945	ENSMODP00000004116
SINCAM008065	ENSMODP00000004117
SINCAM005109	ENSMODP00000004122
SINCAM920452	ENSMODP00000004130
SINCAM921720	ENSMODP00000004134
SINCAM013075	ENSMODP00000004137
SINCAM000944	ENSMODP00000004141
SINCAM000976	ENSMODP00000004145
SINCAM920574	ENSMODP00000004149
SINCAM013740	ENSMODP00000004151
SINCAM007296	ENSMODP00000004154
SINCAM008266	ENSMODP00000004157
SINCAM002583	ENSMODP00000004158
SINCAM000977	ENSMODP00000004160
SINCAM007884	ENSMODP00000004165
SINCAM006508	ENSMODP00000004167
SINCAM922128	ENSMODP00000004168
SINCAM015142	ENSMODP00000004169
SINCAM001436	ENSMODP00000004175
SINCAM007483	ENSMODP00000004177
SINCAM921430	ENSMODP00000004182
SINCAM005039	ENSMODP00000004183
SINCAM006380	ENSMODP00000004184
SINCAM922193	ENSMODP00000004189
SINCAM922567	ENSMODP00000004190
SINCAM015141	ENSMODP00000004192
SINCAM007481	ENSMODP00000004196
SINCAM005187	ENSMODP00000004201
SINCAM009670	ENSMODP00000004203
SINCAM011504	ENSMODP00000004204
SINCAM001927	ENSMODP00000004206
SINCAM010465	ENSMODP00000004207
SINCAM005110	ENSMODP00000004209
SINCAM000839	ENSMODP00000004210
SINCAM012600	ENSMODP00000004211
SINCAM000943	ENSMODP00000004212
SINCAM920711	ENSMODP00000004216
SINCAM006379	ENSMODP00000004219
SINCAM009673	ENSMODP00000004223
SINCAM005111	ENSMODP00000004225
SINCAM012951	ENSMODP00000004226
SINCAM006505	ENSMODP00000004230
SINCAM001930	ENSMODP00000004232
SINCAM000653	ENSMODP00000004235
SINCAM010464	ENSMODP00000004236
SINCAM001434	ENSMODP00000004237
SINCAM012473	ENSMODP00000004239
SINCAM009672	ENSMODP00000004243
SINCAM000654	ENSMODP00000004244
SINCAM010463	ENSMODP00000004255
SINCAM007480	ENSMODP00000004256
SINCAM012980	ENSMODP00000004257
SINCAM014670	ENSMODP00000004259
SINCAM007294	ENSMODP00000004261
SINCAM012853	ENSMODP00000004262
SINCAM900159	ENSMODP00000004265
SINCAM007478	ENSMODP00000004266
SINCAM012994	ENSMODP00000004267
SINCAM013735	ENSMODP00000004270
SINCAM010411	ENSMODP00000004271
SINCAM900226	ENSMODP00000004274
SINCAM010409	ENSMODP00000004275
SINCAM005112	ENSMODP00000004279
SINCAM000656	ENSMODP00000004282
SINCAM010408	ENSMODP00000004283
SINCAM007479	ENSMODP00000004285
SINCAM001431	ENSMODP00000004286
SINCAM012974	ENSMODP00000004289
SINCAM000643	ENSMODP00000004296
SINCAM010407	ENSMODP00000004297
SINCAM013724	ENSMODP00000004298
SINCAM001430	ENSMODP00000004299
SINCAM006827	ENSMODP00000004301
SINCAM013114	ENSMODP00000004306
SINCAM013721	ENSMODP00000004307
SINCAM006824	ENSMODP00000004308
SINCAM006378	ENSMODP00000004309
SINCAM000640	ENSMODP00000004316
SINCAM001429	ENSMODP00000004318
SINCAM921551	ENSMODP00000004319
SINCAM921429	ENSMODP00000004320
SINCAM001805	ENSMODP00000004323
SINCAM000639	ENSMODP00000004326
SINCAM922951	ENSMODP00000004328
SINCAM010459	ENSMODP00000004330
SINCAM000638	ENSMODP00000004334
SINCAM005195	ENSMODP00000004335
SINCAM011572	ENSMODP00000004336
SINCAM012601	ENSMODP00000004338
SINCAM006377	ENSMODP00000004340
SINCAM001932	ENSMODP00000004343
SINCAM006823	ENSMODP00000004345
SINCAM005115	ENSMODP00000004346
SINCAM012733	ENSMODP00000004347
SINCAM005194	ENSMODP00000004351
SINCAM001428	ENSMODP00000004353
SINCAM922564	ENSMODP00000004354
SINCAM006376	ENSMODP00000004357
SINCAM003761	ENSMODP00000004359
SINCAM013000	ENSMODP00000004360
SINCAM005193	ENSMODP00000004361
SINCAM007475	ENSMODP00000004363
SINCAM004430	ENSMODP00000004374
SINCAM015140	ENSMODP00000004375
SINCAM006373	ENSMODP00000004377
SINCAM001368	ENSMODP00000004380
SINCAM000637	ENSMODP00000004381
SINCAM012602	ENSMODP00000004383
SINCAM005116	ENSMODP00000004384
SINCAM005041	ENSMODP00000004388
SINCAM900163	ENSMODP00000004391
SINCAM006372	ENSMODP00000004393
SINCAM001426	ENSMODP00000004395
SINCAM007474	ENSMODP00000004397
SINCAM003760	ENSMODP00000004398
SINCAM000636	ENSMODP00000004403
SINCAM006821	ENSMODP00000004405
SINCAM006367	ENSMODP00000004406
SINCAM920923	ENSMODP00000004408
SINCAM013185	ENSMODP00000004409
SINCAM003762	ENSMODP00000004413
SINCAM012851	ENSMODP00000004417
SINCAM000657	ENSMODP00000004422
SINCAM005117	ENSMODP00000004425
SINCAM920713	ENSMODP00000004427
SINCAM012850	ENSMODP00000004428
SINCAM000979	ENSMODP00000004432
SINCAM009671	ENSMODP00000004435
SINCAM000634	ENSMODP00000004436
SINCAM003763	ENSMODP00000004439
SINCAM012722	ENSMODP00000004445
SINCAM000935	ENSMODP00000004448
SINCAM004428	ENSMODP00000004449
SINCAM900184	ENSMODP00000004450
SINCAM009669	ENSMODP00000004454
SINCAM005118	ENSMODP00000004462
SINCAM920651	ENSMODP00000004464
SINCAM000632	ENSMODP00000004466
SINCAM921196	ENSMODP00000004471
SINCAM900183	ENSMODP00000004472
SINCAM010455	ENSMODP00000004485
SINCAM007292	ENSMODP00000004488
SINCAM013555	ENSMODP00000004490
SINCAM001933	ENSMODP00000004497
SINCAM922709	ENSMODP00000004501
SINCAM001016	ENSMODP00000004502
SINCAM001369	ENSMODP00000004505
SINCAM003764	ENSMODP00000004506
SINCAM920637	ENSMODP00000004515
SINCAM001015	ENSMODP00000004517
SINCAM009668	ENSMODP00000004518
SINCAM012997	ENSMODP00000004519
SINCAM012314	ENSMODP00000004520
SINCAM006830	ENSMODP00000004522
SINCAM003765	ENSMODP00000004525
SINCAM006903	ENSMODP00000004527
SINCAM012480	ENSMODP00000004532
SINCAM000631	ENSMODP00000004536
SINCAM003905	ENSMODP00000004537
SINCAM015912	ENSMODP00000004538
SINCAM006366	ENSMODP00000004539
SINCAM016734	ENSMODP00000004540
SINCAM012914	ENSMODP00000004541
SINCAM922373	ENSMODP00000004543
SINCAM004334	ENSMODP00000004544
SINCAM005121	ENSMODP00000004546
SINCAM003773	ENSMODP00000004548
SINCAM010454	ENSMODP00000004549
SINCAM013867	ENSMODP00000004554
SINCAM008488	ENSMODP00000004558
SINCAM013884	ENSMODP00000004559
SINCAM922464	ENSMODP00000004564
SINCAM010281	ENSMODP00000004567
SINCAM002315	ENSMODP00000004569
SINCAM000629	ENSMODP00000004570
SINCAM000660	ENSMODP00000004571
SINCAM010928	ENSMODP00000004575
SINCAM012479	ENSMODP00000004582
SINCAM010452	ENSMODP00000004583
SINCAM000628	ENSMODP00000004584
SINCAM012996	ENSMODP00000004585
SINCAM006833	ENSMODP00000004587
SINCAM009667	ENSMODP00000004592
SINCAM001425	ENSMODP00000004596
SINCAM000661	ENSMODP00000004597
SINCAM001935	ENSMODP00000004606
SINCAM010451	ENSMODP00000004607
SINCAM000626	ENSMODP00000004613
SINCAM008487	ENSMODP00000004617
SINCAM012995	ENSMODP00000004619
SINCAM001424	ENSMODP00000004622
SINCAM922374	ENSMODP00000004628
SINCAM012478	ENSMODP00000004629
SINCAM900182	ENSMODP00000004631
SINCAM003701	ENSMODP00000004632
SINCAM005245	ENSMODP00000004636
SINCAM013883	ENSMODP00000004639
SINCAM004333	ENSMODP00000004640
SINCAM001448	ENSMODP00000004646
SINCAM920861	ENSMODP00000004648
SINCAM010198	ENSMODP00000004650
SINCAM002787	ENSMODP00000004651
SINCAM013882	ENSMODP00000004652
SINCAM922442	ENSMODP00000004654
SINCAM001363	ENSMODP00000004657
SINCAM001423	ENSMODP00000004660
SINCAM010284	ENSMODP00000004662
SINCAM921803	ENSMODP00000004663
SINCAM920860	ENSMODP00000004667
SINCAM000622	ENSMODP00000004671
SINCAM005443	ENSMODP00000004672
SINCAM000662	ENSMODP00000004673
SINCAM001422	ENSMODP00000004680
SINCAM013881	ENSMODP00000004682
SINCAM000621	ENSMODP00000004684
SINCAM001370	ENSMODP00000004690
SINCAM922443	ENSMODP00000004691
SINCAM900191	ENSMODP00000004693
SINCAM005442	ENSMODP00000004695
SINCAM920900	ENSMODP00000004696
SINCAM015190	ENSMODP00000004700
SINCAM012727	ENSMODP00000004707
SINCAM000663	ENSMODP00000004708
SINCAM009165	ENSMODP00000004716
SINCAM005405	ENSMODP00000004720
SINCAM922038	ENSMODP00000004721
SINCAM005439	ENSMODP00000004722
SINCAM920769	ENSMODP00000004723
SINCAM009783	ENSMODP00000004725
SINCAM007814	ENSMODP00000004728
SINCAM922717	ENSMODP00000004729
SINCAM005438	ENSMODP00000004730
SINCAM003700	ENSMODP00000004733
SINCAM010964	ENSMODP00000004741
SINCAM922716	ENSMODP00000004744
SINCAM004526	ENSMODP00000004749
SINCAM921185	ENSMODP00000004754
SINCAM010286	ENSMODP00000004755
SINCAM005242	ENSMODP00000004758
SINCAM922039	ENSMODP00000004764
SINCAM013877	ENSMODP00000004768
SINCAM000665	ENSMODP00000004769
SINCAM004525	ENSMODP00000004771
SINCAM003011	ENSMODP00000004772
SINCAM922440	ENSMODP00000004773
SINCAM005403	ENSMODP00000004774
SINCAM003699	ENSMODP00000004775
SINCAM009663	ENSMODP00000004776
SINCAM012475	ENSMODP00000004777
SINCAM010965	ENSMODP00000004778
SINCAM010287	ENSMODP00000004781
SINCAM920910	ENSMODP00000004784
SINCAM006835	ENSMODP00000004788
SINCAM005107	ENSMODP00000004790
SINCAM006837	ENSMODP00000004792
SINCAM010288	ENSMODP00000004800
SINCAM003698	ENSMODP00000004802
SINCAM009660	ENSMODP00000004805
SINCAM000666	ENSMODP00000004812
SINCAM003906	ENSMODP00000004813
SINCAM922125	ENSMODP00000004815
SINCAM007290	ENSMODP00000004817
SINCAM014650	ENSMODP00000004822
SINCAM006364	ENSMODP00000004827
SINCAM016455	ENSMODP00000004828
SINCAM000668	ENSMODP00000004830
SINCAM000899	ENSMODP00000004832
SINCAM922124	ENSMODP00000004836
SINCAM000986	ENSMODP00000004837
SINCAM010967	ENSMODP00000004840
SINCAM006839	ENSMODP00000004842
SINCAM012977	ENSMODP00000004844
SINCAM004523	ENSMODP00000004845
SINCAM920768	ENSMODP00000004850
SINCAM922321	ENSMODP00000004856
SINCAM922711	ENSMODP00000004859
SINCAM005402	ENSMODP00000004861
SINCAM012470	ENSMODP00000004863
SINCAM005857	ENSMODP00000004867
SINCAM007813	ENSMODP00000004868
SINCAM006840	ENSMODP00000004873
SINCAM005241	ENSMODP00000004874
SINCAM014577	ENSMODP00000004876
SINCAM008811	ENSMODP00000004879
SINCAM921465	ENSMODP00000004880
SINCAM922331	ENSMODP00000004882
SINCAM010313	ENSMODP00000004888
SINCAM006363	ENSMODP00000004889
SINCAM002312	ENSMODP00000004890
SINCAM009937	ENSMODP00000004891
SINCAM922712	ENSMODP00000004892
SINCAM921464	ENSMODP00000004893
SINCAM000913	ENSMODP00000004898
SINCAM012468	ENSMODP00000004904
SINCAM004521	ENSMODP00000004907
SINCAM002115	ENSMODP00000004911
SINCAM920767	ENSMODP00000004913
SINCAM005401	ENSMODP00000004914
SINCAM005238	ENSMODP00000004918
SINCAM014847	ENSMODP00000004920
SINCAM000912	ENSMODP00000004921
SINCAM007733	ENSMODP00000004926
SINCAM920766	ENSMODP00000004935
SINCAM010984	ENSMODP00000004937
SINCAM920742	ENSMODP00000004938
SINCAM011500	ENSMODP00000004939
SINCAM921340	ENSMODP00000004940
SINCAM007731	ENSMODP00000004948
SINCAM922714	ENSMODP00000004949
[truncated: 10,045 more rows]
