# Supplementary material for: Reconstruction of proto-vertebrate, proto-cyclostome and proto-gnathostome genomes provides new insights into early vertebrate evolution
Source: Nat Commun. 2021 Jul 23;12:4489. doi: 10.1038/s41467-021-24573-z (PMC8302630; doi:10.1038/s41467-021-24573-z)
Supplement: Supplementary file 4 — Supplementary Data 1 [file 41467_2021_24573_MOESM4_ESM.zip › SuppData1/orthologs/CALMI-MOUSE.txt]

SINCAM012129	ENSMUSP00000000001
SINCAM007391	ENSMUSP00000000028
SINCAM012459	ENSMUSP00000000049
SINCAM009871	ENSMUSP00000000058
SINCAM001636	ENSMUSP00000000080
SINCAM013228	ENSMUSP00000000090
SINCAM921457	ENSMUSP00000000095
SINCAM002783	ENSMUSP00000000122
SINCAM013541	ENSMUSP00000000127
SINCAM001116	ENSMUSP00000000129
SINCAM003682	ENSMUSP00000000137
SINCAM011125	ENSMUSP00000000153
SINCAM013919	ENSMUSP00000000171
SINCAM922733	ENSMUSP00000000175
SINCAM005613	ENSMUSP00000000186
SINCAM920954	ENSMUSP00000000187
SINCAM005615	ENSMUSP00000000188
SINCAM922112	ENSMUSP00000000193
SINCAM009449	ENSMUSP00000000194
SINCAM007932	ENSMUSP00000000199
SINCAM004573	ENSMUSP00000000201
SINCAM012513	ENSMUSP00000000206
SINCAM920962	ENSMUSP00000000219
SINCAM921993	ENSMUSP00000000221
SINCAM008031	ENSMUSP00000000253
SINCAM001868	ENSMUSP00000000260
SINCAM000632	ENSMUSP00000000275
SINCAM012699	ENSMUSP00000000287
SINCAM008633	ENSMUSP00000000291
SINCAM006505	ENSMUSP00000000299
SINCAM003166	ENSMUSP00000000304
SINCAM003167	ENSMUSP00000000305
SINCAM922056	ENSMUSP00000000312
SINCAM011983	ENSMUSP00000000314
SINCAM009444	ENSMUSP00000000342
SINCAM005115	ENSMUSP00000000348
SINCAM005116	ENSMUSP00000000349
SINCAM014188	ENSMUSP00000000356
SINCAM900244	ENSMUSP00000000365
SINCAM003094	ENSMUSP00000000388
SINCAM015161	ENSMUSP00000000395
SINCAM004342	ENSMUSP00000000412
SINCAM008875	ENSMUSP00000000421
SINCAM920985	ENSMUSP00000000445
SINCAM009612	ENSMUSP00000000449
SINCAM009609	ENSMUSP00000000450
SINCAM009613	ENSMUSP00000000451
SINCAM000987	ENSMUSP00000000466
SINCAM015045	ENSMUSP00000000505
SINCAM007808	ENSMUSP00000000542
SINCAM014209	ENSMUSP00000000543
SINCAM014210	ENSMUSP00000000544
SINCAM000517	ENSMUSP00000000572
SINCAM012539	ENSMUSP00000000579
SINCAM004793	ENSMUSP00000000590
SINCAM010209	ENSMUSP00000000608
SINCAM000762	ENSMUSP00000000641
SINCAM011529	ENSMUSP00000000642
SINCAM003842	ENSMUSP00000000687
SINCAM002191	ENSMUSP00000000724
SINCAM006566	ENSMUSP00000000727
SINCAM010458	ENSMUSP00000000755
SINCAM010455	ENSMUSP00000000756
SINCAM010407	ENSMUSP00000000759
SINCAM921725	ENSMUSP00000000769
SINCAM004415	ENSMUSP00000000776
SINCAM922800	ENSMUSP00000000793
SINCAM921352	ENSMUSP00000000804
SINCAM012926	ENSMUSP00000000809
SINCAM922154	ENSMUSP00000000828
SINCAM005237	ENSMUSP00000000834
SINCAM010217	ENSMUSP00000000889
SINCAM002701	ENSMUSP00000000895
SINCAM922390	ENSMUSP00000000896
SINCAM007888	ENSMUSP00000000910
SINCAM007331	ENSMUSP00000000924
SINCAM921416	ENSMUSP00000000925
SINCAM921059	ENSMUSP00000000926
SINCAM921441	ENSMUSP00000000939
SINCAM008838	ENSMUSP00000000940
SINCAM001980	ENSMUSP00000000964
SINCAM001862	ENSMUSP00000000984
SINCAM008656	ENSMUSP00000001002
SINCAM010883	ENSMUSP00000001009
SINCAM014516	ENSMUSP00000001036
SINCAM921988	ENSMUSP00000001059
SINCAM000260	ENSMUSP00000001079
SINCAM010110	ENSMUSP00000001080
SINCAM010463	ENSMUSP00000001092
SINCAM000661	ENSMUSP00000001109
SINCAM010181	ENSMUSP00000001115
SINCAM008779	ENSMUSP00000001122
SINCAM007684	ENSMUSP00000001125
SINCAM008778	ENSMUSP00000001126
SINCAM008808	ENSMUSP00000001127
SINCAM008810	ENSMUSP00000001130
SINCAM006545	ENSMUSP00000001147
SINCAM921571	ENSMUSP00000001148
SINCAM014306	ENSMUSP00000001166
SINCAM014242	ENSMUSP00000001172
SINCAM013834	ENSMUSP00000001179
SINCAM006546	ENSMUSP00000001181
SINCAM921554	ENSMUSP00000001183
SINCAM014358	ENSMUSP00000001184
SINCAM014252	ENSMUSP00000001185
SINCAM014311	ENSMUSP00000001186
SINCAM010795	ENSMUSP00000001202
SINCAM004120	ENSMUSP00000001240
SINCAM004116	ENSMUSP00000001242
SINCAM001535	ENSMUSP00000001247
SINCAM920934	ENSMUSP00000001253
SINCAM920935	ENSMUSP00000001254
SINCAM012780	ENSMUSP00000001258
SINCAM008166	ENSMUSP00000001304
SINCAM004461	ENSMUSP00000001319
SINCAM014067	ENSMUSP00000001326
SINCAM003873	ENSMUSP00000001339
SINCAM013510	ENSMUSP00000001347
SINCAM008904	ENSMUSP00000001365
SINCAM014533	ENSMUSP00000001384
SINCAM002936	ENSMUSP00000001402
SINCAM002106	ENSMUSP00000001412
SINCAM010264	ENSMUSP00000001415
SINCAM922367	ENSMUSP00000001416
SINCAM922365	ENSMUSP00000001419
SINCAM012884	ENSMUSP00000001456
SINCAM006225	ENSMUSP00000001460
SINCAM013329	ENSMUSP00000001479
SINCAM013330	ENSMUSP00000001480
SINCAM013365	ENSMUSP00000001484
SINCAM923041	ENSMUSP00000001497
SINCAM002209	ENSMUSP00000001507
SINCAM013476	ENSMUSP00000001534
SINCAM008303	ENSMUSP00000001536
SINCAM013386	ENSMUSP00000001547
SINCAM013390	ENSMUSP00000001548
SINCAM006005	ENSMUSP00000001559
SINCAM012326	ENSMUSP00000001562
SINCAM923170	ENSMUSP00000001565
SINCAM009666	ENSMUSP00000001569
SINCAM001143	ENSMUSP00000001583
SINCAM013291	ENSMUSP00000001592
SINCAM013293	ENSMUSP00000001595
SINCAM013296	ENSMUSP00000001599
SINCAM001537	ENSMUSP00000001611
SINCAM010886	ENSMUSP00000001620
SINCAM921697	ENSMUSP00000001652
SINCAM009720	ENSMUSP00000001672
SINCAM005651	ENSMUSP00000001675
SINCAM014084	ENSMUSP00000001699
SINCAM014086	ENSMUSP00000001700
SINCAM014085	ENSMUSP00000001701
SINCAM006707	ENSMUSP00000001703
SINCAM014083	ENSMUSP00000001706
SINCAM014081	ENSMUSP00000001709
SINCAM014082	ENSMUSP00000001711
SINCAM007351	ENSMUSP00000001712
SINCAM007698	ENSMUSP00000001713
SINCAM007611	ENSMUSP00000001715
SINCAM007348	ENSMUSP00000001716
SINCAM010303	ENSMUSP00000001720
SINCAM922060	ENSMUSP00000001722
SINCAM006425	ENSMUSP00000001724
SINCAM002281	ENSMUSP00000001757
SINCAM900110	ENSMUSP00000001792
SINCAM013423	ENSMUSP00000001802
SINCAM002807	ENSMUSP00000001809
SINCAM921038	ENSMUSP00000001812
SINCAM003670	ENSMUSP00000001818
SINCAM009556	ENSMUSP00000001824
SINCAM004670	ENSMUSP00000001825
SINCAM005917	ENSMUSP00000001834
SINCAM005621	ENSMUSP00000001836
SINCAM006711	ENSMUSP00000001872
SINCAM006710	ENSMUSP00000001878
SINCAM004013	ENSMUSP00000001882
SINCAM007824	ENSMUSP00000001920
SINCAM009218	ENSMUSP00000001921
SINCAM003490	ENSMUSP00000001927
SINCAM011645	ENSMUSP00000001950
SINCAM013564	ENSMUSP00000001963
SINCAM013480	ENSMUSP00000001965
SINCAM017971	ENSMUSP00000001974
SINCAM017973	ENSMUSP00000001975
SINCAM015402	ENSMUSP00000001984
SINCAM922141	ENSMUSP00000001989
SINCAM005604	ENSMUSP00000001995
SINCAM013867	ENSMUSP00000002007
SINCAM013883	ENSMUSP00000002008
SINCAM013882	ENSMUSP00000002011
SINCAM013884	ENSMUSP00000002013
SINCAM013569	ENSMUSP00000002043
SINCAM013568	ENSMUSP00000002044
SINCAM013482	ENSMUSP00000002048
SINCAM922666	ENSMUSP00000002063
SINCAM002173	ENSMUSP00000002064
SINCAM013927	ENSMUSP00000002095
SINCAM922742	ENSMUSP00000002099
SINCAM008706	ENSMUSP00000002121
SINCAM008798	ENSMUSP00000002127
SINCAM007700	ENSMUSP00000002133
SINCAM004106	ENSMUSP00000002145
SINCAM007517	ENSMUSP00000002198
SINCAM010559	ENSMUSP00000002275
SINCAM004489	ENSMUSP00000002289
SINCAM001529	ENSMUSP00000002291
SINCAM010115	ENSMUSP00000002292
SINCAM921018	ENSMUSP00000002305
SINCAM012290	ENSMUSP00000002318
SINCAM012292	ENSMUSP00000002320
SINCAM012291	ENSMUSP00000002327
SINCAM900285	ENSMUSP00000002350
SINCAM012710	ENSMUSP00000002360
SINCAM017486	ENSMUSP00000002397
SINCAM012929	ENSMUSP00000002412
SINCAM921182	ENSMUSP00000002436
SINCAM012723	ENSMUSP00000002444
SINCAM012718	ENSMUSP00000002445
SINCAM003046	ENSMUSP00000002456
SINCAM012961	ENSMUSP00000002473
SINCAM005972	ENSMUSP00000002487
SINCAM009213	ENSMUSP00000002502
SINCAM012014	ENSMUSP00000002529
SINCAM920789	ENSMUSP00000002549
SINCAM920708	ENSMUSP00000002551
SINCAM011051	ENSMUSP00000002572
SINCAM001562	ENSMUSP00000002603
SINCAM921485	ENSMUSP00000002625
SINCAM002066	ENSMUSP00000002640
SINCAM013446	ENSMUSP00000002655
SINCAM015104	ENSMUSP00000002683
SINCAM001534	ENSMUSP00000002708
SINCAM010344	ENSMUSP00000002710
SINCAM014489	ENSMUSP00000002733
SINCAM015445	ENSMUSP00000002735
SINCAM008357	ENSMUSP00000002756
SINCAM008274	ENSMUSP00000002765
SINCAM012005	ENSMUSP00000002790
SINCAM003671	ENSMUSP00000002805
SINCAM006694	ENSMUSP00000002808
SINCAM006692	ENSMUSP00000002809
SINCAM014390	ENSMUSP00000002818
SINCAM015316	ENSMUSP00000002825
SINCAM005239	ENSMUSP00000002837
SINCAM008140	ENSMUSP00000002839
SINCAM003683	ENSMUSP00000002840
SINCAM003689	ENSMUSP00000002844
SINCAM003730	ENSMUSP00000002845
SINCAM003882	ENSMUSP00000002846
SINCAM008529	ENSMUSP00000002880
SINCAM002256	ENSMUSP00000002883
SINCAM002257	ENSMUSP00000002885
SINCAM011198	ENSMUSP00000002889
SINCAM011196	ENSMUSP00000002891
SINCAM014531	ENSMUSP00000002902
SINCAM012764	ENSMUSP00000002911
SINCAM012767	ENSMUSP00000002914
SINCAM006524	ENSMUSP00000002923
SINCAM921274	ENSMUSP00000002924
SINCAM011757	ENSMUSP00000002925
SINCAM004215	ENSMUSP00000002926
SINCAM921000	ENSMUSP00000002976
SINCAM009825	ENSMUSP00000002979
SINCAM005955	ENSMUSP00000003017
SINCAM015437	ENSMUSP00000003027
SINCAM922441	ENSMUSP00000003029
SINCAM003706	ENSMUSP00000003035
SINCAM922790	ENSMUSP00000003038
SINCAM014839	ENSMUSP00000003049
SINCAM011047	ENSMUSP00000003100
SINCAM005408	ENSMUSP00000003117
SINCAM012712	ENSMUSP00000003121
SINCAM012811	ENSMUSP00000003123
SINCAM012275	ENSMUSP00000003135
SINCAM013027	ENSMUSP00000003152
SINCAM012893	ENSMUSP00000003154
SINCAM012768	ENSMUSP00000003268
SINCAM017351	ENSMUSP00000003284
SINCAM004758	ENSMUSP00000003310
SINCAM004760	ENSMUSP00000003312
SINCAM007265	ENSMUSP00000003313
SINCAM009155	ENSMUSP00000003318
SINCAM921904	ENSMUSP00000003319
SINCAM009153	ENSMUSP00000003320
SINCAM001688	ENSMUSP00000003345
SINCAM011839	ENSMUSP00000003369
SINCAM011836	ENSMUSP00000003370
SINCAM921149	ENSMUSP00000003386
SINCAM014447	ENSMUSP00000003413
SINCAM012870	ENSMUSP00000003433
SINCAM013117	ENSMUSP00000003434
SINCAM012869	ENSMUSP00000003438
SINCAM014129	ENSMUSP00000003444
SINCAM014130	ENSMUSP00000003445
SINCAM014106	ENSMUSP00000003450
SINCAM014104	ENSMUSP00000003451
SINCAM017279	ENSMUSP00000003493
SINCAM001719	ENSMUSP00000003509
SINCAM014843	ENSMUSP00000003513
SINCAM014786	ENSMUSP00000003521
SINCAM008543	ENSMUSP00000003527
SINCAM004327	ENSMUSP00000003554
SINCAM001495	ENSMUSP00000003572
SINCAM923003	ENSMUSP00000003620
SINCAM007345	ENSMUSP00000003621
SINCAM921461	ENSMUSP00000003622
SINCAM015804	ENSMUSP00000003640
SINCAM921801	ENSMUSP00000003655
SINCAM007515	ENSMUSP00000003677
SINCAM007513	ENSMUSP00000003681
SINCAM008258	ENSMUSP00000003705
SINCAM002048	ENSMUSP00000003717
SINCAM001702	ENSMUSP00000003720
SINCAM010679	ENSMUSP00000003754
SINCAM014381	ENSMUSP00000003759
SINCAM013935	ENSMUSP00000003762
SINCAM006429	ENSMUSP00000003818
SINCAM013945	ENSMUSP00000003826
SINCAM003185	ENSMUSP00000003843
SINCAM015686	ENSMUSP00000003850
SINCAM006880	ENSMUSP00000003870
SINCAM011115	ENSMUSP00000003876
SINCAM014465	ENSMUSP00000003906
SINCAM922922	ENSMUSP00000003910
SINCAM005507	ENSMUSP00000003912
SINCAM010433	ENSMUSP00000003946
SINCAM011571	ENSMUSP00000003964
SINCAM011670	ENSMUSP00000003971
SINCAM012692	ENSMUSP00000004050
SINCAM921275	ENSMUSP00000004054
SINCAM004240	ENSMUSP00000004057
SINCAM006211	ENSMUSP00000004076
SINCAM001178	ENSMUSP00000004094
SINCAM008566	ENSMUSP00000004097
SINCAM003817	ENSMUSP00000004120
SINCAM922502	ENSMUSP00000004134
SINCAM011296	ENSMUSP00000004172
SINCAM011392	ENSMUSP00000004173
SINCAM004656	ENSMUSP00000004200
SINCAM014537	ENSMUSP00000004202
SINCAM014523	ENSMUSP00000004203
SINCAM922867	ENSMUSP00000004206
SINCAM007997	ENSMUSP00000004208
SINCAM007384	ENSMUSP00000004222
SINCAM005792	ENSMUSP00000004281
SINCAM017815	ENSMUSP00000004327
SINCAM004234	ENSMUSP00000004343
SINCAM009571	ENSMUSP00000004375
SINCAM006252	ENSMUSP00000004396
SINCAM000648	ENSMUSP00000004430
SINCAM005640	ENSMUSP00000004470
SINCAM005655	ENSMUSP00000004473
SINCAM009116	ENSMUSP00000004480
SINCAM012990	ENSMUSP00000004494
SINCAM014389	ENSMUSP00000004505
SINCAM014388	ENSMUSP00000004507
SINCAM014385	ENSMUSP00000004508
SINCAM006353	ENSMUSP00000004565
SINCAM006568	ENSMUSP00000004576
SINCAM004706	ENSMUSP00000004622
SINCAM007660	ENSMUSP00000004646
SINCAM014420	ENSMUSP00000004683
SINCAM012917	ENSMUSP00000004684
SINCAM012919	ENSMUSP00000004686
SINCAM004349	ENSMUSP00000004715
SINCAM922722	ENSMUSP00000004732
SINCAM010368	ENSMUSP00000004756
SINCAM004674	ENSMUSP00000004770
SINCAM013530	ENSMUSP00000004774
SINCAM013031	ENSMUSP00000004786
SINCAM014239	ENSMUSP00000004829
SINCAM921432	ENSMUSP00000004868
SINCAM015214	ENSMUSP00000004910
SINCAM008613	ENSMUSP00000004920
SINCAM009445	ENSMUSP00000004936
SINCAM000699	ENSMUSP00000004943
SINCAM011477	ENSMUSP00000004949
SINCAM011058	ENSMUSP00000004955
SINCAM011062	ENSMUSP00000004959
SINCAM004145	ENSMUSP00000004965
SINCAM012214	ENSMUSP00000004985
SINCAM012215	ENSMUSP00000004986
SINCAM009740	ENSMUSP00000004990
SINCAM009490	ENSMUSP00000004994
SINCAM921194	ENSMUSP00000005003
SINCAM012398	ENSMUSP00000005041
SINCAM003894	ENSMUSP00000005053
SINCAM012906	ENSMUSP00000005057
SINCAM012795	ENSMUSP00000005064
SINCAM013107	ENSMUSP00000005066
SINCAM012907	ENSMUSP00000005067
SINCAM013132	ENSMUSP00000005069
SINCAM010672	ENSMUSP00000005073
SINCAM007459	ENSMUSP00000005077
SINCAM005339	ENSMUSP00000005164
SINCAM012494	ENSMUSP00000005173
SINCAM004242	ENSMUSP00000005185
SINCAM008567	ENSMUSP00000005188
SINCAM922211	ENSMUSP00000005218
SINCAM000430	ENSMUSP00000005234
SINCAM002800	ENSMUSP00000005255
SINCAM002801	ENSMUSP00000005256
SINCAM004786	ENSMUSP00000005262
SINCAM004484	ENSMUSP00000005279
SINCAM000524	ENSMUSP00000005352
SINCAM006787	ENSMUSP00000005364
SINCAM004128	ENSMUSP00000005406
SINCAM000687	ENSMUSP00000005431
SINCAM001479	ENSMUSP00000005493
SINCAM921228	ENSMUSP00000005503
SINCAM921227	ENSMUSP00000005504
SINCAM003440	ENSMUSP00000005532
SINCAM017294	ENSMUSP00000005548
SINCAM010166	ENSMUSP00000005592
SINCAM014501	ENSMUSP00000005600
SINCAM014550	ENSMUSP00000005606
SINCAM921702	ENSMUSP00000005611
SINCAM922848	ENSMUSP00000005620
SINCAM005323	ENSMUSP00000005630
SINCAM922242	ENSMUSP00000005647
SINCAM013157	ENSMUSP00000005671
SINCAM002767	ENSMUSP00000005678
SINCAM014868	ENSMUSP00000005705
SINCAM018006	ENSMUSP00000005711
SINCAM014880	ENSMUSP00000005714
SINCAM011526	ENSMUSP00000005749
SINCAM008288	ENSMUSP00000005798
SINCAM014259	ENSMUSP00000005810
SINCAM922376	ENSMUSP00000005815
SINCAM014065	ENSMUSP00000005825
SINCAM014033	ENSMUSP00000005826
SINCAM922217	ENSMUSP00000005829
SINCAM012317	ENSMUSP00000005830
SINCAM921403	ENSMUSP00000005839
SINCAM922081	ENSMUSP00000005841
SINCAM922088	ENSMUSP00000005849
SINCAM011233	ENSMUSP00000005860
SINCAM011278	ENSMUSP00000005862
SINCAM018024	ENSMUSP00000005923
SINCAM013135	ENSMUSP00000005952
SINCAM013134	ENSMUSP00000005954
SINCAM000353	ENSMUSP00000005964
SINCAM922921	ENSMUSP00000005975
SINCAM013524	ENSMUSP00000006005
SINCAM009816	ENSMUSP00000006020
SINCAM001105	ENSMUSP00000006027
SINCAM011768	ENSMUSP00000006035
SINCAM002626	ENSMUSP00000006037
SINCAM009849	ENSMUSP00000006046
SINCAM007728	ENSMUSP00000006053
SINCAM002025	ENSMUSP00000006061
SINCAM016691	ENSMUSP00000006094
SINCAM008822	ENSMUSP00000006101
SINCAM008771	ENSMUSP00000006105
SINCAM009201	ENSMUSP00000006112
SINCAM011724	ENSMUSP00000006128
SINCAM011363	ENSMUSP00000006136
SINCAM011271	ENSMUSP00000006137
SINCAM000918	ENSMUSP00000006151
SINCAM015117	ENSMUSP00000006178
SINCAM013325	ENSMUSP00000006217
SINCAM003795	ENSMUSP00000006221
SINCAM015617	ENSMUSP00000006235
SINCAM008826	ENSMUSP00000006301
SINCAM008829	ENSMUSP00000006303
SINCAM014746	ENSMUSP00000006311
SINCAM009501	ENSMUSP00000006341
SINCAM014279	ENSMUSP00000006367
SINCAM013740	ENSMUSP00000006377
SINCAM013732	ENSMUSP00000006380
SINCAM000851	ENSMUSP00000006424
SINCAM922833	ENSMUSP00000006435
SINCAM014600	ENSMUSP00000006444
SINCAM921771	ENSMUSP00000006508
SINCAM014808	ENSMUSP00000006544
SINCAM005411	ENSMUSP00000006557
SINCAM921112	ENSMUSP00000006559
SINCAM005415	ENSMUSP00000006562
SINCAM920905	ENSMUSP00000006565
SINCAM010514	ENSMUSP00000006587
SINCAM013615	ENSMUSP00000006611
SINCAM013731	ENSMUSP00000006614
SINCAM013729	ENSMUSP00000006618
SINCAM003832	ENSMUSP00000006629
SINCAM010443	ENSMUSP00000006692
SINCAM009581	ENSMUSP00000006697
SINCAM006184	ENSMUSP00000006701
SINCAM009579	ENSMUSP00000006703
SINCAM014132	ENSMUSP00000006716
SINCAM006322	ENSMUSP00000006718
SINCAM006325	ENSMUSP00000006721
SINCAM004906	ENSMUSP00000006742
SINCAM010437	ENSMUSP00000006760
SINCAM010436	ENSMUSP00000006764
SINCAM011544	ENSMUSP00000006774
SINCAM922158	ENSMUSP00000006838
SINCAM922159	ENSMUSP00000006851
SINCAM009784	ENSMUSP00000006853
SINCAM009827	ENSMUSP00000006854
SINCAM004550	ENSMUSP00000006856
SINCAM001833	ENSMUSP00000006893
SINCAM001829	ENSMUSP00000006898
SINCAM001831	ENSMUSP00000006900
SINCAM014040	ENSMUSP00000006911
SINCAM001738	ENSMUSP00000006912
SINCAM014219	ENSMUSP00000006914
SINCAM014038	ENSMUSP00000006915
SINCAM005753	ENSMUSP00000006949
SINCAM004222	ENSMUSP00000006991
SINCAM008317	ENSMUSP00000007005
SINCAM003421	ENSMUSP00000007012
SINCAM922369	ENSMUSP00000007042
SINCAM922371	ENSMUSP00000007046
SINCAM001902	ENSMUSP00000007130
SINCAM001896	ENSMUSP00000007139
SINCAM009175	ENSMUSP00000007207
SINCAM009170	ENSMUSP00000007212
SINCAM009156	ENSMUSP00000007216
SINCAM011412	ENSMUSP00000007236
SINCAM016594	ENSMUSP00000007249
SINCAM005240	ENSMUSP00000007253
SINCAM007637	ENSMUSP00000007296
SINCAM016269	ENSMUSP00000007340
SINCAM013522	ENSMUSP00000007444
SINCAM001333	ENSMUSP00000007449
SINCAM002207	ENSMUSP00000007559
SINCAM002508	ENSMUSP00000007601
SINCAM013990	ENSMUSP00000007708
SINCAM010318	ENSMUSP00000007733
SINCAM016887	ENSMUSP00000007735
SINCAM012928	ENSMUSP00000007738
SINCAM002217	ENSMUSP00000007747
SINCAM005162	ENSMUSP00000007754
SINCAM001696	ENSMUSP00000007757
SINCAM009933	ENSMUSP00000007797
SINCAM005831	ENSMUSP00000007799
SINCAM014520	ENSMUSP00000007814
SINCAM012963	ENSMUSP00000007865
SINCAM921567	ENSMUSP00000007949
SINCAM922143	ENSMUSP00000007959
SINCAM014857	ENSMUSP00000007977
SINCAM006226	ENSMUSP00000007993
SINCAM012996	ENSMUSP00000008004
SINCAM013437	ENSMUSP00000008021
SINCAM012974	ENSMUSP00000008032
SINCAM002645	ENSMUSP00000008036
SINCAM002922	ENSMUSP00000008052
SINCAM922891	ENSMUSP00000008088
SINCAM012934	ENSMUSP00000008094
SINCAM008563	ENSMUSP00000008131
SINCAM003330	ENSMUSP00000008280
SINCAM014863	ENSMUSP00000008284
SINCAM001073	ENSMUSP00000008445
SINCAM004919	ENSMUSP00000008462
SINCAM922020	ENSMUSP00000008537
SINCAM015343	ENSMUSP00000008542
SINCAM002275	ENSMUSP00000008573
SINCAM003619	ENSMUSP00000008579
SINCAM922085	ENSMUSP00000008594
SINCAM002455	ENSMUSP00000008626
SINCAM920949	ENSMUSP00000008684
SINCAM001541	ENSMUSP00000008733
SINCAM013946	ENSMUSP00000008734
SINCAM011351	ENSMUSP00000008878
SINCAM004229	ENSMUSP00000008907
SINCAM006482	ENSMUSP00000008995
SINCAM001684	ENSMUSP00000009003
SINCAM010365	ENSMUSP00000009018
SINCAM004054	ENSMUSP00000009120
SINCAM922527	ENSMUSP00000009138
SINCAM002284	ENSMUSP00000009143
SINCAM007487	ENSMUSP00000009219
SINCAM007488	ENSMUSP00000009220
SINCAM007496	ENSMUSP00000009234
SINCAM007710	ENSMUSP00000009241
SINCAM005806	ENSMUSP00000009256
SINCAM921555	ENSMUSP00000009259
SINCAM011301	ENSMUSP00000009344
SINCAM007886	ENSMUSP00000009358
SINCAM011494	ENSMUSP00000009390
SINCAM011539	ENSMUSP00000009396
SINCAM921869	ENSMUSP00000009522
SINCAM009608	ENSMUSP00000009538
SINCAM009772	ENSMUSP00000009550
SINCAM012094	ENSMUSP00000009617
SINCAM011598	ENSMUSP00000009667
SINCAM002757	ENSMUSP00000009679
SINCAM005819	ENSMUSP00000009689
SINCAM007927	ENSMUSP00000009699
SINCAM921515	ENSMUSP00000009705
SINCAM007983	ENSMUSP00000009707
SINCAM011316	ENSMUSP00000009713
SINCAM014758	ENSMUSP00000009727
SINCAM000118	ENSMUSP00000009772
SINCAM000119	ENSMUSP00000009774
SINCAM922510	ENSMUSP00000009777
SINCAM921857	ENSMUSP00000009789
SINCAM921856	ENSMUSP00000009790
SINCAM007082	ENSMUSP00000009798
SINCAM011039	ENSMUSP00000009814
SINCAM014186	ENSMUSP00000009877
SINCAM013744	ENSMUSP00000010007
SINCAM001483	ENSMUSP00000010038
SINCAM001990	ENSMUSP00000010049
SINCAM009865	ENSMUSP00000010188
SINCAM009887	ENSMUSP00000010189
SINCAM009834	ENSMUSP00000010191
SINCAM009867	ENSMUSP00000010198
SINCAM009575	ENSMUSP00000010201
SINCAM009748	ENSMUSP00000010205
SINCAM014999	ENSMUSP00000010250
SINCAM008616	ENSMUSP00000010267
SINCAM012172	ENSMUSP00000010278
SINCAM922505	ENSMUSP00000010280
SINCAM011214	ENSMUSP00000010286
SINCAM010465	ENSMUSP00000010298
SINCAM922863	ENSMUSP00000010348
SINCAM008773	ENSMUSP00000010421
SINCAM004743	ENSMUSP00000010434
SINCAM011570	ENSMUSP00000010451
SINCAM013507	ENSMUSP00000010502
SINCAM013558	ENSMUSP00000010506
SINCAM008667	ENSMUSP00000010536
SINCAM014294	ENSMUSP00000010597
SINCAM005061	ENSMUSP00000010605
SINCAM002182	ENSMUSP00000010736
SINCAM001501	ENSMUSP00000010795
SINCAM001499	ENSMUSP00000010804
SINCAM011567	ENSMUSP00000010807
SINCAM922222	ENSMUSP00000010899
SINCAM922224	ENSMUSP00000010904
SINCAM005835	ENSMUSP00000010940
SINCAM005834	ENSMUSP00000010941
SINCAM922621	ENSMUSP00000010985
SINCAM011459	ENSMUSP00000011055
SINCAM011460	ENSMUSP00000011058
SINCAM920889	ENSMUSP00000011152
SINCAM007363	ENSMUSP00000011178
SINCAM922709	ENSMUSP00000011262
SINCAM900111	ENSMUSP00000011298
SINCAM008528	ENSMUSP00000011302
SINCAM001578	ENSMUSP00000011315
SINCAM010149	ENSMUSP00000011398
SINCAM010152	ENSMUSP00000011400
SINCAM012970	ENSMUSP00000011450
SINCAM009618	ENSMUSP00000011492
SINCAM014787	ENSMUSP00000011526
SINCAM009216	ENSMUSP00000011607
SINCAM012771	ENSMUSP00000011733
SINCAM007670	ENSMUSP00000012028
SINCAM007341	ENSMUSP00000012152
SINCAM007326	ENSMUSP00000012161
SINCAM007727	ENSMUSP00000012259
SINCAM921418	ENSMUSP00000012279
SINCAM002921	ENSMUSP00000012281
SINCAM009943	ENSMUSP00000012426
SINCAM009211	ENSMUSP00000012580
SINCAM007170	ENSMUSP00000012587
SINCAM002080	ENSMUSP00000012627
SINCAM000508	ENSMUSP00000012664
SINCAM006229	ENSMUSP00000012679
SINCAM018064	ENSMUSP00000012873
SINCAM008277	ENSMUSP00000013130
SINCAM004657	ENSMUSP00000013220
SINCAM010566	ENSMUSP00000013294
SINCAM014292	ENSMUSP00000013299
SINCAM010565	ENSMUSP00000013302
SINCAM010578	ENSMUSP00000013304
SINCAM922147	ENSMUSP00000013338
SINCAM013327	ENSMUSP00000013559
SINCAM000701	ENSMUSP00000013633
SINCAM011961	ENSMUSP00000013667
SINCAM000521	ENSMUSP00000013693
SINCAM000421	ENSMUSP00000013737
SINCAM017411	ENSMUSP00000013759
SINCAM003311	ENSMUSP00000013766
SINCAM921091	ENSMUSP00000013771
SINCAM921093	ENSMUSP00000013773
SINCAM007137	ENSMUSP00000013807
SINCAM006986	ENSMUSP00000013845
SINCAM014855	ENSMUSP00000013886
SINCAM017525	ENSMUSP00000013910
SINCAM015593	ENSMUSP00000013949
SINCAM014103	ENSMUSP00000013970
SINCAM005389	ENSMUSP00000013995
SINCAM000838	ENSMUSP00000014022
SINCAM000049	ENSMUSP00000014174
SINCAM921911	ENSMUSP00000014220
SINCAM921682	ENSMUSP00000014221
SINCAM001588	ENSMUSP00000014290
SINCAM922202	ENSMUSP00000014321
SINCAM013483	ENSMUSP00000014339
SINCAM008820	ENSMUSP00000014389
SINCAM008100	ENSMUSP00000014421
SINCAM922370	ENSMUSP00000014438
SINCAM011279	ENSMUSP00000014447
SINCAM003393	ENSMUSP00000014499
SINCAM003394	ENSMUSP00000014505
SINCAM922225	ENSMUSP00000014546
SINCAM011543	ENSMUSP00000014562
SINCAM003547	ENSMUSP00000014578
SINCAM003096	ENSMUSP00000014597
SINCAM010441	ENSMUSP00000014614
SINCAM002178	ENSMUSP00000014640
SINCAM014034	ENSMUSP00000014642
SINCAM002206	ENSMUSP00000014673
SINCAM004108	ENSMUSP00000014684
SINCAM004271	ENSMUSP00000014691
SINCAM009858	ENSMUSP00000014694
SINCAM014263	ENSMUSP00000014698
SINCAM012097	ENSMUSP00000014747
SINCAM015047	ENSMUSP00000014750
SINCAM007724	ENSMUSP00000014812
SINCAM001979	ENSMUSP00000014848
SINCAM000779	ENSMUSP00000014891
SINCAM000780	ENSMUSP00000014892
SINCAM003524	ENSMUSP00000014913
SINCAM003526	ENSMUSP00000014917
SINCAM001804	ENSMUSP00000014927
SINCAM010660	ENSMUSP00000015000
SINCAM010664	ENSMUSP00000015003
SINCAM007904	ENSMUSP00000015011
SINCAM007905	ENSMUSP00000015017
SINCAM006022	ENSMUSP00000015049
SINCAM003930	ENSMUSP00000015100
SINCAM005228	ENSMUSP00000015124
SINCAM008846	ENSMUSP00000015137
SINCAM002479	ENSMUSP00000015146
SINCAM922039	ENSMUSP00000015157
SINCAM922038	ENSMUSP00000015160
SINCAM010313	ENSMUSP00000015171
SINCAM009809	ENSMUSP00000015197
SINCAM007953	ENSMUSP00000015236
SINCAM007853	ENSMUSP00000015239
SINCAM002089	ENSMUSP00000015256
SINCAM900130	ENSMUSP00000015277
SINCAM900129	ENSMUSP00000015278
SINCAM002098	ENSMUSP00000015333
SINCAM003903	ENSMUSP00000015346
SINCAM010906	ENSMUSP00000015358
SINCAM004311	ENSMUSP00000015394
SINCAM922148	ENSMUSP00000015435
SINCAM921161	ENSMUSP00000015449
SINCAM012911	ENSMUSP00000015456
SINCAM007959	ENSMUSP00000015481
SINCAM922279	ENSMUSP00000015484
SINCAM921350	ENSMUSP00000015486
SINCAM009263	ENSMUSP00000015498
SINCAM900016	ENSMUSP00000015501
SINCAM006083	ENSMUSP00000015509
SINCAM009884	ENSMUSP00000015511
SINCAM014621	ENSMUSP00000015611
SINCAM921484	ENSMUSP00000015620
SINCAM005170	ENSMUSP00000015628
SINCAM002870	ENSMUSP00000015645
SINCAM003155	ENSMUSP00000015663
SINCAM012804	ENSMUSP00000015664
SINCAM008951	ENSMUSP00000015667
SINCAM012828	ENSMUSP00000015712
SINCAM000435	ENSMUSP00000015723
SINCAM010081	ENSMUSP00000015725
SINCAM003718	ENSMUSP00000015749
SINCAM011870	ENSMUSP00000015771
SINCAM012068	ENSMUSP00000015791
SINCAM001711	ENSMUSP00000015796
SINCAM922728	ENSMUSP00000015800
SINCAM922327	ENSMUSP00000015812
SINCAM920680	ENSMUSP00000015816
SINCAM007239	ENSMUSP00000015829
SINCAM900127	ENSMUSP00000015858
SINCAM015852	ENSMUSP00000015866
SINCAM012080	ENSMUSP00000015877
SINCAM921646	ENSMUSP00000015903
SINCAM921509	ENSMUSP00000015920
SINCAM004307	ENSMUSP00000015941
SINCAM000446	ENSMUSP00000015950
SINCAM011497	ENSMUSP00000015987
SINCAM000453	ENSMUSP00000016026
SINCAM015342	ENSMUSP00000016033
SINCAM920941	ENSMUSP00000016034
SINCAM003601	ENSMUSP00000016072
SINCAM922340	ENSMUSP00000016081
SINCAM922619	ENSMUSP00000016086
SINCAM921722	ENSMUSP00000016088
SINCAM003473	ENSMUSP00000016105
SINCAM009638	ENSMUSP00000016110
SINCAM009908	ENSMUSP00000016115
SINCAM007195	ENSMUSP00000016124
SINCAM007196	ENSMUSP00000016125
SINCAM000317	ENSMUSP00000016138
SINCAM921377	ENSMUSP00000016143
SINCAM001295	ENSMUSP00000016144
SINCAM011909	ENSMUSP00000016168
SINCAM006070	ENSMUSP00000016172
SINCAM013862	ENSMUSP00000016231
SINCAM004865	ENSMUSP00000016279
SINCAM012181	ENSMUSP00000016315
SINCAM012182	ENSMUSP00000016323
SINCAM012900	ENSMUSP00000016338
SINCAM003859	ENSMUSP00000016344
SINCAM010891	ENSMUSP00000016383
SINCAM011893	ENSMUSP00000016400
SINCAM011907	ENSMUSP00000016401
SINCAM922314	ENSMUSP00000016452
SINCAM922312	ENSMUSP00000016463
SINCAM010927	ENSMUSP00000016471
SINCAM922432	ENSMUSP00000016498
SINCAM002425	ENSMUSP00000016511
SINCAM004867	ENSMUSP00000016569
SINCAM000914	ENSMUSP00000016640
SINCAM004836	ENSMUSP00000016664
SINCAM012168	ENSMUSP00000016672
SINCAM012169	ENSMUSP00000016673
SINCAM004524	ENSMUSP00000016680
SINCAM014907	ENSMUSP00000016696
SINCAM014906	ENSMUSP00000016771
SINCAM922784	ENSMUSP00000016781
SINCAM012279	ENSMUSP00000016897
SINCAM002018	ENSMUSP00000016951
SINCAM000320	ENSMUSP00000016977
SINCAM014720	ENSMUSP00000017086
SINCAM011192	ENSMUSP00000017090
SINCAM011795	ENSMUSP00000017151
SINCAM011794	ENSMUSP00000017153
SINCAM013352	ENSMUSP00000017270
SINCAM006374	ENSMUSP00000017288
SINCAM013511	ENSMUSP00000017290
SINCAM013499	ENSMUSP00000017332
SINCAM013443	ENSMUSP00000017339
SINCAM013363	ENSMUSP00000017354
SINCAM013373	ENSMUSP00000017365
SINCAM013376	ENSMUSP00000017384
SINCAM013614	ENSMUSP00000017408
SINCAM921708	ENSMUSP00000017430
SINCAM011875	ENSMUSP00000017443
SINCAM016479	ENSMUSP00000017458
SINCAM008776	ENSMUSP00000017488
SINCAM008665	ENSMUSP00000017530
SINCAM921723	ENSMUSP00000017534
SINCAM013371	ENSMUSP00000017544
SINCAM013287	ENSMUSP00000017548
SINCAM008662	ENSMUSP00000017549
SINCAM013288	ENSMUSP00000017552
SINCAM013545	ENSMUSP00000017572
SINCAM012604	ENSMUSP00000017576
SINCAM922194	ENSMUSP00000017590
SINCAM008689	ENSMUSP00000017597
SINCAM010444	ENSMUSP00000017604
SINCAM012531	ENSMUSP00000017610
SINCAM010314	ENSMUSP00000017622
SINCAM920718	ENSMUSP00000017629
SINCAM013447	ENSMUSP00000017637
SINCAM012678	ENSMUSP00000017692
SINCAM012676	ENSMUSP00000017694
SINCAM013449	ENSMUSP00000017751
SINCAM012701	ENSMUSP00000017783
SINCAM011921	ENSMUSP00000017799
SINCAM008622	ENSMUSP00000017821
SINCAM010388	ENSMUSP00000017832
SINCAM922419	ENSMUSP00000017841
SINCAM922404	ENSMUSP00000017881
SINCAM013491	ENSMUSP00000017891
SINCAM001790	ENSMUSP00000017900
SINCAM011908	ENSMUSP00000017904
SINCAM008794	ENSMUSP00000017920
SINCAM922638	ENSMUSP00000017945
SINCAM013427	ENSMUSP00000017946
SINCAM011995	ENSMUSP00000017961
SINCAM013486	ENSMUSP00000017974
SINCAM013484	ENSMUSP00000017981
SINCAM012056	ENSMUSP00000018002
SINCAM012058	ENSMUSP00000018005
SINCAM922422	ENSMUSP00000018094
SINCAM012009	ENSMUSP00000018113
SINCAM009692	ENSMUSP00000018122
SINCAM011914	ENSMUSP00000018143
SINCAM012593	ENSMUSP00000018156
SINCAM015901	ENSMUSP00000018184
SINCAM005634	ENSMUSP00000018186
SINCAM008755	ENSMUSP00000018212
SINCAM012602	ENSMUSP00000018274
SINCAM922641	ENSMUSP00000018311
SINCAM008595	ENSMUSP00000018315
SINCAM005268	ENSMUSP00000018333
SINCAM005273	ENSMUSP00000018337
SINCAM011799	ENSMUSP00000018353
SINCAM010187	ENSMUSP00000018382
SINCAM010190	ENSMUSP00000018383
SINCAM007473	ENSMUSP00000018407
SINCAM922942	ENSMUSP00000018429
SINCAM923020	ENSMUSP00000018430
SINCAM008717	ENSMUSP00000018449
SINCAM008894	ENSMUSP00000018470
SINCAM002699	ENSMUSP00000018476
SINCAM008623	ENSMUSP00000018478
SINCAM012478	ENSMUSP00000018516
SINCAM008653	ENSMUSP00000018521
SINCAM921714	ENSMUSP00000018522
SINCAM008845	ENSMUSP00000018544
SINCAM008698	ENSMUSP00000018549
SINCAM006632	ENSMUSP00000018561
SINCAM011202	ENSMUSP00000018568
SINCAM008598	ENSMUSP00000018569
SINCAM008599	ENSMUSP00000018571
SINCAM008619	ENSMUSP00000018572
SINCAM012470	ENSMUSP00000018577
SINCAM008571	ENSMUSP00000018593
SINCAM008624	ENSMUSP00000018610
SINCAM008722	ENSMUSP00000018625
SINCAM013540	ENSMUSP00000018630
SINCAM012387	ENSMUSP00000018632
SINCAM008816	ENSMUSP00000018644
SINCAM008818	ENSMUSP00000018645
SINCAM011243	ENSMUSP00000018651
SINCAM008821	ENSMUSP00000018653
SINCAM922627	ENSMUSP00000018685
SINCAM922626	ENSMUSP00000018691
SINCAM923117	ENSMUSP00000018711
SINCAM922360	ENSMUSP00000018727
SINCAM922361	ENSMUSP00000018737
SINCAM011142	ENSMUSP00000018744
SINCAM007472	ENSMUSP00000018748
SINCAM010002	ENSMUSP00000018755
SINCAM008659	ENSMUSP00000018792
SINCAM921716	ENSMUSP00000018795
SINCAM012534	ENSMUSP00000018805
SINCAM008696	ENSMUSP00000018841
SINCAM008697	ENSMUSP00000018842
SINCAM008138	ENSMUSP00000018851
SINCAM008747	ENSMUSP00000018875
SINCAM008749	ENSMUSP00000018877
SINCAM012652	ENSMUSP00000018880
SINCAM006838	ENSMUSP00000018965
SINCAM009783	ENSMUSP00000018966
SINCAM008835	ENSMUSP00000018985
SINCAM000970	ENSMUSP00000018989
SINCAM010065	ENSMUSP00000018990
SINCAM010193	ENSMUSP00000018992
SINCAM010194	ENSMUSP00000018993
SINCAM013332	ENSMUSP00000019026
SINCAM010001	ENSMUSP00000019044
SINCAM010221	ENSMUSP00000019050
SINCAM015262	ENSMUSP00000019063
SINCAM015268	ENSMUSP00000019065
SINCAM012442	ENSMUSP00000019069
SINCAM011140	ENSMUSP00000019075
SINCAM011139	ENSMUSP00000019076
SINCAM013310	ENSMUSP00000019117
SINCAM007736	ENSMUSP00000019118
SINCAM012432	ENSMUSP00000019135
SINCAM006155	ENSMUSP00000019143
SINCAM009786	ENSMUSP00000019183
SINCAM921251	ENSMUSP00000019192
SINCAM922896	ENSMUSP00000019199
SINCAM920582	ENSMUSP00000019224
SINCAM922526	ENSMUSP00000019226
SINCAM005412	ENSMUSP00000019229
SINCAM001960	ENSMUSP00000019268
SINCAM001830	ENSMUSP00000019276
SINCAM012978	ENSMUSP00000019283
SINCAM922783	ENSMUSP00000019290
SINCAM008590	ENSMUSP00000019323
SINCAM010144	ENSMUSP00000019333
SINCAM005805	ENSMUSP00000019354
SINCAM008049	ENSMUSP00000019379
SINCAM005388	ENSMUSP00000019382
SINCAM004079	ENSMUSP00000019386
SINCAM922066	ENSMUSP00000019422
SINCAM000690	ENSMUSP00000019439
SINCAM002583	ENSMUSP00000019443
SINCAM013426	ENSMUSP00000019447
SINCAM013445	ENSMUSP00000019456
SINCAM011413	ENSMUSP00000019464
SINCAM013504	ENSMUSP00000019469
SINCAM013502	ENSMUSP00000019470
SINCAM923089	ENSMUSP00000019506
SINCAM008496	ENSMUSP00000019514
SINCAM011065	ENSMUSP00000019517
SINCAM005333	ENSMUSP00000019577
SINCAM014518	ENSMUSP00000019615
SINCAM014492	ENSMUSP00000019616
SINCAM922851	ENSMUSP00000019631
SINCAM009469	ENSMUSP00000019649
SINCAM012940	ENSMUSP00000019679
SINCAM012736	ENSMUSP00000019708
SINCAM012766	ENSMUSP00000019722
SINCAM012756	ENSMUSP00000019723
SINCAM012763	ENSMUSP00000019726
SINCAM922657	ENSMUSP00000019734
SINCAM001090	ENSMUSP00000019791
SINCAM922787	ENSMUSP00000019833
SINCAM921489	ENSMUSP00000019859
SINCAM002914	ENSMUSP00000019861
SINCAM008324	ENSMUSP00000019862
SINCAM003606	ENSMUSP00000019896
SINCAM003613	ENSMUSP00000019901
SINCAM002875	ENSMUSP00000019906
SINCAM002877	ENSMUSP00000019908
SINCAM003200	ENSMUSP00000019911
SINCAM003214	ENSMUSP00000019917
SINCAM003173	ENSMUSP00000019920
SINCAM003165	ENSMUSP00000019924
SINCAM003163	ENSMUSP00000019927
SINCAM003604	ENSMUSP00000019931
SINCAM003228	ENSMUSP00000019932
SINCAM003348	ENSMUSP00000019937
SINCAM003350	ENSMUSP00000019938
SINCAM003351	ENSMUSP00000019939
SINCAM011883	ENSMUSP00000019942
SINCAM002871	ENSMUSP00000019944
SINCAM002872	ENSMUSP00000019945
SINCAM921065	ENSMUSP00000019950
SINCAM003356	ENSMUSP00000019951
SINCAM921064	ENSMUSP00000019954
SINCAM003359	ENSMUSP00000019962
SINCAM012325	ENSMUSP00000019965
SINCAM007630	ENSMUSP00000019967
SINCAM003565	ENSMUSP00000019974
SINCAM003370	ENSMUSP00000019977
SINCAM921053	ENSMUSP00000019982
SINCAM003380	ENSMUSP00000019986
SINCAM003381	ENSMUSP00000019987
SINCAM003196	ENSMUSP00000019991
SINCAM003198	ENSMUSP00000019992
SINCAM003236	ENSMUSP00000019994
SINCAM003304	ENSMUSP00000019997
SINCAM002851	ENSMUSP00000019998
SINCAM014527	ENSMUSP00000020000
SINCAM002860	ENSMUSP00000020002
SINCAM003186	ENSMUSP00000020003
SINCAM005338	ENSMUSP00000020004
SINCAM003191	ENSMUSP00000020008
SINCAM014920	ENSMUSP00000020012
SINCAM002863	ENSMUSP00000020015
SINCAM002864	ENSMUSP00000020016
SINCAM014922	ENSMUSP00000020017
SINCAM003174	ENSMUSP00000020022
SINCAM007109	ENSMUSP00000020023
SINCAM003175	ENSMUSP00000020024
SINCAM011992	ENSMUSP00000020027
SINCAM003159	ENSMUSP00000020034
SINCAM003193	ENSMUSP00000020045
SINCAM005764	ENSMUSP00000020049
SINCAM005768	ENSMUSP00000020057
SINCAM003224	ENSMUSP00000020062
SINCAM003223	ENSMUSP00000020064
SINCAM003242	ENSMUSP00000020071
SINCAM004757	ENSMUSP00000020077
SINCAM007118	ENSMUSP00000020099
SINCAM005646	ENSMUSP00000020102
SINCAM007115	ENSMUSP00000020103
SINCAM007114	ENSMUSP00000020106
SINCAM005690	ENSMUSP00000020107
SINCAM006042	ENSMUSP00000020109
SINCAM006038	ENSMUSP00000020112
SINCAM005688	ENSMUSP00000020118
SINCAM920938	ENSMUSP00000020123
SINCAM006035	ENSMUSP00000020149
SINCAM003289	ENSMUSP00000020153
SINCAM921026	ENSMUSP00000020157
SINCAM003291	ENSMUSP00000020158
SINCAM921150	ENSMUSP00000020161
SINCAM920940	ENSMUSP00000020163
SINCAM003293	ENSMUSP00000020165
SINCAM003136	ENSMUSP00000020169
SINCAM003134	ENSMUSP00000020171
SINCAM003132	ENSMUSP00000020174
SINCAM003298	ENSMUSP00000020182
SINCAM003300	ENSMUSP00000020185
SINCAM009820	ENSMUSP00000020204
SINCAM920942	ENSMUSP00000020208
SINCAM005539	ENSMUSP00000020212
SINCAM922520	ENSMUSP00000020215
SINCAM005542	ENSMUSP00000020217
SINCAM920936	ENSMUSP00000020220
SINCAM005625	ENSMUSP00000020227
SINCAM005914	ENSMUSP00000020234
SINCAM005701	ENSMUSP00000020238
SINCAM005664	ENSMUSP00000020241
SINCAM005665	ENSMUSP00000020243
SINCAM005660	ENSMUSP00000020248
SINCAM005658	ENSMUSP00000020251
SINCAM012354	ENSMUSP00000020252
SINCAM012668	ENSMUSP00000020255
SINCAM007103	ENSMUSP00000020258
SINCAM006908	ENSMUSP00000020268
SINCAM006915	ENSMUSP00000020273
SINCAM006918	ENSMUSP00000020278
SINCAM007063	ENSMUSP00000020283
SINCAM007075	ENSMUSP00000020284
SINCAM007074	ENSMUSP00000020285
SINCAM000831	ENSMUSP00000020286
SINCAM921828	ENSMUSP00000020288
SINCAM006948	ENSMUSP00000020289
SINCAM007067	ENSMUSP00000020298
SINCAM007071	ENSMUSP00000020301
SINCAM007076	ENSMUSP00000020308
SINCAM007081	ENSMUSP00000020312
SINCAM005790	ENSMUSP00000020315
SINCAM920971	ENSMUSP00000020316
SINCAM003761	ENSMUSP00000020317
SINCAM005717	ENSMUSP00000020323
SINCAM002169	ENSMUSP00000020329
SINCAM005720	ENSMUSP00000020334
SINCAM005752	ENSMUSP00000020339
SINCAM010112	ENSMUSP00000020340
SINCAM012887	ENSMUSP00000020341
SINCAM920983	ENSMUSP00000020343
SINCAM001649	ENSMUSP00000020346
SINCAM922458	ENSMUSP00000020349
SINCAM005749	ENSMUSP00000020350
SINCAM012890	ENSMUSP00000020365
SINCAM005742	ENSMUSP00000020375
SINCAM005741	ENSMUSP00000020378
SINCAM005738	ENSMUSP00000020381
SINCAM005737	ENSMUSP00000020382
SINCAM007731	ENSMUSP00000020397
SINCAM005734	ENSMUSP00000020399
SINCAM005733	ENSMUSP00000020408
SINCAM921792	ENSMUSP00000020413
SINCAM012873	ENSMUSP00000020420
SINCAM005679	ENSMUSP00000020434
SINCAM002069	ENSMUSP00000020439
SINCAM922439	ENSMUSP00000020440
SINCAM013589	ENSMUSP00000020441
SINCAM005784	ENSMUSP00000020444
SINCAM005785	ENSMUSP00000020446
SINCAM005786	ENSMUSP00000020448
SINCAM005787	ENSMUSP00000020449
SINCAM922483	ENSMUSP00000020454
SINCAM012866	ENSMUSP00000020461
SINCAM012904	ENSMUSP00000020463
SINCAM005704	ENSMUSP00000020485
SINCAM005518	ENSMUSP00000020488
SINCAM009760	ENSMUSP00000020490
SINCAM006509	ENSMUSP00000020493
SINCAM005519	ENSMUSP00000020497
SINCAM005521	ENSMUSP00000020500
SINCAM900203	ENSMUSP00000020504
SINCAM010170	ENSMUSP00000020507
SINCAM003816	ENSMUSP00000020513
SINCAM006544	ENSMUSP00000020522
SINCAM003812	ENSMUSP00000020523
SINCAM011386	ENSMUSP00000020524
SINCAM921094	ENSMUSP00000020528
SINCAM015230	ENSMUSP00000020530
SINCAM011385	ENSMUSP00000020531
SINCAM010088	ENSMUSP00000020537
SINCAM010077	ENSMUSP00000020543
SINCAM000436	ENSMUSP00000020546
SINCAM003838	ENSMUSP00000020551
SINCAM012988	ENSMUSP00000020552
SINCAM003798	ENSMUSP00000020568
SINCAM009926	ENSMUSP00000020576
SINCAM010294	ENSMUSP00000020579
SINCAM013017	ENSMUSP00000020580
SINCAM000293	ENSMUSP00000020586
SINCAM922341	ENSMUSP00000020608
SINCAM010288	ENSMUSP00000020617
SINCAM009937	ENSMUSP00000020624
SINCAM922331	ENSMUSP00000020629
SINCAM009927	ENSMUSP00000020630
SINCAM000417	ENSMUSP00000020640
SINCAM010055	ENSMUSP00000020643
SINCAM010285	ENSMUSP00000020647
SINCAM911044	ENSMUSP00000020649
SINCAM009985	ENSMUSP00000020653
SINCAM009986	ENSMUSP00000020655
SINCAM009988	ENSMUSP00000020657
SINCAM007455	ENSMUSP00000020662
SINCAM010291	ENSMUSP00000020664
SINCAM010072	ENSMUSP00000020672
SINCAM001764	ENSMUSP00000020677
SINCAM010075	ENSMUSP00000020681
SINCAM002153	ENSMUSP00000020683
SINCAM002155	ENSMUSP00000020695
SINCAM007508	ENSMUSP00000020699
SINCAM002156	ENSMUSP00000020702
SINCAM002157	ENSMUSP00000020704
SINCAM007509	ENSMUSP00000020705
SINCAM002158	ENSMUSP00000020706
SINCAM009931	ENSMUSP00000020707
SINCAM009711	ENSMUSP00000020717
SINCAM900240	ENSMUSP00000020719
SINCAM007354	ENSMUSP00000020741
SINCAM003828	ENSMUSP00000020753
SINCAM003823	ENSMUSP00000020754
SINCAM003822	ENSMUSP00000020755
SINCAM003821	ENSMUSP00000020756
SINCAM003820	ENSMUSP00000020759
SINCAM014409	ENSMUSP00000020768
SINCAM921715	ENSMUSP00000020775
SINCAM007425	ENSMUSP00000020776
SINCAM008603	ENSMUSP00000020794
SINCAM008601	ENSMUSP00000020801
SINCAM008600	ENSMUSP00000020804
SINCAM010266	ENSMUSP00000020820
SINCAM011781	ENSMUSP00000020821
SINCAM000640	ENSMUSP00000020826
SINCAM008593	ENSMUSP00000020827
SINCAM008763	ENSMUSP00000020835
SINCAM011162	ENSMUSP00000020846
SINCAM010729	ENSMUSP00000020851
SINCAM002055	ENSMUSP00000020856
SINCAM014948	ENSMUSP00000020877
SINCAM005951	ENSMUSP00000020878
SINCAM006033	ENSMUSP00000020886
SINCAM002054	ENSMUSP00000020896
SINCAM921085	ENSMUSP00000020899
SINCAM003001	ENSMUSP00000020904
SINCAM002979	ENSMUSP00000020908
SINCAM003038	ENSMUSP00000020909
SINCAM003036	ENSMUSP00000020911
SINCAM012483	ENSMUSP00000020920
SINCAM003004	ENSMUSP00000020922
SINCAM921079	ENSMUSP00000020926
SINCAM003033	ENSMUSP00000020927
SINCAM012555	ENSMUSP00000020928
SINCAM012558	ENSMUSP00000020930
SINCAM003011	ENSMUSP00000020931
SINCAM012568	ENSMUSP00000020938
SINCAM005854	ENSMUSP00000020939
SINCAM003043	ENSMUSP00000020947
SINCAM012536	ENSMUSP00000020949
SINCAM002966	ENSMUSP00000020954
SINCAM002967	ENSMUSP00000020957
SINCAM003027	ENSMUSP00000020958
SINCAM002968	ENSMUSP00000020959
SINCAM003021	ENSMUSP00000020964
SINCAM921075	ENSMUSP00000020965
SINCAM003117	ENSMUSP00000020967
SINCAM002973	ENSMUSP00000020969
SINCAM002974	ENSMUSP00000020970
SINCAM002975	ENSMUSP00000020971
SINCAM002976	ENSMUSP00000020974
SINCAM920932	ENSMUSP00000020977
SINCAM920933	ENSMUSP00000020979
SINCAM008916	ENSMUSP00000020980
SINCAM002992	ENSMUSP00000020982
SINCAM002823	ENSMUSP00000020990
SINCAM003059	ENSMUSP00000020991
SINCAM002955	ENSMUSP00000020997
SINCAM003064	ENSMUSP00000021001
SINCAM002959	ENSMUSP00000021004
SINCAM002960	ENSMUSP00000021005
SINCAM008657	ENSMUSP00000021016
SINCAM922963	ENSMUSP00000021018
SINCAM922964	ENSMUSP00000021020
SINCAM013537	ENSMUSP00000021028
SINCAM922655	ENSMUSP00000021030
SINCAM920822	ENSMUSP00000021040
SINCAM013398	ENSMUSP00000021045
SINCAM013523	ENSMUSP00000021046
SINCAM013396	ENSMUSP00000021049
SINCAM013397	ENSMUSP00000021052
SINCAM013561	ENSMUSP00000021056
SINCAM012480	ENSMUSP00000021060
SINCAM012479	ENSMUSP00000021062
SINCAM012468	ENSMUSP00000021063
SINCAM012464	ENSMUSP00000021065
SINCAM012463	ENSMUSP00000021066
SINCAM012633	ENSMUSP00000021076
SINCAM012431	ENSMUSP00000021077
SINCAM012404	ENSMUSP00000021078
SINCAM012430	ENSMUSP00000021085
SINCAM012636	ENSMUSP00000021090
SINCAM008635	ENSMUSP00000021091
SINCAM012639	ENSMUSP00000021097
SINCAM012444	ENSMUSP00000021114
SINCAM921995	ENSMUSP00000021116
SINCAM014020	ENSMUSP00000021130
SINCAM012421	ENSMUSP00000021133
SINCAM012408	ENSMUSP00000021134
SINCAM008791	ENSMUSP00000021135
SINCAM012679	ENSMUSP00000021147
SINCAM008581	ENSMUSP00000021148
SINCAM008788	ENSMUSP00000021155
SINCAM008715	ENSMUSP00000021158
SINCAM008780	ENSMUSP00000021161
SINCAM008712	ENSMUSP00000021164
SINCAM012705	ENSMUSP00000021166
SINCAM922196	ENSMUSP00000021170
SINCAM012609	ENSMUSP00000021173
SINCAM012616	ENSMUSP00000021177
SINCAM008766	ENSMUSP00000021183
SINCAM921718	ENSMUSP00000021197
SINCAM008666	ENSMUSP00000021201
SINCAM008814	ENSMUSP00000021203
SINCAM921707	ENSMUSP00000021204
SINCAM008649	ENSMUSP00000021207
SINCAM008733	ENSMUSP00000021209
SINCAM012689	ENSMUSP00000021226
SINCAM007296	ENSMUSP00000021231
SINCAM012439	ENSMUSP00000021239
SINCAM013404	ENSMUSP00000021243
SINCAM013307	ENSMUSP00000021246
SINCAM013368	ENSMUSP00000021249
SINCAM921966	ENSMUSP00000021273
SINCAM008569	ENSMUSP00000021277
SINCAM002765	ENSMUSP00000021282
SINCAM922198	ENSMUSP00000021283
SINCAM012611	ENSMUSP00000021285
SINCAM012648	ENSMUSP00000021287
SINCAM922197	ENSMUSP00000021288
SINCAM012391	ENSMUSP00000021290
SINCAM013455	ENSMUSP00000021296
SINCAM013453	ENSMUSP00000021297
SINCAM013412	ENSMUSP00000021306
SINCAM013567	ENSMUSP00000021307
SINCAM013517	ENSMUSP00000021313
SINCAM013518	ENSMUSP00000021314
SINCAM015225	ENSMUSP00000021323
SINCAM013548	ENSMUSP00000021324
SINCAM013539	ENSMUSP00000021329
SINCAM008113	ENSMUSP00000021331
SINCAM008117	ENSMUSP00000021332
SINCAM921656	ENSMUSP00000021335
SINCAM008278	ENSMUSP00000021338
SINCAM008280	ENSMUSP00000021339
SINCAM008487	ENSMUSP00000021346
SINCAM003773	ENSMUSP00000021347
SINCAM008129	ENSMUSP00000021356
SINCAM008130	ENSMUSP00000021359
SINCAM008132	ENSMUSP00000021362
SINCAM008133	ENSMUSP00000021368
SINCAM921642	ENSMUSP00000021370
SINCAM008196	ENSMUSP00000021372
SINCAM008293	ENSMUSP00000021375
SINCAM921643	ENSMUSP00000021377
SINCAM008315	ENSMUSP00000021379
SINCAM008314	ENSMUSP00000021380
SINCAM921661	ENSMUSP00000021381
SINCAM921660	ENSMUSP00000021384
SINCAM008065	ENSMUSP00000021390
SINCAM009198	ENSMUSP00000021405
SINCAM008291	ENSMUSP00000021406
SINCAM008310	ENSMUSP00000021410
SINCAM008309	ENSMUSP00000021412
SINCAM008308	ENSMUSP00000021413
SINCAM008304	ENSMUSP00000021416
SINCAM008478	ENSMUSP00000021424
SINCAM008475	ENSMUSP00000021425
SINCAM008480	ENSMUSP00000021428
SINCAM008272	ENSMUSP00000021438
SINCAM008523	ENSMUSP00000021443
SINCAM008088	ENSMUSP00000021447
SINCAM008085	ENSMUSP00000021450
SINCAM008239	ENSMUSP00000021459
SINCAM008198	ENSMUSP00000021466
SINCAM008199	ENSMUSP00000021467
SINCAM008204	ENSMUSP00000021471
SINCAM008333	ENSMUSP00000021479
SINCAM008322	ENSMUSP00000021494
SINCAM921695	ENSMUSP00000021513
SINCAM008101	ENSMUSP00000021514
SINCAM008099	ENSMUSP00000021519
SINCAM008516	ENSMUSP00000021522
SINCAM008096	ENSMUSP00000021523
SINCAM008093	ENSMUSP00000021527
SINCAM921634	ENSMUSP00000021530
SINCAM008245	ENSMUSP00000021536
SINCAM008057	ENSMUSP00000021539
SINCAM008247	ENSMUSP00000021544
SINCAM008248	ENSMUSP00000021547
SINCAM008249	ENSMUSP00000021548
SINCAM008251	ENSMUSP00000021550
SINCAM008411	ENSMUSP00000021552
SINCAM008230	ENSMUSP00000021554
SINCAM008380	ENSMUSP00000021558
SINCAM008381	ENSMUSP00000021559
SINCAM008359	ENSMUSP00000021567
SINCAM001573	ENSMUSP00000021574
SINCAM002039	ENSMUSP00000021592
SINCAM008494	ENSMUSP00000021595
SINCAM008495	ENSMUSP00000021596
SINCAM921628	ENSMUSP00000021603
SINCAM008052	ENSMUSP00000021605
SINCAM008084	ENSMUSP00000021606
SINCAM008079	ENSMUSP00000021607
SINCAM008077	ENSMUSP00000021610
SINCAM001637	ENSMUSP00000021611
SINCAM008070	ENSMUSP00000021617
SINCAM008067	ENSMUSP00000021631
SINCAM010488	ENSMUSP00000021641
SINCAM008364	ENSMUSP00000021645
SINCAM921050	ENSMUSP00000021652
SINCAM008233	ENSMUSP00000021653
SINCAM008471	ENSMUSP00000021659
SINCAM921688	ENSMUSP00000021665
SINCAM008466	ENSMUSP00000021666
SINCAM008040	ENSMUSP00000021667
SINCAM008041	ENSMUSP00000021668
SINCAM008044	ENSMUSP00000021669
SINCAM008046	ENSMUSP00000021670
SINCAM015219	ENSMUSP00000021674
SINCAM015216	ENSMUSP00000021676
SINCAM008510	ENSMUSP00000021681
SINCAM010218	ENSMUSP00000021685
SINCAM008151	ENSMUSP00000021689
SINCAM008149	ENSMUSP00000021691
SINCAM008148	ENSMUSP00000021692
SINCAM008147	ENSMUSP00000021693
SINCAM921636	ENSMUSP00000021706
SINCAM921637	ENSMUSP00000021707
SINCAM008173	ENSMUSP00000021714
SINCAM008172	ENSMUSP00000021715
SINCAM008184	ENSMUSP00000021726
SINCAM921640	ENSMUSP00000021728
SINCAM008531	ENSMUSP00000021729
SINCAM003439	ENSMUSP00000021738
SINCAM003415	ENSMUSP00000021750
SINCAM017786	ENSMUSP00000021761
SINCAM001858	ENSMUSP00000021770
SINCAM920692	ENSMUSP00000021772
SINCAM001823	ENSMUSP00000021784
SINCAM920761	ENSMUSP00000021790
SINCAM002246	ENSMUSP00000021791
SINCAM001873	ENSMUSP00000021793
SINCAM001659	ENSMUSP00000021794
SINCAM001654	ENSMUSP00000021796
SINCAM920667	ENSMUSP00000021800
SINCAM001849	ENSMUSP00000021802
SINCAM920696	ENSMUSP00000021803
SINCAM001845	ENSMUSP00000021806
SINCAM001842	ENSMUSP00000021807
SINCAM920693	ENSMUSP00000021810
SINCAM009626	ENSMUSP00000021813
SINCAM009591	ENSMUSP00000021817
SINCAM922120	ENSMUSP00000021818
SINCAM922119	ENSMUSP00000021820
SINCAM009594	ENSMUSP00000021822
SINCAM009595	ENSMUSP00000021824
SINCAM001012	ENSMUSP00000021828
SINCAM001828	ENSMUSP00000021832
SINCAM920689	ENSMUSP00000021843
SINCAM001886	ENSMUSP00000021857
SINCAM001889	ENSMUSP00000021864
SINCAM002290	ENSMUSP00000021866
SINCAM002280	ENSMUSP00000021870
SINCAM001009	ENSMUSP00000021900
SINCAM900192	ENSMUSP00000021903
SINCAM001030	ENSMUSP00000021907
SINCAM900196	ENSMUSP00000021913
SINCAM900201	ENSMUSP00000021918
SINCAM900202	ENSMUSP00000021920
SINCAM001026	ENSMUSP00000021921
SINCAM007007	ENSMUSP00000021922
SINCAM010091	ENSMUSP00000021930
SINCAM010090	ENSMUSP00000021932
SINCAM001032	ENSMUSP00000021933
SINCAM010107	ENSMUSP00000021937
SINCAM001020	ENSMUSP00000021938
SINCAM922927	ENSMUSP00000021939
SINCAM922358	ENSMUSP00000021940
SINCAM000672	ENSMUSP00000021942
SINCAM010108	ENSMUSP00000021950
SINCAM012625	ENSMUSP00000021956
SINCAM009977	ENSMUSP00000021958
SINCAM009978	ENSMUSP00000021959
SINCAM009976	ENSMUSP00000021961
SINCAM009982	ENSMUSP00000021963
SINCAM009975	ENSMUSP00000021968
SINCAM922337	ENSMUSP00000021970
SINCAM009973	ENSMUSP00000021971
SINCAM002470	ENSMUSP00000021990
SINCAM002469	ENSMUSP00000021991
SINCAM002468	ENSMUSP00000021993
SINCAM001995	ENSMUSP00000022007
SINCAM001168	ENSMUSP00000022009
SINCAM001996	ENSMUSP00000022013
SINCAM009957	ENSMUSP00000022023
SINCAM001171	ENSMUSP00000022030
SINCAM920574	ENSMUSP00000022032
SINCAM001038	ENSMUSP00000022036
SINCAM001035	ENSMUSP00000022038
SINCAM001036	ENSMUSP00000022040
SINCAM001811	ENSMUSP00000022048
SINCAM001791	ENSMUSP00000022051
SINCAM001794	ENSMUSP00000022053
SINCAM001798	ENSMUSP00000022057
SINCAM920685	ENSMUSP00000022059
SINCAM001788	ENSMUSP00000022060
SINCAM001693	ENSMUSP00000022062
SINCAM001692	ENSMUSP00000022063
SINCAM001874	ENSMUSP00000022064
SINCAM001142	ENSMUSP00000022075
SINCAM001145	ENSMUSP00000022078
SINCAM001144	ENSMUSP00000022082
SINCAM002005	ENSMUSP00000022089
SINCAM002011	ENSMUSP00000022095
SINCAM922447	ENSMUSP00000022097
SINCAM920727	ENSMUSP00000022098
SINCAM002013	ENSMUSP00000022099
SINCAM002014	ENSMUSP00000022100
SINCAM920687	ENSMUSP00000022102
SINCAM920686	ENSMUSP00000022104
SINCAM001812	ENSMUSP00000022105
SINCAM001174	ENSMUSP00000022108
SINCAM001180	ENSMUSP00000022119
SINCAM001177	ENSMUSP00000022121
SINCAM013168	ENSMUSP00000022122
SINCAM001188	ENSMUSP00000022135
SINCAM001189	ENSMUSP00000022136
SINCAM001190	ENSMUSP00000022137
SINCAM920604	ENSMUSP00000022147
SINCAM001193	ENSMUSP00000022148
SINCAM001195	ENSMUSP00000022150
SINCAM001198	ENSMUSP00000022153
SINCAM001204	ENSMUSP00000022163
SINCAM001206	ENSMUSP00000022164
SINCAM001211	ENSMUSP00000022169
SINCAM001221	ENSMUSP00000022172
SINCAM001219	ENSMUSP00000022176
SINCAM001227	ENSMUSP00000022185
SINCAM001230	ENSMUSP00000022186
SINCAM001232	ENSMUSP00000022189
SINCAM001236	ENSMUSP00000022195
SINCAM001238	ENSMUSP00000022196
SINCAM001239	ENSMUSP00000022197
SINCAM001273	ENSMUSP00000022203
SINCAM920619	ENSMUSP00000022207
SINCAM001283	ENSMUSP00000022212
SINCAM001250	ENSMUSP00000022213
SINCAM920601	ENSMUSP00000022217
SINCAM001184	ENSMUSP00000022218
SINCAM001183	ENSMUSP00000022220
SINCAM001261	ENSMUSP00000022224
SINCAM001263	ENSMUSP00000022226
SINCAM001265	ENSMUSP00000022228
SINCAM001266	ENSMUSP00000022230
SINCAM001268	ENSMUSP00000022232
SINCAM920616	ENSMUSP00000022235
SINCAM001322	ENSMUSP00000022239
SINCAM001323	ENSMUSP00000022242
SINCAM001325	ENSMUSP00000022245
SINCAM920623	ENSMUSP00000022246
SINCAM009685	ENSMUSP00000022256
SINCAM009686	ENSMUSP00000022257
SINCAM009693	ENSMUSP00000022262
SINCAM009695	ENSMUSP00000022264
SINCAM009702	ENSMUSP00000022268
SINCAM001289	ENSMUSP00000022275
SINCAM001296	ENSMUSP00000022281
SINCAM001303	ENSMUSP00000022282
SINCAM001313	ENSMUSP00000022286
SINCAM001315	ENSMUSP00000022287
SINCAM007014	ENSMUSP00000022292
SINCAM007013	ENSMUSP00000022293
SINCAM920719	ENSMUSP00000022310
SINCAM001950	ENSMUSP00000022311
SINCAM921818	ENSMUSP00000022315
SINCAM006980	ENSMUSP00000022322
SINCAM006975	ENSMUSP00000022327
SINCAM007098	ENSMUSP00000022331
SINCAM007033	ENSMUSP00000022337
SINCAM007036	ENSMUSP00000022338
SINCAM008208	ENSMUSP00000022340
SINCAM008207	ENSMUSP00000022341
SINCAM007084	ENSMUSP00000022343
SINCAM007086	ENSMUSP00000022344
SINCAM921831	ENSMUSP00000022345
SINCAM011071	ENSMUSP00000022353
SINCAM921844	ENSMUSP00000022358
SINCAM007020	ENSMUSP00000022369
SINCAM008212	ENSMUSP00000022377
SINCAM003438	ENSMUSP00000022378
SINCAM008216	ENSMUSP00000022380
SINCAM008225	ENSMUSP00000022386
SINCAM008343	ENSMUSP00000022391
SINCAM008337	ENSMUSP00000022398
SINCAM007048	ENSMUSP00000022416
SINCAM007045	ENSMUSP00000022419
SINCAM009924	ENSMUSP00000022433
SINCAM002176	ENSMUSP00000022437
SINCAM001780	ENSMUSP00000022446
SINCAM009916	ENSMUSP00000022450
SINCAM001777	ENSMUSP00000022451
SINCAM009841	ENSMUSP00000022458
SINCAM002179	ENSMUSP00000022460
SINCAM002180	ENSMUSP00000022462
SINCAM922824	ENSMUSP00000022464
SINCAM009587	ENSMUSP00000022469
SINCAM007042	ENSMUSP00000022470
SINCAM922116	ENSMUSP00000022476
SINCAM921290	ENSMUSP00000022494
SINCAM922302	ENSMUSP00000022496
SINCAM004294	ENSMUSP00000022497
SINCAM004277	ENSMUSP00000022499
SINCAM004276	ENSMUSP00000022501
SINCAM004800	ENSMUSP00000022507
SINCAM004801	ENSMUSP00000022511
SINCAM004804	ENSMUSP00000022517
SINCAM004806	ENSMUSP00000022518
SINCAM008868	ENSMUSP00000022522
SINCAM003088	ENSMUSP00000022528
SINCAM009634	ENSMUSP00000022529
SINCAM004808	ENSMUSP00000022531
SINCAM003084	ENSMUSP00000022532
SINCAM009635	ENSMUSP00000022535
SINCAM004810	ENSMUSP00000022536
SINCAM921217	ENSMUSP00000022538
SINCAM004813	ENSMUSP00000022543
SINCAM000571	ENSMUSP00000022545
SINCAM015427	ENSMUSP00000022550
SINCAM004296	ENSMUSP00000022551
SINCAM010856	ENSMUSP00000022553
SINCAM921375	ENSMUSP00000022561
SINCAM010936	ENSMUSP00000022563
SINCAM009385	ENSMUSP00000022566
SINCAM009911	ENSMUSP00000022567
SINCAM004411	ENSMUSP00000022573
SINCAM004407	ENSMUSP00000022574
SINCAM004405	ENSMUSP00000022576
SINCAM004404	ENSMUSP00000022577
SINCAM004400	ENSMUSP00000022580
SINCAM004394	ENSMUSP00000022585
SINCAM004393	ENSMUSP00000022586
SINCAM010770	ENSMUSP00000022589
SINCAM004269	ENSMUSP00000022590
SINCAM004267	ENSMUSP00000022591
SINCAM004265	ENSMUSP00000022593
SINCAM004262	ENSMUSP00000022595
SINCAM004261	ENSMUSP00000022600
SINCAM921284	ENSMUSP00000022601
SINCAM004466	ENSMUSP00000022603
SINCAM002837	ENSMUSP00000022609
SINCAM003346	ENSMUSP00000022610
SINCAM003345	ENSMUSP00000022612
SINCAM003344	ENSMUSP00000022613
SINCAM003343	ENSMUSP00000022614
SINCAM003340	ENSMUSP00000022616
SINCAM000213	ENSMUSP00000022618
SINCAM017248	ENSMUSP00000022622
SINCAM007199	ENSMUSP00000022629
SINCAM014323	ENSMUSP00000022634
SINCAM007011	ENSMUSP00000022638
SINCAM014337	ENSMUSP00000022639
SINCAM004482	ENSMUSP00000022650
SINCAM004480	ENSMUSP00000022656
SINCAM014271	ENSMUSP00000022660
SINCAM014299	ENSMUSP00000022665
SINCAM004477	ENSMUSP00000022666
SINCAM014300	ENSMUSP00000022678
SINCAM014302	ENSMUSP00000022680
SINCAM922828	ENSMUSP00000022682
SINCAM017407	ENSMUSP00000022690
SINCAM014309	ENSMUSP00000022693
SINCAM014249	ENSMUSP00000022696
SINCAM014250	ENSMUSP00000022698
SINCAM010128	ENSMUSP00000022699
SINCAM004297	ENSMUSP00000022701
SINCAM004614	ENSMUSP00000022704
SINCAM004613	ENSMUSP00000022705
SINCAM009383	ENSMUSP00000022707
SINCAM921334	ENSMUSP00000022709
SINCAM004513	ENSMUSP00000022716
SINCAM009972	ENSMUSP00000022720
SINCAM004492	ENSMUSP00000022721
SINCAM010782	ENSMUSP00000022722
SINCAM921331	ENSMUSP00000022725
SINCAM921330	ENSMUSP00000022727
SINCAM004502	ENSMUSP00000022728
SINCAM004498	ENSMUSP00000022734
SINCAM920650	ENSMUSP00000022744
SINCAM001466	ENSMUSP00000022746
SINCAM010326	ENSMUSP00000022787
SINCAM923082	ENSMUSP00000022803
SINCAM920638	ENSMUSP00000022816
SINCAM012314	ENSMUSP00000022821
SINCAM001805	ENSMUSP00000022826
SINCAM002122	ENSMUSP00000022842
SINCAM920625	ENSMUSP00000022849
SINCAM016176	ENSMUSP00000022851
SINCAM010302	ENSMUSP00000022856
SINCAM002706	ENSMUSP00000022865
SINCAM002705	ENSMUSP00000022867
SINCAM002471	ENSMUSP00000022871
SINCAM001926	ENSMUSP00000022875
SINCAM001931	ENSMUSP00000022881
SINCAM001548	ENSMUSP00000022890
SINCAM002806	ENSMUSP00000022894
SINCAM002443	ENSMUSP00000022895
SINCAM002997	ENSMUSP00000022904
SINCAM002401	ENSMUSP00000022906
SINCAM002400	ENSMUSP00000022908
SINCAM002399	ENSMUSP00000022909
SINCAM002392	ENSMUSP00000022915
SINCAM002391	ENSMUSP00000022916
SINCAM002363	ENSMUSP00000022921
SINCAM002515	ENSMUSP00000022925
SINCAM002517	ENSMUSP00000022927
SINCAM010500	ENSMUSP00000022945
SINCAM001544	ENSMUSP00000022953
SINCAM900237	ENSMUSP00000022954
SINCAM002361	ENSMUSP00000022960
SINCAM002360	ENSMUSP00000022962
SINCAM920797	ENSMUSP00000022964
SINCAM002510	ENSMUSP00000022967
SINCAM002306	ENSMUSP00000022976
SINCAM002307	ENSMUSP00000022977
SINCAM002293	ENSMUSP00000022980
SINCAM002335	ENSMUSP00000022985
SINCAM002334	ENSMUSP00000022986
SINCAM002325	ENSMUSP00000022992
SINCAM002322	ENSMUSP00000022993
SINCAM002317	ENSMUSP00000022998
SINCAM920784	ENSMUSP00000023006
SINCAM002480	ENSMUSP00000023007
SINCAM006069	ENSMUSP00000023019
SINCAM014823	ENSMUSP00000023024
SINCAM014819	ENSMUSP00000023029
SINCAM014817	ENSMUSP00000023036
SINCAM922008	ENSMUSP00000023040
SINCAM922786	ENSMUSP00000023044
SINCAM011197	ENSMUSP00000023048
SINCAM014890	ENSMUSP00000023050
SINCAM014767	ENSMUSP00000023055
SINCAM005290	ENSMUSP00000023057
SINCAM920769	ENSMUSP00000023059
SINCAM014764	ENSMUSP00000023061
SINCAM922372	ENSMUSP00000023064
SINCAM014894	ENSMUSP00000023065
SINCAM920999	ENSMUSP00000023067
SINCAM005890	ENSMUSP00000023068
SINCAM005891	ENSMUSP00000023069
SINCAM005877	ENSMUSP00000023070
SINCAM005852	ENSMUSP00000023071
SINCAM005851	ENSMUSP00000023072
SINCAM900273	ENSMUSP00000023083
SINCAM014910	ENSMUSP00000023085
SINCAM922798	ENSMUSP00000023086
SINCAM005798	ENSMUSP00000023087
SINCAM014707	ENSMUSP00000023100
SINCAM005725	ENSMUSP00000023101
SINCAM005724	ENSMUSP00000023104
SINCAM014197	ENSMUSP00000023105
SINCAM014830	ENSMUSP00000023112
SINCAM014829	ENSMUSP00000023113
SINCAM014826	ENSMUSP00000023116
SINCAM014825	ENSMUSP00000023117
SINCAM014234	ENSMUSP00000023119
SINCAM014230	ENSMUSP00000023128
SINCAM014229	ENSMUSP00000023129
SINCAM922766	ENSMUSP00000023133
SINCAM011322	ENSMUSP00000023140
SINCAM011090	ENSMUSP00000023146
SINCAM011092	ENSMUSP00000023147
SINCAM011084	ENSMUSP00000023150
SINCAM009117	ENSMUSP00000023151
SINCAM009118	ENSMUSP00000023154
SINCAM011292	ENSMUSP00000023157
SINCAM011389	ENSMUSP00000023159
SINCAM011276	ENSMUSP00000023161
SINCAM011272	ENSMUSP00000023165
SINCAM009193	ENSMUSP00000023171
SINCAM015052	ENSMUSP00000023179
SINCAM011102	ENSMUSP00000023191
SINCAM011317	ENSMUSP00000023206
SINCAM011769	ENSMUSP00000023210
SINCAM001551	ENSMUSP00000023213
SINCAM015368	ENSMUSP00000023214
SINCAM015370	ENSMUSP00000023217
SINCAM001565	ENSMUSP00000023219
SINCAM001564	ENSMUSP00000023220
SINCAM002709	ENSMUSP00000023221
SINCAM002754	ENSMUSP00000023225
SINCAM002713	ENSMUSP00000023231
SINCAM920764	ENSMUSP00000023265
SINCAM004177	ENSMUSP00000023269
SINCAM004178	ENSMUSP00000023270
SINCAM006257	ENSMUSP00000023282
SINCAM006256	ENSMUSP00000023283
SINCAM006235	ENSMUSP00000023285
SINCAM006247	ENSMUSP00000023289
SINCAM006245	ENSMUSP00000023291
SINCAM004189	ENSMUSP00000023312
SINCAM004455	ENSMUSP00000023334
SINCAM900220	ENSMUSP00000023343
SINCAM900221	ENSMUSP00000023344
SINCAM007420	ENSMUSP00000023351
SINCAM002429	ENSMUSP00000023352
SINCAM002428	ENSMUSP00000023353
SINCAM922408	ENSMUSP00000023356
SINCAM011333	ENSMUSP00000023357
SINCAM011331	ENSMUSP00000023359
SINCAM922014	ENSMUSP00000023360
SINCAM011326	ENSMUSP00000023362
SINCAM011325	ENSMUSP00000023363
SINCAM011404	ENSMUSP00000023364
SINCAM011066	ENSMUSP00000023365
SINCAM004601	ENSMUSP00000023387
SINCAM004600	ENSMUSP00000023390
SINCAM007387	ENSMUSP00000023391
SINCAM011367	ENSMUSP00000023396
SINCAM012521	ENSMUSP00000023400
SINCAM010735	ENSMUSP00000023405
SINCAM921257	ENSMUSP00000023431
SINCAM921256	ENSMUSP00000023432
SINCAM004163	ENSMUSP00000023434
SINCAM004169	ENSMUSP00000023437
SINCAM007417	ENSMUSP00000023444
SINCAM007418	ENSMUSP00000023448
SINCAM007708	ENSMUSP00000023449
SINCAM007706	ENSMUSP00000023450
SINCAM009306	ENSMUSP00000023457
SINCAM009305	ENSMUSP00000023460
SINCAM009301	ENSMUSP00000023464
SINCAM007374	ENSMUSP00000023465
SINCAM921953	ENSMUSP00000023467
SINCAM001737	ENSMUSP00000023468
SINCAM921940	ENSMUSP00000023474
SINCAM004556	ENSMUSP00000023478
SINCAM004599	ENSMUSP00000023482
SINCAM009317	ENSMUSP00000023486
SINCAM004597	ENSMUSP00000023487
SINCAM009325	ENSMUSP00000023489
SINCAM009327	ENSMUSP00000023491
SINCAM004252	ENSMUSP00000023494
SINCAM006446	ENSMUSP00000023497
SINCAM004221	ENSMUSP00000023501
SINCAM006450	ENSMUSP00000023502
SINCAM004220	ENSMUSP00000023504
SINCAM004219	ENSMUSP00000023507
SINCAM009362	ENSMUSP00000023509
SINCAM006754	ENSMUSP00000023510
SINCAM004244	ENSMUSP00000023514
SINCAM004246	ENSMUSP00000023524
SINCAM004247	ENSMUSP00000023525
SINCAM006756	ENSMUSP00000023532
SINCAM006329	ENSMUSP00000023535
SINCAM006759	ENSMUSP00000023538
SINCAM006335	ENSMUSP00000023550
SINCAM006338	ENSMUSP00000023554
SINCAM006339	ENSMUSP00000023555
SINCAM015379	ENSMUSP00000023561
SINCAM923013	ENSMUSP00000023562
SINCAM004049	ENSMUSP00000023566
SINCAM004048	ENSMUSP00000023568
SINCAM004046	ENSMUSP00000023572
SINCAM013947	ENSMUSP00000023580
SINCAM921935	ENSMUSP00000023583
SINCAM921936	ENSMUSP00000023587
SINCAM009458	ENSMUSP00000023593
SINCAM009282	ENSMUSP00000023598
SINCAM921926	ENSMUSP00000023599
SINCAM004115	ENSMUSP00000023600
SINCAM009459	ENSMUSP00000023601
SINCAM921240	ENSMUSP00000023608
SINCAM004129	ENSMUSP00000023610
SINCAM004130	ENSMUSP00000023611
SINCAM004093	ENSMUSP00000023612
SINCAM004088	ENSMUSP00000023615
SINCAM006340	ENSMUSP00000023616
SINCAM004429	ENSMUSP00000023629
SINCAM921249	ENSMUSP00000023630
SINCAM004104	ENSMUSP00000023666
SINCAM010797	ENSMUSP00000023670
SINCAM004024	ENSMUSP00000023673
SINCAM004029	ENSMUSP00000023677
SINCAM004023	ENSMUSP00000023682
SINCAM004021	ENSMUSP00000023684
SINCAM004019	ENSMUSP00000023686
SINCAM004016	ENSMUSP00000023691
SINCAM921246	ENSMUSP00000023694
SINCAM004535	ENSMUSP00000023707
SINCAM014131	ENSMUSP00000023732
SINCAM014133	ENSMUSP00000023734
SINCAM014142	ENSMUSP00000023736
SINCAM014136	ENSMUSP00000023741
SINCAM014111	ENSMUSP00000023749
SINCAM014118	ENSMUSP00000023750
SINCAM014173	ENSMUSP00000023758
SINCAM014174	ENSMUSP00000023759
SINCAM006447	ENSMUSP00000023760
SINCAM922751	ENSMUSP00000023761
SINCAM014191	ENSMUSP00000023774
SINCAM920651	ENSMUSP00000023775
SINCAM014055	ENSMUSP00000023776
SINCAM014123	ENSMUSP00000023803
SINCAM014225	ENSMUSP00000023806
SINCAM014162	ENSMUSP00000023812
SINCAM014128	ENSMUSP00000023813
SINCAM922760	ENSMUSP00000023814
SINCAM014088	ENSMUSP00000023818
SINCAM000154	ENSMUSP00000023820
SINCAM921830	ENSMUSP00000023826
SINCAM002417	ENSMUSP00000023828
SINCAM920990	ENSMUSP00000023829
SINCAM003189	ENSMUSP00000023830
SINCAM921401	ENSMUSP00000023832
SINCAM004310	ENSMUSP00000023835
SINCAM010859	ENSMUSP00000023836
SINCAM920449	ENSMUSP00000023840
SINCAM013665	ENSMUSP00000023846
SINCAM000291	ENSMUSP00000023849
SINCAM005945	ENSMUSP00000023851
SINCAM001740	ENSMUSP00000023856
SINCAM008586	ENSMUSP00000023867
SINCAM007564	ENSMUSP00000023869
SINCAM016154	ENSMUSP00000023882
SINCAM001307	ENSMUSP00000023897
SINCAM002464	ENSMUSP00000023911
SINCAM004095	ENSMUSP00000023913
SINCAM002373	ENSMUSP00000023917
SINCAM005221	ENSMUSP00000023918
SINCAM922133	ENSMUSP00000023924
SINCAM014122	ENSMUSP00000023952
SINCAM005277	ENSMUSP00000023965
SINCAM000921	ENSMUSP00000024005
SINCAM921222	ENSMUSP00000024011
SINCAM013633	ENSMUSP00000024015
SINCAM009890	ENSMUSP00000024031
SINCAM003275	ENSMUSP00000024035
SINCAM006078	ENSMUSP00000024042
SINCAM009758	ENSMUSP00000024047
SINCAM010719	ENSMUSP00000024049
SINCAM922577	ENSMUSP00000024056
SINCAM007172	ENSMUSP00000024078
SINCAM002935	ENSMUSP00000024104
SINCAM922051	ENSMUSP00000024107
SINCAM921247	ENSMUSP00000024112
SINCAM002788	ENSMUSP00000024123
SINCAM008326	ENSMUSP00000024155
SINCAM006731	ENSMUSP00000024159
SINCAM920729	ENSMUSP00000024171
SINCAM013632	ENSMUSP00000024200
SINCAM009725	ENSMUSP00000024238
SINCAM016252	ENSMUSP00000024260
SINCAM013754	ENSMUSP00000024338
SINCAM007597	ENSMUSP00000024470
SINCAM921709	ENSMUSP00000024486
SINCAM013465	ENSMUSP00000024492
SINCAM003898	ENSMUSP00000024565
SINCAM003424	ENSMUSP00000024572
SINCAM003653	ENSMUSP00000024575
SINCAM003680	ENSMUSP00000024596
SINCAM003551	ENSMUSP00000024599
SINCAM001135	ENSMUSP00000024620
SINCAM001131	ENSMUSP00000024627
SINCAM921153	ENSMUSP00000024657
SINCAM003507	ENSMUSP00000024660
SINCAM017366	ENSMUSP00000024702
SINCAM003115	ENSMUSP00000024705
SINCAM003016	ENSMUSP00000024706
SINCAM003129	ENSMUSP00000024708
SINCAM003128	ENSMUSP00000024709
SINCAM002184	ENSMUSP00000024717
SINCAM003104	ENSMUSP00000024721
SINCAM003102	ENSMUSP00000024724
SINCAM002187	ENSMUSP00000024725
SINCAM003107	ENSMUSP00000024727
SINCAM003124	ENSMUSP00000024731
SINCAM003737	ENSMUSP00000024733
SINCAM003649	ENSMUSP00000024734
SINCAM002192	ENSMUSP00000024736
SINCAM003746	ENSMUSP00000024742
SINCAM921178	ENSMUSP00000024748
SINCAM003687	ENSMUSP00000024749
SINCAM003110	ENSMUSP00000024755
SINCAM003112	ENSMUSP00000024756
SINCAM003111	ENSMUSP00000024757
SINCAM001117	ENSMUSP00000024761
SINCAM003646	ENSMUSP00000024762
SINCAM003647	ENSMUSP00000024763
SINCAM003750	ENSMUSP00000024766
SINCAM003851	ENSMUSP00000024773
SINCAM012176	ENSMUSP00000024774
SINCAM012147	ENSMUSP00000024778
SINCAM012148	ENSMUSP00000024779
SINCAM012146	ENSMUSP00000024783
SINCAM012090	ENSMUSP00000024786
SINCAM012204	ENSMUSP00000024802
SINCAM012210	ENSMUSP00000024811
SINCAM003788	ENSMUSP00000024816
SINCAM003713	ENSMUSP00000024823
SINCAM004132	ENSMUSP00000024829
SINCAM004124	ENSMUSP00000024832
SINCAM004107	ENSMUSP00000024839
SINCAM002648	ENSMUSP00000024840
SINCAM002494	ENSMUSP00000024849
SINCAM004250	ENSMUSP00000024851
SINCAM003941	ENSMUSP00000024854
SINCAM008161	ENSMUSP00000024857
SINCAM921187	ENSMUSP00000024858
SINCAM001181	ENSMUSP00000024866
SINCAM003514	ENSMUSP00000024869
SINCAM003493	ENSMUSP00000024873
SINCAM003492	ENSMUSP00000024879
SINCAM003512	ENSMUSP00000024880
SINCAM003491	ENSMUSP00000024882
SINCAM003508	ENSMUSP00000024884
SINCAM003501	ENSMUSP00000024885
SINCAM003502	ENSMUSP00000024887
SINCAM003404	ENSMUSP00000024894
SINCAM002663	ENSMUSP00000024897
SINCAM002659	ENSMUSP00000024906
SINCAM002653	ENSMUSP00000024914
SINCAM003947	ENSMUSP00000024916
SINCAM011260	ENSMUSP00000024930
SINCAM011270	ENSMUSP00000024932
[truncated: 10,426 more rows]
