# Supplementary material for: Reconstruction of proto-vertebrate, proto-cyclostome and proto-gnathostome genomes provides new insights into early vertebrate evolution
Source: Nat Commun. 2021 Jul 23;12:4489. doi: 10.1038/s41467-021-24573-z (PMC8302630; doi:10.1038/s41467-021-24573-z)
Supplement: Supplementary file 4 — Supplementary Data 1 [file 41467_2021_24573_MOESM4_ESM.zip › SuppData1/orthologs/CALMI-ORYLA.txt]

SINCAM000003	ENSORLP00000006429
SINCAM000003	ENSORLP00000009833
SINCAM000008	ENSORLP00000002480
SINCAM000009	ENSORLP00000024918
SINCAM000010	ENSORLP00000024907
SINCAM000016	ENSORLP00000025833
SINCAM000017	ENSORLP00000025834
SINCAM000017	ENSORLP00000001852
SINCAM000018	ENSORLP00000025836
SINCAM000019	ENSORLP00000025839
SINCAM000019	ENSORLP00000016922
SINCAM000025	ENSORLP00000009165
SINCAM000025	ENSORLP00000000257
SINCAM000031	ENSORLP00000006147
SINCAM000033	ENSORLP00000006144
SINCAM000035	ENSORLP00000009798
SINCAM000035	ENSORLP00000007059
SINCAM000036	ENSORLP00000007003
SINCAM000036	ENSORLP00000009817
SINCAM000037	ENSORLP00000009838
SINCAM000037	ENSORLP00000006969
SINCAM000040	ENSORLP00000006132
SINCAM000044	ENSORLP00000006449
SINCAM000045	ENSORLP00000006482
SINCAM000046	ENSORLP00000006492
SINCAM000046	ENSORLP00000005616
SINCAM000047	ENSORLP00000005646
SINCAM000047	ENSORLP00000006519
SINCAM000049	ENSORLP00000006713
SINCAM000049	ENSORLP00000011687
SINCAM000051	ENSORLP00000006690
SINCAM000055	ENSORLP00000017998
SINCAM000055	ENSORLP00000009102
SINCAM000058	ENSORLP00000013808
SINCAM000059	ENSORLP00000013733
SINCAM000063	ENSORLP00000022074
SINCAM000066	ENSORLP00000015022
SINCAM000067	ENSORLP00000002434
SINCAM000067	ENSORLP00000013032
SINCAM000069	ENSORLP00000002292
SINCAM000069	ENSORLP00000005800
SINCAM000070	ENSORLP00000002600
SINCAM000075	ENSORLP00000006153
SINCAM000077	ENSORLP00000008656
SINCAM000078	ENSORLP00000025459
SINCAM000081	ENSORLP00000012863
SINCAM000084	ENSORLP00000001720
SINCAM000084	ENSORLP00000012508
SINCAM000086	ENSORLP00000009727
SINCAM000094	ENSORLP00000016839
SINCAM000100	ENSORLP00000012599
SINCAM000100	ENSORLP00000003845
SINCAM000101	ENSORLP00000013706
SINCAM000102	ENSORLP00000025305
SINCAM000104	ENSORLP00000025389
SINCAM000106	ENSORLP00000022293
SINCAM000106	ENSORLP00000022295
SINCAM000117	ENSORLP00000006911
SINCAM000120	ENSORLP00000011580
SINCAM000120	ENSORLP00000007913
SINCAM000123	ENSORLP00000002905
SINCAM000126	ENSORLP00000009886
SINCAM000129	ENSORLP00000007499
SINCAM000129	ENSORLP00000019978
SINCAM000130	ENSORLP00000019987
SINCAM000131	ENSORLP00000024235
SINCAM000132	ENSORLP00000025544
SINCAM000133	ENSORLP00000001011
SINCAM000133	ENSORLP00000022474
SINCAM000135	ENSORLP00000005609
SINCAM000136	ENSORLP00000014251
SINCAM000140	ENSORLP00000013085
SINCAM000141	ENSORLP00000013053
SINCAM000141	ENSORLP00000012532
SINCAM000143	ENSORLP00000007999
SINCAM000143	ENSORLP00000002796
SINCAM000148	ENSORLP00000007609
SINCAM000148	ENSORLP00000009027
SINCAM000151	ENSORLP00000005907
SINCAM000151	ENSORLP00000005126
SINCAM000152	ENSORLP00000022019
SINCAM000152	ENSORLP00000006291
SINCAM000153	ENSORLP00000005898
SINCAM000153	ENSORLP00000013147
SINCAM000154	ENSORLP00000005193
SINCAM000154	ENSORLP00000024239
SINCAM000155	ENSORLP00000025741
SINCAM000155	ENSORLP00000025228
SINCAM000156	ENSORLP00000025740
SINCAM000159	ENSORLP00000011380
SINCAM000160	ENSORLP00000000202
SINCAM000161	ENSORLP00000025520
SINCAM000161	ENSORLP00000019645
SINCAM000162	ENSORLP00000000620
SINCAM000162	ENSORLP00000025527
SINCAM000163	ENSORLP00000007673
SINCAM000164	ENSORLP00000007655
SINCAM000165	ENSORLP00000018061
SINCAM000165	ENSORLP00000007643
SINCAM000166	ENSORLP00000018069
SINCAM000166	ENSORLP00000007625
SINCAM000167	ENSORLP00000007616
SINCAM000174	ENSORLP00000010023
SINCAM000177	ENSORLP00000009797
SINCAM000178	ENSORLP00000013386
SINCAM000179	ENSORLP00000007575
SINCAM000179	ENSORLP00000013377
SINCAM000180	ENSORLP00000025739
SINCAM000180	ENSORLP00000009570
SINCAM000188	ENSORLP00000007098
SINCAM000191	ENSORLP00000025285
SINCAM000191	ENSORLP00000022966
SINCAM000193	ENSORLP00000025233
SINCAM000193	ENSORLP00000018599
SINCAM000194	ENSORLP00000025223
SINCAM000194	ENSORLP00000008175
SINCAM000197	ENSORLP00000025084
SINCAM000198	ENSORLP00000025064
SINCAM000198	ENSORLP00000018596
SINCAM000200	ENSORLP00000025047
SINCAM000200	ENSORLP00000023942
SINCAM000201	ENSORLP00000024975
SINCAM000201	ENSORLP00000001261
SINCAM000202	ENSORLP00000002720
SINCAM000203	ENSORLP00000011238
SINCAM000204	ENSORLP00000009376
SINCAM000204	ENSORLP00000009756
SINCAM000205	ENSORLP00000004387
SINCAM000205	ENSORLP00000005138
SINCAM000207	ENSORLP00000009205
SINCAM000209	ENSORLP00000003567
SINCAM000210	ENSORLP00000003592
SINCAM000211	ENSORLP00000003603
SINCAM000212	ENSORLP00000009270
SINCAM000212	ENSORLP00000009259
SINCAM000214	ENSORLP00000009252
SINCAM000215	ENSORLP00000009247
SINCAM000215	ENSORLP00000011779
SINCAM000216	ENSORLP00000009279
SINCAM000216	ENSORLP00000020796
SINCAM000218	ENSORLP00000003739
SINCAM000221	ENSORLP00000009301
SINCAM000221	ENSORLP00000012897
SINCAM000223	ENSORLP00000009341
SINCAM000224	ENSORLP00000009431
SINCAM000225	ENSORLP00000009438
SINCAM000225	ENSORLP00000007570
SINCAM000228	ENSORLP00000009536
SINCAM000228	ENSORLP00000004902
SINCAM000234	ENSORLP00000009602
SINCAM000235	ENSORLP00000009623
SINCAM000236	ENSORLP00000009650
SINCAM000236	ENSORLP00000003867
SINCAM000237	ENSORLP00000012909
SINCAM000237	ENSORLP00000003879
SINCAM000238	ENSORLP00000009692
SINCAM000239	ENSORLP00000009720
SINCAM000239	ENSORLP00000003544
SINCAM000240	ENSORLP00000009725
SINCAM000241	ENSORLP00000004312
SINCAM000241	ENSORLP00000005296
SINCAM000243	ENSORLP00000010567
SINCAM000243	ENSORLP00000005243
SINCAM000244	ENSORLP00000010587
SINCAM000245	ENSORLP00000010652
SINCAM000246	ENSORLP00000003172
SINCAM000246	ENSORLP00000010319
SINCAM000247	ENSORLP00000009550
SINCAM000247	ENSORLP00000013980
SINCAM000248	ENSORLP00000010452
SINCAM000248	ENSORLP00000005324
SINCAM000249	ENSORLP00000010421
SINCAM000250	ENSORLP00000003101
SINCAM000251	ENSORLP00000003045
SINCAM000251	ENSORLP00000003049
SINCAM000252	ENSORLP00000010363
SINCAM000253	ENSORLP00000018126
SINCAM000256	ENSORLP00000024386
SINCAM000261	ENSORLP00000010422
SINCAM000261	ENSORLP00000010104
SINCAM000263	ENSORLP00000010399
SINCAM000264	ENSORLP00000010392
SINCAM000267	ENSORLP00000020955
SINCAM000268	ENSORLP00000020936
SINCAM000268	ENSORLP00000002085
SINCAM000270	ENSORLP00000020913
SINCAM000270	ENSORLP00000024200
SINCAM000271	ENSORLP00000020906
SINCAM000272	ENSORLP00000023735
SINCAM000272	ENSORLP00000022105
SINCAM000274	ENSORLP00000004885
SINCAM000274	ENSORLP00000000326
SINCAM000276	ENSORLP00000004869
SINCAM000276	ENSORLP00000006207
SINCAM000277	ENSORLP00000004848
SINCAM000282	ENSORLP00000022489
SINCAM000282	ENSORLP00000020090
SINCAM000283	ENSORLP00000017888
SINCAM000288	ENSORLP00000025368
SINCAM000288	ENSORLP00000017809
SINCAM000289	ENSORLP00000025345
SINCAM000289	ENSORLP00000014452
SINCAM000290	ENSORLP00000025336
SINCAM000291	ENSORLP00000002614
SINCAM000291	ENSORLP00000025306
SINCAM000292	ENSORLP00000002605
SINCAM000295	ENSORLP00000025303
SINCAM000296	ENSORLP00000002577
SINCAM000297	ENSORLP00000025523
SINCAM000297	ENSORLP00000009253
SINCAM000299	ENSORLP00000020969
SINCAM000300	ENSORLP00000013352
SINCAM000301	ENSORLP00000013383
SINCAM000301	ENSORLP00000008772
SINCAM000303	ENSORLP00000002514
SINCAM000305	ENSORLP00000009183
SINCAM000306	ENSORLP00000011390
SINCAM000306	ENSORLP00000005419
SINCAM000307	ENSORLP00000025479
SINCAM000307	ENSORLP00000025100
SINCAM000308	ENSORLP00000003328
SINCAM000310	ENSORLP00000024898
SINCAM000312	ENSORLP00000023378
SINCAM000313	ENSORLP00000009186
SINCAM000313	ENSORLP00000003987
SINCAM000315	ENSORLP00000006120
SINCAM000315	ENSORLP00000017551
SINCAM000317	ENSORLP00000012018
SINCAM000317	ENSORLP00000001641
SINCAM000318	ENSORLP00000025218
SINCAM000320	ENSORLP00000013221
SINCAM000322	ENSORLP00000002465
SINCAM000322	ENSORLP00000014473
SINCAM000323	ENSORLP00000023723
SINCAM000324	ENSORLP00000002479
SINCAM000324	ENSORLP00000019980
SINCAM000325	ENSORLP00000012310
SINCAM000326	ENSORLP00000014061
SINCAM000327	ENSORLP00000012414
SINCAM000329	ENSORLP00000014291
SINCAM000332	ENSORLP00000008587
SINCAM000335	ENSORLP00000011038
SINCAM000340	ENSORLP00000016574
SINCAM000340	ENSORLP00000008670
SINCAM000343	ENSORLP00000017896
SINCAM000343	ENSORLP00000003992
SINCAM000344	ENSORLP00000013880
SINCAM000344	ENSORLP00000001712
SINCAM000349	ENSORLP00000008712
SINCAM000349	ENSORLP00000003369
SINCAM000354	ENSORLP00000019851
SINCAM000355	ENSORLP00000007526
SINCAM000356	ENSORLP00000006001
SINCAM000356	ENSORLP00000002394
SINCAM000357	ENSORLP00000001096
SINCAM000361	ENSORLP00000006276
SINCAM000363	ENSORLP00000015477
SINCAM000364	ENSORLP00000014530
SINCAM000365	ENSORLP00000011802
SINCAM000366	ENSORLP00000025501
SINCAM000367	ENSORLP00000024509
SINCAM000368	ENSORLP00000025509
SINCAM000371	ENSORLP00000025515
SINCAM000371	ENSORLP00000022651
SINCAM000372	ENSORLP00000016626
SINCAM000373	ENSORLP00000023561
SINCAM000374	ENSORLP00000023543
SINCAM000376	ENSORLP00000020244
SINCAM000379	ENSORLP00000010970
SINCAM000379	ENSORLP00000025175
SINCAM000380	ENSORLP00000022263
SINCAM000381	ENSORLP00000022259
SINCAM000383	ENSORLP00000022256
SINCAM000384	ENSORLP00000004986
SINCAM000385	ENSORLP00000022251
SINCAM000385	ENSORLP00000014431
SINCAM000386	ENSORLP00000021174
SINCAM000387	ENSORLP00000021160
SINCAM000387	ENSORLP00000019417
SINCAM000388	ENSORLP00000008991
SINCAM000388	ENSORLP00000000602
SINCAM000390	ENSORLP00000021126
SINCAM000390	ENSORLP00000011308
SINCAM000391	ENSORLP00000002323
SINCAM000392	ENSORLP00000007840
SINCAM000392	ENSORLP00000019328
SINCAM000393	ENSORLP00000007884
SINCAM000394	ENSORLP00000007908
SINCAM000394	ENSORLP00000011041
SINCAM000395	ENSORLP00000025126
SINCAM000397	ENSORLP00000006241
SINCAM000398	ENSORLP00000000419
SINCAM000398	ENSORLP00000002139
SINCAM000399	ENSORLP00000008042
SINCAM000400	ENSORLP00000001384
SINCAM000403	ENSORLP00000008129
SINCAM000404	ENSORLP00000012225
SINCAM000404	ENSORLP00000008151
SINCAM000409	ENSORLP00000019043
SINCAM000409	ENSORLP00000005226
SINCAM000413	ENSORLP00000001934
SINCAM000415	ENSORLP00000002397
SINCAM000416	ENSORLP00000002372
SINCAM000417	ENSORLP00000006651
SINCAM000418	ENSORLP00000002335
SINCAM000421	ENSORLP00000014191
SINCAM000423	ENSORLP00000002299
SINCAM000425	ENSORLP00000002282
SINCAM000425	ENSORLP00000006716
SINCAM000427	ENSORLP00000006166
SINCAM000428	ENSORLP00000006196
SINCAM000428	ENSORLP00000006735
SINCAM000429	ENSORLP00000006212
SINCAM000430	ENSORLP00000010537
SINCAM000433	ENSORLP00000000746
SINCAM000434	ENSORLP00000000729
SINCAM000435	ENSORLP00000013714
SINCAM000436	ENSORLP00000009199
SINCAM000436	ENSORLP00000013724
SINCAM000437	ENSORLP00000021440
SINCAM000438	ENSORLP00000014591
SINCAM000439	ENSORLP00000020307
SINCAM000441	ENSORLP00000020265
SINCAM000441	ENSORLP00000005879
SINCAM000443	ENSORLP00000024936
SINCAM000443	ENSORLP00000009890
SINCAM000444	ENSORLP00000009915
SINCAM000445	ENSORLP00000024942
SINCAM000446	ENSORLP00000024957
SINCAM000447	ENSORLP00000009922
SINCAM000448	ENSORLP00000009950
SINCAM000449	ENSORLP00000007310
SINCAM000450	ENSORLP00000007300
SINCAM000451	ENSORLP00000007280
SINCAM000452	ENSORLP00000007251
SINCAM000453	ENSORLP00000007248
SINCAM000454	ENSORLP00000007229
SINCAM000454	ENSORLP00000009942
SINCAM000458	ENSORLP00000010561
SINCAM000458	ENSORLP00000014010
SINCAM000459	ENSORLP00000006027
SINCAM000460	ENSORLP00000006067
SINCAM000460	ENSORLP00000024196
SINCAM000464	ENSORLP00000024188
SINCAM000466	ENSORLP00000018016
SINCAM000466	ENSORLP00000014469
SINCAM000468	ENSORLP00000024779
SINCAM000470	ENSORLP00000000390
SINCAM000471	ENSORLP00000005426
SINCAM000471	ENSORLP00000020360
SINCAM000472	ENSORLP00000020384
SINCAM000472	ENSORLP00000005095
SINCAM000473	ENSORLP00000006154
SINCAM000473	ENSORLP00000008785
SINCAM000474	ENSORLP00000008779
SINCAM000474	ENSORLP00000022493
SINCAM000475	ENSORLP00000006163
SINCAM000475	ENSORLP00000008759
SINCAM000476	ENSORLP00000008747
SINCAM000476	ENSORLP00000006189
SINCAM000477	ENSORLP00000014151
SINCAM000479	ENSORLP00000008728
SINCAM000479	ENSORLP00000012835
SINCAM000481	ENSORLP00000008716
SINCAM000481	ENSORLP00000012918
SINCAM000483	ENSORLP00000006807
SINCAM000483	ENSORLP00000014171
SINCAM000484	ENSORLP00000006810
SINCAM000485	ENSORLP00000005545
SINCAM000489	ENSORLP00000006964
SINCAM000489	ENSORLP00000023507
SINCAM000490	ENSORLP00000007016
SINCAM000491	ENSORLP00000002084
SINCAM000492	ENSORLP00000007030
SINCAM000493	ENSORLP00000007052
SINCAM000496	ENSORLP00000005523
SINCAM000496	ENSORLP00000007118
SINCAM000497	ENSORLP00000004547
SINCAM000497	ENSORLP00000007135
SINCAM000498	ENSORLP00000007147
SINCAM000498	ENSORLP00000022612
SINCAM000499	ENSORLP00000007155
SINCAM000500	ENSORLP00000005501
SINCAM000500	ENSORLP00000004998
SINCAM000501	ENSORLP00000007356
SINCAM000501	ENSORLP00000025526
SINCAM000504	ENSORLP00000007340
SINCAM000504	ENSORLP00000005496
SINCAM000506	ENSORLP00000009827
SINCAM000507	ENSORLP00000009819
SINCAM000507	ENSORLP00000024880
SINCAM000508	ENSORLP00000024886
SINCAM000508	ENSORLP00000014086
SINCAM000509	ENSORLP00000024897
SINCAM000510	ENSORLP00000000802
SINCAM000512	ENSORLP00000000820
SINCAM000513	ENSORLP00000011342
SINCAM000514	ENSORLP00000000806
SINCAM000514	ENSORLP00000014999
SINCAM000516	ENSORLP00000022657
SINCAM000516	ENSORLP00000005621
SINCAM000517	ENSORLP00000023654
SINCAM000518	ENSORLP00000011834
SINCAM000521	ENSORLP00000022646
SINCAM000522	ENSORLP00000019787
SINCAM000522	ENSORLP00000007208
SINCAM000527	ENSORLP00000023732
SINCAM000527	ENSORLP00000019723
SINCAM000531	ENSORLP00000000319
SINCAM000532	ENSORLP00000016650
SINCAM000533	ENSORLP00000000315
SINCAM000535	ENSORLP00000000301
SINCAM000536	ENSORLP00000005456
SINCAM000537	ENSORLP00000000225
SINCAM000540	ENSORLP00000000208
SINCAM000541	ENSORLP00000000195
SINCAM000542	ENSORLP00000000556
SINCAM000543	ENSORLP00000000573
SINCAM000545	ENSORLP00000000580
SINCAM000546	ENSORLP00000005517
SINCAM000548	ENSORLP00000000605
SINCAM000549	ENSORLP00000005472
SINCAM000549	ENSORLP00000002447
SINCAM000550	ENSORLP00000024589
SINCAM000553	ENSORLP00000005520
SINCAM000554	ENSORLP00000008282
SINCAM000555	ENSORLP00000000749
SINCAM000555	ENSORLP00000020392
SINCAM000556	ENSORLP00000000754
SINCAM000558	ENSORLP00000000787
SINCAM000559	ENSORLP00000000817
SINCAM000561	ENSORLP00000002412
SINCAM000562	ENSORLP00000002421
SINCAM000563	ENSORLP00000002446
SINCAM000564	ENSORLP00000002464
SINCAM000565	ENSORLP00000007458
SINCAM000565	ENSORLP00000011589
SINCAM000566	ENSORLP00000004760
SINCAM000567	ENSORLP00000007492
SINCAM000569	ENSORLP00000005150
SINCAM000570	ENSORLP00000015949
SINCAM000570	ENSORLP00000018452
SINCAM000571	ENSORLP00000012577
SINCAM000571	ENSORLP00000025766
SINCAM000572	ENSORLP00000012584
SINCAM000572	ENSORLP00000012580
SINCAM000573	ENSORLP00000009513
SINCAM000573	ENSORLP00000007665
SINCAM000574	ENSORLP00000019506
SINCAM000575	ENSORLP00000024533
SINCAM000576	ENSORLP00000012633
SINCAM000576	ENSORLP00000008676
SINCAM000577	ENSORLP00000012745
SINCAM000577	ENSORLP00000004007
SINCAM000578	ENSORLP00000012775
SINCAM000579	ENSORLP00000012825
SINCAM000579	ENSORLP00000023289
SINCAM000582	ENSORLP00000010144
SINCAM000585	ENSORLP00000014821
SINCAM000586	ENSORLP00000010219
SINCAM000586	ENSORLP00000012817
SINCAM000587	ENSORLP00000010222
SINCAM000590	ENSORLP00000010277
SINCAM000591	ENSORLP00000010321
SINCAM000591	ENSORLP00000006754
SINCAM000592	ENSORLP00000010329
SINCAM000592	ENSORLP00000017698
SINCAM000594	ENSORLP00000023796
SINCAM000596	ENSORLP00000011185
SINCAM000598	ENSORLP00000024315
SINCAM000600	ENSORLP00000024319
SINCAM000602	ENSORLP00000024354
SINCAM000602	ENSORLP00000024348
SINCAM000603	ENSORLP00000010793
SINCAM000603	ENSORLP00000015114
SINCAM000604	ENSORLP00000010761
SINCAM000604	ENSORLP00000001396
SINCAM000605	ENSORLP00000025553
SINCAM000607	ENSORLP00000001511
SINCAM000611	ENSORLP00000001521
SINCAM000611	ENSORLP00000023712
SINCAM000612	ENSORLP00000013564
SINCAM000613	ENSORLP00000015362
SINCAM000615	ENSORLP00000000155
SINCAM000616	ENSORLP00000002457
SINCAM000617	ENSORLP00000002646
SINCAM000618	ENSORLP00000002694
SINCAM000618	ENSORLP00000025279
SINCAM000619	ENSORLP00000008349
SINCAM000621	ENSORLP00000025244
SINCAM000622	ENSORLP00000025238
SINCAM000624	ENSORLP00000013856
SINCAM000630	ENSORLP00000001348
SINCAM000631	ENSORLP00000025518
SINCAM000632	ENSORLP00000025210
SINCAM000634	ENSORLP00000000967
SINCAM000634	ENSORLP00000000951
SINCAM000636	ENSORLP00000013729
SINCAM000637	ENSORLP00000013751
SINCAM000638	ENSORLP00000019421
SINCAM000638	ENSORLP00000013755
SINCAM000640	ENSORLP00000019432
SINCAM000642	ENSORLP00000013819
SINCAM000645	ENSORLP00000009932
SINCAM000646	ENSORLP00000009939
SINCAM000647	ENSORLP00000006262
SINCAM000648	ENSORLP00000009959
SINCAM000648	ENSORLP00000001571
SINCAM000649	ENSORLP00000000545
SINCAM000650	ENSORLP00000000467
SINCAM000650	ENSORLP00000017683
SINCAM000651	ENSORLP00000002630
SINCAM000653	ENSORLP00000018096
SINCAM000655	ENSORLP00000007608
SINCAM000656	ENSORLP00000018182
SINCAM000656	ENSORLP00000007588
SINCAM000657	ENSORLP00000018366
SINCAM000660	ENSORLP00000007133
SINCAM000661	ENSORLP00000001966
SINCAM000662	ENSORLP00000007196
SINCAM000664	ENSORLP00000018661
SINCAM000665	ENSORLP00000010478
SINCAM000666	ENSORLP00000010520
SINCAM000668	ENSORLP00000009289
SINCAM000670	ENSORLP00000019916
SINCAM000671	ENSORLP00000008083
SINCAM000672	ENSORLP00000008103
SINCAM000672	ENSORLP00000008326
SINCAM000674	ENSORLP00000009529
SINCAM000674	ENSORLP00000007044
SINCAM000678	ENSORLP00000009544
SINCAM000678	ENSORLP00000022754
SINCAM000679	ENSORLP00000009547
SINCAM000682	ENSORLP00000009567
SINCAM000683	ENSORLP00000009898
SINCAM000684	ENSORLP00000019925
SINCAM000686	ENSORLP00000018622
SINCAM000689	ENSORLP00000019897
SINCAM000689	ENSORLP00000008086
SINCAM000690	ENSORLP00000025540
SINCAM000692	ENSORLP00000025564
SINCAM000692	ENSORLP00000025569
SINCAM000693	ENSORLP00000007060
SINCAM000693	ENSORLP00000012127
SINCAM000694	ENSORLP00000001723
SINCAM000695	ENSORLP00000013631
SINCAM000696	ENSORLP00000000285
SINCAM000698	ENSORLP00000000336
SINCAM000698	ENSORLP00000006795
SINCAM000701	ENSORLP00000019902
SINCAM000701	ENSORLP00000000372
SINCAM000702	ENSORLP00000010879
SINCAM000704	ENSORLP00000010996
SINCAM000705	ENSORLP00000011022
SINCAM000706	ENSORLP00000025572
SINCAM000707	ENSORLP00000019928
SINCAM000710	ENSORLP00000019948
SINCAM000711	ENSORLP00000025533
SINCAM000711	ENSORLP00000013130
SINCAM000713	ENSORLP00000025155
SINCAM000714	ENSORLP00000010659
SINCAM000714	ENSORLP00000017378
SINCAM000715	ENSORLP00000002145
SINCAM000716	ENSORLP00000004857
SINCAM000716	ENSORLP00000009167
SINCAM000717	ENSORLP00000004871
SINCAM000719	ENSORLP00000010640
SINCAM000719	ENSORLP00000012465
SINCAM000720	ENSORLP00000022780
SINCAM000722	ENSORLP00000007970
SINCAM000723	ENSORLP00000007636
SINCAM000724	ENSORLP00000007663
SINCAM000724	ENSORLP00000004199
SINCAM000725	ENSORLP00000022528
SINCAM000726	ENSORLP00000022532
SINCAM000734	ENSORLP00000004752
SINCAM000735	ENSORLP00000004843
SINCAM000735	ENSORLP00000014049
SINCAM000736	ENSORLP00000022792
SINCAM000737	ENSORLP00000022549
SINCAM000739	ENSORLP00000022537
SINCAM000739	ENSORLP00000006302
SINCAM000741	ENSORLP00000022526
SINCAM000741	ENSORLP00000000889
SINCAM000752	ENSORLP00000006124
SINCAM000753	ENSORLP00000002907
SINCAM000755	ENSORLP00000012060
SINCAM000756	ENSORLP00000001137
SINCAM000758	ENSORLP00000016103
SINCAM000759	ENSORLP00000025494
SINCAM000763	ENSORLP00000007425
SINCAM000764	ENSORLP00000007415
SINCAM000765	ENSORLP00000007408
SINCAM000771	ENSORLP00000014058
SINCAM000773	ENSORLP00000000855
SINCAM000775	ENSORLP00000022787
SINCAM000776	ENSORLP00000000881
SINCAM000779	ENSORLP00000002069
SINCAM000779	ENSORLP00000016701
SINCAM000780	ENSORLP00000009775
SINCAM000785	ENSORLP00000022769
SINCAM000790	ENSORLP00000006587
SINCAM000790	ENSORLP00000007763
SINCAM000791	ENSORLP00000024441
SINCAM000791	ENSORLP00000025119
SINCAM000793	ENSORLP00000008916
SINCAM000794	ENSORLP00000022750
SINCAM000796	ENSORLP00000022749
SINCAM000797	ENSORLP00000012160
SINCAM000797	ENSORLP00000022743
SINCAM000798	ENSORLP00000007675
SINCAM000799	ENSORLP00000007692
SINCAM000799	ENSORLP00000023672
SINCAM000800	ENSORLP00000007707
SINCAM000800	ENSORLP00000015285
SINCAM000801	ENSORLP00000025775
SINCAM000804	ENSORLP00000025781
SINCAM000805	ENSORLP00000014410
SINCAM000805	ENSORLP00000013857
SINCAM000806	ENSORLP00000013846
SINCAM000807	ENSORLP00000013821
SINCAM000808	ENSORLP00000019606
SINCAM000810	ENSORLP00000024259
SINCAM000811	ENSORLP00000022733
SINCAM000812	ENSORLP00000003934
SINCAM000813	ENSORLP00000006089
SINCAM000813	ENSORLP00000005164
SINCAM000814	ENSORLP00000006075
SINCAM000815	ENSORLP00000025387
SINCAM000818	ENSORLP00000006959
SINCAM000821	ENSORLP00000007809
SINCAM000822	ENSORLP00000008839
SINCAM000822	ENSORLP00000025035
SINCAM000824	ENSORLP00000008809
SINCAM000826	ENSORLP00000003808
SINCAM000826	ENSORLP00000002440
SINCAM000827	ENSORLP00000014143
SINCAM000828	ENSORLP00000014208
SINCAM000830	ENSORLP00000014241
SINCAM000830	ENSORLP00000003865
SINCAM000831	ENSORLP00000011429
SINCAM000831	ENSORLP00000008240
SINCAM000834	ENSORLP00000025385
SINCAM000835	ENSORLP00000011986
SINCAM000837	ENSORLP00000013734
SINCAM000837	ENSORLP00000018585
SINCAM000838	ENSORLP00000013667
SINCAM000840	ENSORLP00000025492
SINCAM000846	ENSORLP00000008769
SINCAM000846	ENSORLP00000003411
SINCAM000847	ENSORLP00000008256
SINCAM000849	ENSORLP00000003833
SINCAM000849	ENSORLP00000001529
SINCAM000852	ENSORLP00000024720
SINCAM000854	ENSORLP00000024752
SINCAM000858	ENSORLP00000008213
SINCAM000861	ENSORLP00000010466
SINCAM000861	ENSORLP00000015859
SINCAM000864	ENSORLP00000004116
SINCAM000865	ENSORLP00000025329
SINCAM000865	ENSORLP00000024389
SINCAM000866	ENSORLP00000024143
SINCAM000866	ENSORLP00000025187
SINCAM000867	ENSORLP00000020770
SINCAM000867	ENSORLP00000021461
SINCAM000870	ENSORLP00000004518
SINCAM000872	ENSORLP00000006538
SINCAM000876	ENSORLP00000012509
SINCAM000877	ENSORLP00000012882
SINCAM000877	ENSORLP00000014753
SINCAM000879	ENSORLP00000017099
SINCAM000879	ENSORLP00000025192
SINCAM000881	ENSORLP00000017919
SINCAM000881	ENSORLP00000004018
SINCAM000882	ENSORLP00000004039
SINCAM000882	ENSORLP00000017940
SINCAM000883	ENSORLP00000004059
SINCAM000883	ENSORLP00000017956
SINCAM000884	ENSORLP00000002656
SINCAM000889	ENSORLP00000025418
SINCAM000889	ENSORLP00000007507
SINCAM000891	ENSORLP00000025425
SINCAM000894	ENSORLP00000014659
SINCAM000895	ENSORLP00000014636
SINCAM000896	ENSORLP00000014610
SINCAM000898	ENSORLP00000014558
SINCAM000898	ENSORLP00000024059
SINCAM000899	ENSORLP00000009462
SINCAM000899	ENSORLP00000023717
SINCAM000902	ENSORLP00000005865
SINCAM000902	ENSORLP00000005901
SINCAM000905	ENSORLP00000001930
SINCAM000909	ENSORLP00000009464
SINCAM000910	ENSORLP00000009473
SINCAM000911	ENSORLP00000009400
SINCAM000912	ENSORLP00000015158
SINCAM000913	ENSORLP00000015124
SINCAM000916	ENSORLP00000009365
SINCAM000918	ENSORLP00000005420
SINCAM000918	ENSORLP00000005954
SINCAM000919	ENSORLP00000005384
SINCAM000920	ENSORLP00000005777
SINCAM000921	ENSORLP00000022377
SINCAM000922	ENSORLP00000005727
SINCAM000923	ENSORLP00000019120
SINCAM000927	ENSORLP00000024451
SINCAM000929	ENSORLP00000014312
SINCAM000929	ENSORLP00000017575
SINCAM000930	ENSORLP00000024468
SINCAM000930	ENSORLP00000018474
SINCAM000935	ENSORLP00000009493
SINCAM000936	ENSORLP00000020694
SINCAM000936	ENSORLP00000009510
SINCAM000938	ENSORLP00000008111
SINCAM000939	ENSORLP00000008114
SINCAM000939	ENSORLP00000005950
SINCAM000941	ENSORLP00000025589
SINCAM000943	ENSORLP00000013890
SINCAM000943	ENSORLP00000007896
SINCAM000944	ENSORLP00000007866
SINCAM000944	ENSORLP00000018898
SINCAM000945	ENSORLP00000007838
SINCAM000945	ENSORLP00000019614
SINCAM000948	ENSORLP00000013978
SINCAM000951	ENSORLP00000008880
SINCAM000951	ENSORLP00000002302
SINCAM000954	ENSORLP00000013537
SINCAM000955	ENSORLP00000008012
SINCAM000957	ENSORLP00000013466
SINCAM000957	ENSORLP00000009434
SINCAM000958	ENSORLP00000008253
SINCAM000960	ENSORLP00000016940
SINCAM000962	ENSORLP00000025044
SINCAM000963	ENSORLP00000016914
SINCAM000963	ENSORLP00000021658
SINCAM000964	ENSORLP00000007939
SINCAM000965	ENSORLP00000004767
SINCAM000965	ENSORLP00000013662
SINCAM000967	ENSORLP00000016902
SINCAM000967	ENSORLP00000019329
SINCAM000968	ENSORLP00000023277
SINCAM000969	ENSORLP00000011646
SINCAM000969	ENSORLP00000016819
SINCAM000971	ENSORLP00000005660
SINCAM000971	ENSORLP00000012985
SINCAM000975	ENSORLP00000005595
SINCAM000976	ENSORLP00000025772
SINCAM000976	ENSORLP00000003783
SINCAM000977	ENSORLP00000025382
SINCAM000978	ENSORLP00000009955
SINCAM000978	ENSORLP00000014136
SINCAM000979	ENSORLP00000018696
SINCAM000979	ENSORLP00000013262
SINCAM000981	ENSORLP00000009710
SINCAM000982	ENSORLP00000015090
SINCAM000984	ENSORLP00000006462
SINCAM000984	ENSORLP00000004398
SINCAM000985	ENSORLP00000005299
SINCAM000986	ENSORLP00000005283
SINCAM000991	ENSORLP00000008962
SINCAM000991	ENSORLP00000008893
SINCAM000993	ENSORLP00000008983
SINCAM001000	ENSORLP00000020787
SINCAM001001	ENSORLP00000007007
SINCAM001001	ENSORLP00000001948
SINCAM001002	ENSORLP00000006978
SINCAM001003	ENSORLP00000023405
SINCAM001005	ENSORLP00000008905
SINCAM001006	ENSORLP00000008884
SINCAM001006	ENSORLP00000001658
SINCAM001008	ENSORLP00000018447
SINCAM001008	ENSORLP00000020159
SINCAM001009	ENSORLP00000007219
SINCAM001009	ENSORLP00000025000
SINCAM001011	ENSORLP00000007238
SINCAM001011	ENSORLP00000012223
SINCAM001012	ENSORLP00000006918
SINCAM001012	ENSORLP00000006914
SINCAM001013	ENSORLP00000019105
SINCAM001013	ENSORLP00000024543
SINCAM001015	ENSORLP00000022527
SINCAM001015	ENSORLP00000019090
SINCAM001016	ENSORLP00000003086
SINCAM001017	ENSORLP00000004138
SINCAM001020	ENSORLP00000004932
SINCAM001021	ENSORLP00000017084
SINCAM001021	ENSORLP00000004919
SINCAM001022	ENSORLP00000004894
SINCAM001023	ENSORLP00000005353
SINCAM001024	ENSORLP00000005365
SINCAM001024	ENSORLP00000023544
SINCAM001026	ENSORLP00000005453
SINCAM001026	ENSORLP00000022154
SINCAM001029	ENSORLP00000005483
SINCAM001030	ENSORLP00000003746
SINCAM001030	ENSORLP00000025768
SINCAM001032	ENSORLP00000025760
SINCAM001032	ENSORLP00000015673
SINCAM001033	ENSORLP00000025759
SINCAM001033	ENSORLP00000024418
SINCAM001035	ENSORLP00000006745
SINCAM001036	ENSORLP00000006703
SINCAM001037	ENSORLP00000006595
SINCAM001037	ENSORLP00000005833
SINCAM001039	ENSORLP00000006523
SINCAM001043	ENSORLP00000015198
SINCAM001043	ENSORLP00000020108
SINCAM001045	ENSORLP00000024279
SINCAM001050	ENSORLP00000002088
SINCAM001051	ENSORLP00000004189
SINCAM001051	ENSORLP00000004197
SINCAM001052	ENSORLP00000007128
SINCAM001052	ENSORLP00000017726
SINCAM001054	ENSORLP00000007157
SINCAM001054	ENSORLP00000001683
SINCAM001055	ENSORLP00000023566
SINCAM001056	ENSORLP00000006018
SINCAM001056	ENSORLP00000007203
SINCAM001058	ENSORLP00000007231
SINCAM001059	ENSORLP00000007276
SINCAM001059	ENSORLP00000006116
SINCAM001060	ENSORLP00000004540
SINCAM001065	ENSORLP00000015497
SINCAM001065	ENSORLP00000009538
SINCAM001067	ENSORLP00000015460
SINCAM001067	ENSORLP00000018073
SINCAM001068	ENSORLP00000016317
SINCAM001070	ENSORLP00000015408
SINCAM001070	ENSORLP00000017086
SINCAM001073	ENSORLP00000023110
SINCAM001075	ENSORLP00000007243
SINCAM001077	ENSORLP00000021365
SINCAM001080	ENSORLP00000021378
SINCAM001083	ENSORLP00000021417
SINCAM001085	ENSORLP00000004428
SINCAM001086	ENSORLP00000003691
SINCAM001089	ENSORLP00000003094
SINCAM001090	ENSORLP00000004282
SINCAM001090	ENSORLP00000018643
SINCAM001091	ENSORLP00000004252
SINCAM001096	ENSORLP00000006268
SINCAM001096	ENSORLP00000015748
SINCAM001098	ENSORLP00000006227
SINCAM001098	ENSORLP00000018520
SINCAM001099	ENSORLP00000006162
SINCAM001099	ENSORLP00000000639
SINCAM001102	ENSORLP00000023815
SINCAM001102	ENSORLP00000003201
SINCAM001104	ENSORLP00000023754
SINCAM001105	ENSORLP00000018166
SINCAM001110	ENSORLP00000017485
SINCAM001111	ENSORLP00000024436
SINCAM001112	ENSORLP00000024273
SINCAM001114	ENSORLP00000024903
SINCAM001117	ENSORLP00000004938
SINCAM001118	ENSORLP00000004953
SINCAM001118	ENSORLP00000016614
SINCAM001119	ENSORLP00000021333
SINCAM001122	ENSORLP00000018150
SINCAM001129	ENSORLP00000010509
SINCAM001131	ENSORLP00000008764
SINCAM001132	ENSORLP00000010889
SINCAM001135	ENSORLP00000010865
SINCAM001136	ENSORLP00000003792
SINCAM001136	ENSORLP00000010824
SINCAM001138	ENSORLP00000010938
SINCAM001138	ENSORLP00000001634
SINCAM001141	ENSORLP00000010703
SINCAM001142	ENSORLP00000010803
SINCAM001144	ENSORLP00000010851
SINCAM001145	ENSORLP00000010874
SINCAM001146	ENSORLP00000012967
SINCAM001148	ENSORLP00000012935
SINCAM001150	ENSORLP00000012886
SINCAM001150	ENSORLP00000001311
SINCAM001151	ENSORLP00000012836
SINCAM001152	ENSORLP00000012821
SINCAM001152	ENSORLP00000012831
SINCAM001154	ENSORLP00000012803
SINCAM001158	ENSORLP00000012768
SINCAM001159	ENSORLP00000013008
SINCAM001159	ENSORLP00000001280
SINCAM001162	ENSORLP00000013145
SINCAM001163	ENSORLP00000013156
SINCAM001163	ENSORLP00000022828
SINCAM001164	ENSORLP00000013179
SINCAM001166	ENSORLP00000013183
SINCAM001170	ENSORLP00000012598
SINCAM001171	ENSORLP00000012528
SINCAM001172	ENSORLP00000012485
SINCAM001173	ENSORLP00000012418
SINCAM001173	ENSORLP00000001898
SINCAM001174	ENSORLP00000001252
SINCAM001174	ENSORLP00000012403
SINCAM001175	ENSORLP00000012392
SINCAM001175	ENSORLP00000000500
SINCAM001176	ENSORLP00000010230
SINCAM001177	ENSORLP00000024984
SINCAM001179	ENSORLP00000004854
SINCAM001180	ENSORLP00000009685
SINCAM001181	ENSORLP00000000160
SINCAM001181	ENSORLP00000001339
SINCAM001182	ENSORLP00000003975
SINCAM001183	ENSORLP00000003836
SINCAM001183	ENSORLP00000003829
SINCAM001184	ENSORLP00000006371
SINCAM001188	ENSORLP00000021690
SINCAM001189	ENSORLP00000021680
SINCAM001190	ENSORLP00000000800
SINCAM001190	ENSORLP00000021619
SINCAM001192	ENSORLP00000003628
SINCAM001193	ENSORLP00000002037
SINCAM001193	ENSORLP00000015102
SINCAM001195	ENSORLP00000000157
SINCAM001195	ENSORLP00000016583
SINCAM001196	ENSORLP00000004806
SINCAM001196	ENSORLP00000004111
SINCAM001197	ENSORLP00000004732
SINCAM001198	ENSORLP00000004809
SINCAM001199	ENSORLP00000004737
SINCAM001203	ENSORLP00000004043
SINCAM001203	ENSORLP00000004707
SINCAM001204	ENSORLP00000004053
SINCAM001204	ENSORLP00000002625
SINCAM001206	ENSORLP00000004078
SINCAM001206	ENSORLP00000000976
SINCAM001207	ENSORLP00000002610
SINCAM001209	ENSORLP00000002575
SINCAM001209	ENSORLP00000022506
SINCAM001210	ENSORLP00000004087
SINCAM001210	ENSORLP00000006493
SINCAM001211	ENSORLP00000004132
SINCAM001211	ENSORLP00000008994
SINCAM001216	ENSORLP00000004198
SINCAM001219	ENSORLP00000021654
SINCAM001219	ENSORLP00000002570
SINCAM001220	ENSORLP00000011703
SINCAM001220	ENSORLP00000002673
SINCAM001221	ENSORLP00000011743
SINCAM001223	ENSORLP00000011788
SINCAM001224	ENSORLP00000011850
SINCAM001224	ENSORLP00000003855
SINCAM001225	ENSORLP00000011713
SINCAM001227	ENSORLP00000002728
SINCAM001227	ENSORLP00000002719
SINCAM001229	ENSORLP00000002739
SINCAM001229	ENSORLP00000010000
SINCAM001230	ENSORLP00000002753
SINCAM001230	ENSORLP00000019653
SINCAM001231	ENSORLP00000004023
SINCAM001231	ENSORLP00000002768
SINCAM001232	ENSORLP00000020979
SINCAM001233	ENSORLP00000013393
SINCAM001233	ENSORLP00000004154
SINCAM001234	ENSORLP00000002823
SINCAM001234	ENSORLP00000004147
SINCAM001235	ENSORLP00000002847
SINCAM001236	ENSORLP00000004033
SINCAM001239	ENSORLP00000004062
SINCAM001239	ENSORLP00000002962
SINCAM001240	ENSORLP00000002967
SINCAM001240	ENSORLP00000004076
SINCAM001242	ENSORLP00000004115
SINCAM001242	ENSORLP00000003019
SINCAM001246	ENSORLP00000003075
SINCAM001246	ENSORLP00000011335
SINCAM001247	ENSORLP00000011273
SINCAM001248	ENSORLP00000011265
SINCAM001249	ENSORLP00000011247
SINCAM001249	ENSORLP00000021097
SINCAM001250	ENSORLP00000006238
SINCAM001250	ENSORLP00000011233
SINCAM001251	ENSORLP00000011177
SINCAM001252	ENSORLP00000011090
SINCAM001252	ENSORLP00000015089
SINCAM001255	ENSORLP00000017132
SINCAM001255	ENSORLP00000004816
SINCAM001256	ENSORLP00000016976
SINCAM001257	ENSORLP00000021829
SINCAM001257	ENSORLP00000003326
SINCAM001261	ENSORLP00000003589
SINCAM001262	ENSORLP00000002515
SINCAM001263	ENSORLP00000002495
SINCAM001263	ENSORLP00000002275
SINCAM001265	ENSORLP00000002481
SINCAM001266	ENSORLP00000008798
SINCAM001267	ENSORLP00000005270
SINCAM001267	ENSORLP00000018620
SINCAM001269	ENSORLP00000018626
SINCAM001272	ENSORLP00000005343
SINCAM001273	ENSORLP00000011442
SINCAM001274	ENSORLP00000011522
SINCAM001274	ENSORLP00000002114
SINCAM001278	ENSORLP00000005712
SINCAM001280	ENSORLP00000025663
SINCAM001281	ENSORLP00000005844
SINCAM001281	ENSORLP00000012295
SINCAM001283	ENSORLP00000005967
SINCAM001283	ENSORLP00000020295
SINCAM001286	ENSORLP00000013413
SINCAM001286	ENSORLP00000005995
SINCAM001287	ENSORLP00000011065
SINCAM001292	ENSORLP00000018136
SINCAM001292	ENSORLP00000021324
SINCAM001293	ENSORLP00000025607
SINCAM001294	ENSORLP00000019343
SINCAM001295	ENSORLP00000006882
SINCAM001295	ENSORLP00000004627
SINCAM001296	ENSORLP00000006853
SINCAM001296	ENSORLP00000002525
SINCAM001299	ENSORLP00000006762
SINCAM001302	ENSORLP00000002138
SINCAM001303	ENSORLP00000002144
SINCAM001303	ENSORLP00000016493
SINCAM001305	ENSORLP00000002227
SINCAM001305	ENSORLP00000020012
SINCAM001309	ENSORLP00000002330
SINCAM001309	ENSORLP00000014471
SINCAM001310	ENSORLP00000002338
SINCAM001310	ENSORLP00000014491
SINCAM001312	ENSORLP00000002341
SINCAM001315	ENSORLP00000002355
SINCAM001319	ENSORLP00000005795
SINCAM001319	ENSORLP00000012855
SINCAM001320	ENSORLP00000009843
SINCAM001320	ENSORLP00000015476
SINCAM001321	ENSORLP00000021518
SINCAM001321	ENSORLP00000018319
SINCAM001323	ENSORLP00000000380
SINCAM001324	ENSORLP00000007672
SINCAM001324	ENSORLP00000019257
SINCAM001325	ENSORLP00000001509
SINCAM001327	ENSORLP00000012594
SINCAM001329	ENSORLP00000005972
SINCAM001329	ENSORLP00000019046
SINCAM001334	ENSORLP00000010782
SINCAM001338	ENSORLP00000005130
SINCAM001338	ENSORLP00000001418
SINCAM001342	ENSORLP00000009674
SINCAM001343	ENSORLP00000021562
SINCAM001344	ENSORLP00000017201
SINCAM001344	ENSORLP00000001808
SINCAM001347	ENSORLP00000007467
SINCAM001348	ENSORLP00000000859
SINCAM001348	ENSORLP00000007722
SINCAM001352	ENSORLP00000009735
SINCAM001353	ENSORLP00000009708
SINCAM001357	ENSORLP00000016394
SINCAM001357	ENSORLP00000015429
SINCAM001359	ENSORLP00000005793
SINCAM001359	ENSORLP00000025795
SINCAM001362	ENSORLP00000021545
SINCAM001362	ENSORLP00000021532
SINCAM001363	ENSORLP00000012736
SINCAM001364	ENSORLP00000000784
SINCAM001365	ENSORLP00000010888
SINCAM001367	ENSORLP00000010936
SINCAM001367	ENSORLP00000000796
SINCAM001368	ENSORLP00000010981
SINCAM001368	ENSORLP00000024413
SINCAM001369	ENSORLP00000011045
SINCAM001369	ENSORLP00000007373
SINCAM001370	ENSORLP00000012759
SINCAM001371	ENSORLP00000011157
SINCAM001375	ENSORLP00000013392
SINCAM001375	ENSORLP00000011252
SINCAM001376	ENSORLP00000002151
SINCAM001377	ENSORLP00000019623
SINCAM001381	ENSORLP00000014989
SINCAM001382	ENSORLP00000015015
SINCAM001385	ENSORLP00000008172
SINCAM001387	ENSORLP00000013748
SINCAM001389	ENSORLP00000018077
SINCAM001389	ENSORLP00000007648
SINCAM001390	ENSORLP00000007628
SINCAM001395	ENSORLP00000007536
SINCAM001396	ENSORLP00000007566
SINCAM001396	ENSORLP00000011973
SINCAM001402	ENSORLP00000018897
SINCAM001403	ENSORLP00000018916
SINCAM001405	ENSORLP00000018930
SINCAM001405	ENSORLP00000000494
SINCAM001409	ENSORLP00000018808
SINCAM001412	ENSORLP00000018782
SINCAM001412	ENSORLP00000010963
SINCAM001416	ENSORLP00000000522
SINCAM001417	ENSORLP00000019197
SINCAM001419	ENSORLP00000006328
SINCAM001419	ENSORLP00000009647
SINCAM001420	ENSORLP00000006012
SINCAM001423	ENSORLP00000023395
SINCAM001425	ENSORLP00000022947
SINCAM001425	ENSORLP00000002062
SINCAM001426	ENSORLP00000003192
SINCAM001429	ENSORLP00000025209
SINCAM001430	ENSORLP00000007345
SINCAM001431	ENSORLP00000007343
SINCAM001432	ENSORLP00000017504
SINCAM001432	ENSORLP00000009554
SINCAM001433	ENSORLP00000007303
SINCAM001434	ENSORLP00000007268
SINCAM001436	ENSORLP00000007261
SINCAM001437	ENSORLP00000019643
SINCAM001437	ENSORLP00000014831
SINCAM001439	ENSORLP00000014886
SINCAM001439	ENSORLP00000003852
SINCAM001440	ENSORLP00000014904
SINCAM001441	ENSORLP00000021702
SINCAM001442	ENSORLP00000006361
SINCAM001443	ENSORLP00000004699
SINCAM001443	ENSORLP00000006383
SINCAM001446	ENSORLP00000006325
SINCAM001447	ENSORLP00000005458
SINCAM001448	ENSORLP00000006092
SINCAM001451	ENSORLP00000017058
SINCAM001456	ENSORLP00000000879
SINCAM001457	ENSORLP00000000874
SINCAM001459	ENSORLP00000024742
SINCAM001461	ENSORLP00000002012
SINCAM001461	ENSORLP00000012224
SINCAM001462	ENSORLP00000016160
SINCAM001463	ENSORLP00000005007
SINCAM001465	ENSORLP00000023021
SINCAM001466	ENSORLP00000004173
SINCAM001466	ENSORLP00000002542
SINCAM001468	ENSORLP00000016164
SINCAM001474	ENSORLP00000005069
SINCAM001474	ENSORLP00000018551
SINCAM001478	ENSORLP00000009535
SINCAM001478	ENSORLP00000006855
SINCAM001479	ENSORLP00000017893
SINCAM001479	ENSORLP00000006801
SINCAM001480	ENSORLP00000022020
SINCAM001480	ENSORLP00000005695
SINCAM001482	ENSORLP00000022023
SINCAM001484	ENSORLP00000022027
SINCAM001488	ENSORLP00000019869
SINCAM001489	ENSORLP00000019854
SINCAM001492	ENSORLP00000012280
SINCAM001495	ENSORLP00000011869
SINCAM001499	ENSORLP00000025063
SINCAM001499	ENSORLP00000007084
SINCAM001500	ENSORLP00000012197
SINCAM001503	ENSORLP00000014694
SINCAM001511	ENSORLP00000021986
SINCAM001511	ENSORLP00000006940
SINCAM001513	ENSORLP00000022031
SINCAM001515	ENSORLP00000022033
SINCAM001517	ENSORLP00000022035
SINCAM001519	ENSORLP00000014919
SINCAM001519	ENSORLP00000011826
SINCAM001521	ENSORLP00000011783
SINCAM001521	ENSORLP00000003893
SINCAM001524	ENSORLP00000011744
SINCAM001525	ENSORLP00000014962
SINCAM001525	ENSORLP00000011730
SINCAM001529	ENSORLP00000010077
SINCAM001532	ENSORLP00000010091
SINCAM001533	ENSORLP00000013087
SINCAM001533	ENSORLP00000013104
SINCAM001534	ENSORLP00000013115
SINCAM001534	ENSORLP00000002065
SINCAM001537	ENSORLP00000013214
SINCAM001538	ENSORLP00000013224
SINCAM001538	ENSORLP00000004696
SINCAM001540	ENSORLP00000013264
SINCAM001540	ENSORLP00000025264
SINCAM001541	ENSORLP00000013310
SINCAM001541	ENSORLP00000005306
SINCAM001542	ENSORLP00000020182
SINCAM001542	ENSORLP00000013328
SINCAM001543	ENSORLP00000013372
SINCAM001548	ENSORLP00000003376
SINCAM001548	ENSORLP00000003494
SINCAM001550	ENSORLP00000009677
SINCAM001551	ENSORLP00000024585
SINCAM001557	ENSORLP00000016979
SINCAM001558	ENSORLP00000016994
SINCAM001560	ENSORLP00000015365
SINCAM001564	ENSORLP00000010070
SINCAM001565	ENSORLP00000010048
SINCAM001566	ENSORLP00000009894
SINCAM001567	ENSORLP00000024039
SINCAM001570	ENSORLP00000007775
SINCAM001570	ENSORLP00000006281
SINCAM001571	ENSORLP00000016140
SINCAM001572	ENSORLP00000006292
SINCAM001573	ENSORLP00000007744
SINCAM001577	ENSORLP00000007453
SINCAM001579	ENSORLP00000013464
SINCAM001579	ENSORLP00000002422
SINCAM001580	ENSORLP00000016432
SINCAM001580	ENSORLP00000018830
SINCAM001582	ENSORLP00000016407
SINCAM001582	ENSORLP00000002498
SINCAM001583	ENSORLP00000009828
SINCAM001584	ENSORLP00000007380
SINCAM001587	ENSORLP00000011786
SINCAM001592	ENSORLP00000016218
SINCAM001593	ENSORLP00000017875
SINCAM001594	ENSORLP00000016115
SINCAM001594	ENSORLP00000023243
SINCAM001596	ENSORLP00000016083
SINCAM001596	ENSORLP00000000187
SINCAM001597	ENSORLP00000012023
SINCAM001597	ENSORLP00000016057
SINCAM001601	ENSORLP00000016015
SINCAM001601	ENSORLP00000016010
SINCAM001602	ENSORLP00000016343
SINCAM001608	ENSORLP00000005812
SINCAM001608	ENSORLP00000012049
SINCAM001609	ENSORLP00000012054
SINCAM001610	ENSORLP00000005791
SINCAM001612	ENSORLP00000012092
SINCAM001614	ENSORLP00000005730
SINCAM001614	ENSORLP00000012124
SINCAM001615	ENSORLP00000005642
SINCAM001616	ENSORLP00000005630
SINCAM001617	ENSORLP00000005631
SINCAM001619	ENSORLP00000003027
SINCAM001619	ENSORLP00000005338
SINCAM001620	ENSORLP00000005347
SINCAM001621	ENSORLP00000005382
SINCAM001622	ENSORLP00000002732
SINCAM001622	ENSORLP00000014360
SINCAM001623	ENSORLP00000002851
SINCAM001623	ENSORLP00000005443
SINCAM001624	ENSORLP00000002425
SINCAM001625	ENSORLP00000005872
SINCAM001625	ENSORLP00000002462
SINCAM001627	ENSORLP00000002501
SINCAM001627	ENSORLP00000005941
SINCAM001630	ENSORLP00000002648
SINCAM001630	ENSORLP00000005962
SINCAM001631	ENSORLP00000006015
SINCAM001632	ENSORLP00000002930
SINCAM001632	ENSORLP00000002662
SINCAM001633	ENSORLP00000006030
SINCAM001633	ENSORLP00000008552
SINCAM001635	ENSORLP00000006033
SINCAM001635	ENSORLP00000002666
SINCAM001636	ENSORLP00000007063
SINCAM001636	ENSORLP00000007635
SINCAM001637	ENSORLP00000007177
SINCAM001638	ENSORLP00000018640
SINCAM001641	ENSORLP00000004681
SINCAM001643	ENSORLP00000004648
SINCAM001647	ENSORLP00000020984
SINCAM001647	ENSORLP00000004819
SINCAM001652	ENSORLP00000016054
SINCAM001654	ENSORLP00000011633
SINCAM001655	ENSORLP00000011624
SINCAM001659	ENSORLP00000009246
SINCAM001661	ENSORLP00000005461
SINCAM001662	ENSORLP00000016113
SINCAM001662	ENSORLP00000021505
SINCAM001664	ENSORLP00000006738
SINCAM001666	ENSORLP00000013981
SINCAM001666	ENSORLP00000013363
SINCAM001667	ENSORLP00000023389
SINCAM001667	ENSORLP00000023983
SINCAM001668	ENSORLP00000013940
SINCAM001669	ENSORLP00000022839
SINCAM001670	ENSORLP00000023358
SINCAM001673	ENSORLP00000018408
SINCAM001673	ENSORLP00000010374
SINCAM001674	ENSORLP00000014545
SINCAM001674	ENSORLP00000023446
SINCAM001675	ENSORLP00000014611
SINCAM001676	ENSORLP00000014738
SINCAM001676	ENSORLP00000001616
SINCAM001677	ENSORLP00000014677
SINCAM001677	ENSORLP00000019583
SINCAM001679	ENSORLP00000015645
SINCAM001679	ENSORLP00000001639
SINCAM001680	ENSORLP00000010145
SINCAM001680	ENSORLP00000004486
SINCAM001681	ENSORLP00000004513
SINCAM001683	ENSORLP00000004297
SINCAM001683	ENSORLP00000022884
SINCAM001684	ENSORLP00000015912
SINCAM001685	ENSORLP00000015901
SINCAM001686	ENSORLP00000014627
SINCAM001687	ENSORLP00000014602
SINCAM001688	ENSORLP00000010132
SINCAM001688	ENSORLP00000020221
SINCAM001689	ENSORLP00000010285
SINCAM001691	ENSORLP00000004223
SINCAM001692	ENSORLP00000007767
SINCAM001693	ENSORLP00000007754
SINCAM001696	ENSORLP00000023009
SINCAM001696	ENSORLP00000009480
SINCAM001697	ENSORLP00000020916
SINCAM001697	ENSORLP00000017343
SINCAM001699	ENSORLP00000002690
SINCAM001702	ENSORLP00000011606
SINCAM001703	ENSORLP00000004294
SINCAM001703	ENSORLP00000021371
SINCAM001704	ENSORLP00000011679
SINCAM001704	ENSORLP00000003095
SINCAM001705	ENSORLP00000001855
SINCAM001705	ENSORLP00000011718
SINCAM001706	ENSORLP00000011726
SINCAM001707	ENSORLP00000011745
SINCAM001707	ENSORLP00000004407
SINCAM001708	ENSORLP00000011794
SINCAM001709	ENSORLP00000009672
SINCAM001710	ENSORLP00000024368
SINCAM001712	ENSORLP00000022159
SINCAM001713	ENSORLP00000022162
SINCAM001714	ENSORLP00000022163
SINCAM001714	ENSORLP00000005311
SINCAM001717	ENSORLP00000022291
SINCAM001717	ENSORLP00000019378
SINCAM001722	ENSORLP00000022395
SINCAM001724	ENSORLP00000013790
SINCAM001726	ENSORLP00000013712
SINCAM001726	ENSORLP00000023396
SINCAM001727	ENSORLP00000013669
SINCAM001727	ENSORLP00000022405
SINCAM001728	ENSORLP00000013632
SINCAM001730	ENSORLP00000013492
SINCAM001730	ENSORLP00000013498
SINCAM001732	ENSORLP00000013518
SINCAM001732	ENSORLP00000022419
SINCAM001733	ENSORLP00000003915
SINCAM001733	ENSORLP00000025278
SINCAM001735	ENSORLP00000010272
SINCAM001736	ENSORLP00000009051
SINCAM001736	ENSORLP00000003433
SINCAM001737	ENSORLP00000009038
SINCAM001739	ENSORLP00000000250
SINCAM001740	ENSORLP00000008980
SINCAM001740	ENSORLP00000003895
SINCAM001741	ENSORLP00000010381
SINCAM001743	ENSORLP00000012954
SINCAM001743	ENSORLP00000005675
SINCAM001744	ENSORLP00000016441
SINCAM001745	ENSORLP00000016354
SINCAM001746	ENSORLP00000016331
SINCAM001746	ENSORLP00000011759
SINCAM001752	ENSORLP00000011012
SINCAM001752	ENSORLP00000000085
SINCAM001753	ENSORLP00000024605
SINCAM001754	ENSORLP00000004190
SINCAM001754	ENSORLP00000019615
SINCAM001755	ENSORLP00000004200
SINCAM001755	ENSORLP00000007410
SINCAM001756	ENSORLP00000004368
SINCAM001756	ENSORLP00000015657
SINCAM001760	ENSORLP00000005314
SINCAM001762	ENSORLP00000007808
SINCAM001764	ENSORLP00000010344
SINCAM001764	ENSORLP00000020932
SINCAM001765	ENSORLP00000015966
SINCAM001765	ENSORLP00000008578
SINCAM001769	ENSORLP00000025319
SINCAM001769	ENSORLP00000023973
SINCAM001772	ENSORLP00000025786
SINCAM001772	ENSORLP00000021177
SINCAM001775	ENSORLP00000021184
SINCAM001775	ENSORLP00000018241
SINCAM001777	ENSORLP00000019455
SINCAM001778	ENSORLP00000019437
SINCAM001778	ENSORLP00000007169
SINCAM001779	ENSORLP00000019425
SINCAM001782	ENSORLP00000004745
SINCAM001782	ENSORLP00000017416
SINCAM001784	ENSORLP00000011741
SINCAM001784	ENSORLP00000008932
SINCAM001786	ENSORLP00000018809
SINCAM001786	ENSORLP00000005273
SINCAM001787	ENSORLP00000006687
SINCAM001788	ENSORLP00000008136
SINCAM001789	ENSORLP00000006709
SINCAM001790	ENSORLP00000005604
SINCAM001790	ENSORLP00000016177
SINCAM001791	ENSORLP00000010101
SINCAM001794	ENSORLP00000010114
SINCAM001796	ENSORLP00000010152
SINCAM001796	ENSORLP00000022847
SINCAM001798	ENSORLP00000010156
SINCAM001799	ENSORLP00000001888
SINCAM001801	ENSORLP00000010170
SINCAM001802	ENSORLP00000011453
SINCAM001802	ENSORLP00000024492
SINCAM001804	ENSORLP00000023187
SINCAM001804	ENSORLP00000004901
SINCAM001806	ENSORLP00000024782
SINCAM001809	ENSORLP00000008854
SINCAM001809	ENSORLP00000017267
SINCAM001811	ENSORLP00000017348
SINCAM001811	ENSORLP00000017367
SINCAM001814	ENSORLP00000016183
SINCAM001815	ENSORLP00000016110
SINCAM001822	ENSORLP00000021561
SINCAM001823	ENSORLP00000015927
SINCAM001824	ENSORLP00000015862
SINCAM001826	ENSORLP00000015775
SINCAM001826	ENSORLP00000021583
SINCAM001828	ENSORLP00000021597
SINCAM001829	ENSORLP00000016073
SINCAM001830	ENSORLP00000016098
SINCAM001831	ENSORLP00000016088
SINCAM001832	ENSORLP00000016052
SINCAM001832	ENSORLP00000002061
SINCAM001833	ENSORLP00000012204
SINCAM001836	ENSORLP00000006322
SINCAM001836	ENSORLP00000017882
SINCAM001837	ENSORLP00000006304
SINCAM001840	ENSORLP00000006255
SINCAM001840	ENSORLP00000014092
SINCAM001841	ENSORLP00000003941
SINCAM001841	ENSORLP00000018813
SINCAM001842	ENSORLP00000025793
SINCAM001843	ENSORLP00000009698
SINCAM001845	ENSORLP00000012778
SINCAM001846	ENSORLP00000010032
SINCAM001846	ENSORLP00000018184
SINCAM001848	ENSORLP00000016281
SINCAM001849	ENSORLP00000015779
SINCAM001851	ENSORLP00000001431
SINCAM001852	ENSORLP00000022746
SINCAM001852	ENSORLP00000003558
SINCAM001855	ENSORLP00000016808
SINCAM001856	ENSORLP00000015630
SINCAM001857	ENSORLP00000016444
SINCAM001858	ENSORLP00000006099
SINCAM001861	ENSORLP00000000861
SINCAM001861	ENSORLP00000006160
SINCAM001863	ENSORLP00000016138
SINCAM001865	ENSORLP00000016413
SINCAM001866	ENSORLP00000004644
SINCAM001866	ENSORLP00000014724
SINCAM001867	ENSORLP00000016381
SINCAM001869	ENSORLP00000016292
SINCAM001869	ENSORLP00000010398
SINCAM001874	ENSORLP00000015920
SINCAM001876	ENSORLP00000023341
SINCAM001876	ENSORLP00000024760
SINCAM001877	ENSORLP00000015963
SINCAM001877	ENSORLP00000010169
SINCAM001878	ENSORLP00000015995
SINCAM001878	ENSORLP00000021415
SINCAM001879	ENSORLP00000015698
SINCAM001880	ENSORLP00000015686
SINCAM001881	ENSORLP00000006138
SINCAM001882	ENSORLP00000004559
SINCAM001882	ENSORLP00000025784
SINCAM001883	ENSORLP00000009659
SINCAM001884	ENSORLP00000010346
SINCAM001886	ENSORLP00000004086
SINCAM001887	ENSORLP00000009823
SINCAM001888	ENSORLP00000004122
SINCAM001889	ENSORLP00000003959
SINCAM001889	ENSORLP00000019559
SINCAM001891	ENSORLP00000012927
SINCAM001892	ENSORLP00000012899
SINCAM001893	ENSORLP00000012864
SINCAM001894	ENSORLP00000012843
SINCAM001895	ENSORLP00000009282
SINCAM001895	ENSORLP00000022421
SINCAM001896	ENSORLP00000001506
SINCAM001897	ENSORLP00000007034
SINCAM001897	ENSORLP00000007487
SINCAM001898	ENSORLP00000007477
SINCAM001898	ENSORLP00000007055
SINCAM001901	ENSORLP00000007381
SINCAM001901	ENSORLP00000013731
SINCAM001902	ENSORLP00000007357
SINCAM001902	ENSORLP00000004535
SINCAM001903	ENSORLP00000005379
SINCAM001904	ENSORLP00000019880
SINCAM001906	ENSORLP00000014739
SINCAM001906	ENSORLP00000005395
SINCAM001907	ENSORLP00000002795
SINCAM001908	ENSORLP00000005721
SINCAM001908	ENSORLP00000002778
SINCAM001909	ENSORLP00000002769
SINCAM001910	ENSORLP00000005750
SINCAM001911	ENSORLP00000005761
SINCAM001911	ENSORLP00000009189
SINCAM001912	ENSORLP00000013017
SINCAM001912	ENSORLP00000004302
SINCAM001915	ENSORLP00000004620
SINCAM001916	ENSORLP00000004656
SINCAM001920	ENSORLP00000000996
SINCAM001921	ENSORLP00000004702
SINCAM001922	ENSORLP00000025237
SINCAM001923	ENSORLP00000006660
SINCAM001923	ENSORLP00000018135
SINCAM001925	ENSORLP00000014651
SINCAM001926	ENSORLP00000014702
SINCAM001927	ENSORLP00000015896
SINCAM001927	ENSORLP00000000691
SINCAM001929	ENSORLP00000022670
SINCAM001930	ENSORLP00000007964
SINCAM001931	ENSORLP00000007869
SINCAM001932	ENSORLP00000008027
SINCAM001932	ENSORLP00000020819
SINCAM001933	ENSORLP00000017280
SINCAM001933	ENSORLP00000015827
SINCAM001935	ENSORLP00000017257
SINCAM001936	ENSORLP00000017234
SINCAM001936	ENSORLP00000017103
SINCAM001937	ENSORLP00000017054
SINCAM001937	ENSORLP00000025291
SINCAM001938	ENSORLP00000010042
SINCAM001940	ENSORLP00000016927
SINCAM001941	ENSORLP00000008811
SINCAM001943	ENSORLP00000021525
SINCAM001943	ENSORLP00000009953
SINCAM001944	ENSORLP00000015223
SINCAM001944	ENSORLP00000020591
SINCAM001945	ENSORLP00000010200
SINCAM001950	ENSORLP00000010856
SINCAM001952	ENSORLP00000002878
SINCAM001952	ENSORLP00000006797
SINCAM001953	ENSORLP00000006784
SINCAM001955	ENSORLP00000002855
SINCAM001957	ENSORLP00000009251
SINCAM001957	ENSORLP00000006226
SINCAM001958	ENSORLP00000009275
SINCAM001959	ENSORLP00000009294
SINCAM001959	ENSORLP00000006181
SINCAM001964	ENSORLP00000009387
SINCAM001966	ENSORLP00000009415
SINCAM001966	ENSORLP00000006463
SINCAM001968	ENSORLP00000009476
SINCAM001968	ENSORLP00000006431
SINCAM001969	ENSORLP00000009508
SINCAM001969	ENSORLP00000006384
SINCAM001970	ENSORLP00000006363
SINCAM001970	ENSORLP00000021300
SINCAM001971	ENSORLP00000006355
SINCAM001971	ENSORLP00000009523
SINCAM001972	ENSORLP00000006344
SINCAM001972	ENSORLP00000009546
SINCAM001973	ENSORLP00000021315
SINCAM001973	ENSORLP00000009549
SINCAM001976	ENSORLP00000009961
SINCAM001978	ENSORLP00000006298
SINCAM001978	ENSORLP00000015488
SINCAM001979	ENSORLP00000006289
SINCAM001979	ENSORLP00000009938
SINCAM001980	ENSORLP00000006278
SINCAM001980	ENSORLP00000015484
SINCAM001981	ENSORLP00000009601
SINCAM001983	ENSORLP00000006270
SINCAM001983	ENSORLP00000009999
SINCAM001985	ENSORLP00000006256
SINCAM001986	ENSORLP00000009687
SINCAM001988	ENSORLP00000009741
SINCAM001988	ENSORLP00000006528
SINCAM001989	ENSORLP00000009749
SINCAM001989	ENSORLP00000006533
SINCAM001990	ENSORLP00000021027
SINCAM001991	ENSORLP00000021048
SINCAM001991	ENSORLP00000001881
SINCAM001998	ENSORLP00000000221
SINCAM002000	ENSORLP00000006541
SINCAM002002	ENSORLP00000017972
SINCAM002003	ENSORLP00000017949
SINCAM002003	ENSORLP00000006140
SINCAM002005	ENSORLP00000017943
SINCAM002006	ENSORLP00000006531
SINCAM002007	ENSORLP00000006517
SINCAM002007	ENSORLP00000018985
SINCAM002009	ENSORLP00000006499
SINCAM002009	ENSORLP00000017930
SINCAM002010	ENSORLP00000006491
SINCAM002011	ENSORLP00000006474
SINCAM002011	ENSORLP00000017915
SINCAM002013	ENSORLP00000006458
SINCAM002013	ENSORLP00000023786
SINCAM002016	ENSORLP00000024099
SINCAM002016	ENSORLP00000006630
SINCAM002017	ENSORLP00000015722
SINCAM002018	ENSORLP00000023668
SINCAM002022	ENSORLP00000001887
SINCAM002022	ENSORLP00000017716
SINCAM002023	ENSORLP00000013817
SINCAM002024	ENSORLP00000013807
SINCAM002025	ENSORLP00000013783
SINCAM002027	ENSORLP00000005843
SINCAM002027	ENSORLP00000009871
SINCAM002032	ENSORLP00000004849
SINCAM002032	ENSORLP00000020377
SINCAM002033	ENSORLP00000025365
SINCAM002035	ENSORLP00000004858
SINCAM002036	ENSORLP00000004865
SINCAM002039	ENSORLP00000004928
SINCAM002047	ENSORLP00000004958
SINCAM002047	ENSORLP00000000126
SINCAM002049	ENSORLP00000021136
SINCAM002050	ENSORLP00000009093
SINCAM002051	ENSORLP00000005025
SINCAM002054	ENSORLP00000020120
SINCAM002055	ENSORLP00000000149
SINCAM002055	ENSORLP00000022866
SINCAM002056	ENSORLP00000020927
SINCAM002058	ENSORLP00000020915
SINCAM002058	ENSORLP00000010175
SINCAM002059	ENSORLP00000020909
SINCAM002060	ENSORLP00000020903
SINCAM002062	ENSORLP00000020896
SINCAM002065	ENSORLP00000020799
SINCAM002066	ENSORLP00000015457
SINCAM002066	ENSORLP00000022043
SINCAM002068	ENSORLP00000000142
SINCAM002068	ENSORLP00000020785
SINCAM002072	ENSORLP00000020782
SINCAM002072	ENSORLP00000001882
SINCAM002073	ENSORLP00000012940
SINCAM002073	ENSORLP00000020763
SINCAM002075	ENSORLP00000012893
SINCAM002080	ENSORLP00000012880
SINCAM002081	ENSORLP00000020716
SINCAM002082	ENSORLP00000021450
SINCAM002082	ENSORLP00000012874
SINCAM002083	ENSORLP00000009399
SINCAM002083	ENSORLP00000002042
SINCAM002084	ENSORLP00000011076
SINCAM002086	ENSORLP00000020472
SINCAM002087	ENSORLP00000012832
SINCAM002088	ENSORLP00000005682
SINCAM002090	ENSORLP00000005708
SINCAM002091	ENSORLP00000005733
SINCAM002092	ENSORLP00000005600
SINCAM002093	ENSORLP00000005559
SINCAM002094	ENSORLP00000008533
SINCAM002094	ENSORLP00000008545
SINCAM002095	ENSORLP00000005546
SINCAM002095	ENSORLP00000020862
SINCAM002097	ENSORLP00000005506
SINCAM002097	ENSORLP00000014080
SINCAM002098	ENSORLP00000005462
SINCAM002099	ENSORLP00000005414
SINCAM002099	ENSORLP00000006441
SINCAM002100	ENSORLP00000023034
SINCAM002101	ENSORLP00000023041
SINCAM002103	ENSORLP00000005234
SINCAM002104	ENSORLP00000005218
SINCAM002105	ENSORLP00000005202
SINCAM002105	ENSORLP00000018105
SINCAM002106	ENSORLP00000005191
SINCAM002107	ENSORLP00000005124
SINCAM002108	ENSORLP00000004281
SINCAM002110	ENSORLP00000004253
SINCAM002110	ENSORLP00000021241
SINCAM002113	ENSORLP00000004237
SINCAM002114	ENSORLP00000004218
SINCAM002118	ENSORLP00000014289
SINCAM002119	ENSORLP00000009678
SINCAM002121	ENSORLP00000016029
SINCAM002121	ENSORLP00000014047
SINCAM002122	ENSORLP00000009646
SINCAM002122	ENSORLP00000014917
SINCAM002123	ENSORLP00000011069
SINCAM002124	ENSORLP00000014952
SINCAM002126	ENSORLP00000011062
SINCAM002127	ENSORLP00000011032
SINCAM002128	ENSORLP00000011021
SINCAM002129	ENSORLP00000010988
SINCAM002130	ENSORLP00000010966
SINCAM002130	ENSORLP00000019255
SINCAM002131	ENSORLP00000010951
SINCAM002132	ENSORLP00000010943
SINCAM002133	ENSORLP00000010670
SINCAM002134	ENSORLP00000010915
SINCAM002134	ENSORLP00000020871
SINCAM002135	ENSORLP00000010853
SINCAM002136	ENSORLP00000010929
SINCAM002137	ENSORLP00000010934
SINCAM002141	ENSORLP00000018082
SINCAM002141	ENSORLP00000023746
SINCAM002142	ENSORLP00000017973
SINCAM002144	ENSORLP00000021679
SINCAM002148	ENSORLP00000025471
SINCAM002149	ENSORLP00000025470
SINCAM002149	ENSORLP00000015312
SINCAM002151	ENSORLP00000006731
SINCAM002151	ENSORLP00000003929
SINCAM002153	ENSORLP00000004357
SINCAM002155	ENSORLP00000021444
SINCAM002155	ENSORLP00000016169
SINCAM002156	ENSORLP00000021454
SINCAM002156	ENSORLP00000002784
SINCAM002157	ENSORLP00000002773
SINCAM002158	ENSORLP00000021485
SINCAM002158	ENSORLP00000016126
SINCAM002159	ENSORLP00000015830
SINCAM002160	ENSORLP00000009119
SINCAM002161	ENSORLP00000003830
SINCAM002161	ENSORLP00000005370
SINCAM002162	ENSORLP00000003749
SINCAM002164	ENSORLP00000002350
SINCAM002164	ENSORLP00000024357
SINCAM002165	ENSORLP00000008940
SINCAM002165	ENSORLP00000005535
SINCAM002166	ENSORLP00000008887
SINCAM002168	ENSORLP00000016004
SINCAM002168	ENSORLP00000008881
SINCAM002169	ENSORLP00000022141
SINCAM002169	ENSORLP00000004468
SINCAM002173	ENSORLP00000005471
SINCAM002174	ENSORLP00000005194
SINCAM002175	ENSORLP00000005295
SINCAM002175	ENSORLP00000019301
SINCAM002176	ENSORLP00000009206
SINCAM002177	ENSORLP00000005051
SINCAM002178	ENSORLP00000009178
SINCAM002178	ENSORLP00000005068
SINCAM002180	ENSORLP00000006171
SINCAM002181	ENSORLP00000006151
SINCAM002181	ENSORLP00000020681
SINCAM002182	ENSORLP00000006104
SINCAM002183	ENSORLP00000020658
SINCAM002183	ENSORLP00000004874
SINCAM002184	ENSORLP00000006040
SINCAM002185	ENSORLP00000005990
SINCAM002185	ENSORLP00000020641
SINCAM002186	ENSORLP00000005975
SINCAM002186	ENSORLP00000005613
SINCAM002187	ENSORLP00000020612
SINCAM002191	ENSORLP00000015316
SINCAM002191	ENSORLP00000004829
SINCAM002192	ENSORLP00000015234
SINCAM002193	ENSORLP00000004298
SINCAM002195	ENSORLP00000008270
SINCAM002197	ENSORLP00000004421
SINCAM002198	ENSORLP00000008274
SINCAM002199	ENSORLP00000004376
SINCAM002201	ENSORLP00000004566
SINCAM002202	ENSORLP00000021173
SINCAM002203	ENSORLP00000021306
SINCAM002207	ENSORLP00000015930
SINCAM002208	ENSORLP00000006809
SINCAM002208	ENSORLP00000015681
SINCAM002209	ENSORLP00000024830
SINCAM002209	ENSORLP00000025077
SINCAM002213	ENSORLP00000002188
SINCAM002213	ENSORLP00000024374
SINCAM002216	ENSORLP00000004724
SINCAM002219	ENSORLP00000010655
SINCAM002221	ENSORLP00000010503
SINCAM002222	ENSORLP00000010489
SINCAM002223	ENSORLP00000010458
SINCAM002223	ENSORLP00000014997
SINCAM002224	ENSORLP00000011519
SINCAM002226	ENSORLP00000005189
SINCAM002227	ENSORLP00000004543
SINCAM002227	ENSORLP00000006984
SINCAM002228	ENSORLP00000004532
SINCAM002228	ENSORLP00000015207
SINCAM002229	ENSORLP00000007011
SINCAM002229	ENSORLP00000004564
SINCAM002231	ENSORLP00000004388
SINCAM002233	ENSORLP00000025168
SINCAM002233	ENSORLP00000020779
SINCAM002236	ENSORLP00000020832
SINCAM002236	ENSORLP00000022262
SINCAM002237	ENSORLP00000015574
SINCAM002237	ENSORLP00000009610
SINCAM002238	ENSORLP00000015553
SINCAM002240	ENSORLP00000015414
SINCAM002241	ENSORLP00000009604
SINCAM002244	ENSORLP00000004610
SINCAM002245	ENSORLP00000008399
SINCAM002245	ENSORLP00000012196
SINCAM002251	ENSORLP00000016864
SINCAM002251	ENSORLP00000009638
SINCAM002252	ENSORLP00000016874
SINCAM002252	ENSORLP00000001330
SINCAM002254	ENSORLP00000008793
SINCAM002256	ENSORLP00000017284
SINCAM002257	ENSORLP00000007872
SINCAM002257	ENSORLP00000014063
SINCAM002264	ENSORLP00000000445
SINCAM002266	ENSORLP00000014849
SINCAM002266	ENSORLP00000004426
SINCAM002267	ENSORLP00000014883
SINCAM002267	ENSORLP00000017224
SINCAM002268	ENSORLP00000019291
SINCAM002268	ENSORLP00000004496
SINCAM002269	ENSORLP00000019365
SINCAM002271	ENSORLP00000019394
SINCAM002274	ENSORLP00000020962
SINCAM002275	ENSORLP00000020952
SINCAM002275	ENSORLP00000002979
SINCAM002276	ENSORLP00000007174
SINCAM002276	ENSORLP00000006301
SINCAM002277	ENSORLP00000008328
SINCAM002278	ENSORLP00000008264
SINCAM002280	ENSORLP00000008261
SINCAM002281	ENSORLP00000008249
SINCAM002283	ENSORLP00000008237
SINCAM002284	ENSORLP00000008204
SINCAM002284	ENSORLP00000014690
SINCAM002288	ENSORLP00000019601
SINCAM002289	ENSORLP00000021426
SINCAM002289	ENSORLP00000016016
SINCAM002290	ENSORLP00000010324
SINCAM002293	ENSORLP00000000785
SINCAM002294	ENSORLP00000006228
SINCAM002294	ENSORLP00000000819
SINCAM002295	ENSORLP00000000501
SINCAM002296	ENSORLP00000006490
SINCAM002296	ENSORLP00000001279
SINCAM002298	ENSORLP00000022821
SINCAM002300	ENSORLP00000024622
SINCAM002300	ENSORLP00000007796
SINCAM002303	ENSORLP00000015444
SINCAM002303	ENSORLP00000007087
SINCAM002306	ENSORLP00000007075
SINCAM002307	ENSORLP00000003980
SINCAM002312	ENSORLP00000004813
SINCAM002312	ENSORLP00000000985
SINCAM002314	ENSORLP00000005787
SINCAM002314	ENSORLP00000000991
SINCAM002315	ENSORLP00000001098
SINCAM002315	ENSORLP00000021627
SINCAM002316	ENSORLP00000005848
SINCAM002317	ENSORLP00000006069
SINCAM002317	ENSORLP00000006051
SINCAM002320	ENSORLP00000025685
SINCAM002320	ENSORLP00000018630
SINCAM002321	ENSORLP00000025686
SINCAM002321	ENSORLP00000001251
SINCAM002322	ENSORLP00000025687
SINCAM002325	ENSORLP00000007875
SINCAM002325	ENSORLP00000021073
SINCAM002327	ENSORLP00000007839
SINCAM002328	ENSORLP00000001270
SINCAM002328	ENSORLP00000011781
SINCAM002330	ENSORLP00000007829
SINCAM002330	ENSORLP00000012589
SINCAM002332	ENSORLP00000002051
SINCAM002335	ENSORLP00000015501
SINCAM002335	ENSORLP00000007123
SINCAM002337	ENSORLP00000015486
SINCAM002339	ENSORLP00000025683
SINCAM002340	ENSORLP00000025680
SINCAM002342	ENSORLP00000025676
SINCAM002342	ENSORLP00000004008
SINCAM002345	ENSORLP00000025674
SINCAM002346	ENSORLP00000025667
SINCAM002346	ENSORLP00000011149
SINCAM002347	ENSORLP00000025664
SINCAM002348	ENSORLP00000025658
SINCAM002348	ENSORLP00000011141
SINCAM002350	ENSORLP00000025656
SINCAM002350	ENSORLP00000010102
SINCAM002351	ENSORLP00000017031
SINCAM002353	ENSORLP00000000680
SINCAM002353	ENSORLP00000017038
SINCAM002354	ENSORLP00000017060
SINCAM002355	ENSORLP00000020496
SINCAM002355	ENSORLP00000010962
SINCAM002357	ENSORLP00000009982
SINCAM002358	ENSORLP00000025630
SINCAM002359	ENSORLP00000025631
SINCAM002359	ENSORLP00000009998
SINCAM002360	ENSORLP00000025638
SINCAM002361	ENSORLP00000025643
SINCAM002362	ENSORLP00000025645
SINCAM002363	ENSORLP00000012823
SINCAM002363	ENSORLP00000012075
SINCAM002364	ENSORLP00000004035
SINCAM002366	ENSORLP00000004027
SINCAM002367	ENSORLP00000004010
SINCAM002368	ENSORLP00000011096
SINCAM002370	ENSORLP00000015426
SINCAM002372	ENSORLP00000015412
SINCAM002372	ENSORLP00000007021
SINCAM002375	ENSORLP00000015385
SINCAM002376	ENSORLP00000015975
SINCAM002376	ENSORLP00000003113
SINCAM002378	ENSORLP00000016013
SINCAM002378	ENSORLP00000005949
SINCAM002379	ENSORLP00000016024
SINCAM002380	ENSORLP00000016337
SINCAM002380	ENSORLP00000011234
SINCAM002381	ENSORLP00000024047
SINCAM002382	ENSORLP00000011843
SINCAM002383	ENSORLP00000011813
SINCAM002384	ENSORLP00000010554
SINCAM002384	ENSORLP00000001009
SINCAM002385	ENSORLP00000022158
SINCAM002385	ENSORLP00000007510
SINCAM002389	ENSORLP00000006427
SINCAM002389	ENSORLP00000004480
SINCAM002390	ENSORLP00000010735
SINCAM002391	ENSORLP00000002045
SINCAM002392	ENSORLP00000003063
SINCAM002393	ENSORLP00000003013
SINCAM002396	ENSORLP00000003005
SINCAM002396	ENSORLP00000002035
SINCAM002399	ENSORLP00000002935
SINCAM002400	ENSORLP00000002906
SINCAM002401	ENSORLP00000002877
SINCAM002401	ENSORLP00000002887
SINCAM002402	ENSORLP00000023883
SINCAM002402	ENSORLP00000004614
SINCAM002404	ENSORLP00000004287
SINCAM002406	ENSORLP00000002142
SINCAM002407	ENSORLP00000012025
SINCAM002408	ENSORLP00000016030
SINCAM002413	ENSORLP00000022441
SINCAM002417	ENSORLP00000015726
SINCAM002417	ENSORLP00000009800
SINCAM002420	ENSORLP00000009748
SINCAM002421	ENSORLP00000009745
SINCAM002421	ENSORLP00000017047
SINCAM002422	ENSORLP00000009730
SINCAM002423	ENSORLP00000009703
SINCAM002424	ENSORLP00000011709
SINCAM002424	ENSORLP00000025207
SINCAM002428	ENSORLP00000021842
SINCAM002428	ENSORLP00000013186
SINCAM002429	ENSORLP00000006867
SINCAM002430	ENSORLP00000021814
SINCAM002430	ENSORLP00000018839
SINCAM002431	ENSORLP00000021811
SINCAM002432	ENSORLP00000021810
SINCAM002433	ENSORLP00000021800
SINCAM002435	ENSORLP00000018485
SINCAM002435	ENSORLP00000025131
SINCAM002438	ENSORLP00000021797
SINCAM002440	ENSORLP00000006806
SINCAM002440	ENSORLP00000022160
SINCAM002441	ENSORLP00000004222
SINCAM002443	ENSORLP00000003636
SINCAM002444	ENSORLP00000003226
SINCAM002444	ENSORLP00000003572
SINCAM002445	ENSORLP00000003766
SINCAM002446	ENSORLP00000019033
SINCAM002446	ENSORLP00000022671
SINCAM002448	ENSORLP00000015245
SINCAM002450	ENSORLP00000011123
SINCAM002450	ENSORLP00000012293
SINCAM002455	ENSORLP00000011194
SINCAM002457	ENSORLP00000011219
SINCAM002459	ENSORLP00000009734
SINCAM002459	ENSORLP00000025208
SINCAM002460	ENSORLP00000019199
SINCAM002460	ENSORLP00000020275
SINCAM002461	ENSORLP00000009842
SINCAM002462	ENSORLP00000019207
SINCAM002463	ENSORLP00000019215
SINCAM002464	ENSORLP00000019239
SINCAM002465	ENSORLP00000019252
SINCAM002466	ENSORLP00000019319
SINCAM002467	ENSORLP00000025626
SINCAM002467	ENSORLP00000009855
SINCAM002468	ENSORLP00000015909
SINCAM002469	ENSORLP00000015900
SINCAM002470	ENSORLP00000010068
SINCAM002470	ENSORLP00000015894
SINCAM002471	ENSORLP00000012791
SINCAM002471	ENSORLP00000005910
SINCAM002472	ENSORLP00000005897
SINCAM002475	ENSORLP00000022119
SINCAM002475	ENSORLP00000018658
SINCAM002477	ENSORLP00000008236
SINCAM002477	ENSORLP00000001054
SINCAM002478	ENSORLP00000008171
SINCAM002478	ENSORLP00000008167
SINCAM002479	ENSORLP00000008163
SINCAM002479	ENSORLP00000016977
SINCAM002480	ENSORLP00000017064
SINCAM002480	ENSORLP00000008051
SINCAM002481	ENSORLP00000011764
SINCAM002481	ENSORLP00000015193
SINCAM002483	ENSORLP00000016593
SINCAM002483	ENSORLP00000014875
SINCAM002484	ENSORLP00000016585
SINCAM002485	ENSORLP00000022056
SINCAM002487	ENSORLP00000022089
SINCAM002487	ENSORLP00000014564
SINCAM002491	ENSORLP00000022363
SINCAM002493	ENSORLP00000014123
SINCAM002494	ENSORLP00000022359
SINCAM002494	ENSORLP00000020214
SINCAM002495	ENSORLP00000022357
SINCAM002495	ENSORLP00000014179
SINCAM002496	ENSORLP00000000089
SINCAM002497	ENSORLP00000014276
SINCAM002497	ENSORLP00000022349
SINCAM002498	ENSORLP00000014283
SINCAM002498	ENSORLP00000020800
SINCAM002499	ENSORLP00000012963
SINCAM002499	ENSORLP00000020794
SINCAM002500	ENSORLP00000013016
SINCAM002500	ENSORLP00000010417
SINCAM002502	ENSORLP00000005251
SINCAM002504	ENSORLP00000011418
SINCAM002504	ENSORLP00000004378
SINCAM002505	ENSORLP00000022107
SINCAM002505	ENSORLP00000000190
[truncated: 12,877 more rows]
