# Supplementary material for: Reconstruction of proto-vertebrate, proto-cyclostome and proto-gnathostome genomes provides new insights into early vertebrate evolution
Source: Nat Commun. 2021 Jul 23;12:4489. doi: 10.1038/s41467-021-24573-z (PMC8302630; doi:10.1038/s41467-021-24573-z)
Supplement: Supplementary file 4 — Supplementary Data 1 [file 41467_2021_24573_MOESM4_ESM.zip › SuppData1/orthologs/CALMI-PETMA.txt]

SINCAM000003	PMZ_0045792-RA
SINCAM000003	PMZ_0040290-RA
SINCAM000008	PMZ_0033065-RA
SINCAM000008	PMZ_0015271-RA
SINCAM000010	PMZ_0011247-RA
SINCAM000010	PMZ_0037391-RA
SINCAM000014	PMZ_0041744-RA
SINCAM000019	PMZ_0021455-RA
SINCAM000020	PMZ_0030255-RA
SINCAM000022	PMZ_0037557-RA
SINCAM000024	PMZ_0008776-RA
SINCAM000024	PMZ_0007247-RA
SINCAM000025	PMZ_0033235-RA
SINCAM000029	PMZ_0034198-RA
SINCAM000035	PMZ_0002461-RA
SINCAM000035	PMZ_0002450-RA
SINCAM000036	PMZ_0043457-RA
SINCAM000037	PMZ_0043458-RA
SINCAM000037	PMZ_0033342-RA
SINCAM000039	PMZ_0044275-RA
SINCAM000039	PMZ_0021865-RA
SINCAM000040	PMZ_0003170-RA
SINCAM000040	PMZ_0044488-RA
SINCAM000044	PMZ_0018640-RA
SINCAM000045	PMZ_0029077-RA
SINCAM000046	PMZ_0041139-RA
SINCAM000047	PMZ_0015667-RA
SINCAM000049	PMZ_0037036-RA
SINCAM000049	PMZ_0043430-RA
SINCAM000051	PMZ_0044271-RA
SINCAM000058	PMZ_0027435-RA
SINCAM000059	PMZ_0029213-RA
SINCAM000063	PMZ_0044284-RA
SINCAM000064	PMZ_0031651-RA
SINCAM000064	PMZ_0047790-RA
SINCAM000068	PMZ_0031756-RA
SINCAM000068	PMZ_0042363-RA
SINCAM000069	PMZ_0041531-RA
SINCAM000071	PMZ_0032797-RA
SINCAM000075	PMZ_0046402-RA
SINCAM000075	PMZ_0033145-RA
SINCAM000077	PMZ_0006597-RA
SINCAM000078	PMZ_0027662-RA
SINCAM000078	PMZ_0023186-RA
SINCAM000079	PMZ_0027472-RA
SINCAM000079	PMZ_0042926-RA
SINCAM000081	PMZ_0038263-RA
SINCAM000081	PMZ_0041986-RA
SINCAM000082	PMZ_0037154-RA
SINCAM000082	PMZ_0037986-RA
SINCAM000083	PMZ_0046952-RA
SINCAM000084	PMZ_0016199-RA
SINCAM000085	PMZ_0036013-RA
SINCAM000090	PMZ_0003604-RA
SINCAM000090	PMZ_0048163-RA
SINCAM000092	PMZ_0048893-RA
SINCAM000094	PMZ_0046826-RA
SINCAM000094	PMZ_0048164-RA
SINCAM000100	PMZ_0047602-RA
SINCAM000104	PMZ_0041473-RA
SINCAM000106	PMZ_0027720-RA
SINCAM000112	PMZ_0044270-RA
SINCAM000112	PMZ_0038302-RA
SINCAM000113	PMZ_0046516-RA
SINCAM000116	PMZ_0026095-RA
SINCAM000117	PMZ_0038701-RA
SINCAM000118	PMZ_0040048-RA
SINCAM000121	PMZ_0048240-RA
SINCAM000122	PMZ_0048425-RA
SINCAM000122	PMZ_0040425-RA
SINCAM000123	PMZ_0021650-RA
SINCAM000123	PMZ_0029942-RA
SINCAM000125	PMZ_0042911-RA
SINCAM000126	PMZ_0026399-RA
SINCAM000130	PMZ_0042960-RA
SINCAM000130	PMZ_0045824-RA
SINCAM000132	PMZ_0029097-RA
SINCAM000133	PMZ_0046414-RA
SINCAM000133	PMZ_0042899-RA
SINCAM000135	PMZ_0045868-RA
SINCAM000136	PMZ_0001952-RA
SINCAM000137	PMZ_0032666-RA
SINCAM000137	PMZ_0034187-RA
SINCAM000140	PMZ_0043937-RA
SINCAM000141	PMZ_0032818-RA
SINCAM000143	PMZ_0041481-RA
SINCAM000143	PMZ_0047314-RA
SINCAM000144	PMZ_0033424-RA
SINCAM000147	PMZ_0031652-RA
SINCAM000147	PMZ_0034002-RA
SINCAM000148	PMZ_0006031-RA
SINCAM000149	PMZ_0006908-RA
SINCAM000150	PMZ_0045454-RA
SINCAM000151	PMZ_0032137-RA
SINCAM000151	PMZ_0047128-RA
SINCAM000152	PMZ_0044240-RA
SINCAM000152	PMZ_0023602-RA
SINCAM000153	PMZ_0042359-RA
SINCAM000153	PMZ_0040219-RA
SINCAM000155	PMZ_0027464-RA
SINCAM000161	PMZ_0041542-RA
SINCAM000161	PMZ_0041541-RA
SINCAM000162	PMZ_0006100-RA
SINCAM000162	PMZ_0045575-RA
SINCAM000163	PMZ_0006099-RA
SINCAM000164	PMZ_0041506-RA
SINCAM000164	PMZ_0042455-RA
SINCAM000165	PMZ_0008654-RA
SINCAM000172	PMZ_0027357-RA
SINCAM000172	PMZ_0031950-RA
SINCAM000174	PMZ_0032538-RA
SINCAM000175	PMZ_0046834-RA
SINCAM000176	PMZ_0036704-RA
SINCAM000177	PMZ_0001024-RA
SINCAM000178	PMZ_0008379-RA
SINCAM000180	PMZ_0029827-RA
SINCAM000180	PMZ_0007878-RA
SINCAM000181	PMZ_0040070-RA
SINCAM000192	PMZ_0043096-RA
SINCAM000192	PMZ_0047662-RA
SINCAM000193	PMZ_0036028-RA
SINCAM000193	PMZ_0038775-RA
SINCAM000194	PMZ_0028633-RA
SINCAM000194	PMZ_0034051-RA
SINCAM000196	PMZ_0031916-RA
SINCAM000197	PMZ_0000487-RA
SINCAM000198	PMZ_0040305-RA
SINCAM000199	PMZ_0004608-RA
SINCAM000199	PMZ_0018470-RA
SINCAM000200	PMZ_0027214-RA
SINCAM000200	PMZ_0029111-RA
SINCAM000202	PMZ_0044758-RA
SINCAM000203	PMZ_0018362-RA
SINCAM000203	PMZ_0005373-RA
SINCAM000204	PMZ_0011701-RA
SINCAM000204	PMZ_0015895-RA
SINCAM000205	PMZ_0026748-RA
SINCAM000205	PMZ_0016910-RA
SINCAM000207	PMZ_0015903-RA
SINCAM000209	PMZ_0042891-RA
SINCAM000209	PMZ_0042892-RA
SINCAM000210	PMZ_0008573-RA
SINCAM000211	PMZ_0026755-RA
SINCAM000212	PMZ_0006737-RA
SINCAM000214	PMZ_0042913-RA
SINCAM000215	PMZ_0042886-RA
SINCAM000215	PMZ_0036783-RA
SINCAM000216	PMZ_0040380-RA
SINCAM000216	PMZ_0041504-RA
SINCAM000217	PMZ_0028939-RA
SINCAM000217	PMZ_0045702-RA
SINCAM000221	PMZ_0042906-RA
SINCAM000222	PMZ_0042919-RA
SINCAM000223	PMZ_0042920-RA
SINCAM000224	PMZ_0042921-RA
SINCAM000225	PMZ_0042923-RA
SINCAM000228	PMZ_0026967-RA
SINCAM000228	PMZ_0026736-RA
SINCAM000232	PMZ_0043159-RA
SINCAM000232	PMZ_0042901-RA
SINCAM000234	PMZ_0015466-RA
SINCAM000234	PMZ_0043160-RA
SINCAM000235	PMZ_0021723-RA
SINCAM000236	PMZ_0028937-RA
SINCAM000236	PMZ_0047977-RA
SINCAM000237	PMZ_0020313-RA
SINCAM000238	PMZ_0016407-RA
SINCAM000239	PMZ_0007074-RA
SINCAM000239	PMZ_0027880-RA
SINCAM000241	PMZ_0027087-RA
SINCAM000241	PMZ_0043147-RA
SINCAM000243	PMZ_0022185-RA
SINCAM000243	PMZ_0035877-RA
SINCAM000247	PMZ_0023890-RA
SINCAM000247	PMZ_0033554-RA
SINCAM000248	PMZ_0031734-RA
SINCAM000248	PMZ_0014569-RA
SINCAM000249	PMZ_0007861-RA
SINCAM000250	PMZ_0007690-RA
SINCAM000251	PMZ_0007634-RA
SINCAM000251	PMZ_0043433-RA
SINCAM000252	PMZ_0022428-RA
SINCAM000253	PMZ_0042910-RA
SINCAM000254	PMZ_0042909-RA
SINCAM000256	PMZ_0032303-RA
SINCAM000261	PMZ_0007575-RA
SINCAM000261	PMZ_0046036-RA
SINCAM000264	PMZ_0041543-RA
SINCAM000265	PMZ_0029798-RA
SINCAM000265	PMZ_0046337-RA
SINCAM000268	PMZ_0039166-RA
SINCAM000268	PMZ_0042426-RA
SINCAM000269	PMZ_0047622-RA
SINCAM000272	PMZ_0029081-RA
SINCAM000272	PMZ_0014308-RA
SINCAM000274	PMZ_0042524-RA
SINCAM000274	PMZ_0028464-RA
SINCAM000276	PMZ_0042526-RA
SINCAM000276	PMZ_0044036-RA
SINCAM000281	PMZ_0008376-RA
SINCAM000282	PMZ_0045375-RA
SINCAM000283	PMZ_0013925-RA
SINCAM000288	PMZ_0038866-RA
SINCAM000288	PMZ_0037121-RA
SINCAM000289	PMZ_0027888-RA
SINCAM000289	PMZ_0042927-RA
SINCAM000291	PMZ_0006114-RA
SINCAM000296	PMZ_0033392-RA
SINCAM000296	PMZ_0047916-RA
SINCAM000305	PMZ_0046087-RA
SINCAM000305	PMZ_0032814-RA
SINCAM000306	PMZ_0004088-RA
SINCAM000307	PMZ_0027315-RA
SINCAM000307	PMZ_0043152-RA
SINCAM000310	PMZ_0046329-RA
SINCAM000311	PMZ_0011606-RA
SINCAM000312	PMZ_0005442-RA
SINCAM000312	PMZ_0040492-RA
SINCAM000313	PMZ_0022911-RA
SINCAM000313	PMZ_0005444-RA
SINCAM000315	PMZ_0047190-RA
SINCAM000316	PMZ_0021213-RA
SINCAM000317	PMZ_0013635-RA
SINCAM000318	PMZ_0041469-RA
SINCAM000319	PMZ_0003815-RA
SINCAM000322	PMZ_0029962-RA
SINCAM000322	PMZ_0044026-RA
SINCAM000323	PMZ_0041492-RA
SINCAM000323	PMZ_0034826-RA
SINCAM000325	PMZ_0041623-RA
SINCAM000327	PMZ_0041568-RA
SINCAM000328	PMZ_0026451-RA
SINCAM000329	PMZ_0030465-RA
SINCAM000337	PMZ_0042203-RA
SINCAM000337	PMZ_0046517-RA
SINCAM000340	PMZ_0003693-RA
SINCAM000342	PMZ_0042620-RA
SINCAM000342	PMZ_0034099-RA
SINCAM000343	PMZ_0019616-RA
SINCAM000343	PMZ_0046986-RA
SINCAM000349	PMZ_0001747-RA
SINCAM000349	PMZ_0044303-RA
SINCAM000350	PMZ_0046347-RA
SINCAM000350	PMZ_0049008-RA
SINCAM000352	PMZ_0029729-RA
SINCAM000352	PMZ_0044283-RA
SINCAM000355	PMZ_0026812-RA
SINCAM000356	PMZ_0033234-RA
SINCAM000357	PMZ_0048990-RA
SINCAM000358	PMZ_0009827-RA
SINCAM000358	PMZ_0032990-RA
SINCAM000361	PMZ_0046203-RA
SINCAM000362	PMZ_0040578-RA
SINCAM000363	PMZ_0044258-RA
SINCAM000365	PMZ_0012386-RA
SINCAM000367	PMZ_0047158-RA
SINCAM000367	PMZ_0048766-RA
SINCAM000371	PMZ_0048872-RA
SINCAM000372	PMZ_0043393-RA
SINCAM000373	PMZ_0005588-RA
SINCAM000374	PMZ_0048776-RA
SINCAM000374	PMZ_0044242-RA
SINCAM000376	PMZ_0042231-RA
SINCAM000379	PMZ_0028074-RA
SINCAM000379	PMZ_0044261-RA
SINCAM000380	PMZ_0047658-RA
SINCAM000380	PMZ_0048326-RA
SINCAM000381	PMZ_0043405-RA
SINCAM000383	PMZ_0005758-RA
SINCAM000383	PMZ_0001669-RA
SINCAM000384	PMZ_0016428-RA
SINCAM000385	PMZ_0033410-RA
SINCAM000387	PMZ_0002030-RA
SINCAM000387	PMZ_0030153-RA
SINCAM000388	PMZ_0027483-RA
SINCAM000388	PMZ_0030931-RA
SINCAM000390	PMZ_0002031-RA
SINCAM000390	PMZ_0044246-RA
SINCAM000392	PMZ_0012237-RA
SINCAM000392	PMZ_0046403-RA
SINCAM000394	PMZ_0021634-RA
SINCAM000394	PMZ_0048788-RA
SINCAM000395	PMZ_0042934-RA
SINCAM000395	PMZ_0037523-RA
SINCAM000397	PMZ_0042938-RA
SINCAM000397	PMZ_0030057-RA
SINCAM000398	PMZ_0042862-RA
SINCAM000398	PMZ_0041577-RA
SINCAM000402	PMZ_0033677-RA
SINCAM000403	PMZ_0011675-RA
SINCAM000403	PMZ_0043148-RA
SINCAM000404	PMZ_0027172-RA
SINCAM000404	PMZ_0032905-RA
SINCAM000410	PMZ_0034567-RA
SINCAM000410	PMZ_0048340-RA
SINCAM000413	PMZ_0018750-RA
SINCAM000415	PMZ_0015054-RA
SINCAM000416	PMZ_0043444-RA
SINCAM000416	PMZ_0047259-RA
SINCAM000417	PMZ_0044251-RA
SINCAM000417	PMZ_0036464-RA
SINCAM000418	PMZ_0009441-RA
SINCAM000419	PMZ_0043447-RA
SINCAM000423	PMZ_0012500-RA
SINCAM000427	PMZ_0044263-RA
SINCAM000428	PMZ_0015203-RA
SINCAM000428	PMZ_0045139-RA
SINCAM000430	PMZ_0002778-RA
SINCAM000430	PMZ_0001624-RA
SINCAM000433	PMZ_0042430-RA
SINCAM000435	PMZ_0038136-RA
SINCAM000436	PMZ_0034573-RA
SINCAM000437	PMZ_0035602-RA
SINCAM000437	PMZ_0048954-RA
SINCAM000438	PMZ_0045687-RA
SINCAM000440	PMZ_0048647-RA
SINCAM000440	PMZ_0048052-RA
SINCAM000441	PMZ_0002777-RA
SINCAM000443	PMZ_0027536-RA
SINCAM000443	PMZ_0041552-RA
SINCAM000444	PMZ_0045491-RA
SINCAM000445	PMZ_0042463-RA
SINCAM000446	PMZ_0041555-RA
SINCAM000447	PMZ_0045485-RA
SINCAM000448	PMZ_0041525-RA
SINCAM000448	PMZ_0036502-RA
SINCAM000449	PMZ_0003752-RA
SINCAM000453	PMZ_0004916-RA
SINCAM000454	PMZ_0023928-RA
SINCAM000454	PMZ_0023116-RA
SINCAM000455	PMZ_0026771-RA
SINCAM000457	PMZ_0020470-RA
SINCAM000458	PMZ_0034279-RA
SINCAM000461	PMZ_0030460-RA
SINCAM000466	PMZ_0005095-RA
SINCAM000466	PMZ_0032863-RA
SINCAM000471	PMZ_0041532-RA
SINCAM000473	PMZ_0046145-RA
SINCAM000473	PMZ_0048980-RA
SINCAM000474	PMZ_0045725-RA
SINCAM000475	PMZ_0040107-RA
SINCAM000475	PMZ_0041812-RA
SINCAM000477	PMZ_0042908-RA
SINCAM000477	PMZ_0027634-RA
SINCAM000478	PMZ_0030472-RA
SINCAM000478	PMZ_0036698-RA
SINCAM000479	PMZ_0031559-RA
SINCAM000481	PMZ_0011480-RA
SINCAM000482	PMZ_0013672-RA
SINCAM000483	PMZ_0043136-RA
SINCAM000483	PMZ_0031104-RA
SINCAM000485	PMZ_0046778-RA
SINCAM000485	PMZ_0040241-RA
SINCAM000489	PMZ_0006277-RA
SINCAM000490	PMZ_0026032-RA
SINCAM000490	PMZ_0047244-RA
SINCAM000491	PMZ_0026033-RA
SINCAM000491	PMZ_0047755-RA
SINCAM000492	PMZ_0006281-RA
SINCAM000492	PMZ_0033903-RA
SINCAM000493	PMZ_0022862-RA
SINCAM000494	PMZ_0034031-RA
SINCAM000495	PMZ_0006276-RA
SINCAM000496	PMZ_0029996-RA
SINCAM000497	PMZ_0006399-RA
SINCAM000497	PMZ_0026844-RA
SINCAM000498	PMZ_0006397-RA
SINCAM000500	PMZ_0031106-RA
SINCAM000500	PMZ_0029196-RA
SINCAM000501	PMZ_0032843-RA
SINCAM000501	PMZ_0012899-RA
SINCAM000503	PMZ_0029102-RA
SINCAM000504	PMZ_0026842-RA
SINCAM000504	PMZ_0019398-RA
SINCAM000507	PMZ_0032040-RA
SINCAM000507	PMZ_0042102-RA
SINCAM000508	PMZ_0042912-RA
SINCAM000508	PMZ_0033647-RA
SINCAM000510	PMZ_0027487-RA
SINCAM000512	PMZ_0017044-RA
SINCAM000513	PMZ_0019499-RA
SINCAM000513	PMZ_0034604-RA
SINCAM000514	PMZ_0042929-RA
SINCAM000514	PMZ_0039149-RA
SINCAM000516	PMZ_0043173-RA
SINCAM000516	PMZ_0037452-RA
SINCAM000518	PMZ_0039225-RA
SINCAM000521	PMZ_0040231-RA
SINCAM000522	PMZ_0034796-RA
SINCAM000522	PMZ_0042127-RA
SINCAM000524	PMZ_0032768-RA
SINCAM000525	PMZ_0008452-RA
SINCAM000526	PMZ_0046929-RA
SINCAM000527	PMZ_0030722-RA
SINCAM000527	PMZ_0047724-RA
SINCAM000528	PMZ_0042963-RA
SINCAM000528	PMZ_0043178-RA
SINCAM000531	PMZ_0010254-RA
SINCAM000531	PMZ_0005298-RA
SINCAM000532	PMZ_0022771-RA
SINCAM000533	PMZ_0038162-RA
SINCAM000535	PMZ_0007830-RA
SINCAM000535	PMZ_0035905-RA
SINCAM000536	PMZ_0028635-RA
SINCAM000540	PMZ_0043094-RA
SINCAM000541	PMZ_0012359-RA
SINCAM000543	PMZ_0040436-RA
SINCAM000544	PMZ_0042875-RA
SINCAM000545	PMZ_0042877-RA
SINCAM000545	PMZ_0042876-RA
SINCAM000546	PMZ_0042878-RA
SINCAM000546	PMZ_0029657-RA
SINCAM000548	PMZ_0043103-RA
SINCAM000548	PMZ_0036382-RA
SINCAM000550	PMZ_0038907-RA
SINCAM000550	PMZ_0028897-RA
SINCAM000552	PMZ_0018175-RA
SINCAM000555	PMZ_0046086-RA
SINCAM000556	PMZ_0048413-RA
SINCAM000558	PMZ_0046650-RA
SINCAM000558	PMZ_0035518-RA
SINCAM000559	PMZ_0042942-RA
SINCAM000559	PMZ_0028868-RA
SINCAM000560	PMZ_0045464-RA
SINCAM000561	PMZ_0028870-RA
SINCAM000561	PMZ_0010041-RA
SINCAM000562	PMZ_0043168-RA
SINCAM000562	PMZ_0027317-RA
SINCAM000563	PMZ_0042944-RA
SINCAM000564	PMZ_0042945-RA
SINCAM000565	PMZ_0033306-RA
SINCAM000565	PMZ_0040110-RA
SINCAM000566	PMZ_0000474-RA
SINCAM000566	PMZ_0046090-RA
SINCAM000567	PMZ_0020525-RA
SINCAM000567	PMZ_0045821-RA
SINCAM000570	PMZ_0035095-RA
SINCAM000571	PMZ_0039376-RA
SINCAM000572	PMZ_0040078-RA
SINCAM000576	PMZ_0018087-RA
SINCAM000576	PMZ_0049002-RA
SINCAM000577	PMZ_0046416-RA
SINCAM000577	PMZ_0045838-RA
SINCAM000578	PMZ_0021133-RA
SINCAM000581	PMZ_0004771-RA
SINCAM000581	PMZ_0048308-RA
SINCAM000582	PMZ_0017941-RA
SINCAM000582	PMZ_0046445-RA
SINCAM000585	PMZ_0001510-RA
SINCAM000586	PMZ_0032258-RA
SINCAM000586	PMZ_0026807-RA
SINCAM000587	PMZ_0047990-RA
SINCAM000590	PMZ_0043450-RA
SINCAM000591	PMZ_0026875-RA
SINCAM000591	PMZ_0004167-RA
SINCAM000592	PMZ_0004169-RA
SINCAM000592	PMZ_0043415-RA
SINCAM000593	PMZ_0046406-RA
SINCAM000594	PMZ_0043184-RA
SINCAM000595	PMZ_0000491-RA
SINCAM000596	PMZ_0032740-RA
SINCAM000597	PMZ_0012267-RA
SINCAM000597	PMZ_0042104-RA
SINCAM000598	PMZ_0043149-RA
SINCAM000600	PMZ_0001517-RA
SINCAM000602	PMZ_0027443-RA
SINCAM000603	PMZ_0040536-RA
SINCAM000604	PMZ_0001525-RA
SINCAM000612	PMZ_0015067-RA
SINCAM000613	PMZ_0030463-RA
SINCAM000613	PMZ_0030421-RA
SINCAM000614	PMZ_0048933-RA
SINCAM000615	PMZ_0048516-RA
SINCAM000618	PMZ_0018375-RA
SINCAM000618	PMZ_0037142-RA
SINCAM000621	PMZ_0044703-RA
SINCAM000621	PMZ_0046149-RA
SINCAM000622	PMZ_0015580-RA
SINCAM000625	PMZ_0046695-RA
SINCAM000627	PMZ_0034535-RA
SINCAM000628	PMZ_0043129-RA
SINCAM000629	PMZ_0043128-RA
SINCAM000629	PMZ_0029703-RA
SINCAM000631	PMZ_0038877-RA
SINCAM000632	PMZ_0012176-RA
SINCAM000632	PMZ_0010422-RA
SINCAM000634	PMZ_0044224-RA
SINCAM000634	PMZ_0045494-RA
SINCAM000636	PMZ_0042918-RA
SINCAM000636	PMZ_0046898-RA
SINCAM000638	PMZ_0029948-RA
SINCAM000638	PMZ_0003871-RA
SINCAM000639	PMZ_0013210-RA
SINCAM000640	PMZ_0043124-RA
SINCAM000642	PMZ_0043122-RA
SINCAM000642	PMZ_0031063-RA
SINCAM000643	PMZ_0043118-RA
SINCAM000644	PMZ_0043119-RA
SINCAM000645	PMZ_0040116-RA
SINCAM000646	PMZ_0043141-RA
SINCAM000648	PMZ_0010651-RA
SINCAM000648	PMZ_0029714-RA
SINCAM000649	PMZ_0040150-RA
SINCAM000649	PMZ_0040149-RA
SINCAM000652	PMZ_0043419-RA
SINCAM000653	PMZ_0045354-RA
SINCAM000654	PMZ_0043422-RA
SINCAM000655	PMZ_0043421-RA
SINCAM000655	PMZ_0035947-RA
SINCAM000656	PMZ_0041579-RA
SINCAM000656	PMZ_0016626-RA
SINCAM000657	PMZ_0003465-RA
SINCAM000657	PMZ_0041580-RA
SINCAM000658	PMZ_0034486-RA
SINCAM000660	PMZ_0027857-RA
SINCAM000661	PMZ_0041447-RA
SINCAM000661	PMZ_0044746-RA
SINCAM000662	PMZ_0008228-RA
SINCAM000662	PMZ_0041446-RA
SINCAM000663	PMZ_0044398-RA
SINCAM000664	PMZ_0042532-RA
SINCAM000666	PMZ_0008630-RA
SINCAM000666	PMZ_0035725-RA
SINCAM000669	PMZ_0020912-RA
SINCAM000672	PMZ_0041573-RA
SINCAM000672	PMZ_0045097-RA
SINCAM000678	PMZ_0041574-RA
SINCAM000679	PMZ_0042538-RA
SINCAM000680	PMZ_0042543-RA
SINCAM000683	PMZ_0042542-RA
SINCAM000684	PMZ_0013808-RA
SINCAM000685	PMZ_0041468-RA
SINCAM000686	PMZ_0031412-RA
SINCAM000686	PMZ_0042540-RA
SINCAM000687	PMZ_0042541-RA
SINCAM000687	PMZ_0047912-RA
SINCAM000690	PMZ_0008372-RA
SINCAM000691	PMZ_0030454-RA
SINCAM000692	PMZ_0041453-RA
SINCAM000693	PMZ_0041452-RA
SINCAM000693	PMZ_0032680-RA
SINCAM000694	PMZ_0038399-RA
SINCAM000694	PMZ_0043260-RA
SINCAM000696	PMZ_0001165-RA
SINCAM000697	PMZ_0033669-RA
SINCAM000698	PMZ_0043439-RA
SINCAM000698	PMZ_0041533-RA
SINCAM000701	PMZ_0027666-RA
SINCAM000701	PMZ_0041535-RA
SINCAM000702	PMZ_0031439-RA
SINCAM000702	PMZ_0047319-RA
SINCAM000704	PMZ_0047286-RA
SINCAM000704	PMZ_0048945-RA
SINCAM000706	PMZ_0010209-RA
SINCAM000707	PMZ_0002779-RA
SINCAM000710	PMZ_0045476-RA
SINCAM000711	PMZ_0044185-RA
SINCAM000711	PMZ_0037233-RA
SINCAM000714	PMZ_0000999-RA
SINCAM000719	PMZ_0031872-RA
SINCAM000719	PMZ_0011430-RA
SINCAM000720	PMZ_0005068-RA
SINCAM000721	PMZ_0041486-RA
SINCAM000724	PMZ_0009376-RA
SINCAM000725	PMZ_0034932-RA
SINCAM000726	PMZ_0026864-RA
SINCAM000729	PMZ_0041556-RA
SINCAM000729	PMZ_0005306-RA
SINCAM000735	PMZ_0042513-RA
SINCAM000735	PMZ_0038891-RA
SINCAM000736	PMZ_0042438-RA
SINCAM000736	PMZ_0043719-RA
SINCAM000737	PMZ_0041519-RA
SINCAM000737	PMZ_0007417-RA
SINCAM000738	PMZ_0041550-RA
SINCAM000739	PMZ_0016063-RA
SINCAM000739	PMZ_0041549-RA
SINCAM000740	PMZ_0041547-RA
SINCAM000740	PMZ_0026765-RA
SINCAM000741	PMZ_0027789-RA
SINCAM000741	PMZ_0047369-RA
SINCAM000747	PMZ_0023301-RA
SINCAM000750	PMZ_0041558-RA
SINCAM000750	PMZ_0042483-RA
SINCAM000753	PMZ_0026453-RA
SINCAM000753	PMZ_0047254-RA
SINCAM000754	PMZ_0019081-RA
SINCAM000754	PMZ_0045237-RA
SINCAM000756	PMZ_0005092-RA
SINCAM000756	PMZ_0030457-RA
SINCAM000758	PMZ_0033079-RA
SINCAM000758	PMZ_0038324-RA
SINCAM000759	PMZ_0027332-RA
SINCAM000763	PMZ_0005248-RA
SINCAM000764	PMZ_0003396-RA
SINCAM000764	PMZ_0044142-RA
SINCAM000769	PMZ_0038247-RA
SINCAM000770	PMZ_0041566-RA
SINCAM000771	PMZ_0034062-RA
SINCAM000771	PMZ_0047509-RA
SINCAM000773	PMZ_0041516-RA
SINCAM000774	PMZ_0034089-RA
SINCAM000774	PMZ_0041518-RA
SINCAM000775	PMZ_0042500-RA
SINCAM000776	PMZ_0041476-RA
SINCAM000778	PMZ_0037870-RA
SINCAM000779	PMZ_0032600-RA
SINCAM000783	PMZ_0041510-RA
SINCAM000784	PMZ_0033735-RA
SINCAM000785	PMZ_0032937-RA
SINCAM000785	PMZ_0045353-RA
SINCAM000789	PMZ_0045866-RA
SINCAM000790	PMZ_0027470-RA
SINCAM000790	PMZ_0037637-RA
SINCAM000791	PMZ_0043413-RA
SINCAM000796	PMZ_0014143-RA
SINCAM000797	PMZ_0044306-RA
SINCAM000797	PMZ_0042354-RA
SINCAM000798	PMZ_0044245-RA
SINCAM000799	PMZ_0034895-RA
SINCAM000800	PMZ_0042088-RA
SINCAM000800	PMZ_0044450-RA
SINCAM000805	PMZ_0041467-RA
SINCAM000805	PMZ_0033993-RA
SINCAM000806	PMZ_0041466-RA
SINCAM000806	PMZ_0029070-RA
SINCAM000808	PMZ_0043382-RA
SINCAM000808	PMZ_0017693-RA
SINCAM000810	PMZ_0027154-RA
SINCAM000810	PMZ_0031848-RA
SINCAM000813	PMZ_0008905-RA
SINCAM000814	PMZ_0017707-RA
SINCAM000816	PMZ_0038541-RA
SINCAM000818	PMZ_0023036-RA
SINCAM000820	PMZ_0046246-RA
SINCAM000820	PMZ_0046417-RA
SINCAM000821	PMZ_0030990-RA
SINCAM000822	PMZ_0044293-RA
SINCAM000825	PMZ_0042342-RA
SINCAM000825	PMZ_0037597-RA
SINCAM000826	PMZ_0037034-RA
SINCAM000826	PMZ_0020653-RA
SINCAM000828	PMZ_0011874-RA
SINCAM000828	PMZ_0036665-RA
SINCAM000831	PMZ_0033575-RA
SINCAM000832	PMZ_0046257-RA
SINCAM000833	PMZ_0030974-RA
SINCAM000834	PMZ_0040368-RA
SINCAM000835	PMZ_0022807-RA
SINCAM000835	PMZ_0036838-RA
SINCAM000836	PMZ_0044380-RA
SINCAM000836	PMZ_0047044-RA
SINCAM000837	PMZ_0026971-RA
SINCAM000838	PMZ_0037449-RA
SINCAM000839	PMZ_0032579-RA
SINCAM000840	PMZ_0011880-RA
SINCAM000840	PMZ_0031780-RA
SINCAM000841	PMZ_0041454-RA
SINCAM000841	PMZ_0023847-RA
SINCAM000843	PMZ_0034000-RA
SINCAM000843	PMZ_0044705-RA
SINCAM000845	PMZ_0043399-RA
SINCAM000846	PMZ_0001748-RA
SINCAM000846	PMZ_0034732-RA
SINCAM000847	PMZ_0037512-RA
SINCAM000847	PMZ_0045486-RA
SINCAM000849	PMZ_0027434-RA
SINCAM000849	PMZ_0027512-RA
SINCAM000850	PMZ_0029724-RA
SINCAM000851	PMZ_0038702-RA
SINCAM000854	PMZ_0044288-RA
SINCAM000854	PMZ_0032757-RA
SINCAM000855	PMZ_0045450-RA
SINCAM000857	PMZ_0036992-RA
SINCAM000857	PMZ_0044282-RA
SINCAM000860	PMZ_0046380-RA
SINCAM000861	PMZ_0023382-RA
SINCAM000861	PMZ_0045547-RA
SINCAM000862	PMZ_0045546-RA
SINCAM000862	PMZ_0043206-RA
SINCAM000863	PMZ_0043201-RA
SINCAM000863	PMZ_0022968-RA
SINCAM000864	PMZ_0015065-RA
SINCAM000865	PMZ_0018682-RA
SINCAM000865	PMZ_0033270-RA
SINCAM000866	PMZ_0018681-RA
SINCAM000867	PMZ_0044383-RA
SINCAM000867	PMZ_0044382-RA
SINCAM000874	PMZ_0037504-RA
SINCAM000874	PMZ_0034272-RA
SINCAM000876	PMZ_0034644-RA
SINCAM000877	PMZ_0040431-RA
SINCAM000879	PMZ_0040487-RA
SINCAM000879	PMZ_0047846-RA
SINCAM000881	PMZ_0040489-RA
SINCAM000881	PMZ_0038794-RA
SINCAM000882	PMZ_0036926-RA
SINCAM000882	PMZ_0041263-RA
SINCAM000883	PMZ_0029349-RA
SINCAM000883	PMZ_0029350-RA
SINCAM000884	PMZ_0027275-RA
SINCAM000889	PMZ_0044317-RA
SINCAM000889	PMZ_0044318-RA
SINCAM000891	PMZ_0044362-RA
SINCAM000893	PMZ_0044619-RA
SINCAM000893	PMZ_0045938-RA
SINCAM000894	PMZ_0044355-RA
SINCAM000895	PMZ_0032780-RA
SINCAM000896	PMZ_0043838-RA
SINCAM000896	PMZ_0033276-RA
SINCAM000897	PMZ_0033275-RA
SINCAM000898	PMZ_0048368-RA
SINCAM000899	PMZ_0009436-RA
SINCAM000899	PMZ_0048352-RA
SINCAM000901	PMZ_0044324-RA
SINCAM000901	PMZ_0043866-RA
SINCAM000902	PMZ_0032336-RA
SINCAM000902	PMZ_0043868-RA
SINCAM000904	PMZ_0034510-RA
SINCAM000905	PMZ_0023418-RA
SINCAM000908	PMZ_0045015-RA
SINCAM000909	PMZ_0030235-RA
SINCAM000911	PMZ_0027715-RA
SINCAM000912	PMZ_0037029-RA
SINCAM000912	PMZ_0048437-RA
SINCAM000913	PMZ_0036288-RA
SINCAM000913	PMZ_0029797-RA
SINCAM000916	PMZ_0032580-RA
SINCAM000918	PMZ_0032334-RA
SINCAM000920	PMZ_0045110-RA
SINCAM000920	PMZ_0046640-RA
SINCAM000922	PMZ_0033056-RA
SINCAM000927	PMZ_0045104-RA
SINCAM000927	PMZ_0021710-RA
SINCAM000930	PMZ_0043843-RA
SINCAM000930	PMZ_0005879-RA
SINCAM000935	PMZ_0011452-RA
SINCAM000936	PMZ_0036572-RA
SINCAM000938	PMZ_0030546-RA
SINCAM000939	PMZ_0038443-RA
SINCAM000941	PMZ_0012498-RA
SINCAM000943	PMZ_0012499-RA
SINCAM000943	PMZ_0027705-RA
SINCAM000944	PMZ_0015795-RA
SINCAM000944	PMZ_0010450-RA
SINCAM000945	PMZ_0004837-RA
SINCAM000948	PMZ_0026988-RA
SINCAM000949	PMZ_0040395-RA
SINCAM000949	PMZ_0047429-RA
SINCAM000950	PMZ_0042242-RA
SINCAM000951	PMZ_0040462-RA
SINCAM000951	PMZ_0036048-RA
SINCAM000955	PMZ_0001436-RA
SINCAM000955	PMZ_0048282-RA
SINCAM000957	PMZ_0047627-RA
SINCAM000958	PMZ_0048745-RA
SINCAM000958	PMZ_0019860-RA
SINCAM000961	PMZ_0019535-RA
SINCAM000962	PMZ_0011832-RA
SINCAM000963	PMZ_0040441-RA
SINCAM000963	PMZ_0026135-RA
SINCAM000964	PMZ_0010050-RA
SINCAM000966	PMZ_0043251-RA
SINCAM000966	PMZ_0030046-RA
SINCAM000970	PMZ_0009349-RA
SINCAM000970	PMZ_0045755-RA
SINCAM000971	PMZ_0011764-RA
SINCAM000972	PMZ_0048243-RA
SINCAM000975	PMZ_0046120-RA
SINCAM000976	PMZ_0017770-RA
SINCAM000976	PMZ_0032887-RA
SINCAM000977	PMZ_0038088-RA
SINCAM000979	PMZ_0043920-RA
SINCAM000979	PMZ_0030634-RA
SINCAM000982	PMZ_0043911-RA
SINCAM000982	PMZ_0047481-RA
SINCAM000984	PMZ_0033897-RA
SINCAM000984	PMZ_0045091-RA
SINCAM000986	PMZ_0044343-RA
SINCAM000986	PMZ_0037885-RA
SINCAM000987	PMZ_0046921-RA
SINCAM000989	PMZ_0047343-RA
SINCAM000991	PMZ_0043218-RA
SINCAM000993	PMZ_0039361-RA
SINCAM001001	PMZ_0035643-RA
SINCAM001001	PMZ_0035740-RA
SINCAM001008	PMZ_0037801-RA
SINCAM001010	PMZ_0047453-RA
SINCAM001011	PMZ_0043271-RA
SINCAM001011	PMZ_0034739-RA
SINCAM001012	PMZ_0032707-RA
SINCAM001014	PMZ_0019445-RA
SINCAM001016	PMZ_0045084-RA
SINCAM001016	PMZ_0042924-RA
SINCAM001017	PMZ_0043840-RA
SINCAM001022	PMZ_0043863-RA
SINCAM001024	PMZ_0019817-RA
SINCAM001027	PMZ_0045089-RA
SINCAM001030	PMZ_0026780-RA
SINCAM001030	PMZ_0031774-RA
SINCAM001031	PMZ_0043709-RA
SINCAM001032	PMZ_0006234-RA
SINCAM001032	PMZ_0032630-RA
SINCAM001033	PMZ_0026426-RA
SINCAM001035	PMZ_0004313-RA
SINCAM001036	PMZ_0026455-RA
SINCAM001036	PMZ_0047452-RA
SINCAM001037	PMZ_0026458-RA
SINCAM001037	PMZ_0030832-RA
SINCAM001039	PMZ_0032931-RA
SINCAM001039	PMZ_0035590-RA
SINCAM001043	PMZ_0046372-RA
SINCAM001043	PMZ_0029607-RA
SINCAM001046	PMZ_0029823-RA
SINCAM001046	PMZ_0047532-RA
SINCAM001047	PMZ_0038319-RA
SINCAM001047	PMZ_0005620-RA
SINCAM001049	PMZ_0040465-RA
SINCAM001050	PMZ_0035481-RA
SINCAM001051	PMZ_0031839-RA
SINCAM001051	PMZ_0043276-RA
SINCAM001052	PMZ_0040523-RA
SINCAM001052	PMZ_0043275-RA
SINCAM001054	PMZ_0043225-RA
SINCAM001054	PMZ_0043226-RA
SINCAM001055	PMZ_0040527-RA
SINCAM001055	PMZ_0048908-RA
SINCAM001056	PMZ_0035400-RA
SINCAM001056	PMZ_0036956-RA
SINCAM001058	PMZ_0046432-RA
SINCAM001059	PMZ_0040507-RA
SINCAM001059	PMZ_0034589-RA
SINCAM001060	PMZ_0001572-RA
SINCAM001065	PMZ_0015888-RA
SINCAM001065	PMZ_0045847-RA
SINCAM001067	PMZ_0018708-RA
SINCAM001067	PMZ_0042238-RA
SINCAM001068	PMZ_0040480-RA
SINCAM001068	PMZ_0045119-RA
SINCAM001070	PMZ_0040475-RA
SINCAM001071	PMZ_0011026-RA
SINCAM001071	PMZ_0040502-RA
SINCAM001072	PMZ_0034575-RA
SINCAM001073	PMZ_0011029-RA
SINCAM001075	PMZ_0011030-RA
SINCAM001076	PMZ_0036695-RA
SINCAM001076	PMZ_0032554-RA
SINCAM001077	PMZ_0032287-RA
SINCAM001077	PMZ_0026768-RA
SINCAM001080	PMZ_0046588-RA
SINCAM001083	PMZ_0029211-RA
SINCAM001083	PMZ_0041883-RA
SINCAM001084	PMZ_0003310-RA
SINCAM001085	PMZ_0008676-RA
SINCAM001086	PMZ_0035113-RA
SINCAM001088	PMZ_0043227-RA
SINCAM001089	PMZ_0043228-RA
SINCAM001090	PMZ_0026058-RA
SINCAM001090	PMZ_0045749-RA
SINCAM001091	PMZ_0046111-RA
SINCAM001092	PMZ_0047278-RA
SINCAM001093	PMZ_0031324-RA
SINCAM001093	PMZ_0008325-RA
SINCAM001096	PMZ_0034577-RA
SINCAM001096	PMZ_0044649-RA
SINCAM001098	PMZ_0004075-RA
SINCAM001099	PMZ_0029737-RA
SINCAM001099	PMZ_0022886-RA
SINCAM001100	PMZ_0024112-RA
SINCAM001100	PMZ_0045131-RA
SINCAM001102	PMZ_0032667-RA
SINCAM001102	PMZ_0034787-RA
SINCAM001103	PMZ_0034351-RA
SINCAM001103	PMZ_0046065-RA
SINCAM001106	PMZ_0031996-RA
SINCAM001106	PMZ_0046118-RA
SINCAM001107	PMZ_0046237-RA
SINCAM001107	PMZ_0046236-RA
SINCAM001108	PMZ_0045514-RA
SINCAM001111	PMZ_0043353-RA
SINCAM001111	PMZ_0027673-RA
SINCAM001112	PMZ_0043236-RA
SINCAM001114	PMZ_0040516-RA
SINCAM001114	PMZ_0045969-RA
SINCAM001115	PMZ_0045746-RA
SINCAM001117	PMZ_0041794-RA
SINCAM001117	PMZ_0040033-RA
SINCAM001118	PMZ_0031258-RA
SINCAM001118	PMZ_0045523-RA
SINCAM001119	PMZ_0045593-RA
SINCAM001121	PMZ_0048386-RA
SINCAM001121	PMZ_0045766-RA
SINCAM001122	PMZ_0044899-RA
SINCAM001124	PMZ_0014768-RA
SINCAM001124	PMZ_0017946-RA
SINCAM001126	PMZ_0032825-RA
SINCAM001129	PMZ_0043212-RA
SINCAM001129	PMZ_0043213-RA
SINCAM001130	PMZ_0031259-RA
SINCAM001132	PMZ_0045536-RA
SINCAM001132	PMZ_0032354-RA
SINCAM001135	PMZ_0045535-RA
SINCAM001135	PMZ_0048008-RA
SINCAM001136	PMZ_0041792-RA
SINCAM001138	PMZ_0047101-RA
SINCAM001142	PMZ_0046242-RA
SINCAM001143	PMZ_0017865-RA
SINCAM001144	PMZ_0006445-RA
SINCAM001146	PMZ_0030549-RA
SINCAM001147	PMZ_0030387-RA
SINCAM001148	PMZ_0030388-RA
SINCAM001149	PMZ_0031589-RA
SINCAM001150	PMZ_0043253-RA
SINCAM001150	PMZ_0043254-RA
SINCAM001151	PMZ_0000229-RA
SINCAM001152	PMZ_0031873-RA
SINCAM001154	PMZ_0017514-RA
SINCAM001156	PMZ_0032921-RA
SINCAM001159	PMZ_0043256-RA
SINCAM001159	PMZ_0018524-RA
SINCAM001161	PMZ_0047942-RA
SINCAM001161	PMZ_0018567-RA
SINCAM001162	PMZ_0026297-RA
SINCAM001164	PMZ_0040386-RA
SINCAM001170	PMZ_0014886-RA
SINCAM001171	PMZ_0035388-RA
SINCAM001171	PMZ_0033777-RA
SINCAM001172	PMZ_0043270-RA
SINCAM001173	PMZ_0018083-RA
SINCAM001173	PMZ_0041741-RA
SINCAM001174	PMZ_0046559-RA
SINCAM001174	PMZ_0046560-RA
SINCAM001175	PMZ_0030774-RA
SINCAM001175	PMZ_0021266-RA
SINCAM001176	PMZ_0021265-RA
SINCAM001176	PMZ_0020246-RA
SINCAM001177	PMZ_0034738-RA
SINCAM001179	PMZ_0001909-RA
SINCAM001181	PMZ_0045520-RA
SINCAM001181	PMZ_0026731-RA
SINCAM001183	PMZ_0002714-RA
SINCAM001183	PMZ_0036891-RA
SINCAM001184	PMZ_0045528-RA
SINCAM001186	PMZ_0038223-RA
SINCAM001188	PMZ_0007514-RA
SINCAM001189	PMZ_0044384-RA
SINCAM001190	PMZ_0045718-RA
SINCAM001192	PMZ_0048355-RA
SINCAM001192	PMZ_0029739-RA
SINCAM001193	PMZ_0026430-RA
SINCAM001193	PMZ_0040376-RA
SINCAM001195	PMZ_0040377-RA
SINCAM001196	PMZ_0046241-RA
SINCAM001196	PMZ_0002697-RA
SINCAM001197	PMZ_0002699-RA
SINCAM001198	PMZ_0018529-RA
SINCAM001199	PMZ_0027898-RA
SINCAM001199	PMZ_0035696-RA
SINCAM001203	PMZ_0030957-RA
SINCAM001203	PMZ_0035765-RA
SINCAM001204	PMZ_0037950-RA
SINCAM001206	PMZ_0043244-RA
SINCAM001207	PMZ_0033236-RA
SINCAM001207	PMZ_0046725-RA
SINCAM001208	PMZ_0048213-RA
SINCAM001208	PMZ_0034824-RA
SINCAM001209	PMZ_0027117-RA
SINCAM001209	PMZ_0033208-RA
SINCAM001210	PMZ_0045904-RA
SINCAM001210	PMZ_0001144-RA
SINCAM001211	PMZ_0040463-RA
SINCAM001215	PMZ_0043239-RA
SINCAM001216	PMZ_0036033-RA
SINCAM001217	PMZ_0017287-RA
SINCAM001217	PMZ_0047499-RA
SINCAM001219	PMZ_0007846-RA
SINCAM001220	PMZ_0040388-RA
SINCAM001220	PMZ_0007844-RA
SINCAM001223	PMZ_0027135-RA
SINCAM001224	PMZ_0041742-RA
SINCAM001224	PMZ_0034793-RA
SINCAM001227	PMZ_0040773-RA
SINCAM001227	PMZ_0042544-RA
SINCAM001229	PMZ_0006232-RA
SINCAM001229	PMZ_0039382-RA
SINCAM001230	PMZ_0036429-RA
SINCAM001230	PMZ_0043486-RA
SINCAM001231	PMZ_0040498-RA
SINCAM001232	PMZ_0018528-RA
SINCAM001233	PMZ_0012056-RA
SINCAM001234	PMZ_0040522-RA
SINCAM001234	PMZ_0040521-RA
SINCAM001236	PMZ_0038749-RA
SINCAM001239	PMZ_0017442-RA
SINCAM001239	PMZ_0031766-RA
SINCAM001240	PMZ_0037313-RA
SINCAM001242	PMZ_0041723-RA
SINCAM001248	PMZ_0034674-RA
SINCAM001248	PMZ_0037385-RA
SINCAM001249	PMZ_0006241-RA
SINCAM001249	PMZ_0029743-RA
SINCAM001250	PMZ_0043232-RA
SINCAM001250	PMZ_0032628-RA
SINCAM001251	PMZ_0026244-RA
SINCAM001251	PMZ_0032852-RA
SINCAM001252	PMZ_0043202-RA
SINCAM001255	PMZ_0038987-RA
SINCAM001256	PMZ_0041787-RA
SINCAM001256	PMZ_0035561-RA
SINCAM001257	PMZ_0014050-RA
SINCAM001257	PMZ_0019405-RA
SINCAM001261	PMZ_0033527-RA
SINCAM001262	PMZ_0044785-RA
SINCAM001263	PMZ_0008473-RA
SINCAM001263	PMZ_0043639-RA
SINCAM001264	PMZ_0033155-RA
SINCAM001267	PMZ_0018972-RA
SINCAM001267	PMZ_0047510-RA
SINCAM001269	PMZ_0034457-RA
SINCAM001270	PMZ_0041785-RA
SINCAM001270	PMZ_0041784-RA
SINCAM001272	PMZ_0041786-RA
SINCAM001274	PMZ_0034412-RA
SINCAM001274	PMZ_0036020-RA
SINCAM001275	PMZ_0032837-RA
SINCAM001276	PMZ_0042713-RA
SINCAM001277	PMZ_0044334-RA
SINCAM001281	PMZ_0044379-RA
SINCAM001281	PMZ_0032640-RA
SINCAM001282	PMZ_0030950-RA
SINCAM001283	PMZ_0034158-RA
SINCAM001283	PMZ_0026247-RA
SINCAM001286	PMZ_0003982-RA
SINCAM001286	PMZ_0034643-RA
SINCAM001287	PMZ_0041342-RA
SINCAM001288	PMZ_0008690-RA
SINCAM001288	PMZ_0034886-RA
SINCAM001289	PMZ_0028363-RA
SINCAM001292	PMZ_0033506-RA
SINCAM001292	PMZ_0032624-RA
SINCAM001294	PMZ_0013021-RA
SINCAM001295	PMZ_0036457-RA
SINCAM001296	PMZ_0034339-RA
SINCAM001296	PMZ_0026603-RA
SINCAM001299	PMZ_0037509-RA
SINCAM001299	PMZ_0037442-RA
SINCAM001302	PMZ_0038430-RA
SINCAM001302	PMZ_0029039-RA
SINCAM001303	PMZ_0032059-RA
SINCAM001305	PMZ_0018454-RA
SINCAM001305	PMZ_0003951-RA
SINCAM001307	PMZ_0033229-RA
SINCAM001307	PMZ_0047342-RA
SINCAM001308	PMZ_0037301-RA
SINCAM001309	PMZ_0027989-RA
SINCAM001309	PMZ_0041737-RA
SINCAM001310	PMZ_0002870-RA
SINCAM001310	PMZ_0020879-RA
SINCAM001312	PMZ_0041764-RA
SINCAM001313	PMZ_0046059-RA
SINCAM001315	PMZ_0041763-RA
SINCAM001315	PMZ_0040459-RA
SINCAM001316	PMZ_0041053-RA
SINCAM001317	PMZ_0041762-RA
SINCAM001318	PMZ_0028615-RA
SINCAM001319	PMZ_0012365-RA
SINCAM001319	PMZ_0028614-RA
SINCAM001320	PMZ_0032996-RA
SINCAM001320	PMZ_0043235-RA
SINCAM001321	PMZ_0007807-RA
SINCAM001324	PMZ_0017253-RA
SINCAM001324	PMZ_0034946-RA
SINCAM001325	PMZ_0017899-RA
SINCAM001327	PMZ_0040481-RA
SINCAM001329	PMZ_0003738-RA
SINCAM001329	PMZ_0004949-RA
SINCAM001330	PMZ_0038004-RA
SINCAM001334	PMZ_0012710-RA
SINCAM001336	PMZ_0032626-RA
SINCAM001336	PMZ_0043222-RA
SINCAM001338	PMZ_0031410-RA
SINCAM001338	PMZ_0040393-RA
SINCAM001339	PMZ_0009732-RA
SINCAM001342	PMZ_0013656-RA
SINCAM001343	PMZ_0041778-RA
SINCAM001343	PMZ_0045539-RA
SINCAM001344	PMZ_0011567-RA
SINCAM001344	PMZ_0017582-RA
SINCAM001348	PMZ_0045978-RA
SINCAM001349	PMZ_0047674-RA
SINCAM001350	PMZ_0041750-RA
SINCAM001352	PMZ_0007328-RA
SINCAM001352	PMZ_0037224-RA
SINCAM001353	PMZ_0007329-RA
SINCAM001353	PMZ_0034495-RA
SINCAM001357	PMZ_0018365-RA
SINCAM001357	PMZ_0046063-RA
SINCAM001359	PMZ_0046061-RA
SINCAM001359	PMZ_0021746-RA
SINCAM001360	PMZ_0012092-RA
SINCAM001361	PMZ_0012093-RA
SINCAM001362	PMZ_0029032-RA
SINCAM001362	PMZ_0045966-RA
SINCAM001363	PMZ_0032150-RA
SINCAM001365	PMZ_0043436-RA
SINCAM001368	PMZ_0023368-RA
SINCAM001368	PMZ_0040240-RA
SINCAM001369	PMZ_0047772-RA
SINCAM001372	PMZ_0046245-RA
SINCAM001373	PMZ_0036067-RA
SINCAM001373	PMZ_0030499-RA
SINCAM001374	PMZ_0045504-RA
SINCAM001374	PMZ_0033799-RA
SINCAM001376	PMZ_0019687-RA
SINCAM001376	PMZ_0045958-RA
SINCAM001381	PMZ_0040482-RA
SINCAM001381	PMZ_0007918-RA
SINCAM001382	PMZ_0029028-RA
SINCAM001385	PMZ_0043190-RA
SINCAM001385	PMZ_0043189-RA
SINCAM001390	PMZ_0040506-RA
SINCAM001390	PMZ_0032774-RA
SINCAM001391	PMZ_0033740-RA
SINCAM001392	PMZ_0033182-RA
SINCAM001394	PMZ_0041190-RA
SINCAM001396	PMZ_0008869-RA
SINCAM001396	PMZ_0040505-RA
SINCAM001398	PMZ_0031509-RA
SINCAM001402	PMZ_0035943-RA
SINCAM001403	PMZ_0041731-RA
SINCAM001408	PMZ_0027757-RA
SINCAM001408	PMZ_0047258-RA
SINCAM001412	PMZ_0030142-RA
SINCAM001412	PMZ_0037049-RA
SINCAM001416	PMZ_0001385-RA
SINCAM001416	PMZ_0037480-RA
SINCAM001419	PMZ_0015482-RA
SINCAM001419	PMZ_0031403-RA
SINCAM001420	PMZ_0015586-RA
SINCAM001421	PMZ_0046044-RA
SINCAM001423	PMZ_0020905-RA
SINCAM001424	PMZ_0002866-RA
SINCAM001426	PMZ_0006680-RA
SINCAM001427	PMZ_0006240-RA
SINCAM001428	PMZ_0029221-RA
SINCAM001429	PMZ_0044967-RA
SINCAM001431	PMZ_0012577-RA
SINCAM001432	PMZ_0026544-RA
SINCAM001433	PMZ_0043187-RA
SINCAM001433	PMZ_0047652-RA
SINCAM001434	PMZ_0033741-RA
SINCAM001434	PMZ_0037219-RA
SINCAM001436	PMZ_0033298-RA
SINCAM001436	PMZ_0047442-RA
SINCAM001437	PMZ_0014113-RA
SINCAM001437	PMZ_0033985-RA
SINCAM001439	PMZ_0046045-RA
SINCAM001439	PMZ_0040375-RA
SINCAM001440	PMZ_0040458-RA
SINCAM001440	PMZ_0032763-RA
SINCAM001441	PMZ_0033767-RA
SINCAM001442	PMZ_0034598-RA
SINCAM001443	PMZ_0028581-RA
SINCAM001443	PMZ_0013177-RA
SINCAM001446	PMZ_0031970-RA
SINCAM001447	PMZ_0041748-RA
SINCAM001448	PMZ_0006724-RA
SINCAM001448	PMZ_0043220-RA
SINCAM001450	PMZ_0046482-RA
SINCAM001450	PMZ_0007659-RA
SINCAM001451	PMZ_0022600-RA
SINCAM001453	PMZ_0015286-RA
SINCAM001455	PMZ_0037911-RA
SINCAM001455	PMZ_0029140-RA
SINCAM001456	PMZ_0048387-RA
SINCAM001457	PMZ_0046484-RA
SINCAM001457	PMZ_0045405-RA
SINCAM001459	PMZ_0032558-RA
SINCAM001459	PMZ_0041253-RA
SINCAM001461	PMZ_0019144-RA
SINCAM001462	PMZ_0032816-RA
SINCAM001467	PMZ_0043850-RA
SINCAM001474	PMZ_0015933-RA
SINCAM001476	PMZ_0041093-RA
SINCAM001478	PMZ_0045126-RA
SINCAM001478	PMZ_0045380-RA
SINCAM001479	PMZ_0036422-RA
SINCAM001479	PMZ_0033750-RA
SINCAM001480	PMZ_0030638-RA
SINCAM001483	PMZ_0015027-RA
SINCAM001484	PMZ_0027475-RA
SINCAM001487	PMZ_0005348-RA
SINCAM001487	PMZ_0028539-RA
SINCAM001488	PMZ_0026879-RA
SINCAM001488	PMZ_0020773-RA
SINCAM001489	PMZ_0002273-RA
SINCAM001492	PMZ_0045006-RA
SINCAM001495	PMZ_0006768-RA
SINCAM001496	PMZ_0040289-RA
SINCAM001496	PMZ_0048449-RA
SINCAM001498	PMZ_0045171-RA
SINCAM001500	PMZ_0041867-RA
SINCAM001502	PMZ_0014242-RA
SINCAM001502	PMZ_0029521-RA
SINCAM001503	PMZ_0001876-RA
SINCAM001503	PMZ_0045364-RA
SINCAM001504	PMZ_0047055-RA
SINCAM001511	PMZ_0027844-RA
SINCAM001511	PMZ_0029792-RA
SINCAM001513	PMZ_0032520-RA
SINCAM001514	PMZ_0049031-RA
SINCAM001514	PMZ_0049036-RA
SINCAM001515	PMZ_0014367-RA
SINCAM001515	PMZ_0029415-RA
SINCAM001516	PMZ_0042555-RA
SINCAM001517	PMZ_0002348-RA
SINCAM001518	PMZ_0020983-RA
SINCAM001519	PMZ_0043556-RA
SINCAM001519	PMZ_0047221-RA
SINCAM001521	PMZ_0029869-RA
SINCAM001521	PMZ_0048655-RA
SINCAM001525	PMZ_0035077-RA
SINCAM001528	PMZ_0026358-RA
SINCAM001529	PMZ_0002225-RA
SINCAM001529	PMZ_0011349-RA
SINCAM001530	PMZ_0040570-RA
SINCAM001530	PMZ_0034938-RA
SINCAM001532	PMZ_0046266-RA
SINCAM001533	PMZ_0026355-RA
SINCAM001534	PMZ_0040566-RA
SINCAM001534	PMZ_0040357-RA
SINCAM001536	PMZ_0046268-RA
SINCAM001536	PMZ_0026356-RA
SINCAM001537	PMZ_0041848-RA
SINCAM001538	PMZ_0019533-RA
SINCAM001538	PMZ_0040563-RA
SINCAM001540	PMZ_0011728-RA
SINCAM001541	PMZ_0033462-RA
SINCAM001541	PMZ_0040370-RA
SINCAM001542	PMZ_0041846-RA
SINCAM001542	PMZ_0033464-RA
SINCAM001543	PMZ_0033336-RA
SINCAM001545	PMZ_0041266-RA
SINCAM001546	PMZ_0049005-RA
SINCAM001546	PMZ_0048966-RA
SINCAM001547	PMZ_0043735-RA
SINCAM001548	PMZ_0009488-RA
SINCAM001550	PMZ_0026713-RA
SINCAM001550	PMZ_0031383-RA
SINCAM001551	PMZ_0046314-RA
SINCAM001554	PMZ_0044138-RA
SINCAM001557	PMZ_0022621-RA
SINCAM001558	PMZ_0042207-RA
SINCAM001560	PMZ_0044870-RA
SINCAM001560	PMZ_0044869-RA
SINCAM001564	PMZ_0044128-RA
SINCAM001565	PMZ_0044507-RA
SINCAM001565	PMZ_0046836-RA
SINCAM001566	PMZ_0044505-RA
SINCAM001567	PMZ_0045457-RA
SINCAM001569	PMZ_0033611-RA
SINCAM001570	PMZ_0012634-RA
SINCAM001570	PMZ_0043522-RA
SINCAM001572	PMZ_0029759-RA
SINCAM001573	PMZ_0015775-RA
SINCAM001574	PMZ_0043043-RA
SINCAM001576	PMZ_0035311-RA
SINCAM001576	PMZ_0037962-RA
SINCAM001577	PMZ_0002274-RA
SINCAM001577	PMZ_0042424-RA
SINCAM001579	PMZ_0026687-RA
SINCAM001579	PMZ_0034497-RA
SINCAM001580	PMZ_0017575-RA
SINCAM001580	PMZ_0007261-RA
SINCAM001581	PMZ_0032227-RA
SINCAM001582	PMZ_0037436-RA
SINCAM001582	PMZ_0039331-RA
SINCAM001583	PMZ_0046581-RA
SINCAM001583	PMZ_0027625-RA
SINCAM001587	PMZ_0032371-RA
SINCAM001592	PMZ_0013722-RA
SINCAM001593	PMZ_0028656-RA
SINCAM001593	PMZ_0040627-RA
SINCAM001595	PMZ_0028718-RA
SINCAM001596	PMZ_0040628-RA
SINCAM001597	PMZ_0014782-RA
SINCAM001608	PMZ_0044961-RA
SINCAM001609	PMZ_0028935-RA
SINCAM001609	PMZ_0041362-RA
SINCAM001610	PMZ_0019091-RA
SINCAM001610	PMZ_0042853-RA
SINCAM001612	PMZ_0003968-RA
SINCAM001614	PMZ_0026764-RA
SINCAM001614	PMZ_0002187-RA
SINCAM001615	PMZ_0041365-RA
SINCAM001615	PMZ_0040542-RA
SINCAM001617	PMZ_0007453-RA
SINCAM001618	PMZ_0029653-RA
SINCAM001619	PMZ_0013477-RA
SINCAM001619	PMZ_0011391-RA
SINCAM001621	PMZ_0017801-RA
SINCAM001621	PMZ_0016077-RA
SINCAM001622	PMZ_0002005-RA
SINCAM001622	PMZ_0026741-RA
SINCAM001623	PMZ_0026763-RA
SINCAM001623	PMZ_0012720-RA
SINCAM001624	PMZ_0045758-RA
SINCAM001625	PMZ_0032333-RA
SINCAM001625	PMZ_0046270-RA
SINCAM001627	PMZ_0027203-RA
SINCAM001627	PMZ_0032951-RA
SINCAM001628	PMZ_0040602-RA
SINCAM001630	PMZ_0032892-RA
SINCAM001631	PMZ_0007204-RA
SINCAM001631	PMZ_0043525-RA
SINCAM001632	PMZ_0041416-RA
SINCAM001632	PMZ_0040560-RA
SINCAM001634	PMZ_0048118-RA
SINCAM001635	PMZ_0031431-RA
SINCAM001635	PMZ_0040565-RA
SINCAM001637	PMZ_0041876-RA
SINCAM001637	PMZ_0005134-RA
SINCAM001641	PMZ_0006228-RA
SINCAM001643	PMZ_0026146-RA
SINCAM001644	PMZ_0040135-RA
SINCAM001645	PMZ_0018911-RA
SINCAM001645	PMZ_0046545-RA
SINCAM001647	PMZ_0040573-RA
SINCAM001647	PMZ_0035743-RA
SINCAM001648	PMZ_0011426-RA
SINCAM001652	PMZ_0022612-RA
SINCAM001655	PMZ_0004896-RB
SINCAM001655	PMZ_0040090-RA
SINCAM001659	PMZ_0035607-RA
SINCAM001662	PMZ_0031879-RA
SINCAM001665	PMZ_0038094-RA
SINCAM001666	PMZ_0026680-RA
SINCAM001666	PMZ_0027629-RA
SINCAM001668	PMZ_0021262-RA
SINCAM001669	PMZ_0002018-RA
SINCAM001669	PMZ_0026840-RA
SINCAM001670	PMZ_0011299-RA
SINCAM001670	PMZ_0041824-RA
SINCAM001671	PMZ_0034340-RA
SINCAM001671	PMZ_0033997-RA
SINCAM001672	PMZ_0030008-RA
SINCAM001673	PMZ_0029642-RA
SINCAM001673	PMZ_0003621-RA
SINCAM001674	PMZ_0029122-RA
SINCAM001675	PMZ_0041393-RA
SINCAM001675	PMZ_0047518-RA
SINCAM001676	PMZ_0040597-RA
SINCAM001676	PMZ_0030920-RA
SINCAM001677	PMZ_0015026-RA
SINCAM001677	PMZ_0026203-RA
SINCAM001680	PMZ_0040275-RA
SINCAM001681	PMZ_0027615-RA
SINCAM001683	PMZ_0015853-RA
SINCAM001683	PMZ_0044722-RA
SINCAM001684	PMZ_0040562-RA
SINCAM001684	PMZ_0040274-RA
SINCAM001685	PMZ_0027367-RA
SINCAM001685	PMZ_0046069-RA
SINCAM001686	PMZ_0004393-RA
SINCAM001687	PMZ_0026072-RA
SINCAM001688	PMZ_0027178-RA
SINCAM001688	PMZ_0033787-RA
SINCAM001689	PMZ_0025021-RA
SINCAM001691	PMZ_0048010-RA
SINCAM001692	PMZ_0045017-RA
SINCAM001693	PMZ_0043551-RA
SINCAM001693	PMZ_0046859-RA
SINCAM001696	PMZ_0010112-RA
SINCAM001696	PMZ_0043529-RA
SINCAM001697	PMZ_0010111-RA
SINCAM001697	PMZ_0041200-RA
SINCAM001698	PMZ_0041422-RA
SINCAM001698	PMZ_0040647-RA
SINCAM001699	PMZ_0020165-RA
SINCAM001699	PMZ_0030029-RA
SINCAM001700	PMZ_0036530-RA
SINCAM001702	PMZ_0041431-RA
SINCAM001703	PMZ_0040599-RA
SINCAM001703	PMZ_0033552-RA
SINCAM001704	PMZ_0030720-RA
SINCAM001704	PMZ_0040664-RA
SINCAM001705	PMZ_0041348-RA
SINCAM001705	PMZ_0042190-RA
SINCAM001706	PMZ_0040663-RA
SINCAM001707	PMZ_0027068-RA
SINCAM001707	PMZ_0029138-RA
SINCAM001708	PMZ_0027069-RA
SINCAM001708	PMZ_0041346-RA
SINCAM001709	PMZ_0020424-RA
SINCAM001710	PMZ_0032253-RA
SINCAM001713	PMZ_0041438-RA
SINCAM001714	PMZ_0041819-RA
SINCAM001716	PMZ_0045368-RA
SINCAM001717	PMZ_0038180-RA
SINCAM001722	PMZ_0043463-RA
SINCAM001725	PMZ_0034180-RA
SINCAM001725	PMZ_0038311-RA
SINCAM001726	PMZ_0017234-RA
SINCAM001727	PMZ_0040673-RA
SINCAM001730	PMZ_0030633-RA
SINCAM001730	PMZ_0033761-RA
SINCAM001732	PMZ_0040672-RA
SINCAM001732	PMZ_0000203-RA
SINCAM001733	PMZ_0040671-RA
SINCAM001734	PMZ_0027595-RA
SINCAM001734	PMZ_0035172-RA
SINCAM001735	PMZ_0008366-RA
SINCAM001736	PMZ_0033701-RA
SINCAM001736	PMZ_0033439-RA
SINCAM001737	PMZ_0017775-RA
SINCAM001738	PMZ_0041833-RA
SINCAM001739	PMZ_0008365-RA
SINCAM001739	PMZ_0011244-RA
SINCAM001741	PMZ_0040680-RA
SINCAM001741	PMZ_0030393-RA
SINCAM001742	PMZ_0016040-RA
SINCAM001743	PMZ_0033861-RA
SINCAM001743	PMZ_0041831-RA
SINCAM001744	PMZ_0027020-RA
SINCAM001744	PMZ_0032492-RA
SINCAM001745	PMZ_0041828-RA
SINCAM001746	PMZ_0030249-RA
SINCAM001746	PMZ_0034759-RA
SINCAM001752	PMZ_0038236-RA
SINCAM001752	PMZ_0044554-RA
SINCAM001753	PMZ_0004810-RA
SINCAM001753	PMZ_0044553-RA
SINCAM001754	PMZ_0027511-RA
SINCAM001754	PMZ_0043833-RA
SINCAM001760	PMZ_0041417-RA
SINCAM001760	PMZ_0030925-RA
SINCAM001761	PMZ_0041813-RA
SINCAM001762	PMZ_0040609-RA
SINCAM001764	PMZ_0001586-RA
SINCAM001764	PMZ_0003579-RA
SINCAM001765	PMZ_0031638-RA
SINCAM001765	PMZ_0026274-RA
SINCAM001772	PMZ_0019384-RA
SINCAM001772	PMZ_0043826-RA
SINCAM001774	PMZ_0016795-RA
SINCAM001774	PMZ_0015451-RA
SINCAM001775	PMZ_0037210-RA
SINCAM001775	PMZ_0026905-RA
SINCAM001776	PMZ_0011345-RA
SINCAM001777	PMZ_0021035-RA
SINCAM001778	PMZ_0044999-RA
SINCAM001778	PMZ_0032636-RA
SINCAM001779	PMZ_0009267-RA
SINCAM001780	PMZ_0044400-RA
SINCAM001782	PMZ_0032292-RA
SINCAM001782	PMZ_0034108-RA
SINCAM001784	PMZ_0045632-RA
SINCAM001784	PMZ_0032690-RA
SINCAM001786	PMZ_0045635-RA
SINCAM001786	PMZ_0045636-RA
SINCAM001788	PMZ_0023629-RA
SINCAM001789	PMZ_0047831-RA
SINCAM001790	PMZ_0044068-RA
SINCAM001791	PMZ_0043766-RA
SINCAM001794	PMZ_0016871-RA
SINCAM001796	PMZ_0044071-RA
SINCAM001796	PMZ_0043765-RA
SINCAM001797	PMZ_0027544-RA
SINCAM001798	PMZ_0047523-RA
SINCAM001798	PMZ_0038123-RA
SINCAM001799	PMZ_0033377-RA
SINCAM001801	PMZ_0043784-RA
SINCAM001801	PMZ_0038222-RA
SINCAM001802	PMZ_0027598-RA
SINCAM001802	PMZ_0043785-RA
SINCAM001804	PMZ_0008288-RA
SINCAM001804	PMZ_0034556-RA
SINCAM001806	PMZ_0034828-RA
SINCAM001807	PMZ_0043787-RA
SINCAM001807	PMZ_0042308-RA
SINCAM001808	PMZ_0042307-RA
SINCAM001809	PMZ_0027468-RA
SINCAM001809	PMZ_0042306-RA
SINCAM001810	PMZ_0039398-RA
SINCAM001810	PMZ_0048981-RA
SINCAM001811	PMZ_0044545-RA
SINCAM001811	PMZ_0035118-RA
SINCAM001812	PMZ_0020822-RA
SINCAM001812	PMZ_0036570-RA
SINCAM001814	PMZ_0009236-RA
SINCAM001814	PMZ_0037058-RA
SINCAM001821	PMZ_0045275-RA
SINCAM001822	PMZ_0014257-RA
SINCAM001822	PMZ_0030693-RA
SINCAM001823	PMZ_0037327-RA
SINCAM001823	PMZ_0031777-RA
SINCAM001825	PMZ_0042318-RA
SINCAM001825	PMZ_0014705-RA
SINCAM001826	PMZ_0037998-RA
SINCAM001827	PMZ_0042303-RA
SINCAM001828	PMZ_0043807-RA
SINCAM001828	PMZ_0035724-RA
SINCAM001829	PMZ_0041024-RA
SINCAM001830	PMZ_0010503-RA
SINCAM001831	PMZ_0041025-RA
SINCAM001832	PMZ_0032897-RA
SINCAM001832	PMZ_0044864-RA
SINCAM001833	PMZ_0040810-RA
SINCAM001833	PMZ_0031489-RA
SINCAM001835	PMZ_0041012-RA
SINCAM001835	PMZ_0044877-RA
SINCAM001836	PMZ_0041013-RA
SINCAM001836	PMZ_0040806-RA
SINCAM001837	PMZ_0040006-RA
SINCAM001837	PMZ_0029462-RA
SINCAM001840	PMZ_0008903-RA
SINCAM001841	PMZ_0045342-RA
SINCAM001843	PMZ_0002416-RA
SINCAM001843	PMZ_0047685-RA
SINCAM001845	PMZ_0040805-RA
SINCAM001846	PMZ_0034428-RA
SINCAM001846	PMZ_0030803-RA
SINCAM001848	PMZ_0041016-RA
SINCAM001849	PMZ_0027022-RA
SINCAM001849	PMZ_0046781-RA
SINCAM001851	PMZ_0012753-RA
SINCAM001852	PMZ_0010771-RA
SINCAM001852	PMZ_0033478-RA
SINCAM001853	PMZ_0033960-RA
SINCAM001855	PMZ_0037286-RA
SINCAM001856	PMZ_0045552-RA
SINCAM001857	PMZ_0038273-RA
SINCAM001858	PMZ_0042327-RA
SINCAM001858	PMZ_0042328-RA
SINCAM001861	PMZ_0044487-RA
SINCAM001861	PMZ_0031679-RA
SINCAM001863	PMZ_0043798-RA
SINCAM001863	PMZ_0002669-RA
SINCAM001864	PMZ_0020648-RA
SINCAM001864	PMZ_0031459-RA
SINCAM001865	PMZ_0031460-RA
SINCAM001865	PMZ_0015764-RA
SINCAM001866	PMZ_0044526-RA
SINCAM001866	PMZ_0033149-RA
SINCAM001867	PMZ_0044038-RA
SINCAM001868	PMZ_0043800-RA
SINCAM001869	PMZ_0032276-RA
SINCAM001869	PMZ_0043061-RA
SINCAM001870	PMZ_0031341-RA
SINCAM001871	PMZ_0041583-RA
SINCAM001874	PMZ_0044506-RA
SINCAM001878	PMZ_0034316-RA
SINCAM001878	PMZ_0038571-RA
SINCAM001880	PMZ_0047336-RA
SINCAM001880	PMZ_0037225-RA
SINCAM001882	PMZ_0014395-RA
SINCAM001882	PMZ_0016875-RA
SINCAM001883	PMZ_0008419-RA
SINCAM001884	PMZ_0006754-RA
SINCAM001885	PMZ_0044477-RA
SINCAM001886	PMZ_0044478-RA
SINCAM001887	PMZ_0002677-RA
SINCAM001887	PMZ_0034242-RA
SINCAM001888	PMZ_0029149-RA
SINCAM001888	PMZ_0029148-RA
SINCAM001889	PMZ_0008440-RA
SINCAM001891	PMZ_0046075-RA
SINCAM001891	PMZ_0026927-RA
SINCAM001893	PMZ_0040683-RA
SINCAM001894	PMZ_0040684-RA
SINCAM001895	PMZ_0034012-RA
SINCAM001895	PMZ_0034013-RA
SINCAM001896	PMZ_0014127-RA
SINCAM001896	PMZ_0041396-RA
SINCAM001897	PMZ_0001044-RA
SINCAM001898	PMZ_0026553-RA
SINCAM001898	PMZ_0027812-RA
SINCAM001901	PMZ_0026554-RA
SINCAM001901	PMZ_0046743-RA
SINCAM001902	PMZ_0029303-RA
SINCAM001902	PMZ_0026174-RA
SINCAM001903	PMZ_0045867-RA
SINCAM001904	PMZ_0027005-RA
SINCAM001904	PMZ_0047976-RA
SINCAM001905	PMZ_0047226-RA
SINCAM001906	PMZ_0013047-RA
SINCAM001907	PMZ_0013046-RA
SINCAM001908	PMZ_0013045-RA
SINCAM001908	PMZ_0042271-RA
SINCAM001910	PMZ_0030192-RA
SINCAM001910	PMZ_0047615-RA
SINCAM001911	PMZ_0044089-RA
SINCAM001911	PMZ_0013041-RA
SINCAM001912	PMZ_0046634-RA
SINCAM001915	PMZ_0036889-RA
SINCAM001916	PMZ_0036343-RA
SINCAM001921	PMZ_0034530-RA
SINCAM001922	PMZ_0043827-RA
SINCAM001922	PMZ_0046452-RA
SINCAM001923	PMZ_0007744-RA
SINCAM001923	PMZ_0040339-RA
SINCAM001925	PMZ_0021794-RA
SINCAM001926	PMZ_0012261-RA
SINCAM001926	PMZ_0040621-RA
SINCAM001927	PMZ_0020749-RA
SINCAM001927	PMZ_0040285-RA
SINCAM001930	PMZ_0001540-RA
SINCAM001932	PMZ_0048127-RA
SINCAM001932	PMZ_0028918-RA
SINCAM001933	PMZ_0027875-RA
SINCAM001937	PMZ_0046508-RA
SINCAM001937	PMZ_0037838-RA
SINCAM001938	PMZ_0044494-RA
SINCAM001940	PMZ_0048926-RA
SINCAM001941	PMZ_0026370-RA
SINCAM001943	PMZ_0000358-RA
SINCAM001943	PMZ_0048955-RA
SINCAM001944	PMZ_0040244-RA
SINCAM001944	PMZ_0043476-RA
SINCAM001945	PMZ_0043478-RA
SINCAM001946	PMZ_0030262-RA
SINCAM001947	PMZ_0043482-RA
SINCAM001950	PMZ_0032360-RA
SINCAM001954	PMZ_0005866-RA
SINCAM001957	PMZ_0030011-RA
SINCAM001958	PMZ_0040245-RA
SINCAM001959	PMZ_0036961-RA
SINCAM001966	PMZ_0037345-RA
SINCAM001966	PMZ_0048011-RA
SINCAM001968	PMZ_0003805-RA
SINCAM001968	PMZ_0041379-RA
SINCAM001969	PMZ_0038030-RA
SINCAM001970	PMZ_0035639-RA
SINCAM001971	PMZ_0043513-RA
SINCAM001971	PMZ_0041858-RA
SINCAM001972	PMZ_0001979-RA
SINCAM001972	PMZ_0028987-RA
SINCAM001973	PMZ_0035681-RA
SINCAM001973	PMZ_0040329-RA
SINCAM001976	PMZ_0030792-RA
SINCAM001976	PMZ_0041857-RA
SINCAM001978	PMZ_0033920-RA
SINCAM001979	PMZ_0043945-RA
SINCAM001983	PMZ_0018771-RA
SINCAM001983	PMZ_0001995-RA
SINCAM001987	PMZ_0033403-RA
SINCAM001988	PMZ_0008702-RA
SINCAM001989	PMZ_0041827-RA
SINCAM001990	PMZ_0043793-RA
SINCAM001991	PMZ_0042302-RA
SINCAM001991	PMZ_0046636-RA
SINCAM001992	PMZ_0026775-RA
SINCAM001992	PMZ_0048108-RA
SINCAM001995	PMZ_0044059-RA
SINCAM001995	PMZ_0047294-RA
SINCAM001996	PMZ_0026951-RA
SINCAM001996	PMZ_0022898-RA
SINCAM001998	PMZ_0042221-RA
SINCAM002002	PMZ_0020975-RA
SINCAM002003	PMZ_0043772-RA
SINCAM002003	PMZ_0035296-RA
SINCAM002005	PMZ_0043771-RA
SINCAM002006	PMZ_0045639-RA
SINCAM002007	PMZ_0042246-RA
SINCAM002009	PMZ_0046653-RA
SINCAM002010	PMZ_0030757-RA
SINCAM002011	PMZ_0037530-RA
SINCAM002011	PMZ_0038942-RA
SINCAM002013	PMZ_0044531-RA
SINCAM002013	PMZ_0029471-RA
SINCAM002014	PMZ_0032889-RA
SINCAM002014	PMZ_0044535-RA
SINCAM002016	PMZ_0015543-RA
SINCAM002017	PMZ_0016811-RA
SINCAM002017	PMZ_0026005-RA
SINCAM002020	PMZ_0047541-RA
SINCAM002022	PMZ_0039062-RA
SINCAM002022	PMZ_0030606-RA
SINCAM002023	PMZ_0045863-RA
SINCAM002024	PMZ_0041817-RA
SINCAM002027	PMZ_0012029-RA
SINCAM002027	PMZ_0031147-RA
SINCAM002032	PMZ_0010331-RA
SINCAM002032	PMZ_0007583-RA
SINCAM002039	PMZ_0048336-RA
SINCAM002041	PMZ_0007473-RA
SINCAM002042	PMZ_0029182-RA
SINCAM002047	PMZ_0009388-RA
SINCAM002047	PMZ_0026717-RA
SINCAM002048	PMZ_0027113-RA
SINCAM002048	PMZ_0030273-RA
SINCAM002051	PMZ_0030353-RA
SINCAM002052	PMZ_0030347-RA
SINCAM002052	PMZ_0048043-RA
SINCAM002053	PMZ_0043480-RA
SINCAM002053	PMZ_0032192-RA
SINCAM002055	PMZ_0041414-RA
SINCAM002055	PMZ_0040604-RA
SINCAM002056	PMZ_0033947-RA
SINCAM002056	PMZ_0002027-RA
SINCAM002058	PMZ_0040654-RA
SINCAM002058	PMZ_0047787-RA
SINCAM002059	PMZ_0040653-RA
SINCAM002059	PMZ_0040652-RA
SINCAM002060	PMZ_0029561-RA
SINCAM002060	PMZ_0029598-RA
SINCAM002062	PMZ_0034270-RA
SINCAM002064	PMZ_0028983-RA
SINCAM002065	PMZ_0010968-RA
SINCAM002065	PMZ_0028007-RA
SINCAM002066	PMZ_0042391-RA
SINCAM002066	PMZ_0035348-RA
SINCAM002068	PMZ_0005367-RA
SINCAM002068	PMZ_0036139-RA
SINCAM002069	PMZ_0014269-RA
SINCAM002071	PMZ_0048111-RA
SINCAM002071	PMZ_0026705-RA
SINCAM002073	PMZ_0041368-RA
SINCAM002073	PMZ_0026957-RA
SINCAM002074	PMZ_0048435-RA
SINCAM002075	PMZ_0006548-RA
SINCAM002076	PMZ_0041410-RA
SINCAM002077	PMZ_0030346-RA
SINCAM002079	PMZ_0041409-RA
SINCAM002080	PMZ_0044971-RA
SINCAM002081	PMZ_0032115-RA
SINCAM002082	PMZ_0026520-RA
SINCAM002082	PMZ_0030474-RA
SINCAM002083	PMZ_0041838-RA
SINCAM002083	PMZ_0041411-RA
SINCAM002086	PMZ_0041406-RA
SINCAM002087	PMZ_0038782-RA
SINCAM002088	PMZ_0044974-RA
SINCAM002090	PMZ_0040656-RA
SINCAM002090	PMZ_0041405-RA
SINCAM002093	PMZ_0041415-RA
SINCAM002094	PMZ_0041874-RA
SINCAM002095	PMZ_0028778-RA
SINCAM002095	PMZ_0041363-RA
SINCAM002097	PMZ_0041400-RA
SINCAM002097	PMZ_0047697-RA
SINCAM002098	PMZ_0003376-RA
SINCAM002098	PMZ_0026078-RA
SINCAM002100	PMZ_0041841-RA
SINCAM002101	PMZ_0044214-RA
SINCAM002101	PMZ_0047669-RA
SINCAM002103	PMZ_0028691-RA
SINCAM002104	PMZ_0043488-RA
SINCAM002104	PMZ_0029551-RA
SINCAM002105	PMZ_0030260-RA
SINCAM002105	PMZ_0046911-RA
SINCAM002106	PMZ_0011188-RA
SINCAM002107	PMZ_0048216-RA
SINCAM002108	PMZ_0040643-RA
SINCAM002109	PMZ_0040645-RA
SINCAM002109	PMZ_0037820-RA
SINCAM002110	PMZ_0041423-RA
SINCAM002111	PMZ_0047502-RA
SINCAM002111	PMZ_0047487-RA
SINCAM002113	PMZ_0030237-RA
SINCAM002113	PMZ_0031270-RA
SINCAM002114	PMZ_0041428-RA
SINCAM002114	PMZ_0017361-RA
SINCAM002115	PMZ_0003587-RA
SINCAM002116	PMZ_0032173-RA
SINCAM002116	PMZ_0043326-RA
SINCAM002119	PMZ_0002181-RA
SINCAM002119	PMZ_0046597-RA
SINCAM002120	PMZ_0031151-RA
SINCAM002120	PMZ_0040442-RA
SINCAM002121	PMZ_0043894-RA
SINCAM002121	PMZ_0043503-RA
SINCAM002122	PMZ_0007613-RA
SINCAM002122	PMZ_0030777-RA
SINCAM002126	PMZ_0008553-RA
SINCAM002127	PMZ_0027294-RA
SINCAM002128	PMZ_0038115-RA
SINCAM002129	PMZ_0012537-RA
SINCAM002129	PMZ_0034309-RA
SINCAM002130	PMZ_0035549-RA
SINCAM002130	PMZ_0034128-RA
SINCAM002133	PMZ_0044984-RA
SINCAM002134	PMZ_0033546-RA
SINCAM002134	PMZ_0012939-RA
SINCAM002135	PMZ_0008004-RA
SINCAM002136	PMZ_0011657-RA
SINCAM002136	PMZ_0028900-RA
SINCAM002137	PMZ_0040591-RA
SINCAM002142	PMZ_0002092-RA
SINCAM002143	PMZ_0041343-RA
SINCAM002143	PMZ_0030415-RA
SINCAM002144	PMZ_0043543-RA
SINCAM002145	PMZ_0027009-RA
SINCAM002145	PMZ_0013063-RA
SINCAM002149	PMZ_0007373-RA
SINCAM002149	PMZ_0014941-RA
SINCAM002151	PMZ_0032898-RA
SINCAM002151	PMZ_0029159-RA
SINCAM002153	PMZ_0014515-RA
SINCAM002153	PMZ_0040250-RA
SINCAM002154	PMZ_0009057-RA
SINCAM002154	PMZ_0002136-RA
SINCAM002155	PMZ_0027428-RA
SINCAM002155	PMZ_0026332-RA
SINCAM002156	PMZ_0040335-RA
SINCAM002156	PMZ_0029783-RA
SINCAM002157	PMZ_0033596-RA
SINCAM002157	PMZ_0044983-RA
SINCAM002158	PMZ_0027112-RA
SINCAM002158	PMZ_0041429-RA
SINCAM002160	PMZ_0011224-RA
SINCAM002160	PMZ_0046918-RA
SINCAM002161	PMZ_0016099-RA
SINCAM002161	PMZ_0037066-RA
SINCAM002162	PMZ_0016098-RA
SINCAM002164	PMZ_0032395-RA
SINCAM002164	PMZ_0040634-RA
SINCAM002165	PMZ_0027371-RA
SINCAM002165	PMZ_0027177-RA
SINCAM002166	PMZ_0007109-RA
SINCAM002169	PMZ_0028364-RA
SINCAM002169	PMZ_0029135-RA
SINCAM002170	PMZ_0034847-RA
SINCAM002170	PMZ_0007772-RA
SINCAM002171	PMZ_0040644-RA
SINCAM002173	PMZ_0030101-RA
SINCAM002174	PMZ_0003101-RA
SINCAM002174	PMZ_0037320-RA
SINCAM002175	PMZ_0018057-RA
SINCAM002175	PMZ_0048858-RA
SINCAM002177	PMZ_0003100-RA
SINCAM002177	PMZ_0040061-RA
SINCAM002180	PMZ_0031704-RA
SINCAM002180	PMZ_0034865-RA
SINCAM002181	PMZ_0031480-RA
SINCAM002183	PMZ_0012701-RA
SINCAM002183	PMZ_0047423-RA
SINCAM002184	PMZ_0003103-RA
SINCAM002184	PMZ_0031676-RA
SINCAM002185	PMZ_0046570-RA
SINCAM002185	PMZ_0038559-RA
SINCAM002186	PMZ_0027193-RA
SINCAM002186	PMZ_0026962-RA
SINCAM002187	PMZ_0021619-RA
SINCAM002191	PMZ_0001568-RA
SINCAM002193	PMZ_0027174-RA
SINCAM002193	PMZ_0036900-RA
SINCAM002195	PMZ_0004356-RA
SINCAM002196	PMZ_0042198-RA
SINCAM002197	PMZ_0009777-RA
SINCAM002197	PMZ_0040618-RA
SINCAM002198	PMZ_0035136-RA
SINCAM002199	PMZ_0040267-RA
SINCAM002199	PMZ_0045851-RA
SINCAM002200	PMZ_0006171-RA
SINCAM002200	PMZ_0046563-RA
SINCAM002201	PMZ_0030710-RA
SINCAM002201	PMZ_0016161-RA
SINCAM002205	PMZ_0029341-RA
SINCAM002205	PMZ_0046802-RA
SINCAM002206	PMZ_0041352-RA
SINCAM002207	PMZ_0041351-RA
SINCAM002208	PMZ_0030246-RA
SINCAM002209	PMZ_0011133-RA
SINCAM002209	PMZ_0014940-RA
SINCAM002213	PMZ_0026594-RA
SINCAM002213	PMZ_0007137-RA
SINCAM002214	PMZ_0010046-RA
SINCAM002216	PMZ_0041387-RA
SINCAM002216	PMZ_0008628-RA
SINCAM002217	PMZ_0040538-RA
SINCAM002217	PMZ_0042111-RA
SINCAM002221	PMZ_0006771-RA
SINCAM002223	PMZ_0026409-RA
SINCAM002223	PMZ_0040544-RA
SINCAM002224	PMZ_0026408-RA
SINCAM002224	PMZ_0037119-RA
SINCAM002226	PMZ_0009795-RA
SINCAM002226	PMZ_0047457-RA
SINCAM002227	PMZ_0009794-RA
SINCAM002227	PMZ_0031845-RA
SINCAM002228	PMZ_0044114-RA
SINCAM002228	PMZ_0042039-RA
SINCAM002229	PMZ_0044052-RA
SINCAM002231	PMZ_0031944-RA
SINCAM002231	PMZ_0046334-RA
SINCAM002233	PMZ_0011730-RA
SINCAM002233	PMZ_0034815-RA
SINCAM002236	PMZ_0046079-RA
SINCAM002236	PMZ_0046080-RA
SINCAM002238	PMZ_0044969-RA
SINCAM002240	PMZ_0035453-RA
SINCAM002242	PMZ_0010978-RA
SINCAM002244	PMZ_0045316-RA
SINCAM002245	PMZ_0010353-RA
SINCAM002245	PMZ_0028863-RA
SINCAM002248	PMZ_0040248-RA
SINCAM002249	PMZ_0042743-RA
SINCAM002250	PMZ_0029522-RA
SINCAM002250	PMZ_0030927-RA
SINCAM002251	PMZ_0027876-RA
SINCAM002251	PMZ_0026630-RA
SINCAM002252	PMZ_0017089-RA
SINCAM002256	PMZ_0006148-RA
SINCAM002257	PMZ_0040249-RA
SINCAM002258	PMZ_0027967-RA
SINCAM002265	PMZ_0003977-RA
SINCAM002266	PMZ_0026555-RA
SINCAM002266	PMZ_0041806-RA
SINCAM002267	PMZ_0021665-RA
SINCAM002267	PMZ_0041807-RA
SINCAM002268	PMZ_0012880-RA
SINCAM002268	PMZ_0013869-RA
SINCAM002269	PMZ_0007965-RA
SINCAM002270	PMZ_0041357-RA
SINCAM002271	PMZ_0031372-RA
SINCAM002273	PMZ_0030761-RA
SINCAM002275	PMZ_0042247-RA
SINCAM002275	PMZ_0044060-RA
SINCAM002276	PMZ_0011335-RA
SINCAM002277	PMZ_0047058-RA
SINCAM002281	PMZ_0023436-RA
SINCAM002283	PMZ_0043738-RA
SINCAM002284	PMZ_0019036-RA
SINCAM002284	PMZ_0047345-RA
SINCAM002288	PMZ_0004632-RA
SINCAM002288	PMZ_0043737-RA
SINCAM002290	PMZ_0027716-RA
SINCAM002294	PMZ_0018783-RA
SINCAM002294	PMZ_0027249-RA
SINCAM002295	PMZ_0027813-RA
SINCAM002295	PMZ_0044865-RA
SINCAM002296	PMZ_0026987-RA
SINCAM002296	PMZ_0033721-RA
SINCAM002297	PMZ_0044500-RA
SINCAM002297	PMZ_0034870-RA
SINCAM002298	PMZ_0027797-RA
SINCAM002298	PMZ_0047844-RA
SINCAM002300	PMZ_0036002-RA
SINCAM002300	PMZ_0048406-RA
SINCAM002303	PMZ_0011065-RA
SINCAM002303	PMZ_0029716-RA
SINCAM002305	PMZ_0046176-RA
SINCAM002306	PMZ_0012867-RA
SINCAM002306	PMZ_0040852-RA
SINCAM002307	PMZ_0040898-RA
SINCAM002312	PMZ_0046147-RA
SINCAM002314	PMZ_0002388-RA
SINCAM002315	PMZ_0043706-RA
SINCAM002315	PMZ_0015971-RA
SINCAM002316	PMZ_0043705-RA
SINCAM002317	PMZ_0044065-RA
SINCAM002319	PMZ_0044066-RA
SINCAM002319	PMZ_0047594-RA
SINCAM002320	PMZ_0037669-RA
SINCAM002320	PMZ_0023204-RA
SINCAM002321	PMZ_0033200-RA
SINCAM002321	PMZ_0045627-RA
SINCAM002324	PMZ_0036311-RA
SINCAM002324	PMZ_0037507-RA
SINCAM002325	PMZ_0029280-RA
SINCAM002326	PMZ_0041242-RA
SINCAM002327	PMZ_0041059-RA
SINCAM002328	PMZ_0033201-RA
SINCAM002328	PMZ_0047995-RA
SINCAM002330	PMZ_0027350-RA
SINCAM002330	PMZ_0048408-RA
SINCAM002335	PMZ_0001072-RA
SINCAM002337	PMZ_0009392-RA
SINCAM002337	PMZ_0041942-RA
SINCAM002339	PMZ_0012075-RA
SINCAM002340	PMZ_0019707-RA
SINCAM002342	PMZ_0037554-RA
SINCAM002342	PMZ_0038632-RA
SINCAM002345	PMZ_0001708-RA
SINCAM002346	PMZ_0010899-RA
SINCAM002347	PMZ_0027971-RA
SINCAM002348	PMZ_0042301-RA
SINCAM002351	PMZ_0020742-RA
SINCAM002351	PMZ_0044098-RA
SINCAM002353	PMZ_0033578-RA
SINCAM002353	PMZ_0033626-RA
SINCAM002355	PMZ_0031073-RA
SINCAM002355	PMZ_0018888-RA
SINCAM002357	PMZ_0044490-RA
SINCAM002357	PMZ_0044489-RA
SINCAM002359	PMZ_0042575-RA
SINCAM002360	PMZ_0012561-RA
SINCAM002362	PMZ_0006324-RA
SINCAM002362	PMZ_0038908-RA
SINCAM002363	PMZ_0000231-RA
SINCAM002363	PMZ_0041071-RA
SINCAM002364	PMZ_0016554-RA
SINCAM002366	PMZ_0018613-RA
SINCAM002368	PMZ_0043774-RA
SINCAM002368	PMZ_0034483-RA
SINCAM002372	PMZ_0043769-RA
SINCAM002372	PMZ_0043768-RA
SINCAM002373	PMZ_0018183-RA
SINCAM002373	PMZ_0043762-RA
[truncated: 13,042 more rows]
