# Supplementary material for: Reconstruction of proto-vertebrate, proto-cyclostome and proto-gnathostome genomes provides new insights into early vertebrate evolution
Source: Nat Commun. 2021 Jul 23;12:4489. doi: 10.1038/s41467-021-24573-z (PMC8302630; doi:10.1038/s41467-021-24573-z)
Supplement: Supplementary file 4 — Supplementary Data 1 [file 41467_2021_24573_MOESM4_ESM.zip › SuppData1/orthologs/CALMI-POEGU.txt]

SINCAM013965	ENSTGUP00000000001
SINCAM010179	ENSTGUP00000000002
SINCAM010120	ENSTGUP00000000004
SINCAM013967	ENSTGUP00000000005
SINCAM014983	ENSTGUP00000000009
SINCAM001441	ENSTGUP00000000010
SINCAM001440	ENSTGUP00000000011
SINCAM001439	ENSTGUP00000000012
SINCAM014002	ENSTGUP00000000014
SINCAM004629	ENSTGUP00000000017
SINCAM010118	ENSTGUP00000000018
SINCAM922743	ENSTGUP00000000020
SINCAM014013	ENSTGUP00000000021
SINCAM014014	ENSTGUP00000000022
SINCAM001437	ENSTGUP00000000024
SINCAM013985	ENSTGUP00000000025
SINCAM001436	ENSTGUP00000000028
SINCAM010132	ENSTGUP00000000029
SINCAM012718	ENSTGUP00000000030
SINCAM001434	ENSTGUP00000000031
SINCAM001433	ENSTGUP00000000032
SINCAM013987	ENSTGUP00000000034
SINCAM012719	ENSTGUP00000000036
SINCAM013982	ENSTGUP00000000037
SINCAM010127	ENSTGUP00000000038
SINCAM001431	ENSTGUP00000000040
SINCAM001430	ENSTGUP00000000041
SINCAM002775	ENSTGUP00000000042
SINCAM010139	ENSTGUP00000000044
SINCAM012730	ENSTGUP00000000045
SINCAM014011	ENSTGUP00000000047
SINCAM012729	ENSTGUP00000000048
SINCAM002776	ENSTGUP00000000049
SINCAM001429	ENSTGUP00000000050
SINCAM922632	ENSTGUP00000000052
SINCAM013931	ENSTGUP00000000053
SINCAM012728	ENSTGUP00000000054
SINCAM013043	ENSTGUP00000000055
SINCAM922732	ENSTGUP00000000056
SINCAM922742	ENSTGUP00000000057
SINCAM001426	ENSTGUP00000000058
SINCAM003058	ENSTGUP00000000059
SINCAM015923	ENSTGUP00000000060
SINCAM013926	ENSTGUP00000000061
SINCAM014041	ENSTGUP00000000063
SINCAM012711	ENSTGUP00000000064
SINCAM010141	ENSTGUP00000000066
SINCAM001428	ENSTGUP00000000068
SINCAM002790	ENSTGUP00000000070
SINCAM013927	ENSTGUP00000000072
SINCAM012843	ENSTGUP00000000074
SINCAM010142	ENSTGUP00000000076
SINCAM922730	ENSTGUP00000000080
SINCAM922443	ENSTGUP00000000081
SINCAM010143	ENSTGUP00000000082
SINCAM012727	ENSTGUP00000000085
SINCAM012710	ENSTGUP00000000086
SINCAM010214	ENSTGUP00000000088
SINCAM012720	ENSTGUP00000000089
SINCAM920593	ENSTGUP00000000090
SINCAM014686	ENSTGUP00000000094
SINCAM000061	ENSTGUP00000000095
SINCAM013929	ENSTGUP00000000099
SINCAM012722	ENSTGUP00000000101
SINCAM000055	ENSTGUP00000000103
SINCAM012839	ENSTGUP00000000105
SINCAM000736	ENSTGUP00000000106
SINCAM013947	ENSTGUP00000000107
SINCAM921948	ENSTGUP00000000111
SINCAM000801	ENSTGUP00000000112
SINCAM013945	ENSTGUP00000000113
SINCAM013944	ENSTGUP00000000115
SINCAM002781	ENSTGUP00000000117
SINCAM013901	ENSTGUP00000000119
SINCAM010200	ENSTGUP00000000120
SINCAM012786	ENSTGUP00000000121
SINCAM013900	ENSTGUP00000000124
SINCAM009969	ENSTGUP00000000128
SINCAM000804	ENSTGUP00000000129
SINCAM000805	ENSTGUP00000000130
SINCAM000806	ENSTGUP00000000131
SINCAM000807	ENSTGUP00000000134
SINCAM009967	ENSTGUP00000000135
SINCAM012751	ENSTGUP00000000136
SINCAM012748	ENSTGUP00000000137
SINCAM013917	ENSTGUP00000000138
SINCAM012747	ENSTGUP00000000140
SINCAM013997	ENSTGUP00000000141
SINCAM002780	ENSTGUP00000000142
SINCAM009966	ENSTGUP00000000147
SINCAM013998	ENSTGUP00000000151
SINCAM000835	ENSTGUP00000000154
SINCAM012744	ENSTGUP00000000155
SINCAM002782	ENSTGUP00000000157
SINCAM922362	ENSTGUP00000000159
SINCAM922363	ENSTGUP00000000161
SINCAM013977	ENSTGUP00000000162
SINCAM012746	ENSTGUP00000000163
SINCAM002785	ENSTGUP00000000164
SINCAM922735	ENSTGUP00000000165
SINCAM010213	ENSTGUP00000000166
SINCAM012883	ENSTGUP00000000167
SINCAM012882	ENSTGUP00000000168
SINCAM000084	ENSTGUP00000000169
SINCAM009929	ENSTGUP00000000171
SINCAM002784	ENSTGUP00000000172
SINCAM009928	ENSTGUP00000000176
SINCAM922483	ENSTGUP00000000177
SINCAM000386	ENSTGUP00000000178
SINCAM000325	ENSTGUP00000000179
SINCAM013980	ENSTGUP00000000180
SINCAM922481	ENSTGUP00000000181
SINCAM012868	ENSTGUP00000000182
SINCAM013981	ENSTGUP00000000183
SINCAM013956	ENSTGUP00000000184
SINCAM002786	ENSTGUP00000000185
SINCAM009927	ENSTGUP00000000187
SINCAM012866	ENSTGUP00000000189
SINCAM013957	ENSTGUP00000000190
SINCAM010189	ENSTGUP00000000192
SINCAM010188	ENSTGUP00000000194
SINCAM010187	ENSTGUP00000000195
SINCAM013958	ENSTGUP00000000196
SINCAM010074	ENSTGUP00000000197
SINCAM010072	ENSTGUP00000000199
SINCAM010070	ENSTGUP00000000200
SINCAM013040	ENSTGUP00000000201
SINCAM013044	ENSTGUP00000000202
SINCAM010012	ENSTGUP00000000203
SINCAM000327	ENSTGUP00000000204
SINCAM922484	ENSTGUP00000000205
SINCAM010069	ENSTGUP00000000206
SINCAM013524	ENSTGUP00000000207
SINCAM010068	ENSTGUP00000000209
SINCAM006951	ENSTGUP00000000210
SINCAM010155	ENSTGUP00000000211
SINCAM008540	ENSTGUP00000000213
SINCAM000328	ENSTGUP00000000214
SINCAM013046	ENSTGUP00000000215
SINCAM013962	ENSTGUP00000000216
SINCAM000329	ENSTGUP00000000217
SINCAM010018	ENSTGUP00000000218
SINCAM001485	ENSTGUP00000000219
SINCAM001484	ENSTGUP00000000221
SINCAM001483	ENSTGUP00000000222
SINCAM010010	ENSTGUP00000000225
SINCAM001480	ENSTGUP00000000228
SINCAM010011	ENSTGUP00000000230
SINCAM013541	ENSTGUP00000000232
SINCAM013995	ENSTGUP00000000233
SINCAM013543	ENSTGUP00000000235
SINCAM000881	ENSTGUP00000000236
SINCAM001649	ENSTGUP00000000238
SINCAM010014	ENSTGUP00000000240
SINCAM010015	ENSTGUP00000000242
SINCAM000838	ENSTGUP00000000244
SINCAM920655	ENSTGUP00000000246
SINCAM001514	ENSTGUP00000000247
SINCAM001513	ENSTGUP00000000248
SINCAM001512	ENSTGUP00000000249
SINCAM005230	ENSTGUP00000000250
SINCAM010017	ENSTGUP00000000252
SINCAM920753	ENSTGUP00000000253
SINCAM001510	ENSTGUP00000000254
SINCAM001507	ENSTGUP00000000257
SINCAM013953	ENSTGUP00000000258
SINCAM001515	ENSTGUP00000000259
SINCAM920564	ENSTGUP00000000260
SINCAM010093	ENSTGUP00000000262
SINCAM001517	ENSTGUP00000000263
SINCAM001518	ENSTGUP00000000264
SINCAM010094	ENSTGUP00000000266
SINCAM922477	ENSTGUP00000000267
SINCAM013951	ENSTGUP00000000268
SINCAM000837	ENSTGUP00000000269
SINCAM001519	ENSTGUP00000000270
SINCAM010096	ENSTGUP00000000272
SINCAM001520	ENSTGUP00000000274
SINCAM000069	ENSTGUP00000000276
SINCAM922479	ENSTGUP00000000277
SINCAM013410	ENSTGUP00000000278
SINCAM013949	ENSTGUP00000000279
SINCAM010097	ENSTGUP00000000280
SINCAM013035	ENSTGUP00000000281
SINCAM000317	ENSTGUP00000000282
SINCAM000112	ENSTGUP00000000283
SINCAM001522	ENSTGUP00000000285
SINCAM007772	ENSTGUP00000000286
SINCAM012869	ENSTGUP00000000287
SINCAM001524	ENSTGUP00000000288
SINCAM010098	ENSTGUP00000000289
SINCAM000111	ENSTGUP00000000290
SINCAM010003	ENSTGUP00000000291
SINCAM001525	ENSTGUP00000000292
SINCAM013911	ENSTGUP00000000293
SINCAM012828	ENSTGUP00000000295
SINCAM012390	ENSTGUP00000000296
SINCAM012873	ENSTGUP00000000297
SINCAM010005	ENSTGUP00000000298
SINCAM013941	ENSTGUP00000000300
SINCAM010007	ENSTGUP00000000301
SINCAM014410	ENSTGUP00000000302
SINCAM013933	ENSTGUP00000000303
SINCAM012874	ENSTGUP00000000304
SINCAM922733	ENSTGUP00000000305
SINCAM014397	ENSTGUP00000000306
SINCAM012875	ENSTGUP00000000307
SINCAM013918	ENSTGUP00000000308
SINCAM013531	ENSTGUP00000000309
SINCAM010009	ENSTGUP00000000312
SINCAM922455	ENSTGUP00000000314
SINCAM922456	ENSTGUP00000000315
SINCAM010085	ENSTGUP00000000316
SINCAM922739	ENSTGUP00000000318
SINCAM010082	ENSTGUP00000000319
SINCAM010081	ENSTGUP00000000320
SINCAM922738	ENSTGUP00000000321
SINCAM013992	ENSTGUP00000000323
SINCAM012878	ENSTGUP00000000324
SINCAM000435	ENSTGUP00000000325
SINCAM000436	ENSTGUP00000000328
SINCAM013993	ENSTGUP00000000329
SINCAM013991	ENSTGUP00000000333
SINCAM012862	ENSTGUP00000000334
SINCAM001526	ENSTGUP00000000337
SINCAM010077	ENSTGUP00000000338
SINCAM012853	ENSTGUP00000000339
SINCAM922737	ENSTGUP00000000340
SINCAM012740	ENSTGUP00000000341
SINCAM000890	ENSTGUP00000000342
SINCAM010088	ENSTGUP00000000343
SINCAM010090	ENSTGUP00000000346
SINCAM000889	ENSTGUP00000000348
SINCAM013989	ENSTGUP00000000349
SINCAM010091	ENSTGUP00000000350
SINCAM013530	ENSTGUP00000000351
SINCAM012852	ENSTGUP00000000352
SINCAM014004	ENSTGUP00000000353
SINCAM014003	ENSTGUP00000000354
SINCAM012850	ENSTGUP00000000357
SINCAM001527	ENSTGUP00000000358
SINCAM010126	ENSTGUP00000000359
SINCAM013972	ENSTGUP00000000361
SINCAM013974	ENSTGUP00000000362
SINCAM900188	ENSTGUP00000000365
SINCAM004078	ENSTGUP00000000366
SINCAM900210	ENSTGUP00000000367
SINCAM012845	ENSTGUP00000000368
SINCAM900209	ENSTGUP00000000370
SINCAM011115	ENSTGUP00000000372
SINCAM012844	ENSTGUP00000000374
SINCAM011114	ENSTGUP00000000375
SINCAM013930	ENSTGUP00000000376
SINCAM001495	ENSTGUP00000000378
SINCAM014064	ENSTGUP00000000382
SINCAM014007	ENSTGUP00000000383
SINCAM922888	ENSTGUP00000000384
SINCAM922358	ENSTGUP00000000385
SINCAM900131	ENSTGUP00000000387
SINCAM012723	ENSTGUP00000000391
SINCAM017653	ENSTGUP00000000392
SINCAM001498	ENSTGUP00000000397
SINCAM922475	ENSTGUP00000000398
SINCAM010163	ENSTGUP00000000400
SINCAM013519	ENSTGUP00000000402
SINCAM017782	ENSTGUP00000000403
SINCAM900203	ENSTGUP00000000404
SINCAM922887	ENSTGUP00000000405
SINCAM001500	ENSTGUP00000000406
SINCAM922601	ENSTGUP00000000407
SINCAM014019	ENSTGUP00000000411
SINCAM001501	ENSTGUP00000000415
SINCAM014022	ENSTGUP00000000416
SINCAM013003	ENSTGUP00000000417
SINCAM010036	ENSTGUP00000000418
SINCAM922350	ENSTGUP00000000419
SINCAM900202	ENSTGUP00000000420
SINCAM012954	ENSTGUP00000000421
SINCAM012918	ENSTGUP00000000422
SINCAM900201	ENSTGUP00000000423
SINCAM922886	ENSTGUP00000000424
SINCAM922744	ENSTGUP00000000425
SINCAM922745	ENSTGUP00000000427
SINCAM900196	ENSTGUP00000000428
SINCAM001492	ENSTGUP00000000429
SINCAM012625	ENSTGUP00000000430
SINCAM012917	ENSTGUP00000000432
SINCAM900195	ENSTGUP00000000435
SINCAM014024	ENSTGUP00000000438
SINCAM900194	ENSTGUP00000000439
SINCAM900192	ENSTGUP00000000440
SINCAM000672	ENSTGUP00000000441
SINCAM010103	ENSTGUP00000000444
SINCAM002954	ENSTGUP00000000445
SINCAM001009	ENSTGUP00000000446
SINCAM014027	ENSTGUP00000000447
SINCAM010106	ENSTGUP00000000448
SINCAM012916	ENSTGUP00000000449
SINCAM010107	ENSTGUP00000000450
SINCAM016253	ENSTGUP00000000451
SINCAM001010	ENSTGUP00000000452
SINCAM010177	ENSTGUP00000000456
SINCAM012915	ENSTGUP00000000459
SINCAM006792	ENSTGUP00000000461
SINCAM921239	ENSTGUP00000000464
SINCAM004030	ENSTGUP00000000466
SINCAM014026	ENSTGUP00000000467
SINCAM001505	ENSTGUP00000000468
SINCAM004029	ENSTGUP00000000469
SINCAM001011	ENSTGUP00000000470
SINCAM920569	ENSTGUP00000000471
SINCAM001012	ENSTGUP00000000473
SINCAM012981	ENSTGUP00000000474
SINCAM012903	ENSTGUP00000000475
SINCAM001013	ENSTGUP00000000476
SINCAM012982	ENSTGUP00000000479
SINCAM922474	ENSTGUP00000000480
SINCAM001503	ENSTGUP00000000482
SINCAM013937	ENSTGUP00000000483
SINCAM012990	ENSTGUP00000000486
SINCAM013934	ENSTGUP00000000487
SINCAM012823	ENSTGUP00000000488
SINCAM012822	ENSTGUP00000000490
SINCAM013916	ENSTGUP00000000491
SINCAM004021	ENSTGUP00000000492
SINCAM014751	ENSTGUP00000000493
SINCAM013889	ENSTGUP00000000494
SINCAM012821	ENSTGUP00000000495
SINCAM922723	ENSTGUP00000000497
SINCAM004022	ENSTGUP00000000498
SINCAM006345	ENSTGUP00000000499
SINCAM004032	ENSTGUP00000000502
SINCAM922728	ENSTGUP00000000503
SINCAM001017	ENSTGUP00000000504
SINCAM921952	ENSTGUP00000000506
SINCAM001019	ENSTGUP00000000507
SINCAM001020	ENSTGUP00000000508
SINCAM012826	ENSTGUP00000000509
SINCAM013898	ENSTGUP00000000510
SINCAM010035	ENSTGUP00000000511
SINCAM012900	ENSTGUP00000000520
SINCAM001022	ENSTGUP00000000523
SINCAM920513	ENSTGUP00000000527
SINCAM922710	ENSTGUP00000000528
SINCAM012904	ENSTGUP00000000533
SINCAM004031	ENSTGUP00000000534
SINCAM004020	ENSTGUP00000000537
SINCAM013872	ENSTGUP00000000538
SINCAM001316	ENSTGUP00000000539
SINCAM001024	ENSTGUP00000000540
SINCAM004019	ENSTGUP00000000543
SINCAM010027	ENSTGUP00000000544
SINCAM004015	ENSTGUP00000000550
SINCAM010026	ENSTGUP00000000551
SINCAM010025	ENSTGUP00000000552
SINCAM016674	ENSTGUP00000000555
SINCAM013871	ENSTGUP00000000556
SINCAM010024	ENSTGUP00000000557
SINCAM010022	ENSTGUP00000000558
SINCAM013007	ENSTGUP00000000559
SINCAM001026	ENSTGUP00000000560
SINCAM015958	ENSTGUP00000000561
SINCAM001639	ENSTGUP00000000563
SINCAM016055	ENSTGUP00000000564
SINCAM010021	ENSTGUP00000000565
SINCAM010020	ENSTGUP00000000566
SINCAM001641	ENSTGUP00000000570
SINCAM001642	ENSTGUP00000000571
SINCAM001027	ENSTGUP00000000572
SINCAM013870	ENSTGUP00000000573
SINCAM008702	ENSTGUP00000000574
SINCAM004061	ENSTGUP00000000575
SINCAM016133	ENSTGUP00000000577
SINCAM013874	ENSTGUP00000000583
SINCAM001029	ENSTGUP00000000585
SINCAM011384	ENSTGUP00000000586
SINCAM004013	ENSTGUP00000000588
SINCAM001643	ENSTGUP00000000589
SINCAM010153	ENSTGUP00000000590
SINCAM013865	ENSTGUP00000000592
SINCAM014786	ENSTGUP00000000595
SINCAM013863	ENSTGUP00000000596
SINCAM001030	ENSTGUP00000000597
SINCAM010144	ENSTGUP00000000600
SINCAM920664	ENSTGUP00000000601
SINCAM013012	ENSTGUP00000000603
SINCAM013862	ENSTGUP00000000604
SINCAM001031	ENSTGUP00000000605
SINCAM013013	ENSTGUP00000000607
SINCAM013005	ENSTGUP00000000608
SINCAM001032	ENSTGUP00000000610
SINCAM013861	ENSTGUP00000000611
SINCAM012987	ENSTGUP00000000612
SINCAM922762	ENSTGUP00000000615
SINCAM013897	ENSTGUP00000000616
SINCAM010146	ENSTGUP00000000618
SINCAM010147	ENSTGUP00000000622
SINCAM001648	ENSTGUP00000000623
SINCAM013015	ENSTGUP00000000624
SINCAM010148	ENSTGUP00000000625
SINCAM008121	ENSTGUP00000000626
SINCAM010149	ENSTGUP00000000627
SINCAM001033	ENSTGUP00000000629
SINCAM010150	ENSTGUP00000000630
SINCAM000248	ENSTGUP00000000631
SINCAM900226	ENSTGUP00000000632
SINCAM006570	ENSTGUP00000000634
SINCAM013017	ENSTGUP00000000635
SINCAM016268	ENSTGUP00000000637
SINCAM010152	ENSTGUP00000000639
SINCAM001647	ENSTGUP00000000641
SINCAM013892	ENSTGUP00000000642
SINCAM001644	ENSTGUP00000000643
SINCAM012733	ENSTGUP00000000644
SINCAM010293	ENSTGUP00000000645
SINCAM013020	ENSTGUP00000000646
SINCAM012807	ENSTGUP00000000648
SINCAM012832	ENSTGUP00000000649
SINCAM001256	ENSTGUP00000000651
SINCAM003037	ENSTGUP00000000654
SINCAM013890	ENSTGUP00000000656
SINCAM000895	ENSTGUP00000000657
SINCAM013868	ENSTGUP00000000659
SINCAM012836	ENSTGUP00000000660
SINCAM013908	ENSTGUP00000000661
SINCAM010292	ENSTGUP00000000662
SINCAM000529	ENSTGUP00000000663
SINCAM012805	ENSTGUP00000000664
SINCAM013907	ENSTGUP00000000665
SINCAM921723	ENSTGUP00000000667
SINCAM015006	ENSTGUP00000000669
SINCAM013904	ENSTGUP00000000670
SINCAM012732	ENSTGUP00000000671
SINCAM012734	ENSTGUP00000000672
SINCAM000894	ENSTGUP00000000673
SINCAM013903	ENSTGUP00000000674
SINCAM012737	ENSTGUP00000000675
SINCAM013902	ENSTGUP00000000678
SINCAM010291	ENSTGUP00000000679
SINCAM001170	ENSTGUP00000000681
SINCAM922378	ENSTGUP00000000685
SINCAM012739	ENSTGUP00000000688
SINCAM010191	ENSTGUP00000000689
SINCAM001528	ENSTGUP00000000690
SINCAM001169	ENSTGUP00000000691
SINCAM010298	ENSTGUP00000000693
SINCAM922450	ENSTGUP00000000694
SINCAM001168	ENSTGUP00000000696
SINCAM010266	ENSTGUP00000000697
SINCAM001529	ENSTGUP00000000698
SINCAM001166	ENSTGUP00000000699
SINCAM001530	ENSTGUP00000000700
SINCAM922719	ENSTGUP00000000702
SINCAM001163	ENSTGUP00000000703
SINCAM006429	ENSTGUP00000000704
SINCAM920656	ENSTGUP00000000705
SINCAM001533	ENSTGUP00000000706
SINCAM001534	ENSTGUP00000000707
SINCAM010265	ENSTGUP00000000708
SINCAM012815	ENSTGUP00000000709
SINCAM012813	ENSTGUP00000000710
SINCAM001162	ENSTGUP00000000714
SINCAM001537	ENSTGUP00000000715
SINCAM922726	ENSTGUP00000000717
SINCAM001538	ENSTGUP00000000718
SINCAM005408	ENSTGUP00000000719
SINCAM000133	ENSTGUP00000000720
SINCAM000640	ENSTGUP00000000721
SINCAM001159	ENSTGUP00000000722
SINCAM900089	ENSTGUP00000000724
SINCAM012811	ENSTGUP00000000725
SINCAM009963	ENSTGUP00000000727
SINCAM001540	ENSTGUP00000000728
SINCAM009962	ENSTGUP00000000729
SINCAM001154	ENSTGUP00000000730
SINCAM009961	ENSTGUP00000000731
SINCAM013914	ENSTGUP00000000732
SINCAM001152	ENSTGUP00000000733
SINCAM012712	ENSTGUP00000000734
SINCAM001151	ENSTGUP00000000735
SINCAM001541	ENSTGUP00000000737
SINCAM012829	ENSTGUP00000000739
SINCAM921758	ENSTGUP00000000740
SINCAM001150	ENSTGUP00000000742
SINCAM013913	ENSTGUP00000000743
SINCAM013912	ENSTGUP00000000744
SINCAM009033	ENSTGUP00000000745
SINCAM001542	ENSTGUP00000000746
SINCAM001148	ENSTGUP00000000749
SINCAM008993	ENSTGUP00000000751
SINCAM001147	ENSTGUP00000000752
SINCAM001543	ENSTGUP00000000756
SINCAM010297	ENSTGUP00000000757
SINCAM001146	ENSTGUP00000000758
SINCAM016193	ENSTGUP00000000759
SINCAM922714	ENSTGUP00000000760
SINCAM001584	ENSTGUP00000000761
SINCAM922712	ENSTGUP00000000762
SINCAM010203	ENSTGUP00000000763
SINCAM001579	ENSTGUP00000000765
SINCAM922711	ENSTGUP00000000766
SINCAM013877	ENSTGUP00000000767
SINCAM008992	ENSTGUP00000000769
SINCAM013881	ENSTGUP00000000772
SINCAM001059	ENSTGUP00000000773
SINCAM013884	ENSTGUP00000000775
SINCAM001578	ENSTGUP00000000776
SINCAM001060	ENSTGUP00000000778
SINCAM922360	ENSTGUP00000000779
SINCAM010205	ENSTGUP00000000780
SINCAM013867	ENSTGUP00000000782
SINCAM920581	ENSTGUP00000000786
SINCAM012777	ENSTGUP00000000789
SINCAM922361	ENSTGUP00000000791
SINCAM008987	ENSTGUP00000000792
SINCAM923036	ENSTGUP00000000793
SINCAM017233	ENSTGUP00000000794
SINCAM003498	ENSTGUP00000000795
SINCAM012779	ENSTGUP00000000796
SINCAM010206	ENSTGUP00000000797
SINCAM001577	ENSTGUP00000000798
SINCAM007040	ENSTGUP00000000799
SINCAM001062	ENSTGUP00000000800
SINCAM012780	ENSTGUP00000000801
SINCAM004667	ENSTGUP00000000803
SINCAM922478	ENSTGUP00000000804
SINCAM013893	ENSTGUP00000000805
SINCAM010209	ENSTGUP00000000807
SINCAM012782	ENSTGUP00000000811
SINCAM013895	ENSTGUP00000000812
SINCAM008985	ENSTGUP00000000813
SINCAM001065	ENSTGUP00000000815
SINCAM921770	ENSTGUP00000000816
SINCAM012788	ENSTGUP00000000817
SINCAM922724	ENSTGUP00000000819
SINCAM012756	ENSTGUP00000000821
SINCAM001068	ENSTGUP00000000823
SINCAM001576	ENSTGUP00000000826
SINCAM008999	ENSTGUP00000000827
SINCAM012765	ENSTGUP00000000828
SINCAM922725	ENSTGUP00000000829
SINCAM922705	ENSTGUP00000000830
SINCAM010267	ENSTGUP00000000831
SINCAM009001	ENSTGUP00000000832
SINCAM012766	ENSTGUP00000000834
SINCAM001574	ENSTGUP00000000835
SINCAM012767	ENSTGUP00000000836
SINCAM009002	ENSTGUP00000000837
SINCAM009011	ENSTGUP00000000838
SINCAM920584	ENSTGUP00000000839
SINCAM013857	ENSTGUP00000000841
SINCAM900193	ENSTGUP00000000842
SINCAM012908	ENSTGUP00000000843
SINCAM001070	ENSTGUP00000000844
SINCAM003225	ENSTGUP00000000845
SINCAM013856	ENSTGUP00000000846
SINCAM922706	ENSTGUP00000000847
SINCAM920553	ENSTGUP00000000848
SINCAM001573	ENSTGUP00000000850
SINCAM920554	ENSTGUP00000000852
SINCAM012907	ENSTGUP00000000853
SINCAM001572	ENSTGUP00000000854
SINCAM922707	ENSTGUP00000000856
SINCAM000953	ENSTGUP00000000857
SINCAM017193	ENSTGUP00000000858
SINCAM921757	ENSTGUP00000000859
SINCAM921775	ENSTGUP00000000860
SINCAM921829	ENSTGUP00000000861
SINCAM922501	ENSTGUP00000000862
SINCAM013859	ENSTGUP00000000863
SINCAM001570	ENSTGUP00000000864
SINCAM012906	ENSTGUP00000000865
SINCAM012772	ENSTGUP00000000866
SINCAM922859	ENSTGUP00000000867
SINCAM013860	ENSTGUP00000000868
SINCAM001569	ENSTGUP00000000869
SINCAM000954	ENSTGUP00000000870
SINCAM921769	ENSTGUP00000000873
SINCAM922457	ENSTGUP00000000875
SINCAM006139	ENSTGUP00000000877
SINCAM015696	ENSTGUP00000000878
SINCAM012259	ENSTGUP00000000880
SINCAM922458	ENSTGUP00000000882
SINCAM008981	ENSTGUP00000000884
SINCAM010270	ENSTGUP00000000885
SINCAM922460	ENSTGUP00000000886
SINCAM008982	ENSTGUP00000000889
SINCAM922461	ENSTGUP00000000892
SINCAM012889	ENSTGUP00000000893
SINCAM012890	ENSTGUP00000000896
SINCAM012893	ENSTGUP00000000897
SINCAM008979	ENSTGUP00000000898
SINCAM921759	ENSTGUP00000000899
SINCAM000957	ENSTGUP00000000900
SINCAM010271	ENSTGUP00000000901
SINCAM014748	ENSTGUP00000000902
SINCAM001110	ENSTGUP00000000903
SINCAM010274	ENSTGUP00000000904
SINCAM012094	ENSTGUP00000000905
SINCAM000958	ENSTGUP00000000906
SINCAM000356	ENSTGUP00000000907
SINCAM006544	ENSTGUP00000000908
SINCAM008969	ENSTGUP00000000909
SINCAM012093	ENSTGUP00000000910
SINCAM000960	ENSTGUP00000000911
SINCAM003714	ENSTGUP00000000912
SINCAM001130	ENSTGUP00000000913
SINCAM013024	ENSTGUP00000000914
SINCAM013025	ENSTGUP00000000916
SINCAM012092	ENSTGUP00000000917
SINCAM013026	ENSTGUP00000000918
SINCAM921760	ENSTGUP00000000919
SINCAM001129	ENSTGUP00000000920
SINCAM921761	ENSTGUP00000000921
SINCAM013027	ENSTGUP00000000924
SINCAM018038	ENSTGUP00000000925
SINCAM001637	ENSTGUP00000000926
SINCAM921783	ENSTGUP00000000927
SINCAM001636	ENSTGUP00000000929
SINCAM009008	ENSTGUP00000000930
SINCAM001634	ENSTGUP00000000932
SINCAM922541	ENSTGUP00000000935
SINCAM001633	ENSTGUP00000000937
SINCAM013029	ENSTGUP00000000939
SINCAM012263	ENSTGUP00000000940
SINCAM013030	ENSTGUP00000000941
SINCAM001632	ENSTGUP00000000942
SINCAM013031	ENSTGUP00000000943
SINCAM012266	ENSTGUP00000000944
SINCAM001124	ENSTGUP00000000945
SINCAM921776	ENSTGUP00000000946
SINCAM922527	ENSTGUP00000000947
SINCAM013032	ENSTGUP00000000948
SINCAM001631	ENSTGUP00000000951
SINCAM922528	ENSTGUP00000000952
SINCAM921777	ENSTGUP00000000953
SINCAM012742	ENSTGUP00000000954
SINCAM012231	ENSTGUP00000000955
SINCAM012225	ENSTGUP00000000956
SINCAM012775	ENSTGUP00000000957
SINCAM921778	ENSTGUP00000000959
SINCAM016675	ENSTGUP00000000960
SINCAM010277	ENSTGUP00000000961
SINCAM921779	ENSTGUP00000000963
SINCAM012359	ENSTGUP00000000964
SINCAM921780	ENSTGUP00000000965
SINCAM009800	ENSTGUP00000000966
SINCAM001630	ENSTGUP00000000967
SINCAM920591	ENSTGUP00000000968
SINCAM920590	ENSTGUP00000000969
SINCAM012358	ENSTGUP00000000972
SINCAM001121	ENSTGUP00000000973
SINCAM008957	ENSTGUP00000000975
SINCAM001119	ENSTGUP00000000976
SINCAM008951	ENSTGUP00000000977
SINCAM001118	ENSTGUP00000000980
SINCAM001117	ENSTGUP00000000983
SINCAM920959	ENSTGUP00000000984
SINCAM012770	ENSTGUP00000000986
SINCAM001627	ENSTGUP00000000988
SINCAM008955	ENSTGUP00000000989
SINCAM001116	ENSTGUP00000000990
SINCAM001115	ENSTGUP00000000994
SINCAM009052	ENSTGUP00000000995
SINCAM921111	ENSTGUP00000000999
SINCAM009051	ENSTGUP00000001000
SINCAM010199	ENSTGUP00000001002
SINCAM922379	ENSTGUP00000001003
SINCAM009050	ENSTGUP00000001004
SINCAM013795	ENSTGUP00000001005
SINCAM001114	ENSTGUP00000001006
SINCAM922290	ENSTGUP00000001007
SINCAM922536	ENSTGUP00000001009
SINCAM001112	ENSTGUP00000001010
SINCAM009049	ENSTGUP00000001011
SINCAM012800	ENSTGUP00000001012
SINCAM009048	ENSTGUP00000001013
SINCAM012320	ENSTGUP00000001014
SINCAM001359	ENSTGUP00000001015
SINCAM001625	ENSTGUP00000001016
SINCAM010792	ENSTGUP00000001017
SINCAM921790	ENSTGUP00000001018
SINCAM001624	ENSTGUP00000001019
SINCAM001111	ENSTGUP00000001020
SINCAM921789	ENSTGUP00000001022
SINCAM012795	ENSTGUP00000001025
SINCAM012319	ENSTGUP00000001026
SINCAM001109	ENSTGUP00000001027
SINCAM010288	ENSTGUP00000001030
SINCAM012794	ENSTGUP00000001031
SINCAM001623	ENSTGUP00000001032
SINCAM012332	ENSTGUP00000001033
SINCAM010287	ENSTGUP00000001034
SINCAM012793	ENSTGUP00000001035
SINCAM001108	ENSTGUP00000001036
SINCAM922446	ENSTGUP00000001037
SINCAM012317	ENSTGUP00000001038
SINCAM001107	ENSTGUP00000001039
SINCAM001622	ENSTGUP00000001040
SINCAM001056	ENSTGUP00000001041
SINCAM012717	ENSTGUP00000001042
SINCAM003098	ENSTGUP00000001044
SINCAM002217	ENSTGUP00000001045
SINCAM009018	ENSTGUP00000001046
SINCAM012958	ENSTGUP00000001047
SINCAM001621	ENSTGUP00000001048
SINCAM921192	ENSTGUP00000001049
SINCAM001620	ENSTGUP00000001050
SINCAM920589	ENSTGUP00000001051
SINCAM922470	ENSTGUP00000001052
SINCAM010284	ENSTGUP00000001055
SINCAM012316	ENSTGUP00000001056
SINCAM001105	ENSTGUP00000001057
SINCAM001104	ENSTGUP00000001058
SINCAM009043	ENSTGUP00000001059
SINCAM009021	ENSTGUP00000001062
SINCAM009020	ENSTGUP00000001063
SINCAM012315	ENSTGUP00000001064
SINCAM012979	ENSTGUP00000001065
SINCAM922374	ENSTGUP00000001066
SINCAM001619	ENSTGUP00000001067
SINCAM001618	ENSTGUP00000001069
SINCAM009019	ENSTGUP00000001070
SINCAM010281	ENSTGUP00000001072
SINCAM012980	ENSTGUP00000001075
SINCAM010282	ENSTGUP00000001076
SINCAM012994	ENSTGUP00000001077
SINCAM001617	ENSTGUP00000001078
SINCAM001103	ENSTGUP00000001079
SINCAM921764	ENSTGUP00000001080
SINCAM009014	ENSTGUP00000001082
SINCAM009041	ENSTGUP00000001083
SINCAM012997	ENSTGUP00000001084
SINCAM001616	ENSTGUP00000001086
SINCAM012974	ENSTGUP00000001087
SINCAM000964	ENSTGUP00000001090
SINCAM013000	ENSTGUP00000001091
SINCAM001615	ENSTGUP00000001092
SINCAM921786	ENSTGUP00000001093
SINCAM006187	ENSTGUP00000001095
SINCAM012999	ENSTGUP00000001096
SINCAM012184	ENSTGUP00000001097
SINCAM922373	ENSTGUP00000001099
SINCAM000963	ENSTGUP00000001101
SINCAM922499	ENSTGUP00000001102
SINCAM001614	ENSTGUP00000001103
SINCAM921501	ENSTGUP00000001104
SINCAM000962	ENSTGUP00000001106
SINCAM921766	ENSTGUP00000001110
SINCAM012170	ENSTGUP00000001111
SINCAM010057	ENSTGUP00000001112
SINCAM921765	ENSTGUP00000001113
SINCAM012995	ENSTGUP00000001115
SINCAM008329	ENSTGUP00000001116
SINCAM012169	ENSTGUP00000001118
SINCAM001612	ENSTGUP00000001120
SINCAM012940	ENSTGUP00000001121
SINCAM001145	ENSTGUP00000001123
SINCAM920595	ENSTGUP00000001124
SINCAM009055	ENSTGUP00000001126
SINCAM921835	ENSTGUP00000001127
SINCAM001609	ENSTGUP00000001129
SINCAM007330	ENSTGUP00000001130
SINCAM003100	ENSTGUP00000001132
SINCAM001077	ENSTGUP00000001133
SINCAM001610	ENSTGUP00000001135
SINCAM012166	ENSTGUP00000001136
SINCAM010055	ENSTGUP00000001137
SINCAM003103	ENSTGUP00000001138
SINCAM922506	ENSTGUP00000001139
SINCAM001608	ENSTGUP00000001140
SINCAM001601	ENSTGUP00000001143
SINCAM001602	ENSTGUP00000001144
SINCAM016141	ENSTGUP00000001145
SINCAM920587	ENSTGUP00000001146
SINCAM922489	ENSTGUP00000001148
SINCAM010062	ENSTGUP00000001149
SINCAM922490	ENSTGUP00000001150
SINCAM012137	ENSTGUP00000001151
SINCAM001081	ENSTGUP00000001152
SINCAM001597	ENSTGUP00000001153
SINCAM921734	ENSTGUP00000001154
SINCAM013191	ENSTGUP00000001155
SINCAM001596	ENSTGUP00000001157
SINCAM009937	ENSTGUP00000001158
SINCAM008908	ENSTGUP00000001159
SINCAM008909	ENSTGUP00000001161
SINCAM001594	ENSTGUP00000001163
SINCAM012128	ENSTGUP00000001164
SINCAM008910	ENSTGUP00000001165
SINCAM001593	ENSTGUP00000001166
SINCAM001083	ENSTGUP00000001167
SINCAM922331	ENSTGUP00000001168
SINCAM001592	ENSTGUP00000001169
SINCAM012129	ENSTGUP00000001170
SINCAM001590	ENSTGUP00000001171
SINCAM012084	ENSTGUP00000001172
SINCAM008911	ENSTGUP00000001173
SINCAM900253	ENSTGUP00000001174
SINCAM900254	ENSTGUP00000001175
SINCAM008912	ENSTGUP00000001176
SINCAM001588	ENSTGUP00000001177
SINCAM001587	ENSTGUP00000001178
SINCAM008913	ENSTGUP00000001179
SINCAM922332	ENSTGUP00000001180
SINCAM900255	ENSTGUP00000001181
SINCAM900256	ENSTGUP00000001182
SINCAM009068	ENSTGUP00000001184
SINCAM920588	ENSTGUP00000001185
SINCAM922333	ENSTGUP00000001186
SINCAM920661	ENSTGUP00000001187
SINCAM008918	ENSTGUP00000001188
SINCAM013359	ENSTGUP00000001189
SINCAM008949	ENSTGUP00000001190
SINCAM920660	ENSTGUP00000001192
SINCAM001746	ENSTGUP00000001194
SINCAM920677	ENSTGUP00000001195
SINCAM001085	ENSTGUP00000001196
SINCAM001745	ENSTGUP00000001197
SINCAM014787	ENSTGUP00000001198
SINCAM009941	ENSTGUP00000001200
SINCAM001171	ENSTGUP00000001201
SINCAM001744	ENSTGUP00000001202
SINCAM014599	ENSTGUP00000001204
SINCAM009943	ENSTGUP00000001208
SINCAM008947	ENSTGUP00000001210
SINCAM000026	ENSTGUP00000001211
SINCAM921753	ENSTGUP00000001212
SINCAM001743	ENSTGUP00000001213
SINCAM920675	ENSTGUP00000001214
SINCAM001741	ENSTGUP00000001215
SINCAM001740	ENSTGUP00000001216
SINCAM001172	ENSTGUP00000001217
SINCAM001132	ENSTGUP00000001219
SINCAM009947	ENSTGUP00000001220
SINCAM008946	ENSTGUP00000001221
SINCAM921751	ENSTGUP00000001224
SINCAM001739	ENSTGUP00000001226
SINCAM922336	ENSTGUP00000001227
SINCAM009951	ENSTGUP00000001229
SINCAM012209	ENSTGUP00000001231
SINCAM921748	ENSTGUP00000001233
SINCAM001738	ENSTGUP00000001234
SINCAM012275	ENSTGUP00000001235
SINCAM008934	ENSTGUP00000001236
SINCAM001737	ENSTGUP00000001238
SINCAM009954	ENSTGUP00000001239
SINCAM008935	ENSTGUP00000001240
SINCAM009956	ENSTGUP00000001242
SINCAM001736	ENSTGUP00000001243
SINCAM921747	ENSTGUP00000001246
SINCAM001735	ENSTGUP00000001247
SINCAM002931	ENSTGUP00000001249
SINCAM009957	ENSTGUP00000001250
SINCAM012164	ENSTGUP00000001251
SINCAM009959	ENSTGUP00000001252
SINCAM001734	ENSTGUP00000001253
SINCAM008930	ENSTGUP00000001254
SINCAM920674	ENSTGUP00000001255
SINCAM001131	ENSTGUP00000001259
SINCAM001733	ENSTGUP00000001260
SINCAM921744	ENSTGUP00000001261
SINCAM009971	ENSTGUP00000001262
SINCAM001732	ENSTGUP00000001263
SINCAM001135	ENSTGUP00000001264
SINCAM000896	ENSTGUP00000001269
SINCAM012245	ENSTGUP00000001270
SINCAM001730	ENSTGUP00000001271
SINCAM009972	ENSTGUP00000001273
SINCAM000897	ENSTGUP00000001274
SINCAM922380	ENSTGUP00000001276
SINCAM922625	ENSTGUP00000001277
SINCAM000898	ENSTGUP00000001279
SINCAM009973	ENSTGUP00000001280
SINCAM922338	ENSTGUP00000001282
SINCAM001728	ENSTGUP00000001283
SINCAM000934	ENSTGUP00000001284
SINCAM920551	ENSTGUP00000001286
SINCAM922540	ENSTGUP00000001287
SINCAM922340	ENSTGUP00000001288
SINCAM000931	ENSTGUP00000001289
SINCAM009975	ENSTGUP00000001291
SINCAM921541	ENSTGUP00000001292
SINCAM001727	ENSTGUP00000001294
SINCAM009978	ENSTGUP00000001295
SINCAM009979	ENSTGUP00000001296
SINCAM000930	ENSTGUP00000001298
SINCAM001726	ENSTGUP00000001299
SINCAM009056	ENSTGUP00000001301
SINCAM009980	ENSTGUP00000001305
SINCAM016254	ENSTGUP00000001306
SINCAM009982	ENSTGUP00000001307
SINCAM922843	ENSTGUP00000001309
SINCAM921017	ENSTGUP00000001310
SINCAM000927	ENSTGUP00000001311
SINCAM008890	ENSTGUP00000001312
SINCAM012362	ENSTGUP00000001314
SINCAM000923	ENSTGUP00000001315
SINCAM009984	ENSTGUP00000001316
SINCAM012360	ENSTGUP00000001317
SINCAM001725	ENSTGUP00000001321
SINCAM009986	ENSTGUP00000001322
SINCAM000920	ENSTGUP00000001324
SINCAM000922	ENSTGUP00000001325
SINCAM007417	ENSTGUP00000001326
SINCAM922341	ENSTGUP00000001327
SINCAM008938	ENSTGUP00000001328
SINCAM001722	ENSTGUP00000001329
SINCAM000936	ENSTGUP00000001330
SINCAM922342	ENSTGUP00000001331
SINCAM001721	ENSTGUP00000001332
SINCAM000935	ENSTGUP00000001333
SINCAM922515	ENSTGUP00000001334
SINCAM001719	ENSTGUP00000001335
SINCAM009991	ENSTGUP00000001336
SINCAM000899	ENSTGUP00000001337
SINCAM009994	ENSTGUP00000001338
SINCAM012254	ENSTGUP00000001340
SINCAM000585	ENSTGUP00000001341
SINCAM000913	ENSTGUP00000001342
SINCAM001717	ENSTGUP00000001343
SINCAM000912	ENSTGUP00000001344
SINCAM012255	ENSTGUP00000001345
SINCAM920673	ENSTGUP00000001347
SINCAM920887	ENSTGUP00000001348
SINCAM017888	ENSTGUP00000001349
SINCAM920552	ENSTGUP00000001351
SINCAM009998	ENSTGUP00000001352
SINCAM000939	ENSTGUP00000001353
SINCAM015162	ENSTGUP00000001354
SINCAM012253	ENSTGUP00000001355
SINCAM012252	ENSTGUP00000001356
SINCAM008939	ENSTGUP00000001357
SINCAM001076	ENSTGUP00000001358
SINCAM922344	ENSTGUP00000001359
SINCAM920672	ENSTGUP00000001360
SINCAM001714	ENSTGUP00000001364
SINCAM005601	ENSTGUP00000001365
SINCAM012250	ENSTGUP00000001368
SINCAM001713	ENSTGUP00000001369
SINCAM002222	ENSTGUP00000001371
SINCAM001075	ENSTGUP00000001372
SINCAM001098	ENSTGUP00000001374
SINCAM008888	ENSTGUP00000001375
SINCAM012249	ENSTGUP00000001377
SINCAM921733	ENSTGUP00000001380
SINCAM012248	ENSTGUP00000001381
SINCAM001099	ENSTGUP00000001382
SINCAM922220	ENSTGUP00000001383
SINCAM922345	ENSTGUP00000001385
SINCAM012965	ENSTGUP00000001387
SINCAM012329	ENSTGUP00000001389
SINCAM002223	ENSTGUP00000001390
SINCAM008904	ENSTGUP00000001391
SINCAM002224	ENSTGUP00000001396
SINCAM008878	ENSTGUP00000001398
SINCAM008880	ENSTGUP00000001403
SINCAM012273	ENSTGUP00000001404
SINCAM000985	ENSTGUP00000001405
SINCAM010221	ENSTGUP00000001406
SINCAM920751	ENSTGUP00000001407
SINCAM920669	ENSTGUP00000001408
SINCAM920670	ENSTGUP00000001411
SINCAM000984	ENSTGUP00000001412
SINCAM008882	ENSTGUP00000001413
SINCAM008861	ENSTGUP00000001414
SINCAM008943	ENSTGUP00000001415
SINCAM010001	ENSTGUP00000001416
SINCAM008942	ENSTGUP00000001417
SINCAM010000	ENSTGUP00000001418
SINCAM001702	ENSTGUP00000001419
SINCAM008876	ENSTGUP00000001420
SINCAM012271	ENSTGUP00000001421
SINCAM922531	ENSTGUP00000001422
SINCAM920567	ENSTGUP00000001423
SINCAM012257	ENSTGUP00000001424
SINCAM911044	ENSTGUP00000001425
SINCAM920421	ENSTGUP00000001426
SINCAM010217	ENSTGUP00000001427
SINCAM001703	ENSTGUP00000001429
SINCAM003222	ENSTGUP00000001430
SINCAM001704	ENSTGUP00000001431
SINCAM008884	ENSTGUP00000001432
SINCAM012350	ENSTGUP00000001433
SINCAM010216	ENSTGUP00000001435
SINCAM008866	ENSTGUP00000001436
SINCAM920566	ENSTGUP00000001438
SINCAM001706	ENSTGUP00000001440
SINCAM005659	ENSTGUP00000001443
SINCAM012346	ENSTGUP00000001444
SINCAM920563	ENSTGUP00000001445
SINCAM920550	ENSTGUP00000001446
SINCAM004762	ENSTGUP00000001448
SINCAM008867	ENSTGUP00000001453
SINCAM001707	ENSTGUP00000001454
SINCAM012244	ENSTGUP00000001455
SINCAM000951	ENSTGUP00000001457
SINCAM010075	ENSTGUP00000001458
SINCAM010086	ENSTGUP00000001460
SINCAM000950	ENSTGUP00000001462
SINCAM922539	ENSTGUP00000001463
SINCAM002218	ENSTGUP00000001464
SINCAM002219	ENSTGUP00000001465
SINCAM922516	ENSTGUP00000001468
SINCAM001711	ENSTGUP00000001469
SINCAM009934	ENSTGUP00000001470
SINCAM001710	ENSTGUP00000001471
SINCAM001708	ENSTGUP00000001474
SINCAM014108	ENSTGUP00000001475
SINCAM008886	ENSTGUP00000001477
SINCAM921762	ENSTGUP00000001479
SINCAM012198	ENSTGUP00000001480
SINCAM008970	ENSTGUP00000001481
SINCAM009933	ENSTGUP00000001482
SINCAM000948	ENSTGUP00000001483
SINCAM002216	ENSTGUP00000001484
SINCAM920749	ENSTGUP00000001485
SINCAM012200	ENSTGUP00000001486
SINCAM008971	ENSTGUP00000001487
SINCAM000945	ENSTGUP00000001488
SINCAM008973	ENSTGUP00000001489
SINCAM002210	ENSTGUP00000001490
SINCAM008975	ENSTGUP00000001491
SINCAM012201	ENSTGUP00000001495
SINCAM009109	ENSTGUP00000001496
SINCAM012204	ENSTGUP00000001497
SINCAM012100	ENSTGUP00000001499
SINCAM009932	ENSTGUP00000001500
SINCAM000944	ENSTGUP00000001501
SINCAM002209	ENSTGUP00000001502
SINCAM012099	ENSTGUP00000001503
SINCAM009931	ENSTGUP00000001504
SINCAM000943	ENSTGUP00000001506
SINCAM009108	ENSTGUP00000001507
SINCAM012171	ENSTGUP00000001508
SINCAM009107	ENSTGUP00000001509
SINCAM000815	ENSTGUP00000001510
SINCAM009930	ENSTGUP00000001513
SINCAM015261	ENSTGUP00000001514
SINCAM920432	ENSTGUP00000001515
SINCAM009926	ENSTGUP00000001516
SINCAM012172	ENSTGUP00000001517
SINCAM002208	ENSTGUP00000001518
SINCAM002207	ENSTGUP00000001522
SINCAM012175	ENSTGUP00000001523
SINCAM010294	ENSTGUP00000001524
SINCAM009106	ENSTGUP00000001525
SINCAM000058	ENSTGUP00000001526
SINCAM012176	ENSTGUP00000001527
SINCAM010295	ENSTGUP00000001528
SINCAM010197	ENSTGUP00000001529
SINCAM000059	ENSTGUP00000001530
SINCAM002025	ENSTGUP00000001532
SINCAM922508	ENSTGUP00000001534
SINCAM002024	ENSTGUP00000001535
SINCAM920433	ENSTGUP00000001536
SINCAM002023	ENSTGUP00000001537
SINCAM012179	ENSTGUP00000001540
SINCAM920434	ENSTGUP00000001541
SINCAM014040	ENSTGUP00000001543
SINCAM002107	ENSTGUP00000001545
SINCAM012180	ENSTGUP00000001546
SINCAM000289	ENSTGUP00000001547
SINCAM000810	ENSTGUP00000001548
SINCAM012181	ENSTGUP00000001549
SINCAM009066	ENSTGUP00000001550
SINCAM010193	ENSTGUP00000001551
SINCAM009064	ENSTGUP00000001552
SINCAM012182	ENSTGUP00000001554
SINCAM010065	ENSTGUP00000001555
SINCAM000290	ENSTGUP00000001556
SINCAM002106	ENSTGUP00000001557
SINCAM002105	ENSTGUP00000001558
SINCAM000941	ENSTGUP00000001559
SINCAM002104	ENSTGUP00000001560
SINCAM002103	ENSTGUP00000001561
SINCAM002101	ENSTGUP00000001562
SINCAM006945	ENSTGUP00000001563
SINCAM002100	ENSTGUP00000001564
SINCAM920484	ENSTGUP00000001566
SINCAM000940	ENSTGUP00000001567
SINCAM010137	ENSTGUP00000001570
SINCAM009718	ENSTGUP00000001571
SINCAM900182	ENSTGUP00000001572
SINCAM009062	ENSTGUP00000001574
SINCAM000381	ENSTGUP00000001576
SINCAM009061	ENSTGUP00000001577
SINCAM012189	ENSTGUP00000001578
SINCAM001193	ENSTGUP00000001582
SINCAM000383	ENSTGUP00000001585
SINCAM000003	ENSTGUP00000001587
SINCAM009093	ENSTGUP00000001588
SINCAM001192	ENSTGUP00000001589
SINCAM000005	ENSTGUP00000001591
SINCAM009090	ENSTGUP00000001592
SINCAM014259	ENSTGUP00000001594
SINCAM920546	ENSTGUP00000001595
SINCAM920547	ENSTGUP00000001596
SINCAM014675	ENSTGUP00000001597
SINCAM920604	ENSTGUP00000001599
SINCAM002099	ENSTGUP00000001601
SINCAM009092	ENSTGUP00000001602
SINCAM002098	ENSTGUP00000001603
SINCAM920603	ENSTGUP00000001604
SINCAM000822	ENSTGUP00000001605
SINCAM003161	ENSTGUP00000001606
SINCAM012303	ENSTGUP00000001607
SINCAM009089	ENSTGUP00000001608
SINCAM001190	ENSTGUP00000001609
SINCAM012300	ENSTGUP00000001610
SINCAM002097	ENSTGUP00000001611
SINCAM010156	ENSTGUP00000001612
SINCAM010158	ENSTGUP00000001613
SINCAM009057	ENSTGUP00000001614
SINCAM010161	ENSTGUP00000001615
SINCAM001442	ENSTGUP00000001616
SINCAM000824	ENSTGUP00000001617
SINCAM012301	ENSTGUP00000001618
SINCAM010176	ENSTGUP00000001619
SINCAM001443	ENSTGUP00000001621
SINCAM002095	ENSTGUP00000001624
SINCAM012714	ENSTGUP00000001625
SINCAM001446	ENSTGUP00000001626
SINCAM012072	ENSTGUP00000001628
SINCAM001447	ENSTGUP00000001629
SINCAM012074	ENSTGUP00000001630
SINCAM002094	ENSTGUP00000001631
SINCAM002093	ENSTGUP00000001632
SINCAM920646	ENSTGUP00000001633
SINCAM920647	ENSTGUP00000001634
SINCAM012600	ENSTGUP00000001635
SINCAM009059	ENSTGUP00000001636
SINCAM009378	ENSTGUP00000001640
SINCAM922369	ENSTGUP00000001641
SINCAM922371	ENSTGUP00000001643
SINCAM003371	ENSTGUP00000001645
SINCAM922946	ENSTGUP00000001647
SINCAM001453	ENSTGUP00000001648
SINCAM900231	ENSTGUP00000001650
SINCAM010042	ENSTGUP00000001651
SINCAM900232	ENSTGUP00000001652
SINCAM900233	ENSTGUP00000001653
SINCAM010047	ENSTGUP00000001656
SINCAM006947	ENSTGUP00000001658
SINCAM012213	ENSTGUP00000001659
SINCAM900235	ENSTGUP00000001660
SINCAM920630	ENSTGUP00000001662
SINCAM001336	ENSTGUP00000001664
SINCAM008901	ENSTGUP00000001666
SINCAM000113	ENSTGUP00000001668
SINCAM014077	ENSTGUP00000001669
SINCAM001338	ENSTGUP00000001670
SINCAM008919	ENSTGUP00000001671
SINCAM001339	ENSTGUP00000001672
SINCAM010050	ENSTGUP00000001673
SINCAM010051	ENSTGUP00000001675
SINCAM921742	ENSTGUP00000001676
SINCAM012215	ENSTGUP00000001679
SINCAM000849	ENSTGUP00000001680
SINCAM010053	ENSTGUP00000001681
SINCAM010054	ENSTGUP00000001683
SINCAM009913	ENSTGUP00000001687
SINCAM002090	ENSTGUP00000001689
SINCAM001342	ENSTGUP00000001690
SINCAM014261	ENSTGUP00000001691
SINCAM006096	ENSTGUP00000001693
SINCAM001374	ENSTGUP00000001695
SINCAM002091	ENSTGUP00000001696
SINCAM921740	ENSTGUP00000001697
SINCAM002087	ENSTGUP00000001698
SINCAM000852	ENSTGUP00000001699
SINCAM013230	ENSTGUP00000001700
SINCAM001372	ENSTGUP00000001701
SINCAM002085	ENSTGUP00000001703
SINCAM001371	ENSTGUP00000001704
SINCAM921739	ENSTGUP00000001705
SINCAM000854	ENSTGUP00000001706
SINCAM013572	ENSTGUP00000001708
SINCAM922511	ENSTGUP00000001709
SINCAM000006	ENSTGUP00000001712
SINCAM002084	ENSTGUP00000001713
SINCAM002083	ENSTGUP00000001716
SINCAM012195	ENSTGUP00000001717
SINCAM000399	ENSTGUP00000001719
SINCAM008924	ENSTGUP00000001720
SINCAM001370	ENSTGUP00000001721
SINCAM010060	ENSTGUP00000001723
SINCAM000400	ENSTGUP00000001724
SINCAM002081	ENSTGUP00000001726
SINCAM002079	ENSTGUP00000001728
SINCAM001363	ENSTGUP00000001730
SINCAM006004	ENSTGUP00000001731
SINCAM921738	ENSTGUP00000001732
SINCAM013395	ENSTGUP00000001733
SINCAM000402	ENSTGUP00000001735
SINCAM010264	ENSTGUP00000001737
SINCAM920637	ENSTGUP00000001738
SINCAM012326	ENSTGUP00000001739
SINCAM000403	ENSTGUP00000001740
SINCAM002076	ENSTGUP00000001741
SINCAM920740	ENSTGUP00000001742
SINCAM000404	ENSTGUP00000001744
SINCAM922367	ENSTGUP00000001745
SINCAM001673	ENSTGUP00000001746
SINCAM000409	ENSTGUP00000001747
SINCAM922365	ENSTGUP00000001748
SINCAM010258	ENSTGUP00000001749
SINCAM001369	ENSTGUP00000001751
SINCAM013556	ENSTGUP00000001753
SINCAM001368	ENSTGUP00000001755
SINCAM014801	ENSTGUP00000001756
SINCAM922359	ENSTGUP00000001758
SINCAM008921	ENSTGUP00000001759
SINCAM920538	ENSTGUP00000001760
SINCAM001367	ENSTGUP00000001761
SINCAM001366	ENSTGUP00000001762
SINCAM001674	ENSTGUP00000001763
SINCAM001365	ENSTGUP00000001765
SINCAM001364	ENSTGUP00000001767
SINCAM012325	ENSTGUP00000001769
SINCAM001375	ENSTGUP00000001770
SINCAM009100	ENSTGUP00000001772
SINCAM010254	ENSTGUP00000001774
SINCAM001376	ENSTGUP00000001775
SINCAM010184	ENSTGUP00000001776
SINCAM001675	ENSTGUP00000001781
SINCAM920639	ENSTGUP00000001782
SINCAM009102	ENSTGUP00000001786
SINCAM012292	ENSTGUP00000001790
SINCAM000373	ENSTGUP00000001791
SINCAM009103	ENSTGUP00000001792
SINCAM003180	ENSTGUP00000001793
SINCAM009099	ENSTGUP00000001794
SINCAM000374	ENSTGUP00000001795
SINCAM009097	ENSTGUP00000001796
SINCAM012291	ENSTGUP00000001797
SINCAM001377	ENSTGUP00000001798
SINCAM921075	ENSTGUP00000001799
SINCAM012736	ENSTGUP00000001800
SINCAM920641	ENSTGUP00000001801
SINCAM012322	ENSTGUP00000001803
SINCAM920642	ENSTGUP00000001804
SINCAM001676	ENSTGUP00000001805
SINCAM001381	ENSTGUP00000001806
SINCAM001382	ENSTGUP00000001807
SINCAM920482	ENSTGUP00000001808
SINCAM012289	ENSTGUP00000001809
SINCAM001677	ENSTGUP00000001810
SINCAM000826	ENSTGUP00000001811
SINCAM001465	ENSTGUP00000001812
SINCAM001334	ENSTGUP00000001813
SINCAM013370	ENSTGUP00000001814
SINCAM920542	ENSTGUP00000001815
SINCAM002265	ENSTGUP00000001816
SINCAM007350	ENSTGUP00000001817
SINCAM012286	ENSTGUP00000001819
SINCAM002266	ENSTGUP00000001820
SINCAM012285	ENSTGUP00000001821
SINCAM000109	ENSTGUP00000001824
SINCAM920629	ENSTGUP00000001825
SINCAM012284	ENSTGUP00000001826
SINCAM920628	ENSTGUP00000001827
SINCAM920627	ENSTGUP00000001828
SINCAM000814	ENSTGUP00000001829
SINCAM921735	ENSTGUP00000001830
SINCAM920626	ENSTGUP00000001831
SINCAM012283	ENSTGUP00000001833
SINCAM012282	ENSTGUP00000001834
SINCAM000813	ENSTGUP00000001835
SINCAM000858	ENSTGUP00000001838
SINCAM012280	ENSTGUP00000001840
SINCAM002161	ENSTGUP00000001841
SINCAM922521	ENSTGUP00000001843
SINCAM000808	ENSTGUP00000001844
SINCAM012232	ENSTGUP00000001845
SINCAM002162	ENSTGUP00000001846
SINCAM000825	ENSTGUP00000001848
SINCAM922518	ENSTGUP00000001849
SINCAM012239	ENSTGUP00000001850
SINCAM000365	ENSTGUP00000001851
SINCAM000364	ENSTGUP00000001852
SINCAM000363	ENSTGUP00000001853
SINCAM000362	ENSTGUP00000001855
SINCAM002164	ENSTGUP00000001856
SINCAM002166	ENSTGUP00000001858
SINCAM000361	ENSTGUP00000001860
SINCAM001329	ENSTGUP00000001861
SINCAM001328	ENSTGUP00000001862
SINCAM002169	ENSTGUP00000001863
SINCAM001327	ENSTGUP00000001864
SINCAM002172	ENSTGUP00000001867
SINCAM002173	ENSTGUP00000001869
SINCAM002174	ENSTGUP00000001870
SINCAM000358	ENSTGUP00000001874
SINCAM009816	ENSTGUP00000001875
SINCAM012238	ENSTGUP00000001876
SINCAM920633	ENSTGUP00000001877
SINCAM002175	ENSTGUP00000001878
SINCAM920680	ENSTGUP00000001880
SINCAM920632	ENSTGUP00000001881
SINCAM012278	ENSTGUP00000001882
SINCAM001762	ENSTGUP00000001884
SINCAM012276	ENSTGUP00000001885
SINCAM001689	ENSTGUP00000001886
SINCAM012117	ENSTGUP00000001888
SINCAM012130	ENSTGUP00000001889
SINCAM015719	ENSTGUP00000001891
SINCAM001344	ENSTGUP00000001892
SINCAM010276	ENSTGUP00000001893
SINCAM001679	ENSTGUP00000001895
SINCAM920634	ENSTGUP00000001896
SINCAM001680	ENSTGUP00000001898
SINCAM001353	ENSTGUP00000001899
SINCAM001681	ENSTGUP00000001900
SINCAM000355	ENSTGUP00000001901
SINCAM012091	ENSTGUP00000001902
SINCAM001682	ENSTGUP00000001903
SINCAM001352	ENSTGUP00000001904
SINCAM922047	ENSTGUP00000001905
SINCAM012423	ENSTGUP00000001906
SINCAM001683	ENSTGUP00000001909
SINCAM001684	ENSTGUP00000001912
SINCAM920668	ENSTGUP00000001914
SINCAM001686	ENSTGUP00000001915
SINCAM000146	ENSTGUP00000001916
SINCAM000147	ENSTGUP00000001921
SINCAM001687	ENSTGUP00000001922
SINCAM000148	ENSTGUP00000001923
SINCAM921038	ENSTGUP00000001924
SINCAM001358	ENSTGUP00000001925
SINCAM013404	ENSTGUP00000001926
SINCAM001688	ENSTGUP00000001929
SINCAM002259	ENSTGUP00000001930
SINCAM900151	ENSTGUP00000001932
SINCAM013393	ENSTGUP00000001933
SINCAM012098	ENSTGUP00000001934
SINCAM921039	ENSTGUP00000001935
SINCAM000149	ENSTGUP00000001936
SINCAM922633	ENSTGUP00000001937
SINCAM900152	ENSTGUP00000001938
SINCAM000151	ENSTGUP00000001940
SINCAM001669	ENSTGUP00000001942
SINCAM920635	ENSTGUP00000001943
SINCAM006141	ENSTGUP00000001944
SINCAM000152	ENSTGUP00000001945
SINCAM005588	ENSTGUP00000001946
SINCAM000635	ENSTGUP00000001947
SINCAM006142	ENSTGUP00000001948
SINCAM000153	ENSTGUP00000001949
SINCAM001668	ENSTGUP00000001950
SINCAM001389	ENSTGUP00000001951
SINCAM000154	ENSTGUP00000001952
SINCAM006144	ENSTGUP00000001953
SINCAM001362	ENSTGUP00000001954
SINCAM000873	ENSTGUP00000001960
SINCAM900260	ENSTGUP00000001961
SINCAM001705	ENSTGUP00000001963
SINCAM900259	ENSTGUP00000001964
SINCAM001665	ENSTGUP00000001965
SINCAM013525	ENSTGUP00000001966
SINCAM006147	ENSTGUP00000001967
SINCAM920762	ENSTGUP00000001968
SINCAM013526	ENSTGUP00000001970
SINCAM000155	ENSTGUP00000001971
SINCAM012752	ENSTGUP00000001972
SINCAM015614	ENSTGUP00000001973
SINCAM006150	ENSTGUP00000001974
SINCAM000156	ENSTGUP00000001975
SINCAM920638	ENSTGUP00000001976
SINCAM013528	ENSTGUP00000001977
SINCAM006151	ENSTGUP00000001978
SINCAM001343	ENSTGUP00000001980
SINCAM001935	ENSTGUP00000001981
SINCAM920446	ENSTGUP00000001982
SINCAM920447	ENSTGUP00000001983
SINCAM920448	ENSTGUP00000001984
SINCAM006153	ENSTGUP00000001987
SINCAM920625	ENSTGUP00000001988
SINCAM013523	ENSTGUP00000001990
SINCAM006167	ENSTGUP00000001991
SINCAM006168	ENSTGUP00000001992
SINCAM000007	ENSTGUP00000001993
SINCAM013569	ENSTGUP00000001994
SINCAM922148	ENSTGUP00000001996
SINCAM000008	ENSTGUP00000001997
SINCAM006950	ENSTGUP00000002000
SINCAM001387	ENSTGUP00000002001
SINCAM013522	ENSTGUP00000002002
SINCAM920644	ENSTGUP00000002003
SINCAM016176	ENSTGUP00000002004
SINCAM009958	ENSTGUP00000002005
SINCAM001385	ENSTGUP00000002006
SINCAM013521	ENSTGUP00000002007
SINCAM006174	ENSTGUP00000002008
SINCAM000010	ENSTGUP00000002009
SINCAM001936	ENSTGUP00000002010
SINCAM006155	ENSTGUP00000002011
SINCAM016175	ENSTGUP00000002012
SINCAM922658	ENSTGUP00000002013
SINCAM006156	ENSTGUP00000002014
SINCAM001383	ENSTGUP00000002015
SINCAM010302	ENSTGUP00000002016
SINCAM013568	ENSTGUP00000002017
SINCAM006157	ENSTGUP00000002018
SINCAM013481	ENSTGUP00000002019
SINCAM006158	ENSTGUP00000002020
SINCAM006159	ENSTGUP00000002021
SINCAM006160	ENSTGUP00000002023
SINCAM000011	ENSTGUP00000002024
SINCAM001937	ENSTGUP00000002025
SINCAM013480	ENSTGUP00000002028
SINCAM001938	ENSTGUP00000002029
SINCAM920712	ENSTGUP00000002030
SINCAM013564	ENSTGUP00000002032
SINCAM006161	ENSTGUP00000002036
SINCAM013534	ENSTGUP00000002039
SINCAM001940	ENSTGUP00000002041
SINCAM920427	ENSTGUP00000002044
SINCAM920428	ENSTGUP00000002050
SINCAM001941	ENSTGUP00000002054
SINCAM013741	ENSTGUP00000002058
SINCAM006163	ENSTGUP00000002061
SINCAM911046	ENSTGUP00000002067
SINCAM014229	ENSTGUP00000002068
SINCAM922815	ENSTGUP00000002070
SINCAM010769	ENSTGUP00000002072
SINCAM013539	ENSTGUP00000002073
SINCAM000016	ENSTGUP00000002074
SINCAM920714	ENSTGUP00000002075
SINCAM013725	ENSTGUP00000002077
SINCAM000017	ENSTGUP00000002080
SINCAM006188	ENSTGUP00000002081
SINCAM920715	ENSTGUP00000002082
SINCAM920716	ENSTGUP00000002084
SINCAM000018	ENSTGUP00000002085
SINCAM001943	ENSTGUP00000002089
SINCAM001814	ENSTGUP00000002090
SINCAM013542	ENSTGUP00000002092
SINCAM920726	ENSTGUP00000002093
SINCAM012185	ENSTGUP00000002094
SINCAM000019	ENSTGUP00000002095
SINCAM003617	ENSTGUP00000002097
SINCAM000020	ENSTGUP00000002098
SINCAM000081	ENSTGUP00000002099
SINCAM001990	ENSTGUP00000002100
SINCAM001479	ENSTGUP00000002101
SINCAM001478	ENSTGUP00000002103
SINCAM000078	ENSTGUP00000002105
SINCAM013740	ENSTGUP00000002106
SINCAM006186	ENSTGUP00000002109
SINCAM017958	ENSTGUP00000002110
SINCAM013417	ENSTGUP00000002111
SINCAM013416	ENSTGUP00000002114
SINCAM001991	ENSTGUP00000002118
SINCAM013413	ENSTGUP00000002124
SINCAM000126	ENSTGUP00000002128
SINCAM922567	ENSTGUP00000002131
SINCAM003620	ENSTGUP00000002133
SINCAM006185	ENSTGUP00000002135
SINCAM922566	ENSTGUP00000002136
SINCAM003628	ENSTGUP00000002138
SINCAM006184	ENSTGUP00000002140
SINCAM001818	ENSTGUP00000002141
SINCAM013735	ENSTGUP00000002143
SINCAM003627	ENSTGUP00000002144
SINCAM001816	ENSTGUP00000002146
SINCAM000129	ENSTGUP00000002147
SINCAM000130	ENSTGUP00000002148
SINCAM013724	ENSTGUP00000002149
SINCAM013412	ENSTGUP00000002150
SINCAM013567	ENSTGUP00000002151
SINCAM006183	ENSTGUP00000002152
SINCAM013566	ENSTGUP00000002153
SINCAM000131	ENSTGUP00000002154
SINCAM013517	ENSTGUP00000002156
SINCAM013462	ENSTGUP00000002158
SINCAM003626	ENSTGUP00000002159
SINCAM017627	ENSTGUP00000002160
SINCAM000132	ENSTGUP00000002161
SINCAM003624	ENSTGUP00000002163
SINCAM001820	ENSTGUP00000002164
SINCAM013723	ENSTGUP00000002166
SINCAM010914	ENSTGUP00000002168
SINCAM921578	ENSTGUP00000002169
SINCAM010866	ENSTGUP00000002171
SINCAM013624	ENSTGUP00000002172
SINCAM013548	ENSTGUP00000002173
SINCAM017394	ENSTGUP00000002175
SINCAM003623	ENSTGUP00000002176
SINCAM920650	ENSTGUP00000002177
SINCAM000282	ENSTGUP00000002178
SINCAM001464	ENSTGUP00000002179
SINCAM001821	ENSTGUP00000002180
SINCAM000283	ENSTGUP00000002181
SINCAM006182	ENSTGUP00000002182
SINCAM001828	ENSTGUP00000002183
SINCAM016468	ENSTGUP00000002184
SINCAM013625	ENSTGUP00000002185
SINCAM006181	ENSTGUP00000002186
SINCAM001466	ENSTGUP00000002188
SINCAM001467	ENSTGUP00000002190
SINCAM006180	ENSTGUP00000002192
SINCAM000387	ENSTGUP00000002194
SINCAM001826	ENSTGUP00000002195
SINCAM003635	ENSTGUP00000002196
SINCAM006179	ENSTGUP00000002198
SINCAM010869	ENSTGUP00000002199
SINCAM006178	ENSTGUP00000002200
SINCAM001468	ENSTGUP00000002201
SINCAM010870	ENSTGUP00000002202
SINCAM013547	ENSTGUP00000002203
SINCAM003636	ENSTGUP00000002204
SINCAM006177	ENSTGUP00000002205
SINCAM001824	ENSTGUP00000002208
SINCAM013639	ENSTGUP00000002212
SINCAM920748	ENSTGUP00000002213
SINCAM006175	ENSTGUP00000002214
SINCAM000321	ENSTGUP00000002215
SINCAM001823	ENSTGUP00000002216
SINCAM006189	ENSTGUP00000002224
SINCAM920689	ENSTGUP00000002225
SINCAM006190	ENSTGUP00000002226
SINCAM921136	ENSTGUP00000002227
SINCAM013545	ENSTGUP00000002230
SINCAM013418	ENSTGUP00000002231
SINCAM922636	ENSTGUP00000002232
SINCAM001471	ENSTGUP00000002234
SINCAM000319	ENSTGUP00000002235
SINCAM005421	ENSTGUP00000002236
SINCAM013348	ENSTGUP00000002238
SINCAM010876	ENSTGUP00000002240
SINCAM006191	ENSTGUP00000002241
SINCAM010879	ENSTGUP00000002242
SINCAM001822	ENSTGUP00000002243
SINCAM013349	ENSTGUP00000002244
SINCAM003384	ENSTGUP00000002246
SINCAM014845	ENSTGUP00000002247
SINCAM921137	ENSTGUP00000002248
SINCAM013638	ENSTGUP00000002249
SINCAM921043	ENSTGUP00000002251
SINCAM000318	ENSTGUP00000002253
SINCAM013287	ENSTGUP00000002254
SINCAM920701	ENSTGUP00000002255
SINCAM003702	ENSTGUP00000002256
SINCAM001877	ENSTGUP00000002260
SINCAM000413	ENSTGUP00000002262
SINCAM922448	ENSTGUP00000002263
SINCAM921044	ENSTGUP00000002264
SINCAM013626	ENSTGUP00000002266
SINCAM920489	ENSTGUP00000002267
SINCAM001878	ENSTGUP00000002268
SINCAM003701	ENSTGUP00000002269
SINCAM006193	ENSTGUP00000002270
SINCAM001565	ENSTGUP00000002271
SINCAM922305	ENSTGUP00000002272
SINCAM001879	ENSTGUP00000002274
SINCAM013369	ENSTGUP00000002275
SINCAM003700	ENSTGUP00000002276
SINCAM013690	ENSTGUP00000002277
SINCAM013574	ENSTGUP00000002278
SINCAM000846	ENSTGUP00000002279
SINCAM013573	ENSTGUP00000002280
SINCAM921185	ENSTGUP00000002281
SINCAM921045	ENSTGUP00000002282
SINCAM003804	ENSTGUP00000002284
SINCAM003803	ENSTGUP00000002286
SINCAM003802	ENSTGUP00000002288
SINCAM922547	ENSTGUP00000002289
SINCAM921449	ENSTGUP00000002292
SINCAM010089	ENSTGUP00000002294
SINCAM001880	ENSTGUP00000002295
SINCAM013615	ENSTGUP00000002296
SINCAM003800	ENSTGUP00000002297
SINCAM000820	ENSTGUP00000002298
SINCAM922641	ENSTGUP00000002299
SINCAM013438	ENSTGUP00000002302
SINCAM003798	ENSTGUP00000002303
SINCAM006195	ENSTGUP00000002308
SINCAM015443	ENSTGUP00000002310
SINCAM001882	ENSTGUP00000002311
SINCAM922306	ENSTGUP00000002312
SINCAM010738	ENSTGUP00000002313
SINCAM013444	ENSTGUP00000002315
SINCAM921792	ENSTGUP00000002316
SINCAM003797	ENSTGUP00000002317
SINCAM921046	ENSTGUP00000002320
SINCAM013614	ENSTGUP00000002322
SINCAM001883	ENSTGUP00000002323
SINCAM013374	ENSTGUP00000002324
SINCAM006526	ENSTGUP00000002325
SINCAM013612	ENSTGUP00000002327
SINCAM013373	ENSTGUP00000002331
SINCAM001884	ENSTGUP00000002332
SINCAM017041	ENSTGUP00000002333
SINCAM921047	ENSTGUP00000002335
SINCAM001475	ENSTGUP00000002337
SINCAM001476	ENSTGUP00000002338
SINCAM001886	ENSTGUP00000002340
SINCAM920703	ENSTGUP00000002341
SINCAM001463	ENSTGUP00000002342
SINCAM006198	ENSTGUP00000002343
SINCAM012716	ENSTGUP00000002344
SINCAM010750	ENSTGUP00000002345
SINCAM010749	ENSTGUP00000002346
SINCAM000397	ENSTGUP00000002347
SINCAM006199	ENSTGUP00000002348
SINCAM000302	ENSTGUP00000002350
SINCAM006200	ENSTGUP00000002351
SINCAM000303	ENSTGUP00000002352
SINCAM013363	ENSTGUP00000002353
SINCAM003795	ENSTGUP00000002354
SINCAM001462	ENSTGUP00000002355
SINCAM920643	ENSTGUP00000002356
SINCAM013367	ENSTGUP00000002357
SINCAM003794	ENSTGUP00000002359
SINCAM013379	ENSTGUP00000002360
SINCAM002424	ENSTGUP00000002361
SINCAM006201	ENSTGUP00000002362
SINCAM010748	ENSTGUP00000002364
SINCAM013377	ENSTGUP00000002365
SINCAM003793	ENSTGUP00000002366
SINCAM001887	ENSTGUP00000002368
SINCAM010787	ENSTGUP00000002369
SINCAM013611	ENSTGUP00000002370
SINCAM012817	ENSTGUP00000002371
SINCAM013376	ENSTGUP00000002373
SINCAM013610	ENSTGUP00000002374
SINCAM013381	ENSTGUP00000002375
SINCAM007763	ENSTGUP00000002376
SINCAM921206	ENSTGUP00000002377
SINCAM001888	ENSTGUP00000002380
SINCAM013609	ENSTGUP00000002381
SINCAM007760	ENSTGUP00000002383
SINCAM006202	ENSTGUP00000002387
SINCAM006203	ENSTGUP00000002389
SINCAM003778	ENSTGUP00000002390
SINCAM000305	ENSTGUP00000002391
SINCAM013608	ENSTGUP00000002392
SINCAM003779	ENSTGUP00000002393
SINCAM010803	ENSTGUP00000002394
SINCAM921521	ENSTGUP00000002395
SINCAM001889	ENSTGUP00000002396
SINCAM921522	ENSTGUP00000002397
SINCAM920624	ENSTGUP00000002398
SINCAM003780	ENSTGUP00000002400
SINCAM920623	ENSTGUP00000002401
SINCAM921048	ENSTGUP00000002402
SINCAM921523	ENSTGUP00000002403
SINCAM921496	ENSTGUP00000002404
SINCAM921049	ENSTGUP00000002406
SINCAM015465	ENSTGUP00000002407
SINCAM001325	ENSTGUP00000002409
SINCAM015464	ENSTGUP00000002411
SINCAM002290	ENSTGUP00000002412
SINCAM003682	ENSTGUP00000002413
SINCAM015463	ENSTGUP00000002414
SINCAM013448	ENSTGUP00000002415
SINCAM001324	ENSTGUP00000002416
SINCAM003755	ENSTGUP00000002417
SINCAM000307	ENSTGUP00000002418
SINCAM013354	ENSTGUP00000002421
SINCAM002289	ENSTGUP00000002422
SINCAM000308	ENSTGUP00000002424
SINCAM006206	ENSTGUP00000002426
SINCAM006207	ENSTGUP00000002427
SINCAM006208	ENSTGUP00000002428
SINCAM003757	ENSTGUP00000002429
SINCAM015461	ENSTGUP00000002430
SINCAM000310	ENSTGUP00000002432
SINCAM002283	ENSTGUP00000002434
SINCAM922630	ENSTGUP00000002435
SINCAM002282	ENSTGUP00000002437
SINCAM001322	ENSTGUP00000002438
SINCAM003761	ENSTGUP00000002440
SINCAM006209	ENSTGUP00000002441
SINCAM002281	ENSTGUP00000002442
SINCAM003763	ENSTGUP00000002443
SINCAM002280	ENSTGUP00000002445
SINCAM001320	ENSTGUP00000002446
SINCAM922629	ENSTGUP00000002448
SINCAM015460	ENSTGUP00000002449
SINCAM921196	ENSTGUP00000002451
SINCAM000311	ENSTGUP00000002453
SINCAM014567	ENSTGUP00000002455
SINCAM013649	ENSTGUP00000002458
SINCAM010228	ENSTGUP00000002459
SINCAM003765	ENSTGUP00000002460
SINCAM010811	ENSTGUP00000002462
SINCAM006210	ENSTGUP00000002463
SINCAM000312	ENSTGUP00000002464
SINCAM002075	ENSTGUP00000002466
SINCAM003766	ENSTGUP00000002467
SINCAM013352	ENSTGUP00000002468
SINCAM922550	ENSTGUP00000002469
SINCAM013650	ENSTGUP00000002470
SINCAM006211	ENSTGUP00000002471
SINCAM000313	ENSTGUP00000002472
SINCAM921476	ENSTGUP00000002475
SINCAM921477	ENSTGUP00000002476
SINCAM921371	ENSTGUP00000002477
SINCAM002073	ENSTGUP00000002478
SINCAM003767	ENSTGUP00000002479
SINCAM001319	ENSTGUP00000002480
SINCAM007775	ENSTGUP00000002481
SINCAM016150	ENSTGUP00000002482
SINCAM010813	ENSTGUP00000002487
SINCAM002072	ENSTGUP00000002488
SINCAM001317	ENSTGUP00000002489
SINCAM007854	ENSTGUP00000002490
SINCAM013291	ENSTGUP00000002491
SINCAM007853	ENSTGUP00000002492
SINCAM002070	ENSTGUP00000002493
SINCAM000314	ENSTGUP00000002494
SINCAM002069	ENSTGUP00000002496
SINCAM922896	ENSTGUP00000002497
SINCAM003772	ENSTGUP00000002498
SINCAM000301	ENSTGUP00000002499
SINCAM000300	ENSTGUP00000002500
SINCAM010814	ENSTGUP00000002501
SINCAM002067	ENSTGUP00000002503
SINCAM001315	ENSTGUP00000002505
SINCAM000298	ENSTGUP00000002506
SINCAM921197	ENSTGUP00000002507
SINCAM007852	ENSTGUP00000002510
SINCAM013297	ENSTGUP00000002511
SINCAM001313	ENSTGUP00000002512
SINCAM006213	ENSTGUP00000002513
SINCAM001312	ENSTGUP00000002516
SINCAM001311	ENSTGUP00000002517
SINCAM001310	ENSTGUP00000002518
SINCAM922288	ENSTGUP00000002519
SINCAM920622	ENSTGUP00000002520
SINCAM016286	ENSTGUP00000002521
SINCAM922555	ENSTGUP00000002522
SINCAM000296	ENSTGUP00000002523
SINCAM013652	ENSTGUP00000002524
SINCAM007953	ENSTGUP00000002525
SINCAM013854	ENSTGUP00000002526
SINCAM001305	ENSTGUP00000002528
SINCAM001303	ENSTGUP00000002530
SINCAM001302	ENSTGUP00000002532
SINCAM000292	ENSTGUP00000002533
SINCAM922289	ENSTGUP00000002534
SINCAM000291	ENSTGUP00000002536
SINCAM921199	ENSTGUP00000002537
SINCAM016287	ENSTGUP00000002539
SINCAM013834	ENSTGUP00000002540
SINCAM921494	ENSTGUP00000002541
SINCAM010816	ENSTGUP00000002542
SINCAM013298	ENSTGUP00000002543
SINCAM010817	ENSTGUP00000002545
SINCAM013299	ENSTGUP00000002546
SINCAM001299	ENSTGUP00000002548
SINCAM010818	ENSTGUP00000002549
SINCAM013420	ENSTGUP00000002550
SINCAM005492	ENSTGUP00000002551
SINCAM007838	ENSTGUP00000002552
SINCAM009774	ENSTGUP00000002554
SINCAM002066	ENSTGUP00000002555
SINCAM013589	ENSTGUP00000002556
SINCAM920739	ENSTGUP00000002557
SINCAM921497	ENSTGUP00000002561
SINCAM921221	ENSTGUP00000002563
SINCAM013588	ENSTGUP00000002564
SINCAM921499	ENSTGUP00000002566
SINCAM010819	ENSTGUP00000002567
SINCAM013483	ENSTGUP00000002569
SINCAM000390	ENSTGUP00000002570
SINCAM015263	ENSTGUP00000002571
SINCAM003880	ENSTGUP00000002574
SINCAM010820	ENSTGUP00000002576
SINCAM000349	ENSTGUP00000002579
SINCAM009775	ENSTGUP00000002582
SINCAM013583	ENSTGUP00000002584
SINCAM013582	ENSTGUP00000002585
SINCAM003879	ENSTGUP00000002586
SINCAM002065	ENSTGUP00000002587
SINCAM003922	ENSTGUP00000002588
SINCAM003923	ENSTGUP00000002589
SINCAM007863	ENSTGUP00000002590
SINCAM007862	ENSTGUP00000002591
SINCAM013664	ENSTGUP00000002592
SINCAM001296	ENSTGUP00000002593
SINCAM013663	ENSTGUP00000002594
SINCAM010822	ENSTGUP00000002595
SINCAM013486	ENSTGUP00000002596
SINCAM006215	ENSTGUP00000002597
SINCAM010824	ENSTGUP00000002598
SINCAM001295	ENSTGUP00000002600
SINCAM003924	ENSTGUP00000002602
SINCAM003925	ENSTGUP00000002604
SINCAM013683	ENSTGUP00000002606
SINCAM921588	ENSTGUP00000002607
SINCAM003926	ENSTGUP00000002609
SINCAM002060	ENSTGUP00000002612
SINCAM001294	ENSTGUP00000002614
SINCAM004737	ENSTGUP00000002615
SINCAM002190	ENSTGUP00000002617
SINCAM002059	ENSTGUP00000002618
SINCAM002058	ENSTGUP00000002619
SINCAM013488	ENSTGUP00000002620
SINCAM010826	ENSTGUP00000002621
SINCAM003927	ENSTGUP00000002622
SINCAM002057	ENSTGUP00000002623
SINCAM000234	ENSTGUP00000002624
SINCAM016003	ENSTGUP00000002625
SINCAM003929	ENSTGUP00000002626
SINCAM007858	ENSTGUP00000002629
SINCAM922647	ENSTGUP00000002630
SINCAM001293	ENSTGUP00000002631
SINCAM002056	ENSTGUP00000002634
SINCAM010827	ENSTGUP00000002638
SINCAM008062	ENSTGUP00000002642
SINCAM002055	ENSTGUP00000002643
SINCAM013825	ENSTGUP00000002644
SINCAM000228	ENSTGUP00000002646
SINCAM922746	ENSTGUP00000002647
SINCAM001290	ENSTGUP00000002648
SINCAM003930	ENSTGUP00000002650
SINCAM006098	ENSTGUP00000002652
SINCAM013827	ENSTGUP00000002653
SINCAM002053	ENSTGUP00000002654
SINCAM921905	ENSTGUP00000002655
SINCAM010831	ENSTGUP00000002656
SINCAM010832	ENSTGUP00000002657
SINCAM013831	ENSTGUP00000002658
SINCAM010833	ENSTGUP00000002659
SINCAM007849	ENSTGUP00000002660
SINCAM001289	ENSTGUP00000002661
SINCAM010834	ENSTGUP00000002662
SINCAM000225	ENSTGUP00000002663
SINCAM007940	ENSTGUP00000002664
SINCAM002052	ENSTGUP00000002665
SINCAM001288	ENSTGUP00000002666
SINCAM013832	ENSTGUP00000002667
SINCAM010835	ENSTGUP00000002669
SINCAM013492	ENSTGUP00000002670
SINCAM001287	ENSTGUP00000002671
SINCAM006099	ENSTGUP00000002672
SINCAM013662	ENSTGUP00000002674
SINCAM922294	ENSTGUP00000002675
SINCAM001286	ENSTGUP00000002676
SINCAM007739	ENSTGUP00000002677
SINCAM001285	ENSTGUP00000002678
SINCAM007876	ENSTGUP00000002679
SINCAM013655	ENSTGUP00000002680
SINCAM000224	ENSTGUP00000002681
SINCAM002051	ENSTGUP00000002682
SINCAM922328	ENSTGUP00000002684
SINCAM007864	ENSTGUP00000002685
SINCAM007865	ENSTGUP00000002686
SINCAM000223	ENSTGUP00000002687
SINCAM006100	ENSTGUP00000002688
SINCAM007866	ENSTGUP00000002689
SINCAM013798	ENSTGUP00000002690
SINCAM922327	ENSTGUP00000002691
SINCAM007867	ENSTGUP00000002692
SINCAM013676	ENSTGUP00000002693
SINCAM000222	ENSTGUP00000002694
SINCAM001283	ENSTGUP00000002695
SINCAM003957	ENSTGUP00000002696
SINCAM012956	ENSTGUP00000002698
SINCAM013677	ENSTGUP00000002699
SINCAM921212	ENSTGUP00000002701
SINCAM921211	ENSTGUP00000002703
SINCAM006102	ENSTGUP00000002704
SINCAM007870	ENSTGUP00000002707
SINCAM000220	ENSTGUP00000002708
SINCAM007871	ENSTGUP00000002710
SINCAM000219	ENSTGUP00000002711
SINCAM007872	ENSTGUP00000002712
SINCAM014950	ENSTGUP00000002716
SINCAM015151	ENSTGUP00000002717
SINCAM014948	ENSTGUP00000002718
SINCAM009353	ENSTGUP00000002719
SINCAM014947	ENSTGUP00000002721
SINCAM002050	ENSTGUP00000002722
SINCAM000218	ENSTGUP00000002723
SINCAM003705	ENSTGUP00000002725
SINCAM002049	ENSTGUP00000002727
SINCAM013679	ENSTGUP00000002728
SINCAM013493	ENSTGUP00000002729
SINCAM013497	ENSTGUP00000002731
SINCAM013494	ENSTGUP00000002732
SINCAM003706	ENSTGUP00000002733
SINCAM012083	ENSTGUP00000002734
SINCAM000217	ENSTGUP00000002735
SINCAM007873	ENSTGUP00000002736
SINCAM000216	ENSTGUP00000002737
SINCAM922322	ENSTGUP00000002738
SINCAM001281	ENSTGUP00000002739
SINCAM003708	ENSTGUP00000002740
SINCAM922330	ENSTGUP00000002741
SINCAM920621	ENSTGUP00000002742
SINCAM000212	ENSTGUP00000002743
SINCAM003709	ENSTGUP00000002746
SINCAM007874	ENSTGUP00000002747
SINCAM000214	ENSTGUP00000002749
SINCAM013495	ENSTGUP00000002751
SINCAM010989	ENSTGUP00000002752
SINCAM016455	ENSTGUP00000002753
SINCAM001280	ENSTGUP00000002755
SINCAM013423	ENSTGUP00000002756
SINCAM000215	ENSTGUP00000002759
SINCAM920619	ENSTGUP00000002761
SINCAM921189	ENSTGUP00000002762
SINCAM002047	ENSTGUP00000002763
SINCAM015802	ENSTGUP00000002764
SINCAM007875	ENSTGUP00000002765
SINCAM006107	ENSTGUP00000002766
SINCAM013680	ENSTGUP00000002767
SINCAM013425	ENSTGUP00000002768
SINCAM011006	ENSTGUP00000002770
SINCAM010980	ENSTGUP00000002771
SINCAM007778	ENSTGUP00000002773
SINCAM002039	ENSTGUP00000002774
SINCAM921478	ENSTGUP00000002776
SINCAM003977	ENSTGUP00000002778
SINCAM922638	ENSTGUP00000002781
SINCAM003979	ENSTGUP00000002782
SINCAM000210	ENSTGUP00000002783
SINCAM920618	ENSTGUP00000002784
SINCAM006108	ENSTGUP00000002785
SINCAM921033	ENSTGUP00000002786
SINCAM003980	ENSTGUP00000002787
SINCAM001278	ENSTGUP00000002788
SINCAM000209	ENSTGUP00000002789
SINCAM920617	ENSTGUP00000002790
SINCAM006110	ENSTGUP00000002791
SINCAM013426	ENSTGUP00000002792
SINCAM013618	ENSTGUP00000002793
SINCAM013617	ENSTGUP00000002795
SINCAM013619	ENSTGUP00000002796
SINCAM003981	ENSTGUP00000002797
SINCAM002037	ENSTGUP00000002798
SINCAM000207	ENSTGUP00000002801
SINCAM013427	ENSTGUP00000002802
SINCAM013620	ENSTGUP00000002803
SINCAM011026	ENSTGUP00000002804
SINCAM002035	ENSTGUP00000002805
SINCAM001277	ENSTGUP00000002806
SINCAM013429	ENSTGUP00000002807
SINCAM006111	ENSTGUP00000002808
SINCAM014449	ENSTGUP00000002812
SINCAM013621	ENSTGUP00000002813
SINCAM006112	ENSTGUP00000002814
SINCAM011025	ENSTGUP00000002815
SINCAM002032	ENSTGUP00000002816
SINCAM013692	ENSTGUP00000002817
SINCAM922559	ENSTGUP00000002819
SINCAM003865	ENSTGUP00000002820
SINCAM006113	ENSTGUP00000002822
SINCAM006114	ENSTGUP00000002824
SINCAM001274	ENSTGUP00000002825
SINCAM000394	ENSTGUP00000002826
SINCAM006115	ENSTGUP00000002827
SINCAM007776	ENSTGUP00000002828
SINCAM013810	ENSTGUP00000002829
SINCAM007861	ENSTGUP00000002830
SINCAM920737	ENSTGUP00000002832
SINCAM013431	ENSTGUP00000002833
SINCAM001273	ENSTGUP00000002834
SINCAM011012	ENSTGUP00000002836
SINCAM000393	ENSTGUP00000002837
SINCAM006124	ENSTGUP00000002838
SINCAM920736	ENSTGUP00000002839
SINCAM003866	ENSTGUP00000002840
SINCAM006117	ENSTGUP00000002841
SINCAM013809	ENSTGUP00000002842
SINCAM007860	ENSTGUP00000002843
SINCAM007844	ENSTGUP00000002844
SINCAM006119	ENSTGUP00000002845
SINCAM920735	ENSTGUP00000002846
SINCAM013808	ENSTGUP00000002847
SINCAM001272	ENSTGUP00000002848
SINCAM920734	ENSTGUP00000002849
SINCAM000392	ENSTGUP00000002851
SINCAM001271	ENSTGUP00000002852
SINCAM922640	ENSTGUP00000002853
SINCAM006120	ENSTGUP00000002854
SINCAM920616	ENSTGUP00000002855
SINCAM013499	ENSTGUP00000002857
SINCAM001269	ENSTGUP00000002858
SINCAM011011	ENSTGUP00000002859
SINCAM013500	ENSTGUP00000002861
SINCAM005256	ENSTGUP00000002862
SINCAM001267	ENSTGUP00000002863
SINCAM001360	ENSTGUP00000002864
SINCAM003867	ENSTGUP00000002865
SINCAM001266	ENSTGUP00000002867
SINCAM006122	ENSTGUP00000002869
SINCAM004662	ENSTGUP00000002870
SINCAM000415	ENSTGUP00000002871
SINCAM920733	ENSTGUP00000002872
SINCAM003868	ENSTGUP00000002873
SINCAM013501	ENSTGUP00000002874
SINCAM007840	ENSTGUP00000002875
SINCAM001265	ENSTGUP00000002876
SINCAM013807	ENSTGUP00000002877
SINCAM000416	ENSTGUP00000002879
[truncated: 9,114 more rows]
