# Supplementary material for: Reconstruction of proto-vertebrate, proto-cyclostome and proto-gnathostome genomes provides new insights into early vertebrate evolution
Source: Nat Commun. 2021 Jul 23;12:4489. doi: 10.1038/s41467-021-24573-z (PMC8302630; doi:10.1038/s41467-021-24573-z)
Supplement: Supplementary file 4 — Supplementary Data 1 [file 41467_2021_24573_MOESM4_ESM.zip › SuppData1/orthologs/CALMI-TETNG.txt]

SINCAM000003	ENSTNIP00000020966
SINCAM000003	ENSTNIP00000019828
SINCAM000004	ENSTNIP00000005834
SINCAM000004	ENSTNIP00000002309
SINCAM000008	ENSTNIP00000007250
SINCAM000009	ENSTNIP00000016027
SINCAM000010	ENSTNIP00000016028
SINCAM000011	ENSTNIP00000008592
SINCAM000014	ENSTNIP00000004182
SINCAM000016	ENSTNIP00000016042
SINCAM000017	ENSTNIP00000016043
SINCAM000017	ENSTNIP00000021373
SINCAM000018	ENSTNIP00000016044
SINCAM000019	ENSTNIP00000008178
SINCAM000019	ENSTNIP00000007874
SINCAM000020	ENSTNIP00000016045
SINCAM000024	ENSTNIP00000016079
SINCAM000024	ENSTNIP00000001785
SINCAM000025	ENSTNIP00000013985
SINCAM000025	ENSTNIP00000009774
SINCAM000026	ENSTNIP00000001898
SINCAM000029	ENSTNIP00000013364
SINCAM000029	ENSTNIP00000000243
SINCAM000030	ENSTNIP00000005779
SINCAM000033	ENSTNIP00000020729
SINCAM000034	ENSTNIP00000000826
SINCAM000035	ENSTNIP00000003083
SINCAM000035	ENSTNIP00000002292
SINCAM000036	ENSTNIP00000018885
SINCAM000036	ENSTNIP00000011912
SINCAM000037	ENSTNIP00000018884
SINCAM000037	ENSTNIP00000011913
SINCAM000039	ENSTNIP00000019657
SINCAM000040	ENSTNIP00000020731
SINCAM000044	ENSTNIP00000020967
SINCAM000045	ENSTNIP00000020968
SINCAM000046	ENSTNIP00000020969
SINCAM000046	ENSTNIP00000023000
SINCAM000047	ENSTNIP00000017228
SINCAM000047	ENSTNIP00000020970
SINCAM000048	ENSTNIP00000007079
SINCAM000049	ENSTNIP00000002409
SINCAM000049	ENSTNIP00000006290
SINCAM000051	ENSTNIP00000000167
SINCAM000052	ENSTNIP00000001328
SINCAM000055	ENSTNIP00000008315
SINCAM000055	ENSTNIP00000015002
SINCAM000063	ENSTNIP00000008346
SINCAM000066	ENSTNIP00000022909
SINCAM000067	ENSTNIP00000007253
SINCAM000067	ENSTNIP00000017227
SINCAM000069	ENSTNIP00000019033
SINCAM000069	ENSTNIP00000010361
SINCAM000071	ENSTNIP00000011867
SINCAM000071	ENSTNIP00000008699
SINCAM000075	ENSTNIP00000022031
SINCAM000076	ENSTNIP00000014176
SINCAM000077	ENSTNIP00000021189
SINCAM000078	ENSTNIP00000016051
SINCAM000078	ENSTNIP00000014038
SINCAM000080	ENSTNIP00000016048
SINCAM000081	ENSTNIP00000001836
SINCAM000083	ENSTNIP00000003544
SINCAM000083	ENSTNIP00000001297
SINCAM000084	ENSTNIP00000019052
SINCAM000084	ENSTNIP00000021274
SINCAM000090	ENSTNIP00000008247
SINCAM000099	ENSTNIP00000010231
SINCAM000099	ENSTNIP00000006851
SINCAM000100	ENSTNIP00000014203
SINCAM000102	ENSTNIP00000016054
SINCAM000104	ENSTNIP00000009118
SINCAM000104	ENSTNIP00000004463
SINCAM000106	ENSTNIP00000013183
SINCAM000110	ENSTNIP00000012762
SINCAM000110	ENSTNIP00000022091
SINCAM000116	ENSTNIP00000007288
SINCAM000117	ENSTNIP00000010354
SINCAM000120	ENSTNIP00000011970
SINCAM000120	ENSTNIP00000011512
SINCAM000122	ENSTNIP00000022684
SINCAM000126	ENSTNIP00000005832
SINCAM000129	ENSTNIP00000020498
SINCAM000129	ENSTNIP00000011796
SINCAM000130	ENSTNIP00000020499
SINCAM000131	ENSTNIP00000006370
SINCAM000131	ENSTNIP00000021928
SINCAM000132	ENSTNIP00000008558
SINCAM000133	ENSTNIP00000015367
SINCAM000133	ENSTNIP00000019198
SINCAM000135	ENSTNIP00000017226
SINCAM000136	ENSTNIP00000016211
SINCAM000137	ENSTNIP00000016226
SINCAM000140	ENSTNIP00000016197
SINCAM000141	ENSTNIP00000016198
SINCAM000141	ENSTNIP00000021273
SINCAM000143	ENSTNIP00000021212
SINCAM000143	ENSTNIP00000021213
SINCAM000147	ENSTNIP00000006320
SINCAM000148	ENSTNIP00000007877
SINCAM000148	ENSTNIP00000015984
SINCAM000151	ENSTNIP00000014264
SINCAM000151	ENSTNIP00000015331
SINCAM000152	ENSTNIP00000015330
SINCAM000152	ENSTNIP00000014263
SINCAM000153	ENSTNIP00000014262
SINCAM000153	ENSTNIP00000015329
SINCAM000154	ENSTNIP00000015328
SINCAM000155	ENSTNIP00000009073
SINCAM000156	ENSTNIP00000009075
SINCAM000161	ENSTNIP00000006685
SINCAM000161	ENSTNIP00000020475
SINCAM000162	ENSTNIP00000006684
SINCAM000163	ENSTNIP00000013044
SINCAM000164	ENSTNIP00000013045
SINCAM000164	ENSTNIP00000015004
SINCAM000165	ENSTNIP00000013046
SINCAM000166	ENSTNIP00000015006
SINCAM000166	ENSTNIP00000013047
SINCAM000167	ENSTNIP00000013048
SINCAM000167	ENSTNIP00000015007
SINCAM000172	ENSTNIP00000007229
SINCAM000172	ENSTNIP00000016658
SINCAM000174	ENSTNIP00000006932
SINCAM000176	ENSTNIP00000004368
SINCAM000177	ENSTNIP00000021836
SINCAM000179	ENSTNIP00000006100
SINCAM000179	ENSTNIP00000016316
SINCAM000180	ENSTNIP00000007645
SINCAM000180	ENSTNIP00000021402
SINCAM000181	ENSTNIP00000008377
SINCAM000191	ENSTNIP00000016009
SINCAM000192	ENSTNIP00000016013
SINCAM000193	ENSTNIP00000016014
SINCAM000194	ENSTNIP00000014748
SINCAM000194	ENSTNIP00000010481
SINCAM000196	ENSTNIP00000016017
SINCAM000197	ENSTNIP00000002854
SINCAM000198	ENSTNIP00000016019
SINCAM000198	ENSTNIP00000015241
SINCAM000200	ENSTNIP00000016020
SINCAM000201	ENSTNIP00000016021
SINCAM000201	ENSTNIP00000019180
SINCAM000202	ENSTNIP00000002216
SINCAM000204	ENSTNIP00000011522
SINCAM000204	ENSTNIP00000021837
SINCAM000205	ENSTNIP00000019365
SINCAM000205	ENSTNIP00000012825
SINCAM000207	ENSTNIP00000020869
SINCAM000209	ENSTNIP00000007280
SINCAM000210	ENSTNIP00000007281
SINCAM000212	ENSTNIP00000020872
SINCAM000214	ENSTNIP00000020871
SINCAM000215	ENSTNIP00000020870
SINCAM000215	ENSTNIP00000006300
SINCAM000216	ENSTNIP00000020875
SINCAM000216	ENSTNIP00000015646
SINCAM000218	ENSTNIP00000014191
SINCAM000221	ENSTNIP00000010717
SINCAM000221	ENSTNIP00000014190
SINCAM000223	ENSTNIP00000020880
SINCAM000224	ENSTNIP00000020881
SINCAM000225	ENSTNIP00000020882
SINCAM000225	ENSTNIP00000011800
SINCAM000228	ENSTNIP00000020883
SINCAM000228	ENSTNIP00000012816
SINCAM000234	ENSTNIP00000008104
SINCAM000235	ENSTNIP00000005962
SINCAM000236	ENSTNIP00000005963
SINCAM000236	ENSTNIP00000014187
SINCAM000237	ENSTNIP00000002695
SINCAM000237	ENSTNIP00000014186
SINCAM000238	ENSTNIP00000005965
SINCAM000239	ENSTNIP00000021840
SINCAM000239	ENSTNIP00000004249
SINCAM000241	ENSTNIP00000009912
SINCAM000241	ENSTNIP00000012829
SINCAM000242	ENSTNIP00000002773
SINCAM000243	ENSTNIP00000009911
SINCAM000243	ENSTNIP00000019366
SINCAM000244	ENSTNIP00000009910
SINCAM000246	ENSTNIP00000014735
SINCAM000247	ENSTNIP00000009916
SINCAM000247	ENSTNIP00000011529
SINCAM000248	ENSTNIP00000009917
SINCAM000248	ENSTNIP00000012830
SINCAM000249	ENSTNIP00000009918
SINCAM000250	ENSTNIP00000005682
SINCAM000251	ENSTNIP00000004264
SINCAM000252	ENSTNIP00000009919
SINCAM000253	ENSTNIP00000006224
SINCAM000256	ENSTNIP00000021186
SINCAM000261	ENSTNIP00000014040
SINCAM000261	ENSTNIP00000000462
SINCAM000264	ENSTNIP00000001934
SINCAM000264	ENSTNIP00000006513
SINCAM000267	ENSTNIP00000013931
SINCAM000268	ENSTNIP00000013930
SINCAM000268	ENSTNIP00000021385
SINCAM000270	ENSTNIP00000013929
SINCAM000271	ENSTNIP00000013927
SINCAM000272	ENSTNIP00000003341
SINCAM000272	ENSTNIP00000022493
SINCAM000274	ENSTNIP00000016095
SINCAM000274	ENSTNIP00000006413
SINCAM000276	ENSTNIP00000020958
SINCAM000277	ENSTNIP00000016096
SINCAM000282	ENSTNIP00000015370
SINCAM000282	ENSTNIP00000013572
SINCAM000288	ENSTNIP00000009813
SINCAM000288	ENSTNIP00000015340
SINCAM000289	ENSTNIP00000015341
SINCAM000289	ENSTNIP00000009978
SINCAM000290	ENSTNIP00000006154
SINCAM000291	ENSTNIP00000017263
SINCAM000291	ENSTNIP00000015314
SINCAM000292	ENSTNIP00000015313
SINCAM000292	ENSTNIP00000017262
SINCAM000296	ENSTNIP00000015310
SINCAM000296	ENSTNIP00000006517
SINCAM000297	ENSTNIP00000006516
SINCAM000300	ENSTNIP00000004103
SINCAM000301	ENSTNIP00000006782
SINCAM000305	ENSTNIP00000009629
SINCAM000305	ENSTNIP00000022814
SINCAM000306	ENSTNIP00000014758
SINCAM000306	ENSTNIP00000009630
SINCAM000307	ENSTNIP00000009631
SINCAM000307	ENSTNIP00000003405
SINCAM000308	ENSTNIP00000009633
SINCAM000308	ENSTNIP00000005913
SINCAM000310	ENSTNIP00000009634
SINCAM000311	ENSTNIP00000016880
SINCAM000312	ENSTNIP00000020866
SINCAM000313	ENSTNIP00000020865
SINCAM000313	ENSTNIP00000014184
SINCAM000316	ENSTNIP00000009905
SINCAM000316	ENSTNIP00000004302
SINCAM000317	ENSTNIP00000008822
SINCAM000317	ENSTNIP00000020786
SINCAM000318	ENSTNIP00000008379
SINCAM000319	ENSTNIP00000008380
SINCAM000320	ENSTNIP00000008381
SINCAM000321	ENSTNIP00000008382
SINCAM000322	ENSTNIP00000019020
SINCAM000322	ENSTNIP00000008383
SINCAM000323	ENSTNIP00000011865
SINCAM000324	ENSTNIP00000019019
SINCAM000324	ENSTNIP00000022626
SINCAM000325	ENSTNIP00000022058
SINCAM000325	ENSTNIP00000011994
SINCAM000327	ENSTNIP00000011996
SINCAM000328	ENSTNIP00000022059
SINCAM000329	ENSTNIP00000016210
SINCAM000332	ENSTNIP00000021191
SINCAM000340	ENSTNIP00000015257
SINCAM000342	ENSTNIP00000020623
SINCAM000343	ENSTNIP00000008411
SINCAM000343	ENSTNIP00000007122
SINCAM000344	ENSTNIP00000020844
SINCAM000349	ENSTNIP00000013983
SINCAM000355	ENSTNIP00000007032
SINCAM000356	ENSTNIP00000001062
SINCAM000356	ENSTNIP00000017236
SINCAM000357	ENSTNIP00000022829
SINCAM000357	ENSTNIP00000023031
SINCAM000361	ENSTNIP00000009985
SINCAM000363	ENSTNIP00000004530
SINCAM000366	ENSTNIP00000016003
SINCAM000367	ENSTNIP00000008081
SINCAM000371	ENSTNIP00000001978
SINCAM000371	ENSTNIP00000011119
SINCAM000372	ENSTNIP00000008742
SINCAM000372	ENSTNIP00000008082
SINCAM000373	ENSTNIP00000019827
SINCAM000374	ENSTNIP00000019826
SINCAM000376	ENSTNIP00000014338
SINCAM000378	ENSTNIP00000009522
SINCAM000379	ENSTNIP00000000838
SINCAM000379	ENSTNIP00000016208
SINCAM000380	ENSTNIP00000019821
SINCAM000381	ENSTNIP00000019820
SINCAM000383	ENSTNIP00000019819
SINCAM000384	ENSTNIP00000019469
SINCAM000384	ENSTNIP00000006662
SINCAM000385	ENSTNIP00000019818
SINCAM000385	ENSTNIP00000016207
SINCAM000386	ENSTNIP00000018431
SINCAM000387	ENSTNIP00000014372
SINCAM000387	ENSTNIP00000018430
SINCAM000388	ENSTNIP00000008533
SINCAM000388	ENSTNIP00000002983
SINCAM000390	ENSTNIP00000018429
SINCAM000390	ENSTNIP00000019630
SINCAM000392	ENSTNIP00000010340
SINCAM000392	ENSTNIP00000019628
SINCAM000393	ENSTNIP00000005893
SINCAM000394	ENSTNIP00000010342
SINCAM000394	ENSTNIP00000000551
SINCAM000397	ENSTNIP00000010344
SINCAM000398	ENSTNIP00000018656
SINCAM000398	ENSTNIP00000022176
SINCAM000399	ENSTNIP00000010343
SINCAM000402	ENSTNIP00000010347
SINCAM000403	ENSTNIP00000010348
SINCAM000404	ENSTNIP00000002999
SINCAM000404	ENSTNIP00000018658
SINCAM000409	ENSTNIP00000005704
SINCAM000409	ENSTNIP00000000481
SINCAM000413	ENSTNIP00000018646
SINCAM000415	ENSTNIP00000016490
SINCAM000416	ENSTNIP00000016491
SINCAM000417	ENSTNIP00000013420
SINCAM000421	ENSTNIP00000006448
SINCAM000423	ENSTNIP00000016493
SINCAM000424	ENSTNIP00000010410
SINCAM000424	ENSTNIP00000013422
SINCAM000425	ENSTNIP00000016494
SINCAM000426	ENSTNIP00000016495
SINCAM000427	ENSTNIP00000022032
SINCAM000428	ENSTNIP00000013423
SINCAM000428	ENSTNIP00000004741
SINCAM000430	ENSTNIP00000014039
SINCAM000433	ENSTNIP00000018808
SINCAM000434	ENSTNIP00000018807
SINCAM000435	ENSTNIP00000020207
SINCAM000435	ENSTNIP00000020206
SINCAM000436	ENSTNIP00000020208
SINCAM000436	ENSTNIP00000019233
SINCAM000437	ENSTNIP00000009607
SINCAM000439	ENSTNIP00000020828
SINCAM000440	ENSTNIP00000020827
SINCAM000441	ENSTNIP00000020826
SINCAM000441	ENSTNIP00000001701
SINCAM000442	ENSTNIP00000016657
SINCAM000443	ENSTNIP00000000872
SINCAM000443	ENSTNIP00000002254
SINCAM000444	ENSTNIP00000006927
SINCAM000444	ENSTNIP00000016024
SINCAM000445	ENSTNIP00000016023
SINCAM000446	ENSTNIP00000016022
SINCAM000447	ENSTNIP00000014135
SINCAM000448	ENSTNIP00000006928
SINCAM000451	ENSTNIP00000007284
SINCAM000453	ENSTNIP00000007285
SINCAM000454	ENSTNIP00000007852
SINCAM000454	ENSTNIP00000008253
SINCAM000458	ENSTNIP00000004614
SINCAM000459	ENSTNIP00000014268
SINCAM000460	ENSTNIP00000015334
SINCAM000464	ENSTNIP00000015335
SINCAM000466	ENSTNIP00000001011
SINCAM000466	ENSTNIP00000017089
SINCAM000468	ENSTNIP00000009072
SINCAM000470	ENSTNIP00000020820
SINCAM000472	ENSTNIP00000019345
SINCAM000473	ENSTNIP00000015973
SINCAM000473	ENSTNIP00000007897
SINCAM000474	ENSTNIP00000015972
SINCAM000474	ENSTNIP00000016934
SINCAM000475	ENSTNIP00000015970
SINCAM000475	ENSTNIP00000015971
SINCAM000476	ENSTNIP00000009726
SINCAM000476	ENSTNIP00000020954
SINCAM000477	ENSTNIP00000003021
SINCAM000477	ENSTNIP00000007422
SINCAM000479	ENSTNIP00000009998
SINCAM000479	ENSTNIP00000006500
SINCAM000481	ENSTNIP00000009999
SINCAM000483	ENSTNIP00000018036
SINCAM000483	ENSTNIP00000008357
SINCAM000484	ENSTNIP00000007982
SINCAM000485	ENSTNIP00000017225
SINCAM000489	ENSTNIP00000008307
SINCAM000490	ENSTNIP00000008308
SINCAM000492	ENSTNIP00000008309
SINCAM000493	ENSTNIP00000008310
SINCAM000496	ENSTNIP00000017223
SINCAM000496	ENSTNIP00000008168
SINCAM000497	ENSTNIP00000008169
SINCAM000497	ENSTNIP00000007845
SINCAM000498	ENSTNIP00000007847
SINCAM000499	ENSTNIP00000007848
SINCAM000500	ENSTNIP00000019348
SINCAM000500	ENSTNIP00000017222
SINCAM000501	ENSTNIP00000008871
SINCAM000501	ENSTNIP00000003654
SINCAM000503	ENSTNIP00000003198
SINCAM000504	ENSTNIP00000000863
SINCAM000504	ENSTNIP00000002548
SINCAM000506	ENSTNIP00000006922
SINCAM000507	ENSTNIP00000016032
SINCAM000507	ENSTNIP00000021835
SINCAM000508	ENSTNIP00000016030
SINCAM000508	ENSTNIP00000008304
SINCAM000509	ENSTNIP00000016029
SINCAM000510	ENSTNIP00000018810
SINCAM000511	ENSTNIP00000018813
SINCAM000513	ENSTNIP00000018812
SINCAM000513	ENSTNIP00000015693
SINCAM000514	ENSTNIP00000018811
SINCAM000516	ENSTNIP00000013565
SINCAM000516	ENSTNIP00000007520
SINCAM000518	ENSTNIP00000000790
SINCAM000521	ENSTNIP00000007247
SINCAM000522	ENSTNIP00000007856
SINCAM000522	ENSTNIP00000011787
SINCAM000525	ENSTNIP00000001910
SINCAM000527	ENSTNIP00000005684
SINCAM000527	ENSTNIP00000016785
SINCAM000531	ENSTNIP00000020819
SINCAM000532	ENSTNIP00000000683
SINCAM000533	ENSTNIP00000020818
SINCAM000535	ENSTNIP00000020816
SINCAM000536	ENSTNIP00000008397
SINCAM000537	ENSTNIP00000002667
SINCAM000540	ENSTNIP00000020814
SINCAM000541	ENSTNIP00000020813
SINCAM000542	ENSTNIP00000020812
SINCAM000543	ENSTNIP00000020811
SINCAM000545	ENSTNIP00000020810
SINCAM000546	ENSTNIP00000006720
SINCAM000549	ENSTNIP00000006723
SINCAM000550	ENSTNIP00000020808
SINCAM000552	ENSTNIP00000010449
SINCAM000554	ENSTNIP00000020805
SINCAM000554	ENSTNIP00000011840
SINCAM000555	ENSTNIP00000020804
SINCAM000556	ENSTNIP00000020803
SINCAM000558	ENSTNIP00000020801
SINCAM000559	ENSTNIP00000020800
SINCAM000560	ENSTNIP00000020798
SINCAM000561	ENSTNIP00000020797
SINCAM000562	ENSTNIP00000020796
SINCAM000563	ENSTNIP00000020795
SINCAM000564	ENSTNIP00000020794
SINCAM000565	ENSTNIP00000006808
SINCAM000565	ENSTNIP00000018765
SINCAM000566	ENSTNIP00000019356
SINCAM000566	ENSTNIP00000013188
SINCAM000567	ENSTNIP00000009195
SINCAM000569	ENSTNIP00000021228
SINCAM000569	ENSTNIP00000010438
SINCAM000570	ENSTNIP00000021227
SINCAM000571	ENSTNIP00000006213
SINCAM000571	ENSTNIP00000011806
SINCAM000572	ENSTNIP00000022565
SINCAM000573	ENSTNIP00000010987
SINCAM000573	ENSTNIP00000011807
SINCAM000574	ENSTNIP00000010441
SINCAM000575	ENSTNIP00000022566
SINCAM000576	ENSTNIP00000008455
SINCAM000576	ENSTNIP00000006840
SINCAM000577	ENSTNIP00000006839
SINCAM000577	ENSTNIP00000022220
SINCAM000578	ENSTNIP00000006838
SINCAM000579	ENSTNIP00000006837
SINCAM000579	ENSTNIP00000022805
SINCAM000582	ENSTNIP00000009932
SINCAM000586	ENSTNIP00000009928
SINCAM000586	ENSTNIP00000012846
SINCAM000587	ENSTNIP00000009927
SINCAM000587	ENSTNIP00000003539
SINCAM000590	ENSTNIP00000009925
SINCAM000591	ENSTNIP00000009924
SINCAM000592	ENSTNIP00000009923
SINCAM000592	ENSTNIP00000016064
SINCAM000594	ENSTNIP00000021224
SINCAM000594	ENSTNIP00000006812
SINCAM000596	ENSTNIP00000000009
SINCAM000598	ENSTNIP00000021223
SINCAM000600	ENSTNIP00000021222
SINCAM000602	ENSTNIP00000021219
SINCAM000604	ENSTNIP00000007312
SINCAM000604	ENSTNIP00000003863
SINCAM000605	ENSTNIP00000008561
SINCAM000607	ENSTNIP00000001792
SINCAM000611	ENSTNIP00000018384
SINCAM000612	ENSTNIP00000009110
SINCAM000613	ENSTNIP00000008088
SINCAM000614	ENSTNIP00000007476
SINCAM000614	ENSTNIP00000000290
SINCAM000615	ENSTNIP00000006560
SINCAM000617	ENSTNIP00000013472
SINCAM000618	ENSTNIP00000008060
SINCAM000618	ENSTNIP00000016010
SINCAM000621	ENSTNIP00000016011
SINCAM000622	ENSTNIP00000016012
SINCAM000622	ENSTNIP00000018496
SINCAM000627	ENSTNIP00000016007
SINCAM000629	ENSTNIP00000022912
SINCAM000629	ENSTNIP00000008303
SINCAM000630	ENSTNIP00000004729
SINCAM000631	ENSTNIP00000016006
SINCAM000631	ENSTNIP00000017118
SINCAM000632	ENSTNIP00000017119
SINCAM000634	ENSTNIP00000017120
SINCAM000634	ENSTNIP00000019199
SINCAM000638	ENSTNIP00000010446
SINCAM000638	ENSTNIP00000008284
SINCAM000640	ENSTNIP00000010445
SINCAM000642	ENSTNIP00000022852
SINCAM000645	ENSTNIP00000005830
SINCAM000647	ENSTNIP00000020960
SINCAM000648	ENSTNIP00000002578
SINCAM000648	ENSTNIP00000013157
SINCAM000649	ENSTNIP00000002342
SINCAM000649	ENSTNIP00000021413
SINCAM000650	ENSTNIP00000004843
SINCAM000653	ENSTNIP00000015009
SINCAM000655	ENSTNIP00000015010
SINCAM000655	ENSTNIP00000008803
SINCAM000656	ENSTNIP00000008801
SINCAM000656	ENSTNIP00000015011
SINCAM000657	ENSTNIP00000015012
SINCAM000659	ENSTNIP00000017856
SINCAM000660	ENSTNIP00000021947
SINCAM000661	ENSTNIP00000018647
SINCAM000662	ENSTNIP00000010323
SINCAM000664	ENSTNIP00000010016
SINCAM000665	ENSTNIP00000009915
SINCAM000666	ENSTNIP00000003561
SINCAM000670	ENSTNIP00000020495
SINCAM000671	ENSTNIP00000021208
SINCAM000672	ENSTNIP00000011842
SINCAM000672	ENSTNIP00000021207
SINCAM000674	ENSTNIP00000016860
SINCAM000678	ENSTNIP00000016862
SINCAM000678	ENSTNIP00000002558
SINCAM000682	ENSTNIP00000022242
SINCAM000683	ENSTNIP00000005831
SINCAM000686	ENSTNIP00000015371
SINCAM000687	ENSTNIP00000015372
SINCAM000689	ENSTNIP00000020493
SINCAM000689	ENSTNIP00000021400
SINCAM000691	ENSTNIP00000000887
SINCAM000691	ENSTNIP00000010412
SINCAM000693	ENSTNIP00000016336
SINCAM000693	ENSTNIP00000022621
SINCAM000694	ENSTNIP00000001177
SINCAM000694	ENSTNIP00000016590
SINCAM000695	ENSTNIP00000009107
SINCAM000696	ENSTNIP00000010203
SINCAM000698	ENSTNIP00000010201
SINCAM000698	ENSTNIP00000013425
SINCAM000701	ENSTNIP00000020494
SINCAM000701	ENSTNIP00000010198
SINCAM000702	ENSTNIP00000001298
SINCAM000703	ENSTNIP00000004689
SINCAM000704	ENSTNIP00000013014
SINCAM000705	ENSTNIP00000013015
SINCAM000706	ENSTNIP00000008553
SINCAM000707	ENSTNIP00000020496
SINCAM000710	ENSTNIP00000020497
SINCAM000711	ENSTNIP00000015754
SINCAM000713	ENSTNIP00000000172
SINCAM000714	ENSTNIP00000005327
SINCAM000715	ENSTNIP00000017499
SINCAM000716	ENSTNIP00000001518
SINCAM000716	ENSTNIP00000011509
SINCAM000717	ENSTNIP00000019784
SINCAM000719	ENSTNIP00000005329
SINCAM000719	ENSTNIP00000002429
SINCAM000722	ENSTNIP00000021215
SINCAM000723	ENSTNIP00000009929
SINCAM000724	ENSTNIP00000005202
SINCAM000725	ENSTNIP00000013469
SINCAM000726	ENSTNIP00000013468
SINCAM000726	ENSTNIP00000012530
SINCAM000734	ENSTNIP00000002290
SINCAM000735	ENSTNIP00000019786
SINCAM000735	ENSTNIP00000004558
SINCAM000736	ENSTNIP00000013464
SINCAM000737	ENSTNIP00000013465
SINCAM000739	ENSTNIP00000013467
SINCAM000739	ENSTNIP00000022089
SINCAM000740	ENSTNIP00000013471
SINCAM000741	ENSTNIP00000000195
SINCAM000741	ENSTNIP00000018818
SINCAM000752	ENSTNIP00000017287
SINCAM000752	ENSTNIP00000009737
SINCAM000755	ENSTNIP00000008823
SINCAM000756	ENSTNIP00000008783
SINCAM000758	ENSTNIP00000016037
SINCAM000758	ENSTNIP00000009125
SINCAM000759	ENSTNIP00000016036
SINCAM000763	ENSTNIP00000004519
SINCAM000764	ENSTNIP00000005042
SINCAM000765	ENSTNIP00000005041
SINCAM000771	ENSTNIP00000022964
SINCAM000771	ENSTNIP00000022957
SINCAM000773	ENSTNIP00000018815
SINCAM000773	ENSTNIP00000013461
SINCAM000775	ENSTNIP00000013463
SINCAM000775	ENSTNIP00000006872
SINCAM000776	ENSTNIP00000018816
SINCAM000778	ENSTNIP00000006131
SINCAM000780	ENSTNIP00000006132
SINCAM000782	ENSTNIP00000001271
SINCAM000784	ENSTNIP00000002208
SINCAM000784	ENSTNIP00000002906
SINCAM000785	ENSTNIP00000013456
SINCAM000790	ENSTNIP00000009992
SINCAM000790	ENSTNIP00000012901
SINCAM000795	ENSTNIP00000005249
SINCAM000796	ENSTNIP00000013451
SINCAM000797	ENSTNIP00000008062
SINCAM000797	ENSTNIP00000020155
SINCAM000799	ENSTNIP00000013473
SINCAM000799	ENSTNIP00000005686
SINCAM000800	ENSTNIP00000013474
SINCAM000801	ENSTNIP00000021237
SINCAM000804	ENSTNIP00000021235
SINCAM000805	ENSTNIP00000021234
SINCAM000805	ENSTNIP00000016058
SINCAM000808	ENSTNIP00000014379
SINCAM000810	ENSTNIP00000005248
SINCAM000811	ENSTNIP00000013448
SINCAM000812	ENSTNIP00000008638
SINCAM000813	ENSTNIP00000007810
SINCAM000813	ENSTNIP00000005783
SINCAM000814	ENSTNIP00000007809
SINCAM000815	ENSTNIP00000009120
SINCAM000815	ENSTNIP00000000184
SINCAM000816	ENSTNIP00000016053
SINCAM000818	ENSTNIP00000021910
SINCAM000822	ENSTNIP00000013978
SINCAM000826	ENSTNIP00000018411
SINCAM000826	ENSTNIP00000010296
SINCAM000827	ENSTNIP00000016216
SINCAM000828	ENSTNIP00000022060
SINCAM000828	ENSTNIP00000016215
SINCAM000830	ENSTNIP00000016212
SINCAM000831	ENSTNIP00000008279
SINCAM000831	ENSTNIP00000021200
SINCAM000832	ENSTNIP00000021201
SINCAM000834	ENSTNIP00000009121
SINCAM000835	ENSTNIP00000008821
SINCAM000835	ENSTNIP00000003469
SINCAM000837	ENSTNIP00000006090
SINCAM000837	ENSTNIP00000013793
SINCAM000838	ENSTNIP00000006089
SINCAM000840	ENSTNIP00000007558
SINCAM000843	ENSTNIP00000009784
SINCAM000846	ENSTNIP00000013982
SINCAM000846	ENSTNIP00000010621
SINCAM000847	ENSTNIP00000021199
SINCAM000849	ENSTNIP00000018412
SINCAM000849	ENSTNIP00000010295
SINCAM000852	ENSTNIP00000002444
SINCAM000854	ENSTNIP00000018413
SINCAM000855	ENSTNIP00000019035
SINCAM000858	ENSTNIP00000010352
SINCAM000861	ENSTNIP00000013127
SINCAM000861	ENSTNIP00000007167
SINCAM000863	ENSTNIP00000020971
SINCAM000865	ENSTNIP00000021181
SINCAM000865	ENSTNIP00000004247
SINCAM000866	ENSTNIP00000021182
SINCAM000867	ENSTNIP00000021183
SINCAM000867	ENSTNIP00000018560
SINCAM000874	ENSTNIP00000014257
SINCAM000874	ENSTNIP00000008228
SINCAM000876	ENSTNIP00000007609
SINCAM000877	ENSTNIP00000017077
SINCAM000877	ENSTNIP00000001596
SINCAM000881	ENSTNIP00000014999
SINCAM000881	ENSTNIP00000016128
SINCAM000882	ENSTNIP00000015000
SINCAM000882	ENSTNIP00000016126
SINCAM000883	ENSTNIP00000015001
SINCAM000883	ENSTNIP00000016125
SINCAM000884	ENSTNIP00000012706
SINCAM000889	ENSTNIP00000022880
SINCAM000889	ENSTNIP00000006241
SINCAM000891	ENSTNIP00000019538
SINCAM000894	ENSTNIP00000008009
SINCAM000895	ENSTNIP00000006551
SINCAM000897	ENSTNIP00000016200
SINCAM000898	ENSTNIP00000016201
SINCAM000899	ENSTNIP00000016856
SINCAM000899	ENSTNIP00000016855
SINCAM000902	ENSTNIP00000014261
SINCAM000902	ENSTNIP00000018446
SINCAM000905	ENSTNIP00000018645
SINCAM000910	ENSTNIP00000011900
SINCAM000911	ENSTNIP00000011898
SINCAM000912	ENSTNIP00000005175
SINCAM000913	ENSTNIP00000005174
SINCAM000913	ENSTNIP00000008393
SINCAM000914	ENSTNIP00000007610
SINCAM000916	ENSTNIP00000011897
SINCAM000918	ENSTNIP00000014259
SINCAM000918	ENSTNIP00000002715
SINCAM000919	ENSTNIP00000014258
SINCAM000920	ENSTNIP00000006716
SINCAM000921	ENSTNIP00000015184
SINCAM000922	ENSTNIP00000001321
SINCAM000923	ENSTNIP00000005700
SINCAM000923	ENSTNIP00000004592
SINCAM000927	ENSTNIP00000005352
SINCAM000929	ENSTNIP00000022138
SINCAM000929	ENSTNIP00000005351
SINCAM000930	ENSTNIP00000003781
SINCAM000930	ENSTNIP00000010759
SINCAM000935	ENSTNIP00000016858
SINCAM000935	ENSTNIP00000016857
SINCAM000936	ENSTNIP00000016859
SINCAM000938	ENSTNIP00000021206
SINCAM000939	ENSTNIP00000021205
SINCAM000939	ENSTNIP00000003523
SINCAM000941	ENSTNIP00000007967
SINCAM000943	ENSTNIP00000016059
SINCAM000943	ENSTNIP00000013484
SINCAM000944	ENSTNIP00000014850
SINCAM000944	ENSTNIP00000022407
SINCAM000945	ENSTNIP00000000457
SINCAM000948	ENSTNIP00000000109
SINCAM000948	ENSTNIP00000001012
SINCAM000951	ENSTNIP00000013977
SINCAM000951	ENSTNIP00000012432
SINCAM000954	ENSTNIP00000013733
SINCAM000955	ENSTNIP00000021648
SINCAM000957	ENSTNIP00000006495
SINCAM000957	ENSTNIP00000011233
SINCAM000958	ENSTNIP00000018171
SINCAM000960	ENSTNIP00000022040
SINCAM000960	ENSTNIP00000001447
SINCAM000962	ENSTNIP00000022039
SINCAM000963	ENSTNIP00000008302
SINCAM000963	ENSTNIP00000008833
SINCAM000965	ENSTNIP00000015318
SINCAM000965	ENSTNIP00000016101
SINCAM000967	ENSTNIP00000006238
SINCAM000967	ENSTNIP00000006919
SINCAM000968	ENSTNIP00000006918
SINCAM000969	ENSTNIP00000018488
SINCAM000969	ENSTNIP00000021513
SINCAM000971	ENSTNIP00000020746
SINCAM000971	ENSTNIP00000021269
SINCAM000972	ENSTNIP00000020748
SINCAM000975	ENSTNIP00000006530
SINCAM000976	ENSTNIP00000018712
SINCAM000976	ENSTNIP00000010298
SINCAM000977	ENSTNIP00000001272
SINCAM000979	ENSTNIP00000003112
SINCAM000979	ENSTNIP00000012959
SINCAM000984	ENSTNIP00000009989
SINCAM000985	ENSTNIP00000014254
SINCAM000986	ENSTNIP00000014253
SINCAM000989	ENSTNIP00000004504
SINCAM000991	ENSTNIP00000013971
SINCAM000991	ENSTNIP00000001553
SINCAM000993	ENSTNIP00000009598
SINCAM000993	ENSTNIP00000009649
SINCAM000999	ENSTNIP00000022574
SINCAM001000	ENSTNIP00000006323
SINCAM001001	ENSTNIP00000021907
SINCAM001001	ENSTNIP00000004022
SINCAM001002	ENSTNIP00000021908
SINCAM001004	ENSTNIP00000016225
SINCAM001005	ENSTNIP00000013974
SINCAM001006	ENSTNIP00000013976
SINCAM001009	ENSTNIP00000010322
SINCAM001011	ENSTNIP00000021940
SINCAM001011	ENSTNIP00000021499
SINCAM001012	ENSTNIP00000010353
SINCAM001013	ENSTNIP00000004207
SINCAM001013	ENSTNIP00000005701
SINCAM001014	ENSTNIP00000002765
SINCAM001015	ENSTNIP00000017948
SINCAM001015	ENSTNIP00000005702
SINCAM001016	ENSTNIP00000006591
SINCAM001016	ENSTNIP00000004498
SINCAM001017	ENSTNIP00000022069
SINCAM001017	ENSTNIP00000007376
SINCAM001020	ENSTNIP00000019778
SINCAM001021	ENSTNIP00000001203
SINCAM001021	ENSTNIP00000007379
SINCAM001022	ENSTNIP00000019781
SINCAM001024	ENSTNIP00000007693
SINCAM001024	ENSTNIP00000008835
SINCAM001026	ENSTNIP00000007694
SINCAM001027	ENSTNIP00000002965
SINCAM001028	ENSTNIP00000020751
SINCAM001030	ENSTNIP00000016443
SINCAM001030	ENSTNIP00000018711
SINCAM001032	ENSTNIP00000018709
SINCAM001032	ENSTNIP00000004804
SINCAM001033	ENSTNIP00000018708
SINCAM001035	ENSTNIP00000018876
SINCAM001037	ENSTNIP00000010362
SINCAM001037	ENSTNIP00000018873
SINCAM001039	ENSTNIP00000008744
SINCAM001043	ENSTNIP00000007756
SINCAM001043	ENSTNIP00000011097
SINCAM001044	ENSTNIP00000008749
SINCAM001047	ENSTNIP00000004643
SINCAM001049	ENSTNIP00000005126
SINCAM001050	ENSTNIP00000019042
SINCAM001050	ENSTNIP00000019043
SINCAM001051	ENSTNIP00000019809
SINCAM001052	ENSTNIP00000020329
SINCAM001052	ENSTNIP00000018891
SINCAM001054	ENSTNIP00000001236
SINCAM001054	ENSTNIP00000009620
SINCAM001055	ENSTNIP00000005505
SINCAM001056	ENSTNIP00000010366
SINCAM001058	ENSTNIP00000018898
SINCAM001059	ENSTNIP00000014210
SINCAM001059	ENSTNIP00000010367
SINCAM001060	ENSTNIP00000019800
SINCAM001065	ENSTNIP00000011227
SINCAM001065	ENSTNIP00000017212
SINCAM001067	ENSTNIP00000014891
SINCAM001070	ENSTNIP00000006951
SINCAM001070	ENSTNIP00000007908
SINCAM001073	ENSTNIP00000022792
SINCAM001075	ENSTNIP00000003239
SINCAM001076	ENSTNIP00000019853
SINCAM001076	ENSTNIP00000016462
SINCAM001077	ENSTNIP00000007086
SINCAM001079	ENSTNIP00000007088
SINCAM001080	ENSTNIP00000007089
SINCAM001083	ENSTNIP00000019855
SINCAM001083	ENSTNIP00000000090
SINCAM001085	ENSTNIP00000019803
SINCAM001086	ENSTNIP00000012392
SINCAM001089	ENSTNIP00000016466
SINCAM001090	ENSTNIP00000019805
SINCAM001090	ENSTNIP00000013604
SINCAM001091	ENSTNIP00000019806
SINCAM001093	ENSTNIP00000014877
SINCAM001093	ENSTNIP00000009979
SINCAM001096	ENSTNIP00000005774
SINCAM001096	ENSTNIP00000014310
SINCAM001098	ENSTNIP00000005775
SINCAM001099	ENSTNIP00000005778
SINCAM001099	ENSTNIP00000020702
SINCAM001102	ENSTNIP00000006306
SINCAM001104	ENSTNIP00000006911
SINCAM001105	ENSTNIP00000022651
SINCAM001110	ENSTNIP00000004954
SINCAM001110	ENSTNIP00000007060
SINCAM001111	ENSTNIP00000016235
SINCAM001112	ENSTNIP00000016236
SINCAM001114	ENSTNIP00000022872
SINCAM001114	ENSTNIP00000004433
SINCAM001117	ENSTNIP00000019777
SINCAM001118	ENSTNIP00000019776
SINCAM001118	ENSTNIP00000006415
SINCAM001119	ENSTNIP00000019851
SINCAM001122	ENSTNIP00000006307
SINCAM001124	ENSTNIP00000009906
SINCAM001129	ENSTNIP00000021791
SINCAM001129	ENSTNIP00000015668
SINCAM001131	ENSTNIP00000015667
SINCAM001132	ENSTNIP00000018469
SINCAM001132	ENSTNIP00000006649
SINCAM001135	ENSTNIP00000018468
SINCAM001136	ENSTNIP00000012016
SINCAM001136	ENSTNIP00000018467
SINCAM001138	ENSTNIP00000018470
SINCAM001138	ENSTNIP00000002802
SINCAM001141	ENSTNIP00000005326
SINCAM001142	ENSTNIP00000013578
SINCAM001143	ENSTNIP00000013580
SINCAM001143	ENSTNIP00000013136
SINCAM001144	ENSTNIP00000013581
SINCAM001145	ENSTNIP00000013582
SINCAM001146	ENSTNIP00000012790
SINCAM001148	ENSTNIP00000012791
SINCAM001150	ENSTNIP00000016575
SINCAM001150	ENSTNIP00000012793
SINCAM001154	ENSTNIP00000012794
SINCAM001156	ENSTNIP00000006778
SINCAM001159	ENSTNIP00000012789
SINCAM001159	ENSTNIP00000016574
SINCAM001160	ENSTNIP00000012788
SINCAM001161	ENSTNIP00000001821
SINCAM001163	ENSTNIP00000012787
SINCAM001164	ENSTNIP00000005504
SINCAM001164	ENSTNIP00000012786
SINCAM001165	ENSTNIP00000010946
SINCAM001166	ENSTNIP00000012785
SINCAM001170	ENSTNIP00000018509
SINCAM001170	ENSTNIP00000004594
SINCAM001171	ENSTNIP00000018508
SINCAM001172	ENSTNIP00000018507
SINCAM001173	ENSTNIP00000012414
SINCAM001173	ENSTNIP00000013299
SINCAM001174	ENSTNIP00000016572
SINCAM001174	ENSTNIP00000018504
SINCAM001175	ENSTNIP00000018503
SINCAM001175	ENSTNIP00000016570
SINCAM001177	ENSTNIP00000016568
SINCAM001180	ENSTNIP00000003101
SINCAM001181	ENSTNIP00000009372
SINCAM001181	ENSTNIP00000020311
SINCAM001182	ENSTNIP00000018442
SINCAM001182	ENSTNIP00000016531
SINCAM001183	ENSTNIP00000018441
SINCAM001183	ENSTNIP00000008364
SINCAM001184	ENSTNIP00000007198
SINCAM001186	ENSTNIP00000003717
SINCAM001188	ENSTNIP00000013514
SINCAM001189	ENSTNIP00000013515
SINCAM001190	ENSTNIP00000016528
SINCAM001190	ENSTNIP00000007195
SINCAM001192	ENSTNIP00000016450
SINCAM001193	ENSTNIP00000019045
SINCAM001193	ENSTNIP00000015293
SINCAM001195	ENSTNIP00000006561
SINCAM001195	ENSTNIP00000001411
SINCAM001196	ENSTNIP00000010303
SINCAM001196	ENSTNIP00000007375
SINCAM001197	ENSTNIP00000019790
SINCAM001198	ENSTNIP00000010304
SINCAM001199	ENSTNIP00000019789
SINCAM001201	ENSTNIP00000005879
SINCAM001203	ENSTNIP00000016428
SINCAM001204	ENSTNIP00000016429
SINCAM001206	ENSTNIP00000016430
SINCAM001206	ENSTNIP00000016177
SINCAM001207	ENSTNIP00000018453
SINCAM001208	ENSTNIP00000014874
SINCAM001209	ENSTNIP00000016431
SINCAM001209	ENSTNIP00000018452
SINCAM001210	ENSTNIP00000018592
SINCAM001210	ENSTNIP00000007425
SINCAM001211	ENSTNIP00000016432
SINCAM001214	ENSTNIP00000006148
SINCAM001216	ENSTNIP00000016434
SINCAM001217	ENSTNIP00000006916
SINCAM001219	ENSTNIP00000006917
SINCAM001219	ENSTNIP00000016482
SINCAM001220	ENSTNIP00000018489
SINCAM001220	ENSTNIP00000016481
SINCAM001221	ENSTNIP00000018490
SINCAM001223	ENSTNIP00000018492
SINCAM001224	ENSTNIP00000018493
SINCAM001224	ENSTNIP00000017707
SINCAM001225	ENSTNIP00000019051
SINCAM001226	ENSTNIP00000004817
SINCAM001227	ENSTNIP00000016478
SINCAM001227	ENSTNIP00000002202
SINCAM001229	ENSTNIP00000016477
SINCAM001230	ENSTNIP00000016476
SINCAM001230	ENSTNIP00000020706
SINCAM001231	ENSTNIP00000016475
SINCAM001231	ENSTNIP00000018447
SINCAM001232	ENSTNIP00000013933
SINCAM001233	ENSTNIP00000010896
SINCAM001234	ENSTNIP00000016474
SINCAM001234	ENSTNIP00000012361
SINCAM001235	ENSTNIP00000016473
SINCAM001236	ENSTNIP00000016472
SINCAM001236	ENSTNIP00000018448
SINCAM001237	ENSTNIP00000001565
SINCAM001239	ENSTNIP00000018449
SINCAM001239	ENSTNIP00000016470
SINCAM001240	ENSTNIP00000016469
SINCAM001240	ENSTNIP00000018450
SINCAM001242	ENSTNIP00000019814
SINCAM001242	ENSTNIP00000022668
SINCAM001245	ENSTNIP00000018482
SINCAM001245	ENSTNIP00000016468
SINCAM001246	ENSTNIP00000018481
SINCAM001246	ENSTNIP00000016467
SINCAM001247	ENSTNIP00000018480
SINCAM001248	ENSTNIP00000018479
SINCAM001249	ENSTNIP00000018478
SINCAM001249	ENSTNIP00000008930
SINCAM001250	ENSTNIP00000017286
SINCAM001250	ENSTNIP00000012955
SINCAM001251	ENSTNIP00000018476
SINCAM001252	ENSTNIP00000018475
SINCAM001253	ENSTNIP00000018483
SINCAM001255	ENSTNIP00000007880
SINCAM001256	ENSTNIP00000000882
SINCAM001257	ENSTNIP00000022063
SINCAM001257	ENSTNIP00000014006
SINCAM001261	ENSTNIP00000016454
SINCAM001262	ENSTNIP00000016485
SINCAM001263	ENSTNIP00000016486
SINCAM001263	ENSTNIP00000017742
SINCAM001264	ENSTNIP00000016488
SINCAM001265	ENSTNIP00000016487
SINCAM001267	ENSTNIP00000007805
SINCAM001269	ENSTNIP00000007804
SINCAM001269	ENSTNIP00000006645
SINCAM001272	ENSTNIP00000007691
SINCAM001272	ENSTNIP00000022647
SINCAM001273	ENSTNIP00000018484
SINCAM001274	ENSTNIP00000018485
SINCAM001274	ENSTNIP00000016498
SINCAM001275	ENSTNIP00000014004
SINCAM001278	ENSTNIP00000020744
SINCAM001280	ENSTNIP00000022260
SINCAM001281	ENSTNIP00000020741
SINCAM001281	ENSTNIP00000014008
SINCAM001283	ENSTNIP00000020739
SINCAM001283	ENSTNIP00000018308
SINCAM001286	ENSTNIP00000020738
SINCAM001286	ENSTNIP00000009739
SINCAM001287	ENSTNIP00000010642
SINCAM001290	ENSTNIP00000004170
SINCAM001290	ENSTNIP00000004156
SINCAM001292	ENSTNIP00000000096
SINCAM001292	ENSTNIP00000004171
SINCAM001293	ENSTNIP00000000689
SINCAM001294	ENSTNIP00000005939
SINCAM001295	ENSTNIP00000010355
SINCAM001295	ENSTNIP00000019796
SINCAM001296	ENSTNIP00000002704
SINCAM001296	ENSTNIP00000007016
SINCAM001299	ENSTNIP00000010357
SINCAM001300	ENSTNIP00000019038
SINCAM001303	ENSTNIP00000019037
SINCAM001303	ENSTNIP00000005347
SINCAM001305	ENSTNIP00000019036
SINCAM001305	ENSTNIP00000003330
SINCAM001307	ENSTNIP00000022006
SINCAM001307	ENSTNIP00000022955
SINCAM001309	ENSTNIP00000019031
SINCAM001309	ENSTNIP00000016206
SINCAM001310	ENSTNIP00000019030
SINCAM001310	ENSTNIP00000016205
SINCAM001312	ENSTNIP00000019028
SINCAM001313	ENSTNIP00000019027
SINCAM001315	ENSTNIP00000019026
SINCAM001316	ENSTNIP00000000533
SINCAM001317	ENSTNIP00000005353
SINCAM001318	ENSTNIP00000022702
SINCAM001319	ENSTNIP00000010360
SINCAM001319	ENSTNIP00000005229
SINCAM001320	ENSTNIP00000014302
SINCAM001320	ENSTNIP00000011216
SINCAM001321	ENSTNIP00000018154
SINCAM001321	ENSTNIP00000005255
SINCAM001323	ENSTNIP00000018651
SINCAM001324	ENSTNIP00000010337
SINCAM001324	ENSTNIP00000018377
SINCAM001325	ENSTNIP00000018652
SINCAM001327	ENSTNIP00000018426
SINCAM001327	ENSTNIP00000001551
SINCAM001329	ENSTNIP00000005177
SINCAM001329	ENSTNIP00000018389
SINCAM001334	ENSTNIP00000018465
SINCAM001334	ENSTNIP00000017285
SINCAM001336	ENSTNIP00000018474
SINCAM001336	ENSTNIP00000021482
SINCAM001338	ENSTNIP00000005040
SINCAM001338	ENSTNIP00000014773
SINCAM001342	ENSTNIP00000022245
SINCAM001343	ENSTNIP00000005257
SINCAM001344	ENSTNIP00000008936
SINCAM001344	ENSTNIP00000003945
SINCAM001347	ENSTNIP00000010338
SINCAM001348	ENSTNIP00000006023
SINCAM001348	ENSTNIP00000002297
SINCAM001352	ENSTNIP00000022247
SINCAM001353	ENSTNIP00000022246
SINCAM001357	ENSTNIP00000007770
SINCAM001357	ENSTNIP00000001115
SINCAM001359	ENSTNIP00000019774
SINCAM001359	ENSTNIP00000013546
SINCAM001362	ENSTNIP00000005256
SINCAM001362	ENSTNIP00000003365
SINCAM001363	ENSTNIP00000006427
SINCAM001365	ENSTNIP00000013584
SINCAM001366	ENSTNIP00000018901
SINCAM001367	ENSTNIP00000013586
SINCAM001368	ENSTNIP00000013587
SINCAM001369	ENSTNIP00000020713
SINCAM001369	ENSTNIP00000018900
SINCAM001370	ENSTNIP00000006428
SINCAM001371	ENSTNIP00000013593
SINCAM001373	ENSTNIP00000004304
SINCAM001375	ENSTNIP00000007330
SINCAM001375	ENSTNIP00000013596
SINCAM001377	ENSTNIP00000007938
SINCAM001381	ENSTNIP00000004161
SINCAM001381	ENSTNIP00000007367
SINCAM001382	ENSTNIP00000004162
SINCAM001382	ENSTNIP00000004165
SINCAM001385	ENSTNIP00000010350
SINCAM001389	ENSTNIP00000010336
SINCAM001389	ENSTNIP00000014892
SINCAM001390	ENSTNIP00000010335
SINCAM001392	ENSTNIP00000010334
SINCAM001394	ENSTNIP00000020288
SINCAM001395	ENSTNIP00000010332
SINCAM001396	ENSTNIP00000020715
SINCAM001396	ENSTNIP00000021510
SINCAM001402	ENSTNIP00000004742
SINCAM001402	ENSTNIP00000004743
SINCAM001403	ENSTNIP00000010061
SINCAM001404	ENSTNIP00000005823
SINCAM001405	ENSTNIP00000002168
SINCAM001406	ENSTNIP00000005666
SINCAM001408	ENSTNIP00000005708
SINCAM001408	ENSTNIP00000004923
SINCAM001409	ENSTNIP00000005087
SINCAM001412	ENSTNIP00000013233
SINCAM001412	ENSTNIP00000006729
SINCAM001416	ENSTNIP00000006730
SINCAM001416	ENSTNIP00000010905
SINCAM001417	ENSTNIP00000012449
SINCAM001417	ENSTNIP00000017207
SINCAM001419	ENSTNIP00000005773
SINCAM001419	ENSTNIP00000011908
SINCAM001420	ENSTNIP00000020737
SINCAM001423	ENSTNIP00000007424
SINCAM001425	ENSTNIP00000001805
SINCAM001426	ENSTNIP00000019008
SINCAM001429	ENSTNIP00000011866
SINCAM001430	ENSTNIP00000010324
SINCAM001431	ENSTNIP00000021946
SINCAM001432	ENSTNIP00000012667
SINCAM001432	ENSTNIP00000014822
SINCAM001433	ENSTNIP00000021945
SINCAM001434	ENSTNIP00000021943
SINCAM001436	ENSTNIP00000021942
SINCAM001437	ENSTNIP00000014382
SINCAM001437	ENSTNIP00000012419
SINCAM001438	ENSTNIP00000007359
SINCAM001439	ENSTNIP00000007363
SINCAM001439	ENSTNIP00000015883
SINCAM001441	ENSTNIP00000005780
SINCAM001442	ENSTNIP00000009228
SINCAM001443	ENSTNIP00000019792
SINCAM001443	ENSTNIP00000009229
SINCAM001446	ENSTNIP00000009808
SINCAM001447	ENSTNIP00000012835
SINCAM001448	ENSTNIP00000020734
SINCAM001456	ENSTNIP00000010414
SINCAM001456	ENSTNIP00000002629
SINCAM001459	ENSTNIP00000005266
SINCAM001459	ENSTNIP00000002349
SINCAM001461	ENSTNIP00000019046
SINCAM001461	ENSTNIP00000010693
SINCAM001462	ENSTNIP00000007768
SINCAM001463	ENSTNIP00000019772
SINCAM001465	ENSTNIP00000005181
SINCAM001466	ENSTNIP00000019810
SINCAM001466	ENSTNIP00000004172
SINCAM001467	ENSTNIP00000004168
SINCAM001468	ENSTNIP00000008461
SINCAM001474	ENSTNIP00000004152
SINCAM001474	ENSTNIP00000004151
SINCAM001477	ENSTNIP00000019771
SINCAM001478	ENSTNIP00000011902
SINCAM001479	ENSTNIP00000007839
SINCAM001479	ENSTNIP00000022750
SINCAM001480	ENSTNIP00000011323
SINCAM001482	ENSTNIP00000011322
SINCAM001484	ENSTNIP00000011321
SINCAM001488	ENSTNIP00000006749
SINCAM001489	ENSTNIP00000008911
SINCAM001492	ENSTNIP00000015721
SINCAM001495	ENSTNIP00000015713
SINCAM001500	ENSTNIP00000015718
SINCAM001503	ENSTNIP00000010737
SINCAM001511	ENSTNIP00000018604
SINCAM001511	ENSTNIP00000003097
SINCAM001513	ENSTNIP00000011320
SINCAM001514	ENSTNIP00000011319
SINCAM001515	ENSTNIP00000011317
SINCAM001515	ENSTNIP00000011312
SINCAM001517	ENSTNIP00000000629
SINCAM001518	ENSTNIP00000013842
SINCAM001519	ENSTNIP00000010745
SINCAM001519	ENSTNIP00000000260
SINCAM001521	ENSTNIP00000001640
SINCAM001524	ENSTNIP00000015709
SINCAM001525	ENSTNIP00000015708
SINCAM001525	ENSTNIP00000010747
SINCAM001527	ENSTNIP00000018606
SINCAM001529	ENSTNIP00000006033
SINCAM001529	ENSTNIP00000004682
SINCAM001530	ENSTNIP00000015748
SINCAM001533	ENSTNIP00000015752
SINCAM001533	ENSTNIP00000015751
SINCAM001534	ENSTNIP00000015753
SINCAM001534	ENSTNIP00000019547
SINCAM001537	ENSTNIP00000003068
SINCAM001538	ENSTNIP00000015757
SINCAM001538	ENSTNIP00000012354
SINCAM001540	ENSTNIP00000015758
SINCAM001541	ENSTNIP00000019542
SINCAM001541	ENSTNIP00000021296
SINCAM001542	ENSTNIP00000019543
SINCAM001542	ENSTNIP00000020287
SINCAM001543	ENSTNIP00000008566
SINCAM001545	ENSTNIP00000002726
SINCAM001548	ENSTNIP00000016296
SINCAM001548	ENSTNIP00000012006
SINCAM001550	ENSTNIP00000020688
SINCAM001550	ENSTNIP00000015297
SINCAM001551	ENSTNIP00000008608
SINCAM001554	ENSTNIP00000020686
SINCAM001557	ENSTNIP00000017034
SINCAM001558	ENSTNIP00000017035
SINCAM001560	ENSTNIP00000005641
SINCAM001560	ENSTNIP00000016675
SINCAM001562	ENSTNIP00000019665
SINCAM001564	ENSTNIP00000005498
SINCAM001565	ENSTNIP00000005499
SINCAM001566	ENSTNIP00000021589
SINCAM001567	ENSTNIP00000013421
SINCAM001567	ENSTNIP00000008401
SINCAM001569	ENSTNIP00000009299
SINCAM001570	ENSTNIP00000010815
SINCAM001570	ENSTNIP00000011581
SINCAM001572	ENSTNIP00000011582
SINCAM001573	ENSTNIP00000010814
SINCAM001576	ENSTNIP00000022726
SINCAM001577	ENSTNIP00000010807
SINCAM001579	ENSTNIP00000008568
SINCAM001580	ENSTNIP00000005693
SINCAM001580	ENSTNIP00000014852
SINCAM001581	ENSTNIP00000007405
SINCAM001582	ENSTNIP00000003138
SINCAM001583	ENSTNIP00000019745
SINCAM001584	ENSTNIP00000008567
SINCAM001584	ENSTNIP00000010808
SINCAM001587	ENSTNIP00000010708
SINCAM001588	ENSTNIP00000002887
SINCAM001588	ENSTNIP00000010707
SINCAM001592	ENSTNIP00000016642
SINCAM001593	ENSTNIP00000010706
SINCAM001593	ENSTNIP00000016645
SINCAM001594	ENSTNIP00000016646
SINCAM001594	ENSTNIP00000010705
SINCAM001596	ENSTNIP00000016647
SINCAM001596	ENSTNIP00000017681
SINCAM001597	ENSTNIP00000016648
SINCAM001597	ENSTNIP00000010704
SINCAM001598	ENSTNIP00000016650
SINCAM001601	ENSTNIP00000016649
SINCAM001602	ENSTNIP00000010703
SINCAM001608	ENSTNIP00000011568
SINCAM001608	ENSTNIP00000010702
SINCAM001609	ENSTNIP00000011567
SINCAM001609	ENSTNIP00000010701
SINCAM001610	ENSTNIP00000011566
SINCAM001610	ENSTNIP00000017968
SINCAM001611	ENSTNIP00000017992
SINCAM001611	ENSTNIP00000006375
SINCAM001612	ENSTNIP00000011564
SINCAM001614	ENSTNIP00000011563
SINCAM001614	ENSTNIP00000010699
SINCAM001615	ENSTNIP00000011562
SINCAM001616	ENSTNIP00000011561
SINCAM001616	ENSTNIP00000008334
SINCAM001617	ENSTNIP00000011559
SINCAM001617	ENSTNIP00000015827
SINCAM001618	ENSTNIP00000011558
SINCAM001618	ENSTNIP00000009101
SINCAM001619	ENSTNIP00000011614
SINCAM001619	ENSTNIP00000001628
SINCAM001620	ENSTNIP00000011615
SINCAM001621	ENSTNIP00000001503
SINCAM001621	ENSTNIP00000010784
SINCAM001622	ENSTNIP00000011617
SINCAM001622	ENSTNIP00000010791
SINCAM001623	ENSTNIP00000011618
SINCAM001623	ENSTNIP00000014963
SINCAM001624	ENSTNIP00000016616
SINCAM001624	ENSTNIP00000010794
SINCAM001625	ENSTNIP00000011569
SINCAM001625	ENSTNIP00000010795
SINCAM001627	ENSTNIP00000011570
SINCAM001627	ENSTNIP00000010796
SINCAM001630	ENSTNIP00000000516
SINCAM001630	ENSTNIP00000011572
SINCAM001631	ENSTNIP00000011574
SINCAM001632	ENSTNIP00000011165
SINCAM001632	ENSTNIP00000011169
SINCAM001633	ENSTNIP00000011575
SINCAM001634	ENSTNIP00000011576
SINCAM001635	ENSTNIP00000010799
SINCAM001636	ENSTNIP00000011577
SINCAM001636	ENSTNIP00000010800
SINCAM001637	ENSTNIP00000010801
SINCAM001638	ENSTNIP00000004238
SINCAM001641	ENSTNIP00000016538
SINCAM001643	ENSTNIP00000016539
SINCAM001644	ENSTNIP00000009727
SINCAM001644	ENSTNIP00000009604
SINCAM001645	ENSTNIP00000016535
SINCAM001646	ENSTNIP00000000835
SINCAM001647	ENSTNIP00000018287
SINCAM001647	ENSTNIP00000018122
SINCAM001648	ENSTNIP00000016536
SINCAM001652	ENSTNIP00000015284
SINCAM001655	ENSTNIP00000007138
SINCAM001659	ENSTNIP00000016846
SINCAM001659	ENSTNIP00000022736
SINCAM001661	ENSTNIP00000011619
SINCAM001662	ENSTNIP00000015282
SINCAM001662	ENSTNIP00000001560
SINCAM001664	ENSTNIP00000011602
SINCAM001665	ENSTNIP00000019712
SINCAM001665	ENSTNIP00000015735
SINCAM001668	ENSTNIP00000019711
SINCAM001669	ENSTNIP00000016083
SINCAM001669	ENSTNIP00000021004
SINCAM001670	ENSTNIP00000016082
SINCAM001672	ENSTNIP00000003345
SINCAM001673	ENSTNIP00000020430
SINCAM001673	ENSTNIP00000014666
SINCAM001675	ENSTNIP00000020098
SINCAM001676	ENSTNIP00000004520
SINCAM001676	ENSTNIP00000001354
SINCAM001677	ENSTNIP00000015497
SINCAM001677	ENSTNIP00000020097
SINCAM001678	ENSTNIP00000010996
SINCAM001678	ENSTNIP00000001620
SINCAM001679	ENSTNIP00000016668
SINCAM001679	ENSTNIP00000020986
SINCAM001680	ENSTNIP00000016542
SINCAM001680	ENSTNIP00000022893
SINCAM001682	ENSTNIP00000016541
SINCAM001683	ENSTNIP00000016654
SINCAM001683	ENSTNIP00000014668
SINCAM001684	ENSTNIP00000016655
SINCAM001687	ENSTNIP00000020267
SINCAM001688	ENSTNIP00000002502
SINCAM001688	ENSTNIP00000019546
SINCAM001689	ENSTNIP00000004011
SINCAM001692	ENSTNIP00000022276
SINCAM001693	ENSTNIP00000022277
SINCAM001695	ENSTNIP00000016617
SINCAM001696	ENSTNIP00000022139
SINCAM001696	ENSTNIP00000018123
SINCAM001697	ENSTNIP00000019588
SINCAM001697	ENSTNIP00000004725
SINCAM001698	ENSTNIP00000009453
SINCAM001698	ENSTNIP00000009531
SINCAM001700	ENSTNIP00000012117
SINCAM001702	ENSTNIP00000021528
SINCAM001702	ENSTNIP00000016843
SINCAM001703	ENSTNIP00000000474
SINCAM001703	ENSTNIP00000000891
SINCAM001704	ENSTNIP00000021523
SINCAM001704	ENSTNIP00000017986
SINCAM001705	ENSTNIP00000021522
SINCAM001705	ENSTNIP00000014206
SINCAM001706	ENSTNIP00000000114
SINCAM001707	ENSTNIP00000021520
SINCAM001707	ENSTNIP00000013143
SINCAM001709	ENSTNIP00000008435
SINCAM001712	ENSTNIP00000007959
SINCAM001713	ENSTNIP00000017883
SINCAM001714	ENSTNIP00000017884
SINCAM001714	ENSTNIP00000014647
SINCAM001717	ENSTNIP00000021811
SINCAM001719	ENSTNIP00000000186
SINCAM001722	ENSTNIP00000021828
SINCAM001724	ENSTNIP00000021829
SINCAM001725	ENSTNIP00000001891
SINCAM001726	ENSTNIP00000020247
SINCAM001726	ENSTNIP00000020684
SINCAM001727	ENSTNIP00000017480
SINCAM001727	ENSTNIP00000020246
SINCAM001728	ENSTNIP00000020245
SINCAM001730	ENSTNIP00000008569
SINCAM001730	ENSTNIP00000007704
SINCAM001732	ENSTNIP00000008570
SINCAM001732	ENSTNIP00000008341
SINCAM001733	ENSTNIP00000005753
SINCAM001733	ENSTNIP00000010968
SINCAM001734	ENSTNIP00000010969
SINCAM001735	ENSTNIP00000022916
SINCAM001735	ENSTNIP00000022899
SINCAM001736	ENSTNIP00000010967
SINCAM001736	ENSTNIP00000017156
SINCAM001737	ENSTNIP00000015717
SINCAM001737	ENSTNIP00000010966
SINCAM001738	ENSTNIP00000022857
SINCAM001739	ENSTNIP00000010964
SINCAM001739	ENSTNIP00000016748
SINCAM001740	ENSTNIP00000010962
SINCAM001743	ENSTNIP00000015744
SINCAM001743	ENSTNIP00000014637
SINCAM001745	ENSTNIP00000001563
SINCAM001746	ENSTNIP00000016640
SINCAM001746	ENSTNIP00000010710
SINCAM001752	ENSTNIP00000021333
SINCAM001752	ENSTNIP00000005532
SINCAM001753	ENSTNIP00000021332
SINCAM001754	ENSTNIP00000020118
SINCAM001754	ENSTNIP00000010098
SINCAM001755	ENSTNIP00000020119
SINCAM001755	ENSTNIP00000021458
SINCAM001756	ENSTNIP00000014623
SINCAM001756	ENSTNIP00000012035
SINCAM001760	ENSTNIP00000018094
SINCAM001761	ENSTNIP00000016823
SINCAM001761	ENSTNIP00000009242
SINCAM001762	ENSTNIP00000022275
SINCAM001764	ENSTNIP00000021572
SINCAM001764	ENSTNIP00000019589
SINCAM001765	ENSTNIP00000009132
SINCAM001765	ENSTNIP00000003227
SINCAM001772	ENSTNIP00000005287
SINCAM001774	ENSTNIP00000014619
SINCAM001774	ENSTNIP00000016154
SINCAM001775	ENSTNIP00000005286
SINCAM001777	ENSTNIP00000015965
SINCAM001778	ENSTNIP00000015966
SINCAM001778	ENSTNIP00000012109
SINCAM001779	ENSTNIP00000015967
SINCAM001782	ENSTNIP00000004357
SINCAM001782	ENSTNIP00000004256
SINCAM001784	ENSTNIP00000005560
SINCAM001784	ENSTNIP00000018596
SINCAM001786	ENSTNIP00000021295
SINCAM001786	ENSTNIP00000008975
SINCAM001787	ENSTNIP00000011598
SINCAM001789	ENSTNIP00000011600
SINCAM001790	ENSTNIP00000011627
SINCAM001790	ENSTNIP00000021440
SINCAM001791	ENSTNIP00000001770
SINCAM001793	ENSTNIP00000005984
SINCAM001794	ENSTNIP00000021582
SINCAM001796	ENSTNIP00000021580
SINCAM001797	ENSTNIP00000021579
SINCAM001798	ENSTNIP00000021578
SINCAM001802	ENSTNIP00000005191
SINCAM001804	ENSTNIP00000021583
SINCAM001804	ENSTNIP00000013117
SINCAM001806	ENSTNIP00000022144
SINCAM001809	ENSTNIP00000021617
SINCAM001809	ENSTNIP00000012098
SINCAM001810	ENSTNIP00000020091
SINCAM001811	ENSTNIP00000012099
SINCAM001811	ENSTNIP00000012100
SINCAM001814	ENSTNIP00000008985
SINCAM001820	ENSTNIP00000001545
SINCAM001822	ENSTNIP00000006568
SINCAM001823	ENSTNIP00000011052
SINCAM001823	ENSTNIP00000004386
SINCAM001824	ENSTNIP00000003258
SINCAM001824	ENSTNIP00000006954
SINCAM001826	ENSTNIP00000011054
SINCAM001826	ENSTNIP00000011367
SINCAM001828	ENSTNIP00000011364
SINCAM001829	ENSTNIP00000020941
SINCAM001830	ENSTNIP00000020942
SINCAM001831	ENSTNIP00000020943
SINCAM001832	ENSTNIP00000020944
SINCAM001832	ENSTNIP00000013163
SINCAM001833	ENSTNIP00000007238
SINCAM001836	ENSTNIP00000010018
SINCAM001837	ENSTNIP00000012130
SINCAM001837	ENSTNIP00000012494
SINCAM001840	ENSTNIP00000012497
SINCAM001840	ENSTNIP00000010852
SINCAM001841	ENSTNIP00000020445
SINCAM001841	ENSTNIP00000007990
SINCAM001842	ENSTNIP00000004065
SINCAM001843	ENSTNIP00000023115
SINCAM001845	ENSTNIP00000000363
SINCAM001846	ENSTNIP00000004645
SINCAM001846	ENSTNIP00000022365
SINCAM001848	ENSTNIP00000021568
SINCAM001848	ENSTNIP00000002183
SINCAM001849	ENSTNIP00000012040
SINCAM001849	ENSTNIP00000001046
SINCAM001852	ENSTNIP00000012009
SINCAM001856	ENSTNIP00000012034
SINCAM001856	ENSTNIP00000009064
SINCAM001857	ENSTNIP00000000553
SINCAM001858	ENSTNIP00000012505
SINCAM001861	ENSTNIP00000012504
SINCAM001861	ENSTNIP00000008065
SINCAM001863	ENSTNIP00000020940
SINCAM001863	ENSTNIP00000020632
SINCAM001865	ENSTNIP00000015119
SINCAM001865	ENSTNIP00000002632
SINCAM001866	ENSTNIP00000014618
SINCAM001866	ENSTNIP00000009891
SINCAM001867	ENSTNIP00000007752
SINCAM001869	ENSTNIP00000007754
SINCAM001869	ENSTNIP00000021567
SINCAM001874	ENSTNIP00000012046
SINCAM001876	ENSTNIP00000011057
SINCAM001878	ENSTNIP00000015286
SINCAM001878	ENSTNIP00000018253
SINCAM001879	ENSTNIP00000016666
SINCAM001880	ENSTNIP00000016667
SINCAM001882	ENSTNIP00000016543
SINCAM001882	ENSTNIP00000022253
SINCAM001883	ENSTNIP00000005648
SINCAM001884	ENSTNIP00000005649
SINCAM001886	ENSTNIP00000008518
SINCAM001887	ENSTNIP00000005835
SINCAM001887	ENSTNIP00000008517
SINCAM001888	ENSTNIP00000007627
SINCAM001889	ENSTNIP00000005752
SINCAM001889	ENSTNIP00000010100
SINCAM001891	ENSTNIP00000015742
SINCAM001892	ENSTNIP00000015741
SINCAM001895	ENSTNIP00000010977
SINCAM001896	ENSTNIP00000014245
SINCAM001897	ENSTNIP00000012113
SINCAM001897	ENSTNIP00000022287
SINCAM001898	ENSTNIP00000008980
SINCAM001898	ENSTNIP00000008981
SINCAM001899	ENSTNIP00000008982
SINCAM001902	ENSTNIP00000022288
SINCAM001902	ENSTNIP00000009199
SINCAM001903	ENSTNIP00000009244
SINCAM001904	ENSTNIP00000003937
SINCAM001904	ENSTNIP00000010860
SINCAM001906	ENSTNIP00000007531
SINCAM001906	ENSTNIP00000009246
SINCAM001907	ENSTNIP00000006211
SINCAM001908	ENSTNIP00000012526
SINCAM001908	ENSTNIP00000007530
SINCAM001909	ENSTNIP00000006210
SINCAM001909	ENSTNIP00000001037
SINCAM001910	ENSTNIP00000012524
SINCAM001911	ENSTNIP00000012523
SINCAM001911	ENSTNIP00000013429
SINCAM001912	ENSTNIP00000008873
SINCAM001912	ENSTNIP00000006037
SINCAM001914	ENSTNIP00000003597
SINCAM001915	ENSTNIP00000009201
SINCAM001915	ENSTNIP00000008511
SINCAM001916	ENSTNIP00000009202
SINCAM001920	ENSTNIP00000018673
SINCAM001921	ENSTNIP00000005092
SINCAM001922	ENSTNIP00000008080
SINCAM001922	ENSTNIP00000004448
SINCAM001923	ENSTNIP00000022320
SINCAM001923	ENSTNIP00000012120
SINCAM001925	ENSTNIP00000020269
SINCAM001926	ENSTNIP00000020270
SINCAM001927	ENSTNIP00000016656
SINCAM001927	ENSTNIP00000018804
SINCAM001929	ENSTNIP00000011744
SINCAM001930	ENSTNIP00000010822
SINCAM001930	ENSTNIP00000003706
SINCAM001931	ENSTNIP00000010821
SINCAM001932	ENSTNIP00000010824
SINCAM001932	ENSTNIP00000003180
SINCAM001933	ENSTNIP00000015145
SINCAM001933	ENSTNIP00000016662
SINCAM001935	ENSTNIP00000015144
SINCAM001936	ENSTNIP00000015143
SINCAM001936	ENSTNIP00000021311
SINCAM001937	ENSTNIP00000011537
SINCAM001938	ENSTNIP00000021312
SINCAM001939	ENSTNIP00000004832
SINCAM001940	ENSTNIP00000011539
SINCAM001941	ENSTNIP00000010953
SINCAM001943	ENSTNIP00000009467
SINCAM001943	ENSTNIP00000008984
SINCAM001944	ENSTNIP00000014611
SINCAM001944	ENSTNIP00000008246
SINCAM001945	ENSTNIP00000012685
SINCAM001946	ENSTNIP00000000475
SINCAM001950	ENSTNIP00000021336
SINCAM001952	ENSTNIP00000020728
SINCAM001952	ENSTNIP00000022310
SINCAM001953	ENSTNIP00000022312
SINCAM001957	ENSTNIP00000021606
SINCAM001957	ENSTNIP00000012072
SINCAM001958	ENSTNIP00000012769
SINCAM001958	ENSTNIP00000003031
SINCAM001959	ENSTNIP00000021604
SINCAM001959	ENSTNIP00000012073
SINCAM001964	ENSTNIP00000021602
SINCAM001966	ENSTNIP00000021601
SINCAM001966	ENSTNIP00000002886
SINCAM001968	ENSTNIP00000012065
SINCAM001968	ENSTNIP00000001120
SINCAM001969	ENSTNIP00000021598
SINCAM001969	ENSTNIP00000002935
SINCAM001970	ENSTNIP00000001316
SINCAM001970	ENSTNIP00000004183
SINCAM001971	ENSTNIP00000012067
SINCAM001971	ENSTNIP00000000506
SINCAM001972	ENSTNIP00000004144
SINCAM001972	ENSTNIP00000004128
SINCAM001973	ENSTNIP00000020079
SINCAM001973	ENSTNIP00000000288
SINCAM001976	ENSTNIP00000004114
SINCAM001976	ENSTNIP00000004121
SINCAM001977	ENSTNIP00000004113
SINCAM001977	ENSTNIP00000004116
SINCAM001978	ENSTNIP00000004112
SINCAM001980	ENSTNIP00000001353
SINCAM001981	ENSTNIP00000021596
SINCAM001981	ENSTNIP00000003367
SINCAM001983	ENSTNIP00000012994
SINCAM001983	ENSTNIP00000005724
SINCAM001985	ENSTNIP00000000829
SINCAM001986	ENSTNIP00000021593
SINCAM001988	ENSTNIP00000001238
SINCAM001988	ENSTNIP00000002755
SINCAM001989	ENSTNIP00000005007
SINCAM001989	ENSTNIP00000003759
SINCAM001990	ENSTNIP00000018285
SINCAM001991	ENSTNIP00000011694
SINCAM001991	ENSTNIP00000020779
SINCAM001993	ENSTNIP00000007058
SINCAM001996	ENSTNIP00000007057
SINCAM001996	ENSTNIP00000000139
SINCAM002000	ENSTNIP00000006341
SINCAM002000	ENSTNIP00000001548
SINCAM002002	ENSTNIP00000012123
SINCAM002003	ENSTNIP00000012125
SINCAM002003	ENSTNIP00000014925
SINCAM002005	ENSTNIP00000012126
SINCAM002006	ENSTNIP00000000576
SINCAM002009	ENSTNIP00000012127
SINCAM002010	ENSTNIP00000010023
SINCAM002011	ENSTNIP00000010022
SINCAM002011	ENSTNIP00000012128
SINCAM002013	ENSTNIP00000010021
SINCAM002017	ENSTNIP00000011059
SINCAM002022	ENSTNIP00000014810
SINCAM002022	ENSTNIP00000020925
SINCAM002023	ENSTNIP00000020114
SINCAM002024	ENSTNIP00000020115
SINCAM002025	ENSTNIP00000020116
SINCAM002027	ENSTNIP00000020910
SINCAM002027	ENSTNIP00000021591
SINCAM002032	ENSTNIP00000005094
SINCAM002032	ENSTNIP00000019558
SINCAM002035	ENSTNIP00000000526
SINCAM002039	ENSTNIP00000005473
SINCAM002047	ENSTNIP00000005472
SINCAM002048	ENSTNIP00000021524
SINCAM002050	ENSTNIP00000021611
SINCAM002051	ENSTNIP00000020928
SINCAM002053	ENSTNIP00000008333
SINCAM002053	ENSTNIP00000011746
SINCAM002055	ENSTNIP00000020310
SINCAM002055	ENSTNIP00000020171
SINCAM002056	ENSTNIP00000014598
SINCAM002056	ENSTNIP00000022679
SINCAM002059	ENSTNIP00000001098
SINCAM002060	ENSTNIP00000007666
SINCAM002065	ENSTNIP00000014601
SINCAM002066	ENSTNIP00000007931
SINCAM002066	ENSTNIP00000005025
SINCAM002068	ENSTNIP00000020309
SINCAM002072	ENSTNIP00000007667
SINCAM002072	ENSTNIP00000017426
SINCAM002073	ENSTNIP00000008968
SINCAM002073	ENSTNIP00000014602
SINCAM002075	ENSTNIP00000005544
SINCAM002080	ENSTNIP00000021326
SINCAM002081	ENSTNIP00000014605
SINCAM002082	ENSTNIP00000016250
SINCAM002082	ENSTNIP00000020038
SINCAM002083	ENSTNIP00000018131
SINCAM002083	ENSTNIP00000017610
SINCAM002084	ENSTNIP00000021329
SINCAM002084	ENSTNIP00000004619
SINCAM002085	ENSTNIP00000021330
SINCAM002086	ENSTNIP00000003008
SINCAM002087	ENSTNIP00000021331
SINCAM002088	ENSTNIP00000020054
SINCAM002088	ENSTNIP00000000442
SINCAM002090	ENSTNIP00000020913
SINCAM002091	ENSTNIP00000020912
SINCAM002092	ENSTNIP00000004633
SINCAM002093	ENSTNIP00000004387
SINCAM002094	ENSTNIP00000021630
SINCAM002094	ENSTNIP00000021629
SINCAM002095	ENSTNIP00000003927
SINCAM002095	ENSTNIP00000014765
SINCAM002097	ENSTNIP00000017460
SINCAM002097	ENSTNIP00000022769
SINCAM002098	ENSTNIP00000004878
SINCAM002099	ENSTNIP00000001392
SINCAM002099	ENSTNIP00000001679
SINCAM002100	ENSTNIP00000020918
SINCAM002101	ENSTNIP00000020919
SINCAM002103	ENSTNIP00000017456
SINCAM002104	ENSTNIP00000022974
SINCAM002105	ENSTNIP00000020920
SINCAM002105	ENSTNIP00000011722
SINCAM002106	ENSTNIP00000020921
SINCAM002107	ENSTNIP00000020922
SINCAM002107	ENSTNIP00000010242
SINCAM002108	ENSTNIP00000005717
SINCAM002110	ENSTNIP00000020123
SINCAM002110	ENSTNIP00000014772
SINCAM002113	ENSTNIP00000020121
SINCAM002113	ENSTNIP00000007819
SINCAM002114	ENSTNIP00000020120
SINCAM002114	ENSTNIP00000020122
SINCAM002115	ENSTNIP00000020275
SINCAM002115	ENSTNIP00000012941
SINCAM002118	ENSTNIP00000020258
SINCAM002119	ENSTNIP00000010992
SINCAM002120	ENSTNIP00000010993
SINCAM002121	ENSTNIP00000009098
SINCAM002122	ENSTNIP00000010991
SINCAM002123	ENSTNIP00000021544
SINCAM002126	ENSTNIP00000021545
SINCAM002127	ENSTNIP00000021546
SINCAM002128	ENSTNIP00000021547
SINCAM002128	ENSTNIP00000016109
SINCAM002130	ENSTNIP00000021548
SINCAM002130	ENSTNIP00000018102
SINCAM002131	ENSTNIP00000021549
SINCAM002132	ENSTNIP00000021550
SINCAM002133	ENSTNIP00000021560
SINCAM002134	ENSTNIP00000019581
SINCAM002134	ENSTNIP00000021552
SINCAM002135	ENSTNIP00000020484
SINCAM002135	ENSTNIP00000007147
SINCAM002136	ENSTNIP00000021551
SINCAM002137	ENSTNIP00000001610
SINCAM002142	ENSTNIP00000002982
SINCAM002143	ENSTNIP00000006135
SINCAM002144	ENSTNIP00000002222
SINCAM002149	ENSTNIP00000006781
SINCAM002151	ENSTNIP00000012384
SINCAM002153	ENSTNIP00000016513
SINCAM002154	ENSTNIP00000001786
SINCAM002155	ENSTNIP00000001469
SINCAM002155	ENSTNIP00000009219
SINCAM002156	ENSTNIP00000005793
SINCAM002156	ENSTNIP00000009218
SINCAM002158	ENSTNIP00000009217
SINCAM002158	ENSTNIP00000005794
SINCAM002160	ENSTNIP00000010971
SINCAM002161	ENSTNIP00000001162
SINCAM002161	ENSTNIP00000003434
SINCAM002162	ENSTNIP00000005112
SINCAM002164	ENSTNIP00000010959
SINCAM002165	ENSTNIP00000000286
SINCAM002165	ENSTNIP00000002657
SINCAM002166	ENSTNIP00000010957
SINCAM002166	ENSTNIP00000010958
SINCAM002168	ENSTNIP00000010956
SINCAM002168	ENSTNIP00000016651
SINCAM002169	ENSTNIP00000017881
SINCAM002169	ENSTNIP00000002388
SINCAM002172	ENSTNIP00000022141
SINCAM002173	ENSTNIP00000006032
SINCAM002174	ENSTNIP00000014654
SINCAM002174	ENSTNIP00000022142
SINCAM002175	ENSTNIP00000022143
SINCAM002175	ENSTNIP00000016242
SINCAM002176	ENSTNIP00000021607
SINCAM002177	ENSTNIP00000020927
SINCAM002178	ENSTNIP00000021608
SINCAM002178	ENSTNIP00000020926
SINCAM002180	ENSTNIP00000012074
SINCAM002181	ENSTNIP00000014616
SINCAM002181	ENSTNIP00000012075
SINCAM002182	ENSTNIP00000001394
SINCAM002183	ENSTNIP00000014615
SINCAM002183	ENSTNIP00000014659
SINCAM002184	ENSTNIP00000003731
SINCAM002185	ENSTNIP00000014614
SINCAM002185	ENSTNIP00000020901
SINCAM002186	ENSTNIP00000020902
SINCAM002186	ENSTNIP00000014661
SINCAM002187	ENSTNIP00000003441
SINCAM002191	ENSTNIP00000012057
SINCAM002191	ENSTNIP00000014663
SINCAM002192	ENSTNIP00000001118
SINCAM002193	ENSTNIP00000005718
SINCAM002195	ENSTNIP00000009293
SINCAM002198	ENSTNIP00000001055
SINCAM002198	ENSTNIP00000001772
SINCAM002199	ENSTNIP00000023035
SINCAM002202	ENSTNIP00000008512
SINCAM002203	ENSTNIP00000002875
SINCAM002207	ENSTNIP00000020949
SINCAM002208	ENSTNIP00000012036
SINCAM002208	ENSTNIP00000022309
SINCAM002209	ENSTNIP00000020679
SINCAM002209	ENSTNIP00000020678
SINCAM002213	ENSTNIP00000020680
SINCAM002216	ENSTNIP00000013536
SINCAM002217	ENSTNIP00000001465
SINCAM002218	ENSTNIP00000003321
SINCAM002219	ENSTNIP00000021562
SINCAM002219	ENSTNIP00000021561
SINCAM002222	ENSTNIP00000021565
SINCAM002223	ENSTNIP00000003907
SINCAM002223	ENSTNIP00000022592
SINCAM002224	ENSTNIP00000021530
SINCAM002224	ENSTNIP00000004624
SINCAM002226	ENSTNIP00000009240
SINCAM002227	ENSTNIP00000009239
SINCAM002227	ENSTNIP00000012116
SINCAM002228	ENSTNIP00000000732
SINCAM002228	ENSTNIP00000010612
SINCAM002229	ENSTNIP00000009237
SINCAM002229	ENSTNIP00000012115
SINCAM002231	ENSTNIP00000014624
SINCAM002233	ENSTNIP00000021216
SINCAM002233	ENSTNIP00000019575
SINCAM002234	ENSTNIP00000021303
SINCAM002236	ENSTNIP00000009411
SINCAM002236	ENSTNIP00000003722
SINCAM002237	ENSTNIP00000005644
SINCAM002237	ENSTNIP00000016669
SINCAM002238	ENSTNIP00000016670
SINCAM002240	ENSTNIP00000016673
SINCAM002241	ENSTNIP00000005643
SINCAM002244	ENSTNIP00000017893
SINCAM002245	ENSTNIP00000019658
SINCAM002245	ENSTNIP00000008448
SINCAM002250	ENSTNIP00000022945
SINCAM002251	ENSTNIP00000011543
SINCAM002252	ENSTNIP00000011542
SINCAM002253	ENSTNIP00000011541
SINCAM002254	ENSTNIP00000010952
SINCAM002256	ENSTNIP00000014516
SINCAM002257	ENSTNIP00000004529
SINCAM002257	ENSTNIP00000014751
SINCAM002262	ENSTNIP00000002938
SINCAM002262	ENSTNIP00000003433
SINCAM002264	ENSTNIP00000006674
SINCAM002264	ENSTNIP00000002659
SINCAM002266	ENSTNIP00000020093
SINCAM002266	ENSTNIP00000005166
SINCAM002267	ENSTNIP00000020092
SINCAM002267	ENSTNIP00000005167
SINCAM002268	ENSTNIP00000007937
SINCAM002268	ENSTNIP00000005168
SINCAM002269	ENSTNIP00000007936
SINCAM002270	ENSTNIP00000009281
SINCAM002271	ENSTNIP00000015969
SINCAM002271	ENSTNIP00000004551
SINCAM002274	ENSTNIP00000007826
SINCAM002275	ENSTNIP00000007827
SINCAM002275	ENSTNIP00000020725
SINCAM002276	ENSTNIP00000012107
SINCAM002276	ENSTNIP00000012311
SINCAM002277	ENSTNIP00000008450
SINCAM002280	ENSTNIP00000006366
SINCAM002281	ENSTNIP00000008406
SINCAM002282	ENSTNIP00000008405
SINCAM002283	ENSTNIP00000008404
SINCAM002284	ENSTNIP00000015586
SINCAM002284	ENSTNIP00000019669
SINCAM002288	ENSTNIP00000005593
SINCAM002288	ENSTNIP00000015956
SINCAM002289	ENSTNIP00000015285
SINCAM002290	ENSTNIP00000005650
SINCAM002293	ENSTNIP00000022883
SINCAM002294	ENSTNIP00000011199
SINCAM002294	ENSTNIP00000012499
SINCAM002296	ENSTNIP00000011595
SINCAM002296	ENSTNIP00000001641
SINCAM002297	ENSTNIP00000011590
SINCAM002298	ENSTNIP00000018720
SINCAM002298	ENSTNIP00000022495
SINCAM002303	ENSTNIP00000000359
SINCAM002305	ENSTNIP00000022301
SINCAM002306	ENSTNIP00000022302
SINCAM002306	ENSTNIP00000022671
SINCAM002307	ENSTNIP00000011035
SINCAM002312	ENSTNIP00000004541
SINCAM002312	ENSTNIP00000008063
SINCAM002314	ENSTNIP00000012522
SINCAM002315	ENSTNIP00000012520
SINCAM002315	ENSTNIP00000008643
SINCAM002316	ENSTNIP00000012519
SINCAM002317	ENSTNIP00000012508
SINCAM002320	ENSTNIP00000022267
SINCAM002321	ENSTNIP00000002674
SINCAM002321	ENSTNIP00000002607
SINCAM002322	ENSTNIP00000022269
SINCAM002325	ENSTNIP00000022270
SINCAM002326	ENSTNIP00000022271
SINCAM002327	ENSTNIP00000022272
SINCAM002328	ENSTNIP00000004542
SINCAM002328	ENSTNIP00000022273
SINCAM002330	ENSTNIP00000022274
SINCAM002330	ENSTNIP00000013637
SINCAM002332	ENSTNIP00000021321
SINCAM002332	ENSTNIP00000004439
SINCAM002335	ENSTNIP00000022300
SINCAM002337	ENSTNIP00000012029
SINCAM002339	ENSTNIP00000022266
SINCAM002340	ENSTNIP00000007491
SINCAM002340	ENSTNIP00000022265
SINCAM002346	ENSTNIP00000022262
SINCAM002347	ENSTNIP00000022261
SINCAM002348	ENSTNIP00000002946
SINCAM002349	ENSTNIP00000002095
SINCAM002350	ENSTNIP00000005497
SINCAM002351	ENSTNIP00000017036
SINCAM002351	ENSTNIP00000022421
SINCAM002353	ENSTNIP00000017037
SINCAM002354	ENSTNIP00000017038
SINCAM002355	ENSTNIP00000014606
SINCAM002355	ENSTNIP00000014609
SINCAM002357	ENSTNIP00000007339
SINCAM002357	ENSTNIP00000011791
SINCAM002358	ENSTNIP00000009682
SINCAM002359	ENSTNIP00000009683
SINCAM002359	ENSTNIP00000006864
SINCAM002360	ENSTNIP00000018514
SINCAM002361	ENSTNIP00000006863
SINCAM002361	ENSTNIP00000018515
SINCAM002363	ENSTNIP00000007893
SINCAM002363	ENSTNIP00000019655
SINCAM002364	ENSTNIP00000011039
SINCAM002366	ENSTNIP00000011038
SINCAM002367	ENSTNIP00000001694
SINCAM002368	ENSTNIP00000021542
SINCAM002370	ENSTNIP00000012053
SINCAM002372	ENSTNIP00000012054
SINCAM002372	ENSTNIP00000012285
SINCAM002375	ENSTNIP00000012055
SINCAM002376	ENSTNIP00000020947
SINCAM002376	ENSTNIP00000014175
SINCAM002378	ENSTNIP00000020946
SINCAM002378	ENSTNIP00000007061
SINCAM002379	ENSTNIP00000020945
SINCAM002380	ENSTNIP00000012169
SINCAM002381	ENSTNIP00000008840
SINCAM002382	ENSTNIP00000021517
SINCAM002383	ENSTNIP00000021518
SINCAM002383	ENSTNIP00000009339
SINCAM002384	ENSTNIP00000010646
SINCAM002384	ENSTNIP00000003165
SINCAM002385	ENSTNIP00000002277
SINCAM002385	ENSTNIP00000017882
SINCAM002389	ENSTNIP00000011583
SINCAM002389	ENSTNIP00000011584
SINCAM002391	ENSTNIP00000007278
SINCAM002392	ENSTNIP00000003361
SINCAM002393	ENSTNIP00000006738
SINCAM002393	ENSTNIP00000011041
SINCAM002396	ENSTNIP00000007277
SINCAM002399	ENSTNIP00000011045
SINCAM002400	ENSTNIP00000011046
SINCAM002401	ENSTNIP00000011048
SINCAM002401	ENSTNIP00000011047
SINCAM002402	ENSTNIP00000020682
SINCAM002402	ENSTNIP00000009236
SINCAM002403	ENSTNIP00000008521
SINCAM002403	ENSTNIP00000016511
SINCAM002404	ENSTNIP00000008520
SINCAM002406	ENSTNIP00000022972
SINCAM002407	ENSTNIP00000021033
SINCAM002407	ENSTNIP00000015462
SINCAM002408	ENSTNIP00000007374
SINCAM002408	ENSTNIP00000016615
SINCAM002410	ENSTNIP00000007275
SINCAM002413	ENSTNIP00000004649
SINCAM002416	ENSTNIP00000001642
SINCAM002417	ENSTNIP00000016665
SINCAM002417	ENSTNIP00000010999
SINCAM002420	ENSTNIP00000010998
SINCAM002421	ENSTNIP00000010997
SINCAM002421	ENSTNIP00000007644
SINCAM002422	ENSTNIP00000009097
SINCAM002422	ENSTNIP00000010995
SINCAM002423	ENSTNIP00000010994
SINCAM002428	ENSTNIP00000011346
SINCAM002428	ENSTNIP00000022835
SINCAM002429	ENSTNIP00000010060
SINCAM002430	ENSTNIP00000003283
SINCAM002431	ENSTNIP00000011347
SINCAM002432	ENSTNIP00000011348
SINCAM002433	ENSTNIP00000003145
SINCAM002435	ENSTNIP00000015455
SINCAM002435	ENSTNIP00000004776
SINCAM002438	ENSTNIP00000011350
SINCAM002440	ENSTNIP00000011606
SINCAM002440	ENSTNIP00000016280
SINCAM002441	ENSTNIP00000004229
SINCAM002443	ENSTNIP00000012011
SINCAM002443	ENSTNIP00000003891
SINCAM002444	ENSTNIP00000016300
SINCAM002444	ENSTNIP00000012010
SINCAM002445	ENSTNIP00000016282
SINCAM002446	ENSTNIP00000020456
SINCAM002446	ENSTNIP00000001408
SINCAM002448	ENSTNIP00000007987
SINCAM002450	ENSTNIP00000021541
SINCAM002450	ENSTNIP00000021119
SINCAM002455	ENSTNIP00000000577
SINCAM002457	ENSTNIP00000021537
SINCAM002459	ENSTNIP00000006858
SINCAM002460	ENSTNIP00000008872
SINCAM002460	ENSTNIP00000017216
SINCAM002461	ENSTNIP00000006859
SINCAM002464	ENSTNIP00000015951
SINCAM002465	ENSTNIP00000015952
[truncated: 12,972 more rows]
