# Supplementary material for: Reconstruction of proto-vertebrate, proto-cyclostome and proto-gnathostome genomes provides new insights into early vertebrate evolution
Source: Nat Commun. 2021 Jul 23;12:4489. doi: 10.1038/s41467-021-24573-z (PMC8302630; doi:10.1038/s41467-021-24573-z)
Supplement: Supplementary file 4 — Supplementary Data 1 [file 41467_2021_24573_MOESM4_ESM.zip › SuppData1/orthologs/CANFA-ANOCA.txt]

ENSCAFP00000014731	ENSACAP00000005936
ENSCAFP00000004893	ENSACAP00000017014
ENSCAFP00000021101	ENSACAP00000000964
ENSCAFP00000000536	ENSACAP00000006833
ENSCAFP00000026820	ENSACAP00000001737
ENSCAFP00000014703	ENSACAP00000013552
ENSCAFP00000014101	ENSACAP00000011817
ENSCAFP00000010599	ENSACAP00000005957
ENSCAFP00000016175	ENSACAP00000008269
ENSCAFP00000041478	ENSACAP00000008564
ENSCAFP00000041897	ENSACAP00000003299
ENSCAFP00000011228	ENSACAP00000009158
ENSCAFP00000025792	ENSACAP00000001723
ENSCAFP00000020532	ENSACAP00000014601
ENSCAFP00000000844	ENSACAP00000005110
ENSCAFP00000006503	ENSACAP00000014675
ENSCAFP00000004514	ENSACAP00000014993
ENSCAFP00000019636	ENSACAP00000017344
ENSCAFP00000008815	ENSACAP00000012678
ENSCAFP00000012433	ENSACAP00000015321
ENSCAFP00000022926	ENSACAP00000015067
ENSCAFP00000015206	ENSACAP00000003045
ENSCAFP00000018010	ENSACAP00000002376
ENSCAFP00000003668	ENSACAP00000015078
ENSCAFP00000003657	ENSACAP00000014992
ENSCAFP00000028428	ENSACAP00000016695
ENSCAFP00000026110	ENSACAP00000005988
ENSCAFP00000007426	ENSACAP00000007603
ENSCAFP00000035869	ENSACAP00000005444
ENSCAFP00000041440	ENSACAP00000016112
ENSCAFP00000026713	ENSACAP00000000193
ENSCAFP00000028894	ENSACAP00000006987
ENSCAFP00000010159	ENSACAP00000005007
ENSCAFP00000016670	ENSACAP00000013643
ENSCAFP00000025741	ENSACAP00000010047
ENSCAFP00000028253	ENSACAP00000018690
ENSCAFP00000023060	ENSACAP00000004219
ENSCAFP00000023616	ENSACAP00000015494
ENSCAFP00000029957	ENSACAP00000004078
ENSCAFP00000007014	ENSACAP00000001088
ENSCAFP00000001849	ENSACAP00000015698
ENSCAFP00000025988	ENSACAP00000008406
ENSCAFP00000029580	ENSACAP00000012838
ENSCAFP00000027190	ENSACAP00000009680
ENSCAFP00000032029	ENSACAP00000007792
ENSCAFP00000012523	ENSACAP00000018412
ENSCAFP00000012527	ENSACAP00000017761
ENSCAFP00000012528	ENSACAP00000019211
ENSCAFP00000012512	ENSACAP00000007789
ENSCAFP00000021250	ENSACAP00000017650
ENSCAFP00000014319	ENSACAP00000012446
ENSCAFP00000038033	ENSACAP00000006460
ENSCAFP00000025582	ENSACAP00000003419
ENSCAFP00000035150	ENSACAP00000015858
ENSCAFP00000003298	ENSACAP00000001119
ENSCAFP00000002012	ENSACAP00000015929
ENSCAFP00000024610	ENSACAP00000007518
ENSCAFP00000024137	ENSACAP00000011870
ENSCAFP00000003277	ENSACAP00000000777
ENSCAFP00000018115	ENSACAP00000011796
ENSCAFP00000015735	ENSACAP00000009619
ENSCAFP00000017392	ENSACAP00000001319
ENSCAFP00000012144	ENSACAP00000016817
ENSCAFP00000018258	ENSACAP00000006086
ENSCAFP00000025261	ENSACAP00000016842
ENSCAFP00000011525	ENSACAP00000002959
ENSCAFP00000012786	ENSACAP00000011884
ENSCAFP00000000688	ENSACAP00000016298
ENSCAFP00000028846	ENSACAP00000000477
ENSCAFP00000004119	ENSACAP00000013286
ENSCAFP00000037844	ENSACAP00000019060
ENSCAFP00000019894	ENSACAP00000011970
ENSCAFP00000004239	ENSACAP00000012809
ENSCAFP00000041229	ENSACAP00000014097
ENSCAFP00000039048	ENSACAP00000005123
ENSCAFP00000025974	ENSACAP00000012263
ENSCAFP00000017436	ENSACAP00000016998
ENSCAFP00000000191	ENSACAP00000009190
ENSCAFP00000016481	ENSACAP00000000083
ENSCAFP00000011295	ENSACAP00000004428
ENSCAFP00000041377	ENSACAP00000002974
ENSCAFP00000011055	ENSACAP00000008599
ENSCAFP00000037675	ENSACAP00000022297
ENSCAFP00000028469	ENSACAP00000011579
ENSCAFP00000005175	ENSACAP00000004949
ENSCAFP00000000678	ENSACAP00000007355
ENSCAFP00000004185	ENSACAP00000018297
ENSCAFP00000001898	ENSACAP00000015927
ENSCAFP00000034643	ENSACAP00000014517
ENSCAFP00000010553	ENSACAP00000016774
ENSCAFP00000011914	ENSACAP00000007485
ENSCAFP00000003505	ENSACAP00000006473
ENSCAFP00000012034	ENSACAP00000019597
ENSCAFP00000006614	ENSACAP00000021579
ENSCAFP00000028666	ENSACAP00000003327
ENSCAFP00000016043	ENSACAP00000000079
ENSCAFP00000016786	ENSACAP00000001174
ENSCAFP00000022750	ENSACAP00000009131
ENSCAFP00000035073	ENSACAP00000015338
ENSCAFP00000013243	ENSACAP00000010928
ENSCAFP00000014218	ENSACAP00000010696
ENSCAFP00000042751	ENSACAP00000005094
ENSCAFP00000019792	ENSACAP00000016443
ENSCAFP00000022068	ENSACAP00000012452
ENSCAFP00000023624	ENSACAP00000005904
ENSCAFP00000001306	ENSACAP00000012803
ENSCAFP00000020713	ENSACAP00000008215
ENSCAFP00000013047	ENSACAP00000009961
ENSCAFP00000026382	ENSACAP00000013070
ENSCAFP00000009752	ENSACAP00000014146
ENSCAFP00000023231	ENSACAP00000013946
ENSCAFP00000027825	ENSACAP00000015780
ENSCAFP00000018637	ENSACAP00000002299
ENSCAFP00000038852	ENSACAP00000006047
ENSCAFP00000036156	ENSACAP00000009598
ENSCAFP00000004138	ENSACAP00000003471
ENSCAFP00000025317	ENSACAP00000003380
ENSCAFP00000027841	ENSACAP00000007070
ENSCAFP00000029742	ENSACAP00000007401
ENSCAFP00000016350	ENSACAP00000009600
ENSCAFP00000025289	ENSACAP00000018998
ENSCAFP00000029577	ENSACAP00000000860
ENSCAFP00000005947	ENSACAP00000011711
ENSCAFP00000019815	ENSACAP00000017664
ENSCAFP00000016801	ENSACAP00000000195
ENSCAFP00000017186	ENSACAP00000010451
ENSCAFP00000019101	ENSACAP00000011342
ENSCAFP00000031903	ENSACAP00000003308
ENSCAFP00000036507	ENSACAP00000014909
ENSCAFP00000019811	ENSACAP00000015061
ENSCAFP00000022462	ENSACAP00000016420
ENSCAFP00000024310	ENSACAP00000011989
ENSCAFP00000020467	ENSACAP00000004060
ENSCAFP00000011995	ENSACAP00000006661
ENSCAFP00000018117	ENSACAP00000010344
ENSCAFP00000021690	ENSACAP00000011938
ENSCAFP00000022596	ENSACAP00000008723
ENSCAFP00000008348	ENSACAP00000012354
ENSCAFP00000023182	ENSACAP00000008800
ENSCAFP00000018253	ENSACAP00000000609
ENSCAFP00000002791	ENSACAP00000015558
ENSCAFP00000022118	ENSACAP00000005087
ENSCAFP00000014825	ENSACAP00000014183
ENSCAFP00000012387	ENSACAP00000005792
ENSCAFP00000017550	ENSACAP00000010506
ENSCAFP00000018354	ENSACAP00000009513
ENSCAFP00000024345	ENSACAP00000002901
ENSCAFP00000010341	ENSACAP00000013575
ENSCAFP00000010262	ENSACAP00000012544
ENSCAFP00000022958	ENSACAP00000015144
ENSCAFP00000005775	ENSACAP00000016973
ENSCAFP00000001922	ENSACAP00000020331
ENSCAFP00000005678	ENSACAP00000007051
ENSCAFP00000000979	ENSACAP00000019114
ENSCAFP00000022990	ENSACAP00000007918
ENSCAFP00000013479	ENSACAP00000015012
ENSCAFP00000021172	ENSACAP00000004435
ENSCAFP00000018541	ENSACAP00000009498
ENSCAFP00000001491	ENSACAP00000001475
ENSCAFP00000018897	ENSACAP00000003976
ENSCAFP00000002001	ENSACAP00000008062
ENSCAFP00000001025	ENSACAP00000001594
ENSCAFP00000029725	ENSACAP00000010217
ENSCAFP00000022577	ENSACAP00000004865
ENSCAFP00000013959	ENSACAP00000003655
ENSCAFP00000013459	ENSACAP00000011875
ENSCAFP00000007656	ENSACAP00000002928
ENSCAFP00000021476	ENSACAP00000000665
ENSCAFP00000004543	ENSACAP00000000868
ENSCAFP00000042734	ENSACAP00000016976
ENSCAFP00000004699	ENSACAP00000009221
ENSCAFP00000023374	ENSACAP00000016880
ENSCAFP00000015628	ENSACAP00000005302
ENSCAFP00000029371	ENSACAP00000010646
ENSCAFP00000018107	ENSACAP00000007917
ENSCAFP00000041937	ENSACAP00000019641
ENSCAFP00000018097	ENSACAP00000007896
ENSCAFP00000021381	ENSACAP00000004457
ENSCAFP00000023677	ENSACAP00000015885
ENSCAFP00000020181	ENSACAP00000002426
ENSCAFP00000003057	ENSACAP00000002385
ENSCAFP00000042913	ENSACAP00000017474
ENSCAFP00000030233	ENSACAP00000005740
ENSCAFP00000041421	ENSACAP00000016069
ENSCAFP00000007210	ENSACAP00000007667
ENSCAFP00000018683	ENSACAP00000017526
ENSCAFP00000001179	ENSACAP00000010676
ENSCAFP00000032670	ENSACAP00000015435
ENSCAFP00000010258	ENSACAP00000014665
ENSCAFP00000005013	ENSACAP00000000942
ENSCAFP00000027533	ENSACAP00000009728
ENSCAFP00000037510	ENSACAP00000018182
ENSCAFP00000019445	ENSACAP00000013525
ENSCAFP00000042805	ENSACAP00000001427
ENSCAFP00000027189	ENSACAP00000015468
ENSCAFP00000015344	ENSACAP00000004783
ENSCAFP00000015347	ENSACAP00000008216
ENSCAFP00000036079	ENSACAP00000007865
ENSCAFP00000011829	ENSACAP00000018145
ENSCAFP00000030086	ENSACAP00000012872
ENSCAFP00000023803	ENSACAP00000019293
ENSCAFP00000001165	ENSACAP00000012146
ENSCAFP00000016128	ENSACAP00000009720
ENSCAFP00000020918	ENSACAP00000005943
ENSCAFP00000040632	ENSACAP00000000973
ENSCAFP00000003004	ENSACAP00000013030
ENSCAFP00000025369	ENSACAP00000001579
ENSCAFP00000029086	ENSACAP00000012461
ENSCAFP00000026399	ENSACAP00000022538
ENSCAFP00000023863	ENSACAP00000005645
ENSCAFP00000004789	ENSACAP00000001953
ENSCAFP00000008867	ENSACAP00000002296
ENSCAFP00000021003	ENSACAP00000016164
ENSCAFP00000003598	ENSACAP00000006602
ENSCAFP00000030367	ENSACAP00000003200
ENSCAFP00000014716	ENSACAP00000009074
ENSCAFP00000004331	ENSACAP00000012719
ENSCAFP00000002488	ENSACAP00000010570
ENSCAFP00000034674	ENSACAP00000001753
ENSCAFP00000025245	ENSACAP00000001589
ENSCAFP00000030999	ENSACAP00000019903
ENSCAFP00000013904	ENSACAP00000009777
ENSCAFP00000009236	ENSACAP00000012169
ENSCAFP00000020942	ENSACAP00000006466
ENSCAFP00000027123	ENSACAP00000013796
ENSCAFP00000016465	ENSACAP00000015089
ENSCAFP00000028496	ENSACAP00000010728
ENSCAFP00000025949	ENSACAP00000014628
ENSCAFP00000006408	ENSACAP00000014351
ENSCAFP00000020623	ENSACAP00000006234
ENSCAFP00000019067	ENSACAP00000000607
ENSCAFP00000021123	ENSACAP00000019708
ENSCAFP00000002572	ENSACAP00000018133
ENSCAFP00000015681	ENSACAP00000008532
ENSCAFP00000015600	ENSACAP00000019778
ENSCAFP00000015697	ENSACAP00000008554
ENSCAFP00000005055	ENSACAP00000006509
ENSCAFP00000008315	ENSACAP00000004623
ENSCAFP00000010158	ENSACAP00000000901
ENSCAFP00000023232	ENSACAP00000010851
ENSCAFP00000014368	ENSACAP00000003028
ENSCAFP00000002336	ENSACAP00000002875
ENSCAFP00000001557	ENSACAP00000010760
ENSCAFP00000004162	ENSACAP00000012326
ENSCAFP00000031518	ENSACAP00000014689
ENSCAFP00000023110	ENSACAP00000008887
ENSCAFP00000022969	ENSACAP00000006450
ENSCAFP00000040206	ENSACAP00000020101
ENSCAFP00000003716	ENSACAP00000003697
ENSCAFP00000003708	ENSACAP00000003684
ENSCAFP00000022960	ENSACAP00000016389
ENSCAFP00000020170	ENSACAP00000009858
ENSCAFP00000012996	ENSACAP00000010293
ENSCAFP00000027024	ENSACAP00000023319
ENSCAFP00000018239	ENSACAP00000008109
ENSCAFP00000001241	ENSACAP00000015543
ENSCAFP00000013467	ENSACAP00000022398
ENSCAFP00000006489	ENSACAP00000008947
ENSCAFP00000019378	ENSACAP00000000177
ENSCAFP00000021364	ENSACAP00000014072
ENSCAFP00000006932	ENSACAP00000009330
ENSCAFP00000014166	ENSACAP00000011900
ENSCAFP00000009996	ENSACAP00000019169
ENSCAFP00000004775	ENSACAP00000005299
ENSCAFP00000010009	ENSACAP00000012130
ENSCAFP00000011007	ENSACAP00000008363
ENSCAFP00000030087	ENSACAP00000003188
ENSCAFP00000001366	ENSACAP00000009106
ENSCAFP00000001321	ENSACAP00000014036
ENSCAFP00000043077	ENSACAP00000007060
ENSCAFP00000004485	ENSACAP00000017072
ENSCAFP00000040526	ENSACAP00000020615
ENSCAFP00000015470	ENSACAP00000000594
ENSCAFP00000042532	ENSACAP00000016644
ENSCAFP00000035513	ENSACAP00000008014
ENSCAFP00000012421	ENSACAP00000000027
ENSCAFP00000024642	ENSACAP00000000226
ENSCAFP00000010770	ENSACAP00000007738
ENSCAFP00000024338	ENSACAP00000013047
ENSCAFP00000006187	ENSACAP00000020901
ENSCAFP00000025113	ENSACAP00000003852
ENSCAFP00000005216	ENSACAP00000002156
ENSCAFP00000017041	ENSACAP00000006137
ENSCAFP00000039810	ENSACAP00000017488
ENSCAFP00000012677	ENSACAP00000006741
ENSCAFP00000002774	ENSACAP00000021155
ENSCAFP00000020878	ENSACAP00000000981
ENSCAFP00000002131	ENSACAP00000009209
ENSCAFP00000003031	ENSACAP00000003253
ENSCAFP00000024289	ENSACAP00000015434
ENSCAFP00000001307	ENSACAP00000013959
ENSCAFP00000042339	ENSACAP00000012315
ENSCAFP00000008984	ENSACAP00000016268
ENSCAFP00000036076	ENSACAP00000021250
ENSCAFP00000008259	ENSACAP00000016001
ENSCAFP00000026616	ENSACAP00000006310
ENSCAFP00000028568	ENSACAP00000013784
ENSCAFP00000028560	ENSACAP00000001714
ENSCAFP00000041145	ENSACAP00000005065
ENSCAFP00000018218	ENSACAP00000000988
ENSCAFP00000031887	ENSACAP00000002892
ENSCAFP00000020325	ENSACAP00000002010
ENSCAFP00000035638	ENSACAP00000002775
ENSCAFP00000010756	ENSACAP00000007811
ENSCAFP00000004620	ENSACAP00000014205
ENSCAFP00000008390	ENSACAP00000019837
ENSCAFP00000028873	ENSACAP00000003452
ENSCAFP00000025456	ENSACAP00000022607
ENSCAFP00000028160	ENSACAP00000001464
ENSCAFP00000030020	ENSACAP00000023161
ENSCAFP00000018839	ENSACAP00000007133
ENSCAFP00000041849	ENSACAP00000009262
ENSCAFP00000042471	ENSACAP00000007144
ENSCAFP00000037953	ENSACAP00000007166
ENSCAFP00000009132	ENSACAP00000011447
ENSCAFP00000015936	ENSACAP00000012845
ENSCAFP00000008783	ENSACAP00000003423
ENSCAFP00000003035	ENSACAP00000013145
ENSCAFP00000031600	ENSACAP00000008617
ENSCAFP00000013874	ENSACAP00000016589
ENSCAFP00000039644	ENSACAP00000016612
ENSCAFP00000017037	ENSACAP00000000766
ENSCAFP00000001426	ENSACAP00000001550
ENSCAFP00000010681	ENSACAP00000005884
ENSCAFP00000008523	ENSACAP00000016217
ENSCAFP00000021553	ENSACAP00000013260
ENSCAFP00000029683	ENSACAP00000010212
ENSCAFP00000020737	ENSACAP00000012546
ENSCAFP00000000032	ENSACAP00000005192
ENSCAFP00000039820	ENSACAP00000011119
ENSCAFP00000039613	ENSACAP00000016014
ENSCAFP00000037408	ENSACAP00000018669
ENSCAFP00000029570	ENSACAP00000002209
ENSCAFP00000024003	ENSACAP00000005144
ENSCAFP00000005367	ENSACAP00000013190
ENSCAFP00000022150	ENSACAP00000015982
ENSCAFP00000029639	ENSACAP00000003038
ENSCAFP00000013939	ENSACAP00000014062
ENSCAFP00000018700	ENSACAP00000017531
ENSCAFP00000001191	ENSACAP00000008252
ENSCAFP00000018942	ENSACAP00000016064
ENSCAFP00000003177	ENSACAP00000014392
ENSCAFP00000023790	ENSACAP00000012143
ENSCAFP00000018292	ENSACAP00000020312
ENSCAFP00000019683	ENSACAP00000013258
ENSCAFP00000014137	ENSACAP00000012231
ENSCAFP00000020384	ENSACAP00000012123
ENSCAFP00000017429	ENSACAP00000015884
ENSCAFP00000036652	ENSACAP00000008258
ENSCAFP00000008824	ENSACAP00000010223
ENSCAFP00000024276	ENSACAP00000011216
ENSCAFP00000004919	ENSACAP00000011928
ENSCAFP00000005317	ENSACAP00000006406
ENSCAFP00000015478	ENSACAP00000016440
ENSCAFP00000027600	ENSACAP00000011920
ENSCAFP00000022673	ENSACAP00000011449
ENSCAFP00000020233	ENSACAP00000019094
ENSCAFP00000001958	ENSACAP00000000792
ENSCAFP00000012263	ENSACAP00000019131
ENSCAFP00000004740	ENSACAP00000010667
ENSCAFP00000006886	ENSACAP00000008195
ENSCAFP00000002376	ENSACAP00000005631
ENSCAFP00000013729	ENSACAP00000000062
ENSCAFP00000021570	ENSACAP00000014378
ENSCAFP00000013230	ENSACAP00000016349
ENSCAFP00000025076	ENSACAP00000002530
ENSCAFP00000036551	ENSACAP00000007132
ENSCAFP00000002446	ENSACAP00000017264
ENSCAFP00000038471	ENSACAP00000008704
ENSCAFP00000002925	ENSACAP00000002301
ENSCAFP00000002924	ENSACAP00000002289
ENSCAFP00000011342	ENSACAP00000006631
ENSCAFP00000031222	ENSACAP00000019584
ENSCAFP00000027100	ENSACAP00000011435
ENSCAFP00000010211	ENSACAP00000014149
ENSCAFP00000024154	ENSACAP00000017519
ENSCAFP00000027229	ENSACAP00000018385
ENSCAFP00000038401	ENSACAP00000003635
ENSCAFP00000013877	ENSACAP00000015536
ENSCAFP00000005116	ENSACAP00000007357
ENSCAFP00000020107	ENSACAP00000017648
ENSCAFP00000003966	ENSACAP00000004922
ENSCAFP00000013583	ENSACAP00000010908
ENSCAFP00000019645	ENSACAP00000016710
ENSCAFP00000025091	ENSACAP00000006787
ENSCAFP00000004554	ENSACAP00000017120
ENSCAFP00000042713	ENSACAP00000007712
ENSCAFP00000009964	ENSACAP00000002813
ENSCAFP00000018157	ENSACAP00000003779
ENSCAFP00000016851	ENSACAP00000006029
ENSCAFP00000004942	ENSACAP00000006838
ENSCAFP00000020374	ENSACAP00000003121
ENSCAFP00000015121	ENSACAP00000004681
ENSCAFP00000027678	ENSACAP00000008548
ENSCAFP00000021753	ENSACAP00000019498
ENSCAFP00000028620	ENSACAP00000008475
ENSCAFP00000020375	ENSACAP00000017189
ENSCAFP00000023164	ENSACAP00000004745
ENSCAFP00000036831	ENSACAP00000017734
ENSCAFP00000038936	ENSACAP00000008306
ENSCAFP00000004845	ENSACAP00000016647
ENSCAFP00000036441	ENSACAP00000015123
ENSCAFP00000000299	ENSACAP00000022446
ENSCAFP00000026000	ENSACAP00000015154
ENSCAFP00000029873	ENSACAP00000005587
ENSCAFP00000000550	ENSACAP00000006756
ENSCAFP00000009897	ENSACAP00000005040
ENSCAFP00000032071	ENSACAP00000007413
ENSCAFP00000001786	ENSACAP00000007085
ENSCAFP00000038509	ENSACAP00000011502
ENSCAFP00000014184	ENSACAP00000007942
ENSCAFP00000037679	ENSACAP00000010004
ENSCAFP00000005292	ENSACAP00000010045
ENSCAFP00000013398	ENSACAP00000020018
ENSCAFP00000011536	ENSACAP00000015725
ENSCAFP00000020404	ENSACAP00000011167
ENSCAFP00000003172	ENSACAP00000011157
ENSCAFP00000006427	ENSACAP00000008008
ENSCAFP00000015605	ENSACAP00000000803
ENSCAFP00000005101	ENSACAP00000008345
ENSCAFP00000024052	ENSACAP00000003367
ENSCAFP00000024306	ENSACAP00000000928
ENSCAFP00000009488	ENSACAP00000004184
ENSCAFP00000023599	ENSACAP00000007474
ENSCAFP00000007651	ENSACAP00000001458
ENSCAFP00000011875	ENSACAP00000014103
ENSCAFP00000024108	ENSACAP00000014765
ENSCAFP00000015277	ENSACAP00000004657
ENSCAFP00000027492	ENSACAP00000008815
ENSCAFP00000014581	ENSACAP00000016406
ENSCAFP00000035619	ENSACAP00000010376
ENSCAFP00000024019	ENSACAP00000005810
ENSCAFP00000031589	ENSACAP00000011557
ENSCAFP00000017479	ENSACAP00000015652
ENSCAFP00000036252	ENSACAP00000013834
ENSCAFP00000036663	ENSACAP00000020730
ENSCAFP00000008996	ENSACAP00000002635
ENSCAFP00000002884	ENSACAP00000006227
ENSCAFP00000024409	ENSACAP00000005008
ENSCAFP00000007560	ENSACAP00000008138
ENSCAFP00000005895	ENSACAP00000015424
ENSCAFP00000001057	ENSACAP00000004083
ENSCAFP00000005803	ENSACAP00000011214
ENSCAFP00000026118	ENSACAP00000015437
ENSCAFP00000027873	ENSACAP00000007790
ENSCAFP00000027380	ENSACAP00000011160
ENSCAFP00000040628	ENSACAP00000005916
ENSCAFP00000018734	ENSACAP00000016208
ENSCAFP00000003369	ENSACAP00000012562
ENSCAFP00000000511	ENSACAP00000015914
ENSCAFP00000008964	ENSACAP00000010954
ENSCAFP00000027972	ENSACAP00000006737
ENSCAFP00000027955	ENSACAP00000006791
ENSCAFP00000027458	ENSACAP00000010102
ENSCAFP00000013818	ENSACAP00000014348
ENSCAFP00000021258	ENSACAP00000017517
ENSCAFP00000029749	ENSACAP00000021427
ENSCAFP00000029933	ENSACAP00000007540
ENSCAFP00000011826	ENSACAP00000009392
ENSCAFP00000010606	ENSACAP00000005518
ENSCAFP00000013783	ENSACAP00000008283
ENSCAFP00000014278	ENSACAP00000012104
ENSCAFP00000008430	ENSACAP00000002914
ENSCAFP00000017072	ENSACAP00000004731
ENSCAFP00000010647	ENSACAP00000005602
ENSCAFP00000026031	ENSACAP00000020911
ENSCAFP00000017880	ENSACAP00000001116
ENSCAFP00000001183	ENSACAP00000006511
ENSCAFP00000011396	ENSACAP00000015474
ENSCAFP00000007003	ENSACAP00000003716
ENSCAFP00000002982	ENSACAP00000012914
ENSCAFP00000010757	ENSACAP00000016554
ENSCAFP00000010535	ENSACAP00000005262
ENSCAFP00000008003	ENSACAP00000006654
ENSCAFP00000016804	ENSACAP00000015593
ENSCAFP00000013721	ENSACAP00000017421
ENSCAFP00000013170	ENSACAP00000010082
ENSCAFP00000014998	ENSACAP00000005303
ENSCAFP00000004081	ENSACAP00000008303
ENSCAFP00000000938	ENSACAP00000010652
ENSCAFP00000026148	ENSACAP00000015583
ENSCAFP00000030253	ENSACAP00000011008
ENSCAFP00000036535	ENSACAP00000005226
ENSCAFP00000005014	ENSACAP00000008088
ENSCAFP00000024021	ENSACAP00000003237
ENSCAFP00000035949	ENSACAP00000017194
ENSCAFP00000038277	ENSACAP00000002437
ENSCAFP00000024667	ENSACAP00000007432
ENSCAFP00000014770	ENSACAP00000007938
ENSCAFP00000027739	ENSACAP00000007692
ENSCAFP00000005389	ENSACAP00000002841
ENSCAFP00000022385	ENSACAP00000003050
ENSCAFP00000012208	ENSACAP00000005716
ENSCAFP00000035961	ENSACAP00000009466
ENSCAFP00000024410	ENSACAP00000006764
ENSCAFP00000004364	ENSACAP00000011676
ENSCAFP00000013933	ENSACAP00000016592
ENSCAFP00000001409	ENSACAP00000001387
ENSCAFP00000019708	ENSACAP00000004700
ENSCAFP00000013071	ENSACAP00000016253
ENSCAFP00000021775	ENSACAP00000010516
ENSCAFP00000014784	ENSACAP00000002693
ENSCAFP00000012942	ENSACAP00000005027
ENSCAFP00000034803	ENSACAP00000020603
ENSCAFP00000035306	ENSACAP00000002664
ENSCAFP00000023001	ENSACAP00000015074
ENSCAFP00000042901	ENSACAP00000000234
ENSCAFP00000008944	ENSACAP00000016353
ENSCAFP00000024882	ENSACAP00000014973
ENSCAFP00000006746	ENSACAP00000005221
ENSCAFP00000027221	ENSACAP00000009754
ENSCAFP00000002508	ENSACAP00000019924
ENSCAFP00000037475	ENSACAP00000021507
ENSCAFP00000041417	ENSACAP00000007124
ENSCAFP00000021028	ENSACAP00000017651
ENSCAFP00000022735	ENSACAP00000001435
ENSCAFP00000042451	ENSACAP00000010853
ENSCAFP00000021134	ENSACAP00000020401
ENSCAFP00000042686	ENSACAP00000006453
ENSCAFP00000014131	ENSACAP00000012667
ENSCAFP00000025104	ENSACAP00000020519
ENSCAFP00000017529	ENSACAP00000012381
ENSCAFP00000028361	ENSACAP00000004402
ENSCAFP00000029349	ENSACAP00000016922
ENSCAFP00000042579	ENSACAP00000006419
ENSCAFP00000001854	ENSACAP00000007282
ENSCAFP00000020955	ENSACAP00000005918
ENSCAFP00000019966	ENSACAP00000008890
ENSCAFP00000020445	ENSACAP00000010473
ENSCAFP00000000155	ENSACAP00000021421
ENSCAFP00000020040	ENSACAP00000005023
ENSCAFP00000002028	ENSACAP00000016397
ENSCAFP00000000213	ENSACAP00000008651
ENSCAFP00000023411	ENSACAP00000006753
ENSCAFP00000004772	ENSACAP00000001891
ENSCAFP00000004139	ENSACAP00000003485
ENSCAFP00000027393	ENSACAP00000002637
ENSCAFP00000013536	ENSACAP00000006956
ENSCAFP00000010967	ENSACAP00000016035
ENSCAFP00000018144	ENSACAP00000022406
ENSCAFP00000002550	ENSACAP00000005328
ENSCAFP00000018686	ENSACAP00000009697
ENSCAFP00000008070	ENSACAP00000014333
ENSCAFP00000015204	ENSACAP00000000069
ENSCAFP00000026719	ENSACAP00000011496
ENSCAFP00000033192	ENSACAP00000011764
ENSCAFP00000013266	ENSACAP00000005420
ENSCAFP00000015703	ENSACAP00000009596
ENSCAFP00000030657	ENSACAP00000013561
ENSCAFP00000027307	ENSACAP00000003677
ENSCAFP00000024567	ENSACAP00000014160
ENSCAFP00000011460	ENSACAP00000004990
ENSCAFP00000022476	ENSACAP00000010477
ENSCAFP00000016511	ENSACAP00000010901
ENSCAFP00000015952	ENSACAP00000000040
ENSCAFP00000010131	ENSACAP00000004163
ENSCAFP00000030051	ENSACAP00000003541
ENSCAFP00000017095	ENSACAP00000012873
ENSCAFP00000018240	ENSACAP00000009101
ENSCAFP00000008426	ENSACAP00000001074
ENSCAFP00000014145	ENSACAP00000011982
ENSCAFP00000000711	ENSACAP00000015922
ENSCAFP00000000859	ENSACAP00000005063
ENSCAFP00000018208	ENSACAP00000016351
ENSCAFP00000026472	ENSACAP00000014875
ENSCAFP00000026469	ENSACAP00000021025
ENSCAFP00000006235	ENSACAP00000011452
ENSCAFP00000023862	ENSACAP00000004483
ENSCAFP00000040579	ENSACAP00000022711
ENSCAFP00000036692	ENSACAP00000001127
ENSCAFP00000037502	ENSACAP00000012621
ENSCAFP00000026420	ENSACAP00000013194
ENSCAFP00000017789	ENSACAP00000011919
ENSCAFP00000013295	ENSACAP00000016452
ENSCAFP00000005569	ENSACAP00000008110
ENSCAFP00000001916	ENSACAP00000000313
ENSCAFP00000005913	ENSACAP00000007345
ENSCAFP00000020169	ENSACAP00000010090
ENSCAFP00000004319	ENSACAP00000012660
ENSCAFP00000000488	ENSACAP00000016181
ENSCAFP00000020929	ENSACAP00000017024
ENSCAFP00000024294	ENSACAP00000014873
ENSCAFP00000000867	ENSACAP00000002634
ENSCAFP00000041094	ENSACAP00000010493
ENSCAFP00000019618	ENSACAP00000008731
ENSCAFP00000024952	ENSACAP00000004991
ENSCAFP00000022633	ENSACAP00000008638
ENSCAFP00000008454	ENSACAP00000012299
ENSCAFP00000024765	ENSACAP00000006585
ENSCAFP00000024968	ENSACAP00000002580
ENSCAFP00000000360	ENSACAP00000016562
ENSCAFP00000017572	ENSACAP00000016745
ENSCAFP00000013819	ENSACAP00000017382
ENSCAFP00000011416	ENSACAP00000021502
ENSCAFP00000022317	ENSACAP00000006541
ENSCAFP00000039921	ENSACAP00000004525
ENSCAFP00000015042	ENSACAP00000023387
ENSCAFP00000007463	ENSACAP00000007683
ENSCAFP00000000121	ENSACAP00000005327
ENSCAFP00000006156	ENSACAP00000013634
ENSCAFP00000012130	ENSACAP00000013363
ENSCAFP00000013151	ENSACAP00000007878
ENSCAFP00000017820	ENSACAP00000016618
ENSCAFP00000024586	ENSACAP00000014723
ENSCAFP00000014427	ENSACAP00000022465
ENSCAFP00000015058	ENSACAP00000004166
ENSCAFP00000010182	ENSACAP00000014143
ENSCAFP00000024124	ENSACAP00000017508
ENSCAFP00000018594	ENSACAP00000014223
ENSCAFP00000041042	ENSACAP00000016319
ENSCAFP00000017213	ENSACAP00000004859
ENSCAFP00000015207	ENSACAP00000007835
ENSCAFP00000017680	ENSACAP00000003381
ENSCAFP00000014886	ENSACAP00000014235
ENSCAFP00000008566	ENSACAP00000002316
ENSCAFP00000014939	ENSACAP00000013882
ENSCAFP00000041584	ENSACAP00000000312
ENSCAFP00000017275	ENSACAP00000007273
ENSCAFP00000026384	ENSACAP00000009601
ENSCAFP00000037413	ENSACAP00000005938
ENSCAFP00000009638	ENSACAP00000003095
ENSCAFP00000007269	ENSACAP00000006802
ENSCAFP00000026870	ENSACAP00000000255
ENSCAFP00000019461	ENSACAP00000000582
ENSCAFP00000001826	ENSACAP00000012890
ENSCAFP00000007005	ENSACAP00000015220
ENSCAFP00000014637	ENSACAP00000017475
ENSCAFP00000014469	ENSACAP00000019058
ENSCAFP00000030275	ENSACAP00000004143
ENSCAFP00000004219	ENSACAP00000010300
ENSCAFP00000014869	ENSACAP00000010100
ENSCAFP00000014452	ENSACAP00000016309
ENSCAFP00000006985	ENSACAP00000008039
ENSCAFP00000019835	ENSACAP00000011014
ENSCAFP00000038493	ENSACAP00000000116
ENSCAFP00000039324	ENSACAP00000015561
ENSCAFP00000039860	ENSACAP00000011700
ENSCAFP00000036390	ENSACAP00000020950
ENSCAFP00000019855	ENSACAP00000007054
ENSCAFP00000003118	ENSACAP00000013895
ENSCAFP00000024747	ENSACAP00000006857
ENSCAFP00000027224	ENSACAP00000013368
ENSCAFP00000034848	ENSACAP00000005359
ENSCAFP00000015466	ENSACAP00000010049
ENSCAFP00000023037	ENSACAP00000007555
ENSCAFP00000005192	ENSACAP00000006929
ENSCAFP00000019298	ENSACAP00000000627
ENSCAFP00000011661	ENSACAP00000006812
ENSCAFP00000003144	ENSACAP00000005200
ENSCAFP00000017664	ENSACAP00000015839
ENSCAFP00000003141	ENSACAP00000020539
ENSCAFP00000000408	ENSACAP00000012833
ENSCAFP00000037362	ENSACAP00000002652
ENSCAFP00000035063	ENSACAP00000002871
ENSCAFP00000012337	ENSACAP00000003190
ENSCAFP00000024551	ENSACAP00000010105
ENSCAFP00000020603	ENSACAP00000000539
ENSCAFP00000006920	ENSACAP00000013484
ENSCAFP00000023397	ENSACAP00000017612
ENSCAFP00000021617	ENSACAP00000005762
ENSCAFP00000003412	ENSACAP00000010492
ENSCAFP00000013912	ENSACAP00000002604
ENSCAFP00000010288	ENSACAP00000009851
ENSCAFP00000000189	ENSACAP00000009206
ENSCAFP00000012593	ENSACAP00000002273
ENSCAFP00000029327	ENSACAP00000009365
ENSCAFP00000019114	ENSACAP00000000371
ENSCAFP00000023342	ENSACAP00000022120
ENSCAFP00000033932	ENSACAP00000007351
ENSCAFP00000009658	ENSACAP00000015084
ENSCAFP00000035463	ENSACAP00000014625
ENSCAFP00000011267	ENSACAP00000009415
ENSCAFP00000020481	ENSACAP00000003305
ENSCAFP00000024482	ENSACAP00000006904
ENSCAFP00000009645	ENSACAP00000013644
ENSCAFP00000037099	ENSACAP00000010152
ENSCAFP00000011048	ENSACAP00000002453
ENSCAFP00000024565	ENSACAP00000006911
ENSCAFP00000014694	ENSACAP00000011639
ENSCAFP00000021584	ENSACAP00000001501
ENSCAFP00000035067	ENSACAP00000008250
ENSCAFP00000002091	ENSACAP00000005246
ENSCAFP00000000527	ENSACAP00000003435
ENSCAFP00000021430	ENSACAP00000005451
ENSCAFP00000017503	ENSACAP00000009946
ENSCAFP00000006727	ENSACAP00000005341
ENSCAFP00000017281	ENSACAP00000014643
ENSCAFP00000017201	ENSACAP00000004818
ENSCAFP00000019863	ENSACAP00000001155
ENSCAFP00000037565	ENSACAP00000012306
ENSCAFP00000026535	ENSACAP00000016795
ENSCAFP00000041877	ENSACAP00000002704
ENSCAFP00000026565	ENSACAP00000016876
ENSCAFP00000004976	ENSACAP00000002265
ENSCAFP00000014992	ENSACAP00000003075
ENSCAFP00000042914	ENSACAP00000002860
ENSCAFP00000003932	ENSACAP00000015895
ENSCAFP00000021277	ENSACAP00000007089
ENSCAFP00000020370	ENSACAP00000018784
ENSCAFP00000002995	ENSACAP00000012917
ENSCAFP00000038986	ENSACAP00000019304
ENSCAFP00000011031	ENSACAP00000001567
ENSCAFP00000026958	ENSACAP00000008861
ENSCAFP00000037092	ENSACAP00000008087
ENSCAFP00000030225	ENSACAP00000001783
ENSCAFP00000026876	ENSACAP00000000378
ENSCAFP00000015120	ENSACAP00000002743
ENSCAFP00000028871	ENSACAP00000005250
ENSCAFP00000014902	ENSACAP00000003561
ENSCAFP00000027665	ENSACAP00000008653
ENSCAFP00000005521	ENSACAP00000002126
ENSCAFP00000042142	ENSACAP00000001336
ENSCAFP00000001041	ENSACAP00000022923
ENSCAFP00000009830	ENSACAP00000021854
ENSCAFP00000028368	ENSACAP00000009397
ENSCAFP00000006943	ENSACAP00000014644
ENSCAFP00000020319	ENSACAP00000015050
ENSCAFP00000013499	ENSACAP00000011322
ENSCAFP00000007147	ENSACAP00000006549
ENSCAFP00000028698	ENSACAP00000010660
ENSCAFP00000014147	ENSACAP00000011827
ENSCAFP00000010386	ENSACAP00000009266
ENSCAFP00000007056	ENSACAP00000015367
ENSCAFP00000000016	ENSACAP00000022818
ENSCAFP00000014336	ENSACAP00000014114
ENSCAFP00000008481	ENSACAP00000000028
ENSCAFP00000006722	ENSACAP00000014528
ENSCAFP00000002599	ENSACAP00000004997
ENSCAFP00000019038	ENSACAP00000003750
ENSCAFP00000026912	ENSACAP00000008334
ENSCAFP00000001864	ENSACAP00000007287
ENSCAFP00000013013	ENSACAP00000001338
ENSCAFP00000024848	ENSACAP00000004133
ENSCAFP00000028316	ENSACAP00000017381
ENSCAFP00000015301	ENSACAP00000000252
ENSCAFP00000018207	ENSACAP00000022119
ENSCAFP00000024645	ENSACAP00000000233
ENSCAFP00000010109	ENSACAP00000004134
ENSCAFP00000010963	ENSACAP00000001773
ENSCAFP00000018300	ENSACAP00000008764
ENSCAFP00000027961	ENSACAP00000016324
ENSCAFP00000002335	ENSACAP00000017420
ENSCAFP00000024057	ENSACAP00000006064
ENSCAFP00000004408	ENSACAP00000012080
ENSCAFP00000025042	ENSACAP00000021766
ENSCAFP00000003095	ENSACAP00000018954
ENSCAFP00000037380	ENSACAP00000021162
ENSCAFP00000014918	ENSACAP00000006109
ENSCAFP00000036658	ENSACAP00000004015
ENSCAFP00000019655	ENSACAP00000004332
ENSCAFP00000004425	ENSACAP00000002953
ENSCAFP00000016401	ENSACAP00000010139
ENSCAFP00000006133	ENSACAP00000009107
ENSCAFP00000038238	ENSACAP00000008145
ENSCAFP00000028983	ENSACAP00000005940
ENSCAFP00000022556	ENSACAP00000001777
ENSCAFP00000026455	ENSACAP00000017329
ENSCAFP00000027979	ENSACAP00000014441
ENSCAFP00000020513	ENSACAP00000012050
ENSCAFP00000028758	ENSACAP00000003927
ENSCAFP00000010870	ENSACAP00000008226
ENSCAFP00000035295	ENSACAP00000018141
ENSCAFP00000003214	ENSACAP00000011223
ENSCAFP00000019853	ENSACAP00000011512
ENSCAFP00000013655	ENSACAP00000004429
ENSCAFP00000021628	ENSACAP00000001970
ENSCAFP00000010567	ENSACAP00000002247
ENSCAFP00000043191	ENSACAP00000004389
ENSCAFP00000008356	ENSACAP00000011680
ENSCAFP00000006864	ENSACAP00000016210
ENSCAFP00000014031	ENSACAP00000015129
ENSCAFP00000038892	ENSACAP00000000362
ENSCAFP00000021489	ENSACAP00000005955
ENSCAFP00000001037	ENSACAP00000004337
ENSCAFP00000004178	ENSACAP00000014177
ENSCAFP00000014005	ENSACAP00000016651
ENSCAFP00000000950	ENSACAP00000009428
ENSCAFP00000003850	ENSACAP00000004113
ENSCAFP00000017744	ENSACAP00000010910
ENSCAFP00000021105	ENSACAP00000003084
ENSCAFP00000010648	ENSACAP00000008618
ENSCAFP00000008702	ENSACAP00000008857
ENSCAFP00000008708	ENSACAP00000009610
ENSCAFP00000012933	ENSACAP00000014522
ENSCAFP00000023570	ENSACAP00000015529
ENSCAFP00000037367	ENSACAP00000011168
ENSCAFP00000016218	ENSACAP00000008502
ENSCAFP00000010863	ENSACAP00000014931
ENSCAFP00000022163	ENSACAP00000023320
ENSCAFP00000018366	ENSACAP00000007341
ENSCAFP00000003034	ENSACAP00000013647
ENSCAFP00000006870	ENSACAP00000014904
ENSCAFP00000023440	ENSACAP00000000020
ENSCAFP00000013014	ENSACAP00000006325
ENSCAFP00000013489	ENSACAP00000007149
ENSCAFP00000025484	ENSACAP00000002931
ENSCAFP00000039273	ENSACAP00000009775
ENSCAFP00000020508	ENSACAP00000009887
ENSCAFP00000042695	ENSACAP00000016009
ENSCAFP00000033194	ENSACAP00000002274
ENSCAFP00000025174	ENSACAP00000016882
ENSCAFP00000023064	ENSACAP00000009098
ENSCAFP00000014845	ENSACAP00000009705
ENSCAFP00000022558	ENSACAP00000003731
ENSCAFP00000015422	ENSACAP00000003204
ENSCAFP00000020480	ENSACAP00000017171
ENSCAFP00000002291	ENSACAP00000021486
ENSCAFP00000021793	ENSACAP00000011570
ENSCAFP00000014950	ENSACAP00000003196
ENSCAFP00000019705	ENSACAP00000016707
ENSCAFP00000008329	ENSACAP00000015752
ENSCAFP00000001948	ENSACAP00000007637
ENSCAFP00000041401	ENSACAP00000015766
ENSCAFP00000037305	ENSACAP00000020251
ENSCAFP00000000717	ENSACAP00000016008
ENSCAFP00000005619	ENSACAP00000006898
ENSCAFP00000024195	ENSACAP00000017527
ENSCAFP00000004803	ENSACAP00000014914
ENSCAFP00000006011	ENSACAP00000012046
ENSCAFP00000014332	ENSACAP00000000157
ENSCAFP00000039565	ENSACAP00000007269
ENSCAFP00000022665	ENSACAP00000001285
ENSCAFP00000011571	ENSACAP00000006985
ENSCAFP00000001464	ENSACAP00000001729
ENSCAFP00000016780	ENSACAP00000012569
ENSCAFP00000021916	ENSACAP00000009683
ENSCAFP00000003365	ENSACAP00000002152
ENSCAFP00000024521	ENSACAP00000006089
ENSCAFP00000019525	ENSACAP00000020817
ENSCAFP00000018607	ENSACAP00000017509
ENSCAFP00000018970	ENSACAP00000013457
ENSCAFP00000017570	ENSACAP00000008163
ENSCAFP00000003128	ENSACAP00000012219
ENSCAFP00000028228	ENSACAP00000006464
ENSCAFP00000025812	ENSACAP00000004902
ENSCAFP00000011070	ENSACAP00000006641
ENSCAFP00000028170	ENSACAP00000010497
ENSCAFP00000001330	ENSACAP00000018355
ENSCAFP00000027044	ENSACAP00000009426
ENSCAFP00000007214	ENSACAP00000006651
ENSCAFP00000016816	ENSACAP00000011490
ENSCAFP00000019186	ENSACAP00000011465
ENSCAFP00000013509	ENSACAP00000003949
ENSCAFP00000001961	ENSACAP00000007890
ENSCAFP00000023208	ENSACAP00000000033
ENSCAFP00000014548	ENSACAP00000003652
ENSCAFP00000031540	ENSACAP00000015260
ENSCAFP00000037592	ENSACAP00000013573
ENSCAFP00000007638	ENSACAP00000013187
ENSCAFP00000011020	ENSACAP00000006915
ENSCAFP00000018084	ENSACAP00000004297
ENSCAFP00000002227	ENSACAP00000020091
ENSCAFP00000017774	ENSACAP00000003888
ENSCAFP00000015566	ENSACAP00000004654
ENSCAFP00000003986	ENSACAP00000012264
ENSCAFP00000011747	ENSACAP00000005507
ENSCAFP00000002595	ENSACAP00000000830
ENSCAFP00000024293	ENSACAP00000017176
ENSCAFP00000008647	ENSACAP00000012265
ENSCAFP00000006688	ENSACAP00000005482
ENSCAFP00000011027	ENSACAP00000006260
ENSCAFP00000024648	ENSACAP00000014820
ENSCAFP00000040552	ENSACAP00000020487
ENSCAFP00000012980	ENSACAP00000014325
ENSCAFP00000037595	ENSACAP00000012984
ENSCAFP00000010977	ENSACAP00000002180
ENSCAFP00000009092	ENSACAP00000008243
ENSCAFP00000031798	ENSACAP00000023365
ENSCAFP00000038758	ENSACAP00000014261
ENSCAFP00000010588	ENSACAP00000013528
ENSCAFP00000006360	ENSACAP00000002300
ENSCAFP00000013503	ENSACAP00000003616
ENSCAFP00000014871	ENSACAP00000015601
ENSCAFP00000001020	ENSACAP00000008924
ENSCAFP00000019548	ENSACAP00000008592
ENSCAFP00000013146	ENSACAP00000007845
ENSCAFP00000016774	ENSACAP00000010918
ENSCAFP00000000433	ENSACAP00000007881
ENSCAFP00000032113	ENSACAP00000003602
ENSCAFP00000014411	ENSACAP00000004259
ENSCAFP00000007406	ENSACAP00000009761
ENSCAFP00000017370	ENSACAP00000001473
ENSCAFP00000019021	ENSACAP00000012220
ENSCAFP00000018105	ENSACAP00000001296
ENSCAFP00000016251	ENSACAP00000012600
ENSCAFP00000039971	ENSACAP00000002268
ENSCAFP00000005851	ENSACAP00000011672
ENSCAFP00000030494	ENSACAP00000010685
ENSCAFP00000023239	ENSACAP00000012707
ENSCAFP00000016496	ENSACAP00000014782
ENSCAFP00000017015	ENSACAP00000006803
ENSCAFP00000033221	ENSACAP00000016003
ENSCAFP00000030188	ENSACAP00000001047
ENSCAFP00000018035	ENSACAP00000002413
ENSCAFP00000001608	ENSACAP00000011611
ENSCAFP00000008168	ENSACAP00000011323
ENSCAFP00000029552	ENSACAP00000007570
ENSCAFP00000001478	ENSACAP00000001952
ENSCAFP00000000973	ENSACAP00000009773
ENSCAFP00000012693	ENSACAP00000006955
ENSCAFP00000039140	ENSACAP00000011533
ENSCAFP00000001731	ENSACAP00000006790
ENSCAFP00000017345	ENSACAP00000009645
ENSCAFP00000009362	ENSACAP00000004455
ENSCAFP00000002671	ENSACAP00000012718
ENSCAFP00000018910	ENSACAP00000014807
ENSCAFP00000008904	ENSACAP00000023411
ENSCAFP00000019300	ENSACAP00000007762
ENSCAFP00000024463	ENSACAP00000005513
ENSCAFP00000013302	ENSACAP00000005907
ENSCAFP00000012325	ENSACAP00000008508
ENSCAFP00000018471	ENSACAP00000017127
ENSCAFP00000008772	ENSACAP00000008914
ENSCAFP00000021445	ENSACAP00000011769
ENSCAFP00000029989	ENSACAP00000006738
ENSCAFP00000016464	ENSACAP00000006208
ENSCAFP00000013268	ENSACAP00000000408
ENSCAFP00000040383	ENSACAP00000002072
ENSCAFP00000006600	ENSACAP00000020570
ENSCAFP00000024249	ENSACAP00000011391
ENSCAFP00000007772	ENSACAP00000005268
ENSCAFP00000001767	ENSACAP00000000634
ENSCAFP00000021126	ENSACAP00000007162
ENSCAFP00000003364	ENSACAP00000013351
ENSCAFP00000021486	ENSACAP00000013050
ENSCAFP00000001094	ENSACAP00000002973
ENSCAFP00000012576	ENSACAP00000008901
ENSCAFP00000037339	ENSACAP00000007261
ENSCAFP00000011130	ENSACAP00000015626
ENSCAFP00000020487	ENSACAP00000008566
ENSCAFP00000023701	ENSACAP00000011097
ENSCAFP00000028442	ENSACAP00000013594
ENSCAFP00000020741	ENSACAP00000015185
ENSCAFP00000027973	ENSACAP00000012182
ENSCAFP00000017214	ENSACAP00000007799
ENSCAFP00000030290	ENSACAP00000013383
ENSCAFP00000006867	ENSACAP00000005319
ENSCAFP00000039949	ENSACAP00000002177
ENSCAFP00000040183	ENSACAP00000007998
ENSCAFP00000040856	ENSACAP00000015288
ENSCAFP00000012369	ENSACAP00000001967
ENSCAFP00000007768	ENSACAP00000000374
ENSCAFP00000002420	ENSACAP00000000414
ENSCAFP00000014617	ENSACAP00000003800
ENSCAFP00000019709	ENSACAP00000007342
ENSCAFP00000005822	ENSACAP00000011642
ENSCAFP00000017928	ENSACAP00000013983
ENSCAFP00000019457	ENSACAP00000013443
ENSCAFP00000028099	ENSACAP00000001023
ENSCAFP00000022925	ENSACAP00000014867
ENSCAFP00000017040	ENSACAP00000000855
ENSCAFP00000016758	ENSACAP00000000709
ENSCAFP00000023610	ENSACAP00000005911
ENSCAFP00000001305	ENSACAP00000020582
ENSCAFP00000022144	ENSACAP00000003065
ENSCAFP00000042619	ENSACAP00000010309
ENSCAFP00000017607	ENSACAP00000010114
ENSCAFP00000014908	ENSACAP00000001146
ENSCAFP00000009900	ENSACAP00000015100
ENSCAFP00000021577	ENSACAP00000017617
ENSCAFP00000013880	ENSACAP00000011925
ENSCAFP00000012216	ENSACAP00000000468
ENSCAFP00000016565	ENSACAP00000007988
ENSCAFP00000001404	ENSACAP00000002667
ENSCAFP00000024678	ENSACAP00000016124
ENSCAFP00000008945	ENSACAP00000013154
ENSCAFP00000023981	ENSACAP00000000364
ENSCAFP00000038735	ENSACAP00000006775
ENSCAFP00000021152	ENSACAP00000015744
ENSCAFP00000023648	ENSACAP00000014337
ENSCAFP00000023347	ENSACAP00000001666
ENSCAFP00000007949	ENSACAP00000018974
ENSCAFP00000009788	ENSACAP00000006488
ENSCAFP00000019146	ENSACAP00000010738
ENSCAFP00000022671	ENSACAP00000014391
ENSCAFP00000036018	ENSACAP00000001348
ENSCAFP00000013030	ENSACAP00000005953
ENSCAFP00000009823	ENSACAP00000014128
ENSCAFP00000021055	ENSACAP00000005057
ENSCAFP00000016052	ENSACAP00000007952
ENSCAFP00000000505	ENSACAP00000003243
ENSCAFP00000008270	ENSACAP00000012680
ENSCAFP00000014093	ENSACAP00000011973
ENSCAFP00000011244	ENSACAP00000006776
ENSCAFP00000014261	ENSACAP00000010798
ENSCAFP00000025742	ENSACAP00000003528
ENSCAFP00000022112	ENSACAP00000019354
ENSCAFP00000011253	ENSACAP00000015983
ENSCAFP00000029125	ENSACAP00000011379
ENSCAFP00000000330	ENSACAP00000009909
ENSCAFP00000010889	ENSACAP00000016343
ENSCAFP00000013756	ENSACAP00000002415
ENSCAFP00000001697	ENSACAP00000015869
ENSCAFP00000016515	ENSACAP00000007139
ENSCAFP00000031950	ENSACAP00000013094
ENSCAFP00000002716	ENSACAP00000012483
ENSCAFP00000001186	ENSACAP00000020702
ENSCAFP00000013738	ENSACAP00000010825
ENSCAFP00000000907	ENSACAP00000009060
ENSCAFP00000018229	ENSACAP00000016819
ENSCAFP00000007958	ENSACAP00000006542
ENSCAFP00000032366	ENSACAP00000023353
ENSCAFP00000028386	ENSACAP00000008425
ENSCAFP00000024883	ENSACAP00000016174
ENSCAFP00000003300	ENSACAP00000008123
ENSCAFP00000000218	ENSACAP00000000212
ENSCAFP00000002810	ENSACAP00000009824
ENSCAFP00000013822	ENSACAP00000008348
ENSCAFP00000002327	ENSACAP00000002614
ENSCAFP00000023193	ENSACAP00000020002
ENSCAFP00000036381	ENSACAP00000013404
ENSCAFP00000005050	ENSACAP00000006550
ENSCAFP00000012330	ENSACAP00000007510
ENSCAFP00000026888	ENSACAP00000006948
ENSCAFP00000022210	ENSACAP00000014358
ENSCAFP00000035204	ENSACAP00000010741
ENSCAFP00000017625	ENSACAP00000003011
ENSCAFP00000015421	ENSACAP00000000203
ENSCAFP00000002408	ENSACAP00000022186
ENSCAFP00000025394	ENSACAP00000004615
ENSCAFP00000027748	ENSACAP00000007650
ENSCAFP00000002907	ENSACAP00000002234
ENSCAFP00000009609	ENSACAP00000013635
ENSCAFP00000007191	ENSACAP00000014722
ENSCAFP00000033962	ENSACAP00000021895
ENSCAFP00000006591	ENSACAP00000017416
ENSCAFP00000006617	ENSACAP00000006471
ENSCAFP00000023408	ENSACAP00000017321
ENSCAFP00000025331	ENSACAP00000003436
ENSCAFP00000007061	ENSACAP00000015411
ENSCAFP00000000632	ENSACAP00000004560
ENSCAFP00000007322	ENSACAP00000013998
ENSCAFP00000011841	ENSACAP00000007377
ENSCAFP00000017021	ENSACAP00000000679
ENSCAFP00000031468	ENSACAP00000012763
ENSCAFP00000017168	ENSACAP00000003147
ENSCAFP00000015093	ENSACAP00000003039
ENSCAFP00000000383	ENSACAP00000016617
ENSCAFP00000018785	ENSACAP00000014249
ENSCAFP00000009652	ENSACAP00000013601
ENSCAFP00000015194	ENSACAP00000004468
ENSCAFP00000003492	ENSACAP00000018089
ENSCAFP00000001851	ENSACAP00000001565
ENSCAFP00000011084	ENSACAP00000007100
ENSCAFP00000007042	ENSACAP00000013238
ENSCAFP00000001353	ENSACAP00000017451
ENSCAFP00000014522	ENSACAP00000007677
ENSCAFP00000009921	ENSACAP00000012079
ENSCAFP00000042263	ENSACAP00000006545
ENSCAFP00000029813	ENSACAP00000005067
ENSCAFP00000020882	ENSACAP00000004771
ENSCAFP00000031556	ENSACAP00000003053
ENSCAFP00000013258	ENSACAP00000002261
ENSCAFP00000005620	ENSACAP00000005859
ENSCAFP00000024751	ENSACAP00000006432
ENSCAFP00000011706	ENSACAP00000014511
ENSCAFP00000015723	ENSACAP00000016399
ENSCAFP00000000283	ENSACAP00000010268
ENSCAFP00000023115	ENSACAP00000016655
ENSCAFP00000020859	ENSACAP00000017158
ENSCAFP00000038093	ENSACAP00000007461
ENSCAFP00000008672	ENSACAP00000000012
ENSCAFP00000028388	ENSACAP00000018703
ENSCAFP00000042477	ENSACAP00000017529
ENSCAFP00000004172	ENSACAP00000017150
ENSCAFP00000000816	ENSACAP00000014078
ENSCAFP00000033052	ENSACAP00000014526
ENSCAFP00000014144	ENSACAP00000009816
ENSCAFP00000002320	ENSACAP00000002542
ENSCAFP00000009713	ENSACAP00000013615
ENSCAFP00000023435	ENSACAP00000013243
ENSCAFP00000012717	ENSACAP00000000042
ENSCAFP00000005794	ENSACAP00000022456
ENSCAFP00000018391	ENSACAP00000017313
ENSCAFP00000041431	ENSACAP00000000966
ENSCAFP00000014382	ENSACAP00000008328
ENSCAFP00000003747	ENSACAP00000000243
ENSCAFP00000013767	ENSACAP00000014687
ENSCAFP00000019786	ENSACAP00000004196
ENSCAFP00000018798	ENSACAP00000002548
ENSCAFP00000037718	ENSACAP00000016483
ENSCAFP00000037639	ENSACAP00000017064
ENSCAFP00000025481	ENSACAP00000010990
ENSCAFP00000014568	ENSACAP00000011615
ENSCAFP00000012522	ENSACAP00000005968
ENSCAFP00000008250	ENSACAP00000002030
ENSCAFP00000000318	ENSACAP00000023186
ENSCAFP00000025287	ENSACAP00000015453
ENSCAFP00000007038	ENSACAP00000004496
ENSCAFP00000036910	ENSACAP00000014269
ENSCAFP00000002657	ENSACAP00000012596
ENSCAFP00000028760	ENSACAP00000014070
ENSCAFP00000016690	ENSACAP00000001984
ENSCAFP00000014415	ENSACAP00000015347
ENSCAFP00000013803	ENSACAP00000002465
ENSCAFP00000011144	ENSACAP00000006510
ENSCAFP00000007481	ENSACAP00000000706
ENSCAFP00000025455	ENSACAP00000004125
ENSCAFP00000003821	ENSACAP00000016627
ENSCAFP00000034839	ENSACAP00000014952
ENSCAFP00000018743	ENSACAP00000014085
ENSCAFP00000029326	ENSACAP00000011755
ENSCAFP00000019360	ENSACAP00000009925
ENSCAFP00000007787	ENSACAP00000009333
ENSCAFP00000006628	ENSACAP00000007275
ENSCAFP00000025086	ENSACAP00000016663
ENSCAFP00000016769	ENSACAP00000018714
ENSCAFP00000015395	ENSACAP00000004823
ENSCAFP00000024743	ENSACAP00000015009
ENSCAFP00000003245	ENSACAP00000007927
ENSCAFP00000003160	ENSACAP00000009116
ENSCAFP00000035560	ENSACAP00000001281
ENSCAFP00000016788	ENSACAP00000009109
ENSCAFP00000019606	ENSACAP00000005764
ENSCAFP00000020904	ENSACAP00000022074
ENSCAFP00000027953	ENSACAP00000009014
ENSCAFP00000019314	ENSACAP00000012396
ENSCAFP00000000354	ENSACAP00000016729
ENSCAFP00000005159	ENSACAP00000012942
ENSCAFP00000002634	ENSACAP00000001425
ENSCAFP00000023103	ENSACAP00000012358
ENSCAFP00000015359	ENSACAP00000013841
ENSCAFP00000026123	ENSACAP00000012962
ENSCAFP00000019419	ENSACAP00000000417
ENSCAFP00000019229	ENSACAP00000012712
ENSCAFP00000036558	ENSACAP00000002038
ENSCAFP00000026292	ENSACAP00000007066
ENSCAFP00000028397	ENSACAP00000014440
ENSCAFP00000026944	ENSACAP00000007708
ENSCAFP00000025195	ENSACAP00000018411
ENSCAFP00000039715	ENSACAP00000008266
ENSCAFP00000012666	ENSACAP00000007473
ENSCAFP00000002382	ENSACAP00000007349
ENSCAFP00000001232	ENSACAP00000021037
ENSCAFP00000028575	ENSACAP00000001759
ENSCAFP00000003634	ENSACAP00000009096
ENSCAFP00000031617	ENSACAP00000017772
ENSCAFP00000028921	ENSACAP00000008007
ENSCAFP00000011026	ENSACAP00000001914
ENSCAFP00000037527	ENSACAP00000000576
ENSCAFP00000021643	ENSACAP00000020374
ENSCAFP00000027487	ENSACAP00000014913
ENSCAFP00000004996	ENSACAP00000003654
ENSCAFP00000007311	ENSACAP00000015856
ENSCAFP00000002744	ENSACAP00000015628
ENSCAFP00000002718	ENSACAP00000015663
ENSCAFP00000004322	ENSACAP00000005162
ENSCAFP00000012985	ENSACAP00000003013
ENSCAFP00000016299	ENSACAP00000013653
ENSCAFP00000036038	ENSACAP00000010369
ENSCAFP00000027988	ENSACAP00000014383
ENSCAFP00000026442	ENSACAP00000017314
ENSCAFP00000005987	ENSACAP00000016063
ENSCAFP00000038424	ENSACAP00000012070
ENSCAFP00000026874	ENSACAP00000002638
ENSCAFP00000018018	ENSACAP00000009081
ENSCAFP00000007024	ENSACAP00000005989
ENSCAFP00000002182	ENSACAP00000015894
ENSCAFP00000012513	ENSACAP00000008916
ENSCAFP00000008737	ENSACAP00000012727
ENSCAFP00000030562	ENSACAP00000011354
ENSCAFP00000014785	ENSACAP00000001386
ENSCAFP00000014341	ENSACAP00000010855
ENSCAFP00000016482	ENSACAP00000001406
ENSCAFP00000011049	ENSACAP00000005882
ENSCAFP00000000960	ENSACAP00000009648
ENSCAFP00000010199	ENSACAP00000005053
ENSCAFP00000009831	ENSACAP00000014865
ENSCAFP00000011030	ENSACAP00000008494
ENSCAFP00000013371	ENSACAP00000003317
ENSCAFP00000002860	ENSACAP00000015738
ENSCAFP00000005807	ENSACAP00000013835
ENSCAFP00000014755	ENSACAP00000014194
ENSCAFP00000009333	ENSACAP00000012502
ENSCAFP00000028752	ENSACAP00000012423
ENSCAFP00000001181	ENSACAP00000020359
ENSCAFP00000021512	ENSACAP00000000681
ENSCAFP00000008269	ENSACAP00000019267
ENSCAFP00000040025	ENSACAP00000006397
ENSCAFP00000040397	ENSACAP00000006350
ENSCAFP00000000133	ENSACAP00000007549
ENSCAFP00000029650	ENSACAP00000008906
ENSCAFP00000020579	ENSACAP00000015112
ENSCAFP00000030301	ENSACAP00000011324
ENSCAFP00000010357	ENSACAP00000014578
ENSCAFP00000012634	ENSACAP00000012360
ENSCAFP00000009599	ENSACAP00000015615
ENSCAFP00000026214	ENSACAP00000015773
ENSCAFP00000027626	ENSACAP00000007948
ENSCAFP00000026612	ENSACAP00000011916
ENSCAFP00000019248	ENSACAP00000000759
ENSCAFP00000014753	ENSACAP00000009135
ENSCAFP00000024420	ENSACAP00000009085
ENSCAFP00000010641	ENSACAP00000008621
ENSCAFP00000014457	ENSACAP00000014052
ENSCAFP00000014876	ENSACAP00000010001
ENSCAFP00000004684	ENSACAP00000002308
ENSCAFP00000008676	ENSACAP00000021624
ENSCAFP00000015142	ENSACAP00000004696
ENSCAFP00000008695	ENSACAP00000014158
ENSCAFP00000013332	ENSACAP00000000053
ENSCAFP00000010208	ENSACAP00000003007
ENSCAFP00000017851	ENSACAP00000017556
ENSCAFP00000001909	ENSACAP00000009057
ENSCAFP00000005516	ENSACAP00000017187
ENSCAFP00000011893	ENSACAP00000004688
ENSCAFP00000025537	ENSACAP00000017112
ENSCAFP00000002807	ENSACAP00000019791
ENSCAFP00000035182	ENSACAP00000017696
ENSCAFP00000035135	ENSACAP00000001595
ENSCAFP00000024771	ENSACAP00000008952
ENSCAFP00000019592	ENSACAP00000014777
ENSCAFP00000010232	ENSACAP00000018290
ENSCAFP00000021877	ENSACAP00000015737
ENSCAFP00000028655	ENSACAP00000020291
ENSCAFP00000039994	ENSACAP00000018228
ENSCAFP00000022071	ENSACAP00000017486
ENSCAFP00000023268	ENSACAP00000004608
ENSCAFP00000023229	ENSACAP00000021465
ENSCAFP00000029582	ENSACAP00000012806
ENSCAFP00000002201	ENSACAP00000014111
ENSCAFP00000029308	ENSACAP00000011987
ENSCAFP00000017055	ENSACAP00000006132
ENSCAFP00000014358	ENSACAP00000008411
ENSCAFP00000017546	ENSACAP00000015742
ENSCAFP00000040914	ENSACAP00000015845
ENSCAFP00000032301	ENSACAP00000009570
ENSCAFP00000014458	ENSACAP00000009579
ENSCAFP00000024324	ENSACAP00000005266
ENSCAFP00000008580	ENSACAP00000005257
ENSCAFP00000002233	ENSACAP00000017501
ENSCAFP00000026836	ENSACAP00000001182
ENSCAFP00000002712	ENSACAP00000015702
ENSCAFP00000015417	ENSACAP00000013733
ENSCAFP00000039187	ENSACAP00000012152
ENSCAFP00000016267	ENSACAP00000022765
ENSCAFP00000027450	ENSACAP00000011309
ENSCAFP00000021458	ENSACAP00000011886
ENSCAFP00000010818	ENSACAP00000011389
ENSCAFP00000024076	ENSACAP00000005370
ENSCAFP00000024050	ENSACAP00000022223
ENSCAFP00000018889	ENSACAP00000018095
ENSCAFP00000004870	ENSACAP00000016945
ENSCAFP00000001500	ENSACAP00000022122
ENSCAFP00000010193	ENSACAP00000010663
ENSCAFP00000000995	ENSACAP00000009991
ENSCAFP00000011248	ENSACAP00000000458
ENSCAFP00000013744	ENSACAP00000003739
ENSCAFP00000008425	ENSACAP00000009532
ENSCAFP00000040454	ENSACAP00000008970
ENSCAFP00000018837	ENSACAP00000021487
ENSCAFP00000015163	ENSACAP00000007826
ENSCAFP00000014196	ENSACAP00000012415
ENSCAFP00000007442	ENSACAP00000013247
ENSCAFP00000035219	ENSACAP00000015956
ENSCAFP00000040576	ENSACAP00000014470
ENSCAFP00000011449	ENSACAP00000006729
ENSCAFP00000034132	ENSACAP00000014174
ENSCAFP00000027185	ENSACAP00000020635
ENSCAFP00000040255	ENSACAP00000022842
ENSCAFP00000042803	ENSACAP00000015726
ENSCAFP00000027628	ENSACAP00000013745
ENSCAFP00000016366	ENSACAP00000007530
ENSCAFP00000009586	ENSACAP00000006584
ENSCAFP00000024542	ENSACAP00000010097
ENSCAFP00000022968	ENSACAP00000015638
ENSCAFP00000028973	ENSACAP00000004903
ENSCAFP00000005211	ENSACAP00000006814
ENSCAFP00000010723	ENSACAP00000011143
ENSCAFP00000014928	ENSACAP00000001447
ENSCAFP00000010842	ENSACAP00000002631
ENSCAFP00000030300	ENSACAP00000011134
ENSCAFP00000010601	ENSACAP00000008867
ENSCAFP00000008700	ENSACAP00000014179
ENSCAFP00000005713	ENSACAP00000013021
ENSCAFP00000007922	ENSACAP00000013085
ENSCAFP00000041604	ENSACAP00000023334
ENSCAFP00000000205	ENSACAP00000008957
ENSCAFP00000027611	ENSACAP00000012157
ENSCAFP00000021819	ENSACAP00000005868
ENSCAFP00000030231	ENSACAP00000005851
ENSCAFP00000029795	ENSACAP00000017476
ENSCAFP00000001720	ENSACAP00000006718
ENSCAFP00000040350	ENSACAP00000005875
ENSCAFP00000021931	ENSACAP00000007647
ENSCAFP00000024190	ENSACAP00000005572
ENSCAFP00000019288	ENSACAP00000010106
ENSCAFP00000011773	ENSACAP00000007219
ENSCAFP00000010564	ENSACAP00000017540
ENSCAFP00000025701	ENSACAP00000005826
ENSCAFP00000026635	ENSACAP00000002632
ENSCAFP00000006790	ENSACAP00000014805
ENSCAFP00000011266	ENSACAP00000002279
ENSCAFP00000042346	ENSACAP00000001749
ENSCAFP00000012336	ENSACAP00000013195
ENSCAFP00000015053	ENSACAP00000000073
ENSCAFP00000011272	ENSACAP00000012010
ENSCAFP00000008218	ENSACAP00000017894
ENSCAFP00000036000	ENSACAP00000005202
ENSCAFP00000039647	ENSACAP00000004220
ENSCAFP00000009585	ENSACAP00000018271
ENSCAFP00000036103	ENSACAP00000014368
ENSCAFP00000040130	ENSACAP00000018788
ENSCAFP00000020218	ENSACAP00000006159
ENSCAFP00000003477	ENSACAP00000013384
ENSCAFP00000014399	ENSACAP00000015417
ENSCAFP00000008612	ENSACAP00000014439
ENSCAFP00000015847	ENSACAP00000003915
ENSCAFP00000003805	ENSACAP00000016893
ENSCAFP00000014808	ENSACAP00000009373
ENSCAFP00000015880	ENSACAP00000003597
ENSCAFP00000005712	ENSACAP00000010280
ENSCAFP00000016522	ENSACAP00000000838
ENSCAFP00000042364	ENSACAP00000004211
ENSCAFP00000038599	ENSACAP00000012197
ENSCAFP00000008435	ENSACAP00000002742
ENSCAFP00000011978	ENSACAP00000016921
ENSCAFP00000012357	ENSACAP00000001671
ENSCAFP00000036239	ENSACAP00000011375
ENSCAFP00000011403	ENSACAP00000006692
ENSCAFP00000029345	ENSACAP00000007941
ENSCAFP00000013856	ENSACAP00000021732
ENSCAFP00000008548	ENSACAP00000006620
ENSCAFP00000011059	ENSACAP00000008386
ENSCAFP00000016449	ENSACAP00000000332
ENSCAFP00000016186	ENSACAP00000012949
ENSCAFP00000020520	ENSACAP00000012891
ENSCAFP00000016055	ENSACAP00000016042
ENSCAFP00000038130	ENSACAP00000015060
ENSCAFP00000000512	ENSACAP00000003322
ENSCAFP00000034020	ENSACAP00000014603
ENSCAFP00000002920	ENSACAP00000014414
ENSCAFP00000025266	ENSACAP00000018929
ENSCAFP00000030449	ENSACAP00000010559
ENSCAFP00000021708	ENSACAP00000015463
ENSCAFP00000013717	ENSACAP00000011293
ENSCAFP00000042832	ENSACAP00000008189
ENSCAFP00000014462	ENSACAP00000013091
ENSCAFP00000002162	ENSACAP00000015580
ENSCAFP00000008411	ENSACAP00000015505
ENSCAFP00000011346	ENSACAP00000015210
ENSCAFP00000029203	ENSACAP00000008969
ENSCAFP00000019182	ENSACAP00000016005
ENSCAFP00000010252	ENSACAP00000014735
ENSCAFP00000002487	ENSACAP00000000961
ENSCAFP00000017269	ENSACAP00000015659
ENSCAFP00000023340	ENSACAP00000008418
ENSCAFP00000012324	ENSACAP00000005880
ENSCAFP00000033137	ENSACAP00000000990
ENSCAFP00000024041	ENSACAP00000017504
ENSCAFP00000019077	ENSACAP00000007523
ENSCAFP00000034722	ENSACAP00000006158
ENSCAFP00000035064	ENSACAP00000013012
ENSCAFP00000007775	ENSACAP00000000293
ENSCAFP00000039566	ENSACAP00000006127
ENSCAFP00000039836	ENSACAP00000004744
ENSCAFP00000011653	ENSACAP00000007155
ENSCAFP00000011629	ENSACAP00000007102
ENSCAFP00000025994	ENSACAP00000003932
ENSCAFP00000009936	ENSACAP00000002535
ENSCAFP00000032124	ENSACAP00000001448
ENSCAFP00000008080	ENSACAP00000005579
ENSCAFP00000026490	ENSACAP00000006748
ENSCAFP00000004205	ENSACAP00000017126
ENSCAFP00000019369	ENSACAP00000016616
ENSCAFP00000019858	ENSACAP00000013120
ENSCAFP00000029480	ENSACAP00000018517
ENSCAFP00000004723	ENSACAP00000011730
ENSCAFP00000004259	ENSACAP00000001927
ENSCAFP00000018827	ENSACAP00000020361
ENSCAFP00000011000	ENSACAP00000013359
ENSCAFP00000036854	ENSACAP00000015296
ENSCAFP00000016806	ENSACAP00000007123
ENSCAFP00000028904	ENSACAP00000009994
ENSCAFP00000009205	ENSACAP00000001253
ENSCAFP00000028822	ENSACAP00000006080
ENSCAFP00000021571	ENSACAP00000001578
ENSCAFP00000039837	ENSACAP00000009400
ENSCAFP00000001373	ENSACAP00000009203
ENSCAFP00000013385	ENSACAP00000011192
ENSCAFP00000038527	ENSACAP00000007206
ENSCAFP00000018916	ENSACAP00000004469
ENSCAFP00000037936	ENSACAP00000010484
ENSCAFP00000027709	ENSACAP00000008682
ENSCAFP00000019682	ENSACAP00000007347
ENSCAFP00000017867	ENSACAP00000016751
ENSCAFP00000017872	ENSACAP00000016753
ENSCAFP00000043151	ENSACAP00000011274
ENSCAFP00000007900	ENSACAP00000016466
ENSCAFP00000005961	ENSACAP00000021885
ENSCAFP00000006304	ENSACAP00000014374
ENSCAFP00000029657	ENSACAP00000003336
ENSCAFP00000007805	ENSACAP00000003049
ENSCAFP00000013031	ENSACAP00000009895
ENSCAFP00000019330	ENSACAP00000015439
ENSCAFP00000028744	ENSACAP00000012253
ENSCAFP00000007680	ENSACAP00000014667
ENSCAFP00000014260	ENSACAP00000002933
ENSCAFP00000022443	ENSACAP00000010353
ENSCAFP00000017520	ENSACAP00000010296
ENSCAFP00000036839	ENSACAP00000015944
ENSCAFP00000025858	ENSACAP00000011749
ENSCAFP00000043003	ENSACAP00000013249
ENSCAFP00000007457	ENSACAP00000002473
ENSCAFP00000029145	ENSACAP00000021035
ENSCAFP00000028203	ENSACAP00000006103
ENSCAFP00000002871	ENSACAP00000007298
ENSCAFP00000002838	ENSACAP00000013879
ENSCAFP00000038335	ENSACAP00000016986
ENSCAFP00000013953	ENSACAP00000008495
ENSCAFP00000034708	ENSACAP00000016460
ENSCAFP00000012024	ENSACAP00000012836
ENSCAFP00000016477	ENSACAP00000008089
ENSCAFP00000022651	ENSACAP00000008448
ENSCAFP00000017974	ENSACAP00000003264
ENSCAFP00000006504	ENSACAP00000014741
ENSCAFP00000002121	ENSACAP00000011189
ENSCAFP00000020857	ENSACAP00000014204
ENSCAFP00000015660	ENSACAP00000002091
ENSCAFP00000011517	ENSACAP00000012824
ENSCAFP00000019085	ENSACAP00000011677
ENSCAFP00000013033	ENSACAP00000003114
ENSCAFP00000001753	ENSACAP00000015599
ENSCAFP00000003601	ENSACAP00000012122
ENSCAFP00000004486	ENSACAP00000015176
ENSCAFP00000027765	ENSACAP00000003583
ENSCAFP00000026362	ENSACAP00000017212
ENSCAFP00000002059	ENSACAP00000008324
ENSCAFP00000005718	ENSACAP00000013075
ENSCAFP00000014984	ENSACAP00000015451
ENSCAFP00000022527	ENSACAP00000009071
ENSCAFP00000014297	ENSACAP00000003352
ENSCAFP00000002751	ENSACAP00000015252
ENSCAFP00000010831	ENSACAP00000002708
ENSCAFP00000013825	ENSACAP00000010722
ENSCAFP00000009513	ENSACAP00000004395
ENSCAFP00000017303	ENSACAP00000009062
ENSCAFP00000011750	ENSACAP00000008255
ENSCAFP00000019848	ENSACAP00000002602
ENSCAFP00000006438	ENSACAP00000015633
ENSCAFP00000011322	ENSACAP00000016070
ENSCAFP00000014225	ENSACAP00000000537
ENSCAFP00000023211	ENSACAP00000003939
ENSCAFP00000007008	ENSACAP00000015278
ENSCAFP00000027388	ENSACAP00000011055
ENSCAFP00000006048	ENSACAP00000002685
ENSCAFP00000006436	ENSACAP00000008824
ENSCAFP00000030795	ENSACAP00000016371
ENSCAFP00000029257	ENSACAP00000004503
ENSCAFP00000016356	ENSACAP00000011004
ENSCAFP00000006911	ENSACAP00000000977
ENSCAFP00000028851	ENSACAP00000013007
ENSCAFP00000003242	ENSACAP00000018142
ENSCAFP00000016447	ENSACAP00000011294
ENSCAFP00000017369	ENSACAP00000001870
ENSCAFP00000026279	ENSACAP00000014073
ENSCAFP00000024219	ENSACAP00000022544
ENSCAFP00000021058	ENSACAP00000014494
ENSCAFP00000024942	ENSACAP00000022340
ENSCAFP00000022882	ENSACAP00000004894
ENSCAFP00000041213	ENSACAP00000019240
ENSCAFP00000012323	ENSACAP00000000984
ENSCAFP00000021750	ENSACAP00000005993
ENSCAFP00000041567	ENSACAP00000008112
ENSCAFP00000014051	ENSACAP00000004057
ENSCAFP00000016016	ENSACAP00000008131
ENSCAFP00000024728	ENSACAP00000014961
ENSCAFP00000004477	ENSACAP00000006995
ENSCAFP00000010024	ENSACAP00000001120
ENSCAFP00000019690	ENSACAP00000011308
ENSCAFP00000015958	ENSACAP00000016172
ENSCAFP00000006049	ENSACAP00000000770
ENSCAFP00000010477	ENSACAP00000017718
ENSCAFP00000004326	ENSACAP00000011965
ENSCAFP00000029346	ENSACAP00000011484
ENSCAFP00000014011	ENSACAP00000002967
ENSCAFP00000011233	ENSACAP00000008791
ENSCAFP00000014952	ENSACAP00000012319
ENSCAFP00000002835	ENSACAP00000015625
ENSCAFP00000009982	ENSACAP00000009463
ENSCAFP00000004557	ENSACAP00000017131
ENSCAFP00000027559	ENSACAP00000011839
ENSCAFP00000008228	ENSACAP00000008104
ENSCAFP00000013277	ENSACAP00000005828
ENSCAFP00000016108	ENSACAP00000008819
ENSCAFP00000000102	ENSACAP00000017311
ENSCAFP00000019912	ENSACAP00000009515
ENSCAFP00000005495	ENSACAP00000000957
ENSCAFP00000038269	ENSACAP00000013248
ENSCAFP00000030227	ENSACAP00000012859
ENSCAFP00000019481	ENSACAP00000007643
ENSCAFP00000006377	ENSACAP00000008516
ENSCAFP00000016506	ENSACAP00000008009
ENSCAFP00000021906	ENSACAP00000002636
ENSCAFP00000007318	ENSACAP00000019516
ENSCAFP00000004153	ENSACAP00000004649
ENSCAFP00000016885	ENSACAP00000015369
ENSCAFP00000043160	ENSACAP00000017589
ENSCAFP00000029445	ENSACAP00000006594
ENSCAFP00000029334	ENSACAP00000014580
ENSCAFP00000029565	ENSACAP00000001255
ENSCAFP00000004890	ENSACAP00000016992
ENSCAFP00000017679	ENSACAP00000017397
ENSCAFP00000013777	ENSACAP00000003289
ENSCAFP00000040044	ENSACAP00000003870
ENSCAFP00000007389	ENSACAP00000013096
ENSCAFP00000028740	ENSACAP00000008803
ENSCAFP00000010660	ENSACAP00000002786
ENSCAFP00000017097	ENSACAP00000001468
ENSCAFP00000026548	ENSACAP00000019736
ENSCAFP00000003459	ENSACAP00000011958
ENSCAFP00000007211	ENSACAP00000009047
ENSCAFP00000020602	ENSACAP00000014481
ENSCAFP00000015487	ENSACAP00000010030
ENSCAFP00000021832	ENSACAP00000005130
ENSCAFP00000015741	ENSACAP00000006130
ENSCAFP00000005087	ENSACAP00000005830
ENSCAFP00000007340	ENSACAP00000002374
ENSCAFP00000012869	ENSACAP00000008018
ENSCAFP00000007343	ENSACAP00000012696
ENSCAFP00000010930	ENSACAP00000002063
ENSCAFP00000041344	ENSACAP00000003771
ENSCAFP00000017967	ENSACAP00000016750
ENSCAFP00000016703	ENSACAP00000009618
ENSCAFP00000027037	ENSACAP00000015308
ENSCAFP00000021336	ENSACAP00000001532
ENSCAFP00000005395	ENSACAP00000000317
ENSCAFP00000027242	ENSACAP00000009031
ENSCAFP00000013472	ENSACAP00000011318
ENSCAFP00000029709	ENSACAP00000003841
ENSCAFP00000029152	ENSACAP00000011196
ENSCAFP00000030101	ENSACAP00000012771
ENSCAFP00000042740	ENSACAP00000016060
ENSCAFP00000033785	ENSACAP00000014429
ENSCAFP00000022584	ENSACAP00000001106
ENSCAFP00000029221	ENSACAP00000013063
ENSCAFP00000037874	ENSACAP00000007441
ENSCAFP00000041075	ENSACAP00000003479
ENSCAFP00000017473	ENSACAP00000003057
ENSCAFP00000012989	ENSACAP00000012969
ENSCAFP00000026368	ENSACAP00000006667
ENSCAFP00000021329	ENSACAP00000004543
ENSCAFP00000007541	ENSACAP00000001956
ENSCAFP00000010866	ENSACAP00000022146
ENSCAFP00000028248	ENSACAP00000013861
ENSCAFP00000020417	ENSACAP00000014647
ENSCAFP00000016342	ENSACAP00000006068
ENSCAFP00000027014	ENSACAP00000018507
ENSCAFP00000004461	ENSACAP00000007068
ENSCAFP00000009995	ENSACAP00000001279
ENSCAFP00000042874	ENSACAP00000005659
ENSCAFP00000019510	ENSACAP00000006146
ENSCAFP00000010096	ENSACAP00000017685
ENSCAFP00000025048	ENSACAP00000014147
ENSCAFP00000027535	ENSACAP00000020674
ENSCAFP00000027803	ENSACAP00000009403
ENSCAFP00000008257	ENSACAP00000001011
ENSCAFP00000012631	ENSACAP00000022986
ENSCAFP00000012865	ENSACAP00000023242
ENSCAFP00000004338	ENSACAP00000012748
ENSCAFP00000021920	ENSACAP00000006458
ENSCAFP00000020479	ENSACAP00000022750
ENSCAFP00000002282	ENSACAP00000013337
ENSCAFP00000006042	ENSACAP00000003397
ENSCAFP00000003937	ENSACAP00000014074
ENSCAFP00000025498	ENSACAP00000017177
ENSCAFP00000016027	ENSACAP00000009970
ENSCAFP00000017416	ENSACAP00000002410
ENSCAFP00000024111	ENSACAP00000003764
ENSCAFP00000005431	ENSACAP00000017386
ENSCAFP00000041330	ENSACAP00000003546
ENSCAFP00000003808	ENSACAP00000016567
ENSCAFP00000003627	ENSACAP00000002178
ENSCAFP00000017937	ENSACAP00000010759
ENSCAFP00000019008	ENSACAP00000017581
ENSCAFP00000019130	ENSACAP00000020680
ENSCAFP00000020248	ENSACAP00000010845
ENSCAFP00000020147	ENSACAP00000017065
ENSCAFP00000035860	ENSACAP00000021596
ENSCAFP00000016927	ENSACAP00000009943
ENSCAFP00000023419	ENSACAP00000015119
ENSCAFP00000007875	ENSACAP00000013146
ENSCAFP00000010071	ENSACAP00000015169
ENSCAFP00000013248	ENSACAP00000000050
ENSCAFP00000027546	ENSACAP00000015207
ENSCAFP00000019203	ENSACAP00000011974
ENSCAFP00000026175	ENSACAP00000000912
ENSCAFP00000000209	ENSACAP00000008907
ENSCAFP00000028831	ENSACAP00000017468
ENSCAFP00000014976	ENSACAP00000003085
ENSCAFP00000017909	ENSACAP00000010221
ENSCAFP00000003112	ENSACAP00000013739
ENSCAFP00000024628	ENSACAP00000015174
ENSCAFP00000016934	ENSACAP00000013626
ENSCAFP00000015282	ENSACAP00000014843
ENSCAFP00000000403	ENSACAP00000004781
ENSCAFP00000015779	ENSACAP00000004556
ENSCAFP00000030483	ENSACAP00000004426
ENSCAFP00000006606	ENSACAP00000002618
ENSCAFP00000019617	ENSACAP00000010385
ENSCAFP00000015057	ENSACAP00000002561
ENSCAFP00000024843	ENSACAP00000006186
ENSCAFP00000007577	ENSACAP00000008191
ENSCAFP00000008679	ENSACAP00000008665
ENSCAFP00000012674	ENSACAP00000006980
ENSCAFP00000002112	ENSACAP00000016608
ENSCAFP00000001053	ENSACAP00000003999
ENSCAFP00000016211	ENSACAP00000008246
ENSCAFP00000017650	ENSACAP00000010163
ENSCAFP00000008798	ENSACAP00000008730
ENSCAFP00000006103	ENSACAP00000002524
ENSCAFP00000019018	ENSACAP00000006393
ENSCAFP00000000142	ENSACAP00000007364
ENSCAFP00000018579	ENSACAP00000000699
ENSCAFP00000004540	ENSACAP00000014941
ENSCAFP00000004467	ENSACAP00000016656
ENSCAFP00000017449	ENSACAP00000010835
ENSCAFP00000030785	ENSACAP00000006007
ENSCAFP00000006120	ENSACAP00000013695
ENSCAFP00000013922	ENSACAP00000003569
ENSCAFP00000041321	ENSACAP00000009915
ENSCAFP00000010402	ENSACAP00000006482
ENSCAFP00000009979	ENSACAP00000003967
ENSCAFP00000029454	ENSACAP00000002386
ENSCAFP00000027717	ENSACAP00000008533
ENSCAFP00000016665	ENSACAP00000012376
ENSCAFP00000000346	ENSACAP00000016666
ENSCAFP00000006144	ENSACAP00000012500
ENSCAFP00000009188	ENSACAP00000017384
ENSCAFP00000022743	ENSACAP00000012031
ENSCAFP00000030624	ENSACAP00000015971
ENSCAFP00000021891	ENSACAP00000005251
ENSCAFP00000031764	ENSACAP00000004686
ENSCAFP00000005875	ENSACAP00000015396
ENSCAFP00000001535	ENSACAP00000004684
ENSCAFP00000032329	ENSACAP00000006705
ENSCAFP00000037136	ENSACAP00000007629
ENSCAFP00000005384	ENSACAP00000002918
ENSCAFP00000029008	ENSACAP00000011691
ENSCAFP00000017800	ENSACAP00000009061
ENSCAFP00000013620	ENSACAP00000002167
ENSCAFP00000040405	ENSACAP00000012892
ENSCAFP00000027161	ENSACAP00000011125
ENSCAFP00000023187	ENSACAP00000003273
ENSCAFP00000013457	ENSACAP00000016558
ENSCAFP00000014414	ENSACAP00000000996
ENSCAFP00000017615	ENSACAP00000017376
ENSCAFP00000038422	ENSACAP00000001503
ENSCAFP00000009604	ENSACAP00000012304
ENSCAFP00000030150	ENSACAP00000001349
ENSCAFP00000030151	ENSACAP00000003529
ENSCAFP00000010537	ENSACAP00000009385
ENSCAFP00000035678	ENSACAP00000018362
ENSCAFP00000027039	ENSACAP00000016889
ENSCAFP00000029837	ENSACAP00000003761
ENSCAFP00000041022	ENSACAP00000015691
ENSCAFP00000018247	ENSACAP00000023037
ENSCAFP00000009237	ENSACAP00000006328
ENSCAFP00000006275	ENSACAP00000004846
ENSCAFP00000024866	ENSACAP00000006134
ENSCAFP00000004102	ENSACAP00000013341
ENSCAFP00000024783	ENSACAP00000015029
ENSCAFP00000014687	ENSACAP00000008005
ENSCAFP00000015678	ENSACAP00000016412
ENSCAFP00000000305	ENSACAP00000010115
ENSCAFP00000020283	ENSACAP00000003630
ENSCAFP00000000237	ENSACAP00000010055
ENSCAFP00000008287	ENSACAP00000015877
ENSCAFP00000028152	ENSACAP00000004055
ENSCAFP00000007434	ENSACAP00000013204
ENSCAFP00000005057	ENSACAP00000006449
ENSCAFP00000005060	ENSACAP00000006424
ENSCAFP00000039695	ENSACAP00000011574
ENSCAFP00000016162	ENSACAP00000000087
ENSCAFP00000037526	ENSACAP00000014523
ENSCAFP00000018306	ENSACAP00000013188
ENSCAFP00000021870	ENSACAP00000009727
ENSCAFP00000029644	ENSACAP00000003139
ENSCAFP00000001713	ENSACAP00000018406
ENSCAFP00000002620	ENSACAP00000015006
ENSCAFP00000013814	ENSACAP00000014443
ENSCAFP00000012039	ENSACAP00000009380
ENSCAFP00000025167	ENSACAP00000014738
ENSCAFP00000021457	ENSACAP00000017614
ENSCAFP00000024921	ENSACAP00000004858
ENSCAFP00000014125	ENSACAP00000008700
ENSCAFP00000038197	ENSACAP00000014499
ENSCAFP00000010221	ENSACAP00000000995
ENSCAFP00000008225	ENSACAP00000021654
ENSCAFP00000005968	ENSACAP00000007249
ENSCAFP00000017107	ENSACAP00000007230
ENSCAFP00000007064	ENSACAP00000006279
ENSCAFP00000002156	ENSACAP00000015534
ENSCAFP00000031044	ENSACAP00000013532
ENSCAFP00000000946	ENSACAP00000004470
ENSCAFP00000025939	ENSACAP00000003754
ENSCAFP00000026270	ENSACAP00000012849
ENSCAFP00000004380	ENSACAP00000014874
ENSCAFP00000029202	ENSACAP00000011857
ENSCAFP00000010304	ENSACAP00000023141
ENSCAFP00000011566	ENSACAP00000008583
ENSCAFP00000015442	ENSACAP00000000854
ENSCAFP00000016164	ENSACAP00000000518
ENSCAFP00000015379	ENSACAP00000002833
ENSCAFP00000017194	ENSACAP00000008052
ENSCAFP00000036795	ENSACAP00000016133
ENSCAFP00000038623	ENSACAP00000014673
ENSCAFP00000036321	ENSACAP00000005402
ENSCAFP00000013678	ENSACAP00000013467
ENSCAFP00000009247	ENSACAP00000008325
ENSCAFP00000008859	ENSACAP00000010067
ENSCAFP00000022404	ENSACAP00000013997
ENSCAFP00000004720	ENSACAP00000006082
ENSCAFP00000042927	ENSACAP00000004023
ENSCAFP00000007086	ENSACAP00000010058
ENSCAFP00000027128	ENSACAP00000003106
ENSCAFP00000040146	ENSACAP00000008692
ENSCAFP00000012718	ENSACAP00000000869
ENSCAFP00000012356	ENSACAP00000015452
ENSCAFP00000019271	ENSACAP00000012317
ENSCAFP00000016471	ENSACAP00000007251
ENSCAFP00000004107	ENSACAP00000012888
ENSCAFP00000004864	ENSACAP00000017442
ENSCAFP00000015214	ENSACAP00000002214
ENSCAFP00000030219	ENSACAP00000002183
ENSCAFP00000012808	ENSACAP00000006840
ENSCAFP00000014197	ENSACAP00000016121
ENSCAFP00000006618	ENSACAP00000003415
ENSCAFP00000008035	ENSACAP00000008175
ENSCAFP00000023715	ENSACAP00000006218
ENSCAFP00000024185	ENSACAP00000005622
ENSCAFP00000009322	ENSACAP00000004059
ENSCAFP00000029643	ENSACAP00000003171
ENSCAFP00000001672	ENSACAP00000006734
ENSCAFP00000041457	ENSACAP00000016840
ENSCAFP00000006919	ENSACAP00000000403
ENSCAFP00000017804	ENSACAP00000002005
ENSCAFP00000011771	ENSACAP00000009719
ENSCAFP00000041079	ENSACAP00000022743
ENSCAFP00000019424	ENSACAP00000005096
ENSCAFP00000007947	ENSACAP00000002514
ENSCAFP00000025284	ENSACAP00000023298
ENSCAFP00000023813	ENSACAP00000005843
ENSCAFP00000002849	ENSACAP00000001494
ENSCAFP00000038683	ENSACAP00000005277
ENSCAFP00000000386	ENSACAP00000016539
ENSCAFP00000011500	ENSACAP00000003782
ENSCAFP00000002039	ENSACAP00000008233
ENSCAFP00000024250	ENSACAP00000011240
ENSCAFP00000010363	ENSACAP00000021866
ENSCAFP00000015946	ENSACAP00000023397
ENSCAFP00000025521	ENSACAP00000017196
ENSCAFP00000032890	ENSACAP00000020004
ENSCAFP00000018805	ENSACAP00000011387
ENSCAFP00000021097	ENSACAP00000005124
ENSCAFP00000010522	ENSACAP00000009874
ENSCAFP00000017270	ENSACAP00000009866
ENSCAFP00000028888	ENSACAP00000013770
ENSCAFP00000028628	ENSACAP00000007055
ENSCAFP00000014052	ENSACAP00000013607
ENSCAFP00000007593	ENSACAP00000013301
ENSCAFP00000016094	ENSACAP00000011641
ENSCAFP00000015248	ENSACAP00000022969
ENSCAFP00000027436	ENSACAP00000010250
ENSCAFP00000028796	ENSACAP00000020262
ENSCAFP00000031095	ENSACAP00000020284
ENSCAFP00000005506	ENSACAP00000005392
ENSCAFP00000011429	ENSACAP00000019824
ENSCAFP00000036046	ENSACAP00000011605
ENSCAFP00000003178	ENSACAP00000011944
ENSCAFP00000018620	ENSACAP00000016335
ENSCAFP00000019703	ENSACAP00000016587
ENSCAFP00000017612	ENSACAP00000000608
ENSCAFP00000018360	ENSACAP00000004750
ENSCAFP00000040776	ENSACAP00000012957
ENSCAFP00000021115	ENSACAP00000010965
ENSCAFP00000002114	ENSACAP00000015214
ENSCAFP00000022465	ENSACAP00000006978
ENSCAFP00000025517	ENSACAP00000005706
ENSCAFP00000011755	ENSACAP00000014821
ENSCAFP00000030943	ENSACAP00000012225
ENSCAFP00000003367	ENSACAP00000016473
ENSCAFP00000008897	ENSACAP00000023073
ENSCAFP00000009895	ENSACAP00000011492
ENSCAFP00000001757	ENSACAP00000012724
ENSCAFP00000029839	ENSACAP00000005316
ENSCAFP00000029636	ENSACAP00000003014
ENSCAFP00000008605	ENSACAP00000000948
ENSCAFP00000021166	ENSACAP00000005183
ENSCAFP00000016160	ENSACAP00000013553
ENSCAFP00000020585	ENSACAP00000000376
ENSCAFP00000026656	ENSACAP00000003954
ENSCAFP00000027162	ENSACAP00000015240
ENSCAFP00000018565	ENSACAP00000015684
ENSCAFP00000010821	ENSACAP00000009682
ENSCAFP00000015781	ENSACAP00000023478
ENSCAFP00000015483	ENSACAP00000011929
ENSCAFP00000037628	ENSACAP00000011921
ENSCAFP00000038890	ENSACAP00000020027
ENSCAFP00000015285	ENSACAP00000003729
ENSCAFP00000026634	ENSACAP00000012384
ENSCAFP00000000263	ENSACAP00000020649
ENSCAFP00000029281	ENSACAP00000014734
ENSCAFP00000039968	ENSACAP00000016355
ENSCAFP00000019775	ENSACAP00000006385
ENSCAFP00000012583	ENSACAP00000014509
ENSCAFP00000020432	ENSACAP00000019794
ENSCAFP00000033862	ENSACAP00000022435
ENSCAFP00000009251	ENSACAP00000012305
ENSCAFP00000003697	ENSACAP00000015250
ENSCAFP00000022940	ENSACAP00000014928
ENSCAFP00000006601	ENSACAP00000010637
ENSCAFP00000016718	ENSACAP00000002362
ENSCAFP00000027819	ENSACAP00000017699
ENSCAFP00000025014	ENSACAP00000014025
ENSCAFP00000018718	ENSACAP00000017645
ENSCAFP00000039272	ENSACAP00000016784
ENSCAFP00000015650	ENSACAP00000008491
ENSCAFP00000037417	ENSACAP00000007551
ENSCAFP00000036581	ENSACAP00000003275
ENSCAFP00000013148	ENSACAP00000015876
ENSCAFP00000021263	ENSACAP00000001347
ENSCAFP00000028310	ENSACAP00000008888
ENSCAFP00000015388	ENSACAP00000002117
ENSCAFP00000038578	ENSACAP00000000931
ENSCAFP00000023416	ENSACAP00000017629
ENSCAFP00000018072	ENSACAP00000001540
ENSCAFP00000007828	ENSACAP00000004257
ENSCAFP00000019700	ENSACAP00000001985
ENSCAFP00000017575	ENSACAP00000005772
ENSCAFP00000020134	ENSACAP00000006167
ENSCAFP00000009924	ENSACAP00000014612
ENSCAFP00000029045	ENSACAP00000011654
ENSCAFP00000004375	ENSACAP00000004142
ENSCAFP00000008880	ENSACAP00000002377
ENSCAFP00000015065	ENSACAP00000007519
ENSCAFP00000023775	ENSACAP00000013541
ENSCAFP00000038748	ENSACAP00000010828
ENSCAFP00000009618	ENSACAP00000017271
ENSCAFP00000029186	ENSACAP00000012258
ENSCAFP00000026682	ENSACAP00000015980
ENSCAFP00000016192	ENSACAP00000017452
ENSCAFP00000011181	ENSACAP00000003087
ENSCAFP00000027555	ENSACAP00000011357
ENSCAFP00000026814	ENSACAP00000001192
ENSCAFP00000007862	ENSACAP00000015783
ENSCAFP00000005905	ENSACAP00000011486
ENSCAFP00000009370	ENSACAP00000013178
ENSCAFP00000029180	ENSACAP00000013611
ENSCAFP00000027304	ENSACAP00000011045
ENSCAFP00000026276	ENSACAP00000007037
ENSCAFP00000013256	ENSACAP00000010338
ENSCAFP00000015524	ENSACAP00000001457
ENSCAFP00000005719	ENSACAP00000013082
ENSCAFP00000015157	ENSACAP00000001902
ENSCAFP00000014272	ENSACAP00000003285
ENSCAFP00000037474	ENSACAP00000014465
ENSCAFP00000030200	ENSACAP00000002258
ENSCAFP00000008175	ENSACAP00000011145
ENSCAFP00000016005	ENSACAP00000009224
ENSCAFP00000026921	ENSACAP00000008337
ENSCAFP00000039259	ENSACAP00000016581
ENSCAFP00000018790	ENSACAP00000005432
ENSCAFP00000030532	ENSACAP00000010650
ENSCAFP00000037173	ENSACAP00000023137
ENSCAFP00000008898	ENSACAP00000003194
ENSCAFP00000021879	ENSACAP00000020697
ENSCAFP00000023495	ENSACAP00000019951
ENSCAFP00000008677	ENSACAP00000016553
ENSCAFP00000006361	ENSACAP00000011885
ENSCAFP00000023878	ENSACAP00000004440
ENSCAFP00000024539	ENSACAP00000020282
ENSCAFP00000028164	ENSACAP00000007816
ENSCAFP00000022430	ENSACAP00000000864
ENSCAFP00000011227	ENSACAP00000003245
ENSCAFP00000007697	ENSACAP00000019387
ENSCAFP00000040456	ENSACAP00000014600
ENSCAFP00000020277	ENSACAP00000018549
ENSCAFP00000000801	ENSACAP00000012378
ENSCAFP00000022037	ENSACAP00000021898
ENSCAFP00000007381	ENSACAP00000007447
ENSCAFP00000011793	ENSACAP00000011300
ENSCAFP00000022009	ENSACAP00000013439
ENSCAFP00000003370	ENSACAP00000002204
ENSCAFP00000002728	ENSACAP00000015211
ENSCAFP00000010651	ENSACAP00000005636
ENSCAFP00000038199	ENSACAP00000001057
ENSCAFP00000027597	ENSACAP00000009010
ENSCAFP00000000523	ENSACAP00000006942
ENSCAFP00000010473	ENSACAP00000014272
ENSCAFP00000001204	ENSACAP00000008310
ENSCAFP00000035853	ENSACAP00000009760
ENSCAFP00000009014	ENSACAP00000002567
ENSCAFP00000024607	ENSACAP00000008835
ENSCAFP00000015809	ENSACAP00000013445
ENSCAFP00000017765	ENSACAP00000010829
ENSCAFP00000007888	ENSACAP00000006519
ENSCAFP00000035502	ENSACAP00000016514
ENSCAFP00000014313	ENSACAP00000022906
ENSCAFP00000003279	ENSACAP00000008611
ENSCAFP00000042535	ENSACAP00000014020
ENSCAFP00000027575	ENSACAP00000015230
ENSCAFP00000042228	ENSACAP00000009629
ENSCAFP00000005478	ENSACAP00000001003
ENSCAFP00000018742	ENSACAP00000005362
ENSCAFP00000003632	ENSACAP00000009082
ENSCAFP00000015915	ENSACAP00000020749
ENSCAFP00000001990	ENSACAP00000007974
ENSCAFP00000024255	ENSACAP00000005463
ENSCAFP00000013629	ENSACAP00000002186
ENSCAFP00000006994	ENSACAP00000001328
ENSCAFP00000016459	ENSACAP00000020222
ENSCAFP00000031768	ENSACAP00000005197
ENSCAFP00000011262	ENSACAP00000012024
ENSCAFP00000017362	ENSACAP00000021444
ENSCAFP00000018780	ENSACAP00000008596
ENSCAFP00000000797	ENSACAP00000016180
ENSCAFP00000034814	ENSACAP00000005217
ENSCAFP00000018618	ENSACAP00000017512
ENSCAFP00000034783	ENSACAP00000010891
ENSCAFP00000034902	ENSACAP00000005176
ENSCAFP00000018766	ENSACAP00000017549
ENSCAFP00000007982	ENSACAP00000018806
ENSCAFP00000042944	ENSACAP00000014804
ENSCAFP00000012613	ENSACAP00000002297
ENSCAFP00000018414	ENSACAP00000017341
ENSCAFP00000005070	ENSACAP00000008128
ENSCAFP00000005033	ENSACAP00000002149
ENSCAFP00000030955	ENSACAP00000016752
ENSCAFP00000019287	ENSACAP00000012342
ENSCAFP00000006422	ENSACAP00000016482
ENSCAFP00000012487	ENSACAP00000012510
ENSCAFP00000018934	ENSACAP00000011524
ENSCAFP00000023048	ENSACAP00000000852
ENSCAFP00000023283	ENSACAP00000004382
ENSCAFP00000006305	ENSACAP00000014377
ENSCAFP00000042127	ENSACAP00000009139
ENSCAFP00000016020	ENSACAP00000008519
ENSCAFP00000021924	ENSACAP00000005675
ENSCAFP00000016079	ENSACAP00000008374
ENSCAFP00000017824	ENSACAP00000002150
ENSCAFP00000006923	ENSACAP00000008993
ENSCAFP00000016524	ENSACAP00000000191
ENSCAFP00000006202	ENSACAP00000013977
ENSCAFP00000030405	ENSACAP00000002235
ENSCAFP00000011669	ENSACAP00000006815
ENSCAFP00000027192	ENSACAP00000011903
ENSCAFP00000012834	ENSACAP00000001548
ENSCAFP00000015986	ENSACAP00000008438
ENSCAFP00000006121	ENSACAP00000013706
ENSCAFP00000028176	ENSACAP00000000303
ENSCAFP00000022237	ENSACAP00000021843
ENSCAFP00000031216	ENSACAP00000009292
ENSCAFP00000008466	ENSACAP00000001938
ENSCAFP00000012759	ENSACAP00000015281
ENSCAFP00000038369	ENSACAP00000010850
ENSCAFP00000012711	ENSACAP00000012211
ENSCAFP00000007104	ENSACAP00000010008
ENSCAFP00000024254	ENSACAP00000017201
ENSCAFP00000038416	ENSACAP00000006228
ENSCAFP00000017840	ENSACAP00000016135
ENSCAFP00000009096	ENSACAP00000006009
ENSCAFP00000011487	ENSACAP00000004951
ENSCAFP00000001726	ENSACAP00000022172
ENSCAFP00000018286	ENSACAP00000013197
ENSCAFP00000041711	ENSACAP00000014541
ENSCAFP00000021872	ENSACAP00000009708
ENSCAFP00000015326	ENSACAP00000015560
ENSCAFP00000023948	ENSACAP00000005592
ENSCAFP00000020557	ENSACAP00000010705
ENSCAFP00000021261	ENSACAP00000009378
ENSCAFP00000040391	ENSACAP00000012963
ENSCAFP00000028190	ENSACAP00000000272
ENSCAFP00000028562	ENSACAP00000006742
ENSCAFP00000011018	ENSACAP00000009118
ENSCAFP00000005790	ENSACAP00000011307
ENSCAFP00000014772	ENSACAP00000012168
ENSCAFP00000027002	ENSACAP00000015471
ENSCAFP00000031277	ENSACAP00000000888
ENSCAFP00000011620	ENSACAP00000012185
ENSCAFP00000038496	ENSACAP00000012615
ENSCAFP00000015967	ENSACAP00000014118
ENSCAFP00000003793	ENSACAP00000016832
ENSCAFP00000000882	ENSACAP00000007245
ENSCAFP00000026476	ENSACAP00000009591
ENSCAFP00000005324	ENSACAP00000020140
ENSCAFP00000001419	ENSACAP00000002510
ENSCAFP00000004755	ENSACAP00000016709
ENSCAFP00000014048	ENSACAP00000004979
ENSCAFP00000019069	ENSACAP00000017570
ENSCAFP00000036623	ENSACAP00000015739
ENSCAFP00000009967	ENSACAP00000002810
ENSCAFP00000007177	ENSACAP00000014459
ENSCAFP00000025430	ENSACAP00000006148
ENSCAFP00000002797	ENSACAP00000006936
ENSCAFP00000014827	ENSACAP00000011765
ENSCAFP00000005369	ENSACAP00000003840
ENSCAFP00000036666	ENSACAP00000018770
ENSCAFP00000038621	ENSACAP00000003461
ENSCAFP00000025009	ENSACAP00000004695
[truncated: 7,064 more rows]
