# Supplementary material for: Reconstruction of proto-vertebrate, proto-cyclostome and proto-gnathostome genomes provides new insights into early vertebrate evolution
Source: Nat Commun. 2021 Jul 23;12:4489. doi: 10.1038/s41467-021-24573-z (PMC8302630; doi:10.1038/s41467-021-24573-z)
Supplement: Supplementary file 4 — Supplementary Data 1 [file 41467_2021_24573_MOESM4_ESM.zip › SuppData1/orthologs/CANFA-BRAFL.txt]

ENSCAFP00000012213	fgenesh2_pg.scaffold_351000043
ENSCAFP00000004595	fgenesh2_pg.scaffold_351000067
ENSCAFP00000018655	fgenesh2_pg.scaffold_352000001
ENSCAFP00000025493	fgenesh2_pg.scaffold_352000002
ENSCAFP00000017680	fgenesh2_pg.scaffold_352000005
ENSCAFP00000008939	fgenesh2_pg.scaffold_353000014
ENSCAFP00000024881	fgenesh2_pg.scaffold_353000019
ENSCAFP00000021881	fgenesh2_pg.scaffold_353000041
ENSCAFP00000042593	fgenesh2_pg.scaffold_353000041
ENSCAFP00000041669	fgenesh2_pg.scaffold_353000043
ENSCAFP00000026113	fgenesh2_pg.scaffold_354000023
ENSCAFP00000042228	fgenesh2_pg.scaffold_354000046
ENSCAFP00000013989	fgenesh2_pg.scaffold_355000001
ENSCAFP00000011121	fgenesh2_pg.scaffold_355000037
ENSCAFP00000015586	fgenesh2_pg.scaffold_355000040
ENSCAFP00000031275	fgenesh2_pg.scaffold_355000054
ENSCAFP00000041746	fgenesh2_pg.scaffold_356000018
ENSCAFP00000031016	fgenesh2_pg.scaffold_356000031
ENSCAFP00000031410	fgenesh2_pg.scaffold_356000057
ENSCAFP00000012679	fgenesh2_pg.scaffold_357000006
ENSCAFP00000033593	fgenesh2_pg.scaffold_357000018
ENSCAFP00000022811	fgenesh2_pg.scaffold_358000018
ENSCAFP00000019003	fgenesh2_pg.scaffold_359000018
ENSCAFP00000028558	fgenesh2_pg.scaffold_359000049
ENSCAFP00000038528	fgenesh2_pg.scaffold_360000003
ENSCAFP00000033139	fgenesh2_pg.scaffold_360000023
ENSCAFP00000027487	fgenesh2_pg.scaffold_360000041
ENSCAFP00000015307	fgenesh2_pg.scaffold_361000004
ENSCAFP00000037326	fgenesh2_pg.scaffold_361000015
ENSCAFP00000024452	fgenesh2_pg.scaffold_361000017
ENSCAFP00000012398	fgenesh2_pg.scaffold_361000021
ENSCAFP00000006748	fgenesh2_pg.scaffold_361000021
ENSCAFP00000039197	fgenesh2_pg.scaffold_361000032
ENSCAFP00000019175	fgenesh2_pg.scaffold_361000038
ENSCAFP00000005767	fgenesh2_pg.scaffold_361000047
ENSCAFP00000013583	fgenesh2_pg.scaffold_362000008
ENSCAFP00000002105	fgenesh2_pg.scaffold_363000007
ENSCAFP00000036287	fgenesh2_pg.scaffold_363000008
ENSCAFP00000041455	fgenesh2_pg.scaffold_363000036
ENSCAFP00000010595	fgenesh2_pg.scaffold_364000023
ENSCAFP00000041986	fgenesh2_pg.scaffold_364000027
ENSCAFP00000020817	fgenesh2_pg.scaffold_364000038
ENSCAFP00000016602	fgenesh2_pg.scaffold_365000032
ENSCAFP00000040106	fgenesh2_pg.scaffold_367000002
ENSCAFP00000024655	fgenesh2_pg.scaffold_367000027
ENSCAFP00000027778	fgenesh2_pg.scaffold_369000015
ENSCAFP00000043165	fgenesh2_pg.scaffold_369000036
ENSCAFP00000024888	fgenesh2_pg.scaffold_370000005
ENSCAFP00000037540	fgenesh2_pg.scaffold_371000007
ENSCAFP00000013399	fgenesh2_pg.scaffold_371000015
ENSCAFP00000040568	fgenesh2_pg.scaffold_371000036
ENSCAFP00000004699	fgenesh2_pg.scaffold_371000045
ENSCAFP00000007036	fgenesh2_pg.scaffold_371000053
ENSCAFP00000002178	fgenesh2_pg.scaffold_371000060
ENSCAFP00000007922	fgenesh2_pg.scaffold_371000061
ENSCAFP00000030690	fgenesh2_pg.scaffold_373000009
ENSCAFP00000018036	fgenesh2_pg.scaffold_373000026
ENSCAFP00000017130	fgenesh2_pg.scaffold_374000005
ENSCAFP00000004461	fgenesh2_pg.scaffold_374000029
ENSCAFP00000009995	fgenesh2_pg.scaffold_374000029
ENSCAFP00000024827	fgenesh2_pg.scaffold_374000029
ENSCAFP00000027597	fgenesh2_pg.scaffold_374000038
ENSCAFP00000007179	fgenesh2_pg.scaffold_374000039
ENSCAFP00000020147	fgenesh2_pg.scaffold_374000042
ENSCAFP00000009000	fgenesh2_pg.scaffold_374000045
ENSCAFP00000016430	fgenesh2_pg.scaffold_375000002
ENSCAFP00000002396	fgenesh2_pg.scaffold_375000019
ENSCAFP00000035614	fgenesh2_pg.scaffold_375000019
ENSCAFP00000005390	fgenesh2_pg.scaffold_375000019
ENSCAFP00000019980	fgenesh2_pg.scaffold_376000034
ENSCAFP00000009118	fgenesh2_pg.scaffold_376000054
ENSCAFP00000005153	fgenesh2_pg.scaffold_377000020
ENSCAFP00000041128	fgenesh2_pg.scaffold_377000035
ENSCAFP00000002972	fgenesh2_pg.scaffold_378000047
ENSCAFP00000002214	fgenesh2_pg.scaffold_378000051
ENSCAFP00000005616	fgenesh2_pg.scaffold_379000013
ENSCAFP00000007052	fgenesh2_pg.scaffold_379000016
ENSCAFP00000035008	fgenesh2_pg.scaffold_379000017
ENSCAFP00000026779	fgenesh2_pg.scaffold_379000018
ENSCAFP00000023111	fgenesh2_pg.scaffold_380000008
ENSCAFP00000019201	fgenesh2_pg.scaffold_380000024
ENSCAFP00000012536	fgenesh2_pg.scaffold_380000036
ENSCAFP00000019023	fgenesh2_pg.scaffold_380000036
ENSCAFP00000022062	fgenesh2_pg.scaffold_381000020
ENSCAFP00000009069	fgenesh2_pg.scaffold_381000020
ENSCAFP00000022033	fgenesh2_pg.scaffold_381000021
ENSCAFP00000039244	fgenesh2_pg.scaffold_381000034
ENSCAFP00000013662	fgenesh2_pg.scaffold_382000006
ENSCAFP00000006507	fgenesh2_pg.scaffold_382000007
ENSCAFP00000020473	fgenesh2_pg.scaffold_382000007
ENSCAFP00000015686	fgenesh2_pg.scaffold_383000011
ENSCAFP00000027231	fgenesh2_pg.scaffold_384000004
ENSCAFP00000009523	fgenesh2_pg.scaffold_384000039
ENSCAFP00000000803	fgenesh2_pg.scaffold_384000041
ENSCAFP00000016319	fgenesh2_pg.scaffold_384000041
ENSCAFP00000023645	fgenesh2_pg.scaffold_385000004
ENSCAFP00000029960	fgenesh2_pg.scaffold_385000013
ENSCAFP00000038707	fgenesh2_pg.scaffold_385000017
ENSCAFP00000038465	fgenesh2_pg.scaffold_385000018
ENSCAFP00000002181	fgenesh2_pg.scaffold_386000031
ENSCAFP00000004160	fgenesh2_pg.scaffold_386000031
ENSCAFP00000010914	fgenesh2_pg.scaffold_386000031
ENSCAFP00000018907	fgenesh2_pg.scaffold_386000031
ENSCAFP00000016511	fgenesh2_pg.scaffold_386000031
ENSCAFP00000014713	fgenesh2_pg.scaffold_386000033
ENSCAFP00000002806	fgenesh2_pg.scaffold_386000033
ENSCAFP00000013240	fgenesh2_pg.scaffold_387000005
ENSCAFP00000010500	fgenesh2_pg.scaffold_388000003
ENSCAFP00000033087	fgenesh2_pg.scaffold_388000016
ENSCAFP00000021147	fgenesh2_pg.scaffold_388000028
ENSCAFP00000020647	fgenesh2_pg.scaffold_388000032
ENSCAFP00000027884	fgenesh2_pg.scaffold_389000013
ENSCAFP00000032770	fgenesh2_pg.scaffold_389000024
ENSCAFP00000025219	fgenesh2_pg.scaffold_389000031
ENSCAFP00000029711	fgenesh2_pg.scaffold_391000010
ENSCAFP00000003758	fgenesh2_pg.scaffold_391000010
ENSCAFP00000026372	fgenesh2_pg.scaffold_391000016
ENSCAFP00000022935	fgenesh2_pg.scaffold_391000023
ENSCAFP00000025217	fgenesh2_pg.scaffold_391000033
ENSCAFP00000025205	fgenesh2_pg.scaffold_391000033
ENSCAFP00000000955	fgenesh2_pg.scaffold_391000033
ENSCAFP00000034981	fgenesh2_pg.scaffold_391000033
ENSCAFP00000039193	fgenesh2_pg.scaffold_394000023
ENSCAFP00000004135	fgenesh2_pg.scaffold_395000006
ENSCAFP00000025227	fgenesh2_pg.scaffold_395000025
ENSCAFP00000009500	fgenesh2_pg.scaffold_395000037
ENSCAFP00000029769	fgenesh2_pg.scaffold_395000039
ENSCAFP00000043100	fgenesh2_pg.scaffold_396000020
ENSCAFP00000012904	fgenesh2_pg.scaffold_396000027
ENSCAFP00000001204	fgenesh2_pg.scaffold_396000027
ENSCAFP00000025609	fgenesh2_pg.scaffold_397000018
ENSCAFP00000037411	fgenesh2_pg.scaffold_398000058
ENSCAFP00000042221	fgenesh2_pg.scaffold_398000059
ENSCAFP00000020625	fgenesh2_pg.scaffold_400000031
ENSCAFP00000037493	fgenesh2_pg.scaffold_402000006
ENSCAFP00000024769	fgenesh2_pg.scaffold_402000006
ENSCAFP00000012515	fgenesh2_pg.scaffold_402000021
ENSCAFP00000018354	fgenesh2_pg.scaffold_402000028
ENSCAFP00000030996	fgenesh2_pg.scaffold_403000003
ENSCAFP00000024771	fgenesh2_pg.scaffold_403000022
ENSCAFP00000002238	fgenesh2_pg.scaffold_403000023
ENSCAFP00000028496	fgenesh2_pg.scaffold_403000023
ENSCAFP00000032835	fgenesh2_pg.scaffold_403000023
ENSCAFP00000028500	fgenesh2_pg.scaffold_403000023
ENSCAFP00000012439	fgenesh2_pg.scaffold_403000025
ENSCAFP00000016627	fgenesh2_pg.scaffold_404000010
ENSCAFP00000021938	fgenesh2_pg.scaffold_404000035
ENSCAFP00000040857	fgenesh2_pg.scaffold_404000038
ENSCAFP00000020751	fgenesh2_pg.scaffold_404000048
ENSCAFP00000034224	fgenesh2_pg.scaffold_405000003
ENSCAFP00000005903	fgenesh2_pg.scaffold_405000019
ENSCAFP00000008876	fgenesh2_pg.scaffold_406000011
ENSCAFP00000040060	fgenesh2_pg.scaffold_406000011
ENSCAFP00000026049	fgenesh2_pg.scaffold_406000014
ENSCAFP00000019013	fgenesh2_pg.scaffold_406000026
ENSCAFP00000011037	fgenesh2_pg.scaffold_406000028
ENSCAFP00000003309	fgenesh2_pg.scaffold_407000028
ENSCAFP00000009691	fgenesh2_pg.scaffold_409000004
ENSCAFP00000025832	fgenesh2_pg.scaffold_409000017
ENSCAFP00000019700	fgenesh2_pg.scaffold_410000005
ENSCAFP00000030522	fgenesh2_pg.scaffold_410000008
ENSCAFP00000002986	fgenesh2_pg.scaffold_410000031
ENSCAFP00000040482	fgenesh2_pg.scaffold_410000031
ENSCAFP00000032931	fgenesh2_pg.scaffold_411000014
ENSCAFP00000034903	fgenesh2_pg.scaffold_411000015
ENSCAFP00000028961	fgenesh2_pg.scaffold_411000041
ENSCAFP00000034469	fgenesh2_pg.scaffold_411000041
ENSCAFP00000007858	fgenesh2_pg.scaffold_411000053
ENSCAFP00000011872	fgenesh2_pg.scaffold_411000054
ENSCAFP00000040231	fgenesh2_pg.scaffold_412000006
ENSCAFP00000040668	fgenesh2_pg.scaffold_412000007
ENSCAFP00000014462	fgenesh2_pg.scaffold_413000015
ENSCAFP00000016167	fgenesh2_pg.scaffold_413000023
ENSCAFP00000002432	fgenesh2_pg.scaffold_413000024
ENSCAFP00000006173	fgenesh2_pg.scaffold_414000003
ENSCAFP00000016189	fgenesh2_pg.scaffold_414000018
ENSCAFP00000039033	fgenesh2_pg.scaffold_414000020
ENSCAFP00000035938	fgenesh2_pg.scaffold_414000023
ENSCAFP00000011922	fgenesh2_pg.scaffold_415000003
ENSCAFP00000028042	fgenesh2_pg.scaffold_416000004
ENSCAFP00000005672	fgenesh2_pg.scaffold_416000009
ENSCAFP00000031996	fgenesh2_pg.scaffold_416000013
ENSCAFP00000013754	fgenesh2_pg.scaffold_416000027
ENSCAFP00000036371	fgenesh2_pg.scaffold_416000027
ENSCAFP00000008197	fgenesh2_pg.scaffold_417000003
ENSCAFP00000019369	fgenesh2_pg.scaffold_417000011
ENSCAFP00000012688	fgenesh2_pg.scaffold_417000012
ENSCAFP00000038097	fgenesh2_pg.scaffold_417000012
ENSCAFP00000015329	fgenesh2_pg.scaffold_417000012
ENSCAFP00000022418	fgenesh2_pg.scaffold_417000012
ENSCAFP00000039822	fgenesh2_pg.scaffold_417000012
ENSCAFP00000013780	fgenesh2_pg.scaffold_418000009
ENSCAFP00000013055	fgenesh2_pg.scaffold_418000024
ENSCAFP00000006774	fgenesh2_pg.scaffold_419000014
ENSCAFP00000002754	fgenesh2_pg.scaffold_419000027
ENSCAFP00000013380	fgenesh2_pg.scaffold_421000002
ENSCAFP00000042206	fgenesh2_pg.scaffold_421000008
ENSCAFP00000021976	fgenesh2_pg.scaffold_421000019
ENSCAFP00000011751	fgenesh2_pg.scaffold_421000023
ENSCAFP00000018043	fgenesh2_pg.scaffold_422000008
ENSCAFP00000040748	fgenesh2_pg.scaffold_422000031
ENSCAFP00000037914	fgenesh2_pg.scaffold_423000012
ENSCAFP00000035560	fgenesh2_pg.scaffold_423000012
ENSCAFP00000033691	fgenesh2_pg.scaffold_423000016
ENSCAFP00000009784	fgenesh2_pg.scaffold_423000017
ENSCAFP00000023205	fgenesh2_pg.scaffold_423000017
ENSCAFP00000027105	fgenesh2_pg.scaffold_423000018
ENSCAFP00000006846	fgenesh2_pg.scaffold_423000025
ENSCAFP00000042096	fgenesh2_pg.scaffold_423000030
ENSCAFP00000033962	fgenesh2_pg.scaffold_424000001
ENSCAFP00000029327	fgenesh2_pg.scaffold_425000008
ENSCAFP00000025359	fgenesh2_pg.scaffold_425000012
ENSCAFP00000014590	fgenesh2_pg.scaffold_426000018
ENSCAFP00000007552	fgenesh2_pg.scaffold_426000022
ENSCAFP00000008387	fgenesh2_pg.scaffold_426000048
ENSCAFP00000021172	fgenesh2_pg.scaffold_427000017
ENSCAFP00000013479	fgenesh2_pg.scaffold_427000017
ENSCAFP00000033861	fgenesh2_pg.scaffold_429000008
ENSCAFP00000037652	fgenesh2_pg.scaffold_429000014
ENSCAFP00000005861	fgenesh2_pg.scaffold_429000016
ENSCAFP00000036889	fgenesh2_pg.scaffold_430000006
ENSCAFP00000040151	fgenesh2_pg.scaffold_430000022
ENSCAFP00000011779	fgenesh2_pg.scaffold_430000023
ENSCAFP00000042164	fgenesh2_pg.scaffold_431000004
ENSCAFP00000038773	fgenesh2_pg.scaffold_432000007
ENSCAFP00000029463	fgenesh2_pg.scaffold_432000036
ENSCAFP00000039299	fgenesh2_pg.scaffold_432000040
ENSCAFP00000040866	fgenesh2_pg.scaffold_432000042
ENSCAFP00000012569	fgenesh2_pg.scaffold_433000019
ENSCAFP00000027485	fgenesh2_pg.scaffold_435000006
ENSCAFP00000026369	fgenesh2_pg.scaffold_435000009
ENSCAFP00000003220	fgenesh2_pg.scaffold_435000031
ENSCAFP00000019848	fgenesh2_pg.scaffold_436000014
ENSCAFP00000003120	fgenesh2_pg.scaffold_436000015
ENSCAFP00000005982	fgenesh2_pg.scaffold_437000002
ENSCAFP00000017158	fgenesh2_pg.scaffold_438000005
ENSCAFP00000015145	fgenesh2_pg.scaffold_438000005
ENSCAFP00000017211	fgenesh2_pg.scaffold_438000005
ENSCAFP00000036452	fgenesh2_pg.scaffold_438000005
ENSCAFP00000025121	fgenesh2_pg.scaffold_438000009
ENSCAFP00000037475	fgenesh2_pg.scaffold_438000009
ENSCAFP00000002805	fgenesh2_pg.scaffold_438000011
ENSCAFP00000011266	fgenesh2_pg.scaffold_438000033
ENSCAFP00000000110	fgenesh2_pg.scaffold_439000001
ENSCAFP00000038318	fgenesh2_pg.scaffold_439000005
ENSCAFP00000042994	fgenesh2_pg.scaffold_439000020
ENSCAFP00000004163	fgenesh2_pg.scaffold_439000020
ENSCAFP00000023989	fgenesh2_pg.scaffold_439000027
ENSCAFP00000019633	fgenesh2_pg.scaffold_440000010
ENSCAFP00000006104	fgenesh2_pg.scaffold_441000002
ENSCAFP00000018159	fgenesh2_pg.scaffold_442000006
ENSCAFP00000010762	fgenesh2_pg.scaffold_442000008
ENSCAFP00000017618	fgenesh2_pg.scaffold_442000010
ENSCAFP00000023096	fgenesh2_pg.scaffold_443000001
ENSCAFP00000029306	fgenesh2_pg.scaffold_443000004
ENSCAFP00000006957	fgenesh2_pg.scaffold_445000011
ENSCAFP00000008843	fgenesh2_pg.scaffold_446000010
ENSCAFP00000025791	fgenesh2_pg.scaffold_446000018
ENSCAFP00000022469	fgenesh2_pg.scaffold_446000019
ENSCAFP00000027602	fgenesh2_pg.scaffold_446000029
ENSCAFP00000034035	fgenesh2_pg.scaffold_446000033
ENSCAFP00000024692	fgenesh2_pg.scaffold_447000005
ENSCAFP00000006196	fgenesh2_pg.scaffold_447000013
ENSCAFP00000043223	fgenesh2_pg.scaffold_447000021
ENSCAFP00000023982	fgenesh2_pg.scaffold_449000021
ENSCAFP00000008128	fgenesh2_pg.scaffold_450000016
ENSCAFP00000002539	fgenesh2_pg.scaffold_450000016
ENSCAFP00000019569	fgenesh2_pg.scaffold_450000016
ENSCAFP00000023282	fgenesh2_pg.scaffold_450000016
ENSCAFP00000011560	fgenesh2_pg.scaffold_450000022
ENSCAFP00000042175	fgenesh2_pg.scaffold_450000023
ENSCAFP00000021313	fgenesh2_pg.scaffold_450000023
ENSCAFP00000030326	fgenesh2_pg.scaffold_451000018
ENSCAFP00000024694	fgenesh2_pg.scaffold_452000028
ENSCAFP00000020988	fgenesh2_pg.scaffold_452000028
ENSCAFP00000000084	fgenesh2_pg.scaffold_452000039
ENSCAFP00000022983	fgenesh2_pg.scaffold_454000007
ENSCAFP00000003445	fgenesh2_pg.scaffold_454000010
ENSCAFP00000020725	fgenesh2_pg.scaffold_455000014
ENSCAFP00000002818	fgenesh2_pg.scaffold_457000020
ENSCAFP00000011557	fgenesh2_pg.scaffold_458000006
ENSCAFP00000006945	fgenesh2_pg.scaffold_458000006
ENSCAFP00000008343	fgenesh2_pg.scaffold_458000013
ENSCAFP00000018267	fgenesh2_pg.scaffold_458000014
ENSCAFP00000038078	fgenesh2_pg.scaffold_458000015
ENSCAFP00000016035	fgenesh2_pg.scaffold_458000016
ENSCAFP00000020166	fgenesh2_pg.scaffold_458000024
ENSCAFP00000040393	fgenesh2_pg.scaffold_458000024
ENSCAFP00000026563	fgenesh2_pg.scaffold_459000002
ENSCAFP00000010620	fgenesh2_pg.scaffold_459000007
ENSCAFP00000007927	fgenesh2_pg.scaffold_459000027
ENSCAFP00000034493	fgenesh2_pg.scaffold_459000031
ENSCAFP00000014231	fgenesh2_pg.scaffold_459000042
ENSCAFP00000016270	fgenesh2_pg.scaffold_460000013
ENSCAFP00000036822	fgenesh2_pg.scaffold_461000004
ENSCAFP00000023011	fgenesh2_pg.scaffold_461000014
ENSCAFP00000022198	fgenesh2_pg.scaffold_463000016
ENSCAFP00000042174	fgenesh2_pg.scaffold_463000018
ENSCAFP00000020417	fgenesh2_pg.scaffold_463000029
ENSCAFP00000015777	fgenesh2_pg.scaffold_463000032
ENSCAFP00000015715	fgenesh2_pg.scaffold_463000045
ENSCAFP00000011639	fgenesh2_pg.scaffold_463000051
ENSCAFP00000026206	fgenesh2_pg.scaffold_463000052
ENSCAFP00000013265	fgenesh2_pg.scaffold_466000008
ENSCAFP00000021134	fgenesh2_pg.scaffold_466000032
ENSCAFP00000037884	fgenesh2_pg.scaffold_467000005
ENSCAFP00000002339	fgenesh2_pg.scaffold_467000017
ENSCAFP00000027830	fgenesh2_pg.scaffold_468000008
ENSCAFP00000028041	fgenesh2_pg.scaffold_468000016
ENSCAFP00000027862	fgenesh2_pg.scaffold_468000019
ENSCAFP00000008225	fgenesh2_pg.scaffold_470000027
ENSCAFP00000030137	fgenesh2_pg.scaffold_471000021
ENSCAFP00000007058	fgenesh2_pg.scaffold_471000030
ENSCAFP00000014218	fgenesh2_pg.scaffold_472000004
ENSCAFP00000040676	fgenesh2_pg.scaffold_473000025
ENSCAFP00000008345	fgenesh2_pg.scaffold_474000008
ENSCAFP00000006915	fgenesh2_pg.scaffold_475000016
ENSCAFP00000028814	fgenesh2_pg.scaffold_477000015
ENSCAFP00000025072	fgenesh2_pg.scaffold_477000022
ENSCAFP00000011630	fgenesh2_pg.scaffold_477000023
ENSCAFP00000042585	fgenesh2_pg.scaffold_477000029
ENSCAFP00000010480	fgenesh2_pg.scaffold_477000035
ENSCAFP00000027539	fgenesh2_pg.scaffold_478000027
ENSCAFP00000024316	fgenesh2_pg.scaffold_479000003
ENSCAFP00000010350	fgenesh2_pg.scaffold_479000027
ENSCAFP00000028584	fgenesh2_pg.scaffold_480000011
ENSCAFP00000004551	fgenesh2_pg.scaffold_480000020
ENSCAFP00000011614	fgenesh2_pg.scaffold_480000026
ENSCAFP00000018307	fgenesh2_pg.scaffold_481000007
ENSCAFP00000039903	fgenesh2_pg.scaffold_481000007
ENSCAFP00000032880	fgenesh2_pg.scaffold_483000021
ENSCAFP00000039217	fgenesh2_pg.scaffold_484000006
ENSCAFP00000015018	fgenesh2_pg.scaffold_484000012
ENSCAFP00000024306	fgenesh2_pg.scaffold_484000015
ENSCAFP00000007651	fgenesh2_pg.scaffold_484000017
ENSCAFP00000016425	fgenesh2_pg.scaffold_484000027
ENSCAFP00000042703	fgenesh2_pg.scaffold_484000031
ENSCAFP00000011202	fgenesh2_pg.scaffold_484000033
ENSCAFP00000013212	fgenesh2_pg.scaffold_484000033
ENSCAFP00000036196	fgenesh2_pg.scaffold_485000011
ENSCAFP00000002017	fgenesh2_pg.scaffold_486000005
ENSCAFP00000011451	fgenesh2_pg.scaffold_486000033
ENSCAFP00000026393	fgenesh2_pg.scaffold_488000010
ENSCAFP00000009824	fgenesh2_pg.scaffold_489000005
ENSCAFP00000031395	fgenesh2_pg.scaffold_489000023
ENSCAFP00000012269	fgenesh2_pg.scaffold_489000023
ENSCAFP00000023331	fgenesh2_pg.scaffold_491000016
ENSCAFP00000028568	fgenesh2_pg.scaffold_492000020
ENSCAFP00000024868	fgenesh2_pg.scaffold_493000035
ENSCAFP00000013331	fgenesh2_pg.scaffold_494000011
ENSCAFP00000004924	fgenesh2_pg.scaffold_496000015
ENSCAFP00000004715	fgenesh2_pg.scaffold_496000027
ENSCAFP00000031245	fgenesh2_pg.scaffold_497000007
ENSCAFP00000020140	fgenesh2_pg.scaffold_498000008
ENSCAFP00000037872	fgenesh2_pg.scaffold_498000021
ENSCAFP00000017783	fgenesh2_pg.scaffold_499000014
ENSCAFP00000018061	fgenesh2_pg.scaffold_499000014
ENSCAFP00000033502	fgenesh2_pg.scaffold_499000029
ENSCAFP00000030453	fgenesh2_pg.scaffold_503000005
ENSCAFP00000013757	fgenesh2_pg.scaffold_503000011
ENSCAFP00000030461	fgenesh2_pg.scaffold_504000008
ENSCAFP00000029512	fgenesh2_pg.scaffold_504000024
ENSCAFP00000039692	fgenesh2_pg.scaffold_505000007
ENSCAFP00000018592	fgenesh2_pg.scaffold_505000009
ENSCAFP00000011663	fgenesh2_pg.scaffold_505000017
ENSCAFP00000028854	fgenesh2_pg.scaffold_505000017
ENSCAFP00000031893	fgenesh2_pg.scaffold_505000023
ENSCAFP00000037634	fgenesh2_pg.scaffold_505000025
ENSCAFP00000004675	fgenesh2_pg.scaffold_508000037
ENSCAFP00000010561	fgenesh2_pg.scaffold_508000037
ENSCAFP00000017207	fgenesh2_pg.scaffold_509000004
ENSCAFP00000004599	fgenesh2_pg.scaffold_509000004
ENSCAFP00000007753	fgenesh2_pg.scaffold_509000004
ENSCAFP00000004742	fgenesh2_pg.scaffold_509000013
ENSCAFP00000038056	fgenesh2_pg.scaffold_510000007
ENSCAFP00000000140	fgenesh2_pg.scaffold_511000009
ENSCAFP00000004546	fgenesh2_pg.scaffold_512000023
ENSCAFP00000033543	fgenesh2_pg.scaffold_512000024
ENSCAFP00000015215	fgenesh2_pg.scaffold_512000037
ENSCAFP00000036407	fgenesh2_pg.scaffold_513000011
ENSCAFP00000034672	fgenesh2_pg.scaffold_513000011
ENSCAFP00000041703	fgenesh2_pg.scaffold_513000011
ENSCAFP00000015751	fgenesh2_pg.scaffold_515000015
ENSCAFP00000016776	fgenesh2_pg.scaffold_515000017
ENSCAFP00000021963	fgenesh2_pg.scaffold_515000017
ENSCAFP00000029844	fgenesh2_pg.scaffold_515000023
ENSCAFP00000035195	fgenesh2_pg.scaffold_516000002
ENSCAFP00000013899	fgenesh2_pg.scaffold_517000017
ENSCAFP00000004710	fgenesh2_pg.scaffold_517000019
ENSCAFP00000011433	fgenesh2_pg.scaffold_518000005
ENSCAFP00000017575	fgenesh2_pg.scaffold_518000005
ENSCAFP00000025018	fgenesh2_pg.scaffold_518000008
ENSCAFP00000035327	fgenesh2_pg.scaffold_521000013
ENSCAFP00000003623	fgenesh2_pg.scaffold_523000003
ENSCAFP00000025580	fgenesh2_pg.scaffold_523000011
ENSCAFP00000025970	fgenesh2_pg.scaffold_525000001
ENSCAFP00000032597	fgenesh2_pg.scaffold_525000003
ENSCAFP00000016346	fgenesh2_pg.scaffold_525000005
ENSCAFP00000009105	fgenesh2_pg.scaffold_525000006
ENSCAFP00000019648	fgenesh2_pg.scaffold_525000008
ENSCAFP00000036753	fgenesh2_pg.scaffold_525000010
ENSCAFP00000038350	fgenesh2_pg.scaffold_526000026
ENSCAFP00000004884	fgenesh2_pg.scaffold_527000023
ENSCAFP00000016559	fgenesh2_pg.scaffold_528000014
ENSCAFP00000006098	fgenesh2_pg.scaffold_529000002
ENSCAFP00000005860	fgenesh2_pg.scaffold_530000010
ENSCAFP00000010139	fgenesh2_pg.scaffold_530000026
ENSCAFP00000004207	fgenesh2_pg.scaffold_531000012
ENSCAFP00000040675	fgenesh2_pg.scaffold_532000013
ENSCAFP00000034076	fgenesh2_pg.scaffold_532000022
ENSCAFP00000008759	fgenesh2_pg.scaffold_532000027
ENSCAFP00000029009	fgenesh2_pg.scaffold_534000029
ENSCAFP00000037541	fgenesh2_pg.scaffold_535000008
ENSCAFP00000037526	fgenesh2_pg.scaffold_535000031
ENSCAFP00000030046	fgenesh2_pg.scaffold_538000002
ENSCAFP00000038411	fgenesh2_pg.scaffold_538000007
ENSCAFP00000009240	fgenesh2_pg.scaffold_538000019
ENSCAFP00000012237	fgenesh2_pg.scaffold_538000020
ENSCAFP00000003783	fgenesh2_pg.scaffold_539000019
ENSCAFP00000014765	fgenesh2_pg.scaffold_541000006
ENSCAFP00000003238	fgenesh2_pg.scaffold_542000011
ENSCAFP00000006470	fgenesh2_pg.scaffold_544000022
ENSCAFP00000042852	fgenesh2_pg.scaffold_546000001
ENSCAFP00000006410	fgenesh2_pg.scaffold_546000014
ENSCAFP00000034237	fgenesh2_pg.scaffold_546000022
ENSCAFP00000031761	fgenesh2_pg.scaffold_546000024
ENSCAFP00000020906	fgenesh2_pg.scaffold_550000002
ENSCAFP00000016948	fgenesh2_pg.scaffold_550000004
ENSCAFP00000025114	fgenesh2_pg.scaffold_550000008
ENSCAFP00000012826	fgenesh2_pg.scaffold_550000018
ENSCAFP00000024344	fgenesh2_pg.scaffold_550000018
ENSCAFP00000015693	fgenesh2_pg.scaffold_550000018
ENSCAFP00000003484	fgenesh2_pg.scaffold_550000018
ENSCAFP00000036644	fgenesh2_pg.scaffold_551000019
ENSCAFP00000017953	fgenesh2_pg.scaffold_553000045
ENSCAFP00000005053	fgenesh2_pg.scaffold_554000005
ENSCAFP00000011627	fgenesh2_pg.scaffold_555000013
ENSCAFP00000031967	fgenesh2_pg.scaffold_557000027
ENSCAFP00000029242	fgenesh2_pg.scaffold_558000017
ENSCAFP00000021857	fgenesh2_pg.scaffold_559000012
ENSCAFP00000038215	fgenesh2_pg.scaffold_560000004
ENSCAFP00000002800	fgenesh2_pg.scaffold_560000005
ENSCAFP00000015002	fgenesh2_pg.scaffold_560000010
ENSCAFP00000013576	fgenesh2_pg.scaffold_560000014
ENSCAFP00000022515	fgenesh2_pg.scaffold_561000002
ENSCAFP00000024512	fgenesh2_pg.scaffold_561000009
ENSCAFP00000033257	fgenesh2_pg.scaffold_561000010
ENSCAFP00000022598	fgenesh2_pg.scaffold_562000005
ENSCAFP00000005001	fgenesh2_pg.scaffold_562000008
ENSCAFP00000004574	fgenesh2_pg.scaffold_562000008
ENSCAFP00000037941	fgenesh2_pg.scaffold_562000014
ENSCAFP00000018330	fgenesh2_pg.scaffold_562000024
ENSCAFP00000026851	fgenesh2_pg.scaffold_563000015
ENSCAFP00000026837	fgenesh2_pg.scaffold_563000017
ENSCAFP00000005551	fgenesh2_pg.scaffold_565000009
ENSCAFP00000010744	fgenesh2_pg.scaffold_565000027
ENSCAFP00000010962	fgenesh2_pg.scaffold_566000002
ENSCAFP00000037690	fgenesh2_pg.scaffold_567000003
ENSCAFP00000013918	fgenesh2_pg.scaffold_568000011
ENSCAFP00000017490	fgenesh2_pg.scaffold_569000009
ENSCAFP00000021545	fgenesh2_pg.scaffold_569000009
ENSCAFP00000019329	fgenesh2_pg.scaffold_569000013
ENSCAFP00000021086	fgenesh2_pg.scaffold_569000028
ENSCAFP00000002652	fgenesh2_pg.scaffold_570000018
ENSCAFP00000032174	fgenesh2_pg.scaffold_571000003
ENSCAFP00000009964	fgenesh2_pg.scaffold_572000011
ENSCAFP00000032806	fgenesh2_pg.scaffold_573000008
ENSCAFP00000012129	fgenesh2_pg.scaffold_574000008
ENSCAFP00000024731	fgenesh2_pg.scaffold_574000017
ENSCAFP00000011429	fgenesh2_pg.scaffold_574000019
ENSCAFP00000010955	fgenesh2_pg.scaffold_575000007
ENSCAFP00000003688	fgenesh2_pg.scaffold_575000009
ENSCAFP00000001864	fgenesh2_pg.scaffold_575000009
ENSCAFP00000023089	fgenesh2_pg.scaffold_575000021
ENSCAFP00000005284	fgenesh2_pg.scaffold_576000025
ENSCAFP00000041503	fgenesh2_pg.scaffold_577000002
ENSCAFP00000032433	fgenesh2_pg.scaffold_577000002
ENSCAFP00000033877	fgenesh2_pg.scaffold_577000023
ENSCAFP00000007977	fgenesh2_pg.scaffold_578000013
ENSCAFP00000035833	fgenesh2_pg.scaffold_579000007
ENSCAFP00000018883	fgenesh2_pg.scaffold_579000014
ENSCAFP00000006185	fgenesh2_pg.scaffold_579000023
ENSCAFP00000015781	fgenesh2_pg.scaffold_579000023
ENSCAFP00000025880	fgenesh2_pg.scaffold_579000025
ENSCAFP00000011697	fgenesh2_pg.scaffold_579000026
ENSCAFP00000016325	fgenesh2_pg.scaffold_579000028
ENSCAFP00000025622	fgenesh2_pg.scaffold_580000008
ENSCAFP00000027016	fgenesh2_pg.scaffold_580000013
ENSCAFP00000036129	fgenesh2_pg.scaffold_580000013
ENSCAFP00000012313	fgenesh2_pg.scaffold_582000010
ENSCAFP00000021389	fgenesh2_pg.scaffold_583000017
ENSCAFP00000040878	fgenesh2_pg.scaffold_583000018
ENSCAFP00000000441	fgenesh2_pg.scaffold_584000015
ENSCAFP00000016334	fgenesh2_pg.scaffold_584000015
ENSCAFP00000008097	fgenesh2_pg.scaffold_586000027
ENSCAFP00000039302	fgenesh2_pg.scaffold_588000015
ENSCAFP00000017729	fgenesh2_pg.scaffold_588000016
ENSCAFP00000035652	fgenesh2_pg.scaffold_589000005
ENSCAFP00000002629	fgenesh2_pg.scaffold_589000008
ENSCAFP00000014548	fgenesh2_pg.scaffold_591000004
ENSCAFP00000027158	fgenesh2_pg.scaffold_593000012
ENSCAFP00000042573	fgenesh2_pg.scaffold_593000016
ENSCAFP00000037402	fgenesh2_pg.scaffold_594000013
ENSCAFP00000009235	fgenesh2_pg.scaffold_594000018
ENSCAFP00000014595	fgenesh2_pg.scaffold_595000012
ENSCAFP00000041253	fgenesh2_pg.scaffold_595000017
ENSCAFP00000003077	fgenesh2_pg.scaffold_599000001
ENSCAFP00000036500	fgenesh2_pg.scaffold_599000007
ENSCAFP00000041185	fgenesh2_pg.scaffold_600000005
ENSCAFP00000034798	fgenesh2_pg.scaffold_601000006
ENSCAFP00000008868	fgenesh2_pg.scaffold_601000010
ENSCAFP00000023540	fgenesh2_pg.scaffold_602000011
ENSCAFP00000039135	fgenesh2_pg.scaffold_602000013
ENSCAFP00000036212	fgenesh2_pg.scaffold_603000018
ENSCAFP00000011418	fgenesh2_pg.scaffold_603000022
ENSCAFP00000013095	fgenesh2_pg.scaffold_604000005
ENSCAFP00000010022	fgenesh2_pg.scaffold_604000007
ENSCAFP00000032615	fgenesh2_pg.scaffold_606000006
ENSCAFP00000006163	fgenesh2_pg.scaffold_606000019
ENSCAFP00000006276	fgenesh2_pg.scaffold_608000016
ENSCAFP00000027986	fgenesh2_pg.scaffold_609000001
ENSCAFP00000036780	fgenesh2_pg.scaffold_610000004
ENSCAFP00000025819	fgenesh2_pg.scaffold_610000011
ENSCAFP00000004978	fgenesh2_pg.scaffold_610000014
ENSCAFP00000027029	fgenesh2_pg.scaffold_610000014
ENSCAFP00000029733	fgenesh2_pg.scaffold_611000001
ENSCAFP00000009346	fgenesh2_pg.scaffold_611000002
ENSCAFP00000017686	fgenesh2_pg.scaffold_611000017
ENSCAFP00000036651	fgenesh2_pg.scaffold_612000025
ENSCAFP00000037619	fgenesh2_pg.scaffold_612000026
ENSCAFP00000040128	fgenesh2_pg.scaffold_614000007
ENSCAFP00000040783	fgenesh2_pg.scaffold_614000011
ENSCAFP00000038573	fgenesh2_pg.scaffold_614000012
ENSCAFP00000017695	fgenesh2_pg.scaffold_614000013
ENSCAFP00000020626	fgenesh2_pg.scaffold_614000013
ENSCAFP00000012868	fgenesh2_pg.scaffold_616000012
ENSCAFP00000011675	fgenesh2_pg.scaffold_617000003
ENSCAFP00000029239	fgenesh2_pg.scaffold_617000003
ENSCAFP00000032081	fgenesh2_pg.scaffold_618000006
ENSCAFP00000021232	fgenesh2_pg.scaffold_618000015
ENSCAFP00000023269	fgenesh2_pg.scaffold_622000005
ENSCAFP00000004181	fgenesh2_pg.scaffold_624000011
ENSCAFP00000037385	fgenesh2_pg.scaffold_626000005
ENSCAFP00000002242	fgenesh2_pg.scaffold_627000015
ENSCAFP00000003115	fgenesh2_pg.scaffold_627000020
ENSCAFP00000006607	fgenesh2_pg.scaffold_628000010
ENSCAFP00000021064	fgenesh2_pg.scaffold_628000010
ENSCAFP00000001869	fgenesh2_pg.scaffold_629000003
ENSCAFP00000020510	fgenesh2_pg.scaffold_629000004
ENSCAFP00000029052	fgenesh2_pg.scaffold_630000005
ENSCAFP00000019228	fgenesh2_pg.scaffold_630000009
ENSCAFP00000029907	fgenesh2_pg.scaffold_631000010
ENSCAFP00000031335	fgenesh2_pg.scaffold_632000004
ENSCAFP00000017774	fgenesh2_pg.scaffold_632000011
ENSCAFP00000040961	fgenesh2_pg.scaffold_632000012
ENSCAFP00000013721	fgenesh2_pg.scaffold_632000019
ENSCAFP00000008295	fgenesh2_pg.scaffold_634000013
ENSCAFP00000020107	fgenesh2_pg.scaffold_635000005
ENSCAFP00000007017	fgenesh2_pg.scaffold_637000003
ENSCAFP00000025281	fgenesh2_pg.scaffold_637000005
ENSCAFP00000010273	fgenesh2_pg.scaffold_639000015
ENSCAFP00000023450	fgenesh2_pg.scaffold_641000002
ENSCAFP00000042952	fgenesh2_pg.scaffold_641000006
ENSCAFP00000042474	fgenesh2_pg.scaffold_641000022
ENSCAFP00000006052	fgenesh2_pg.scaffold_642000009
ENSCAFP00000022566	fgenesh2_pg.scaffold_642000010
ENSCAFP00000020680	fgenesh2_pg.scaffold_643000007
ENSCAFP00000013312	fgenesh2_pg.scaffold_643000012
ENSCAFP00000021577	fgenesh2_pg.scaffold_646000003
ENSCAFP00000001233	fgenesh2_pg.scaffold_646000003
ENSCAFP00000024300	fgenesh2_pg.scaffold_647000007
ENSCAFP00000042742	fgenesh2_pg.scaffold_649000006
ENSCAFP00000011107	fgenesh2_pg.scaffold_652000015
ENSCAFP00000028323	fgenesh2_pg.scaffold_652000015
ENSCAFP00000011120	fgenesh2_pg.scaffold_652000015
ENSCAFP00000018940	fgenesh2_pg.scaffold_652000021
ENSCAFP00000009988	fgenesh2_pg.scaffold_652000021
ENSCAFP00000040505	fgenesh2_pg.scaffold_652000021
ENSCAFP00000024687	fgenesh2_pg.scaffold_652000021
ENSCAFP00000000446	fgenesh2_pg.scaffold_652000021
ENSCAFP00000012487	fgenesh2_pg.scaffold_655000003
ENSCAFP00000025941	fgenesh2_pg.scaffold_655000007
ENSCAFP00000036343	fgenesh2_pg.scaffold_656000011
ENSCAFP00000018872	fgenesh2_pg.scaffold_657000004
ENSCAFP00000037513	fgenesh2_pg.scaffold_657000007
ENSCAFP00000030750	fgenesh2_pg.scaffold_657000008
ENSCAFP00000025991	fgenesh2_pg.scaffold_658000006
ENSCAFP00000000395	fgenesh2_pg.scaffold_658000014
ENSCAFP00000041983	fgenesh2_pg.scaffold_659000007
ENSCAFP00000025347	fgenesh2_pg.scaffold_659000007
ENSCAFP00000024697	fgenesh2_pg.scaffold_659000010
ENSCAFP00000000270	fgenesh2_pg.scaffold_660000001
ENSCAFP00000036046	fgenesh2_pg.scaffold_660000001
ENSCAFP00000021342	fgenesh2_pg.scaffold_660000007
ENSCAFP00000000263	fgenesh2_pg.scaffold_662000001
ENSCAFP00000009640	fgenesh2_pg.scaffold_670000003
ENSCAFP00000014377	fgenesh2_pg.scaffold_670000003
ENSCAFP00000022572	fgenesh2_pg.scaffold_671000010
ENSCAFP00000027071	fgenesh2_pg.scaffold_672000008
ENSCAFP00000020348	fgenesh2_pg.scaffold_674000002
ENSCAFP00000015855	fgenesh2_pg.scaffold_675000012
ENSCAFP00000028511	fgenesh2_pg.scaffold_675000019
ENSCAFP00000021878	fgenesh2_pg.scaffold_675000019
ENSCAFP00000016930	fgenesh2_pg.scaffold_676000004
ENSCAFP00000031389	fgenesh2_pg.scaffold_676000014
ENSCAFP00000026934	fgenesh2_pg.scaffold_677000013
ENSCAFP00000015662	fgenesh2_pg.scaffold_678000002
ENSCAFP00000002881	fgenesh2_pg.scaffold_678000012
ENSCAFP00000031697	fgenesh2_pg.scaffold_680000011
ENSCAFP00000000383	fgenesh2_pg.scaffold_681000003
ENSCAFP00000030435	fgenesh2_pg.scaffold_681000010
ENSCAFP00000014136	fgenesh2_pg.scaffold_681000011
ENSCAFP00000015758	fgenesh2_pg.scaffold_681000013
ENSCAFP00000015301	fgenesh2_pg.scaffold_683000010
ENSCAFP00000029281	fgenesh2_pg.scaffold_684000002
ENSCAFP00000029252	fgenesh2_pg.scaffold_684000006
ENSCAFP00000034513	fgenesh2_pg.scaffold_689000001
ENSCAFP00000014526	fgenesh2_pg.scaffold_690000004
ENSCAFP00000029193	fgenesh2_pg.scaffold_694000001
ENSCAFP00000025335	fgenesh2_pg.scaffold_695000022
ENSCAFP00000040238	fgenesh2_pg.scaffold_695000022
ENSCAFP00000022304	fgenesh2_pg.scaffold_696000002
ENSCAFP00000009557	fgenesh2_pg.scaffold_698000010
ENSCAFP00000011952	fgenesh2_pg.scaffold_698000011
ENSCAFP00000001037	fgenesh2_pg.scaffold_704000006
ENSCAFP00000027031	fgenesh2_pg.scaffold_705000001
ENSCAFP00000029992	fgenesh2_pg.scaffold_706000002
ENSCAFP00000031654	fgenesh2_pg.scaffold_707000006
ENSCAFP00000039377	fgenesh2_pg.scaffold_708000004
ENSCAFP00000001232	fgenesh2_pg.scaffold_709000007
ENSCAFP00000002723	fgenesh2_pg.scaffold_711000009
ENSCAFP00000010750	fgenesh2_pg.scaffold_711000017
ENSCAFP00000008052	fgenesh2_pg.scaffold_712000003
ENSCAFP00000012363	fgenesh2_pg.scaffold_712000013
ENSCAFP00000041911	fgenesh2_pg.scaffold_712000013
ENSCAFP00000025015	fgenesh2_pg.scaffold_712000013
ENSCAFP00000021479	fgenesh2_pg.scaffold_712000013
ENSCAFP00000028732	fgenesh2_pg.scaffold_713000012
ENSCAFP00000017351	fgenesh2_pg.scaffold_715000005
ENSCAFP00000041611	fgenesh2_pg.scaffold_715000015
ENSCAFP00000020627	fgenesh2_pg.scaffold_716000005
ENSCAFP00000019180	fgenesh2_pg.scaffold_718000006
ENSCAFP00000014261	fgenesh2_pg.scaffold_721000008
ENSCAFP00000037582	fgenesh2_pg.scaffold_723000005
ENSCAFP00000042626	fgenesh2_pg.scaffold_726000009
ENSCAFP00000024798	fgenesh2_pg.scaffold_727000001
ENSCAFP00000028822	fgenesh2_pg.scaffold_729000005
ENSCAFP00000028999	fgenesh2_pg.scaffold_729000005
ENSCAFP00000039412	fgenesh2_pg.scaffold_731000007
ENSCAFP00000040370	fgenesh2_pg.scaffold_732000007
ENSCAFP00000017016	fgenesh2_pg.scaffold_732000008
ENSCAFP00000037113	fgenesh2_pg.scaffold_735000005
ENSCAFP00000023005	fgenesh2_pg.scaffold_735000010
ENSCAFP00000019095	fgenesh2_pg.scaffold_740000010
ENSCAFP00000028368	fgenesh2_pg.scaffold_741000002
ENSCAFP00000020843	fgenesh2_pg.scaffold_742000002
ENSCAFP00000036222	fgenesh2_pg.scaffold_742000006
ENSCAFP00000004843	fgenesh2_pg.scaffold_744000002
ENSCAFP00000001041	fgenesh2_pg.scaffold_745000003
ENSCAFP00000035554	fgenesh2_pg.scaffold_747000008
ENSCAFP00000012308	fgenesh2_pg.scaffold_751000002
ENSCAFP00000000752	fgenesh2_pg.scaffold_753000006
ENSCAFP00000015065	fgenesh2_pg.scaffold_755000009
ENSCAFP00000007031	fgenesh2_pg.scaffold_755000011
ENSCAFP00000015708	fgenesh2_pg.scaffold_758000001
ENSCAFP00000010977	fgenesh2_pg.scaffold_758000003
ENSCAFP00000042604	fgenesh2_pg.scaffold_758000010
ENSCAFP00000021897	fgenesh2_pg.scaffold_758000022
ENSCAFP00000006803	fgenesh2_pg.scaffold_759000003
ENSCAFP00000021512	fgenesh2_pg.scaffold_760000004
ENSCAFP00000038822	fgenesh2_pg.scaffold_760000006
ENSCAFP00000038481	fgenesh2_pg.scaffold_761000004
ENSCAFP00000021379	fgenesh2_pg.scaffold_764000006
ENSCAFP00000026035	fgenesh2_pg.scaffold_765000006
ENSCAFP00000001457	fgenesh2_pg.scaffold_767000002
ENSCAFP00000001383	fgenesh2_pg.scaffold_767000011
ENSCAFP00000019430	fgenesh2_pg.scaffold_768000006
ENSCAFP00000014518	fgenesh2_pg.scaffold_773000010
ENSCAFP00000034176	fgenesh2_pg.scaffold_775000009
ENSCAFP00000027833	fgenesh2_pg.scaffold_776000008
ENSCAFP00000005538	fgenesh2_pg.scaffold_776000011
ENSCAFP00000002622	fgenesh2_pg.scaffold_778000003
ENSCAFP00000020197	fgenesh2_pg.scaffold_780000009
ENSCAFP00000035930	fgenesh2_pg.scaffold_780000018
ENSCAFP00000027357	fgenesh2_pg.scaffold_781000006
ENSCAFP00000030292	fgenesh2_pg.scaffold_782000011
ENSCAFP00000020706	fgenesh2_pg.scaffold_782000011
ENSCAFP00000010340	fgenesh2_pg.scaffold_783000003
ENSCAFP00000017614	fgenesh2_pg.scaffold_784000007
ENSCAFP00000004305	fgenesh2_pg.scaffold_786000007
ENSCAFP00000000870	fgenesh2_pg.scaffold_786000008
ENSCAFP00000040657	fgenesh2_pg.scaffold_787000001
ENSCAFP00000022104	fgenesh2_pg.scaffold_787000002
ENSCAFP00000036573	fgenesh2_pg.scaffold_792000016
ENSCAFP00000016353	fgenesh2_pg.scaffold_792000016
ENSCAFP00000005427	fgenesh2_pg.scaffold_793000006
ENSCAFP00000008384	fgenesh2_pg.scaffold_795000007
ENSCAFP00000041339	fgenesh2_pg.scaffold_797000003
ENSCAFP00000007311	fgenesh2_pg.scaffold_800000003
ENSCAFP00000002737	fgenesh2_pg.scaffold_800000003
ENSCAFP00000026520	fgenesh2_pg.scaffold_800000018
ENSCAFP00000039082	fgenesh2_pg.scaffold_802000003
ENSCAFP00000023751	fgenesh2_pg.scaffold_802000004
ENSCAFP00000035576	fgenesh2_pg.scaffold_803000003
ENSCAFP00000023160	fgenesh2_pg.scaffold_803000004
ENSCAFP00000036342	fgenesh2_pg.scaffold_803000008
ENSCAFP00000007993	fgenesh2_pg.scaffold_805000007
ENSCAFP00000028358	fgenesh2_pg.scaffold_805000007
ENSCAFP00000003106	fgenesh2_pg.scaffold_808000001
ENSCAFP00000041753	fgenesh2_pg.scaffold_808000003
ENSCAFP00000030318	fgenesh2_pg.scaffold_810000001
ENSCAFP00000030578	fgenesh2_pg.scaffold_810000006
ENSCAFP00000014140	fgenesh2_pg.scaffold_810000008
ENSCAFP00000001884	fgenesh2_pg.scaffold_811000009
ENSCAFP00000016817	fgenesh2_pg.scaffold_812000005
ENSCAFP00000015343	fgenesh2_pg.scaffold_813000008
ENSCAFP00000015299	fgenesh2_pg.scaffold_814000014
ENSCAFP00000028566	fgenesh2_pg.scaffold_816000007
ENSCAFP00000021155	fgenesh2_pg.scaffold_816000008
ENSCAFP00000027313	fgenesh2_pg.scaffold_817000015
ENSCAFP00000004257	fgenesh2_pg.scaffold_818000004
ENSCAFP00000023080	fgenesh2_pg.scaffold_821000004
ENSCAFP00000000694	fgenesh2_pg.scaffold_824000003
ENSCAFP00000028973	fgenesh2_pg.scaffold_824000005
ENSCAFP00000030992	fgenesh2_pg.scaffold_824000007
ENSCAFP00000024492	fgenesh2_pg.scaffold_839000004
ENSCAFP00000028429	fgenesh2_pg.scaffold_848000003
ENSCAFP00000032768	fgenesh2_pg.scaffold_853000002
ENSCAFP00000004890	fgenesh2_pg.scaffold_853000003
ENSCAFP00000016596	fgenesh2_pg.scaffold_853000009
ENSCAFP00000021685	fgenesh2_pg.scaffold_854000005
ENSCAFP00000026498	fgenesh2_pg.scaffold_869000003
ENSCAFP00000002786	fgenesh2_pg.scaffold_872000006
ENSCAFP00000009418	fgenesh2_pg.scaffold_873000002
ENSCAFP00000003919	fgenesh2_pg.scaffold_873000003
ENSCAFP00000025478	fgenesh2_pg.scaffold_876000003
ENSCAFP00000011210	fgenesh2_pg.scaffold_877000002
ENSCAFP00000027914	fgenesh2_pg.scaffold_877000007
ENSCAFP00000042413	fgenesh2_pg.scaffold_880000001
ENSCAFP00000020946	fgenesh2_pg.scaffold_880000002
ENSCAFP00000019341	fgenesh2_pg.scaffold_881000006
ENSCAFP00000041704	fgenesh2_pg.scaffold_881000006
ENSCAFP00000031019	fgenesh2_pg.scaffold_882000007
ENSCAFP00000013956	fgenesh2_pg.scaffold_884000004
ENSCAFP00000031240	fgenesh2_pg.scaffold_887000004
ENSCAFP00000016629	fgenesh2_pg.scaffold_895000012
ENSCAFP00000002593	fgenesh2_pg.scaffold_895000014
ENSCAFP00000017428	fgenesh2_pg.scaffold_896000004
ENSCAFP00000033551	fgenesh2_pg.scaffold_897000004
ENSCAFP00000007208	fgenesh2_pg.scaffold_898000002
ENSCAFP00000038799	fgenesh2_pg.scaffold_903000005
ENSCAFP00000021696	fgenesh2_pg.scaffold_905000006
ENSCAFP00000041442	fgenesh2_pg.scaffold_922000002
ENSCAFP00000019771	fgenesh2_pg.scaffold_937000005
ENSCAFP00000041593	fgenesh2_pg.scaffold_938000004
ENSCAFP00000005896	fgenesh2_pg.scaffold_945000008
ENSCAFP00000010634	fgenesh2_pg.scaffold_958000002
ENSCAFP00000029470	fgenesh2_pg.scaffold_960000001
ENSCAFP00000017566	fgenesh2_pg.scaffold_976000002
ENSCAFP00000020449	fgenesh2_pg.scaffold_980000005
ENSCAFP00000020438	fgenesh2_pg.scaffold_980000006
ENSCAFP00000006723	fgenesh2_pg.scaffold_984000003
ENSCAFP00000036677	fgenesh2_pg.scaffold_984000004
ENSCAFP00000018952	fgenesh2_pg.scaffold_985000001
ENSCAFP00000019349	fgenesh2_pg.scaffold_987000003
ENSCAFP00000011596	fgenesh2_pg.scaffold_992000001
ENSCAFP00000023021	fgenesh2_pg.scaffold_994000002
ENSCAFP00000039926	fgenesh2_pg.scaffold_995000003
ENSCAFP00000008350	fgenesh2_pg.scaffold_996000001
ENSCAFP00000001819	fgenesh2_pg.scaffold_1000000002
ENSCAFP00000012862	fgenesh2_pg.scaffold_1006000005
ENSCAFP00000013671	fgenesh2_pg.scaffold_1013000002
ENSCAFP00000022585	fgenesh2_pg.scaffold_1015000001
ENSCAFP00000035021	fgenesh2_pg.scaffold_1018000002
ENSCAFP00000025718	fgenesh2_pg.scaffold_1018000006
ENSCAFP00000012704	fgenesh2_pg.scaffold_1022000007
ENSCAFP00000012327	fgenesh2_pg.scaffold_1023000002
ENSCAFP00000005636	fgenesh2_pg.scaffold_1028000002
ENSCAFP00000002657	fgenesh2_pg.scaffold_1036000002
ENSCAFP00000039802	fgenesh2_pg.scaffold_1084000001
ENSCAFP00000021731	fgenesh2_pg.scaffold_1098000001
ENSCAFP00000038874	fgenesh2_pg.scaffold_1102000001
ENSCAFP00000038506	fgenesh2_pg.scaffold_1106000001
ENSCAFP00000004577	fgenesh2_pg.scaffold_1110000002
ENSCAFP00000036870	fgenesh2_pg.scaffold_1124000001
ENSCAFP00000037065	fgenesh2_pg.scaffold_1131000002
ENSCAFP00000007375	fgenesh2_pg.scaffold_1139000001
ENSCAFP00000043099	fgenesh2_pg.scaffold_1156000002
ENSCAFP00000025824	fgenesh2_pg.scaffold_1176000001
ENSCAFP00000017935	fgenesh2_pg.scaffold_1176000001
ENSCAFP00000031714	fgenesh2_pg.scaffold_1190000003
ENSCAFP00000011183	fgenesh2_pg.scaffold_1204000003
ENSCAFP00000016597	fgenesh2_pg.scaffold_1248000001
ENSCAFP00000025262	fgenesh2_pg.scaffold_1253000001
ENSCAFP00000019550	fgenesh2_pg.scaffold_1279000001
ENSCAFP00000025070	fgenesh2_pg.scaffold_1280000001
ENSCAFP00000037876	fgenesh2_pg.scaffold_1304000001
ENSCAFP00000002445	fgenesh2_pg.scaffold_1304000001
ENSCAFP00000014094	fgenesh2_pg.scaffold_1308000003
ENSCAFP00000020691	fgenesh2_pg.scaffold_1312000001
ENSCAFP00000005569	fgenesh2_pg.scaffold_1314000001
ENSCAFP00000014051	fgenesh2_pg.scaffold_1317000001
ENSCAFP00000039698	fgenesh2_pg.scaffold_1319000001
ENSCAFP00000036609	fgenesh2_pg.scaffold_1326000002
ENSCAFP00000007958	fgenesh2_pg.scaffold_1329000001
ENSCAFP00000000690	fgenesh2_pg.scaffold_1331000001
ENSCAFP00000010990	fgenesh2_pg.scaffold_1354000002
ENSCAFP00000026164	fgenesh2_pg.scaffold_1358000001
ENSCAFP00000025150	fgenesh2_pg.scaffold_1374000001
ENSCAFP00000021401	fgenesh2_pg.scaffold_1381000003
ENSCAFP00000032288	fgenesh2_pg.scaffold_1386000001
ENSCAFP00000037726	fgenesh2_pg.scaffold_1391000001
ENSCAFP00000041930	fgenesh2_pg.scaffold_1403000001
ENSCAFP00000019615	fgenesh2_pg.scaffold_1426000002
ENSCAFP00000010913	fgenesh2_pg.scaffold_1433000001
ENSCAFP00000003306	fgenesh2_pg.scaffold_1449000001
ENSCAFP00000023342	fgenesh2_pg.scaffold_1462000001
ENSCAFP00000032152	fgenesh2_pg.scaffold_1488000001
ENSCAFP00000039771	fgenesh2_pg.scaffold_1594000001
ENSCAFP00000008901	fgenesh2_pg.scaffold_1610000001
ENSCAFP00000005704	fgenesh2_pg.scaffold_1636000001
ENSCAFP00000016550	fgenesh2_pg.scaffold_1636000001
ENSCAFP00000020123	fgenesh2_pg.scaffold_1680000001
ENSCAFP00000037213	fgenesh2_pg.scaffold_1683000001
ENSCAFP00000013436	fgenesh2_pg.scaffold_1690000001
ENSCAFP00000038312	fgenesh2_pg.scaffold_1734000001
ENSCAFP00000027933	fgenesh2_pg.scaffold_1837000002
ENSCAFP00000033603	fgenesh2_pg.scaffold_1884000001
ENSCAFP00000026012	fgenesh2_pg.scaffold_1898000001
ENSCAFP00000031119	fgenesh2_pg.scaffold_1911000001
ENSCAFP00000029098	fgenesh2_pg.scaffold_1916000001
ENSCAFP00000008608	fgenesh2_pg.scaffold_1977000001
ENSCAFP00000021470	fgenesh2_pg.scaffold_1997000001
ENSCAFP00000000884	fgenesh2_pg.scaffold_2004000001
ENSCAFP00000020596	fgenesh2_pg.scaffold_2229000001
ENSCAFP00000043103	fgenesh2_pg.scaffold_2229000001
ENSCAFP00000021524	fgenesh2_pg.scaffold_2238000001
ENSCAFP00000016009	fgenesh2_pg.scaffold_2270000001
ENSCAFP00000000589	fgenesh2_pg.scaffold_2324000001
ENSCAFP00000040365	fgenesh2_pg.scaffold_2530000001
ENSCAFP00000018187	fgenesh2_pg.scaffold_2792000001
ENSCAFP00000011982	fgenesh2_pg.scaffold_2800000001
ENSCAFP00000034620	fgenesh2_pg.scaffold_2905000001
ENSCAFP00000004232	fgenesh2_pg.scaffold_2962000001
ENSCAFP00000003471	estExt_fgenesh2_pm.C_10013
ENSCAFP00000026288	estExt_fgenesh2_pm.C_10013
ENSCAFP00000016204	estExt_fgenesh2_pm.C_10048
ENSCAFP00000034757	estExt_fgenesh2_pm.C_20002
ENSCAFP00000011616	estExt_fgenesh2_pm.C_20027
ENSCAFP00000008814	estExt_fgenesh2_pm.C_20038
ENSCAFP00000020520	estExt_fgenesh2_pm.C_30005
ENSCAFP00000025245	estExt_fgenesh2_pm.C_40040
ENSCAFP00000013904	estExt_fgenesh2_pm.C_40040
ENSCAFP00000009236	estExt_fgenesh2_pm.C_40040
ENSCAFP00000027277	estExt_fgenesh2_pm.C_50053
ENSCAFP00000011145	estExt_fgenesh2_pm.C_60011
ENSCAFP00000040002	estExt_fgenesh2_pm.C_60012
ENSCAFP00000002253	estExt_fgenesh2_pm.C_60020
ENSCAFP00000023738	estExt_fgenesh2_pm.C_80008
ENSCAFP00000022423	estExt_fgenesh2_pm.C_80046
ENSCAFP00000027540	estExt_fgenesh2_pm.C_80046
ENSCAFP00000039925	estExt_fgenesh2_pm.C_90006
ENSCAFP00000038666	estExt_fgenesh2_pm.C_90006
ENSCAFP00000016895	estExt_fgenesh2_pm.C_90008
ENSCAFP00000018450	estExt_fgenesh2_pm.C_90018
ENSCAFP00000013428	estExt_fgenesh2_pm.C_90024
ENSCAFP00000042627	estExt_fgenesh2_pm.C_100022
ENSCAFP00000015809	estExt_fgenesh2_pm.C_110028
ENSCAFP00000009594	estExt_fgenesh2_pm.C_120013
ENSCAFP00000025099	estExt_fgenesh2_pm.C_140002
ENSCAFP00000023812	estExt_fgenesh2_pm.C_140002
ENSCAFP00000006403	estExt_fgenesh2_pm.C_140019
ENSCAFP00000010183	estExt_fgenesh2_pm.C_150008
ENSCAFP00000003236	estExt_fgenesh2_pm.C_160003
ENSCAFP00000026411	estExt_fgenesh2_pm.C_160020
ENSCAFP00000007517	estExt_fgenesh2_pm.C_170015
ENSCAFP00000004183	estExt_fgenesh2_pm.C_180005
ENSCAFP00000023684	estExt_fgenesh2_pm.C_200002
ENSCAFP00000016288	estExt_fgenesh2_pm.C_200002
ENSCAFP00000028063	estExt_fgenesh2_pm.C_200006
ENSCAFP00000001479	estExt_fgenesh2_pm.C_200006
ENSCAFP00000015520	estExt_fgenesh2_pm.C_200012
ENSCAFP00000018660	estExt_fgenesh2_pm.C_200012
ENSCAFP00000029780	estExt_fgenesh2_pm.C_200017
ENSCAFP00000029533	estExt_fgenesh2_pm.C_200017
ENSCAFP00000038274	estExt_fgenesh2_pm.C_200017
ENSCAFP00000031069	estExt_fgenesh2_pm.C_200017
ENSCAFP00000027526	estExt_fgenesh2_pm.C_200017
ENSCAFP00000029881	estExt_fgenesh2_pm.C_200018
ENSCAFP00000029957	estExt_fgenesh2_pm.C_200020
ENSCAFP00000016038	estExt_fgenesh2_pm.C_200029
ENSCAFP00000022051	estExt_fgenesh2_pm.C_200029
ENSCAFP00000022042	estExt_fgenesh2_pm.C_200029
ENSCAFP00000006212	estExt_fgenesh2_pm.C_210007
ENSCAFP00000015498	estExt_fgenesh2_pm.C_210009
ENSCAFP00000029454	estExt_fgenesh2_pm.C_210020
ENSCAFP00000015188	estExt_fgenesh2_pm.C_210021
ENSCAFP00000040440	estExt_fgenesh2_pm.C_210026
ENSCAFP00000005943	estExt_fgenesh2_pm.C_220004
ENSCAFP00000022774	estExt_fgenesh2_pm.C_220008
ENSCAFP00000016836	estExt_fgenesh2_pm.C_220009
ENSCAFP00000003753	estExt_fgenesh2_pm.C_220016
ENSCAFP00000023215	estExt_fgenesh2_pm.C_230002
ENSCAFP00000026301	estExt_fgenesh2_pm.C_230007
ENSCAFP00000039390	estExt_fgenesh2_pm.C_230007
ENSCAFP00000029832	estExt_fgenesh2_pm.C_240022
ENSCAFP00000028581	estExt_fgenesh2_pm.C_240024
ENSCAFP00000021990	estExt_fgenesh2_pm.C_250003
ENSCAFP00000007051	estExt_fgenesh2_pm.C_270006
ENSCAFP00000012137	estExt_fgenesh2_pm.C_270007
ENSCAFP00000006449	estExt_fgenesh2_pm.C_270011
ENSCAFP00000015071	estExt_fgenesh2_pm.C_270021
ENSCAFP00000015293	estExt_fgenesh2_pm.C_290006
ENSCAFP00000019204	estExt_fgenesh2_pm.C_300001
ENSCAFP00000036367	estExt_fgenesh2_pm.C_310003
ENSCAFP00000039989	estExt_fgenesh2_pm.C_330006
ENSCAFP00000013902	estExt_fgenesh2_pm.C_330016
ENSCAFP00000043119	estExt_fgenesh2_pm.C_330016
ENSCAFP00000000951	estExt_fgenesh2_pm.C_340003
ENSCAFP00000039604	estExt_fgenesh2_pm.C_340003
ENSCAFP00000008531	estExt_fgenesh2_pm.C_350010
ENSCAFP00000022169	estExt_fgenesh2_pm.C_360006
ENSCAFP00000034691	estExt_fgenesh2_pm.C_370012
ENSCAFP00000012969	estExt_fgenesh2_pm.C_370020
ENSCAFP00000030321	estExt_fgenesh2_pm.C_370047
ENSCAFP00000007255	estExt_fgenesh2_pm.C_380013
ENSCAFP00000031463	estExt_fgenesh2_pm.C_400026
ENSCAFP00000008760	estExt_fgenesh2_pm.C_400026
ENSCAFP00000006437	estExt_fgenesh2_pm.C_400027
ENSCAFP00000006101	estExt_fgenesh2_pm.C_420009
ENSCAFP00000017839	estExt_fgenesh2_pm.C_420010
ENSCAFP00000024360	estExt_fgenesh2_pm.C_420010
ENSCAFP00000007948	estExt_fgenesh2_pm.C_420010
ENSCAFP00000013384	estExt_fgenesh2_pm.C_450023
ENSCAFP00000004772	estExt_fgenesh2_pm.C_460018
ENSCAFP00000009900	estExt_fgenesh2_pm.C_460024
ENSCAFP00000015279	estExt_fgenesh2_pm.C_470005
ENSCAFP00000026150	estExt_fgenesh2_pm.C_520005
ENSCAFP00000019776	estExt_fgenesh2_pm.C_540002
ENSCAFP00000026836	estExt_fgenesh2_pm.C_550013
ENSCAFP00000027812	estExt_fgenesh2_pm.C_570012
ENSCAFP00000029995	estExt_fgenesh2_pm.C_620017
ENSCAFP00000030153	estExt_fgenesh2_pm.C_620017
ENSCAFP00000041037	estExt_fgenesh2_pm.C_620017
ENSCAFP00000023632	estExt_fgenesh2_pm.C_630008
ENSCAFP00000011185	estExt_fgenesh2_pm.C_640003
ENSCAFP00000024993	estExt_fgenesh2_pm.C_660005
ENSCAFP00000037722	estExt_fgenesh2_pm.C_660005
ENSCAFP00000025621	estExt_fgenesh2_pm.C_660005
ENSCAFP00000011871	estExt_fgenesh2_pm.C_660019
ENSCAFP00000007495	estExt_fgenesh2_pm.C_670016
ENSCAFP00000038196	estExt_fgenesh2_pm.C_680004
ENSCAFP00000024403	estExt_fgenesh2_pm.C_690014
ENSCAFP00000017146	estExt_fgenesh2_pm.C_690014
ENSCAFP00000030200	estExt_fgenesh2_pm.C_700001
ENSCAFP00000008175	estExt_fgenesh2_pm.C_700001
ENSCAFP00000041757	estExt_fgenesh2_pm.C_700005
ENSCAFP00000014238	estExt_fgenesh2_pm.C_720002
ENSCAFP00000011051	estExt_fgenesh2_pm.C_740007
ENSCAFP00000036182	estExt_fgenesh2_pm.C_740025
ENSCAFP00000008323	estExt_fgenesh2_pm.C_750012
ENSCAFP00000014018	estExt_fgenesh2_pm.C_760026
ENSCAFP00000016374	estExt_fgenesh2_pm.C_770004
ENSCAFP00000001005	estExt_fgenesh2_pm.C_780006
ENSCAFP00000010763	estExt_fgenesh2_pm.C_780022
ENSCAFP00000008652	estExt_fgenesh2_pm.C_820001
ENSCAFP00000001401	estExt_fgenesh2_pm.C_820008
ENSCAFP00000026103	estExt_fgenesh2_pm.C_820008
ENSCAFP00000020586	estExt_fgenesh2_pm.C_840002
ENSCAFP00000014569	estExt_fgenesh2_pm.C_840004
ENSCAFP00000037739	estExt_fgenesh2_pm.C_840011
ENSCAFP00000021782	estExt_fgenesh2_pm.C_850002
ENSCAFP00000019298	estExt_fgenesh2_pm.C_850002
ENSCAFP00000016889	estExt_fgenesh2_pm.C_860004
ENSCAFP00000022408	estExt_fgenesh2_pm.C_860011
ENSCAFP00000034403	estExt_fgenesh2_pm.C_900001
ENSCAFP00000016150	estExt_fgenesh2_pm.C_900007
ENSCAFP00000030439	estExt_fgenesh2_pm.C_920010
ENSCAFP00000004897	estExt_fgenesh2_pm.C_920016
ENSCAFP00000038649	estExt_fgenesh2_pm.C_930002
ENSCAFP00000037887	estExt_fgenesh2_pm.C_950009
ENSCAFP00000020769	estExt_fgenesh2_pm.C_960008
ENSCAFP00000023329	estExt_fgenesh2_pm.C_960011
ENSCAFP00000038071	estExt_fgenesh2_pm.C_960011
ENSCAFP00000041222	estExt_fgenesh2_pm.C_960019
ENSCAFP00000007016	estExt_fgenesh2_pm.C_1000005
ENSCAFP00000024967	estExt_fgenesh2_pm.C_1010014
ENSCAFP00000009881	estExt_fgenesh2_pm.C_1040001
ENSCAFP00000029049	estExt_fgenesh2_pm.C_1050011
ENSCAFP00000037555	estExt_fgenesh2_pm.C_1050011
ENSCAFP00000004233	estExt_fgenesh2_pm.C_1070001
ENSCAFP00000036468	estExt_fgenesh2_pm.C_1080002
ENSCAFP00000015571	estExt_fgenesh2_pm.C_1100001
ENSCAFP00000027117	estExt_fgenesh2_pm.C_1120017
ENSCAFP00000015865	estExt_fgenesh2_pm.C_1120019
ENSCAFP00000014310	estExt_fgenesh2_pm.C_1140006
ENSCAFP00000026483	estExt_fgenesh2_pm.C_1150001
ENSCAFP00000042136	estExt_fgenesh2_pm.C_1150001
ENSCAFP00000005413	estExt_fgenesh2_pm.C_1160003
ENSCAFP00000000541	estExt_fgenesh2_pm.C_1170007
ENSCAFP00000018953	estExt_fgenesh2_pm.C_1200006
ENSCAFP00000037169	estExt_fgenesh2_pm.C_1200015
ENSCAFP00000006183	estExt_fgenesh2_pm.C_1200015
ENSCAFP00000016086	estExt_fgenesh2_pm.C_1200015
ENSCAFP00000015472	estExt_fgenesh2_pm.C_1200015
ENSCAFP00000003737	estExt_fgenesh2_pm.C_1210006
ENSCAFP00000004693	estExt_fgenesh2_pm.C_1210012
ENSCAFP00000015331	estExt_fgenesh2_pm.C_1230011
ENSCAFP00000015314	estExt_fgenesh2_pm.C_1230012
ENSCAFP00000025282	estExt_fgenesh2_pm.C_1230015
ENSCAFP00000026590	estExt_fgenesh2_pm.C_1240007
ENSCAFP00000019741	estExt_fgenesh2_pm.C_1240007
ENSCAFP00000019532	estExt_fgenesh2_pm.C_1240007
ENSCAFP00000012804	estExt_fgenesh2_pm.C_1240012
ENSCAFP00000007378	estExt_fgenesh2_pm.C_1240012
ENSCAFP00000023564	estExt_fgenesh2_pm.C_1260005
ENSCAFP00000017512	estExt_fgenesh2_pm.C_1290003
ENSCAFP00000026316	estExt_fgenesh2_pm.C_1290004
ENSCAFP00000027528	estExt_fgenesh2_pm.C_1290007
ENSCAFP00000025808	estExt_fgenesh2_pm.C_1300010
ENSCAFP00000024018	estExt_fgenesh2_pm.C_1310003
ENSCAFP00000030742	estExt_fgenesh2_pm.C_1310003
ENSCAFP00000022029	estExt_fgenesh2_pm.C_1310004
ENSCAFP00000008122	estExt_fgenesh2_pm.C_1310004
ENSCAFP00000036355	estExt_fgenesh2_pm.C_1310004
ENSCAFP00000019027	estExt_fgenesh2_pm.C_1310006
ENSCAFP00000013696	estExt_fgenesh2_pm.C_1320010
ENSCAFP00000035228	estExt_fgenesh2_pm.C_1320010
ENSCAFP00000032857	estExt_fgenesh2_pm.C_1350003
ENSCAFP00000027173	estExt_fgenesh2_pm.C_1350003
ENSCAFP00000009593	estExt_fgenesh2_pm.C_1350013
ENSCAFP00000019855	estExt_fgenesh2_pm.C_1370002
ENSCAFP00000041833	estExt_fgenesh2_pm.C_1370002
ENSCAFP00000005144	estExt_fgenesh2_pm.C_1370008
ENSCAFP00000037753	estExt_fgenesh2_pm.C_1380002
ENSCAFP00000037558	estExt_fgenesh2_pm.C_1380012
ENSCAFP00000004212	estExt_fgenesh2_pm.C_1410011
ENSCAFP00000024234	estExt_fgenesh2_pm.C_1420004
ENSCAFP00000014579	estExt_fgenesh2_pm.C_1420005
ENSCAFP00000020422	estExt_fgenesh2_pm.C_1440005
ENSCAFP00000026537	estExt_fgenesh2_pm.C_1450001
ENSCAFP00000000826	estExt_fgenesh2_pm.C_1450005
ENSCAFP00000025107	estExt_fgenesh2_pm.C_1450006
ENSCAFP00000029178	estExt_fgenesh2_pm.C_1460009
ENSCAFP00000014152	estExt_fgenesh2_pm.C_1460013
ENSCAFP00000024048	estExt_fgenesh2_pm.C_1480003
ENSCAFP00000032766	estExt_fgenesh2_pm.C_1530006
ENSCAFP00000004217	estExt_fgenesh2_pm.C_1550004
ENSCAFP00000014350	estExt_fgenesh2_pm.C_1570003
ENSCAFP00000015780	estExt_fgenesh2_pm.C_1580005
ENSCAFP00000032576	estExt_fgenesh2_pm.C_1580006
ENSCAFP00000007473	estExt_fgenesh2_pm.C_1590001
ENSCAFP00000024364	estExt_fgenesh2_pm.C_1590009
ENSCAFP00000009415	estExt_fgenesh2_pm.C_1590011
ENSCAFP00000023881	estExt_fgenesh2_pm.C_1620006
ENSCAFP00000014190	estExt_fgenesh2_pm.C_1650015
ENSCAFP00000016020	estExt_fgenesh2_pm.C_1650016
ENSCAFP00000016079	estExt_fgenesh2_pm.C_1650016
ENSCAFP00000007042	estExt_fgenesh2_pm.C_1660005
ENSCAFP00000015267	estExt_fgenesh2_pm.C_1660006
ENSCAFP00000038579	estExt_fgenesh2_pm.C_1660006
ENSCAFP00000038646	estExt_fgenesh2_pm.C_1660016
ENSCAFP00000039164	estExt_fgenesh2_pm.C_1660016
ENSCAFP00000006377	estExt_fgenesh2_pm.C_1660017
ENSCAFP00000010456	estExt_fgenesh2_pm.C_1670001
ENSCAFP00000008051	estExt_fgenesh2_pm.C_1670004
ENSCAFP00000003266	estExt_fgenesh2_pm.C_1670007
ENSCAFP00000007108	estExt_fgenesh2_pm.C_1690001
ENSCAFP00000001472	estExt_fgenesh2_pm.C_1700006
ENSCAFP00000028130	estExt_fgenesh2_pm.C_1720006
ENSCAFP00000004585	estExt_fgenesh2_pm.C_1760004
ENSCAFP00000002068	estExt_fgenesh2_pm.C_1760008
ENSCAFP00000002938	estExt_fgenesh2_pm.C_1760012
ENSCAFP00000022506	estExt_fgenesh2_pm.C_1770004
ENSCAFP00000004309	estExt_fgenesh2_pm.C_1790003
ENSCAFP00000007048	estExt_fgenesh2_pm.C_1830002
ENSCAFP00000042711	estExt_fgenesh2_pm.C_1830005
ENSCAFP00000001536	estExt_fgenesh2_pm.C_1880004
ENSCAFP00000007491	estExt_fgenesh2_pm.C_1880005
ENSCAFP00000016211	estExt_fgenesh2_pm.C_1880007
ENSCAFP00000021552	estExt_fgenesh2_pm.C_1890006
ENSCAFP00000026095	estExt_fgenesh2_pm.C_1910009
ENSCAFP00000019917	estExt_fgenesh2_pm.C_1910011
ENSCAFP00000030438	estExt_fgenesh2_pm.C_1920005
ENSCAFP00000020825	estExt_fgenesh2_pm.C_1930005
ENSCAFP00000012354	estExt_fgenesh2_pm.C_1930006
ENSCAFP00000016007	estExt_fgenesh2_pm.C_1950013
ENSCAFP00000038315	estExt_fgenesh2_pm.C_1950013
ENSCAFP00000042828	estExt_fgenesh2_pm.C_1950013
ENSCAFP00000000167	estExt_fgenesh2_pm.C_1950018
ENSCAFP00000027126	estExt_fgenesh2_pm.C_1950020
ENSCAFP00000041118	estExt_fgenesh2_pm.C_1960004
ENSCAFP00000037917	estExt_fgenesh2_pm.C_1960012
ENSCAFP00000020889	estExt_fgenesh2_pm.C_1960017
ENSCAFP00000034617	estExt_fgenesh2_pm.C_1980001
ENSCAFP00000012019	estExt_fgenesh2_pm.C_1980001
ENSCAFP00000005515	estExt_fgenesh2_pm.C_1980009
ENSCAFP00000006606	estExt_fgenesh2_pm.C_1980010
ENSCAFP00000000245	estExt_fgenesh2_pm.C_1980010
ENSCAFP00000030483	estExt_fgenesh2_pm.C_1980010
ENSCAFP00000021004	estExt_fgenesh2_pm.C_2010007
ENSCAFP00000026048	estExt_fgenesh2_pm.C_2020005
ENSCAFP00000028983	estExt_fgenesh2_pm.C_2030002
ENSCAFP00000012881	estExt_fgenesh2_pm.C_2030003
ENSCAFP00000022984	estExt_fgenesh2_pm.C_2030008
ENSCAFP00000040211	estExt_fgenesh2_pm.C_2030010
ENSCAFP00000031287	estExt_fgenesh2_pm.C_2030011
ENSCAFP00000010878	estExt_fgenesh2_pm.C_2050004
ENSCAFP00000003278	estExt_fgenesh2_pm.C_2050013
ENSCAFP00000023034	estExt_fgenesh2_pm.C_2050017
ENSCAFP00000040247	estExt_fgenesh2_pm.C_2070003
ENSCAFP00000025174	estExt_fgenesh2_pm.C_2120001
ENSCAFP00000023064	estExt_fgenesh2_pm.C_2120001
ENSCAFP00000027655	estExt_fgenesh2_pm.C_2120002
ENSCAFP00000003142	estExt_fgenesh2_pm.C_2120011
ENSCAFP00000003243	estExt_fgenesh2_pm.C_2160008
ENSCAFP00000013053	estExt_fgenesh2_pm.C_2160010
ENSCAFP00000012714	estExt_fgenesh2_pm.C_2170004
ENSCAFP00000002855	estExt_fgenesh2_pm.C_2170007
ENSCAFP00000009852	estExt_fgenesh2_pm.C_2170010
ENSCAFP00000020479	estExt_fgenesh2_pm.C_2170011
ENSCAFP00000023946	estExt_fgenesh2_pm.C_2190002
ENSCAFP00000018497	estExt_fgenesh2_pm.C_2190011
ENSCAFP00000027555	estExt_fgenesh2_pm.C_2200002
ENSCAFP00000026564	estExt_fgenesh2_pm.C_2200004
ENSCAFP00000008357	estExt_fgenesh2_pm.C_2230002
ENSCAFP00000016517	estExt_fgenesh2_pm.C_2240001
ENSCAFP00000013269	estExt_fgenesh2_pm.C_2250001
ENSCAFP00000041477	estExt_fgenesh2_pm.C_2280003
ENSCAFP00000038735	estExt_fgenesh2_pm.C_2280003
ENSCAFP00000023981	estExt_fgenesh2_pm.C_2280003
ENSCAFP00000038657	estExt_fgenesh2_pm.C_2280003
ENSCAFP00000012017	estExt_fgenesh2_pm.C_2280003
ENSCAFP00000000133	estExt_fgenesh2_pm.C_2300010
ENSCAFP00000026510	estExt_fgenesh2_pm.C_2300010
ENSCAFP00000032514	estExt_fgenesh2_pm.C_2310004
ENSCAFP00000026434	estExt_fgenesh2_pm.C_2310007
ENSCAFP00000023285	estExt_fgenesh2_pm.C_2310011
ENSCAFP00000038729	estExt_fgenesh2_pm.C_2310011
ENSCAFP00000018785	estExt_fgenesh2_pm.C_2320004
ENSCAFP00000000604	estExt_fgenesh2_pm.C_2320006
ENSCAFP00000027153	estExt_fgenesh2_pm.C_2330006
ENSCAFP00000023145	estExt_fgenesh2_pm.C_2330008
ENSCAFP00000002013	estExt_fgenesh2_pm.C_2330008
ENSCAFP00000028537	estExt_fgenesh2_pm.C_2350003
ENSCAFP00000024843	estExt_fgenesh2_pm.C_2360005
ENSCAFP00000019476	estExt_fgenesh2_pm.C_2380007
ENSCAFP00000019224	estExt_fgenesh2_pm.C_2380007
ENSCAFP00000005314	estExt_fgenesh2_pm.C_2380010
ENSCAFP00000040219	estExt_fgenesh2_pm.C_2380011
ENSCAFP00000025935	estExt_fgenesh2_pm.C_2400001
ENSCAFP00000033114	estExt_fgenesh2_pm.C_2400003
ENSCAFP00000022578	estExt_fgenesh2_pm.C_2420001
ENSCAFP00000003166	estExt_fgenesh2_pm.C_2440003
ENSCAFP00000008579	estExt_fgenesh2_pm.C_2460001
ENSCAFP00000023238	estExt_fgenesh2_pm.C_2460005
ENSCAFP00000025272	estExt_fgenesh2_pm.C_2520004
ENSCAFP00000032307	estExt_fgenesh2_pm.C_2520004
ENSCAFP00000033839	estExt_fgenesh2_pm.C_2520004
ENSCAFP00000025701	estExt_fgenesh2_pm.C_2570011
ENSCAFP00000017976	estExt_fgenesh2_pm.C_2590007
ENSCAFP00000037011	estExt_fgenesh2_pm.C_2620003
ENSCAFP00000036592	estExt_fgenesh2_pm.C_2620003
ENSCAFP00000011875	estExt_fgenesh2_pm.C_2640006
ENSCAFP00000005344	estExt_fgenesh2_pm.C_2670001
ENSCAFP00000014399	estExt_fgenesh2_pm.C_2700001
ENSCAFP00000015847	estExt_fgenesh2_pm.C_2700001
ENSCAFP00000005116	estExt_fgenesh2_pm.C_2700001
ENSCAFP00000033984	estExt_fgenesh2_pm.C_2720003
ENSCAFP00000027162	estExt_fgenesh2_pm.C_2730005
ENSCAFP00000000887	estExt_fgenesh2_pm.C_2730005
ENSCAFP00000001931	estExt_fgenesh2_pm.C_2730006
ENSCAFP00000017751	estExt_fgenesh2_pm.C_2730009
ENSCAFP00000027381	estExt_fgenesh2_pm.C_2730010
ENSCAFP00000011099	estExt_fgenesh2_pm.C_2730013
ENSCAFP00000030192	estExt_fgenesh2_pm.C_2750004
ENSCAFP00000012882	estExt_fgenesh2_pm.C_2750004
ENSCAFP00000011966	estExt_fgenesh2_pm.C_2780002
ENSCAFP00000034267	estExt_fgenesh2_pm.C_2790004
ENSCAFP00000021166	estExt_fgenesh2_pm.C_2790004
ENSCAFP00000013928	estExt_fgenesh2_pm.C_2810004
ENSCAFP00000005736	estExt_fgenesh2_pm.C_2820004
ENSCAFP00000021538	estExt_fgenesh2_pm.C_2830003
ENSCAFP00000017456	estExt_fgenesh2_pm.C_2850013
ENSCAFP00000000143	estExt_fgenesh2_pm.C_2860002
ENSCAFP00000031132	estExt_fgenesh2_pm.C_2860004
ENSCAFP00000012176	estExt_fgenesh2_pm.C_2860004
ENSCAFP00000000924	estExt_fgenesh2_pm.C_2860004
ENSCAFP00000026261	estExt_fgenesh2_pm.C_2910001
ENSCAFP00000003060	estExt_fgenesh2_pm.C_2910001
ENSCAFP00000012643	estExt_fgenesh2_pm.C_2970004
ENSCAFP00000009894	estExt_fgenesh2_pm.C_2980005
ENSCAFP00000029809	estExt_fgenesh2_pm.C_3040001
ENSCAFP00000005518	estExt_fgenesh2_pm.C_3070002
ENSCAFP00000010333	estExt_fgenesh2_pm.C_3130007
ENSCAFP00000027568	estExt_fgenesh2_pm.C_3170006
ENSCAFP00000011523	estExt_fgenesh2_pm.C_3200001
ENSCAFP00000024359	estExt_fgenesh2_pm.C_3220002
ENSCAFP00000018645	estExt_fgenesh2_pm.C_3230005
ENSCAFP00000013334	estExt_fgenesh2_pm.C_3250002
ENSCAFP00000003592	estExt_fgenesh2_pm.C_3250008
ENSCAFP00000009897	estExt_fgenesh2_pm.C_3300001
ENSCAFP00000016673	estExt_fgenesh2_pm.C_3340002
ENSCAFP00000011378	estExt_fgenesh2_pm.C_3410004
ENSCAFP00000020880	estExt_fgenesh2_pm.C_3460003
ENSCAFP00000008826	estExt_fgenesh2_pm.C_3470009
ENSCAFP00000024634	estExt_fgenesh2_pm.C_3480002
ENSCAFP00000043067	estExt_fgenesh2_pm.C_3490013
ENSCAFP00000019953	estExt_fgenesh2_pm.C_3560005
ENSCAFP00000026182	estExt_fgenesh2_pm.C_3580003
ENSCAFP00000010860	estExt_fgenesh2_pm.C_3660002
ENSCAFP00000023209	estExt_fgenesh2_pm.C_3760003
ENSCAFP00000014854	estExt_fgenesh2_pm.C_3760003
ENSCAFP00000006879	estExt_fgenesh2_pm.C_3760010
ENSCAFP00000025356	estExt_fgenesh2_pm.C_3760012
ENSCAFP00000035970	estExt_fgenesh2_pm.C_3760013
ENSCAFP00000011818	estExt_fgenesh2_pm.C_3790010
ENSCAFP00000028219	estExt_fgenesh2_pm.C_3890005
ENSCAFP00000016585	estExt_fgenesh2_pm.C_3920001
ENSCAFP00000019731	estExt_fgenesh2_pm.C_3920005
ENSCAFP00000039587	estExt_fgenesh2_pm.C_3930001
ENSCAFP00000040751	estExt_fgenesh2_pm.C_3930001
ENSCAFP00000025716	estExt_fgenesh2_pm.C_3930001
ENSCAFP00000002389	estExt_fgenesh2_pm.C_3930001
ENSCAFP00000002385	estExt_fgenesh2_pm.C_3930001
ENSCAFP00000012765	estExt_fgenesh2_pm.C_3960006
ENSCAFP00000006600	estExt_fgenesh2_pm.C_3970001
ENSCAFP00000022275	estExt_fgenesh2_pm.C_3980003
ENSCAFP00000008903	estExt_fgenesh2_pm.C_3980006
ENSCAFP00000023098	estExt_fgenesh2_pm.C_4030002
ENSCAFP00000001505	estExt_fgenesh2_pm.C_4100006
ENSCAFP00000009719	estExt_fgenesh2_pm.C_4110005
ENSCAFP00000002060	estExt_fgenesh2_pm.C_4230001
ENSCAFP00000013045	estExt_fgenesh2_pm.C_4250007
ENSCAFP00000012457	estExt_fgenesh2_pm.C_4250009
ENSCAFP00000026282	estExt_fgenesh2_pm.C_4290002
ENSCAFP00000009956	estExt_fgenesh2_pm.C_4380004
ENSCAFP00000007903	estExt_fgenesh2_pm.C_4380004
ENSCAFP00000003697	estExt_fgenesh2_pm.C_4460001
ENSCAFP00000006601	estExt_fgenesh2_pm.C_4460001
ENSCAFP00000016407	estExt_fgenesh2_pm.C_4470003
ENSCAFP00000013151	estExt_fgenesh2_pm.C_4470004
ENSCAFP00000017820	estExt_fgenesh2_pm.C_4470004
ENSCAFP00000038172	estExt_fgenesh2_pm.C_4510006
ENSCAFP00000040388	estExt_fgenesh2_pm.C_4510006
ENSCAFP00000008914	estExt_fgenesh2_pm.C_4520005
ENSCAFP00000002645	estExt_fgenesh2_pm.C_4520006
ENSCAFP00000014534	estExt_fgenesh2_pm.C_4560004
ENSCAFP00000033982	estExt_fgenesh2_pm.C_4610007
ENSCAFP00000034743	estExt_fgenesh2_pm.C_4610007
ENSCAFP00000025449	estExt_fgenesh2_pm.C_4750001
ENSCAFP00000040086	estExt_fgenesh2_pm.C_4750001
ENSCAFP00000017085	estExt_fgenesh2_pm.C_4780002
ENSCAFP00000007574	estExt_fgenesh2_pm.C_4780002
ENSCAFP00000033377	estExt_fgenesh2_pm.C_4830005
ENSCAFP00000024806	estExt_fgenesh2_pm.C_4840005
ENSCAFP00000007056	estExt_fgenesh2_pm.C_5340001
ENSCAFP00000008908	estExt_fgenesh2_pm.C_5340003
ENSCAFP00000016800	estExt_fgenesh2_pm.C_5460005
ENSCAFP00000038414	estExt_fgenesh2_pm.C_5590003
ENSCAFP00000019176	estExt_fgenesh2_pm.C_5690003
ENSCAFP00000013175	estExt_fgenesh2_pm.C_5690005
ENSCAFP00000012419	estExt_fgenesh2_pm.C_5720003
ENSCAFP00000034264	estExt_fgenesh2_pm.C_5760005
ENSCAFP00000028593	estExt_fgenesh2_pm.C_5970004
ENSCAFP00000002182	estExt_fgenesh2_pm.C_5970004
ENSCAFP00000026062	estExt_fgenesh2_pm.C_6080003
ENSCAFP00000043107	estExt_fgenesh2_pm.C_6550003
ENSCAFP00000025111	estExt_fgenesh2_pm.C_6570002
ENSCAFP00000018902	estExt_fgenesh2_pm.C_6570002
ENSCAFP00000003965	estExt_fgenesh2_pm.C_6620001
ENSCAFP00000013591	estExt_fgenesh2_pm.C_6620001
ENSCAFP00000023013	estExt_fgenesh2_pm.C_6620001
ENSCAFP00000010819	estExt_fgenesh2_pm.C_6810002
ENSCAFP00000026873	estExt_fgenesh2_pm.C_6830004
ENSCAFP00000015235	estExt_fgenesh2_pm.C_6900001
ENSCAFP00000039727	estExt_fgenesh2_pm.C_7050004
ENSCAFP00000037956	estExt_fgenesh2_pm.C_7060005
ENSCAFP00000023332	estExt_fgenesh2_pm.C_7060005
ENSCAFP00000027144	estExt_fgenesh2_pm.C_7120003
ENSCAFP00000012323	estExt_fgenesh2_pm.C_7240001
ENSCAFP00000011869	estExt_fgenesh2_pm.C_7310002
ENSCAFP00000010394	estExt_fgenesh2_pm.C_7330001
ENSCAFP00000004095	estExt_fgenesh2_pm.C_7350001
ENSCAFP00000015340	estExt_fgenesh2_pm.C_7390001
ENSCAFP00000016805	estExt_fgenesh2_pm.C_7550001
ENSCAFP00000005060	estExt_fgenesh2_pm.C_7790002
ENSCAFP00000039200	estExt_fgenesh2_pm.C_8260001
ENSCAFP00000027649	estExt_fgenesh2_pm.C_10030002
ENSCAFP00000006373	estExt_fgenesh2_pm.C_10550002
ENSCAFP00000025152	estExt_fgenesh2_pm.C_10550002
ENSCAFP00000025081	estExt_fgenesh2_pm.C_12800001
ENSCAFP00000019126	estExt_fgenesh2_pm.C_20550002
ENSCAFP00000033563	estExt_fgenesh2_pm.C_20550002
ENSCAFP00000034229	estExt_fgenesh2_pm.C_20550002
ENSCAFP00000036545	estExt_fgenesh2_pm.C_20550002
ENSCAFP00000037324	estExt_fgenesh2_pm.C_20550002
ENSCAFP00000030879	estExt_fgenesh2_kg.C_80003
ENSCAFP00000036356	estExt_fgenesh2_kg.C_90001
ENSCAFP00000024951	estExt_fgenesh2_kg.C_140002
ENSCAFP00000009921	estExt_fgenesh2_kg.C_190001
ENSCAFP00000042263	estExt_fgenesh2_kg.C_190001
ENSCAFP00000016886	estExt_fgenesh2_kg.C_190001
ENSCAFP00000025671	estExt_fgenesh2_kg.C_320001
ENSCAFP00000027248	estExt_fgenesh2_kg.C_1460001
ENSCAFP00000042246	estExt_fgenesh2_kg.C_1460001
ENSCAFP00000014694	estExt_fgenesh2_kg.C_1840001
ENSCAFP00000020261	estExt_fgenesh2_kg.C_2440002
ENSCAFP00000019743	estExt_fgenesh2_kg.C_2600002
ENSCAFP00000028708	estExt_fgenesh2_kg.C_2610001
ENSCAFP00000025584	estExt_fgenesh2_kg.C_3300001
ENSCAFP00000033065	estExt_fgenesh2_kg.C_3300001
ENSCAFP00000005157	estExt_fgenesh2_kg.C_3300001
ENSCAFP00000000709	estExt_fgenesh2_kg.C_3300001
ENSCAFP00000014452	estExt_fgenesh2_kg.C_3310001
ENSCAFP00000027512	estExt_fgenesh2_kg.C_3310001
ENSCAFP00000028943	estExt_fgenesh2_kg.C_3520001
ENSCAFP00000014111	estExt_fgenesh2_kg.C_3770001
ENSCAFP00000041150	estExt_fgenesh2_kg.C_3770001
ENSCAFP00000004350	estExt_fgenesh2_kg.C_4020003
ENSCAFP00000024764	estExt_fgenesh2_kg.C_4020003
ENSCAFP00000038405	estExt_fgenesh2_kg.C_4020003
ENSCAFP00000031746	estExt_fgenesh2_kg.C_7600001
ENSCAFP00000035115	estExt_fgenesh2_kg.C_7600001
ENSCAFP00000014743	estExt_fgenesh2_kg.C_7600001
ENSCAFP00000005584	estExt_fgenesh2_kg.C_7600001
ENSCAFP00000001924	estExt_fgenesh2_pg.C_10059
ENSCAFP00000003516	estExt_fgenesh2_pg.C_10090
ENSCAFP00000040692	estExt_fgenesh2_pg.C_10119
ENSCAFP00000020377	estExt_fgenesh2_pg.C_10119
ENSCAFP00000000945	estExt_fgenesh2_pg.C_10120
ENSCAFP00000000134	estExt_fgenesh2_pg.C_10137
ENSCAFP00000026870	estExt_fgenesh2_pg.C_10167
ENSCAFP00000043095	estExt_fgenesh2_pg.C_10167
ENSCAFP00000038250	estExt_fgenesh2_pg.C_10197
ENSCAFP00000009608	estExt_fgenesh2_pg.C_10236
ENSCAFP00000019312	estExt_fgenesh2_pg.C_10260
ENSCAFP00000001409	estExt_fgenesh2_pg.C_10285
ENSCAFP00000016349	estExt_fgenesh2_pg.C_10285
ENSCAFP00000013071	estExt_fgenesh2_pg.C_10285
ENSCAFP00000042871	estExt_fgenesh2_pg.C_10317
ENSCAFP00000030952	estExt_fgenesh2_pg.C_10322
ENSCAFP00000014860	estExt_fgenesh2_pg.C_10341
ENSCAFP00000019504	estExt_fgenesh2_pg.C_10356
ENSCAFP00000000422	estExt_fgenesh2_pg.C_10359
ENSCAFP00000028355	estExt_fgenesh2_pg.C_20001
ENSCAFP00000025084	estExt_fgenesh2_pg.C_20003
ENSCAFP00000037152	estExt_fgenesh2_pg.C_20008
ENSCAFP00000023896	estExt_fgenesh2_pg.C_20011
ENSCAFP00000007496	estExt_fgenesh2_pg.C_20014
ENSCAFP00000024284	estExt_fgenesh2_pg.C_20014
ENSCAFP00000028172	estExt_fgenesh2_pg.C_20027
ENSCAFP00000040323	estExt_fgenesh2_pg.C_20029
ENSCAFP00000040737	estExt_fgenesh2_pg.C_20034
ENSCAFP00000002814	estExt_fgenesh2_pg.C_20037
ENSCAFP00000010111	estExt_fgenesh2_pg.C_20044
ENSCAFP00000024593	estExt_fgenesh2_pg.C_20044
ENSCAFP00000040765	estExt_fgenesh2_pg.C_20051
ENSCAFP00000005921	estExt_fgenesh2_pg.C_20058
ENSCAFP00000028891	estExt_fgenesh2_pg.C_20067
ENSCAFP00000037756	estExt_fgenesh2_pg.C_20073
ENSCAFP00000003334	estExt_fgenesh2_pg.C_20082
ENSCAFP00000037482	estExt_fgenesh2_pg.C_20083
ENSCAFP00000007862	estExt_fgenesh2_pg.C_20085
ENSCAFP00000034848	estExt_fgenesh2_pg.C_20090
ENSCAFP00000037543	estExt_fgenesh2_pg.C_20096
ENSCAFP00000035545	estExt_fgenesh2_pg.C_20101
ENSCAFP00000020811	estExt_fgenesh2_pg.C_20102
ENSCAFP00000007174	estExt_fgenesh2_pg.C_20103
ENSCAFP00000011227	estExt_fgenesh2_pg.C_20105
ENSCAFP00000027139	estExt_fgenesh2_pg.C_20119
ENSCAFP00000008797	estExt_fgenesh2_pg.C_20143
ENSCAFP00000026552	estExt_fgenesh2_pg.C_20146
ENSCAFP00000012595	estExt_fgenesh2_pg.C_20156
ENSCAFP00000011514	estExt_fgenesh2_pg.C_20168
ENSCAFP00000010037	estExt_fgenesh2_pg.C_20180
ENSCAFP00000039998	estExt_fgenesh2_pg.C_20184
ENSCAFP00000010668	estExt_fgenesh2_pg.C_20191
ENSCAFP00000025370	estExt_fgenesh2_pg.C_20191
ENSCAFP00000023885	estExt_fgenesh2_pg.C_20192
ENSCAFP00000020132	estExt_fgenesh2_pg.C_20199
ENSCAFP00000012749	estExt_fgenesh2_pg.C_20204
ENSCAFP00000034722	estExt_fgenesh2_pg.C_20205
ENSCAFP00000010257	estExt_fgenesh2_pg.C_20206
ENSCAFP00000040654	estExt_fgenesh2_pg.C_20225
ENSCAFP00000026902	estExt_fgenesh2_pg.C_20227
ENSCAFP00000016444	estExt_fgenesh2_pg.C_20245
ENSCAFP00000019085	estExt_fgenesh2_pg.C_20266
ENSCAFP00000032663	estExt_fgenesh2_pg.C_20280
ENSCAFP00000029894	estExt_fgenesh2_pg.C_20303
ENSCAFP00000025249	estExt_fgenesh2_pg.C_20313
ENSCAFP00000014139	estExt_fgenesh2_pg.C_20313
ENSCAFP00000011638	estExt_fgenesh2_pg.C_20314
ENSCAFP00000013817	estExt_fgenesh2_pg.C_20317
ENSCAFP00000008458	estExt_fgenesh2_pg.C_20340
ENSCAFP00000007545	estExt_fgenesh2_pg.C_20344
ENSCAFP00000007732	estExt_fgenesh2_pg.C_20344
ENSCAFP00000028286	estExt_fgenesh2_pg.C_20344
ENSCAFP00000004535	estExt_fgenesh2_pg.C_20351
ENSCAFP00000000516	estExt_fgenesh2_pg.C_20385
ENSCAFP00000001434	estExt_fgenesh2_pg.C_20386
ENSCAFP00000040729	estExt_fgenesh2_pg.C_20387
ENSCAFP00000028863	estExt_fgenesh2_pg.C_30007
ENSCAFP00000029892	estExt_fgenesh2_pg.C_30041
ENSCAFP00000005738	estExt_fgenesh2_pg.C_30063
ENSCAFP00000038327	estExt_fgenesh2_pg.C_30088
ENSCAFP00000039457	estExt_fgenesh2_pg.C_30089
ENSCAFP00000005371	estExt_fgenesh2_pg.C_30101
ENSCAFP00000001886	estExt_fgenesh2_pg.C_30108
ENSCAFP00000035705	estExt_fgenesh2_pg.C_30108
ENSCAFP00000039401	estExt_fgenesh2_pg.C_30108
ENSCAFP00000023376	estExt_fgenesh2_pg.C_30116
ENSCAFP00000015245	estExt_fgenesh2_pg.C_30125
ENSCAFP00000035073	estExt_fgenesh2_pg.C_30139
ENSCAFP00000009944	estExt_fgenesh2_pg.C_30182
ENSCAFP00000005802	estExt_fgenesh2_pg.C_30193
ENSCAFP00000036497	estExt_fgenesh2_pg.C_30257
ENSCAFP00000039063	estExt_fgenesh2_pg.C_40047
ENSCAFP00000024317	estExt_fgenesh2_pg.C_40056
ENSCAFP00000005376	estExt_fgenesh2_pg.C_40065
ENSCAFP00000019210	estExt_fgenesh2_pg.C_40072
ENSCAFP00000023572	estExt_fgenesh2_pg.C_40113
ENSCAFP00000025938	estExt_fgenesh2_pg.C_40172
ENSCAFP00000027341	estExt_fgenesh2_pg.C_40173
ENSCAFP00000007583	estExt_fgenesh2_pg.C_40192
ENSCAFP00000025764	estExt_fgenesh2_pg.C_40199
ENSCAFP00000035911	estExt_fgenesh2_pg.C_40220
ENSCAFP00000040084	estExt_fgenesh2_pg.C_40240
ENSCAFP00000020648	estExt_fgenesh2_pg.C_40253
ENSCAFP00000018353	estExt_fgenesh2_pg.C_40256
ENSCAFP00000032769	estExt_fgenesh2_pg.C_40258
ENSCAFP00000038959	estExt_fgenesh2_pg.C_40281
ENSCAFP00000024177	estExt_fgenesh2_pg.C_40284
ENSCAFP00000026194	estExt_fgenesh2_pg.C_40290
ENSCAFP00000001529	estExt_fgenesh2_pg.C_40299
ENSCAFP00000008929	estExt_fgenesh2_pg.C_40309
ENSCAFP00000015434	estExt_fgenesh2_pg.C_40324
ENSCAFP00000012538	estExt_fgenesh2_pg.C_50020
ENSCAFP00000008755	estExt_fgenesh2_pg.C_50023
ENSCAFP00000025077	estExt_fgenesh2_pg.C_50035
ENSCAFP00000016383	estExt_fgenesh2_pg.C_50043
ENSCAFP00000007577	estExt_fgenesh2_pg.C_50075
ENSCAFP00000007049	estExt_fgenesh2_pg.C_50088
ENSCAFP00000002164	estExt_fgenesh2_pg.C_50130
ENSCAFP00000008897	estExt_fgenesh2_pg.C_50130
ENSCAFP00000042693	estExt_fgenesh2_pg.C_50187
ENSCAFP00000007937	estExt_fgenesh2_pg.C_50261
ENSCAFP00000001421	estExt_fgenesh2_pg.C_50293
ENSCAFP00000022189	estExt_fgenesh2_pg.C_50294
ENSCAFP00000027809	estExt_fgenesh2_pg.C_50318
ENSCAFP00000024982	estExt_fgenesh2_pg.C_50323
ENSCAFP00000012116	estExt_fgenesh2_pg.C_50344
ENSCAFP00000015349	estExt_fgenesh2_pg.C_50344
ENSCAFP00000039869	estExt_fgenesh2_pg.C_50359
ENSCAFP00000026416	estExt_fgenesh2_pg.C_50396
ENSCAFP00000038846	estExt_fgenesh2_pg.C_60021
ENSCAFP00000027573	estExt_fgenesh2_pg.C_60073
ENSCAFP00000030177	estExt_fgenesh2_pg.C_60076
ENSCAFP00000011709	estExt_fgenesh2_pg.C_60084
ENSCAFP00000020826	estExt_fgenesh2_pg.C_60112
ENSCAFP00000027613	estExt_fgenesh2_pg.C_60113
ENSCAFP00000032970	estExt_fgenesh2_pg.C_60113
ENSCAFP00000005877	estExt_fgenesh2_pg.C_60122
ENSCAFP00000030010	estExt_fgenesh2_pg.C_60149
ENSCAFP00000021473	estExt_fgenesh2_pg.C_60149
ENSCAFP00000013835	estExt_fgenesh2_pg.C_60159
ENSCAFP00000011243	estExt_fgenesh2_pg.C_60165
ENSCAFP00000011277	estExt_fgenesh2_pg.C_60168
ENSCAFP00000032258	estExt_fgenesh2_pg.C_60212
ENSCAFP00000022190	estExt_fgenesh2_pg.C_60246
ENSCAFP00000041368	estExt_fgenesh2_pg.C_60265
ENSCAFP00000006773	estExt_fgenesh2_pg.C_70133
ENSCAFP00000007306	estExt_fgenesh2_pg.C_70230
ENSCAFP00000023769	estExt_fgenesh2_pg.C_70288
ENSCAFP00000025942	estExt_fgenesh2_pg.C_70311
ENSCAFP00000019575	estExt_fgenesh2_pg.C_80041
ENSCAFP00000020386	estExt_fgenesh2_pg.C_80044
ENSCAFP00000038268	estExt_fgenesh2_pg.C_80050
ENSCAFP00000008008	estExt_fgenesh2_pg.C_80059
ENSCAFP00000008717	estExt_fgenesh2_pg.C_80144
ENSCAFP00000020711	estExt_fgenesh2_pg.C_80162
ENSCAFP00000037672	estExt_fgenesh2_pg.C_80189
ENSCAFP00000039448	estExt_fgenesh2_pg.C_80191
ENSCAFP00000016021	estExt_fgenesh2_pg.C_80218
ENSCAFP00000009664	estExt_fgenesh2_pg.C_80223
ENSCAFP00000008802	estExt_fgenesh2_pg.C_80223
ENSCAFP00000022885	estExt_fgenesh2_pg.C_80253
ENSCAFP00000041982	estExt_fgenesh2_pg.C_80253
ENSCAFP00000025261	estExt_fgenesh2_pg.C_80276
ENSCAFP00000002554	estExt_fgenesh2_pg.C_80283
ENSCAFP00000010248	estExt_fgenesh2_pg.C_80293
ENSCAFP00000021174	estExt_fgenesh2_pg.C_80310
ENSCAFP00000017857	estExt_fgenesh2_pg.C_80312
ENSCAFP00000023044	estExt_fgenesh2_pg.C_90008
ENSCAFP00000033819	estExt_fgenesh2_pg.C_90058
ENSCAFP00000004131	estExt_fgenesh2_pg.C_90121
ENSCAFP00000042707	estExt_fgenesh2_pg.C_90122
ENSCAFP00000013910	estExt_fgenesh2_pg.C_90156
ENSCAFP00000022733	estExt_fgenesh2_pg.C_90176
ENSCAFP00000041008	estExt_fgenesh2_pg.C_90188
ENSCAFP00000015711	estExt_fgenesh2_pg.C_90188
ENSCAFP00000026519	estExt_fgenesh2_pg.C_90208
ENSCAFP00000011287	estExt_fgenesh2_pg.C_90213
ENSCAFP00000016373	estExt_fgenesh2_pg.C_90213
ENSCAFP00000011294	estExt_fgenesh2_pg.C_90213
ENSCAFP00000029240	estExt_fgenesh2_pg.C_90213
ENSCAFP00000037453	estExt_fgenesh2_pg.C_90213
ENSCAFP00000036469	estExt_fgenesh2_pg.C_100018
ENSCAFP00000010215	estExt_fgenesh2_pg.C_100032
ENSCAFP00000022686	estExt_fgenesh2_pg.C_100032
ENSCAFP00000038243	estExt_fgenesh2_pg.C_100033
ENSCAFP00000018102	estExt_fgenesh2_pg.C_100036
ENSCAFP00000014686	estExt_fgenesh2_pg.C_100037
ENSCAFP00000031755	estExt_fgenesh2_pg.C_100046
ENSCAFP00000039158	estExt_fgenesh2_pg.C_100080
ENSCAFP00000025553	estExt_fgenesh2_pg.C_100080
ENSCAFP00000002920	estExt_fgenesh2_pg.C_100106
ENSCAFP00000006107	estExt_fgenesh2_pg.C_100138
ENSCAFP00000017038	estExt_fgenesh2_pg.C_100168
ENSCAFP00000023434	estExt_fgenesh2_pg.C_100169
ENSCAFP00000002136	estExt_fgenesh2_pg.C_100176
ENSCAFP00000012097	estExt_fgenesh2_pg.C_100176
ENSCAFP00000013250	estExt_fgenesh2_pg.C_100204
ENSCAFP00000037302	estExt_fgenesh2_pg.C_100208
ENSCAFP00000010811	estExt_fgenesh2_pg.C_100209
ENSCAFP00000022889	estExt_fgenesh2_pg.C_100214
ENSCAFP00000037732	estExt_fgenesh2_pg.C_100229
ENSCAFP00000040011	estExt_fgenesh2_pg.C_100251
ENSCAFP00000023199	estExt_fgenesh2_pg.C_100251
ENSCAFP00000041478	estExt_fgenesh2_pg.C_100267
ENSCAFP00000021845	estExt_fgenesh2_pg.C_100275
ENSCAFP00000036569	estExt_fgenesh2_pg.C_100276
ENSCAFP00000031897	estExt_fgenesh2_pg.C_110084
ENSCAFP00000036760	estExt_fgenesh2_pg.C_110114
ENSCAFP00000036741	estExt_fgenesh2_pg.C_110154
ENSCAFP00000019759	estExt_fgenesh2_pg.C_110221
ENSCAFP00000025654	estExt_fgenesh2_pg.C_110221
ENSCAFP00000001375	estExt_fgenesh2_pg.C_110221
ENSCAFP00000029431	estExt_fgenesh2_pg.C_110221
ENSCAFP00000031477	estExt_fgenesh2_pg.C_110221
ENSCAFP00000028930	estExt_fgenesh2_pg.C_110224
ENSCAFP00000019250	estExt_fgenesh2_pg.C_110235
ENSCAFP00000035949	estExt_fgenesh2_pg.C_110259
ENSCAFP00000034158	estExt_fgenesh2_pg.C_110267
ENSCAFP00000029108	estExt_fgenesh2_pg.C_110276
ENSCAFP00000028742	estExt_fgenesh2_pg.C_110299
ENSCAFP00000010892	estExt_fgenesh2_pg.C_120003
ENSCAFP00000007572	estExt_fgenesh2_pg.C_120008
ENSCAFP00000021231	estExt_fgenesh2_pg.C_120019
ENSCAFP00000022109	estExt_fgenesh2_pg.C_120020
ENSCAFP00000010501	estExt_fgenesh2_pg.C_120023
ENSCAFP00000009541	estExt_fgenesh2_pg.C_120043
ENSCAFP00000019801	estExt_fgenesh2_pg.C_120044
ENSCAFP00000019878	estExt_fgenesh2_pg.C_120046
ENSCAFP00000016193	estExt_fgenesh2_pg.C_120053
ENSCAFP00000037822	estExt_fgenesh2_pg.C_120063
ENSCAFP00000040547	estExt_fgenesh2_pg.C_120067
ENSCAFP00000016220	estExt_fgenesh2_pg.C_120071
ENSCAFP00000019492	estExt_fgenesh2_pg.C_120074
ENSCAFP00000011978	estExt_fgenesh2_pg.C_120085
ENSCAFP00000024464	estExt_fgenesh2_pg.C_120116
ENSCAFP00000010448	estExt_fgenesh2_pg.C_120133
ENSCAFP00000008643	estExt_fgenesh2_pg.C_120137
ENSCAFP00000020872	estExt_fgenesh2_pg.C_120140
ENSCAFP00000037045	estExt_fgenesh2_pg.C_120140
ENSCAFP00000007941	estExt_fgenesh2_pg.C_120140
ENSCAFP00000028417	estExt_fgenesh2_pg.C_120162
ENSCAFP00000041078	estExt_fgenesh2_pg.C_120162
ENSCAFP00000020170	estExt_fgenesh2_pg.C_120167
ENSCAFP00000008687	estExt_fgenesh2_pg.C_120170
ENSCAFP00000020216	estExt_fgenesh2_pg.C_120181
ENSCAFP00000020601	estExt_fgenesh2_pg.C_120183
ENSCAFP00000020709	estExt_fgenesh2_pg.C_120202
ENSCAFP00000042069	estExt_fgenesh2_pg.C_120230
ENSCAFP00000003680	estExt_fgenesh2_pg.C_120240
ENSCAFP00000041728	estExt_fgenesh2_pg.C_130003
ENSCAFP00000017681	estExt_fgenesh2_pg.C_130007
ENSCAFP00000000290	estExt_fgenesh2_pg.C_130007
ENSCAFP00000036087	estExt_fgenesh2_pg.C_130007
ENSCAFP00000028692	estExt_fgenesh2_pg.C_130080
ENSCAFP00000003181	estExt_fgenesh2_pg.C_130117
ENSCAFP00000003022	estExt_fgenesh2_pg.C_130146
ENSCAFP00000024938	estExt_fgenesh2_pg.C_130146
ENSCAFP00000025180	estExt_fgenesh2_pg.C_130182
ENSCAFP00000006962	estExt_fgenesh2_pg.C_130191
ENSCAFP00000024408	estExt_fgenesh2_pg.C_140011
ENSCAFP00000042456	estExt_fgenesh2_pg.C_140022
ENSCAFP00000033703	estExt_fgenesh2_pg.C_140022
ENSCAFP00000023782	estExt_fgenesh2_pg.C_140058
ENSCAFP00000014865	estExt_fgenesh2_pg.C_140065
ENSCAFP00000009934	estExt_fgenesh2_pg.C_140065
ENSCAFP00000037075	estExt_fgenesh2_pg.C_140078
ENSCAFP00000022173	estExt_fgenesh2_pg.C_140109
ENSCAFP00000035114	estExt_fgenesh2_pg.C_140130
ENSCAFP00000021336	estExt_fgenesh2_pg.C_140135
ENSCAFP00000018865	estExt_fgenesh2_pg.C_140177
ENSCAFP00000018866	estExt_fgenesh2_pg.C_140177
ENSCAFP00000023731	estExt_fgenesh2_pg.C_140177
ENSCAFP00000022151	estExt_fgenesh2_pg.C_140197
ENSCAFP00000002076	estExt_fgenesh2_pg.C_150005
ENSCAFP00000029948	estExt_fgenesh2_pg.C_150016
ENSCAFP00000018569	estExt_fgenesh2_pg.C_150032
ENSCAFP00000013953	estExt_fgenesh2_pg.C_150066
ENSCAFP00000011949	estExt_fgenesh2_pg.C_150071
ENSCAFP00000030115	estExt_fgenesh2_pg.C_150079
ENSCAFP00000031889	estExt_fgenesh2_pg.C_150084
ENSCAFP00000022721	estExt_fgenesh2_pg.C_150093
ENSCAFP00000011478	estExt_fgenesh2_pg.C_150109
ENSCAFP00000026554	estExt_fgenesh2_pg.C_150114
ENSCAFP00000010749	estExt_fgenesh2_pg.C_150114
ENSCAFP00000040972	estExt_fgenesh2_pg.C_150121
ENSCAFP00000004064	estExt_fgenesh2_pg.C_150138
ENSCAFP00000016786	estExt_fgenesh2_pg.C_150153
ENSCAFP00000005696	estExt_fgenesh2_pg.C_150158
ENSCAFP00000027350	estExt_fgenesh2_pg.C_150161
ENSCAFP00000010626	estExt_fgenesh2_pg.C_150190
ENSCAFP00000020876	estExt_fgenesh2_pg.C_160005
ENSCAFP00000004102	estExt_fgenesh2_pg.C_160011
ENSCAFP00000009017	estExt_fgenesh2_pg.C_160043
ENSCAFP00000028577	estExt_fgenesh2_pg.C_160047
ENSCAFP00000009907	estExt_fgenesh2_pg.C_160050
ENSCAFP00000020046	estExt_fgenesh2_pg.C_160053
ENSCAFP00000022319	estExt_fgenesh2_pg.C_160056
ENSCAFP00000023939	estExt_fgenesh2_pg.C_160059
ENSCAFP00000002763	estExt_fgenesh2_pg.C_160096
ENSCAFP00000022258	estExt_fgenesh2_pg.C_160127
ENSCAFP00000041121	estExt_fgenesh2_pg.C_160128
ENSCAFP00000037341	estExt_fgenesh2_pg.C_160142
ENSCAFP00000002290	estExt_fgenesh2_pg.C_160144
ENSCAFP00000040207	estExt_fgenesh2_pg.C_160162
ENSCAFP00000008511	estExt_fgenesh2_pg.C_160164
ENSCAFP00000033991	estExt_fgenesh2_pg.C_160164
ENSCAFP00000022144	estExt_fgenesh2_pg.C_160164
ENSCAFP00000042601	estExt_fgenesh2_pg.C_160173
ENSCAFP00000018360	estExt_fgenesh2_pg.C_160208
ENSCAFP00000041681	estExt_fgenesh2_pg.C_160215
ENSCAFP00000033306	estExt_fgenesh2_pg.C_160216
ENSCAFP00000017981	estExt_fgenesh2_pg.C_160229
ENSCAFP00000024800	estExt_fgenesh2_pg.C_160229
ENSCAFP00000013315	estExt_fgenesh2_pg.C_160243
ENSCAFP00000041846	estExt_fgenesh2_pg.C_160243
ENSCAFP00000029028	estExt_fgenesh2_pg.C_170008
ENSCAFP00000034864	estExt_fgenesh2_pg.C_170020
ENSCAFP00000036405	estExt_fgenesh2_pg.C_170060
ENSCAFP00000008787	estExt_fgenesh2_pg.C_170070
ENSCAFP00000007536	estExt_fgenesh2_pg.C_170076
ENSCAFP00000007529	estExt_fgenesh2_pg.C_170078
ENSCAFP00000028784	estExt_fgenesh2_pg.C_170084
ENSCAFP00000022206	estExt_fgenesh2_pg.C_170091
ENSCAFP00000010624	estExt_fgenesh2_pg.C_170094
ENSCAFP00000027874	estExt_fgenesh2_pg.C_170095
ENSCAFP00000034024	estExt_fgenesh2_pg.C_170105
ENSCAFP00000028826	estExt_fgenesh2_pg.C_170117
ENSCAFP00000026723	estExt_fgenesh2_pg.C_170118
ENSCAFP00000006641	estExt_fgenesh2_pg.C_170156
ENSCAFP00000029182	estExt_fgenesh2_pg.C_170160
ENSCAFP00000033343	estExt_fgenesh2_pg.C_170162
ENSCAFP00000026170	estExt_fgenesh2_pg.C_170164
ENSCAFP00000025617	estExt_fgenesh2_pg.C_170180
ENSCAFP00000008251	estExt_fgenesh2_pg.C_170211
ENSCAFP00000002173	estExt_fgenesh2_pg.C_170211
ENSCAFP00000003844	estExt_fgenesh2_pg.C_180017
ENSCAFP00000025865	estExt_fgenesh2_pg.C_180028
ENSCAFP00000008437	estExt_fgenesh2_pg.C_180031
ENSCAFP00000017925	estExt_fgenesh2_pg.C_180065
ENSCAFP00000026402	estExt_fgenesh2_pg.C_180072
ENSCAFP00000024106	estExt_fgenesh2_pg.C_180072
ENSCAFP00000037535	estExt_fgenesh2_pg.C_180088
ENSCAFP00000023495	estExt_fgenesh2_pg.C_180088
ENSCAFP00000021097	estExt_fgenesh2_pg.C_180099
ENSCAFP00000002277	estExt_fgenesh2_pg.C_180133
ENSCAFP00000041513	estExt_fgenesh2_pg.C_180134
ENSCAFP00000036260	estExt_fgenesh2_pg.C_180137
ENSCAFP00000004842	estExt_fgenesh2_pg.C_180140
ENSCAFP00000021674	estExt_fgenesh2_pg.C_180146
ENSCAFP00000019557	estExt_fgenesh2_pg.C_180156
ENSCAFP00000031523	estExt_fgenesh2_pg.C_180167
ENSCAFP00000017188	estExt_fgenesh2_pg.C_180180
ENSCAFP00000022356	estExt_fgenesh2_pg.C_180192
ENSCAFP00000024194	estExt_fgenesh2_pg.C_180215
ENSCAFP00000020936	estExt_fgenesh2_pg.C_180230
ENSCAFP00000015607	estExt_fgenesh2_pg.C_180230
ENSCAFP00000026368	estExt_fgenesh2_pg.C_190013
ENSCAFP00000012418	estExt_fgenesh2_pg.C_190022
ENSCAFP00000001366	estExt_fgenesh2_pg.C_190026
ENSCAFP00000011007	estExt_fgenesh2_pg.C_190026
ENSCAFP00000042345	estExt_fgenesh2_pg.C_190031
ENSCAFP00000036688	estExt_fgenesh2_pg.C_190048
ENSCAFP00000007381	estExt_fgenesh2_pg.C_190065
ENSCAFP00000041173	estExt_fgenesh2_pg.C_190074
ENSCAFP00000015210	estExt_fgenesh2_pg.C_190082
ENSCAFP00000011507	estExt_fgenesh2_pg.C_190141
ENSCAFP00000017672	estExt_fgenesh2_pg.C_190141
ENSCAFP00000017521	estExt_fgenesh2_pg.C_190161
ENSCAFP00000026025	estExt_fgenesh2_pg.C_190167
ENSCAFP00000027816	estExt_fgenesh2_pg.C_190168
ENSCAFP00000014475	estExt_fgenesh2_pg.C_190196
ENSCAFP00000029388	estExt_fgenesh2_pg.C_190210
ENSCAFP00000027625	estExt_fgenesh2_pg.C_190226
ENSCAFP00000017821	estExt_fgenesh2_pg.C_190226
ENSCAFP00000017945	estExt_fgenesh2_pg.C_200081
ENSCAFP00000028039	estExt_fgenesh2_pg.C_200091
ENSCAFP00000003945	estExt_fgenesh2_pg.C_200103
ENSCAFP00000029539	estExt_fgenesh2_pg.C_200128
ENSCAFP00000039675	estExt_fgenesh2_pg.C_200133
ENSCAFP00000040445	estExt_fgenesh2_pg.C_200137
ENSCAFP00000015263	estExt_fgenesh2_pg.C_200156
ENSCAFP00000004980	estExt_fgenesh2_pg.C_200162
ENSCAFP00000029787	estExt_fgenesh2_pg.C_200171
ENSCAFP00000008353	estExt_fgenesh2_pg.C_200173
ENSCAFP00000039981	estExt_fgenesh2_pg.C_200194
ENSCAFP00000011174	estExt_fgenesh2_pg.C_200203
ENSCAFP00000015317	estExt_fgenesh2_pg.C_200208
ENSCAFP00000028904	estExt_fgenesh2_pg.C_210009
ENSCAFP00000037988	estExt_fgenesh2_pg.C_210024
ENSCAFP00000031083	estExt_fgenesh2_pg.C_210065
ENSCAFP00000022592	estExt_fgenesh2_pg.C_210065
ENSCAFP00000043013	estExt_fgenesh2_pg.C_210080
ENSCAFP00000031806	estExt_fgenesh2_pg.C_210148
ENSCAFP00000030269	estExt_fgenesh2_pg.C_210164
ENSCAFP00000001363	estExt_fgenesh2_pg.C_210169
ENSCAFP00000029246	estExt_fgenesh2_pg.C_210173
ENSCAFP00000039730	estExt_fgenesh2_pg.C_210173
ENSCAFP00000039615	estExt_fgenesh2_pg.C_210173
ENSCAFP00000002183	estExt_fgenesh2_pg.C_220002
ENSCAFP00000027739	estExt_fgenesh2_pg.C_220014
ENSCAFP00000039129	estExt_fgenesh2_pg.C_220016
ENSCAFP00000019092	estExt_fgenesh2_pg.C_220020
ENSCAFP00000029012	estExt_fgenesh2_pg.C_220021
ENSCAFP00000019112	estExt_fgenesh2_pg.C_220021
ENSCAFP00000006867	estExt_fgenesh2_pg.C_220037
ENSCAFP00000016432	estExt_fgenesh2_pg.C_220037
ENSCAFP00000039949	estExt_fgenesh2_pg.C_220037
ENSCAFP00000036420	estExt_fgenesh2_pg.C_220037
ENSCAFP00000036807	estExt_fgenesh2_pg.C_220052
ENSCAFP00000027641	estExt_fgenesh2_pg.C_220053
ENSCAFP00000007089	estExt_fgenesh2_pg.C_220059
ENSCAFP00000041401	estExt_fgenesh2_pg.C_220068
ENSCAFP00000001948	estExt_fgenesh2_pg.C_220068
ENSCAFP00000004286	estExt_fgenesh2_pg.C_220068
ENSCAFP00000037305	estExt_fgenesh2_pg.C_220069
ENSCAFP00000024749	estExt_fgenesh2_pg.C_220070
ENSCAFP00000003947	estExt_fgenesh2_pg.C_220121
ENSCAFP00000042651	estExt_fgenesh2_pg.C_220122
ENSCAFP00000027826	estExt_fgenesh2_pg.C_220127
ENSCAFP00000030885	estExt_fgenesh2_pg.C_220137
ENSCAFP00000041425	estExt_fgenesh2_pg.C_220142
ENSCAFP00000003321	estExt_fgenesh2_pg.C_220142
ENSCAFP00000007364	estExt_fgenesh2_pg.C_220143
ENSCAFP00000001406	estExt_fgenesh2_pg.C_220143
ENSCAFP00000028622	estExt_fgenesh2_pg.C_220145
ENSCAFP00000008333	estExt_fgenesh2_pg.C_220147
ENSCAFP00000025638	estExt_fgenesh2_pg.C_220171
ENSCAFP00000001956	estExt_fgenesh2_pg.C_220176
ENSCAFP00000024107	estExt_fgenesh2_pg.C_220182
ENSCAFP00000027044	estExt_fgenesh2_pg.C_220185
ENSCAFP00000040915	estExt_fgenesh2_pg.C_220193
ENSCAFP00000026109	estExt_fgenesh2_pg.C_220195
ENSCAFP00000040937	estExt_fgenesh2_pg.C_220223
ENSCAFP00000015192	estExt_fgenesh2_pg.C_230005
ENSCAFP00000022795	estExt_fgenesh2_pg.C_230011
ENSCAFP00000001761	estExt_fgenesh2_pg.C_230028
ENSCAFP00000029345	estExt_fgenesh2_pg.C_230040
ENSCAFP00000031959	estExt_fgenesh2_pg.C_230045
ENSCAFP00000010084	estExt_fgenesh2_pg.C_230062
ENSCAFP00000006393	estExt_fgenesh2_pg.C_230066
ENSCAFP00000000866	estExt_fgenesh2_pg.C_230068
ENSCAFP00000042848	estExt_fgenesh2_pg.C_230072
ENSCAFP00000000008	estExt_fgenesh2_pg.C_230100
ENSCAFP00000022580	estExt_fgenesh2_pg.C_230101
ENSCAFP00000005745	estExt_fgenesh2_pg.C_230149
ENSCAFP00000022484	estExt_fgenesh2_pg.C_230167
ENSCAFP00000017556	estExt_fgenesh2_pg.C_230173
ENSCAFP00000040905	estExt_fgenesh2_pg.C_240056
ENSCAFP00000008706	estExt_fgenesh2_pg.C_240101
ENSCAFP00000011229	estExt_fgenesh2_pg.C_240116
ENSCAFP00000026538	estExt_fgenesh2_pg.C_240121
ENSCAFP00000008827	estExt_fgenesh2_pg.C_240122
ENSCAFP00000036079	estExt_fgenesh2_pg.C_240149
ENSCAFP00000007269	estExt_fgenesh2_pg.C_240194
ENSCAFP00000009638	estExt_fgenesh2_pg.C_240194
ENSCAFP00000042005	estExt_fgenesh2_pg.C_240195
ENSCAFP00000003331	estExt_fgenesh2_pg.C_240224
ENSCAFP00000006960	estExt_fgenesh2_pg.C_250009
ENSCAFP00000001022	estExt_fgenesh2_pg.C_250055
ENSCAFP00000041355	estExt_fgenesh2_pg.C_250089
ENSCAFP00000027894	estExt_fgenesh2_pg.C_260030
ENSCAFP00000028118	estExt_fgenesh2_pg.C_260080
ENSCAFP00000027709	estExt_fgenesh2_pg.C_260094
ENSCAFP00000021677	estExt_fgenesh2_pg.C_260094
ENSCAFP00000002871	estExt_fgenesh2_pg.C_260094
ENSCAFP00000025308	estExt_fgenesh2_pg.C_260094
ENSCAFP00000029064	estExt_fgenesh2_pg.C_260097
ENSCAFP00000022754	estExt_fgenesh2_pg.C_260098
ENSCAFP00000025695	estExt_fgenesh2_pg.C_260105
ENSCAFP00000028027	estExt_fgenesh2_pg.C_260106
ENSCAFP00000009772	estExt_fgenesh2_pg.C_260147
ENSCAFP00000019143	estExt_fgenesh2_pg.C_260162
ENSCAFP00000022220	estExt_fgenesh2_pg.C_260197
ENSCAFP00000036665	estExt_fgenesh2_pg.C_260197
ENSCAFP00000005435	estExt_fgenesh2_pg.C_260197
ENSCAFP00000024262	estExt_fgenesh2_pg.C_260217
ENSCAFP00000025663	estExt_fgenesh2_pg.C_270032
ENSCAFP00000041153	estExt_fgenesh2_pg.C_270086
ENSCAFP00000007014	estExt_fgenesh2_pg.C_270134
ENSCAFP00000014346	estExt_fgenesh2_pg.C_270138
ENSCAFP00000016083	estExt_fgenesh2_pg.C_270141
ENSCAFP00000032516	estExt_fgenesh2_pg.C_270141
ENSCAFP00000030225	estExt_fgenesh2_pg.C_270141
ENSCAFP00000006769	estExt_fgenesh2_pg.C_270141
ENSCAFP00000026876	estExt_fgenesh2_pg.C_270141
ENSCAFP00000024137	estExt_fgenesh2_pg.C_270147
ENSCAFP00000005920	estExt_fgenesh2_pg.C_270147
ENSCAFP00000001881	estExt_fgenesh2_pg.C_270165
ENSCAFP00000037504	estExt_fgenesh2_pg.C_270192
ENSCAFP00000039431	estExt_fgenesh2_pg.C_270194
ENSCAFP00000005787	estExt_fgenesh2_pg.C_280006
ENSCAFP00000025968	estExt_fgenesh2_pg.C_280009
ENSCAFP00000004148	estExt_fgenesh2_pg.C_280049
ENSCAFP00000018164	estExt_fgenesh2_pg.C_280096
ENSCAFP00000024461	estExt_fgenesh2_pg.C_280097
ENSCAFP00000014126	estExt_fgenesh2_pg.C_290002
ENSCAFP00000014217	estExt_fgenesh2_pg.C_290012
ENSCAFP00000005212	estExt_fgenesh2_pg.C_290107
ENSCAFP00000025835	estExt_fgenesh2_pg.C_290143
ENSCAFP00000009546	estExt_fgenesh2_pg.C_300019
ENSCAFP00000016966	estExt_fgenesh2_pg.C_300051
ENSCAFP00000030368	estExt_fgenesh2_pg.C_300078
ENSCAFP00000006460	estExt_fgenesh2_pg.C_300094
ENSCAFP00000007665	estExt_fgenesh2_pg.C_300106
ENSCAFP00000012501	estExt_fgenesh2_pg.C_300110
ENSCAFP00000020941	estExt_fgenesh2_pg.C_300128
ENSCAFP00000041467	estExt_fgenesh2_pg.C_300137
ENSCAFP00000008546	estExt_fgenesh2_pg.C_300190
ENSCAFP00000010505	estExt_fgenesh2_pg.C_310020
ENSCAFP00000024865	estExt_fgenesh2_pg.C_310032
ENSCAFP00000011801	estExt_fgenesh2_pg.C_310048
ENSCAFP00000011796	estExt_fgenesh2_pg.C_310048
ENSCAFP00000033702	estExt_fgenesh2_pg.C_310064
ENSCAFP00000040077	estExt_fgenesh2_pg.C_310073
ENSCAFP00000029611	estExt_fgenesh2_pg.C_320020
ENSCAFP00000038179	estExt_fgenesh2_pg.C_320109
ENSCAFP00000007330	estExt_fgenesh2_pg.C_320158
ENSCAFP00000011261	estExt_fgenesh2_pg.C_320192
ENSCAFP00000008195	estExt_fgenesh2_pg.C_330044
ENSCAFP00000008155	estExt_fgenesh2_pg.C_330045
ENSCAFP00000003044	estExt_fgenesh2_pg.C_330073
ENSCAFP00000008938	estExt_fgenesh2_pg.C_330076
ENSCAFP00000032443	estExt_fgenesh2_pg.C_330084
ENSCAFP00000000368	estExt_fgenesh2_pg.C_330102
ENSCAFP00000029806	estExt_fgenesh2_pg.C_330102
ENSCAFP00000037630	estExt_fgenesh2_pg.C_330102
ENSCAFP00000039213	estExt_fgenesh2_pg.C_330130
ENSCAFP00000015092	estExt_fgenesh2_pg.C_330157
ENSCAFP00000008988	estExt_fgenesh2_pg.C_330160
ENSCAFP00000035236	estExt_fgenesh2_pg.C_340001
ENSCAFP00000021581	estExt_fgenesh2_pg.C_340018
ENSCAFP00000029046	estExt_fgenesh2_pg.C_340019
ENSCAFP00000016192	estExt_fgenesh2_pg.C_340027
ENSCAFP00000039799	estExt_fgenesh2_pg.C_340062
ENSCAFP00000033408	estExt_fgenesh2_pg.C_340065
ENSCAFP00000023590	estExt_fgenesh2_pg.C_340182
ENSCAFP00000021605	estExt_fgenesh2_pg.C_340235
ENSCAFP00000040519	estExt_fgenesh2_pg.C_340237
ENSCAFP00000025266	estExt_fgenesh2_pg.C_350009
ENSCAFP00000039263	estExt_fgenesh2_pg.C_350080
ENSCAFP00000030894	estExt_fgenesh2_pg.C_350085
ENSCAFP00000015547	estExt_fgenesh2_pg.C_350133
ENSCAFP00000030238	estExt_fgenesh2_pg.C_350139
ENSCAFP00000024836	estExt_fgenesh2_pg.C_350147
ENSCAFP00000004583	estExt_fgenesh2_pg.C_350147
ENSCAFP00000006058	estExt_fgenesh2_pg.C_350151
ENSCAFP00000004593	estExt_fgenesh2_pg.C_350156
ENSCAFP00000020926	estExt_fgenesh2_pg.C_350160
ENSCAFP00000019381	estExt_fgenesh2_pg.C_350163
ENSCAFP00000014101	estExt_fgenesh2_pg.C_350169
ENSCAFP00000043027	estExt_fgenesh2_pg.C_350171
ENSCAFP00000008460	estExt_fgenesh2_pg.C_350173
ENSCAFP00000023848	estExt_fgenesh2_pg.C_350177
ENSCAFP00000027081	estExt_fgenesh2_pg.C_360100
ENSCAFP00000023032	estExt_fgenesh2_pg.C_360108
ENSCAFP00000016577	estExt_fgenesh2_pg.C_360114
ENSCAFP00000006737	estExt_fgenesh2_pg.C_360144
ENSCAFP00000010662	estExt_fgenesh2_pg.C_370011
ENSCAFP00000018414	estExt_fgenesh2_pg.C_370048
ENSCAFP00000000407	estExt_fgenesh2_pg.C_370081
ENSCAFP00000006041	estExt_fgenesh2_pg.C_370105
ENSCAFP00000004838	estExt_fgenesh2_pg.C_370123
ENSCAFP00000038982	estExt_fgenesh2_pg.C_370123
ENSCAFP00000018464	estExt_fgenesh2_pg.C_370124
ENSCAFP00000007264	estExt_fgenesh2_pg.C_370161
ENSCAFP00000028750	estExt_fgenesh2_pg.C_370161
ENSCAFP00000005681	estExt_fgenesh2_pg.C_370205
ENSCAFP00000031226	estExt_fgenesh2_pg.C_370205
ENSCAFP00000023225	estExt_fgenesh2_pg.C_370228
ENSCAFP00000024155	estExt_fgenesh2_pg.C_370229
ENSCAFP00000021485	estExt_fgenesh2_pg.C_380002
ENSCAFP00000012783	estExt_fgenesh2_pg.C_380059
ENSCAFP00000015144	estExt_fgenesh2_pg.C_380063
ENSCAFP00000024482	estExt_fgenesh2_pg.C_380063
ENSCAFP00000032938	estExt_fgenesh2_pg.C_380064
ENSCAFP00000017868	estExt_fgenesh2_pg.C_380073
ENSCAFP00000030525	estExt_fgenesh2_pg.C_380096
ENSCAFP00000006170	estExt_fgenesh2_pg.C_380096
ENSCAFP00000026508	estExt_fgenesh2_pg.C_380096
ENSCAFP00000013001	estExt_fgenesh2_pg.C_380096
ENSCAFP00000023322	estExt_fgenesh2_pg.C_380103
ENSCAFP00000023502	estExt_fgenesh2_pg.C_380134
ENSCAFP00000007151	estExt_fgenesh2_pg.C_390053
ENSCAFP00000014952	estExt_fgenesh2_pg.C_390072
ENSCAFP00000005613	estExt_fgenesh2_pg.C_390072
ENSCAFP00000031071	estExt_fgenesh2_pg.C_390083
ENSCAFP00000009633	estExt_fgenesh2_pg.C_390085
ENSCAFP00000037299	estExt_fgenesh2_pg.C_390114
ENSCAFP00000009401	estExt_fgenesh2_pg.C_390114
ENSCAFP00000034998	estExt_fgenesh2_pg.C_390156
ENSCAFP00000041887	estExt_fgenesh2_pg.C_390162
ENSCAFP00000029608	estExt_fgenesh2_pg.C_390171
ENSCAFP00000041871	estExt_fgenesh2_pg.C_400007
ENSCAFP00000042144	estExt_fgenesh2_pg.C_400017
ENSCAFP00000012383	estExt_fgenesh2_pg.C_400018
ENSCAFP00000002092	estExt_fgenesh2_pg.C_400022
ENSCAFP00000010557	estExt_fgenesh2_pg.C_400029
ENSCAFP00000008167	estExt_fgenesh2_pg.C_400036
ENSCAFP00000041273	estExt_fgenesh2_pg.C_400039
ENSCAFP00000004854	estExt_fgenesh2_pg.C_400070
ENSCAFP00000026726	estExt_fgenesh2_pg.C_400099
ENSCAFP00000008702	estExt_fgenesh2_pg.C_400102
ENSCAFP00000019931	estExt_fgenesh2_pg.C_400168
ENSCAFP00000042294	estExt_fgenesh2_pg.C_410021
ENSCAFP00000040273	estExt_fgenesh2_pg.C_410021
ENSCAFP00000039148	estExt_fgenesh2_pg.C_410024
ENSCAFP00000037107	estExt_fgenesh2_pg.C_410031
ENSCAFP00000003116	estExt_fgenesh2_pg.C_410059
ENSCAFP00000014613	estExt_fgenesh2_pg.C_420001
ENSCAFP00000025744	estExt_fgenesh2_pg.C_420040
ENSCAFP00000016004	estExt_fgenesh2_pg.C_420041
ENSCAFP00000020254	estExt_fgenesh2_pg.C_420051
ENSCAFP00000029498	estExt_fgenesh2_pg.C_420051
ENSCAFP00000029496	estExt_fgenesh2_pg.C_420051
ENSCAFP00000039382	estExt_fgenesh2_pg.C_420055
ENSCAFP00000020158	estExt_fgenesh2_pg.C_420056
ENSCAFP00000022928	estExt_fgenesh2_pg.C_420058
ENSCAFP00000002841	estExt_fgenesh2_pg.C_420064
ENSCAFP00000019251	estExt_fgenesh2_pg.C_420075
ENSCAFP00000009692	estExt_fgenesh2_pg.C_420080
ENSCAFP00000000727	estExt_fgenesh2_pg.C_420084
ENSCAFP00000038461	estExt_fgenesh2_pg.C_420096
ENSCAFP00000013474	estExt_fgenesh2_pg.C_420110
ENSCAFP00000023621	estExt_fgenesh2_pg.C_420113
ENSCAFP00000026672	estExt_fgenesh2_pg.C_420128
ENSCAFP00000020779	estExt_fgenesh2_pg.C_420150
ENSCAFP00000037239	estExt_fgenesh2_pg.C_420162
ENSCAFP00000007405	estExt_fgenesh2_pg.C_430064
ENSCAFP00000005555	estExt_fgenesh2_pg.C_430109
ENSCAFP00000038612	estExt_fgenesh2_pg.C_430149
ENSCAFP00000018402	estExt_fgenesh2_pg.C_440053
ENSCAFP00000005506	estExt_fgenesh2_pg.C_440063
ENSCAFP00000024065	estExt_fgenesh2_pg.C_440063
ENSCAFP00000037104	estExt_fgenesh2_pg.C_440105
ENSCAFP00000024860	estExt_fgenesh2_pg.C_440128
ENSCAFP00000007099	estExt_fgenesh2_pg.C_440143
ENSCAFP00000029524	estExt_fgenesh2_pg.C_450009
ENSCAFP00000035416	estExt_fgenesh2_pg.C_450014
ENSCAFP00000015036	estExt_fgenesh2_pg.C_450052
ENSCAFP00000013081	estExt_fgenesh2_pg.C_450060
ENSCAFP00000001359	estExt_fgenesh2_pg.C_450073
ENSCAFP00000030092	estExt_fgenesh2_pg.C_450079
ENSCAFP00000015233	estExt_fgenesh2_pg.C_450085
ENSCAFP00000010109	estExt_fgenesh2_pg.C_450085
ENSCAFP00000003256	estExt_fgenesh2_pg.C_450105
ENSCAFP00000018435	estExt_fgenesh2_pg.C_450114
ENSCAFP00000026131	estExt_fgenesh2_pg.C_450137
ENSCAFP00000035895	estExt_fgenesh2_pg.C_450139
ENSCAFP00000020638	estExt_fgenesh2_pg.C_450155
ENSCAFP00000024742	estExt_fgenesh2_pg.C_460010
ENSCAFP00000039712	estExt_fgenesh2_pg.C_460036
ENSCAFP00000013547	estExt_fgenesh2_pg.C_460039
ENSCAFP00000023570	estExt_fgenesh2_pg.C_460040
ENSCAFP00000000601	estExt_fgenesh2_pg.C_460040
ENSCAFP00000026244	estExt_fgenesh2_pg.C_460072
ENSCAFP00000004417	estExt_fgenesh2_pg.C_460072
ENSCAFP00000008790	estExt_fgenesh2_pg.C_460076
ENSCAFP00000012223	estExt_fgenesh2_pg.C_460103
ENSCAFP00000008820	estExt_fgenesh2_pg.C_460120
ENSCAFP00000002480	estExt_fgenesh2_pg.C_460122
ENSCAFP00000000548	estExt_fgenesh2_pg.C_460123
ENSCAFP00000014023	estExt_fgenesh2_pg.C_460141
ENSCAFP00000003667	estExt_fgenesh2_pg.C_460144
ENSCAFP00000041516	estExt_fgenesh2_pg.C_460150
ENSCAFP00000036799	estExt_fgenesh2_pg.C_460151
ENSCAFP00000022052	estExt_fgenesh2_pg.C_470009
ENSCAFP00000001686	estExt_fgenesh2_pg.C_470054
ENSCAFP00000011415	estExt_fgenesh2_pg.C_470074
ENSCAFP00000028438	estExt_fgenesh2_pg.C_470145
ENSCAFP00000001455	estExt_fgenesh2_pg.C_470147
ENSCAFP00000014670	estExt_fgenesh2_pg.C_480006
ENSCAFP00000019502	estExt_fgenesh2_pg.C_480096
ENSCAFP00000037897	estExt_fgenesh2_pg.C_480096
ENSCAFP00000007562	estExt_fgenesh2_pg.C_480136
[truncated: 11,335 more rows]
