# Supplementary material for: Reconstruction of proto-vertebrate, proto-cyclostome and proto-gnathostome genomes provides new insights into early vertebrate evolution
Source: Nat Commun. 2021 Jul 23;12:4489. doi: 10.1038/s41467-021-24573-z (PMC8302630; doi:10.1038/s41467-021-24573-z)
Supplement: Supplementary file 4 — Supplementary Data 1 [file 41467_2021_24573_MOESM4_ESM.zip › SuppData1/orthologs/CANFA-BRARE.txt]

ENSCAFP00000014731	ENSDARP00000074624
ENSCAFP00000004893	ENSDARP00000061719
ENSCAFP00000004893	ENSDARP00000095914
ENSCAFP00000000026	ENSDARP00000113051
ENSCAFP00000027009	ENSDARP00000023678
ENSCAFP00000014101	ENSDARP00000001240
ENSCAFP00000010599	ENSDARP00000101815
ENSCAFP00000041478	ENSDARP00000123904
ENSCAFP00000011228	ENSDARP00000042321
ENSCAFP00000025792	ENSDARP00000101214
ENSCAFP00000020532	ENSDARP00000111829
ENSCAFP00000008815	ENSDARP00000035017
ENSCAFP00000012433	ENSDARP00000099341
ENSCAFP00000022926	ENSDARP00000016279
ENSCAFP00000015206	ENSDARP00000087241
ENSCAFP00000003668	ENSDARP00000120245
ENSCAFP00000003657	ENSDARP00000086278
ENSCAFP00000007426	ENSDARP00000108480
ENSCAFP00000035869	ENSDARP00000043235
ENSCAFP00000035869	ENSDARP00000112135
ENSCAFP00000041440	ENSDARP00000040549
ENSCAFP00000026713	ENSDARP00000105765
ENSCAFP00000028894	ENSDARP00000016657
ENSCAFP00000028894	ENSDARP00000043465
ENSCAFP00000010159	ENSDARP00000036715
ENSCAFP00000027741	ENSDARP00000013849
ENSCAFP00000025741	ENSDARP00000128322
ENSCAFP00000025741	ENSDARP00000052396
ENSCAFP00000023060	ENSDARP00000097747
ENSCAFP00000023060	ENSDARP00000102479
ENSCAFP00000029957	ENSDARP00000017456
ENSCAFP00000007014	ENSDARP00000075275
ENSCAFP00000001849	ENSDARP00000003744
ENSCAFP00000029580	ENSDARP00000115728
ENSCAFP00000027190	ENSDARP00000060526
ENSCAFP00000032029	ENSDARP00000102702
ENSCAFP00000012528	ENSDARP00000128926
ENSCAFP00000012512	ENSDARP00000104196
ENSCAFP00000025582	ENSDARP00000123389
ENSCAFP00000019089	ENSDARP00000122905
ENSCAFP00000002012	ENSDARP00000109018
ENSCAFP00000002012	ENSDARP00000041145
ENSCAFP00000024610	ENSDARP00000098378
ENSCAFP00000012157	ENSDARP00000093306
ENSCAFP00000012157	ENSDARP00000053157
ENSCAFP00000024137	ENSDARP00000007140
ENSCAFP00000027297	ENSDARP00000042193
ENSCAFP00000027297	ENSDARP00000033512
ENSCAFP00000018115	ENSDARP00000099879
ENSCAFP00000018115	ENSDARP00000076418
ENSCAFP00000015735	ENSDARP00000052791
ENSCAFP00000015735	ENSDARP00000102159
ENSCAFP00000017392	ENSDARP00000070109
ENSCAFP00000030690	ENSDARP00000087079
ENSCAFP00000018258	ENSDARP00000033311
ENSCAFP00000011525	ENSDARP00000067607
ENSCAFP00000012786	ENSDARP00000071278
ENSCAFP00000028846	ENSDARP00000096178
ENSCAFP00000028846	ENSDARP00000087500
ENSCAFP00000004119	ENSDARP00000010426
ENSCAFP00000037844	ENSDARP00000105608
ENSCAFP00000019894	ENSDARP00000062853
ENSCAFP00000004239	ENSDARP00000015027
ENSCAFP00000041229	ENSDARP00000036016
ENSCAFP00000039048	ENSDARP00000104838
ENSCAFP00000025974	ENSDARP00000110537
ENSCAFP00000000191	ENSDARP00000066622
ENSCAFP00000016481	ENSDARP00000022709
ENSCAFP00000011295	ENSDARP00000011180
ENSCAFP00000041377	ENSDARP00000109781
ENSCAFP00000011055	ENSDARP00000101968
ENSCAFP00000037675	ENSDARP00000011396
ENSCAFP00000028469	ENSDARP00000086789
ENSCAFP00000005175	ENSDARP00000020784
ENSCAFP00000000678	ENSDARP00000111457
ENSCAFP00000004185	ENSDARP00000013157
ENSCAFP00000001898	ENSDARP00000052440
ENSCAFP00000034643	ENSDARP00000107372
ENSCAFP00000010553	ENSDARP00000107947
ENSCAFP00000010553	ENSDARP00000053660
ENSCAFP00000013282	ENSDARP00000114340
ENSCAFP00000012034	ENSDARP00000101407
ENSCAFP00000001467	ENSDARP00000056104
ENSCAFP00000028666	ENSDARP00000098075
ENSCAFP00000028666	ENSDARP00000089131
ENSCAFP00000022241	ENSDARP00000017762
ENSCAFP00000016786	ENSDARP00000052420
ENSCAFP00000016786	ENSDARP00000128041
ENSCAFP00000018033	ENSDARP00000086597
ENSCAFP00000030540	ENSDARP00000106043
ENSCAFP00000035073	ENSDARP00000003829
ENSCAFP00000013243	ENSDARP00000123474
ENSCAFP00000014218	ENSDARP00000049623
ENSCAFP00000042751	ENSDARP00000105575
ENSCAFP00000019792	ENSDARP00000055224
ENSCAFP00000022068	ENSDARP00000005680
ENSCAFP00000023624	ENSDARP00000129116
ENSCAFP00000001306	ENSDARP00000008475
ENSCAFP00000020713	ENSDARP00000058968
ENSCAFP00000013047	ENSDARP00000079823
ENSCAFP00000026382	ENSDARP00000104791
ENSCAFP00000023231	ENSDARP00000075280
ENSCAFP00000007928	ENSDARP00000108980
ENSCAFP00000027825	ENSDARP00000039553
ENSCAFP00000021439	ENSDARP00000105944
ENSCAFP00000018637	ENSDARP00000106138
ENSCAFP00000025317	ENSDARP00000057433
ENSCAFP00000027841	ENSDARP00000063051
ENSCAFP00000029742	ENSDARP00000081844
ENSCAFP00000025289	ENSDARP00000115965
ENSCAFP00000029577	ENSDARP00000101420
ENSCAFP00000005947	ENSDARP00000112407
ENSCAFP00000021524	ENSDARP00000013006
ENSCAFP00000019815	ENSDARP00000064825
ENSCAFP00000016801	ENSDARP00000042673
ENSCAFP00000030461	ENSDARP00000015394
ENSCAFP00000019811	ENSDARP00000013506
ENSCAFP00000019811	ENSDARP00000117090
ENSCAFP00000029719	ENSDARP00000102910
ENSCAFP00000011995	ENSDARP00000012147
ENSCAFP00000021690	ENSDARP00000073893
ENSCAFP00000022596	ENSDARP00000104859
ENSCAFP00000023182	ENSDARP00000053426
ENSCAFP00000018253	ENSDARP00000075572
ENSCAFP00000002791	ENSDARP00000091375
ENSCAFP00000022118	ENSDARP00000087820
ENSCAFP00000014825	ENSDARP00000002635
ENSCAFP00000007048	ENSDARP00000108255
ENSCAFP00000017550	ENSDARP00000073523
ENSCAFP00000018354	ENSDARP00000030625
ENSCAFP00000024345	ENSDARP00000014061
ENSCAFP00000024345	ENSDARP00000054692
ENSCAFP00000010262	ENSDARP00000084007
ENSCAFP00000005775	ENSDARP00000078442
ENSCAFP00000001922	ENSDARP00000124333
ENSCAFP00000001922	ENSDARP00000099556
ENSCAFP00000005678	ENSDARP00000091436
ENSCAFP00000000979	ENSDARP00000109870
ENSCAFP00000022990	ENSDARP00000124246
ENSCAFP00000018541	ENSDARP00000110473
ENSCAFP00000001491	ENSDARP00000129124
ENSCAFP00000018897	ENSDARP00000070686
ENSCAFP00000017225	ENSDARP00000055491
ENSCAFP00000025707	ENSDARP00000067708
ENSCAFP00000001025	ENSDARP00000106457
ENSCAFP00000029725	ENSDARP00000012791
ENSCAFP00000013459	ENSDARP00000056073
ENSCAFP00000007656	ENSDARP00000111869
ENSCAFP00000021476	ENSDARP00000065396
ENSCAFP00000004543	ENSDARP00000059618
ENSCAFP00000042734	ENSDARP00000106564
ENSCAFP00000004699	ENSDARP00000022147
ENSCAFP00000023374	ENSDARP00000066366
ENSCAFP00000023374	ENSDARP00000095220
ENSCAFP00000033673	ENSDARP00000099181
ENSCAFP00000015628	ENSDARP00000100931
ENSCAFP00000015628	ENSDARP00000127731
ENSCAFP00000018107	ENSDARP00000027644
ENSCAFP00000041937	ENSDARP00000095343
ENSCAFP00000041937	ENSDARP00000109154
ENSCAFP00000018097	ENSDARP00000019674
ENSCAFP00000018097	ENSDARP00000056452
ENSCAFP00000021381	ENSDARP00000068816
ENSCAFP00000021381	ENSDARP00000019643
ENSCAFP00000003057	ENSDARP00000122397
ENSCAFP00000003057	ENSDARP00000129467
ENSCAFP00000042913	ENSDARP00000053606
ENSCAFP00000030233	ENSDARP00000057298
ENSCAFP00000030233	ENSDARP00000063586
ENSCAFP00000041421	ENSDARP00000022487
ENSCAFP00000007210	ENSDARP00000050473
ENSCAFP00000001179	ENSDARP00000074794
ENSCAFP00000032670	ENSDARP00000025373
ENSCAFP00000005013	ENSDARP00000063985
ENSCAFP00000027533	ENSDARP00000058305
ENSCAFP00000027533	ENSDARP00000062984
ENSCAFP00000042805	ENSDARP00000109601
ENSCAFP00000015347	ENSDARP00000091774
ENSCAFP00000015347	ENSDARP00000104127
ENSCAFP00000036079	ENSDARP00000028904
ENSCAFP00000036079	ENSDARP00000114008
ENSCAFP00000007816	ENSDARP00000025094
ENSCAFP00000011829	ENSDARP00000097628
ENSCAFP00000011829	ENSDARP00000080655
ENSCAFP00000030086	ENSDARP00000097784
ENSCAFP00000023803	ENSDARP00000098809
ENSCAFP00000001165	ENSDARP00000079273
ENSCAFP00000016128	ENSDARP00000123999
ENSCAFP00000020918	ENSDARP00000083765
ENSCAFP00000040632	ENSDARP00000047652
ENSCAFP00000003004	ENSDARP00000081855
ENSCAFP00000025369	ENSDARP00000076606
ENSCAFP00000025369	ENSDARP00000025648
ENSCAFP00000029086	ENSDARP00000098282
ENSCAFP00000004896	ENSDARP00000011426
ENSCAFP00000026399	ENSDARP00000109709
ENSCAFP00000026399	ENSDARP00000045814
ENSCAFP00000021003	ENSDARP00000105365
ENSCAFP00000003598	ENSDARP00000091908
ENSCAFP00000030367	ENSDARP00000014920
ENSCAFP00000014716	ENSDARP00000106281
ENSCAFP00000014716	ENSDARP00000108347
ENSCAFP00000004331	ENSDARP00000088385
ENSCAFP00000028722	ENSDARP00000120338
ENSCAFP00000034674	ENSDARP00000064175
ENSCAFP00000013904	ENSDARP00000006800
ENSCAFP00000009236	ENSDARP00000031665
ENSCAFP00000020942	ENSDARP00000050948
ENSCAFP00000035021	ENSDARP00000074998
ENSCAFP00000036371	ENSDARP00000078354
ENSCAFP00000016465	ENSDARP00000089497
ENSCAFP00000025949	ENSDARP00000045678
ENSCAFP00000025949	ENSDARP00000109120
ENSCAFP00000020623	ENSDARP00000073505
ENSCAFP00000019067	ENSDARP00000122069
ENSCAFP00000002572	ENSDARP00000128113
ENSCAFP00000002573	ENSDARP00000068002
ENSCAFP00000015697	ENSDARP00000114765
ENSCAFP00000008315	ENSDARP00000128272
ENSCAFP00000023232	ENSDARP00000102221
ENSCAFP00000014368	ENSDARP00000059513
ENSCAFP00000014368	ENSDARP00000067176
ENSCAFP00000004162	ENSDARP00000108227
ENSCAFP00000023110	ENSDARP00000026364
ENSCAFP00000006542	ENSDARP00000123087
ENSCAFP00000040206	ENSDARP00000028379
ENSCAFP00000003716	ENSDARP00000075251
ENSCAFP00000003716	ENSDARP00000071623
ENSCAFP00000012996	ENSDARP00000114103
ENSCAFP00000027024	ENSDARP00000069214
ENSCAFP00000028252	ENSDARP00000077905
ENSCAFP00000018239	ENSDARP00000079578
ENSCAFP00000013467	ENSDARP00000034827
ENSCAFP00000006489	ENSDARP00000118891
ENSCAFP00000006489	ENSDARP00000103999
ENSCAFP00000021364	ENSDARP00000106287
ENSCAFP00000006932	ENSDARP00000112109
ENSCAFP00000014166	ENSDARP00000126959
ENSCAFP00000002917	ENSDARP00000089603
ENSCAFP00000004775	ENSDARP00000077021
ENSCAFP00000010009	ENSDARP00000083042
ENSCAFP00000011007	ENSDARP00000104940
ENSCAFP00000030087	ENSDARP00000067932
ENSCAFP00000001366	ENSDARP00000061163
ENSCAFP00000001321	ENSDARP00000061134
ENSCAFP00000043077	ENSDARP00000119520
ENSCAFP00000041266	ENSDARP00000014010
ENSCAFP00000004485	ENSDARP00000040307
ENSCAFP00000040526	ENSDARP00000117905
ENSCAFP00000015470	ENSDARP00000006334
ENSCAFP00000015470	ENSDARP00000109638
ENSCAFP00000042532	ENSDARP00000114769
ENSCAFP00000035513	ENSDARP00000037689
ENSCAFP00000012421	ENSDARP00000001039
ENSCAFP00000010770	ENSDARP00000095486
ENSCAFP00000010770	ENSDARP00000080646
ENSCAFP00000025113	ENSDARP00000127303
ENSCAFP00000025113	ENSDARP00000122795
ENSCAFP00000005216	ENSDARP00000098618
ENSCAFP00000017041	ENSDARP00000098684
ENSCAFP00000039810	ENSDARP00000111989
ENSCAFP00000020878	ENSDARP00000028542
ENSCAFP00000002131	ENSDARP00000097773
ENSCAFP00000042339	ENSDARP00000126208
ENSCAFP00000036076	ENSDARP00000101821
ENSCAFP00000008259	ENSDARP00000111119
ENSCAFP00000022787	ENSDARP00000068089
ENSCAFP00000031887	ENSDARP00000094167
ENSCAFP00000020325	ENSDARP00000024335
ENSCAFP00000020325	ENSDARP00000090686
ENSCAFP00000035638	ENSDARP00000069315
ENSCAFP00000010756	ENSDARP00000097889
ENSCAFP00000010756	ENSDARP00000098001
ENSCAFP00000028873	ENSDARP00000120365
ENSCAFP00000025456	ENSDARP00000082784
ENSCAFP00000002279	ENSDARP00000067629
ENSCAFP00000002279	ENSDARP00000085044
ENSCAFP00000030020	ENSDARP00000018632
ENSCAFP00000030020	ENSDARP00000045932
ENSCAFP00000029648	ENSDARP00000051402
ENSCAFP00000029648	ENSDARP00000114502
ENSCAFP00000018839	ENSDARP00000095328
ENSCAFP00000018839	ENSDARP00000032601
ENSCAFP00000041849	ENSDARP00000092425
ENSCAFP00000019099	ENSDARP00000101478
ENSCAFP00000042471	ENSDARP00000092068
ENSCAFP00000037953	ENSDARP00000084700
ENSCAFP00000037953	ENSDARP00000079303
ENSCAFP00000018846	ENSDARP00000103451
ENSCAFP00000009132	ENSDARP00000128595
ENSCAFP00000008783	ENSDARP00000109667
ENSCAFP00000013874	ENSDARP00000094710
ENSCAFP00000039644	ENSDARP00000117556
ENSCAFP00000017037	ENSDARP00000095187
ENSCAFP00000017037	ENSDARP00000026805
ENSCAFP00000001426	ENSDARP00000069597
ENSCAFP00000008523	ENSDARP00000091828
ENSCAFP00000021553	ENSDARP00000073439
ENSCAFP00000029683	ENSDARP00000106240
ENSCAFP00000039820	ENSDARP00000128562
ENSCAFP00000039820	ENSDARP00000126045
ENSCAFP00000025905	ENSDARP00000098491
ENSCAFP00000025905	ENSDARP00000055022
ENSCAFP00000037408	ENSDARP00000118548
ENSCAFP00000037408	ENSDARP00000094670
ENSCAFP00000029570	ENSDARP00000078963
ENSCAFP00000024003	ENSDARP00000076873
ENSCAFP00000005367	ENSDARP00000093925
ENSCAFP00000022150	ENSDARP00000066410
ENSCAFP00000029639	ENSDARP00000086549
ENSCAFP00000013939	ENSDARP00000073621
ENSCAFP00000018700	ENSDARP00000107675
ENSCAFP00000001191	ENSDARP00000003397
ENSCAFP00000001191	ENSDARP00000108198
ENSCAFP00000012166	ENSDARP00000124029
ENSCAFP00000003177	ENSDARP00000093555
ENSCAFP00000023790	ENSDARP00000094885
ENSCAFP00000019683	ENSDARP00000102728
ENSCAFP00000014137	ENSDARP00000098758
ENSCAFP00000020384	ENSDARP00000119695
ENSCAFP00000009003	ENSDARP00000107042
ENSCAFP00000009003	ENSDARP00000121180
ENSCAFP00000026323	ENSDARP00000083949
ENSCAFP00000037494	ENSDARP00000064832
ENSCAFP00000017429	ENSDARP00000064615
ENSCAFP00000036652	ENSDARP00000044859
ENSCAFP00000024276	ENSDARP00000118205
ENSCAFP00000004919	ENSDARP00000106725
ENSCAFP00000005317	ENSDARP00000047006
ENSCAFP00000015478	ENSDARP00000091933
ENSCAFP00000027600	ENSDARP00000070437
ENSCAFP00000022673	ENSDARP00000058513
ENSCAFP00000022673	ENSDARP00000098418
ENSCAFP00000001958	ENSDARP00000025120
ENSCAFP00000012263	ENSDARP00000116922
ENSCAFP00000006886	ENSDARP00000094377
ENSCAFP00000002376	ENSDARP00000098114
ENSCAFP00000013729	ENSDARP00000048506
ENSCAFP00000021570	ENSDARP00000070464
ENSCAFP00000013230	ENSDARP00000093348
ENSCAFP00000013230	ENSDARP00000051004
ENSCAFP00000036551	ENSDARP00000057589
ENSCAFP00000002925	ENSDARP00000002460
ENSCAFP00000031222	ENSDARP00000110688
ENSCAFP00000027100	ENSDARP00000107971
ENSCAFP00000024154	ENSDARP00000108491
ENSCAFP00000002697	ENSDARP00000063703
ENSCAFP00000027229	ENSDARP00000112846
ENSCAFP00000038401	ENSDARP00000048886
ENSCAFP00000038401	ENSDARP00000002532
ENSCAFP00000013877	ENSDARP00000053403
ENSCAFP00000005116	ENSDARP00000091516
ENSCAFP00000020107	ENSDARP00000069657
ENSCAFP00000020107	ENSDARP00000123484
ENSCAFP00000019645	ENSDARP00000129096
ENSCAFP00000004554	ENSDARP00000050176
ENSCAFP00000042713	ENSDARP00000014980
ENSCAFP00000042713	ENSDARP00000108067
ENSCAFP00000009964	ENSDARP00000065669
ENSCAFP00000018157	ENSDARP00000118761
ENSCAFP00000018157	ENSDARP00000129035
ENSCAFP00000004942	ENSDARP00000111556
ENSCAFP00000004942	ENSDARP00000111169
ENSCAFP00000020374	ENSDARP00000121566
ENSCAFP00000015121	ENSDARP00000093285
ENSCAFP00000015121	ENSDARP00000101777
ENSCAFP00000027678	ENSDARP00000099736
ENSCAFP00000021753	ENSDARP00000106854
ENSCAFP00000028620	ENSDARP00000112558
ENSCAFP00000020375	ENSDARP00000058495
ENSCAFP00000038936	ENSDARP00000128615
ENSCAFP00000004845	ENSDARP00000016314
ENSCAFP00000026000	ENSDARP00000047070
ENSCAFP00000026000	ENSDARP00000098435
ENSCAFP00000029873	ENSDARP00000014840
ENSCAFP00000000550	ENSDARP00000043315
ENSCAFP00000001786	ENSDARP00000043161
ENSCAFP00000038509	ENSDARP00000123784
ENSCAFP00000037679	ENSDARP00000023124
ENSCAFP00000037679	ENSDARP00000019093
ENSCAFP00000013398	ENSDARP00000104305
ENSCAFP00000035883	ENSDARP00000099211
ENSCAFP00000011536	ENSDARP00000105864
ENSCAFP00000011536	ENSDARP00000079991
ENSCAFP00000020404	ENSDARP00000102404
ENSCAFP00000006427	ENSDARP00000117778
ENSCAFP00000015605	ENSDARP00000089458
ENSCAFP00000005101	ENSDARP00000051165
ENSCAFP00000005101	ENSDARP00000042171
ENSCAFP00000024052	ENSDARP00000062698
ENSCAFP00000025530	ENSDARP00000110875
ENSCAFP00000025530	ENSDARP00000052476
ENSCAFP00000009488	ENSDARP00000124944
ENSCAFP00000023599	ENSDARP00000100285
ENSCAFP00000011875	ENSDARP00000066702
ENSCAFP00000011875	ENSDARP00000104887
ENSCAFP00000024108	ENSDARP00000065852
ENSCAFP00000024108	ENSDARP00000066124
ENSCAFP00000015277	ENSDARP00000015825
ENSCAFP00000027492	ENSDARP00000005989
ENSCAFP00000014581	ENSDARP00000119398
ENSCAFP00000035619	ENSDARP00000105402
ENSCAFP00000024019	ENSDARP00000111440
ENSCAFP00000036252	ENSDARP00000102258
ENSCAFP00000036663	ENSDARP00000050618
ENSCAFP00000008996	ENSDARP00000024256
ENSCAFP00000002884	ENSDARP00000019940
ENSCAFP00000024409	ENSDARP00000113054
ENSCAFP00000007560	ENSDARP00000101191
ENSCAFP00000005895	ENSDARP00000113801
ENSCAFP00000005803	ENSDARP00000011155
ENSCAFP00000026118	ENSDARP00000019087
ENSCAFP00000028279	ENSDARP00000107390
ENSCAFP00000027873	ENSDARP00000069275
ENSCAFP00000029704	ENSDARP00000074797
ENSCAFP00000027380	ENSDARP00000065205
ENSCAFP00000003369	ENSDARP00000123093
ENSCAFP00000000511	ENSDARP00000000748
ENSCAFP00000008964	ENSDARP00000098822
ENSCAFP00000027972	ENSDARP00000119169
ENSCAFP00000027955	ENSDARP00000057735
ENSCAFP00000027458	ENSDARP00000114284
ENSCAFP00000027458	ENSDARP00000118698
ENSCAFP00000013818	ENSDARP00000108405
ENSCAFP00000021258	ENSDARP00000101408
ENSCAFP00000021258	ENSDARP00000127739
ENSCAFP00000021749	ENSDARP00000065118
ENSCAFP00000010606	ENSDARP00000044370
ENSCAFP00000014278	ENSDARP00000101166
ENSCAFP00000008430	ENSDARP00000056543
ENSCAFP00000008430	ENSDARP00000087133
ENSCAFP00000010647	ENSDARP00000100378
ENSCAFP00000026031	ENSDARP00000068009
ENSCAFP00000026031	ENSDARP00000107380
ENSCAFP00000017880	ENSDARP00000082438
ENSCAFP00000001183	ENSDARP00000028924
ENSCAFP00000001183	ENSDARP00000127120
ENSCAFP00000001198	ENSDARP00000124923
ENSCAFP00000011396	ENSDARP00000073110
ENSCAFP00000007003	ENSDARP00000073658
ENSCAFP00000010757	ENSDARP00000020000
ENSCAFP00000010535	ENSDARP00000113850
ENSCAFP00000016804	ENSDARP00000078769
ENSCAFP00000013721	ENSDARP00000101760
ENSCAFP00000013170	ENSDARP00000043125
ENSCAFP00000014998	ENSDARP00000106580
ENSCAFP00000020477	ENSDARP00000073959
ENSCAFP00000004081	ENSDARP00000007186
ENSCAFP00000000938	ENSDARP00000030718
ENSCAFP00000026148	ENSDARP00000023293
ENSCAFP00000026148	ENSDARP00000109007
ENSCAFP00000030253	ENSDARP00000074529
ENSCAFP00000030253	ENSDARP00000121140
ENSCAFP00000036535	ENSDARP00000116091
ENSCAFP00000005014	ENSDARP00000013960
ENSCAFP00000038277	ENSDARP00000005772
ENSCAFP00000024667	ENSDARP00000053683
ENSCAFP00000027739	ENSDARP00000073367
ENSCAFP00000005389	ENSDARP00000101307
ENSCAFP00000012208	ENSDARP00000111926
ENSCAFP00000035961	ENSDARP00000056522
ENSCAFP00000004364	ENSDARP00000112428
ENSCAFP00000013933	ENSDARP00000110892
ENSCAFP00000001409	ENSDARP00000027703
ENSCAFP00000019708	ENSDARP00000089585
ENSCAFP00000013071	ENSDARP00000087966
ENSCAFP00000019667	ENSDARP00000090285
ENSCAFP00000014784	ENSDARP00000098249
ENSCAFP00000034803	ENSDARP00000115648
ENSCAFP00000027335	ENSDARP00000082852
ENSCAFP00000023001	ENSDARP00000009248
ENSCAFP00000042901	ENSDARP00000103866
ENSCAFP00000042901	ENSDARP00000107114
ENSCAFP00000008944	ENSDARP00000087386
ENSCAFP00000024882	ENSDARP00000072649
ENSCAFP00000006746	ENSDARP00000120829
ENSCAFP00000002508	ENSDARP00000064077
ENSCAFP00000037475	ENSDARP00000072426
ENSCAFP00000037475	ENSDARP00000024471
ENSCAFP00000041417	ENSDARP00000054597
ENSCAFP00000041417	ENSDARP00000068226
ENSCAFP00000021028	ENSDARP00000083002
ENSCAFP00000022735	ENSDARP00000051665
ENSCAFP00000042451	ENSDARP00000063550
ENSCAFP00000021134	ENSDARP00000109769
ENSCAFP00000021134	ENSDARP00000086614
ENSCAFP00000042686	ENSDARP00000104731
ENSCAFP00000014131	ENSDARP00000008977
ENSCAFP00000014131	ENSDARP00000103131
ENSCAFP00000017529	ENSDARP00000040170
ENSCAFP00000028361	ENSDARP00000078136
ENSCAFP00000029349	ENSDARP00000045176
ENSCAFP00000042579	ENSDARP00000055472
ENSCAFP00000042579	ENSDARP00000007188
ENSCAFP00000020955	ENSDARP00000067931
ENSCAFP00000019966	ENSDARP00000107433
ENSCAFP00000020445	ENSDARP00000004932
ENSCAFP00000020445	ENSDARP00000018197
ENSCAFP00000020040	ENSDARP00000066500
ENSCAFP00000002028	ENSDARP00000125663
ENSCAFP00000000213	ENSDARP00000125623
ENSCAFP00000023411	ENSDARP00000059319
ENSCAFP00000010967	ENSDARP00000085982
ENSCAFP00000018144	ENSDARP00000019419
ENSCAFP00000020719	ENSDARP00000071683
ENSCAFP00000002550	ENSDARP00000093469
ENSCAFP00000018686	ENSDARP00000098790
ENSCAFP00000008070	ENSDARP00000058551
ENSCAFP00000008070	ENSDARP00000043822
ENSCAFP00000015204	ENSDARP00000099232
ENSCAFP00000026719	ENSDARP00000115356
ENSCAFP00000033564	ENSDARP00000094806
ENSCAFP00000033192	ENSDARP00000010745
ENSCAFP00000015703	ENSDARP00000106315
ENSCAFP00000027307	ENSDARP00000069762
ENSCAFP00000024567	ENSDARP00000088594
ENSCAFP00000024567	ENSDARP00000083835
ENSCAFP00000011460	ENSDARP00000013993
ENSCAFP00000011460	ENSDARP00000062873
ENSCAFP00000022476	ENSDARP00000003281
ENSCAFP00000022476	ENSDARP00000115804
ENSCAFP00000016511	ENSDARP00000069637
ENSCAFP00000041279	ENSDARP00000119579
ENSCAFP00000000786	ENSDARP00000118661
ENSCAFP00000030051	ENSDARP00000019575
ENSCAFP00000030051	ENSDARP00000006495
ENSCAFP00000017095	ENSDARP00000101834
ENSCAFP00000017095	ENSDARP00000098057
ENSCAFP00000018240	ENSDARP00000104333
ENSCAFP00000008426	ENSDARP00000056962
ENSCAFP00000008426	ENSDARP00000110937
ENSCAFP00000000711	ENSDARP00000015367
ENSCAFP00000018208	ENSDARP00000118392
ENSCAFP00000018208	ENSDARP00000118182
ENSCAFP00000026469	ENSDARP00000088317
ENSCAFP00000029071	ENSDARP00000095133
ENSCAFP00000006235	ENSDARP00000031559
ENSCAFP00000020484	ENSDARP00000091884
ENSCAFP00000023862	ENSDARP00000038591
ENSCAFP00000023862	ENSDARP00000101636
ENSCAFP00000036692	ENSDARP00000040954
ENSCAFP00000026420	ENSDARP00000105896
ENSCAFP00000026420	ENSDARP00000078311
ENSCAFP00000017789	ENSDARP00000059139
ENSCAFP00000005569	ENSDARP00000093754
ENSCAFP00000005913	ENSDARP00000100165
ENSCAFP00000020169	ENSDARP00000083566
ENSCAFP00000004319	ENSDARP00000107838
ENSCAFP00000000488	ENSDARP00000101331
ENSCAFP00000020929	ENSDARP00000024532
ENSCAFP00000020929	ENSDARP00000106658
ENSCAFP00000024294	ENSDARP00000118126
ENSCAFP00000000867	ENSDARP00000129223
ENSCAFP00000041094	ENSDARP00000098193
ENSCAFP00000024952	ENSDARP00000093977
ENSCAFP00000024952	ENSDARP00000021648
ENSCAFP00000008454	ENSDARP00000014581
ENSCAFP00000024765	ENSDARP00000122112
ENSCAFP00000024968	ENSDARP00000085966
ENSCAFP00000024968	ENSDARP00000078148
ENSCAFP00000013819	ENSDARP00000089604
ENSCAFP00000013819	ENSDARP00000121254
ENSCAFP00000011416	ENSDARP00000032940
ENSCAFP00000039921	ENSDARP00000115419
ENSCAFP00000000121	ENSDARP00000032448
ENSCAFP00000017820	ENSDARP00000092724
ENSCAFP00000024586	ENSDARP00000121626
ENSCAFP00000014427	ENSDARP00000057866
ENSCAFP00000015058	ENSDARP00000036949
ENSCAFP00000010182	ENSDARP00000070580
ENSCAFP00000018594	ENSDARP00000129510
ENSCAFP00000041042	ENSDARP00000047895
ENSCAFP00000041042	ENSDARP00000120021
ENSCAFP00000017213	ENSDARP00000091395
ENSCAFP00000018712	ENSDARP00000098890
ENSCAFP00000015207	ENSDARP00000074512
ENSCAFP00000015207	ENSDARP00000121706
ENSCAFP00000017680	ENSDARP00000078889
ENSCAFP00000017680	ENSDARP00000102277
ENSCAFP00000008566	ENSDARP00000086172
ENSCAFP00000014939	ENSDARP00000098718
ENSCAFP00000017275	ENSDARP00000106714
ENSCAFP00000026384	ENSDARP00000114663
ENSCAFP00000037413	ENSDARP00000114939
ENSCAFP00000009638	ENSDARP00000115423
ENSCAFP00000007269	ENSDARP00000077321
ENSCAFP00000026870	ENSDARP00000094372
ENSCAFP00000019461	ENSDARP00000005085
ENSCAFP00000007005	ENSDARP00000071771
ENSCAFP00000030275	ENSDARP00000038588
ENSCAFP00000004219	ENSDARP00000092401
ENSCAFP00000014869	ENSDARP00000066758
ENSCAFP00000014452	ENSDARP00000090595
ENSCAFP00000019835	ENSDARP00000123832
ENSCAFP00000019835	ENSDARP00000071871
ENSCAFP00000038493	ENSDARP00000014968
ENSCAFP00000039860	ENSDARP00000060416
ENSCAFP00000036390	ENSDARP00000127594
ENSCAFP00000003118	ENSDARP00000071589
ENSCAFP00000027224	ENSDARP00000045582
ENSCAFP00000034848	ENSDARP00000116176
ENSCAFP00000015466	ENSDARP00000000004
ENSCAFP00000023037	ENSDARP00000076420
ENSCAFP00000005192	ENSDARP00000031200
ENSCAFP00000019298	ENSDARP00000040700
ENSCAFP00000019298	ENSDARP00000089186
ENSCAFP00000011661	ENSDARP00000009928
ENSCAFP00000003144	ENSDARP00000117791
ENSCAFP00000014194	ENSDARP00000076787
ENSCAFP00000017664	ENSDARP00000123798
ENSCAFP00000003141	ENSDARP00000028710
ENSCAFP00000037362	ENSDARP00000126878
ENSCAFP00000035063	ENSDARP00000102873
ENSCAFP00000035063	ENSDARP00000072256
ENSCAFP00000024551	ENSDARP00000023050
ENSCAFP00000020603	ENSDARP00000084260
ENSCAFP00000006920	ENSDARP00000021474
ENSCAFP00000003692	ENSDARP00000093602
ENSCAFP00000021617	ENSDARP00000075077
ENSCAFP00000003412	ENSDARP00000106248
ENSCAFP00000013912	ENSDARP00000025140
ENSCAFP00000010288	ENSDARP00000070982
ENSCAFP00000000189	ENSDARP00000126061
ENSCAFP00000023336	ENSDARP00000026697
ENSCAFP00000012593	ENSDARP00000118737
ENSCAFP00000029327	ENSDARP00000111622
ENSCAFP00000023342	ENSDARP00000071970
ENSCAFP00000033932	ENSDARP00000095301
ENSCAFP00000009658	ENSDARP00000101294
ENSCAFP00000009658	ENSDARP00000127688
ENSCAFP00000035463	ENSDARP00000101787
ENSCAFP00000014481	ENSDARP00000115995
ENSCAFP00000024482	ENSDARP00000022906
ENSCAFP00000009645	ENSDARP00000015325
ENSCAFP00000013621	ENSDARP00000109921
ENSCAFP00000001811	ENSDARP00000054459
ENSCAFP00000024565	ENSDARP00000006762
ENSCAFP00000014694	ENSDARP00000019930
ENSCAFP00000002899	ENSDARP00000106187
ENSCAFP00000035067	ENSDARP00000057621
ENSCAFP00000002091	ENSDARP00000028496
ENSCAFP00000000527	ENSDARP00000019194
ENSCAFP00000017503	ENSDARP00000094621
ENSCAFP00000006727	ENSDARP00000037871
ENSCAFP00000006727	ENSDARP00000059365
ENSCAFP00000017281	ENSDARP00000108842
ENSCAFP00000011557	ENSDARP00000085223
ENSCAFP00000011557	ENSDARP00000113546
ENSCAFP00000037714	ENSDARP00000099657
ENSCAFP00000017201	ENSDARP00000109589
ENSCAFP00000037565	ENSDARP00000053595
ENSCAFP00000041877	ENSDARP00000011289
ENSCAFP00000026565	ENSDARP00000031172
ENSCAFP00000026565	ENSDARP00000058935
ENSCAFP00000038444	ENSDARP00000105358
ENSCAFP00000004976	ENSDARP00000115425
ENSCAFP00000004976	ENSDARP00000113191
ENSCAFP00000014992	ENSDARP00000121393
ENSCAFP00000042914	ENSDARP00000068385
ENSCAFP00000003932	ENSDARP00000106817
ENSCAFP00000021277	ENSDARP00000103186
ENSCAFP00000020370	ENSDARP00000122775
ENSCAFP00000002995	ENSDARP00000093281
ENSCAFP00000002995	ENSDARP00000127821
ENSCAFP00000038986	ENSDARP00000119878
ENSCAFP00000011031	ENSDARP00000116232
ENSCAFP00000037092	ENSDARP00000053075
ENSCAFP00000030225	ENSDARP00000094733
ENSCAFP00000026876	ENSDARP00000108265
ENSCAFP00000028871	ENSDARP00000109996
ENSCAFP00000027665	ENSDARP00000074492
ENSCAFP00000042142	ENSDARP00000107565
ENSCAFP00000001041	ENSDARP00000091217
ENSCAFP00000009830	ENSDARP00000084834
ENSCAFP00000028368	ENSDARP00000119407
ENSCAFP00000028368	ENSDARP00000127908
ENSCAFP00000006943	ENSDARP00000124236
ENSCAFP00000006943	ENSDARP00000106093
ENSCAFP00000017831	ENSDARP00000122495
ENSCAFP00000020319	ENSDARP00000073490
ENSCAFP00000028698	ENSDARP00000126312
ENSCAFP00000028698	ENSDARP00000102007
ENSCAFP00000014147	ENSDARP00000119028
ENSCAFP00000010386	ENSDARP00000109716
ENSCAFP00000007056	ENSDARP00000121537
ENSCAFP00000000016	ENSDARP00000104082
ENSCAFP00000000016	ENSDARP00000074744
ENSCAFP00000014336	ENSDARP00000102655
ENSCAFP00000008481	ENSDARP00000113388
ENSCAFP00000006722	ENSDARP00000072797
ENSCAFP00000027011	ENSDARP00000119304
ENSCAFP00000019038	ENSDARP00000110658
ENSCAFP00000026912	ENSDARP00000128983
ENSCAFP00000013013	ENSDARP00000103111
ENSCAFP00000024848	ENSDARP00000098230
ENSCAFP00000040398	ENSDARP00000049176
ENSCAFP00000040398	ENSDARP00000042254
ENSCAFP00000031366	ENSDARP00000012152
ENSCAFP00000028316	ENSDARP00000106650
ENSCAFP00000015301	ENSDARP00000099537
ENSCAFP00000015301	ENSDARP00000129752
ENSCAFP00000018207	ENSDARP00000041396
ENSCAFP00000010109	ENSDARP00000084821
ENSCAFP00000015233	ENSDARP00000003519
ENSCAFP00000010963	ENSDARP00000114915
ENSCAFP00000018300	ENSDARP00000100728
ENSCAFP00000017642	ENSDARP00000070661
ENSCAFP00000003095	ENSDARP00000123328
ENSCAFP00000037380	ENSDARP00000082295
ENSCAFP00000014918	ENSDARP00000121285
ENSCAFP00000036658	ENSDARP00000128656
ENSCAFP00000019655	ENSDARP00000104876
ENSCAFP00000004425	ENSDARP00000072078
ENSCAFP00000030645	ENSDARP00000094504
ENSCAFP00000016401	ENSDARP00000107517
ENSCAFP00000038238	ENSDARP00000029427
ENSCAFP00000028983	ENSDARP00000049009
ENSCAFP00000022556	ENSDARP00000041589
ENSCAFP00000026455	ENSDARP00000127387
ENSCAFP00000020513	ENSDARP00000093332
ENSCAFP00000010870	ENSDARP00000045668
ENSCAFP00000028224	ENSDARP00000113661
ENSCAFP00000028224	ENSDARP00000112226
ENSCAFP00000025626	ENSDARP00000111960
ENSCAFP00000003214	ENSDARP00000024846
ENSCAFP00000013655	ENSDARP00000012411
ENSCAFP00000010567	ENSDARP00000094772
ENSCAFP00000043191	ENSDARP00000065138
ENSCAFP00000008356	ENSDARP00000051185
ENSCAFP00000014031	ENSDARP00000101129
ENSCAFP00000001995	ENSDARP00000109285
ENSCAFP00000038892	ENSDARP00000100462
ENSCAFP00000021489	ENSDARP00000067447
ENSCAFP00000001037	ENSDARP00000018064
ENSCAFP00000004178	ENSDARP00000094802
ENSCAFP00000014005	ENSDARP00000077256
ENSCAFP00000000950	ENSDARP00000073752
ENSCAFP00000000950	ENSDARP00000113323
ENSCAFP00000003850	ENSDARP00000100116
ENSCAFP00000017744	ENSDARP00000091365
ENSCAFP00000021105	ENSDARP00000103524
ENSCAFP00000010648	ENSDARP00000013759
ENSCAFP00000008702	ENSDARP00000016201
ENSCAFP00000008708	ENSDARP00000039879
ENSCAFP00000012933	ENSDARP00000041608
ENSCAFP00000023570	ENSDARP00000017895
ENSCAFP00000023570	ENSDARP00000020770
ENSCAFP00000037367	ENSDARP00000070824
ENSCAFP00000010863	ENSDARP00000032264
ENSCAFP00000010863	ENSDARP00000115900
ENSCAFP00000022163	ENSDARP00000041713
ENSCAFP00000022163	ENSDARP00000020867
ENSCAFP00000018366	ENSDARP00000087620
ENSCAFP00000018366	ENSDARP00000021697
ENSCAFP00000003034	ENSDARP00000117820
ENSCAFP00000003034	ENSDARP00000100590
ENSCAFP00000006870	ENSDARP00000111996
ENSCAFP00000023440	ENSDARP00000076045
ENSCAFP00000013014	ENSDARP00000018618
ENSCAFP00000013014	ENSDARP00000118078
ENSCAFP00000013489	ENSDARP00000069499
ENSCAFP00000039273	ENSDARP00000112460
ENSCAFP00000020508	ENSDARP00000100101
ENSCAFP00000042695	ENSDARP00000083454
ENSCAFP00000033194	ENSDARP00000092445
ENSCAFP00000014845	ENSDARP00000040409
ENSCAFP00000038688	ENSDARP00000107633
ENSCAFP00000028685	ENSDARP00000105160
ENSCAFP00000015422	ENSDARP00000109436
ENSCAFP00000020480	ENSDARP00000011293
ENSCAFP00000002291	ENSDARP00000124325
ENSCAFP00000002291	ENSDARP00000043677
ENSCAFP00000021793	ENSDARP00000016209
ENSCAFP00000001948	ENSDARP00000108294
ENSCAFP00000001948	ENSDARP00000055427
ENSCAFP00000037305	ENSDARP00000066052
ENSCAFP00000000717	ENSDARP00000055394
ENSCAFP00000005619	ENSDARP00000023564
ENSCAFP00000024195	ENSDARP00000097371
ENSCAFP00000014332	ENSDARP00000070563
ENSCAFP00000022665	ENSDARP00000051663
ENSCAFP00000001464	ENSDARP00000090052
ENSCAFP00000016780	ENSDARP00000097487
ENSCAFP00000021916	ENSDARP00000127272
ENSCAFP00000003365	ENSDARP00000083666
ENSCAFP00000024521	ENSDARP00000090007
ENSCAFP00000019525	ENSDARP00000097836
ENSCAFP00000019525	ENSDARP00000103132
ENSCAFP00000018607	ENSDARP00000050017
ENSCAFP00000018970	ENSDARP00000020679
ENSCAFP00000033031	ENSDARP00000058869
ENSCAFP00000003128	ENSDARP00000015966
ENSCAFP00000011759	ENSDARP00000068305
ENSCAFP00000011070	ENSDARP00000092347
ENSCAFP00000011070	ENSDARP00000116412
ENSCAFP00000025134	ENSDARP00000107579
ENSCAFP00000025134	ENSDARP00000012943
ENSCAFP00000025132	ENSDARP00000012577
ENSCAFP00000025132	ENSDARP00000050216
ENSCAFP00000028170	ENSDARP00000068559
ENSCAFP00000001330	ENSDARP00000125884
ENSCAFP00000027044	ENSDARP00000024810
ENSCAFP00000007214	ENSDARP00000035593
ENSCAFP00000016816	ENSDARP00000027152
ENSCAFP00000019186	ENSDARP00000128691
ENSCAFP00000013509	ENSDARP00000108392
ENSCAFP00000001961	ENSDARP00000116173
ENSCAFP00000014548	ENSDARP00000114402
ENSCAFP00000014548	ENSDARP00000080768
ENSCAFP00000037592	ENSDARP00000058092
ENSCAFP00000037592	ENSDARP00000009785
ENSCAFP00000007638	ENSDARP00000110600
ENSCAFP00000018084	ENSDARP00000129200
ENSCAFP00000038133	ENSDARP00000002367
ENSCAFP00000025970	ENSDARP00000117664
ENSCAFP00000025970	ENSDARP00000127227
ENSCAFP00000003986	ENSDARP00000012869
ENSCAFP00000011747	ENSDARP00000006838
ENSCAFP00000011747	ENSDARP00000113944
ENSCAFP00000024293	ENSDARP00000107021
ENSCAFP00000008647	ENSDARP00000022331
ENSCAFP00000008647	ENSDARP00000083997
ENSCAFP00000006688	ENSDARP00000101964
ENSCAFP00000022636	ENSDARP00000097114
ENSCAFP00000040552	ENSDARP00000109570
ENSCAFP00000012980	ENSDARP00000098667
ENSCAFP00000037595	ENSDARP00000113730
ENSCAFP00000010977	ENSDARP00000120826
ENSCAFP00000031798	ENSDARP00000071465
ENSCAFP00000038758	ENSDARP00000098627
ENSCAFP00000010588	ENSDARP00000115969
ENSCAFP00000006360	ENSDARP00000007237
ENSCAFP00000013503	ENSDARP00000113995
ENSCAFP00000014871	ENSDARP00000121746
ENSCAFP00000025411	ENSDARP00000105895
ENSCAFP00000001020	ENSDARP00000115355
ENSCAFP00000013146	ENSDARP00000009986
ENSCAFP00000000433	ENSDARP00000091924
ENSCAFP00000014411	ENSDARP00000008140
ENSCAFP00000007406	ENSDARP00000047072
ENSCAFP00000007406	ENSDARP00000115525
ENSCAFP00000017370	ENSDARP00000111506
ENSCAFP00000019021	ENSDARP00000115217
ENSCAFP00000018105	ENSDARP00000110113
ENSCAFP00000039971	ENSDARP00000030881
ENSCAFP00000030494	ENSDARP00000115067
ENSCAFP00000030494	ENSDARP00000001793
ENSCAFP00000005932	ENSDARP00000098590
ENSCAFP00000023239	ENSDARP00000082673
ENSCAFP00000023239	ENSDARP00000063095
ENSCAFP00000016496	ENSDARP00000084762
ENSCAFP00000016496	ENSDARP00000085876
ENSCAFP00000017015	ENSDARP00000052551
ENSCAFP00000030188	ENSDARP00000073595
ENSCAFP00000018035	ENSDARP00000051413
ENSCAFP00000001608	ENSDARP00000044837
ENSCAFP00000001608	ENSDARP00000049419
ENSCAFP00000008168	ENSDARP00000012950
ENSCAFP00000029552	ENSDARP00000085993
ENSCAFP00000001478	ENSDARP00000100420
ENSCAFP00000001478	ENSDARP00000097792
ENSCAFP00000012693	ENSDARP00000128169
ENSCAFP00000001731	ENSDARP00000107305
ENSCAFP00000009362	ENSDARP00000073632
ENSCAFP00000009362	ENSDARP00000102997
ENSCAFP00000002671	ENSDARP00000082444
ENSCAFP00000018474	ENSDARP00000107355
ENSCAFP00000008904	ENSDARP00000079959
ENSCAFP00000019300	ENSDARP00000080136
ENSCAFP00000024463	ENSDARP00000114111
ENSCAFP00000018471	ENSDARP00000020528
ENSCAFP00000018471	ENSDARP00000048135
ENSCAFP00000008772	ENSDARP00000050541
ENSCAFP00000013268	ENSDARP00000118143
ENSCAFP00000040383	ENSDARP00000115280
ENSCAFP00000006600	ENSDARP00000088711
ENSCAFP00000024249	ENSDARP00000122176
ENSCAFP00000024249	ENSDARP00000113716
ENSCAFP00000007772	ENSDARP00000041401
ENSCAFP00000014905	ENSDARP00000103000
ENSCAFP00000001767	ENSDARP00000025057
ENSCAFP00000001767	ENSDARP00000128605
ENSCAFP00000021126	ENSDARP00000086622
ENSCAFP00000003364	ENSDARP00000040809
ENSCAFP00000001094	ENSDARP00000090929
ENSCAFP00000012576	ENSDARP00000086538
ENSCAFP00000011130	ENSDARP00000013325
ENSCAFP00000020487	ENSDARP00000073869
ENSCAFP00000023701	ENSDARP00000021237
ENSCAFP00000020741	ENSDARP00000073112
ENSCAFP00000020741	ENSDARP00000073184
ENSCAFP00000027973	ENSDARP00000022131
ENSCAFP00000017214	ENSDARP00000101463
ENSCAFP00000030290	ENSDARP00000062236
ENSCAFP00000041636	ENSDARP00000074835
ENSCAFP00000040183	ENSDARP00000128564
ENSCAFP00000040856	ENSDARP00000100478
ENSCAFP00000012369	ENSDARP00000106329
ENSCAFP00000007768	ENSDARP00000110922
ENSCAFP00000007768	ENSDARP00000103804
ENSCAFP00000014617	ENSDARP00000050129
ENSCAFP00000019709	ENSDARP00000090833
ENSCAFP00000005822	ENSDARP00000070056
ENSCAFP00000017928	ENSDARP00000090804
ENSCAFP00000019457	ENSDARP00000101922
ENSCAFP00000022925	ENSDARP00000080453
ENSCAFP00000016758	ENSDARP00000100323
ENSCAFP00000016758	ENSDARP00000102421
ENSCAFP00000023610	ENSDARP00000103889
ENSCAFP00000001305	ENSDARP00000114452
ENSCAFP00000022144	ENSDARP00000105635
ENSCAFP00000042619	ENSDARP00000105547
ENSCAFP00000017607	ENSDARP00000023268
ENSCAFP00000014908	ENSDARP00000100785
ENSCAFP00000021577	ENSDARP00000118027
ENSCAFP00000013880	ENSDARP00000102423
ENSCAFP00000012216	ENSDARP00000044082
ENSCAFP00000012216	ENSDARP00000015104
ENSCAFP00000016565	ENSDARP00000114249
ENSCAFP00000001404	ENSDARP00000129238
ENSCAFP00000024678	ENSDARP00000109205
ENSCAFP00000008945	ENSDARP00000089922
ENSCAFP00000023307	ENSDARP00000083210
ENSCAFP00000021152	ENSDARP00000098767
ENSCAFP00000023648	ENSDARP00000117850
ENSCAFP00000031657	ENSDARP00000105578
ENSCAFP00000023203	ENSDARP00000062985
ENSCAFP00000009788	ENSDARP00000102999
ENSCAFP00000019146	ENSDARP00000054091
ENSCAFP00000022671	ENSDARP00000126363
ENSCAFP00000036018	ENSDARP00000107839
ENSCAFP00000009823	ENSDARP00000123814
ENSCAFP00000000505	ENSDARP00000124057
ENSCAFP00000008270	ENSDARP00000117685
ENSCAFP00000014093	ENSDARP00000013115
ENSCAFP00000011244	ENSDARP00000041727
ENSCAFP00000013234	ENSDARP00000101543
ENSCAFP00000014261	ENSDARP00000042048
ENSCAFP00000025742	ENSDARP00000124888
ENSCAFP00000022112	ENSDARP00000111316
ENSCAFP00000022112	ENSDARP00000082779
ENSCAFP00000011253	ENSDARP00000082758
ENSCAFP00000029125	ENSDARP00000121534
ENSCAFP00000000330	ENSDARP00000070211
ENSCAFP00000010889	ENSDARP00000066654
ENSCAFP00000013756	ENSDARP00000109123
ENSCAFP00000016515	ENSDARP00000100833
ENSCAFP00000031950	ENSDARP00000047190
ENSCAFP00000002708	ENSDARP00000105936
ENSCAFP00000001186	ENSDARP00000090750
ENSCAFP00000013738	ENSDARP00000109858
ENSCAFP00000000907	ENSDARP00000069192
ENSCAFP00000000907	ENSDARP00000122392
ENSCAFP00000018229	ENSDARP00000065255
ENSCAFP00000007958	ENSDARP00000107238
ENSCAFP00000032366	ENSDARP00000050532
ENSCAFP00000028386	ENSDARP00000101144
ENSCAFP00000024883	ENSDARP00000110201
ENSCAFP00000003300	ENSDARP00000115859
ENSCAFP00000002810	ENSDARP00000115601
ENSCAFP00000013822	ENSDARP00000112656
ENSCAFP00000002327	ENSDARP00000023719
ENSCAFP00000023193	ENSDARP00000103421
ENSCAFP00000023193	ENSDARP00000128996
ENSCAFP00000036381	ENSDARP00000021876
ENSCAFP00000036381	ENSDARP00000056456
ENSCAFP00000005050	ENSDARP00000049862
ENSCAFP00000012330	ENSDARP00000061314
ENSCAFP00000026888	ENSDARP00000079657
ENSCAFP00000022210	ENSDARP00000074909
ENSCAFP00000035204	ENSDARP00000079665
ENSCAFP00000017625	ENSDARP00000103726
ENSCAFP00000025394	ENSDARP00000016888
ENSCAFP00000027748	ENSDARP00000127769
ENSCAFP00000002907	ENSDARP00000121899
ENSCAFP00000027318	ENSDARP00000098697
ENSCAFP00000009609	ENSDARP00000117108
ENSCAFP00000007191	ENSDARP00000116800
ENSCAFP00000023408	ENSDARP00000099945
ENSCAFP00000025331	ENSDARP00000128004
ENSCAFP00000007061	ENSDARP00000120902
ENSCAFP00000007322	ENSDARP00000009763
ENSCAFP00000007322	ENSDARP00000126239
ENSCAFP00000011841	ENSDARP00000126711
ENSCAFP00000017021	ENSDARP00000035450
ENSCAFP00000017021	ENSDARP00000067326
ENSCAFP00000027910	ENSDARP00000097906
ENSCAFP00000015093	ENSDARP00000128798
ENSCAFP00000000383	ENSDARP00000032728
ENSCAFP00000009652	ENSDARP00000011882
ENSCAFP00000015194	ENSDARP00000098293
ENSCAFP00000015194	ENSDARP00000081435
ENSCAFP00000003492	ENSDARP00000104020
ENSCAFP00000003495	ENSDARP00000117242
ENSCAFP00000001851	ENSDARP00000121750
ENSCAFP00000011084	ENSDARP00000024226
ENSCAFP00000007042	ENSDARP00000031677
ENSCAFP00000001353	ENSDARP00000119736
ENSCAFP00000014522	ENSDARP00000120629
ENSCAFP00000009921	ENSDARP00000058570
ENSCAFP00000042263	ENSDARP00000068039
ENSCAFP00000029813	ENSDARP00000115452
ENSCAFP00000029813	ENSDARP00000025657
ENSCAFP00000020882	ENSDARP00000099142
ENSCAFP00000031556	ENSDARP00000083591
ENSCAFP00000013258	ENSDARP00000105619
ENSCAFP00000005620	ENSDARP00000012094
ENSCAFP00000024751	ENSDARP00000096134
ENSCAFP00000015723	ENSDARP00000006502
ENSCAFP00000000283	ENSDARP00000115424
ENSCAFP00000020859	ENSDARP00000059445
ENSCAFP00000008672	ENSDARP00000110557
ENSCAFP00000028388	ENSDARP00000083101
ENSCAFP00000037686	ENSDARP00000116665
ENSCAFP00000004172	ENSDARP00000053545
ENSCAFP00000039903	ENSDARP00000066628
ENSCAFP00000000816	ENSDARP00000086486
ENSCAFP00000033052	ENSDARP00000060183
ENSCAFP00000014144	ENSDARP00000093642
ENSCAFP00000002320	ENSDARP00000112220
ENSCAFP00000009713	ENSDARP00000109350
ENSCAFP00000023435	ENSDARP00000098158
ENSCAFP00000023435	ENSDARP00000080214
ENSCAFP00000012717	ENSDARP00000103434
ENSCAFP00000012717	ENSDARP00000080529
ENSCAFP00000005794	ENSDARP00000126391
ENSCAFP00000041431	ENSDARP00000127636
ENSCAFP00000014382	ENSDARP00000103798
ENSCAFP00000003747	ENSDARP00000054019
ENSCAFP00000003747	ENSDARP00000115671
ENSCAFP00000013767	ENSDARP00000019858
ENSCAFP00000018798	ENSDARP00000103038
ENSCAFP00000037639	ENSDARP00000054070
ENSCAFP00000037639	ENSDARP00000071346
ENSCAFP00000025481	ENSDARP00000118970
ENSCAFP00000014524	ENSDARP00000114520
ENSCAFP00000004275	ENSDARP00000063569
ENSCAFP00000012522	ENSDARP00000056244
ENSCAFP00000008250	ENSDARP00000017489
ENSCAFP00000025287	ENSDARP00000122855
ENSCAFP00000007038	ENSDARP00000127960
ENSCAFP00000036910	ENSDARP00000076697
ENSCAFP00000002657	ENSDARP00000116695
ENSCAFP00000016690	ENSDARP00000116160
ENSCAFP00000013803	ENSDARP00000057729
ENSCAFP00000025455	ENSDARP00000069661
ENSCAFP00000003821	ENSDARP00000127560
ENSCAFP00000003821	ENSDARP00000075195
ENSCAFP00000018743	ENSDARP00000008092
ENSCAFP00000029326	ENSDARP00000114441
ENSCAFP00000029326	ENSDARP00000114711
ENSCAFP00000007787	ENSDARP00000112244
ENSCAFP00000006628	ENSDARP00000114070
ENSCAFP00000025086	ENSDARP00000043297
ENSCAFP00000025086	ENSDARP00000105362
ENSCAFP00000025086	ENSDARP00000058705
ENSCAFP00000016769	ENSDARP00000050897
ENSCAFP00000015395	ENSDARP00000104186
ENSCAFP00000015395	ENSDARP00000128024
ENSCAFP00000024743	ENSDARP00000036851
ENSCAFP00000003245	ENSDARP00000012506
ENSCAFP00000035560	ENSDARP00000017670
ENSCAFP00000035560	ENSDARP00000062538
ENSCAFP00000027953	ENSDARP00000109109
ENSCAFP00000019314	ENSDARP00000080404
ENSCAFP00000019314	ENSDARP00000075049
ENSCAFP00000000354	ENSDARP00000071575
ENSCAFP00000000354	ENSDARP00000098914
ENSCAFP00000005159	ENSDARP00000106372
ENSCAFP00000023103	ENSDARP00000110039
ENSCAFP00000015359	ENSDARP00000013943
ENSCAFP00000021451	ENSDARP00000097712
ENSCAFP00000019229	ENSDARP00000102615
ENSCAFP00000036558	ENSDARP00000088338
ENSCAFP00000026292	ENSDARP00000123693
ENSCAFP00000031096	ENSDARP00000101000
ENSCAFP00000039715	ENSDARP00000033575
ENSCAFP00000012666	ENSDARP00000071718
ENSCAFP00000002382	ENSDARP00000059840
ENSCAFP00000001232	ENSDARP00000013224
ENSCAFP00000028575	ENSDARP00000101095
ENSCAFP00000003634	ENSDARP00000106120
ENSCAFP00000031617	ENSDARP00000076977
ENSCAFP00000028921	ENSDARP00000095198
ENSCAFP00000021643	ENSDARP00000074711
ENSCAFP00000007311	ENSDARP00000122155
ENSCAFP00000002744	ENSDARP00000085788
ENSCAFP00000002718	ENSDARP00000118847
ENSCAFP00000012985	ENSDARP00000009179
ENSCAFP00000016299	ENSDARP00000091872
ENSCAFP00000027988	ENSDARP00000065494
ENSCAFP00000026442	ENSDARP00000079636
ENSCAFP00000026442	ENSDARP00000050209
ENSCAFP00000005987	ENSDARP00000052917
ENSCAFP00000005987	ENSDARP00000071644
ENSCAFP00000038424	ENSDARP00000110985
ENSCAFP00000018018	ENSDARP00000099100
ENSCAFP00000007024	ENSDARP00000033638
ENSCAFP00000002182	ENSDARP00000127157
ENSCAFP00000008737	ENSDARP00000075769
ENSCAFP00000000336	ENSDARP00000099020
ENSCAFP00000014785	ENSDARP00000102219
ENSCAFP00000014341	ENSDARP00000122442
ENSCAFP00000014341	ENSDARP00000098349
ENSCAFP00000016482	ENSDARP00000071206
ENSCAFP00000011049	ENSDARP00000023594
ENSCAFP00000000960	ENSDARP00000101167
ENSCAFP00000010199	ENSDARP00000097850
ENSCAFP00000009831	ENSDARP00000107236
ENSCAFP00000013371	ENSDARP00000123046
ENSCAFP00000005807	ENSDARP00000064708
ENSCAFP00000014755	ENSDARP00000080869
ENSCAFP00000009333	ENSDARP00000107843
ENSCAFP00000001181	ENSDARP00000027028
ENSCAFP00000008269	ENSDARP00000122172
ENSCAFP00000040025	ENSDARP00000083123
ENSCAFP00000040397	ENSDARP00000109699
ENSCAFP00000040397	ENSDARP00000004922
ENSCAFP00000029650	ENSDARP00000095874
ENSCAFP00000030301	ENSDARP00000017189
ENSCAFP00000010357	ENSDARP00000106590
ENSCAFP00000012634	ENSDARP00000110098
ENSCAFP00000027626	ENSDARP00000051778
ENSCAFP00000026612	ENSDARP00000019179
ENSCAFP00000019248	ENSDARP00000106508
ENSCAFP00000014457	ENSDARP00000051900
ENSCAFP00000014876	ENSDARP00000101211
ENSCAFP00000004684	ENSDARP00000104045
ENSCAFP00000018196	ENSDARP00000118274
ENSCAFP00000008676	ENSDARP00000040265
ENSCAFP00000015142	ENSDARP00000010347
ENSCAFP00000008695	ENSDARP00000109289
ENSCAFP00000013332	ENSDARP00000009713
ENSCAFP00000010208	ENSDARP00000077123
ENSCAFP00000010208	ENSDARP00000085962
ENSCAFP00000017851	ENSDARP00000104195
ENSCAFP00000022877	ENSDARP00000087625
ENSCAFP00000022394	ENSDARP00000002994
ENSCAFP00000035182	ENSDARP00000092636
ENSCAFP00000019592	ENSDARP00000080411
ENSCAFP00000039994	ENSDARP00000104463
ENSCAFP00000022071	ENSDARP00000098422
ENSCAFP00000022071	ENSDARP00000081544
ENSCAFP00000001737	ENSDARP00000124637
ENSCAFP00000029582	ENSDARP00000061172
ENSCAFP00000029308	ENSDARP00000073256
ENSCAFP00000017055	ENSDARP00000109056
ENSCAFP00000017546	ENSDARP00000019154
ENSCAFP00000027327	ENSDARP00000105565
ENSCAFP00000040914	ENSDARP00000056137
ENSCAFP00000026836	ENSDARP00000096452
ENSCAFP00000002712	ENSDARP00000075918
ENSCAFP00000015417	ENSDARP00000024892
ENSCAFP00000039187	ENSDARP00000033243
ENSCAFP00000016267	ENSDARP00000009990
ENSCAFP00000027450	ENSDARP00000082527
ENSCAFP00000027450	ENSDARP00000112624
ENSCAFP00000010509	ENSDARP00000121427
ENSCAFP00000021458	ENSDARP00000056744
ENSCAFP00000024076	ENSDARP00000110623
ENSCAFP00000024050	ENSDARP00000008312
ENSCAFP00000018889	ENSDARP00000115028
ENSCAFP00000004870	ENSDARP00000058458
ENSCAFP00000001500	ENSDARP00000058577
ENSCAFP00000010193	ENSDARP00000123862
ENSCAFP00000000995	ENSDARP00000100941
ENSCAFP00000011248	ENSDARP00000100140
ENSCAFP00000040454	ENSDARP00000127920
ENSCAFP00000014196	ENSDARP00000091859
ENSCAFP00000014196	ENSDARP00000068939
ENSCAFP00000026515	ENSDARP00000074181
ENSCAFP00000007442	ENSDARP00000105618
ENSCAFP00000034132	ENSDARP00000069215
ENSCAFP00000027185	ENSDARP00000069966
ENSCAFP00000042803	ENSDARP00000047451
ENSCAFP00000027628	ENSDARP00000126254
ENSCAFP00000027628	ENSDARP00000112191
ENSCAFP00000016366	ENSDARP00000109534
ENSCAFP00000016366	ENSDARP00000109176
ENSCAFP00000003752	ENSDARP00000121336
ENSCAFP00000003752	ENSDARP00000073748
ENSCAFP00000024542	ENSDARP00000059795
ENSCAFP00000028973	ENSDARP00000094761
ENSCAFP00000005211	ENSDARP00000091640
ENSCAFP00000010842	ENSDARP00000067516
ENSCAFP00000010842	ENSDARP00000071808
ENSCAFP00000030300	ENSDARP00000049675
ENSCAFP00000010601	ENSDARP00000079760
ENSCAFP00000001779	ENSDARP00000071548
ENSCAFP00000008700	ENSDARP00000022617
ENSCAFP00000005713	ENSDARP00000112866
ENSCAFP00000007922	ENSDARP00000016803
ENSCAFP00000019768	ENSDARP00000095367
ENSCAFP00000019768	ENSDARP00000112925
ENSCAFP00000000205	ENSDARP00000114555
ENSCAFP00000027611	ENSDARP00000074827
ENSCAFP00000003204	ENSDARP00000074928
ENSCAFP00000030231	ENSDARP00000027924
ENSCAFP00000001720	ENSDARP00000105198
ENSCAFP00000040350	ENSDARP00000121877
ENSCAFP00000021931	ENSDARP00000059263
ENSCAFP00000024190	ENSDARP00000074553
ENSCAFP00000011773	ENSDARP00000075741
ENSCAFP00000011773	ENSDARP00000027521
ENSCAFP00000014169	ENSDARP00000060624
ENSCAFP00000025701	ENSDARP00000015065
ENSCAFP00000025701	ENSDARP00000108873
ENSCAFP00000026635	ENSDARP00000097710
ENSCAFP00000026635	ENSDARP00000097725
ENSCAFP00000006790	ENSDARP00000109506
ENSCAFP00000011266	ENSDARP00000073348
ENSCAFP00000042346	ENSDARP00000002357
ENSCAFP00000012336	ENSDARP00000094416
ENSCAFP00000015053	ENSDARP00000094479
ENSCAFP00000015053	ENSDARP00000090521
ENSCAFP00000011272	ENSDARP00000034396
ENSCAFP00000008218	ENSDARP00000097852
ENSCAFP00000036000	ENSDARP00000095054
ENSCAFP00000039647	ENSDARP00000060282
ENSCAFP00000036103	ENSDARP00000068362
ENSCAFP00000040130	ENSDARP00000083841
ENSCAFP00000040130	ENSDARP00000115340
ENSCAFP00000020218	ENSDARP00000125676
ENSCAFP00000025299	ENSDARP00000108443
ENSCAFP00000014399	ENSDARP00000102414
ENSCAFP00000014399	ENSDARP00000117598
ENSCAFP00000008612	ENSDARP00000098329
ENSCAFP00000015847	ENSDARP00000098796
ENSCAFP00000015880	ENSDARP00000124278
ENSCAFP00000015880	ENSDARP00000000488
ENSCAFP00000016522	ENSDARP00000109084
ENSCAFP00000042364	ENSDARP00000115190
ENSCAFP00000038599	ENSDARP00000078265
ENSCAFP00000012357	ENSDARP00000062401
ENSCAFP00000036239	ENSDARP00000120955
ENSCAFP00000011403	ENSDARP00000115246
ENSCAFP00000029694	ENSDARP00000101673
ENSCAFP00000029694	ENSDARP00000099963
ENSCAFP00000011059	ENSDARP00000027046
ENSCAFP00000020520	ENSDARP00000018976
ENSCAFP00000038130	ENSDARP00000056080
ENSCAFP00000000512	ENSDARP00000031210
ENSCAFP00000006229	ENSDARP00000064732
ENSCAFP00000002920	ENSDARP00000125702
ENSCAFP00000025266	ENSDARP00000094348
ENSCAFP00000021708	ENSDARP00000084189
ENSCAFP00000015003	ENSDARP00000100942
ENSCAFP00000013717	ENSDARP00000094932
ENSCAFP00000042832	ENSDARP00000125735
ENSCAFP00000014462	ENSDARP00000074839
ENSCAFP00000023996	ENSDARP00000069134
ENSCAFP00000002162	ENSDARP00000110566
ENSCAFP00000008411	ENSDARP00000106447
ENSCAFP00000011346	ENSDARP00000059326
ENSCAFP00000011346	ENSDARP00000112876
ENSCAFP00000029203	ENSDARP00000073475
ENSCAFP00000021440	ENSDARP00000123846
ENSCAFP00000019182	ENSDARP00000106584
ENSCAFP00000010252	ENSDARP00000111199
ENSCAFP00000002487	ENSDARP00000103408
ENSCAFP00000023340	ENSDARP00000033788
ENSCAFP00000012324	ENSDARP00000015588
ENSCAFP00000024041	ENSDARP00000067620
ENSCAFP00000019077	ENSDARP00000128756
ENSCAFP00000034722	ENSDARP00000073136
ENSCAFP00000035064	ENSDARP00000042275
ENSCAFP00000007775	ENSDARP00000086634
ENSCAFP00000039566	ENSDARP00000105484
ENSCAFP00000039566	ENSDARP00000094840
ENSCAFP00000011653	ENSDARP00000077648
ENSCAFP00000011653	ENSDARP00000075158
ENSCAFP00000011629	ENSDARP00000096925
ENSCAFP00000011629	ENSDARP00000076274
ENSCAFP00000025994	ENSDARP00000035841
ENSCAFP00000023098	ENSDARP00000114597
ENSCAFP00000029023	ENSDARP00000060192
ENSCAFP00000008080	ENSDARP00000076434
ENSCAFP00000026490	ENSDARP00000041380
ENSCAFP00000004205	ENSDARP00000121369
ENSCAFP00000029480	ENSDARP00000065879
ENSCAFP00000037223	ENSDARP00000118491
ENSCAFP00000004723	ENSDARP00000095079
ENSCAFP00000004259	ENSDARP00000074719
ENSCAFP00000016446	ENSDARP00000003013
ENSCAFP00000018827	ENSDARP00000085363
ENSCAFP00000011000	ENSDARP00000052364
ENSCAFP00000036854	ENSDARP00000062701
ENSCAFP00000011002	ENSDARP00000052365
ENSCAFP00000002323	ENSDARP00000024947
ENSCAFP00000002323	ENSDARP00000046217
ENSCAFP00000028904	ENSDARP00000067933
ENSCAFP00000009205	ENSDARP00000101844
ENSCAFP00000028822	ENSDARP00000034038
ENSCAFP00000021571	ENSDARP00000095538
ENSCAFP00000001373	ENSDARP00000071951
ENSCAFP00000038527	ENSDARP00000042099
ENSCAFP00000038527	ENSDARP00000034858
ENSCAFP00000027709	ENSDARP00000111484
ENSCAFP00000027709	ENSDARP00000067540
ENSCAFP00000019682	ENSDARP00000008510
ENSCAFP00000017872	ENSDARP00000061036
ENSCAFP00000043151	ENSDARP00000071406
ENSCAFP00000006304	ENSDARP00000057971
ENSCAFP00000029657	ENSDARP00000058661
ENSCAFP00000007805	ENSDARP00000009258
ENSCAFP00000013031	ENSDARP00000079802
ENSCAFP00000013031	ENSDARP00000120305
ENSCAFP00000019330	ENSDARP00000082836
ENSCAFP00000028744	ENSDARP00000118154
ENSCAFP00000000535	ENSDARP00000067130
ENSCAFP00000014260	ENSDARP00000109755
ENSCAFP00000022443	ENSDARP00000077740
ENSCAFP00000017520	ENSDARP00000049464
ENSCAFP00000025858	ENSDARP00000100679
ENSCAFP00000043003	ENSDARP00000085375
ENSCAFP00000028203	ENSDARP00000070155
ENSCAFP00000002871	ENSDARP00000121575
ENSCAFP00000002838	ENSDARP00000114970
ENSCAFP00000038335	ENSDARP00000073572
ENSCAFP00000013953	ENSDARP00000124594
ENSCAFP00000013953	ENSDARP00000101759
ENSCAFP00000034708	ENSDARP00000043428
ENSCAFP00000012024	ENSDARP00000089852
ENSCAFP00000012024	ENSDARP00000075936
ENSCAFP00000029486	ENSDARP00000048613
ENSCAFP00000029486	ENSDARP00000077277
ENSCAFP00000016477	ENSDARP00000118703
ENSCAFP00000016477	ENSDARP00000125103
ENSCAFP00000022651	ENSDARP00000103191
ENSCAFP00000017974	ENSDARP00000099567
ENSCAFP00000006504	ENSDARP00000089792
ENSCAFP00000002121	ENSDARP00000050527
ENSCAFP00000002121	ENSDARP00000073055
ENSCAFP00000005246	ENSDARP00000100708
ENSCAFP00000022761	ENSDARP00000108179
ENSCAFP00000011517	ENSDARP00000112124
ENSCAFP00000019085	ENSDARP00000072664
ENSCAFP00000013033	ENSDARP00000089068
ENSCAFP00000001753	ENSDARP00000107643
ENSCAFP00000001753	ENSDARP00000057421
ENSCAFP00000003601	ENSDARP00000021266
ENSCAFP00000027765	ENSDARP00000099485
ENSCAFP00000026362	ENSDARP00000126876
ENSCAFP00000002059	ENSDARP00000128910
ENSCAFP00000002059	ENSDARP00000122562
ENSCAFP00000005718	ENSDARP00000098656
ENSCAFP00000014984	ENSDARP00000010990
ENSCAFP00000022527	ENSDARP00000076483
ENSCAFP00000014297	ENSDARP00000096012
ENSCAFP00000014297	ENSDARP00000065032
ENSCAFP00000002751	ENSDARP00000028958
ENSCAFP00000010831	ENSDARP00000045658
ENSCAFP00000013825	ENSDARP00000074466
ENSCAFP00000013825	ENSDARP00000121481
ENSCAFP00000011750	ENSDARP00000037677
ENSCAFP00000019848	ENSDARP00000100688
ENSCAFP00000006438	ENSDARP00000040333
ENSCAFP00000014225	ENSDARP00000059343
ENSCAFP00000023211	ENSDARP00000109627
ENSCAFP00000027388	ENSDARP00000057501
ENSCAFP00000030795	ENSDARP00000003481
ENSCAFP00000006911	ENSDARP00000077802
ENSCAFP00000028851	ENSDARP00000028345
ENSCAFP00000017369	ENSDARP00000110639
ENSCAFP00000021058	ENSDARP00000101197
ENSCAFP00000016577	ENSDARP00000086420
ENSCAFP00000016777	ENSDARP00000102401
ENSCAFP00000012323	ENSDARP00000110866
ENSCAFP00000021750	ENSDARP00000000618
ENSCAFP00000041567	ENSDARP00000084183
ENSCAFP00000041567	ENSDARP00000080722
ENSCAFP00000027005	ENSDARP00000096817
ENSCAFP00000014051	ENSDARP00000127379
ENSCAFP00000024728	ENSDARP00000105911
ENSCAFP00000004477	ENSDARP00000094406
ENSCAFP00000019690	ENSDARP00000062291
ENSCAFP00000015958	ENSDARP00000102117
ENSCAFP00000006049	ENSDARP00000045947
ENSCAFP00000039727	ENSDARP00000109040
ENSCAFP00000010477	ENSDARP00000107088
ENSCAFP00000014011	ENSDARP00000042754
ENSCAFP00000011233	ENSDARP00000048721
ENSCAFP00000011233	ENSDARP00000124263
ENSCAFP00000014952	ENSDARP00000093644
ENSCAFP00000002835	ENSDARP00000100886
ENSCAFP00000002835	ENSDARP00000100747
ENSCAFP00000004557	ENSDARP00000100545
ENSCAFP00000027559	ENSDARP00000032054
ENSCAFP00000008228	ENSDARP00000056279
ENSCAFP00000008228	ENSDARP00000029635
ENSCAFP00000013277	ENSDARP00000023022
ENSCAFP00000013277	ENSDARP00000110274
ENSCAFP00000030227	ENSDARP00000111022
ENSCAFP00000019481	ENSDARP00000093211
ENSCAFP00000016506	ENSDARP00000050602
ENSCAFP00000021906	ENSDARP00000116080
ENSCAFP00000016885	ENSDARP00000015024
ENSCAFP00000043160	ENSDARP00000112509
ENSCAFP00000029334	ENSDARP00000122666
ENSCAFP00000007389	ENSDARP00000016210
ENSCAFP00000010660	ENSDARP00000088447
ENSCAFP00000017097	ENSDARP00000102225
ENSCAFP00000026548	ENSDARP00000098126
ENSCAFP00000003459	ENSDARP00000099487
ENSCAFP00000007211	ENSDARP00000025776
ENSCAFP00000020602	ENSDARP00000023792
ENSCAFP00000025819	ENSDARP00000045808
ENSCAFP00000015487	ENSDARP00000000005
ENSCAFP00000015487	ENSDARP00000040034
ENSCAFP00000015741	ENSDARP00000040537
ENSCAFP00000015741	ENSDARP00000107582
ENSCAFP00000005087	ENSDARP00000099313
ENSCAFP00000007340	ENSDARP00000109004
ENSCAFP00000007340	ENSDARP00000122431
ENSCAFP00000012869	ENSDARP00000016733
ENSCAFP00000007343	ENSDARP00000114828
ENSCAFP00000007343	ENSDARP00000112412
ENSCAFP00000010930	ENSDARP00000093111
ENSCAFP00000041344	ENSDARP00000089001
ENSCAFP00000021831	ENSDARP00000017850
ENSCAFP00000017967	ENSDARP00000122887
ENSCAFP00000016703	ENSDARP00000092857
ENSCAFP00000021336	ENSDARP00000107378
ENSCAFP00000005395	ENSDARP00000129564
ENSCAFP00000005395	ENSDARP00000116133
ENSCAFP00000027242	ENSDARP00000114217
ENSCAFP00000029709	ENSDARP00000013643
ENSCAFP00000029709	ENSDARP00000109017
ENSCAFP00000030101	ENSDARP00000098991
ENSCAFP00000030101	ENSDARP00000063174
ENSCAFP00000042740	ENSDARP00000118341
ENSCAFP00000042740	ENSDARP00000076235
ENSCAFP00000028058	ENSDARP00000119527
ENSCAFP00000033785	ENSDARP00000067853
ENSCAFP00000033785	ENSDARP00000093501
ENSCAFP00000022584	ENSDARP00000112471
ENSCAFP00000037874	ENSDARP00000104134
ENSCAFP00000041075	ENSDARP00000080111
ENSCAFP00000041075	ENSDARP00000080110
ENSCAFP00000017473	ENSDARP00000102111
ENSCAFP00000017473	ENSDARP00000075341
ENSCAFP00000012989	ENSDARP00000055563
ENSCAFP00000026368	ENSDARP00000080391
ENSCAFP00000010866	ENSDARP00000125700
ENSCAFP00000028248	ENSDARP00000100475
ENSCAFP00000020417	ENSDARP00000105604
ENSCAFP00000016342	ENSDARP00000084002
ENSCAFP00000016342	ENSDARP00000078392
ENSCAFP00000027014	ENSDARP00000077150
ENSCAFP00000004461	ENSDARP00000040726
ENSCAFP00000004461	ENSDARP00000095151
ENSCAFP00000042874	ENSDARP00000047088
ENSCAFP00000042874	ENSDARP00000106742
ENSCAFP00000019510	ENSDARP00000109320
ENSCAFP00000019510	ENSDARP00000120661
ENSCAFP00000010096	ENSDARP00000105074
ENSCAFP00000016040	ENSDARP00000122490
ENSCAFP00000025048	ENSDARP00000065806
ENSCAFP00000027535	ENSDARP00000060934
ENSCAFP00000027803	ENSDARP00000101753
ENSCAFP00000008257	ENSDARP00000107016
ENSCAFP00000030286	ENSDARP00000124191
ENSCAFP00000004338	ENSDARP00000089270
ENSCAFP00000021920	ENSDARP00000110364
ENSCAFP00000021920	ENSDARP00000053840
ENSCAFP00000020479	ENSDARP00000084303
ENSCAFP00000010528	ENSDARP00000129308
ENSCAFP00000002282	ENSDARP00000042516
ENSCAFP00000002282	ENSDARP00000071653
ENSCAFP00000003937	ENSDARP00000087679
ENSCAFP00000025498	ENSDARP00000074579
ENSCAFP00000016027	ENSDARP00000103821
ENSCAFP00000017416	ENSDARP00000103920
ENSCAFP00000009217	ENSDARP00000023907
ENSCAFP00000024111	ENSDARP00000007948
ENSCAFP00000005431	ENSDARP00000066788
ENSCAFP00000033064	ENSDARP00000106674
ENSCAFP00000041330	ENSDARP00000124963
ENSCAFP00000041330	ENSDARP00000043700
ENSCAFP00000003808	ENSDARP00000055306
ENSCAFP00000019008	ENSDARP00000069236
ENSCAFP00000020147	ENSDARP00000105066
ENSCAFP00000020147	ENSDARP00000106770
ENSCAFP00000035860	ENSDARP00000036969
ENSCAFP00000016927	ENSDARP00000072289
ENSCAFP00000023419	ENSDARP00000114768
ENSCAFP00000023419	ENSDARP00000110288
ENSCAFP00000013248	ENSDARP00000104974
ENSCAFP00000027546	ENSDARP00000032748
ENSCAFP00000019203	ENSDARP00000105420
ENSCAFP00000026175	ENSDARP00000102589
ENSCAFP00000000209	ENSDARP00000108298
ENSCAFP00000000209	ENSDARP00000089498
ENSCAFP00000014976	ENSDARP00000066371
ENSCAFP00000007169	ENSDARP00000119345
ENSCAFP00000017909	ENSDARP00000059212
ENSCAFP00000003112	ENSDARP00000048437
ENSCAFP00000029255	ENSDARP00000109366
ENSCAFP00000024628	ENSDARP00000107614
ENSCAFP00000000403	ENSDARP00000115010
ENSCAFP00000000403	ENSDARP00000017195
ENSCAFP00000015779	ENSDARP00000026470
ENSCAFP00000006606	ENSDARP00000006882
ENSCAFP00000019617	ENSDARP00000088981
ENSCAFP00000015057	ENSDARP00000027611
ENSCAFP00000024843	ENSDARP00000128495
ENSCAFP00000001504	ENSDARP00000129239
ENSCAFP00000001504	ENSDARP00000123551
ENSCAFP00000012674	ENSDARP00000086285
ENSCAFP00000002112	ENSDARP00000113718
ENSCAFP00000001053	ENSDARP00000066923
ENSCAFP00000016211	ENSDARP00000109057
ENSCAFP00000008798	ENSDARP00000085589
ENSCAFP00000019018	ENSDARP00000080685
ENSCAFP00000004540	ENSDARP00000095560
ENSCAFP00000004540	ENSDARP00000005233
ENSCAFP00000004467	ENSDARP00000087373
ENSCAFP00000017449	ENSDARP00000093160
ENSCAFP00000030785	ENSDARP00000127233
ENSCAFP00000006120	ENSDARP00000081388
ENSCAFP00000041321	ENSDARP00000102765
ENSCAFP00000010402	ENSDARP00000108041
ENSCAFP00000010402	ENSDARP00000048854
ENSCAFP00000009979	ENSDARP00000084492
ENSCAFP00000009979	ENSDARP00000100524
ENSCAFP00000029454	ENSDARP00000043095
ENSCAFP00000027717	ENSDARP00000109106
ENSCAFP00000016665	ENSDARP00000051523
ENSCAFP00000000346	ENSDARP00000059368
ENSCAFP00000006144	ENSDARP00000005262
ENSCAFP00000020720	ENSDARP00000063617
ENSCAFP00000009188	ENSDARP00000090326
ENSCAFP00000022743	ENSDARP00000055063
ENSCAFP00000022743	ENSDARP00000096752
ENSCAFP00000030624	ENSDARP00000119857
ENSCAFP00000030624	ENSDARP00000113048
ENSCAFP00000021891	ENSDARP00000117214
ENSCAFP00000031764	ENSDARP00000054848
ENSCAFP00000035137	ENSDARP00000108316
ENSCAFP00000005875	ENSDARP00000086140
ENSCAFP00000005875	ENSDARP00000120819
ENSCAFP00000029678	ENSDARP00000019368
ENSCAFP00000037136	ENSDARP00000092246
ENSCAFP00000005384	ENSDARP00000116730
ENSCAFP00000017800	ENSDARP00000122116
ENSCAFP00000013620	ENSDARP00000104864
ENSCAFP00000040405	ENSDARP00000070289
ENSCAFP00000029306	ENSDARP00000075348
ENSCAFP00000013457	ENSDARP00000003841
ENSCAFP00000014414	ENSDARP00000082979
ENSCAFP00000014414	ENSDARP00000105236
ENSCAFP00000017615	ENSDARP00000124218
ENSCAFP00000038422	ENSDARP00000069581
ENSCAFP00000009604	ENSDARP00000124101
ENSCAFP00000030150	ENSDARP00000123657
ENSCAFP00000030151	ENSDARP00000081043
ENSCAFP00000010537	ENSDARP00000102628
ENSCAFP00000029837	ENSDARP00000012776
ENSCAFP00000006275	ENSDARP00000096556
ENSCAFP00000024866	ENSDARP00000082159
ENSCAFP00000024783	ENSDARP00000100472
ENSCAFP00000027907	ENSDARP00000008105
ENSCAFP00000015678	ENSDARP00000104821
ENSCAFP00000000305	ENSDARP00000053530
ENSCAFP00000032037	ENSDARP00000109215
ENSCAFP00000020283	ENSDARP00000098515
ENSCAFP00000000237	ENSDARP00000090749
ENSCAFP00000008287	ENSDARP00000126058
ENSCAFP00000028152	ENSDARP00000107099
ENSCAFP00000005057	ENSDARP00000068216
ENSCAFP00000005060	ENSDARP00000061075
ENSCAFP00000016162	ENSDARP00000027966
ENSCAFP00000037526	ENSDARP00000097622
ENSCAFP00000037526	ENSDARP00000107490
ENSCAFP00000018306	ENSDARP00000120440
ENSCAFP00000018306	ENSDARP00000049927
ENSCAFP00000021870	ENSDARP00000060575
ENSCAFP00000021870	ENSDARP00000096413
ENSCAFP00000029644	ENSDARP00000096458
ENSCAFP00000029644	ENSDARP00000010568
ENSCAFP00000001713	ENSDARP00000124791
ENSCAFP00000013814	ENSDARP00000108464
ENSCAFP00000022420	ENSDARP00000033648
ENSCAFP00000041269	ENSDARP00000060005
ENSCAFP00000041648	ENSDARP00000114921
ENSCAFP00000014125	ENSDARP00000125087
ENSCAFP00000038197	ENSDARP00000020170
ENSCAFP00000008225	ENSDARP00000084452
ENSCAFP00000008225	ENSDARP00000105699
ENSCAFP00000012211	ENSDARP00000122306
ENSCAFP00000017107	ENSDARP00000109910
ENSCAFP00000007064	ENSDARP00000121593
ENSCAFP00000007064	ENSDARP00000076415
ENSCAFP00000002156	ENSDARP00000038214
ENSCAFP00000000946	ENSDARP00000106388
ENSCAFP00000000946	ENSDARP00000115296
ENSCAFP00000025939	ENSDARP00000105530
ENSCAFP00000026270	ENSDARP00000127735
ENSCAFP00000026270	ENSDARP00000088314
ENSCAFP00000004380	ENSDARP00000081860
ENSCAFP00000029202	ENSDARP00000096327
ENSCAFP00000015442	ENSDARP00000094631
ENSCAFP00000015442	ENSDARP00000012087
ENSCAFP00000015379	ENSDARP00000105876
ENSCAFP00000017194	ENSDARP00000106132
ENSCAFP00000036795	ENSDARP00000067167
ENSCAFP00000029584	ENSDARP00000086185
ENSCAFP00000013678	ENSDARP00000060701
ENSCAFP00000009247	ENSDARP00000103159
ENSCAFP00000008859	ENSDARP00000070556
ENSCAFP00000022404	ENSDARP00000049502
ENSCAFP00000040146	ENSDARP00000123656
ENSCAFP00000012718	ENSDARP00000024623
ENSCAFP00000012356	ENSDARP00000054234
ENSCAFP00000019271	ENSDARP00000120586
ENSCAFP00000004107	ENSDARP00000129827
ENSCAFP00000015214	ENSDARP00000087335
ENSCAFP00000030219	ENSDARP00000061737
ENSCAFP00000012808	ENSDARP00000068355
ENSCAFP00000014197	ENSDARP00000067923
ENSCAFP00000006618	ENSDARP00000021737
ENSCAFP00000008035	ENSDARP00000118376
ENSCAFP00000023715	ENSDARP00000008364
ENSCAFP00000024185	ENSDARP00000057376
ENSCAFP00000023918	ENSDARP00000077706
ENSCAFP00000029643	ENSDARP00000084823
ENSCAFP00000021434	ENSDARP00000004624
ENSCAFP00000041457	ENSDARP00000092387
ENSCAFP00000017804	ENSDARP00000104288
ENSCAFP00000011771	ENSDARP00000079577
ENSCAFP00000022440	ENSDARP00000080499
ENSCAFP00000022440	ENSDARP00000111239
ENSCAFP00000019424	ENSDARP00000117350
ENSCAFP00000007947	ENSDARP00000017119
ENSCAFP00000025284	ENSDARP00000128675
ENSCAFP00000023813	ENSDARP00000104030
ENSCAFP00000038683	ENSDARP00000004144
ENSCAFP00000000386	ENSDARP00000058796
ENSCAFP00000024250	ENSDARP00000055153
ENSCAFP00000010363	ENSDARP00000112058
ENSCAFP00000015946	ENSDARP00000129811
ENSCAFP00000025521	ENSDARP00000007196
ENSCAFP00000032890	ENSDARP00000076899
ENSCAFP00000018805	ENSDARP00000103061
ENSCAFP00000018805	ENSDARP00000103566
ENSCAFP00000021097	ENSDARP00000111947
ENSCAFP00000021097	ENSDARP00000072337
ENSCAFP00000021509	ENSDARP00000013286
ENSCAFP00000010522	ENSDARP00000004943
ENSCAFP00000017270	ENSDARP00000109804
ENSCAFP00000017270	ENSDARP00000059954
ENSCAFP00000028888	ENSDARP00000067735
ENSCAFP00000014052	ENSDARP00000062899
ENSCAFP00000007593	ENSDARP00000088337
ENSCAFP00000007593	ENSDARP00000119462
ENSCAFP00000016094	ENSDARP00000128208
ENSCAFP00000015248	ENSDARP00000075472
ENSCAFP00000027436	ENSDARP00000071521
ENSCAFP00000031095	ENSDARP00000104230
ENSCAFP00000005506	ENSDARP00000004889
ENSCAFP00000011429	ENSDARP00000029203
ENSCAFP00000028654	ENSDARP00000028333
ENSCAFP00000028654	ENSDARP00000007424
ENSCAFP00000036046	ENSDARP00000124409
ENSCAFP00000036046	ENSDARP00000063995
ENSCAFP00000018620	ENSDARP00000003665
ENSCAFP00000017612	ENSDARP00000049166
ENSCAFP00000018360	ENSDARP00000113461
ENSCAFP00000018360	ENSDARP00000084498
ENSCAFP00000040776	ENSDARP00000035581
ENSCAFP00000021115	ENSDARP00000056419
ENSCAFP00000002114	ENSDARP00000020361
ENSCAFP00000022465	ENSDARP00000051391
ENSCAFP00000025517	ENSDARP00000009970
ENSCAFP00000011755	ENSDARP00000071885
ENSCAFP00000011755	ENSDARP00000088034
ENSCAFP00000030943	ENSDARP00000109124
ENSCAFP00000002164	ENSDARP00000063007
ENSCAFP00000008897	ENSDARP00000022107
ENSCAFP00000009895	ENSDARP00000099262
ENSCAFP00000040084	ENSDARP00000012447
ENSCAFP00000001757	ENSDARP00000109375
ENSCAFP00000029839	ENSDARP00000104233
ENSCAFP00000029636	ENSDARP00000005251
ENSCAFP00000008605	ENSDARP00000060344
ENSCAFP00000021166	ENSDARP00000003564
ENSCAFP00000016160	ENSDARP00000069982
ENSCAFP00000024579	ENSDARP00000051548
ENSCAFP00000026656	ENSDARP00000006712
ENSCAFP00000027162	ENSDARP00000088296
ENSCAFP00000027162	ENSDARP00000064965
ENSCAFP00000015483	ENSDARP00000109893
ENSCAFP00000037628	ENSDARP00000078938
ENSCAFP00000038890	ENSDARP00000060953
ENSCAFP00000015285	ENSDARP00000070706
ENSCAFP00000026634	ENSDARP00000022483
ENSCAFP00000026634	ENSDARP00000110181
ENSCAFP00000000263	ENSDARP00000105872
ENSCAFP00000029281	ENSDARP00000091863
ENSCAFP00000019775	ENSDARP00000041857
ENSCAFP00000012583	ENSDARP00000029449
ENSCAFP00000012583	ENSDARP00000072374
ENSCAFP00000020432	ENSDARP00000101724
ENSCAFP00000009251	ENSDARP00000085782
ENSCAFP00000003697	ENSDARP00000123249
ENSCAFP00000003697	ENSDARP00000011459
ENSCAFP00000006601	ENSDARP00000011222
ENSCAFP00000006601	ENSDARP00000074081
ENSCAFP00000016718	ENSDARP00000068639
ENSCAFP00000027819	ENSDARP00000099634
ENSCAFP00000027819	ENSDARP00000102572
ENSCAFP00000025014	ENSDARP00000098597
ENSCAFP00000018718	ENSDARP00000104597
ENSCAFP00000039272	ENSDARP00000009407
ENSCAFP00000015650	ENSDARP00000115000
ENSCAFP00000037417	ENSDARP00000074501
ENSCAFP00000036581	ENSDARP00000129617
ENSCAFP00000040503	ENSDARP00000101212
ENSCAFP00000013148	ENSDARP00000093744
ENSCAFP00000021263	ENSDARP00000100863
ENSCAFP00000028310	ENSDARP00000099375
ENSCAFP00000015388	ENSDARP00000122491
ENSCAFP00000023416	ENSDARP00000099219
ENSCAFP00000018072	ENSDARP00000098390
ENSCAFP00000019700	ENSDARP00000064553
ENSCAFP00000018831	ENSDARP00000112103
ENSCAFP00000017575	ENSDARP00000109055
ENSCAFP00000020134	ENSDARP00000118603
ENSCAFP00000009924	ENSDARP00000114621
ENSCAFP00000029045	ENSDARP00000036958
ENSCAFP00000029045	ENSDARP00000041938
ENSCAFP00000004375	ENSDARP00000041034
ENSCAFP00000004375	ENSDARP00000118861
ENSCAFP00000008880	ENSDARP00000011585
ENSCAFP00000015065	ENSDARP00000114195
ENSCAFP00000023775	ENSDARP00000098999
ENSCAFP00000023775	ENSDARP00000100192
ENSCAFP00000038748	ENSDARP00000108259
ENSCAFP00000016192	ENSDARP00000022305
ENSCAFP00000011181	ENSDARP00000107618
ENSCAFP00000027555	ENSDARP00000023313
ENSCAFP00000007862	ENSDARP00000052422
ENSCAFP00000005905	ENSDARP00000097465
ENSCAFP00000009370	ENSDARP00000090302
ENSCAFP00000027304	ENSDARP00000117091
ENSCAFP00000013256	ENSDARP00000045189
ENSCAFP00000032856	ENSDARP00000060159
ENSCAFP00000032856	ENSDARP00000052801
ENSCAFP00000005719	ENSDARP00000051786
ENSCAFP00000015157	ENSDARP00000009358
ENSCAFP00000014272	ENSDARP00000108432
ENSCAFP00000008265	ENSDARP00000065198
ENSCAFP00000024272	ENSDARP00000011150
ENSCAFP00000024272	ENSDARP00000025205
ENSCAFP00000030200	ENSDARP00000117760
ENSCAFP00000008175	ENSDARP00000031737
ENSCAFP00000016005	ENSDARP00000088060
ENSCAFP00000026921	ENSDARP00000103338
ENSCAFP00000039259	ENSDARP00000109970
ENSCAFP00000018790	ENSDARP00000005746
ENSCAFP00000030532	ENSDARP00000107692
ENSCAFP00000020190	ENSDARP00000127308
ENSCAFP00000008898	ENSDARP00000069034
ENSCAFP00000008677	ENSDARP00000056621
ENSCAFP00000006361	ENSDARP00000059208
ENSCAFP00000023878	ENSDARP00000006309
ENSCAFP00000028164	ENSDARP00000104665
ENSCAFP00000011227	ENSDARP00000079486
ENSCAFP00000007697	ENSDARP00000099105
ENSCAFP00000007702	ENSDARP00000124069
ENSCAFP00000000801	ENSDARP00000043775
ENSCAFP00000022037	ENSDARP00000074739
ENSCAFP00000007381	ENSDARP00000057982
ENSCAFP00000013615	ENSDARP00000110998
ENSCAFP00000011793	ENSDARP00000077137
ENSCAFP00000022009	ENSDARP00000126347
ENSCAFP00000003370	ENSDARP00000105846
ENSCAFP00000002728	ENSDARP00000085899
ENSCAFP00000010651	ENSDARP00000100185
ENSCAFP00000027597	ENSDARP00000008665
ENSCAFP00000000523	ENSDARP00000046840
ENSCAFP00000000523	ENSDARP00000076236
ENSCAFP00000009014	ENSDARP00000010432
ENSCAFP00000024607	ENSDARP00000024428
ENSCAFP00000015809	ENSDARP00000114891
ENSCAFP00000017765	ENSDARP00000098887
ENSCAFP00000007888	ENSDARP00000087023
ENSCAFP00000035502	ENSDARP00000129797
ENSCAFP00000042535	ENSDARP00000126242
ENSCAFP00000030865	ENSDARP00000101151
ENSCAFP00000042228	ENSDARP00000124666
ENSCAFP00000003632	ENSDARP00000091125
ENSCAFP00000001990	ENSDARP00000072746
ENSCAFP00000024255	ENSDARP00000053846
ENSCAFP00000013629	ENSDARP00000090466
ENSCAFP00000006994	ENSDARP00000067187
ENSCAFP00000016459	ENSDARP00000070357
ENSCAFP00000031768	ENSDARP00000023365
ENSCAFP00000011262	ENSDARP00000029663
ENSCAFP00000011262	ENSDARP00000112946
ENSCAFP00000017362	ENSDARP00000097577
ENSCAFP00000007312	ENSDARP00000040190
ENSCAFP00000034814	ENSDARP00000127760
ENSCAFP00000018618	ENSDARP00000084963
ENSCAFP00000034783	ENSDARP00000009879
ENSCAFP00000034902	ENSDARP00000104632
ENSCAFP00000018766	ENSDARP00000018738
ENSCAFP00000042944	ENSDARP00000068132
ENSCAFP00000012613	ENSDARP00000121820
ENSCAFP00000006422	ENSDARP00000092872
ENSCAFP00000012487	ENSDARP00000104278
ENSCAFP00000018934	ENSDARP00000009463
ENSCAFP00000023048	ENSDARP00000073841
ENSCAFP00000042127	ENSDARP00000105848
ENSCAFP00000021924	ENSDARP00000101483
ENSCAFP00000015559	ENSDARP00000005582
ENSCAFP00000017824	ENSDARP00000108901
ENSCAFP00000006923	ENSDARP00000099237
ENSCAFP00000016524	ENSDARP00000120825
ENSCAFP00000006202	ENSDARP00000034149
ENSCAFP00000006202	ENSDARP00000088509
ENSCAFP00000030405	ENSDARP00000101872
ENSCAFP00000012834	ENSDARP00000115297
ENSCAFP00000015986	ENSDARP00000101295
ENSCAFP00000028176	ENSDARP00000099481
ENSCAFP00000022237	ENSDARP00000086709
ENSCAFP00000018294	ENSDARP00000068393
ENSCAFP00000031216	ENSDARP00000123268
ENSCAFP00000021154	ENSDARP00000005892
ENSCAFP00000008466	ENSDARP00000127243
ENSCAFP00000008466	ENSDARP00000129098
ENSCAFP00000012759	ENSDARP00000053870
ENSCAFP00000001297	ENSDARP00000100797
ENSCAFP00000001297	ENSDARP00000101276
ENSCAFP00000031335	ENSDARP00000077390
ENSCAFP00000007104	ENSDARP00000100359
ENSCAFP00000038416	ENSDARP00000100517
ENSCAFP00000017840	ENSDARP00000095271
ENSCAFP00000010409	ENSDARP00000113433
ENSCAFP00000004511	ENSDARP00000002041
ENSCAFP00000011487	ENSDARP00000085784
ENSCAFP00000001726	ENSDARP00000061734
ENSCAFP00000001726	ENSDARP00000061712
ENSCAFP00000018286	ENSDARP00000098708
ENSCAFP00000018286	ENSDARP00000113396
ENSCAFP00000041711	ENSDARP00000112197
ENSCAFP00000015326	ENSDARP00000101967
ENSCAFP00000023948	ENSDARP00000015055
ENSCAFP00000020557	ENSDARP00000042161
ENSCAFP00000021261	ENSDARP00000073397
ENSCAFP00000021261	ENSDARP00000081369
ENSCAFP00000040391	ENSDARP00000072702
ENSCAFP00000028190	ENSDARP00000112667
ENSCAFP00000028562	ENSDARP00000100899
ENSCAFP00000005790	ENSDARP00000109848
ENSCAFP00000024552	ENSDARP00000040382
ENSCAFP00000041939	ENSDARP00000119402
ENSCAFP00000014772	ENSDARP00000107880
ENSCAFP00000027002	ENSDARP00000073535
ENSCAFP00000031277	ENSDARP00000088481
ENSCAFP00000011620	ENSDARP00000098109
ENSCAFP00000038496	ENSDARP00000103050
ENSCAFP00000000882	ENSDARP00000092287
ENSCAFP00000000882	ENSDARP00000066960
ENSCAFP00000002486	ENSDARP00000122980
ENSCAFP00000001419	ENSDARP00000074509
ENSCAFP00000004755	ENSDARP00000123618
ENSCAFP00000014048	ENSDARP00000109831
ENSCAFP00000014048	ENSDARP00000017482
ENSCAFP00000019069	ENSDARP00000050201
ENSCAFP00000027790	ENSDARP00000069025
ENSCAFP00000027790	ENSDARP00000066385
ENSCAFP00000036623	ENSDARP00000114015
ENSCAFP00000036623	ENSDARP00000084810
ENSCAFP00000009967	ENSDARP00000065670
ENSCAFP00000025430	ENSDARP00000100145
ENSCAFP00000002797	ENSDARP00000080960
ENSCAFP00000014827	ENSDARP00000080968
ENSCAFP00000005369	ENSDARP00000075860
ENSCAFP00000036666	ENSDARP00000075872
ENSCAFP00000038621	ENSDARP00000092923
ENSCAFP00000025009	ENSDARP00000007258
ENSCAFP00000025009	ENSDARP00000091241
ENSCAFP00000015455	ENSDARP00000107045
ENSCAFP00000020641	ENSDARP00000015938
ENSCAFP00000025013	ENSDARP00000100510
ENSCAFP00000040257	ENSDARP00000077546
ENSCAFP00000040257	ENSDARP00000108518
ENSCAFP00000003872	ENSDARP00000117502
ENSCAFP00000006750	ENSDARP00000019488
ENSCAFP00000006750	ENSDARP00000018866
ENSCAFP00000008171	ENSDARP00000018231
ENSCAFP00000019442	ENSDARP00000109939
ENSCAFP00000035859	ENSDARP00000054407
ENSCAFP00000024164	ENSDARP00000103592
ENSCAFP00000024164	ENSDARP00000023797
ENSCAFP00000024163	ENSDARP00000123760
ENSCAFP00000024163	ENSDARP00000123811
ENSCAFP00000019177	ENSDARP00000055658
ENSCAFP00000042254	ENSDARP00000093650
ENSCAFP00000023609	ENSDARP00000062147
ENSCAFP00000025629	ENSDARP00000024699
ENSCAFP00000005173	ENSDARP00000114912
ENSCAFP00000020684	ENSDARP00000018694
ENSCAFP00000001384	ENSDARP00000036613
ENSCAFP00000041590	ENSDARP00000062174
ENSCAFP00000020782	ENSDARP00000043250
ENSCAFP00000034454	ENSDARP00000054182
ENSCAFP00000034454	ENSDARP00000071038
ENSCAFP00000021710	ENSDARP00000066603
ENSCAFP00000002395	ENSDARP00000111755
ENSCAFP00000024807	ENSDARP00000128560
ENSCAFP00000024807	ENSDARP00000116549
ENSCAFP00000016916	ENSDARP00000082575
ENSCAFP00000025633	ENSDARP00000097432
ENSCAFP00000018539	ENSDARP00000071856
ENSCAFP00000007568	ENSDARP00000126905
ENSCAFP00000042074	ENSDARP00000124991
ENSCAFP00000029690	ENSDARP00000079776
ENSCAFP00000040466	ENSDARP00000034301
ENSCAFP00000040466	ENSDARP00000056644
ENSCAFP00000008865	ENSDARP00000074306
ENSCAFP00000006631	ENSDARP00000092244
ENSCAFP00000021491	ENSDARP00000114403
ENSCAFP00000016994	ENSDARP00000008287
ENSCAFP00000000006	ENSDARP00000052392
ENSCAFP00000000006	ENSDARP00000124147
ENSCAFP00000040187	ENSDARP00000091677
ENSCAFP00000014330	ENSDARP00000033747
ENSCAFP00000024864	ENSDARP00000064544
ENSCAFP00000024864	ENSDARP00000106596
ENSCAFP00000001185	ENSDARP00000095608
ENSCAFP00000016648	ENSDARP00000100342
ENSCAFP00000016648	ENSDARP00000089043
ENSCAFP00000016630	ENSDARP00000099755
ENSCAFP00000010728	ENSDARP00000042943
ENSCAFP00000006300	ENSDARP00000100263
ENSCAFP00000001248	ENSDARP00000088293
ENSCAFP00000033578	ENSDARP00000126719
ENSCAFP00000033578	ENSDARP00000102231
ENSCAFP00000008470	ENSDARP00000086615
ENSCAFP00000041404	ENSDARP00000120615
ENSCAFP00000034146	ENSDARP00000102289
ENSCAFP00000041357	ENSDARP00000102172
ENSCAFP00000006093	ENSDARP00000049327
ENSCAFP00000011107	ENSDARP00000108755
ENSCAFP00000028323	ENSDARP00000097554
ENSCAFP00000031885	ENSDARP00000023608
ENSCAFP00000037876	ENSDARP00000117529
ENSCAFP00000000264	ENSDARP00000127159
ENSCAFP00000000296	ENSDARP00000053538
ENSCAFP00000011719	ENSDARP00000066697
ENSCAFP00000038096	ENSDARP00000109774
ENSCAFP00000042455	ENSDARP00000110569
ENSCAFP00000017970	ENSDARP00000057688
ENSCAFP00000012860	ENSDARP00000122329
ENSCAFP00000037611	ENSDARP00000057295
ENSCAFP00000012415	ENSDARP00000058889
ENSCAFP00000023021	ENSDARP00000034453
ENSCAFP00000042521	ENSDARP00000125629
ENSCAFP00000006969	ENSDARP00000097987
ENSCAFP00000020864	ENSDARP00000098927
ENSCAFP00000020864	ENSDARP00000098040
ENSCAFP00000005365	ENSDARP00000126216
ENSCAFP00000009790	ENSDARP00000125217
ENSCAFP00000042403	ENSDARP00000120216
ENSCAFP00000013012	ENSDARP00000064375
ENSCAFP00000024271	ENSDARP00000093532
ENSCAFP00000039760	ENSDARP00000032009
ENSCAFP00000013821	ENSDARP00000021751
ENSCAFP00000019352	ENSDARP00000111633
ENSCAFP00000022263	ENSDARP00000093865
ENSCAFP00000009203	ENSDARP00000092235
ENSCAFP00000003355	ENSDARP00000048890
ENSCAFP00000003355	ENSDARP00000064800
ENSCAFP00000013921	ENSDARP00000018034
ENSCAFP00000039403	ENSDARP00000056898
ENSCAFP00000013187	ENSDARP00000092177
ENSCAFP00000003775	ENSDARP00000073041
ENSCAFP00000021204	ENSDARP00000027964
ENSCAFP00000024547	ENSDARP00000020485
ENSCAFP00000009630	ENSDARP00000018668
ENSCAFP00000024719	ENSDARP00000063856
ENSCAFP00000019512	ENSDARP00000014414
ENSCAFP00000018180	ENSDARP00000094302
ENSCAFP00000010864	ENSDARP00000056004
ENSCAFP00000036165	ENSDARP00000105052
ENSCAFP00000004612	ENSDARP00000099151
ENSCAFP00000042563	ENSDARP00000092798
ENSCAFP00000006878	ENSDARP00000059034
ENSCAFP00000019226	ENSDARP00000082792
ENSCAFP00000012381	ENSDARP00000082791
ENSCAFP00000012191	ENSDARP00000116662
ENSCAFP00000012191	ENSDARP00000114051
ENSCAFP00000031933	ENSDARP00000081635
ENSCAFP00000032174	ENSDARP00000060320
ENSCAFP00000010400	ENSDARP00000027699
ENSCAFP00000004379	ENSDARP00000098095
ENSCAFP00000025547	ENSDARP00000073232
ENSCAFP00000000327	ENSDARP00000118572
[truncated: 6,597 more rows]
