# Supplementary material for: Reconstruction of proto-vertebrate, proto-cyclostome and proto-gnathostome genomes provides new insights into early vertebrate evolution
Source: Nat Commun. 2021 Jul 23;12:4489. doi: 10.1038/s41467-021-24573-z (PMC8302630; doi:10.1038/s41467-021-24573-z)
Supplement: Supplementary file 4 — Supplementary Data 1 [file 41467_2021_24573_MOESM4_ESM.zip › SuppData1/orthologs/CANFA-CALMI.txt]

ENSCAFP00000000001	SINCAM003135
ENSCAFP00000000006	SINCAM001857
ENSCAFP00000000007	SINCAM001856
ENSCAFP00000000008	SINCAM002276
ENSCAFP00000000010	SINCAM002354
ENSCAFP00000000011	SINCAM002351
ENSCAFP00000000012	SINCAM002350
ENSCAFP00000000013	SINCAM002349
ENSCAFP00000000020	SINCAM002347
ENSCAFP00000000022	SINCAM002346
ENSCAFP00000000026	SINCAM002345
ENSCAFP00000000032	SINCAM002340
ENSCAFP00000000034	SINCAM002338
ENSCAFP00000000037	SINCAM002402
ENSCAFP00000000040	SINCAM002403
ENSCAFP00000000041	SINCAM920775
ENSCAFP00000000042	SINCAM000075
ENSCAFP00000000043	SINCAM002423
ENSCAFP00000000045	SINCAM002422
ENSCAFP00000000046	SINCAM002421
ENSCAFP00000000048	SINCAM002417
ENSCAFP00000000049	SINCAM004561
ENSCAFP00000000060	SINCAM002756
ENSCAFP00000000064	SINCAM002017
ENSCAFP00000000068	SINCAM000098
ENSCAFP00000000074	SINCAM014203
ENSCAFP00000000082	SINCAM922767
ENSCAFP00000000084	SINCAM014204
ENSCAFP00000000088	SINCAM006631
ENSCAFP00000000091	SINCAM001816
ENSCAFP00000000096	SINCAM014205
ENSCAFP00000000100	SINCAM001991
ENSCAFP00000000101	SINCAM001990
ENSCAFP00000000102	SINCAM920726
ENSCAFP00000000106	SINCAM014168
ENSCAFP00000000107	SINCAM001943
ENSCAFP00000000108	SINCAM014169
ENSCAFP00000000109	SINCAM006307
ENSCAFP00000000110	SINCAM920716
ENSCAFP00000000113	SINCAM014114
ENSCAFP00000000114	SINCAM002064
ENSCAFP00000000115	SINCAM922752
ENSCAFP00000000117	SINCAM920714
ENSCAFP00000000119	SINCAM001941
ENSCAFP00000000121	SINCAM921585
ENSCAFP00000000122	SINCAM001940
ENSCAFP00000000123	SINCAM006566
ENSCAFP00000000126	SINCAM920712
ENSCAFP00000000129	SINCAM001389
ENSCAFP00000000133	SINCAM001390
ENSCAFP00000000135	SINCAM001392
ENSCAFP00000000137	SINCAM001393
ENSCAFP00000000140	SINCAM001395
ENSCAFP00000000142	SINCAM001396
ENSCAFP00000000143	SINCAM014113
ENSCAFP00000000145	SINCAM014051
ENSCAFP00000000146	SINCAM012747
ENSCAFP00000000148	SINCAM001398
ENSCAFP00000000152	SINCAM014179
ENSCAFP00000000155	SINCAM014178
ENSCAFP00000000162	SINCAM014036
ENSCAFP00000000164	SINCAM014034
ENSCAFP00000000167	SINCAM014033
ENSCAFP00000000169	SINCAM014031
ENSCAFP00000000179	SINCAM001399
ENSCAFP00000000180	SINCAM012299
ENSCAFP00000000182	SINCAM001401
ENSCAFP00000000186	SINCAM001402
ENSCAFP00000000191	SINCAM001405
ENSCAFP00000000192	SINCAM922773
ENSCAFP00000000198	SINCAM014043
ENSCAFP00000000199	SINCAM001408
ENSCAFP00000000202	SINCAM006780
ENSCAFP00000000205	SINCAM001409
ENSCAFP00000000208	SINCAM922748
ENSCAFP00000000209	SINCAM001410
ENSCAFP00000000211	SINCAM001411
ENSCAFP00000000213	SINCAM001412
ENSCAFP00000000214	SINCAM001415
ENSCAFP00000000218	SINCAM001416
ENSCAFP00000000221	SINCAM921610
ENSCAFP00000000227	SINCAM007680
ENSCAFP00000000228	SINCAM014164
ENSCAFP00000000229	SINCAM013196
ENSCAFP00000000231	SINCAM014167
ENSCAFP00000000235	SINCAM014166
ENSCAFP00000000236	SINCAM001085
ENSCAFP00000000237	SINCAM920645
ENSCAFP00000000241	SINCAM001419
ENSCAFP00000000242	SINCAM001086
ENSCAFP00000000243	SINCAM001420
ENSCAFP00000000245	SINCAM001421
ENSCAFP00000000248	SINCAM001087
ENSCAFP00000000252	SINCAM920827
ENSCAFP00000000253	SINCAM002757
ENSCAFP00000000256	SINCAM002760
ENSCAFP00000000258	SINCAM001089
ENSCAFP00000000263	SINCAM003133
ENSCAFP00000000264	SINCAM003132
ENSCAFP00000000266	SINCAM014095
ENSCAFP00000000270	SINCAM921120
ENSCAFP00000000278	SINCAM001090
ENSCAFP00000000282	SINCAM014093
ENSCAFP00000000283	SINCAM003281
ENSCAFP00000000290	SINCAM001093
ENSCAFP00000000293	SINCAM001094
ENSCAFP00000000294	SINCAM920440
ENSCAFP00000000296	SINCAM003282
ENSCAFP00000000297	SINCAM012785
ENSCAFP00000000299	SINCAM001096
ENSCAFP00000000300	SINCAM003283
ENSCAFP00000000301	SINCAM001098
ENSCAFP00000000305	SINCAM003284
ENSCAFP00000000309	SINCAM003285
ENSCAFP00000000311	SINCAM922764
ENSCAFP00000000313	SINCAM001099
ENSCAFP00000000318	SINCAM012965
ENSCAFP00000000320	SINCAM003288
ENSCAFP00000000324	SINCAM001102
ENSCAFP00000000327	SINCAM003289
ENSCAFP00000000330	SINCAM002573
ENSCAFP00000000331	SINCAM014385
ENSCAFP00000000332	SINCAM014098
ENSCAFP00000000335	SINCAM014101
ENSCAFP00000000339	SINCAM003292
ENSCAFP00000000342	SINCAM011114
ENSCAFP00000000344	SINCAM003293
ENSCAFP00000000345	SINCAM921121
ENSCAFP00000000346	SINCAM000428
ENSCAFP00000000353	SINCAM014102
ENSCAFP00000000354	SINCAM010863
ENSCAFP00000000360	SINCAM922334
ENSCAFP00000000361	SINCAM014218
ENSCAFP00000000362	SINCAM003297
ENSCAFP00000000364	SINCAM003298
ENSCAFP00000000365	SINCAM003299
ENSCAFP00000000366	SINCAM014219
ENSCAFP00000000368	SINCAM003300
ENSCAFP00000000375	SINCAM002080
ENSCAFP00000000376	SINCAM014220
ENSCAFP00000000378	SINCAM003302
ENSCAFP00000000380	SINCAM921124
ENSCAFP00000000383	SINCAM003304
ENSCAFP00000000386	SINCAM014527
ENSCAFP00000000388	SINCAM008878
ENSCAFP00000000398	SINCAM922746
ENSCAFP00000000400	SINCAM002860
ENSCAFP00000000401	SINCAM002861
ENSCAFP00000000402	SINCAM014040
ENSCAFP00000000403	SINCAM002862
ENSCAFP00000000406	SINCAM014037
ENSCAFP00000000407	SINCAM014038
ENSCAFP00000000408	SINCAM921680
ENSCAFP00000000410	SINCAM002863
ENSCAFP00000000413	SINCAM002865
ENSCAFP00000000416	SINCAM002866
ENSCAFP00000000417	SINCAM002870
ENSCAFP00000000419	SINCAM002867
ENSCAFP00000000421	SINCAM014063
ENSCAFP00000000422	SINCAM002871
ENSCAFP00000000425	SINCAM002872
ENSCAFP00000000428	SINCAM014064
ENSCAFP00000000430	SINCAM002886
ENSCAFP00000000433	SINCAM921066
ENSCAFP00000000435	SINCAM005722
ENSCAFP00000000438	SINCAM921065
ENSCAFP00000000441	SINCAM005721
ENSCAFP00000000446	SINCAM003583
ENSCAFP00000000450	SINCAM005720
ENSCAFP00000000458	SINCAM921164
ENSCAFP00000000460	SINCAM016661
ENSCAFP00000000462	SINCAM010062
ENSCAFP00000000468	SINCAM921166
ENSCAFP00000000471	SINCAM010056
ENSCAFP00000000473	SINCAM005718
ENSCAFP00000000475	SINCAM005717
ENSCAFP00000000477	SINCAM922045
ENSCAFP00000000479	SINCAM003564
ENSCAFP00000000480	SINCAM005716
ENSCAFP00000000486	SINCAM003566
ENSCAFP00000000503	SINCAM010281
ENSCAFP00000000504	SINCAM920972
ENSCAFP00000000505	SINCAM920971
ENSCAFP00000000511	SINCAM922374
ENSCAFP00000000512	SINCAM922830
ENSCAFP00000000514	SINCAM005777
ENSCAFP00000000516	SINCAM010284
ENSCAFP00000000518	SINCAM010285
ENSCAFP00000000523	SINCAM921161
ENSCAFP00000000525	SINCAM921162
ENSCAFP00000000527	SINCAM005785
ENSCAFP00000000528	SINCAM003136
ENSCAFP00000000532	SINCAM921163
ENSCAFP00000000535	SINCAM005786
ENSCAFP00000000539	SINCAM922730
ENSCAFP00000000540	SINCAM005787
ENSCAFP00000000544	SINCAM003138
ENSCAFP00000000548	SINCAM921150
ENSCAFP00000000550	SINCAM003573
ENSCAFP00000000554	SINCAM005789
ENSCAFP00000000564	SINCAM015712
ENSCAFP00000000567	SINCAM003570
ENSCAFP00000000571	SINCAM003603
ENSCAFP00000000573	SINCAM003604
ENSCAFP00000000577	SINCAM016021
ENSCAFP00000000578	SINCAM003606
ENSCAFP00000000579	SINCAM922332
ENSCAFP00000000583	SINCAM003607
ENSCAFP00000000584	SINCAM005790
ENSCAFP00000000587	SINCAM005792
ENSCAFP00000000588	SINCAM920987
ENSCAFP00000000590	SINCAM016024
ENSCAFP00000000592	SINCAM009194
ENSCAFP00000000594	SINCAM005794
ENSCAFP00000000596	SINCAM012099
ENSCAFP00000000601	SINCAM003608
ENSCAFP00000000604	SINCAM005796
ENSCAFP00000000608	SINCAM005733
ENSCAFP00000000609	SINCAM003609
ENSCAFP00000000611	SINCAM003610
ENSCAFP00000000614	SINCAM003611
ENSCAFP00000000616	SINCAM005735
ENSCAFP00000000618	SINCAM003612
ENSCAFP00000000621	SINCAM003613
ENSCAFP00000000622	SINCAM005737
ENSCAFP00000000624	SINCAM003614
ENSCAFP00000000625	SINCAM005738
ENSCAFP00000000628	SINCAM005739
ENSCAFP00000000629	SINCAM922959
ENSCAFP00000000631	SINCAM920979
ENSCAFP00000000632	SINCAM005741
ENSCAFP00000000636	SINCAM005742
ENSCAFP00000000641	SINCAM015764
ENSCAFP00000000644	SINCAM017988
ENSCAFP00000000645	SINCAM005744
ENSCAFP00000000650	SINCAM009666
ENSCAFP00000000661	SINCAM920980
ENSCAFP00000000662	SINCAM922331
ENSCAFP00000000665	SINCAM920981
ENSCAFP00000000667	SINCAM005748
ENSCAFP00000000671	SINCAM923170
ENSCAFP00000000672	SINCAM005750
ENSCAFP00000000673	SINCAM001649
ENSCAFP00000000674	SINCAM920982
ENSCAFP00000000675	SINCAM920983
ENSCAFP00000000678	SINCAM005752
ENSCAFP00000000679	SINCAM002705
ENSCAFP00000000683	SINCAM005753
ENSCAFP00000000688	SINCAM009937
ENSCAFP00000000694	SINCAM002702
ENSCAFP00000000696	SINCAM005754
ENSCAFP00000000699	SINCAM005755
ENSCAFP00000000701	SINCAM003615
ENSCAFP00000000704	SINCAM920969
ENSCAFP00000000709	SINCAM007774
ENSCAFP00000000711	SINCAM002699
ENSCAFP00000000712	SINCAM010288
ENSCAFP00000000715	SINCAM920824
ENSCAFP00000000717	SINCAM003047
ENSCAFP00000000718	SINCAM922535
ENSCAFP00000000722	SINCAM010706
ENSCAFP00000000731	SINCAM920588
ENSCAFP00000000733	SINCAM007744
ENSCAFP00000000734	SINCAM900256
ENSCAFP00000000737	SINCAM000227
ENSCAFP00000000741	SINCAM900254
ENSCAFP00000000746	SINCAM002696
ENSCAFP00000000751	SINCAM005679
ENSCAFP00000000752	SINCAM900253
ENSCAFP00000000760	SINCAM002874
ENSCAFP00000000762	SINCAM002875
ENSCAFP00000000767	SINCAM920808
ENSCAFP00000000768	SINCAM002876
ENSCAFP00000000769	SINCAM002877
ENSCAFP00000000774	SINCAM001079
ENSCAFP00000000775	SINCAM002878
ENSCAFP00000000777	SINCAM002578
ENSCAFP00000000787	SINCAM001548
ENSCAFP00000000792	SINCAM006241
ENSCAFP00000000796	SINCAM006257
ENSCAFP00000000798	SINCAM921056
ENSCAFP00000000799	SINCAM001078
ENSCAFP00000000803	SINCAM006243
ENSCAFP00000000804	SINCAM003902
ENSCAFP00000000806	SINCAM006245
ENSCAFP00000000807	SINCAM001077
ENSCAFP00000000810	SINCAM002807
ENSCAFP00000000811	SINCAM006256
ENSCAFP00000000814	SINCAM003900
ENSCAFP00000000817	SINCAM003899
ENSCAFP00000000820	SINCAM002989
ENSCAFP00000000821	SINCAM008893
ENSCAFP00000000823	SINCAM001076
ENSCAFP00000000826	SINCAM001075
ENSCAFP00000000827	SINCAM002443
ENSCAFP00000000831	SINCAM001073
ENSCAFP00000000833	SINCAM920586
ENSCAFP00000000844	SINCAM003898
ENSCAFP00000000845	SINCAM922989
ENSCAFP00000000846	SINCAM014686
ENSCAFP00000000851	SINCAM006255
ENSCAFP00000000858	SINCAM017524
ENSCAFP00000000859	SINCAM003895
ENSCAFP00000000866	SINCAM006258
ENSCAFP00000000867	SINCAM001008
ENSCAFP00000000870	SINCAM003894
ENSCAFP00000000877	SINCAM003893
ENSCAFP00000000878	SINCAM900217
ENSCAFP00000000879	SINCAM922890
ENSCAFP00000000880	SINCAM900215
ENSCAFP00000000884	SINCAM005828
ENSCAFP00000000887	SINCAM921182
ENSCAFP00000000889	SINCAM006260
ENSCAFP00000000899	SINCAM015761
ENSCAFP00000000902	SINCAM002446
ENSCAFP00000000903	SINCAM014625
ENSCAFP00000000906	SINCAM900214
ENSCAFP00000000907	SINCAM002448
ENSCAFP00000000914	SINCAM921181
ENSCAFP00000000915	SINCAM003430
ENSCAFP00000000918	SINCAM002997
ENSCAFP00000000922	SINCAM003429
ENSCAFP00000000924	SINCAM002401
ENSCAFP00000000925	SINCAM003428
ENSCAFP00000000928	SINCAM921763
ENSCAFP00000000929	SINCAM003426
ENSCAFP00000000937	SINCAM003425
ENSCAFP00000000938	SINCAM016594
ENSCAFP00000000941	SINCAM003424
ENSCAFP00000000945	SINCAM002399
ENSCAFP00000000948	SINCAM003422
ENSCAFP00000000950	SINCAM002396
ENSCAFP00000000951	SINCAM003421
ENSCAFP00000000954	SINCAM012188
ENSCAFP00000000959	SINCAM002392
ENSCAFP00000000960	SINCAM002391
ENSCAFP00000000961	SINCAM002364
ENSCAFP00000000964	SINCAM006136
ENSCAFP00000000973	SINCAM002367
ENSCAFP00000000975	SINCAM920773
ENSCAFP00000000978	SINCAM006095
ENSCAFP00000000979	SINCAM006092
ENSCAFP00000000983	SINCAM006091
ENSCAFP00000000987	SINCAM921143
ENSCAFP00000000988	SINCAM006089
ENSCAFP00000000989	SINCAM011285
ENSCAFP00000000993	SINCAM002363
ENSCAFP00000000995	SINCAM002362
ENSCAFP00000000997	SINCAM006087
ENSCAFP00000000999	SINCAM922889
ENSCAFP00000001004	SINCAM006083
ENSCAFP00000001005	SINCAM002361
ENSCAFP00000001006	SINCAM006081
ENSCAFP00000001010	SINCAM006080
ENSCAFP00000001014	SINCAM014665
ENSCAFP00000001016	SINCAM921030
ENSCAFP00000001020	SINCAM014864
ENSCAFP00000001022	SINCAM002360
ENSCAFP00000001023	SINCAM002359
ENSCAFP00000001024	SINCAM002358
ENSCAFP00000001025	SINCAM900210
ENSCAFP00000001028	SINCAM900209
ENSCAFP00000001029	SINCAM002357
ENSCAFP00000001030	SINCAM006077
ENSCAFP00000001033	SINCAM922888
ENSCAFP00000001035	SINCAM900206
ENSCAFP00000001037	SINCAM000340
ENSCAFP00000001041	SINCAM922513
ENSCAFP00000001044	SINCAM922887
ENSCAFP00000001046	SINCAM017978
ENSCAFP00000001047	SINCAM920797
ENSCAFP00000001050	SINCAM002509
ENSCAFP00000001051	SINCAM002510
ENSCAFP00000001053	SINCAM006074
ENSCAFP00000001057	SINCAM006073
ENSCAFP00000001067	SINCAM003680
ENSCAFP00000001069	SINCAM006072
ENSCAFP00000001071	SINCAM009997
ENSCAFP00000001078	SINCAM003547
ENSCAFP00000001082	SINCAM922344
ENSCAFP00000001091	SINCAM921484
ENSCAFP00000001096	SINCAM014621
ENSCAFP00000001099	SINCAM003544
ENSCAFP00000001103	SINCAM006070
ENSCAFP00000001109	SINCAM006069
ENSCAFP00000001113	SINCAM003541
ENSCAFP00000001115	SINCAM005908
ENSCAFP00000001117	SINCAM005884
ENSCAFP00000001118	SINCAM005881
ENSCAFP00000001119	SINCAM922879
ENSCAFP00000001124	SINCAM002728
ENSCAFP00000001133	SINCAM002511
ENSCAFP00000001134	SINCAM014592
ENSCAFP00000001140	SINCAM017991
ENSCAFP00000001142	SINCAM014591
ENSCAFP00000001150	SINCAM920998
ENSCAFP00000001151	SINCAM003654
ENSCAFP00000001157	SINCAM003656
ENSCAFP00000001159	SINCAM920999
ENSCAFP00000001160	SINCAM003658
ENSCAFP00000001164	SINCAM015172
ENSCAFP00000001165	SINCAM922345
ENSCAFP00000001166	SINCAM002514
ENSCAFP00000001174	SINCAM002515
ENSCAFP00000001177	SINCAM002516
ENSCAFP00000001178	SINCAM002517
ENSCAFP00000001179	SINCAM002520
ENSCAFP00000001180	SINCAM920776
ENSCAFP00000001181	SINCAM010221
ENSCAFP00000001185	SINCAM922970
ENSCAFP00000001186	SINCAM922829
ENSCAFP00000001191	SINCAM009035
ENSCAFP00000001195	SINCAM002407
ENSCAFP00000001197	SINCAM002309
ENSCAFP00000001202	SINCAM003653
ENSCAFP00000001206	SINCAM005891
ENSCAFP00000001209	SINCAM003575
ENSCAFP00000001210	SINCAM005877
ENSCAFP00000001211	SINCAM000293
ENSCAFP00000001214	SINCAM010001
ENSCAFP00000001216	SINCAM003531
ENSCAFP00000001220	SINCAM005876
ENSCAFP00000001223	SINCAM010000
ENSCAFP00000001225	SINCAM005875
ENSCAFP00000001226	SINCAM003554
ENSCAFP00000001228	SINCAM003553
ENSCAFP00000001232	SINCAM921158
ENSCAFP00000001234	SINCAM015027
ENSCAFP00000001236	SINCAM003507
ENSCAFP00000001237	SINCAM002312
ENSCAFP00000001240	SINCAM911044
ENSCAFP00000001241	SINCAM005873
ENSCAFP00000001243	SINCAM005872
ENSCAFP00000001246	SINCAM005870
ENSCAFP00000001248	SINCAM005850
ENSCAFP00000001249	SINCAM920768
ENSCAFP00000001251	SINCAM013694
ENSCAFP00000001256	SINCAM920769
ENSCAFP00000001261	SINCAM921154
ENSCAFP00000001263	SINCAM012012
ENSCAFP00000001264	SINCAM003211
ENSCAFP00000001265	SINCAM005371
ENSCAFP00000001276	SINCAM003215
ENSCAFP00000001281	SINCAM006027
ENSCAFP00000001283	SINCAM003220
ENSCAFP00000001284	SINCAM010216
ENSCAFP00000001290	SINCAM011629
ENSCAFP00000001291	SINCAM008885
ENSCAFP00000001294	SINCAM003223
ENSCAFP00000001295	SINCAM921506
ENSCAFP00000001296	SINCAM010185
ENSCAFP00000001297	SINCAM922359
ENSCAFP00000001300	SINCAM003224
ENSCAFP00000001302	SINCAM005934
ENSCAFP00000001304	SINCAM010540
ENSCAFP00000001306	SINCAM010187
ENSCAFP00000001307	SINCAM003195
ENSCAFP00000001308	SINCAM010188
ENSCAFP00000001310	SINCAM005933
ENSCAFP00000001313	SINCAM003193
ENSCAFP00000001316	SINCAM003192
ENSCAFP00000001319	SINCAM012279
ENSCAFP00000001321	SINCAM003191
ENSCAFP00000001323	SINCAM003190
ENSCAFP00000001324	SINCAM003189
ENSCAFP00000001325	SINCAM003188
ENSCAFP00000001327	SINCAM003187
ENSCAFP00000001330	SINCAM010189
ENSCAFP00000001333	SINCAM005930
ENSCAFP00000001334	SINCAM900261
ENSCAFP00000001338	SINCAM002315
ENSCAFP00000001339	SINCAM005338
ENSCAFP00000001346	SINCAM002316
ENSCAFP00000001348	SINCAM921006
ENSCAFP00000001349	SINCAM003186
ENSCAFP00000001353	SINCAM003185
ENSCAFP00000001355	SINCAM014687
ENSCAFP00000001359	SINCAM005634
ENSCAFP00000001360	SINCAM014681
ENSCAFP00000001361	SINCAM002317
ENSCAFP00000001363	SINCAM014679
ENSCAFP00000001364	SINCAM003182
ENSCAFP00000001366	SINCAM002319
ENSCAFP00000001368	SINCAM009927
ENSCAFP00000001370	SINCAM015900
ENSCAFP00000001373	SINCAM002321
ENSCAFP00000001374	SINCAM015901
ENSCAFP00000001381	SINCAM014635
ENSCAFP00000001384	SINCAM002322
ENSCAFP00000001385	SINCAM003177
ENSCAFP00000001388	SINCAM017877
ENSCAFP00000001391	SINCAM011161
ENSCAFP00000001394	SINCAM014910
ENSCAFP00000001395	SINCAM014597
ENSCAFP00000001396	SINCAM922798
ENSCAFP00000001400	SINCAM002325
ENSCAFP00000001402	SINCAM014601
ENSCAFP00000001411	SINCAM002330
ENSCAFP00000001412	SINCAM922342
ENSCAFP00000001413	SINCAM002326
ENSCAFP00000001415	SINCAM011072
ENSCAFP00000001416	SINCAM003175
ENSCAFP00000001417	SINCAM002327
ENSCAFP00000001421	SINCAM014837
ENSCAFP00000001424	SINCAM002332
ENSCAFP00000001426	SINCAM003173
ENSCAFP00000001430	SINCAM002335
ENSCAFP00000001434	SINCAM014707
ENSCAFP00000001437	SINCAM002336
ENSCAFP00000001439	SINCAM014708
ENSCAFP00000001441	SINCAM009987
ENSCAFP00000001443	SINCAM003170
ENSCAFP00000001444	SINCAM009986
ENSCAFP00000001448	SINCAM012278
ENSCAFP00000001453	SINCAM003169
ENSCAFP00000001455	SINCAM003168
ENSCAFP00000001457	SINCAM014812
ENSCAFP00000001461	SINCAM002337
ENSCAFP00000001464	SINCAM009984
ENSCAFP00000001467	SINCAM002298
ENSCAFP00000001468	SINCAM922010
ENSCAFP00000001469	SINCAM010749
ENSCAFP00000001472	SINCAM002482
ENSCAFP00000001473	SINCAM014835
ENSCAFP00000001474	SINCAM002293
ENSCAFP00000001477	SINCAM014831
ENSCAFP00000001478	SINCAM003164
ENSCAFP00000001484	SINCAM002294
ENSCAFP00000001485	SINCAM921102
ENSCAFP00000001486	SINCAM922793
ENSCAFP00000001490	SINCAM014829
ENSCAFP00000001491	SINCAM009980
ENSCAFP00000001495	SINCAM009978
ENSCAFP00000001496	SINCAM003163
ENSCAFP00000001498	SINCAM009976
ENSCAFP00000001499	SINCAM009975
ENSCAFP00000001500	SINCAM003160
ENSCAFP00000001501	SINCAM921099
ENSCAFP00000001502	SINCAM003159
ENSCAFP00000001504	SINCAM003156
ENSCAFP00000001505	SINCAM002306
ENSCAFP00000001506	SINCAM003155
ENSCAFP00000001510	SINCAM002304
ENSCAFP00000001512	SINCAM003154
ENSCAFP00000001515	SINCAM922340
ENSCAFP00000001517	SINCAM922338
ENSCAFP00000001518	SINCAM002303
ENSCAFP00000001519	SINCAM922337
ENSCAFP00000001524	SINCAM014826
ENSCAFP00000001528	SINCAM008948
ENSCAFP00000001529	SINCAM015776
ENSCAFP00000001531	SINCAM009971
ENSCAFP00000001535	SINCAM014823
ENSCAFP00000001536	SINCAM000215
ENSCAFP00000001537	SINCAM002300
ENSCAFP00000001538	SINCAM002480
ENSCAFP00000001542	SINCAM002479
ENSCAFP00000001544	SINCAM002478
ENSCAFP00000001549	SINCAM003153
ENSCAFP00000001552	SINCAM009957
ENSCAFP00000001557	SINCAM002477
ENSCAFP00000001570	SINCAM920783
ENSCAFP00000001571	SINCAM922792
ENSCAFP00000001572	SINCAM003147
ENSCAFP00000001573	SINCAM003145
ENSCAFP00000001575	SINCAM003143
ENSCAFP00000001579	SINCAM014819
ENSCAFP00000001584	SINCAM920831
ENSCAFP00000001585	SINCAM014818
ENSCAFP00000001586	SINCAM009954
ENSCAFP00000001589	SINCAM002803
ENSCAFP00000001590	SINCAM002802
ENSCAFP00000001594	SINCAM002800
ENSCAFP00000001595	SINCAM014816
ENSCAFP00000001601	SINCAM003141
ENSCAFP00000001603	SINCAM014815
ENSCAFP00000001606	SINCAM012238
ENSCAFP00000001608	SINCAM002801
ENSCAFP00000001610	SINCAM922336
ENSCAFP00000001614	SINCAM922008
ENSCAFP00000001622	SINCAM003140
ENSCAFP00000001630	SINCAM001032
ENSCAFP00000001637	SINCAM017786
ENSCAFP00000001642	SINCAM009947
ENSCAFP00000001647	SINCAM014832
ENSCAFP00000001651	SINCAM900238
ENSCAFP00000001653	SINCAM009943
ENSCAFP00000001665	SINCAM900237
ENSCAFP00000001666	SINCAM001513
ENSCAFP00000001671	SINCAM001544
ENSCAFP00000001672	SINCAM920655
ENSCAFP00000001675	SINCAM900240
ENSCAFP00000001679	SINCAM001547
ENSCAFP00000001682	SINCAM002483
ENSCAFP00000001686	SINCAM002484
ENSCAFP00000001692	SINCAM012239
ENSCAFP00000001694	SINCAM001484
ENSCAFP00000001696	SINCAM922281
ENSCAFP00000001705	SINCAM001020
ENSCAFP00000001709	SINCAM011115
ENSCAFP00000001710	SINCAM002646
ENSCAFP00000001720	SINCAM010126
ENSCAFP00000001721	SINCAM012240
ENSCAFP00000001725	SINCAM010127
ENSCAFP00000001726	SINCAM922521
ENSCAFP00000001730	SINCAM012280
ENSCAFP00000001737	SINCAM001023
ENSCAFP00000001739	SINCAM002643
ENSCAFP00000001744	SINCAM010129
ENSCAFP00000001753	SINCAM012281
ENSCAFP00000001754	SINCAM010131
ENSCAFP00000001757	SINCAM001024
ENSCAFP00000001758	SINCAM002642
ENSCAFP00000001759	SINCAM005124
ENSCAFP00000001761	SINCAM012283
ENSCAFP00000001763	SINCAM920883
ENSCAFP00000001764	SINCAM921735
ENSCAFP00000001767	SINCAM002641
ENSCAFP00000001769	SINCAM920821
ENSCAFP00000001770	SINCAM012284
ENSCAFP00000001774	SINCAM010118
ENSCAFP00000001779	SINCAM002639
ENSCAFP00000001780	SINCAM012285
ENSCAFP00000001786	SINCAM010120
ENSCAFP00000001801	SINCAM002576
ENSCAFP00000001808	SINCAM002577
ENSCAFP00000001811	SINCAM010179
ENSCAFP00000001826	SINCAM001026
ENSCAFP00000001830	SINCAM012286
ENSCAFP00000001835	SINCAM010169
ENSCAFP00000001839	SINCAM001027
ENSCAFP00000001843	SINCAM001029
ENSCAFP00000001849	SINCAM010138
ENSCAFP00000001850	SINCAM006029
ENSCAFP00000001851	SINCAM001580
ENSCAFP00000001853	SINCAM012289
ENSCAFP00000001854	SINCAM014760
ENSCAFP00000001858	SINCAM001581
ENSCAFP00000001866	SINCAM006155
ENSCAFP00000001868	SINCAM012290
ENSCAFP00000001869	SINCAM001030
ENSCAFP00000001876	SINCAM012291
ENSCAFP00000001877	SINCAM008951
ENSCAFP00000001879	SINCAM006158
ENSCAFP00000001880	SINCAM012292
ENSCAFP00000001881	SINCAM006159
ENSCAFP00000001884	SINCAM012294
ENSCAFP00000001886	SINCAM012322
ENSCAFP00000001888	SINCAM017588
ENSCAFP00000001889	SINCAM001033
ENSCAFP00000001896	SINCAM018009
ENSCAFP00000001898	SINCAM015863
ENSCAFP00000001900	SINCAM014715
ENSCAFP00000001909	SINCAM011741
ENSCAFP00000001915	SINCAM002713
ENSCAFP00000001916	SINCAM922951
ENSCAFP00000001917	SINCAM014890
ENSCAFP00000001921	SINCAM012733
ENSCAFP00000001923	SINCAM014758
ENSCAFP00000001927	SINCAM002734
ENSCAFP00000001930	SINCAM012328
ENSCAFP00000001931	SINCAM001035
ENSCAFP00000001934	SINCAM012195
ENSCAFP00000001937	SINCAM920572
ENSCAFP00000001941	SINCAM010123
ENSCAFP00000001943	SINCAM000910
ENSCAFP00000001944	SINCAM000909
ENSCAFP00000001953	SINCAM014765
ENSCAFP00000001956	SINCAM014767
ENSCAFP00000001958	SINCAM013047
ENSCAFP00000001961	SINCAM014893
ENSCAFP00000001967	SINCAM014763
ENSCAFP00000001968	SINCAM006096
ENSCAFP00000001969	SINCAM006161
ENSCAFP00000001970	SINCAM014764
ENSCAFP00000001972	SINCAM012215
ENSCAFP00000001975	SINCAM000906
ENSCAFP00000001979	SINCAM001037
ENSCAFP00000001985	SINCAM001039
ENSCAFP00000001990	SINCAM014894
ENSCAFP00000001992	SINCAM001562
ENSCAFP00000001999	SINCAM012189
ENSCAFP00000002001	SINCAM014895
ENSCAFP00000002002	SINCAM012266
ENSCAFP00000002004	SINCAM920573
ENSCAFP00000002014	SINCAM920574
ENSCAFP00000002017	SINCAM006163
ENSCAFP00000002020	SINCAM922527
ENSCAFP00000002023	SINCAM922528
ENSCAFP00000002025	SINCAM014727
ENSCAFP00000002028	SINCAM922524
ENSCAFP00000002030	SINCAM000905
ENSCAFP00000002032	SINCAM920575
ENSCAFP00000002039	SINCAM014728
ENSCAFP00000002048	SINCAM012205
ENSCAFP00000002050	SINCAM923116
ENSCAFP00000002053	SINCAM920576
ENSCAFP00000002060	SINCAM012204
ENSCAFP00000002063	SINCAM014806
ENSCAFP00000002064	SINCAM012231
ENSCAFP00000002067	SINCAM014755
ENSCAFP00000002068	SINCAM922781
ENSCAFP00000002070	SINCAM006153
ENSCAFP00000002071	SINCAM014804
ENSCAFP00000002072	SINCAM001043
ENSCAFP00000002073	SINCAM012230
ENSCAFP00000002076	SINCAM002736
ENSCAFP00000002082	SINCAM011145
ENSCAFP00000002085	SINCAM012779
ENSCAFP00000002087	SINCAM922774
ENSCAFP00000002088	SINCAM006490
ENSCAFP00000002091	SINCAM002754
ENSCAFP00000002094	SINCAM012210
ENSCAFP00000002095	SINCAM001045
ENSCAFP00000002105	SINCAM001046
ENSCAFP00000002109	SINCAM006151
ENSCAFP00000002112	SINCAM012213
ENSCAFP00000002114	SINCAM014808
ENSCAFP00000002116	SINCAM000902
ENSCAFP00000002119	SINCAM003786
ENSCAFP00000002121	SINCAM000918
ENSCAFP00000002123	SINCAM014702
ENSCAFP00000002124	SINCAM003788
ENSCAFP00000002131	SINCAM921203
ENSCAFP00000002136	SINCAM006150
ENSCAFP00000002145	SINCAM014799
ENSCAFP00000002148	SINCAM921204
ENSCAFP00000002154	SINCAM006147
ENSCAFP00000002155	SINCAM006144
ENSCAFP00000002156	SINCAM921991
ENSCAFP00000002164	SINCAM014724
ENSCAFP00000002165	SINCAM005022
ENSCAFP00000002170	SINCAM006142
ENSCAFP00000002172	SINCAM002707
ENSCAFP00000002174	SINCAM011244
ENSCAFP00000002178	SINCAM922776
ENSCAFP00000002179	SINCAM006141
ENSCAFP00000002181	SINCAM014720
ENSCAFP00000002183	SINCAM014718
ENSCAFP00000002186	SINCAM005935
ENSCAFP00000002188	SINCAM006140
ENSCAFP00000002191	SINCAM922778
ENSCAFP00000002193	SINCAM002708
ENSCAFP00000002195	SINCAM014732
ENSCAFP00000002199	SINCAM922784
ENSCAFP00000002200	SINCAM002709
ENSCAFP00000002201	SINCAM922501
ENSCAFP00000002212	SINCAM011769
ENSCAFP00000002213	SINCAM921038
ENSCAFP00000002214	SINCAM921037
ENSCAFP00000002215	SINCAM920548
ENSCAFP00000002216	SINCAM000871
ENSCAFP00000002217	SINCAM002711
ENSCAFP00000002219	SINCAM920836
ENSCAFP00000002222	SINCAM003721
ENSCAFP00000002224	SINCAM002726
ENSCAFP00000002225	SINCAM001551
ENSCAFP00000002227	SINCAM015372
ENSCAFP00000002231	SINCAM006229
ENSCAFP00000002233	SINCAM000867
ENSCAFP00000002234	SINCAM922785
ENSCAFP00000002236	SINCAM920681
ENSCAFP00000002238	SINCAM001049
ENSCAFP00000002241	SINCAM000866
ENSCAFP00000002242	SINCAM921032
ENSCAFP00000002244	SINCAM014907
ENSCAFP00000002245	SINCAM000865
ENSCAFP00000002253	SINCAM015370
ENSCAFP00000002257	SINCAM920562
ENSCAFP00000002258	SINCAM921221
ENSCAFP00000002262	SINCAM000993
ENSCAFP00000002273	SINCAM000991
ENSCAFP00000002274	SINCAM003880
ENSCAFP00000002277	SINCAM003879
ENSCAFP00000002279	SINCAM000990
ENSCAFP00000002282	SINCAM015368
ENSCAFP00000002283	SINCAM002751
ENSCAFP00000002288	SINCAM001050
ENSCAFP00000002290	SINCAM920657
ENSCAFP00000002291	SINCAM012277
ENSCAFP00000002292	SINCAM012276
ENSCAFP00000002293	SINCAM001051
ENSCAFP00000002295	SINCAM012117
ENSCAFP00000002299	SINCAM001565
ENSCAFP00000002301	SINCAM000989
ENSCAFP00000002314	SINCAM001564
ENSCAFP00000002318	SINCAM001558
ENSCAFP00000002320	SINCAM012091
ENSCAFP00000002321	SINCAM922491
ENSCAFP00000002322	SINCAM920560
ENSCAFP00000002323	SINCAM006253
ENSCAFP00000002327	SINCAM012090
ENSCAFP00000002333	SINCAM001557
ENSCAFP00000002335	SINCAM000987
ENSCAFP00000002340	SINCAM001556
ENSCAFP00000002344	SINCAM012148
ENSCAFP00000002345	SINCAM006230
ENSCAFP00000002348	SINCAM012147
ENSCAFP00000002354	SINCAM012146
ENSCAFP00000002355	SINCAM900189
ENSCAFP00000002356	SINCAM006250
ENSCAFP00000002363	SINCAM017888
ENSCAFP00000002364	SINCAM006252
ENSCAFP00000002368	SINCAM013114
ENSCAFP00000002372	SINCAM002808
ENSCAFP00000002376	SINCAM001054
ENSCAFP00000002377	SINCAM012144
ENSCAFP00000002385	SINCAM006237
ENSCAFP00000002386	SINCAM002796
ENSCAFP00000002388	SINCAM923065
ENSCAFP00000002389	SINCAM012176
ENSCAFP00000002390	SINCAM002723
ENSCAFP00000002393	SINCAM003856
ENSCAFP00000002395	SINCAM003855
ENSCAFP00000002396	SINCAM006228
ENSCAFP00000002399	SINCAM006227
ENSCAFP00000002404	SINCAM920579
ENSCAFP00000002407	SINCAM900185
ENSCAFP00000002408	SINCAM900183
ENSCAFP00000002415	SINCAM920582
ENSCAFP00000002420	SINCAM006233
ENSCAFP00000002431	SINCAM006226
ENSCAFP00000002432	SINCAM002715
ENSCAFP00000002434	SINCAM900182
ENSCAFP00000002445	SINCAM900181
ENSCAFP00000002446	SINCAM900191
ENSCAFP00000002455	SINCAM014906
ENSCAFP00000002457	SINCAM000986
ENSCAFP00000002461	SINCAM001059
ENSCAFP00000002468	SINCAM000984
ENSCAFP00000002471	SINCAM920580
ENSCAFP00000002475	SINCAM000099
ENSCAFP00000002476	SINCAM920581
ENSCAFP00000002477	SINCAM014909
ENSCAFP00000002481	SINCAM920567
ENSCAFP00000002482	SINCAM017294
ENSCAFP00000002483	SINCAM005409
ENSCAFP00000002485	SINCAM920566
ENSCAFP00000002487	SINCAM003854
ENSCAFP00000002488	SINCAM012869
ENSCAFP00000002495	SINCAM006225
ENSCAFP00000002498	SINCAM921055
ENSCAFP00000002500	SINCAM921054
ENSCAFP00000002503	SINCAM920563
ENSCAFP00000002505	SINCAM006224
ENSCAFP00000002506	SINCAM003851
ENSCAFP00000002507	SINCAM003850
ENSCAFP00000002509	SINCAM003849
ENSCAFP00000002516	SINCAM015614
ENSCAFP00000002517	SINCAM006259
ENSCAFP00000002519	SINCAM014711
ENSCAFP00000002520	SINCAM005952
ENSCAFP00000002523	SINCAM005954
ENSCAFP00000002525	SINCAM010999
ENSCAFP00000002533	SINCAM003882
ENSCAFP00000002534	SINCAM921009
ENSCAFP00000002536	SINCAM005949
ENSCAFP00000002539	SINCAM013255
ENSCAFP00000002541	SINCAM003683
ENSCAFP00000002546	SINCAM005915
ENSCAFP00000002549	SINCAM921010
ENSCAFP00000002550	SINCAM008140
ENSCAFP00000002554	SINCAM003730
ENSCAFP00000002555	SINCAM005939
ENSCAFP00000002556	SINCAM005916
ENSCAFP00000002564	SINCAM921008
ENSCAFP00000002566	SINCAM012155
ENSCAFP00000002573	SINCAM005941
ENSCAFP00000002575	SINCAM003750
ENSCAFP00000002577	SINCAM922695
ENSCAFP00000002578	SINCAM005621
ENSCAFP00000002581	SINCAM005942
ENSCAFP00000002588	SINCAM011937
ENSCAFP00000002591	SINCAM001065
ENSCAFP00000002593	SINCAM000276
ENSCAFP00000002594	SINCAM003689
ENSCAFP00000002595	SINCAM005944
ENSCAFP00000002597	SINCAM005917
ENSCAFP00000002598	SINCAM006003
ENSCAFP00000002607	SINCAM000507
ENSCAFP00000002608	SINCAM005623
ENSCAFP00000002612	SINCAM000508
ENSCAFP00000002614	SINCAM000509
ENSCAFP00000002615	SINCAM000941
ENSCAFP00000002620	SINCAM005625
ENSCAFP00000002622	SINCAM920955
ENSCAFP00000002623	SINCAM005628
ENSCAFP00000002624	SINCAM000510
ENSCAFP00000002626	SINCAM000511
ENSCAFP00000002627	SINCAM920583
ENSCAFP00000002632	SINCAM005630
ENSCAFP00000002634	SINCAM000940
ENSCAFP00000002635	SINCAM000939
ENSCAFP00000002636	SINCAM920552
ENSCAFP00000002637	SINCAM001070
ENSCAFP00000002638	SINCAM000945
ENSCAFP00000002642	SINCAM006210
ENSCAFP00000002645	SINCAM920553
ENSCAFP00000002647	SINCAM005631
ENSCAFP00000002652	SINCAM003717
ENSCAFP00000002653	SINCAM920554
ENSCAFP00000002657	SINCAM000953
ENSCAFP00000002658	SINCAM006209
ENSCAFP00000002660	SINCAM000944
ENSCAFP00000002661	SINCAM000513
ENSCAFP00000002670	SINCAM001702
ENSCAFP00000002671	SINCAM000954
ENSCAFP00000002672	SINCAM920498
ENSCAFP00000002675	SINCAM003718
ENSCAFP00000002678	SINCAM003719
ENSCAFP00000002682	SINCAM921192
ENSCAFP00000002683	SINCAM000943
ENSCAFP00000002684	SINCAM001703
ENSCAFP00000002690	SINCAM001705
ENSCAFP00000002693	SINCAM000105
ENSCAFP00000002694	SINCAM920743
ENSCAFP00000002695	SINCAM001706
ENSCAFP00000002699	SINCAM920742
ENSCAFP00000002700	SINCAM003726
ENSCAFP00000002702	SINCAM002115
ENSCAFP00000002708	SINCAM922824
ENSCAFP00000002712	SINCAM002218
ENSCAFP00000002716	SINCAM001370
ENSCAFP00000002718	SINCAM002219
ENSCAFP00000002723	SINCAM920500
ENSCAFP00000002725	SINCAM012654
ENSCAFP00000002726	SINCAM000957
ENSCAFP00000002727	SINCAM003724
ENSCAFP00000002728	SINCAM005632
ENSCAFP00000002731	SINCAM002220
ENSCAFP00000002737	SINCAM001711
ENSCAFP00000002744	SINCAM001710
ENSCAFP00000002745	SINCAM003711
ENSCAFP00000002748	SINCAM009929
ENSCAFP00000002749	SINCAM921190
ENSCAFP00000002753	SINCAM001363
ENSCAFP00000002754	SINCAM006037
ENSCAFP00000002757	SINCAM001709
ENSCAFP00000002760	SINCAM920936
ENSCAFP00000002762	SINCAM000516
ENSCAFP00000002763	SINCAM001708
ENSCAFP00000002765	SINCAM014108
ENSCAFP00000002767	SINCAM000517
ENSCAFP00000002770	SINCAM000958
ENSCAFP00000002772	SINCAM005521
ENSCAFP00000002774	SINCAM000960
ENSCAFP00000002775	SINCAM000961
ENSCAFP00000002776	SINCAM000520
ENSCAFP00000002779	SINCAM001369
ENSCAFP00000002781	SINCAM000963
ENSCAFP00000002782	SINCAM005520
ENSCAFP00000002786	SINCAM000521
ENSCAFP00000002787	SINCAM000964
ENSCAFP00000002791	SINCAM002216
ENSCAFP00000002792	SINCAM003944
ENSCAFP00000002794	SINCAM000967
ENSCAFP00000002800	SINCAM001367
ENSCAFP00000002804	SINCAM920749
ENSCAFP00000002805	SINCAM002214
ENSCAFP00000002806	SINCAM000524
ENSCAFP00000002807	SINCAM001366
ENSCAFP00000002810	SINCAM003687
ENSCAFP00000002814	SINCAM000525
ENSCAFP00000002818	SINCAM001375
ENSCAFP00000002819	SINCAM922617
ENSCAFP00000002821	SINCAM005519
ENSCAFP00000002822	SINCAM921178
ENSCAFP00000002825	SINCAM003720
ENSCAFP00000002827	SINCAM000969
ENSCAFP00000002828	SINCAM005518
ENSCAFP00000002831	SINCAM922303
ENSCAFP00000002835	SINCAM005709
ENSCAFP00000002836	SINCAM003647
ENSCAFP00000002838	SINCAM001381
ENSCAFP00000002841	SINCAM001378
ENSCAFP00000002847	SINCAM002213
ENSCAFP00000002849	SINCAM003652
ENSCAFP00000002850	SINCAM920501
ENSCAFP00000002855	SINCAM002209
ENSCAFP00000002857	SINCAM000972
ENSCAFP00000002858	SINCAM002215
ENSCAFP00000002860	SINCAM005707
ENSCAFP00000002867	SINCAM920642
ENSCAFP00000002868	SINCAM920502
ENSCAFP00000002871	SINCAM001382
ENSCAFP00000002876	SINCAM000531
ENSCAFP00000002881	SINCAM001465
ENSCAFP00000002884	SINCAM000533
ENSCAFP00000002885	SINCAM000975
ENSCAFP00000002888	SINCAM004761
ENSCAFP00000002898	SINCAM004760
ENSCAFP00000002899	SINCAM002206
ENSCAFP00000002907	SINCAM000976
ENSCAFP00000002909	SINCAM002025
ENSCAFP00000002911	SINCAM004759
ENSCAFP00000002913	SINCAM002024
ENSCAFP00000002914	SINCAM003748
ENSCAFP00000002915	SINCAM000535
ENSCAFP00000002919	SINCAM000977
ENSCAFP00000002920	SINCAM003745
ENSCAFP00000002924	SINCAM015142
ENSCAFP00000002925	SINCAM015141
ENSCAFP00000002926	SINCAM003737
ENSCAFP00000002927	SINCAM920629
ENSCAFP00000002928	SINCAM003124
ENSCAFP00000002930	SINCAM000536
ENSCAFP00000002933	SINCAM920628
ENSCAFP00000002934	SINCAM000538
ENSCAFP00000002935	SINCAM004758
ENSCAFP00000002938	SINCAM003107
ENSCAFP00000002941	SINCAM000540
ENSCAFP00000002943	SINCAM920627
ENSCAFP00000002945	SINCAM922643
ENSCAFP00000002947	SINCAM003108
ENSCAFP00000002953	SINCAM010025
ENSCAFP00000002955	SINCAM000541
ENSCAFP00000002957	SINCAM002107
ENSCAFP00000002961	SINCAM921475
ENSCAFP00000002967	SINCAM003111
ENSCAFP00000002969	SINCAM003112
ENSCAFP00000002971	SINCAM004757
ENSCAFP00000002974	SINCAM000543
ENSCAFP00000002976	SINCAM003113
ENSCAFP00000002977	SINCAM002106
ENSCAFP00000002981	SINCAM004755
ENSCAFP00000002982	SINCAM003114
ENSCAFP00000002985	SINCAM012722
ENSCAFP00000002986	SINCAM001329
ENSCAFP00000002990	SINCAM000545
ENSCAFP00000002992	SINCAM000546
ENSCAFP00000002993	SINCAM003115
ENSCAFP00000002995	SINCAM003018
ENSCAFP00000003000	SINCAM920557
ENSCAFP00000003004	SINCAM002104
ENSCAFP00000003006	SINCAM000548
ENSCAFP00000003008	SINCAM002103
ENSCAFP00000003020	SINCAM000549
ENSCAFP00000003022	SINCAM001327
ENSCAFP00000003029	SINCAM005122
ENSCAFP00000003030	SINCAM001360
ENSCAFP00000003031	SINCAM920559
ENSCAFP00000003034	SINCAM001460
ENSCAFP00000003035	SINCAM003013
ENSCAFP00000003038	SINCAM000552
ENSCAFP00000003044	SINCAM004751
ENSCAFP00000003046	SINCAM000982
ENSCAFP00000003052	SINCAM005248
ENSCAFP00000003053	SINCAM005588
ENSCAFP00000003057	SINCAM004750
ENSCAFP00000003059	SINCAM003129
ENSCAFP00000003060	SINCAM000142
ENSCAFP00000003062	SINCAM000141
ENSCAFP00000003064	SINCAM000554
ENSCAFP00000003067	SINCAM012829
ENSCAFP00000003068	SINCAM000555
ENSCAFP00000003069	SINCAM003128
ENSCAFP00000003072	SINCAM000140
ENSCAFP00000003073	SINCAM000556
ENSCAFP00000003077	SINCAM002098
ENSCAFP00000003078	SINCAM004748
ENSCAFP00000003082	SINCAM921096
ENSCAFP00000003083	SINCAM004747
ENSCAFP00000003086	SINCAM003127
ENSCAFP00000003087	SINCAM004746
ENSCAFP00000003094	SINCAM003330
ENSCAFP00000003095	SINCAM002095
ENSCAFP00000003097	SINCAM012925
ENSCAFP00000003098	SINCAM000877
ENSCAFP00000003101	SINCAM004742
ENSCAFP00000003102	SINCAM000876
ENSCAFP00000003103	SINCAM004743
ENSCAFP00000003106	SINCAM000914
ENSCAFP00000003109	SINCAM002094
ENSCAFP00000003110	SINCAM003105
ENSCAFP00000003111	SINCAM004741
ENSCAFP00000003112	SINCAM002093
ENSCAFP00000003116	SINCAM000916
ENSCAFP00000003120	SINCAM000911
ENSCAFP00000003121	SINCAM004736
ENSCAFP00000003125	SINCAM011047
ENSCAFP00000003126	SINCAM004733
ENSCAFP00000003132	SINCAM003102
ENSCAFP00000003138	SINCAM004732
ENSCAFP00000003141	SINCAM003313
ENSCAFP00000003142	SINCAM002088
ENSCAFP00000003143	SINCAM004731
ENSCAFP00000003144	SINCAM003312
ENSCAFP00000003148	SINCAM000886
ENSCAFP00000003156	SINCAM900202
ENSCAFP00000003157	SINCAM920503
ENSCAFP00000003158	SINCAM900201
ENSCAFP00000003160	SINCAM920504
ENSCAFP00000003162	SINCAM922886
ENSCAFP00000003166	SINCAM900195
ENSCAFP00000003169	SINCAM900194
ENSCAFP00000003171	SINCAM003665
ENSCAFP00000003172	SINCAM001358
ENSCAFP00000003177	SINCAM002089
ENSCAFP00000003178	SINCAM900192
ENSCAFP00000003183	SINCAM000558
ENSCAFP00000003184	SINCAM002822
ENSCAFP00000003185	SINCAM001009
ENSCAFP00000003190	SINCAM002090
ENSCAFP00000003191	SINCAM004725
ENSCAFP00000003194	SINCAM002091
ENSCAFP00000003196	SINCAM000559
ENSCAFP00000003197	SINCAM002087
ENSCAFP00000003203	SINCAM004722
ENSCAFP00000003204	SINCAM001011
ENSCAFP00000003210	SINCAM920569
ENSCAFP00000003211	SINCAM002821
ENSCAFP00000003216	SINCAM004721
ENSCAFP00000003219	SINCAM000562
ENSCAFP00000003221	SINCAM016201
ENSCAFP00000003224	SINCAM922927
ENSCAFP00000003236	SINCAM002084
ENSCAFP00000003241	SINCAM000563
ENSCAFP00000003242	SINCAM011557
ENSCAFP00000003243	SINCAM001353
ENSCAFP00000003244	SINCAM002083
ENSCAFP00000003245	SINCAM016472
ENSCAFP00000003246	SINCAM009625
ENSCAFP00000003249	SINCAM009626
ENSCAFP00000003251	SINCAM001344
ENSCAFP00000003253	SINCAM004717
ENSCAFP00000003255	SINCAM920632
ENSCAFP00000003256	SINCAM000564
ENSCAFP00000003257	SINCAM001361
ENSCAFP00000003259	SINCAM002081
ENSCAFP00000003263	SINCAM004714
ENSCAFP00000003266	SINCAM000102
ENSCAFP00000003270	SINCAM002938
ENSCAFP00000003274	SINCAM001461
ENSCAFP00000003277	SINCAM009627
ENSCAFP00000003278	SINCAM000104
ENSCAFP00000003279	SINCAM002937
ENSCAFP00000003284	SINCAM002076
ENSCAFP00000003297	SINCAM002936
ENSCAFP00000003300	SINCAM004713
ENSCAFP00000003303	SINCAM009630
ENSCAFP00000003304	SINCAM002935
ENSCAFP00000003306	SINCAM013577
ENSCAFP00000003307	SINCAM009631
ENSCAFP00000003309	SINCAM002075
ENSCAFP00000003313	SINCAM004712
ENSCAFP00000003316	SINCAM001698
ENSCAFP00000003318	SINCAM009632
ENSCAFP00000003321	SINCAM013162
ENSCAFP00000003325	SINCAM009633
ENSCAFP00000003329	SINCAM002934
ENSCAFP00000003331	SINCAM010026
ENSCAFP00000003334	SINCAM004709
ENSCAFP00000003335	SINCAM009591
ENSCAFP00000003336	SINCAM921400
ENSCAFP00000003340	SINCAM922120
ENSCAFP00000003341	SINCAM002933
ENSCAFP00000003345	SINCAM922118
ENSCAFP00000003346	SINCAM002072
ENSCAFP00000003348	SINCAM002068
ENSCAFP00000003349	SINCAM009593
ENSCAFP00000003351	SINCAM000804
ENSCAFP00000003352	SINCAM002930
ENSCAFP00000003355	SINCAM009594
ENSCAFP00000003356	SINCAM002927
ENSCAFP00000003364	SINCAM920739
ENSCAFP00000003365	SINCAM000055
ENSCAFP00000003369	SINCAM004936
ENSCAFP00000003370	SINCAM000840
ENSCAFP00000003372	SINCAM002926
ENSCAFP00000003373	SINCAM009595
ENSCAFP00000003376	SINCAM002925
ENSCAFP00000003379	SINCAM004938
ENSCAFP00000003380	SINCAM920545
ENSCAFP00000003382	SINCAM000051
ENSCAFP00000003387	SINCAM009597
ENSCAFP00000003390	SINCAM002922
ENSCAFP00000003394	SINCAM921750
ENSCAFP00000003396	SINCAM001015
ENSCAFP00000003400	SINCAM002065
ENSCAFP00000003401	SINCAM002920
ENSCAFP00000003402	SINCAM004939
ENSCAFP00000003404	SINCAM014880
ENSCAFP00000003408	SINCAM018006
ENSCAFP00000003412	SINCAM014868
ENSCAFP00000003425	SINCAM011725
ENSCAFP00000003426	SINCAM004943
ENSCAFP00000003432	SINCAM007869
ENSCAFP00000003433	SINCAM000048
ENSCAFP00000003434	SINCAM922961
ENSCAFP00000003436	SINCAM004942
ENSCAFP00000003445	SINCAM000047
ENSCAFP00000003450	SINCAM000122
ENSCAFP00000003455	SINCAM000044
ENSCAFP00000003459	SINCAM000067
ENSCAFP00000003460	SINCAM007104
ENSCAFP00000003464	SINCAM000834
ENSCAFP00000003467	SINCAM922349
ENSCAFP00000003468	SINCAM000811
ENSCAFP00000003471	SINCAM000068
ENSCAFP00000003473	SINCAM014242
ENSCAFP00000003477	SINCAM000061
ENSCAFP00000003487	SINCAM002063
ENSCAFP00000003488	SINCAM007939
ENSCAFP00000003492	SINCAM014306
ENSCAFP00000003511	SINCAM002062
ENSCAFP00000003516	SINCAM920434
ENSCAFP00000003518	SINCAM002060
ENSCAFP00000003526	SINCAM002055
ENSCAFP00000003528	SINCAM002058
ENSCAFP00000003533	SINCAM002919
ENSCAFP00000003535	SINCAM014294
ENSCAFP00000003537	SINCAM002056
ENSCAFP00000003546	SINCAM003842
ENSCAFP00000003547	SINCAM920433
ENSCAFP00000003553	SINCAM002053
ENSCAFP00000003559	SINCAM000059
ENSCAFP00000003572	SINCAM000058
ENSCAFP00000003573	SINCAM002052
ENSCAFP00000003575	SINCAM002914
ENSCAFP00000003578	SINCAM920432
ENSCAFP00000003584	SINCAM002912
ENSCAFP00000003585	SINCAM001005
ENSCAFP00000003588	SINCAM001006
ENSCAFP00000003591	SINCAM003840
ENSCAFP00000003592	SINCAM000801
ENSCAFP00000003598	SINCAM015716
ENSCAFP00000003601	SINCAM002051
ENSCAFP00000003617	SINCAM000951
ENSCAFP00000003623	SINCAM000950
ENSCAFP00000003627	SINCAM002109
ENSCAFP00000003628	SINCAM002907
ENSCAFP00000003630	SINCAM001789
ENSCAFP00000003632	SINCAM002906
ENSCAFP00000003633	SINCAM921213
ENSCAFP00000003634	SINCAM002905
ENSCAFP00000003636	SINCAM002113
ENSCAFP00000003638	SINCAM015852
ENSCAFP00000003642	SINCAM003958
ENSCAFP00000003650	SINCAM014952
ENSCAFP00000003651	SINCAM013690
ENSCAFP00000003654	SINCAM014950
ENSCAFP00000003657	SINCAM003959
ENSCAFP00000003660	SINCAM014587
ENSCAFP00000003662	SINCAM014948
ENSCAFP00000003663	SINCAM013599
ENSCAFP00000003664	SINCAM014947
ENSCAFP00000003665	SINCAM013709
ENSCAFP00000003666	SINCAM013603
ENSCAFP00000003667	SINCAM002050
ENSCAFP00000003668	SINCAM003960
ENSCAFP00000003676	SINCAM002049
ENSCAFP00000003680	SINCAM001695
ENSCAFP00000003681	SINCAM009522
ENSCAFP00000003683	SINCAM003962
ENSCAFP00000003684	SINCAM001696
ENSCAFP00000003687	SINCAM002132
ENSCAFP00000003690	SINCAM002131
ENSCAFP00000003692	SINCAM922548
ENSCAFP00000003697	SINCAM003963
ENSCAFP00000003699	SINCAM921232
ENSCAFP00000003700	SINCAM002129
ENSCAFP00000003701	SINCAM002898
ENSCAFP00000003703	SINCAM922549
ENSCAFP00000003707	SINCAM003967
ENSCAFP00000003708	SINCAM921233
ENSCAFP00000003711	SINCAM002128
ENSCAFP00000003716	SINCAM003968
ENSCAFP00000003717	SINCAM922547
ENSCAFP00000003719	SINCAM002127
ENSCAFP00000003720	SINCAM013573
ENSCAFP00000003722	SINCAM003969
ENSCAFP00000003724	SINCAM012398
ENSCAFP00000003731	SINCAM013576
ENSCAFP00000003737	SINCAM013635
ENSCAFP00000003739	SINCAM009077
ENSCAFP00000003740	SINCAM002126
ENSCAFP00000003744	SINCAM015449
ENSCAFP00000003747	SINCAM009012
ENSCAFP00000003750	SINCAM002199
ENSCAFP00000003752	SINCAM002198
ENSCAFP00000003757	SINCAM007943
ENSCAFP00000003758	SINCAM000895
ENSCAFP00000003764	SINCAM008233
ENSCAFP00000003773	SINCAM002895
ENSCAFP00000003774	SINCAM014793
ENSCAFP00000003775	SINCAM922789
ENSCAFP00000003780	SINCAM008960
ENSCAFP00000003783	SINCAM008961
ENSCAFP00000003784	SINCAM002894
ENSCAFP00000003788	SINCAM921067
ENSCAFP00000003790	SINCAM015006
ENSCAFP00000003791	SINCAM014792
ENSCAFP00000003796	SINCAM014875
ENSCAFP00000003798	SINCAM002893
ENSCAFP00000003802	SINCAM014853
ENSCAFP00000003803	SINCAM002892
ENSCAFP00000003807	SINCAM000894
ENSCAFP00000003817	SINCAM921234
ENSCAFP00000003819	SINCAM003970
ENSCAFP00000003821	SINCAM014860
ENSCAFP00000003825	SINCAM003972
ENSCAFP00000003826	SINCAM003973
ENSCAFP00000003827	SINCAM921211
ENSCAFP00000003829	SINCAM003619
ENSCAFP00000003837	SINCAM003957
ENSCAFP00000003844	SINCAM003956
ENSCAFP00000003850	SINCAM002889
ENSCAFP00000003862	SINCAM003955
ENSCAFP00000003865	SINCAM003953
ENSCAFP00000003867	SINCAM921746
ENSCAFP00000003868	SINCAM921058
ENSCAFP00000003876	SINCAM003952
ENSCAFP00000003887	SINCAM005938
ENSCAFP00000003892	SINCAM000922
ENSCAFP00000003893	SINCAM002047
ENSCAFP00000003895	SINCAM921227
ENSCAFP00000003937	SINCAM003948
ENSCAFP00000003939	SINCAM003947
ENSCAFP00000003943	SINCAM003976
ENSCAFP00000003945	SINCAM014768
ENSCAFP00000003954	SINCAM002873
ENSCAFP00000003965	SINCAM003532
ENSCAFP00000003966	SINCAM003534
ENSCAFP00000003969	SINCAM003535
ENSCAFP00000003984	SINCAM921235
ENSCAFP00000003986	SINCAM003838
ENSCAFP00000003988	SINCAM003837
ENSCAFP00000003989	SINCAM015692
ENSCAFP00000003990	SINCAM006722
ENSCAFP00000004006	SINCAM921210
ENSCAFP00000004011	SINCAM002039
ENSCAFP00000004013	SINCAM003835
ENSCAFP00000004014	SINCAM002036
ENSCAFP00000004016	SINCAM002035
ENSCAFP00000004019	SINCAM012740
ENSCAFP00000004020	SINCAM003833
ENSCAFP00000004026	SINCAM002032
ENSCAFP00000004040	SINCAM003832
ENSCAFP00000004048	SINCAM920737
ENSCAFP00000004053	SINCAM003536
ENSCAFP00000004054	SINCAM012193
ENSCAFP00000004058	SINCAM000083
ENSCAFP00000004059	SINCAM920735
ENSCAFP00000004062	SINCAM921757
ENSCAFP00000004063	SINCAM920734
ENSCAFP00000004064	SINCAM000864
ENSCAFP00000004081	SINCAM000889
ENSCAFP00000004087	SINCAM003830
ENSCAFP00000004089	SINCAM920430
ENSCAFP00000004093	SINCAM003537
ENSCAFP00000004095	SINCAM001004
ENSCAFP00000004098	SINCAM013990
ENSCAFP00000004100	SINCAM001001
ENSCAFP00000004107	SINCAM000863
ENSCAFP00000004108	SINCAM003539
ENSCAFP00000004110	SINCAM920730
ENSCAFP00000004111	SINCAM000861
ENSCAFP00000004119	SINCAM920732
ENSCAFP00000004125	SINCAM012816
ENSCAFP00000004126	SINCAM003249
ENSCAFP00000004128	SINCAM000860
ENSCAFP00000004129	SINCAM000999
ENSCAFP00000004131	SINCAM920729
ENSCAFP00000004135	SINCAM920728
ENSCAFP00000004138	SINCAM003824
ENSCAFP00000004139	SINCAM000947
ENSCAFP00000004153	SINCAM003252
ENSCAFP00000004159	SINCAM003253
ENSCAFP00000004162	SINCAM009084
ENSCAFP00000004166	SINCAM002027
ENSCAFP00000004168	SINCAM003828
ENSCAFP00000004169	SINCAM004096
ENSCAFP00000004170	SINCAM000137
ENSCAFP00000004171	SINCAM010031
ENSCAFP00000004173	SINCAM001989
ENSCAFP00000004175	SINCAM009083
ENSCAFP00000004178	SINCAM009082
ENSCAFP00000004180	SINCAM000948
ENSCAFP00000004181	SINCAM003827
ENSCAFP00000004185	SINCAM002193
ENSCAFP00000004186	SINCAM006049
ENSCAFP00000004192	SINCAM000138
ENSCAFP00000004193	SINCAM010166
ENSCAFP00000004194	SINCAM002136
ENSCAFP00000004195	SINCAM922703
ENSCAFP00000004200	SINCAM002137
ENSCAFP00000004201	SINCAM003823
ENSCAFP00000004205	SINCAM003257
ENSCAFP00000004207	SINCAM922722
ENSCAFP00000004212	SINCAM003259
ENSCAFP00000004213	SINCAM002139
ENSCAFP00000004216	SINCAM014354
ENSCAFP00000004218	SINCAM920533
ENSCAFP00000004220	SINCAM001988
ENSCAFP00000004225	SINCAM920725
ENSCAFP00000004231	SINCAM001987
ENSCAFP00000004233	SINCAM015235
ENSCAFP00000004244	SINCAM003822
ENSCAFP00000004250	SINCAM005123
ENSCAFP00000004251	SINCAM003260
ENSCAFP00000004252	SINCAM007413
ENSCAFP00000004253	SINCAM002140
ENSCAFP00000004256	SINCAM921112
ENSCAFP00000004257	SINCAM003261
ENSCAFP00000004259	SINCAM014409
ENSCAFP00000004276	SINCAM001984
ENSCAFP00000004286	SINCAM001983
ENSCAFP00000004294	SINCAM003821
ENSCAFP00000004299	SINCAM014390
ENSCAFP00000004300	SINCAM000897
ENSCAFP00000004305	SINCAM003432
ENSCAFP00000004314	SINCAM013572
ENSCAFP00000004319	SINCAM000854
ENSCAFP00000004326	SINCAM011710
ENSCAFP00000004327	SINCAM003820
ENSCAFP00000004328	SINCAM001981
ENSCAFP00000004331	SINCAM000851
ENSCAFP00000004338	SINCAM010057
ENSCAFP00000004342	SINCAM003818
ENSCAFP00000004344	SINCAM922831
ENSCAFP00000004345	SINCAM003431
ENSCAFP00000004350	SINCAM001980
ENSCAFP00000004359	SINCAM000849
ENSCAFP00000004361	SINCAM003817
ENSCAFP00000004363	SINCAM001979
ENSCAFP00000004370	SINCAM017526
ENSCAFP00000004371	SINCAM001976
ENSCAFP00000004374	SINCAM014866
ENSCAFP00000004375	SINCAM003317
ENSCAFP00000004376	SINCAM000826
ENSCAFP00000004377	SINCAM001975
ENSCAFP00000004380	SINCAM921207
ENSCAFP00000004385	SINCAM001974
ENSCAFP00000004390	SINCAM009378
ENSCAFP00000004392	SINCAM014914
ENSCAFP00000004393	SINCAM001973
ENSCAFP00000004395	SINCAM001972
ENSCAFP00000004396	SINCAM014865
ENSCAFP00000004397	SINCAM922816
ENSCAFP00000004402	SINCAM014669
ENSCAFP00000004403	SINCAM001971
ENSCAFP00000004404	SINCAM001970
ENSCAFP00000004407	SINCAM014863
ENSCAFP00000004410	SINCAM003243
ENSCAFP00000004418	SINCAM000912
ENSCAFP00000004421	SINCAM003245
ENSCAFP00000004423	SINCAM001969
ENSCAFP00000004425	SINCAM003815
ENSCAFP00000004428	SINCAM014862
ENSCAFP00000004433	SINCAM003248
ENSCAFP00000004434	SINCAM003814
ENSCAFP00000004436	SINCAM003812
ENSCAFP00000004441	SINCAM003810
ENSCAFP00000004444	SINCAM009081
ENSCAFP00000004448	SINCAM006503
ENSCAFP00000004456	SINCAM921170
ENSCAFP00000004461	SINCAM001968
ENSCAFP00000004462	SINCAM006714
ENSCAFP00000004464	SINCAM008973
ENSCAFP00000004465	SINCAM008974
ENSCAFP00000004467	SINCAM008975
ENSCAFP00000004469	SINCAM000936
ENSCAFP00000004470	SINCAM000923
ENSCAFP00000004475	SINCAM000927
ENSCAFP00000004477	SINCAM001966
ENSCAFP00000004481	SINCAM920724
ENSCAFP00000004483	SINCAM921744
ENSCAFP00000004484	SINCAM003809
ENSCAFP00000004485	SINCAM000929
ENSCAFP00000004486	SINCAM003435
ENSCAFP00000004493	SINCAM001964
ENSCAFP00000004495	SINCAM922380
ENSCAFP00000004511	SINCAM000056
ENSCAFP00000004514	SINCAM003434
ENSCAFP00000004516	SINCAM000003
ENSCAFP00000004521	SINCAM000930
ENSCAFP00000004531	SINCAM921145
ENSCAFP00000004534	SINCAM008891
ENSCAFP00000004535	SINCAM000931
ENSCAFP00000004540	SINCAM003433
ENSCAFP00000004543	SINCAM001959
ENSCAFP00000004546	SINCAM920551
ENSCAFP00000004550	SINCAM000031
ENSCAFP00000004551	SINCAM003262
ENSCAFP00000004554	SINCAM000934
ENSCAFP00000004557	SINCAM000898
ENSCAFP00000004558	SINCAM001958
ENSCAFP00000004560	SINCAM003265
ENSCAFP00000004564	SINCAM003266
ENSCAFP00000004566	SINCAM920546
ENSCAFP00000004567	SINCAM001781
ENSCAFP00000004570	SINCAM009056
ENSCAFP00000004572	SINCAM001782
ENSCAFP00000004577	SINCAM003267
ENSCAFP00000004578	SINCAM001756
ENSCAFP00000004579	SINCAM003808
ENSCAFP00000004583	SINCAM003806
ENSCAFP00000004584	SINCAM003268
ENSCAFP00000004585	SINCAM003269
ENSCAFP00000004586	SINCAM003270
ENSCAFP00000004587	SINCAM921115
ENSCAFP00000004592	SINCAM001495
ENSCAFP00000004593	SINCAM003805
ENSCAFP00000004594	SINCAM003272
ENSCAFP00000004595	SINCAM003804
ENSCAFP00000004599	SINCAM003803
ENSCAFP00000004610	SINCAM017362
ENSCAFP00000004611	SINCAM003275
ENSCAFP00000004612	SINCAM001527
ENSCAFP00000004614	SINCAM013530
ENSCAFP00000004615	SINCAM921116
ENSCAFP00000004617	SINCAM921117
ENSCAFP00000004620	SINCAM003277
ENSCAFP00000004622	SINCAM921118
ENSCAFP00000004624	SINCAM003800
ENSCAFP00000004629	SINCAM921449
ENSCAFP00000004630	SINCAM003278
ENSCAFP00000004633	SINCAM007041
ENSCAFP00000004638	SINCAM003279
ENSCAFP00000004653	SINCAM003798
ENSCAFP00000004654	SINCAM001526
ENSCAFP00000004656	SINCAM920762
ENSCAFP00000004659	SINCAM002247
ENSCAFP00000004660	SINCAM922448
ENSCAFP00000004664	SINCAM003336
ENSCAFP00000004675	SINCAM003094
ENSCAFP00000004678	SINCAM002250
ENSCAFP00000004683	SINCAM008939
ENSCAFP00000004688	SINCAM920747
ENSCAFP00000004693	SINCAM002251
ENSCAFP00000004694	SINCAM002252
ENSCAFP00000004699	SINCAM002267
ENSCAFP00000004707	SINCAM002268
ENSCAFP00000004710	SINCAM001755
ENSCAFP00000004711	SINCAM003795
ENSCAFP00000004717	SINCAM002269
ENSCAFP00000004720	SINCAM003794
ENSCAFP00000004723	SINCAM005600
ENSCAFP00000004726	SINCAM002271
ENSCAFP00000004727	SINCAM005599
ENSCAFP00000004730	SINCAM016341
ENSCAFP00000004738	SINCAM002272
ENSCAFP00000004740	SINCAM008507
ENSCAFP00000004741	SINCAM921206
ENSCAFP00000004745	SINCAM003778
ENSCAFP00000004751	SINCAM003779
ENSCAFP00000004752	SINCAM921797
ENSCAFP00000004753	SINCAM003780
ENSCAFP00000004755	SINCAM009110
ENSCAFP00000004759	SINCAM002275
ENSCAFP00000004760	SINCAM005849
ENSCAFP00000004762	SINCAM009109
ENSCAFP00000004763	SINCAM002955
ENSCAFP00000004768	SINCAM009108
ENSCAFP00000004772	SINCAM003682
ENSCAFP00000004774	SINCAM007873
ENSCAFP00000004775	SINCAM002959
ENSCAFP00000004776	SINCAM005998
ENSCAFP00000004778	SINCAM007872
ENSCAFP00000004781	SINCAM009107
ENSCAFP00000004785	SINCAM002355
ENSCAFP00000004788	SINCAM011565
ENSCAFP00000004789	SINCAM003755
ENSCAFP00000004791	SINCAM005968
ENSCAFP00000004792	SINCAM922433
ENSCAFP00000004797	SINCAM009106
ENSCAFP00000004798	SINCAM001750
ENSCAFP00000004802	SINCAM000336
ENSCAFP00000004803	SINCAM007870
ENSCAFP00000004804	SINCAM003756
ENSCAFP00000004806	SINCAM003757
ENSCAFP00000004807	SINCAM009067
ENSCAFP00000004808	SINCAM007866
ENSCAFP00000004812	SINCAM007865
ENSCAFP00000004815	SINCAM007864
ENSCAFP00000004816	SINCAM005967
ENSCAFP00000004820	SINCAM001753
ENSCAFP00000004824	SINCAM007877
ENSCAFP00000004826	SINCAM009066
ENSCAFP00000004829	SINCAM003760
ENSCAFP00000004830	SINCAM002965
ENSCAFP00000004832	SINCAM009064
ENSCAFP00000004834	SINCAM009063
ENSCAFP00000004836	SINCAM002966
ENSCAFP00000004837	SINCAM003761
ENSCAFP00000004838	SINCAM002967
ENSCAFP00000004840	SINCAM002968
ENSCAFP00000004841	SINCAM921196
ENSCAFP00000004843	SINCAM003764
ENSCAFP00000004844	SINCAM921073
ENSCAFP00000004845	SINCAM921074
ENSCAFP00000004848	SINCAM014350
ENSCAFP00000004850	SINCAM014349
ENSCAFP00000004856	SINCAM007739
ENSCAFP00000004857	SINCAM014348
ENSCAFP00000004864	SINCAM001754
ENSCAFP00000004866	SINCAM009061
ENSCAFP00000004867	SINCAM921075
ENSCAFP00000004870	SINCAM009093
ENSCAFP00000004876	SINCAM002254
ENSCAFP00000004881	SINCAM009092
ENSCAFP00000004883	SINCAM007940
ENSCAFP00000004884	SINCAM002974
ENSCAFP00000004886	SINCAM921021
ENSCAFP00000004887	SINCAM006021
ENSCAFP00000004888	SINCAM009091
ENSCAFP00000004889	SINCAM002975
ENSCAFP00000004890	SINCAM009090
ENSCAFP00000004892	SINCAM009089
ENSCAFP00000004893	SINCAM009057
ENSCAFP00000004896	SINCAM921497
ENSCAFP00000004897	SINCAM014347
ENSCAFP00000004901	SINCAM006943
ENSCAFP00000004903	SINCAM006945
ENSCAFP00000004907	SINCAM921822
ENSCAFP00000004908	SINCAM006020
ENSCAFP00000004909	SINCAM008811
ENSCAFP00000004913	SINCAM014252
ENSCAFP00000004916	SINCAM006019
ENSCAFP00000004919	SINCAM005927
ENSCAFP00000004920	SINCAM014311
ENSCAFP00000004929	SINCAM009720
ENSCAFP00000004931	SINCAM006017
ENSCAFP00000004932	SINCAM922802
ENSCAFP00000004934	SINCAM005825
ENSCAFP00000004937	SINCAM007814
ENSCAFP00000004940	SINCAM920991
ENSCAFP00000004941	SINCAM002977
ENSCAFP00000004942	SINCAM005826
ENSCAFP00000004951	SINCAM921471
ENSCAFP00000004953	SINCAM002145
ENSCAFP00000004960	SINCAM921470
ENSCAFP00000004967	SINCAM922803
ENSCAFP00000004971	SINCAM005389
ENSCAFP00000004975	SINCAM009059
ENSCAFP00000004976	SINCAM002978
ENSCAFP00000004980	SINCAM007743
ENSCAFP00000004982	SINCAM002146
ENSCAFP00000004987	SINCAM921792
ENSCAFP00000004988	SINCAM002147
ENSCAFP00000004995	SINCAM921024
ENSCAFP00000004996	SINCAM921468
ENSCAFP00000005001	SINCAM922805
ENSCAFP00000005004	SINCAM011481
ENSCAFP00000005006	SINCAM921776
ENSCAFP00000005014	SINCAM002148
ENSCAFP00000005019	SINCAM002986
ENSCAFP00000005023	SINCAM900231
ENSCAFP00000005025	SINCAM002987
ENSCAFP00000005027	SINCAM002988
ENSCAFP00000005029	SINCAM900232
ENSCAFP00000005032	SINCAM002990
ENSCAFP00000005041	SINCAM005827
ENSCAFP00000005050	SINCAM005829
ENSCAFP00000005053	SINCAM002991
ENSCAFP00000005055	SINCAM005830
ENSCAFP00000005057	SINCAM009871
ENSCAFP00000005060	SINCAM005831
ENSCAFP00000005062	SINCAM002992
ENSCAFP00000005065	SINCAM002160
ENSCAFP00000005070	SINCAM012080
ENSCAFP00000005077	SINCAM002151
ENSCAFP00000005078	SINCAM009062
ENSCAFP00000005080	SINCAM008916
ENSCAFP00000005081	SINCAM012081
ENSCAFP00000005083	SINCAM014839
ENSCAFP00000005087	SINCAM014312
ENSCAFP00000005090	SINCAM002161
ENSCAFP00000005101	SINCAM920744
ENSCAFP00000005102	SINCAM010559
ENSCAFP00000005103	SINCAM003333
ENSCAFP00000005107	SINCAM005835
ENSCAFP00000005111	SINCAM010696
ENSCAFP00000005112	SINCAM005837
ENSCAFP00000005113	SINCAM003331
ENSCAFP00000005116	SINCAM005838
ENSCAFP00000005118	SINCAM920539
ENSCAFP00000005124	SINCAM920745
ENSCAFP00000005127	SINCAM921131
ENSCAFP00000005136	SINCAM003328
ENSCAFP00000005137	SINCAM921077
ENSCAFP00000005143	SINCAM001806
ENSCAFP00000005151	SINCAM002162
ENSCAFP00000005153	SINCAM003327
ENSCAFP00000005154	SINCAM005804
ENSCAFP00000005156	SINCAM000779
ENSCAFP00000005163	SINCAM000780
ENSCAFP00000005164	SINCAM002169
ENSCAFP00000005165	SINCAM003325
ENSCAFP00000005167	SINCAM921128
ENSCAFP00000005173	SINCAM002171
ENSCAFP00000005176	SINCAM005803
ENSCAFP00000005178	SINCAM002172
ENSCAFP00000005179	SINCAM921127
ENSCAFP00000005180	SINCAM014874
ENSCAFP00000005181	SINCAM002173
ENSCAFP00000005183	SINCAM002174
ENSCAFP00000005187	SINCAM921078
ENSCAFP00000005188	SINCAM002164
ENSCAFP00000005189	SINCAM002999
ENSCAFP00000005191	SINCAM002165
ENSCAFP00000005192	SINCAM005802
ENSCAFP00000005196	SINCAM921741
ENSCAFP00000005199	SINCAM007766
ENSCAFP00000005201	SINCAM005801
ENSCAFP00000005205	SINCAM005800
ENSCAFP00000005209	SINCAM921740
ENSCAFP00000005210	SINCAM002175
ENSCAFP00000005211	SINCAM009698
ENSCAFP00000005212	SINCAM014873
ENSCAFP00000005216	SINCAM013730
ENSCAFP00000005218	SINCAM920680
ENSCAFP00000005222	SINCAM921126
ENSCAFP00000005230	SINCAM015965
ENSCAFP00000005234	SINCAM007769
ENSCAFP00000005241	SINCAM008901
ENSCAFP00000005246	SINCAM007770
ENSCAFP00000005248	SINCAM003322
ENSCAFP00000005250	SINCAM003319
ENSCAFP00000005251	SINCAM005844
ENSCAFP00000005256	SINCAM921739
ENSCAFP00000005258	SINCAM003242
ENSCAFP00000005262	SINCAM008923
ENSCAFP00000005264	SINCAM001679
ENSCAFP00000005265	SINCAM008924
ENSCAFP00000005274	SINCAM921738
ENSCAFP00000005275	SINCAM001680
ENSCAFP00000005278	SINCAM922790
ENSCAFP00000005280	SINCAM011496
ENSCAFP00000005281	SINCAM001682
ENSCAFP00000005284	SINCAM003001
ENSCAFP00000005288	SINCAM009692
ENSCAFP00000005292	SINCAM003241
ENSCAFP00000005305	SINCAM008921
ENSCAFP00000005307	SINCAM002979
ENSCAFP00000005308	SINCAM920668
ENSCAFP00000005309	SINCAM001686
ENSCAFP00000005310	SINCAM007995
ENSCAFP00000005314	SINCAM007938
ENSCAFP00000005317	SINCAM005948
ENSCAFP00000005322	SINCAM003002
ENSCAFP00000005332	SINCAM005946
ENSCAFP00000005335	SINCAM001687
ENSCAFP00000005338	SINCAM003240
ENSCAFP00000005344	SINCAM014796
ENSCAFP00000005350	SINCAM007989
ENSCAFP00000005351	SINCAM009100
ENSCAFP00000005355	SINCAM009102
ENSCAFP00000005356	SINCAM003239
ENSCAFP00000005360	SINCAM016553
ENSCAFP00000005361	SINCAM003238
ENSCAFP00000005368	SINCAM921795
ENSCAFP00000005369	SINCAM003237
ENSCAFP00000005371	SINCAM009097
ENSCAFP00000005373	SINCAM009096
ENSCAFP00000005375	SINCAM922794
ENSCAFP00000005376	SINCAM011719
ENSCAFP00000005377	SINCAM921113
ENSCAFP00000005381	SINCAM013738
ENSCAFP00000005384	SINCAM000313
ENSCAFP00000005385	SINCAM014843
ENSCAFP00000005389	SINCAM000312
ENSCAFP00000005391	SINCAM007988
ENSCAFP00000005394	SINCAM001688
ENSCAFP00000005395	SINCAM003003
ENSCAFP00000005396	SINCAM000311
ENSCAFP00000005413	SINCAM000310
ENSCAFP00000005417	SINCAM008968
ENSCAFP00000005418	SINCAM007987
ENSCAFP00000005429	SINCAM002260
ENSCAFP00000005431	SINCAM002258
ENSCAFP00000005435	SINCAM921079
ENSCAFP00000005438	SINCAM014857
ENSCAFP00000005439	SINCAM006460
ENSCAFP00000005445	SINCAM014856
ENSCAFP00000005448	SINCAM009095
ENSCAFP00000005450	SINCAM006024
ENSCAFP00000005456	SINCAM003005
ENSCAFP00000005460	SINCAM003235
ENSCAFP00000005465	SINCAM014740
ENSCAFP00000005470	SINCAM010505
ENSCAFP00000005471	SINCAM002066
ENSCAFP00000005474	SINCAM010504
ENSCAFP00000005476	SINCAM009528
ENSCAFP00000005477	SINCAM014744
ENSCAFP00000005478	SINCAM001633
ENSCAFP00000005479	SINCAM010503
ENSCAFP00000005487	SINCAM010502
ENSCAFP00000005491	SINCAM012412
ENSCAFP00000005495	SINCAM001632
ENSCAFP00000005502	SINCAM007984
ENSCAFP00000005503	SINCAM010501
ENSCAFP00000005506	SINCAM014925
ENSCAFP00000005510	SINCAM000303
ENSCAFP00000005512	SINCAM920476
ENSCAFP00000005514	SINCAM920475
ENSCAFP00000005515	SINCAM003232
ENSCAFP00000005518	SINCAM000301
ENSCAFP00000005519	SINCAM003006
ENSCAFP00000005520	SINCAM010500
ENSCAFP00000005521	SINCAM000298
ENSCAFP00000005531	SINCAM014872
ENSCAFP00000005533	SINCAM001631
ENSCAFP00000005534	SINCAM014922
ENSCAFP00000005538	SINCAM005449
ENSCAFP00000005546	SINCAM003007
ENSCAFP00000005551	SINCAM014921
ENSCAFP00000005555	SINCAM000296
ENSCAFP00000005558	SINCAM000291
ENSCAFP00000005559	SINCAM005495
ENSCAFP00000005560	SINCAM000295
ENSCAFP00000005561	SINCAM005496
ENSCAFP00000005562	SINCAM014920
ENSCAFP00000005564	SINCAM003228
ENSCAFP00000005569	SINCAM005497
ENSCAFP00000005572	SINCAM003011
ENSCAFP00000005573	SINCAM000292
ENSCAFP00000005575	SINCAM005498
ENSCAFP00000005576	SINCAM003225
ENSCAFP00000005581	SINCAM005499
ENSCAFP00000005582	SINCAM001630
ENSCAFP00000005583	SINCAM003012
ENSCAFP00000005584	SINCAM921082
ENSCAFP00000005588	SINCAM003041
ENSCAFP00000005591	SINCAM000290
ENSCAFP00000005592	SINCAM005500
ENSCAFP00000005599	SINCAM003349
ENSCAFP00000005602	SINCAM014886
ENSCAFP00000005616	SINCAM003046
ENSCAFP00000005620	SINCAM003351
ENSCAFP00000005624	SINCAM003352
ENSCAFP00000005627	SINCAM003353
ENSCAFP00000005631	SINCAM005502
ENSCAFP00000005633	SINCAM013263
ENSCAFP00000005635	SINCAM003354
ENSCAFP00000005637	SINCAM006044
ENSCAFP00000005640	SINCAM000288
ENSCAFP00000005643	SINCAM001627
ENSCAFP00000005648	SINCAM003356
ENSCAFP00000005649	SINCAM920473
ENSCAFP00000005655	SINCAM003357
ENSCAFP00000005658	SINCAM000283
ENSCAFP00000005669	SINCAM009815
ENSCAFP00000005672	SINCAM016931
ENSCAFP00000005673	SINCAM003360
ENSCAFP00000005678	SINCAM921086
ENSCAFP00000005680	SINCAM000282
ENSCAFP00000005681	SINCAM009817
ENSCAFP00000005687	SINCAM012325
ENSCAFP00000005691	SINCAM006608
ENSCAFP00000005692	SINCAM006043
ENSCAFP00000005694	SINCAM921085
ENSCAFP00000005698	SINCAM009818
ENSCAFP00000005701	SINCAM003361
ENSCAFP00000005704	SINCAM003038
ENSCAFP00000005711	SINCAM005504
ENSCAFP00000005712	SINCAM003036
ENSCAFP00000005713	SINCAM011670
ENSCAFP00000005714	SINCAM000133
ENSCAFP00000005718	SINCAM014849
ENSCAFP00000005719	SINCAM922797
ENSCAFP00000005720	SINCAM003362
ENSCAFP00000005721	SINCAM005517
ENSCAFP00000005722	SINCAM001625
ENSCAFP00000005724	SINCAM003035
ENSCAFP00000005736	SINCAM000132
ENSCAFP00000005737	SINCAM009523
ENSCAFP00000005738	SINCAM003033
ENSCAFP00000005742	SINCAM003031
ENSCAFP00000005745	SINCAM011571
ENSCAFP00000005746	SINCAM005505
ENSCAFP00000005750	SINCAM003367
ENSCAFP00000005751	SINCAM009819
ENSCAFP00000005754	SINCAM000131
ENSCAFP00000005760	SINCAM920935
ENSCAFP00000005761	SINCAM011593
ENSCAFP00000005763	SINCAM014750
ENSCAFP00000005770	SINCAM014787
ENSCAFP00000005771	SINCAM003368
ENSCAFP00000005772	SINCAM003369
ENSCAFP00000005783	SINCAM000130
ENSCAFP00000005787	SINCAM003370
ENSCAFP00000005789	SINCAM010183
ENSCAFP00000005790	SINCAM005973
ENSCAFP00000005793	SINCAM005925
ENSCAFP00000005796	SINCAM005509
ENSCAFP00000005799	SINCAM003372
ENSCAFP00000005800	SINCAM005510
ENSCAFP00000005803	SINCAM005999
ENSCAFP00000005804	SINCAM005969
ENSCAFP00000005806	SINCAM003029
ENSCAFP00000005807	SINCAM922154
ENSCAFP00000005810	SINCAM920934
ENSCAFP00000005822	SINCAM000129
ENSCAFP00000005824	SINCAM003375
ENSCAFP00000005825	SINCAM005002
ENSCAFP00000005826	SINCAM920933
ENSCAFP00000005827	SINCAM001612
ENSCAFP00000005829	SINCAM921053
ENSCAFP00000005831	SINCAM003027
ENSCAFP00000005832	SINCAM003376
ENSCAFP00000005834	SINCAM920932
ENSCAFP00000005836	SINCAM003377
ENSCAFP00000005842	SINCAM005972
ENSCAFP00000005846	SINCAM003026
ENSCAFP00000005847	SINCAM003379
ENSCAFP00000005850	SINCAM005004
ENSCAFP00000005851	SINCAM000128
ENSCAFP00000005853	SINCAM006002
ENSCAFP00000005860	SINCAM005513
ENSCAFP00000005861	SINCAM006001
ENSCAFP00000005862	SINCAM002518
ENSCAFP00000005864	SINCAM000126
ENSCAFP00000005867	SINCAM005512
ENSCAFP00000005868	SINCAM005009
ENSCAFP00000005871	SINCAM006000
ENSCAFP00000005877	SINCAM003022
ENSCAFP00000005880	SINCAM001614
ENSCAFP00000005882	SINCAM003380
ENSCAFP00000005883	SINCAM005907
ENSCAFP00000005884	SINCAM003021
ENSCAFP00000005886	SINCAM003020
ENSCAFP00000005887	SINCAM005991
ENSCAFP00000005888	SINCAM005511
ENSCAFP00000005890	SINCAM003381
ENSCAFP00000005893	SINCAM000078
ENSCAFP00000005896	SINCAM003116
ENSCAFP00000005898	SINCAM000081
ENSCAFP00000005903	SINCAM001517
ENSCAFP00000005905	SINCAM000020
ENSCAFP00000005906	SINCAM004646
ENSCAFP00000005907	SINCAM016232
ENSCAFP00000005909	SINCAM001616
ENSCAFP00000005911	SINCAM012416
ENSCAFP00000005912	SINCAM010458
ENSCAFP00000005913	SINCAM001617
ENSCAFP00000005917	SINCAM001618
ENSCAFP00000005918	SINCAM000019
ENSCAFP00000005920	SINCAM921018
ENSCAFP00000005921	SINCAM000018
ENSCAFP00000005923	SINCAM000017
ENSCAFP00000005924	SINCAM006487
ENSCAFP00000005925	SINCAM004647
ENSCAFP00000005927	SINCAM006033
ENSCAFP00000005942	SINCAM005950
ENSCAFP00000005943	SINCAM014671
ENSCAFP00000005947	SINCAM920428
ENSCAFP00000005951	SINCAM001619
ENSCAFP00000005952	SINCAM009794
ENSCAFP00000005953	SINCAM005951
ENSCAFP00000005956	SINCAM005011
ENSCAFP00000005958	SINCAM001620
ENSCAFP00000005960	SINCAM005955
ENSCAFP00000005967	SINCAM005017
ENSCAFP00000005968	SINCAM001621
ENSCAFP00000005971	SINCAM005018
ENSCAFP00000005972	SINCAM005019
ENSCAFP00000005973	SINCAM014670
ENSCAFP00000005975	SINCAM003196
ENSCAFP00000005976	SINCAM921036
ENSCAFP00000005977	SINCAM005020
ENSCAFP00000005983	SINCAM920427
ENSCAFP00000005992	SINCAM013666
ENSCAFP00000005995	SINCAM009798
ENSCAFP00000006002	SINCAM003119
ENSCAFP00000006003	SINCAM005956
ENSCAFP00000006004	SINCAM003198
ENSCAFP00000006011	SINCAM003200
ENSCAFP00000006013	SINCAM003201
ENSCAFP00000006014	SINCAM001622
ENSCAFP00000006021	SINCAM003203
ENSCAFP00000006024	SINCAM003210
ENSCAFP00000006027	SINCAM009799
ENSCAFP00000006032	SINCAM012949
ENSCAFP00000006038	SINCAM922511
ENSCAFP00000006041	SINCAM009801
ENSCAFP00000006042	SINCAM922787
ENSCAFP00000006046	SINCAM921153
ENSCAFP00000006048	SINCAM003528
ENSCAFP00000006052	SINCAM921359
ENSCAFP00000006053	SINCAM009802
ENSCAFP00000006055	SINCAM004650
ENSCAFP00000006056	SINCAM003527
ENSCAFP00000006058	SINCAM011045
ENSCAFP00000006061	SINCAM014901
ENSCAFP00000006062	SINCAM001623
ENSCAFP00000006063	SINCAM004652
ENSCAFP00000006065	SINCAM014900
ENSCAFP00000006067	SINCAM015152
ENSCAFP00000006071	SINCAM015149
ENSCAFP00000006072	SINCAM009803
ENSCAFP00000006075	SINCAM003526
ENSCAFP00000006077	SINCAM009804
ENSCAFP00000006083	SINCAM001624
ENSCAFP00000006086	SINCAM004653
ENSCAFP00000006093	SINCAM003525
ENSCAFP00000006095	SINCAM005047
ENSCAFP00000006098	SINCAM001732
ENSCAFP00000006102	SINCAM005958
ENSCAFP00000006103	SINCAM003790
[truncated: 10,107 more rows]
