# Supplementary material for: Reconstruction of proto-vertebrate, proto-cyclostome and proto-gnathostome genomes provides new insights into early vertebrate evolution
Source: Nat Commun. 2021 Jul 23;12:4489. doi: 10.1038/s41467-021-24573-z (PMC8302630; doi:10.1038/s41467-021-24573-z)
Supplement: Supplementary file 4 — Supplementary Data 1 [file 41467_2021_24573_MOESM4_ESM.zip › SuppData1/orthologs/CANFA-CHICK.txt]

ENSCAFP00000014731	ENSGALP00000006197
ENSCAFP00000004893	ENSGALP00000003140
ENSCAFP00000021101	ENSGALP00000027652
ENSCAFP00000026820	ENSGALP00000024336
ENSCAFP00000014703	ENSGALP00000006178
ENSCAFP00000027009	ENSGALP00000003417
ENSCAFP00000014101	ENSGALP00000006527
ENSCAFP00000010599	ENSGALP00000013423
ENSCAFP00000016175	ENSGALP00000035505
ENSCAFP00000041478	ENSGALP00000042226
ENSCAFP00000019851	ENSGALP00000023699
ENSCAFP00000041897	ENSGALP00000017457
ENSCAFP00000011228	ENSGALP00000002938
ENSCAFP00000025792	ENSGALP00000013077
ENSCAFP00000025906	ENSGALP00000010835
ENSCAFP00000020532	ENSGALP00000026172
ENSCAFP00000000844	ENSGALP00000022178
ENSCAFP00000006503	ENSGALP00000027810
ENSCAFP00000004514	ENSGALP00000025475
ENSCAFP00000019636	ENSGALP00000025476
ENSCAFP00000008815	ENSGALP00000009477
ENSCAFP00000012433	ENSGALP00000015078
ENSCAFP00000022926	ENSGALP00000005964
ENSCAFP00000015206	ENSGALP00000025999
ENSCAFP00000018010	ENSGALP00000010976
ENSCAFP00000003668	ENSGALP00000016167
ENSCAFP00000003657	ENSGALP00000016163
ENSCAFP00000028428	ENSGALP00000042824
ENSCAFP00000026110	ENSGALP00000039322
ENSCAFP00000007426	ENSGALP00000010845
ENSCAFP00000035869	ENSGALP00000006027
ENSCAFP00000041440	ENSGALP00000016021
ENSCAFP00000026713	ENSGALP00000018553
ENSCAFP00000028894	ENSGALP00000014649
ENSCAFP00000010159	ENSGALP00000012873
ENSCAFP00000027741	ENSGALP00000006340
ENSCAFP00000016670	ENSGALP00000041588
ENSCAFP00000025741	ENSGALP00000012927
ENSCAFP00000028253	ENSGALP00000002836
ENSCAFP00000023060	ENSGALP00000007730
ENSCAFP00000023616	ENSGALP00000019120
ENSCAFP00000029957	ENSGALP00000001474
ENSCAFP00000007014	ENSGALP00000010718
ENSCAFP00000001849	ENSGALP00000003717
ENSCAFP00000025988	ENSGALP00000006447
ENSCAFP00000029580	ENSGALP00000005150
ENSCAFP00000027190	ENSGALP00000007847
ENSCAFP00000021251	ENSGALP00000042836
ENSCAFP00000032029	ENSGALP00000032312
ENSCAFP00000012523	ENSGALP00000016886
ENSCAFP00000012527	ENSGALP00000016883
ENSCAFP00000012528	ENSGALP00000016882
ENSCAFP00000012512	ENSGALP00000016891
ENSCAFP00000021250	ENSGALP00000026119
ENSCAFP00000014319	ENSGALP00000026960
ENSCAFP00000038033	ENSGALP00000041360
ENSCAFP00000025582	ENSGALP00000005960
ENSCAFP00000019089	ENSGALP00000006776
ENSCAFP00000035150	ENSGALP00000035831
ENSCAFP00000003298	ENSGALP00000008354
ENSCAFP00000002012	ENSGALP00000000103
ENSCAFP00000003277	ENSGALP00000008273
ENSCAFP00000015735	ENSGALP00000023528
ENSCAFP00000017392	ENSGALP00000017712
ENSCAFP00000012144	ENSGALP00000009966
ENSCAFP00000030690	ENSGALP00000004991
ENSCAFP00000018258	ENSGALP00000015926
ENSCAFP00000025261	ENSGALP00000016880
ENSCAFP00000011525	ENSGALP00000009004
ENSCAFP00000000688	ENSGALP00000009685
ENSCAFP00000028846	ENSGALP00000042528
ENSCAFP00000004119	ENSGALP00000017856
ENSCAFP00000019894	ENSGALP00000032649
ENSCAFP00000041229	ENSGALP00000025114
ENSCAFP00000039048	ENSGALP00000014101
ENSCAFP00000025974	ENSGALP00000042998
ENSCAFP00000017436	ENSGALP00000021550
ENSCAFP00000016481	ENSGALP00000011134
ENSCAFP00000011295	ENSGALP00000041611
ENSCAFP00000041377	ENSGALP00000036527
ENSCAFP00000011055	ENSGALP00000042464
ENSCAFP00000037675	ENSGALP00000002638
ENSCAFP00000028469	ENSGALP00000009200
ENSCAFP00000000678	ENSGALP00000016547
ENSCAFP00000004185	ENSGALP00000021543
ENSCAFP00000001898	ENSGALP00000003847
ENSCAFP00000034643	ENSGALP00000035892
ENSCAFP00000036968	ENSGALP00000026853
ENSCAFP00000010553	ENSGALP00000010428
ENSCAFP00000011914	ENSGALP00000026821
ENSCAFP00000013282	ENSGALP00000025899
ENSCAFP00000003505	ENSGALP00000000107
ENSCAFP00000001467	ENSGALP00000026322
ENSCAFP00000006614	ENSGALP00000026707
ENSCAFP00000028666	ENSGALP00000013796
ENSCAFP00000022241	ENSGALP00000005571
ENSCAFP00000016043	ENSGALP00000011333
ENSCAFP00000022750	ENSGALP00000021646
ENSCAFP00000035073	ENSGALP00000006299
ENSCAFP00000013243	ENSGALP00000000412
ENSCAFP00000014218	ENSGALP00000039341
ENSCAFP00000042751	ENSGALP00000008661
ENSCAFP00000019792	ENSGALP00000040060
ENSCAFP00000022068	ENSGALP00000018503
ENSCAFP00000017397	ENSGALP00000042171
ENSCAFP00000023624	ENSGALP00000007547
ENSCAFP00000023867	ENSGALP00000009611
ENSCAFP00000013047	ENSGALP00000017701
ENSCAFP00000026382	ENSGALP00000018224
ENSCAFP00000009752	ENSGALP00000016105
ENSCAFP00000007928	ENSGALP00000027271
ENSCAFP00000027825	ENSGALP00000009806
ENSCAFP00000027822	ENSGALP00000009798
ENSCAFP00000018637	ENSGALP00000003684
ENSCAFP00000009013	ENSGALP00000027482
ENSCAFP00000038852	ENSGALP00000037588
ENSCAFP00000036156	ENSGALP00000017417
ENSCAFP00000004138	ENSGALP00000013142
ENSCAFP00000027841	ENSGALP00000017678
ENSCAFP00000029742	ENSGALP00000001334
ENSCAFP00000016350	ENSGALP00000038745
ENSCAFP00000025289	ENSGALP00000039924
ENSCAFP00000005947	ENSGALP00000019325
ENSCAFP00000021524	ENSGALP00000005090
ENSCAFP00000019815	ENSGALP00000002366
ENSCAFP00000017186	ENSGALP00000019689
ENSCAFP00000019101	ENSGALP00000009892
ENSCAFP00000031903	ENSGALP00000008574
ENSCAFP00000030461	ENSGALP00000006182
ENSCAFP00000019811	ENSGALP00000038563
ENSCAFP00000029719	ENSGALP00000007976
ENSCAFP00000024310	ENSGALP00000007204
ENSCAFP00000011995	ENSGALP00000010958
ENSCAFP00000018117	ENSGALP00000013724
ENSCAFP00000022596	ENSGALP00000008112
ENSCAFP00000008348	ENSGALP00000005789
ENSCAFP00000023182	ENSGALP00000006300
ENSCAFP00000018253	ENSGALP00000013714
ENSCAFP00000002791	ENSGALP00000014734
ENSCAFP00000014825	ENSGALP00000000973
ENSCAFP00000007048	ENSGALP00000041492
ENSCAFP00000012387	ENSGALP00000017596
ENSCAFP00000017550	ENSGALP00000026677
ENSCAFP00000037940	ENSGALP00000026679
ENSCAFP00000007818	ENSGALP00000013670
ENSCAFP00000018354	ENSGALP00000006782
ENSCAFP00000024345	ENSGALP00000012265
ENSCAFP00000010341	ENSGALP00000009402
ENSCAFP00000010262	ENSGALP00000009612
ENSCAFP00000022958	ENSGALP00000021856
ENSCAFP00000001922	ENSGALP00000010281
ENSCAFP00000005678	ENSGALP00000036082
ENSCAFP00000000979	ENSGALP00000014065
ENSCAFP00000013479	ENSGALP00000041045
ENSCAFP00000018541	ENSGALP00000033098
ENSCAFP00000001491	ENSGALP00000010325
ENSCAFP00000018897	ENSGALP00000000810
ENSCAFP00000002001	ENSGALP00000019975
ENSCAFP00000017225	ENSGALP00000005576
ENSCAFP00000001025	ENSGALP00000000239
ENSCAFP00000029725	ENSGALP00000007948
ENSCAFP00000022577	ENSGALP00000021686
ENSCAFP00000013959	ENSGALP00000038787
ENSCAFP00000013459	ENSGALP00000000530
ENSCAFP00000028861	ENSGALP00000039421
ENSCAFP00000007656	ENSGALP00000018774
ENSCAFP00000004543	ENSGALP00000018209
ENSCAFP00000042734	ENSGALP00000014878
ENSCAFP00000004699	ENSGALP00000019882
ENSCAFP00000023374	ENSGALP00000041356
ENSCAFP00000033673	ENSGALP00000013781
ENSCAFP00000015628	ENSGALP00000013726
ENSCAFP00000018107	ENSGALP00000020311
ENSCAFP00000018097	ENSGALP00000020307
ENSCAFP00000021381	ENSGALP00000018675
ENSCAFP00000023677	ENSGALP00000040685
ENSCAFP00000020181	ENSGALP00000008889
ENSCAFP00000003057	ENSGALP00000027075
ENSCAFP00000042913	ENSGALP00000008481
ENSCAFP00000030233	ENSGALP00000014663
ENSCAFP00000041421	ENSGALP00000016015
ENSCAFP00000018683	ENSGALP00000016884
ENSCAFP00000001179	ENSGALP00000025920
ENSCAFP00000032670	ENSGALP00000009133
ENSCAFP00000005013	ENSGALP00000003295
ENSCAFP00000027366	ENSGALP00000018278
ENSCAFP00000027533	ENSGALP00000005914
ENSCAFP00000037510	ENSGALP00000043195
ENSCAFP00000019445	ENSGALP00000009678
ENSCAFP00000042805	ENSGALP00000014673
ENSCAFP00000027189	ENSGALP00000019114
ENSCAFP00000001269	ENSGALP00000024076
ENSCAFP00000015344	ENSGALP00000013447
ENSCAFP00000015347	ENSGALP00000013448
ENSCAFP00000001267	ENSGALP00000024082
ENSCAFP00000011829	ENSGALP00000023592
ENSCAFP00000030086	ENSGALP00000014112
ENSCAFP00000023803	ENSGALP00000041748
ENSCAFP00000001165	ENSGALP00000010722
ENSCAFP00000016128	ENSGALP00000041770
ENSCAFP00000020918	ENSGALP00000005190
ENSCAFP00000040632	ENSGALP00000033380
ENSCAFP00000003004	ENSGALP00000015469
ENSCAFP00000025369	ENSGALP00000011904
ENSCAFP00000029086	ENSGALP00000000058
ENSCAFP00000004896	ENSGALP00000014581
ENSCAFP00000026399	ENSGALP00000018258
ENSCAFP00000023863	ENSGALP00000015125
ENSCAFP00000004789	ENSGALP00000014259
ENSCAFP00000003598	ENSGALP00000026192
ENSCAFP00000001665	ENSGALP00000026072
ENSCAFP00000030367	ENSGALP00000018821
ENSCAFP00000014716	ENSGALP00000010760
ENSCAFP00000004331	ENSGALP00000018856
ENSCAFP00000028722	ENSGALP00000016984
ENSCAFP00000034674	ENSGALP00000041658
ENSCAFP00000025245	ENSGALP00000011895
ENSCAFP00000030999	ENSGALP00000037169
ENSCAFP00000013904	ENSGALP00000042394
ENSCAFP00000009236	ENSGALP00000018378
ENSCAFP00000020942	ENSGALP00000012308
ENSCAFP00000036371	ENSGALP00000042413
ENSCAFP00000016465	ENSGALP00000007956
ENSCAFP00000025949	ENSGALP00000013164
ENSCAFP00000006408	ENSGALP00000027801
ENSCAFP00000019067	ENSGALP00000012087
ENSCAFP00000002566	ENSGALP00000014237
ENSCAFP00000002573	ENSGALP00000030077
ENSCAFP00000015681	ENSGALP00000003336
ENSCAFP00000015600	ENSGALP00000001136
ENSCAFP00000015697	ENSGALP00000040977
ENSCAFP00000005055	ENSGALP00000015293
ENSCAFP00000008315	ENSGALP00000013575
ENSCAFP00000010158	ENSGALP00000011851
ENSCAFP00000014368	ENSGALP00000015542
ENSCAFP00000002336	ENSGALP00000042747
ENSCAFP00000001557	ENSGALP00000026153
ENSCAFP00000023110	ENSGALP00000010290
ENSCAFP00000022969	ENSGALP00000028023
ENSCAFP00000040206	ENSGALP00000036578
ENSCAFP00000003716	ENSGALP00000043451
ENSCAFP00000020170	ENSGALP00000014354
ENSCAFP00000012996	ENSGALP00000025071
ENSCAFP00000027024	ENSGALP00000018782
ENSCAFP00000028252	ENSGALP00000040460
ENSCAFP00000006489	ENSGALP00000038910
ENSCAFP00000019378	ENSGALP00000002804
ENSCAFP00000021364	ENSGALP00000020137
ENSCAFP00000014166	ENSGALP00000024720
ENSCAFP00000002917	ENSGALP00000016518
ENSCAFP00000004775	ENSGALP00000026350
ENSCAFP00000010009	ENSGALP00000024556
ENSCAFP00000011007	ENSGALP00000040830
ENSCAFP00000030087	ENSGALP00000043176
ENSCAFP00000001366	ENSGALP00000026399
ENSCAFP00000001321	ENSGALP00000023990
ENSCAFP00000043077	ENSGALP00000040961
ENSCAFP00000041266	ENSGALP00000007523
ENSCAFP00000004485	ENSGALP00000025221
ENSCAFP00000040526	ENSGALP00000043302
ENSCAFP00000015470	ENSGALP00000037618
ENSCAFP00000042532	ENSGALP00000009621
ENSCAFP00000012421	ENSGALP00000040755
ENSCAFP00000024642	ENSGALP00000024701
ENSCAFP00000010770	ENSGALP00000010493
ENSCAFP00000024338	ENSGALP00000039384
ENSCAFP00000006187	ENSGALP00000041259
ENSCAFP00000005216	ENSGALP00000027876
ENSCAFP00000017041	ENSGALP00000002287
ENSCAFP00000039810	ENSGALP00000001583
ENSCAFP00000012677	ENSGALP00000016838
ENSCAFP00000002131	ENSGALP00000016475
ENSCAFP00000028913	ENSGALP00000039646
ENSCAFP00000003031	ENSGALP00000016529
ENSCAFP00000001307	ENSGALP00000024015
ENSCAFP00000003191	ENSGALP00000029600
ENSCAFP00000026835	ENSGALP00000039846
ENSCAFP00000020819	ENSGALP00000033374
ENSCAFP00000042339	ENSGALP00000007049
ENSCAFP00000008984	ENSGALP00000027473
ENSCAFP00000036076	ENSGALP00000041378
ENSCAFP00000008259	ENSGALP00000042939
ENSCAFP00000026616	ENSGALP00000007183
ENSCAFP00000028568	ENSGALP00000007393
ENSCAFP00000028560	ENSGALP00000007413
ENSCAFP00000022787	ENSGALP00000005438
ENSCAFP00000041145	ENSGALP00000008707
ENSCAFP00000018218	ENSGALP00000013692
ENSCAFP00000031887	ENSGALP00000026019
ENSCAFP00000012092	ENSGALP00000006744
ENSCAFP00000020325	ENSGALP00000008107
ENSCAFP00000035638	ENSGALP00000012178
ENSCAFP00000010756	ENSGALP00000010477
ENSCAFP00000004620	ENSGALP00000025385
ENSCAFP00000028873	ENSGALP00000002718
ENSCAFP00000025456	ENSGALP00000011876
ENSCAFP00000002279	ENSGALP00000024312
ENSCAFP00000030020	ENSGALP00000007174
ENSCAFP00000018839	ENSGALP00000011976
ENSCAFP00000041849	ENSGALP00000024855
ENSCAFP00000019099	ENSGALP00000042850
ENSCAFP00000042471	ENSGALP00000033652
ENSCAFP00000037953	ENSGALP00000011971
ENSCAFP00000018846	ENSGALP00000033649
ENSCAFP00000009132	ENSGALP00000018235
ENSCAFP00000015936	ENSGALP00000021103
ENSCAFP00000008783	ENSGALP00000027206
ENSCAFP00000003035	ENSGALP00000026929
ENSCAFP00000013874	ENSGALP00000006738
ENSCAFP00000039644	ENSGALP00000024953
ENSCAFP00000017037	ENSGALP00000041666
ENSCAFP00000001426	ENSGALP00000023925
ENSCAFP00000010681	ENSGALP00000024913
ENSCAFP00000008523	ENSGALP00000003973
ENSCAFP00000021553	ENSGALP00000004444
ENSCAFP00000029683	ENSGALP00000021570
ENSCAFP00000020737	ENSGALP00000006916
ENSCAFP00000000032	ENSGALP00000036151
ENSCAFP00000025905	ENSGALP00000040814
ENSCAFP00000039613	ENSGALP00000040622
ENSCAFP00000025477	ENSGALP00000038523
ENSCAFP00000024003	ENSGALP00000026331
ENSCAFP00000005367	ENSGALP00000003970
ENSCAFP00000022150	ENSGALP00000019842
ENSCAFP00000029639	ENSGALP00000043429
ENSCAFP00000018700	ENSGALP00000040906
ENSCAFP00000018942	ENSGALP00000015519
ENSCAFP00000003177	ENSGALP00000015517
ENSCAFP00000041233	ENSGALP00000021743
ENSCAFP00000028708	ENSGALP00000001713
ENSCAFP00000019683	ENSGALP00000000626
ENSCAFP00000014137	ENSGALP00000032471
ENSCAFP00000020384	ENSGALP00000006610
ENSCAFP00000009003	ENSGALP00000027477
ENSCAFP00000026323	ENSGALP00000002224
ENSCAFP00000037494	ENSGALP00000042973
ENSCAFP00000036652	ENSGALP00000020036
ENSCAFP00000008824	ENSGALP00000011799
ENSCAFP00000024276	ENSGALP00000006645
ENSCAFP00000004919	ENSGALP00000021021
ENSCAFP00000005317	ENSGALP00000014400
ENSCAFP00000015478	ENSGALP00000007061
ENSCAFP00000027600	ENSGALP00000034297
ENSCAFP00000022673	ENSGALP00000009628
ENSCAFP00000001958	ENSGALP00000020540
ENSCAFP00000012263	ENSGALP00000039900
ENSCAFP00000004740	ENSGALP00000019136
ENSCAFP00000006886	ENSGALP00000026608
ENSCAFP00000024133	ENSGALP00000006816
ENSCAFP00000013729	ENSGALP00000010237
ENSCAFP00000021570	ENSGALP00000005183
ENSCAFP00000013230	ENSGALP00000023854
ENSCAFP00000038471	ENSGALP00000042279
ENSCAFP00000002925	ENSGALP00000043296
ENSCAFP00000002924	ENSGALP00000016504
ENSCAFP00000011342	ENSGALP00000017594
ENSCAFP00000027100	ENSGALP00000003605
ENSCAFP00000010211	ENSGALP00000004272
ENSCAFP00000027229	ENSGALP00000004366
ENSCAFP00000038401	ENSGALP00000000423
ENSCAFP00000013877	ENSGALP00000006426
ENSCAFP00000005116	ENSGALP00000014860
ENSCAFP00000020107	ENSGALP00000041570
ENSCAFP00000003966	ENSGALP00000025581
ENSCAFP00000013583	ENSGALP00000024602
ENSCAFP00000019645	ENSGALP00000041590
ENSCAFP00000025091	ENSGALP00000034083
ENSCAFP00000004554	ENSGALP00000025200
ENSCAFP00000042713	ENSGALP00000010774
ENSCAFP00000009964	ENSGALP00000041595
ENSCAFP00000018157	ENSGALP00000033543
ENSCAFP00000004942	ENSGALP00000038111
ENSCAFP00000020374	ENSGALP00000033249
ENSCAFP00000015121	ENSGALP00000000223
ENSCAFP00000027678	ENSGALP00000006462
ENSCAFP00000021753	ENSGALP00000015273
ENSCAFP00000028620	ENSGALP00000003483
ENSCAFP00000020375	ENSGALP00000023027
ENSCAFP00000038936	ENSGALP00000043336
ENSCAFP00000004845	ENSGALP00000042407
ENSCAFP00000036441	ENSGALP00000005231
ENSCAFP00000029873	ENSGALP00000009483
ENSCAFP00000000550	ENSGALP00000041928
ENSCAFP00000009897	ENSGALP00000027543
ENSCAFP00000031869	ENSGALP00000024461
ENSCAFP00000032071	ENSGALP00000037103
ENSCAFP00000001786	ENSGALP00000027996
ENSCAFP00000038509	ENSGALP00000025409
ENSCAFP00000037679	ENSGALP00000004574
ENSCAFP00000005292	ENSGALP00000024889
ENSCAFP00000013398	ENSGALP00000018252
ENSCAFP00000035883	ENSGALP00000025261
ENSCAFP00000011536	ENSGALP00000038592
ENSCAFP00000020404	ENSGALP00000010316
ENSCAFP00000006427	ENSGALP00000012240
ENSCAFP00000015605	ENSGALP00000032500
ENSCAFP00000005101	ENSGALP00000021356
ENSCAFP00000024052	ENSGALP00000043046
ENSCAFP00000009488	ENSGALP00000027517
ENSCAFP00000023599	ENSGALP00000023080
ENSCAFP00000007651	ENSGALP00000020127
ENSCAFP00000011875	ENSGALP00000043303
ENSCAFP00000024108	ENSGALP00000006759
ENSCAFP00000015277	ENSGALP00000013398
ENSCAFP00000027492	ENSGALP00000009076
ENSCAFP00000014581	ENSGALP00000013225
ENSCAFP00000035619	ENSGALP00000020504
ENSCAFP00000014749	ENSGALP00000042157
ENSCAFP00000024019	ENSGALP00000041481
ENSCAFP00000031589	ENSGALP00000022304
ENSCAFP00000017479	ENSGALP00000012613
ENSCAFP00000036252	ENSGALP00000001743
ENSCAFP00000008996	ENSGALP00000027184
ENSCAFP00000002884	ENSGALP00000022799
ENSCAFP00000024409	ENSGALP00000015323
ENSCAFP00000007560	ENSGALP00000038332
ENSCAFP00000001057	ENSGALP00000030103
ENSCAFP00000005803	ENSGALP00000020966
ENSCAFP00000029704	ENSGALP00000007477
ENSCAFP00000027380	ENSGALP00000018083
ENSCAFP00000040628	ENSGALP00000009349
ENSCAFP00000018734	ENSGALP00000015531
ENSCAFP00000003369	ENSGALP00000027001
ENSCAFP00000000511	ENSGALP00000009513
ENSCAFP00000008964	ENSGALP00000042648
ENSCAFP00000027972	ENSGALP00000017612
ENSCAFP00000027955	ENSGALP00000017617
ENSCAFP00000027458	ENSGALP00000023901
ENSCAFP00000013818	ENSGALP00000013735
ENSCAFP00000021258	ENSGALP00000039792
ENSCAFP00000011826	ENSGALP00000042131
ENSCAFP00000010606	ENSGALP00000024866
ENSCAFP00000013783	ENSGALP00000033981
ENSCAFP00000014278	ENSGALP00000005919
ENSCAFP00000026031	ENSGALP00000003108
ENSCAFP00000017880	ENSGALP00000018057
ENSCAFP00000001183	ENSGALP00000000236
ENSCAFP00000001198	ENSGALP00000041758
ENSCAFP00000011396	ENSGALP00000005918
ENSCAFP00000002982	ENSGALP00000026916
ENSCAFP00000010757	ENSGALP00000024965
ENSCAFP00000010535	ENSGALP00000024844
ENSCAFP00000013721	ENSGALP00000036419
ENSCAFP00000013170	ENSGALP00000040927
ENSCAFP00000014998	ENSGALP00000025962
ENSCAFP00000020477	ENSGALP00000012668
ENSCAFP00000004081	ENSGALP00000024856
ENSCAFP00000026148	ENSGALP00000042108
ENSCAFP00000030253	ENSGALP00000018540
ENSCAFP00000005014	ENSGALP00000021333
ENSCAFP00000024021	ENSGALP00000021927
ENSCAFP00000035949	ENSGALP00000042828
ENSCAFP00000038277	ENSGALP00000008742
ENSCAFP00000014770	ENSGALP00000029846
ENSCAFP00000027739	ENSGALP00000017812
ENSCAFP00000005389	ENSGALP00000016052
ENSCAFP00000022385	ENSGALP00000027572
ENSCAFP00000012208	ENSGALP00000015855
ENSCAFP00000035961	ENSGALP00000006706
ENSCAFP00000024410	ENSGALP00000041197
ENSCAFP00000004364	ENSGALP00000042434
ENSCAFP00000014759	ENSGALP00000016919
ENSCAFP00000003067	ENSGALP00000041062
ENSCAFP00000013933	ENSGALP00000006699
ENSCAFP00000001409	ENSGALP00000023943
ENSCAFP00000019708	ENSGALP00000022517
ENSCAFP00000013071	ENSGALP00000023842
ENSCAFP00000021775	ENSGALP00000005320
ENSCAFP00000014784	ENSGALP00000021227
ENSCAFP00000012942	ENSGALP00000031642
ENSCAFP00000034803	ENSGALP00000009416
ENSCAFP00000035306	ENSGALP00000042029
ENSCAFP00000027335	ENSGALP00000000835
ENSCAFP00000023001	ENSGALP00000021851
ENSCAFP00000005627	ENSGALP00000024641
ENSCAFP00000042901	ENSGALP00000041822
ENSCAFP00000008944	ENSGALP00000027470
ENSCAFP00000024882	ENSGALP00000009065
ENSCAFP00000006746	ENSGALP00000014081
ENSCAFP00000002508	ENSGALP00000020470
ENSCAFP00000037475	ENSGALP00000034313
ENSCAFP00000041417	ENSGALP00000037969
ENSCAFP00000021028	ENSGALP00000029689
ENSCAFP00000022735	ENSGALP00000002266
ENSCAFP00000042451	ENSGALP00000008101
ENSCAFP00000021134	ENSGALP00000015507
ENSCAFP00000042686	ENSGALP00000010092
ENSCAFP00000014131	ENSGALP00000018364
ENSCAFP00000025104	ENSGALP00000008859
ENSCAFP00000017529	ENSGALP00000011107
ENSCAFP00000028361	ENSGALP00000002102
ENSCAFP00000029349	ENSGALP00000009912
ENSCAFP00000042579	ENSGALP00000012993
ENSCAFP00000001854	ENSGALP00000019667
ENSCAFP00000020955	ENSGALP00000005132
ENSCAFP00000019966	ENSGALP00000010583
ENSCAFP00000020445	ENSGALP00000004578
ENSCAFP00000020220	ENSGALP00000000815
ENSCAFP00000020040	ENSGALP00000043277
ENSCAFP00000002028	ENSGALP00000034605
ENSCAFP00000023411	ENSGALP00000007047
ENSCAFP00000004772	ENSGALP00000014260
ENSCAFP00000027393	ENSGALP00000002190
ENSCAFP00000013536	ENSGALP00000002380
ENSCAFP00000010967	ENSGALP00000020754
ENSCAFP00000018144	ENSGALP00000015963
ENSCAFP00000002550	ENSGALP00000013883
ENSCAFP00000018686	ENSGALP00000019672
ENSCAFP00000008070	ENSGALP00000018684
ENSCAFP00000015204	ENSGALP00000010319
ENSCAFP00000026719	ENSGALP00000004476
ENSCAFP00000033564	ENSGALP00000002903
ENSCAFP00000033192	ENSGALP00000013470
ENSCAFP00000013266	ENSGALP00000021645
ENSCAFP00000015703	ENSGALP00000011511
ENSCAFP00000027307	ENSGALP00000038293
ENSCAFP00000009569	ENSGALP00000027108
ENSCAFP00000011460	ENSGALP00000004355
ENSCAFP00000022476	ENSGALP00000024537
ENSCAFP00000016511	ENSGALP00000007090
ENSCAFP00000041279	ENSGALP00000009799
ENSCAFP00000010131	ENSGALP00000008508
ENSCAFP00000030051	ENSGALP00000000945
ENSCAFP00000017095	ENSGALP00000012917
ENSCAFP00000008426	ENSGALP00000009265
ENSCAFP00000014145	ENSGALP00000006511
ENSCAFP00000000859	ENSGALP00000022208
ENSCAFP00000026472	ENSGALP00000002095
ENSCAFP00000026469	ENSGALP00000009365
ENSCAFP00000029071	ENSGALP00000041111
ENSCAFP00000006235	ENSGALP00000000595
ENSCAFP00000040579	ENSGALP00000018274
ENSCAFP00000036692	ENSGALP00000010236
ENSCAFP00000026420	ENSGALP00000031875
ENSCAFP00000017789	ENSGALP00000043043
ENSCAFP00000013295	ENSGALP00000023865
ENSCAFP00000005569	ENSGALP00000017275
ENSCAFP00000001916	ENSGALP00000033266
ENSCAFP00000005913	ENSGALP00000011874
ENSCAFP00000004319	ENSGALP00000018837
ENSCAFP00000000488	ENSGALP00000009617
ENSCAFP00000020929	ENSGALP00000041518
ENSCAFP00000024294	ENSGALP00000041263
ENSCAFP00000000867	ENSGALP00000023648
ENSCAFP00000041094	ENSGALP00000033003
ENSCAFP00000019618	ENSGALP00000041010
ENSCAFP00000024952	ENSGALP00000016147
ENSCAFP00000022633	ENSGALP00000008060
ENSCAFP00000008454	ENSGALP00000005756
ENSCAFP00000024968	ENSGALP00000023538
ENSCAFP00000000360	ENSGALP00000009752
ENSCAFP00000017572	ENSGALP00000041260
ENSCAFP00000013819	ENSGALP00000020874
ENSCAFP00000022317	ENSGALP00000023265
ENSCAFP00000039921	ENSGALP00000024275
ENSCAFP00000015042	ENSGALP00000001806
ENSCAFP00000007463	ENSGALP00000028780
ENSCAFP00000000121	ENSGALP00000041027
ENSCAFP00000013151	ENSGALP00000025887
ENSCAFP00000017820	ENSGALP00000015211
ENSCAFP00000024586	ENSGALP00000005157
ENSCAFP00000014427	ENSGALP00000038512
ENSCAFP00000010182	ENSGALP00000004240
ENSCAFP00000018594	ENSGALP00000021351
ENSCAFP00000041042	ENSGALP00000027228
ENSCAFP00000017213	ENSGALP00000019052
ENSCAFP00000015207	ENSGALP00000024751
ENSCAFP00000017680	ENSGALP00000010887
ENSCAFP00000014886	ENSGALP00000009030
ENSCAFP00000008566	ENSGALP00000001319
ENSCAFP00000014939	ENSGALP00000009095
ENSCAFP00000041584	ENSGALP00000041662
ENSCAFP00000017275	ENSGALP00000014300
ENSCAFP00000026384	ENSGALP00000003552
ENSCAFP00000037413	ENSGALP00000022752
ENSCAFP00000009638	ENSGALP00000016701
ENSCAFP00000007269	ENSGALP00000003806
ENSCAFP00000026870	ENSGALP00000024194
ENSCAFP00000019461	ENSGALP00000008116
ENSCAFP00000001826	ENSGALP00000020572
ENSCAFP00000007005	ENSGALP00000016460
ENSCAFP00000014637	ENSGALP00000002185
ENSCAFP00000014469	ENSGALP00000033890
ENSCAFP00000030275	ENSGALP00000018497
ENSCAFP00000014869	ENSGALP00000021275
ENSCAFP00000014452	ENSGALP00000013280
ENSCAFP00000019835	ENSGALP00000003187
ENSCAFP00000038493	ENSGALP00000023563
ENSCAFP00000039324	ENSGALP00000012127
ENSCAFP00000039860	ENSGALP00000042990
ENSCAFP00000036390	ENSGALP00000041233
ENSCAFP00000019855	ENSGALP00000026284
ENSCAFP00000003118	ENSGALP00000015774
ENSCAFP00000027224	ENSGALP00000004425
ENSCAFP00000034848	ENSGALP00000023430
ENSCAFP00000015466	ENSGALP00000024472
ENSCAFP00000005192	ENSGALP00000014665
ENSCAFP00000019298	ENSGALP00000032950
ENSCAFP00000011661	ENSGALP00000017323
ENSCAFP00000003144	ENSGALP00000026865
ENSCAFP00000017664	ENSGALP00000012451
ENSCAFP00000003141	ENSGALP00000030899
ENSCAFP00000037362	ENSGALP00000027185
ENSCAFP00000035063	ENSGALP00000027192
ENSCAFP00000012337	ENSGALP00000039229
ENSCAFP00000024551	ENSGALP00000043075
ENSCAFP00000020603	ENSGALP00000011808
ENSCAFP00000006920	ENSGALP00000036750
ENSCAFP00000023397	ENSGALP00000041385
ENSCAFP00000003692	ENSGALP00000007707
ENSCAFP00000021617	ENSGALP00000023347
ENSCAFP00000013912	ENSGALP00000003066
ENSCAFP00000010288	ENSGALP00000009567
ENSCAFP00000000189	ENSGALP00000040858
ENSCAFP00000028793	ENSGALP00000041186
ENSCAFP00000012593	ENSGALP00000007307
ENSCAFP00000006678	ENSGALP00000027394
ENSCAFP00000029327	ENSGALP00000042085
ENSCAFP00000019114	ENSGALP00000010287
ENSCAFP00000012257	ENSGALP00000032293
ENSCAFP00000033932	ENSGALP00000016960
ENSCAFP00000009658	ENSGALP00000029287
ENSCAFP00000035463	ENSGALP00000030515
ENSCAFP00000014481	ENSGALP00000023879
ENSCAFP00000011267	ENSGALP00000001587
ENSCAFP00000020481	ENSGALP00000010584
ENSCAFP00000024482	ENSGALP00000042248
ENSCAFP00000009645	ENSGALP00000012607
ENSCAFP00000001811	ENSGALP00000012417
ENSCAFP00000037202	ENSGALP00000025873
ENSCAFP00000011048	ENSGALP00000019761
ENSCAFP00000014694	ENSGALP00000018106
ENSCAFP00000021584	ENSGALP00000018627
ENSCAFP00000000527	ENSGALP00000016042
ENSCAFP00000021430	ENSGALP00000023398
ENSCAFP00000017503	ENSGALP00000015047
ENSCAFP00000017281	ENSGALP00000042206
ENSCAFP00000017201	ENSGALP00000010537
ENSCAFP00000019863	ENSGALP00000023468
ENSCAFP00000037565	ENSGALP00000007035
ENSCAFP00000026535	ENSGALP00000002580
ENSCAFP00000041877	ENSGALP00000041725
ENSCAFP00000026565	ENSGALP00000022809
ENSCAFP00000038444	ENSGALP00000001525
ENSCAFP00000012085	ENSGALP00000008660
ENSCAFP00000004976	ENSGALP00000026423
ENSCAFP00000014992	ENSGALP00000020661
ENSCAFP00000042914	ENSGALP00000018654
ENSCAFP00000021277	ENSGALP00000023450
ENSCAFP00000020370	ENSGALP00000006571
ENSCAFP00000002995	ENSGALP00000043110
ENSCAFP00000038986	ENSGALP00000026552
ENSCAFP00000011031	ENSGALP00000027645
ENSCAFP00000037092	ENSGALP00000002881
ENSCAFP00000030225	ENSGALP00000002611
ENSCAFP00000026876	ENSGALP00000018643
ENSCAFP00000015120	ENSGALP00000008910
ENSCAFP00000028871	ENSGALP00000024479
ENSCAFP00000036267	ENSGALP00000012019
ENSCAFP00000014902	ENSGALP00000011814
ENSCAFP00000027665	ENSGALP00000039779
ENSCAFP00000005521	ENSGALP00000015909
ENSCAFP00000019697	ENSGALP00000040646
ENSCAFP00000042142	ENSGALP00000030045
ENSCAFP00000001041	ENSGALP00000038439
ENSCAFP00000009830	ENSGALP00000041219
ENSCAFP00000017831	ENSGALP00000040736
ENSCAFP00000027206	ENSGALP00000023875
ENSCAFP00000013499	ENSGALP00000041478
ENSCAFP00000007147	ENSGALP00000013016
ENSCAFP00000028698	ENSGALP00000009374
ENSCAFP00000014147	ENSGALP00000024716
ENSCAFP00000010386	ENSGALP00000023702
ENSCAFP00000007056	ENSGALP00000016453
ENSCAFP00000000016	ENSGALP00000030451
ENSCAFP00000014336	ENSGALP00000005923
ENSCAFP00000002599	ENSGALP00000031347
ENSCAFP00000019100	ENSGALP00000019151
ENSCAFP00000013013	ENSGALP00000032335
ENSCAFP00000031366	ENSGALP00000042693
ENSCAFP00000028316	ENSGALP00000001085
ENSCAFP00000015301	ENSGALP00000033875
ENSCAFP00000018207	ENSGALP00000015935
ENSCAFP00000024645	ENSGALP00000037040
ENSCAFP00000010109	ENSGALP00000008475
ENSCAFP00000018300	ENSGALP00000041217
ENSCAFP00000027961	ENSGALP00000034742
ENSCAFP00000002335	ENSGALP00000024295
ENSCAFP00000017642	ENSGALP00000037830
ENSCAFP00000024057	ENSGALP00000042105
ENSCAFP00000003095	ENSGALP00000015748
ENSCAFP00000037380	ENSGALP00000042533
ENSCAFP00000015815	ENSGALP00000036814
ENSCAFP00000014918	ENSGALP00000042025
ENSCAFP00000004425	ENSGALP00000039504
ENSCAFP00000030645	ENSGALP00000005249
ENSCAFP00000016401	ENSGALP00000014482
ENSCAFP00000038238	ENSGALP00000009075
ENSCAFP00000028983	ENSGALP00000008415
ENSCAFP00000022556	ENSGALP00000009768
ENSCAFP00000026455	ENSGALP00000002056
ENSCAFP00000027979	ENSGALP00000011735
ENSCAFP00000029605	ENSGALP00000034040
ENSCAFP00000029604	ENSGALP00000006612
ENSCAFP00000020513	ENSGALP00000006692
ENSCAFP00000028758	ENSGALP00000014035
ENSCAFP00000010870	ENSGALP00000040464
ENSCAFP00000028224	ENSGALP00000001898
ENSCAFP00000003214	ENSGALP00000003967
ENSCAFP00000019853	ENSGALP00000020974
ENSCAFP00000013655	ENSGALP00000013658
ENSCAFP00000021628	ENSGALP00000040660
ENSCAFP00000010567	ENSGALP00000011620
ENSCAFP00000043191	ENSGALP00000009544
ENSCAFP00000006864	ENSGALP00000007409
ENSCAFP00000014031	ENSGALP00000023449
ENSCAFP00000038892	ENSGALP00000026775
ENSCAFP00000021489	ENSGALP00000027665
ENSCAFP00000001037	ENSGALP00000019037
ENSCAFP00000004178	ENSGALP00000005026
ENSCAFP00000014005	ENSGALP00000006585
ENSCAFP00000000950	ENSGALP00000025853
ENSCAFP00000003850	ENSGALP00000025647
ENSCAFP00000017744	ENSGALP00000019087
ENSCAFP00000021105	ENSGALP00000014379
ENSCAFP00000010648	ENSGALP00000010593
ENSCAFP00000008702	ENSGALP00000027216
ENSCAFP00000008708	ENSGALP00000010473
ENSCAFP00000012933	ENSGALP00000008863
ENSCAFP00000023570	ENSGALP00000019224
ENSCAFP00000037367	ENSGALP00000017621
ENSCAFP00000016218	ENSGALP00000005548
ENSCAFP00000010863	ENSGALP00000005054
ENSCAFP00000022163	ENSGALP00000005145
ENSCAFP00000018366	ENSGALP00000039786
ENSCAFP00000003034	ENSGALP00000042230
ENSCAFP00000006870	ENSGALP00000016611
ENSCAFP00000023440	ENSGALP00000036715
ENSCAFP00000013014	ENSGALP00000017674
ENSCAFP00000013489	ENSGALP00000004897
ENSCAFP00000025484	ENSGALP00000005837
ENSCAFP00000039273	ENSGALP00000026304
ENSCAFP00000042695	ENSGALP00000009549
ENSCAFP00000033194	ENSGALP00000015961
ENSCAFP00000025174	ENSGALP00000041510
ENSCAFP00000023064	ENSGALP00000006222
ENSCAFP00000014845	ENSGALP00000010566
ENSCAFP00000038688	ENSGALP00000011632
ENSCAFP00000028685	ENSGALP00000000586
ENSCAFP00000022558	ENSGALP00000009230
ENSCAFP00000015422	ENSGALP00000011293
ENSCAFP00000020480	ENSGALP00000023051
ENSCAFP00000002291	ENSGALP00000005099
ENSCAFP00000021793	ENSGALP00000005619
ENSCAFP00000014950	ENSGALP00000020669
ENSCAFP00000019705	ENSGALP00000001231
ENSCAFP00000008329	ENSGALP00000011426
ENSCAFP00000001948	ENSGALP00000037077
ENSCAFP00000041401	ENSGALP00000042276
ENSCAFP00000037305	ENSGALP00000037639
ENSCAFP00000000717	ENSGALP00000025755
ENSCAFP00000005619	ENSGALP00000026526
ENSCAFP00000024195	ENSGALP00000022525
ENSCAFP00000004803	ENSGALP00000014372
ENSCAFP00000006011	ENSGALP00000024133
ENSCAFP00000029424	ENSGALP00000005275
ENSCAFP00000039565	ENSGALP00000014710
ENSCAFP00000040522	ENSGALP00000043272
ENSCAFP00000011571	ENSGALP00000011912
ENSCAFP00000001464	ENSGALP00000010342
ENSCAFP00000016780	ENSGALP00000016935
ENSCAFP00000021916	ENSGALP00000008311
ENSCAFP00000003365	ENSGALP00000024668
ENSCAFP00000024521	ENSGALP00000042045
ENSCAFP00000019525	ENSGALP00000026391
ENSCAFP00000018607	ENSGALP00000000759
ENSCAFP00000018970	ENSGALP00000001868
ENSCAFP00000033031	ENSGALP00000021577
ENSCAFP00000017570	ENSGALP00000010706
ENSCAFP00000003128	ENSGALP00000026871
ENSCAFP00000028228	ENSGALP00000003293
ENSCAFP00000025812	ENSGALP00000013096
ENSCAFP00000042260	ENSGALP00000026856
ENSCAFP00000011070	ENSGALP00000000368
ENSCAFP00000028170	ENSGALP00000014918
ENSCAFP00000001330	ENSGALP00000011529
ENSCAFP00000027044	ENSGALP00000023237
ENSCAFP00000007214	ENSGALP00000013059
ENSCAFP00000035741	ENSGALP00000026738
ENSCAFP00000019186	ENSGALP00000009879
ENSCAFP00000013509	ENSGALP00000013590
ENSCAFP00000001961	ENSGALP00000040890
ENSCAFP00000016600	ENSGALP00000005991
ENSCAFP00000023208	ENSGALP00000021168
ENSCAFP00000014548	ENSGALP00000020711
ENSCAFP00000026286	ENSGALP00000038302
ENSCAFP00000014741	ENSGALP00000032884
ENSCAFP00000031540	ENSGALP00000004064
ENSCAFP00000037592	ENSGALP00000001572
ENSCAFP00000011020	ENSGALP00000000333
ENSCAFP00000018084	ENSGALP00000013553
ENSCAFP00000015566	ENSGALP00000005346
ENSCAFP00000025970	ENSGALP00000017666
ENSCAFP00000003986	ENSGALP00000040770
ENSCAFP00000011747	ENSGALP00000008868
ENSCAFP00000002595	ENSGALP00000014312
ENSCAFP00000024293	ENSGALP00000042042
ENSCAFP00000008647	ENSGALP00000020410
ENSCAFP00000006688	ENSGALP00000013972
ENSCAFP00000011027	ENSGALP00000011187
ENSCAFP00000022636	ENSGALP00000023384
ENSCAFP00000040552	ENSGALP00000003366
ENSCAFP00000012980	ENSGALP00000015647
ENSCAFP00000037595	ENSGALP00000005347
ENSCAFP00000010977	ENSGALP00000025668
ENSCAFP00000009092	ENSGALP00000017163
ENSCAFP00000031798	ENSGALP00000042146
ENSCAFP00000010280	ENSGALP00000009581
ENSCAFP00000038758	ENSGALP00000009582
ENSCAFP00000010588	ENSGALP00000042980
ENSCAFP00000006360	ENSGALP00000037559
ENSCAFP00000013503	ENSGALP00000025665
ENSCAFP00000014871	ENSGALP00000005120
ENSCAFP00000001020	ENSGALP00000013908
ENSCAFP00000019548	ENSGALP00000017011
ENSCAFP00000013146	ENSGALP00000000320
ENSCAFP00000016774	ENSGALP00000010103
ENSCAFP00000017375	ENSGALP00000004518
ENSCAFP00000000433	ENSGALP00000022322
ENSCAFP00000032113	ENSGALP00000007767
ENSCAFP00000014411	ENSGALP00000036468
ENSCAFP00000007406	ENSGALP00000009602
ENSCAFP00000017370	ENSGALP00000017758
ENSCAFP00000019021	ENSGALP00000000765
ENSCAFP00000018105	ENSGALP00000013627
ENSCAFP00000039971	ENSGALP00000017250
ENSCAFP00000030494	ENSGALP00000040789
ENSCAFP00000017015	ENSGALP00000015886
ENSCAFP00000030188	ENSGALP00000002808
ENSCAFP00000018035	ENSGALP00000010995
ENSCAFP00000001608	ENSGALP00000026092
ENSCAFP00000029552	ENSGALP00000028898
ENSCAFP00000001478	ENSGALP00000031109
ENSCAFP00000012693	ENSGALP00000042408
ENSCAFP00000039140	ENSGALP00000039434
ENSCAFP00000001731	ENSGALP00000012311
ENSCAFP00000017345	ENSGALP00000014927
ENSCAFP00000009362	ENSGALP00000025786
ENSCAFP00000003171	ENSGALP00000026863
ENSCAFP00000002671	ENSGALP00000024381
ENSCAFP00000018474	ENSGALP00000039965
ENSCAFP00000018910	ENSGALP00000016124
ENSCAFP00000008904	ENSGALP00000017198
ENSCAFP00000019300	ENSGALP00000013905
ENSCAFP00000013302	ENSGALP00000022054
ENSCAFP00000012325	ENSGALP00000042257
ENSCAFP00000018471	ENSGALP00000025070
ENSCAFP00000029989	ENSGALP00000001605
ENSCAFP00000016464	ENSGALP00000003413
ENSCAFP00000013268	ENSGALP00000024818
ENSCAFP00000040383	ENSGALP00000016849
ENSCAFP00000006600	ENSGALP00000013934
ENSCAFP00000024249	ENSGALP00000034535
ENSCAFP00000007772	ENSGALP00000010211
ENSCAFP00000014905	ENSGALP00000000995
ENSCAFP00000001767	ENSGALP00000026006
ENSCAFP00000021126	ENSGALP00000015514
ENSCAFP00000003364	ENSGALP00000041236
ENSCAFP00000001094	ENSGALP00000018851
ENSCAFP00000012576	ENSGALP00000026290
ENSCAFP00000037339	ENSGALP00000014726
ENSCAFP00000011130	ENSGALP00000023773
ENSCAFP00000020487	ENSGALP00000012695
ENSCAFP00000028442	ENSGALP00000002423
ENSCAFP00000020741	ENSGALP00000012864
ENSCAFP00000027973	ENSGALP00000041317
ENSCAFP00000017214	ENSGALP00000043171
ENSCAFP00000030290	ENSGALP00000018433
ENSCAFP00000041636	ENSGALP00000008988
ENSCAFP00000006867	ENSGALP00000012367
ENSCAFP00000039949	ENSGALP00000040004
ENSCAFP00000040183	ENSGALP00000003855
ENSCAFP00000040856	ENSGALP00000002369
ENSCAFP00000012369	ENSGALP00000013113
ENSCAFP00000007768	ENSGALP00000020186
ENSCAFP00000019747	ENSGALP00000028616
ENSCAFP00000014617	ENSGALP00000020714
ENSCAFP00000019709	ENSGALP00000026337
ENSCAFP00000005822	ENSGALP00000016536
ENSCAFP00000017928	ENSGALP00000039757
ENSCAFP00000019457	ENSGALP00000009708
ENSCAFP00000022925	ENSGALP00000019425
ENSCAFP00000017040	ENSGALP00000017921
ENSCAFP00000016758	ENSGALP00000026764
ENSCAFP00000023610	ENSGALP00000041663
ENSCAFP00000022144	ENSGALP00000018487
ENSCAFP00000042619	ENSGALP00000031127
ENSCAFP00000017607	ENSGALP00000015096
ENSCAFP00000014908	ENSGALP00000002591
ENSCAFP00000021577	ENSGALP00000020178
ENSCAFP00000013880	ENSGALP00000018028
ENSCAFP00000024714	ENSGALP00000042867
ENSCAFP00000012216	ENSGALP00000023559
ENSCAFP00000016212	ENSGALP00000014420
ENSCAFP00000016565	ENSGALP00000017123
ENSCAFP00000001404	ENSGALP00000010462
ENSCAFP00000024678	ENSGALP00000015213
ENSCAFP00000019820	ENSGALP00000011446
ENSCAFP00000023307	ENSGALP00000005977
ENSCAFP00000038735	ENSGALP00000010996
ENSCAFP00000021152	ENSGALP00000007283
ENSCAFP00000023648	ENSGALP00000017075
ENSCAFP00000023347	ENSGALP00000003727
ENSCAFP00000007949	ENSGALP00000016445
ENSCAFP00000031657	ENSGALP00000029357
ENSCAFP00000009788	ENSGALP00000042849
ENSCAFP00000019146	ENSGALP00000004725
ENSCAFP00000022671	ENSGALP00000000021
ENSCAFP00000036018	ENSGALP00000000384
ENSCAFP00000013030	ENSGALP00000030863
ENSCAFP00000009823	ENSGALP00000012219
ENSCAFP00000021055	ENSGALP00000024993
ENSCAFP00000016052	ENSGALP00000017035
ENSCAFP00000000505	ENSGALP00000015982
ENSCAFP00000008270	ENSGALP00000039780
ENSCAFP00000014093	ENSGALP00000005196
ENSCAFP00000011244	ENSGALP00000010871
ENSCAFP00000013234	ENSGALP00000025896
ENSCAFP00000014261	ENSGALP00000009127
ENSCAFP00000025742	ENSGALP00000010168
ENSCAFP00000022112	ENSGALP00000005525
ENSCAFP00000011253	ENSGALP00000023805
ENSCAFP00000029125	ENSGALP00000002947
ENSCAFP00000000330	ENSGALP00000022584
ENSCAFP00000010889	ENSGALP00000024981
ENSCAFP00000013756	ENSGALP00000005531
ENSCAFP00000001697	ENSGALP00000043211
ENSCAFP00000016515	ENSGALP00000003950
ENSCAFP00000031950	ENSGALP00000018459
ENSCAFP00000002716	ENSGALP00000003859
ENSCAFP00000002708	ENSGALP00000003857
ENSCAFP00000001186	ENSGALP00000042746
ENSCAFP00000000907	ENSGALP00000035817
ENSCAFP00000005673	ENSGALP00000024541
ENSCAFP00000018229	ENSGALP00000015979
ENSCAFP00000007958	ENSGALP00000015981
ENSCAFP00000032366	ENSGALP00000039111
ENSCAFP00000024883	ENSGALP00000016610
ENSCAFP00000003300	ENSGALP00000027018
ENSCAFP00000002810	ENSGALP00000037252
ENSCAFP00000013822	ENSGALP00000032210
ENSCAFP00000002327	ENSGALP00000005375
ENSCAFP00000036381	ENSGALP00000042425
ENSCAFP00000005050	ENSGALP00000042575
ENSCAFP00000012330	ENSGALP00000042043
ENSCAFP00000022210	ENSGALP00000013852
ENSCAFP00000035204	ENSGALP00000020135
ENSCAFP00000017625	ENSGALP00000041061
ENSCAFP00000015421	ENSGALP00000006337
ENSCAFP00000025394	ENSGALP00000012079
ENSCAFP00000027748	ENSGALP00000017807
ENSCAFP00000002907	ENSGALP00000016496
ENSCAFP00000027318	ENSGALP00000040485
ENSCAFP00000006591	ENSGALP00000043431
ENSCAFP00000023408	ENSGALP00000011669
ENSCAFP00000007061	ENSGALP00000016449
ENSCAFP00000000632	ENSGALP00000016269
ENSCAFP00000007322	ENSGALP00000016357
ENSCAFP00000011841	ENSGALP00000043291
ENSCAFP00000017021	ENSGALP00000010798
ENSCAFP00000017168	ENSGALP00000021745
ENSCAFP00000015093	ENSGALP00000006022
ENSCAFP00000000383	ENSGALP00000022443
ENSCAFP00000018785	ENSGALP00000037851
ENSCAFP00000009652	ENSGALP00000018616
ENSCAFP00000001851	ENSGALP00000025954
ENSCAFP00000011084	ENSGALP00000007674
ENSCAFP00000007042	ENSGALP00000019634
ENSCAFP00000001353	ENSGALP00000023961
ENSCAFP00000014522	ENSGALP00000023152
ENSCAFP00000009921	ENSGALP00000024548
ENSCAFP00000029813	ENSGALP00000042256
ENSCAFP00000020882	ENSGALP00000041554
ENSCAFP00000031556	ENSGALP00000023099
ENSCAFP00000013258	ENSGALP00000032595
ENSCAFP00000005620	ENSGALP00000024654
ENSCAFP00000011706	ENSGALP00000025135
ENSCAFP00000015723	ENSGALP00000007168
ENSCAFP00000000283	ENSGALP00000022622
ENSCAFP00000020859	ENSGALP00000038010
ENSCAFP00000008672	ENSGALP00000018385
ENSCAFP00000042477	ENSGALP00000008721
ENSCAFP00000004172	ENSGALP00000031029
ENSCAFP00000033052	ENSGALP00000011197
ENSCAFP00000014144	ENSGALP00000000772
ENSCAFP00000002320	ENSGALP00000005325
ENSCAFP00000009713	ENSGALP00000012592
ENSCAFP00000012717	ENSGALP00000009811
ENSCAFP00000018391	ENSGALP00000021407
ENSCAFP00000014382	ENSGALP00000020761
ENSCAFP00000003747	ENSGALP00000041421
ENSCAFP00000000417	ENSGALP00000022359
ENSCAFP00000013767	ENSGALP00000037568
ENSCAFP00000037718	ENSGALP00000040360
ENSCAFP00000037639	ENSGALP00000025530
ENSCAFP00000025481	ENSGALP00000011580
ENSCAFP00000014524	ENSGALP00000023291
ENSCAFP00000012522	ENSGALP00000032645
ENSCAFP00000008250	ENSGALP00000005963
ENSCAFP00000000318	ENSGALP00000003995
ENSCAFP00000025287	ENSGALP00000041436
ENSCAFP00000036910	ENSGALP00000027178
ENSCAFP00000002657	ENSGALP00000042466
ENSCAFP00000028760	ENSGALP00000029046
ENSCAFP00000016690	ENSGALP00000041483
ENSCAFP00000014415	ENSGALP00000006307
ENSCAFP00000013803	ENSGALP00000037987
ENSCAFP00000011144	ENSGALP00000041279
ENSCAFP00000025455	ENSGALP00000012350
ENSCAFP00000018743	ENSGALP00000021338
ENSCAFP00000007787	ENSGALP00000016284
ENSCAFP00000025086	ENSGALP00000041340
ENSCAFP00000016769	ENSGALP00000034504
ENSCAFP00000028783	ENSGALP00000008924
ENSCAFP00000024743	ENSGALP00000004460
ENSCAFP00000003245	ENSGALP00000027027
ENSCAFP00000003160	ENSGALP00000022343
ENSCAFP00000035560	ENSGALP00000008117
ENSCAFP00000016788	ENSGALP00000003726
ENSCAFP00000019606	ENSGALP00000005415
ENSCAFP00000020904	ENSGALP00000021848
ENSCAFP00000027953	ENSGALP00000010097
ENSCAFP00000019314	ENSGALP00000026428
ENSCAFP00000000354	ENSGALP00000022497
ENSCAFP00000005159	ENSGALP00000034427
ENSCAFP00000023103	ENSGALP00000005315
ENSCAFP00000015359	ENSGALP00000018045
ENSCAFP00000026123	ENSGALP00000036777
ENSCAFP00000019419	ENSGALP00000010257
ENSCAFP00000013192	ENSGALP00000042173
ENSCAFP00000036558	ENSGALP00000035245
ENSCAFP00000026292	ENSGALP00000002650
ENSCAFP00000031096	ENSGALP00000023881
ENSCAFP00000028397	ENSGALP00000002233
ENSCAFP00000026944	ENSGALP00000024106
ENSCAFP00000025195	ENSGALP00000011722
ENSCAFP00000039715	ENSGALP00000024079
ENSCAFP00000012666	ENSGALP00000001501
ENSCAFP00000001232	ENSGALP00000018409
ENSCAFP00000028575	ENSGALP00000039379
ENSCAFP00000003634	ENSGALP00000026174
ENSCAFP00000031617	ENSGALP00000005904
ENSCAFP00000011026	ENSGALP00000035475
ENSCAFP00000021643	ENSGALP00000004854
ENSCAFP00000004996	ENSGALP00000039261
ENSCAFP00000007311	ENSGALP00000019763
ENSCAFP00000002744	ENSGALP00000014653
ENSCAFP00000002718	ENSGALP00000014618
ENSCAFP00000012985	ENSGALP00000013353
ENSCAFP00000016299	ENSGALP00000024926
ENSCAFP00000036038	ENSGALP00000029983
ENSCAFP00000027988	ENSGALP00000042221
ENSCAFP00000026442	ENSGALP00000040670
ENSCAFP00000038424	ENSGALP00000041085
ENSCAFP00000018018	ENSGALP00000041942
ENSCAFP00000007024	ENSGALP00000012875
ENSCAFP00000002182	ENSGALP00000020372
ENSCAFP00000008737	ENSGALP00000036952
ENSCAFP00000035829	ENSGALP00000012163
ENSCAFP00000030562	ENSGALP00000002927
ENSCAFP00000009607	ENSGALP00000025734
ENSCAFP00000000336	ENSGALP00000022701
ENSCAFP00000014785	ENSGALP00000002647
ENSCAFP00000014341	ENSGALP00000038507
ENSCAFP00000011049	ENSGALP00000007738
ENSCAFP00000000960	ENSGALP00000025859
ENSCAFP00000010199	ENSGALP00000012805
ENSCAFP00000009831	ENSGALP00000008146
ENSCAFP00000011030	ENSGALP00000004884
ENSCAFP00000029410	ENSGALP00000038113
ENSCAFP00000013371	ENSGALP00000035841
ENSCAFP00000021267	ENSGALP00000003091
ENSCAFP00000002860	ENSGALP00000020730
ENSCAFP00000005807	ENSGALP00000009979
ENSCAFP00000014755	ENSGALP00000000948
ENSCAFP00000009333	ENSGALP00000018449
ENSCAFP00000001181	ENSGALP00000010783
ENSCAFP00000021512	ENSGALP00000006885
ENSCAFP00000008269	ENSGALP00000027922
ENSCAFP00000040025	ENSGALP00000041057
ENSCAFP00000040397	ENSGALP00000042373
ENSCAFP00000000133	ENSGALP00000038925
ENSCAFP00000029650	ENSGALP00000008671
ENSCAFP00000020579	ENSGALP00000042957
ENSCAFP00000030301	ENSGALP00000018351
ENSCAFP00000010357	ENSGALP00000004761
ENSCAFP00000012634	ENSGALP00000018715
ENSCAFP00000009599	ENSGALP00000038958
ENSCAFP00000027626	ENSGALP00000017873
ENSCAFP00000026612	ENSGALP00000013462
ENSCAFP00000019248	ENSGALP00000010165
ENSCAFP00000014753	ENSGALP00000032064
ENSCAFP00000014457	ENSGALP00000011153
ENSCAFP00000014876	ENSGALP00000021276
ENSCAFP00000004684	ENSGALP00000008969
ENSCAFP00000018196	ENSGALP00000015983
ENSCAFP00000008676	ENSGALP00000030023
ENSCAFP00000015142	ENSGALP00000039912
ENSCAFP00000008695	ENSGALP00000043455
ENSCAFP00000013332	ENSGALP00000038684
ENSCAFP00000010208	ENSGALP00000027574
ENSCAFP00000017851	ENSGALP00000022658
ENSCAFP00000022877	ENSGALP00000029867
ENSCAFP00000011893	ENSGALP00000008684
ENSCAFP00000025537	ENSGALP00000004742
ENSCAFP00000002807	ENSGALP00000009309
ENSCAFP00000022394	ENSGALP00000009594
ENSCAFP00000035182	ENSGALP00000024609
ENSCAFP00000035135	ENSGALP00000026714
ENSCAFP00000024771	ENSGALP00000014645
ENSCAFP00000019592	ENSGALP00000007425
ENSCAFP00000021877	ENSGALP00000015220
ENSCAFP00000039994	ENSGALP00000038852
ENSCAFP00000030040	ENSGALP00000010207
ENSCAFP00000022071	ENSGALP00000016375
ENSCAFP00000023268	ENSGALP00000000686
ENSCAFP00000029582	ENSGALP00000040737
ENSCAFP00000029308	ENSGALP00000000438
ENSCAFP00000014358	ENSGALP00000020772
ENSCAFP00000017546	ENSGALP00000012540
ENSCAFP00000027327	ENSGALP00000013946
ENSCAFP00000032301	ENSGALP00000024885
ENSCAFP00000014458	ENSGALP00000024894
ENSCAFP00000024324	ENSGALP00000001718
ENSCAFP00000008580	ENSGALP00000005486
ENSCAFP00000005796	ENSGALP00000017136
ENSCAFP00000002233	ENSGALP00000008685
ENSCAFP00000026836	ENSGALP00000024258
ENSCAFP00000002712	ENSGALP00000014599
ENSCAFP00000039187	ENSGALP00000005084
ENSCAFP00000016267	ENSGALP00000021816
ENSCAFP00000027450	ENSGALP00000013808
ENSCAFP00000021458	ENSGALP00000025093
ENSCAFP00000010818	ENSGALP00000011541
ENSCAFP00000024050	ENSGALP00000015132
ENSCAFP00000004870	ENSGALP00000003008
ENSCAFP00000001500	ENSGALP00000036605
ENSCAFP00000010193	ENSGALP00000038599
ENSCAFP00000000995	ENSGALP00000042187
ENSCAFP00000011248	ENSGALP00000007244
ENSCAFP00000013744	ENSGALP00000025695
ENSCAFP00000040454	ENSGALP00000036803
ENSCAFP00000014196	ENSGALP00000025794
ENSCAFP00000007442	ENSGALP00000007955
ENSCAFP00000035219	ENSGALP00000041954
ENSCAFP00000034132	ENSGALP00000013212
ENSCAFP00000027185	ENSGALP00000014072
ENSCAFP00000027628	ENSGALP00000042178
ENSCAFP00000016366	ENSGALP00000032327
ENSCAFP00000003752	ENSGALP00000042730
ENSCAFP00000009586	ENSGALP00000040762
ENSCAFP00000024542	ENSGALP00000025299
ENSCAFP00000005211	ENSGALP00000040907
ENSCAFP00000010723	ENSGALP00000011573
ENSCAFP00000014928	ENSGALP00000025949
ENSCAFP00000010842	ENSGALP00000019072
ENSCAFP00000030300	ENSGALP00000018376
ENSCAFP00000010601	ENSGALP00000023706
ENSCAFP00000008700	ENSGALP00000017782
ENSCAFP00000007922	ENSGALP00000016165
ENSCAFP00000019768	ENSGALP00000023762
ENSCAFP00000027611	ENSGALP00000043256
ENSCAFP00000021819	ENSGALP00000008011
ENSCAFP00000003204	ENSGALP00000017365
ENSCAFP00000030231	ENSGALP00000014638
ENSCAFP00000029795	ENSGALP00000042094
ENSCAFP00000001720	ENSGALP00000005105
ENSCAFP00000040350	ENSGALP00000022471
ENSCAFP00000021931	ENSGALP00000025256
ENSCAFP00000024190	ENSGALP00000041667
ENSCAFP00000019288	ENSGALP00000004639
ENSCAFP00000011773	ENSGALP00000041795
ENSCAFP00000025701	ENSGALP00000008845
ENSCAFP00000026635	ENSGALP00000003147
ENSCAFP00000006790	ENSGALP00000033823
ENSCAFP00000012336	ENSGALP00000041743
ENSCAFP00000015053	ENSGALP00000010387
ENSCAFP00000011272	ENSGALP00000033461
ENSCAFP00000036000	ENSGALP00000022179
ENSCAFP00000039647	ENSGALP00000041946
ENSCAFP00000009585	ENSGALP00000043083
ENSCAFP00000036103	ENSGALP00000023158
ENSCAFP00000020218	ENSGALP00000003993
ENSCAFP00000025299	ENSGALP00000041998
ENSCAFP00000003477	ENSGALP00000041190
ENSCAFP00000014399	ENSGALP00000039475
ENSCAFP00000008612	ENSGALP00000016759
ENSCAFP00000015847	ENSGALP00000000490
ENSCAFP00000014808	ENSGALP00000010627
ENSCAFP00000015880	ENSGALP00000000418
ENSCAFP00000005712	ENSGALP00000026538
ENSCAFP00000016522	ENSGALP00000000792
ENSCAFP00000038599	ENSGALP00000006255
ENSCAFP00000008435	ENSGALP00000010746
ENSCAFP00000011978	ENSGALP00000009895
ENSCAFP00000012357	ENSGALP00000023914
ENSCAFP00000036239	ENSGALP00000030879
ENSCAFP00000011403	ENSGALP00000038018
ENSCAFP00000029345	ENSGALP00000000701
ENSCAFP00000029694	ENSGALP00000007419
ENSCAFP00000013856	ENSGALP00000006488
ENSCAFP00000008548	ENSGALP00000016655
ENSCAFP00000011059	ENSGALP00000025637
ENSCAFP00000016449	ENSGALP00000005755
ENSCAFP00000016186	ENSGALP00000006638
ENSCAFP00000020520	ENSGALP00000006719
ENSCAFP00000016055	ENSGALP00000007297
ENSCAFP00000038130	ENSGALP00000018361
ENSCAFP00000000512	ENSGALP00000016008
ENSCAFP00000006229	ENSGALP00000027770
ENSCAFP00000034020	ENSGALP00000011167
ENSCAFP00000002920	ENSGALP00000016511
ENSCAFP00000025266	ENSGALP00000036900
ENSCAFP00000030449	ENSGALP00000043460
ENSCAFP00000021708	ENSGALP00000015298
ENSCAFP00000013717	ENSGALP00000024636
ENSCAFP00000014462	ENSGALP00000016878
ENSCAFP00000023996	ENSGALP00000007002
ENSCAFP00000002162	ENSGALP00000020304
ENSCAFP00000011346	ENSGALP00000028002
ENSCAFP00000029203	ENSGALP00000003942
ENSCAFP00000019182	ENSGALP00000010315
ENSCAFP00000010252	ENSGALP00000038038
ENSCAFP00000002487	ENSGALP00000016092
ENSCAFP00000017269	ENSGALP00000015034
ENSCAFP00000018374	ENSGALP00000015644
ENSCAFP00000023340	ENSGALP00000025658
ENSCAFP00000012324	ENSGALP00000017419
ENSCAFP00000024041	ENSGALP00000008333
ENSCAFP00000019077	ENSGALP00000042753
ENSCAFP00000034722	ENSGALP00000022155
ENSCAFP00000035064	ENSGALP00000017404
ENSCAFP00000007775	ENSGALP00000040980
ENSCAFP00000011653	ENSGALP00000032036
ENSCAFP00000025994	ENSGALP00000006317
ENSCAFP00000032124	ENSGALP00000015440
ENSCAFP00000008080	ENSGALP00000024775
ENSCAFP00000026490	ENSGALP00000035995
ENSCAFP00000004205	ENSGALP00000025542
ENSCAFP00000019369	ENSGALP00000000558
ENSCAFP00000019316	ENSGALP00000009715
ENSCAFP00000019858	ENSGALP00000005542
ENSCAFP00000029480	ENSGALP00000005911
ENSCAFP00000004723	ENSGALP00000021309
ENSCAFP00000016446	ENSGALP00000000843
ENSCAFP00000018827	ENSGALP00000033347
ENSCAFP00000011000	ENSGALP00000007758
ENSCAFP00000036854	ENSGALP00000012991
ENSCAFP00000011002	ENSGALP00000043098
ENSCAFP00000009205	ENSGALP00000017248
ENSCAFP00000028999	ENSGALP00000008654
ENSCAFP00000028822	ENSGALP00000008657
ENSCAFP00000021571	ENSGALP00000034943
ENSCAFP00000039837	ENSGALP00000026367
ENSCAFP00000001373	ENSGALP00000026389
ENSCAFP00000013385	ENSGALP00000041334
ENSCAFP00000018916	ENSGALP00000014166
ENSCAFP00000024878	ENSGALP00000001964
ENSCAFP00000037936	ENSGALP00000023927
ENSCAFP00000027709	ENSGALP00000038374
ENSCAFP00000019682	ENSGALP00000026339
ENSCAFP00000017867	ENSGALP00000026662
ENSCAFP00000017872	ENSGALP00000042770
ENSCAFP00000043151	ENSGALP00000040597
ENSCAFP00000007900	ENSGALP00000043184
ENSCAFP00000006304	ENSGALP00000027789
ENSCAFP00000029657	ENSGALP00000008453
ENSCAFP00000007805	ENSGALP00000013267
ENSCAFP00000013031	ENSGALP00000017682
ENSCAFP00000019330	ENSGALP00000032783
ENSCAFP00000007680	ENSGALP00000035437
ENSCAFP00000014260	ENSGALP00000015600
ENSCAFP00000022443	ENSGALP00000024514
ENSCAFP00000017520	ENSGALP00000006980
ENSCAFP00000036839	ENSGALP00000002643
ENSCAFP00000025858	ENSGALP00000009774
ENSCAFP00000043003	ENSGALP00000017861
ENSCAFP00000007457	ENSGALP00000019871
ENSCAFP00000029145	ENSGALP00000002767
ENSCAFP00000002871	ENSGALP00000009383
ENSCAFP00000002838	ENSGALP00000040651
ENSCAFP00000038335	ENSGALP00000032659
ENSCAFP00000013953	ENSGALP00000024072
ENSCAFP00000034708	ENSGALP00000039162
ENSCAFP00000012024	ENSGALP00000025193
ENSCAFP00000029486	ENSGALP00000009289
ENSCAFP00000016477	ENSGALP00000017129
ENSCAFP00000022651	ENSGALP00000007999
ENSCAFP00000017974	ENSGALP00000001390
ENSCAFP00000006504	ENSGALP00000027812
ENSCAFP00000002121	ENSGALP00000037537
ENSCAFP00000020857	ENSGALP00000007067
ENSCAFP00000019085	ENSGALP00000026603
ENSCAFP00000025306	ENSGALP00000007651
ENSCAFP00000013033	ENSGALP00000013381
ENSCAFP00000001753	ENSGALP00000004423
ENSCAFP00000003601	ENSGALP00000017600
ENSCAFP00000004486	ENSGALP00000025477
ENSCAFP00000027765	ENSGALP00000004775
ENSCAFP00000026362	ENSGALP00000040936
ENSCAFP00000002059	ENSGALP00000020051
ENSCAFP00000014984	ENSGALP00000019837
ENSCAFP00000022527	ENSGALP00000043385
ENSCAFP00000014297	ENSGALP00000004030
ENSCAFP00000002751	ENSGALP00000036889
ENSCAFP00000010831	ENSGALP00000019086
ENSCAFP00000017303	ENSGALP00000014887
ENSCAFP00000011750	ENSGALP00000004936
ENSCAFP00000019848	ENSGALP00000007663
ENSCAFP00000006438	ENSGALP00000023820
ENSCAFP00000011322	ENSGALP00000023822
ENSCAFP00000022072	ENSGALP00000005414
ENSCAFP00000014225	ENSGALP00000033857
ENSCAFP00000007008	ENSGALP00000041562
ENSCAFP00000027388	ENSGALP00000032290
ENSCAFP00000006048	ENSGALP00000031203
ENSCAFP00000006436	ENSGALP00000026672
ENSCAFP00000030795	ENSGALP00000020806
ENSCAFP00000029257	ENSGALP00000000194
ENSCAFP00000006911	ENSGALP00000027828
ENSCAFP00000028851	ENSGALP00000014813
ENSCAFP00000016447	ENSGALP00000024100
ENSCAFP00000017369	ENSGALP00000026702
ENSCAFP00000026279	ENSGALP00000000160
ENSCAFP00000024219	ENSGALP00000032099
ENSCAFP00000018764	ENSGALP00000026647
ENSCAFP00000021058	ENSGALP00000007158
ENSCAFP00000024942	ENSGALP00000041017
ENSCAFP00000041213	ENSGALP00000016303
ENSCAFP00000016777	ENSGALP00000007750
ENSCAFP00000012323	ENSGALP00000015978
ENSCAFP00000021750	ENSGALP00000023303
ENSCAFP00000041567	ENSGALP00000042674
ENSCAFP00000014051	ENSGALP00000011809
ENSCAFP00000016016	ENSGALP00000011618
ENSCAFP00000024728	ENSGALP00000004508
ENSCAFP00000004477	ENSGALP00000018139
ENSCAFP00000019690	ENSGALP00000032623
ENSCAFP00000015958	ENSGALP00000007263
ENSCAFP00000006049	ENSGALP00000026768
ENSCAFP00000010477	ENSGALP00000024806
ENSCAFP00000000443	ENSGALP00000022306
ENSCAFP00000029346	ENSGALP00000041389
ENSCAFP00000014011	ENSGALP00000003242
ENSCAFP00000011233	ENSGALP00000009070
ENSCAFP00000014952	ENSGALP00000001016
ENSCAFP00000009982	ENSGALP00000027554
ENSCAFP00000004557	ENSGALP00000040780
ENSCAFP00000027559	ENSGALP00000005695
ENSCAFP00000008228	ENSGALP00000011232
ENSCAFP00000016108	ENSGALP00000040387
ENSCAFP00000000102	ENSGALP00000020984
ENSCAFP00000019912	ENSGALP00000013824
ENSCAFP00000005495	ENSGALP00000011458
ENSCAFP00000021383	ENSGALP00000004847
ENSCAFP00000030227	ENSGALP00000005096
ENSCAFP00000019481	ENSGALP00000010786
ENSCAFP00000006377	ENSGALP00000026633
ENSCAFP00000016506	ENSGALP00000025929
ENSCAFP00000004100	ENSGALP00000024869
ENSCAFP00000021906	ENSGALP00000018561
ENSCAFP00000007318	ENSGALP00000026599
ENSCAFP00000004153	ENSGALP00000025563
ENSCAFP00000016885	ENSGALP00000012999
ENSCAFP00000029445	ENSGALP00000011768
ENSCAFP00000029334	ENSGALP00000004246
ENSCAFP00000029565	ENSGALP00000041763
ENSCAFP00000004890	ENSGALP00000003126
ENSCAFP00000017679	ENSGALP00000001030
ENSCAFP00000013777	ENSGALP00000040587
ENSCAFP00000007389	ENSGALP00000007982
ENSCAFP00000028740	ENSGALP00000009042
ENSCAFP00000010660	ENSGALP00000027611
ENSCAFP00000017097	ENSGALP00000026733
ENSCAFP00000003459	ENSGALP00000036695
ENSCAFP00000007211	ENSGALP00000005812
ENSCAFP00000025819	ENSGALP00000010977
ENSCAFP00000015487	ENSGALP00000024466
ENSCAFP00000021832	ENSGALP00000025213
ENSCAFP00000015741	ENSGALP00000032493
ENSCAFP00000005087	ENSGALP00000041907
ENSCAFP00000007340	ENSGALP00000037978
ENSCAFP00000012869	ENSGALP00000041835
ENSCAFP00000007343	ENSGALP00000037439
ENSCAFP00000010930	ENSGALP00000035658
ENSCAFP00000041344	ENSGALP00000000999
ENSCAFP00000017967	ENSGALP00000015333
ENSCAFP00000016703	ENSGALP00000014623
ENSCAFP00000027037	ENSGALP00000040240
ENSCAFP00000021336	ENSGALP00000036444
ENSCAFP00000005395	ENSGALP00000026501
ENSCAFP00000027242	ENSGALP00000023902
ENSCAFP00000029709	ENSGALP00000008724
ENSCAFP00000030101	ENSGALP00000014155
ENSCAFP00000042740	ENSGALP00000022017
ENSCAFP00000028058	ENSGALP00000006772
ENSCAFP00000022584	ENSGALP00000007631
ENSCAFP00000029221	ENSGALP00000004095
ENSCAFP00000037874	ENSGALP00000023600
ENSCAFP00000041075	ENSGALP00000008499
ENSCAFP00000012989	ENSGALP00000010965
ENSCAFP00000026368	ENSGALP00000021401
ENSCAFP00000021329	ENSGALP00000018686
ENSCAFP00000007541	ENSGALP00000019932
ENSCAFP00000010866	ENSGALP00000019608
ENSCAFP00000028248	ENSGALP00000043251
ENSCAFP00000020417	ENSGALP00000026179
ENSCAFP00000016342	ENSGALP00000003359
ENSCAFP00000004461	ENSGALP00000018109
ENSCAFP00000042874	ENSGALP00000026378
ENSCAFP00000019510	ENSGALP00000009531
ENSCAFP00000010096	ENSGALP00000024567
ENSCAFP00000016040	ENSGALP00000008235
ENSCAFP00000027535	ENSGALP00000009155
ENSCAFP00000027803	ENSGALP00000041987
ENSCAFP00000008257	ENSGALP00000043009
ENSCAFP00000012631	ENSGALP00000016852
ENSCAFP00000030286	ENSGALP00000008433
ENSCAFP00000012865	ENSGALP00000034906
ENSCAFP00000004338	ENSGALP00000042484
ENSCAFP00000021920	ENSGALP00000020284
ENSCAFP00000020479	ENSGALP00000006680
ENSCAFP00000006042	ENSGALP00000019318
ENSCAFP00000003937	ENSGALP00000014787
ENSCAFP00000025498	ENSGALP00000017195
ENSCAFP00000016027	ENSGALP00000014283
ENSCAFP00000017416	ENSGALP00000018176
ENSCAFP00000009217	ENSGALP00000005119
ENSCAFP00000024111	ENSGALP00000023510
ENSCAFP00000005431	ENSGALP00000019684
ENSCAFP00000004489	ENSGALP00000019031
ENSCAFP00000041330	ENSGALP00000000400
ENSCAFP00000003627	ENSGALP00000021529
ENSCAFP00000019008	ENSGALP00000041784
ENSCAFP00000019130	ENSGALP00000007890
ENSCAFP00000020248	ENSGALP00000004398
ENSCAFP00000020147	ENSGALP00000000885
ENSCAFP00000035860	ENSGALP00000040383
ENSCAFP00000016927	ENSGALP00000041005
ENSCAFP00000023419	ENSGALP00000003616
ENSCAFP00000007875	ENSGALP00000016189
ENSCAFP00000010071	ENSGALP00000041524
ENSCAFP00000013248	ENSGALP00000009976
ENSCAFP00000029540	ENSGALP00000038764
ENSCAFP00000019203	ENSGALP00000009867
ENSCAFP00000026175	ENSGALP00000038436
ENSCAFP00000000209	ENSGALP00000043390
ENSCAFP00000023912	ENSGALP00000006977
ENSCAFP00000028831	ENSGALP00000001635
ENSCAFP00000019544	ENSGALP00000042729
ENSCAFP00000007169	ENSGALP00000021740
ENSCAFP00000017909	ENSGALP00000006353
ENSCAFP00000003112	ENSGALP00000015756
ENSCAFP00000029255	ENSGALP00000005007
ENSCAFP00000016934	ENSGALP00000010880
ENSCAFP00000015282	ENSGALP00000024765
ENSCAFP00000000403	ENSGALP00000022390
ENSCAFP00000015779	ENSGALP00000005123
ENSCAFP00000030483	ENSGALP00000025506
ENSCAFP00000006606	ENSGALP00000027827
ENSCAFP00000019617	ENSGALP00000004350
ENSCAFP00000015057	ENSGALP00000011706
ENSCAFP00000024843	ENSGALP00000002001
ENSCAFP00000007577	ENSGALP00000003058
ENSCAFP00000008679	ENSGALP00000017138
ENSCAFP00000001504	ENSGALP00000023887
ENSCAFP00000012674	ENSGALP00000005381
ENSCAFP00000002112	ENSGALP00000001096
ENSCAFP00000016211	ENSGALP00000017170
ENSCAFP00000017650	ENSGALP00000015127
ENSCAFP00000018425	ENSGALP00000042450
ENSCAFP00000008798	ENSGALP00000039913
ENSCAFP00000006103	ENSGALP00000036925
ENSCAFP00000019018	ENSGALP00000003891
ENSCAFP00000004540	ENSGALP00000041204
ENSCAFP00000004467	ENSGALP00000001262
ENSCAFP00000017449	ENSGALP00000040623
ENSCAFP00000030785	ENSGALP00000024627
ENSCAFP00000006120	ENSGALP00000027757
ENSCAFP00000013922	ENSGALP00000012086
ENSCAFP00000041321	ENSGALP00000006934
ENSCAFP00000010402	ENSGALP00000022108
ENSCAFP00000009979	ENSGALP00000027552
ENSCAFP00000029454	ENSGALP00000021824
ENSCAFP00000027717	ENSGALP00000005423
ENSCAFP00000016665	ENSGALP00000017115
ENSCAFP00000000346	ENSGALP00000023190
ENSCAFP00000006144	ENSGALP00000036966
ENSCAFP00000020720	ENSGALP00000019366
ENSCAFP00000009188	ENSGALP00000027492
ENSCAFP00000022743	ENSGALP00000005475
ENSCAFP00000030624	ENSGALP00000020426
ENSCAFP00000021891	ENSGALP00000038334
ENSCAFP00000031764	ENSGALP00000009526
ENSCAFP00000035137	ENSGALP00000027391
ENSCAFP00000001535	ENSGALP00000037167
ENSCAFP00000029678	ENSGALP00000007314
ENSCAFP00000037136	ENSGALP00000001312
ENSCAFP00000005384	ENSGALP00000016076
ENSCAFP00000029008	ENSGALP00000013681
ENSCAFP00000017800	ENSGALP00000013190
ENSCAFP00000013620	ENSGALP00000039305
ENSCAFP00000040405	ENSGALP00000001702
ENSCAFP00000031402	ENSGALP00000023025
ENSCAFP00000028110	ENSGALP00000017502
ENSCAFP00000027161	ENSGALP00000019012
ENSCAFP00000023187	ENSGALP00000017453
ENSCAFP00000029306	ENSGALP00000004490
ENSCAFP00000013457	ENSGALP00000007139
ENSCAFP00000014414	ENSGALP00000002228
ENSCAFP00000017615	ENSGALP00000001051
ENSCAFP00000038422	ENSGALP00000023938
ENSCAFP00000009604	ENSGALP00000041541
ENSCAFP00000030150	ENSGALP00000002189
ENSCAFP00000030151	ENSGALP00000020696
ENSCAFP00000010537	ENSGALP00000041101
ENSCAFP00000035678	ENSGALP00000043364
ENSCAFP00000029837	ENSGALP00000011635
ENSCAFP00000018247	ENSGALP00000013911
ENSCAFP00000006275	ENSGALP00000003371
ENSCAFP00000024866	ENSGALP00000001973
ENSCAFP00000004102	ENSGALP00000043342
ENSCAFP00000027907	ENSGALP00000027436
ENSCAFP00000014687	ENSGALP00000042241
ENSCAFP00000015678	ENSGALP00000007155
ENSCAFP00000000305	ENSGALP00000022613
ENSCAFP00000032037	ENSGALP00000001658
ENSCAFP00000020283	ENSGALP00000022667
ENSCAFP00000008287	ENSGALP00000041630
ENSCAFP00000028152	ENSGALP00000011899
ENSCAFP00000007434	ENSGALP00000007931
ENSCAFP00000005057	ENSGALP00000015290
ENSCAFP00000005060	ENSGALP00000015287
ENSCAFP00000008308	ENSGALP00000013584
ENSCAFP00000039695	ENSGALP00000024623
ENSCAFP00000016162	ENSGALP00000042077
ENSCAFP00000037526	ENSGALP00000007246
ENSCAFP00000018306	ENSGALP00000019534
ENSCAFP00000021870	ENSGALP00000008383
ENSCAFP00000029644	ENSGALP00000008417
ENSCAFP00000001713	ENSGALP00000042481
ENSCAFP00000002620	ENSGALP00000020598
ENSCAFP00000013814	ENSGALP00000013730
ENSCAFP00000000380	ENSGALP00000022444
ENSCAFP00000041269	ENSGALP00000043426
ENSCAFP00000024921	ENSGALP00000016142
ENSCAFP00000014125	ENSGALP00000020819
ENSCAFP00000038197	ENSGALP00000016521
ENSCAFP00000010221	ENSGALP00000035454
ENSCAFP00000008225	ENSGALP00000020312
ENSCAFP00000005968	ENSGALP00000011738
ENSCAFP00000012211	ENSGALP00000025229
ENSCAFP00000007064	ENSGALP00000012961
ENSCAFP00000031044	ENSGALP00000009899
ENSCAFP00000000946	ENSGALP00000022298
ENSCAFP00000025939	ENSGALP00000006172
ENSCAFP00000004380	ENSGALP00000012750
ENSCAFP00000029202	ENSGALP00000001660
ENSCAFP00000015442	ENSGALP00000021516
ENSCAFP00000016164	ENSGALP00000000478
ENSCAFP00000015379	ENSGALP00000026030
ENSCAFP00000017194	ENSGALP00000042361
ENSCAFP00000036795	ENSGALP00000030056
ENSCAFP00000038623	ENSGALP00000012678
ENSCAFP00000029584	ENSGALP00000006494
ENSCAFP00000036321	ENSGALP00000009387
ENSCAFP00000013678	ENSGALP00000007102
ENSCAFP00000009247	ENSGALP00000017154
ENSCAFP00000022404	ENSGALP00000019779
ENSCAFP00000004720	ENSGALP00000038747
ENSCAFP00000007086	ENSGALP00000019650
ENSCAFP00000027128	ENSGALP00000014376
ENSCAFP00000040146	ENSGALP00000022268
ENSCAFP00000012718	ENSGALP00000039652
ENSCAFP00000012356	ENSGALP00000015051
ENSCAFP00000016471	ENSGALP00000003964
ENSCAFP00000004107	ENSGALP00000019178
ENSCAFP00000019444	ENSGALP00000032687
ENSCAFP00000004864	ENSGALP00000019726
ENSCAFP00000015214	ENSGALP00000011711
ENSCAFP00000030219	ENSGALP00000002699
ENSCAFP00000012808	ENSGALP00000002030
ENSCAFP00000014197	ENSGALP00000038901
ENSCAFP00000006618	ENSGALP00000027407
ENSCAFP00000023715	ENSGALP00000015000
ENSCAFP00000024185	ENSGALP00000015485
ENSCAFP00000023918	ENSGALP00000022199
ENSCAFP00000029643	ENSGALP00000008427
ENSCAFP00000001672	ENSGALP00000008546
ENSCAFP00000017804	ENSGALP00000010929
ENSCAFP00000011771	ENSGALP00000024142
ENSCAFP00000041079	ENSGALP00000013709
ENSCAFP00000022440	ENSGALP00000041636
ENSCAFP00000019424	ENSGALP00000006431
ENSCAFP00000007947	ENSGALP00000027264
ENSCAFP00000025284	ENSGALP00000016926
ENSCAFP00000023813	ENSGALP00000015071
ENSCAFP00000002849	ENSGALP00000016706
ENSCAFP00000038683	ENSGALP00000007382
ENSCAFP00000011500	ENSGALP00000016253
ENSCAFP00000002039	ENSGALP00000020022
ENSCAFP00000024250	ENSGALP00000006671
ENSCAFP00000010363	ENSGALP00000043246
ENSCAFP00000015946	ENSGALP00000041702
ENSCAFP00000025521	ENSGALP00000017201
ENSCAFP00000018805	ENSGALP00000035839
ENSCAFP00000017270	ENSGALP00000024377
ENSCAFP00000028628	ENSGALP00000002465
ENSCAFP00000012271	ENSGALP00000006378
ENSCAFP00000014052	ENSGALP00000013993
ENSCAFP00000016094	ENSGALP00000026933
ENSCAFP00000015248	ENSGALP00000024760
ENSCAFP00000027436	ENSGALP00000023916
ENSCAFP00000005506	ENSGALP00000024778
ENSCAFP00000011429	ENSGALP00000016204
ENSCAFP00000028654	ENSGALP00000042038
ENSCAFP00000036046	ENSGALP00000041380
ENSCAFP00000003178	ENSGALP00000041129
ENSCAFP00000018620	ENSGALP00000015559
ENSCAFP00000019703	ENSGALP00000000540
ENSCAFP00000018360	ENSGALP00000013782
ENSCAFP00000040776	ENSGALP00000017392
ENSCAFP00000022465	ENSGALP00000002144
ENSCAFP00000011755	ENSGALP00000035933
ENSCAFP00000030943	ENSGALP00000028353
ENSCAFP00000003367	ENSGALP00000026245
ENSCAFP00000002164	ENSGALP00000020315
ENSCAFP00000008897	ENSGALP00000004473
ENSCAFP00000009895	ENSGALP00000010093
ENSCAFP00000040084	ENSGALP00000006162
ENSCAFP00000001757	ENSGALP00000020574
ENSCAFP00000029839	ENSGALP00000009323
ENSCAFP00000029636	ENSGALP00000032851
ENSCAFP00000008605	ENSGALP00000017255
ENSCAFP00000021166	ENSGALP00000027658
ENSCAFP00000016160	ENSGALP00000024921
ENSCAFP00000020585	ENSGALP00000011836
ENSCAFP00000026656	ENSGALP00000043116
ENSCAFP00000027162	ENSGALP00000024006
ENSCAFP00000018565	ENSGALP00000016094
ENSCAFP00000010821	ENSGALP00000010704
ENSCAFP00000015483	ENSGALP00000020005
ENSCAFP00000037628	ENSGALP00000043142
ENSCAFP00000038890	ENSGALP00000024696
ENSCAFP00000015285	ENSGALP00000007937
ENSCAFP00000009098	ENSGALP00000027143
ENSCAFP00000026634	ENSGALP00000013147
ENSCAFP00000029281	ENSGALP00000004609
ENSCAFP00000039968	ENSGALP00000023859
ENSCAFP00000019775	ENSGALP00000015059
ENSCAFP00000012583	ENSGALP00000036014
ENSCAFP00000020432	ENSGALP00000036811
ENSCAFP00000033862	ENSGALP00000041000
ENSCAFP00000009251	ENSGALP00000018382
ENSCAFP00000003697	ENSGALP00000031284
ENSCAFP00000022940	ENSGALP00000019417
ENSCAFP00000016718	ENSGALP00000015303
ENSCAFP00000027819	ENSGALP00000041070
ENSCAFP00000018718	ENSGALP00000000494
ENSCAFP00000039272	ENSGALP00000010010
ENSCAFP00000037417	ENSGALP00000001221
ENSCAFP00000036581	ENSGALP00000015985
ENSCAFP00000013148	ENSGALP00000015568
ENSCAFP00000021263	ENSGALP00000041851
ENSCAFP00000015268	ENSGALP00000006252
ENSCAFP00000028310	ENSGALP00000001055
ENSCAFP00000015388	ENSGALP00000022126
ENSCAFP00000038578	ENSGALP00000002794
ENSCAFP00000023416	ENSGALP00000039222
ENSCAFP00000018072	ENSGALP00000013618
ENSCAFP00000007828	ENSGALP00000019447
ENSCAFP00000019700	ENSGALP00000016315
ENSCAFP00000017575	ENSGALP00000002091
ENSCAFP00000020134	ENSGALP00000039428
ENSCAFP00000009924	ENSGALP00000012264
ENSCAFP00000029045	ENSGALP00000013675
ENSCAFP00000004375	ENSGALP00000025502
ENSCAFP00000008880	ENSGALP00000018269
ENSCAFP00000015065	ENSGALP00000003731
ENSCAFP00000023775	ENSGALP00000005794
ENSCAFP00000016192	ENSGALP00000024208
ENSCAFP00000011181	ENSGALP00000016102
ENSCAFP00000027555	ENSGALP00000013722
ENSCAFP00000026814	ENSGALP00000007617
ENSCAFP00000007862	ENSGALP00000027276
ENSCAFP00000029180	ENSGALP00000002020
ENSCAFP00000027304	ENSGALP00000038139
ENSCAFP00000026276	ENSGALP00000002670
ENSCAFP00000013256	ENSGALP00000026395
ENSCAFP00000032856	ENSGALP00000041715
ENSCAFP00000015524	ENSGALP00000022085
ENSCAFP00000015157	ENSGALP00000019805
ENSCAFP00000014272	ENSGALP00000004015
ENSCAFP00000030200	ENSGALP00000003277
ENSCAFP00000008175	ENSGALP00000024504
ENSCAFP00000016005	ENSGALP00000020417
ENSCAFP00000026921	ENSGALP00000012899
ENSCAFP00000039259	ENSGALP00000024954
ENSCAFP00000018790	ENSGALP00000009213
ENSCAFP00000030532	ENSGALP00000001412
ENSCAFP00000020190	ENSGALP00000011399
ENSCAFP00000037173	ENSGALP00000006155
ENSCAFP00000008898	ENSGALP00000014328
ENSCAFP00000023495	ENSGALP00000043439
ENSCAFP00000008677	ENSGALP00000011677
ENSCAFP00000006361	ENSGALP00000027438
ENSCAFP00000023878	ENSGALP00000008268
ENSCAFP00000028164	ENSGALP00000014935
ENSCAFP00000022430	ENSGALP00000002348
ENSCAFP00000011227	ENSGALP00000016156
ENSCAFP00000007697	ENSGALP00000013598
ENSCAFP00000007702	ENSGALP00000013601
ENSCAFP00000022037	ENSGALP00000005199
ENSCAFP00000007381	ENSGALP00000003428
ENSCAFP00000011793	ENSGALP00000006999
ENSCAFP00000022009	ENSGALP00000005059
ENSCAFP00000003370	ENSGALP00000037170
ENSCAFP00000002728	ENSGALP00000020620
ENSCAFP00000010651	ENSGALP00000014001
ENSCAFP00000038199	ENSGALP00000025245
ENSCAFP00000027597	ENSGALP00000039758
ENSCAFP00000000523	ENSGALP00000020138
ENSCAFP00000010473	ENSGALP00000013914
ENSCAFP00000001204	ENSGALP00000030175
ENSCAFP00000009014	ENSGALP00000042161
ENSCAFP00000024607	ENSGALP00000039891
ENSCAFP00000015809	ENSGALP00000041744
ENSCAFP00000017765	ENSGALP00000019095
ENSCAFP00000007888	ENSGALP00000008440
ENSCAFP00000035502	ENSGALP00000035739
ENSCAFP00000015819	ENSGALP00000008879
ENSCAFP00000014313	ENSGALP00000020807
ENSCAFP00000003279	ENSGALP00000026281
ENSCAFP00000030865	ENSGALP00000034451
ENSCAFP00000042228	ENSGALP00000005887
ENSCAFP00000005478	ENSGALP00000011451
ENSCAFP00000003632	ENSGALP00000026180
ENSCAFP00000001990	ENSGALP00000019952
ENSCAFP00000024255	ENSGALP00000015437
ENSCAFP00000013629	ENSGALP00000041920
ENSCAFP00000006994	ENSGALP00000022533
ENSCAFP00000016459	ENSGALP00000032457
ENSCAFP00000031768	ENSGALP00000022193
ENSCAFP00000011262	ENSGALP00000007200
ENSCAFP00000017362	ENSGALP00000012655
ENSCAFP00000018780	ENSGALP00000001411
ENSCAFP00000007312	ENSGALP00000026600
ENSCAFP00000034814	ENSGALP00000026342
ENSCAFP00000018618	ENSGALP00000002206
ENSCAFP00000034783	ENSGALP00000040717
ENSCAFP00000034902	ENSGALP00000024834
ENSCAFP00000000345	ENSGALP00000022544
ENSCAFP00000018766	ENSGALP00000001472
ENSCAFP00000042944	ENSGALP00000002825
ENSCAFP00000012613	ENSGALP00000007323
ENSCAFP00000018414	ENSGALP00000021396
ENSCAFP00000005070	ENSGALP00000015277
ENSCAFP00000005033	ENSGALP00000003357
ENSCAFP00000030955	ENSGALP00000022545
ENSCAFP00000019287	ENSGALP00000026433
ENSCAFP00000012487	ENSGALP00000018767
ENSCAFP00000018934	ENSGALP00000026611
ENSCAFP00000023283	ENSGALP00000017341
ENSCAFP00000006305	ENSGALP00000027791
ENSCAFP00000042127	ENSGALP00000028027
ENSCAFP00000016020	ENSGALP00000007358
ENSCAFP00000016079	ENSGALP00000035504
ENSCAFP00000017824	ENSGALP00000010935
ENSCAFP00000016524	ENSGALP00000001381
ENSCAFP00000006202	ENSGALP00000027769
ENSCAFP00000030405	ENSGALP00000000002
ENSCAFP00000011669	ENSGALP00000017326
ENSCAFP00000027192	ENSGALP00000014069
ENSCAFP00000012834	ENSGALP00000020656
ENSCAFP00000015986	ENSGALP00000017216
ENSCAFP00000006121	ENSGALP00000027758
ENSCAFP00000028176	ENSGALP00000042047
ENSCAFP00000022237	ENSGALP00000018472
ENSCAFP00000031216	ENSGALP00000035061
ENSCAFP00000021154	ENSGALP00000042643
ENSCAFP00000008466	ENSGALP00000014616
ENSCAFP00000038369	ENSGALP00000010292
ENSCAFP00000001297	ENSGALP00000042723
ENSCAFP00000012711	ENSGALP00000037124
ENSCAFP00000031335	ENSGALP00000042644
ENSCAFP00000007104	ENSGALP00000019662
ENSCAFP00000017840	ENSGALP00000016032
ENSCAFP00000009096	ENSGALP00000000272
ENSCAFP00000004511	ENSGALP00000019045
ENSCAFP00000011487	ENSGALP00000004298
ENSCAFP00000001726	ENSGALP00000004459
ENSCAFP00000018286	ENSGALP00000019540
ENSCAFP00000041711	ENSGALP00000041810
ENSCAFP00000021872	ENSGALP00000039554
ENSCAFP00000015326	ENSGALP00000006521
ENSCAFP00000023948	ENSGALP00000015128
ENSCAFP00000021261	ENSGALP00000018692
ENSCAFP00000028190	ENSGALP00000028721
ENSCAFP00000011018	ENSGALP00000042443
ENSCAFP00000005790	ENSGALP00000020972
ENSCAFP00000024552	ENSGALP00000025312
ENSCAFP00000041939	ENSGALP00000042650
ENSCAFP00000014772	ENSGALP00000011997
ENSCAFP00000027002	ENSGALP00000001890
ENSCAFP00000031277	ENSGALP00000023218
ENSCAFP00000011620	ENSGALP00000041330
ENSCAFP00000038496	ENSGALP00000017852
ENSCAFP00000015967	ENSGALP00000032046
ENSCAFP00000000882	ENSGALP00000021949
ENSCAFP00000026476	ENSGALP00000003498
ENSCAFP00000014048	ENSGALP00000025753
ENSCAFP00000019069	ENSGALP00000006796
ENSCAFP00000025941	ENSGALP00000001726
ENSCAFP00000009967	ENSGALP00000018646
ENSCAFP00000007177	ENSGALP00000016416
ENSCAFP00000025430	ENSGALP00000002536
ENSCAFP00000002797	ENSGALP00000022913
ENSCAFP00000014827	ENSGALP00000026980
ENSCAFP00000005369	ENSGALP00000036453
ENSCAFP00000036666	ENSGALP00000036460
ENSCAFP00000038621	ENSGALP00000029836
ENSCAFP00000015455	ENSGALP00000000140
ENSCAFP00000025013	ENSGALP00000016730
ENSCAFP00000040257	ENSGALP00000006852
ENSCAFP00000006750	ENSGALP00000041228
ENSCAFP00000008171	ENSGALP00000032624
ENSCAFP00000019442	ENSGALP00000019237
ENSCAFP00000035859	ENSGALP00000021478
ENSCAFP00000024164	ENSGALP00000023177
ENSCAFP00000024163	ENSGALP00000004850
ENSCAFP00000019177	ENSGALP00000039752
ENSCAFP00000042254	ENSGALP00000043280
ENSCAFP00000023842	ENSGALP00000008402
ENSCAFP00000000611	ENSGALP00000021121
ENSCAFP00000023609	ENSGALP00000042551
ENSCAFP00000019332	ENSGALP00000011778
ENSCAFP00000014371	ENSGALP00000025812
ENSCAFP00000037303	ENSGALP00000032253
ENSCAFP00000020460	ENSGALP00000035860
ENSCAFP00000005173	ENSGALP00000020160
ENSCAFP00000020684	ENSGALP00000004601
ENSCAFP00000001384	ENSGALP00000026381
ENSCAFP00000041590	ENSGALP00000002514
ENSCAFP00000020782	ENSGALP00000037711
ENSCAFP00000021710	ENSGALP00000036411
ENSCAFP00000002395	ENSGALP00000016071
ENSCAFP00000024807	ENSGALP00000015086
ENSCAFP00000016916	ENSGALP00000026759
ENSCAFP00000011757	ENSGALP00000017336
ENSCAFP00000025633	ENSGALP00000011212
ENSCAFP00000018539	ENSGALP00000019655
ENSCAFP00000010501	ENSGALP00000042962
ENSCAFP00000042074	ENSGALP00000016230
ENSCAFP00000029690	ENSGALP00000007412
ENSCAFP00000040466	ENSGALP00000022772
ENSCAFP00000006631	ENSGALP00000029511
ENSCAFP00000037880	ENSGALP00000008871
ENSCAFP00000013335	ENSGALP00000022073
ENSCAFP00000016994	ENSGALP00000012963
ENSCAFP00000000006	ENSGALP00000022081
ENSCAFP00000040187	ENSGALP00000001840
ENSCAFP00000014598	ENSGALP00000032574
ENSCAFP00000024864	ENSGALP00000003444
ENSCAFP00000010728	ENSGALP00000010661
ENSCAFP00000026563	ENSGALP00000024470
ENSCAFP00000006300	ENSGALP00000036004
ENSCAFP00000001248	ENSGALP00000022928
ENSCAFP00000033578	ENSGALP00000042301
ENSCAFP00000008470	ENSGALP00000018435
ENSCAFP00000034146	ENSGALP00000009525
ENSCAFP00000006055	ENSGALP00000027746
ENSCAFP00000013796	ENSGALP00000013785
ENSCAFP00000002013	ENSGALP00000019982
ENSCAFP00000006093	ENSGALP00000018206
ENSCAFP00000011107	ENSGALP00000005241
ENSCAFP00000028323	ENSGALP00000004475
ENSCAFP00000011120	ENSGALP00000038678
ENSCAFP00000031885	ENSGALP00000041632
ENSCAFP00000040389	ENSGALP00000021693
ENSCAFP00000037876	ENSGALP00000017133
ENSCAFP00000001801	ENSGALP00000025993
ENSCAFP00000000264	ENSGALP00000036655
ENSCAFP00000014491	ENSGALP00000006357
ENSCAFP00000000296	ENSGALP00000043006
ENSCAFP00000011719	ENSGALP00000030247
ENSCAFP00000017970	ENSGALP00000015342
ENSCAFP00000022573	ENSGALP00000024554
ENSCAFP00000012860	ENSGALP00000015655
ENSCAFP00000012415	ENSGALP00000026689
ENSCAFP00000006957	ENSGALP00000042554
ENSCAFP00000023021	ENSGALP00000024129
ENSCAFP00000042521	ENSGALP00000004163
ENSCAFP00000006969	ENSGALP00000014240
ENSCAFP00000009790	ENSGALP00000038228
ENSCAFP00000013012	ENSGALP00000035996
ENSCAFP00000024271	ENSGALP00000023211
ENSCAFP00000039760	ENSGALP00000042461
ENSCAFP00000024099	ENSGALP00000041899
ENSCAFP00000019352	ENSGALP00000015904
ENSCAFP00000022263	ENSGALP00000042103
ENSCAFP00000009203	ENSGALP00000018368
ENSCAFP00000003355	ENSGALP00000043060
ENSCAFP00000013921	ENSGALP00000005614
ENSCAFP00000039403	ENSGALP00000017179
ENSCAFP00000013187	ENSGALP00000018196
ENSCAFP00000024132	ENSGALP00000015374
ENSCAFP00000010130	ENSGALP00000038618
ENSCAFP00000010519	ENSGALP00000024843
ENSCAFP00000021204	ENSGALP00000042862
ENSCAFP00000017476	ENSGALP00000017702
ENSCAFP00000009630	ENSGALP00000027103
ENSCAFP00000019512	ENSGALP00000023039
ENSCAFP00000018180	ENSGALP00000042134
ENSCAFP00000014850	ENSGALP00000018564
ENSCAFP00000036165	ENSGALP00000029937
ENSCAFP00000004612	ENSGALP00000008319
ENSCAFP00000042563	ENSGALP00000038161
ENSCAFP00000006878	ENSGALP00000014205
ENSCAFP00000015271	ENSGALP00000006280
ENSCAFP00000019226	ENSGALP00000043380
ENSCAFP00000012381	ENSGALP00000025363
ENSCAFP00000012191	ENSGALP00000026776
ENSCAFP00000031933	ENSGALP00000042772
ENSCAFP00000037108	ENSGALP00000004515
ENSCAFP00000032174	ENSGALP00000006047
ENSCAFP00000004688	ENSGALP00000041215
ENSCAFP00000010400	ENSGALP00000040769
ENSCAFP00000012822	ENSGALP00000013176
ENSCAFP00000040571	ENSGALP00000042346
ENSCAFP00000025547	ENSGALP00000022893
ENSCAFP00000000327	ENSGALP00000022592
ENSCAFP00000019943	ENSGALP00000011332
ENSCAFP00000011032	ENSGALP00000004831
ENSCAFP00000019862	ENSGALP00000007671
ENSCAFP00000029838	ENSGALP00000039286
ENSCAFP00000029279	ENSGALP00000034141
ENSCAFP00000041570	ENSGALP00000002307
ENSCAFP00000008141	ENSGALP00000041437
ENSCAFP00000010020	ENSGALP00000004056
ENSCAFP00000020830	ENSGALP00000039929
ENSCAFP00000002731	ENSGALP00000014637
ENSCAFP00000021323	ENSGALP00000039355
ENSCAFP00000015048	ENSGALP00000020651
ENSCAFP00000035754	ENSGALP00000024919
ENSCAFP00000017245	ENSGALP00000037834
ENSCAFP00000014518	ENSGALP00000016889
ENSCAFP00000024492	ENSGALP00000040085
ENSCAFP00000023707	ENSGALP00000003131
ENSCAFP00000018711	ENSGALP00000039032
ENSCAFP00000024740	ENSGALP00000004480
ENSCAFP00000027324	ENSGALP00000007644
ENSCAFP00000014212	ENSGALP00000024722
ENSCAFP00000016036	ENSGALP00000014293
ENSCAFP00000003227	ENSGALP00000026854
ENSCAFP00000008187	ENSGALP00000027915
ENSCAFP00000026779	ENSGALP00000013090
ENSCAFP00000012493	ENSGALP00000025413
ENSCAFP00000016549	ENSGALP00000001729
ENSCAFP00000038426	ENSGALP00000003447
ENSCAFP00000025015	ENSGALP00000042015
ENSCAFP00000016671	ENSGALP00000003451
ENSCAFP00000014389	ENSGALP00000020756
ENSCAFP00000018044	ENSGALP00000040703
ENSCAFP00000038061	ENSGALP00000000940
ENSCAFP00000002483	ENSGALP00000042492
ENSCAFP00000016333	ENSGALP00000041711
ENSCAFP00000022864	ENSGALP00000006037
ENSCAFP00000010902	ENSGALP00000033072
ENSCAFP00000010887	ENSGALP00000010780
ENSCAFP00000010910	ENSGALP00000033070
ENSCAFP00000040725	ENSGALP00000031018
ENSCAFP00000019277	ENSGALP00000011217
ENSCAFP00000041955	ENSGALP00000038259
ENSCAFP00000033984	ENSGALP00000008290
ENSCAFP00000009533	ENSGALP00000018537
ENSCAFP00000011896	ENSGALP00000002726
ENSCAFP00000002915	ENSGALP00000022788
ENSCAFP00000025177	ENSGALP00000003704
ENSCAFP00000028695	ENSGALP00000040427
ENSCAFP00000008588	ENSGALP00000037676
ENSCAFP00000023586	ENSGALP00000033359
ENSCAFP00000028990	ENSGALP00000040875
ENSCAFP00000001941	ENSGALP00000003898
ENSCAFP00000017483	ENSGALP00000023241
ENSCAFP00000007326	ENSGALP00000037101
ENSCAFP00000015474	ENSGALP00000000631
ENSCAFP00000036530	ENSGALP00000014459
ENSCAFP00000028339	ENSGALP00000043100
ENSCAFP00000005514	ENSGALP00000015927
ENSCAFP00000009849	ENSGALP00000041581
[truncated: 6,426 more rows]
