# Supplementary material for: Reconstruction of proto-vertebrate, proto-cyclostome and proto-gnathostome genomes provides new insights into early vertebrate evolution
Source: Nat Commun. 2021 Jul 23;12:4489. doi: 10.1038/s41467-021-24573-z (PMC8302630; doi:10.1038/s41467-021-24573-z)
Supplement: Supplementary file 4 — Supplementary Data 1 [file 41467_2021_24573_MOESM4_ESM.zip › SuppData1/orthologs/CANFA-GASAC.txt]

ENSCAFP00000014731	ENSGACP00000003450
ENSCAFP00000004893	ENSGACP00000018304
ENSCAFP00000004893	ENSGACP00000003045
ENSCAFP00000000536	ENSGACP00000008784
ENSCAFP00000026820	ENSGACP00000017512
ENSCAFP00000014703	ENSGACP00000003444
ENSCAFP00000027009	ENSGACP00000013204
ENSCAFP00000014101	ENSGACP00000004939
ENSCAFP00000010599	ENSGACP00000007033
ENSCAFP00000041478	ENSGACP00000012136
ENSCAFP00000011228	ENSGACP00000000014
ENSCAFP00000025792	ENSGACP00000010389
ENSCAFP00000025906	ENSGACP00000022876
ENSCAFP00000020532	ENSGACP00000020510
ENSCAFP00000019636	ENSGACP00000004209
ENSCAFP00000008815	ENSGACP00000025947
ENSCAFP00000012433	ENSGACP00000000488
ENSCAFP00000022926	ENSGACP00000013531
ENSCAFP00000003668	ENSGACP00000014122
ENSCAFP00000003657	ENSGACP00000014108
ENSCAFP00000035869	ENSGACP00000013540
ENSCAFP00000035869	ENSGACP00000012095
ENSCAFP00000041440	ENSGACP00000025883
ENSCAFP00000026713	ENSGACP00000005703
ENSCAFP00000028894	ENSGACP00000020860
ENSCAFP00000028894	ENSGACP00000006974
ENSCAFP00000010159	ENSGACP00000022648
ENSCAFP00000027741	ENSGACP00000014759
ENSCAFP00000025741	ENSGACP00000006839
ENSCAFP00000025741	ENSGACP00000022315
ENSCAFP00000023060	ENSGACP00000011561
ENSCAFP00000023060	ENSGACP00000002990
ENSCAFP00000029957	ENSGACP00000021969
ENSCAFP00000007014	ENSGACP00000025513
ENSCAFP00000001849	ENSGACP00000025845
ENSCAFP00000025988	ENSGACP00000019294
ENSCAFP00000029580	ENSGACP00000009755
ENSCAFP00000027190	ENSGACP00000015915
ENSCAFP00000021251	ENSGACP00000010900
ENSCAFP00000012528	ENSGACP00000013505
ENSCAFP00000025582	ENSGACP00000002295
ENSCAFP00000019089	ENSGACP00000012521
ENSCAFP00000035150	ENSGACP00000004603
ENSCAFP00000002012	ENSGACP00000006206
ENSCAFP00000024610	ENSGACP00000019496
ENSCAFP00000012157	ENSGACP00000022493
ENSCAFP00000012157	ENSGACP00000015690
ENSCAFP00000024137	ENSGACP00000011590
ENSCAFP00000027297	ENSGACP00000013724
ENSCAFP00000018115	ENSGACP00000004274
ENSCAFP00000018115	ENSGACP00000015475
ENSCAFP00000015735	ENSGACP00000017407
ENSCAFP00000017392	ENSGACP00000007063
ENSCAFP00000030690	ENSGACP00000013968
ENSCAFP00000018258	ENSGACP00000015931
ENSCAFP00000025261	ENSGACP00000009933
ENSCAFP00000011525	ENSGACP00000005141
ENSCAFP00000000688	ENSGACP00000023842
ENSCAFP00000004119	ENSGACP00000009128
ENSCAFP00000037844	ENSGACP00000012449
ENSCAFP00000019894	ENSGACP00000005885
ENSCAFP00000004239	ENSGACP00000009355
ENSCAFP00000041229	ENSGACP00000008256
ENSCAFP00000025974	ENSGACP00000021278
ENSCAFP00000017436	ENSGACP00000026085
ENSCAFP00000000191	ENSGACP00000024121
ENSCAFP00000016481	ENSGACP00000014218
ENSCAFP00000041377	ENSGACP00000008788
ENSCAFP00000011055	ENSGACP00000006233
ENSCAFP00000037675	ENSGACP00000018261
ENSCAFP00000028469	ENSGACP00000007046
ENSCAFP00000005175	ENSGACP00000016853
ENSCAFP00000000678	ENSGACP00000010215
ENSCAFP00000004185	ENSGACP00000007839
ENSCAFP00000001898	ENSGACP00000024328
ENSCAFP00000034643	ENSGACP00000003687
ENSCAFP00000010553	ENSGACP00000013891
ENSCAFP00000010553	ENSGACP00000015752
ENSCAFP00000013282	ENSGACP00000024876
ENSCAFP00000012034	ENSGACP00000005558
ENSCAFP00000001467	ENSGACP00000011056
ENSCAFP00000028666	ENSGACP00000023914
ENSCAFP00000028666	ENSGACP00000004412
ENSCAFP00000022241	ENSGACP00000010614
ENSCAFP00000016786	ENSGACP00000000678
ENSCAFP00000018033	ENSGACP00000008325
ENSCAFP00000030540	ENSGACP00000002669
ENSCAFP00000035073	ENSGACP00000022578
ENSCAFP00000013243	ENSGACP00000016521
ENSCAFP00000014218	ENSGACP00000011213
ENSCAFP00000042751	ENSGACP00000023031
ENSCAFP00000019792	ENSGACP00000018735
ENSCAFP00000022068	ENSGACP00000010089
ENSCAFP00000023624	ENSGACP00000024791
ENSCAFP00000001306	ENSGACP00000024033
ENSCAFP00000020713	ENSGACP00000003038
ENSCAFP00000013047	ENSGACP00000002405
ENSCAFP00000026382	ENSGACP00000011399
ENSCAFP00000009752	ENSGACP00000016404
ENSCAFP00000023231	ENSGACP00000001035
ENSCAFP00000007928	ENSGACP00000020270
ENSCAFP00000027825	ENSGACP00000024658
ENSCAFP00000021439	ENSGACP00000021658
ENSCAFP00000018637	ENSGACP00000018417
ENSCAFP00000018637	ENSGACP00000008623
ENSCAFP00000004138	ENSGACP00000014394
ENSCAFP00000025317	ENSGACP00000008802
ENSCAFP00000027841	ENSGACP00000019210
ENSCAFP00000029742	ENSGACP00000002834
ENSCAFP00000025289	ENSGACP00000015815
ENSCAFP00000005947	ENSGACP00000022066
ENSCAFP00000021524	ENSGACP00000010750
ENSCAFP00000019815	ENSGACP00000012695
ENSCAFP00000019815	ENSGACP00000007203
ENSCAFP00000016801	ENSGACP00000024500
ENSCAFP00000030461	ENSGACP00000022065
ENSCAFP00000036507	ENSGACP00000003704
ENSCAFP00000019811	ENSGACP00000016370
ENSCAFP00000029719	ENSGACP00000022984
ENSCAFP00000011995	ENSGACP00000004888
ENSCAFP00000021690	ENSGACP00000002403
ENSCAFP00000022596	ENSGACP00000008807
ENSCAFP00000023182	ENSGACP00000022304
ENSCAFP00000018253	ENSGACP00000020352
ENSCAFP00000002791	ENSGACP00000018750
ENSCAFP00000022118	ENSGACP00000000372
ENSCAFP00000014825	ENSGACP00000014494
ENSCAFP00000007048	ENSGACP00000023747
ENSCAFP00000017550	ENSGACP00000004440
ENSCAFP00000037940	ENSGACP00000005070
ENSCAFP00000018354	ENSGACP00000002886
ENSCAFP00000024345	ENSGACP00000007201
ENSCAFP00000024345	ENSGACP00000024497
ENSCAFP00000010341	ENSGACP00000010311
ENSCAFP00000010262	ENSGACP00000020639
ENSCAFP00000005775	ENSGACP00000011727
ENSCAFP00000001922	ENSGACP00000006806
ENSCAFP00000005678	ENSGACP00000017136
ENSCAFP00000000979	ENSGACP00000005071
ENSCAFP00000022990	ENSGACP00000001491
ENSCAFP00000001491	ENSGACP00000000220
ENSCAFP00000018897	ENSGACP00000012914
ENSCAFP00000017225	ENSGACP00000009347
ENSCAFP00000017225	ENSGACP00000025450
ENSCAFP00000025707	ENSGACP00000024285
ENSCAFP00000001025	ENSGACP00000024263
ENSCAFP00000029725	ENSGACP00000023016
ENSCAFP00000013959	ENSGACP00000019572
ENSCAFP00000013459	ENSGACP00000014238
ENSCAFP00000007656	ENSGACP00000008454
ENSCAFP00000021476	ENSGACP00000008243
ENSCAFP00000004543	ENSGACP00000010767
ENSCAFP00000004543	ENSGACP00000009332
ENSCAFP00000042734	ENSGACP00000003473
ENSCAFP00000004699	ENSGACP00000006347
ENSCAFP00000023374	ENSGACP00000008366
ENSCAFP00000023374	ENSGACP00000011689
ENSCAFP00000033673	ENSGACP00000021542
ENSCAFP00000033673	ENSGACP00000012439
ENSCAFP00000015628	ENSGACP00000012414
ENSCAFP00000041937	ENSGACP00000000772
ENSCAFP00000041937	ENSGACP00000014142
ENSCAFP00000018097	ENSGACP00000006410
ENSCAFP00000018097	ENSGACP00000017305
ENSCAFP00000021381	ENSGACP00000018854
ENSCAFP00000021381	ENSGACP00000003269
ENSCAFP00000003057	ENSGACP00000004022
ENSCAFP00000042913	ENSGACP00000021129
ENSCAFP00000030233	ENSGACP00000021829
ENSCAFP00000030233	ENSGACP00000015846
ENSCAFP00000041421	ENSGACP00000013084
ENSCAFP00000007210	ENSGACP00000016079
ENSCAFP00000001179	ENSGACP00000003931
ENSCAFP00000032670	ENSGACP00000022235
ENSCAFP00000005013	ENSGACP00000018219
ENSCAFP00000027366	ENSGACP00000019166
ENSCAFP00000027533	ENSGACP00000008117
ENSCAFP00000019445	ENSGACP00000019859
ENSCAFP00000042805	ENSGACP00000005941
ENSCAFP00000015344	ENSGACP00000005138
ENSCAFP00000015347	ENSGACP00000025436
ENSCAFP00000001267	ENSGACP00000005837
ENSCAFP00000036079	ENSGACP00000012209
ENSCAFP00000036079	ENSGACP00000000820
ENSCAFP00000007816	ENSGACP00000023196
ENSCAFP00000007816	ENSGACP00000005211
ENSCAFP00000011829	ENSGACP00000013771
ENSCAFP00000011829	ENSGACP00000020523
ENSCAFP00000030086	ENSGACP00000008747
ENSCAFP00000023803	ENSGACP00000013296
ENSCAFP00000001165	ENSGACP00000027605
ENSCAFP00000016128	ENSGACP00000004758
ENSCAFP00000040632	ENSGACP00000003129
ENSCAFP00000003004	ENSGACP00000008282
ENSCAFP00000025369	ENSGACP00000007790
ENSCAFP00000025369	ENSGACP00000016640
ENSCAFP00000029086	ENSGACP00000025425
ENSCAFP00000004896	ENSGACP00000023045
ENSCAFP00000026399	ENSGACP00000011374
ENSCAFP00000026399	ENSGACP00000016639
ENSCAFP00000008867	ENSGACP00000017297
ENSCAFP00000021003	ENSGACP00000001068
ENSCAFP00000003598	ENSGACP00000008073
ENSCAFP00000014716	ENSGACP00000014609
ENSCAFP00000028722	ENSGACP00000010177
ENSCAFP00000034674	ENSGACP00000015729
ENSCAFP00000030999	ENSGACP00000010104
ENSCAFP00000009236	ENSGACP00000026169
ENSCAFP00000020942	ENSGACP00000027541
ENSCAFP00000036371	ENSGACP00000017434
ENSCAFP00000036371	ENSGACP00000005074
ENSCAFP00000016465	ENSGACP00000011768
ENSCAFP00000025949	ENSGACP00000006905
ENSCAFP00000025949	ENSGACP00000022342
ENSCAFP00000020623	ENSGACP00000018068
ENSCAFP00000019067	ENSGACP00000007159
ENSCAFP00000019067	ENSGACP00000021629
ENSCAFP00000021123	ENSGACP00000001510
ENSCAFP00000002572	ENSGACP00000011518
ENSCAFP00000002573	ENSGACP00000011514
ENSCAFP00000015697	ENSGACP00000007653
ENSCAFP00000008315	ENSGACP00000005156
ENSCAFP00000023232	ENSGACP00000015987
ENSCAFP00000014368	ENSGACP00000005372
ENSCAFP00000001557	ENSGACP00000020863
ENSCAFP00000004162	ENSGACP00000006436
ENSCAFP00000023110	ENSGACP00000013194
ENSCAFP00000006542	ENSGACP00000012821
ENSCAFP00000022969	ENSGACP00000011152
ENSCAFP00000040206	ENSGACP00000011147
ENSCAFP00000003716	ENSGACP00000014281
ENSCAFP00000027024	ENSGACP00000006350
ENSCAFP00000028252	ENSGACP00000022338
ENSCAFP00000028252	ENSGACP00000014096
ENSCAFP00000018239	ENSGACP00000013148
ENSCAFP00000013467	ENSGACP00000020152
ENSCAFP00000006489	ENSGACP00000026379
ENSCAFP00000006489	ENSGACP00000015814
ENSCAFP00000021364	ENSGACP00000015693
ENSCAFP00000014166	ENSGACP00000018115
ENSCAFP00000002917	ENSGACP00000017867
ENSCAFP00000004775	ENSGACP00000007480
ENSCAFP00000010009	ENSGACP00000023702
ENSCAFP00000011007	ENSGACP00000008047
ENSCAFP00000030087	ENSGACP00000002773
ENSCAFP00000001366	ENSGACP00000009197
ENSCAFP00000001321	ENSGACP00000007682
ENSCAFP00000043077	ENSGACP00000023139
ENSCAFP00000041266	ENSGACP00000022997
ENSCAFP00000040526	ENSGACP00000003972
ENSCAFP00000015470	ENSGACP00000007261
ENSCAFP00000042532	ENSGACP00000011199
ENSCAFP00000012421	ENSGACP00000022041
ENSCAFP00000024642	ENSGACP00000022171
ENSCAFP00000010770	ENSGACP00000014617
ENSCAFP00000024338	ENSGACP00000023960
ENSCAFP00000006187	ENSGACP00000003253
ENSCAFP00000025113	ENSGACP00000025585
ENSCAFP00000005216	ENSGACP00000013823
ENSCAFP00000017041	ENSGACP00000000546
ENSCAFP00000039810	ENSGACP00000008541
ENSCAFP00000020878	ENSGACP00000016976
ENSCAFP00000002131	ENSGACP00000021564
ENSCAFP00000028913	ENSGACP00000023933
ENSCAFP00000008259	ENSGACP00000014594
ENSCAFP00000031887	ENSGACP00000002976
ENSCAFP00000020325	ENSGACP00000009782
ENSCAFP00000010756	ENSGACP00000014610
ENSCAFP00000008390	ENSGACP00000010870
ENSCAFP00000028873	ENSGACP00000017221
ENSCAFP00000025456	ENSGACP00000006610
ENSCAFP00000002279	ENSGACP00000024519
ENSCAFP00000002279	ENSGACP00000022977
ENSCAFP00000030020	ENSGACP00000002710
ENSCAFP00000029648	ENSGACP00000004756
ENSCAFP00000029648	ENSGACP00000024428
ENSCAFP00000018839	ENSGACP00000008120
ENSCAFP00000018839	ENSGACP00000026911
ENSCAFP00000019099	ENSGACP00000023362
ENSCAFP00000042471	ENSGACP00000009622
ENSCAFP00000037953	ENSGACP00000009627
ENSCAFP00000037953	ENSGACP00000026912
ENSCAFP00000018846	ENSGACP00000008126
ENSCAFP00000009132	ENSGACP00000012368
ENSCAFP00000008783	ENSGACP00000002501
ENSCAFP00000013874	ENSGACP00000015186
ENSCAFP00000039644	ENSGACP00000019007
ENSCAFP00000017037	ENSGACP00000009364
ENSCAFP00000017037	ENSGACP00000022283
ENSCAFP00000001426	ENSGACP00000016040
ENSCAFP00000008523	ENSGACP00000027323
ENSCAFP00000021553	ENSGACP00000012004
ENSCAFP00000021553	ENSGACP00000008427
ENSCAFP00000029683	ENSGACP00000020774
ENSCAFP00000000032	ENSGACP00000007393
ENSCAFP00000039820	ENSGACP00000015404
ENSCAFP00000039820	ENSGACP00000024486
ENSCAFP00000025905	ENSGACP00000018930
ENSCAFP00000025905	ENSGACP00000022151
ENSCAFP00000037408	ENSGACP00000014072
ENSCAFP00000029570	ENSGACP00000003890
ENSCAFP00000024003	ENSGACP00000008971
ENSCAFP00000024003	ENSGACP00000010715
ENSCAFP00000005367	ENSGACP00000009867
ENSCAFP00000022150	ENSGACP00000012507
ENSCAFP00000029639	ENSGACP00000018335
ENSCAFP00000013939	ENSGACP00000020593
ENSCAFP00000018700	ENSGACP00000003601
ENSCAFP00000001191	ENSGACP00000008287
ENSCAFP00000001191	ENSGACP00000003954
ENSCAFP00000012166	ENSGACP00000011110
ENSCAFP00000003177	ENSGACP00000008952
ENSCAFP00000023790	ENSGACP00000018118
ENSCAFP00000041233	ENSGACP00000023726
ENSCAFP00000018292	ENSGACP00000017819
ENSCAFP00000019683	ENSGACP00000011957
ENSCAFP00000014137	ENSGACP00000020024
ENSCAFP00000020384	ENSGACP00000010507
ENSCAFP00000009003	ENSGACP00000015759
ENSCAFP00000009003	ENSGACP00000027242
ENSCAFP00000026323	ENSGACP00000006238
ENSCAFP00000037494	ENSGACP00000007062
ENSCAFP00000036652	ENSGACP00000006011
ENSCAFP00000024276	ENSGACP00000018621
ENSCAFP00000004919	ENSGACP00000025390
ENSCAFP00000015478	ENSGACP00000015595
ENSCAFP00000027600	ENSGACP00000027075
ENSCAFP00000027600	ENSGACP00000011371
ENSCAFP00000022673	ENSGACP00000014438
ENSCAFP00000022673	ENSGACP00000002482
ENSCAFP00000001958	ENSGACP00000010138
ENSCAFP00000012263	ENSGACP00000014484
ENSCAFP00000006886	ENSGACP00000007335
ENSCAFP00000002376	ENSGACP00000010547
ENSCAFP00000013729	ENSGACP00000014826
ENSCAFP00000021570	ENSGACP00000011322
ENSCAFP00000013230	ENSGACP00000021331
ENSCAFP00000013230	ENSGACP00000013049
ENSCAFP00000036551	ENSGACP00000014740
ENSCAFP00000002446	ENSGACP00000025750
ENSCAFP00000002925	ENSGACP00000019139
ENSCAFP00000011342	ENSGACP00000021558
ENSCAFP00000011342	ENSGACP00000025677
ENSCAFP00000031222	ENSGACP00000011290
ENSCAFP00000024154	ENSGACP00000021467
ENSCAFP00000038401	ENSGACP00000006721
ENSCAFP00000038401	ENSGACP00000012822
ENSCAFP00000013877	ENSGACP00000022562
ENSCAFP00000005116	ENSGACP00000011924
ENSCAFP00000020107	ENSGACP00000008097
ENSCAFP00000020107	ENSGACP00000013458
ENSCAFP00000013583	ENSGACP00000018946
ENSCAFP00000019645	ENSGACP00000012763
ENSCAFP00000004554	ENSGACP00000023501
ENSCAFP00000042713	ENSGACP00000014637
ENSCAFP00000009964	ENSGACP00000017766
ENSCAFP00000020374	ENSGACP00000017720
ENSCAFP00000020374	ENSGACP00000023168
ENSCAFP00000015121	ENSGACP00000000388
ENSCAFP00000015121	ENSGACP00000010687
ENSCAFP00000027678	ENSGACP00000027546
ENSCAFP00000021753	ENSGACP00000022436
ENSCAFP00000028620	ENSGACP00000009783
ENSCAFP00000020375	ENSGACP00000013794
ENSCAFP00000020375	ENSGACP00000002583
ENSCAFP00000038936	ENSGACP00000008851
ENSCAFP00000004845	ENSGACP00000011962
ENSCAFP00000026000	ENSGACP00000013617
ENSCAFP00000026000	ENSGACP00000024845
ENSCAFP00000029873	ENSGACP00000007476
ENSCAFP00000000550	ENSGACP00000008862
ENSCAFP00000009897	ENSGACP00000002243
ENSCAFP00000031869	ENSGACP00000004347
ENSCAFP00000032071	ENSGACP00000024642
ENSCAFP00000001786	ENSGACP00000023961
ENSCAFP00000038509	ENSGACP00000010920
ENSCAFP00000037679	ENSGACP00000020256
ENSCAFP00000005292	ENSGACP00000018674
ENSCAFP00000013398	ENSGACP00000001541
ENSCAFP00000035883	ENSGACP00000025293
ENSCAFP00000011536	ENSGACP00000010883
ENSCAFP00000020404	ENSGACP00000016455
ENSCAFP00000015605	ENSGACP00000007247
ENSCAFP00000005101	ENSGACP00000008515
ENSCAFP00000005101	ENSGACP00000010891
ENSCAFP00000024052	ENSGACP00000005764
ENSCAFP00000025530	ENSGACP00000006690
ENSCAFP00000009488	ENSGACP00000027174
ENSCAFP00000023599	ENSGACP00000023717
ENSCAFP00000011875	ENSGACP00000003615
ENSCAFP00000024108	ENSGACP00000005917
ENSCAFP00000015277	ENSGACP00000024117
ENSCAFP00000027492	ENSGACP00000018050
ENSCAFP00000014581	ENSGACP00000018757
ENSCAFP00000035619	ENSGACP00000020047
ENSCAFP00000035619	ENSGACP00000007585
ENSCAFP00000031589	ENSGACP00000003547
ENSCAFP00000036252	ENSGACP00000019183
ENSCAFP00000036663	ENSGACP00000002744
ENSCAFP00000008996	ENSGACP00000002016
ENSCAFP00000002884	ENSGACP00000018705
ENSCAFP00000024409	ENSGACP00000010376
ENSCAFP00000024409	ENSGACP00000007930
ENSCAFP00000007560	ENSGACP00000025486
ENSCAFP00000007560	ENSGACP00000016795
ENSCAFP00000005895	ENSGACP00000015259
ENSCAFP00000001057	ENSGACP00000025138
ENSCAFP00000001057	ENSGACP00000011755
ENSCAFP00000005803	ENSGACP00000018076
ENSCAFP00000026118	ENSGACP00000008295
ENSCAFP00000028279	ENSGACP00000014107
ENSCAFP00000027873	ENSGACP00000006667
ENSCAFP00000029704	ENSGACP00000024356
ENSCAFP00000040628	ENSGACP00000011466
ENSCAFP00000003369	ENSGACP00000003847
ENSCAFP00000000511	ENSGACP00000022310
ENSCAFP00000027972	ENSGACP00000021571
ENSCAFP00000027955	ENSGACP00000021553
ENSCAFP00000027458	ENSGACP00000023675
ENSCAFP00000027458	ENSGACP00000009161
ENSCAFP00000027446	ENSGACP00000023666
ENSCAFP00000013818	ENSGACP00000022606
ENSCAFP00000021258	ENSGACP00000003183
ENSCAFP00000021258	ENSGACP00000011082
ENSCAFP00000021749	ENSGACP00000018264
ENSCAFP00000013783	ENSGACP00000008056
ENSCAFP00000013783	ENSGACP00000009168
ENSCAFP00000014278	ENSGACP00000022048
ENSCAFP00000008430	ENSGACP00000018629
ENSCAFP00000008430	ENSGACP00000024982
ENSCAFP00000010647	ENSGACP00000016335
ENSCAFP00000017880	ENSGACP00000021346
ENSCAFP00000001183	ENSGACP00000005446
ENSCAFP00000001198	ENSGACP00000017279
ENSCAFP00000011396	ENSGACP00000006884
ENSCAFP00000007003	ENSGACP00000023755
ENSCAFP00000010757	ENSGACP00000002114
ENSCAFP00000010535	ENSGACP00000019214
ENSCAFP00000008003	ENSGACP00000023011
ENSCAFP00000016804	ENSGACP00000001216
ENSCAFP00000016804	ENSGACP00000001729
ENSCAFP00000013721	ENSGACP00000017178
ENSCAFP00000013170	ENSGACP00000021150
ENSCAFP00000014998	ENSGACP00000026689
ENSCAFP00000020477	ENSGACP00000012092
ENSCAFP00000004081	ENSGACP00000023826
ENSCAFP00000004081	ENSGACP00000021508
ENSCAFP00000000938	ENSGACP00000003882
ENSCAFP00000026148	ENSGACP00000008443
ENSCAFP00000026148	ENSGACP00000025295
ENSCAFP00000030253	ENSGACP00000015893
ENSCAFP00000030253	ENSGACP00000019478
ENSCAFP00000036535	ENSGACP00000012018
ENSCAFP00000036535	ENSGACP00000000954
ENSCAFP00000005014	ENSGACP00000003981
ENSCAFP00000024021	ENSGACP00000023947
ENSCAFP00000038277	ENSGACP00000019749
ENSCAFP00000024667	ENSGACP00000018081
ENSCAFP00000014770	ENSGACP00000001845
ENSCAFP00000027739	ENSGACP00000009082
ENSCAFP00000005389	ENSGACP00000022777
ENSCAFP00000012208	ENSGACP00000017417
ENSCAFP00000035961	ENSGACP00000021216
ENSCAFP00000024410	ENSGACP00000027504
ENSCAFP00000004364	ENSGACP00000005858
ENSCAFP00000013933	ENSGACP00000015141
ENSCAFP00000001409	ENSGACP00000005329
ENSCAFP00000019708	ENSGACP00000023030
ENSCAFP00000013071	ENSGACP00000013038
ENSCAFP00000019667	ENSGACP00000014266
ENSCAFP00000019667	ENSGACP00000021767
ENSCAFP00000034803	ENSGACP00000010282
ENSCAFP00000023001	ENSGACP00000026330
ENSCAFP00000042901	ENSGACP00000018424
ENSCAFP00000042901	ENSGACP00000010363
ENSCAFP00000008944	ENSGACP00000015764
ENSCAFP00000008944	ENSGACP00000027003
ENSCAFP00000024882	ENSGACP00000022490
ENSCAFP00000006746	ENSGACP00000022529
ENSCAFP00000002508	ENSGACP00000025239
ENSCAFP00000002508	ENSGACP00000009059
ENSCAFP00000037475	ENSGACP00000014363
ENSCAFP00000037475	ENSGACP00000027136
ENSCAFP00000041417	ENSGACP00000023567
ENSCAFP00000041417	ENSGACP00000024371
ENSCAFP00000021028	ENSGACP00000010873
ENSCAFP00000022735	ENSGACP00000005024
ENSCAFP00000042451	ENSGACP00000027593
ENSCAFP00000021134	ENSGACP00000013327
ENSCAFP00000021134	ENSGACP00000018279
ENSCAFP00000042686	ENSGACP00000006461
ENSCAFP00000014131	ENSGACP00000022880
ENSCAFP00000014131	ENSGACP00000024592
ENSCAFP00000017529	ENSGACP00000003771
ENSCAFP00000017529	ENSGACP00000002157
ENSCAFP00000028361	ENSGACP00000006853
ENSCAFP00000029349	ENSGACP00000002749
ENSCAFP00000042579	ENSGACP00000009150
ENSCAFP00000020955	ENSGACP00000013757
ENSCAFP00000019966	ENSGACP00000011965
ENSCAFP00000020445	ENSGACP00000008707
ENSCAFP00000002028	ENSGACP00000001910
ENSCAFP00000000213	ENSGACP00000023614
ENSCAFP00000023411	ENSGACP00000020929
ENSCAFP00000010967	ENSGACP00000013315
ENSCAFP00000018144	ENSGACP00000013188
ENSCAFP00000020719	ENSGACP00000026173
ENSCAFP00000002550	ENSGACP00000016187
ENSCAFP00000018686	ENSGACP00000019677
ENSCAFP00000008070	ENSGACP00000004083
ENSCAFP00000008070	ENSGACP00000005781
ENSCAFP00000015204	ENSGACP00000014663
ENSCAFP00000026719	ENSGACP00000013881
ENSCAFP00000033564	ENSGACP00000014852
ENSCAFP00000033192	ENSGACP00000024470
ENSCAFP00000015703	ENSGACP00000018462
ENSCAFP00000027307	ENSGACP00000023022
ENSCAFP00000009569	ENSGACP00000020220
ENSCAFP00000024567	ENSGACP00000026953
ENSCAFP00000024567	ENSGACP00000001525
ENSCAFP00000011460	ENSGACP00000020796
ENSCAFP00000022476	ENSGACP00000018045
ENSCAFP00000022476	ENSGACP00000020202
ENSCAFP00000016511	ENSGACP00000019892
ENSCAFP00000000786	ENSGACP00000011155
ENSCAFP00000030051	ENSGACP00000020784
ENSCAFP00000030051	ENSGACP00000016165
ENSCAFP00000017095	ENSGACP00000014657
ENSCAFP00000008426	ENSGACP00000020761
ENSCAFP00000014145	ENSGACP00000000023
ENSCAFP00000000711	ENSGACP00000004790
ENSCAFP00000018208	ENSGACP00000010121
ENSCAFP00000018208	ENSGACP00000009597
ENSCAFP00000029071	ENSGACP00000011075
ENSCAFP00000006235	ENSGACP00000012573
ENSCAFP00000020484	ENSGACP00000000936
ENSCAFP00000023862	ENSGACP00000018533
ENSCAFP00000023862	ENSGACP00000000313
ENSCAFP00000036692	ENSGACP00000022262
ENSCAFP00000037502	ENSGACP00000007179
ENSCAFP00000026420	ENSGACP00000017069
ENSCAFP00000017789	ENSGACP00000001537
ENSCAFP00000013295	ENSGACP00000013067
ENSCAFP00000005569	ENSGACP00000007024
ENSCAFP00000005913	ENSGACP00000002168
ENSCAFP00000020169	ENSGACP00000021273
ENSCAFP00000004319	ENSGACP00000019076
ENSCAFP00000000488	ENSGACP00000024268
ENSCAFP00000020929	ENSGACP00000012836
ENSCAFP00000020929	ENSGACP00000009393
ENSCAFP00000024294	ENSGACP00000017596
ENSCAFP00000000867	ENSGACP00000024684
ENSCAFP00000041094	ENSGACP00000018570
ENSCAFP00000019618	ENSGACP00000026977
ENSCAFP00000024952	ENSGACP00000007863
ENSCAFP00000008454	ENSGACP00000017301
ENSCAFP00000024765	ENSGACP00000019702
ENSCAFP00000024968	ENSGACP00000004232
ENSCAFP00000013819	ENSGACP00000006403
ENSCAFP00000011416	ENSGACP00000017980
ENSCAFP00000018695	ENSGACP00000023413
ENSCAFP00000039921	ENSGACP00000027353
ENSCAFP00000000121	ENSGACP00000000699
ENSCAFP00000017820	ENSGACP00000004151
ENSCAFP00000024586	ENSGACP00000023997
ENSCAFP00000014427	ENSGACP00000010622
ENSCAFP00000015058	ENSGACP00000004019
ENSCAFP00000010182	ENSGACP00000016125
ENSCAFP00000018594	ENSGACP00000014496
ENSCAFP00000041042	ENSGACP00000018285
ENSCAFP00000041042	ENSGACP00000005651
ENSCAFP00000017213	ENSGACP00000019208
ENSCAFP00000018712	ENSGACP00000026444
ENSCAFP00000018712	ENSGACP00000023425
ENSCAFP00000015207	ENSGACP00000014984
ENSCAFP00000015207	ENSGACP00000026896
ENSCAFP00000017680	ENSGACP00000016192
ENSCAFP00000017680	ENSGACP00000027292
ENSCAFP00000014886	ENSGACP00000019290
ENSCAFP00000010829	ENSGACP00000022105
ENSCAFP00000008566	ENSGACP00000024689
ENSCAFP00000014939	ENSGACP00000001742
ENSCAFP00000014939	ENSGACP00000005540
ENSCAFP00000017275	ENSGACP00000021178
ENSCAFP00000026384	ENSGACP00000011308
ENSCAFP00000037413	ENSGACP00000018744
ENSCAFP00000007269	ENSGACP00000017560
ENSCAFP00000026870	ENSGACP00000022840
ENSCAFP00000019461	ENSGACP00000016689
ENSCAFP00000007005	ENSGACP00000018236
ENSCAFP00000030275	ENSGACP00000012510
ENSCAFP00000004219	ENSGACP00000016479
ENSCAFP00000014869	ENSGACP00000003484
ENSCAFP00000014452	ENSGACP00000018708
ENSCAFP00000019835	ENSGACP00000010198
ENSCAFP00000038493	ENSGACP00000020504
ENSCAFP00000039860	ENSGACP00000022073
ENSCAFP00000036390	ENSGACP00000019135
ENSCAFP00000003118	ENSGACP00000008923
ENSCAFP00000027224	ENSGACP00000014890
ENSCAFP00000034848	ENSGACP00000013221
ENSCAFP00000015466	ENSGACP00000012239
ENSCAFP00000023037	ENSGACP00000000363
ENSCAFP00000005192	ENSGACP00000000841
ENSCAFP00000019298	ENSGACP00000014629
ENSCAFP00000011661	ENSGACP00000001097
ENSCAFP00000014194	ENSGACP00000003037
ENSCAFP00000017664	ENSGACP00000007881
ENSCAFP00000003141	ENSGACP00000009707
ENSCAFP00000000408	ENSGACP00000000594
ENSCAFP00000037362	ENSGACP00000020169
ENSCAFP00000035063	ENSGACP00000004030
ENSCAFP00000024551	ENSGACP00000021696
ENSCAFP00000020603	ENSGACP00000013298
ENSCAFP00000006920	ENSGACP00000006321
ENSCAFP00000003692	ENSGACP00000014620
ENSCAFP00000021617	ENSGACP00000013026
ENSCAFP00000021297	ENSGACP00000024852
ENSCAFP00000013912	ENSGACP00000006576
ENSCAFP00000010288	ENSGACP00000020648
ENSCAFP00000023336	ENSGACP00000021822
ENSCAFP00000012593	ENSGACP00000017880
ENSCAFP00000023342	ENSGACP00000025449
ENSCAFP00000033932	ENSGACP00000008433
ENSCAFP00000009658	ENSGACP00000027200
ENSCAFP00000009658	ENSGACP00000015452
ENSCAFP00000035463	ENSGACP00000010991
ENSCAFP00000014481	ENSGACP00000010960
ENSCAFP00000009645	ENSGACP00000004443
ENSCAFP00000009645	ENSGACP00000015655
ENSCAFP00000013621	ENSGACP00000014318
ENSCAFP00000001811	ENSGACP00000023964
ENSCAFP00000024565	ENSGACP00000005023
ENSCAFP00000014694	ENSGACP00000007470
ENSCAFP00000002899	ENSGACP00000008374
ENSCAFP00000035067	ENSGACP00000012323
ENSCAFP00000035067	ENSGACP00000000795
ENSCAFP00000002091	ENSGACP00000006963
ENSCAFP00000000527	ENSGACP00000025485
ENSCAFP00000017503	ENSGACP00000019319
ENSCAFP00000006727	ENSGACP00000026643
ENSCAFP00000006727	ENSGACP00000016500
ENSCAFP00000011557	ENSGACP00000015626
ENSCAFP00000011557	ENSGACP00000027248
ENSCAFP00000017201	ENSGACP00000026577
ENSCAFP00000041877	ENSGACP00000004344
ENSCAFP00000026565	ENSGACP00000008376
ENSCAFP00000026565	ENSGACP00000021839
ENSCAFP00000038444	ENSGACP00000019024
ENSCAFP00000004976	ENSGACP00000018252
ENSCAFP00000042914	ENSGACP00000018145
ENSCAFP00000003932	ENSGACP00000015136
ENSCAFP00000021277	ENSGACP00000013136
ENSCAFP00000011031	ENSGACP00000001739
ENSCAFP00000037092	ENSGACP00000017767
ENSCAFP00000037092	ENSGACP00000025597
ENSCAFP00000030225	ENSGACP00000002920
ENSCAFP00000028871	ENSGACP00000010967
ENSCAFP00000027665	ENSGACP00000024788
ENSCAFP00000019697	ENSGACP00000012622
ENSCAFP00000042142	ENSGACP00000025282
ENSCAFP00000001041	ENSGACP00000025134
ENSCAFP00000042853	ENSGACP00000004551
ENSCAFP00000006943	ENSGACP00000005951
ENSCAFP00000017831	ENSGACP00000011391
ENSCAFP00000028698	ENSGACP00000007695
ENSCAFP00000028698	ENSGACP00000022143
ENSCAFP00000007056	ENSGACP00000018222
ENSCAFP00000000016	ENSGACP00000007268
ENSCAFP00000000016	ENSGACP00000003320
ENSCAFP00000014336	ENSGACP00000022052
ENSCAFP00000006722	ENSGACP00000016423
ENSCAFP00000027011	ENSGACP00000006341
ENSCAFP00000019038	ENSGACP00000025143
ENSCAFP00000026912	ENSGACP00000016788
ENSCAFP00000013013	ENSGACP00000009357
ENSCAFP00000013013	ENSGACP00000019831
ENSCAFP00000024848	ENSGACP00000027367
ENSCAFP00000024848	ENSGACP00000001479
ENSCAFP00000040398	ENSGACP00000004908
ENSCAFP00000040398	ENSGACP00000018138
ENSCAFP00000031366	ENSGACP00000014833
ENSCAFP00000028316	ENSGACP00000017486
ENSCAFP00000015301	ENSGACP00000020545
ENSCAFP00000015301	ENSGACP00000008214
ENSCAFP00000018207	ENSGACP00000015883
ENSCAFP00000024645	ENSGACP00000022168
ENSCAFP00000010109	ENSGACP00000003217
ENSCAFP00000010963	ENSGACP00000011271
ENSCAFP00000018300	ENSGACP00000019889
ENSCAFP00000003095	ENSGACP00000008823
ENSCAFP00000037380	ENSGACP00000019530
ENSCAFP00000015815	ENSGACP00000022290
ENSCAFP00000014918	ENSGACP00000001732
ENSCAFP00000036658	ENSGACP00000012747
ENSCAFP00000019655	ENSGACP00000026471
ENSCAFP00000030645	ENSGACP00000016398
ENSCAFP00000030645	ENSGACP00000025666
ENSCAFP00000016401	ENSGACP00000008646
ENSCAFP00000020850	ENSGACP00000002189
ENSCAFP00000038238	ENSGACP00000000374
ENSCAFP00000028983	ENSGACP00000024992
ENSCAFP00000022556	ENSGACP00000002945
ENSCAFP00000026455	ENSGACP00000004357
ENSCAFP00000020513	ENSGACP00000014598
ENSCAFP00000028758	ENSGACP00000000429
ENSCAFP00000010870	ENSGACP00000003603
ENSCAFP00000028224	ENSGACP00000016997
ENSCAFP00000003214	ENSGACP00000009028
ENSCAFP00000010567	ENSGACP00000015381
ENSCAFP00000008356	ENSGACP00000026642
ENSCAFP00000014031	ENSGACP00000007315
ENSCAFP00000038892	ENSGACP00000020044
ENSCAFP00000021489	ENSGACP00000026664
ENSCAFP00000001037	ENSGACP00000011955
ENSCAFP00000004178	ENSGACP00000009569
ENSCAFP00000014005	ENSGACP00000004606
ENSCAFP00000000950	ENSGACP00000006381
ENSCAFP00000000950	ENSGACP00000013712
ENSCAFP00000003850	ENSGACP00000005279
ENSCAFP00000003850	ENSGACP00000023917
ENSCAFP00000017744	ENSGACP00000001625
ENSCAFP00000021105	ENSGACP00000010844
ENSCAFP00000010648	ENSGACP00000004840
ENSCAFP00000008702	ENSGACP00000003120
ENSCAFP00000008708	ENSGACP00000022763
ENSCAFP00000012933	ENSGACP00000004093
ENSCAFP00000023570	ENSGACP00000018197
ENSCAFP00000023570	ENSGACP00000008589
ENSCAFP00000037367	ENSGACP00000006210
ENSCAFP00000016218	ENSGACP00000023740
ENSCAFP00000010863	ENSGACP00000011462
ENSCAFP00000010863	ENSGACP00000022643
ENSCAFP00000022163	ENSGACP00000020308
ENSCAFP00000022163	ENSGACP00000011353
ENSCAFP00000018366	ENSGACP00000011634
ENSCAFP00000018366	ENSGACP00000027095
ENSCAFP00000003034	ENSGACP00000025278
ENSCAFP00000003034	ENSGACP00000021615
ENSCAFP00000006870	ENSGACP00000023419
ENSCAFP00000023440	ENSGACP00000025981
ENSCAFP00000013014	ENSGACP00000023459
ENSCAFP00000025484	ENSGACP00000027051
ENSCAFP00000039273	ENSGACP00000012605
ENSCAFP00000020508	ENSGACP00000024753
ENSCAFP00000033194	ENSGACP00000024433
ENSCAFP00000038688	ENSGACP00000013009
ENSCAFP00000028685	ENSGACP00000022379
ENSCAFP00000022558	ENSGACP00000021782
ENSCAFP00000015422	ENSGACP00000022778
ENSCAFP00000020480	ENSGACP00000013915
ENSCAFP00000002291	ENSGACP00000015432
ENSCAFP00000002291	ENSGACP00000012755
ENSCAFP00000014950	ENSGACP00000002942
ENSCAFP00000001948	ENSGACP00000006413
ENSCAFP00000001948	ENSGACP00000010251
ENSCAFP00000037305	ENSGACP00000019004
ENSCAFP00000037305	ENSGACP00000013377
ENSCAFP00000000717	ENSGACP00000004612
ENSCAFP00000005619	ENSGACP00000026616
ENSCAFP00000024195	ENSGACP00000023748
ENSCAFP00000004803	ENSGACP00000020419
ENSCAFP00000029424	ENSGACP00000019565
ENSCAFP00000001464	ENSGACP00000001904
ENSCAFP00000016780	ENSGACP00000022127
ENSCAFP00000021916	ENSGACP00000003772
ENSCAFP00000003365	ENSGACP00000024300
ENSCAFP00000003365	ENSGACP00000023427
ENSCAFP00000024521	ENSGACP00000024339
ENSCAFP00000019525	ENSGACP00000007216
ENSCAFP00000019525	ENSGACP00000026945
ENSCAFP00000018607	ENSGACP00000012547
ENSCAFP00000018970	ENSGACP00000009785
ENSCAFP00000033031	ENSGACP00000023502
ENSCAFP00000003128	ENSGACP00000013074
ENSCAFP00000011759	ENSGACP00000002199
ENSCAFP00000025812	ENSGACP00000022362
ENSCAFP00000025138	ENSGACP00000015936
ENSCAFP00000011070	ENSGACP00000008992
ENSCAFP00000011070	ENSGACP00000023708
ENSCAFP00000025134	ENSGACP00000015930
ENSCAFP00000025134	ENSGACP00000005975
ENSCAFP00000025132	ENSGACP00000015910
ENSCAFP00000025132	ENSGACP00000005980
ENSCAFP00000028170	ENSGACP00000024782
ENSCAFP00000001330	ENSGACP00000027413
ENSCAFP00000027044	ENSGACP00000018796
ENSCAFP00000007214	ENSGACP00000020153
ENSCAFP00000016816	ENSGACP00000009853
ENSCAFP00000013509	ENSGACP00000019566
ENSCAFP00000014548	ENSGACP00000004645
ENSCAFP00000037592	ENSGACP00000009814
ENSCAFP00000037592	ENSGACP00000011993
ENSCAFP00000007638	ENSGACP00000007758
ENSCAFP00000018084	ENSGACP00000015208
ENSCAFP00000025970	ENSGACP00000018017
ENSCAFP00000003986	ENSGACP00000018922
ENSCAFP00000011747	ENSGACP00000005104
ENSCAFP00000011747	ENSGACP00000003471
ENSCAFP00000024293	ENSGACP00000012280
ENSCAFP00000008647	ENSGACP00000001586
ENSCAFP00000008647	ENSGACP00000019536
ENSCAFP00000006688	ENSGACP00000005344
ENSCAFP00000011027	ENSGACP00000003851
ENSCAFP00000022636	ENSGACP00000018443
ENSCAFP00000012980	ENSGACP00000008154
ENSCAFP00000037595	ENSGACP00000012546
ENSCAFP00000010977	ENSGACP00000005836
ENSCAFP00000031798	ENSGACP00000005799
ENSCAFP00000010280	ENSGACP00000008689
ENSCAFP00000038758	ENSGACP00000025467
ENSCAFP00000010588	ENSGACP00000013047
ENSCAFP00000013503	ENSGACP00000012044
ENSCAFP00000014871	ENSGACP00000007457
ENSCAFP00000014871	ENSGACP00000002040
ENSCAFP00000025411	ENSGACP00000024087
ENSCAFP00000001020	ENSGACP00000025126
ENSCAFP00000009901	ENSGACP00000022272
ENSCAFP00000013146	ENSGACP00000011182
ENSCAFP00000000433	ENSGACP00000013685
ENSCAFP00000014411	ENSGACP00000017217
ENSCAFP00000014411	ENSGACP00000006457
ENSCAFP00000007406	ENSGACP00000016787
ENSCAFP00000019021	ENSGACP00000012903
ENSCAFP00000018105	ENSGACP00000018709
ENSCAFP00000039971	ENSGACP00000023430
ENSCAFP00000030494	ENSGACP00000015267
ENSCAFP00000030494	ENSGACP00000010388
ENSCAFP00000005932	ENSGACP00000024908
ENSCAFP00000023239	ENSGACP00000015998
ENSCAFP00000023239	ENSGACP00000001485
ENSCAFP00000016496	ENSGACP00000015663
ENSCAFP00000017015	ENSGACP00000026410
ENSCAFP00000018035	ENSGACP00000026983
ENSCAFP00000001608	ENSGACP00000007903
ENSCAFP00000001608	ENSGACP00000009270
ENSCAFP00000008168	ENSGACP00000025026
ENSCAFP00000029552	ENSGACP00000000613
ENSCAFP00000001478	ENSGACP00000008010
ENSCAFP00000001478	ENSGACP00000013580
ENSCAFP00000000973	ENSGACP00000006292
ENSCAFP00000012693	ENSGACP00000012210
ENSCAFP00000039140	ENSGACP00000015315
ENSCAFP00000001731	ENSGACP00000027359
ENSCAFP00000009362	ENSGACP00000023147
ENSCAFP00000002671	ENSGACP00000014149
ENSCAFP00000041128	ENSGACP00000003403
ENSCAFP00000018474	ENSGACP00000023466
ENSCAFP00000008904	ENSGACP00000005819
ENSCAFP00000008904	ENSGACP00000026045
ENSCAFP00000024463	ENSGACP00000026515
ENSCAFP00000012325	ENSGACP00000011279
ENSCAFP00000018471	ENSGACP00000018915
ENSCAFP00000018471	ENSGACP00000013658
ENSCAFP00000013268	ENSGACP00000020289
ENSCAFP00000040383	ENSGACP00000020594
ENSCAFP00000006600	ENSGACP00000005330
ENSCAFP00000024249	ENSGACP00000015126
ENSCAFP00000007772	ENSGACP00000025361
ENSCAFP00000001767	ENSGACP00000005289
ENSCAFP00000001767	ENSGACP00000011803
ENSCAFP00000021126	ENSGACP00000013332
ENSCAFP00000021126	ENSGACP00000018278
ENSCAFP00000003364	ENSGACP00000000638
ENSCAFP00000021486	ENSGACP00000000642
ENSCAFP00000001094	ENSGACP00000007669
ENSCAFP00000012576	ENSGACP00000008638
ENSCAFP00000037339	ENSGACP00000013678
ENSCAFP00000011130	ENSGACP00000020956
ENSCAFP00000020487	ENSGACP00000012102
ENSCAFP00000023701	ENSGACP00000025556
ENSCAFP00000020741	ENSGACP00000014239
ENSCAFP00000027973	ENSGACP00000008184
ENSCAFP00000017214	ENSGACP00000023437
ENSCAFP00000030290	ENSGACP00000012363
ENSCAFP00000041636	ENSGACP00000016562
ENSCAFP00000041636	ENSGACP00000025075
ENSCAFP00000012369	ENSGACP00000006961
ENSCAFP00000007768	ENSGACP00000009716
ENSCAFP00000014617	ENSGACP00000004602
ENSCAFP00000019709	ENSGACP00000027345
ENSCAFP00000005822	ENSGACP00000010866
ENSCAFP00000017928	ENSGACP00000026575
ENSCAFP00000019457	ENSGACP00000019225
ENSCAFP00000022925	ENSGACP00000011106
ENSCAFP00000016758	ENSGACP00000018513
ENSCAFP00000016758	ENSGACP00000020555
ENSCAFP00000001305	ENSGACP00000027415
ENSCAFP00000042619	ENSGACP00000015201
ENSCAFP00000017607	ENSGACP00000002813
ENSCAFP00000021577	ENSGACP00000015886
ENSCAFP00000013880	ENSGACP00000021636
ENSCAFP00000012216	ENSGACP00000013569
ENSCAFP00000012216	ENSGACP00000020509
ENSCAFP00000016565	ENSGACP00000023070
ENSCAFP00000024678	ENSGACP00000017218
ENSCAFP00000024678	ENSGACP00000007854
ENSCAFP00000008945	ENSGACP00000007778
ENSCAFP00000020118	ENSGACP00000023303
ENSCAFP00000020118	ENSGACP00000026973
ENSCAFP00000023307	ENSGACP00000006796
ENSCAFP00000023981	ENSGACP00000025651
ENSCAFP00000021152	ENSGACP00000006741
ENSCAFP00000023648	ENSGACP00000010343
ENSCAFP00000019146	ENSGACP00000014020
ENSCAFP00000022671	ENSGACP00000005290
ENSCAFP00000036018	ENSGACP00000005684
ENSCAFP00000009823	ENSGACP00000024380
ENSCAFP00000000505	ENSGACP00000000783
ENSCAFP00000008270	ENSGACP00000005440
ENSCAFP00000014093	ENSGACP00000005520
ENSCAFP00000014093	ENSGACP00000008884
ENSCAFP00000011244	ENSGACP00000020277
ENSCAFP00000013234	ENSGACP00000024870
ENSCAFP00000014261	ENSGACP00000011201
ENSCAFP00000025742	ENSGACP00000018511
ENSCAFP00000022112	ENSGACP00000011389
ENSCAFP00000022112	ENSGACP00000020478
ENSCAFP00000011253	ENSGACP00000020888
ENSCAFP00000000330	ENSGACP00000014622
ENSCAFP00000013756	ENSGACP00000014242
ENSCAFP00000016515	ENSGACP00000005097
ENSCAFP00000031950	ENSGACP00000007882
ENSCAFP00000002708	ENSGACP00000011600
ENSCAFP00000001186	ENSGACP00000027587
ENSCAFP00000013738	ENSGACP00000014631
ENSCAFP00000000907	ENSGACP00000006108
ENSCAFP00000000907	ENSGACP00000006862
ENSCAFP00000018229	ENSGACP00000006821
ENSCAFP00000007958	ENSGACP00000004406
ENSCAFP00000032366	ENSGACP00000027418
ENSCAFP00000028386	ENSGACP00000000331
ENSCAFP00000024883	ENSGACP00000013692
ENSCAFP00000003300	ENSGACP00000003807
ENSCAFP00000002810	ENSGACP00000011883
ENSCAFP00000013822	ENSGACP00000013233
ENSCAFP00000002327	ENSGACP00000000468
ENSCAFP00000023193	ENSGACP00000013704
ENSCAFP00000036381	ENSGACP00000004476
ENSCAFP00000036381	ENSGACP00000015723
ENSCAFP00000005050	ENSGACP00000025000
ENSCAFP00000022210	ENSGACP00000013789
ENSCAFP00000022210	ENSGACP00000025896
ENSCAFP00000035204	ENSGACP00000015687
ENSCAFP00000017625	ENSGACP00000015580
ENSCAFP00000002408	ENSGACP00000001152
ENSCAFP00000025394	ENSGACP00000006366
ENSCAFP00000025394	ENSGACP00000022518
ENSCAFP00000027748	ENSGACP00000009074
ENSCAFP00000027748	ENSGACP00000021387
ENSCAFP00000002907	ENSGACP00000019159
ENSCAFP00000027318	ENSGACP00000010863
ENSCAFP00000009609	ENSGACP00000027396
ENSCAFP00000007191	ENSGACP00000012339
ENSCAFP00000025331	ENSGACP00000025248
ENSCAFP00000000632	ENSGACP00000019354
ENSCAFP00000007322	ENSGACP00000020574
ENSCAFP00000007322	ENSGACP00000003950
ENSCAFP00000011841	ENSGACP00000009014
ENSCAFP00000017021	ENSGACP00000022282
ENSCAFP00000017021	ENSGACP00000009385
ENSCAFP00000015093	ENSGACP00000014205
ENSCAFP00000000383	ENSGACP00000013966
ENSCAFP00000009652	ENSGACP00000000877
ENSCAFP00000015194	ENSGACP00000024135
ENSCAFP00000001851	ENSGACP00000007039
ENSCAFP00000011084	ENSGACP00000019633
ENSCAFP00000007042	ENSGACP00000007368
ENSCAFP00000001353	ENSGACP00000008982
ENSCAFP00000014522	ENSGACP00000010947
ENSCAFP00000009921	ENSGACP00000023693
ENSCAFP00000029813	ENSGACP00000022054
ENSCAFP00000029813	ENSGACP00000002594
ENSCAFP00000020882	ENSGACP00000013415
ENSCAFP00000031556	ENSGACP00000017500
ENSCAFP00000013258	ENSGACP00000000325
ENSCAFP00000013258	ENSGACP00000009862
ENSCAFP00000005620	ENSGACP00000011786
ENSCAFP00000024751	ENSGACP00000005151
ENSCAFP00000015723	ENSGACP00000007825
ENSCAFP00000000283	ENSGACP00000014481
ENSCAFP00000020859	ENSGACP00000002697
ENSCAFP00000008672	ENSGACP00000017167
ENSCAFP00000008672	ENSGACP00000006575
ENSCAFP00000028388	ENSGACP00000002639
ENSCAFP00000042477	ENSGACP00000026012
ENSCAFP00000004172	ENSGACP00000014423
ENSCAFP00000000816	ENSGACP00000016336
ENSCAFP00000033052	ENSGACP00000003094
ENSCAFP00000014144	ENSGACP00000014464
ENSCAFP00000002320	ENSGACP00000000471
ENSCAFP00000009713	ENSGACP00000015660
ENSCAFP00000023435	ENSGACP00000016881
ENSCAFP00000012717	ENSGACP00000020615
ENSCAFP00000012717	ENSGACP00000008863
ENSCAFP00000041431	ENSGACP00000014873
ENSCAFP00000014382	ENSGACP00000003060
ENSCAFP00000003747	ENSGACP00000009739
ENSCAFP00000013767	ENSGACP00000023304
ENSCAFP00000019786	ENSGACP00000012314
ENSCAFP00000018798	ENSGACP00000025167
ENSCAFP00000037639	ENSGACP00000006855
ENSCAFP00000037639	ENSGACP00000017577
ENSCAFP00000014524	ENSGACP00000010936
ENSCAFP00000004275	ENSGACP00000002447
ENSCAFP00000012522	ENSGACP00000003793
ENSCAFP00000008250	ENSGACP00000005399
ENSCAFP00000025287	ENSGACP00000015807
ENSCAFP00000007038	ENSGACP00000009981
ENSCAFP00000036910	ENSGACP00000004692
ENSCAFP00000002657	ENSGACP00000014168
ENSCAFP00000016690	ENSGACP00000013281
ENSCAFP00000013803	ENSGACP00000005249
ENSCAFP00000011144	ENSGACP00000020286
ENSCAFP00000025455	ENSGACP00000022867
ENSCAFP00000003821	ENSGACP00000011430
ENSCAFP00000003821	ENSGACP00000017008
ENSCAFP00000018743	ENSGACP00000000803
ENSCAFP00000029326	ENSGACP00000010141
ENSCAFP00000029326	ENSGACP00000001303
ENSCAFP00000019360	ENSGACP00000022534
ENSCAFP00000007787	ENSGACP00000017126
ENSCAFP00000006628	ENSGACP00000012932
ENSCAFP00000025086	ENSGACP00000013845
ENSCAFP00000025086	ENSGACP00000013876
ENSCAFP00000025086	ENSGACP00000010100
ENSCAFP00000016769	ENSGACP00000027536
ENSCAFP00000015395	ENSGACP00000021530
ENSCAFP00000024743	ENSGACP00000027426
ENSCAFP00000003245	ENSGACP00000001069
ENSCAFP00000019606	ENSGACP00000017727
ENSCAFP00000019606	ENSGACP00000005203
ENSCAFP00000020904	ENSGACP00000013382
ENSCAFP00000020904	ENSGACP00000024818
ENSCAFP00000027953	ENSGACP00000022797
ENSCAFP00000019314	ENSGACP00000027343
ENSCAFP00000000354	ENSGACP00000014685
ENSCAFP00000000354	ENSGACP00000015178
ENSCAFP00000005159	ENSGACP00000018151
ENSCAFP00000005159	ENSGACP00000003415
ENSCAFP00000023103	ENSGACP00000011552
ENSCAFP00000015359	ENSGACP00000007327
ENSCAFP00000021451	ENSGACP00000000902
ENSCAFP00000019229	ENSGACP00000025154
ENSCAFP00000036558	ENSGACP00000003027
ENSCAFP00000026292	ENSGACP00000021850
ENSCAFP00000031096	ENSGACP00000010964
ENSCAFP00000025195	ENSGACP00000019111
ENSCAFP00000039715	ENSGACP00000013243
ENSCAFP00000012666	ENSGACP00000023232
ENSCAFP00000002382	ENSGACP00000011378
ENSCAFP00000001232	ENSGACP00000015242
ENSCAFP00000028575	ENSGACP00000006409
ENSCAFP00000003634	ENSGACP00000008014
ENSCAFP00000031617	ENSGACP00000010278
ENSCAFP00000007311	ENSGACP00000019737
ENSCAFP00000002744	ENSGACP00000000127
ENSCAFP00000004322	ENSGACP00000010847
ENSCAFP00000012985	ENSGACP00000018650
ENSCAFP00000016299	ENSGACP00000004819
ENSCAFP00000027988	ENSGACP00000018977
ENSCAFP00000026442	ENSGACP00000014316
ENSCAFP00000005987	ENSGACP00000009863
ENSCAFP00000005987	ENSGACP00000008995
ENSCAFP00000018018	ENSGACP00000011352
ENSCAFP00000007024	ENSGACP00000005480
ENSCAFP00000002182	ENSGACP00000006126
ENSCAFP00000008737	ENSGACP00000007811
ENSCAFP00000009607	ENSGACP00000008814
ENSCAFP00000000336	ENSGACP00000024276
ENSCAFP00000014785	ENSGACP00000014013
ENSCAFP00000014341	ENSGACP00000010628
ENSCAFP00000014341	ENSGACP00000004594
ENSCAFP00000016482	ENSGACP00000025384
ENSCAFP00000011049	ENSGACP00000019651
ENSCAFP00000000960	ENSGACP00000013754
ENSCAFP00000010199	ENSGACP00000015038
ENSCAFP00000009831	ENSGACP00000011811
ENSCAFP00000013371	ENSGACP00000006703
ENSCAFP00000021267	ENSGACP00000017237
ENSCAFP00000005807	ENSGACP00000014371
ENSCAFP00000014755	ENSGACP00000001362
ENSCAFP00000009333	ENSGACP00000026511
ENSCAFP00000009333	ENSGACP00000013426
ENSCAFP00000001181	ENSGACP00000027588
ENSCAFP00000008269	ENSGACP00000014943
ENSCAFP00000040025	ENSGACP00000022210
ENSCAFP00000040397	ENSGACP00000007115
ENSCAFP00000040397	ENSGACP00000022138
ENSCAFP00000029650	ENSGACP00000003099
ENSCAFP00000030301	ENSGACP00000007844
ENSCAFP00000030301	ENSGACP00000023634
ENSCAFP00000012634	ENSGACP00000022821
ENSCAFP00000027626	ENSGACP00000009183
ENSCAFP00000019248	ENSGACP00000006045
ENSCAFP00000014457	ENSGACP00000004142
ENSCAFP00000014876	ENSGACP00000005621
ENSCAFP00000004684	ENSGACP00000011760
ENSCAFP00000018196	ENSGACP00000006835
ENSCAFP00000008676	ENSGACP00000026432
ENSCAFP00000015142	ENSGACP00000000443
ENSCAFP00000013332	ENSGACP00000011166
ENSCAFP00000013332	ENSGACP00000022921
ENSCAFP00000010208	ENSGACP00000004120
ENSCAFP00000017851	ENSGACP00000007637
ENSCAFP00000022877	ENSGACP00000004972
ENSCAFP00000002807	ENSGACP00000010688
ENSCAFP00000022394	ENSGACP00000013878
ENSCAFP00000035182	ENSGACP00000022649
ENSCAFP00000019592	ENSGACP00000002147
ENSCAFP00000021877	ENSGACP00000022417
ENSCAFP00000039994	ENSGACP00000023549
ENSCAFP00000022071	ENSGACP00000006090
ENSCAFP00000001737	ENSGACP00000009250
ENSCAFP00000029582	ENSGACP00000009038
ENSCAFP00000017055	ENSGACP00000025375
ENSCAFP00000017546	ENSGACP00000014864
ENSCAFP00000027327	ENSGACP00000023013
ENSCAFP00000040914	ENSGACP00000008786
ENSCAFP00000032301	ENSGACP00000019016
ENSCAFP00000024324	ENSGACP00000027501
ENSCAFP00000008580	ENSGACP00000007297
ENSCAFP00000005796	ENSGACP00000014693
ENSCAFP00000026836	ENSGACP00000017566
ENSCAFP00000026836	ENSGACP00000005870
ENSCAFP00000015417	ENSGACP00000018363
ENSCAFP00000039187	ENSGACP00000009849
ENSCAFP00000016267	ENSGACP00000002988
ENSCAFP00000027450	ENSGACP00000024484
ENSCAFP00000027450	ENSGACP00000026918
ENSCAFP00000021458	ENSGACP00000000988
ENSCAFP00000024076	ENSGACP00000018525
ENSCAFP00000024050	ENSGACP00000005586
ENSCAFP00000018889	ENSGACP00000026800
ENSCAFP00000004870	ENSGACP00000018089
ENSCAFP00000001500	ENSGACP00000008044
ENSCAFP00000000995	ENSGACP00000007152
ENSCAFP00000011248	ENSGACP00000018808
ENSCAFP00000013744	ENSGACP00000002960
ENSCAFP00000040454	ENSGACP00000017476
ENSCAFP00000014196	ENSGACP00000004852
ENSCAFP00000026515	ENSGACP00000023358
ENSCAFP00000007442	ENSGACP00000009784
ENSCAFP00000040576	ENSGACP00000025297
ENSCAFP00000034132	ENSGACP00000022337
ENSCAFP00000027185	ENSGACP00000023071
ENSCAFP00000042803	ENSGACP00000014141
ENSCAFP00000027628	ENSGACP00000027272
ENSCAFP00000016366	ENSGACP00000003674
ENSCAFP00000003752	ENSGACP00000020843
ENSCAFP00000024542	ENSGACP00000021706
ENSCAFP00000022968	ENSGACP00000022397
ENSCAFP00000028973	ENSGACP00000011551
ENSCAFP00000005211	ENSGACP00000026168
ENSCAFP00000010842	ENSGACP00000004328
ENSCAFP00000010842	ENSGACP00000021115
ENSCAFP00000030300	ENSGACP00000007831
ENSCAFP00000010601	ENSGACP00000007310
ENSCAFP00000001779	ENSGACP00000009244
ENSCAFP00000008700	ENSGACP00000026431
ENSCAFP00000005713	ENSGACP00000000586
ENSCAFP00000007922	ENSGACP00000008929
ENSCAFP00000019768	ENSGACP00000002580
ENSCAFP00000019768	ENSGACP00000013787
ENSCAFP00000000205	ENSGACP00000000829
ENSCAFP00000027611	ENSGACP00000014660
ENSCAFP00000021819	ENSGACP00000022158
ENSCAFP00000003204	ENSGACP00000021815
ENSCAFP00000030231	ENSGACP00000021841
ENSCAFP00000001720	ENSGACP00000027357
ENSCAFP00000040350	ENSGACP00000017485
ENSCAFP00000021931	ENSGACP00000023250
ENSCAFP00000024190	ENSGACP00000024235
ENSCAFP00000019288	ENSGACP00000020266
ENSCAFP00000011773	ENSGACP00000008993
ENSCAFP00000011773	ENSGACP00000010738
ENSCAFP00000014169	ENSGACP00000016400
ENSCAFP00000026635	ENSGACP00000015129
ENSCAFP00000026635	ENSGACP00000025040
ENSCAFP00000006790	ENSGACP00000019048
ENSCAFP00000006790	ENSGACP00000014443
ENSCAFP00000011266	ENSGACP00000023401
ENSCAFP00000042346	ENSGACP00000017956
ENSCAFP00000015053	ENSGACP00000014675
ENSCAFP00000011272	ENSGACP00000018792
ENSCAFP00000008218	ENSGACP00000025006
ENSCAFP00000036000	ENSGACP00000007382
ENSCAFP00000039647	ENSGACP00000000788
ENSCAFP00000036103	ENSGACP00000025503
ENSCAFP00000040130	ENSGACP00000015256
ENSCAFP00000040130	ENSGACP00000012944
ENSCAFP00000020218	ENSGACP00000021857
ENSCAFP00000025299	ENSGACP00000005924
ENSCAFP00000025299	ENSGACP00000016031
ENSCAFP00000014399	ENSGACP00000022569
ENSCAFP00000008612	ENSGACP00000025746
ENSCAFP00000015847	ENSGACP00000012795
ENSCAFP00000015847	ENSGACP00000006663
ENSCAFP00000015880	ENSGACP00000006730
ENSCAFP00000015880	ENSGACP00000012841
ENSCAFP00000016522	ENSGACP00000007568
ENSCAFP00000042364	ENSGACP00000003998
ENSCAFP00000012357	ENSGACP00000017521
ENSCAFP00000011403	ENSGACP00000025691
ENSCAFP00000011403	ENSGACP00000021409
ENSCAFP00000029694	ENSGACP00000019531
ENSCAFP00000029694	ENSGACP00000024377
ENSCAFP00000013856	ENSGACP00000022555
ENSCAFP00000011059	ENSGACP00000008773
ENSCAFP00000016186	ENSGACP00000012870
ENSCAFP00000020520	ENSGACP00000019276
ENSCAFP00000038130	ENSGACP00000003716
ENSCAFP00000000512	ENSGACP00000026543
ENSCAFP00000006229	ENSGACP00000027254
ENSCAFP00000002920	ENSGACP00000017842
ENSCAFP00000025266	ENSGACP00000009943
ENSCAFP00000030449	ENSGACP00000018696
ENSCAFP00000021708	ENSGACP00000016745
ENSCAFP00000015003	ENSGACP00000027325
ENSCAFP00000013717	ENSGACP00000018419
ENSCAFP00000042832	ENSGACP00000016008
ENSCAFP00000014462	ENSGACP00000022865
ENSCAFP00000023996	ENSGACP00000010574
ENSCAFP00000002162	ENSGACP00000009861
ENSCAFP00000011346	ENSGACP00000020412
ENSCAFP00000029203	ENSGACP00000009980
ENSCAFP00000019182	ENSGACP00000002724
ENSCAFP00000010252	ENSGACP00000020209
ENSCAFP00000002487	ENSGACP00000016332
ENSCAFP00000023340	ENSGACP00000005262
ENSCAFP00000012324	ENSGACP00000021845
ENSCAFP00000024041	ENSGACP00000021463
ENSCAFP00000019077	ENSGACP00000027576
ENSCAFP00000034722	ENSGACP00000024671
ENSCAFP00000035064	ENSGACP00000000089
ENSCAFP00000035064	ENSGACP00000017018
ENSCAFP00000007775	ENSGACP00000009719
ENSCAFP00000039566	ENSGACP00000008279
ENSCAFP00000011653	ENSGACP00000024408
ENSCAFP00000011653	ENSGACP00000023575
ENSCAFP00000011629	ENSGACP00000023542
ENSCAFP00000011629	ENSGACP00000021565
ENSCAFP00000023098	ENSGACP00000017547
ENSCAFP00000009936	ENSGACP00000016847
ENSCAFP00000032124	ENSGACP00000024970
ENSCAFP00000008080	ENSGACP00000024289
ENSCAFP00000026490	ENSGACP00000023670
ENSCAFP00000029480	ENSGACP00000021158
ENSCAFP00000004723	ENSGACP00000005556
ENSCAFP00000004259	ENSGACP00000023372
ENSCAFP00000016446	ENSGACP00000007534
ENSCAFP00000018827	ENSGACP00000003416
ENSCAFP00000011000	ENSGACP00000023175
ENSCAFP00000036854	ENSGACP00000015638
ENSCAFP00000002323	ENSGACP00000000834
ENSCAFP00000002323	ENSGACP00000013412
ENSCAFP00000009205	ENSGACP00000009247
ENSCAFP00000028822	ENSGACP00000015711
ENSCAFP00000021571	ENSGACP00000009444
ENSCAFP00000039837	ENSGACP00000007497
ENSCAFP00000039837	ENSGACP00000002653
ENSCAFP00000001373	ENSGACP00000007409
ENSCAFP00000001373	ENSGACP00000026584
ENSCAFP00000038527	ENSGACP00000018727
ENSCAFP00000027709	ENSGACP00000021749
ENSCAFP00000027709	ENSGACP00000018184
ENSCAFP00000019682	ENSGACP00000007264
ENSCAFP00000007900	ENSGACP00000014667
ENSCAFP00000007900	ENSGACP00000025204
ENSCAFP00000029657	ENSGACP00000017827
ENSCAFP00000007805	ENSGACP00000025588
ENSCAFP00000013031	ENSGACP00000000277
ENSCAFP00000013031	ENSGACP00000023485
ENSCAFP00000019330	ENSGACP00000008232
ENSCAFP00000028744	ENSGACP00000001480
ENSCAFP00000000535	ENSGACP00000025500
ENSCAFP00000014260	ENSGACP00000005326
ENSCAFP00000022443	ENSGACP00000020155
ENSCAFP00000017520	ENSGACP00000019127
ENSCAFP00000025858	ENSGACP00000018912
ENSCAFP00000028203	ENSGACP00000013158
ENSCAFP00000002871	ENSGACP00000024114
ENSCAFP00000002838	ENSGACP00000023601
ENSCAFP00000038335	ENSGACP00000015363
ENSCAFP00000013953	ENSGACP00000013224
ENSCAFP00000013953	ENSGACP00000020786
ENSCAFP00000034708	ENSGACP00000015231
ENSCAFP00000012024	ENSGACP00000019451
ENSCAFP00000012024	ENSGACP00000003594
ENSCAFP00000029486	ENSGACP00000004183
ENSCAFP00000029486	ENSGACP00000020759
ENSCAFP00000016477	ENSGACP00000023110
ENSCAFP00000016477	ENSGACP00000000456
ENSCAFP00000017974	ENSGACP00000009491
ENSCAFP00000006504	ENSGACP00000010548
ENSCAFP00000006504	ENSGACP00000027226
ENSCAFP00000002121	ENSGACP00000025795
ENSCAFP00000002121	ENSGACP00000021010
ENSCAFP00000005246	ENSGACP00000021923
ENSCAFP00000022761	ENSGACP00000023208
ENSCAFP00000019085	ENSGACP00000019894
ENSCAFP00000013033	ENSGACP00000022896
ENSCAFP00000001753	ENSGACP00000006501
ENSCAFP00000001753	ENSGACP00000004337
ENSCAFP00000003601	ENSGACP00000008486
ENSCAFP00000004486	ENSGACP00000012032
ENSCAFP00000027765	ENSGACP00000018469
ENSCAFP00000027765	ENSGACP00000005860
ENSCAFP00000026362	ENSGACP00000002984
ENSCAFP00000002059	ENSGACP00000011041
ENSCAFP00000002059	ENSGACP00000026223
ENSCAFP00000014984	ENSGACP00000020452
ENSCAFP00000022527	ENSGACP00000025364
ENSCAFP00000014297	ENSGACP00000012989
ENSCAFP00000014297	ENSGACP00000006918
ENSCAFP00000002751	ENSGACP00000026210
ENSCAFP00000010831	ENSGACP00000004346
ENSCAFP00000013825	ENSGACP00000001534
ENSCAFP00000013825	ENSGACP00000006856
ENSCAFP00000019848	ENSGACP00000016387
ENSCAFP00000014225	ENSGACP00000008570
ENSCAFP00000023211	ENSGACP00000026197
ENSCAFP00000027388	ENSGACP00000021313
ENSCAFP00000030795	ENSGACP00000026258
ENSCAFP00000016356	ENSGACP00000007555
ENSCAFP00000006911	ENSGACP00000015943
ENSCAFP00000028851	ENSGACP00000004350
ENSCAFP00000017369	ENSGACP00000005191
ENSCAFP00000021058	ENSGACP00000018902
ENSCAFP00000016577	ENSGACP00000021210
ENSCAFP00000016777	ENSGACP00000007994
ENSCAFP00000012323	ENSGACP00000013858
ENSCAFP00000021750	ENSGACP00000002435
ENSCAFP00000021750	ENSGACP00000012902
ENSCAFP00000041567	ENSGACP00000009888
ENSCAFP00000027005	ENSGACP00000022188
ENSCAFP00000014051	ENSGACP00000008602
ENSCAFP00000024728	ENSGACP00000024217
ENSCAFP00000004477	ENSGACP00000010864
ENSCAFP00000019690	ENSGACP00000006083
ENSCAFP00000015958	ENSGACP00000020073
ENSCAFP00000015958	ENSGACP00000013262
ENSCAFP00000006049	ENSGACP00000008920
ENSCAFP00000014011	ENSGACP00000005950
ENSCAFP00000011233	ENSGACP00000012855
ENSCAFP00000011233	ENSGACP00000020715
ENSCAFP00000014952	ENSGACP00000014479
ENSCAFP00000002835	ENSGACP00000025558
ENSCAFP00000002835	ENSGACP00000017841
ENSCAFP00000004557	ENSGACP00000023507
ENSCAFP00000027559	ENSGACP00000011362
ENSCAFP00000008228	ENSGACP00000023220
ENSCAFP00000008228	ENSGACP00000002330
ENSCAFP00000013277	ENSGACP00000011066
ENSCAFP00000013277	ENSGACP00000000892
ENSCAFP00000030227	ENSGACP00000018474
ENSCAFP00000019481	ENSGACP00000008013
ENSCAFP00000021906	ENSGACP00000003321
ENSCAFP00000029445	ENSGACP00000003334
ENSCAFP00000029334	ENSGACP00000024019
ENSCAFP00000027443	ENSGACP00000021893
ENSCAFP00000004890	ENSGACP00000018126
ENSCAFP00000040044	ENSGACP00000026646
ENSCAFP00000007389	ENSGACP00000004454
ENSCAFP00000010660	ENSGACP00000026637
ENSCAFP00000017097	ENSGACP00000019854
ENSCAFP00000026548	ENSGACP00000024131
ENSCAFP00000003459	ENSGACP00000024454
ENSCAFP00000007211	ENSGACP00000005898
ENSCAFP00000020602	ENSGACP00000004369
ENSCAFP00000025819	ENSGACP00000022914
ENSCAFP00000015487	ENSGACP00000012261
ENSCAFP00000015741	ENSGACP00000024745
ENSCAFP00000015741	ENSGACP00000012472
ENSCAFP00000005087	ENSGACP00000017442
ENSCAFP00000007340	ENSGACP00000007439
ENSCAFP00000007340	ENSGACP00000017670
ENSCAFP00000012869	ENSGACP00000000939
ENSCAFP00000007343	ENSGACP00000011081
ENSCAFP00000007343	ENSGACP00000019964
ENSCAFP00000010930	ENSGACP00000019668
ENSCAFP00000021831	ENSGACP00000021647
ENSCAFP00000017967	ENSGACP00000004414
ENSCAFP00000016703	ENSGACP00000008735
ENSCAFP00000021336	ENSGACP00000001247
ENSCAFP00000005395	ENSGACP00000021495
ENSCAFP00000005395	ENSGACP00000017769
ENSCAFP00000027242	ENSGACP00000005533
ENSCAFP00000029709	ENSGACP00000000139
ENSCAFP00000030101	ENSGACP00000022788
ENSCAFP00000030101	ENSGACP00000008723
ENSCAFP00000042740	ENSGACP00000025535
ENSCAFP00000042740	ENSGACP00000008253
ENSCAFP00000028058	ENSGACP00000014025
ENSCAFP00000033785	ENSGACP00000017926
ENSCAFP00000022584	ENSGACP00000022100
ENSCAFP00000037874	ENSGACP00000013085
ENSCAFP00000041075	ENSGACP00000007386
ENSCAFP00000041075	ENSGACP00000020410
ENSCAFP00000017473	ENSGACP00000015584
ENSCAFP00000017473	ENSGACP00000004298
ENSCAFP00000012989	ENSGACP00000008353
ENSCAFP00000026368	ENSGACP00000006370
ENSCAFP00000007541	ENSGACP00000019698
ENSCAFP00000010866	ENSGACP00000021124
ENSCAFP00000020417	ENSGACP00000013336
ENSCAFP00000016342	ENSGACP00000011690
ENSCAFP00000016342	ENSGACP00000019948
ENSCAFP00000027014	ENSGACP00000013169
ENSCAFP00000004461	ENSGACP00000010876
ENSCAFP00000004461	ENSGACP00000009505
ENSCAFP00000042874	ENSGACP00000017522
ENSCAFP00000042874	ENSGACP00000015823
ENSCAFP00000019510	ENSGACP00000017495
ENSCAFP00000019510	ENSGACP00000016935
ENSCAFP00000010096	ENSGACP00000023711
ENSCAFP00000016040	ENSGACP00000012145
ENSCAFP00000025048	ENSGACP00000016966
ENSCAFP00000027535	ENSGACP00000007036
ENSCAFP00000027803	ENSGACP00000022469
ENSCAFP00000008257	ENSGACP00000005555
ENSCAFP00000008257	ENSGACP00000019923
ENSCAFP00000030286	ENSGACP00000003155
ENSCAFP00000012865	ENSGACP00000011268
ENSCAFP00000004338	ENSGACP00000020940
ENSCAFP00000021920	ENSGACP00000013711
ENSCAFP00000021920	ENSGACP00000007491
ENSCAFP00000020479	ENSGACP00000014495
ENSCAFP00000010528	ENSGACP00000008769
ENSCAFP00000002282	ENSGACP00000005331
ENSCAFP00000002282	ENSGACP00000011841
ENSCAFP00000006042	ENSGACP00000021125
ENSCAFP00000003937	ENSGACP00000007323
ENSCAFP00000016027	ENSGACP00000008105
ENSCAFP00000017416	ENSGACP00000009163
ENSCAFP00000009217	ENSGACP00000015592
ENSCAFP00000024111	ENSGACP00000011794
ENSCAFP00000041330	ENSGACP00000012861
ENSCAFP00000041330	ENSGACP00000006759
ENSCAFP00000003808	ENSGACP00000010604
ENSCAFP00000003808	ENSGACP00000008770
ENSCAFP00000017937	ENSGACP00000017692
ENSCAFP00000017937	ENSGACP00000000605
ENSCAFP00000035860	ENSGACP00000003213
ENSCAFP00000035860	ENSGACP00000011031
ENSCAFP00000016927	ENSGACP00000021779
ENSCAFP00000023419	ENSGACP00000011017
ENSCAFP00000023419	ENSGACP00000003214
ENSCAFP00000007875	ENSGACP00000018020
ENSCAFP00000013248	ENSGACP00000014576
ENSCAFP00000019203	ENSGACP00000017614
ENSCAFP00000026175	ENSGACP00000017925
ENSCAFP00000014976	ENSGACP00000004826
ENSCAFP00000007169	ENSGACP00000023724
ENSCAFP00000003112	ENSGACP00000008841
ENSCAFP00000029255	ENSGACP00000010680
ENSCAFP00000024628	ENSGACP00000023472
ENSCAFP00000016934	ENSGACP00000023472
ENSCAFP00000000403	ENSGACP00000017930
ENSCAFP00000000403	ENSGACP00000015542
ENSCAFP00000015779	ENSGACP00000012067
ENSCAFP00000030483	ENSGACP00000006756
ENSCAFP00000006606	ENSGACP00000004225
ENSCAFP00000000245	ENSGACP00000009655
ENSCAFP00000015057	ENSGACP00000001945
ENSCAFP00000024843	ENSGACP00000007399
ENSCAFP00000007577	ENSGACP00000025484
ENSCAFP00000001504	ENSGACP00000008103
ENSCAFP00000001504	ENSGACP00000017540
ENSCAFP00000012674	ENSGACP00000007413
ENSCAFP00000002112	ENSGACP00000017473
ENSCAFP00000016211	ENSGACP00000023140
ENSCAFP00000008798	ENSGACP00000011117
ENSCAFP00000008798	ENSGACP00000012616
ENSCAFP00000019018	ENSGACP00000014474
ENSCAFP00000004540	ENSGACP00000016233
ENSCAFP00000004540	ENSGACP00000012111
ENSCAFP00000004467	ENSGACP00000012253
ENSCAFP00000017449	ENSGACP00000007604
ENSCAFP00000030785	ENSGACP00000011747
ENSCAFP00000010402	ENSGACP00000024583
ENSCAFP00000010402	ENSGACP00000021734
ENSCAFP00000009979	ENSGACP00000027244
ENSCAFP00000009979	ENSGACP00000015749
ENSCAFP00000016665	ENSGACP00000025927
ENSCAFP00000000346	ENSGACP00000023942
ENSCAFP00000006144	ENSGACP00000024443
ENSCAFP00000020720	ENSGACP00000004061
ENSCAFP00000009188	ENSGACP00000027187
ENSCAFP00000022743	ENSGACP00000016121
ENSCAFP00000022743	ENSGACP00000012475
ENSCAFP00000030624	ENSGACP00000011028
ENSCAFP00000021891	ENSGACP00000006043
ENSCAFP00000035137	ENSGACP00000010550
ENSCAFP00000005875	ENSGACP00000014124
ENSCAFP00000029678	ENSGACP00000021110
ENSCAFP00000037136	ENSGACP00000000596
ENSCAFP00000005384	ENSGACP00000022782
ENSCAFP00000029008	ENSGACP00000026874
ENSCAFP00000017800	ENSGACP00000011345
ENSCAFP00000013620	ENSGACP00000017403
ENSCAFP00000040405	ENSGACP00000027640
ENSCAFP00000021918	ENSGACP00000016598
ENSCAFP00000021918	ENSGACP00000013193
ENSCAFP00000027161	ENSGACP00000008375
ENSCAFP00000029306	ENSGACP00000022996
ENSCAFP00000013457	ENSGACP00000020821
ENSCAFP00000018655	ENSGACP00000027001
ENSCAFP00000014414	ENSGACP00000026659
ENSCAFP00000014414	ENSGACP00000014114
ENSCAFP00000017615	ENSGACP00000018365
ENSCAFP00000038422	ENSGACP00000016016
ENSCAFP00000009604	ENSGACP00000027235
ENSCAFP00000030150	ENSGACP00000004122
ENSCAFP00000030151	ENSGACP00000023771
ENSCAFP00000029837	ENSGACP00000023898
ENSCAFP00000029837	ENSGACP00000004306
ENSCAFP00000006275	ENSGACP00000013238
ENSCAFP00000024866	ENSGACP00000007037
ENSCAFP00000004102	ENSGACP00000009196
ENSCAFP00000024783	ENSGACP00000022634
ENSCAFP00000027907	ENSGACP00000000322
ENSCAFP00000015678	ENSGACP00000015087
ENSCAFP00000000305	ENSGACP00000014513
ENSCAFP00000032037	ENSGACP00000020174
ENSCAFP00000020283	ENSGACP00000017552
ENSCAFP00000000237	ENSGACP00000009935
ENSCAFP00000008287	ENSGACP00000002784
ENSCAFP00000005057	ENSGACP00000012148
ENSCAFP00000005060	ENSGACP00000012139
ENSCAFP00000039695	ENSGACP00000012891
ENSCAFP00000016162	ENSGACP00000017505
ENSCAFP00000037526	ENSGACP00000023819
ENSCAFP00000018306	ENSGACP00000023528
ENSCAFP00000018306	ENSGACP00000025820
ENSCAFP00000021870	ENSGACP00000014446
ENSCAFP00000021870	ENSGACP00000003763
ENSCAFP00000029644	ENSGACP00000017855
ENSCAFP00000029644	ENSGACP00000019205
ENSCAFP00000001713	ENSGACP00000008937
ENSCAFP00000013814	ENSGACP00000003142
ENSCAFP00000022420	ENSGACP00000009984
ENSCAFP00000025167	ENSGACP00000007237
ENSCAFP00000000380	ENSGACP00000013753
ENSCAFP00000041269	ENSGACP00000002791
ENSCAFP00000024921	ENSGACP00000012810
ENSCAFP00000014125	ENSGACP00000003031
ENSCAFP00000038197	ENSGACP00000017879
ENSCAFP00000008225	ENSGACP00000020655
ENSCAFP00000008225	ENSGACP00000000392
ENSCAFP00000012211	ENSGACP00000003157
ENSCAFP00000017107	ENSGACP00000002828
ENSCAFP00000007064	ENSGACP00000025624
ENSCAFP00000007064	ENSGACP00000016227
ENSCAFP00000002156	ENSGACP00000025318
ENSCAFP00000002156	ENSGACP00000009733
ENSCAFP00000031044	ENSGACP00000025814
ENSCAFP00000000946	ENSGACP00000013206
ENSCAFP00000025939	ENSGACP00000027520
ENSCAFP00000026270	ENSGACP00000017353
ENSCAFP00000026270	ENSGACP00000007319
ENSCAFP00000004380	ENSGACP00000017735
ENSCAFP00000015442	ENSGACP00000011923
ENSCAFP00000015442	ENSGACP00000008743
ENSCAFP00000015379	ENSGACP00000001874
ENSCAFP00000017194	ENSGACP00000018937
ENSCAFP00000017194	ENSGACP00000018824
ENSCAFP00000036795	ENSGACP00000005417
ENSCAFP00000036795	ENSGACP00000024940
ENSCAFP00000038623	ENSGACP00000015565
ENSCAFP00000029584	ENSGACP00000020989
ENSCAFP00000013678	ENSGACP00000016189
ENSCAFP00000009247	ENSGACP00000003926
ENSCAFP00000008859	ENSGACP00000014699
ENSCAFP00000008859	ENSGACP00000025172
ENSCAFP00000004720	ENSGACP00000025941
ENSCAFP00000027128	ENSGACP00000024768
ENSCAFP00000040146	ENSGACP00000023839
ENSCAFP00000012718	ENSGACP00000023219
ENSCAFP00000012356	ENSGACP00000022260
ENSCAFP00000019271	ENSGACP00000007173
ENSCAFP00000004107	ENSGACP00000021237
ENSCAFP00000015214	ENSGACP00000000535
ENSCAFP00000030219	ENSGACP00000018282
ENSCAFP00000012808	ENSGACP00000000033
ENSCAFP00000014197	ENSGACP00000010370
ENSCAFP00000008035	ENSGACP00000023516
ENSCAFP00000024185	ENSGACP00000016382
ENSCAFP00000023918	ENSGACP00000014652
ENSCAFP00000029643	ENSGACP00000017877
ENSCAFP00000021434	ENSGACP00000013154
ENSCAFP00000017804	ENSGACP00000011949
ENSCAFP00000017804	ENSGACP00000027451
ENSCAFP00000011771	ENSGACP00000021029
ENSCAFP00000022440	ENSGACP00000017743
ENSCAFP00000022440	ENSGACP00000012899
ENSCAFP00000019424	ENSGACP00000009382
ENSCAFP00000007947	ENSGACP00000018995
ENSCAFP00000025284	ENSGACP00000010396
ENSCAFP00000023813	ENSGACP00000017653
ENSCAFP00000038683	ENSGACP00000002181
ENSCAFP00000000386	ENSGACP00000015012
ENSCAFP00000024250	ENSGACP00000018640
ENSCAFP00000010363	ENSGACP00000005708
ENSCAFP00000025521	ENSGACP00000017307
ENSCAFP00000018805	ENSGACP00000018450
ENSCAFP00000018805	ENSGACP00000019915
ENSCAFP00000021097	ENSGACP00000001085
ENSCAFP00000021097	ENSGACP00000027314
ENSCAFP00000021509	ENSGACP00000015860
ENSCAFP00000010522	ENSGACP00000016429
ENSCAFP00000017270	ENSGACP00000019957
ENSCAFP00000017270	ENSGACP00000004165
ENSCAFP00000028888	ENSGACP00000020071
ENSCAFP00000012271	ENSGACP00000023162
ENSCAFP00000014052	ENSGACP00000011608
ENSCAFP00000007593	ENSGACP00000013019
ENSCAFP00000007593	ENSGACP00000026891
ENSCAFP00000016094	ENSGACP00000018284
ENSCAFP00000015248	ENSGACP00000003070
ENSCAFP00000027436	ENSGACP00000009145
ENSCAFP00000031095	ENSGACP00000006645
ENSCAFP00000011429	ENSGACP00000022748
ENSCAFP00000028654	ENSGACP00000014176
ENSCAFP00000036046	ENSGACP00000005355
ENSCAFP00000036046	ENSGACP00000020604
ENSCAFP00000018620	ENSGACP00000006633
ENSCAFP00000017612	ENSGACP00000002200
ENSCAFP00000018360	ENSGACP00000018240
ENSCAFP00000040776	ENSGACP00000017039
ENSCAFP00000040776	ENSGACP00000000100
ENSCAFP00000021115	ENSGACP00000009047
ENSCAFP00000022465	ENSGACP00000026716
ENSCAFP00000025517	ENSGACP00000019784
ENSCAFP00000011755	ENSGACP00000021380
ENSCAFP00000011755	ENSGACP00000013558
ENSCAFP00000030943	ENSGACP00000006525
ENSCAFP00000002164	ENSGACP00000000297
ENSCAFP00000008897	ENSGACP00000020302
ENSCAFP00000009895	ENSGACP00000009209
ENSCAFP00000040084	ENSGACP00000001414
ENSCAFP00000001757	ENSGACP00000009280
ENSCAFP00000029839	ENSGACP00000007942
ENSCAFP00000029636	ENSGACP00000017885
ENSCAFP00000008605	ENSGACP00000014804
ENSCAFP00000021166	ENSGACP00000003202
ENSCAFP00000016160	ENSGACP00000018518
ENSCAFP00000024579	ENSGACP00000025614
ENSCAFP00000026656	ENSGACP00000009919
ENSCAFP00000027162	ENSGACP00000006104
ENSCAFP00000027162	ENSGACP00000023497
ENSCAFP00000015483	ENSGACP00000001155
ENSCAFP00000037628	ENSGACP00000025226
ENSCAFP00000038890	ENSGACP00000020150
ENSCAFP00000026634	ENSGACP00000024720
ENSCAFP00000029281	ENSGACP00000022999
ENSCAFP00000039968	ENSGACP00000013057
ENSCAFP00000019775	ENSGACP00000015763
ENSCAFP00000012583	ENSGACP00000019895
ENSCAFP00000012583	ENSGACP00000004478
ENSCAFP00000020432	ENSGACP00000022692
ENSCAFP00000009251	ENSGACP00000015502
ENSCAFP00000022940	ENSGACP00000011134
ENSCAFP00000006601	ENSGACP00000012652
ENSCAFP00000006601	ENSGACP00000026894
ENSCAFP00000016718	ENSGACP00000005789
ENSCAFP00000027819	ENSGACP00000018101
ENSCAFP00000027819	ENSGACP00000026829
ENSCAFP00000025014	ENSGACP00000016955
ENSCAFP00000018718	ENSGACP00000009265
ENSCAFP00000039272	ENSGACP00000007600
ENSCAFP00000015650	ENSGACP00000001677
ENSCAFP00000015650	ENSGACP00000002037
ENSCAFP00000037417	ENSGACP00000000491
ENSCAFP00000036581	ENSGACP00000026541
ENSCAFP00000040503	ENSGACP00000023695
ENSCAFP00000013148	ENSGACP00000023820
ENSCAFP00000021263	ENSGACP00000003084
ENSCAFP00000021263	ENSGACP00000011360
ENSCAFP00000028310	ENSGACP00000011142
ENSCAFP00000015388	ENSGACP00000006208
ENSCAFP00000023416	ENSGACP00000024229
ENSCAFP00000018072	ENSGACP00000018699
ENSCAFP00000019700	ENSGACP00000016629
ENSCAFP00000018831	ENSGACP00000026107
ENSCAFP00000009924	ENSGACP00000027432
ENSCAFP00000029045	ENSGACP00000027029
ENSCAFP00000004375	ENSGACP00000006776
ENSCAFP00000004375	ENSGACP00000017590
ENSCAFP00000008880	ENSGACP00000008457
ENSCAFP00000015065	ENSGACP00000002059
ENSCAFP00000023775	ENSGACP00000007070
ENSCAFP00000023775	ENSGACP00000001524
ENSCAFP00000016192	ENSGACP00000018536
ENSCAFP00000011181	ENSGACP00000022775
ENSCAFP00000009370	ENSGACP00000027405
ENSCAFP00000027304	ENSGACP00000018207
ENSCAFP00000032856	ENSGACP00000004018
ENSCAFP00000032856	ENSGACP00000020962
ENSCAFP00000015524	ENSGACP00000012709
ENSCAFP00000005719	ENSGACP00000015181
ENSCAFP00000014272	ENSGACP00000006988
ENSCAFP00000014272	ENSGACP00000013064
ENSCAFP00000008265	ENSGACP00000011035
ENSCAFP00000024272	ENSGACP00000014895
ENSCAFP00000030200	ENSGACP00000023134
ENSCAFP00000016005	ENSGACP00000011358
ENSCAFP00000026921	ENSGACP00000026552
ENSCAFP00000039259	ENSGACP00000003924
ENSCAFP00000018790	ENSGACP00000015892
ENSCAFP00000018790	ENSGACP00000003433
ENSCAFP00000030532	ENSGACP00000012672
ENSCAFP00000020190	ENSGACP00000003731
ENSCAFP00000020190	ENSGACP00000020189
ENSCAFP00000008898	ENSGACP00000016502
ENSCAFP00000008677	ENSGACP00000013976
ENSCAFP00000006361	ENSGACP00000000323
ENSCAFP00000023878	ENSGACP00000000293
ENSCAFP00000028164	ENSGACP00000024785
ENSCAFP00000011227	ENSGACP00000022756
ENSCAFP00000007697	ENSGACP00000007510
ENSCAFP00000007702	ENSGACP00000005778
ENSCAFP00000000801	ENSGACP00000003810
ENSCAFP00000007381	ENSGACP00000006808
ENSCAFP00000011793	ENSGACP00000010749
ENSCAFP00000022009	ENSGACP00000018778
ENSCAFP00000003370	ENSGACP00000021461
ENSCAFP00000002728	ENSGACP00000015639
ENSCAFP00000010651	ENSGACP00000003952
ENSCAFP00000027597	ENSGACP00000022936
ENSCAFP00000000523	ENSGACP00000015344
ENSCAFP00000001204	ENSGACP00000008840
ENSCAFP00000035853	ENSGACP00000026315
ENSCAFP00000009014	ENSGACP00000002008
ENSCAFP00000009014	ENSGACP00000020264
ENSCAFP00000024607	ENSGACP00000024487
ENSCAFP00000015809	ENSGACP00000016443
ENSCAFP00000017765	ENSGACP00000001603
ENSCAFP00000007888	ENSGACP00000004400
ENSCAFP00000035502	ENSGACP00000002449
ENSCAFP00000015819	ENSGACP00000017795
ENSCAFP00000003279	ENSGACP00000008577
ENSCAFP00000030865	ENSGACP00000022211
ENSCAFP00000042228	ENSGACP00000022306
ENSCAFP00000042228	ENSGACP00000010264
ENSCAFP00000001990	ENSGACP00000005959
ENSCAFP00000024255	ENSGACP00000006597
ENSCAFP00000013629	ENSGACP00000010692
ENSCAFP00000006994	ENSGACP00000026519
ENSCAFP00000016459	ENSGACP00000008682
ENSCAFP00000031768	ENSGACP00000005161
ENSCAFP00000031768	ENSGACP00000007388
ENSCAFP00000011262	ENSGACP00000018795
ENSCAFP00000011262	ENSGACP00000017675
ENSCAFP00000017362	ENSGACP00000014721
ENSCAFP00000007312	ENSGACP00000014244
ENSCAFP00000018618	ENSGACP00000017970
ENSCAFP00000034783	ENSGACP00000005675
ENSCAFP00000034783	ENSGACP00000015972
ENSCAFP00000034902	ENSGACP00000019484
ENSCAFP00000018766	ENSGACP00000012200
ENSCAFP00000042944	ENSGACP00000013135
ENSCAFP00000012613	ENSGACP00000008314
ENSCAFP00000005070	ENSGACP00000012097
ENSCAFP00000006422	ENSGACP00000016905
ENSCAFP00000012487	ENSGACP00000021543
ENSCAFP00000012487	ENSGACP00000018244
ENSCAFP00000018934	ENSGACP00000019901
ENSCAFP00000023048	ENSGACP00000022460
ENSCAFP00000023283	ENSGACP00000006180
ENSCAFP00000006305	ENSGACP00000027231
ENSCAFP00000042127	ENSGACP00000017006
ENSCAFP00000021924	ENSGACP00000013149
ENSCAFP00000015559	ENSGACP00000004520
ENSCAFP00000017824	ENSGACP00000027452
ENSCAFP00000017824	ENSGACP00000011960
ENSCAFP00000006923	ENSGACP00000004441
ENSCAFP00000016524	ENSGACP00000026588
ENSCAFP00000006202	ENSGACP00000025338
ENSCAFP00000030405	ENSGACP00000017793
ENSCAFP00000012834	ENSGACP00000017329
ENSCAFP00000015986	ENSGACP00000023189
ENSCAFP00000028176	ENSGACP00000023779
ENSCAFP00000022237	ENSGACP00000019973
ENSCAFP00000018294	ENSGACP00000023037
ENSCAFP00000031216	ENSGACP00000020897
ENSCAFP00000021154	ENSGACP00000017336
ENSCAFP00000008466	ENSGACP00000005991
ENSCAFP00000012759	ENSGACP00000011961
ENSCAFP00000001297	ENSGACP00000027416
ENSCAFP00000007104	ENSGACP00000012191
ENSCAFP00000024254	ENSGACP00000011751
ENSCAFP00000024254	ENSGACP00000008009
ENSCAFP00000038416	ENSGACP00000008289
ENSCAFP00000017840	ENSGACP00000025880
ENSCAFP00000010409	ENSGACP00000009155
ENSCAFP00000009096	ENSGACP00000007501
ENSCAFP00000004511	ENSGACP00000024109
ENSCAFP00000011487	ENSGACP00000020799
ENSCAFP00000001726	ENSGACP00000006537
ENSCAFP00000018286	ENSGACP00000025821
ENSCAFP00000041711	ENSGACP00000024304
ENSCAFP00000015326	ENSGACP00000018840
ENSCAFP00000023948	ENSGACP00000005377
ENSCAFP00000020557	ENSGACP00000026799
ENSCAFP00000021261	ENSGACP00000008045
ENSCAFP00000040391	ENSGACP00000015512
ENSCAFP00000040391	ENSGACP00000000754
ENSCAFP00000028562	ENSGACP00000009564
ENSCAFP00000011018	ENSGACP00000012896
ENSCAFP00000005790	ENSGACP00000018088
ENSCAFP00000024552	ENSGACP00000021688
ENSCAFP00000041939	ENSGACP00000017445
ENSCAFP00000014772	ENSGACP00000009690
ENSCAFP00000014772	ENSGACP00000024244
ENSCAFP00000011620	ENSGACP00000014476
ENSCAFP00000000882	ENSGACP00000017021
ENSCAFP00000000882	ENSGACP00000025619
ENSCAFP00000026476	ENSGACP00000025783
ENSCAFP00000002486	ENSGACP00000018317
ENSCAFP00000001419	ENSGACP00000017361
ENSCAFP00000004755	ENSGACP00000018062
ENSCAFP00000014048	ENSGACP00000020130
ENSCAFP00000019069	ENSGACP00000012509
ENSCAFP00000027790	ENSGACP00000018471
ENSCAFP00000036623	ENSGACP00000014129
ENSCAFP00000009967	ENSGACP00000026513
ENSCAFP00000002797	ENSGACP00000017404
ENSCAFP00000014827	ENSGACP00000018165
ENSCAFP00000005369	ENSGACP00000018510
ENSCAFP00000036666	ENSGACP00000018515
ENSCAFP00000038621	ENSGACP00000001839
ENSCAFP00000025009	ENSGACP00000025523
ENSCAFP00000015455	ENSGACP00000012970
ENSCAFP00000020641	ENSGACP00000026097
ENSCAFP00000025013	ENSGACP00000009954
ENSCAFP00000040257	ENSGACP00000018668
ENSCAFP00000040257	ENSGACP00000021805
ENSCAFP00000003872	ENSGACP00000014181
ENSCAFP00000006750	ENSGACP00000004299
ENSCAFP00000006750	ENSGACP00000014369
ENSCAFP00000008171	ENSGACP00000006237
ENSCAFP00000024164	ENSGACP00000002260
ENSCAFP00000024164	ENSGACP00000021060
ENSCAFP00000024163	ENSGACP00000023831
ENSCAFP00000019177	ENSGACP00000006965
ENSCAFP00000000611	ENSGACP00000011463
ENSCAFP00000023609	ENSGACP00000018198
ENSCAFP00000037303	ENSGACP00000004301
ENSCAFP00000005173	ENSGACP00000001254
ENSCAFP00000020684	ENSGACP00000019479
ENSCAFP00000001384	ENSGACP00000007449
ENSCAFP00000041590	ENSGACP00000024316
ENSCAFP00000020782	ENSGACP00000019498
ENSCAFP00000034454	ENSGACP00000024755
ENSCAFP00000021710	ENSGACP00000018636
ENSCAFP00000024807	ENSGACP00000014813
ENSCAFP00000024807	ENSGACP00000012940
ENSCAFP00000016916	ENSGACP00000018529
ENSCAFP00000025633	ENSGACP00000024145
ENSCAFP00000029690	ENSGACP00000024440
ENSCAFP00000040466	ENSGACP00000001938
ENSCAFP00000040466	ENSGACP00000006224
ENSCAFP00000008865	ENSGACP00000011863
ENSCAFP00000006631	ENSGACP00000010599
ENSCAFP00000021491	ENSGACP00000004863
ENSCAFP00000013335	ENSGACP00000005287
ENSCAFP00000000006	ENSGACP00000004652
ENSCAFP00000014330	ENSGACP00000004483
ENSCAFP00000024864	ENSGACP00000023677
ENSCAFP00000016648	ENSGACP00000002254
ENSCAFP00000016630	ENSGACP00000018806
ENSCAFP00000010728	ENSGACP00000016946
ENSCAFP00000006300	ENSGACP00000015043
ENSCAFP00000001248	ENSGACP00000005117
ENSCAFP00000033578	ENSGACP00000011266
ENSCAFP00000008470	ENSGACP00000010662
ENSCAFP00000041404	ENSGACP00000019727
ENSCAFP00000041404	ENSGACP00000002940
ENSCAFP00000034146	ENSGACP00000022320
ENSCAFP00000006055	ENSGACP00000016051
ENSCAFP00000041357	ENSGACP00000011864
ENSCAFP00000002013	ENSGACP00000009673
ENSCAFP00000006093	ENSGACP00000021277
ENSCAFP00000011107	ENSGACP00000020609
ENSCAFP00000028323	ENSGACP00000011319
ENSCAFP00000031885	ENSGACP00000021496
ENSCAFP00000037876	ENSGACP00000014713
ENSCAFP00000001801	ENSGACP00000018767
ENSCAFP00000000264	ENSGACP00000017272
ENSCAFP00000000296	ENSGACP00000014491
ENSCAFP00000011719	ENSGACP00000003668
ENSCAFP00000038096	ENSGACP00000005501
ENSCAFP00000042455	ENSGACP00000003808
ENSCAFP00000017970	ENSGACP00000004396
ENSCAFP00000022573	ENSGACP00000004308
ENSCAFP00000012860	ENSGACP00000010443
ENSCAFP00000037611	ENSGACP00000022735
ENSCAFP00000012415	ENSGACP00000020470
ENSCAFP00000006957	ENSGACP00000019099
ENSCAFP00000023021	ENSGACP00000012078
ENSCAFP00000042521	ENSGACP00000019681
ENSCAFP00000006969	ENSGACP00000012185
ENSCAFP00000020864	ENSGACP00000005671
ENSCAFP00000009790	ENSGACP00000015027
ENSCAFP00000042403	ENSGACP00000025152
ENSCAFP00000013012	ENSGACP00000027215
ENSCAFP00000024271	ENSGACP00000023573
ENSCAFP00000039760	ENSGACP00000004951
ENSCAFP00000013821	ENSGACP00000003458
ENSCAFP00000024099	ENSGACP00000007960
ENSCAFP00000019352	ENSGACP00000003479
ENSCAFP00000022263	ENSGACP00000022496
ENSCAFP00000009203	ENSGACP00000026186
ENSCAFP00000003355	ENSGACP00000005348
ENSCAFP00000039403	ENSGACP00000021898
ENSCAFP00000011391	ENSGACP00000016916
ENSCAFP00000003775	ENSGACP00000010976
ENSCAFP00000010130	ENSGACP00000005711
ENSCAFP00000021204	ENSGACP00000004496
ENSCAFP00000024547	ENSGACP00000025594
ENSCAFP00000009630	ENSGACP00000020198
ENSCAFP00000024719	ENSGACP00000023991
ENSCAFP00000019512	ENSGACP00000006246
ENSCAFP00000018180	ENSGACP00000013276
ENSCAFP00000010864	ENSGACP00000026483
ENSCAFP00000004612	ENSGACP00000013384
ENSCAFP00000006878	ENSGACP00000011576
ENSCAFP00000002787	ENSGACP00000000058
ENSCAFP00000024984	ENSGACP00000015768
ENSCAFP00000012381	ENSGACP00000004506
ENSCAFP00000012191	ENSGACP00000005880
ENSCAFP00000004688	ENSGACP00000002795
ENSCAFP00000010400	ENSGACP00000026277
ENSCAFP00000004379	ENSGACP00000007866
ENSCAFP00000025547	ENSGACP00000011227
ENSCAFP00000000327	ENSGACP00000014608
ENSCAFP00000011032	ENSGACP00000008028
ENSCAFP00000011032	ENSGACP00000009057
ENSCAFP00000019862	ENSGACP00000019425
ENSCAFP00000019862	ENSGACP00000006710
ENSCAFP00000029838	ENSGACP00000023901
ENSCAFP00000029122	ENSGACP00000021583
ENSCAFP00000010020	ENSGACP00000016188
ENSCAFP00000010020	ENSGACP00000023247
ENSCAFP00000017245	ENSGACP00000016650
ENSCAFP00000014518	ENSGACP00000021837
ENSCAFP00000024492	ENSGACP00000024331
ENSCAFP00000041192	ENSGACP00000007029
ENSCAFP00000015378	ENSGACP00000021533
ENSCAFP00000015378	ENSGACP00000012372
ENSCAFP00000024740	ENSGACP00000024214
ENSCAFP00000027324	ENSGACP00000011090
ENSCAFP00000014212	ENSGACP00000026558
ENSCAFP00000014212	ENSGACP00000013855
ENSCAFP00000016036	ENSGACP00000004675
ENSCAFP00000003227	ENSGACP00000012315
ENSCAFP00000008187	ENSGACP00000027370
ENSCAFP00000007451	ENSGACP00000017196
ENSCAFP00000012493	ENSGACP00000005284
ENSCAFP00000024476	ENSGACP00000005283
ENSCAFP00000038426	ENSGACP00000017040
ENSCAFP00000021479	ENSGACP00000022453
ENSCAFP00000025015	ENSGACP00000010404
ENSCAFP00000002483	ENSGACP00000001265
ENSCAFP00000016333	ENSGACP00000023120
ENSCAFP00000022864	ENSGACP00000012072
ENSCAFP00000040725	ENSGACP00000015623
ENSCAFP00000019277	ENSGACP00000001925
ENSCAFP00000033984	ENSGACP00000009306
ENSCAFP00000037445	ENSGACP00000004841
ENSCAFP00000028695	ENSGACP00000016710
ENSCAFP00000008588	ENSGACP00000014562
ENSCAFP00000008588	ENSGACP00000012791
ENSCAFP00000023586	ENSGACP00000010469
ENSCAFP00000028990	ENSGACP00000014777
ENSCAFP00000022410	ENSGACP00000013467
ENSCAFP00000036530	ENSGACP00000021892
ENSCAFP00000028339	ENSGACP00000011635
ENSCAFP00000009849	ENSGACP00000027165
ENSCAFP00000023013	ENSGACP00000012853
ENSCAFP00000003965	ENSGACP00000015599
ENSCAFP00000003965	ENSGACP00000009111
ENSCAFP00000013591	ENSGACP00000003655
ENSCAFP00000025318	ENSGACP00000022605
ENSCAFP00000029391	ENSGACP00000020380
ENSCAFP00000016960	ENSGACP00000002804
ENSCAFP00000012705	ENSGACP00000002082
ENSCAFP00000004913	ENSGACP00000022721
ENSCAFP00000011097	ENSGACP00000003871
ENSCAFP00000005711	ENSGACP00000004729
ENSCAFP00000005711	ENSGACP00000013134
ENSCAFP00000022728	ENSGACP00000016053
ENSCAFP00000029861	ENSGACP00000019416
ENSCAFP00000029276	ENSGACP00000018866
ENSCAFP00000005546	ENSGACP00000006296
ENSCAFP00000003325	ENSGACP00000000094
ENSCAFP00000003325	ENSGACP00000002078
ENSCAFP00000020205	ENSGACP00000027458
ENSCAFP00000012095	ENSGACP00000015698
[truncated: 6,160 more rows]
