# Supplementary material for: Reconstruction of proto-vertebrate, proto-cyclostome and proto-gnathostome genomes provides new insights into early vertebrate evolution
Source: Nat Commun. 2021 Jul 23;12:4489. doi: 10.1038/s41467-021-24573-z (PMC8302630; doi:10.1038/s41467-021-24573-z)
Supplement: Supplementary file 4 — Supplementary Data 1 [file 41467_2021_24573_MOESM4_ESM.zip › SuppData1/orthologs/CANFA-HUMAN.txt]

ENSCAFP00000018255	ENSP00000371994
ENSCAFP00000018293	ENSP00000251343
ENSCAFP00000014731	ENSP00000262384
ENSCAFP00000004893	ENSP00000362179
ENSCAFP00000021101	ENSP00000278590
ENSCAFP00000042022	ENSP00000340839
ENSCAFP00000000536	ENSP00000386616
ENSCAFP00000026820	ENSP00000354794
ENSCAFP00000014703	ENSP00000455426
ENSCAFP00000039181	ENSP00000326581
ENSCAFP00000027009	ENSP00000268876
ENSCAFP00000013696	ENSP00000284320
ENSCAFP00000014101	ENSP00000361900
ENSCAFP00000000777	ENSP00000373450
ENSCAFP00000010599	ENSP00000295408
ENSCAFP00000007520	ENSP00000301178
ENSCAFP00000016175	ENSP00000296474
ENSCAFP00000041478	ENSP00000317272
ENSCAFP00000019851	ENSP00000394008
ENSCAFP00000023725	ENSP00000306866
ENSCAFP00000029489	ENSP00000305059
ENSCAFP00000011228	ENSP00000363970
ENSCAFP00000025792	ENSP00000373518
ENSCAFP00000020209	ENSP00000317997
ENSCAFP00000025906	ENSP00000362057
ENSCAFP00000020532	ENSP00000367851
ENSCAFP00000000844	ENSP00000159060
ENSCAFP00000006503	ENSP00000263317
ENSCAFP00000004514	ENSP00000358635
ENSCAFP00000008815	ENSP00000445366
ENSCAFP00000012433	ENSP00000281722
ENSCAFP00000022926	ENSP00000363107
ENSCAFP00000015206	ENSP00000354995
ENSCAFP00000018010	ENSP00000304111
ENSCAFP00000003668	ENSP00000272286
ENSCAFP00000003657	ENSP00000260645
ENSCAFP00000014177	ENSP00000237612
ENSCAFP00000028428	ENSP00000292672
ENSCAFP00000007426	ENSP00000389951
ENSCAFP00000012432	ENSP00000435926
ENSCAFP00000024262	ENSP00000309591
ENSCAFP00000030135	ENSP00000359719
ENSCAFP00000013072	ENSP00000378945
ENSCAFP00000035869	ENSP00000363092
ENSCAFP00000041440	ENSP00000261464
ENSCAFP00000026713	ENSP00000454207
ENSCAFP00000028894	ENSP00000247668
ENSCAFP00000010159	ENSP00000433623
ENSCAFP00000016670	ENSP00000376765
ENSCAFP00000025741	ENSP00000249636
ENSCAFP00000025956	ENSP00000465676
ENSCAFP00000028253	ENSP00000262971
ENSCAFP00000023060	ENSP00000334474
ENSCAFP00000023616	ENSP00000247207
ENSCAFP00000000900	ENSP00000364805
ENSCAFP00000002766	ENSP00000432083
ENSCAFP00000029957	ENSP00000324173
ENSCAFP00000007014	ENSP00000367623
ENSCAFP00000001849	ENSP00000297185
ENSCAFP00000037784	ENSP00000339063
ENSCAFP00000039463	ENSP00000454748
ENSCAFP00000025988	ENSP00000453273
ENSCAFP00000005391	ENSP00000362962
ENSCAFP00000029580	ENSP00000367815
ENSCAFP00000027190	ENSP00000326870
ENSCAFP00000021251	ENSP00000303549
ENSCAFP00000032029	ENSP00000308361
ENSCAFP00000012523	ENSP00000260843
ENSCAFP00000012527	ENSP00000320376
ENSCAFP00000012528	ENSP00000307259
ENSCAFP00000012512	ENSP00000308479
ENSCAFP00000021250	ENSP00000367384
ENSCAFP00000014319	ENSP00000337618
ENSCAFP00000038033	ENSP00000295461
ENSCAFP00000025582	ENSP00000311687
ENSCAFP00000014331	ENSP00000337452
ENSCAFP00000019089	ENSP00000363520
ENSCAFP00000035150	ENSP00000339256
ENSCAFP00000040283	ENSP00000313059
ENSCAFP00000021767	ENSP00000246914
ENSCAFP00000003298	ENSP00000297954
ENSCAFP00000002012	ENSP00000414055
ENSCAFP00000024610	ENSP00000369666
ENSCAFP00000017359	ENSP00000432786
ENSCAFP00000024137	ENSP00000350676
ENSCAFP00000003277	ENSP00000352185
ENSCAFP00000005920	ENSP00000380692
ENSCAFP00000027297	ENSP00000251363
ENSCAFP00000018115	ENSP00000271688
ENSCAFP00000015735	ENSP00000284382
ENSCAFP00000017392	ENSP00000376453
ENSCAFP00000012144	ENSP00000325485
ENSCAFP00000030690	ENSP00000402697
ENSCAFP00000018258	ENSP00000355929
ENSCAFP00000025261	ENSP00000251089
ENSCAFP00000011525	ENSP00000309142
ENSCAFP00000012786	ENSP00000264903
ENSCAFP00000000688	ENSP00000377024
ENSCAFP00000019680	ENSP00000416959
ENSCAFP00000022794	ENSP00000365950
ENSCAFP00000028846	ENSP00000468788
ENSCAFP00000027996	ENSP00000359645
ENSCAFP00000004119	ENSP00000297071
ENSCAFP00000030651	ENSP00000354855
ENSCAFP00000037844	ENSP00000439120
ENSCAFP00000019894	ENSP00000380252
ENSCAFP00000012830	ENSP00000382805
ENSCAFP00000041229	ENSP00000257749
ENSCAFP00000039048	ENSP00000366827
ENSCAFP00000025974	ENSP00000321343
ENSCAFP00000017436	ENSP00000379353
ENSCAFP00000000191	ENSP00000320431
ENSCAFP00000016481	ENSP00000268164
ENSCAFP00000011295	ENSP00000231461
ENSCAFP00000041377	ENSP00000262904
ENSCAFP00000019556	ENSP00000355249
ENSCAFP00000011055	ENSP00000345571
ENSCAFP00000005307	ENSP00000370936
ENSCAFP00000012654	ENSP00000398124
ENSCAFP00000037675	ENSP00000368686
ENSCAFP00000008333	ENSP00000309794
ENSCAFP00000028469	ENSP00000268989
ENSCAFP00000022790	ENSP00000365962
ENSCAFP00000005175	ENSP00000221543
ENSCAFP00000000678	ENSP00000448182
ENSCAFP00000004185	ENSP00000320434
ENSCAFP00000001898	ENSP00000304669
ENSCAFP00000034643	ENSP00000386141
ENSCAFP00000010553	ENSP00000477059
ENSCAFP00000011914	ENSP00000416707
ENSCAFP00000013282	ENSP00000386881
ENSCAFP00000001467	ENSP00000428280
ENSCAFP00000006614	ENSP00000272371
ENSCAFP00000028666	ENSP00000360475
ENSCAFP00000011981	ENSP00000265138
ENSCAFP00000022241	ENSP00000222250
ENSCAFP00000016043	ENSP00000268042
ENSCAFP00000016786	ENSP00000358323
ENSCAFP00000005125	ENSP00000265224
ENSCAFP00000022750	ENSP00000372067
ENSCAFP00000018033	ENSP00000380759
ENSCAFP00000030540	ENSP00000359095
ENSCAFP00000025984	ENSP00000325690
ENSCAFP00000035073	ENSP00000331879
ENSCAFP00000015060	ENSP00000266037
ENSCAFP00000004908	ENSP00000404179
ENSCAFP00000013243	ENSP00000276440
ENSCAFP00000024998	ENSP00000256935
ENSCAFP00000014218	ENSP00000340677
ENSCAFP00000001653	ENSP00000381739
ENSCAFP00000042751	ENSP00000272164
ENSCAFP00000019792	ENSP00000290015
ENSCAFP00000022068	ENSP00000258411
ENSCAFP00000017397	ENSP00000357077
ENSCAFP00000019405	ENSP00000432282
ENSCAFP00000015262	ENSP00000377494
ENSCAFP00000029060	ENSP00000263097
ENSCAFP00000021938	ENSP00000252809
ENSCAFP00000023624	ENSP00000252677
ENSCAFP00000001306	ENSP00000367942
ENSCAFP00000020713	ENSP00000287139
ENSCAFP00000023867	ENSP00000224605
ENSCAFP00000013047	ENSP00000282701
ENSCAFP00000006577	ENSP00000468312
ENSCAFP00000026382	ENSP00000334314
ENSCAFP00000009752	ENSP00000320663
ENSCAFP00000023231	ENSP00000378254
ENSCAFP00000025744	ENSP00000451998
ENSCAFP00000034903	ENSP00000309782
ENSCAFP00000015222	ENSP00000330612
ENSCAFP00000007928	ENSP00000366267
ENSCAFP00000027825	ENSP00000377836
ENSCAFP00000027822	ENSP00000359864
ENSCAFP00000021439	ENSP00000292377
ENSCAFP00000018637	ENSP00000264039
ENSCAFP00000009013	ENSP00000280481
ENSCAFP00000002219	ENSP00000412940
ENSCAFP00000038852	ENSP00000264895
ENSCAFP00000036156	ENSP00000374507
ENSCAFP00000004138	ENSP00000338728
ENSCAFP00000021283	ENSP00000349238
ENSCAFP00000025317	ENSP00000380785
ENSCAFP00000027841	ENSP00000360252
ENSCAFP00000042574	ENSP00000305699
ENSCAFP00000029742	ENSP00000310015
ENSCAFP00000016350	ENSP00000441897
ENSCAFP00000025289	ENSP00000357459
ENSCAFP00000029577	ENSP00000268624
ENSCAFP00000005947	ENSP00000296513
ENSCAFP00000021524	ENSP00000262803
ENSCAFP00000019815	ENSP00000399797
ENSCAFP00000001004	ENSP00000262794
ENSCAFP00000016801	ENSP00000351524
ENSCAFP00000017186	ENSP00000424737
ENSCAFP00000019101	ENSP00000417401
ENSCAFP00000002598	ENSP00000228437
ENSCAFP00000031903	ENSP00000384725
ENSCAFP00000030461	ENSP00000253008
ENSCAFP00000036507	ENSP00000276594
ENSCAFP00000019811	ENSP00000354960
ENSCAFP00000029719	ENSP00000361929
ENSCAFP00000022462	ENSP00000252599
ENSCAFP00000024310	ENSP00000196061
ENSCAFP00000020467	ENSP00000223127
ENSCAFP00000011995	ENSP00000282903
ENSCAFP00000018117	ENSP00000292807
ENSCAFP00000021690	ENSP00000352603
ENSCAFP00000022596	ENSP00000347408
ENSCAFP00000008348	ENSP00000428787
ENSCAFP00000026189	ENSP00000250244
ENSCAFP00000023182	ENSP00000388996
ENSCAFP00000018253	ENSP00000406472
ENSCAFP00000002791	ENSP00000265741
ENSCAFP00000022118	ENSP00000276052
ENSCAFP00000014825	ENSP00000423665
ENSCAFP00000009683	ENSP00000261211
ENSCAFP00000012387	ENSP00000296525
ENSCAFP00000017550	ENSP00000417914
ENSCAFP00000007818	ENSP00000350331
ENSCAFP00000018354	ENSP00000264607
ENSCAFP00000024345	ENSP00000355195
ENSCAFP00000023486	ENSP00000251535
ENSCAFP00000023467	ENSP00000458832
ENSCAFP00000024897	ENSP00000369530
ENSCAFP00000024930	ENSP00000315167
ENSCAFP00000024944	ENSP00000314879
ENSCAFP00000010341	ENSP00000363512
ENSCAFP00000010262	ENSP00000305426
ENSCAFP00000022958	ENSP00000380321
ENSCAFP00000005775	ENSP00000221399
ENSCAFP00000001922	ENSP00000229771
ENSCAFP00000000922	ENSP00000356064
ENSCAFP00000005678	ENSP00000314444
ENSCAFP00000000979	ENSP00000216271
ENSCAFP00000022990	ENSP00000334061
ENSCAFP00000013479	ENSP00000080059
ENSCAFP00000021172	ENSP00000225983
ENSCAFP00000001491	ENSP00000346236
ENSCAFP00000018897	ENSP00000464050
ENSCAFP00000002001	ENSP00000380033
ENSCAFP00000017225	ENSP00000225792
ENSCAFP00000022190	ENSP00000267842
ENSCAFP00000025707	ENSP00000357650
ENSCAFP00000001025	ENSP00000262462
ENSCAFP00000029725	ENSP00000300456
ENSCAFP00000022577	ENSP00000252595
ENSCAFP00000013959	ENSP00000359520
ENSCAFP00000013459	ENSP00000351520
ENSCAFP00000012396	ENSP00000360250
ENSCAFP00000028861	ENSP00000347213
ENSCAFP00000028733	ENSP00000360561
ENSCAFP00000007656	ENSP00000301825
ENSCAFP00000021476	ENSP00000378046
ENSCAFP00000004543	ENSP00000222803
ENSCAFP00000042734	ENSP00000413152
ENSCAFP00000004699	ENSP00000242209
ENSCAFP00000023374	ENSP00000317232
ENSCAFP00000033673	ENSP00000345964
ENSCAFP00000015628	ENSP00000358715
ENSCAFP00000021284	ENSP00000422185
ENSCAFP00000017344	ENSP00000260197
ENSCAFP00000029371	ENSP00000256637
ENSCAFP00000021360	ENSP00000233813
ENSCAFP00000018107	ENSP00000370473
ENSCAFP00000041937	ENSP00000301464
ENSCAFP00000018097	ENSP00000275525
ENSCAFP00000021381	ENSP00000233809
ENSCAFP00000023677	ENSP00000269593
ENSCAFP00000020181	ENSP00000169298
ENSCAFP00000003057	ENSP00000386942
ENSCAFP00000042913	ENSP00000362239
ENSCAFP00000030233	ENSP00000417583
ENSCAFP00000029789	ENSP00000336733
ENSCAFP00000030236	ENSP00000329214
ENSCAFP00000007396	ENSP00000444688
ENSCAFP00000018277	ENSP00000354490
ENSCAFP00000018327	ENSP00000357060
ENSCAFP00000011046	ENSP00000218548
ENSCAFP00000041421	ENSP00000355968
ENSCAFP00000007210	ENSP00000233535
ENSCAFP00000018683	ENSP00000363394
ENSCAFP00000001179	ENSP00000415011
ENSCAFP00000032670	ENSP00000261867
ENSCAFP00000010268	ENSP00000370698
ENSCAFP00000010258	ENSP00000415900
ENSCAFP00000005013	ENSP00000362195
ENSCAFP00000027366	ENSP00000262345
ENSCAFP00000027533	ENSP00000263409
ENSCAFP00000027517	ENSP00000274276
ENSCAFP00000037510	ENSP00000395461
ENSCAFP00000002148	ENSP00000418751
ENSCAFP00000028725	ENSP00000255608
ENSCAFP00000019445	ENSP00000261721
ENSCAFP00000042805	ENSP00000384545
ENSCAFP00000027189	ENSP00000376337
ENSCAFP00000001269	ENSP00000385836
ENSCAFP00000015344	ENSP00000260743
ENSCAFP00000015347	ENSP00000329926
ENSCAFP00000001267	ENSP00000357588
ENSCAFP00000036079	ENSP00000445952
ENSCAFP00000011219	ENSP00000374218
ENSCAFP00000007816	ENSP00000251527
ENSCAFP00000011829	ENSP00000424126
ENSCAFP00000030086	ENSP00000340594
ENSCAFP00000023803	ENSP00000341489
ENSCAFP00000028129	ENSP00000303909
ENSCAFP00000011415	ENSP00000422607
ENSCAFP00000001165	ENSP00000368566
ENSCAFP00000016128	ENSP00000348429
ENSCAFP00000039247	ENSP00000465589
ENSCAFP00000020918	ENSP00000258873
ENSCAFP00000040632	ENSP00000233156
ENSCAFP00000003004	ENSP00000222543
ENSCAFP00000025369	ENSP00000311184
ENSCAFP00000029086	ENSP00000324763
ENSCAFP00000004896	ENSP00000265132
ENSCAFP00000006594	ENSP00000245932
ENSCAFP00000026399	ENSP00000376652
ENSCAFP00000023863	ENSP00000355809
ENSCAFP00000012682	ENSP00000299084
ENSCAFP00000004789	ENSP00000348753
ENSCAFP00000008867	ENSP00000345405
ENSCAFP00000025760	ENSP00000225275
ENSCAFP00000025737	ENSP00000262290
ENSCAFP00000010033	ENSP00000348645
ENSCAFP00000015882	ENSP00000313829
ENSCAFP00000003598	ENSP00000281156
ENSCAFP00000001665	ENSP00000348108
ENSCAFP00000030367	ENSP00000355094
ENSCAFP00000014716	ENSP00000328694
ENSCAFP00000004331	ENSP00000379366
ENSCAFP00000028722	ENSP00000349575
ENSCAFP00000034674	ENSP00000271139
ENSCAFP00000025245	ENSP00000427695
ENSCAFP00000030999	ENSP00000331305
ENSCAFP00000013904	ENSP00000290551
ENSCAFP00000020942	ENSP00000348300
ENSCAFP00000027123	ENSP00000269053
ENSCAFP00000035021	ENSP00000287748
ENSCAFP00000013149	ENSP00000301046
ENSCAFP00000036371	ENSP00000358142
ENSCAFP00000016465	ENSP00000299134
ENSCAFP00000006412	ENSP00000405482
ENSCAFP00000028496	ENSP00000262953
ENSCAFP00000028500	ENSP00000246112
ENSCAFP00000025949	ENSP00000452871
ENSCAFP00000022844	ENSP00000404705
ENSCAFP00000006408	ENSP00000432481
ENSCAFP00000020623	ENSP00000351484
ENSCAFP00000019067	ENSP00000353224
ENSCAFP00000021123	ENSP00000420525
ENSCAFP00000002566	ENSP00000345849
ENSCAFP00000002572	ENSP00000223026
ENSCAFP00000015681	ENSP00000401853
ENSCAFP00000015600	ENSP00000266031
ENSCAFP00000015697	ENSP00000337425
ENSCAFP00000005055	ENSP00000350937
ENSCAFP00000008315	ENSP00000157600
ENSCAFP00000010158	ENSP00000295902
ENSCAFP00000023232	ENSP00000365494
ENSCAFP00000014368	ENSP00000401060
ENSCAFP00000002336	ENSP00000404911
ENSCAFP00000003856	ENSP00000345055
ENSCAFP00000001557	ENSP00000373648
ENSCAFP00000019049	ENSP00000352035
ENSCAFP00000004162	ENSP00000262916
ENSCAFP00000042679	ENSP00000155840
ENSCAFP00000031975	ENSP00000361007
ENSCAFP00000031772	ENSP00000383900
ENSCAFP00000023039	ENSP00000377900
ENSCAFP00000031518	ENSP00000383901
ENSCAFP00000023110	ENSP00000337354
ENSCAFP00000006542	ENSP00000316842
ENSCAFP00000022969	ENSP00000216513
ENSCAFP00000040206	ENSP00000247182
ENSCAFP00000003716	ENSP00000304502
ENSCAFP00000003708	ENSP00000260653
ENSCAFP00000022960	ENSP00000328596
ENSCAFP00000020170	ENSP00000264380
ENSCAFP00000012996	ENSP00000337159
ENSCAFP00000027024	ENSP00000216602
ENSCAFP00000021911	ENSP00000290974
ENSCAFP00000030468	ENSP00000365908
ENSCAFP00000028252	ENSP00000390941
ENSCAFP00000018239	ENSP00000357927
ENSCAFP00000024524	ENSP00000267859
ENSCAFP00000013467	ENSP00000310491
ENSCAFP00000039778	ENSP00000387928
ENSCAFP00000006489	ENSP00000346151
ENSCAFP00000019378	ENSP00000304604
ENSCAFP00000021364	ENSP00000324729
ENSCAFP00000006932	ENSP00000164227
ENSCAFP00000014166	ENSP00000325663
ENSCAFP00000009996	ENSP00000380109
ENSCAFP00000002917	ENSP00000275015
ENSCAFP00000004775	ENSP00000311837
ENSCAFP00000010009	ENSP00000429842
ENSCAFP00000011007	ENSP00000217381
ENSCAFP00000030087	ENSP00000338191
ENSCAFP00000001366	ENSP00000378965
ENSCAFP00000001321	ENSP00000357484
ENSCAFP00000029965	ENSP00000340396
ENSCAFP00000043077	ENSP00000419378
ENSCAFP00000019030	ENSP00000363500
ENSCAFP00000002961	ENSP00000185206
ENSCAFP00000033681	ENSP00000290332
ENSCAFP00000041266	ENSP00000358460
ENSCAFP00000040267	ENSP00000387088
ENSCAFP00000008442	ENSP00000221419
ENSCAFP00000029783	ENSP00000412788
ENSCAFP00000004485	ENSP00000414921
ENSCAFP00000040526	ENSP00000410811
ENSCAFP00000015470	ENSP00000333836
ENSCAFP00000008562	ENSP00000320885
ENSCAFP00000022253	ENSP00000415769
ENSCAFP00000013056	ENSP00000273283
ENSCAFP00000035513	ENSP00000266041
ENSCAFP00000007605	ENSP00000256861
ENSCAFP00000012421	ENSP00000233630
ENSCAFP00000024642	ENSP00000354724
ENSCAFP00000010770	ENSP00000337500
ENSCAFP00000024338	ENSP00000461961
ENSCAFP00000025113	ENSP00000355026
ENSCAFP00000005216	ENSP00000056217
ENSCAFP00000017041	ENSP00000264051
ENSCAFP00000039810	ENSP00000367629
ENSCAFP00000012677	ENSP00000348828
ENSCAFP00000002774	ENSP00000366387
ENSCAFP00000002131	ENSP00000402584
ENSCAFP00000028913	ENSP00000319388
ENSCAFP00000027631	ENSP00000306335
ENSCAFP00000003031	ENSP00000371434
ENSCAFP00000024289	ENSP00000254325
ENSCAFP00000002647	ENSP00000350552
ENSCAFP00000001307	ENSP00000332208
ENSCAFP00000003191	ENSP00000401536
ENSCAFP00000026833	ENSP00000441771
ENSCAFP00000026835	ENSP00000293272
ENSCAFP00000040578	ENSP00000378365
ENSCAFP00000026831	ENSP00000293275
ENSCAFP00000020844	ENSP00000385361
ENSCAFP00000020819	ENSP00000248948
ENSCAFP00000042339	ENSP00000369702
ENSCAFP00000008984	ENSP00000368908
ENSCAFP00000031106	ENSP00000361036
ENSCAFP00000036076	ENSP00000287585
ENSCAFP00000027342	ENSP00000261497
ENSCAFP00000031753	ENSP00000475071
ENSCAFP00000023043	ENSP00000301962
ENSCAFP00000008259	ENSP00000441214
ENSCAFP00000005476	ENSP00000352358
ENSCAFP00000026616	ENSP00000342222
ENSCAFP00000028560	ENSP00000301365
ENSCAFP00000041145	ENSP00000313670
ENSCAFP00000018218	ENSP00000264276
ENSCAFP00000031887	ENSP00000291536
ENSCAFP00000028664	ENSP00000367792
ENSCAFP00000012092	ENSP00000347486
ENSCAFP00000014679	ENSP00000371833
ENSCAFP00000014665	ENSP00000290472
ENSCAFP00000014661	ENSP00000382434
ENSCAFP00000020325	ENSP00000356436
ENSCAFP00000035638	ENSP00000306163
ENSCAFP00000010756	ENSP00000360762
ENSCAFP00000004620	ENSP00000430985
ENSCAFP00000008390	ENSP00000263674
ENSCAFP00000020133	ENSP00000340297
ENSCAFP00000023125	ENSP00000355060
ENSCAFP00000028873	ENSP00000250894
ENSCAFP00000025456	ENSP00000262013
ENSCAFP00000009449	ENSP00000380488
ENSCAFP00000016450	ENSP00000329654
ENSCAFP00000022568	ENSP00000252318
ENSCAFP00000011411	ENSP00000227756
ENSCAFP00000002279	ENSP00000369981
ENSCAFP00000019561	ENSP00000391372
ENSCAFP00000030020	ENSP00000418744
ENSCAFP00000029648	ENSP00000361645
ENSCAFP00000006483	ENSP00000474003
ENSCAFP00000018839	ENSP00000278937
ENSCAFP00000041849	ENSP00000352513
ENSCAFP00000019099	ENSP00000432943
ENSCAFP00000042471	ENSP00000278947
ENSCAFP00000037953	ENSP00000322460
ENSCAFP00000018846	ENSP00000278949
ENSCAFP00000035771	ENSP00000240618
ENSCAFP00000008864	ENSP00000322300
ENSCAFP00000009132	ENSP00000266712
ENSCAFP00000015936	ENSP00000442046
ENSCAFP00000008783	ENSP00000343871
ENSCAFP00000003035	ENSP00000283296
ENSCAFP00000003076	ENSP00000283303
ENSCAFP00000003070	ENSP00000296862
ENSCAFP00000003047	ENSP00000360299
ENSCAFP00000031600	ENSP00000307831
ENSCAFP00000013874	ENSP00000361995
ENSCAFP00000017037	ENSP00000268125
ENSCAFP00000001426	ENSP00000275162
ENSCAFP00000010681	ENSP00000428402
ENSCAFP00000015608	ENSP00000404381
ENSCAFP00000008523	ENSP00000302843
ENSCAFP00000023944	ENSP00000365007
ENSCAFP00000005896	ENSP00000238721
ENSCAFP00000021553	ENSP00000347872
ENSCAFP00000029683	ENSP00000303129
ENSCAFP00000000032	ENSP00000323678
ENSCAFP00000039820	ENSP00000436836
ENSCAFP00000025905	ENSP00000005284
ENSCAFP00000039613	ENSP00000300105
ENSCAFP00000037408	ENSP00000270458
ENSCAFP00000029570	ENSP00000376914
ENSCAFP00000038266	ENSP00000262429
ENSCAFP00000025459	ENSP00000349595
ENSCAFP00000020631	ENSP00000353072
ENSCAFP00000025477	ENSP00000440045
ENSCAFP00000024003	ENSP00000400258
ENSCAFP00000005367	ENSP00000362444
ENSCAFP00000027357	ENSP00000316377
ENSCAFP00000012515	ENSP00000363023
ENSCAFP00000022150	ENSP00000247191
ENSCAFP00000029639	ENSP00000359132
ENSCAFP00000013939	ENSP00000379032
ENSCAFP00000018700	ENSP00000363398
ENSCAFP00000001191	ENSP00000367446
ENSCAFP00000012166	ENSP00000220562
ENSCAFP00000018942	ENSP00000388658
ENSCAFP00000003177	ENSP00000400101
ENSCAFP00000023790	ENSP00000329033
ENSCAFP00000028708	ENSP00000367714
ENSCAFP00000018292	ENSP00000272937
ENSCAFP00000028585	ENSP00000393198
ENSCAFP00000028954	ENSP00000367065
ENSCAFP00000019683	ENSP00000307513
ENSCAFP00000014137	ENSP00000283243
ENSCAFP00000020384	ENSP00000356587
ENSCAFP00000009003	ENSP00000368952
ENSCAFP00000026323	ENSP00000319323
ENSCAFP00000034242	ENSP00000362410
ENSCAFP00000037494	ENSP00000328364
ENSCAFP00000017429	ENSP00000454062
ENSCAFP00000036652	ENSP00000345393
ENSCAFP00000008824	ENSP00000350369
ENSCAFP00000024276	ENSP00000344903
ENSCAFP00000004919	ENSP00000297282
ENSCAFP00000005317	ENSP00000194130
ENSCAFP00000015478	ENSP00000279027
ENSCAFP00000027600	ENSP00000392411
ENSCAFP00000022673	ENSP00000406220
ENSCAFP00000015089	ENSP00000255409
ENSCAFP00000020233	ENSP00000358747
ENSCAFP00000032028	ENSP00000358755
ENSCAFP00000001958	ENSP00000365251
ENSCAFP00000012263	ENSP00000435582
ENSCAFP00000004740	ENSP00000388275
ENSCAFP00000006886	ENSP00000353249
ENSCAFP00000032079	ENSP00000357597
ENSCAFP00000032168	ENSP00000410943
ENSCAFP00000040333	ENSP00000322802
ENSCAFP00000023693	ENSP00000364591
ENSCAFP00000024133	ENSP00000350854
ENSCAFP00000000746	ENSP00000351346
ENSCAFP00000002376	ENSP00000353422
ENSCAFP00000013600	ENSP00000437783
ENSCAFP00000013729	ENSP00000379500
ENSCAFP00000012843	ENSP00000260356
ENSCAFP00000021570	ENSP00000222271
ENSCAFP00000013230	ENSP00000339730
ENSCAFP00000025076	ENSP00000357362
ENSCAFP00000036551	ENSP00000383909
ENSCAFP00000002446	ENSP00000319651
ENSCAFP00000002919	ENSP00000371711
ENSCAFP00000038471	ENSP00000360500
ENSCAFP00000002925	ENSP00000371686
ENSCAFP00000002924	ENSP00000190165
ENSCAFP00000011342	ENSP00000227451
ENSCAFP00000017579	ENSP00000296161
ENSCAFP00000031222	ENSP00000447873
ENSCAFP00000027100	ENSP00000316532
ENSCAFP00000010211	ENSP00000410852
ENSCAFP00000040184	ENSP00000408581
ENSCAFP00000010222	ENSP00000299308
ENSCAFP00000024154	ENSP00000005286
ENSCAFP00000002697	ENSP00000361650
ENSCAFP00000038401	ENSP00000356275
ENSCAFP00000013877	ENSP00000431813
ENSCAFP00000005116	ENSP00000160373
ENSCAFP00000020107	ENSP00000271277
ENSCAFP00000003966	ENSP00000237172
ENSCAFP00000013583	ENSP00000346560
ENSCAFP00000019645	ENSP00000303758
ENSCAFP00000018635	ENSP00000251775
ENSCAFP00000025091	ENSP00000261889
ENSCAFP00000034493	ENSP00000368831
ENSCAFP00000004554	ENSP00000363349
ENSCAFP00000042713	ENSP00000238994
ENSCAFP00000009964	ENSP00000308318
ENSCAFP00000018157	ENSP00000360035
ENSCAFP00000016851	ENSP00000408288
ENSCAFP00000004942	ENSP00000284601
ENSCAFP00000020374	ENSP00000336630
ENSCAFP00000015121	ENSP00000356205
ENSCAFP00000027678	ENSP00000276218
ENSCAFP00000021753	ENSP00000391299
ENSCAFP00000028620	ENSP00000342313
ENSCAFP00000015226	ENSP00000257118
ENSCAFP00000020375	ENSP00000440674
ENSCAFP00000023164	ENSP00000361366
ENSCAFP00000038936	ENSP00000332723
ENSCAFP00000004845	ENSP00000411770
ENSCAFP00000011095	ENSP00000262225
ENSCAFP00000026000	ENSP00000214869
ENSCAFP00000029873	ENSP00000359305
ENSCAFP00000000100	ENSP00000238497
ENSCAFP00000000550	ENSP00000356381
ENSCAFP00000009897	ENSP00000369989
ENSCAFP00000025922	ENSP00000245121
ENSCAFP00000031869	ENSP00000233596
ENSCAFP00000032071	ENSP00000368959
ENSCAFP00000001786	ENSP00000254901
ENSCAFP00000038509	ENSP00000438346
ENSCAFP00000014184	ENSP00000303482
ENSCAFP00000037679	ENSP00000362863
ENSCAFP00000005292	ENSP00000358159
ENSCAFP00000013398	ENSP00000295488
ENSCAFP00000035883	ENSP00000435506
ENSCAFP00000011536	ENSP00000253083
ENSCAFP00000019716	ENSP00000336747
ENSCAFP00000020404	ENSP00000267984
ENSCAFP00000003172	ENSP00000316029
ENSCAFP00000024901	ENSP00000453508
ENSCAFP00000006427	ENSP00000365411
ENSCAFP00000036986	ENSP00000316543
ENSCAFP00000015605	ENSP00000263915
ENSCAFP00000005101	ENSP00000381793
ENSCAFP00000024052	ENSP00000403459
ENSCAFP00000024306	ENSP00000427458
ENSCAFP00000025530	ENSP00000343490
ENSCAFP00000009488	ENSP00000369442
ENSCAFP00000023599	ENSP00000257408
ENSCAFP00000007651	ENSP00000264162
ENSCAFP00000011875	ENSP00000240285
ENSCAFP00000024108	ENSP00000365397
ENSCAFP00000013982	ENSP00000333300
ENSCAFP00000010491	ENSP00000307607
ENSCAFP00000015277	ENSP00000358854
ENSCAFP00000027492	ENSP00000262394
ENSCAFP00000014581	ENSP00000319474
ENSCAFP00000035619	ENSP00000387078
ENSCAFP00000017862	ENSP00000258281
ENSCAFP00000033087	ENSP00000244573
ENSCAFP00000016102	ENSP00000341214
ENSCAFP00000042530	ENSP00000307705
ENSCAFP00000031240	ENSP00000254691
ENSCAFP00000014749	ENSP00000276420
ENSCAFP00000024019	ENSP00000349727
ENSCAFP00000031589	ENSP00000372160
ENSCAFP00000017479	ENSP00000262593
ENSCAFP00000036252	ENSP00000344277
ENSCAFP00000035777	ENSP00000347003
ENSCAFP00000036663	ENSP00000263512
ENSCAFP00000013903	ENSP00000273905
ENSCAFP00000008996	ENSP00000245312
ENSCAFP00000002884	ENSP00000273861
ENSCAFP00000024409	ENSP00000216540
ENSCAFP00000007560	ENSP00000313681
ENSCAFP00000005895	ENSP00000245222
ENSCAFP00000001057	ENSP00000216264
ENSCAFP00000005803	ENSP00000347581
ENSCAFP00000026118	ENSP00000404121
ENSCAFP00000028279	ENSP00000262961
ENSCAFP00000027873	ENSP00000265069
ENSCAFP00000029704	ENSP00000361800
ENSCAFP00000027380	ENSP00000360065
ENSCAFP00000040628	ENSP00000242317
ENSCAFP00000018734	ENSP00000380308
ENSCAFP00000003142	ENSP00000320130
ENSCAFP00000003369	ENSP00000264968
ENSCAFP00000000511	ENSP00000338487
ENSCAFP00000040310	ENSP00000426225
ENSCAFP00000035845	ENSP00000446921
ENSCAFP00000008964	ENSP00000474896
ENSCAFP00000027972	ENSP00000354458
ENSCAFP00000027955	ENSP00000360281
ENSCAFP00000027486	ENSP00000263408
ENSCAFP00000027458	ENSP00000322061
ENSCAFP00000027446	ENSP00000263413
ENSCAFP00000013818	ENSP00000309270
ENSCAFP00000021258	ENSP00000362207
ENSCAFP00000029933	ENSP00000341206
ENSCAFP00000021749	ENSP00000276055
ENSCAFP00000011826	ENSP00000307911
ENSCAFP00000011769	ENSP00000278412
ENSCAFP00000010606	ENSP00000354842
ENSCAFP00000013783	ENSP00000344724
ENSCAFP00000014278	ENSP00000219746
ENSCAFP00000017072	ENSP00000436500
ENSCAFP00000010647	ENSP00000441032
ENSCAFP00000026031	ENSP00000311657
ENSCAFP00000001198	ENSP00000346206
ENSCAFP00000011396	ENSP00000440288
ENSCAFP00000007003	ENSP00000351717
ENSCAFP00000002982	ENSP00000275016
ENSCAFP00000010757	ENSP00000310721
ENSCAFP00000010535	ENSP00000301645
ENSCAFP00000008003	ENSP00000318867
ENSCAFP00000016804	ENSP00000244043
ENSCAFP00000013721	ENSP00000259808
ENSCAFP00000018216	ENSP00000216274
ENSCAFP00000013170	ENSP00000220751
ENSCAFP00000014998	ENSP00000332454
ENSCAFP00000020477	ENSP00000306678
ENSCAFP00000004081	ENSP00000363852
ENSCAFP00000041152	ENSP00000271227
ENSCAFP00000000938	ENSP00000229729
ENSCAFP00000026148	ENSP00000336888
ENSCAFP00000030253	ENSP00000359892
ENSCAFP00000020999	ENSP00000410447
ENSCAFP00000036535	ENSP00000262032
ENSCAFP00000005014	ENSP00000413025
ENSCAFP00000024021	ENSP00000344544
ENSCAFP00000035949	ENSP00000357881
ENSCAFP00000024667	ENSP00000297679
ENSCAFP00000028277	ENSP00000359297
ENSCAFP00000009522	ENSP00000321246
ENSCAFP00000009452	ENSP00000322939
ENSCAFP00000027739	ENSP00000343526
ENSCAFP00000005389	ENSP00000303434
ENSCAFP00000007176	ENSP00000431876
ENSCAFP00000035961	ENSP00000346643
ENSCAFP00000020540	ENSP00000384774
ENSCAFP00000024410	ENSP00000292432
ENSCAFP00000004364	ENSP00000223366
ENSCAFP00000014759	ENSP00000295256
ENSCAFP00000024101	ENSP00000365395
ENSCAFP00000024098	ENSP00000352268
ENSCAFP00000042187	ENSP00000442464
ENSCAFP00000012537	ENSP00000348911
ENSCAFP00000023240	ENSP00000439135
ENSCAFP00000016349	ENSP00000362814
ENSCAFP00000013933	ENSP00000340243
ENSCAFP00000001409	ENSP00000342962
ENSCAFP00000019708	ENSP00000319796
ENSCAFP00000013071	ENSP00000420863
ENSCAFP00000019667	ENSP00000320346
ENSCAFP00000021775	ENSP00000262809
ENSCAFP00000036417	ENSP00000215061
ENSCAFP00000011531	ENSP00000323264
ENSCAFP00000014784	ENSP00000274140
ENSCAFP00000012942	ENSP00000427223
ENSCAFP00000034803	ENSP00000379118
ENSCAFP00000035306	ENSP00000309141
ENSCAFP00000027335	ENSP00000471536
ENSCAFP00000006306	ENSP00000319412
ENSCAFP00000032232	ENSP00000361917
ENSCAFP00000026117	ENSP00000331662
ENSCAFP00000026116	ENSP00000340672
ENSCAFP00000041120	ENSP00000445683
ENSCAFP00000033903	ENSP00000437872
ENSCAFP00000026212	ENSP00000474720
ENSCAFP00000026113	ENSP00000444537
ENSCAFP00000005627	ENSP00000385824
ENSCAFP00000042901	ENSP00000361672
ENSCAFP00000024882	ENSP00000363377
ENSCAFP00000008664	ENSP00000263904
ENSCAFP00000006746	ENSP00000366746
ENSCAFP00000027221	ENSP00000368818
ENSCAFP00000002508	ENSP00000413697
ENSCAFP00000037475	ENSP00000330631
ENSCAFP00000041417	ENSP00000335397
ENSCAFP00000021028	ENSP00000340328
ENSCAFP00000022735	ENSP00000263212
ENSCAFP00000042451	ENSP00000312411
ENSCAFP00000021134	ENSP00000417659
ENSCAFP00000042686	ENSP00000254654
ENSCAFP00000014131	ENSP00000477341
ENSCAFP00000041776	ENSP00000372322
ENSCAFP00000025104	ENSP00000343909
ENSCAFP00000005351	ENSP00000322915
ENSCAFP00000038591	ENSP00000349708
ENSCAFP00000017529	ENSP00000378830
ENSCAFP00000039663	ENSP00000181839
ENSCAFP00000024160	ENSP00000398880
ENSCAFP00000029349	ENSP00000338673
ENSCAFP00000042579	ENSP00000376345
ENSCAFP00000038684	ENSP00000437409
ENSCAFP00000001854	ENSP00000339186
ENSCAFP00000011072	ENSP00000417273
ENSCAFP00000003087	ENSP00000233154
ENSCAFP00000020955	ENSP00000378324
ENSCAFP00000019966	ENSP00000414398
ENSCAFP00000020445	ENSP00000307280
ENSCAFP00000000155	ENSP00000450385
ENSCAFP00000020220	ENSP00000347055
ENSCAFP00000020040	ENSP00000379210
ENSCAFP00000002028	ENSP00000229824
ENSCAFP00000000213	ENSP00000262094
ENSCAFP00000023411	ENSP00000379601
ENSCAFP00000004132	ENSP00000363799
ENSCAFP00000004139	ENSP00000334300
ENSCAFP00000027393	ENSP00000316674
ENSCAFP00000011043	ENSP00000329647
ENSCAFP00000022954	ENSP00000364555
ENSCAFP00000015235	ENSP00000339479
ENSCAFP00000013536	ENSP00000406933
ENSCAFP00000010967	ENSP00000376615
ENSCAFP00000018144	ENSP00000261461
ENSCAFP00000020719	ENSP00000164133
ENSCAFP00000032325	ENSP00000337641
ENSCAFP00000002550	ENSP00000417963
ENSCAFP00000018686	ENSP00000296220
ENSCAFP00000008070	ENSP00000379804
ENSCAFP00000036548	ENSP00000261183
ENSCAFP00000015204	ENSP00000263650
ENSCAFP00000026719	ENSP00000378349
ENSCAFP00000005390	ENSP00000270645
ENSCAFP00000033564	ENSP00000353094
ENSCAFP00000031787	ENSP00000215941
ENSCAFP00000013266	ENSP00000320893
ENSCAFP00000015703	ENSP00000328327
ENSCAFP00000027307	ENSP00000218008
ENSCAFP00000009569	ENSP00000334216
ENSCAFP00000024567	ENSP00000250111
ENSCAFP00000022476	ENSP00000356790
ENSCAFP00000016511	ENSP00000473410
ENSCAFP00000041279	ENSP00000381476
ENSCAFP00000000786	ENSP00000216139
ENSCAFP00000015952	ENSP00000326708
ENSCAFP00000010131	ENSP00000407158
ENSCAFP00000030051	ENSP00000396538
ENSCAFP00000000012	ENSP00000327850
ENSCAFP00000017095	ENSP00000379330
ENSCAFP00000018240	ENSP00000388910
ENSCAFP00000015812	ENSP00000325682
ENSCAFP00000011983	ENSP00000335025
ENSCAFP00000011985	ENSP00000334456
ENSCAFP00000008426	ENSP00000325748
ENSCAFP00000014145	ENSP00000361892
ENSCAFP00000000711	ENSP00000429744
ENSCAFP00000000859	ENSP00000344546
ENSCAFP00000018208	ENSP00000320485
ENSCAFP00000026472	ENSP00000343126
ENSCAFP00000026469	ENSP00000368189
ENSCAFP00000029071	ENSP00000263620
ENSCAFP00000006235	ENSP00000263270
ENSCAFP00000020484	ENSP00000336666
ENSCAFP00000023862	ENSP00000379891
ENSCAFP00000040579	ENSP00000352167
ENSCAFP00000036692	ENSP00000413049
ENSCAFP00000037502	ENSP00000381782
ENSCAFP00000026420	ENSP00000354886
ENSCAFP00000017789	ENSP00000326305
ENSCAFP00000013295	ENSP00000397563
ENSCAFP00000005569	ENSP00000257177
ENSCAFP00000001916	ENSP00000365130
ENSCAFP00000005913	ENSP00000263063
ENSCAFP00000023259	ENSP00000308000
ENSCAFP00000020169	ENSP00000373420
ENSCAFP00000000488	ENSP00000325594
ENSCAFP00000031973	ENSP00000337732
ENSCAFP00000020929	ENSP00000410862
ENSCAFP00000024294	ENSP00000344465
ENSCAFP00000025434	ENSP00000386908
ENSCAFP00000000867	ENSP00000274473
ENSCAFP00000039302	ENSP00000263071
ENSCAFP00000041094	ENSP00000266214
ENSCAFP00000019618	ENSP00000340330
ENSCAFP00000024952	ENSP00000259021
ENSCAFP00000022633	ENSP00000287239
ENSCAFP00000008454	ENSP00000380136
ENSCAFP00000024765	ENSP00000406037
ENSCAFP00000000360	ENSP00000316948
ENSCAFP00000017572	ENSP00000394734
ENSCAFP00000013819	ENSP00000337194
ENSCAFP00000011416	ENSP00000263864
ENSCAFP00000022317	ENSP00000379602
ENSCAFP00000018695	ENSP00000356992
ENSCAFP00000039921	ENSP00000264245
ENSCAFP00000015042	ENSP00000310561
ENSCAFP00000002945	ENSP00000265734
ENSCAFP00000007463	ENSP00000410561
ENSCAFP00000000121	ENSP00000266970
ENSCAFP00000006156	ENSP00000236877
ENSCAFP00000041187	ENSP00000370669
ENSCAFP00000009692	ENSP00000384763
ENSCAFP00000012130	ENSP00000384582
ENSCAFP00000013151	ENSP00000272433
ENSCAFP00000017820	ENSP00000347924
ENSCAFP00000024586	ENSP00000316905
ENSCAFP00000014427	ENSP00000224807
ENSCAFP00000015058	ENSP00000358909
ENSCAFP00000010182	ENSP00000266771
ENSCAFP00000024124	ENSP00000227880
ENSCAFP00000018594	ENSP00000340402
ENSCAFP00000041042	ENSP00000365686
ENSCAFP00000017213	ENSP00000417085
ENSCAFP00000018712	ENSP00000356991
ENSCAFP00000015207	ENSP00000418070
ENSCAFP00000006945	ENSP00000402060
ENSCAFP00000006905	ENSP00000252483
ENSCAFP00000017680	ENSP00000264025
ENSCAFP00000014886	ENSP00000359000
ENSCAFP00000010829	ENSP00000245796
ENSCAFP00000008566	ENSP00000274710
ENSCAFP00000007929	ENSP00000324127
ENSCAFP00000014939	ENSP00000020673
ENSCAFP00000041584	ENSP00000417706
ENSCAFP00000017275	ENSP00000292782
ENSCAFP00000026384	ENSP00000319482
ENSCAFP00000022162	ENSP00000260247
ENSCAFP00000037413	ENSP00000334625
ENSCAFP00000009638	ENSP00000298139
ENSCAFP00000002283	ENSP00000475456
ENSCAFP00000007269	ENSP00000317636
ENSCAFP00000024790	ENSP00000370531
ENSCAFP00000003769	ENSP00000259407
ENSCAFP00000026870	ENSP00000269228
ENSCAFP00000004438	ENSP00000289547
ENSCAFP00000019461	ENSP00000265565
ENSCAFP00000001826	ENSP00000332353
ENSCAFP00000007005	ENSP00000361266
ENSCAFP00000014637	ENSP00000396722
ENSCAFP00000014469	ENSP00000330862
ENSCAFP00000015976	ENSP00000419000
ENSCAFP00000030275	ENSP00000350364
ENSCAFP00000004219	ENSP00000270642
ENSCAFP00000014869	ENSP00000264668
ENSCAFP00000014452	ENSP00000337459
ENSCAFP00000006985	ENSP00000297494
ENSCAFP00000019835	ENSP00000419970
ENSCAFP00000038493	ENSP00000283122
ENSCAFP00000039324	ENSP00000319052
ENSCAFP00000028275	ENSP00000359300
ENSCAFP00000036390	ENSP00000355480
ENSCAFP00000019855	ENSP00000387536
ENSCAFP00000024969	ENSP00000420927
ENSCAFP00000003118	ENSP00000005178
ENSCAFP00000024747	ENSP00000378405
ENSCAFP00000023249	ENSP00000278823
ENSCAFP00000027224	ENSP00000333633
ENSCAFP00000029133	ENSP00000338629
ENSCAFP00000034848	ENSP00000349076
ENSCAFP00000015466	ENSP00000417654
ENSCAFP00000010629	ENSP00000424566
ENSCAFP00000023037	ENSP00000247138
ENSCAFP00000029677	ENSP00000359174
ENSCAFP00000004564	ENSP00000358565
ENSCAFP00000005192	ENSP00000320566
ENSCAFP00000019298	ENSP00000322142
ENSCAFP00000011661	ENSP00000307183
ENSCAFP00000003144	ENSP00000377265
ENSCAFP00000014194	ENSP00000368924
ENSCAFP00000017664	ENSP00000201031
ENSCAFP00000003141	ENSP00000008391
ENSCAFP00000000408	ENSP00000300209
ENSCAFP00000035063	ENSP00000267273
ENSCAFP00000021020	ENSP00000379201
ENSCAFP00000024551	ENSP00000290902
ENSCAFP00000020603	ENSP00000316881
ENSCAFP00000006920	ENSP00000323696
ENSCAFP00000023397	ENSP00000347649
ENSCAFP00000003692	ENSP00000236040
ENSCAFP00000021617	ENSP00000379951
ENSCAFP00000033768	ENSP00000376397
ENSCAFP00000006813	ENSP00000329942
ENSCAFP00000021297	ENSP00000321005
ENSCAFP00000015791	ENSP00000291582
ENSCAFP00000003412	ENSP00000253024
ENSCAFP00000013912	ENSP00000351250
ENSCAFP00000010288	ENSP00000384876
ENSCAFP00000018803	ENSP00000217169
ENSCAFP00000022282	ENSP00000263464
ENSCAFP00000022277	ENSP00000227758
ENSCAFP00000000189	ENSP00000419185
ENSCAFP00000023336	ENSP00000302630
ENSCAFP00000028793	ENSP00000371786
ENSCAFP00000012593	ENSP00000261726
ENSCAFP00000020266	ENSP00000353401
ENSCAFP00000006678	ENSP00000396935
ENSCAFP00000029327	ENSP00000268676
ENSCAFP00000023342	ENSP00000270560
ENSCAFP00000012257	ENSP00000304277
ENSCAFP00000012237	ENSP00000296059
ENSCAFP00000033932	ENSP00000305852
ENSCAFP00000009658	ENSP00000433102
ENSCAFP00000035463	ENSP00000373272
ENSCAFP00000014481	ENSP00000256649
ENSCAFP00000011267	ENSP00000338964
ENSCAFP00000022531	ENSP00000458307
ENSCAFP00000002684	ENSP00000265724
ENSCAFP00000003887	ENSP00000384881
ENSCAFP00000017653	ENSP00000263817
ENSCAFP00000024482	ENSP00000323714
ENSCAFP00000009645	ENSP00000393324
ENSCAFP00000013621	ENSP00000318057
ENSCAFP00000037099	ENSP00000242480
ENSCAFP00000001811	ENSP00000239938
ENSCAFP00000037202	ENSP00000445626
ENSCAFP00000011048	ENSP00000331327
ENSCAFP00000042151	ENSP00000295743
ENSCAFP00000024565	ENSP00000177694
ENSCAFP00000014694	ENSP00000374205
ENSCAFP00000014202	ENSP00000219905
ENSCAFP00000021584	ENSP00000409738
ENSCAFP00000035067	ENSP00000321951
ENSCAFP00000002091	ENSP00000314380
ENSCAFP00000021430	ENSP00000437402
ENSCAFP00000017503	ENSP00000387194
ENSCAFP00000006727	ENSP00000221476
ENSCAFP00000012809	ENSP00000404203
ENSCAFP00000017281	ENSP00000357106
ENSCAFP00000011557	ENSP00000384193
ENSCAFP00000037714	ENSP00000222374
ENSCAFP00000017201	ENSP00000227348
ENSCAFP00000019863	ENSP00000395359
ENSCAFP00000037565	ENSP00000475496
ENSCAFP00000026535	ENSP00000268099
ENSCAFP00000041877	ENSP00000307275
ENSCAFP00000026565	ENSP00000355387
ENSCAFP00000038444	ENSP00000316007
ENSCAFP00000009528	ENSP00000349320
ENSCAFP00000040755	ENSP00000418081
ENSCAFP00000012085	ENSP00000419101
ENSCAFP00000004976	ENSP00000302177
ENSCAFP00000014992	ENSP00000324944
ENSCAFP00000042914	ENSP00000314196
ENSCAFP00000003932	ENSP00000245615
ENSCAFP00000021277	ENSP00000261407
ENSCAFP00000041531	ENSP00000265512
ENSCAFP00000020370	ENSP00000406052
ENSCAFP00000016607	ENSP00000251864
ENSCAFP00000002995	ENSP00000346065
ENSCAFP00000038986	ENSP00000384376
ENSCAFP00000011031	ENSP00000255324
ENSCAFP00000017154	ENSP00000381504
ENSCAFP00000037092	ENSP00000414624
ENSCAFP00000030225	ENSP00000325674
ENSCAFP00000026876	ENSP00000452634
ENSCAFP00000015120	ENSP00000257552
ENSCAFP00000028871	ENSP00000233078
ENSCAFP00000036267	ENSP00000349415
ENSCAFP00000014902	ENSP00000229340
ENSCAFP00000027665	ENSP00000257017
ENSCAFP00000005521	ENSP00000306496
ENSCAFP00000019697	ENSP00000358644
ENSCAFP00000042142	ENSP00000393987
ENSCAFP00000001041	ENSP00000383933
ENSCAFP00000009830	ENSP00000295569
ENSCAFP00000040593	ENSP00000392043
ENSCAFP00000028368	ENSP00000263519
ENSCAFP00000007604	ENSP00000353414
ENSCAFP00000006943	ENSP00000369677
ENSCAFP00000017831	ENSP00000335481
ENSCAFP00000020319	ENSP00000318234
ENSCAFP00000027206	ENSP00000254528
ENSCAFP00000013499	ENSP00000332806
ENSCAFP00000007147	ENSP00000325355
ENSCAFP00000028698	ENSP00000345436
ENSCAFP00000001830	ENSP00000353518
ENSCAFP00000019885	ENSP00000364627
ENSCAFP00000014147	ENSP00000396421
ENSCAFP00000010386	ENSP00000274289
ENSCAFP00000007056	ENSP00000361275
ENSCAFP00000032033	ENSP00000466248
ENSCAFP00000000016	ENSP00000441823
ENSCAFP00000014336	ENSP00000251020
ENSCAFP00000008481	ENSP00000333537
ENSCAFP00000006722	ENSP00000375810
ENSCAFP00000002599	ENSP00000259708
ENSCAFP00000019038	ENSP00000399403
ENSCAFP00000009566	ENSP00000338766
ENSCAFP00000008776	ENSP00000250693
ENSCAFP00000008666	ENSP00000380258
ENSCAFP00000012604	ENSP00000348064
ENSCAFP00000019100	ENSP00000228936
ENSCAFP00000026912	ENSP00000320543
ENSCAFP00000003688	ENSP00000406209
ENSCAFP00000001864	ENSP00000317431
ENSCAFP00000028869	ENSP00000367323
ENSCAFP00000013013	ENSP00000419952
ENSCAFP00000024848	ENSP00000302719
ENSCAFP00000022370	ENSP00000406430
ENSCAFP00000038367	ENSP00000387307
ENSCAFP00000040398	ENSP00000285208
ENSCAFP00000031366	ENSP00000410403
ENSCAFP00000002794	ENSP00000438262
ENSCAFP00000028316	ENSP00000465419
ENSCAFP00000015301	ENSP00000281537
ENSCAFP00000018207	ENSP00000355938
ENSCAFP00000024645	ENSP00000320234
ENSCAFP00000017651	ENSP00000261038
ENSCAFP00000010109	ENSP00000437041
ENSCAFP00000015233	ENSP00000356218
ENSCAFP00000001359	ENSP00000354468
ENSCAFP00000028115	ENSP00000409075
ENSCAFP00000004410	ENSP00000358695
ENSCAFP00000010963	ENSP00000371419
ENSCAFP00000030843	ENSP00000407726
ENSCAFP00000018300	ENSP00000398688
ENSCAFP00000027961	ENSP00000221957
ENSCAFP00000028071	ENSP00000371272
ENSCAFP00000017642	ENSP00000300055
ENSCAFP00000008102	ENSP00000381057
ENSCAFP00000008097	ENSP00000302046
ENSCAFP00000008092	ENSP00000452245
ENSCAFP00000025910	ENSP00000305596
ENSCAFP00000018173	ENSP00000294829
ENSCAFP00000024057	ENSP00000431905
ENSCAFP00000004408	ENSP00000471272
ENSCAFP00000002400	ENSP00000420140
ENSCAFP00000002399	ENSP00000326652
ENSCAFP00000001228	ENSP00000375956
ENSCAFP00000025042	ENSP00000475417
ENSCAFP00000003095	ENSP00000405514
ENSCAFP00000037380	ENSP00000424474
ENSCAFP00000015815	ENSP00000226574
ENSCAFP00000014918	ENSP00000358983
ENSCAFP00000036658	ENSP00000221452
ENSCAFP00000019655	ENSP00000384273
ENSCAFP00000004425	ENSP00000295025
ENSCAFP00000030645	ENSP00000329468
ENSCAFP00000016695	ENSP00000265846
ENSCAFP00000003798	ENSP00000359484
ENSCAFP00000016401	ENSP00000353078
ENSCAFP00000006133	ENSP00000366326
ENSCAFP00000038238	ENSP00000338348
ENSCAFP00000042777	ENSP00000380178
ENSCAFP00000041589	ENSP00000263228
ENSCAFP00000039112	ENSP00000215574
ENSCAFP00000022556	ENSP00000341346
ENSCAFP00000026455	ENSP00000379263
ENSCAFP00000027979	ENSP00000283025
ENSCAFP00000029605	ENSP00000259339
ENSCAFP00000029604	ENSP00000345719
ENSCAFP00000020513	ENSP00000356599
ENSCAFP00000029818	ENSP00000362381
ENSCAFP00000028758	ENSP00000350102
ENSCAFP00000010870	ENSP00000378292
ENSCAFP00000035295	ENSP00000306261
ENSCAFP00000028224	ENSP00000078445
ENSCAFP00000025626	ENSP00000357596
ENSCAFP00000003214	ENSP00000342136
ENSCAFP00000019853	ENSP00000329140
ENSCAFP00000013655	ENSP00000434939
ENSCAFP00000029332	ENSP00000444978
ENSCAFP00000021628	ENSP00000273062
ENSCAFP00000000428	ENSP00000381148
ENSCAFP00000019955	ENSP00000260327
ENSCAFP00000010567	ENSP00000283268
ENSCAFP00000029447	ENSP00000344782
ENSCAFP00000043191	ENSP00000359357
ENSCAFP00000033076	ENSP00000292853
ENSCAFP00000008388	ENSP00000292852
ENSCAFP00000008356	ENSP00000342137
ENSCAFP00000038035	ENSP00000365944
ENSCAFP00000006864	ENSP00000346240
ENSCAFP00000001273	ENSP00000216180
ENSCAFP00000001277	ENSP00000216177
ENSCAFP00000014031	ENSP00000337701
ENSCAFP00000001995	ENSP00000378072
ENSCAFP00000038892	ENSP00000370430
ENSCAFP00000021489	ENSP00000265838
ENSCAFP00000001037	ENSP00000356015
ENSCAFP00000028067	ENSP00000285093
ENSCAFP00000031056	ENSP00000302898
ENSCAFP00000004178	ENSP00000361769
ENSCAFP00000014005	ENSP00000439287
ENSCAFP00000000950	ENSP00000384892
ENSCAFP00000003850	ENSP00000428417
ENSCAFP00000017744	ENSP00000323313
ENSCAFP00000021105	ENSP00000264065
ENSCAFP00000014084	ENSP00000369081
ENSCAFP00000010648	ENSP00000381104
ENSCAFP00000008702	ENSP00000365567
ENSCAFP00000012933	ENSP00000360184
ENSCAFP00000023570	ENSP00000216605
ENSCAFP00000037367	ENSP00000379108
ENSCAFP00000016218	ENSP00000265686
ENSCAFP00000010863	ENSP00000332247
ENSCAFP00000006319	ENSP00000308122
ENSCAFP00000022163	ENSP00000264649
ENSCAFP00000018366	ENSP00000336740
ENSCAFP00000019243	ENSP00000339916
ENSCAFP00000003034	ENSP00000338127
ENSCAFP00000006870	ENSP00000361158
ENSCAFP00000023440	ENSP00000349616
ENSCAFP00000013014	ENSP00000421981
ENSCAFP00000028563	ENSP00000321804
ENSCAFP00000013489	ENSP00000290649
ENSCAFP00000025484	ENSP00000430955
ENSCAFP00000039273	ENSP00000304051
ENSCAFP00000020508	ENSP00000366395
ENSCAFP00000042695	ENSP00000247461
ENSCAFP00000033194	ENSP00000326699
ENSCAFP00000025174	ENSP00000320866
ENSCAFP00000023064	ENSP00000269881
ENSCAFP00000041495	ENSP00000250018
ENSCAFP00000000683	ENSP00000329093
ENSCAFP00000010860	ENSP00000448059
ENSCAFP00000014845	ENSP00000370571
ENSCAFP00000038688	ENSP00000264735
ENSCAFP00000022235	ENSP00000255688
ENSCAFP00000022249	ENSP00000301790
ENSCAFP00000020020	ENSP00000332488
ENSCAFP00000022558	ENSP00000261854
ENSCAFP00000015422	ENSP00000288680
ENSCAFP00000010466	ENSP00000381237
ENSCAFP00000001949	ENSP00000385741
ENSCAFP00000020485	ENSP00000229304
ENSCAFP00000020480	ENSP00000229335
ENSCAFP00000002291	ENSP00000244669
ENSCAFP00000009167	ENSP00000307252
ENSCAFP00000021793	ENSP00000278060
ENSCAFP00000014950	ENSP00000297792
ENSCAFP00000019705	ENSP00000383042
ENSCAFP00000008329	ENSP00000269397
ENSCAFP00000001948	ENSP00000216133
ENSCAFP00000041401	ENSP00000269385
ENSCAFP00000037305	ENSP00000308750
ENSCAFP00000010378	ENSP00000441405
ENSCAFP00000037084	ENSP00000307774
ENSCAFP00000000717	ENSP00000297565
ENSCAFP00000005619	ENSP00000441801
ENSCAFP00000024195	ENSP00000227524
ENSCAFP00000004803	ENSP00000363313
ENSCAFP00000006011	ENSP00000430432
ENSCAFP00000014332	ENSP00000381032
ENSCAFP00000039438	ENSP00000360829
ENSCAFP00000029424	ENSP00000361110
ENSCAFP00000015255	ENSP00000475261
ENSCAFP00000039565	ENSP00000368835
ENSCAFP00000040522	ENSP00000312272
ENSCAFP00000022665	ENSP00000342832
ENSCAFP00000030496	ENSP00000381821
ENSCAFP00000011571	ENSP00000432648
ENSCAFP00000001464	ENSP00000381823
ENSCAFP00000016780	ENSP00000265175
ENSCAFP00000021916	ENSP00000343405
ENSCAFP00000003365	ENSP00000259605
ENSCAFP00000024521	ENSP00000274811
ENSCAFP00000010270	ENSP00000371000
ENSCAFP00000025335	ENSP00000328059
ENSCAFP00000019525	ENSP00000368824
ENSCAFP00000018607	ENSP00000354609
ENSCAFP00000033031	ENSP00000357232
ENSCAFP00000017570	ENSP00000268122
ENSCAFP00000003128	ENSP00000360217
ENSCAFP00000018721	ENSP00000316203
ENSCAFP00000018795	ENSP00000255858
ENSCAFP00000018793	ENSP00000215812
ENSCAFP00000028230	ENSP00000376268
ENSCAFP00000028228	ENSP00000251170
ENSCAFP00000011759	ENSP00000341564
ENSCAFP00000025812	ENSP00000343877
ENSCAFP00000024772	ENSP00000338330
ENSCAFP00000042260	ENSP00000406197
ENSCAFP00000025138	ENSP00000414378
ENSCAFP00000011070	ENSP00000328777
ENSCAFP00000025132	ENSP00000357392
ENSCAFP00000028170	ENSP00000359489
ENSCAFP00000001330	ENSP00000265343
ENSCAFP00000027044	ENSP00000321537
ENSCAFP00000007214	ENSP00000376333
ENSCAFP00000016816	ENSP00000273666
ENSCAFP00000000510	ENSP00000321826
ENSCAFP00000017836	ENSP00000265563
ENSCAFP00000005888	ENSP00000265717
ENSCAFP00000031475	ENSP00000464977
ENSCAFP00000016544	ENSP00000385749
ENSCAFP00000016820	ENSP00000357152
ENSCAFP00000016818	ENSP00000357150
ENSCAFP00000016826	ENSP00000357149
ENSCAFP00000016814	ENSP00000357153
ENSCAFP00000035741	ENSP00000342538
ENSCAFP00000012328	ENSP00000429243
ENSCAFP00000019186	ENSP00000359070
ENSCAFP00000013509	ENSP00000317743
ENSCAFP00000001961	ENSP00000385616
ENSCAFP00000020836	ENSP00000297325
ENSCAFP00000010865	ENSP00000348496
ENSCAFP00000012051	ENSP00000363391
ENSCAFP00000016600	ENSP00000384015
ENSCAFP00000023837	ENSP00000364550
ENSCAFP00000015414	ENSP00000356234
ENSCAFP00000014548	ENSP00000341280
ENSCAFP00000026286	ENSP00000460971
ENSCAFP00000014741	ENSP00000355529
ENSCAFP00000031540	ENSP00000386289
ENSCAFP00000037592	ENSP00000363458
ENSCAFP00000007638	ENSP00000252891
ENSCAFP00000011020	ENSP00000261483
ENSCAFP00000018084	ENSP00000353655
ENSCAFP00000035261	ENSP00000246194
ENSCAFP00000021824	ENSP00000382544
ENSCAFP00000017774	ENSP00000339179
ENSCAFP00000015566	ENSP00000362634
ENSCAFP00000038133	ENSP00000354168
ENSCAFP00000025970	ENSP00000451575
ENSCAFP00000011747	ENSP00000419199
ENSCAFP00000002595	ENSP00000397655
ENSCAFP00000024293	ENSP00000377840
ENSCAFP00000013049	ENSP00000301050
ENSCAFP00000008647	ENSP00000438949
ENSCAFP00000006688	ENSP00000320025
ENSCAFP00000011027	ENSP00000265997
ENSCAFP00000024648	ENSP00000265085
ENSCAFP00000022636	ENSP00000443985
ENSCAFP00000012980	ENSP00000263791
ENSCAFP00000037595	ENSP00000199389
ENSCAFP00000010977	ENSP00000307235
ENSCAFP00000009092	ENSP00000233057
ENSCAFP00000031798	ENSP00000359575
ENSCAFP00000010280	ENSP00000338207
ENSCAFP00000038758	ENSP00000442786
ENSCAFP00000010588	ENSP00000257818
ENSCAFP00000006360	ENSP00000361043
ENSCAFP00000013503	ENSP00000336606
ENSCAFP00000014871	ENSP00000386520
ENSCAFP00000025411	ENSP00000362441
ENSCAFP00000014076	ENSP00000447879
ENSCAFP00000001020	ENSP00000216268
ENSCAFP00000019548	ENSP00000357637
ENSCAFP00000009901	ENSP00000370022
ENSCAFP00000025552	ENSP00000322898
ENSCAFP00000013146	ENSP00000430241
ENSCAFP00000016774	ENSP00000352138
ENSCAFP00000010030	ENSP00000353331
ENSCAFP00000011319	ENSP00000303096
ENSCAFP00000017375	ENSP00000362942
ENSCAFP00000000433	ENSP00000417038
ENSCAFP00000032113	ENSP00000360054
ENSCAFP00000007406	ENSP00000311713
ENSCAFP00000017370	ENSP00000348278
ENSCAFP00000019021	ENSP00000336655
ENSCAFP00000018105	ENSP00000194530
ENSCAFP00000016251	ENSP00000370808
ENSCAFP00000039971	ENSP00000281456
ENSCAFP00000005851	ENSP00000281154
ENSCAFP00000030494	ENSP00000358888
ENSCAFP00000005932	ENSP00000011473
ENSCAFP00000023239	ENSP00000263233
ENSCAFP00000037697	ENSP00000418994
ENSCAFP00000011036	ENSP00000354775
ENSCAFP00000040238	ENSP00000355014
ENSCAFP00000016496	ENSP00000358297
ENSCAFP00000038105	ENSP00000292385
ENSCAFP00000017015	ENSP00000320176
ENSCAFP00000015406	ENSP00000365745
ENSCAFP00000017358	ENSP00000216923
ENSCAFP00000033221	ENSP00000415579
ENSCAFP00000030188	ENSP00000264010
ENSCAFP00000018035	ENSP00000318085
ENSCAFP00000012629	ENSP00000345292
ENSCAFP00000001608	ENSP00000404854
ENSCAFP00000012463	ENSP00000377823
ENSCAFP00000008168	ENSP00000451712
ENSCAFP00000029552	ENSP00000343635
ENSCAFP00000001478	ENSP00000357341
ENSCAFP00000000973	ENSP00000405424
ENSCAFP00000012693	ENSP00000217320
ENSCAFP00000035337	ENSP00000267484
ENSCAFP00000006624	ENSP00000245923
ENSCAFP00000039140	ENSP00000337838
ENSCAFP00000042527	ENSP00000367050
ENSCAFP00000001731	ENSP00000274721
ENSCAFP00000017345	ENSP00000347591
ENSCAFP00000014779	ENSP00000428518
ENSCAFP00000009362	ENSP00000313423
ENSCAFP00000038425	ENSP00000334394
ENSCAFP00000003171	ENSP00000360158
ENSCAFP00000002671	ENSP00000366243
ENSCAFP00000020430	ENSP00000378177
ENSCAFP00000041128	ENSP00000367655
ENSCAFP00000018474	ENSP00000357048
ENSCAFP00000018910	ENSP00000350071
ENSCAFP00000006277	ENSP00000375777
ENSCAFP00000008904	ENSP00000263918
ENSCAFP00000019300	ENSP00000327197
ENSCAFP00000024463	ENSP00000403712
ENSCAFP00000013302	ENSP00000004980
ENSCAFP00000019563	ENSP00000296257
ENSCAFP00000012325	ENSP00000258080
ENSCAFP00000018471	ENSP00000357980
ENSCAFP00000008772	ENSP00000305919
ENSCAFP00000021445	ENSP00000303766
ENSCAFP00000029991	ENSP00000362690
ENSCAFP00000029989	ENSP00000420267
ENSCAFP00000016464	ENSP00000356331
ENSCAFP00000022151	ENSP00000371858
ENSCAFP00000013268	ENSP00000318986
ENSCAFP00000040383	ENSP00000419740
ENSCAFP00000024249	ENSP00000364145
ENSCAFP00000018439	ENSP00000232375
ENSCAFP00000007772	ENSP00000369100
ENSCAFP00000017025	ENSP00000356047
ENSCAFP00000014905	ENSP00000356113
ENSCAFP00000030422	ENSP00000296589
ENSCAFP00000001767	ENSP00000024061
ENSCAFP00000029124	ENSP00000418096
ENSCAFP00000009868	ENSP00000209875
ENSCAFP00000024749	ENSP00000377060
ENSCAFP00000021126	ENSP00000323847
ENSCAFP00000017666	ENSP00000375057
ENSCAFP00000021486	ENSP00000322628
ENSCAFP00000015674	ENSP00000381140
ENSCAFP00000001094	ENSP00000314036
ENSCAFP00000037339	ENSP00000310551
ENSCAFP00000011130	ENSP00000370395
ENSCAFP00000020487	ENSP00000433757
ENSCAFP00000013568	ENSP00000005386
ENSCAFP00000042560	ENSP00000386717
ENSCAFP00000023701	ENSP00000005340
ENSCAFP00000017997	ENSP00000316054
ENSCAFP00000028442	ENSP00000368169
ENSCAFP00000020741	ENSP00000394352
ENSCAFP00000027973	ENSP00000378328
ENSCAFP00000017214	ENSP00000427130
ENSCAFP00000030290	ENSP00000359982
ENSCAFP00000041636	ENSP00000408005
ENSCAFP00000006867	ENSP00000262613
ENSCAFP00000039949	ENSP00000347742
ENSCAFP00000040183	ENSP00000294725
ENSCAFP00000040856	ENSP00000382770
ENSCAFP00000012369	ENSP00000415106
ENSCAFP00000007768	ENSP00000280098
ENSCAFP00000019747	ENSP00000228251
ENSCAFP00000017919	ENSP00000392859
ENSCAFP00000017589	ENSP00000321584
ENSCAFP00000019709	ENSP00000368646
ENSCAFP00000005822	ENSP00000296464
ENSCAFP00000009813	ENSP00000318687
ENSCAFP00000017928	ENSP00000384144
ENSCAFP00000024612	ENSP00000357189
ENSCAFP00000019457	ENSP00000299633
ENSCAFP00000028099	ENSP00000301284
ENSCAFP00000024572	ENSP00000304192
ENSCAFP00000019733	ENSP00000347931
ENSCAFP00000022925	ENSP00000317396
ENSCAFP00000017040	ENSP00000258229
ENSCAFP00000016758	ENSP00000370299
ENSCAFP00000023610	ENSP00000365188
ENSCAFP00000001305	ENSP00000367950
ENSCAFP00000008511	ENSP00000302851
ENSCAFP00000022144	ENSP00000406546
ENSCAFP00000017607	ENSP00000298472
ENSCAFP00000014908	ENSP00000387549
ENSCAFP00000009900	ENSP00000363229
ENSCAFP00000021577	ENSP00000343899
ENSCAFP00000013880	ENSP00000394794
ENSCAFP00000021171	ENSP00000162023
ENSCAFP00000015885	ENSP00000346389
ENSCAFP00000024714	ENSP00000271555
ENSCAFP00000012216	ENSP00000340874
ENSCAFP00000016212	ENSP00000444972
ENSCAFP00000016565	ENSP00000265165
ENSCAFP00000001404	ENSP00000340347
ENSCAFP00000004516	ENSP00000306512
ENSCAFP00000024678	ENSP00000441640
ENSCAFP00000008945	ENSP00000347716
ENSCAFP00000006046	ENSP00000341805
ENSCAFP00000019820	ENSP00000416508
ENSCAFP00000023307	ENSP00000327214
ENSCAFP00000023981	ENSP00000438547
ENSCAFP00000038735	ENSP00000390111
ENSCAFP00000018762	ENSP00000350024
ENSCAFP00000021152	ENSP00000362285
ENSCAFP00000023648	ENSP00000380081
ENSCAFP00000023347	ENSP00000345295
ENSCAFP00000021598	ENSP00000327846
ENSCAFP00000007949	ENSP00000265807
ENSCAFP00000031657	ENSP00000376123
ENSCAFP00000009788	ENSP00000350078
ENSCAFP00000019146	ENSP00000279873
ENSCAFP00000022671	ENSP00000347602
ENSCAFP00000036018	ENSP00000264183
ENSCAFP00000013030	ENSP00000325074
ENSCAFP00000009823	ENSP00000336591
ENSCAFP00000021055	ENSP00000335083
ENSCAFP00000016052	ENSP00000399970
ENSCAFP00000000505	ENSP00000329967
ENSCAFP00000008270	ENSP00000430684
ENSCAFP00000014093	ENSP00000359424
ENSCAFP00000011244	ENSP00000224356
ENSCAFP00000013234	ENSP00000001146
ENSCAFP00000016193	ENSP00000346627
ENSCAFP00000014261	ENSP00000299163
ENSCAFP00000025742	ENSP00000398410
ENSCAFP00000017640	ENSP00000302562
ENSCAFP00000006568	ENSP00000354671
ENSCAFP00000022112	ENSP00000262811
ENSCAFP00000011253	ENSP00000385727
ENSCAFP00000029125	ENSP00000298532
ENSCAFP00000000330	ENSP00000339992
ENSCAFP00000010889	ENSP00000429633
ENSCAFP00000013756	ENSP00000217026
ENSCAFP00000001697	ENSP00000398861
ENSCAFP00000016515	ENSP00000323780
ENSCAFP00000017904	ENSP00000331103
ENSCAFP00000005360	ENSP00000362427
ENSCAFP00000014310	ENSP00000444628
ENSCAFP00000014316	ENSP00000396615
ENSCAFP00000031950	ENSP00000295759
ENSCAFP00000006929	ENSP00000306920
ENSCAFP00000002716	ENSP00000297991
ENSCAFP00000002708	ENSP00000297988
ENSCAFP00000024352	ENSP00000219919
ENSCAFP00000042298	ENSP00000284770
ENSCAFP00000001186	ENSP00000253754
ENSCAFP00000013738	ENSP00000312634
ENSCAFP00000015252	ENSP00000294517
ENSCAFP00000000907	ENSP00000337180
ENSCAFP00000005673	ENSP00000392257
ENSCAFP00000018229	ENSP00000260970
ENSCAFP00000007958	ENSP00000232978
ENSCAFP00000032366	ENSP00000368005
ENSCAFP00000024883	ENSP00000349396
ENSCAFP00000003300	ENSP00000258428
ENSCAFP00000000218	ENSP00000462664
ENSCAFP00000002810	ENSP00000361310
ENSCAFP00000013822	ENSP00000241436
ENSCAFP00000002327	ENSP00000230323
ENSCAFP00000023193	ENSP00000314129
ENSCAFP00000036381	ENSP00000295600
ENSCAFP00000005050	ENSP00000265440
ENSCAFP00000006854	ENSP00000397435
ENSCAFP00000038912	ENSP00000361458
ENSCAFP00000012330	ENSP00000354543
ENSCAFP00000026888	ENSP00000454919
ENSCAFP00000022210	ENSP00000368237
ENSCAFP00000035204	ENSP00000351155
ENSCAFP00000015429	ENSP00000387710
ENSCAFP00000017625	ENSP00000358060
ENSCAFP00000015421	ENSP00000338093
ENSCAFP00000012439	ENSP00000305682
ENSCAFP00000017788	ENSP00000373153
ENSCAFP00000002408	ENSP00000419503
ENSCAFP00000025394	ENSP00000261875
ENSCAFP00000025591	ENSP00000395650
ENSCAFP00000027748	ENSP00000360195
ENSCAFP00000027318	ENSP00000328923
ENSCAFP00000009609	ENSP00000309087
ENSCAFP00000007191	ENSP00000222032
ENSCAFP00000038162	ENSP00000399700
ENSCAFP00000006613	ENSP00000420418
ENSCAFP00000006591	ENSP00000247930
ENSCAFP00000006617	ENSP00000262085
ENSCAFP00000041236	ENSP00000395007
ENSCAFP00000006621	ENSP00000410890
ENSCAFP00000023408	ENSP00000399709
ENSCAFP00000025331	ENSP00000448310
ENSCAFP00000007061	ENSP00000361281
ENSCAFP00000000632	ENSP00000332413
ENSCAFP00000002085	ENSP00000370710
ENSCAFP00000007322	ENSP00000361473
ENSCAFP00000027917	ENSP00000159111
ENSCAFP00000011841	ENSP00000360431
ENSCAFP00000013354	ENSP00000362369
ENSCAFP00000029622	ENSP00000352336
ENSCAFP00000017021	ENSP00000268129
ENSCAFP00000027910	ENSP00000302657
ENSCAFP00000031468	ENSP00000326491
ENSCAFP00000017168	ENSP00000358131
ENSCAFP00000015093	ENSP00000305926
ENSCAFP00000000383	ENSP00000237289
ENSCAFP00000018785	ENSP00000352676
ENSCAFP00000009652	ENSP00000228740
ENSCAFP00000015520	ENSP00000295640
ENSCAFP00000018660	ENSP00000270357
ENSCAFP00000001843	ENSP00000364464
ENSCAFP00000015194	ENSP00000358894
ENSCAFP00000013886	ENSP00000349147
ENSCAFP00000003492	ENSP00000305449
ENSCAFP00000003495	ENSP00000366275
ENSCAFP00000042483	ENSP00000265562
ENSCAFP00000001851	ENSP00000289013
ENSCAFP00000001353	ENSP00000357453
ENSCAFP00000018789	ENSP00000363452
ENSCAFP00000014522	ENSP00000348959
ENSCAFP00000009921	ENSP00000380034
ENSCAFP00000042263	ENSP00000327968
ENSCAFP00000029813	ENSP00000260526
ENSCAFP00000020882	ENSP00000203556
ENSCAFP00000031556	ENSP00000439601
ENSCAFP00000005620	ENSP00000230085
ENSCAFP00000024751	ENSP00000377059
ENSCAFP00000023402	ENSP00000403701
ENSCAFP00000024702	ENSP00000311538
ENSCAFP00000017366	ENSP00000386444
ENSCAFP00000011706	ENSP00000342626
ENSCAFP00000015723	ENSP00000333640
ENSCAFP00000000283	ENSP00000356870
ENSCAFP00000023115	ENSP00000411514
ENSCAFP00000020859	ENSP00000386845
ENSCAFP00000038093	ENSP00000338927
ENSCAFP00000008672	ENSP00000281523
ENSCAFP00000027814	ENSP00000360231
ENSCAFP00000028388	ENSP00000396843
ENSCAFP00000042477	ENSP00000370340
ENSCAFP00000018510	ENSP00000270792
ENSCAFP00000004172	ENSP00000358853
ENSCAFP00000018307	ENSP00000376077
ENSCAFP00000033052	ENSP00000265689
ENSCAFP00000014144	ENSP00000356170
ENSCAFP00000020010	ENSP00000228434
ENSCAFP00000039264	ENSP00000261340
ENSCAFP00000036801	ENSP00000228438
ENSCAFP00000041617	ENSP00000390661
ENSCAFP00000002320	ENSP00000362151
ENSCAFP00000005041	ENSP00000386200
ENSCAFP00000009713	ENSP00000420736
ENSCAFP00000023435	ENSP00000365380
ENSCAFP00000012717	ENSP00000347883
ENSCAFP00000005794	ENSP00000263265
ENSCAFP00000018391	ENSP00000404296
ENSCAFP00000014186	ENSP00000272203
ENSCAFP00000041431	ENSP00000360069
ENSCAFP00000014382	ENSP00000368698
ENSCAFP00000003747	ENSP00000361664
ENSCAFP00000000417	ENSP00000356575
ENSCAFP00000013767	ENSP00000432869
ENSCAFP00000019786	ENSP00000309640
ENSCAFP00000018798	ENSP00000309096
ENSCAFP00000030927	ENSP00000370767
ENSCAFP00000026625	ENSP00000460548
ENSCAFP00000037718	ENSP00000289166
ENSCAFP00000037639	ENSP00000318298
ENSCAFP00000025481	ENSP00000443410
ENSCAFP00000014524	ENSP00000358458
ENSCAFP00000014568	ENSP00000359181
ENSCAFP00000004275	ENSP00000242248
ENSCAFP00000012522	ENSP00000360216
ENSCAFP00000008250	ENSP00000265421
ENSCAFP00000022246	ENSP00000476519
ENSCAFP00000000318	ENSP00000427120
ENSCAFP00000025287	ENSP00000271915
ENSCAFP00000007038	ENSP00000262888
ENSCAFP00000036910	ENSP00000365063
ENSCAFP00000002657	ENSP00000366240
ENSCAFP00000028760	ENSP00000250974
ENSCAFP00000016690	ENSP00000355870
ENSCAFP00000014415	ENSP00000227256
ENSCAFP00000013803	ENSP00000331470
ENSCAFP00000011144	ENSP00000282728
ENSCAFP00000007481	ENSP00000366997
ENSCAFP00000025455	ENSP00000321711
ENSCAFP00000016451	ENSP00000315569
ENSCAFP00000003821	ENSP00000201647
ENSCAFP00000034839	ENSP00000435585
ENSCAFP00000018743	ENSP00000281172
ENSCAFP00000029326	ENSP00000358820
ENSCAFP00000019360	ENSP00000310170
ENSCAFP00000007787	ENSP00000264716
ENSCAFP00000006628	ENSP00000245919
ENSCAFP00000025086	ENSP00000306245
ENSCAFP00000016769	ENSP00000289473
ENSCAFP00000028783	ENSP00000380450
ENSCAFP00000015395	ENSP00000348215
ENSCAFP00000024743	ENSP00000309714
ENSCAFP00000003160	ENSP00000295645
ENSCAFP00000035560	ENSP00000375855
ENSCAFP00000016788	ENSP00000356382
ENSCAFP00000040477	ENSP00000256785
ENSCAFP00000040320	ENSP00000310632
ENSCAFP00000001119	ENSP00000364190
ENSCAFP00000019606	ENSP00000405890
ENSCAFP00000020904	ENSP00000251203
ENSCAFP00000029917	ENSP00000362588
ENSCAFP00000027953	ENSP00000318086
ENSCAFP00000019314	ENSP00000368964
ENSCAFP00000000354	ENSP00000414712
ENSCAFP00000005159	ENSP00000362244
ENSCAFP00000002634	ENSP00000369213
ENSCAFP00000023103	ENSP00000251642
ENSCAFP00000015359	ENSP00000263642
ENSCAFP00000026123	ENSP00000437256
ENSCAFP00000021451	ENSP00000353142
ENSCAFP00000019419	ENSP00000192314
ENSCAFP00000019229	ENSP00000308591
ENSCAFP00000013192	ENSP00000300255
ENSCAFP00000036558	ENSP00000270824
ENSCAFP00000038874	ENSP00000233712
ENSCAFP00000026292	ENSP00000320084
ENSCAFP00000031096	ENSP00000358470
ENSCAFP00000028397	ENSP00000426103
ENSCAFP00000026944	ENSP00000261537
ENSCAFP00000025195	ENSP00000369579
ENSCAFP00000039715	ENSP00000471417
ENSCAFP00000001402	ENSP00000393963
ENSCAFP00000012666	ENSP00000368976
ENSCAFP00000002382	ENSP00000301332
ENSCAFP00000001232	ENSP00000388878
ENSCAFP00000036114	ENSP00000363827
ENSCAFP00000028575	ENSP00000368678
ENSCAFP00000003634	ENSP00000424243
ENSCAFP00000031617	ENSP00000346964
ENSCAFP00000030326	ENSP00000361635
ENSCAFP00000008235	ENSP00000428845
ENSCAFP00000028921	ENSP00000358824
ENSCAFP00000011026	ENSP00000316193
ENSCAFP00000037527	ENSP00000454562
ENSCAFP00000028424	ENSP00000246949
ENSCAFP00000021643	ENSP00000356694
ENSCAFP00000027487	ENSP00000469049
ENSCAFP00000004996	ENSP00000363157
ENSCAFP00000000739	ENSP00000398698
ENSCAFP00000000737	ENSP00000403495
ENSCAFP00000007311	ENSP00000376822
ENSCAFP00000002744	ENSP00000287908
ENSCAFP00000002718	ENSP00000369419
ENSCAFP00000004322	ENSP00000270593
ENSCAFP00000009365	ENSP00000323036
ENSCAFP00000012985	ENSP00000256997
ENSCAFP00000016299	ENSP00000358241
ENSCAFP00000036038	ENSP00000256951
ENSCAFP00000026442	ENSP00000379269
ENSCAFP00000005987	ENSP00000270221
ENSCAFP00000038424	ENSP00000439672
ENSCAFP00000026874	ENSP00000254466
ENSCAFP00000018018	ENSP00000344012
ENSCAFP00000007024	ENSP00000312814
ENSCAFP00000002182	ENSP00000384391
ENSCAFP00000008737	ENSP00000386458
ENSCAFP00000035829	ENSP00000296702
ENSCAFP00000015990	ENSP00000357631
ENSCAFP00000040806	ENSP00000369531
ENSCAFP00000037993	ENSP00000347997
ENSCAFP00000002072	ENSP00000365576
ENSCAFP00000024833	ENSP00000345195
ENSCAFP00000017286	ENSP00000324074
ENSCAFP00000009238	ENSP00000313377
ENSCAFP00000030562	ENSP00000239231
ENSCAFP00000009607	ENSP00000332123
ENSCAFP00000000336	ENSP00000274605
ENSCAFP00000014785	ENSP00000370981
ENSCAFP00000014341	ENSP00000359240
ENSCAFP00000036335	ENSP00000345392
ENSCAFP00000039841	ENSP00000428679
ENSCAFP00000036868	ENSP00000394207
ENSCAFP00000041220	ENSP00000347755
ENSCAFP00000016482	ENSP00000352601
ENSCAFP00000011049	ENSP00000253193
ENSCAFP00000000960	ENSP00000276654
ENSCAFP00000010199	ENSP00000318607
ENSCAFP00000009831	ENSP00000371846
ENSCAFP00000011030	ENSP00000262653
ENSCAFP00000029410	ENSP00000268679
ENSCAFP00000013371	ENSP00000402257
ENSCAFP00000009703	ENSP00000221130
ENSCAFP00000021267	ENSP00000383365
ENSCAFP00000002860	ENSP00000434516
ENSCAFP00000005807	ENSP00000430031
ENSCAFP00000014755	ENSP00000350718
ENSCAFP00000009333	ENSP00000261226
ENSCAFP00000001181	ENSP00000384999
ENSCAFP00000021512	ENSP00000411688
ENSCAFP00000008269	ENSP00000332170
ENSCAFP00000040397	ENSP00000366280
ENSCAFP00000000133	ENSP00000251047
ENSCAFP00000026510	ENSP00000310431
ENSCAFP00000029650	ENSP00000258168
ENSCAFP00000030301	ENSP00000262340
ENSCAFP00000010357	ENSP00000261693
ENSCAFP00000012634	ENSP00000264896
ENSCAFP00000009599	ENSP00000399421
ENSCAFP00000026214	ENSP00000311318
ENSCAFP00000027626	ENSP00000322159
ENSCAFP00000026612	ENSP00000361306
ENSCAFP00000019248	ENSP00000384259
ENSCAFP00000042918	ENSP00000259205
ENSCAFP00000010781	ENSP00000259213
ENSCAFP00000010776	ENSP00000263326
ENSCAFP00000040581	ENSP00000376893
ENSCAFP00000010784	ENSP00000376896
ENSCAFP00000010796	ENSP00000259206
ENSCAFP00000032572	ENSP00000352614
ENSCAFP00000024420	ENSP00000254323
ENSCAFP00000010641	ENSP00000252744
ENSCAFP00000022104	ENSP00000381693
ENSCAFP00000035668	ENSP00000217407
ENSCAFP00000014457	ENSP00000417138
ENSCAFP00000002588	ENSP00000380594
ENSCAFP00000014876	ENSP00000264669
ENSCAFP00000007068	ENSP00000297532
ENSCAFP00000004684	ENSP00000258770
ENSCAFP00000008676	ENSP00000228641
ENSCAFP00000015142	ENSP00000241651
ENSCAFP00000008695	ENSP00000228644
ENSCAFP00000013332	ENSP00000250003
ENSCAFP00000005750	ENSP00000376368
ENSCAFP00000001909	ENSP00000345772
ENSCAFP00000022877	ENSP00000352926
ENSCAFP00000005516	ENSP00000472109
ENSCAFP00000011893	ENSP00000354588
ENSCAFP00000024798	ENSP00000318914
ENSCAFP00000006387	ENSP00000318131
ENSCAFP00000012951	ENSP00000429344
ENSCAFP00000025537	ENSP00000268919
ENSCAFP00000007130	ENSP00000361298
ENSCAFP00000002807	ENSP00000368464
ENSCAFP00000022394	ENSP00000343515
ENSCAFP00000035182	ENSP00000428426
ENSCAFP00000035135	ENSP00000313886
ENSCAFP00000024771	ENSP00000355261
ENSCAFP00000019592	ENSP00000425133
ENSCAFP00000010232	ENSP00000339484
ENSCAFP00000021714	ENSP00000388107
ENSCAFP00000021877	ENSP00000415243
ENSCAFP00000028655	ENSP00000367797
ENSCAFP00000033743	ENSP00000343200
ENSCAFP00000039994	ENSP00000414750
ENSCAFP00000030036	ENSP00000234701
ENSCAFP00000030030	ENSP00000359594
ENSCAFP00000030040	ENSP00000359596
ENSCAFP00000022071	ENSP00000473510
ENSCAFP00000033515	ENSP00000433664
ENSCAFP00000023268	ENSP00000364635
ENSCAFP00000023238	ENSP00000364620
ENSCAFP00000023191	ENSP00000364597
ENSCAFP00000023229	ENSP00000364609
ENSCAFP00000010002	ENSP00000278353
ENSCAFP00000001737	ENSP00000364412
ENSCAFP00000029582	ENSP00000219439
ENSCAFP00000012006	ENSP00000324831
ENSCAFP00000002201	ENSP00000315931
ENSCAFP00000029308	ENSP00000358814
ENSCAFP00000034710	ENSP00000451950
ENSCAFP00000034666	ENSP00000352717
ENSCAFP00000029760	ENSP00000391669
ENSCAFP00000017055	ENSP00000216733
ENSCAFP00000014358	ENSP00000368759
ENSCAFP00000017546	ENSP00000360387
ENSCAFP00000009494	ENSP00000333298
ENSCAFP00000027327	ENSP00000408411
ENSCAFP00000040914	ENSP00000357065
ENSCAFP00000032301	ENSP00000376899
ENSCAFP00000014421	ENSP00000358495
ENSCAFP00000014458	ENSP00000256652
ENSCAFP00000019938	ENSP00000298527
ENSCAFP00000019965	ENSP00000344563
ENSCAFP00000019951	ENSP00000347916
ENSCAFP00000019932	ENSP00000348074
ENSCAFP00000019886	ENSP00000302569
ENSCAFP00000019867	ENSP00000309124
ENSCAFP00000024324	ENSP00000350869
ENSCAFP00000011073	ENSP00000340083
ENSCAFP00000026159	ENSP00000361868
ENSCAFP00000008580	ENSP00000297737
ENSCAFP00000005796	ENSP00000406144
ENSCAFP00000002233	ENSP00000422496
ENSCAFP00000026836	ENSP00000323645
ENSCAFP00000002712	ENSP00000265729
ENSCAFP00000015417	ENSP00000394842
ENSCAFP00000039187	ENSP00000362807
ENSCAFP00000016267	ENSP00000264933
ENSCAFP00000027450	ENSP00000218089
ENSCAFP00000011019	ENSP00000372689
ENSCAFP00000021415	ENSP00000400359
ENSCAFP00000010509	ENSP00000407761
ENSCAFP00000021458	ENSP00000348775
ENSCAFP00000007433	ENSP00000293217
ENSCAFP00000010818	ENSP00000307697
ENSCAFP00000024076	ENSP00000420443
ENSCAFP00000024050	ENSP00000272133
ENSCAFP00000018889	ENSP00000310003
ENSCAFP00000004870	ENSP00000348944
ENSCAFP00000001500	ENSP00000349131
ENSCAFP00000010193	ENSP00000217260
ENSCAFP00000000995	ENSP00000276659
ENSCAFP00000011248	ENSP00000344937
ENSCAFP00000004734	ENSP00000308695
ENSCAFP00000040630	ENSP00000352849
ENSCAFP00000035133	ENSP00000371036
ENSCAFP00000008425	ENSP00000467107
ENSCAFP00000040454	ENSP00000216487
ENSCAFP00000007995	ENSP00000255006
ENSCAFP00000018837	ENSP00000310406
ENSCAFP00000018956	ENSP00000215862
ENSCAFP00000015163	ENSP00000232603
ENSCAFP00000014196	ENSP00000383333
ENSCAFP00000026515	ENSP00000347821
ENSCAFP00000007442	ENSP00000287814
ENSCAFP00000035219	ENSP00000262768
ENSCAFP00000040576	ENSP00000266085
ENSCAFP00000022333	ENSP00000218388
ENSCAFP00000011225	ENSP00000302199
ENSCAFP00000011449	ENSP00000378516
ENSCAFP00000034132	ENSP00000314556
ENSCAFP00000016678	ENSP00000347802
ENSCAFP00000028214	ENSP00000471252
ENSCAFP00000027764	ENSP00000427123
ENSCAFP00000001440	ENSP00000265339
ENSCAFP00000027185	ENSP00000360613
ENSCAFP00000040255	ENSP00000360116
ENSCAFP00000042803	ENSP00000264552
ENSCAFP00000027628	ENSP00000301037
ENSCAFP00000009860	ENSP00000381030
ENSCAFP00000016366	ENSP00000298630
ENSCAFP00000042255	ENSP00000349541
ENSCAFP00000003752	ENSP00000418668
ENSCAFP00000009586	ENSP00000307292
ENSCAFP00000037379	ENSP00000305675
ENSCAFP00000024542	ENSP00000290921
ENSCAFP00000036106	ENSP00000378504
ENSCAFP00000028973	ENSP00000416146
ENSCAFP00000005211	ENSP00000353025
ENSCAFP00000010723	ENSP00000351632
ENSCAFP00000014928	ENSP00000350673
ENSCAFP00000010842	ENSP00000241051
ENSCAFP00000010601	ENSP00000265036
ENSCAFP00000015910	ENSP00000344909
ENSCAFP00000001779	ENSP00000428976
ENSCAFP00000008700	ENSP00000447488
ENSCAFP00000005713	ENSP00000221459
ENSCAFP00000007922	ENSP00000361554
ENSCAFP00000002485	ENSP00000369375
ENSCAFP00000019768	ENSP00000075503
ENSCAFP00000027629	ENSP00000304908
ENSCAFP00000041604	ENSP00000363634
ENSCAFP00000000205	ENSP00000217515
ENSCAFP00000027611	ENSP00000226253
ENSCAFP00000003785	ENSP00000363988
ENSCAFP00000039239	ENSP00000360860
ENSCAFP00000014139	ENSP00000360891
ENSCAFP00000041582	ENSP00000360883
ENSCAFP00000021819	ENSP00000329668
ENSCAFP00000003204	ENSP00000364995
ENSCAFP00000030231	ENSP00000346577
ENSCAFP00000029795	ENSP00000362271
ENSCAFP00000005971	ENSP00000360939
ENSCAFP00000001720	ENSP00000378356
ENSCAFP00000010710	ENSP00000260753
ENSCAFP00000015765	ENSP00000331152
ENSCAFP00000040350	ENSP00000264444
ENSCAFP00000021931	ENSP00000337889
ENSCAFP00000024190	ENSP00000401867
ENSCAFP00000001774	ENSP00000326563
ENSCAFP00000011182	ENSP00000386660
ENSCAFP00000014199	ENSP00000370826
ENSCAFP00000019288	ENSP00000382204
ENSCAFP00000011773	ENSP00000360472
ENSCAFP00000010564	ENSP00000312273
ENSCAFP00000014169	ENSP00000302297
ENSCAFP00000001956	ENSP00000216068
ENSCAFP00000025701	ENSP00000477310
ENSCAFP00000026635	ENSP00000300571
ENSCAFP00000019465	ENSP00000228887
ENSCAFP00000019467	ENSP00000014914
ENSCAFP00000006790	ENSP00000376403
ENSCAFP00000011266	ENSP00000343464
ENSCAFP00000042346	ENSP00000357348
ENSCAFP00000012336	ENSP00000338272
ENSCAFP00000015053	ENSP00000369915
ENSCAFP00000025316	ENSP00000362616
ENSCAFP00000025745	ENSP00000362171
ENSCAFP00000011272	ENSP00000347730
ENSCAFP00000008218	ENSP00000354206
ENSCAFP00000036000	ENSP00000394757
ENSCAFP00000039647	ENSP00000441832
ENSCAFP00000009585	ENSP00000335544
ENSCAFP00000036103	ENSP00000295589
ENSCAFP00000040130	ENSP00000446058
ENSCAFP00000020218	ENSP00000290894
ENSCAFP00000025299	ENSP00000307369
ENSCAFP00000003477	ENSP00000366936
ENSCAFP00000008399	ENSP00000269349
ENSCAFP00000020138	ENSP00000326381
ENSCAFP00000014399	ENSP00000379396
ENSCAFP00000008612	ENSP00000446132
ENSCAFP00000015847	ENSP00000356265
ENSCAFP00000003805	ENSP00000341838
ENSCAFP00000014808	ENSP00000371331
ENSCAFP00000015880	ENSP00000354488
ENSCAFP00000005712	ENSP00000370542
ENSCAFP00000016522	ENSP00000344468
ENSCAFP00000042364	ENSP00000307046
ENSCAFP00000038599	ENSP00000361818
ENSCAFP00000008435	ENSP00000280886
ENSCAFP00000011978	ENSP00000301180
ENSCAFP00000031640	ENSP00000375151
ENSCAFP00000012357	ENSP00000434142
ENSCAFP00000012355	ENSP00000368391
ENSCAFP00000001951	ENSP00000341677
ENSCAFP00000036239	ENSP00000391200
ENSCAFP00000029345	ENSP00000415836
ENSCAFP00000025556	ENSP00000293771
ENSCAFP00000029694	ENSP00000361748
ENSCAFP00000013856	ENSP00000400113
ENSCAFP00000008548	ENSP00000403397
ENSCAFP00000011059	ENSP00000393453
ENSCAFP00000016449	ENSP00000322323
ENSCAFP00000016186	ENSP00000468308
ENSCAFP00000020520	ENSP00000263733
ENSCAFP00000016055	ENSP00000353007
ENSCAFP00000038130	ENSP00000260128
ENSCAFP00000000512	ENSP00000258145
ENSCAFP00000006229	ENSP00000313699
ENSCAFP00000024484	ENSP00000430620
ENSCAFP00000012230	ENSP00000264613
ENSCAFP00000034020	ENSP00000433999
ENSCAFP00000002920	ENSP00000360560
ENSCAFP00000025266	ENSP00000377369
[truncated: 11,628 more rows]
