# Supplementary material for: Reconstruction of proto-vertebrate, proto-cyclostome and proto-gnathostome genomes provides new insights into early vertebrate evolution
Source: Nat Commun. 2021 Jul 23;12:4489. doi: 10.1038/s41467-021-24573-z (PMC8302630; doi:10.1038/s41467-021-24573-z)
Supplement: Supplementary file 4 — Supplementary Data 1 [file 41467_2021_24573_MOESM4_ESM.zip › SuppData1/orthologs/CANFA-LEPOC.txt]

ENSCAFP00000014731	ENSLOCP00000009128
ENSCAFP00000004893	ENSLOCP00000003817
ENSCAFP00000000536	ENSLOCP00000021014
ENSCAFP00000026820	ENSLOCP00000007725
ENSCAFP00000014703	ENSLOCP00000009060
ENSCAFP00000027009	ENSLOCP00000011472
ENSCAFP00000014101	ENSLOCP00000009147
ENSCAFP00000010599	ENSLOCP00000020429
ENSCAFP00000041478	ENSLOCP00000019200
ENSCAFP00000011228	ENSLOCP00000007780
ENSCAFP00000025792	ENSLOCP00000017232
ENSCAFP00000025906	ENSLOCP00000018831
ENSCAFP00000020532	ENSLOCP00000009530
ENSCAFP00000000844	ENSLOCP00000020825
ENSCAFP00000019636	ENSLOCP00000005280
ENSCAFP00000008815	ENSLOCP00000013773
ENSCAFP00000012433	ENSLOCP00000010078
ENSCAFP00000022926	ENSLOCP00000007610
ENSCAFP00000015206	ENSLOCP00000002487
ENSCAFP00000003668	ENSLOCP00000020267
ENSCAFP00000003657	ENSLOCP00000020273
ENSCAFP00000007426	ENSLOCP00000019319
ENSCAFP00000035869	ENSLOCP00000007649
ENSCAFP00000041440	ENSLOCP00000019175
ENSCAFP00000026713	ENSLOCP00000012015
ENSCAFP00000028894	ENSLOCP00000001624
ENSCAFP00000010159	ENSLOCP00000001262
ENSCAFP00000027741	ENSLOCP00000007089
ENSCAFP00000025741	ENSLOCP00000017180
ENSCAFP00000023060	ENSLOCP00000005887
ENSCAFP00000029957	ENSLOCP00000005999
ENSCAFP00000007014	ENSLOCP00000020663
ENSCAFP00000001849	ENSLOCP00000014860
ENSCAFP00000025988	ENSLOCP00000017952
ENSCAFP00000029580	ENSLOCP00000008038
ENSCAFP00000027190	ENSLOCP00000010721
ENSCAFP00000032029	ENSLOCP00000002259
ENSCAFP00000012523	ENSLOCP00000021479
ENSCAFP00000012528	ENSLOCP00000002287
ENSCAFP00000012512	ENSLOCP00000002248
ENSCAFP00000021250	ENSLOCP00000021874
ENSCAFP00000014319	ENSLOCP00000009980
ENSCAFP00000038033	ENSLOCP00000014738
ENSCAFP00000025582	ENSLOCP00000012061
ENSCAFP00000019089	ENSLOCP00000003317
ENSCAFP00000035150	ENSLOCP00000011989
ENSCAFP00000003298	ENSLOCP00000017354
ENSCAFP00000002012	ENSLOCP00000012353
ENSCAFP00000024610	ENSLOCP00000004132
ENSCAFP00000012157	ENSLOCP00000006157
ENSCAFP00000024137	ENSLOCP00000018214
ENSCAFP00000027297	ENSLOCP00000005255
ENSCAFP00000018115	ENSLOCP00000007900
ENSCAFP00000015735	ENSLOCP00000015688
ENSCAFP00000017392	ENSLOCP00000010023
ENSCAFP00000030690	ENSLOCP00000004830
ENSCAFP00000018258	ENSLOCP00000020756
ENSCAFP00000025261	ENSLOCP00000013047
ENSCAFP00000011525	ENSLOCP00000016356
ENSCAFP00000012786	ENSLOCP00000009007
ENSCAFP00000000688	ENSLOCP00000012360
ENSCAFP00000004119	ENSLOCP00000014277
ENSCAFP00000037844	ENSLOCP00000007849
ENSCAFP00000019894	ENSLOCP00000008437
ENSCAFP00000004239	ENSLOCP00000014423
ENSCAFP00000041229	ENSLOCP00000020956
ENSCAFP00000039048	ENSLOCP00000015752
ENSCAFP00000025974	ENSLOCP00000013775
ENSCAFP00000000191	ENSLOCP00000004341
ENSCAFP00000016481	ENSLOCP00000017705
ENSCAFP00000011295	ENSLOCP00000011055
ENSCAFP00000041377	ENSLOCP00000010892
ENSCAFP00000011055	ENSLOCP00000001142
ENSCAFP00000037675	ENSLOCP00000007583
ENSCAFP00000028469	ENSLOCP00000006346
ENSCAFP00000005175	ENSLOCP00000000889
ENSCAFP00000000678	ENSLOCP00000020036
ENSCAFP00000004185	ENSLOCP00000008734
ENSCAFP00000001898	ENSLOCP00000014576
ENSCAFP00000019583	ENSLOCP00000005373
ENSCAFP00000034643	ENSLOCP00000004761
ENSCAFP00000010553	ENSLOCP00000006533
ENSCAFP00000011914	ENSLOCP00000019487
ENSCAFP00000013282	ENSLOCP00000001361
ENSCAFP00000012034	ENSLOCP00000007874
ENSCAFP00000001467	ENSLOCP00000013471
ENSCAFP00000028666	ENSLOCP00000001954
ENSCAFP00000022241	ENSLOCP00000002578
ENSCAFP00000016043	ENSLOCP00000017726
ENSCAFP00000016786	ENSLOCP00000009983
ENSCAFP00000018033	ENSLOCP00000012953
ENSCAFP00000030540	ENSLOCP00000021847
ENSCAFP00000035073	ENSLOCP00000005920
ENSCAFP00000013243	ENSLOCP00000019306
ENSCAFP00000014218	ENSLOCP00000006448
ENSCAFP00000042751	ENSLOCP00000011240
ENSCAFP00000022068	ENSLOCP00000006499
ENSCAFP00000021938	ENSLOCP00000001682
ENSCAFP00000023624	ENSLOCP00000017649
ENSCAFP00000001306	ENSLOCP00000013021
ENSCAFP00000020713	ENSLOCP00000006143
ENSCAFP00000023867	ENSLOCP00000004694
ENSCAFP00000013047	ENSLOCP00000008680
ENSCAFP00000026382	ENSLOCP00000018185
ENSCAFP00000009752	ENSLOCP00000020346
ENSCAFP00000007928	ENSLOCP00000005737
ENSCAFP00000027825	ENSLOCP00000018546
ENSCAFP00000021439	ENSLOCP00000016171
ENSCAFP00000018637	ENSLOCP00000006853
ENSCAFP00000004138	ENSLOCP00000019163
ENSCAFP00000025317	ENSLOCP00000009632
ENSCAFP00000027841	ENSLOCP00000010916
ENSCAFP00000029742	ENSLOCP00000003607
ENSCAFP00000016350	ENSLOCP00000011033
ENSCAFP00000005947	ENSLOCP00000003380
ENSCAFP00000021524	ENSLOCP00000002426
ENSCAFP00000019815	ENSLOCP00000012613
ENSCAFP00000016801	ENSLOCP00000016794
ENSCAFP00000031903	ENSLOCP00000010539
ENSCAFP00000030461	ENSLOCP00000006545
ENSCAFP00000036507	ENSLOCP00000000660
ENSCAFP00000019811	ENSLOCP00000012614
ENSCAFP00000029719	ENSLOCP00000003234
ENSCAFP00000022462	ENSLOCP00000010397
ENSCAFP00000020467	ENSLOCP00000017388
ENSCAFP00000011995	ENSLOCP00000009421
ENSCAFP00000018117	ENSLOCP00000010161
ENSCAFP00000021690	ENSLOCP00000016126
ENSCAFP00000022596	ENSLOCP00000005393
ENSCAFP00000023182	ENSLOCP00000004568
ENSCAFP00000018253	ENSLOCP00000012552
ENSCAFP00000002791	ENSLOCP00000012928
ENSCAFP00000014825	ENSLOCP00000014564
ENSCAFP00000007048	ENSLOCP00000011332
ENSCAFP00000017550	ENSLOCP00000009470
ENSCAFP00000037940	ENSLOCP00000012355
ENSCAFP00000007818	ENSLOCP00000019262
ENSCAFP00000018354	ENSLOCP00000011077
ENSCAFP00000024345	ENSLOCP00000017982
ENSCAFP00000010341	ENSLOCP00000011435
ENSCAFP00000010262	ENSLOCP00000003826
ENSCAFP00000001922	ENSLOCP00000011874
ENSCAFP00000005678	ENSLOCP00000021247
ENSCAFP00000000979	ENSLOCP00000018907
ENSCAFP00000022990	ENSLOCP00000018175
ENSCAFP00000018541	ENSLOCP00000011105
ENSCAFP00000001491	ENSLOCP00000012449
ENSCAFP00000018897	ENSLOCP00000014471
ENSCAFP00000002001	ENSLOCP00000014491
ENSCAFP00000017225	ENSLOCP00000016691
ENSCAFP00000025707	ENSLOCP00000010175
ENSCAFP00000001025	ENSLOCP00000010143
ENSCAFP00000029725	ENSLOCP00000003063
ENSCAFP00000022577	ENSLOCP00000003082
ENSCAFP00000013959	ENSLOCP00000010983
ENSCAFP00000013459	ENSLOCP00000018480
ENSCAFP00000007656	ENSLOCP00000001148
ENSCAFP00000004543	ENSLOCP00000007419
ENSCAFP00000042734	ENSLOCP00000007580
ENSCAFP00000004699	ENSLOCP00000003101
ENSCAFP00000023374	ENSLOCP00000015600
ENSCAFP00000033673	ENSLOCP00000014762
ENSCAFP00000015628	ENSLOCP00000014741
ENSCAFP00000018107	ENSLOCP00000016111
ENSCAFP00000041937	ENSLOCP00000004793
ENSCAFP00000018097	ENSLOCP00000016120
ENSCAFP00000021381	ENSLOCP00000011258
ENSCAFP00000020181	ENSLOCP00000008502
ENSCAFP00000003057	ENSLOCP00000010754
ENSCAFP00000042913	ENSLOCP00000005040
ENSCAFP00000030233	ENSLOCP00000004226
ENSCAFP00000007396	ENSLOCP00000005477
ENSCAFP00000041421	ENSLOCP00000020195
ENSCAFP00000007210	ENSLOCP00000019518
ENSCAFP00000018683	ENSLOCP00000005716
ENSCAFP00000001179	ENSLOCP00000003844
ENSCAFP00000032670	ENSLOCP00000016149
ENSCAFP00000005013	ENSLOCP00000003765
ENSCAFP00000027366	ENSLOCP00000008575
ENSCAFP00000027533	ENSLOCP00000015553
ENSCAFP00000037510	ENSLOCP00000002907
ENSCAFP00000019445	ENSLOCP00000015909
ENSCAFP00000042805	ENSLOCP00000019661
ENSCAFP00000027189	ENSLOCP00000012721
ENSCAFP00000015344	ENSLOCP00000014558
ENSCAFP00000015347	ENSLOCP00000014569
ENSCAFP00000001267	ENSLOCP00000021146
ENSCAFP00000036079	ENSLOCP00000004485
ENSCAFP00000007816	ENSLOCP00000015256
ENSCAFP00000011829	ENSLOCP00000001796
ENSCAFP00000030086	ENSLOCP00000006578
ENSCAFP00000023803	ENSLOCP00000010716
ENSCAFP00000001165	ENSLOCP00000012649
ENSCAFP00000016128	ENSLOCP00000015071
ENSCAFP00000020918	ENSLOCP00000018253
ENSCAFP00000040632	ENSLOCP00000007361
ENSCAFP00000003004	ENSLOCP00000013226
ENSCAFP00000025369	ENSLOCP00000013456
ENSCAFP00000029086	ENSLOCP00000008342
ENSCAFP00000004896	ENSLOCP00000002711
ENSCAFP00000026399	ENSLOCP00000014306
ENSCAFP00000004789	ENSLOCP00000019744
ENSCAFP00000010033	ENSLOCP00000007166
ENSCAFP00000021003	ENSLOCP00000002488
ENSCAFP00000003598	ENSLOCP00000021031
ENSCAFP00000030367	ENSLOCP00000020394
ENSCAFP00000014716	ENSLOCP00000001781
ENSCAFP00000004331	ENSLOCP00000014227
ENSCAFP00000002488	ENSLOCP00000003808
ENSCAFP00000028722	ENSLOCP00000001299
ENSCAFP00000034674	ENSLOCP00000004757
ENSCAFP00000030999	ENSLOCP00000014258
ENSCAFP00000013904	ENSLOCP00000013970
ENSCAFP00000009236	ENSLOCP00000018471
ENSCAFP00000036371	ENSLOCP00000011010
ENSCAFP00000016465	ENSLOCP00000005447
ENSCAFP00000025949	ENSLOCP00000017282
ENSCAFP00000019067	ENSLOCP00000008429
ENSCAFP00000021123	ENSLOCP00000016725
ENSCAFP00000002566	ENSLOCP00000019522
ENSCAFP00000002572	ENSLOCP00000019526
ENSCAFP00000002573	ENSLOCP00000019528
ENSCAFP00000015681	ENSLOCP00000017521
ENSCAFP00000015697	ENSLOCP00000017582
ENSCAFP00000008315	ENSLOCP00000016494
ENSCAFP00000014368	ENSLOCP00000001689
ENSCAFP00000001557	ENSLOCP00000015630
ENSCAFP00000004162	ENSLOCP00000001541
ENSCAFP00000023110	ENSLOCP00000007379
ENSCAFP00000006542	ENSLOCP00000018274
ENSCAFP00000022969	ENSLOCP00000012349
ENSCAFP00000040206	ENSLOCP00000012336
ENSCAFP00000003716	ENSLOCP00000020213
ENSCAFP00000003708	ENSLOCP00000020214
ENSCAFP00000012996	ENSLOCP00000006247
ENSCAFP00000027024	ENSLOCP00000012176
ENSCAFP00000028252	ENSLOCP00000004731
ENSCAFP00000018239	ENSLOCP00000009358
ENSCAFP00000001241	ENSLOCP00000020426
ENSCAFP00000013467	ENSLOCP00000006899
ENSCAFP00000006489	ENSLOCP00000019725
ENSCAFP00000021364	ENSLOCP00000014625
ENSCAFP00000014166	ENSLOCP00000011702
ENSCAFP00000002917	ENSLOCP00000020251
ENSCAFP00000004775	ENSLOCP00000020287
ENSCAFP00000010009	ENSLOCP00000007217
ENSCAFP00000011007	ENSLOCP00000000876
ENSCAFP00000030087	ENSLOCP00000003376
ENSCAFP00000001366	ENSLOCP00000011255
ENSCAFP00000001321	ENSLOCP00000021189
ENSCAFP00000043077	ENSLOCP00000002235
ENSCAFP00000041266	ENSLOCP00000018778
ENSCAFP00000004485	ENSLOCP00000003471
ENSCAFP00000040526	ENSLOCP00000022429
ENSCAFP00000015470	ENSLOCP00000021935
ENSCAFP00000042532	ENSLOCP00000022309
ENSCAFP00000035513	ENSLOCP00000017842
ENSCAFP00000012421	ENSLOCP00000002207
ENSCAFP00000024642	ENSLOCP00000011741
ENSCAFP00000010770	ENSLOCP00000000046
ENSCAFP00000024338	ENSLOCP00000016875
ENSCAFP00000006187	ENSLOCP00000014518
ENSCAFP00000025113	ENSLOCP00000017175
ENSCAFP00000005216	ENSLOCP00000010114
ENSCAFP00000017041	ENSLOCP00000011158
ENSCAFP00000039810	ENSLOCP00000006055
ENSCAFP00000020878	ENSLOCP00000013984
ENSCAFP00000002131	ENSLOCP00000021070
ENSCAFP00000028913	ENSLOCP00000001317
ENSCAFP00000042339	ENSLOCP00000007029
ENSCAFP00000036076	ENSLOCP00000016847
ENSCAFP00000008259	ENSLOCP00000015642
ENSCAFP00000022787	ENSLOCP00000010365
ENSCAFP00000041145	ENSLOCP00000011542
ENSCAFP00000018218	ENSLOCP00000012590
ENSCAFP00000031887	ENSLOCP00000004821
ENSCAFP00000028664	ENSLOCP00000006897
ENSCAFP00000020325	ENSLOCP00000001873
ENSCAFP00000010756	ENSLOCP00000000044
ENSCAFP00000004620	ENSLOCP00000020944
ENSCAFP00000008390	ENSLOCP00000007623
ENSCAFP00000028873	ENSLOCP00000002575
ENSCAFP00000025456	ENSLOCP00000013512
ENSCAFP00000002279	ENSLOCP00000014668
ENSCAFP00000030020	ENSLOCP00000006242
ENSCAFP00000029648	ENSLOCP00000007493
ENSCAFP00000018839	ENSLOCP00000009760
ENSCAFP00000041849	ENSLOCP00000005861
ENSCAFP00000019099	ENSLOCP00000001848
ENSCAFP00000042471	ENSLOCP00000008215
ENSCAFP00000037953	ENSLOCP00000008179
ENSCAFP00000009132	ENSLOCP00000020208
ENSCAFP00000008783	ENSLOCP00000003504
ENSCAFP00000013874	ENSLOCP00000002245
ENSCAFP00000039644	ENSLOCP00000005952
ENSCAFP00000017037	ENSLOCP00000017532
ENSCAFP00000001426	ENSLOCP00000021347
ENSCAFP00000010681	ENSLOCP00000006072
ENSCAFP00000008523	ENSLOCP00000015458
ENSCAFP00000021553	ENSLOCP00000014030
ENSCAFP00000029683	ENSLOCP00000004614
ENSCAFP00000020737	ENSLOCP00000011185
ENSCAFP00000000032	ENSLOCP00000004811
ENSCAFP00000039820	ENSLOCP00000016808
ENSCAFP00000025905	ENSLOCP00000006604
ENSCAFP00000039613	ENSLOCP00000013803
ENSCAFP00000037408	ENSLOCP00000000222
ENSCAFP00000029570	ENSLOCP00000001823
ENSCAFP00000024003	ENSLOCP00000021302
ENSCAFP00000005367	ENSLOCP00000002027
ENSCAFP00000022150	ENSLOCP00000013996
ENSCAFP00000029639	ENSLOCP00000000159
ENSCAFP00000013939	ENSLOCP00000003313
ENSCAFP00000018700	ENSLOCP00000005911
ENSCAFP00000001191	ENSLOCP00000003804
ENSCAFP00000012166	ENSLOCP00000019706
ENSCAFP00000018942	ENSLOCP00000009318
ENSCAFP00000003177	ENSLOCP00000013492
ENSCAFP00000023790	ENSLOCP00000020482
ENSCAFP00000018292	ENSLOCP00000005332
ENSCAFP00000028954	ENSLOCP00000006122
ENSCAFP00000019683	ENSLOCP00000013953
ENSCAFP00000014137	ENSLOCP00000010520
ENSCAFP00000020384	ENSLOCP00000011038
ENSCAFP00000009003	ENSLOCP00000010581
ENSCAFP00000026323	ENSLOCP00000018383
ENSCAFP00000037494	ENSLOCP00000022225
ENSCAFP00000008824	ENSLOCP00000015485
ENSCAFP00000024276	ENSLOCP00000001520
ENSCAFP00000004919	ENSLOCP00000021137
ENSCAFP00000005317	ENSLOCP00000019545
ENSCAFP00000015478	ENSLOCP00000002445
ENSCAFP00000027600	ENSLOCP00000006609
ENSCAFP00000022673	ENSLOCP00000007633
ENSCAFP00000001958	ENSLOCP00000002749
ENSCAFP00000012263	ENSLOCP00000007449
ENSCAFP00000004740	ENSLOCP00000020390
ENSCAFP00000006886	ENSLOCP00000019935
ENSCAFP00000002376	ENSLOCP00000012033
ENSCAFP00000013729	ENSLOCP00000002181
ENSCAFP00000021570	ENSLOCP00000001598
ENSCAFP00000013230	ENSLOCP00000007296
ENSCAFP00000036551	ENSLOCP00000011440
ENSCAFP00000002446	ENSLOCP00000015471
ENSCAFP00000038471	ENSLOCP00000007844
ENSCAFP00000002925	ENSLOCP00000014117
ENSCAFP00000011342	ENSLOCP00000008628
ENSCAFP00000031222	ENSLOCP00000008910
ENSCAFP00000027100	ENSLOCP00000002496
ENSCAFP00000024154	ENSLOCP00000009982
ENSCAFP00000002697	ENSLOCP00000019193
ENSCAFP00000027229	ENSLOCP00000016722
ENSCAFP00000038401	ENSLOCP00000011965
ENSCAFP00000013877	ENSLOCP00000005783
ENSCAFP00000005116	ENSLOCP00000019185
ENSCAFP00000020107	ENSLOCP00000012674
ENSCAFP00000003966	ENSLOCP00000020893
ENSCAFP00000013583	ENSLOCP00000011473
ENSCAFP00000019645	ENSLOCP00000005296
ENSCAFP00000004554	ENSLOCP00000003378
ENSCAFP00000042713	ENSLOCP00000007257
ENSCAFP00000009964	ENSLOCP00000021652
ENSCAFP00000018157	ENSLOCP00000022460
ENSCAFP00000004942	ENSLOCP00000019618
ENSCAFP00000020374	ENSLOCP00000008543
ENSCAFP00000015121	ENSLOCP00000013145
ENSCAFP00000027678	ENSLOCP00000021590
ENSCAFP00000021753	ENSLOCP00000008685
ENSCAFP00000028620	ENSLOCP00000008726
ENSCAFP00000020375	ENSLOCP00000010061
ENSCAFP00000038936	ENSLOCP00000011092
ENSCAFP00000004845	ENSLOCP00000021278
ENSCAFP00000026000	ENSLOCP00000010840
ENSCAFP00000029873	ENSLOCP00000012831
ENSCAFP00000000550	ENSLOCP00000021018
ENSCAFP00000009897	ENSLOCP00000000167
ENSCAFP00000031869	ENSLOCP00000000654
ENSCAFP00000032071	ENSLOCP00000011013
ENSCAFP00000001786	ENSLOCP00000011651
ENSCAFP00000038509	ENSLOCP00000013287
ENSCAFP00000037679	ENSLOCP00000008358
ENSCAFP00000005292	ENSLOCP00000020447
ENSCAFP00000013398	ENSLOCP00000014891
ENSCAFP00000035883	ENSLOCP00000002608
ENSCAFP00000011536	ENSLOCP00000006698
ENSCAFP00000020404	ENSLOCP00000015784
ENSCAFP00000006427	ENSLOCP00000009322
ENSCAFP00000015605	ENSLOCP00000010217
ENSCAFP00000024052	ENSLOCP00000015129
ENSCAFP00000025530	ENSLOCP00000017122
ENSCAFP00000009488	ENSLOCP00000010059
ENSCAFP00000023599	ENSLOCP00000016032
ENSCAFP00000007651	ENSLOCP00000011120
ENSCAFP00000011875	ENSLOCP00000004451
ENSCAFP00000024108	ENSLOCP00000003772
ENSCAFP00000015277	ENSLOCP00000014513
ENSCAFP00000027492	ENSLOCP00000005710
ENSCAFP00000014581	ENSLOCP00000004014
ENSCAFP00000035619	ENSLOCP00000007253
ENSCAFP00000024019	ENSLOCP00000014694
ENSCAFP00000031589	ENSLOCP00000004225
ENSCAFP00000017479	ENSLOCP00000003011
ENSCAFP00000036252	ENSLOCP00000007157
ENSCAFP00000036663	ENSLOCP00000021695
ENSCAFP00000013903	ENSLOCP00000005017
ENSCAFP00000008996	ENSLOCP00000010525
ENSCAFP00000002884	ENSLOCP00000017345
ENSCAFP00000024409	ENSLOCP00000015305
ENSCAFP00000007560	ENSLOCP00000016622
ENSCAFP00000001057	ENSLOCP00000019775
ENSCAFP00000005803	ENSLOCP00000020501
ENSCAFP00000026118	ENSLOCP00000010259
ENSCAFP00000028279	ENSLOCP00000004705
ENSCAFP00000027873	ENSLOCP00000008128
ENSCAFP00000027380	ENSLOCP00000008481
ENSCAFP00000040628	ENSLOCP00000005652
ENSCAFP00000018734	ENSLOCP00000009356
ENSCAFP00000003369	ENSLOCP00000001805
ENSCAFP00000000511	ENSLOCP00000014068
ENSCAFP00000008964	ENSLOCP00000020186
ENSCAFP00000027972	ENSLOCP00000010723
ENSCAFP00000027955	ENSLOCP00000010751
ENSCAFP00000027458	ENSLOCP00000009672
ENSCAFP00000027446	ENSLOCP00000009644
ENSCAFP00000013818	ENSLOCP00000021427
ENSCAFP00000021258	ENSLOCP00000006662
ENSCAFP00000021749	ENSLOCP00000021899
ENSCAFP00000010606	ENSLOCP00000006228
ENSCAFP00000013783	ENSLOCP00000000800
ENSCAFP00000014278	ENSLOCP00000008781
ENSCAFP00000017072	ENSLOCP00000002761
ENSCAFP00000010647	ENSLOCP00000005977
ENSCAFP00000026031	ENSLOCP00000018454
ENSCAFP00000011396	ENSLOCP00000006716
ENSCAFP00000007003	ENSLOCP00000011321
ENSCAFP00000002982	ENSLOCP00000019560
ENSCAFP00000010757	ENSLOCP00000005913
ENSCAFP00000016804	ENSLOCP00000003782
ENSCAFP00000013721	ENSLOCP00000016038
ENSCAFP00000013170	ENSLOCP00000012784
ENSCAFP00000014998	ENSLOCP00000005472
ENSCAFP00000020477	ENSLOCP00000005232
ENSCAFP00000004081	ENSLOCP00000014168
ENSCAFP00000000938	ENSLOCP00000000168
ENSCAFP00000026148	ENSLOCP00000010130
ENSCAFP00000030253	ENSLOCP00000004123
ENSCAFP00000036535	ENSLOCP00000009388
ENSCAFP00000005014	ENSLOCP00000005993
ENSCAFP00000024021	ENSLOCP00000016715
ENSCAFP00000038277	ENSLOCP00000002485
ENSCAFP00000024667	ENSLOCP00000004068
ENSCAFP00000014770	ENSLOCP00000013462
ENSCAFP00000027739	ENSLOCP00000007915
ENSCAFP00000005389	ENSLOCP00000010992
ENSCAFP00000012208	ENSLOCP00000018843
ENSCAFP00000035961	ENSLOCP00000011195
ENSCAFP00000024410	ENSLOCP00000015154
ENSCAFP00000004364	ENSLOCP00000018674
ENSCAFP00000014759	ENSLOCP00000015904
ENSCAFP00000013933	ENSLOCP00000002233
ENSCAFP00000001409	ENSLOCP00000021344
ENSCAFP00000019708	ENSLOCP00000017437
ENSCAFP00000013071	ENSLOCP00000007332
ENSCAFP00000019667	ENSLOCP00000017678
ENSCAFP00000014784	ENSLOCP00000016692
ENSCAFP00000012942	ENSLOCP00000009637
ENSCAFP00000034803	ENSLOCP00000011477
ENSCAFP00000035306	ENSLOCP00000010337
ENSCAFP00000027335	ENSLOCP00000005346
ENSCAFP00000023001	ENSLOCP00000020448
ENSCAFP00000005627	ENSLOCP00000020509
ENSCAFP00000042901	ENSLOCP00000003567
ENSCAFP00000008944	ENSLOCP00000010718
ENSCAFP00000024882	ENSLOCP00000018366
ENSCAFP00000006746	ENSLOCP00000013425
ENSCAFP00000002508	ENSLOCP00000014830
ENSCAFP00000037475	ENSLOCP00000007760
ENSCAFP00000041417	ENSLOCP00000009722
ENSCAFP00000021028	ENSLOCP00000002448
ENSCAFP00000022735	ENSLOCP00000002374
ENSCAFP00000042451	ENSLOCP00000001500
ENSCAFP00000021134	ENSLOCP00000004242
ENSCAFP00000042686	ENSLOCP00000011089
ENSCAFP00000014131	ENSLOCP00000016565
ENSCAFP00000025104	ENSLOCP00000018142
ENSCAFP00000017529	ENSLOCP00000017846
ENSCAFP00000028361	ENSLOCP00000007534
ENSCAFP00000029349	ENSLOCP00000003529
ENSCAFP00000042579	ENSLOCP00000016401
ENSCAFP00000020955	ENSLOCP00000018245
ENSCAFP00000019966	ENSLOCP00000004841
ENSCAFP00000020445	ENSLOCP00000005570
ENSCAFP00000020220	ENSLOCP00000016283
ENSCAFP00000000213	ENSLOCP00000004148
ENSCAFP00000023411	ENSLOCP00000016582
ENSCAFP00000004772	ENSLOCP00000019749
ENSCAFP00000010967	ENSLOCP00000018478
ENSCAFP00000018144	ENSLOCP00000020203
ENSCAFP00000002550	ENSLOCP00000020679
ENSCAFP00000018686	ENSLOCP00000003330
ENSCAFP00000008070	ENSLOCP00000002611
ENSCAFP00000015204	ENSLOCP00000001895
ENSCAFP00000026719	ENSLOCP00000018089
ENSCAFP00000033564	ENSLOCP00000002743
ENSCAFP00000033192	ENSLOCP00000017875
ENSCAFP00000031787	ENSLOCP00000014848
ENSCAFP00000027307	ENSLOCP00000018765
ENSCAFP00000009569	ENSLOCP00000012122
ENSCAFP00000024567	ENSLOCP00000016689
ENSCAFP00000011460	ENSLOCP00000009744
ENSCAFP00000022476	ENSLOCP00000010411
ENSCAFP00000016511	ENSLOCP00000007095
ENSCAFP00000030051	ENSLOCP00000004760
ENSCAFP00000017095	ENSLOCP00000002781
ENSCAFP00000008426	ENSLOCP00000007716
ENSCAFP00000014145	ENSLOCP00000009183
ENSCAFP00000000711	ENSLOCP00000011977
ENSCAFP00000018208	ENSLOCP00000004543
ENSCAFP00000026469	ENSLOCP00000008045
ENSCAFP00000029071	ENSLOCP00000002797
ENSCAFP00000006235	ENSLOCP00000018336
ENSCAFP00000020484	ENSLOCP00000017324
ENSCAFP00000023862	ENSLOCP00000004852
ENSCAFP00000040579	ENSLOCP00000014275
ENSCAFP00000036692	ENSLOCP00000014296
ENSCAFP00000026420	ENSLOCP00000014267
ENSCAFP00000017789	ENSLOCP00000017734
ENSCAFP00000013295	ENSLOCP00000007190
ENSCAFP00000005569	ENSLOCP00000007552
ENSCAFP00000005913	ENSLOCP00000008912
ENSCAFP00000020169	ENSLOCP00000011268
ENSCAFP00000004319	ENSLOCP00000014255
ENSCAFP00000000488	ENSLOCP00000015416
ENSCAFP00000020929	ENSLOCP00000014402
ENSCAFP00000024294	ENSLOCP00000010755
ENSCAFP00000000867	ENSLOCP00000010301
ENSCAFP00000041094	ENSLOCP00000004403
ENSCAFP00000024952	ENSLOCP00000016384
ENSCAFP00000008454	ENSLOCP00000019211
ENSCAFP00000024968	ENSLOCP00000007969
ENSCAFP00000013819	ENSLOCP00000014935
ENSCAFP00000018695	ENSLOCP00000001191
ENSCAFP00000039921	ENSLOCP00000003263
ENSCAFP00000000121	ENSLOCP00000004920
ENSCAFP00000017820	ENSLOCP00000011921
ENSCAFP00000024586	ENSLOCP00000013274
ENSCAFP00000014427	ENSLOCP00000015509
ENSCAFP00000015058	ENSLOCP00000000745
ENSCAFP00000010182	ENSLOCP00000007657
ENSCAFP00000018594	ENSLOCP00000019895
ENSCAFP00000041042	ENSLOCP00000004097
ENSCAFP00000017213	ENSLOCP00000002772
ENSCAFP00000018712	ENSLOCP00000001134
ENSCAFP00000015207	ENSLOCP00000011424
ENSCAFP00000017680	ENSLOCP00000007064
ENSCAFP00000014886	ENSLOCP00000011679
ENSCAFP00000010829	ENSLOCP00000018784
ENSCAFP00000008566	ENSLOCP00000015542
ENSCAFP00000014939	ENSLOCP00000015277
ENSCAFP00000041584	ENSLOCP00000012075
ENSCAFP00000017275	ENSLOCP00000000813
ENSCAFP00000026384	ENSLOCP00000009666
ENSCAFP00000037413	ENSLOCP00000017376
ENSCAFP00000009638	ENSLOCP00000013227
ENSCAFP00000007269	ENSLOCP00000014125
ENSCAFP00000026870	ENSLOCP00000001838
ENSCAFP00000007005	ENSLOCP00000002962
ENSCAFP00000030275	ENSLOCP00000010450
ENSCAFP00000004219	ENSLOCP00000006384
ENSCAFP00000014869	ENSLOCP00000016723
ENSCAFP00000014452	ENSLOCP00000004098
ENSCAFP00000006985	ENSLOCP00000005348
ENSCAFP00000019835	ENSLOCP00000001908
ENSCAFP00000038493	ENSLOCP00000002105
ENSCAFP00000039860	ENSLOCP00000003347
ENSCAFP00000036390	ENSLOCP00000020568
ENSCAFP00000003118	ENSLOCP00000013460
ENSCAFP00000024747	ENSLOCP00000003278
ENSCAFP00000027224	ENSLOCP00000017197
ENSCAFP00000015466	ENSLOCP00000002012
ENSCAFP00000023037	ENSLOCP00000017946
ENSCAFP00000005192	ENSLOCP00000019441
ENSCAFP00000019298	ENSLOCP00000008031
ENSCAFP00000003144	ENSLOCP00000020169
ENSCAFP00000014194	ENSLOCP00000016251
ENSCAFP00000017664	ENSLOCP00000008421
ENSCAFP00000003141	ENSLOCP00000020167
ENSCAFP00000000408	ENSLOCP00000004616
ENSCAFP00000037362	ENSLOCP00000012295
ENSCAFP00000035063	ENSLOCP00000012285
ENSCAFP00000024551	ENSLOCP00000013449
ENSCAFP00000020603	ENSLOCP00000006181
ENSCAFP00000006920	ENSLOCP00000003148
ENSCAFP00000003692	ENSLOCP00000001086
ENSCAFP00000021617	ENSLOCP00000009464
ENSCAFP00000003412	ENSLOCP00000021150
ENSCAFP00000013912	ENSLOCP00000012853
ENSCAFP00000010288	ENSLOCP00000003947
ENSCAFP00000000189	ENSLOCP00000004308
ENSCAFP00000023336	ENSLOCP00000016541
ENSCAFP00000028793	ENSLOCP00000007164
ENSCAFP00000012593	ENSLOCP00000009019
ENSCAFP00000019114	ENSLOCP00000011956
ENSCAFP00000023342	ENSLOCP00000017420
ENSCAFP00000033932	ENSLOCP00000001998
ENSCAFP00000009658	ENSLOCP00000010504
ENSCAFP00000035463	ENSLOCP00000001425
ENSCAFP00000014481	ENSLOCP00000013636
ENSCAFP00000024482	ENSLOCP00000014553
ENSCAFP00000009645	ENSLOCP00000012228
ENSCAFP00000013621	ENSLOCP00000018388
ENSCAFP00000001811	ENSLOCP00000011630
ENSCAFP00000024565	ENSLOCP00000016440
ENSCAFP00000014694	ENSLOCP00000010439
ENSCAFP00000035067	ENSLOCP00000007490
ENSCAFP00000002091	ENSLOCP00000010438
ENSCAFP00000000527	ENSLOCP00000019916
ENSCAFP00000017503	ENSLOCP00000011725
ENSCAFP00000006727	ENSLOCP00000018155
ENSCAFP00000017281	ENSLOCP00000001788
ENSCAFP00000011557	ENSLOCP00000010951
ENSCAFP00000037714	ENSLOCP00000005139
ENSCAFP00000037565	ENSLOCP00000007013
ENSCAFP00000026565	ENSLOCP00000017561
ENSCAFP00000038444	ENSLOCP00000007882
ENSCAFP00000004976	ENSLOCP00000020782
ENSCAFP00000014992	ENSLOCP00000010907
ENSCAFP00000003932	ENSLOCP00000009708
ENSCAFP00000021277	ENSLOCP00000009331
ENSCAFP00000020370	ENSLOCP00000011051
ENSCAFP00000002995	ENSLOCP00000020362
ENSCAFP00000038986	ENSLOCP00000021272
ENSCAFP00000011031	ENSLOCP00000013196
ENSCAFP00000037092	ENSLOCP00000016583
ENSCAFP00000030225	ENSLOCP00000004572
ENSCAFP00000026876	ENSLOCP00000012068
ENSCAFP00000028871	ENSLOCP00000002644
ENSCAFP00000027665	ENSLOCP00000018900
ENSCAFP00000042142	ENSLOCP00000020306
ENSCAFP00000001041	ENSLOCP00000019769
ENSCAFP00000009830	ENSLOCP00000012411
ENSCAFP00000028368	ENSLOCP00000019139
ENSCAFP00000006943	ENSLOCP00000019635
ENSCAFP00000017831	ENSLOCP00000009904
ENSCAFP00000020319	ENSLOCP00000001806
ENSCAFP00000027206	ENSLOCP00000013616
ENSCAFP00000007147	ENSLOCP00000013981
ENSCAFP00000028698	ENSLOCP00000006928
ENSCAFP00000021466	ENSLOCP00000016425
ENSCAFP00000014147	ENSLOCP00000011695
ENSCAFP00000010386	ENSLOCP00000009231
ENSCAFP00000007056	ENSLOCP00000002893
ENSCAFP00000000016	ENSLOCP00000009506
ENSCAFP00000014336	ENSLOCP00000008821
ENSCAFP00000006722	ENSLOCP00000018162
ENSCAFP00000027011	ENSLOCP00000012156
ENSCAFP00000002599	ENSLOCP00000001715
ENSCAFP00000026912	ENSLOCP00000007117
ENSCAFP00000013013	ENSLOCP00000003854
ENSCAFP00000024848	ENSLOCP00000016880
ENSCAFP00000031366	ENSLOCP00000007009
ENSCAFP00000028316	ENSLOCP00000005451
ENSCAFP00000015301	ENSLOCP00000016910
ENSCAFP00000018207	ENSLOCP00000000999
ENSCAFP00000024645	ENSLOCP00000011733
ENSCAFP00000010109	ENSLOCP00000005105
ENSCAFP00000015233	ENSLOCP00000012453
ENSCAFP00000010963	ENSLOCP00000013229
ENSCAFP00000018300	ENSLOCP00000007137
ENSCAFP00000017642	ENSLOCP00000017693
ENSCAFP00000003095	ENSLOCP00000013389
ENSCAFP00000015815	ENSLOCP00000014870
ENSCAFP00000014918	ENSLOCP00000015294
ENSCAFP00000036658	ENSLOCP00000018282
ENSCAFP00000004425	ENSLOCP00000019874
ENSCAFP00000030645	ENSLOCP00000016983
ENSCAFP00000016401	ENSLOCP00000014911
ENSCAFP00000038238	ENSLOCP00000011469
ENSCAFP00000028983	ENSLOCP00000003512
ENSCAFP00000022556	ENSLOCP00000008157
ENSCAFP00000026455	ENSLOCP00000016179
ENSCAFP00000027979	ENSLOCP00000007458
ENSCAFP00000020513	ENSLOCP00000011968
ENSCAFP00000028758	ENSLOCP00000021444
ENSCAFP00000028224	ENSLOCP00000007512
ENSCAFP00000025626	ENSLOCP00000010531
ENSCAFP00000003214	ENSLOCP00000009883
ENSCAFP00000013655	ENSLOCP00000006762
ENSCAFP00000010567	ENSLOCP00000012768
ENSCAFP00000043191	ENSLOCP00000005645
ENSCAFP00000008356	ENSLOCP00000017680
ENSCAFP00000014031	ENSLOCP00000000253
ENSCAFP00000001995	ENSLOCP00000012957
ENSCAFP00000038892	ENSLOCP00000012436
ENSCAFP00000001037	ENSLOCP00000019962
ENSCAFP00000004178	ENSLOCP00000001591
ENSCAFP00000014005	ENSLOCP00000009092
ENSCAFP00000000950	ENSLOCP00000011580
ENSCAFP00000003850	ENSLOCP00000019949
ENSCAFP00000017744	ENSLOCP00000002909
ENSCAFP00000021105	ENSLOCP00000008090
ENSCAFP00000010648	ENSLOCP00000007075
ENSCAFP00000008702	ENSLOCP00000003717
ENSCAFP00000008708	ENSLOCP00000018648
ENSCAFP00000012933	ENSLOCP00000013828
ENSCAFP00000023570	ENSLOCP00000015882
ENSCAFP00000037367	ENSLOCP00000014823
ENSCAFP00000016218	ENSLOCP00000007802
ENSCAFP00000010863	ENSLOCP00000007183
ENSCAFP00000022163	ENSLOCP00000015386
ENSCAFP00000018366	ENSLOCP00000005237
ENSCAFP00000003034	ENSLOCP00000011607
ENSCAFP00000006870	ENSLOCP00000003340
ENSCAFP00000023440	ENSLOCP00000020561
ENSCAFP00000013014	ENSLOCP00000008873
ENSCAFP00000025484	ENSLOCP00000011338
ENSCAFP00000039273	ENSLOCP00000010972
ENSCAFP00000020508	ENSLOCP00000001672
ENSCAFP00000042695	ENSLOCP00000014059
ENSCAFP00000033194	ENSLOCP00000012855
ENSCAFP00000014845	ENSLOCP00000002134
ENSCAFP00000038688	ENSLOCP00000010909
ENSCAFP00000028685	ENSLOCP00000005187
ENSCAFP00000022558	ENSLOCP00000016110
ENSCAFP00000015422	ENSLOCP00000003362
ENSCAFP00000020480	ENSLOCP00000009902
ENSCAFP00000002291	ENSLOCP00000015286
ENSCAFP00000021793	ENSLOCP00000005069
ENSCAFP00000014950	ENSLOCP00000007127
ENSCAFP00000037305	ENSLOCP00000015077
ENSCAFP00000000717	ENSLOCP00000011966
ENSCAFP00000024195	ENSLOCP00000009868
ENSCAFP00000004803	ENSLOCP00000000646
ENSCAFP00000006011	ENSLOCP00000020985
ENSCAFP00000014332	ENSLOCP00000018321
ENSCAFP00000015255	ENSLOCP00000001464
ENSCAFP00000022665	ENSLOCP00000002331
ENSCAFP00000001464	ENSLOCP00000012475
ENSCAFP00000016780	ENSLOCP00000011687
ENSCAFP00000021916	ENSLOCP00000015455
ENSCAFP00000003365	ENSLOCP00000015768
ENSCAFP00000024521	ENSLOCP00000014609
ENSCAFP00000019525	ENSLOCP00000004411
ENSCAFP00000018607	ENSLOCP00000006636
ENSCAFP00000018970	ENSLOCP00000003153
ENSCAFP00000033031	ENSLOCP00000009886
ENSCAFP00000003128	ENSLOCP00000020190
ENSCAFP00000011759	ENSLOCP00000016472
ENSCAFP00000025812	ENSLOCP00000017243
ENSCAFP00000042260	ENSLOCP00000022094
ENSCAFP00000011070	ENSLOCP00000011160
ENSCAFP00000025134	ENSLOCP00000008265
ENSCAFP00000028170	ENSLOCP00000018952
ENSCAFP00000001330	ENSLOCP00000012999
ENSCAFP00000027044	ENSLOCP00000005990
ENSCAFP00000007214	ENSLOCP00000014079
ENSCAFP00000016816	ENSLOCP00000007639
ENSCAFP00000019186	ENSLOCP00000001994
ENSCAFP00000013509	ENSLOCP00000006832
ENSCAFP00000016600	ENSLOCP00000001883
ENSCAFP00000014548	ENSLOCP00000010126
ENSCAFP00000037592	ENSLOCP00000003100
ENSCAFP00000007638	ENSLOCP00000017851
ENSCAFP00000018084	ENSLOCP00000018584
ENSCAFP00000002227	ENSLOCP00000009042
ENSCAFP00000038133	ENSLOCP00000021738
ENSCAFP00000025970	ENSLOCP00000016041
ENSCAFP00000003986	ENSLOCP00000020073
ENSCAFP00000011747	ENSLOCP00000016392
ENSCAFP00000002595	ENSLOCP00000019535
ENSCAFP00000024293	ENSLOCP00000015763
ENSCAFP00000008647	ENSLOCP00000003025
ENSCAFP00000006688	ENSLOCP00000013336
ENSCAFP00000011027	ENSLOCP00000008635
ENSCAFP00000024648	ENSLOCP00000011134
ENSCAFP00000022636	ENSLOCP00000012073
ENSCAFP00000040552	ENSLOCP00000018477
ENSCAFP00000037595	ENSLOCP00000010296
ENSCAFP00000010977	ENSLOCP00000011431
ENSCAFP00000031798	ENSLOCP00000006145
ENSCAFP00000038758	ENSLOCP00000019890
ENSCAFP00000010588	ENSLOCP00000003343
ENSCAFP00000006360	ENSLOCP00000004961
ENSCAFP00000013503	ENSLOCP00000012361
ENSCAFP00000014871	ENSLOCP00000017515
ENSCAFP00000025411	ENSLOCP00000016868
ENSCAFP00000001020	ENSLOCP00000022011
ENSCAFP00000009901	ENSLOCP00000001963
ENSCAFP00000013146	ENSLOCP00000018736
ENSCAFP00000000433	ENSLOCP00000019008
ENSCAFP00000014411	ENSLOCP00000016162
ENSCAFP00000007406	ENSLOCP00000012000
ENSCAFP00000019021	ENSLOCP00000014482
ENSCAFP00000018105	ENSLOCP00000013133
ENSCAFP00000016251	ENSLOCP00000018741
ENSCAFP00000039971	ENSLOCP00000016984
ENSCAFP00000030494	ENSLOCP00000015166
ENSCAFP00000005932	ENSLOCP00000019498
ENSCAFP00000023239	ENSLOCP00000018183
ENSCAFP00000017015	ENSLOCP00000019036
ENSCAFP00000030188	ENSLOCP00000008338
ENSCAFP00000018035	ENSLOCP00000004541
ENSCAFP00000001608	ENSLOCP00000008900
ENSCAFP00000029552	ENSLOCP00000003197
ENSCAFP00000001478	ENSLOCP00000020412
ENSCAFP00000000973	ENSLOCP00000011468
ENSCAFP00000012693	ENSLOCP00000005146
ENSCAFP00000039140	ENSLOCP00000019136
ENSCAFP00000001731	ENSLOCP00000011723
ENSCAFP00000009362	ENSLOCP00000001102
ENSCAFP00000002671	ENSLOCP00000011666
ENSCAFP00000018474	ENSLOCP00000002215
ENSCAFP00000008904	ENSLOCP00000019614
ENSCAFP00000019300	ENSLOCP00000001764
ENSCAFP00000024463	ENSLOCP00000017810
ENSCAFP00000012325	ENSLOCP00000002449
ENSCAFP00000018471	ENSLOCP00000010074
ENSCAFP00000008772	ENSLOCP00000018588
ENSCAFP00000013268	ENSLOCP00000012820
ENSCAFP00000040383	ENSLOCP00000004869
ENSCAFP00000006600	ENSLOCP00000013311
ENSCAFP00000024249	ENSLOCP00000019031
ENSCAFP00000007772	ENSLOCP00000019282
ENSCAFP00000014905	ENSLOCP00000014512
ENSCAFP00000001767	ENSLOCP00000009287
ENSCAFP00000003364	ENSLOCP00000022450
ENSCAFP00000001094	ENSLOCP00000020024
ENSCAFP00000012576	ENSLOCP00000020859
ENSCAFP00000037339	ENSLOCP00000007832
ENSCAFP00000011130	ENSLOCP00000012948
ENSCAFP00000020487	ENSLOCP00000005193
ENSCAFP00000023701	ENSLOCP00000017728
ENSCAFP00000020741	ENSLOCP00000001695
ENSCAFP00000027973	ENSLOCP00000007926
ENSCAFP00000017214	ENSLOCP00000010024
ENSCAFP00000030290	ENSLOCP00000012287
ENSCAFP00000040183	ENSLOCP00000009015
ENSCAFP00000012369	ENSLOCP00000007270
ENSCAFP00000007768	ENSLOCP00000001138
ENSCAFP00000014617	ENSLOCP00000003444
ENSCAFP00000019709	ENSLOCP00000004135
ENSCAFP00000005822	ENSLOCP00000013207
ENSCAFP00000017928	ENSLOCP00000006812
ENSCAFP00000019457	ENSLOCP00000015890
ENSCAFP00000022925	ENSLOCP00000012293
ENSCAFP00000016758	ENSLOCP00000008921
ENSCAFP00000023610	ENSLOCP00000017647
ENSCAFP00000001305	ENSLOCP00000013027
ENSCAFP00000022144	ENSLOCP00000013329
ENSCAFP00000042619	ENSLOCP00000020020
ENSCAFP00000017607	ENSLOCP00000011815
ENSCAFP00000014908	ENSLOCP00000018621
ENSCAFP00000021577	ENSLOCP00000014743
ENSCAFP00000013880	ENSLOCP00000014809
ENSCAFP00000012216	ENSLOCP00000002141
ENSCAFP00000016212	ENSLOCP00000015029
ENSCAFP00000016565	ENSLOCP00000015111
ENSCAFP00000001404	ENSLOCP00000012558
ENSCAFP00000024678	ENSLOCP00000015214
ENSCAFP00000008945	ENSLOCP00000017714
ENSCAFP00000020118	ENSLOCP00000003111
ENSCAFP00000023307	ENSLOCP00000009450
ENSCAFP00000023981	ENSLOCP00000017819
ENSCAFP00000021152	ENSLOCP00000010744
ENSCAFP00000023648	ENSLOCP00000005744
ENSCAFP00000023347	ENSLOCP00000015918
ENSCAFP00000031657	ENSLOCP00000008853
ENSCAFP00000023203	ENSLOCP00000004114
ENSCAFP00000009788	ENSLOCP00000018527
ENSCAFP00000019146	ENSLOCP00000008221
ENSCAFP00000022671	ENSLOCP00000011415
ENSCAFP00000036018	ENSLOCP00000019579
ENSCAFP00000009823	ENSLOCP00000011235
ENSCAFP00000021055	ENSLOCP00000012400
ENSCAFP00000000505	ENSLOCP00000020366
ENSCAFP00000008270	ENSLOCP00000019222
ENSCAFP00000014093	ENSLOCP00000005304
ENSCAFP00000011244	ENSLOCP00000008430
ENSCAFP00000013234	ENSLOCP00000001418
ENSCAFP00000014261	ENSLOCP00000006552
ENSCAFP00000025742	ENSLOCP00000004758
ENSCAFP00000022112	ENSLOCP00000001720
ENSCAFP00000011253	ENSLOCP00000012908
ENSCAFP00000029125	ENSLOCP00000005284
ENSCAFP00000000330	ENSLOCP00000019998
ENSCAFP00000010889	ENSLOCP00000005669
ENSCAFP00000013756	ENSLOCP00000001526
ENSCAFP00000001697	ENSLOCP00000015545
ENSCAFP00000016515	ENSLOCP00000016467
ENSCAFP00000031950	ENSLOCP00000011559
ENSCAFP00000001186	ENSLOCP00000012706
ENSCAFP00000013738	ENSLOCP00000018401
ENSCAFP00000000907	ENSLOCP00000012140
ENSCAFP00000018229	ENSLOCP00000009711
ENSCAFP00000007958	ENSLOCP00000011771
ENSCAFP00000032366	ENSLOCP00000013069
ENSCAFP00000028386	ENSLOCP00000018070
ENSCAFP00000024883	ENSLOCP00000013341
ENSCAFP00000003300	ENSLOCP00000001575
ENSCAFP00000002810	ENSLOCP00000019355
ENSCAFP00000013822	ENSLOCP00000006607
ENSCAFP00000002327	ENSLOCP00000014941
ENSCAFP00000023193	ENSLOCP00000018086
ENSCAFP00000036381	ENSLOCP00000012302
ENSCAFP00000005050	ENSLOCP00000019627
ENSCAFP00000012330	ENSLOCP00000002090
ENSCAFP00000022210	ENSLOCP00000019443
ENSCAFP00000035204	ENSLOCP00000014617
ENSCAFP00000002408	ENSLOCP00000013808
ENSCAFP00000025394	ENSLOCP00000017026
ENSCAFP00000027748	ENSLOCP00000007886
ENSCAFP00000002907	ENSLOCP00000014078
ENSCAFP00000027318	ENSLOCP00000003110
ENSCAFP00000009609	ENSLOCP00000012819
ENSCAFP00000007191	ENSLOCP00000005420
ENSCAFP00000023408	ENSLOCP00000008462
ENSCAFP00000025331	ENSLOCP00000009646
ENSCAFP00000007061	ENSLOCP00000003587
ENSCAFP00000000632	ENSLOCP00000019971
ENSCAFP00000007322	ENSLOCP00000005132
ENSCAFP00000011841	ENSLOCP00000007165
ENSCAFP00000017021	ENSLOCP00000017530
ENSCAFP00000027910	ENSLOCP00000007887
ENSCAFP00000017168	ENSLOCP00000011058
ENSCAFP00000015093	ENSLOCP00000018227
ENSCAFP00000000383	ENSLOCP00000018983
ENSCAFP00000018785	ENSLOCP00000009701
ENSCAFP00000009652	ENSLOCP00000019366
ENSCAFP00000015194	ENSLOCP00000014458
ENSCAFP00000003492	ENSLOCP00000018762
ENSCAFP00000001851	ENSLOCP00000010451
ENSCAFP00000011084	ENSLOCP00000002062
ENSCAFP00000007042	ENSLOCP00000005657
ENSCAFP00000001353	ENSLOCP00000021334
ENSCAFP00000014522	ENSLOCP00000013623
ENSCAFP00000009921	ENSLOCP00000007240
ENSCAFP00000042263	ENSLOCP00000005873
ENSCAFP00000020882	ENSLOCP00000010367
ENSCAFP00000031556	ENSLOCP00000005491
ENSCAFP00000013258	ENSLOCP00000015756
ENSCAFP00000005620	ENSLOCP00000020507
ENSCAFP00000024751	ENSLOCP00000016551
ENSCAFP00000015723	ENSLOCP00000007478
ENSCAFP00000000283	ENSLOCP00000020015
ENSCAFP00000020859	ENSLOCP00000007755
ENSCAFP00000008672	ENSLOCP00000008105
ENSCAFP00000028388	ENSLOCP00000001481
ENSCAFP00000042477	ENSLOCP00000013922
ENSCAFP00000037686	ENSLOCP00000020021
ENSCAFP00000004172	ENSLOCP00000020023
ENSCAFP00000039903	ENSLOCP00000016466
ENSCAFP00000000816	ENSLOCP00000020704
ENSCAFP00000033052	ENSLOCP00000003149
ENSCAFP00000014144	ENSLOCP00000014646
ENSCAFP00000002320	ENSLOCP00000014965
ENSCAFP00000009713	ENSLOCP00000012262
ENSCAFP00000023435	ENSLOCP00000017761
ENSCAFP00000012717	ENSLOCP00000003577
ENSCAFP00000005794	ENSLOCP00000000965
ENSCAFP00000018391	ENSLOCP00000018979
ENSCAFP00000041431	ENSLOCP00000022461
ENSCAFP00000014382	ENSLOCP00000009670
ENSCAFP00000003747	ENSLOCP00000004300
ENSCAFP00000013767	ENSLOCP00000006023
ENSCAFP00000019786	ENSLOCP00000005897
ENSCAFP00000018798	ENSLOCP00000001909
ENSCAFP00000037718	ENSLOCP00000004476
ENSCAFP00000037639	ENSLOCP00000021088
ENSCAFP00000025481	ENSLOCP00000018466
ENSCAFP00000014524	ENSLOCP00000021910
ENSCAFP00000004275	ENSLOCP00000018798
ENSCAFP00000012522	ENSLOCP00000008791
ENSCAFP00000008250	ENSLOCP00000019231
ENSCAFP00000000318	ENSLOCP00000010954
ENSCAFP00000025287	ENSLOCP00000000345
ENSCAFP00000007038	ENSLOCP00000004982
ENSCAFP00000036910	ENSLOCP00000021901
ENSCAFP00000002657	ENSLOCP00000011678
ENSCAFP00000016690	ENSLOCP00000020245
ENSCAFP00000014415	ENSLOCP00000005875
ENSCAFP00000013803	ENSLOCP00000020295
ENSCAFP00000011144	ENSLOCP00000008533
ENSCAFP00000025455	ENSLOCP00000017077
ENSCAFP00000018743	ENSLOCP00000020358
ENSCAFP00000029326	ENSLOCP00000013837
ENSCAFP00000019360	ENSLOCP00000000854
ENSCAFP00000007787	ENSLOCP00000021222
ENSCAFP00000006628	ENSLOCP00000018007
ENSCAFP00000025086	ENSLOCP00000012878
ENSCAFP00000025086	ENSLOCP00000012890
ENSCAFP00000016769	ENSLOCP00000002206
ENSCAFP00000015395	ENSLOCP00000014709
ENSCAFP00000024743	ENSLOCP00000013191
ENSCAFP00000003245	ENSLOCP00000013002
ENSCAFP00000003160	ENSLOCP00000017305
ENSCAFP00000035560	ENSLOCP00000001818
ENSCAFP00000019606	ENSLOCP00000005278
ENSCAFP00000020904	ENSLOCP00000008274
ENSCAFP00000027953	ENSLOCP00000018599
ENSCAFP00000019314	ENSLOCP00000004275
ENSCAFP00000000354	ENSLOCP00000019974
ENSCAFP00000005159	ENSLOCP00000003448
ENSCAFP00000002634	ENSLOCP00000016550
ENSCAFP00000023103	ENSLOCP00000015492
ENSCAFP00000015359	ENSLOCP00000010298
ENSCAFP00000026292	ENSLOCP00000017568
ENSCAFP00000031096	ENSLOCP00000013656
ENSCAFP00000028397	ENSLOCP00000007625
ENSCAFP00000025195	ENSLOCP00000017375
ENSCAFP00000039715	ENSLOCP00000006634
ENSCAFP00000012666	ENSLOCP00000007411
ENSCAFP00000002382	ENSLOCP00000005117
ENSCAFP00000001232	ENSLOCP00000019428
ENSCAFP00000028575	ENSLOCP00000008883
ENSCAFP00000003634	ENSLOCP00000021061
ENSCAFP00000031617	ENSLOCP00000015567
ENSCAFP00000028921	ENSLOCP00000019070
ENSCAFP00000011026	ENSLOCP00000016280
ENSCAFP00000021643	ENSLOCP00000012850
ENSCAFP00000004996	ENSLOCP00000005747
ENSCAFP00000007311	ENSLOCP00000003827
ENSCAFP00000002744	ENSLOCP00000012806
ENSCAFP00000002718	ENSLOCP00000012881
ENSCAFP00000016299	ENSLOCP00000008393
ENSCAFP00000027988	ENSLOCP00000007479
ENSCAFP00000026442	ENSLOCP00000016181
ENSCAFP00000005987	ENSLOCP00000001513
ENSCAFP00000038424	ENSLOCP00000018710
ENSCAFP00000018018	ENSLOCP00000009846
ENSCAFP00000007024	ENSLOCP00000013177
ENSCAFP00000008737	ENSLOCP00000006816
ENSCAFP00000030562	ENSLOCP00000014587
ENSCAFP00000009607	ENSLOCP00000001439
ENSCAFP00000000336	ENSLOCP00000014944
ENSCAFP00000014785	ENSLOCP00000018359
ENSCAFP00000014341	ENSLOCP00000015529
ENSCAFP00000000960	ENSLOCP00000011522
ENSCAFP00000010199	ENSLOCP00000001685
ENSCAFP00000009831	ENSLOCP00000002767
ENSCAFP00000013371	ENSLOCP00000012439
ENSCAFP00000021267	ENSLOCP00000002824
ENSCAFP00000005807	ENSLOCP00000016948
ENSCAFP00000014755	ENSLOCP00000015618
ENSCAFP00000009333	ENSLOCP00000019400
ENSCAFP00000001181	ENSLOCP00000012722
ENSCAFP00000008269	ENSLOCP00000007311
ENSCAFP00000040025	ENSLOCP00000014968
ENSCAFP00000040397	ENSLOCP00000018768
ENSCAFP00000029650	ENSLOCP00000004652
ENSCAFP00000020579	ENSLOCP00000007368
ENSCAFP00000030301	ENSLOCP00000011664
ENSCAFP00000010357	ENSLOCP00000002033
ENSCAFP00000012634	ENSLOCP00000004675
ENSCAFP00000027626	ENSLOCP00000008004
ENSCAFP00000026612	ENSLOCP00000017807
ENSCAFP00000019248	ENSLOCP00000007843
ENSCAFP00000024420	ENSLOCP00000007624
ENSCAFP00000014457	ENSLOCP00000008187
ENSCAFP00000014876	ENSLOCP00000013704
ENSCAFP00000004684	ENSLOCP00000006906
ENSCAFP00000018196	ENSLOCP00000009732
ENSCAFP00000008676	ENSLOCP00000020119
ENSCAFP00000015142	ENSLOCP00000013138
ENSCAFP00000013332	ENSLOCP00000002524
ENSCAFP00000010208	ENSLOCP00000004941
ENSCAFP00000017851	ENSLOCP00000005592
ENSCAFP00000022877	ENSLOCP00000020619
ENSCAFP00000002807	ENSLOCP00000005953
ENSCAFP00000022394	ENSLOCP00000006462
ENSCAFP00000035182	ENSLOCP00000006910
ENSCAFP00000035135	ENSLOCP00000012258
ENSCAFP00000019592	ENSLOCP00000002343
ENSCAFP00000021877	ENSLOCP00000008742
ENSCAFP00000039994	ENSLOCP00000015271
ENSCAFP00000022071	ENSLOCP00000004223
ENSCAFP00000001737	ENSLOCP00000011257
ENSCAFP00000029582	ENSLOCP00000021340
ENSCAFP00000029308	ENSLOCP00000015114
ENSCAFP00000014358	ENSLOCP00000009610
ENSCAFP00000017546	ENSLOCP00000004062
ENSCAFP00000027327	ENSLOCP00000018767
ENSCAFP00000040914	ENSLOCP00000006961
ENSCAFP00000032301	ENSLOCP00000013748
ENSCAFP00000024324	ENSLOCP00000015139
ENSCAFP00000008580	ENSLOCP00000018993
ENSCAFP00000005796	ENSLOCP00000011531
ENSCAFP00000002233	ENSLOCP00000014563
ENSCAFP00000026836	ENSLOCP00000007891
ENSCAFP00000002712	ENSLOCP00000012893
ENSCAFP00000015417	ENSLOCP00000010267
ENSCAFP00000039187	ENSLOCP00000001991
ENSCAFP00000016267	ENSLOCP00000016326
ENSCAFP00000027450	ENSLOCP00000017936
ENSCAFP00000010509	ENSLOCP00000019095
ENSCAFP00000021458	ENSLOCP00000012621
ENSCAFP00000024076	ENSLOCP00000019459
ENSCAFP00000024050	ENSLOCP00000019600
ENSCAFP00000018889	ENSLOCP00000002606
ENSCAFP00000004870	ENSLOCP00000007197
ENSCAFP00000001500	ENSLOCP00000020398
ENSCAFP00000010193	ENSLOCP00000009033
ENSCAFP00000000995	ENSLOCP00000003686
ENSCAFP00000011248	ENSLOCP00000007012
ENSCAFP00000013744	ENSLOCP00000007195
ENSCAFP00000040454	ENSLOCP00000017397
ENSCAFP00000014196	ENSLOCP00000008264
ENSCAFP00000026515	ENSLOCP00000018420
ENSCAFP00000007442	ENSLOCP00000017196
ENSCAFP00000040576	ENSLOCP00000020336
ENSCAFP00000022333	ENSLOCP00000017740
ENSCAFP00000034132	ENSLOCP00000017289
ENSCAFP00000027185	ENSLOCP00000018742
ENSCAFP00000040255	ENSLOCP00000008147
ENSCAFP00000027628	ENSLOCP00000007303
ENSCAFP00000016366	ENSLOCP00000009050
ENSCAFP00000003752	ENSLOCP00000015678
ENSCAFP00000024542	ENSLOCP00000013457
ENSCAFP00000022968	ENSLOCP00000001429
ENSCAFP00000005211	ENSLOCP00000019450
ENSCAFP00000014928	ENSLOCP00000001638
ENSCAFP00000010842	ENSLOCP00000005312
ENSCAFP00000030300	ENSLOCP00000011689
ENSCAFP00000010601	ENSLOCP00000009365
ENSCAFP00000008700	ENSLOCP00000020122
ENSCAFP00000007922	ENSLOCP00000007667
ENSCAFP00000000205	ENSLOCP00000004246
ENSCAFP00000027611	ENSLOCP00000007288
ENSCAFP00000021819	ENSLOCP00000016250
ENSCAFP00000003204	ENSLOCP00000014410
ENSCAFP00000030231	ENSLOCP00000004321
ENSCAFP00000001720	ENSLOCP00000011739
ENSCAFP00000040350	ENSLOCP00000018852
ENSCAFP00000021931	ENSLOCP00000002689
ENSCAFP00000024190	ENSLOCP00000014733
ENSCAFP00000011182	ENSLOCP00000013269
ENSCAFP00000019288	ENSLOCP00000008323
ENSCAFP00000011773	ENSLOCP00000007102
ENSCAFP00000014169	ENSLOCP00000018472
ENSCAFP00000025701	ENSLOCP00000007229
ENSCAFP00000026635	ENSLOCP00000003412
ENSCAFP00000006790	ENSLOCP00000016068
ENSCAFP00000011266	ENSLOCP00000016976
ENSCAFP00000042346	ENSLOCP00000021360
ENSCAFP00000012336	ENSLOCP00000005619
ENSCAFP00000015053	ENSLOCP00000001957
ENSCAFP00000011272	ENSLOCP00000006901
ENSCAFP00000008218	ENSLOCP00000002910
ENSCAFP00000036000	ENSLOCP00000004743
ENSCAFP00000039647	ENSLOCP00000022019
ENSCAFP00000036103	ENSLOCP00000011873
ENSCAFP00000040130	ENSLOCP00000007574
ENSCAFP00000020218	ENSLOCP00000017581
ENSCAFP00000025299	ENSLOCP00000008284
ENSCAFP00000014399	ENSLOCP00000005835
ENSCAFP00000008612	ENSLOCP00000020086
ENSCAFP00000015847	ENSLOCP00000011944
ENSCAFP00000014808	ENSLOCP00000002602
ENSCAFP00000015880	ENSLOCP00000011974
ENSCAFP00000005712	ENSLOCP00000021254
ENSCAFP00000016522	ENSLOCP00000006233
ENSCAFP00000042364	ENSLOCP00000004049
ENSCAFP00000038599	ENSLOCP00000009317
ENSCAFP00000008435	ENSLOCP00000015168
ENSCAFP00000012357	ENSLOCP00000021356
ENSCAFP00000036239	ENSLOCP00000012428
ENSCAFP00000011403	ENSLOCP00000008512
ENSCAFP00000029345	ENSLOCP00000003447
ENSCAFP00000029694	ENSLOCP00000007330
ENSCAFP00000013856	ENSLOCP00000005766
ENSCAFP00000011059	ENSLOCP00000001383
ENSCAFP00000016186	ENSLOCP00000015270
ENSCAFP00000020520	ENSLOCP00000012876
ENSCAFP00000038130	ENSLOCP00000005023
ENSCAFP00000000512	ENSLOCP00000021097
ENSCAFP00000006229	ENSLOCP00000009061
ENSCAFP00000002920	ENSLOCP00000020253
ENSCAFP00000025266	ENSLOCP00000013056
ENSCAFP00000030449	ENSLOCP00000004116
ENSCAFP00000021708	ENSLOCP00000008639
ENSCAFP00000015003	ENSLOCP00000001341
ENSCAFP00000013717	ENSLOCP00000012993
ENSCAFP00000042832	ENSLOCP00000018040
ENSCAFP00000014462	ENSLOCP00000011173
ENSCAFP00000023996	ENSLOCP00000005149
ENSCAFP00000011346	ENSLOCP00000005091
ENSCAFP00000029203	ENSLOCP00000008469
ENSCAFP00000021440	ENSLOCP00000016665
ENSCAFP00000019182	ENSLOCP00000011861
ENSCAFP00000010252	ENSLOCP00000013350
ENSCAFP00000002487	ENSLOCP00000020375
ENSCAFP00000023340	ENSLOCP00000019960
ENSCAFP00000012324	ENSLOCP00000016824
ENSCAFP00000024041	ENSLOCP00000009952
ENSCAFP00000019077	ENSLOCP00000002754
ENSCAFP00000034722	ENSLOCP00000017178
ENSCAFP00000035064	ENSLOCP00000013694
ENSCAFP00000007775	ENSLOCP00000001161
ENSCAFP00000039566	ENSLOCP00000007342
ENSCAFP00000011653	ENSLOCP00000009703
ENSCAFP00000011629	ENSLOCP00000009741
ENSCAFP00000025994	ENSLOCP00000015354
ENSCAFP00000029023	ENSLOCP00000003240
ENSCAFP00000032124	ENSLOCP00000001195
ENSCAFP00000008080	ENSLOCP00000003820
ENSCAFP00000026490	ENSLOCP00000007415
ENSCAFP00000004205	ENSLOCP00000021085
ENSCAFP00000019369	ENSLOCP00000013920
ENSCAFP00000029480	ENSLOCP00000007504
ENSCAFP00000004723	ENSLOCP00000000961
ENSCAFP00000004259	ENSLOCP00000019290
ENSCAFP00000016446	ENSLOCP00000006318
ENSCAFP00000018827	ENSLOCP00000006082
ENSCAFP00000011000	ENSLOCP00000021692
ENSCAFP00000036854	ENSLOCP00000022459
ENSCAFP00000011002	ENSLOCP00000021691
ENSCAFP00000002323	ENSLOCP00000019434
ENSCAFP00000028904	ENSLOCP00000019085
ENSCAFP00000009205	ENSLOCP00000020846
ENSCAFP00000028999	ENSLOCP00000006197
ENSCAFP00000028822	ENSLOCP00000006151
ENSCAFP00000021571	ENSLOCP00000000919
ENSCAFP00000039837	ENSLOCP00000011317
ENSCAFP00000001373	ENSLOCP00000022440
ENSCAFP00000018916	ENSLOCP00000012660
ENSCAFP00000024878	ENSLOCP00000016180
ENSCAFP00000027709	ENSLOCP00000014539
ENSCAFP00000019682	ENSLOCP00000004563
ENSCAFP00000017872	ENSLOCP00000009326
ENSCAFP00000043151	ENSLOCP00000010362
ENSCAFP00000007900	ENSLOCP00000015593
ENSCAFP00000006304	ENSLOCP00000008872
ENSCAFP00000029657	ENSLOCP00000000326
ENSCAFP00000007805	ENSLOCP00000019265
ENSCAFP00000013031	ENSLOCP00000008782
ENSCAFP00000019330	ENSLOCP00000001716
ENSCAFP00000028744	ENSLOCP00000018135
ENSCAFP00000000535	ENSLOCP00000019917
ENSCAFP00000014260	ENSLOCP00000001866
ENSCAFP00000022443	ENSLOCP00000001913
ENSCAFP00000017520	ENSLOCP00000011416
ENSCAFP00000036839	ENSLOCP00000016491
ENSCAFP00000025858	ENSLOCP00000006665
ENSCAFP00000043003	ENSLOCP00000014284
ENSCAFP00000028203	ENSLOCP00000007554
ENSCAFP00000002871	ENSLOCP00000015210
ENSCAFP00000002838	ENSLOCP00000015218
ENSCAFP00000038335	ENSLOCP00000007597
ENSCAFP00000013953	ENSLOCP00000006576
ENSCAFP00000034708	ENSLOCP00000002353
ENSCAFP00000012024	ENSLOCP00000004327
ENSCAFP00000029486	ENSLOCP00000004189
ENSCAFP00000016477	ENSLOCP00000015581
ENSCAFP00000017974	ENSLOCP00000004732
ENSCAFP00000006504	ENSLOCP00000008705
ENSCAFP00000002121	ENSLOCP00000016350
ENSCAFP00000005246	ENSLOCP00000004492
ENSCAFP00000022761	ENSLOCP00000012112
ENSCAFP00000011517	ENSLOCP00000000295
ENSCAFP00000019085	ENSLOCP00000009064
ENSCAFP00000013033	ENSLOCP00000006580
ENSCAFP00000001753	ENSLOCP00000012190
ENSCAFP00000003601	ENSLOCP00000013987
ENSCAFP00000027765	ENSLOCP00000009137
ENSCAFP00000026362	ENSLOCP00000014931
ENSCAFP00000002059	ENSLOCP00000014081
ENSCAFP00000005718	ENSLOCP00000008337
ENSCAFP00000014984	ENSLOCP00000021429
ENSCAFP00000022527	ENSLOCP00000021090
ENSCAFP00000014297	ENSLOCP00000022026
ENSCAFP00000002751	ENSLOCP00000018659
ENSCAFP00000010831	ENSLOCP00000005298
ENSCAFP00000013825	ENSLOCP00000018978
ENSCAFP00000017303	ENSLOCP00000015980
ENSCAFP00000011750	ENSLOCP00000005097
ENSCAFP00000019848	ENSLOCP00000012580
ENSCAFP00000006438	ENSLOCP00000006953
ENSCAFP00000014225	ENSLOCP00000003565
ENSCAFP00000007008	ENSLOCP00000021837
ENSCAFP00000027388	ENSLOCP00000008438
ENSCAFP00000006048	ENSLOCP00000022197
ENSCAFP00000030795	ENSLOCP00000018686
ENSCAFP00000016356	ENSLOCP00000017619
ENSCAFP00000006911	ENSLOCP00000007069
ENSCAFP00000028851	ENSLOCP00000001710
ENSCAFP00000017369	ENSLOCP00000012292
ENSCAFP00000021058	ENSLOCP00000002721
ENSCAFP00000016577	ENSLOCP00000001323
ENSCAFP00000041213	ENSLOCP00000019996
ENSCAFP00000016777	ENSLOCP00000003106
ENSCAFP00000012323	ENSLOCP00000014995
ENSCAFP00000021750	ENSLOCP00000009686
ENSCAFP00000041567	ENSLOCP00000001440
ENSCAFP00000027005	ENSLOCP00000015017
ENSCAFP00000014051	ENSLOCP00000014924
ENSCAFP00000024728	ENSLOCP00000014791
ENSCAFP00000004477	ENSLOCP00000014651
ENSCAFP00000019690	ENSLOCP00000008744
ENSCAFP00000015958	ENSLOCP00000004775
ENSCAFP00000006049	ENSLOCP00000019570
ENSCAFP00000010477	ENSLOCP00000006513
ENSCAFP00000014011	ENSLOCP00000012804
ENSCAFP00000011233	ENSLOCP00000004513
ENSCAFP00000014952	ENSLOCP00000014622
ENSCAFP00000002835	ENSLOCP00000018521
ENSCAFP00000004557	ENSLOCP00000003354
ENSCAFP00000027559	ENSLOCP00000006590
ENSCAFP00000008228	ENSLOCP00000013208
ENSCAFP00000013277	ENSLOCP00000008798
ENSCAFP00000000102	ENSLOCP00000015516
ENSCAFP00000019912	ENSLOCP00000005158
ENSCAFP00000005495	ENSLOCP00000000642
ENSCAFP00000030227	ENSLOCP00000009691
ENSCAFP00000019481	ENSLOCP00000011711
ENSCAFP00000016506	ENSLOCP00000015118
ENSCAFP00000021906	ENSLOCP00000010911
ENSCAFP00000007318	ENSLOCP00000020687
ENSCAFP00000004153	ENSLOCP00000020035
ENSCAFP00000016885	ENSLOCP00000005614
ENSCAFP00000043160	ENSLOCP00000014978
ENSCAFP00000029445	ENSLOCP00000005829
ENSCAFP00000029334	ENSLOCP00000005394
ENSCAFP00000027443	ENSLOCP00000008787
ENSCAFP00000004890	ENSLOCP00000007087
ENSCAFP00000007389	ENSLOCP00000017221
ENSCAFP00000010660	ENSLOCP00000002017
ENSCAFP00000017097	ENSLOCP00000012161
ENSCAFP00000026548	ENSLOCP00000018328
ENSCAFP00000003459	ENSLOCP00000015840
ENSCAFP00000007211	ENSLOCP00000019334
ENSCAFP00000020602	ENSLOCP00000009595
ENSCAFP00000025819	ENSLOCP00000018814
ENSCAFP00000015487	ENSLOCP00000002053
ENSCAFP00000015741	ENSLOCP00000015241
ENSCAFP00000005087	ENSLOCP00000018848
ENSCAFP00000007340	ENSLOCP00000015507
ENSCAFP00000012869	ENSLOCP00000009280
ENSCAFP00000007343	ENSLOCP00000013534
ENSCAFP00000010930	ENSLOCP00000013277
ENSCAFP00000041344	ENSLOCP00000004742
ENSCAFP00000021831	ENSLOCP00000016092
ENSCAFP00000017967	ENSLOCP00000014026
ENSCAFP00000016703	ENSLOCP00000016021
ENSCAFP00000021336	ENSLOCP00000012499
ENSCAFP00000005395	ENSLOCP00000020600
ENSCAFP00000027242	ENSLOCP00000013635
ENSCAFP00000029709	ENSLOCP00000001128
ENSCAFP00000030101	ENSLOCP00000006646
ENSCAFP00000042740	ENSLOCP00000008048
ENSCAFP00000028058	ENSLOCP00000004797
ENSCAFP00000033785	ENSLOCP00000009442
ENSCAFP00000022584	ENSLOCP00000016407
ENSCAFP00000037874	ENSLOCP00000009355
ENSCAFP00000041075	ENSLOCP00000005141
ENSCAFP00000017473	ENSLOCP00000007790
ENSCAFP00000012989	ENSLOCP00000001294
ENSCAFP00000026368	ENSLOCP00000004307
ENSCAFP00000007541	ENSLOCP00000001946
ENSCAFP00000010866	ENSLOCP00000005364
ENSCAFP00000028248	ENSLOCP00000018421
ENSCAFP00000020417	ENSLOCP00000012394
ENSCAFP00000016342	ENSLOCP00000009385
ENSCAFP00000027014	ENSLOCP00000008503
ENSCAFP00000004461	ENSLOCP00000014610
ENSCAFP00000042874	ENSLOCP00000021285
ENSCAFP00000019510	ENSLOCP00000006312
ENSCAFP00000010096	ENSLOCP00000007097
ENSCAFP00000016040	ENSLOCP00000005246
ENSCAFP00000027535	ENSLOCP00000006314
ENSCAFP00000027803	ENSLOCP00000018542
ENSCAFP00000008257	ENSLOCP00000004312
ENSCAFP00000012631	ENSLOCP00000002395
ENSCAFP00000030286	ENSLOCP00000006166
ENSCAFP00000012865	ENSLOCP00000019794
ENSCAFP00000004338	ENSLOCP00000014209
ENSCAFP00000021920	ENSLOCP00000014940
ENSCAFP00000020479	ENSLOCP00000011939
ENSCAFP00000010528	ENSLOCP00000006985
ENSCAFP00000002282	ENSLOCP00000009227
ENSCAFP00000006042	ENSLOCP00000014690
ENSCAFP00000003937	ENSLOCP00000020092
ENSCAFP00000025498	ENSLOCP00000010906
ENSCAFP00000016027	ENSLOCP00000015127
ENSCAFP00000017416	ENSLOCP00000019424
ENSCAFP00000009217	ENSLOCP00000018657
ENSCAFP00000024111	ENSLOCP00000015684
ENSCAFP00000005431	ENSLOCP00000014045
ENSCAFP00000041330	ENSLOCP00000011994
ENSCAFP00000019008	ENSLOCP00000003232
ENSCAFP00000020147	ENSLOCP00000016288
ENSCAFP00000035860	ENSLOCP00000006752
ENSCAFP00000016927	ENSLOCP00000014493
ENSCAFP00000023419	ENSLOCP00000006776
ENSCAFP00000007875	ENSLOCP00000004686
ENSCAFP00000010071	ENSLOCP00000002982
ENSCAFP00000013248	ENSLOCP00000002435
ENSCAFP00000027546	ENSLOCP00000007528
ENSCAFP00000026175	ENSLOCP00000006073
ENSCAFP00000000209	ENSLOCP00000004216
ENSCAFP00000014976	ENSLOCP00000011779
ENSCAFP00000007169	ENSLOCP00000011392
ENSCAFP00000017909	ENSLOCP00000005780
ENSCAFP00000003112	ENSLOCP00000013444
ENSCAFP00000029255	ENSLOCP00000004245
ENSCAFP00000024628	ENSLOCP00000009818
ENSCAFP00000000403	ENSLOCP00000001422
ENSCAFP00000015779	ENSLOCP00000002766
ENSCAFP00000030483	ENSLOCP00000021105
ENSCAFP00000006606	ENSLOCP00000011756
ENSCAFP00000000245	ENSLOCP00000015837
ENSCAFP00000019617	ENSLOCP00000013852
ENSCAFP00000024843	ENSLOCP00000016630
ENSCAFP00000007577	ENSLOCP00000016613
ENSCAFP00000001504	ENSLOCP00000021077
ENSCAFP00000012674	ENSLOCP00000006720
ENSCAFP00000002112	ENSLOCP00000013580
ENSCAFP00000001053	ENSLOCP00000019771
ENSCAFP00000016211	ENSLOCP00000015574
ENSCAFP00000008798	ENSLOCP00000018581
ENSCAFP00000019018	ENSLOCP00000018060
ENSCAFP00000004540	ENSLOCP00000020918
ENSCAFP00000004467	ENSLOCP00000005197
ENSCAFP00000017449	ENSLOCP00000006147
ENSCAFP00000030785	ENSLOCP00000020514
ENSCAFP00000006120	ENSLOCP00000009204
ENSCAFP00000041321	ENSLOCP00000014420
ENSCAFP00000010402	ENSLOCP00000017138
ENSCAFP00000009979	ENSLOCP00000010866
ENSCAFP00000029454	ENSLOCP00000006833
ENSCAFP00000027717	ENSLOCP00000014521
ENSCAFP00000016665	ENSLOCP00000013780
ENSCAFP00000000346	ENSLOCP00000011952
ENSCAFP00000006144	ENSLOCP00000003536
ENSCAFP00000020720	ENSLOCP00000002462
ENSCAFP00000009188	ENSLOCP00000010352
ENSCAFP00000022743	ENSLOCP00000010399
ENSCAFP00000021891	ENSLOCP00000004103
ENSCAFP00000031764	ENSLOCP00000016785
ENSCAFP00000035137	ENSLOCP00000012901
ENSCAFP00000029678	ENSLOCP00000004934
ENSCAFP00000037136	ENSLOCP00000003268
ENSCAFP00000005384	ENSLOCP00000010961
ENSCAFP00000029008	ENSLOCP00000017973
ENSCAFP00000017800	ENSLOCP00000009824
ENSCAFP00000013620	ENSLOCP00000012553
ENSCAFP00000040405	ENSLOCP00000013557
ENSCAFP00000031402	ENSLOCP00000015946
ENSCAFP00000021918	ENSLOCP00000006774
ENSCAFP00000027161	ENSLOCP00000015732
ENSCAFP00000023187	ENSLOCP00000018931
ENSCAFP00000029306	ENSLOCP00000003184
ENSCAFP00000013457	ENSLOCP00000007073
ENSCAFP00000018655	ENSLOCP00000000744
ENSCAFP00000014414	ENSLOCP00000005891
ENSCAFP00000017615	ENSLOCP00000004021
ENSCAFP00000038422	ENSLOCP00000021346
ENSCAFP00000009604	ENSLOCP00000011692
ENSCAFP00000030150	ENSLOCP00000008192
ENSCAFP00000030151	ENSLOCP00000014152
ENSCAFP00000010537	ENSLOCP00000004829
ENSCAFP00000035678	ENSLOCP00000022344
ENSCAFP00000029837	ENSLOCP00000002091
ENSCAFP00000023539	ENSLOCP00000008538
ENSCAFP00000006275	ENSLOCP00000008158
ENSCAFP00000024866	ENSLOCP00000016647
ENSCAFP00000004102	ENSLOCP00000014265
ENSCAFP00000024783	ENSLOCP00000018707
ENSCAFP00000027907	ENSLOCP00000012659
ENSCAFP00000014687	ENSLOCP00000019836
ENSCAFP00000015678	ENSLOCP00000002490
ENSCAFP00000000305	ENSLOCP00000020010
ENSCAFP00000020283	ENSLOCP00000010775
ENSCAFP00000000237	ENSLOCP00000015853
ENSCAFP00000008287	ENSLOCP00000015109
ENSCAFP00000028152	ENSLOCP00000008065
ENSCAFP00000007434	ENSLOCP00000017193
ENSCAFP00000005057	ENSLOCP00000019206
ENSCAFP00000005060	ENSLOCP00000019204
ENSCAFP00000039695	ENSLOCP00000007720
ENSCAFP00000016162	ENSLOCP00000017719
ENSCAFP00000037526	ENSLOCP00000013469
ENSCAFP00000018306	ENSLOCP00000015453
ENSCAFP00000021870	ENSLOCP00000015435
ENSCAFP00000029644	ENSLOCP00000000119
ENSCAFP00000001713	ENSLOCP00000011203
ENSCAFP00000002620	ENSLOCP00000018793
ENSCAFP00000013814	ENSLOCP00000018047
ENSCAFP00000022420	ENSLOCP00000000996
ENSCAFP00000012039	ENSLOCP00000013613
ENSCAFP00000000380	ENSLOCP00000021455
ENSCAFP00000041269	ENSLOCP00000021611
ENSCAFP00000041648	ENSLOCP00000021612
ENSCAFP00000021457	ENSLOCP00000004066
ENSCAFP00000036631	ENSLOCP00000006770
ENSCAFP00000024921	ENSLOCP00000014382
ENSCAFP00000014125	ENSLOCP00000016275
ENSCAFP00000038197	ENSLOCP00000020250
ENSCAFP00000008225	ENSLOCP00000001476
ENSCAFP00000012211	ENSLOCP00000016610
ENSCAFP00000007064	ENSLOCP00000016439
ENSCAFP00000002156	ENSLOCP00000014508
ENSCAFP00000031044	ENSLOCP00000004843
ENSCAFP00000000946	ENSLOCP00000020210
ENSCAFP00000025939	ENSLOCP00000015259
ENSCAFP00000026270	ENSLOCP00000010567
ENSCAFP00000004380	ENSLOCP00000019881
ENSCAFP00000029202	ENSLOCP00000007611
ENSCAFP00000015442	ENSLOCP00000010811
ENSCAFP00000015379	ENSLOCP00000004796
ENSCAFP00000036795	ENSLOCP00000001519
ENSCAFP00000038623	ENSLOCP00000012127
ENSCAFP00000029584	ENSLOCP00000004285
ENSCAFP00000013678	ENSLOCP00000015645
ENSCAFP00000009247	ENSLOCP00000020466
ENSCAFP00000008859	ENSLOCP00000021861
ENSCAFP00000022404	ENSLOCP00000013769
ENSCAFP00000004720	ENSLOCP00000019778
ENSCAFP00000007086	ENSLOCP00000005698
ENSCAFP00000027128	ENSLOCP00000018225
ENSCAFP00000040146	ENSLOCP00000017251
ENSCAFP00000012718	ENSLOCP00000007447
ENSCAFP00000012356	ENSLOCP00000010214
ENSCAFP00000019271	ENSLOCP00000004230
ENSCAFP00000004107	ENSLOCP00000015394
ENSCAFP00000015214	ENSLOCP00000003200
ENSCAFP00000030219	ENSLOCP00000007566
ENSCAFP00000012808	ENSLOCP00000008944
ENSCAFP00000014197	ENSLOCP00000008720
ENSCAFP00000006618	ENSLOCP00000010825
ENSCAFP00000008035	ENSLOCP00000000301
ENSCAFP00000023715	ENSLOCP00000019452
ENSCAFP00000024185	ENSLOCP00000017482
ENSCAFP00000023918	ENSLOCP00000002244
ENSCAFP00000029643	ENSLOCP00000000144
ENSCAFP00000021434	ENSLOCP00000017591
ENSCAFP00000041457	ENSLOCP00000019239
ENSCAFP00000017804	ENSLOCP00000004055
ENSCAFP00000011771	ENSLOCP00000013687
ENSCAFP00000041079	ENSLOCP00000017492
ENSCAFP00000022440	ENSLOCP00000000942
ENSCAFP00000019424	ENSLOCP00000002058
ENSCAFP00000025284	ENSLOCP00000013578
ENSCAFP00000023813	ENSLOCP00000019728
ENSCAFP00000002849	ENSLOCP00000019243
ENSCAFP00000038683	ENSLOCP00000002359
ENSCAFP00000000386	ENSLOCP00000019429
ENSCAFP00000002039	ENSLOCP00000014391
ENSCAFP00000024250	ENSLOCP00000001548
ENSCAFP00000010363	ENSLOCP00000006866
ENSCAFP00000015946	ENSLOCP00000019606
ENSCAFP00000025521	ENSLOCP00000016175
ENSCAFP00000008314	ENSLOCP00000019679
ENSCAFP00000032890	ENSLOCP00000017772
ENSCAFP00000018805	ENSLOCP00000009259
ENSCAFP00000021097	ENSLOCP00000002463
ENSCAFP00000021509	ENSLOCP00000014702
ENSCAFP00000010522	ENSLOCP00000006246
ENSCAFP00000017270	ENSLOCP00000011790
ENSCAFP00000028888	ENSLOCP00000006110
ENSCAFP00000012271	ENSLOCP00000008410
ENSCAFP00000014052	ENSLOCP00000018147
ENSCAFP00000007593	ENSLOCP00000018048
ENSCAFP00000016094	ENSLOCP00000009799
ENSCAFP00000015248	ENSLOCP00000004751
ENSCAFP00000027436	ENSLOCP00000009694
ENSCAFP00000031095	ENSLOCP00000021112
ENSCAFP00000005506	ENSLOCP00000020417
ENSCAFP00000011429	ENSLOCP00000010780
ENSCAFP00000028654	ENSLOCP00000000863
ENSCAFP00000036046	ENSLOCP00000005421
ENSCAFP00000018620	ENSLOCP00000009414
ENSCAFP00000018360	ENSLOCP00000012466
ENSCAFP00000040776	ENSLOCP00000013666
ENSCAFP00000021115	ENSLOCP00000017902
ENSCAFP00000011755	ENSLOCP00000000855
ENSCAFP00000030943	ENSLOCP00000001511
ENSCAFP00000002164	ENSLOCP00000013844
ENSCAFP00000008897	ENSLOCP00000015217
ENSCAFP00000009895	ENSLOCP00000004990
ENSCAFP00000040084	ENSLOCP00000017165
ENSCAFP00000001757	ENSLOCP00000011269
ENSCAFP00000029839	ENSLOCP00000011596
ENSCAFP00000029636	ENSLOCP00000000179
ENSCAFP00000008605	ENSLOCP00000019104
ENSCAFP00000021166	ENSLOCP00000002368
ENSCAFP00000016160	ENSLOCP00000007989
ENSCAFP00000024579	ENSLOCP00000017063
ENSCAFP00000026656	ENSLOCP00000017547
ENSCAFP00000027162	ENSLOCP00000008470
ENSCAFP00000015483	ENSLOCP00000015134
ENSCAFP00000037628	ENSLOCP00000015669
ENSCAFP00000038890	ENSLOCP00000021906
ENSCAFP00000015285	ENSLOCP00000021517
ENSCAFP00000026634	ENSLOCP00000021584
ENSCAFP00000000263	ENSLOCP00000021041
ENSCAFP00000029281	ENSLOCP00000003154
ENSCAFP00000039968	ENSLOCP00000007260
ENSCAFP00000019775	ENSLOCP00000008474
ENSCAFP00000012583	ENSLOCP00000013192
ENSCAFP00000020432	ENSLOCP00000015949
ENSCAFP00000009251	ENSLOCP00000018813
ENSCAFP00000003697	ENSLOCP00000020235
ENSCAFP00000022940	ENSLOCP00000012321
ENSCAFP00000006601	ENSLOCP00000018323
ENSCAFP00000016718	ENSLOCP00000020266
ENSCAFP00000027819	ENSLOCP00000005884
ENSCAFP00000018718	ENSLOCP00000014771
ENSCAFP00000039272	ENSLOCP00000006432
ENSCAFP00000015650	ENSLOCP00000017528
ENSCAFP00000037417	ENSLOCP00000015038
ENSCAFP00000036581	ENSLOCP00000021103
ENSCAFP00000040503	ENSLOCP00000013956
ENSCAFP00000013148	ENSLOCP00000004138
ENSCAFP00000021263	ENSLOCP00000006321
ENSCAFP00000028310	ENSLOCP00000002997
ENSCAFP00000015388	ENSLOCP00000005568
ENSCAFP00000023416	ENSLOCP00000016841
ENSCAFP00000018072	ENSLOCP00000013144
ENSCAFP00000019700	ENSLOCP00000011198
ENSCAFP00000041250	ENSLOCP00000019426
ENSCAFP00000017575	ENSLOCP00000013862
ENSCAFP00000020134	ENSLOCP00000012716
ENSCAFP00000009924	ENSLOCP00000013263
ENSCAFP00000029045	ENSLOCP00000018390
ENSCAFP00000004375	ENSLOCP00000021100
ENSCAFP00000008880	ENSLOCP00000007328
ENSCAFP00000015065	ENSLOCP00000016533
ENSCAFP00000023775	ENSLOCP00000009591
ENSCAFP00000038748	ENSLOCP00000020728
ENSCAFP00000016192	ENSLOCP00000012962
ENSCAFP00000011181	ENSLOCP00000010940
ENSCAFP00000027555	ENSLOCP00000017970
ENSCAFP00000007862	ENSLOCP00000021883
ENSCAFP00000005905	ENSLOCP00000022279
ENSCAFP00000029180	ENSLOCP00000006231
ENSCAFP00000027304	ENSLOCP00000014705
ENSCAFP00000013256	ENSLOCP00000012555
ENSCAFP00000032856	ENSLOCP00000007851
ENSCAFP00000015524	ENSLOCP00000011031
ENSCAFP00000005719	ENSLOCP00000018965
ENSCAFP00000014272	ENSLOCP00000013015
ENSCAFP00000008265	ENSLOCP00000017961
ENSCAFP00000037474	ENSLOCP00000020311
ENSCAFP00000024272	ENSLOCP00000017209
ENSCAFP00000030200	ENSLOCP00000009970
ENSCAFP00000008175	ENSLOCP00000008352
ENSCAFP00000016005	ENSLOCP00000009784
ENSCAFP00000026921	ENSLOCP00000017095
ENSCAFP00000039259	ENSLOCP00000005932
ENSCAFP00000018790	ENSLOCP00000006044
ENSCAFP00000030532	ENSLOCP00000006463
ENSCAFP00000020190	ENSLOCP00000008852
ENSCAFP00000008898	ENSLOCP00000020313
ENSCAFP00000008677	ENSLOCP00000017192
ENSCAFP00000006361	ENSLOCP00000012682
ENSCAFP00000023878	ENSLOCP00000004815
ENSCAFP00000028164	ENSLOCP00000018950
ENSCAFP00000011227	ENSLOCP00000010889
ENSCAFP00000022037	ENSLOCP00000012730
ENSCAFP00000007381	ENSLOCP00000014307
ENSCAFP00000011793	ENSLOCP00000006418
ENSCAFP00000022009	ENSLOCP00000015333
ENSCAFP00000003370	ENSLOCP00000014052
ENSCAFP00000002728	ENSLOCP00000018771
ENSCAFP00000010651	ENSLOCP00000020453
ENSCAFP00000038199	ENSLOCP00000001038
ENSCAFP00000027597	ENSLOCP00000018806
ENSCAFP00000000523	ENSLOCP00000019871
ENSCAFP00000001204	ENSLOCP00000011104
ENSCAFP00000035853	ENSLOCP00000016558
ENSCAFP00000009014	ENSLOCP00000013610
ENSCAFP00000024607	ENSLOCP00000018105
ENSCAFP00000015809	ENSLOCP00000012543
ENSCAFP00000017765	ENSLOCP00000002932
ENSCAFP00000007888	ENSLOCP00000011753
ENSCAFP00000035502	ENSLOCP00000021879
ENSCAFP00000015819	ENSLOCP00000005432
ENSCAFP00000014313	ENSLOCP00000016202
ENSCAFP00000003279	ENSLOCP00000020862
ENSCAFP00000042535	ENSLOCP00000005057
ENSCAFP00000027575	ENSLOCP00000007678
ENSCAFP00000030865	ENSLOCP00000003755
ENSCAFP00000042228	ENSLOCP00000015571
ENSCAFP00000005478	ENSLOCP00000000597
ENSCAFP00000003632	ENSLOCP00000021057
ENSCAFP00000001990	ENSLOCP00000014485
ENSCAFP00000024255	ENSLOCP00000017199
ENSCAFP00000013629	ENSLOCP00000013166
ENSCAFP00000006994	ENSLOCP00000020655
ENSCAFP00000016459	ENSLOCP00000014833
ENSCAFP00000031768	ENSLOCP00000004777
ENSCAFP00000011262	ENSLOCP00000006939
ENSCAFP00000017362	ENSLOCP00000002879
ENSCAFP00000000797	ENSLOCP00000011836
ENSCAFP00000007312	ENSLOCP00000020684
ENSCAFP00000034783	ENSLOCP00000007334
ENSCAFP00000018766	ENSLOCP00000005124
ENSCAFP00000042944	ENSLOCP00000001726
ENSCAFP00000012613	ENSLOCP00000009554
ENSCAFP00000005070	ENSLOCP00000019198
ENSCAFP00000030955	ENSLOCP00000019978
ENSCAFP00000019287	ENSLOCP00000004255
ENSCAFP00000006422	ENSLOCP00000018258
ENSCAFP00000012487	ENSLOCP00000004774
ENSCAFP00000018934	ENSLOCP00000009118
ENSCAFP00000023048	ENSLOCP00000001131
ENSCAFP00000023283	ENSLOCP00000020571
ENSCAFP00000006305	ENSLOCP00000008855
ENSCAFP00000042127	ENSLOCP00000000631
ENSCAFP00000017824	ENSLOCP00000003995
ENSCAFP00000006923	ENSLOCP00000005167
ENSCAFP00000016524	ENSLOCP00000006446
ENSCAFP00000006202	ENSLOCP00000009089
ENSCAFP00000030405	ENSLOCP00000019079
ENSCAFP00000012834	ENSLOCP00000019811
ENSCAFP00000015986	ENSLOCP00000015512
ENSCAFP00000006121	ENSLOCP00000005357
ENSCAFP00000028176	ENSLOCP00000015550
ENSCAFP00000022237	ENSLOCP00000013487
ENSCAFP00000018294	ENSLOCP00000017447
ENSCAFP00000031216	ENSLOCP00000013579
ENSCAFP00000021154	ENSLOCP00000005712
ENSCAFP00000008466	ENSLOCP00000019628
ENSCAFP00000012759	ENSLOCP00000009345
ENSCAFP00000001297	ENSLOCP00000013037
ENSCAFP00000012711	ENSLOCP00000004529
ENSCAFP00000031335	ENSLOCP00000012584
ENSCAFP00000007104	ENSLOCP00000005733
ENSCAFP00000024254	ENSLOCP00000015735
ENSCAFP00000038416	ENSLOCP00000007251
ENSCAFP00000017840	ENSLOCP00000019178
ENSCAFP00000010409	ENSLOCP00000005045
ENSCAFP00000009096	ENSLOCP00000019240
ENSCAFP00000004511	ENSLOCP00000003075
ENSCAFP00000011487	ENSLOCP00000009710
ENSCAFP00000001726	ENSLOCP00000012168
ENSCAFP00000018286	ENSLOCP00000015446
ENSCAFP00000041711	ENSLOCP00000022411
ENSCAFP00000015326	ENSLOCP00000006037
ENSCAFP00000023948	ENSLOCP00000019592
ENSCAFP00000021261	ENSLOCP00000011795
ENSCAFP00000040391	ENSLOCP00000004674
ENSCAFP00000028190	ENSLOCP00000015564
ENSCAFP00000011018	ENSLOCP00000004339
ENSCAFP00000005790	ENSLOCP00000020497
ENSCAFP00000024552	ENSLOCP00000013424
ENSCAFP00000041939	ENSLOCP00000018687
ENSCAFP00000014772	ENSLOCP00000015643
ENSCAFP00000027002	ENSLOCP00000014998
ENSCAFP00000031277	ENSLOCP00000015207
ENSCAFP00000011620	ENSLOCP00000005807
ENSCAFP00000038496	ENSLOCP00000010073
ENSCAFP00000000882	ENSLOCP00000020767
ENSCAFP00000002486	ENSLOCP00000003775
ENSCAFP00000001419	ENSLOCP00000000241
ENSCAFP00000004755	ENSLOCP00000006931
ENSCAFP00000014048	ENSLOCP00000013106
ENSCAFP00000019069	ENSLOCP00000003292
ENSCAFP00000027790	ENSLOCP00000009100
ENSCAFP00000009967	ENSLOCP00000014958
ENSCAFP00000025430	ENSLOCP00000013152
ENSCAFP00000002797	ENSLOCP00000014354
ENSCAFP00000014827	ENSLOCP00000010164
ENSCAFP00000005369	ENSLOCP00000020424
ENSCAFP00000036666	ENSLOCP00000020421
ENSCAFP00000038621	ENSLOCP00000002420
ENSCAFP00000025009	ENSLOCP00000016463
ENSCAFP00000015455	ENSLOCP00000011792
ENSCAFP00000025013	ENSLOCP00000013081
ENSCAFP00000040257	ENSLOCP00000001770
ENSCAFP00000003872	ENSLOCP00000001618
ENSCAFP00000006750	ENSLOCP00000015819
ENSCAFP00000008171	ENSLOCP00000019314
ENSCAFP00000035859	ENSLOCP00000008186
ENSCAFP00000024164	ENSLOCP00000011934
ENSCAFP00000024163	ENSLOCP00000013419
ENSCAFP00000019177	ENSLOCP00000015190
ENSCAFP00000042254	ENSLOCP00000009379
ENSCAFP00000000611	ENSLOCP00000020108
ENSCAFP00000023609	ENSLOCP00000015862
ENSCAFP00000019332	ENSLOCP00000007568
ENSCAFP00000037303	ENSLOCP00000000394
ENSCAFP00000025629	ENSLOCP00000010565
ENSCAFP00000020460	ENSLOCP00000009497
ENSCAFP00000005173	ENSLOCP00000013091
ENSCAFP00000020684	ENSLOCP00000005554
ENSCAFP00000001384	ENSLOCP00000011271
ENSCAFP00000041590	ENSLOCP00000002816
ENSCAFP00000020782	ENSLOCP00000008057
ENSCAFP00000021710	ENSLOCP00000014813
ENSCAFP00000002395	ENSLOCP00000021323
ENSCAFP00000024807	ENSLOCP00000016719
ENSCAFP00000016916	ENSLOCP00000008876
ENSCAFP00000011757	ENSLOCP00000016869
ENSCAFP00000025633	ENSLOCP00000018337
ENSCAFP00000018539	ENSLOCP00000003264
ENSCAFP00000007568	ENSLOCP00000018355
ENSCAFP00000042074	ENSLOCP00000011604
ENSCAFP00000029690	ENSLOCP00000007046
ENSCAFP00000040466	ENSLOCP00000012383
ENSCAFP00000006631	ENSLOCP00000012752
ENSCAFP00000021491	ENSLOCP00000014962
ENSCAFP00000013335	ENSLOCP00000006186
ENSCAFP00000016994	ENSLOCP00000003568
ENSCAFP00000000006	ENSLOCP00000010167
ENSCAFP00000040187	ENSLOCP00000008269
ENSCAFP00000014330	ENSLOCP00000018319
ENSCAFP00000024864	ENSLOCP00000011837
ENSCAFP00000010728	ENSLOCP00000006978
ENSCAFP00000026563	ENSLOCP00000007484
ENSCAFP00000006300	ENSLOCP00000020145
ENSCAFP00000001248	ENSLOCP00000018911
ENSCAFP00000033578	ENSLOCP00000021624
ENSCAFP00000008470	ENSLOCP00000022433
ENSCAFP00000041404	ENSLOCP00000021940
ENSCAFP00000034146	ENSLOCP00000014047
ENSCAFP00000006055	ENSLOCP00000006876
ENSCAFP00000013796	ENSLOCP00000015779
ENSCAFP00000041357	ENSLOCP00000010676
ENSCAFP00000006093	ENSLOCP00000019065
ENSCAFP00000011107	ENSLOCP00000006976
ENSCAFP00000031885	ENSLOCP00000012508
ENSCAFP00000040389	ENSLOCP00000010377
ENSCAFP00000037876	ENSLOCP00000011482
ENSCAFP00000001801	ENSLOCP00000005428
ENSCAFP00000000264	ENSLOCP00000021044
ENSCAFP00000000296	ENSLOCP00000020013
ENSCAFP00000011719	ENSLOCP00000004667
ENSCAFP00000042455	ENSLOCP00000005522
ENSCAFP00000017970	ENSLOCP00000014034
ENSCAFP00000022573	ENSLOCP00000010474
ENSCAFP00000012860	ENSLOCP00000015335
ENSCAFP00000037611	ENSLOCP00000021597
ENSCAFP00000012415	ENSLOCP00000020649
ENSCAFP00000006957	ENSLOCP00000016137
ENSCAFP00000023021	ENSLOCP00000012162
ENSCAFP00000042521	ENSLOCP00000010586
ENSCAFP00000006969	ENSLOCP00000012795
ENSCAFP00000020864	ENSLOCP00000016360
ENSCAFP00000009790	ENSLOCP00000000547
ENSCAFP00000013012	ENSLOCP00000011159
ENSCAFP00000024271	ENSLOCP00000022163
ENSCAFP00000039760	ENSLOCP00000016009
ENSCAFP00000013821	ENSLOCP00000010705
ENSCAFP00000024099	ENSLOCP00000015659
ENSCAFP00000019352	ENSLOCP00000009315
ENSCAFP00000022263	ENSLOCP00000003786
ENSCAFP00000009203	ENSLOCP00000020236
ENSCAFP00000003355	ENSLOCP00000017093
ENSCAFP00000013921	ENSLOCP00000014818
ENSCAFP00000039403	ENSLOCP00000004602
ENSCAFP00000011391	ENSLOCP00000018898
ENSCAFP00000013187	ENSLOCP00000013135
ENSCAFP00000003775	ENSLOCP00000014036
ENSCAFP00000024132	ENSLOCP00000022406
ENSCAFP00000010130	ENSLOCP00000007316
ENSCAFP00000021204	ENSLOCP00000016122
ENSCAFP00000017476	ENSLOCP00000009973
ENSCAFP00000024547	ENSLOCP00000017111
ENSCAFP00000009630	ENSLOCP00000012181
ENSCAFP00000024719	ENSLOCP00000016919
ENSCAFP00000019512	ENSLOCP00000008909
ENSCAFP00000018180	ENSLOCP00000007857
ENSCAFP00000036165	ENSLOCP00000021121
ENSCAFP00000004612	ENSLOCP00000011633
ENSCAFP00000042563	ENSLOCP00000002223
ENSCAFP00000006878	ENSLOCP00000012848
ENSCAFP00000002787	ENSLOCP00000011533
ENSCAFP00000024984	ENSLOCP00000007608
ENSCAFP00000019226	ENSLOCP00000006153
ENSCAFP00000012381	ENSLOCP00000003336
ENSCAFP00000012191	ENSLOCP00000019658
ENSCAFP00000031933	ENSLOCP00000014908
ENSCAFP00000032174	ENSLOCP00000005233
ENSCAFP00000004688	ENSLOCP00000016382
ENSCAFP00000010400	ENSLOCP00000018693
ENSCAFP00000012822	ENSLOCP00000021996
ENSCAFP00000025547	ENSLOCP00000003925
ENSCAFP00000000327	ENSLOCP00000020003
ENSCAFP00000011032	ENSLOCP00000000964
ENSCAFP00000022495	ENSLOCP00000010410
ENSCAFP00000019862	ENSLOCP00000002111
ENSCAFP00000029838	ENSLOCP00000002065
ENSCAFP00000029279	ENSLOCP00000003094
ENSCAFP00000029122	ENSLOCP00000007713
ENSCAFP00000039657	ENSLOCP00000012992
ENSCAFP00000010020	ENSLOCP00000007570
ENSCAFP00000021323	ENSLOCP00000008144
ENSCAFP00000035754	ENSLOCP00000006050
ENSCAFP00000024492	ENSLOCP00000014596
ENSCAFP00000041192	ENSLOCP00000009675
ENSCAFP00000018711	ENSLOCP00000010701
ENSCAFP00000015378	ENSLOCP00000014717
ENSCAFP00000024740	ENSLOCP00000014805
ENSCAFP00000009791	ENSLOCP00000019235
ENSCAFP00000027324	ENSLOCP00000002247
ENSCAFP00000014212	ENSLOCP00000006330
ENSCAFP00000016036	ENSLOCP00000015099
ENSCAFP00000003227	ENSLOCP00000000971
ENSCAFP00000008187	ENSLOCP00000002667
ENSCAFP00000026779	ENSLOCP00000017035
ENSCAFP00000007451	ENSLOCP00000017509
ENSCAFP00000012493	ENSLOCP00000014637
ENSCAFP00000024476	ENSLOCP00000003974
ENSCAFP00000038426	ENSLOCP00000003192
ENSCAFP00000014389	ENSLOCP00000009692
ENSCAFP00000018044	ENSLOCP00000004005
ENSCAFP00000038061	ENSLOCP00000004319
ENSCAFP00000002483	ENSLOCP00000003733
ENSCAFP00000016333	ENSLOCP00000015595
ENSCAFP00000022864	ENSLOCP00000007661
ENSCAFP00000008237	ENSLOCP00000019232
ENSCAFP00000040725	ENSLOCP00000020889
ENSCAFP00000033984	ENSLOCP00000004595
ENSCAFP00000011896	ENSLOCP00000009481
ENSCAFP00000037445	ENSLOCP00000006630
ENSCAFP00000002915	ENSLOCP00000017373
ENSCAFP00000028695	ENSLOCP00000007091
ENSCAFP00000008588	ENSLOCP00000015734
ENSCAFP00000023586	ENSLOCP00000005624
ENSCAFP00000028990	ENSLOCP00000003345
ENSCAFP00000022410	ENSLOCP00000008298
ENSCAFP00000012281	ENSLOCP00000019501
ENSCAFP00000036530	ENSLOCP00000004560
ENSCAFP00000028339	ENSLOCP00000000220
ENSCAFP00000005514	ENSLOCP00000012880
ENSCAFP00000009849	ENSLOCP00000000260
ENSCAFP00000023013	ENSLOCP00000005416
ENSCAFP00000003965	ENSLOCP00000020891
ENSCAFP00000013591	ENSLOCP00000011485
ENSCAFP00000025318	ENSLOCP00000018731
ENSCAFP00000010063	ENSLOCP00000005112
ENSCAFP00000026906	ENSLOCP00000013645
ENSCAFP00000014374	ENSLOCP00000013819
ENSCAFP00000029391	ENSLOCP00000005500
ENSCAFP00000016960	ENSLOCP00000001132
ENSCAFP00000012705	ENSLOCP00000017378
ENSCAFP00000004913	ENSLOCP00000019287
ENSCAFP00000011097	ENSLOCP00000008596
ENSCAFP00000022728	ENSLOCP00000010481
ENSCAFP00000029861	ENSLOCP00000002668
ENSCAFP00000029276	ENSLOCP00000004201
ENSCAFP00000005546	ENSLOCP00000020356
ENSCAFP00000003325	ENSLOCP00000017369
ENSCAFP00000024627	ENSLOCP00000004112
ENSCAFP00000020205	ENSLOCP00000002093
ENSCAFP00000012095	ENSLOCP00000006169
ENSCAFP00000001221	ENSLOCP00000019368
ENSCAFP00000004325	ENSLOCP00000019331
ENSCAFP00000020709	ENSLOCP00000002441
ENSCAFP00000008477	ENSLOCP00000008414
ENSCAFP00000009039	ENSLOCP00000015182
ENSCAFP00000019299	ENSLOCP00000001194
ENSCAFP00000042783	ENSLOCP00000021365
ENSCAFP00000000373	ENSLOCP00000018985
ENSCAFP00000000368	ENSLOCP00000021364
ENSCAFP00000016365	ENSLOCP00000016628
ENSCAFP00000023298	ENSLOCP00000015482
ENSCAFP00000011509	ENSLOCP00000018720
ENSCAFP00000029939	ENSLOCP00000001574
ENSCAFP00000022628	ENSLOCP00000007646
ENSCAFP00000009284	ENSLOCP00000014836
ENSCAFP00000008375	ENSLOCP00000007573
ENSCAFP00000023960	ENSLOCP00000011782
ENSCAFP00000042838	ENSLOCP00000004222
ENSCAFP00000011305	ENSLOCP00000006741
ENSCAFP00000005143	ENSLOCP00000000407
ENSCAFP00000000215	ENSLOCP00000004039
ENSCAFP00000035847	ENSLOCP00000012668
ENSCAFP00000020342	ENSLOCP00000015806
ENSCAFP00000027655	ENSLOCP00000015722
ENSCAFP00000026935	ENSLOCP00000016805
ENSCAFP00000003380	ENSLOCP00000014029
ENSCAFP00000039731	ENSLOCP00000014295
ENSCAFP00000002050	ENSLOCP00000014093
ENSCAFP00000020984	ENSLOCP00000007936
ENSCAFP00000009511	ENSLOCP00000006929
ENSCAFP00000004659	ENSLOCP00000015921
ENSCAFP00000025596	ENSLOCP00000008108
ENSCAFP00000018423	ENSLOCP00000004523
ENSCAFP00000017898	ENSLOCP00000007521
ENSCAFP00000005836	ENSLOCP00000021003
ENSCAFP00000025324	ENSLOCP00000016817
ENSCAFP00000022829	ENSLOCP00000002127
ENSCAFP00000029676	ENSLOCP00000011581
ENSCAFP00000003396	ENSLOCP00000012547
ENSCAFP00000023700	ENSLOCP00000008156
ENSCAFP00000029952	ENSLOCP00000006016
ENSCAFP00000010760	ENSLOCP00000009163
ENSCAFP00000031910	ENSLOCP00000011517
ENSCAFP00000008195	ENSLOCP00000006188
ENSCAFP00000023160	ENSLOCP00000015531
ENSCAFP00000007837	ENSLOCP00000005811
ENSCAFP00000040289	ENSLOCP00000011843
ENSCAFP00000000194	ENSLOCP00000005907
ENSCAFP00000042559	ENSLOCP00000019534
ENSCAFP00000022024	ENSLOCP00000002246
ENSCAFP00000009201	ENSLOCP00000004809
ENSCAFP00000004493	ENSLOCP00000005099
ENSCAFP00000024527	ENSLOCP00000007715
ENSCAFP00000022180	ENSLOCP00000005782
[truncated: 6,231 more rows]
