# Supplementary material for: Reconstruction of proto-vertebrate, proto-cyclostome and proto-gnathostome genomes provides new insights into early vertebrate evolution
Source: Nat Commun. 2021 Jul 23;12:4489. doi: 10.1038/s41467-021-24573-z (PMC8302630; doi:10.1038/s41467-021-24573-z)
Supplement: Supplementary file 4 — Supplementary Data 1 [file 41467_2021_24573_MOESM4_ESM.zip › SuppData1/orthologs/CANFA-MELGA.txt]

ENSCAFP00000014731	ENSMGAP00000004951
ENSCAFP00000004893	ENSMGAP00000003068
ENSCAFP00000021101	ENSMGAP00000016060
ENSCAFP00000000536	ENSMGAP00000013265
ENSCAFP00000026820	ENSMGAP00000010739
ENSCAFP00000014703	ENSMGAP00000004925
ENSCAFP00000027009	ENSMGAP00000003978
ENSCAFP00000014101	ENSMGAP00000003388
ENSCAFP00000010599	ENSMGAP00000002654
ENSCAFP00000016175	ENSMGAP00000002402
ENSCAFP00000041478	ENSMGAP00000009217
ENSCAFP00000041897	ENSMGAP00000012078
ENSCAFP00000011228	ENSMGAP00000001572
ENSCAFP00000025792	ENSMGAP00000010575
ENSCAFP00000025906	ENSMGAP00000003900
ENSCAFP00000020532	ENSMGAP00000015491
ENSCAFP00000000844	ENSMGAP00000013487
ENSCAFP00000006503	ENSMGAP00000016149
ENSCAFP00000004514	ENSMGAP00000018471
ENSCAFP00000019636	ENSMGAP00000000415
ENSCAFP00000008815	ENSMGAP00000000276
ENSCAFP00000012433	ENSMGAP00000000909
ENSCAFP00000022926	ENSMGAP00000000973
ENSCAFP00000015206	ENSMGAP00000015435
ENSCAFP00000018010	ENSMGAP00000002277
ENSCAFP00000003668	ENSMGAP00000010566
ENSCAFP00000003657	ENSMGAP00000010545
ENSCAFP00000026110	ENSMGAP00000001323
ENSCAFP00000007426	ENSMGAP00000018658
ENSCAFP00000035869	ENSMGAP00000000941
ENSCAFP00000041440	ENSMGAP00000017353
ENSCAFP00000026713	ENSMGAP00000014132
ENSCAFP00000028894	ENSMGAP00000000271
ENSCAFP00000010159	ENSMGAP00000010789
ENSCAFP00000027741	ENSMGAP00000013478
ENSCAFP00000025741	ENSMGAP00000010388
ENSCAFP00000028253	ENSMGAP00000011657
ENSCAFP00000023060	ENSMGAP00000005618
ENSCAFP00000023616	ENSMGAP00000016332
ENSCAFP00000007014	ENSMGAP00000005019
ENSCAFP00000001849	ENSMGAP00000000922
ENSCAFP00000025988	ENSMGAP00000004974
ENSCAFP00000029580	ENSMGAP00000000263
ENSCAFP00000027190	ENSMGAP00000004440
ENSCAFP00000012523	ENSMGAP00000011375
ENSCAFP00000021250	ENSMGAP00000015477
ENSCAFP00000014319	ENSMGAP00000015641
ENSCAFP00000038033	ENSMGAP00000012633
ENSCAFP00000025582	ENSMGAP00000004973
ENSCAFP00000019089	ENSMGAP00000005906
ENSCAFP00000035150	ENSMGAP00000012790
ENSCAFP00000003298	ENSMGAP00000005521
ENSCAFP00000002012	ENSMGAP00000013787
ENSCAFP00000003277	ENSMGAP00000005425
ENSCAFP00000018115	ENSMGAP00000006584
ENSCAFP00000012144	ENSMGAP00000010970
ENSCAFP00000030690	ENSMGAP00000004536
ENSCAFP00000018258	ENSMGAP00000017297
ENSCAFP00000025261	ENSMGAP00000013514
ENSCAFP00000011525	ENSMGAP00000006458
ENSCAFP00000028846	ENSMGAP00000010640
ENSCAFP00000004119	ENSMGAP00000010940
ENSCAFP00000019894	ENSMGAP00000009863
ENSCAFP00000041229	ENSMGAP00000014406
ENSCAFP00000039048	ENSMGAP00000007874
ENSCAFP00000017436	ENSMGAP00000014447
ENSCAFP00000016481	ENSMGAP00000009216
ENSCAFP00000011295	ENSMGAP00000006576
ENSCAFP00000041377	ENSMGAP00000002105
ENSCAFP00000011055	ENSMGAP00000001972
ENSCAFP00000037675	ENSMGAP00000002149
ENSCAFP00000028469	ENSMGAP00000008809
ENSCAFP00000000678	ENSMGAP00000011192
ENSCAFP00000004185	ENSMGAP00000007478
ENSCAFP00000001898	ENSMGAP00000000881
ENSCAFP00000034643	ENSMGAP00000011996
ENSCAFP00000036968	ENSMGAP00000015040
ENSCAFP00000010553	ENSMGAP00000007423
ENSCAFP00000011914	ENSMGAP00000015017
ENSCAFP00000003505	ENSMGAP00000009294
ENSCAFP00000001467	ENSMGAP00000013335
ENSCAFP00000006614	ENSMGAP00000014950
ENSCAFP00000028666	ENSMGAP00000001910
ENSCAFP00000022241	ENSMGAP00000004061
ENSCAFP00000016043	ENSMGAP00000009429
ENSCAFP00000022750	ENSMGAP00000014704
ENSCAFP00000035073	ENSMGAP00000001781
ENSCAFP00000013243	ENSMGAP00000000418
ENSCAFP00000014218	ENSMGAP00000007539
ENSCAFP00000042751	ENSMGAP00000011139
ENSCAFP00000019792	ENSMGAP00000017915
ENSCAFP00000022068	ENSMGAP00000011894
ENSCAFP00000023624	ENSMGAP00000010071
ENSCAFP00000001306	ENSMGAP00000009399
ENSCAFP00000023867	ENSMGAP00000008128
ENSCAFP00000013047	ENSMGAP00000007518
ENSCAFP00000026382	ENSMGAP00000014040
ENSCAFP00000009752	ENSMGAP00000010374
ENSCAFP00000027825	ENSMGAP00000002878
ENSCAFP00000027822	ENSMGAP00000002860
ENSCAFP00000018637	ENSMGAP00000000231
ENSCAFP00000002219	ENSMGAP00000019713
ENSCAFP00000038852	ENSMGAP00000005399
ENSCAFP00000036156	ENSMGAP00000013813
ENSCAFP00000004138	ENSMGAP00000001795
ENSCAFP00000027841	ENSMGAP00000012130
ENSCAFP00000016350	ENSMGAP00000000432
ENSCAFP00000025289	ENSMGAP00000006701
ENSCAFP00000005947	ENSMGAP00000010996
ENSCAFP00000021524	ENSMGAP00000004600
ENSCAFP00000019815	ENSMGAP00000004769
ENSCAFP00000016801	ENSMGAP00000007577
ENSCAFP00000017186	ENSMGAP00000011438
ENSCAFP00000019101	ENSMGAP00000007028
ENSCAFP00000030461	ENSMGAP00000005346
ENSCAFP00000019811	ENSMGAP00000000964
ENSCAFP00000029719	ENSMGAP00000003538
ENSCAFP00000024310	ENSMGAP00000006152
ENSCAFP00000011995	ENSMGAP00000006673
ENSCAFP00000018117	ENSMGAP00000019154
ENSCAFP00000022596	ENSMGAP00000018976
ENSCAFP00000008348	ENSMGAP00000002706
ENSCAFP00000023182	ENSMGAP00000005664
ENSCAFP00000018253	ENSMGAP00000008306
ENSCAFP00000002791	ENSMGAP00000008756
ENSCAFP00000014825	ENSMGAP00000005181
ENSCAFP00000012387	ENSMGAP00000007164
ENSCAFP00000017550	ENSMGAP00000015568
ENSCAFP00000037940	ENSMGAP00000015570
ENSCAFP00000007818	ENSMGAP00000003190
ENSCAFP00000018354	ENSMGAP00000001772
ENSCAFP00000024345	ENSMGAP00000005589
ENSCAFP00000010341	ENSMGAP00000007854
ENSCAFP00000010262	ENSMGAP00000006564
ENSCAFP00000022958	ENSMGAP00000014728
ENSCAFP00000001922	ENSMGAP00000000062
ENSCAFP00000005678	ENSMGAP00000014847
ENSCAFP00000000979	ENSMGAP00000008226
ENSCAFP00000013479	ENSMGAP00000010913
ENSCAFP00000018541	ENSMGAP00000001752
ENSCAFP00000001491	ENSMGAP00000008466
ENSCAFP00000018897	ENSMGAP00000001356
ENSCAFP00000002001	ENSMGAP00000013090
ENSCAFP00000017225	ENSMGAP00000007848
ENSCAFP00000001025	ENSMGAP00000010300
ENSCAFP00000029725	ENSMGAP00000003617
ENSCAFP00000022577	ENSMGAP00000003530
ENSCAFP00000013959	ENSMGAP00000009825
ENSCAFP00000013459	ENSMGAP00000000737
ENSCAFP00000028861	ENSMGAP00000001802
ENSCAFP00000007656	ENSMGAP00000011815
ENSCAFP00000004543	ENSMGAP00000011218
ENSCAFP00000004699	ENSMGAP00000012705
ENSCAFP00000023374	ENSMGAP00000007078
ENSCAFP00000033673	ENSMGAP00000011134
ENSCAFP00000015628	ENSMGAP00000017509
ENSCAFP00000018107	ENSMGAP00000000718
ENSCAFP00000018097	ENSMGAP00000000730
ENSCAFP00000021381	ENSMGAP00000012182
ENSCAFP00000023677	ENSMGAP00000002485
ENSCAFP00000020181	ENSMGAP00000018544
ENSCAFP00000003057	ENSMGAP00000015716
ENSCAFP00000042913	ENSMGAP00000003367
ENSCAFP00000030233	ENSMGAP00000009944
ENSCAFP00000041421	ENSMGAP00000016886
ENSCAFP00000018683	ENSMGAP00000002250
ENSCAFP00000001179	ENSMGAP00000013153
ENSCAFP00000032670	ENSMGAP00000007392
ENSCAFP00000010258	ENSMGAP00000005750
ENSCAFP00000005013	ENSMGAP00000003262
ENSCAFP00000027366	ENSMGAP00000012561
ENSCAFP00000037510	ENSMGAP00000010564
ENSCAFP00000019445	ENSMGAP00000007926
ENSCAFP00000042805	ENSMGAP00000006160
ENSCAFP00000027189	ENSMGAP00000014264
ENSCAFP00000001269	ENSMGAP00000014136
ENSCAFP00000015344	ENSMGAP00000010923
ENSCAFP00000015347	ENSMGAP00000010925
ENSCAFP00000001267	ENSMGAP00000014140
ENSCAFP00000011829	ENSMGAP00000008318
ENSCAFP00000030086	ENSMGAP00000009205
ENSCAFP00000001165	ENSMGAP00000009009
ENSCAFP00000016128	ENSMGAP00000011385
ENSCAFP00000020918	ENSMGAP00000003590
ENSCAFP00000040632	ENSMGAP00000004457
ENSCAFP00000003004	ENSMGAP00000008988
ENSCAFP00000025369	ENSMGAP00000008872
ENSCAFP00000029086	ENSMGAP00000010443
ENSCAFP00000004896	ENSMGAP00000000679
ENSCAFP00000026399	ENSMGAP00000014048
ENSCAFP00000023863	ENSMGAP00000008543
ENSCAFP00000004789	ENSMGAP00000004391
ENSCAFP00000001665	ENSMGAP00000013592
ENSCAFP00000030367	ENSMGAP00000018702
ENSCAFP00000014716	ENSMGAP00000008743
ENSCAFP00000004331	ENSMGAP00000010280
ENSCAFP00000034674	ENSMGAP00000011153
ENSCAFP00000025245	ENSMGAP00000008868
ENSCAFP00000030999	ENSMGAP00000016657
ENSCAFP00000013904	ENSMGAP00000006427
ENSCAFP00000009236	ENSMGAP00000016637
ENSCAFP00000020942	ENSMGAP00000003533
ENSCAFP00000016465	ENSMGAP00000005907
ENSCAFP00000025949	ENSMGAP00000010650
ENSCAFP00000019067	ENSMGAP00000007940
ENSCAFP00000002566	ENSMGAP00000008522
ENSCAFP00000002573	ENSMGAP00000008533
ENSCAFP00000015681	ENSMGAP00000000892
ENSCAFP00000015600	ENSMGAP00000000865
ENSCAFP00000015697	ENSMGAP00000005766
ENSCAFP00000005055	ENSMGAP00000009232
ENSCAFP00000008315	ENSMGAP00000010471
ENSCAFP00000010158	ENSMGAP00000009367
ENSCAFP00000014368	ENSMGAP00000009748
ENSCAFP00000002336	ENSMGAP00000006262
ENSCAFP00000001557	ENSMGAP00000013528
ENSCAFP00000023110	ENSMGAP00000008585
ENSCAFP00000022969	ENSMGAP00000014342
ENSCAFP00000020170	ENSMGAP00000009243
ENSCAFP00000028252	ENSMGAP00000000980
ENSCAFP00000013467	ENSMGAP00000011431
ENSCAFP00000006489	ENSMGAP00000005911
ENSCAFP00000019378	ENSMGAP00000018438
ENSCAFP00000021364	ENSMGAP00000014536
ENSCAFP00000014166	ENSMGAP00000017551
ENSCAFP00000002917	ENSMGAP00000019340
ENSCAFP00000004775	ENSMGAP00000014778
ENSCAFP00000010009	ENSMGAP00000011272
ENSCAFP00000011007	ENSMGAP00000001815
ENSCAFP00000030087	ENSMGAP00000008157
ENSCAFP00000001366	ENSMGAP00000013247
ENSCAFP00000001321	ENSMGAP00000014108
ENSCAFP00000043077	ENSMGAP00000000499
ENSCAFP00000041266	ENSMGAP00000001688
ENSCAFP00000004485	ENSMGAP00000007893
ENSCAFP00000040526	ENSMGAP00000016365
ENSCAFP00000015470	ENSMGAP00000016855
ENSCAFP00000024642	ENSMGAP00000007245
ENSCAFP00000010770	ENSMGAP00000008731
ENSCAFP00000024338	ENSMGAP00000000086
ENSCAFP00000006187	ENSMGAP00000002593
ENSCAFP00000005216	ENSMGAP00000014707
ENSCAFP00000017041	ENSMGAP00000001163
ENSCAFP00000039810	ENSMGAP00000001348
ENSCAFP00000012677	ENSMGAP00000011290
ENSCAFP00000002131	ENSMGAP00000011156
ENSCAFP00000028913	ENSMGAP00000000369
ENSCAFP00000001307	ENSMGAP00000014124
ENSCAFP00000003191	ENSMGAP00000015691
ENSCAFP00000026835	ENSMGAP00000001278
ENSCAFP00000020819	ENSMGAP00000007400
ENSCAFP00000042339	ENSMGAP00000004554
ENSCAFP00000036076	ENSMGAP00000008420
ENSCAFP00000040205	ENSMGAP00000006754
ENSCAFP00000008259	ENSMGAP00000018204
ENSCAFP00000026616	ENSMGAP00000006573
ENSCAFP00000028568	ENSMGAP00000006764
ENSCAFP00000028560	ENSMGAP00000006790
ENSCAFP00000022787	ENSMGAP00000000887
ENSCAFP00000041145	ENSMGAP00000002328
ENSCAFP00000018218	ENSMGAP00000008286
ENSCAFP00000031887	ENSMGAP00000015441
ENSCAFP00000012092	ENSMGAP00000004156
ENSCAFP00000020325	ENSMGAP00000000762
ENSCAFP00000035638	ENSMGAP00000010097
ENSCAFP00000010756	ENSMGAP00000008714
ENSCAFP00000004620	ENSMGAP00000014425
ENSCAFP00000028873	ENSMGAP00000010586
ENSCAFP00000025456	ENSMGAP00000008852
ENSCAFP00000011534	ENSMGAP00000006785
ENSCAFP00000002279	ENSMGAP00000009255
ENSCAFP00000030020	ENSMGAP00000008876
ENSCAFP00000029648	ENSMGAP00000004670
ENSCAFP00000018839	ENSMGAP00000003422
ENSCAFP00000041849	ENSMGAP00000015273
ENSCAFP00000037953	ENSMGAP00000003689
ENSCAFP00000018846	ENSMGAP00000003725
ENSCAFP00000009132	ENSMGAP00000011689
ENSCAFP00000015936	ENSMGAP00000014117
ENSCAFP00000008783	ENSMGAP00000015781
ENSCAFP00000003035	ENSMGAP00000015109
ENSCAFP00000013874	ENSMGAP00000003710
ENSCAFP00000039644	ENSMGAP00000011655
ENSCAFP00000017037	ENSMGAP00000008858
ENSCAFP00000001426	ENSMGAP00000014047
ENSCAFP00000010681	ENSMGAP00000011625
ENSCAFP00000008523	ENSMGAP00000000744
ENSCAFP00000021553	ENSMGAP00000004123
ENSCAFP00000029683	ENSMGAP00000006694
ENSCAFP00000020737	ENSMGAP00000002056
ENSCAFP00000000032	ENSMGAP00000016378
ENSCAFP00000025905	ENSMGAP00000006418
ENSCAFP00000039613	ENSMGAP00000013338
ENSCAFP00000025477	ENSMGAP00000003711
ENSCAFP00000024003	ENSMGAP00000014767
ENSCAFP00000005367	ENSMGAP00000004080
ENSCAFP00000022150	ENSMGAP00000014427
ENSCAFP00000029639	ENSMGAP00000006889
ENSCAFP00000018700	ENSMGAP00000002312
ENSCAFP00000001191	ENSMGAP00000013161
ENSCAFP00000018942	ENSMGAP00000010402
ENSCAFP00000003177	ENSMGAP00000010056
ENSCAFP00000041233	ENSMGAP00000000497
ENSCAFP00000028708	ENSMGAP00000001532
ENSCAFP00000019683	ENSMGAP00000000859
ENSCAFP00000014137	ENSMGAP00000011580
ENSCAFP00000020384	ENSMGAP00000002371
ENSCAFP00000009003	ENSMGAP00000015954
ENSCAFP00000026323	ENSMGAP00000002720
ENSCAFP00000037494	ENSMGAP00000013724
ENSCAFP00000036652	ENSMGAP00000016876
ENSCAFP00000008824	ENSMGAP00000005211
ENSCAFP00000024276	ENSMGAP00000002247
ENSCAFP00000004919	ENSMGAP00000014035
ENSCAFP00000005317	ENSMGAP00000008702
ENSCAFP00000027600	ENSMGAP00000005660
ENSCAFP00000022673	ENSMGAP00000008955
ENSCAFP00000001958	ENSMGAP00000006471
ENSCAFP00000012263	ENSMGAP00000003984
ENSCAFP00000004740	ENSMGAP00000012377
ENSCAFP00000006886	ENSMGAP00000014886
ENSCAFP00000024133	ENSMGAP00000005972
ENSCAFP00000013729	ENSMGAP00000007616
ENSCAFP00000021570	ENSMGAP00000004677
ENSCAFP00000013230	ENSMGAP00000003309
ENSCAFP00000038471	ENSMGAP00000011808
ENSCAFP00000002925	ENSMGAP00000017043
ENSCAFP00000002924	ENSMGAP00000019018
ENSCAFP00000011342	ENSMGAP00000010091
ENSCAFP00000010211	ENSMGAP00000002106
ENSCAFP00000024154	ENSMGAP00000006474
ENSCAFP00000027229	ENSMGAP00000019025
ENSCAFP00000038401	ENSMGAP00000001538
ENSCAFP00000013877	ENSMGAP00000001897
ENSCAFP00000005116	ENSMGAP00000009060
ENSCAFP00000020107	ENSMGAP00000004606
ENSCAFP00000019645	ENSMGAP00000000642
ENSCAFP00000025091	ENSMGAP00000000728
ENSCAFP00000004554	ENSMGAP00000008536
ENSCAFP00000042713	ENSMGAP00000016272
ENSCAFP00000009964	ENSMGAP00000009488
ENSCAFP00000018157	ENSMGAP00000005069
ENSCAFP00000004942	ENSMGAP00000009336
ENSCAFP00000020374	ENSMGAP00000008115
ENSCAFP00000015121	ENSMGAP00000005020
ENSCAFP00000027678	ENSMGAP00000016743
ENSCAFP00000021753	ENSMGAP00000010642
ENSCAFP00000028620	ENSMGAP00000003290
ENSCAFP00000020375	ENSMGAP00000014760
ENSCAFP00000038936	ENSMGAP00000013176
ENSCAFP00000004845	ENSMGAP00000014789
ENSCAFP00000036441	ENSMGAP00000018162
ENSCAFP00000029873	ENSMGAP00000008195
ENSCAFP00000000550	ENSMGAP00000013287
ENSCAFP00000009897	ENSMGAP00000016002
ENSCAFP00000031869	ENSMGAP00000004013
ENSCAFP00000032071	ENSMGAP00000006825
ENSCAFP00000001786	ENSMGAP00000010088
ENSCAFP00000038509	ENSMGAP00000013864
ENSCAFP00000037679	ENSMGAP00000003424
ENSCAFP00000005292	ENSMGAP00000014323
ENSCAFP00000013398	ENSMGAP00000008303
ENSCAFP00000035883	ENSMGAP00000013753
ENSCAFP00000011536	ENSMGAP00000003442
ENSCAFP00000020404	ENSMGAP00000017075
ENSCAFP00000006427	ENSMGAP00000019054
ENSCAFP00000015605	ENSMGAP00000011324
ENSCAFP00000005101	ENSMGAP00000019123
ENSCAFP00000009488	ENSMGAP00000015982
ENSCAFP00000023599	ENSMGAP00000012956
ENSCAFP00000007651	ENSMGAP00000013146
ENSCAFP00000011875	ENSMGAP00000012051
ENSCAFP00000024108	ENSMGAP00000005889
ENSCAFP00000015277	ENSMGAP00000010883
ENSCAFP00000027492	ENSMGAP00000008681
ENSCAFP00000014581	ENSMGAP00000005466
ENSCAFP00000035619	ENSMGAP00000013654
ENSCAFP00000024019	ENSMGAP00000003801
ENSCAFP00000031589	ENSMGAP00000008615
ENSCAFP00000017479	ENSMGAP00000009543
ENSCAFP00000036252	ENSMGAP00000002974
ENSCAFP00000002884	ENSMGAP00000012582
ENSCAFP00000007560	ENSMGAP00000009859
ENSCAFP00000001057	ENSMGAP00000018681
ENSCAFP00000005803	ENSMGAP00000013979
ENSCAFP00000029704	ENSMGAP00000004205
ENSCAFP00000027380	ENSMGAP00000012517
ENSCAFP00000040628	ENSMGAP00000001548
ENSCAFP00000018734	ENSMGAP00000010456
ENSCAFP00000003369	ENSMGAP00000015665
ENSCAFP00000000511	ENSMGAP00000007322
ENSCAFP00000008964	ENSMGAP00000011636
ENSCAFP00000027972	ENSMGAP00000012013
ENSCAFP00000027955	ENSMGAP00000012026
ENSCAFP00000027458	ENSMGAP00000005302
ENSCAFP00000013818	ENSMGAP00000016750
ENSCAFP00000021258	ENSMGAP00000004470
ENSCAFP00000011826	ENSMGAP00000017241
ENSCAFP00000010606	ENSMGAP00000011560
ENSCAFP00000013783	ENSMGAP00000002069
ENSCAFP00000014278	ENSMGAP00000004515
ENSCAFP00000026031	ENSMGAP00000001088
ENSCAFP00000017880	ENSMGAP00000017435
ENSCAFP00000001183	ENSMGAP00000018236
ENSCAFP00000001198	ENSMGAP00000010087
ENSCAFP00000011396	ENSMGAP00000003283
ENSCAFP00000002982	ENSMGAP00000015103
ENSCAFP00000010757	ENSMGAP00000011665
ENSCAFP00000010535	ENSMGAP00000011513
ENSCAFP00000008003	ENSMGAP00000016934
ENSCAFP00000013721	ENSMGAP00000018477
ENSCAFP00000013170	ENSMGAP00000012426
ENSCAFP00000014998	ENSMGAP00000015431
ENSCAFP00000020477	ENSMGAP00000004052
ENSCAFP00000004081	ENSMGAP00000007852
ENSCAFP00000030253	ENSMGAP00000012793
ENSCAFP00000036535	ENSMGAP00000010423
ENSCAFP00000005014	ENSMGAP00000006493
ENSCAFP00000024021	ENSMGAP00000002459
ENSCAFP00000035949	ENSMGAP00000012144
ENSCAFP00000038277	ENSMGAP00000007000
ENSCAFP00000027739	ENSMGAP00000012292
ENSCAFP00000005389	ENSMGAP00000003179
ENSCAFP00000022385	ENSMGAP00000016019
ENSCAFP00000012208	ENSMGAP00000011284
ENSCAFP00000024410	ENSMGAP00000004359
ENSCAFP00000014759	ENSMGAP00000005564
ENSCAFP00000013933	ENSMGAP00000003686
ENSCAFP00000001409	ENSMGAP00000014073
ENSCAFP00000019708	ENSMGAP00000010967
ENSCAFP00000013071	ENSMGAP00000003799
ENSCAFP00000021775	ENSMGAP00000004977
ENSCAFP00000036417	ENSMGAP00000017055
ENSCAFP00000014784	ENSMGAP00000006067
ENSCAFP00000012942	ENSMGAP00000001692
ENSCAFP00000027335	ENSMGAP00000000222
ENSCAFP00000023001	ENSMGAP00000019133
ENSCAFP00000005627	ENSMGAP00000014252
ENSCAFP00000008944	ENSMGAP00000016530
ENSCAFP00000024882	ENSMGAP00000001734
ENSCAFP00000006746	ENSMGAP00000007819
ENSCAFP00000002508	ENSMGAP00000013445
ENSCAFP00000037475	ENSMGAP00000019781
ENSCAFP00000041417	ENSMGAP00000017228
ENSCAFP00000021028	ENSMGAP00000016406
ENSCAFP00000022735	ENSMGAP00000000443
ENSCAFP00000042451	ENSMGAP00000007199
ENSCAFP00000021134	ENSMGAP00000010914
ENSCAFP00000042686	ENSMGAP00000005390
ENSCAFP00000014131	ENSMGAP00000008577
ENSCAFP00000025104	ENSMGAP00000009032
ENSCAFP00000017529	ENSMGAP00000008400
ENSCAFP00000028361	ENSMGAP00000002200
ENSCAFP00000029349	ENSMGAP00000008339
ENSCAFP00000042579	ENSMGAP00000009787
ENSCAFP00000001854	ENSMGAP00000012996
ENSCAFP00000020955	ENSMGAP00000003532
ENSCAFP00000019966	ENSMGAP00000002285
ENSCAFP00000020445	ENSMGAP00000003792
ENSCAFP00000020220	ENSMGAP00000001471
ENSCAFP00000020040	ENSMGAP00000002363
ENSCAFP00000002028	ENSMGAP00000002136
ENSCAFP00000023411	ENSMGAP00000005995
ENSCAFP00000004772	ENSMGAP00000004414
ENSCAFP00000027393	ENSMGAP00000001423
ENSCAFP00000013536	ENSMGAP00000000315
ENSCAFP00000010967	ENSMGAP00000013737
ENSCAFP00000018144	ENSMGAP00000010085
ENSCAFP00000002550	ENSMGAP00000003393
ENSCAFP00000018686	ENSMGAP00000012814
ENSCAFP00000008070	ENSMGAP00000011679
ENSCAFP00000015204	ENSMGAP00000007789
ENSCAFP00000026719	ENSMGAP00000003057
ENSCAFP00000033564	ENSMGAP00000002904
ENSCAFP00000033192	ENSMGAP00000006908
ENSCAFP00000013266	ENSMGAP00000007394
ENSCAFP00000015703	ENSMGAP00000009656
ENSCAFP00000027307	ENSMGAP00000007799
ENSCAFP00000009569	ENSMGAP00000015733
ENSCAFP00000011460	ENSMGAP00000006170
ENSCAFP00000022476	ENSMGAP00000015182
ENSCAFP00000016511	ENSMGAP00000008545
ENSCAFP00000041279	ENSMGAP00000011073
ENSCAFP00000010131	ENSMGAP00000005179
ENSCAFP00000030051	ENSMGAP00000008887
ENSCAFP00000017095	ENSMGAP00000009648
ENSCAFP00000008426	ENSMGAP00000003647
ENSCAFP00000014145	ENSMGAP00000003351
ENSCAFP00000000859	ENSMGAP00000013495
ENSCAFP00000026472	ENSMGAP00000002440
ENSCAFP00000026469	ENSMGAP00000003196
ENSCAFP00000029071	ENSMGAP00000003198
ENSCAFP00000040579	ENSMGAP00000014064
ENSCAFP00000036692	ENSMGAP00000008325
ENSCAFP00000026420	ENSMGAP00000014066
ENSCAFP00000017789	ENSMGAP00000008904
ENSCAFP00000013295	ENSMGAP00000019426
ENSCAFP00000005569	ENSMGAP00000011684
ENSCAFP00000001916	ENSMGAP00000006557
ENSCAFP00000005913	ENSMGAP00000006542
ENSCAFP00000004319	ENSMGAP00000010260
ENSCAFP00000024294	ENSMGAP00000014993
ENSCAFP00000000867	ENSMGAP00000008086
ENSCAFP00000041094	ENSMGAP00000009827
ENSCAFP00000024952	ENSMGAP00000001561
ENSCAFP00000022633	ENSMGAP00000006085
ENSCAFP00000008454	ENSMGAP00000002954
ENSCAFP00000024968	ENSMGAP00000000108
ENSCAFP00000000360	ENSMGAP00000007779
ENSCAFP00000017572	ENSMGAP00000007773
ENSCAFP00000013819	ENSMGAP00000003907
ENSCAFP00000022317	ENSMGAP00000014907
ENSCAFP00000039921	ENSMGAP00000015144
ENSCAFP00000015042	ENSMGAP00000000401
ENSCAFP00000007463	ENSMGAP00000004288
ENSCAFP00000000121	ENSMGAP00000017667
ENSCAFP00000013151	ENSMGAP00000014049
ENSCAFP00000017820	ENSMGAP00000011841
ENSCAFP00000024586	ENSMGAP00000003649
ENSCAFP00000014427	ENSMGAP00000010597
ENSCAFP00000010182	ENSMGAP00000002082
ENSCAFP00000018594	ENSMGAP00000019772
ENSCAFP00000041042	ENSMGAP00000015789
ENSCAFP00000017213	ENSMGAP00000012602
ENSCAFP00000015207	ENSMGAP00000015233
ENSCAFP00000017680	ENSMGAP00000001937
ENSCAFP00000014886	ENSMGAP00000007252
ENSCAFP00000008566	ENSMGAP00000000396
ENSCAFP00000007929	ENSMGAP00000007728
ENSCAFP00000014939	ENSMGAP00000007106
ENSCAFP00000041584	ENSMGAP00000015737
ENSCAFP00000017275	ENSMGAP00000009840
ENSCAFP00000026384	ENSMGAP00000010777
ENSCAFP00000037413	ENSMGAP00000012525
ENSCAFP00000009638	ENSMGAP00000004913
ENSCAFP00000007269	ENSMGAP00000004813
ENSCAFP00000026870	ENSMGAP00000010503
ENSCAFP00000019461	ENSMGAP00000001131
ENSCAFP00000001826	ENSMGAP00000006608
ENSCAFP00000007005	ENSMGAP00000010628
ENSCAFP00000014637	ENSMGAP00000000869
ENSCAFP00000014469	ENSMGAP00000000926
ENSCAFP00000030275	ENSMGAP00000018261
ENSCAFP00000014869	ENSMGAP00000006235
ENSCAFP00000006985	ENSMGAP00000005646
ENSCAFP00000019835	ENSMGAP00000003569
ENSCAFP00000038493	ENSMGAP00000018863
ENSCAFP00000039324	ENSMGAP00000005345
ENSCAFP00000039860	ENSMGAP00000010973
ENSCAFP00000036390	ENSMGAP00000011946
ENSCAFP00000019855	ENSMGAP00000015516
ENSCAFP00000003118	ENSMGAP00000009966
ENSCAFP00000027224	ENSMGAP00000004713
ENSCAFP00000034848	ENSMGAP00000014952
ENSCAFP00000015466	ENSMGAP00000015175
ENSCAFP00000005192	ENSMGAP00000008949
ENSCAFP00000019298	ENSMGAP00000003065
ENSCAFP00000011661	ENSMGAP00000006505
ENSCAFP00000003144	ENSMGAP00000015068
ENSCAFP00000017664	ENSMGAP00000009483
ENSCAFP00000003141	ENSMGAP00000015069
ENSCAFP00000037362	ENSMGAP00000015767
ENSCAFP00000035063	ENSMGAP00000015772
ENSCAFP00000012337	ENSMGAP00000000586
ENSCAFP00000024551	ENSMGAP00000013822
ENSCAFP00000020603	ENSMGAP00000007654
ENSCAFP00000006920	ENSMGAP00000012365
ENSCAFP00000023397	ENSMGAP00000004747
ENSCAFP00000003692	ENSMGAP00000006906
ENSCAFP00000021617	ENSMGAP00000014934
ENSCAFP00000010288	ENSMGAP00000006513
ENSCAFP00000023336	ENSMGAP00000006120
ENSCAFP00000012593	ENSMGAP00000005148
ENSCAFP00000006678	ENSMGAP00000018346
ENSCAFP00000029327	ENSMGAP00000008609
ENSCAFP00000019114	ENSMGAP00000002996
ENSCAFP00000012257	ENSMGAP00000011472
ENSCAFP00000033932	ENSMGAP00000011465
ENSCAFP00000035463	ENSMGAP00000011756
ENSCAFP00000014481	ENSMGAP00000015074
ENSCAFP00000011267	ENSMGAP00000000291
ENSCAFP00000020481	ENSMGAP00000008049
ENSCAFP00000024482	ENSMGAP00000004429
ENSCAFP00000009645	ENSMGAP00000009942
ENSCAFP00000001811	ENSMGAP00000009834
ENSCAFP00000037202	ENSMGAP00000014061
ENSCAFP00000011048	ENSMGAP00000000956
ENSCAFP00000024565	ENSMGAP00000006562
ENSCAFP00000021584	ENSMGAP00000012088
ENSCAFP00000035067	ENSMGAP00000011647
ENSCAFP00000000527	ENSMGAP00000010719
ENSCAFP00000021430	ENSMGAP00000014948
ENSCAFP00000017503	ENSMGAP00000011735
ENSCAFP00000017281	ENSMGAP00000001231
ENSCAFP00000017201	ENSMGAP00000001477
ENSCAFP00000019863	ENSMGAP00000002712
ENSCAFP00000037565	ENSMGAP00000004568
ENSCAFP00000026535	ENSMGAP00000001925
ENSCAFP00000004976	ENSMGAP00000014796
ENSCAFP00000014992	ENSMGAP00000002186
ENSCAFP00000042914	ENSMGAP00000016662
ENSCAFP00000021277	ENSMGAP00000014966
ENSCAFP00000002995	ENSMGAP00000015104
ENSCAFP00000038986	ENSMGAP00000018791
ENSCAFP00000011031	ENSMGAP00000016052
ENSCAFP00000037092	ENSMGAP00000004144
ENSCAFP00000030225	ENSMGAP00000002187
ENSCAFP00000026876	ENSMGAP00000014152
ENSCAFP00000036267	ENSMGAP00000006714
ENSCAFP00000014902	ENSMGAP00000009177
ENSCAFP00000027665	ENSMGAP00000001320
ENSCAFP00000005521	ENSMGAP00000002522
ENSCAFP00000019697	ENSMGAP00000004870
ENSCAFP00000042142	ENSMGAP00000010407
ENSCAFP00000009830	ENSMGAP00000009628
ENSCAFP00000028368	ENSMGAP00000019682
ENSCAFP00000020319	ENSMGAP00000002983
ENSCAFP00000027206	ENSMGAP00000009938
ENSCAFP00000013499	ENSMGAP00000003132
ENSCAFP00000007147	ENSMGAP00000009858
ENSCAFP00000028698	ENSMGAP00000006133
ENSCAFP00000014147	ENSMGAP00000015213
ENSCAFP00000010386	ENSMGAP00000003838
ENSCAFP00000007056	ENSMGAP00000010556
ENSCAFP00000000016	ENSMGAP00000001856
ENSCAFP00000014336	ENSMGAP00000004539
ENSCAFP00000002599	ENSMGAP00000003615
ENSCAFP00000019100	ENSMGAP00000012408
ENSCAFP00000026912	ENSMGAP00000005078
ENSCAFP00000013013	ENSMGAP00000011154
ENSCAFP00000031366	ENSMGAP00000005812
ENSCAFP00000028316	ENSMGAP00000000399
ENSCAFP00000015301	ENSMGAP00000004799
ENSCAFP00000018207	ENSMGAP00000010016
ENSCAFP00000024645	ENSMGAP00000007230
ENSCAFP00000010963	ENSMGAP00000005998
ENSCAFP00000018300	ENSMGAP00000009269
ENSCAFP00000027961	ENSMGAP00000002504
ENSCAFP00000002335	ENSMGAP00000017822
ENSCAFP00000017642	ENSMGAP00000008575
ENSCAFP00000003095	ENSMGAP00000009864
ENSCAFP00000037380	ENSMGAP00000008447
ENSCAFP00000015815	ENSMGAP00000018296
ENSCAFP00000004425	ENSMGAP00000019614
ENSCAFP00000030645	ENSMGAP00000008207
ENSCAFP00000016401	ENSMGAP00000011481
ENSCAFP00000006133	ENSMGAP00000007476
ENSCAFP00000038238	ENSMGAP00000003679
ENSCAFP00000028983	ENSMGAP00000005216
ENSCAFP00000022556	ENSMGAP00000009062
ENSCAFP00000026455	ENSMGAP00000002920
ENSCAFP00000027979	ENSMGAP00000008618
ENSCAFP00000029605	ENSMGAP00000004966
ENSCAFP00000029604	ENSMGAP00000004995
ENSCAFP00000020513	ENSMGAP00000002159
ENSCAFP00000028758	ENSMGAP00000016715
ENSCAFP00000010870	ENSMGAP00000011542
ENSCAFP00000028224	ENSMGAP00000002388
ENSCAFP00000003214	ENSMGAP00000001509
ENSCAFP00000019853	ENSMGAP00000014004
ENSCAFP00000013655	ENSMGAP00000011517
ENSCAFP00000021628	ENSMGAP00000012027
ENSCAFP00000010567	ENSMGAP00000009152
ENSCAFP00000043191	ENSMGAP00000008371
ENSCAFP00000006864	ENSMGAP00000006391
ENSCAFP00000014031	ENSMGAP00000009327
ENSCAFP00000038892	ENSMGAP00000015599
ENSCAFP00000021489	ENSMGAP00000016067
ENSCAFP00000001037	ENSMGAP00000013156
ENSCAFP00000014005	ENSMGAP00000003784
ENSCAFP00000017744	ENSMGAP00000012641
ENSCAFP00000021105	ENSMGAP00000009289
ENSCAFP00000010648	ENSMGAP00000007522
ENSCAFP00000008702	ENSMGAP00000015786
ENSCAFP00000008708	ENSMGAP00000003471
ENSCAFP00000012933	ENSMGAP00000017309
ENSCAFP00000023570	ENSMGAP00000019671
ENSCAFP00000037367	ENSMGAP00000007206
ENSCAFP00000016218	ENSMGAP00000004135
ENSCAFP00000010863	ENSMGAP00000002743
ENSCAFP00000022163	ENSMGAP00000003460
ENSCAFP00000018366	ENSMGAP00000001555
ENSCAFP00000003034	ENSMGAP00000017743
ENSCAFP00000006870	ENSMGAP00000010797
ENSCAFP00000023440	ENSMGAP00000014185
ENSCAFP00000013014	ENSMGAP00000007405
ENSCAFP00000013489	ENSMGAP00000000355
ENSCAFP00000025484	ENSMGAP00000004735
ENSCAFP00000039273	ENSMGAP00000016810
ENSCAFP00000042695	ENSMGAP00000007428
ENSCAFP00000033194	ENSMGAP00000002603
ENSCAFP00000025174	ENSMGAP00000002079
ENSCAFP00000023064	ENSMGAP00000005578
ENSCAFP00000014845	ENSMGAP00000013781
ENSCAFP00000038688	ENSMGAP00000007374
ENSCAFP00000028685	ENSMGAP00000000135
ENSCAFP00000022558	ENSMGAP00000019218
ENSCAFP00000015422	ENSMGAP00000019572
ENSCAFP00000020480	ENSMGAP00000014749
ENSCAFP00000002291	ENSMGAP00000010538
ENSCAFP00000021793	ENSMGAP00000001317
ENSCAFP00000014950	ENSMGAP00000002262
ENSCAFP00000019705	ENSMGAP00000000665
ENSCAFP00000008329	ENSMGAP00000005800
ENSCAFP00000001948	ENSMGAP00000018832
ENSCAFP00000041401	ENSMGAP00000005570
ENSCAFP00000005619	ENSMGAP00000014846
ENSCAFP00000024195	ENSMGAP00000002894
ENSCAFP00000004803	ENSMGAP00000001308
ENSCAFP00000006011	ENSMGAP00000014157
ENSCAFP00000029424	ENSMGAP00000006329
ENSCAFP00000039565	ENSMGAP00000005262
ENSCAFP00000040522	ENSMGAP00000007327
ENSCAFP00000022665	ENSMGAP00000000476
ENSCAFP00000011571	ENSMGAP00000009951
ENSCAFP00000001464	ENSMGAP00000008527
ENSCAFP00000016780	ENSMGAP00000006032
ENSCAFP00000021916	ENSMGAP00000006565
ENSCAFP00000003365	ENSMGAP00000007218
ENSCAFP00000024521	ENSMGAP00000004125
ENSCAFP00000019525	ENSMGAP00000015534
ENSCAFP00000018607	ENSMGAP00000018675
ENSCAFP00000018970	ENSMGAP00000001473
ENSCAFP00000033031	ENSMGAP00000008989
ENSCAFP00000017570	ENSMGAP00000008715
ENSCAFP00000003128	ENSMGAP00000015071
ENSCAFP00000025812	ENSMGAP00000010508
ENSCAFP00000042260	ENSMGAP00000016601
ENSCAFP00000011070	ENSMGAP00000006888
ENSCAFP00000001330	ENSMGAP00000009457
ENSCAFP00000027044	ENSMGAP00000004615
ENSCAFP00000007214	ENSMGAP00000009139
ENSCAFP00000035741	ENSMGAP00000014955
ENSCAFP00000019186	ENSMGAP00000006978
ENSCAFP00000013509	ENSMGAP00000011461
ENSCAFP00000001961	ENSMGAP00000014248
ENSCAFP00000016600	ENSMGAP00000001695
ENSCAFP00000023208	ENSMGAP00000014160
ENSCAFP00000014548	ENSMGAP00000002547
ENSCAFP00000026286	ENSMGAP00000010849
ENSCAFP00000014741	ENSMGAP00000006975
ENSCAFP00000031540	ENSMGAP00000004484
ENSCAFP00000037592	ENSMGAP00000001331
ENSCAFP00000011020	ENSMGAP00000017706
ENSCAFP00000018084	ENSMGAP00000011138
ENSCAFP00000015566	ENSMGAP00000004754
ENSCAFP00000025970	ENSMGAP00000013902
ENSCAFP00000003986	ENSMGAP00000002309
ENSCAFP00000011747	ENSMGAP00000006330
ENSCAFP00000002595	ENSMGAP00000008607
ENSCAFP00000008647	ENSMGAP00000013505
ENSCAFP00000006688	ENSMGAP00000007599
ENSCAFP00000011027	ENSMGAP00000009440
ENSCAFP00000022636	ENSMGAP00000005091
ENSCAFP00000040552	ENSMGAP00000000867
ENSCAFP00000012980	ENSMGAP00000012643
ENSCAFP00000037595	ENSMGAP00000000835
ENSCAFP00000010977	ENSMGAP00000013927
ENSCAFP00000009092	ENSMGAP00000011667
ENSCAFP00000031798	ENSMGAP00000008832
ENSCAFP00000010280	ENSMGAP00000006529
ENSCAFP00000038758	ENSMGAP00000014350
ENSCAFP00000010588	ENSMGAP00000010572
ENSCAFP00000006360	ENSMGAP00000011062
ENSCAFP00000013503	ENSMGAP00000012625
ENSCAFP00000014871	ENSMGAP00000002554
ENSCAFP00000019548	ENSMGAP00000017792
ENSCAFP00000013146	ENSMGAP00000000197
ENSCAFP00000016774	ENSMGAP00000005992
ENSCAFP00000000433	ENSMGAP00000013610
ENSCAFP00000032113	ENSMGAP00000005033
ENSCAFP00000014411	ENSMGAP00000003074
ENSCAFP00000007406	ENSMGAP00000003392
ENSCAFP00000017370	ENSMGAP00000011071
ENSCAFP00000019021	ENSMGAP00000001289
ENSCAFP00000018105	ENSMGAP00000008121
ENSCAFP00000016251	ENSMGAP00000007955
ENSCAFP00000039971	ENSMGAP00000006195
ENSCAFP00000017015	ENSMGAP00000017929
ENSCAFP00000033221	ENSMGAP00000009338
ENSCAFP00000030188	ENSMGAP00000001773
ENSCAFP00000018035	ENSMGAP00000002310
ENSCAFP00000001608	ENSMGAP00000013572
ENSCAFP00000029552	ENSMGAP00000007183
ENSCAFP00000001478	ENSMGAP00000014029
ENSCAFP00000012693	ENSMGAP00000000392
ENSCAFP00000039140	ENSMGAP00000001912
ENSCAFP00000001731	ENSMGAP00000010037
ENSCAFP00000017345	ENSMGAP00000017473
ENSCAFP00000009362	ENSMGAP00000014015
ENSCAFP00000003171	ENSMGAP00000015063
ENSCAFP00000002671	ENSMGAP00000019145
ENSCAFP00000018474	ENSMGAP00000006188
ENSCAFP00000008904	ENSMGAP00000011727
ENSCAFP00000019300	ENSMGAP00000009619
ENSCAFP00000013302	ENSMGAP00000007264
ENSCAFP00000012325	ENSMGAP00000010862
ENSCAFP00000018471	ENSMGAP00000012095
ENSCAFP00000016464	ENSMGAP00000005874
ENSCAFP00000013268	ENSMGAP00000015255
ENSCAFP00000040383	ENSMGAP00000011094
ENSCAFP00000006600	ENSMGAP00000007567
ENSCAFP00000007772	ENSMGAP00000003810
ENSCAFP00000014905	ENSMGAP00000002680
ENSCAFP00000001767	ENSMGAP00000013676
ENSCAFP00000021126	ENSMGAP00000017003
ENSCAFP00000001094	ENSMGAP00000013010
ENSCAFP00000012576	ENSMGAP00000014751
ENSCAFP00000037339	ENSMGAP00000005293
ENSCAFP00000011130	ENSMGAP00000004317
ENSCAFP00000020487	ENSMGAP00000004090
ENSCAFP00000028442	ENSMGAP00000002619
ENSCAFP00000020741	ENSMGAP00000004514
ENSCAFP00000027973	ENSMGAP00000005969
ENSCAFP00000017214	ENSMGAP00000010632
ENSCAFP00000030290	ENSMGAP00000012707
ENSCAFP00000041636	ENSMGAP00000005785
ENSCAFP00000006867	ENSMGAP00000009300
ENSCAFP00000039949	ENSMGAP00000002176
ENSCAFP00000040183	ENSMGAP00000005441
ENSCAFP00000040856	ENSMGAP00000001314
ENSCAFP00000012369	ENSMGAP00000011035
ENSCAFP00000007768	ENSMGAP00000013212
ENSCAFP00000019747	ENSMGAP00000015044
ENSCAFP00000014617	ENSMGAP00000002665
ENSCAFP00000019709	ENSMGAP00000015525
ENSCAFP00000005822	ENSMGAP00000004508
ENSCAFP00000017928	ENSMGAP00000019160
ENSCAFP00000019457	ENSMGAP00000007985
ENSCAFP00000022925	ENSMGAP00000014358
ENSCAFP00000017040	ENSMGAP00000012543
ENSCAFP00000016758	ENSMGAP00000015594
ENSCAFP00000023610	ENSMGAP00000019458
ENSCAFP00000001305	ENSMGAP00000009218
ENSCAFP00000022144	ENSMGAP00000012890
ENSCAFP00000042619	ENSMGAP00000013856
ENSCAFP00000017607	ENSMGAP00000011772
ENSCAFP00000014908	ENSMGAP00000001185
ENSCAFP00000009900	ENSMGAP00000001700
ENSCAFP00000021577	ENSMGAP00000014563
ENSCAFP00000024714	ENSMGAP00000000040
ENSCAFP00000012216	ENSMGAP00000017498
ENSCAFP00000016212	ENSMGAP00000011410
ENSCAFP00000016565	ENSMGAP00000005727
ENSCAFP00000001404	ENSMGAP00000008671
ENSCAFP00000024678	ENSMGAP00000012304
ENSCAFP00000019820	ENSMGAP00000007216
ENSCAFP00000023307	ENSMGAP00000004990
ENSCAFP00000038735	ENSMGAP00000006693
ENSCAFP00000021152	ENSMGAP00000004893
ENSCAFP00000023648	ENSMGAP00000003628
ENSCAFP00000023347	ENSMGAP00000000303
ENSCAFP00000007949	ENSMGAP00000004206
ENSCAFP00000031657	ENSMGAP00000014982
ENSCAFP00000019146	ENSMGAP00000003341
ENSCAFP00000022671	ENSMGAP00000019073
ENSCAFP00000036018	ENSMGAP00000012500
ENSCAFP00000013030	ENSMGAP00000000163
ENSCAFP00000009823	ENSMGAP00000009822
ENSCAFP00000021055	ENSMGAP00000013486
ENSCAFP00000016052	ENSMGAP00000012423
ENSCAFP00000000505	ENSMGAP00000010619
ENSCAFP00000008270	ENSMGAP00000002622
ENSCAFP00000014093	ENSMGAP00000012469
ENSCAFP00000011244	ENSMGAP00000009264
ENSCAFP00000013234	ENSMGAP00000014077
ENSCAFP00000014261	ENSMGAP00000007414
ENSCAFP00000022112	ENSMGAP00000010960
ENSCAFP00000011253	ENSMGAP00000010965
ENSCAFP00000029125	ENSMGAP00000007771
ENSCAFP00000000330	ENSMGAP00000013779
ENSCAFP00000013756	ENSMGAP00000002655
ENSCAFP00000001697	ENSMGAP00000010226
ENSCAFP00000016515	ENSMGAP00000002848
ENSCAFP00000031950	ENSMGAP00000012375
ENSCAFP00000002716	ENSMGAP00000001305
ENSCAFP00000002708	ENSMGAP00000001223
ENSCAFP00000001186	ENSMGAP00000009110
ENSCAFP00000000907	ENSMGAP00000012982
ENSCAFP00000005673	ENSMGAP00000014228
ENSCAFP00000018229	ENSMGAP00000010774
ENSCAFP00000007958	ENSMGAP00000001904
ENSCAFP00000032366	ENSMGAP00000009352
ENSCAFP00000024883	ENSMGAP00000013343
ENSCAFP00000003300	ENSMGAP00000015676
ENSCAFP00000002810	ENSMGAP00000011392
ENSCAFP00000013822	ENSMGAP00000001551
ENSCAFP00000002327	ENSMGAP00000006177
ENSCAFP00000036381	ENSMGAP00000009833
ENSCAFP00000005050	ENSMGAP00000009242
ENSCAFP00000012330	ENSMGAP00000011415
ENSCAFP00000022210	ENSMGAP00000007446
ENSCAFP00000035204	ENSMGAP00000014532
ENSCAFP00000017625	ENSMGAP00000000102
ENSCAFP00000015421	ENSMGAP00000004905
ENSCAFP00000025394	ENSMGAP00000010013
ENSCAFP00000027748	ENSMGAP00000012243
ENSCAFP00000027318	ENSMGAP00000007750
ENSCAFP00000006591	ENSMGAP00000000566
ENSCAFP00000006617	ENSMGAP00000000615
ENSCAFP00000023408	ENSMGAP00000009802
ENSCAFP00000007061	ENSMGAP00000010530
ENSCAFP00000000632	ENSMGAP00000015588
ENSCAFP00000007322	ENSMGAP00000010238
ENSCAFP00000011841	ENSMGAP00000009006
ENSCAFP00000017021	ENSMGAP00000008871
ENSCAFP00000031468	ENSMGAP00000006521
ENSCAFP00000017168	ENSMGAP00000000037
ENSCAFP00000015093	ENSMGAP00000004509
ENSCAFP00000000383	ENSMGAP00000013714
ENSCAFP00000018785	ENSMGAP00000012259
ENSCAFP00000009652	ENSMGAP00000017938
ENSCAFP00000001851	ENSMGAP00000013723
ENSCAFP00000011084	ENSMGAP00000005705
ENSCAFP00000007042	ENSMGAP00000012478
ENSCAFP00000001353	ENSMGAP00000014088
ENSCAFP00000014522	ENSMGAP00000014799
ENSCAFP00000009921	ENSMGAP00000011250
ENSCAFP00000029813	ENSMGAP00000007732
ENSCAFP00000020882	ENSMGAP00000003457
ENSCAFP00000031556	ENSMGAP00000003493
ENSCAFP00000013258	ENSMGAP00000010197
ENSCAFP00000005620	ENSMGAP00000014258
ENSCAFP00000024751	ENSMGAP00000005471
ENSCAFP00000011706	ENSMGAP00000011999
ENSCAFP00000015723	ENSMGAP00000004085
ENSCAFP00000000283	ENSMGAP00000013853
ENSCAFP00000020859	ENSMGAP00000009568
ENSCAFP00000008672	ENSMGAP00000011456
ENSCAFP00000004172	ENSMGAP00000014543
ENSCAFP00000033052	ENSMGAP00000009481
ENSCAFP00000014144	ENSMGAP00000002409
ENSCAFP00000002320	ENSMGAP00000000838
ENSCAFP00000009713	ENSMGAP00000009865
ENSCAFP00000018391	ENSMGAP00000014365
ENSCAFP00000041431	ENSMGAP00000016491
ENSCAFP00000014382	ENSMGAP00000003093
ENSCAFP00000003747	ENSMGAP00000000259
ENSCAFP00000000417	ENSMGAP00000013660
ENSCAFP00000013767	ENSMGAP00000018802
ENSCAFP00000019786	ENSMGAP00000007128
ENSCAFP00000037718	ENSMGAP00000017115
ENSCAFP00000037639	ENSMGAP00000014533
ENSCAFP00000025481	ENSMGAP00000016753
ENSCAFP00000014524	ENSMGAP00000017006
ENSCAFP00000014568	ENSMGAP00000010506
ENSCAFP00000012522	ENSMGAP00000017533
ENSCAFP00000008250	ENSMGAP00000002473
ENSCAFP00000000318	ENSMGAP00000016965
ENSCAFP00000025287	ENSMGAP00000002661
ENSCAFP00000036910	ENSMGAP00000016470
ENSCAFP00000002657	ENSMGAP00000005797
ENSCAFP00000028760	ENSMGAP00000001805
ENSCAFP00000014415	ENSMGAP00000001844
ENSCAFP00000013803	ENSMGAP00000009921
ENSCAFP00000011144	ENSMGAP00000009324
ENSCAFP00000025455	ENSMGAP00000010154
ENSCAFP00000034839	ENSMGAP00000003571
ENSCAFP00000018743	ENSMGAP00000014330
ENSCAFP00000007787	ENSMGAP00000010879
ENSCAFP00000016769	ENSMGAP00000001926
ENSCAFP00000028783	ENSMGAP00000005718
ENSCAFP00000024743	ENSMGAP00000003247
ENSCAFP00000003245	ENSMGAP00000015683
ENSCAFP00000003160	ENSMGAP00000012305
ENSCAFP00000035560	ENSMGAP00000000579
ENSCAFP00000016788	ENSMGAP00000005569
ENSCAFP00000019606	ENSMGAP00000003431
ENSCAFP00000020904	ENSMGAP00000011965
ENSCAFP00000027953	ENSMGAP00000003244
ENSCAFP00000019314	ENSMGAP00000015537
ENSCAFP00000000354	ENSMGAP00000013741
ENSCAFP00000005159	ENSMGAP00000003101
ENSCAFP00000023103	ENSMGAP00000006824
ENSCAFP00000015359	ENSMGAP00000011342
ENSCAFP00000026123	ENSMGAP00000013947
ENSCAFP00000019419	ENSMGAP00000003022
ENSCAFP00000036558	ENSMGAP00000003342
ENSCAFP00000026292	ENSMGAP00000001659
ENSCAFP00000031096	ENSMGAP00000015075
ENSCAFP00000028397	ENSMGAP00000002293
ENSCAFP00000026944	ENSMGAP00000010348
ENSCAFP00000025195	ENSMGAP00000009785
ENSCAFP00000039715	ENSMGAP00000004748
ENSCAFP00000012666	ENSMGAP00000003002
ENSCAFP00000001232	ENSMGAP00000012912
ENSCAFP00000028575	ENSMGAP00000017932
ENSCAFP00000003634	ENSMGAP00000014669
ENSCAFP00000011026	ENSMGAP00000006750
ENSCAFP00000021643	ENSMGAP00000004159
ENSCAFP00000004996	ENSMGAP00000002682
ENSCAFP00000007311	ENSMGAP00000012971
ENSCAFP00000002744	ENSMGAP00000008701
ENSCAFP00000002718	ENSMGAP00000008673
ENSCAFP00000012985	ENSMGAP00000011216
ENSCAFP00000016299	ENSMGAP00000015296
ENSCAFP00000036038	ENSMGAP00000012471
ENSCAFP00000027988	ENSMGAP00000008629
ENSCAFP00000026442	ENSMGAP00000002957
ENSCAFP00000038424	ENSMGAP00000018615
ENSCAFP00000018018	ENSMGAP00000016993
ENSCAFP00000007024	ENSMGAP00000009640
ENSCAFP00000002182	ENSMGAP00000013307
ENSCAFP00000008737	ENSMGAP00000013549
ENSCAFP00000035829	ENSMGAP00000009815
ENSCAFP00000030562	ENSMGAP00000001953
ENSCAFP00000009607	ENSMGAP00000013976
ENSCAFP00000000336	ENSMGAP00000003882
ENSCAFP00000014785	ENSMGAP00000001229
ENSCAFP00000014341	ENSMGAP00000010606
ENSCAFP00000011049	ENSMGAP00000005804
ENSCAFP00000000960	ENSMGAP00000013027
ENSCAFP00000010199	ENSMGAP00000010762
ENSCAFP00000009831	ENSMGAP00000003521
ENSCAFP00000011030	ENSMGAP00000001915
ENSCAFP00000029410	ENSMGAP00000019670
ENSCAFP00000013371	ENSMGAP00000012557
ENSCAFP00000021267	ENSMGAP00000000870
ENSCAFP00000002860	ENSMGAP00000013669
ENSCAFP00000005807	ENSMGAP00000007688
ENSCAFP00000014755	ENSMGAP00000002556
ENSCAFP00000009333	ENSMGAP00000011888
ENSCAFP00000001181	ENSMGAP00000009091
ENSCAFP00000021512	ENSMGAP00000005525
ENSCAFP00000008269	ENSMGAP00000016251
ENSCAFP00000040025	ENSMGAP00000003916
ENSCAFP00000040397	ENSMGAP00000002734
ENSCAFP00000000133	ENSMGAP00000000653
ENSCAFP00000029650	ENSMGAP00000006873
ENSCAFP00000020579	ENSMGAP00000004381
ENSCAFP00000030301	ENSMGAP00000012622
ENSCAFP00000010357	ENSMGAP00000002326
ENSCAFP00000012634	ENSMGAP00000010155
ENSCAFP00000009599	ENSMGAP00000005770
ENSCAFP00000027626	ENSMGAP00000012316
ENSCAFP00000026612	ENSMGAP00000006903
ENSCAFP00000019248	ENSMGAP00000003134
ENSCAFP00000014753	ENSMGAP00000008709
ENSCAFP00000014457	ENSMGAP00000008584
ENSCAFP00000014876	ENSMGAP00000006259
ENSCAFP00000004684	ENSMGAP00000002645
ENSCAFP00000018196	ENSMGAP00000010799
ENSCAFP00000008676	ENSMGAP00000011572
ENSCAFP00000015142	ENSMGAP00000001756
ENSCAFP00000013332	ENSMGAP00000007306
ENSCAFP00000010208	ENSMGAP00000016020
ENSCAFP00000017851	ENSMGAP00000000828
ENSCAFP00000022877	ENSMGAP00000014722
ENSCAFP00000011893	ENSMGAP00000005457
ENSCAFP00000025537	ENSMGAP00000016366
ENSCAFP00000002807	ENSMGAP00000017846
ENSCAFP00000022394	ENSMGAP00000006709
ENSCAFP00000035182	ENSMGAP00000011374
ENSCAFP00000035135	ENSMGAP00000015578
ENSCAFP00000024771	ENSMGAP00000004634
ENSCAFP00000019592	ENSMGAP00000001112
ENSCAFP00000021877	ENSMGAP00000010582
ENSCAFP00000030040	ENSMGAP00000008894
ENSCAFP00000022071	ENSMGAP00000007328
ENSCAFP00000023268	ENSMGAP00000000256
ENSCAFP00000029582	ENSMGAP00000000251
ENSCAFP00000029308	ENSMGAP00000019190
ENSCAFP00000014358	ENSMGAP00000003138
ENSCAFP00000017546	ENSMGAP00000009459
ENSCAFP00000027327	ENSMGAP00000007757
ENSCAFP00000032301	ENSMGAP00000014053
ENSCAFP00000014458	ENSMGAP00000014062
ENSCAFP00000024324	ENSMGAP00000004237
ENSCAFP00000008580	ENSMGAP00000001837
ENSCAFP00000005796	ENSMGAP00000011457
ENSCAFP00000026836	ENSMGAP00000010631
ENSCAFP00000002712	ENSMGAP00000008667
ENSCAFP00000039187	ENSMGAP00000018907
ENSCAFP00000016267	ENSMGAP00000007710
ENSCAFP00000027450	ENSMGAP00000007408
ENSCAFP00000021458	ENSMGAP00000013579
ENSCAFP00000010818	ENSMGAP00000009023
ENSCAFP00000024076	ENSMGAP00000008440
ENSCAFP00000024050	ENSMGAP00000017662
ENSCAFP00000004870	ENSMGAP00000002939
ENSCAFP00000001500	ENSMGAP00000014005
ENSCAFP00000010193	ENSMGAP00000008156
ENSCAFP00000000995	ENSMGAP00000013042
ENSCAFP00000011248	ENSMGAP00000005429
ENSCAFP00000013744	ENSMGAP00000012662
ENSCAFP00000040454	ENSMGAP00000013858
ENSCAFP00000014196	ENSMGAP00000015395
ENSCAFP00000007442	ENSMGAP00000004837
ENSCAFP00000035219	ENSMGAP00000019038
ENSCAFP00000040576	ENSMGAP00000013465
ENSCAFP00000034132	ENSMGAP00000010825
ENSCAFP00000027185	ENSMGAP00000008612
ENSCAFP00000016366	ENSMGAP00000012442
ENSCAFP00000003752	ENSMGAP00000007662
ENSCAFP00000024542	ENSMGAP00000013818
ENSCAFP00000005211	ENSMGAP00000008901
ENSCAFP00000010723	ENSMGAP00000009067
ENSCAFP00000014928	ENSMGAP00000015434
ENSCAFP00000010842	ENSMGAP00000000786
ENSCAFP00000030300	ENSMGAP00000012634
ENSCAFP00000010601	ENSMGAP00000017507
ENSCAFP00000008700	ENSMGAP00000011574
ENSCAFP00000007922	ENSMGAP00000010063
ENSCAFP00000019768	ENSMGAP00000015045
ENSCAFP00000027611	ENSMGAP00000005737
ENSCAFP00000021819	ENSMGAP00000007251
ENSCAFP00000003204	ENSMGAP00000014498
ENSCAFP00000030231	ENSMGAP00000009937
ENSCAFP00000001720	ENSMGAP00000003699
ENSCAFP00000040350	ENSMGAP00000003102
ENSCAFP00000021931	ENSMGAP00000017717
ENSCAFP00000014199	ENSMGAP00000007198
ENSCAFP00000019288	ENSMGAP00000012206
ENSCAFP00000011773	ENSMGAP00000009040
ENSCAFP00000025701	ENSMGAP00000008375
ENSCAFP00000026635	ENSMGAP00000010241
ENSCAFP00000006790	ENSMGAP00000006431
ENSCAFP00000042346	ENSMGAP00000014030
ENSCAFP00000012336	ENSMGAP00000012167
ENSCAFP00000015053	ENSMGAP00000007922
ENSCAFP00000011272	ENSMGAP00000005338
ENSCAFP00000036000	ENSMGAP00000008281
ENSCAFP00000039647	ENSMGAP00000016919
ENSCAFP00000009585	ENSMGAP00000007234
ENSCAFP00000036103	ENSMGAP00000013073
ENSCAFP00000020218	ENSMGAP00000000245
ENSCAFP00000025299	ENSMGAP00000006625
ENSCAFP00000003477	ENSMGAP00000007118
ENSCAFP00000008612	ENSMGAP00000011471
ENSCAFP00000015847	ENSMGAP00000001058
ENSCAFP00000014808	ENSMGAP00000008538
ENSCAFP00000015880	ENSMGAP00000001333
ENSCAFP00000005712	ENSMGAP00000014853
ENSCAFP00000016522	ENSMGAP00000017217
ENSCAFP00000042364	ENSMGAP00000012730
ENSCAFP00000038599	ENSMGAP00000017223
ENSCAFP00000008435	ENSMGAP00000005368
ENSCAFP00000011978	ENSMGAP00000011054
ENSCAFP00000012357	ENSMGAP00000014034
ENSCAFP00000036239	ENSMGAP00000018057
ENSCAFP00000011403	ENSMGAP00000010074
ENSCAFP00000029345	ENSMGAP00000008394
ENSCAFP00000029694	ENSMGAP00000004358
ENSCAFP00000008548	ENSMGAP00000011382
ENSCAFP00000011059	ENSMGAP00000013901
ENSCAFP00000016449	ENSMGAP00000001205
ENSCAFP00000016186	ENSMGAP00000007019
ENSCAFP00000020520	ENSMGAP00000002353
ENSCAFP00000038130	ENSMGAP00000011927
ENSCAFP00000000512	ENSMGAP00000010690
ENSCAFP00000006229	ENSMGAP00000016128
ENSCAFP00000034020	ENSMGAP00000009467
ENSCAFP00000002920	ENSMGAP00000011230
ENSCAFP00000025266	ENSMGAP00000013520
ENSCAFP00000030449	ENSMGAP00000009799
ENSCAFP00000021708	ENSMGAP00000010671
ENSCAFP00000013717	ENSMGAP00000015200
ENSCAFP00000014462	ENSMGAP00000005237
ENSCAFP00000023996	ENSMGAP00000019223
ENSCAFP00000002162	ENSMGAP00000013242
ENSCAFP00000011346	ENSMGAP00000004393
ENSCAFP00000029203	ENSMGAP00000003639
ENSCAFP00000019182	ENSMGAP00000002919
ENSCAFP00000002487	ENSMGAP00000010334
ENSCAFP00000017269	ENSMGAP00000012185
ENSCAFP00000023340	ENSMGAP00000014640
ENSCAFP00000012324	ENSMGAP00000006766
ENSCAFP00000024041	ENSMGAP00000005055
ENSCAFP00000034722	ENSMGAP00000012137
ENSCAFP00000035064	ENSMGAP00000010180
ENSCAFP00000007775	ENSMGAP00000013213
ENSCAFP00000039836	ENSMGAP00000016584
ENSCAFP00000011653	ENSMGAP00000010111
ENSCAFP00000025994	ENSMGAP00000005619
ENSCAFP00000032124	ENSMGAP00000009529
ENSCAFP00000026490	ENSMGAP00000018704
ENSCAFP00000004205	ENSMGAP00000014540
ENSCAFP00000019369	ENSMGAP00000000739
ENSCAFP00000019316	ENSMGAP00000006742
ENSCAFP00000019858	ENSMGAP00000003205
ENSCAFP00000029480	ENSMGAP00000005779
ENSCAFP00000013382	ENSMGAP00000015257
ENSCAFP00000004723	ENSMGAP00000014295
ENSCAFP00000016446	ENSMGAP00000000140
ENSCAFP00000018827	ENSMGAP00000006172
ENSCAFP00000011000	ENSMGAP00000016548
ENSCAFP00000009205	ENSMGAP00000011824
ENSCAFP00000028822	ENSMGAP00000005450
ENSCAFP00000021571	ENSMGAP00000012070
ENSCAFP00000039837	ENSMGAP00000013253
ENSCAFP00000001373	ENSMGAP00000016807
ENSCAFP00000018916	ENSMGAP00000009066
ENSCAFP00000024878	ENSMGAP00000002071
ENSCAFP00000027709	ENSMGAP00000002737
ENSCAFP00000019682	ENSMGAP00000015526
ENSCAFP00000017867	ENSMGAP00000015565
ENSCAFP00000017872	ENSMGAP00000015564
ENSCAFP00000043151	ENSMGAP00000000643
ENSCAFP00000006304	ENSMGAP00000015351
ENSCAFP00000029657	ENSMGAP00000007008
ENSCAFP00000007805	ENSMGAP00000003081
ENSCAFP00000013031	ENSMGAP00000007508
ENSCAFP00000019330	ENSMGAP00000006897
ENSCAFP00000007680	ENSMGAP00000010581
ENSCAFP00000014260	ENSMGAP00000009823
ENSCAFP00000022443	ENSMGAP00000019178
ENSCAFP00000017520	ENSMGAP00000001470
ENSCAFP00000036839	ENSMGAP00000003698
ENSCAFP00000025858	ENSMGAP00000006487
ENSCAFP00000043003	ENSMGAP00000010945
ENSCAFP00000007457	ENSMGAP00000013083
ENSCAFP00000029145	ENSMGAP00000007812
ENSCAFP00000002871	ENSMGAP00000002054
ENSCAFP00000002838	ENSMGAP00000002014
ENSCAFP00000038335	ENSMGAP00000009796
ENSCAFP00000013953	ENSMGAP00000015802
ENSCAFP00000034708	ENSMGAP00000003889
ENSCAFP00000012024	ENSMGAP00000012100
ENSCAFP00000029486	ENSMGAP00000007532
ENSCAFP00000016477	ENSMGAP00000005822
ENSCAFP00000022651	ENSMGAP00000006040
ENSCAFP00000017974	ENSMGAP00000000866
ENSCAFP00000006504	ENSMGAP00000016150
ENSCAFP00000002121	ENSMGAP00000005467
ENSCAFP00000020857	ENSMGAP00000002017
ENSCAFP00000022761	ENSMGAP00000018956
ENSCAFP00000025306	ENSMGAP00000010065
ENSCAFP00000013033	ENSMGAP00000017700
ENSCAFP00000001753	ENSMGAP00000002364
ENSCAFP00000003601	ENSMGAP00000010602
ENSCAFP00000004486	ENSMGAP00000014488
ENSCAFP00000027765	ENSMGAP00000000387
ENSCAFP00000026362	ENSMGAP00000001649
ENSCAFP00000002059	ENSMGAP00000013186
ENSCAFP00000014984	ENSMGAP00000016301
ENSCAFP00000022527	ENSMGAP00000016980
ENSCAFP00000014297	ENSMGAP00000016615
ENSCAFP00000002751	ENSMGAP00000013589
ENSCAFP00000010831	ENSMGAP00000000755
ENSCAFP00000013825	ENSMGAP00000006819
ENSCAFP00000017303	ENSMGAP00000011638
ENSCAFP00000011750	ENSMGAP00000002169
ENSCAFP00000019848	ENSMGAP00000000891
ENSCAFP00000006438	ENSMGAP00000011022
ENSCAFP00000011322	ENSMGAP00000018590
ENSCAFP00000022072	ENSMGAP00000004955
ENSCAFP00000014225	ENSMGAP00000001218
ENSCAFP00000006048	ENSMGAP00000012832
ENSCAFP00000006436	ENSMGAP00000011121
ENSCAFP00000030795	ENSMGAP00000013825
ENSCAFP00000029257	ENSMGAP00000005129
ENSCAFP00000006911	ENSMGAP00000016158
ENSCAFP00000028851	ENSMGAP00000000288
ENSCAFP00000003242	ENSMGAP00000012226
ENSCAFP00000016447	ENSMGAP00000015107
ENSCAFP00000017369	ENSMGAP00000015574
ENSCAFP00000026279	ENSMGAP00000009870
ENSCAFP00000024219	ENSMGAP00000002992
ENSCAFP00000018764	ENSMGAP00000015557
ENSCAFP00000021058	ENSMGAP00000001898
ENSCAFP00000024942	ENSMGAP00000019694
ENSCAFP00000041213	ENSMGAP00000011052
ENSCAFP00000016777	ENSMGAP00000004976
ENSCAFP00000012323	ENSMGAP00000012968
ENSCAFP00000021750	ENSMGAP00000018182
ENSCAFP00000041567	ENSMGAP00000006999
ENSCAFP00000014051	ENSMGAP00000009699
ENSCAFP00000016016	ENSMGAP00000007221
ENSCAFP00000024728	ENSMGAP00000003291
ENSCAFP00000004477	ENSMGAP00000011162
ENSCAFP00000019690	ENSMGAP00000019437
ENSCAFP00000015958	ENSMGAP00000004312
ENSCAFP00000006049	ENSMGAP00000014971
ENSCAFP00000010477	ENSMGAP00000011468
ENSCAFP00000029346	ENSMGAP00000005842
ENSCAFP00000014011	ENSMGAP00000014504
ENSCAFP00000011233	ENSMGAP00000006021
ENSCAFP00000014952	ENSMGAP00000002799
ENSCAFP00000002835	ENSMGAP00000013655
ENSCAFP00000009982	ENSMGAP00000016007
ENSCAFP00000004557	ENSMGAP00000008567
ENSCAFP00000027559	ENSMGAP00000005610
ENSCAFP00000008228	ENSMGAP00000005614
ENSCAFP00000016108	ENSMGAP00000002450
ENSCAFP00000000102	ENSMGAP00000004624
ENSCAFP00000019912	ENSMGAP00000008591
ENSCAFP00000005495	ENSMGAP00000005811
ENSCAFP00000021383	ENSMGAP00000004407
ENSCAFP00000030227	ENSMGAP00000000282
ENSCAFP00000019481	ENSMGAP00000001819
ENSCAFP00000006377	ENSMGAP00000014909
ENSCAFP00000016506	ENSMGAP00000005758
ENSCAFP00000004100	ENSMGAP00000007951
ENSCAFP00000021906	ENSMGAP00000011975
ENSCAFP00000007318	ENSMGAP00000014889
ENSCAFP00000016885	ENSMGAP00000009769
ENSCAFP00000029445	ENSMGAP00000007973
ENSCAFP00000029334	ENSMGAP00000017322
ENSCAFP00000029565	ENSMGAP00000006305
ENSCAFP00000004890	ENSMGAP00000003038
ENSCAFP00000017679	ENSMGAP00000000512
ENSCAFP00000013777	ENSMGAP00000011609
ENSCAFP00000007389	ENSMGAP00000004944
ENSCAFP00000028740	ENSMGAP00000005900
ENSCAFP00000010660	ENSMGAP00000016033
ENSCAFP00000017097	ENSMGAP00000015583
ENSCAFP00000003459	ENSMGAP00000009359
ENSCAFP00000018272	ENSMGAP00000018826
ENSCAFP00000007211	ENSMGAP00000004557
ENSCAFP00000020602	ENSMGAP00000015488
ENSCAFP00000025819	ENSMGAP00000004036
ENSCAFP00000015487	ENSMGAP00000015173
ENSCAFP00000021832	ENSMGAP00000018474
ENSCAFP00000015741	ENSMGAP00000011165
ENSCAFP00000005087	ENSMGAP00000002754
ENSCAFP00000007340	ENSMGAP00000004483
ENSCAFP00000007343	ENSMGAP00000011939
ENSCAFP00000010930	ENSMGAP00000016047
ENSCAFP00000041344	ENSMGAP00000008993
ENSCAFP00000017967	ENSMGAP00000011903
ENSCAFP00000016703	ENSMGAP00000011566
ENSCAFP00000027037	ENSMGAP00000003039
ENSCAFP00000021336	ENSMGAP00000018193
ENSCAFP00000005395	ENSMGAP00000018530
ENSCAFP00000027242	ENSMGAP00000009932
ENSCAFP00000013472	ENSMGAP00000003118
ENSCAFP00000029709	ENSMGAP00000007277
ENSCAFP00000029152	ENSMGAP00000003164
ENSCAFP00000030101	ENSMGAP00000009267
ENSCAFP00000042740	ENSMGAP00000014360
ENSCAFP00000028058	ENSMGAP00000017325
ENSCAFP00000022584	ENSMGAP00000017064
ENSCAFP00000029221	ENSMGAP00000003721
ENSCAFP00000037874	ENSMGAP00000014980
ENSCAFP00000012989	ENSMGAP00000008096
ENSCAFP00000026368	ENSMGAP00000019648
ENSCAFP00000021329	ENSMGAP00000012216
ENSCAFP00000007541	ENSMGAP00000013120
ENSCAFP00000010866	ENSMGAP00000000880
ENSCAFP00000028248	ENSMGAP00000005114
ENSCAFP00000020417	ENSMGAP00000015495
ENSCAFP00000016342	ENSMGAP00000005993
ENSCAFP00000005394	ENSMGAP00000012811
ENSCAFP00000004461	ENSMGAP00000011146
ENSCAFP00000042874	ENSMGAP00000014781
ENSCAFP00000019510	ENSMGAP00000006634
ENSCAFP00000010096	ENSMGAP00000011306
ENSCAFP00000016040	ENSMGAP00000006228
ENSCAFP00000027535	ENSMGAP00000008782
ENSCAFP00000027803	ENSMGAP00000002764
ENSCAFP00000008257	ENSMGAP00000019156
ENSCAFP00000012631	ENSMGAP00000018310
ENSCAFP00000030286	ENSMGAP00000006429
ENSCAFP00000012865	ENSMGAP00000004693
ENSCAFP00000004338	ENSMGAP00000010327
ENSCAFP00000021920	ENSMGAP00000014601
ENSCAFP00000020479	ENSMGAP00000002252
ENSCAFP00000006042	ENSMGAP00000012608
ENSCAFP00000003937	ENSMGAP00000005580
ENSCAFP00000025498	ENSMGAP00000017324
ENSCAFP00000016027	ENSMGAP00000011333
ENSCAFP00000017416	ENSMGAP00000012788
ENSCAFP00000009217	ENSMGAP00000001676
ENSCAFP00000024111	ENSMGAP00000008770
ENSCAFP00000005431	ENSMGAP00000012548
ENSCAFP00000004489	ENSMGAP00000010561
ENSCAFP00000041330	ENSMGAP00000001526
ENSCAFP00000019008	ENSMGAP00000001553
ENSCAFP00000019130	ENSMGAP00000008406
ENSCAFP00000020248	ENSMGAP00000004068
ENSCAFP00000020147	ENSMGAP00000001295
ENSCAFP00000035860	ENSMGAP00000017467
ENSCAFP00000016927	ENSMGAP00000011518
ENSCAFP00000023419	ENSMGAP00000001684
ENSCAFP00000007875	ENSMGAP00000010106
ENSCAFP00000010071	ENSMGAP00000003605
ENSCAFP00000013248	ENSMGAP00000007224
ENSCAFP00000029540	ENSMGAP00000005301
ENSCAFP00000019203	ENSMGAP00000006949
ENSCAFP00000026175	ENSMGAP00000007741
ENSCAFP00000023912	ENSMGAP00000005613
ENSCAFP00000028831	ENSMGAP00000002067
ENSCAFP00000019544	ENSMGAP00000007906
ENSCAFP00000007169	ENSMGAP00000000493
ENSCAFP00000017909	ENSMGAP00000002432
ENSCAFP00000003112	ENSMGAP00000009911
ENSCAFP00000029255	ENSMGAP00000006555
ENSCAFP00000024628	ENSMGAP00000014977
ENSCAFP00000016934	ENSMGAP00000008981
ENSCAFP00000015282	ENSMGAP00000015241
ENSCAFP00000000403	ENSMGAP00000014150
ENSCAFP00000015779	ENSMGAP00000004687
ENSCAFP00000030483	ENSMGAP00000014521
ENSCAFP00000019617	ENSMGAP00000003789
ENSCAFP00000015057	ENSMGAP00000009092
ENSCAFP00000024843	ENSMGAP00000007158
ENSCAFP00000007577	ENSMGAP00000004040
ENSCAFP00000001504	ENSMGAP00000013997
ENSCAFP00000012674	ENSMGAP00000000161
ENSCAFP00000002112	ENSMGAP00000000268
ENSCAFP00000016211	ENSMGAP00000005942
ENSCAFP00000017650	ENSMGAP00000011792
ENSCAFP00000008798	ENSMGAP00000001478
ENSCAFP00000006103	ENSMGAP00000012802
ENSCAFP00000019018	ENSMGAP00000000348
ENSCAFP00000018579	ENSMGAP00000008489
ENSCAFP00000004540	ENSMGAP00000014463
ENSCAFP00000004467	ENSMGAP00000000706
ENSCAFP00000030785	ENSMGAP00000014247
ENSCAFP00000006120	ENSMGAP00000016118
ENSCAFP00000013922	ENSMGAP00000009850
ENSCAFP00000041321	ENSMGAP00000006229
ENSCAFP00000010402	ENSMGAP00000012089
ENSCAFP00000009979	ENSMGAP00000007409
ENSCAFP00000029454	ENSMGAP00000006043
ENSCAFP00000027717	ENSMGAP00000002788
ENSCAFP00000016665	ENSMGAP00000005679
ENSCAFP00000000346	ENSMGAP00000007921
ENSCAFP00000006144	ENSMGAP00000011074
ENSCAFP00000020720	ENSMGAP00000012215
ENSCAFP00000009188	ENSMGAP00000015964
ENSCAFP00000022743	ENSMGAP00000000945
ENSCAFP00000030624	ENSMGAP00000013352
ENSCAFP00000021891	ENSMGAP00000007480
ENSCAFP00000031764	ENSMGAP00000002213
ENSCAFP00000035137	ENSMGAP00000015905
ENSCAFP00000001535	ENSMGAP00000012894
ENSCAFP00000029678	ENSMGAP00000004432
ENSCAFP00000037136	ENSMGAP00000009258
ENSCAFP00000005384	ENSMGAP00000003211
ENSCAFP00000029008	ENSMGAP00000007120
ENSCAFP00000017800	ENSMGAP00000010278
ENSCAFP00000013620	ENSMGAP00000005459
ENSCAFP00000040405	ENSMGAP00000007194
ENSCAFP00000031402	ENSMGAP00000012839
ENSCAFP00000028110	ENSMGAP00000011908
ENSCAFP00000027161	ENSMGAP00000014222
ENSCAFP00000023187	ENSMGAP00000012053
ENSCAFP00000029306	ENSMGAP00000006755
ENSCAFP00000013457	ENSMGAP00000009600
ENSCAFP00000014414	ENSMGAP00000000979
ENSCAFP00000017615	ENSMGAP00000000551
ENSCAFP00000038422	ENSMGAP00000014052
ENSCAFP00000030150	ENSMGAP00000002420
ENSCAFP00000030151	ENSMGAP00000002457
ENSCAFP00000029837	ENSMGAP00000002412
ENSCAFP00000018247	ENSMGAP00000011221
ENSCAFP00000024866	ENSMGAP00000002112
ENSCAFP00000004102	ENSMGAP00000010915
ENSCAFP00000027907	ENSMGAP00000015935
ENSCAFP00000014687	ENSMGAP00000007312
ENSCAFP00000015678	ENSMGAP00000003982
ENSCAFP00000000305	ENSMGAP00000013845
ENSCAFP00000032037	ENSMGAP00000001888
ENSCAFP00000020283	ENSMGAP00000016504
ENSCAFP00000008287	ENSMGAP00000005567
ENSCAFP00000028152	ENSMGAP00000008834
ENSCAFP00000007434	ENSMGAP00000004818
ENSCAFP00000005060	ENSMGAP00000009220
ENSCAFP00000008308	ENSMGAP00000010480
ENSCAFP00000039695	ENSMGAP00000007055
ENSCAFP00000016162	ENSMGAP00000009349
ENSCAFP00000037526	ENSMGAP00000006497
ENSCAFP00000018306	ENSMGAP00000011210
ENSCAFP00000021870	ENSMGAP00000006603
ENSCAFP00000029644	ENSMGAP00000006926
ENSCAFP00000001713	ENSMGAP00000001402
ENSCAFP00000002620	ENSMGAP00000013551
ENSCAFP00000013814	ENSMGAP00000011577
ENSCAFP00000022420	ENSMGAP00000007582
ENSCAFP00000012039	ENSMGAP00000004843
ENSCAFP00000024921	ENSMGAP00000001623
ENSCAFP00000014125	ENSMGAP00000003413
ENSCAFP00000038197	ENSMGAP00000011238
ENSCAFP00000010221	ENSMGAP00000009391
ENSCAFP00000008225	ENSMGAP00000013319
ENSCAFP00000005968	ENSMGAP00000006401
ENSCAFP00000007064	ENSMGAP00000010125
ENSCAFP00000002156	ENSMGAP00000013261
ENSCAFP00000031044	ENSMGAP00000017387
ENSCAFP00000000946	ENSMGAP00000013600
ENSCAFP00000004380	ENSMGAP00000001342
ENSCAFP00000029202	ENSMGAP00000002152
ENSCAFP00000015442	ENSMGAP00000007270
ENSCAFP00000016164	ENSMGAP00000000153
ENSCAFP00000015379	ENSMGAP00000015442
ENSCAFP00000017194	ENSMGAP00000008706
ENSCAFP00000036795	ENSMGAP00000009711
ENSCAFP00000038623	ENSMGAP00000010028
ENSCAFP00000029584	ENSMGAP00000005094
ENSCAFP00000036321	ENSMGAP00000008117
ENSCAFP00000013678	ENSMGAP00000002629
ENSCAFP00000009247	ENSMGAP00000011659
ENSCAFP00000008859	ENSMGAP00000016358
ENSCAFP00000022404	ENSMGAP00000014449
ENSCAFP00000004720	ENSMGAP00000004587
ENSCAFP00000007086	ENSMGAP00000017419
ENSCAFP00000027128	ENSMGAP00000015681
ENSCAFP00000040146	ENSMGAP00000012213
ENSCAFP00000012718	ENSMGAP00000003265
ENSCAFP00000012356	ENSMGAP00000000775
ENSCAFP00000016471	ENSMGAP00000003011
ENSCAFP00000004107	ENSMGAP00000010765
ENSCAFP00000019444	ENSMGAP00000007785
ENSCAFP00000004864	ENSMGAP00000012574
ENSCAFP00000015214	ENSMGAP00000008918
ENSCAFP00000030219	ENSMGAP00000002093
ENSCAFP00000012808	ENSMGAP00000000511
ENSCAFP00000014197	ENSMGAP00000004442
ENSCAFP00000006618	ENSMGAP00000015916
ENSCAFP00000023715	ENSMGAP00000019530
ENSCAFP00000024185	ENSMGAP00000012539
ENSCAFP00000023918	ENSMGAP00000005435
ENSCAFP00000029643	ENSMGAP00000006945
ENSCAFP00000001672	ENSMGAP00000002197
ENSCAFP00000017804	ENSMGAP00000019699
ENSCAFP00000011771	ENSMGAP00000004549
ENSCAFP00000041079	ENSMGAP00000017863
ENSCAFP00000022440	ENSMGAP00000003563
ENSCAFP00000019424	ENSMGAP00000005606
ENSCAFP00000007947	ENSMGAP00000015805
ENSCAFP00000025284	ENSMGAP00000013543
ENSCAFP00000023813	ENSMGAP00000008204
ENSCAFP00000002849	ENSMGAP00000011335
ENSCAFP00000038683	ENSMGAP00000001129
ENSCAFP00000011500	ENSMGAP00000003716
ENSCAFP00000002039	ENSMGAP00000013198
ENSCAFP00000024250	ENSMGAP00000002266
ENSCAFP00000010363	ENSMGAP00000011390
ENSCAFP00000015946	ENSMGAP00000009573
ENSCAFP00000025521	ENSMGAP00000013680
ENSCAFP00000032890	ENSMGAP00000001625
ENSCAFP00000018805	ENSMGAP00000015554
ENSCAFP00000017270	ENSMGAP00000015156
ENSCAFP00000028888	ENSMGAP00000003648
ENSCAFP00000028628	ENSMGAP00000002649
ENSCAFP00000012271	ENSMGAP00000003990
ENSCAFP00000014052	ENSMGAP00000011725
ENSCAFP00000016094	ENSMGAP00000015633
ENSCAFP00000015248	ENSMGAP00000015235
ENSCAFP00000027436	ENSMGAP00000003294
ENSCAFP00000005506	ENSMGAP00000014296
ENSCAFP00000011429	ENSMGAP00000003528
ENSCAFP00000036046	ENSMGAP00000012584
ENSCAFP00000018620	ENSMGAP00000010532
ENSCAFP00000019703	ENSMGAP00000000672
ENSCAFP00000018360	ENSMGAP00000008310
ENSCAFP00000040776	ENSMGAP00000010161
ENSCAFP00000002114	ENSMGAP00000013133
ENSCAFP00000022465	ENSMGAP00000002279
ENSCAFP00000011755	ENSMGAP00000015037
ENSCAFP00000030943	ENSMGAP00000004002
ENSCAFP00000003367	ENSMGAP00000014720
ENSCAFP00000002164	ENSMGAP00000013230
ENSCAFP00000008897	ENSMGAP00000005107
ENSCAFP00000009895	ENSMGAP00000008323
ENSCAFP00000040084	ENSMGAP00000001619
ENSCAFP00000001757	ENSMGAP00000015593
ENSCAFP00000029839	ENSMGAP00000008039
ENSCAFP00000029636	ENSMGAP00000006878
ENSCAFP00000008605	ENSMGAP00000011855
ENSCAFP00000021166	ENSMGAP00000016063
ENSCAFP00000016160	ENSMGAP00000015292
ENSCAFP00000020585	ENSMGAP00000001036
ENSCAFP00000026656	ENSMGAP00000002527
ENSCAFP00000018565	ENSMGAP00000013031
ENSCAFP00000010821	ENSMGAP00000007590
ENSCAFP00000015483	ENSMGAP00000011708
ENSCAFP00000038890	ENSMGAP00000015210
ENSCAFP00000015285	ENSMGAP00000016936
ENSCAFP00000009098	ENSMGAP00000015750
ENSCAFP00000026634	ENSMGAP00000006631
ENSCAFP00000000263	ENSMGAP00000013867
ENSCAFP00000029281	ENSMGAP00000006700
ENSCAFP00000039968	ENSMGAP00000009153
ENSCAFP00000019775	ENSMGAP00000009971
ENSCAFP00000012583	ENSMGAP00000015345
ENSCAFP00000033862	ENSMGAP00000012125
ENSCAFP00000009251	ENSMGAP00000011827
ENSCAFP00000003697	ENSMGAP00000010593
ENSCAFP00000022940	ENSMGAP00000014351
ENSCAFP00000016718	ENSMGAP00000009112
ENSCAFP00000027819	ENSMGAP00000013437
ENSCAFP00000018718	ENSMGAP00000000409
ENSCAFP00000039272	ENSMGAP00000010988
ENSCAFP00000015650	ENSMGAP00000000904
ENSCAFP00000037417	ENSMGAP00000003356
ENSCAFP00000036581	ENSMGAP00000010665
ENSCAFP00000013148	ENSMGAP00000001935
ENSCAFP00000015268	ENSMGAP00000004733
ENSCAFP00000028310	ENSMGAP00000000345
ENSCAFP00000015388	ENSMGAP00000008113
ENSCAFP00000038578	ENSMGAP00000001833
ENSCAFP00000023416	ENSMGAP00000019484
ENSCAFP00000018072	ENSMGAP00000008083
ENSCAFP00000007828	ENSMGAP00000012291
ENSCAFP00000019700	ENSMGAP00000013157
ENSCAFP00000017575	ENSMGAP00000004114
ENSCAFP00000020134	ENSMGAP00000004499
ENSCAFP00000009924	ENSMGAP00000010002
ENSCAFP00000029045	ENSMGAP00000007071
ENSCAFP00000004375	ENSMGAP00000014518
ENSCAFP00000008880	ENSMGAP00000011278
ENSCAFP00000015065	ENSMGAP00000019266
ENSCAFP00000023775	ENSMGAP00000005072
ENSCAFP00000016192	ENSMGAP00000015132
ENSCAFP00000011181	ENSMGAP00000003271
ENSCAFP00000027555	ENSMGAP00000007168
ENSCAFP00000026814	ENSMGAP00000006994
ENSCAFP00000007862	ENSMGAP00000016490
ENSCAFP00000005905	ENSMGAP00000016666
ENSCAFP00000029180	ENSMGAP00000002843
ENSCAFP00000026276	ENSMGAP00000001636
ENSCAFP00000013256	ENSMGAP00000012493
ENSCAFP00000032856	ENSMGAP00000001307
ENSCAFP00000015524	ENSMGAP00000008022
ENSCAFP00000015157	ENSMGAP00000001122
ENSCAFP00000014272	ENSMGAP00000005806
ENSCAFP00000030200	ENSMGAP00000019273
ENSCAFP00000008175	ENSMGAP00000004318
ENSCAFP00000016005	ENSMGAP00000001399
ENSCAFP00000026921	ENSMGAP00000006260
ENSCAFP00000039259	ENSMGAP00000011660
ENSCAFP00000018790	ENSMGAP00000006137
ENSCAFP00000030532	ENSMGAP00000001172
ENSCAFP00000020190	ENSMGAP00000009622
ENSCAFP00000037173	ENSMGAP00000005153
ENSCAFP00000008898	ENSMGAP00000006602
ENSCAFP00000023495	ENSMGAP00000004653
ENSCAFP00000008677	ENSMGAP00000005637
ENSCAFP00000006361	ENSMGAP00000018229
ENSCAFP00000023878	ENSMGAP00000004778
ENSCAFP00000028164	ENSMGAP00000008512
ENSCAFP00000022430	ENSMGAP00000002472
ENSCAFP00000011227	ENSMGAP00000003338
ENSCAFP00000007702	ENSMGAP00000017600
ENSCAFP00000022037	ENSMGAP00000003901
ENSCAFP00000007381	ENSMGAP00000004412
ENSCAFP00000011793	ENSMGAP00000004420
ENSCAFP00000022009	ENSMGAP00000003634
ENSCAFP00000003370	ENSMGAP00000008741
ENSCAFP00000010651	ENSMGAP00000007191
ENSCAFP00000038199	ENSMGAP00000018965
ENSCAFP00000027597	ENSMGAP00000001504
ENSCAFP00000000523	ENSMGAP00000013258
ENSCAFP00000010473	ENSMGAP00000007288
ENSCAFP00000001204	ENSMGAP00000013178
ENSCAFP00000009014	ENSMGAP00000019100
ENSCAFP00000024607	ENSMGAP00000000635
ENSCAFP00000015809	ENSMGAP00000004610
ENSCAFP00000017765	ENSMGAP00000012653
ENSCAFP00000007888	ENSMGAP00000001832
ENSCAFP00000035502	ENSMGAP00000016476
ENSCAFP00000015819	ENSMGAP00000016918
ENSCAFP00000014313	ENSMGAP00000003350
ENSCAFP00000003279	ENSMGAP00000014739
ENSCAFP00000030865	ENSMGAP00000001001
ENSCAFP00000042228	ENSMGAP00000003033
ENSCAFP00000005478	ENSMGAP00000005794
ENSCAFP00000018742	ENSMGAP00000006074
ENSCAFP00000003632	ENSMGAP00000014674
ENSCAFP00000001990	ENSMGAP00000013101
ENSCAFP00000024255	ENSMGAP00000012489
ENSCAFP00000013629	ENSMGAP00000016613
ENSCAFP00000006994	ENSMGAP00000017446
ENSCAFP00000016459	ENSMGAP00000011508
ENSCAFP00000031768	ENSMGAP00000008285
ENSCAFP00000011262	ENSMGAP00000016540
ENSCAFP00000017362	ENSMGAP00000016502
ENSCAFP00000018780	ENSMGAP00000000765
ENSCAFP00000007312	ENSMGAP00000014890
ENSCAFP00000018618	ENSMGAP00000002153
ENSCAFP00000034902	ENSMGAP00000016778
ENSCAFP00000000345	ENSMGAP00000013750
ENSCAFP00000018766	ENSMGAP00000001256
ENSCAFP00000042944	ENSMGAP00000003167
ENSCAFP00000012613	ENSMGAP00000005164
ENSCAFP00000018414	ENSMGAP00000016931
ENSCAFP00000005070	ENSMGAP00000009162
ENSCAFP00000005033	ENSMGAP00000003427
ENSCAFP00000030955	ENSMGAP00000013749
ENSCAFP00000019287	ENSMGAP00000015539
ENSCAFP00000012487	ENSMGAP00000010191
ENSCAFP00000018934	ENSMGAP00000015545
ENSCAFP00000023283	ENSMGAP00000011972
ENSCAFP00000006305	ENSMGAP00000016564
ENSCAFP00000042127	ENSMGAP00000005117
ENSCAFP00000016020	ENSMGAP00000003808
ENSCAFP00000016079	ENSMGAP00000002286
ENSCAFP00000017824	ENSMGAP00000002012
ENSCAFP00000016524	ENSMGAP00000000216
ENSCAFP00000006202	ENSMGAP00000016127
ENSCAFP00000030405	ENSMGAP00000008139
ENSCAFP00000011669	ENSMGAP00000006508
ENSCAFP00000027192	ENSMGAP00000007929
ENSCAFP00000015986	ENSMGAP00000006078
ENSCAFP00000006121	ENSMGAP00000018575
ENSCAFP00000028176	ENSMGAP00000005641
ENSCAFP00000022237	ENSMGAP00000012850
ENSCAFP00000031216	ENSMGAP00000001442
ENSCAFP00000021154	ENSMGAP00000004252
ENSCAFP00000008466	ENSMGAP00000006327
ENSCAFP00000007104	ENSMGAP00000012510
ENSCAFP00000017840	ENSMGAP00000010204
ENSCAFP00000009096	ENSMGAP00000000093
ENSCAFP00000004511	ENSMGAP00000010590
ENSCAFP00000011487	ENSMGAP00000018685
ENSCAFP00000001726	ENSMGAP00000002415
ENSCAFP00000018286	ENSMGAP00000011255
ENSCAFP00000041711	ENSMGAP00000006510
ENSCAFP00000021872	ENSMGAP00000006578
ENSCAFP00000015326	ENSMGAP00000001982
ENSCAFP00000023948	ENSMGAP00000008387
ENSCAFP00000021261	ENSMGAP00000012220
ENSCAFP00000028190	ENSMGAP00000005685
ENSCAFP00000011018	ENSMGAP00000006184
ENSCAFP00000005790	ENSMGAP00000013994
ENSCAFP00000024552	ENSMGAP00000013824
ENSCAFP00000014772	ENSMGAP00000010385
ENSCAFP00000027002	ENSMGAP00000002868
ENSCAFP00000031277	ENSMGAP00000013155
ENSCAFP00000011620	ENSMGAP00000009678
ENSCAFP00000038496	ENSMGAP00000011197
ENSCAFP00000015967	ENSMGAP00000009660
ENSCAFP00000000882	ENSMGAP00000004253
ENSCAFP00000026476	ENSMGAP00000010772
ENSCAFP00000014048	ENSMGAP00000015389
ENSCAFP00000019069	ENSMGAP00000005912
ENSCAFP00000027790	ENSMGAP00000016463
ENSCAFP00000009967	ENSMGAP00000009389
ENSCAFP00000007177	ENSMGAP00000010408
ENSCAFP00000025430	ENSMGAP00000002490
ENSCAFP00000002797	ENSMGAP00000012661
ENSCAFP00000014827	ENSMGAP00000015652
ENSCAFP00000036666	ENSMGAP00000014301
ENSCAFP00000038621	ENSMGAP00000019398
ENSCAFP00000015455	ENSMGAP00000005234
ENSCAFP00000025013	ENSMGAP00000013415
ENSCAFP00000040257	ENSMGAP00000002486
ENSCAFP00000006750	ENSMGAP00000006476
ENSCAFP00000008171	ENSMGAP00000018764
ENSCAFP00000019442	ENSMGAP00000012465
ENSCAFP00000035859	ENSMGAP00000008856
ENSCAFP00000024164	ENSMGAP00000013100
ENSCAFP00000024163	ENSMGAP00000004094
ENSCAFP00000019177	ENSMGAP00000000982
ENSCAFP00000042254	ENSMGAP00000010472
ENSCAFP00000023842	ENSMGAP00000004784
ENSCAFP00000000611	ENSMGAP00000013355
ENSCAFP00000023609	ENSMGAP00000014269
ENSCAFP00000019332	ENSMGAP00000003114
ENSCAFP00000014371	ENSMGAP00000018957
ENSCAFP00000037303	ENSMGAP00000004127
ENSCAFP00000020460	ENSMGAP00000015493
ENSCAFP00000005173	ENSMGAP00000012977
ENSCAFP00000020684	ENSMGAP00000003886
ENSCAFP00000001384	ENSMGAP00000013259
ENSCAFP00000041590	ENSMGAP00000002770
ENSCAFP00000021710	ENSMGAP00000018043
ENSCAFP00000002395	ENSMGAP00000014695
ENSCAFP00000024807	ENSMGAP00000012211
ENSCAFP00000016916	ENSMGAP00000015592
ENSCAFP00000011757	ENSMGAP00000006581
ENSCAFP00000025633	ENSMGAP00000004463
ENSCAFP00000018539	ENSMGAP00000012779
ENSCAFP00000042074	ENSMGAP00000013113
ENSCAFP00000029690	ENSMGAP00000004473
ENSCAFP00000040466	ENSMGAP00000013791
ENSCAFP00000006631	ENSMGAP00000015915
ENSCAFP00000037880	ENSMGAP00000003920
ENSCAFP00000013335	ENSMGAP00000004730
ENSCAFP00000016994	ENSMGAP00000009686
ENSCAFP00000000006	ENSMGAP00000016376
ENSCAFP00000040187	ENSMGAP00000002797
ENSCAFP00000014598	ENSMGAP00000016276
ENSCAFP00000024864	ENSMGAP00000001050
ENSCAFP00000010728	ENSMGAP00000007747
ENSCAFP00000026563	ENSMGAP00000011051
ENSCAFP00000006300	ENSMGAP00000014901
ENSCAFP00000001248	ENSMGAP00000014588
ENSCAFP00000033578	ENSMGAP00000016935
ENSCAFP00000008470	ENSMGAP00000019724
ENSCAFP00000034146	ENSMGAP00000016396
ENSCAFP00000006055	ENSMGAP00000016112
ENSCAFP00000000573	ENSMGAP00000019290
ENSCAFP00000013796	ENSMGAP00000011616
ENSCAFP00000041357	ENSMGAP00000006399
ENSCAFP00000002013	ENSMGAP00000013078
ENSCAFP00000006093	ENSMGAP00000012813
ENSCAFP00000011107	ENSMGAP00000002909
ENSCAFP00000028323	ENSMGAP00000005035
ENSCAFP00000011120	ENSMGAP00000002697
ENSCAFP00000040389	ENSMGAP00000003461
ENSCAFP00000000264	ENSMGAP00000013865
ENSCAFP00000014491	ENSMGAP00000003080
ENSCAFP00000000296	ENSMGAP00000013836
ENSCAFP00000017970	ENSMGAP00000011907
ENSCAFP00000022573	ENSMGAP00000015186
ENSCAFP00000012860	ENSMGAP00000012646
ENSCAFP00000012415	ENSMGAP00000019725
ENSCAFP00000006957	ENSMGAP00000009555
ENSCAFP00000023021	ENSMGAP00000013382
ENSCAFP00000042521	ENSMGAP00000004401
ENSCAFP00000006969	ENSMGAP00000008088
ENSCAFP00000009790	ENSMGAP00000009424
ENSCAFP00000013012	ENSMGAP00000015369
ENSCAFP00000024271	ENSMGAP00000013135
ENSCAFP00000039760	ENSMGAP00000002489
ENSCAFP00000019352	ENSMGAP00000012357
ENSCAFP00000022263	ENSMGAP00000013257
ENSCAFP00000009203	ENSMGAP00000011780
ENSCAFP00000003355	ENSMGAP00000004285
ENSCAFP00000013921	ENSMGAP00000009661
ENSCAFP00000039403	ENSMGAP00000019716
ENSCAFP00000013187	ENSMGAP00000008184
ENSCAFP00000024132	ENSMGAP00000016877
ENSCAFP00000010130	ENSMGAP00000007108
ENSCAFP00000010519	ENSMGAP00000011506
ENSCAFP00000021204	ENSMGAP00000008611
ENSCAFP00000021606	ENSMGAP00000004012
ENSCAFP00000017476	ENSMGAP00000011037
ENSCAFP00000009630	ENSMGAP00000015731
ENSCAFP00000019512	ENSMGAP00000010146
ENSCAFP00000018180	ENSMGAP00000002384
ENSCAFP00000033251	ENSMGAP00000006388
ENSCAFP00000036165	ENSMGAP00000013507
ENSCAFP00000004612	ENSMGAP00000001221
ENSCAFP00000006878	ENSMGAP00000008028
ENSCAFP00000015271	ENSMGAP00000004758
ENSCAFP00000012381	ENSMGAP00000012193
ENSCAFP00000012191	ENSMGAP00000014974
ENSCAFP00000031933	ENSMGAP00000009078
ENSCAFP00000036648	ENSMGAP00000003297
ENSCAFP00000032174	ENSMGAP00000002898
ENSCAFP00000004688	ENSMGAP00000001000
ENSCAFP00000010400	ENSMGAP00000013828
ENSCAFP00000012822	ENSMGAP00000019559
ENSCAFP00000040571	ENSMGAP00000011411
ENSCAFP00000025547	ENSMGAP00000004636
ENSCAFP00000000327	ENSMGAP00000013793
ENSCAFP00000019943	ENSMGAP00000002635
ENSCAFP00000011032	ENSMGAP00000001945
ENSCAFP00000019862	ENSMGAP00000000851
ENSCAFP00000029838	ENSMGAP00000002626
ENSCAFP00000029279	ENSMGAP00000006953
ENSCAFP00000029122	ENSMGAP00000009083
ENSCAFP00000041570	ENSMGAP00000001249
ENSCAFP00000008141	ENSMGAP00000016238
ENSCAFP00000010020	ENSMGAP00000001474
ENSCAFP00000020830	ENSMGAP00000009890
ENSCAFP00000002731	ENSMGAP00000008691
ENSCAFP00000021323	ENSMGAP00000004228
ENSCAFP00000015048	ENSMGAP00000002087
ENSCAFP00000035754	ENSMGAP00000011635
ENSCAFP00000017245	ENSMGAP00000007027
ENSCAFP00000014518	ENSMGAP00000005405
ENSCAFP00000024492	ENSMGAP00000004435
ENSCAFP00000023707	ENSMGAP00000002004
ENSCAFP00000018711	ENSMGAP00000009512
ENSCAFP00000024740	ENSMGAP00000003264
ENSCAFP00000002123	ENSMGAP00000013127
ENSCAFP00000027324	ENSMGAP00000004133
ENSCAFP00000014212	ENSMGAP00000015215
ENSCAFP00000016036	ENSMGAP00000011344
ENSCAFP00000003227	ENSMGAP00000015043
ENSCAFP00000008187	ENSMGAP00000016256
ENSCAFP00000026779	ENSMGAP00000006532
ENSCAFP00000012493	ENSMGAP00000012242
ENSCAFP00000016549	ENSMGAP00000001847
ENSCAFP00000038426	ENSMGAP00000001321
ENSCAFP00000025015	ENSMGAP00000013417
ENSCAFP00000016671	ENSMGAP00000005790
ENSCAFP00000038061	ENSMGAP00000000277
ENSCAFP00000016333	ENSMGAP00000005859
ENSCAFP00000010902	ENSMGAP00000007809
ENSCAFP00000010887	ENSMGAP00000007801
ENSCAFP00000010910	ENSMGAP00000007857
ENSCAFP00000040725	ENSMGAP00000014583
ENSCAFP00000019277	ENSMGAP00000008656
ENSCAFP00000041955	ENSMGAP00000008395
ENSCAFP00000033984	ENSMGAP00000007524
ENSCAFP00000009533	ENSMGAP00000011959
ENSCAFP00000011896	ENSMGAP00000001408
ENSCAFP00000002915	ENSMGAP00000012578
ENSCAFP00000025177	ENSMGAP00000000544
ENSCAFP00000028695	ENSMGAP00000001535
ENSCAFP00000008588	ENSMGAP00000006491
ENSCAFP00000023586	ENSMGAP00000003657
ENSCAFP00000028990	ENSMGAP00000000773
ENSCAFP00000001941	ENSMGAP00000000784
ENSCAFP00000017483	ENSMGAP00000014805
ENSCAFP00000007326	ENSMGAP00000012979
ENSCAFP00000036530	ENSMGAP00000009715
ENSCAFP00000028339	ENSMGAP00000006722
ENSCAFP00000005514	ENSMGAP00000002548
ENSCAFP00000009849	ENSMGAP00000015999
ENSCAFP00000000503	ENSMGAP00000007341
ENSCAFP00000014740	ENSMGAP00000016529
ENSCAFP00000038271	ENSMGAP00000018087
ENSCAFP00000003965	ENSMGAP00000014581
ENSCAFP00000013591	ENSMGAP00000015192
ENSCAFP00000026906	ENSMGAP00000006902
ENSCAFP00000014374	ENSMGAP00000015128
ENSCAFP00000009391	ENSMGAP00000015976
ENSCAFP00000012705	ENSMGAP00000005656
ENSCAFP00000004913	ENSMGAP00000011304
ENSCAFP00000022728	ENSMGAP00000000995
ENSCAFP00000008530	ENSMGAP00000006295
ENSCAFP00000029861	ENSMGAP00000008990
ENSCAFP00000029276	ENSMGAP00000006651
ENSCAFP00000005546	ENSMGAP00000019034
ENSCAFP00000015632	ENSMGAP00000014090
ENSCAFP00000003325	ENSMGAP00000005605
ENSCAFP00000020205	ENSMGAP00000003181
ENSCAFP00000012095	ENSMGAP00000004139
ENSCAFP00000020709	ENSMGAP00000012207
ENSCAFP00000029682	ENSMGAP00000006713
ENSCAFP00000008477	ENSMGAP00000011591
ENSCAFP00000009039	ENSMGAP00000005011
ENSCAFP00000019299	ENSMGAP00000000575
ENSCAFP00000042783	ENSMGAP00000005830
ENSCAFP00000000373	ENSMGAP00000013718
ENSCAFP00000000368	ENSMGAP00000013719
ENSCAFP00000016365	ENSMGAP00000012080
ENSCAFP00000023298	ENSMGAP00000000410
ENSCAFP00000029939	ENSMGAP00000008763
ENSCAFP00000007108	ENSMGAP00000012535
ENSCAFP00000022628	ENSMGAP00000009108
ENSCAFP00000018985	ENSMGAP00000012386
ENSCAFP00000009284	ENSMGAP00000001567
ENSCAFP00000008375	ENSMGAP00000017383
ENSCAFP00000023960	ENSMGAP00000013039
ENSCAFP00000042838	ENSMGAP00000006635
ENSCAFP00000005143	ENSMGAP00000006620
ENSCAFP00000035847	ENSMGAP00000008996
ENSCAFP00000020342	ENSMGAP00000008227
ENSCAFP00000030717	ENSMGAP00000002618
ENSCAFP00000026935	ENSMGAP00000002168
ENSCAFP00000008981	ENSMGAP00000010352
ENSCAFP00000003380	ENSMGAP00000008686
ENSCAFP00000039731	ENSMGAP00000010578
ENSCAFP00000002050	ENSMGAP00000013108
ENSCAFP00000020984	ENSMGAP00000009396
ENSCAFP00000009511	ENSMGAP00000019583
ENSCAFP00000025596	ENSMGAP00000013830
ENSCAFP00000018423	ENSMGAP00000005176
ENSCAFP00000017898	ENSMGAP00000009111
ENSCAFP00000005836	ENSMGAP00000014186
ENSCAFP00000025324	ENSMGAP00000005922
ENSCAFP00000029676	ENSMGAP00000007157
ENSCAFP00000023700	ENSMGAP00000009365
ENSCAFP00000029952	ENSMGAP00000008713
ENSCAFP00000010760	ENSMGAP00000001626
ENSCAFP00000031910	ENSMGAP00000002577
ENSCAFP00000008195	ENSMGAP00000015798
ENSCAFP00000023160	ENSMGAP00000003045
ENSCAFP00000007837	ENSMGAP00000016259
ENSCAFP00000040289	ENSMGAP00000002908
ENSCAFP00000023995	ENSMGAP00000005579
ENSCAFP00000042559	ENSMGAP00000018853
ENSCAFP00000023291	ENSMGAP00000002889
ENSCAFP00000014432	ENSMGAP00000008524
ENSCAFP00000024527	ENSMGAP00000004646
ENSCAFP00000022180	ENSMGAP00000004009
ENSCAFP00000001858	ENSMGAP00000013727
ENSCAFP00000030283	ENSMGAP00000006425
ENSCAFP00000019502	ENSMGAP00000014660
ENSCAFP00000024814	ENSMGAP00000012201
ENSCAFP00000023361	ENSMGAP00000014172
ENSCAFP00000002231	ENSMGAP00000002495
ENSCAFP00000025919	ENSMGAP00000013819
ENSCAFP00000012187	ENSMGAP00000010963
ENSCAFP00000015788	ENSMGAP00000010250
ENSCAFP00000012288	ENSMGAP00000012153
ENSCAFP00000025063	ENSMGAP00000013431
ENSCAFP00000015731	ENSMGAP00000010265
ENSCAFP00000022622	ENSMGAP00000014682
ENSCAFP00000029108	ENSMGAP00000007764
ENSCAFP00000027660	ENSMGAP00000001370
ENSCAFP00000028268	ENSMGAP00000011673
ENSCAFP00000020765	ENSMGAP00000010466
ENSCAFP00000002506	ENSMGAP00000010346
ENSCAFP00000004330	ENSMGAP00000001440
ENSCAFP00000005288	ENSMGAP00000008734
ENSCAFP00000018873	ENSMGAP00000015262
ENSCAFP00000015184	ENSMGAP00000003005
ENSCAFP00000041914	ENSMGAP00000008176
ENSCAFP00000014205	ENSMGAP00000007591
ENSCAFP00000034237	ENSMGAP00000016277
ENSCAFP00000014887	ENSMGAP00000002627
ENSCAFP00000005847	ENSMGAP00000014184
ENSCAFP00000029357	ENSMGAP00000008267
ENSCAFP00000006330	ENSMGAP00000007166
ENSCAFP00000041314	ENSMGAP00000009962
ENSCAFP00000002637	ENSMGAP00000005832
ENSCAFP00000029450	ENSMGAP00000008025
ENSCAFP00000019983	ENSMGAP00000009632
ENSCAFP00000007804	ENSMGAP00000003035
ENSCAFP00000010389	ENSMGAP00000010610
ENSCAFP00000007783	ENSMGAP00000012272
[truncated: 5,935 more rows]
