# Supplementary material for: Reconstruction of proto-vertebrate, proto-cyclostome and proto-gnathostome genomes provides new insights into early vertebrate evolution
Source: Nat Commun. 2021 Jul 23;12:4489. doi: 10.1038/s41467-021-24573-z (PMC8302630; doi:10.1038/s41467-021-24573-z)
Supplement: Supplementary file 4 — Supplementary Data 1 [file 41467_2021_24573_MOESM4_ESM.zip › SuppData1/orthologs/CANFA-MONDO.txt]

ENSCAFP00000014731	ENSMODP00000016222
ENSCAFP00000004893	ENSMODP00000022186
ENSCAFP00000021101	ENSMODP00000018180
ENSCAFP00000000536	ENSMODP00000021006
ENSCAFP00000026820	ENSMODP00000012374
ENSCAFP00000014703	ENSMODP00000016247
ENSCAFP00000027009	ENSMODP00000023878
ENSCAFP00000014101	ENSMODP00000020244
ENSCAFP00000010599	ENSMODP00000028608
ENSCAFP00000014168	ENSMODP00000000113
ENSCAFP00000007520	ENSMODP00000031323
ENSCAFP00000016175	ENSMODP00000015454
ENSCAFP00000041478	ENSMODP00000019742
ENSCAFP00000019851	ENSMODP00000022766
ENSCAFP00000041897	ENSMODP00000008476
ENSCAFP00000011228	ENSMODP00000003267
ENSCAFP00000025792	ENSMODP00000011631
ENSCAFP00000020209	ENSMODP00000022029
ENSCAFP00000020532	ENSMODP00000026393
ENSCAFP00000000844	ENSMODP00000010124
ENSCAFP00000006503	ENSMODP00000003331
ENSCAFP00000019636	ENSMODP00000020165
ENSCAFP00000012433	ENSMODP00000001568
ENSCAFP00000022926	ENSMODP00000020576
ENSCAFP00000015206	ENSMODP00000026284
ENSCAFP00000018010	ENSMODP00000016589
ENSCAFP00000003668	ENSMODP00000028394
ENSCAFP00000003657	ENSMODP00000000677
ENSCAFP00000028428	ENSMODP00000023901
ENSCAFP00000026110	ENSMODP00000036724
ENSCAFP00000007426	ENSMODP00000020923
ENSCAFP00000013072	ENSMODP00000025995
ENSCAFP00000035869	ENSMODP00000020567
ENSCAFP00000041440	ENSMODP00000003305
ENSCAFP00000026713	ENSMODP00000016701
ENSCAFP00000028894	ENSMODP00000021625
ENSCAFP00000010159	ENSMODP00000024756
ENSCAFP00000027741	ENSMODP00000024090
ENSCAFP00000016670	ENSMODP00000028954
ENSCAFP00000025741	ENSMODP00000034686
ENSCAFP00000028253	ENSMODP00000000916
ENSCAFP00000023060	ENSMODP00000001331
ENSCAFP00000023616	ENSMODP00000005916
ENSCAFP00000000900	ENSMODP00000004149
ENSCAFP00000029957	ENSMODP00000024667
ENSCAFP00000007014	ENSMODP00000021116
ENSCAFP00000001849	ENSMODP00000015137
ENSCAFP00000035628	ENSMODP00000002619
ENSCAFP00000039463	ENSMODP00000010650
ENSCAFP00000025988	ENSMODP00000011243
ENSCAFP00000005391	ENSMODP00000024507
ENSCAFP00000029580	ENSMODP00000006081
ENSCAFP00000027190	ENSMODP00000017560
ENSCAFP00000021251	ENSMODP00000037659
ENSCAFP00000032029	ENSMODP00000026600
ENSCAFP00000012523	ENSMODP00000026601
ENSCAFP00000012527	ENSMODP00000035510
ENSCAFP00000012528	ENSMODP00000035512
ENSCAFP00000012512	ENSMODP00000035509
ENSCAFP00000021250	ENSMODP00000037658
ENSCAFP00000014319	ENSMODP00000000679
ENSCAFP00000038033	ENSMODP00000025796
ENSCAFP00000025582	ENSMODP00000010442
ENSCAFP00000019089	ENSMODP00000016379
ENSCAFP00000035150	ENSMODP00000008107
ENSCAFP00000040283	ENSMODP00000022950
ENSCAFP00000003298	ENSMODP00000010998
ENSCAFP00000002012	ENSMODP00000011474
ENSCAFP00000024137	ENSMODP00000026122
ENSCAFP00000003277	ENSMODP00000010914
ENSCAFP00000018115	ENSMODP00000023478
ENSCAFP00000015735	ENSMODP00000015235
ENSCAFP00000017392	ENSMODP00000041284
ENSCAFP00000030690	ENSMODP00000004541
ENSCAFP00000018258	ENSMODP00000003832
ENSCAFP00000025261	ENSMODP00000006867
ENSCAFP00000011525	ENSMODP00000000179
ENSCAFP00000012786	ENSMODP00000014712
ENSCAFP00000000688	ENSMODP00000004891
ENSCAFP00000028846	ENSMODP00000006523
ENSCAFP00000004119	ENSMODP00000000959
ENSCAFP00000019894	ENSMODP00000012028
ENSCAFP00000012830	ENSMODP00000026239
ENSCAFP00000041229	ENSMODP00000029754
ENSCAFP00000039048	ENSMODP00000012160
ENSCAFP00000025974	ENSMODP00000004041
ENSCAFP00000017436	ENSMODP00000022102
ENSCAFP00000000191	ENSMODP00000025585
ENSCAFP00000016481	ENSMODP00000016495
ENSCAFP00000011295	ENSMODP00000024060
ENSCAFP00000041377	ENSMODP00000014171
ENSCAFP00000011055	ENSMODP00000003492
ENSCAFP00000037675	ENSMODP00000007623
ENSCAFP00000028469	ENSMODP00000013412
ENSCAFP00000005175	ENSMODP00000016741
ENSCAFP00000000678	ENSMODP00000037068
ENSCAFP00000004185	ENSMODP00000015720
ENSCAFP00000034643	ENSMODP00000036453
ENSCAFP00000036968	ENSMODP00000028839
ENSCAFP00000010553	ENSMODP00000024298
ENSCAFP00000011914	ENSMODP00000011108
ENSCAFP00000013282	ENSMODP00000013611
ENSCAFP00000003505	ENSMODP00000029024
ENSCAFP00000012034	ENSMODP00000002121
ENSCAFP00000001467	ENSMODP00000034167
ENSCAFP00000006614	ENSMODP00000019696
ENSCAFP00000028666	ENSMODP00000021361
ENSCAFP00000022241	ENSMODP00000014344
ENSCAFP00000016043	ENSMODP00000016010
ENSCAFP00000016786	ENSMODP00000023381
ENSCAFP00000022750	ENSMODP00000022856
ENSCAFP00000030540	ENSMODP00000029105
ENSCAFP00000003011	ENSMODP00000019240
ENSCAFP00000035073	ENSMODP00000011376
ENSCAFP00000004908	ENSMODP00000019937
ENSCAFP00000019326	ENSMODP00000013234
ENSCAFP00000013243	ENSMODP00000020886
ENSCAFP00000024998	ENSMODP00000008745
ENSCAFP00000014218	ENSMODP00000013331
ENSCAFP00000042751	ENSMODP00000017273
ENSCAFP00000019792	ENSMODP00000013863
ENSCAFP00000022068	ENSMODP00000036044
ENSCAFP00000017397	ENSMODP00000012564
ENSCAFP00000021938	ENSMODP00000032324
ENSCAFP00000023624	ENSMODP00000013900
ENSCAFP00000001306	ENSMODP00000017320
ENSCAFP00000020713	ENSMODP00000015229
ENSCAFP00000023867	ENSMODP00000002540
ENSCAFP00000013047	ENSMODP00000025996
ENSCAFP00000006577	ENSMODP00000026913
ENSCAFP00000026382	ENSMODP00000016389
ENSCAFP00000009752	ENSMODP00000000402
ENSCAFP00000023231	ENSMODP00000009650
ENSCAFP00000025744	ENSMODP00000003858
ENSCAFP00000034903	ENSMODP00000004985
ENSCAFP00000007928	ENSMODP00000011765
ENSCAFP00000027825	ENSMODP00000019074
ENSCAFP00000027822	ENSMODP00000019101
ENSCAFP00000021439	ENSMODP00000005435
ENSCAFP00000018637	ENSMODP00000016852
ENSCAFP00000009013	ENSMODP00000012769
ENSCAFP00000002219	ENSMODP00000018745
ENSCAFP00000038852	ENSMODP00000026029
ENSCAFP00000036156	ENSMODP00000003122
ENSCAFP00000004138	ENSMODP00000013464
ENSCAFP00000025317	ENSMODP00000008628
ENSCAFP00000027841	ENSMODP00000004044
ENSCAFP00000029742	ENSMODP00000002679
ENSCAFP00000025289	ENSMODP00000021412
ENSCAFP00000029577	ENSMODP00000006018
ENSCAFP00000005947	ENSMODP00000023606
ENSCAFP00000021524	ENSMODP00000004519
ENSCAFP00000019815	ENSMODP00000039634
ENSCAFP00000016801	ENSMODP00000004963
ENSCAFP00000017186	ENSMODP00000007067
ENSCAFP00000019101	ENSMODP00000021169
ENSCAFP00000031903	ENSMODP00000016775
ENSCAFP00000030461	ENSMODP00000015165
ENSCAFP00000019811	ENSMODP00000005386
ENSCAFP00000029719	ENSMODP00000007425
ENSCAFP00000022462	ENSMODP00000005390
ENSCAFP00000024310	ENSMODP00000013628
ENSCAFP00000020467	ENSMODP00000006172
ENSCAFP00000011995	ENSMODP00000026554
ENSCAFP00000018117	ENSMODP00000004039
ENSCAFP00000021690	ENSMODP00000005255
ENSCAFP00000022596	ENSMODP00000000790
ENSCAFP00000008348	ENSMODP00000012861
ENSCAFP00000023182	ENSMODP00000031750
ENSCAFP00000018253	ENSMODP00000020405
ENSCAFP00000002791	ENSMODP00000013151
ENSCAFP00000022118	ENSMODP00000013497
ENSCAFP00000014825	ENSMODP00000002193
ENSCAFP00000007048	ENSMODP00000005016
ENSCAFP00000012387	ENSMODP00000004613
ENSCAFP00000017550	ENSMODP00000021509
ENSCAFP00000037940	ENSMODP00000021545
ENSCAFP00000007818	ENSMODP00000023068
ENSCAFP00000018354	ENSMODP00000002877
ENSCAFP00000024345	ENSMODP00000008929
ENSCAFP00000024930	ENSMODP00000009518
ENSCAFP00000024944	ENSMODP00000009560
ENSCAFP00000010341	ENSMODP00000013499
ENSCAFP00000010262	ENSMODP00000034760
ENSCAFP00000022958	ENSMODP00000022870
ENSCAFP00000005775	ENSMODP00000017133
ENSCAFP00000001922	ENSMODP00000031383
ENSCAFP00000000922	ENSMODP00000009533
ENSCAFP00000005678	ENSMODP00000027887
ENSCAFP00000000979	ENSMODP00000006876
ENSCAFP00000022990	ENSMODP00000012731
ENSCAFP00000021172	ENSMODP00000032765
ENSCAFP00000018541	ENSMODP00000020580
ENSCAFP00000001491	ENSMODP00000017923
ENSCAFP00000018897	ENSMODP00000012407
ENSCAFP00000002001	ENSMODP00000012104
ENSCAFP00000017225	ENSMODP00000004582
ENSCAFP00000022190	ENSMODP00000002826
ENSCAFP00000025707	ENSMODP00000021647
ENSCAFP00000029725	ENSMODP00000007382
ENSCAFP00000022577	ENSMODP00000005455
ENSCAFP00000013959	ENSMODP00000004284
ENSCAFP00000013459	ENSMODP00000020969
ENSCAFP00000012396	ENSMODP00000006113
ENSCAFP00000028861	ENSMODP00000021538
ENSCAFP00000028733	ENSMODP00000021495
ENSCAFP00000007656	ENSMODP00000019075
ENSCAFP00000004543	ENSMODP00000019115
ENSCAFP00000042734	ENSMODP00000012345
ENSCAFP00000004699	ENSMODP00000026928
ENSCAFP00000023374	ENSMODP00000018395
ENSCAFP00000033673	ENSMODP00000013451
ENSCAFP00000015628	ENSMODP00000013531
ENSCAFP00000029371	ENSMODP00000002515
ENSCAFP00000021360	ENSMODP00000019396
ENSCAFP00000018107	ENSMODP00000011895
ENSCAFP00000018097	ENSMODP00000033297
ENSCAFP00000021381	ENSMODP00000019398
ENSCAFP00000023677	ENSMODP00000016469
ENSCAFP00000020181	ENSMODP00000016648
ENSCAFP00000003057	ENSMODP00000003179
ENSCAFP00000042913	ENSMODP00000007000
ENSCAFP00000030233	ENSMODP00000024699
ENSCAFP00000041421	ENSMODP00000003320
ENSCAFP00000018683	ENSMODP00000017619
ENSCAFP00000032670	ENSMODP00000021986
ENSCAFP00000010258	ENSMODP00000024346
ENSCAFP00000005013	ENSMODP00000022203
ENSCAFP00000027366	ENSMODP00000001020
ENSCAFP00000027533	ENSMODP00000025425
ENSCAFP00000027517	ENSMODP00000025415
ENSCAFP00000037510	ENSMODP00000039684
ENSCAFP00000019445	ENSMODP00000024177
ENSCAFP00000042805	ENSMODP00000006059
ENSCAFP00000027189	ENSMODP00000032132
ENSCAFP00000001269	ENSMODP00000022238
ENSCAFP00000015344	ENSMODP00000013827
ENSCAFP00000015347	ENSMODP00000013818
ENSCAFP00000001267	ENSMODP00000022239
ENSCAFP00000007816	ENSMODP00000006713
ENSCAFP00000011829	ENSMODP00000025150
ENSCAFP00000030086	ENSMODP00000000370
ENSCAFP00000023803	ENSMODP00000018131
ENSCAFP00000001165	ENSMODP00000017612
ENSCAFP00000016128	ENSMODP00000012865
ENSCAFP00000020918	ENSMODP00000014616
ENSCAFP00000040632	ENSMODP00000013397
ENSCAFP00000025369	ENSMODP00000015857
ENSCAFP00000029086	ENSMODP00000020847
ENSCAFP00000004896	ENSMODP00000004951
ENSCAFP00000026399	ENSMODP00000031789
ENSCAFP00000023863	ENSMODP00000035173
ENSCAFP00000004789	ENSMODP00000028502
ENSCAFP00000025760	ENSMODP00000018421
ENSCAFP00000025737	ENSMODP00000018431
ENSCAFP00000010033	ENSMODP00000012360
ENSCAFP00000021003	ENSMODP00000038839
ENSCAFP00000003598	ENSMODP00000023326
ENSCAFP00000001665	ENSMODP00000001162
ENSCAFP00000030367	ENSMODP00000007984
ENSCAFP00000014716	ENSMODP00000013862
ENSCAFP00000004331	ENSMODP00000023828
ENSCAFP00000002488	ENSMODP00000005289
ENSCAFP00000028722	ENSMODP00000005633
ENSCAFP00000034674	ENSMODP00000002353
ENSCAFP00000025245	ENSMODP00000015862
ENSCAFP00000030999	ENSMODP00000020662
ENSCAFP00000013904	ENSMODP00000001296
ENSCAFP00000020942	ENSMODP00000018114
ENSCAFP00000013149	ENSMODP00000026437
ENSCAFP00000036371	ENSMODP00000023397
ENSCAFP00000016465	ENSMODP00000003368
ENSCAFP00000025949	ENSMODP00000034629
ENSCAFP00000006408	ENSMODP00000004030
ENSCAFP00000020623	ENSMODP00000012753
ENSCAFP00000021123	ENSMODP00000005649
ENSCAFP00000002566	ENSMODP00000019186
ENSCAFP00000002572	ENSMODP00000019189
ENSCAFP00000002573	ENSMODP00000019192
ENSCAFP00000015681	ENSMODP00000015197
ENSCAFP00000015697	ENSMODP00000015236
ENSCAFP00000005055	ENSMODP00000019764
ENSCAFP00000008315	ENSMODP00000005729
ENSCAFP00000010158	ENSMODP00000003767
ENSCAFP00000014368	ENSMODP00000011064
ENSCAFP00000002336	ENSMODP00000031267
ENSCAFP00000003856	ENSMODP00000023136
ENSCAFP00000001557	ENSMODP00000001454
ENSCAFP00000019049	ENSMODP00000029199
ENSCAFP00000004162	ENSMODP00000021931
ENSCAFP00000031975	ENSMODP00000020624
ENSCAFP00000031518	ENSMODP00000020631
ENSCAFP00000023110	ENSMODP00000024509
ENSCAFP00000022969	ENSMODP00000010755
ENSCAFP00000040206	ENSMODP00000010746
ENSCAFP00000003716	ENSMODP00000000909
ENSCAFP00000003708	ENSMODP00000000902
ENSCAFP00000020170	ENSMODP00000019865
ENSCAFP00000012996	ENSMODP00000024234
ENSCAFP00000027024	ENSMODP00000016933
ENSCAFP00000028252	ENSMODP00000000835
ENSCAFP00000001241	ENSMODP00000013547
ENSCAFP00000013467	ENSMODP00000024821
ENSCAFP00000006489	ENSMODP00000021392
ENSCAFP00000019378	ENSMODP00000001044
ENSCAFP00000021364	ENSMODP00000016401
ENSCAFP00000006932	ENSMODP00000026088
ENSCAFP00000014166	ENSMODP00000002302
ENSCAFP00000009996	ENSMODP00000017574
ENSCAFP00000002917	ENSMODP00000023618
ENSCAFP00000004775	ENSMODP00000017858
ENSCAFP00000010009	ENSMODP00000012397
ENSCAFP00000011007	ENSMODP00000003704
ENSCAFP00000030087	ENSMODP00000003835
ENSCAFP00000001366	ENSMODP00000002775
ENSCAFP00000001321	ENSMODP00000022195
ENSCAFP00000043077	ENSMODP00000021585
ENSCAFP00000041266	ENSMODP00000007727
ENSCAFP00000040267	ENSMODP00000010717
ENSCAFP00000029783	ENSMODP00000005193
ENSCAFP00000004485	ENSMODP00000006815
ENSCAFP00000040526	ENSMODP00000033334
ENSCAFP00000015470	ENSMODP00000007124
ENSCAFP00000007605	ENSMODP00000020830
ENSCAFP00000012421	ENSMODP00000006054
ENSCAFP00000024642	ENSMODP00000007035
ENSCAFP00000010770	ENSMODP00000008417
ENSCAFP00000024338	ENSMODP00000015774
ENSCAFP00000006187	ENSMODP00000011325
ENSCAFP00000025113	ENSMODP00000009929
ENSCAFP00000005216	ENSMODP00000002001
ENSCAFP00000017041	ENSMODP00000013128
ENSCAFP00000039810	ENSMODP00000026470
ENSCAFP00000012677	ENSMODP00000019748
ENSCAFP00000002774	ENSMODP00000003420
ENSCAFP00000020878	ENSMODP00000016349
ENSCAFP00000002131	ENSMODP00000016685
ENSCAFP00000028913	ENSMODP00000021636
ENSCAFP00000003031	ENSMODP00000019237
ENSCAFP00000024289	ENSMODP00000015089
ENSCAFP00000002647	ENSMODP00000002032
ENSCAFP00000001307	ENSMODP00000022209
ENSCAFP00000003191	ENSMODP00000038261
ENSCAFP00000026835	ENSMODP00000023864
ENSCAFP00000042339	ENSMODP00000024626
ENSCAFP00000008984	ENSMODP00000039119
ENSCAFP00000031106	ENSMODP00000006288
ENSCAFP00000005476	ENSMODP00000001215
ENSCAFP00000026616	ENSMODP00000014063
ENSCAFP00000022787	ENSMODP00000010191
ENSCAFP00000041145	ENSMODP00000017347
ENSCAFP00000018218	ENSMODP00000020407
ENSCAFP00000031887	ENSMODP00000026357
ENSCAFP00000028664	ENSMODP00000038369
ENSCAFP00000012092	ENSMODP00000015151
ENSCAFP00000014665	ENSMODP00000022375
ENSCAFP00000014661	ENSMODP00000022379
ENSCAFP00000020325	ENSMODP00000014773
ENSCAFP00000035638	ENSMODP00000004906
ENSCAFP00000010756	ENSMODP00000008455
ENSCAFP00000004620	ENSMODP00000022788
ENSCAFP00000008390	ENSMODP00000009509
ENSCAFP00000028873	ENSMODP00000020177
ENSCAFP00000025456	ENSMODP00000015849
ENSCAFP00000011411	ENSMODP00000034626
ENSCAFP00000011534	ENSMODP00000039941
ENSCAFP00000028160	ENSMODP00000001111
ENSCAFP00000002279	ENSMODP00000018579
ENSCAFP00000030020	ENSMODP00000040020
ENSCAFP00000029648	ENSMODP00000029534
ENSCAFP00000018839	ENSMODP00000016929
ENSCAFP00000019099	ENSMODP00000006206
ENSCAFP00000042471	ENSMODP00000016948
ENSCAFP00000037953	ENSMODP00000016950
ENSCAFP00000018846	ENSMODP00000016932
ENSCAFP00000035771	ENSMODP00000038231
ENSCAFP00000009132	ENSMODP00000025666
ENSCAFP00000015936	ENSMODP00000012544
ENSCAFP00000008783	ENSMODP00000009215
ENSCAFP00000003035	ENSMODP00000023558
ENSCAFP00000003076	ENSMODP00000023531
ENSCAFP00000003070	ENSMODP00000023534
ENSCAFP00000003047	ENSMODP00000023556
ENSCAFP00000031600	ENSMODP00000019713
ENSCAFP00000013874	ENSMODP00000020264
ENSCAFP00000039644	ENSMODP00000010276
ENSCAFP00000017037	ENSMODP00000024418
ENSCAFP00000001426	ENSMODP00000022105
ENSCAFP00000010681	ENSMODP00000010406
ENSCAFP00000008523	ENSMODP00000014796
ENSCAFP00000023944	ENSMODP00000004354
ENSCAFP00000021553	ENSMODP00000018917
ENSCAFP00000029683	ENSMODP00000010074
ENSCAFP00000020737	ENSMODP00000007213
ENSCAFP00000000032	ENSMODP00000015433
ENSCAFP00000025905	ENSMODP00000020393
ENSCAFP00000039613	ENSMODP00000036263
ENSCAFP00000029570	ENSMODP00000015030
ENSCAFP00000025477	ENSMODP00000014631
ENSCAFP00000024003	ENSMODP00000017783
ENSCAFP00000005367	ENSMODP00000029570
ENSCAFP00000029639	ENSMODP00000004225
ENSCAFP00000013939	ENSMODP00000024791
ENSCAFP00000018700	ENSMODP00000017558
ENSCAFP00000001191	ENSMODP00000005034
ENSCAFP00000012166	ENSMODP00000028670
ENSCAFP00000018942	ENSMODP00000011019
ENSCAFP00000023790	ENSMODP00000023005
ENSCAFP00000028708	ENSMODP00000010206
ENSCAFP00000018292	ENSMODP00000013329
ENSCAFP00000028585	ENSMODP00000023250
ENSCAFP00000028954	ENSMODP00000007619
ENSCAFP00000019683	ENSMODP00000012713
ENSCAFP00000014137	ENSMODP00000006389
ENSCAFP00000020384	ENSMODP00000007629
ENSCAFP00000009003	ENSMODP00000012781
ENSCAFP00000026323	ENSMODP00000037511
ENSCAFP00000037494	ENSMODP00000014248
ENSCAFP00000017429	ENSMODP00000034116
ENSCAFP00000036652	ENSMODP00000023356
ENSCAFP00000008824	ENSMODP00000003753
ENSCAFP00000024276	ENSMODP00000011237
ENSCAFP00000004919	ENSMODP00000034145
ENSCAFP00000005317	ENSMODP00000034463
ENSCAFP00000015478	ENSMODP00000029074
ENSCAFP00000027600	ENSMODP00000028794
ENSCAFP00000022673	ENSMODP00000020748
ENSCAFP00000015089	ENSMODP00000001267
ENSCAFP00000020233	ENSMODP00000001616
ENSCAFP00000001958	ENSMODP00000010196
ENSCAFP00000012263	ENSMODP00000024853
ENSCAFP00000006886	ENSMODP00000028979
ENSCAFP00000024133	ENSMODP00000015585
ENSCAFP00000000746	ENSMODP00000007960
ENSCAFP00000002376	ENSMODP00000034890
ENSCAFP00000013600	ENSMODP00000008077
ENSCAFP00000013729	ENSMODP00000007927
ENSCAFP00000021570	ENSMODP00000004469
ENSCAFP00000013230	ENSMODP00000024590
ENSCAFP00000025076	ENSMODP00000021330
ENSCAFP00000036551	ENSMODP00000001502
ENSCAFP00000002446	ENSMODP00000004693
ENSCAFP00000038471	ENSMODP00000000505
ENSCAFP00000002925	ENSMODP00000004192
ENSCAFP00000002924	ENSMODP00000004169
ENSCAFP00000011342	ENSMODP00000025233
ENSCAFP00000027100	ENSMODP00000028859
ENSCAFP00000010211	ENSMODP00000019532
ENSCAFP00000040184	ENSMODP00000019523
ENSCAFP00000002697	ENSMODP00000023680
ENSCAFP00000027229	ENSMODP00000018283
ENSCAFP00000038401	ENSMODP00000035883
ENSCAFP00000013877	ENSMODP00000011235
ENSCAFP00000005116	ENSMODP00000019655
ENSCAFP00000020107	ENSMODP00000001450
ENSCAFP00000003966	ENSMODP00000023063
ENSCAFP00000013583	ENSMODP00000037216
ENSCAFP00000019645	ENSMODP00000020163
ENSCAFP00000025091	ENSMODP00000013652
ENSCAFP00000004554	ENSMODP00000037031
ENSCAFP00000042713	ENSMODP00000008363
ENSCAFP00000009964	ENSMODP00000023740
ENSCAFP00000018157	ENSMODP00000029161
ENSCAFP00000016851	ENSMODP00000005601
ENSCAFP00000004942	ENSMODP00000019802
ENSCAFP00000020374	ENSMODP00000004893
ENSCAFP00000031533	ENSMODP00000001608
ENSCAFP00000015121	ENSMODP00000035754
ENSCAFP00000027678	ENSMODP00000024714
ENSCAFP00000021753	ENSMODP00000020099
ENSCAFP00000028620	ENSMODP00000040556
ENSCAFP00000020375	ENSMODP00000022442
ENSCAFP00000036831	ENSMODP00000001836
ENSCAFP00000038936	ENSMODP00000004958
ENSCAFP00000004845	ENSMODP00000018134
ENSCAFP00000000299	ENSMODP00000017089
ENSCAFP00000029873	ENSMODP00000006025
ENSCAFP00000000100	ENSMODP00000006515
ENSCAFP00000000550	ENSMODP00000020994
ENSCAFP00000009897	ENSMODP00000011509
ENSCAFP00000031869	ENSMODP00000006215
ENSCAFP00000032071	ENSMODP00000016598
ENSCAFP00000001786	ENSMODP00000015178
ENSCAFP00000038509	ENSMODP00000011747
ENSCAFP00000014184	ENSMODP00000011985
ENSCAFP00000037679	ENSMODP00000021456
ENSCAFP00000005292	ENSMODP00000022547
ENSCAFP00000013398	ENSMODP00000025985
ENSCAFP00000035883	ENSMODP00000035244
ENSCAFP00000011536	ENSMODP00000015462
ENSCAFP00000020404	ENSMODP00000035353
ENSCAFP00000003172	ENSMODP00000009224
ENSCAFP00000006427	ENSMODP00000010677
ENSCAFP00000015605	ENSMODP00000007192
ENSCAFP00000005101	ENSMODP00000011498
ENSCAFP00000024052	ENSMODP00000033084
ENSCAFP00000024306	ENSMODP00000000673
ENSCAFP00000025530	ENSMODP00000012038
ENSCAFP00000009488	ENSMODP00000012043
ENSCAFP00000023599	ENSMODP00000025712
ENSCAFP00000007651	ENSMODP00000036164
ENSCAFP00000011875	ENSMODP00000008837
ENSCAFP00000024108	ENSMODP00000035049
ENSCAFP00000010491	ENSMODP00000011340
ENSCAFP00000015277	ENSMODP00000013890
ENSCAFP00000027492	ENSMODP00000023997
ENSCAFP00000014581	ENSMODP00000019174
ENSCAFP00000035619	ENSMODP00000006105
ENSCAFP00000031240	ENSMODP00000025395
ENSCAFP00000014749	ENSMODP00000012182
ENSCAFP00000024019	ENSMODP00000005759
ENSCAFP00000031589	ENSMODP00000038432
ENSCAFP00000017479	ENSMODP00000020495
ENSCAFP00000036252	ENSMODP00000016953
ENSCAFP00000036663	ENSMODP00000038094
ENSCAFP00000013903	ENSMODP00000025949
ENSCAFP00000008996	ENSMODP00000007186
ENSCAFP00000002884	ENSMODP00000025808
ENSCAFP00000024409	ENSMODP00000014214
ENSCAFP00000007560	ENSMODP00000011506
ENSCAFP00000001057	ENSMODP00000019642
ENSCAFP00000005803	ENSMODP00000034038
ENSCAFP00000026118	ENSMODP00000007314
ENSCAFP00000028279	ENSMODP00000000807
ENSCAFP00000027873	ENSMODP00000025533
ENSCAFP00000029704	ENSMODP00000007786
ENSCAFP00000027380	ENSMODP00000037316
ENSCAFP00000040628	ENSMODP00000009993
ENSCAFP00000018734	ENSMODP00000035575
ENSCAFP00000003369	ENSMODP00000037551
ENSCAFP00000000511	ENSMODP00000004628
ENSCAFP00000040310	ENSMODP00000039322
ENSCAFP00000008964	ENSMODP00000025647
ENSCAFP00000027972	ENSMODP00000004183
ENSCAFP00000027955	ENSMODP00000037028
ENSCAFP00000027486	ENSMODP00000025406
ENSCAFP00000027458	ENSMODP00000025394
ENSCAFP00000027446	ENSMODP00000025382
ENSCAFP00000013818	ENSMODP00000034209
ENSCAFP00000021258	ENSMODP00000000451
ENSCAFP00000029749	ENSMODP00000002643
ENSCAFP00000021749	ENSMODP00000037704
ENSCAFP00000011826	ENSMODP00000026551
ENSCAFP00000010606	ENSMODP00000010843
ENSCAFP00000013783	ENSMODP00000003741
ENSCAFP00000014278	ENSMODP00000016415
ENSCAFP00000008430	ENSMODP00000007578
ENSCAFP00000017072	ENSMODP00000034504
ENSCAFP00000010647	ENSMODP00000017159
ENSCAFP00000026031	ENSMODP00000002321
ENSCAFP00000001198	ENSMODP00000017940
ENSCAFP00000011396	ENSMODP00000015526
ENSCAFP00000007003	ENSMODP00000004828
ENSCAFP00000002982	ENSMODP00000023572
ENSCAFP00000010757	ENSMODP00000010212
ENSCAFP00000010535	ENSMODP00000011028
ENSCAFP00000016804	ENSMODP00000020372
ENSCAFP00000013721	ENSMODP00000010574
ENSCAFP00000013170	ENSMODP00000009583
ENSCAFP00000014998	ENSMODP00000026216
ENSCAFP00000020477	ENSMODP00000017759
ENSCAFP00000004081	ENSMODP00000020345
ENSCAFP00000000938	ENSMODP00000018923
ENSCAFP00000026148	ENSMODP00000033680
ENSCAFP00000030253	ENSMODP00000038197
ENSCAFP00000020999	ENSMODP00000019572
ENSCAFP00000036535	ENSMODP00000002177
ENSCAFP00000005014	ENSMODP00000011613
ENSCAFP00000024021	ENSMODP00000016140
ENSCAFP00000035949	ENSMODP00000009690
ENSCAFP00000038277	ENSMODP00000018953
ENSCAFP00000024667	ENSMODP00000002133
ENSCAFP00000014770	ENSMODP00000006650
ENSCAFP00000027739	ENSMODP00000001843
ENSCAFP00000005389	ENSMODP00000000384
ENSCAFP00000012208	ENSMODP00000014169
ENSCAFP00000035961	ENSMODP00000013383
ENSCAFP00000024410	ENSMODP00000006152
ENSCAFP00000004364	ENSMODP00000020206
ENSCAFP00000003270	ENSMODP00000023460
ENSCAFP00000014759	ENSMODP00000024048
ENSCAFP00000042187	ENSMODP00000026649
ENSCAFP00000025527	ENSMODP00000021531
ENSCAFP00000003067	ENSMODP00000009260
ENSCAFP00000013933	ENSMODP00000020260
ENSCAFP00000019708	ENSMODP00000022127
ENSCAFP00000013071	ENSMODP00000024585
ENSCAFP00000019667	ENSMODP00000022138
ENSCAFP00000021775	ENSMODP00000032312
ENSCAFP00000036417	ENSMODP00000018806
ENSCAFP00000014784	ENSMODP00000002965
ENSCAFP00000012942	ENSMODP00000002646
ENSCAFP00000034803	ENSMODP00000037712
ENSCAFP00000027335	ENSMODP00000004691
ENSCAFP00000006306	ENSMODP00000021474
ENSCAFP00000023001	ENSMODP00000022880
ENSCAFP00000005627	ENSMODP00000022440
ENSCAFP00000042901	ENSMODP00000021633
ENSCAFP00000008944	ENSMODP00000012958
ENSCAFP00000024882	ENSMODP00000006141
ENSCAFP00000006746	ENSMODP00000012151
ENSCAFP00000027221	ENSMODP00000017580
ENSCAFP00000002508	ENSMODP00000038229
ENSCAFP00000037475	ENSMODP00000013223
ENSCAFP00000022735	ENSMODP00000022092
ENSCAFP00000042451	ENSMODP00000018288
ENSCAFP00000021134	ENSMODP00000020371
ENSCAFP00000042686	ENSMODP00000019866
ENSCAFP00000014131	ENSMODP00000024020
ENSCAFP00000041776	ENSMODP00000010064
ENSCAFP00000025104	ENSMODP00000005441
ENSCAFP00000017529	ENSMODP00000027864
ENSCAFP00000028361	ENSMODP00000035953
ENSCAFP00000029349	ENSMODP00000004283
ENSCAFP00000042579	ENSMODP00000009105
ENSCAFP00000001854	ENSMODP00000036832
ENSCAFP00000020955	ENSMODP00000014640
ENSCAFP00000019966	ENSMODP00000016641
ENSCAFP00000020445	ENSMODP00000019725
ENSCAFP00000020220	ENSMODP00000013632
ENSCAFP00000020040	ENSMODP00000017432
ENSCAFP00000002028	ENSMODP00000016921
ENSCAFP00000000213	ENSMODP00000025604
ENSCAFP00000023411	ENSMODP00000009936
ENSCAFP00000004772	ENSMODP00000004115
ENSCAFP00000004132	ENSMODP00000034982
ENSCAFP00000004139	ENSMODP00000034984
ENSCAFP00000027393	ENSMODP00000032087
ENSCAFP00000011043	ENSMODP00000003631
ENSCAFP00000013536	ENSMODP00000014185
ENSCAFP00000010967	ENSMODP00000002789
ENSCAFP00000018144	ENSMODP00000003583
ENSCAFP00000002550	ENSMODP00000023723
ENSCAFP00000018686	ENSMODP00000022920
ENSCAFP00000015204	ENSMODP00000033234
ENSCAFP00000026719	ENSMODP00000015131
ENSCAFP00000002396	ENSMODP00000018855
ENSCAFP00000033564	ENSMODP00000020543
ENSCAFP00000033192	ENSMODP00000014545
ENSCAFP00000015703	ENSMODP00000015214
ENSCAFP00000027307	ENSMODP00000012900
ENSCAFP00000009569	ENSMODP00000037115
ENSCAFP00000024567	ENSMODP00000009001
ENSCAFP00000022476	ENSMODP00000003619
ENSCAFP00000010131	ENSMODP00000038324
ENSCAFP00000030051	ENSMODP00000003336
ENSCAFP00000017095	ENSMODP00000020450
ENSCAFP00000018240	ENSMODP00000003636
ENSCAFP00000015812	ENSMODP00000010948
ENSCAFP00000000719	ENSMODP00000031236
ENSCAFP00000011985	ENSMODP00000024947
ENSCAFP00000014145	ENSMODP00000020242
ENSCAFP00000000711	ENSMODP00000008035
ENSCAFP00000000859	ENSMODP00000010042
ENSCAFP00000018208	ENSMODP00000017981
ENSCAFP00000026472	ENSMODP00000011835
ENSCAFP00000026469	ENSMODP00000040608
ENSCAFP00000029071	ENSMODP00000007047
ENSCAFP00000006235	ENSMODP00000011322
ENSCAFP00000020484	ENSMODP00000006088
ENSCAFP00000023862	ENSMODP00000026493
ENSCAFP00000040579	ENSMODP00000016433
ENSCAFP00000036692	ENSMODP00000018082
ENSCAFP00000037502	ENSMODP00000012224
ENSCAFP00000026420	ENSMODP00000016445
ENSCAFP00000013295	ENSMODP00000037709
ENSCAFP00000005569	ENSMODP00000000740
ENSCAFP00000001916	ENSMODP00000004328
ENSCAFP00000005913	ENSMODP00000009858
ENSCAFP00000020169	ENSMODP00000021575
ENSCAFP00000004319	ENSMODP00000038702
ENSCAFP00000000488	ENSMODP00000011718
ENSCAFP00000031973	ENSMODP00000012877
ENSCAFP00000020929	ENSMODP00000014505
ENSCAFP00000024294	ENSMODP00000020838
ENSCAFP00000025434	ENSMODP00000012242
ENSCAFP00000000867	ENSMODP00000019625
ENSCAFP00000019618	ENSMODP00000011971
ENSCAFP00000024952	ENSMODP00000015208
ENSCAFP00000022633	ENSMODP00000000887
ENSCAFP00000008454	ENSMODP00000017666
ENSCAFP00000024765	ENSMODP00000002268
ENSCAFP00000024968	ENSMODP00000033852
ENSCAFP00000000360	ENSMODP00000005073
ENSCAFP00000017572	ENSMODP00000018787
ENSCAFP00000013819	ENSMODP00000012204
ENSCAFP00000011416	ENSMODP00000019477
ENSCAFP00000018695	ENSMODP00000006685
ENSCAFP00000039921	ENSMODP00000037070
ENSCAFP00000015042	ENSMODP00000005983
ENSCAFP00000007463	ENSMODP00000009741
ENSCAFP00000006156	ENSMODP00000031304
ENSCAFP00000012130	ENSMODP00000025280
ENSCAFP00000013151	ENSMODP00000023927
ENSCAFP00000024586	ENSMODP00000007285
ENSCAFP00000014427	ENSMODP00000014942
ENSCAFP00000010182	ENSMODP00000019529
ENSCAFP00000024124	ENSMODP00000008082
ENSCAFP00000018594	ENSMODP00000022314
ENSCAFP00000041042	ENSMODP00000010391
ENSCAFP00000017213	ENSMODP00000022783
ENSCAFP00000018712	ENSMODP00000006646
ENSCAFP00000015207	ENSMODP00000022543
ENSCAFP00000006945	ENSMODP00000026092
ENSCAFP00000017680	ENSMODP00000016502
ENSCAFP00000014886	ENSMODP00000014221
ENSCAFP00000010829	ENSMODP00000017230
ENSCAFP00000008566	ENSMODP00000014738
ENSCAFP00000014939	ENSMODP00000035593
ENSCAFP00000041584	ENSMODP00000004665
ENSCAFP00000026384	ENSMODP00000008768
ENSCAFP00000037413	ENSMODP00000025824
ENSCAFP00000009638	ENSMODP00000037910
ENSCAFP00000002283	ENSMODP00000032954
ENSCAFP00000007269	ENSMODP00000009347
ENSCAFP00000024790	ENSMODP00000008274
ENSCAFP00000003769	ENSMODP00000018012
ENSCAFP00000003764	ENSMODP00000017999
ENSCAFP00000026870	ENSMODP00000026857
ENSCAFP00000019461	ENSMODP00000017698
ENSCAFP00000001826	ENSMODP00000003369
ENSCAFP00000007005	ENSMODP00000003066
ENSCAFP00000014637	ENSMODP00000006561
ENSCAFP00000014469	ENSMODP00000006571
ENSCAFP00000030275	ENSMODP00000000573
ENSCAFP00000004219	ENSMODP00000026042
ENSCAFP00000014869	ENSMODP00000002568
ENSCAFP00000014452	ENSMODP00000030466
ENSCAFP00000006985	ENSMODP00000033576
ENSCAFP00000019835	ENSMODP00000028496
ENSCAFP00000038493	ENSMODP00000025295
ENSCAFP00000036390	ENSMODP00000040249
ENSCAFP00000019855	ENSMODP00000009219
ENSCAFP00000024969	ENSMODP00000015067
ENSCAFP00000003118	ENSMODP00000020618
ENSCAFP00000024747	ENSMODP00000002245
ENSCAFP00000027224	ENSMODP00000018323
ENSCAFP00000029133	ENSMODP00000011949
ENSCAFP00000034848	ENSMODP00000011583
ENSCAFP00000015466	ENSMODP00000022584
ENSCAFP00000023037	ENSMODP00000012587
ENSCAFP00000005192	ENSMODP00000019328
ENSCAFP00000019298	ENSMODP00000010747
ENSCAFP00000011661	ENSMODP00000005181
ENSCAFP00000003144	ENSMODP00000023492
ENSCAFP00000014194	ENSMODP00000012905
ENSCAFP00000017664	ENSMODP00000020538
ENSCAFP00000003141	ENSMODP00000023494
ENSCAFP00000000408	ENSMODP00000026682
ENSCAFP00000037362	ENSMODP00000007206
ENSCAFP00000035063	ENSMODP00000007658
ENSCAFP00000012337	ENSMODP00000007590
ENSCAFP00000024551	ENSMODP00000005415
ENSCAFP00000020603	ENSMODP00000018843
ENSCAFP00000006920	ENSMODP00000013520
ENSCAFP00000023397	ENSMODP00000018377
ENSCAFP00000003692	ENSMODP00000021426
ENSCAFP00000021617	ENSMODP00000022621
ENSCAFP00000021297	ENSMODP00000038226
ENSCAFP00000013912	ENSMODP00000000527
ENSCAFP00000010288	ENSMODP00000009234
ENSCAFP00000018803	ENSMODP00000021022
ENSCAFP00000000189	ENSMODP00000025583
ENSCAFP00000023336	ENSMODP00000033769
ENSCAFP00000028793	ENSMODP00000032275
ENSCAFP00000012593	ENSMODP00000015346
ENSCAFP00000020266	ENSMODP00000016992
ENSCAFP00000006678	ENSMODP00000014205
ENSCAFP00000029327	ENSMODP00000004099
ENSCAFP00000019114	ENSMODP00000022988
ENSCAFP00000023342	ENSMODP00000006931
ENSCAFP00000012257	ENSMODP00000026580
ENSCAFP00000009658	ENSMODP00000023180
ENSCAFP00000035463	ENSMODP00000032390
ENSCAFP00000014481	ENSMODP00000006350
ENSCAFP00000011267	ENSMODP00000003193
ENSCAFP00000020481	ENSMODP00000024760
ENSCAFP00000009645	ENSMODP00000004776
ENSCAFP00000013621	ENSMODP00000028686
ENSCAFP00000037099	ENSMODP00000021349
ENSCAFP00000037202	ENSMODP00000021165
ENSCAFP00000011048	ENSMODP00000012055
ENSCAFP00000014694	ENSMODP00000006606
ENSCAFP00000014202	ENSMODP00000000056
ENSCAFP00000021584	ENSMODP00000019347
ENSCAFP00000035067	ENSMODP00000005294
ENSCAFP00000002091	ENSMODP00000013045
ENSCAFP00000000527	ENSMODP00000011352
ENSCAFP00000021430	ENSMODP00000022634
ENSCAFP00000017503	ENSMODP00000011852
ENSCAFP00000006727	ENSMODP00000039132
ENSCAFP00000017281	ENSMODP00000034639
ENSCAFP00000011557	ENSMODP00000021111
ENSCAFP00000037714	ENSMODP00000026057
ENSCAFP00000017201	ENSMODP00000016249
ENSCAFP00000019863	ENSMODP00000017351
ENSCAFP00000037565	ENSMODP00000024628
ENSCAFP00000026535	ENSMODP00000011585
ENSCAFP00000041877	ENSMODP00000021299
ENSCAFP00000026565	ENSMODP00000011450
ENSCAFP00000038444	ENSMODP00000005514
ENSCAFP00000009528	ENSMODP00000021238
ENSCAFP00000040755	ENSMODP00000015112
ENSCAFP00000012085	ENSMODP00000015549
ENSCAFP00000004976	ENSMODP00000018335
ENSCAFP00000014992	ENSMODP00000014162
ENSCAFP00000042914	ENSMODP00000038772
ENSCAFP00000003932	ENSMODP00000004930
ENSCAFP00000021277	ENSMODP00000022648
ENSCAFP00000015473	ENSMODP00000025910
ENSCAFP00000020370	ENSMODP00000007656
ENSCAFP00000002995	ENSMODP00000023567
ENSCAFP00000038986	ENSMODP00000011739
ENSCAFP00000011031	ENSMODP00000009725
ENSCAFP00000017154	ENSMODP00000021634
ENSCAFP00000037092	ENSMODP00000011444
ENSCAFP00000030225	ENSMODP00000007665
ENSCAFP00000026876	ENSMODP00000016797
ENSCAFP00000015120	ENSMODP00000031317
ENSCAFP00000028871	ENSMODP00000006345
ENSCAFP00000036267	ENSMODP00000010252
ENSCAFP00000014902	ENSMODP00000019019
ENSCAFP00000027665	ENSMODP00000016596
ENSCAFP00000005521	ENSMODP00000000124
ENSCAFP00000019697	ENSMODP00000041145
ENSCAFP00000042142	ENSMODP00000017830
ENSCAFP00000009830	ENSMODP00000039008
ENSCAFP00000028368	ENSMODP00000010132
ENSCAFP00000007604	ENSMODP00000006851
ENSCAFP00000006943	ENSMODP00000019624
ENSCAFP00000017831	ENSMODP00000029521
ENSCAFP00000020319	ENSMODP00000028518
ENSCAFP00000027206	ENSMODP00000026821
ENSCAFP00000013499	ENSMODP00000000816
ENSCAFP00000007147	ENSMODP00000009216
ENSCAFP00000028698	ENSMODP00000019885
ENSCAFP00000019885	ENSMODP00000017362
ENSCAFP00000010386	ENSMODP00000024401
ENSCAFP00000007056	ENSMODP00000037713
ENSCAFP00000032033	ENSMODP00000032211
ENSCAFP00000000016	ENSMODP00000015319
ENSCAFP00000014336	ENSMODP00000016412
ENSCAFP00000008481	ENSMODP00000007520
ENSCAFP00000027011	ENSMODP00000016920
ENSCAFP00000002599	ENSMODP00000023696
ENSCAFP00000019038	ENSMODP00000010465
ENSCAFP00000008776	ENSMODP00000010232
ENSCAFP00000012604	ENSMODP00000024079
ENSCAFP00000026912	ENSMODP00000037611
ENSCAFP00000003688	ENSMODP00000017546
ENSCAFP00000001864	ENSMODP00000011227
ENSCAFP00000028869	ENSMODP00000031175
ENSCAFP00000013013	ENSMODP00000019658
ENSCAFP00000024848	ENSMODP00000009371
ENSCAFP00000040398	ENSMODP00000023057
ENSCAFP00000031366	ENSMODP00000024083
ENSCAFP00000028316	ENSMODP00000000697
ENSCAFP00000018207	ENSMODP00000003756
ENSCAFP00000024645	ENSMODP00000007180
ENSCAFP00000010109	ENSMODP00000007465
ENSCAFP00000015233	ENSMODP00000001066
ENSCAFP00000030843	ENSMODP00000015952
ENSCAFP00000027961	ENSMODP00000032620
ENSCAFP00000028071	ENSMODP00000001209
ENSCAFP00000002335	ENSMODP00000018319
ENSCAFP00000017642	ENSMODP00000035218
ENSCAFP00000025042	ENSMODP00000032817
ENSCAFP00000003095	ENSMODP00000038829
ENSCAFP00000037380	ENSMODP00000032819
ENSCAFP00000015815	ENSMODP00000025861
ENSCAFP00000036658	ENSMODP00000026080
ENSCAFP00000019655	ENSMODP00000011996
ENSCAFP00000004425	ENSMODP00000002644
ENSCAFP00000030645	ENSMODP00000023968
ENSCAFP00000016695	ENSMODP00000010783
ENSCAFP00000016401	ENSMODP00000012617
ENSCAFP00000006133	ENSMODP00000011494
ENSCAFP00000038238	ENSMODP00000004167
ENSCAFP00000042777	ENSMODP00000035121
ENSCAFP00000028983	ENSMODP00000021102
ENSCAFP00000026455	ENSMODP00000009523
ENSCAFP00000027979	ENSMODP00000006484
ENSCAFP00000029605	ENSMODP00000008405
ENSCAFP00000029604	ENSMODP00000008430
ENSCAFP00000020513	ENSMODP00000007529
ENSCAFP00000028758	ENSMODP00000021481
ENSCAFP00000028224	ENSMODP00000000973
ENSCAFP00000025626	ENSMODP00000021586
ENSCAFP00000003214	ENSMODP00000009022
ENSCAFP00000019853	ENSMODP00000017359
ENSCAFP00000013655	ENSMODP00000024816
ENSCAFP00000021628	ENSMODP00000035989
ENSCAFP00000010567	ENSMODP00000003329
ENSCAFP00000043191	ENSMODP00000014783
ENSCAFP00000008356	ENSMODP00000016827
ENSCAFP00000006864	ENSMODP00000032116
ENSCAFP00000001273	ENSMODP00000007708
ENSCAFP00000014031	ENSMODP00000018754
ENSCAFP00000001995	ENSMODP00000016996
ENSCAFP00000021489	ENSMODP00000018312
ENSCAFP00000001037	ENSMODP00000008873
ENSCAFP00000004178	ENSMODP00000021938
ENSCAFP00000014005	ENSMODP00000020250
ENSCAFP00000000950	ENSMODP00000006799
ENSCAFP00000003850	ENSMODP00000023145
ENSCAFP00000017744	ENSMODP00000022854
ENSCAFP00000021105	ENSMODP00000013163
ENSCAFP00000010648	ENSMODP00000024290
ENSCAFP00000008702	ENSMODP00000009668
ENSCAFP00000008708	ENSMODP00000037418
ENSCAFP00000012933	ENSMODP00000005706
ENSCAFP00000023570	ENSMODP00000032325
ENSCAFP00000037367	ENSMODP00000023956
ENSCAFP00000016218	ENSMODP00000026659
ENSCAFP00000010863	ENSMODP00000015702
ENSCAFP00000022163	ENSMODP00000018616
ENSCAFP00000018366	ENSMODP00000017313
ENSCAFP00000019243	ENSMODP00000012063
ENSCAFP00000003034	ENSMODP00000009360
ENSCAFP00000006870	ENSMODP00000002937
ENSCAFP00000015251	ENSMODP00000001042
ENSCAFP00000023440	ENSMODP00000022964
ENSCAFP00000013014	ENSMODP00000026023
ENSCAFP00000028563	ENSMODP00000020635
ENSCAFP00000025484	ENSMODP00000041213
ENSCAFP00000039273	ENSMODP00000002256
ENSCAFP00000020508	ENSMODP00000032861
ENSCAFP00000033194	ENSMODP00000000186
ENSCAFP00000025174	ENSMODP00000014423
ENSCAFP00000023064	ENSMODP00000018657
ENSCAFP00000038688	ENSMODP00000018904
ENSCAFP00000028685	ENSMODP00000005860
ENSCAFP00000020020	ENSMODP00000013720
ENSCAFP00000022558	ENSMODP00000002609
ENSCAFP00000015422	ENSMODP00000003624
ENSCAFP00000020485	ENSMODP00000022453
ENSCAFP00000020480	ENSMODP00000022451
ENSCAFP00000002291	ENSMODP00000016383
ENSCAFP00000009167	ENSMODP00000019284
ENSCAFP00000021793	ENSMODP00000013113
ENSCAFP00000014950	ENSMODP00000014104
ENSCAFP00000019705	ENSMODP00000020160
ENSCAFP00000008329	ENSMODP00000002602
ENSCAFP00000001948	ENSMODP00000036781
ENSCAFP00000037305	ENSMODP00000002597
ENSCAFP00000005619	ENSMODP00000013261
ENSCAFP00000024195	ENSMODP00000025440
ENSCAFP00000006011	ENSMODP00000022264
ENSCAFP00000036953	ENSMODP00000024529
ENSCAFP00000005509	ENSMODP00000038643
ENSCAFP00000029424	ENSMODP00000015845
ENSCAFP00000039565	ENSMODP00000019374
ENSCAFP00000040522	ENSMODP00000018219
ENSCAFP00000022665	ENSMODP00000017946
ENSCAFP00000030496	ENSMODP00000019568
ENSCAFP00000011571	ENSMODP00000025123
ENSCAFP00000001464	ENSMODP00000017800
ENSCAFP00000016780	ENSMODP00000025750
ENSCAFP00000021916	ENSMODP00000000418
ENSCAFP00000003365	ENSMODP00000003236
ENSCAFP00000024521	ENSMODP00000006339
ENSCAFP00000019525	ENSMODP00000009961
ENSCAFP00000018607	ENSMODP00000017678
ENSCAFP00000018970	ENSMODP00000017481
ENSCAFP00000033031	ENSMODP00000021054
ENSCAFP00000017570	ENSMODP00000024395
ENSCAFP00000003128	ENSMODP00000030235
ENSCAFP00000018793	ENSMODP00000011810
ENSCAFP00000028228	ENSMODP00000035502
ENSCAFP00000011759	ENSMODP00000035395
ENSCAFP00000025812	ENSMODP00000011557
ENSCAFP00000042260	ENSMODP00000030221
ENSCAFP00000025138	ENSMODP00000021356
ENSCAFP00000011070	ENSMODP00000024127
ENSCAFP00000025134	ENSMODP00000033908
ENSCAFP00000025132	ENSMODP00000021350
ENSCAFP00000028170	ENSMODP00000006894
ENSCAFP00000001330	ENSMODP00000017312
ENSCAFP00000027044	ENSMODP00000037951
ENSCAFP00000007214	ENSMODP00000009275
ENSCAFP00000016816	ENSMODP00000022752
ENSCAFP00000017836	ENSMODP00000016745
ENSCAFP00000035741	ENSMODP00000019852
ENSCAFP00000019186	ENSMODP00000021178
ENSCAFP00000013509	ENSMODP00000024819
ENSCAFP00000001961	ENSMODP00000036771
ENSCAFP00000020836	ENSMODP00000011782
ENSCAFP00000010865	ENSMODP00000000018
ENSCAFP00000012051	ENSMODP00000002040
ENSCAFP00000016600	ENSMODP00000036552
ENSCAFP00000023208	ENSMODP00000022937
ENSCAFP00000014548	ENSMODP00000013468
ENSCAFP00000026286	ENSMODP00000008971
ENSCAFP00000031540	ENSMODP00000035233
ENSCAFP00000037592	ENSMODP00000017492
ENSCAFP00000007638	ENSMODP00000009700
ENSCAFP00000011020	ENSMODP00000001582
ENSCAFP00000018084	ENSMODP00000024280
ENSCAFP00000002227	ENSMODP00000013199
ENSCAFP00000021824	ENSMODP00000012601
ENSCAFP00000017774	ENSMODP00000004003
ENSCAFP00000015566	ENSMODP00000021758
ENSCAFP00000038133	ENSMODP00000031624
ENSCAFP00000025970	ENSMODP00000002800
ENSCAFP00000003986	ENSMODP00000028428
ENSCAFP00000011747	ENSMODP00000000114
ENSCAFP00000002595	ENSMODP00000019205
ENSCAFP00000024293	ENSMODP00000015872
ENSCAFP00000008647	ENSMODP00000036012
ENSCAFP00000006688	ENSMODP00000012021
ENSCAFP00000011027	ENSMODP00000036078
ENSCAFP00000024648	ENSMODP00000007480
ENSCAFP00000022636	ENSMODP00000001370
ENSCAFP00000040552	ENSMODP00000002441
ENSCAFP00000012980	ENSMODP00000000741
ENSCAFP00000037595	ENSMODP00000010072
ENSCAFP00000010977	ENSMODP00000012052
ENSCAFP00000009092	ENSMODP00000028915
ENSCAFP00000031798	ENSMODP00000010141
ENSCAFP00000010280	ENSMODP00000009159
ENSCAFP00000038758	ENSMODP00000022310
ENSCAFP00000010588	ENSMODP00000034350
ENSCAFP00000006360	ENSMODP00000002477
ENSCAFP00000013503	ENSMODP00000009106
ENSCAFP00000014871	ENSMODP00000014850
ENSCAFP00000025411	ENSMODP00000027603
ENSCAFP00000001020	ENSMODP00000038176
ENSCAFP00000019548	ENSMODP00000027297
ENSCAFP00000009901	ENSMODP00000006483
ENSCAFP00000013146	ENSMODP00000010203
ENSCAFP00000010030	ENSMODP00000017571
ENSCAFP00000011319	ENSMODP00000025249
ENSCAFP00000011329	ENSMODP00000033619
ENSCAFP00000017375	ENSMODP00000013629
ENSCAFP00000000433	ENSMODP00000021535
ENSCAFP00000032113	ENSMODP00000020738
ENSCAFP00000014411	ENSMODP00000013260
ENSCAFP00000007406	ENSMODP00000033015
ENSCAFP00000017370	ENSMODP00000009387
ENSCAFP00000019021	ENSMODP00000012275
ENSCAFP00000018105	ENSMODP00000019009
ENSCAFP00000039971	ENSMODP00000005715
ENSCAFP00000005851	ENSMODP00000015188
ENSCAFP00000030494	ENSMODP00000002463
ENSCAFP00000005932	ENSMODP00000021710
ENSCAFP00000023239	ENSMODP00000012392
ENSCAFP00000037697	ENSMODP00000003594
ENSCAFP00000016496	ENSMODP00000023367
ENSCAFP00000017015	ENSMODP00000036939
ENSCAFP00000033221	ENSMODP00000020611
ENSCAFP00000030188	ENSMODP00000007129
ENSCAFP00000018035	ENSMODP00000016595
ENSCAFP00000008168	ENSMODP00000008436
ENSCAFP00000029552	ENSMODP00000005879
ENSCAFP00000001478	ENSMODP00000022055
ENSCAFP00000000973	ENSMODP00000006593
ENSCAFP00000012693	ENSMODP00000001554
ENSCAFP00000039140	ENSMODP00000002202
ENSCAFP00000001731	ENSMODP00000015259
ENSCAFP00000017345	ENSMODP00000012001
ENSCAFP00000014779	ENSMODP00000012228
ENSCAFP00000009362	ENSMODP00000005650
ENSCAFP00000003171	ENSMODP00000023481
ENSCAFP00000002671	ENSMODP00000003290
ENSCAFP00000041128	ENSMODP00000006023
ENSCAFP00000018474	ENSMODP00000011933
ENSCAFP00000018910	ENSMODP00000021920
ENSCAFP00000008904	ENSMODP00000019199
ENSCAFP00000019300	ENSMODP00000019847
ENSCAFP00000024463	ENSMODP00000008766
ENSCAFP00000013302	ENSMODP00000002167
ENSCAFP00000012325	ENSMODP00000005932
ENSCAFP00000018471	ENSMODP00000010233
ENSCAFP00000008772	ENSMODP00000013256
ENSCAFP00000021445	ENSMODP00000010236
ENSCAFP00000029989	ENSMODP00000024651
ENSCAFP00000016464	ENSMODP00000016057
ENSCAFP00000022151	ENSMODP00000035835
ENSCAFP00000040383	ENSMODP00000002434
ENSCAFP00000006600	ENSMODP00000011834
ENSCAFP00000024249	ENSMODP00000014223
ENSCAFP00000007772	ENSMODP00000020783
ENSCAFP00000017025	ENSMODP00000002663
ENSCAFP00000014905	ENSMODP00000002228
ENSCAFP00000030422	ENSMODP00000035742
ENSCAFP00000001767	ENSMODP00000000793
ENSCAFP00000021126	ENSMODP00000034936
ENSCAFP00000003364	ENSMODP00000017775
ENSCAFP00000021486	ENSMODP00000033558
ENSCAFP00000015674	ENSMODP00000026306
ENSCAFP00000001094	ENSMODP00000008112
ENSCAFP00000012576	ENSMODP00000015125
ENSCAFP00000037339	ENSMODP00000019371
ENSCAFP00000011130	ENSMODP00000024524
ENSCAFP00000020487	ENSMODP00000017789
ENSCAFP00000023701	ENSMODP00000008135
ENSCAFP00000028442	ENSMODP00000007920
ENSCAFP00000020741	ENSMODP00000018051
ENSCAFP00000027973	ENSMODP00000012026
ENSCAFP00000017214	ENSMODP00000009589
ENSCAFP00000030290	ENSMODP00000000639
ENSCAFP00000041636	ENSMODP00000020038
ENSCAFP00000006867	ENSMODP00000008498
ENSCAFP00000039949	ENSMODP00000034386
ENSCAFP00000040183	ENSMODP00000015347
ENSCAFP00000012369	ENSMODP00000024847
ENSCAFP00000007768	ENSMODP00000036121
ENSCAFP00000019747	ENSMODP00000022758
ENSCAFP00000002420	ENSMODP00000034400
ENSCAFP00000014617	ENSMODP00000013556
ENSCAFP00000019709	ENSMODP00000040987
ENSCAFP00000005822	ENSMODP00000015350
ENSCAFP00000017928	ENSMODP00000016660
ENSCAFP00000024612	ENSMODP00000039226
ENSCAFP00000019457	ENSMODP00000024179
ENSCAFP00000022925	ENSMODP00000010668
ENSCAFP00000017040	ENSMODP00000010685
ENSCAFP00000016758	ENSMODP00000037792
ENSCAFP00000023610	ENSMODP00000013914
ENSCAFP00000022144	ENSMODP00000019148
ENSCAFP00000042619	ENSMODP00000021861
ENSCAFP00000017607	ENSMODP00000011775
ENSCAFP00000014908	ENSMODP00000012321
ENSCAFP00000009900	ENSMODP00000003060
ENSCAFP00000021577	ENSMODP00000016525
ENSCAFP00000013880	ENSMODP00000025968
ENSCAFP00000024714	ENSMODP00000033707
ENSCAFP00000012216	ENSMODP00000025296
ENSCAFP00000016212	ENSMODP00000012686
ENSCAFP00000016565	ENSMODP00000025770
ENSCAFP00000001404	ENSMODP00000032051
ENSCAFP00000004516	ENSMODP00000023940
ENSCAFP00000024678	ENSMODP00000038746
ENSCAFP00000020118	ENSMODP00000012241
ENSCAFP00000019820	ENSMODP00000027463
ENSCAFP00000023307	ENSMODP00000003396
ENSCAFP00000023981	ENSMODP00000008522
ENSCAFP00000041477	ENSMODP00000026559
ENSCAFP00000038735	ENSMODP00000026561
ENSCAFP00000018762	ENSMODP00000010369
ENSCAFP00000021152	ENSMODP00000010853
ENSCAFP00000023648	ENSMODP00000001168
ENSCAFP00000023347	ENSMODP00000001969
ENSCAFP00000007949	ENSMODP00000012416
ENSCAFP00000031657	ENSMODP00000020938
ENSCAFP00000023203	ENSMODP00000018625
ENSCAFP00000009788	ENSMODP00000010709
ENSCAFP00000019146	ENSMODP00000021339
ENSCAFP00000022671	ENSMODP00000009804
ENSCAFP00000036018	ENSMODP00000010471
ENSCAFP00000013030	ENSMODP00000020833
ENSCAFP00000009823	ENSMODP00000012645
ENSCAFP00000021055	ENSMODP00000003481
ENSCAFP00000016052	ENSMODP00000024554
ENSCAFP00000008270	ENSMODP00000012792
ENSCAFP00000014093	ENSMODP00000013213
ENSCAFP00000011244	ENSMODP00000007874
ENSCAFP00000031125	ENSMODP00000001968
ENSCAFP00000014261	ENSMODP00000024151
ENSCAFP00000025742	ENSMODP00000019296
ENSCAFP00000011253	ENSMODP00000024545
ENSCAFP00000029125	ENSMODP00000029367
ENSCAFP00000000330	ENSMODP00000021821
ENSCAFP00000010889	ENSMODP00000009912
ENSCAFP00000013756	ENSMODP00000001476
ENSCAFP00000001697	ENSMODP00000017495
ENSCAFP00000016515	ENSMODP00000016142
ENSCAFP00000031950	ENSMODP00000019081
ENSCAFP00000002716	ENSMODP00000004690
ENSCAFP00000002708	ENSMODP00000001460
ENSCAFP00000042298	ENSMODP00000005905
ENSCAFP00000001186	ENSMODP00000017485
ENSCAFP00000013738	ENSMODP00000011686
ENSCAFP00000000907	ENSMODP00000007263
ENSCAFP00000005673	ENSMODP00000022411
ENSCAFP00000018229	ENSMODP00000010084
ENSCAFP00000007958	ENSMODP00000016985
ENSCAFP00000028386	ENSMODP00000010355
ENSCAFP00000024883	ENSMODP00000007903
ENSCAFP00000003300	ENSMODP00000001707
ENSCAFP00000000218	ENSMODP00000013833
ENSCAFP00000002810	ENSMODP00000023656
ENSCAFP00000013822	ENSMODP00000037403
ENSCAFP00000002327	ENSMODP00000016164
ENSCAFP00000023193	ENSMODP00000012428
ENSCAFP00000036381	ENSMODP00000004592
ENSCAFP00000021279	ENSMODP00000005504
ENSCAFP00000038912	ENSMODP00000014283
ENSCAFP00000012330	ENSMODP00000026588
ENSCAFP00000022210	ENSMODP00000010683
ENSCAFP00000035204	ENSMODP00000016395
ENSCAFP00000017625	ENSMODP00000023437
ENSCAFP00000015421	ENSMODP00000014968
ENSCAFP00000002408	ENSMODP00000004472
ENSCAFP00000025394	ENSMODP00000034776
ENSCAFP00000027748	ENSMODP00000001874
ENSCAFP00000002907	ENSMODP00000004145
ENSCAFP00000027318	ENSMODP00000032142
ENSCAFP00000009609	ENSMODP00000012820
ENSCAFP00000033962	ENSMODP00000038310
ENSCAFP00000006613	ENSMODP00000002407
ENSCAFP00000006591	ENSMODP00000002840
ENSCAFP00000006617	ENSMODP00000002422
ENSCAFP00000041236	ENSMODP00000002852
ENSCAFP00000023408	ENSMODP00000009399
ENSCAFP00000025331	ENSMODP00000008447
ENSCAFP00000007061	ENSMODP00000003128
ENSCAFP00000000632	ENSMODP00000025491
ENSCAFP00000011841	ENSMODP00000007131
ENSCAFP00000013354	ENSMODP00000000751
ENSCAFP00000017021	ENSMODP00000024419
ENSCAFP00000027910	ENSMODP00000024125
ENSCAFP00000031468	ENSMODP00000019615
ENSCAFP00000017168	ENSMODP00000023402
ENSCAFP00000015093	ENSMODP00000014693
ENSCAFP00000000383	ENSMODP00000021739
ENSCAFP00000018785	ENSMODP00000012802
ENSCAFP00000009652	ENSMODP00000009957
ENSCAFP00000015194	ENSMODP00000013972
ENSCAFP00000003492	ENSMODP00000020017
ENSCAFP00000003495	ENSMODP00000020001
ENSCAFP00000001851	ENSMODP00000014280
ENSCAFP00000011084	ENSMODP00000015329
ENSCAFP00000007042	ENSMODP00000003002
ENSCAFP00000001353	ENSMODP00000022164
ENSCAFP00000014522	ENSMODP00000006393
ENSCAFP00000009921	ENSMODP00000012734
ENSCAFP00000042263	ENSMODP00000005128
ENSCAFP00000020882	ENSMODP00000005767
ENSCAFP00000031556	ENSMODP00000006840
ENSCAFP00000013258	ENSMODP00000005371
ENSCAFP00000005620	ENSMODP00000022447
ENSCAFP00000024751	ENSMODP00000015486
ENSCAFP00000024702	ENSMODP00000005897
ENSCAFP00000011706	ENSMODP00000009035
ENSCAFP00000015723	ENSMODP00000020293
ENSCAFP00000000283	ENSMODP00000029415
ENSCAFP00000023115	ENSMODP00000018479
ENSCAFP00000020859	ENSMODP00000012767
ENSCAFP00000008672	ENSMODP00000018547
ENSCAFP00000028388	ENSMODP00000031639
ENSCAFP00000042477	ENSMODP00000027788
ENSCAFP00000004172	ENSMODP00000040033
ENSCAFP00000000816	ENSMODP00000007477
ENSCAFP00000033052	ENSMODP00000026658
ENSCAFP00000014144	ENSMODP00000001449
ENSCAFP00000020010	ENSMODP00000022775
ENSCAFP00000036599	ENSMODP00000040007
ENSCAFP00000041617	ENSMODP00000038235
ENSCAFP00000002320	ENSMODP00000016184
ENSCAFP00000009713	ENSMODP00000034105
ENSCAFP00000023435	ENSMODP00000012328
ENSCAFP00000012717	ENSMODP00000008853
ENSCAFP00000018391	ENSMODP00000036033
ENSCAFP00000014186	ENSMODP00000001842
ENSCAFP00000041431	ENSMODP00000020732
ENSCAFP00000014382	ENSMODP00000013217
ENSCAFP00000003747	ENSMODP00000021631
ENSCAFP00000000417	ENSMODP00000021551
ENSCAFP00000013767	ENSMODP00000024814
ENSCAFP00000018798	ENSMODP00000010380
ENSCAFP00000030927	ENSMODP00000008306
ENSCAFP00000026625	ENSMODP00000008341
ENSCAFP00000037718	ENSMODP00000018034
ENSCAFP00000037639	ENSMODP00000022951
ENSCAFP00000025481	ENSMODP00000018218
ENSCAFP00000014524	ENSMODP00000028988
ENSCAFP00000014568	ENSMODP00000014723
ENSCAFP00000004275	ENSMODP00000017408
ENSCAFP00000012522	ENSMODP00000005738
ENSCAFP00000008250	ENSMODP00000012762
ENSCAFP00000022246	ENSMODP00000023922
ENSCAFP00000000318	ENSMODP00000019593
ENSCAFP00000025287	ENSMODP00000021407
ENSCAFP00000036910	ENSMODP00000036739
ENSCAFP00000002657	ENSMODP00000035967
ENSCAFP00000016690	ENSMODP00000005747
ENSCAFP00000014415	ENSMODP00000011321
ENSCAFP00000013803	ENSMODP00000023108
ENSCAFP00000011144	ENSMODP00000007998
ENSCAFP00000007481	ENSMODP00000000245
ENSCAFP00000025455	ENSMODP00000012199
ENSCAFP00000018743	ENSMODP00000022352
ENSCAFP00000029326	ENSMODP00000002252
ENSCAFP00000007787	ENSMODP00000019437
ENSCAFP00000006628	ENSMODP00000026917
ENSCAFP00000025086	ENSMODP00000007329
ENSCAFP00000016769	ENSMODP00000008622
ENSCAFP00000015395	ENSMODP00000013794
ENSCAFP00000024743	ENSMODP00000007829
ENSCAFP00000003245	ENSMODP00000001808
ENSCAFP00000035560	ENSMODP00000014618
ENSCAFP00000016788	ENSMODP00000015808
ENSCAFP00000019606	ENSMODP00000036766
ENSCAFP00000020904	ENSMODP00000033497
ENSCAFP00000027953	ENSMODP00000038843
ENSCAFP00000019314	ENSMODP00000005674
ENSCAFP00000005159	ENSMODP00000022245
ENSCAFP00000023103	ENSMODP00000018488
ENSCAFP00000015359	ENSMODP00000006974
ENSCAFP00000026123	ENSMODP00000031737
ENSCAFP00000021451	ENSMODP00000005389
ENSCAFP00000019419	ENSMODP00000010701
ENSCAFP00000019229	ENSMODP00000010564
ENSCAFP00000013192	ENSMODP00000026353
ENSCAFP00000036558	ENSMODP00000022226
ENSCAFP00000026292	ENSMODP00000038847
ENSCAFP00000031096	ENSMODP00000028989
ENSCAFP00000028397	ENSMODP00000035969
ENSCAFP00000026944	ENSMODP00000026850
ENSCAFP00000025195	ENSMODP00000013104
ENSCAFP00000039715	ENSMODP00000003605
ENSCAFP00000012666	ENSMODP00000017566
ENSCAFP00000002382	ENSMODP00000013693
ENSCAFP00000031617	ENSMODP00000025431
ENSCAFP00000028921	ENSMODP00000010905
ENSCAFP00000011026	ENSMODP00000002771
ENSCAFP00000037527	ENSMODP00000019845
ENSCAFP00000028424	ENSMODP00000020496
ENSCAFP00000027487	ENSMODP00000032553
ENSCAFP00000004996	ENSMODP00000024427
ENSCAFP00000000739	ENSMODP00000019686
ENSCAFP00000000737	ENSMODP00000019688
ENSCAFP00000007311	ENSMODP00000000487
ENSCAFP00000002744	ENSMODP00000013056
ENSCAFP00000009365	ENSMODP00000014725
ENSCAFP00000012985	ENSMODP00000024833
ENSCAFP00000016299	ENSMODP00000023363
ENSCAFP00000036038	ENSMODP00000022708
ENSCAFP00000027988	ENSMODP00000006499
ENSCAFP00000026442	ENSMODP00000009689
ENSCAFP00000038424	ENSMODP00000006124
ENSCAFP00000026874	ENSMODP00000023868
ENSCAFP00000018018	ENSMODP00000029511
ENSCAFP00000007024	ENSMODP00000008863
ENSCAFP00000002182	ENSMODP00000000849
ENSCAFP00000008737	ENSMODP00000005154
ENSCAFP00000035829	ENSMODP00000012678
ENSCAFP00000015990	ENSMODP00000016877
ENSCAFP00000040806	ENSMODP00000027637
ENSCAFP00000033488	ENSMODP00000014290
ENSCAFP00000037993	ENSMODP00000027638
ENSCAFP00000009238	ENSMODP00000019273
ENSCAFP00000030562	ENSMODP00000008902
ENSCAFP00000009607	ENSMODP00000006750
ENSCAFP00000000336	ENSMODP00000031036
ENSCAFP00000014785	ENSMODP00000012246
ENSCAFP00000014341	ENSMODP00000014983
ENSCAFP00000016482	ENSMODP00000006446
ENSCAFP00000011049	ENSMODP00000015285
ENSCAFP00000000960	ENSMODP00000006681
ENSCAFP00000010199	ENSMODP00000034265
ENSCAFP00000011030	ENSMODP00000003670
ENSCAFP00000029410	ENSMODP00000004738
ENSCAFP00000013371	ENSMODP00000009316
ENSCAFP00000021267	ENSMODP00000023221
ENSCAFP00000002860	ENSMODP00000002612
ENSCAFP00000005807	ENSMODP00000009526
ENSCAFP00000014755	ENSMODP00000002150
ENSCAFP00000009333	ENSMODP00000010302
ENSCAFP00000001181	ENSMODP00000017550
ENSCAFP00000021512	ENSMODP00000000142
ENSCAFP00000008269	ENSMODP00000009180
ENSCAFP00000040025	ENSMODP00000005405
ENSCAFP00000040397	ENSMODP00000019993
ENSCAFP00000000133	ENSMODP00000025551
ENSCAFP00000026510	ENSMODP00000011610
ENSCAFP00000029650	ENSMODP00000019007
ENSCAFP00000020579	ENSMODP00000017961
ENSCAFP00000030301	ENSMODP00000000853
ENSCAFP00000010357	ENSMODP00000019581
ENSCAFP00000012634	ENSMODP00000037525
ENSCAFP00000009599	ENSMODP00000021313
ENSCAFP00000026214	ENSMODP00000007166
ENSCAFP00000027626	ENSMODP00000001680
ENSCAFP00000026612	ENSMODP00000014520
ENSCAFP00000019248	ENSMODP00000010772
ENSCAFP00000040581	ENSMODP00000017242
ENSCAFP00000010784	ENSMODP00000017247
ENSCAFP00000010796	ENSMODP00000017238
ENSCAFP00000014753	ENSMODP00000024109
ENSCAFP00000024420	ENSMODP00000014919
ENSCAFP00000010641	ENSMODP00000024447
ENSCAFP00000013077	ENSMODP00000038591
ENSCAFP00000014457	ENSMODP00000017144
ENSCAFP00000002588	ENSMODP00000001641
ENSCAFP00000014876	ENSMODP00000002551
ENSCAFP00000004684	ENSMODP00000013240
ENSCAFP00000018196	ENSMODP00000010047
ENSCAFP00000008676	ENSMODP00000025625
ENSCAFP00000015142	ENSMODP00000001202
ENSCAFP00000008695	ENSMODP00000025626
ENSCAFP00000013332	ENSMODP00000008362
ENSCAFP00000010208	ENSMODP00000010954
ENSCAFP00000017851	ENSMODP00000032258
ENSCAFP00000001909	ENSMODP00000031386
ENSCAFP00000022877	ENSMODP00000022868
ENSCAFP00000011893	ENSMODP00000034578
ENSCAFP00000025537	ENSMODP00000018601
ENSCAFP00000002807	ENSMODP00000039451
ENSCAFP00000022394	ENSMODP00000021286
ENSCAFP00000024771	ENSMODP00000021094
ENSCAFP00000019592	ENSMODP00000036241
ENSCAFP00000031353	ENSMODP00000020484
ENSCAFP00000031258	ENSMODP00000034248
ENSCAFP00000021877	ENSMODP00000035037
ENSCAFP00000028655	ENSMODP00000026148
ENSCAFP00000033743	ENSMODP00000034694
ENSCAFP00000039994	ENSMODP00000004137
ENSCAFP00000030024	ENSMODP00000010013
ENSCAFP00000030040	ENSMODP00000000041
ENSCAFP00000022071	ENSMODP00000019955
ENSCAFP00000023268	ENSMODP00000003358
ENSCAFP00000023238	ENSMODP00000003324
ENSCAFP00000023191	ENSMODP00000003262
ENSCAFP00000023177	ENSMODP00000039957
ENSCAFP00000023229	ENSMODP00000003322
ENSCAFP00000029582	ENSMODP00000006094
ENSCAFP00000029308	ENSMODP00000002223
ENSCAFP00000041677	ENSMODP00000012940
ENSCAFP00000034666	ENSMODP00000010928
ENSCAFP00000017055	ENSMODP00000005549
ENSCAFP00000014358	ENSMODP00000013192
ENSCAFP00000017546	ENSMODP00000029137
ENSCAFP00000027327	ENSMODP00000038160
ENSCAFP00000040914	ENSMODP00000012491
ENSCAFP00000032301	ENSMODP00000006270
ENSCAFP00000014458	ENSMODP00000006284
ENSCAFP00000019938	ENSMODP00000022773
ENSCAFP00000024324	ENSMODP00000006052
ENSCAFP00000008580	ENSMODP00000013153
ENSCAFP00000005796	ENSMODP00000037975
ENSCAFP00000002233	ENSMODP00000018716
ENSCAFP00000009456	ENSMODP00000010812
ENSCAFP00000026836	ENSMODP00000026862
ENSCAFP00000002712	ENSMODP00000012974
ENSCAFP00000015417	ENSMODP00000007017
ENSCAFP00000039187	ENSMODP00000021921
ENSCAFP00000016267	ENSMODP00000000754
ENSCAFP00000027450	ENSMODP00000037746
ENSCAFP00000010509	ENSMODP00000008354
ENSCAFP00000021458	ENSMODP00000003841
ENSCAFP00000010818	ENSMODP00000024469
ENSCAFP00000024076	ENSMODP00000006375
ENSCAFP00000024050	ENSMODP00000040539
ENSCAFP00000004870	ENSMODP00000029504
ENSCAFP00000001500	ENSMODP00000022041
ENSCAFP00000010193	ENSMODP00000024370
ENSCAFP00000000995	ENSMODP00000006466
ENSCAFP00000011248	ENSMODP00000015484
ENSCAFP00000013744	ENSMODP00000008872
ENSCAFP00000004738	ENSMODP00000034352
ENSCAFP00000008425	ENSMODP00000031649
ENSCAFP00000040454	ENSMODP00000039714
ENSCAFP00000015163	ENSMODP00000041240
ENSCAFP00000014196	ENSMODP00000026271
ENSCAFP00000007442	ENSMODP00000007680
ENSCAFP00000035219	ENSMODP00000002455
ENSCAFP00000040576	ENSMODP00000001556
ENSCAFP00000022333	ENSMODP00000013588
ENSCAFP00000011225	ENSMODP00000025269
ENSCAFP00000034132	ENSMODP00000011393
ENSCAFP00000016678	ENSMODP00000023373
ENSCAFP00000027764	ENSMODP00000025511
ENSCAFP00000027185	ENSMODP00000012779
ENSCAFP00000040255	ENSMODP00000038537
ENSCAFP00000042803	ENSMODP00000000336
ENSCAFP00000009860	ENSMODP00000012574
ENSCAFP00000016366	ENSMODP00000016928
ENSCAFP00000003752	ENSMODP00000004079
ENSCAFP00000009586	ENSMODP00000023188
ENSCAFP00000037379	ENSMODP00000014872
ENSCAFP00000024542	ENSMODP00000005398
ENSCAFP00000028973	ENSMODP00000011241
ENSCAFP00000005211	ENSMODP00000019316
ENSCAFP00000010723	ENSMODP00000002929
ENSCAFP00000014928	ENSMODP00000026219
ENSCAFP00000010842	ENSMODP00000012150
ENSCAFP00000030300	ENSMODP00000000824
ENSCAFP00000008700	ENSMODP00000025627
ENSCAFP00000007922	ENSMODP00000014225
ENSCAFP00000002485	ENSMODP00000005260
ENSCAFP00000019768	ENSMODP00000022763
ENSCAFP00000041604	ENSMODP00000004448
ENSCAFP00000000205	ENSMODP00000025592
ENSCAFP00000027611	ENSMODP00000024040
ENSCAFP00000021819	ENSMODP00000003103
ENSCAFP00000003204	ENSMODP00000016729
ENSCAFP00000027551	ENSMODP00000002369
ENSCAFP00000030231	ENSMODP00000012700
ENSCAFP00000029795	ENSMODP00000006980
ENSCAFP00000001720	ENSMODP00000015281
ENSCAFP00000010710	ENSMODP00000036034
ENSCAFP00000040350	ENSMODP00000014354
ENSCAFP00000021931	ENSMODP00000004962
ENSCAFP00000024190	ENSMODP00000005900
ENSCAFP00000001774	ENSMODP00000015209
ENSCAFP00000011182	ENSMODP00000027999
ENSCAFP00000014199	ENSMODP00000012011
ENSCAFP00000019288	ENSMODP00000021455
ENSCAFP00000011773	ENSMODP00000007161
ENSCAFP00000010564	ENSMODP00000017265
ENSCAFP00000014169	ENSMODP00000011972
ENSCAFP00000025701	ENSMODP00000018478
ENSCAFP00000026635	ENSMODP00000008222
ENSCAFP00000019465	ENSMODP00000022717
ENSCAFP00000019467	ENSMODP00000022718
ENSCAFP00000006790	ENSMODP00000008442
ENSCAFP00000011266	ENSMODP00000005705
ENSCAFP00000042346	ENSMODP00000022071
ENSCAFP00000012336	ENSMODP00000008245
ENSCAFP00000015053	ENSMODP00000008694
ENSCAFP00000011272	ENSMODP00000015844
ENSCAFP00000008218	ENSMODP00000008213
ENSCAFP00000036000	ENSMODP00000015425
ENSCAFP00000036103	ENSMODP00000035626
ENSCAFP00000040130	ENSMODP00000032675
ENSCAFP00000020218	ENSMODP00000022002
ENSCAFP00000025299	ENSMODP00000021450
ENSCAFP00000003477	ENSMODP00000003647
ENSCAFP00000014399	ENSMODP00000034494
ENSCAFP00000008612	ENSMODP00000025611
ENSCAFP00000015847	ENSMODP00000000546
ENSCAFP00000003805	ENSMODP00000020480
ENSCAFP00000015880	ENSMODP00000000474
ENSCAFP00000016522	ENSMODP00000021283
ENSCAFP00000042364	ENSMODP00000008527
ENSCAFP00000038599	ENSMODP00000020228
ENSCAFP00000008435	ENSMODP00000007060
ENSCAFP00000012357	ENSMODP00000022087
ENSCAFP00000012355	ENSMODP00000008207
ENSCAFP00000036239	ENSMODP00000011441
ENSCAFP00000011403	ENSMODP00000025223
ENSCAFP00000029345	ENSMODP00000004255
ENSCAFP00000029694	ENSMODP00000029564
ENSCAFP00000013856	ENSMODP00000011211
ENSCAFP00000008548	ENSMODP00000025606
ENSCAFP00000011059	ENSMODP00000011968
ENSCAFP00000016449	ENSMODP00000010565
ENSCAFP00000016186	ENSMODP00000005501
ENSCAFP00000020520	ENSMODP00000007504
ENSCAFP00000035538	ENSMODP00000036790
ENSCAFP00000016055	ENSMODP00000020310
ENSCAFP00000038130	ENSMODP00000009233
ENSCAFP00000006229	ENSMODP00000000429
ENSCAFP00000024484	ENSMODP00000015595
ENSCAFP00000012230	ENSMODP00000026575
ENSCAFP00000034509	ENSMODP00000026578
ENSCAFP00000002920	ENSMODP00000030288
ENSCAFP00000025266	ENSMODP00000032640
ENSCAFP00000030449	ENSMODP00000021958
ENSCAFP00000021708	ENSMODP00000020109
ENSCAFP00000015003	ENSMODP00000006020
ENSCAFP00000013717	ENSMODP00000038348
ENSCAFP00000014462	ENSMODP00000024001
ENSCAFP00000001642	ENSMODP00000015338
ENSCAFP00000023996	ENSMODP00000000253
ENSCAFP00000002162	ENSMODP00000000694
ENSCAFP00000008411	ENSMODP00000002694
ENSCAFP00000011346	ENSMODP00000023226
ENSCAFP00000029203	ENSMODP00000011527
ENSCAFP00000019182	ENSMODP00000023002
ENSCAFP00000005519	ENSMODP00000012882
ENSCAFP00000010252	ENSMODP00000024342
ENSCAFP00000002487	ENSMODP00000023757
ENSCAFP00000017269	ENSMODP00000022263
ENSCAFP00000008465	ENSMODP00000019349
ENSCAFP00000023340	ENSMODP00000009451
ENSCAFP00000012324	ENSMODP00000004684
ENSCAFP00000033137	ENSMODP00000006205
ENSCAFP00000024041	ENSMODP00000025445
ENSCAFP00000019077	ENSMODP00000017237
ENSCAFP00000034722	ENSMODP00000023786
ENSCAFP00000035064	ENSMODP00000021940
ENSCAFP00000007775	ENSMODP00000001437
ENSCAFP00000039566	ENSMODP00000023732
ENSCAFP00000039836	ENSMODP00000015265
ENSCAFP00000024510	ENSMODP00000033667
ENSCAFP00000011653	ENSMODP00000025116
ENSCAFP00000028312	ENSMODP00000012970
ENSCAFP00000011629	ENSMODP00000033755
ENSCAFP00000025994	ENSMODP00000010724
ENSCAFP00000029023	ENSMODP00000007324
ENSCAFP00000032124	ENSMODP00000034611
ENSCAFP00000008080	ENSMODP00000012640
ENSCAFP00000026490	ENSMODP00000013262
ENSCAFP00000004205	ENSMODP00000022965
ENSCAFP00000019369	ENSMODP00000012834
ENSCAFP00000018459	ENSMODP00000010766
ENSCAFP00000019316	ENSMODP00000021258
ENSCAFP00000019858	ENSMODP00000001629
ENSCAFP00000029480	ENSMODP00000015598
ENSCAFP00000004855	ENSMODP00000022143
ENSCAFP00000004723	ENSMODP00000017667
ENSCAFP00000004259	ENSMODP00000017399
ENSCAFP00000016446	ENSMODP00000021301
ENSCAFP00000018827	ENSMODP00000021025
ENSCAFP00000011000	ENSMODP00000030140
ENSCAFP00000036854	ENSMODP00000020391
ENSCAFP00000011002	ENSMODP00000015233
ENSCAFP00000016806	ENSMODP00000005654
ENSCAFP00000026840	ENSMODP00000013811
ENSCAFP00000002323	ENSMODP00000018821
ENSCAFP00000028904	ENSMODP00000010847
ENSCAFP00000009205	ENSMODP00000010341
ENSCAFP00000028999	ENSMODP00000020960
ENSCAFP00000028822	ENSMODP00000020125
ENSCAFP00000021571	ENSMODP00000019344
ENSCAFP00000039837	ENSMODP00000002481
ENSCAFP00000013385	ENSMODP00000000759
ENSCAFP00000038527	ENSMODP00000034155
ENSCAFP00000018916	ENSMODP00000035740
ENSCAFP00000024878	ENSMODP00000032902
ENSCAFP00000037936	ENSMODP00000025374
ENSCAFP00000027709	ENSMODP00000025486
ENSCAFP00000021677	ENSMODP00000004289
ENSCAFP00000019682	ENSMODP00000009701
ENSCAFP00000042858	ENSMODP00000032540
ENSCAFP00000017867	ENSMODP00000021483
ENSCAFP00000017872	ENSMODP00000021469
ENSCAFP00000043151	ENSMODP00000023550
ENSCAFP00000005961	ENSMODP00000000287
ENSCAFP00000026425	ENSMODP00000011368
ENSCAFP00000006304	ENSMODP00000001145
ENSCAFP00000032131	ENSMODP00000007593
ENSCAFP00000029657	ENSMODP00000004384
ENSCAFP00000004857	ENSMODP00000014752
ENSCAFP00000013031	ENSMODP00000026009
ENSCAFP00000019330	ENSMODP00000027349
ENSCAFP00000028744	ENSMODP00000014557
ENSCAFP00000000535	ENSMODP00000011339
ENSCAFP00000007680	ENSMODP00000033729
ENSCAFP00000014260	ENSMODP00000023115
ENSCAFP00000022443	ENSMODP00000003743
ENSCAFP00000017520	ENSMODP00000026955
ENSCAFP00000036839	ENSMODP00000032086
ENSCAFP00000037948	ENSMODP00000011172
ENSCAFP00000025858	ENSMODP00000020434
ENSCAFP00000043003	ENSMODP00000000944
ENSCAFP00000007457	ENSMODP00000000829
ENSCAFP00000029453	ENSMODP00000002770
ENSCAFP00000028203	ENSMODP00000032676
ENSCAFP00000002871	ENSMODP00000009813
ENSCAFP00000002838	ENSMODP00000009933
ENSCAFP00000038335	ENSMODP00000012354
ENSCAFP00000013953	ENSMODP00000002565
ENSCAFP00000034708	ENSMODP00000020280
ENSCAFP00000012024	ENSMODP00000008619
ENSCAFP00000029486	ENSMODP00000005464
ENSCAFP00000016477	ENSMODP00000025778
ENSCAFP00000022651	ENSMODP00000001039
ENSCAFP00000017974	ENSMODP00000018053
ENSCAFP00000006504	ENSMODP00000003356
ENSCAFP00000002121	ENSMODP00000018820
ENSCAFP00000020857	ENSMODP00000007107
ENSCAFP00000015660	ENSMODP00000036101
ENSCAFP00000005246	ENSMODP00000024477
ENSCAFP00000022761	ENSMODP00000038322
ENSCAFP00000019085	ENSMODP00000021354
ENSCAFP00000025306	ENSMODP00000013888
ENSCAFP00000013033	ENSMODP00000034131
ENSCAFP00000001753	ENSMODP00000017409
ENSCAFP00000003601	ENSMODP00000001778
ENSCAFP00000004486	ENSMODP00000022887
ENSCAFP00000027765	ENSMODP00000006007
ENSCAFP00000026362	ENSMODP00000010172
ENSCAFP00000022619	ENSMODP00000036644
ENSCAFP00000002059	ENSMODP00000027239
ENSCAFP00000005718	ENSMODP00000017220
ENSCAFP00000014984	ENSMODP00000011818
ENSCAFP00000022527	ENSMODP00000035890
ENSCAFP00000014297	ENSMODP00000005986
ENSCAFP00000002751	ENSMODP00000002334
ENSCAFP00000010831	ENSMODP00000012158
ENSCAFP00000013825	ENSMODP00000011779
ENSCAFP00000036304	ENSMODP00000007803
ENSCAFP00000009513	ENSMODP00000005644
ENSCAFP00000017303	ENSMODP00000012047
ENSCAFP00000011750	ENSMODP00000002275
ENSCAFP00000019848	ENSMODP00000009126
ENSCAFP00000006438	ENSMODP00000002600
ENSCAFP00000011322	ENSMODP00000024566
ENSCAFP00000022072	ENSMODP00000002126
ENSCAFP00000014225	ENSMODP00000006925
ENSCAFP00000023211	ENSMODP00000009691
ENSCAFP00000027388	ENSMODP00000001148
ENSCAFP00000006048	ENSMODP00000007001
ENSCAFP00000006436	ENSMODP00000019710
ENSCAFP00000030795	ENSMODP00000003121
ENSCAFP00000029257	ENSMODP00000001852
ENSCAFP00000016356	ENSMODP00000010781
ENSCAFP00000006911	ENSMODP00000032776
ENSCAFP00000028851	ENSMODP00000021504
ENSCAFP00000017749	ENSMODP00000022214
ENSCAFP00000025754	ENSMODP00000019287
ENSCAFP00000015143	ENSMODP00000029316
ENSCAFP00000039562	ENSMODP00000024155
ENSCAFP00000007017	ENSMODP00000021118
ENSCAFP00000016447	ENSMODP00000022725
ENSCAFP00000017369	ENSMODP00000021594
ENSCAFP00000026279	ENSMODP00000014441
ENSCAFP00000024219	ENSMODP00000025429
ENSCAFP00000018764	ENSMODP00000021409
ENSCAFP00000016577	ENSMODP00000026635
ENSCAFP00000024942	ENSMODP00000008469
ENSCAFP00000022882	ENSMODP00000026637
ENSCAFP00000041213	ENSMODP00000025502
ENSCAFP00000020705	ENSMODP00000008856
ENSCAFP00000016777	ENSMODP00000020364
ENSCAFP00000012323	ENSMODP00000001657
ENSCAFP00000029470	ENSMODP00000029455
ENSCAFP00000037973	ENSMODP00000017570
ENSCAFP00000039074	ENSMODP00000027167
ENSCAFP00000021750	ENSMODP00000022572
ENSCAFP00000041567	ENSMODP00000041088
ENSCAFP00000014051	ENSMODP00000036499
ENSCAFP00000016016	ENSMODP00000017973
ENSCAFP00000024728	ENSMODP00000007706
ENSCAFP00000004477	ENSMODP00000019151
ENSCAFP00000010024	ENSMODP00000041084
ENSCAFP00000019690	ENSMODP00000011885
ENSCAFP00000015958	ENSMODP00000020305
ENSCAFP00000006049	ENSMODP00000029006
ENSCAFP00000039727	ENSMODP00000036139
ENSCAFP00000010477	ENSMODP00000011356
ENSCAFP00000000443	ENSMODP00000021528
ENSCAFP00000029346	ENSMODP00000002347
ENSCAFP00000014011	ENSMODP00000005643
ENSCAFP00000014952	ENSMODP00000002270
ENSCAFP00000002835	ENSMODP00000002561
ENSCAFP00000009982	ENSMODP00000011420
ENSCAFP00000004557	ENSMODP00000005927
ENSCAFP00000027559	ENSMODP00000024027
ENSCAFP00000008228	ENSMODP00000008095
ENSCAFP00000016108	ENSMODP00000003803
ENSCAFP00000000102	ENSMODP00000006458
ENSCAFP00000016862	ENSMODP00000005598
ENSCAFP00000019912	ENSMODP00000019932
ENSCAFP00000005495	ENSMODP00000008549
ENSCAFP00000021383	ENSMODP00000004619
ENSCAFP00000030227	ENSMODP00000028249
ENSCAFP00000019481	ENSMODP00000003242
ENSCAFP00000006377	ENSMODP00000019732
ENSCAFP00000016506	ENSMODP00000025773
ENSCAFP00000004100	ENSMODP00000018236
ENSCAFP00000021906	ENSMODP00000036015
ENSCAFP00000007318	ENSMODP00000019533
ENSCAFP00000004153	ENSMODP00000026231
ENSCAFP00000016885	ENSMODP00000020382
ENSCAFP00000043160	ENSMODP00000013602
ENSCAFP00000029445	ENSMODP00000005124
ENSCAFP00000029565	ENSMODP00000003400
ENSCAFP00000027443	ENSMODP00000032525
ENSCAFP00000004890	ENSMODP00000022163
ENSCAFP00000017679	ENSMODP00000013430
ENSCAFP00000013777	ENSMODP00000000255
ENSCAFP00000040044	ENSMODP00000031707
ENSCAFP00000042436	ENSMODP00000027317
ENSCAFP00000007389	ENSMODP00000007792
ENSCAFP00000010660	ENSMODP00000010334
ENSCAFP00000017097	ENSMODP00000021643
ENSCAFP00000026548	ENSMODP00000002723
ENSCAFP00000003459	ENSMODP00000003570
ENSCAFP00000007211	ENSMODP00000020972
ENSCAFP00000020602	ENSMODP00000026388
ENSCAFP00000025819	ENSMODP00000014831
ENSCAFP00000015487	ENSMODP00000022588
ENSCAFP00000021832	ENSMODP00000004673
ENSCAFP00000015741	ENSMODP00000013307
ENSCAFP00000005087	ENSMODP00000028789
ENSCAFP00000007340	ENSMODP00000033491
ENSCAFP00000012869	ENSMODP00000019616
ENSCAFP00000007343	ENSMODP00000019188
ENSCAFP00000010930	ENSMODP00000009994
ENSCAFP00000041344	ENSMODP00000003194
ENSCAFP00000017967	ENSMODP00000011039
ENSCAFP00000016703	ENSMODP00000012196
ENSCAFP00000027037	ENSMODP00000007141
ENSCAFP00000021336	ENSMODP00000003656
ENSCAFP00000005395	ENSMODP00000013054
ENSCAFP00000027242	ENSMODP00000035379
ENSCAFP00000013472	ENSMODP00000030729
ENSCAFP00000029709	ENSMODP00000004736
ENSCAFP00000029152	ENSMODP00000007891
ENSCAFP00000018574	ENSMODP00000011749
ENSCAFP00000017448	ENSMODP00000012539
ENSCAFP00000030101	ENSMODP00000000452
ENSCAFP00000042740	ENSMODP00000018859
ENSCAFP00000028058	ENSMODP00000001220
ENSCAFP00000033785	ENSMODP00000028908
ENSCAFP00000022584	ENSMODP00000002563
ENSCAFP00000029221	ENSMODP00000003585
ENSCAFP00000037874	ENSMODP00000035688
ENSCAFP00000041075	ENSMODP00000023213
ENSCAFP00000017473	ENSMODP00000023428
ENSCAFP00000012989	ENSMODP00000000249
ENSCAFP00000026368	ENSMODP00000000479
ENSCAFP00000010955	ENSMODP00000008303
ENSCAFP00000021329	ENSMODP00000019401
ENSCAFP00000007541	ENSMODP00000001016
ENSCAFP00000005376	ENSMODP00000017038
ENSCAFP00000020417	ENSMODP00000026397
ENSCAFP00000016342	ENSMODP00000016123
ENSCAFP00000027014	ENSMODP00000018797
ENSCAFP00000005394	ENSMODP00000015781
ENSCAFP00000024827	ENSMODP00000015414
ENSCAFP00000042874	ENSMODP00000017975
ENSCAFP00000019510	ENSMODP00000021307
ENSCAFP00000010096	ENSMODP00000012044
ENSCAFP00000016040	ENSMODP00000030207
ENSCAFP00000025048	ENSMODP00000019613
ENSCAFP00000027535	ENSMODP00000024010
ENSCAFP00000027803	ENSMODP00000019109
ENSCAFP00000008257	ENSMODP00000010652
ENSCAFP00000012631	ENSMODP00000019759
ENSCAFP00000030286	ENSMODP00000008555
ENSCAFP00000012865	ENSMODP00000027957
ENSCAFP00000004338	ENSMODP00000023830
ENSCAFP00000021920	ENSMODP00000016279
ENSCAFP00000002282	ENSMODP00000013384
ENSCAFP00000029137	ENSMODP00000020772
ENSCAFP00000003937	ENSMODP00000028423
ENSCAFP00000025498	ENSMODP00000004558
ENSCAFP00000016027	ENSMODP00000012942
ENSCAFP00000017416	ENSMODP00000011716
ENSCAFP00000009217	ENSMODP00000013466
ENSCAFP00000024111	ENSMODP00000016015
ENSCAFP00000005431	ENSMODP00000041197
ENSCAFP00000004489	ENSMODP00000023917
ENSCAFP00000004494	ENSMODP00000038307
ENSCAFP00000041330	ENSMODP00000000437
ENSCAFP00000003627	ENSMODP00000002313
ENSCAFP00000017937	ENSMODP00000020014
ENSCAFP00000019008	ENSMODP00000017431
ENSCAFP00000019130	ENSMODP00000017861
ENSCAFP00000020248	ENSMODP00000019785
ENSCAFP00000020147	ENSMODP00000013715
ENSCAFP00000035860	ENSMODP00000002105
ENSCAFP00000016927	ENSMODP00000007274
ENSCAFP00000023419	ENSMODP00000002115
ENSCAFP00000007875	ENSMODP00000003752
ENSCAFP00000010071	ENSMODP00000024299
ENSCAFP00000013248	ENSMODP00000008475
ENSCAFP00000004960	ENSMODP00000030259
ENSCAFP00000029540	ENSMODP00000015162
ENSCAFP00000027546	ENSMODP00000002379
ENSCAFP00000019203	ENSMODP00000021212
ENSCAFP00000026175	ENSMODP00000017819
ENSCAFP00000000209	ENSMODP00000025593
ENSCAFP00000023912	ENSMODP00000010326
ENSCAFP00000028831	ENSMODP00000005101
ENSCAFP00000028490	ENSMODP00000034671
ENSCAFP00000013236	ENSMODP00000026434
ENSCAFP00000015692	ENSMODP00000010936
ENSCAFP00000016924	ENSMODP00000016175
ENSCAFP00000019544	ENSMODP00000015992
ENSCAFP00000014976	ENSMODP00000014146
ENSCAFP00000003115	ENSMODP00000023521
ENSCAFP00000021077	ENSMODP00000014748
ENSCAFP00000007169	ENSMODP00000005376
ENSCAFP00000003112	ENSMODP00000020621
ENSCAFP00000029255	ENSMODP00000016034
ENSCAFP00000024628	ENSMODP00000020966
ENSCAFP00000016934	ENSMODP00000024435
ENSCAFP00000016938	ENSMODP00000024433
ENSCAFP00000015282	ENSMODP00000022554
ENSCAFP00000018499	ENSMODP00000016777
ENSCAFP00000000403	ENSMODP00000021415
ENSCAFP00000015779	ENSMODP00000021822
ENSCAFP00000006606	ENSMODP00000005123
ENSCAFP00000000245	ENSMODP00000013725
ENSCAFP00000019617	ENSMODP00000021523
ENSCAFP00000024843	ENSMODP00000015379
ENSCAFP00000007577	ENSMODP00000011548
ENSCAFP00000008679	ENSMODP00000019299
ENSCAFP00000027557	ENSMODP00000026802
ENSCAFP00000001504	ENSMODP00000022037
ENSCAFP00000012674	ENSMODP00000030807
ENSCAFP00000002112	ENSMODP00000016719
ENSCAFP00000001053	ENSMODP00000040791
ENSCAFP00000016211	ENSMODP00000025787
ENSCAFP00000017650	ENSMODP00000011728
ENSCAFP00000018425	ENSMODP00000010351
ENSCAFP00000008798	ENSMODP00000028759
ENSCAFP00000006103	ENSMODP00000006780
ENSCAFP00000022183	ENSMODP00000009348
ENSCAFP00000019018	ENSMODP00000024163
ENSCAFP00000000142	ENSMODP00000025563
ENSCAFP00000018579	ENSMODP00000028901
ENSCAFP00000004540	ENSMODP00000022841
ENSCAFP00000004467	ENSMODP00000021988
ENSCAFP00000017449	ENSMODP00000013582
ENSCAFP00000030785	ENSMODP00000022436
ENSCAFP00000006120	ENSMODP00000000187
ENSCAFP00000013922	ENSMODP00000004345
ENSCAFP00000041321	ENSMODP00000039129
ENSCAFP00000010402	ENSMODP00000037855
ENSCAFP00000009979	ENSMODP00000011440
ENSCAFP00000029454	ENSMODP00000015719
ENSCAFP00000027717	ENSMODP00000025489
ENSCAFP00000016665	ENSMODP00000025762
ENSCAFP00000000346	ENSMODP00000005094
ENSCAFP00000006144	ENSMODP00000023625
ENSCAFP00000020720	ENSMODP00000014093
ENSCAFP00000009188	ENSMODP00000012594
ENSCAFP00000022743	ENSMODP00000010237
ENSCAFP00000030624	ENSMODP00000000934
ENSCAFP00000021891	ENSMODP00000019976
ENSCAFP00000031764	ENSMODP00000006082
ENSCAFP00000035137	ENSMODP00000040702
ENSCAFP00000011696	ENSMODP00000026544
ENSCAFP00000039190	ENSMODP00000018578
ENSCAFP00000001535	ENSMODP00000020657
ENSCAFP00000037136	ENSMODP00000002766
ENSCAFP00000005384	ENSMODP00000000399
ENSCAFP00000029008	ENSMODP00000011531
ENSCAFP00000017800	ENSMODP00000011033
ENSCAFP00000013620	ENSMODP00000000838
ENSCAFP00000040405	ENSMODP00000014368
ENSCAFP00000031402	ENSMODP00000025725
ENSCAFP00000021918	ENSMODP00000004844
ENSCAFP00000007996	ENSMODP00000009530
ENSCAFP00000027161	ENSMODP00000017239
ENSCAFP00000023187	ENSMODP00000008441
ENSCAFP00000029306	ENSMODP00000016300
ENSCAFP00000013457	ENSMODP00000024624
ENSCAFP00000018655	ENSMODP00000006757
ENSCAFP00000014414	ENSMODP00000006642
ENSCAFP00000017615	ENSMODP00000013456
ENSCAFP00000038422	ENSMODP00000022110
ENSCAFP00000009604	ENSMODP00000023187
ENSCAFP00000030150	ENSMODP00000006952
ENSCAFP00000030151	ENSMODP00000034906
ENSCAFP00000024398	ENSMODP00000032408
ENSCAFP00000035678	ENSMODP00000011646
ENSCAFP00000027039	ENSMODP00000018743
ENSCAFP00000029507	ENSMODP00000002816
ENSCAFP00000029837	ENSMODP00000029642
ENSCAFP00000023629	ENSMODP00000009301
ENSCAFP00000023511	ENSMODP00000009324
ENSCAFP00000023539	ENSMODP00000003104
ENSCAFP00000041022	ENSMODP00000023270
ENSCAFP00000018247	ENSMODP00000022210
ENSCAFP00000009237	ENSMODP00000005227
ENSCAFP00000006275	ENSMODP00000023242
ENSCAFP00000024866	ENSMODP00000015362
ENSCAFP00000004102	ENSMODP00000001219
ENSCAFP00000024783	ENSMODP00000006029
ENSCAFP00000027907	ENSMODP00000013337
ENSCAFP00000014687	ENSMODP00000023139
ENSCAFP00000015678	ENSMODP00000020292
ENSCAFP00000000305	ENSMODP00000021849
ENSCAFP00000032037	ENSMODP00000005066
ENSCAFP00000020283	ENSMODP00000039503
ENSCAFP00000036030	ENSMODP00000035382
ENSCAFP00000000237	ENSMODP00000013770
ENSCAFP00000008287	ENSMODP00000002547
ENSCAFP00000028152	ENSMODP00000007208
ENSCAFP00000007434	ENSMODP00000007632
ENSCAFP00000005060	ENSMODP00000019745
ENSCAFP00000008308	ENSMODP00000005749
ENSCAFP00000039695	ENSMODP00000019494
ENSCAFP00000016162	ENSMODP00000035126
ENSCAFP00000016789	ENSMODP00000023382
ENSCAFP00000037526	ENSMODP00000011937
ENSCAFP00000018306	ENSMODP00000023649
ENSCAFP00000021870	ENSMODP00000000328
ENSCAFP00000029644	ENSMODP00000039408
ENSCAFP00000002620	ENSMODP00000001926
ENSCAFP00000013814	ENSMODP00000024807
ENSCAFP00000027404	ENSMODP00000001225
ENSCAFP00000012039	ENSMODP00000002135
ENSCAFP00000025167	ENSMODP00000019585
ENSCAFP00000000380	ENSMODP00000021741
ENSCAFP00000041269	ENSMODP00000026347
ENSCAFP00000041648	ENSMODP00000026346
ENSCAFP00000021457	ENSMODP00000020321
ENSCAFP00000036631	ENSMODP00000039297
ENSCAFP00000024921	ENSMODP00000038904
ENSCAFP00000014125	ENSMODP00000012579
ENSCAFP00000038197	ENSMODP00000023619
ENSCAFP00000010221	ENSMODP00000038304
ENSCAFP00000008225	ENSMODP00000003794
ENSCAFP00000005968	ENSMODP00000033223
ENSCAFP00000030025	ENSMODP00000003157
ENSCAFP00000012211	ENSMODP00000008393
ENSCAFP00000017107	ENSMODP00000005230
ENSCAFP00000007064	ENSMODP00000009029
ENSCAFP00000002156	ENSMODP00000001300
ENSCAFP00000031044	ENSMODP00000008368
ENSCAFP00000000946	ENSMODP00000009421
ENSCAFP00000025939	ENSMODP00000010627
ENSCAFP00000026270	ENSMODP00000011986
ENSCAFP00000004380	ENSMODP00000002576
ENSCAFP00000029202	ENSMODP00000008240
ENSCAFP00000010304	ENSMODP00000024362
ENSCAFP00000013854	ENSMODP00000016539
ENSCAFP00000011566	ENSMODP00000002164
ENSCAFP00000015442	ENSMODP00000001721
ENSCAFP00000015379	ENSMODP00000026291
[truncated: 8,807 more rows]
