# Supplementary material for: Reconstruction of proto-vertebrate, proto-cyclostome and proto-gnathostome genomes provides new insights into early vertebrate evolution
Source: Nat Commun. 2021 Jul 23;12:4489. doi: 10.1038/s41467-021-24573-z (PMC8302630; doi:10.1038/s41467-021-24573-z)
Supplement: Supplementary file 4 — Supplementary Data 1 [file 41467_2021_24573_MOESM4_ESM.zip › SuppData1/orthologs/CANFA-MOUSE.txt]

ENSCAFP00000018255	ENSMUSP00000129557
ENSCAFP00000018293	ENSMUSP00000022831
ENSCAFP00000014731	ENSMUSP00000034074
ENSCAFP00000004893	ENSMUSP00000037172
ENSCAFP00000021101	ENSMUSP00000127603
ENSCAFP00000042022	ENSMUSP00000080820
ENSCAFP00000000536	ENSMUSP00000040217
ENSCAFP00000026820	ENSMUSP00000025288
ENSCAFP00000014703	ENSMUSP00000105282
ENSCAFP00000039181	ENSMUSP00000050750
ENSCAFP00000037942	ENSMUSP00000040779
ENSCAFP00000027009	ENSMUSP00000018989
ENSCAFP00000013696	ENSMUSP00000129186
ENSCAFP00000014101	ENSMUSP00000018466
ENSCAFP00000000777	ENSMUSP00000047335
ENSCAFP00000010599	ENSMUSP00000014505
ENSCAFP00000014168	ENSMUSP00000028763
ENSCAFP00000007520	ENSMUSP00000002677
ENSCAFP00000016175	ENSMUSP00000035203
ENSCAFP00000041478	ENSMUSP00000111103
ENSCAFP00000019851	ENSMUSP00000032264
ENSCAFP00000011228	ENSMUSP00000029128
ENSCAFP00000020209	ENSMUSP00000097060
ENSCAFP00000025906	ENSMUSP00000033610
ENSCAFP00000020532	ENSMUSP00000015484
ENSCAFP00000000844	ENSMUSP00000024565
ENSCAFP00000006503	ENSMUSP00000032781
ENSCAFP00000004514	ENSMUSP00000133649
ENSCAFP00000008815	ENSMUSP00000054412
ENSCAFP00000012433	ENSMUSP00000045511
ENSCAFP00000023389	ENSMUSP00000109355
ENSCAFP00000022926	ENSMUSP00000075235
ENSCAFP00000015206	ENSMUSP00000024829
ENSCAFP00000018010	ENSMUSP00000124647
ENSCAFP00000003668	ENSMUSP00000035246
ENSCAFP00000003657	ENSMUSP00000069495
ENSCAFP00000028428	ENSMUSP00000113675
ENSCAFP00000026110	ENSMUSP00000034840
ENSCAFP00000007426	ENSMUSP00000110574
ENSCAFP00000024262	ENSMUSP00000005606
ENSCAFP00000030135	ENSMUSP00000005164
ENSCAFP00000013072	ENSMUSP00000124963
ENSCAFP00000035869	ENSMUSP00000073268
ENSCAFP00000041440	ENSMUSP00000082710
ENSCAFP00000026713	ENSMUSP00000021706
ENSCAFP00000028894	ENSMUSP00000028311
ENSCAFP00000010159	ENSMUSP00000004949
ENSCAFP00000027741	ENSMUSP00000017530
ENSCAFP00000016670	ENSMUSP00000069259
ENSCAFP00000025741	ENSMUSP00000096248
ENSCAFP00000025956	ENSMUSP00000110425
ENSCAFP00000028253	ENSMUSP00000005064
ENSCAFP00000023060	ENSMUSP00000124863
ENSCAFP00000023616	ENSMUSP00000079306
ENSCAFP00000000900	ENSMUSP00000007248
ENSCAFP00000002766	ENSMUSP00000015800
ENSCAFP00000029957	ENSMUSP00000097747
ENSCAFP00000007014	ENSMUSP00000027961
ENSCAFP00000001849	ENSMUSP00000025217
ENSCAFP00000039463	ENSMUSP00000124394
ENSCAFP00000025988	ENSMUSP00000070606
ENSCAFP00000005391	ENSMUSP00000108660
ENSCAFP00000029580	ENSMUSP00000090790
ENSCAFP00000027190	ENSMUSP00000104363
ENSCAFP00000021251	ENSMUSP00000062535
ENSCAFP00000032029	ENSMUSP00000088642
ENSCAFP00000012523	ENSMUSP00000059272
ENSCAFP00000012527	ENSMUSP00000044730
ENSCAFP00000012528	ENSMUSP00000051353
ENSCAFP00000012512	ENSMUSP00000082115
ENSCAFP00000021250	ENSMUSP00000042715
ENSCAFP00000014319	ENSMUSP00000114020
ENSCAFP00000038033	ENSMUSP00000084462
ENSCAFP00000025582	ENSMUSP00000020679
ENSCAFP00000014331	ENSMUSP00000053871
ENSCAFP00000019089	ENSMUSP00000099608
ENSCAFP00000035150	ENSMUSP00000038922
ENSCAFP00000040283	ENSMUSP00000086017
ENSCAFP00000003298	ENSMUSP00000089212
ENSCAFP00000002012	ENSMUSP00000019516
ENSCAFP00000024610	ENSMUSP00000033081
ENSCAFP00000003277	ENSMUSP00000047308
ENSCAFP00000005920	ENSMUSP00000002305
ENSCAFP00000027297	ENSMUSP00000138819
ENSCAFP00000018115	ENSMUSP00000015858
ENSCAFP00000015735	ENSMUSP00000069238
ENSCAFP00000017392	ENSMUSP00000028426
ENSCAFP00000012144	ENSMUSP00000023762
ENSCAFP00000030690	ENSMUSP00000120598
ENSCAFP00000018258	ENSMUSP00000064556
ENSCAFP00000025261	ENSMUSP00000021682
ENSCAFP00000011525	ENSMUSP00000059666
ENSCAFP00000012786	ENSMUSP00000108629
ENSCAFP00000000688	ENSMUSP00000020624
ENSCAFP00000019680	ENSMUSP00000124846
ENSCAFP00000022794	ENSMUSP00000038964
ENSCAFP00000028846	ENSMUSP00000101004
ENSCAFP00000034455	ENSMUSP00000048153
ENSCAFP00000004119	ENSMUSP00000031841
ENSCAFP00000030651	ENSMUSP00000080467
ENSCAFP00000037844	ENSMUSP00000122476
ENSCAFP00000019894	ENSMUSP00000099733
ENSCAFP00000004239	ENSMUSP00000005103
ENSCAFP00000012830	ENSMUSP00000026703
ENSCAFP00000041229	ENSMUSP00000103815
ENSCAFP00000039048	ENSMUSP00000003509
ENSCAFP00000025974	ENSMUSP00000074764
ENSCAFP00000017436	ENSMUSP00000032421
ENSCAFP00000000191	ENSMUSP00000025477
ENSCAFP00000016481	ENSMUSP00000026896
ENSCAFP00000011295	ENSMUSP00000043477
ENSCAFP00000041377	ENSMUSP00000100012
ENSCAFP00000019556	ENSMUSP00000050047
ENSCAFP00000011055	ENSMUSP00000099434
ENSCAFP00000012654	ENSMUSP00000029069
ENSCAFP00000037675	ENSMUSP00000015003
ENSCAFP00000008333	ENSMUSP00000048516
ENSCAFP00000016939	ENSMUSP00000046544
ENSCAFP00000028469	ENSMUSP00000050496
ENSCAFP00000022790	ENSMUSP00000047838
ENSCAFP00000005175	ENSMUSP00000048260
ENSCAFP00000000678	ENSMUSP00000020339
ENSCAFP00000004185	ENSMUSP00000036487
ENSCAFP00000001898	ENSMUSP00000049007
ENSCAFP00000040432	ENSMUSP00000022369
ENSCAFP00000034643	ENSMUSP00000085900
ENSCAFP00000036968	ENSMUSP00000093089
ENSCAFP00000010553	ENSMUSP00000049346
ENSCAFP00000011914	ENSMUSP00000113708
ENSCAFP00000013282	ENSMUSP00000080579
ENSCAFP00000012034	ENSMUSP00000105240
ENSCAFP00000001467	ENSMUSP00000125718
ENSCAFP00000006614	ENSMUSP00000073803
ENSCAFP00000028666	ENSMUSP00000028349
ENSCAFP00000011981	ENSMUSP00000096957
ENSCAFP00000022241	ENSMUSP00000002989
ENSCAFP00000016043	ENSMUSP00000044578
ENSCAFP00000016786	ENSMUSP00000102710
ENSCAFP00000005125	ENSMUSP00000111054
ENSCAFP00000005344	ENSMUSP00000103474
ENSCAFP00000022750	ENSMUSP00000032500
ENSCAFP00000018033	ENSMUSP00000097166
ENSCAFP00000030540	ENSMUSP00000102177
ENSCAFP00000025984	ENSMUSP00000034703
ENSCAFP00000035073	ENSMUSP00000032715
ENSCAFP00000015060	ENSMUSP00000047652
ENSCAFP00000013243	ENSMUSP00000036674
ENSCAFP00000024998	ENSMUSP00000090884
ENSCAFP00000014218	ENSMUSP00000042867
ENSCAFP00000001653	ENSMUSP00000012426
ENSCAFP00000042751	ENSMUSP00000104411
ENSCAFP00000019792	ENSMUSP00000018630
ENSCAFP00000022068	ENSMUSP00000006718
ENSCAFP00000017397	ENSMUSP00000106861
ENSCAFP00000029060	ENSMUSP00000004784
ENSCAFP00000021938	ENSMUSP00000003808
ENSCAFP00000023624	ENSMUSP00000024049
ENSCAFP00000001306	ENSMUSP00000018382
ENSCAFP00000020713	ENSMUSP00000039653
ENSCAFP00000023867	ENSMUSP00000128621
ENSCAFP00000013047	ENSMUSP00000031278
ENSCAFP00000006577	ENSMUSP00000037654
ENSCAFP00000026382	ENSMUSP00000105486
ENSCAFP00000009752	ENSMUSP00000094528
ENSCAFP00000023231	ENSMUSP00000093960
ENSCAFP00000025744	ENSMUSP00000065643
ENSCAFP00000034903	ENSMUSP00000033386
ENSCAFP00000007928	ENSMUSP00000022707
ENSCAFP00000027825	ENSMUSP00000064131
ENSCAFP00000027822	ENSMUSP00000033450
ENSCAFP00000021439	ENSMUSP00000124459
ENSCAFP00000018637	ENSMUSP00000047199
ENSCAFP00000009013	ENSMUSP00000088670
ENSCAFP00000002219	ENSMUSP00000071627
ENSCAFP00000038852	ENSMUSP00000043250
ENSCAFP00000037058	ENSMUSP00000038909
ENSCAFP00000036156	ENSMUSP00000068629
ENSCAFP00000004138	ENSMUSP00000048978
ENSCAFP00000021283	ENSMUSP00000109067
ENSCAFP00000025317	ENSMUSP00000067752
ENSCAFP00000027841	ENSMUSP00000030306
ENSCAFP00000042574	ENSMUSP00000046788
ENSCAFP00000029742	ENSMUSP00000034427
ENSCAFP00000016350	ENSMUSP00000101046
ENSCAFP00000025289	ENSMUSP00000103028
ENSCAFP00000029577	ENSMUSP00000095964
ENSCAFP00000005947	ENSMUSP00000115260
ENSCAFP00000021524	ENSMUSP00000075089
ENSCAFP00000019815	ENSMUSP00000126897
ENSCAFP00000001004	ENSMUSP00000015509
ENSCAFP00000016801	ENSMUSP00000074533
ENSCAFP00000017186	ENSMUSP00000044432
ENSCAFP00000019101	ENSMUSP00000104459
ENSCAFP00000002598	ENSMUSP00000041942
ENSCAFP00000031903	ENSMUSP00000089513
ENSCAFP00000030461	ENSMUSP00000109098
ENSCAFP00000036507	ENSMUSP00000044245
ENSCAFP00000019811	ENSMUSP00000037532
ENSCAFP00000029719	ENSMUSP00000041622
ENSCAFP00000022462	ENSMUSP00000047923
ENSCAFP00000024310	ENSMUSP00000019199
ENSCAFP00000020467	ENSMUSP00000004968
ENSCAFP00000011995	ENSMUSP00000125373
ENSCAFP00000018117	ENSMUSP00000007216
ENSCAFP00000021690	ENSMUSP00000019662
ENSCAFP00000022596	ENSMUSP00000117346
ENSCAFP00000008348	ENSMUSP00000128446
ENSCAFP00000026189	ENSMUSP00000111093
ENSCAFP00000023182	ENSMUSP00000003117
ENSCAFP00000018253	ENSMUSP00000109886
ENSCAFP00000002791	ENSMUSP00000030763
ENSCAFP00000022118	ENSMUSP00000033380
ENSCAFP00000014825	ENSMUSP00000027697
ENSCAFP00000007048	ENSMUSP00000030814
ENSCAFP00000012387	ENSMUSP00000033918
ENSCAFP00000017550	ENSMUSP00000033755
ENSCAFP00000037940	ENSMUSP00000033756
ENSCAFP00000007818	ENSMUSP00000046476
ENSCAFP00000018354	ENSMUSP00000027538
ENSCAFP00000024345	ENSMUSP00000033549
ENSCAFP00000023486	ENSMUSP00000000329
ENSCAFP00000023467	ENSMUSP00000019068
ENSCAFP00000024897	ENSMUSP00000021262
ENSCAFP00000024930	ENSMUSP00000035250
ENSCAFP00000024944	ENSMUSP00000021268
ENSCAFP00000010341	ENSMUSP00000026795
ENSCAFP00000010262	ENSMUSP00000033341
ENSCAFP00000022958	ENSMUSP00000001562
ENSCAFP00000005775	ENSMUSP00000103391
ENSCAFP00000001922	ENSMUSP00000049070
ENSCAFP00000000922	ENSMUSP00000049248
ENSCAFP00000005678	ENSMUSP00000082895
ENSCAFP00000000979	ENSMUSP00000080832
ENSCAFP00000022990	ENSMUSP00000033501
ENSCAFP00000013479	ENSMUSP00000112110
ENSCAFP00000021172	ENSMUSP00000102770
ENSCAFP00000003650	ENSMUSP00000106443
ENSCAFP00000001491	ENSMUSP00000133245
ENSCAFP00000018897	ENSMUSP00000021046
ENSCAFP00000002001	ENSMUSP00000055535
ENSCAFP00000017225	ENSMUSP00000021062
ENSCAFP00000022190	ENSMUSP00000057595
ENSCAFP00000025707	ENSMUSP00000029541
ENSCAFP00000001025	ENSMUSP00000025500
ENSCAFP00000029725	ENSMUSP00000078971
ENSCAFP00000022577	ENSMUSP00000034267
ENSCAFP00000013959	ENSMUSP00000079864
ENSCAFP00000013459	ENSMUSP00000138944
ENSCAFP00000012396	ENSMUSP00000107850
ENSCAFP00000028861	ENSMUSP00000028328
ENSCAFP00000028733	ENSMUSP00000110022
ENSCAFP00000007656	ENSMUSP00000036830
ENSCAFP00000021476	ENSMUSP00000066839
ENSCAFP00000042734	ENSMUSP00000002809
ENSCAFP00000004699	ENSMUSP00000031795
ENSCAFP00000023374	ENSMUSP00000001595
ENSCAFP00000033673	ENSMUSP00000072472
ENSCAFP00000015628	ENSMUSP00000077919
ENSCAFP00000017344	ENSMUSP00000058613
ENSCAFP00000029371	ENSMUSP00000099692
ENSCAFP00000021360	ENSMUSP00000027377
ENSCAFP00000018107	ENSMUSP00000020702
ENSCAFP00000041937	ENSMUSP00000023807
ENSCAFP00000018097	ENSMUSP00000020704
ENSCAFP00000021381	ENSMUSP00000046610
ENSCAFP00000023677	ENSMUSP00000017637
ENSCAFP00000020181	ENSMUSP00000023601
ENSCAFP00000003057	ENSMUSP00000084091
ENSCAFP00000042913	ENSMUSP00000092654
ENSCAFP00000030233	ENSMUSP00000036227
ENSCAFP00000029789	ENSMUSP00000099882
ENSCAFP00000007396	ENSMUSP00000099922
ENSCAFP00000018277	ENSMUSP00000083077
ENSCAFP00000018327	ENSMUSP00000106874
ENSCAFP00000011046	ENSMUSP00000007340
ENSCAFP00000041421	ENSMUSP00000042410
ENSCAFP00000007210	ENSMUSP00000031037
ENSCAFP00000018683	ENSMUSP00000101500
ENSCAFP00000001179	ENSMUSP00000035257
ENSCAFP00000032670	ENSMUSP00000005952
ENSCAFP00000010258	ENSMUSP00000058045
ENSCAFP00000005013	ENSMUSP00000101768
ENSCAFP00000027366	ENSMUSP00000010605
ENSCAFP00000027533	ENSMUSP00000126137
ENSCAFP00000027517	ENSMUSP00000022746
ENSCAFP00000037510	ENSMUSP00000138230
ENSCAFP00000002148	ENSMUSP00000127300
ENSCAFP00000028725	ENSMUSP00000003434
ENSCAFP00000019445	ENSMUSP00000026093
ENSCAFP00000042805	ENSMUSP00000074864
ENSCAFP00000027189	ENSMUSP00000002880
ENSCAFP00000001269	ENSMUSP00000042466
ENSCAFP00000015344	ENSMUSP00000047278
ENSCAFP00000015347	ENSMUSP00000107444
ENSCAFP00000001267	ENSMUSP00000064462
ENSCAFP00000036079	ENSMUSP00000026427
ENSCAFP00000011219	ENSMUSP00000038757
ENSCAFP00000007816	ENSMUSP00000098548
ENSCAFP00000011829	ENSMUSP00000105212
ENSCAFP00000030086	ENSMUSP00000041897
ENSCAFP00000023803	ENSMUSP00000043085
ENSCAFP00000020337	ENSMUSP00000126377
ENSCAFP00000011415	ENSMUSP00000034046
ENSCAFP00000001165	ENSMUSP00000104533
ENSCAFP00000016128	ENSMUSP00000046585
ENSCAFP00000039247	ENSMUSP00000042352
ENSCAFP00000035977	ENSMUSP00000025048
ENSCAFP00000020918	ENSMUSP00000034822
ENSCAFP00000040632	ENSMUSP00000107347
ENSCAFP00000003004	ENSMUSP00000031674
ENSCAFP00000025369	ENSMUSP00000053238
ENSCAFP00000029086	ENSMUSP00000093141
ENSCAFP00000004896	ENSMUSP00000030041
ENSCAFP00000026399	ENSMUSP00000021689
ENSCAFP00000023863	ENSMUSP00000077781
ENSCAFP00000004789	ENSMUSP00000090987
ENSCAFP00000008867	ENSMUSP00000046216
ENSCAFP00000025760	ENSMUSP00000020779
ENSCAFP00000025737	ENSMUSP00000099466
ENSCAFP00000021003	ENSMUSP00000121309
ENSCAFP00000015882	ENSMUSP00000066516
ENSCAFP00000003598	ENSMUSP00000027226
ENSCAFP00000001665	ENSMUSP00000022954
ENSCAFP00000030367	ENSMUSP00000095025
ENSCAFP00000014716	ENSMUSP00000081455
ENSCAFP00000012856	ENSMUSP00000054452
ENSCAFP00000004331	ENSMUSP00000006424
ENSCAFP00000028722	ENSMUSP00000003438
ENSCAFP00000034674	ENSMUSP00000030477
ENSCAFP00000030999	ENSMUSP00000061390
ENSCAFP00000013904	ENSMUSP00000020692
ENSCAFP00000020942	ENSMUSP00000110074
ENSCAFP00000039969	ENSMUSP00000048721
ENSCAFP00000005897	ENSMUSP00000025076
ENSCAFP00000027123	ENSMUSP00000099512
ENSCAFP00000035021	ENSMUSP00000076887
ENSCAFP00000013149	ENSMUSP00000023726
ENSCAFP00000036371	ENSMUSP00000037576
ENSCAFP00000016465	ENSMUSP00000050730
ENSCAFP00000006412	ENSMUSP00000093743
ENSCAFP00000028496	ENSMUSP00000121125
ENSCAFP00000032835	ENSMUSP00000136968
ENSCAFP00000028500	ENSMUSP00000071905
ENSCAFP00000025949	ENSMUSP00000124131
ENSCAFP00000006408	ENSMUSP00000128674
ENSCAFP00000020623	ENSMUSP00000044231
ENSCAFP00000019067	ENSMUSP00000023486
ENSCAFP00000021123	ENSMUSP00000031729
ENSCAFP00000002572	ENSMUSP00000031691
ENSCAFP00000002573	ENSMUSP00000031690
ENSCAFP00000015681	ENSMUSP00000010191
ENSCAFP00000015600	ENSMUSP00000010195
ENSCAFP00000015697	ENSMUSP00000042667
ENSCAFP00000008315	ENSMUSP00000032376
ENSCAFP00000010158	ENSMUSP00000032093
ENSCAFP00000023232	ENSMUSP00000127892
ENSCAFP00000014368	ENSMUSP00000104878
ENSCAFP00000003856	ENSMUSP00000110955
ENSCAFP00000001557	ENSMUSP00000063380
ENSCAFP00000019049	ENSMUSP00000122915
ENSCAFP00000004162	ENSMUSP00000030376
ENSCAFP00000042679	ENSMUSP00000009689
ENSCAFP00000031772	ENSMUSP00000053913
ENSCAFP00000023039	ENSMUSP00000025680
ENSCAFP00000031518	ENSMUSP00000025685
ENSCAFP00000023110	ENSMUSP00000053270
ENSCAFP00000006542	ENSMUSP00000045973
ENSCAFP00000022969	ENSMUSP00000036150
ENSCAFP00000040206	ENSMUSP00000059026
ENSCAFP00000003716	ENSMUSP00000125871
ENSCAFP00000003708	ENSMUSP00000135677
ENSCAFP00000022960	ENSMUSP00000021519
ENSCAFP00000020170	ENSMUSP00000079926
ENSCAFP00000012996	ENSMUSP00000022217
ENSCAFP00000027024	ENSMUSP00000021714
ENSCAFP00000021911	ENSMUSP00000092464
ENSCAFP00000030468	ENSMUSP00000084977
ENSCAFP00000028252	ENSMUSP00000036721
ENSCAFP00000018239	ENSMUSP00000102813
ENSCAFP00000001241	ENSMUSP00000132008
ENSCAFP00000013467	ENSMUSP00000106963
ENSCAFP00000039778	ENSMUSP00000111359
ENSCAFP00000006489	ENSMUSP00000085872
ENSCAFP00000019378	ENSMUSP00000112934
ENSCAFP00000021364	ENSMUSP00000021467
ENSCAFP00000006932	ENSMUSP00000113851
ENSCAFP00000014166	ENSMUSP00000041173
ENSCAFP00000009996	ENSMUSP00000042317
ENSCAFP00000019772	ENSMUSP00000021413
ENSCAFP00000002917	ENSMUSP00000024742
ENSCAFP00000004775	ENSMUSP00000021004
ENSCAFP00000010009	ENSMUSP00000111151
ENSCAFP00000011007	ENSMUSP00000105350
ENSCAFP00000030087	ENSMUSP00000037324
ENSCAFP00000001366	ENSMUSP00000041294
ENSCAFP00000001321	ENSMUSP00000020008
ENSCAFP00000029965	ENSMUSP00000087587
ENSCAFP00000043077	ENSMUSP00000109904
ENSCAFP00000002961	ENSMUSP00000024755
ENSCAFP00000040267	ENSMUSP00000058308
ENSCAFP00000029783	ENSMUSP00000029780
ENSCAFP00000004485	ENSMUSP00000099947
ENSCAFP00000040526	ENSMUSP00000126340
ENSCAFP00000015470	ENSMUSP00000122855
ENSCAFP00000042532	ENSMUSP00000137256
ENSCAFP00000007197	ENSMUSP00000085642
ENSCAFP00000022253	ENSMUSP00000006697
ENSCAFP00000013056	ENSMUSP00000126449
ENSCAFP00000035513	ENSMUSP00000006703
ENSCAFP00000007605	ENSMUSP00000026886
ENSCAFP00000007563	ENSMUSP00000046530
ENSCAFP00000012421	ENSMUSP00000090277
ENSCAFP00000024642	ENSMUSP00000041790
ENSCAFP00000010770	ENSMUSP00000058730
ENSCAFP00000024338	ENSMUSP00000137517
ENSCAFP00000006187	ENSMUSP00000028071
ENSCAFP00000025113	ENSMUSP00000104311
ENSCAFP00000005216	ENSMUSP00000031750
ENSCAFP00000023444	ENSMUSP00000006618
ENSCAFP00000017041	ENSMUSP00000066894
ENSCAFP00000039810	ENSMUSP00000030898
ENSCAFP00000012677	ENSMUSP00000078281
ENSCAFP00000002774	ENSMUSP00000045432
ENSCAFP00000002131	ENSMUSP00000073246
ENSCAFP00000028913	ENSMUSP00000092735
ENSCAFP00000027631	ENSMUSP00000002444
ENSCAFP00000003031	ENSMUSP00000126313
ENSCAFP00000024289	ENSMUSP00000005600
ENSCAFP00000002647	ENSMUSP00000051107
ENSCAFP00000001307	ENSMUSP00000116057
ENSCAFP00000003191	ENSMUSP00000121212
ENSCAFP00000026832	ENSMUSP00000001008
ENSCAFP00000026825	ENSMUSP00000019074
ENSCAFP00000026835	ENSMUSP00000039600
ENSCAFP00000040578	ENSMUSP00000091779
ENSCAFP00000020819	ENSMUSP00000000926
ENSCAFP00000042339	ENSMUSP00000062239
ENSCAFP00000008984	ENSMUSP00000056364
ENSCAFP00000031106	ENSMUSP00000044054
ENSCAFP00000036076	ENSMUSP00000124470
ENSCAFP00000001935	ENSMUSP00000079598
ENSCAFP00000027342	ENSMUSP00000041263
ENSCAFP00000031753	ENSMUSP00000111409
ENSCAFP00000008259	ENSMUSP00000101903
ENSCAFP00000005476	ENSMUSP00000031902
ENSCAFP00000026616	ENSMUSP00000018651
ENSCAFP00000028568	ENSMUSP00000099585
ENSCAFP00000028560	ENSMUSP00000053755
ENSCAFP00000022787	ENSMUSP00000132687
ENSCAFP00000041145	ENSMUSP00000115718
ENSCAFP00000018218	ENSMUSP00000027178
ENSCAFP00000031887	ENSMUSP00000024832
ENSCAFP00000028664	ENSMUSP00000030915
ENSCAFP00000012092	ENSMUSP00000031437
ENSCAFP00000014679	ENSMUSP00000062607
ENSCAFP00000014665	ENSMUSP00000092252
ENSCAFP00000014661	ENSMUSP00000087525
ENSCAFP00000020325	ENSMUSP00000070868
ENSCAFP00000035638	ENSMUSP00000026172
ENSCAFP00000010756	ENSMUSP00000025718
ENSCAFP00000004620	ENSMUSP00000041300
ENSCAFP00000008390	ENSMUSP00000102647
ENSCAFP00000020133	ENSMUSP00000081225
ENSCAFP00000023125	ENSMUSP00000040531
ENSCAFP00000028873	ENSMUSP00000085683
ENSCAFP00000025456	ENSMUSP00000042271
ENSCAFP00000009449	ENSMUSP00000038633
ENSCAFP00000011411	ENSMUSP00000043636
ENSCAFP00000011534	ENSMUSP00000076660
ENSCAFP00000028160	ENSMUSP00000003268
ENSCAFP00000002279	ENSMUSP00000030212
ENSCAFP00000019561	ENSMUSP00000032874
ENSCAFP00000030020	ENSMUSP00000129800
ENSCAFP00000029648	ENSMUSP00000028214
ENSCAFP00000018839	ENSMUSP00000034600
ENSCAFP00000041849	ENSMUSP00000107062
ENSCAFP00000019099	ENSMUSP00000066701
ENSCAFP00000042471	ENSMUSP00000126826
ENSCAFP00000037953	ENSMUSP00000062507
ENSCAFP00000018846	ENSMUSP00000110311
ENSCAFP00000035934	ENSMUSP00000107694
ENSCAFP00000035771	ENSMUSP00000032252
ENSCAFP00000009132	ENSMUSP00000061470
ENSCAFP00000015936	ENSMUSP00000056353
ENSCAFP00000008783	ENSMUSP00000046368
ENSCAFP00000003035	ENSMUSP00000109229
ENSCAFP00000003076	ENSMUSP00000024711
ENSCAFP00000003070	ENSMUSP00000109244
ENSCAFP00000003047	ENSMUSP00000049380
ENSCAFP00000031600	ENSMUSP00000110422
ENSCAFP00000013874	ENSMUSP00000128922
ENSCAFP00000039644	ENSMUSP00000095845
ENSCAFP00000017037	ENSMUSP00000054545
ENSCAFP00000001426	ENSMUSP00000019920
ENSCAFP00000010681	ENSMUSP00000035649
ENSCAFP00000000106	ENSMUSP00000026410
ENSCAFP00000008523	ENSMUSP00000025208
ENSCAFP00000021332	ENSMUSP00000122056
ENSCAFP00000023944	ENSMUSP00000048714
ENSCAFP00000021553	ENSMUSP00000048350
ENSCAFP00000029683	ENSMUSP00000053431
ENSCAFP00000020737	ENSMUSP00000044945
ENSCAFP00000000032	ENSMUSP00000052544
ENSCAFP00000039820	ENSMUSP00000047888
ENSCAFP00000025905	ENSMUSP00000081664
ENSCAFP00000039613	ENSMUSP00000019290
ENSCAFP00000037408	ENSMUSP00000138618
ENSCAFP00000029570	ENSMUSP00000082220
ENSCAFP00000038266	ENSMUSP00000092794
ENSCAFP00000025459	ENSMUSP00000032974
ENSCAFP00000020631	ENSMUSP00000021142
ENSCAFP00000025477	ENSMUSP00000031423
ENSCAFP00000024003	ENSMUSP00000123078
ENSCAFP00000005367	ENSMUSP00000101700
ENSCAFP00000027357	ENSMUSP00000122896
ENSCAFP00000022150	ENSMUSP00000040416
ENSCAFP00000029639	ENSMUSP00000029575
ENSCAFP00000013939	ENSMUSP00000028623
ENSCAFP00000018700	ENSMUSP00000030643
ENSCAFP00000001191	ENSMUSP00000076505
ENSCAFP00000012166	ENSMUSP00000022550
ENSCAFP00000018942	ENSMUSP00000122103
ENSCAFP00000003177	ENSMUSP00000015256
ENSCAFP00000023790	ENSMUSP00000108302
ENSCAFP00000024780	ENSMUSP00000057871
ENSCAFP00000028708	ENSMUSP00000051118
ENSCAFP00000018292	ENSMUSP00000084062
ENSCAFP00000028954	ENSMUSP00000030782
ENSCAFP00000019683	ENSMUSP00000097909
ENSCAFP00000014137	ENSMUSP00000065205
ENSCAFP00000020384	ENSMUSP00000027896
ENSCAFP00000009003	ENSMUSP00000029307
ENSCAFP00000026323	ENSMUSP00000034883
ENSCAFP00000034242	ENSMUSP00000096728
ENSCAFP00000037494	ENSMUSP00000054226
ENSCAFP00000017429	ENSMUSP00000107035
ENSCAFP00000036652	ENSMUSP00000094076
ENSCAFP00000008824	ENSMUSP00000053899
ENSCAFP00000024276	ENSMUSP00000106460
ENSCAFP00000004919	ENSMUSP00000031868
ENSCAFP00000005317	ENSMUSP00000031713
ENSCAFP00000015478	ENSMUSP00000029208
ENSCAFP00000027600	ENSMUSP00000001122
ENSCAFP00000022673	ENSMUSP00000021161
ENSCAFP00000015089	ENSMUSP00000080717
ENSCAFP00000020233	ENSMUSP00000000573
ENSCAFP00000001958	ENSMUSP00000022040
ENSCAFP00000016772	ENSMUSP00000103066
ENSCAFP00000012263	ENSMUSP00000129216
ENSCAFP00000004740	ENSMUSP00000110669
ENSCAFP00000006886	ENSMUSP00000110348
ENSCAFP00000032079	ENSMUSP00000063051
ENSCAFP00000032168	ENSMUSP00000036360
ENSCAFP00000040333	ENSMUSP00000045542
ENSCAFP00000023693	ENSMUSP00000046782
ENSCAFP00000024133	ENSMUSP00000020441
ENSCAFP00000000746	ENSMUSP00000045490
ENSCAFP00000002376	ENSMUSP00000068716
ENSCAFP00000013600	ENSMUSP00000014545
ENSCAFP00000013729	ENSMUSP00000091964
ENSCAFP00000012843	ENSMUSP00000044903
ENSCAFP00000021570	ENSMUSP00000003659
ENSCAFP00000013230	ENSMUSP00000022213
ENSCAFP00000025076	ENSMUSP00000029682
ENSCAFP00000036551	ENSMUSP00000060441
ENSCAFP00000002446	ENSMUSP00000057488
ENSCAFP00000002919	ENSMUSP00000025755
ENSCAFP00000038471	ENSMUSP00000064220
ENSCAFP00000002925	ENSMUSP00000059654
ENSCAFP00000002924	ENSMUSP00000046812
ENSCAFP00000020047	ENSMUSP00000106772
ENSCAFP00000011342	ENSMUSP00000040229
ENSCAFP00000031222	ENSMUSP00000044627
ENSCAFP00000027100	ENSMUSP00000090528
ENSCAFP00000010211	ENSMUSP00000113090
ENSCAFP00000040184	ENSMUSP00000043633
ENSCAFP00000010222	ENSMUSP00000031446
ENSCAFP00000024154	ENSMUSP00000025645
ENSCAFP00000002697	ENSMUSP00000109092
ENSCAFP00000027229	ENSMUSP00000006523
ENSCAFP00000038401	ENSMUSP00000095169
ENSCAFP00000013877	ENSMUSP00000129378
ENSCAFP00000005116	ENSMUSP00000088089
ENSCAFP00000020107	ENSMUSP00000076751
ENSCAFP00000003966	ENSMUSP00000091329
ENSCAFP00000013583	ENSMUSP00000124179
ENSCAFP00000019645	ENSMUSP00000130758
ENSCAFP00000018635	ENSMUSP00000023502
ENSCAFP00000025091	ENSMUSP00000034946
ENSCAFP00000034493	ENSMUSP00000039243
ENSCAFP00000004554	ENSMUSP00000030080
ENSCAFP00000029717	ENSMUSP00000029639
ENSCAFP00000042713	ENSMUSP00000084578
ENSCAFP00000009964	ENSMUSP00000065679
ENSCAFP00000018157	ENSMUSP00000061402
ENSCAFP00000016851	ENSMUSP00000134894
ENSCAFP00000004942	ENSMUSP00000049054
ENSCAFP00000020374	ENSMUSP00000101060
ENSCAFP00000031533	ENSMUSP00000000574
ENSCAFP00000015121	ENSMUSP00000043522
ENSCAFP00000027678	ENSMUSP00000060591
ENSCAFP00000021753	ENSMUSP00000103897
ENSCAFP00000028620	ENSMUSP00000136611
ENSCAFP00000021802	ENSMUSP00000130142
ENSCAFP00000020375	ENSMUSP00000125580
ENSCAFP00000023164	ENSMUSP00000076383
ENSCAFP00000036831	ENSMUSP00000129696
ENSCAFP00000038936	ENSMUSP00000037867
ENSCAFP00000004845	ENSMUSP00000049285
ENSCAFP00000011095	ENSMUSP00000054834
ENSCAFP00000000299	ENSMUSP00000066239
ENSCAFP00000026000	ENSMUSP00000034698
ENSCAFP00000029873	ENSMUSP00000002837
ENSCAFP00000030085	ENSMUSP00000034388
ENSCAFP00000000100	ENSMUSP00000092230
ENSCAFP00000000550	ENSMUSP00000132514
ENSCAFP00000009897	ENSMUSP00000043210
ENSCAFP00000025922	ENSMUSP00000026486
ENSCAFP00000031869	ENSMUSP00000100991
ENSCAFP00000032071	ENSMUSP00000006027
ENSCAFP00000001786	ENSMUSP00000036065
ENSCAFP00000038509	ENSMUSP00000112662
ENSCAFP00000014184	ENSMUSP00000040162
ENSCAFP00000037679	ENSMUSP00000020023
ENSCAFP00000005292	ENSMUSP00000036726
ENSCAFP00000013398	ENSMUSP00000041599
ENSCAFP00000035883	ENSMUSP00000036110
ENSCAFP00000011536	ENSMUSP00000000939
ENSCAFP00000019716	ENSMUSP00000059033
ENSCAFP00000020404	ENSMUSP00000091769
ENSCAFP00000003172	ENSMUSP00000030187
ENSCAFP00000024901	ENSMUSP00000039633
ENSCAFP00000006427	ENSMUSP00000014290
ENSCAFP00000015605	ENSMUSP00000028252
ENSCAFP00000005101	ENSMUSP00000091011
ENSCAFP00000024052	ENSMUSP00000019456
ENSCAFP00000025530	ENSMUSP00000034969
ENSCAFP00000009488	ENSMUSP00000077899
ENSCAFP00000023599	ENSMUSP00000031096
ENSCAFP00000007651	ENSMUSP00000073190
ENSCAFP00000011875	ENSMUSP00000027053
ENSCAFP00000024108	ENSMUSP00000122552
ENSCAFP00000013982	ENSMUSP00000046772
ENSCAFP00000010491	ENSMUSP00000046298
ENSCAFP00000015277	ENSMUSP00000026027
ENSCAFP00000027492	ENSMUSP00000017821
ENSCAFP00000014581	ENSMUSP00000031309
ENSCAFP00000035619	ENSMUSP00000028368
ENSCAFP00000033087	ENSMUSP00000062030
ENSCAFP00000016102	ENSMUSP00000037304
ENSCAFP00000042530	ENSMUSP00000057308
ENSCAFP00000004218	ENSMUSP00000091053
ENSCAFP00000031240	ENSMUSP00000112833
ENSCAFP00000014749	ENSMUSP00000022698
ENSCAFP00000012266	ENSMUSP00000087079
ENSCAFP00000024019	ENSMUSP00000046695
ENSCAFP00000031589	ENSMUSP00000095103
ENSCAFP00000017479	ENSMUSP00000029075
ENSCAFP00000036252	ENSMUSP00000043554
ENSCAFP00000036663	ENSMUSP00000045150
ENSCAFP00000013903	ENSMUSP00000031263
ENSCAFP00000008996	ENSMUSP00000023835
ENSCAFP00000024409	ENSMUSP00000093229
ENSCAFP00000007560	ENSMUSP00000131010
ENSCAFP00000005895	ENSMUSP00000103366
ENSCAFP00000001057	ENSMUSP00000038203
ENSCAFP00000005803	ENSMUSP00000031977
ENSCAFP00000025827	ENSMUSP00000001042
ENSCAFP00000030018	ENSMUSP00000028279
ENSCAFP00000026118	ENSMUSP00000065770
ENSCAFP00000028279	ENSMUSP00000113913
ENSCAFP00000027873	ENSMUSP00000118911
ENSCAFP00000029704	ENSMUSP00000109340
ENSCAFP00000027380	ENSMUSP00000102481
ENSCAFP00000040628	ENSMUSP00000100028
ENSCAFP00000018734	ENSMUSP00000107770
ENSCAFP00000003369	ENSMUSP00000114175
ENSCAFP00000040310	ENSMUSP00000041629
ENSCAFP00000015192	ENSMUSP00000124251
ENSCAFP00000035845	ENSMUSP00000133717
ENSCAFP00000008964	ENSMUSP00000135959
ENSCAFP00000027972	ENSMUSP00000067541
ENSCAFP00000027955	ENSMUSP00000031663
ENSCAFP00000027486	ENSMUSP00000022749
ENSCAFP00000027458	ENSMUSP00000106317
ENSCAFP00000027446	ENSMUSP00000124417
ENSCAFP00000013818	ENSMUSP00000064246
ENSCAFP00000021258	ENSMUSP00000126281
ENSCAFP00000029749	ENSMUSP00000034430
ENSCAFP00000029933	ENSMUSP00000104845
ENSCAFP00000021749	ENSMUSP00000043222
ENSCAFP00000011826	ENSMUSP00000040775
ENSCAFP00000011769	ENSMUSP00000076971
ENSCAFP00000010606	ENSMUSP00000037966
ENSCAFP00000013783	ENSMUSP00000126243
ENSCAFP00000014278	ENSMUSP00000105250
ENSCAFP00000017072	ENSMUSP00000130050
ENSCAFP00000010647	ENSMUSP00000001280
ENSCAFP00000000823	ENSMUSP00000068453
ENSCAFP00000026031	ENSMUSP00000096258
ENSCAFP00000017880	ENSMUSP00000075011
ENSCAFP00000001183	ENSMUSP00000025197
ENSCAFP00000001198	ENSMUSP00000128401
ENSCAFP00000011396	ENSMUSP00000031354
ENSCAFP00000007003	ENSMUSP00000110729
ENSCAFP00000041380	ENSMUSP00000081811
ENSCAFP00000036978	ENSMUSP00000063555
ENSCAFP00000002982	ENSMUSP00000130073
ENSCAFP00000010757	ENSMUSP00000037487
ENSCAFP00000010535	ENSMUSP00000029905
ENSCAFP00000008003	ENSMUSP00000052989
ENSCAFP00000016804	ENSMUSP00000018113
ENSCAFP00000013721	ENSMUSP00000129831
ENSCAFP00000018216	ENSMUSP00000022830
ENSCAFP00000013170	ENSMUSP00000038833
ENSCAFP00000014998	ENSMUSP00000019386
ENSCAFP00000020477	ENSMUSP00000034792
ENSCAFP00000004081	ENSMUSP00000099975
ENSCAFP00000041152	ENSMUSP00000040210
ENSCAFP00000000938	ENSMUSP00000007249
ENSCAFP00000026148	ENSMUSP00000034697
ENSCAFP00000030253	ENSMUSP00000087394
ENSCAFP00000020999	ENSMUSP00000027146
ENSCAFP00000036535	ENSMUSP00000114404
ENSCAFP00000005014	ENSMUSP00000075992
ENSCAFP00000024021	ENSMUSP00000099430
ENSCAFP00000035949	ENSMUSP00000035583
ENSCAFP00000038277	ENSMUSP00000044457
ENSCAFP00000024667	ENSMUSP00000036245
ENSCAFP00000027739	ENSMUSP00000030289
ENSCAFP00000005389	ENSMUSP00000039943
ENSCAFP00000022385	ENSMUSP00000082754
ENSCAFP00000012208	ENSMUSP00000000642
ENSCAFP00000035961	ENSMUSP00000020277
ENSCAFP00000020540	ENSMUSP00000111946
ENSCAFP00000024410	ENSMUSP00000051215
ENSCAFP00000004364	ENSMUSP00000099984
ENSCAFP00000003270	ENSMUSP00000034903
ENSCAFP00000014759	ENSMUSP00000031982
ENSCAFP00000024098	ENSMUSP00000101375
ENSCAFP00000042187	ENSMUSP00000045864
ENSCAFP00000012573	ENSMUSP00000029325
ENSCAFP00000012537	ENSMUSP00000129444
ENSCAFP00000024979	ENSMUSP00000109337
ENSCAFP00000003067	ENSMUSP00000103546
ENSCAFP00000013933	ENSMUSP00000017851
ENSCAFP00000001409	ENSMUSP00000020027
ENSCAFP00000019708	ENSMUSP00000051261
ENSCAFP00000013071	ENSMUSP00000047547
ENSCAFP00000019667	ENSMUSP00000028679
ENSCAFP00000021775	ENSMUSP00000091163
ENSCAFP00000036417	ENSMUSP00000002469
ENSCAFP00000011531	ENSMUSP00000022137
ENSCAFP00000014784	ENSMUSP00000087694
ENSCAFP00000012942	ENSMUSP00000105884
ENSCAFP00000034803	ENSMUSP00000098594
ENSCAFP00000035306	ENSMUSP00000099976
ENSCAFP00000027335	ENSMUSP00000065225
ENSCAFP00000006306	ENSMUSP00000072669
ENSCAFP00000032232	ENSMUSP00000108824
ENSCAFP00000026117	ENSMUSP00000127305
ENSCAFP00000026116	ENSMUSP00000084097
ENSCAFP00000041120	ENSMUSP00000108769
ENSCAFP00000033903	ENSMUSP00000134666
ENSCAFP00000037681	ENSMUSP00000068067
ENSCAFP00000026212	ENSMUSP00000094045
ENSCAFP00000026113	ENSMUSP00000108819
ENSCAFP00000005627	ENSMUSP00000101141
ENSCAFP00000042901	ENSMUSP00000099716
ENSCAFP00000008944	ENSMUSP00000055308
ENSCAFP00000024882	ENSMUSP00000059420
ENSCAFP00000008664	ENSMUSP00000099820
ENSCAFP00000006746	ENSMUSP00000100025
ENSCAFP00000025555	ENSMUSP00000103500
ENSCAFP00000027221	ENSMUSP00000099744
ENSCAFP00000037475	ENSMUSP00000099572
ENSCAFP00000041417	ENSMUSP00000057725
ENSCAFP00000021028	ENSMUSP00000056313
ENSCAFP00000022735	ENSMUSP00000027373
ENSCAFP00000042451	ENSMUSP00000061278
ENSCAFP00000021134	ENSMUSP00000029355
ENSCAFP00000042686	ENSMUSP00000027534
ENSCAFP00000014131	ENSMUSP00000041395
ENSCAFP00000041776	ENSMUSP00000022511
ENSCAFP00000025104	ENSMUSP00000068197
ENSCAFP00000005351	ENSMUSP00000101714
ENSCAFP00000038591	ENSMUSP00000045366
ENSCAFP00000017529	ENSMUSP00000006851
ENSCAFP00000039663	ENSMUSP00000036013
ENSCAFP00000028361	ENSMUSP00000101225
ENSCAFP00000029349	ENSMUSP00000045527
ENSCAFP00000042579	ENSMUSP00000021090
ENSCAFP00000001854	ENSMUSP00000046532
ENSCAFP00000011072	ENSMUSP00000112221
ENSCAFP00000003087	ENSMUSP00000083611
ENSCAFP00000020955	ENSMUSP00000070413
ENSCAFP00000019966	ENSMUSP00000126828
ENSCAFP00000020445	ENSMUSP00000027151
ENSCAFP00000000155	ENSMUSP00000026428
ENSCAFP00000020220	ENSMUSP00000102570
ENSCAFP00000020040	ENSMUSP00000078715
ENSCAFP00000002028	ENSMUSP00000085253
ENSCAFP00000000213	ENSMUSP00000114094
ENSCAFP00000023411	ENSMUSP00000139310
ENSCAFP00000004772	ENSMUSP00000000137
ENSCAFP00000004132	ENSMUSP00000092693
ENSCAFP00000004139	ENSMUSP00000092692
ENSCAFP00000011043	ENSMUSP00000100532
ENSCAFP00000013536	ENSMUSP00000087680
ENSCAFP00000010967	ENSMUSP00000096994
ENSCAFP00000018144	ENSMUSP00000070726
ENSCAFP00000020719	ENSMUSP00000025695
ENSCAFP00000026506	ENSMUSP00000082053
ENSCAFP00000002550	ENSMUSP00000002839
ENSCAFP00000018686	ENSMUSP00000039632
ENSCAFP00000008070	ENSMUSP00000038013
ENSCAFP00000015204	ENSMUSP00000020411
ENSCAFP00000026719	ENSMUSP00000109915
ENSCAFP00000002396	ENSMUSP00000031779
ENSCAFP00000033564	ENSMUSP00000053175
ENSCAFP00000033192	ENSMUSP00000033805
ENSCAFP00000031787	ENSMUSP00000047042
ENSCAFP00000013266	ENSMUSP00000115813
ENSCAFP00000006842	ENSMUSP00000113767
ENSCAFP00000015703	ENSMUSP00000122395
ENSCAFP00000030657	ENSMUSP00000057416
ENSCAFP00000037505	ENSMUSP00000079235
ENSCAFP00000028528	ENSMUSP00000049558
ENSCAFP00000027307	ENSMUSP00000016471
ENSCAFP00000009569	ENSMUSP00000033826
ENSCAFP00000024567	ENSMUSP00000047353
ENSCAFP00000011460	ENSMUSP00000034983
ENSCAFP00000022476	ENSMUSP00000027863
ENSCAFP00000016511	ENSMUSP00000138773
ENSCAFP00000041279	ENSMUSP00000093914
ENSCAFP00000000786	ENSMUSP00000023295
ENSCAFP00000010131	ENSMUSP00000102366
ENSCAFP00000030051	ENSMUSP00000127784
ENSCAFP00000000012	ENSMUSP00000129001
ENSCAFP00000017095	ENSMUSP00000074198
ENSCAFP00000018240	ENSMUSP00000024179
ENSCAFP00000015812	ENSMUSP00000071835
ENSCAFP00000008429	ENSMUSP00000078746
ENSCAFP00000008426	ENSMUSP00000027498
ENSCAFP00000014145	ENSMUSP00000018353
ENSCAFP00000000711	ENSMUSP00000018476
ENSCAFP00000000859	ENSMUSP00000111463
ENSCAFP00000018208	ENSMUSP00000101517
ENSCAFP00000026472	ENSMUSP00000130173
ENSCAFP00000026469	ENSMUSP00000127678
ENSCAFP00000029071	ENSMUSP00000019708
ENSCAFP00000006235	ENSMUSP00000083281
ENSCAFP00000020484	ENSMUSP00000106709
ENSCAFP00000023862	ENSMUSP00000125268
ENSCAFP00000040579	ENSMUSP00000021693
ENSCAFP00000036692	ENSMUSP00000021971
ENSCAFP00000037502	ENSMUSP00000025732
ENSCAFP00000026420	ENSMUSP00000050329
ENSCAFP00000017789	ENSMUSP00000035222
ENSCAFP00000013295	ENSMUSP00000048124
ENSCAFP00000005569	ENSMUSP00000044836
ENSCAFP00000001916	ENSMUSP00000071623
ENSCAFP00000005913	ENSMUSP00000025077
ENSCAFP00000020169	ENSMUSP00000113429
ENSCAFP00000004319	ENSMUSP00000031229
ENSCAFP00000000488	ENSMUSP00000020643
ENSCAFP00000031973	ENSMUSP00000040108
ENSCAFP00000020929	ENSMUSP00000006750
ENSCAFP00000024294	ENSMUSP00000133474
ENSCAFP00000025434	ENSMUSP00000128672
ENSCAFP00000000867	ENSMUSP00000075174
ENSCAFP00000039302	ENSMUSP00000044248
ENSCAFP00000041094	ENSMUSP00000012161
ENSCAFP00000019618	ENSMUSP00000109271
ENSCAFP00000024952	ENSMUSP00000103362
ENSCAFP00000022633	ENSMUSP00000138377
ENSCAFP00000008454	ENSMUSP00000038181
ENSCAFP00000024765	ENSMUSP00000033070
ENSCAFP00000024968	ENSMUSP00000113390
ENSCAFP00000000360	ENSMUSP00000090820
ENSCAFP00000017572	ENSMUSP00000034868
ENSCAFP00000013819	ENSMUSP00000077019
ENSCAFP00000011416	ENSMUSP00000059501
ENSCAFP00000022317	ENSMUSP00000032487
ENSCAFP00000018695	ENSMUSP00000059389
ENSCAFP00000039921	ENSMUSP00000023487
ENSCAFP00000015042	ENSMUSP00000133898
ENSCAFP00000027603	ENSMUSP00000129448
ENSCAFP00000002945	ENSMUSP00000136352
ENSCAFP00000007463	ENSMUSP00000134251
ENSCAFP00000000121	ENSMUSP00000026416
ENSCAFP00000006156	ENSMUSP00000128926
ENSCAFP00000041187	ENSMUSP00000138735
ENSCAFP00000012130	ENSMUSP00000093245
ENSCAFP00000013151	ENSMUSP00000041872
ENSCAFP00000017820	ENSMUSP00000118743
ENSCAFP00000024586	ENSMUSP00000021930
ENSCAFP00000014427	ENSMUSP00000059419
ENSCAFP00000015058	ENSMUSP00000026011
ENSCAFP00000010182	ENSMUSP00000031367
ENSCAFP00000024124	ENSMUSP00000025646
ENSCAFP00000018594	ENSMUSP00000129239
ENSCAFP00000041042	ENSMUSP00000085728
ENSCAFP00000017213	ENSMUSP00000023616
ENSCAFP00000018712	ENSMUSP00000006578
ENSCAFP00000015207	ENSMUSP00000023334
ENSCAFP00000006945	ENSMUSP00000039205
ENSCAFP00000006905	ENSMUSP00000074898
ENSCAFP00000017680	ENSMUSP00000034510
ENSCAFP00000014886	ENSMUSP00000026254
ENSCAFP00000010829	ENSMUSP00000100006
ENSCAFP00000008566	ENSMUSP00000111381
ENSCAFP00000007929	ENSMUSP00000091178
ENSCAFP00000014939	ENSMUSP00000039728
ENSCAFP00000041584	ENSMUSP00000047208
ENSCAFP00000017275	ENSMUSP00000103817
ENSCAFP00000026384	ENSMUSP00000058968
ENSCAFP00000022162	ENSMUSP00000034499
ENSCAFP00000037413	ENSMUSP00000084427
ENSCAFP00000009638	ENSMUSP00000033990
ENSCAFP00000002283	ENSMUSP00000044363
ENSCAFP00000007269	ENSMUSP00000021097
ENSCAFP00000024790	ENSMUSP00000056131
ENSCAFP00000024786	ENSMUSP00000021652
ENSCAFP00000003769	ENSMUSP00000041983
ENSCAFP00000026870	ENSMUSP00000025279
ENSCAFP00000004438	ENSMUSP00000004505
ENSCAFP00000019461	ENSMUSP00000095953
ENSCAFP00000001826	ENSMUSP00000021921
ENSCAFP00000007005	ENSMUSP00000030443
ENSCAFP00000014637	ENSMUSP00000074578
ENSCAFP00000014469	ENSMUSP00000110898
ENSCAFP00000015976	ENSMUSP00000077913
ENSCAFP00000030275	ENSMUSP00000073664
ENSCAFP00000004219	ENSMUSP00000103608
ENSCAFP00000014869	ENSMUSP00000039810
ENSCAFP00000014452	ENSMUSP00000120421
ENSCAFP00000006985	ENSMUSP00000030834
ENSCAFP00000019835	ENSMUSP00000005651
ENSCAFP00000038493	ENSMUSP00000022009
ENSCAFP00000039324	ENSMUSP00000057392
ENSCAFP00000028275	ENSMUSP00000110198
ENSCAFP00000036390	ENSMUSP00000027775
ENSCAFP00000019855	ENSMUSP00000036604
ENSCAFP00000024969	ENSMUSP00000041447
ENSCAFP00000003118	ENSMUSP00000019721
ENSCAFP00000024747	ENSMUSP00000070345
ENSCAFP00000023249	ENSMUSP00000093959
ENSCAFP00000027224	ENSMUSP00000105348
ENSCAFP00000009773	ENSMUSP00000068931
ENSCAFP00000029133	ENSMUSP00000101307
ENSCAFP00000034848	ENSMUSP00000085695
ENSCAFP00000015466	ENSMUSP00000023344
ENSCAFP00000023037	ENSMUSP00000111327
ENSCAFP00000005192	ENSMUSP00000031680
ENSCAFP00000019298	ENSMUSP00000027505
ENSCAFP00000011661	ENSMUSP00000079226
ENSCAFP00000003144	ENSMUSP00000027059
ENSCAFP00000014194	ENSMUSP00000105822
ENSCAFP00000017664	ENSMUSP00000129922
ENSCAFP00000003141	ENSMUSP00000037699
ENSCAFP00000000408	ENSMUSP00000111939
ENSCAFP00000037362	ENSMUSP00000056481
ENSCAFP00000035063	ENSMUSP00000061229
ENSCAFP00000042415	ENSMUSP00000050424
ENSCAFP00000021020	ENSMUSP00000055002
ENSCAFP00000012337	ENSMUSP00000041157
ENSCAFP00000024551	ENSMUSP00000042701
ENSCAFP00000020603	ENSMUSP00000038056
ENSCAFP00000006920	ENSMUSP00000081941
ENSCAFP00000023397	ENSMUSP00000065278
ENSCAFP00000003692	ENSMUSP00000099723
ENSCAFP00000021617	ENSMUSP00000023958
ENSCAFP00000033768	ENSMUSP00000073913
ENSCAFP00000006813	ENSMUSP00000054883
ENSCAFP00000021297	ENSMUSP00000102782
ENSCAFP00000015791	ENSMUSP00000114904
ENSCAFP00000003412	ENSMUSP00000005705
ENSCAFP00000013912	ENSMUSP00000029444
ENSCAFP00000010288	ENSMUSP00000102352
ENSCAFP00000018803	ENSMUSP00000104503
ENSCAFP00000022282	ENSMUSP00000013949
ENSCAFP00000022277	ENSMUSP00000091422
ENSCAFP00000000189	ENSMUSP00000110798
ENSCAFP00000023336	ENSMUSP00000058020
ENSCAFP00000028793	ENSMUSP00000053288
ENSCAFP00000012593	ENSMUSP00000107381
ENSCAFP00000020266	ENSMUSP00000004097
ENSCAFP00000006678	ENSMUSP00000045566
ENSCAFP00000018814	ENSMUSP00000087114
ENSCAFP00000029327	ENSMUSP00000104460
ENSCAFP00000019114	ENSMUSP00000110802
ENSCAFP00000023342	ENSMUSP00000019063
ENSCAFP00000012257	ENSMUSP00000130999
ENSCAFP00000033932	ENSMUSP00000029377
ENSCAFP00000009658	ENSMUSP00000053384
ENSCAFP00000035463	ENSMUSP00000107447
ENSCAFP00000014481	ENSMUSP00000129861
ENSCAFP00000011267	ENSMUSP00000029131
ENSCAFP00000020481	ENSMUSP00000006508
ENSCAFP00000003887	ENSMUSP00000046177
ENSCAFP00000017653	ENSMUSP00000099770
ENSCAFP00000024482	ENSMUSP00000105630
ENSCAFP00000037895	ENSMUSP00000108859
ENSCAFP00000009645	ENSMUSP00000032151
ENSCAFP00000013621	ENSMUSP00000037042
ENSCAFP00000037099	ENSMUSP00000041053
ENSCAFP00000001811	ENSMUSP00000069616
ENSCAFP00000037202	ENSMUSP00000093433
ENSCAFP00000011048	ENSMUSP00000117891
ENSCAFP00000042151	ENSMUSP00000035020
ENSCAFP00000024565	ENSMUSP00000001484
ENSCAFP00000014694	ENSMUSP00000046787
ENSCAFP00000014202	ENSMUSP00000106401
ENSCAFP00000002899	ENSMUSP00000014673
ENSCAFP00000021584	ENSMUSP00000109427
ENSCAFP00000035067	ENSMUSP00000023750
ENSCAFP00000002091	ENSMUSP00000023225
ENSCAFP00000000527	ENSMUSP00000020446
ENSCAFP00000021430	ENSMUSP00000004378
ENSCAFP00000017503	ENSMUSP00000062584
ENSCAFP00000006727	ENSMUSP00000003643
ENSCAFP00000019401	ENSMUSP00000000317
ENSCAFP00000017281	ENSMUSP00000106851
ENSCAFP00000011557	ENSMUSP00000109931
ENSCAFP00000037714	ENSMUSP00000066880
ENSCAFP00000017201	ENSMUSP00000137837
ENSCAFP00000019863	ENSMUSP00000083073
ENSCAFP00000037565	ENSMUSP00000022197
ENSCAFP00000026535	ENSMUSP00000038350
ENSCAFP00000041877	ENSMUSP00000029684
ENSCAFP00000026565	ENSMUSP00000035898
ENSCAFP00000038444	ENSMUSP00000078808
ENSCAFP00000009528	ENSMUSP00000049457
ENSCAFP00000040755	ENSMUSP00000082173
ENSCAFP00000012085	ENSMUSP00000022567
ENSCAFP00000004976	ENSMUSP00000106567
ENSCAFP00000014992	ENSMUSP00000045441
ENSCAFP00000042914	ENSMUSP00000092988
ENSCAFP00000003932	ENSMUSP00000037107
ENSCAFP00000021277	ENSMUSP00000004381
ENSCAFP00000015473	ENSMUSP00000004232
ENSCAFP00000015446	ENSMUSP00000101854
ENSCAFP00000041531	ENSMUSP00000013458
ENSCAFP00000020370	ENSMUSP00000137298
ENSCAFP00000016607	ENSMUSP00000107231
ENSCAFP00000002995	ENSMUSP00000131277
ENSCAFP00000011031	ENSMUSP00000093469
ENSCAFP00000026564	ENSMUSP00000033809
ENSCAFP00000017154	ENSMUSP00000026839
ENSCAFP00000037092	ENSMUSP00000101999
ENSCAFP00000030225	ENSMUSP00000053766
ENSCAFP00000026876	ENSMUSP00000099806
ENSCAFP00000015120	ENSMUSP00000120516
ENSCAFP00000028871	ENSMUSP00000089958
ENSCAFP00000036267	ENSMUSP00000095285
ENSCAFP00000014902	ENSMUSP00000031492
ENSCAFP00000027665	ENSMUSP00000033430
ENSCAFP00000005521	ENSMUSP00000063054
ENSCAFP00000019697	ENSMUSP00000123514
ENSCAFP00000042142	ENSMUSP00000050199
ENSCAFP00000001041	ENSMUSP00000064808
ENSCAFP00000009830	ENSMUSP00000086710
ENSCAFP00000040593	ENSMUSP00000020107
ENSCAFP00000028368	ENSMUSP00000085775
ENSCAFP00000007604	ENSMUSP00000086398
ENSCAFP00000006943	ENSMUSP00000031055
ENSCAFP00000017831	ENSMUSP00000061704
ENSCAFP00000020319	ENSMUSP00000052095
ENSCAFP00000027206	ENSMUSP00000024849
ENSCAFP00000013499	ENSMUSP00000059732
ENSCAFP00000007147	ENSMUSP00000041328
ENSCAFP00000028698	ENSMUSP00000024958
ENSCAFP00000001830	ENSMUSP00000110491
ENSCAFP00000019885	ENSMUSP00000091375
ENSCAFP00000021466	ENSMUSP00000124381
ENSCAFP00000014147	ENSMUSP00000097296
ENSCAFP00000010386	ENSMUSP00000022212
ENSCAFP00000007056	ENSMUSP00000076130
ENSCAFP00000032033	ENSMUSP00000044400
ENSCAFP00000000016	ENSMUSP00000056967
ENSCAFP00000014336	ENSMUSP00000034090
ENSCAFP00000008481	ENSMUSP00000056401
ENSCAFP00000006722	ENSMUSP00000038091
ENSCAFP00000027011	ENSMUSP00000082004
ENSCAFP00000002599	ENSMUSP00000003642
ENSCAFP00000019038	ENSMUSP00000112262
ENSCAFP00000009566	ENSMUSP00000035167
ENSCAFP00000008776	ENSMUSP00000033300
ENSCAFP00000008666	ENSMUSP00000102550
ENSCAFP00000012604	ENSMUSP00000108706
ENSCAFP00000019100	ENSMUSP00000032341
ENSCAFP00000026912	ENSMUSP00000136950
ENSCAFP00000025146	ENSMUSP00000121390
ENSCAFP00000003688	ENSMUSP00000096445
ENSCAFP00000001864	ENSMUSP00000094072
ENSCAFP00000028869	ENSMUSP00000125058
ENSCAFP00000013013	ENSMUSP00000047480
ENSCAFP00000024848	ENSMUSP00000018614
ENSCAFP00000040398	ENSMUSP00000035155
ENSCAFP00000020139	ENSMUSP00000119399
ENSCAFP00000031366	ENSMUSP00000103958
ENSCAFP00000002794	ENSMUSP00000097154
ENSCAFP00000028316	ENSMUSP00000036438
ENSCAFP00000015301	ENSMUSP00000099652
ENSCAFP00000022831	ENSMUSP00000087879
ENSCAFP00000018207	ENSMUSP00000082777
ENSCAFP00000025100	ENSMUSP00000035569
ENSCAFP00000024645	ENSMUSP00000031455
ENSCAFP00000010109	ENSMUSP00000050061
ENSCAFP00000015233	ENSMUSP00000027726
ENSCAFP00000001359	ENSMUSP00000018186
ENSCAFP00000004410	ENSMUSP00000126119
ENSCAFP00000010963	ENSMUSP00000124258
ENSCAFP00000018300	ENSMUSP00000093911
ENSCAFP00000027961	ENSMUSP00000019726
ENSCAFP00000028071	ENSMUSP00000019808
ENSCAFP00000002335	ENSMUSP00000000466
ENSCAFP00000017642	ENSMUSP00000032762
ENSCAFP00000008102	ENSMUSP00000079025
ENSCAFP00000008097	ENSMUSP00000093613
ENSCAFP00000008092	ENSMUSP00000127274
ENSCAFP00000025910	ENSMUSP00000055079
ENSCAFP00000018173	ENSMUSP00000127945
ENSCAFP00000024057	ENSMUSP00000077119
ENSCAFP00000004408	ENSMUSP00000103560
ENSCAFP00000002400	ENSMUSP00000110941
ENSCAFP00000002399	ENSMUSP00000087973
ENSCAFP00000001228	ENSMUSP00000118318
ENSCAFP00000025042	ENSMUSP00000041732
ENSCAFP00000003095	ENSMUSP00000046906
ENSCAFP00000037380	ENSMUSP00000062231
ENSCAFP00000015815	ENSMUSP00000029812
ENSCAFP00000014918	ENSMUSP00000107512
ENSCAFP00000036658	ENSMUSP00000092355
ENSCAFP00000019655	ENSMUSP00000025867
ENSCAFP00000004425	ENSMUSP00000099928
ENSCAFP00000030645	ENSMUSP00000021050
ENSCAFP00000016695	ENSMUSP00000106489
ENSCAFP00000003798	ENSMUSP00000027339
ENSCAFP00000016401	ENSMUSP00000073228
ENSCAFP00000038238	ENSMUSP00000133515
ENSCAFP00000042777	ENSMUSP00000021148
ENSCAFP00000041589	ENSMUSP00000038813
ENSCAFP00000039112	ENSMUSP00000020550
ENSCAFP00000028983	ENSMUSP00000025002
ENSCAFP00000022556	ENSMUSP00000021155
ENSCAFP00000026455	ENSMUSP00000042063
ENSCAFP00000027979	ENSMUSP00000111497
ENSCAFP00000029605	ENSMUSP00000028199
ENSCAFP00000029604	ENSMUSP00000028200
ENSCAFP00000020513	ENSMUSP00000078572
ENSCAFP00000029818	ENSMUSP00000009707
ENSCAFP00000028758	ENSMUSP00000080548
ENSCAFP00000010870	ENSMUSP00000076437
ENSCAFP00000035295	ENSMUSP00000126197
ENSCAFP00000010851	ENSMUSP00000023781
ENSCAFP00000028224	ENSMUSP00000112836
ENSCAFP00000025626	ENSMUSP00000029547
ENSCAFP00000003214	ENSMUSP00000100008
ENSCAFP00000019853	ENSMUSP00000040208
ENSCAFP00000013655	ENSMUSP00000028663
ENSCAFP00000016706	ENSMUSP00000075779
ENSCAFP00000029332	ENSMUSP00000004134
ENSCAFP00000021628	ENSMUSP00000027367
ENSCAFP00000000428	ENSMUSP00000100891
ENSCAFP00000019955	ENSMUSP00000047543
ENSCAFP00000039138	ENSMUSP00000115378
ENSCAFP00000010567	ENSMUSP00000022262
ENSCAFP00000029447	ENSMUSP00000128052
ENSCAFP00000043191	ENSMUSP00000135039
ENSCAFP00000033076	ENSMUSP00000103916
ENSCAFP00000008388	ENSMUSP00000032818
ENSCAFP00000008356	ENSMUSP00000055562
ENSCAFP00000038035	ENSMUSP00000101331
ENSCAFP00000006864	ENSMUSP00000037377
ENSCAFP00000001273	ENSMUSP00000043826
ENSCAFP00000001277	ENSMUSP00000019012
ENSCAFP00000014031	ENSMUSP00000127149
ENSCAFP00000001995	ENSMUSP00000050123
ENSCAFP00000021489	ENSMUSP00000034547
ENSCAFP00000025043	ENSMUSP00000021277
ENSCAFP00000031056	ENSMUSP00000083426
ENSCAFP00000004178	ENSMUSP00000068178
ENSCAFP00000014005	ENSMUSP00000045637
ENSCAFP00000000950	ENSMUSP00000048719
ENSCAFP00000003850	ENSMUSP00000095420
ENSCAFP00000017744	ENSMUSP00000023550
ENSCAFP00000021105	ENSMUSP00000028392
ENSCAFP00000014084	ENSMUSP00000041839
ENSCAFP00000010648	ENSMUSP00000086422
ENSCAFP00000008702	ENSMUSP00000026624
ENSCAFP00000008708	ENSMUSP00000110373
ENSCAFP00000012933	ENSMUSP00000025989
ENSCAFP00000023570	ENSMUSP00000021443
ENSCAFP00000037367	ENSMUSP00000071578
ENSCAFP00000016218	ENSMUSP00000120531
ENSCAFP00000010863	ENSMUSP00000039737
ENSCAFP00000006319	ENSMUSP00000110558
ENSCAFP00000022163	ENSMUSP00000099399
ENSCAFP00000018366	ENSMUSP00000015137
ENSCAFP00000019243	ENSMUSP00000099162
ENSCAFP00000003034	ENSMUSP00000050087
ENSCAFP00000023440	ENSMUSP00000032272
ENSCAFP00000013014	ENSMUSP00000108593
ENSCAFP00000028563	ENSMUSP00000024702
ENSCAFP00000013489	ENSMUSP00000052258
ENSCAFP00000025484	ENSMUSP00000019333
ENSCAFP00000039273	ENSMUSP00000046467
ENSCAFP00000020508	ENSMUSP00000114843
ENSCAFP00000042695	ENSMUSP00000137440
ENSCAFP00000033194	ENSMUSP00000002259
ENSCAFP00000025174	ENSMUSP00000003912
ENSCAFP00000023064	ENSMUSP00000019876
ENSCAFP00000000683	ENSMUSP00000006949
ENSCAFP00000014845	ENSMUSP00000000219
ENSCAFP00000038688	ENSMUSP00000087257
ENSCAFP00000022249	ENSMUSP00000025929
ENSCAFP00000028685	ENSMUSP00000036289
ENSCAFP00000020020	ENSMUSP00000102613
ENSCAFP00000022558	ENSMUSP00000028844
ENSCAFP00000015422	ENSMUSP00000031530
ENSCAFP00000010466	ENSMUSP00000086460
ENSCAFP00000001949	ENSMUSP00000105249
ENSCAFP00000020485	ENSMUSP00000108205
ENSCAFP00000020480	ENSMUSP00000040524
ENSCAFP00000002291	ENSMUSP00000047402
ENSCAFP00000009167	ENSMUSP00000105815
ENSCAFP00000021793	ENSMUSP00000026537
ENSCAFP00000014950	ENSMUSP00000038373
ENSCAFP00000019705	ENSMUSP00000111977
ENSCAFP00000008329	ENSMUSP00000026665
ENSCAFP00000001948	ENSMUSP00000105245
ENSCAFP00000041401	ENSMUSP00000026663
ENSCAFP00000037305	ENSMUSP00000026662
ENSCAFP00000010378	ENSMUSP00000107048
ENSCAFP00000037084	ENSMUSP00000078374
ENSCAFP00000000717	ENSMUSP00000022952
ENSCAFP00000005619	ENSMUSP00000055486
ENSCAFP00000017538	ENSMUSP00000112076
ENSCAFP00000024195	ENSMUSP00000025642
ENSCAFP00000004803	ENSMUSP00000081572
ENSCAFP00000006011	ENSMUSP00000019911
ENSCAFP00000014332	ENSMUSP00000057365
ENSCAFP00000005509	ENSMUSP00000108633
ENSCAFP00000039438	ENSMUSP00000048642
ENSCAFP00000029424	ENSMUSP00000127071
ENSCAFP00000015255	ENSMUSP00000030585
ENSCAFP00000039565	ENSMUSP00000037764
ENSCAFP00000040522	ENSMUSP00000018571
ENSCAFP00000022665	ENSMUSP00000039760
ENSCAFP00000030496	ENSMUSP00000101964
ENSCAFP00000011571	ENSMUSP00000088231
ENSCAFP00000001464	ENSMUSP00000104725
ENSCAFP00000016780	ENSMUSP00000001079
ENSCAFP00000021916	ENSMUSP00000045955
ENSCAFP00000003365	ENSMUSP00000095702
ENSCAFP00000024521	ENSMUSP00000118474
ENSCAFP00000025335	ENSMUSP00000112820
ENSCAFP00000019525	ENSMUSP00000026750
ENSCAFP00000018607	ENSMUSP00000030645
ENSCAFP00000018970	ENSMUSP00000030627
ENSCAFP00000033031	ENSMUSP00000130767
ENSCAFP00000017570	ENSMUSP00000032766
ENSCAFP00000003128	ENSMUSP00000024721
ENSCAFP00000018721	ENSMUSP00000003681
ENSCAFP00000018795	ENSMUSP00000019512
ENSCAFP00000018793	ENSMUSP00000065084
ENSCAFP00000028230	ENSMUSP00000021177
ENSCAFP00000028228	ENSMUSP00000128063
ENSCAFP00000011759	ENSMUSP00000078547
ENSCAFP00000025812	ENSMUSP00000034817
ENSCAFP00000024772	ENSMUSP00000114166
ENSCAFP00000042260	ENSMUSP00000069127
ENSCAFP00000025138	ENSMUSP00000029674
ENSCAFP00000011070	ENSMUSP00000076115
ENSCAFP00000025134	ENSMUSP00000029673
ENSCAFP00000025132	ENSMUSP00000029566
ENSCAFP00000028170	ENSMUSP00000033532
ENSCAFP00000001330	ENSMUSP00000051479
ENSCAFP00000027044	ENSMUSP00000060749
ENSCAFP00000007214	ENSMUSP00000136054
ENSCAFP00000016816	ENSMUSP00000110435
ENSCAFP00000017836	ENSMUSP00000035220
ENSCAFP00000005888	ENSMUSP00000039797
ENSCAFP00000031475	ENSMUSP00000102288
ENSCAFP00000016544	ENSMUSP00000026973
ENSCAFP00000035741	ENSMUSP00000074113
ENSCAFP00000019186	ENSMUSP00000099334
ENSCAFP00000013509	ENSMUSP00000088098
ENSCAFP00000001961	ENSMUSP00000047864
ENSCAFP00000020836	ENSMUSP00000099973
ENSCAFP00000010865	ENSMUSP00000028982
ENSCAFP00000012051	ENSMUSP00000036484
ENSCAFP00000016600	ENSMUSP00000056655
ENSCAFP00000023837	ENSMUSP00000108207
ENSCAFP00000023208	ENSMUSP00000098558
ENSCAFP00000014548	ENSMUSP00000134205
ENSCAFP00000026286	ENSMUSP00000033207
ENSCAFP00000031540	ENSMUSP00000074115
ENSCAFP00000037592	ENSMUSP00000036749
ENSCAFP00000007638	ENSMUSP00000078245
ENSCAFP00000025421	ENSMUSP00000034121
ENSCAFP00000011020	ENSMUSP00000083928
ENSCAFP00000018084	ENSMUSP00000095949
ENSCAFP00000035261	ENSMUSP00000029120
ENSCAFP00000002227	ENSMUSP00000071120
ENSCAFP00000021824	ENSMUSP00000051035
ENSCAFP00000017774	ENSMUSP00000007735
ENSCAFP00000015566	ENSMUSP00000000421
ENSCAFP00000038133	ENSMUSP00000062783
ENSCAFP00000025970	ENSMUSP00000021617
ENSCAFP00000003986	ENSMUSP00000020551
ENSCAFP00000011747	ENSMUSP00000087810
ENSCAFP00000002595	ENSMUSP00000112965
ENSCAFP00000024293	ENSMUSP00000017552
ENSCAFP00000013049	ENSMUSP00000003442
ENSCAFP00000008647	ENSMUSP00000077438
ENSCAFP00000006688	ENSMUSP00000110371
ENSCAFP00000011027	ENSMUSP00000078690
ENSCAFP00000024648	ENSMUSP00000020543
ENSCAFP00000022636	ENSMUSP00000125857
ENSCAFP00000040552	ENSMUSP00000137079
ENSCAFP00000012980	ENSMUSP00000005233
ENSCAFP00000037595	ENSMUSP00000098056
ENSCAFP00000010977	ENSMUSP00000034093
ENSCAFP00000009092	ENSMUSP00000024884
ENSCAFP00000031798	ENSMUSP00000113840
ENSCAFP00000010280	ENSMUSP00000037079
ENSCAFP00000038758	ENSMUSP00000125335
ENSCAFP00000010588	ENSMUSP00000106770
ENSCAFP00000006360	ENSMUSP00000099765
ENSCAFP00000013503	ENSMUSP00000066977
ENSCAFP00000014871	ENSMUSP00000045454
ENSCAFP00000025411	ENSMUSP00000109203
ENSCAFP00000014076	ENSMUSP00000136026
ENSCAFP00000001020	ENSMUSP00000035437
ENSCAFP00000019548	ENSMUSP00000101724
ENSCAFP00000009901	ENSMUSP00000105915
ENSCAFP00000013146	ENSMUSP00000135500
ENSCAFP00000016774	ENSMUSP00000103243
ENSCAFP00000010030	ENSMUSP00000039395
ENSCAFP00000035163	ENSMUSP00000054798
ENSCAFP00000011319	ENSMUSP00000085124
ENSCAFP00000011329	ENSMUSP00000061963
ENSCAFP00000017375	ENSMUSP00000099628
ENSCAFP00000000433	ENSMUSP00000101184
ENSCAFP00000032113	ENSMUSP00000104543
ENSCAFP00000014411	ENSMUSP00000105790
ENSCAFP00000007406	ENSMUSP00000042155
ENSCAFP00000017370	ENSMUSP00000099776
ENSCAFP00000019021	ENSMUSP00000007444
ENSCAFP00000018105	ENSMUSP00000027185
ENSCAFP00000039971	ENSMUSP00000034049
ENSCAFP00000005851	ENSMUSP00000088723
ENSCAFP00000030494	ENSMUSP00000029486
ENSCAFP00000005932	ENSMUSP00000075990
ENSCAFP00000023239	ENSMUSP00000069429
ENSCAFP00000037697	ENSMUSP00000064986
ENSCAFP00000011036	ENSMUSP00000134380
ENSCAFP00000040238	ENSMUSP00000109423
ENSCAFP00000016496	ENSMUSP00000029740
ENSCAFP00000038105	ENSMUSP00000021950
ENSCAFP00000017015	ENSMUSP00000023531
ENSCAFP00000015406	ENSMUSP00000099368
ENSCAFP00000017358	ENSMUSP00000085285
ENSCAFP00000033221	ENSMUSP00000091845
ENSCAFP00000030188	ENSMUSP00000005841
ENSCAFP00000018035	ENSMUSP00000034629
ENSCAFP00000001608	ENSMUSP00000005256
ENSCAFP00000008168	ENSMUSP00000004673
ENSCAFP00000029552	ENSMUSP00000044430
ENSCAFP00000001478	ENSMUSP00000066741
ENSCAFP00000000973	ENSMUSP00000105926
ENSCAFP00000012693	ENSMUSP00000129278
ENSCAFP00000006624	ENSMUSP00000032559
ENSCAFP00000039140	ENSMUSP00000099907
ENSCAFP00000001731	ENSMUSP00000025224
ENSCAFP00000017345	ENSMUSP00000026076
ENSCAFP00000014779	ENSMUSP00000022699
ENSCAFP00000009362	ENSMUSP00000028787
ENSCAFP00000003171	ENSMUSP00000085794
ENSCAFP00000002671	ENSMUSP00000093908
ENSCAFP00000020430	ENSMUSP00000063277
ENSCAFP00000041128	ENSMUSP00000129522
ENSCAFP00000018474	ENSMUSP00000118179
ENSCAFP00000018910	ENSMUSP00000013130
ENSCAFP00000006277	ENSMUSP00000019220
ENSCAFP00000008904	ENSMUSP00000120830
ENSCAFP00000019300	ENSMUSP00000023457
ENSCAFP00000024463	ENSMUSP00000005336
ENSCAFP00000013302	ENSMUSP00000046598
ENSCAFP00000019563	ENSMUSP00000023561
ENSCAFP00000012325	ENSMUSP00000087073
ENSCAFP00000018471	ENSMUSP00000006367
ENSCAFP00000008772	ENSMUSP00000081044
ENSCAFP00000021445	ENSMUSP00000084910
ENSCAFP00000029991	ENSMUSP00000108504
ENSCAFP00000029989	ENSMUSP00000108498
ENSCAFP00000016464	ENSMUSP00000027649
ENSCAFP00000022151	ENSMUSP00000047123
ENSCAFP00000013268	ENSMUSP00000059720
ENSCAFP00000040383	ENSMUSP00000030475
ENSCAFP00000006600	ENSMUSP00000028034
ENSCAFP00000024249	ENSMUSP00000079692
ENSCAFP00000018439	ENSMUSP00000057197
ENSCAFP00000007772	ENSMUSP00000129122
ENSCAFP00000017025	ENSMUSP00000133073
ENSCAFP00000014905	ENSMUSP00000027695
ENSCAFP00000030422	ENSMUSP00000022851
ENSCAFP00000001767	ENSMUSP00000121775
ENSCAFP00000029124	ENSMUSP00000036774
ENSCAFP00000021126	ENSMUSP00000138370
ENSCAFP00000003364	ENSMUSP00000114458
ENSCAFP00000017666	ENSMUSP00000124344
ENSCAFP00000021486	ENSMUSP00000035918
ENSCAFP00000015674	ENSMUSP00000001240
ENSCAFP00000001094	ENSMUSP00000024594
ENSCAFP00000037339	ENSMUSP00000068690
ENSCAFP00000011130	ENSMUSP00000041307
ENSCAFP00000020487	ENSMUSP00000056378
ENSCAFP00000023701	ENSMUSP00000019362
ENSCAFP00000017997	ENSMUSP00000003318
ENSCAFP00000028442	ENSMUSP00000030948
ENSCAFP00000020741	ENSMUSP00000034566
ENSCAFP00000027973	ENSMUSP00000090568
ENSCAFP00000017214	ENSMUSP00000053783
ENSCAFP00000030290	ENSMUSP00000038662
ENSCAFP00000041636	ENSMUSP00000002572
ENSCAFP00000006867	ENSMUSP00000021077
ENSCAFP00000039949	ENSMUSP00000034618
ENSCAFP00000029219	ENSMUSP00000039058
ENSCAFP00000040183	ENSMUSP00000113333
ENSCAFP00000040856	ENSMUSP00000096457
ENSCAFP00000012369	ENSMUSP00000088179
ENSCAFP00000007768	ENSMUSP00000114974
ENSCAFP00000019747	ENSMUSP00000032309
ENSCAFP00000002420	ENSMUSP00000124931
ENSCAFP00000017919	ENSMUSP00000002397
ENSCAFP00000019709	ENSMUSP00000026328
ENSCAFP00000005822	ENSMUSP00000076336
ENSCAFP00000009813	ENSMUSP00000074392
ENSCAFP00000017928	ENSMUSP00000123700
ENSCAFP00000019457	ENSMUSP00000102926
ENSCAFP00000028099	ENSMUSP00000002911
ENSCAFP00000024572	ENSMUSP00000021567
ENSCAFP00000019733	ENSMUSP00000109245
ENSCAFP00000022925	ENSMUSP00000038916
ENSCAFP00000017040	ENSMUSP00000042294
ENSCAFP00000016758	ENSMUSP00000098701
ENSCAFP00000023610	ENSMUSP00000100070
ENSCAFP00000001305	ENSMUSP00000104641
ENSCAFP00000008511	ENSMUSP00000025212
ENSCAFP00000033991	ENSMUSP00000041436
ENSCAFP00000022144	ENSMUSP00000027405
ENSCAFP00000017607	ENSMUSP00000026084
ENSCAFP00000014908	ENSMUSP00000046924
ENSCAFP00000021577	ENSMUSP00000052202
ENSCAFP00000013880	ENSMUSP00000048119
ENSCAFP00000024714	ENSMUSP00000001455
ENSCAFP00000012216	ENSMUSP00000132547
ENSCAFP00000016212	ENSMUSP00000107284
ENSCAFP00000016565	ENSMUSP00000029611
ENSCAFP00000001404	ENSMUSP00000084055
ENSCAFP00000039975	ENSMUSP00000031319
ENSCAFP00000034480	ENSMUSP00000031318
ENSCAFP00000024678	ENSMUSP00000136280
ENSCAFP00000008945	ENSMUSP00000054385
ENSCAFP00000020118	ENSMUSP00000120125
ENSCAFP00000006046	ENSMUSP00000024657
ENSCAFP00000019820	ENSMUSP00000128224
ENSCAFP00000023307	ENSMUSP00000039648
ENSCAFP00000023981	ENSMUSP00000104273
ENSCAFP00000038735	ENSMUSP00000136181
ENSCAFP00000018762	ENSMUSP00000025826
ENSCAFP00000021152	ENSMUSP00000112685
ENSCAFP00000023648	ENSMUSP00000059896
ENSCAFP00000023347	ENSMUSP00000093699
ENSCAFP00000021598	ENSMUSP00000053690
ENSCAFP00000007949	ENSMUSP00000070825
ENSCAFP00000031657	ENSMUSP00000103207
ENSCAFP00000023203	ENSMUSP00000127575
ENSCAFP00000009788	ENSMUSP00000110684
ENSCAFP00000019146	ENSMUSP00000020106
ENSCAFP00000022671	ENSMUSP00000035512
ENSCAFP00000036018	ENSMUSP00000106163
ENSCAFP00000013030	ENSMUSP00000086640
ENSCAFP00000009823	ENSMUSP00000025377
ENSCAFP00000021055	ENSMUSP00000031003
ENSCAFP00000016052	ENSMUSP00000040321
ENSCAFP00000000505	ENSMUSP00000020316
ENSCAFP00000015041	ENSMUSP00000054126
ENSCAFP00000008270	ENSMUSP00000033939
ENSCAFP00000014093	ENSMUSP00000026217
ENSCAFP00000002855	ENSMUSP00000001507
ENSCAFP00000011244	ENSMUSP00000025946
ENSCAFP00000013234	ENSMUSP00000076886
ENSCAFP00000031125	ENSMUSP00000054070
ENSCAFP00000014261	ENSMUSP00000035326
ENSCAFP00000025742	ENSMUSP00000033010
ENSCAFP00000017640	ENSMUSP00000023555
ENSCAFP00000006568	ENSMUSP00000102095
ENSCAFP00000022112	ENSMUSP00000128703
ENSCAFP00000011253	ENSMUSP00000128464
ENSCAFP00000029125	ENSMUSP00000041767
ENSCAFP00000000330	ENSMUSP00000020158
ENSCAFP00000010889	ENSMUSP00000086034
ENSCAFP00000013756	ENSMUSP00000018005
ENSCAFP00000001697	ENSMUSP00000025046
ENSCAFP00000016515	ENSMUSP00000035214
ENSCAFP00000017904	ENSMUSP00000082091
ENSCAFP00000005360	ENSMUSP00000101708
ENSCAFP00000014310	ENSMUSP00000047128
ENSCAFP00000014317	ENSMUSP00000110916
ENSCAFP00000014316	ENSMUSP00000034448
ENSCAFP00000031950	ENSMUSP00000109253
ENSCAFP00000006929	ENSMUSP00000055803
ENSCAFP00000002716	ENSMUSP00000055110
ENSCAFP00000002708	ENSMUSP00000030136
ENSCAFP00000024352	ENSMUSP00000074063
ENSCAFP00000042298	ENSMUSP00000034053
ENSCAFP00000001186	ENSMUSP00000018755
ENSCAFP00000013738	ENSMUSP00000116200
ENSCAFP00000015252	ENSMUSP00000030581
ENSCAFP00000000907	ENSMUSP00000065544
ENSCAFP00000005673	ENSMUSP00000101146
ENSCAFP00000018229	ENSMUSP00000045945
ENSCAFP00000007958	ENSMUSP00000035112
ENSCAFP00000012755	ENSMUSP00000031331
ENSCAFP00000024883	ENSMUSP00000021666
ENSCAFP00000003300	ENSMUSP00000027251
ENSCAFP00000000218	ENSMUSP00000112563
ENSCAFP00000002810	ENSMUSP00000024749
ENSCAFP00000013822	ENSMUSP00000022172
ENSCAFP00000002327	ENSMUSP00000024786
ENSCAFP00000023193	ENSMUSP00000076864
ENSCAFP00000036381	ENSMUSP00000044938
ENSCAFP00000005050	ENSMUSP00000031533
ENSCAFP00000021279	ENSMUSP00000098108
ENSCAFP00000006854	ENSMUSP00000044517
ENSCAFP00000038912	ENSMUSP00000108620
ENSCAFP00000012330	ENSMUSP00000096688
ENSCAFP00000026888	ENSMUSP00000056464
ENSCAFP00000022210	ENSMUSP00000064758
ENSCAFP00000035204	ENSMUSP00000021466
ENSCAFP00000017625	ENSMUSP00000029752
ENSCAFP00000015421	ENSMUSP00000032728
ENSCAFP00000012439	ENSMUSP00000112283
ENSCAFP00000002408	ENSMUSP00000030221
ENSCAFP00000025394	ENSMUSP00000044955
ENSCAFP00000027748	ENSMUSP00000099851
ENSCAFP00000002907	ENSMUSP00000042177
ENSCAFP00000027318	ENSMUSP00000040126
ENSCAFP00000009609	ENSMUSP00000080111
ENSCAFP00000007191	ENSMUSP00000130957
ENSCAFP00000038162	ENSMUSP00000108531
ENSCAFP00000006613	ENSMUSP00000078806
ENSCAFP00000006591	ENSMUSP00000110230
ENSCAFP00000006617	ENSMUSP00000053643
ENSCAFP00000041236	ENSMUSP00000072868
ENSCAFP00000023408	ENSMUSP00000113053
ENSCAFP00000025331	ENSMUSP00000053408
ENSCAFP00000000632	ENSMUSP00000020378
ENSCAFP00000007322	ENSMUSP00000102014
ENSCAFP00000027917	ENSMUSP00000025036
ENSCAFP00000011841	ENSMUSP00000130604
ENSCAFP00000013354	ENSMUSP00000099404
ENSCAFP00000029622	ENSMUSP00000079991
ENSCAFP00000017021	ENSMUSP00000038361
ENSCAFP00000027910	ENSMUSP00000091541
ENSCAFP00000026955	ENSMUSP00000002549
ENSCAFP00000017168	ENSMUSP00000088291
ENSCAFP00000015093	ENSMUSP00000057282
ENSCAFP00000000383	ENSMUSP00000019997
ENSCAFP00000018785	ENSMUSP00000101763
ENSCAFP00000009652	ENSMUSP00000016033
ENSCAFP00000015520	ENSMUSP00000076564
ENSCAFP00000018660	ENSMUSP00000027487
ENSCAFP00000015194	ENSMUSP00000096972
ENSCAFP00000003492	ENSMUSP00000001166
ENSCAFP00000003495	ENSMUSP00000121317
ENSCAFP00000001851	ENSMUSP00000113042
ENSCAFP00000011084	ENSMUSP00000032705
ENSCAFP00000007042	ENSMUSP00000107492
ENSCAFP00000001353	ENSMUSP00000003843
ENSCAFP00000018789	ENSMUSP00000050979
ENSCAFP00000014522	ENSMUSP00000008907
ENSCAFP00000016886	ENSMUSP00000050581
ENSCAFP00000009921	ENSMUSP00000023356
ENSCAFP00000042263	ENSMUSP00000006762
ENSCAFP00000029813	ENSMUSP00000044624
ENSCAFP00000020882	ENSMUSP00000045676
ENSCAFP00000031556	ENSMUSP00000097100
ENSCAFP00000013258	ENSMUSP00000026150
ENSCAFP00000024881	ENSMUSP00000119102
ENSCAFP00000005620	ENSMUSP00000019939
ENSCAFP00000039499	ENSMUSP00000044165
ENSCAFP00000024751	ENSMUSP00000021246
ENSCAFP00000023402	ENSMUSP00000099624
ENSCAFP00000024702	ENSMUSP00000109398
ENSCAFP00000011706	ENSMUSP00000126383
ENSCAFP00000015723	ENSMUSP00000066244
ENSCAFP00000000283	ENSMUSP00000090335
ENSCAFP00000023115	ENSMUSP00000099408
ENSCAFP00000020859	ENSMUSP00000088271
ENSCAFP00000038093	ENSMUSP00000130176
ENSCAFP00000027814	ENSMUSP00000074899
ENSCAFP00000028388	ENSMUSP00000020461
ENSCAFP00000042477	ENSMUSP00000052863
ENSCAFP00000004172	ENSMUSP00000108841
ENSCAFP00000018307	ENSMUSP00000088935
ENSCAFP00000000816	ENSMUSP00000023289
ENSCAFP00000033052	ENSMUSP00000071933
ENSCAFP00000014144	ENSMUSP00000114272
ENSCAFP00000020010	ENSMUSP00000032259
ENSCAFP00000036599	ENSMUSP00000062024
ENSCAFP00000041617	ENSMUSP00000110524
ENSCAFP00000002320	ENSMUSP00000094916
ENSCAFP00000005041	ENSMUSP00000111137
ENSCAFP00000009713	ENSMUSP00000108948
ENSCAFP00000023435	ENSMUSP00000111405
ENSCAFP00000012717	ENSMUSP00000081714
ENSCAFP00000005794	ENSMUSP00000051468
ENSCAFP00000018391	ENSMUSP00000084904
ENSCAFP00000014186	ENSMUSP00000048214
ENSCAFP00000041431	ENSMUSP00000060255
ENSCAFP00000014382	ENSMUSP00000056147
ENSCAFP00000003747	ENSMUSP00000101914
ENSCAFP00000000417	ENSMUSP00000015645
ENSCAFP00000013767	ENSMUSP00000064128
ENSCAFP00000002536	ENSMUSP00000112617
ENSCAFP00000019786	ENSMUSP00000050246
ENSCAFP00000018798	ENSMUSP00000062016
ENSCAFP00000030927	ENSMUSP00000033255
ENSCAFP00000026625	ENSMUSP00000033263
ENSCAFP00000037718	ENSMUSP00000056015
ENSCAFP00000037639	ENSMUSP00000034802
ENSCAFP00000025481	ENSMUSP00000129483
ENSCAFP00000014524	ENSMUSP00000056872
ENSCAFP00000014568	ENSMUSP00000026239
ENSCAFP00000004275	ENSMUSP00000020767
ENSCAFP00000012522	ENSMUSP00000062078
ENSCAFP00000008250	ENSMUSP00000033938
ENSCAFP00000022246	ENSMUSP00000105705
ENSCAFP00000000318	ENSMUSP00000067884
ENSCAFP00000025287	ENSMUSP00000000811
ENSCAFP00000007038	ENSMUSP00000133065
ENSCAFP00000036910	ENSMUSP00000116130
ENSCAFP00000002657	ENSMUSP00000056099
ENSCAFP00000028760	ENSMUSP00000003436
ENSCAFP00000016690	ENSMUSP00000040505
ENSCAFP00000014415	ENSMUSP00000032717
ENSCAFP00000013803	ENSMUSP00000060424
ENSCAFP00000011144	ENSMUSP00000025944
ENSCAFP00000007481	ENSMUSP00000041906
ENSCAFP00000025455	ENSMUSP00000129772
ENSCAFP00000016451	ENSMUSP00000132673
ENSCAFP00000003821	ENSMUSP00000125840
ENSCAFP00000034839	ENSMUSP00000026577
ENSCAFP00000018743	ENSMUSP00000052776
ENSCAFP00000029326	ENSMUSP00000042004
ENSCAFP00000019360	ENSMUSP00000025850
ENSCAFP00000007787	ENSMUSP00000031017
ENSCAFP00000006628	ENSMUSP00000003640
ENSCAFP00000025086	ENSMUSP00000021674
ENSCAFP00000016769	ENSMUSP00000106906
ENSCAFP00000028783	ENSMUSP00000019464
ENSCAFP00000015395	ENSMUSP00000080325
ENSCAFP00000024743	ENSMUSP00000044276
ENSCAFP00000003245	ENSMUSP00000027247
ENSCAFP00000003160	ENSMUSP00000031145
ENSCAFP00000035560	ENSMUSP00000131631
ENSCAFP00000016788	ENSMUSP00000027615
ENSCAFP00000039512	ENSMUSP00000051239
ENSCAFP00000037272	ENSMUSP00000065626
ENSCAFP00000041164	ENSMUSP00000075248
ENSCAFP00000001119	ENSMUSP00000040464
ENSCAFP00000019606	ENSMUSP00000135516
ENSCAFP00000020904	ENSMUSP00000080219
ENSCAFP00000027953	ENSMUSP00000110414
ENSCAFP00000019314	ENSMUSP00000108090
ENSCAFP00000000354	ENSMUSP00000111963
ENSCAFP00000005159	ENSMUSP00000054338
ENSCAFP00000002634	ENSMUSP00000042433
ENSCAFP00000023103	ENSMUSP00000017974
ENSCAFP00000015359	ENSMUSP00000028259
ENSCAFP00000026123	ENSMUSP00000043676
ENSCAFP00000021451	ENSMUSP00000098099
ENSCAFP00000019229	ENSMUSP00000061517
ENSCAFP00000013192	ENSMUSP00000036695
ENSCAFP00000036558	ENSMUSP00000054141
ENSCAFP00000038874	ENSMUSP00000037422
ENSCAFP00000026292	ENSMUSP00000129418
ENSCAFP00000031096	ENSMUSP00000057721
ENSCAFP00000028397	ENSMUSP00000099465
ENSCAFP00000026944	ENSMUSP00000054428
ENSCAFP00000025195	ENSMUSP00000057040
ENSCAFP00000039715	ENSMUSP00000061643
ENSCAFP00000012666	ENSMUSP00000034240
ENSCAFP00000002382	ENSMUSP00000004294
ENSCAFP00000036114	ENSMUSP00000131316
ENSCAFP00000028575	ENSMUSP00000137931
ENSCAFP00000031617	ENSMUSP00000055599
ENSCAFP00000033450	ENSMUSP00000099819
ENSCAFP00000028921	ENSMUSP00000019232
ENSCAFP00000011026	ENSMUSP00000026315
ENSCAFP00000037527	ENSMUSP00000085862
ENSCAFP00000028424	ENSMUSP00000006136
ENSCAFP00000021643	ENSMUSP00000000834
ENSCAFP00000027487	ENSMUSP00000005976
ENSCAFP00000004996	ENSMUSP00000050144
ENSCAFP00000000739	ENSMUSP00000025263
ENSCAFP00000000737	ENSMUSP00000025266
ENSCAFP00000007311	ENSMUSP00000108260
ENSCAFP00000002744	ENSMUSP00000132501
ENSCAFP00000002737	ENSMUSP00000015796
ENSCAFP00000002718	ENSMUSP00000111081
ENSCAFP00000004322	ENSMUSP00000012921
ENSCAFP00000009365	ENSMUSP00000059889
ENSCAFP00000012985	ENSMUSP00000002172
ENSCAFP00000016299	ENSMUSP00000088263
ENSCAFP00000036038	ENSMUSP00000107538
ENSCAFP00000027988	ENSMUSP00000077466
ENSCAFP00000026442	ENSMUSP00000104342
ENSCAFP00000005987	ENSMUSP00000132519
ENSCAFP00000038424	ENSMUSP00000096973
ENSCAFP00000026874	ENSMUSP00000051907
ENSCAFP00000018018	ENSMUSP00000050275
ENSCAFP00000013185	ENSMUSP00000114489
ENSCAFP00000007024	ENSMUSP00000099324
ENSCAFP00000002182	ENSMUSP00000086835
ENSCAFP00000012513	ENSMUSP00000115869
ENSCAFP00000008737	ENSMUSP00000075655
ENSCAFP00000035829	ENSMUSP00000025375
ENSCAFP00000015990	ENSMUSP00000124476
ENSCAFP00000040806	ENSMUSP00000056365
ENSCAFP00000033488	ENSMUSP00000062054
ENSCAFP00000037993	ENSMUSP00000055229
ENSCAFP00000002072	ENSMUSP00000050191
ENSCAFP00000024833	ENSMUSP00000056888
ENSCAFP00000037960	ENSMUSP00000082652
ENSCAFP00000009238	ENSMUSP00000119606
ENSCAFP00000030562	ENSMUSP00000018990
ENSCAFP00000009607	ENSMUSP00000037109
ENSCAFP00000000336	ENSMUSP00000001080
ENSCAFP00000014785	ENSMUSP00000139117
ENSCAFP00000014341	ENSMUSP00000045478
ENSCAFP00000036335	ENSMUSP00000105995
ENSCAFP00000036868	ENSMUSP00000086164
ENSCAFP00000016482	ENSMUSP00000022782
ENSCAFP00000011049	ENSMUSP00000114026
ENSCAFP00000000960	ENSMUSP00000022916
ENSCAFP00000010199	ENSMUSP00000054134
ENSCAFP00000009831	ENSMUSP00000079395
ENSCAFP00000011030	ENSMUSP00000043087
ENSCAFP00000029410	ENSMUSP00000118997
ENSCAFP00000013371	ENSMUSP00000127109
ENSCAFP00000009702	ENSMUSP00000033992
ENSCAFP00000021267	ENSMUSP00000111269
ENSCAFP00000002860	ENSMUSP00000020484
ENSCAFP00000005807	ENSMUSP00000000828
ENSCAFP00000014755	ENSMUSP00000038369
ENSCAFP00000009333	ENSMUSP00000063264
ENSCAFP00000028752	ENSMUSP00000109967
ENSCAFP00000001181	ENSMUSP00000019050
ENSCAFP00000021512	ENSMUSP00000009789
ENSCAFP00000008269	ENSMUSP00000055297
ENSCAFP00000040025	ENSMUSP00000021940
ENSCAFP00000040397	ENSMUSP00000117200
ENSCAFP00000000133	ENSMUSP00000040140
ENSCAFP00000026510	ENSMUSP00000091352
ENSCAFP00000029650	ENSMUSP00000034308
ENSCAFP00000020579	ENSMUSP00000112727
ENSCAFP00000030301	ENSMUSP00000029824
ENSCAFP00000010357	ENSMUSP00000083242
ENSCAFP00000012634	ENSMUSP00000031377
ENSCAFP00000009599	ENSMUSP00000131832
ENSCAFP00000026214	ENSMUSP00000068450
ENSCAFP00000027626	ENSMUSP00000030279
ENSCAFP00000026612	ENSMUSP00000108595
ENSCAFP00000019248	ENSMUSP00000027502
ENSCAFP00000042918	ENSMUSP00000053391
ENSCAFP00000010781	ENSMUSP00000028363
ENSCAFP00000040581	ENSMUSP00000063004
ENSCAFP00000010784	ENSMUSP00000028360
ENSCAFP00000010796	ENSMUSP00000110126
ENSCAFP00000014753	ENSMUSP00000062728
ENSCAFP00000032572	ENSMUSP00000049474
ENSCAFP00000024420	ENSMUSP00000040078
ENSCAFP00000010641	ENSMUSP00000100724
ENSCAFP00000022104	ENSMUSP00000022358
ENSCAFP00000013077	ENSMUSP00000067837
ENSCAFP00000035668	ENSMUSP00000016168
ENSCAFP00000014457	ENSMUSP00000104939
ENSCAFP00000002588	ENSMUSP00000063107
ENSCAFP00000014876	ENSMUSP00000061737
ENSCAFP00000007068	ENSMUSP00000030800
ENSCAFP00000004684	ENSMUSP00000000394
ENSCAFP00000018196	ENSMUSP00000072896
ENSCAFP00000008676	ENSMUSP00000047529
ENSCAFP00000015142	ENSMUSP00000027730
ENSCAFP00000008695	ENSMUSP00000000445
ENSCAFP00000013332	ENSMUSP00000072330
ENSCAFP00000010208	ENSMUSP00000016143
ENSCAFP00000017851	ENSMUSP00000081263
ENSCAFP00000005750	ENSMUSP00000101148
ENSCAFP00000001909	ENSMUSP00000110447
ENSCAFP00000022877	ENSMUSP00000006311
ENSCAFP00000005516	ENSMUSP00000103431
ENSCAFP00000011893	ENSMUSP00000060671
ENSCAFP00000024798	ENSMUSP00000060783
ENSCAFP00000006387	ENSMUSP00000040929
ENSCAFP00000012951	ENSMUSP00000086646
ENSCAFP00000025537	ENSMUSP00000058084
ENSCAFP00000007130	ENSMUSP00000064261
ENSCAFP00000002807	ENSMUSP00000103690
ENSCAFP00000022394	ENSMUSP00000099331
ENSCAFP00000035182	ENSMUSP00000129157
ENSCAFP00000019574	ENSMUSP00000099592
ENSCAFP00000035135	ENSMUSP00000107806
ENSCAFP00000024771	ENSMUSP00000001451
ENSCAFP00000019592	ENSMUSP00000041241
ENSCAFP00000028416	ENSMUSP00000043555
ENSCAFP00000010232	ENSMUSP00000108521
ENSCAFP00000021714	ENSMUSP00000120096
ENSCAFP00000021877	ENSMUSP00000029194
ENSCAFP00000028655	ENSMUSP00000030917
ENSCAFP00000033743	ENSMUSP00000055037
ENSCAFP00000039994	ENSMUSP00000132338
ENSCAFP00000030036	ENSMUSP00000029919
ENSCAFP00000030040	ENSMUSP00000036029
ENSCAFP00000022071	ENSMUSP00000081232
ENSCAFP00000033515	ENSMUSP00000124551
ENSCAFP00000023268	ENSMUSP00000030765
ENSCAFP00000023238	ENSMUSP00000026378
ENSCAFP00000023191	ENSMUSP00000026381
ENSCAFP00000023177	ENSMUSP00000044044
ENSCAFP00000023229	ENSMUSP00000026377
ENSCAFP00000010002	ENSMUSP00000028619
ENSCAFP00000001737	ENSMUSP00000132011
ENSCAFP00000029582	ENSMUSP00000044371
ENSCAFP00000011991	ENSMUSP00000097412
ENSCAFP00000038025	ENSMUSP00000097413
ENSCAFP00000012001	ENSMUSP00000075066
ENSCAFP00000002201	ENSMUSP00000110897
ENSCAFP00000029308	ENSMUSP00000029490
ENSCAFP00000034710	ENSMUSP00000066524
ENSCAFP00000034666	ENSMUSP00000134377
ENSCAFP00000029760	ENSMUSP00000129584
ENSCAFP00000017055	ENSMUSP00000022813
ENSCAFP00000014358	ENSMUSP00000021794
ENSCAFP00000017546	ENSMUSP00000104764
ENSCAFP00000009494	ENSMUSP00000033824
ENSCAFP00000027327	ENSMUSP00000052283
ENSCAFP00000040914	ENSMUSP00000041232
ENSCAFP00000032301	ENSMUSP00000099755
ENSCAFP00000014421	ENSMUSP00000048900
ENSCAFP00000014458	ENSMUSP00000116643
ENSCAFP00000019938	ENSMUSP00000032262
ENSCAFP00000019965	ENSMUSP00000107713
ENSCAFP00000019951	ENSMUSP00000063627
ENSCAFP00000019932	ENSMUSP00000056625
ENSCAFP00000019886	ENSMUSP00000107707
ENSCAFP00000019867	ENSMUSP00000032265
ENSCAFP00000024324	ENSMUSP00000021937
ENSCAFP00000038563	ENSMUSP00000109823
ENSCAFP00000026159	ENSMUSP00000066815
ENSCAFP00000008580	ENSMUSP00000049430
ENSCAFP00000005796	ENSMUSP00000102229
ENSCAFP00000002233	ENSMUSP00000099887
ENSCAFP00000009456	ENSMUSP00000123158
ENSCAFP00000026836	ENSMUSP00000025294
ENSCAFP00000002712	ENSMUSP00000118221
ENSCAFP00000015417	ENSMUSP00000028257
ENSCAFP00000039187	ENSMUSP00000112638
ENSCAFP00000016267	ENSMUSP00000022060
ENSCAFP00000027450	ENSMUSP00000110724
ENSCAFP00000011019	ENSMUSP00000116205
ENSCAFP00000010509	ENSMUSP00000028859
ENSCAFP00000021458	ENSMUSP00000063412
ENSCAFP00000007433	ENSMUSP00000063325
ENSCAFP00000010818	ENSMUSP00000126464
ENSCAFP00000024076	ENSMUSP00000115772
ENSCAFP00000024050	ENSMUSP00000124611
ENSCAFP00000018889	ENSMUSP00000025805
ENSCAFP00000004870	ENSMUSP00000030687
ENSCAFP00000001500	ENSMUSP00000090287
ENSCAFP00000010193	ENSMUSP00000041578
ENSCAFP00000000995	ENSMUSP00000067325
ENSCAFP00000011248	ENSMUSP00000054747
ENSCAFP00000013744	ENSMUSP00000081954
ENSCAFP00000004738	ENSMUSP00000132092
ENSCAFP00000008425	ENSMUSP00000058447
ENSCAFP00000040454	ENSMUSP00000060771
ENSCAFP00000007995	ENSMUSP00000092053
ENSCAFP00000018837	ENSMUSP00000025818
ENSCAFP00000015163	ENSMUSP00000023330
ENSCAFP00000014196	ENSMUSP00000040152
ENSCAFP00000026515	ENSMUSP00000084663
ENSCAFP00000007442	ENSMUSP00000032462
ENSCAFP00000035219	ENSMUSP00000017610
ENSCAFP00000040576	ENSMUSP00000020234
ENSCAFP00000022333	ENSMUSP00000110999
ENSCAFP00000029004	ENSMUSP00000056853
ENSCAFP00000011225	ENSMUSP00000072563
ENSCAFP00000034927	ENSMUSP00000085163
ENSCAFP00000034132	ENSMUSP00000062047
ENSCAFP00000016678	ENSMUSP00000047244
ENSCAFP00000028214	ENSMUSP00000112932
ENSCAFP00000027764	ENSMUSP00000087815
ENSCAFP00000001440	ENSMUSP00000020657
ENSCAFP00000027185	ENSMUSP00000016452
ENSCAFP00000040255	ENSMUSP00000137472
ENSCAFP00000042803	ENSMUSP00000078459
ENSCAFP00000027628	ENSMUSP00000038139
ENSCAFP00000009860	ENSMUSP00000038471
ENSCAFP00000016366	ENSMUSP00000016125
ENSCAFP00000042255	ENSMUSP00000058321
ENSCAFP00000003752	ENSMUSP00000030033
ENSCAFP00000009586	ENSMUSP00000044979
ENSCAFP00000037379	ENSMUSP00000055694
ENSCAFP00000024542	ENSMUSP00000078682
ENSCAFP00000022968	ENSMUSP00000010241
ENSCAFP00000036106	ENSMUSP00000079730
ENSCAFP00000028973	ENSMUSP00000109779
ENSCAFP00000005211	ENSMUSP00000127709
ENSCAFP00000010723	ENSMUSP00000022269
ENSCAFP00000014928	ENSMUSP00000062006
ENSCAFP00000010842	ENSMUSP00000028595
ENSCAFP00000030300	ENSMUSP00000113216
ENSCAFP00000010601	ENSMUSP00000059291
ENSCAFP00000003628	ENSMUSP00000027232
ENSCAFP00000015910	ENSMUSP00000030578
ENSCAFP00000001779	ENSMUSP00000131281
ENSCAFP00000008700	ENSMUSP00000020057
ENSCAFP00000005713	ENSMUSP00000003971
ENSCAFP00000036090	ENSMUSP00000015812
ENSCAFP00000007922	ENSMUSP00000037129
ENSCAFP00000002485	ENSMUSP00000099862
ENSCAFP00000019768	ENSMUSP00000044098
ENSCAFP00000037540	ENSMUSP00000030051
ENSCAFP00000027629	ENSMUSP00000054909
ENSCAFP00000041604	ENSMUSP00000099961
ENSCAFP00000000205	ENSMUSP00000025476
ENSCAFP00000027611	ENSMUSP00000017534
ENSCAFP00000003785	ENSMUSP00000029987
ENSCAFP00000014139	ENSMUSP00000099890
ENSCAFP00000021819	ENSMUSP00000043146
ENSCAFP00000030231	ENSMUSP00000042785
ENSCAFP00000029795	ENSMUSP00000068479
ENSCAFP00000005971	ENSMUSP00000030491
ENSCAFP00000001720	ENSMUSP00000132659
ENSCAFP00000010710	ENSMUSP00000084599
ENSCAFP00000040350	ENSMUSP00000001184
ENSCAFP00000021931	ENSMUSP00000039071
ENSCAFP00000024190	ENSMUSP00000021941
ENSCAFP00000020504	ENSMUSP00000070572
ENSCAFP00000001774	ENSMUSP00000037628
ENSCAFP00000011182	ENSMUSP00000128789
ENSCAFP00000014199	ENSMUSP00000124816
ENSCAFP00000019288	ENSMUSP00000056227
ENSCAFP00000011773	ENSMUSP00000084507
ENSCAFP00000010564	ENSMUSP00000041579
ENSCAFP00000014169	ENSMUSP00000046705
ENSCAFP00000001956	ENSMUSP00000023055
ENSCAFP00000025701	ENSMUSP00000020775
ENSCAFP00000026635	ENSMUSP00000008878
ENSCAFP00000019465	ENSMUSP00000032327
ENSCAFP00000019467	ENSMUSP00000061062
ENSCAFP00000006790	ENSMUSP00000061760
ENSCAFP00000011266	ENSMUSP00000054823
ENSCAFP00000042346	ENSMUSP00000019924
ENSCAFP00000012336	ENSMUSP00000038014
ENSCAFP00000015053	ENSMUSP00000072510
ENSCAFP00000025316	ENSMUSP00000112677
ENSCAFP00000025745	ENSMUSP00000078453
ENSCAFP00000011272	ENSMUSP00000058468
ENSCAFP00000008218	ENSMUSP00000126854
ENSCAFP00000036000	ENSMUSP00000126629
ENSCAFP00000039647	ENSMUSP00000066287
ENSCAFP00000009585	ENSMUSP00000033189
ENSCAFP00000036103	ENSMUSP00000031093
ENSCAFP00000040130	ENSMUSP00000047656
ENSCAFP00000020218	ENSMUSP00000106160
ENSCAFP00000025299	ENSMUSP00000059658
ENSCAFP00000003477	ENSMUSP00000060433
ENSCAFP00000014399	ENSMUSP00000067448
ENSCAFP00000008612	ENSMUSP00000032719
ENSCAFP00000015847	ENSMUSP00000067241
ENSCAFP00000003805	ENSMUSP00000096458
ENSCAFP00000014808	ENSMUSP00000122733
ENSCAFP00000015880	ENSMUSP00000123509
ENSCAFP00000005712	ENSMUSP00000020911
ENSCAFP00000016522	ENSMUSP00000065877
ENSCAFP00000042364	ENSMUSP00000022871
ENSCAFP00000038599	ENSMUSP00000017153
ENSCAFP00000008435	ENSMUSP00000133806
ENSCAFP00000011978	ENSMUSP00000097777
ENSCAFP00000012357	ENSMUSP00000000305
ENSCAFP00000012355	ENSMUSP00000091943
[truncated: 11,642 more rows]
