# Supplementary material for: Reconstruction of proto-vertebrate, proto-cyclostome and proto-gnathostome genomes provides new insights into early vertebrate evolution
Source: Nat Commun. 2021 Jul 23;12:4489. doi: 10.1038/s41467-021-24573-z (PMC8302630; doi:10.1038/s41467-021-24573-z)
Supplement: Supplementary file 4 — Supplementary Data 1 [file 41467_2021_24573_MOESM4_ESM.zip › SuppData1/orthologs/CANFA-ORYLA.txt]

ENSCAFP00000014731	ENSORLP00000017023
ENSCAFP00000004893	ENSORLP00000018100
ENSCAFP00000004893	ENSORLP00000011872
ENSCAFP00000000536	ENSORLP00000019139
ENSCAFP00000026820	ENSORLP00000021204
ENSCAFP00000014703	ENSORLP00000017158
ENSCAFP00000027009	ENSORLP00000011600
ENSCAFP00000014101	ENSORLP00000018033
ENSCAFP00000010599	ENSORLP00000014071
ENSCAFP00000041478	ENSORLP00000024532
ENSCAFP00000011228	ENSORLP00000003595
ENSCAFP00000025792	ENSORLP00000017662
ENSCAFP00000025906	ENSORLP00000001741
ENSCAFP00000020532	ENSORLP00000002049
ENSCAFP00000019636	ENSORLP00000003123
ENSCAFP00000008815	ENSORLP00000025526
ENSCAFP00000012433	ENSORLP00000003018
ENSCAFP00000022926	ENSORLP00000016722
ENSCAFP00000015206	ENSORLP00000025748
ENSCAFP00000003668	ENSORLP00000005821
ENSCAFP00000003657	ENSORLP00000005856
ENSCAFP00000035869	ENSORLP00000007952
ENSCAFP00000041440	ENSORLP00000001368
ENSCAFP00000026713	ENSORLP00000024257
ENSCAFP00000028894	ENSORLP00000003220
ENSCAFP00000028894	ENSORLP00000020860
ENSCAFP00000010159	ENSORLP00000001290
ENSCAFP00000027741	ENSORLP00000005579
ENSCAFP00000025741	ENSORLP00000008446
ENSCAFP00000025741	ENSORLP00000002593
ENSCAFP00000023060	ENSORLP00000008437
ENSCAFP00000023060	ENSORLP00000011200
ENSCAFP00000029957	ENSORLP00000008651
ENSCAFP00000007014	ENSORLP00000015785
ENSCAFP00000027190	ENSORLP00000011714
ENSCAFP00000012528	ENSORLP00000007515
ENSCAFP00000012512	ENSORLP00000000443
ENSCAFP00000025582	ENSORLP00000023088
ENSCAFP00000019089	ENSORLP00000018127
ENSCAFP00000035150	ENSORLP00000003515
ENSCAFP00000002012	ENSORLP00000015272
ENSCAFP00000012157	ENSORLP00000010748
ENSCAFP00000012157	ENSORLP00000016221
ENSCAFP00000024137	ENSORLP00000008997
ENSCAFP00000027297	ENSORLP00000006561
ENSCAFP00000018115	ENSORLP00000003243
ENSCAFP00000018115	ENSORLP00000013178
ENSCAFP00000017392	ENSORLP00000021323
ENSCAFP00000030690	ENSORLP00000021828
ENSCAFP00000025261	ENSORLP00000020822
ENSCAFP00000011525	ENSORLP00000021812
ENSCAFP00000012786	ENSORLP00000023561
ENSCAFP00000000688	ENSORLP00000006376
ENSCAFP00000028846	ENSORLP00000019321
ENSCAFP00000004119	ENSORLP00000005874
ENSCAFP00000019894	ENSORLP00000021980
ENSCAFP00000004239	ENSORLP00000006256
ENSCAFP00000041229	ENSORLP00000022436
ENSCAFP00000039048	ENSORLP00000003775
ENSCAFP00000025974	ENSORLP00000006361
ENSCAFP00000017436	ENSORLP00000018342
ENSCAFP00000000191	ENSORLP00000018930
ENSCAFP00000016481	ENSORLP00000010509
ENSCAFP00000011055	ENSORLP00000001148
ENSCAFP00000037675	ENSORLP00000019667
ENSCAFP00000028469	ENSORLP00000010566
ENSCAFP00000005175	ENSORLP00000002272
ENSCAFP00000000678	ENSORLP00000000244
ENSCAFP00000004185	ENSORLP00000004298
ENSCAFP00000001898	ENSORLP00000009022
ENSCAFP00000034643	ENSORLP00000010106
ENSCAFP00000010553	ENSORLP00000020930
ENSCAFP00000010553	ENSORLP00000018662
ENSCAFP00000013282	ENSORLP00000004264
ENSCAFP00000001467	ENSORLP00000022821
ENSCAFP00000028666	ENSORLP00000021772
ENSCAFP00000022241	ENSORLP00000010763
ENSCAFP00000016786	ENSORLP00000013654
ENSCAFP00000016786	ENSORLP00000025491
ENSCAFP00000018033	ENSORLP00000020331
ENSCAFP00000030540	ENSORLP00000007167
ENSCAFP00000035073	ENSORLP00000001018
ENSCAFP00000013243	ENSORLP00000018097
ENSCAFP00000014218	ENSORLP00000008607
ENSCAFP00000042751	ENSORLP00000022020
ENSCAFP00000019792	ENSORLP00000005695
ENSCAFP00000022068	ENSORLP00000022851
ENSCAFP00000023624	ENSORLP00000010817
ENSCAFP00000001306	ENSORLP00000007342
ENSCAFP00000020713	ENSORLP00000011413
ENSCAFP00000013047	ENSORLP00000022256
ENSCAFP00000026382	ENSORLP00000019505
ENSCAFP00000009752	ENSORLP00000004295
ENSCAFP00000023231	ENSORLP00000014720
ENSCAFP00000027825	ENSORLP00000012324
ENSCAFP00000021439	ENSORLP00000000585
ENSCAFP00000018637	ENSORLP00000020019
ENSCAFP00000018637	ENSORLP00000013874
ENSCAFP00000004138	ENSORLP00000005351
ENSCAFP00000025317	ENSORLP00000019519
ENSCAFP00000027841	ENSORLP00000018585
ENSCAFP00000029742	ENSORLP00000018984
ENSCAFP00000025289	ENSORLP00000012489
ENSCAFP00000029577	ENSORLP00000002135
ENSCAFP00000005947	ENSORLP00000025830
ENSCAFP00000021524	ENSORLP00000010622
ENSCAFP00000019815	ENSORLP00000010171
ENSCAFP00000031903	ENSORLP00000021378
ENSCAFP00000030461	ENSORLP00000021967
ENSCAFP00000030461	ENSORLP00000008922
ENSCAFP00000036507	ENSORLP00000010172
ENSCAFP00000029719	ENSORLP00000024935
ENSCAFP00000011995	ENSORLP00000012679
ENSCAFP00000021690	ENSORLP00000016516
ENSCAFP00000022596	ENSORLP00000011838
ENSCAFP00000023182	ENSORLP00000022565
ENSCAFP00000014825	ENSORLP00000015239
ENSCAFP00000007048	ENSORLP00000021947
ENSCAFP00000017550	ENSORLP00000011216
ENSCAFP00000037940	ENSORLP00000022337
ENSCAFP00000018354	ENSORLP00000022670
ENSCAFP00000024345	ENSORLP00000010397
ENSCAFP00000010341	ENSORLP00000009355
ENSCAFP00000010262	ENSORLP00000008594
ENSCAFP00000001922	ENSORLP00000008023
ENSCAFP00000005678	ENSORLP00000022797
ENSCAFP00000000979	ENSORLP00000011723
ENSCAFP00000022990	ENSORLP00000025157
ENSCAFP00000001491	ENSORLP00000001104
ENSCAFP00000018897	ENSORLP00000002977
ENSCAFP00000017225	ENSORLP00000018923
ENSCAFP00000001025	ENSORLP00000023720
ENSCAFP00000029725	ENSORLP00000012925
ENSCAFP00000013959	ENSORLP00000000034
ENSCAFP00000013459	ENSORLP00000013671
ENSCAFP00000007656	ENSORLP00000006742
ENSCAFP00000021476	ENSORLP00000014072
ENSCAFP00000004543	ENSORLP00000009294
ENSCAFP00000004543	ENSORLP00000006181
ENSCAFP00000042734	ENSORLP00000018956
ENSCAFP00000004699	ENSORLP00000014883
ENSCAFP00000023374	ENSORLP00000017224
ENSCAFP00000023374	ENSORLP00000004455
ENSCAFP00000033673	ENSORLP00000007557
ENSCAFP00000015628	ENSORLP00000007575
ENSCAFP00000041937	ENSORLP00000020818
ENSCAFP00000018097	ENSORLP00000016131
ENSCAFP00000018097	ENSORLP00000021474
ENSCAFP00000021381	ENSORLP00000002773
ENSCAFP00000021381	ENSORLP00000018416
ENSCAFP00000003057	ENSORLP00000015721
ENSCAFP00000042913	ENSORLP00000005075
ENSCAFP00000030233	ENSORLP00000004108
ENSCAFP00000030233	ENSORLP00000005033
ENSCAFP00000041421	ENSORLP00000015324
ENSCAFP00000007210	ENSORLP00000011019
ENSCAFP00000001179	ENSORLP00000002202
ENSCAFP00000032670	ENSORLP00000003059
ENSCAFP00000005013	ENSORLP00000018136
ENSCAFP00000027366	ENSORLP00000018833
ENSCAFP00000027533	ENSORLP00000004173
ENSCAFP00000019445	ENSORLP00000004274
ENSCAFP00000042805	ENSORLP00000015164
ENSCAFP00000015347	ENSORLP00000016308
ENSCAFP00000001267	ENSORLP00000024951
ENSCAFP00000036079	ENSORLP00000009657
ENSCAFP00000036079	ENSORLP00000018316
ENSCAFP00000007816	ENSORLP00000007380
ENSCAFP00000007816	ENSORLP00000013444
ENSCAFP00000011829	ENSORLP00000012886
ENSCAFP00000011829	ENSORLP00000001311
ENSCAFP00000030086	ENSORLP00000013607
ENSCAFP00000023803	ENSORLP00000025288
ENSCAFP00000001165	ENSORLP00000001374
ENSCAFP00000016128	ENSORLP00000014802
ENSCAFP00000040632	ENSORLP00000018111
ENSCAFP00000003004	ENSORLP00000005218
ENSCAFP00000025369	ENSORLP00000013299
ENSCAFP00000029086	ENSORLP00000016364
ENSCAFP00000026399	ENSORLP00000019561
ENSCAFP00000026399	ENSORLP00000011906
ENSCAFP00000008867	ENSORLP00000002839
ENSCAFP00000021003	ENSORLP00000014848
ENSCAFP00000003598	ENSORLP00000012741
ENSCAFP00000028722	ENSORLP00000011358
ENSCAFP00000034674	ENSORLP00000020718
ENSCAFP00000030999	ENSORLP00000017749
ENSCAFP00000009236	ENSORLP00000019122
ENSCAFP00000020942	ENSORLP00000019397
ENSCAFP00000036371	ENSORLP00000020399
ENSCAFP00000036371	ENSORLP00000003855
ENSCAFP00000016465	ENSORLP00000008892
ENSCAFP00000025949	ENSORLP00000008411
ENSCAFP00000025949	ENSORLP00000002451
ENSCAFP00000020623	ENSORLP00000001579
ENSCAFP00000019067	ENSORLP00000016596
ENSCAFP00000019067	ENSORLP00000012171
ENSCAFP00000002572	ENSORLP00000000631
ENSCAFP00000002573	ENSORLP00000000643
ENSCAFP00000015697	ENSORLP00000003863
ENSCAFP00000008315	ENSORLP00000003946
ENSCAFP00000023232	ENSORLP00000018264
ENSCAFP00000014368	ENSORLP00000004025
ENSCAFP00000001557	ENSORLP00000008236
ENSCAFP00000004162	ENSORLP00000015074
ENSCAFP00000023110	ENSORLP00000025646
ENSCAFP00000006542	ENSORLP00000008488
ENSCAFP00000022969	ENSORLP00000019732
ENSCAFP00000040206	ENSORLP00000019739
ENSCAFP00000003716	ENSORLP00000005562
ENSCAFP00000003708	ENSORLP00000005568
ENSCAFP00000012996	ENSORLP00000000954
ENSCAFP00000027024	ENSORLP00000022406
ENSCAFP00000028252	ENSORLP00000022541
ENSCAFP00000028252	ENSORLP00000021818
ENSCAFP00000018239	ENSORLP00000001585
ENSCAFP00000013467	ENSORLP00000024109
ENSCAFP00000006489	ENSORLP00000020061
ENSCAFP00000006489	ENSORLP00000013463
ENSCAFP00000021364	ENSORLP00000011283
ENSCAFP00000004775	ENSORLP00000022013
ENSCAFP00000010009	ENSORLP00000021863
ENSCAFP00000011007	ENSORLP00000007508
ENSCAFP00000001321	ENSORLP00000019672
ENSCAFP00000043077	ENSORLP00000013177
ENSCAFP00000041266	ENSORLP00000001420
ENSCAFP00000015470	ENSORLP00000021168
ENSCAFP00000015470	ENSORLP00000004254
ENSCAFP00000042532	ENSORLP00000008713
ENSCAFP00000042532	ENSORLP00000023858
ENSCAFP00000012421	ENSORLP00000025494
ENSCAFP00000024642	ENSORLP00000013846
ENSCAFP00000010770	ENSORLP00000004640
ENSCAFP00000024338	ENSORLP00000003433
ENSCAFP00000006187	ENSORLP00000009051
ENSCAFP00000025113	ENSORLP00000008276
ENSCAFP00000005216	ENSORLP00000014984
ENSCAFP00000017041	ENSORLP00000018887
ENSCAFP00000039810	ENSORLP00000005319
ENSCAFP00000020878	ENSORLP00000018843
ENSCAFP00000002131	ENSORLP00000014859
ENSCAFP00000028913	ENSORLP00000017630
ENSCAFP00000042339	ENSORLP00000002967
ENSCAFP00000008259	ENSORLP00000009719
ENSCAFP00000031887	ENSORLP00000016385
ENSCAFP00000020325	ENSORLP00000011881
ENSCAFP00000010756	ENSORLP00000004619
ENSCAFP00000008390	ENSORLP00000012934
ENSCAFP00000028873	ENSORLP00000014691
ENSCAFP00000025456	ENSORLP00000025699
ENSCAFP00000002279	ENSORLP00000025092
ENSCAFP00000002279	ENSORLP00000008947
ENSCAFP00000030020	ENSORLP00000007330
ENSCAFP00000029648	ENSORLP00000021066
ENSCAFP00000029648	ENSORLP00000017966
ENSCAFP00000018839	ENSORLP00000019821
ENSCAFP00000018839	ENSORLP00000011260
ENSCAFP00000019099	ENSORLP00000003189
ENSCAFP00000042471	ENSORLP00000015135
ENSCAFP00000037953	ENSORLP00000015125
ENSCAFP00000037953	ENSORLP00000011254
ENSCAFP00000009132	ENSORLP00000024718
ENSCAFP00000008783	ENSORLP00000013929
ENSCAFP00000013874	ENSORLP00000020501
ENSCAFP00000039644	ENSORLP00000005391
ENSCAFP00000017037	ENSORLP00000001836
ENSCAFP00000017037	ENSORLP00000002802
ENSCAFP00000010681	ENSORLP00000004251
ENSCAFP00000008523	ENSORLP00000007785
ENSCAFP00000021553	ENSORLP00000003955
ENSCAFP00000021553	ENSORLP00000005716
ENSCAFP00000029683	ENSORLP00000009447
ENSCAFP00000000032	ENSORLP00000025680
ENSCAFP00000039820	ENSORLP00000017370
ENSCAFP00000025905	ENSORLP00000015976
ENSCAFP00000025905	ENSORLP00000010846
ENSCAFP00000037408	ENSORLP00000014408
ENSCAFP00000024003	ENSORLP00000021608
ENSCAFP00000024003	ENSORLP00000014160
ENSCAFP00000005367	ENSORLP00000006974
ENSCAFP00000022150	ENSORLP00000004278
ENSCAFP00000029639	ENSORLP00000020050
ENSCAFP00000013939	ENSORLP00000008218
ENSCAFP00000018700	ENSORLP00000012723
ENSCAFP00000001191	ENSORLP00000007001
ENSCAFP00000001191	ENSORLP00000002142
ENSCAFP00000012166	ENSORLP00000014484
ENSCAFP00000023790	ENSORLP00000019891
ENSCAFP00000018292	ENSORLP00000019320
ENSCAFP00000018292	ENSORLP00000020797
ENSCAFP00000019683	ENSORLP00000004088
ENSCAFP00000014137	ENSORLP00000005176
ENSCAFP00000020384	ENSORLP00000010903
ENSCAFP00000009003	ENSORLP00000003924
ENSCAFP00000009003	ENSORLP00000005958
ENSCAFP00000026323	ENSORLP00000009004
ENSCAFP00000037494	ENSORLP00000016407
ENSCAFP00000017429	ENSORLP00000002498
ENSCAFP00000024276	ENSORLP00000005899
ENSCAFP00000005317	ENSORLP00000000178
ENSCAFP00000015478	ENSORLP00000018925
ENSCAFP00000027600	ENSORLP00000003200
ENSCAFP00000022673	ENSORLP00000016932
ENSCAFP00000001958	ENSORLP00000006703
ENSCAFP00000012263	ENSORLP00000020649
ENSCAFP00000006886	ENSORLP00000013120
ENSCAFP00000021570	ENSORLP00000009845
ENSCAFP00000013230	ENSORLP00000006238
ENSCAFP00000013230	ENSORLP00000011233
ENSCAFP00000002446	ENSORLP00000005200
ENSCAFP00000002925	ENSORLP00000025778
ENSCAFP00000011342	ENSORLP00000002793
ENSCAFP00000011342	ENSORLP00000007565
ENSCAFP00000027100	ENSORLP00000019101
ENSCAFP00000038401	ENSORLP00000008804
ENSCAFP00000038401	ENSORLP00000010408
ENSCAFP00000013877	ENSORLP00000000955
ENSCAFP00000005116	ENSORLP00000024303
ENSCAFP00000020107	ENSORLP00000007370
ENSCAFP00000020107	ENSORLP00000011202
ENSCAFP00000013583	ENSORLP00000002460
ENSCAFP00000004554	ENSORLP00000014546
ENSCAFP00000042713	ENSORLP00000025283
ENSCAFP00000042713	ENSORLP00000023562
ENSCAFP00000009964	ENSORLP00000025361
ENSCAFP00000004942	ENSORLP00000002544
ENSCAFP00000004942	ENSORLP00000013157
ENSCAFP00000020374	ENSORLP00000019751
ENSCAFP00000020374	ENSORLP00000013289
ENSCAFP00000015121	ENSORLP00000020092
ENSCAFP00000015121	ENSORLP00000007978
ENSCAFP00000027678	ENSORLP00000019342
ENSCAFP00000021753	ENSORLP00000022468
ENSCAFP00000028620	ENSORLP00000007005
ENSCAFP00000020375	ENSORLP00000015046
ENSCAFP00000020375	ENSORLP00000007689
ENSCAFP00000038936	ENSORLP00000006193
ENSCAFP00000004845	ENSORLP00000018788
ENSCAFP00000026000	ENSORLP00000008504
ENSCAFP00000026000	ENSORLP00000018750
ENSCAFP00000029873	ENSORLP00000002291
ENSCAFP00000000550	ENSORLP00000019227
ENSCAFP00000009897	ENSORLP00000014563
ENSCAFP00000031869	ENSORLP00000016522
ENSCAFP00000032071	ENSORLP00000018166
ENSCAFP00000001786	ENSORLP00000006852
ENSCAFP00000038509	ENSORLP00000019932
ENSCAFP00000037679	ENSORLP00000018275
ENSCAFP00000005292	ENSORLP00000005287
ENSCAFP00000011536	ENSORLP00000007697
ENSCAFP00000011536	ENSORLP00000001913
ENSCAFP00000015605	ENSORLP00000021170
ENSCAFP00000005101	ENSORLP00000006700
ENSCAFP00000024052	ENSORLP00000017682
ENSCAFP00000025530	ENSORLP00000008593
ENSCAFP00000009488	ENSORLP00000004579
ENSCAFP00000023599	ENSORLP00000005540
ENSCAFP00000007651	ENSORLP00000022648
ENSCAFP00000011875	ENSORLP00000010020
ENSCAFP00000024108	ENSORLP00000021423
ENSCAFP00000015277	ENSORLP00000016275
ENSCAFP00000027492	ENSORLP00000017243
ENSCAFP00000014581	ENSORLP00000001337
ENSCAFP00000035619	ENSORLP00000005361
ENSCAFP00000035619	ENSORLP00000020996
ENSCAFP00000031589	ENSORLP00000009804
ENSCAFP00000036663	ENSORLP00000019121
ENSCAFP00000008996	ENSORLP00000024813
ENSCAFP00000002884	ENSORLP00000000315
ENSCAFP00000024409	ENSORLP00000021052
ENSCAFP00000007560	ENSORLP00000000841
ENSCAFP00000007560	ENSORLP00000015688
ENSCAFP00000005895	ENSORLP00000013754
ENSCAFP00000001057	ENSORLP00000014648
ENSCAFP00000005803	ENSORLP00000019946
ENSCAFP00000026118	ENSORLP00000020510
ENSCAFP00000028279	ENSORLP00000021804
ENSCAFP00000027873	ENSORLP00000021576
ENSCAFP00000029704	ENSORLP00000015998
ENSCAFP00000003369	ENSORLP00000015424
ENSCAFP00000000511	ENSORLP00000023222
ENSCAFP00000027972	ENSORLP00000012302
ENSCAFP00000027955	ENSORLP00000012334
ENSCAFP00000027458	ENSORLP00000018569
ENSCAFP00000027458	ENSORLP00000005246
ENSCAFP00000027446	ENSORLP00000018612
ENSCAFP00000013818	ENSORLP00000000570
ENSCAFP00000013818	ENSORLP00000001147
ENSCAFP00000021258	ENSORLP00000011697
ENSCAFP00000021258	ENSORLP00000008639
ENSCAFP00000021749	ENSORLP00000020054
ENSCAFP00000010606	ENSORLP00000016781
ENSCAFP00000013783	ENSORLP00000007482
ENSCAFP00000013783	ENSORLP00000006064
ENSCAFP00000008430	ENSORLP00000015107
ENSCAFP00000008430	ENSORLP00000011026
ENSCAFP00000010647	ENSORLP00000020990
ENSCAFP00000017880	ENSORLP00000013665
ENSCAFP00000001183	ENSORLP00000008309
ENSCAFP00000001183	ENSORLP00000015790
ENSCAFP00000001198	ENSORLP00000020220
ENSCAFP00000011396	ENSORLP00000023486
ENSCAFP00000007003	ENSORLP00000021952
ENSCAFP00000010757	ENSORLP00000009060
ENSCAFP00000010535	ENSORLP00000009935
ENSCAFP00000008003	ENSORLP00000022033
ENSCAFP00000016804	ENSORLP00000000805
ENSCAFP00000013721	ENSORLP00000021561
ENSCAFP00000013170	ENSORLP00000010554
ENSCAFP00000014998	ENSORLP00000015653
ENSCAFP00000020477	ENSORLP00000009407
ENSCAFP00000004081	ENSORLP00000007507
ENSCAFP00000004081	ENSORLP00000025418
ENSCAFP00000000938	ENSORLP00000002376
ENSCAFP00000026148	ENSORLP00000020582
ENSCAFP00000026148	ENSORLP00000023533
ENSCAFP00000030253	ENSORLP00000005021
ENSCAFP00000036535	ENSORLP00000009566
ENSCAFP00000036535	ENSORLP00000001925
ENSCAFP00000005014	ENSORLP00000025471
ENSCAFP00000024021	ENSORLP00000003329
ENSCAFP00000038277	ENSORLP00000017612
ENSCAFP00000024667	ENSORLP00000002721
ENSCAFP00000014770	ENSORLP00000010780
ENSCAFP00000027739	ENSORLP00000013167
ENSCAFP00000005389	ENSORLP00000023378
ENSCAFP00000012208	ENSORLP00000019339
ENSCAFP00000035961	ENSORLP00000012858
ENSCAFP00000024410	ENSORLP00000024341
ENSCAFP00000004364	ENSORLP00000002505
ENSCAFP00000013933	ENSORLP00000012495
ENSCAFP00000001409	ENSORLP00000019452
ENSCAFP00000019708	ENSORLP00000023753
ENSCAFP00000013071	ENSORLP00000011177
ENSCAFP00000019667	ENSORLP00000010429
ENSCAFP00000019667	ENSORLP00000015853
ENSCAFP00000034803	ENSORLP00000009376
ENSCAFP00000023001	ENSORLP00000020197
ENSCAFP00000042901	ENSORLP00000017836
ENSCAFP00000042901	ENSORLP00000010308
ENSCAFP00000008944	ENSORLP00000003871
ENSCAFP00000008944	ENSORLP00000009664
ENSCAFP00000006746	ENSORLP00000022395
ENSCAFP00000002508	ENSORLP00000018310
ENSCAFP00000002508	ENSORLP00000019175
ENSCAFP00000037475	ENSORLP00000006121
ENSCAFP00000037475	ENSORLP00000004141
ENSCAFP00000041417	ENSORLP00000004548
ENSCAFP00000041417	ENSORLP00000013610
ENSCAFP00000021028	ENSORLP00000017101
ENSCAFP00000022735	ENSORLP00000021644
ENSCAFP00000042451	ENSORLP00000017858
ENSCAFP00000021134	ENSORLP00000007854
ENSCAFP00000021134	ENSORLP00000020087
ENSCAFP00000042686	ENSORLP00000023047
ENSCAFP00000014131	ENSORLP00000008712
ENSCAFP00000014131	ENSORLP00000003369
ENSCAFP00000017529	ENSORLP00000013373
ENSCAFP00000017529	ENSORLP00000003415
ENSCAFP00000028361	ENSORLP00000000238
ENSCAFP00000029349	ENSORLP00000019096
ENSCAFP00000042579	ENSORLP00000019098
ENSCAFP00000020955	ENSORLP00000009345
ENSCAFP00000020445	ENSORLP00000020004
ENSCAFP00000020445	ENSORLP00000003021
ENSCAFP00000002028	ENSORLP00000024871
ENSCAFP00000000213	ENSORLP00000018782
ENSCAFP00000023411	ENSORLP00000010963
ENSCAFP00000010967	ENSORLP00000005390
ENSCAFP00000018144	ENSORLP00000015200
ENSCAFP00000020719	ENSORLP00000006988
ENSCAFP00000002550	ENSORLP00000003948
ENSCAFP00000018686	ENSORLP00000002389
ENSCAFP00000008070	ENSORLP00000002820
ENSCAFP00000015204	ENSORLP00000019504
ENSCAFP00000026719	ENSORLP00000009948
ENSCAFP00000033564	ENSORLP00000020094
ENSCAFP00000033192	ENSORLP00000010119
ENSCAFP00000015703	ENSORLP00000024224
ENSCAFP00000027307	ENSORLP00000001322
ENSCAFP00000024567	ENSORLP00000010128
ENSCAFP00000011460	ENSORLP00000005919
ENSCAFP00000022476	ENSORLP00000019655
ENSCAFP00000016511	ENSORLP00000019708
ENSCAFP00000000786	ENSORLP00000008667
ENSCAFP00000030051	ENSORLP00000009527
ENSCAFP00000030051	ENSORLP00000012965
ENSCAFP00000017095	ENSORLP00000020236
ENSCAFP00000008426	ENSORLP00000006042
ENSCAFP00000014145	ENSORLP00000024937
ENSCAFP00000000711	ENSORLP00000023002
ENSCAFP00000018208	ENSORLP00000005534
ENSCAFP00000026469	ENSORLP00000021704
ENSCAFP00000029071	ENSORLP00000010296
ENSCAFP00000006235	ENSORLP00000008681
ENSCAFP00000020484	ENSORLP00000013025
ENSCAFP00000023862	ENSORLP00000019892
ENSCAFP00000023862	ENSORLP00000011572
ENSCAFP00000036692	ENSORLP00000014379
ENSCAFP00000026420	ENSORLP00000021970
ENSCAFP00000017789	ENSORLP00000023141
ENSCAFP00000013295	ENSORLP00000011273
ENSCAFP00000005569	ENSORLP00000016465
ENSCAFP00000005913	ENSORLP00000005631
ENSCAFP00000020169	ENSORLP00000013229
ENSCAFP00000004319	ENSORLP00000024752
ENSCAFP00000000488	ENSORLP00000008749
ENSCAFP00000020929	ENSORLP00000003095
ENSCAFP00000020929	ENSORLP00000007089
ENSCAFP00000000867	ENSORLP00000018447
ENSCAFP00000041094	ENSORLP00000001033
ENSCAFP00000019618	ENSORLP00000009350
ENSCAFP00000024952	ENSORLP00000020926
ENSCAFP00000008454	ENSORLP00000019177
ENSCAFP00000024765	ENSORLP00000001403
ENSCAFP00000024968	ENSORLP00000003191
ENSCAFP00000013819	ENSORLP00000015686
ENSCAFP00000018695	ENSORLP00000003431
ENSCAFP00000039921	ENSORLP00000008375
ENSCAFP00000000121	ENSORLP00000018768
ENSCAFP00000024586	ENSORLP00000007024
ENSCAFP00000014427	ENSORLP00000009202
ENSCAFP00000015058	ENSORLP00000013725
ENSCAFP00000010182	ENSORLP00000017009
ENSCAFP00000018594	ENSORLP00000020666
ENSCAFP00000041042	ENSORLP00000003654
ENSCAFP00000041042	ENSORLP00000022073
ENSCAFP00000017213	ENSORLP00000012544
ENSCAFP00000018712	ENSORLP00000003476
ENSCAFP00000015207	ENSORLP00000005239
ENSCAFP00000015207	ENSORLP00000011455
ENSCAFP00000017680	ENSORLP00000003137
ENSCAFP00000017680	ENSORLP00000007160
ENSCAFP00000014886	ENSORLP00000001406
ENSCAFP00000010829	ENSORLP00000009050
ENSCAFP00000008566	ENSORLP00000012144
ENSCAFP00000014939	ENSORLP00000003645
ENSCAFP00000014939	ENSORLP00000016043
ENSCAFP00000017275	ENSORLP00000011059
ENSCAFP00000026384	ENSORLP00000010245
ENSCAFP00000037413	ENSORLP00000000220
ENSCAFP00000007269	ENSORLP00000015387
ENSCAFP00000026870	ENSORLP00000022133
ENSCAFP00000007005	ENSORLP00000020198
ENSCAFP00000004219	ENSORLP00000018854
ENSCAFP00000014869	ENSORLP00000009678
ENSCAFP00000014452	ENSORLP00000001295
ENSCAFP00000019835	ENSORLP00000014273
ENSCAFP00000038493	ENSORLP00000001266
ENSCAFP00000039860	ENSORLP00000025832
ENSCAFP00000036390	ENSORLP00000013872
ENSCAFP00000003118	ENSORLP00000005600
ENSCAFP00000027224	ENSORLP00000013956
ENSCAFP00000015466	ENSORLP00000016851
ENSCAFP00000023037	ENSORLP00000023310
ENSCAFP00000019298	ENSORLP00000001915
ENSCAFP00000011661	ENSORLP00000015380
ENSCAFP00000014194	ENSORLP00000008328
ENSCAFP00000017664	ENSORLP00000007748
ENSCAFP00000003141	ENSORLP00000022151
ENSCAFP00000000408	ENSORLP00000019445
ENSCAFP00000037362	ENSORLP00000006247
ENSCAFP00000024551	ENSORLP00000000336
ENSCAFP00000020603	ENSORLP00000007094
ENSCAFP00000006920	ENSORLP00000014849
ENSCAFP00000003692	ENSORLP00000015732
ENSCAFP00000021617	ENSORLP00000015914
ENSCAFP00000013912	ENSORLP00000000400
ENSCAFP00000010288	ENSORLP00000008644
ENSCAFP00000023336	ENSORLP00000016208
ENSCAFP00000012593	ENSORLP00000019992
ENSCAFP00000023342	ENSORLP00000009003
ENSCAFP00000033932	ENSORLP00000014146
ENSCAFP00000009658	ENSORLP00000005243
ENSCAFP00000009658	ENSORLP00000004364
ENSCAFP00000035463	ENSORLP00000007029
ENSCAFP00000014481	ENSORLP00000010482
ENSCAFP00000009645	ENSORLP00000016792
ENSCAFP00000009645	ENSORLP00000013757
ENSCAFP00000013621	ENSORLP00000013777
ENSCAFP00000001811	ENSORLP00000006860
ENSCAFP00000024565	ENSORLP00000015259
ENSCAFP00000014694	ENSORLP00000021053
ENSCAFP00000002899	ENSORLP00000006822
ENSCAFP00000035067	ENSORLP00000009802
ENSCAFP00000035067	ENSORLP00000019285
ENSCAFP00000002091	ENSORLP00000015837
ENSCAFP00000006727	ENSORLP00000000553
ENSCAFP00000006727	ENSORLP00000001972
ENSCAFP00000011557	ENSORLP00000004064
ENSCAFP00000011557	ENSORLP00000006133
ENSCAFP00000037714	ENSORLP00000017659
ENSCAFP00000041877	ENSORLP00000000772
ENSCAFP00000026565	ENSORLP00000006273
ENSCAFP00000026565	ENSORLP00000016293
ENSCAFP00000038444	ENSORLP00000019064
ENSCAFP00000003932	ENSORLP00000014092
ENSCAFP00000021277	ENSORLP00000015815
ENSCAFP00000011031	ENSORLP00000016050
ENSCAFP00000037092	ENSORLP00000015650
ENSCAFP00000037092	ENSORLP00000000265
ENSCAFP00000030225	ENSORLP00000018809
ENSCAFP00000026876	ENSORLP00000022449
ENSCAFP00000028871	ENSORLP00000010391
ENSCAFP00000027665	ENSORLP00000011341
ENSCAFP00000019697	ENSORLP00000010111
ENSCAFP00000042142	ENSORLP00000011469
ENSCAFP00000009830	ENSORLP00000010016
ENSCAFP00000006943	ENSORLP00000000669
ENSCAFP00000006943	ENSORLP00000020214
ENSCAFP00000017831	ENSORLP00000008445
ENSCAFP00000028698	ENSORLP00000020827
ENSCAFP00000028698	ENSORLP00000010979
ENSCAFP00000007056	ENSORLP00000020295
ENSCAFP00000000016	ENSORLP00000025658
ENSCAFP00000000016	ENSORLP00000011141
ENSCAFP00000014336	ENSORLP00000017336
ENSCAFP00000006722	ENSORLP00000001960
ENSCAFP00000027011	ENSORLP00000022402
ENSCAFP00000019038	ENSORLP00000010212
ENSCAFP00000026912	ENSORLP00000015767
ENSCAFP00000013013	ENSORLP00000015693
ENSCAFP00000013013	ENSORLP00000019843
ENSCAFP00000024848	ENSORLP00000008717
ENSCAFP00000040398	ENSORLP00000001140
ENSCAFP00000040398	ENSORLP00000020394
ENSCAFP00000031366	ENSORLP00000005508
ENSCAFP00000028316	ENSORLP00000019329
ENSCAFP00000015301	ENSORLP00000008010
ENSCAFP00000015301	ENSORLP00000006581
ENSCAFP00000018207	ENSORLP00000025402
ENSCAFP00000024645	ENSORLP00000013821
ENSCAFP00000010109	ENSORLP00000024053
ENSCAFP00000010963	ENSORLP00000022745
ENSCAFP00000018300	ENSORLP00000019733
ENSCAFP00000003095	ENSORLP00000005546
ENSCAFP00000014918	ENSORLP00000003676
ENSCAFP00000036658	ENSORLP00000008526
ENSCAFP00000019655	ENSORLP00000013930
ENSCAFP00000004425	ENSORLP00000001967
ENSCAFP00000030645	ENSORLP00000012779
ENSCAFP00000030645	ENSORLP00000004346
ENSCAFP00000016401	ENSORLP00000005986
ENSCAFP00000038238	ENSORLP00000022686
ENSCAFP00000028983	ENSORLP00000014296
ENSCAFP00000022556	ENSORLP00000012051
ENSCAFP00000026455	ENSORLP00000013949
ENSCAFP00000020513	ENSORLP00000021489
ENSCAFP00000028758	ENSORLP00000000650
ENSCAFP00000010870	ENSORLP00000012769
ENSCAFP00000028224	ENSORLP00000005793
ENSCAFP00000025626	ENSORLP00000025795
ENSCAFP00000013655	ENSORLP00000007563
ENSCAFP00000010567	ENSORLP00000012733
ENSCAFP00000008356	ENSORLP00000000565
ENSCAFP00000014031	ENSORLP00000007881
ENSCAFP00000001995	ENSORLP00000010638
ENSCAFP00000021489	ENSORLP00000024345
ENSCAFP00000001037	ENSORLP00000016574
ENSCAFP00000004178	ENSORLP00000006562
ENSCAFP00000014005	ENSORLP00000011935
ENSCAFP00000000950	ENSORLP00000003005
ENSCAFP00000000950	ENSORLP00000002035
ENSCAFP00000003850	ENSORLP00000002178
ENSCAFP00000003850	ENSORLP00000003215
ENSCAFP00000017744	ENSORLP00000012347
ENSCAFP00000021105	ENSORLP00000017025
ENSCAFP00000010648	ENSORLP00000002917
ENSCAFP00000008708	ENSORLP00000002081
ENSCAFP00000012933	ENSORLP00000017941
ENSCAFP00000023570	ENSORLP00000021416
ENSCAFP00000037367	ENSORLP00000002160
ENSCAFP00000016218	ENSORLP00000005823
ENSCAFP00000010863	ENSORLP00000008502
ENSCAFP00000010863	ENSORLP00000011510
ENSCAFP00000022163	ENSORLP00000018108
ENSCAFP00000022163	ENSORLP00000005181
ENSCAFP00000018366	ENSORLP00000009831
ENSCAFP00000018366	ENSORLP00000003480
ENSCAFP00000003034	ENSORLP00000009603
ENSCAFP00000003034	ENSORLP00000000006
ENSCAFP00000006870	ENSORLP00000003456
ENSCAFP00000023440	ENSORLP00000017157
ENSCAFP00000013014	ENSORLP00000022274
ENSCAFP00000013014	ENSORLP00000014310
ENSCAFP00000025484	ENSORLP00000002831
ENSCAFP00000020508	ENSORLP00000011764
ENSCAFP00000033194	ENSORLP00000002509
ENSCAFP00000038688	ENSORLP00000007395
ENSCAFP00000028685	ENSORLP00000022501
ENSCAFP00000022558	ENSORLP00000015899
ENSCAFP00000015422	ENSORLP00000012111
ENSCAFP00000020480	ENSORLP00000014673
ENSCAFP00000002291	ENSORLP00000013484
ENSCAFP00000002291	ENSORLP00000010247
ENSCAFP00000014950	ENSORLP00000009698
ENSCAFP00000001948	ENSORLP00000017392
ENSCAFP00000037305	ENSORLP00000001129
ENSCAFP00000037305	ENSORLP00000018708
ENSCAFP00000000717	ENSORLP00000003488
ENSCAFP00000005619	ENSORLP00000013456
ENSCAFP00000024195	ENSORLP00000005873
ENSCAFP00000004803	ENSORLP00000024425
ENSCAFP00000006011	ENSORLP00000022529
ENSCAFP00000029424	ENSORLP00000012717
ENSCAFP00000001464	ENSORLP00000001122
ENSCAFP00000016780	ENSORLP00000013723
ENSCAFP00000021916	ENSORLP00000013239
ENSCAFP00000003365	ENSORLP00000017998
ENSCAFP00000003365	ENSORLP00000004097
ENSCAFP00000024521	ENSORLP00000009102
ENSCAFP00000019525	ENSORLP00000010280
ENSCAFP00000018607	ENSORLP00000018087
ENSCAFP00000018970	ENSORLP00000021945
ENSCAFP00000033031	ENSORLP00000019528
ENSCAFP00000003128	ENSORLP00000015377
ENSCAFP00000011759	ENSORLP00000025594
ENSCAFP00000025812	ENSORLP00000002384
ENSCAFP00000042260	ENSORLP00000020262
ENSCAFP00000025138	ENSORLP00000012261
ENSCAFP00000011070	ENSORLP00000004953
ENSCAFP00000011070	ENSORLP00000016614
ENSCAFP00000025134	ENSORLP00000012287
ENSCAFP00000025134	ENSORLP00000000592
ENSCAFP00000028170	ENSORLP00000011444
ENSCAFP00000001330	ENSORLP00000001684
ENSCAFP00000027044	ENSORLP00000016576
ENSCAFP00000007214	ENSORLP00000023064
ENSCAFP00000016816	ENSORLP00000025337
ENSCAFP00000013509	ENSORLP00000007576
ENSCAFP00000001961	ENSORLP00000013335
ENSCAFP00000014548	ENSORLP00000016413
ENSCAFP00000037592	ENSORLP00000021954
ENSCAFP00000037592	ENSORLP00000017818
ENSCAFP00000007638	ENSORLP00000011072
ENSCAFP00000018084	ENSORLP00000014907
ENSCAFP00000025970	ENSORLP00000022777
ENSCAFP00000011747	ENSORLP00000021784
ENSCAFP00000024293	ENSORLP00000003734
ENSCAFP00000008647	ENSORLP00000008195
ENSCAFP00000006688	ENSORLP00000013669
ENSCAFP00000011027	ENSORLP00000000895
ENSCAFP00000022636	ENSORLP00000020307
ENSCAFP00000012980	ENSORLP00000021185
ENSCAFP00000037595	ENSORLP00000004354
ENSCAFP00000010977	ENSORLP00000022532
ENSCAFP00000031798	ENSORLP00000002805
ENSCAFP00000010280	ENSORLP00000001429
ENSCAFP00000010588	ENSORLP00000005957
ENSCAFP00000013503	ENSORLP00000011190
ENSCAFP00000014871	ENSORLP00000003384
ENSCAFP00000014871	ENSORLP00000002822
ENSCAFP00000025411	ENSORLP00000007639
ENSCAFP00000001020	ENSORLP00000014542
ENSCAFP00000013146	ENSORLP00000008052
ENSCAFP00000000433	ENSORLP00000006220
ENSCAFP00000014411	ENSORLP00000021513
ENSCAFP00000014411	ENSORLP00000016090
ENSCAFP00000007406	ENSORLP00000014801
ENSCAFP00000007406	ENSORLP00000012367
ENSCAFP00000019021	ENSORLP00000003014
ENSCAFP00000018105	ENSORLP00000005155
ENSCAFP00000039971	ENSORLP00000024315
ENSCAFP00000030494	ENSORLP00000013031
ENSCAFP00000030494	ENSORLP00000007593
ENSCAFP00000005932	ENSORLP00000016550
ENSCAFP00000023239	ENSORLP00000018242
ENSCAFP00000023239	ENSORLP00000024213
ENSCAFP00000016496	ENSORLP00000012675
ENSCAFP00000017015	ENSORLP00000019877
ENSCAFP00000018035	ENSORLP00000009389
ENSCAFP00000001608	ENSORLP00000004435
ENSCAFP00000001608	ENSORLP00000006024
ENSCAFP00000008168	ENSORLP00000012592
ENSCAFP00000029552	ENSORLP00000019373
ENSCAFP00000001478	ENSORLP00000007317
ENSCAFP00000001478	ENSORLP00000021742
ENSCAFP00000000973	ENSORLP00000004010
ENSCAFP00000012693	ENSORLP00000018368
ENSCAFP00000039140	ENSORLP00000002348
ENSCAFP00000001731	ENSORLP00000025528
ENSCAFP00000001731	ENSORLP00000008521
ENSCAFP00000009362	ENSORLP00000022540
ENSCAFP00000002671	ENSORLP00000013537
ENSCAFP00000041128	ENSORLP00000009943
ENSCAFP00000018474	ENSORLP00000003574
ENSCAFP00000008904	ENSORLP00000015422
ENSCAFP00000012325	ENSORLP00000019645
ENSCAFP00000018471	ENSORLP00000018767
ENSCAFP00000013268	ENSORLP00000006779
ENSCAFP00000040383	ENSORLP00000010730
ENSCAFP00000006600	ENSORLP00000013632
ENSCAFP00000024249	ENSORLP00000024563
ENSCAFP00000024249	ENSORLP00000020397
ENSCAFP00000007772	ENSORLP00000011776
ENSCAFP00000001767	ENSORLP00000024514
ENSCAFP00000001767	ENSORLP00000010808
ENSCAFP00000021126	ENSORLP00000007843
ENSCAFP00000001094	ENSORLP00000013341
ENSCAFP00000012576	ENSORLP00000012100
ENSCAFP00000037339	ENSORLP00000016714
ENSCAFP00000011130	ENSORLP00000003525
ENSCAFP00000023701	ENSORLP00000008509
ENSCAFP00000020741	ENSORLP00000025005
ENSCAFP00000020741	ENSORLP00000006416
ENSCAFP00000027973	ENSORLP00000017419
ENSCAFP00000017214	ENSORLP00000004194
ENSCAFP00000030290	ENSORLP00000009726
ENSCAFP00000041636	ENSORLP00000013078
ENSCAFP00000041636	ENSORLP00000014675
ENSCAFP00000012369	ENSORLP00000008345
ENSCAFP00000007768	ENSORLP00000025379
ENSCAFP00000014617	ENSORLP00000016345
ENSCAFP00000019709	ENSORLP00000008267
ENSCAFP00000005822	ENSORLP00000019978
ENSCAFP00000017928	ENSORLP00000024083
ENSCAFP00000022925	ENSORLP00000019777
ENSCAFP00000016758	ENSORLP00000020531
ENSCAFP00000016758	ENSORLP00000000751
ENSCAFP00000001305	ENSORLP00000001630
ENSCAFP00000042619	ENSORLP00000023096
ENSCAFP00000017607	ENSORLP00000002288
ENSCAFP00000014908	ENSORLP00000021942
ENSCAFP00000021577	ENSORLP00000011138
ENSCAFP00000013880	ENSORLP00000007908
ENSCAFP00000012216	ENSORLP00000012616
ENSCAFP00000016565	ENSORLP00000008700
ENSCAFP00000001404	ENSORLP00000001191
ENSCAFP00000024678	ENSORLP00000020965
ENSCAFP00000008945	ENSORLP00000011113
ENSCAFP00000020118	ENSORLP00000003540
ENSCAFP00000020118	ENSORLP00000009262
ENSCAFP00000023307	ENSORLP00000000313
ENSCAFP00000023981	ENSORLP00000007695
ENSCAFP00000021152	ENSORLP00000014371
ENSCAFP00000023648	ENSORLP00000017185
ENSCAFP00000009788	ENSORLP00000014562
ENSCAFP00000019146	ENSORLP00000005984
ENSCAFP00000022671	ENSORLP00000012849
ENSCAFP00000036018	ENSORLP00000015667
ENSCAFP00000009823	ENSORLP00000009272
ENSCAFP00000008270	ENSORLP00000003067
ENSCAFP00000014093	ENSORLP00000016017
ENSCAFP00000014093	ENSORLP00000011761
ENSCAFP00000011244	ENSORLP00000018198
ENSCAFP00000013234	ENSORLP00000004308
ENSCAFP00000014261	ENSORLP00000008626
ENSCAFP00000025742	ENSORLP00000006206
ENSCAFP00000022112	ENSORLP00000009945
ENSCAFP00000022112	ENSORLP00000006947
ENSCAFP00000011253	ENSORLP00000003364
ENSCAFP00000000330	ENSORLP00000020749
ENSCAFP00000013756	ENSORLP00000014540
ENSCAFP00000031950	ENSORLP00000020779
ENSCAFP00000002708	ENSORLP00000011130
ENSCAFP00000001186	ENSORLP00000023787
ENSCAFP00000013738	ENSORLP00000014313
ENSCAFP00000000907	ENSORLP00000003831
ENSCAFP00000000907	ENSORLP00000015618
ENSCAFP00000018229	ENSORLP00000021486
ENSCAFP00000007958	ENSORLP00000011770
ENSCAFP00000032366	ENSORLP00000001567
ENSCAFP00000028386	ENSORLP00000024959
ENSCAFP00000024883	ENSORLP00000021831
ENSCAFP00000003300	ENSORLP00000015289
ENSCAFP00000002810	ENSORLP00000008189
ENSCAFP00000013822	ENSORLP00000011743
ENSCAFP00000002327	ENSORLP00000019871
ENSCAFP00000023193	ENSORLP00000017722
ENSCAFP00000036381	ENSORLP00000016884
ENSCAFP00000036381	ENSORLP00000003890
ENSCAFP00000005050	ENSORLP00000013110
ENSCAFP00000022210	ENSORLP00000001292
ENSCAFP00000035204	ENSORLP00000011353
ENSCAFP00000017625	ENSORLP00000013022
ENSCAFP00000002408	ENSORLP00000015113
ENSCAFP00000025394	ENSORLP00000008885
ENSCAFP00000025394	ENSORLP00000000008
ENSCAFP00000027748	ENSORLP00000013199
ENSCAFP00000027748	ENSORLP00000013004
ENSCAFP00000002907	ENSORLP00000025772
ENSCAFP00000027318	ENSORLP00000010449
ENSCAFP00000009609	ENSORLP00000001971
ENSCAFP00000007191	ENSORLP00000016868
ENSCAFP00000023408	ENSORLP00000007714
ENSCAFP00000007061	ENSORLP00000003967
ENSCAFP00000000632	ENSORLP00000021777
ENSCAFP00000007322	ENSORLP00000010913
ENSCAFP00000007322	ENSORLP00000004065
ENSCAFP00000011841	ENSORLP00000006557
ENSCAFP00000017021	ENSORLP00000002835
ENSCAFP00000017021	ENSORLP00000001851
ENSCAFP00000027910	ENSORLP00000003990
ENSCAFP00000015093	ENSORLP00000009467
ENSCAFP00000000383	ENSORLP00000006021
ENSCAFP00000009652	ENSORLP00000025490
ENSCAFP00000015194	ENSORLP00000016187
ENSCAFP00000003492	ENSORLP00000001010
ENSCAFP00000001851	ENSORLP00000016432
ENSCAFP00000011084	ENSORLP00000018830
ENSCAFP00000007042	ENSORLP00000014611
ENSCAFP00000001353	ENSORLP00000022131
ENSCAFP00000014522	ENSORLP00000010470
ENSCAFP00000009921	ENSORLP00000021850
ENSCAFP00000029813	ENSORLP00000024476
ENSCAFP00000029813	ENSORLP00000006896
ENSCAFP00000031556	ENSORLP00000019268
ENSCAFP00000013258	ENSORLP00000000074
ENSCAFP00000013258	ENSORLP00000009952
ENSCAFP00000005620	ENSORLP00000016846
ENSCAFP00000024751	ENSORLP00000015478
ENSCAFP00000015723	ENSORLP00000007802
ENSCAFP00000000283	ENSORLP00000020639
ENSCAFP00000020859	ENSORLP00000013194
ENSCAFP00000008672	ENSORLP00000020591
ENSCAFP00000008672	ENSORLP00000015223
ENSCAFP00000028388	ENSORLP00000003125
ENSCAFP00000042477	ENSORLP00000006538
ENSCAFP00000004172	ENSORLP00000020579
ENSCAFP00000000816	ENSORLP00000012738
ENSCAFP00000014144	ENSORLP00000015123
ENSCAFP00000002320	ENSORLP00000019853
ENSCAFP00000009713	ENSORLP00000003843
ENSCAFP00000012717	ENSORLP00000008406
ENSCAFP00000012717	ENSORLP00000001572
ENSCAFP00000014382	ENSORLP00000011624
ENSCAFP00000003747	ENSORLP00000024677
ENSCAFP00000013767	ENSORLP00000000083
ENSCAFP00000019786	ENSORLP00000009667
ENSCAFP00000018798	ENSORLP00000009993
ENSCAFP00000037639	ENSORLP00000002332
ENSCAFP00000037639	ENSORLP00000021276
ENSCAFP00000014524	ENSORLP00000010464
ENSCAFP00000004275	ENSORLP00000001028
ENSCAFP00000012522	ENSORLP00000000790
ENSCAFP00000008250	ENSORLP00000003117
ENSCAFP00000025287	ENSORLP00000012518
ENSCAFP00000007038	ENSORLP00000007975
ENSCAFP00000036910	ENSORLP00000022496
ENSCAFP00000002657	ENSORLP00000013545
ENSCAFP00000016690	ENSORLP00000015094
ENSCAFP00000013803	ENSORLP00000003712
ENSCAFP00000025455	ENSORLP00000022992
ENSCAFP00000003821	ENSORLP00000010161
ENSCAFP00000003821	ENSORLP00000014096
ENSCAFP00000034839	ENSORLP00000008078
ENSCAFP00000029326	ENSORLP00000007396
ENSCAFP00000029326	ENSORLP00000000598
ENSCAFP00000019360	ENSORLP00000002551
ENSCAFP00000007787	ENSORLP00000022798
ENSCAFP00000006628	ENSORLP00000008366
ENSCAFP00000025086	ENSORLP00000021883
ENSCAFP00000025086	ENSORLP00000021887
ENSCAFP00000025086	ENSORLP00000020667
ENSCAFP00000016769	ENSORLP00000024397
ENSCAFP00000015395	ENSORLP00000002898
ENSCAFP00000003245	ENSORLP00000011693
ENSCAFP00000019606	ENSORLP00000020891
ENSCAFP00000019606	ENSORLP00000017844
ENSCAFP00000020904	ENSORLP00000008183
ENSCAFP00000019314	ENSORLP00000008219
ENSCAFP00000000354	ENSORLP00000020792
ENSCAFP00000005159	ENSORLP00000018249
ENSCAFP00000005159	ENSORLP00000011987
ENSCAFP00000023103	ENSORLP00000004757
ENSCAFP00000015359	ENSORLP00000021147
ENSCAFP00000021451	ENSORLP00000013300
ENSCAFP00000019229	ENSORLP00000010053
ENSCAFP00000036558	ENSORLP00000011923
ENSCAFP00000026292	ENSORLP00000016328
ENSCAFP00000039715	ENSORLP00000011763
ENSCAFP00000012666	ENSORLP00000023015
ENSCAFP00000002382	ENSORLP00000010186
ENSCAFP00000028575	ENSORLP00000000649
ENSCAFP00000031617	ENSORLP00000006924
ENSCAFP00000007311	ENSORLP00000005567
ENSCAFP00000002744	ENSORLP00000024368
ENSCAFP00000004322	ENSORLP00000008841
ENSCAFP00000012985	ENSORLP00000005038
ENSCAFP00000016299	ENSORLP00000022433
ENSCAFP00000027988	ENSORLP00000023461
ENSCAFP00000026442	ENSORLP00000013964
ENSCAFP00000026442	ENSORLP00000009231
ENSCAFP00000005987	ENSORLP00000005043
ENSCAFP00000005987	ENSORLP00000005867
ENSCAFP00000038424	ENSORLP00000012065
ENSCAFP00000018018	ENSORLP00000008404
ENSCAFP00000002182	ENSORLP00000003395
ENSCAFP00000008737	ENSORLP00000020854
ENSCAFP00000009607	ENSORLP00000004857
ENSCAFP00000000336	ENSORLP00000008802
ENSCAFP00000014785	ENSORLP00000013234
ENSCAFP00000014341	ENSORLP00000009167
ENSCAFP00000014341	ENSORLP00000014470
ENSCAFP00000016482	ENSORLP00000009154
ENSCAFP00000000960	ENSORLP00000002045
ENSCAFP00000010199	ENSORLP00000015147
ENSCAFP00000009831	ENSORLP00000024165
ENSCAFP00000013371	ENSORLP00000015412
ENSCAFP00000021267	ENSORLP00000019071
ENSCAFP00000005807	ENSORLP00000014829
ENSCAFP00000014755	ENSORLP00000000340
ENSCAFP00000009333	ENSORLP00000020873
ENSCAFP00000009333	ENSORLP00000005160
ENSCAFP00000001181	ENSORLP00000023777
ENSCAFP00000008269	ENSORLP00000005352
ENSCAFP00000040025	ENSORLP00000014117
ENSCAFP00000040397	ENSORLP00000020395
ENSCAFP00000040397	ENSORLP00000009101
ENSCAFP00000029650	ENSORLP00000008514
ENSCAFP00000030301	ENSORLP00000015177
ENSCAFP00000030301	ENSORLP00000021726
ENSCAFP00000010357	ENSORLP00000001610
ENSCAFP00000012634	ENSORLP00000012225
ENSCAFP00000027626	ENSORLP00000013038
ENSCAFP00000019248	ENSORLP00000002613
ENSCAFP00000014457	ENSORLP00000016447
ENSCAFP00000014876	ENSORLP00000014289
ENSCAFP00000004684	ENSORLP00000010745
ENSCAFP00000018196	ENSORLP00000021470
ENSCAFP00000008676	ENSORLP00000020357
ENSCAFP00000015142	ENSORLP00000019914
ENSCAFP00000008695	ENSORLP00000020352
ENSCAFP00000013332	ENSORLP00000000856
ENSCAFP00000010208	ENSORLP00000011104
ENSCAFP00000017851	ENSORLP00000013868
ENSCAFP00000022877	ENSORLP00000003174
ENSCAFP00000002807	ENSORLP00000007378
ENSCAFP00000022394	ENSORLP00000020999
ENSCAFP00000035182	ENSORLP00000022301
ENSCAFP00000019592	ENSORLP00000009173
ENSCAFP00000039994	ENSORLP00000014847
ENSCAFP00000022071	ENSORLP00000021279
ENSCAFP00000001737	ENSORLP00000005353
ENSCAFP00000029582	ENSORLP00000022038
ENSCAFP00000017055	ENSORLP00000009246
ENSCAFP00000017546	ENSORLP00000011772
ENSCAFP00000027327	ENSORLP00000001324
ENSCAFP00000040914	ENSORLP00000006584
ENSCAFP00000024324	ENSORLP00000017378
ENSCAFP00000008580	ENSORLP00000020232
ENSCAFP00000005796	ENSORLP00000021461
ENSCAFP00000026836	ENSORLP00000021155
ENSCAFP00000026836	ENSORLP00000001583
ENSCAFP00000015417	ENSORLP00000004124
ENSCAFP00000039187	ENSORLP00000006939
ENSCAFP00000016267	ENSORLP00000008136
ENSCAFP00000027450	ENSORLP00000010284
ENSCAFP00000027450	ENSORLP00000011055
ENSCAFP00000024076	ENSORLP00000005195
ENSCAFP00000024050	ENSORLP00000019605
ENSCAFP00000018889	ENSORLP00000013402
ENSCAFP00000004870	ENSORLP00000018367
ENSCAFP00000001500	ENSORLP00000007233
ENSCAFP00000000995	ENSORLP00000025645
ENSCAFP00000011248	ENSORLP00000019356
ENSCAFP00000013744	ENSORLP00000009734
ENSCAFP00000040454	ENSORLP00000022355
ENSCAFP00000026515	ENSORLP00000003715
ENSCAFP00000007442	ENSORLP00000005597
ENSCAFP00000040576	ENSORLP00000011559
ENSCAFP00000034132	ENSORLP00000002483
ENSCAFP00000027185	ENSORLP00000001134
ENSCAFP00000042803	ENSORLP00000014278
ENSCAFP00000016366	ENSORLP00000000586
ENSCAFP00000003752	ENSORLP00000008274
ENSCAFP00000003752	ENSORLP00000004362
ENSCAFP00000024542	ENSORLP00000000321
ENSCAFP00000022968	ENSORLP00000003058
ENSCAFP00000028973	ENSORLP00000008918
ENSCAFP00000005211	ENSORLP00000019108
ENSCAFP00000010842	ENSORLP00000015471
ENSCAFP00000010842	ENSORLP00000012283
ENSCAFP00000030300	ENSORLP00000015248
ENSCAFP00000010601	ENSORLP00000025663
ENSCAFP00000001779	ENSORLP00000006034
ENSCAFP00000008700	ENSORLP00000020350
ENSCAFP00000005713	ENSORLP00000021471
ENSCAFP00000007922	ENSORLP00000013414
ENSCAFP00000019768	ENSORLP00000015064
ENSCAFP00000000205	ENSORLP00000018808
ENSCAFP00000027611	ENSORLP00000005807
ENSCAFP00000003204	ENSORLP00000007238
ENSCAFP00000001720	ENSORLP00000008470
ENSCAFP00000040350	ENSORLP00000019355
ENSCAFP00000021931	ENSORLP00000008083
ENSCAFP00000024190	ENSORLP00000008344
ENSCAFP00000014199	ENSORLP00000018244
ENSCAFP00000011773	ENSORLP00000006505
ENSCAFP00000011773	ENSORLP00000008924
ENSCAFP00000014169	ENSORLP00000017688
ENSCAFP00000025701	ENSORLP00000005746
ENSCAFP00000026635	ENSORLP00000010721
ENSCAFP00000026635	ENSORLP00000014578
ENSCAFP00000006790	ENSORLP00000017304
ENSCAFP00000006790	ENSORLP00000009425
ENSCAFP00000011266	ENSORLP00000024319
ENSCAFP00000015053	ENSORLP00000023671
ENSCAFP00000011272	ENSORLP00000019398
ENSCAFP00000036000	ENSORLP00000025676
ENSCAFP00000039647	ENSORLP00000025725
ENSCAFP00000036103	ENSORLP00000008779
ENSCAFP00000040130	ENSORLP00000021065
ENSCAFP00000040130	ENSORLP00000017874
ENSCAFP00000020218	ENSORLP00000016372
ENSCAFP00000025299	ENSORLP00000012147
ENSCAFP00000014399	ENSORLP00000000982
ENSCAFP00000008612	ENSORLP00000015440
ENSCAFP00000015847	ENSORLP00000010365
ENSCAFP00000015847	ENSORLP00000008926
ENSCAFP00000015880	ENSORLP00000008781
ENSCAFP00000015880	ENSORLP00000010456
ENSCAFP00000042364	ENSORLP00000012791
ENSCAFP00000038599	ENSORLP00000003723
ENSCAFP00000008435	ENSORLP00000002991
ENSCAFP00000012357	ENSORLP00000021336
ENSCAFP00000011403	ENSORLP00000007366
ENSCAFP00000029345	ENSORLP00000019150
ENSCAFP00000029694	ENSORLP00000022231
ENSCAFP00000029694	ENSORLP00000015903
ENSCAFP00000013856	ENSORLP00000000940
ENSCAFP00000011059	ENSORLP00000014049
ENSCAFP00000011059	ENSORLP00000004843
ENSCAFP00000016186	ENSORLP00000004830
ENSCAFP00000020520	ENSORLP00000018247
ENSCAFP00000038130	ENSORLP00000010258
ENSCAFP00000000512	ENSORLP00000021062
ENSCAFP00000006229	ENSORLP00000006263
ENSCAFP00000002920	ENSORLP00000014951
ENSCAFP00000025266	ENSORLP00000020815
ENSCAFP00000021708	ENSORLP00000003416
ENSCAFP00000015003	ENSORLP00000007857
ENSCAFP00000013717	ENSORLP00000020203
ENSCAFP00000042832	ENSORLP00000017828
ENSCAFP00000014462	ENSORLP00000009165
ENSCAFP00000002162	ENSORLP00000018059
ENSCAFP00000011346	ENSORLP00000019553
ENSCAFP00000011346	ENSORLP00000017528
ENSCAFP00000029203	ENSORLP00000007206
ENSCAFP00000021440	ENSORLP00000011479
ENSCAFP00000019182	ENSORLP00000007341
ENSCAFP00000010252	ENSORLP00000025607
ENSCAFP00000002487	ENSORLP00000004167
ENSCAFP00000023340	ENSORLP00000025091
ENSCAFP00000012324	ENSORLP00000025244
ENSCAFP00000024041	ENSORLP00000013954
ENSCAFP00000034722	ENSORLP00000024533
ENSCAFP00000035064	ENSORLP00000012904
ENSCAFP00000035064	ENSORLP00000020740
ENSCAFP00000039566	ENSORLP00000006934
ENSCAFP00000011653	ENSORLP00000002633
ENSCAFP00000011653	ENSORLP00000004575
ENSCAFP00000011629	ENSORLP00000004437
ENSCAFP00000011629	ENSORLP00000000013
ENSCAFP00000025994	ENSORLP00000001027
ENSCAFP00000023098	ENSORLP00000019451
ENSCAFP00000009936	ENSORLP00000001605
ENSCAFP00000032124	ENSORLP00000012762
ENSCAFP00000008080	ENSORLP00000023452
ENSCAFP00000026490	ENSORLP00000021810
ENSCAFP00000029480	ENSORLP00000005282
ENSCAFP00000004723	ENSORLP00000004570
ENSCAFP00000004259	ENSORLP00000013984
ENSCAFP00000018827	ENSORLP00000012188
ENSCAFP00000011000	ENSORLP00000023313
ENSCAFP00000036854	ENSORLP00000018839
ENSCAFP00000011002	ENSORLP00000023322
ENSCAFP00000002323	ENSORLP00000024724
ENSCAFP00000002323	ENSORLP00000005322
ENSCAFP00000028904	ENSORLP00000002469
ENSCAFP00000009205	ENSORLP00000021765
ENSCAFP00000028822	ENSORLP00000011556
ENSCAFP00000021571	ENSORLP00000025404
ENSCAFP00000039837	ENSORLP00000001270
ENSCAFP00000001373	ENSORLP00000025686
ENSCAFP00000001373	ENSORLP00000001251
ENSCAFP00000038527	ENSORLP00000015294
ENSCAFP00000027709	ENSORLP00000007443
ENSCAFP00000027709	ENSORLP00000000408
ENSCAFP00000019682	ENSORLP00000017499
ENSCAFP00000017872	ENSORLP00000020452
ENSCAFP00000007900	ENSORLP00000009772
ENSCAFP00000007900	ENSORLP00000015383
ENSCAFP00000029657	ENSORLP00000004165
ENSCAFP00000007805	ENSORLP00000015081
ENSCAFP00000013031	ENSORLP00000022267
ENSCAFP00000013031	ENSORLP00000014358
ENSCAFP00000019330	ENSORLP00000014067
ENSCAFP00000014260	ENSORLP00000003907
ENSCAFP00000017520	ENSORLP00000008130
ENSCAFP00000025858	ENSORLP00000016025
ENSCAFP00000002871	ENSORLP00000015015
ENSCAFP00000038335	ENSORLP00000024324
ENSCAFP00000013953	ENSORLP00000011703
ENSCAFP00000013953	ENSORLP00000002673
ENSCAFP00000034708	ENSORLP00000020568
ENSCAFP00000012024	ENSORLP00000009895
ENSCAFP00000029486	ENSORLP00000015851
ENSCAFP00000029486	ENSORLP00000000090
ENSCAFP00000016477	ENSORLP00000002837
ENSCAFP00000017974	ENSORLP00000005664
ENSCAFP00000006504	ENSORLP00000013681
ENSCAFP00000006504	ENSORLP00000005706
ENSCAFP00000002121	ENSORLP00000005420
ENSCAFP00000002121	ENSORLP00000005954
ENSCAFP00000005246	ENSORLP00000008448
ENSCAFP00000019085	ENSORLP00000004436
ENSCAFP00000013033	ENSORLP00000024488
ENSCAFP00000001753	ENSORLP00000009131
ENSCAFP00000001753	ENSORLP00000016553
ENSCAFP00000003601	ENSORLP00000005025
ENSCAFP00000004486	ENSORLP00000018684
ENSCAFP00000027765	ENSORLP00000006425
ENSCAFP00000027765	ENSORLP00000003719
ENSCAFP00000026362	ENSORLP00000016352
ENSCAFP00000002059	ENSORLP00000013216
ENSCAFP00000005718	ENSORLP00000001987
ENSCAFP00000014297	ENSORLP00000010673
ENSCAFP00000014297	ENSORLP00000008065
ENSCAFP00000002751	ENSORLP00000019308
ENSCAFP00000010831	ENSORLP00000015439
ENSCAFP00000013825	ENSORLP00000020174
ENSCAFP00000019848	ENSORLP00000005089
ENSCAFP00000014225	ENSORLP00000018231
ENSCAFP00000023211	ENSORLP00000007043
ENSCAFP00000030795	ENSORLP00000019656
ENSCAFP00000016356	ENSORLP00000010680
ENSCAFP00000006911	ENSORLP00000003549
ENSCAFP00000028851	ENSORLP00000022202
ENSCAFP00000017369	ENSORLP00000022298
ENSCAFP00000021058	ENSORLP00000016339
ENSCAFP00000016577	ENSORLP00000011215
ENSCAFP00000041213	ENSORLP00000021718
ENSCAFP00000016777	ENSORLP00000007662
ENSCAFP00000012323	ENSORLP00000016527
ENSCAFP00000021750	ENSORLP00000008652
ENSCAFP00000021750	ENSORLP00000016076
ENSCAFP00000041567	ENSORLP00000005074
ENSCAFP00000027005	ENSORLP00000013994
ENSCAFP00000014051	ENSORLP00000005951
ENSCAFP00000024728	ENSORLP00000008246
ENSCAFP00000004477	ENSORLP00000009415
ENSCAFP00000019690	ENSORLP00000021917
ENSCAFP00000015958	ENSORLP00000015195
ENSCAFP00000015958	ENSORLP00000017196
ENSCAFP00000010477	ENSORLP00000024190
ENSCAFP00000014011	ENSORLP00000000811
ENSCAFP00000011233	ENSORLP00000001309
ENSCAFP00000011233	ENSORLP00000009062
ENSCAFP00000014952	ENSORLP00000015151
ENSCAFP00000002835	ENSORLP00000014956
ENSCAFP00000002835	ENSORLP00000020549
ENSCAFP00000004557	ENSORLP00000014558
ENSCAFP00000027559	ENSORLP00000010179
ENSCAFP00000008228	ENSORLP00000007223
ENSCAFP00000008228	ENSORLP00000006215
ENSCAFP00000013277	ENSORLP00000008462
ENSCAFP00000013277	ENSORLP00000002140
ENSCAFP00000030227	ENSORLP00000017264
ENSCAFP00000019481	ENSORLP00000020634
ENSCAFP00000016506	ENSORLP00000008656
ENSCAFP00000021906	ENSORLP00000018617
ENSCAFP00000016885	ENSORLP00000011918
ENSCAFP00000029445	ENSORLP00000024013
ENSCAFP00000029334	ENSORLP00000015274
ENSCAFP00000027443	ENSORLP00000011769
ENSCAFP00000004890	ENSORLP00000018303
ENSCAFP00000040044	ENSORLP00000000482
ENSCAFP00000007389	ENSORLP00000012328
ENSCAFP00000010660	ENSORLP00000000609
ENSCAFP00000017097	ENSORLP00000005920
ENSCAFP00000026548	ENSORLP00000007794
ENSCAFP00000003459	ENSORLP00000002434
ENSCAFP00000007211	ENSORLP00000004900
ENSCAFP00000020602	ENSORLP00000011295
ENSCAFP00000025819	ENSORLP00000001614
ENSCAFP00000015487	ENSORLP00000016872
ENSCAFP00000015741	ENSORLP00000018989
ENSCAFP00000015741	ENSORLP00000007550
ENSCAFP00000007340	ENSORLP00000004914
ENSCAFP00000007340	ENSORLP00000020994
ENSCAFP00000012869	ENSORLP00000001994
ENSCAFP00000007343	ENSORLP00000022813
ENSCAFP00000007343	ENSORLP00000006691
ENSCAFP00000010930	ENSORLP00000005300
ENSCAFP00000021831	ENSORLP00000000681
ENSCAFP00000017967	ENSORLP00000017306
ENSCAFP00000016703	ENSORLP00000006146
ENSCAFP00000021336	ENSORLP00000025739
ENSCAFP00000005395	ENSORLP00000014649
ENSCAFP00000005395	ENSORLP00000021007
ENSCAFP00000027242	ENSORLP00000014179
ENSCAFP00000030101	ENSORLP00000022184
ENSCAFP00000030101	ENSORLP00000013690
ENSCAFP00000042740	ENSORLP00000000431
ENSCAFP00000042740	ENSORLP00000020468
ENSCAFP00000033785	ENSORLP00000019825
ENSCAFP00000022584	ENSORLP00000003691
ENSCAFP00000037874	ENSORLP00000015858
ENSCAFP00000041075	ENSORLP00000019546
ENSCAFP00000017473	ENSORLP00000012957
ENSCAFP00000017473	ENSORLP00000003293
ENSCAFP00000012989	ENSORLP00000004933
ENSCAFP00000026368	ENSORLP00000014930
ENSCAFP00000007541	ENSORLP00000005418
ENSCAFP00000010866	ENSORLP00000012322
ENSCAFP00000016342	ENSORLP00000008642
ENSCAFP00000016342	ENSORLP00000019662
ENSCAFP00000027014	ENSORLP00000007590
ENSCAFP00000004461	ENSORLP00000009476
ENSCAFP00000004461	ENSORLP00000006431
ENSCAFP00000042874	ENSORLP00000022342
ENSCAFP00000042874	ENSORLP00000022706
ENSCAFP00000019510	ENSORLP00000002798
ENSCAFP00000019510	ENSORLP00000024992
ENSCAFP00000010096	ENSORLP00000021882
ENSCAFP00000016040	ENSORLP00000009396
ENSCAFP00000025048	ENSORLP00000014029
ENSCAFP00000027803	ENSORLP00000002711
ENSCAFP00000008257	ENSORLP00000006825
ENSCAFP00000030286	ENSORLP00000015496
ENSCAFP00000004338	ENSORLP00000003874
ENSCAFP00000021920	ENSORLP00000016652
ENSCAFP00000021920	ENSORLP00000019293
ENSCAFP00000020479	ENSORLP00000021565
ENSCAFP00000010528	ENSORLP00000006589
ENSCAFP00000002282	ENSORLP00000023996
ENSCAFP00000002282	ENSORLP00000010826
ENSCAFP00000006042	ENSORLP00000005145
ENSCAFP00000003937	ENSORLP00000013701
ENSCAFP00000016027	ENSORLP00000005572
ENSCAFP00000017416	ENSORLP00000021994
ENSCAFP00000009217	ENSORLP00000015902
ENSCAFP00000024111	ENSORLP00000004265
ENSCAFP00000041330	ENSORLP00000007929
ENSCAFP00000003808	ENSORLP00000008583
ENSCAFP00000003808	ENSORLP00000021000
ENSCAFP00000017937	ENSORLP00000020059
ENSCAFP00000017937	ENSORLP00000013116
ENSCAFP00000020147	ENSORLP00000016114
ENSCAFP00000035860	ENSORLP00000011790
ENSCAFP00000035860	ENSORLP00000008666
ENSCAFP00000016927	ENSORLP00000025515
ENSCAFP00000023419	ENSORLP00000008677
ENSCAFP00000023419	ENSORLP00000011801
ENSCAFP00000007875	ENSORLP00000020595
ENSCAFP00000013248	ENSORLP00000020709
ENSCAFP00000019203	ENSORLP00000024089
ENSCAFP00000026175	ENSORLP00000018580
ENSCAFP00000014976	ENSORLP00000003195
ENSCAFP00000007169	ENSORLP00000021920
ENSCAFP00000003112	ENSORLP00000005559
ENSCAFP00000029255	ENSORLP00000008673
ENSCAFP00000000403	ENSORLP00000011650
ENSCAFP00000000403	ENSORLP00000011106
ENSCAFP00000015779	ENSORLP00000017701
ENSCAFP00000030483	ENSORLP00000002640
ENSCAFP00000006606	ENSORLP00000004314
ENSCAFP00000000245	ENSORLP00000006054
ENSCAFP00000019617	ENSORLP00000017142
ENSCAFP00000015057	ENSORLP00000024755
ENSCAFP00000024843	ENSORLP00000021295
ENSCAFP00000007577	ENSORLP00000000884
ENSCAFP00000001504	ENSORLP00000007176
ENSCAFP00000001504	ENSORLP00000021299
ENSCAFP00000012674	ENSORLP00000003248
ENSCAFP00000012674	ENSORLP00000018535
ENSCAFP00000002112	ENSORLP00000002745
ENSCAFP00000016211	ENSORLP00000008465
ENSCAFP00000008798	ENSORLP00000020987
ENSCAFP00000008798	ENSORLP00000010315
ENSCAFP00000019018	ENSORLP00000010060
ENSCAFP00000004540	ENSORLP00000022287
ENSCAFP00000004540	ENSORLP00000018553
ENSCAFP00000004467	ENSORLP00000018341
ENSCAFP00000017449	ENSORLP00000013944
ENSCAFP00000030785	ENSORLP00000016911
ENSCAFP00000010402	ENSORLP00000012825
ENSCAFP00000010402	ENSORLP00000023289
ENSCAFP00000009979	ENSORLP00000003945
ENSCAFP00000029454	ENSORLP00000020802
ENSCAFP00000016665	ENSORLP00000006196
ENSCAFP00000000346	ENSORLP00000006735
ENSCAFP00000006144	ENSORLP00000002480
ENSCAFP00000020720	ENSORLP00000002795
ENSCAFP00000009188	ENSORLP00000005030
ENSCAFP00000022743	ENSORLP00000012040
ENSCAFP00000030624	ENSORLP00000016800
ENSCAFP00000030624	ENSORLP00000013232
ENSCAFP00000021891	ENSORLP00000021360
ENSCAFP00000035137	ENSORLP00000017970
ENSCAFP00000005875	ENSORLP00000014290
ENSCAFP00000029678	ENSORLP00000005000
ENSCAFP00000037136	ENSORLP00000019233
ENSCAFP00000005384	ENSORLP00000009186
ENSCAFP00000029008	ENSORLP00000012019
ENSCAFP00000017800	ENSORLP00000008398
ENSCAFP00000013620	ENSORLP00000002603
ENSCAFP00000040405	ENSORLP00000016152
ENSCAFP00000021918	ENSORLP00000006461
ENSCAFP00000021918	ENSORLP00000017473
ENSCAFP00000027161	ENSORLP00000021330
ENSCAFP00000029306	ENSORLP00000012815
ENSCAFP00000013457	ENSORLP00000002988
ENSCAFP00000014414	ENSORLP00000000363
ENSCAFP00000014414	ENSORLP00000006545
ENSCAFP00000017615	ENSORLP00000017968
ENSCAFP00000038422	ENSORLP00000013508
ENSCAFP00000009604	ENSORLP00000005827
ENSCAFP00000030150	ENSORLP00000015906
ENSCAFP00000030151	ENSORLP00000007911
ENSCAFP00000033519	ENSORLP00000011705
ENSCAFP00000029837	ENSORLP00000017492
ENSCAFP00000029837	ENSORLP00000022178
ENSCAFP00000006275	ENSORLP00000017310
ENSCAFP00000004102	ENSORLP00000005929
ENSCAFP00000024783	ENSORLP00000002342
ENSCAFP00000027907	ENSORLP00000012719
ENSCAFP00000000305	ENSORLP00000020670
ENSCAFP00000032037	ENSORLP00000019072
ENSCAFP00000000237	ENSORLP00000006290
ENSCAFP00000008287	ENSORLP00000001106
ENSCAFP00000005060	ENSORLP00000024539
ENSCAFP00000039695	ENSORLP00000010889
ENSCAFP00000016162	ENSORLP00000010565
ENSCAFP00000037526	ENSORLP00000006291
ENSCAFP00000018306	ENSORLP00000024234
ENSCAFP00000018306	ENSORLP00000022019
ENSCAFP00000021870	ENSORLP00000005117
ENSCAFP00000021870	ENSORLP00000013171
ENSCAFP00000029644	ENSORLP00000017084
ENSCAFP00000001713	ENSORLP00000004919
ENSCAFP00000013814	ENSORLP00000018428
ENSCAFP00000022420	ENSORLP00000011673
ENSCAFP00000025167	ENSORLP00000021689
ENSCAFP00000041269	ENSORLP00000012806
ENSCAFP00000041648	ENSORLP00000012811
ENSCAFP00000024921	ENSORLP00000003122
ENSCAFP00000014125	ENSORLP00000008261
ENSCAFP00000038197	ENSORLP00000014926
ENSCAFP00000008225	ENSORLP00000000120
ENSCAFP00000008225	ENSORLP00000025012
ENSCAFP00000012211	ENSORLP00000008704
ENSCAFP00000007064	ENSORLP00000004063
ENSCAFP00000007064	ENSORLP00000012205
ENSCAFP00000002156	ENSORLP00000018253
ENSCAFP00000031044	ENSORLP00000012582
ENSCAFP00000000946	ENSORLP00000015190
ENSCAFP00000026270	ENSORLP00000013576
ENSCAFP00000026270	ENSORLP00000013143
ENSCAFP00000004380	ENSORLP00000002119
ENSCAFP00000015442	ENSORLP00000006458
ENSCAFP00000015379	ENSORLP00000025807
ENSCAFP00000017194	ENSORLP00000002521
ENSCAFP00000017194	ENSORLP00000015545
ENSCAFP00000036795	ENSORLP00000004082
ENSCAFP00000036795	ENSORLP00000016341
ENSCAFP00000038623	ENSORLP00000013831
ENSCAFP00000029584	ENSORLP00000004429
ENSCAFP00000029584	ENSORLP00000022085
ENSCAFP00000013678	ENSORLP00000022302
ENSCAFP00000008859	ENSORLP00000009810
ENSCAFP00000008859	ENSORLP00000015279
ENSCAFP00000022404	ENSORLP00000020248
ENSCAFP00000004720	ENSORLP00000003080
ENSCAFP00000004720	ENSORLP00000003735
ENSCAFP00000027128	ENSORLP00000011589
ENSCAFP00000040146	ENSORLP00000007458
ENSCAFP00000012718	ENSORLP00000023091
ENSCAFP00000012356	ENSORLP00000010421
ENSCAFP00000019271	ENSORLP00000017680
ENSCAFP00000004107	ENSORLP00000006577
ENSCAFP00000015214	ENSORLP00000019615
ENSCAFP00000030219	ENSORLP00000019638
ENSCAFP00000012808	ENSORLP00000023819
ENSCAFP00000008035	ENSORLP00000003778
ENSCAFP00000024185	ENSORLP00000012464
ENSCAFP00000023918	ENSORLP00000020043
ENSCAFP00000029643	ENSORLP00000017742
ENSCAFP00000006919	ENSORLP00000017617
ENSCAFP00000017804	ENSORLP00000009555
ENSCAFP00000017804	ENSORLP00000018186
ENSCAFP00000011771	ENSORLP00000004806
ENSCAFP00000022440	ENSORLP00000004111
ENSCAFP00000022440	ENSORLP00000017935
ENSCAFP00000019424	ENSORLP00000021819
ENSCAFP00000007947	ENSORLP00000025339
ENSCAFP00000025284	ENSORLP00000020353
ENSCAFP00000023813	ENSORLP00000021165
ENSCAFP00000038683	ENSORLP00000009375
ENSCAFP00000000386	ENSORLP00000017309
ENSCAFP00000024250	ENSORLP00000005890
ENSCAFP00000010363	ENSORLP00000014414
ENSCAFP00000025521	ENSORLP00000022641
ENSCAFP00000032890	ENSORLP00000011990
ENSCAFP00000018805	ENSORLP00000020466
ENSCAFP00000018805	ENSORLP00000004514
ENSCAFP00000021097	ENSORLP00000014905
ENSCAFP00000021097	ENSORLP00000007598
ENSCAFP00000021509	ENSORLP00000011230
ENSCAFP00000010522	ENSORLP00000019172
ENSCAFP00000017270	ENSORLP00000004596
ENSCAFP00000017270	ENSORLP00000015948
ENSCAFP00000028888	ENSORLP00000019300
ENSCAFP00000012271	ENSORLP00000013252
ENSCAFP00000014052	ENSORLP00000019334
ENSCAFP00000007593	ENSORLP00000008162
ENSCAFP00000016094	ENSORLP00000020101
ENSCAFP00000015248	ENSORLP00000008423
ENSCAFP00000027436	ENSORLP00000005238
ENSCAFP00000031095	ENSORLP00000002644
ENSCAFP00000011429	ENSORLP00000009270
ENSCAFP00000028654	ENSORLP00000017950
ENSCAFP00000036046	ENSORLP00000006614
ENSCAFP00000018620	ENSORLP00000021635
ENSCAFP00000017612	ENSORLP00000016814
ENSCAFP00000018360	ENSORLP00000003806
ENSCAFP00000040776	ENSORLP00000020722
ENSCAFP00000021115	ENSORLP00000005923
ENSCAFP00000002114	ENSORLP00000013215
ENSCAFP00000022465	ENSORLP00000014476
ENSCAFP00000025517	ENSORLP00000024763
ENSCAFP00000011755	ENSORLP00000013899
ENSCAFP00000011755	ENSORLP00000021694
ENSCAFP00000030943	ENSORLP00000015144
ENSCAFP00000008897	ENSORLP00000018137
ENSCAFP00000040084	ENSORLP00000023296
ENSCAFP00000001757	ENSORLP00000005365
ENSCAFP00000029839	ENSORLP00000014954
ENSCAFP00000029636	ENSORLP00000017720
ENSCAFP00000008605	ENSORLP00000002627
ENSCAFP00000021166	ENSORLP00000024062
ENSCAFP00000016160	ENSORLP00000004632
ENSCAFP00000024579	ENSORLP00000008029
ENSCAFP00000026656	ENSORLP00000002270
ENSCAFP00000027162	ENSORLP00000002338
ENSCAFP00000027162	ENSORLP00000014491
ENSCAFP00000015483	ENSORLP00000015110
ENSCAFP00000037628	ENSORLP00000009853
ENSCAFP00000038890	ENSORLP00000006295
ENSCAFP00000026634	ENSORLP00000011817
ENSCAFP00000029281	ENSORLP00000012854
ENSCAFP00000039968	ENSORLP00000011247
ENSCAFP00000019775	ENSORLP00000001650
ENSCAFP00000012583	ENSORLP00000006333
ENSCAFP00000012583	ENSORLP00000011186
ENSCAFP00000020432	ENSORLP00000022262
ENSCAFP00000009251	ENSORLP00000014172
ENSCAFP00000022940	ENSORLP00000019753
ENSCAFP00000006601	ENSORLP00000008629
ENSCAFP00000006601	ENSORLP00000011484
ENSCAFP00000016718	ENSORLP00000020315
ENSCAFP00000027819	ENSORLP00000012372
ENSCAFP00000025014	ENSORLP00000013987
ENSCAFP00000018718	ENSORLP00000006883
ENSCAFP00000039272	ENSORLP00000008632
ENSCAFP00000015650	ENSORLP00000004669
ENSCAFP00000015650	ENSORLP00000002783
ENSCAFP00000037417	ENSORLP00000019742
ENSCAFP00000040503	ENSORLP00000005416
ENSCAFP00000021263	ENSORLP00000011470
ENSCAFP00000021263	ENSORLP00000008530
ENSCAFP00000028310	ENSORLP00000010005
ENSCAFP00000015388	ENSORLP00000016138
ENSCAFP00000019700	ENSORLP00000022152
ENSCAFP00000018831	ENSORLP00000006816
ENSCAFP00000017575	ENSORLP00000007321
ENSCAFP00000020134	ENSORLP00000011224
ENSCAFP00000029045	ENSORLP00000002357
ENSCAFP00000004375	ENSORLP00000002587
ENSCAFP00000004375	ENSORLP00000021247
ENSCAFP00000008880	ENSORLP00000005051
ENSCAFP00000015065	ENSORLP00000003765
ENSCAFP00000023775	ENSORLP00000025014
ENSCAFP00000023775	ENSORLP00000023046
ENSCAFP00000016192	ENSORLP00000004584
ENSCAFP00000011181	ENSORLP00000023370
ENSCAFP00000007862	ENSORLP00000005779
ENSCAFP00000009370	ENSORLP00000001843
ENSCAFP00000027304	ENSORLP00000000380
ENSCAFP00000032856	ENSORLP00000016337
ENSCAFP00000032856	ENSORLP00000011234
ENSCAFP00000005719	ENSORLP00000004424
ENSCAFP00000008265	ENSORLP00000010522
ENSCAFP00000024272	ENSORLP00000013931
ENSCAFP00000030200	ENSORLP00000000404
ENSCAFP00000016005	ENSORLP00000010156
ENSCAFP00000026921	ENSORLP00000006817
ENSCAFP00000039259	ENSORLP00000010839
ENSCAFP00000018790	ENSORLP00000018382
ENSCAFP00000018790	ENSORLP00000012218
ENSCAFP00000030532	ENSORLP00000017958
ENSCAFP00000020190	ENSORLP00000000765
ENSCAFP00000020190	ENSORLP00000022963
ENSCAFP00000008898	ENSORLP00000012341
ENSCAFP00000008677	ENSORLP00000008971
ENSCAFP00000006361	ENSORLP00000012770
ENSCAFP00000023878	ENSORLP00000011639
ENSCAFP00000028164	ENSORLP00000011409
ENSCAFP00000011227	ENSORLP00000009205
ENSCAFP00000000801	ENSORLP00000002583
ENSCAFP00000007381	ENSORLP00000023345
ENSCAFP00000011793	ENSORLP00000007496
ENSCAFP00000022009	ENSORLP00000005624
ENSCAFP00000003370	ENSORLP00000025492
ENSCAFP00000002728	ENSORLP00000013878
ENSCAFP00000010651	ENSORLP00000001089
ENSCAFP00000027597	ENSORLP00000001552
ENSCAFP00000000523	ENSORLP00000017675
ENSCAFP00000001204	ENSORLP00000006205
ENSCAFP00000035853	ENSORLP00000004588
ENSCAFP00000009014	ENSORLP00000006352
ENSCAFP00000024607	ENSORLP00000010309
ENSCAFP00000015809	ENSORLP00000005146
ENSCAFP00000017765	ENSORLP00000012308
ENSCAFP00000007888	ENSORLP00000011744
ENSCAFP00000035502	ENSORLP00000014035
ENSCAFP00000015819	ENSORLP00000020821
ENSCAFP00000003279	ENSORLP00000012196
ENSCAFP00000027575	ENSORLP00000024929
ENSCAFP00000030865	ENSORLP00000022596
ENSCAFP00000042228	ENSORLP00000009862
ENSCAFP00000042228	ENSORLP00000006891
ENSCAFP00000001990	ENSORLP00000003557
ENSCAFP00000013629	ENSORLP00000007985
ENSCAFP00000006994	ENSORLP00000021646
ENSCAFP00000016459	ENSORLP00000006008
ENSCAFP00000031768	ENSORLP00000004020
ENSCAFP00000031768	ENSORLP00000025678
ENSCAFP00000011262	ENSORLP00000019393
ENSCAFP00000011262	ENSORLP00000020263
ENSCAFP00000017362	ENSORLP00000020160
ENSCAFP00000007312	ENSORLP00000020418
ENSCAFP00000034814	ENSORLP00000017369
ENSCAFP00000018618	ENSORLP00000018703
ENSCAFP00000034783	ENSORLP00000003121
ENSCAFP00000034902	ENSORLP00000010358
ENSCAFP00000018766	ENSORLP00000018379
ENSCAFP00000042944	ENSORLP00000008025
ENSCAFP00000012613	ENSORLP00000004446
ENSCAFP00000005070	ENSORLP00000024471
ENSCAFP00000006422	ENSORLP00000001596
ENSCAFP00000012487	ENSORLP00000008097
ENSCAFP00000012487	ENSORLP00000000429
ENSCAFP00000018934	ENSORLP00000004449
ENSCAFP00000023283	ENSORLP00000020164
ENSCAFP00000006305	ENSORLP00000005776
ENSCAFP00000021924	ENSORLP00000010859
ENSCAFP00000015559	ENSORLP00000011112
ENSCAFP00000017824	ENSORLP00000018205
ENSCAFP00000017824	ENSORLP00000009540
ENSCAFP00000006923	ENSORLP00000017078
ENSCAFP00000016524	ENSORLP00000023811
ENSCAFP00000006202	ENSORLP00000017035
ENSCAFP00000030405	ENSORLP00000020445
ENSCAFP00000012834	ENSORLP00000019236
ENSCAFP00000015986	ENSORLP00000008154
ENSCAFP00000028176	ENSORLP00000007869
ENSCAFP00000022237	ENSORLP00000006661
ENSCAFP00000018294	ENSORLP00000000212
ENSCAFP00000031216	ENSORLP00000004078
ENSCAFP00000021154	ENSORLP00000000976
ENSCAFP00000008466	ENSORLP00000020199
ENSCAFP00000012759	ENSORLP00000009519
ENSCAFP00000001297	ENSORLP00000007337
ENSCAFP00000001297	ENSORLP00000001624
ENSCAFP00000007104	ENSORLP00000018408
ENSCAFP00000024254	ENSORLP00000004345
ENSCAFP00000024254	ENSORLP00000010374
ENSCAFP00000038416	ENSORLP00000004805
ENSCAFP00000017840	ENSORLP00000001377
ENSCAFP00000010409	ENSORLP00000011375
ENSCAFP00000009096	ENSORLP00000003554
ENSCAFP00000004511	ENSORLP00000015073
ENSCAFP00000011487	ENSORLP00000005894
ENSCAFP00000018286	ENSORLP00000005907
ENSCAFP00000015326	ENSORLP00000019315
ENSCAFP00000023948	ENSORLP00000024717
ENSCAFP00000020557	ENSORLP00000013410
ENSCAFP00000021261	ENSORLP00000020586
ENSCAFP00000040391	ENSORLP00000020760
ENSCAFP00000040391	ENSORLP00000019029
ENSCAFP00000028190	ENSORLP00000007969
ENSCAFP00000011018	ENSORLP00000001371
ENSCAFP00000005790	ENSORLP00000019923
ENSCAFP00000024552	ENSORLP00000000360
ENSCAFP00000041939	ENSORLP00000002647
ENSCAFP00000014772	ENSORLP00000010561
ENSCAFP00000014772	ENSORLP00000015469
ENSCAFP00000027002	ENSORLP00000014010
ENSCAFP00000011620	ENSORLP00000019596
ENSCAFP00000000882	ENSORLP00000011560
ENSCAFP00000000882	ENSORLP00000015154
ENSCAFP00000026476	ENSORLP00000012214
ENSCAFP00000002486	ENSORLP00000000531
ENSCAFP00000001419	ENSORLP00000020274
ENSCAFP00000004755	ENSORLP00000018488
ENSCAFP00000014048	ENSORLP00000025629
ENSCAFP00000019069	ENSORLP00000018144
ENSCAFP00000027790	ENSORLP00000006400
ENSCAFP00000027790	ENSORLP00000003599
ENSCAFP00000036623	ENSORLP00000007535
ENSCAFP00000036623	ENSORLP00000014285
ENSCAFP00000009967	ENSORLP00000020878
ENSCAFP00000025430	ENSORLP00000007208
ENSCAFP00000002797	ENSORLP00000022644
ENSCAFP00000014827	ENSORLP00000019787
ENSCAFP00000005369	ENSORLP00000024448
ENSCAFP00000036666	ENSORLP00000024453
ENSCAFP00000038621	ENSORLP00000010822
ENSCAFP00000025009	ENSORLP00000008703
ENSCAFP00000015455	ENSORLP00000010606
ENSCAFP00000020641	ENSORLP00000006785
ENSCAFP00000025013	ENSORLP00000020810
ENSCAFP00000040257	ENSORLP00000005808
ENSCAFP00000040257	ENSORLP00000012156
ENSCAFP00000003872	ENSORLP00000014236
ENSCAFP00000006750	ENSORLP00000013816
ENSCAFP00000006750	ENSORLP00000009296
ENSCAFP00000008171	ENSORLP00000014946
ENSCAFP00000024164	ENSORLP00000020360
ENSCAFP00000024164	ENSORLP00000005426
ENSCAFP00000024163	ENSORLP00000006343
ENSCAFP00000019177	ENSORLP00000021224
ENSCAFP00000042254	ENSORLP00000021641
ENSCAFP00000000611	ENSORLP00000018138
ENSCAFP00000023609	ENSORLP00000019690
ENSCAFP00000037303	ENSORLP00000002892
ENSCAFP00000020460	ENSORLP00000011226
ENSCAFP00000005173	ENSORLP00000024597
ENSCAFP00000020684	ENSORLP00000002994
ENSCAFP00000001384	ENSORLP00000025687
ENSCAFP00000041590	ENSORLP00000015770
ENSCAFP00000034454	ENSORLP00000011728
ENSCAFP00000021710	ENSORLP00000004907
ENSCAFP00000024807	ENSORLP00000014019
ENSCAFP00000024807	ENSORLP00000015646
ENSCAFP00000016916	ENSORLP00000004667
ENSCAFP00000025633	ENSORLP00000007841
ENSCAFP00000018539	ENSORLP00000019964
ENSCAFP00000042074	ENSORLP00000022633
ENSCAFP00000008865	ENSORLP00000009679
ENSCAFP00000006631	ENSORLP00000010356
ENSCAFP00000021491	ENSORLP00000023550
ENSCAFP00000013335	ENSORLP00000001882
ENSCAFP00000000006	ENSORLP00000016444
ENSCAFP00000040187	ENSORLP00000023337
ENSCAFP00000024864	ENSORLP00000005305
ENSCAFP00000016648	ENSORLP00000020385
ENSCAFP00000010728	ENSORLP00000024974
ENSCAFP00000008470	ENSORLP00000010863
ENSCAFP00000041404	ENSORLP00000000069
ENSCAFP00000041404	ENSORLP00000018084
ENSCAFP00000006055	ENSORLP00000003379
ENSCAFP00000041357	ENSORLP00000017949
ENSCAFP00000002013	ENSORLP00000018328
ENSCAFP00000006093	ENSORLP00000013259
ENSCAFP00000011107	ENSORLP00000001922
ENSCAFP00000031885	ENSORLP00000006918
ENSCAFP00000037876	ENSORLP00000021449
ENSCAFP00000000264	ENSORLP00000022618
ENSCAFP00000000296	ENSORLP00000020645
ENSCAFP00000011719	ENSORLP00000010073
ENSCAFP00000017970	ENSORLP00000017319
ENSCAFP00000022573	ENSORLP00000011378
ENSCAFP00000037611	ENSORLP00000002058
ENSCAFP00000012415	ENSORLP00000002021
ENSCAFP00000023021	ENSORLP00000010413
ENSCAFP00000042521	ENSORLP00000000115
ENSCAFP00000006969	ENSORLP00000011519
ENSCAFP00000020864	ENSORLP00000017738
ENSCAFP00000042403	ENSORLP00000010084
ENSCAFP00000013012	ENSORLP00000005499
ENSCAFP00000024271	ENSORLP00000024188
ENSCAFP00000013821	ENSORLP00000018921
ENSCAFP00000024099	ENSORLP00000010438
ENSCAFP00000019352	ENSORLP00000012428
ENSCAFP00000022263	ENSORLP00000009922
ENSCAFP00000009203	ENSORLP00000019196
ENSCAFP00000003355	ENSORLP00000024687
ENSCAFP00000039403	ENSORLP00000004490
ENSCAFP00000011391	ENSORLP00000018660
ENSCAFP00000010130	ENSORLP00000003107
ENSCAFP00000021204	ENSORLP00000014199
ENSCAFP00000017476	ENSORLP00000021351
ENSCAFP00000024547	ENSORLP00000008096
ENSCAFP00000009630	ENSORLP00000005987
ENSCAFP00000024719	ENSORLP00000003518
ENSCAFP00000019512	ENSORLP00000021884
ENSCAFP00000018180	ENSORLP00000006699
ENSCAFP00000010864	ENSORLP00000020661
ENSCAFP00000036165	ENSORLP00000013811
ENSCAFP00000006878	ENSORLP00000010489
ENSCAFP00000024984	ENSORLP00000012557
ENSCAFP00000012381	ENSORLP00000016253
ENSCAFP00000012191	ENSORLP00000022988
ENSCAFP00000012191	ENSORLP00000020264
ENSCAFP00000031933	ENSORLP00000004340
ENSCAFP00000004688	ENSORLP00000007549
ENSCAFP00000010400	ENSORLP00000019755
ENSCAFP00000004379	ENSORLP00000007126
ENSCAFP00000012822	ENSORLP00000019754
ENSCAFP00000025547	ENSORLP00000009437
ENSCAFP00000000327	ENSORLP00000020730
ENSCAFP00000011032	ENSORLP00000005949
ENSCAFP00000019862	ENSORLP00000016890
ENSCAFP00000029838	ENSORLP00000022125
ENSCAFP00000029838	ENSORLP00000017549
ENSCAFP00000029279	ENSORLP00000021246
ENSCAFP00000029122	ENSORLP00000012224
ENSCAFP00000010020	ENSORLP00000017211
ENSCAFP00000010020	ENSORLP00000013572
ENSCAFP00000035754	ENSORLP00000004032
ENSCAFP00000017245	ENSORLP00000018299
ENSCAFP00000024492	ENSORLP00000009052
ENSCAFP00000018711	ENSORLP00000011883
ENSCAFP00000015378	ENSORLP00000002871
ENSCAFP00000015378	ENSORLP00000007584
ENSCAFP00000024740	ENSORLP00000008216
ENSCAFP00000027324	ENSORLP00000009194
ENSCAFP00000014212	ENSORLP00000006833
ENSCAFP00000014212	ENSORLP00000006764
ENSCAFP00000016036	ENSORLP00000014650
ENSCAFP00000003227	ENSORLP00000016255
ENSCAFP00000008187	ENSORLP00000008757
ENSCAFP00000007451	ENSORLP00000002679
ENSCAFP00000012493	ENSORLP00000013553
ENSCAFP00000038426	ENSORLP00000018778
ENSCAFP00000014389	ENSORLP00000011633
ENSCAFP00000018044	ENSORLP00000011814
ENSCAFP00000016333	ENSORLP00000008524
ENSCAFP00000022864	ENSORLP00000007971
ENSCAFP00000040725	ENSORLP00000021902
ENSCAFP00000033984	ENSORLP00000015867
ENSCAFP00000037445	ENSORLP00000001327
ENSCAFP00000002915	ENSORLP00000000301
ENSCAFP00000028695	ENSORLP00000006347
ENSCAFP00000008588	ENSORLP00000009648
ENSCAFP00000008588	ENSORLP00000004552
ENSCAFP00000023586	ENSORLP00000017138
ENSCAFP00000028990	ENSORLP00000024023
ENSCAFP00000022410	ENSORLP00000015348
ENSCAFP00000036530	ENSORLP00000004472
ENSCAFP00000028339	ENSORLP00000008559
ENSCAFP00000009849	ENSORLP00000004240
ENSCAFP00000023013	ENSORLP00000015829
ENSCAFP00000003965	ENSORLP00000021660
ENSCAFP00000025318	ENSORLP00000002441
ENSCAFP00000029391	ENSORLP00000007201
ENSCAFP00000016960	ENSORLP00000007687
ENSCAFP00000012705	ENSORLP00000003041
ENSCAFP00000004913	ENSORLP00000011839
ENSCAFP00000005711	ENSORLP00000004326
ENSCAFP00000005711	ENSORLP00000017619
ENSCAFP00000022728	ENSORLP00000012004
ENSCAFP00000029861	ENSORLP00000021309
ENSCAFP00000029276	ENSORLP00000016155
ENSCAFP00000005546	ENSORLP00000019983
ENSCAFP00000003325	ENSORLP00000014044
ENSCAFP00000003325	ENSORLP00000002939
ENSCAFP00000020205	ENSORLP00000018283
ENSCAFP00000012095	ENSORLP00000016228
ENSCAFP00000004325	ENSORLP00000022025
ENSCAFP00000020709	ENSORLP00000002778
ENSCAFP00000020709	ENSORLP00000005721
ENSCAFP00000029682	ENSORLP00000009414
ENSCAFP00000008477	ENSORLP00000010856
ENSCAFP00000009039	ENSORLP00000016949
ENSCAFP00000000373	ENSORLP00000023762
ENSCAFP00000000368	ENSORLP00000021407
ENSCAFP00000016365	ENSORLP00000014274
ENSCAFP00000008460	ENSORLP00000020177
ENSCAFP00000023298	ENSORLP00000009255
ENSCAFP00000023298	ENSORLP00000016105
ENSCAFP00000011509	ENSORLP00000007913
ENSCAFP00000011509	ENSORLP00000011580
ENSCAFP00000029939	ENSORLP00000016589
ENSCAFP00000022628	ENSORLP00000016286
ENSCAFP00000008375	ENSORLP00000012918
ENSCAFP00000023960	ENSORLP00000008716
ENSCAFP00000042838	ENSORLP00000008854
ENSCAFP00000042838	ENSORLP00000017267
ENSCAFP00000005143	ENSORLP00000024782
ENSCAFP00000027655	ENSORLP00000024385
ENSCAFP00000026935	ENSORLP00000008876
ENSCAFP00000002050	ENSORLP00000013079
ENSCAFP00000020984	ENSORLP00000013238
ENSCAFP00000009511	ENSORLP00000006554
ENSCAFP00000018423	ENSORLP00000014852
ENSCAFP00000018423	ENSORLP00000016972
ENSCAFP00000017898	ENSORLP00000018436
ENSCAFP00000005836	ENSORLP00000019008
ENSCAFP00000025324	ENSORLP00000003649
ENSCAFP00000022829	ENSORLP00000006767
ENSCAFP00000003396	ENSORLP00000024583
ENSCAFP00000003396	ENSORLP00000019090
ENSCAFP00000010760	ENSORLP00000014887
ENSCAFP00000031910	ENSORLP00000015807
ENSCAFP00000008195	ENSORLP00000022167
ENSCAFP00000023160	ENSORLP00000004716
ENSCAFP00000023160	ENSORLP00000017458
ENSCAFP00000007837	ENSORLP00000018971
ENSCAFP00000040289	ENSORLP00000007333
ENSCAFP00000000194	ENSORLP00000015644
ENSCAFP00000042559	ENSORLP00000010956
ENSCAFP00000022024	ENSORLP00000010480
ENSCAFP00000009201	ENSORLP00000008957
ENSCAFP00000004493	ENSORLP00000009387
ENSCAFP00000022180	ENSORLP00000017236
ENSCAFP00000030283	ENSORLP00000006905
ENSCAFP00000037897	ENSORLP00000000343
ENSCAFP00000013453	ENSORLP00000002465
ENSCAFP00000013453	ENSORLP00000024657
ENSCAFP00000024814	ENSORLP00000014042
ENSCAFP00000002231	ENSORLP00000024969
ENSCAFP00000025919	ENSORLP00000016411
ENSCAFP00000012288	ENSORLP00000008538
ENSCAFP00000015731	ENSORLP00000000352
ENSCAFP00000022622	ENSORLP00000019815
ENSCAFP00000029108	ENSORLP00000000673
ENSCAFP00000027660	ENSORLP00000012070
ENSCAFP00000020765	ENSORLP00000003876
ENSCAFP00000002506	ENSORLP00000004175
ENSCAFP00000002506	ENSORLP00000023475
ENSCAFP00000023214	ENSORLP00000003204
ENSCAFP00000023214	ENSORLP00000013513
ENSCAFP00000019367	ENSORLP00000002539
ENSCAFP00000004330	ENSORLP00000016525
ENSCAFP00000018873	ENSORLP00000008268
ENSCAFP00000014205	ENSORLP00000011565
ENSCAFP00000014205	ENSORLP00000008592
ENSCAFP00000030590	ENSORLP00000000538
ENSCAFP00000034237	ENSORLP00000007799
ENSCAFP00000005847	ENSORLP00000019004
ENSCAFP00000029357	ENSORLP00000007232
ENSCAFP00000006330	ENSORLP00000020910
ENSCAFP00000006330	ENSORLP00000016386
ENSCAFP00000041314	ENSORLP00000004125
ENSCAFP00000002637	ENSORLP00000015408
ENSCAFP00000002637	ENSORLP00000017086
ENSCAFP00000019983	ENSORLP00000011437
ENSCAFP00000007804	ENSORLP00000015096
ENSCAFP00000010389	ENSORLP00000000077
ENSCAFP00000007783	ENSORLP00000007357
ENSCAFP00000017723	ENSORLP00000010332
ENSCAFP00000017723	ENSORLP00000015793
ENSCAFP00000002876	ENSORLP00000000319
ENSCAFP00000033658	ENSORLP00000007433
ENSCAFP00000034617	ENSORLP00000006101
ENSCAFP00000012019	ENSORLP00000014059
ENSCAFP00000001575	ENSORLP00000021480
ENSCAFP00000033509	ENSORLP00000007236
ENSCAFP00000003680	ENSORLP00000016251
ENSCAFP00000003680	ENSORLP00000017415
ENSCAFP00000022493	ENSORLP00000024936
ENSCAFP00000022493	ENSORLP00000009890
ENSCAFP00000023012	ENSORLP00000003500
ENSCAFP00000038177	ENSORLP00000008389
ENSCAFP00000002806	ENSORLP00000023715
ENSCAFP00000016859	ENSORLP00000002937
ENSCAFP00000002822	ENSORLP00000001111
ENSCAFP00000002822	ENSORLP00000008168
ENSCAFP00000004570	ENSORLP00000021536
ENSCAFP00000004570	ENSORLP00000017085
ENSCAFP00000024888	ENSORLP00000020886
ENSCAFP00000006402	ENSORLP00000003803
ENSCAFP00000002607	ENSORLP00000024880
ENSCAFP00000002607	ENSORLP00000009819
ENSCAFP00000012214	ENSORLP00000024042
ENSCAFP00000037226	ENSORLP00000019333
ENSCAFP00000037226	ENSORLP00000020327
ENSCAFP00000001484	ENSORLP00000006228
ENSCAFP00000001484	ENSORLP00000000819
ENSCAFP00000026025	ENSORLP00000011199
ENSCAFP00000008483	ENSORLP00000007453
ENSCAFP00000015830	ENSORLP00000017104
ENSCAFP00000015830	ENSORLP00000015086
ENSCAFP00000029335	ENSORLP00000019038
ENSCAFP00000027805	ENSORLP00000003933
ENSCAFP00000027805	ENSORLP00000015587
ENSCAFP00000011357	ENSORLP00000011596
ENSCAFP00000011357	ENSORLP00000007965
ENSCAFP00000024505	ENSORLP00000009075
ENSCAFP00000018714	ENSORLP00000012135
ENSCAFP00000018714	ENSORLP00000000561
ENSCAFP00000017426	ENSORLP00000015258
ENSCAFP00000017426	ENSORLP00000015318
ENSCAFP00000021903	ENSORLP00000002921
ENSCAFP00000006944	ENSORLP00000013095
ENSCAFP00000018761	ENSORLP00000012127
ENSCAFP00000018761	ENSORLP00000007060
ENSCAFP00000009873	ENSORLP00000006783
ENSCAFP00000001188	ENSORLP00000001239
ENSCAFP00000011038	ENSORLP00000001350
ENSCAFP00000011038	ENSORLP00000008946
ENSCAFP00000001876	ENSORLP00000008348
ENSCAFP00000024485	ENSORLP00000015638
ENSCAFP00000000854	ENSORLP00000016486
ENSCAFP00000018338	ENSORLP00000005898
ENSCAFP00000002409	ENSORLP00000009160
[truncated: 5,686 more rows]
