# Supplementary material for: Reconstruction of proto-vertebrate, proto-cyclostome and proto-gnathostome genomes provides new insights into early vertebrate evolution
Source: Nat Commun. 2021 Jul 23;12:4489. doi: 10.1038/s41467-021-24573-z (PMC8302630; doi:10.1038/s41467-021-24573-z)
Supplement: Supplementary file 4 — Supplementary Data 1 [file 41467_2021_24573_MOESM4_ESM.zip › SuppData1/orthologs/CANFA-POEGU.txt]

ENSCAFP00000014731	ENSTGUP00000008915
ENSCAFP00000021101	ENSTGUP00000011592
ENSCAFP00000000536	ENSTGUP00000010998
ENSCAFP00000026820	ENSTGUP00000010909
ENSCAFP00000014703	ENSTGUP00000008898
ENSCAFP00000027009	ENSTGUP00000005020
ENSCAFP00000014101	ENSTGUP00000005254
ENSCAFP00000010599	ENSTGUP00000007673
ENSCAFP00000016175	ENSTGUP00000005191
ENSCAFP00000041478	ENSTGUP00000005389
ENSCAFP00000019851	ENSTGUP00000014566
ENSCAFP00000041897	ENSTGUP00000010982
ENSCAFP00000011228	ENSTGUP00000003676
ENSCAFP00000025906	ENSTGUP00000002319
ENSCAFP00000000844	ENSTGUP00000011474
ENSCAFP00000006503	ENSTGUP00000013282
ENSCAFP00000004514	ENSTGUP00000012847
ENSCAFP00000019636	ENSTGUP00000000909
ENSCAFP00000008815	ENSTGUP00000001623
ENSCAFP00000012433	ENSTGUP00000005458
ENSCAFP00000022926	ENSTGUP00000005263
ENSCAFP00000018010	ENSTGUP00000000371
ENSCAFP00000003668	ENSTGUP00000003862
ENSCAFP00000003657	ENSTGUP00000003819
ENSCAFP00000028428	ENSTGUP00000000526
ENSCAFP00000026110	ENSTGUP00000004420
ENSCAFP00000007426	ENSTGUP00000002205
ENSCAFP00000035869	ENSTGUP00000016783
ENSCAFP00000041440	ENSTGUP00000003276
ENSCAFP00000026713	ENSTGUP00000013203
ENSCAFP00000028894	ENSTGUP00000002510
ENSCAFP00000010159	ENSTGUP00000010462
ENSCAFP00000025741	ENSTGUP00000009884
ENSCAFP00000028253	ENSTGUP00000001025
ENSCAFP00000023060	ENSTGUP00000006567
ENSCAFP00000023616	ENSTGUP00000013314
ENSCAFP00000029957	ENSTGUP00000007517
ENSCAFP00000007014	ENSTGUP00000002402
ENSCAFP00000025988	ENSTGUP00000005879
ENSCAFP00000029580	ENSTGUP00000006914
ENSCAFP00000027190	ENSTGUP00000007511
ENSCAFP00000021251	ENSTGUP00000006599
ENSCAFP00000032029	ENSTGUP00000011707
ENSCAFP00000012523	ENSTGUP00000017731
ENSCAFP00000012528	ENSTGUP00000011705
ENSCAFP00000012512	ENSTGUP00000018265
ENSCAFP00000021250	ENSTGUP00000006604
ENSCAFP00000014319	ENSTGUP00000010836
ENSCAFP00000019089	ENSTGUP00000001184
ENSCAFP00000035150	ENSTGUP00000012380
ENSCAFP00000003298	ENSTGUP00000003773
ENSCAFP00000003277	ENSTGUP00000003831
ENSCAFP00000018115	ENSTGUP00000004874
ENSCAFP00000015735	ENSTGUP00000009101
ENSCAFP00000017392	ENSTGUP00000007812
ENSCAFP00000012144	ENSTGUP00000003687
ENSCAFP00000030690	ENSTGUP00000014440
ENSCAFP00000018258	ENSTGUP00000003097
ENSCAFP00000025261	ENSTGUP00000012631
ENSCAFP00000011525	ENSTGUP00000007507
ENSCAFP00000000688	ENSTGUP00000001158
ENSCAFP00000028846	ENSTGUP00000000912
ENSCAFP00000004119	ENSTGUP00000002880
ENSCAFP00000030651	ENSTGUP00000014205
ENSCAFP00000019894	ENSTGUP00000009297
ENSCAFP00000041229	ENSTGUP00000012744
ENSCAFP00000039048	ENSTGUP00000001335
ENSCAFP00000025974	ENSTGUP00000001616
ENSCAFP00000017436	ENSTGUP00000012121
ENSCAFP00000000191	ENSTGUP00000017784
ENSCAFP00000016481	ENSTGUP00000008788
ENSCAFP00000011295	ENSTGUP00000000920
ENSCAFP00000041377	ENSTGUP00000006514
ENSCAFP00000037675	ENSTGUP00000005575
ENSCAFP00000000678	ENSTGUP00000007512
ENSCAFP00000004185	ENSTGUP00000008852
ENSCAFP00000001898	ENSTGUP00000015232
ENSCAFP00000010553	ENSTGUP00000006775
ENSCAFP00000011914	ENSTGUP00000013703
ENSCAFP00000003505	ENSTGUP00000014768
ENSCAFP00000022241	ENSTGUP00000000421
ENSCAFP00000016043	ENSTGUP00000008875
ENSCAFP00000022750	ENSTGUP00000013567
ENSCAFP00000035073	ENSTGUP00000016110
ENSCAFP00000013243	ENSTGUP00000004581
ENSCAFP00000014218	ENSTGUP00000007902
ENSCAFP00000042751	ENSTGUP00000000228
ENSCAFP00000019792	ENSTGUP00000002076
ENSCAFP00000023624	ENSTGUP00000005006
ENSCAFP00000023867	ENSTGUP00000008308
ENSCAFP00000026382	ENSTGUP00000013118
ENSCAFP00000009752	ENSTGUP00000003528
ENSCAFP00000007928	ENSTGUP00000011586
ENSCAFP00000027825	ENSTGUP00000003067
ENSCAFP00000018637	ENSTGUP00000005646
ENSCAFP00000009013	ENSTGUP00000012331
ENSCAFP00000038852	ENSTGUP00000001808
ENSCAFP00000004138	ENSTGUP00000007259
ENSCAFP00000027841	ENSTGUP00000010021
ENSCAFP00000029742	ENSTGUP00000008703
ENSCAFP00000016350	ENSTGUP00000011510
ENSCAFP00000025289	ENSTGUP00000004236
ENSCAFP00000005947	ENSTGUP00000002050
ENSCAFP00000021524	ENSTGUP00000001084
ENSCAFP00000019815	ENSTGUP00000017815
ENSCAFP00000016801	ENSTGUP00000004566
ENSCAFP00000017186	ENSTGUP00000001855
ENSCAFP00000019101	ENSTGUP00000007193
ENSCAFP00000031903	ENSTGUP00000001146
ENSCAFP00000030461	ENSTGUP00000004826
ENSCAFP00000011995	ENSTGUP00000009073
ENSCAFP00000018117	ENSTGUP00000010457
ENSCAFP00000022596	ENSTGUP00000006886
ENSCAFP00000008348	ENSTGUP00000005604
ENSCAFP00000023182	ENSTGUP00000000719
ENSCAFP00000018253	ENSTGUP00000010484
ENSCAFP00000002791	ENSTGUP00000001484
ENSCAFP00000014825	ENSTGUP00000017785
ENSCAFP00000017550	ENSTGUP00000008359
ENSCAFP00000018354	ENSTGUP00000003284
ENSCAFP00000024345	ENSTGUP00000005747
ENSCAFP00000010262	ENSTGUP00000008668
ENSCAFP00000022958	ENSTGUP00000013552
ENSCAFP00000001922	ENSTGUP00000001739
ENSCAFP00000005678	ENSTGUP00000013534
ENSCAFP00000000979	ENSTGUP00000004152
ENSCAFP00000013479	ENSTGUP00000003859
ENSCAFP00000021172	ENSTGUP00000014941
ENSCAFP00000018541	ENSTGUP00000003338
ENSCAFP00000018897	ENSTGUP00000001990
ENSCAFP00000017225	ENSTGUP00000004793
ENSCAFP00000001025	ENSTGUP00000000367
ENSCAFP00000029725	ENSTGUP00000003797
ENSCAFP00000013959	ENSTGUP00000009690
ENSCAFP00000007656	ENSTGUP00000004020
ENSCAFP00000042734	ENSTGUP00000009469
ENSCAFP00000023374	ENSTGUP00000002508
ENSCAFP00000033673	ENSTGUP00000010870
ENSCAFP00000018107	ENSTGUP00000007392
ENSCAFP00000018097	ENSTGUP00000007382
ENSCAFP00000021381	ENSTGUP00000005260
ENSCAFP00000023677	ENSTGUP00000002415
ENSCAFP00000020181	ENSTGUP00000005613
ENSCAFP00000003057	ENSTGUP00000010013
ENSCAFP00000042913	ENSTGUP00000003654
ENSCAFP00000030233	ENSTGUP00000007258
ENSCAFP00000011046	ENSTGUP00000015841
ENSCAFP00000041421	ENSTGUP00000003258
ENSCAFP00000007210	ENSTGUP00000015287
ENSCAFP00000018683	ENSTGUP00000001094
ENSCAFP00000032670	ENSTGUP00000007581
ENSCAFP00000010258	ENSTGUP00000002636
ENSCAFP00000005013	ENSTGUP00000001638
ENSCAFP00000027533	ENSTGUP00000002188
ENSCAFP00000042805	ENSTGUP00000002551
ENSCAFP00000027189	ENSTGUP00000013312
ENSCAFP00000001269	ENSTGUP00000012297
ENSCAFP00000015344	ENSTGUP00000010642
ENSCAFP00000015347	ENSTGUP00000010646
ENSCAFP00000001267	ENSTGUP00000012301
ENSCAFP00000011829	ENSTGUP00000000742
ENSCAFP00000030086	ENSTGUP00000006629
ENSCAFP00000016128	ENSTGUP00000011117
ENSCAFP00000040632	ENSTGUP00000011415
ENSCAFP00000003004	ENSTGUP00000001560
ENSCAFP00000025369	ENSTGUP00000009514
ENSCAFP00000004896	ENSTGUP00000002561
ENSCAFP00000026399	ENSTGUP00000013124
ENSCAFP00000023863	ENSTGUP00000004234
ENSCAFP00000004789	ENSTGUP00000002417
ENSCAFP00000021003	ENSTGUP00000016403
ENSCAFP00000003598	ENSTGUP00000013167
ENSCAFP00000001665	ENSTGUP00000012988
ENSCAFP00000030367	ENSTGUP00000009670
ENSCAFP00000014716	ENSTGUP00000009752
ENSCAFP00000028722	ENSTGUP00000000287
ENSCAFP00000034674	ENSTGUP00000008638
ENSCAFP00000025245	ENSTGUP00000009518
ENSCAFP00000030999	ENSTGUP00000010255
ENSCAFP00000009236	ENSTGUP00000008451
ENSCAFP00000020942	ENSTGUP00000000354
ENSCAFP00000016465	ENSTGUP00000007254
ENSCAFP00000028496	ENSTGUP00000000578
ENSCAFP00000006408	ENSTGUP00000013264
ENSCAFP00000019067	ENSTGUP00000009842
ENSCAFP00000002566	ENSTGUP00000004389
ENSCAFP00000002573	ENSTGUP00000004395
ENSCAFP00000015681	ENSTGUP00000004777
ENSCAFP00000015697	ENSTGUP00000014311
ENSCAFP00000005055	ENSTGUP00000005434
ENSCAFP00000008315	ENSTGUP00000010722
ENSCAFP00000010158	ENSTGUP00000009765
ENSCAFP00000014368	ENSTGUP00000006018
ENSCAFP00000002336	ENSTGUP00000017723
ENSCAFP00000001557	ENSTGUP00000012921
ENSCAFP00000023110	ENSTGUP00000008600
ENSCAFP00000022969	ENSTGUP00000013380
ENSCAFP00000003716	ENSTGUP00000003980
ENSCAFP00000003708	ENSTGUP00000003970
ENSCAFP00000020170	ENSTGUP00000009936
ENSCAFP00000012996	ENSTGUP00000017814
ENSCAFP00000027024	ENSTGUP00000013262
ENSCAFP00000028252	ENSTGUP00000001041
ENSCAFP00000013467	ENSTGUP00000010929
ENSCAFP00000006489	ENSTGUP00000002766
ENSCAFP00000019378	ENSTGUP00000017804
ENSCAFP00000021364	ENSTGUP00000013550
ENSCAFP00000002917	ENSTGUP00000008206
ENSCAFP00000004775	ENSTGUP00000013344
ENSCAFP00000010009	ENSTGUP00000011271
ENSCAFP00000011007	ENSTGUP00000003913
ENSCAFP00000001321	ENSTGUP00000012263
ENSCAFP00000043077	ENSTGUP00000002408
ENSCAFP00000041266	ENSTGUP00000005066
ENSCAFP00000004485	ENSTGUP00000001303
ENSCAFP00000040526	ENSTGUP00000008161
ENSCAFP00000015470	ENSTGUP00000007176
ENSCAFP00000042532	ENSTGUP00000017739
ENSCAFP00000024642	ENSTGUP00000000131
ENSCAFP00000006187	ENSTGUP00000001243
ENSCAFP00000017041	ENSTGUP00000007549
ENSCAFP00000012677	ENSTGUP00000011679
ENSCAFP00000002131	ENSTGUP00000008110
ENSCAFP00000028913	ENSTGUP00000002531
ENSCAFP00000003031	ENSTGUP00000005472
ENSCAFP00000001307	ENSTGUP00000012284
ENSCAFP00000003191	ENSTGUP00000018091
ENSCAFP00000026835	ENSTGUP00000003301
ENSCAFP00000020819	ENSTGUP00000010657
ENSCAFP00000042339	ENSTGUP00000003950
ENSCAFP00000008984	ENSTGUP00000012352
ENSCAFP00000036076	ENSTGUP00000008770
ENSCAFP00000008259	ENSTGUP00000016151
ENSCAFP00000026616	ENSTGUP00000007045
ENSCAFP00000022787	ENSTGUP00000009034
ENSCAFP00000041145	ENSTGUP00000000219
ENSCAFP00000018218	ENSTGUP00000010553
ENSCAFP00000031887	ENSTGUP00000005825
ENSCAFP00000012092	ENSTGUP00000006209
ENSCAFP00000020325	ENSTGUP00000003563
ENSCAFP00000010756	ENSTGUP00000008691
ENSCAFP00000004620	ENSTGUP00000012771
ENSCAFP00000028873	ENSTGUP00000003264
ENSCAFP00000025456	ENSTGUP00000009628
ENSCAFP00000002279	ENSTGUP00000004600
ENSCAFP00000030020	ENSTGUP00000006527
ENSCAFP00000018839	ENSTGUP00000000237
ENSCAFP00000041849	ENSTGUP00000013904
ENSCAFP00000042471	ENSTGUP00000017637
ENSCAFP00000037953	ENSTGUP00000000233
ENSCAFP00000009132	ENSTGUP00000008275
ENSCAFP00000015936	ENSTGUP00000011791
ENSCAFP00000008783	ENSTGUP00000011245
ENSCAFP00000003035	ENSTGUP00000013609
ENSCAFP00000013874	ENSTGUP00000005413
ENSCAFP00000039644	ENSTGUP00000011588
ENSCAFP00000017037	ENSTGUP00000008513
ENSCAFP00000001426	ENSTGUP00000012176
ENSCAFP00000010681	ENSTGUP00000011569
ENSCAFP00000008523	ENSTGUP00000015009
ENSCAFP00000021553	ENSTGUP00000002938
ENSCAFP00000029683	ENSTGUP00000009423
ENSCAFP00000000032	ENSTGUP00000009389
ENSCAFP00000039820	ENSTGUP00000004504
ENSCAFP00000025905	ENSTGUP00000006373
ENSCAFP00000039613	ENSTGUP00000011052
ENSCAFP00000025477	ENSTGUP00000005971
ENSCAFP00000024003	ENSTGUP00000013320
ENSCAFP00000005367	ENSTGUP00000001792
ENSCAFP00000022150	ENSTGUP00000013464
ENSCAFP00000029639	ENSTGUP00000005217
ENSCAFP00000001191	ENSTGUP00000012701
ENSCAFP00000018942	ENSTGUP00000008583
ENSCAFP00000003177	ENSTGUP00000001687
ENSCAFP00000041233	ENSTGUP00000000051
ENSCAFP00000019683	ENSTGUP00000003162
ENSCAFP00000014137	ENSTGUP00000006712
ENSCAFP00000020384	ENSTGUP00000017666
ENSCAFP00000037494	ENSTGUP00000013116
ENSCAFP00000036652	ENSTGUP00000010757
ENSCAFP00000008824	ENSTGUP00000003663
ENSCAFP00000024276	ENSTGUP00000008481
ENSCAFP00000004919	ENSTGUP00000011888
ENSCAFP00000005317	ENSTGUP00000004522
ENSCAFP00000015478	ENSTGUP00000005546
ENSCAFP00000027600	ENSTGUP00000006158
ENSCAFP00000022673	ENSTGUP00000009193
ENSCAFP00000012263	ENSTGUP00000007870
ENSCAFP00000006886	ENSTGUP00000015337
ENSCAFP00000013729	ENSTGUP00000009228
ENSCAFP00000021570	ENSTGUP00000014507
ENSCAFP00000013230	ENSTGUP00000003709
ENSCAFP00000025076	ENSTGUP00000014278
ENSCAFP00000038471	ENSTGUP00000009575
ENSCAFP00000002925	ENSTGUP00000005669
ENSCAFP00000002924	ENSTGUP00000005672
ENSCAFP00000011342	ENSTGUP00000007357
ENSCAFP00000027100	ENSTGUP00000005160
ENSCAFP00000010211	ENSTGUP00000005026
ENSCAFP00000024154	ENSTGUP00000006525
ENSCAFP00000027229	ENSTGUP00000017458
ENSCAFP00000038401	ENSTGUP00000001355
ENSCAFP00000013877	ENSTGUP00000016201
ENSCAFP00000005116	ENSTGUP00000004958
ENSCAFP00000020107	ENSTGUP00000017828
ENSCAFP00000003966	ENSTGUP00000013013
ENSCAFP00000013583	ENSTGUP00000014041
ENSCAFP00000019645	ENSTGUP00000001481
ENSCAFP00000025091	ENSTGUP00000004758
ENSCAFP00000004554	ENSTGUP00000001284
ENSCAFP00000042713	ENSTGUP00000008758
ENSCAFP00000009964	ENSTGUP00000005051
ENSCAFP00000018157	ENSTGUP00000008220
ENSCAFP00000004942	ENSTGUP00000005553
ENSCAFP00000020374	ENSTGUP00000010366
ENSCAFP00000015121	ENSTGUP00000001424
ENSCAFP00000027678	ENSTGUP00000018065
ENSCAFP00000021753	ENSTGUP00000011327
ENSCAFP00000028620	ENSTGUP00000004064
ENSCAFP00000038936	ENSTGUP00000012708
ENSCAFP00000004845	ENSTGUP00000013371
ENSCAFP00000029873	ENSTGUP00000006126
ENSCAFP00000000550	ENSTGUP00000011714
ENSCAFP00000009897	ENSTGUP00000012054
ENSCAFP00000031869	ENSTGUP00000000875
ENSCAFP00000032071	ENSTGUP00000001057
ENSCAFP00000001786	ENSTGUP00000000004
ENSCAFP00000038509	ENSTGUP00000011132
ENSCAFP00000014184	ENSTGUP00000016601
ENSCAFP00000037679	ENSTGUP00000005347
ENSCAFP00000005292	ENSTGUP00000012638
ENSCAFP00000013398	ENSTGUP00000002235
ENSCAFP00000035883	ENSTGUP00000010871
ENSCAFP00000020404	ENSTGUP00000008191
ENSCAFP00000006427	ENSTGUP00000001177
ENSCAFP00000015605	ENSTGUP00000007219
ENSCAFP00000005101	ENSTGUP00000008212
ENSCAFP00000024052	ENSTGUP00000002306
ENSCAFP00000009488	ENSTGUP00000012158
ENSCAFP00000023599	ENSTGUP00000009157
ENSCAFP00000007651	ENSTGUP00000012145
ENSCAFP00000024108	ENSTGUP00000002564
ENSCAFP00000015277	ENSTGUP00000010617
ENSCAFP00000014581	ENSTGUP00000015957
ENSCAFP00000035619	ENSTGUP00000012594
ENSCAFP00000024019	ENSTGUP00000000419
ENSCAFP00000031589	ENSTGUP00000009545
ENSCAFP00000017479	ENSTGUP00000008754
ENSCAFP00000036252	ENSTGUP00000005134
ENSCAFP00000008996	ENSTGUP00000011142
ENSCAFP00000002884	ENSTGUP00000008315
ENSCAFP00000024409	ENSTGUP00000011770
ENSCAFP00000001057	ENSTGUP00000003893
ENSCAFP00000005803	ENSTGUP00000011981
ENSCAFP00000026118	ENSTGUP00000014107
ENSCAFP00000027873	ENSTGUP00000001972
ENSCAFP00000029704	ENSTGUP00000004174
ENSCAFP00000027380	ENSTGUP00000010482
ENSCAFP00000040628	ENSTGUP00000001775
ENSCAFP00000018734	ENSTGUP00000008537
ENSCAFP00000003369	ENSTGUP00000010492
ENSCAFP00000008964	ENSTGUP00000008173
ENSCAFP00000027972	ENSTGUP00000009905
ENSCAFP00000027955	ENSTGUP00000009932
ENSCAFP00000027458	ENSTGUP00000002273
ENSCAFP00000013818	ENSTGUP00000011073
ENSCAFP00000021258	ENSTGUP00000004253
ENSCAFP00000011826	ENSTGUP00000008979
ENSCAFP00000010606	ENSTGUP00000011516
ENSCAFP00000014278	ENSTGUP00000007729
ENSCAFP00000026031	ENSTGUP00000004537
ENSCAFP00000017880	ENSTGUP00000010327
ENSCAFP00000001198	ENSTGUP00000015676
ENSCAFP00000011396	ENSTGUP00000005720
ENSCAFP00000002982	ENSTGUP00000013634
ENSCAFP00000010757	ENSTGUP00000011596
ENSCAFP00000010535	ENSTGUP00000011472
ENSCAFP00000008003	ENSTGUP00000000259
ENSCAFP00000013721	ENSTGUP00000002243
ENSCAFP00000013170	ENSTGUP00000012150
ENSCAFP00000014998	ENSTGUP00000005584
ENSCAFP00000020477	ENSTGUP00000000273
ENSCAFP00000004081	ENSTGUP00000000348
ENSCAFP00000026148	ENSTGUP00000014702
ENSCAFP00000030253	ENSTGUP00000010766
ENSCAFP00000005014	ENSTGUP00000008158
ENSCAFP00000024021	ENSTGUP00000002315
ENSCAFP00000035949	ENSTGUP00000011706
ENSCAFP00000038277	ENSTGUP00000004524
ENSCAFP00000014770	ENSTGUP00000013743
ENSCAFP00000027739	ENSTGUP00000010115
ENSCAFP00000005389	ENSTGUP00000002464
ENSCAFP00000022385	ENSTGUP00000011921
ENSCAFP00000035961	ENSTGUP00000004045
ENSCAFP00000024410	ENSTGUP00000000496
ENSCAFP00000004364	ENSTGUP00000003646
ENSCAFP00000014759	ENSTGUP00000003236
ENSCAFP00000025527	ENSTGUP00000003922
ENSCAFP00000013933	ENSTGUP00000005396
ENSCAFP00000001409	ENSTGUP00000012194
ENSCAFP00000019708	ENSTGUP00000010522
ENSCAFP00000013071	ENSTGUP00000003660
ENSCAFP00000021775	ENSTGUP00000001065
ENSCAFP00000014784	ENSTGUP00000007834
ENSCAFP00000012942	ENSTGUP00000005998
ENSCAFP00000034803	ENSTGUP00000008103
ENSCAFP00000027335	ENSTGUP00000000081
ENSCAFP00000005627	ENSTGUP00000012497
ENSCAFP00000008944	ENSTGUP00000012368
ENSCAFP00000024882	ENSTGUP00000007495
ENSCAFP00000006746	ENSTGUP00000001329
ENSCAFP00000002508	ENSTGUP00000011194
ENSCAFP00000037475	ENSTGUP00000005970
ENSCAFP00000021028	ENSTGUP00000006607
ENSCAFP00000042451	ENSTGUP00000007643
ENSCAFP00000021134	ENSTGUP00000011495
ENSCAFP00000042686	ENSTGUP00000006741
ENSCAFP00000014131	ENSTGUP00000002579
ENSCAFP00000025104	ENSTGUP00000007324
ENSCAFP00000017529	ENSTGUP00000009243
ENSCAFP00000029349	ENSTGUP00000008195
ENSCAFP00000042579	ENSTGUP00000008899
ENSCAFP00000020955	ENSTGUP00000003402
ENSCAFP00000019966	ENSTGUP00000006993
ENSCAFP00000020220	ENSTGUP00000001979
ENSCAFP00000020040	ENSTGUP00000000210
ENSCAFP00000002028	ENSTGUP00000017749
ENSCAFP00000023411	ENSTGUP00000006703
ENSCAFP00000004772	ENSTGUP00000002413
ENSCAFP00000011043	ENSTGUP00000017924
ENSCAFP00000013536	ENSTGUP00000006076
ENSCAFP00000010967	ENSTGUP00000011559
ENSCAFP00000018144	ENSTGUP00000003197
ENSCAFP00000002550	ENSTGUP00000005123
ENSCAFP00000018686	ENSTGUP00000004095
ENSCAFP00000008070	ENSTGUP00000003775
ENSCAFP00000026719	ENSTGUP00000003758
ENSCAFP00000033564	ENSTGUP00000004184
ENSCAFP00000033192	ENSTGUP00000004199
ENSCAFP00000013266	ENSTGUP00000003641
ENSCAFP00000015703	ENSTGUP00000009111
ENSCAFP00000011460	ENSTGUP00000008695
ENSCAFP00000022476	ENSTGUP00000013829
ENSCAFP00000016511	ENSTGUP00000010235
ENSCAFP00000041279	ENSTGUP00000003491
ENSCAFP00000030051	ENSTGUP00000008367
ENSCAFP00000008426	ENSTGUP00000006292
ENSCAFP00000014145	ENSTGUP00000005243
ENSCAFP00000000859	ENSTGUP00000011463
ENSCAFP00000018208	ENSTGUP00000001022
ENSCAFP00000026472	ENSTGUP00000004138
ENSCAFP00000026469	ENSTGUP00000001800
ENSCAFP00000023862	ENSTGUP00000008143
ENSCAFP00000040579	ENSTGUP00000013134
ENSCAFP00000036692	ENSTGUP00000001280
ENSCAFP00000017789	ENSTGUP00000009392
ENSCAFP00000013295	ENSTGUP00000003813
ENSCAFP00000005569	ENSTGUP00000009322
ENSCAFP00000001916	ENSTGUP00000000638
ENSCAFP00000005913	ENSTGUP00000001078
ENSCAFP00000020169	ENSTGUP00000003805
ENSCAFP00000004319	ENSTGUP00000001706
ENSCAFP00000000488	ENSTGUP00000001137
ENSCAFP00000031973	ENSTGUP00000017246
ENSCAFP00000000867	ENSTGUP00000006709
ENSCAFP00000041094	ENSTGUP00000010923
ENSCAFP00000024952	ENSTGUP00000001933
ENSCAFP00000022633	ENSTGUP00000006836
ENSCAFP00000008454	ENSTGUP00000005580
ENSCAFP00000024968	ENSTGUP00000016909
ENSCAFP00000000360	ENSTGUP00000001189
ENSCAFP00000013819	ENSTGUP00000002295
ENSCAFP00000022317	ENSTGUP00000013733
ENSCAFP00000039921	ENSTGUP00000013795
ENSCAFP00000015042	ENSTGUP00000000592
ENSCAFP00000007463	ENSTGUP00000008403
ENSCAFP00000013151	ENSTGUP00000015811
ENSCAFP00000017820	ENSTGUP00000011455
ENSCAFP00000024586	ENSTGUP00000000350
ENSCAFP00000014427	ENSTGUP00000010374
ENSCAFP00000010182	ENSTGUP00000004992
ENSCAFP00000018594	ENSTGUP00000012752
ENSCAFP00000041042	ENSTGUP00000011386
ENSCAFP00000017680	ENSTGUP00000000411
ENSCAFP00000014886	ENSTGUP00000007694
ENSCAFP00000014939	ENSTGUP00000007820
ENSCAFP00000041584	ENSTGUP00000009536
ENSCAFP00000017275	ENSTGUP00000010849
ENSCAFP00000026384	ENSTGUP00000009494
ENSCAFP00000037413	ENSTGUP00000008190
ENSCAFP00000009638	ENSTGUP00000001824
ENSCAFP00000007269	ENSTGUP00000008731
ENSCAFP00000026870	ENSTGUP00000010802
ENSCAFP00000019461	ENSTGUP00000015194
ENSCAFP00000001826	ENSTGUP00000000560
ENSCAFP00000007005	ENSTGUP00000007994
ENSCAFP00000014637	ENSTGUP00000000712
ENSCAFP00000014469	ENSTGUP00000000702
ENSCAFP00000030275	ENSTGUP00000010703
ENSCAFP00000014869	ENSTGUP00000007952
ENSCAFP00000014452	ENSTGUP00000010731
ENSCAFP00000019835	ENSTGUP00000004821
ENSCAFP00000038493	ENSTGUP00000000696
ENSCAFP00000039324	ENSTGUP00000005644
ENSCAFP00000039860	ENSTGUP00000002072
ENSCAFP00000036390	ENSTGUP00000008622
ENSCAFP00000019855	ENSTGUP00000007416
ENSCAFP00000003118	ENSTGUP00000001637
ENSCAFP00000027224	ENSTGUP00000017492
ENSCAFP00000034848	ENSTGUP00000013684
ENSCAFP00000015466	ENSTGUP00000013822
ENSCAFP00000005192	ENSTGUP00000004796
ENSCAFP00000019298	ENSTGUP00000006097
ENSCAFP00000011661	ENSTGUP00000006752
ENSCAFP00000003144	ENSTGUP00000013659
ENSCAFP00000017664	ENSTGUP00000008641
ENSCAFP00000003141	ENSTGUP00000013657
ENSCAFP00000012337	ENSTGUP00000005289
ENSCAFP00000020603	ENSTGUP00000009658
ENSCAFP00000006920	ENSTGUP00000001820
ENSCAFP00000023397	ENSTGUP00000002495
ENSCAFP00000003692	ENSTGUP00000017533
ENSCAFP00000013912	ENSTGUP00000001056
ENSCAFP00000000189	ENSTGUP00000017782
ENSCAFP00000023336	ENSTGUP00000006820
ENSCAFP00000028793	ENSTGUP00000000215
ENSCAFP00000012593	ENSTGUP00000006661
ENSCAFP00000006678	ENSTGUP00000012645
ENSCAFP00000019114	ENSTGUP00000006055
ENSCAFP00000012257	ENSTGUP00000011776
ENSCAFP00000033932	ENSTGUP00000011771
ENSCAFP00000035463	ENSTGUP00000003891
ENSCAFP00000014481	ENSTGUP00000013758
ENSCAFP00000020481	ENSTGUP00000010418
ENSCAFP00000024482	ENSTGUP00000000519
ENSCAFP00000009645	ENSTGUP00000010238
ENSCAFP00000001811	ENSTGUP00000000002
ENSCAFP00000011048	ENSTGUP00000005046
ENSCAFP00000014694	ENSTGUP00000006891
ENSCAFP00000021584	ENSTGUP00000005433
ENSCAFP00000035067	ENSTGUP00000004276
ENSCAFP00000002091	ENSTGUP00000016586
ENSCAFP00000000527	ENSTGUP00000006809
ENSCAFP00000021430	ENSTGUP00000013686
ENSCAFP00000017503	ENSTGUP00000011384
ENSCAFP00000017201	ENSTGUP00000000491
ENSCAFP00000037565	ENSTGUP00000003997
ENSCAFP00000026535	ENSTGUP00000004067
ENSCAFP00000041877	ENSTGUP00000016945
ENSCAFP00000026565	ENSTGUP00000004000
ENSCAFP00000038444	ENSTGUP00000000277
ENSCAFP00000012085	ENSTGUP00000007209
ENSCAFP00000004976	ENSTGUP00000013391
ENSCAFP00000014992	ENSTGUP00000006497
ENSCAFP00000003932	ENSTGUP00000014977
ENSCAFP00000021277	ENSTGUP00000013662
ENSCAFP00000020370	ENSTGUP00000017665
ENSCAFP00000002995	ENSTGUP00000013625
ENSCAFP00000038986	ENSTGUP00000013565
ENSCAFP00000037092	ENSTGUP00000008232
ENSCAFP00000030225	ENSTGUP00000005563
ENSCAFP00000015120	ENSTGUP00000009824
ENSCAFP00000014902	ENSTGUP00000009649
ENSCAFP00000027665	ENSTGUP00000005378
ENSCAFP00000005521	ENSTGUP00000002506
ENSCAFP00000019697	ENSTGUP00000017809
ENSCAFP00000042142	ENSTGUP00000006422
ENSCAFP00000001041	ENSTGUP00000003932
ENSCAFP00000009830	ENSTGUP00000009978
ENSCAFP00000006943	ENSTGUP00000015343
ENSCAFP00000020319	ENSTGUP00000004486
ENSCAFP00000027206	ENSTGUP00000010406
ENSCAFP00000013499	ENSTGUP00000005017
ENSCAFP00000007147	ENSTGUP00000008834
ENSCAFP00000028698	ENSTGUP00000006485
ENSCAFP00000014147	ENSTGUP00000014021
ENSCAFP00000010386	ENSTGUP00000002695
ENSCAFP00000007056	ENSTGUP00000007964
ENSCAFP00000000016	ENSTGUP00000006722
ENSCAFP00000014336	ENSTGUP00000007732
ENSCAFP00000002599	ENSTGUP00000004961
ENSCAFP00000026912	ENSTGUP00000007240
ENSCAFP00000031366	ENSTGUP00000006328
ENSCAFP00000028316	ENSTGUP00000000155
ENSCAFP00000015301	ENSTGUP00000005853
ENSCAFP00000018207	ENSTGUP00000003117
ENSCAFP00000024645	ENSTGUP00000000134
ENSCAFP00000002335	ENSTGUP00000004536
ENSCAFP00000017642	ENSTGUP00000008352
ENSCAFP00000003095	ENSTGUP00000001624
ENSCAFP00000015815	ENSTGUP00000003727
ENSCAFP00000014918	ENSTGUP00000007782
ENSCAFP00000036658	ENSTGUP00000017025
ENSCAFP00000004425	ENSTGUP00000006943
ENSCAFP00000030645	ENSTGUP00000005080
ENSCAFP00000016401	ENSTGUP00000011199
ENSCAFP00000038238	ENSTGUP00000006208
ENSCAFP00000028983	ENSTGUP00000007070
ENSCAFP00000022556	ENSTGUP00000009294
ENSCAFP00000026455	ENSTGUP00000005206
ENSCAFP00000029605	ENSTGUP00000004580
ENSCAFP00000029604	ENSTGUP00000004604
ENSCAFP00000020513	ENSTGUP00000017673
ENSCAFP00000028758	ENSTGUP00000002844
ENSCAFP00000028224	ENSTGUP00000001015
ENSCAFP00000003214	ENSTGUP00000001908
ENSCAFP00000019853	ENSTGUP00000011945
ENSCAFP00000013655	ENSTGUP00000011005
ENSCAFP00000010567	ENSTGUP00000009631
ENSCAFP00000043191	ENSTGUP00000006235
ENSCAFP00000006864	ENSTGUP00000002392
ENSCAFP00000014031	ENSTGUP00000010105
ENSCAFP00000038892	ENSTGUP00000008813
ENSCAFP00000001037	ENSTGUP00000011754
ENSCAFP00000004178	ENSTGUP00000017612
ENSCAFP00000014005	ENSTGUP00000005331
ENSCAFP00000000950	ENSTGUP00000012537
ENSCAFP00000003850	ENSTGUP00000013080
ENSCAFP00000017744	ENSTGUP00000004485
ENSCAFP00000021105	ENSTGUP00000009895
ENSCAFP00000010648	ENSTGUP00000006731
ENSCAFP00000008702	ENSTGUP00000011293
ENSCAFP00000008708	ENSTGUP00000002217
ENSCAFP00000023570	ENSTGUP00000013322
ENSCAFP00000016218	ENSTGUP00000007648
ENSCAFP00000010863	ENSTGUP00000005390
ENSCAFP00000022163	ENSTGUP00000002751
ENSCAFP00000018366	ENSTGUP00000003521
ENSCAFP00000003034	ENSTGUP00000001871
ENSCAFP00000006870	ENSTGUP00000008182
ENSCAFP00000013014	ENSTGUP00000001566
ENSCAFP00000007848	ENSTGUP00000015814
ENSCAFP00000013489	ENSTGUP00000006838
ENSCAFP00000025484	ENSTGUP00000000600
ENSCAFP00000039273	ENSTGUP00000012839
ENSCAFP00000020508	ENSTGUP00000016167
ENSCAFP00000042695	ENSTGUP00000001099
ENSCAFP00000025174	ENSTGUP00000015340
ENSCAFP00000014845	ENSTGUP00000009606
ENSCAFP00000028685	ENSTGUP00000000064
ENSCAFP00000022558	ENSTGUP00000007654
ENSCAFP00000015422	ENSTGUP00000009962
ENSCAFP00000020480	ENSTGUP00000013507
ENSCAFP00000002291	ENSTGUP00000017867
ENSCAFP00000021793	ENSTGUP00000004994
ENSCAFP00000014950	ENSTGUP00000006430
ENSCAFP00000019705	ENSTGUP00000001487
ENSCAFP00000008329	ENSTGUP00000003246
ENSCAFP00000041401	ENSTGUP00000003250
ENSCAFP00000037305	ENSTGUP00000003255
ENSCAFP00000000717	ENSTGUP00000012389
ENSCAFP00000024195	ENSTGUP00000006509
ENSCAFP00000004803	ENSTGUP00000002707
ENSCAFP00000006011	ENSTGUP00000012328
ENSCAFP00000029424	ENSTGUP00000005586
ENSCAFP00000039565	ENSTGUP00000005562
ENSCAFP00000040522	ENSTGUP00000007728
ENSCAFP00000022665	ENSTGUP00000008854
ENSCAFP00000016780	ENSTGUP00000004246
ENSCAFP00000021916	ENSTGUP00000007216
ENSCAFP00000003365	ENSTGUP00000000103
ENSCAFP00000024521	ENSTGUP00000000535
ENSCAFP00000019525	ENSTGUP00000007681
ENSCAFP00000018970	ENSTGUP00000001147
ENSCAFP00000033031	ENSTGUP00000003575
ENSCAFP00000017570	ENSTGUP00000008398
ENSCAFP00000003128	ENSTGUP00000013654
ENSCAFP00000028228	ENSTGUP00000003597
ENSCAFP00000011759	ENSTGUP00000008941
ENSCAFP00000042260	ENSTGUP00000013669
ENSCAFP00000011070	ENSTGUP00000000980
ENSCAFP00000025134	ENSTGUP00000015639
ENSCAFP00000025132	ENSTGUP00000016531
ENSCAFP00000028170	ENSTGUP00000004862
ENSCAFP00000001330	ENSTGUP00000000192
ENSCAFP00000007214	ENSTGUP00000008798
ENSCAFP00000016816	ENSTGUP00000013766
ENSCAFP00000035741	ENSTGUP00000014766
ENSCAFP00000013509	ENSTGUP00000010956
ENSCAFP00000001961	ENSTGUP00000010662
ENSCAFP00000016600	ENSTGUP00000008713
ENSCAFP00000023208	ENSTGUP00000013014
ENSCAFP00000014548	ENSTGUP00000006247
ENSCAFP00000026286	ENSTGUP00000009426
ENSCAFP00000014741	ENSTGUP00000007401
ENSCAFP00000031540	ENSTGUP00000011411
ENSCAFP00000037592	ENSTGUP00000001132
ENSCAFP00000011020	ENSTGUP00000001006
ENSCAFP00000018084	ENSTGUP00000010427
ENSCAFP00000025970	ENSTGUP00000013003
ENSCAFP00000003986	ENSTGUP00000007529
ENSCAFP00000008647	ENSTGUP00000012446
ENSCAFP00000006688	ENSTGUP00000001294
ENSCAFP00000011027	ENSTGUP00000009273
ENSCAFP00000022636	ENSTGUP00000010138
ENSCAFP00000040552	ENSTGUP00000004706
ENSCAFP00000012980	ENSTGUP00000011969
ENSCAFP00000037595	ENSTGUP00000009087
ENSCAFP00000010977	ENSTGUP00000011229
ENSCAFP00000009092	ENSTGUP00000009050
ENSCAFP00000010280	ENSTGUP00000008646
ENSCAFP00000038758	ENSTGUP00000012750
ENSCAFP00000010588	ENSTGUP00000005789
ENSCAFP00000006360	ENSTGUP00000008504
ENSCAFP00000013503	ENSTGUP00000012245
ENSCAFP00000014871	ENSTGUP00000005042
ENSCAFP00000001020	ENSTGUP00000003967
ENSCAFP00000019548	ENSTGUP00000011970
ENSCAFP00000013146	ENSTGUP00000004466
ENSCAFP00000017375	ENSTGUP00000000965
ENSCAFP00000000433	ENSTGUP00000011359
ENSCAFP00000032113	ENSTGUP00000008240
ENSCAFP00000014411	ENSTGUP00000006025
ENSCAFP00000007406	ENSTGUP00000000436
ENSCAFP00000017370	ENSTGUP00000007799
ENSCAFP00000019021	ENSTGUP00000002002
ENSCAFP00000039971	ENSTGUP00000006957
ENSCAFP00000030494	ENSTGUP00000014338
ENSCAFP00000016496	ENSTGUP00000004551
ENSCAFP00000017015	ENSTGUP00000016332
ENSCAFP00000033221	ENSTGUP00000008541
ENSCAFP00000030188	ENSTGUP00000005778
ENSCAFP00000018035	ENSTGUP00000000366
ENSCAFP00000001608	ENSTGUP00000012961
ENSCAFP00000029552	ENSTGUP00000004384
ENSCAFP00000001478	ENSTGUP00000012142
ENSCAFP00000012693	ENSTGUP00000003405
ENSCAFP00000039140	ENSTGUP00000007318
ENSCAFP00000001731	ENSTGUP00000000035
ENSCAFP00000017345	ENSTGUP00000011357
ENSCAFP00000009362	ENSTGUP00000015692
ENSCAFP00000002671	ENSTGUP00000000870
ENSCAFP00000018910	ENSTGUP00000012216
ENSCAFP00000008904	ENSTGUP00000008988
ENSCAFP00000019300	ENSTGUP00000010760
ENSCAFP00000013302	ENSTGUP00000003399
ENSCAFP00000012325	ENSTGUP00000015044
ENSCAFP00000021445	ENSTGUP00000015538
ENSCAFP00000016464	ENSTGUP00000004556
ENSCAFP00000013268	ENSTGUP00000013895
ENSCAFP00000006600	ENSTGUP00000001283
ENSCAFP00000024249	ENSTGUP00000015798
ENSCAFP00000007772	ENSTGUP00000002094
ENSCAFP00000014905	ENSTGUP00000017799
ENSCAFP00000001767	ENSTGUP00000013068
ENSCAFP00000021126	ENSTGUP00000011497
ENSCAFP00000003364	ENSTGUP00000002557
ENSCAFP00000001094	ENSTGUP00000009648
ENSCAFP00000012576	ENSTGUP00000013270
ENSCAFP00000037339	ENSTGUP00000005550
ENSCAFP00000011130	ENSTGUP00000002952
ENSCAFP00000020487	ENSTGUP00000000279
ENSCAFP00000027973	ENSTGUP00000006582
ENSCAFP00000017214	ENSTGUP00000006272
ENSCAFP00000030290	ENSTGUP00000010604
ENSCAFP00000041636	ENSTGUP00000006744
ENSCAFP00000006867	ENSTGUP00000009170
ENSCAFP00000039949	ENSTGUP00000000380
ENSCAFP00000040183	ENSTGUP00000004338
ENSCAFP00000012369	ENSTGUP00000010691
ENSCAFP00000007768	ENSTGUP00000012199
ENSCAFP00000019747	ENSTGUP00000012410
ENSCAFP00000014617	ENSTGUP00000006186
ENSCAFP00000019709	ENSTGUP00000007560
ENSCAFP00000005822	ENSTGUP00000002147
ENSCAFP00000017928	ENSTGUP00000000047
ENSCAFP00000019457	ENSTGUP00000007973
ENSCAFP00000022925	ENSTGUP00000013389
ENSCAFP00000017040	ENSTGUP00000010510
ENSCAFP00000016758	ENSTGUP00000008735
ENSCAFP00000023610	ENSTGUP00000005010
ENSCAFP00000001305	ENSTGUP00000001450
ENSCAFP00000022144	ENSTGUP00000005878
ENSCAFP00000042619	ENSTGUP00000011934
ENSCAFP00000017607	ENSTGUP00000011409
ENSCAFP00000009900	ENSTGUP00000006152
ENSCAFP00000024714	ENSTGUP00000003598
ENSCAFP00000012216	ENSTGUP00000000691
ENSCAFP00000016212	ENSTGUP00000011144
ENSCAFP00000016565	ENSTGUP00000004169
ENSCAFP00000001404	ENSTGUP00000001336
ENSCAFP00000024678	ENSTGUP00000011639
ENSCAFP00000019820	ENSTGUP00000009396
ENSCAFP00000023307	ENSTGUP00000017007
ENSCAFP00000021152	ENSTGUP00000004380
ENSCAFP00000023648	ENSTGUP00000007922
ENSCAFP00000023347	ENSTGUP00000006268
ENSCAFP00000009788	ENSTGUP00000015939
ENSCAFP00000019146	ENSTGUP00000005432
ENSCAFP00000036018	ENSTGUP00000010581
ENSCAFP00000013030	ENSTGUP00000004382
ENSCAFP00000009823	ENSTGUP00000000076
ENSCAFP00000021055	ENSTGUP00000010391
ENSCAFP00000016052	ENSTGUP00000011993
ENSCAFP00000000505	ENSTGUP00000006693
ENSCAFP00000008270	ENSTGUP00000005662
ENSCAFP00000011244	ENSTGUP00000009117
ENSCAFP00000014261	ENSTGUP00000007866
ENSCAFP00000025742	ENSTGUP00000009777
ENSCAFP00000022112	ENSTGUP00000000417
ENSCAFP00000011253	ENSTGUP00000003068
ENSCAFP00000029125	ENSTGUP00000006478
ENSCAFP00000000330	ENSTGUP00000011856
ENSCAFP00000010889	ENSTGUP00000011646
ENSCAFP00000001697	ENSTGUP00000001850
ENSCAFP00000016515	ENSTGUP00000005391
ENSCAFP00000031950	ENSTGUP00000006079
ENSCAFP00000002716	ENSTGUP00000001721
ENSCAFP00000002708	ENSTGUP00000001711
ENSCAFP00000001186	ENSTGUP00000001410
ENSCAFP00000000907	ENSTGUP00000012498
ENSCAFP00000018229	ENSTGUP00000008153
ENSCAFP00000007958	ENSTGUP00000000285
ENSCAFP00000032366	ENSTGUP00000015944
ENSCAFP00000024883	ENSTGUP00000012485
ENSCAFP00000003300	ENSTGUP00000010413
ENSCAFP00000002810	ENSTGUP00000009473
ENSCAFP00000013822	ENSTGUP00000006376
ENSCAFP00000002327	ENSTGUP00000017714
ENSCAFP00000036381	ENSTGUP00000010166
ENSCAFP00000005050	ENSTGUP00000005454
ENSCAFP00000012330	ENSTGUP00000011748
ENSCAFP00000026888	ENSTGUP00000014249
ENSCAFP00000022210	ENSTGUP00000002196
ENSCAFP00000035204	ENSTGUP00000013559
ENSCAFP00000017625	ENSTGUP00000004773
ENSCAFP00000015421	ENSTGUP00000005949
ENSCAFP00000002408	ENSTGUP00000004377
ENSCAFP00000025394	ENSTGUP00000009455
ENSCAFP00000027748	ENSTGUP00000010101
ENSCAFP00000007322	ENSTGUP00000007658
ENSCAFP00000011841	ENSTGUP00000008919
ENSCAFP00000027910	ENSTGUP00000006510
ENSCAFP00000017168	ENSTGUP00000004616
ENSCAFP00000015093	ENSTGUP00000005616
ENSCAFP00000000383	ENSTGUP00000011231
ENSCAFP00000018785	ENSTGUP00000011812
ENSCAFP00000009652	ENSTGUP00000008839
ENSCAFP00000001851	ENSTGUP00000013115
ENSCAFP00000007042	ENSTGUP00000001781
ENSCAFP00000001353	ENSTGUP00000012224
ENSCAFP00000014522	ENSTGUP00000013742
ENSCAFP00000009921	ENSTGUP00000011253
ENSCAFP00000029813	ENSTGUP00000005885
ENSCAFP00000031556	ENSTGUP00000000948
ENSCAFP00000013258	ENSTGUP00000010034
ENSCAFP00000005620	ENSTGUP00000012508
ENSCAFP00000024751	ENSTGUP00000015243
ENSCAFP00000011706	ENSTGUP00000011851
ENSCAFP00000015723	ENSTGUP00000005594
ENSCAFP00000000283	ENSTGUP00000011924
ENSCAFP00000023115	ENSTGUP00000002580
ENSCAFP00000020859	ENSTGUP00000009619
ENSCAFP00000008672	ENSTGUP00000003393
ENSCAFP00000028388	ENSTGUP00000000189
ENSCAFP00000042477	ENSTGUP00000004806
ENSCAFP00000004172	ENSTGUP00000012953
ENSCAFP00000033052	ENSTGUP00000010237
ENSCAFP00000014144	ENSTGUP00000017750
ENSCAFP00000002320	ENSTGUP00000001902
ENSCAFP00000009713	ENSTGUP00000010234
ENSCAFP00000018391	ENSTGUP00000012720
ENSCAFP00000041431	ENSTGUP00000008250
ENSCAFP00000003747	ENSTGUP00000017608
ENSCAFP00000000417	ENSTGUP00000011317
ENSCAFP00000019786	ENSTGUP00000009336
ENSCAFP00000018798	ENSTGUP00000000008
ENSCAFP00000037718	ENSTGUP00000000999
ENSCAFP00000025481	ENSTGUP00000015448
ENSCAFP00000014568	ENSTGUP00000010294
ENSCAFP00000012522	ENSTGUP00000009360
ENSCAFP00000008250	ENSTGUP00000005704
ENSCAFP00000000318	ENSTGUP00000001387
ENSCAFP00000025287	ENSTGUP00000004265
ENSCAFP00000036910	ENSTGUP00000011123
ENSCAFP00000002657	ENSTGUP00000000857
ENSCAFP00000028760	ENSTGUP00000000265
ENSCAFP00000016690	ENSTGUP00000002787
ENSCAFP00000014415	ENSTGUP00000016120
ENSCAFP00000013803	ENSTGUP00000006184
ENSCAFP00000025455	ENSTGUP00000009635
ENSCAFP00000034839	ENSTGUP00000007433
ENSCAFP00000018743	ENSTGUP00000012770
ENSCAFP00000007787	ENSTGUP00000002626
ENSCAFP00000025086	ENSTGUP00000012581
ENSCAFP00000016769	ENSTGUP00000003890
ENSCAFP00000028783	ENSTGUP00000006764
ENSCAFP00000003245	ENSTGUP00000010355
ENSCAFP00000016788	ENSTGUP00000004362
ENSCAFP00000019606	ENSTGUP00000017594
ENSCAFP00000000354	ENSTGUP00000011185
ENSCAFP00000005159	ENSTGUP00000017627
ENSCAFP00000002634	ENSTGUP00000001567
ENSCAFP00000023103	ENSTGUP00000002596
ENSCAFP00000015359	ENSTGUP00000007146
ENSCAFP00000026123	ENSTGUP00000013036
ENSCAFP00000019419	ENSTGUP00000006064
ENSCAFP00000036558	ENSTGUP00000001653
ENSCAFP00000026292	ENSTGUP00000015212
ENSCAFP00000031096	ENSTGUP00000013760
ENSCAFP00000028397	ENSTGUP00000003166
ENSCAFP00000026944	ENSTGUP00000010673
ENSCAFP00000025195	ENSTGUP00000009296
ENSCAFP00000039715	ENSTGUP00000006383
ENSCAFP00000012666	ENSTGUP00000005008
ENSCAFP00000001232	ENSTGUP00000009939
ENSCAFP00000003634	ENSTGUP00000013145
ENSCAFP00000031617	ENSTGUP00000002179
ENSCAFP00000011026	ENSTGUP00000007677
ENSCAFP00000021643	ENSTGUP00000017541
ENSCAFP00000004996	ENSTGUP00000003285
ENSCAFP00000002744	ENSTGUP00000001471
ENSCAFP00000012985	ENSTGUP00000010819
ENSCAFP00000016299	ENSTGUP00000013926
ENSCAFP00000036038	ENSTGUP00000009736
ENSCAFP00000027988	ENSTGUP00000004938
ENSCAFP00000007024	ENSTGUP00000009012
ENSCAFP00000002182	ENSTGUP00000011011
ENSCAFP00000008737	ENSTGUP00000012496
ENSCAFP00000035829	ENSTGUP00000000082
ENSCAFP00000030562	ENSTGUP00000001555
ENSCAFP00000009607	ENSTGUP00000011324
ENSCAFP00000000336	ENSTGUP00000015528
ENSCAFP00000014785	ENSTGUP00000017572
ENSCAFP00000011049	ENSTGUP00000009711
ENSCAFP00000000960	ENSTGUP00000012551
ENSCAFP00000010199	ENSTGUP00000010431
ENSCAFP00000009831	ENSTGUP00000007411
ENSCAFP00000011030	ENSTGUP00000003908
ENSCAFP00000013371	ENSTGUP00000012209
ENSCAFP00000021267	ENSTGUP00000008632
ENSCAFP00000002860	ENSTGUP00000011489
ENSCAFP00000014755	ENSTGUP00000017779
ENSCAFP00000009333	ENSTGUP00000008589
ENSCAFP00000001181	ENSTGUP00000001406
ENSCAFP00000008269	ENSTGUP00000013848
ENSCAFP00000040025	ENSTGUP00000000385
ENSCAFP00000000133	ENSTGUP00000014987
ENSCAFP00000029650	ENSTGUP00000004654
ENSCAFP00000010357	ENSTGUP00000005161
ENSCAFP00000012634	ENSTGUP00000001744
ENSCAFP00000027626	ENSTGUP00000010194
ENSCAFP00000026612	ENSTGUP00000004211
ENSCAFP00000019248	ENSTGUP00000006115
ENSCAFP00000014753	ENSTGUP00000009735
ENSCAFP00000014457	ENSTGUP00000006266
ENSCAFP00000014876	ENSTGUP00000007957
ENSCAFP00000018196	ENSTGUP00000008107
ENSCAFP00000008676	ENSTGUP00000007976
ENSCAFP00000015142	ENSTGUP00000001422
ENSCAFP00000008695	ENSTGUP00000007977
ENSCAFP00000013332	ENSTGUP00000009077
ENSCAFP00000010208	ENSTGUP00000011910
ENSCAFP00000017851	ENSTGUP00000000989
ENSCAFP00000022877	ENSTGUP00000013558
ENSCAFP00000011893	ENSTGUP00000016344
ENSCAFP00000002807	ENSTGUP00000001762
ENSCAFP00000022394	ENSTGUP00000007513
ENSCAFP00000035182	ENSTGUP00000011358
ENSCAFP00000035135	ENSTGUP00000008473
ENSCAFP00000019592	ENSTGUP00000004060
ENSCAFP00000021877	ENSTGUP00000011290
ENSCAFP00000033743	ENSTGUP00000014645
ENSCAFP00000022071	ENSTGUP00000002212
ENSCAFP00000023229	ENSTGUP00000016912
ENSCAFP00000029582	ENSTGUP00000006919
ENSCAFP00000029308	ENSTGUP00000000862
ENSCAFP00000014358	ENSTGUP00000005957
ENSCAFP00000017546	ENSTGUP00000008693
ENSCAFP00000032301	ENSTGUP00000013915
ENSCAFP00000014458	ENSTGUP00000013916
ENSCAFP00000008580	ENSTGUP00000005316
ENSCAFP00000005796	ENSTGUP00000008937
ENSCAFP00000002233	ENSTGUP00000004708
ENSCAFP00000026836	ENSTGUP00000010851
ENSCAFP00000002712	ENSTGUP00000001464
ENSCAFP00000039187	ENSTGUP00000015597
ENSCAFP00000016267	ENSTGUP00000008984
ENSCAFP00000010818	ENSTGUP00000009531
ENSCAFP00000024076	ENSTGUP00000004168
ENSCAFP00000024050	ENSTGUP00000004194
ENSCAFP00000004870	ENSTGUP00000001588
ENSCAFP00000001500	ENSTGUP00000012128
ENSCAFP00000010193	ENSTGUP00000007065
ENSCAFP00000013744	ENSTGUP00000012279
ENSCAFP00000040454	ENSTGUP00000012955
ENSCAFP00000014196	ENSTGUP00000004962
ENSCAFP00000035219	ENSTGUP00000016131
ENSCAFP00000040576	ENSTGUP00000011236
ENSCAFP00000034132	ENSTGUP00000010040
ENSCAFP00000027185	ENSTGUP00000003451
ENSCAFP00000027628	ENSTGUP00000006217
ENSCAFP00000016366	ENSTGUP00000012029
ENSCAFP00000003752	ENSTGUP00000008903
ENSCAFP00000009586	ENSTGUP00000011044
ENSCAFP00000024542	ENSTGUP00000010999
ENSCAFP00000014928	ENSTGUP00000005402
ENSCAFP00000010842	ENSTGUP00000005120
ENSCAFP00000030300	ENSTGUP00000010586
ENSCAFP00000010601	ENSTGUP00000002755
ENSCAFP00000001779	ENSTGUP00000016045
ENSCAFP00000008700	ENSTGUP00000007984
ENSCAFP00000007922	ENSTGUP00000007349
ENSCAFP00000019768	ENSTGUP00000012415
ENSCAFP00000021819	ENSTGUP00000007460
ENSCAFP00000003204	ENSTGUP00000000470
ENSCAFP00000029795	ENSTGUP00000003665
ENSCAFP00000021931	ENSTGUP00000010862
ENSCAFP00000024190	ENSTGUP00000000437
ENSCAFP00000011773	ENSTGUP00000008952
ENSCAFP00000025701	ENSTGUP00000008661
ENSCAFP00000026635	ENSTGUP00000009593
ENSCAFP00000006790	ENSTGUP00000003033
ENSCAFP00000011266	ENSTGUP00000006938
ENSCAFP00000042346	ENSTGUP00000012153
ENSCAFP00000012336	ENSTGUP00000011989
ENSCAFP00000015053	ENSTGUP00000009438
ENSCAFP00000011272	ENSTGUP00000009280
ENSCAFP00000036000	ENSTGUP00000009382
ENSCAFP00000009585	ENSTGUP00000016699
ENSCAFP00000036103	ENSTGUP00000009523
ENSCAFP00000020218	ENSTGUP00000005116
ENSCAFP00000025299	ENSTGUP00000004179
ENSCAFP00000003477	ENSTGUP00000000095
ENSCAFP00000014399	ENSTGUP00000016172
ENSCAFP00000008612	ENSTGUP00000007785
ENSCAFP00000015847	ENSTGUP00000001340
ENSCAFP00000014808	ENSTGUP00000009687
ENSCAFP00000015880	ENSTGUP00000001365
ENSCAFP00000005712	ENSTGUP00000013540
ENSCAFP00000016522	ENSTGUP00000000822
ENSCAFP00000042364	ENSTGUP00000012334
ENSCAFP00000038599	ENSTGUP00000005167
ENSCAFP00000011978	ENSTGUP00000003576
ENSCAFP00000012357	ENSTGUP00000012165
ENSCAFP00000011403	ENSTGUP00000007342
ENSCAFP00000029345	ENSTGUP00000008207
ENSCAFP00000029694	ENSTGUP00000004267
ENSCAFP00000013856	ENSTGUP00000016228
ENSCAFP00000008548	ENSTGUP00000007708
ENSCAFP00000011059	ENSTGUP00000011191
ENSCAFP00000016449	ENSTGUP00000008795
ENSCAFP00000016186	ENSTGUP00000004198
ENSCAFP00000020520	ENSTGUP00000017674
ENSCAFP00000016055	ENSTGUP00000009257
ENSCAFP00000038130	ENSTGUP00000011796
ENSCAFP00000000512	ENSTGUP00000006736
ENSCAFP00000034020	ENSTGUP00000010224
ENSCAFP00000002920	ENSTGUP00000008194
ENSCAFP00000021708	ENSTGUP00000011332
ENSCAFP00000013717	ENSTGUP00000014036
ENSCAFP00000023996	ENSTGUP00000008285
ENSCAFP00000002162	ENSTGUP00000010927
ENSCAFP00000011346	ENSTGUP00000007869
ENSCAFP00000029203	ENSTGUP00000003849
ENSCAFP00000019182	ENSTGUP00000006031
ENSCAFP00000010252	ENSTGUP00000002631
ENSCAFP00000002487	ENSTGUP00000003454
ENSCAFP00000017269	ENSTGUP00000011530
ENSCAFP00000018374	ENSTGUP00000008274
ENSCAFP00000023340	ENSTGUP00000013083
ENSCAFP00000012324	ENSTGUP00000006650
ENSCAFP00000024041	ENSTGUP00000006550
ENSCAFP00000034722	ENSTGUP00000007462
ENSCAFP00000035064	ENSTGUP00000001742
ENSCAFP00000007775	ENSTGUP00000012200
ENSCAFP00000024510	ENSTGUP00000003713
ENSCAFP00000011653	ENSTGUP00000016570
ENSCAFP00000025994	ENSTGUP00000000693
ENSCAFP00000032124	ENSTGUP00000005767
ENSCAFP00000008080	ENSTGUP00000000238
ENSCAFP00000026490	ENSTGUP00000011154
ENSCAFP00000019369	ENSTGUP00000003201
ENSCAFP00000019316	ENSTGUP00000007383
ENSCAFP00000019858	ENSTGUP00000017605
ENSCAFP00000029480	ENSTGUP00000005144
ENSCAFP00000004723	ENSTGUP00000012816
ENSCAFP00000018827	ENSTGUP00000007777
ENSCAFP00000011000	ENSTGUP00000009762
ENSCAFP00000036854	ENSTGUP00000008964
ENSCAFP00000011002	ENSTGUP00000009757
ENSCAFP00000002323	ENSTGUP00000016441
ENSCAFP00000009205	ENSTGUP00000008825
ENSCAFP00000028822	ENSTGUP00000006976
ENSCAFP00000021571	ENSTGUP00000005436
ENSCAFP00000039837	ENSTGUP00000012795
ENSCAFP00000001373	ENSTGUP00000012776
ENSCAFP00000013385	ENSTGUP00000004955
ENSCAFP00000018916	ENSTGUP00000010048
ENSCAFP00000037936	ENSTGUP00000002337
ENSCAFP00000027709	ENSTGUP00000002037
ENSCAFP00000019682	ENSTGUP00000007565
ENSCAFP00000017872	ENSTGUP00000008226
ENSCAFP00000043151	ENSTGUP00000017672
ENSCAFP00000007900	ENSTGUP00000003481
ENSCAFP00000007805	ENSTGUP00000001996
ENSCAFP00000019330	ENSTGUP00000009148
ENSCAFP00000022443	ENSTGUP00000013825
ENSCAFP00000036839	ENSTGUP00000007965
ENSCAFP00000025858	ENSTGUP00000006343
ENSCAFP00000043003	ENSTGUP00000002883
ENSCAFP00000007457	ENSTGUP00000012058
ENSCAFP00000002871	ENSTGUP00000001807
ENSCAFP00000002838	ENSTGUP00000001806
ENSCAFP00000038335	ENSTGUP00000009483
ENSCAFP00000013953	ENSTGUP00000006335
ENSCAFP00000034708	ENSTGUP00000005504
ENSCAFP00000012024	ENSTGUP00000011922
ENSCAFP00000029486	ENSTGUP00000007857
ENSCAFP00000016477	ENSTGUP00000004090
ENSCAFP00000022651	ENSTGUP00000006784
ENSCAFP00000017974	ENSTGUP00000000995
ENSCAFP00000006504	ENSTGUP00000013283
ENSCAFP00000002121	ENSTGUP00000004860
ENSCAFP00000020857	ENSTGUP00000017687
ENSCAFP00000025306	ENSTGUP00000005000
ENSCAFP00000001753	ENSTGUP00000014120
ENSCAFP00000003601	ENSTGUP00000002682
ENSCAFP00000004486	ENSTGUP00000012859
ENSCAFP00000027765	ENSTGUP00000005190
ENSCAFP00000026362	ENSTGUP00000005984
ENSCAFP00000014984	ENSTGUP00000004879
ENSCAFP00000022527	ENSTGUP00000012313
ENSCAFP00000014297	ENSTGUP00000000979
ENSCAFP00000010831	ENSTGUP00000005147
ENSCAFP00000013825	ENSTGUP00000015427
ENSCAFP00000009513	ENSTGUP00000015674
ENSCAFP00000011750	ENSTGUP00000003924
ENSCAFP00000019848	ENSTGUP00000003919
ENSCAFP00000006438	ENSTGUP00000008408
ENSCAFP00000011322	ENSTGUP00000003114
ENSCAFP00000022072	ENSTGUP00000000409
ENSCAFP00000027388	ENSTGUP00000010476
ENSCAFP00000006048	ENSTGUP00000010056
ENSCAFP00000006436	ENSTGUP00000014796
ENSCAFP00000030795	ENSTGUP00000011695
ENSCAFP00000006911	ENSTGUP00000013321
ENSCAFP00000028851	ENSTGUP00000002376
ENSCAFP00000003242	ENSTGUP00000007647
ENSCAFP00000016447	ENSTGUP00000013771
ENSCAFP00000017369	ENSTGUP00000008437
ENSCAFP00000026279	ENSTGUP00000006727
ENSCAFP00000024219	ENSTGUP00000006442
ENSCAFP00000018764	ENSTGUP00000008073
ENSCAFP00000021058	ENSTGUP00000017697
ENSCAFP00000024942	ENSTGUP00000015248
ENSCAFP00000041213	ENSTGUP00000007250
ENSCAFP00000016777	ENSTGUP00000005801
ENSCAFP00000012323	ENSTGUP00000012144
ENSCAFP00000041567	ENSTGUP00000014450
ENSCAFP00000024728	ENSTGUP00000000312
ENSCAFP00000004477	ENSTGUP00000003052
ENSCAFP00000019690	ENSTGUP00000009163
ENSCAFP00000015958	ENSTGUP00000009300
ENSCAFP00000006049	ENSTGUP00000014761
ENSCAFP00000010477	ENSTGUP00000011441
ENSCAFP00000000443	ENSTGUP00000011365
ENSCAFP00000029346	ENSTGUP00000001151
ENSCAFP00000014011	ENSTGUP00000001026
ENSCAFP00000011233	ENSTGUP00000008256
ENSCAFP00000014952	ENSTGUP00000017794
ENSCAFP00000002835	ENSTGUP00000011471
ENSCAFP00000009982	ENSTGUP00000012016
ENSCAFP00000004557	ENSTGUP00000001279
ENSCAFP00000027559	ENSTGUP00000006137
ENSCAFP00000008228	ENSTGUP00000000908
ENSCAFP00000000102	ENSTGUP00000002093
ENSCAFP00000019912	ENSTGUP00000010361
ENSCAFP00000005495	ENSTGUP00000000942
ENSCAFP00000021383	ENSTGUP00000001115
ENSCAFP00000030227	ENSTGUP00000006908
ENSCAFP00000006377	ENSTGUP00000014887
ENSCAFP00000016506	ENSTGUP00000004121
ENSCAFP00000004100	ENSTGUP00000006535
ENSCAFP00000021906	ENSTGUP00000005711
ENSCAFP00000007318	ENSTGUP00000015180
ENSCAFP00000004153	ENSTGUP00000012976
ENSCAFP00000016885	ENSTGUP00000008996
ENSCAFP00000029445	ENSTGUP00000007961
ENSCAFP00000029334	ENSTGUP00000005892
ENSCAFP00000029565	ENSTGUP00000004903
ENSCAFP00000004890	ENSTGUP00000001592
ENSCAFP00000017679	ENSTGUP00000000873
ENSCAFP00000013777	ENSTGUP00000011091
ENSCAFP00000007389	ENSTGUP00000004154
ENSCAFP00000028740	ENSTGUP00000006729
ENSCAFP00000010660	ENSTGUP00000011751
ENSCAFP00000017097	ENSTGUP00000008530
ENSCAFP00000003459	ENSTGUP00000007345
ENSCAFP00000007211	ENSTGUP00000002251
ENSCAFP00000025819	ENSTGUP00000002369
ENSCAFP00000015487	ENSTGUP00000013821
ENSCAFP00000021832	ENSTGUP00000010814
ENSCAFP00000005087	ENSTGUP00000003793
ENSCAFP00000007340	ENSTGUP00000000615
ENSCAFP00000007343	ENSTGUP00000005794
ENSCAFP00000010930	ENSTGUP00000011650
ENSCAFP00000041344	ENSTGUP00000008429
ENSCAFP00000017967	ENSTGUP00000011503
ENSCAFP00000016703	ENSTGUP00000011259
ENSCAFP00000027037	ENSTGUP00000000272
ENSCAFP00000021336	ENSTGUP00000010526
ENSCAFP00000005395	ENSTGUP00000013477
ENSCAFP00000013472	ENSTGUP00000005011
ENSCAFP00000029709	ENSTGUP00000005588
ENSCAFP00000029152	ENSTGUP00000000648
ENSCAFP00000042740	ENSTGUP00000015037
ENSCAFP00000028058	ENSTGUP00000017894
ENSCAFP00000022584	ENSTGUP00000007191
ENSCAFP00000029221	ENSTGUP00000003750
ENSCAFP00000037874	ENSTGUP00000013650
ENSCAFP00000041075	ENSTGUP00000005281
ENSCAFP00000012989	ENSTGUP00000006419
ENSCAFP00000026368	ENSTGUP00000008273
ENSCAFP00000021329	ENSTGUP00000005246
ENSCAFP00000007541	ENSTGUP00000012105
ENSCAFP00000010866	ENSTGUP00000005090
ENSCAFP00000028248	ENSTGUP00000006611
ENSCAFP00000016342	ENSTGUP00000004612
ENSCAFP00000004461	ENSTGUP00000003036
ENSCAFP00000010096	ENSTGUP00000011296
ENSCAFP00000016040	ENSTGUP00000007533
ENSCAFP00000027803	ENSTGUP00000003107
ENSCAFP00000008257	ENSTGUP00000011457
ENSCAFP00000012631	ENSTGUP00000011692
ENSCAFP00000030286	ENSTGUP00000010112
ENSCAFP00000012865	ENSTGUP00000007895
ENSCAFP00000021920	ENSTGUP00000013487
ENSCAFP00000006042	ENSTGUP00000009896
ENSCAFP00000003937	ENSTGUP00000005833
ENSCAFP00000025498	ENSTGUP00000012747
ENSCAFP00000017416	ENSTGUP00000010173
ENSCAFP00000009217	ENSTGUP00000004923
ENSCAFP00000024111	ENSTGUP00000002299
ENSCAFP00000005431	ENSTGUP00000005807
ENSCAFP00000004489	ENSTGUP00000001627
ENSCAFP00000041330	ENSTGUP00000001377
ENSCAFP00000003627	ENSTGUP00000008802
ENSCAFP00000019008	ENSTGUP00000001161
ENSCAFP00000019130	ENSTGUP00000000110
ENSCAFP00000020147	ENSTGUP00000001966
ENSCAFP00000035860	ENSTGUP00000006178
ENSCAFP00000016927	ENSTGUP00000004319
ENSCAFP00000023419	ENSTGUP00000006173
ENSCAFP00000007875	ENSTGUP00000007380
ENSCAFP00000013248	ENSTGUP00000009045
ENSCAFP00000029540	ENSTGUP00000004820
ENSCAFP00000023912	ENSTGUP00000006474
ENSCAFP00000019544	ENSTGUP00000000927
ENSCAFP00000014976	ENSTGUP00000006464
ENSCAFP00000007169	ENSTGUP00000000052
ENSCAFP00000003112	ENSTGUP00000001632
ENSCAFP00000029255	ENSTGUP00000005697
ENSCAFP00000016934	ENSTGUP00000008584
ENSCAFP00000000403	ENSTGUP00000011273
ENSCAFP00000015779	ENSTGUP00000001432
ENSCAFP00000030483	ENSTGUP00000012913
ENSCAFP00000000245	ENSTGUP00000016209
ENSCAFP00000019617	ENSTGUP00000003586
ENSCAFP00000015057	ENSTGUP00000009802
ENSCAFP00000007577	ENSTGUP00000008183
ENSCAFP00000008679	ENSTGUP00000009149
ENSCAFP00000001504	ENSTGUP00000012119
ENSCAFP00000012674	ENSTGUP00000004446
ENSCAFP00000002112	ENSTGUP00000001659
ENSCAFP00000016211	ENSTGUP00000004017
ENSCAFP00000017650	ENSTGUP00000011418
ENSCAFP00000008798	ENSTGUP00000005238
ENSCAFP00000006103	ENSTGUP00000010136
ENSCAFP00000000142	ENSTGUP00000017768
ENSCAFP00000004540	ENSTGUP00000012833
ENSCAFP00000004467	ENSTGUP00000001491
ENSCAFP00000030785	ENSTGUP00000012482
ENSCAFP00000013922	ENSTGUP00000009708
ENSCAFP00000010402	ENSTGUP00000007374
ENSCAFP00000027717	ENSTGUP00000002035
ENSCAFP00000020720	ENSTGUP00000005122
ENSCAFP00000009188	ENSTGUP00000012278
ENSCAFP00000022743	ENSTGUP00000017871
ENSCAFP00000030624	ENSTGUP00000011042
ENSCAFP00000021891	ENSTGUP00000016885
ENSCAFP00000031764	ENSTGUP00000003181
ENSCAFP00000035137	ENSTGUP00000012655
ENSCAFP00000001535	ENSTGUP00000010257
ENSCAFP00000029678	ENSTGUP00000004347
ENSCAFP00000037136	ENSTGUP00000008637
ENSCAFP00000005384	ENSTGUP00000002472
ENSCAFP00000017800	ENSTGUP00000015929
ENSCAFP00000040405	ENSTGUP00000001737
ENSCAFP00000031402	ENSTGUP00000008951
ENSCAFP00000028110	ENSTGUP00000009725
ENSCAFP00000027161	ENSTGUP00000013296
ENSCAFP00000023187	ENSTGUP00000008410
ENSCAFP00000029306	ENSTGUP00000005835
ENSCAFP00000013457	ENSTGUP00000003923
ENSCAFP00000017615	ENSTGUP00000000884
ENSCAFP00000038422	ENSTGUP00000012182
ENSCAFP00000009604	ENSTGUP00000016746
ENSCAFP00000030150	ENSTGUP00000005437
ENSCAFP00000030151	ENSTGUP00000006286
ENSCAFP00000018247	ENSTGUP00000010711
ENSCAFP00000006275	ENSTGUP00000005822
ENSCAFP00000004102	ENSTGUP00000002872
ENSCAFP00000027907	ENSTGUP00000012456
ENSCAFP00000014687	ENSTGUP00000003526
ENSCAFP00000015678	ENSTGUP00000005556
ENSCAFP00000000305	ENSTGUP00000011894
ENSCAFP00000032037	ENSTGUP00000000202
ENSCAFP00000020283	ENSTGUP00000003799
ENSCAFP00000036030	ENSTGUP00000008108
ENSCAFP00000028152	ENSTGUP00000004720
ENSCAFP00000007434	ENSTGUP00000004222
ENSCAFP00000005057	ENSTGUP00000005411
ENSCAFP00000005060	ENSTGUP00000005395
ENSCAFP00000008308	ENSTGUP00000010724
ENSCAFP00000039695	ENSTGUP00000001219
ENSCAFP00000016162	ENSTGUP00000014641
ENSCAFP00000037526	ENSTGUP00000000881
ENSCAFP00000018306	ENSTGUP00000001945
ENSCAFP00000021870	ENSTGUP00000007234
ENSCAFP00000029644	ENSTGUP00000005250
ENSCAFP00000001713	ENSTGUP00000000514
ENSCAFP00000002620	ENSTGUP00000011352
ENSCAFP00000013814	ENSTGUP00000011066
ENSCAFP00000012039	ENSTGUP00000005996
ENSCAFP00000000380	ENSTGUP00000011226
ENSCAFP00000024921	ENSTGUP00000001926
ENSCAFP00000014125	ENSTGUP00000002445
ENSCAFP00000038197	ENSTGUP00000008209
ENSCAFP00000008225	ENSTGUP00000012270
ENSCAFP00000005968	ENSTGUP00000001048
ENSCAFP00000012211	ENSTGUP00000011962
ENSCAFP00000007064	ENSTGUP00000008958
ENSCAFP00000002156	ENSTGUP00000010906
ENSCAFP00000031044	ENSTGUP00000006174
ENSCAFP00000000946	ENSTGUP00000011381
ENSCAFP00000025939	ENSTGUP00000000689
ENSCAFP00000026270	ENSTGUP00000013082
ENSCAFP00000004380	ENSTGUP00000006982
ENSCAFP00000029202	ENSTGUP00000000607
ENSCAFP00000015442	ENSTGUP00000008747
ENSCAFP00000016164	ENSTGUP00000000762
ENSCAFP00000015379	ENSTGUP00000005848
ENSCAFP00000036795	ENSTGUP00000005960
ENSCAFP00000038623	ENSTGUP00000014908
ENSCAFP00000029584	ENSTGUP00000004692
ENSCAFP00000036321	ENSTGUP00000006083
ENSCAFP00000013678	ENSTGUP00000006837
ENSCAFP00000009247	ENSTGUP00000009078
ENSCAFP00000008859	ENSTGUP00000003685
ENSCAFP00000007086	ENSTGUP00000001763
ENSCAFP00000040146	ENSTGUP00000007607
ENSCAFP00000012718	ENSTGUP00000005043
ENSCAFP00000012356	ENSTGUP00000005386
ENSCAFP00000016471	ENSTGUP00000005371
ENSCAFP00000004107	ENSTGUP00000004674
ENSCAFP00000019444	ENSTGUP00000009759
ENSCAFP00000004864	ENSTGUP00000005758
ENSCAFP00000015214	ENSTGUP00000005900
ENSCAFP00000030219	ENSTGUP00000005650
ENSCAFP00000012808	ENSTGUP00000003373
ENSCAFP00000014197	ENSTGUP00000007689
ENSCAFP00000006618	ENSTGUP00000012584
ENSCAFP00000023715	ENSTGUP00000004425
ENSCAFP00000009322	ENSTGUP00000016686
ENSCAFP00000029643	ENSTGUP00000005261
ENSCAFP00000001672	ENSTGUP00000000246
ENSCAFP00000021434	ENSTGUP00000018141
ENSCAFP00000041457	ENSTGUP00000002014
ENSCAFP00000017804	ENSTGUP00000000389
ENSCAFP00000011771	ENSTGUP00000005844
ENSCAFP00000022440	ENSTGUP00000015168
ENSCAFP00000019424	ENSTGUP00000001233
ENSCAFP00000007947	ENSTGUP00000011570
ENSCAFP00000025284	ENSTGUP00000012647
ENSCAFP00000023813	ENSTGUP00000004309
ENSCAFP00000002849	ENSTGUP00000008377
ENSCAFP00000011500	ENSTGUP00000002694
ENSCAFP00000002039	ENSTGUP00000010754
ENSCAFP00000024250	ENSTGUP00000008475
ENSCAFP00000015946	ENSTGUP00000002906
ENSCAFP00000025521	ENSTGUP00000012753
ENSCAFP00000017270	ENSTGUP00000013811
ENSCAFP00000028888	ENSTGUP00000000924
ENSCAFP00000028628	ENSTGUP00000004335
ENSCAFP00000012271	ENSTGUP00000006106
ENSCAFP00000016094	ENSTGUP00000010970
ENSCAFP00000015248	ENSTGUP00000014001
ENSCAFP00000027436	ENSTGUP00000002294
ENSCAFP00000031095	ENSTGUP00000012643
ENSCAFP00000005506	ENSTGUP00000012569
ENSCAFP00000011429	ENSTGUP00000002743
ENSCAFP00000003178	ENSTGUP00000000440
ENSCAFP00000018620	ENSTGUP00000008445
ENSCAFP00000019703	ENSTGUP00000003210
ENSCAFP00000018360	ENSTGUP00000010422
ENSCAFP00000040776	ENSTGUP00000001733
ENSCAFP00000002114	ENSTGUP00000010847
ENSCAFP00000022465	ENSTGUP00000004082
ENSCAFP00000011755	ENSTGUP00000013685
ENSCAFP00000003367	ENSTGUP00000013227
ENSCAFP00000002164	ENSTGUP00000010941
ENSCAFP00000008897	ENSTGUP00000003778
ENSCAFP00000009895	ENSTGUP00000008484
ENSCAFP00000040084	ENSTGUP00000005133
ENSCAFP00000001757	ENSTGUP00000000540
ENSCAFP00000029839	ENSTGUP00000006057
ENSCAFP00000029636	ENSTGUP00000005208
ENSCAFP00000008605	ENSTGUP00000008780
ENSCAFP00000016160	ENSTGUP00000013923
ENSCAFP00000020585	ENSTGUP00000009686
ENSCAFP00000026656	ENSTGUP00000003827
ENSCAFP00000027162	ENSTGUP00000002518
ENSCAFP00000018565	ENSTGUP00000012179
ENSCAFP00000010821	ENSTGUP00000006612
ENSCAFP00000037628	ENSTGUP00000007351
ENSCAFP00000038890	ENSTGUP00000014026
ENSCAFP00000015285	ENSTGUP00000008383
ENSCAFP00000009098	ENSTGUP00000008946
ENSCAFP00000026634	ENSTGUP00000004400
ENSCAFP00000000263	ENSTGUP00000011978
ENSCAFP00000029281	ENSTGUP00000005813
ENSCAFP00000039968	ENSTGUP00000003732
ENSCAFP00000019775	ENSTGUP00000009260
ENSCAFP00000012583	ENSTGUP00000013958
ENSCAFP00000020432	ENSTGUP00000004648
ENSCAFP00000033862	ENSTGUP00000005312
ENSCAFP00000009251	ENSTGUP00000008495
ENSCAFP00000003697	ENSTGUP00000003910
ENSCAFP00000022940	ENSTGUP00000013385
ENSCAFP00000016718	ENSTGUP00000002733
ENSCAFP00000027819	ENSTGUP00000016237
ENSCAFP00000018718	ENSTGUP00000003319
ENSCAFP00000039272	ENSTGUP00000003735
ENSCAFP00000015650	ENSTGUP00000004787
ENSCAFP00000037417	ENSTGUP00000001139
ENSCAFP00000036581	ENSTGUP00000006707
ENSCAFP00000013148	ENSTGUP00000006190
ENSCAFP00000021263	ENSTGUP00000004646
ENSCAFP00000015268	ENSTGUP00000005798
ENSCAFP00000028310	ENSTGUP00000000146
ENSCAFP00000015388	ENSTGUP00000009281
ENSCAFP00000023416	ENSTGUP00000002474
ENSCAFP00000018072	ENSTGUP00000010619
ENSCAFP00000007828	ENSTGUP00000004883
ENSCAFP00000017575	ENSTGUP00000001540
ENSCAFP00000020134	ENSTGUP00000014093
ENSCAFP00000009924	ENSTGUP00000000044
ENSCAFP00000029045	ENSTGUP00000004120
ENSCAFP00000004375	ENSTGUP00000012902
ENSCAFP00000015065	ENSTGUP00000004988
ENSCAFP00000011181	ENSTGUP00000002494
ENSCAFP00000007862	ENSTGUP00000012964
ENSCAFP00000005905	ENSTGUP00000002098
ENSCAFP00000009370	ENSTGUP00000000161
ENSCAFP00000029180	ENSTGUP00000000624
ENSCAFP00000027304	ENSTGUP00000002419
ENSCAFP00000026276	ENSTGUP00000004212
ENSCAFP00000013256	ENSTGUP00000012186
ENSCAFP00000032856	ENSTGUP00000006154
ENSCAFP00000015524	ENSTGUP00000009179
ENSCAFP00000015157	ENSTGUP00000004916
ENSCAFP00000014272	ENSTGUP00000000984
ENSCAFP00000024272	ENSTGUP00000011844
ENSCAFP00000030200	ENSTGUP00000005927
ENSCAFP00000016005	ENSTGUP00000006987
ENSCAFP00000026921	ENSTGUP00000006276
ENSCAFP00000039259	ENSTGUP00000011591
ENSCAFP00000018790	ENSTGUP00000007793
ENSCAFP00000030532	ENSTGUP00000017625
ENSCAFP00000020190	ENSTGUP00000009404
ENSCAFP00000037173	ENSTGUP00000000687
ENSCAFP00000008898	ENSTGUP00000006643
ENSCAFP00000008677	ENSTGUP00000003542
ENSCAFP00000006361	ENSTGUP00000012441
ENSCAFP00000028164	ENSTGUP00000004890
ENSCAFP00000011227	ENSTGUP00000002801
ENSCAFP00000007697	ENSTGUP00000007738
ENSCAFP00000022037	ENSTGUP00000017570
ENSCAFP00000007381	ENSTGUP00000008483
ENSCAFP00000011793	ENSTGUP00000006331
ENSCAFP00000022009	ENSTGUP00000002781
ENSCAFP00000003370	ENSTGUP00000003037
ENSCAFP00000002728	ENSTGUP00000011390
ENSCAFP00000010651	ENSTGUP00000005426
ENSCAFP00000038199	ENSTGUP00000013944
ENSCAFP00000000523	ENSTGUP00000011026
ENSCAFP00000010473	ENSTGUP00000002248
ENSCAFP00000001204	ENSTGUP00000012710
ENSCAFP00000009014	ENSTGUP00000011135
ENSCAFP00000024607	ENSTGUP00000002777
ENSCAFP00000015809	ENSTGUP00000017506
ENSCAFP00000017765	ENSTGUP00000004464
ENSCAFP00000035502	ENSTGUP00000018050
ENSCAFP00000015819	ENSTGUP00000005598
ENSCAFP00000014313	ENSTGUP00000005911
ENSCAFP00000003279	ENSTGUP00000013257
ENSCAFP00000030865	ENSTGUP00000001042
ENSCAFP00000042228	ENSTGUP00000002177
ENSCAFP00000005478	ENSTGUP00000000937
ENSCAFP00000003632	ENSTGUP00000013154
ENSCAFP00000024255	ENSTGUP00000011847
ENSCAFP00000013629	ENSTGUP00000001610
ENSCAFP00000016459	ENSTGUP00000011209
ENSCAFP00000031768	ENSTGUP00000009384
ENSCAFP00000011262	ENSTGUP00000009284
ENSCAFP00000017362	ENSTGUP00000008805
ENSCAFP00000018780	ENSTGUP00000004541
ENSCAFP00000007312	ENSTGUP00000015174
ENSCAFP00000034814	ENSTGUP00000013329
ENSCAFP00000034902	ENSTGUP00000011460
ENSCAFP00000000345	ENSTGUP00000011163
ENSCAFP00000018766	ENSTGUP00000001110
ENSCAFP00000042944	ENSTGUP00000004571
ENSCAFP00000012613	ENSTGUP00000006667
ENSCAFP00000005033	ENSTGUP00000001660
ENSCAFP00000030955	ENSTGUP00000011175
ENSCAFP00000019287	ENSTGUP00000007767
ENSCAFP00000018934	ENSTGUP00000007985
ENSCAFP00000023283	ENSTGUP00000008611
ENSCAFP00000006305	ENSTGUP00000013253
ENSCAFP00000042127	ENSTGUP00000005637
ENSCAFP00000016020	ENSTGUP00000006630
ENSCAFP00000016079	ENSTGUP00000005165
ENSCAFP00000015559	ENSTGUP00000006029
ENSCAFP00000006202	ENSTGUP00000013207
ENSCAFP00000030405	ENSTGUP00000004068
ENSCAFP00000011669	ENSTGUP00000006749
ENSCAFP00000012834	ENSTGUP00000017600
ENSCAFP00000015986	ENSTGUP00000003897
ENSCAFP00000028176	ENSTGUP00000007590
ENSCAFP00000022237	ENSTGUP00000005902
ENSCAFP00000031216	ENSTGUP00000006059
ENSCAFP00000008466	ENSTGUP00000006333
ENSCAFP00000038369	ENSTGUP00000000707
ENSCAFP00000012711	ENSTGUP00000001758
ENSCAFP00000007104	ENSTGUP00000001746
ENSCAFP00000038416	ENSTGUP00000014629
ENSCAFP00000017840	ENSTGUP00000003293
ENSCAFP00000004511	ENSTGUP00000011493
ENSCAFP00000011487	ENSTGUP00000008744
ENSCAFP00000001726	ENSTGUP00000001843
ENSCAFP00000018286	ENSTGUP00000001940
ENSCAFP00000041711	ENSTGUP00000000885
ENSCAFP00000021872	ENSTGUP00000007226
ENSCAFP00000015326	ENSTGUP00000005417
ENSCAFP00000023948	ENSTGUP00000004208
ENSCAFP00000021261	ENSTGUP00000005218
ENSCAFP00000028190	ENSTGUP00000007613
ENSCAFP00000011018	ENSTGUP00000008396
ENSCAFP00000005790	ENSTGUP00000011968
ENSCAFP00000024552	ENSTGUP00000011012
ENSCAFP00000041939	ENSTGUP00000016561
ENSCAFP00000014772	ENSTGUP00000010160
ENSCAFP00000027002	ENSTGUP00000000240
ENSCAFP00000031277	ENSTGUP00000009798
ENSCAFP00000038496	ENSTGUP00000007483
ENSCAFP00000015967	ENSTGUP00000010304
ENSCAFP00000000882	ENSTGUP00000016558
ENSCAFP00000026476	ENSTGUP00000009507
ENSCAFP00000005324	ENSTGUP00000016048
ENSCAFP00000019069	ENSTGUP00000001179
ENSCAFP00000025941	ENSTGUP00000005829
ENSCAFP00000027790	ENSTGUP00000005215
ENSCAFP00000007177	ENSTGUP00000007842
ENSCAFP00000025430	ENSTGUP00000001470
ENSCAFP00000002797	ENSTGUP00000008536
ENSCAFP00000014827	ENSTGUP00000010665
ENSCAFP00000036666	ENSTGUP00000012587
ENSCAFP00000038621	ENSTGUP00000013778
ENSCAFP00000015455	ENSTGUP00000001455
ENSCAFP00000025013	ENSTGUP00000012550
ENSCAFP00000040257	ENSTGUP00000008364
ENSCAFP00000006750	ENSTGUP00000003030
ENSCAFP00000008171	ENSTGUP00000006119
ENSCAFP00000019442	ENSTGUP00000009726
ENSCAFP00000035859	ENSTGUP00000004682
ENSCAFP00000024163	ENSTGUP00000000400
ENSCAFP00000019177	ENSTGUP00000002033
ENSCAFP00000042254	ENSTGUP00000008469
ENSCAFP00000023842	ENSTGUP00000006683
ENSCAFP00000000611	ENSTGUP00000011625
ENSCAFP00000023609	ENSTGUP00000013317
ENSCAFP00000019332	ENSTGUP00000000184
ENSCAFP00000037303	ENSTGUP00000000843
ENSCAFP00000020460	ENSTGUP00000007049
ENSCAFP00000020684	ENSTGUP00000011790
ENSCAFP00000020782	ENSTGUP00000010615
ENSCAFP00000021710	ENSTGUP00000013502
ENSCAFP00000002395	ENSTGUP00000003353
ENSCAFP00000016916	ENSTGUP00000008707
ENSCAFP00000011757	ENSTGUP00000006743
ENSCAFP00000025633	ENSTGUP00000002542
ENSCAFP00000018539	ENSTGUP00000004134
ENSCAFP00000042074	ENSTGUP00000012276
ENSCAFP00000029690	ENSTGUP00000004290
ENSCAFP00000006631	ENSTGUP00000012595
ENSCAFP00000037880	ENSTGUP00000005595
ENSCAFP00000016994	ENSTGUP00000008924
ENSCAFP00000000006	ENSTGUP00000009158
ENSCAFP00000040187	ENSTGUP00000005205
ENSCAFP00000014598	ENSTGUP00000010279
ENSCAFP00000010728	ENSTGUP00000006670
ENSCAFP00000026563	ENSTGUP00000011114
ENSCAFP00000006300	ENSTGUP00000014898
ENSCAFP00000001248	ENSTGUP00000012338
ENSCAFP00000033578	ENSTGUP00000002318
ENSCAFP00000008470	ENSTGUP00000003640
ENSCAFP00000041404	ENSTGUP00000006185
ENSCAFP00000034146	ENSTGUP00000001076
ENSCAFP00000041357	ENSTGUP00000008048
ENSCAFP00000002013	ENSTGUP00000010733
ENSCAFP00000006093	ENSTGUP00000010106
ENSCAFP00000011107	ENSTGUP00000005509
ENSCAFP00000028323	ENSTGUP00000005802
ENSCAFP00000011120	ENSTGUP00000005514
ENSCAFP00000031885	ENSTGUP00000000473
ENSCAFP00000037876	ENSTGUP00000008908
ENSCAFP00000001801	ENSTGUP00000013076
ENSCAFP00000000264	ENSTGUP00000011967
ENSCAFP00000014491	ENSTGUP00000006289
ENSCAFP00000000296	ENSTGUP00000011905
ENSCAFP00000011719	ENSTGUP00000011852
ENSCAFP00000017970	ENSTGUP00000011506
ENSCAFP00000022573	ENSTGUP00000013835
ENSCAFP00000023021	ENSTGUP00000010222
ENSCAFP00000042521	ENSTGUP00000011440
ENSCAFP00000006969	ENSTGUP00000001396
ENSCAFP00000009790	ENSTGUP00000010163
ENSCAFP00000013012	ENSTGUP00000013862
ENSCAFP00000024271	ENSTGUP00000009732
ENSCAFP00000039760	ENSTGUP00000002324
ENSCAFP00000024099	ENSTGUP00000002302
ENSCAFP00000019352	ENSTGUP00000011908
ENSCAFP00000022263	ENSTGUP00000009982
ENSCAFP00000009203	ENSTGUP00000008417
ENSCAFP00000003355	ENSTGUP00000005558
ENSCAFP00000039403	ENSTGUP00000009162
ENSCAFP00000013187	ENSTGUP00000002923
ENSCAFP00000010130	ENSTGUP00000007161
ENSCAFP00000017476	ENSTGUP00000007832
ENSCAFP00000009630	ENSTGUP00000009636
ENSCAFP00000018180	ENSTGUP00000005765
ENSCAFP00000033251	ENSTGUP00000008571
ENSCAFP00000014850	ENSTGUP00000009565
ENSCAFP00000036165	ENSTGUP00000011294
ENSCAFP00000004612	ENSTGUP00000000358
ENSCAFP00000042563	ENSTGUP00000011716
ENSCAFP00000006878	ENSTGUP00000001371
ENSCAFP00000024984	ENSTGUP00000016950
ENSCAFP00000015271	ENSTGUP00000005806
ENSCAFP00000012381	ENSTGUP00000012004
ENSCAFP00000004688	ENSTGUP00000007341
ENSCAFP00000010400	ENSTGUP00000011697
ENSCAFP00000012822	ENSTGUP00000010747
ENSCAFP00000025547	ENSTGUP00000003895
ENSCAFP00000000327	ENSTGUP00000011868
ENSCAFP00000011032	ENSTGUP00000003877
ENSCAFP00000029838	ENSTGUP00000003206
ENSCAFP00000029122	ENSTGUP00000004491
ENSCAFP00000041570	ENSTGUP00000007556
ENSCAFP00000010020	ENSTGUP00000004908
ENSCAFP00000020830	ENSTGUP00000002232
ENSCAFP00000002731	ENSTGUP00000001466
ENSCAFP00000021323	ENSTGUP00000011498
ENSCAFP00000015048	ENSTGUP00000006544
ENSCAFP00000035754	ENSTGUP00000011577
ENSCAFP00000017245	ENSTGUP00000007905
ENSCAFP00000014518	ENSTGUP00000003173
ENSCAFP00000024492	ENSTGUP00000000521
ENSCAFP00000023707	ENSTGUP00000005906
ENSCAFP00000024740	ENSTGUP00000000301
ENSCAFP00000002123	ENSTGUP00000010852
ENSCAFP00000014212	ENSTGUP00000014018
ENSCAFP00000016036	ENSTGUP00000011067
ENSCAFP00000003227	ENSTGUP00000013674
ENSCAFP00000008187	ENSTGUP00000013851
ENSCAFP00000018962	ENSTGUP00000010702
ENSCAFP00000012493	ENSTGUP00000012039
ENSCAFP00000016549	ENSTGUP00000003608
ENSCAFP00000038426	ENSTGUP00000008426
ENSCAFP00000025015	ENSTGUP00000012552
ENSCAFP00000016671	ENSTGUP00000004509
ENSCAFP00000014389	ENSTGUP00000005994
ENSCAFP00000018044	ENSTGUP00000008244
ENSCAFP00000038061	ENSTGUP00000000838
ENSCAFP00000016333	ENSTGUP00000004044
ENSCAFP00000022864	ENSTGUP00000016739
ENSCAFP00000040725	ENSTGUP00000013017
ENSCAFP00000019277	ENSTGUP00000010060
ENSCAFP00000033984	ENSTGUP00000007874
ENSCAFP00000009533	ENSTGUP00000008701
ENSCAFP00000011896	ENSTGUP00000003690
ENSCAFP00000002915	ENSTGUP00000008300
ENSCAFP00000025177	ENSTGUP00000004849
ENSCAFP00000028695	ENSTGUP00000000324
ENSCAFP00000008588	ENSTGUP00000015065
ENSCAFP00000023586	ENSTGUP00000007888
ENSCAFP00000028990	ENSTGUP00000002680
ENSCAFP00000001941	ENSTGUP00000014950
ENSCAFP00000017483	ENSTGUP00000013738
ENSCAFP00000007326	ENSTGUP00000011925
ENSCAFP00000015474	ENSTGUP00000000799
ENSCAFP00000036530	ENSTGUP00000007023
ENSCAFP00000028339	ENSTGUP00000000170
ENSCAFP00000009849	ENSTGUP00000012068
ENSCAFP00000000503	ENSTGUP00000001072
ENSCAFP00000014740	ENSTGUP00000008918
ENSCAFP00000038271	ENSTGUP00000012669
ENSCAFP00000003965	ENSTGUP00000013015
ENSCAFP00000013591	ENSTGUP00000014043
ENSCAFP00000010063	ENSTGUP00000011960
ENSCAFP00000026906	ENSTGUP00000000961
ENSCAFP00000014374	ENSTGUP00000013784
ENSCAFP00000009391	ENSTGUP00000012213
ENSCAFP00000011781	ENSTGUP00000002625
ENSCAFP00000012705	ENSTGUP00000007005
ENSCAFP00000004913	ENSTGUP00000003837
ENSCAFP00000011097	ENSTGUP00000009245
ENSCAFP00000022728	ENSTGUP00000008989
ENSCAFP00000029276	ENSTGUP00000005751
ENSCAFP00000005546	ENSTGUP00000013498
ENSCAFP00000015632	ENSTGUP00000011838
ENSCAFP00000003325	ENSTGUP00000003670
ENSCAFP00000020205	ENSTGUP00000004595
ENSCAFP00000012095	ENSTGUP00000006197
ENSCAFP00000029682	ENSTGUP00000009409
ENSCAFP00000008477	ENSTGUP00000003639
ENSCAFP00000009039	ENSTGUP00000003991
ENSCAFP00000019299	ENSTGUP00000003151
ENSCAFP00000042783	ENSTGUP00000001191
ENSCAFP00000000373	ENSTGUP00000011220
ENSCAFP00000000368	ENSTGUP00000011215
ENSCAFP00000011509	ENSTGUP00000015604
ENSCAFP00000029939	ENSTGUP00000007539
ENSCAFP00000018985	ENSTGUP00000009506
ENSCAFP00000009284	ENSTGUP00000015412
ENSCAFP00000008375	ENSTGUP00000013875
ENSCAFP00000023960	ENSTGUP00000009416
ENSCAFP00000042838	ENSTGUP00000008253
ENSCAFP00000011305	ENSTGUP00000009212
ENSCAFP00000005143	ENSTGUP00000008234
ENSCAFP00000035847	ENSTGUP00000001027
ENSCAFP00000027655	ENSTGUP00000002071
ENSCAFP00000030717	ENSTGUP00000003326
ENSCAFP00000026935	ENSTGUP00000007688
ENSCAFP00000008981	ENSTGUP00000010508
ENSCAFP00000003380	ENSTGUP00000003046
ENSCAFP00000039731	ENSTGUP00000010351
ENSCAFP00000002050	ENSTGUP00000010770
ENSCAFP00000020984	ENSTGUP00000009781
ENSCAFP00000005836	ENSTGUP00000012392
ENSCAFP00000029676	ENSTGUP00000005463
ENSCAFP00000003396	ENSTGUP00000000481
ENSCAFP00000023700	ENSTGUP00000016134
ENSCAFP00000029952	ENSTGUP00000006382
ENSCAFP00000010760	ENSTGUP00000007343
ENSCAFP00000031910	ENSTGUP00000000199
ENSCAFP00000040289	ENSTGUP00000006030
ENSCAFP00000023995	ENSTGUP00000014376
ENSCAFP00000022024	ENSTGUP00000001047
ENSCAFP00000023291	ENSTGUP00000002543
ENSCAFP00000014432	ENSTGUP00000006306
ENSCAFP00000022180	ENSTGUP00000007781
ENSCAFP00000001858	ENSTGUP00000013121
ENSCAFP00000030283	ENSTGUP00000010103
ENSCAFP00000037897	ENSTGUP00000011542
ENSCAFP00000019502	ENSTGUP00000013074
ENSCAFP00000024814	ENSTGUP00000011547
ENSCAFP00000023361	ENSTGUP00000012977
ENSCAFP00000025919	ENSTGUP00000012910
ENSCAFP00000012187	ENSTGUP00000003703
ENSCAFP00000015788	ENSTGUP00000005495
ENSCAFP00000025063	ENSTGUP00000012575
ENSCAFP00000015731	ENSTGUP00000005527
ENSCAFP00000022622	ENSTGUP00000012632
ENSCAFP00000029108	ENSTGUP00000006453
ENSCAFP00000028268	ENSTGUP00000001031
ENSCAFP00000020765	ENSTGUP00000002150
ENSCAFP00000002506	ENSTGUP00000003461
ENSCAFP00000004330	ENSTGUP00000007057
ENSCAFP00000005288	ENSTGUP00000004598
ENSCAFP00000041914	ENSTGUP00000002919
ENSCAFP00000014205	ENSTGUP00000007924
ENSCAFP00000013574	ENSTGUP00000006359
ENSCAFP00000034237	ENSTGUP00000010762
ENSCAFP00000031761	ENSTGUP00000009716
ENSCAFP00000014887	ENSTGUP00000017798
ENSCAFP00000005847	ENSTGUP00000012388
ENSCAFP00000008573	ENSTGUP00000001675
ENSCAFP00000029357	ENSTGUP00000008132
ENSCAFP00000006330	ENSTGUP00000001198
ENSCAFP00000041314	ENSTGUP00000007248
ENSCAFP00000002637	ENSTGUP00000000844
ENSCAFP00000029450	ENSTGUP00000007941
ENSCAFP00000019983	ENSTGUP00000010764
ENSCAFP00000020007	ENSTGUP00000010774
ENSCAFP00000010389	ENSTGUP00000005869
ENSCAFP00000007783	ENSTGUP00000004945
ENSCAFP00000017723	ENSTGUP00000010321
ENSCAFP00000002876	ENSTGUP00000008330
ENSCAFP00000033658	ENSTGUP00000011996
ENSCAFP00000034617	ENSTGUP00000013981
ENSCAFP00000012019	ENSTGUP00000013594
ENSCAFP00000001575	ENSTGUP00000012060
ENSCAFP00000017148	ENSTGUP00000000753
ENSCAFP00000022642	ENSTGUP00000011151
ENSCAFP00000006955	ENSTGUP00000012735
ENSCAFP00000033509	ENSTGUP00000003846
ENSCAFP00000022493	ENSTGUP00000010064
ENSCAFP00000034787	ENSTGUP00000011713
ENSCAFP00000006320	ENSTGUP00000008598
ENSCAFP00000016859	ENSTGUP00000004299
ENSCAFP00000002822	ENSTGUP00000009489
ENSCAFP00000038283	ENSTGUP00000002705
ENSCAFP00000004570	ENSTGUP00000001301
ENSCAFP00000024888	ENSTGUP00000012489
ENSCAFP00000006402	ENSTGUP00000006219
ENSCAFP00000002607	ENSTGUP00000008887
ENSCAFP00000037226	ENSTGUP00000006238
ENSCAFP00000001484	ENSTGUP00000012854
ENSCAFP00000013011	ENSTGUP00000001563
ENSCAFP00000004903	ENSTGUP00000003961
ENSCAFP00000023059	ENSTGUP00000010248
ENSCAFP00000036009	ENSTGUP00000000343
ENSCAFP00000026025	ENSTGUP00000006263
ENSCAFP00000015830	ENSTGUP00000005660
ENSCAFP00000027805	ENSTGUP00000009904
ENSCAFP00000000458	ENSTGUP00000011112
ENSCAFP00000024505	ENSTGUP00000000527
ENSCAFP00000018714	ENSTGUP00000017676
ENSCAFP00000000034	ENSTGUP00000009403
ENSCAFP00000016897	ENSTGUP00000014237
ENSCAFP00000014433	ENSTGUP00000000678
ENSCAFP00000017426	ENSTGUP00000016533
ENSCAFP00000027158	ENSTGUP00000002230
ENSCAFP00000021903	ENSTGUP00000007510
ENSCAFP00000018326	ENSTGUP00000003063
ENSCAFP00000024995	ENSTGUP00000012534
ENSCAFP00000006944	ENSTGUP00000012726
ENSCAFP00000018761	ENSTGUP00000011797
ENSCAFP00000022131	ENSTGUP00000010968
ENSCAFP00000008136	ENSTGUP00000006069
ENSCAFP00000001188	ENSTGUP00000012208
ENSCAFP00000011038	ENSTGUP00000008370
ENSCAFP00000001876	ENSTGUP00000001797
ENSCAFP00000000854	ENSTGUP00000012459
ENSCAFP00000004093	ENSTGUP00000012987
ENSCAFP00000018338	ENSTGUP00000001949
ENSCAFP00000000248	ENSTGUP00000017832
ENSCAFP00000025087	ENSTGUP00000012582
ENSCAFP00000038734	ENSTGUP00000006496
ENSCAFP00000004495	ENSTGUP00000001276
ENSCAFP00000005874	ENSTGUP00000013578
ENSCAFP00000027482	ENSTGUP00000002234
ENSCAFP00000033833	ENSTGUP00000010317
ENSCAFP00000007595	ENSTGUP00000008150
ENSCAFP00000001542	ENSTGUP00000012908
ENSCAFP00000012927	ENSTGUP00000004241
ENSCAFP00000012397	ENSTGUP00000009321
ENSCAFP00000008202	ENSTGUP00000004428
ENSCAFP00000010724	ENSTGUP00000003539
ENSCAFP00000029529	ENSTGUP00000004741
ENSCAFP00000009308	ENSTGUP00000014088
ENSCAFP00000001869	ENSTGUP00000000597
ENSCAFP00000039590	ENSTGUP00000000605
ENSCAFP00000034314	ENSTGUP00000008231
ENSCAFP00000017237	ENSTGUP00000001860
ENSCAFP00000002477	ENSTGUP00000011155
ENSCAFP00000007616	ENSTGUP00000008090
ENSCAFP00000034469	ENSTGUP00000007138
ENSCAFP00000000608	ENSTGUP00000007064
ENSCAFP00000015063	ENSTGUP00000006561
ENSCAFP00000001614	ENSTGUP00000010397
ENSCAFP00000004417	ENSTGUP00000006973
ENSCAFP00000006292	ENSTGUP00000001213
ENSCAFP00000024450	ENSTGUP00000017432
ENSCAFP00000012106	ENSTGUP00000003626
ENSCAFP00000019039	ENSTGUP00000002013
ENSCAFP00000016621	ENSTGUP00000010600
ENSCAFP00000016564	ENSTGUP00000004330
ENSCAFP00000029128	ENSTGUP00000004469
ENSCAFP00000029880	ENSTGUP00000006282
ENSCAFP00000023980	ENSTGUP00000006648
ENSCAFP00000036247	ENSTGUP00000008737
ENSCAFP00000011467	ENSTGUP00000002737
ENSCAFP00000017309	ENSTGUP00000010843
ENSCAFP00000015309	ENSTGUP00000009927
ENSCAFP00000014627	ENSTGUP00000003512
ENSCAFP00000014090	ENSTGUP00000014029
ENSCAFP00000006102	ENSTGUP00000011755
ENSCAFP00000010692	ENSTGUP00000005251
ENSCAFP00000001226	ENSTGUP00000009863
ENSCAFP00000016495	ENSTGUP00000007698
ENSCAFP00000042548	ENSTGUP00000005821
ENSCAFP00000003183	ENSTGUP00000016631
ENSCAFP00000036476	ENSTGUP00000012154
ENSCAFP00000016288	ENSTGUP00000004240
ENSCAFP00000008827	ENSTGUP00000000564
ENSCAFP00000024080	ENSTGUP00000009468
ENSCAFP00000010275	ENSTGUP00000007002
ENSCAFP00000000650	ENSTGUP00000016625
ENSCAFP00000027777	ENSTGUP00000006414
ENSCAFP00000018450	ENSTGUP00000010415
ENSCAFP00000001717	ENSTGUP00000000518
ENSCAFP00000036841	ENSTGUP00000016113
ENSCAFP00000026698	ENSTGUP00000006980
ENSCAFP00000010374	ENSTGUP00000005230
ENSCAFP00000042393	ENSTGUP00000008129
ENSCAFP00000026704	ENSTGUP00000004473
ENSCAFP00000030967	ENSTGUP00000009534
ENSCAFP00000007031	ENSTGUP00000002389
ENSCAFP00000000430	ENSTGUP00000011344
ENSCAFP00000019256	ENSTGUP00000001230
ENSCAFP00000028421	ENSTGUP00000004209
ENSCAFP00000024342	ENSTGUP00000005750
ENSCAFP00000039926	ENSTGUP00000011813
ENSCAFP00000034569	ENSTGUP00000001254
ENSCAFP00000001348	ENSTGUP00000012609
ENSCAFP00000012048	ENSTGUP00000005210
ENSCAFP00000009675	ENSTGUP00000015146
ENSCAFP00000020680	ENSTGUP00000007365
ENSCAFP00000029102	ENSTGUP00000015824
ENSCAFP00000037992	ENSTGUP00000014658
ENSCAFP00000035935	ENSTGUP00000007321
ENSCAFP00000002258	ENSTGUP00000002563
ENSCAFP00000019698	ENSTGUP00000000164
ENSCAFP00000006250	ENSTGUP00000001226
ENSCAFP00000007572	ENSTGUP00000000468
ENSCAFP00000018596	ENSTGUP00000008386
ENSCAFP00000019864	ENSTGUP00000007384
ENSCAFP00000005361	ENSTGUP00000012590
ENSCAFP00000009920	ENSTGUP00000009964
ENSCAFP00000027751	ENSTGUP00000009984
ENSCAFP00000000918	ENSTGUP00000012502
ENSCAFP00000005172	ENSTGUP00000013443
ENSCAFP00000016641	ENSTGUP00000005462
ENSCAFP00000012941	ENSTGUP00000005377
ENSCAFP00000010505	ENSTGUP00000011456
ENSCAFP00000003255	ENSTGUP00000001881
ENSCAFP00000003402	ENSTGUP00000010555
ENSCAFP00000005396	ENSTGUP00000002453
ENSCAFP00000013832	ENSTGUP00000011211
ENSCAFP00000022924	ENSTGUP00000009059
ENSCAFP00000024414	ENSTGUP00000011765
ENSCAFP00000027849	ENSTGUP00000005091
ENSCAFP00000033703	ENSTGUP00000000099
ENSCAFP00000007353	ENSTGUP00000015134
ENSCAFP00000000037	ENSTGUP00000009439
ENSCAFP00000029075	ENSTGUP00000002644
ENSCAFP00000027097	ENSTGUP00000013285
ENSCAFP00000005460	ENSTGUP00000012580
ENSCAFP00000032218	ENSTGUP00000003947
ENSCAFP00000025166	ENSTGUP00000015328
ENSCAFP00000003895	ENSTGUP00000005776
ENSCAFP00000006378	ENSTGUP00000002822
ENSCAFP00000021810	ENSTGUP00000009125
ENSCAFP00000025340	ENSTGUP00000005974
ENSCAFP00000027149	ENSTGUP00000013291
ENSCAFP00000040692	ENSTGUP00000000665
ENSCAFP00000020377	ENSTGUP00000004008
ENSCAFP00000036127	ENSTGUP00000011134
ENSCAFP00000038268	ENSTGUP00000011872
ENSCAFP00000029193	ENSTGUP00000000608
ENSCAFP00000025671	ENSTGUP00000002501
ENSCAFP00000007405	ENSTGUP00000012858
ENSCAFP00000015811	ENSTGUP00000005573
ENSCAFP00000023710	ENSTGUP00000007980
ENSCAFP00000008750	ENSTGUP00000003302
ENSCAFP00000036121	ENSTGUP00000003141
ENSCAFP00000025088	ENSTGUP00000012583
ENSCAFP00000000983	ENSTGUP00000004112
ENSCAFP00000009139	ENSTGUP00000012306
ENSCAFP00000023429	ENSTGUP00000008981
ENSCAFP00000008704	ENSTGUP00000007998
ENSCAFP00000014618	ENSTGUP00000013749
ENSCAFP00000006737	ENSTGUP00000016119
ENSCAFP00000036924	ENSTGUP00000010914
ENSCAFP00000016834	ENSTGUP00000012493
ENSCAFP00000011285	ENSTGUP00000008216
ENSCAFP00000016767	ENSTGUP00000012597
ENSCAFP00000009769	ENSTGUP00000010168
ENSCAFP00000010088	ENSTGUP00000007592
ENSCAFP00000018279	ENSTGUP00000010481
ENSCAFP00000016012	ENSTGUP00000003915
ENSCAFP00000000807	ENSTGUP00000001133
ENSCAFP00000025175	ENSTGUP00000004839
ENSCAFP00000034922	ENSTGUP00000012468
ENSCAFP00000027875	ENSTGUP00000009991
ENSCAFP00000003784	ENSTGUP00000013101
ENSCAFP00000001671	ENSTGUP00000012991
ENSCAFP00000008843	ENSTGUP00000008910
ENSCAFP00000041161	ENSTGUP00000003006
ENSCAFP00000027254	ENSTGUP00000005048
ENSCAFP00000029062	ENSTGUP00000003749
ENSCAFP00000030010	ENSTGUP00000008499
ENSCAFP00000014253	ENSTGUP00000011284
ENSCAFP00000021703	ENSTGUP00000014305
ENSCAFP00000019492	ENSTGUP00000007154
ENSCAFP00000010741	ENSTGUP00000008479
[truncated: 5,162 more rows]
