# Supplementary material for: Reconstruction of proto-vertebrate, proto-cyclostome and proto-gnathostome genomes provides new insights into early vertebrate evolution
Source: Nat Commun. 2021 Jul 23;12:4489. doi: 10.1038/s41467-021-24573-z (PMC8302630; doi:10.1038/s41467-021-24573-z)
Supplement: Supplementary file 4 — Supplementary Data 1 [file 41467_2021_24573_MOESM4_ESM.zip › SuppData1/orthologs/CANFA-TETNG.txt]

ENSCAFP00000014731	ENSTNIP00000004863
ENSCAFP00000004893	ENSTNIP00000000782
ENSCAFP00000026820	ENSTNIP00000018279
ENSCAFP00000014703	ENSTNIP00000007712
ENSCAFP00000027009	ENSTNIP00000018487
ENSCAFP00000014101	ENSTNIP00000006735
ENSCAFP00000010599	ENSTNIP00000019716
ENSCAFP00000007520	ENSTNIP00000005151
ENSCAFP00000041478	ENSTNIP00000019148
ENSCAFP00000011228	ENSTNIP00000005402
ENSCAFP00000025792	ENSTNIP00000004390
ENSCAFP00000025906	ENSTNIP00000019972
ENSCAFP00000020532	ENSTNIP00000013161
ENSCAFP00000019636	ENSTNIP00000020722
ENSCAFP00000012433	ENSTNIP00000011565
ENSCAFP00000022926	ENSTNIP00000006170
ENSCAFP00000015206	ENSTNIP00000014150
ENSCAFP00000003668	ENSTNIP00000010280
ENSCAFP00000003657	ENSTNIP00000010281
ENSCAFP00000035869	ENSTNIP00000006171
ENSCAFP00000035869	ENSTNIP00000011460
ENSCAFP00000026713	ENSTNIP00000005138
ENSCAFP00000028894	ENSTNIP00000016461
ENSCAFP00000028894	ENSTNIP00000013509
ENSCAFP00000010159	ENSTNIP00000012472
ENSCAFP00000027741	ENSTNIP00000019321
ENSCAFP00000025741	ENSTNIP00000011270
ENSCAFP00000023060	ENSTNIP00000011480
ENSCAFP00000023060	ENSTNIP00000016134
ENSCAFP00000029957	ENSTNIP00000021926
ENSCAFP00000025988	ENSTNIP00000003517
ENSCAFP00000027190	ENSTNIP00000003418
ENSCAFP00000032029	ENSTNIP00000004064
ENSCAFP00000012528	ENSTNIP00000010517
ENSCAFP00000025582	ENSTNIP00000010483
ENSCAFP00000035150	ENSTNIP00000016288
ENSCAFP00000002012	ENSTNIP00000016676
ENSCAFP00000024610	ENSTNIP00000009262
ENSCAFP00000012157	ENSTNIP00000009047
ENSCAFP00000024137	ENSTNIP00000018140
ENSCAFP00000018115	ENSTNIP00000020689
ENSCAFP00000018115	ENSTNIP00000010887
ENSCAFP00000015735	ENSTNIP00000022426
ENSCAFP00000017392	ENSTNIP00000021883
ENSCAFP00000030690	ENSTNIP00000018584
ENSCAFP00000025261	ENSTNIP00000020563
ENSCAFP00000011525	ENSTNIP00000020641
ENSCAFP00000012786	ENSTNIP00000019827
ENSCAFP00000000688	ENSTNIP00000007081
ENSCAFP00000028846	ENSTNIP00000001653
ENSCAFP00000037844	ENSTNIP00000018097
ENSCAFP00000019894	ENSTNIP00000020081
ENSCAFP00000004239	ENSTNIP00000000829
ENSCAFP00000041229	ENSTNIP00000006467
ENSCAFP00000039048	ENSTNIP00000000186
ENSCAFP00000025974	ENSTNIP00000009228
ENSCAFP00000017436	ENSTNIP00000013970
ENSCAFP00000041377	ENSTNIP00000012496
ENSCAFP00000011055	ENSTNIP00000007715
ENSCAFP00000028469	ENSTNIP00000017400
ENSCAFP00000005175	ENSTNIP00000008907
ENSCAFP00000000678	ENSTNIP00000004911
ENSCAFP00000004185	ENSTNIP00000005718
ENSCAFP00000001898	ENSTNIP00000011862
ENSCAFP00000034643	ENSTNIP00000011017
ENSCAFP00000010553	ENSTNIP00000001471
ENSCAFP00000010553	ENSTNIP00000015450
ENSCAFP00000013282	ENSTNIP00000014174
ENSCAFP00000012034	ENSTNIP00000006548
ENSCAFP00000001467	ENSTNIP00000018720
ENSCAFP00000028666	ENSTNIP00000006011
ENSCAFP00000016786	ENSTNIP00000007675
ENSCAFP00000018033	ENSTNIP00000019554
ENSCAFP00000030540	ENSTNIP00000022151
ENSCAFP00000035073	ENSTNIP00000002037
ENSCAFP00000013243	ENSTNIP00000008097
ENSCAFP00000014218	ENSTNIP00000011488
ENSCAFP00000042751	ENSTNIP00000011323
ENSCAFP00000019792	ENSTNIP00000014635
ENSCAFP00000022068	ENSTNIP00000020177
ENSCAFP00000021938	ENSTNIP00000014004
ENSCAFP00000023624	ENSTNIP00000008502
ENSCAFP00000001306	ENSTNIP00000011795
ENSCAFP00000020713	ENSTNIP00000008278
ENSCAFP00000013047	ENSTNIP00000019819
ENSCAFP00000026382	ENSTNIP00000020469
ENSCAFP00000009752	ENSTNIP00000016383
ENSCAFP00000007928	ENSTNIP00000012306
ENSCAFP00000027825	ENSTNIP00000007331
ENSCAFP00000021439	ENSTNIP00000018800
ENSCAFP00000018637	ENSTNIP00000018334
ENSCAFP00000018637	ENSTNIP00000000638
ENSCAFP00000004138	ENSTNIP00000010267
ENSCAFP00000027841	ENSTNIP00000013793
ENSCAFP00000025289	ENSTNIP00000003575
ENSCAFP00000029577	ENSTNIP00000007340
ENSCAFP00000005947	ENSTNIP00000016040
ENSCAFP00000021524	ENSTNIP00000014011
ENSCAFP00000021524	ENSTNIP00000002898
ENSCAFP00000019815	ENSTNIP00000021443
ENSCAFP00000016801	ENSTNIP00000001502
ENSCAFP00000031903	ENSTNIP00000007089
ENSCAFP00000030461	ENSTNIP00000008582
ENSCAFP00000030461	ENSTNIP00000011876
ENSCAFP00000036507	ENSTNIP00000011020
ENSCAFP00000019811	ENSTNIP00000009412
ENSCAFP00000029719	ENSTNIP00000016188
ENSCAFP00000020467	ENSTNIP00000005272
ENSCAFP00000011995	ENSTNIP00000002453
ENSCAFP00000021690	ENSTNIP00000010487
ENSCAFP00000022596	ENSTNIP00000019645
ENSCAFP00000018253	ENSTNIP00000013536
ENSCAFP00000022118	ENSTNIP00000002580
ENSCAFP00000014825	ENSTNIP00000010184
ENSCAFP00000007048	ENSTNIP00000011332
ENSCAFP00000017550	ENSTNIP00000016915
ENSCAFP00000037940	ENSTNIP00000016960
ENSCAFP00000018354	ENSTNIP00000011744
ENSCAFP00000024345	ENSTNIP00000007098
ENSCAFP00000024345	ENSTNIP00000018861
ENSCAFP00000010341	ENSTNIP00000011521
ENSCAFP00000010262	ENSTNIP00000012246
ENSCAFP00000005775	ENSTNIP00000015807
ENSCAFP00000001922	ENSTNIP00000004001
ENSCAFP00000005678	ENSTNIP00000009462
ENSCAFP00000000979	ENSTNIP00000019057
ENSCAFP00000022990	ENSTNIP00000004593
ENSCAFP00000001491	ENSTNIP00000019191
ENSCAFP00000018897	ENSTNIP00000017983
ENSCAFP00000017225	ENSTNIP00000020654
ENSCAFP00000001025	ENSTNIP00000005696
ENSCAFP00000029725	ENSTNIP00000016193
ENSCAFP00000013959	ENSTNIP00000004730
ENSCAFP00000013459	ENSTNIP00000013737
ENSCAFP00000007656	ENSTNIP00000022314
ENSCAFP00000021476	ENSTNIP00000002392
ENSCAFP00000004543	ENSTNIP00000021604
ENSCAFP00000004543	ENSTNIP00000012073
ENSCAFP00000042734	ENSTNIP00000018794
ENSCAFP00000004699	ENSTNIP00000020092
ENSCAFP00000023374	ENSTNIP00000009396
ENSCAFP00000023374	ENSTNIP00000005167
ENSCAFP00000033673	ENSTNIP00000006348
ENSCAFP00000015628	ENSTNIP00000016316
ENSCAFP00000041937	ENSTNIP00000005481
ENSCAFP00000018097	ENSTNIP00000003187
ENSCAFP00000018097	ENSTNIP00000003719
ENSCAFP00000021381	ENSTNIP00000011174
ENSCAFP00000021381	ENSTNIP00000011717
ENSCAFP00000003057	ENSTNIP00000016889
ENSCAFP00000042913	ENSTNIP00000002630
ENSCAFP00000030233	ENSTNIP00000013618
ENSCAFP00000041421	ENSTNIP00000013679
ENSCAFP00000007210	ENSTNIP00000008113
ENSCAFP00000001179	ENSTNIP00000007337
ENSCAFP00000032670	ENSTNIP00000012410
ENSCAFP00000005013	ENSTNIP00000000096
ENSCAFP00000027366	ENSTNIP00000004169
ENSCAFP00000027533	ENSTNIP00000019810
ENSCAFP00000019445	ENSTNIP00000012366
ENSCAFP00000042805	ENSTNIP00000005750
ENSCAFP00000015347	ENSTNIP00000015048
ENSCAFP00000036079	ENSTNIP00000018112
ENSCAFP00000036079	ENSTNIP00000017584
ENSCAFP00000007816	ENSTNIP00000010808
ENSCAFP00000007816	ENSTNIP00000008567
ENSCAFP00000011829	ENSTNIP00000016575
ENSCAFP00000030086	ENSTNIP00000021248
ENSCAFP00000023803	ENSTNIP00000005097
ENSCAFP00000001165	ENSTNIP00000019177
ENSCAFP00000016128	ENSTNIP00000017433
ENSCAFP00000040632	ENSTNIP00000000410
ENSCAFP00000003004	ENSTNIP00000022974
ENSCAFP00000025369	ENSTNIP00000006791
ENSCAFP00000025369	ENSTNIP00000015607
ENSCAFP00000029086	ENSTNIP00000015045
ENSCAFP00000004896	ENSTNIP00000004007
ENSCAFP00000026399	ENSTNIP00000001462
ENSCAFP00000026399	ENSTNIP00000013657
ENSCAFP00000008867	ENSTNIP00000001947
ENSCAFP00000021003	ENSTNIP00000007481
ENSCAFP00000003598	ENSTNIP00000019677
ENSCAFP00000014716	ENSTNIP00000009421
ENSCAFP00000028722	ENSTNIP00000013063
ENSCAFP00000034674	ENSTNIP00000009402
ENSCAFP00000030999	ENSTNIP00000004502
ENSCAFP00000009236	ENSTNIP00000013944
ENSCAFP00000020942	ENSTNIP00000010409
ENSCAFP00000036371	ENSTNIP00000013202
ENSCAFP00000036371	ENSTNIP00000012018
ENSCAFP00000016465	ENSTNIP00000018958
ENSCAFP00000025949	ENSTNIP00000012426
ENSCAFP00000025949	ENSTNIP00000012427
ENSCAFP00000019067	ENSTNIP00000016631
ENSCAFP00000019067	ENSTNIP00000010696
ENSCAFP00000021123	ENSTNIP00000007261
ENSCAFP00000002572	ENSTNIP00000000583
ENSCAFP00000002573	ENSTNIP00000013315
ENSCAFP00000015697	ENSTNIP00000007749
ENSCAFP00000008315	ENSTNIP00000020639
ENSCAFP00000023232	ENSTNIP00000015466
ENSCAFP00000014368	ENSTNIP00000019074
ENSCAFP00000001557	ENSTNIP00000008726
ENSCAFP00000004162	ENSTNIP00000005762
ENSCAFP00000004162	ENSTNIP00000000686
ENSCAFP00000023110	ENSTNIP00000005334
ENSCAFP00000006542	ENSTNIP00000010559
ENSCAFP00000022969	ENSTNIP00000002104
ENSCAFP00000040206	ENSTNIP00000020483
ENSCAFP00000003716	ENSTNIP00000010273
ENSCAFP00000003708	ENSTNIP00000010274
ENSCAFP00000027024	ENSTNIP00000015355
ENSCAFP00000028252	ENSTNIP00000006777
ENSCAFP00000028252	ENSTNIP00000018579
ENSCAFP00000018239	ENSTNIP00000004232
ENSCAFP00000018239	ENSTNIP00000021319
ENSCAFP00000013467	ENSTNIP00000017504
ENSCAFP00000006489	ENSTNIP00000014347
ENSCAFP00000006489	ENSTNIP00000015091
ENSCAFP00000021364	ENSTNIP00000022535
ENSCAFP00000014166	ENSTNIP00000013166
ENSCAFP00000002917	ENSTNIP00000019489
ENSCAFP00000004775	ENSTNIP00000008351
ENSCAFP00000010009	ENSTNIP00000011343
ENSCAFP00000011007	ENSTNIP00000009832
ENSCAFP00000030087	ENSTNIP00000011695
ENSCAFP00000001366	ENSTNIP00000012507
ENSCAFP00000001321	ENSTNIP00000010059
ENSCAFP00000043077	ENSTNIP00000005460
ENSCAFP00000041266	ENSTNIP00000018847
ENSCAFP00000004485	ENSTNIP00000005351
ENSCAFP00000040526	ENSTNIP00000006781
ENSCAFP00000015470	ENSTNIP00000019601
ENSCAFP00000042532	ENSTNIP00000018159
ENSCAFP00000042532	ENSTNIP00000000759
ENSCAFP00000035513	ENSTNIP00000017718
ENSCAFP00000012421	ENSTNIP00000016036
ENSCAFP00000010770	ENSTNIP00000008856
ENSCAFP00000024338	ENSTNIP00000017156
ENSCAFP00000006187	ENSTNIP00000010967
ENSCAFP00000025113	ENSTNIP00000005107
ENSCAFP00000005216	ENSTNIP00000011131
ENSCAFP00000017041	ENSTNIP00000009154
ENSCAFP00000017041	ENSTNIP00000009164
ENSCAFP00000039810	ENSTNIP00000014948
ENSCAFP00000020878	ENSTNIP00000005153
ENSCAFP00000020878	ENSTNIP00000013909
ENSCAFP00000002131	ENSTNIP00000007319
ENSCAFP00000028913	ENSTNIP00000007704
ENSCAFP00000042339	ENSTNIP00000016469
ENSCAFP00000008259	ENSTNIP00000012663
ENSCAFP00000022787	ENSTNIP00000015857
ENSCAFP00000020325	ENSTNIP00000021291
ENSCAFP00000010756	ENSTNIP00000008855
ENSCAFP00000028873	ENSTNIP00000000564
ENSCAFP00000025456	ENSTNIP00000004971
ENSCAFP00000011534	ENSTNIP00000004957
ENSCAFP00000002279	ENSTNIP00000008151
ENSCAFP00000002279	ENSTNIP00000001004
ENSCAFP00000030020	ENSTNIP00000022156
ENSCAFP00000018839	ENSTNIP00000001946
ENSCAFP00000018839	ENSTNIP00000005006
ENSCAFP00000041849	ENSTNIP00000000517
ENSCAFP00000042471	ENSTNIP00000009610
ENSCAFP00000037953	ENSTNIP00000009607
ENSCAFP00000018846	ENSTNIP00000000276
ENSCAFP00000009132	ENSTNIP00000016718
ENSCAFP00000008783	ENSTNIP00000018027
ENSCAFP00000013874	ENSTNIP00000015408
ENSCAFP00000039644	ENSTNIP00000005958
ENSCAFP00000017037	ENSTNIP00000013297
ENSCAFP00000017037	ENSTNIP00000012416
ENSCAFP00000001426	ENSTNIP00000005978
ENSCAFP00000010681	ENSTNIP00000009466
ENSCAFP00000008523	ENSTNIP00000012902
ENSCAFP00000021553	ENSTNIP00000014678
ENSCAFP00000029683	ENSTNIP00000012223
ENSCAFP00000039820	ENSTNIP00000017140
ENSCAFP00000025905	ENSTNIP00000014563
ENSCAFP00000025905	ENSTNIP00000008143
ENSCAFP00000037408	ENSTNIP00000010929
ENSCAFP00000029570	ENSTNIP00000008080
ENSCAFP00000024003	ENSTNIP00000020628
ENSCAFP00000024003	ENSTNIP00000013668
ENSCAFP00000005367	ENSTNIP00000012089
ENSCAFP00000022150	ENSTNIP00000015859
ENSCAFP00000029639	ENSTNIP00000018329
ENSCAFP00000013939	ENSTNIP00000012257
ENSCAFP00000018700	ENSTNIP00000020893
ENSCAFP00000001191	ENSTNIP00000022303
ENSCAFP00000012166	ENSTNIP00000015197
ENSCAFP00000023790	ENSTNIP00000011646
ENSCAFP00000041233	ENSTNIP00000011334
ENSCAFP00000018292	ENSTNIP00000017340
ENSCAFP00000018292	ENSTNIP00000018295
ENSCAFP00000019683	ENSTNIP00000014676
ENSCAFP00000014137	ENSTNIP00000012347
ENSCAFP00000020384	ENSTNIP00000002910
ENSCAFP00000009003	ENSTNIP00000022222
ENSCAFP00000009003	ENSTNIP00000012854
ENSCAFP00000026323	ENSTNIP00000011254
ENSCAFP00000037494	ENSTNIP00000003138
ENSCAFP00000017429	ENSTNIP00000020783
ENSCAFP00000036652	ENSTNIP00000002365
ENSCAFP00000024276	ENSTNIP00000007116
ENSCAFP00000004919	ENSTNIP00000007873
ENSCAFP00000005317	ENSTNIP00000003073
ENSCAFP00000015478	ENSTNIP00000015440
ENSCAFP00000022673	ENSTNIP00000002945
ENSCAFP00000022673	ENSTNIP00000010493
ENSCAFP00000001958	ENSTNIP00000000060
ENSCAFP00000012263	ENSTNIP00000011180
ENSCAFP00000006886	ENSTNIP00000012573
ENSCAFP00000002376	ENSTNIP00000001236
ENSCAFP00000013729	ENSTNIP00000013368
ENSCAFP00000021570	ENSTNIP00000012955
ENSCAFP00000013230	ENSTNIP00000017286
ENSCAFP00000036551	ENSTNIP00000001903
ENSCAFP00000002446	ENSTNIP00000005786
ENSCAFP00000002925	ENSTNIP00000018716
ENSCAFP00000011342	ENSTNIP00000008800
ENSCAFP00000031222	ENSTNIP00000018154
ENSCAFP00000027100	ENSTNIP00000013171
ENSCAFP00000013877	ENSTNIP00000012491
ENSCAFP00000005116	ENSTNIP00000019154
ENSCAFP00000020107	ENSTNIP00000009836
ENSCAFP00000020107	ENSTNIP00000006621
ENSCAFP00000013583	ENSTNIP00000013169
ENSCAFP00000019645	ENSTNIP00000020394
ENSCAFP00000042713	ENSTNIP00000005096
ENSCAFP00000042713	ENSTNIP00000021793
ENSCAFP00000009964	ENSTNIP00000021927
ENSCAFP00000018157	ENSTNIP00000000313
ENSCAFP00000004942	ENSTNIP00000011303
ENSCAFP00000004942	ENSTNIP00000002396
ENSCAFP00000020374	ENSTNIP00000014388
ENSCAFP00000020374	ENSTNIP00000008007
ENSCAFP00000015121	ENSTNIP00000010066
ENSCAFP00000015121	ENSTNIP00000018178
ENSCAFP00000027678	ENSTNIP00000001223
ENSCAFP00000021753	ENSTNIP00000011712
ENSCAFP00000028620	ENSTNIP00000018212
ENSCAFP00000020375	ENSTNIP00000010877
ENSCAFP00000020375	ENSTNIP00000008480
ENSCAFP00000004845	ENSTNIP00000020441
ENSCAFP00000026000	ENSTNIP00000008942
ENSCAFP00000026000	ENSTNIP00000017111
ENSCAFP00000029873	ENSTNIP00000008951
ENSCAFP00000000550	ENSTNIP00000005265
ENSCAFP00000009897	ENSTNIP00000018050
ENSCAFP00000031869	ENSTNIP00000005574
ENSCAFP00000032071	ENSTNIP00000022651
ENSCAFP00000001786	ENSTNIP00000013428
ENSCAFP00000038509	ENSTNIP00000004379
ENSCAFP00000037679	ENSTNIP00000006105
ENSCAFP00000005292	ENSTNIP00000007744
ENSCAFP00000013398	ENSTNIP00000008380
ENSCAFP00000035883	ENSTNIP00000016861
ENSCAFP00000011536	ENSTNIP00000018912
ENSCAFP00000011536	ENSTNIP00000000581
ENSCAFP00000020404	ENSTNIP00000009478
ENSCAFP00000015605	ENSTNIP00000019602
ENSCAFP00000005101	ENSTNIP00000022315
ENSCAFP00000005101	ENSTNIP00000012118
ENSCAFP00000024052	ENSTNIP00000014813
ENSCAFP00000025530	ENSTNIP00000011266
ENSCAFP00000025530	ENSTNIP00000004367
ENSCAFP00000009488	ENSTNIP00000004852
ENSCAFP00000023599	ENSTNIP00000017224
ENSCAFP00000007651	ENSTNIP00000001031
ENSCAFP00000011875	ENSTNIP00000011008
ENSCAFP00000024108	ENSTNIP00000015169
ENSCAFP00000015277	ENSTNIP00000015050
ENSCAFP00000027492	ENSTNIP00000007650
ENSCAFP00000014581	ENSTNIP00000018688
ENSCAFP00000035619	ENSTNIP00000012343
ENSCAFP00000031589	ENSTNIP00000011001
ENSCAFP00000036663	ENSTNIP00000003743
ENSCAFP00000008996	ENSTNIP00000020983
ENSCAFP00000002884	ENSTNIP00000020818
ENSCAFP00000007560	ENSTNIP00000020662
ENSCAFP00000007560	ENSTNIP00000014553
ENSCAFP00000005895	ENSTNIP00000010902
ENSCAFP00000001057	ENSTNIP00000013389
ENSCAFP00000001057	ENSTNIP00000011277
ENSCAFP00000005803	ENSTNIP00000011641
ENSCAFP00000026118	ENSTNIP00000011159
ENSCAFP00000028279	ENSTNIP00000018578
ENSCAFP00000027873	ENSTNIP00000022041
ENSCAFP00000003369	ENSTNIP00000016879
ENSCAFP00000027972	ENSTNIP00000010691
ENSCAFP00000027955	ENSTNIP00000010690
ENSCAFP00000027458	ENSTNIP00000001130
ENSCAFP00000027446	ENSTNIP00000004602
ENSCAFP00000013818	ENSTNIP00000005961
ENSCAFP00000013818	ENSTNIP00000012480
ENSCAFP00000021258	ENSTNIP00000008075
ENSCAFP00000021258	ENSTNIP00000011492
ENSCAFP00000013783	ENSTNIP00000009833
ENSCAFP00000013783	ENSTNIP00000008391
ENSCAFP00000014278	ENSTNIP00000007696
ENSCAFP00000008430	ENSTNIP00000010751
ENSCAFP00000008430	ENSTNIP00000006288
ENSCAFP00000010647	ENSTNIP00000007904
ENSCAFP00000026031	ENSTNIP00000005231
ENSCAFP00000017880	ENSTNIP00000020838
ENSCAFP00000001183	ENSTNIP00000004071
ENSCAFP00000001183	ENSTNIP00000014797
ENSCAFP00000001198	ENSTNIP00000004847
ENSCAFP00000011396	ENSTNIP00000022051
ENSCAFP00000007003	ENSTNIP00000011331
ENSCAFP00000010535	ENSTNIP00000021309
ENSCAFP00000016804	ENSTNIP00000017657
ENSCAFP00000013721	ENSTNIP00000006568
ENSCAFP00000013170	ENSTNIP00000010646
ENSCAFP00000014998	ENSTNIP00000011422
ENSCAFP00000020477	ENSTNIP00000010597
ENSCAFP00000000938	ENSTNIP00000006474
ENSCAFP00000026148	ENSTNIP00000001510
ENSCAFP00000030253	ENSTNIP00000002866
ENSCAFP00000030253	ENSTNIP00000000411
ENSCAFP00000036535	ENSTNIP00000018118
ENSCAFP00000036535	ENSTNIP00000003737
ENSCAFP00000005014	ENSTNIP00000006780
ENSCAFP00000024021	ENSTNIP00000017158
ENSCAFP00000038277	ENSTNIP00000007680
ENSCAFP00000024667	ENSTNIP00000017975
ENSCAFP00000014770	ENSTNIP00000018739
ENSCAFP00000027739	ENSTNIP00000021262
ENSCAFP00000005389	ENSTNIP00000020866
ENSCAFP00000012208	ENSTNIP00000019885
ENSCAFP00000035961	ENSTNIP00000016795
ENSCAFP00000024410	ENSTNIP00000010428
ENSCAFP00000004364	ENSTNIP00000019018
ENSCAFP00000013933	ENSTNIP00000006405
ENSCAFP00000001409	ENSTNIP00000022845
ENSCAFP00000019708	ENSTNIP00000021960
ENSCAFP00000013071	ENSTNIP00000018476
ENSCAFP00000019667	ENSTNIP00000022437
ENSCAFP00000019667	ENSTNIP00000013136
ENSCAFP00000034803	ENSTNIP00000011522
ENSCAFP00000023001	ENSTNIP00000014339
ENSCAFP00000042901	ENSTNIP00000005917
ENSCAFP00000042901	ENSTNIP00000012692
ENSCAFP00000008944	ENSTNIP00000022223
ENSCAFP00000008944	ENSTNIP00000014710
ENSCAFP00000024882	ENSTNIP00000001157
ENSCAFP00000006746	ENSTNIP00000021828
ENSCAFP00000002508	ENSTNIP00000015014
ENSCAFP00000002508	ENSTNIP00000002105
ENSCAFP00000037475	ENSTNIP00000019290
ENSCAFP00000037475	ENSTNIP00000019257
ENSCAFP00000041417	ENSTNIP00000016106
ENSCAFP00000041417	ENSTNIP00000015319
ENSCAFP00000021028	ENSTNIP00000014520
ENSCAFP00000042451	ENSTNIP00000010470
ENSCAFP00000021134	ENSTNIP00000010528
ENSCAFP00000021134	ENSTNIP00000018325
ENSCAFP00000014131	ENSTNIP00000013983
ENSCAFP00000017529	ENSTNIP00000021073
ENSCAFP00000017529	ENSTNIP00000017705
ENSCAFP00000028361	ENSTNIP00000013822
ENSCAFP00000029349	ENSTNIP00000011693
ENSCAFP00000042579	ENSTNIP00000006587
ENSCAFP00000020955	ENSTNIP00000011236
ENSCAFP00000019966	ENSTNIP00000009498
ENSCAFP00000020445	ENSTNIP00000001680
ENSCAFP00000020445	ENSTNIP00000011155
ENSCAFP00000002028	ENSTNIP00000017756
ENSCAFP00000000213	ENSTNIP00000013233
ENSCAFP00000023411	ENSTNIP00000012183
ENSCAFP00000010967	ENSTNIP00000019113
ENSCAFP00000018144	ENSTNIP00000013674
ENSCAFP00000020719	ENSTNIP00000016835
ENSCAFP00000002550	ENSTNIP00000016368
ENSCAFP00000018686	ENSTNIP00000011151
ENSCAFP00000015204	ENSTNIP00000013376
ENSCAFP00000026719	ENSTNIP00000000423
ENSCAFP00000033192	ENSTNIP00000002777
ENSCAFP00000015703	ENSTNIP00000009476
ENSCAFP00000027307	ENSTNIP00000018844
ENSCAFP00000024567	ENSTNIP00000014728
ENSCAFP00000024567	ENSTNIP00000007486
ENSCAFP00000011460	ENSTNIP00000010661
ENSCAFP00000011460	ENSTNIP00000000098
ENSCAFP00000022476	ENSTNIP00000016779
ENSCAFP00000022476	ENSTNIP00000017498
ENSCAFP00000016511	ENSTNIP00000018352
ENSCAFP00000030051	ENSTNIP00000012220
ENSCAFP00000030051	ENSTNIP00000015072
ENSCAFP00000017095	ENSTNIP00000021437
ENSCAFP00000018240	ENSTNIP00000006205
ENSCAFP00000008426	ENSTNIP00000010668
ENSCAFP00000014145	ENSTNIP00000007894
ENSCAFP00000000711	ENSTNIP00000012004
ENSCAFP00000018208	ENSTNIP00000008339
ENSCAFP00000018208	ENSTNIP00000012537
ENSCAFP00000029071	ENSTNIP00000009503
ENSCAFP00000006235	ENSTNIP00000010572
ENSCAFP00000023862	ENSTNIP00000017321
ENSCAFP00000036692	ENSTNIP00000015935
ENSCAFP00000026420	ENSTNIP00000013902
ENSCAFP00000017789	ENSTNIP00000017695
ENSCAFP00000013295	ENSTNIP00000018480
ENSCAFP00000005569	ENSTNIP00000005346
ENSCAFP00000005913	ENSTNIP00000011559
ENSCAFP00000020169	ENSTNIP00000016789
ENSCAFP00000004319	ENSTNIP00000018413
ENSCAFP00000000488	ENSTNIP00000011852
ENSCAFP00000020929	ENSTNIP00000017986
ENSCAFP00000020929	ENSTNIP00000022115
ENSCAFP00000024294	ENSTNIP00000007120
ENSCAFP00000041094	ENSTNIP00000018674
ENSCAFP00000019618	ENSTNIP00000014694
ENSCAFP00000024952	ENSTNIP00000014081
ENSCAFP00000008454	ENSTNIP00000019882
ENSCAFP00000024765	ENSTNIP00000014236
ENSCAFP00000024968	ENSTNIP00000020719
ENSCAFP00000013819	ENSTNIP00000016667
ENSCAFP00000018695	ENSTNIP00000022713
ENSCAFP00000039921	ENSTNIP00000012925
ENSCAFP00000000121	ENSTNIP00000021416
ENSCAFP00000024586	ENSTNIP00000011784
ENSCAFP00000014427	ENSTNIP00000011511
ENSCAFP00000015058	ENSTNIP00000006978
ENSCAFP00000010182	ENSTNIP00000016400
ENSCAFP00000018594	ENSTNIP00000011179
ENSCAFP00000041042	ENSTNIP00000004831
ENSCAFP00000041042	ENSTNIP00000016989
ENSCAFP00000017213	ENSTNIP00000018778
ENSCAFP00000018712	ENSTNIP00000006446
ENSCAFP00000018712	ENSTNIP00000003653
ENSCAFP00000015207	ENSTNIP00000019336
ENSCAFP00000015207	ENSTNIP00000014761
ENSCAFP00000017680	ENSTNIP00000019391
ENSCAFP00000017680	ENSTNIP00000012876
ENSCAFP00000014886	ENSTNIP00000006894
ENSCAFP00000010829	ENSTNIP00000011884
ENSCAFP00000008566	ENSTNIP00000007289
ENSCAFP00000014939	ENSTNIP00000016351
ENSCAFP00000014939	ENSTNIP00000014803
ENSCAFP00000017275	ENSTNIP00000010643
ENSCAFP00000026384	ENSTNIP00000015818
ENSCAFP00000037413	ENSTNIP00000020815
ENSCAFP00000007269	ENSTNIP00000014542
ENSCAFP00000026870	ENSTNIP00000017880
ENSCAFP00000019461	ENSTNIP00000006749
ENSCAFP00000007005	ENSTNIP00000001875
ENSCAFP00000030275	ENSTNIP00000013408
ENSCAFP00000004219	ENSTNIP00000015062
ENSCAFP00000014869	ENSTNIP00000010992
ENSCAFP00000014452	ENSTNIP00000002713
ENSCAFP00000019835	ENSTNIP00000006669
ENSCAFP00000039860	ENSTNIP00000016041
ENSCAFP00000036390	ENSTNIP00000020843
ENSCAFP00000027224	ENSTNIP00000022474
ENSCAFP00000034848	ENSTNIP00000006067
ENSCAFP00000015466	ENSTNIP00000014513
ENSCAFP00000023037	ENSTNIP00000005424
ENSCAFP00000019298	ENSTNIP00000020777
ENSCAFP00000014194	ENSTNIP00000008450
ENSCAFP00000017664	ENSTNIP00000006442
ENSCAFP00000003141	ENSTNIP00000006604
ENSCAFP00000037362	ENSTNIP00000012315
ENSCAFP00000035063	ENSTNIP00000016892
ENSCAFP00000024551	ENSTNIP00000010201
ENSCAFP00000020603	ENSTNIP00000018612
ENSCAFP00000006920	ENSTNIP00000020093
ENSCAFP00000003692	ENSTNIP00000010191
ENSCAFP00000021617	ENSTNIP00000010847
ENSCAFP00000010288	ENSTNIP00000003156
ENSCAFP00000010288	ENSTNIP00000016743
ENSCAFP00000023336	ENSTNIP00000014315
ENSCAFP00000012593	ENSTNIP00000014400
ENSCAFP00000023342	ENSTNIP00000015983
ENSCAFP00000033932	ENSTNIP00000005903
ENSCAFP00000009658	ENSTNIP00000012827
ENSCAFP00000009658	ENSTNIP00000019366
ENSCAFP00000035463	ENSTNIP00000012114
ENSCAFP00000014481	ENSTNIP00000018732
ENSCAFP00000009645	ENSTNIP00000015535
ENSCAFP00000009645	ENSTNIP00000010163
ENSCAFP00000013621	ENSTNIP00000013742
ENSCAFP00000001811	ENSTNIP00000002484
ENSCAFP00000024565	ENSTNIP00000013001
ENSCAFP00000014694	ENSTNIP00000019596
ENSCAFP00000002899	ENSTNIP00000022308
ENSCAFP00000035067	ENSTNIP00000018105
ENSCAFP00000035067	ENSTNIP00000017590
ENSCAFP00000002091	ENSTNIP00000002204
ENSCAFP00000006727	ENSTNIP00000009544
ENSCAFP00000006727	ENSTNIP00000022170
ENSCAFP00000017281	ENSTNIP00000005626
ENSCAFP00000011557	ENSTNIP00000022218
ENSCAFP00000011557	ENSTNIP00000012858
ENSCAFP00000037714	ENSTNIP00000007519
ENSCAFP00000041877	ENSTNIP00000020693
ENSCAFP00000026565	ENSTNIP00000016710
ENSCAFP00000026565	ENSTNIP00000021717
ENSCAFP00000038444	ENSTNIP00000016161
ENSCAFP00000014992	ENSTNIP00000012497
ENSCAFP00000003932	ENSTNIP00000003113
ENSCAFP00000021277	ENSTNIP00000010852
ENSCAFP00000020370	ENSTNIP00000013070
ENSCAFP00000002995	ENSTNIP00000022519
ENSCAFP00000038986	ENSTNIP00000002325
ENSCAFP00000011031	ENSTNIP00000018756
ENSCAFP00000037092	ENSTNIP00000014550
ENSCAFP00000030225	ENSTNIP00000008975
ENSCAFP00000026876	ENSTNIP00000001988
ENSCAFP00000028871	ENSTNIP00000013100
ENSCAFP00000027665	ENSTNIP00000013020
ENSCAFP00000019697	ENSTNIP00000018093
ENSCAFP00000001041	ENSTNIP00000001791
ENSCAFP00000009830	ENSTNIP00000014063
ENSCAFP00000006943	ENSTNIP00000013126
ENSCAFP00000006943	ENSTNIP00000002187
ENSCAFP00000017831	ENSTNIP00000018941
ENSCAFP00000020319	ENSTNIP00000010541
ENSCAFP00000028698	ENSTNIP00000017023
ENSCAFP00000028698	ENSTNIP00000007293
ENSCAFP00000007056	ENSTNIP00000018308
ENSCAFP00000000016	ENSTNIP00000002946
ENSCAFP00000014336	ENSTNIP00000006886
ENSCAFP00000008481	ENSTNIP00000010754
ENSCAFP00000008481	ENSTNIP00000015987
ENSCAFP00000006722	ENSTNIP00000022169
ENSCAFP00000027011	ENSTNIP00000015356
ENSCAFP00000019038	ENSTNIP00000009640
ENSCAFP00000026912	ENSTNIP00000003072
ENSCAFP00000024848	ENSTNIP00000012938
ENSCAFP00000024848	ENSTNIP00000005628
ENSCAFP00000040398	ENSTNIP00000018316
ENSCAFP00000031366	ENSTNIP00000019324
ENSCAFP00000028316	ENSTNIP00000016172
ENSCAFP00000015301	ENSTNIP00000012264
ENSCAFP00000015301	ENSTNIP00000003655
ENSCAFP00000018207	ENSTNIP00000005073
ENSCAFP00000010963	ENSTNIP00000004824
ENSCAFP00000018300	ENSTNIP00000018351
ENSCAFP00000037380	ENSTNIP00000003927
ENSCAFP00000015815	ENSTNIP00000005249
ENSCAFP00000014918	ENSTNIP00000016350
ENSCAFP00000036658	ENSTNIP00000010563
ENSCAFP00000004425	ENSTNIP00000020242
ENSCAFP00000030645	ENSTNIP00000005814
ENSCAFP00000016401	ENSTNIP00000022077
ENSCAFP00000038238	ENSTNIP00000005578
ENSCAFP00000028983	ENSTNIP00000017093
ENSCAFP00000022556	ENSTNIP00000002676
ENSCAFP00000026455	ENSTNIP00000017468
ENSCAFP00000020513	ENSTNIP00000018563
ENSCAFP00000028758	ENSTNIP00000016523
ENSCAFP00000010870	ENSTNIP00000001367
ENSCAFP00000028224	ENSTNIP00000013546
ENSCAFP00000028224	ENSTNIP00000018391
ENSCAFP00000003214	ENSTNIP00000019774
ENSCAFP00000013655	ENSTNIP00000006873
ENSCAFP00000010567	ENSTNIP00000017267
ENSCAFP00000008356	ENSTNIP00000008774
ENSCAFP00000014031	ENSTNIP00000019170
ENSCAFP00000001995	ENSTNIP00000018077
ENSCAFP00000038892	ENSTNIP00000017509
ENSCAFP00000021489	ENSTNIP00000005871
ENSCAFP00000001037	ENSTNIP00000015257
ENSCAFP00000004178	ENSTNIP00000012061
ENSCAFP00000014005	ENSTNIP00000006738
ENSCAFP00000000950	ENSTNIP00000011044
ENSCAFP00000000950	ENSTNIP00000007277
ENSCAFP00000003850	ENSTNIP00000002864
ENSCAFP00000003850	ENSTNIP00000022973
ENSCAFP00000017744	ENSTNIP00000001734
ENSCAFP00000010648	ENSTNIP00000000097
ENSCAFP00000008702	ENSTNIP00000006183
ENSCAFP00000008708	ENSTNIP00000019956
ENSCAFP00000012933	ENSTNIP00000006137
ENSCAFP00000023570	ENSTNIP00000007451
ENSCAFP00000023570	ENSTNIP00000020608
ENSCAFP00000037367	ENSTNIP00000019035
ENSCAFP00000016218	ENSTNIP00000017231
ENSCAFP00000010863	ENSTNIP00000018943
ENSCAFP00000010863	ENSTNIP00000011965
ENSCAFP00000022163	ENSTNIP00000006212
ENSCAFP00000022163	ENSTNIP00000022697
ENSCAFP00000018366	ENSTNIP00000005896
ENSCAFP00000003034	ENSTNIP00000022244
ENSCAFP00000003034	ENSTNIP00000017121
ENSCAFP00000006870	ENSTNIP00000007245
ENSCAFP00000023440	ENSTNIP00000021783
ENSCAFP00000013014	ENSTNIP00000016209
ENSCAFP00000007848	ENSTNIP00000022798
ENSCAFP00000025484	ENSTNIP00000019240
ENSCAFP00000039273	ENSTNIP00000001191
ENSCAFP00000020508	ENSTNIP00000006301
ENSCAFP00000033194	ENSTNIP00000002293
ENSCAFP00000022558	ENSTNIP00000013128
ENSCAFP00000015422	ENSTNIP00000011985
ENSCAFP00000020480	ENSTNIP00000010943
ENSCAFP00000002291	ENSTNIP00000018089
ENSCAFP00000014950	ENSTNIP00000023115
ENSCAFP00000001948	ENSTNIP00000009023
ENSCAFP00000037305	ENSTNIP00000014215
ENSCAFP00000037305	ENSTNIP00000006162
ENSCAFP00000000717	ENSTNIP00000016291
ENSCAFP00000024195	ENSTNIP00000017232
ENSCAFP00000004803	ENSTNIP00000016234
ENSCAFP00000006011	ENSTNIP00000007837
ENSCAFP00000022665	ENSTNIP00000018416
ENSCAFP00000001464	ENSTNIP00000003078
ENSCAFP00000016780	ENSTNIP00000003192
ENSCAFP00000021916	ENSTNIP00000009158
ENSCAFP00000003365	ENSTNIP00000015002
ENSCAFP00000024521	ENSTNIP00000008315
ENSCAFP00000019525	ENSTNIP00000000406
ENSCAFP00000019525	ENSTNIP00000014734
ENSCAFP00000018607	ENSTNIP00000020405
ENSCAFP00000018970	ENSTNIP00000020034
ENSCAFP00000033031	ENSTNIP00000015962
ENSCAFP00000003128	ENSTNIP00000006804
ENSCAFP00000011759	ENSTNIP00000002033
ENSCAFP00000025812	ENSTNIP00000012429
ENSCAFP00000042260	ENSTNIP00000001312
ENSCAFP00000025138	ENSTNIP00000008652
ENSCAFP00000011070	ENSTNIP00000019776
ENSCAFP00000011070	ENSTNIP00000006415
ENSCAFP00000025134	ENSTNIP00000021497
ENSCAFP00000025134	ENSTNIP00000020704
ENSCAFP00000025132	ENSTNIP00000021496
ENSCAFP00000025132	ENSTNIP00000020703
ENSCAFP00000001330	ENSTNIP00000021367
ENSCAFP00000027044	ENSTNIP00000014454
ENSCAFP00000007214	ENSTNIP00000000985
ENSCAFP00000016816	ENSTNIP00000009802
ENSCAFP00000013509	ENSTNIP00000006874
ENSCAFP00000037592	ENSTNIP00000020036
ENSCAFP00000037592	ENSTNIP00000012134
ENSCAFP00000007638	ENSTNIP00000017355
ENSCAFP00000018084	ENSTNIP00000015129
ENSCAFP00000025970	ENSTNIP00000007468
ENSCAFP00000011747	ENSTNIP00000020643
ENSCAFP00000011747	ENSTNIP00000002256
ENSCAFP00000024293	ENSTNIP00000017480
ENSCAFP00000008647	ENSTNIP00000018770
ENSCAFP00000008647	ENSTNIP00000017481
ENSCAFP00000006688	ENSTNIP00000020246
ENSCAFP00000022636	ENSTNIP00000020828
ENSCAFP00000012980	ENSTNIP00000020593
ENSCAFP00000037595	ENSTNIP00000015855
ENSCAFP00000010977	ENSTNIP00000013468
ENSCAFP00000010280	ENSTNIP00000016745
ENSCAFP00000010588	ENSTNIP00000019131
ENSCAFP00000014871	ENSTNIP00000008792
ENSCAFP00000014871	ENSTNIP00000017724
ENSCAFP00000025411	ENSTNIP00000011805
ENSCAFP00000001020	ENSTNIP00000009562
ENSCAFP00000013146	ENSTNIP00000018930
ENSCAFP00000000433	ENSTNIP00000002103
ENSCAFP00000014411	ENSTNIP00000009468
ENSCAFP00000014411	ENSTNIP00000009311
ENSCAFP00000007406	ENSTNIP00000010742
ENSCAFP00000007406	ENSTNIP00000015722
ENSCAFP00000019021	ENSTNIP00000017984
ENSCAFP00000018105	ENSTNIP00000013260
ENSCAFP00000039971	ENSTNIP00000021223
ENSCAFP00000030494	ENSTNIP00000006946
ENSCAFP00000030494	ENSTNIP00000018192
ENSCAFP00000005932	ENSTNIP00000021666
ENSCAFP00000023239	ENSTNIP00000015467
ENSCAFP00000016496	ENSTNIP00000022722
ENSCAFP00000016496	ENSTNIP00000002466
ENSCAFP00000017015	ENSTNIP00000015663
ENSCAFP00000018035	ENSTNIP00000014697
ENSCAFP00000001608	ENSTNIP00000009198
ENSCAFP00000001608	ENSTNIP00000012511
ENSCAFP00000029552	ENSTNIP00000011681
ENSCAFP00000001478	ENSTNIP00000022290
ENSCAFP00000001478	ENSTNIP00000019465
ENSCAFP00000000973	ENSTNIP00000001694
ENSCAFP00000012693	ENSTNIP00000020428
ENSCAFP00000001731	ENSTNIP00000012932
ENSCAFP00000009362	ENSTNIP00000013466
ENSCAFP00000009362	ENSTNIP00000018817
ENSCAFP00000002671	ENSTNIP00000013733
ENSCAFP00000041128	ENSTNIP00000008162
ENSCAFP00000018474	ENSTNIP00000007241
ENSCAFP00000008904	ENSTNIP00000019757
ENSCAFP00000008904	ENSTNIP00000007393
ENSCAFP00000012325	ENSTNIP00000020475
ENSCAFP00000018471	ENSTNIP00000014844
ENSCAFP00000018471	ENSTNIP00000020138
ENSCAFP00000013268	ENSTNIP00000012298
ENSCAFP00000040383	ENSTNIP00000009773
ENSCAFP00000006600	ENSTNIP00000020245
ENSCAFP00000024249	ENSTNIP00000009624
ENSCAFP00000024249	ENSTNIP00000015413
ENSCAFP00000007772	ENSTNIP00000002113
ENSCAFP00000001767	ENSTNIP00000004960
ENSCAFP00000001767	ENSTNIP00000021556
ENSCAFP00000021126	ENSTNIP00000010527
ENSCAFP00000021126	ENSTNIP00000018300
ENSCAFP00000001094	ENSTNIP00000019694
ENSCAFP00000012576	ENSTNIP00000019656
ENSCAFP00000037339	ENSTNIP00000020367
ENSCAFP00000011130	ENSTNIP00000016455
ENSCAFP00000020487	ENSTNIP00000002882
ENSCAFP00000023701	ENSTNIP00000013054
ENSCAFP00000020741	ENSTNIP00000012893
ENSCAFP00000020741	ENSTNIP00000002810
ENSCAFP00000027973	ENSTNIP00000007442
ENSCAFP00000017214	ENSTNIP00000004513
ENSCAFP00000030290	ENSTNIP00000013404
ENSCAFP00000041636	ENSTNIP00000004977
ENSCAFP00000041636	ENSTNIP00000017079
ENSCAFP00000006867	ENSTNIP00000005519
ENSCAFP00000012369	ENSTNIP00000009323
ENSCAFP00000007768	ENSTNIP00000013916
ENSCAFP00000014617	ENSTNIP00000007753
ENSCAFP00000019709	ENSTNIP00000012918
ENSCAFP00000005822	ENSTNIP00000020498
ENSCAFP00000019457	ENSTNIP00000005991
ENSCAFP00000022925	ENSTNIP00000020488
ENSCAFP00000016758	ENSTNIP00000009141
ENSCAFP00000023610	ENSTNIP00000008503
ENSCAFP00000001305	ENSTNIP00000021366
ENSCAFP00000042619	ENSTNIP00000022498
ENSCAFP00000017607	ENSTNIP00000005085
ENSCAFP00000014908	ENSTNIP00000008585
ENSCAFP00000021577	ENSTNIP00000022529
ENSCAFP00000013880	ENSTNIP00000010342
ENSCAFP00000012216	ENSTNIP00000018510
ENSCAFP00000012216	ENSTNIP00000016573
ENSCAFP00000016565	ENSTNIP00000021188
ENSCAFP00000001404	ENSTNIP00000019182
ENSCAFP00000024678	ENSTNIP00000013891
ENSCAFP00000024678	ENSTNIP00000020577
ENSCAFP00000008945	ENSTNIP00000017358
ENSCAFP00000020118	ENSTNIP00000019903
ENSCAFP00000020118	ENSTNIP00000012953
ENSCAFP00000023307	ENSTNIP00000013820
ENSCAFP00000023981	ENSTNIP00000013042
ENSCAFP00000021152	ENSTNIP00000019726
ENSCAFP00000023648	ENSTNIP00000006293
ENSCAFP00000009788	ENSTNIP00000009038
ENSCAFP00000019146	ENSTNIP00000010287
ENSCAFP00000022671	ENSTNIP00000005145
ENSCAFP00000036018	ENSTNIP00000019762
ENSCAFP00000009823	ENSTNIP00000020202
ENSCAFP00000000505	ENSTNIP00000005945
ENSCAFP00000008270	ENSTNIP00000019003
ENSCAFP00000014093	ENSTNIP00000014802
ENSCAFP00000014093	ENSTNIP00000019642
ENSCAFP00000011244	ENSTNIP00000007321
ENSCAFP00000013234	ENSTNIP00000014173
ENSCAFP00000014261	ENSTNIP00000011489
ENSCAFP00000025742	ENSTNIP00000021769
ENSCAFP00000022112	ENSTNIP00000012958
ENSCAFP00000022112	ENSTNIP00000002326
ENSCAFP00000011253	ENSTNIP00000023114
ENSCAFP00000029125	ENSTNIP00000005022
ENSCAFP00000000330	ENSTNIP00000019413
ENSCAFP00000013756	ENSTNIP00000010146
ENSCAFP00000031950	ENSTNIP00000019575
ENSCAFP00000002708	ENSTNIP00000013592
ENSCAFP00000001186	ENSTNIP00000017273
ENSCAFP00000000907	ENSTNIP00000007987
ENSCAFP00000000907	ENSTNIP00000012033
ENSCAFP00000007958	ENSTNIP00000015710
ENSCAFP00000032366	ENSTNIP00000021363
ENSCAFP00000028386	ENSTNIP00000008937
ENSCAFP00000024883	ENSTNIP00000019459
ENSCAFP00000003300	ENSTNIP00000016875
ENSCAFP00000002810	ENSTNIP00000011468
ENSCAFP00000013822	ENSTNIP00000018490
ENSCAFP00000002327	ENSTNIP00000010085
ENSCAFP00000023193	ENSTNIP00000004192
ENSCAFP00000023193	ENSTNIP00000010128
ENSCAFP00000036381	ENSTNIP00000015533
ENSCAFP00000036381	ENSTNIP00000010165
ENSCAFP00000005050	ENSTNIP00000021692
ENSCAFP00000022210	ENSTNIP00000004417
ENSCAFP00000035204	ENSTNIP00000022536
ENSCAFP00000017625	ENSTNIP00000010884
ENSCAFP00000002408	ENSTNIP00000001485
ENSCAFP00000025394	ENSTNIP00000011257
ENSCAFP00000025394	ENSTNIP00000001474
ENSCAFP00000027748	ENSTNIP00000021261
ENSCAFP00000027748	ENSTNIP00000010671
ENSCAFP00000002907	ENSTNIP00000018712
ENSCAFP00000027318	ENSTNIP00000013098
ENSCAFP00000009609	ENSTNIP00000021379
ENSCAFP00000023408	ENSTNIP00000019175
ENSCAFP00000025331	ENSTNIP00000015016
ENSCAFP00000000632	ENSTNIP00000005434
ENSCAFP00000007322	ENSTNIP00000013987
ENSCAFP00000007322	ENSTNIP00000007370
ENSCAFP00000011841	ENSTNIP00000022098
ENSCAFP00000017021	ENSTNIP00000012415
ENSCAFP00000017021	ENSTNIP00000013298
ENSCAFP00000015093	ENSTNIP00000009668
ENSCAFP00000000383	ENSTNIP00000010290
ENSCAFP00000011084	ENSTNIP00000014852
ENSCAFP00000007042	ENSTNIP00000020098
ENSCAFP00000014522	ENSTNIP00000018733
ENSCAFP00000009921	ENSTNIP00000011344
ENSCAFP00000042263	ENSTNIP00000007072
ENSCAFP00000029813	ENSTNIP00000003669
ENSCAFP00000029813	ENSTNIP00000000324
ENSCAFP00000020882	ENSTNIP00000021726
ENSCAFP00000031556	ENSTNIP00000016171
ENSCAFP00000013258	ENSTNIP00000000502
ENSCAFP00000013258	ENSTNIP00000019611
ENSCAFP00000005620	ENSTNIP00000015248
ENSCAFP00000024751	ENSTNIP00000012993
ENSCAFP00000015723	ENSTNIP00000009871
ENSCAFP00000000283	ENSTNIP00000019421
ENSCAFP00000020859	ENSTNIP00000008246
ENSCAFP00000008672	ENSTNIP00000014611
ENSCAFP00000008672	ENSTNIP00000012059
ENSCAFP00000028388	ENSTNIP00000006590
ENSCAFP00000042477	ENSTNIP00000009991
ENSCAFP00000004172	ENSTNIP00000000008
ENSCAFP00000000816	ENSTNIP00000021107
ENSCAFP00000033052	ENSTNIP00000005539
ENSCAFP00000014144	ENSTNIP00000010180
ENSCAFP00000002320	ENSTNIP00000010087
ENSCAFP00000009713	ENSTNIP00000010164
ENSCAFP00000023435	ENSTNIP00000007498
ENSCAFP00000012717	ENSTNIP00000012253
ENSCAFP00000012717	ENSTNIP00000007569
ENSCAFP00000014382	ENSTNIP00000007138
ENSCAFP00000003747	ENSTNIP00000012545
ENSCAFP00000013767	ENSTNIP00000005125
ENSCAFP00000018798	ENSTNIP00000003286
ENSCAFP00000037639	ENSTNIP00000009672
ENSCAFP00000037639	ENSTNIP00000013865
ENSCAFP00000004275	ENSTNIP00000016561
ENSCAFP00000012522	ENSTNIP00000020210
ENSCAFP00000008250	ENSTNIP00000019005
ENSCAFP00000025287	ENSTNIP00000004796
ENSCAFP00000007038	ENSTNIP00000008299
ENSCAFP00000036910	ENSTNIP00000016932
ENSCAFP00000002657	ENSTNIP00000013734
ENSCAFP00000016690	ENSTNIP00000019497
ENSCAFP00000013803	ENSTNIP00000019067
ENSCAFP00000011144	ENSTNIP00000003771
ENSCAFP00000025455	ENSTNIP00000007420
ENSCAFP00000003821	ENSTNIP00000015815
ENSCAFP00000003821	ENSTNIP00000000528
ENSCAFP00000034839	ENSTNIP00000019165
ENSCAFP00000018743	ENSTNIP00000005941
ENSCAFP00000029326	ENSTNIP00000006520
ENSCAFP00000029326	ENSTNIP00000017665
ENSCAFP00000019360	ENSTNIP00000019935
ENSCAFP00000007787	ENSTNIP00000000578
ENSCAFP00000006628	ENSTNIP00000010552
ENSCAFP00000025086	ENSTNIP00000019454
ENSCAFP00000025086	ENSTNIP00000019453
ENSCAFP00000025086	ENSTNIP00000020545
ENSCAFP00000016769	ENSTNIP00000010480
ENSCAFP00000015395	ENSTNIP00000017173
ENSCAFP00000024743	ENSTNIP00000017269
ENSCAFP00000003245	ENSTNIP00000018766
ENSCAFP00000020904	ENSTNIP00000021729
ENSCAFP00000027953	ENSTNIP00000019962
ENSCAFP00000019314	ENSTNIP00000012916
ENSCAFP00000019314	ENSTNIP00000008041
ENSCAFP00000000354	ENSTNIP00000019409
ENSCAFP00000000354	ENSTNIP00000022496
ENSCAFP00000005159	ENSTNIP00000007232
ENSCAFP00000023103	ENSTNIP00000014664
ENSCAFP00000015359	ENSTNIP00000019599
ENSCAFP00000019229	ENSTNIP00000009635
ENSCAFP00000036558	ENSTNIP00000007230
ENSCAFP00000026292	ENSTNIP00000014928
ENSCAFP00000039715	ENSTNIP00000018491
ENSCAFP00000002382	ENSTNIP00000021577
ENSCAFP00000001232	ENSTNIP00000001415
ENSCAFP00000003634	ENSTNIP00000003040
ENSCAFP00000031617	ENSTNIP00000004479
ENSCAFP00000021643	ENSTNIP00000004100
ENSCAFP00000007311	ENSTNIP00000022254
ENSCAFP00000004322	ENSTNIP00000015761
ENSCAFP00000012985	ENSTNIP00000013252
ENSCAFP00000016299	ENSTNIP00000016943
ENSCAFP00000027988	ENSTNIP00000007603
ENSCAFP00000026442	ENSTNIP00000017467
ENSCAFP00000026442	ENSTNIP00000013331
ENSCAFP00000005987	ENSTNIP00000017823
ENSCAFP00000005987	ENSTNIP00000009958
ENSCAFP00000018018	ENSTNIP00000018938
ENSCAFP00000007024	ENSTNIP00000014799
ENSCAFP00000002182	ENSTNIP00000015915
ENSCAFP00000008737	ENSTNIP00000001931
ENSCAFP00000009607	ENSTNIP00000001518
ENSCAFP00000000336	ENSTNIP00000002692
ENSCAFP00000014785	ENSTNIP00000012781
ENSCAFP00000014341	ENSTNIP00000011509
ENSCAFP00000014341	ENSTNIP00000017443
ENSCAFP00000016482	ENSTNIP00000016841
ENSCAFP00000011049	ENSTNIP00000002690
ENSCAFP00000000960	ENSTNIP00000007278
ENSCAFP00000010199	ENSTNIP00000014324
ENSCAFP00000009831	ENSTNIP00000019158
ENSCAFP00000013371	ENSTNIP00000012054
ENSCAFP00000021267	ENSTNIP00000019878
ENSCAFP00000005807	ENSTNIP00000010174
ENSCAFP00000014755	ENSTNIP00000017673
ENSCAFP00000009333	ENSTNIP00000015653
ENSCAFP00000009333	ENSTNIP00000019108
ENSCAFP00000040025	ENSTNIP00000009077
ENSCAFP00000040397	ENSTNIP00000022042
ENSCAFP00000040397	ENSTNIP00000003410
ENSCAFP00000029650	ENSTNIP00000007112
ENSCAFP00000030301	ENSTNIP00000015294
ENSCAFP00000030301	ENSTNIP00000011353
ENSCAFP00000010357	ENSTNIP00000016587
ENSCAFP00000012634	ENSTNIP00000002999
ENSCAFP00000027626	ENSTNIP00000021264
ENSCAFP00000019248	ENSTNIP00000005842
ENSCAFP00000014457	ENSTNIP00000005555
ENSCAFP00000014876	ENSTNIP00000020258
ENSCAFP00000004684	ENSTNIP00000021558
ENSCAFP00000018196	ENSTNIP00000020041
ENSCAFP00000008676	ENSTNIP00000014352
ENSCAFP00000015142	ENSTNIP00000010082
ENSCAFP00000008695	ENSTNIP00000014351
ENSCAFP00000013332	ENSTNIP00000001960
ENSCAFP00000013332	ENSTNIP00000021976
ENSCAFP00000010208	ENSTNIP00000015690
ENSCAFP00000017851	ENSTNIP00000020111
ENSCAFP00000022877	ENSTNIP00000006001
ENSCAFP00000002807	ENSTNIP00000018901
ENSCAFP00000022394	ENSTNIP00000014280
ENSCAFP00000035182	ENSTNIP00000021813
ENSCAFP00000035135	ENSTNIP00000000214
ENSCAFP00000019592	ENSTNIP00000005364
ENSCAFP00000021877	ENSTNIP00000017957
ENSCAFP00000039994	ENSTNIP00000007359
ENSCAFP00000022071	ENSTNIP00000004739
ENSCAFP00000001737	ENSTNIP00000007692
ENSCAFP00000029582	ENSTNIP00000022345
ENSCAFP00000017055	ENSTNIP00000016846
ENSCAFP00000027327	ENSTNIP00000018845
ENSCAFP00000040914	ENSTNIP00000000274
ENSCAFP00000032301	ENSTNIP00000017535
ENSCAFP00000008580	ENSTNIP00000022048
ENSCAFP00000005796	ENSTNIP00000018560
ENSCAFP00000026836	ENSTNIP00000018282
ENSCAFP00000026836	ENSTNIP00000005846
ENSCAFP00000015417	ENSTNIP00000016264
ENSCAFP00000039187	ENSTNIP00000012087
ENSCAFP00000027450	ENSTNIP00000018866
ENSCAFP00000027450	ENSTNIP00000000215
ENSCAFP00000021458	ENSTNIP00000006684
ENSCAFP00000018889	ENSTNIP00000013718
ENSCAFP00000001500	ENSTNIP00000022293
ENSCAFP00000001500	ENSTNIP00000013869
ENSCAFP00000011248	ENSTNIP00000006962
ENSCAFP00000013744	ENSTNIP00000006858
ENSCAFP00000040454	ENSTNIP00000021950
ENSCAFP00000014196	ENSTNIP00000016946
ENSCAFP00000026515	ENSTNIP00000019894
ENSCAFP00000007442	ENSTNIP00000017848
ENSCAFP00000040576	ENSTNIP00000009712
ENSCAFP00000034132	ENSTNIP00000001443
ENSCAFP00000027185	ENSTNIP00000018835
ENSCAFP00000042803	ENSTNIP00000010921
ENSCAFP00000027628	ENSTNIP00000004991
ENSCAFP00000016366	ENSTNIP00000020223
ENSCAFP00000003752	ENSTNIP00000001055
ENSCAFP00000003752	ENSTNIP00000001772
ENSCAFP00000024542	ENSTNIP00000010202
ENSCAFP00000028973	ENSTNIP00000018142
ENSCAFP00000005211	ENSTNIP00000013945
ENSCAFP00000010842	ENSTNIP00000016812
ENSCAFP00000030300	ENSTNIP00000003231
ENSCAFP00000010601	ENSTNIP00000022260
ENSCAFP00000001779	ENSTNIP00000012510
ENSCAFP00000008700	ENSTNIP00000014350
ENSCAFP00000005713	ENSTNIP00000006652
ENSCAFP00000007922	ENSTNIP00000021254
ENSCAFP00000019768	ENSTNIP00000002341
ENSCAFP00000019768	ENSTNIP00000010876
ENSCAFP00000000205	ENSTNIP00000005087
ENSCAFP00000027611	ENSTNIP00000004199
ENSCAFP00000003204	ENSTNIP00000021940
ENSCAFP00000030231	ENSTNIP00000009153
ENSCAFP00000001720	ENSTNIP00000012929
ENSCAFP00000040350	ENSTNIP00000001879
ENSCAFP00000021931	ENSTNIP00000021208
ENSCAFP00000024190	ENSTNIP00000011843
ENSCAFP00000019288	ENSTNIP00000007322
ENSCAFP00000011773	ENSTNIP00000022096
ENSCAFP00000011773	ENSTNIP00000011503
ENSCAFP00000014169	ENSTNIP00000022036
ENSCAFP00000026635	ENSTNIP00000021136
ENSCAFP00000026635	ENSTNIP00000002031
ENSCAFP00000006790	ENSTNIP00000014832
ENSCAFP00000006790	ENSTNIP00000012676
ENSCAFP00000011266	ENSTNIP00000021222
ENSCAFP00000015053	ENSTNIP00000001853
ENSCAFP00000011272	ENSTNIP00000005516
ENSCAFP00000008218	ENSTNIP00000010228
ENSCAFP00000039647	ENSTNIP00000005944
ENSCAFP00000036103	ENSTNIP00000015972
ENSCAFP00000040130	ENSTNIP00000018524
ENSCAFP00000040130	ENSTNIP00000020327
ENSCAFP00000020218	ENSTNIP00000000405
ENSCAFP00000025299	ENSTNIP00000020707
ENSCAFP00000025299	ENSTNIP00000021502
ENSCAFP00000015847	ENSTNIP00000018087
ENSCAFP00000015847	ENSTNIP00000009580
ENSCAFP00000015880	ENSTNIP00000018086
ENSCAFP00000016522	ENSTNIP00000000204
ENSCAFP00000042364	ENSTNIP00000020894
ENSCAFP00000038599	ENSTNIP00000008668
ENSCAFP00000012357	ENSTNIP00000013872
ENSCAFP00000011403	ENSTNIP00000008870
ENSCAFP00000029345	ENSTNIP00000011690
ENSCAFP00000029694	ENSTNIP00000019831
ENSCAFP00000013856	ENSTNIP00000004556
ENSCAFP00000011059	ENSTNIP00000004558
ENSCAFP00000011059	ENSTNIP00000019786
ENSCAFP00000016186	ENSTNIP00000015836
ENSCAFP00000020520	ENSTNIP00000013782
ENSCAFP00000038130	ENSTNIP00000006883
ENSCAFP00000000512	ENSTNIP00000015618
ENSCAFP00000006229	ENSTNIP00000012862
ENSCAFP00000002920	ENSTNIP00000019491
ENSCAFP00000025266	ENSTNIP00000020562
ENSCAFP00000015003	ENSTNIP00000012904
ENSCAFP00000013717	ENSTNIP00000007567
ENSCAFP00000042832	ENSTNIP00000010133
ENSCAFP00000002162	ENSTNIP00000006657
ENSCAFP00000011346	ENSTNIP00000017333
ENSCAFP00000011346	ENSTNIP00000014019
ENSCAFP00000029203	ENSTNIP00000018206
ENSCAFP00000019182	ENSTNIP00000022157
ENSCAFP00000010252	ENSTNIP00000000689
ENSCAFP00000002487	ENSTNIP00000002950
ENSCAFP00000023340	ENSTNIP00000012777
ENSCAFP00000012324	ENSTNIP00000016011
ENSCAFP00000024041	ENSTNIP00000020953
ENSCAFP00000034722	ENSTNIP00000022566
ENSCAFP00000035064	ENSTNIP00000008967
ENSCAFP00000035064	ENSTNIP00000014603
ENSCAFP00000007775	ENSTNIP00000013915
ENSCAFP00000039566	ENSTNIP00000001404
ENSCAFP00000011653	ENSTNIP00000015315
ENSCAFP00000011653	ENSTNIP00000000023
ENSCAFP00000011629	ENSTNIP00000016112
ENSCAFP00000025994	ENSTNIP00000019197
ENSCAFP00000023098	ENSTNIP00000014375
ENSCAFP00000026490	ENSTNIP00000011348
ENSCAFP00000029480	ENSTNIP00000010320
ENSCAFP00000004723	ENSTNIP00000019086
ENSCAFP00000004259	ENSTNIP00000008899
ENSCAFP00000016446	ENSTNIP00000020105
ENSCAFP00000018827	ENSTNIP00000008562
ENSCAFP00000011000	ENSTNIP00000002214
ENSCAFP00000011002	ENSTNIP00000005674
ENSCAFP00000002323	ENSTNIP00000008895
ENSCAFP00000002323	ENSTNIP00000019109
ENSCAFP00000028904	ENSTNIP00000003313
ENSCAFP00000009205	ENSTNIP00000020007
ENSCAFP00000028822	ENSTNIP00000021169
ENSCAFP00000021571	ENSTNIP00000013922
ENSCAFP00000039837	ENSTNIP00000022273
ENSCAFP00000039837	ENSTNIP00000004542
ENSCAFP00000001373	ENSTNIP00000002674
ENSCAFP00000038527	ENSTNIP00000002607
ENSCAFP00000027709	ENSTNIP00000004154
ENSCAFP00000027709	ENSTNIP00000004153
ENSCAFP00000019682	ENSTNIP00000016621
ENSCAFP00000017872	ENSTNIP00000001119
ENSCAFP00000043151	ENSTNIP00000005408
ENSCAFP00000043151	ENSTNIP00000003807
ENSCAFP00000007900	ENSTNIP00000012650
ENSCAFP00000029657	ENSTNIP00000007377
ENSCAFP00000007805	ENSTNIP00000008095
ENSCAFP00000013031	ENSTNIP00000000838
ENSCAFP00000013031	ENSTNIP00000016208
ENSCAFP00000019330	ENSTNIP00000008808
ENSCAFP00000028744	ENSTNIP00000007783
ENSCAFP00000014260	ENSTNIP00000019071
ENSCAFP00000022443	ENSTNIP00000017503
ENSCAFP00000017520	ENSTNIP00000000928
ENSCAFP00000043003	ENSTNIP00000020907
ENSCAFP00000028203	ENSTNIP00000004149
ENSCAFP00000002871	ENSTNIP00000004162
ENSCAFP00000002838	ENSTNIP00000004161
ENSCAFP00000038335	ENSTNIP00000012769
ENSCAFP00000013953	ENSTNIP00000018489
ENSCAFP00000013953	ENSTNIP00000016481
ENSCAFP00000034708	ENSTNIP00000002597
ENSCAFP00000012024	ENSTNIP00000006031
ENSCAFP00000012024	ENSTNIP00000011005
ENSCAFP00000029486	ENSTNIP00000004185
ENSCAFP00000029486	ENSTNIP00000007688
ENSCAFP00000016477	ENSTNIP00000005414
ENSCAFP00000017974	ENSTNIP00000012529
ENSCAFP00000006504	ENSTNIP00000008359
ENSCAFP00000006504	ENSTNIP00000012844
ENSCAFP00000002121	ENSTNIP00000014259
ENSCAFP00000005246	ENSTNIP00000021916
ENSCAFP00000011517	ENSTNIP00000003337
ENSCAFP00000019085	ENSTNIP00000012370
ENSCAFP00000013033	ENSTNIP00000021982
ENSCAFP00000001753	ENSTNIP00000021476
ENSCAFP00000001753	ENSTNIP00000015546
ENSCAFP00000003601	ENSTNIP00000020928
ENSCAFP00000004486	ENSTNIP00000020438
ENSCAFP00000027765	ENSTNIP00000021760
ENSCAFP00000027765	ENSTNIP00000015898
ENSCAFP00000026362	ENSTNIP00000014479
ENSCAFP00000002059	ENSTNIP00000014448
ENSCAFP00000002059	ENSTNIP00000022023
ENSCAFP00000005718	ENSTNIP00000008910
ENSCAFP00000014984	ENSTNIP00000006887
ENSCAFP00000022527	ENSTNIP00000004913
ENSCAFP00000014297	ENSTNIP00000018073
ENSCAFP00000014297	ENSTNIP00000021453
ENSCAFP00000002751	ENSTNIP00000013939
ENSCAFP00000010831	ENSTNIP00000006115
ENSCAFP00000013825	ENSTNIP00000008378
ENSCAFP00000013825	ENSTNIP00000022050
ENSCAFP00000019848	ENSTNIP00000009414
ENSCAFP00000014225	ENSTNIP00000013217
ENSCAFP00000023211	ENSTNIP00000016833
ENSCAFP00000027388	ENSTNIP00000009740
ENSCAFP00000030795	ENSTNIP00000014360
ENSCAFP00000016356	ENSTNIP00000017343
ENSCAFP00000006911	ENSTNIP00000005625
ENSCAFP00000028851	ENSTNIP00000005889
ENSCAFP00000017369	ENSTNIP00000016965
ENSCAFP00000021058	ENSTNIP00000020763
ENSCAFP00000016577	ENSTNIP00000010636
ENSCAFP00000041213	ENSTNIP00000005047
ENSCAFP00000016777	ENSTNIP00000009869
ENSCAFP00000012323	ENSTNIP00000020374
ENSCAFP00000021750	ENSTNIP00000002415
ENSCAFP00000021750	ENSTNIP00000010840
ENSCAFP00000041567	ENSTNIP00000017825
ENSCAFP00000027005	ENSTNIP00000003278
ENSCAFP00000014051	ENSTNIP00000022074
ENSCAFP00000024728	ENSTNIP00000011839
ENSCAFP00000004477	ENSTNIP00000021601
ENSCAFP00000019690	ENSTNIP00000020074
ENSCAFP00000015958	ENSTNIP00000015572
ENSCAFP00000015958	ENSTNIP00000010107
ENSCAFP00000006049	ENSTNIP00000022339
ENSCAFP00000010477	ENSTNIP00000007225
ENSCAFP00000014011	ENSTNIP00000013810
ENSCAFP00000011233	ENSTNIP00000016737
ENSCAFP00000011233	ENSTNIP00000012234
ENSCAFP00000014952	ENSTNIP00000010182
ENSCAFP00000002835	ENSTNIP00000005252
ENSCAFP00000002835	ENSTNIP00000011187
ENSCAFP00000008228	ENSTNIP00000011579
ENSCAFP00000013277	ENSTNIP00000018165
ENSCAFP00000013277	ENSTNIP00000017600
ENSCAFP00000030227	ENSTNIP00000005550
ENSCAFP00000019481	ENSTNIP00000019569
ENSCAFP00000016506	ENSTNIP00000021189
ENSCAFP00000021906	ENSTNIP00000018719
ENSCAFP00000016885	ENSTNIP00000021025
ENSCAFP00000029445	ENSTNIP00000007071
ENSCAFP00000029334	ENSTNIP00000020980
ENSCAFP00000027443	ENSTNIP00000011096
ENSCAFP00000004890	ENSTNIP00000000663
ENSCAFP00000040044	ENSTNIP00000017256
ENSCAFP00000007389	ENSTNIP00000007547
ENSCAFP00000017097	ENSTNIP00000017572
ENSCAFP00000026548	ENSTNIP00000022869
ENSCAFP00000003459	ENSTNIP00000007253
ENSCAFP00000003459	ENSTNIP00000017227
ENSCAFP00000007211	ENSTNIP00000019099
ENSCAFP00000020602	ENSTNIP00000016910
ENSCAFP00000025819	ENSTNIP00000019977
ENSCAFP00000015487	ENSTNIP00000001711
ENSCAFP00000015741	ENSTNIP00000016319
ENSCAFP00000005087	ENSTNIP00000019887
ENSCAFP00000007340	ENSTNIP00000016537
ENSCAFP00000007340	ENSTNIP00000018286
ENSCAFP00000012869	ENSTNIP00000017618
ENSCAFP00000007343	ENSTNIP00000018721
ENSCAFP00000007343	ENSTNIP00000017552
ENSCAFP00000010930	ENSTNIP00000013264
ENSCAFP00000021831	ENSTNIP00000018803
ENSCAFP00000017967	ENSTNIP00000016072
ENSCAFP00000016703	ENSTNIP00000002925
ENSCAFP00000021336	ENSTNIP00000007645
ENSCAFP00000005395	ENSTNIP00000007308
ENSCAFP00000005395	ENSTNIP00000019399
ENSCAFP00000027242	ENSTNIP00000003244
ENSCAFP00000029709	ENSTNIP00000001590
ENSCAFP00000030101	ENSTNIP00000017888
ENSCAFP00000030101	ENSTNIP00000021246
ENSCAFP00000042740	ENSTNIP00000017129
ENSCAFP00000028058	ENSTNIP00000018582
ENSCAFP00000033785	ENSTNIP00000008914
ENSCAFP00000022584	ENSTNIP00000012392
ENSCAFP00000029221	ENSTNIP00000004282
ENSCAFP00000041075	ENSTNIP00000007177
ENSCAFP00000041075	ENSTNIP00000014020
ENSCAFP00000017473	ENSTNIP00000010883
ENSCAFP00000017473	ENSTNIP00000020691
ENSCAFP00000012989	ENSTNIP00000014960
ENSCAFP00000026368	ENSTNIP00000020091
ENSCAFP00000007541	ENSTNIP00000013269
ENSCAFP00000010866	ENSTNIP00000016810
ENSCAFP00000028248	ENSTNIP00000011425
ENSCAFP00000020417	ENSTNIP00000023023
ENSCAFP00000016342	ENSTNIP00000012976
ENSCAFP00000016342	ENSTNIP00000000505
ENSCAFP00000027014	ENSTNIP00000021730
ENSCAFP00000004461	ENSTNIP00000001120
ENSCAFP00000004461	ENSTNIP00000012065
ENSCAFP00000042874	ENSTNIP00000021958
ENSCAFP00000042874	ENSTNIP00000013634
ENSCAFP00000019510	ENSTNIP00000005677
ENSCAFP00000019510	ENSTNIP00000006988
ENSCAFP00000010096	ENSTNIP00000011341
ENSCAFP00000016040	ENSTNIP00000018977
ENSCAFP00000027535	ENSTNIP00000017399
ENSCAFP00000027803	ENSTNIP00000019926
ENSCAFP00000008257	ENSTNIP00000001951
ENSCAFP00000008257	ENSTNIP00000017557
ENSCAFP00000030286	ENSTNIP00000000677
ENSCAFP00000012865	ENSTNIP00000018933
ENSCAFP00000004338	ENSTNIP00000010294
ENSCAFP00000021920	ENSTNIP00000020369
ENSCAFP00000020479	ENSTNIP00000018566
ENSCAFP00000010528	ENSTNIP00000009864
ENSCAFP00000002282	ENSTNIP00000020687
ENSCAFP00000002282	ENSTNIP00000004752
ENSCAFP00000006042	ENSTNIP00000008218
ENSCAFP00000003937	ENSTNIP00000019703
ENSCAFP00000016027	ENSTNIP00000007655
ENSCAFP00000017416	ENSTNIP00000022358
ENSCAFP00000009217	ENSTNIP00000006665
ENSCAFP00000024111	ENSTNIP00000014671
ENSCAFP00000041330	ENSTNIP00000001128
ENSCAFP00000003808	ENSTNIP00000018244
ENSCAFP00000003808	ENSTNIP00000014077
ENSCAFP00000017937	ENSTNIP00000014599
ENSCAFP00000020147	ENSTNIP00000014806
ENSCAFP00000035860	ENSTNIP00000022608
ENSCAFP00000035860	ENSTNIP00000003799
ENSCAFP00000016927	ENSTNIP00000001978
ENSCAFP00000023419	ENSTNIP00000011494
ENSCAFP00000023419	ENSTNIP00000022607
ENSCAFP00000013248	ENSTNIP00000009425
ENSCAFP00000019203	ENSTNIP00000006362
ENSCAFP00000026175	ENSTNIP00000017410
ENSCAFP00000007169	ENSTNIP00000011335
ENSCAFP00000003112	ENSTNIP00000004387
ENSCAFP00000029255	ENSTNIP00000001669
ENSCAFP00000024628	ENSTNIP00000015959
ENSCAFP00000000403	ENSTNIP00000008770
ENSCAFP00000015779	ENSTNIP00000012138
ENSCAFP00000030483	ENSTNIP00000009664
ENSCAFP00000006606	ENSTNIP00000006695
ENSCAFP00000000245	ENSTNIP00000003167
ENSCAFP00000019617	ENSTNIP00000016076
ENSCAFP00000024843	ENSTNIP00000013752
ENSCAFP00000007577	ENSTNIP00000020661
ENSCAFP00000001504	ENSTNIP00000002423
ENSCAFP00000001504	ENSTNIP00000013867
ENSCAFP00000012674	ENSTNIP00000013857
ENSCAFP00000016211	ENSTNIP00000021194
ENSCAFP00000008798	ENSTNIP00000003318
ENSCAFP00000008798	ENSTNIP00000000718
ENSCAFP00000019018	ENSTNIP00000022452
ENSCAFP00000004540	ENSTNIP00000022391
ENSCAFP00000004540	ENSTNIP00000020436
ENSCAFP00000004467	ENSTNIP00000020425
ENSCAFP00000030785	ENSTNIP00000015244
ENSCAFP00000041321	ENSTNIP00000002073
ENSCAFP00000010402	ENSTNIP00000006837
ENSCAFP00000009979	ENSTNIP00000012855
ENSCAFP00000009979	ENSTNIP00000022221
ENSCAFP00000029454	ENSTNIP00000004296
ENSCAFP00000016665	ENSTNIP00000004741
ENSCAFP00000000346	ENSTNIP00000013423
ENSCAFP00000006144	ENSTNIP00000007250
ENSCAFP00000020720	ENSTNIP00000006211
ENSCAFP00000009188	ENSTNIP00000012819
ENSCAFP00000022743	ENSTNIP00000014907
ENSCAFP00000022743	ENSTNIP00000000028
ENSCAFP00000030624	ENSTNIP00000014447
ENSCAFP00000030624	ENSTNIP00000022022
ENSCAFP00000021891	ENSTNIP00000015162
ENSCAFP00000005875	ENSTNIP00000007035
ENSCAFP00000005875	ENSTNIP00000010923
ENSCAFP00000029678	ENSTNIP00000000667
ENSCAFP00000005384	ENSTNIP00000020865
ENSCAFP00000029008	ENSTNIP00000003647
ENSCAFP00000017800	ENSTNIP00000018937
ENSCAFP00000013620	ENSTNIP00000009285
ENSCAFP00000040405	ENSTNIP00000010418
ENSCAFP00000021918	ENSTNIP00000006616
ENSCAFP00000021918	ENSTNIP00000020339
ENSCAFP00000027161	ENSTNIP00000020603
ENSCAFP00000029306	ENSTNIP00000007131
ENSCAFP00000018655	ENSTNIP00000014709
ENSCAFP00000014414	ENSTNIP00000019275
ENSCAFP00000038422	ENSTNIP00000005979
ENSCAFP00000009604	ENSTNIP00000012850
ENSCAFP00000030150	ENSTNIP00000007505
ENSCAFP00000030151	ENSTNIP00000010820
ENSCAFP00000029837	ENSTNIP00000023038
ENSCAFP00000006275	ENSTNIP00000020343
ENSCAFP00000024866	ENSTNIP00000016993
ENSCAFP00000004102	ENSTNIP00000020906
ENSCAFP00000024783	ENSTNIP00000019942
ENSCAFP00000027907	ENSTNIP00000018784
ENSCAFP00000015678	ENSTNIP00000006403
ENSCAFP00000000305	ENSTNIP00000019417
ENSCAFP00000032037	ENSTNIP00000018388
ENSCAFP00000020283	ENSTNIP00000007118
ENSCAFP00000008287	ENSTNIP00000014217
ENSCAFP00000028152	ENSTNIP00000005118
ENSCAFP00000005057	ENSTNIP00000019145
ENSCAFP00000005060	ENSTNIP00000019146
ENSCAFP00000039695	ENSTNIP00000018469
ENSCAFP00000037526	ENSTNIP00000003780
ENSCAFP00000018306	ENSTNIP00000015330
ENSCAFP00000018306	ENSTNIP00000014263
ENSCAFP00000021870	ENSTNIP00000010263
ENSCAFP00000021870	ENSTNIP00000009161
ENSCAFP00000029644	ENSTNIP00000007379
ENSCAFP00000001713	ENSTNIP00000001203
ENSCAFP00000022420	ENSTNIP00000021293
ENSCAFP00000025167	ENSTNIP00000017004
ENSCAFP00000000380	ENSTNIP00000020129
ENSCAFP00000024921	ENSTNIP00000017988
ENSCAFP00000014125	ENSTNIP00000006366
ENSCAFP00000038197	ENSTNIP00000019488
ENSCAFP00000008225	ENSTNIP00000020306
ENSCAFP00000008225	ENSTNIP00000008510
ENSCAFP00000012211	ENSTNIP00000010947
ENSCAFP00000017107	ENSTNIP00000008051
ENSCAFP00000007064	ENSTNIP00000006331
ENSCAFP00000007064	ENSTNIP00000014899
ENSCAFP00000002156	ENSTNIP00000003764
ENSCAFP00000002156	ENSTNIP00000006763
ENSCAFP00000031044	ENSTNIP00000011077
ENSCAFP00000000946	ENSTNIP00000013673
ENSCAFP00000026270	ENSTNIP00000011113
ENSCAFP00000026270	ENSTNIP00000012574
ENSCAFP00000004380	ENSTNIP00000006643
ENSCAFP00000029202	ENSTNIP00000018526
ENSCAFP00000015442	ENSTNIP00000010021
ENSCAFP00000015379	ENSTNIP00000022690
ENSCAFP00000017194	ENSTNIP00000020784
ENSCAFP00000017194	ENSTNIP00000004636
ENSCAFP00000036795	ENSTNIP00000019079
ENSCAFP00000036795	ENSTNIP00000021681
ENSCAFP00000038623	ENSTNIP00000010157
ENSCAFP00000029584	ENSTNIP00000001672
ENSCAFP00000029584	ENSTNIP00000005451
ENSCAFP00000013678	ENSTNIP00000022388
ENSCAFP00000009247	ENSTNIP00000007037
ENSCAFP00000008859	ENSTNIP00000012654
ENSCAFP00000008859	ENSTNIP00000017059
ENSCAFP00000022404	ENSTNIP00000020516
ENSCAFP00000040146	ENSTNIP00000006808
ENSCAFP00000012718	ENSTNIP00000005102
ENSCAFP00000012356	ENSTNIP00000009918
ENSCAFP00000019271	ENSTNIP00000004621
ENSCAFP00000004107	ENSTNIP00000020971
ENSCAFP00000015214	ENSTNIP00000010098
ENSCAFP00000030219	ENSTNIP00000004253
ENSCAFP00000012808	ENSTNIP00000004043
ENSCAFP00000008035	ENSTNIP00000006847
ENSCAFP00000023715	ENSTNIP00000019481
ENSCAFP00000024185	ENSTNIP00000021847
ENSCAFP00000023918	ENSTNIP00000015394
ENSCAFP00000029643	ENSTNIP00000007381
ENSCAFP00000041457	ENSTNIP00000010404
ENSCAFP00000006919	ENSTNIP00000002698
ENSCAFP00000017804	ENSTNIP00000003224
ENSCAFP00000011771	ENSTNIP00000010303
ENSCAFP00000022440	ENSTNIP00000007375
ENSCAFP00000022440	ENSTNIP00000020325
ENSCAFP00000019424	ENSTNIP00000020014
ENSCAFP00000007947	ENSTNIP00000004382
ENSCAFP00000025284	ENSTNIP00000000681
ENSCAFP00000023813	ENSTNIP00000019395
ENSCAFP00000038683	ENSTNIP00000006221
ENSCAFP00000024250	ENSTNIP00000007115
ENSCAFP00000010363	ENSTNIP00000020262
ENSCAFP00000015946	ENSTNIP00000014630
ENSCAFP00000032890	ENSTNIP00000009558
ENSCAFP00000018805	ENSTNIP00000009134
ENSCAFP00000018805	ENSTNIP00000012377
ENSCAFP00000021097	ENSTNIP00000006110
ENSCAFP00000021097	ENSTNIP00000012897
ENSCAFP00000021509	ENSTNIP00000022532
ENSCAFP00000010522	ENSTNIP00000006690
ENSCAFP00000017270	ENSTNIP00000001379
ENSCAFP00000017270	ENSTNIP00000016902
ENSCAFP00000028888	ENSTNIP00000018374
ENSCAFP00000012271	ENSTNIP00000008005
ENSCAFP00000014052	ENSTNIP00000020462
ENSCAFP00000007593	ENSTNIP00000010547
ENSCAFP00000007593	ENSTNIP00000014764
ENSCAFP00000015248	ENSTNIP00000008446
ENSCAFP00000027436	ENSTNIP00000007807
ENSCAFP00000031095	ENSTNIP00000009663
ENSCAFP00000011429	ENSTNIP00000020872
ENSCAFP00000028654	ENSTNIP00000020323
ENSCAFP00000036046	ENSTNIP00000009771
ENSCAFP00000018620	ENSTNIP00000020051
ENSCAFP00000017612	ENSTNIP00000011545
ENSCAFP00000018360	ENSTNIP00000016274
ENSCAFP00000040776	ENSTNIP00000021320
ENSCAFP00000021115	ENSTNIP00000008389
ENSCAFP00000002114	ENSTNIP00000009013
ENSCAFP00000022465	ENSTNIP00000011407
ENSCAFP00000025517	ENSTNIP00000009266
ENSCAFP00000011755	ENSTNIP00000020845
ENSCAFP00000008897	ENSTNIP00000002820
ENSCAFP00000009895	ENSTNIP00000019632
ENSCAFP00000040084	ENSTNIP00000002584
ENSCAFP00000001757	ENSTNIP00000007693
ENSCAFP00000029839	ENSTNIP00000015291
ENSCAFP00000029636	ENSTNIP00000007382
ENSCAFP00000008605	ENSTNIP00000005421
ENSCAFP00000021166	ENSTNIP00000009105
ENSCAFP00000016160	ENSTNIP00000013239
ENSCAFP00000024579	ENSTNIP00000013035
ENSCAFP00000026656	ENSTNIP00000011293
ENSCAFP00000027162	ENSTNIP00000019030
ENSCAFP00000027162	ENSTNIP00000016205
ENSCAFP00000015483	ENSTNIP00000007742
ENSCAFP00000037628	ENSTNIP00000005833
ENSCAFP00000038890	ENSTNIP00000012312
ENSCAFP00000026634	ENSTNIP00000004014
ENSCAFP00000029281	ENSTNIP00000016190
ENSCAFP00000039968	ENSTNIP00000018478
ENSCAFP00000019775	ENSTNIP00000002291
ENSCAFP00000012583	ENSTNIP00000002645
ENSCAFP00000012583	ENSTNIP00000016917
ENSCAFP00000020432	ENSTNIP00000003722
ENSCAFP00000009251	ENSTNIP00000015112
ENSCAFP00000022940	ENSTNIP00000020486
ENSCAFP00000006601	ENSTNIP00000010569
ENSCAFP00000006601	ENSTNIP00000014763
ENSCAFP00000016718	ENSTNIP00000003645
ENSCAFP00000027819	ENSTNIP00000006096
ENSCAFP00000027819	ENSTNIP00000013682
ENSCAFP00000025014	ENSTNIP00000006703
ENSCAFP00000018718	ENSTNIP00000022108
ENSCAFP00000039272	ENSTNIP00000021429
ENSCAFP00000015650	ENSTNIP00000017803
ENSCAFP00000015650	ENSTNIP00000017726
ENSCAFP00000037417	ENSTNIP00000001246
ENSCAFP00000036581	ENSTNIP00000015619
ENSCAFP00000040503	ENSTNIP00000001783
ENSCAFP00000013148	ENSTNIP00000007031
ENSCAFP00000021263	ENSTNIP00000011484
ENSCAFP00000028310	ENSTNIP00000008833
ENSCAFP00000015388	ENSTNIP00000020940
ENSCAFP00000023416	ENSTNIP00000007526
ENSCAFP00000018072	ENSTNIP00000013259
ENSCAFP00000019700	ENSTNIP00000006531
ENSCAFP00000018831	ENSTNIP00000015993
ENSCAFP00000020134	ENSTNIP00000022632
ENSCAFP00000009924	ENSTNIP00000007624
ENSCAFP00000029045	ENSTNIP00000006274
ENSCAFP00000029045	ENSTNIP00000021395
ENSCAFP00000004375	ENSTNIP00000009667
ENSCAFP00000004375	ENSTNIP00000003016
ENSCAFP00000008880	ENSTNIP00000020927
ENSCAFP00000023775	ENSTNIP00000013837
ENSCAFP00000023775	ENSTNIP00000017694
ENSCAFP00000016192	ENSTNIP00000007566
ENSCAFP00000011181	ENSTNIP00000020867
ENSCAFP00000007862	ENSTNIP00000001514
ENSCAFP00000005905	ENSTNIP00000016045
ENSCAFP00000009370	ENSTNIP00000021372
ENSCAFP00000027304	ENSTNIP00000018651
ENSCAFP00000032856	ENSTNIP00000009799
ENSCAFP00000032856	ENSTNIP00000012169
ENSCAFP00000005719	ENSTNIP00000012751
ENSCAFP00000014272	ENSTNIP00000021450
ENSCAFP00000008265	ENSTNIP00000001958
ENSCAFP00000037474	ENSTNIP00000020238
ENSCAFP00000024272	ENSTNIP00000004746
ENSCAFP00000016005	ENSTNIP00000021578
ENSCAFP00000039259	ENSTNIP00000015673
ENSCAFP00000018790	ENSTNIP00000015460
ENSCAFP00000018790	ENSTNIP00000006584
ENSCAFP00000030532	ENSTNIP00000020401
ENSCAFP00000020190	ENSTNIP00000020215
ENSCAFP00000008898	ENSTNIP00000009579
ENSCAFP00000008677	ENSTNIP00000013344
ENSCAFP00000006361	ENSTNIP00000018785
ENSCAFP00000023878	ENSTNIP00000017319
ENSCAFP00000011227	ENSTNIP00000020869
ENSCAFP00000007697	ENSTNIP00000011748
ENSCAFP00000007702	ENSTNIP00000008739
ENSCAFP00000000801	ENSTNIP00000006936
ENSCAFP00000011793	ENSTNIP00000018905
ENSCAFP00000022009	ENSTNIP00000014639
ENSCAFP00000003370	ENSTNIP00000007558
ENSCAFP00000002728	ENSTNIP00000004053
ENSCAFP00000010651	ENSTNIP00000005280
ENSCAFP00000027597	ENSTNIP00000008753
ENSCAFP00000000523	ENSTNIP00000003867
ENSCAFP00000000523	ENSTNIP00000022513
ENSCAFP00000001204	ENSTNIP00000012501
ENSCAFP00000035853	ENSTNIP00000002076
ENSCAFP00000009014	ENSTNIP00000020981
ENSCAFP00000009014	ENSTNIP00000012308
ENSCAFP00000015809	ENSTNIP00000009416
ENSCAFP00000017765	ENSTNIP00000018773
ENSCAFP00000007888	ENSTNIP00000015709
ENSCAFP00000035502	ENSTNIP00000018032
ENSCAFP00000015819	ENSTNIP00000001586
ENSCAFP00000003279	ENSTNIP00000019658
ENSCAFP00000042535	ENSTNIP00000000320
ENSCAFP00000027575	ENSTNIP00000004024
ENSCAFP00000030865	ENSTNIP00000017932
ENSCAFP00000042228	ENSTNIP00000011915
ENSCAFP00000042228	ENSTNIP00000018880
ENSCAFP00000005478	ENSTNIP00000004424
ENSCAFP00000003632	ENSTNIP00000002686
ENSCAFP00000001990	ENSTNIP00000015907
ENSCAFP00000013629	ENSTNIP00000018177
ENSCAFP00000006994	ENSTNIP00000015657
ENSCAFP00000016459	ENSTNIP00000022081
ENSCAFP00000031768	ENSTNIP00000003875
ENSCAFP00000031768	ENSTNIP00000022264
ENSCAFP00000011262	ENSTNIP00000007390
ENSCAFP00000011262	ENSTNIP00000011204
ENSCAFP00000017362	ENSTNIP00000015428
ENSCAFP00000007312	ENSTNIP00000019436
ENSCAFP00000034814	ENSTNIP00000015203
ENSCAFP00000018618	ENSTNIP00000015068
ENSCAFP00000034783	ENSTNIP00000002065
ENSCAFP00000034902	ENSTNIP00000005998
ENSCAFP00000018766	ENSTNIP00000020429
ENSCAFP00000042944	ENSTNIP00000010537
ENSCAFP00000012613	ENSTNIP00000000543
ENSCAFP00000005070	ENSTNIP00000019149
ENSCAFP00000006422	ENSTNIP00000022198
ENSCAFP00000012487	ENSTNIP00000010347
ENSCAFP00000012487	ENSTNIP00000018657
ENSCAFP00000018934	ENSTNIP00000002445
ENSCAFP00000023048	ENSTNIP00000001014
ENSCAFP00000023283	ENSTNIP00000004635
ENSCAFP00000006305	ENSTNIP00000001829
ENSCAFP00000042127	ENSTNIP00000011758
ENSCAFP00000021924	ENSTNIP00000018065
ENSCAFP00000015559	ENSTNIP00000016919
ENSCAFP00000017824	ENSTNIP00000013181
ENSCAFP00000017824	ENSTNIP00000010607
ENSCAFP00000006923	ENSTNIP00000006048
ENSCAFP00000006923	ENSTNIP00000022797
ENSCAFP00000016524	ENSTNIP00000011448
ENSCAFP00000006202	ENSTNIP00000008995
ENSCAFP00000030405	ENSTNIP00000011195
ENSCAFP00000012834	ENSTNIP00000019883
ENSCAFP00000015986	ENSTNIP00000021201
ENSCAFP00000028176	ENSTNIP00000010821
ENSCAFP00000022237	ENSTNIP00000017551
ENSCAFP00000018294	ENSTNIP00000012703
ENSCAFP00000031216	ENSTNIP00000016430
ENSCAFP00000021154	ENSTNIP00000016177
ENSCAFP00000008466	ENSTNIP00000022373
ENSCAFP00000012759	ENSTNIP00000018121
ENSCAFP00000001297	ENSTNIP00000011794
ENSCAFP00000001297	ENSTNIP00000021365
ENSCAFP00000012711	ENSTNIP00000005705
ENSCAFP00000031335	ENSTNIP00000017519
ENSCAFP00000031335	ENSTNIP00000019525
ENSCAFP00000007104	ENSTNIP00000020430
ENSCAFP00000024254	ENSTNIP00000014666
ENSCAFP00000024254	ENSTNIP00000006522
ENSCAFP00000038416	ENSTNIP00000009856
ENSCAFP00000038416	ENSTNIP00000014965
ENSCAFP00000017840	ENSTNIP00000007733
ENSCAFP00000009096	ENSTNIP00000019815
ENSCAFP00000004511	ENSTNIP00000002616
ENSCAFP00000011487	ENSTNIP00000010660
ENSCAFP00000001726	ENSTNIP00000004702
ENSCAFP00000018286	ENSTNIP00000014264
ENSCAFP00000018286	ENSTNIP00000015331
ENSCAFP00000015326	ENSTNIP00000013025
ENSCAFP00000020557	ENSTNIP00000013719
ENSCAFP00000021261	ENSTNIP00000019565
ENSCAFP00000040391	ENSTNIP00000005476
ENSCAFP00000040391	ENSTNIP00000021407
ENSCAFP00000028190	ENSTNIP00000010823
ENSCAFP00000028562	ENSTNIP00000022121
ENSCAFP00000011018	ENSTNIP00000016740
ENSCAFP00000005790	ENSTNIP00000011643
ENSCAFP00000024552	ENSTNIP00000010200
ENSCAFP00000041939	ENSTNIP00000006092
ENSCAFP00000014772	ENSTNIP00000019616
ENSCAFP00000011620	ENSTNIP00000015498
ENSCAFP00000000882	ENSTNIP00000003245
ENSCAFP00000026476	ENSTNIP00000011081
ENSCAFP00000001419	ENSTNIP00000005182
ENSCAFP00000004755	ENSTNIP00000008120
ENSCAFP00000014048	ENSTNIP00000016241
ENSCAFP00000019069	ENSTNIP00000020412
ENSCAFP00000027790	ENSTNIP00000000943
ENSCAFP00000027790	ENSTNIP00000015902
ENSCAFP00000036623	ENSTNIP00000001339
ENSCAFP00000036623	ENSTNIP00000010922
ENSCAFP00000009967	ENSTNIP00000015654
ENSCAFP00000025430	ENSTNIP00000011787
ENSCAFP00000002797	ENSTNIP00000009612
ENSCAFP00000014827	ENSTNIP00000007856
ENSCAFP00000038621	ENSTNIP00000018741
ENSCAFP00000025009	ENSTNIP00000010001
ENSCAFP00000015455	ENSTNIP00000018079
ENSCAFP00000020641	ENSTNIP00000015996
ENSCAFP00000025013	ENSTNIP00000020557
ENSCAFP00000040257	ENSTNIP00000008257
ENSCAFP00000040257	ENSTNIP00000011087
ENSCAFP00000003872	ENSTNIP00000010919
ENSCAFP00000006750	ENSTNIP00000017472
ENSCAFP00000006750	ENSTNIP00000012682
ENSCAFP00000008171	ENSTNIP00000019738
ENSCAFP00000019442	ENSTNIP00000013779
ENSCAFP00000024164	ENSTNIP00000022970
ENSCAFP00000024164	ENSTNIP00000008400
ENSCAFP00000019177	ENSTNIP00000017009
ENSCAFP00000042254	ENSTNIP00000020053
ENSCAFP00000000611	ENSTNIP00000015230
ENSCAFP00000023609	ENSTNIP00000007452
ENSCAFP00000037303	ENSTNIP00000005571
ENSCAFP00000025629	ENSTNIP00000008077
ENSCAFP00000020460	ENSTNIP00000016913
ENSCAFP00000005173	ENSTNIP00000022140
ENSCAFP00000020684	ENSTNIP00000011154
ENSCAFP00000001384	ENSTNIP00000022269
ENSCAFP00000020782	ENSTNIP00000022800
ENSCAFP00000021710	ENSTNIP00000013251
ENSCAFP00000024807	ENSTNIP00000022471
ENSCAFP00000024807	ENSTNIP00000006262
ENSCAFP00000016916	ENSTNIP00000007565
ENSCAFP00000025633	ENSTNIP00000011820
ENSCAFP00000042074	ENSTNIP00000005411
ENSCAFP00000040466	ENSTNIP00000005641
ENSCAFP00000008865	ENSTNIP00000022479
ENSCAFP00000021491	ENSTNIP00000017426
ENSCAFP00000000006	ENSTNIP00000000553
ENSCAFP00000040187	ENSTNIP00000009798
ENSCAFP00000014330	ENSTNIP00000006112
ENSCAFP00000024864	ENSTNIP00000006018
ENSCAFP00000001185	ENSTNIP00000021350
ENSCAFP00000016648	ENSTNIP00000000317
ENSCAFP00000016648	ENSTNIP00000009794
ENSCAFP00000016630	ENSTNIP00000010770
ENSCAFP00000010728	ENSTNIP00000006989
ENSCAFP00000006300	ENSTNIP00000022490
ENSCAFP00000001248	ENSTNIP00000019059
ENSCAFP00000033578	ENSTNIP00000015822
ENSCAFP00000008470	ENSTNIP00000021335
ENSCAFP00000041404	ENSTNIP00000011724
ENSCAFP00000034146	ENSTNIP00000015942
ENSCAFP00000041357	ENSTNIP00000012125
ENSCAFP00000002013	ENSTNIP00000013759
ENSCAFP00000006093	ENSTNIP00000008543
ENSCAFP00000011107	ENSTNIP00000016503
ENSCAFP00000028323	ENSTNIP00000006046
ENSCAFP00000031885	ENSTNIP00000010353
ENSCAFP00000037876	ENSTNIP00000018558
ENSCAFP00000000264	ENSTNIP00000013890
ENSCAFP00000000296	ENSTNIP00000019420
ENSCAFP00000011719	ENSTNIP00000011014
ENSCAFP00000017970	ENSTNIP00000016071
ENSCAFP00000022573	ENSTNIP00000016908
ENSCAFP00000012860	ENSTNIP00000015176
ENSCAFP00000037611	ENSTNIP00000019955
ENSCAFP00000012415	ENSTNIP00000013158
ENSCAFP00000006957	ENSTNIP00000014823
ENSCAFP00000023021	ENSTNIP00000014042
ENSCAFP00000042521	ENSTNIP00000011723
ENSCAFP00000042521	ENSTNIP00000020318
ENSCAFP00000006969	ENSTNIP00000021530
ENSCAFP00000020864	ENSTNIP00000014809
ENSCAFP00000005365	ENSTNIP00000005600
ENSCAFP00000009790	ENSTNIP00000014327
ENSCAFP00000042403	ENSTNIP00000009636
ENSCAFP00000013012	ENSTNIP00000012838
ENSCAFP00000024271	ENSTNIP00000015335
ENSCAFP00000013821	ENSTNIP00000018791
ENSCAFP00000019352	ENSTNIP00000013280
ENSCAFP00000009203	ENSTNIP00000000034
ENSCAFP00000003355	ENSTNIP00000005226
ENSCAFP00000011391	ENSTNIP00000014406
ENSCAFP00000010130	ENSTNIP00000005323
ENSCAFP00000021204	ENSTNIP00000017453
ENSCAFP00000024547	ENSTNIP00000008055
ENSCAFP00000009630	ENSTNIP00000012321
ENSCAFP00000024719	ENSTNIP00000017151
ENSCAFP00000019512	ENSTNIP00000020070
ENSCAFP00000004612	ENSTNIP00000018606
ENSCAFP00000006878	ENSTNIP00000021565
ENSCAFP00000019226	ENSTNIP00000021037
ENSCAFP00000012381	ENSTNIP00000020934
ENSCAFP00000004688	ENSTNIP00000002500
ENSCAFP00000010400	ENSTNIP00000003559
ENSCAFP00000004379	ENSTNIP00000016687
ENSCAFP00000025547	ENSTNIP00000015792
ENSCAFP00000000327	ENSTNIP00000001091
ENSCAFP00000011032	ENSTNIP00000017874
ENSCAFP00000011032	ENSTNIP00000007061
ENSCAFP00000019862	ENSTNIP00000008234
ENSCAFP00000029838	ENSTNIP00000022579
ENSCAFP00000029838	ENSTNIP00000007169
ENSCAFP00000029279	ENSTNIP00000019848
ENSCAFP00000029122	ENSTNIP00000010693
ENSCAFP00000010020	ENSTNIP00000003164
ENSCAFP00000035754	ENSTNIP00000009465
ENSCAFP00000017245	ENSTNIP00000014423
ENSCAFP00000014518	ENSTNIP00000003705
ENSCAFP00000024492	ENSTNIP00000008313
ENSCAFP00000041192	ENSTNIP00000013835
ENSCAFP00000018711	ENSTNIP00000000781
ENSCAFP00000015378	ENSTNIP00000017174
ENSCAFP00000015378	ENSTNIP00000016315
ENSCAFP00000024740	ENSTNIP00000011837
ENSCAFP00000014212	ENSTNIP00000011433
ENSCAFP00000014212	ENSTNIP00000019264
ENSCAFP00000016036	ENSTNIP00000017435
ENSCAFP00000003227	ENSTNIP00000015266
ENSCAFP00000008187	ENSTNIP00000003879
ENSCAFP00000007451	ENSTNIP00000019374
ENSCAFP00000012493	ENSTNIP00000008572
ENSCAFP00000024476	ENSTNIP00000001096
ENSCAFP00000038426	ENSTNIP00000019863
ENSCAFP00000021479	ENSTNIP00000019921
ENSCAFP00000025015	ENSTNIP00000013665
ENSCAFP00000016333	ENSTNIP00000021192
ENSCAFP00000022864	ENSTNIP00000011461
ENSCAFP00000040725	ENSTNIP00000013623
ENSCAFP00000019277	ENSTNIP00000017746
ENSCAFP00000033984	ENSTNIP00000005922
ENSCAFP00000002915	ENSTNIP00000020816
ENSCAFP00000028695	ENSTNIP00000008354
ENSCAFP00000008588	ENSTNIP00000012666
ENSCAFP00000008588	ENSTNIP00000015845
ENSCAFP00000028990	ENSTNIP00000015421
ENSCAFP00000022410	ENSTNIP00000010861
ENSCAFP00000036530	ENSTNIP00000008883
ENSCAFP00000028339	ENSTNIP00000012972
ENSCAFP00000009849	ENSTNIP00000012802
ENSCAFP00000023013	ENSTNIP00000020392
ENSCAFP00000003965	ENSTNIP00000019997
ENSCAFP00000013591	ENSTNIP00000005445
ENSCAFP00000010063	ENSTNIP00000000805
ENSCAFP00000029391	ENSTNIP00000008473
ENSCAFP00000016960	ENSTNIP00000011607
ENSCAFP00000012705	ENSTNIP00000017713
ENSCAFP00000004913	ENSTNIP00000011977
ENSCAFP00000011097	ENSTNIP00000005217
ENSCAFP00000005711	ENSTNIP00000008229
ENSCAFP00000005711	ENSTNIP00000000282
ENSCAFP00000022728	ENSTNIP00000014910
ENSCAFP00000029861	ENSTNIP00000019849
ENSCAFP00000029276	ENSTNIP00000014570
ENSCAFP00000005546	ENSTNIP00000012602
ENSCAFP00000003325	ENSTNIP00000021094
ENSCAFP00000003325	ENSTNIP00000017714
ENSCAFP00000001221	ENSTNIP00000001911
ENSCAFP00000001221	ENSTNIP00000012622
ENSCAFP00000004325	ENSTNIP00000022352
ENSCAFP00000020709	ENSTNIP00000012526
ENSCAFP00000029682	ENSTNIP00000012224
ENSCAFP00000008477	ENSTNIP00000021336
ENSCAFP00000009039	ENSTNIP00000008616
ENSCAFP00000000373	ENSTNIP00000020130
ENSCAFP00000000368	ENSTNIP00000002967
ENSCAFP00000016365	ENSTNIP00000022461
ENSCAFP00000008460	ENSTNIP00000012609
ENSCAFP00000023298	ENSTNIP00000011512
ENSCAFP00000023298	ENSTNIP00000014805
ENSCAFP00000011509	ENSTNIP00000018925
ENSCAFP00000011509	ENSTNIP00000011970
ENSCAFP00000029939	ENSTNIP00000009812
ENSCAFP00000007108	ENSTNIP00000004511
ENSCAFP00000008375	ENSTNIP00000013193
ENSCAFP00000023960	ENSTNIP00000009999
ENSCAFP00000042838	ENSTNIP00000021617
ENSCAFP00000042838	ENSTNIP00000012098
ENSCAFP00000005143	ENSTNIP00000022144
ENSCAFP00000020342	ENSTNIP00000009481
ENSCAFP00000027655	ENSTNIP00000013287
ENSCAFP00000026935	ENSTNIP00000004163
ENSCAFP00000003380	ENSTNIP00000007559
ENSCAFP00000002050	ENSTNIP00000022028
ENSCAFP00000009511	ENSTNIP00000002905
ENSCAFP00000018423	ENSTNIP00000000446
ENSCAFP00000018423	ENSTNIP00000004874
ENSCAFP00000005836	ENSTNIP00000006697
ENSCAFP00000025324	ENSTNIP00000019897
ENSCAFP00000022829	ENSTNIP00000015997
ENSCAFP00000003396	ENSTNIP00000005702
ENSCAFP00000010760	ENSTNIP00000009450
ENSCAFP00000031910	ENSTNIP00000020759
ENSCAFP00000023160	ENSTNIP00000014286
ENSCAFP00000023160	ENSTNIP00000009398
ENSCAFP00000007837	ENSTNIP00000000833
ENSCAFP00000040289	ENSTNIP00000003178
ENSCAFP00000000194	ENSTNIP00000015560
ENSCAFP00000042559	ENSTNIP00000008115
ENSCAFP00000009201	ENSTNIP00000018962
ENSCAFP00000004493	ENSTNIP00000021602
ENSCAFP00000022180	ENSTNIP00000009018
ENSCAFP00000001858	ENSTNIP00000007405
ENSCAFP00000030283	ENSTNIP00000012289
ENSCAFP00000037897	ENSTNIP00000017672
ENSCAFP00000019502	ENSTNIP00000003848
ENSCAFP00000013453	ENSTNIP00000019020
ENSCAFP00000013453	ENSTNIP00000008383
ENSCAFP00000025919	ENSTNIP00000015261
ENSCAFP00000015788	ENSTNIP00000009169
ENSCAFP00000012288	ENSTNIP00000007111
ENSCAFP00000022622	ENSTNIP00000014355
ENSCAFP00000027660	ENSTNIP00000014785
ENSCAFP00000020765	ENSTNIP00000008028
ENSCAFP00000002506	ENSTNIP00000016377
ENSCAFP00000002506	ENSTNIP00000017479
ENSCAFP00000023214	ENSTNIP00000019912
ENSCAFP00000004330	ENSTNIP00000015039
ENSCAFP00000005288	ENSTNIP00000013320
ENSCAFP00000018873	ENSTNIP00000018934
ENSCAFP00000014205	ENSTNIP00000022600
ENSCAFP00000014205	ENSTNIP00000002814
ENSCAFP00000030590	ENSTNIP00000018193
ENSCAFP00000005847	ENSTNIP00000008038
ENSCAFP00000029357	ENSTNIP00000008472
ENSCAFP00000006330	ENSTNIP00000018290
ENSCAFP00000006330	ENSTNIP00000016635
ENSCAFP00000041314	ENSTNIP00000005470
ENSCAFP00000002637	ENSTNIP00000006951
ENSCAFP00000002637	ENSTNIP00000007908
ENSCAFP00000019983	ENSTNIP00000002053
ENSCAFP00000007804	ENSTNIP00000003355
ENSCAFP00000007783	ENSTNIP00000022288
ENSCAFP00000017723	ENSTNIP00000014312
ENSCAFP00000002876	ENSTNIP00000020819
ENSCAFP00000033658	ENSTNIP00000016323
ENSCAFP00000034617	ENSTNIP00000012857
ENSCAFP00000012019	ENSTNIP00000020848
ENSCAFP00000001575	ENSTNIP00000013883
ENSCAFP00000006955	ENSTNIP00000014509
ENSCAFP00000033509	ENSTNIP00000018205
ENSCAFP00000003680	ENSTNIP00000020754
ENSCAFP00000003680	ENSTNIP00000016617
ENSCAFP00000022493	ENSTNIP00000000872
ENSCAFP00000022493	ENSTNIP00000002254
ENSCAFP00000023012	ENSTNIP00000019904
ENSCAFP00000038177	ENSTNIP00000010554
ENSCAFP00000034787	ENSTNIP00000022552
ENSCAFP00000002806	ENSTNIP00000005685
ENSCAFP00000016859	ENSTNIP00000005395
ENSCAFP00000002822	ENSTNIP00000007397
ENSCAFP00000002822	ENSTNIP00000011467
ENSCAFP00000004570	ENSTNIP00000020621
ENSCAFP00000004570	ENSTNIP00000017040
ENSCAFP00000024888	ENSTNIP00000020570
ENSCAFP00000002607	ENSTNIP00000016032
ENSCAFP00000002607	ENSTNIP00000021835
ENSCAFP00000012214	ENSTNIP00000005000
ENSCAFP00000037226	ENSTNIP00000011199
ENSCAFP00000013011	ENSTNIP00000009522
ENSCAFP00000023059	ENSTNIP00000013932
ENSCAFP00000036009	ENSTNIP00000021386
ENSCAFP00000026025	ENSTNIP00000004574
ENSCAFP00000008483	ENSTNIP00000010807
ENSCAFP00000015830	ENSTNIP00000010106
ENSCAFP00000015830	ENSTNIP00000015574
ENSCAFP00000029335	ENSTNIP00000011696
ENSCAFP00000027805	ENSTNIP00000002085
ENSCAFP00000000458	ENSTNIP00000022506
ENSCAFP00000011357	ENSTNIP00000011971
ENSCAFP00000011357	ENSTNIP00000018928
ENSCAFP00000024505	ENSTNIP00000008314
ENSCAFP00000018714	ENSTNIP00000021503
ENSCAFP00000018714	ENSTNIP00000020709
ENSCAFP00000017426	ENSTNIP00000020978
ENSCAFP00000021903	ENSTNIP00000012405
ENSCAFP00000018761	ENSTNIP00000022621
ENSCAFP00000018761	ENSTNIP00000016336
ENSCAFP00000001188	ENSTNIP00000016732
ENSCAFP00000011038	ENSTNIP00000016739
ENSCAFP00000011038	ENSTNIP00000012236
ENSCAFP00000001876	ENSTNIP00000018166
ENSCAFP00000024485	ENSTNIP00000012982
ENSCAFP00000000854	ENSTNIP00000009533
ENSCAFP00000018338	ENSTNIP00000014262
[truncated: 5,454 more rows]
