# Supplementary material for: Reconstruction of proto-vertebrate, proto-cyclostome and proto-gnathostome genomes provides new insights into early vertebrate evolution
Source: Nat Commun. 2021 Jul 23;12:4489. doi: 10.1038/s41467-021-24573-z (PMC8302630; doi:10.1038/s41467-021-24573-z)
Supplement: Supplementary file 4 — Supplementary Data 1 [file 41467_2021_24573_MOESM4_ESM.zip › SuppData1/orthologs/CHICK-ANOCA.txt]

ENSGALP00000006197	ENSACAP00000005936
ENSGALP00000003140	ENSACAP00000017014
ENSGALP00000027652	ENSACAP00000000964
ENSGALP00000007499	ENSACAP00000013370
ENSGALP00000006308	ENSACAP00000005194
ENSGALP00000024336	ENSACAP00000001737
ENSGALP00000006178	ENSACAP00000013552
ENSGALP00000002175	ENSACAP00000003212
ENSGALP00000013518	ENSACAP00000019299
ENSGALP00000024624	ENSACAP00000011250
ENSGALP00000006527	ENSACAP00000011817
ENSGALP00000025791	ENSACAP00000016107
ENSGALP00000013423	ENSACAP00000005957
ENSGALP00000014051	ENSACAP00000014027
ENSGALP00000035505	ENSACAP00000008269
ENSGALP00000042226	ENSACAP00000008564
ENSGALP00000010474	ENSACAP00000009531
ENSGALP00000005074	ENSACAP00000007380
ENSGALP00000017457	ENSACAP00000003299
ENSGALP00000041254	ENSACAP00000014328
ENSGALP00000002938	ENSACAP00000009158
ENSGALP00000013077	ENSACAP00000001723
ENSGALP00000003834	ENSACAP00000006548
ENSGALP00000026172	ENSACAP00000014601
ENSGALP00000022178	ENSACAP00000005110
ENSGALP00000027810	ENSACAP00000014675
ENSGALP00000025475	ENSACAP00000014993
ENSGALP00000025476	ENSACAP00000017344
ENSGALP00000009477	ENSACAP00000012678
ENSGALP00000015078	ENSACAP00000015321
ENSGALP00000023036	ENSACAP00000011594
ENSGALP00000005964	ENSACAP00000015067
ENSGALP00000025999	ENSACAP00000003045
ENSGALP00000010976	ENSACAP00000002376
ENSGALP00000016167	ENSACAP00000015078
ENSGALP00000016163	ENSACAP00000014992
ENSGALP00000042824	ENSACAP00000016695
ENSGALP00000039322	ENSACAP00000005988
ENSGALP00000010845	ENSACAP00000007603
ENSGALP00000013128	ENSACAP00000002119
ENSGALP00000041979	ENSACAP00000023193
ENSGALP00000017721	ENSACAP00000010068
ENSGALP00000006027	ENSACAP00000005444
ENSGALP00000029643	ENSACAP00000005623
ENSGALP00000016021	ENSACAP00000016112
ENSGALP00000018553	ENSACAP00000000193
ENSGALP00000002401	ENSACAP00000010321
ENSGALP00000014649	ENSACAP00000006987
ENSGALP00000012873	ENSACAP00000005007
ENSGALP00000041588	ENSACAP00000013643
ENSGALP00000012927	ENSACAP00000010047
ENSGALP00000002848	ENSACAP00000012012
ENSGALP00000002836	ENSACAP00000018690
ENSGALP00000007730	ENSACAP00000004219
ENSGALP00000019120	ENSACAP00000015494
ENSGALP00000010510	ENSACAP00000004798
ENSGALP00000001474	ENSACAP00000004078
ENSGALP00000010718	ENSACAP00000001088
ENSGALP00000003717	ENSACAP00000015698
ENSGALP00000025606	ENSACAP00000004467
ENSGALP00000036285	ENSACAP00000005873
ENSGALP00000009351	ENSACAP00000001835
ENSGALP00000019566	ENSACAP00000014840
ENSGALP00000006447	ENSACAP00000008406
ENSGALP00000005150	ENSACAP00000012838
ENSGALP00000007847	ENSACAP00000009680
ENSGALP00000032312	ENSACAP00000007792
ENSGALP00000016886	ENSACAP00000018412
ENSGALP00000016883	ENSACAP00000017761
ENSGALP00000016882	ENSACAP00000019211
ENSGALP00000016891	ENSACAP00000007789
ENSGALP00000008089	ENSACAP00000020838
ENSGALP00000026119	ENSACAP00000017650
ENSGALP00000007963	ENSACAP00000008106
ENSGALP00000026960	ENSACAP00000012446
ENSGALP00000041360	ENSACAP00000006460
ENSGALP00000005960	ENSACAP00000003419
ENSGALP00000035809	ENSACAP00000012467
ENSGALP00000035831	ENSACAP00000015858
ENSGALP00000021178	ENSACAP00000000029
ENSGALP00000004717	ENSACAP00000013670
ENSGALP00000008354	ENSACAP00000001119
ENSGALP00000042174	ENSACAP00000000552
ENSGALP00000000103	ENSACAP00000015929
ENSGALP00000021661	ENSACAP00000007492
ENSGALP00000008273	ENSACAP00000000777
ENSGALP00000020923	ENSACAP00000012669
ENSGALP00000023528	ENSACAP00000009619
ENSGALP00000017712	ENSACAP00000001319
ENSGALP00000009966	ENSACAP00000016817
ENSGALP00000015926	ENSACAP00000006086
ENSGALP00000016880	ENSACAP00000016842
ENSGALP00000015871	ENSACAP00000001864
ENSGALP00000009004	ENSACAP00000002959
ENSGALP00000009685	ENSACAP00000016298
ENSGALP00000010541	ENSACAP00000022391
ENSGALP00000042528	ENSACAP00000000477
ENSGALP00000017856	ENSACAP00000013286
ENSGALP00000032649	ENSACAP00000011970
ENSGALP00000025472	ENSACAP00000001909
ENSGALP00000025114	ENSACAP00000014097
ENSGALP00000014101	ENSACAP00000005123
ENSGALP00000042998	ENSACAP00000012263
ENSGALP00000021550	ENSACAP00000016998
ENSGALP00000011134	ENSACAP00000000083
ENSGALP00000041611	ENSACAP00000004428
ENSGALP00000036527	ENSACAP00000002974
ENSGALP00000042712	ENSACAP00000013481
ENSGALP00000042464	ENSACAP00000008599
ENSGALP00000030960	ENSACAP00000000242
ENSGALP00000030213	ENSACAP00000013864
ENSGALP00000002638	ENSACAP00000022297
ENSGALP00000011413	ENSACAP00000015728
ENSGALP00000009200	ENSACAP00000011579
ENSGALP00000040642	ENSACAP00000006096
ENSGALP00000016547	ENSACAP00000007355
ENSGALP00000021543	ENSACAP00000018297
ENSGALP00000003847	ENSACAP00000015927
ENSGALP00000008131	ENSACAP00000008830
ENSGALP00000001054	ENSACAP00000017368
ENSGALP00000035892	ENSACAP00000014517
ENSGALP00000010428	ENSACAP00000016774
ENSGALP00000026821	ENSACAP00000007485
ENSGALP00000000107	ENSACAP00000006473
ENSGALP00000038965	ENSACAP00000006842
ENSGALP00000026707	ENSACAP00000021579
ENSGALP00000013796	ENSACAP00000003327
ENSGALP00000043032	ENSACAP00000013174
ENSGALP00000011333	ENSACAP00000000079
ENSGALP00000021646	ENSACAP00000009131
ENSGALP00000006299	ENSACAP00000015338
ENSGALP00000003671	ENSACAP00000007490
ENSGALP00000038075	ENSACAP00000005084
ENSGALP00000000412	ENSACAP00000010928
ENSGALP00000003234	ENSACAP00000015916
ENSGALP00000039341	ENSACAP00000010696
ENSGALP00000009803	ENSACAP00000016713
ENSGALP00000008661	ENSACAP00000005094
ENSGALP00000040060	ENSACAP00000016443
ENSGALP00000018503	ENSACAP00000012452
ENSGALP00000019399	ENSACAP00000001895
ENSGALP00000024768	ENSACAP00000014884
ENSGALP00000038287	ENSACAP00000004742
ENSGALP00000007547	ENSACAP00000005904
ENSGALP00000017701	ENSACAP00000009961
ENSGALP00000018224	ENSACAP00000013070
ENSGALP00000016105	ENSACAP00000014146
ENSGALP00000013191	ENSACAP00000011702
ENSGALP00000009806	ENSACAP00000015780
ENSGALP00000003684	ENSACAP00000002299
ENSGALP00000008702	ENSACAP00000017514
ENSGALP00000037588	ENSACAP00000006047
ENSGALP00000032215	ENSACAP00000015236
ENSGALP00000017417	ENSACAP00000009598
ENSGALP00000013142	ENSACAP00000003471
ENSGALP00000017678	ENSACAP00000007070
ENSGALP00000024782	ENSACAP00000005752
ENSGALP00000001334	ENSACAP00000007401
ENSGALP00000010979	ENSACAP00000019189
ENSGALP00000038745	ENSACAP00000009600
ENSGALP00000039924	ENSACAP00000018998
ENSGALP00000019325	ENSACAP00000011711
ENSGALP00000002366	ENSACAP00000017664
ENSGALP00000038404	ENSACAP00000002249
ENSGALP00000019689	ENSACAP00000010451
ENSGALP00000009892	ENSACAP00000011342
ENSGALP00000013052	ENSACAP00000014285
ENSGALP00000020571	ENSACAP00000014668
ENSGALP00000008574	ENSACAP00000003308
ENSGALP00000017281	ENSACAP00000011031
ENSGALP00000038563	ENSACAP00000015061
ENSGALP00000007204	ENSACAP00000011989
ENSGALP00000010958	ENSACAP00000006661
ENSGALP00000013724	ENSACAP00000010344
ENSGALP00000008112	ENSACAP00000008723
ENSGALP00000005789	ENSACAP00000012354
ENSGALP00000006300	ENSACAP00000008800
ENSGALP00000013714	ENSACAP00000000609
ENSGALP00000014734	ENSACAP00000015558
ENSGALP00000000973	ENSACAP00000014183
ENSGALP00000018656	ENSACAP00000013350
ENSGALP00000017596	ENSACAP00000005792
ENSGALP00000026677	ENSACAP00000010506
ENSGALP00000006782	ENSACAP00000009513
ENSGALP00000012265	ENSACAP00000002901
ENSGALP00000009402	ENSACAP00000013575
ENSGALP00000009612	ENSACAP00000012544
ENSGALP00000021856	ENSACAP00000015144
ENSGALP00000010281	ENSACAP00000020331
ENSGALP00000022282	ENSACAP00000022081
ENSGALP00000036082	ENSACAP00000007051
ENSGALP00000014065	ENSACAP00000019114
ENSGALP00000041045	ENSACAP00000015012
ENSGALP00000033098	ENSACAP00000009498
ENSGALP00000010325	ENSACAP00000001475
ENSGALP00000000810	ENSACAP00000003976
ENSGALP00000025626	ENSACAP00000004307
ENSGALP00000019975	ENSACAP00000008062
ENSGALP00000000239	ENSACAP00000001594
ENSGALP00000007948	ENSACAP00000010217
ENSGALP00000021686	ENSACAP00000004865
ENSGALP00000038787	ENSACAP00000003655
ENSGALP00000000530	ENSACAP00000011875
ENSGALP00000011453	ENSACAP00000004311
ENSGALP00000014728	ENSACAP00000015880
ENSGALP00000014501	ENSACAP00000008565
ENSGALP00000018774	ENSACAP00000002928
ENSGALP00000018209	ENSACAP00000000868
ENSGALP00000014878	ENSACAP00000016976
ENSGALP00000019882	ENSACAP00000009221
ENSGALP00000041356	ENSACAP00000016880
ENSGALP00000013726	ENSACAP00000005302
ENSGALP00000010625	ENSACAP00000002551
ENSGALP00000037370	ENSACAP00000000081
ENSGALP00000020311	ENSACAP00000007917
ENSGALP00000020307	ENSACAP00000007896
ENSGALP00000018675	ENSACAP00000004457
ENSGALP00000040685	ENSACAP00000015885
ENSGALP00000008889	ENSACAP00000002426
ENSGALP00000027075	ENSACAP00000002385
ENSGALP00000008481	ENSACAP00000017474
ENSGALP00000014663	ENSACAP00000005740
ENSGALP00000008104	ENSACAP00000000523
ENSGALP00000014672	ENSACAP00000005682
ENSGALP00000024150	ENSACAP00000003383
ENSGALP00000010431	ENSACAP00000009862
ENSGALP00000016015	ENSACAP00000016069
ENSGALP00000041013	ENSACAP00000001093
ENSGALP00000016884	ENSACAP00000017526
ENSGALP00000025920	ENSACAP00000010676
ENSGALP00000009133	ENSACAP00000015435
ENSGALP00000023682	ENSACAP00000014650
ENSGALP00000003295	ENSACAP00000000942
ENSGALP00000005914	ENSACAP00000009728
ENSGALP00000005933	ENSACAP00000009731
ENSGALP00000043195	ENSACAP00000018182
ENSGALP00000037396	ENSACAP00000014024
ENSGALP00000009678	ENSACAP00000013525
ENSGALP00000014673	ENSACAP00000001427
ENSGALP00000019114	ENSACAP00000015468
ENSGALP00000013447	ENSACAP00000004783
ENSGALP00000013448	ENSACAP00000008216
ENSGALP00000013450	ENSACAP00000004784
ENSGALP00000024083	ENSACAP00000013542
ENSGALP00000019723	ENSACAP00000009388
ENSGALP00000011296	ENSACAP00000001385
ENSGALP00000023592	ENSACAP00000018145
ENSGALP00000014112	ENSACAP00000012872
ENSGALP00000041748	ENSACAP00000019293
ENSGALP00000010121	ENSACAP00000016705
ENSGALP00000018337	ENSACAP00000012594
ENSGALP00000006947	ENSACAP00000016101
ENSGALP00000010805	ENSACAP00000003008
ENSGALP00000017274	ENSACAP00000002577
ENSGALP00000010722	ENSACAP00000012146
ENSGALP00000041770	ENSACAP00000009720
ENSGALP00000005190	ENSACAP00000005943
ENSGALP00000033380	ENSACAP00000000973
ENSGALP00000015469	ENSACAP00000013030
ENSGALP00000011904	ENSACAP00000001579
ENSGALP00000000058	ENSACAP00000012461
ENSGALP00000018258	ENSACAP00000022538
ENSGALP00000015125	ENSACAP00000005645
ENSGALP00000042267	ENSACAP00000015655
ENSGALP00000014259	ENSACAP00000001953
ENSGALP00000026355	ENSACAP00000005411
ENSGALP00000001480	ENSACAP00000000088
ENSGALP00000001445	ENSACAP00000013225
ENSGALP00000009449	ENSACAP00000006078
ENSGALP00000026363	ENSACAP00000005523
ENSGALP00000005166	ENSACAP00000011534
ENSGALP00000026192	ENSACAP00000006602
ENSGALP00000018821	ENSACAP00000003200
ENSGALP00000010760	ENSACAP00000009074
ENSGALP00000018856	ENSACAP00000012719
ENSGALP00000041658	ENSACAP00000001753
ENSGALP00000011895	ENSACAP00000001589
ENSGALP00000037169	ENSACAP00000019903
ENSGALP00000042394	ENSACAP00000009777
ENSGALP00000018378	ENSACAP00000012169
ENSGALP00000012308	ENSACAP00000006466
ENSGALP00000032209	ENSACAP00000008206
ENSGALP00000011089	ENSACAP00000004741
ENSGALP00000007956	ENSACAP00000015089
ENSGALP00000020873	ENSACAP00000013366
ENSGALP00000041485	ENSACAP00000010728
ENSGALP00000041496	ENSACAP00000010782
ENSGALP00000013164	ENSACAP00000014628
ENSGALP00000032172	ENSACAP00000002919
ENSGALP00000020507	ENSACAP00000002673
ENSGALP00000038688	ENSACAP00000022504
ENSGALP00000027805	ENSACAP00000014585
ENSGALP00000027801	ENSACAP00000014351
ENSGALP00000012087	ENSACAP00000000607
ENSGALP00000003336	ENSACAP00000008532
ENSGALP00000001136	ENSACAP00000019778
ENSGALP00000040977	ENSACAP00000008554
ENSGALP00000015293	ENSACAP00000006509
ENSGALP00000013575	ENSACAP00000004623
ENSGALP00000011851	ENSACAP00000000901
ENSGALP00000015542	ENSACAP00000003028
ENSGALP00000042747	ENSACAP00000002875
ENSGALP00000025631	ENSACAP00000004244
ENSGALP00000026153	ENSACAP00000010760
ENSGALP00000009339	ENSACAP00000005855
ENSGALP00000038530	ENSACAP00000022123
ENSGALP00000005663	ENSACAP00000014691
ENSGALP00000005693	ENSACAP00000022035
ENSGALP00000010290	ENSACAP00000008887
ENSGALP00000028023	ENSACAP00000006450
ENSGALP00000036578	ENSACAP00000020101
ENSGALP00000043451	ENSACAP00000003697
ENSGALP00000014354	ENSACAP00000009858
ENSGALP00000017249	ENSACAP00000008000
ENSGALP00000025071	ENSACAP00000010293
ENSGALP00000018782	ENSACAP00000023319
ENSGALP00000043236	ENSACAP00000005594
ENSGALP00000032176	ENSACAP00000005511
ENSGALP00000038910	ENSACAP00000008947
ENSGALP00000002804	ENSACAP00000000177
ENSGALP00000012015	ENSACAP00000002350
ENSGALP00000020137	ENSACAP00000014072
ENSGALP00000024720	ENSACAP00000011900
ENSGALP00000041141	ENSACAP00000020690
ENSGALP00000041417	ENSACAP00000001779
ENSGALP00000026350	ENSACAP00000005299
ENSGALP00000024556	ENSACAP00000012130
ENSGALP00000040830	ENSACAP00000008363
ENSGALP00000043176	ENSACAP00000003188
ENSGALP00000026399	ENSACAP00000009106
ENSGALP00000023990	ENSACAP00000014036
ENSGALP00000040961	ENSACAP00000007060
ENSGALP00000001914	ENSACAP00000017578
ENSGALP00000030892	ENSACAP00000012829
ENSGALP00000025760	ENSACAP00000005032
ENSGALP00000013837	ENSACAP00000005870
ENSGALP00000008892	ENSACAP00000005546
ENSGALP00000025221	ENSACAP00000017072
ENSGALP00000003035	ENSACAP00000012489
ENSGALP00000043302	ENSACAP00000020615
ENSGALP00000037618	ENSACAP00000000594
ENSGALP00000009621	ENSACAP00000016644
ENSGALP00000017259	ENSACAP00000000809
ENSGALP00000042449	ENSACAP00000011635
ENSGALP00000011148	ENSACAP00000004810
ENSGALP00000011044	ENSACAP00000004629
ENSGALP00000013380	ENSACAP00000021872
ENSGALP00000040755	ENSACAP00000000027
ENSGALP00000024701	ENSACAP00000000226
ENSGALP00000010493	ENSACAP00000007738
ENSGALP00000039384	ENSACAP00000013047
ENSGALP00000041259	ENSACAP00000020901
ENSGALP00000027876	ENSACAP00000002156
ENSGALP00000002287	ENSACAP00000006137
ENSGALP00000001583	ENSACAP00000017488
ENSGALP00000016838	ENSACAP00000006741
ENSGALP00000024341	ENSACAP00000000905
ENSGALP00000013830	ENSACAP00000021463
ENSGALP00000016475	ENSACAP00000009209
ENSGALP00000016529	ENSACAP00000003253
ENSGALP00000020611	ENSACAP00000015115
ENSGALP00000024015	ENSACAP00000013959
ENSGALP00000007049	ENSACAP00000012315
ENSGALP00000027473	ENSACAP00000016268
ENSGALP00000041378	ENSACAP00000021250
ENSGALP00000001317	ENSACAP00000016828
ENSGALP00000007603	ENSACAP00000001504
ENSGALP00000042939	ENSACAP00000016001
ENSGALP00000023733	ENSACAP00000000861
ENSGALP00000007183	ENSACAP00000006310
ENSGALP00000007393	ENSACAP00000013784
ENSGALP00000007413	ENSACAP00000001714
ENSGALP00000008707	ENSACAP00000005065
ENSGALP00000013692	ENSACAP00000000988
ENSGALP00000026019	ENSACAP00000002892
ENSGALP00000014186	ENSACAP00000014551
ENSGALP00000041584	ENSACAP00000022278
ENSGALP00000041036	ENSACAP00000014771
ENSGALP00000014563	ENSACAP00000014705
ENSGALP00000032002	ENSACAP00000014796
ENSGALP00000008107	ENSACAP00000002010
ENSGALP00000012178	ENSACAP00000002775
ENSGALP00000010477	ENSACAP00000007811
ENSGALP00000025385	ENSACAP00000014205
ENSGALP00000026323	ENSACAP00000005055
ENSGALP00000002718	ENSACAP00000003452
ENSGALP00000011876	ENSACAP00000022607
ENSGALP00000003502	ENSACAP00000007418
ENSGALP00000043188	ENSACAP00000009843
ENSGALP00000009724	ENSACAP00000010717
ENSGALP00000007174	ENSACAP00000023161
ENSGALP00000011976	ENSACAP00000007133
ENSGALP00000024855	ENSACAP00000009262
ENSGALP00000033652	ENSACAP00000007144
ENSGALP00000011971	ENSACAP00000007166
ENSGALP00000017858	ENSACAP00000014451
ENSGALP00000018235	ENSACAP00000011447
ENSGALP00000021103	ENSACAP00000012845
ENSGALP00000027206	ENSACAP00000003423
ENSGALP00000008699	ENSACAP00000014516
ENSGALP00000026929	ENSACAP00000013145
ENSGALP00000006738	ENSACAP00000016589
ENSGALP00000024953	ENSACAP00000016612
ENSGALP00000041666	ENSACAP00000000766
ENSGALP00000023925	ENSACAP00000001550
ENSGALP00000024913	ENSACAP00000005884
ENSGALP00000042630	ENSACAP00000015136
ENSGALP00000003973	ENSACAP00000016217
ENSGALP00000039901	ENSACAP00000001002
ENSGALP00000004444	ENSACAP00000013260
ENSGALP00000021570	ENSACAP00000010212
ENSGALP00000018510	ENSACAP00000011210
ENSGALP00000006916	ENSACAP00000012546
ENSGALP00000036151	ENSACAP00000005192
ENSGALP00000040622	ENSACAP00000016014
ENSGALP00000008931	ENSACAP00000007863
ENSGALP00000026331	ENSACAP00000005144
ENSGALP00000003970	ENSACAP00000013190
ENSGALP00000023839	ENSACAP00000021368
ENSGALP00000001565	ENSACAP00000009646
ENSGALP00000019842	ENSACAP00000015982
ENSGALP00000043429	ENSACAP00000003038
ENSGALP00000040906	ENSACAP00000017531
ENSGALP00000026794	ENSACAP00000010036
ENSGALP00000015519	ENSACAP00000016064
ENSGALP00000015517	ENSACAP00000014392
ENSGALP00000000410	ENSACAP00000022803
ENSGALP00000041507	ENSACAP00000003080
ENSGALP00000042261	ENSACAP00000002627
ENSGALP00000042253	ENSACAP00000003987
ENSGALP00000003190	ENSACAP00000001514
ENSGALP00000014047	ENSACAP00000005355
ENSGALP00000000626	ENSACAP00000013258
ENSGALP00000032471	ENSACAP00000012231
ENSGALP00000006610	ENSACAP00000012123
ENSGALP00000020036	ENSACAP00000008258
ENSGALP00000011799	ENSACAP00000010223
ENSGALP00000006645	ENSACAP00000011216
ENSGALP00000021021	ENSACAP00000011928
ENSGALP00000014400	ENSACAP00000006406
ENSGALP00000007061	ENSACAP00000016440
ENSGALP00000034297	ENSACAP00000011920
ENSGALP00000009628	ENSACAP00000011449
ENSGALP00000020540	ENSACAP00000000792
ENSGALP00000039900	ENSACAP00000019131
ENSGALP00000019136	ENSACAP00000010667
ENSGALP00000026608	ENSACAP00000008195
ENSGALP00000025776	ENSACAP00000016076
ENSGALP00000005861	ENSACAP00000015939
ENSGALP00000038626	ENSACAP00000000060
ENSGALP00000010237	ENSACAP00000000062
ENSGALP00000041792	ENSACAP00000016848
ENSGALP00000018239	ENSACAP00000002993
ENSGALP00000005183	ENSACAP00000014378
ENSGALP00000023854	ENSACAP00000016349
ENSGALP00000037648	ENSACAP00000002280
ENSGALP00000042279	ENSACAP00000008704
ENSGALP00000043296	ENSACAP00000002301
ENSGALP00000016504	ENSACAP00000002289
ENSGALP00000002940	ENSACAP00000000982
ENSGALP00000017594	ENSACAP00000006631
ENSGALP00000042395	ENSACAP00000004423
ENSGALP00000019701	ENSACAP00000009525
ENSGALP00000003605	ENSACAP00000011435
ENSGALP00000004272	ENSACAP00000014149
ENSGALP00000004312	ENSACAP00000014229
ENSGALP00000004365	ENSACAP00000013251
ENSGALP00000004366	ENSACAP00000018385
ENSGALP00000000423	ENSACAP00000003635
ENSGALP00000043387	ENSACAP00000006532
ENSGALP00000006426	ENSACAP00000015536
ENSGALP00000014860	ENSACAP00000007357
ENSGALP00000041570	ENSACAP00000017648
ENSGALP00000025581	ENSACAP00000004922
ENSGALP00000024602	ENSACAP00000010908
ENSGALP00000041590	ENSACAP00000016710
ENSGALP00000019663	ENSACAP00000022499
ENSGALP00000034083	ENSACAP00000006787
ENSGALP00000008547	ENSACAP00000003450
ENSGALP00000025200	ENSACAP00000017120
ENSGALP00000008787	ENSACAP00000000624
ENSGALP00000005517	ENSACAP00000000588
ENSGALP00000010774	ENSACAP00000007712
ENSGALP00000041595	ENSACAP00000002813
ENSGALP00000033543	ENSACAP00000003779
ENSGALP00000038111	ENSACAP00000006838
ENSGALP00000033249	ENSACAP00000003121
ENSGALP00000041936	ENSACAP00000006004
ENSGALP00000000223	ENSACAP00000004681
ENSGALP00000006462	ENSACAP00000008548
ENSGALP00000032309	ENSACAP00000007583
ENSGALP00000015273	ENSACAP00000019498
ENSGALP00000003483	ENSACAP00000008475
ENSGALP00000043309	ENSACAP00000004126
ENSGALP00000015251	ENSACAP00000015588
ENSGALP00000023027	ENSACAP00000017189
ENSGALP00000040351	ENSACAP00000004772
ENSGALP00000043336	ENSACAP00000008306
ENSGALP00000042407	ENSACAP00000016647
ENSGALP00000005231	ENSACAP00000015123
ENSGALP00000041195	ENSACAP00000007875
ENSGALP00000009483	ENSACAP00000005587
ENSGALP00000037994	ENSACAP00000003316
ENSGALP00000020977	ENSACAP00000017342
ENSGALP00000041928	ENSACAP00000006756
ENSGALP00000027543	ENSACAP00000005040
ENSGALP00000002864	ENSACAP00000011813
ENSGALP00000037103	ENSACAP00000007413
ENSGALP00000027996	ENSACAP00000007085
ENSGALP00000025409	ENSACAP00000011502
ENSGALP00000004574	ENSACAP00000010004
ENSGALP00000024889	ENSACAP00000010045
ENSGALP00000018252	ENSACAP00000020018
ENSGALP00000024026	ENSACAP00000011328
ENSGALP00000038592	ENSACAP00000015725
ENSGALP00000001365	ENSACAP00000015191
ENSGALP00000010316	ENSACAP00000011167
ENSGALP00000038766	ENSACAP00000008017
ENSGALP00000012240	ENSACAP00000008008
ENSGALP00000014104	ENSACAP00000004399
ENSGALP00000032500	ENSACAP00000000803
ENSGALP00000021356	ENSACAP00000008345
ENSGALP00000043046	ENSACAP00000003367
ENSGALP00000027517	ENSACAP00000004184
ENSGALP00000023080	ENSACAP00000007474
ENSGALP00000020127	ENSACAP00000001458
ENSGALP00000043303	ENSACAP00000014103
ENSGALP00000006759	ENSACAP00000014765
ENSGALP00000024821	ENSACAP00000017720
ENSGALP00000013398	ENSACAP00000004657
ENSGALP00000009076	ENSACAP00000008815
ENSGALP00000013225	ENSACAP00000016406
ENSGALP00000020504	ENSACAP00000010376
ENSGALP00000018059	ENSACAP00000001164
ENSGALP00000040665	ENSACAP00000009122
ENSGALP00000041481	ENSACAP00000005810
ENSGALP00000022304	ENSACAP00000011557
ENSGALP00000012613	ENSACAP00000015652
ENSGALP00000001743	ENSACAP00000013834
ENSGALP00000027184	ENSACAP00000002635
ENSGALP00000022799	ENSACAP00000006227
ENSGALP00000015323	ENSACAP00000005008
ENSGALP00000038332	ENSACAP00000008138
ENSGALP00000030103	ENSACAP00000004083
ENSGALP00000020966	ENSACAP00000011214
ENSGALP00000001800	ENSACAP00000011080
ENSGALP00000018083	ENSACAP00000011160
ENSGALP00000009349	ENSACAP00000005916
ENSGALP00000015531	ENSACAP00000016208
ENSGALP00000015808	ENSACAP00000014283
ENSGALP00000027001	ENSACAP00000012562
ENSGALP00000009513	ENSACAP00000015914
ENSGALP00000015965	ENSACAP00000002378
ENSGALP00000000302	ENSACAP00000004847
ENSGALP00000042648	ENSACAP00000010954
ENSGALP00000017612	ENSACAP00000006737
ENSGALP00000017617	ENSACAP00000006791
ENSGALP00000023901	ENSACAP00000010102
ENSGALP00000023910	ENSACAP00000019044
ENSGALP00000013735	ENSACAP00000014348
ENSGALP00000039792	ENSACAP00000017517
ENSGALP00000042131	ENSACAP00000009392
ENSGALP00000012145	ENSACAP00000007409
ENSGALP00000024866	ENSACAP00000005518
ENSGALP00000033981	ENSACAP00000008283
ENSGALP00000005919	ENSACAP00000012104
ENSGALP00000024366	ENSACAP00000009797
ENSGALP00000003108	ENSACAP00000020911
ENSGALP00000018057	ENSACAP00000001116
ENSGALP00000000236	ENSACAP00000006511
ENSGALP00000005918	ENSACAP00000015474
ENSGALP00000026916	ENSACAP00000012914
ENSGALP00000024965	ENSACAP00000016554
ENSGALP00000024844	ENSACAP00000005262
ENSGALP00000036419	ENSACAP00000017421
ENSGALP00000040927	ENSACAP00000010082
ENSGALP00000033747	ENSACAP00000019370
ENSGALP00000025962	ENSACAP00000005303
ENSGALP00000024856	ENSACAP00000008303
ENSGALP00000008990	ENSACAP00000004789
ENSGALP00000042108	ENSACAP00000015583
ENSGALP00000018540	ENSACAP00000011008
ENSGALP00000039156	ENSACAP00000020481
ENSGALP00000021333	ENSACAP00000008088
ENSGALP00000021927	ENSACAP00000003237
ENSGALP00000042828	ENSACAP00000017194
ENSGALP00000008742	ENSACAP00000002437
ENSGALP00000029846	ENSACAP00000007938
ENSGALP00000031700	ENSACAP00000015545
ENSGALP00000017812	ENSACAP00000007692
ENSGALP00000016052	ENSACAP00000002841
ENSGALP00000012513	ENSACAP00000002560
ENSGALP00000027572	ENSACAP00000003050
ENSGALP00000031452	ENSACAP00000005799
ENSGALP00000015855	ENSACAP00000005716
ENSGALP00000006706	ENSACAP00000009466
ENSGALP00000041197	ENSACAP00000006764
ENSGALP00000042434	ENSACAP00000011676
ENSGALP00000026283	ENSACAP00000008668
ENSGALP00000014921	ENSACAP00000016136
ENSGALP00000016865	ENSACAP00000007832
ENSGALP00000038490	ENSACAP00000008342
ENSGALP00000034548	ENSACAP00000000292
ENSGALP00000006699	ENSACAP00000016592
ENSGALP00000023943	ENSACAP00000001387
ENSGALP00000022517	ENSACAP00000004700
ENSGALP00000023842	ENSACAP00000016253
ENSGALP00000005320	ENSACAP00000010516
ENSGALP00000021227	ENSACAP00000002693
ENSGALP00000031642	ENSACAP00000005027
ENSGALP00000009416	ENSACAP00000020603
ENSGALP00000042029	ENSACAP00000002664
ENSGALP00000013472	ENSACAP00000006327
ENSGALP00000021851	ENSACAP00000015074
ENSGALP00000041822	ENSACAP00000000234
ENSGALP00000027470	ENSACAP00000016353
ENSGALP00000009065	ENSACAP00000014973
ENSGALP00000014081	ENSACAP00000005221
ENSGALP00000034070	ENSACAP00000017129
ENSGALP00000007825	ENSACAP00000021532
ENSGALP00000020470	ENSACAP00000019924
ENSGALP00000034313	ENSACAP00000021507
ENSGALP00000012522	ENSACAP00000018980
ENSGALP00000037969	ENSACAP00000007124
ENSGALP00000029689	ENSACAP00000017651
ENSGALP00000002266	ENSACAP00000001435
ENSGALP00000008101	ENSACAP00000010853
ENSGALP00000015507	ENSACAP00000020401
ENSGALP00000010092	ENSACAP00000006453
ENSGALP00000018364	ENSACAP00000012667
ENSGALP00000042785	ENSACAP00000002092
ENSGALP00000008859	ENSACAP00000020519
ENSGALP00000003933	ENSACAP00000013054
ENSGALP00000011107	ENSACAP00000012381
ENSGALP00000020098	ENSACAP00000017326
ENSGALP00000002102	ENSACAP00000004402
ENSGALP00000009912	ENSACAP00000016922
ENSGALP00000012993	ENSACAP00000006419
ENSGALP00000033231	ENSACAP00000008402
ENSGALP00000019667	ENSACAP00000007282
ENSGALP00000027070	ENSACAP00000010275
ENSGALP00000036774	ENSACAP00000003460
ENSGALP00000028232	ENSACAP00000020676
ENSGALP00000005132	ENSACAP00000005918
ENSGALP00000006532	ENSACAP00000013459
ENSGALP00000010583	ENSACAP00000008890
ENSGALP00000004578	ENSACAP00000010473
ENSGALP00000043277	ENSACAP00000005023
ENSGALP00000034605	ENSACAP00000016397
ENSGALP00000020510	ENSACAP00000002138
ENSGALP00000007047	ENSACAP00000006753
ENSGALP00000014260	ENSACAP00000001891
ENSGALP00000002190	ENSACAP00000002637
ENSGALP00000013294	ENSACAP00000004576
ENSGALP00000002380	ENSACAP00000006956
ENSGALP00000020754	ENSACAP00000016035
ENSGALP00000024086	ENSACAP00000012239
ENSGALP00000015963	ENSACAP00000022406
ENSGALP00000019298	ENSACAP00000015850
ENSGALP00000018352	ENSACAP00000000098
ENSGALP00000013883	ENSACAP00000005328
ENSGALP00000017157	ENSACAP00000007568
ENSGALP00000019672	ENSACAP00000009697
ENSGALP00000018684	ENSACAP00000014333
ENSGALP00000016641	ENSACAP00000006761
ENSGALP00000010319	ENSACAP00000000069
ENSGALP00000004476	ENSACAP00000011496
ENSGALP00000039313	ENSACAP00000002360
ENSGALP00000013470	ENSACAP00000011764
ENSGALP00000020073	ENSACAP00000015166
ENSGALP00000021645	ENSACAP00000005420
ENSGALP00000027832	ENSACAP00000001354
ENSGALP00000011511	ENSACAP00000009596
ENSGALP00000038293	ENSACAP00000003677
ENSGALP00000004355	ENSACAP00000004990
ENSGALP00000024537	ENSACAP00000010477
ENSGALP00000007090	ENSACAP00000010901
ENSGALP00000008508	ENSACAP00000004163
ENSGALP00000000945	ENSACAP00000003541
ENSGALP00000020619	ENSACAP00000001030
ENSGALP00000012917	ENSACAP00000012873
ENSGALP00000005357	ENSACAP00000009688
ENSGALP00000027233	ENSACAP00000016226
ENSGALP00000009728	ENSACAP00000009314
ENSGALP00000009265	ENSACAP00000001074
ENSGALP00000006511	ENSACAP00000011982
ENSGALP00000022208	ENSACAP00000005063
ENSGALP00000002095	ENSACAP00000014875
ENSGALP00000009365	ENSACAP00000021025
ENSGALP00000000595	ENSACAP00000011452
ENSGALP00000016137	ENSACAP00000014831
ENSGALP00000026659	ENSACAP00000016769
ENSGALP00000018274	ENSACAP00000022711
ENSGALP00000010236	ENSACAP00000001127
ENSGALP00000031875	ENSACAP00000013194
ENSGALP00000043043	ENSACAP00000011919
ENSGALP00000023865	ENSACAP00000016452
ENSGALP00000017275	ENSACAP00000008110
ENSGALP00000033266	ENSACAP00000000313
ENSGALP00000011874	ENSACAP00000007345
ENSGALP00000018837	ENSACAP00000012660
ENSGALP00000009617	ENSACAP00000016181
ENSGALP00000014547	ENSACAP00000015873
ENSGALP00000041518	ENSACAP00000017024
ENSGALP00000041263	ENSACAP00000014873
ENSGALP00000012335	ENSACAP00000019224
ENSGALP00000023648	ENSACAP00000002634
ENSGALP00000015378	ENSACAP00000015331
ENSGALP00000004458	ENSACAP00000014510
ENSGALP00000033003	ENSACAP00000010493
ENSGALP00000041010	ENSACAP00000008731
ENSGALP00000016147	ENSACAP00000004991
ENSGALP00000008060	ENSACAP00000008638
ENSGALP00000005756	ENSACAP00000012299
ENSGALP00000002077	ENSACAP00000014857
ENSGALP00000023538	ENSACAP00000002580
ENSGALP00000009752	ENSACAP00000016562
ENSGALP00000041260	ENSACAP00000016745
ENSGALP00000020874	ENSACAP00000017382
ENSGALP00000005156	ENSACAP00000012459
ENSGALP00000023265	ENSACAP00000006541
ENSGALP00000008830	ENSACAP00000002765
ENSGALP00000034600	ENSACAP00000004912
ENSGALP00000024275	ENSACAP00000004525
ENSGALP00000001806	ENSACAP00000023387
ENSGALP00000036114	ENSACAP00000003480
ENSGALP00000015412	ENSACAP00000015035
ENSGALP00000042598	ENSACAP00000010949
ENSGALP00000028780	ENSACAP00000007683
ENSGALP00000041027	ENSACAP00000005327
ENSGALP00000015296	ENSACAP00000019022
ENSGALP00000025887	ENSACAP00000007878
ENSGALP00000015211	ENSACAP00000016618
ENSGALP00000005157	ENSACAP00000014723
ENSGALP00000038512	ENSACAP00000022465
ENSGALP00000004240	ENSACAP00000014143
ENSGALP00000021351	ENSACAP00000014223
ENSGALP00000027228	ENSACAP00000016319
ENSGALP00000019052	ENSACAP00000004859
ENSGALP00000024751	ENSACAP00000007835
ENSGALP00000010887	ENSACAP00000003381
ENSGALP00000009030	ENSACAP00000014235
ENSGALP00000001319	ENSACAP00000002316
ENSGALP00000024840	ENSACAP00000013969
ENSGALP00000009095	ENSACAP00000013882
ENSGALP00000041662	ENSACAP00000000312
ENSGALP00000014300	ENSACAP00000007273
ENSGALP00000003552	ENSACAP00000009601
ENSGALP00000027704	ENSACAP00000012181
ENSGALP00000022752	ENSACAP00000005938
ENSGALP00000021484	ENSACAP00000017152
ENSGALP00000013422	ENSACAP00000014045
ENSGALP00000016701	ENSACAP00000003095
ENSGALP00000003806	ENSACAP00000006802
ENSGALP00000015101	ENSACAP00000015816
ENSGALP00000032098	ENSACAP00000017537
ENSGALP00000024194	ENSACAP00000000255
ENSGALP00000008116	ENSACAP00000000582
ENSGALP00000020572	ENSACAP00000012890
ENSGALP00000016460	ENSACAP00000015220
ENSGALP00000002185	ENSACAP00000017475
ENSGALP00000033890	ENSACAP00000019058
ENSGALP00000018497	ENSACAP00000004143
ENSGALP00000021275	ENSACAP00000010100
ENSGALP00000034026	ENSACAP00000015552
ENSGALP00000013280	ENSACAP00000016309
ENSGALP00000003187	ENSACAP00000011014
ENSGALP00000023563	ENSACAP00000000116
ENSGALP00000012127	ENSACAP00000015561
ENSGALP00000042990	ENSACAP00000011700
ENSGALP00000041233	ENSACAP00000020950
ENSGALP00000026284	ENSACAP00000007054
ENSGALP00000021580	ENSACAP00000015656
ENSGALP00000015774	ENSACAP00000013895
ENSGALP00000004425	ENSACAP00000013368
ENSGALP00000016118	ENSACAP00000014395
ENSGALP00000003489	ENSACAP00000008480
ENSGALP00000023430	ENSACAP00000005359
ENSGALP00000024472	ENSACAP00000010049
ENSGALP00000008551	ENSACAP00000003607
ENSGALP00000025442	ENSACAP00000014838
ENSGALP00000014665	ENSACAP00000006929
ENSGALP00000032950	ENSACAP00000000627
ENSGALP00000023298	ENSACAP00000006051
ENSGALP00000027168	ENSACAP00000006030
ENSGALP00000017323	ENSACAP00000006812
ENSGALP00000026865	ENSACAP00000005200
ENSGALP00000003759	ENSACAP00000017085
ENSGALP00000012451	ENSACAP00000015839
ENSGALP00000030899	ENSACAP00000020539
ENSGALP00000027185	ENSACAP00000002652
ENSGALP00000027192	ENSACAP00000002871
ENSGALP00000032767	ENSACAP00000009535
ENSGALP00000020014	ENSACAP00000001235
ENSGALP00000039229	ENSACAP00000003190
ENSGALP00000020164	ENSACAP00000000677
ENSGALP00000017421	ENSACAP00000013157
ENSGALP00000043075	ENSACAP00000010105
ENSGALP00000011808	ENSACAP00000000539
ENSGALP00000036750	ENSACAP00000013484
ENSGALP00000041385	ENSACAP00000017612
ENSGALP00000023347	ENSACAP00000005762
ENSGALP00000012489	ENSACAP00000019783
ENSGALP00000030742	ENSACAP00000005230
ENSGALP00000040523	ENSACAP00000021260
ENSGALP00000020886	ENSACAP00000013329
ENSGALP00000003066	ENSACAP00000002604
ENSGALP00000009567	ENSACAP00000009851
ENSGALP00000009239	ENSACAP00000005440
ENSGALP00000035646	ENSACAP00000012475
ENSGALP00000038337	ENSACAP00000011315
ENSGALP00000040858	ENSACAP00000009206
ENSGALP00000007307	ENSACAP00000002273
ENSGALP00000002789	ENSACAP00000014984
ENSGALP00000012206	ENSACAP00000002857
ENSGALP00000000266	ENSACAP00000012792
ENSGALP00000013802	ENSACAP00000009605
ENSGALP00000042085	ENSACAP00000009365
ENSGALP00000043074	ENSACAP00000014125
ENSGALP00000010287	ENSACAP00000000371
ENSGALP00000016966	ENSACAP00000007343
ENSGALP00000016960	ENSACAP00000007351
ENSGALP00000041993	ENSACAP00000003073
ENSGALP00000029287	ENSACAP00000015084
ENSGALP00000014974	ENSACAP00000015690
ENSGALP00000030515	ENSACAP00000014625
ENSGALP00000001587	ENSACAP00000009415
ENSGALP00000010584	ENSACAP00000003305
ENSGALP00000010490	ENSACAP00000003382
ENSGALP00000017711	ENSACAP00000011236
ENSGALP00000041184	ENSACAP00000013950
ENSGALP00000042248	ENSACAP00000006904
ENSGALP00000012845	ENSACAP00000010678
ENSGALP00000012607	ENSACAP00000013644
ENSGALP00000019761	ENSACAP00000002453
ENSGALP00000041400	ENSACAP00000013962
ENSGALP00000018106	ENSACAP00000011639
ENSGALP00000014078	ENSACAP00000014150
ENSGALP00000018627	ENSACAP00000001501
ENSGALP00000016042	ENSACAP00000003435
ENSGALP00000003737	ENSACAP00000013953
ENSGALP00000023398	ENSACAP00000005451
ENSGALP00000015047	ENSACAP00000009946
ENSGALP00000013585	ENSACAP00000004888
ENSGALP00000032149	ENSACAP00000010729
ENSGALP00000042206	ENSACAP00000014643
ENSGALP00000024947	ENSACAP00000013385
ENSGALP00000010537	ENSACAP00000004818
ENSGALP00000023468	ENSACAP00000001155
ENSGALP00000007035	ENSACAP00000012306
ENSGALP00000002580	ENSACAP00000016795
ENSGALP00000041725	ENSACAP00000002704
ENSGALP00000022809	ENSACAP00000016876
ENSGALP00000013815	ENSACAP00000012919
ENSGALP00000041968	ENSACAP00000006966
ENSGALP00000026423	ENSACAP00000002265
ENSGALP00000020661	ENSACAP00000003075
ENSGALP00000018654	ENSACAP00000002860
ENSGALP00000023450	ENSACAP00000007089
ENSGALP00000019967	ENSACAP00000014133
ENSGALP00000006571	ENSACAP00000018784
ENSGALP00000014576	ENSACAP00000009716
ENSGALP00000043110	ENSACAP00000012917
ENSGALP00000026552	ENSACAP00000019304
ENSGALP00000027645	ENSACAP00000001567
ENSGALP00000007837	ENSACAP00000014033
ENSGALP00000026729	ENSACAP00000001539
ENSGALP00000002881	ENSACAP00000008087
ENSGALP00000021811	ENSACAP00000008472
ENSGALP00000002611	ENSACAP00000001783
ENSGALP00000018643	ENSACAP00000000378
ENSGALP00000018636	ENSACAP00000023006
ENSGALP00000008916	ENSACAP00000005311
ENSGALP00000008910	ENSACAP00000002743
ENSGALP00000024479	ENSACAP00000005250
ENSGALP00000007510	ENSACAP00000022891
ENSGALP00000011814	ENSACAP00000003561
ENSGALP00000039779	ENSACAP00000008653
ENSGALP00000015909	ENSACAP00000002126
ENSGALP00000030045	ENSACAP00000001336
ENSGALP00000038439	ENSACAP00000022923
ENSGALP00000041219	ENSACAP00000021854
ENSGALP00000018350	ENSACAP00000012025
ENSGALP00000005686	ENSACAP00000010176
ENSGALP00000041478	ENSACAP00000011322
ENSGALP00000013016	ENSACAP00000006549
ENSGALP00000009374	ENSACAP00000010660
ENSGALP00000004286	ENSACAP00000001718
ENSGALP00000024716	ENSACAP00000011827
ENSGALP00000023702	ENSACAP00000009266
ENSGALP00000016453	ENSACAP00000015367
ENSGALP00000016553	ENSACAP00000011365
ENSGALP00000022167	ENSACAP00000005331
ENSGALP00000030451	ENSACAP00000022818
ENSGALP00000005923	ENSACAP00000014114
ENSGALP00000012696	ENSACAP00000012498
ENSGALP00000031347	ENSACAP00000004997
ENSGALP00000019105	ENSACAP00000000388
ENSGALP00000037486	ENSACAP00000005034
ENSGALP00000042930	ENSACAP00000003183
ENSGALP00000032335	ENSACAP00000001338
ENSGALP00000006372	ENSACAP00000010596
ENSGALP00000024674	ENSACAP00000002042
ENSGALP00000042154	ENSACAP00000015020
ENSGALP00000024331	ENSACAP00000001136
ENSGALP00000001085	ENSACAP00000017381
ENSGALP00000033875	ENSACAP00000000252
ENSGALP00000007961	ENSACAP00000008027
ENSGALP00000015935	ENSACAP00000022119
ENSGALP00000016790	ENSACAP00000016694
ENSGALP00000037040	ENSACAP00000000233
ENSGALP00000019067	ENSACAP00000004917
ENSGALP00000008475	ENSACAP00000004134
ENSGALP00000022816	ENSACAP00000012400
ENSGALP00000017475	ENSACAP00000018100
ENSGALP00000025497	ENSACAP00000003882
ENSGALP00000041217	ENSACAP00000008764
ENSGALP00000034742	ENSACAP00000016324
ENSGALP00000024295	ENSACAP00000017420
ENSGALP00000031533	ENSACAP00000007717
ENSGALP00000042105	ENSACAP00000006064
ENSGALP00000018461	ENSACAP00000008247
ENSGALP00000021578	ENSACAP00000015591
ENSGALP00000015748	ENSACAP00000018954
ENSGALP00000042533	ENSACAP00000021162
ENSGALP00000042025	ENSACAP00000006109
ENSGALP00000039504	ENSACAP00000002953
ENSGALP00000039979	ENSACAP00000014226
ENSGALP00000020270	ENSACAP00000015357
ENSGALP00000033602	ENSACAP00000001190
ENSGALP00000025669	ENSACAP00000008301
ENSGALP00000002513	ENSACAP00000013809
ENSGALP00000014482	ENSACAP00000010139
ENSGALP00000009075	ENSACAP00000008145
ENSGALP00000039649	ENSACAP00000014810
ENSGALP00000040341	ENSACAP00000001031
ENSGALP00000008415	ENSACAP00000005940
ENSGALP00000009768	ENSACAP00000001777
ENSGALP00000003644	ENSACAP00000003493
ENSGALP00000002056	ENSACAP00000017329
ENSGALP00000011735	ENSACAP00000014441
ENSGALP00000006692	ENSACAP00000012050
ENSGALP00000014035	ENSACAP00000003927
ENSGALP00000040464	ENSACAP00000008226
ENSGALP00000016647	ENSACAP00000022370
ENSGALP00000003967	ENSACAP00000011223
ENSGALP00000020974	ENSACAP00000011512
ENSGALP00000013658	ENSACAP00000004429
ENSGALP00000040660	ENSACAP00000001970
ENSGALP00000041927	ENSACAP00000005446
ENSGALP00000013337	ENSACAP00000013477
ENSGALP00000014521	ENSACAP00000006540
ENSGALP00000011620	ENSACAP00000002247
ENSGALP00000009544	ENSACAP00000004389
ENSGALP00000007409	ENSACAP00000016210
ENSGALP00000022904	ENSACAP00000015686
ENSGALP00000023449	ENSACAP00000015129
ENSGALP00000000662	ENSACAP00000009274
ENSGALP00000000646	ENSACAP00000009301
ENSGALP00000026775	ENSACAP00000000362
ENSGALP00000027665	ENSACAP00000005955
ENSGALP00000019037	ENSACAP00000004337
ENSGALP00000004375	ENSACAP00000017717
ENSGALP00000026663	ENSACAP00000008595
ENSGALP00000032883	ENSACAP00000015710
ENSGALP00000018527	ENSACAP00000002909
ENSGALP00000005026	ENSACAP00000014177
ENSGALP00000006585	ENSACAP00000016651
ENSGALP00000025853	ENSACAP00000009428
ENSGALP00000025647	ENSACAP00000004113
ENSGALP00000019087	ENSACAP00000010910
ENSGALP00000014379	ENSACAP00000003084
ENSGALP00000020830	ENSACAP00000002963
ENSGALP00000026487	ENSACAP00000012828
ENSGALP00000010593	ENSACAP00000008618
ENSGALP00000027216	ENSACAP00000008857
ENSGALP00000010473	ENSACAP00000009610
ENSGALP00000008863	ENSACAP00000014522
ENSGALP00000020258	ENSACAP00000006441
ENSGALP00000019224	ENSACAP00000015529
ENSGALP00000022034	ENSACAP00000006043
ENSGALP00000017621	ENSACAP00000011168
ENSGALP00000005548	ENSACAP00000008502
ENSGALP00000005054	ENSACAP00000014931
ENSGALP00000005145	ENSACAP00000023320
ENSGALP00000039786	ENSACAP00000007341
ENSGALP00000042230	ENSACAP00000013647
ENSGALP00000016611	ENSACAP00000014904
ENSGALP00000014836	ENSACAP00000013059
ENSGALP00000000131	ENSACAP00000002400
ENSGALP00000036715	ENSACAP00000000020
ENSGALP00000017674	ENSACAP00000006325
ENSGALP00000007265	ENSACAP00000002077
ENSGALP00000031272	ENSACAP00000009234
ENSGALP00000004897	ENSACAP00000007149
ENSGALP00000043416	ENSACAP00000005835
ENSGALP00000005837	ENSACAP00000002931
ENSGALP00000026304	ENSACAP00000009775
ENSGALP00000009549	ENSACAP00000016009
ENSGALP00000015961	ENSACAP00000002274
ENSGALP00000041510	ENSACAP00000016882
ENSGALP00000006222	ENSACAP00000009098
ENSGALP00000010070	ENSACAP00000000056
ENSGALP00000037703	ENSACAP00000007445
ENSGALP00000020786	ENSACAP00000016170
ENSGALP00000010566	ENSACAP00000009705
ENSGALP00000020785	ENSACAP00000016224
ENSGALP00000009230	ENSACAP00000003731
ENSGALP00000011293	ENSACAP00000003204
ENSGALP00000023051	ENSACAP00000017171
ENSGALP00000005099	ENSACAP00000021486
ENSGALP00000025700	ENSACAP00000000096
ENSGALP00000005619	ENSACAP00000011570
ENSGALP00000020669	ENSACAP00000003196
ENSGALP00000001231	ENSACAP00000016707
ENSGALP00000011426	ENSACAP00000015752
ENSGALP00000037077	ENSACAP00000007637
ENSGALP00000042276	ENSACAP00000015766
ENSGALP00000037639	ENSACAP00000020251
ENSGALP00000025755	ENSACAP00000016008
ENSGALP00000026526	ENSACAP00000006898
ENSGALP00000004970	ENSACAP00000009462
ENSGALP00000012563	ENSACAP00000015735
ENSGALP00000022525	ENSACAP00000017527
ENSGALP00000014372	ENSACAP00000014914
ENSGALP00000005212	ENSACAP00000004062
ENSGALP00000024133	ENSACAP00000012046
ENSGALP00000007696	ENSACAP00000014398
ENSGALP00000004141	ENSACAP00000011701
ENSGALP00000003431	ENSACAP00000015403
ENSGALP00000012471	ENSACAP00000011673
ENSGALP00000014710	ENSACAP00000007269
ENSGALP00000011912	ENSACAP00000006985
ENSGALP00000010342	ENSACAP00000001729
ENSGALP00000016935	ENSACAP00000012569
ENSGALP00000008311	ENSACAP00000009683
ENSGALP00000019555	ENSACAP00000013365
ENSGALP00000024668	ENSACAP00000002152
ENSGALP00000042045	ENSACAP00000006089
ENSGALP00000012555	ENSACAP00000002615
ENSGALP00000027579	ENSACAP00000002911
ENSGALP00000011357	ENSACAP00000013805
ENSGALP00000026391	ENSACAP00000020817
ENSGALP00000000759	ENSACAP00000017509
ENSGALP00000042958	ENSACAP00000006304
ENSGALP00000001868	ENSACAP00000013457
ENSGALP00000010706	ENSACAP00000008163
ENSGALP00000026871	ENSACAP00000012219
ENSGALP00000012712	ENSACAP00000009475
ENSGALP00000002573	ENSACAP00000015902
ENSGALP00000003293	ENSACAP00000006464
ENSGALP00000013096	ENSACAP00000004902
ENSGALP00000015740	ENSACAP00000017543
ENSGALP00000000368	ENSACAP00000006641
ENSGALP00000014918	ENSACAP00000010497
ENSGALP00000027020	ENSACAP00000008035
ENSGALP00000017970	ENSACAP00000011988
ENSGALP00000011529	ENSACAP00000018355
ENSGALP00000023237	ENSACAP00000009426
ENSGALP00000013059	ENSACAP00000006651
ENSGALP00000020132	ENSACAP00000007076
ENSGALP00000011344	ENSACAP00000011863
ENSGALP00000013072	ENSACAP00000014732
ENSGALP00000033915	ENSACAP00000013014
ENSGALP00000005814	ENSACAP00000000612
ENSGALP00000025330	ENSACAP00000013160
ENSGALP00000009879	ENSACAP00000011465
ENSGALP00000002235	ENSACAP00000017541
ENSGALP00000013590	ENSACAP00000003949
ENSGALP00000040890	ENSACAP00000007890
ENSGALP00000021168	ENSACAP00000000033
ENSGALP00000000581	ENSACAP00000005126
ENSGALP00000020711	ENSACAP00000003652
ENSGALP00000026528	ENSACAP00000014268
ENSGALP00000026515	ENSACAP00000005113
ENSGALP00000022528	ENSACAP00000017535
ENSGALP00000004064	ENSACAP00000015260
ENSGALP00000001572	ENSACAP00000013573
ENSGALP00000026582	ENSACAP00000003358
ENSGALP00000015121	ENSACAP00000015862
ENSGALP00000000333	ENSACAP00000006915
ENSGALP00000013553	ENSACAP00000004297
ENSGALP00000039622	ENSACAP00000008827
ENSGALP00000025165	ENSACAP00000014151
ENSGALP00000019507	ENSACAP00000021805
ENSGALP00000005346	ENSACAP00000004654
ENSGALP00000040770	ENSACAP00000012264
ENSGALP00000008868	ENSACAP00000005507
ENSGALP00000014312	ENSACAP00000000830
ENSGALP00000042042	ENSACAP00000017176
ENSGALP00000020410	ENSACAP00000012265
ENSGALP00000013972	ENSACAP00000005482
ENSGALP00000011187	ENSACAP00000006260
ENSGALP00000003366	ENSACAP00000020487
ENSGALP00000015647	ENSACAP00000014325
ENSGALP00000005347	ENSACAP00000012984
ENSGALP00000025668	ENSACAP00000002180
ENSGALP00000017163	ENSACAP00000008243
ENSGALP00000042146	ENSACAP00000023365
ENSGALP00000009582	ENSACAP00000014261
ENSGALP00000042980	ENSACAP00000013528
ENSGALP00000037559	ENSACAP00000002300
ENSGALP00000025665	ENSACAP00000003616
ENSGALP00000005120	ENSACAP00000015601
ENSGALP00000012723	ENSACAP00000008640
ENSGALP00000013908	ENSACAP00000008924
ENSGALP00000041479	ENSACAP00000018911
ENSGALP00000017011	ENSACAP00000008592
ENSGALP00000000320	ENSACAP00000007845
ENSGALP00000010103	ENSACAP00000010918
ENSGALP00000040278	ENSACAP00000016095
ENSGALP00000022322	ENSACAP00000007881
ENSGALP00000007767	ENSACAP00000003602
ENSGALP00000036468	ENSACAP00000004259
ENSGALP00000009602	ENSACAP00000009761
ENSGALP00000017758	ENSACAP00000001473
ENSGALP00000000765	ENSACAP00000012220
ENSGALP00000013627	ENSACAP00000001296
ENSGALP00000017250	ENSACAP00000002268
ENSGALP00000040789	ENSACAP00000010685
ENSGALP00000042672	ENSACAP00000014402
ENSGALP00000011785	ENSACAP00000001188
ENSGALP00000000343	ENSACAP00000006800
ENSGALP00000002124	ENSACAP00000003548
ENSGALP00000042083	ENSACAP00000005966
ENSGALP00000035143	ENSACAP00000011334
ENSGALP00000015886	ENSACAP00000006803
ENSGALP00000012463	ENSACAP00000003922
ENSGALP00000012699	ENSACAP00000012481
ENSGALP00000002808	ENSACAP00000001047
ENSGALP00000010995	ENSACAP00000002413
ENSGALP00000002263	ENSACAP00000006575
ENSGALP00000026092	ENSACAP00000011611
ENSGALP00000001286	ENSACAP00000001853
ENSGALP00000028898	ENSACAP00000007570
ENSGALP00000031109	ENSACAP00000001952
ENSGALP00000042408	ENSACAP00000006955
ENSGALP00000019567	ENSACAP00000014827
ENSGALP00000039434	ENSACAP00000011533
ENSGALP00000012311	ENSACAP00000006790
ENSGALP00000014927	ENSACAP00000009645
ENSGALP00000025786	ENSACAP00000004455
ENSGALP00000024381	ENSACAP00000012718
ENSGALP00000010338	ENSACAP00000011433
ENSGALP00000016124	ENSACAP00000014807
ENSGALP00000017198	ENSACAP00000023411
ENSGALP00000013905	ENSACAP00000007762
ENSGALP00000022054	ENSACAP00000005907
ENSGALP00000010482	ENSACAP00000007810
ENSGALP00000042257	ENSACAP00000008508
ENSGALP00000025070	ENSACAP00000017127
ENSGALP00000001614	ENSACAP00000022961
ENSGALP00000001605	ENSACAP00000006738
ENSGALP00000003413	ENSACAP00000006208
ENSGALP00000023281	ENSACAP00000006291
ENSGALP00000024818	ENSACAP00000000408
ENSGALP00000016849	ENSACAP00000002072
ENSGALP00000013934	ENSACAP00000020570
ENSGALP00000034535	ENSACAP00000011391
ENSGALP00000003271	ENSACAP00000008709
ENSGALP00000010211	ENSACAP00000005268
ENSGALP00000001684	ENSACAP00000013574
ENSGALP00000026006	ENSACAP00000000634
ENSGALP00000040955	ENSACAP00000006455
ENSGALP00000017958	ENSACAP00000012734
ENSGALP00000015514	ENSACAP00000007162
ENSGALP00000041236	ENSACAP00000013351
ENSGALP00000039006	ENSACAP00000009882
ENSGALP00000026077	ENSACAP00000017582
ENSGALP00000018851	ENSACAP00000002973
ENSGALP00000026290	ENSACAP00000008901
ENSGALP00000014726	ENSACAP00000007261
ENSGALP00000022734	ENSACAP00000002043
ENSGALP00000023773	ENSACAP00000015626
ENSGALP00000012695	ENSACAP00000008566
ENSGALP00000041777	ENSACAP00000001618
ENSGALP00000027030	ENSACAP00000007763
ENSGALP00000013689	ENSACAP00000010499
ENSGALP00000002423	ENSACAP00000013594
ENSGALP00000012864	ENSACAP00000015185
ENSGALP00000041317	ENSACAP00000012182
ENSGALP00000043171	ENSACAP00000007799
ENSGALP00000018433	ENSACAP00000013383
ENSGALP00000012367	ENSACAP00000005319
ENSGALP00000024939	ENSACAP00000013786
ENSGALP00000040004	ENSACAP00000002177
ENSGALP00000003855	ENSACAP00000007998
ENSGALP00000002369	ENSACAP00000015288
ENSGALP00000039705	ENSACAP00000008314
ENSGALP00000013113	ENSACAP00000001967
ENSGALP00000016140	ENSACAP00000004831
ENSGALP00000020186	ENSACAP00000000374
ENSGALP00000020714	ENSACAP00000003800
ENSGALP00000016629	ENSACAP00000014849
ENSGALP00000026337	ENSACAP00000007342
ENSGALP00000016536	ENSACAP00000011642
ENSGALP00000011770	ENSACAP00000023153
ENSGALP00000027534	ENSACAP00000004913
ENSGALP00000039757	ENSACAP00000013983
ENSGALP00000035370	ENSACAP00000009189
ENSGALP00000009708	ENSACAP00000013443
ENSGALP00000000387	ENSACAP00000004765
ENSGALP00000019425	ENSACAP00000014867
ENSGALP00000017921	ENSACAP00000000855
ENSGALP00000026764	ENSACAP00000000709
ENSGALP00000018701	ENSACAP00000012234
ENSGALP00000041663	ENSACAP00000005911
ENSGALP00000003953	ENSACAP00000016106
ENSGALP00000000260	ENSACAP00000005939
ENSGALP00000019122	ENSACAP00000010914
ENSGALP00000018487	ENSACAP00000003065
ENSGALP00000031127	ENSACAP00000010309
ENSGALP00000015096	ENSACAP00000010114
ENSGALP00000002591	ENSACAP00000001146
ENSGALP00000020178	ENSACAP00000017617
ENSGALP00000018405	ENSACAP00000008317
ENSGALP00000018028	ENSACAP00000011925
ENSGALP00000011486	ENSACAP00000009776
ENSGALP00000023559	ENSACAP00000000468
ENSGALP00000042388	ENSACAP00000011233
ENSGALP00000017123	ENSACAP00000007988
ENSGALP00000010462	ENSACAP00000002667
ENSGALP00000040602	ENSACAP00000022333
ENSGALP00000041738	ENSACAP00000011122
ENSGALP00000015213	ENSACAP00000016124
ENSGALP00000017805	ENSACAP00000021243
ENSGALP00000018228	ENSACAP00000005500
ENSGALP00000011610	ENSACAP00000020311
ENSGALP00000010996	ENSACAP00000006775
ENSGALP00000016532	ENSACAP00000022276
ENSGALP00000007283	ENSACAP00000015744
ENSGALP00000017075	ENSACAP00000014337
ENSGALP00000003727	ENSACAP00000001666
ENSGALP00000016445	ENSACAP00000018974
ENSGALP00000042849	ENSACAP00000006488
ENSGALP00000004725	ENSACAP00000010738
ENSGALP00000000021	ENSACAP00000014391
ENSGALP00000000384	ENSACAP00000001348
ENSGALP00000030863	ENSACAP00000005953
ENSGALP00000012219	ENSACAP00000014128
ENSGALP00000024993	ENSACAP00000005057
ENSGALP00000017035	ENSACAP00000007952
ENSGALP00000015982	ENSACAP00000003243
ENSGALP00000021757	ENSACAP00000012863
ENSGALP00000039780	ENSACAP00000012680
ENSGALP00000005196	ENSACAP00000011973
ENSGALP00000010871	ENSACAP00000006776
ENSGALP00000010878	ENSACAP00000006744
ENSGALP00000041065	ENSACAP00000010556
ENSGALP00000013215	ENSACAP00000015745
ENSGALP00000009127	ENSACAP00000010798
ENSGALP00000010168	ENSACAP00000003528
ENSGALP00000019062	ENSACAP00000004880
ENSGALP00000016769	ENSACAP00000015570
ENSGALP00000005525	ENSACAP00000019354
ENSGALP00000023805	ENSACAP00000015983
ENSGALP00000002947	ENSACAP00000011379
ENSGALP00000022584	ENSACAP00000009909
ENSGALP00000024981	ENSACAP00000016343
ENSGALP00000005531	ENSACAP00000002415
ENSGALP00000043211	ENSACAP00000015869
ENSGALP00000003950	ENSACAP00000007139
ENSGALP00000009131	ENSACAP00000001758
ENSGALP00000004267	ENSACAP00000004256
ENSGALP00000002436	ENSACAP00000000746
ENSGALP00000018459	ENSACAP00000013094
ENSGALP00000019498	ENSACAP00000013758
ENSGALP00000003859	ENSACAP00000012483
ENSGALP00000043445	ENSACAP00000011333
ENSGALP00000021842	ENSACAP00000001980
ENSGALP00000008695	ENSACAP00000012302
ENSGALP00000042746	ENSACAP00000020702
ENSGALP00000005708	ENSACAP00000003333
ENSGALP00000026476	ENSACAP00000012470
ENSGALP00000035817	ENSACAP00000009060
ENSGALP00000015366	ENSACAP00000016209
ENSGALP00000015979	ENSACAP00000016819
ENSGALP00000015981	ENSACAP00000006542
ENSGALP00000016827	ENSACAP00000011949
ENSGALP00000002633	ENSACAP00000014367
ENSGALP00000018658	ENSACAP00000011992
ENSGALP00000039111	ENSACAP00000023353
ENSGALP00000019513	ENSACAP00000007987
ENSGALP00000009045	ENSACAP00000004977
ENSGALP00000016610	ENSACAP00000016174
ENSGALP00000027018	ENSACAP00000008123
ENSGALP00000037252	ENSACAP00000009824
ENSGALP00000032210	ENSACAP00000008348
ENSGALP00000005375	ENSACAP00000002614
ENSGALP00000042425	ENSACAP00000013404
ENSGALP00000042575	ENSACAP00000006550
ENSGALP00000043414	ENSACAP00000021257
ENSGALP00000042043	ENSACAP00000007510
ENSGALP00000013852	ENSACAP00000014358
ENSGALP00000020135	ENSACAP00000010741
ENSGALP00000041061	ENSACAP00000003011
ENSGALP00000006337	ENSACAP00000000203
ENSGALP00000025340	ENSACAP00000014681
ENSGALP00000019107	ENSACAP00000010564
ENSGALP00000014088	ENSACAP00000022355
ENSGALP00000012079	ENSACAP00000004615
ENSGALP00000017807	ENSACAP00000007650
ENSGALP00000016496	ENSACAP00000002234
ENSGALP00000043431	ENSACAP00000017416
ENSGALP00000038571	ENSACAP00000023368
ENSGALP00000011669	ENSACAP00000017321
ENSGALP00000016449	ENSACAP00000015411
ENSGALP00000016269	ENSACAP00000004560
ENSGALP00000032199	ENSACAP00000004504
ENSGALP00000016357	ENSACAP00000013998
ENSGALP00000006501	ENSACAP00000008291
ENSGALP00000043291	ENSACAP00000007377
ENSGALP00000005944	ENSACAP00000011188
ENSGALP00000008738	ENSACAP00000009223
ENSGALP00000010798	ENSACAP00000000679
ENSGALP00000024049	ENSACAP00000007730
ENSGALP00000021745	ENSACAP00000003147
ENSGALP00000006022	ENSACAP00000003039
ENSGALP00000022443	ENSACAP00000016617
ENSGALP00000037851	ENSACAP00000014249
ENSGALP00000018616	ENSACAP00000013601
ENSGALP00000000506	ENSACAP00000004012
ENSGALP00000013530	ENSACAP00000010986
ENSGALP00000020566	ENSACAP00000012986
ENSGALP00000012092	ENSACAP00000003463
ENSGALP00000025954	ENSACAP00000001565
ENSGALP00000007674	ENSACAP00000007100
ENSGALP00000019634	ENSACAP00000013238
ENSGALP00000023961	ENSACAP00000017451
ENSGALP00000001537	ENSACAP00000017551
ENSGALP00000023152	ENSACAP00000007677
ENSGALP00000012995	ENSACAP00000015326
ENSGALP00000024548	ENSACAP00000012079
ENSGALP00000042878	ENSACAP00000015823
ENSGALP00000042256	ENSACAP00000005067
ENSGALP00000041554	ENSACAP00000004771
ENSGALP00000023099	ENSACAP00000003053
ENSGALP00000032595	ENSACAP00000002261
ENSGALP00000009066	ENSACAP00000014969
ENSGALP00000024654	ENSACAP00000005859
ENSGALP00000017972	ENSACAP00000012715
ENSGALP00000006752	ENSACAP00000009128
ENSGALP00000002602	ENSACAP00000005821
ENSGALP00000001125	ENSACAP00000017366
ENSGALP00000025135	ENSACAP00000014511
ENSGALP00000007168	ENSACAP00000016399
ENSGALP00000022622	ENSACAP00000010268
ENSGALP00000038010	ENSACAP00000017158
ENSGALP00000018385	ENSACAP00000000012
ENSGALP00000008721	ENSACAP00000017529
ENSGALP00000000726	ENSACAP00000017496
ENSGALP00000003007	ENSACAP00000005297
ENSGALP00000031725	ENSACAP00000014436
ENSGALP00000031029	ENSACAP00000017150
ENSGALP00000013729	ENSACAP00000005060
ENSGALP00000033053	ENSACAP00000008101
ENSGALP00000011197	ENSACAP00000014526
ENSGALP00000021538	ENSACAP00000017040
ENSGALP00000000772	ENSACAP00000009816
ENSGALP00000005325	ENSACAP00000002542
ENSGALP00000015329	ENSACAP00000006835
ENSGALP00000012592	ENSACAP00000013615
ENSGALP00000009811	ENSACAP00000000042
ENSGALP00000021407	ENSACAP00000017313
ENSGALP00000000818	ENSACAP00000007521
ENSGALP00000020761	ENSACAP00000008328
ENSGALP00000041421	ENSACAP00000000243
ENSGALP00000037568	ENSACAP00000014687
ENSGALP00000020480	ENSACAP00000014287
ENSGALP00000039641	ENSACAP00000015107
ENSGALP00000006921	ENSACAP00000000747
ENSGALP00000040360	ENSACAP00000016483
ENSGALP00000025530	ENSACAP00000017064
ENSGALP00000011580	ENSACAP00000010990
ENSGALP00000032645	ENSACAP00000005968
ENSGALP00000005963	ENSACAP00000002030
ENSGALP00000003995	ENSACAP00000023186
ENSGALP00000041436	ENSACAP00000015453
ENSGALP00000027178	ENSACAP00000014269
ENSGALP00000042466	ENSACAP00000012596
ENSGALP00000029046	ENSACAP00000014070
ENSGALP00000010347	ENSACAP00000011460
ENSGALP00000041483	ENSACAP00000001984
ENSGALP00000006307	ENSACAP00000015347
ENSGALP00000037987	ENSACAP00000002465
ENSGALP00000041279	ENSACAP00000006510
ENSGALP00000012350	ENSACAP00000004125
ENSGALP00000012585	ENSACAP00000011772
ENSGALP00000021338	ENSACAP00000014085
ENSGALP00000016284	ENSACAP00000009333
ENSGALP00000041340	ENSACAP00000016663
ENSGALP00000034504	ENSACAP00000018714
ENSGALP00000004460	ENSACAP00000015009
ENSGALP00000027027	ENSACAP00000007927
ENSGALP00000022343	ENSACAP00000009116
ENSGALP00000001944	ENSACAP00000011978
ENSGALP00000008117	ENSACAP00000001281
ENSGALP00000003726	ENSACAP00000009109
ENSGALP00000005415	ENSACAP00000005764
ENSGALP00000021848	ENSACAP00000022074
ENSGALP00000001434	ENSACAP00000009638
ENSGALP00000010097	ENSACAP00000009014
ENSGALP00000026428	ENSACAP00000012396
ENSGALP00000022497	ENSACAP00000016729
ENSGALP00000034427	ENSACAP00000012942
ENSGALP00000005315	ENSACAP00000012358
ENSGALP00000018045	ENSACAP00000013841
ENSGALP00000036777	ENSACAP00000012962
ENSGALP00000010379	ENSACAP00000015960
ENSGALP00000010257	ENSACAP00000000417
ENSGALP00000007527	ENSACAP00000023183
ENSGALP00000035245	ENSACAP00000002038
ENSGALP00000002650	ENSACAP00000007066
ENSGALP00000002233	ENSACAP00000014440
ENSGALP00000024106	ENSACAP00000007708
ENSGALP00000011722	ENSACAP00000018411
ENSGALP00000024079	ENSACAP00000008266
ENSGALP00000001501	ENSACAP00000007473
ENSGALP00000018409	ENSACAP00000021037
ENSGALP00000039379	ENSACAP00000001759
ENSGALP00000026174	ENSACAP00000009096
ENSGALP00000005904	ENSACAP00000017772
ENSGALP00000007997	ENSACAP00000008392
ENSGALP00000010494	ENSACAP00000002764
ENSGALP00000028961	ENSACAP00000012725
ENSGALP00000035475	ENSACAP00000001914
ENSGALP00000004854	ENSACAP00000020374
ENSGALP00000039261	ENSACAP00000003654
ENSGALP00000019763	ENSACAP00000015856
ENSGALP00000014653	ENSACAP00000015628
ENSGALP00000014639	ENSACAP00000015639
ENSGALP00000014618	ENSACAP00000015663
ENSGALP00000019020	ENSACAP00000001266
ENSGALP00000013353	ENSACAP00000003013
ENSGALP00000024926	ENSACAP00000013653
ENSGALP00000029983	ENSACAP00000010369
ENSGALP00000042221	ENSACAP00000014383
ENSGALP00000040670	ENSACAP00000017314
ENSGALP00000041085	ENSACAP00000012070
ENSGALP00000041942	ENSACAP00000009081
ENSGALP00000010352	ENSACAP00000003373
ENSGALP00000012875	ENSACAP00000005989
ENSGALP00000020372	ENSACAP00000015894
ENSGALP00000036952	ENSACAP00000012727
ENSGALP00000017032	ENSACAP00000007957
ENSGALP00000020520	ENSACAP00000001884
ENSGALP00000013053	ENSACAP00000013586
ENSGALP00000021907	ENSACAP00000007900
ENSGALP00000002927	ENSACAP00000011354
ENSGALP00000010368	ENSACAP00000007913
ENSGALP00000002647	ENSACAP00000001386
ENSGALP00000038507	ENSACAP00000010855
ENSGALP00000007738	ENSACAP00000005882
ENSGALP00000025859	ENSACAP00000009648
ENSGALP00000012805	ENSACAP00000005053
ENSGALP00000008146	ENSACAP00000014865
ENSGALP00000004884	ENSACAP00000008494
ENSGALP00000035841	ENSACAP00000003317
ENSGALP00000042929	ENSACAP00000003290
ENSGALP00000020730	ENSACAP00000015738
ENSGALP00000009979	ENSACAP00000013835
ENSGALP00000000948	ENSACAP00000014194
ENSGALP00000018449	ENSACAP00000012502
ENSGALP00000013816	ENSACAP00000013812
ENSGALP00000010783	ENSACAP00000020359
ENSGALP00000006885	ENSACAP00000000681
ENSGALP00000027922	ENSACAP00000019267
ENSGALP00000041057	ENSACAP00000006397
ENSGALP00000042373	ENSACAP00000006350
ENSGALP00000038925	ENSACAP00000007549
ENSGALP00000008671	ENSACAP00000008906
ENSGALP00000042957	ENSACAP00000015112
ENSGALP00000018351	ENSACAP00000011324
ENSGALP00000004761	ENSACAP00000014578
ENSGALP00000018715	ENSACAP00000012360
ENSGALP00000038958	ENSACAP00000015615
ENSGALP00000017873	ENSACAP00000007948
ENSGALP00000013462	ENSACAP00000011916
ENSGALP00000010165	ENSACAP00000000759
ENSGALP00000006737	ENSACAP00000019358
ENSGALP00000032064	ENSACAP00000009135
ENSGALP00000006733	ENSACAP00000017197
ENSGALP00000016598	ENSACAP00000014971
ENSGALP00000008229	ENSACAP00000009342
ENSGALP00000010903	ENSACAP00000013143
ENSGALP00000011153	ENSACAP00000014052
ENSGALP00000033155	ENSACAP00000011205
ENSGALP00000021276	ENSACAP00000010001
ENSGALP00000008969	ENSACAP00000002308
ENSGALP00000030023	ENSACAP00000021624
ENSGALP00000039912	ENSACAP00000004696
ENSGALP00000043455	ENSACAP00000014158
ENSGALP00000038684	ENSACAP00000000053
ENSGALP00000027574	ENSACAP00000003007
ENSGALP00000012535	ENSACAP00000002606
ENSGALP00000022658	ENSACAP00000017556
ENSGALP00000024262	ENSACAP00000010533
ENSGALP00000008684	ENSACAP00000004688
ENSGALP00000004742	ENSACAP00000017112
ENSGALP00000016443	ENSACAP00000014636
ENSGALP00000009309	ENSACAP00000019791
ENSGALP00000024609	ENSACAP00000017696
ENSGALP00000041329	ENSACAP00000004966
ENSGALP00000026714	ENSACAP00000001595
ENSGALP00000014645	ENSACAP00000008952
ENSGALP00000007425	ENSACAP00000014777
ENSGALP00000004899	ENSACAP00000011592
ENSGALP00000009468	ENSACAP00000007645
ENSGALP00000008802	ENSACAP00000002477
ENSGALP00000015220	ENSACAP00000015737
ENSGALP00000001862	ENSACAP00000010507
ENSGALP00000038852	ENSACAP00000018228
ENSGALP00000013862	ENSACAP00000002190
ENSGALP00000016375	ENSACAP00000017486
ENSGALP00000039068	ENSACAP00000008403
ENSGALP00000000686	ENSACAP00000004608
ENSGALP00000040737	ENSACAP00000012806
ENSGALP00000003152	ENSACAP00000009007
ENSGALP00000012914	ENSACAP00000017626
ENSGALP00000000438	ENSACAP00000011987
ENSGALP00000020772	ENSACAP00000008411
ENSGALP00000012540	ENSACAP00000015742
ENSGALP00000014232	ENSACAP00000007338
ENSGALP00000027119	ENSACAP00000000241
ENSGALP00000024885	ENSACAP00000009570
ENSGALP00000024898	ENSACAP00000019518
ENSGALP00000024894	ENSACAP00000009579
ENSGALP00000001718	ENSACAP00000005266
ENSGALP00000040596	ENSACAP00000017779
ENSGALP00000005486	ENSACAP00000005257
ENSGALP00000008685	ENSACAP00000017501
ENSGALP00000024258	ENSACAP00000001182
ENSGALP00000014599	ENSACAP00000015702
ENSGALP00000005084	ENSACAP00000012152
ENSGALP00000021816	ENSACAP00000022765
ENSGALP00000013808	ENSACAP00000011309
ENSGALP00000001947	ENSACAP00000007420
ENSGALP00000025093	ENSACAP00000011886
ENSGALP00000003376	ENSACAP00000007659
ENSGALP00000011541	ENSACAP00000011389
ENSGALP00000019918	ENSACAP00000016318
ENSGALP00000015132	ENSACAP00000022223
ENSGALP00000003008	ENSACAP00000016945
ENSGALP00000036605	ENSACAP00000022122
ENSGALP00000038599	ENSACAP00000010663
ENSGALP00000042187	ENSACAP00000009991
ENSGALP00000007244	ENSACAP00000000458
ENSGALP00000025695	ENSACAP00000003739
ENSGALP00000019831	ENSACAP00000007328
ENSGALP00000036803	ENSACAP00000008970
ENSGALP00000013766	ENSACAP00000005137
ENSGALP00000025794	ENSACAP00000012415
ENSGALP00000007955	ENSACAP00000013247
ENSGALP00000041954	ENSACAP00000015956
ENSGALP00000023619	ENSACAP00000000499
ENSGALP00000013212	ENSACAP00000014174
ENSGALP00000005295	ENSACAP00000008305
ENSGALP00000033423	ENSACAP00000002438
ENSGALP00000014072	ENSACAP00000020635
ENSGALP00000042178	ENSACAP00000013745
ENSGALP00000012232	ENSACAP00000014258
ENSGALP00000032327	ENSACAP00000007530
ENSGALP00000005154	ENSACAP00000017663
ENSGALP00000040762	ENSACAP00000006584
ENSGALP00000025299	ENSACAP00000010097
ENSGALP00000012349	ENSACAP00000006908
ENSGALP00000015832	ENSACAP00000014341
ENSGALP00000004720	ENSACAP00000009805
ENSGALP00000040907	ENSACAP00000006814
ENSGALP00000011573	ENSACAP00000011143
ENSGALP00000025949	ENSACAP00000001447
ENSGALP00000019072	ENSACAP00000002631
ENSGALP00000018376	ENSACAP00000011134
ENSGALP00000023706	ENSACAP00000008867
ENSGALP00000005159	ENSACAP00000011575
ENSGALP00000025996	ENSACAP00000000669
ENSGALP00000039371	ENSACAP00000015515
ENSGALP00000017782	ENSACAP00000014179
ENSGALP00000039853	ENSACAP00000004329
ENSGALP00000016165	ENSACAP00000013085
ENSGALP00000002841	ENSACAP00000017219
ENSGALP00000025280	ENSACAP00000012786
ENSGALP00000043256	ENSACAP00000012157
ENSGALP00000036836	ENSACAP00000017179
ENSGALP00000008011	ENSACAP00000005868
ENSGALP00000001966	ENSACAP00000012426
ENSGALP00000011095	ENSACAP00000015565
ENSGALP00000007779	ENSACAP00000007154
ENSGALP00000014638	ENSACAP00000005851
ENSGALP00000042094	ENSACAP00000017476
ENSGALP00000041616	ENSACAP00000005788
ENSGALP00000035964	ENSACAP00000017714
ENSGALP00000005105	ENSACAP00000006718
ENSGALP00000010434	ENSACAP00000007894
ENSGALP00000013126	ENSACAP00000001912
ENSGALP00000038289	ENSACAP00000005913
ENSGALP00000022471	ENSACAP00000005875
ENSGALP00000025256	ENSACAP00000007647
ENSGALP00000041667	ENSACAP00000005572
ENSGALP00000016543	ENSACAP00000015815
ENSGALP00000015343	ENSACAP00000002216
ENSGALP00000012399	ENSACAP00000007027
ENSGALP00000004639	ENSACAP00000010106
ENSGALP00000041795	ENSACAP00000007219
ENSGALP00000042010	ENSACAP00000013224
ENSGALP00000019896	ENSACAP00000007714
ENSGALP00000011575	ENSACAP00000002819
ENSGALP00000008845	ENSACAP00000005826
ENSGALP00000003147	ENSACAP00000002632
ENSGALP00000019223	ENSACAP00000010441
ENSGALP00000033823	ENSACAP00000014805
ENSGALP00000041743	ENSACAP00000013195
ENSGALP00000010387	ENSACAP00000000073
ENSGALP00000016623	ENSACAP00000006808
ENSGALP00000033461	ENSACAP00000012010
ENSGALP00000022179	ENSACAP00000005202
ENSGALP00000012634	ENSACAP00000012428
ENSGALP00000041946	ENSACAP00000004220
ENSGALP00000043083	ENSACAP00000018271
ENSGALP00000023158	ENSACAP00000014368
ENSGALP00000003993	ENSACAP00000006159
ENSGALP00000041190	ENSACAP00000013384
ENSGALP00000038179	ENSACAP00000014210
ENSGALP00000014119	ENSACAP00000023043
ENSGALP00000039475	ENSACAP00000015417
ENSGALP00000016759	ENSACAP00000014439
ENSGALP00000000490	ENSACAP00000003915
ENSGALP00000010627	ENSACAP00000009373
ENSGALP00000000418	ENSACAP00000003597
ENSGALP00000026538	ENSACAP00000010280
ENSGALP00000000792	ENSACAP00000000838
ENSGALP00000006255	ENSACAP00000012197
ENSGALP00000010746	ENSACAP00000002742
ENSGALP00000009895	ENSACAP00000016921
ENSGALP00000023914	ENSACAP00000001671
ENSGALP00000025345	ENSACAP00000022324
ENSGALP00000030879	ENSACAP00000011375
ENSGALP00000038018	ENSACAP00000006692
ENSGALP00000000701	ENSACAP00000007941
ENSGALP00000006488	ENSACAP00000021732
ENSGALP00000016655	ENSACAP00000006620
ENSGALP00000031243	ENSACAP00000011670
ENSGALP00000015907	ENSACAP00000006016
ENSGALP00000025637	ENSACAP00000008386
ENSGALP00000019900	ENSACAP00000007741
ENSGALP00000005755	ENSACAP00000000332
ENSGALP00000006638	ENSACAP00000012949
ENSGALP00000006719	ENSACAP00000012891
ENSGALP00000007297	ENSACAP00000016042
ENSGALP00000018361	ENSACAP00000015060
ENSGALP00000016008	ENSACAP00000003322
ENSGALP00000039908	ENSACAP00000003407
ENSGALP00000011167	ENSACAP00000014603
ENSGALP00000016511	ENSACAP00000014414
ENSGALP00000036900	ENSACAP00000018929
ENSGALP00000043460	ENSACAP00000010559
ENSGALP00000015298	ENSACAP00000015463
ENSGALP00000001820	ENSACAP00000001038
ENSGALP00000001861	ENSACAP00000003125
ENSGALP00000024636	ENSACAP00000011293
ENSGALP00000013230	ENSACAP00000007007
ENSGALP00000001306	ENSACAP00000016818
ENSGALP00000010558	ENSACAP00000022031
ENSGALP00000016878	ENSACAP00000013091
ENSGALP00000039433	ENSACAP00000020759
ENSGALP00000020304	ENSACAP00000015580
ENSGALP00000028002	ENSACAP00000015210
ENSGALP00000003942	ENSACAP00000008969
ENSGALP00000010315	ENSACAP00000016005
ENSGALP00000026123	ENSACAP00000017656
ENSGALP00000026509	ENSACAP00000011086
ENSGALP00000038038	ENSACAP00000014735
ENSGALP00000016092	ENSACAP00000000961
ENSGALP00000015034	ENSACAP00000015659
ENSGALP00000014144	ENSACAP00000006938
ENSGALP00000013316	ENSACAP00000016653
ENSGALP00000013312	ENSACAP00000016620
ENSGALP00000025658	ENSACAP00000008418
ENSGALP00000017419	ENSACAP00000005880
ENSGALP00000014727	ENSACAP00000019008
ENSGALP00000008333	ENSACAP00000017504
ENSGALP00000042753	ENSACAP00000007523
ENSGALP00000005929	ENSACAP00000015500
ENSGALP00000022155	ENSACAP00000006158
ENSGALP00000017404	ENSACAP00000013012
ENSGALP00000040980	ENSACAP00000000293
ENSGALP00000024116	ENSACAP00000008133
ENSGALP00000013987	ENSACAP00000003589
ENSGALP00000032036	ENSACAP00000007155
ENSGALP00000004439	ENSACAP00000014587
ENSGALP00000006317	ENSACAP00000003932
ENSGALP00000010254	ENSACAP00000000379
ENSGALP00000015550	ENSACAP00000000267
ENSGALP00000015440	ENSACAP00000001448
ENSGALP00000024775	ENSACAP00000005579
ENSGALP00000035995	ENSACAP00000006748
ENSGALP00000010754	ENSACAP00000009712
ENSGALP00000025542	ENSACAP00000017126
ENSGALP00000000558	ENSACAP00000016616
ENSGALP00000015569	ENSACAP00000016308
ENSGALP00000041643	ENSACAP00000011741
ENSGALP00000005542	ENSACAP00000013120
ENSGALP00000005911	ENSACAP00000018517
ENSGALP00000021309	ENSACAP00000011730
ENSGALP00000038677	ENSACAP00000002053
ENSGALP00000031103	ENSACAP00000001574
ENSGALP00000033347	ENSACAP00000020361
ENSGALP00000042863	ENSACAP00000023034
ENSGALP00000007758	ENSACAP00000013359
ENSGALP00000012991	ENSACAP00000015296
ENSGALP00000007586	ENSACAP00000000960
ENSGALP00000017248	ENSACAP00000001253
ENSGALP00000016081	ENSACAP00000015765
ENSGALP00000008657	ENSACAP00000006080
ENSGALP00000034943	ENSACAP00000001578
ENSGALP00000029144	ENSACAP00000004214
ENSGALP00000026367	ENSACAP00000009400
ENSGALP00000026389	ENSACAP00000009203
ENSGALP00000041334	ENSACAP00000011192
ENSGALP00000014166	ENSACAP00000004469
ENSGALP00000014164	ENSACAP00000018039
ENSGALP00000023927	ENSACAP00000010484
ENSGALP00000038374	ENSACAP00000008682
ENSGALP00000026339	ENSACAP00000007347
ENSGALP00000026940	ENSACAP00000013267
ENSGALP00000039731	ENSACAP00000012980
ENSGALP00000026662	ENSACAP00000016751
ENSGALP00000042770	ENSACAP00000016753
ENSGALP00000040597	ENSACAP00000011274
ENSGALP00000043184	ENSACAP00000016466
ENSGALP00000019827	ENSACAP00000019958
ENSGALP00000008955	ENSACAP00000011840
ENSGALP00000006931	ENSACAP00000009903
ENSGALP00000027789	ENSACAP00000014374
ENSGALP00000036948	ENSACAP00000016485
ENSGALP00000012815	ENSACAP00000018247
ENSGALP00000008453	ENSACAP00000003336
ENSGALP00000013267	ENSACAP00000003049
ENSGALP00000011170	ENSACAP00000013715
ENSGALP00000017682	ENSACAP00000009895
ENSGALP00000032783	ENSACAP00000015439
ENSGALP00000010405	ENSACAP00000009871
ENSGALP00000011051	ENSACAP00000019684
ENSGALP00000035437	ENSACAP00000014667
ENSGALP00000015600	ENSACAP00000002933
ENSGALP00000024514	ENSACAP00000010353
ENSGALP00000006980	ENSACAP00000010296
ENSGALP00000002643	ENSACAP00000015944
ENSGALP00000019656	ENSACAP00000007209
ENSGALP00000009774	ENSACAP00000011749
ENSGALP00000017861	ENSACAP00000013249
ENSGALP00000002668	ENSACAP00000015851
ENSGALP00000019871	ENSACAP00000002473
ENSGALP00000002767	ENSACAP00000021035
ENSGALP00000003253	ENSACAP00000005926
ENSGALP00000009383	ENSACAP00000007298
ENSGALP00000040651	ENSACAP00000013879
ENSGALP00000018216	ENSACAP00000000936
ENSGALP00000032659	ENSACAP00000016986
ENSGALP00000024072	ENSACAP00000008495
ENSGALP00000039162	ENSACAP00000016460
ENSGALP00000025193	ENSACAP00000012836
ENSGALP00000017129	ENSACAP00000008089
ENSGALP00000005856	ENSACAP00000014986
ENSGALP00000007999	ENSACAP00000008448
ENSGALP00000001390	ENSACAP00000003264
ENSGALP00000024849	ENSACAP00000022442
ENSGALP00000040785	ENSACAP00000015467
ENSGALP00000027812	ENSACAP00000014741
ENSGALP00000035733	ENSACAP00000002600
ENSGALP00000037537	ENSACAP00000011189
ENSGALP00000007067	ENSACAP00000014204
ENSGALP00000007744	ENSACAP00000018501
ENSGALP00000011314	ENSACAP00000021481
ENSGALP00000003296	ENSACAP00000015661
ENSGALP00000038883	ENSACAP00000006020
ENSGALP00000041545	ENSACAP00000013847
ENSGALP00000026603	ENSACAP00000011677
ENSGALP00000013381	ENSACAP00000003114
ENSGALP00000022861	ENSACAP00000015756
ENSGALP00000004423	ENSACAP00000015599
ENSGALP00000017600	ENSACAP00000012122
ENSGALP00000017243	ENSACAP00000023392
ENSGALP00000025477	ENSACAP00000015176
ENSGALP00000004775	ENSACAP00000003583
ENSGALP00000019596	ENSACAP00000005286
ENSGALP00000040936	ENSACAP00000017212
ENSGALP00000011192	ENSACAP00000015232
ENSGALP00000005601	ENSACAP00000001831
ENSGALP00000020051	ENSACAP00000008324
ENSGALP00000019837	ENSACAP00000015451
ENSGALP00000043385	ENSACAP00000009071
ENSGALP00000004030	ENSACAP00000003352
ENSGALP00000004234	ENSACAP00000001825
ENSGALP00000036889	ENSACAP00000015252
ENSGALP00000019086	ENSACAP00000002708
ENSGALP00000020041	ENSACAP00000012527
ENSGALP00000039533	ENSACAP00000009938
ENSGALP00000043172	ENSACAP00000017815
ENSGALP00000014887	ENSACAP00000009062
ENSGALP00000013528	ENSACAP00000012247
ENSGALP00000004936	ENSACAP00000008255
ENSGALP00000007663	ENSACAP00000002602
ENSGALP00000023820	ENSACAP00000015633
ENSGALP00000023822	ENSACAP00000016070
ENSGALP00000033857	ENSACAP00000000537
ENSGALP00000024272	ENSACAP00000004499
ENSGALP00000025661	ENSACAP00000008329
ENSGALP00000042784	ENSACAP00000006795
ENSGALP00000041562	ENSACAP00000015278
ENSGALP00000032290	ENSACAP00000011055
ENSGALP00000031203	ENSACAP00000002685
ENSGALP00000024517	ENSACAP00000006709
ENSGALP00000026672	ENSACAP00000008824
ENSGALP00000020806	ENSACAP00000016371
ENSGALP00000000194	ENSACAP00000004503
ENSGALP00000027828	ENSACAP00000000977
ENSGALP00000014813	ENSACAP00000013007
ENSGALP00000024100	ENSACAP00000011294
ENSGALP00000039251	ENSACAP00000011348
ENSGALP00000026702	ENSACAP00000001870
ENSGALP00000000160	ENSACAP00000014073
ENSGALP00000031563	ENSACAP00000005624
ENSGALP00000032099	ENSACAP00000022544
ENSGALP00000007158	ENSACAP00000014494
ENSGALP00000041017	ENSACAP00000022340
ENSGALP00000041645	ENSACAP00000020541
ENSGALP00000016303	ENSACAP00000019240
ENSGALP00000010240	ENSACAP00000009145
ENSGALP00000015978	ENSACAP00000000984
ENSGALP00000005791	ENSACAP00000014063
ENSGALP00000023303	ENSACAP00000005993
ENSGALP00000042674	ENSACAP00000008112
ENSGALP00000001903	ENSACAP00000015449
ENSGALP00000011809	ENSACAP00000004057
ENSGALP00000017193	ENSACAP00000008399
ENSGALP00000011618	ENSACAP00000008131
ENSGALP00000004508	ENSACAP00000014961
ENSGALP00000018139	ENSACAP00000006995
ENSGALP00000032623	ENSACAP00000011308
ENSGALP00000007263	ENSACAP00000016172
ENSGALP00000025120	ENSACAP00000014888
ENSGALP00000026768	ENSACAP00000000770
ENSGALP00000010621	ENSACAP00000008545
ENSGALP00000024806	ENSACAP00000017718
ENSGALP00000017717	ENSACAP00000013910
ENSGALP00000041389	ENSACAP00000011484
ENSGALP00000003242	ENSACAP00000002967
ENSGALP00000009070	ENSACAP00000008791
ENSGALP00000001016	ENSACAP00000012319
ENSGALP00000010066	ENSACAP00000013710
ENSGALP00000027554	ENSACAP00000009463
ENSGALP00000040780	ENSACAP00000017131
ENSGALP00000005695	ENSACAP00000011839
ENSGALP00000011232	ENSACAP00000008104
ENSGALP00000040387	ENSACAP00000008819
ENSGALP00000010012	ENSACAP00000011187
ENSGALP00000020984	ENSACAP00000017311
ENSGALP00000013824	ENSACAP00000009515
ENSGALP00000028981	ENSACAP00000016946
ENSGALP00000011458	ENSACAP00000000957
ENSGALP00000021770	ENSACAP00000000557
ENSGALP00000040051	ENSACAP00000006312
ENSGALP00000023872	ENSACAP00000016469
ENSGALP00000009653	ENSACAP00000004662
ENSGALP00000005096	ENSACAP00000012859
ENSGALP00000039922	ENSACAP00000003472
ENSGALP00000031100	ENSACAP00000001246
ENSGALP00000010786	ENSACAP00000007643
ENSGALP00000026633	ENSACAP00000008516
ENSGALP00000025929	ENSACAP00000008009
ENSGALP00000018561	ENSACAP00000002636
ENSGALP00000026599	ENSACAP00000019516
ENSGALP00000011572	ENSACAP00000008364
ENSGALP00000025563	ENSACAP00000004649
ENSGALP00000012999	ENSACAP00000015369
ENSGALP00000035999	ENSACAP00000017594
ENSGALP00000011768	ENSACAP00000006594
ENSGALP00000004246	ENSACAP00000014580
ENSGALP00000041763	ENSACAP00000001255
ENSGALP00000037475	ENSACAP00000009514
ENSGALP00000003126	ENSACAP00000016992
ENSGALP00000001030	ENSACAP00000017397
ENSGALP00000020204	ENSACAP00000006556
ENSGALP00000040587	ENSACAP00000003289
ENSGALP00000021838	ENSACAP00000012450
ENSGALP00000020932	ENSACAP00000010785
ENSGALP00000007982	ENSACAP00000013096
ENSGALP00000013683	ENSACAP00000005404
ENSGALP00000009042	ENSACAP00000008803
ENSGALP00000027611	ENSACAP00000002786
ENSGALP00000022180	ENSACAP00000006035
ENSGALP00000026733	ENSACAP00000001468
ENSGALP00000036695	ENSACAP00000011958
ENSGALP00000037232	ENSACAP00000009195
ENSGALP00000028857	ENSACAP00000001761
ENSGALP00000003546	ENSACAP00000014963
ENSGALP00000005812	ENSACAP00000009047
ENSGALP00000024466	ENSACAP00000010030
ENSGALP00000025213	ENSACAP00000005130
ENSGALP00000032493	ENSACAP00000006130
ENSGALP00000041907	ENSACAP00000005830
ENSGALP00000037978	ENSACAP00000002374
ENSGALP00000041835	ENSACAP00000008018
ENSGALP00000037439	ENSACAP00000012696
ENSGALP00000008824	ENSACAP00000014814
ENSGALP00000035658	ENSACAP00000002063
ENSGALP00000003954	ENSACAP00000013130
ENSGALP00000000999	ENSACAP00000003771
ENSGALP00000008530	ENSACAP00000010109
ENSGALP00000015333	ENSACAP00000016750
ENSGALP00000014623	ENSACAP00000009618
ENSGALP00000040240	ENSACAP00000015308
ENSGALP00000036444	ENSACAP00000001532
ENSGALP00000026501	ENSACAP00000000317
ENSGALP00000023902	ENSACAP00000009031
ENSGALP00000025196	ENSACAP00000017133
ENSGALP00000008724	ENSACAP00000003841
ENSGALP00000014155	ENSACAP00000012771
ENSGALP00000022017	ENSACAP00000016060
ENSGALP00000014175	ENSACAP00000018066
ENSGALP00000041896	ENSACAP00000003869
ENSGALP00000007631	ENSACAP00000001106
ENSGALP00000004095	ENSACAP00000013063
ENSGALP00000023600	ENSACAP00000007441
ENSGALP00000008499	ENSACAP00000003479
ENSGALP00000010965	ENSACAP00000012969
ENSGALP00000021401	ENSACAP00000006667
ENSGALP00000011221	ENSACAP00000006180
ENSGALP00000018686	ENSACAP00000004543
ENSGALP00000019932	ENSACAP00000001956
ENSGALP00000019608	ENSACAP00000022146
ENSGALP00000043251	ENSACAP00000013861
ENSGALP00000026179	ENSACAP00000014647
ENSGALP00000003359	ENSACAP00000006068
ENSGALP00000002590	ENSACAP00000012201
ENSGALP00000018799	ENSACAP00000009980
ENSGALP00000042254	ENSACAP00000011957
ENSGALP00000018798	ENSACAP00000017380
ENSGALP00000018109	ENSACAP00000007068
ENSGALP00000002315	ENSACAP00000006207
ENSGALP00000026378	ENSACAP00000005659
ENSGALP00000009531	ENSACAP00000006146
ENSGALP00000024567	ENSACAP00000017685
ENSGALP00000009155	ENSACAP00000020674
ENSGALP00000041987	ENSACAP00000009403
ENSGALP00000043009	ENSACAP00000001011
ENSGALP00000016852	ENSACAP00000022986
ENSGALP00000034906	ENSACAP00000023242
ENSGALP00000009571	ENSACAP00000016028
ENSGALP00000042484	ENSACAP00000012748
ENSGALP00000015396	ENSACAP00000016873
ENSGALP00000020284	ENSACAP00000006458
ENSGALP00000006680	ENSACAP00000022750
ENSGALP00000016523	ENSACAP00000014598
ENSGALP00000019318	ENSACAP00000003397
ENSGALP00000012171	ENSACAP00000001635
ENSGALP00000037522	ENSACAP00000001558
ENSGALP00000043297	ENSACAP00000016099
ENSGALP00000017191	ENSACAP00000017164
ENSGALP00000014787	ENSACAP00000014074
ENSGALP00000017195	ENSACAP00000017177
ENSGALP00000014283	ENSACAP00000009970
ENSGALP00000018176	ENSACAP00000002410
ENSGALP00000023510	ENSACAP00000003764
ENSGALP00000019684	ENSACAP00000017386
ENSGALP00000018939	ENSACAP00000013095
ENSGALP00000000400	ENSACAP00000003546
ENSGALP00000010605	ENSACAP00000009483
ENSGALP00000024104	ENSACAP00000011263
ENSGALP00000021529	ENSACAP00000002178
ENSGALP00000041392	ENSACAP00000012773
ENSGALP00000025762	ENSACAP00000005045
ENSGALP00000041784	ENSACAP00000017581
ENSGALP00000000503	ENSACAP00000017866
ENSGALP00000007890	ENSACAP00000020680
ENSGALP00000004398	ENSACAP00000010845
ENSGALP00000000885	ENSACAP00000017065
ENSGALP00000040383	ENSACAP00000021596
ENSGALP00000041005	ENSACAP00000009943
ENSGALP00000003616	ENSACAP00000015119
ENSGALP00000016266	ENSACAP00000002287
ENSGALP00000016189	ENSACAP00000013146
ENSGALP00000041524	ENSACAP00000015169
ENSGALP00000009976	ENSACAP00000000050
ENSGALP00000010189	ENSACAP00000003711
ENSGALP00000038510	ENSACAP00000010893
ENSGALP00000014509	ENSACAP00000006309
ENSGALP00000021127	ENSACAP00000000038
ENSGALP00000009867	ENSACAP00000011974
ENSGALP00000038436	ENSACAP00000000912
ENSGALP00000043390	ENSACAP00000008907
ENSGALP00000001635	ENSACAP00000017468
ENSGALP00000036138	ENSACAP00000022199
ENSGALP00000006353	ENSACAP00000010221
ENSGALP00000015756	ENSACAP00000013739
ENSGALP00000010880	ENSACAP00000013626
ENSGALP00000024765	ENSACAP00000014843
ENSGALP00000026259	ENSACAP00000010164
ENSGALP00000039774	ENSACAP00000019520
[truncated: 8,991 more rows]
