# Supplementary material for: Reconstruction of proto-vertebrate, proto-cyclostome and proto-gnathostome genomes provides new insights into early vertebrate evolution
Source: Nat Commun. 2021 Jul 23;12:4489. doi: 10.1038/s41467-021-24573-z (PMC8302630; doi:10.1038/s41467-021-24573-z)
Supplement: Supplementary file 4 — Supplementary Data 1 [file 41467_2021_24573_MOESM4_ESM.zip › SuppData1/orthologs/CHICK-BRAFL.txt]

ENSGALP00000038461	fgenesh2_pg.scaffold_351000043
ENSGALP00000024751	fgenesh2_pg.scaffold_352000001
ENSGALP00000024874	fgenesh2_pg.scaffold_352000005
ENSGALP00000027468	fgenesh2_pg.scaffold_353000014
ENSGALP00000009066	fgenesh2_pg.scaffold_353000019
ENSGALP00000041283	fgenesh2_pg.scaffold_353000019
ENSGALP00000015219	fgenesh2_pg.scaffold_353000041
ENSGALP00000024658	fgenesh2_pg.scaffold_355000001
ENSGALP00000013682	fgenesh2_pg.scaffold_355000016
ENSGALP00000007576	fgenesh2_pg.scaffold_355000037
ENSGALP00000022076	fgenesh2_pg.scaffold_355000054
ENSGALP00000041688	fgenesh2_pg.scaffold_357000004
ENSGALP00000018742	fgenesh2_pg.scaffold_357000018
ENSGALP00000042423	fgenesh2_pg.scaffold_358000032
ENSGALP00000027374	fgenesh2_pg.scaffold_359000018
ENSGALP00000001839	fgenesh2_pg.scaffold_359000028
ENSGALP00000017327	fgenesh2_pg.scaffold_359000049
ENSGALP00000004854	fgenesh2_pg.scaffold_360000041
ENSGALP00000025970	fgenesh2_pg.scaffold_360000052
ENSGALP00000007125	fgenesh2_pg.scaffold_361000015
ENSGALP00000038158	fgenesh2_pg.scaffold_361000021
ENSGALP00000035708	fgenesh2_pg.scaffold_361000021
ENSGALP00000043065	fgenesh2_pg.scaffold_361000032
ENSGALP00000010136	fgenesh2_pg.scaffold_361000038
ENSGALP00000024602	fgenesh2_pg.scaffold_362000008
ENSGALP00000020510	fgenesh2_pg.scaffold_363000007
ENSGALP00000037985	fgenesh2_pg.scaffold_363000011
ENSGALP00000032946	fgenesh2_pg.scaffold_363000022
ENSGALP00000013126	fgenesh2_pg.scaffold_363000036
ENSGALP00000024862	fgenesh2_pg.scaffold_364000023
ENSGALP00000041320	fgenesh2_pg.scaffold_364000027
ENSGALP00000030606	fgenesh2_pg.scaffold_364000030
ENSGALP00000043400	fgenesh2_pg.scaffold_364000050
ENSGALP00000011863	fgenesh2_pg.scaffold_364000053
ENSGALP00000004524	fgenesh2_pg.scaffold_365000002
ENSGALP00000042113	fgenesh2_pg.scaffold_365000027
ENSGALP00000028982	fgenesh2_pg.scaffold_367000002
ENSGALP00000037682	fgenesh2_pg.scaffold_367000018
ENSGALP00000004545	fgenesh2_pg.scaffold_367000027
ENSGALP00000004707	fgenesh2_pg.scaffold_369000015
ENSGALP00000025280	fgenesh2_pg.scaffold_371000007
ENSGALP00000018565	fgenesh2_pg.scaffold_371000020
ENSGALP00000019882	fgenesh2_pg.scaffold_371000045
ENSGALP00000026566	fgenesh2_pg.scaffold_371000045
ENSGALP00000012915	fgenesh2_pg.scaffold_371000053
ENSGALP00000016165	fgenesh2_pg.scaffold_371000061
ENSGALP00000024190	fgenesh2_pg.scaffold_372000006
ENSGALP00000041107	fgenesh2_pg.scaffold_373000026
ENSGALP00000018109	fgenesh2_pg.scaffold_374000029
ENSGALP00000002315	fgenesh2_pg.scaffold_374000029
ENSGALP00000007890	fgenesh2_pg.scaffold_374000042
ENSGALP00000004398	fgenesh2_pg.scaffold_374000042
ENSGALP00000022778	fgenesh2_pg.scaffold_375000002
ENSGALP00000039313	fgenesh2_pg.scaffold_375000019
ENSGALP00000039334	fgenesh2_pg.scaffold_376000007
ENSGALP00000040508	fgenesh2_pg.scaffold_376000054
ENSGALP00000020171	fgenesh2_pg.scaffold_376000057
ENSGALP00000043426	fgenesh2_pg.scaffold_377000001
ENSGALP00000024966	fgenesh2_pg.scaffold_377000020
ENSGALP00000026863	fgenesh2_pg.scaffold_377000035
ENSGALP00000017601	fgenesh2_pg.scaffold_378000028
ENSGALP00000016038	fgenesh2_pg.scaffold_378000047
ENSGALP00000036053	fgenesh2_pg.scaffold_379000006
ENSGALP00000026524	fgenesh2_pg.scaffold_379000013
ENSGALP00000013090	fgenesh2_pg.scaffold_379000018
ENSGALP00000024183	fgenesh2_pg.scaffold_380000008
ENSGALP00000026687	fgenesh2_pg.scaffold_380000036
ENSGALP00000036997	fgenesh2_pg.scaffold_380000036
ENSGALP00000043101	fgenesh2_pg.scaffold_381000020
ENSGALP00000005229	fgenesh2_pg.scaffold_381000020
ENSGALP00000005219	fgenesh2_pg.scaffold_381000021
ENSGALP00000042167	fgenesh2_pg.scaffold_381000034
ENSGALP00000024611	fgenesh2_pg.scaffold_382000006
ENSGALP00000012144	fgenesh2_pg.scaffold_382000007
ENSGALP00000022186	fgenesh2_pg.scaffold_382000022
ENSGALP00000042445	fgenesh2_pg.scaffold_382000045
ENSGALP00000000541	fgenesh2_pg.scaffold_383000011
ENSGALP00000021053	fgenesh2_pg.scaffold_383000020
ENSGALP00000042595	fgenesh2_pg.scaffold_384000004
ENSGALP00000015257	fgenesh2_pg.scaffold_384000024
ENSGALP00000004048	fgenesh2_pg.scaffold_384000024
ENSGALP00000007042	fgenesh2_pg.scaffold_384000039
ENSGALP00000015844	fgenesh2_pg.scaffold_384000041
ENSGALP00000006654	fgenesh2_pg.scaffold_384000041
ENSGALP00000035062	fgenesh2_pg.scaffold_385000013
ENSGALP00000001014	fgenesh2_pg.scaffold_385000014
ENSGALP00000025846	fgenesh2_pg.scaffold_385000017
ENSGALP00000020367	fgenesh2_pg.scaffold_386000031
ENSGALP00000025956	fgenesh2_pg.scaffold_386000031
ENSGALP00000036802	fgenesh2_pg.scaffold_386000031
ENSGALP00000009799	fgenesh2_pg.scaffold_386000031
ENSGALP00000043333	fgenesh2_pg.scaffold_386000031
ENSGALP00000034553	fgenesh2_pg.scaffold_386000032
ENSGALP00000022844	fgenesh2_pg.scaffold_386000033
ENSGALP00000039638	fgenesh2_pg.scaffold_386000033
ENSGALP00000034250	fgenesh2_pg.scaffold_388000032
ENSGALP00000022151	fgenesh2_pg.scaffold_388000033
ENSGALP00000025623	fgenesh2_pg.scaffold_389000024
ENSGALP00000003056	fgenesh2_pg.scaffold_391000010
ENSGALP00000025008	fgenesh2_pg.scaffold_391000010
ENSGALP00000005928	fgenesh2_pg.scaffold_391000023
ENSGALP00000006915	fgenesh2_pg.scaffold_391000033
ENSGALP00000025857	fgenesh2_pg.scaffold_391000033
ENSGALP00000002153	fgenesh2_pg.scaffold_393000027
ENSGALP00000039939	fgenesh2_pg.scaffold_394000030
ENSGALP00000034153	fgenesh2_pg.scaffold_394000039
ENSGALP00000018506	fgenesh2_pg.scaffold_395000037
ENSGALP00000018698	fgenesh2_pg.scaffold_396000027
ENSGALP00000030175	fgenesh2_pg.scaffold_396000027
ENSGALP00000024989	fgenesh2_pg.scaffold_398000059
ENSGALP00000000617	fgenesh2_pg.scaffold_399000031
ENSGALP00000020593	fgenesh2_pg.scaffold_400000010
ENSGALP00000041783	fgenesh2_pg.scaffold_400000012
ENSGALP00000006783	fgenesh2_pg.scaffold_400000031
ENSGALP00000017983	fgenesh2_pg.scaffold_402000006
ENSGALP00000017982	fgenesh2_pg.scaffold_402000006
ENSGALP00000001565	fgenesh2_pg.scaffold_402000021
ENSGALP00000006782	fgenesh2_pg.scaffold_402000028
ENSGALP00000033627	fgenesh2_pg.scaffold_403000003
ENSGALP00000014645	fgenesh2_pg.scaffold_403000022
ENSGALP00000032172	fgenesh2_pg.scaffold_403000023
ENSGALP00000041485	fgenesh2_pg.scaffold_403000023
ENSGALP00000041496	fgenesh2_pg.scaffold_403000023
ENSGALP00000025340	fgenesh2_pg.scaffold_403000025
ENSGALP00000012089	fgenesh2_pg.scaffold_405000003
ENSGALP00000041276	fgenesh2_pg.scaffold_406000006
ENSGALP00000002656	fgenesh2_pg.scaffold_406000014
ENSGALP00000011138	fgenesh2_pg.scaffold_406000028
ENSGALP00000017413	fgenesh2_pg.scaffold_407000028
ENSGALP00000041247	fgenesh2_pg.scaffold_409000002
ENSGALP00000016315	fgenesh2_pg.scaffold_410000005
ENSGALP00000033649	fgenesh2_pg.scaffold_410000008
ENSGALP00000003389	fgenesh2_pg.scaffold_410000031
ENSGALP00000014341	fgenesh2_pg.scaffold_411000041
ENSGALP00000017542	fgenesh2_pg.scaffold_412000032
ENSGALP00000016878	fgenesh2_pg.scaffold_413000015
ENSGALP00000002817	fgenesh2_pg.scaffold_413000015
ENSGALP00000014393	fgenesh2_pg.scaffold_413000023
ENSGALP00000002333	fgenesh2_pg.scaffold_413000024
ENSGALP00000012810	fgenesh2_pg.scaffold_414000003
ENSGALP00000042242	fgenesh2_pg.scaffold_414000018
ENSGALP00000016232	fgenesh2_pg.scaffold_414000023
ENSGALP00000010548	fgenesh2_pg.scaffold_415000003
ENSGALP00000012460	fgenesh2_pg.scaffold_415000039
ENSGALP00000006673	fgenesh2_pg.scaffold_416000004
ENSGALP00000032209	fgenesh2_pg.scaffold_416000027
ENSGALP00000000558	fgenesh2_pg.scaffold_417000011
ENSGALP00000037524	fgenesh2_pg.scaffold_417000012
ENSGALP00000010080	fgenesh2_pg.scaffold_417000012
ENSGALP00000022030	fgenesh2_pg.scaffold_418000016
ENSGALP00000025561	fgenesh2_pg.scaffold_418000024
ENSGALP00000007182	fgenesh2_pg.scaffold_421000002
ENSGALP00000023557	fgenesh2_pg.scaffold_421000008
ENSGALP00000006987	fgenesh2_pg.scaffold_421000017
ENSGALP00000025270	fgenesh2_pg.scaffold_421000019
ENSGALP00000023595	fgenesh2_pg.scaffold_421000023
ENSGALP00000021484	fgenesh2_pg.scaffold_422000008
ENSGALP00000034621	fgenesh2_pg.scaffold_422000020
ENSGALP00000011266	fgenesh2_pg.scaffold_422000031
ENSGALP00000001944	fgenesh2_pg.scaffold_423000012
ENSGALP00000008117	fgenesh2_pg.scaffold_423000012
ENSGALP00000031071	fgenesh2_pg.scaffold_423000016
ENSGALP00000028073	fgenesh2_pg.scaffold_423000017
ENSGALP00000042342	fgenesh2_pg.scaffold_423000025
ENSGALP00000013802	fgenesh2_pg.scaffold_425000008
ENSGALP00000027300	fgenesh2_pg.scaffold_426000022
ENSGALP00000013509	fgenesh2_pg.scaffold_426000048
ENSGALP00000033098	fgenesh2_pg.scaffold_427000017
ENSGALP00000039399	fgenesh2_pg.scaffold_428000009
ENSGALP00000027964	fgenesh2_pg.scaffold_429000008
ENSGALP00000020947	fgenesh2_pg.scaffold_429000016
ENSGALP00000010335	fgenesh2_pg.scaffold_430000006
ENSGALP00000001923	fgenesh2_pg.scaffold_432000042
ENSGALP00000008589	fgenesh2_pg.scaffold_433000013
ENSGALP00000015801	fgenesh2_pg.scaffold_434000033
ENSGALP00000017938	fgenesh2_pg.scaffold_435000006
ENSGALP00000015830	fgenesh2_pg.scaffold_435000031
ENSGALP00000007663	fgenesh2_pg.scaffold_436000014
ENSGALP00000000594	fgenesh2_pg.scaffold_436000015
ENSGALP00000016490	fgenesh2_pg.scaffold_436000040
ENSGALP00000017037	fgenesh2_pg.scaffold_437000002
ENSGALP00000008694	fgenesh2_pg.scaffold_437000014
ENSGALP00000003823	fgenesh2_pg.scaffold_438000005
ENSGALP00000039538	fgenesh2_pg.scaffold_438000005
ENSGALP00000041629	fgenesh2_pg.scaffold_438000005
ENSGALP00000039526	fgenesh2_pg.scaffold_438000005
ENSGALP00000041805	fgenesh2_pg.scaffold_438000005
ENSGALP00000017210	fgenesh2_pg.scaffold_438000009
ENSGALP00000004106	fgenesh2_pg.scaffold_439000005
ENSGALP00000030509	fgenesh2_pg.scaffold_439000015
ENSGALP00000000894	fgenesh2_pg.scaffold_439000020
ENSGALP00000026790	fgenesh2_pg.scaffold_439000027
ENSGALP00000001366	fgenesh2_pg.scaffold_440000010
ENSGALP00000011210	fgenesh2_pg.scaffold_442000010
ENSGALP00000037960	fgenesh2_pg.scaffold_442000012
ENSGALP00000020421	fgenesh2_pg.scaffold_442000051
ENSGALP00000033190	fgenesh2_pg.scaffold_442000053
ENSGALP00000004490	fgenesh2_pg.scaffold_443000004
ENSGALP00000042554	fgenesh2_pg.scaffold_445000011
ENSGALP00000017221	fgenesh2_pg.scaffold_446000010
ENSGALP00000017349	fgenesh2_pg.scaffold_446000018
ENSGALP00000017880	fgenesh2_pg.scaffold_446000029
ENSGALP00000004536	fgenesh2_pg.scaffold_447000005
ENSGALP00000000107	fgenesh2_pg.scaffold_447000026
ENSGALP00000020790	fgenesh2_pg.scaffold_448000007
ENSGALP00000031442	fgenesh2_pg.scaffold_449000021
ENSGALP00000004750	fgenesh2_pg.scaffold_450000016
ENSGALP00000024774	fgenesh2_pg.scaffold_450000016
ENSGALP00000015122	fgenesh2_pg.scaffold_450000016
ENSGALP00000003813	fgenesh2_pg.scaffold_450000022
ENSGALP00000004735	fgenesh2_pg.scaffold_450000023
ENSGALP00000007997	fgenesh2_pg.scaffold_451000018
ENSGALP00000028961	fgenesh2_pg.scaffold_451000018
ENSGALP00000035930	fgenesh2_pg.scaffold_451000023
ENSGALP00000027119	fgenesh2_pg.scaffold_451000028
ENSGALP00000040783	fgenesh2_pg.scaffold_452000028
ENSGALP00000011886	fgenesh2_pg.scaffold_452000029
ENSGALP00000004991	fgenesh2_pg.scaffold_452000036
ENSGALP00000042647	fgenesh2_pg.scaffold_452000039
ENSGALP00000043179	fgenesh2_pg.scaffold_452000042
ENSGALP00000003663	fgenesh2_pg.scaffold_453000017
ENSGALP00000005856	fgenesh2_pg.scaffold_454000007
ENSGALP00000008696	fgenesh2_pg.scaffold_454000010
ENSGALP00000032727	fgenesh2_pg.scaffold_455000014
ENSGALP00000013010	fgenesh2_pg.scaffold_457000007
ENSGALP00000024947	fgenesh2_pg.scaffold_458000006
ENSGALP00000029812	fgenesh2_pg.scaffold_458000006
ENSGALP00000027934	fgenesh2_pg.scaffold_458000013
ENSGALP00000015450	fgenesh2_pg.scaffold_458000014
ENSGALP00000042495	fgenesh2_pg.scaffold_458000015
ENSGALP00000001499	fgenesh2_pg.scaffold_458000016
ENSGALP00000014476	fgenesh2_pg.scaffold_458000017
ENSGALP00000008899	fgenesh2_pg.scaffold_458000024
ENSGALP00000024470	fgenesh2_pg.scaffold_459000002
ENSGALP00000032152	fgenesh2_pg.scaffold_459000008
ENSGALP00000034396	fgenesh2_pg.scaffold_459000028
ENSGALP00000008547	fgenesh2_pg.scaffold_459000031
ENSGALP00000015448	fgenesh2_pg.scaffold_459000040
ENSGALP00000040666	fgenesh2_pg.scaffold_460000014
ENSGALP00000031462	fgenesh2_pg.scaffold_460000017
ENSGALP00000023279	fgenesh2_pg.scaffold_463000016
ENSGALP00000038611	fgenesh2_pg.scaffold_463000018
ENSGALP00000042675	fgenesh2_pg.scaffold_463000026
ENSGALP00000000206	fgenesh2_pg.scaffold_463000032
ENSGALP00000011505	fgenesh2_pg.scaffold_463000045
ENSGALP00000004185	fgenesh2_pg.scaffold_463000051
ENSGALP00000040930	fgenesh2_pg.scaffold_463000052
ENSGALP00000008657	fgenesh2_pg.scaffold_464000003
ENSGALP00000025609	fgenesh2_pg.scaffold_466000008
ENSGALP00000009550	fgenesh2_pg.scaffold_466000018
ENSGALP00000018364	fgenesh2_pg.scaffold_466000032
ENSGALP00000024825	fgenesh2_pg.scaffold_467000005
ENSGALP00000017524	fgenesh2_pg.scaffold_468000016
ENSGALP00000017662	fgenesh2_pg.scaffold_468000019
ENSGALP00000020312	fgenesh2_pg.scaffold_470000027
ENSGALP00000014365	fgenesh2_pg.scaffold_471000021
ENSGALP00000039341	fgenesh2_pg.scaffold_472000004
ENSGALP00000034019	fgenesh2_pg.scaffold_474000016
ENSGALP00000024178	fgenesh2_pg.scaffold_477000035
ENSGALP00000038976	fgenesh2_pg.scaffold_478000027
ENSGALP00000022084	fgenesh2_pg.scaffold_479000027
ENSGALP00000042816	fgenesh2_pg.scaffold_480000011
ENSGALP00000042872	fgenesh2_pg.scaffold_480000020
ENSGALP00000013729	fgenesh2_pg.scaffold_481000007
ENSGALP00000012928	fgenesh2_pg.scaffold_481000007
ENSGALP00000029378	fgenesh2_pg.scaffold_482000016
ENSGALP00000025750	fgenesh2_pg.scaffold_482000017
ENSGALP00000013127	fgenesh2_pg.scaffold_484000012
ENSGALP00000020127	fgenesh2_pg.scaffold_484000017
ENSGALP00000027517	fgenesh2_pg.scaffold_484000017
ENSGALP00000007017	fgenesh2_pg.scaffold_484000027
ENSGALP00000005327	fgenesh2_pg.scaffold_484000031
ENSGALP00000030904	fgenesh2_pg.scaffold_485000010
ENSGALP00000010260	fgenesh2_pg.scaffold_486000005
ENSGALP00000032226	fgenesh2_pg.scaffold_486000033
ENSGALP00000004773	fgenesh2_pg.scaffold_487000001
ENSGALP00000019451	fgenesh2_pg.scaffold_487000004
ENSGALP00000021415	fgenesh2_pg.scaffold_488000010
ENSGALP00000008146	fgenesh2_pg.scaffold_489000019
ENSGALP00000011319	fgenesh2_pg.scaffold_489000023
ENSGALP00000007252	fgenesh2_pg.scaffold_491000016
ENSGALP00000033888	fgenesh2_pg.scaffold_493000035
ENSGALP00000043073	fgenesh2_pg.scaffold_495000016
ENSGALP00000024081	fgenesh2_pg.scaffold_497000007
ENSGALP00000003637	fgenesh2_pg.scaffold_498000008
ENSGALP00000040703	fgenesh2_pg.scaffold_498000021
ENSGALP00000037199	fgenesh2_pg.scaffold_499000014
ENSGALP00000020295	fgenesh2_pg.scaffold_499000014
ENSGALP00000042018	fgenesh2_pg.scaffold_499000021
ENSGALP00000036265	fgenesh2_pg.scaffold_500000011
ENSGALP00000015719	fgenesh2_pg.scaffold_503000011
ENSGALP00000006182	fgenesh2_pg.scaffold_504000008
ENSGALP00000041876	fgenesh2_pg.scaffold_504000018
ENSGALP00000006060	fgenesh2_pg.scaffold_504000024
ENSGALP00000018190	fgenesh2_pg.scaffold_505000007
ENSGALP00000023612	fgenesh2_pg.scaffold_505000017
ENSGALP00000040867	fgenesh2_pg.scaffold_505000017
ENSGALP00000040258	fgenesh2_pg.scaffold_505000023
ENSGALP00000026801	fgenesh2_pg.scaffold_505000025
ENSGALP00000023408	fgenesh2_pg.scaffold_506000005
ENSGALP00000026085	fgenesh2_pg.scaffold_506000009
ENSGALP00000037681	fgenesh2_pg.scaffold_508000019
ENSGALP00000008992	fgenesh2_pg.scaffold_508000037
ENSGALP00000010459	fgenesh2_pg.scaffold_508000037
ENSGALP00000017762	fgenesh2_pg.scaffold_509000004
ENSGALP00000033415	fgenesh2_pg.scaffold_510000010
ENSGALP00000032142	fgenesh2_pg.scaffold_512000023
ENSGALP00000006424	fgenesh2_pg.scaffold_513000012
ENSGALP00000037700	fgenesh2_pg.scaffold_513000013
ENSGALP00000031773	fgenesh2_pg.scaffold_513000020
ENSGALP00000025922	fgenesh2_pg.scaffold_514000007
ENSGALP00000002452	fgenesh2_pg.scaffold_514000010
ENSGALP00000024575	fgenesh2_pg.scaffold_515000012
ENSGALP00000003681	fgenesh2_pg.scaffold_515000017
ENSGALP00000014318	fgenesh2_pg.scaffold_515000023
ENSGALP00000030480	fgenesh2_pg.scaffold_517000019
ENSGALP00000041568	fgenesh2_pg.scaffold_517000029
ENSGALP00000033069	fgenesh2_pg.scaffold_518000005
ENSGALP00000002091	fgenesh2_pg.scaffold_518000005
ENSGALP00000003001	fgenesh2_pg.scaffold_518000008
ENSGALP00000014751	fgenesh2_pg.scaffold_519000014
ENSGALP00000043465	fgenesh2_pg.scaffold_523000001
ENSGALP00000005252	fgenesh2_pg.scaffold_523000003
ENSGALP00000003005	fgenesh2_pg.scaffold_523000003
ENSGALP00000015904	fgenesh2_pg.scaffold_523000021
ENSGALP00000017666	fgenesh2_pg.scaffold_525000001
ENSGALP00000013480	fgenesh2_pg.scaffold_525000003
ENSGALP00000012489	fgenesh2_pg.scaffold_525000006
ENSGALP00000026360	fgenesh2_pg.scaffold_525000008
ENSGALP00000007794	fgenesh2_pg.scaffold_526000017
ENSGALP00000026400	fgenesh2_pg.scaffold_527000023
ENSGALP00000038673	fgenesh2_pg.scaffold_530000010
ENSGALP00000042216	fgenesh2_pg.scaffold_530000026
ENSGALP00000041681	fgenesh2_pg.scaffold_531000012
ENSGALP00000015790	fgenesh2_pg.scaffold_532000013
ENSGALP00000035750	fgenesh2_pg.scaffold_532000027
ENSGALP00000008504	fgenesh2_pg.scaffold_534000029
ENSGALP00000004043	fgenesh2_pg.scaffold_538000002
ENSGALP00000042318	fgenesh2_pg.scaffold_538000020
ENSGALP00000009427	fgenesh2_pg.scaffold_539000010
ENSGALP00000043409	fgenesh2_pg.scaffold_539000020
ENSGALP00000041042	fgenesh2_pg.scaffold_540000007
ENSGALP00000006273	fgenesh2_pg.scaffold_541000006
ENSGALP00000042581	fgenesh2_pg.scaffold_543000003
ENSGALP00000008067	fgenesh2_pg.scaffold_544000022
ENSGALP00000013515	fgenesh2_pg.scaffold_546000014
ENSGALP00000030153	fgenesh2_pg.scaffold_546000016
ENSGALP00000041015	fgenesh2_pg.scaffold_546000020
ENSGALP00000042292	fgenesh2_pg.scaffold_546000024
ENSGALP00000003261	fgenesh2_pg.scaffold_550000002
ENSGALP00000007511	fgenesh2_pg.scaffold_550000018
ENSGALP00000008693	fgenesh2_pg.scaffold_551000019
ENSGALP00000038990	fgenesh2_pg.scaffold_553000031
ENSGALP00000022936	fgenesh2_pg.scaffold_554000005
ENSGALP00000017313	fgenesh2_pg.scaffold_555000013
ENSGALP00000040272	fgenesh2_pg.scaffold_555000018
ENSGALP00000039637	fgenesh2_pg.scaffold_555000019
ENSGALP00000009702	fgenesh2_pg.scaffold_557000031
ENSGALP00000002401	fgenesh2_pg.scaffold_558000025
ENSGALP00000022836	fgenesh2_pg.scaffold_559000012
ENSGALP00000033856	fgenesh2_pg.scaffold_560000005
ENSGALP00000008226	fgenesh2_pg.scaffold_560000009
ENSGALP00000009021	fgenesh2_pg.scaffold_560000010
ENSGALP00000037982	fgenesh2_pg.scaffold_560000010
ENSGALP00000006929	fgenesh2_pg.scaffold_560000014
ENSGALP00000002078	fgenesh2_pg.scaffold_561000002
ENSGALP00000003907	fgenesh2_pg.scaffold_561000009
ENSGALP00000008095	fgenesh2_pg.scaffold_562000005
ENSGALP00000039726	fgenesh2_pg.scaffold_562000008
ENSGALP00000017644	fgenesh2_pg.scaffold_562000008
ENSGALP00000017642	fgenesh2_pg.scaffold_562000008
ENSGALP00000000070	fgenesh2_pg.scaffold_562000014
ENSGALP00000006730	fgenesh2_pg.scaffold_562000024
ENSGALP00000031203	fgenesh2_pg.scaffold_563000003
ENSGALP00000039198	fgenesh2_pg.scaffold_563000015
ENSGALP00000024715	fgenesh2_pg.scaffold_565000009
ENSGALP00000025557	fgenesh2_pg.scaffold_565000015
ENSGALP00000027624	fgenesh2_pg.scaffold_565000027
ENSGALP00000040756	fgenesh2_pg.scaffold_567000003
ENSGALP00000020518	fgenesh2_pg.scaffold_568000011
ENSGALP00000018169	fgenesh2_pg.scaffold_569000009
ENSGALP00000001268	fgenesh2_pg.scaffold_569000013
ENSGALP00000037364	fgenesh2_pg.scaffold_569000023
ENSGALP00000039502	fgenesh2_pg.scaffold_569000026
ENSGALP00000020053	fgenesh2_pg.scaffold_569000028
ENSGALP00000023470	fgenesh2_pg.scaffold_570000027
ENSGALP00000006047	fgenesh2_pg.scaffold_571000001
ENSGALP00000040567	fgenesh2_pg.scaffold_571000003
ENSGALP00000041595	fgenesh2_pg.scaffold_572000011
ENSGALP00000016204	fgenesh2_pg.scaffold_573000007
ENSGALP00000024894	fgenesh2_pg.scaffold_573000008
ENSGALP00000041151	fgenesh2_pg.scaffold_574000004
ENSGALP00000029076	fgenesh2_pg.scaffold_574000008
ENSGALP00000040790	fgenesh2_pg.scaffold_574000017
ENSGALP00000013003	fgenesh2_pg.scaffold_575000005
ENSGALP00000011221	fgenesh2_pg.scaffold_575000007
ENSGALP00000003221	fgenesh2_pg.scaffold_575000015
ENSGALP00000034622	fgenesh2_pg.scaffold_575000019
ENSGALP00000026490	fgenesh2_pg.scaffold_576000025
ENSGALP00000036359	fgenesh2_pg.scaffold_577000002
ENSGALP00000018765	fgenesh2_pg.scaffold_577000023
ENSGALP00000010744	fgenesh2_pg.scaffold_578000013
ENSGALP00000039332	fgenesh2_pg.scaffold_579000007
ENSGALP00000006352	fgenesh2_pg.scaffold_579000023
ENSGALP00000008062	fgenesh2_pg.scaffold_579000025
ENSGALP00000023598	fgenesh2_pg.scaffold_579000026
ENSGALP00000002080	fgenesh2_pg.scaffold_580000013
ENSGALP00000038130	fgenesh2_pg.scaffold_582000010
ENSGALP00000032180	fgenesh2_pg.scaffold_582000017
ENSGALP00000017661	fgenesh2_pg.scaffold_583000018
ENSGALP00000020054	fgenesh2_pg.scaffold_584000015
ENSGALP00000023882	fgenesh2_pg.scaffold_584000024
ENSGALP00000041513	fgenesh2_pg.scaffold_586000007
ENSGALP00000002549	fgenesh2_pg.scaffold_586000023
ENSGALP00000034720	fgenesh2_pg.scaffold_588000015
ENSGALP00000038578	fgenesh2_pg.scaffold_588000016
ENSGALP00000034624	fgenesh2_pg.scaffold_589000005
ENSGALP00000020711	fgenesh2_pg.scaffold_591000004
ENSGALP00000036811	fgenesh2_pg.scaffold_592000013
ENSGALP00000039931	fgenesh2_pg.scaffold_593000012
ENSGALP00000039039	fgenesh2_pg.scaffold_594000007
ENSGALP00000015317	fgenesh2_pg.scaffold_594000013
ENSGALP00000005109	fgenesh2_pg.scaffold_594000018
ENSGALP00000016409	fgenesh2_pg.scaffold_595000012
ENSGALP00000013639	fgenesh2_pg.scaffold_595000017
ENSGALP00000015703	fgenesh2_pg.scaffold_599000001
ENSGALP00000012646	fgenesh2_pg.scaffold_600000005
ENSGALP00000041980	fgenesh2_pg.scaffold_602000011
ENSGALP00000013410	fgenesh2_pg.scaffold_604000005
ENSGALP00000022839	fgenesh2_pg.scaffold_604000005
ENSGALP00000018828	fgenesh2_pg.scaffold_604000007
ENSGALP00000019033	fgenesh2_pg.scaffold_604000012
ENSGALP00000041782	fgenesh2_pg.scaffold_606000003
ENSGALP00000015057	fgenesh2_pg.scaffold_608000013
ENSGALP00000010977	fgenesh2_pg.scaffold_610000011
ENSGALP00000022465	fgenesh2_pg.scaffold_610000014
ENSGALP00000001323	fgenesh2_pg.scaffold_611000001
ENSGALP00000027501	fgenesh2_pg.scaffold_611000002
ENSGALP00000010695	fgenesh2_pg.scaffold_612000026
ENSGALP00000004649	fgenesh2_pg.scaffold_612000032
ENSGALP00000042284	fgenesh2_pg.scaffold_614000011
ENSGALP00000042281	fgenesh2_pg.scaffold_614000013
ENSGALP00000001828	fgenesh2_pg.scaffold_616000012
ENSGALP00000010694	fgenesh2_pg.scaffold_617000003
ENSGALP00000014661	fgenesh2_pg.scaffold_617000003
ENSGALP00000001521	fgenesh2_pg.scaffold_618000006
ENSGALP00000017870	fgenesh2_pg.scaffold_618000015
ENSGALP00000025658	fgenesh2_pg.scaffold_621000005
ENSGALP00000014844	fgenesh2_pg.scaffold_623000001
ENSGALP00000013160	fgenesh2_pg.scaffold_624000011
ENSGALP00000010925	fgenesh2_pg.scaffold_626000005
ENSGALP00000002117	fgenesh2_pg.scaffold_626000017
ENSGALP00000041614	fgenesh2_pg.scaffold_627000015
ENSGALP00000027421	fgenesh2_pg.scaffold_628000010
ENSGALP00000020563	fgenesh2_pg.scaffold_629000003
ENSGALP00000016550	fgenesh2_pg.scaffold_629000004
ENSGALP00000041088	fgenesh2_pg.scaffold_629000014
ENSGALP00000039710	fgenesh2_pg.scaffold_630000005
ENSGALP00000011462	fgenesh2_pg.scaffold_630000009
ENSGALP00000001360	fgenesh2_pg.scaffold_631000010
ENSGALP00000039987	fgenesh2_pg.scaffold_631000016
ENSGALP00000042644	fgenesh2_pg.scaffold_632000004
ENSGALP00000041796	fgenesh2_pg.scaffold_632000016
ENSGALP00000036419	fgenesh2_pg.scaffold_632000019
ENSGALP00000033747	fgenesh2_pg.scaffold_632000019
ENSGALP00000024171	fgenesh2_pg.scaffold_633000022
ENSGALP00000027928	fgenesh2_pg.scaffold_634000013
ENSGALP00000042513	fgenesh2_pg.scaffold_635000016
ENSGALP00000041084	fgenesh2_pg.scaffold_638000004
ENSGALP00000034715	fgenesh2_pg.scaffold_639000015
ENSGALP00000029430	fgenesh2_pg.scaffold_642000009
ENSGALP00000007834	fgenesh2_pg.scaffold_643000007
ENSGALP00000009644	fgenesh2_pg.scaffold_643000012
ENSGALP00000020178	fgenesh2_pg.scaffold_646000003
ENSGALP00000004984	fgenesh2_pg.scaffold_649000006
ENSGALP00000007246	fgenesh2_pg.scaffold_651000006
ENSGALP00000005241	fgenesh2_pg.scaffold_652000015
ENSGALP00000038678	fgenesh2_pg.scaffold_652000015
ENSGALP00000008295	fgenesh2_pg.scaffold_652000021
ENSGALP00000034100	fgenesh2_pg.scaffold_652000021
ENSGALP00000040817	fgenesh2_pg.scaffold_652000021
ENSGALP00000026611	fgenesh2_pg.scaffold_655000003
ENSGALP00000001726	fgenesh2_pg.scaffold_655000007
ENSGALP00000027009	fgenesh2_pg.scaffold_655000012
ENSGALP00000014558	fgenesh2_pg.scaffold_656000011
ENSGALP00000042126	fgenesh2_pg.scaffold_656000011
ENSGALP00000006171	fgenesh2_pg.scaffold_657000004
ENSGALP00000039411	fgenesh2_pg.scaffold_657000008
ENSGALP00000020708	fgenesh2_pg.scaffold_657000008
ENSGALP00000042297	fgenesh2_pg.scaffold_658000017
ENSGALP00000024724	fgenesh2_pg.scaffold_659000010
ENSGALP00000022626	fgenesh2_pg.scaffold_660000001
ENSGALP00000041380	fgenesh2_pg.scaffold_660000001
ENSGALP00000020132	fgenesh2_pg.scaffold_662000010
ENSGALP00000042794	fgenesh2_pg.scaffold_670000003
ENSGALP00000021976	fgenesh2_pg.scaffold_675000016
ENSGALP00000036270	fgenesh2_pg.scaffold_675000019
ENSGALP00000016811	fgenesh2_pg.scaffold_676000003
ENSGALP00000024667	fgenesh2_pg.scaffold_676000014
ENSGALP00000024158	fgenesh2_pg.scaffold_677000005
ENSGALP00000021333	fgenesh2_pg.scaffold_677000005
ENSGALP00000017999	fgenesh2_pg.scaffold_678000002
ENSGALP00000002935	fgenesh2_pg.scaffold_678000012
ENSGALP00000022443	fgenesh2_pg.scaffold_681000003
ENSGALP00000024714	fgenesh2_pg.scaffold_681000011
ENSGALP00000005118	fgenesh2_pg.scaffold_681000013
ENSGALP00000026785	fgenesh2_pg.scaffold_681000014
ENSGALP00000033875	fgenesh2_pg.scaffold_683000010
ENSGALP00000007961	fgenesh2_pg.scaffold_683000010
ENSGALP00000004609	fgenesh2_pg.scaffold_684000002
ENSGALP00000005027	fgenesh2_pg.scaffold_684000006
ENSGALP00000043460	fgenesh2_pg.scaffold_686000018
ENSGALP00000032557	fgenesh2_pg.scaffold_690000004
ENSGALP00000005762	fgenesh2_pg.scaffold_694000001
ENSGALP00000025572	fgenesh2_pg.scaffold_695000006
ENSGALP00000012555	fgenesh2_pg.scaffold_695000022
ENSGALP00000006477	fgenesh2_pg.scaffold_696000002
ENSGALP00000026335	fgenesh2_pg.scaffold_697000010
ENSGALP00000027524	fgenesh2_pg.scaffold_698000010
ENSGALP00000016403	fgenesh2_pg.scaffold_698000011
ENSGALP00000017279	fgenesh2_pg.scaffold_699000003
ENSGALP00000040607	fgenesh2_pg.scaffold_699000007
ENSGALP00000002487	fgenesh2_pg.scaffold_701000001
ENSGALP00000019037	fgenesh2_pg.scaffold_704000006
ENSGALP00000041734	fgenesh2_pg.scaffold_705000004
ENSGALP00000010797	fgenesh2_pg.scaffold_707000006
ENSGALP00000018409	fgenesh2_pg.scaffold_709000007
ENSGALP00000022947	fgenesh2_pg.scaffold_711000009
ENSGALP00000027457	fgenesh2_pg.scaffold_711000017
ENSGALP00000035584	fgenesh2_pg.scaffold_712000003
ENSGALP00000017608	fgenesh2_pg.scaffold_712000013
ENSGALP00000042015	fgenesh2_pg.scaffold_712000013
ENSGALP00000016723	fgenesh2_pg.scaffold_712000013
ENSGALP00000037083	fgenesh2_pg.scaffold_712000013
ENSGALP00000041199	fgenesh2_pg.scaffold_714000008
ENSGALP00000038403	fgenesh2_pg.scaffold_714000013
ENSGALP00000042458	fgenesh2_pg.scaffold_714000016
ENSGALP00000012786	fgenesh2_pg.scaffold_716000005
ENSGALP00000034922	fgenesh2_pg.scaffold_718000006
ENSGALP00000009127	fgenesh2_pg.scaffold_721000008
ENSGALP00000009657	fgenesh2_pg.scaffold_726000006
ENSGALP00000026433	fgenesh2_pg.scaffold_727000001
ENSGALP00000041074	fgenesh2_pg.scaffold_727000004
ENSGALP00000008654	fgenesh2_pg.scaffold_729000005
ENSGALP00000008772	fgenesh2_pg.scaffold_730000007
ENSGALP00000006436	fgenesh2_pg.scaffold_730000007
ENSGALP00000026173	fgenesh2_pg.scaffold_731000007
ENSGALP00000029644	fgenesh2_pg.scaffold_732000008
ENSGALP00000020856	fgenesh2_pg.scaffold_734000005
ENSGALP00000016477	fgenesh2_pg.scaffold_735000001
ENSGALP00000006008	fgenesh2_pg.scaffold_735000010
ENSGALP00000005686	fgenesh2_pg.scaffold_741000002
ENSGALP00000041803	fgenesh2_pg.scaffold_742000003
ENSGALP00000014218	fgenesh2_pg.scaffold_744000002
ENSGALP00000003646	fgenesh2_pg.scaffold_751000002
ENSGALP00000025421	fgenesh2_pg.scaffold_752000009
ENSGALP00000000916	fgenesh2_pg.scaffold_753000006
ENSGALP00000008538	fgenesh2_pg.scaffold_753000006
ENSGALP00000000545	fgenesh2_pg.scaffold_755000009
ENSGALP00000011549	fgenesh2_pg.scaffold_755000011
ENSGALP00000027117	fgenesh2_pg.scaffold_758000001
ENSGALP00000025668	fgenesh2_pg.scaffold_758000003
ENSGALP00000025672	fgenesh2_pg.scaffold_758000004
ENSGALP00000025219	fgenesh2_pg.scaffold_758000022
ENSGALP00000027373	fgenesh2_pg.scaffold_759000005
ENSGALP00000006885	fgenesh2_pg.scaffold_760000004
ENSGALP00000027922	fgenesh2_pg.scaffold_760000004
ENSGALP00000030658	fgenesh2_pg.scaffold_764000004
ENSGALP00000034108	fgenesh2_pg.scaffold_765000006
ENSGALP00000019421	fgenesh2_pg.scaffold_767000002
ENSGALP00000041704	fgenesh2_pg.scaffold_768000006
ENSGALP00000017295	fgenesh2_pg.scaffold_776000011
ENSGALP00000002866	fgenesh2_pg.scaffold_780000009
ENSGALP00000002831	fgenesh2_pg.scaffold_780000018
ENSGALP00000003970	fgenesh2_pg.scaffold_781000006
ENSGALP00000018412	fgenesh2_pg.scaffold_782000011
ENSGALP00000031471	fgenesh2_pg.scaffold_783000003
ENSGALP00000022557	fgenesh2_pg.scaffold_783000010
ENSGALP00000022220	fgenesh2_pg.scaffold_786000008
ENSGALP00000005475	fgenesh2_pg.scaffold_787000001
ENSGALP00000008229	fgenesh2_pg.scaffold_787000002
ENSGALP00000041948	fgenesh2_pg.scaffold_787000002
ENSGALP00000008620	fgenesh2_pg.scaffold_792000016
ENSGALP00000019763	fgenesh2_pg.scaffold_800000003
ENSGALP00000039246	fgenesh2_pg.scaffold_800000018
ENSGALP00000043047	fgenesh2_pg.scaffold_802000003
ENSGALP00000002474	fgenesh2_pg.scaffold_802000004
ENSGALP00000005453	fgenesh2_pg.scaffold_803000004
ENSGALP00000016483	fgenesh2_pg.scaffold_803000008
ENSGALP00000004028	fgenesh2_pg.scaffold_803000008
ENSGALP00000037976	fgenesh2_pg.scaffold_803000013
ENSGALP00000014768	fgenesh2_pg.scaffold_805000007
ENSGALP00000014886	fgenesh2_pg.scaffold_805000010
ENSGALP00000014991	fgenesh2_pg.scaffold_808000001
ENSGALP00000004037	fgenesh2_pg.scaffold_811000009
ENSGALP00000034558	fgenesh2_pg.scaffold_812000005
ENSGALP00000026581	fgenesh2_pg.scaffold_813000008
ENSGALP00000007935	fgenesh2_pg.scaffold_814000014
ENSGALP00000009313	fgenesh2_pg.scaffold_816000007
ENSGALP00000025001	fgenesh2_pg.scaffold_816000008
ENSGALP00000005171	fgenesh2_pg.scaffold_817000015
ENSGALP00000031033	fgenesh2_pg.scaffold_818000004
ENSGALP00000001002	fgenesh2_pg.scaffold_821000004
ENSGALP00000029036	fgenesh2_pg.scaffold_824000003
ENSGALP00000011573	fgenesh2_pg.scaffold_824000005
ENSGALP00000011803	fgenesh2_pg.scaffold_824000007
ENSGALP00000019232	fgenesh2_pg.scaffold_839000003
ENSGALP00000026026	fgenesh2_pg.scaffold_846000004
ENSGALP00000012353	fgenesh2_pg.scaffold_848000003
ENSGALP00000003126	fgenesh2_pg.scaffold_853000003
ENSGALP00000027679	fgenesh2_pg.scaffold_854000005
ENSGALP00000022807	fgenesh2_pg.scaffold_869000001
ENSGALP00000027032	fgenesh2_pg.scaffold_869000003
ENSGALP00000042051	fgenesh2_pg.scaffold_872000006
ENSGALP00000039616	fgenesh2_pg.scaffold_873000003
ENSGALP00000017167	fgenesh2_pg.scaffold_876000003
ENSGALP00000031387	fgenesh2_pg.scaffold_877000002
ENSGALP00000018939	fgenesh2_pg.scaffold_879000005
ENSGALP00000003450	fgenesh2_pg.scaffold_880000001
ENSGALP00000009661	fgenesh2_pg.scaffold_881000006
ENSGALP00000023102	fgenesh2_pg.scaffold_882000007
ENSGALP00000003553	fgenesh2_pg.scaffold_884000004
ENSGALP00000033573	fgenesh2_pg.scaffold_895000012
ENSGALP00000018559	fgenesh2_pg.scaffold_897000004
ENSGALP00000040085	fgenesh2_pg.scaffold_903000006
ENSGALP00000012557	fgenesh2_pg.scaffold_905000006
ENSGALP00000023315	fgenesh2_pg.scaffold_905000006
ENSGALP00000040546	fgenesh2_pg.scaffold_905000009
ENSGALP00000002917	fgenesh2_pg.scaffold_929000001
ENSGALP00000026747	fgenesh2_pg.scaffold_935000003
ENSGALP00000040063	fgenesh2_pg.scaffold_937000005
ENSGALP00000026568	fgenesh2_pg.scaffold_945000008
ENSGALP00000016513	fgenesh2_pg.scaffold_980000005
ENSGALP00000016493	fgenesh2_pg.scaffold_980000006
ENSGALP00000042692	fgenesh2_pg.scaffold_990000001
ENSGALP00000007179	fgenesh2_pg.scaffold_992000001
ENSGALP00000024129	fgenesh2_pg.scaffold_994000002
ENSGALP00000042576	fgenesh2_pg.scaffold_1000000002
ENSGALP00000036426	fgenesh2_pg.scaffold_1011000006
ENSGALP00000020965	fgenesh2_pg.scaffold_1013000002
ENSGALP00000017850	fgenesh2_pg.scaffold_1013000002
ENSGALP00000002121	fgenesh2_pg.scaffold_1013000002
ENSGALP00000018089	fgenesh2_pg.scaffold_1013000002
ENSGALP00000009790	fgenesh2_pg.scaffold_1022000007
ENSGALP00000000812	fgenesh2_pg.scaffold_1022000007
ENSGALP00000010347	fgenesh2_pg.scaffold_1036000002
ENSGALP00000019935	fgenesh2_pg.scaffold_1041000003
ENSGALP00000043138	fgenesh2_pg.scaffold_1075000005
ENSGALP00000018372	fgenesh2_pg.scaffold_1084000001
ENSGALP00000025188	fgenesh2_pg.scaffold_1098000001
ENSGALP00000025439	fgenesh2_pg.scaffold_1110000002
ENSGALP00000042174	fgenesh2_pg.scaffold_1139000001
ENSGALP00000014540	fgenesh2_pg.scaffold_1153000001
ENSGALP00000010962	fgenesh2_pg.scaffold_1176000001
ENSGALP00000022754	fgenesh2_pg.scaffold_1176000001
ENSGALP00000022291	fgenesh2_pg.scaffold_1176000001
ENSGALP00000042750	fgenesh2_pg.scaffold_1184000002
ENSGALP00000023393	fgenesh2_pg.scaffold_1248000001
ENSGALP00000011095	fgenesh2_pg.scaffold_1253000001
ENSGALP00000040773	fgenesh2_pg.scaffold_1262000001
ENSGALP00000038992	fgenesh2_pg.scaffold_1279000001
ENSGALP00000016773	fgenesh2_pg.scaffold_1280000001
ENSGALP00000010564	fgenesh2_pg.scaffold_1280000004
ENSGALP00000024372	fgenesh2_pg.scaffold_1300000001
ENSGALP00000017133	fgenesh2_pg.scaffold_1304000001
ENSGALP00000042709	fgenesh2_pg.scaffold_1304000001
ENSGALP00000019144	fgenesh2_pg.scaffold_1305000001
ENSGALP00000043313	fgenesh2_pg.scaffold_1305000001
ENSGALP00000027060	fgenesh2_pg.scaffold_1308000001
ENSGALP00000011025	fgenesh2_pg.scaffold_1308000003
ENSGALP00000017275	fgenesh2_pg.scaffold_1314000001
ENSGALP00000011809	fgenesh2_pg.scaffold_1317000001
ENSGALP00000017193	fgenesh2_pg.scaffold_1317000001
ENSGALP00000003281	fgenesh2_pg.scaffold_1350000002
ENSGALP00000020319	fgenesh2_pg.scaffold_1366000001
ENSGALP00000007304	fgenesh2_pg.scaffold_1381000003
ENSGALP00000022161	fgenesh2_pg.scaffold_1381000004
ENSGALP00000007625	fgenesh2_pg.scaffold_1386000004
ENSGALP00000041791	fgenesh2_pg.scaffold_1401000003
ENSGALP00000011818	fgenesh2_pg.scaffold_1406000001
ENSGALP00000035639	fgenesh2_pg.scaffold_1408000001
ENSGALP00000015437	fgenesh2_pg.scaffold_1436000001
ENSGALP00000040439	fgenesh2_pg.scaffold_1440000002
ENSGALP00000036361	fgenesh2_pg.scaffold_1447000001
ENSGALP00000029006	fgenesh2_pg.scaffold_1470000001
ENSGALP00000003809	fgenesh2_pg.scaffold_1475000001
ENSGALP00000042605	fgenesh2_pg.scaffold_1499000001
ENSGALP00000041725	fgenesh2_pg.scaffold_1523000001
ENSGALP00000014982	fgenesh2_pg.scaffold_1610000001
ENSGALP00000026537	fgenesh2_pg.scaffold_1636000001
ENSGALP00000000780	fgenesh2_pg.scaffold_1636000001
ENSGALP00000043148	fgenesh2_pg.scaffold_1661000001
ENSGALP00000040734	fgenesh2_pg.scaffold_1690000001
ENSGALP00000031381	fgenesh2_pg.scaffold_1825000001
ENSGALP00000019585	fgenesh2_pg.scaffold_1837000001
ENSGALP00000021023	fgenesh2_pg.scaffold_1837000002
ENSGALP00000034627	fgenesh2_pg.scaffold_1858000001
ENSGALP00000041457	fgenesh2_pg.scaffold_1868000001
ENSGALP00000019301	fgenesh2_pg.scaffold_1880000001
ENSGALP00000022691	fgenesh2_pg.scaffold_1911000001
ENSGALP00000041026	fgenesh2_pg.scaffold_1958000001
ENSGALP00000034614	fgenesh2_pg.scaffold_1989000001
ENSGALP00000025099	fgenesh2_pg.scaffold_1997000001
ENSGALP00000034800	fgenesh2_pg.scaffold_2089000001
ENSGALP00000010643	fgenesh2_pg.scaffold_2220000001
ENSGALP00000043152	fgenesh2_pg.scaffold_2229000001
ENSGALP00000010509	fgenesh2_pg.scaffold_2229000001
ENSGALP00000005090	fgenesh2_pg.scaffold_2238000001
ENSGALP00000017481	fgenesh2_pg.scaffold_2270000001
ENSGALP00000041906	fgenesh2_pg.scaffold_2286000001
ENSGALP00000017440	fgenesh2_pg.scaffold_2402000001
ENSGALP00000043463	fgenesh2_pg.scaffold_2487000001
ENSGALP00000009343	fgenesh2_pg.scaffold_2806000001
ENSGALP00000006321	fgenesh2_pg.scaffold_2905000001
ENSGALP00000041431	fgenesh2_pg.scaffold_2962000001
ENSGALP00000024641	fgenesh2_pg.scaffold_2983000001
ENSGALP00000042390	estExt_fgenesh2_pm.C_10013
ENSGALP00000021475	estExt_fgenesh2_pm.C_10048
ENSGALP00000027305	estExt_fgenesh2_pm.C_20002
ENSGALP00000023022	estExt_fgenesh2_pm.C_20002
ENSGALP00000019539	estExt_fgenesh2_pm.C_20037
ENSGALP00000006719	estExt_fgenesh2_pm.C_30005
ENSGALP00000002016	estExt_fgenesh2_pm.C_30022
ENSGALP00000011895	estExt_fgenesh2_pm.C_40040
ENSGALP00000042394	estExt_fgenesh2_pm.C_40040
ENSGALP00000018378	estExt_fgenesh2_pm.C_40040
ENSGALP00000007439	estExt_fgenesh2_pm.C_40040
ENSGALP00000007847	estExt_fgenesh2_pm.C_50003
ENSGALP00000042321	estExt_fgenesh2_pm.C_50053
ENSGALP00000003152	estExt_fgenesh2_pm.C_60011
ENSGALP00000002814	estExt_fgenesh2_pm.C_60012
ENSGALP00000043427	estExt_fgenesh2_pm.C_60020
ENSGALP00000042928	estExt_fgenesh2_pm.C_80046
ENSGALP00000008823	estExt_fgenesh2_pm.C_80046
ENSGALP00000007287	estExt_fgenesh2_pm.C_90006
ENSGALP00000031498	estExt_fgenesh2_pm.C_90008
ENSGALP00000013788	estExt_fgenesh2_pm.C_90018
ENSGALP00000043325	estExt_fgenesh2_pm.C_100022
ENSGALP00000041744	estExt_fgenesh2_pm.C_110028
ENSGALP00000041463	estExt_fgenesh2_pm.C_120011
ENSGALP00000023427	estExt_fgenesh2_pm.C_130001
ENSGALP00000012814	estExt_fgenesh2_pm.C_150008
ENSGALP00000015846	estExt_fgenesh2_pm.C_160003
ENSGALP00000012905	estExt_fgenesh2_pm.C_160009
ENSGALP00000035339	estExt_fgenesh2_pm.C_160032
ENSGALP00000003183	estExt_fgenesh2_pm.C_170015
ENSGALP00000013150	estExt_fgenesh2_pm.C_180005
ENSGALP00000007240	estExt_fgenesh2_pm.C_200002
ENSGALP00000006690	estExt_fgenesh2_pm.C_200002
ENSGALP00000040695	estExt_fgenesh2_pm.C_200005
ENSGALP00000029360	estExt_fgenesh2_pm.C_200006
ENSGALP00000019456	estExt_fgenesh2_pm.C_200006
ENSGALP00000007716	estExt_fgenesh2_pm.C_200008
ENSGALP00000000506	estExt_fgenesh2_pm.C_200012
ENSGALP00000013530	estExt_fgenesh2_pm.C_200012
ENSGALP00000008158	estExt_fgenesh2_pm.C_200017
ENSGALP00000009511	estExt_fgenesh2_pm.C_200018
ENSGALP00000032102	estExt_fgenesh2_pm.C_200018
ENSGALP00000001474	estExt_fgenesh2_pm.C_200020
ENSGALP00000004768	estExt_fgenesh2_pm.C_200029
ENSGALP00000033213	estExt_fgenesh2_pm.C_200029
ENSGALP00000012216	estExt_fgenesh2_pm.C_210003
ENSGALP00000003888	estExt_fgenesh2_pm.C_210009
ENSGALP00000021824	estExt_fgenesh2_pm.C_210020
ENSGALP00000039927	estExt_fgenesh2_pm.C_210021
ENSGALP00000005469	estExt_fgenesh2_pm.C_220008
ENSGALP00000005854	estExt_fgenesh2_pm.C_220009
ENSGALP00000010520	estExt_fgenesh2_pm.C_220011
ENSGALP00000032542	estExt_fgenesh2_pm.C_220028
ENSGALP00000029954	estExt_fgenesh2_pm.C_220028
ENSGALP00000008613	estExt_fgenesh2_pm.C_230007
ENSGALP00000009273	estExt_fgenesh2_pm.C_240022
ENSGALP00000009081	estExt_fgenesh2_pm.C_250003
ENSGALP00000010775	estExt_fgenesh2_pm.C_270006
ENSGALP00000008024	estExt_fgenesh2_pm.C_270011
ENSGALP00000003715	estExt_fgenesh2_pm.C_270021
ENSGALP00000006591	estExt_fgenesh2_pm.C_290006
ENSGALP00000010328	estExt_fgenesh2_pm.C_300001
ENSGALP00000011537	estExt_fgenesh2_pm.C_310003
ENSGALP00000041205	estExt_fgenesh2_pm.C_330006
ENSGALP00000026741	estExt_fgenesh2_pm.C_340001
ENSGALP00000019039	estExt_fgenesh2_pm.C_340003
ENSGALP00000017268	estExt_fgenesh2_pm.C_350010
ENSGALP00000038313	estExt_fgenesh2_pm.C_360006
ENSGALP00000006954	estExt_fgenesh2_pm.C_370031
ENSGALP00000016395	estExt_fgenesh2_pm.C_380013
ENSGALP00000013516	estExt_fgenesh2_pm.C_420009
ENSGALP00000018070	estExt_fgenesh2_pm.C_420010
ENSGALP00000014754	estExt_fgenesh2_pm.C_420010
ENSGALP00000015367	estExt_fgenesh2_pm.C_420010
ENSGALP00000004745	estExt_fgenesh2_pm.C_450023
ENSGALP00000014260	estExt_fgenesh2_pm.C_460018
ENSGALP00000005680	estExt_fgenesh2_pm.C_470005
ENSGALP00000027441	estExt_fgenesh2_pm.C_510015
ENSGALP00000024258	estExt_fgenesh2_pm.C_550013
ENSGALP00000022439	estExt_fgenesh2_pm.C_570012
ENSGALP00000001655	estExt_fgenesh2_pm.C_620017
ENSGALP00000018902	estExt_fgenesh2_pm.C_640003
ENSGALP00000041790	estExt_fgenesh2_pm.C_660005
ENSGALP00000006932	estExt_fgenesh2_pm.C_660019
ENSGALP00000010937	estExt_fgenesh2_pm.C_670016
ENSGALP00000018762	estExt_fgenesh2_pm.C_680004
ENSGALP00000015326	estExt_fgenesh2_pm.C_690014
ENSGALP00000002147	estExt_fgenesh2_pm.C_690014
ENSGALP00000020417	estExt_fgenesh2_pm.C_700001
ENSGALP00000040662	estExt_fgenesh2_pm.C_700005
ENSGALP00000006210	estExt_fgenesh2_pm.C_720002
ENSGALP00000005151	estExt_fgenesh2_pm.C_740007
ENSGALP00000008442	estExt_fgenesh2_pm.C_740025
ENSGALP00000027933	estExt_fgenesh2_pm.C_750012
ENSGALP00000020852	estExt_fgenesh2_pm.C_760026
ENSGALP00000024938	estExt_fgenesh2_pm.C_770004
ENSGALP00000007770	estExt_fgenesh2_pm.C_770026
ENSGALP00000025883	estExt_fgenesh2_pm.C_780006
ENSGALP00000023724	estExt_fgenesh2_pm.C_780022
ENSGALP00000007923	estExt_fgenesh2_pm.C_820008
ENSGALP00000024735	estExt_fgenesh2_pm.C_840004
ENSGALP00000030955	estExt_fgenesh2_pm.C_840011
ENSGALP00000023298	estExt_fgenesh2_pm.C_850002
ENSGALP00000032950	estExt_fgenesh2_pm.C_850002
ENSGALP00000041423	estExt_fgenesh2_pm.C_860004
ENSGALP00000018457	estExt_fgenesh2_pm.C_860011
ENSGALP00000026904	estExt_fgenesh2_pm.C_900007
ENSGALP00000042153	estExt_fgenesh2_pm.C_900012
ENSGALP00000025122	estExt_fgenesh2_pm.C_920001
ENSGALP00000008174	estExt_fgenesh2_pm.C_920010
ENSGALP00000022312	estExt_fgenesh2_pm.C_920016
ENSGALP00000041825	estExt_fgenesh2_pm.C_950009
ENSGALP00000043034	estExt_fgenesh2_pm.C_960008
ENSGALP00000016691	estExt_fgenesh2_pm.C_1010014
ENSGALP00000017461	estExt_fgenesh2_pm.C_1040001
ENSGALP00000027673	estExt_fgenesh2_pm.C_1050011
ENSGALP00000038587	estExt_fgenesh2_pm.C_1080002
ENSGALP00000012424	estExt_fgenesh2_pm.C_1100001
ENSGALP00000011329	estExt_fgenesh2_pm.C_1120016
ENSGALP00000004113	estExt_fgenesh2_pm.C_1120019
ENSGALP00000011403	estExt_fgenesh2_pm.C_1140017
ENSGALP00000039634	estExt_fgenesh2_pm.C_1150001
ENSGALP00000016026	estExt_fgenesh2_pm.C_1160003
ENSGALP00000020168	estExt_fgenesh2_pm.C_1170007
ENSGALP00000009296	estExt_fgenesh2_pm.C_1180006
ENSGALP00000042023	estExt_fgenesh2_pm.C_1200006
ENSGALP00000015923	estExt_fgenesh2_pm.C_1200015
ENSGALP00000038658	estExt_fgenesh2_pm.C_1200015
ENSGALP00000026052	estExt_fgenesh2_pm.C_1200015
ENSGALP00000022139	estExt_fgenesh2_pm.C_1230011
ENSGALP00000030336	estExt_fgenesh2_pm.C_1230012
ENSGALP00000042183	estExt_fgenesh2_pm.C_1230015
ENSGALP00000009051	estExt_fgenesh2_pm.C_1240007
ENSGALP00000024458	estExt_fgenesh2_pm.C_1240007
ENSGALP00000025461	estExt_fgenesh2_pm.C_1240012
ENSGALP00000041720	estExt_fgenesh2_pm.C_1240013
ENSGALP00000006925	estExt_fgenesh2_pm.C_1260005
ENSGALP00000031206	estExt_fgenesh2_pm.C_1290003
ENSGALP00000018174	estExt_fgenesh2_pm.C_1290004
ENSGALP00000009139	estExt_fgenesh2_pm.C_1290007
ENSGALP00000003334	estExt_fgenesh2_pm.C_1290010
ENSGALP00000001392	estExt_fgenesh2_pm.C_1300010
ENSGALP00000000593	estExt_fgenesh2_pm.C_1310003
ENSGALP00000042598	estExt_fgenesh2_pm.C_1310006
ENSGALP00000024624	estExt_fgenesh2_pm.C_1320010
ENSGALP00000012695	estExt_fgenesh2_pm.C_1320010
ENSGALP00000041604	estExt_fgenesh2_pm.C_1350003
ENSGALP00000024002	estExt_fgenesh2_pm.C_1350003
ENSGALP00000041382	estExt_fgenesh2_pm.C_1350008
ENSGALP00000025738	estExt_fgenesh2_pm.C_1350013
ENSGALP00000026284	estExt_fgenesh2_pm.C_1370002
ENSGALP00000021367	estExt_fgenesh2_pm.C_1370008
ENSGALP00000025509	estExt_fgenesh2_pm.C_1380002
ENSGALP00000017367	estExt_fgenesh2_pm.C_1380012
ENSGALP00000025531	estExt_fgenesh2_pm.C_1410011
ENSGALP00000040674	estExt_fgenesh2_pm.C_1420004
ENSGALP00000012521	estExt_fgenesh2_pm.C_1420005
ENSGALP00000004548	estExt_fgenesh2_pm.C_1440005
ENSGALP00000013377	estExt_fgenesh2_pm.C_1450005
ENSGALP00000008558	estExt_fgenesh2_pm.C_1450006
ENSGALP00000028320	estExt_fgenesh2_pm.C_1460009
ENSGALP00000005129	estExt_fgenesh2_pm.C_1460013
ENSGALP00000030989	estExt_fgenesh2_pm.C_1480003
ENSGALP00000007374	estExt_fgenesh2_pm.C_1480006
ENSGALP00000007706	estExt_fgenesh2_pm.C_1530006
ENSGALP00000011441	estExt_fgenesh2_pm.C_1570003
ENSGALP00000013929	estExt_fgenesh2_pm.C_1580005
ENSGALP00000019107	estExt_fgenesh2_pm.C_1580006
ENSGALP00000019890	estExt_fgenesh2_pm.C_1590001
ENSGALP00000027121	estExt_fgenesh2_pm.C_1590011
ENSGALP00000008385	estExt_fgenesh2_pm.C_1620006
ENSGALP00000006326	estExt_fgenesh2_pm.C_1650015
ENSGALP00000015619	estExt_fgenesh2_pm.C_1650015
ENSGALP00000007358	estExt_fgenesh2_pm.C_1650016
ENSGALP00000035504	estExt_fgenesh2_pm.C_1650016
ENSGALP00000009008	estExt_fgenesh2_pm.C_1650016
ENSGALP00000004887	estExt_fgenesh2_pm.C_1660002
ENSGALP00000019634	estExt_fgenesh2_pm.C_1660005
ENSGALP00000011554	estExt_fgenesh2_pm.C_1660006
ENSGALP00000026663	estExt_fgenesh2_pm.C_1660016
ENSGALP00000023454	estExt_fgenesh2_pm.C_1670001
ENSGALP00000018577	estExt_fgenesh2_pm.C_1670007
ENSGALP00000019007	estExt_fgenesh2_pm.C_1690001
ENSGALP00000026303	estExt_fgenesh2_pm.C_1700006
ENSGALP00000038869	estExt_fgenesh2_pm.C_1720006
ENSGALP00000025418	estExt_fgenesh2_pm.C_1760004
ENSGALP00000020057	estExt_fgenesh2_pm.C_1760008
ENSGALP00000035905	estExt_fgenesh2_pm.C_1760012
ENSGALP00000025482	estExt_fgenesh2_pm.C_1760016
ENSGALP00000042140	estExt_fgenesh2_pm.C_1770004
ENSGALP00000041492	estExt_fgenesh2_pm.C_1830002
ENSGALP00000041126	estExt_fgenesh2_pm.C_1830004
ENSGALP00000039387	estExt_fgenesh2_pm.C_1880004
ENSGALP00000027316	estExt_fgenesh2_pm.C_1880005
ENSGALP00000017170	estExt_fgenesh2_pm.C_1880007
ENSGALP00000011720	estExt_fgenesh2_pm.C_1880009
ENSGALP00000009926	estExt_fgenesh2_pm.C_1910009
ENSGALP00000015316	estExt_fgenesh2_pm.C_1910011
ENSGALP00000033584	estExt_fgenesh2_pm.C_1920005
ENSGALP00000024797	estExt_fgenesh2_pm.C_1930006
ENSGALP00000013122	estExt_fgenesh2_pm.C_1950013
ENSGALP00000043136	estExt_fgenesh2_pm.C_1950018
ENSGALP00000014222	estExt_fgenesh2_pm.C_1960004
ENSGALP00000019946	estExt_fgenesh2_pm.C_1960017
ENSGALP00000009821	estExt_fgenesh2_pm.C_1970003
ENSGALP00000025278	estExt_fgenesh2_pm.C_1970009
ENSGALP00000025633	estExt_fgenesh2_pm.C_1980001
ENSGALP00000042749	estExt_fgenesh2_pm.C_1980009
ENSGALP00000025506	estExt_fgenesh2_pm.C_1980010
ENSGALP00000040926	estExt_fgenesh2_pm.C_2010007
ENSGALP00000026742	estExt_fgenesh2_pm.C_2010015
ENSGALP00000008254	estExt_fgenesh2_pm.C_2020005
ENSGALP00000008415	estExt_fgenesh2_pm.C_2030002
ENSGALP00000010239	estExt_fgenesh2_pm.C_2030003
ENSGALP00000005367	estExt_fgenesh2_pm.C_2030008
ENSGALP00000007872	estExt_fgenesh2_pm.C_2030010
ENSGALP00000041575	estExt_fgenesh2_pm.C_2030011
ENSGALP00000031537	estExt_fgenesh2_pm.C_2050013
ENSGALP00000024145	estExt_fgenesh2_pm.C_2050017
ENSGALP00000008618	estExt_fgenesh2_pm.C_2060001
ENSGALP00000025940	estExt_fgenesh2_pm.C_2070003
ENSGALP00000006222	estExt_fgenesh2_pm.C_2120001
ENSGALP00000041510	estExt_fgenesh2_pm.C_2120001
ENSGALP00000021782	estExt_fgenesh2_pm.C_2120002
ENSGALP00000015531	estExt_fgenesh2_pm.C_2120011
ENSGALP00000003760	estExt_fgenesh2_pm.C_2160008
ENSGALP00000025553	estExt_fgenesh2_pm.C_2160010
ENSGALP00000002005	estExt_fgenesh2_pm.C_2160010
ENSGALP00000015237	estExt_fgenesh2_pm.C_2170007
ENSGALP00000042697	estExt_fgenesh2_pm.C_2170007
ENSGALP00000004094	estExt_fgenesh2_pm.C_2170010
ENSGALP00000006680	estExt_fgenesh2_pm.C_2170011
ENSGALP00000014876	estExt_fgenesh2_pm.C_2190011
ENSGALP00000007837	estExt_fgenesh2_pm.C_2200004
ENSGALP00000006635	estExt_fgenesh2_pm.C_2230002
ENSGALP00000042422	estExt_fgenesh2_pm.C_2250001
ENSGALP00000010994	estExt_fgenesh2_pm.C_2280003
ENSGALP00000010996	estExt_fgenesh2_pm.C_2280003
ENSGALP00000042878	estExt_fgenesh2_pm.C_2290002
ENSGALP00000038925	estExt_fgenesh2_pm.C_2300010
ENSGALP00000016000	estExt_fgenesh2_pm.C_2310004
ENSGALP00000018294	estExt_fgenesh2_pm.C_2310007
ENSGALP00000037851	estExt_fgenesh2_pm.C_2320004
ENSGALP00000016133	estExt_fgenesh2_pm.C_2320006
ENSGALP00000007928	estExt_fgenesh2_pm.C_2330006
ENSGALP00000011467	estExt_fgenesh2_pm.C_2330008
ENSGALP00000002001	estExt_fgenesh2_pm.C_2360005
ENSGALP00000023654	estExt_fgenesh2_pm.C_2380007
ENSGALP00000002497	estExt_fgenesh2_pm.C_2380010
ENSGALP00000043432	estExt_fgenesh2_pm.C_2380011
ENSGALP00000023376	estExt_fgenesh2_pm.C_2420001
ENSGALP00000002252	estExt_fgenesh2_pm.C_2440003
ENSGALP00000007678	estExt_fgenesh2_pm.C_2450022
ENSGALP00000001394	estExt_fgenesh2_pm.C_2460001
ENSGALP00000039064	estExt_fgenesh2_pm.C_2460005
ENSGALP00000016899	estExt_fgenesh2_pm.C_2520004
ENSGALP00000017886	estExt_fgenesh2_pm.C_2520004
ENSGALP00000008845	estExt_fgenesh2_pm.C_2570011
ENSGALP00000011562	estExt_fgenesh2_pm.C_2570011
ENSGALP00000015988	estExt_fgenesh2_pm.C_2590007
ENSGALP00000001277	estExt_fgenesh2_pm.C_2620003
ENSGALP00000024821	estExt_fgenesh2_pm.C_2640006
ENSGALP00000035958	estExt_fgenesh2_pm.C_2640006
ENSGALP00000040600	estExt_fgenesh2_pm.C_2650002
ENSGALP00000021646	estExt_fgenesh2_pm.C_2670001
ENSGALP00000039475	estExt_fgenesh2_pm.C_2700001
ENSGALP00000014860	estExt_fgenesh2_pm.C_2700001
ENSGALP00000008290	estExt_fgenesh2_pm.C_2720003
ENSGALP00000022252	estExt_fgenesh2_pm.C_2730005
ENSGALP00000020543	estExt_fgenesh2_pm.C_2730006
ENSGALP00000035366	estExt_fgenesh2_pm.C_2730009
ENSGALP00000023944	estExt_fgenesh2_pm.C_2730010
ENSGALP00000003494	estExt_fgenesh2_pm.C_2750004
ENSGALP00000025533	estExt_fgenesh2_pm.C_2750004
ENSGALP00000042511	estExt_fgenesh2_pm.C_2750004
ENSGALP00000040976	estExt_fgenesh2_pm.C_2750004
ENSGALP00000030243	estExt_fgenesh2_pm.C_2780002
ENSGALP00000027189	estExt_fgenesh2_pm.C_2790004
ENSGALP00000027658	estExt_fgenesh2_pm.C_2790004
ENSGALP00000003113	estExt_fgenesh2_pm.C_2810004
ENSGALP00000034188	estExt_fgenesh2_pm.C_2830003
ENSGALP00000021574	estExt_fgenesh2_pm.C_2850013
ENSGALP00000009605	estExt_fgenesh2_pm.C_2860002
ENSGALP00000014736	estExt_fgenesh2_pm.C_2860004
ENSGALP00000026786	estExt_fgenesh2_pm.C_2860004
ENSGALP00000025843	estExt_fgenesh2_pm.C_2860004
ENSGALP00000040857	estExt_fgenesh2_pm.C_2860004
ENSGALP00000023285	estExt_fgenesh2_pm.C_2910001
ENSGALP00000007395	estExt_fgenesh2_pm.C_2970004
ENSGALP00000006340	estExt_fgenesh2_pm.C_2970009
ENSGALP00000032101	estExt_fgenesh2_pm.C_2980005
ENSGALP00000009045	estExt_fgenesh2_pm.C_3040001
ENSGALP00000015924	estExt_fgenesh2_pm.C_3070002
ENSGALP00000023091	estExt_fgenesh2_pm.C_3170006
ENSGALP00000011873	estExt_fgenesh2_pm.C_3200001
ENSGALP00000002477	estExt_fgenesh2_pm.C_3220002
ENSGALP00000039050	estExt_fgenesh2_pm.C_3230005
ENSGALP00000018122	estExt_fgenesh2_pm.C_3250002
ENSGALP00000024681	estExt_fgenesh2_pm.C_3250008
ENSGALP00000027543	estExt_fgenesh2_pm.C_3300001
ENSGALP00000041928	estExt_fgenesh2_pm.C_3300001
ENSGALP00000005180	estExt_fgenesh2_pm.C_3410004
ENSGALP00000038881	estExt_fgenesh2_pm.C_3460003
ENSGALP00000014358	estExt_fgenesh2_pm.C_3470009
ENSGALP00000024729	estExt_fgenesh2_pm.C_3480002
ENSGALP00000006251	estExt_fgenesh2_pm.C_3490004
ENSGALP00000005724	estExt_fgenesh2_pm.C_3490013
ENSGALP00000037838	estExt_fgenesh2_pm.C_3560005
ENSGALP00000011216	estExt_fgenesh2_pm.C_3580003
ENSGALP00000042737	estExt_fgenesh2_pm.C_3590009
ENSGALP00000013949	estExt_fgenesh2_pm.C_3610005
ENSGALP00000020786	estExt_fgenesh2_pm.C_3660002
ENSGALP00000020785	estExt_fgenesh2_pm.C_3660002
ENSGALP00000014692	estExt_fgenesh2_pm.C_3760003
ENSGALP00000017014	estExt_fgenesh2_pm.C_3760012
ENSGALP00000004104	estExt_fgenesh2_pm.C_3790010
ENSGALP00000007667	estExt_fgenesh2_pm.C_3890005
ENSGALP00000040792	estExt_fgenesh2_pm.C_3920001
ENSGALP00000026327	estExt_fgenesh2_pm.C_3920005
ENSGALP00000036116	estExt_fgenesh2_pm.C_3930001
ENSGALP00000026514	estExt_fgenesh2_pm.C_3930001
ENSGALP00000006059	estExt_fgenesh2_pm.C_3930001
ENSGALP00000034499	estExt_fgenesh2_pm.C_3930001
ENSGALP00000042558	estExt_fgenesh2_pm.C_3930001
ENSGALP00000013132	estExt_fgenesh2_pm.C_3960006
ENSGALP00000013934	estExt_fgenesh2_pm.C_3970001
ENSGALP00000043324	estExt_fgenesh2_pm.C_3980003
ENSGALP00000027458	estExt_fgenesh2_pm.C_3980006
ENSGALP00000010254	estExt_fgenesh2_pm.C_4030002
ENSGALP00000026275	estExt_fgenesh2_pm.C_4100006
ENSGALP00000016708	estExt_fgenesh2_pm.C_4110005
ENSGALP00000043114	estExt_fgenesh2_pm.C_4230001
ENSGALP00000007680	estExt_fgenesh2_pm.C_4250007
ENSGALP00000038322	estExt_fgenesh2_pm.C_4250009
ENSGALP00000026711	estExt_fgenesh2_pm.C_4290002
ENSGALP00000014666	estExt_fgenesh2_pm.C_4380004
ENSGALP00000032044	estExt_fgenesh2_pm.C_4390002
ENSGALP00000031284	estExt_fgenesh2_pm.C_4460001
ENSGALP00000033675	estExt_fgenesh2_pm.C_4470003
ENSGALP00000007986	estExt_fgenesh2_pm.C_4470003
ENSGALP00000025887	estExt_fgenesh2_pm.C_4470004
ENSGALP00000015211	estExt_fgenesh2_pm.C_4470004
ENSGALP00000024386	estExt_fgenesh2_pm.C_4520006
ENSGALP00000012878	estExt_fgenesh2_pm.C_4750001
ENSGALP00000037652	estExt_fgenesh2_pm.C_4780002
ENSGALP00000013524	estExt_fgenesh2_pm.C_4840005
ENSGALP00000004453	estExt_fgenesh2_pm.C_5340003
ENSGALP00000004303	estExt_fgenesh2_pm.C_5460005
ENSGALP00000002860	estExt_fgenesh2_pm.C_5590003
ENSGALP00000010311	estExt_fgenesh2_pm.C_5690003
ENSGALP00000042588	estExt_fgenesh2_pm.C_5690005
ENSGALP00000015560	estExt_fgenesh2_pm.C_5760005
ENSGALP00000012875	estExt_fgenesh2_pm.C_5970004
ENSGALP00000020372	estExt_fgenesh2_pm.C_5970004
ENSGALP00000006160	estExt_fgenesh2_pm.C_6570002
ENSGALP00000025582	estExt_fgenesh2_pm.C_6620001
ENSGALP00000024586	estExt_fgenesh2_pm.C_6620001
ENSGALP00000022956	estExt_fgenesh2_pm.C_6650002
ENSGALP00000041935	estExt_fgenesh2_pm.C_6710002
ENSGALP00000029448	estExt_fgenesh2_pm.C_6810002
ENSGALP00000013294	estExt_fgenesh2_pm.C_6900001
ENSGALP00000041521	estExt_fgenesh2_pm.C_6900001
ENSGALP00000024880	estExt_fgenesh2_pm.C_7050004
ENSGALP00000040786	estExt_fgenesh2_pm.C_7060005
ENSGALP00000014116	estExt_fgenesh2_pm.C_7120003
ENSGALP00000015978	estExt_fgenesh2_pm.C_7240001
ENSGALP00000026827	estExt_fgenesh2_pm.C_7310002
ENSGALP00000013431	estExt_fgenesh2_pm.C_7390001
ENSGALP00000001295	estExt_fgenesh2_pm.C_7550001
ENSGALP00000041583	estExt_fgenesh2_pm.C_7570001
ENSGALP00000015287	estExt_fgenesh2_pm.C_7790002
ENSGALP00000015290	estExt_fgenesh2_pm.C_7790002
ENSGALP00000028283	estExt_fgenesh2_pm.C_8260001
ENSGALP00000003195	estExt_fgenesh2_pm.C_9450002
ENSGALP00000022539	estExt_fgenesh2_pm.C_10030002
ENSGALP00000006490	estExt_fgenesh2_pm.C_10130001
ENSGALP00000008805	estExt_fgenesh2_pm.C_10550002
ENSGALP00000016780	estExt_fgenesh2_pm.C_12800001
ENSGALP00000041526	estExt_fgenesh2_pm.C_20550002
ENSGALP00000032474	estExt_fgenesh2_kg.C_90001
ENSGALP00000024548	estExt_fgenesh2_kg.C_190001
ENSGALP00000026127	estExt_fgenesh2_kg.C_300001
ENSGALP00000011141	estExt_fgenesh2_kg.C_320001
ENSGALP00000031938	estExt_fgenesh2_kg.C_1360002
ENSGALP00000018495	estExt_fgenesh2_kg.C_1370001
ENSGALP00000043151	estExt_fgenesh2_kg.C_1460001
ENSGALP00000018106	estExt_fgenesh2_kg.C_1840001
ENSGALP00000042907	estExt_fgenesh2_kg.C_1850001
ENSGALP00000043105	estExt_fgenesh2_kg.C_2220001
ENSGALP00000035264	estExt_fgenesh2_kg.C_2440002
ENSGALP00000042003	estExt_fgenesh2_kg.C_2600002
ENSGALP00000032639	estExt_fgenesh2_kg.C_2600002
ENSGALP00000034554	estExt_fgenesh2_kg.C_2610001
ENSGALP00000041055	estExt_fgenesh2_kg.C_3300001
ENSGALP00000013280	estExt_fgenesh2_kg.C_3310001
ENSGALP00000034026	estExt_fgenesh2_kg.C_3310001
ENSGALP00000042253	estExt_fgenesh2_kg.C_3520001
ENSGALP00000025762	estExt_fgenesh2_kg.C_3770001
ENSGALP00000041535	estExt_fgenesh2_kg.C_4020003
ENSGALP00000020149	estExt_fgenesh2_pg.C_10090
ENSGALP00000002310	estExt_fgenesh2_pg.C_10119
ENSGALP00000006624	estExt_fgenesh2_pg.C_10119
ENSGALP00000025851	estExt_fgenesh2_pg.C_10120
ENSGALP00000024194	estExt_fgenesh2_pg.C_10167
ENSGALP00000043278	estExt_fgenesh2_pg.C_10197
ENSGALP00000038351	estExt_fgenesh2_pg.C_10225
ENSGALP00000019113	estExt_fgenesh2_pg.C_10236
ENSGALP00000005807	estExt_fgenesh2_pg.C_10260
ENSGALP00000023943	estExt_fgenesh2_pg.C_10285
ENSGALP00000023842	estExt_fgenesh2_pg.C_10285
ENSGALP00000022517	estExt_fgenesh2_pg.C_10285
ENSGALP00000041077	estExt_fgenesh2_pg.C_10286
ENSGALP00000022241	estExt_fgenesh2_pg.C_10322
ENSGALP00000030141	estExt_fgenesh2_pg.C_10334
ENSGALP00000020675	estExt_fgenesh2_pg.C_10341
ENSGALP00000043355	estExt_fgenesh2_pg.C_10356
ENSGALP00000031149	estExt_fgenesh2_pg.C_10359
ENSGALP00000037449	estExt_fgenesh2_pg.C_20001
ENSGALP00000012427	estExt_fgenesh2_pg.C_20003
ENSGALP00000035809	estExt_fgenesh2_pg.C_20004
ENSGALP00000007992	estExt_fgenesh2_pg.C_20008
ENSGALP00000021981	estExt_fgenesh2_pg.C_20011
ENSGALP00000012227	estExt_fgenesh2_pg.C_20014
ENSGALP00000035726	estExt_fgenesh2_pg.C_20014
ENSGALP00000014894	estExt_fgenesh2_pg.C_20027
ENSGALP00000035801	estExt_fgenesh2_pg.C_20029
ENSGALP00000022832	estExt_fgenesh2_pg.C_20037
ENSGALP00000022258	estExt_fgenesh2_pg.C_20044
ENSGALP00000027514	estExt_fgenesh2_pg.C_20047
ENSGALP00000002905	estExt_fgenesh2_pg.C_20047
ENSGALP00000019286	estExt_fgenesh2_pg.C_20058
ENSGALP00000040987	estExt_fgenesh2_pg.C_20059
ENSGALP00000023202	estExt_fgenesh2_pg.C_20060
ENSGALP00000015204	estExt_fgenesh2_pg.C_20067
ENSGALP00000012919	estExt_fgenesh2_pg.C_20073
ENSGALP00000041955	estExt_fgenesh2_pg.C_20077
ENSGALP00000031560	estExt_fgenesh2_pg.C_20083
ENSGALP00000027276	estExt_fgenesh2_pg.C_20085
ENSGALP00000014640	estExt_fgenesh2_pg.C_20090
ENSGALP00000031473	estExt_fgenesh2_pg.C_20096
ENSGALP00000012923	estExt_fgenesh2_pg.C_20101
ENSGALP00000027345	estExt_fgenesh2_pg.C_20103
ENSGALP00000016156	estExt_fgenesh2_pg.C_20105
ENSGALP00000041344	estExt_fgenesh2_pg.C_20106
ENSGALP00000001507	estExt_fgenesh2_pg.C_20112
ENSGALP00000016578	estExt_fgenesh2_pg.C_20116
ENSGALP00000038260	estExt_fgenesh2_pg.C_20119
ENSGALP00000042128	estExt_fgenesh2_pg.C_20138
ENSGALP00000022023	estExt_fgenesh2_pg.C_20143
ENSGALP00000043365	estExt_fgenesh2_pg.C_20146
ENSGALP00000015238	estExt_fgenesh2_pg.C_20156
ENSGALP00000024538	estExt_fgenesh2_pg.C_20157
ENSGALP00000016259	estExt_fgenesh2_pg.C_20168
ENSGALP00000027557	estExt_fgenesh2_pg.C_20180
ENSGALP00000026994	estExt_fgenesh2_pg.C_20190
ENSGALP00000022165	estExt_fgenesh2_pg.C_20191
ENSGALP00000012635	estExt_fgenesh2_pg.C_20191
ENSGALP00000004833	estExt_fgenesh2_pg.C_20192
ENSGALP00000022155	estExt_fgenesh2_pg.C_20194
ENSGALP00000015356	estExt_fgenesh2_pg.C_20204
ENSGALP00000022159	estExt_fgenesh2_pg.C_20206
ENSGALP00000006287	estExt_fgenesh2_pg.C_20206
ENSGALP00000009080	estExt_fgenesh2_pg.C_20227
ENSGALP00000041202	estExt_fgenesh2_pg.C_20228
ENSGALP00000038134	estExt_fgenesh2_pg.C_20245
ENSGALP00000026603	estExt_fgenesh2_pg.C_20266
ENSGALP00000028782	estExt_fgenesh2_pg.C_20314
ENSGALP00000013826	estExt_fgenesh2_pg.C_20317
ENSGALP00000040617	estExt_fgenesh2_pg.C_20340
ENSGALP00000027304	estExt_fgenesh2_pg.C_20344
ENSGALP00000041023	estExt_fgenesh2_pg.C_20344
ENSGALP00000012090	estExt_fgenesh2_pg.C_20344
ENSGALP00000027011	estExt_fgenesh2_pg.C_20381
ENSGALP00000042740	estExt_fgenesh2_pg.C_20381
ENSGALP00000042283	estExt_fgenesh2_pg.C_20383
ENSGALP00000019416	estExt_fgenesh2_pg.C_20386
ENSGALP00000009569	estExt_fgenesh2_pg.C_30041
ENSGALP00000039470	estExt_fgenesh2_pg.C_30089
ENSGALP00000004159	estExt_fgenesh2_pg.C_30108
ENSGALP00000012175	estExt_fgenesh2_pg.C_30116
ENSGALP00000040608	estExt_fgenesh2_pg.C_40025
ENSGALP00000006519	estExt_fgenesh2_pg.C_40056
ENSGALP00000027123	estExt_fgenesh2_pg.C_40065
ENSGALP00000043251	estExt_fgenesh2_pg.C_40065
ENSGALP00000019608	estExt_fgenesh2_pg.C_40065
ENSGALP00000029396	estExt_fgenesh2_pg.C_40066
ENSGALP00000010332	estExt_fgenesh2_pg.C_40072
ENSGALP00000007362	estExt_fgenesh2_pg.C_40113
ENSGALP00000041210	estExt_fgenesh2_pg.C_40172
ENSGALP00000005100	estExt_fgenesh2_pg.C_40173
ENSGALP00000019470	estExt_fgenesh2_pg.C_40192
ENSGALP00000037100	estExt_fgenesh2_pg.C_40220
ENSGALP00000020094	estExt_fgenesh2_pg.C_40233
ENSGALP00000006162	estExt_fgenesh2_pg.C_40240
ENSGALP00000010272	estExt_fgenesh2_pg.C_40253
ENSGALP00000006757	estExt_fgenesh2_pg.C_40284
ENSGALP00000006891	estExt_fgenesh2_pg.C_40285
ENSGALP00000003914	estExt_fgenesh2_pg.C_40290
ENSGALP00000019471	estExt_fgenesh2_pg.C_40299
ENSGALP00000004327	estExt_fgenesh2_pg.C_40309
ENSGALP00000021043	estExt_fgenesh2_pg.C_40324
ENSGALP00000000052	estExt_fgenesh2_pg.C_50023
ENSGALP00000012430	estExt_fgenesh2_pg.C_50035
ENSGALP00000003562	estExt_fgenesh2_pg.C_50035
ENSGALP00000014821	estExt_fgenesh2_pg.C_50043
ENSGALP00000003058	estExt_fgenesh2_pg.C_50060
ENSGALP00000004473	estExt_fgenesh2_pg.C_50130
ENSGALP00000042044	estExt_fgenesh2_pg.C_50187
ENSGALP00000011616	estExt_fgenesh2_pg.C_50261
ENSGALP00000019414	estExt_fgenesh2_pg.C_50293
ENSGALP00000007493	estExt_fgenesh2_pg.C_50294
ENSGALP00000004606	estExt_fgenesh2_pg.C_50318
ENSGALP00000002190	estExt_fgenesh2_pg.C_50344
ENSGALP00000002093	estExt_fgenesh2_pg.C_50396
ENSGALP00000027997	estExt_fgenesh2_pg.C_60021
ENSGALP00000005744	estExt_fgenesh2_pg.C_60073
ENSGALP00000002328	estExt_fgenesh2_pg.C_60076
ENSGALP00000004966	estExt_fgenesh2_pg.C_60084
ENSGALP00000019400	estExt_fgenesh2_pg.C_60112
ENSGALP00000013688	estExt_fgenesh2_pg.C_60113
ENSGALP00000001130	estExt_fgenesh2_pg.C_60113
ENSGALP00000026565	estExt_fgenesh2_pg.C_60122
ENSGALP00000037931	estExt_fgenesh2_pg.C_60149
ENSGALP00000001799	estExt_fgenesh2_pg.C_60149
ENSGALP00000025717	estExt_fgenesh2_pg.C_60165
ENSGALP00000001834	estExt_fgenesh2_pg.C_60165
ENSGALP00000007166	estExt_fgenesh2_pg.C_60168
ENSGALP00000003781	estExt_fgenesh2_pg.C_60184
ENSGALP00000020477	estExt_fgenesh2_pg.C_60220
ENSGALP00000042896	estExt_fgenesh2_pg.C_60246
ENSGALP00000042618	estExt_fgenesh2_pg.C_70133
ENSGALP00000004443	estExt_fgenesh2_pg.C_70201
ENSGALP00000040686	estExt_fgenesh2_pg.C_70288
ENSGALP00000041625	estExt_fgenesh2_pg.C_70302
ENSGALP00000019955	estExt_fgenesh2_pg.C_80031
ENSGALP00000016481	estExt_fgenesh2_pg.C_80044
ENSGALP00000015493	estExt_fgenesh2_pg.C_80050
ENSGALP00000020349	estExt_fgenesh2_pg.C_80136
ENSGALP00000026699	estExt_fgenesh2_pg.C_80191
ENSGALP00000019731	estExt_fgenesh2_pg.C_80204
ENSGALP00000041331	estExt_fgenesh2_pg.C_80218
ENSGALP00000021572	estExt_fgenesh2_pg.C_80223
ENSGALP00000029768	estExt_fgenesh2_pg.C_80253
ENSGALP00000010779	estExt_fgenesh2_pg.C_80253
ENSGALP00000041444	estExt_fgenesh2_pg.C_80271
ENSGALP00000016880	estExt_fgenesh2_pg.C_80276
ENSGALP00000008530	estExt_fgenesh2_pg.C_80293
ENSGALP00000026056	estExt_fgenesh2_pg.C_80303
ENSGALP00000029745	estExt_fgenesh2_pg.C_80310
ENSGALP00000018065	estExt_fgenesh2_pg.C_80312
ENSGALP00000006050	estExt_fgenesh2_pg.C_90008
ENSGALP00000004251	estExt_fgenesh2_pg.C_90058
ENSGALP00000017867	estExt_fgenesh2_pg.C_90121
ENSGALP00000011599	estExt_fgenesh2_pg.C_90156
ENSGALP00000027568	estExt_fgenesh2_pg.C_90168
ENSGALP00000008882	estExt_fgenesh2_pg.C_90188
ENSGALP00000020058	estExt_fgenesh2_pg.C_90188
ENSGALP00000007152	estExt_fgenesh2_pg.C_90208
ENSGALP00000019480	estExt_fgenesh2_pg.C_90208
ENSGALP00000008533	estExt_fgenesh2_pg.C_90213
ENSGALP00000031237	estExt_fgenesh2_pg.C_90217
ENSGALP00000019540	estExt_fgenesh2_pg.C_90260
ENSGALP00000018701	estExt_fgenesh2_pg.C_90260
ENSGALP00000041281	estExt_fgenesh2_pg.C_100006
ENSGALP00000004344	estExt_fgenesh2_pg.C_100018
ENSGALP00000022859	estExt_fgenesh2_pg.C_100032
ENSGALP00000024858	estExt_fgenesh2_pg.C_100032
ENSGALP00000016266	estExt_fgenesh2_pg.C_100036
ENSGALP00000032578	estExt_fgenesh2_pg.C_100037
ENSGALP00000014749	estExt_fgenesh2_pg.C_100046
ENSGALP00000041723	estExt_fgenesh2_pg.C_100080
ENSGALP00000016511	estExt_fgenesh2_pg.C_100106
ENSGALP00000033316	estExt_fgenesh2_pg.C_100133
ENSGALP00000008673	estExt_fgenesh2_pg.C_100169
ENSGALP00000013044	estExt_fgenesh2_pg.C_100176
ENSGALP00000022974	estExt_fgenesh2_pg.C_100183
ENSGALP00000041051	estExt_fgenesh2_pg.C_100204
ENSGALP00000042135	estExt_fgenesh2_pg.C_100208
ENSGALP00000041175	estExt_fgenesh2_pg.C_100214
ENSGALP00000013733	estExt_fgenesh2_pg.C_100229
ENSGALP00000040725	estExt_fgenesh2_pg.C_100251
ENSGALP00000042226	estExt_fgenesh2_pg.C_100267
ENSGALP00000042078	estExt_fgenesh2_pg.C_110154
ENSGALP00000014037	estExt_fgenesh2_pg.C_110185
ENSGALP00000007518	estExt_fgenesh2_pg.C_110221
ENSGALP00000034517	estExt_fgenesh2_pg.C_110224
ENSGALP00000039319	estExt_fgenesh2_pg.C_110235
ENSGALP00000042828	estExt_fgenesh2_pg.C_110259
ENSGALP00000003014	estExt_fgenesh2_pg.C_110276
ENSGALP00000014542	estExt_fgenesh2_pg.C_110299
ENSGALP00000009699	estExt_fgenesh2_pg.C_120008
ENSGALP00000020124	estExt_fgenesh2_pg.C_120019
ENSGALP00000018500	estExt_fgenesh2_pg.C_120020
ENSGALP00000042962	estExt_fgenesh2_pg.C_120023
ENSGALP00000028008	estExt_fgenesh2_pg.C_120023
ENSGALP00000019106	estExt_fgenesh2_pg.C_120043
ENSGALP00000001613	estExt_fgenesh2_pg.C_120044
ENSGALP00000001579	estExt_fgenesh2_pg.C_120046
ENSGALP00000013215	estExt_fgenesh2_pg.C_120053
ENSGALP00000041639	estExt_fgenesh2_pg.C_120067
ENSGALP00000009058	estExt_fgenesh2_pg.C_120071
ENSGALP00000010742	estExt_fgenesh2_pg.C_120074
ENSGALP00000010746	estExt_fgenesh2_pg.C_120085
ENSGALP00000006574	estExt_fgenesh2_pg.C_120115
ENSGALP00000022247	estExt_fgenesh2_pg.C_120116
ENSGALP00000032683	estExt_fgenesh2_pg.C_120140
ENSGALP00000016889	estExt_fgenesh2_pg.C_120156
ENSGALP00000019908	estExt_fgenesh2_pg.C_120162
ENSGALP00000014354	estExt_fgenesh2_pg.C_120167
ENSGALP00000018366	estExt_fgenesh2_pg.C_120168
ENSGALP00000041918	estExt_fgenesh2_pg.C_120170
ENSGALP00000000830	estExt_fgenesh2_pg.C_120181
ENSGALP00000015411	estExt_fgenesh2_pg.C_120230
ENSGALP00000020568	estExt_fgenesh2_pg.C_120240
ENSGALP00000009535	estExt_fgenesh2_pg.C_130004
ENSGALP00000040682	estExt_fgenesh2_pg.C_130007
ENSGALP00000016562	estExt_fgenesh2_pg.C_130007
ENSGALP00000003642	estExt_fgenesh2_pg.C_130007
ENSGALP00000000555	estExt_fgenesh2_pg.C_130080
ENSGALP00000003729	estExt_fgenesh2_pg.C_130146
ENSGALP00000041640	estExt_fgenesh2_pg.C_130146
ENSGALP00000039532	estExt_fgenesh2_pg.C_130182
ENSGALP00000007415	estExt_fgenesh2_pg.C_140011
ENSGALP00000004166	estExt_fgenesh2_pg.C_140022
ENSGALP00000011182	estExt_fgenesh2_pg.C_140022
ENSGALP00000039379	estExt_fgenesh2_pg.C_140065
ENSGALP00000023997	estExt_fgenesh2_pg.C_140065
ENSGALP00000021551	estExt_fgenesh2_pg.C_140065
ENSGALP00000034658	estExt_fgenesh2_pg.C_140065
ENSGALP00000012729	estExt_fgenesh2_pg.C_140131
ENSGALP00000014623	estExt_fgenesh2_pg.C_140135
ENSGALP00000015746	estExt_fgenesh2_pg.C_140145
ENSGALP00000036444	estExt_fgenesh2_pg.C_140148
ENSGALP00000040918	estExt_fgenesh2_pg.C_140177
ENSGALP00000005883	estExt_fgenesh2_pg.C_140177
ENSGALP00000001446	estExt_fgenesh2_pg.C_140196
ENSGALP00000023281	estExt_fgenesh2_pg.C_140197
ENSGALP00000041849	estExt_fgenesh2_pg.C_150003
ENSGALP00000020840	estExt_fgenesh2_pg.C_150005
ENSGALP00000005290	estExt_fgenesh2_pg.C_150027
ENSGALP00000037230	estExt_fgenesh2_pg.C_150032
ENSGALP00000024072	estExt_fgenesh2_pg.C_150066
ENSGALP00000021835	estExt_fgenesh2_pg.C_150074
ENSGALP00000000191	estExt_fgenesh2_pg.C_150074
ENSGALP00000014239	estExt_fgenesh2_pg.C_150079
ENSGALP00000018395	estExt_fgenesh2_pg.C_150093
ENSGALP00000023830	estExt_fgenesh2_pg.C_150109
ENSGALP00000042562	estExt_fgenesh2_pg.C_150114
ENSGALP00000043210	estExt_fgenesh2_pg.C_150114
ENSGALP00000019079	estExt_fgenesh2_pg.C_150138
ENSGALP00000043032	estExt_fgenesh2_pg.C_150153
ENSGALP00000013796	estExt_fgenesh2_pg.C_150153
ENSGALP00000027606	estExt_fgenesh2_pg.C_150190
ENSGALP00000022589	estExt_fgenesh2_pg.C_160011
ENSGALP00000018816	estExt_fgenesh2_pg.C_160043
ENSGALP00000007361	estExt_fgenesh2_pg.C_160047
ENSGALP00000015408	estExt_fgenesh2_pg.C_160050
ENSGALP00000014317	estExt_fgenesh2_pg.C_160053
ENSGALP00000036972	estExt_fgenesh2_pg.C_160054
ENSGALP00000021958	estExt_fgenesh2_pg.C_160059
ENSGALP00000014689	estExt_fgenesh2_pg.C_160096
ENSGALP00000013042	estExt_fgenesh2_pg.C_160162
ENSGALP00000019122	estExt_fgenesh2_pg.C_160164
ENSGALP00000003953	estExt_fgenesh2_pg.C_160164
ENSGALP00000018487	estExt_fgenesh2_pg.C_160164
ENSGALP00000035006	estExt_fgenesh2_pg.C_160173
ENSGALP00000013782	estExt_fgenesh2_pg.C_160208
ENSGALP00000035959	estExt_fgenesh2_pg.C_160215
ENSGALP00000024466	estExt_fgenesh2_pg.C_160216
ENSGALP00000041564	estExt_fgenesh2_pg.C_160229
ENSGALP00000011364	estExt_fgenesh2_pg.C_170007
ENSGALP00000041930	estExt_fgenesh2_pg.C_170008
ENSGALP00000043157	estExt_fgenesh2_pg.C_170020
ENSGALP00000011024	estExt_fgenesh2_pg.C_170060
ENSGALP00000003123	estExt_fgenesh2_pg.C_170076
ENSGALP00000005208	estExt_fgenesh2_pg.C_170088
ENSGALP00000004983	estExt_fgenesh2_pg.C_170095
ENSGALP00000027333	estExt_fgenesh2_pg.C_170105
ENSGALP00000003582	estExt_fgenesh2_pg.C_170117
ENSGALP00000039141	estExt_fgenesh2_pg.C_170118
ENSGALP00000027525	estExt_fgenesh2_pg.C_170162
ENSGALP00000004941	estExt_fgenesh2_pg.C_170180
ENSGALP00000011471	estExt_fgenesh2_pg.C_170211
ENSGALP00000020330	estExt_fgenesh2_pg.C_170211
ENSGALP00000021140	estExt_fgenesh2_pg.C_170211
ENSGALP00000017378	estExt_fgenesh2_pg.C_180028
ENSGALP00000043019	estExt_fgenesh2_pg.C_180031
ENSGALP00000018048	estExt_fgenesh2_pg.C_180065
ENSGALP00000015178	estExt_fgenesh2_pg.C_180072
ENSGALP00000043439	estExt_fgenesh2_pg.C_180088
ENSGALP00000039140	estExt_fgenesh2_pg.C_180099
ENSGALP00000020461	estExt_fgenesh2_pg.C_180106
ENSGALP00000016313	estExt_fgenesh2_pg.C_180133
ENSGALP00000020332	estExt_fgenesh2_pg.C_180134
ENSGALP00000004016	estExt_fgenesh2_pg.C_180146
ENSGALP00000010891	estExt_fgenesh2_pg.C_180154
ENSGALP00000011556	estExt_fgenesh2_pg.C_180156
ENSGALP00000041829	estExt_fgenesh2_pg.C_180167
ENSGALP00000010516	estExt_fgenesh2_pg.C_180180
ENSGALP00000015864	estExt_fgenesh2_pg.C_180192
ENSGALP00000015508	estExt_fgenesh2_pg.C_180200
ENSGALP00000006376	estExt_fgenesh2_pg.C_180215
ENSGALP00000042471	estExt_fgenesh2_pg.C_180228
ENSGALP00000000416	estExt_fgenesh2_pg.C_180230
ENSGALP00000026069	estExt_fgenesh2_pg.C_180230
ENSGALP00000010425	estExt_fgenesh2_pg.C_190006
ENSGALP00000001370	estExt_fgenesh2_pg.C_190008
ENSGALP00000025350	estExt_fgenesh2_pg.C_190008
ENSGALP00000010965	estExt_fgenesh2_pg.C_190013
ENSGALP00000006434	estExt_fgenesh2_pg.C_190015
ENSGALP00000003612	estExt_fgenesh2_pg.C_190022
ENSGALP00000026399	estExt_fgenesh2_pg.C_190026
ENSGALP00000040830	estExt_fgenesh2_pg.C_190026
ENSGALP00000028747	estExt_fgenesh2_pg.C_190048
ENSGALP00000003428	estExt_fgenesh2_pg.C_190065
ENSGALP00000033603	estExt_fgenesh2_pg.C_190074
ENSGALP00000040937	estExt_fgenesh2_pg.C_190082
ENSGALP00000006894	estExt_fgenesh2_pg.C_190090
ENSGALP00000042451	estExt_fgenesh2_pg.C_190090
ENSGALP00000038233	estExt_fgenesh2_pg.C_190141
ENSGALP00000005493	estExt_fgenesh2_pg.C_190167
ENSGALP00000022445	estExt_fgenesh2_pg.C_190168
ENSGALP00000038347	estExt_fgenesh2_pg.C_190196
ENSGALP00000041714	estExt_fgenesh2_pg.C_190198
ENSGALP00000010032	estExt_fgenesh2_pg.C_190210
ENSGALP00000012201	estExt_fgenesh2_pg.C_190226
ENSGALP00000025667	estExt_fgenesh2_pg.C_190227
ENSGALP00000041116	estExt_fgenesh2_pg.C_200084
ENSGALP00000042232	estExt_fgenesh2_pg.C_200091
ENSGALP00000039608	estExt_fgenesh2_pg.C_200113
ENSGALP00000038757	estExt_fgenesh2_pg.C_200128
ENSGALP00000014417	estExt_fgenesh2_pg.C_200137
ENSGALP00000013380	estExt_fgenesh2_pg.C_200156
ENSGALP00000011624	estExt_fgenesh2_pg.C_200162
ENSGALP00000013649	estExt_fgenesh2_pg.C_200203
ENSGALP00000001617	estExt_fgenesh2_pg.C_200208
ENSGALP00000035478	estExt_fgenesh2_pg.C_210009
ENSGALP00000043332	estExt_fgenesh2_pg.C_210011
ENSGALP00000001400	estExt_fgenesh2_pg.C_210065
ENSGALP00000029145	estExt_fgenesh2_pg.C_210065
ENSGALP00000005287	estExt_fgenesh2_pg.C_210080
ENSGALP00000010960	estExt_fgenesh2_pg.C_210139
ENSGALP00000005047	estExt_fgenesh2_pg.C_210148
ENSGALP00000018501	estExt_fgenesh2_pg.C_210164
ENSGALP00000038463	estExt_fgenesh2_pg.C_210173
ENSGALP00000021737	estExt_fgenesh2_pg.C_220002
ENSGALP00000011485	estExt_fgenesh2_pg.C_220005
ENSGALP00000017812	estExt_fgenesh2_pg.C_220014
ENSGALP00000002442	estExt_fgenesh2_pg.C_220020
ENSGALP00000003985	estExt_fgenesh2_pg.C_220037
ENSGALP00000043316	estExt_fgenesh2_pg.C_220038
ENSGALP00000042277	estExt_fgenesh2_pg.C_220046
ENSGALP00000010450	estExt_fgenesh2_pg.C_220053
ENSGALP00000041394	estExt_fgenesh2_pg.C_220065
ENSGALP00000037077	estExt_fgenesh2_pg.C_220068
ENSGALP00000042276	estExt_fgenesh2_pg.C_220068
ENSGALP00000037639	estExt_fgenesh2_pg.C_220068
ENSGALP00000040955	estExt_fgenesh2_pg.C_220070
ENSGALP00000042954	estExt_fgenesh2_pg.C_220119
ENSGALP00000011338	estExt_fgenesh2_pg.C_220122
ENSGALP00000004521	estExt_fgenesh2_pg.C_220127
ENSGALP00000009432	estExt_fgenesh2_pg.C_220137
ENSGALP00000005582	estExt_fgenesh2_pg.C_220142
ENSGALP00000003470	estExt_fgenesh2_pg.C_220143
ENSGALP00000014966	estExt_fgenesh2_pg.C_220145
ENSGALP00000011413	estExt_fgenesh2_pg.C_220147
ENSGALP00000011668	estExt_fgenesh2_pg.C_220149
ENSGALP00000009720	estExt_fgenesh2_pg.C_220162
ENSGALP00000004989	estExt_fgenesh2_pg.C_220171
ENSGALP00000019896	estExt_fgenesh2_pg.C_220176
ENSGALP00000023267	estExt_fgenesh2_pg.C_220178
ENSGALP00000023237	estExt_fgenesh2_pg.C_220185
ENSGALP00000021808	estExt_fgenesh2_pg.C_220193
ENSGALP00000010141	estExt_fgenesh2_pg.C_220195
ENSGALP00000028052	estExt_fgenesh2_pg.C_220195
ENSGALP00000008468	estExt_fgenesh2_pg.C_220219
ENSGALP00000021328	estExt_fgenesh2_pg.C_220223
ENSGALP00000027746	estExt_fgenesh2_pg.C_220227
ENSGALP00000004378	estExt_fgenesh2_pg.C_230028
ENSGALP00000000701	estExt_fgenesh2_pg.C_230040
ENSGALP00000020802	estExt_fgenesh2_pg.C_230045
ENSGALP00000043227	estExt_fgenesh2_pg.C_230062
ENSGALP00000013052	estExt_fgenesh2_pg.C_230072
ENSGALP00000031178	estExt_fgenesh2_pg.C_230095
ENSGALP00000028031	estExt_fgenesh2_pg.C_230100
ENSGALP00000027884	estExt_fgenesh2_pg.C_230101
ENSGALP00000012747	estExt_fgenesh2_pg.C_230112
ENSGALP00000021630	estExt_fgenesh2_pg.C_230149
ENSGALP00000029810	estExt_fgenesh2_pg.C_230167
ENSGALP00000014865	estExt_fgenesh2_pg.C_240056
ENSGALP00000023141	estExt_fgenesh2_pg.C_240100
ENSGALP00000001676	estExt_fgenesh2_pg.C_240101
ENSGALP00000041606	estExt_fgenesh2_pg.C_240116
ENSGALP00000007762	estExt_fgenesh2_pg.C_240121
ENSGALP00000027982	estExt_fgenesh2_pg.C_240122
ENSGALP00000010556	estExt_fgenesh2_pg.C_240149
ENSGALP00000003806	estExt_fgenesh2_pg.C_240194
ENSGALP00000003796	estExt_fgenesh2_pg.C_240195
ENSGALP00000024691	estExt_fgenesh2_pg.C_240224
ENSGALP00000025890	estExt_fgenesh2_pg.C_250055
ENSGALP00000005587	estExt_fgenesh2_pg.C_250089
ENSGALP00000002886	estExt_fgenesh2_pg.C_260014
ENSGALP00000017466	estExt_fgenesh2_pg.C_260080
ENSGALP00000038374	estExt_fgenesh2_pg.C_260094
ENSGALP00000041435	estExt_fgenesh2_pg.C_260094
ENSGALP00000040651	estExt_fgenesh2_pg.C_260094
ENSGALP00000003149	estExt_fgenesh2_pg.C_260097
ENSGALP00000017539	estExt_fgenesh2_pg.C_260106
ENSGALP00000041656	estExt_fgenesh2_pg.C_260162
ENSGALP00000015075	estExt_fgenesh2_pg.C_260197
ENSGALP00000041979	estExt_fgenesh2_pg.C_260217
ENSGALP00000029643	estExt_fgenesh2_pg.C_260217
ENSGALP00000011931	estExt_fgenesh2_pg.C_270032
ENSGALP00000006387	estExt_fgenesh2_pg.C_270086
ENSGALP00000007430	estExt_fgenesh2_pg.C_270116
ENSGALP00000036257	estExt_fgenesh2_pg.C_270119
ENSGALP00000010718	estExt_fgenesh2_pg.C_270134
ENSGALP00000015521	estExt_fgenesh2_pg.C_270138
ENSGALP00000021811	estExt_fgenesh2_pg.C_270141
ENSGALP00000002611	estExt_fgenesh2_pg.C_270141
ENSGALP00000018643	estExt_fgenesh2_pg.C_270141
ENSGALP00000018636	estExt_fgenesh2_pg.C_270141
ENSGALP00000020923	estExt_fgenesh2_pg.C_270147
ENSGALP00000010475	estExt_fgenesh2_pg.C_270165
ENSGALP00000021481	estExt_fgenesh2_pg.C_280096
ENSGALP00000000906	estExt_fgenesh2_pg.C_290012
ENSGALP00000009832	estExt_fgenesh2_pg.C_290145
ENSGALP00000027112	estExt_fgenesh2_pg.C_300014
ENSGALP00000034674	estExt_fgenesh2_pg.C_300051
ENSGALP00000027410	estExt_fgenesh2_pg.C_300094
ENSGALP00000002781	estExt_fgenesh2_pg.C_300106
ENSGALP00000016876	estExt_fgenesh2_pg.C_300110
ENSGALP00000038235	estExt_fgenesh2_pg.C_300123
ENSGALP00000040548	estExt_fgenesh2_pg.C_300128
ENSGALP00000024827	estExt_fgenesh2_pg.C_310020
ENSGALP00000023567	estExt_fgenesh2_pg.C_310032
ENSGALP00000011852	estExt_fgenesh2_pg.C_310040
ENSGALP00000024148	estExt_fgenesh2_pg.C_310048
ENSGALP00000015948	estExt_fgenesh2_pg.C_310073
ENSGALP00000042571	estExt_fgenesh2_pg.C_320052
ENSGALP00000027326	estExt_fgenesh2_pg.C_320158
ENSGALP00000017246	estExt_fgenesh2_pg.C_320192
ENSGALP00000027249	estExt_fgenesh2_pg.C_330044
ENSGALP00000027251	estExt_fgenesh2_pg.C_330045
ENSGALP00000040398	estExt_fgenesh2_pg.C_330045
ENSGALP00000027076	estExt_fgenesh2_pg.C_330073
ENSGALP00000027194	estExt_fgenesh2_pg.C_330076
ENSGALP00000000050	estExt_fgenesh2_pg.C_330084
ENSGALP00000027775	estExt_fgenesh2_pg.C_330089
ENSGALP00000022452	estExt_fgenesh2_pg.C_330102
ENSGALP00000025640	estExt_fgenesh2_pg.C_330102
ENSGALP00000039842	estExt_fgenesh2_pg.C_330102
ENSGALP00000041268	estExt_fgenesh2_pg.C_330130
ENSGALP00000010361	estExt_fgenesh2_pg.C_330157
ENSGALP00000027187	estExt_fgenesh2_pg.C_330160
ENSGALP00000027672	estExt_fgenesh2_pg.C_340018
ENSGALP00000013653	estExt_fgenesh2_pg.C_340019
ENSGALP00000008954	estExt_fgenesh2_pg.C_340026
ENSGALP00000024208	estExt_fgenesh2_pg.C_340027
ENSGALP00000033389	estExt_fgenesh2_pg.C_340055
ENSGALP00000001294	estExt_fgenesh2_pg.C_340116
ENSGALP00000004248	estExt_fgenesh2_pg.C_340235
ENSGALP00000021739	estExt_fgenesh2_pg.C_340237
ENSGALP00000017951	estExt_fgenesh2_pg.C_350080
ENSGALP00000014303	estExt_fgenesh2_pg.C_350147
ENSGALP00000016556	estExt_fgenesh2_pg.C_350147
ENSGALP00000014308	estExt_fgenesh2_pg.C_350156
ENSGALP00000039886	estExt_fgenesh2_pg.C_350163
ENSGALP00000006527	estExt_fgenesh2_pg.C_350169
ENSGALP00000036160	estExt_fgenesh2_pg.C_350171
ENSGALP00000014636	estExt_fgenesh2_pg.C_350173
ENSGALP00000014793	estExt_fgenesh2_pg.C_350173
ENSGALP00000040677	estExt_fgenesh2_pg.C_350177
ENSGALP00000003592	estExt_fgenesh2_pg.C_360100
ENSGALP00000015374	estExt_fgenesh2_pg.C_360110
ENSGALP00000041017	estExt_fgenesh2_pg.C_360114
ENSGALP00000011605	estExt_fgenesh2_pg.C_370011
ENSGALP00000005343	estExt_fgenesh2_pg.C_370035
ENSGALP00000021396	estExt_fgenesh2_pg.C_370048
ENSGALP00000035470	estExt_fgenesh2_pg.C_370105
ENSGALP00000034245	estExt_fgenesh2_pg.C_370117
ENSGALP00000043343	estExt_fgenesh2_pg.C_370123
ENSGALP00000010426	estExt_fgenesh2_pg.C_370124
ENSGALP00000032601	estExt_fgenesh2_pg.C_370140
ENSGALP00000010107	estExt_fgenesh2_pg.C_370205
ENSGALP00000010217	estExt_fgenesh2_pg.C_370211
ENSGALP00000023169	estExt_fgenesh2_pg.C_370229
ENSGALP00000038011	estExt_fgenesh2_pg.C_380059
ENSGALP00000041184	estExt_fgenesh2_pg.C_380063
ENSGALP00000040948	estExt_fgenesh2_pg.C_380067
ENSGALP00000009006	estExt_fgenesh2_pg.C_380073
ENSGALP00000008485	estExt_fgenesh2_pg.C_380096
ENSGALP00000019365	estExt_fgenesh2_pg.C_380096
ENSGALP00000006939	estExt_fgenesh2_pg.C_380096
ENSGALP00000003826	estExt_fgenesh2_pg.C_380103
ENSGALP00000002944	estExt_fgenesh2_pg.C_380134
ENSGALP00000022598	estExt_fgenesh2_pg.C_390053
ENSGALP00000001016	estExt_fgenesh2_pg.C_390072
ENSGALP00000007804	estExt_fgenesh2_pg.C_390083
ENSGALP00000012632	estExt_fgenesh2_pg.C_390085
ENSGALP00000015476	estExt_fgenesh2_pg.C_390114
ENSGALP00000025059	estExt_fgenesh2_pg.C_390162
ENSGALP00000006972	estExt_fgenesh2_pg.C_390171
ENSGALP00000011046	estExt_fgenesh2_pg.C_400007
ENSGALP00000014912	estExt_fgenesh2_pg.C_400008
ENSGALP00000027920	estExt_fgenesh2_pg.C_400017
ENSGALP00000006116	estExt_fgenesh2_pg.C_400018
ENSGALP00000000244	estExt_fgenesh2_pg.C_400022
ENSGALP00000029456	estExt_fgenesh2_pg.C_400029
ENSGALP00000017755	estExt_fgenesh2_pg.C_400030
ENSGALP00000027916	estExt_fgenesh2_pg.C_400036
ENSGALP00000004630	estExt_fgenesh2_pg.C_400049
ENSGALP00000013094	estExt_fgenesh2_pg.C_400099
ENSGALP00000010473	estExt_fgenesh2_pg.C_400102
ENSGALP00000026266	estExt_fgenesh2_pg.C_400168
ENSGALP00000024492	estExt_fgenesh2_pg.C_400206
ENSGALP00000014652	estExt_fgenesh2_pg.C_410017
ENSGALP00000042320	estExt_fgenesh2_pg.C_410020
ENSGALP00000010567	estExt_fgenesh2_pg.C_410021
ENSGALP00000010570	estExt_fgenesh2_pg.C_410021
ENSGALP00000024204	estExt_fgenesh2_pg.C_410059
ENSGALP00000029713	estExt_fgenesh2_pg.C_420001
ENSGALP00000042848	estExt_fgenesh2_pg.C_420001
ENSGALP00000013191	estExt_fgenesh2_pg.C_420040
ENSGALP00000029825	estExt_fgenesh2_pg.C_420041
ENSGALP00000036339	estExt_fgenesh2_pg.C_420051
ENSGALP00000016438	estExt_fgenesh2_pg.C_420055
ENSGALP00000037011	estExt_fgenesh2_pg.C_420056
ENSGALP00000019423	estExt_fgenesh2_pg.C_420058
ENSGALP00000033837	estExt_fgenesh2_pg.C_420064
ENSGALP00000015296	estExt_fgenesh2_pg.C_420080
ENSGALP00000010125	estExt_fgenesh2_pg.C_420096
ENSGALP00000003595	estExt_fgenesh2_pg.C_420098
ENSGALP00000042803	estExt_fgenesh2_pg.C_420110
ENSGALP00000036625	estExt_fgenesh2_pg.C_420113
ENSGALP00000018521	estExt_fgenesh2_pg.C_420128
ENSGALP00000030165	estExt_fgenesh2_pg.C_420150
ENSGALP00000009486	estExt_fgenesh2_pg.C_430005
ENSGALP00000025980	estExt_fgenesh2_pg.C_430059
ENSGALP00000027322	estExt_fgenesh2_pg.C_430064
ENSGALP00000027349	estExt_fgenesh2_pg.C_430109
ENSGALP00000024778	estExt_fgenesh2_pg.C_440053
ENSGALP00000009262	estExt_fgenesh2_pg.C_440128
ENSGALP00000023057	estExt_fgenesh2_pg.C_450009
ENSGALP00000018708	estExt_fgenesh2_pg.C_450014
ENSGALP00000042344	estExt_fgenesh2_pg.C_450046
ENSGALP00000008475	estExt_fgenesh2_pg.C_450073
ENSGALP00000000908	estExt_fgenesh2_pg.C_450079
ENSGALP00000022816	estExt_fgenesh2_pg.C_450085
ENSGALP00000022269	estExt_fgenesh2_pg.C_450105
ENSGALP00000011398	estExt_fgenesh2_pg.C_450137
ENSGALP00000040565	estExt_fgenesh2_pg.C_450139
ENSGALP00000019303	estExt_fgenesh2_pg.C_450155
ENSGALP00000015140	estExt_fgenesh2_pg.C_460010
ENSGALP00000006491	estExt_fgenesh2_pg.C_460010
ENSGALP00000019224	estExt_fgenesh2_pg.C_460040
ENSGALP00000020258	estExt_fgenesh2_pg.C_460040
ENSGALP00000018961	estExt_fgenesh2_pg.C_460046
ENSGALP00000004267	estExt_fgenesh2_pg.C_460059
ENSGALP00000036764	estExt_fgenesh2_pg.C_460072
ENSGALP00000016963	estExt_fgenesh2_pg.C_460076
ENSGALP00000016976	estExt_fgenesh2_pg.C_460103
ENSGALP00000040285	estExt_fgenesh2_pg.C_460114
ENSGALP00000037171	estExt_fgenesh2_pg.C_460120
ENSGALP00000020463	estExt_fgenesh2_pg.C_460122
ENSGALP00000017646	estExt_fgenesh2_pg.C_460144
ENSGALP00000037997	estExt_fgenesh2_pg.C_460150
ENSGALP00000003252	estExt_fgenesh2_pg.C_460151
ENSGALP00000010409	estExt_fgenesh2_pg.C_470009
ENSGALP00000041567	estExt_fgenesh2_pg.C_470107
ENSGALP00000023801	estExt_fgenesh2_pg.C_480006
ENSGALP00000036494	estExt_fgenesh2_pg.C_480096
ENSGALP00000043020	estExt_fgenesh2_pg.C_480100
ENSGALP00000043153	estExt_fgenesh2_pg.C_480100
ENSGALP00000010227	estExt_fgenesh2_pg.C_480136
ENSGALP00000020245	estExt_fgenesh2_pg.C_490009
ENSGALP00000022289	estExt_fgenesh2_pg.C_490023
ENSGALP00000000615	estExt_fgenesh2_pg.C_490037
ENSGALP00000003205	estExt_fgenesh2_pg.C_490064
ENSGALP00000037398	estExt_fgenesh2_pg.C_490133
ENSGALP00000002197	estExt_fgenesh2_pg.C_490133
ENSGALP00000041109	estExt_fgenesh2_pg.C_490133
ENSGALP00000027954	estExt_fgenesh2_pg.C_500001
ENSGALP00000027401	estExt_fgenesh2_pg.C_500024
ENSGALP00000039657	estExt_fgenesh2_pg.C_500060
ENSGALP00000025691	estExt_fgenesh2_pg.C_500060
ENSGALP00000010639	estExt_fgenesh2_pg.C_500069
ENSGALP00000027387	estExt_fgenesh2_pg.C_500081
ENSGALP00000035973	estExt_fgenesh2_pg.C_510094
ENSGALP00000031320	estExt_fgenesh2_pg.C_520028
ENSGALP00000017006	estExt_fgenesh2_pg.C_520031
ENSGALP00000016967	estExt_fgenesh2_pg.C_520038
ENSGALP00000015045	estExt_fgenesh2_pg.C_520044
ENSGALP00000019663	estExt_fgenesh2_pg.C_530092
ENSGALP00000002322	estExt_fgenesh2_pg.C_530100
ENSGALP00000042810	estExt_fgenesh2_pg.C_550023
ENSGALP00000009642	estExt_fgenesh2_pg.C_550035
ENSGALP00000025051	estExt_fgenesh2_pg.C_550039
ENSGALP00000029818	estExt_fgenesh2_pg.C_550049
ENSGALP00000023941	estExt_fgenesh2_pg.C_550062
ENSGALP00000033996	estExt_fgenesh2_pg.C_550062
ENSGALP00000019528	estExt_fgenesh2_pg.C_550062
ENSGALP00000014941	estExt_fgenesh2_pg.C_560087
ENSGALP00000011869	estExt_fgenesh2_pg.C_560167
ENSGALP00000008424	estExt_fgenesh2_pg.C_570008
ENSGALP00000038058	estExt_fgenesh2_pg.C_570010
ENSGALP00000011352	estExt_fgenesh2_pg.C_570010
ENSGALP00000007480	estExt_fgenesh2_pg.C_570039
ENSGALP00000019870	estExt_fgenesh2_pg.C_570070
ENSGALP00000000679	estExt_fgenesh2_pg.C_570072
ENSGALP00000025597	estExt_fgenesh2_pg.C_570074
ENSGALP00000002362	estExt_fgenesh2_pg.C_570076
ENSGALP00000038307	estExt_fgenesh2_pg.C_570092
ENSGALP00000038350	estExt_fgenesh2_pg.C_570108
ENSGALP00000013007	estExt_fgenesh2_pg.C_570131
ENSGALP00000041200	estExt_fgenesh2_pg.C_570131
ENSGALP00000007521	estExt_fgenesh2_pg.C_570151
ENSGALP00000012388	estExt_fgenesh2_pg.C_580001
ENSGALP00000016141	estExt_fgenesh2_pg.C_580086
ENSGALP00000038843	estExt_fgenesh2_pg.C_580112
ENSGALP00000005437	estExt_fgenesh2_pg.C_580113
ENSGALP00000002256	estExt_fgenesh2_pg.C_580131
ENSGALP00000008837	estExt_fgenesh2_pg.C_590046
ENSGALP00000026087	estExt_fgenesh2_pg.C_600004
ENSGALP00000016240	estExt_fgenesh2_pg.C_600040
ENSGALP00000035460	estExt_fgenesh2_pg.C_610011
ENSGALP00000008851	estExt_fgenesh2_pg.C_610029
ENSGALP00000040189	estExt_fgenesh2_pg.C_610033
ENSGALP00000022463	estExt_fgenesh2_pg.C_610052
ENSGALP00000016087	estExt_fgenesh2_pg.C_610075
ENSGALP00000011851	estExt_fgenesh2_pg.C_610109
ENSGALP00000015293	estExt_fgenesh2_pg.C_610109
ENSGALP00000042747	estExt_fgenesh2_pg.C_610109
ENSGALP00000013575	estExt_fgenesh2_pg.C_610109
ENSGALP00000042163	estExt_fgenesh2_pg.C_610117
ENSGALP00000008732	estExt_fgenesh2_pg.C_610121
ENSGALP00000035713	estExt_fgenesh2_pg.C_610135
ENSGALP00000003500	estExt_fgenesh2_pg.C_610144
ENSGALP00000041801	estExt_fgenesh2_pg.C_610144
ENSGALP00000030056	estExt_fgenesh2_pg.C_610172
ENSGALP00000014140	estExt_fgenesh2_pg.C_620036
ENSGALP00000015983	estExt_fgenesh2_pg.C_620059
ENSGALP00000042570	estExt_fgenesh2_pg.C_620059
ENSGALP00000006439	estExt_fgenesh2_pg.C_620134
ENSGALP00000020720	estExt_fgenesh2_pg.C_620135
ENSGALP00000001528	estExt_fgenesh2_pg.C_620137
ENSGALP00000007737	estExt_fgenesh2_pg.C_620139
ENSGALP00000022195	estExt_fgenesh2_pg.C_630011
ENSGALP00000012744	estExt_fgenesh2_pg.C_630011
ENSGALP00000001777	estExt_fgenesh2_pg.C_630028
ENSGALP00000024066	estExt_fgenesh2_pg.C_630040
ENSGALP00000014198	estExt_fgenesh2_pg.C_630086
ENSGALP00000020327	estExt_fgenesh2_pg.C_630089
ENSGALP00000016904	estExt_fgenesh2_pg.C_630091
ENSGALP00000024875	estExt_fgenesh2_pg.C_630107
ENSGALP00000006039	estExt_fgenesh2_pg.C_630113
ENSGALP00000041108	estExt_fgenesh2_pg.C_630132
ENSGALP00000033751	estExt_fgenesh2_pg.C_630140
ENSGALP00000041335	estExt_fgenesh2_pg.C_640081
ENSGALP00000025566	estExt_fgenesh2_pg.C_650008
ENSGALP00000024213	estExt_fgenesh2_pg.C_650017
ENSGALP00000024598	estExt_fgenesh2_pg.C_650034
ENSGALP00000024250	estExt_fgenesh2_pg.C_650040
ENSGALP00000025577	estExt_fgenesh2_pg.C_650058
ENSGALP00000036118	estExt_fgenesh2_pg.C_650058
ENSGALP00000018851	estExt_fgenesh2_pg.C_650066
ENSGALP00000042994	estExt_fgenesh2_pg.C_650112
ENSGALP00000003319	estExt_fgenesh2_pg.C_650114
ENSGALP00000029836	estExt_fgenesh2_pg.C_650157
ENSGALP00000024448	estExt_fgenesh2_pg.C_660067
ENSGALP00000020750	estExt_fgenesh2_pg.C_660093
ENSGALP00000004375	estExt_fgenesh2_pg.C_660101
ENSGALP00000020944	estExt_fgenesh2_pg.C_660118
ENSGALP00000038943	estExt_fgenesh2_pg.C_660120
ENSGALP00000034727	estExt_fgenesh2_pg.C_660140
ENSGALP00000003690	estExt_fgenesh2_pg.C_680006
ENSGALP00000041912	estExt_fgenesh2_pg.C_680007
ENSGALP00000019383	estExt_fgenesh2_pg.C_680007
ENSGALP00000015712	estExt_fgenesh2_pg.C_680014
ENSGALP00000019501	estExt_fgenesh2_pg.C_680022
ENSGALP00000016735	estExt_fgenesh2_pg.C_680028
ENSGALP00000016732	estExt_fgenesh2_pg.C_680033
ENSGALP00000014726	estExt_fgenesh2_pg.C_680050
ENSGALP00000036925	estExt_fgenesh2_pg.C_680056
ENSGALP00000043178	estExt_fgenesh2_pg.C_680080
ENSGALP00000016384	estExt_fgenesh2_pg.C_680083
ENSGALP00000019907	estExt_fgenesh2_pg.C_680102
ENSGALP00000016119	estExt_fgenesh2_pg.C_680105
ENSGALP00000016155	estExt_fgenesh2_pg.C_680108
ENSGALP00000004103	estExt_fgenesh2_pg.C_680137
ENSGALP00000016551	estExt_fgenesh2_pg.C_680144
ENSGALP00000017181	estExt_fgenesh2_pg.C_680147
ENSGALP00000006573	estExt_fgenesh2_pg.C_680154
ENSGALP00000042172	estExt_fgenesh2_pg.C_680156
ENSGALP00000013962	estExt_fgenesh2_pg.C_680157
ENSGALP00000003869	estExt_fgenesh2_pg.C_690012
ENSGALP00000001866	estExt_fgenesh2_pg.C_690028
ENSGALP00000026375	estExt_fgenesh2_pg.C_690142
ENSGALP00000034917	estExt_fgenesh2_pg.C_700134
ENSGALP00000026367	estExt_fgenesh2_pg.C_700137
ENSGALP00000010391	estExt_fgenesh2_pg.C_700156
ENSGALP00000006856	estExt_fgenesh2_pg.C_700158
ENSGALP00000010697	estExt_fgenesh2_pg.C_710017
ENSGALP00000000639	estExt_fgenesh2_pg.C_710026
ENSGALP00000009801	estExt_fgenesh2_pg.C_710026
ENSGALP00000040471	estExt_fgenesh2_pg.C_710032
ENSGALP00000002864	estExt_fgenesh2_pg.C_710058
ENSGALP00000012818	estExt_fgenesh2_pg.C_710107
ENSGALP00000041454	estExt_fgenesh2_pg.C_710113
ENSGALP00000003621	estExt_fgenesh2_pg.C_710137
ENSGALP00000002021	estExt_fgenesh2_pg.C_710159
ENSGALP00000023783	estExt_fgenesh2_pg.C_710159
ENSGALP00000043449	estExt_fgenesh2_pg.C_720009
ENSGALP00000011775	estExt_fgenesh2_pg.C_720016
ENSGALP00000008736	estExt_fgenesh2_pg.C_720017
ENSGALP00000004000	estExt_fgenesh2_pg.C_720025
ENSGALP00000009275	estExt_fgenesh2_pg.C_720028
ENSGALP00000022525	estExt_fgenesh2_pg.C_720030
ENSGALP00000041879	estExt_fgenesh2_pg.C_720032
ENSGALP00000019005	estExt_fgenesh2_pg.C_730108
ENSGALP00000020449	estExt_fgenesh2_pg.C_740019
ENSGALP00000042246	estExt_fgenesh2_pg.C_740019
ENSGALP00000001765	estExt_fgenesh2_pg.C_740019
ENSGALP00000025821	estExt_fgenesh2_pg.C_740019
ENSGALP00000006963	estExt_fgenesh2_pg.C_740019
ENSGALP00000042902	estExt_fgenesh2_pg.C_740022
ENSGALP00000043311	estExt_fgenesh2_pg.C_740073
ENSGALP00000043143	estExt_fgenesh2_pg.C_740099
ENSGALP00000008566	estExt_fgenesh2_pg.C_740115
ENSGALP00000005668	estExt_fgenesh2_pg.C_740129
ENSGALP00000042910	estExt_fgenesh2_pg.C_740130
ENSGALP00000027532	estExt_fgenesh2_pg.C_740149
ENSGALP00000040736	estExt_fgenesh2_pg.C_740151
ENSGALP00000023875	estExt_fgenesh2_pg.C_740151
ENSGALP00000003128	estExt_fgenesh2_pg.C_740151
ENSGALP00000003540	estExt_fgenesh2_pg.C_740163
ENSGALP00000016047	estExt_fgenesh2_pg.C_740167
ENSGALP00000008480	estExt_fgenesh2_pg.C_740167
ENSGALP00000006318	estExt_fgenesh2_pg.C_740181
ENSGALP00000011826	estExt_fgenesh2_pg.C_750009
ENSGALP00000034265	estExt_fgenesh2_pg.C_750010
ENSGALP00000041453	estExt_fgenesh2_pg.C_750070
ENSGALP00000014766	estExt_fgenesh2_pg.C_750072
ENSGALP00000041438	estExt_fgenesh2_pg.C_750100
ENSGALP00000013083	estExt_fgenesh2_pg.C_750139
ENSGALP00000008773	estExt_fgenesh2_pg.C_750139
ENSGALP00000009992	estExt_fgenesh2_pg.C_760007
ENSGALP00000040823	estExt_fgenesh2_pg.C_760042
ENSGALP00000018912	estExt_fgenesh2_pg.C_760044
ENSGALP00000007758	estExt_fgenesh2_pg.C_760066
ENSGALP00000022309	estExt_fgenesh2_pg.C_760106
ENSGALP00000040747	estExt_fgenesh2_pg.C_760139
ENSGALP00000009858	estExt_fgenesh2_pg.C_760145
ENSGALP00000002634	estExt_fgenesh2_pg.C_770011
ENSGALP00000035659	estExt_fgenesh2_pg.C_770019
ENSGALP00000037374	estExt_fgenesh2_pg.C_770022
ENSGALP00000004385	estExt_fgenesh2_pg.C_770039
ENSGALP00000009076	estExt_fgenesh2_pg.C_770071
ENSGALP00000006734	estExt_fgenesh2_pg.C_770119
ENSGALP00000009089	estExt_fgenesh2_pg.C_770125
ENSGALP00000009255	estExt_fgenesh2_pg.C_780005
ENSGALP00000041503	estExt_fgenesh2_pg.C_780067
ENSGALP00000024306	estExt_fgenesh2_pg.C_780074
ENSGALP00000009860	estExt_fgenesh2_pg.C_780075
ENSGALP00000024297	estExt_fgenesh2_pg.C_780075
ENSGALP00000010798	estExt_fgenesh2_pg.C_780088
ENSGALP00000021588	estExt_fgenesh2_pg.C_780126
ENSGALP00000006768	estExt_fgenesh2_pg.C_780139
ENSGALP00000036406	estExt_fgenesh2_pg.C_780143
ENSGALP00000036429	estExt_fgenesh2_pg.C_780143
ENSGALP00000023951	estExt_fgenesh2_pg.C_780163
ENSGALP00000043294	estExt_fgenesh2_pg.C_780166
ENSGALP00000031085	estExt_fgenesh2_pg.C_790036
ENSGALP00000035891	estExt_fgenesh2_pg.C_790085
ENSGALP00000025573	estExt_fgenesh2_pg.C_790120
ENSGALP00000026418	estExt_fgenesh2_pg.C_790132
ENSGALP00000018548	estExt_fgenesh2_pg.C_810007
ENSGALP00000027097	estExt_fgenesh2_pg.C_810036
ENSGALP00000031668	estExt_fgenesh2_pg.C_810067
ENSGALP00000039889	estExt_fgenesh2_pg.C_820082
ENSGALP00000018228	estExt_fgenesh2_pg.C_830042
ENSGALP00000036882	estExt_fgenesh2_pg.C_830085
ENSGALP00000036165	estExt_fgenesh2_pg.C_840031
ENSGALP00000019893	estExt_fgenesh2_pg.C_840069
ENSGALP00000038876	estExt_fgenesh2_pg.C_840076
ENSGALP00000041233	estExt_fgenesh2_pg.C_840097
ENSGALP00000040807	estExt_fgenesh2_pg.C_850047
ENSGALP00000036335	estExt_fgenesh2_pg.C_860009
ENSGALP00000037814	estExt_fgenesh2_pg.C_860022
ENSGALP00000012019	estExt_fgenesh2_pg.C_860085
ENSGALP00000007510	estExt_fgenesh2_pg.C_860085
ENSGALP00000017703	estExt_fgenesh2_pg.C_860086
ENSGALP00000043356	estExt_fgenesh2_pg.C_860105
ENSGALP00000038957	estExt_fgenesh2_pg.C_860106
ENSGALP00000024759	estExt_fgenesh2_pg.C_870050
ENSGALP00000020735	estExt_fgenesh2_pg.C_870058
ENSGALP00000032417	estExt_fgenesh2_pg.C_870070
ENSGALP00000020777	estExt_fgenesh2_pg.C_870078
ENSGALP00000003767	estExt_fgenesh2_pg.C_890055
ENSGALP00000035789	estExt_fgenesh2_pg.C_890082
ENSGALP00000021301	estExt_fgenesh2_pg.C_890104
ENSGALP00000016630	estExt_fgenesh2_pg.C_890104
ENSGALP00000021280	estExt_fgenesh2_pg.C_890104
ENSGALP00000019366	estExt_fgenesh2_pg.C_900013
ENSGALP00000007057	estExt_fgenesh2_pg.C_900069
ENSGALP00000024648	estExt_fgenesh2_pg.C_900104
ENSGALP00000036193	estExt_fgenesh2_pg.C_900128
ENSGALP00000030349	estExt_fgenesh2_pg.C_900128
ENSGALP00000021521	estExt_fgenesh2_pg.C_900128
ENSGALP00000021522	estExt_fgenesh2_pg.C_900128
ENSGALP00000008717	estExt_fgenesh2_pg.C_910009
ENSGALP00000001460	estExt_fgenesh2_pg.C_920027
ENSGALP00000001091	estExt_fgenesh2_pg.C_930088
ENSGALP00000031666	estExt_fgenesh2_pg.C_930120
ENSGALP00000004614	estExt_fgenesh2_pg.C_930121
ENSGALP00000016152	estExt_fgenesh2_pg.C_930121
ENSGALP00000004355	estExt_fgenesh2_pg.C_930139
ENSGALP00000024537	estExt_fgenesh2_pg.C_930139
ENSGALP00000007666	estExt_fgenesh2_pg.C_940071
ENSGALP00000041690	estExt_fgenesh2_pg.C_940071
ENSGALP00000013303	estExt_fgenesh2_pg.C_940125
ENSGALP00000023699	estExt_fgenesh2_pg.C_960017
ENSGALP00000034254	estExt_fgenesh2_pg.C_960039
ENSGALP00000019314	estExt_fgenesh2_pg.C_960039
ENSGALP00000016241	estExt_fgenesh2_pg.C_960039
ENSGALP00000016720	estExt_fgenesh2_pg.C_960056
ENSGALP00000011001	estExt_fgenesh2_pg.C_960118
ENSGALP00000004467	estExt_fgenesh2_pg.C_960120
ENSGALP00000011983	estExt_fgenesh2_pg.C_970006
ENSGALP00000021892	estExt_fgenesh2_pg.C_970050
ENSGALP00000030640	estExt_fgenesh2_pg.C_970097
ENSGALP00000019126	estExt_fgenesh2_pg.C_970103
ENSGALP00000000795	estExt_fgenesh2_pg.C_970116
ENSGALP00000036879	estExt_fgenesh2_pg.C_980036
ENSGALP00000004383	estExt_fgenesh2_pg.C_980045
ENSGALP00000015743	estExt_fgenesh2_pg.C_990046
ENSGALP00000020513	estExt_fgenesh2_pg.C_1000011
ENSGALP00000041002	estExt_fgenesh2_pg.C_1000011
ENSGALP00000020730	estExt_fgenesh2_pg.C_1000077
ENSGALP00000009979	estExt_fgenesh2_pg.C_1000083
ENSGALP00000005591	estExt_fgenesh2_pg.C_1000107
ENSGALP00000009885	estExt_fgenesh2_pg.C_1010014
ENSGALP00000016417	estExt_fgenesh2_pg.C_1020058
ENSGALP00000027475	estExt_fgenesh2_pg.C_1020060
ENSGALP00000014389	estExt_fgenesh2_pg.C_1020065
ENSGALP00000022091	estExt_fgenesh2_pg.C_1030007
ENSGALP00000008118	estExt_fgenesh2_pg.C_1030024
ENSGALP00000003016	estExt_fgenesh2_pg.C_1030024
ENSGALP00000041981	estExt_fgenesh2_pg.C_1030039
ENSGALP00000014485	estExt_fgenesh2_pg.C_1030056
ENSGALP00000035122	estExt_fgenesh2_pg.C_1030063
ENSGALP00000007694	estExt_fgenesh2_pg.C_1030074
ENSGALP00000029784	estExt_fgenesh2_pg.C_1040026
ENSGALP00000023798	estExt_fgenesh2_pg.C_1050030
ENSGALP00000039814	estExt_fgenesh2_pg.C_1050030
ENSGALP00000022385	estExt_fgenesh2_pg.C_1050052
ENSGALP00000015495	estExt_fgenesh2_pg.C_1050107
ENSGALP00000000749	estExt_fgenesh2_pg.C_1050112
ENSGALP00000022724	estExt_fgenesh2_pg.C_1050118
ENSGALP00000022731	estExt_fgenesh2_pg.C_1050120
ENSGALP00000043003	estExt_fgenesh2_pg.C_1060024
ENSGALP00000032131	estExt_fgenesh2_pg.C_1060034
ENSGALP00000042918	estExt_fgenesh2_pg.C_1060034
ENSGALP00000041311	estExt_fgenesh2_pg.C_1060034
ENSGALP00000009263	estExt_fgenesh2_pg.C_1060085
ENSGALP00000018477	estExt_fgenesh2_pg.C_1060085
ENSGALP00000000282	estExt_fgenesh2_pg.C_1070082
ENSGALP00000043118	estExt_fgenesh2_pg.C_1070085
ENSGALP00000005314	estExt_fgenesh2_pg.C_1080001
ENSGALP00000003898	estExt_fgenesh2_pg.C_1080011
ENSGALP00000026115	estExt_fgenesh2_pg.C_1080073
ENSGALP00000008114	estExt_fgenesh2_pg.C_1080073
ENSGALP00000012759	estExt_fgenesh2_pg.C_1090080
ENSGALP00000027059	estExt_fgenesh2_pg.C_1090080
ENSGALP00000001353	estExt_fgenesh2_pg.C_1090080
ENSGALP00000011130	estExt_fgenesh2_pg.C_1100021
ENSGALP00000041048	estExt_fgenesh2_pg.C_1100025
ENSGALP00000005554	estExt_fgenesh2_pg.C_1100073
ENSGALP00000003297	estExt_fgenesh2_pg.C_1110071
ENSGALP00000004546	estExt_fgenesh2_pg.C_1120003
ENSGALP00000012309	estExt_fgenesh2_pg.C_1120010
ENSGALP00000019161	estExt_fgenesh2_pg.C_1120013
ENSGALP00000007481	estExt_fgenesh2_pg.C_1120024
ENSGALP00000007472	estExt_fgenesh2_pg.C_1120025
[truncated: 9,306 more rows]
