# Supplementary material for: Reconstruction of proto-vertebrate, proto-cyclostome and proto-gnathostome genomes provides new insights into early vertebrate evolution
Source: Nat Commun. 2021 Jul 23;12:4489. doi: 10.1038/s41467-021-24573-z (PMC8302630; doi:10.1038/s41467-021-24573-z)
Supplement: Supplementary file 4 — Supplementary Data 1 [file 41467_2021_24573_MOESM4_ESM.zip › SuppData1/orthologs/CHICK-BRARE.txt]

ENSGALP00000006197	ENSDARP00000074624
ENSGALP00000003140	ENSDARP00000061719
ENSGALP00000003140	ENSDARP00000095914
ENSGALP00000007499	ENSDARP00000118051
ENSGALP00000006308	ENSDARP00000006624
ENSGALP00000002175	ENSDARP00000105714
ENSGALP00000013518	ENSDARP00000093807
ENSGALP00000003417	ENSDARP00000023678
ENSGALP00000024624	ENSDARP00000117083
ENSGALP00000006527	ENSDARP00000001240
ENSGALP00000013423	ENSDARP00000101815
ENSGALP00000042226	ENSDARP00000123904
ENSGALP00000010474	ENSDARP00000106622
ENSGALP00000005074	ENSDARP00000039056
ENSGALP00000041254	ENSDARP00000003432
ENSGALP00000002938	ENSDARP00000042321
ENSGALP00000013077	ENSDARP00000101214
ENSGALP00000003834	ENSDARP00000085160
ENSGALP00000026172	ENSDARP00000111829
ENSGALP00000009477	ENSDARP00000035017
ENSGALP00000015078	ENSDARP00000099341
ENSGALP00000023036	ENSDARP00000083503
ENSGALP00000005964	ENSDARP00000016279
ENSGALP00000025999	ENSDARP00000087241
ENSGALP00000016167	ENSDARP00000120245
ENSGALP00000016163	ENSDARP00000086278
ENSGALP00000042521	ENSDARP00000006351
ENSGALP00000042521	ENSDARP00000039628
ENSGALP00000010845	ENSDARP00000108480
ENSGALP00000013128	ENSDARP00000111278
ENSGALP00000017721	ENSDARP00000071397
ENSGALP00000006027	ENSDARP00000043235
ENSGALP00000006027	ENSDARP00000112135
ENSGALP00000041168	ENSDARP00000020894
ENSGALP00000029643	ENSDARP00000117890
ENSGALP00000016021	ENSDARP00000040549
ENSGALP00000018553	ENSDARP00000105765
ENSGALP00000002401	ENSDARP00000091948
ENSGALP00000014649	ENSDARP00000016657
ENSGALP00000014649	ENSDARP00000043465
ENSGALP00000012873	ENSDARP00000036715
ENSGALP00000006340	ENSDARP00000013849
ENSGALP00000012927	ENSDARP00000128322
ENSGALP00000012927	ENSDARP00000052396
ENSGALP00000007730	ENSDARP00000097747
ENSGALP00000007730	ENSDARP00000102479
ENSGALP00000001474	ENSDARP00000017456
ENSGALP00000010718	ENSDARP00000075275
ENSGALP00000003717	ENSDARP00000003744
ENSGALP00000036285	ENSDARP00000010921
ENSGALP00000009351	ENSDARP00000025441
ENSGALP00000019566	ENSDARP00000097768
ENSGALP00000005150	ENSDARP00000115728
ENSGALP00000007847	ENSDARP00000060526
ENSGALP00000032312	ENSDARP00000102702
ENSGALP00000016882	ENSDARP00000128926
ENSGALP00000016891	ENSDARP00000104196
ENSGALP00000008089	ENSDARP00000022016
ENSGALP00000007963	ENSDARP00000105356
ENSGALP00000005960	ENSDARP00000123389
ENSGALP00000035809	ENSDARP00000072786
ENSGALP00000006776	ENSDARP00000122905
ENSGALP00000004717	ENSDARP00000083020
ENSGALP00000004717	ENSDARP00000129294
ENSGALP00000000103	ENSDARP00000109018
ENSGALP00000000103	ENSDARP00000041145
ENSGALP00000020923	ENSDARP00000104491
ENSGALP00000020923	ENSDARP00000050378
ENSGALP00000023528	ENSDARP00000052791
ENSGALP00000023528	ENSDARP00000102159
ENSGALP00000017712	ENSDARP00000070109
ENSGALP00000004991	ENSDARP00000087079
ENSGALP00000015926	ENSDARP00000033311
ENSGALP00000009004	ENSDARP00000067607
ENSGALP00000010541	ENSDARP00000016139
ENSGALP00000042528	ENSDARP00000096178
ENSGALP00000042528	ENSDARP00000087500
ENSGALP00000017856	ENSDARP00000010426
ENSGALP00000032649	ENSDARP00000062853
ENSGALP00000025114	ENSDARP00000036016
ENSGALP00000014101	ENSDARP00000104838
ENSGALP00000042998	ENSDARP00000110537
ENSGALP00000011134	ENSDARP00000022709
ENSGALP00000041611	ENSDARP00000011180
ENSGALP00000036527	ENSDARP00000109781
ENSGALP00000042712	ENSDARP00000100111
ENSGALP00000042464	ENSDARP00000101968
ENSGALP00000030960	ENSDARP00000121362
ENSGALP00000030213	ENSDARP00000056678
ENSGALP00000002638	ENSDARP00000011396
ENSGALP00000009200	ENSDARP00000086789
ENSGALP00000040642	ENSDARP00000078040
ENSGALP00000016547	ENSDARP00000111457
ENSGALP00000021543	ENSDARP00000013157
ENSGALP00000003847	ENSDARP00000052440
ENSGALP00000008131	ENSDARP00000105799
ENSGALP00000035892	ENSDARP00000107372
ENSGALP00000010428	ENSDARP00000107947
ENSGALP00000010428	ENSDARP00000053660
ENSGALP00000025899	ENSDARP00000114340
ENSGALP00000026322	ENSDARP00000056104
ENSGALP00000013796	ENSDARP00000098075
ENSGALP00000013796	ENSDARP00000089131
ENSGALP00000043032	ENSDARP00000069080
ENSGALP00000005571	ENSDARP00000017762
ENSGALP00000006299	ENSDARP00000003829
ENSGALP00000038075	ENSDARP00000036828
ENSGALP00000038075	ENSDARP00000082250
ENSGALP00000000412	ENSDARP00000123474
ENSGALP00000039341	ENSDARP00000049623
ENSGALP00000008661	ENSDARP00000105575
ENSGALP00000040060	ENSDARP00000055224
ENSGALP00000018503	ENSDARP00000005680
ENSGALP00000041815	ENSDARP00000052060
ENSGALP00000007547	ENSDARP00000129116
ENSGALP00000039976	ENSDARP00000113959
ENSGALP00000039976	ENSDARP00000074144
ENSGALP00000017701	ENSDARP00000079823
ENSGALP00000018224	ENSDARP00000104791
ENSGALP00000013191	ENSDARP00000079585
ENSGALP00000017290	ENSDARP00000127915
ENSGALP00000027271	ENSDARP00000108980
ENSGALP00000010863	ENSDARP00000019171
ENSGALP00000010863	ENSDARP00000098897
ENSGALP00000009806	ENSDARP00000039553
ENSGALP00000027267	ENSDARP00000052983
ENSGALP00000003684	ENSDARP00000106138
ENSGALP00000032215	ENSDARP00000121158
ENSGALP00000032215	ENSDARP00000102048
ENSGALP00000017678	ENSDARP00000063051
ENSGALP00000001334	ENSDARP00000081844
ENSGALP00000010979	ENSDARP00000115372
ENSGALP00000039924	ENSDARP00000115965
ENSGALP00000019325	ENSDARP00000112407
ENSGALP00000005090	ENSDARP00000013006
ENSGALP00000002366	ENSDARP00000064825
ENSGALP00000038404	ENSDARP00000040837
ENSGALP00000013052	ENSDARP00000127476
ENSGALP00000020571	ENSDARP00000099506
ENSGALP00000006182	ENSDARP00000015394
ENSGALP00000035907	ENSDARP00000110909
ENSGALP00000038563	ENSDARP00000013506
ENSGALP00000038563	ENSDARP00000117090
ENSGALP00000007976	ENSDARP00000102910
ENSGALP00000010958	ENSDARP00000012147
ENSGALP00000008112	ENSDARP00000104859
ENSGALP00000006300	ENSDARP00000053426
ENSGALP00000013714	ENSDARP00000075572
ENSGALP00000014734	ENSDARP00000091375
ENSGALP00000000973	ENSDARP00000002635
ENSGALP00000018656	ENSDARP00000093844
ENSGALP00000041492	ENSDARP00000108255
ENSGALP00000026677	ENSDARP00000073523
ENSGALP00000006782	ENSDARP00000030625
ENSGALP00000012265	ENSDARP00000014061
ENSGALP00000012265	ENSDARP00000054692
ENSGALP00000009612	ENSDARP00000084007
ENSGALP00000010281	ENSDARP00000124333
ENSGALP00000010281	ENSDARP00000099556
ENSGALP00000022282	ENSDARP00000118167
ENSGALP00000022282	ENSDARP00000129724
ENSGALP00000036082	ENSDARP00000091436
ENSGALP00000014065	ENSDARP00000109870
ENSGALP00000033098	ENSDARP00000110473
ENSGALP00000010325	ENSDARP00000129124
ENSGALP00000000810	ENSDARP00000070686
ENSGALP00000025626	ENSDARP00000092253
ENSGALP00000005576	ENSDARP00000055491
ENSGALP00000000239	ENSDARP00000106457
ENSGALP00000007948	ENSDARP00000012791
ENSGALP00000000530	ENSDARP00000056073
ENSGALP00000011453	ENSDARP00000105119
ENSGALP00000018774	ENSDARP00000111869
ENSGALP00000018209	ENSDARP00000059618
ENSGALP00000014878	ENSDARP00000106564
ENSGALP00000019882	ENSDARP00000022147
ENSGALP00000041356	ENSDARP00000066366
ENSGALP00000041356	ENSDARP00000095220
ENSGALP00000013781	ENSDARP00000099181
ENSGALP00000013726	ENSDARP00000100931
ENSGALP00000013726	ENSDARP00000127731
ENSGALP00000020311	ENSDARP00000027644
ENSGALP00000020307	ENSDARP00000019674
ENSGALP00000020307	ENSDARP00000056452
ENSGALP00000018675	ENSDARP00000068816
ENSGALP00000018675	ENSDARP00000019643
ENSGALP00000027075	ENSDARP00000122397
ENSGALP00000027075	ENSDARP00000129467
ENSGALP00000008481	ENSDARP00000053606
ENSGALP00000014663	ENSDARP00000057298
ENSGALP00000014663	ENSDARP00000063586
ENSGALP00000008104	ENSDARP00000064460
ENSGALP00000014672	ENSDARP00000116789
ENSGALP00000016015	ENSDARP00000022487
ENSGALP00000041013	ENSDARP00000052075
ENSGALP00000025920	ENSDARP00000074794
ENSGALP00000009133	ENSDARP00000025373
ENSGALP00000023682	ENSDARP00000046044
ENSGALP00000003295	ENSDARP00000063985
ENSGALP00000005914	ENSDARP00000058305
ENSGALP00000005914	ENSDARP00000062984
ENSGALP00000005933	ENSDARP00000117105
ENSGALP00000037396	ENSDARP00000069251
ENSGALP00000014673	ENSDARP00000109601
ENSGALP00000013448	ENSDARP00000091774
ENSGALP00000013448	ENSDARP00000104127
ENSGALP00000024083	ENSDARP00000092792
ENSGALP00000019723	ENSDARP00000010917
ENSGALP00000011296	ENSDARP00000101279
ENSGALP00000011296	ENSDARP00000001617
ENSGALP00000023592	ENSDARP00000097628
ENSGALP00000023592	ENSDARP00000080655
ENSGALP00000014112	ENSDARP00000097784
ENSGALP00000041748	ENSDARP00000098809
ENSGALP00000010121	ENSDARP00000020703
ENSGALP00000018337	ENSDARP00000072810
ENSGALP00000017274	ENSDARP00000039916
ENSGALP00000017274	ENSDARP00000109890
ENSGALP00000010722	ENSDARP00000079273
ENSGALP00000041770	ENSDARP00000123999
ENSGALP00000040940	ENSDARP00000107734
ENSGALP00000005190	ENSDARP00000083765
ENSGALP00000033380	ENSDARP00000047652
ENSGALP00000015469	ENSDARP00000081855
ENSGALP00000011904	ENSDARP00000076606
ENSGALP00000011904	ENSDARP00000025648
ENSGALP00000000058	ENSDARP00000098282
ENSGALP00000014581	ENSDARP00000011426
ENSGALP00000018258	ENSDARP00000109709
ENSGALP00000018258	ENSDARP00000045814
ENSGALP00000042267	ENSDARP00000060763
ENSGALP00000026355	ENSDARP00000046463
ENSGALP00000005166	ENSDARP00000094247
ENSGALP00000005166	ENSDARP00000069273
ENSGALP00000026192	ENSDARP00000091908
ENSGALP00000018821	ENSDARP00000014920
ENSGALP00000010760	ENSDARP00000106281
ENSGALP00000010760	ENSDARP00000108347
ENSGALP00000041626	ENSDARP00000068196
ENSGALP00000018856	ENSDARP00000088385
ENSGALP00000016984	ENSDARP00000120338
ENSGALP00000041658	ENSDARP00000064175
ENSGALP00000042394	ENSDARP00000006800
ENSGALP00000018378	ENSDARP00000031665
ENSGALP00000012308	ENSDARP00000050948
ENSGALP00000032209	ENSDARP00000078459
ENSGALP00000011089	ENSDARP00000106886
ENSGALP00000042413	ENSDARP00000078354
ENSGALP00000007956	ENSDARP00000089497
ENSGALP00000020873	ENSDARP00000075190
ENSGALP00000041496	ENSDARP00000117865
ENSGALP00000013164	ENSDARP00000045678
ENSGALP00000013164	ENSDARP00000109120
ENSGALP00000012087	ENSDARP00000122069
ENSGALP00000030077	ENSDARP00000068002
ENSGALP00000040977	ENSDARP00000114765
ENSGALP00000013575	ENSDARP00000128272
ENSGALP00000015542	ENSDARP00000059513
ENSGALP00000015542	ENSDARP00000067176
ENSGALP00000025631	ENSDARP00000093008
ENSGALP00000025631	ENSDARP00000079805
ENSGALP00000038530	ENSDARP00000077949
ENSGALP00000010290	ENSDARP00000026364
ENSGALP00000036578	ENSDARP00000028379
ENSGALP00000043451	ENSDARP00000075251
ENSGALP00000043451	ENSDARP00000071623
ENSGALP00000036574	ENSDARP00000110487
ENSGALP00000036574	ENSDARP00000030834
ENSGALP00000025071	ENSDARP00000114103
ENSGALP00000018782	ENSDARP00000069214
ENSGALP00000025254	ENSDARP00000116818
ENSGALP00000040460	ENSDARP00000077905
ENSGALP00000038910	ENSDARP00000118891
ENSGALP00000038910	ENSDARP00000103999
ENSGALP00000020137	ENSDARP00000106287
ENSGALP00000024720	ENSDARP00000126959
ENSGALP00000041141	ENSDARP00000075402
ENSGALP00000041417	ENSDARP00000015303
ENSGALP00000041417	ENSDARP00000109941
ENSGALP00000016518	ENSDARP00000089603
ENSGALP00000026350	ENSDARP00000077021
ENSGALP00000024556	ENSDARP00000083042
ENSGALP00000040830	ENSDARP00000104940
ENSGALP00000043176	ENSDARP00000067932
ENSGALP00000026399	ENSDARP00000061163
ENSGALP00000023990	ENSDARP00000061134
ENSGALP00000040961	ENSDARP00000119520
ENSGALP00000001914	ENSDARP00000035859
ENSGALP00000030892	ENSDARP00000030813
ENSGALP00000025760	ENSDARP00000088399
ENSGALP00000007523	ENSDARP00000014010
ENSGALP00000025221	ENSDARP00000040307
ENSGALP00000003035	ENSDARP00000039821
ENSGALP00000003035	ENSDARP00000011705
ENSGALP00000043302	ENSDARP00000117905
ENSGALP00000037618	ENSDARP00000006334
ENSGALP00000037618	ENSDARP00000109638
ENSGALP00000009621	ENSDARP00000114769
ENSGALP00000017259	ENSDARP00000029675
ENSGALP00000042449	ENSDARP00000072911
ENSGALP00000011148	ENSDARP00000066933
ENSGALP00000013380	ENSDARP00000092355
ENSGALP00000040755	ENSDARP00000001039
ENSGALP00000010493	ENSDARP00000095486
ENSGALP00000010493	ENSDARP00000080646
ENSGALP00000027876	ENSDARP00000098618
ENSGALP00000002287	ENSDARP00000098684
ENSGALP00000001583	ENSDARP00000111989
ENSGALP00000013830	ENSDARP00000111319
ENSGALP00000016475	ENSDARP00000097773
ENSGALP00000002721	ENSDARP00000108057
ENSGALP00000020611	ENSDARP00000032295
ENSGALP00000007049	ENSDARP00000126208
ENSGALP00000041378	ENSDARP00000101821
ENSGALP00000001317	ENSDARP00000066188
ENSGALP00000001317	ENSDARP00000116649
ENSGALP00000042939	ENSDARP00000111119
ENSGALP00000008256	ENSDARP00000121795
ENSGALP00000005438	ENSDARP00000068089
ENSGALP00000026019	ENSDARP00000094167
ENSGALP00000008107	ENSDARP00000024335
ENSGALP00000008107	ENSDARP00000090686
ENSGALP00000012178	ENSDARP00000069315
ENSGALP00000010477	ENSDARP00000097889
ENSGALP00000010477	ENSDARP00000098001
ENSGALP00000026323	ENSDARP00000124695
ENSGALP00000002718	ENSDARP00000120365
ENSGALP00000011876	ENSDARP00000082784
ENSGALP00000024312	ENSDARP00000067629
ENSGALP00000024312	ENSDARP00000085044
ENSGALP00000009724	ENSDARP00000007836
ENSGALP00000007174	ENSDARP00000018632
ENSGALP00000007174	ENSDARP00000045932
ENSGALP00000011976	ENSDARP00000095328
ENSGALP00000011976	ENSDARP00000032601
ENSGALP00000024855	ENSDARP00000092425
ENSGALP00000042850	ENSDARP00000101478
ENSGALP00000033652	ENSDARP00000092068
ENSGALP00000011971	ENSDARP00000084700
ENSGALP00000011971	ENSDARP00000079303
ENSGALP00000033649	ENSDARP00000103451
ENSGALP00000017858	ENSDARP00000051104
ENSGALP00000017858	ENSDARP00000067260
ENSGALP00000018235	ENSDARP00000128595
ENSGALP00000027206	ENSDARP00000109667
ENSGALP00000006738	ENSDARP00000094710
ENSGALP00000024953	ENSDARP00000117556
ENSGALP00000041666	ENSDARP00000095187
ENSGALP00000041666	ENSDARP00000026805
ENSGALP00000023925	ENSDARP00000069597
ENSGALP00000042630	ENSDARP00000109180
ENSGALP00000022679	ENSDARP00000093113
ENSGALP00000003973	ENSDARP00000091828
ENSGALP00000039901	ENSDARP00000057524
ENSGALP00000022198	ENSDARP00000077702
ENSGALP00000022198	ENSDARP00000080290
ENSGALP00000026568	ENSDARP00000101110
ENSGALP00000004444	ENSDARP00000073439
ENSGALP00000021570	ENSDARP00000106240
ENSGALP00000018510	ENSDARP00000118753
ENSGALP00000040814	ENSDARP00000098491
ENSGALP00000040814	ENSDARP00000055022
ENSGALP00000002373	ENSDARP00000121065
ENSGALP00000026331	ENSDARP00000076873
ENSGALP00000003970	ENSDARP00000093925
ENSGALP00000019842	ENSDARP00000066410
ENSGALP00000043429	ENSDARP00000086549
ENSGALP00000040906	ENSDARP00000107675
ENSGALP00000015517	ENSDARP00000093555
ENSGALP00000042261	ENSDARP00000092351
ENSGALP00000003190	ENSDARP00000073394
ENSGALP00000000626	ENSDARP00000102728
ENSGALP00000032471	ENSDARP00000098758
ENSGALP00000018165	ENSDARP00000011500
ENSGALP00000006610	ENSDARP00000119695
ENSGALP00000027477	ENSDARP00000107042
ENSGALP00000027477	ENSDARP00000121180
ENSGALP00000034251	ENSDARP00000120230
ENSGALP00000002224	ENSDARP00000083949
ENSGALP00000003207	ENSDARP00000064746
ENSGALP00000041121	ENSDARP00000108993
ENSGALP00000042973	ENSDARP00000064832
ENSGALP00000020036	ENSDARP00000044859
ENSGALP00000006645	ENSDARP00000118205
ENSGALP00000021021	ENSDARP00000106725
ENSGALP00000014400	ENSDARP00000047006
ENSGALP00000007061	ENSDARP00000091933
ENSGALP00000034297	ENSDARP00000070437
ENSGALP00000009628	ENSDARP00000058513
ENSGALP00000009628	ENSDARP00000098418
ENSGALP00000020540	ENSDARP00000025120
ENSGALP00000039900	ENSDARP00000116922
ENSGALP00000026608	ENSDARP00000094377
ENSGALP00000005861	ENSDARP00000102140
ENSGALP00000038626	ENSDARP00000059885
ENSGALP00000010237	ENSDARP00000048506
ENSGALP00000041792	ENSDARP00000013329
ENSGALP00000041792	ENSDARP00000106067
ENSGALP00000015662	ENSDARP00000012255
ENSGALP00000015662	ENSDARP00000087115
ENSGALP00000018239	ENSDARP00000102127
ENSGALP00000005183	ENSDARP00000070464
ENSGALP00000023854	ENSDARP00000093348
ENSGALP00000023854	ENSDARP00000051004
ENSGALP00000037648	ENSDARP00000108943
ENSGALP00000043296	ENSDARP00000002460
ENSGALP00000002940	ENSDARP00000055349
ENSGALP00000042395	ENSDARP00000085707
ENSGALP00000019701	ENSDARP00000103082
ENSGALP00000004449	ENSDARP00000073434
ENSGALP00000003605	ENSDARP00000107971
ENSGALP00000004366	ENSDARP00000112846
ENSGALP00000000423	ENSDARP00000048886
ENSGALP00000000423	ENSDARP00000002532
ENSGALP00000043387	ENSDARP00000014325
ENSGALP00000006426	ENSDARP00000053403
ENSGALP00000014860	ENSDARP00000091516
ENSGALP00000041570	ENSDARP00000069657
ENSGALP00000041570	ENSDARP00000123484
ENSGALP00000041590	ENSDARP00000129096
ENSGALP00000019663	ENSDARP00000033122
ENSGALP00000008547	ENSDARP00000069870
ENSGALP00000025200	ENSDARP00000050176
ENSGALP00000008787	ENSDARP00000105882
ENSGALP00000010774	ENSDARP00000014980
ENSGALP00000010774	ENSDARP00000108067
ENSGALP00000041595	ENSDARP00000065669
ENSGALP00000033543	ENSDARP00000118761
ENSGALP00000033543	ENSDARP00000129035
ENSGALP00000038111	ENSDARP00000111556
ENSGALP00000038111	ENSDARP00000111169
ENSGALP00000027991	ENSDARP00000113432
ENSGALP00000033249	ENSDARP00000121566
ENSGALP00000000223	ENSDARP00000093285
ENSGALP00000000223	ENSDARP00000101777
ENSGALP00000006462	ENSDARP00000099736
ENSGALP00000015273	ENSDARP00000106854
ENSGALP00000003483	ENSDARP00000112558
ENSGALP00000043309	ENSDARP00000018055
ENSGALP00000043309	ENSDARP00000117469
ENSGALP00000015251	ENSDARP00000010335
ENSGALP00000015251	ENSDARP00000100341
ENSGALP00000023027	ENSDARP00000058495
ENSGALP00000043336	ENSDARP00000128615
ENSGALP00000042407	ENSDARP00000016314
ENSGALP00000013449	ENSDARP00000046688
ENSGALP00000009483	ENSDARP00000014840
ENSGALP00000037994	ENSDARP00000042677
ENSGALP00000041928	ENSDARP00000043315
ENSGALP00000002864	ENSDARP00000064900
ENSGALP00000027996	ENSDARP00000043161
ENSGALP00000025409	ENSDARP00000123784
ENSGALP00000004574	ENSDARP00000023124
ENSGALP00000004574	ENSDARP00000019093
ENSGALP00000018252	ENSDARP00000104305
ENSGALP00000025261	ENSDARP00000099211
ENSGALP00000024026	ENSDARP00000065555
ENSGALP00000038592	ENSDARP00000105864
ENSGALP00000038592	ENSDARP00000079991
ENSGALP00000001365	ENSDARP00000013812
ENSGALP00000010316	ENSDARP00000102404
ENSGALP00000012240	ENSDARP00000117778
ENSGALP00000014104	ENSDARP00000061155
ENSGALP00000014104	ENSDARP00000082723
ENSGALP00000032500	ENSDARP00000089458
ENSGALP00000021356	ENSDARP00000051165
ENSGALP00000021356	ENSDARP00000042171
ENSGALP00000043046	ENSDARP00000062698
ENSGALP00000027517	ENSDARP00000124944
ENSGALP00000023080	ENSDARP00000100285
ENSGALP00000043303	ENSDARP00000066702
ENSGALP00000043303	ENSDARP00000104887
ENSGALP00000006759	ENSDARP00000065852
ENSGALP00000006759	ENSDARP00000066124
ENSGALP00000013398	ENSDARP00000015825
ENSGALP00000009076	ENSDARP00000005989
ENSGALP00000013225	ENSDARP00000119398
ENSGALP00000020504	ENSDARP00000105402
ENSGALP00000018059	ENSDARP00000111705
ENSGALP00000041481	ENSDARP00000111440
ENSGALP00000001743	ENSDARP00000102258
ENSGALP00000027184	ENSDARP00000024256
ENSGALP00000022799	ENSDARP00000019940
ENSGALP00000015323	ENSDARP00000113054
ENSGALP00000038332	ENSDARP00000101191
ENSGALP00000014475	ENSDARP00000098560
ENSGALP00000020966	ENSDARP00000011155
ENSGALP00000001800	ENSDARP00000106616
ENSGALP00000007477	ENSDARP00000074797
ENSGALP00000018083	ENSDARP00000065205
ENSGALP00000027001	ENSDARP00000123093
ENSGALP00000009513	ENSDARP00000000748
ENSGALP00000042648	ENSDARP00000098822
ENSGALP00000017612	ENSDARP00000119169
ENSGALP00000017617	ENSDARP00000057735
ENSGALP00000023901	ENSDARP00000114284
ENSGALP00000023901	ENSDARP00000118698
ENSGALP00000013735	ENSDARP00000108405
ENSGALP00000039792	ENSDARP00000101408
ENSGALP00000039792	ENSDARP00000127739
ENSGALP00000024866	ENSDARP00000044370
ENSGALP00000005919	ENSDARP00000101166
ENSGALP00000024366	ENSDARP00000129043
ENSGALP00000013389	ENSDARP00000107840
ENSGALP00000003108	ENSDARP00000068009
ENSGALP00000003108	ENSDARP00000107380
ENSGALP00000018057	ENSDARP00000082438
ENSGALP00000000236	ENSDARP00000028924
ENSGALP00000000236	ENSDARP00000127120
ENSGALP00000041758	ENSDARP00000124923
ENSGALP00000005918	ENSDARP00000073110
ENSGALP00000024965	ENSDARP00000020000
ENSGALP00000024844	ENSDARP00000113850
ENSGALP00000036419	ENSDARP00000101760
ENSGALP00000040927	ENSDARP00000043125
ENSGALP00000033747	ENSDARP00000107242
ENSGALP00000025962	ENSDARP00000106580
ENSGALP00000012668	ENSDARP00000073959
ENSGALP00000024856	ENSDARP00000007186
ENSGALP00000042108	ENSDARP00000023293
ENSGALP00000042108	ENSDARP00000109007
ENSGALP00000018540	ENSDARP00000074529
ENSGALP00000018540	ENSDARP00000121140
ENSGALP00000039156	ENSDARP00000091084
ENSGALP00000021333	ENSDARP00000013960
ENSGALP00000008742	ENSDARP00000005772
ENSGALP00000031700	ENSDARP00000074907
ENSGALP00000017812	ENSDARP00000073367
ENSGALP00000016052	ENSDARP00000101307
ENSGALP00000031452	ENSDARP00000066677
ENSGALP00000015855	ENSDARP00000111926
ENSGALP00000006706	ENSDARP00000056522
ENSGALP00000006708	ENSDARP00000057637
ENSGALP00000042434	ENSDARP00000112428
ENSGALP00000014921	ENSDARP00000122149
ENSGALP00000016865	ENSDARP00000087565
ENSGALP00000034548	ENSDARP00000026726
ENSGALP00000034548	ENSDARP00000069945
ENSGALP00000006699	ENSDARP00000110892
ENSGALP00000023943	ENSDARP00000027703
ENSGALP00000022517	ENSDARP00000089585
ENSGALP00000023842	ENSDARP00000087966
ENSGALP00000042744	ENSDARP00000123346
ENSGALP00000042744	ENSDARP00000122328
ENSGALP00000021227	ENSDARP00000098249
ENSGALP00000009416	ENSDARP00000115648
ENSGALP00000000835	ENSDARP00000082852
ENSGALP00000013472	ENSDARP00000086016
ENSGALP00000021851	ENSDARP00000009248
ENSGALP00000041822	ENSDARP00000103866
ENSGALP00000041822	ENSDARP00000107114
ENSGALP00000027470	ENSDARP00000087386
ENSGALP00000009065	ENSDARP00000072649
ENSGALP00000014081	ENSDARP00000120829
ENSGALP00000020470	ENSDARP00000064077
ENSGALP00000034313	ENSDARP00000072426
ENSGALP00000034313	ENSDARP00000024471
ENSGALP00000037969	ENSDARP00000054597
ENSGALP00000037969	ENSDARP00000068226
ENSGALP00000029689	ENSDARP00000083002
ENSGALP00000002266	ENSDARP00000051665
ENSGALP00000008101	ENSDARP00000063550
ENSGALP00000015507	ENSDARP00000109769
ENSGALP00000015507	ENSDARP00000086614
ENSGALP00000010092	ENSDARP00000104731
ENSGALP00000018364	ENSDARP00000008977
ENSGALP00000018364	ENSDARP00000103131
ENSGALP00000042785	ENSDARP00000114731
ENSGALP00000011107	ENSDARP00000040170
ENSGALP00000002102	ENSDARP00000078136
ENSGALP00000009912	ENSDARP00000045176
ENSGALP00000012993	ENSDARP00000055472
ENSGALP00000012993	ENSDARP00000007188
ENSGALP00000033231	ENSDARP00000122058
ENSGALP00000033231	ENSDARP00000055170
ENSGALP00000036774	ENSDARP00000011428
ENSGALP00000005132	ENSDARP00000067931
ENSGALP00000010583	ENSDARP00000107433
ENSGALP00000004578	ENSDARP00000004932
ENSGALP00000004578	ENSDARP00000018197
ENSGALP00000043277	ENSDARP00000066500
ENSGALP00000034605	ENSDARP00000125663
ENSGALP00000011094	ENSDARP00000098359
ENSGALP00000020510	ENSDARP00000102663
ENSGALP00000007047	ENSDARP00000059319
ENSGALP00000020754	ENSDARP00000085982
ENSGALP00000024086	ENSDARP00000011866
ENSGALP00000015963	ENSDARP00000019419
ENSGALP00000018352	ENSDARP00000103928
ENSGALP00000013883	ENSDARP00000093469
ENSGALP00000017157	ENSDARP00000091500
ENSGALP00000019672	ENSDARP00000098790
ENSGALP00000018684	ENSDARP00000058551
ENSGALP00000018684	ENSDARP00000043822
ENSGALP00000010319	ENSDARP00000099232
ENSGALP00000004476	ENSDARP00000115356
ENSGALP00000039313	ENSDARP00000093139
ENSGALP00000002903	ENSDARP00000094806
ENSGALP00000013470	ENSDARP00000010745
ENSGALP00000020073	ENSDARP00000072599
ENSGALP00000011511	ENSDARP00000106315
ENSGALP00000038293	ENSDARP00000069762
ENSGALP00000004355	ENSDARP00000013993
ENSGALP00000004355	ENSDARP00000062873
ENSGALP00000024537	ENSDARP00000003281
ENSGALP00000024537	ENSDARP00000115804
ENSGALP00000007090	ENSDARP00000069637
ENSGALP00000009799	ENSDARP00000119579
ENSGALP00000000945	ENSDARP00000019575
ENSGALP00000000945	ENSDARP00000006495
ENSGALP00000020619	ENSDARP00000052520
ENSGALP00000012917	ENSDARP00000101834
ENSGALP00000012917	ENSDARP00000098057
ENSGALP00000005357	ENSDARP00000067888
ENSGALP00000027233	ENSDARP00000093770
ENSGALP00000027233	ENSDARP00000084749
ENSGALP00000009728	ENSDARP00000079474
ENSGALP00000009265	ENSDARP00000056962
ENSGALP00000009265	ENSDARP00000110937
ENSGALP00000009365	ENSDARP00000088317
ENSGALP00000041111	ENSDARP00000095133
ENSGALP00000000595	ENSDARP00000031559
ENSGALP00000016137	ENSDARP00000061852
ENSGALP00000026659	ENSDARP00000122727
ENSGALP00000010236	ENSDARP00000040954
ENSGALP00000031875	ENSDARP00000105896
ENSGALP00000031875	ENSDARP00000078311
ENSGALP00000043043	ENSDARP00000059139
ENSGALP00000017275	ENSDARP00000093754
ENSGALP00000011874	ENSDARP00000100165
ENSGALP00000018837	ENSDARP00000107838
ENSGALP00000009617	ENSDARP00000101331
ENSGALP00000041518	ENSDARP00000024532
ENSGALP00000041518	ENSDARP00000106658
ENSGALP00000041263	ENSDARP00000118126
ENSGALP00000023648	ENSDARP00000129223
ENSGALP00000015378	ENSDARP00000101342
ENSGALP00000004458	ENSDARP00000113737
ENSGALP00000033003	ENSDARP00000098193
ENSGALP00000016147	ENSDARP00000093977
ENSGALP00000016147	ENSDARP00000021648
ENSGALP00000005756	ENSDARP00000014581
ENSGALP00000023538	ENSDARP00000085966
ENSGALP00000023538	ENSDARP00000078148
ENSGALP00000020874	ENSDARP00000089604
ENSGALP00000020874	ENSDARP00000121254
ENSGALP00000005156	ENSDARP00000111163
ENSGALP00000034600	ENSDARP00000114025
ENSGALP00000024275	ENSDARP00000115419
ENSGALP00000036114	ENSDARP00000109736
ENSGALP00000015412	ENSDARP00000093662
ENSGALP00000042598	ENSDARP00000109027
ENSGALP00000041027	ENSDARP00000032448
ENSGALP00000015296	ENSDARP00000090977
ENSGALP00000015211	ENSDARP00000092724
ENSGALP00000005157	ENSDARP00000121626
ENSGALP00000038512	ENSDARP00000057866
ENSGALP00000004240	ENSDARP00000070580
ENSGALP00000021351	ENSDARP00000129510
ENSGALP00000027228	ENSDARP00000047895
ENSGALP00000027228	ENSDARP00000120021
ENSGALP00000019052	ENSDARP00000091395
ENSGALP00000024751	ENSDARP00000074512
ENSGALP00000024751	ENSDARP00000121706
ENSGALP00000010887	ENSDARP00000078889
ENSGALP00000010887	ENSDARP00000102277
ENSGALP00000001319	ENSDARP00000086172
ENSGALP00000009095	ENSDARP00000098718
ENSGALP00000014300	ENSDARP00000106714
ENSGALP00000003552	ENSDARP00000114663
ENSGALP00000027704	ENSDARP00000125954
ENSGALP00000022752	ENSDARP00000114939
ENSGALP00000021484	ENSDARP00000091972
ENSGALP00000013422	ENSDARP00000098087
ENSGALP00000016701	ENSDARP00000115423
ENSGALP00000003806	ENSDARP00000077321
ENSGALP00000024194	ENSDARP00000094372
ENSGALP00000008116	ENSDARP00000005085
ENSGALP00000016460	ENSDARP00000071771
ENSGALP00000018497	ENSDARP00000038588
ENSGALP00000021275	ENSDARP00000066758
ENSGALP00000013280	ENSDARP00000090595
ENSGALP00000003187	ENSDARP00000123832
ENSGALP00000003187	ENSDARP00000071871
ENSGALP00000023563	ENSDARP00000014968
ENSGALP00000042990	ENSDARP00000060416
ENSGALP00000041233	ENSDARP00000127594
ENSGALP00000021580	ENSDARP00000022009
ENSGALP00000015774	ENSDARP00000071589
ENSGALP00000004425	ENSDARP00000045582
ENSGALP00000023430	ENSDARP00000116176
ENSGALP00000024472	ENSDARP00000000004
ENSGALP00000025442	ENSDARP00000058776
ENSGALP00000014665	ENSDARP00000031200
ENSGALP00000032950	ENSDARP00000040700
ENSGALP00000032950	ENSDARP00000089186
ENSGALP00000023298	ENSDARP00000045244
ENSGALP00000027168	ENSDARP00000118972
ENSGALP00000017323	ENSDARP00000009928
ENSGALP00000026865	ENSDARP00000117791
ENSGALP00000003759	ENSDARP00000007990
ENSGALP00000012451	ENSDARP00000123798
ENSGALP00000030899	ENSDARP00000028710
ENSGALP00000027185	ENSDARP00000126878
ENSGALP00000027192	ENSDARP00000102873
ENSGALP00000027192	ENSDARP00000072256
ENSGALP00000032767	ENSDARP00000026757
ENSGALP00000020014	ENSDARP00000128498
ENSGALP00000020164	ENSDARP00000122574
ENSGALP00000017421	ENSDARP00000100773
ENSGALP00000017421	ENSDARP00000082128
ENSGALP00000043075	ENSDARP00000023050
ENSGALP00000011808	ENSDARP00000084260
ENSGALP00000036750	ENSDARP00000021474
ENSGALP00000007707	ENSDARP00000093602
ENSGALP00000023347	ENSDARP00000075077
ENSGALP00000040523	ENSDARP00000073773
ENSGALP00000003066	ENSDARP00000025140
ENSGALP00000009567	ENSDARP00000070982
ENSGALP00000009239	ENSDARP00000111684
ENSGALP00000035646	ENSDARP00000103254
ENSGALP00000038337	ENSDARP00000127668
ENSGALP00000040858	ENSDARP00000126061
ENSGALP00000007307	ENSDARP00000118737
ENSGALP00000012206	ENSDARP00000101878
ENSGALP00000013802	ENSDARP00000046879
ENSGALP00000042085	ENSDARP00000111622
ENSGALP00000043074	ENSDARP00000108488
ENSGALP00000016960	ENSDARP00000095301
ENSGALP00000041993	ENSDARP00000016158
ENSGALP00000029287	ENSDARP00000101294
ENSGALP00000029287	ENSDARP00000127688
ENSGALP00000014974	ENSDARP00000050444
ENSGALP00000014974	ENSDARP00000101218
ENSGALP00000030515	ENSDARP00000101787
ENSGALP00000023879	ENSDARP00000115995
ENSGALP00000010490	ENSDARP00000100117
ENSGALP00000010490	ENSDARP00000068272
ENSGALP00000017711	ENSDARP00000121883
ENSGALP00000017690	ENSDARP00000093333
ENSGALP00000042248	ENSDARP00000022906
ENSGALP00000012845	ENSDARP00000107220
ENSGALP00000012607	ENSDARP00000015325
ENSGALP00000012417	ENSDARP00000054459
ENSGALP00000041400	ENSDARP00000021118
ENSGALP00000041400	ENSDARP00000111994
ENSGALP00000018106	ENSDARP00000019930
ENSGALP00000016042	ENSDARP00000019194
ENSGALP00000003737	ENSDARP00000003738
ENSGALP00000023398	ENSDARP00000032456
ENSGALP00000015047	ENSDARP00000094621
ENSGALP00000013585	ENSDARP00000011271
ENSGALP00000042206	ENSDARP00000108842
ENSGALP00000010537	ENSDARP00000109589
ENSGALP00000007035	ENSDARP00000053595
ENSGALP00000041725	ENSDARP00000011289
ENSGALP00000022809	ENSDARP00000031172
ENSGALP00000022809	ENSDARP00000058935
ENSGALP00000001525	ENSDARP00000105358
ENSGALP00000013815	ENSDARP00000096745
ENSGALP00000036709	ENSDARP00000048022
ENSGALP00000036709	ENSDARP00000006267
ENSGALP00000026423	ENSDARP00000115425
ENSGALP00000026423	ENSDARP00000113191
ENSGALP00000020661	ENSDARP00000121393
ENSGALP00000018654	ENSDARP00000068385
ENSGALP00000023450	ENSDARP00000103186
ENSGALP00000006571	ENSDARP00000122775
ENSGALP00000014576	ENSDARP00000127267
ENSGALP00000043110	ENSDARP00000093281
ENSGALP00000043110	ENSDARP00000127821
ENSGALP00000026552	ENSDARP00000119878
ENSGALP00000027645	ENSDARP00000116232
ENSGALP00000007837	ENSDARP00000054618
ENSGALP00000007837	ENSDARP00000008663
ENSGALP00000002881	ENSDARP00000053075
ENSGALP00000021811	ENSDARP00000011292
ENSGALP00000002611	ENSDARP00000094733
ENSGALP00000018643	ENSDARP00000108265
ENSGALP00000008916	ENSDARP00000090967
ENSGALP00000008916	ENSDARP00000123512
ENSGALP00000024479	ENSDARP00000109996
ENSGALP00000042272	ENSDARP00000058554
ENSGALP00000042272	ENSDARP00000128116
ENSGALP00000039779	ENSDARP00000074492
ENSGALP00000030045	ENSDARP00000107565
ENSGALP00000038439	ENSDARP00000091217
ENSGALP00000041219	ENSDARP00000084834
ENSGALP00000042380	ENSDARP00000104039
ENSGALP00000018350	ENSDARP00000072130
ENSGALP00000018350	ENSDARP00000095128
ENSGALP00000040736	ENSDARP00000122495
ENSGALP00000009374	ENSDARP00000126312
ENSGALP00000009374	ENSDARP00000102007
ENSGALP00000004286	ENSDARP00000087318
ENSGALP00000004286	ENSDARP00000127541
ENSGALP00000024716	ENSDARP00000119028
ENSGALP00000023702	ENSDARP00000109716
ENSGALP00000016453	ENSDARP00000121537
ENSGALP00000009850	ENSDARP00000075786
ENSGALP00000016553	ENSDARP00000043865
ENSGALP00000022167	ENSDARP00000124331
ENSGALP00000030451	ENSDARP00000104082
ENSGALP00000030451	ENSDARP00000074744
ENSGALP00000005923	ENSDARP00000102655
ENSGALP00000012696	ENSDARP00000065330
ENSGALP00000019105	ENSDARP00000101271
ENSGALP00000037486	ENSDARP00000062840
ENSGALP00000037486	ENSDARP00000127571
ENSGALP00000032335	ENSDARP00000103111
ENSGALP00000006372	ENSDARP00000003850
ENSGALP00000042154	ENSDARP00000069541
ENSGALP00000010839	ENSDARP00000039309
ENSGALP00000042693	ENSDARP00000012152
ENSGALP00000001085	ENSDARP00000106650
ENSGALP00000033875	ENSDARP00000099537
ENSGALP00000033875	ENSDARP00000129752
ENSGALP00000007961	ENSDARP00000111982
ENSGALP00000015935	ENSDARP00000041396
ENSGALP00000016790	ENSDARP00000056868
ENSGALP00000016790	ENSDARP00000038667
ENSGALP00000019067	ENSDARP00000019390
ENSGALP00000008475	ENSDARP00000084821
ENSGALP00000022816	ENSDARP00000014732
ENSGALP00000025497	ENSDARP00000003991
ENSGALP00000041217	ENSDARP00000100728
ENSGALP00000037830	ENSDARP00000070661
ENSGALP00000021578	ENSDARP00000087453
ENSGALP00000015748	ENSDARP00000123328
ENSGALP00000042533	ENSDARP00000082295
ENSGALP00000042025	ENSDARP00000121285
ENSGALP00000039504	ENSDARP00000072078
ENSGALP00000039979	ENSDARP00000082073
ENSGALP00000020270	ENSDARP00000125714
ENSGALP00000005249	ENSDARP00000094504
ENSGALP00000033602	ENSDARP00000109037
ENSGALP00000025669	ENSDARP00000074257
ENSGALP00000014482	ENSDARP00000107517
ENSGALP00000009075	ENSDARP00000029427
ENSGALP00000039649	ENSDARP00000016596
ENSGALP00000040341	ENSDARP00000110675
ENSGALP00000008415	ENSDARP00000049009
ENSGALP00000009768	ENSDARP00000041589
ENSGALP00000003644	ENSDARP00000046526
ENSGALP00000002056	ENSDARP00000127387
ENSGALP00000006692	ENSDARP00000093332
ENSGALP00000042082	ENSDARP00000050849
ENSGALP00000040464	ENSDARP00000045668
ENSGALP00000001898	ENSDARP00000113661
ENSGALP00000001898	ENSDARP00000112226
ENSGALP00000003967	ENSDARP00000024846
ENSGALP00000013658	ENSDARP00000012411
ENSGALP00000041927	ENSDARP00000083866
ENSGALP00000041927	ENSDARP00000083861
ENSGALP00000014521	ENSDARP00000007655
ENSGALP00000011620	ENSDARP00000094772
ENSGALP00000005496	ENSDARP00000103094
ENSGALP00000009544	ENSDARP00000065138
ENSGALP00000022904	ENSDARP00000064725
ENSGALP00000023449	ENSDARP00000101129
ENSGALP00000026775	ENSDARP00000100462
ENSGALP00000027665	ENSDARP00000067447
ENSGALP00000019037	ENSDARP00000018064
ENSGALP00000026663	ENSDARP00000074190
ENSGALP00000019469	ENSDARP00000123183
ENSGALP00000032883	ENSDARP00000021253
ENSGALP00000018527	ENSDARP00000081199
ENSGALP00000005026	ENSDARP00000094802
ENSGALP00000006585	ENSDARP00000077256
ENSGALP00000025853	ENSDARP00000073752
ENSGALP00000025853	ENSDARP00000113323
ENSGALP00000025647	ENSDARP00000100116
ENSGALP00000019087	ENSDARP00000091365
ENSGALP00000014379	ENSDARP00000103524
ENSGALP00000020830	ENSDARP00000116609
ENSGALP00000010593	ENSDARP00000013759
ENSGALP00000027216	ENSDARP00000016201
ENSGALP00000010473	ENSDARP00000039879
ENSGALP00000008863	ENSDARP00000041608
ENSGALP00000020258	ENSDARP00000061913
ENSGALP00000019224	ENSDARP00000017895
ENSGALP00000019224	ENSDARP00000020770
ENSGALP00000022034	ENSDARP00000104466
ENSGALP00000017621	ENSDARP00000070824
ENSGALP00000005054	ENSDARP00000032264
ENSGALP00000005054	ENSDARP00000115900
ENSGALP00000005145	ENSDARP00000041713
ENSGALP00000005145	ENSDARP00000020867
ENSGALP00000039786	ENSDARP00000087620
ENSGALP00000039786	ENSDARP00000021697
ENSGALP00000011249	ENSDARP00000087617
ENSGALP00000042230	ENSDARP00000117820
ENSGALP00000042230	ENSDARP00000100590
ENSGALP00000016611	ENSDARP00000111996
ENSGALP00000014836	ENSDARP00000122091
ENSGALP00000036715	ENSDARP00000076045
ENSGALP00000017674	ENSDARP00000018618
ENSGALP00000017674	ENSDARP00000118078
ENSGALP00000031272	ENSDARP00000109278
ENSGALP00000004897	ENSDARP00000069499
ENSGALP00000043416	ENSDARP00000073848
ENSGALP00000026304	ENSDARP00000112460
ENSGALP00000009549	ENSDARP00000083454
ENSGALP00000015961	ENSDARP00000092445
ENSGALP00000010070	ENSDARP00000052384
ENSGALP00000010070	ENSDARP00000067158
ENSGALP00000020786	ENSDARP00000012808
ENSGALP00000010566	ENSDARP00000040409
ENSGALP00000011632	ENSDARP00000107633
ENSGALP00000000586	ENSDARP00000105160
ENSGALP00000011293	ENSDARP00000109436
ENSGALP00000010006	ENSDARP00000109113
ENSGALP00000023051	ENSDARP00000011293
ENSGALP00000005099	ENSDARP00000124325
ENSGALP00000005099	ENSDARP00000043677
ENSGALP00000005619	ENSDARP00000016209
ENSGALP00000037077	ENSDARP00000108294
ENSGALP00000037077	ENSDARP00000055427
ENSGALP00000037639	ENSDARP00000066052
ENSGALP00000025755	ENSDARP00000055394
ENSGALP00000026526	ENSDARP00000023564
ENSGALP00000004970	ENSDARP00000104051
ENSGALP00000012563	ENSDARP00000109556
ENSGALP00000022525	ENSDARP00000097371
ENSGALP00000005212	ENSDARP00000051798
ENSGALP00000007696	ENSDARP00000077625
ENSGALP00000004141	ENSDARP00000054625
ENSGALP00000010342	ENSDARP00000090052
ENSGALP00000016935	ENSDARP00000097487
ENSGALP00000008311	ENSDARP00000127272
ENSGALP00000019555	ENSDARP00000058762
ENSGALP00000024668	ENSDARP00000083666
ENSGALP00000042045	ENSDARP00000090007
ENSGALP00000012555	ENSDARP00000100039
ENSGALP00000027579	ENSDARP00000099863
ENSGALP00000026391	ENSDARP00000097836
ENSGALP00000026391	ENSDARP00000103132
ENSGALP00000000759	ENSDARP00000050017
ENSGALP00000042958	ENSDARP00000061326
ENSGALP00000001868	ENSDARP00000020679
ENSGALP00000021577	ENSDARP00000058869
ENSGALP00000026871	ENSDARP00000015966
ENSGALP00000012712	ENSDARP00000077794
ENSGALP00000012712	ENSDARP00000102826
ENSGALP00000002573	ENSDARP00000104446
ENSGALP00000002573	ENSDARP00000025803
ENSGALP00000015740	ENSDARP00000043290
ENSGALP00000000368	ENSDARP00000092347
ENSGALP00000000368	ENSDARP00000116412
ENSGALP00000014918	ENSDARP00000068559
ENSGALP00000027020	ENSDARP00000113026
ENSGALP00000017970	ENSDARP00000105953
ENSGALP00000011529	ENSDARP00000125884
ENSGALP00000023237	ENSDARP00000024810
ENSGALP00000013059	ENSDARP00000035593
ENSGALP00000011344	ENSDARP00000048675
ENSGALP00000011344	ENSDARP00000115860
ENSGALP00000013072	ENSDARP00000046625
ENSGALP00000005814	ENSDARP00000085946
ENSGALP00000009879	ENSDARP00000128691
ENSGALP00000013590	ENSDARP00000108392
ENSGALP00000040890	ENSDARP00000116173
ENSGALP00000000581	ENSDARP00000023794
ENSGALP00000000581	ENSDARP00000058728
ENSGALP00000020711	ENSDARP00000114402
ENSGALP00000020711	ENSDARP00000080768
ENSGALP00000026515	ENSDARP00000094807
ENSGALP00000001572	ENSDARP00000058092
ENSGALP00000001572	ENSDARP00000009785
ENSGALP00000026582	ENSDARP00000063702
ENSGALP00000024999	ENSDARP00000099510
ENSGALP00000013553	ENSDARP00000129200
ENSGALP00000039622	ENSDARP00000078434
ENSGALP00000025165	ENSDARP00000018980
ENSGALP00000019507	ENSDARP00000062907
ENSGALP00000017666	ENSDARP00000117664
ENSGALP00000017666	ENSDARP00000127227
ENSGALP00000040770	ENSDARP00000012869
ENSGALP00000008868	ENSDARP00000006838
ENSGALP00000008868	ENSDARP00000113944
ENSGALP00000042042	ENSDARP00000107021
ENSGALP00000020410	ENSDARP00000022331
ENSGALP00000020410	ENSDARP00000083997
ENSGALP00000013972	ENSDARP00000101964
ENSGALP00000023384	ENSDARP00000097114
ENSGALP00000003366	ENSDARP00000109570
ENSGALP00000015647	ENSDARP00000098667
ENSGALP00000005347	ENSDARP00000113730
ENSGALP00000025668	ENSDARP00000120826
ENSGALP00000042146	ENSDARP00000071465
ENSGALP00000009582	ENSDARP00000098627
ENSGALP00000042980	ENSDARP00000115969
ENSGALP00000037559	ENSDARP00000007237
ENSGALP00000025665	ENSDARP00000113995
ENSGALP00000005120	ENSDARP00000121746
ENSGALP00000013908	ENSDARP00000115355
ENSGALP00000000320	ENSDARP00000009986
ENSGALP00000022322	ENSDARP00000091924
ENSGALP00000036468	ENSDARP00000008140
ENSGALP00000009602	ENSDARP00000047072
ENSGALP00000009602	ENSDARP00000115525
ENSGALP00000017758	ENSDARP00000111506
ENSGALP00000000765	ENSDARP00000115217
ENSGALP00000013627	ENSDARP00000110113
ENSGALP00000035815	ENSDARP00000022077
ENSGALP00000017250	ENSDARP00000030881
ENSGALP00000040789	ENSDARP00000115067
ENSGALP00000040789	ENSDARP00000001793
ENSGALP00000011785	ENSDARP00000054734
ENSGALP00000011785	ENSDARP00000065012
ENSGALP00000000343	ENSDARP00000105722
ENSGALP00000042083	ENSDARP00000091083
ENSGALP00000015886	ENSDARP00000052551
ENSGALP00000012699	ENSDARP00000081313
ENSGALP00000002808	ENSDARP00000073595
ENSGALP00000010995	ENSDARP00000051413
ENSGALP00000002263	ENSDARP00000118711
ENSGALP00000002263	ENSDARP00000105614
ENSGALP00000026092	ENSDARP00000044837
ENSGALP00000026092	ENSDARP00000049419
ENSGALP00000001286	ENSDARP00000084170
ENSGALP00000028898	ENSDARP00000085993
ENSGALP00000031109	ENSDARP00000100420
ENSGALP00000031109	ENSDARP00000097792
ENSGALP00000042408	ENSDARP00000128169
ENSGALP00000012311	ENSDARP00000107305
ENSGALP00000002763	ENSDARP00000062696
ENSGALP00000002763	ENSDARP00000074879
ENSGALP00000025786	ENSDARP00000073632
ENSGALP00000025786	ENSDARP00000102997
ENSGALP00000024381	ENSDARP00000082444
ENSGALP00000039965	ENSDARP00000107355
ENSGALP00000017198	ENSDARP00000079959
ENSGALP00000013905	ENSDARP00000080136
ENSGALP00000010482	ENSDARP00000101246
ENSGALP00000025070	ENSDARP00000020528
ENSGALP00000025070	ENSDARP00000048135
ENSGALP00000024818	ENSDARP00000118143
ENSGALP00000016849	ENSDARP00000115280
ENSGALP00000013934	ENSDARP00000088711
ENSGALP00000034535	ENSDARP00000122176
ENSGALP00000034535	ENSDARP00000113716
ENSGALP00000003271	ENSDARP00000080101
ENSGALP00000003271	ENSDARP00000072349
ENSGALP00000010211	ENSDARP00000041401
ENSGALP00000000995	ENSDARP00000103000
ENSGALP00000005236	ENSDARP00000038893
ENSGALP00000026006	ENSDARP00000025057
ENSGALP00000026006	ENSDARP00000128605
ENSGALP00000040955	ENSDARP00000113004
ENSGALP00000040955	ENSDARP00000118656
ENSGALP00000015514	ENSDARP00000086622
ENSGALP00000035695	ENSDARP00000053220
ENSGALP00000041236	ENSDARP00000040809
ENSGALP00000026077	ENSDARP00000100307
ENSGALP00000018851	ENSDARP00000090929
ENSGALP00000026290	ENSDARP00000086538
ENSGALP00000023773	ENSDARP00000013325
ENSGALP00000012695	ENSDARP00000073869
ENSGALP00000027030	ENSDARP00000124804
ENSGALP00000013689	ENSDARP00000004047
ENSGALP00000013689	ENSDARP00000088503
ENSGALP00000012864	ENSDARP00000073112
ENSGALP00000012864	ENSDARP00000073184
ENSGALP00000041317	ENSDARP00000022131
ENSGALP00000043171	ENSDARP00000101463
ENSGALP00000018433	ENSDARP00000062236
ENSGALP00000008988	ENSDARP00000074835
ENSGALP00000024939	ENSDARP00000108396
ENSGALP00000003855	ENSDARP00000128564
ENSGALP00000002369	ENSDARP00000100478
ENSGALP00000039705	ENSDARP00000105964
ENSGALP00000013113	ENSDARP00000106329
ENSGALP00000016140	ENSDARP00000127981
ENSGALP00000020186	ENSDARP00000110922
ENSGALP00000020186	ENSDARP00000103804
ENSGALP00000038408	ENSDARP00000010482
ENSGALP00000020714	ENSDARP00000050129
ENSGALP00000015246	ENSDARP00000041699
ENSGALP00000016629	ENSDARP00000076104
ENSGALP00000026337	ENSDARP00000090833
ENSGALP00000016536	ENSDARP00000070056
ENSGALP00000011770	ENSDARP00000020214
ENSGALP00000011770	ENSDARP00000026086
ENSGALP00000027534	ENSDARP00000128969
ENSGALP00000039757	ENSDARP00000090804
ENSGALP00000009708	ENSDARP00000101922
ENSGALP00000000387	ENSDARP00000006859
ENSGALP00000019425	ENSDARP00000080453
ENSGALP00000026764	ENSDARP00000100323
ENSGALP00000026764	ENSDARP00000102421
ENSGALP00000018701	ENSDARP00000109963
ENSGALP00000041663	ENSDARP00000103889
ENSGALP00000019122	ENSDARP00000068850
ENSGALP00000018487	ENSDARP00000105635
ENSGALP00000031127	ENSDARP00000105547
ENSGALP00000015096	ENSDARP00000023268
ENSGALP00000002591	ENSDARP00000100785
ENSGALP00000020178	ENSDARP00000118027
ENSGALP00000018405	ENSDARP00000127270
ENSGALP00000009820	ENSDARP00000098280
ENSGALP00000009820	ENSDARP00000126694
ENSGALP00000018028	ENSDARP00000102423
ENSGALP00000040245	ENSDARP00000120118
ENSGALP00000011486	ENSDARP00000110624
ENSGALP00000011486	ENSDARP00000074640
ENSGALP00000023559	ENSDARP00000044082
ENSGALP00000023559	ENSDARP00000015104
ENSGALP00000017123	ENSDARP00000114249
ENSGALP00000010462	ENSDARP00000129238
ENSGALP00000015213	ENSDARP00000109205
ENSGALP00000018228	ENSDARP00000093339
ENSGALP00000005977	ENSDARP00000083210
ENSGALP00000007283	ENSDARP00000098767
ENSGALP00000017075	ENSDARP00000117850
ENSGALP00000029357	ENSDARP00000105578
ENSGALP00000042849	ENSDARP00000102999
ENSGALP00000004725	ENSDARP00000054091
ENSGALP00000000021	ENSDARP00000126363
ENSGALP00000000384	ENSDARP00000107839
ENSGALP00000012219	ENSDARP00000123814
ENSGALP00000015982	ENSDARP00000124057
ENSGALP00000021757	ENSDARP00000106309
ENSGALP00000039780	ENSDARP00000117685
ENSGALP00000005196	ENSDARP00000013115
ENSGALP00000010871	ENSDARP00000041727
ENSGALP00000025896	ENSDARP00000101543
ENSGALP00000010878	ENSDARP00000072275
ENSGALP00000013215	ENSDARP00000092344
ENSGALP00000009127	ENSDARP00000042048
ENSGALP00000010168	ENSDARP00000124888
ENSGALP00000019062	ENSDARP00000039912
ENSGALP00000016769	ENSDARP00000103727
ENSGALP00000005525	ENSDARP00000111316
ENSGALP00000005525	ENSDARP00000082779
ENSGALP00000023805	ENSDARP00000082758
ENSGALP00000002947	ENSDARP00000121534
ENSGALP00000022584	ENSDARP00000070211
ENSGALP00000024981	ENSDARP00000066654
ENSGALP00000005531	ENSDARP00000109123
ENSGALP00000003950	ENSDARP00000100833
ENSGALP00000004267	ENSDARP00000048865
ENSGALP00000004267	ENSDARP00000113169
ENSGALP00000018459	ENSDARP00000047190
ENSGALP00000019498	ENSDARP00000106759
ENSGALP00000003857	ENSDARP00000105936
ENSGALP00000006765	ENSDARP00000069995
ENSGALP00000021842	ENSDARP00000006482
ENSGALP00000021842	ENSDARP00000015078
ENSGALP00000008695	ENSDARP00000046980
ENSGALP00000042746	ENSDARP00000090750
ENSGALP00000026476	ENSDARP00000026811
ENSGALP00000035817	ENSDARP00000069192
ENSGALP00000035817	ENSDARP00000122392
ENSGALP00000015366	ENSDARP00000107677
ENSGALP00000015979	ENSDARP00000065255
ENSGALP00000015981	ENSDARP00000107238
ENSGALP00000016827	ENSDARP00000004469
ENSGALP00000002633	ENSDARP00000101848
ENSGALP00000018658	ENSDARP00000105556
ENSGALP00000039111	ENSDARP00000050532
ENSGALP00000009045	ENSDARP00000007440
ENSGALP00000009045	ENSDARP00000013511
ENSGALP00000016610	ENSDARP00000110201
ENSGALP00000027018	ENSDARP00000115859
ENSGALP00000037252	ENSDARP00000115601
ENSGALP00000032210	ENSDARP00000112656
ENSGALP00000005375	ENSDARP00000023719
ENSGALP00000042425	ENSDARP00000021876
ENSGALP00000042425	ENSDARP00000056456
ENSGALP00000042575	ENSDARP00000049862
ENSGALP00000042043	ENSDARP00000061314
ENSGALP00000013852	ENSDARP00000074909
ENSGALP00000020135	ENSDARP00000079665
ENSGALP00000005194	ENSDARP00000036825
ENSGALP00000041061	ENSDARP00000103726
ENSGALP00000025340	ENSDARP00000060943
ENSGALP00000019107	ENSDARP00000119275
ENSGALP00000014088	ENSDARP00000102218
ENSGALP00000012079	ENSDARP00000016888
ENSGALP00000017807	ENSDARP00000127769
ENSGALP00000016496	ENSDARP00000121899
ENSGALP00000040485	ENSDARP00000098697
ENSGALP00000011669	ENSDARP00000099945
ENSGALP00000016449	ENSDARP00000120902
ENSGALP00000016357	ENSDARP00000009763
ENSGALP00000016357	ENSDARP00000126239
ENSGALP00000006501	ENSDARP00000106448
ENSGALP00000043291	ENSDARP00000126711
ENSGALP00000005944	ENSDARP00000012165
ENSGALP00000008738	ENSDARP00000003715
ENSGALP00000008738	ENSDARP00000123439
ENSGALP00000010798	ENSDARP00000035450
ENSGALP00000010798	ENSDARP00000067326
ENSGALP00000024049	ENSDARP00000004474
ENSGALP00000006022	ENSDARP00000128798
ENSGALP00000022443	ENSDARP00000032728
ENSGALP00000018616	ENSDARP00000011882
ENSGALP00000000506	ENSDARP00000027655
ENSGALP00000013530	ENSDARP00000002127
ENSGALP00000020566	ENSDARP00000098475
ENSGALP00000025954	ENSDARP00000121750
ENSGALP00000007674	ENSDARP00000024226
ENSGALP00000019634	ENSDARP00000031677
ENSGALP00000023961	ENSDARP00000119736
ENSGALP00000023152	ENSDARP00000120629
ENSGALP00000012995	ENSDARP00000067651
ENSGALP00000012995	ENSDARP00000111412
ENSGALP00000024548	ENSDARP00000058570
ENSGALP00000042878	ENSDARP00000053781
ENSGALP00000042256	ENSDARP00000115452
ENSGALP00000042256	ENSDARP00000025657
ENSGALP00000041554	ENSDARP00000099142
ENSGALP00000023099	ENSDARP00000083591
ENSGALP00000032595	ENSDARP00000105619
ENSGALP00000009066	ENSDARP00000112873
ENSGALP00000024654	ENSDARP00000012094
ENSGALP00000017972	ENSDARP00000098673
ENSGALP00000017972	ENSDARP00000059238
ENSGALP00000006752	ENSDARP00000073453
ENSGALP00000001125	ENSDARP00000118433
ENSGALP00000007168	ENSDARP00000006502
ENSGALP00000022622	ENSDARP00000115424
ENSGALP00000038010	ENSDARP00000059445
ENSGALP00000018385	ENSDARP00000110557
ENSGALP00000000726	ENSDARP00000052292
ENSGALP00000003007	ENSDARP00000126846
ENSGALP00000031725	ENSDARP00000075601
ENSGALP00000031029	ENSDARP00000053545
ENSGALP00000011197	ENSDARP00000060183
ENSGALP00000021538	ENSDARP00000019763
ENSGALP00000000772	ENSDARP00000093642
ENSGALP00000005325	ENSDARP00000112220
ENSGALP00000015329	ENSDARP00000060860
ENSGALP00000012592	ENSDARP00000109350
ENSGALP00000009811	ENSDARP00000103434
ENSGALP00000009811	ENSDARP00000080529
ENSGALP00000020761	ENSDARP00000103798
ENSGALP00000041421	ENSDARP00000054019
ENSGALP00000041421	ENSDARP00000115671
ENSGALP00000037568	ENSDARP00000019858
ENSGALP00000020480	ENSDARP00000013130
ENSGALP00000039641	ENSDARP00000099123
ENSGALP00000006921	ENSDARP00000107933
ENSGALP00000025530	ENSDARP00000054070
ENSGALP00000025530	ENSDARP00000071346
ENSGALP00000011580	ENSDARP00000118970
ENSGALP00000023291	ENSDARP00000114520
ENSGALP00000012558	ENSDARP00000126494
ENSGALP00000032645	ENSDARP00000056244
ENSGALP00000005963	ENSDARP00000017489
ENSGALP00000041436	ENSDARP00000122855
ENSGALP00000027178	ENSDARP00000076697
ENSGALP00000042466	ENSDARP00000116695
ENSGALP00000010347	ENSDARP00000075766
ENSGALP00000041483	ENSDARP00000116160
ENSGALP00000037987	ENSDARP00000057729
ENSGALP00000012350	ENSDARP00000069661
ENSGALP00000012585	ENSDARP00000077707
ENSGALP00000021338	ENSDARP00000008092
ENSGALP00000016284	ENSDARP00000112244
ENSGALP00000041340	ENSDARP00000043297
ENSGALP00000041340	ENSDARP00000105362
ENSGALP00000041340	ENSDARP00000058705
ENSGALP00000034504	ENSDARP00000050897
ENSGALP00000004460	ENSDARP00000036851
ENSGALP00000027027	ENSDARP00000012506
ENSGALP00000001944	ENSDARP00000128225
ENSGALP00000008117	ENSDARP00000017670
ENSGALP00000008117	ENSDARP00000062538
ENSGALP00000010097	ENSDARP00000109109
ENSGALP00000026428	ENSDARP00000080404
ENSGALP00000026428	ENSDARP00000075049
ENSGALP00000022497	ENSDARP00000071575
ENSGALP00000022497	ENSDARP00000098914
ENSGALP00000034427	ENSDARP00000106372
ENSGALP00000005315	ENSDARP00000110039
ENSGALP00000018045	ENSDARP00000013943
ENSGALP00000010379	ENSDARP00000129456
ENSGALP00000012608	ENSDARP00000122936
ENSGALP00000012608	ENSDARP00000123297
ENSGALP00000035245	ENSDARP00000088338
ENSGALP00000002650	ENSDARP00000123693
ENSGALP00000023881	ENSDARP00000101000
ENSGALP00000024079	ENSDARP00000033575
ENSGALP00000001501	ENSDARP00000071718
ENSGALP00000018409	ENSDARP00000013224
ENSGALP00000039379	ENSDARP00000101095
ENSGALP00000026174	ENSDARP00000106120
ENSGALP00000005904	ENSDARP00000076977
ENSGALP00000007997	ENSDARP00000112152
ENSGALP00000010494	ENSDARP00000066372
ENSGALP00000028961	ENSDARP00000121437
ENSGALP00000004854	ENSDARP00000074711
ENSGALP00000019763	ENSDARP00000122155
ENSGALP00000014653	ENSDARP00000085788
ENSGALP00000014618	ENSDARP00000118847
ENSGALP00000013353	ENSDARP00000009179
ENSGALP00000024926	ENSDARP00000091872
ENSGALP00000042221	ENSDARP00000065494
ENSGALP00000040670	ENSDARP00000079636
ENSGALP00000040670	ENSDARP00000050209
ENSGALP00000005781	ENSDARP00000038511
ENSGALP00000041085	ENSDARP00000110985
ENSGALP00000041942	ENSDARP00000099100
ENSGALP00000012875	ENSDARP00000033638
ENSGALP00000020372	ENSDARP00000127157
ENSGALP00000036952	ENSDARP00000075769
ENSGALP00000017032	ENSDARP00000111052
ENSGALP00000021907	ENSDARP00000071527
ENSGALP00000001762	ENSDARP00000107923
ENSGALP00000010368	ENSDARP00000111463
ENSGALP00000010368	ENSDARP00000027776
ENSGALP00000022701	ENSDARP00000099020
ENSGALP00000002647	ENSDARP00000102219
ENSGALP00000038507	ENSDARP00000122442
ENSGALP00000038507	ENSDARP00000098349
ENSGALP00000007738	ENSDARP00000023594
ENSGALP00000025859	ENSDARP00000101167
ENSGALP00000012805	ENSDARP00000097850
ENSGALP00000008146	ENSDARP00000107236
ENSGALP00000035841	ENSDARP00000123046
ENSGALP00000042929	ENSDARP00000108870
ENSGALP00000009979	ENSDARP00000064708
ENSGALP00000000948	ENSDARP00000080869
ENSGALP00000018449	ENSDARP00000107843
ENSGALP00000013816	ENSDARP00000080872
ENSGALP00000013816	ENSDARP00000067638
ENSGALP00000010783	ENSDARP00000027028
ENSGALP00000027922	ENSDARP00000122172
ENSGALP00000041057	ENSDARP00000083123
ENSGALP00000042373	ENSDARP00000109699
ENSGALP00000042373	ENSDARP00000004922
ENSGALP00000008671	ENSDARP00000095874
ENSGALP00000018351	ENSDARP00000017189
ENSGALP00000004761	ENSDARP00000106590
ENSGALP00000018715	ENSDARP00000110098
ENSGALP00000017873	ENSDARP00000051778
ENSGALP00000013462	ENSDARP00000019179
ENSGALP00000010165	ENSDARP00000106508
ENSGALP00000006733	ENSDARP00000110359
ENSGALP00000011153	ENSDARP00000051900
ENSGALP00000021276	ENSDARP00000101211
ENSGALP00000042570	ENSDARP00000123412
ENSGALP00000008969	ENSDARP00000104045
ENSGALP00000015983	ENSDARP00000118274
ENSGALP00000030023	ENSDARP00000040265
ENSGALP00000039912	ENSDARP00000010347
ENSGALP00000043455	ENSDARP00000109289
ENSGALP00000038684	ENSDARP00000009713
ENSGALP00000027574	ENSDARP00000077123
ENSGALP00000027574	ENSDARP00000085962
ENSGALP00000022658	ENSDARP00000104195
ENSGALP00000024262	ENSDARP00000121429
ENSGALP00000029867	ENSDARP00000087625
ENSGALP00000016443	ENSDARP00000102193
ENSGALP00000009594	ENSDARP00000002994
ENSGALP00000024609	ENSDARP00000092636
ENSGALP00000041329	ENSDARP00000013575
ENSGALP00000007425	ENSDARP00000080411
ENSGALP00000038735	ENSDARP00000089879
ENSGALP00000008802	ENSDARP00000117673
ENSGALP00000038852	ENSDARP00000104463
ENSGALP00000016375	ENSDARP00000098422
ENSGALP00000016375	ENSDARP00000081544
ENSGALP00000041628	ENSDARP00000014003
ENSGALP00000041628	ENSDARP00000089612
ENSGALP00000040737	ENSDARP00000061172
ENSGALP00000003152	ENSDARP00000002844
ENSGALP00000000438	ENSDARP00000073256
ENSGALP00000043346	ENSDARP00000106517
ENSGALP00000012540	ENSDARP00000019154
ENSGALP00000013946	ENSDARP00000105565
ENSGALP00000024898	ENSDARP00000103341
ENSGALP00000024258	ENSDARP00000096452
ENSGALP00000014599	ENSDARP00000075918
ENSGALP00000005084	ENSDARP00000033243
ENSGALP00000021816	ENSDARP00000009990
ENSGALP00000013808	ENSDARP00000082527
ENSGALP00000013808	ENSDARP00000112624
ENSGALP00000025093	ENSDARP00000056744
ENSGALP00000003376	ENSDARP00000049225
ENSGALP00000019918	ENSDARP00000007824
ENSGALP00000015132	ENSDARP00000008312
ENSGALP00000003008	ENSDARP00000058458
ENSGALP00000036605	ENSDARP00000058577
ENSGALP00000038599	ENSDARP00000123862
ENSGALP00000042187	ENSDARP00000100941
ENSGALP00000007244	ENSDARP00000100140
ENSGALP00000036803	ENSDARP00000127920
ENSGALP00000013766	ENSDARP00000113863
ENSGALP00000013766	ENSDARP00000125621
ENSGALP00000037440	ENSDARP00000030104
ENSGALP00000025794	ENSDARP00000091859
ENSGALP00000025794	ENSDARP00000068939
ENSGALP00000007955	ENSDARP00000105618
ENSGALP00000013212	ENSDARP00000069215
ENSGALP00000001872	ENSDARP00000121086
ENSGALP00000005295	ENSDARP00000058484
ENSGALP00000014072	ENSDARP00000069966
ENSGALP00000042178	ENSDARP00000126254
ENSGALP00000042178	ENSDARP00000112191
ENSGALP00000032327	ENSDARP00000109534
ENSGALP00000032327	ENSDARP00000109176
ENSGALP00000005154	ENSDARP00000076902
ENSGALP00000005154	ENSDARP00000099909
ENSGALP00000042730	ENSDARP00000121336
ENSGALP00000042730	ENSDARP00000073748
ENSGALP00000025299	ENSDARP00000059795
ENSGALP00000012349	ENSDARP00000107990
ENSGALP00000040907	ENSDARP00000091640
ENSGALP00000019072	ENSDARP00000067516
ENSGALP00000019072	ENSDARP00000071808
ENSGALP00000018376	ENSDARP00000049675
ENSGALP00000023706	ENSDARP00000079760
ENSGALP00000039371	ENSDARP00000037411
ENSGALP00000017782	ENSDARP00000022617
ENSGALP00000039853	ENSDARP00000069672
ENSGALP00000016165	ENSDARP00000016803
ENSGALP00000002841	ENSDARP00000055680
ENSGALP00000023762	ENSDARP00000095367
ENSGALP00000023762	ENSDARP00000112925
ENSGALP00000043256	ENSDARP00000074827
ENSGALP00000036836	ENSDARP00000070225
ENSGALP00000001966	ENSDARP00000083719
ENSGALP00000017365	ENSDARP00000074928
ENSGALP00000011095	ENSDARP00000089171
ENSGALP00000007779	ENSDARP00000111877
ENSGALP00000014638	ENSDARP00000027924
ENSGALP00000041616	ENSDARP00000113335
ENSGALP00000035964	ENSDARP00000011927
ENSGALP00000005105	ENSDARP00000105198
ENSGALP00000022471	ENSDARP00000121877
ENSGALP00000025256	ENSDARP00000059263
ENSGALP00000041667	ENSDARP00000074553
ENSGALP00000016543	ENSDARP00000123794
ENSGALP00000015343	ENSDARP00000060504
ENSGALP00000012399	ENSDARP00000084278
ENSGALP00000041795	ENSDARP00000075741
ENSGALP00000041795	ENSDARP00000027521
ENSGALP00000042010	ENSDARP00000105393
ENSGALP00000042010	ENSDARP00000092397
ENSGALP00000008845	ENSDARP00000015065
ENSGALP00000008845	ENSDARP00000108873
ENSGALP00000003147	ENSDARP00000097710
ENSGALP00000003147	ENSDARP00000097725
ENSGALP00000033823	ENSDARP00000109506
ENSGALP00000041743	ENSDARP00000094416
ENSGALP00000010387	ENSDARP00000094479
ENSGALP00000010387	ENSDARP00000090521
ENSGALP00000016623	ENSDARP00000027102
ENSGALP00000033461	ENSDARP00000034396
ENSGALP00000022179	ENSDARP00000095054
ENSGALP00000012634	ENSDARP00000111676
ENSGALP00000041946	ENSDARP00000060282
ENSGALP00000040167	ENSDARP00000069131
ENSGALP00000023158	ENSDARP00000068362
ENSGALP00000003993	ENSDARP00000125676
ENSGALP00000041998	ENSDARP00000108443
ENSGALP00000038179	ENSDARP00000027276
ENSGALP00000014119	ENSDARP00000104653
ENSGALP00000039475	ENSDARP00000102414
ENSGALP00000039475	ENSDARP00000117598
ENSGALP00000016759	ENSDARP00000098329
ENSGALP00000000490	ENSDARP00000098796
ENSGALP00000000418	ENSDARP00000124278
ENSGALP00000000418	ENSDARP00000000488
ENSGALP00000000792	ENSDARP00000109084
ENSGALP00000006255	ENSDARP00000078265
ENSGALP00000023914	ENSDARP00000062401
ENSGALP00000030879	ENSDARP00000120955
ENSGALP00000038018	ENSDARP00000115246
ENSGALP00000007419	ENSDARP00000101673
ENSGALP00000007419	ENSDARP00000099963
ENSGALP00000015907	ENSDARP00000071926
ENSGALP00000025637	ENSDARP00000027046
ENSGALP00000006719	ENSDARP00000018976
ENSGALP00000018361	ENSDARP00000056080
ENSGALP00000016008	ENSDARP00000031210
ENSGALP00000027770	ENSDARP00000064732
ENSGALP00000016972	ENSDARP00000015293
ENSGALP00000016511	ENSDARP00000125702
ENSGALP00000036900	ENSDARP00000094348
ENSGALP00000015298	ENSDARP00000084189
ENSGALP00000024636	ENSDARP00000094932
ENSGALP00000013230	ENSDARP00000127937
ENSGALP00000001306	ENSDARP00000042971
ENSGALP00000001306	ENSDARP00000032398
ENSGALP00000010558	ENSDARP00000128876
ENSGALP00000016878	ENSDARP00000074839
ENSGALP00000039433	ENSDARP00000105416
ENSGALP00000002921	ENSDARP00000088242
ENSGALP00000007002	ENSDARP00000069134
ENSGALP00000020304	ENSDARP00000110566
ENSGALP00000028002	ENSDARP00000059326
ENSGALP00000028002	ENSDARP00000112876
ENSGALP00000003942	ENSDARP00000073475
ENSGALP00000010315	ENSDARP00000106584
ENSGALP00000026123	ENSDARP00000002260
ENSGALP00000026123	ENSDARP00000092924
ENSGALP00000026509	ENSDARP00000008636
ENSGALP00000038038	ENSDARP00000111199
ENSGALP00000016092	ENSDARP00000103408
ENSGALP00000025658	ENSDARP00000033788
ENSGALP00000017419	ENSDARP00000015588
ENSGALP00000008333	ENSDARP00000067620
ENSGALP00000042753	ENSDARP00000128756
ENSGALP00000005929	ENSDARP00000073103
ENSGALP00000005929	ENSDARP00000038193
ENSGALP00000022155	ENSDARP00000073136
ENSGALP00000017404	ENSDARP00000042275
ENSGALP00000040980	ENSDARP00000086634
ENSGALP00000013987	ENSDARP00000098704
ENSGALP00000032036	ENSDARP00000077648
ENSGALP00000032036	ENSDARP00000075158
ENSGALP00000006317	ENSDARP00000035841
ENSGALP00000010254	ENSDARP00000066438
ENSGALP00000015550	ENSDARP00000091590
ENSGALP00000024775	ENSDARP00000076434
ENSGALP00000035995	ENSDARP00000041380
ENSGALP00000025542	ENSDARP00000121369
ENSGALP00000041643	ENSDARP00000045849
ENSGALP00000005911	ENSDARP00000065879
ENSGALP00000021309	ENSDARP00000095079
ENSGALP00000038677	ENSDARP00000006201
ENSGALP00000038677	ENSDARP00000108556
ENSGALP00000031103	ENSDARP00000109085
ENSGALP00000000843	ENSDARP00000003013
ENSGALP00000033347	ENSDARP00000085363
ENSGALP00000007758	ENSDARP00000052364
ENSGALP00000012991	ENSDARP00000062701
ENSGALP00000043098	ENSDARP00000052365
ENSGALP00000017248	ENSDARP00000101844
ENSGALP00000008657	ENSDARP00000034038
ENSGALP00000034943	ENSDARP00000095538
ENSGALP00000029144	ENSDARP00000043402
ENSGALP00000026389	ENSDARP00000071951
ENSGALP00000038374	ENSDARP00000111484
ENSGALP00000038374	ENSDARP00000067540
ENSGALP00000041435	ENSDARP00000098081
ENSGALP00000041435	ENSDARP00000011541
ENSGALP00000026339	ENSDARP00000008510
ENSGALP00000026940	ENSDARP00000115181
ENSGALP00000022345	ENSDARP00000110503
ENSGALP00000039731	ENSDARP00000099084
ENSGALP00000042770	ENSDARP00000061036
ENSGALP00000040597	ENSDARP00000071406
ENSGALP00000019827	ENSDARP00000030114
ENSGALP00000019827	ENSDARP00000005611
ENSGALP00000008955	ENSDARP00000023845
ENSGALP00000008955	ENSDARP00000107652
ENSGALP00000006931	ENSDARP00000100656
ENSGALP00000027789	ENSDARP00000057971
ENSGALP00000012815	ENSDARP00000023098
ENSGALP00000008453	ENSDARP00000058661
ENSGALP00000013267	ENSDARP00000009258
ENSGALP00000011170	ENSDARP00000019118
ENSGALP00000000135	ENSDARP00000036852
ENSGALP00000000135	ENSDARP00000101200
ENSGALP00000017682	ENSDARP00000079802
ENSGALP00000017682	ENSDARP00000120305
ENSGALP00000032783	ENSDARP00000082836
ENSGALP00000010405	ENSDARP00000025702
ENSGALP00000011051	ENSDARP00000128500
ENSGALP00000015600	ENSDARP00000109755
ENSGALP00000024514	ENSDARP00000077740
ENSGALP00000006980	ENSDARP00000049464
ENSGALP00000009774	ENSDARP00000100679
ENSGALP00000017861	ENSDARP00000085375
ENSGALP00000003253	ENSDARP00000099707
ENSGALP00000003253	ENSDARP00000030591
ENSGALP00000009383	ENSDARP00000121575
ENSGALP00000040651	ENSDARP00000114970
ENSGALP00000018216	ENSDARP00000059622
ENSGALP00000032659	ENSDARP00000073572
ENSGALP00000024072	ENSDARP00000124594
ENSGALP00000024072	ENSDARP00000101759
ENSGALP00000039162	ENSDARP00000043428
ENSGALP00000025193	ENSDARP00000089852
ENSGALP00000025193	ENSDARP00000075936
ENSGALP00000009289	ENSDARP00000048613
ENSGALP00000009289	ENSDARP00000077277
ENSGALP00000017129	ENSDARP00000118703
ENSGALP00000017129	ENSDARP00000125103
ENSGALP00000005856	ENSDARP00000031713
ENSGALP00000005856	ENSDARP00000117358
ENSGALP00000007999	ENSDARP00000103191
ENSGALP00000001390	ENSDARP00000099567
ENSGALP00000024849	ENSDARP00000097750
ENSGALP00000040785	ENSDARP00000070393
ENSGALP00000027812	ENSDARP00000089792
ENSGALP00000035733	ENSDARP00000003459
ENSGALP00000037537	ENSDARP00000050527
ENSGALP00000037537	ENSDARP00000073055
ENSGALP00000038883	ENSDARP00000062683
ENSGALP00000041545	ENSDARP00000103850
ENSGALP00000026603	ENSDARP00000072664
ENSGALP00000013381	ENSDARP00000089068
ENSGALP00000022861	ENSDARP00000124182
ENSGALP00000004423	ENSDARP00000107643
ENSGALP00000004423	ENSDARP00000057421
ENSGALP00000017600	ENSDARP00000021266
ENSGALP00000017243	ENSDARP00000111237
ENSGALP00000004775	ENSDARP00000099485
ENSGALP00000019596	ENSDARP00000128445
ENSGALP00000019596	ENSDARP00000127385
ENSGALP00000040936	ENSDARP00000126876
ENSGALP00000011192	ENSDARP00000079958
ENSGALP00000011192	ENSDARP00000085613
ENSGALP00000005601	ENSDARP00000042005
ENSGALP00000020051	ENSDARP00000128910
ENSGALP00000020051	ENSDARP00000122562
ENSGALP00000019837	ENSDARP00000010990
ENSGALP00000043385	ENSDARP00000076483
ENSGALP00000004030	ENSDARP00000096012
ENSGALP00000004030	ENSDARP00000065032
ENSGALP00000036889	ENSDARP00000028958
ENSGALP00000019086	ENSDARP00000045658
ENSGALP00000013528	ENSDARP00000120614
ENSGALP00000004936	ENSDARP00000037677
ENSGALP00000007663	ENSDARP00000100688
ENSGALP00000023820	ENSDARP00000040333
ENSGALP00000033857	ENSDARP00000059343
ENSGALP00000025661	ENSDARP00000050302
ENSGALP00000042784	ENSDARP00000070898
ENSGALP00000032290	ENSDARP00000057501
ENSGALP00000020806	ENSDARP00000003481
ENSGALP00000027828	ENSDARP00000077802
ENSGALP00000014813	ENSDARP00000028345
ENSGALP00000039251	ENSDARP00000065082
ENSGALP00000026702	ENSDARP00000110639
ENSGALP00000031563	ENSDARP00000124776
ENSGALP00000031563	ENSDARP00000058502
ENSGALP00000007158	ENSDARP00000101197
ENSGALP00000007750	ENSDARP00000102401
ENSGALP00000015978	ENSDARP00000110866
ENSGALP00000005791	ENSDARP00000124379
ENSGALP00000023303	ENSDARP00000000618
ENSGALP00000042674	ENSDARP00000084183
ENSGALP00000042674	ENSDARP00000080722
ENSGALP00000001903	ENSDARP00000096817
ENSGALP00000011809	ENSDARP00000127379
ENSGALP00000004508	ENSDARP00000105911
ENSGALP00000018139	ENSDARP00000094406
ENSGALP00000032623	ENSDARP00000062291
ENSGALP00000007263	ENSDARP00000102117
ENSGALP00000025120	ENSDARP00000107210
ENSGALP00000026768	ENSDARP00000045947
ENSGALP00000010621	ENSDARP00000053508
ENSGALP00000024806	ENSDARP00000107088
ENSGALP00000003242	ENSDARP00000042754
ENSGALP00000009070	ENSDARP00000048721
ENSGALP00000009070	ENSDARP00000124263
ENSGALP00000001016	ENSDARP00000093644
ENSGALP00000010066	ENSDARP00000081653
ENSGALP00000040780	ENSDARP00000100545
ENSGALP00000005695	ENSDARP00000032054
ENSGALP00000011232	ENSDARP00000056279
ENSGALP00000011232	ENSDARP00000029635
ENSGALP00000010012	ENSDARP00000027919
ENSGALP00000028981	ENSDARP00000065037
ENSGALP00000021770	ENSDARP00000079570
ENSGALP00000023872	ENSDARP00000103729
ENSGALP00000009653	ENSDARP00000110330
ENSGALP00000005096	ENSDARP00000111022
ENSGALP00000031100	ENSDARP00000069555
ENSGALP00000010786	ENSDARP00000093211
ENSGALP00000025929	ENSDARP00000050602
ENSGALP00000018561	ENSDARP00000116080
ENSGALP00000011572	ENSDARP00000114236
ENSGALP00000012999	ENSDARP00000015024
ENSGALP00000004246	ENSDARP00000122666
ENSGALP00000007982	ENSDARP00000016210
ENSGALP00000016384	ENSDARP00000101097
ENSGALP00000013683	ENSDARP00000128780
ENSGALP00000027611	ENSDARP00000088447
ENSGALP00000022180	ENSDARP00000099029
ENSGALP00000026733	ENSDARP00000102225
ENSGALP00000036695	ENSDARP00000099487
ENSGALP00000041564	ENSDARP00000093187
ENSGALP00000003546	ENSDARP00000099212
ENSGALP00000005812	ENSDARP00000025776
ENSGALP00000010977	ENSDARP00000045808
ENSGALP00000024466	ENSDARP00000000005
ENSGALP00000024466	ENSDARP00000040034
ENSGALP00000032493	ENSDARP00000040537
ENSGALP00000032493	ENSDARP00000107582
ENSGALP00000041907	ENSDARP00000099313
ENSGALP00000037978	ENSDARP00000109004
ENSGALP00000037978	ENSDARP00000122431
ENSGALP00000041835	ENSDARP00000016733
ENSGALP00000037439	ENSDARP00000114828
ENSGALP00000037439	ENSDARP00000112412
ENSGALP00000008824	ENSDARP00000014106
ENSGALP00000035658	ENSDARP00000093111
ENSGALP00000003954	ENSDARP00000020522
ENSGALP00000000999	ENSDARP00000089001
ENSGALP00000008530	ENSDARP00000127037
ENSGALP00000015333	ENSDARP00000122887
ENSGALP00000014623	ENSDARP00000092857
ENSGALP00000036444	ENSDARP00000107378
ENSGALP00000026501	ENSDARP00000129564
ENSGALP00000026501	ENSDARP00000116133
ENSGALP00000023902	ENSDARP00000114217
ENSGALP00000025196	ENSDARP00000092205
ENSGALP00000008724	ENSDARP00000013643
ENSGALP00000008724	ENSDARP00000109017
ENSGALP00000014155	ENSDARP00000098991
ENSGALP00000014155	ENSDARP00000063174
ENSGALP00000022017	ENSDARP00000118341
ENSGALP00000022017	ENSDARP00000076235
ENSGALP00000014175	ENSDARP00000003485
ENSGALP00000006772	ENSDARP00000119527
ENSGALP00000007631	ENSDARP00000112471
ENSGALP00000023600	ENSDARP00000104134
ENSGALP00000008499	ENSDARP00000080111
ENSGALP00000008499	ENSDARP00000080110
ENSGALP00000010965	ENSDARP00000055563
ENSGALP00000021401	ENSDARP00000080391
ENSGALP00000019608	ENSDARP00000125700
ENSGALP00000043251	ENSDARP00000100475
ENSGALP00000026179	ENSDARP00000105604
ENSGALP00000003359	ENSDARP00000084002
ENSGALP00000003359	ENSDARP00000078392
ENSGALP00000002590	ENSDARP00000118745
ENSGALP00000002590	ENSDARP00000093418
ENSGALP00000018799	ENSDARP00000076047
ENSGALP00000018799	ENSDARP00000076200
ENSGALP00000018109	ENSDARP00000040726
ENSGALP00000018109	ENSDARP00000095151
ENSGALP00000002315	ENSDARP00000127186
ENSGALP00000026378	ENSDARP00000047088
ENSGALP00000026378	ENSDARP00000106742
ENSGALP00000009531	ENSDARP00000109320
ENSGALP00000009531	ENSDARP00000120661
ENSGALP00000024567	ENSDARP00000105074
ENSGALP00000008235	ENSDARP00000122490
ENSGALP00000009155	ENSDARP00000060934
ENSGALP00000041987	ENSDARP00000101753
ENSGALP00000043009	ENSDARP00000107016
ENSGALP00000008433	ENSDARP00000124191
ENSGALP00000009571	ENSDARP00000004823
ENSGALP00000042484	ENSDARP00000089270
ENSGALP00000015396	ENSDARP00000081987
ENSGALP00000005158	ENSDARP00000103209
ENSGALP00000020284	ENSDARP00000110364
ENSGALP00000020284	ENSDARP00000053840
ENSGALP00000006680	ENSDARP00000084303
ENSGALP00000016523	ENSDARP00000014978
ENSGALP00000012171	ENSDARP00000072775
ENSGALP00000037522	ENSDARP00000092027
ENSGALP00000017191	ENSDARP00000015974
ENSGALP00000014787	ENSDARP00000087679
ENSGALP00000017195	ENSDARP00000074579
ENSGALP00000014283	ENSDARP00000103821
ENSGALP00000023270	ENSDARP00000118422
ENSGALP00000018176	ENSDARP00000103920
ENSGALP00000005119	ENSDARP00000023907
ENSGALP00000007153	ENSDARP00000055742
ENSGALP00000023510	ENSDARP00000007948
ENSGALP00000019684	ENSDARP00000066788
ENSGALP00000000400	ENSDARP00000124963
ENSGALP00000000400	ENSDARP00000043700
ENSGALP00000024104	ENSDARP00000123809
ENSGALP00000041392	ENSDARP00000096167
ENSGALP00000041784	ENSDARP00000069236
ENSGALP00000000885	ENSDARP00000105066
ENSGALP00000000885	ENSDARP00000106770
ENSGALP00000040383	ENSDARP00000036969
ENSGALP00000041005	ENSDARP00000072289
ENSGALP00000003616	ENSDARP00000114768
ENSGALP00000003616	ENSDARP00000110288
ENSGALP00000016266	ENSDARP00000006783
ENSGALP00000009976	ENSDARP00000104974
ENSGALP00000010189	ENSDARP00000102025
ENSGALP00000010189	ENSDARP00000081631
ENSGALP00000014509	ENSDARP00000075883
ENSGALP00000021127	ENSDARP00000025514
ENSGALP00000009867	ENSDARP00000105420
ENSGALP00000038436	ENSDARP00000102589
ENSGALP00000043390	ENSDARP00000108298
ENSGALP00000043390	ENSDARP00000089498
ENSGALP00000021740	ENSDARP00000119345
ENSGALP00000006353	ENSDARP00000059212
ENSGALP00000015756	ENSDARP00000048437
ENSGALP00000005007	ENSDARP00000109366
ENSGALP00000039774	ENSDARP00000094300
ENSGALP00000039774	ENSDARP00000011307
ENSGALP00000036097	ENSDARP00000026640
ENSGALP00000022390	ENSDARP00000115010
ENSGALP00000022390	ENSDARP00000017195
ENSGALP00000005123	ENSDARP00000026470
ENSGALP00000026648	ENSDARP00000094918
ENSGALP00000027827	ENSDARP00000006882
ENSGALP00000004350	ENSDARP00000088981
ENSGALP00000020691	ENSDARP00000104727
ENSGALP00000020691	ENSDARP00000103388
ENSGALP00000011706	ENSDARP00000027611
ENSGALP00000002001	ENSDARP00000128495
ENSGALP00000023887	ENSDARP00000129239
ENSGALP00000023887	ENSDARP00000123551
ENSGALP00000005381	ENSDARP00000086285
ENSGALP00000001096	ENSDARP00000113718
ENSGALP00000017170	ENSDARP00000109057
ENSGALP00000025880	ENSDARP00000112975
ENSGALP00000025880	ENSDARP00000104916
ENSGALP00000039913	ENSDARP00000085589
ENSGALP00000022616	ENSDARP00000053533
ENSGALP00000003891	ENSDARP00000080685
ENSGALP00000041204	ENSDARP00000095560
ENSGALP00000041204	ENSDARP00000005233
ENSGALP00000001262	ENSDARP00000087373
ENSGALP00000040623	ENSDARP00000093160
ENSGALP00000024627	ENSDARP00000127233
ENSGALP00000027757	ENSDARP00000081388
ENSGALP00000009047	ENSDARP00000096631
ENSGALP00000006934	ENSDARP00000102765
ENSGALP00000022108	ENSDARP00000108041
ENSGALP00000022108	ENSDARP00000048854
ENSGALP00000027552	ENSDARP00000084492
ENSGALP00000027552	ENSDARP00000100524
ENSGALP00000023284	ENSDARP00000116187
ENSGALP00000017952	ENSDARP00000118870
ENSGALP00000021824	ENSDARP00000043095
ENSGALP00000005423	ENSDARP00000109106
ENSGALP00000017115	ENSDARP00000051523
ENSGALP00000023190	ENSDARP00000059368
ENSGALP00000036966	ENSDARP00000005262
ENSGALP00000019366	ENSDARP00000063617
ENSGALP00000027492	ENSDARP00000090326
ENSGALP00000005475	ENSDARP00000055063
ENSGALP00000005475	ENSDARP00000096752
ENSGALP00000033677	ENSDARP00000114656
ENSGALP00000020426	ENSDARP00000119857
ENSGALP00000020426	ENSDARP00000113048
ENSGALP00000038334	ENSDARP00000117214
ENSGALP00000009526	ENSDARP00000054848
ENSGALP00000027391	ENSDARP00000108316
ENSGALP00000004823	ENSDARP00000127301
ENSGALP00000007314	ENSDARP00000019368
ENSGALP00000001312	ENSDARP00000092246
ENSGALP00000016076	ENSDARP00000116730
ENSGALP00000013190	ENSDARP00000122116
ENSGALP00000003342	ENSDARP00000050915
ENSGALP00000039305	ENSDARP00000104864
ENSGALP00000001702	ENSDARP00000070289
ENSGALP00000036860	ENSDARP00000074483
ENSGALP00000036860	ENSDARP00000097744
ENSGALP00000004490	ENSDARP00000075348
ENSGALP00000007139	ENSDARP00000003841
ENSGALP00000025348	ENSDARP00000076426
ENSGALP00000025348	ENSDARP00000102441
ENSGALP00000002228	ENSDARP00000082979
ENSGALP00000002228	ENSDARP00000105236
ENSGALP00000001051	ENSDARP00000124218
ENSGALP00000023938	ENSDARP00000069581
ENSGALP00000041541	ENSDARP00000124101
ENSGALP00000002189	ENSDARP00000123657
ENSGALP00000020696	ENSDARP00000081043
ENSGALP00000041101	ENSDARP00000102628
ENSGALP00000003111	ENSDARP00000044775
ENSGALP00000011635	ENSDARP00000012776
ENSGALP00000027988	ENSDARP00000074623
ENSGALP00000027988	ENSDARP00000096363
ENSGALP00000003371	ENSDARP00000096556
ENSGALP00000041951	ENSDARP00000065928
ENSGALP00000041951	ENSDARP00000095919
ENSGALP00000001973	ENSDARP00000082159
ENSGALP00000027954	ENSDARP00000098433
ENSGALP00000027954	ENSDARP00000099233
ENSGALP00000000971	ENSDARP00000104323
ENSGALP00000027436	ENSDARP00000008105
ENSGALP00000007155	ENSDARP00000104821
ENSGALP00000022613	ENSDARP00000053530
ENSGALP00000042200	ENSDARP00000126317
ENSGALP00000001658	ENSDARP00000109215
ENSGALP00000022667	ENSDARP00000098515
ENSGALP00000041630	ENSDARP00000126058
ENSGALP00000011899	ENSDARP00000107099
ENSGALP00000015290	ENSDARP00000068216
ENSGALP00000015287	ENSDARP00000061075
ENSGALP00000042077	ENSDARP00000027966
ENSGALP00000007246	ENSDARP00000097622
ENSGALP00000007246	ENSDARP00000107490
ENSGALP00000019534	ENSDARP00000120440
ENSGALP00000019534	ENSDARP00000049927
ENSGALP00000008383	ENSDARP00000060575
ENSGALP00000008383	ENSDARP00000096413
ENSGALP00000008417	ENSDARP00000096458
ENSGALP00000008417	ENSDARP00000010568
ENSGALP00000042275	ENSDARP00000011527
ENSGALP00000042275	ENSDARP00000111211
ENSGALP00000042481	ENSDARP00000124791
ENSGALP00000000142	ENSDARP00000109008
ENSGALP00000013730	ENSDARP00000108464
ENSGALP00000018081	ENSDARP00000129552
ENSGALP00000010423	ENSDARP00000042420
ENSGALP00000016689	ENSDARP00000062145
ENSGALP00000043426	ENSDARP00000060005
ENSGALP00000009161	ENSDARP00000054735
ENSGALP00000020819	ENSDARP00000125087
ENSGALP00000016521	ENSDARP00000020170
ENSGALP00000020312	ENSDARP00000084452
ENSGALP00000020312	ENSDARP00000105699
ENSGALP00000025229	ENSDARP00000122306
ENSGALP00000012961	ENSDARP00000121593
ENSGALP00000012961	ENSDARP00000076415
ENSGALP00000022298	ENSDARP00000106388
ENSGALP00000022298	ENSDARP00000115296
ENSGALP00000006172	ENSDARP00000105530
ENSGALP00000012750	ENSDARP00000081860
ENSGALP00000001660	ENSDARP00000096327
ENSGALP00000005649	ENSDARP00000069449
ENSGALP00000021516	ENSDARP00000094631
ENSGALP00000021516	ENSDARP00000012087
ENSGALP00000026030	ENSDARP00000105876
ENSGALP00000020927	ENSDARP00000087964
ENSGALP00000033974	ENSDARP00000123542
ENSGALP00000042361	ENSDARP00000106132
ENSGALP00000030056	ENSDARP00000067167
ENSGALP00000006494	ENSDARP00000086185
ENSGALP00000007102	ENSDARP00000060701
ENSGALP00000017154	ENSDARP00000103159
ENSGALP00000035850	ENSDARP00000101059
ENSGALP00000019779	ENSDARP00000049502
ENSGALP00000019969	ENSDARP00000086415
ENSGALP00000027022	ENSDARP00000123393
ENSGALP00000022268	ENSDARP00000123656
ENSGALP00000006474	ENSDARP00000098117
ENSGALP00000020364	ENSDARP00000085308
ENSGALP00000002014	ENSDARP00000112164
ENSGALP00000039652	ENSDARP00000024623
ENSGALP00000015051	ENSDARP00000054234
ENSGALP00000035888	ENSDARP00000093386
ENSGALP00000019178	ENSDARP00000129827
ENSGALP00000011711	ENSDARP00000087335
ENSGALP00000002699	ENSDARP00000061737
ENSGALP00000002030	ENSDARP00000068355
ENSGALP00000038901	ENSDARP00000067923
ENSGALP00000027407	ENSDARP00000021737
ENSGALP00000041622	ENSDARP00000091836
ENSGALP00000007181	ENSDARP00000026625
ENSGALP00000015000	ENSDARP00000008364
ENSGALP00000015485	ENSDARP00000057376
ENSGALP00000022199	ENSDARP00000077706
ENSGALP00000022580	ENSDARP00000099291
ENSGALP00000010140	ENSDARP00000101429
ENSGALP00000008427	ENSDARP00000084823
ENSGALP00000013710	ENSDARP00000060004
ENSGALP00000024723	ENSDARP00000090957
ENSGALP00000024723	ENSDARP00000091978
ENSGALP00000010929	ENSDARP00000104288
ENSGALP00000024142	ENSDARP00000079577
ENSGALP00000041636	ENSDARP00000080499
ENSGALP00000041636	ENSDARP00000111239
ENSGALP00000006431	ENSDARP00000117350
ENSGALP00000027264	ENSDARP00000017119
ENSGALP00000016926	ENSDARP00000128675
ENSGALP00000015071	ENSDARP00000104030
ENSGALP00000041185	ENSDARP00000102719
ENSGALP00000040722	ENSDARP00000120270
ENSGALP00000007382	ENSDARP00000004144
ENSGALP00000020344	ENSDARP00000087188
ENSGALP00000006671	ENSDARP00000055153
ENSGALP00000043246	ENSDARP00000112058
ENSGALP00000006365	ENSDARP00000120420
ENSGALP00000041702	ENSDARP00000129811
ENSGALP00000017201	ENSDARP00000007196
ENSGALP00000023169	ENSDARP00000109081
ENSGALP00000035839	ENSDARP00000103061
ENSGALP00000035839	ENSDARP00000103566
ENSGALP00000040812	ENSDARP00000062531
ENSGALP00000040812	ENSDARP00000071210
ENSGALP00000024377	ENSDARP00000109804
ENSGALP00000024377	ENSDARP00000059954
ENSGALP00000013993	ENSDARP00000062899
ENSGALP00000014741	ENSDARP00000012557
ENSGALP00000026933	ENSDARP00000128208
ENSGALP00000024760	ENSDARP00000075472
ENSGALP00000023916	ENSDARP00000071521
ENSGALP00000024778	ENSDARP00000004889
ENSGALP00000016204	ENSDARP00000029203
ENSGALP00000042038	ENSDARP00000028333
ENSGALP00000042038	ENSDARP00000007424
ENSGALP00000041380	ENSDARP00000124409
ENSGALP00000041380	ENSDARP00000063995
ENSGALP00000015559	ENSDARP00000003665
ENSGALP00000018802	ENSDARP00000093347
ENSGALP00000013782	ENSDARP00000113461
ENSGALP00000013782	ENSDARP00000084498
ENSGALP00000016146	ENSDARP00000103558
ENSGALP00000016146	ENSDARP00000098069
ENSGALP00000017392	ENSDARP00000035581
ENSGALP00000035503	ENSDARP00000005771
ENSGALP00000002144	ENSDARP00000051391
ENSGALP00000002109	ENSDARP00000080999
ENSGALP00000035933	ENSDARP00000071885
ENSGALP00000035933	ENSDARP00000088034
ENSGALP00000028353	ENSDARP00000109124
ENSGALP00000006798	ENSDARP00000031031
[truncated: 7,948 more rows]
