# Supplementary material for: Reconstruction of proto-vertebrate, proto-cyclostome and proto-gnathostome genomes provides new insights into early vertebrate evolution
Source: Nat Commun. 2021 Jul 23;12:4489. doi: 10.1038/s41467-021-24573-z (PMC8302630; doi:10.1038/s41467-021-24573-z)
Supplement: Supplementary file 4 — Supplementary Data 1 [file 41467_2021_24573_MOESM4_ESM.zip › SuppData1/orthologs/CHICK-CALMI.txt]

ENSGALP00000000002	SINCAM006085
ENSGALP00000000003	SINCAM001058
ENSGALP00000000011	SINCAM921884
ENSGALP00000000018	SINCAM922841
ENSGALP00000000021	SINCAM008330
ENSGALP00000000025	SINCAM006945
ENSGALP00000000045	SINCAM006943
ENSGALP00000000050	SINCAM922087
ENSGALP00000000052	SINCAM011310
ENSGALP00000000058	SINCAM012895
ENSGALP00000000063	SINCAM922793
ENSGALP00000000070	SINCAM000843
ENSGALP00000000076	SINCAM002566
ENSGALP00000000083	SINCAM014663
ENSGALP00000000088	SINCAM012164
ENSGALP00000000091	SINCAM000771
ENSGALP00000000096	SINCAM004696
ENSGALP00000000102	SINCAM001562
ENSGALP00000000114	SINCAM014347
ENSGALP00000000122	SINCAM922516
ENSGALP00000000127	SINCAM015473
ENSGALP00000000131	SINCAM922539
ENSGALP00000000135	SINCAM000379
ENSGALP00000000137	SINCAM012296
ENSGALP00000000140	SINCAM012244
ENSGALP00000000144	SINCAM012346
ENSGALP00000000146	SINCAM014626
ENSGALP00000000148	SINCAM014579
ENSGALP00000000157	SINCAM012519
ENSGALP00000000161	SINCAM009561
ENSGALP00000000168	SINCAM014349
ENSGALP00000000170	SINCAM000417
ENSGALP00000000178	SINCAM010466
ENSGALP00000000183	SINCAM014350
ENSGALP00000000189	SINCAM012125
ENSGALP00000000194	SINCAM012355
ENSGALP00000000199	SINCAM008706
ENSGALP00000000205	SINCAM000492
ENSGALP00000000206	SINCAM922888
ENSGALP00000000209	SINCAM012350
ENSGALP00000000211	SINCAM005371
ENSGALP00000000216	SINCAM900209
ENSGALP00000000221	SINCAM004192
ENSGALP00000000223	SINCAM012257
ENSGALP00000000226	SINCAM014321
ENSGALP00000000232	SINCAM000484
ENSGALP00000000233	SINCAM016596
ENSGALP00000000239	SINCAM900210
ENSGALP00000000242	SINCAM012359
ENSGALP00000000246	SINCAM001102
ENSGALP00000000256	SINCAM009523
ENSGALP00000000261	SINCAM921224
ENSGALP00000000266	SINCAM016732
ENSGALP00000000272	SINCAM921837
ENSGALP00000000275	SINCAM001103
ENSGALP00000000282	SINCAM001104
ENSGALP00000000286	SINCAM012271
ENSGALP00000000293	SINCAM920589
ENSGALP00000000295	SINCAM001107
ENSGALP00000000297	SINCAM922837
ENSGALP00000000303	SINCAM012329
ENSGALP00000000309	SINCAM014323
ENSGALP00000000311	SINCAM013300
ENSGALP00000000312	SINCAM001108
ENSGALP00000000316	SINCAM015310
ENSGALP00000000317	SINCAM001571
ENSGALP00000000319	SINCAM001109
ENSGALP00000000320	SINCAM014320
ENSGALP00000000321	SINCAM013558
ENSGALP00000000322	SINCAM001110
ENSGALP00000000325	SINCAM001111
ENSGALP00000000327	SINCAM013559
ENSGALP00000000329	SINCAM013560
ENSGALP00000000331	SINCAM001112
ENSGALP00000000333	SINCAM001114
ENSGALP00000000337	SINCAM003416
ENSGALP00000000338	SINCAM011756
ENSGALP00000000343	SINCAM001115
ENSGALP00000000352	SINCAM013965
ENSGALP00000000358	SINCAM001116
ENSGALP00000000360	SINCAM013531
ENSGALP00000000361	SINCAM014318
ENSGALP00000000364	SINCAM001117
ENSGALP00000000365	SINCAM014258
ENSGALP00000000368	SINCAM001118
ENSGALP00000000373	SINCAM013967
ENSGALP00000000379	SINCAM014002
ENSGALP00000000383	SINCAM010633
ENSGALP00000000384	SINCAM003446
ENSGALP00000000385	SINCAM922220
ENSGALP00000000387	SINCAM008359
ENSGALP00000000392	SINCAM922743
ENSGALP00000000400	SINCAM012249
ENSGALP00000000403	SINCAM011369
ENSGALP00000000406	SINCAM012843
ENSGALP00000000409	SINCAM012250
ENSGALP00000000410	SINCAM922526
ENSGALP00000000412	SINCAM014257
ENSGALP00000000416	SINCAM013989
ENSGALP00000000418	SINCAM005601
ENSGALP00000000419	SINCAM014337
ENSGALP00000000421	SINCAM922714
ENSGALP00000000422	SINCAM007011
ENSGALP00000000423	SINCAM012253
ENSGALP00000000429	SINCAM921790
ENSGALP00000000432	SINCAM922889
ENSGALP00000000449	SINCAM005669
ENSGALP00000000451	SINCAM012725
ENSGALP00000000468	SINCAM013396
ENSGALP00000000471	SINCAM922441
ENSGALP00000000478	SINCAM922712
ENSGALP00000000484	SINCAM920808
ENSGALP00000000485	SINCAM921789
ENSGALP00000000490	SINCAM012254
ENSGALP00000000494	SINCAM013397
ENSGALP00000000497	SINCAM009018
ENSGALP00000000498	SINCAM013398
ENSGALP00000000499	SINCAM012388
ENSGALP00000000502	SINCAM013529
ENSGALP00000000506	SINCAM922515
ENSGALP00000000509	SINCAM009800
ENSGALP00000000518	SINCAM013537
ENSGALP00000000524	SINCAM009043
ENSGALP00000000530	SINCAM014264
ENSGALP00000000538	SINCAM014748
ENSGALP00000000540	SINCAM922655
ENSGALP00000000541	SINCAM012360
ENSGALP00000000543	SINCAM009435
ENSGALP00000000544	SINCAM012094
ENSGALP00000000545	SINCAM012093
ENSGALP00000000547	SINCAM006832
ENSGALP00000000549	SINCAM922672
ENSGALP00000000556	SINCAM014339
ENSGALP00000000558	SINCAM922654
ENSGALP00000000562	SINCAM922711
ENSGALP00000000569	SINCAM012092
ENSGALP00000000573	SINCAM013877
ENSGALP00000000579	SINCAM013590
ENSGALP00000000581	SINCAM012362
ENSGALP00000000583	SINCAM900203
ENSGALP00000000586	SINCAM012711
ENSGALP00000000594	SINCAM000911
ENSGALP00000000595	SINCAM900272
ENSGALP00000000597	SINCAM012259
ENSGALP00000000611	SINCAM006207
ENSGALP00000000613	SINCAM017405
ENSGALP00000000615	SINCAM013329
ENSGALP00000000619	SINCAM015923
ENSGALP00000000625	SINCAM005238
ENSGALP00000000626	SINCAM922874
ENSGALP00000000634	SINCAM003096
ENSGALP00000000638	SINCAM014325
ENSGALP00000000639	SINCAM012728
ENSGALP00000000643	SINCAM012729
ENSGALP00000000645	SINCAM014326
ENSGALP00000000647	SINCAM911046
ENSGALP00000000657	SINCAM013745
ENSGALP00000000663	SINCAM014167
ENSGALP00000000666	SINCAM000482
ENSGALP00000000669	SINCAM922749
ENSGALP00000000670	SINCAM012730
ENSGALP00000000677	SINCAM922753
ENSGALP00000000679	SINCAM922541
ENSGALP00000000693	SINCAM013744
ENSGALP00000000694	SINCAM009030
ENSGALP00000000696	SINCAM013481
ENSGALP00000000699	SINCAM012266
ENSGALP00000000701	SINCAM010463
ENSGALP00000000702	SINCAM013669
ENSGALP00000000703	SINCAM009559
ENSGALP00000000704	SINCAM010464
ENSGALP00000000711	SINCAM922540
ENSGALP00000000713	SINCAM009021
ENSGALP00000000715	SINCAM900050
ENSGALP00000000716	SINCAM010465
ENSGALP00000000719	SINCAM014371
ENSGALP00000000720	SINCAM922527
ENSGALP00000000726	SINCAM009020
ENSGALP00000000727	SINCAM010446
ENSGALP00000000730	SINCAM013664
ENSGALP00000000734	SINCAM922528
ENSGALP00000000737	SINCAM014396
ENSGALP00000000738	SINCAM013663
ENSGALP00000000742	SINCAM013521
ENSGALP00000000744	SINCAM922059
ENSGALP00000000747	SINCAM012126
ENSGALP00000000748	SINCAM921764
ENSGALP00000000749	SINCAM009019
ENSGALP00000000756	SINCAM012123
ENSGALP00000000758	SINCAM010018
ENSGALP00000000759	SINCAM012670
ENSGALP00000000760	SINCAM921770
ENSGALP00000000762	SINCAM922058
ENSGALP00000000765	SINCAM013522
ENSGALP00000000775	SINCAM012719
ENSGALP00000000778	SINCAM012230
ENSGALP00000000782	SINCAM013569
ENSGALP00000000791	SINCAM012245
ENSGALP00000000792	SINCAM921772
ENSGALP00000000805	SINCAM012718
ENSGALP00000000810	SINCAM013523
ENSGALP00000000814	SINCAM012246
ENSGALP00000000815	SINCAM014178
ENSGALP00000000818	SINCAM012122
ENSGALP00000000823	SINCAM014590
ENSGALP00000000830	SINCAM013528
ENSGALP00000000832	SINCAM921773
ENSGALP00000000835	SINCAM922443
ENSGALP00000000843	SINCAM009000
ENSGALP00000000847	SINCAM012242
ENSGALP00000000853	SINCAM922057
ENSGALP00000000855	SINCAM922056
ENSGALP00000000860	SINCAM013825
ENSGALP00000000862	SINCAM012121
ENSGALP00000000864	SINCAM012727
ENSGALP00000000871	SINCAM012275
ENSGALP00000000874	SINCAM009002
ENSGALP00000000875	SINCAM012710
ENSGALP00000000876	SINCAM009003
ENSGALP00000000880	SINCAM012209
ENSGALP00000000882	SINCAM012308
ENSGALP00000000883	SINCAM010310
ENSGALP00000000885	SINCAM013525
ENSGALP00000000889	SINCAM013827
ENSGALP00000000893	SINCAM922440
ENSGALP00000000894	SINCAM010309
ENSGALP00000000896	SINCAM010308
ENSGALP00000000899	SINCAM013831
ENSGALP00000000906	SINCAM012143
ENSGALP00000000907	SINCAM013832
ENSGALP00000000908	SINCAM010307
ENSGALP00000000909	SINCAM012116
ENSGALP00000000911	SINCAM010432
ENSGALP00000000913	SINCAM011292
ENSGALP00000000916	SINCAM009372
ENSGALP00000000921	SINCAM010460
ENSGALP00000000924	SINCAM013798
ENSGALP00000000926	SINCAM012113
ENSGALP00000000927	SINCAM010418
ENSGALP00000000929	SINCAM012112
ENSGALP00000000930	SINCAM010419
ENSGALP00000000933	SINCAM010421
ENSGALP00000000940	SINCAM009011
ENSGALP00000000941	SINCAM922496
ENSGALP00000000945	SINCAM010422
ENSGALP00000000947	SINCAM008960
ENSGALP00000000948	SINCAM012110
ENSGALP00000000954	SINCAM013547
ENSGALP00000000955	SINCAM921757
ENSGALP00000000958	SINCAM921775
ENSGALP00000000960	SINCAM922494
ENSGALP00000000961	SINCAM016213
ENSGALP00000000965	SINCAM922493
ENSGALP00000000966	SINCAM013548
ENSGALP00000000968	SINCAM011380
ENSGALP00000000971	SINCAM921411
ENSGALP00000000975	SINCAM010433
ENSGALP00000000981	SINCAM012107
ENSGALP00000000989	SINCAM010416
ENSGALP00000000992	SINCAM012106
ENSGALP00000000995	SINCAM012160
ENSGALP00000000998	SINCAM015315
ENSGALP00000000999	SINCAM010415
ENSGALP00000001002	SINCAM012159
ENSGALP00000001004	SINCAM013677
ENSGALP00000001006	SINCAM012158
ENSGALP00000001007	SINCAM010412
ENSGALP00000001013	SINCAM013678
ENSGALP00000001014	SINCAM014935
ENSGALP00000001016	SINCAM012157
ENSGALP00000001025	SINCAM012156
ENSGALP00000001026	SINCAM900072
ENSGALP00000001030	SINCAM921769
ENSGALP00000001033	SINCAM012357
ENSGALP00000001041	SINCAM008984
ENSGALP00000001044	SINCAM004991
ENSGALP00000001048	SINCAM008982
ENSGALP00000001050	SINCAM012751
ENSGALP00000001051	SINCAM008981
ENSGALP00000001054	SINCAM008980
ENSGALP00000001057	SINCAM012210
ENSGALP00000001068	SINCAM012154
ENSGALP00000001091	SINCAM004993
ENSGALP00000001096	SINCAM012213
ENSGALP00000001104	SINCAM921413
ENSGALP00000001107	SINCAM001877
ENSGALP00000001108	SINCAM922608
ENSGALP00000001109	SINCAM922365
ENSGALP00000001115	SINCAM010597
ENSGALP00000001118	SINCAM010016
ENSGALP00000001121	SINCAM012214
ENSGALP00000001125	SINCAM008979
ENSGALP00000001129	SINCAM010619
ENSGALP00000001132	SINCAM921759
ENSGALP00000001135	SINCAM012746
ENSGALP00000001145	SINCAM921760
ENSGALP00000001147	SINCAM922490
ENSGALP00000001151	SINCAM922481
ENSGALP00000001157	SINCAM010618
ENSGALP00000001161	SINCAM010430
ENSGALP00000001163	SINCAM010629
ENSGALP00000001166	SINCAM012864
ENSGALP00000001168	SINCAM922320
ENSGALP00000001179	SINCAM010429
ENSGALP00000001187	SINCAM922489
ENSGALP00000001189	SINCAM010435
ENSGALP00000001191	SINCAM012877
ENSGALP00000001192	SINCAM921762
ENSGALP00000001195	SINCAM015316
ENSGALP00000001201	SINCAM009740
ENSGALP00000001205	SINCAM922455
ENSGALP00000001210	SINCAM004994
ENSGALP00000001219	SINCAM922369
ENSGALP00000001221	SINCAM922506
ENSGALP00000001225	SINCAM015318
ENSGALP00000001227	SINCAM004995
ENSGALP00000001231	SINCAM008971
ENSGALP00000001233	SINCAM922370
ENSGALP00000001234	SINCAM012874
ENSGALP00000001239	SINCAM922371
ENSGALP00000001241	SINCAM007993
ENSGALP00000001243	SINCAM010478
ENSGALP00000001246	SINCAM922716
ENSGALP00000001248	SINCAM010042
ENSGALP00000001249	SINCAM007994
ENSGALP00000001251	SINCAM008973
ENSGALP00000001253	SINCAM012166
ENSGALP00000001254	SINCAM013518
ENSGALP00000001257	SINCAM922103
ENSGALP00000001262	SINCAM008975
ENSGALP00000001263	SINCAM012167
ENSGALP00000001268	SINCAM014689
ENSGALP00000001272	SINCAM014694
ENSGALP00000001275	SINCAM007772
ENSGALP00000001277	SINCAM000246
ENSGALP00000001278	SINCAM009045
ENSGALP00000001281	SINCAM013517
ENSGALP00000001286	SINCAM010644
ENSGALP00000001287	SINCAM010479
ENSGALP00000001292	SINCAM010643
ENSGALP00000001293	SINCAM009049
ENSGALP00000001294	SINCAM010480
ENSGALP00000001295	SINCAM012168
ENSGALP00000001296	SINCAM010047
ENSGALP00000001298	SINCAM010640
ENSGALP00000001302	SINCAM010641
ENSGALP00000001306	SINCAM922511
ENSGALP00000001307	SINCAM008838
ENSGALP00000001310	SINCAM012169
ENSGALP00000001312	SINCAM010303
ENSGALP00000001313	SINCAM002665
ENSGALP00000001315	SINCAM009050
ENSGALP00000001317	SINCAM012196
ENSGALP00000001318	SINCAM001550
ENSGALP00000001319	SINCAM000113
ENSGALP00000001320	SINCAM012195
ENSGALP00000001322	SINCAM009051
ENSGALP00000001323	SINCAM922170
ENSGALP00000001328	SINCAM007996
ENSGALP00000001332	SINCAM010423
ENSGALP00000001334	SINCAM010424
ENSGALP00000001335	SINCAM921440
ENSGALP00000001338	SINCAM012170
ENSGALP00000001340	SINCAM010427
ENSGALP00000001341	SINCAM013566
ENSGALP00000001350	SINCAM013567
ENSGALP00000001351	SINCAM922499
ENSGALP00000001353	SINCAM009053
ENSGALP00000001360	SINCAM007997
ENSGALP00000001365	SINCAM008840
ENSGALP00000001366	SINCAM008839
ENSGALP00000001370	SINCAM008000
ENSGALP00000001372	SINCAM001411
ENSGALP00000001374	SINCAM008001
ENSGALP00000001377	SINCAM922717
ENSGALP00000001381	SINCAM922709
ENSGALP00000001390	SINCAM009052
ENSGALP00000001392	SINCAM008857
ENSGALP00000001394	SINCAM010053
ENSGALP00000001399	SINCAM010054
ENSGALP00000001400	SINCAM008002
ENSGALP00000001405	SINCAM014746
ENSGALP00000001406	SINCAM012325
ENSGALP00000001409	SINCAM013882
ENSGALP00000001411	SINCAM013270
ENSGALP00000001412	SINCAM921785
ENSGALP00000001415	SINCAM017233
ENSGALP00000001418	SINCAM012387
ENSGALP00000001422	SINCAM000408
ENSGALP00000001428	SINCAM013618
ENSGALP00000001432	SINCAM013895
ENSGALP00000001434	SINCAM922879
ENSGALP00000001439	SINCAM013619
ENSGALP00000001440	SINCAM013620
ENSGALP00000001441	SINCAM008005
ENSGALP00000001443	SINCAM013621
ENSGALP00000001446	SINCAM013692
ENSGALP00000001447	SINCAM009033
ENSGALP00000001448	SINCAM922559
ENSGALP00000001451	SINCAM011854
ENSGALP00000001452	SINCAM007878
ENSGALP00000001456	SINCAM013412
ENSGALP00000001461	SINCAM921758
ENSGALP00000001464	SINCAM008008
ENSGALP00000001468	SINCAM011018
ENSGALP00000001470	SINCAM012873
ENSGALP00000001471	SINCAM013413
ENSGALP00000001472	SINCAM921766
ENSGALP00000001473	SINCAM010612
ENSGALP00000001474	SINCAM008010
ENSGALP00000001475	SINCAM012379
ENSGALP00000001477	SINCAM008011
ENSGALP00000001479	SINCAM921765
ENSGALP00000001483	SINCAM922724
ENSGALP00000001491	SINCAM010634
ENSGALP00000001493	SINCAM008012
ENSGALP00000001499	SINCAM922725
ENSGALP00000001501	SINCAM010636
ENSGALP00000001507	SINCAM013416
ENSGALP00000001510	SINCAM921706
ENSGALP00000001512	SINCAM008014
ENSGALP00000001521	SINCAM013417
ENSGALP00000001522	SINCAM008855
ENSGALP00000001525	SINCAM922479
ENSGALP00000001526	SINCAM008856
ENSGALP00000001527	SINCAM011108
ENSGALP00000001528	SINCAM922705
ENSGALP00000001531	SINCAM922478
ENSGALP00000001532	SINCAM012377
ENSGALP00000001533	SINCAM008013
ENSGALP00000001554	SINCAM008853
ENSGALP00000001555	SINCAM920564
ENSGALP00000001557	SINCAM010059
ENSGALP00000001565	SINCAM011859
ENSGALP00000001568	SINCAM008019
ENSGALP00000001572	SINCAM003100
ENSGALP00000001577	SINCAM013857
ENSGALP00000001578	SINCAM012037
ENSGALP00000001579	SINCAM013542
ENSGALP00000001581	SINCAM900287
ENSGALP00000001583	SINCAM013806
ENSGALP00000001587	SINCAM012035
ENSGALP00000001588	SINCAM013805
ENSGALP00000001589	SINCAM012960
ENSGALP00000001591	SINCAM008415
ENSGALP00000001595	SINCAM003103
ENSGALP00000001598	SINCAM013856
ENSGALP00000001605	SINCAM921531
ENSGALP00000001610	SINCAM922706
ENSGALP00000001611	SINCAM013803
ENSGALP00000001613	SINCAM013541
ENSGALP00000001617	SINCAM922707
ENSGALP00000001633	SINCAM012183
ENSGALP00000001635	SINCAM922485
ENSGALP00000001637	SINCAM005290
ENSGALP00000001655	SINCAM008030
ENSGALP00000001658	SINCAM013044
ENSGALP00000001660	SINCAM013013
ENSGALP00000001661	SINCAM014229
ENSGALP00000001664	SINCAM008548
ENSGALP00000001674	SINCAM012375
ENSGALP00000001681	SINCAM013800
ENSGALP00000001684	SINCAM012185
ENSGALP00000001685	SINCAM012935
ENSGALP00000001688	SINCAM012768
ENSGALP00000001689	SINCAM008547
ENSGALP00000001693	SINCAM012767
ENSGALP00000001704	SINCAM008546
ENSGALP00000001710	SINCAM000688
ENSGALP00000001713	SINCAM007379
ENSGALP00000001717	SINCAM013861
ENSGALP00000001721	SINCAM012766
ENSGALP00000001726	SINCAM012374
ENSGALP00000001729	SINCAM013974
ENSGALP00000001734	SINCAM012653
ENSGALP00000001738	SINCAM008032
ENSGALP00000001741	SINCAM010177
ENSGALP00000001745	SINCAM013862
ENSGALP00000001750	SINCAM013409
ENSGALP00000001751	SINCAM012652
ENSGALP00000001762	SINCAM013822
ENSGALP00000001764	SINCAM921722
ENSGALP00000001765	SINCAM013863
ENSGALP00000001772	SINCAM012759
ENSGALP00000001774	SINCAM013821
ENSGALP00000001777	SINCAM008560
ENSGALP00000001784	SINCAM009105
ENSGALP00000001786	SINCAM006564
ENSGALP00000001788	SINCAM016180
ENSGALP00000001791	SINCAM012034
ENSGALP00000001796	SINCAM010592
ENSGALP00000001799	SINCAM013479
ENSGALP00000001800	SINCAM008035
ENSGALP00000001801	SINCAM010562
ENSGALP00000001803	SINCAM006565
ENSGALP00000001804	SINCAM013477
ENSGALP00000001806	SINCAM013866
ENSGALP00000001812	SINCAM013874
ENSGALP00000001819	SINCAM007484
ENSGALP00000001821	SINCAM014292
ENSGALP00000001823	SINCAM010013
ENSGALP00000001828	SINCAM013820
ENSGALP00000001832	SINCAM009450
ENSGALP00000001834	SINCAM010495
ENSGALP00000001836	SINCAM922200
ENSGALP00000001839	SINCAM009451
ENSGALP00000001840	SINCAM010563
ENSGALP00000001845	SINCAM009452
ENSGALP00000001848	SINCAM011828
ENSGALP00000001850	SINCAM010594
ENSGALP00000001853	SINCAM013819
ENSGALP00000001856	SINCAM008036
ENSGALP00000001859	SINCAM922199
ENSGALP00000001860	SINCAM922198
ENSGALP00000001862	SINCAM013816
ENSGALP00000001866	SINCAM011814
ENSGALP00000001869	SINCAM922097
ENSGALP00000001872	SINCAM012802
ENSGALP00000001875	SINCAM921536
ENSGALP00000001877	SINCAM012611
ENSGALP00000001879	SINCAM010011
ENSGALP00000001882	SINCAM921461
ENSGALP00000001888	SINCAM012800
ENSGALP00000001890	SINCAM010014
ENSGALP00000001891	SINCAM008908
ENSGALP00000001896	SINCAM013870
ENSGALP00000001898	SINCAM001359
ENSGALP00000001900	SINCAM008037
ENSGALP00000001903	SINCAM010015
ENSGALP00000001906	SINCAM922096
ENSGALP00000001909	SINCAM004011
ENSGALP00000001912	SINCAM012648
ENSGALP00000001914	SINCAM008910
ENSGALP00000001923	SINCAM008832
ENSGALP00000001924	SINCAM921727
ENSGALP00000001929	SINCAM012189
ENSGALP00000001932	SINCAM012797
ENSGALP00000001936	SINCAM013813
ENSGALP00000001938	SINCAM004433
ENSGALP00000001940	SINCAM013005
ENSGALP00000001944	SINCAM007944
ENSGALP00000001947	SINCAM009453
ENSGALP00000001949	SINCAM013871
ENSGALP00000001953	SINCAM013410
ENSGALP00000001955	SINCAM013411
ENSGALP00000001956	SINCAM013695
ENSGALP00000001957	SINCAM008911
ENSGALP00000001962	SINCAM009454
ENSGALP00000001966	SINCAM012987
ENSGALP00000001970	SINCAM921728
ENSGALP00000001973	SINCAM013327
ENSGALP00000001978	SINCAM008586
ENSGALP00000001981	SINCAM007709
ENSGALP00000001984	SINCAM922561
ENSGALP00000001986	SINCAM013872
ENSGALP00000001991	SINCAM013325
ENSGALP00000001992	SINCAM008993
ENSGALP00000001994	SINCAM012655
ENSGALP00000001995	SINCAM007708
ENSGALP00000001997	SINCAM008584
ENSGALP00000002001	SINCAM013324
ENSGALP00000002007	SINCAM001015
ENSGALP00000002009	SINCAM012182
ENSGALP00000002014	SINCAM012656
ENSGALP00000002016	SINCAM013221
ENSGALP00000002020	SINCAM013015
ENSGALP00000002021	SINCAM008992
ENSGALP00000002025	SINCAM922710
ENSGALP00000002028	SINCAM922384
ENSGALP00000002030	SINCAM011766
ENSGALP00000002036	SINCAM007947
ENSGALP00000002038	SINCAM013697
ENSGALP00000002039	SINCAM922202
ENSGALP00000002041	SINCAM013222
ENSGALP00000002045	SINCAM013912
ENSGALP00000002046	SINCAM013016
ENSGALP00000002049	SINCAM012181
ENSGALP00000002052	SINCAM008990
ENSGALP00000002055	SINCAM007949
ENSGALP00000002056	SINCAM012657
ENSGALP00000002063	SINCAM922094
ENSGALP00000002066	SINCAM007950
ENSGALP00000002078	SINCAM008583
ENSGALP00000002080	SINCAM010017
ENSGALP00000002083	SINCAM922565
ENSGALP00000002086	SINCAM012180
ENSGALP00000002088	SINCAM013913
ENSGALP00000002091	SINCAM012179
ENSGALP00000002092	SINCAM013701
ENSGALP00000002093	SINCAM012660
ENSGALP00000002095	SINCAM013227
ENSGALP00000002096	SINCAM013017
ENSGALP00000002098	SINCAM012178
ENSGALP00000002102	SINCAM013702
ENSGALP00000002103	SINCAM010010
ENSGALP00000002106	SINCAM007705
ENSGALP00000002109	SINCAM921704
ENSGALP00000002112	SINCAM007992
ENSGALP00000002114	SINCAM006837
ENSGALP00000002117	SINCAM013703
ENSGALP00000002119	SINCAM013152
ENSGALP00000002121	SINCAM007706
ENSGALP00000002124	SINCAM013020
ENSGALP00000002138	SINCAM013914
ENSGALP00000002143	SINCAM010155
ENSGALP00000002144	SINCAM921703
ENSGALP00000002147	SINCAM008989
ENSGALP00000002150	SINCAM013254
ENSGALP00000002153	SINCAM012862
ENSGALP00000002154	SINCAM007703
ENSGALP00000002155	SINCAM010068
ENSGALP00000002157	SINCAM922697
ENSGALP00000002160	SINCAM007991
ENSGALP00000002168	SINCAM009901
ENSGALP00000002170	SINCAM007702
ENSGALP00000002171	SINCAM922726
ENSGALP00000002172	SINCAM008987
ENSGALP00000002175	SINCAM010069
ENSGALP00000002180	SINCAM012664
ENSGALP00000002182	SINCAM007700
ENSGALP00000002183	SINCAM010070
ENSGALP00000002186	SINCAM012172
ENSGALP00000002189	SINCAM010568
ENSGALP00000002193	SINCAM008985
ENSGALP00000002194	SINCAM009599
ENSGALP00000002196	SINCAM010072
ENSGALP00000002197	SINCAM920894
ENSGALP00000002201	SINCAM900172
ENSGALP00000002203	SINCAM013902
ENSGALP00000002205	SINCAM012171
ENSGALP00000002206	SINCAM921788
ENSGALP00000002212	SINCAM009588
ENSGALP00000002216	SINCAM009041
ENSGALP00000002218	SINCAM012576
ENSGALP00000002221	SINCAM008580
ENSGALP00000002224	SINCAM922699
ENSGALP00000002228	SINCAM013903
ENSGALP00000002233	SINCAM013704
ENSGALP00000002234	SINCAM007987
ENSGALP00000002235	SINCAM009037
ENSGALP00000002236	SINCAM012099
ENSGALP00000002238	SINCAM007333
ENSGALP00000002240	SINCAM008578
ENSGALP00000002241	SINCAM012100
ENSGALP00000002242	SINCAM010000
ENSGALP00000002244	SINCAM009461
ENSGALP00000002246	SINCAM013764
ENSGALP00000002248	SINCAM007374
ENSGALP00000002252	SINCAM012853
ENSGALP00000002254	SINCAM009109
ENSGALP00000002256	SINCAM013761
ENSGALP00000002257	SINCAM009462
ENSGALP00000002259	SINCAM013904
ENSGALP00000002263	SINCAM922393
ENSGALP00000002266	SINCAM007375
ENSGALP00000002269	SINCAM009587
ENSGALP00000002277	SINCAM010075
ENSGALP00000002278	SINCAM007376
ENSGALP00000002279	SINCAM009108
ENSGALP00000002281	SINCAM012665
ENSGALP00000002287	SINCAM009467
ENSGALP00000002289	SINCAM010086
ENSGALP00000002295	SINCAM012103
ENSGALP00000002297	SINCAM007988
ENSGALP00000002302	SINCAM013759
ENSGALP00000002304	SINCAM009107
ENSGALP00000002306	SINCAM012666
ENSGALP00000002310	SINCAM013907
ENSGALP00000002312	SINCAM011824
ENSGALP00000002315	SINCAM013322
ENSGALP00000002319	SINCAM013757
ENSGALP00000002322	SINCAM013908
ENSGALP00000002328	SINCAM010570
ENSGALP00000002331	SINCAM009586
ENSGALP00000002333	SINCAM011823
ENSGALP00000002338	SINCAM009106
ENSGALP00000002340	SINCAM013753
ENSGALP00000002343	SINCAM014086
ENSGALP00000002345	SINCAM012852
ENSGALP00000002348	SINCAM008577
ENSGALP00000002352	SINCAM011802
ENSGALP00000002355	SINCAM013706
ENSGALP00000002356	SINCAM014881
ENSGALP00000002359	SINCAM007378
ENSGALP00000002362	SINCAM922552
ENSGALP00000002364	SINCAM013868
ENSGALP00000002366	SINCAM012079
ENSGALP00000002368	SINCAM004454
ENSGALP00000002372	SINCAM012367
ENSGALP00000002377	SINCAM007989
ENSGALP00000002380	SINCAM009585
ENSGALP00000002382	SINCAM011800
ENSGALP00000002385	SINCAM012851
ENSGALP00000002388	SINCAM013249
ENSGALP00000002393	SINCAM007384
ENSGALP00000002394	SINCAM012368
ENSGALP00000002398	SINCAM012849
ENSGALP00000002401	SINCAM007990
ENSGALP00000002403	SINCAM001446
ENSGALP00000002406	SINCAM013250
ENSGALP00000002407	SINCAM007387
ENSGALP00000002409	SINCAM009357
ENSGALP00000002413	SINCAM003454
ENSGALP00000002414	SINCAM012846
ENSGALP00000002419	SINCAM012845
ENSGALP00000002420	SINCAM013346
ENSGALP00000002423	SINCAM013659
ENSGALP00000002426	SINCAM922085
ENSGALP00000002436	SINCAM013890
ENSGALP00000002441	SINCAM009067
ENSGALP00000002442	SINCAM012647
ENSGALP00000002444	SINCAM014342
ENSGALP00000002449	SINCAM922626
ENSGALP00000002451	SINCAM012646
ENSGALP00000002452	SINCAM009583
ENSGALP00000002455	SINCAM013174
ENSGALP00000002458	SINCAM013271
ENSGALP00000002461	SINCAM007391
ENSGALP00000002465	SINCAM008574
ENSGALP00000002466	SINCAM012645
ENSGALP00000002472	SINCAM009354
ENSGALP00000002474	SINCAM007392
ENSGALP00000002477	SINCAM922627
ENSGALP00000002479	SINCAM012644
ENSGALP00000002491	SINCAM008562
ENSGALP00000002492	SINCAM014343
ENSGALP00000002493	SINCAM013348
ENSGALP00000002495	SINCAM010573
ENSGALP00000002497	SINCAM007938
ENSGALP00000002498	SINCAM013660
ENSGALP00000002501	SINCAM009066
ENSGALP00000002502	SINCAM922836
ENSGALP00000002505	SINCAM922116
ENSGALP00000002508	SINCAM013272
ENSGALP00000002511	SINCAM002408
ENSGALP00000002513	SINCAM013349
ENSGALP00000002514	SINCAM008561
ENSGALP00000002517	SINCAM922834
ENSGALP00000002520	SINCAM007393
ENSGALP00000002522	SINCAM008572
ENSGALP00000002523	SINCAM922115
ENSGALP00000002525	SINCAM012620
ENSGALP00000002532	SINCAM921200
ENSGALP00000002536	SINCAM009934
ENSGALP00000002546	SINCAM922835
ENSGALP00000002547	SINCAM013273
ENSGALP00000002549	SINCAM008571
ENSGALP00000002557	SINCAM922114
ENSGALP00000002563	SINCAM001336
ENSGALP00000002564	SINCAM005189
ENSGALP00000002570	SINCAM013370
ENSGALP00000002573	SINCAM012616
ENSGALP00000002576	SINCAM007917
ENSGALP00000002581	SINCAM009933
ENSGALP00000002583	SINCAM013792
ENSGALP00000002590	SINCAM007796
ENSGALP00000002593	SINCAM011782
ENSGALP00000002598	SINCAM009932
ENSGALP00000002604	SINCAM009581
ENSGALP00000002606	SINCAM009931
ENSGALP00000002609	SINCAM922700
ENSGALP00000002610	SINCAM922584
ENSGALP00000002611	SINCAM010655
ENSGALP00000002617	SINCAM920630
ENSGALP00000002620	SINCAM013369
ENSGALP00000002623	SINCAM013243
ENSGALP00000002625	SINCAM922833
ENSGALP00000002626	SINCAM007798
ENSGALP00000002627	SINCAM922583
ENSGALP00000002630	SINCAM013240
ENSGALP00000002633	SINCAM009926
ENSGALP00000002634	SINCAM008570
ENSGALP00000002635	SINCAM006184
ENSGALP00000002636	SINCAM010672
ENSGALP00000002638	SINCAM010664
ENSGALP00000002642	SINCAM011770
ENSGALP00000002643	SINCAM012618
ENSGALP00000002649	SINCAM007800
ENSGALP00000002650	SINCAM013239
ENSGALP00000002651	SINCAM921941
ENSGALP00000002654	SINCAM013433
ENSGALP00000002656	SINCAM003371
ENSGALP00000002658	SINCAM012076
ENSGALP00000002660	SINCAM005180
ENSGALP00000002668	SINCAM012613
ENSGALP00000002670	SINCAM013238
ENSGALP00000002674	SINCAM013236
ENSGALP00000002680	SINCAM010295
ENSGALP00000002693	SINCAM011768
ENSGALP00000002695	SINCAM920646
ENSGALP00000002701	SINCAM001447
ENSGALP00000002703	SINCAM001445
ENSGALP00000002705	SINCAM015728
ENSGALP00000002706	SINCAM000985
ENSGALP00000002707	SINCAM016145
ENSGALP00000002709	SINCAM010195
ENSGALP00000002713	SINCAM013790
ENSGALP00000002718	SINCAM011111
ENSGALP00000002721	SINCAM012723
ENSGALP00000002730	SINCAM012609
ENSGALP00000002742	SINCAM921942
ENSGALP00000002744	SINCAM000984
ENSGALP00000002750	SINCAM011793
ENSGALP00000002754	SINCAM013197
ENSGALP00000002755	SINCAM007151
ENSGALP00000002756	SINCAM012607
ENSGALP00000002757	SINCAM007552
ENSGALP00000002760	SINCAM011403
ENSGALP00000002761	SINCAM000324
ENSGALP00000002767	SINCAM007806
ENSGALP00000002771	SINCAM922614
ENSGALP00000002772	SINCAM922386
ENSGALP00000002777	SINCAM002217
ENSGALP00000002778	SINCAM920567
ENSGALP00000002781	SINCAM012606
ENSGALP00000002782	SINCAM009368
ENSGALP00000002785	SINCAM922613
ENSGALP00000002789	SINCAM008566
ENSGALP00000002794	SINCAM922080
ENSGALP00000002796	SINCAM011776
ENSGALP00000002804	SINCAM012075
ENSGALP00000002808	SINCAM922081
ENSGALP00000002814	SINCAM004683
ENSGALP00000002819	SINCAM010194
ENSGALP00000002822	SINCAM011101
ENSGALP00000002825	SINCAM008567
ENSGALP00000002830	SINCAM007121
ENSGALP00000002831	SINCAM011424
ENSGALP00000002834	SINCAM006320
ENSGALP00000002836	SINCAM012795
ENSGALP00000002837	SINCAM008823
ENSGALP00000002839	SINCAM014249
ENSGALP00000002841	SINCAM920566
ENSGALP00000002845	SINCAM011102
ENSGALP00000002848	SINCAM001441
ENSGALP00000002850	SINCAM008827
ENSGALP00000002858	SINCAM012807
ENSGALP00000002860	SINCAM922577
ENSGALP00000002862	SINCAM010193
ENSGALP00000002864	SINCAM001440
ENSGALP00000002866	SINCAM008826
ENSGALP00000002869	SINCAM017195
ENSGALP00000002872	SINCAM013754
ENSGALP00000002874	SINCAM013755
ENSGALP00000002875	SINCAM012074
ENSGALP00000002876	SINCAM008831
ENSGALP00000002881	SINCAM012704
ENSGALP00000002888	SINCAM920885
ENSGALP00000002890	SINCAM920563
ENSGALP00000002894	SINCAM011103
ENSGALP00000002895	SINCAM012735
ENSGALP00000002898	SINCAM920550
ENSGALP00000002903	SINCAM922575
ENSGALP00000002905	SINCAM010192
ENSGALP00000002906	SINCAM922576
ENSGALP00000002907	SINCAM008830
ENSGALP00000002910	SINCAM007095
ENSGALP00000002911	SINCAM920871
ENSGALP00000002915	SINCAM011777
ENSGALP00000002917	SINCAM008829
ENSGALP00000002921	SINCAM921513
ENSGALP00000002927	SINCAM010065
ENSGALP00000002928	SINCAM005308
ENSGALP00000002932	SINCAM012832
ENSGALP00000002935	SINCAM001465
ENSGALP00000002938	SINCAM011827
ENSGALP00000002940	SINCAM008828
ENSGALP00000002944	SINCAM007097
ENSGALP00000002947	SINCAM921512
ENSGALP00000002952	SINCAM009062
ENSGALP00000002960	SINCAM922389
ENSGALP00000002963	SINCAM010137
ENSGALP00000002967	SINCAM001334
ENSGALP00000002970	SINCAM007911
ENSGALP00000002975	SINCAM007711
ENSGALP00000002982	SINCAM008753
ENSGALP00000002983	SINCAM000951
ENSGALP00000002985	SINCAM007098
ENSGALP00000002990	SINCAM009408
ENSGALP00000002995	SINCAM001212
ENSGALP00000002996	SINCAM005301
ENSGALP00000002998	SINCAM012303
ENSGALP00000003001	SINCAM009718
ENSGALP00000003004	SINCAM012707
ENSGALP00000003005	SINCAM000950
ENSGALP00000003006	SINCAM009714
ENSGALP00000003007	SINCAM004097
ENSGALP00000003008	SINCAM009093
ENSGALP00000003009	SINCAM000948
ENSGALP00000003012	SINCAM008590
ENSGALP00000003014	SINCAM007910
ENSGALP00000003015	SINCAM005300
ENSGALP00000003019	SINCAM000945
ENSGALP00000003020	SINCAM011387
ENSGALP00000003021	SINCAM012304
ENSGALP00000003023	SINCAM011816
ENSGALP00000003026	SINCAM005299
ENSGALP00000003035	SINCAM000929
ENSGALP00000003039	SINCAM008589
ENSGALP00000003041	SINCAM921511
ENSGALP00000003043	SINCAM010685
ENSGALP00000003050	SINCAM011258
ENSGALP00000003054	SINCAM012315
ENSGALP00000003056	SINCAM012805
ENSGALP00000003058	SINCAM012709
ENSGALP00000003060	SINCAM005298
ENSGALP00000003063	SINCAM009092
ENSGALP00000003065	SINCAM007548
ENSGALP00000003066	SINCAM012316
ENSGALP00000003075	SINCAM006975
ENSGALP00000003077	SINCAM012732
ENSGALP00000003079	SINCAM003397
ENSGALP00000003081	SINCAM013231
ENSGALP00000003084	SINCAM005297
ENSGALP00000003086	SINCAM922025
ENSGALP00000003089	SINCAM920629
ENSGALP00000003091	SINCAM007712
ENSGALP00000003097	SINCAM922026
ENSGALP00000003098	SINCAM009409
ENSGALP00000003101	SINCAM009091
ENSGALP00000003104	SINCAM012734
ENSGALP00000003108	SINCAM013278
ENSGALP00000003111	SINCAM005296
ENSGALP00000003113	SINCAM012317
ENSGALP00000003114	SINCAM006978
ENSGALP00000003116	SINCAM922572
ENSGALP00000003119	SINCAM011353
ENSGALP00000003121	SINCAM007563
ENSGALP00000003123	SINCAM012703
ENSGALP00000003124	SINCAM920628
ENSGALP00000003126	SINCAM009090
ENSGALP00000003128	SINCAM006979
ENSGALP00000003129	SINCAM009089
ENSGALP00000003130	SINCAM000943
ENSGALP00000003131	SINCAM921830
ENSGALP00000003137	SINCAM922007
ENSGALP00000003139	SINCAM006980
ENSGALP00000003140	SINCAM009057
ENSGALP00000003142	SINCAM920627
ENSGALP00000003143	SINCAM007713
ENSGALP00000003147	SINCAM011351
ENSGALP00000003149	SINCAM012739
ENSGALP00000003152	SINCAM011783
ENSGALP00000003157	SINCAM000938
ENSGALP00000003163	SINCAM012331
ENSGALP00000003165	SINCAM007714
ENSGALP00000003172	SINCAM009411
ENSGALP00000003173	SINCAM922023
ENSGALP00000003175	SINCAM011784
ENSGALP00000003177	SINCAM006982
ENSGALP00000003179	SINCAM006984
ENSGALP00000003183	SINCAM012679
ENSGALP00000003187	SINCAM000087
ENSGALP00000003190	SINCAM009193
ENSGALP00000003194	SINCAM007716
ENSGALP00000003195	SINCAM009413
ENSGALP00000003205	SINCAM012421
ENSGALP00000003207	SINCAM920626
ENSGALP00000003210	SINCAM006987
ENSGALP00000003213	SINCAM011373
ENSGALP00000003216	SINCAM009406
ENSGALP00000003221	SINCAM011374
ENSGALP00000003222	SINCAM007717
ENSGALP00000003229	SINCAM013187
ENSGALP00000003234	SINCAM010156
ENSGALP00000003241	SINCAM922964
ENSGALP00000003242	SINCAM012319
ENSGALP00000003243	SINCAM000013
ENSGALP00000003244	SINCAM002464
ENSGALP00000003246	SINCAM012868
ENSGALP00000003249	SINCAM008746
ENSGALP00000003250	SINCAM000058
ENSGALP00000003252	SINCAM006986
ENSGALP00000003253	SINCAM005294
ENSGALP00000003257	SINCAM010580
ENSGALP00000003259	SINCAM013188
ENSGALP00000003261	SINCAM007718
ENSGALP00000003263	SINCAM011786
ENSGALP00000003269	SINCAM009059
ENSGALP00000003271	SINCAM009838
ENSGALP00000003279	SINCAM010161
ENSGALP00000003281	SINCAM920869
ENSGALP00000003284	SINCAM007719
ENSGALP00000003285	SINCAM012420
ENSGALP00000003288	SINCAM010584
ENSGALP00000003291	SINCAM000059
ENSGALP00000003293	SINCAM011297
ENSGALP00000003296	SINCAM010176
ENSGALP00000003297	SINCAM009865
ENSGALP00000003300	SINCAM014020
ENSGALP00000003301	SINCAM007042
ENSGALP00000003306	SINCAM922019
ENSGALP00000003310	SINCAM922580
ENSGALP00000003312	SINCAM922946
ENSGALP00000003315	SINCAM921462
ENSGALP00000003317	SINCAM920433
ENSGALP00000003319	SINCAM900231
ENSGALP00000003320	SINCAM011097
ENSGALP00000003321	SINCAM920868
ENSGALP00000003325	SINCAM009575
ENSGALP00000003327	SINCAM010175
ENSGALP00000003329	SINCAM011069
ENSGALP00000003331	SINCAM922623
ENSGALP00000003334	SINCAM921463
ENSGALP00000003336	SINCAM009834
ENSGALP00000003342	SINCAM008747
ENSGALP00000003352	SINCAM000810
ENSGALP00000003353	SINCAM007721
ENSGALP00000003357	SINCAM900235
ENSGALP00000003359	SINCAM005292
ENSGALP00000003366	SINCAM922622
ENSGALP00000003367	SINCAM008749
ENSGALP00000003371	SINCAM009439
ENSGALP00000003373	SINCAM013267
ENSGALP00000003374	SINCAM007722
ENSGALP00000003376	SINCAM012417
ENSGALP00000003381	SINCAM000941
ENSGALP00000003384	SINCAM014911
ENSGALP00000003389	SINCAM001329
ENSGALP00000003392	SINCAM015381
ENSGALP00000003395	SINCAM012335
ENSGALP00000003400	SINCAM009437
ENSGALP00000003403	SINCAM005291
ENSGALP00000003408	SINCAM012415
ENSGALP00000003409	SINCAM007724
ENSGALP00000003413	SINCAM005289
ENSGALP00000003414	SINCAM920588
ENSGALP00000003417	SINCAM000970
ENSGALP00000003418	SINCAM001085
ENSGALP00000003422	SINCAM010173
ENSGALP00000003423	SINCAM005287
ENSGALP00000003426	SINCAM009385
ENSGALP00000003431	SINCAM010172
ENSGALP00000003432	SINCAM001807
ENSGALP00000003437	SINCAM922581
ENSGALP00000003439	SINCAM011068
ENSGALP00000003444	SINCAM010170
ENSGALP00000003445	SINCAM921459
ENSGALP00000003447	SINCAM007725
ENSGALP00000003455	SINCAM013190
ENSGALP00000003458	SINCAM008835
ENSGALP00000003462	SINCAM009506
ENSGALP00000003466	SINCAM922089
ENSGALP00000003470	SINCAM922177
ENSGALP00000003474	SINCAM013772
ENSGALP00000003475	SINCAM005284
ENSGALP00000003476	SINCAM005283
ENSGALP00000003479	SINCAM008587
ENSGALP00000003481	SINCAM001087
ENSGALP00000003483	SINCAM013773
ENSGALP00000003484	SINCAM010171
ENSGALP00000003489	SINCAM900283
ENSGALP00000003491	SINCAM922176
ENSGALP00000003492	SINCAM014186
ENSGALP00000003494	SINCAM010578
ENSGALP00000003500	SINCAM009776
ENSGALP00000003502	SINCAM007726
ENSGALP00000003505	SINCAM922088
ENSGALP00000003513	SINCAM006638
ENSGALP00000003521	SINCAM921741
ENSGALP00000003523	SINCAM921740
ENSGALP00000003525	SINCAM001089
ENSGALP00000003530	SINCAM009777
ENSGALP00000003534	SINCAM017784
ENSGALP00000003536	SINCAM009778
ENSGALP00000003538	SINCAM010169
ENSGALP00000003540	SINCAM009363
ENSGALP00000003552	SINCAM011315
ENSGALP00000003553	SINCAM006639
ENSGALP00000003557	SINCAM007610
ENSGALP00000003558	SINCAM011314
ENSGALP00000003562	SINCAM011079
ENSGALP00000003563	SINCAM009362
ENSGALP00000003568	SINCAM013266
ENSGALP00000003574	SINCAM006640
ENSGALP00000003577	SINCAM003143
ENSGALP00000003578	SINCAM922162
ENSGALP00000003580	SINCAM008901
ENSGALP00000003582	SINCAM011078
ENSGALP00000003592	SINCAM008837
ENSGALP00000003594	SINCAM007038
ENSGALP00000003595	SINCAM012445
ENSGALP00000003601	SINCAM001090
ENSGALP00000003605	SINCAM008841
ENSGALP00000003607	SINCAM008903
ENSGALP00000003608	SINCAM007036
ENSGALP00000003612	SINCAM010682
ENSGALP00000003616	SINCAM007035
ENSGALP00000003617	SINCAM008919
ENSGALP00000003618	SINCAM005280
ENSGALP00000003621	SINCAM001091
ENSGALP00000003623	SINCAM006642
ENSGALP00000003627	SINCAM012444
ENSGALP00000003630	SINCAM010681
ENSGALP00000003634	SINCAM011077
ENSGALP00000003637	SINCAM013216
ENSGALP00000003639	SINCAM013275
ENSGALP00000003642	SINCAM001093
ENSGALP00000003644	SINCAM921742
ENSGALP00000003646	SINCAM010680
ENSGALP00000003662	SINCAM006643
ENSGALP00000003663	SINCAM923123
ENSGALP00000003671	SINCAM922171
ENSGALP00000003675	SINCAM007609
ENSGALP00000003677	SINCAM010933
ENSGALP00000003681	SINCAM005279
ENSGALP00000003682	SINCAM013277
ENSGALP00000003683	SINCAM922606
ENSGALP00000003684	SINCAM009384
ENSGALP00000003688	SINCAM920440
ENSGALP00000003690	SINCAM921739
ENSGALP00000003691	SINCAM009254
ENSGALP00000003693	SINCAM006644
ENSGALP00000003694	SINCAM014120
ENSGALP00000003700	SINCAM011313
ENSGALP00000003703	SINCAM922110
ENSGALP00000003704	SINCAM013253
ENSGALP00000003705	SINCAM008923
ENSGALP00000003706	SINCAM921445
ENSGALP00000003709	SINCAM006902
ENSGALP00000003710	SINCAM012785
ENSGALP00000003712	SINCAM006645
ENSGALP00000003715	SINCAM922172
ENSGALP00000003717	SINCAM010138
ENSGALP00000003718	SINCAM921510
ENSGALP00000003721	SINCAM008552
ENSGALP00000003727	SINCAM006922
ENSGALP00000003729	SINCAM001327
ENSGALP00000003731	SINCAM009905
ENSGALP00000003737	SINCAM013778
ENSGALP00000003740	SINCAM008553
ENSGALP00000003745	SINCAM006646
ENSGALP00000003746	SINCAM007908
ENSGALP00000003747	SINCAM001461
ENSGALP00000003749	SINCAM921700
ENSGALP00000003752	SINCAM012643
ENSGALP00000003755	SINCAM013779
ENSGALP00000003758	SINCAM013472
ENSGALP00000003760	SINCAM001353
ENSGALP00000003767	SINCAM008555
ENSGALP00000003768	SINCAM009576
ENSGALP00000003770	SINCAM920603
ENSGALP00000003773	SINCAM006650
ENSGALP00000003776	SINCAM921444
ENSGALP00000003781	SINCAM010676
ENSGALP00000003784	SINCAM921738
ENSGALP00000003788	SINCAM001352
ENSGALP00000003792	SINCAM001373
ENSGALP00000003793	SINCAM921819
ENSGALP00000003796	SINCAM012640
ENSGALP00000003798	SINCAM006288
ENSGALP00000003801	SINCAM014621
ENSGALP00000003806	SINCAM012639
ENSGALP00000003813	SINCAM920604
ENSGALP00000003823	SINCAM005277
ENSGALP00000003826	SINCAM921818
ENSGALP00000003828	SINCAM006651
ENSGALP00000003834	SINCAM013213
ENSGALP00000003836	SINCAM007879
ENSGALP00000003841	SINCAM011286
ENSGALP00000003842	SINCAM011107
ENSGALP00000003846	SINCAM012423
ENSGALP00000003847	SINCAM010067
ENSGALP00000003850	SINCAM920822
ENSGALP00000003851	SINCAM013214
ENSGALP00000003853	SINCAM011104
ENSGALP00000003855	SINCAM005276
ENSGALP00000003859	SINCAM001370
ENSGALP00000003860	SINCAM012740
ENSGALP00000003869	SINCAM010665
ENSGALP00000003872	SINCAM006652
ENSGALP00000003874	SINCAM921443
ENSGALP00000003877	SINCAM013262
ENSGALP00000003878	SINCAM008557
ENSGALP00000003884	SINCAM013780
ENSGALP00000003885	SINCAM010666
ENSGALP00000003888	SINCAM005273
ENSGALP00000003890	SINCAM014037
ENSGALP00000003891	SINCAM015735
ENSGALP00000003893	SINCAM013781
ENSGALP00000003897	SINCAM005274
ENSGALP00000003898	SINCAM010121
ENSGALP00000003899	SINCAM014398
ENSGALP00000003901	SINCAM013259
ENSGALP00000003906	SINCAM011287
ENSGALP00000003907	SINCAM008558
ENSGALP00000003908	SINCAM009893
ENSGALP00000003909	SINCAM007606
ENSGALP00000003912	SINCAM010178
ENSGALP00000003914	SINCAM922011
ENSGALP00000003917	SINCAM013782
ENSGALP00000003920	SINCAM008559
ENSGALP00000003923	SINCAM011283
ENSGALP00000003933	SINCAM009100
ENSGALP00000003934	SINCAM922168
ENSGALP00000003935	SINCAM921721
ENSGALP00000003938	SINCAM005270
ENSGALP00000003942	SINCAM013783
ENSGALP00000003950	SINCAM009892
ENSGALP00000003951	SINCAM012336
ENSGALP00000003953	SINCAM922347
ENSGALP00000003954	SINCAM009102
ENSGALP00000003955	SINCAM007895
ENSGALP00000003959	SINCAM921794
ENSGALP00000003960	SINCAM013784
ENSGALP00000003964	SINCAM922141
ENSGALP00000003966	SINCAM013258
ENSGALP00000003968	SINCAM005268
ENSGALP00000003970	SINCAM009103
ENSGALP00000003971	SINCAM013835
ENSGALP00000003973	SINCAM010040
ENSGALP00000003974	SINCAM001193
ENSGALP00000003993	SINCAM012772
ENSGALP00000003995	SINCAM012965
ENSGALP00000003996	SINCAM005265
ENSGALP00000003997	SINCAM920867
ENSGALP00000004000	SINCAM007420
ENSGALP00000004002	SINCAM008744
ENSGALP00000004005	SINCAM007088
ENSGALP00000004006	SINCAM010280
ENSGALP00000004011	SINCAM005310
ENSGALP00000004012	SINCAM016229
ENSGALP00000004013	SINCAM001358
ENSGALP00000004015	SINCAM920959
ENSGALP00000004016	SINCAM011117
ENSGALP00000004032	SINCAM007605
ENSGALP00000004034	SINCAM008742
ENSGALP00000004037	SINCAM012294
ENSGALP00000004038	SINCAM010224
ENSGALP00000004041	SINCAM920866
ENSGALP00000004046	SINCAM007604
ENSGALP00000004048	SINCAM008343
ENSGALP00000004054	SINCAM011032
ENSGALP00000004055	SINCAM001356
ENSGALP00000004056	SINCAM007603
ENSGALP00000004058	SINCAM011686
ENSGALP00000004061	SINCAM013837
ENSGALP00000004064	SINCAM006658
ENSGALP00000004066	SINCAM008726
ENSGALP00000004067	SINCAM012292
ENSGALP00000004071	SINCAM013031
ENSGALP00000004077	SINCAM011071
ENSGALP00000004078	SINCAM008728
ENSGALP00000004079	SINCAM005588
ENSGALP00000004091	SINCAM010669
ENSGALP00000004093	SINCAM003445
ENSGALP00000004095	SINCAM013840
ENSGALP00000004102	SINCAM011074
ENSGALP00000004104	SINCAM010842
ENSGALP00000004108	SINCAM012291
ENSGALP00000004109	SINCAM013838
ENSGALP00000004111	SINCAM008729
ENSGALP00000004113	SINCAM008730
ENSGALP00000004118	SINCAM012939
ENSGALP00000004122	SINCAM009263
ENSGALP00000004124	SINCAM006991
ENSGALP00000004130	SINCAM005145
ENSGALP00000004135	SINCAM008731
ENSGALP00000004137	SINCAM008795
ENSGALP00000004138	SINCAM006660
ENSGALP00000004141	SINCAM010290
ENSGALP00000004144	SINCAM013843
ENSGALP00000004145	SINCAM006988
ENSGALP00000004146	SINCAM009264
ENSGALP00000004154	SINCAM920857
ENSGALP00000004159	SINCAM012322
ENSGALP00000004162	SINCAM004658
ENSGALP00000004163	SINCAM006667
ENSGALP00000004164	SINCAM009266
ENSGALP00000004165	SINCAM010670
ENSGALP00000004166	SINCAM013844
ENSGALP00000004169	SINCAM010671
ENSGALP00000004171	SINCAM008791
ENSGALP00000004173	SINCAM006668
ENSGALP00000004174	SINCAM008794
ENSGALP00000004180	SINCAM007891
ENSGALP00000004185	SINCAM009268
ENSGALP00000004186	SINCAM007048
ENSGALP00000004189	SINCAM010093
ENSGALP00000004190	SINCAM011308
ENSGALP00000004192	SINCAM005153
ENSGALP00000004195	SINCAM006669
ENSGALP00000004197	SINCAM007573
ENSGALP00000004202	SINCAM013029
ENSGALP00000004204	SINCAM010094
ENSGALP00000004206	SINCAM012289
ENSGALP00000004211	SINCAM013194
ENSGALP00000004214	SINCAM005255
ENSGALP00000004217	SINCAM007890
ENSGALP00000004219	SINCAM011307
ENSGALP00000004223	SINCAM007086
ENSGALP00000004227	SINCAM006671
ENSGALP00000004232	SINCAM010622
ENSGALP00000004237	SINCAM006990
ENSGALP00000004240	SINCAM007572
ENSGALP00000004244	SINCAM006672
ENSGALP00000004246	SINCAM921505
ENSGALP00000004248	SINCAM921831
ENSGALP00000004251	SINCAM921864
ENSGALP00000004256	SINCAM007124
ENSGALP00000004257	SINCAM921922
ENSGALP00000004263	SINCAM013189
ENSGALP00000004265	SINCAM008800
ENSGALP00000004267	SINCAM007125
ENSGALP00000004270	SINCAM001428
ENSGALP00000004274	SINCAM011301
ENSGALP00000004275	SINCAM920864
ENSGALP00000004283	SINCAM009896
ENSGALP00000004286	SINCAM012286
ENSGALP00000004290	SINCAM005257
ENSGALP00000004291	SINCAM921946
ENSGALP00000004297	SINCAM012601
ENSGALP00000004298	SINCAM921923
ENSGALP00000004301	SINCAM003140
ENSGALP00000004303	SINCAM005261
ENSGALP00000004305	SINCAM012285
ENSGALP00000004309	SINCAM008786
ENSGALP00000004310	SINCAM013458
ENSGALP00000004315	SINCAM007126
ENSGALP00000004317	SINCAM010623
ENSGALP00000004319	SINCAM013150
ENSGALP00000004327	SINCAM922193
ENSGALP00000004332	SINCAM005259
ENSGALP00000004335	SINCAM006673
ENSGALP00000004344	SINCAM010626
ENSGALP00000004345	SINCAM921674
ENSGALP00000004348	SINCAM013151
ENSGALP00000004350	SINCAM007105
ENSGALP00000004352	SINCAM012284
ENSGALP00000004355	SINCAM009270
ENSGALP00000004357	SINCAM922652
ENSGALP00000004360	SINCAM010627
ENSGALP00000004365	SINCAM008384
ENSGALP00000004369	SINCAM921735
ENSGALP00000004371	SINCAM013149
ENSGALP00000004373	SINCAM010605
ENSGALP00000004375	SINCAM001426
ENSGALP00000004378	SINCAM012283
ENSGALP00000004383	SINCAM013511
ENSGALP00000004385	SINCAM008785
ENSGALP00000004388	SINCAM009862
ENSGALP00000004390	SINCAM013148
ENSGALP00000004392	SINCAM003138
ENSGALP00000004398	SINCAM006602
ENSGALP00000004409	SINCAM012282
ENSGALP00000004416	SINCAM011327
ENSGALP00000004417	SINCAM013847
ENSGALP00000004419	SINCAM010628
ENSGALP00000004421	SINCAM009271
ENSGALP00000004423	SINCAM012281
ENSGALP00000004425	SINCAM008414
ENSGALP00000004428	SINCAM013510
ENSGALP00000004434	SINCAM010003
ENSGALP00000004437	SINCAM012280
ENSGALP00000004439	SINCAM008784
ENSGALP00000004442	SINCAM010005
ENSGALP00000004443	SINCAM012750
ENSGALP00000004444	SINCAM013509
ENSGALP00000004446	SINCAM013850
ENSGALP00000004449	SINCAM013508
ENSGALP00000004453	SINCAM012596
ENSGALP00000004455	SINCAM006603
ENSGALP00000004458	SINCAM008782
ENSGALP00000004459	SINCAM922521
ENSGALP00000004460	SINCAM010006
ENSGALP00000004461	SINCAM013507
ENSGALP00000004465	SINCAM011326
ENSGALP00000004467	SINCAM013852
ENSGALP00000004471	SINCAM921192
ENSGALP00000004472	SINCAM012241
ENSGALP00000004473	SINCAM012595
ENSGALP00000004475	SINCAM008716
ENSGALP00000004476	SINCAM013147
ENSGALP00000004478	SINCAM015863
ENSGALP00000004480	SINCAM010007
ENSGALP00000004483	SINCAM012232
ENSGALP00000004484	SINCAM012594
ENSGALP00000004485	SINCAM009278
ENSGALP00000004487	SINCAM001396
ENSGALP00000004488	SINCAM010553
ENSGALP00000004489	SINCAM001362
ENSGALP00000004490	SINCAM921504
ENSGALP00000004501	SINCAM013506
ENSGALP00000004504	SINCAM012593
ENSGALP00000004506	SINCAM010554
ENSGALP00000004508	SINCAM010009
ENSGALP00000004513	SINCAM921589
ENSGALP00000004515	SINCAM010085
ENSGALP00000004517	SINCAM922518
ENSGALP00000004518	SINCAM921780
ENSGALP00000004520	SINCAM013260
ENSGALP00000004521	SINCAM011324
ENSGALP00000004524	SINCAM009277
ENSGALP00000004528	SINCAM922191
ENSGALP00000004529	SINCAM010082
ENSGALP00000004532	SINCAM922648
ENSGALP00000004534	SINCAM012239
ENSGALP00000004536	SINCAM010081
ENSGALP00000004539	SINCAM013145
ENSGALP00000004542	SINCAM000435
ENSGALP00000004545	SINCAM013853
ENSGALP00000004546	SINCAM012498
ENSGALP00000004550	SINCAM007108
ENSGALP00000004554	SINCAM008396
ENSGALP00000004559	SINCAM003136
ENSGALP00000004560	SINCAM003135
ENSGALP00000004563	SINCAM009276
ENSGALP00000004568	SINCAM007574
ENSGALP00000004570	SINCAM922016
ENSGALP00000004573	SINCAM010078
ENSGALP00000004574	SINCAM007109
ENSGALP00000004578	SINCAM921590
ENSGALP00000004581	SINCAM003134
ENSGALP00000004587	SINCAM003133
ENSGALP00000004589	SINCAM007575
ENSGALP00000004596	SINCAM001399
ENSGALP00000004599	SINCAM009754
ENSGALP00000004601	SINCAM921591
ENSGALP00000004606	SINCAM011321
ENSGALP00000004609	SINCAM007888
ENSGALP00000004614	SINCAM009274
ENSGALP00000004621	SINCAM900179
ENSGALP00000004632	SINCAM011320
ENSGALP00000004639	SINCAM007110
ENSGALP00000004641	SINCAM008717
ENSGALP00000004647	SINCAM006606
ENSGALP00000004648	SINCAM900178
ENSGALP00000004649	SINCAM011318
ENSGALP00000004651	SINCAM001409
ENSGALP00000004659	SINCAM012683
ENSGALP00000004660	SINCAM007887
ENSGALP00000004663	SINCAM922098
ENSGALP00000004669	SINCAM009273
ENSGALP00000004671	SINCAM007111
ENSGALP00000004678	SINCAM009272
ENSGALP00000004679	SINCAM007576
ENSGALP00000004687	SINCAM012944
ENSGALP00000004690	SINCAM010103
ENSGALP00000004697	SINCAM013501
ENSGALP00000004706	SINCAM007113
ENSGALP00000004707	SINCAM011317
ENSGALP00000004710	SINCAM007898
ENSGALP00000004713	SINCAM010104
ENSGALP00000004714	SINCAM012681
ENSGALP00000004717	SINCAM013498
ENSGALP00000004719	SINCAM921726
ENSGALP00000004722	SINCAM010583
ENSGALP00000004724	SINCAM000672
ENSGALP00000004725	SINCAM007114
ENSGALP00000004727	SINCAM009310
ENSGALP00000004733	SINCAM922206
ENSGALP00000004735	SINCAM012970
ENSGALP00000004738	SINCAM009448
ENSGALP00000004745	SINCAM922099
ENSGALP00000004749	SINCAM007115
ENSGALP00000004750	SINCAM013153
ENSGALP00000004753	SINCAM921725
ENSGALP00000004756	SINCAM922551
ENSGALP00000004761	SINCAM007577
ENSGALP00000004762	SINCAM001408
ENSGALP00000004767	SINCAM013255
ENSGALP00000004768	SINCAM920862
ENSGALP00000004770	SINCAM012940
ENSGALP00000004772	SINCAM921927
ENSGALP00000004775	SINCAM011316
ENSGALP00000004783	SINCAM007900
ENSGALP00000004784	SINCAM005248
ENSGALP00000004785	SINCAM012625
ENSGALP00000004786	SINCAM008812
ENSGALP00000004791	SINCAM922204
ENSGALP00000004794	SINCAM005249
ENSGALP00000004798	SINCAM014090
ENSGALP00000004799	SINCAM013615
ENSGALP00000004803	SINCAM922390
ENSGALP00000004804	SINCAM010645
ENSGALP00000004807	SINCAM013280
ENSGALP00000004808	SINCAM922466
ENSGALP00000004815	SINCAM921928
ENSGALP00000004817	SINCAM005232
ENSGALP00000004822	SINCAM014329
ENSGALP00000004827	SINCAM013284
ENSGALP00000004830	SINCAM005233
ENSGALP00000004833	SINCAM009284
ENSGALP00000004836	SINCAM005234
ENSGALP00000004839	SINCAM922105
ENSGALP00000004845	SINCAM014299
ENSGALP00000004847	SINCAM012995
ENSGALP00000004850	SINCAM010163
ENSGALP00000004854	SINCAM005237
ENSGALP00000004856	SINCAM012692
ENSGALP00000004861	SINCAM921929
ENSGALP00000004864	SINCAM008609
ENSGALP00000004866	SINCAM922104
ENSGALP00000004870	SINCAM013614
ENSGALP00000004871	SINCAM001402
ENSGALP00000004877	SINCAM921980
ENSGALP00000004879	SINCAM014030
ENSGALP00000004885	SINCAM012043
ENSGALP00000004887	SINCAM014408
ENSGALP00000004889	SINCAM014256
ENSGALP00000004897	SINCAM010646
ENSGALP00000004899	SINCAM008805
ENSGALP00000004900	SINCAM013720
ENSGALP00000004902	SINCAM011066
ENSGALP00000004907	SINCAM012696
ENSGALP00000004912	SINCAM921930
ENSGALP00000004917	SINCAM014255
ENSGALP00000004924	SINCAM007579
ENSGALP00000004930	SINCAM013431
ENSGALP00000004936	SINCAM011826
ENSGALP00000004938	SINCAM014247
ENSGALP00000004940	SINCAM012996
ENSGALP00000004941	SINCAM012697
ENSGALP00000004951	SINCAM009869
ENSGALP00000004956	SINCAM014245
ENSGALP00000004959	SINCAM011080
ENSGALP00000004962	SINCAM012698
ENSGALP00000004966	SINCAM011780
ENSGALP00000004970	SINCAM006610
ENSGALP00000004972	SINCAM012238
ENSGALP00000004979	SINCAM013429
ENSGALP00000004982	SINCAM922464
ENSGALP00000004983	SINCAM011081
ENSGALP00000004989	SINCAM012700
ENSGALP00000004991	SINCAM012914
ENSGALP00000004992	SINCAM003905
ENSGALP00000004993	SINCAM013427
ENSGALP00000004997	SINCAM010615
ENSGALP00000005001	SINCAM005241
ENSGALP00000005007	SINCAM007901
ENSGALP00000005009	SINCAM900259
ENSGALP00000005013	SINCAM010616
ENSGALP00000005026	SINCAM009082
ENSGALP00000005027	SINCAM007903
ENSGALP00000005030	SINCAM011115
ENSGALP00000005033	SINCAM011114
ENSGALP00000005037	SINCAM008804
ENSGALP00000005042	SINCAM010617
ENSGALP00000005045	SINCAM012699
ENSGALP00000005047	SINCAM921508
ENSGALP00000005054	SINCAM007584
ENSGALP00000005055	SINCAM010614
ENSGALP00000005059	SINCAM922638
ENSGALP00000005061	SINCAM922101
ENSGALP00000005067	SINCAM921509
ENSGALP00000005068	SINCAM014298
ENSGALP00000005071	SINCAM005242
ENSGALP00000005074	SINCAM010425
ENSGALP00000005078	SINCAM008808
ENSGALP00000005084	SINCAM008895
ENSGALP00000005087	SINCAM007585
ENSGALP00000005089	SINCAM010426
ENSGALP00000005090	SINCAM012997
ENSGALP00000005096	SINCAM922100
ENSGALP00000005099	SINCAM012277
ENSGALP00000005100	SINCAM012701
ENSGALP00000005102	SINCAM012276
ENSGALP00000005105	SINCAM010126
ENSGALP00000005109	SINCAM014296
ENSGALP00000005112	SINCAM900258
ENSGALP00000005118	SINCAM002852
ENSGALP00000005119	SINCAM921827
ENSGALP00000005120	SINCAM009845
ENSGALP00000005122	SINCAM921885
ENSGALP00000005123	SINCAM008884
ENSGALP00000005125	SINCAM012117
ENSGALP00000005129	SINCAM005602
ENSGALP00000005130	SINCAM005243
ENSGALP00000005132	SINCAM922694
ENSGALP00000005145	SINCAM013495
ENSGALP00000005150	SINCAM010690
ENSGALP00000005151	SINCAM007587
ENSGALP00000005153	SINCAM012702
ENSGALP00000005154	SINCAM013494
ENSGALP00000005156	SINCAM920860
ENSGALP00000005157	SINCAM010091
ENSGALP00000005161	SINCAM013493
ENSGALP00000005162	SINCAM014286
ENSGALP00000005171	SINCAM012678
ENSGALP00000005180	SINCAM011815
ENSGALP00000005182	SINCAM013492
ENSGALP00000005184	SINCAM012677
ENSGALP00000005187	SINCAM920513
ENSGALP00000005193	SINCAM008886
ENSGALP00000005194	SINCAM920625
ENSGALP00000005196	SINCAM007023
ENSGALP00000005207	SINCAM010611
ENSGALP00000005208	SINCAM012676
ENSGALP00000005210	SINCAM001387
ENSGALP00000005215	SINCAM007588
ENSGALP00000005219	SINCAM014353
ENSGALP00000005221	SINCAM008870
ENSGALP00000005223	SINCAM010674
ENSGALP00000005227	SINCAM013185
ENSGALP00000005231	SINCAM007589
ENSGALP00000005232	SINCAM007024
ENSGALP00000005234	SINCAM010675
ENSGALP00000005236	SINCAM016176
ENSGALP00000005237	SINCAM014282
ENSGALP00000005241	SINCAM007590
ENSGALP00000005248	SINCAM922326
ENSGALP00000005250	SINCAM007939
ENSGALP00000005252	SINCAM900160
ENSGALP00000005253	SINCAM010673
ENSGALP00000005255	SINCAM005191
ENSGALP00000005256	SINCAM007591
ENSGALP00000005261	SINCAM005193
ENSGALP00000005262	SINCAM010027
ENSGALP00000005265	SINCAM013491
ENSGALP00000005266	SINCAM005194
ENSGALP00000005269	SINCAM900159
ENSGALP00000005271	SINCAM008867
ENSGALP00000005274	SINCAM013611
ENSGALP00000005275	SINCAM013595
ENSGALP00000005281	SINCAM010026
ENSGALP00000005284	SINCAM013490
ENSGALP00000005287	SINCAM005188
ENSGALP00000005290	SINCAM010025
ENSGALP00000005291	SINCAM014280
ENSGALP00000005295	SINCAM001383
ENSGALP00000005297	SINCAM010024
ENSGALP00000005298	SINCAM014278
ENSGALP00000005299	SINCAM012980
ENSGALP00000005301	SINCAM013610
ENSGALP00000005302	SINCAM922647
ENSGALP00000005308	SINCAM002656
ENSGALP00000005311	SINCAM010302
ENSGALP00000005314	SINCAM005187
ENSGALP00000005315	SINCAM013486
ENSGALP00000005317	SINCAM013487
ENSGALP00000005318	SINCAM010022
ENSGALP00000005320	SINCAM012979
ENSGALP00000005323	SINCAM010546
ENSGALP00000005325	SINCAM012091
ENSGALP00000005327	SINCAM010021
ENSGALP00000005329	SINCAM922491
ENSGALP00000005334	SINCAM001348
ENSGALP00000005336	SINCAM003222
ENSGALP00000005338	SINCAM922470
ENSGALP00000005342	SINCAM008259
ENSGALP00000005345	SINCAM922475
ENSGALP00000005346	SINCAM013584
ENSGALP00000005347	SINCAM011238
ENSGALP00000005353	SINCAM007592
ENSGALP00000005357	SINCAM010545
ENSGALP00000005362	SINCAM012669
ENSGALP00000005363	SINCAM922807
ENSGALP00000005367	SINCAM011237
ENSGALP00000005368	SINCAM900156
ENSGALP00000005375	SINCAM012090
ENSGALP00000005376	SINCAM008876
ENSGALP00000005378	SINCAM010544
ENSGALP00000005380	SINCAM008942
ENSGALP00000005381	SINCAM011847
ENSGALP00000005387	SINCAM007784
ENSGALP00000005391	SINCAM900269
ENSGALP00000005392	SINCAM015469
ENSGALP00000005396	SINCAM007594
ENSGALP00000005397	SINCAM008943
ENSGALP00000005398	SINCAM011848
ENSGALP00000005401	SINCAM005148
ENSGALP00000005404	SINCAM010543
ENSGALP00000005409	SINCAM009110
ENSGALP00000005410	SINCAM922691
ENSGALP00000005414	SINCAM013004
ENSGALP00000005415	SINCAM005147
ENSGALP00000005417	SINCAM011236
ENSGALP00000005425	SINCAM010542
ENSGALP00000005427	SINCAM012672
ENSGALP00000005435	SINCAM921843
ENSGALP00000005437	SINCAM013735
ENSGALP00000005438	SINCAM011235
ENSGALP00000005448	SINCAM005252
ENSGALP00000005453	SINCAM013483
ENSGALP00000005458	SINCAM921047
ENSGALP00000005461	SINCAM012673
ENSGALP00000005468	SINCAM013421
ENSGALP00000005469	SINCAM011234
ENSGALP00000005473	SINCAM012148
ENSGALP00000005478	SINCAM013299
ENSGALP00000005482	SINCAM012146
ENSGALP00000005486	SINCAM006836
ENSGALP00000005487	SINCAM921514
ENSGALP00000005489	SINCAM014272
ENSGALP00000005490	SINCAM012147
ENSGALP00000005493	SINCAM012453
ENSGALP00000005496	SINCAM007923
ENSGALP00000005497	SINCAM011232
ENSGALP00000005503	SINCAM012145
ENSGALP00000005505	SINCAM017122
ENSGALP00000005520	SINCAM920865
ENSGALP00000005525	SINCAM013003
ENSGALP00000005527	SINCAM007924
ENSGALP00000005531	SINCAM012058
ENSGALP00000005534	SINCAM900149
ENSGALP00000005536	SINCAM011230
ENSGALP00000005541	SINCAM007980
ENSGALP00000005542	SINCAM005250
ENSGALP00000005545	SINCAM005160
ENSGALP00000005548	SINCAM014413
ENSGALP00000005550	SINCAM008861
ENSGALP00000005551	SINCAM000322
ENSGALP00000005554	SINCAM012161
ENSGALP00000005556	SINCAM920658
ENSGALP00000005560	SINCAM012480
ENSGALP00000005562	SINCAM900147
ENSGALP00000005565	SINCAM008882
ENSGALP00000005566	SINCAM012056
ENSGALP00000005571	SINCAM012954
ENSGALP00000005573	SINCAM008880
ENSGALP00000005576	SINCAM012479
ENSGALP00000005577	SINCAM007008
ENSGALP00000005578	SINCAM007977
ENSGALP00000005582	SINCAM013297
ENSGALP00000005587	SINCAM010541
ENSGALP00000005591	SINCAM008878
ENSGALP00000005592	SINCAM012478
ENSGALP00000005593	SINCAM011852
ENSGALP00000005597	SINCAM921529
ENSGALP00000005598	SINCAM012139
ENSGALP00000005601	SINCAM011227
ENSGALP00000005605	SINCAM921839
ENSGALP00000005606	SINCAM011853
ENSGALP00000005607	SINCAM922504
ENSGALP00000005610	SINCAM002145
ENSGALP00000005619	SINCAM921838
ENSGALP00000005624	SINCAM012041
ENSGALP00000005627	SINCAM922076
ENSGALP00000005628	SINCAM012919
ENSGALP00000005631	SINCAM011226
ENSGALP00000005633	SINCAM008904
ENSGALP00000005637	SINCAM012477
ENSGALP00000005640	SINCAM921733
ENSGALP00000005641	SINCAM002723
ENSGALP00000005643	SINCAM006613
ENSGALP00000005645	SINCAM012917
ENSGALP00000005649	SINCAM922075
ENSGALP00000005650	SINCAM011875
ENSGALP00000005652	SINCAM008887
ENSGALP00000005653	SINCAM006618
ENSGALP00000005655	SINCAM012916
ENSGALP00000005656	SINCAM922074
ENSGALP00000005658	SINCAM001479
ENSGALP00000005662	SINCAM012475
ENSGALP00000005668	SINCAM008776
ENSGALP00000005670	SINCAM010533
ENSGALP00000005673	SINCAM002640
ENSGALP00000005677	SINCAM008777
ENSGALP00000005678	SINCAM011222
ENSGALP00000005680	SINCAM008888
ENSGALP00000005682	SINCAM007710
ENSGALP00000005686	SINCAM012142
ENSGALP00000005695	SINCAM008778
ENSGALP00000005698	SINCAM001478
ENSGALP00000005705	SINCAM007138
ENSGALP00000005711	SINCAM005158
ENSGALP00000005724	SINCAM002720
ENSGALP00000005725	SINCAM013296
ENSGALP00000005729	SINCAM008940
ENSGALP00000005731	SINCAM012472
ENSGALP00000005743	SINCAM922229
ENSGALP00000005744	SINCAM016022
ENSGALP00000005745	SINCAM011566
ENSGALP00000005747	SINCAM007137
ENSGALP00000005755	SINCAM014891
ENSGALP00000005756	SINCAM014269
ENSGALP00000005762	SINCAM900145
ENSGALP00000005769	SINCAM007595
ENSGALP00000005777	SINCAM007136
ENSGALP00000005780	SINCAM008799
ENSGALP00000005781	SINCAM011679
ENSGALP00000005783	SINCAM008798
ENSGALP00000005786	SINCAM922435
ENSGALP00000005789	SINCAM014270
ENSGALP00000005790	SINCAM011680
ENSGALP00000005791	SINCAM007973
ENSGALP00000005794	SINCAM013739
ENSGALP00000005799	SINCAM921724
ENSGALP00000005803	SINCAM012469
ENSGALP00000005812	SINCAM921043
ENSGALP00000005814	SINCAM011219
ENSGALP00000005817	SINCAM007971
ENSGALP00000005819	SINCAM005127
ENSGALP00000005823	SINCAM007596
ENSGALP00000005824	SINCAM007970
ENSGALP00000005827	SINCAM011218
ENSGALP00000005830	SINCAM007597
ENSGALP00000005832	SINCAM017627
ENSGALP00000005834	SINCAM007135
ENSGALP00000005836	SINCAM922629
ENSGALP00000005837	SINCAM010144
ENSGALP00000005839	SINCAM922250
ENSGALP00000005847	SINCAM008939
ENSGALP00000005850	SINCAM007598
ENSGALP00000005852	SINCAM007134
ENSGALP00000005854	SINCAM012468
ENSGALP00000005856	SINCAM921867
ENSGALP00000005858	SINCAM012915
ENSGALP00000005861	SINCAM900144
ENSGALP00000005865	SINCAM010008
ENSGALP00000005866	SINCAM012465
ENSGALP00000005868	SINCAM017394
ENSGALP00000005876	SINCAM014289
ENSGALP00000005881	SINCAM007967
ENSGALP00000005883	SINCAM013733
ENSGALP00000005885	SINCAM010148
ENSGALP00000005887	SINCAM920650
ENSGALP00000005892	SINCAM010529
ENSGALP00000005896	SINCAM009768
ENSGALP00000005900	SINCAM010149
ENSGALP00000005901	SINCAM010150
ENSGALP00000005904	SINCAM001464
ENSGALP00000005905	SINCAM012903
ENSGALP00000005909	SINCAM013725
ENSGALP00000005911	SINCAM921485
ENSGALP00000005914	SINCAM001466
ENSGALP00000005915	SINCAM013741
ENSGALP00000005918	SINCAM015743
ENSGALP00000005919	SINCAM010527
ENSGALP00000005923	SINCAM010526
ENSGALP00000005928	SINCAM012982
ENSGALP00000005929	SINCAM007566
ENSGALP00000005930	SINCAM010152
ENSGALP00000005933	SINCAM001467
ENSGALP00000005939	SINCAM011682
ENSGALP00000005944	SINCAM012045
ENSGALP00000005948	SINCAM921866
ENSGALP00000005954	SINCAM007819
ENSGALP00000005956	SINCAM922642
ENSGALP00000005957	SINCAM900143
ENSGALP00000005960	SINCAM010293
ENSGALP00000005962	SINCAM900142
ENSGALP00000005963	SINCAM007304
ENSGALP00000005964	SINCAM007132
ENSGALP00000005965	SINCAM008773
ENSGALP00000005967	SINCAM010523
ENSGALP00000005971	SINCAM900141
ENSGALP00000005972	SINCAM012990
ENSGALP00000005977	SINCAM922570
ENSGALP00000005978	SINCAM001468
ENSGALP00000005982	SINCAM007820
ENSGALP00000005983	SINCAM922252
ENSGALP00000005984	SINCAM012823
ENSGALP00000005991	SINCAM011217
ENSGALP00000005994	SINCAM007821
ENSGALP00000005996	SINCAM010522
ENSGALP00000006001	SINCAM900139
ENSGALP00000006003	SINCAM007822
ENSGALP00000006006	SINCAM012839
ENSGALP00000006007	SINCAM922689
ENSGALP00000006008	SINCAM012821
ENSGALP00000006013	SINCAM011216
ENSGALP00000006016	SINCAM009765
ENSGALP00000006018	SINCAM002807
ENSGALP00000006022	SINCAM013199
ENSGALP00000006023	SINCAM001471
ENSGALP00000006027	SINCAM007130
ENSGALP00000006030	SINCAM921433
ENSGALP00000006035	SINCAM006456
ENSGALP00000006036	SINCAM013643
ENSGALP00000006039	SINCAM011864
ENSGALP00000006041	SINCAM009056
ENSGALP00000006043	SINCAM010292
ENSGALP00000006046	SINCAM921434
ENSGALP00000006050	SINCAM922450
ENSGALP00000006056	SINCAM921435
ENSGALP00000006060	SINCAM007823
ENSGALP00000006065	SINCAM009899
ENSGALP00000006085	SINCAM009900
ENSGALP00000006087	SINCAM010703
ENSGALP00000006088	SINCAM011865
ENSGALP00000006089	SINCAM015955
ENSGALP00000006093	SINCAM922860
ENSGALP00000006097	SINCAM922861
ENSGALP00000006098	SINCAM014508
ENSGALP00000006100	SINCAM012870
ENSGALP00000006102	SINCAM922396
ENSGALP00000006104	SINCAM013200
ENSGALP00000006113	SINCAM007825
ENSGALP00000006115	SINCAM010519
ENSGALP00000006116	SINCAM007539
ENSGALP00000006117	SINCAM011866
ENSGALP00000006120	SINCAM010291
ENSGALP00000006123	SINCAM010722
ENSGALP00000006125	SINCAM000024
ENSGALP00000006137	SINCAM006527
ENSGALP00000006144	SINCAM007826
ENSGALP00000006145	SINCAM921347
ENSGALP00000006149	SINCAM922378
ENSGALP00000006157	SINCAM922276
ENSGALP00000006158	SINCAM922380
ENSGALP00000006160	SINCAM005140
ENSGALP00000006162	SINCAM014598
ENSGALP00000006169	SINCAM013202
ENSGALP00000006171	SINCAM005139
ENSGALP00000006172	SINCAM010191
ENSGALP00000006178	SINCAM010515
ENSGALP00000006180	SINCAM005138
ENSGALP00000006181	SINCAM010513
ENSGALP00000006184	SINCAM922615
ENSGALP00000006187	SINCAM012464
ENSGALP00000006190	SINCAM007540
ENSGALP00000006196	SINCAM922616
ENSGALP00000006197	SINCAM010512
ENSGALP00000006201	SINCAM922253
ENSGALP00000006210	SINCAM011905
ENSGALP00000006213	SINCAM013644
ENSGALP00000006218	SINCAM921744
ENSGALP00000006220	SINCAM012815
ENSGALP00000006222	SINCAM012817
ENSGALP00000006226	SINCAM010511
ENSGALP00000006228	SINCAM016691
ENSGALP00000006234	SINCAM010266
ENSGALP00000006240	SINCAM006475
ENSGALP00000006245	SINCAM005181
ENSGALP00000006251	SINCAM011894
ENSGALP00000006252	SINCAM013205
ENSGALP00000006255	SINCAM011794
ENSGALP00000006256	SINCAM005179
ENSGALP00000006257	SINCAM013367
ENSGALP00000006258	SINCAM921834
ENSGALP00000006259	SINCAM008930
ENSGALP00000006262	SINCAM010265
ENSGALP00000006265	SINCAM012813
ENSGALP00000006273	SINCAM010510
ENSGALP00000006278	SINCAM011168
ENSGALP00000006280	SINCAM013206
ENSGALP00000006289	SINCAM011795
ENSGALP00000006296	SINCAM005137
ENSGALP00000006298	SINCAM012459
ENSGALP00000006299	SINCAM011684
ENSGALP00000006300	SINCAM005408
ENSGALP00000006304	SINCAM010791
ENSGALP00000006307	SINCAM011687
ENSGALP00000006308	SINCAM008699
ENSGALP00000006311	SINCAM013645
ENSGALP00000006317	SINCAM010298
ENSGALP00000006318	SINCAM008661
ENSGALP00000006321	SINCAM012458
ENSGALP00000006324	SINCAM010789
ENSGALP00000006326	SINCAM009758
ENSGALP00000006330	SINCAM008662
ENSGALP00000006331	SINCAM006477
ENSGALP00000006338	SINCAM008935
ENSGALP00000006340	SINCAM008665
ENSGALP00000006348	SINCAM921813
ENSGALP00000006350	SINCAM015467
ENSGALP00000006352	SINCAM003059
ENSGALP00000006353	SINCAM006478
ENSGALP00000006355	SINCAM008766
ENSGALP00000006357	SINCAM009759
ENSGALP00000006364	SINCAM000133
ENSGALP00000006365	SINCAM008934
ENSGALP00000006366	SINCAM010800
ENSGALP00000006372	SINCAM015466
ENSGALP00000006378	SINCAM007541
ENSGALP00000006386	SINCAM005168
ENSGALP00000006387	SINCAM009761
ENSGALP00000006391	SINCAM922271
ENSGALP00000006392	SINCAM013719
ENSGALP00000006394	SINCAM012457
ENSGALP00000006396	SINCAM011690
ENSGALP00000006403	SINCAM011796
ENSGALP00000006407	SINCAM008693
ENSGALP00000006409	SINCAM013208
ENSGALP00000006411	SINCAM005169
ENSGALP00000006412	SINCAM009963
ENSGALP00000006416	SINCAM008685
ENSGALP00000006419	SINCAM921833
ENSGALP00000006421	SINCAM013641
ENSGALP00000006424	SINCAM008670
ENSGALP00000006426	SINCAM011691
ENSGALP00000006428	SINCAM006481
ENSGALP00000006430	SINCAM013209
ENSGALP00000006431	SINCAM921748
ENSGALP00000006433	SINCAM012778
ENSGALP00000006434	SINCAM922073
ENSGALP00000006439	SINCAM922921
ENSGALP00000006445	SINCAM921749
ENSGALP00000006446	SINCAM011132
ENSGALP00000006447	SINCAM013210
ENSGALP00000006451	SINCAM012483
ENSGALP00000006455	SINCAM011129
ENSGALP00000006457	SINCAM006997
ENSGALP00000006458	SINCAM013570
ENSGALP00000006461	SINCAM009961
ENSGALP00000006463	SINCAM011145
ENSGALP00000006464	SINCAM922072
ENSGALP00000006468	SINCAM006998
ENSGALP00000006470	SINCAM011797
ENSGALP00000006477	SINCAM922545
ENSGALP00000006481	SINCAM008671
ENSGALP00000006483	SINCAM010297
ENSGALP00000006488	SINCAM011692
ENSGALP00000006490	SINCAM010828
ENSGALP00000006491	SINCAM013211
ENSGALP00000006497	SINCAM013585
ENSGALP00000006501	SINCAM012779
ENSGALP00000006509	SINCAM922688
ENSGALP00000006511	SINCAM011799
[truncated: 9,547 more rows]
