# Supplementary material for: Reconstruction of proto-vertebrate, proto-cyclostome and proto-gnathostome genomes provides new insights into early vertebrate evolution
Source: Nat Commun. 2021 Jul 23;12:4489. doi: 10.1038/s41467-021-24573-z (PMC8302630; doi:10.1038/s41467-021-24573-z)
Supplement: Supplementary file 4 — Supplementary Data 1 [file 41467_2021_24573_MOESM4_ESM.zip › SuppData1/orthologs/CHICK-CANFA.txt]

ENSGALP00000006197	ENSCAFP00000014731
ENSGALP00000003140	ENSCAFP00000004893
ENSGALP00000027652	ENSCAFP00000021101
ENSGALP00000024336	ENSCAFP00000026820
ENSGALP00000006178	ENSCAFP00000014703
ENSGALP00000003417	ENSCAFP00000027009
ENSGALP00000006527	ENSCAFP00000014101
ENSGALP00000013423	ENSCAFP00000010599
ENSGALP00000035505	ENSCAFP00000016175
ENSGALP00000042226	ENSCAFP00000041478
ENSGALP00000023699	ENSCAFP00000019851
ENSGALP00000017457	ENSCAFP00000041897
ENSGALP00000002938	ENSCAFP00000011228
ENSGALP00000013077	ENSCAFP00000025792
ENSGALP00000010835	ENSCAFP00000025906
ENSGALP00000026172	ENSCAFP00000020532
ENSGALP00000022178	ENSCAFP00000000844
ENSGALP00000027810	ENSCAFP00000006503
ENSGALP00000025475	ENSCAFP00000004514
ENSGALP00000025476	ENSCAFP00000019636
ENSGALP00000009477	ENSCAFP00000008815
ENSGALP00000015078	ENSCAFP00000012433
ENSGALP00000005964	ENSCAFP00000022926
ENSGALP00000025999	ENSCAFP00000015206
ENSGALP00000010976	ENSCAFP00000018010
ENSGALP00000016167	ENSCAFP00000003668
ENSGALP00000016163	ENSCAFP00000003657
ENSGALP00000042824	ENSCAFP00000028428
ENSGALP00000039322	ENSCAFP00000026110
ENSGALP00000010845	ENSCAFP00000007426
ENSGALP00000006027	ENSCAFP00000035869
ENSGALP00000016021	ENSCAFP00000041440
ENSGALP00000018553	ENSCAFP00000026713
ENSGALP00000014649	ENSCAFP00000028894
ENSGALP00000012873	ENSCAFP00000010159
ENSGALP00000006340	ENSCAFP00000027741
ENSGALP00000041588	ENSCAFP00000016670
ENSGALP00000012927	ENSCAFP00000025741
ENSGALP00000002836	ENSCAFP00000028253
ENSGALP00000007730	ENSCAFP00000023060
ENSGALP00000019120	ENSCAFP00000023616
ENSGALP00000001474	ENSCAFP00000029957
ENSGALP00000010718	ENSCAFP00000007014
ENSGALP00000003717	ENSCAFP00000001849
ENSGALP00000006447	ENSCAFP00000025988
ENSGALP00000005150	ENSCAFP00000029580
ENSGALP00000007847	ENSCAFP00000027190
ENSGALP00000042836	ENSCAFP00000021251
ENSGALP00000032312	ENSCAFP00000032029
ENSGALP00000016886	ENSCAFP00000012523
ENSGALP00000016883	ENSCAFP00000012527
ENSGALP00000016882	ENSCAFP00000012528
ENSGALP00000016891	ENSCAFP00000012512
ENSGALP00000026119	ENSCAFP00000021250
ENSGALP00000026960	ENSCAFP00000014319
ENSGALP00000041360	ENSCAFP00000038033
ENSGALP00000005960	ENSCAFP00000025582
ENSGALP00000006776	ENSCAFP00000019089
ENSGALP00000035831	ENSCAFP00000035150
ENSGALP00000008354	ENSCAFP00000003298
ENSGALP00000000103	ENSCAFP00000002012
ENSGALP00000008273	ENSCAFP00000003277
ENSGALP00000023528	ENSCAFP00000015735
ENSGALP00000017712	ENSCAFP00000017392
ENSGALP00000009966	ENSCAFP00000012144
ENSGALP00000004991	ENSCAFP00000030690
ENSGALP00000015926	ENSCAFP00000018258
ENSGALP00000016880	ENSCAFP00000025261
ENSGALP00000009004	ENSCAFP00000011525
ENSGALP00000009685	ENSCAFP00000000688
ENSGALP00000042528	ENSCAFP00000028846
ENSGALP00000017856	ENSCAFP00000004119
ENSGALP00000032649	ENSCAFP00000019894
ENSGALP00000025114	ENSCAFP00000041229
ENSGALP00000014101	ENSCAFP00000039048
ENSGALP00000042998	ENSCAFP00000025974
ENSGALP00000021550	ENSCAFP00000017436
ENSGALP00000011134	ENSCAFP00000016481
ENSGALP00000041611	ENSCAFP00000011295
ENSGALP00000036527	ENSCAFP00000041377
ENSGALP00000042464	ENSCAFP00000011055
ENSGALP00000002638	ENSCAFP00000037675
ENSGALP00000009200	ENSCAFP00000028469
ENSGALP00000016547	ENSCAFP00000000678
ENSGALP00000021543	ENSCAFP00000004185
ENSGALP00000003847	ENSCAFP00000001898
ENSGALP00000035892	ENSCAFP00000034643
ENSGALP00000026853	ENSCAFP00000036968
ENSGALP00000010428	ENSCAFP00000010553
ENSGALP00000026821	ENSCAFP00000011914
ENSGALP00000025899	ENSCAFP00000013282
ENSGALP00000000107	ENSCAFP00000003505
ENSGALP00000026322	ENSCAFP00000001467
ENSGALP00000026707	ENSCAFP00000006614
ENSGALP00000013796	ENSCAFP00000028666
ENSGALP00000005571	ENSCAFP00000022241
ENSGALP00000011333	ENSCAFP00000016043
ENSGALP00000021646	ENSCAFP00000022750
ENSGALP00000006299	ENSCAFP00000035073
ENSGALP00000000412	ENSCAFP00000013243
ENSGALP00000039341	ENSCAFP00000014218
ENSGALP00000008661	ENSCAFP00000042751
ENSGALP00000040060	ENSCAFP00000019792
ENSGALP00000018503	ENSCAFP00000022068
ENSGALP00000042171	ENSCAFP00000017397
ENSGALP00000007547	ENSCAFP00000023624
ENSGALP00000009611	ENSCAFP00000023867
ENSGALP00000017701	ENSCAFP00000013047
ENSGALP00000018224	ENSCAFP00000026382
ENSGALP00000016105	ENSCAFP00000009752
ENSGALP00000027271	ENSCAFP00000007928
ENSGALP00000009806	ENSCAFP00000027825
ENSGALP00000009798	ENSCAFP00000027822
ENSGALP00000003684	ENSCAFP00000018637
ENSGALP00000027482	ENSCAFP00000009013
ENSGALP00000037588	ENSCAFP00000038852
ENSGALP00000017417	ENSCAFP00000036156
ENSGALP00000013142	ENSCAFP00000004138
ENSGALP00000017678	ENSCAFP00000027841
ENSGALP00000001334	ENSCAFP00000029742
ENSGALP00000038745	ENSCAFP00000016350
ENSGALP00000039924	ENSCAFP00000025289
ENSGALP00000019325	ENSCAFP00000005947
ENSGALP00000005090	ENSCAFP00000021524
ENSGALP00000002366	ENSCAFP00000019815
ENSGALP00000019689	ENSCAFP00000017186
ENSGALP00000009892	ENSCAFP00000019101
ENSGALP00000008574	ENSCAFP00000031903
ENSGALP00000006182	ENSCAFP00000030461
ENSGALP00000038563	ENSCAFP00000019811
ENSGALP00000007976	ENSCAFP00000029719
ENSGALP00000007204	ENSCAFP00000024310
ENSGALP00000010958	ENSCAFP00000011995
ENSGALP00000013724	ENSCAFP00000018117
ENSGALP00000008112	ENSCAFP00000022596
ENSGALP00000005789	ENSCAFP00000008348
ENSGALP00000006300	ENSCAFP00000023182
ENSGALP00000013714	ENSCAFP00000018253
ENSGALP00000014734	ENSCAFP00000002791
ENSGALP00000000973	ENSCAFP00000014825
ENSGALP00000041492	ENSCAFP00000007048
ENSGALP00000017596	ENSCAFP00000012387
ENSGALP00000026677	ENSCAFP00000017550
ENSGALP00000026679	ENSCAFP00000037940
ENSGALP00000013670	ENSCAFP00000007818
ENSGALP00000006782	ENSCAFP00000018354
ENSGALP00000012265	ENSCAFP00000024345
ENSGALP00000009402	ENSCAFP00000010341
ENSGALP00000009612	ENSCAFP00000010262
ENSGALP00000021856	ENSCAFP00000022958
ENSGALP00000010281	ENSCAFP00000001922
ENSGALP00000036082	ENSCAFP00000005678
ENSGALP00000014065	ENSCAFP00000000979
ENSGALP00000041045	ENSCAFP00000013479
ENSGALP00000033098	ENSCAFP00000018541
ENSGALP00000010325	ENSCAFP00000001491
ENSGALP00000000810	ENSCAFP00000018897
ENSGALP00000019975	ENSCAFP00000002001
ENSGALP00000005576	ENSCAFP00000017225
ENSGALP00000000239	ENSCAFP00000001025
ENSGALP00000007948	ENSCAFP00000029725
ENSGALP00000021686	ENSCAFP00000022577
ENSGALP00000038787	ENSCAFP00000013959
ENSGALP00000000530	ENSCAFP00000013459
ENSGALP00000039421	ENSCAFP00000028861
ENSGALP00000018774	ENSCAFP00000007656
ENSGALP00000018209	ENSCAFP00000004543
ENSGALP00000014878	ENSCAFP00000042734
ENSGALP00000019882	ENSCAFP00000004699
ENSGALP00000041356	ENSCAFP00000023374
ENSGALP00000013781	ENSCAFP00000033673
ENSGALP00000013726	ENSCAFP00000015628
ENSGALP00000020311	ENSCAFP00000018107
ENSGALP00000020307	ENSCAFP00000018097
ENSGALP00000018675	ENSCAFP00000021381
ENSGALP00000040685	ENSCAFP00000023677
ENSGALP00000008889	ENSCAFP00000020181
ENSGALP00000027075	ENSCAFP00000003057
ENSGALP00000008481	ENSCAFP00000042913
ENSGALP00000014663	ENSCAFP00000030233
ENSGALP00000016015	ENSCAFP00000041421
ENSGALP00000016884	ENSCAFP00000018683
ENSGALP00000025920	ENSCAFP00000001179
ENSGALP00000009133	ENSCAFP00000032670
ENSGALP00000003295	ENSCAFP00000005013
ENSGALP00000018278	ENSCAFP00000027366
ENSGALP00000005914	ENSCAFP00000027533
ENSGALP00000043195	ENSCAFP00000037510
ENSGALP00000009678	ENSCAFP00000019445
ENSGALP00000014673	ENSCAFP00000042805
ENSGALP00000019114	ENSCAFP00000027189
ENSGALP00000024076	ENSCAFP00000001269
ENSGALP00000013447	ENSCAFP00000015344
ENSGALP00000013448	ENSCAFP00000015347
ENSGALP00000024082	ENSCAFP00000001267
ENSGALP00000023592	ENSCAFP00000011829
ENSGALP00000014112	ENSCAFP00000030086
ENSGALP00000041748	ENSCAFP00000023803
ENSGALP00000010722	ENSCAFP00000001165
ENSGALP00000041770	ENSCAFP00000016128
ENSGALP00000005190	ENSCAFP00000020918
ENSGALP00000033380	ENSCAFP00000040632
ENSGALP00000015469	ENSCAFP00000003004
ENSGALP00000011904	ENSCAFP00000025369
ENSGALP00000000058	ENSCAFP00000029086
ENSGALP00000014581	ENSCAFP00000004896
ENSGALP00000018258	ENSCAFP00000026399
ENSGALP00000015125	ENSCAFP00000023863
ENSGALP00000014259	ENSCAFP00000004789
ENSGALP00000026192	ENSCAFP00000003598
ENSGALP00000026072	ENSCAFP00000001665
ENSGALP00000018821	ENSCAFP00000030367
ENSGALP00000010760	ENSCAFP00000014716
ENSGALP00000018856	ENSCAFP00000004331
ENSGALP00000016984	ENSCAFP00000028722
ENSGALP00000041658	ENSCAFP00000034674
ENSGALP00000011895	ENSCAFP00000025245
ENSGALP00000037169	ENSCAFP00000030999
ENSGALP00000042394	ENSCAFP00000013904
ENSGALP00000018378	ENSCAFP00000009236
ENSGALP00000012308	ENSCAFP00000020942
ENSGALP00000042413	ENSCAFP00000036371
ENSGALP00000007956	ENSCAFP00000016465
ENSGALP00000013164	ENSCAFP00000025949
ENSGALP00000027801	ENSCAFP00000006408
ENSGALP00000012087	ENSCAFP00000019067
ENSGALP00000014237	ENSCAFP00000002566
ENSGALP00000030077	ENSCAFP00000002573
ENSGALP00000003336	ENSCAFP00000015681
ENSGALP00000001136	ENSCAFP00000015600
ENSGALP00000040977	ENSCAFP00000015697
ENSGALP00000015293	ENSCAFP00000005055
ENSGALP00000013575	ENSCAFP00000008315
ENSGALP00000011851	ENSCAFP00000010158
ENSGALP00000015542	ENSCAFP00000014368
ENSGALP00000042747	ENSCAFP00000002336
ENSGALP00000026153	ENSCAFP00000001557
ENSGALP00000010290	ENSCAFP00000023110
ENSGALP00000028023	ENSCAFP00000022969
ENSGALP00000036578	ENSCAFP00000040206
ENSGALP00000043451	ENSCAFP00000003716
ENSGALP00000014354	ENSCAFP00000020170
ENSGALP00000025071	ENSCAFP00000012996
ENSGALP00000018782	ENSCAFP00000027024
ENSGALP00000040460	ENSCAFP00000028252
ENSGALP00000038910	ENSCAFP00000006489
ENSGALP00000002804	ENSCAFP00000019378
ENSGALP00000020137	ENSCAFP00000021364
ENSGALP00000024720	ENSCAFP00000014166
ENSGALP00000016518	ENSCAFP00000002917
ENSGALP00000026350	ENSCAFP00000004775
ENSGALP00000024556	ENSCAFP00000010009
ENSGALP00000040830	ENSCAFP00000011007
ENSGALP00000043176	ENSCAFP00000030087
ENSGALP00000026399	ENSCAFP00000001366
ENSGALP00000023990	ENSCAFP00000001321
ENSGALP00000040961	ENSCAFP00000043077
ENSGALP00000007523	ENSCAFP00000041266
ENSGALP00000025221	ENSCAFP00000004485
ENSGALP00000043302	ENSCAFP00000040526
ENSGALP00000037618	ENSCAFP00000015470
ENSGALP00000009621	ENSCAFP00000042532
ENSGALP00000040755	ENSCAFP00000012421
ENSGALP00000024701	ENSCAFP00000024642
ENSGALP00000010493	ENSCAFP00000010770
ENSGALP00000039384	ENSCAFP00000024338
ENSGALP00000041259	ENSCAFP00000006187
ENSGALP00000027876	ENSCAFP00000005216
ENSGALP00000002287	ENSCAFP00000017041
ENSGALP00000001583	ENSCAFP00000039810
ENSGALP00000016838	ENSCAFP00000012677
ENSGALP00000016475	ENSCAFP00000002131
ENSGALP00000039646	ENSCAFP00000028913
ENSGALP00000016529	ENSCAFP00000003031
ENSGALP00000024015	ENSCAFP00000001307
ENSGALP00000029600	ENSCAFP00000003191
ENSGALP00000039846	ENSCAFP00000026835
ENSGALP00000033374	ENSCAFP00000020819
ENSGALP00000007049	ENSCAFP00000042339
ENSGALP00000027473	ENSCAFP00000008984
ENSGALP00000041378	ENSCAFP00000036076
ENSGALP00000042939	ENSCAFP00000008259
ENSGALP00000007183	ENSCAFP00000026616
ENSGALP00000007393	ENSCAFP00000028568
ENSGALP00000007413	ENSCAFP00000028560
ENSGALP00000005438	ENSCAFP00000022787
ENSGALP00000008707	ENSCAFP00000041145
ENSGALP00000013692	ENSCAFP00000018218
ENSGALP00000026019	ENSCAFP00000031887
ENSGALP00000006744	ENSCAFP00000012092
ENSGALP00000008107	ENSCAFP00000020325
ENSGALP00000012178	ENSCAFP00000035638
ENSGALP00000010477	ENSCAFP00000010756
ENSGALP00000025385	ENSCAFP00000004620
ENSGALP00000002718	ENSCAFP00000028873
ENSGALP00000011876	ENSCAFP00000025456
ENSGALP00000024312	ENSCAFP00000002279
ENSGALP00000007174	ENSCAFP00000030020
ENSGALP00000011976	ENSCAFP00000018839
ENSGALP00000024855	ENSCAFP00000041849
ENSGALP00000042850	ENSCAFP00000019099
ENSGALP00000033652	ENSCAFP00000042471
ENSGALP00000011971	ENSCAFP00000037953
ENSGALP00000033649	ENSCAFP00000018846
ENSGALP00000018235	ENSCAFP00000009132
ENSGALP00000021103	ENSCAFP00000015936
ENSGALP00000027206	ENSCAFP00000008783
ENSGALP00000026929	ENSCAFP00000003035
ENSGALP00000006738	ENSCAFP00000013874
ENSGALP00000024953	ENSCAFP00000039644
ENSGALP00000041666	ENSCAFP00000017037
ENSGALP00000023925	ENSCAFP00000001426
ENSGALP00000024913	ENSCAFP00000010681
ENSGALP00000003973	ENSCAFP00000008523
ENSGALP00000004444	ENSCAFP00000021553
ENSGALP00000021570	ENSCAFP00000029683
ENSGALP00000006916	ENSCAFP00000020737
ENSGALP00000036151	ENSCAFP00000000032
ENSGALP00000040814	ENSCAFP00000025905
ENSGALP00000040622	ENSCAFP00000039613
ENSGALP00000038523	ENSCAFP00000025477
ENSGALP00000026331	ENSCAFP00000024003
ENSGALP00000003970	ENSCAFP00000005367
ENSGALP00000019842	ENSCAFP00000022150
ENSGALP00000043429	ENSCAFP00000029639
ENSGALP00000040906	ENSCAFP00000018700
ENSGALP00000015519	ENSCAFP00000018942
ENSGALP00000015517	ENSCAFP00000003177
ENSGALP00000021743	ENSCAFP00000041233
ENSGALP00000001713	ENSCAFP00000028708
ENSGALP00000000626	ENSCAFP00000019683
ENSGALP00000032471	ENSCAFP00000014137
ENSGALP00000006610	ENSCAFP00000020384
ENSGALP00000027477	ENSCAFP00000009003
ENSGALP00000002224	ENSCAFP00000026323
ENSGALP00000042973	ENSCAFP00000037494
ENSGALP00000020036	ENSCAFP00000036652
ENSGALP00000011799	ENSCAFP00000008824
ENSGALP00000006645	ENSCAFP00000024276
ENSGALP00000021021	ENSCAFP00000004919
ENSGALP00000014400	ENSCAFP00000005317
ENSGALP00000007061	ENSCAFP00000015478
ENSGALP00000034297	ENSCAFP00000027600
ENSGALP00000009628	ENSCAFP00000022673
ENSGALP00000020540	ENSCAFP00000001958
ENSGALP00000039900	ENSCAFP00000012263
ENSGALP00000019136	ENSCAFP00000004740
ENSGALP00000026608	ENSCAFP00000006886
ENSGALP00000006816	ENSCAFP00000024133
ENSGALP00000010237	ENSCAFP00000013729
ENSGALP00000005183	ENSCAFP00000021570
ENSGALP00000023854	ENSCAFP00000013230
ENSGALP00000042279	ENSCAFP00000038471
ENSGALP00000043296	ENSCAFP00000002925
ENSGALP00000016504	ENSCAFP00000002924
ENSGALP00000017594	ENSCAFP00000011342
ENSGALP00000003605	ENSCAFP00000027100
ENSGALP00000004272	ENSCAFP00000010211
ENSGALP00000004366	ENSCAFP00000027229
ENSGALP00000000423	ENSCAFP00000038401
ENSGALP00000006426	ENSCAFP00000013877
ENSGALP00000014860	ENSCAFP00000005116
ENSGALP00000041570	ENSCAFP00000020107
ENSGALP00000025581	ENSCAFP00000003966
ENSGALP00000024602	ENSCAFP00000013583
ENSGALP00000041590	ENSCAFP00000019645
ENSGALP00000034083	ENSCAFP00000025091
ENSGALP00000025200	ENSCAFP00000004554
ENSGALP00000010774	ENSCAFP00000042713
ENSGALP00000041595	ENSCAFP00000009964
ENSGALP00000033543	ENSCAFP00000018157
ENSGALP00000038111	ENSCAFP00000004942
ENSGALP00000033249	ENSCAFP00000020374
ENSGALP00000000223	ENSCAFP00000015121
ENSGALP00000006462	ENSCAFP00000027678
ENSGALP00000015273	ENSCAFP00000021753
ENSGALP00000003483	ENSCAFP00000028620
ENSGALP00000023027	ENSCAFP00000020375
ENSGALP00000043336	ENSCAFP00000038936
ENSGALP00000042407	ENSCAFP00000004845
ENSGALP00000005231	ENSCAFP00000036441
ENSGALP00000009483	ENSCAFP00000029873
ENSGALP00000041928	ENSCAFP00000000550
ENSGALP00000027543	ENSCAFP00000009897
ENSGALP00000024461	ENSCAFP00000031869
ENSGALP00000037103	ENSCAFP00000032071
ENSGALP00000027996	ENSCAFP00000001786
ENSGALP00000025409	ENSCAFP00000038509
ENSGALP00000004574	ENSCAFP00000037679
ENSGALP00000024889	ENSCAFP00000005292
ENSGALP00000018252	ENSCAFP00000013398
ENSGALP00000025261	ENSCAFP00000035883
ENSGALP00000038592	ENSCAFP00000011536
ENSGALP00000010316	ENSCAFP00000020404
ENSGALP00000012240	ENSCAFP00000006427
ENSGALP00000032500	ENSCAFP00000015605
ENSGALP00000021356	ENSCAFP00000005101
ENSGALP00000043046	ENSCAFP00000024052
ENSGALP00000027517	ENSCAFP00000009488
ENSGALP00000023080	ENSCAFP00000023599
ENSGALP00000020127	ENSCAFP00000007651
ENSGALP00000043303	ENSCAFP00000011875
ENSGALP00000006759	ENSCAFP00000024108
ENSGALP00000013398	ENSCAFP00000015277
ENSGALP00000009076	ENSCAFP00000027492
ENSGALP00000013225	ENSCAFP00000014581
ENSGALP00000020504	ENSCAFP00000035619
ENSGALP00000042157	ENSCAFP00000014749
ENSGALP00000041481	ENSCAFP00000024019
ENSGALP00000022304	ENSCAFP00000031589
ENSGALP00000012613	ENSCAFP00000017479
ENSGALP00000001743	ENSCAFP00000036252
ENSGALP00000027184	ENSCAFP00000008996
ENSGALP00000022799	ENSCAFP00000002884
ENSGALP00000015323	ENSCAFP00000024409
ENSGALP00000038332	ENSCAFP00000007560
ENSGALP00000030103	ENSCAFP00000001057
ENSGALP00000020966	ENSCAFP00000005803
ENSGALP00000007477	ENSCAFP00000029704
ENSGALP00000018083	ENSCAFP00000027380
ENSGALP00000009349	ENSCAFP00000040628
ENSGALP00000015531	ENSCAFP00000018734
ENSGALP00000027001	ENSCAFP00000003369
ENSGALP00000009513	ENSCAFP00000000511
ENSGALP00000042648	ENSCAFP00000008964
ENSGALP00000017612	ENSCAFP00000027972
ENSGALP00000017617	ENSCAFP00000027955
ENSGALP00000023901	ENSCAFP00000027458
ENSGALP00000013735	ENSCAFP00000013818
ENSGALP00000039792	ENSCAFP00000021258
ENSGALP00000042131	ENSCAFP00000011826
ENSGALP00000024866	ENSCAFP00000010606
ENSGALP00000033981	ENSCAFP00000013783
ENSGALP00000005919	ENSCAFP00000014278
ENSGALP00000003108	ENSCAFP00000026031
ENSGALP00000018057	ENSCAFP00000017880
ENSGALP00000000236	ENSCAFP00000001183
ENSGALP00000041758	ENSCAFP00000001198
ENSGALP00000005918	ENSCAFP00000011396
ENSGALP00000026916	ENSCAFP00000002982
ENSGALP00000024965	ENSCAFP00000010757
ENSGALP00000024844	ENSCAFP00000010535
ENSGALP00000036419	ENSCAFP00000013721
ENSGALP00000040927	ENSCAFP00000013170
ENSGALP00000025962	ENSCAFP00000014998
ENSGALP00000012668	ENSCAFP00000020477
ENSGALP00000024856	ENSCAFP00000004081
ENSGALP00000042108	ENSCAFP00000026148
ENSGALP00000018540	ENSCAFP00000030253
ENSGALP00000021333	ENSCAFP00000005014
ENSGALP00000021927	ENSCAFP00000024021
ENSGALP00000042828	ENSCAFP00000035949
ENSGALP00000008742	ENSCAFP00000038277
ENSGALP00000029846	ENSCAFP00000014770
ENSGALP00000017812	ENSCAFP00000027739
ENSGALP00000016052	ENSCAFP00000005389
ENSGALP00000027572	ENSCAFP00000022385
ENSGALP00000015855	ENSCAFP00000012208
ENSGALP00000006706	ENSCAFP00000035961
ENSGALP00000041197	ENSCAFP00000024410
ENSGALP00000042434	ENSCAFP00000004364
ENSGALP00000016919	ENSCAFP00000014759
ENSGALP00000041062	ENSCAFP00000003067
ENSGALP00000006699	ENSCAFP00000013933
ENSGALP00000023943	ENSCAFP00000001409
ENSGALP00000022517	ENSCAFP00000019708
ENSGALP00000023842	ENSCAFP00000013071
ENSGALP00000005320	ENSCAFP00000021775
ENSGALP00000021227	ENSCAFP00000014784
ENSGALP00000031642	ENSCAFP00000012942
ENSGALP00000009416	ENSCAFP00000034803
ENSGALP00000042029	ENSCAFP00000035306
ENSGALP00000000835	ENSCAFP00000027335
ENSGALP00000021851	ENSCAFP00000023001
ENSGALP00000024641	ENSCAFP00000005627
ENSGALP00000041822	ENSCAFP00000042901
ENSGALP00000027470	ENSCAFP00000008944
ENSGALP00000009065	ENSCAFP00000024882
ENSGALP00000014081	ENSCAFP00000006746
ENSGALP00000020470	ENSCAFP00000002508
ENSGALP00000034313	ENSCAFP00000037475
ENSGALP00000037969	ENSCAFP00000041417
ENSGALP00000029689	ENSCAFP00000021028
ENSGALP00000002266	ENSCAFP00000022735
ENSGALP00000008101	ENSCAFP00000042451
ENSGALP00000015507	ENSCAFP00000021134
ENSGALP00000010092	ENSCAFP00000042686
ENSGALP00000018364	ENSCAFP00000014131
ENSGALP00000008859	ENSCAFP00000025104
ENSGALP00000011107	ENSCAFP00000017529
ENSGALP00000002102	ENSCAFP00000028361
ENSGALP00000009912	ENSCAFP00000029349
ENSGALP00000012993	ENSCAFP00000042579
ENSGALP00000019667	ENSCAFP00000001854
ENSGALP00000005132	ENSCAFP00000020955
ENSGALP00000010583	ENSCAFP00000019966
ENSGALP00000004578	ENSCAFP00000020445
ENSGALP00000000815	ENSCAFP00000020220
ENSGALP00000043277	ENSCAFP00000020040
ENSGALP00000034605	ENSCAFP00000002028
ENSGALP00000007047	ENSCAFP00000023411
ENSGALP00000014260	ENSCAFP00000004772
ENSGALP00000002190	ENSCAFP00000027393
ENSGALP00000002380	ENSCAFP00000013536
ENSGALP00000020754	ENSCAFP00000010967
ENSGALP00000015963	ENSCAFP00000018144
ENSGALP00000013883	ENSCAFP00000002550
ENSGALP00000019672	ENSCAFP00000018686
ENSGALP00000018684	ENSCAFP00000008070
ENSGALP00000010319	ENSCAFP00000015204
ENSGALP00000004476	ENSCAFP00000026719
ENSGALP00000002903	ENSCAFP00000033564
ENSGALP00000013470	ENSCAFP00000033192
ENSGALP00000021645	ENSCAFP00000013266
ENSGALP00000011511	ENSCAFP00000015703
ENSGALP00000038293	ENSCAFP00000027307
ENSGALP00000027108	ENSCAFP00000009569
ENSGALP00000004355	ENSCAFP00000011460
ENSGALP00000024537	ENSCAFP00000022476
ENSGALP00000007090	ENSCAFP00000016511
ENSGALP00000009799	ENSCAFP00000041279
ENSGALP00000008508	ENSCAFP00000010131
ENSGALP00000000945	ENSCAFP00000030051
ENSGALP00000012917	ENSCAFP00000017095
ENSGALP00000009265	ENSCAFP00000008426
ENSGALP00000006511	ENSCAFP00000014145
ENSGALP00000022208	ENSCAFP00000000859
ENSGALP00000002095	ENSCAFP00000026472
ENSGALP00000009365	ENSCAFP00000026469
ENSGALP00000041111	ENSCAFP00000029071
ENSGALP00000000595	ENSCAFP00000006235
ENSGALP00000018274	ENSCAFP00000040579
ENSGALP00000010236	ENSCAFP00000036692
ENSGALP00000031875	ENSCAFP00000026420
ENSGALP00000043043	ENSCAFP00000017789
ENSGALP00000023865	ENSCAFP00000013295
ENSGALP00000017275	ENSCAFP00000005569
ENSGALP00000033266	ENSCAFP00000001916
ENSGALP00000011874	ENSCAFP00000005913
ENSGALP00000018837	ENSCAFP00000004319
ENSGALP00000009617	ENSCAFP00000000488
ENSGALP00000041518	ENSCAFP00000020929
ENSGALP00000041263	ENSCAFP00000024294
ENSGALP00000023648	ENSCAFP00000000867
ENSGALP00000033003	ENSCAFP00000041094
ENSGALP00000041010	ENSCAFP00000019618
ENSGALP00000016147	ENSCAFP00000024952
ENSGALP00000008060	ENSCAFP00000022633
ENSGALP00000005756	ENSCAFP00000008454
ENSGALP00000023538	ENSCAFP00000024968
ENSGALP00000009752	ENSCAFP00000000360
ENSGALP00000041260	ENSCAFP00000017572
ENSGALP00000020874	ENSCAFP00000013819
ENSGALP00000023265	ENSCAFP00000022317
ENSGALP00000024275	ENSCAFP00000039921
ENSGALP00000001806	ENSCAFP00000015042
ENSGALP00000028780	ENSCAFP00000007463
ENSGALP00000041027	ENSCAFP00000000121
ENSGALP00000025887	ENSCAFP00000013151
ENSGALP00000015211	ENSCAFP00000017820
ENSGALP00000005157	ENSCAFP00000024586
ENSGALP00000038512	ENSCAFP00000014427
ENSGALP00000004240	ENSCAFP00000010182
ENSGALP00000021351	ENSCAFP00000018594
ENSGALP00000027228	ENSCAFP00000041042
ENSGALP00000019052	ENSCAFP00000017213
ENSGALP00000024751	ENSCAFP00000015207
ENSGALP00000010887	ENSCAFP00000017680
ENSGALP00000009030	ENSCAFP00000014886
ENSGALP00000001319	ENSCAFP00000008566
ENSGALP00000009095	ENSCAFP00000014939
ENSGALP00000041662	ENSCAFP00000041584
ENSGALP00000014300	ENSCAFP00000017275
ENSGALP00000003552	ENSCAFP00000026384
ENSGALP00000022752	ENSCAFP00000037413
ENSGALP00000016701	ENSCAFP00000009638
ENSGALP00000003806	ENSCAFP00000007269
ENSGALP00000024194	ENSCAFP00000026870
ENSGALP00000008116	ENSCAFP00000019461
ENSGALP00000020572	ENSCAFP00000001826
ENSGALP00000016460	ENSCAFP00000007005
ENSGALP00000002185	ENSCAFP00000014637
ENSGALP00000033890	ENSCAFP00000014469
ENSGALP00000018497	ENSCAFP00000030275
ENSGALP00000021275	ENSCAFP00000014869
ENSGALP00000013280	ENSCAFP00000014452
ENSGALP00000003187	ENSCAFP00000019835
ENSGALP00000023563	ENSCAFP00000038493
ENSGALP00000012127	ENSCAFP00000039324
ENSGALP00000042990	ENSCAFP00000039860
ENSGALP00000041233	ENSCAFP00000036390
ENSGALP00000026284	ENSCAFP00000019855
ENSGALP00000015774	ENSCAFP00000003118
ENSGALP00000004425	ENSCAFP00000027224
ENSGALP00000023430	ENSCAFP00000034848
ENSGALP00000024472	ENSCAFP00000015466
ENSGALP00000014665	ENSCAFP00000005192
ENSGALP00000032950	ENSCAFP00000019298
ENSGALP00000017323	ENSCAFP00000011661
ENSGALP00000026865	ENSCAFP00000003144
ENSGALP00000012451	ENSCAFP00000017664
ENSGALP00000030899	ENSCAFP00000003141
ENSGALP00000027185	ENSCAFP00000037362
ENSGALP00000027192	ENSCAFP00000035063
ENSGALP00000039229	ENSCAFP00000012337
ENSGALP00000043075	ENSCAFP00000024551
ENSGALP00000011808	ENSCAFP00000020603
ENSGALP00000036750	ENSCAFP00000006920
ENSGALP00000041385	ENSCAFP00000023397
ENSGALP00000007707	ENSCAFP00000003692
ENSGALP00000023347	ENSCAFP00000021617
ENSGALP00000003066	ENSCAFP00000013912
ENSGALP00000009567	ENSCAFP00000010288
ENSGALP00000040858	ENSCAFP00000000189
ENSGALP00000041186	ENSCAFP00000028793
ENSGALP00000007307	ENSCAFP00000012593
ENSGALP00000027394	ENSCAFP00000006678
ENSGALP00000042085	ENSCAFP00000029327
ENSGALP00000010287	ENSCAFP00000019114
ENSGALP00000032293	ENSCAFP00000012257
ENSGALP00000016960	ENSCAFP00000033932
ENSGALP00000029287	ENSCAFP00000009658
ENSGALP00000030515	ENSCAFP00000035463
ENSGALP00000023879	ENSCAFP00000014481
ENSGALP00000001587	ENSCAFP00000011267
ENSGALP00000010584	ENSCAFP00000020481
ENSGALP00000042248	ENSCAFP00000024482
ENSGALP00000012607	ENSCAFP00000009645
ENSGALP00000012417	ENSCAFP00000001811
ENSGALP00000025873	ENSCAFP00000037202
ENSGALP00000019761	ENSCAFP00000011048
ENSGALP00000018106	ENSCAFP00000014694
ENSGALP00000018627	ENSCAFP00000021584
ENSGALP00000016042	ENSCAFP00000000527
ENSGALP00000023398	ENSCAFP00000021430
ENSGALP00000015047	ENSCAFP00000017503
ENSGALP00000042206	ENSCAFP00000017281
ENSGALP00000010537	ENSCAFP00000017201
ENSGALP00000023468	ENSCAFP00000019863
ENSGALP00000007035	ENSCAFP00000037565
ENSGALP00000002580	ENSCAFP00000026535
ENSGALP00000041725	ENSCAFP00000041877
ENSGALP00000022809	ENSCAFP00000026565
ENSGALP00000001525	ENSCAFP00000038444
ENSGALP00000008660	ENSCAFP00000012085
ENSGALP00000026423	ENSCAFP00000004976
ENSGALP00000020661	ENSCAFP00000014992
ENSGALP00000018654	ENSCAFP00000042914
ENSGALP00000023450	ENSCAFP00000021277
ENSGALP00000006571	ENSCAFP00000020370
ENSGALP00000043110	ENSCAFP00000002995
ENSGALP00000026552	ENSCAFP00000038986
ENSGALP00000027645	ENSCAFP00000011031
ENSGALP00000002881	ENSCAFP00000037092
ENSGALP00000002611	ENSCAFP00000030225
ENSGALP00000018643	ENSCAFP00000026876
ENSGALP00000008910	ENSCAFP00000015120
ENSGALP00000024479	ENSCAFP00000028871
ENSGALP00000012019	ENSCAFP00000036267
ENSGALP00000011814	ENSCAFP00000014902
ENSGALP00000039779	ENSCAFP00000027665
ENSGALP00000015909	ENSCAFP00000005521
ENSGALP00000040646	ENSCAFP00000019697
ENSGALP00000030045	ENSCAFP00000042142
ENSGALP00000038439	ENSCAFP00000001041
ENSGALP00000041219	ENSCAFP00000009830
ENSGALP00000040736	ENSCAFP00000017831
ENSGALP00000023875	ENSCAFP00000027206
ENSGALP00000041478	ENSCAFP00000013499
ENSGALP00000013016	ENSCAFP00000007147
ENSGALP00000009374	ENSCAFP00000028698
ENSGALP00000024716	ENSCAFP00000014147
ENSGALP00000023702	ENSCAFP00000010386
ENSGALP00000016453	ENSCAFP00000007056
ENSGALP00000030451	ENSCAFP00000000016
ENSGALP00000005923	ENSCAFP00000014336
ENSGALP00000031347	ENSCAFP00000002599
ENSGALP00000019151	ENSCAFP00000019100
ENSGALP00000032335	ENSCAFP00000013013
ENSGALP00000042693	ENSCAFP00000031366
ENSGALP00000001085	ENSCAFP00000028316
ENSGALP00000033875	ENSCAFP00000015301
ENSGALP00000015935	ENSCAFP00000018207
ENSGALP00000037040	ENSCAFP00000024645
ENSGALP00000008475	ENSCAFP00000010109
ENSGALP00000041217	ENSCAFP00000018300
ENSGALP00000034742	ENSCAFP00000027961
ENSGALP00000024295	ENSCAFP00000002335
ENSGALP00000037830	ENSCAFP00000017642
ENSGALP00000042105	ENSCAFP00000024057
ENSGALP00000015748	ENSCAFP00000003095
ENSGALP00000042533	ENSCAFP00000037380
ENSGALP00000036814	ENSCAFP00000015815
ENSGALP00000042025	ENSCAFP00000014918
ENSGALP00000039504	ENSCAFP00000004425
ENSGALP00000005249	ENSCAFP00000030645
ENSGALP00000014482	ENSCAFP00000016401
ENSGALP00000009075	ENSCAFP00000038238
ENSGALP00000008415	ENSCAFP00000028983
ENSGALP00000009768	ENSCAFP00000022556
ENSGALP00000002056	ENSCAFP00000026455
ENSGALP00000011735	ENSCAFP00000027979
ENSGALP00000034040	ENSCAFP00000029605
ENSGALP00000006612	ENSCAFP00000029604
ENSGALP00000006692	ENSCAFP00000020513
ENSGALP00000014035	ENSCAFP00000028758
ENSGALP00000040464	ENSCAFP00000010870
ENSGALP00000001898	ENSCAFP00000028224
ENSGALP00000003967	ENSCAFP00000003214
ENSGALP00000020974	ENSCAFP00000019853
ENSGALP00000013658	ENSCAFP00000013655
ENSGALP00000040660	ENSCAFP00000021628
ENSGALP00000011620	ENSCAFP00000010567
ENSGALP00000009544	ENSCAFP00000043191
ENSGALP00000007409	ENSCAFP00000006864
ENSGALP00000023449	ENSCAFP00000014031
ENSGALP00000026775	ENSCAFP00000038892
ENSGALP00000027665	ENSCAFP00000021489
ENSGALP00000019037	ENSCAFP00000001037
ENSGALP00000005026	ENSCAFP00000004178
ENSGALP00000006585	ENSCAFP00000014005
ENSGALP00000025853	ENSCAFP00000000950
ENSGALP00000025647	ENSCAFP00000003850
ENSGALP00000019087	ENSCAFP00000017744
ENSGALP00000014379	ENSCAFP00000021105
ENSGALP00000010593	ENSCAFP00000010648
ENSGALP00000027216	ENSCAFP00000008702
ENSGALP00000010473	ENSCAFP00000008708
ENSGALP00000008863	ENSCAFP00000012933
ENSGALP00000019224	ENSCAFP00000023570
ENSGALP00000017621	ENSCAFP00000037367
ENSGALP00000005548	ENSCAFP00000016218
ENSGALP00000005054	ENSCAFP00000010863
ENSGALP00000005145	ENSCAFP00000022163
ENSGALP00000039786	ENSCAFP00000018366
ENSGALP00000042230	ENSCAFP00000003034
ENSGALP00000016611	ENSCAFP00000006870
ENSGALP00000036715	ENSCAFP00000023440
ENSGALP00000017674	ENSCAFP00000013014
ENSGALP00000004897	ENSCAFP00000013489
ENSGALP00000005837	ENSCAFP00000025484
ENSGALP00000026304	ENSCAFP00000039273
ENSGALP00000009549	ENSCAFP00000042695
ENSGALP00000015961	ENSCAFP00000033194
ENSGALP00000041510	ENSCAFP00000025174
ENSGALP00000006222	ENSCAFP00000023064
ENSGALP00000010566	ENSCAFP00000014845
ENSGALP00000011632	ENSCAFP00000038688
ENSGALP00000000586	ENSCAFP00000028685
ENSGALP00000009230	ENSCAFP00000022558
ENSGALP00000011293	ENSCAFP00000015422
ENSGALP00000023051	ENSCAFP00000020480
ENSGALP00000005099	ENSCAFP00000002291
ENSGALP00000005619	ENSCAFP00000021793
ENSGALP00000020669	ENSCAFP00000014950
ENSGALP00000001231	ENSCAFP00000019705
ENSGALP00000011426	ENSCAFP00000008329
ENSGALP00000037077	ENSCAFP00000001948
ENSGALP00000042276	ENSCAFP00000041401
ENSGALP00000037639	ENSCAFP00000037305
ENSGALP00000025755	ENSCAFP00000000717
ENSGALP00000026526	ENSCAFP00000005619
ENSGALP00000022525	ENSCAFP00000024195
ENSGALP00000014372	ENSCAFP00000004803
ENSGALP00000024133	ENSCAFP00000006011
ENSGALP00000005275	ENSCAFP00000029424
ENSGALP00000014710	ENSCAFP00000039565
ENSGALP00000043272	ENSCAFP00000040522
ENSGALP00000011912	ENSCAFP00000011571
ENSGALP00000010342	ENSCAFP00000001464
ENSGALP00000016935	ENSCAFP00000016780
ENSGALP00000008311	ENSCAFP00000021916
ENSGALP00000024668	ENSCAFP00000003365
ENSGALP00000042045	ENSCAFP00000024521
ENSGALP00000026391	ENSCAFP00000019525
ENSGALP00000000759	ENSCAFP00000018607
ENSGALP00000001868	ENSCAFP00000018970
ENSGALP00000021577	ENSCAFP00000033031
ENSGALP00000010706	ENSCAFP00000017570
ENSGALP00000026871	ENSCAFP00000003128
ENSGALP00000003293	ENSCAFP00000028228
ENSGALP00000013096	ENSCAFP00000025812
ENSGALP00000026856	ENSCAFP00000042260
ENSGALP00000000368	ENSCAFP00000011070
ENSGALP00000014918	ENSCAFP00000028170
ENSGALP00000011529	ENSCAFP00000001330
ENSGALP00000023237	ENSCAFP00000027044
ENSGALP00000013059	ENSCAFP00000007214
ENSGALP00000026738	ENSCAFP00000035741
ENSGALP00000009879	ENSCAFP00000019186
ENSGALP00000013590	ENSCAFP00000013509
ENSGALP00000040890	ENSCAFP00000001961
ENSGALP00000005991	ENSCAFP00000016600
ENSGALP00000021168	ENSCAFP00000023208
ENSGALP00000020711	ENSCAFP00000014548
ENSGALP00000038302	ENSCAFP00000026286
ENSGALP00000032884	ENSCAFP00000014741
ENSGALP00000004064	ENSCAFP00000031540
ENSGALP00000001572	ENSCAFP00000037592
ENSGALP00000000333	ENSCAFP00000011020
ENSGALP00000013553	ENSCAFP00000018084
ENSGALP00000005346	ENSCAFP00000015566
ENSGALP00000017666	ENSCAFP00000025970
ENSGALP00000040770	ENSCAFP00000003986
ENSGALP00000008868	ENSCAFP00000011747
ENSGALP00000014312	ENSCAFP00000002595
ENSGALP00000042042	ENSCAFP00000024293
ENSGALP00000020410	ENSCAFP00000008647
ENSGALP00000013972	ENSCAFP00000006688
ENSGALP00000011187	ENSCAFP00000011027
ENSGALP00000023384	ENSCAFP00000022636
ENSGALP00000003366	ENSCAFP00000040552
ENSGALP00000015647	ENSCAFP00000012980
ENSGALP00000005347	ENSCAFP00000037595
ENSGALP00000025668	ENSCAFP00000010977
ENSGALP00000017163	ENSCAFP00000009092
ENSGALP00000042146	ENSCAFP00000031798
ENSGALP00000009581	ENSCAFP00000010280
ENSGALP00000009582	ENSCAFP00000038758
ENSGALP00000042980	ENSCAFP00000010588
ENSGALP00000037559	ENSCAFP00000006360
ENSGALP00000025665	ENSCAFP00000013503
ENSGALP00000005120	ENSCAFP00000014871
ENSGALP00000013908	ENSCAFP00000001020
ENSGALP00000017011	ENSCAFP00000019548
ENSGALP00000000320	ENSCAFP00000013146
ENSGALP00000010103	ENSCAFP00000016774
ENSGALP00000004518	ENSCAFP00000017375
ENSGALP00000022322	ENSCAFP00000000433
ENSGALP00000007767	ENSCAFP00000032113
ENSGALP00000036468	ENSCAFP00000014411
ENSGALP00000009602	ENSCAFP00000007406
ENSGALP00000017758	ENSCAFP00000017370
ENSGALP00000000765	ENSCAFP00000019021
ENSGALP00000013627	ENSCAFP00000018105
ENSGALP00000017250	ENSCAFP00000039971
ENSGALP00000040789	ENSCAFP00000030494
ENSGALP00000015886	ENSCAFP00000017015
ENSGALP00000002808	ENSCAFP00000030188
ENSGALP00000010995	ENSCAFP00000018035
ENSGALP00000026092	ENSCAFP00000001608
ENSGALP00000028898	ENSCAFP00000029552
ENSGALP00000031109	ENSCAFP00000001478
ENSGALP00000042408	ENSCAFP00000012693
ENSGALP00000039434	ENSCAFP00000039140
ENSGALP00000012311	ENSCAFP00000001731
ENSGALP00000014927	ENSCAFP00000017345
ENSGALP00000025786	ENSCAFP00000009362
ENSGALP00000026863	ENSCAFP00000003171
ENSGALP00000024381	ENSCAFP00000002671
ENSGALP00000039965	ENSCAFP00000018474
ENSGALP00000016124	ENSCAFP00000018910
ENSGALP00000017198	ENSCAFP00000008904
ENSGALP00000013905	ENSCAFP00000019300
ENSGALP00000022054	ENSCAFP00000013302
ENSGALP00000042257	ENSCAFP00000012325
ENSGALP00000025070	ENSCAFP00000018471
ENSGALP00000001605	ENSCAFP00000029989
ENSGALP00000003413	ENSCAFP00000016464
ENSGALP00000024818	ENSCAFP00000013268
ENSGALP00000016849	ENSCAFP00000040383
ENSGALP00000013934	ENSCAFP00000006600
ENSGALP00000034535	ENSCAFP00000024249
ENSGALP00000010211	ENSCAFP00000007772
ENSGALP00000000995	ENSCAFP00000014905
ENSGALP00000026006	ENSCAFP00000001767
ENSGALP00000015514	ENSCAFP00000021126
ENSGALP00000041236	ENSCAFP00000003364
ENSGALP00000018851	ENSCAFP00000001094
ENSGALP00000026290	ENSCAFP00000012576
ENSGALP00000014726	ENSCAFP00000037339
ENSGALP00000023773	ENSCAFP00000011130
ENSGALP00000012695	ENSCAFP00000020487
ENSGALP00000002423	ENSCAFP00000028442
ENSGALP00000012864	ENSCAFP00000020741
ENSGALP00000041317	ENSCAFP00000027973
ENSGALP00000043171	ENSCAFP00000017214
ENSGALP00000018433	ENSCAFP00000030290
ENSGALP00000008988	ENSCAFP00000041636
ENSGALP00000012367	ENSCAFP00000006867
ENSGALP00000040004	ENSCAFP00000039949
ENSGALP00000003855	ENSCAFP00000040183
ENSGALP00000002369	ENSCAFP00000040856
ENSGALP00000013113	ENSCAFP00000012369
ENSGALP00000020186	ENSCAFP00000007768
ENSGALP00000028616	ENSCAFP00000019747
ENSGALP00000020714	ENSCAFP00000014617
ENSGALP00000026337	ENSCAFP00000019709
ENSGALP00000016536	ENSCAFP00000005822
ENSGALP00000039757	ENSCAFP00000017928
ENSGALP00000009708	ENSCAFP00000019457
ENSGALP00000019425	ENSCAFP00000022925
ENSGALP00000017921	ENSCAFP00000017040
ENSGALP00000026764	ENSCAFP00000016758
ENSGALP00000041663	ENSCAFP00000023610
ENSGALP00000018487	ENSCAFP00000022144
ENSGALP00000031127	ENSCAFP00000042619
ENSGALP00000015096	ENSCAFP00000017607
ENSGALP00000002591	ENSCAFP00000014908
ENSGALP00000020178	ENSCAFP00000021577
ENSGALP00000018028	ENSCAFP00000013880
ENSGALP00000042867	ENSCAFP00000024714
ENSGALP00000023559	ENSCAFP00000012216
ENSGALP00000014420	ENSCAFP00000016212
ENSGALP00000017123	ENSCAFP00000016565
ENSGALP00000010462	ENSCAFP00000001404
ENSGALP00000015213	ENSCAFP00000024678
ENSGALP00000011446	ENSCAFP00000019820
ENSGALP00000005977	ENSCAFP00000023307
ENSGALP00000010996	ENSCAFP00000038735
ENSGALP00000007283	ENSCAFP00000021152
ENSGALP00000017075	ENSCAFP00000023648
ENSGALP00000003727	ENSCAFP00000023347
ENSGALP00000016445	ENSCAFP00000007949
ENSGALP00000029357	ENSCAFP00000031657
ENSGALP00000042849	ENSCAFP00000009788
ENSGALP00000004725	ENSCAFP00000019146
ENSGALP00000000021	ENSCAFP00000022671
ENSGALP00000000384	ENSCAFP00000036018
ENSGALP00000030863	ENSCAFP00000013030
ENSGALP00000012219	ENSCAFP00000009823
ENSGALP00000024993	ENSCAFP00000021055
ENSGALP00000017035	ENSCAFP00000016052
ENSGALP00000015982	ENSCAFP00000000505
ENSGALP00000039780	ENSCAFP00000008270
ENSGALP00000005196	ENSCAFP00000014093
ENSGALP00000010871	ENSCAFP00000011244
ENSGALP00000025896	ENSCAFP00000013234
ENSGALP00000009127	ENSCAFP00000014261
ENSGALP00000010168	ENSCAFP00000025742
ENSGALP00000005525	ENSCAFP00000022112
ENSGALP00000023805	ENSCAFP00000011253
ENSGALP00000002947	ENSCAFP00000029125
ENSGALP00000022584	ENSCAFP00000000330
ENSGALP00000024981	ENSCAFP00000010889
ENSGALP00000005531	ENSCAFP00000013756
ENSGALP00000043211	ENSCAFP00000001697
ENSGALP00000003950	ENSCAFP00000016515
ENSGALP00000018459	ENSCAFP00000031950
ENSGALP00000003859	ENSCAFP00000002716
ENSGALP00000003857	ENSCAFP00000002708
ENSGALP00000042746	ENSCAFP00000001186
ENSGALP00000035817	ENSCAFP00000000907
ENSGALP00000024541	ENSCAFP00000005673
ENSGALP00000015979	ENSCAFP00000018229
ENSGALP00000015981	ENSCAFP00000007958
ENSGALP00000039111	ENSCAFP00000032366
ENSGALP00000016610	ENSCAFP00000024883
ENSGALP00000027018	ENSCAFP00000003300
ENSGALP00000037252	ENSCAFP00000002810
ENSGALP00000032210	ENSCAFP00000013822
ENSGALP00000005375	ENSCAFP00000002327
ENSGALP00000042425	ENSCAFP00000036381
ENSGALP00000042575	ENSCAFP00000005050
ENSGALP00000042043	ENSCAFP00000012330
ENSGALP00000013852	ENSCAFP00000022210
ENSGALP00000020135	ENSCAFP00000035204
ENSGALP00000041061	ENSCAFP00000017625
ENSGALP00000006337	ENSCAFP00000015421
ENSGALP00000012079	ENSCAFP00000025394
ENSGALP00000017807	ENSCAFP00000027748
ENSGALP00000016496	ENSCAFP00000002907
ENSGALP00000040485	ENSCAFP00000027318
ENSGALP00000043431	ENSCAFP00000006591
ENSGALP00000011669	ENSCAFP00000023408
ENSGALP00000016449	ENSCAFP00000007061
ENSGALP00000016269	ENSCAFP00000000632
ENSGALP00000016357	ENSCAFP00000007322
ENSGALP00000043291	ENSCAFP00000011841
ENSGALP00000010798	ENSCAFP00000017021
ENSGALP00000021745	ENSCAFP00000017168
ENSGALP00000006022	ENSCAFP00000015093
ENSGALP00000022443	ENSCAFP00000000383
ENSGALP00000037851	ENSCAFP00000018785
ENSGALP00000018616	ENSCAFP00000009652
ENSGALP00000025954	ENSCAFP00000001851
ENSGALP00000007674	ENSCAFP00000011084
ENSGALP00000019634	ENSCAFP00000007042
ENSGALP00000023961	ENSCAFP00000001353
ENSGALP00000023152	ENSCAFP00000014522
ENSGALP00000024548	ENSCAFP00000009921
ENSGALP00000042256	ENSCAFP00000029813
ENSGALP00000041554	ENSCAFP00000020882
ENSGALP00000023099	ENSCAFP00000031556
ENSGALP00000032595	ENSCAFP00000013258
ENSGALP00000024654	ENSCAFP00000005620
ENSGALP00000025135	ENSCAFP00000011706
ENSGALP00000007168	ENSCAFP00000015723
ENSGALP00000022622	ENSCAFP00000000283
ENSGALP00000038010	ENSCAFP00000020859
ENSGALP00000018385	ENSCAFP00000008672
ENSGALP00000008721	ENSCAFP00000042477
ENSGALP00000031029	ENSCAFP00000004172
ENSGALP00000011197	ENSCAFP00000033052
ENSGALP00000000772	ENSCAFP00000014144
ENSGALP00000005325	ENSCAFP00000002320
ENSGALP00000012592	ENSCAFP00000009713
ENSGALP00000009811	ENSCAFP00000012717
ENSGALP00000021407	ENSCAFP00000018391
ENSGALP00000020761	ENSCAFP00000014382
ENSGALP00000041421	ENSCAFP00000003747
ENSGALP00000022359	ENSCAFP00000000417
ENSGALP00000037568	ENSCAFP00000013767
ENSGALP00000040360	ENSCAFP00000037718
ENSGALP00000025530	ENSCAFP00000037639
ENSGALP00000011580	ENSCAFP00000025481
ENSGALP00000023291	ENSCAFP00000014524
ENSGALP00000032645	ENSCAFP00000012522
ENSGALP00000005963	ENSCAFP00000008250
ENSGALP00000003995	ENSCAFP00000000318
ENSGALP00000041436	ENSCAFP00000025287
ENSGALP00000027178	ENSCAFP00000036910
ENSGALP00000042466	ENSCAFP00000002657
ENSGALP00000029046	ENSCAFP00000028760
ENSGALP00000041483	ENSCAFP00000016690
ENSGALP00000006307	ENSCAFP00000014415
ENSGALP00000037987	ENSCAFP00000013803
ENSGALP00000041279	ENSCAFP00000011144
ENSGALP00000012350	ENSCAFP00000025455
ENSGALP00000021338	ENSCAFP00000018743
ENSGALP00000016284	ENSCAFP00000007787
ENSGALP00000041340	ENSCAFP00000025086
ENSGALP00000034504	ENSCAFP00000016769
ENSGALP00000008924	ENSCAFP00000028783
ENSGALP00000004460	ENSCAFP00000024743
ENSGALP00000027027	ENSCAFP00000003245
ENSGALP00000022343	ENSCAFP00000003160
ENSGALP00000008117	ENSCAFP00000035560
ENSGALP00000003726	ENSCAFP00000016788
ENSGALP00000005415	ENSCAFP00000019606
ENSGALP00000021848	ENSCAFP00000020904
ENSGALP00000010097	ENSCAFP00000027953
ENSGALP00000026428	ENSCAFP00000019314
ENSGALP00000022497	ENSCAFP00000000354
ENSGALP00000034427	ENSCAFP00000005159
ENSGALP00000005315	ENSCAFP00000023103
ENSGALP00000018045	ENSCAFP00000015359
ENSGALP00000036777	ENSCAFP00000026123
ENSGALP00000010257	ENSCAFP00000019419
ENSGALP00000042173	ENSCAFP00000013192
ENSGALP00000035245	ENSCAFP00000036558
ENSGALP00000002650	ENSCAFP00000026292
ENSGALP00000023881	ENSCAFP00000031096
ENSGALP00000002233	ENSCAFP00000028397
ENSGALP00000024106	ENSCAFP00000026944
ENSGALP00000011722	ENSCAFP00000025195
ENSGALP00000024079	ENSCAFP00000039715
ENSGALP00000001501	ENSCAFP00000012666
ENSGALP00000018409	ENSCAFP00000001232
ENSGALP00000039379	ENSCAFP00000028575
ENSGALP00000026174	ENSCAFP00000003634
ENSGALP00000005904	ENSCAFP00000031617
ENSGALP00000035475	ENSCAFP00000011026
ENSGALP00000004854	ENSCAFP00000021643
ENSGALP00000039261	ENSCAFP00000004996
ENSGALP00000019763	ENSCAFP00000007311
ENSGALP00000014653	ENSCAFP00000002744
ENSGALP00000014618	ENSCAFP00000002718
ENSGALP00000013353	ENSCAFP00000012985
ENSGALP00000024926	ENSCAFP00000016299
ENSGALP00000029983	ENSCAFP00000036038
ENSGALP00000042221	ENSCAFP00000027988
ENSGALP00000040670	ENSCAFP00000026442
ENSGALP00000041085	ENSCAFP00000038424
ENSGALP00000041942	ENSCAFP00000018018
ENSGALP00000012875	ENSCAFP00000007024
ENSGALP00000020372	ENSCAFP00000002182
ENSGALP00000036952	ENSCAFP00000008737
ENSGALP00000012163	ENSCAFP00000035829
ENSGALP00000002927	ENSCAFP00000030562
ENSGALP00000025734	ENSCAFP00000009607
ENSGALP00000022701	ENSCAFP00000000336
ENSGALP00000002647	ENSCAFP00000014785
ENSGALP00000038507	ENSCAFP00000014341
ENSGALP00000007738	ENSCAFP00000011049
ENSGALP00000025859	ENSCAFP00000000960
ENSGALP00000012805	ENSCAFP00000010199
ENSGALP00000008146	ENSCAFP00000009831
ENSGALP00000004884	ENSCAFP00000011030
ENSGALP00000038113	ENSCAFP00000029410
ENSGALP00000035841	ENSCAFP00000013371
ENSGALP00000003091	ENSCAFP00000021267
ENSGALP00000020730	ENSCAFP00000002860
ENSGALP00000009979	ENSCAFP00000005807
ENSGALP00000000948	ENSCAFP00000014755
ENSGALP00000018449	ENSCAFP00000009333
ENSGALP00000010783	ENSCAFP00000001181
ENSGALP00000006885	ENSCAFP00000021512
ENSGALP00000027922	ENSCAFP00000008269
ENSGALP00000041057	ENSCAFP00000040025
ENSGALP00000042373	ENSCAFP00000040397
ENSGALP00000038925	ENSCAFP00000000133
ENSGALP00000008671	ENSCAFP00000029650
ENSGALP00000042957	ENSCAFP00000020579
ENSGALP00000018351	ENSCAFP00000030301
ENSGALP00000004761	ENSCAFP00000010357
ENSGALP00000018715	ENSCAFP00000012634
ENSGALP00000038958	ENSCAFP00000009599
ENSGALP00000017873	ENSCAFP00000027626
ENSGALP00000013462	ENSCAFP00000026612
ENSGALP00000010165	ENSCAFP00000019248
ENSGALP00000032064	ENSCAFP00000014753
ENSGALP00000011153	ENSCAFP00000014457
ENSGALP00000021276	ENSCAFP00000014876
ENSGALP00000008969	ENSCAFP00000004684
ENSGALP00000015983	ENSCAFP00000018196
ENSGALP00000030023	ENSCAFP00000008676
ENSGALP00000039912	ENSCAFP00000015142
ENSGALP00000043455	ENSCAFP00000008695
ENSGALP00000038684	ENSCAFP00000013332
ENSGALP00000027574	ENSCAFP00000010208
ENSGALP00000022658	ENSCAFP00000017851
ENSGALP00000029867	ENSCAFP00000022877
ENSGALP00000008684	ENSCAFP00000011893
ENSGALP00000004742	ENSCAFP00000025537
ENSGALP00000009309	ENSCAFP00000002807
ENSGALP00000009594	ENSCAFP00000022394
ENSGALP00000024609	ENSCAFP00000035182
ENSGALP00000026714	ENSCAFP00000035135
ENSGALP00000014645	ENSCAFP00000024771
ENSGALP00000007425	ENSCAFP00000019592
ENSGALP00000015220	ENSCAFP00000021877
ENSGALP00000038852	ENSCAFP00000039994
ENSGALP00000010207	ENSCAFP00000030040
ENSGALP00000016375	ENSCAFP00000022071
ENSGALP00000000686	ENSCAFP00000023268
ENSGALP00000040737	ENSCAFP00000029582
ENSGALP00000000438	ENSCAFP00000029308
ENSGALP00000020772	ENSCAFP00000014358
ENSGALP00000012540	ENSCAFP00000017546
ENSGALP00000013946	ENSCAFP00000027327
ENSGALP00000024885	ENSCAFP00000032301
ENSGALP00000024894	ENSCAFP00000014458
ENSGALP00000001718	ENSCAFP00000024324
ENSGALP00000005486	ENSCAFP00000008580
ENSGALP00000017136	ENSCAFP00000005796
ENSGALP00000008685	ENSCAFP00000002233
ENSGALP00000024258	ENSCAFP00000026836
ENSGALP00000014599	ENSCAFP00000002712
ENSGALP00000005084	ENSCAFP00000039187
ENSGALP00000021816	ENSCAFP00000016267
ENSGALP00000013808	ENSCAFP00000027450
ENSGALP00000025093	ENSCAFP00000021458
ENSGALP00000011541	ENSCAFP00000010818
ENSGALP00000015132	ENSCAFP00000024050
ENSGALP00000003008	ENSCAFP00000004870
ENSGALP00000036605	ENSCAFP00000001500
ENSGALP00000038599	ENSCAFP00000010193
ENSGALP00000042187	ENSCAFP00000000995
ENSGALP00000007244	ENSCAFP00000011248
ENSGALP00000025695	ENSCAFP00000013744
ENSGALP00000036803	ENSCAFP00000040454
ENSGALP00000025794	ENSCAFP00000014196
ENSGALP00000007955	ENSCAFP00000007442
ENSGALP00000041954	ENSCAFP00000035219
ENSGALP00000013212	ENSCAFP00000034132
ENSGALP00000014072	ENSCAFP00000027185
ENSGALP00000042178	ENSCAFP00000027628
ENSGALP00000032327	ENSCAFP00000016366
ENSGALP00000042730	ENSCAFP00000003752
ENSGALP00000040762	ENSCAFP00000009586
ENSGALP00000025299	ENSCAFP00000024542
ENSGALP00000040907	ENSCAFP00000005211
ENSGALP00000011573	ENSCAFP00000010723
ENSGALP00000025949	ENSCAFP00000014928
ENSGALP00000019072	ENSCAFP00000010842
ENSGALP00000018376	ENSCAFP00000030300
ENSGALP00000023706	ENSCAFP00000010601
ENSGALP00000017782	ENSCAFP00000008700
ENSGALP00000016165	ENSCAFP00000007922
ENSGALP00000023762	ENSCAFP00000019768
ENSGALP00000043256	ENSCAFP00000027611
ENSGALP00000008011	ENSCAFP00000021819
ENSGALP00000017365	ENSCAFP00000003204
ENSGALP00000014638	ENSCAFP00000030231
ENSGALP00000042094	ENSCAFP00000029795
ENSGALP00000005105	ENSCAFP00000001720
ENSGALP00000022471	ENSCAFP00000040350
ENSGALP00000025256	ENSCAFP00000021931
ENSGALP00000041667	ENSCAFP00000024190
ENSGALP00000004639	ENSCAFP00000019288
ENSGALP00000041795	ENSCAFP00000011773
ENSGALP00000008845	ENSCAFP00000025701
ENSGALP00000003147	ENSCAFP00000026635
ENSGALP00000033823	ENSCAFP00000006790
ENSGALP00000041743	ENSCAFP00000012336
ENSGALP00000010387	ENSCAFP00000015053
ENSGALP00000033461	ENSCAFP00000011272
ENSGALP00000022179	ENSCAFP00000036000
ENSGALP00000041946	ENSCAFP00000039647
ENSGALP00000043083	ENSCAFP00000009585
ENSGALP00000023158	ENSCAFP00000036103
ENSGALP00000003993	ENSCAFP00000020218
ENSGALP00000041998	ENSCAFP00000025299
ENSGALP00000041190	ENSCAFP00000003477
ENSGALP00000039475	ENSCAFP00000014399
ENSGALP00000016759	ENSCAFP00000008612
ENSGALP00000000490	ENSCAFP00000015847
ENSGALP00000010627	ENSCAFP00000014808
ENSGALP00000000418	ENSCAFP00000015880
ENSGALP00000026538	ENSCAFP00000005712
ENSGALP00000000792	ENSCAFP00000016522
ENSGALP00000006255	ENSCAFP00000038599
ENSGALP00000010746	ENSCAFP00000008435
ENSGALP00000009895	ENSCAFP00000011978
ENSGALP00000023914	ENSCAFP00000012357
ENSGALP00000030879	ENSCAFP00000036239
ENSGALP00000038018	ENSCAFP00000011403
ENSGALP00000000701	ENSCAFP00000029345
ENSGALP00000007419	ENSCAFP00000029694
ENSGALP00000006488	ENSCAFP00000013856
ENSGALP00000016655	ENSCAFP00000008548
ENSGALP00000025637	ENSCAFP00000011059
ENSGALP00000005755	ENSCAFP00000016449
ENSGALP00000006638	ENSCAFP00000016186
ENSGALP00000006719	ENSCAFP00000020520
ENSGALP00000007297	ENSCAFP00000016055
ENSGALP00000018361	ENSCAFP00000038130
ENSGALP00000016008	ENSCAFP00000000512
ENSGALP00000027770	ENSCAFP00000006229
ENSGALP00000011167	ENSCAFP00000034020
ENSGALP00000016511	ENSCAFP00000002920
ENSGALP00000036900	ENSCAFP00000025266
ENSGALP00000043460	ENSCAFP00000030449
ENSGALP00000015298	ENSCAFP00000021708
ENSGALP00000024636	ENSCAFP00000013717
ENSGALP00000016878	ENSCAFP00000014462
ENSGALP00000007002	ENSCAFP00000023996
ENSGALP00000020304	ENSCAFP00000002162
ENSGALP00000028002	ENSCAFP00000011346
ENSGALP00000003942	ENSCAFP00000029203
ENSGALP00000010315	ENSCAFP00000019182
ENSGALP00000038038	ENSCAFP00000010252
ENSGALP00000016092	ENSCAFP00000002487
ENSGALP00000015034	ENSCAFP00000017269
ENSGALP00000015644	ENSCAFP00000018374
ENSGALP00000025658	ENSCAFP00000023340
ENSGALP00000017419	ENSCAFP00000012324
ENSGALP00000008333	ENSCAFP00000024041
ENSGALP00000042753	ENSCAFP00000019077
ENSGALP00000022155	ENSCAFP00000034722
ENSGALP00000017404	ENSCAFP00000035064
ENSGALP00000040980	ENSCAFP00000007775
ENSGALP00000032036	ENSCAFP00000011653
ENSGALP00000006317	ENSCAFP00000025994
ENSGALP00000015440	ENSCAFP00000032124
ENSGALP00000024775	ENSCAFP00000008080
ENSGALP00000035995	ENSCAFP00000026490
ENSGALP00000025542	ENSCAFP00000004205
ENSGALP00000000558	ENSCAFP00000019369
ENSGALP00000009715	ENSCAFP00000019316
ENSGALP00000005542	ENSCAFP00000019858
ENSGALP00000005911	ENSCAFP00000029480
ENSGALP00000021309	ENSCAFP00000004723
ENSGALP00000000843	ENSCAFP00000016446
ENSGALP00000033347	ENSCAFP00000018827
ENSGALP00000007758	ENSCAFP00000011000
ENSGALP00000012991	ENSCAFP00000036854
ENSGALP00000043098	ENSCAFP00000011002
ENSGALP00000017248	ENSCAFP00000009205
ENSGALP00000008654	ENSCAFP00000028999
ENSGALP00000008657	ENSCAFP00000028822
ENSGALP00000034943	ENSCAFP00000021571
ENSGALP00000026367	ENSCAFP00000039837
ENSGALP00000026389	ENSCAFP00000001373
ENSGALP00000041334	ENSCAFP00000013385
ENSGALP00000014166	ENSCAFP00000018916
ENSGALP00000001964	ENSCAFP00000024878
ENSGALP00000023927	ENSCAFP00000037936
ENSGALP00000038374	ENSCAFP00000027709
ENSGALP00000026339	ENSCAFP00000019682
ENSGALP00000026662	ENSCAFP00000017867
ENSGALP00000042770	ENSCAFP00000017872
ENSGALP00000040597	ENSCAFP00000043151
ENSGALP00000043184	ENSCAFP00000007900
ENSGALP00000027789	ENSCAFP00000006304
ENSGALP00000008453	ENSCAFP00000029657
ENSGALP00000013267	ENSCAFP00000007805
ENSGALP00000017682	ENSCAFP00000013031
ENSGALP00000032783	ENSCAFP00000019330
ENSGALP00000035437	ENSCAFP00000007680
ENSGALP00000015600	ENSCAFP00000014260
ENSGALP00000024514	ENSCAFP00000022443
ENSGALP00000006980	ENSCAFP00000017520
ENSGALP00000002643	ENSCAFP00000036839
ENSGALP00000009774	ENSCAFP00000025858
ENSGALP00000017861	ENSCAFP00000043003
ENSGALP00000019871	ENSCAFP00000007457
ENSGALP00000002767	ENSCAFP00000029145
ENSGALP00000009383	ENSCAFP00000002871
ENSGALP00000040651	ENSCAFP00000002838
ENSGALP00000032659	ENSCAFP00000038335
ENSGALP00000024072	ENSCAFP00000013953
ENSGALP00000039162	ENSCAFP00000034708
ENSGALP00000025193	ENSCAFP00000012024
ENSGALP00000009289	ENSCAFP00000029486
ENSGALP00000017129	ENSCAFP00000016477
ENSGALP00000007999	ENSCAFP00000022651
ENSGALP00000001390	ENSCAFP00000017974
ENSGALP00000027812	ENSCAFP00000006504
ENSGALP00000037537	ENSCAFP00000002121
ENSGALP00000007067	ENSCAFP00000020857
ENSGALP00000026603	ENSCAFP00000019085
ENSGALP00000007651	ENSCAFP00000025306
ENSGALP00000013381	ENSCAFP00000013033
ENSGALP00000004423	ENSCAFP00000001753
ENSGALP00000017600	ENSCAFP00000003601
ENSGALP00000025477	ENSCAFP00000004486
ENSGALP00000004775	ENSCAFP00000027765
ENSGALP00000040936	ENSCAFP00000026362
ENSGALP00000020051	ENSCAFP00000002059
ENSGALP00000019837	ENSCAFP00000014984
ENSGALP00000043385	ENSCAFP00000022527
ENSGALP00000004030	ENSCAFP00000014297
ENSGALP00000036889	ENSCAFP00000002751
ENSGALP00000019086	ENSCAFP00000010831
ENSGALP00000014887	ENSCAFP00000017303
ENSGALP00000004936	ENSCAFP00000011750
ENSGALP00000007663	ENSCAFP00000019848
ENSGALP00000023820	ENSCAFP00000006438
ENSGALP00000023822	ENSCAFP00000011322
ENSGALP00000005414	ENSCAFP00000022072
ENSGALP00000033857	ENSCAFP00000014225
ENSGALP00000041562	ENSCAFP00000007008
ENSGALP00000032290	ENSCAFP00000027388
ENSGALP00000031203	ENSCAFP00000006048
ENSGALP00000026672	ENSCAFP00000006436
ENSGALP00000020806	ENSCAFP00000030795
ENSGALP00000000194	ENSCAFP00000029257
ENSGALP00000027828	ENSCAFP00000006911
ENSGALP00000014813	ENSCAFP00000028851
ENSGALP00000024100	ENSCAFP00000016447
ENSGALP00000026702	ENSCAFP00000017369
ENSGALP00000000160	ENSCAFP00000026279
ENSGALP00000032099	ENSCAFP00000024219
ENSGALP00000026647	ENSCAFP00000018764
ENSGALP00000007158	ENSCAFP00000021058
ENSGALP00000041017	ENSCAFP00000024942
ENSGALP00000016303	ENSCAFP00000041213
ENSGALP00000007750	ENSCAFP00000016777
ENSGALP00000015978	ENSCAFP00000012323
ENSGALP00000023303	ENSCAFP00000021750
ENSGALP00000042674	ENSCAFP00000041567
ENSGALP00000011809	ENSCAFP00000014051
ENSGALP00000011618	ENSCAFP00000016016
ENSGALP00000004508	ENSCAFP00000024728
ENSGALP00000018139	ENSCAFP00000004477
ENSGALP00000032623	ENSCAFP00000019690
ENSGALP00000007263	ENSCAFP00000015958
ENSGALP00000026768	ENSCAFP00000006049
ENSGALP00000024806	ENSCAFP00000010477
ENSGALP00000022306	ENSCAFP00000000443
ENSGALP00000041389	ENSCAFP00000029346
ENSGALP00000003242	ENSCAFP00000014011
ENSGALP00000009070	ENSCAFP00000011233
ENSGALP00000001016	ENSCAFP00000014952
ENSGALP00000027554	ENSCAFP00000009982
ENSGALP00000040780	ENSCAFP00000004557
ENSGALP00000005695	ENSCAFP00000027559
ENSGALP00000011232	ENSCAFP00000008228
ENSGALP00000040387	ENSCAFP00000016108
ENSGALP00000020984	ENSCAFP00000000102
ENSGALP00000013824	ENSCAFP00000019912
ENSGALP00000011458	ENSCAFP00000005495
ENSGALP00000004847	ENSCAFP00000021383
ENSGALP00000005096	ENSCAFP00000030227
ENSGALP00000010786	ENSCAFP00000019481
ENSGALP00000026633	ENSCAFP00000006377
ENSGALP00000025929	ENSCAFP00000016506
ENSGALP00000024869	ENSCAFP00000004100
ENSGALP00000018561	ENSCAFP00000021906
ENSGALP00000026599	ENSCAFP00000007318
ENSGALP00000025563	ENSCAFP00000004153
ENSGALP00000012999	ENSCAFP00000016885
ENSGALP00000011768	ENSCAFP00000029445
ENSGALP00000004246	ENSCAFP00000029334
ENSGALP00000041763	ENSCAFP00000029565
ENSGALP00000003126	ENSCAFP00000004890
ENSGALP00000001030	ENSCAFP00000017679
ENSGALP00000040587	ENSCAFP00000013777
ENSGALP00000007982	ENSCAFP00000007389
ENSGALP00000009042	ENSCAFP00000028740
ENSGALP00000027611	ENSCAFP00000010660
ENSGALP00000026733	ENSCAFP00000017097
ENSGALP00000036695	ENSCAFP00000003459
ENSGALP00000005812	ENSCAFP00000007211
ENSGALP00000010977	ENSCAFP00000025819
ENSGALP00000024466	ENSCAFP00000015487
ENSGALP00000025213	ENSCAFP00000021832
ENSGALP00000032493	ENSCAFP00000015741
ENSGALP00000041907	ENSCAFP00000005087
ENSGALP00000037978	ENSCAFP00000007340
ENSGALP00000041835	ENSCAFP00000012869
ENSGALP00000037439	ENSCAFP00000007343
ENSGALP00000035658	ENSCAFP00000010930
ENSGALP00000000999	ENSCAFP00000041344
ENSGALP00000015333	ENSCAFP00000017967
ENSGALP00000014623	ENSCAFP00000016703
ENSGALP00000040240	ENSCAFP00000027037
ENSGALP00000036444	ENSCAFP00000021336
ENSGALP00000026501	ENSCAFP00000005395
ENSGALP00000023902	ENSCAFP00000027242
ENSGALP00000008724	ENSCAFP00000029709
ENSGALP00000014155	ENSCAFP00000030101
ENSGALP00000022017	ENSCAFP00000042740
ENSGALP00000006772	ENSCAFP00000028058
ENSGALP00000007631	ENSCAFP00000022584
ENSGALP00000004095	ENSCAFP00000029221
ENSGALP00000023600	ENSCAFP00000037874
ENSGALP00000008499	ENSCAFP00000041075
ENSGALP00000010965	ENSCAFP00000012989
ENSGALP00000021401	ENSCAFP00000026368
ENSGALP00000018686	ENSCAFP00000021329
ENSGALP00000019932	ENSCAFP00000007541
ENSGALP00000019608	ENSCAFP00000010866
ENSGALP00000043251	ENSCAFP00000028248
ENSGALP00000026179	ENSCAFP00000020417
ENSGALP00000003359	ENSCAFP00000016342
ENSGALP00000018109	ENSCAFP00000004461
ENSGALP00000026378	ENSCAFP00000042874
ENSGALP00000009531	ENSCAFP00000019510
ENSGALP00000024567	ENSCAFP00000010096
ENSGALP00000008235	ENSCAFP00000016040
ENSGALP00000009155	ENSCAFP00000027535
ENSGALP00000041987	ENSCAFP00000027803
ENSGALP00000043009	ENSCAFP00000008257
ENSGALP00000016852	ENSCAFP00000012631
ENSGALP00000008433	ENSCAFP00000030286
ENSGALP00000034906	ENSCAFP00000012865
ENSGALP00000042484	ENSCAFP00000004338
ENSGALP00000020284	ENSCAFP00000021920
ENSGALP00000006680	ENSCAFP00000020479
ENSGALP00000019318	ENSCAFP00000006042
ENSGALP00000014787	ENSCAFP00000003937
ENSGALP00000017195	ENSCAFP00000025498
ENSGALP00000014283	ENSCAFP00000016027
ENSGALP00000018176	ENSCAFP00000017416
ENSGALP00000005119	ENSCAFP00000009217
ENSGALP00000023510	ENSCAFP00000024111
ENSGALP00000019684	ENSCAFP00000005431
ENSGALP00000019031	ENSCAFP00000004489
ENSGALP00000000400	ENSCAFP00000041330
ENSGALP00000021529	ENSCAFP00000003627
ENSGALP00000041784	ENSCAFP00000019008
ENSGALP00000007890	ENSCAFP00000019130
ENSGALP00000004398	ENSCAFP00000020248
ENSGALP00000000885	ENSCAFP00000020147
ENSGALP00000040383	ENSCAFP00000035860
ENSGALP00000041005	ENSCAFP00000016927
ENSGALP00000003616	ENSCAFP00000023419
ENSGALP00000016189	ENSCAFP00000007875
ENSGALP00000041524	ENSCAFP00000010071
ENSGALP00000009976	ENSCAFP00000013248
ENSGALP00000038764	ENSCAFP00000029540
ENSGALP00000009867	ENSCAFP00000019203
ENSGALP00000038436	ENSCAFP00000026175
ENSGALP00000043390	ENSCAFP00000000209
ENSGALP00000006977	ENSCAFP00000023912
ENSGALP00000001635	ENSCAFP00000028831
ENSGALP00000042729	ENSCAFP00000019544
ENSGALP00000021740	ENSCAFP00000007169
ENSGALP00000006353	ENSCAFP00000017909
ENSGALP00000015756	ENSCAFP00000003112
ENSGALP00000005007	ENSCAFP00000029255
ENSGALP00000010880	ENSCAFP00000016934
ENSGALP00000024765	ENSCAFP00000015282
ENSGALP00000022390	ENSCAFP00000000403
ENSGALP00000005123	ENSCAFP00000015779
ENSGALP00000025506	ENSCAFP00000030483
ENSGALP00000027827	ENSCAFP00000006606
ENSGALP00000004350	ENSCAFP00000019617
ENSGALP00000011706	ENSCAFP00000015057
ENSGALP00000002001	ENSCAFP00000024843
ENSGALP00000003058	ENSCAFP00000007577
ENSGALP00000017138	ENSCAFP00000008679
ENSGALP00000023887	ENSCAFP00000001504
ENSGALP00000005381	ENSCAFP00000012674
ENSGALP00000001096	ENSCAFP00000002112
ENSGALP00000017170	ENSCAFP00000016211
ENSGALP00000015127	ENSCAFP00000017650
ENSGALP00000042450	ENSCAFP00000018425
ENSGALP00000039913	ENSCAFP00000008798
ENSGALP00000036925	ENSCAFP00000006103
ENSGALP00000003891	ENSCAFP00000019018
ENSGALP00000041204	ENSCAFP00000004540
ENSGALP00000001262	ENSCAFP00000004467
ENSGALP00000040623	ENSCAFP00000017449
ENSGALP00000024627	ENSCAFP00000030785
ENSGALP00000027757	ENSCAFP00000006120
ENSGALP00000012086	ENSCAFP00000013922
ENSGALP00000006934	ENSCAFP00000041321
ENSGALP00000022108	ENSCAFP00000010402
ENSGALP00000027552	ENSCAFP00000009979
ENSGALP00000021824	ENSCAFP00000029454
ENSGALP00000005423	ENSCAFP00000027717
ENSGALP00000017115	ENSCAFP00000016665
ENSGALP00000023190	ENSCAFP00000000346
ENSGALP00000036966	ENSCAFP00000006144
ENSGALP00000019366	ENSCAFP00000020720
ENSGALP00000027492	ENSCAFP00000009188
ENSGALP00000005475	ENSCAFP00000022743
ENSGALP00000020426	ENSCAFP00000030624
ENSGALP00000038334	ENSCAFP00000021891
ENSGALP00000009526	ENSCAFP00000031764
ENSGALP00000027391	ENSCAFP00000035137
ENSGALP00000037167	ENSCAFP00000001535
ENSGALP00000007314	ENSCAFP00000029678
ENSGALP00000001312	ENSCAFP00000037136
ENSGALP00000016076	ENSCAFP00000005384
ENSGALP00000013681	ENSCAFP00000029008
ENSGALP00000013190	ENSCAFP00000017800
ENSGALP00000039305	ENSCAFP00000013620
ENSGALP00000001702	ENSCAFP00000040405
ENSGALP00000023025	ENSCAFP00000031402
ENSGALP00000017502	ENSCAFP00000028110
ENSGALP00000019012	ENSCAFP00000027161
ENSGALP00000017453	ENSCAFP00000023187
ENSGALP00000004490	ENSCAFP00000029306
ENSGALP00000007139	ENSCAFP00000013457
ENSGALP00000002228	ENSCAFP00000014414
ENSGALP00000001051	ENSCAFP00000017615
ENSGALP00000023938	ENSCAFP00000038422
ENSGALP00000041541	ENSCAFP00000009604
ENSGALP00000002189	ENSCAFP00000030150
ENSGALP00000020696	ENSCAFP00000030151
ENSGALP00000041101	ENSCAFP00000010537
ENSGALP00000043364	ENSCAFP00000035678
ENSGALP00000011635	ENSCAFP00000029837
ENSGALP00000013911	ENSCAFP00000018247
ENSGALP00000003371	ENSCAFP00000006275
ENSGALP00000001973	ENSCAFP00000024866
ENSGALP00000043342	ENSCAFP00000004102
ENSGALP00000027436	ENSCAFP00000027907
ENSGALP00000042241	ENSCAFP00000014687
ENSGALP00000007155	ENSCAFP00000015678
ENSGALP00000022613	ENSCAFP00000000305
ENSGALP00000001658	ENSCAFP00000032037
ENSGALP00000022667	ENSCAFP00000020283
ENSGALP00000041630	ENSCAFP00000008287
ENSGALP00000011899	ENSCAFP00000028152
ENSGALP00000007931	ENSCAFP00000007434
ENSGALP00000015290	ENSCAFP00000005057
ENSGALP00000015287	ENSCAFP00000005060
ENSGALP00000013584	ENSCAFP00000008308
ENSGALP00000024623	ENSCAFP00000039695
ENSGALP00000042077	ENSCAFP00000016162
ENSGALP00000007246	ENSCAFP00000037526
ENSGALP00000019534	ENSCAFP00000018306
ENSGALP00000008383	ENSCAFP00000021870
ENSGALP00000008417	ENSCAFP00000029644
ENSGALP00000042481	ENSCAFP00000001713
ENSGALP00000020598	ENSCAFP00000002620
ENSGALP00000013730	ENSCAFP00000013814
ENSGALP00000022444	ENSCAFP00000000380
ENSGALP00000043426	ENSCAFP00000041269
ENSGALP00000016142	ENSCAFP00000024921
ENSGALP00000020819	ENSCAFP00000014125
ENSGALP00000016521	ENSCAFP00000038197
ENSGALP00000035454	ENSCAFP00000010221
ENSGALP00000020312	ENSCAFP00000008225
ENSGALP00000011738	ENSCAFP00000005968
ENSGALP00000025229	ENSCAFP00000012211
ENSGALP00000012961	ENSCAFP00000007064
ENSGALP00000009899	ENSCAFP00000031044
ENSGALP00000022298	ENSCAFP00000000946
ENSGALP00000006172	ENSCAFP00000025939
ENSGALP00000012750	ENSCAFP00000004380
ENSGALP00000001660	ENSCAFP00000029202
ENSGALP00000021516	ENSCAFP00000015442
ENSGALP00000000478	ENSCAFP00000016164
ENSGALP00000026030	ENSCAFP00000015379
ENSGALP00000042361	ENSCAFP00000017194
ENSGALP00000030056	ENSCAFP00000036795
ENSGALP00000012678	ENSCAFP00000038623
ENSGALP00000006494	ENSCAFP00000029584
ENSGALP00000009387	ENSCAFP00000036321
ENSGALP00000007102	ENSCAFP00000013678
ENSGALP00000017154	ENSCAFP00000009247
ENSGALP00000019779	ENSCAFP00000022404
ENSGALP00000038747	ENSCAFP00000004720
ENSGALP00000019650	ENSCAFP00000007086
ENSGALP00000014376	ENSCAFP00000027128
ENSGALP00000022268	ENSCAFP00000040146
ENSGALP00000039652	ENSCAFP00000012718
ENSGALP00000015051	ENSCAFP00000012356
ENSGALP00000003964	ENSCAFP00000016471
ENSGALP00000019178	ENSCAFP00000004107
ENSGALP00000032687	ENSCAFP00000019444
ENSGALP00000019726	ENSCAFP00000004864
ENSGALP00000011711	ENSCAFP00000015214
ENSGALP00000002699	ENSCAFP00000030219
ENSGALP00000002030	ENSCAFP00000012808
ENSGALP00000038901	ENSCAFP00000014197
ENSGALP00000027407	ENSCAFP00000006618
ENSGALP00000015000	ENSCAFP00000023715
ENSGALP00000015485	ENSCAFP00000024185
ENSGALP00000022199	ENSCAFP00000023918
ENSGALP00000008427	ENSCAFP00000029643
ENSGALP00000008546	ENSCAFP00000001672
ENSGALP00000010929	ENSCAFP00000017804
ENSGALP00000024142	ENSCAFP00000011771
ENSGALP00000013709	ENSCAFP00000041079
ENSGALP00000041636	ENSCAFP00000022440
ENSGALP00000006431	ENSCAFP00000019424
ENSGALP00000027264	ENSCAFP00000007947
ENSGALP00000016926	ENSCAFP00000025284
ENSGALP00000015071	ENSCAFP00000023813
ENSGALP00000016706	ENSCAFP00000002849
ENSGALP00000007382	ENSCAFP00000038683
ENSGALP00000016253	ENSCAFP00000011500
ENSGALP00000020022	ENSCAFP00000002039
ENSGALP00000006671	ENSCAFP00000024250
ENSGALP00000043246	ENSCAFP00000010363
ENSGALP00000041702	ENSCAFP00000015946
ENSGALP00000017201	ENSCAFP00000025521
ENSGALP00000035839	ENSCAFP00000018805
ENSGALP00000024377	ENSCAFP00000017270
ENSGALP00000002465	ENSCAFP00000028628
ENSGALP00000006378	ENSCAFP00000012271
ENSGALP00000013993	ENSCAFP00000014052
ENSGALP00000026933	ENSCAFP00000016094
ENSGALP00000024760	ENSCAFP00000015248
ENSGALP00000023916	ENSCAFP00000027436
ENSGALP00000024778	ENSCAFP00000005506
ENSGALP00000016204	ENSCAFP00000011429
ENSGALP00000042038	ENSCAFP00000028654
ENSGALP00000041380	ENSCAFP00000036046
ENSGALP00000041129	ENSCAFP00000003178
ENSGALP00000015559	ENSCAFP00000018620
ENSGALP00000000540	ENSCAFP00000019703
ENSGALP00000013782	ENSCAFP00000018360
ENSGALP00000017392	ENSCAFP00000040776
ENSGALP00000002144	ENSCAFP00000022465
ENSGALP00000035933	ENSCAFP00000011755
ENSGALP00000028353	ENSCAFP00000030943
ENSGALP00000026245	ENSCAFP00000003367
ENSGALP00000020315	ENSCAFP00000002164
ENSGALP00000004473	ENSCAFP00000008897
ENSGALP00000010093	ENSCAFP00000009895
ENSGALP00000006162	ENSCAFP00000040084
ENSGALP00000020574	ENSCAFP00000001757
ENSGALP00000009323	ENSCAFP00000029839
ENSGALP00000032851	ENSCAFP00000029636
ENSGALP00000017255	ENSCAFP00000008605
ENSGALP00000027658	ENSCAFP00000021166
ENSGALP00000024921	ENSCAFP00000016160
ENSGALP00000011836	ENSCAFP00000020585
ENSGALP00000043116	ENSCAFP00000026656
ENSGALP00000024006	ENSCAFP00000027162
ENSGALP00000016094	ENSCAFP00000018565
ENSGALP00000010704	ENSCAFP00000010821
ENSGALP00000020005	ENSCAFP00000015483
ENSGALP00000043142	ENSCAFP00000037628
ENSGALP00000024696	ENSCAFP00000038890
ENSGALP00000007937	ENSCAFP00000015285
ENSGALP00000027143	ENSCAFP00000009098
ENSGALP00000013147	ENSCAFP00000026634
ENSGALP00000004609	ENSCAFP00000029281
ENSGALP00000023859	ENSCAFP00000039968
ENSGALP00000015059	ENSCAFP00000019775
ENSGALP00000036014	ENSCAFP00000012583
ENSGALP00000036811	ENSCAFP00000020432
ENSGALP00000041000	ENSCAFP00000033862
ENSGALP00000018382	ENSCAFP00000009251
ENSGALP00000031284	ENSCAFP00000003697
ENSGALP00000019417	ENSCAFP00000022940
ENSGALP00000015303	ENSCAFP00000016718
ENSGALP00000041070	ENSCAFP00000027819
ENSGALP00000000494	ENSCAFP00000018718
ENSGALP00000010010	ENSCAFP00000039272
ENSGALP00000001221	ENSCAFP00000037417
ENSGALP00000015985	ENSCAFP00000036581
ENSGALP00000015568	ENSCAFP00000013148
ENSGALP00000041851	ENSCAFP00000021263
ENSGALP00000006252	ENSCAFP00000015268
ENSGALP00000001055	ENSCAFP00000028310
ENSGALP00000022126	ENSCAFP00000015388
ENSGALP00000002794	ENSCAFP00000038578
ENSGALP00000039222	ENSCAFP00000023416
ENSGALP00000013618	ENSCAFP00000018072
ENSGALP00000019447	ENSCAFP00000007828
ENSGALP00000016315	ENSCAFP00000019700
ENSGALP00000002091	ENSCAFP00000017575
ENSGALP00000039428	ENSCAFP00000020134
ENSGALP00000012264	ENSCAFP00000009924
ENSGALP00000013675	ENSCAFP00000029045
ENSGALP00000025502	ENSCAFP00000004375
ENSGALP00000018269	ENSCAFP00000008880
ENSGALP00000003731	ENSCAFP00000015065
ENSGALP00000005794	ENSCAFP00000023775
ENSGALP00000024208	ENSCAFP00000016192
ENSGALP00000016102	ENSCAFP00000011181
ENSGALP00000013722	ENSCAFP00000027555
ENSGALP00000007617	ENSCAFP00000026814
ENSGALP00000027276	ENSCAFP00000007862
ENSGALP00000002020	ENSCAFP00000029180
ENSGALP00000038139	ENSCAFP00000027304
ENSGALP00000002670	ENSCAFP00000026276
ENSGALP00000026395	ENSCAFP00000013256
ENSGALP00000041715	ENSCAFP00000032856
ENSGALP00000022085	ENSCAFP00000015524
ENSGALP00000019805	ENSCAFP00000015157
ENSGALP00000004015	ENSCAFP00000014272
ENSGALP00000003277	ENSCAFP00000030200
ENSGALP00000024504	ENSCAFP00000008175
ENSGALP00000020417	ENSCAFP00000016005
ENSGALP00000012899	ENSCAFP00000026921
ENSGALP00000024954	ENSCAFP00000039259
ENSGALP00000009213	ENSCAFP00000018790
ENSGALP00000001412	ENSCAFP00000030532
ENSGALP00000011399	ENSCAFP00000020190
ENSGALP00000006155	ENSCAFP00000037173
ENSGALP00000014328	ENSCAFP00000008898
ENSGALP00000043439	ENSCAFP00000023495
ENSGALP00000011677	ENSCAFP00000008677
ENSGALP00000027438	ENSCAFP00000006361
ENSGALP00000008268	ENSCAFP00000023878
ENSGALP00000014935	ENSCAFP00000028164
ENSGALP00000002348	ENSCAFP00000022430
ENSGALP00000016156	ENSCAFP00000011227
ENSGALP00000013598	ENSCAFP00000007697
ENSGALP00000013601	ENSCAFP00000007702
ENSGALP00000005199	ENSCAFP00000022037
ENSGALP00000003428	ENSCAFP00000007381
ENSGALP00000006999	ENSCAFP00000011793
ENSGALP00000005059	ENSCAFP00000022009
ENSGALP00000037170	ENSCAFP00000003370
ENSGALP00000020620	ENSCAFP00000002728
ENSGALP00000014001	ENSCAFP00000010651
ENSGALP00000025245	ENSCAFP00000038199
ENSGALP00000039758	ENSCAFP00000027597
ENSGALP00000020138	ENSCAFP00000000523
ENSGALP00000013914	ENSCAFP00000010473
ENSGALP00000030175	ENSCAFP00000001204
ENSGALP00000042161	ENSCAFP00000009014
ENSGALP00000039891	ENSCAFP00000024607
ENSGALP00000041744	ENSCAFP00000015809
ENSGALP00000019095	ENSCAFP00000017765
ENSGALP00000008440	ENSCAFP00000007888
ENSGALP00000035739	ENSCAFP00000035502
ENSGALP00000008879	ENSCAFP00000015819
ENSGALP00000020807	ENSCAFP00000014313
ENSGALP00000026281	ENSCAFP00000003279
ENSGALP00000034451	ENSCAFP00000030865
ENSGALP00000005887	ENSCAFP00000042228
ENSGALP00000011451	ENSCAFP00000005478
ENSGALP00000026180	ENSCAFP00000003632
ENSGALP00000019952	ENSCAFP00000001990
ENSGALP00000015437	ENSCAFP00000024255
ENSGALP00000041920	ENSCAFP00000013629
ENSGALP00000022533	ENSCAFP00000006994
ENSGALP00000032457	ENSCAFP00000016459
ENSGALP00000022193	ENSCAFP00000031768
ENSGALP00000007200	ENSCAFP00000011262
ENSGALP00000012655	ENSCAFP00000017362
ENSGALP00000001411	ENSCAFP00000018780
ENSGALP00000026600	ENSCAFP00000007312
ENSGALP00000026342	ENSCAFP00000034814
ENSGALP00000002206	ENSCAFP00000018618
ENSGALP00000040717	ENSCAFP00000034783
ENSGALP00000024834	ENSCAFP00000034902
ENSGALP00000022544	ENSCAFP00000000345
ENSGALP00000001472	ENSCAFP00000018766
ENSGALP00000002825	ENSCAFP00000042944
ENSGALP00000007323	ENSCAFP00000012613
ENSGALP00000021396	ENSCAFP00000018414
ENSGALP00000015277	ENSCAFP00000005070
ENSGALP00000003357	ENSCAFP00000005033
ENSGALP00000022545	ENSCAFP00000030955
ENSGALP00000026433	ENSCAFP00000019287
ENSGALP00000018767	ENSCAFP00000012487
ENSGALP00000026611	ENSCAFP00000018934
ENSGALP00000017341	ENSCAFP00000023283
ENSGALP00000027791	ENSCAFP00000006305
ENSGALP00000028027	ENSCAFP00000042127
ENSGALP00000007358	ENSCAFP00000016020
ENSGALP00000035504	ENSCAFP00000016079
ENSGALP00000010935	ENSCAFP00000017824
ENSGALP00000001381	ENSCAFP00000016524
ENSGALP00000027769	ENSCAFP00000006202
ENSGALP00000000002	ENSCAFP00000030405
ENSGALP00000017326	ENSCAFP00000011669
ENSGALP00000014069	ENSCAFP00000027192
ENSGALP00000020656	ENSCAFP00000012834
ENSGALP00000017216	ENSCAFP00000015986
ENSGALP00000027758	ENSCAFP00000006121
ENSGALP00000042047	ENSCAFP00000028176
ENSGALP00000018472	ENSCAFP00000022237
ENSGALP00000035061	ENSCAFP00000031216
ENSGALP00000042643	ENSCAFP00000021154
ENSGALP00000014616	ENSCAFP00000008466
ENSGALP00000010292	ENSCAFP00000038369
ENSGALP00000042723	ENSCAFP00000001297
ENSGALP00000037124	ENSCAFP00000012711
ENSGALP00000042644	ENSCAFP00000031335
ENSGALP00000019662	ENSCAFP00000007104
ENSGALP00000016032	ENSCAFP00000017840
ENSGALP00000000272	ENSCAFP00000009096
ENSGALP00000019045	ENSCAFP00000004511
ENSGALP00000004298	ENSCAFP00000011487
ENSGALP00000004459	ENSCAFP00000001726
ENSGALP00000019540	ENSCAFP00000018286
ENSGALP00000041810	ENSCAFP00000041711
ENSGALP00000039554	ENSCAFP00000021872
ENSGALP00000006521	ENSCAFP00000015326
ENSGALP00000015128	ENSCAFP00000023948
ENSGALP00000018692	ENSCAFP00000021261
ENSGALP00000028721	ENSCAFP00000028190
ENSGALP00000042443	ENSCAFP00000011018
ENSGALP00000020972	ENSCAFP00000005790
ENSGALP00000025312	ENSCAFP00000024552
ENSGALP00000042650	ENSCAFP00000041939
ENSGALP00000011997	ENSCAFP00000014772
ENSGALP00000001890	ENSCAFP00000027002
ENSGALP00000023218	ENSCAFP00000031277
ENSGALP00000041330	ENSCAFP00000011620
ENSGALP00000017852	ENSCAFP00000038496
ENSGALP00000032046	ENSCAFP00000015967
ENSGALP00000021949	ENSCAFP00000000882
ENSGALP00000003498	ENSCAFP00000026476
ENSGALP00000025753	ENSCAFP00000014048
ENSGALP00000006796	ENSCAFP00000019069
ENSGALP00000001726	ENSCAFP00000025941
ENSGALP00000018646	ENSCAFP00000009967
ENSGALP00000016416	ENSCAFP00000007177
ENSGALP00000002536	ENSCAFP00000025430
ENSGALP00000022913	ENSCAFP00000002797
ENSGALP00000026980	ENSCAFP00000014827
ENSGALP00000036453	ENSCAFP00000005369
ENSGALP00000036460	ENSCAFP00000036666
ENSGALP00000029836	ENSCAFP00000038621
ENSGALP00000000140	ENSCAFP00000015455
ENSGALP00000016730	ENSCAFP00000025013
ENSGALP00000006852	ENSCAFP00000040257
ENSGALP00000041228	ENSCAFP00000006750
ENSGALP00000032624	ENSCAFP00000008171
ENSGALP00000019237	ENSCAFP00000019442
ENSGALP00000021478	ENSCAFP00000035859
ENSGALP00000023177	ENSCAFP00000024164
ENSGALP00000004850	ENSCAFP00000024163
ENSGALP00000039752	ENSCAFP00000019177
ENSGALP00000043280	ENSCAFP00000042254
ENSGALP00000008402	ENSCAFP00000023842
ENSGALP00000021121	ENSCAFP00000000611
ENSGALP00000042551	ENSCAFP00000023609
ENSGALP00000011778	ENSCAFP00000019332
ENSGALP00000025812	ENSCAFP00000014371
ENSGALP00000032253	ENSCAFP00000037303
ENSGALP00000035860	ENSCAFP00000020460
ENSGALP00000020160	ENSCAFP00000005173
ENSGALP00000004601	ENSCAFP00000020684
ENSGALP00000026381	ENSCAFP00000001384
ENSGALP00000002514	ENSCAFP00000041590
ENSGALP00000037711	ENSCAFP00000020782
ENSGALP00000036411	ENSCAFP00000021710
ENSGALP00000016071	ENSCAFP00000002395
ENSGALP00000015086	ENSCAFP00000024807
ENSGALP00000026759	ENSCAFP00000016916
ENSGALP00000017336	ENSCAFP00000011757
ENSGALP00000011212	ENSCAFP00000025633
ENSGALP00000019655	ENSCAFP00000018539
ENSGALP00000042962	ENSCAFP00000010501
ENSGALP00000016230	ENSCAFP00000042074
ENSGALP00000007412	ENSCAFP00000029690
ENSGALP00000022772	ENSCAFP00000040466
ENSGALP00000029511	ENSCAFP00000006631
ENSGALP00000008871	ENSCAFP00000037880
ENSGALP00000022073	ENSCAFP00000013335
ENSGALP00000012963	ENSCAFP00000016994
ENSGALP00000022081	ENSCAFP00000000006
ENSGALP00000001840	ENSCAFP00000040187
ENSGALP00000032574	ENSCAFP00000014598
ENSGALP00000003444	ENSCAFP00000024864
ENSGALP00000010661	ENSCAFP00000010728
ENSGALP00000024470	ENSCAFP00000026563
ENSGALP00000036004	ENSCAFP00000006300
ENSGALP00000022928	ENSCAFP00000001248
ENSGALP00000042301	ENSCAFP00000033578
ENSGALP00000018435	ENSCAFP00000008470
ENSGALP00000009525	ENSCAFP00000034146
ENSGALP00000027746	ENSCAFP00000006055
ENSGALP00000013785	ENSCAFP00000013796
ENSGALP00000019982	ENSCAFP00000002013
ENSGALP00000018206	ENSCAFP00000006093
ENSGALP00000005241	ENSCAFP00000011107
ENSGALP00000004475	ENSCAFP00000028323
ENSGALP00000038678	ENSCAFP00000011120
ENSGALP00000041632	ENSCAFP00000031885
ENSGALP00000021693	ENSCAFP00000040389
ENSGALP00000017133	ENSCAFP00000037876
ENSGALP00000025993	ENSCAFP00000001801
ENSGALP00000036655	ENSCAFP00000000264
ENSGALP00000006357	ENSCAFP00000014491
ENSGALP00000043006	ENSCAFP00000000296
ENSGALP00000030247	ENSCAFP00000011719
ENSGALP00000015342	ENSCAFP00000017970
ENSGALP00000024554	ENSCAFP00000022573
ENSGALP00000015655	ENSCAFP00000012860
ENSGALP00000026689	ENSCAFP00000012415
ENSGALP00000042554	ENSCAFP00000006957
ENSGALP00000024129	ENSCAFP00000023021
ENSGALP00000004163	ENSCAFP00000042521
ENSGALP00000014240	ENSCAFP00000006969
ENSGALP00000038228	ENSCAFP00000009790
ENSGALP00000035996	ENSCAFP00000013012
ENSGALP00000023211	ENSCAFP00000024271
ENSGALP00000042461	ENSCAFP00000039760
ENSGALP00000041899	ENSCAFP00000024099
ENSGALP00000015904	ENSCAFP00000019352
ENSGALP00000042103	ENSCAFP00000022263
ENSGALP00000018368	ENSCAFP00000009203
ENSGALP00000043060	ENSCAFP00000003355
ENSGALP00000005614	ENSCAFP00000013921
ENSGALP00000017179	ENSCAFP00000039403
ENSGALP00000018196	ENSCAFP00000013187
ENSGALP00000015374	ENSCAFP00000024132
ENSGALP00000038618	ENSCAFP00000010130
ENSGALP00000024843	ENSCAFP00000010519
ENSGALP00000042862	ENSCAFP00000021204
ENSGALP00000017702	ENSCAFP00000017476
ENSGALP00000027103	ENSCAFP00000009630
ENSGALP00000023039	ENSCAFP00000019512
ENSGALP00000042134	ENSCAFP00000018180
ENSGALP00000018564	ENSCAFP00000014850
ENSGALP00000029937	ENSCAFP00000036165
ENSGALP00000008319	ENSCAFP00000004612
ENSGALP00000038161	ENSCAFP00000042563
ENSGALP00000014205	ENSCAFP00000006878
ENSGALP00000006280	ENSCAFP00000015271
ENSGALP00000043380	ENSCAFP00000019226
ENSGALP00000025363	ENSCAFP00000012381
ENSGALP00000026776	ENSCAFP00000012191
ENSGALP00000042772	ENSCAFP00000031933
ENSGALP00000004515	ENSCAFP00000037108
ENSGALP00000006047	ENSCAFP00000032174
ENSGALP00000041215	ENSCAFP00000004688
ENSGALP00000040769	ENSCAFP00000010400
ENSGALP00000013176	ENSCAFP00000012822
ENSGALP00000042346	ENSCAFP00000040571
ENSGALP00000022893	ENSCAFP00000025547
ENSGALP00000022592	ENSCAFP00000000327
ENSGALP00000011332	ENSCAFP00000019943
ENSGALP00000004831	ENSCAFP00000011032
ENSGALP00000007671	ENSCAFP00000019862
ENSGALP00000039286	ENSCAFP00000029838
ENSGALP00000034141	ENSCAFP00000029279
ENSGALP00000002307	ENSCAFP00000041570
ENSGALP00000041437	ENSCAFP00000008141
ENSGALP00000004056	ENSCAFP00000010020
ENSGALP00000039929	ENSCAFP00000020830
ENSGALP00000014637	ENSCAFP00000002731
ENSGALP00000039355	ENSCAFP00000021323
ENSGALP00000020651	ENSCAFP00000015048
ENSGALP00000024919	ENSCAFP00000035754
ENSGALP00000037834	ENSCAFP00000017245
ENSGALP00000016889	ENSCAFP00000014518
ENSGALP00000040085	ENSCAFP00000024492
ENSGALP00000003131	ENSCAFP00000023707
ENSGALP00000039032	ENSCAFP00000018711
ENSGALP00000004480	ENSCAFP00000024740
ENSGALP00000007644	ENSCAFP00000027324
ENSGALP00000024722	ENSCAFP00000014212
ENSGALP00000014293	ENSCAFP00000016036
ENSGALP00000026854	ENSCAFP00000003227
ENSGALP00000027915	ENSCAFP00000008187
ENSGALP00000013090	ENSCAFP00000026779
ENSGALP00000025413	ENSCAFP00000012493
ENSGALP00000001729	ENSCAFP00000016549
ENSGALP00000003447	ENSCAFP00000038426
ENSGALP00000042015	ENSCAFP00000025015
ENSGALP00000003451	ENSCAFP00000016671
ENSGALP00000020756	ENSCAFP00000014389
ENSGALP00000040703	ENSCAFP00000018044
ENSGALP00000000940	ENSCAFP00000038061
ENSGALP00000042492	ENSCAFP00000002483
ENSGALP00000041711	ENSCAFP00000016333
ENSGALP00000006037	ENSCAFP00000022864
ENSGALP00000033072	ENSCAFP00000010902
ENSGALP00000010780	ENSCAFP00000010887
ENSGALP00000033070	ENSCAFP00000010910
ENSGALP00000031018	ENSCAFP00000040725
ENSGALP00000011217	ENSCAFP00000019277
ENSGALP00000038259	ENSCAFP00000041955
ENSGALP00000008290	ENSCAFP00000033984
ENSGALP00000018537	ENSCAFP00000009533
ENSGALP00000002726	ENSCAFP00000011896
ENSGALP00000022788	ENSCAFP00000002915
ENSGALP00000003704	ENSCAFP00000025177
ENSGALP00000040427	ENSCAFP00000028695
ENSGALP00000037676	ENSCAFP00000008588
ENSGALP00000033359	ENSCAFP00000023586
ENSGALP00000040875	ENSCAFP00000028990
ENSGALP00000003898	ENSCAFP00000001941
ENSGALP00000023241	ENSCAFP00000017483
ENSGALP00000037101	ENSCAFP00000007326
ENSGALP00000000631	ENSCAFP00000015474
ENSGALP00000014459	ENSCAFP00000036530
ENSGALP00000043100	ENSCAFP00000028339
ENSGALP00000015927	ENSCAFP00000005514
ENSGALP00000041581	ENSCAFP00000009849
[truncated: 6,426 more rows]
