# Supplementary material for: Reconstruction of proto-vertebrate, proto-cyclostome and proto-gnathostome genomes provides new insights into early vertebrate evolution
Source: Nat Commun. 2021 Jul 23;12:4489. doi: 10.1038/s41467-021-24573-z (PMC8302630; doi:10.1038/s41467-021-24573-z)
Supplement: Supplementary file 4 — Supplementary Data 1 [file 41467_2021_24573_MOESM4_ESM.zip › SuppData1/orthologs/CHICK-GASAC.txt]

ENSGALP00000006197	ENSGACP00000003450
ENSGALP00000003140	ENSGACP00000018304
ENSGALP00000003140	ENSGACP00000003045
ENSGALP00000007499	ENSGACP00000026872
ENSGALP00000006308	ENSGACP00000027282
ENSGALP00000024336	ENSGACP00000017512
ENSGALP00000006178	ENSGACP00000003444
ENSGALP00000002175	ENSGACP00000027655
ENSGALP00000013518	ENSGACP00000015229
ENSGALP00000003417	ENSGACP00000013204
ENSGALP00000024624	ENSGACP00000018412
ENSGALP00000006527	ENSGACP00000004939
ENSGALP00000013423	ENSGACP00000007033
ENSGALP00000042226	ENSGACP00000012136
ENSGALP00000010474	ENSGACP00000004873
ENSGALP00000005074	ENSGACP00000002806
ENSGALP00000005074	ENSGACP00000023126
ENSGALP00000041254	ENSGACP00000004170
ENSGALP00000002938	ENSGACP00000000014
ENSGALP00000013077	ENSGACP00000010389
ENSGALP00000003834	ENSGACP00000008196
ENSGALP00000010835	ENSGACP00000022876
ENSGALP00000026172	ENSGACP00000020510
ENSGALP00000025476	ENSGACP00000004209
ENSGALP00000009477	ENSGACP00000025947
ENSGALP00000015078	ENSGACP00000000488
ENSGALP00000023036	ENSGACP00000021405
ENSGALP00000005964	ENSGACP00000013531
ENSGALP00000016167	ENSGACP00000014122
ENSGALP00000016163	ENSGACP00000014108
ENSGALP00000042521	ENSGACP00000015493
ENSGALP00000042521	ENSGACP00000004288
ENSGALP00000013128	ENSGACP00000018787
ENSGALP00000017721	ENSGACP00000002402
ENSGALP00000006027	ENSGACP00000013540
ENSGALP00000006027	ENSGACP00000012095
ENSGALP00000041168	ENSGACP00000013490
ENSGALP00000029643	ENSGACP00000020058
ENSGALP00000016021	ENSGACP00000025883
ENSGALP00000018553	ENSGACP00000005703
ENSGALP00000014649	ENSGACP00000020860
ENSGALP00000014649	ENSGACP00000006974
ENSGALP00000012873	ENSGACP00000022648
ENSGALP00000006340	ENSGACP00000014759
ENSGALP00000012927	ENSGACP00000006839
ENSGALP00000012927	ENSGACP00000022315
ENSGALP00000007730	ENSGACP00000011561
ENSGALP00000007730	ENSGACP00000002990
ENSGALP00000010510	ENSGACP00000026579
ENSGALP00000010510	ENSGACP00000013930
ENSGALP00000001474	ENSGACP00000021969
ENSGALP00000010718	ENSGACP00000025513
ENSGALP00000003717	ENSGACP00000025845
ENSGALP00000009351	ENSGACP00000017996
ENSGALP00000019566	ENSGACP00000011089
ENSGALP00000006447	ENSGACP00000019294
ENSGALP00000005150	ENSGACP00000009755
ENSGALP00000007847	ENSGACP00000015915
ENSGALP00000042836	ENSGACP00000010900
ENSGALP00000016882	ENSGACP00000013505
ENSGALP00000007963	ENSGACP00000023103
ENSGALP00000005960	ENSGACP00000002295
ENSGALP00000035809	ENSGACP00000018209
ENSGALP00000006776	ENSGACP00000012521
ENSGALP00000035831	ENSGACP00000004603
ENSGALP00000004717	ENSGACP00000019518
ENSGALP00000004717	ENSGACP00000004546
ENSGALP00000000103	ENSGACP00000006206
ENSGALP00000020923	ENSGACP00000026389
ENSGALP00000023528	ENSGACP00000017407
ENSGALP00000017712	ENSGACP00000007063
ENSGALP00000004991	ENSGACP00000013968
ENSGALP00000015926	ENSGACP00000015931
ENSGALP00000016880	ENSGACP00000009933
ENSGALP00000009004	ENSGACP00000005141
ENSGALP00000009685	ENSGACP00000023842
ENSGALP00000010541	ENSGACP00000007915
ENSGALP00000010541	ENSGACP00000013351
ENSGALP00000017856	ENSGACP00000009128
ENSGALP00000032649	ENSGACP00000005885
ENSGALP00000025114	ENSGACP00000008256
ENSGALP00000042998	ENSGACP00000021278
ENSGALP00000021550	ENSGACP00000026085
ENSGALP00000011134	ENSGACP00000014218
ENSGALP00000036527	ENSGACP00000008788
ENSGALP00000042712	ENSGACP00000012624
ENSGALP00000042464	ENSGACP00000006233
ENSGALP00000030213	ENSGACP00000022472
ENSGALP00000002638	ENSGACP00000018261
ENSGALP00000009200	ENSGACP00000007046
ENSGALP00000040642	ENSGACP00000017631
ENSGALP00000016547	ENSGACP00000010215
ENSGALP00000021543	ENSGACP00000007839
ENSGALP00000003847	ENSGACP00000024328
ENSGALP00000008131	ENSGACP00000002797
ENSGALP00000008131	ENSGACP00000008850
ENSGALP00000035892	ENSGACP00000003687
ENSGALP00000010428	ENSGACP00000013891
ENSGALP00000010428	ENSGACP00000015752
ENSGALP00000025899	ENSGACP00000024876
ENSGALP00000026322	ENSGACP00000011056
ENSGALP00000013796	ENSGACP00000023914
ENSGALP00000013796	ENSGACP00000004412
ENSGALP00000043032	ENSGACP00000013838
ENSGALP00000005571	ENSGACP00000010614
ENSGALP00000006299	ENSGACP00000022578
ENSGALP00000038075	ENSGACP00000025019
ENSGALP00000000412	ENSGACP00000016521
ENSGALP00000039341	ENSGACP00000011213
ENSGALP00000008661	ENSGACP00000023031
ENSGALP00000040060	ENSGACP00000018735
ENSGALP00000018503	ENSGACP00000010089
ENSGALP00000024768	ENSGACP00000003980
ENSGALP00000041815	ENSGACP00000020505
ENSGALP00000007547	ENSGACP00000024791
ENSGALP00000039976	ENSGACP00000011235
ENSGALP00000039976	ENSGACP00000023409
ENSGALP00000017701	ENSGACP00000002405
ENSGALP00000018224	ENSGACP00000011399
ENSGALP00000016105	ENSGACP00000016404
ENSGALP00000013191	ENSGACP00000026319
ENSGALP00000013191	ENSGACP00000015343
ENSGALP00000017290	ENSGACP00000010214
ENSGALP00000027271	ENSGACP00000020270
ENSGALP00000010863	ENSGACP00000018406
ENSGALP00000009806	ENSGACP00000024658
ENSGALP00000027267	ENSGACP00000020271
ENSGALP00000027267	ENSGACP00000005379
ENSGALP00000003684	ENSGACP00000018417
ENSGALP00000003684	ENSGACP00000008623
ENSGALP00000032215	ENSGACP00000006111
ENSGALP00000032215	ENSGACP00000023493
ENSGALP00000013142	ENSGACP00000014394
ENSGALP00000017678	ENSGACP00000019210
ENSGALP00000001334	ENSGACP00000002834
ENSGALP00000010979	ENSGACP00000002348
ENSGALP00000010979	ENSGACP00000023091
ENSGALP00000039924	ENSGACP00000015815
ENSGALP00000019325	ENSGACP00000022066
ENSGALP00000005090	ENSGACP00000010750
ENSGALP00000002366	ENSGACP00000012695
ENSGALP00000002366	ENSGACP00000007203
ENSGALP00000038404	ENSGACP00000005237
ENSGALP00000020571	ENSGACP00000025056
ENSGALP00000035907	ENSGACP00000003704
ENSGALP00000038563	ENSGACP00000016370
ENSGALP00000007976	ENSGACP00000022984
ENSGALP00000010958	ENSGACP00000004888
ENSGALP00000008112	ENSGACP00000008807
ENSGALP00000006300	ENSGACP00000022304
ENSGALP00000013714	ENSGACP00000020352
ENSGALP00000014734	ENSGACP00000018750
ENSGALP00000000973	ENSGACP00000014494
ENSGALP00000041492	ENSGACP00000023747
ENSGALP00000026677	ENSGACP00000004440
ENSGALP00000026679	ENSGACP00000005070
ENSGALP00000006782	ENSGACP00000002886
ENSGALP00000012265	ENSGACP00000007201
ENSGALP00000012265	ENSGACP00000024497
ENSGALP00000009402	ENSGACP00000010311
ENSGALP00000009612	ENSGACP00000020639
ENSGALP00000010281	ENSGACP00000006806
ENSGALP00000022282	ENSGACP00000011680
ENSGALP00000022282	ENSGACP00000015215
ENSGALP00000036082	ENSGACP00000017136
ENSGALP00000014065	ENSGACP00000005071
ENSGALP00000017619	ENSGACP00000010693
ENSGALP00000010325	ENSGACP00000000220
ENSGALP00000000810	ENSGACP00000012914
ENSGALP00000025626	ENSGACP00000015985
ENSGALP00000005576	ENSGACP00000009347
ENSGALP00000005576	ENSGACP00000025450
ENSGALP00000000239	ENSGACP00000024263
ENSGALP00000007948	ENSGACP00000023016
ENSGALP00000038787	ENSGACP00000019572
ENSGALP00000000530	ENSGACP00000014238
ENSGALP00000011453	ENSGACP00000003505
ENSGALP00000018774	ENSGACP00000008454
ENSGALP00000018209	ENSGACP00000010767
ENSGALP00000018209	ENSGACP00000009332
ENSGALP00000014878	ENSGACP00000003473
ENSGALP00000019882	ENSGACP00000006347
ENSGALP00000041356	ENSGACP00000008366
ENSGALP00000041356	ENSGACP00000011689
ENSGALP00000013781	ENSGACP00000021542
ENSGALP00000013781	ENSGACP00000012439
ENSGALP00000013726	ENSGACP00000012414
ENSGALP00000020307	ENSGACP00000006410
ENSGALP00000020307	ENSGACP00000017305
ENSGALP00000018675	ENSGACP00000018854
ENSGALP00000018675	ENSGACP00000003269
ENSGALP00000027075	ENSGACP00000004022
ENSGALP00000008481	ENSGACP00000021129
ENSGALP00000014663	ENSGACP00000021829
ENSGALP00000014663	ENSGACP00000015846
ENSGALP00000008104	ENSGACP00000021132
ENSGALP00000014672	ENSGACP00000021827
ENSGALP00000016015	ENSGACP00000013084
ENSGALP00000025920	ENSGACP00000003931
ENSGALP00000009133	ENSGACP00000022235
ENSGALP00000023682	ENSGACP00000024618
ENSGALP00000003295	ENSGACP00000018219
ENSGALP00000018278	ENSGACP00000019166
ENSGALP00000005914	ENSGACP00000008117
ENSGALP00000005933	ENSGACP00000005801
ENSGALP00000037396	ENSGACP00000002055
ENSGALP00000009678	ENSGACP00000019859
ENSGALP00000014673	ENSGACP00000005941
ENSGALP00000013447	ENSGACP00000005138
ENSGALP00000013448	ENSGACP00000025436
ENSGALP00000024083	ENSGACP00000005832
ENSGALP00000024082	ENSGACP00000005837
ENSGALP00000011296	ENSGACP00000019610
ENSGALP00000011296	ENSGACP00000017490
ENSGALP00000023592	ENSGACP00000013771
ENSGALP00000023592	ENSGACP00000020523
ENSGALP00000014112	ENSGACP00000008747
ENSGALP00000041748	ENSGACP00000013296
ENSGALP00000017274	ENSGACP00000023395
ENSGALP00000017274	ENSGACP00000024826
ENSGALP00000010722	ENSGACP00000027605
ENSGALP00000041770	ENSGACP00000004758
ENSGALP00000040940	ENSGACP00000010091
ENSGALP00000033380	ENSGACP00000003129
ENSGALP00000015469	ENSGACP00000008282
ENSGALP00000011904	ENSGACP00000007790
ENSGALP00000011904	ENSGACP00000016640
ENSGALP00000000058	ENSGACP00000025425
ENSGALP00000014581	ENSGACP00000023045
ENSGALP00000018258	ENSGACP00000011374
ENSGALP00000018258	ENSGACP00000016639
ENSGALP00000042267	ENSGACP00000013919
ENSGALP00000026355	ENSGACP00000007495
ENSGALP00000026363	ENSGACP00000017514
ENSGALP00000005166	ENSGACP00000012167
ENSGALP00000005166	ENSGACP00000008702
ENSGALP00000026192	ENSGACP00000008073
ENSGALP00000010760	ENSGACP00000014609
ENSGALP00000016984	ENSGACP00000010177
ENSGALP00000041658	ENSGACP00000015729
ENSGALP00000037169	ENSGACP00000010104
ENSGALP00000018378	ENSGACP00000026169
ENSGALP00000012308	ENSGACP00000027541
ENSGALP00000032209	ENSGACP00000020789
ENSGALP00000032209	ENSGACP00000013293
ENSGALP00000011089	ENSGACP00000019511
ENSGALP00000042413	ENSGACP00000017434
ENSGALP00000042413	ENSGACP00000005074
ENSGALP00000007956	ENSGACP00000011768
ENSGALP00000020873	ENSGACP00000000857
ENSGALP00000041496	ENSGACP00000015220
ENSGALP00000013164	ENSGACP00000006905
ENSGALP00000013164	ENSGACP00000022342
ENSGALP00000020507	ENSGACP00000009977
ENSGALP00000012087	ENSGACP00000007159
ENSGALP00000012087	ENSGACP00000021629
ENSGALP00000030077	ENSGACP00000011514
ENSGALP00000040977	ENSGACP00000007653
ENSGALP00000013575	ENSGACP00000005156
ENSGALP00000015542	ENSGACP00000005372
ENSGALP00000025631	ENSGACP00000015965
ENSGALP00000025631	ENSGACP00000023911
ENSGALP00000026153	ENSGACP00000020863
ENSGALP00000038530	ENSGACP00000022656
ENSGALP00000010290	ENSGACP00000013194
ENSGALP00000028023	ENSGACP00000011152
ENSGALP00000036578	ENSGACP00000011147
ENSGALP00000043451	ENSGACP00000014281
ENSGALP00000036574	ENSGACP00000011138
ENSGALP00000018782	ENSGACP00000006350
ENSGALP00000025254	ENSGACP00000010944
ENSGALP00000040460	ENSGACP00000022338
ENSGALP00000040460	ENSGACP00000014096
ENSGALP00000038910	ENSGACP00000026379
ENSGALP00000038910	ENSGACP00000015814
ENSGALP00000020137	ENSGACP00000015693
ENSGALP00000024720	ENSGACP00000018115
ENSGALP00000041417	ENSGACP00000016549
ENSGALP00000041417	ENSGACP00000006709
ENSGALP00000016518	ENSGACP00000017867
ENSGALP00000026350	ENSGACP00000007480
ENSGALP00000024556	ENSGACP00000023702
ENSGALP00000040830	ENSGACP00000008047
ENSGALP00000043176	ENSGACP00000002773
ENSGALP00000026399	ENSGACP00000009197
ENSGALP00000023990	ENSGACP00000007682
ENSGALP00000040961	ENSGACP00000023139
ENSGALP00000001914	ENSGACP00000009670
ENSGALP00000030892	ENSGACP00000016283
ENSGALP00000030892	ENSGACP00000019711
ENSGALP00000025760	ENSGACP00000020139
ENSGALP00000007523	ENSGACP00000022997
ENSGALP00000003035	ENSGACP00000017963
ENSGALP00000003035	ENSGACP00000014611
ENSGALP00000043302	ENSGACP00000003972
ENSGALP00000037618	ENSGACP00000007261
ENSGALP00000009621	ENSGACP00000011199
ENSGALP00000017259	ENSGACP00000005865
ENSGALP00000042449	ENSGACP00000015077
ENSGALP00000011148	ENSGACP00000026557
ENSGALP00000013380	ENSGACP00000003636
ENSGALP00000040755	ENSGACP00000022041
ENSGALP00000024701	ENSGACP00000022171
ENSGALP00000010493	ENSGACP00000014617
ENSGALP00000039384	ENSGACP00000023960
ENSGALP00000041259	ENSGACP00000003253
ENSGALP00000027876	ENSGACP00000013823
ENSGALP00000002287	ENSGACP00000000546
ENSGALP00000001583	ENSGACP00000008541
ENSGALP00000013830	ENSGACP00000005245
ENSGALP00000016475	ENSGACP00000021564
ENSGALP00000039646	ENSGACP00000023933
ENSGALP00000002721	ENSGACP00000010018
ENSGALP00000020611	ENSGACP00000015645
ENSGALP00000001317	ENSGACP00000010158
ENSGALP00000001317	ENSGACP00000010766
ENSGALP00000042939	ENSGACP00000014594
ENSGALP00000008256	ENSGACP00000012065
ENSGALP00000026019	ENSGACP00000002976
ENSGALP00000008107	ENSGACP00000009782
ENSGALP00000010477	ENSGACP00000014610
ENSGALP00000002718	ENSGACP00000017221
ENSGALP00000011876	ENSGACP00000006610
ENSGALP00000024312	ENSGACP00000024519
ENSGALP00000024312	ENSGACP00000022977
ENSGALP00000007174	ENSGACP00000002710
ENSGALP00000011976	ENSGACP00000008120
ENSGALP00000011976	ENSGACP00000026911
ENSGALP00000042850	ENSGACP00000023362
ENSGALP00000033652	ENSGACP00000009622
ENSGALP00000011971	ENSGACP00000009627
ENSGALP00000011971	ENSGACP00000026912
ENSGALP00000033649	ENSGACP00000008126
ENSGALP00000017858	ENSGACP00000018009
ENSGALP00000017858	ENSGACP00000026115
ENSGALP00000018235	ENSGACP00000012368
ENSGALP00000027206	ENSGACP00000002501
ENSGALP00000008699	ENSGACP00000024161
ENSGALP00000006738	ENSGACP00000015186
ENSGALP00000024953	ENSGACP00000019007
ENSGALP00000041666	ENSGACP00000009364
ENSGALP00000041666	ENSGACP00000022283
ENSGALP00000023925	ENSGACP00000016040
ENSGALP00000042630	ENSGACP00000000574
ENSGALP00000022679	ENSGACP00000023040
ENSGALP00000003973	ENSGACP00000027323
ENSGALP00000039901	ENSGACP00000011344
ENSGALP00000022198	ENSGACP00000007394
ENSGALP00000022198	ENSGACP00000010244
ENSGALP00000026568	ENSGACP00000015467
ENSGALP00000004444	ENSGACP00000012004
ENSGALP00000004444	ENSGACP00000008427
ENSGALP00000021570	ENSGACP00000020774
ENSGALP00000018510	ENSGACP00000019686
ENSGALP00000036151	ENSGACP00000007393
ENSGALP00000040814	ENSGACP00000018930
ENSGALP00000040814	ENSGACP00000022151
ENSGALP00000002373	ENSGACP00000026723
ENSGALP00000026331	ENSGACP00000008971
ENSGALP00000026331	ENSGACP00000010715
ENSGALP00000003970	ENSGACP00000009867
ENSGALP00000019842	ENSGACP00000012507
ENSGALP00000043429	ENSGACP00000018335
ENSGALP00000040906	ENSGACP00000003601
ENSGALP00000015517	ENSGACP00000008952
ENSGALP00000000410	ENSGACP00000007269
ENSGALP00000021743	ENSGACP00000023726
ENSGALP00000003190	ENSGACP00000009734
ENSGALP00000000626	ENSGACP00000011957
ENSGALP00000032471	ENSGACP00000020024
ENSGALP00000018165	ENSGACP00000020028
ENSGALP00000006610	ENSGACP00000010507
ENSGALP00000027477	ENSGACP00000015759
ENSGALP00000027477	ENSGACP00000027242
ENSGALP00000002224	ENSGACP00000006238
ENSGALP00000042973	ENSGACP00000007062
ENSGALP00000020036	ENSGACP00000006011
ENSGALP00000006645	ENSGACP00000018621
ENSGALP00000021021	ENSGACP00000025390
ENSGALP00000007061	ENSGACP00000015595
ENSGALP00000034297	ENSGACP00000027075
ENSGALP00000034297	ENSGACP00000011371
ENSGALP00000009628	ENSGACP00000014438
ENSGALP00000009628	ENSGACP00000002482
ENSGALP00000020540	ENSGACP00000010138
ENSGALP00000011010	ENSGACP00000002636
ENSGALP00000039900	ENSGACP00000014484
ENSGALP00000026608	ENSGACP00000007335
ENSGALP00000005861	ENSGACP00000023333
ENSGALP00000038626	ENSGACP00000014945
ENSGALP00000010237	ENSGACP00000014826
ENSGALP00000041792	ENSGACP00000001426
ENSGALP00000041792	ENSGACP00000005705
ENSGALP00000015662	ENSGACP00000010458
ENSGALP00000015662	ENSGACP00000007957
ENSGALP00000018239	ENSGACP00000007626
ENSGALP00000005183	ENSGACP00000011322
ENSGALP00000023854	ENSGACP00000021331
ENSGALP00000023854	ENSGACP00000013049
ENSGALP00000037648	ENSGACP00000019148
ENSGALP00000043296	ENSGACP00000019139
ENSGALP00000017594	ENSGACP00000021558
ENSGALP00000017594	ENSGACP00000025677
ENSGALP00000042395	ENSGACP00000015799
ENSGALP00000019701	ENSGACP00000000812
ENSGALP00000000423	ENSGACP00000006721
ENSGALP00000000423	ENSGACP00000012822
ENSGALP00000043387	ENSGACP00000025732
ENSGALP00000006426	ENSGACP00000022562
ENSGALP00000014860	ENSGACP00000011924
ENSGALP00000041570	ENSGACP00000008097
ENSGALP00000041570	ENSGACP00000013458
ENSGALP00000024602	ENSGACP00000018946
ENSGALP00000041590	ENSGACP00000012763
ENSGALP00000008547	ENSGACP00000002436
ENSGALP00000025200	ENSGACP00000023501
ENSGALP00000008787	ENSGACP00000001210
ENSGALP00000010774	ENSGACP00000014637
ENSGALP00000041595	ENSGACP00000017766
ENSGALP00000027991	ENSGACP00000026775
ENSGALP00000033249	ENSGACP00000017720
ENSGALP00000033249	ENSGACP00000023168
ENSGALP00000000223	ENSGACP00000000388
ENSGALP00000000223	ENSGACP00000010687
ENSGALP00000006462	ENSGACP00000027546
ENSGALP00000015273	ENSGACP00000022436
ENSGALP00000003483	ENSGACP00000009783
ENSGALP00000043309	ENSGACP00000006438
ENSGALP00000043309	ENSGACP00000017556
ENSGALP00000015251	ENSGACP00000022395
ENSGALP00000015251	ENSGACP00000016553
ENSGALP00000023027	ENSGACP00000013794
ENSGALP00000023027	ENSGACP00000002583
ENSGALP00000043336	ENSGACP00000008851
ENSGALP00000042407	ENSGACP00000011962
ENSGALP00000013449	ENSGACP00000021742
ENSGALP00000009483	ENSGACP00000007476
ENSGALP00000037994	ENSGACP00000002768
ENSGALP00000041928	ENSGACP00000008862
ENSGALP00000027543	ENSGACP00000002243
ENSGALP00000002864	ENSGACP00000023563
ENSGALP00000024461	ENSGACP00000004347
ENSGALP00000037103	ENSGACP00000024642
ENSGALP00000027996	ENSGACP00000023961
ENSGALP00000025409	ENSGACP00000010920
ENSGALP00000004574	ENSGACP00000020256
ENSGALP00000024889	ENSGACP00000018674
ENSGALP00000018252	ENSGACP00000001541
ENSGALP00000025261	ENSGACP00000025293
ENSGALP00000024026	ENSGACP00000021244
ENSGALP00000038592	ENSGACP00000010883
ENSGALP00000001365	ENSGACP00000010157
ENSGALP00000010316	ENSGACP00000016455
ENSGALP00000014104	ENSGACP00000011325
ENSGALP00000014104	ENSGACP00000019984
ENSGALP00000032500	ENSGACP00000007247
ENSGALP00000021356	ENSGACP00000008515
ENSGALP00000021356	ENSGACP00000010891
ENSGALP00000043046	ENSGACP00000005764
ENSGALP00000027517	ENSGACP00000027174
ENSGALP00000023080	ENSGACP00000023717
ENSGALP00000043303	ENSGACP00000003615
ENSGALP00000006759	ENSGACP00000005917
ENSGALP00000013398	ENSGACP00000024117
ENSGALP00000009076	ENSGACP00000018050
ENSGALP00000013225	ENSGACP00000018757
ENSGALP00000020504	ENSGACP00000020047
ENSGALP00000020504	ENSGACP00000007585
ENSGALP00000018059	ENSGACP00000026129
ENSGALP00000022304	ENSGACP00000003547
ENSGALP00000001743	ENSGACP00000019183
ENSGALP00000027184	ENSGACP00000002016
ENSGALP00000022799	ENSGACP00000018705
ENSGALP00000015323	ENSGACP00000010376
ENSGALP00000015323	ENSGACP00000007930
ENSGALP00000038332	ENSGACP00000025486
ENSGALP00000038332	ENSGACP00000016795
ENSGALP00000030103	ENSGACP00000025138
ENSGALP00000030103	ENSGACP00000011755
ENSGALP00000014475	ENSGACP00000002674
ENSGALP00000020966	ENSGACP00000018076
ENSGALP00000001800	ENSGACP00000022972
ENSGALP00000007477	ENSGACP00000024356
ENSGALP00000009349	ENSGACP00000011466
ENSGALP00000027001	ENSGACP00000003847
ENSGALP00000009513	ENSGACP00000022310
ENSGALP00000017612	ENSGACP00000021571
ENSGALP00000017617	ENSGACP00000021553
ENSGALP00000023901	ENSGACP00000023675
ENSGALP00000023901	ENSGACP00000009161
ENSGALP00000013735	ENSGACP00000022606
ENSGALP00000039792	ENSGACP00000003183
ENSGALP00000039792	ENSGACP00000011082
ENSGALP00000012145	ENSGACP00000023531
ENSGALP00000033981	ENSGACP00000008056
ENSGALP00000033981	ENSGACP00000009168
ENSGALP00000005919	ENSGACP00000022048
ENSGALP00000013389	ENSGACP00000019459
ENSGALP00000013389	ENSGACP00000020854
ENSGALP00000018057	ENSGACP00000021346
ENSGALP00000000236	ENSGACP00000005446
ENSGALP00000041758	ENSGACP00000017279
ENSGALP00000005918	ENSGACP00000006884
ENSGALP00000024965	ENSGACP00000002114
ENSGALP00000024844	ENSGACP00000019214
ENSGALP00000036419	ENSGACP00000017178
ENSGALP00000040927	ENSGACP00000021150
ENSGALP00000025962	ENSGACP00000026689
ENSGALP00000012668	ENSGACP00000012092
ENSGALP00000024856	ENSGACP00000023826
ENSGALP00000024856	ENSGACP00000021508
ENSGALP00000042108	ENSGACP00000008443
ENSGALP00000042108	ENSGACP00000025295
ENSGALP00000018540	ENSGACP00000015893
ENSGALP00000018540	ENSGACP00000019478
ENSGALP00000039156	ENSGACP00000008584
ENSGALP00000021333	ENSGACP00000003981
ENSGALP00000021927	ENSGACP00000023947
ENSGALP00000008742	ENSGACP00000019749
ENSGALP00000029846	ENSGACP00000001845
ENSGALP00000031700	ENSGACP00000024168
ENSGALP00000017812	ENSGACP00000009082
ENSGALP00000016052	ENSGACP00000022777
ENSGALP00000031452	ENSGACP00000018775
ENSGALP00000015855	ENSGACP00000017417
ENSGALP00000006706	ENSGACP00000021216
ENSGALP00000041197	ENSGACP00000027504
ENSGALP00000042434	ENSGACP00000005858
ENSGALP00000014921	ENSGACP00000002229
ENSGALP00000014921	ENSGACP00000014456
ENSGALP00000016865	ENSGACP00000013539
ENSGALP00000038490	ENSGACP00000022298
ENSGALP00000034548	ENSGACP00000010265
ENSGALP00000034548	ENSGACP00000009778
ENSGALP00000006699	ENSGACP00000015141
ENSGALP00000023943	ENSGACP00000005329
ENSGALP00000022517	ENSGACP00000023030
ENSGALP00000023842	ENSGACP00000013038
ENSGALP00000042744	ENSGACP00000000463
ENSGALP00000042744	ENSGACP00000004984
ENSGALP00000009416	ENSGACP00000010282
ENSGALP00000013472	ENSGACP00000015912
ENSGALP00000021851	ENSGACP00000026330
ENSGALP00000041822	ENSGACP00000018424
ENSGALP00000041822	ENSGACP00000010363
ENSGALP00000027470	ENSGACP00000015764
ENSGALP00000027470	ENSGACP00000027003
ENSGALP00000009065	ENSGACP00000022490
ENSGALP00000014081	ENSGACP00000022529
ENSGALP00000020470	ENSGACP00000025239
ENSGALP00000020470	ENSGACP00000009059
ENSGALP00000034313	ENSGACP00000014363
ENSGALP00000034313	ENSGACP00000027136
ENSGALP00000012522	ENSGACP00000018567
ENSGALP00000037969	ENSGACP00000023567
ENSGALP00000037969	ENSGACP00000024371
ENSGALP00000029689	ENSGACP00000010873
ENSGALP00000002266	ENSGACP00000005024
ENSGALP00000008101	ENSGACP00000027593
ENSGALP00000015507	ENSGACP00000013327
ENSGALP00000015507	ENSGACP00000018279
ENSGALP00000010092	ENSGACP00000006461
ENSGALP00000018364	ENSGACP00000022880
ENSGALP00000018364	ENSGACP00000024592
ENSGALP00000042785	ENSGACP00000001770
ENSGALP00000011107	ENSGACP00000003771
ENSGALP00000011107	ENSGACP00000002157
ENSGALP00000002102	ENSGACP00000006853
ENSGALP00000009912	ENSGACP00000002749
ENSGALP00000012993	ENSGACP00000009150
ENSGALP00000033231	ENSGACP00000022120
ENSGALP00000033231	ENSGACP00000016791
ENSGALP00000036774	ENSGACP00000023632
ENSGALP00000005132	ENSGACP00000013757
ENSGALP00000010583	ENSGACP00000011965
ENSGALP00000004578	ENSGACP00000008707
ENSGALP00000034605	ENSGACP00000001910
ENSGALP00000011094	ENSGACP00000007127
ENSGALP00000020510	ENSGACP00000009985
ENSGALP00000007047	ENSGACP00000020929
ENSGALP00000020754	ENSGACP00000013315
ENSGALP00000024086	ENSGACP00000008151
ENSGALP00000015963	ENSGACP00000013188
ENSGALP00000019298	ENSGACP00000014372
ENSGALP00000013883	ENSGACP00000016187
ENSGALP00000017157	ENSGACP00000014581
ENSGALP00000019672	ENSGACP00000019677
ENSGALP00000018684	ENSGACP00000004083
ENSGALP00000018684	ENSGACP00000005781
ENSGALP00000010319	ENSGACP00000014663
ENSGALP00000004476	ENSGACP00000013881
ENSGALP00000039313	ENSGACP00000021151
ENSGALP00000002903	ENSGACP00000014852
ENSGALP00000013470	ENSGACP00000024470
ENSGALP00000020073	ENSGACP00000008949
ENSGALP00000011511	ENSGACP00000018462
ENSGALP00000038293	ENSGACP00000023022
ENSGALP00000027108	ENSGACP00000020220
ENSGALP00000004355	ENSGACP00000020796
ENSGALP00000024537	ENSGACP00000018045
ENSGALP00000024537	ENSGACP00000020202
ENSGALP00000007090	ENSGACP00000019892
ENSGALP00000000945	ENSGACP00000020784
ENSGALP00000000945	ENSGACP00000016165
ENSGALP00000020619	ENSGACP00000007257
ENSGALP00000020619	ENSGACP00000003332
ENSGALP00000012917	ENSGACP00000014657
ENSGALP00000005357	ENSGACP00000021601
ENSGALP00000027233	ENSGACP00000005673
ENSGALP00000027233	ENSGACP00000018309
ENSGALP00000009265	ENSGACP00000020761
ENSGALP00000006511	ENSGACP00000000023
ENSGALP00000041111	ENSGACP00000011075
ENSGALP00000000595	ENSGACP00000012573
ENSGALP00000016137	ENSGACP00000017025
ENSGALP00000010236	ENSGACP00000022262
ENSGALP00000031875	ENSGACP00000017069
ENSGALP00000043043	ENSGACP00000001537
ENSGALP00000023865	ENSGACP00000013067
ENSGALP00000017275	ENSGACP00000007024
ENSGALP00000011874	ENSGACP00000002168
ENSGALP00000018837	ENSGACP00000019076
ENSGALP00000009617	ENSGACP00000024268
ENSGALP00000041518	ENSGACP00000012836
ENSGALP00000041518	ENSGACP00000009393
ENSGALP00000041263	ENSGACP00000017596
ENSGALP00000023648	ENSGACP00000024684
ENSGALP00000004458	ENSGACP00000011332
ENSGALP00000033003	ENSGACP00000018570
ENSGALP00000041010	ENSGACP00000026977
ENSGALP00000016147	ENSGACP00000007863
ENSGALP00000005756	ENSGACP00000017301
ENSGALP00000023538	ENSGACP00000004232
ENSGALP00000020874	ENSGACP00000006403
ENSGALP00000034600	ENSGACP00000000415
ENSGALP00000024275	ENSGACP00000027353
ENSGALP00000036114	ENSGACP00000021996
ENSGALP00000015412	ENSGACP00000008387
ENSGALP00000042598	ENSGACP00000003296
ENSGALP00000041027	ENSGACP00000000699
ENSGALP00000015296	ENSGACP00000016034
ENSGALP00000015211	ENSGACP00000004151
ENSGALP00000005157	ENSGACP00000023997
ENSGALP00000038512	ENSGACP00000010622
ENSGALP00000004240	ENSGACP00000016125
ENSGALP00000021351	ENSGACP00000014496
ENSGALP00000027228	ENSGACP00000018285
ENSGALP00000027228	ENSGACP00000005651
ENSGALP00000019052	ENSGACP00000019208
ENSGALP00000024751	ENSGACP00000014984
ENSGALP00000024751	ENSGACP00000026896
ENSGALP00000010887	ENSGACP00000016192
ENSGALP00000010887	ENSGACP00000027292
ENSGALP00000009030	ENSGACP00000019290
ENSGALP00000001319	ENSGACP00000024689
ENSGALP00000009095	ENSGACP00000001742
ENSGALP00000009095	ENSGACP00000005540
ENSGALP00000014300	ENSGACP00000021178
ENSGALP00000003552	ENSGACP00000011308
ENSGALP00000027704	ENSGACP00000017588
ENSGALP00000022752	ENSGACP00000018744
ENSGALP00000021484	ENSGACP00000001313
ENSGALP00000013422	ENSGACP00000014383
ENSGALP00000003806	ENSGACP00000017560
ENSGALP00000024194	ENSGACP00000022840
ENSGALP00000008116	ENSGACP00000016689
ENSGALP00000016460	ENSGACP00000018236
ENSGALP00000018497	ENSGACP00000012510
ENSGALP00000021275	ENSGACP00000003484
ENSGALP00000013280	ENSGACP00000018708
ENSGALP00000003187	ENSGACP00000010198
ENSGALP00000023563	ENSGACP00000020504
ENSGALP00000042990	ENSGACP00000022073
ENSGALP00000041233	ENSGACP00000019135
ENSGALP00000021580	ENSGACP00000006442
ENSGALP00000015774	ENSGACP00000008923
ENSGALP00000004425	ENSGACP00000014890
ENSGALP00000023430	ENSGACP00000013221
ENSGALP00000024472	ENSGACP00000012239
ENSGALP00000025442	ENSGACP00000010872
ENSGALP00000014665	ENSGACP00000000841
ENSGALP00000032950	ENSGACP00000014629
ENSGALP00000027168	ENSGACP00000004599
ENSGALP00000017323	ENSGACP00000001097
ENSGALP00000003759	ENSGACP00000003493
ENSGALP00000012451	ENSGACP00000007881
ENSGALP00000030899	ENSGACP00000009707
ENSGALP00000027185	ENSGACP00000020169
ENSGALP00000027192	ENSGACP00000004030
ENSGALP00000032767	ENSGACP00000019422
ENSGALP00000020014	ENSGACP00000010552
ENSGALP00000020164	ENSGACP00000009667
ENSGALP00000017421	ENSGACP00000017015
ENSGALP00000017421	ENSGACP00000000088
ENSGALP00000043075	ENSGACP00000021696
ENSGALP00000011808	ENSGACP00000013298
ENSGALP00000036750	ENSGACP00000006321
ENSGALP00000007707	ENSGACP00000014620
ENSGALP00000023347	ENSGACP00000013026
ENSGALP00000003066	ENSGACP00000006576
ENSGALP00000009567	ENSGACP00000020648
ENSGALP00000009239	ENSGACP00000003419
ENSGALP00000035646	ENSGACP00000027283
ENSGALP00000038337	ENSGACP00000024474
ENSGALP00000007307	ENSGACP00000017880
ENSGALP00000002789	ENSGACP00000013112
ENSGALP00000012206	ENSGACP00000012036
ENSGALP00000013802	ENSGACP00000002740
ENSGALP00000016960	ENSGACP00000008433
ENSGALP00000041993	ENSGACP00000004068
ENSGALP00000029287	ENSGACP00000027200
ENSGALP00000029287	ENSGACP00000015452
ENSGALP00000014974	ENSGACP00000022209
ENSGALP00000014974	ENSGACP00000024664
ENSGALP00000030515	ENSGACP00000010991
ENSGALP00000023879	ENSGACP00000010960
ENSGALP00000010490	ENSGACP00000022519
ENSGALP00000010490	ENSGACP00000016643
ENSGALP00000017690	ENSGACP00000018402
ENSGALP00000012845	ENSGACP00000019917
ENSGALP00000012607	ENSGACP00000004443
ENSGALP00000012607	ENSGACP00000015655
ENSGALP00000012417	ENSGACP00000023964
ENSGALP00000041400	ENSGACP00000008399
ENSGALP00000041400	ENSGACP00000004154
ENSGALP00000018106	ENSGACP00000007470
ENSGALP00000016042	ENSGACP00000025485
ENSGALP00000003737	ENSGACP00000009896
ENSGALP00000023398	ENSGACP00000012418
ENSGALP00000023398	ENSGACP00000013256
ENSGALP00000015047	ENSGACP00000019319
ENSGALP00000013585	ENSGACP00000009299
ENSGALP00000010537	ENSGACP00000026577
ENSGALP00000041725	ENSGACP00000004344
ENSGALP00000022809	ENSGACP00000008376
ENSGALP00000022809	ENSGACP00000021839
ENSGALP00000001525	ENSGACP00000019024
ENSGALP00000013815	ENSGACP00000016755
ENSGALP00000013815	ENSGACP00000026150
ENSGALP00000036709	ENSGACP00000026021
ENSGALP00000036709	ENSGACP00000011216
ENSGALP00000026423	ENSGACP00000018252
ENSGALP00000018654	ENSGACP00000018145
ENSGALP00000023450	ENSGACP00000013136
ENSGALP00000014576	ENSGACP00000008717
ENSGALP00000027645	ENSGACP00000001739
ENSGALP00000007837	ENSGACP00000024137
ENSGALP00000026729	ENSGACP00000019231
ENSGALP00000002881	ENSGACP00000017767
ENSGALP00000002881	ENSGACP00000025597
ENSGALP00000021811	ENSGACP00000019584
ENSGALP00000002611	ENSGACP00000002920
ENSGALP00000018636	ENSGACP00000006170
ENSGALP00000024479	ENSGACP00000010967
ENSGALP00000042272	ENSGACP00000016108
ENSGALP00000042272	ENSGACP00000009475
ENSGALP00000007510	ENSGACP00000021646
ENSGALP00000039779	ENSGACP00000024788
ENSGALP00000040646	ENSGACP00000012622
ENSGALP00000030045	ENSGACP00000025282
ENSGALP00000038439	ENSGACP00000025134
ENSGALP00000018350	ENSGACP00000026079
ENSGALP00000018350	ENSGACP00000011854
ENSGALP00000040736	ENSGACP00000011391
ENSGALP00000009374	ENSGACP00000007695
ENSGALP00000009374	ENSGACP00000022143
ENSGALP00000004286	ENSGACP00000004282
ENSGALP00000004286	ENSGACP00000006460
ENSGALP00000016453	ENSGACP00000018222
ENSGALP00000009850	ENSGACP00000021825
ENSGALP00000016553	ENSGACP00000010854
ENSGALP00000022167	ENSGACP00000007366
ENSGALP00000030451	ENSGACP00000007268
ENSGALP00000030451	ENSGACP00000003320
ENSGALP00000005923	ENSGACP00000022052
ENSGALP00000012696	ENSGACP00000014709
ENSGALP00000019105	ENSGACP00000005027
ENSGALP00000037486	ENSGACP00000024977
ENSGALP00000037486	ENSGACP00000014061
ENSGALP00000032335	ENSGACP00000009357
ENSGALP00000032335	ENSGACP00000019831
ENSGALP00000006372	ENSGACP00000002190
ENSGALP00000042154	ENSGACP00000022669
ENSGALP00000010839	ENSGACP00000019397
ENSGALP00000042693	ENSGACP00000014833
ENSGALP00000001085	ENSGACP00000017486
ENSGALP00000033875	ENSGACP00000020545
ENSGALP00000033875	ENSGACP00000008214
ENSGALP00000007961	ENSGACP00000011645
ENSGALP00000015935	ENSGACP00000015883
ENSGALP00000016790	ENSGACP00000010088
ENSGALP00000016790	ENSGACP00000014002
ENSGALP00000037040	ENSGACP00000022168
ENSGALP00000019067	ENSGACP00000019194
ENSGALP00000008475	ENSGACP00000003217
ENSGALP00000025497	ENSGACP00000018711
ENSGALP00000041217	ENSGACP00000019889
ENSGALP00000018461	ENSGACP00000008882
ENSGALP00000021578	ENSGACP00000006387
ENSGALP00000015748	ENSGACP00000008823
ENSGALP00000042533	ENSGACP00000019530
ENSGALP00000036814	ENSGACP00000022290
ENSGALP00000042025	ENSGACP00000001732
ENSGALP00000039979	ENSGACP00000009573
ENSGALP00000005249	ENSGACP00000016398
ENSGALP00000005249	ENSGACP00000025666
ENSGALP00000033602	ENSGACP00000014879
ENSGALP00000033602	ENSGACP00000007436
ENSGALP00000025669	ENSGACP00000005210
ENSGALP00000025669	ENSGACP00000024184
ENSGALP00000014482	ENSGACP00000008646
ENSGALP00000009075	ENSGACP00000000374
ENSGALP00000039649	ENSGACP00000026719
ENSGALP00000040341	ENSGACP00000015159
ENSGALP00000008415	ENSGACP00000024992
ENSGALP00000009768	ENSGACP00000002945
ENSGALP00000003644	ENSGACP00000003232
ENSGALP00000002056	ENSGACP00000004357
ENSGALP00000006692	ENSGACP00000014598
ENSGALP00000042082	ENSGACP00000019384
ENSGALP00000014035	ENSGACP00000000429
ENSGALP00000040464	ENSGACP00000003603
ENSGALP00000001898	ENSGACP00000016997
ENSGALP00000003967	ENSGACP00000009028
ENSGALP00000041927	ENSGACP00000016895
ENSGALP00000041927	ENSGACP00000004524
ENSGALP00000014521	ENSGACP00000011420
ENSGALP00000011620	ENSGACP00000015381
ENSGALP00000005496	ENSGACP00000023962
ENSGALP00000022904	ENSGACP00000025533
ENSGALP00000023449	ENSGACP00000007315
ENSGALP00000026775	ENSGACP00000020044
ENSGALP00000027665	ENSGACP00000026664
ENSGALP00000019037	ENSGACP00000011955
ENSGALP00000004375	ENSGACP00000005308
ENSGALP00000026663	ENSGACP00000009877
ENSGALP00000019469	ENSGACP00000007967
ENSGALP00000032883	ENSGACP00000008424
ENSGALP00000018527	ENSGACP00000026991
ENSGALP00000005026	ENSGACP00000009569
ENSGALP00000006585	ENSGACP00000004606
ENSGALP00000025853	ENSGACP00000006381
ENSGALP00000025853	ENSGACP00000013712
ENSGALP00000025647	ENSGACP00000005279
ENSGALP00000025647	ENSGACP00000023917
ENSGALP00000019087	ENSGACP00000001625
ENSGALP00000014379	ENSGACP00000010844
ENSGALP00000020830	ENSGACP00000003016
ENSGALP00000010593	ENSGACP00000004840
ENSGALP00000027216	ENSGACP00000003120
ENSGALP00000010473	ENSGACP00000022763
ENSGALP00000008863	ENSGACP00000004093
ENSGALP00000020258	ENSGACP00000011452
ENSGALP00000019224	ENSGACP00000018197
ENSGALP00000019224	ENSGACP00000008589
ENSGALP00000022034	ENSGACP00000010978
ENSGALP00000017621	ENSGACP00000006210
ENSGALP00000005548	ENSGACP00000023740
ENSGALP00000005054	ENSGACP00000011462
ENSGALP00000005054	ENSGACP00000022643
ENSGALP00000005145	ENSGACP00000020308
ENSGALP00000005145	ENSGACP00000011353
ENSGALP00000039786	ENSGACP00000011634
ENSGALP00000039786	ENSGACP00000027095
ENSGALP00000011249	ENSGACP00000011550
ENSGALP00000042230	ENSGACP00000025278
ENSGALP00000042230	ENSGACP00000021615
ENSGALP00000016611	ENSGACP00000023419
ENSGALP00000014836	ENSGACP00000007018
ENSGALP00000036715	ENSGACP00000025981
ENSGALP00000017674	ENSGACP00000023459
ENSGALP00000043416	ENSGACP00000006705
ENSGALP00000005837	ENSGACP00000027051
ENSGALP00000026304	ENSGACP00000012605
ENSGALP00000015961	ENSGACP00000024433
ENSGALP00000010070	ENSGACP00000016683
ENSGALP00000010070	ENSGACP00000007603
ENSGALP00000011632	ENSGACP00000013009
ENSGALP00000000586	ENSGACP00000022379
ENSGALP00000009230	ENSGACP00000021782
ENSGALP00000011293	ENSGACP00000022778
ENSGALP00000010006	ENSGACP00000000668
ENSGALP00000023051	ENSGACP00000013915
ENSGALP00000005099	ENSGACP00000015432
ENSGALP00000005099	ENSGACP00000012755
ENSGALP00000020669	ENSGACP00000002942
ENSGALP00000037077	ENSGACP00000006413
ENSGALP00000037077	ENSGACP00000010251
ENSGALP00000037639	ENSGACP00000019004
ENSGALP00000037639	ENSGACP00000013377
ENSGALP00000025755	ENSGACP00000004612
ENSGALP00000026526	ENSGACP00000026616
ENSGALP00000012563	ENSGACP00000014867
ENSGALP00000022525	ENSGACP00000023748
ENSGALP00000014372	ENSGACP00000020419
ENSGALP00000007696	ENSGACP00000024783
ENSGALP00000004141	ENSGACP00000024795
ENSGALP00000012471	ENSGACP00000009662
ENSGALP00000005275	ENSGACP00000019565
ENSGALP00000010342	ENSGACP00000001904
ENSGALP00000016935	ENSGACP00000022127
ENSGALP00000008311	ENSGACP00000003772
ENSGALP00000019555	ENSGACP00000025824
ENSGALP00000024668	ENSGACP00000024300
ENSGALP00000024668	ENSGACP00000023427
ENSGALP00000042045	ENSGACP00000024339
ENSGALP00000012555	ENSGACP00000024118
ENSGALP00000027579	ENSGACP00000004150
ENSGALP00000011357	ENSGACP00000024509
ENSGALP00000026391	ENSGACP00000007216
ENSGALP00000026391	ENSGACP00000026945
ENSGALP00000000759	ENSGACP00000012547
ENSGALP00000042958	ENSGACP00000003673
ENSGALP00000042958	ENSGACP00000000544
ENSGALP00000001868	ENSGACP00000009785
ENSGALP00000021577	ENSGACP00000023502
ENSGALP00000026871	ENSGACP00000013074
ENSGALP00000012712	ENSGACP00000018990
ENSGALP00000002573	ENSGACP00000024066
ENSGALP00000002573	ENSGACP00000017728
ENSGALP00000013096	ENSGACP00000022362
ENSGALP00000015740	ENSGACP00000009795
ENSGALP00000000368	ENSGACP00000008992
ENSGALP00000000368	ENSGACP00000023708
ENSGALP00000014918	ENSGACP00000024782
ENSGALP00000027020	ENSGACP00000003796
ENSGALP00000017970	ENSGACP00000021566
ENSGALP00000011529	ENSGACP00000027413
ENSGALP00000023237	ENSGACP00000018796
ENSGALP00000013059	ENSGACP00000020153
ENSGALP00000011344	ENSGACP00000007645
ENSGALP00000011344	ENSGACP00000001531
ENSGALP00000013072	ENSGACP00000013289
ENSGALP00000005814	ENSGACP00000015074
ENSGALP00000013590	ENSGACP00000019566
ENSGALP00000000581	ENSGACP00000015717
ENSGALP00000000581	ENSGACP00000000654
ENSGALP00000020711	ENSGACP00000004645
ENSGALP00000026515	ENSGACP00000012920
ENSGALP00000001572	ENSGACP00000009814
ENSGALP00000001572	ENSGACP00000011993
ENSGALP00000026582	ENSGACP00000014277
ENSGALP00000024999	ENSGACP00000025502
ENSGALP00000013553	ENSGACP00000015208
ENSGALP00000039622	ENSGACP00000004769
ENSGALP00000025165	ENSGACP00000003634
ENSGALP00000019507	ENSGACP00000005570
ENSGALP00000017666	ENSGACP00000018017
ENSGALP00000040770	ENSGACP00000018922
ENSGALP00000008868	ENSGACP00000005104
ENSGALP00000008868	ENSGACP00000003471
ENSGALP00000042042	ENSGACP00000012280
ENSGALP00000020410	ENSGACP00000001586
ENSGALP00000020410	ENSGACP00000019536
ENSGALP00000013972	ENSGACP00000005344
ENSGALP00000011187	ENSGACP00000003851
ENSGALP00000023384	ENSGACP00000018443
ENSGALP00000015647	ENSGACP00000008154
ENSGALP00000005347	ENSGACP00000012546
ENSGALP00000025668	ENSGACP00000005836
ENSGALP00000042146	ENSGACP00000005799
ENSGALP00000009581	ENSGACP00000008689
ENSGALP00000009582	ENSGACP00000025467
ENSGALP00000042980	ENSGACP00000013047
ENSGALP00000025665	ENSGACP00000012044
ENSGALP00000005120	ENSGACP00000007457
ENSGALP00000005120	ENSGACP00000002040
ENSGALP00000013908	ENSGACP00000025126
ENSGALP00000000320	ENSGACP00000011182
ENSGALP00000022322	ENSGACP00000013685
ENSGALP00000036468	ENSGACP00000017217
ENSGALP00000036468	ENSGACP00000006457
ENSGALP00000009602	ENSGACP00000016787
ENSGALP00000000765	ENSGACP00000012903
ENSGALP00000013627	ENSGACP00000018709
ENSGALP00000017250	ENSGACP00000023430
ENSGALP00000040789	ENSGACP00000015267
ENSGALP00000040789	ENSGACP00000010388
ENSGALP00000011785	ENSGACP00000012123
ENSGALP00000011785	ENSGACP00000001808
ENSGALP00000042083	ENSGACP00000027506
ENSGALP00000015886	ENSGACP00000026410
ENSGALP00000012699	ENSGACP00000014718
ENSGALP00000010995	ENSGACP00000026983
ENSGALP00000002263	ENSGACP00000000637
ENSGALP00000002263	ENSGACP00000013355
ENSGALP00000026092	ENSGACP00000007903
ENSGALP00000026092	ENSGACP00000009270
ENSGALP00000001286	ENSGACP00000002982
ENSGALP00000028898	ENSGACP00000000613
ENSGALP00000031109	ENSGACP00000008010
ENSGALP00000031109	ENSGACP00000013580
ENSGALP00000042408	ENSGACP00000012210
ENSGALP00000039434	ENSGACP00000015315
ENSGALP00000012311	ENSGACP00000027359
ENSGALP00000002763	ENSGACP00000014022
ENSGALP00000002763	ENSGACP00000002464
ENSGALP00000025786	ENSGACP00000023147
ENSGALP00000024381	ENSGACP00000014149
ENSGALP00000039965	ENSGACP00000023466
ENSGALP00000017198	ENSGACP00000005819
ENSGALP00000017198	ENSGACP00000026045
ENSGALP00000010482	ENSGACP00000013359
ENSGALP00000042257	ENSGACP00000011279
ENSGALP00000025070	ENSGACP00000018915
ENSGALP00000025070	ENSGACP00000013658
ENSGALP00000024818	ENSGACP00000020289
ENSGALP00000016849	ENSGACP00000020594
ENSGALP00000013934	ENSGACP00000005330
ENSGALP00000034535	ENSGACP00000015126
ENSGALP00000003271	ENSGACP00000001060
ENSGALP00000003271	ENSGACP00000012992
ENSGALP00000010211	ENSGACP00000025361
ENSGALP00000005236	ENSGACP00000021506
ENSGALP00000026006	ENSGACP00000005289
ENSGALP00000026006	ENSGACP00000011803
ENSGALP00000040955	ENSGACP00000005142
ENSGALP00000040955	ENSGACP00000007447
ENSGALP00000015514	ENSGACP00000013332
ENSGALP00000015514	ENSGACP00000018278
ENSGALP00000035695	ENSGACP00000020304
ENSGALP00000041236	ENSGACP00000000638
ENSGALP00000039006	ENSGACP00000010768
ENSGALP00000026077	ENSGACP00000009282
ENSGALP00000018851	ENSGACP00000007669
ENSGALP00000026290	ENSGACP00000008638
ENSGALP00000014726	ENSGACP00000013678
ENSGALP00000022734	ENSGACP00000004276
ENSGALP00000023773	ENSGACP00000020956
ENSGALP00000012695	ENSGACP00000012102
ENSGALP00000027030	ENSGACP00000020009
ENSGALP00000013689	ENSGACP00000006226
ENSGALP00000013689	ENSGACP00000020381
ENSGALP00000012864	ENSGACP00000014239
ENSGALP00000041317	ENSGACP00000008184
ENSGALP00000043171	ENSGACP00000023437
ENSGALP00000018433	ENSGACP00000012363
ENSGALP00000008988	ENSGACP00000016562
ENSGALP00000008988	ENSGACP00000025075
ENSGALP00000024939	ENSGACP00000004707
ENSGALP00000039705	ENSGACP00000011723
ENSGALP00000039705	ENSGACP00000002924
ENSGALP00000013113	ENSGACP00000006961
ENSGALP00000020186	ENSGACP00000009716
ENSGALP00000038408	ENSGACP00000008523
ENSGALP00000020714	ENSGACP00000004602
ENSGALP00000015246	ENSGACP00000004136
ENSGALP00000016629	ENSGACP00000021342
ENSGALP00000026337	ENSGACP00000027345
ENSGALP00000016536	ENSGACP00000010866
ENSGALP00000011770	ENSGACP00000024055
ENSGALP00000039757	ENSGACP00000026575
ENSGALP00000035370	ENSGACP00000005530
ENSGALP00000009708	ENSGACP00000019225
ENSGALP00000000387	ENSGACP00000016089
ENSGALP00000019425	ENSGACP00000011106
ENSGALP00000026764	ENSGACP00000018513
ENSGALP00000026764	ENSGACP00000020555
ENSGALP00000018701	ENSGACP00000024156
ENSGALP00000000260	ENSGACP00000007508
ENSGALP00000031127	ENSGACP00000015201
ENSGALP00000015096	ENSGACP00000002813
ENSGALP00000020178	ENSGACP00000015886
ENSGALP00000018405	ENSGACP00000007781
ENSGALP00000018405	ENSGACP00000008111
ENSGALP00000009820	ENSGACP00000009428
ENSGALP00000018028	ENSGACP00000021636
ENSGALP00000040245	ENSGACP00000017313
ENSGALP00000011486	ENSGACP00000017465
ENSGALP00000011486	ENSGACP00000019617
ENSGALP00000023559	ENSGACP00000013569
ENSGALP00000023559	ENSGACP00000020509
ENSGALP00000017123	ENSGACP00000023070
ENSGALP00000015213	ENSGACP00000017218
ENSGALP00000015213	ENSGACP00000007854
ENSGALP00000018228	ENSGACP00000021322
ENSGALP00000005977	ENSGACP00000006796
ENSGALP00000007283	ENSGACP00000006741
ENSGALP00000017075	ENSGACP00000010343
ENSGALP00000004725	ENSGACP00000014020
ENSGALP00000000021	ENSGACP00000005290
ENSGALP00000000384	ENSGACP00000005684
ENSGALP00000012219	ENSGACP00000024380
ENSGALP00000015982	ENSGACP00000000783
ENSGALP00000021757	ENSGACP00000000485
ENSGALP00000039780	ENSGACP00000005440
ENSGALP00000005196	ENSGACP00000005520
ENSGALP00000005196	ENSGACP00000008884
ENSGALP00000010871	ENSGACP00000020277
ENSGALP00000025896	ENSGACP00000024870
ENSGALP00000010878	ENSGACP00000014662
ENSGALP00000013215	ENSGACP00000002167
ENSGALP00000009127	ENSGACP00000011201
ENSGALP00000010168	ENSGACP00000018511
ENSGALP00000019062	ENSGACP00000019200
ENSGALP00000016769	ENSGACP00000006831
ENSGALP00000005525	ENSGACP00000011389
ENSGALP00000005525	ENSGACP00000020478
ENSGALP00000023805	ENSGACP00000020888
ENSGALP00000022584	ENSGACP00000014622
ENSGALP00000005531	ENSGACP00000014242
ENSGALP00000003950	ENSGACP00000005097
ENSGALP00000004267	ENSGACP00000020324
ENSGALP00000018459	ENSGACP00000007882
ENSGALP00000019498	ENSGACP00000023299
ENSGALP00000003857	ENSGACP00000011600
ENSGALP00000006765	ENSGACP00000020884
ENSGALP00000006765	ENSGACP00000008112
ENSGALP00000021842	ENSGACP00000022280
ENSGALP00000008695	ENSGACP00000004250
ENSGALP00000042746	ENSGACP00000027587
ENSGALP00000026476	ENSGACP00000017183
ENSGALP00000035817	ENSGACP00000006108
ENSGALP00000035817	ENSGACP00000006862
ENSGALP00000015366	ENSGACP00000021943
ENSGALP00000015979	ENSGACP00000006821
ENSGALP00000015981	ENSGACP00000004406
ENSGALP00000002633	ENSGACP00000024020
ENSGALP00000018658	ENSGACP00000024147
ENSGALP00000039111	ENSGACP00000027418
ENSGALP00000019513	ENSGACP00000025161
ENSGALP00000009045	ENSGACP00000000106
ENSGALP00000016610	ENSGACP00000013692
ENSGALP00000027018	ENSGACP00000003807
ENSGALP00000037252	ENSGACP00000011883
ENSGALP00000032210	ENSGACP00000013233
ENSGALP00000005375	ENSGACP00000000468
ENSGALP00000042425	ENSGACP00000004476
ENSGALP00000042425	ENSGACP00000015723
ENSGALP00000042575	ENSGACP00000025000
ENSGALP00000013852	ENSGACP00000013789
ENSGALP00000013852	ENSGACP00000025896
ENSGALP00000020135	ENSGACP00000015687
ENSGALP00000005194	ENSGACP00000006622
ENSGALP00000041061	ENSGACP00000015580
ENSGALP00000025340	ENSGACP00000019919
ENSGALP00000019107	ENSGACP00000001598
ENSGALP00000014088	ENSGACP00000005375
ENSGALP00000012079	ENSGACP00000006366
ENSGALP00000012079	ENSGACP00000022518
ENSGALP00000017807	ENSGACP00000009074
ENSGALP00000017807	ENSGACP00000021387
ENSGALP00000016496	ENSGACP00000019159
ENSGALP00000040485	ENSGACP00000010863
ENSGALP00000016269	ENSGACP00000019354
ENSGALP00000016357	ENSGACP00000020574
ENSGALP00000016357	ENSGACP00000003950
ENSGALP00000006501	ENSGACP00000011572
ENSGALP00000043291	ENSGACP00000009014
ENSGALP00000025951	ENSGACP00000006201
ENSGALP00000008738	ENSGACP00000000627
ENSGALP00000010798	ENSGACP00000022282
ENSGALP00000010798	ENSGACP00000009385
ENSGALP00000024049	ENSGACP00000022872
ENSGALP00000006022	ENSGACP00000014205
ENSGALP00000022443	ENSGACP00000013966
ENSGALP00000018616	ENSGACP00000000877
ENSGALP00000013530	ENSGACP00000006212
ENSGALP00000041223	ENSGACP00000017946
ENSGALP00000025954	ENSGACP00000007039
ENSGALP00000007674	ENSGACP00000019633
ENSGALP00000019634	ENSGACP00000007368
ENSGALP00000023961	ENSGACP00000008982
ENSGALP00000001537	ENSGACP00000017993
ENSGALP00000023152	ENSGACP00000010947
ENSGALP00000012995	ENSGACP00000002115
ENSGALP00000012995	ENSGACP00000013400
ENSGALP00000024548	ENSGACP00000023693
ENSGALP00000042256	ENSGACP00000022054
ENSGALP00000042256	ENSGACP00000002594
ENSGALP00000041554	ENSGACP00000013415
ENSGALP00000023099	ENSGACP00000017500
ENSGALP00000032595	ENSGACP00000000325
ENSGALP00000032595	ENSGACP00000009862
ENSGALP00000009066	ENSGACP00000027023
ENSGALP00000024654	ENSGACP00000011786
ENSGALP00000017972	ENSGACP00000009377
ENSGALP00000017972	ENSGACP00000011012
ENSGALP00000006752	ENSGACP00000022676
ENSGALP00000006752	ENSGACP00000027037
ENSGALP00000001125	ENSGACP00000003095
ENSGALP00000007168	ENSGACP00000007825
ENSGALP00000022622	ENSGACP00000014481
ENSGALP00000041226	ENSGACP00000008207
ENSGALP00000038010	ENSGACP00000002697
ENSGALP00000018385	ENSGACP00000017167
ENSGALP00000018385	ENSGACP00000006575
ENSGALP00000008721	ENSGACP00000026012
ENSGALP00000000726	ENSGACP00000011815
ENSGALP00000003007	ENSGACP00000009143
ENSGALP00000031725	ENSGACP00000024523
ENSGALP00000031029	ENSGACP00000014423
ENSGALP00000011197	ENSGACP00000003094
ENSGALP00000021538	ENSGACP00000025223
ENSGALP00000000772	ENSGACP00000014464
ENSGALP00000005325	ENSGACP00000000471
ENSGALP00000015329	ENSGACP00000025005
ENSGALP00000012592	ENSGACP00000015660
ENSGALP00000009811	ENSGACP00000020615
ENSGALP00000009811	ENSGACP00000008863
ENSGALP00000020761	ENSGACP00000003060
ENSGALP00000041421	ENSGACP00000009739
ENSGALP00000037568	ENSGACP00000023304
ENSGALP00000020480	ENSGACP00000025408
ENSGALP00000039641	ENSGACP00000018302
ENSGALP00000006921	ENSGACP00000006886
ENSGALP00000025530	ENSGACP00000006855
ENSGALP00000025530	ENSGACP00000017577
ENSGALP00000023291	ENSGACP00000010936
ENSGALP00000032645	ENSGACP00000003793
ENSGALP00000005963	ENSGACP00000005399
ENSGALP00000041436	ENSGACP00000015807
ENSGALP00000027178	ENSGACP00000004692
ENSGALP00000042466	ENSGACP00000014168
ENSGALP00000010347	ENSGACP00000018409
ENSGALP00000041483	ENSGACP00000013281
ENSGALP00000037987	ENSGACP00000005249
ENSGALP00000041279	ENSGACP00000020286
ENSGALP00000012350	ENSGACP00000022867
ENSGALP00000012585	ENSGACP00000021702
ENSGALP00000021338	ENSGACP00000000803
ENSGALP00000016284	ENSGACP00000017126
ENSGALP00000041340	ENSGACP00000013845
ENSGALP00000041340	ENSGACP00000013876
ENSGALP00000041340	ENSGACP00000010100
ENSGALP00000034504	ENSGACP00000027536
ENSGALP00000004460	ENSGACP00000027426
ENSGALP00000027027	ENSGACP00000001069
ENSGALP00000001944	ENSGACP00000021234
ENSGALP00000005415	ENSGACP00000017727
ENSGALP00000005415	ENSGACP00000005203
ENSGALP00000021848	ENSGACP00000013382
ENSGALP00000021848	ENSGACP00000024818
ENSGALP00000010097	ENSGACP00000022797
ENSGALP00000026428	ENSGACP00000027343
ENSGALP00000022497	ENSGACP00000014685
ENSGALP00000022497	ENSGACP00000015178
ENSGALP00000034427	ENSGACP00000018151
ENSGALP00000034427	ENSGACP00000003415
ENSGALP00000005315	ENSGACP00000011552
ENSGALP00000018045	ENSGACP00000007327
ENSGALP00000012608	ENSGACP00000012298
ENSGALP00000012608	ENSGACP00000022376
ENSGALP00000007527	ENSGACP00000022960
ENSGALP00000035245	ENSGACP00000003027
ENSGALP00000002650	ENSGACP00000021850
ENSGALP00000023881	ENSGACP00000010964
ENSGALP00000011722	ENSGACP00000019111
ENSGALP00000024079	ENSGACP00000013243
ENSGALP00000001501	ENSGACP00000023232
ENSGALP00000018409	ENSGACP00000015242
ENSGALP00000039379	ENSGACP00000006409
ENSGALP00000026174	ENSGACP00000008014
ENSGALP00000005904	ENSGACP00000010278
ENSGALP00000010494	ENSGACP00000027612
ENSGALP00000028961	ENSGACP00000000444
ENSGALP00000028961	ENSGACP00000005428
ENSGALP00000019763	ENSGACP00000019737
ENSGALP00000014653	ENSGACP00000000127
ENSGALP00000013353	ENSGACP00000018650
ENSGALP00000024926	ENSGACP00000004819
ENSGALP00000042221	ENSGACP00000018977
ENSGALP00000040670	ENSGACP00000014316
ENSGALP00000005781	ENSGACP00000007813
ENSGALP00000041942	ENSGACP00000011352
ENSGALP00000010352	ENSGACP00000011788
ENSGALP00000012875	ENSGACP00000005480
ENSGALP00000020372	ENSGACP00000006126
ENSGALP00000036952	ENSGACP00000007811
ENSGALP00000001762	ENSGACP00000005715
ENSGALP00000025734	ENSGACP00000008814
ENSGALP00000022701	ENSGACP00000024276
ENSGALP00000002647	ENSGACP00000014013
ENSGALP00000038507	ENSGACP00000010628
ENSGALP00000038507	ENSGACP00000004594
ENSGALP00000007738	ENSGACP00000019651
ENSGALP00000025859	ENSGACP00000013754
ENSGALP00000012805	ENSGACP00000015038
ENSGALP00000008146	ENSGACP00000011811
ENSGALP00000035841	ENSGACP00000006703
ENSGALP00000042929	ENSGACP00000023203
ENSGALP00000003091	ENSGACP00000017237
ENSGALP00000009979	ENSGACP00000014371
ENSGALP00000000948	ENSGACP00000001362
ENSGALP00000018449	ENSGACP00000026511
ENSGALP00000018449	ENSGACP00000013426
ENSGALP00000013816	ENSGACP00000002148
ENSGALP00000013816	ENSGACP00000003901
ENSGALP00000010783	ENSGACP00000027588
ENSGALP00000027922	ENSGACP00000014943
ENSGALP00000041057	ENSGACP00000022210
ENSGALP00000042373	ENSGACP00000007115
ENSGALP00000042373	ENSGACP00000022138
ENSGALP00000008671	ENSGACP00000003099
ENSGALP00000018351	ENSGACP00000007844
ENSGALP00000018351	ENSGACP00000023634
ENSGALP00000018715	ENSGACP00000022821
ENSGALP00000017873	ENSGACP00000009183
ENSGALP00000010165	ENSGACP00000006045
ENSGALP00000006733	ENSGACP00000004590
ENSGALP00000011153	ENSGACP00000004142
ENSGALP00000021276	ENSGACP00000005621
ENSGALP00000042570	ENSGACP00000001952
ENSGALP00000008969	ENSGACP00000011760
ENSGALP00000015983	ENSGACP00000006835
ENSGALP00000030023	ENSGACP00000026432
ENSGALP00000039912	ENSGACP00000000443
ENSGALP00000038684	ENSGACP00000011166
ENSGALP00000038684	ENSGACP00000022921
ENSGALP00000027574	ENSGACP00000004120
ENSGALP00000022658	ENSGACP00000007637
ENSGALP00000024262	ENSGACP00000015250
ENSGALP00000029867	ENSGACP00000004972
ENSGALP00000016443	ENSGACP00000018246
ENSGALP00000009309	ENSGACP00000010688
ENSGALP00000009594	ENSGACP00000013878
ENSGALP00000024609	ENSGACP00000022649
ENSGALP00000041329	ENSGACP00000009663
ENSGALP00000007425	ENSGACP00000002147
ENSGALP00000008802	ENSGACP00000015774
ENSGALP00000015220	ENSGACP00000022417
ENSGALP00000038852	ENSGACP00000023549
ENSGALP00000016375	ENSGACP00000006090
ENSGALP00000041628	ENSGACP00000009205
ENSGALP00000041628	ENSGACP00000022633
ENSGALP00000040737	ENSGACP00000009038
ENSGALP00000003152	ENSGACP00000004807
ENSGALP00000012540	ENSGACP00000014864
ENSGALP00000013946	ENSGACP00000023013
ENSGALP00000024885	ENSGACP00000019016
ENSGALP00000024898	ENSGACP00000005004
ENSGALP00000001718	ENSGACP00000027501
ENSGALP00000005486	ENSGACP00000007297
ENSGALP00000017136	ENSGACP00000014693
ENSGALP00000024258	ENSGACP00000017566
ENSGALP00000024258	ENSGACP00000005870
ENSGALP00000005084	ENSGACP00000009849
ENSGALP00000021816	ENSGACP00000002988
ENSGALP00000013808	ENSGACP00000024484
ENSGALP00000013808	ENSGACP00000026918
ENSGALP00000025093	ENSGACP00000000988
ENSGALP00000003376	ENSGACP00000025473
ENSGALP00000019918	ENSGACP00000015581
ENSGALP00000015132	ENSGACP00000005586
ENSGALP00000003008	ENSGACP00000018089
ENSGALP00000036605	ENSGACP00000008044
ENSGALP00000042187	ENSGACP00000007152
ENSGALP00000007244	ENSGACP00000018808
ENSGALP00000025695	ENSGACP00000002960
ENSGALP00000019831	ENSGACP00000016785
ENSGALP00000036803	ENSGACP00000017476
ENSGALP00000013766	ENSGACP00000017803
ENSGALP00000013766	ENSGACP00000021471
ENSGALP00000037440	ENSGACP00000012553
ENSGALP00000025794	ENSGACP00000004852
ENSGALP00000007955	ENSGACP00000009784
ENSGALP00000013212	ENSGACP00000022337
ENSGALP00000001872	ENSGACP00000015264
ENSGALP00000005295	ENSGACP00000022831
ENSGALP00000014072	ENSGACP00000023071
ENSGALP00000042178	ENSGACP00000027272
ENSGALP00000032327	ENSGACP00000003674
ENSGALP00000005154	ENSGACP00000020310
ENSGALP00000005154	ENSGACP00000011359
ENSGALP00000042730	ENSGACP00000020843
ENSGALP00000025299	ENSGACP00000021706
ENSGALP00000012349	ENSGACP00000023954
ENSGALP00000040907	ENSGACP00000026168
ENSGALP00000019072	ENSGACP00000004328
ENSGALP00000019072	ENSGACP00000021115
ENSGALP00000018376	ENSGACP00000007831
ENSGALP00000023706	ENSGACP00000007310
ENSGALP00000039371	ENSGACP00000020449
ENSGALP00000017782	ENSGACP00000026431
ENSGALP00000039853	ENSGACP00000022645
ENSGALP00000016165	ENSGACP00000008929
ENSGALP00000023762	ENSGACP00000002580
ENSGALP00000023762	ENSGACP00000013787
ENSGALP00000043256	ENSGACP00000014660
ENSGALP00000036836	ENSGACP00000023761
ENSGALP00000008011	ENSGACP00000022158
ENSGALP00000001966	ENSGACP00000015271
ENSGALP00000017365	ENSGACP00000021815
ENSGALP00000011095	ENSGACP00000015982
ENSGALP00000007779	ENSGACP00000021976
ENSGALP00000014638	ENSGACP00000021841
ENSGALP00000041616	ENSGACP00000021101
ENSGALP00000035964	ENSGACP00000002538
ENSGALP00000005105	ENSGACP00000027357
ENSGALP00000022471	ENSGACP00000017485
ENSGALP00000025256	ENSGACP00000023250
ENSGALP00000041667	ENSGACP00000024235
ENSGALP00000016543	ENSGACP00000016483
ENSGALP00000015343	ENSGACP00000013307
ENSGALP00000012399	ENSGACP00000023958
ENSGALP00000004639	ENSGACP00000020266
ENSGALP00000041795	ENSGACP00000008993
ENSGALP00000041795	ENSGACP00000010738
ENSGALP00000042010	ENSGACP00000025890
ENSGALP00000042010	ENSGACP00000023581
ENSGALP00000019896	ENSGACP00000026228
ENSGALP00000011562	ENSGACP00000027277
ENSGALP00000003147	ENSGACP00000015129
ENSGALP00000003147	ENSGACP00000025040
ENSGALP00000033823	ENSGACP00000019048
ENSGALP00000033823	ENSGACP00000014443
ENSGALP00000010387	ENSGACP00000014675
ENSGALP00000016623	ENSGACP00000025723
ENSGALP00000033461	ENSGACP00000018792
ENSGALP00000022179	ENSGACP00000007382
ENSGALP00000041946	ENSGACP00000000788
ENSGALP00000023158	ENSGACP00000025503
ENSGALP00000003993	ENSGACP00000021857
ENSGALP00000041998	ENSGACP00000005924
ENSGALP00000041998	ENSGACP00000016031
ENSGALP00000038179	ENSGACP00000026427
ENSGALP00000014119	ENSGACP00000021192
ENSGALP00000039475	ENSGACP00000022569
ENSGALP00000016759	ENSGACP00000025746
ENSGALP00000000490	ENSGACP00000012795
ENSGALP00000000490	ENSGACP00000006663
ENSGALP00000000418	ENSGACP00000006730
ENSGALP00000000418	ENSGACP00000012841
ENSGALP00000000792	ENSGACP00000007568
ENSGALP00000023914	ENSGACP00000017521
ENSGALP00000038018	ENSGACP00000025691
ENSGALP00000038018	ENSGACP00000021409
ENSGALP00000007419	ENSGACP00000019531
ENSGALP00000007419	ENSGACP00000024377
ENSGALP00000006488	ENSGACP00000022555
ENSGALP00000015907	ENSGACP00000021360
ENSGALP00000025637	ENSGACP00000008773
ENSGALP00000006638	ENSGACP00000012870
ENSGALP00000006719	ENSGACP00000019276
ENSGALP00000018361	ENSGACP00000003716
ENSGALP00000016008	ENSGACP00000026543
ENSGALP00000027770	ENSGACP00000027254
ENSGALP00000016972	ENSGACP00000008332
ENSGALP00000016511	ENSGACP00000017842
ENSGALP00000036900	ENSGACP00000009943
ENSGALP00000043460	ENSGACP00000018696
ENSGALP00000015298	ENSGACP00000016745
ENSGALP00000024636	ENSGACP00000018419
ENSGALP00000013230	ENSGACP00000005029
ENSGALP00000001306	ENSGACP00000010169
ENSGALP00000001306	ENSGACP00000010780
ENSGALP00000010558	ENSGACP00000004922
ENSGALP00000016878	ENSGACP00000022865
ENSGALP00000002921	ENSGACP00000020783
ENSGALP00000007002	ENSGACP00000010574
ENSGALP00000020304	ENSGACP00000009861
ENSGALP00000028002	ENSGACP00000020412
ENSGALP00000003942	ENSGACP00000009980
ENSGALP00000010315	ENSGACP00000002724
ENSGALP00000026509	ENSGACP00000014871
ENSGALP00000038038	ENSGACP00000020209
ENSGALP00000016092	ENSGACP00000016332
ENSGALP00000025658	ENSGACP00000005262
ENSGALP00000017419	ENSGACP00000021845
ENSGALP00000008333	ENSGACP00000021463
ENSGALP00000042753	ENSGACP00000027576
ENSGALP00000005929	ENSGACP00000006876
ENSGALP00000022155	ENSGACP00000024671
ENSGALP00000017404	ENSGACP00000000089
ENSGALP00000017404	ENSGACP00000017018
ENSGALP00000040980	ENSGACP00000009719
ENSGALP00000013987	ENSGACP00000023048
ENSGALP00000032036	ENSGACP00000024408
ENSGALP00000032036	ENSGACP00000023575
ENSGALP00000010254	ENSGACP00000013689
ENSGALP00000015550	ENSGACP00000022432
ENSGALP00000015440	ENSGACP00000024970
ENSGALP00000024775	ENSGACP00000024289
ENSGALP00000035995	ENSGACP00000023670
ENSGALP00000041643	ENSGACP00000016094
ENSGALP00000005911	ENSGACP00000021158
ENSGALP00000021309	ENSGACP00000005556
ENSGALP00000038677	ENSGACP00000010204
ENSGALP00000038677	ENSGACP00000025028
ENSGALP00000031103	ENSGACP00000017511
ENSGALP00000000843	ENSGACP00000007534
ENSGALP00000033347	ENSGACP00000003416
ENSGALP00000007758	ENSGACP00000023175
ENSGALP00000012991	ENSGACP00000015638
ENSGALP00000017248	ENSGACP00000009247
ENSGALP00000008657	ENSGACP00000015711
ENSGALP00000034943	ENSGACP00000009444
ENSGALP00000029144	ENSGACP00000016597
ENSGALP00000026367	ENSGACP00000007497
ENSGALP00000026367	ENSGACP00000002653
ENSGALP00000026389	ENSGACP00000007409
ENSGALP00000026389	ENSGACP00000026584
ENSGALP00000038374	ENSGACP00000021749
ENSGALP00000038374	ENSGACP00000018184
ENSGALP00000041435	ENSGACP00000013167
ENSGALP00000041435	ENSGACP00000016520
ENSGALP00000026339	ENSGACP00000007264
ENSGALP00000026940	ENSGACP00000005589
ENSGALP00000022345	ENSGACP00000021927
ENSGALP00000039731	ENSGACP00000013098
ENSGALP00000043184	ENSGACP00000014667
ENSGALP00000043184	ENSGACP00000025204
ENSGALP00000019827	ENSGACP00000001600
ENSGALP00000008955	ENSGACP00000022170
ENSGALP00000008955	ENSGACP00000018835
ENSGALP00000006931	ENSGACP00000022238
ENSGALP00000012815	ENSGACP00000027309
ENSGALP00000008453	ENSGACP00000017827
ENSGALP00000013267	ENSGACP00000025588
ENSGALP00000011170	ENSGACP00000027647
ENSGALP00000000135	ENSGACP00000014468
ENSGALP00000000135	ENSGACP00000022568
ENSGALP00000017682	ENSGACP00000000277
ENSGALP00000017682	ENSGACP00000023485
ENSGALP00000032783	ENSGACP00000008232
ENSGALP00000010405	ENSGACP00000017954
ENSGALP00000011051	ENSGACP00000001940
ENSGALP00000015600	ENSGACP00000005326
ENSGALP00000024514	ENSGACP00000020155
ENSGALP00000006980	ENSGACP00000019127
ENSGALP00000009774	ENSGACP00000018912
ENSGALP00000003253	ENSGACP00000019972
ENSGALP00000003253	ENSGACP00000008668
ENSGALP00000009383	ENSGACP00000024114
ENSGALP00000040651	ENSGACP00000023601
ENSGALP00000018216	ENSGACP00000010753
ENSGALP00000032659	ENSGACP00000015363
ENSGALP00000024072	ENSGACP00000013224
ENSGALP00000024072	ENSGACP00000020786
ENSGALP00000039162	ENSGACP00000015231
ENSGALP00000025193	ENSGACP00000019451
ENSGALP00000025193	ENSGACP00000003594
ENSGALP00000009289	ENSGACP00000004183
ENSGALP00000009289	ENSGACP00000020759
ENSGALP00000017129	ENSGACP00000023110
ENSGALP00000017129	ENSGACP00000000456
ENSGALP00000005856	ENSGACP00000012110
ENSGALP00000001390	ENSGACP00000009491
ENSGALP00000024849	ENSGACP00000004300
ENSGALP00000040785	ENSGACP00000022162
ENSGALP00000027812	ENSGACP00000010548
ENSGALP00000027812	ENSGACP00000027226
ENSGALP00000035733	ENSGACP00000005410
ENSGALP00000037537	ENSGACP00000025795
ENSGALP00000037537	ENSGACP00000021010
ENSGALP00000038883	ENSGACP00000003830
ENSGALP00000026603	ENSGACP00000019894
ENSGALP00000013381	ENSGACP00000022896
ENSGALP00000022861	ENSGACP00000026236
ENSGALP00000004423	ENSGACP00000006501
ENSGALP00000004423	ENSGACP00000004337
ENSGALP00000017600	ENSGACP00000008486
ENSGALP00000017243	ENSGACP00000025969
ENSGALP00000025477	ENSGACP00000012032
ENSGALP00000004775	ENSGACP00000018469
ENSGALP00000004775	ENSGACP00000005860
ENSGALP00000019596	ENSGACP00000011104
ENSGALP00000019596	ENSGACP00000006631
ENSGALP00000040936	ENSGACP00000002984
ENSGALP00000011192	ENSGACP00000018973
ENSGALP00000011192	ENSGACP00000014393
ENSGALP00000005601	ENSGACP00000012351
ENSGALP00000005601	ENSGACP00000016009
ENSGALP00000020051	ENSGACP00000011041
ENSGALP00000020051	ENSGACP00000026223
ENSGALP00000019837	ENSGACP00000020452
ENSGALP00000043385	ENSGACP00000025364
ENSGALP00000004030	ENSGACP00000012989
ENSGALP00000004030	ENSGACP00000006918
ENSGALP00000004234	ENSGACP00000006449
ENSGALP00000036889	ENSGACP00000026210
ENSGALP00000019086	ENSGACP00000004346
ENSGALP00000013528	ENSGACP00000016258
ENSGALP00000007663	ENSGACP00000016387
ENSGALP00000033857	ENSGACP00000008570
ENSGALP00000025661	ENSGACP00000005216
ENSGALP00000032290	ENSGACP00000021313
ENSGALP00000020806	ENSGACP00000026258
ENSGALP00000027828	ENSGACP00000015943
ENSGALP00000014813	ENSGACP00000004350
ENSGALP00000039251	ENSGACP00000027608
ENSGALP00000026702	ENSGACP00000005191
ENSGALP00000031563	ENSGACP00000021451
ENSGALP00000031563	ENSGACP00000021788
ENSGALP00000007158	ENSGACP00000018902
ENSGALP00000007750	ENSGACP00000007994
ENSGALP00000015978	ENSGACP00000013858
ENSGALP00000023303	ENSGACP00000002435
ENSGALP00000023303	ENSGACP00000012902
ENSGALP00000042674	ENSGACP00000009888
ENSGALP00000001903	ENSGACP00000022188
ENSGALP00000011809	ENSGACP00000008602
ENSGALP00000004508	ENSGACP00000024217
ENSGALP00000018139	ENSGACP00000010864
ENSGALP00000032623	ENSGACP00000006083
ENSGALP00000007263	ENSGACP00000020073
ENSGALP00000007263	ENSGACP00000013262
ENSGALP00000025120	ENSGACP00000003702
ENSGALP00000025120	ENSGACP00000023212
ENSGALP00000026768	ENSGACP00000008920
ENSGALP00000010621	ENSGACP00000016949
ENSGALP00000003242	ENSGACP00000005950
ENSGALP00000009070	ENSGACP00000012855
ENSGALP00000009070	ENSGACP00000020715
ENSGALP00000001016	ENSGACP00000014479
ENSGALP00000010066	ENSGACP00000004872
ENSGALP00000040780	ENSGACP00000023507
ENSGALP00000005695	ENSGACP00000011362
ENSGALP00000011232	ENSGACP00000023220
ENSGALP00000011232	ENSGACP00000002330
ENSGALP00000028981	ENSGACP00000000863
ENSGALP00000021770	ENSGACP00000005048
ENSGALP00000023872	ENSGACP00000020834
ENSGALP00000009653	ENSGACP00000019852
ENSGALP00000005096	ENSGACP00000018474
ENSGALP00000031100	ENSGACP00000005354
ENSGALP00000010786	ENSGACP00000008013
ENSGALP00000018561	ENSGACP00000003321
ENSGALP00000011572	ENSGACP00000026878
ENSGALP00000011768	ENSGACP00000003334
ENSGALP00000004246	ENSGACP00000024019
ENSGALP00000003126	ENSGACP00000018126
ENSGALP00000020204	ENSGACP00000014692
ENSGALP00000007982	ENSGACP00000004454
ENSGALP00000016384	ENSGACP00000016532
ENSGALP00000013683	ENSGACP00000009285
ENSGALP00000027611	ENSGACP00000026637
ENSGALP00000022180	ENSGACP00000024601
ENSGALP00000022180	ENSGACP00000024657
ENSGALP00000026733	ENSGACP00000019854
ENSGALP00000036695	ENSGACP00000024454
ENSGALP00000003546	ENSGACP00000010888
ENSGALP00000005812	ENSGACP00000005898
ENSGALP00000010977	ENSGACP00000022914
ENSGALP00000024466	ENSGACP00000012261
ENSGALP00000032493	ENSGACP00000024745
ENSGALP00000032493	ENSGACP00000012472
ENSGALP00000041907	ENSGACP00000017442
ENSGALP00000037978	ENSGACP00000007439
ENSGALP00000037978	ENSGACP00000017670
ENSGALP00000041835	ENSGACP00000000939
ENSGALP00000037439	ENSGACP00000011081
ENSGALP00000037439	ENSGACP00000019964
ENSGALP00000008824	ENSGACP00000015633
ENSGALP00000035658	ENSGACP00000019668
ENSGALP00000003954	ENSGACP00000002654
ENSGALP00000008530	ENSGACP00000023349
ENSGALP00000015333	ENSGACP00000004414
ENSGALP00000014623	ENSGACP00000008735
ENSGALP00000036444	ENSGACP00000001247
ENSGALP00000026501	ENSGACP00000021495
ENSGALP00000026501	ENSGACP00000017769
ENSGALP00000023902	ENSGACP00000005533
ENSGALP00000008724	ENSGACP00000000139
ENSGALP00000014155	ENSGACP00000022788
ENSGALP00000014155	ENSGACP00000008723
ENSGALP00000022017	ENSGACP00000025535
ENSGALP00000022017	ENSGACP00000008253
ENSGALP00000014175	ENSGACP00000012968
ENSGALP00000006772	ENSGACP00000014025
ENSGALP00000007631	ENSGACP00000022100
ENSGALP00000023600	ENSGACP00000013085
ENSGALP00000008499	ENSGACP00000007386
ENSGALP00000008499	ENSGACP00000020410
ENSGALP00000010965	ENSGACP00000008353
ENSGALP00000021401	ENSGACP00000006370
ENSGALP00000019932	ENSGACP00000019698
ENSGALP00000019608	ENSGACP00000021124
ENSGALP00000026179	ENSGACP00000013336
ENSGALP00000003359	ENSGACP00000011690
ENSGALP00000003359	ENSGACP00000019948
ENSGALP00000002590	ENSGACP00000018470
ENSGALP00000002590	ENSGACP00000021215
ENSGALP00000018799	ENSGACP00000008419
ENSGALP00000018799	ENSGACP00000020532
ENSGALP00000018109	ENSGACP00000010876
ENSGALP00000018109	ENSGACP00000009505
ENSGALP00000002315	ENSGACP00000005188
ENSGALP00000026378	ENSGACP00000017522
ENSGALP00000026378	ENSGACP00000015823
ENSGALP00000009531	ENSGACP00000017495
ENSGALP00000009531	ENSGACP00000016935
ENSGALP00000024567	ENSGACP00000023711
ENSGALP00000008235	ENSGACP00000012145
ENSGALP00000009155	ENSGACP00000007036
ENSGALP00000041987	ENSGACP00000022469
ENSGALP00000043009	ENSGACP00000005555
ENSGALP00000043009	ENSGACP00000019923
ENSGALP00000008433	ENSGACP00000003155
ENSGALP00000034906	ENSGACP00000011268
ENSGALP00000042484	ENSGACP00000020940
ENSGALP00000015396	ENSGACP00000004358
ENSGALP00000005158	ENSGACP00000012626
ENSGALP00000020284	ENSGACP00000013711
ENSGALP00000020284	ENSGACP00000007491
ENSGALP00000006680	ENSGACP00000014495
ENSGALP00000016523	ENSGACP00000017886
ENSGALP00000019318	ENSGACP00000021125
ENSGALP00000012171	ENSGACP00000011400
ENSGALP00000037522	ENSGACP00000016655
ENSGALP00000017191	ENSGACP00000006915
ENSGALP00000014787	ENSGACP00000007323
ENSGALP00000014283	ENSGACP00000008105
ENSGALP00000023270	ENSGACP00000007788
ENSGALP00000018176	ENSGACP00000009163
ENSGALP00000005119	ENSGACP00000015592
ENSGALP00000007153	ENSGACP00000003019
ENSGALP00000023510	ENSGACP00000011794
ENSGALP00000000400	ENSGACP00000012861
ENSGALP00000000400	ENSGACP00000006759
ENSGALP00000010605	ENSGACP00000022923
ENSGALP00000010605	ENSGACP00000011145
ENSGALP00000024104	ENSGACP00000004759
ENSGALP00000040383	ENSGACP00000003213
ENSGALP00000040383	ENSGACP00000011031
ENSGALP00000041005	ENSGACP00000021779
ENSGALP00000003616	ENSGACP00000011017
ENSGALP00000003616	ENSGACP00000003214
ENSGALP00000016266	ENSGACP00000005461
ENSGALP00000016189	ENSGACP00000018020
ENSGALP00000009976	ENSGACP00000014576
ENSGALP00000010189	ENSGACP00000004324
ENSGALP00000021127	ENSGACP00000017250
ENSGALP00000009867	ENSGACP00000017614
ENSGALP00000038436	ENSGACP00000017925
ENSGALP00000021740	ENSGACP00000023724
ENSGALP00000015756	ENSGACP00000008841
ENSGALP00000005007	ENSGACP00000010680
ENSGALP00000010880	ENSGACP00000023472
ENSGALP00000039774	ENSGACP00000011239
ENSGALP00000039774	ENSGACP00000008847
ENSGALP00000036097	ENSGACP00000012195
ENSGALP00000022390	ENSGACP00000017930
ENSGALP00000022390	ENSGACP00000015542
ENSGALP00000005123	ENSGACP00000012067
ENSGALP00000026648	ENSGACP00000019196
ENSGALP00000025506	ENSGACP00000006756
ENSGALP00000027827	ENSGACP00000004225
ENSGALP00000020691	ENSGACP00000006443
ENSGALP00000020691	ENSGACP00000017260
ENSGALP00000011706	ENSGACP00000001945
ENSGALP00000002001	ENSGACP00000007399
ENSGALP00000003058	ENSGACP00000025484
ENSGALP00000023887	ENSGACP00000008103
ENSGALP00000023887	ENSGACP00000017540
ENSGALP00000005381	ENSGACP00000007413
ENSGALP00000001096	ENSGACP00000017473
ENSGALP00000017170	ENSGACP00000023140
ENSGALP00000025880	ENSGACP00000006450
ENSGALP00000025880	ENSGACP00000023158
ENSGALP00000039913	ENSGACP00000011117
ENSGALP00000039913	ENSGACP00000012616
ENSGALP00000022616	ENSGACP00000014505
ENSGALP00000003891	ENSGACP00000014474
ENSGALP00000041204	ENSGACP00000016233
ENSGALP00000041204	ENSGACP00000012111
ENSGALP00000001262	ENSGACP00000012253
ENSGALP00000040623	ENSGACP00000007604
ENSGALP00000024627	ENSGACP00000011747
ENSGALP00000009047	ENSGACP00000022484
ENSGALP00000003646	ENSGACP00000020975
ENSGALP00000022108	ENSGACP00000024583
ENSGALP00000022108	ENSGACP00000021734
ENSGALP00000027552	ENSGACP00000027244
ENSGALP00000027552	ENSGACP00000015749
ENSGALP00000023284	ENSGACP00000023085
ENSGALP00000017952	ENSGACP00000009498
ENSGALP00000017115	ENSGACP00000025927
ENSGALP00000023190	ENSGACP00000023942
ENSGALP00000036966	ENSGACP00000024443
ENSGALP00000019366	ENSGACP00000004061
ENSGALP00000027492	ENSGACP00000027187
ENSGALP00000005475	ENSGACP00000016121
ENSGALP00000005475	ENSGACP00000012475
ENSGALP00000033677	ENSGACP00000016057
ENSGALP00000020426	ENSGACP00000011028
ENSGALP00000038334	ENSGACP00000006043
ENSGALP00000027391	ENSGACP00000010550
ENSGALP00000009970	ENSGACP00000005779
ENSGALP00000007314	ENSGACP00000021110
ENSGALP00000001312	ENSGACP00000000596
ENSGALP00000016076	ENSGACP00000022782
ENSGALP00000013681	ENSGACP00000026874
ENSGALP00000013190	ENSGACP00000011345
ENSGALP00000003342	ENSGACP00000027448
ENSGALP00000039305	ENSGACP00000017403
ENSGALP00000001702	ENSGACP00000027640
ENSGALP00000036860	ENSGACP00000013432
ENSGALP00000019012	ENSGACP00000008375
ENSGALP00000004490	ENSGACP00000022996
ENSGALP00000007139	ENSGACP00000020821
ENSGALP00000025348	ENSGACP00000019899
ENSGALP00000025348	ENSGACP00000004026
ENSGALP00000002228	ENSGACP00000026659
ENSGALP00000002228	ENSGACP00000014114
ENSGALP00000001051	ENSGACP00000018365
ENSGALP00000023938	ENSGACP00000016016
ENSGALP00000041541	ENSGACP00000027235
ENSGALP00000002189	ENSGACP00000004122
ENSGALP00000020696	ENSGACP00000023771
ENSGALP00000003111	ENSGACP00000008550
ENSGALP00000011635	ENSGACP00000023898
ENSGALP00000011635	ENSGACP00000004306
ENSGALP00000027988	ENSGACP00000004058
ENSGALP00000027988	ENSGACP00000019647
ENSGALP00000006566	ENSGACP00000002897
ENSGALP00000006566	ENSGACP00000018038
ENSGALP00000003371	ENSGACP00000013238
ENSGALP00000041951	ENSGACP00000005550
ENSGALP00000041951	ENSGACP00000018451
ENSGALP00000001973	ENSGACP00000007037
ENSGALP00000043342	ENSGACP00000009196
ENSGALP00000027954	ENSGACP00000008422
ENSGALP00000027954	ENSGACP00000026623
ENSGALP00000000971	ENSGACP00000027583
ENSGALP00000000971	ENSGACP00000017530
ENSGALP00000027436	ENSGACP00000000322
ENSGALP00000007155	ENSGACP00000015087
ENSGALP00000022613	ENSGACP00000014513
ENSGALP00000042200	ENSGACP00000024534
ENSGALP00000001658	ENSGACP00000020174
ENSGALP00000022667	ENSGACP00000017552
ENSGALP00000041630	ENSGACP00000002784
ENSGALP00000020491	ENSGACP00000025291
ENSGALP00000015290	ENSGACP00000012148
ENSGALP00000015287	ENSGACP00000012139
ENSGALP00000024623	ENSGACP00000012891
ENSGALP00000042077	ENSGACP00000017505
ENSGALP00000007246	ENSGACP00000023819
ENSGALP00000019534	ENSGACP00000023528
ENSGALP00000019534	ENSGACP00000025820
ENSGALP00000008383	ENSGACP00000014446
ENSGALP00000008383	ENSGACP00000003763
ENSGALP00000008417	ENSGACP00000017855
ENSGALP00000008417	ENSGACP00000019205
ENSGALP00000042275	ENSGACP00000015548
ENSGALP00000042481	ENSGACP00000008937
ENSGALP00000013730	ENSGACP00000003142
ENSGALP00000018081	ENSGACP00000009610
ENSGALP00000010423	ENSGACP00000023990
ENSGALP00000022444	ENSGACP00000013753
ENSGALP00000043426	ENSGACP00000002791
ENSGALP00000016142	ENSGACP00000012810
ENSGALP00000020819	ENSGACP00000003031
ENSGALP00000016521	ENSGACP00000017879
ENSGALP00000020312	ENSGACP00000020655
ENSGALP00000020312	ENSGACP00000000392
ENSGALP00000025229	ENSGACP00000003157
ENSGALP00000012961	ENSGACP00000025624
ENSGALP00000012961	ENSGACP00000016227
ENSGALP00000009899	ENSGACP00000025814
ENSGALP00000022298	ENSGACP00000013206
ENSGALP00000006172	ENSGACP00000027520
ENSGALP00000027609	ENSGACP00000009084
ENSGALP00000012750	ENSGACP00000017735
ENSGALP00000005649	ENSGACP00000022008
ENSGALP00000021516	ENSGACP00000011923
ENSGALP00000021516	ENSGACP00000008743
ENSGALP00000026030	ENSGACP00000001874
ENSGALP00000020927	ENSGACP00000025061
ENSGALP00000033974	ENSGACP00000003276
ENSGALP00000042361	ENSGACP00000018937
ENSGALP00000042361	ENSGACP00000018824
ENSGALP00000030056	ENSGACP00000005417
ENSGALP00000030056	ENSGACP00000024940
ENSGALP00000012678	ENSGACP00000015565
ENSGALP00000006494	ENSGACP00000020989
ENSGALP00000007102	ENSGACP00000016189
ENSGALP00000017154	ENSGACP00000003926
ENSGALP00000035850	ENSGACP00000002413
ENSGALP00000038747	ENSGACP00000025941
ENSGALP00000019969	ENSGACP00000019692
ENSGALP00000027022	ENSGACP00000001074
ENSGALP00000014376	ENSGACP00000024768
ENSGALP00000022268	ENSGACP00000023839
ENSGALP00000006474	ENSGACP00000024438
ENSGALP00000020364	ENSGACP00000011387
ENSGALP00000039652	ENSGACP00000023219
ENSGALP00000015051	ENSGACP00000022260
ENSGALP00000035888	ENSGACP00000005611
ENSGALP00000019178	ENSGACP00000021237
ENSGALP00000011711	ENSGACP00000000535
ENSGALP00000002699	ENSGACP00000018282
ENSGALP00000002030	ENSGACP00000000033
ENSGALP00000038901	ENSGACP00000010370
ENSGALP00000041622	ENSGACP00000017932
ENSGALP00000007181	ENSGACP00000001175
ENSGALP00000015485	ENSGACP00000016382
ENSGALP00000022199	ENSGACP00000014652
ENSGALP00000010910	ENSGACP00000022886
ENSGALP00000022580	ENSGACP00000001934
ENSGALP00000010140	ENSGACP00000003137
ENSGALP00000008427	ENSGACP00000017877
ENSGALP00000013710	ENSGACP00000003538
ENSGALP00000024723	ENSGACP00000026556
ENSGALP00000024723	ENSGACP00000013846
ENSGALP00000010929	ENSGACP00000011949
ENSGALP00000010929	ENSGACP00000027451
ENSGALP00000024142	ENSGACP00000021029
ENSGALP00000041636	ENSGACP00000017743
ENSGALP00000041636	ENSGACP00000012899
ENSGALP00000006431	ENSGACP00000009382
ENSGALP00000027264	ENSGACP00000018995
ENSGALP00000016926	ENSGACP00000010396
ENSGALP00000015071	ENSGACP00000017653
ENSGALP00000041185	ENSGACP00000020405
ENSGALP00000007382	ENSGACP00000002181
ENSGALP00000006671	ENSGACP00000018640
ENSGALP00000043246	ENSGACP00000005708
ENSGALP00000006365	ENSGACP00000002689
ENSGALP00000017201	ENSGACP00000017307
ENSGALP00000035839	ENSGACP00000018450
ENSGALP00000035839	ENSGACP00000019915
ENSGALP00000040812	ENSGACP00000015007
ENSGALP00000024377	ENSGACP00000019957
ENSGALP00000024377	ENSGACP00000004165
ENSGALP00000006378	ENSGACP00000023162
ENSGALP00000013993	ENSGACP00000011608
ENSGALP00000014741	ENSGACP00000017378
ENSGALP00000026933	ENSGACP00000018284
ENSGALP00000024760	ENSGACP00000003070
ENSGALP00000023916	ENSGACP00000009145
ENSGALP00000016204	ENSGACP00000022748
ENSGALP00000042038	ENSGACP00000014176
ENSGALP00000041380	ENSGACP00000005355
ENSGALP00000041380	ENSGACP00000020604
ENSGALP00000015559	ENSGACP00000006633
ENSGALP00000018802	ENSGACP00000002217
ENSGALP00000013782	ENSGACP00000018240
ENSGALP00000016146	ENSGACP00000012817
ENSGALP00000016146	ENSGACP00000009381
ENSGALP00000017392	ENSGACP00000017039
ENSGALP00000017392	ENSGACP00000000100
ENSGALP00000002144	ENSGACP00000026716
ENSGALP00000002109	ENSGACP00000026715
ENSGALP00000035933	ENSGACP00000021380
ENSGALP00000035933	ENSGACP00000013558
ENSGALP00000028353	ENSGACP00000006525
ENSGALP00000006798	ENSGACP00000018681
ENSGALP00000020315	ENSGACP00000000297
ENSGALP00000004473	ENSGACP00000020302
ENSGALP00000010093	ENSGACP00000009209
ENSGALP00000006162	ENSGACP00000001414
ENSGALP00000020574	ENSGACP00000009280
ENSGALP00000009323	ENSGACP00000007942
ENSGALP00000023825	ENSGACP00000023759
ENSGALP00000032851	ENSGACP00000017885
ENSGALP00000017255	ENSGACP00000014804
ENSGALP00000027189	ENSGACP00000009902
ENSGALP00000027658	ENSGACP00000003202
ENSGALP00000024921	ENSGACP00000018518
ENSGALP00000001485	ENSGACP00000008676
ENSGALP00000043116	ENSGACP00000009919
ENSGALP00000024006	ENSGACP00000006104
ENSGALP00000024006	ENSGACP00000023497
ENSGALP00000006352	ENSGACP00000015064
ENSGALP00000006352	ENSGACP00000009407
ENSGALP00000020005	ENSGACP00000001155
ENSGALP00000043142	ENSGACP00000025226
ENSGALP00000024696	ENSGACP00000020150
ENSGALP00000013147	ENSGACP00000024720
ENSGALP00000004609	ENSGACP00000022999
ENSGALP00000023859	ENSGACP00000013057
ENSGALP00000015059	ENSGACP00000015763
ENSGALP00000036014	ENSGACP00000019895
ENSGALP00000036014	ENSGACP00000004478
ENSGALP00000036811	ENSGACP00000022692
ENSGALP00000018382	ENSGACP00000015502
ENSGALP00000019417	ENSGACP00000011134
ENSGALP00000015303	ENSGACP00000005789
ENSGALP00000007553	ENSGACP00000011419
ENSGALP00000007415	ENSGACP00000014414
ENSGALP00000000694	ENSGACP00000003566
ENSGALP00000036465	ENSGACP00000017498
ENSGALP00000036465	ENSGACP00000012562
ENSGALP00000041070	ENSGACP00000018101
ENSGALP00000041070	ENSGACP00000026829
ENSGALP00000008938	ENSGACP00000019453
ENSGALP00000024815	ENSGACP00000018784
ENSGALP00000010707	ENSGACP00000022869
ENSGALP00000000494	ENSGACP00000009265
ENSGALP00000010010	ENSGACP00000007600
ENSGALP00000001221	ENSGACP00000000491
ENSGALP00000015985	ENSGACP00000026541
ENSGALP00000015568	ENSGACP00000023820
ENSGALP00000041851	ENSGACP00000003084
ENSGALP00000041851	ENSGACP00000011360
ENSGALP00000001055	ENSGACP00000011142
ENSGALP00000022126	ENSGACP00000006208
ENSGALP00000012980	ENSGACP00000000048
ENSGALP00000039222	ENSGACP00000024229
ENSGALP00000013618	ENSGACP00000018699
ENSGALP00000016315	ENSGACP00000016629
ENSGALP00000026904	ENSGACP00000002600
ENSGALP00000001832	ENSGACP00000014463
ENSGALP00000016398	ENSGACP00000006737
ENSGALP00000011947	ENSGACP00000018823
ENSGALP00000033069	ENSGACP00000004993
ENSGALP00000017056	ENSGACP00000013323
ENSGALP00000012264	ENSGACP00000027432
[truncated: 7,444 more rows]
