# Supplementary material for: Reconstruction of proto-vertebrate, proto-cyclostome and proto-gnathostome genomes provides new insights into early vertebrate evolution
Source: Nat Commun. 2021 Jul 23;12:4489. doi: 10.1038/s41467-021-24573-z (PMC8302630; doi:10.1038/s41467-021-24573-z)
Supplement: Supplementary file 4 — Supplementary Data 1 [file 41467_2021_24573_MOESM4_ESM.zip › SuppData1/orthologs/CHICK-HUMAN.txt]

ENSGALP00000006197	ENSP00000262384
ENSGALP00000003140	ENSP00000362179
ENSGALP00000027652	ENSP00000278590
ENSGALP00000024336	ENSP00000354794
ENSGALP00000006178	ENSP00000455426
ENSGALP00000003417	ENSP00000268876
ENSGALP00000006527	ENSP00000361900
ENSGALP00000013423	ENSP00000295408
ENSGALP00000035505	ENSP00000296474
ENSGALP00000042226	ENSP00000317272
ENSGALP00000023699	ENSP00000394008
ENSGALP00000002938	ENSP00000363970
ENSGALP00000013077	ENSP00000373518
ENSGALP00000010835	ENSP00000362057
ENSGALP00000026172	ENSP00000367851
ENSGALP00000022178	ENSP00000159060
ENSGALP00000027810	ENSP00000263317
ENSGALP00000025475	ENSP00000358635
ENSGALP00000009477	ENSP00000445366
ENSGALP00000015078	ENSP00000281722
ENSGALP00000005964	ENSP00000363107
ENSGALP00000025999	ENSP00000354995
ENSGALP00000010976	ENSP00000304111
ENSGALP00000016167	ENSP00000272286
ENSGALP00000016163	ENSP00000260645
ENSGALP00000042824	ENSP00000292672
ENSGALP00000010845	ENSP00000389951
ENSGALP00000006027	ENSP00000363092
ENSGALP00000016021	ENSP00000261464
ENSGALP00000018553	ENSP00000454207
ENSGALP00000002401	ENSP00000362994
ENSGALP00000014649	ENSP00000247668
ENSGALP00000012873	ENSP00000433623
ENSGALP00000041588	ENSP00000376765
ENSGALP00000012927	ENSP00000249636
ENSGALP00000002836	ENSP00000262971
ENSGALP00000007730	ENSP00000334474
ENSGALP00000019120	ENSP00000247207
ENSGALP00000001474	ENSP00000324173
ENSGALP00000010718	ENSP00000367623
ENSGALP00000003717	ENSP00000297185
ENSGALP00000009351	ENSP00000234038
ENSGALP00000006447	ENSP00000453273
ENSGALP00000005150	ENSP00000367815
ENSGALP00000007847	ENSP00000326870
ENSGALP00000042836	ENSP00000303549
ENSGALP00000032312	ENSP00000308361
ENSGALP00000016886	ENSP00000260843
ENSGALP00000016883	ENSP00000320376
ENSGALP00000016882	ENSP00000307259
ENSGALP00000016891	ENSP00000308479
ENSGALP00000026119	ENSP00000367384
ENSGALP00000026960	ENSP00000337618
ENSGALP00000041360	ENSP00000295461
ENSGALP00000005960	ENSP00000311687
ENSGALP00000006776	ENSP00000363520
ENSGALP00000035831	ENSP00000339256
ENSGALP00000008354	ENSP00000297954
ENSGALP00000000103	ENSP00000414055
ENSGALP00000008273	ENSP00000352185
ENSGALP00000023528	ENSP00000284382
ENSGALP00000017712	ENSP00000376453
ENSGALP00000009966	ENSP00000325485
ENSGALP00000004991	ENSP00000402697
ENSGALP00000015926	ENSP00000355929
ENSGALP00000016880	ENSP00000251089
ENSGALP00000009004	ENSP00000309142
ENSGALP00000009685	ENSP00000377024
ENSGALP00000042528	ENSP00000468788
ENSGALP00000017856	ENSP00000297071
ENSGALP00000032649	ENSP00000380252
ENSGALP00000025114	ENSP00000257749
ENSGALP00000014101	ENSP00000366827
ENSGALP00000042998	ENSP00000321343
ENSGALP00000021550	ENSP00000379353
ENSGALP00000011134	ENSP00000268164
ENSGALP00000041611	ENSP00000231461
ENSGALP00000036527	ENSP00000262904
ENSGALP00000042464	ENSP00000345571
ENSGALP00000002638	ENSP00000368686
ENSGALP00000009200	ENSP00000268989
ENSGALP00000016547	ENSP00000448182
ENSGALP00000021543	ENSP00000320434
ENSGALP00000003847	ENSP00000304669
ENSGALP00000035892	ENSP00000386141
ENSGALP00000010428	ENSP00000477059
ENSGALP00000026821	ENSP00000416707
ENSGALP00000025899	ENSP00000386881
ENSGALP00000026322	ENSP00000428280
ENSGALP00000026707	ENSP00000272371
ENSGALP00000013796	ENSP00000360475
ENSGALP00000005571	ENSP00000222250
ENSGALP00000011333	ENSP00000268042
ENSGALP00000021646	ENSP00000372067
ENSGALP00000006299	ENSP00000331879
ENSGALP00000000412	ENSP00000276440
ENSGALP00000039341	ENSP00000340677
ENSGALP00000008661	ENSP00000272164
ENSGALP00000040060	ENSP00000290015
ENSGALP00000018503	ENSP00000258411
ENSGALP00000042171	ENSP00000357077
ENSGALP00000007547	ENSP00000252677
ENSGALP00000009611	ENSP00000224605
ENSGALP00000017701	ENSP00000282701
ENSGALP00000018224	ENSP00000334314
ENSGALP00000016105	ENSP00000320663
ENSGALP00000018964	ENSP00000252660
ENSGALP00000027271	ENSP00000366267
ENSGALP00000009806	ENSP00000377836
ENSGALP00000009798	ENSP00000359864
ENSGALP00000003684	ENSP00000264039
ENSGALP00000027482	ENSP00000280481
ENSGALP00000037588	ENSP00000264895
ENSGALP00000017417	ENSP00000374507
ENSGALP00000013142	ENSP00000338728
ENSGALP00000017678	ENSP00000360252
ENSGALP00000001334	ENSP00000310015
ENSGALP00000010979	ENSP00000370713
ENSGALP00000038745	ENSP00000441897
ENSGALP00000039924	ENSP00000357459
ENSGALP00000019325	ENSP00000296513
ENSGALP00000005090	ENSP00000262803
ENSGALP00000002366	ENSP00000399797
ENSGALP00000019689	ENSP00000424737
ENSGALP00000009892	ENSP00000417401
ENSGALP00000013052	ENSP00000394314
ENSGALP00000008574	ENSP00000384725
ENSGALP00000006182	ENSP00000253008
ENSGALP00000038563	ENSP00000354960
ENSGALP00000007976	ENSP00000361929
ENSGALP00000007204	ENSP00000196061
ENSGALP00000010958	ENSP00000282903
ENSGALP00000013724	ENSP00000292807
ENSGALP00000008112	ENSP00000347408
ENSGALP00000005789	ENSP00000428787
ENSGALP00000006300	ENSP00000388996
ENSGALP00000013714	ENSP00000406472
ENSGALP00000014734	ENSP00000265741
ENSGALP00000000973	ENSP00000423665
ENSGALP00000017596	ENSP00000296525
ENSGALP00000026677	ENSP00000417914
ENSGALP00000013670	ENSP00000350331
ENSGALP00000006782	ENSP00000264607
ENSGALP00000012265	ENSP00000355195
ENSGALP00000009402	ENSP00000363512
ENSGALP00000009612	ENSP00000305426
ENSGALP00000021856	ENSP00000380321
ENSGALP00000010281	ENSP00000229771
ENSGALP00000036082	ENSP00000314444
ENSGALP00000014065	ENSP00000216271
ENSGALP00000041045	ENSP00000080059
ENSGALP00000010325	ENSP00000346236
ENSGALP00000000810	ENSP00000464050
ENSGALP00000019975	ENSP00000380033
ENSGALP00000005576	ENSP00000225792
ENSGALP00000042896	ENSP00000263093
ENSGALP00000000239	ENSP00000262462
ENSGALP00000007948	ENSP00000300456
ENSGALP00000021686	ENSP00000252595
ENSGALP00000038787	ENSP00000359520
ENSGALP00000000530	ENSP00000351520
ENSGALP00000039421	ENSP00000347213
ENSGALP00000018774	ENSP00000301825
ENSGALP00000018209	ENSP00000222803
ENSGALP00000014878	ENSP00000413152
ENSGALP00000019882	ENSP00000242209
ENSGALP00000041356	ENSP00000317232
ENSGALP00000013781	ENSP00000345964
ENSGALP00000013726	ENSP00000358715
ENSGALP00000020311	ENSP00000370473
ENSGALP00000020307	ENSP00000275525
ENSGALP00000018675	ENSP00000233809
ENSGALP00000040685	ENSP00000269593
ENSGALP00000008889	ENSP00000169298
ENSGALP00000027075	ENSP00000386942
ENSGALP00000008481	ENSP00000362239
ENSGALP00000014663	ENSP00000417583
ENSGALP00000016015	ENSP00000355968
ENSGALP00000016884	ENSP00000363394
ENSGALP00000025920	ENSP00000415011
ENSGALP00000009133	ENSP00000261867
ENSGALP00000003295	ENSP00000362195
ENSGALP00000018278	ENSP00000262345
ENSGALP00000005914	ENSP00000263409
ENSGALP00000043195	ENSP00000395461
ENSGALP00000009678	ENSP00000261721
ENSGALP00000014673	ENSP00000384545
ENSGALP00000019114	ENSP00000376337
ENSGALP00000024076	ENSP00000385836
ENSGALP00000013447	ENSP00000260743
ENSGALP00000013448	ENSP00000329926
ENSGALP00000024082	ENSP00000357588
ENSGALP00000023592	ENSP00000424126
ENSGALP00000014112	ENSP00000340594
ENSGALP00000041748	ENSP00000341489
ENSGALP00000010722	ENSP00000368566
ENSGALP00000041770	ENSP00000348429
ENSGALP00000005190	ENSP00000258873
ENSGALP00000033380	ENSP00000233156
ENSGALP00000015469	ENSP00000222543
ENSGALP00000011904	ENSP00000311184
ENSGALP00000000058	ENSP00000324763
ENSGALP00000014581	ENSP00000265132
ENSGALP00000018258	ENSP00000376652
ENSGALP00000015125	ENSP00000355809
ENSGALP00000014259	ENSP00000348753
ENSGALP00000026192	ENSP00000281156
ENSGALP00000026072	ENSP00000348108
ENSGALP00000018821	ENSP00000355094
ENSGALP00000010760	ENSP00000328694
ENSGALP00000018856	ENSP00000379366
ENSGALP00000016984	ENSP00000349575
ENSGALP00000041658	ENSP00000271139
ENSGALP00000011895	ENSP00000427695
ENSGALP00000037169	ENSP00000331305
ENSGALP00000042394	ENSP00000290551
ENSGALP00000012308	ENSP00000348300
ENSGALP00000032209	ENSP00000423541
ENSGALP00000042413	ENSP00000358142
ENSGALP00000007956	ENSP00000299134
ENSGALP00000041485	ENSP00000221561
ENSGALP00000013164	ENSP00000452871
ENSGALP00000032172	ENSP00000365735
ENSGALP00000027805	ENSP00000256999
ENSGALP00000027801	ENSP00000432481
ENSGALP00000012087	ENSP00000353224
ENSGALP00000014237	ENSP00000345849
ENSGALP00000003336	ENSP00000401853
ENSGALP00000001136	ENSP00000266031
ENSGALP00000040977	ENSP00000337425
ENSGALP00000015293	ENSP00000350937
ENSGALP00000013575	ENSP00000157600
ENSGALP00000011851	ENSP00000295902
ENSGALP00000015542	ENSP00000401060
ENSGALP00000042747	ENSP00000404911
ENSGALP00000026153	ENSP00000373648
ENSGALP00000010290	ENSP00000337354
ENSGALP00000028023	ENSP00000216513
ENSGALP00000036578	ENSP00000247182
ENSGALP00000043451	ENSP00000304502
ENSGALP00000014354	ENSP00000264380
ENSGALP00000025071	ENSP00000337159
ENSGALP00000018782	ENSP00000216602
ENSGALP00000040460	ENSP00000390941
ENSGALP00000038910	ENSP00000346151
ENSGALP00000002804	ENSP00000304604
ENSGALP00000020137	ENSP00000324729
ENSGALP00000024720	ENSP00000325663
ENSGALP00000016518	ENSP00000275015
ENSGALP00000026350	ENSP00000311837
ENSGALP00000024556	ENSP00000429842
ENSGALP00000040830	ENSP00000217381
ENSGALP00000043176	ENSP00000338191
ENSGALP00000026399	ENSP00000378965
ENSGALP00000023990	ENSP00000357484
ENSGALP00000040961	ENSP00000419378
ENSGALP00000007523	ENSP00000358460
ENSGALP00000025221	ENSP00000414921
ENSGALP00000043302	ENSP00000410811
ENSGALP00000037618	ENSP00000333836
ENSGALP00000042449	ENSP00000218436
ENSGALP00000040755	ENSP00000233630
ENSGALP00000024701	ENSP00000354724
ENSGALP00000010493	ENSP00000337500
ENSGALP00000039384	ENSP00000461961
ENSGALP00000027876	ENSP00000056217
ENSGALP00000002287	ENSP00000264051
ENSGALP00000001583	ENSP00000367629
ENSGALP00000016838	ENSP00000348828
ENSGALP00000013830	ENSP00000366477
ENSGALP00000016475	ENSP00000402584
ENSGALP00000039646	ENSP00000319388
ENSGALP00000016529	ENSP00000371434
ENSGALP00000024015	ENSP00000332208
ENSGALP00000029600	ENSP00000401536
ENSGALP00000039846	ENSP00000293272
ENSGALP00000033374	ENSP00000248948
ENSGALP00000007049	ENSP00000369702
ENSGALP00000027473	ENSP00000368908
ENSGALP00000041378	ENSP00000287585
ENSGALP00000042939	ENSP00000441214
ENSGALP00000007183	ENSP00000342222
ENSGALP00000007413	ENSP00000301365
ENSGALP00000008256	ENSP00000406191
ENSGALP00000008707	ENSP00000313670
ENSGALP00000013692	ENSP00000264276
ENSGALP00000026019	ENSP00000291536
ENSGALP00000006744	ENSP00000347486
ENSGALP00000008107	ENSP00000356436
ENSGALP00000012178	ENSP00000306163
ENSGALP00000010477	ENSP00000360762
ENSGALP00000025385	ENSP00000430985
ENSGALP00000002718	ENSP00000250894
ENSGALP00000011876	ENSP00000262013
ENSGALP00000024312	ENSP00000369981
ENSGALP00000007174	ENSP00000418744
ENSGALP00000011976	ENSP00000278937
ENSGALP00000024855	ENSP00000352513
ENSGALP00000042850	ENSP00000432943
ENSGALP00000033652	ENSP00000278947
ENSGALP00000011971	ENSP00000322460
ENSGALP00000033649	ENSP00000278949
ENSGALP00000018235	ENSP00000266712
ENSGALP00000021103	ENSP00000442046
ENSGALP00000027206	ENSP00000343871
ENSGALP00000008699	ENSP00000362824
ENSGALP00000026929	ENSP00000283296
ENSGALP00000036123	ENSP00000273352
ENSGALP00000006738	ENSP00000361995
ENSGALP00000041666	ENSP00000268125
ENSGALP00000023925	ENSP00000275162
ENSGALP00000024913	ENSP00000428402
ENSGALP00000003973	ENSP00000302843
ENSGALP00000004444	ENSP00000347872
ENSGALP00000021570	ENSP00000303129
ENSGALP00000018510	ENSP00000399805
ENSGALP00000036151	ENSP00000323678
ENSGALP00000040814	ENSP00000005284
ENSGALP00000040622	ENSP00000300105
ENSGALP00000038523	ENSP00000440045
ENSGALP00000026331	ENSP00000400258
ENSGALP00000003970	ENSP00000362444
ENSGALP00000019842	ENSP00000247191
ENSGALP00000043429	ENSP00000359132
ENSGALP00000040906	ENSP00000363398
ENSGALP00000015519	ENSP00000388658
ENSGALP00000015517	ENSP00000400101
ENSGALP00000000410	ENSP00000322020
ENSGALP00000001713	ENSP00000367714
ENSGALP00000000626	ENSP00000307513
ENSGALP00000032471	ENSP00000283243
ENSGALP00000006610	ENSP00000356587
ENSGALP00000027477	ENSP00000368952
ENSGALP00000002224	ENSP00000319323
ENSGALP00000003207	ENSP00000348886
ENSGALP00000041121	ENSP00000327048
ENSGALP00000042973	ENSP00000328364
ENSGALP00000020036	ENSP00000345393
ENSGALP00000011799	ENSP00000350369
ENSGALP00000006645	ENSP00000344903
ENSGALP00000021021	ENSP00000297282
ENSGALP00000014400	ENSP00000194130
ENSGALP00000007061	ENSP00000279027
ENSGALP00000034297	ENSP00000392411
ENSGALP00000009628	ENSP00000406220
ENSGALP00000020540	ENSP00000365251
ENSGALP00000039900	ENSP00000435582
ENSGALP00000019136	ENSP00000388275
ENSGALP00000026608	ENSP00000353249
ENSGALP00000006816	ENSP00000350854
ENSGALP00000010237	ENSP00000379500
ENSGALP00000018239	ENSP00000355751
ENSGALP00000005183	ENSP00000222271
ENSGALP00000023854	ENSP00000339730
ENSGALP00000042279	ENSP00000360500
ENSGALP00000043296	ENSP00000371686
ENSGALP00000016504	ENSP00000190165
ENSGALP00000017594	ENSP00000227451
ENSGALP00000042395	ENSP00000257600
ENSGALP00000003605	ENSP00000316532
ENSGALP00000004272	ENSP00000410852
ENSGALP00000000423	ENSP00000356275
ENSGALP00000006426	ENSP00000431813
ENSGALP00000014860	ENSP00000160373
ENSGALP00000041570	ENSP00000271277
ENSGALP00000025581	ENSP00000237172
ENSGALP00000024602	ENSP00000346560
ENSGALP00000041590	ENSP00000303758
ENSGALP00000034083	ENSP00000261889
ENSGALP00000025200	ENSP00000363349
ENSGALP00000010774	ENSP00000238994
ENSGALP00000041595	ENSP00000308318
ENSGALP00000033543	ENSP00000360035
ENSGALP00000038111	ENSP00000284601
ENSGALP00000033249	ENSP00000336630
ENSGALP00000000223	ENSP00000356205
ENSGALP00000006462	ENSP00000276218
ENSGALP00000015273	ENSP00000391299
ENSGALP00000003483	ENSP00000342313
ENSGALP00000023027	ENSP00000440674
ENSGALP00000043336	ENSP00000332723
ENSGALP00000042407	ENSP00000411770
ENSGALP00000009483	ENSP00000359305
ENSGALP00000041928	ENSP00000356381
ENSGALP00000027543	ENSP00000369989
ENSGALP00000024461	ENSP00000233596
ENSGALP00000037103	ENSP00000368959
ENSGALP00000027996	ENSP00000254901
ENSGALP00000025409	ENSP00000438346
ENSGALP00000004574	ENSP00000362863
ENSGALP00000024889	ENSP00000358159
ENSGALP00000018252	ENSP00000295488
ENSGALP00000025261	ENSP00000435506
ENSGALP00000024026	ENSP00000264233
ENSGALP00000038592	ENSP00000253083
ENSGALP00000010316	ENSP00000267984
ENSGALP00000012240	ENSP00000365411
ENSGALP00000032500	ENSP00000263915
ENSGALP00000021356	ENSP00000381793
ENSGALP00000043046	ENSP00000403459
ENSGALP00000027517	ENSP00000369442
ENSGALP00000023080	ENSP00000257408
ENSGALP00000020127	ENSP00000264162
ENSGALP00000043303	ENSP00000240285
ENSGALP00000006759	ENSP00000365397
ENSGALP00000013398	ENSP00000358854
ENSGALP00000009076	ENSP00000262394
ENSGALP00000013225	ENSP00000319474
ENSGALP00000020504	ENSP00000387078
ENSGALP00000042157	ENSP00000276420
ENSGALP00000041481	ENSP00000349727
ENSGALP00000022304	ENSP00000372160
ENSGALP00000012613	ENSP00000262593
ENSGALP00000001743	ENSP00000344277
ENSGALP00000027184	ENSP00000245312
ENSGALP00000022799	ENSP00000273861
ENSGALP00000015323	ENSP00000216540
ENSGALP00000038332	ENSP00000313681
ENSGALP00000030103	ENSP00000216264
ENSGALP00000020966	ENSP00000347581
ENSGALP00000007477	ENSP00000361800
ENSGALP00000018083	ENSP00000360065
ENSGALP00000009349	ENSP00000242317
ENSGALP00000015531	ENSP00000380308
ENSGALP00000027001	ENSP00000264968
ENSGALP00000009513	ENSP00000338487
ENSGALP00000042648	ENSP00000474896
ENSGALP00000017612	ENSP00000354458
ENSGALP00000017617	ENSP00000360281
ENSGALP00000023901	ENSP00000322061
ENSGALP00000013735	ENSP00000309270
ENSGALP00000039792	ENSP00000362207
ENSGALP00000042131	ENSP00000307911
ENSGALP00000024866	ENSP00000354842
ENSGALP00000033981	ENSP00000344724
ENSGALP00000005919	ENSP00000219746
ENSGALP00000003108	ENSP00000311657
ENSGALP00000041758	ENSP00000346206
ENSGALP00000005918	ENSP00000440288
ENSGALP00000026916	ENSP00000275016
ENSGALP00000024965	ENSP00000310721
ENSGALP00000024844	ENSP00000301645
ENSGALP00000036419	ENSP00000259808
ENSGALP00000040927	ENSP00000220751
ENSGALP00000025962	ENSP00000332454
ENSGALP00000012668	ENSP00000306678
ENSGALP00000024856	ENSP00000363852
ENSGALP00000042108	ENSP00000336888
ENSGALP00000018540	ENSP00000359892
ENSGALP00000021333	ENSP00000413025
ENSGALP00000021927	ENSP00000344544
ENSGALP00000042828	ENSP00000357881
ENSGALP00000017812	ENSP00000343526
ENSGALP00000016052	ENSP00000303434
ENSGALP00000006706	ENSP00000346643
ENSGALP00000041197	ENSP00000292432
ENSGALP00000042434	ENSP00000223366
ENSGALP00000016919	ENSP00000295256
ENSGALP00000006699	ENSP00000340243
ENSGALP00000023943	ENSP00000342962
ENSGALP00000022517	ENSP00000319796
ENSGALP00000023842	ENSP00000420863
ENSGALP00000005320	ENSP00000262809
ENSGALP00000021227	ENSP00000274140
ENSGALP00000031642	ENSP00000427223
ENSGALP00000009416	ENSP00000379118
ENSGALP00000042029	ENSP00000309141
ENSGALP00000000835	ENSP00000471536
ENSGALP00000024641	ENSP00000385824
ENSGALP00000041822	ENSP00000361672
ENSGALP00000009065	ENSP00000363377
ENSGALP00000014081	ENSP00000366746
ENSGALP00000020470	ENSP00000413697
ENSGALP00000034313	ENSP00000330631
ENSGALP00000012522	ENSP00000043402
ENSGALP00000037969	ENSP00000335397
ENSGALP00000029689	ENSP00000340328
ENSGALP00000002266	ENSP00000263212
ENSGALP00000008101	ENSP00000312411
ENSGALP00000015507	ENSP00000417659
ENSGALP00000010092	ENSP00000254654
ENSGALP00000018364	ENSP00000477341
ENSGALP00000008859	ENSP00000343909
ENSGALP00000011107	ENSP00000378830
ENSGALP00000009912	ENSP00000338673
ENSGALP00000012993	ENSP00000376345
ENSGALP00000019667	ENSP00000339186
ENSGALP00000005132	ENSP00000378324
ENSGALP00000010583	ENSP00000414398
ENSGALP00000004578	ENSP00000307280
ENSGALP00000000815	ENSP00000347055
ENSGALP00000043277	ENSP00000379210
ENSGALP00000034605	ENSP00000229824
ENSGALP00000020510	ENSP00000365630
ENSGALP00000007047	ENSP00000379601
ENSGALP00000002190	ENSP00000316674
ENSGALP00000002380	ENSP00000406933
ENSGALP00000020754	ENSP00000376615
ENSGALP00000015963	ENSP00000261461
ENSGALP00000013883	ENSP00000417963
ENSGALP00000017157	ENSP00000412733
ENSGALP00000019672	ENSP00000296220
ENSGALP00000018684	ENSP00000379804
ENSGALP00000010319	ENSP00000263650
ENSGALP00000004476	ENSP00000378349
ENSGALP00000002903	ENSP00000353094
ENSGALP00000021645	ENSP00000320893
ENSGALP00000011511	ENSP00000328327
ENSGALP00000038293	ENSP00000218008
ENSGALP00000027108	ENSP00000334216
ENSGALP00000024537	ENSP00000356790
ENSGALP00000007090	ENSP00000473410
ENSGALP00000009799	ENSP00000381476
ENSGALP00000008508	ENSP00000407158
ENSGALP00000000945	ENSP00000396538
ENSGALP00000012917	ENSP00000379330
ENSGALP00000009728	ENSP00000377867
ENSGALP00000009265	ENSP00000325748
ENSGALP00000006511	ENSP00000361892
ENSGALP00000022208	ENSP00000344546
ENSGALP00000002095	ENSP00000343126
ENSGALP00000009365	ENSP00000368189
ENSGALP00000041111	ENSP00000263620
ENSGALP00000000595	ENSP00000263270
ENSGALP00000018274	ENSP00000352167
ENSGALP00000010236	ENSP00000413049
ENSGALP00000031875	ENSP00000354886
ENSGALP00000043043	ENSP00000326305
ENSGALP00000023865	ENSP00000397563
ENSGALP00000017275	ENSP00000257177
ENSGALP00000033266	ENSP00000365130
ENSGALP00000011874	ENSP00000263063
ENSGALP00000009617	ENSP00000325594
ENSGALP00000041518	ENSP00000410862
ENSGALP00000041263	ENSP00000344465
ENSGALP00000023648	ENSP00000274473
ENSGALP00000033003	ENSP00000266214
ENSGALP00000041010	ENSP00000340330
ENSGALP00000016147	ENSP00000259021
ENSGALP00000008060	ENSP00000287239
ENSGALP00000005756	ENSP00000380136
ENSGALP00000009752	ENSP00000316948
ENSGALP00000041260	ENSP00000394734
ENSGALP00000020874	ENSP00000337194
ENSGALP00000023265	ENSP00000379602
ENSGALP00000024275	ENSP00000264245
ENSGALP00000001806	ENSP00000310561
ENSGALP00000028780	ENSP00000410561
ENSGALP00000041027	ENSP00000266970
ENSGALP00000025887	ENSP00000272433
ENSGALP00000015211	ENSP00000347924
ENSGALP00000005157	ENSP00000316905
ENSGALP00000038512	ENSP00000224807
ENSGALP00000004240	ENSP00000266771
ENSGALP00000021351	ENSP00000340402
ENSGALP00000027228	ENSP00000365686
ENSGALP00000019052	ENSP00000417085
ENSGALP00000024751	ENSP00000418070
ENSGALP00000010887	ENSP00000264025
ENSGALP00000009030	ENSP00000359000
ENSGALP00000001319	ENSP00000274710
ENSGALP00000009095	ENSP00000020673
ENSGALP00000041662	ENSP00000417706
ENSGALP00000014300	ENSP00000292782
ENSGALP00000003552	ENSP00000319482
ENSGALP00000022752	ENSP00000334625
ENSGALP00000016701	ENSP00000298139
ENSGALP00000003806	ENSP00000317636
ENSGALP00000024194	ENSP00000269228
ENSGALP00000008116	ENSP00000265565
ENSGALP00000020572	ENSP00000332353
ENSGALP00000016460	ENSP00000361266
ENSGALP00000002185	ENSP00000396722
ENSGALP00000033890	ENSP00000330862
ENSGALP00000018497	ENSP00000350364
ENSGALP00000021275	ENSP00000264668
ENSGALP00000013280	ENSP00000337459
ENSGALP00000003187	ENSP00000419970
ENSGALP00000023563	ENSP00000283122
ENSGALP00000012127	ENSP00000319052
ENSGALP00000041233	ENSP00000355480
ENSGALP00000026284	ENSP00000387536
ENSGALP00000021580	ENSP00000282077
ENSGALP00000015774	ENSP00000005178
ENSGALP00000004425	ENSP00000333633
ENSGALP00000023430	ENSP00000349076
ENSGALP00000024472	ENSP00000417654
ENSGALP00000014665	ENSP00000320566
ENSGALP00000032950	ENSP00000322142
ENSGALP00000023298	ENSP00000380024
ENSGALP00000027168	ENSP00000364929
ENSGALP00000017323	ENSP00000307183
ENSGALP00000026865	ENSP00000377265
ENSGALP00000003759	ENSP00000362332
ENSGALP00000012451	ENSP00000201031
ENSGALP00000030899	ENSP00000008391
ENSGALP00000027192	ENSP00000267273
ENSGALP00000017421	ENSP00000406482
ENSGALP00000043075	ENSP00000290902
ENSGALP00000011808	ENSP00000316881
ENSGALP00000036750	ENSP00000323696
ENSGALP00000041385	ENSP00000347649
ENSGALP00000007707	ENSP00000236040
ENSGALP00000023347	ENSP00000379951
ENSGALP00000020886	ENSP00000340507
ENSGALP00000003066	ENSP00000351250
ENSGALP00000009567	ENSP00000384876
ENSGALP00000040858	ENSP00000419185
ENSGALP00000041186	ENSP00000371786
ENSGALP00000007307	ENSP00000261726
ENSGALP00000027394	ENSP00000396935
ENSGALP00000013802	ENSP00000417003
ENSGALP00000042085	ENSP00000268676
ENSGALP00000032293	ENSP00000304277
ENSGALP00000016960	ENSP00000305852
ENSGALP00000029287	ENSP00000433102
ENSGALP00000030515	ENSP00000373272
ENSGALP00000023879	ENSP00000256649
ENSGALP00000001587	ENSP00000338964
ENSGALP00000010490	ENSP00000381340
ENSGALP00000042248	ENSP00000323714
ENSGALP00000012607	ENSP00000393324
ENSGALP00000012417	ENSP00000239938
ENSGALP00000025873	ENSP00000445626
ENSGALP00000019761	ENSP00000331327
ENSGALP00000018106	ENSP00000374205
ENSGALP00000018627	ENSP00000409738
ENSGALP00000023398	ENSP00000437402
ENSGALP00000015047	ENSP00000387194
ENSGALP00000042206	ENSP00000357106
ENSGALP00000010537	ENSP00000227348
ENSGALP00000023468	ENSP00000395359
ENSGALP00000007035	ENSP00000475496
ENSGALP00000002580	ENSP00000268099
ENSGALP00000041725	ENSP00000307275
ENSGALP00000022809	ENSP00000355387
ENSGALP00000001525	ENSP00000316007
ENSGALP00000008660	ENSP00000419101
ENSGALP00000026423	ENSP00000302177
ENSGALP00000020661	ENSP00000324944
ENSGALP00000018654	ENSP00000314196
ENSGALP00000023450	ENSP00000261407
ENSGALP00000006571	ENSP00000406052
ENSGALP00000043110	ENSP00000346065
ENSGALP00000026552	ENSP00000384376
ENSGALP00000027645	ENSP00000255324
ENSGALP00000002881	ENSP00000414624
ENSGALP00000002611	ENSP00000325674
ENSGALP00000018643	ENSP00000452634
ENSGALP00000018636	ENSP00000369409
ENSGALP00000008916	ENSP00000284073
ENSGALP00000008910	ENSP00000257552
ENSGALP00000024479	ENSP00000233078
ENSGALP00000012019	ENSP00000349415
ENSGALP00000011814	ENSP00000229340
ENSGALP00000039779	ENSP00000257017
ENSGALP00000015909	ENSP00000306496
ENSGALP00000040646	ENSP00000358644
ENSGALP00000030045	ENSP00000393987
ENSGALP00000038439	ENSP00000383933
ENSGALP00000041219	ENSP00000295569
ENSGALP00000042380	ENSP00000418575
ENSGALP00000040736	ENSP00000335481
ENSGALP00000023875	ENSP00000254528
ENSGALP00000041478	ENSP00000332806
ENSGALP00000013016	ENSP00000325355
ENSGALP00000009374	ENSP00000345436
ENSGALP00000024716	ENSP00000396421
ENSGALP00000023702	ENSP00000274289
ENSGALP00000016453	ENSP00000361275
ENSGALP00000022167	ENSP00000253159
ENSGALP00000030451	ENSP00000441823
ENSGALP00000005923	ENSP00000251020
ENSGALP00000031347	ENSP00000259708
ENSGALP00000019151	ENSP00000228936
ENSGALP00000032335	ENSP00000419952
ENSGALP00000024674	ENSP00000344208
ENSGALP00000042693	ENSP00000410403
ENSGALP00000001085	ENSP00000465419
ENSGALP00000033875	ENSP00000281537
ENSGALP00000015935	ENSP00000355938
ENSGALP00000037040	ENSP00000320234
ENSGALP00000008475	ENSP00000437041
ENSGALP00000041217	ENSP00000398688
ENSGALP00000034742	ENSP00000221957
ENSGALP00000037830	ENSP00000300055
ENSGALP00000042105	ENSP00000431905
ENSGALP00000015748	ENSP00000405514
ENSGALP00000042533	ENSP00000424474
ENSGALP00000036814	ENSP00000226574
ENSGALP00000042025	ENSP00000358983
ENSGALP00000039504	ENSP00000295025
ENSGALP00000005249	ENSP00000329468
ENSGALP00000014482	ENSP00000353078
ENSGALP00000009075	ENSP00000338348
ENSGALP00000009768	ENSP00000341346
ENSGALP00000003644	ENSP00000207457
ENSGALP00000002056	ENSP00000379263
ENSGALP00000011735	ENSP00000283025
ENSGALP00000034040	ENSP00000259339
ENSGALP00000006612	ENSP00000345719
ENSGALP00000006692	ENSP00000356599
ENSGALP00000014035	ENSP00000350102
ENSGALP00000040464	ENSP00000378292
ENSGALP00000001898	ENSP00000078445
ENSGALP00000003967	ENSP00000342136
ENSGALP00000020974	ENSP00000329140
ENSGALP00000013658	ENSP00000434939
ENSGALP00000040660	ENSP00000273062
ENSGALP00000041927	ENSP00000273179
ENSGALP00000014521	ENSP00000411145
ENSGALP00000011620	ENSP00000283268
ENSGALP00000009544	ENSP00000359357
ENSGALP00000007409	ENSP00000346240
ENSGALP00000023449	ENSP00000337701
ENSGALP00000026775	ENSP00000370430
ENSGALP00000027665	ENSP00000265838
ENSGALP00000019037	ENSP00000356015
ENSGALP00000018527	ENSP00000295709
ENSGALP00000005026	ENSP00000361769
ENSGALP00000006585	ENSP00000439287
ENSGALP00000025853	ENSP00000384892
ENSGALP00000025647	ENSP00000428417
ENSGALP00000019087	ENSP00000323313
ENSGALP00000014379	ENSP00000264065
ENSGALP00000010593	ENSP00000381104
ENSGALP00000027216	ENSP00000365567
ENSGALP00000008863	ENSP00000360184
ENSGALP00000019224	ENSP00000216605
ENSGALP00000017621	ENSP00000379108
ENSGALP00000005548	ENSP00000265686
ENSGALP00000005054	ENSP00000332247
ENSGALP00000005145	ENSP00000264649
ENSGALP00000039786	ENSP00000336740
ENSGALP00000042230	ENSP00000338127
ENSGALP00000016611	ENSP00000361158
ENSGALP00000036715	ENSP00000349616
ENSGALP00000017674	ENSP00000421981
ENSGALP00000004897	ENSP00000290649
ENSGALP00000005837	ENSP00000430955
ENSGALP00000026304	ENSP00000304051
ENSGALP00000009549	ENSP00000247461
ENSGALP00000015961	ENSP00000326699
ENSGALP00000041510	ENSP00000320866
ENSGALP00000006222	ENSP00000269881
ENSGALP00000010566	ENSP00000370571
ENSGALP00000011632	ENSP00000264735
ENSGALP00000009230	ENSP00000261854
ENSGALP00000011293	ENSP00000288680
ENSGALP00000023051	ENSP00000229335
ENSGALP00000005099	ENSP00000244669
ENSGALP00000005619	ENSP00000278060
ENSGALP00000020669	ENSP00000297792
ENSGALP00000001231	ENSP00000383042
ENSGALP00000011426	ENSP00000269397
ENSGALP00000037077	ENSP00000216133
ENSGALP00000042276	ENSP00000269385
ENSGALP00000037639	ENSP00000308750
ENSGALP00000025755	ENSP00000297565
ENSGALP00000026526	ENSP00000441801
ENSGALP00000022525	ENSP00000227524
ENSGALP00000014372	ENSP00000363313
ENSGALP00000024133	ENSP00000430432
ENSGALP00000012471	ENSP00000359128
ENSGALP00000005275	ENSP00000361110
ENSGALP00000014710	ENSP00000368835
ENSGALP00000043272	ENSP00000312272
ENSGALP00000011912	ENSP00000432648
ENSGALP00000010342	ENSP00000381823
ENSGALP00000016935	ENSP00000265175
ENSGALP00000008311	ENSP00000343405
ENSGALP00000019555	ENSP00000280551
ENSGALP00000024668	ENSP00000259605
ENSGALP00000042045	ENSP00000274811
ENSGALP00000026391	ENSP00000368824
ENSGALP00000000759	ENSP00000354609
ENSGALP00000021577	ENSP00000357232
ENSGALP00000010706	ENSP00000268122
ENSGALP00000026871	ENSP00000360217
ENSGALP00000003293	ENSP00000251170
ENSGALP00000013096	ENSP00000343877
ENSGALP00000026856	ENSP00000406197
ENSGALP00000015740	ENSP00000363414
ENSGALP00000000368	ENSP00000328777
ENSGALP00000014918	ENSP00000359489
ENSGALP00000027020	ENSP00000348793
ENSGALP00000011529	ENSP00000265343
ENSGALP00000023237	ENSP00000321537
ENSGALP00000013059	ENSP00000376333
ENSGALP00000026738	ENSP00000342538
ENSGALP00000009879	ENSP00000359070
ENSGALP00000013590	ENSP00000317743
ENSGALP00000040890	ENSP00000385616
ENSGALP00000005991	ENSP00000384015
ENSGALP00000020711	ENSP00000341280
ENSGALP00000038302	ENSP00000460971
ENSGALP00000032884	ENSP00000355529
ENSGALP00000022528	ENSP00000278853
ENSGALP00000004064	ENSP00000386289
ENSGALP00000001572	ENSP00000363458
ENSGALP00000015121	ENSP00000347169
ENSGALP00000024999	ENSP00000285599
ENSGALP00000000333	ENSP00000261483
ENSGALP00000013553	ENSP00000353655
ENSGALP00000005346	ENSP00000362634
ENSGALP00000017666	ENSP00000451575
ENSGALP00000008868	ENSP00000419199
ENSGALP00000014312	ENSP00000397655
ENSGALP00000042042	ENSP00000377840
ENSGALP00000020410	ENSP00000438949
ENSGALP00000013972	ENSP00000320025
ENSGALP00000011187	ENSP00000265997
ENSGALP00000023384	ENSP00000443985
ENSGALP00000015647	ENSP00000263791
ENSGALP00000005347	ENSP00000199389
ENSGALP00000025668	ENSP00000307235
ENSGALP00000017163	ENSP00000233057
ENSGALP00000042146	ENSP00000359575
ENSGALP00000009581	ENSP00000338207
ENSGALP00000009582	ENSP00000442786
ENSGALP00000042980	ENSP00000257818
ENSGALP00000037559	ENSP00000361043
ENSGALP00000025665	ENSP00000336606
ENSGALP00000005120	ENSP00000386520
ENSGALP00000013908	ENSP00000216268
ENSGALP00000041479	ENSP00000370621
ENSGALP00000017011	ENSP00000357637
ENSGALP00000000320	ENSP00000430241
ENSGALP00000010103	ENSP00000352138
ENSGALP00000004518	ENSP00000362942
ENSGALP00000022322	ENSP00000417038
ENSGALP00000007767	ENSP00000360054
ENSGALP00000009602	ENSP00000311713
ENSGALP00000017758	ENSP00000348278
ENSGALP00000000765	ENSP00000336655
ENSGALP00000013627	ENSP00000194530
ENSGALP00000017250	ENSP00000281456
ENSGALP00000040789	ENSP00000358888
ENSGALP00000035143	ENSP00000417653
ENSGALP00000015886	ENSP00000320176
ENSGALP00000002808	ENSP00000264010
ENSGALP00000010995	ENSP00000318085
ENSGALP00000026092	ENSP00000404854
ENSGALP00000028898	ENSP00000343635
ENSGALP00000031109	ENSP00000357341
ENSGALP00000042408	ENSP00000217320
ENSGALP00000039434	ENSP00000337838
ENSGALP00000012311	ENSP00000274721
ENSGALP00000014927	ENSP00000347591
ENSGALP00000025786	ENSP00000313423
ENSGALP00000026863	ENSP00000360158
ENSGALP00000024381	ENSP00000366243
ENSGALP00000039965	ENSP00000357048
ENSGALP00000016124	ENSP00000350071
ENSGALP00000017198	ENSP00000263918
ENSGALP00000013905	ENSP00000327197
ENSGALP00000022054	ENSP00000004980
ENSGALP00000042257	ENSP00000258080
ENSGALP00000025070	ENSP00000357980
ENSGALP00000001605	ENSP00000420267
ENSGALP00000003413	ENSP00000356331
ENSGALP00000024818	ENSP00000318986
ENSGALP00000016849	ENSP00000419740
ENSGALP00000034535	ENSP00000364145
ENSGALP00000010211	ENSP00000369100
ENSGALP00000000995	ENSP00000356113
ENSGALP00000026006	ENSP00000024061
ENSGALP00000015514	ENSP00000323847
ENSGALP00000035695	ENSP00000282026
ENSGALP00000018851	ENSP00000314036
ENSGALP00000014726	ENSP00000310551
ENSGALP00000023773	ENSP00000370395
ENSGALP00000012695	ENSP00000433757
ENSGALP00000002423	ENSP00000368169
ENSGALP00000012864	ENSP00000394352
ENSGALP00000041317	ENSP00000378328
ENSGALP00000043171	ENSP00000427130
ENSGALP00000008323	ENSP00000261739
ENSGALP00000018433	ENSP00000359982
ENSGALP00000008988	ENSP00000408005
ENSGALP00000012367	ENSP00000262613
ENSGALP00000024939	ENSP00000342143
ENSGALP00000040004	ENSP00000347742
ENSGALP00000003855	ENSP00000294725
ENSGALP00000002369	ENSP00000382770
ENSGALP00000013113	ENSP00000415106
ENSGALP00000020186	ENSP00000280098
ENSGALP00000028616	ENSP00000228251
ENSGALP00000016629	ENSP00000262746
ENSGALP00000026337	ENSP00000368646
ENSGALP00000016536	ENSP00000296464
ENSGALP00000039757	ENSP00000384144
ENSGALP00000009708	ENSP00000299633
ENSGALP00000019425	ENSP00000317396
ENSGALP00000017921	ENSP00000258229
ENSGALP00000026764	ENSP00000370299
ENSGALP00000041663	ENSP00000365188
ENSGALP00000000260	ENSP00000368637
ENSGALP00000018487	ENSP00000406546
ENSGALP00000015096	ENSP00000298472
ENSGALP00000002591	ENSP00000387549
ENSGALP00000020178	ENSP00000343899
ENSGALP00000018405	ENSP00000283309
ENSGALP00000018028	ENSP00000394794
ENSGALP00000042867	ENSP00000271555
ENSGALP00000023559	ENSP00000340874
ENSGALP00000014420	ENSP00000444972
ENSGALP00000017123	ENSP00000265165
ENSGALP00000010462	ENSP00000340347
ENSGALP00000015213	ENSP00000441640
ENSGALP00000011446	ENSP00000416508
ENSGALP00000005977	ENSP00000327214
ENSGALP00000010996	ENSP00000390111
ENSGALP00000016532	ENSP00000377424
ENSGALP00000007283	ENSP00000362285
ENSGALP00000017075	ENSP00000380081
ENSGALP00000003727	ENSP00000345295
ENSGALP00000016445	ENSP00000265807
ENSGALP00000029357	ENSP00000376123
ENSGALP00000042849	ENSP00000350078
ENSGALP00000004725	ENSP00000279873
ENSGALP00000000021	ENSP00000347602
ENSGALP00000000384	ENSP00000264183
ENSGALP00000030863	ENSP00000325074
ENSGALP00000012219	ENSP00000336591
ENSGALP00000024993	ENSP00000335083
ENSGALP00000017035	ENSP00000399970
ENSGALP00000015982	ENSP00000329967
ENSGALP00000039780	ENSP00000430684
ENSGALP00000005196	ENSP00000359424
ENSGALP00000010871	ENSP00000224356
ENSGALP00000025896	ENSP00000001146
ENSGALP00000010878	ENSP00000285949
ENSGALP00000009127	ENSP00000299163
ENSGALP00000010168	ENSP00000398410
ENSGALP00000005525	ENSP00000262811
ENSGALP00000023805	ENSP00000385727
ENSGALP00000002947	ENSP00000298532
ENSGALP00000022584	ENSP00000339992
ENSGALP00000024981	ENSP00000429633
ENSGALP00000005531	ENSP00000217026
ENSGALP00000043211	ENSP00000398861
ENSGALP00000003950	ENSP00000323780
ENSGALP00000018459	ENSP00000295759
ENSGALP00000003859	ENSP00000297991
ENSGALP00000043445	ENSP00000318355
ENSGALP00000003857	ENSP00000297988
ENSGALP00000042746	ENSP00000253754
ENSGALP00000035817	ENSP00000337180
ENSGALP00000024541	ENSP00000392257
ENSGALP00000015979	ENSP00000260970
ENSGALP00000015981	ENSP00000232978
ENSGALP00000039111	ENSP00000368005
ENSGALP00000009045	ENSP00000359233
ENSGALP00000016610	ENSP00000349396
ENSGALP00000027018	ENSP00000258428
ENSGALP00000037252	ENSP00000361310
ENSGALP00000032210	ENSP00000241436
ENSGALP00000005375	ENSP00000230323
ENSGALP00000042425	ENSP00000295600
ENSGALP00000042575	ENSP00000265440
ENSGALP00000042043	ENSP00000354543
ENSGALP00000013852	ENSP00000368237
ENSGALP00000020135	ENSP00000351155
ENSGALP00000041061	ENSP00000358060
ENSGALP00000006337	ENSP00000338093
ENSGALP00000014088	ENSP00000355308
ENSGALP00000012079	ENSP00000261875
ENSGALP00000017807	ENSP00000360195
ENSGALP00000040485	ENSP00000328923
ENSGALP00000043431	ENSP00000247930
ENSGALP00000011669	ENSP00000399709
ENSGALP00000016449	ENSP00000361281
ENSGALP00000016269	ENSP00000332413
ENSGALP00000016357	ENSP00000361473
ENSGALP00000043291	ENSP00000360431
ENSGALP00000010798	ENSP00000268129
ENSGALP00000021745	ENSP00000358131
ENSGALP00000006022	ENSP00000305926
ENSGALP00000022443	ENSP00000237289
ENSGALP00000037851	ENSP00000352676
ENSGALP00000018616	ENSP00000228740
ENSGALP00000025954	ENSP00000289013
ENSGALP00000023961	ENSP00000357453
ENSGALP00000023152	ENSP00000348959
ENSGALP00000024548	ENSP00000380034
ENSGALP00000042878	ENSP00000246104
ENSGALP00000042256	ENSP00000260526
ENSGALP00000041554	ENSP00000203556
ENSGALP00000023099	ENSP00000439601
ENSGALP00000024654	ENSP00000230085
ENSGALP00000025135	ENSP00000342626
ENSGALP00000007168	ENSP00000333640
ENSGALP00000022622	ENSP00000356870
ENSGALP00000038010	ENSP00000386845
ENSGALP00000018385	ENSP00000281523
ENSGALP00000008721	ENSP00000370340
ENSGALP00000003007	ENSP00000332513
ENSGALP00000031029	ENSP00000358853
ENSGALP00000011197	ENSP00000265689
ENSGALP00000000772	ENSP00000356170
ENSGALP00000005325	ENSP00000362151
ENSGALP00000012592	ENSP00000420736
ENSGALP00000009811	ENSP00000347883
ENSGALP00000021407	ENSP00000404296
ENSGALP00000020761	ENSP00000368698
ENSGALP00000041421	ENSP00000361664
ENSGALP00000022359	ENSP00000356575
ENSGALP00000037568	ENSP00000432869
ENSGALP00000006921	ENSP00000333900
ENSGALP00000040360	ENSP00000289166
ENSGALP00000025530	ENSP00000318298
ENSGALP00000011580	ENSP00000443410
ENSGALP00000023291	ENSP00000358458
ENSGALP00000032645	ENSP00000360216
ENSGALP00000005963	ENSP00000265421
ENSGALP00000003995	ENSP00000427120
ENSGALP00000041436	ENSP00000271915
ENSGALP00000027178	ENSP00000365063
ENSGALP00000042466	ENSP00000366240
ENSGALP00000029046	ENSP00000250974
ENSGALP00000041483	ENSP00000355870
ENSGALP00000006307	ENSP00000227256
ENSGALP00000037987	ENSP00000331470
ENSGALP00000041279	ENSP00000282728
ENSGALP00000012350	ENSP00000321711
ENSGALP00000021338	ENSP00000281172
ENSGALP00000016284	ENSP00000264716
ENSGALP00000041340	ENSP00000306245
ENSGALP00000034504	ENSP00000289473
ENSGALP00000008924	ENSP00000380450
ENSGALP00000004460	ENSP00000309714
ENSGALP00000022343	ENSP00000295645
ENSGALP00000008117	ENSP00000375855
ENSGALP00000003726	ENSP00000356382
ENSGALP00000005415	ENSP00000405890
ENSGALP00000021848	ENSP00000251203
ENSGALP00000010097	ENSP00000318086
ENSGALP00000026428	ENSP00000368964
ENSGALP00000022497	ENSP00000414712
ENSGALP00000034427	ENSP00000362244
ENSGALP00000005315	ENSP00000251642
ENSGALP00000018045	ENSP00000263642
ENSGALP00000036777	ENSP00000437256
ENSGALP00000010257	ENSP00000192314
ENSGALP00000012608	ENSP00000385735
ENSGALP00000042173	ENSP00000300255
ENSGALP00000035245	ENSP00000270824
ENSGALP00000036110	ENSP00000350402
ENSGALP00000002650	ENSP00000320084
ENSGALP00000023881	ENSP00000358470
ENSGALP00000002233	ENSP00000426103
ENSGALP00000024106	ENSP00000261537
ENSGALP00000011722	ENSP00000369579
ENSGALP00000024079	ENSP00000471417
ENSGALP00000001501	ENSP00000368976
ENSGALP00000018409	ENSP00000388878
ENSGALP00000039379	ENSP00000368678
ENSGALP00000026174	ENSP00000424243
ENSGALP00000005904	ENSP00000346964
ENSGALP00000035475	ENSP00000316193
ENSGALP00000004854	ENSP00000356694
ENSGALP00000039261	ENSP00000363157
ENSGALP00000019763	ENSP00000376822
ENSGALP00000014653	ENSP00000287908
ENSGALP00000014618	ENSP00000369419
ENSGALP00000013353	ENSP00000256997
ENSGALP00000024926	ENSP00000358241
ENSGALP00000029983	ENSP00000256951
ENSGALP00000040670	ENSP00000379269
ENSGALP00000041085	ENSP00000439672
ENSGALP00000041942	ENSP00000344012
ENSGALP00000010352	ENSP00000301738
ENSGALP00000012875	ENSP00000312814
ENSGALP00000020372	ENSP00000384391
ENSGALP00000036952	ENSP00000386458
ENSGALP00000012163	ENSP00000296702
ENSGALP00000002927	ENSP00000239231
ENSGALP00000010368	ENSP00000302108
ENSGALP00000025734	ENSP00000332123
ENSGALP00000022701	ENSP00000274605
ENSGALP00000002647	ENSP00000370981
ENSGALP00000038507	ENSP00000359240
ENSGALP00000007738	ENSP00000253193
ENSGALP00000025859	ENSP00000276654
ENSGALP00000012805	ENSP00000318607
ENSGALP00000008146	ENSP00000371846
ENSGALP00000004884	ENSP00000262653
ENSGALP00000038113	ENSP00000268679
ENSGALP00000035841	ENSP00000402257
ENSGALP00000003091	ENSP00000383365
ENSGALP00000020730	ENSP00000434516
ENSGALP00000009979	ENSP00000430031
ENSGALP00000000948	ENSP00000350718
ENSGALP00000018449	ENSP00000261226
ENSGALP00000010783	ENSP00000384999
ENSGALP00000006885	ENSP00000411688
ENSGALP00000027922	ENSP00000332170
ENSGALP00000042373	ENSP00000366280
ENSGALP00000038925	ENSP00000251047
ENSGALP00000008671	ENSP00000258168
ENSGALP00000018351	ENSP00000262340
ENSGALP00000004761	ENSP00000261693
ENSGALP00000018715	ENSP00000264896
ENSGALP00000038958	ENSP00000399421
ENSGALP00000017873	ENSP00000322159
ENSGALP00000013462	ENSP00000361306
ENSGALP00000010165	ENSP00000384259
ENSGALP00000006733	ENSP00000372059
ENSGALP00000011153	ENSP00000417138
ENSGALP00000021276	ENSP00000264669
ENSGALP00000008969	ENSP00000258770
ENSGALP00000030023	ENSP00000228641
ENSGALP00000039912	ENSP00000241651
ENSGALP00000043455	ENSP00000228644
ENSGALP00000038684	ENSP00000250003
ENSGALP00000029867	ENSP00000352926
ENSGALP00000008684	ENSP00000354588
ENSGALP00000004742	ENSP00000268919
ENSGALP00000009309	ENSP00000368464
ENSGALP00000009594	ENSP00000343515
ENSGALP00000024609	ENSP00000428426
ENSGALP00000026714	ENSP00000313886
ENSGALP00000014645	ENSP00000355261
ENSGALP00000007425	ENSP00000425133
ENSGALP00000015220	ENSP00000415243
ENSGALP00000038852	ENSP00000414750
ENSGALP00000010207	ENSP00000359596
ENSGALP00000016375	ENSP00000473510
ENSGALP00000000686	ENSP00000364635
ENSGALP00000040737	ENSP00000219439
ENSGALP00000000438	ENSP00000358814
ENSGALP00000020772	ENSP00000368759
ENSGALP00000012540	ENSP00000360387
ENSGALP00000014232	ENSP00000265598
ENSGALP00000013946	ENSP00000408411
ENSGALP00000024885	ENSP00000376899
ENSGALP00000024894	ENSP00000256652
ENSGALP00000001718	ENSP00000350869
ENSGALP00000005486	ENSP00000297737
ENSGALP00000017136	ENSP00000406144
ENSGALP00000008685	ENSP00000422496
ENSGALP00000024258	ENSP00000323645
ENSGALP00000014599	ENSP00000265729
ENSGALP00000005084	ENSP00000362807
ENSGALP00000021816	ENSP00000264933
ENSGALP00000013808	ENSP00000218089
ENSGALP00000025093	ENSP00000348775
ENSGALP00000011541	ENSP00000307697
ENSGALP00000015132	ENSP00000272133
ENSGALP00000003008	ENSP00000348944
ENSGALP00000036605	ENSP00000349131
ENSGALP00000038599	ENSP00000217260
ENSGALP00000042187	ENSP00000276659
ENSGALP00000007244	ENSP00000344937
ENSGALP00000036803	ENSP00000216487
ENSGALP00000025794	ENSP00000383333
ENSGALP00000007955	ENSP00000287814
ENSGALP00000041954	ENSP00000262768
ENSGALP00000013212	ENSP00000314556
ENSGALP00000014072	ENSP00000360613
ENSGALP00000042178	ENSP00000301037
ENSGALP00000032327	ENSP00000298630
ENSGALP00000042730	ENSP00000418668
ENSGALP00000040762	ENSP00000307292
ENSGALP00000025299	ENSP00000290921
ENSGALP00000040907	ENSP00000353025
ENSGALP00000011573	ENSP00000351632
ENSGALP00000025949	ENSP00000350673
ENSGALP00000019072	ENSP00000241051
ENSGALP00000023706	ENSP00000265036
ENSGALP00000039371	ENSP00000278193
ENSGALP00000017782	ENSP00000447488
ENSGALP00000016165	ENSP00000361554
ENSGALP00000023762	ENSP00000075503
ENSGALP00000043256	ENSP00000226253
ENSGALP00000008011	ENSP00000329668
ENSGALP00000001966	ENSP00000264554
ENSGALP00000017365	ENSP00000364995
ENSGALP00000014638	ENSP00000346577
ENSGALP00000042094	ENSP00000362271
ENSGALP00000005105	ENSP00000378356
ENSGALP00000022471	ENSP00000264444
ENSGALP00000025256	ENSP00000337889
ENSGALP00000041667	ENSP00000401867
ENSGALP00000004639	ENSP00000382204
ENSGALP00000041795	ENSP00000360472
ENSGALP00000008845	ENSP00000477310
ENSGALP00000003147	ENSP00000300571
ENSGALP00000033823	ENSP00000376403
ENSGALP00000041743	ENSP00000338272
ENSGALP00000010387	ENSP00000369915
ENSGALP00000033461	ENSP00000347730
ENSGALP00000022179	ENSP00000394757
ENSGALP00000041946	ENSP00000441832
ENSGALP00000043083	ENSP00000335544
ENSGALP00000023158	ENSP00000295589
ENSGALP00000003993	ENSP00000290894
ENSGALP00000041998	ENSP00000307369
ENSGALP00000041190	ENSP00000366936
ENSGALP00000039475	ENSP00000379396
ENSGALP00000016759	ENSP00000446132
ENSGALP00000000490	ENSP00000356265
ENSGALP00000010627	ENSP00000371331
ENSGALP00000000418	ENSP00000354488
ENSGALP00000026538	ENSP00000370542
ENSGALP00000000792	ENSP00000344468
ENSGALP00000006255	ENSP00000361818
ENSGALP00000010746	ENSP00000280886
ENSGALP00000009895	ENSP00000301180
ENSGALP00000023914	ENSP00000434142
ENSGALP00000030879	ENSP00000391200
ENSGALP00000000701	ENSP00000415836
ENSGALP00000007419	ENSP00000361748
ENSGALP00000006488	ENSP00000400113
ENSGALP00000016655	ENSP00000403397
ENSGALP00000015907	ENSP00000355924
ENSGALP00000025637	ENSP00000393453
ENSGALP00000005755	ENSP00000322323
ENSGALP00000006638	ENSP00000468308
ENSGALP00000006719	ENSP00000263733
ENSGALP00000007297	ENSP00000353007
ENSGALP00000018361	ENSP00000260128
ENSGALP00000016008	ENSP00000258145
ENSGALP00000027770	ENSP00000313699
ENSGALP00000011167	ENSP00000433999
ENSGALP00000016511	ENSP00000360560
ENSGALP00000036900	ENSP00000377369
ENSGALP00000043460	ENSP00000341179
ENSGALP00000015298	ENSP00000414635
ENSGALP00000024636	ENSP00000319009
ENSGALP00000016878	ENSP00000264344
ENSGALP00000007002	ENSP00000380150
ENSGALP00000020304	ENSP00000384570
ENSGALP00000028002	ENSP00000311609
ENSGALP00000003942	ENSP00000330221
ENSGALP00000010315	ENSP00000310332
ENSGALP00000038038	ENSP00000424838
ENSGALP00000016092	ENSP00000361990
ENSGALP00000015034	ENSP00000290650
ENSGALP00000015644	ENSP00000396068
ENSGALP00000025658	ENSP00000400057
ENSGALP00000017419	ENSP00000264595
ENSGALP00000008333	ENSP00000301765
ENSGALP00000042753	ENSP00000320416
ENSGALP00000005929	ENSP00000267202
ENSGALP00000022155	ENSP00000318629
ENSGALP00000017404	ENSP00000384551
ENSGALP00000040980	ENSP00000272641
ENSGALP00000032036	ENSP00000378555
ENSGALP00000006317	ENSP00000320604
ENSGALP00000015550	ENSP00000261507
ENSGALP00000015440	ENSP00000400500
ENSGALP00000024775	ENSP00000254250
ENSGALP00000035995	ENSP00000300249
ENSGALP00000025542	ENSP00000358813
ENSGALP00000009715	ENSP00000346155
ENSGALP00000005542	ENSP00000356853
ENSGALP00000005911	ENSP00000361285
ENSGALP00000021309	ENSP00000376840
ENSGALP00000000843	ENSP00000362841
ENSGALP00000033347	ENSP00000359340
ENSGALP00000042863	ENSP00000429073
ENSGALP00000007758	ENSP00000284000
ENSGALP00000012991	ENSP00000305422
ENSGALP00000043098	ENSP00000427514
ENSGALP00000017248	ENSP00000368356
ENSGALP00000008654	ENSP00000374353
ENSGALP00000008657	ENSP00000380514
ENSGALP00000034943	ENSP00000273077
ENSGALP00000026367	ENSP00000378938
ENSGALP00000026389	ENSP00000314709
ENSGALP00000041334	ENSP00000312222
ENSGALP00000014166	ENSP00000261017
ENSGALP00000001964	ENSP00000225941
ENSGALP00000023927	ENSP00000230882
ENSGALP00000038374	ENSP00000371432
ENSGALP00000026339	ENSP00000368666
ENSGALP00000026662	ENSP00000389326
ENSGALP00000042770	ENSP00000369699
ENSGALP00000040597	ENSP00000271715
ENSGALP00000008955	ENSP00000248121
ENSGALP00000027789	ENSP00000317382
ENSGALP00000008453	ENSP00000359151
ENSGALP00000013267	ENSP00000369538
ENSGALP00000017682	ENSP00000306185
ENSGALP00000032783	ENSP00000296350
ENSGALP00000035437	ENSP00000256458
ENSGALP00000015600	ENSP00000390651
ENSGALP00000024514	ENSP00000236137
ENSGALP00000006980	ENSP00000308895
ENSGALP00000002643	ENSP00000336783
ENSGALP00000009774	ENSP00000379144
ENSGALP00000017861	ENSP00000304355
ENSGALP00000019871	ENSP00000386377
ENSGALP00000002767	ENSP00000392828
ENSGALP00000040651	ENSP00000368265
ENSGALP00000032659	ENSP00000234453
ENSGALP00000024072	ENSP00000369862
ENSGALP00000039162	ENSP00000362071
ENSGALP00000025193	ENSP00000344488
ENSGALP00000009289	ENSP00000284262
ENSGALP00000017129	ENSP00000378176
ENSGALP00000007999	ENSP00000438042
ENSGALP00000001390	ENSP00000355317
ENSGALP00000037537	ENSP00000373570
ENSGALP00000007067	ENSP00000354481
ENSGALP00000026603	ENSP00000369274
ENSGALP00000007651	ENSP00000362643
ENSGALP00000013381	ENSP00000440945
ENSGALP00000004423	ENSP00000439639
ENSGALP00000017600	ENSP00000398789
ENSGALP00000025477	ENSP00000313121
ENSGALP00000004775	ENSP00000339086
ENSGALP00000020051	ENSP00000371085
ENSGALP00000019837	ENSP00000414303
ENSGALP00000043385	ENSP00000397297
ENSGALP00000004030	ENSP00000358525
ENSGALP00000036889	ENSP00000299045
ENSGALP00000019086	ENSP00000335595
ENSGALP00000014887	ENSP00000347152
ENSGALP00000004936	ENSP00000363616
ENSGALP00000007663	ENSP00000318147
ENSGALP00000023820	ENSP00000262741
ENSGALP00000023822	ENSP00000428056
ENSGALP00000033857	ENSP00000433847
ENSGALP00000041562	ENSP00000361274
ENSGALP00000032290	ENSP00000282670
ENSGALP00000031203	ENSP00000355736
ENSGALP00000026672	ENSP00000260585
ENSGALP00000020806	ENSP00000229266
ENSGALP00000000194	ENSP00000441980
ENSGALP00000027828	ENSP00000377055
ENSGALP00000014813	ENSP00000360635
ENSGALP00000026702	ENSP00000316861
ENSGALP00000000160	ENSP00000405750
ENSGALP00000032099	ENSP00000386022
ENSGALP00000026647	ENSP00000369424
ENSGALP00000007158	ENSP00000356641
ENSGALP00000041017	ENSP00000274629
ENSGALP00000016303	ENSP00000258111
ENSGALP00000007750	ENSP00000379412
ENSGALP00000015978	ENSP00000156471
ENSGALP00000023303	ENSP00000380019
ENSGALP00000042674	ENSP00000446335
ENSGALP00000011809	ENSP00000315659
ENSGALP00000011618	ENSP00000353270
ENSGALP00000004508	ENSP00000377374
ENSGALP00000018139	ENSP00000350359
ENSGALP00000032623	ENSP00000264110
ENSGALP00000007263	ENSP00000361066
ENSGALP00000026768	ENSP00000385216
ENSGALP00000024806	ENSP00000325546
ENSGALP00000022306	ENSP00000353734
ENSGALP00000041389	ENSP00000256578
ENSGALP00000003242	ENSP00000430075
ENSGALP00000009070	ENSP00000379802
ENSGALP00000001016	ENSP00000356105
ENSGALP00000027554	ENSP00000370192
ENSGALP00000040780	ENSP00000363345
ENSGALP00000005695	ENSP00000395653
ENSGALP00000011232	ENSP00000370517
ENSGALP00000040387	ENSP00000269848
ENSGALP00000020984	ENSP00000381185
ENSGALP00000013824	ENSP00000387699
ENSGALP00000011458	ENSP00000265372
ENSGALP00000004847	ENSP00000439937
ENSGALP00000005096	ENSP00000264009
ENSGALP00000010786	ENSP00000231887
ENSGALP00000026633	ENSP00000370023
ENSGALP00000025929	ENSP00000474560
ENSGALP00000024869	ENSP00000277225
ENSGALP00000018561	ENSP00000398798
ENSGALP00000026599	ENSP00000318373
ENSGALP00000025563	ENSP00000275034
ENSGALP00000012999	ENSP00000244061
ENSGALP00000011768	ENSP00000326095
ENSGALP00000004246	ENSP00000360916
ENSGALP00000041763	ENSP00000359073
ENSGALP00000003126	ENSP00000296215
ENSGALP00000020204	ENSP00000355260
ENSGALP00000040587	ENSP00000398342
ENSGALP00000007982	ENSP00000170447
ENSGALP00000016384	ENSP00000302647
ENSGALP00000009042	ENSP00000219476
ENSGALP00000027611	ENSP00000371811
ENSGALP00000026733	ENSP00000370057
ENSGALP00000036695	ENSP00000444411
ENSGALP00000028857	ENSP00000222673
ENSGALP00000005812	ENSP00000263035
ENSGALP00000010977	ENSP00000362095
ENSGALP00000024466	ENSP00000206423
ENSGALP00000025213	ENSP00000264758
ENSGALP00000032493	ENSP00000348381
ENSGALP00000041907	ENSP00000264436
ENSGALP00000037978	ENSP00000287878
ENSGALP00000041835	ENSP00000323867
ENSGALP00000037439	ENSP00000436068
ENSGALP00000035658	ENSP00000343966
ENSGALP00000015333	ENSP00000358089
ENSGALP00000014623	ENSP00000303042
ENSGALP00000040240	ENSP00000296721
ENSGALP00000036444	ENSP00000410689
ENSGALP00000026501	ENSP00000397908
ENSGALP00000023902	ENSP00000261596
ENSGALP00000008724	ENSP00000263174
ENSGALP00000014155	ENSP00000359621
ENSGALP00000022017	ENSP00000264079
ENSGALP00000014175	ENSP00000359640
ENSGALP00000006772	ENSP00000444215
ENSGALP00000007631	ENSP00000328016
ENSGALP00000004095	ENSP00000366513
ENSGALP00000023600	ENSP00000266546
ENSGALP00000008499	ENSP00000402460
ENSGALP00000010965	ENSP00000362532
ENSGALP00000021401	ENSP00000381984
ENSGALP00000018686	ENSP00000349823
ENSGALP00000019932	ENSP00000264159
ENSGALP00000019608	ENSP00000257836
ENSGALP00000043251	ENSP00000359378
ENSGALP00000026179	ENSP00000444278
ENSGALP00000003359	ENSP00000351684
ENSGALP00000018109	ENSP00000379612
ENSGALP00000026378	ENSP00000396103
ENSGALP00000009531	ENSP00000327465
ENSGALP00000024567	ENSP00000276480
ENSGALP00000008235	ENSP00000228495
ENSGALP00000009155	ENSP00000226225
ENSGALP00000041987	ENSP00000359890
ENSGALP00000043009	ENSP00000267287
ENSGALP00000016852	ENSP00000282486
ENSGALP00000008433	ENSP00000414334
ENSGALP00000034906	ENSP00000264093
ENSGALP00000020284	ENSP00000327104
ENSGALP00000006680	ENSP00000356591
ENSGALP00000043297	ENSP00000384597
ENSGALP00000017195	ENSP00000450857
ENSGALP00000014283	ENSP00000265276
ENSGALP00000018176	ENSP00000355607
ENSGALP00000023510	ENSP00000337446
ENSGALP00000019684	ENSP00000009041
ENSGALP00000019031	ENSP00000295897
ENSGALP00000000400	ENSP00000422031
ENSGALP00000021529	ENSP00000259455
ENSGALP00000041784	ENSP00000382800
ENSGALP00000007890	ENSP00000353375
ENSGALP00000004398	ENSP00000353508
ENSGALP00000000885	ENSP00000340820
ENSGALP00000040383	ENSP00000361185
ENSGALP00000041005	ENSP00000469759
ENSGALP00000003616	ENSP00000361177
ENSGALP00000041524	ENSP00000370781
ENSGALP00000038764	ENSP00000318177
ENSGALP00000038436	ENSP00000259008
ENSGALP00000043390	ENSP00000381382
ENSGALP00000006977	ENSP00000388940
ENSGALP00000001635	ENSP00000262965
ENSGALP00000042729	ENSP00000363689
ENSGALP00000036138	ENSP00000234091
ENSGALP00000021740	ENSP00000391137
ENSGALP00000006353	ENSP00000386532
ENSGALP00000015756	ENSP00000321388
ENSGALP00000005007	ENSP00000361010
ENSGALP00000010880	ENSP00000331944
ENSGALP00000024765	ENSP00000405405
ENSGALP00000022390	ENSP00000351206
ENSGALP00000005123	ENSP00000362711
ENSGALP00000025506	ENSP00000358719
ENSGALP00000027827	ENSP00000440246
ENSGALP00000004350	ENSP00000212015
ENSGALP00000011706	ENSP00000202967
ENSGALP00000002001	ENSP00000354201
ENSGALP00000003058	ENSP00000323687
ENSGALP00000017138	ENSP00000393596
ENSGALP00000005381	ENSP00000237536
ENSGALP00000001096	ENSP00000362590
ENSGALP00000017170	ENSP00000273980
ENSGALP00000015127	ENSP00000347839
ENSGALP00000042450	ENSP00000358001
ENSGALP00000039913	ENSP00000321703
ENSGALP00000036925	ENSP00000375942
ENSGALP00000003891	ENSP00000299927
ENSGALP00000000539	ENSP00000369965
ENSGALP00000041204	ENSP00000358590
ENSGALP00000001262	ENSP00000361857
ENSGALP00000040623	ENSP00000253063
ENSGALP00000024627	ENSP00000393762
ENSGALP00000027757	ENSP00000441927
ENSGALP00000012086	ENSP00000359539
ENSGALP00000006934	ENSP00000347586
ENSGALP00000022108	ENSP00000262102
ENSGALP00000027552	ENSP00000392057
ENSGALP00000021824	ENSP00000298545
ENSGALP00000005423	ENSP00000231420
ENSGALP00000017115	ENSP00000296486
ENSGALP00000023190	ENSP00000310978
ENSGALP00000036966	ENSP00000368984
ENSGALP00000019366	ENSP00000265564
ENSGALP00000027492	ENSP00000374354
ENSGALP00000020426	ENSP00000216200
ENSGALP00000038334	ENSP00000363973
ENSGALP00000009526	ENSP00000398945
ENSGALP00000027391	ENSP00000381581
ENSGALP00000037167	ENSP00000266304
ENSGALP00000007314	ENSP00000302227
ENSGALP00000001312	ENSP00000348234
ENSGALP00000016076	ENSP00000262995
ENSGALP00000013681	ENSP00000399588
ENSGALP00000013190	ENSP00000350199
ENSGALP00000039305	ENSP00000358582
ENSGALP00000001702	ENSP00000346378
ENSGALP00000023025	ENSP00000427211
ENSGALP00000017502	ENSP00000360371
ENSGALP00000019012	ENSP00000376372
ENSGALP00000017453	ENSP00000440896
ENSGALP00000004490	ENSP00000360938
ENSGALP00000007139	ENSP00000255189
ENSGALP00000002228	ENSP00000299106
ENSGALP00000001051	ENSP00000363001
ENSGALP00000023938	ENSP00000357425
ENSGALP00000041541	ENSP00000340409
ENSGALP00000002189	ENSP00000316589
ENSGALP00000020696	ENSP00000011619
ENSGALP00000041101	ENSP00000301463
ENSGALP00000043364	ENSP00000393275
ENSGALP00000011635	ENSP00000362399
ENSGALP00000013911	ENSP00000456648
ENSGALP00000003371	ENSP00000259241
ENSGALP00000001973	ENSP00000290341
ENSGALP00000042241	ENSP00000280871
ENSGALP00000007155	ENSP00000352216
ENSGALP00000022613	ENSP00000275230
ENSGALP00000001658	ENSP00000384398
ENSGALP00000022667	ENSP00000432845
ENSGALP00000041630	ENSP00000408395
ENSGALP00000011899	ENSP00000309117
ENSGALP00000015290	ENSP00000222693
ENSGALP00000015287	ENSP00000339191
ENSGALP00000013584	ENSP00000341940
ENSGALP00000024623	ENSP00000308219
ENSGALP00000042077	ENSP00000452126
ENSGALP00000007246	ENSP00000297130
ENSGALP00000019534	ENSP00000306997
ENSGALP00000008383	ENSP00000352272
ENSGALP00000008417	ENSP00000354916
ENSGALP00000020598	ENSP00000008527
ENSGALP00000013730	ENSP00000406751
ENSGALP00000022444	ENSP00000356708
ENSGALP00000043426	ENSP00000331040
ENSGALP00000009161	ENSP00000359371
ENSGALP00000017478	ENSP00000355510
ENSGALP00000016142	ENSP00000240333
ENSGALP00000020819	ENSP00000368981
ENSGALP00000016521	ENSP00000377401
ENSGALP00000035454	ENSP00000381590
ENSGALP00000020312	ENSP00000454157
ENSGALP00000011738	ENSP00000354487
ENSGALP00000025229	ENSP00000430497
ENSGALP00000012961	ENSP00000245541
ENSGALP00000009899	ENSP00000311962
ENSGALP00000022298	ENSP00000356033
ENSGALP00000006172	ENSP00000338343
ENSGALP00000012750	ENSP00000338774
ENSGALP00000001660	ENSP00000264819
ENSGALP00000021516	ENSP00000283415
ENSGALP00000000478	ENSP00000311833
ENSGALP00000026030	ENSP00000344648
ENSGALP00000042361	ENSP00000340467
ENSGALP00000030056	ENSP00000384197
ENSGALP00000012678	ENSP00000263666
ENSGALP00000006494	ENSP00000413625
ENSGALP00000009387	ENSP00000271234
ENSGALP00000007102	ENSP00000260385
ENSGALP00000017154	ENSP00000234195
ENSGALP00000019779	ENSP00000267460
ENSGALP00000038747	ENSP00000351789
ENSGALP00000019650	ENSP00000414351
ENSGALP00000014376	ENSP00000360690
ENSGALP00000022268	ENSP00000381298
ENSGALP00000039652	ENSP00000368982
ENSGALP00000015051	ENSP00000424417
ENSGALP00000003964	ENSP00000333266
ENSGALP00000019178	ENSP00000313454
ENSGALP00000032687	ENSP00000345374
ENSGALP00000019726	ENSP00000312185
ENSGALP00000011711	ENSP00000290246
ENSGALP00000002699	ENSP00000377566
ENSGALP00000002030	ENSP00000362768
ENSGALP00000038901	ENSP00000262133
ENSGALP00000027407	ENSP00000267163
ENSGALP00000015000	ENSP00000355759
ENSGALP00000022199	ENSP00000364986
ENSGALP00000008427	ENSP00000294728
ENSGALP00000008546	ENSP00000355689
ENSGALP00000010929	ENSP00000264036
ENSGALP00000024142	ENSP00000296755
ENSGALP00000013709	ENSP00000300231
ENSGALP00000041636	ENSP00000325313
ENSGALP00000006431	ENSP00000363621
ENSGALP00000027264	ENSP00000261296
ENSGALP00000027072	ENSP00000283148
ENSGALP00000016926	ENSP00000298351
ENSGALP00000015071	ENSP00000355800
ENSGALP00000016706	ENSP00000259746
ENSGALP00000041185	ENSP00000384319
ENSGALP00000007382	ENSP00000287713
ENSGALP00000020022	ENSP00000355210
ENSGALP00000041702	ENSP00000355895
ENSGALP00000017201	ENSP00000337053
ENSGALP00000035839	ENSP00000369400
ENSGALP00000024377	ENSP00000345667
ENSGALP00000002465	ENSP00000158166
ENSGALP00000006378	ENSP00000312741
ENSGALP00000013993	ENSP00000260386
ENSGALP00000026933	ENSP00000371073
ENSGALP00000024760	ENSP00000420686
ENSGALP00000023916	ENSP00000367032
ENSGALP00000024778	ENSP00000358092
ENSGALP00000016204	ENSP00000368761
ENSGALP00000042038	ENSP00000215631
ENSGALP00000041380	ENSP00000360025
ENSGALP00000041129	ENSP00000252506
ENSGALP00000015559	ENSP00000364407
ENSGALP00000018802	ENSP00000407613
ENSGALP00000013782	ENSP00000376071
ENSGALP00000017392	ENSP00000223145
ENSGALP00000002144	ENSP00000347721
ENSGALP00000002109	ENSP00000333292
ENSGALP00000028353	ENSP00000271064
ENSGALP00000026245	ENSP00000259782
ENSGALP00000020315	ENSP00000349490
ENSGALP00000004473	ENSP00000307971
ENSGALP00000010093	ENSP00000348089
ENSGALP00000006162	ENSP00000334675
ENSGALP00000020574	ENSP00000288985
ENSGALP00000009323	ENSP00000359264
ENSGALP00000032851	ENSP00000359130
ENSGALP00000017255	ENSP00000368648
ENSGALP00000027658	ENSP00000315386
ENSGALP00000024921	ENSP00000295588
ENSGALP00000011836	ENSP00000264731
ENSGALP00000043116	ENSP00000311427
ENSGALP00000024006	ENSP00000317332
ENSGALP00000016094	ENSP00000206595
ENSGALP00000010704	ENSP00000328547
ENSGALP00000020005	ENSP00000273962
ENSGALP00000024696	ENSP00000312356
ENSGALP00000007937	ENSP00000304895
ENSGALP00000027143	ENSP00000365016
ENSGALP00000013147	ENSP00000361202
ENSGALP00000004609	ENSP00000376776
ENSGALP00000023859	ENSP00000423600
ENSGALP00000015059	ENSP00000249442
ENSGALP00000036014	ENSP00000284981
ENSGALP00000036811	ENSP00000296137
ENSGALP00000041000	ENSP00000363270
ENSGALP00000018382	ENSP00000317955
ENSGALP00000031284	ENSP00000282412
ENSGALP00000015303	ENSP00000284476
ENSGALP00000007553	ENSP00000267889
ENSGALP00000041070	ENSP00000312942
ENSGALP00000000494	ENSP00000392617
ENSGALP00000010010	ENSP00000378414
ENSGALP00000001221	ENSP00000347443
ENSGALP00000015985	ENSP00000443021
ENSGALP00000015568	ENSP00000349677
ENSGALP00000041851	ENSP00000362201
ENSGALP00000006252	ENSP00000453293
ENSGALP00000001055	ENSP00000315136
ENSGALP00000022126	ENSP00000259698
ENSGALP00000002794	ENSP00000400099
ENSGALP00000039222	ENSP00000334002
ENSGALP00000013618	ENSP00000328875
ENSGALP00000019447	ENSP00000328998
ENSGALP00000016315	ENSP00000261475
ENSGALP00000002091	ENSP00000355991
ENSGALP00000039428	ENSP00000358716
ENSGALP00000012264	ENSP00000265272
ENSGALP00000025503	ENSP00000377015
ENSGALP00000025502	ENSP00000400459
ENSGALP00000018269	ENSP00000306477
ENSGALP00000003731	ENSP00000313890
ENSGALP00000005794	ENSP00000364912
ENSGALP00000024208	ENSP00000358262
ENSGALP00000016102	ENSP00000283131
ENSGALP00000013722	ENSP00000360163
ENSGALP00000007617	ENSP00000326671
ENSGALP00000027276	ENSP00000366306
ENSGALP00000012035	ENSP00000302978
ENSGALP00000002020	ENSP00000333769
ENSGALP00000038139	ENSP00000302289
ENSGALP00000002670	ENSP00000290401
ENSGALP00000026395	ENSP00000265431
ENSGALP00000041715	ENSP00000307508
ENSGALP00000022085	ENSP00000367197
ENSGALP00000019805	ENSP00000416606
ENSGALP00000004015	ENSP00000256592
ENSGALP00000003277	ENSP00000462435
ENSGALP00000024504	ENSP00000317595
ENSGALP00000020417	ENSP00000353785
ENSGALP00000012899	ENSP00000361027
ENSGALP00000024954	ENSP00000473496
ENSGALP00000001412	ENSP00000362918
ENSGALP00000011399	ENSP00000376384
ENSGALP00000006155	ENSP00000274532
ENSGALP00000014328	ENSP00000217289
ENSGALP00000043439	ENSP00000345968
ENSGALP00000011677	ENSP00000331201
ENSGALP00000027438	ENSP00000298125
ENSGALP00000008268	ENSP00000233055
ENSGALP00000014935	ENSP00000359506
ENSGALP00000002348	ENSP00000371051
ENSGALP00000016156	ENSP00000296575
ENSGALP00000013598	ENSP00000246006
ENSGALP00000013601	ENSP00000366307
ENSGALP00000005199	ENSP00000343629
ENSGALP00000003428	ENSP00000308275
ENSGALP00000006999	ENSP00000312834
ENSGALP00000005059	ENSP00000246912
ENSGALP00000037170	ENSP00000370625
ENSGALP00000020620	ENSP00000228347
ENSGALP00000014001	ENSP00000263331
ENSGALP00000025245	ENSP00000285670
ENSGALP00000039758	ENSP00000349359
ENSGALP00000020138	ENSP00000356437
ENSGALP00000013914	ENSP00000310880
ENSGALP00000030175	ENSP00000475434
ENSGALP00000042161	ENSP00000245323
ENSGALP00000039891	ENSP00000204961
ENSGALP00000019095	ENSP00000310521
ENSGALP00000008440	ENSP00000264454
ENSGALP00000035739	ENSP00000343428
ENSGALP00000008879	ENSP00000375894
ENSGALP00000020807	ENSP00000313021
ENSGALP00000026281	ENSP00000349458
ENSGALP00000034451	ENSP00000302648
ENSGALP00000005887	ENSP00000409007
ENSGALP00000011451	ENSP00000363836
ENSGALP00000026180	ENSP00000262043
ENSGALP00000019952	ENSP00000216024
ENSGALP00000015437	ENSP00000419471
ENSGALP00000041920	ENSP00000358576
ENSGALP00000022533	ENSP00000367527
ENSGALP00000032457	ENSP00000355185
ENSGALP00000022193	ENSP00000323584
ENSGALP00000007200	ENSP00000240587
ENSGALP00000012655	ENSP00000360552
ENSGALP00000001411	ENSP00000357836
ENSGALP00000026600	ENSP00000233575
ENSGALP00000026342	ENSP00000328347
ENSGALP00000002206	ENSP00000363386
ENSGALP00000040717	ENSP00000354163
ENSGALP00000024834	ENSP00000355204
ENSGALP00000022544	ENSP00000395232
ENSGALP00000001472	ENSP00000363419
ENSGALP00000002825	ENSP00000440273
ENSGALP00000007323	ENSP00000345492
ENSGALP00000021396	ENSP00000326238
ENSGALP00000015277	ENSP00000354947
ENSGALP00000003357	ENSP00000346634
ENSGALP00000026433	ENSP00000369009
ENSGALP00000018767	ENSP00000286719
ENSGALP00000026611	ENSP00000354871
ENSGALP00000017341	ENSP00000283179
ENSGALP00000022058	ENSP00000302811
ENSGALP00000027791	ENSP00000257068
ENSGALP00000028027	ENSP00000335628
ENSGALP00000007358	ENSP00000343054
ENSGALP00000035504	ENSP00000266022
ENSGALP00000010935	ENSP00000264033
ENSGALP00000001381	ENSP00000284288
ENSGALP00000027769	ENSP00000227638
ENSGALP00000000002	ENSP00000379183
ENSGALP00000017326	ENSP00000427108
ENSGALP00000014069	ENSP00000442308
ENSGALP00000020656	ENSP00000386869
ENSGALP00000017216	ENSP00000442788
ENSGALP00000027758	ENSP00000278505
ENSGALP00000042047	ENSP00000304642
ENSGALP00000018472	ENSP00000395249
ENSGALP00000035061	ENSP00000296785
ENSGALP00000042643	ENSP00000305071
ENSGALP00000014616	ENSP00000367631
ENSGALP00000018493	ENSP00000295731
ENSGALP00000010292	ENSP00000297261
ENSGALP00000042723	ENSP00000367965
ENSGALP00000037124	ENSP00000334879
ENSGALP00000042644	ENSP00000365830
ENSGALP00000042933	ENSP00000340975
ENSGALP00000019662	ENSP00000273183
ENSGALP00000016032	ENSP00000413929
ENSGALP00000000272	ENSP00000368710
ENSGALP00000019045	ENSP00000340578
ENSGALP00000004298	ENSP00000418001
ENSGALP00000004459	ENSP00000476119
ENSGALP00000019540	ENSP00000306015
ENSGALP00000041810	ENSP00000377789
ENSGALP00000039554	ENSP00000378289
ENSGALP00000006521	ENSP00000347717
ENSGALP00000015128	ENSP00000339883
ENSGALP00000018692	ENSP00000273067
ENSGALP00000028721	ENSP00000333181
ENSGALP00000042443	ENSP00000402084
ENSGALP00000020972	ENSP00000380675
ENSGALP00000042650	ENSP00000404042
ENSGALP00000011997	ENSP00000278070
ENSGALP00000001890	ENSP00000312649
ENSGALP00000023218	ENSP00000264867
ENSGALP00000041330	ENSP00000228515
ENSGALP00000017852	ENSP00000318258
ENSGALP00000032046	ENSP00000377390
ENSGALP00000021949	ENSP00000379090
ENSGALP00000003498	ENSP00000261377
ENSGALP00000006796	ENSP00000363516
ENSGALP00000018646	ENSP00000429615
ENSGALP00000016416	ENSP00000361331
ENSGALP00000002536	ENSP00000313600
ENSGALP00000022913	ENSP00000273859
ENSGALP00000026980	ENSP00000349325
ENSGALP00000036453	ENSP00000313172
ENSGALP00000036460	ENSP00000254765
ENSGALP00000029836	ENSP00000264231
ENSGALP00000000140	ENSP00000356243
ENSGALP00000016730	ENSP00000452027
ENSGALP00000006852	ENSP00000258796
ENSGALP00000041228	ENSP00000269346
ENSGALP00000032624	ENSP00000366998
ENSGALP00000019237	ENSP00000405032
ENSGALP00000034599	ENSP00000465978
ENSGALP00000021478	ENSP00000394954
ENSGALP00000023177	ENSP00000371483
ENSGALP00000004850	ENSP00000321424
ENSGALP00000039752	ENSP00000376702
ENSGALP00000043280	ENSP00000319141
ENSGALP00000008402	ENSP00000398979
ENSGALP00000021121	ENSP00000323183
ENSGALP00000042551	ENSP00000476746
ENSGALP00000011778	ENSP00000431643
ENSGALP00000032253	ENSP00000269740
ENSGALP00000035860	ENSP00000367882
ENSGALP00000020160	ENSP00000254770
ENSGALP00000004601	ENSP00000388713
ENSGALP00000026381	ENSP00000259512
ENSGALP00000002514	ENSP00000158771
ENSGALP00000037711	ENSP00000384744
ENSGALP00000036411	ENSP00000315106
ENSGALP00000016071	ENSP00000362013
ENSGALP00000015086	ENSP00000286523
ENSGALP00000026759	ENSP00000370242
ENSGALP00000017336	ENSP00000384222
ENSGALP00000011212	ENSP00000362260
ENSGALP00000019655	ENSP00000353863
ENSGALP00000028008	ENSP00000294740
ENSGALP00000042962	ENSP00000409463
ENSGALP00000007412	ENSP00000291900
ENSGALP00000022772	ENSP00000434359
ENSGALP00000016963	ENSP00000238823
ENSGALP00000029511	ENSP00000367828
ENSGALP00000006522	ENSP00000362395
ENSGALP00000008871	ENSP00000322730
ENSGALP00000022073	ENSP00000400471
ENSGALP00000012963	ENSP00000360672
ENSGALP00000022081	ENSP00000343144
ENSGALP00000001840	ENSP00000219255
ENSGALP00000032574	ENSP00000321797
ENSGALP00000003444	ENSP00000274625
ENSGALP00000010661	ENSP00000364839
ENSGALP00000024470	ENSP00000269197
ENSGALP00000036004	ENSP00000391447
ENSGALP00000022924	ENSP00000384515
ENSGALP00000022928	ENSP00000391583
ENSGALP00000042301	ENSP00000367157
ENSGALP00000018435	ENSP00000379880
ENSGALP00000009525	ENSP00000292599
ENSGALP00000027746	ENSP00000434552
ENSGALP00000013785	ENSP00000342098
ENSGALP00000019982	ENSP00000386918
ENSGALP00000018206	ENSP00000417970
ENSGALP00000005241	ENSP00000366070
ENSGALP00000004475	ENSP00000301336
ENSGALP00000038678	ENSP00000280571
ENSGALP00000041632	ENSP00000365014
ENSGALP00000021693	ENSP00000305631
ENSGALP00000007638	ENSP00000337443
ENSGALP00000017133	ENSP00000262662
ENSGALP00000025993	ENSP00000303437
ENSGALP00000036655	ENSP00000356918
ENSGALP00000002437	ENSP00000308926
ENSGALP00000006357	ENSP00000387046
ENSGALP00000043006	ENSP00000356857
ENSGALP00000030247	ENSP00000321445
ENSGALP00000015342	ENSP00000358081
ENSGALP00000005141	ENSP00000287322
ENSGALP00000006652	ENSP00000369887
ENSGALP00000024554	ENSP00000441039
ENSGALP00000015655	ENSP00000453076
ENSGALP00000026689	ENSP00000430269
ENSGALP00000012620	ENSP00000332528
ENSGALP00000042554	ENSP00000328090
ENSGALP00000024129	ENSP00000296358
ENSGALP00000004163	ENSP00000304108
ENSGALP00000014240	ENSP00000367356
ENSGALP00000038228	ENSP00000410626
ENSGALP00000035996	ENSP00000270142
ENSGALP00000023211	ENSP00000371554
ENSGALP00000042461	ENSP00000377724
ENSGALP00000041899	ENSP00000269582
ENSGALP00000015904	ENSP00000357660
ENSGALP00000042103	ENSP00000424711
ENSGALP00000018368	ENSP00000261172
ENSGALP00000043060	ENSP00000262551
ENSGALP00000005614	ENSP00000356191
ENSGALP00000017179	ENSP00000360688
ENSGALP00000017577	ENSP00000308606
ENSGALP00000018196	ENSP00000420919
ENSGALP00000015374	ENSP00000351379
ENSGALP00000038618	ENSP00000418529
ENSGALP00000042862	ENSP00000269097
ENSGALP00000017702	ENSP00000364512
ENSGALP00000027103	ENSP00000331831
ENSGALP00000023039	ENSP00000272732
ENSGALP00000037005	ENSP00000388942
ENSGALP00000042134	ENSP00000362993
ENSGALP00000018564	ENSP00000332293
ENSGALP00000029937	ENSP00000345420
ENSGALP00000008319	ENSP00000265299
ENSGALP00000038161	ENSP00000454591
ENSGALP00000014205	ENSP00000277632
ENSGALP00000006280	ENSP00000261275
ENSGALP00000043380	ENSP00000266077
ENSGALP00000025363	ENSP00000331462
ENSGALP00000026776	ENSP00000340494
ENSGALP00000042772	ENSP00000320209
ENSGALP00000040567	ENSP00000253796
ENSGALP00000006047	ENSP00000254661
ENSGALP00000041215	ENSP00000242249
ENSGALP00000013176	ENSP00000227163
ENSGALP00000042346	ENSP00000388220
ENSGALP00000022893	ENSP00000343248
ENSGALP00000022592	ENSP00000356811
ENSGALP00000011332	ENSP00000338157
ENSGALP00000005234	ENSP00000307449
ENSGALP00000004831	ENSP00000246190
ENSGALP00000007671	ENSP00000356481
ENSGALP00000039286	ENSP00000362409
ENSGALP00000034141	ENSP00000419712
ENSGALP00000002307	ENSP00000233840
ENSGALP00000010268	ENSP00000320318
ENSGALP00000041437	ENSP00000294064
ENSGALP00000004056	ENSP00000261655
ENSGALP00000039929	ENSP00000467556
ENSGALP00000014637	ENSP00000329638
ENSGALP00000039355	ENSP00000303252
ENSGALP00000020651	ENSP00000302150
ENSGALP00000024919	ENSP00000368767
ENSGALP00000037834	ENSP00000215906
ENSGALP00000016889	ENSP00000378437
ENSGALP00000040085	ENSP00000308057
ENSGALP00000003131	ENSP00000361087
ENSGALP00000039032	ENSP00000373360
ENSGALP00000004480	ENSP00000358815
ENSGALP00000024722	ENSP00000307801
ENSGALP00000014293	ENSP00000358430
ENSGALP00000026854	ENSP00000182527
ENSGALP00000027915	ENSP00000263671
ENSGALP00000013090	ENSP00000361112
ENSGALP00000025413	ENSP00000297265
ENSGALP00000001729	ENSP00000344087
ENSGALP00000003447	ENSP00000396160
ENSGALP00000042015	ENSP00000451040
ENSGALP00000003451	ENSP00000281087
ENSGALP00000020756	ENSP00000368683
ENSGALP00000040703	ENSP00000337128
ENSGALP00000000940	ENSP00000361668
ENSGALP00000042492	ENSP00000369395
ENSGALP00000006684	ENSP00000456548
ENSGALP00000020319	ENSP00000385277
ENSGALP00000041711	ENSP00000285311
ENSGALP00000006037	ENSP00000363081
ENSGALP00000033072	ENSP00000364643
ENSGALP00000010780	ENSP00000344929
ENSGALP00000033070	ENSP00000364632
ENSGALP00000031018	ENSP00000359098
ENSGALP00000011217	ENSP00000266269
ENSGALP00000008290	ENSP00000320797
ENSGALP00000002726	ENSP00000380661
ENSGALP00000022788	ENSP00000351113
ENSGALP00000003704	ENSP00000463013
ENSGALP00000037676	ENSP00000334665
ENSGALP00000040875	ENSP00000439625
ENSGALP00000018379	ENSP00000344961
ENSGALP00000003898	ENSP00000378284
ENSGALP00000023241	ENSP00000264474
ENSGALP00000037101	ENSP00000318916
ENSGALP00000000631	ENSP00000263576
ENSGALP00000014459	ENSP00000359795
ENSGALP00000043100	ENSP00000319254
ENSGALP00000015927	ENSP00000265498
ENSGALP00000041581	ENSP00000369858
ENSGALP00000033663	ENSP00000292596
[truncated: 6,465 more rows]
