# Supplementary material for: Reconstruction of proto-vertebrate, proto-cyclostome and proto-gnathostome genomes provides new insights into early vertebrate evolution
Source: Nat Commun. 2021 Jul 23;12:4489. doi: 10.1038/s41467-021-24573-z (PMC8302630; doi:10.1038/s41467-021-24573-z)
Supplement: Supplementary file 4 — Supplementary Data 1 [file 41467_2021_24573_MOESM4_ESM.zip › SuppData1/orthologs/CHICK-LEPOC.txt]

ENSGALP00000006197	ENSLOCP00000009128
ENSGALP00000003140	ENSLOCP00000003817
ENSGALP00000007499	ENSLOCP00000018009
ENSGALP00000006308	ENSLOCP00000007024
ENSGALP00000024336	ENSLOCP00000007725
ENSGALP00000006178	ENSLOCP00000009060
ENSGALP00000002175	ENSLOCP00000011549
ENSGALP00000013518	ENSLOCP00000018593
ENSGALP00000003417	ENSLOCP00000011472
ENSGALP00000024624	ENSLOCP00000013012
ENSGALP00000006527	ENSLOCP00000009147
ENSGALP00000013423	ENSLOCP00000020429
ENSGALP00000042226	ENSLOCP00000019200
ENSGALP00000010474	ENSLOCP00000006554
ENSGALP00000005074	ENSLOCP00000003596
ENSGALP00000041254	ENSLOCP00000004161
ENSGALP00000002938	ENSLOCP00000007780
ENSGALP00000013077	ENSLOCP00000017232
ENSGALP00000003834	ENSLOCP00000016944
ENSGALP00000010835	ENSLOCP00000018831
ENSGALP00000026172	ENSLOCP00000009530
ENSGALP00000022178	ENSLOCP00000020825
ENSGALP00000025476	ENSLOCP00000005280
ENSGALP00000009477	ENSLOCP00000013773
ENSGALP00000015078	ENSLOCP00000010078
ENSGALP00000023036	ENSLOCP00000015968
ENSGALP00000005964	ENSLOCP00000007610
ENSGALP00000025999	ENSLOCP00000002487
ENSGALP00000016167	ENSLOCP00000020267
ENSGALP00000016163	ENSLOCP00000020273
ENSGALP00000009290	ENSLOCP00000013950
ENSGALP00000042521	ENSLOCP00000007870
ENSGALP00000010845	ENSLOCP00000019319
ENSGALP00000013128	ENSLOCP00000007227
ENSGALP00000041979	ENSLOCP00000010181
ENSGALP00000017721	ENSLOCP00000008648
ENSGALP00000006027	ENSLOCP00000007649
ENSGALP00000041168	ENSLOCP00000000762
ENSGALP00000029643	ENSLOCP00000012473
ENSGALP00000016021	ENSLOCP00000019175
ENSGALP00000018553	ENSLOCP00000012015
ENSGALP00000002401	ENSLOCP00000007747
ENSGALP00000014649	ENSLOCP00000001624
ENSGALP00000012873	ENSLOCP00000001262
ENSGALP00000006340	ENSLOCP00000007089
ENSGALP00000012927	ENSLOCP00000017180
ENSGALP00000007730	ENSLOCP00000005887
ENSGALP00000001474	ENSLOCP00000005999
ENSGALP00000010718	ENSLOCP00000020663
ENSGALP00000003717	ENSLOCP00000014860
ENSGALP00000036285	ENSLOCP00000004833
ENSGALP00000009351	ENSLOCP00000010959
ENSGALP00000019566	ENSLOCP00000012282
ENSGALP00000006447	ENSLOCP00000017952
ENSGALP00000005150	ENSLOCP00000008038
ENSGALP00000007847	ENSLOCP00000010721
ENSGALP00000032312	ENSLOCP00000002259
ENSGALP00000016886	ENSLOCP00000021479
ENSGALP00000016882	ENSLOCP00000002287
ENSGALP00000016891	ENSLOCP00000002248
ENSGALP00000008089	ENSLOCP00000016952
ENSGALP00000026119	ENSLOCP00000021874
ENSGALP00000007963	ENSLOCP00000018849
ENSGALP00000026960	ENSLOCP00000009980
ENSGALP00000041360	ENSLOCP00000014738
ENSGALP00000005960	ENSLOCP00000012061
ENSGALP00000035809	ENSLOCP00000009990
ENSGALP00000006776	ENSLOCP00000003317
ENSGALP00000035831	ENSLOCP00000011989
ENSGALP00000004717	ENSLOCP00000015226
ENSGALP00000008354	ENSLOCP00000017354
ENSGALP00000000103	ENSLOCP00000012353
ENSGALP00000020923	ENSLOCP00000020601
ENSGALP00000023528	ENSLOCP00000015688
ENSGALP00000017712	ENSLOCP00000010023
ENSGALP00000004991	ENSLOCP00000004830
ENSGALP00000015926	ENSLOCP00000020756
ENSGALP00000016880	ENSLOCP00000013047
ENSGALP00000015871	ENSLOCP00000012968
ENSGALP00000009004	ENSLOCP00000016356
ENSGALP00000009685	ENSLOCP00000012360
ENSGALP00000010541	ENSLOCP00000011681
ENSGALP00000017856	ENSLOCP00000014277
ENSGALP00000032649	ENSLOCP00000008437
ENSGALP00000025114	ENSLOCP00000020956
ENSGALP00000014101	ENSLOCP00000015752
ENSGALP00000042998	ENSLOCP00000013775
ENSGALP00000011134	ENSLOCP00000017705
ENSGALP00000041611	ENSLOCP00000011055
ENSGALP00000036527	ENSLOCP00000010892
ENSGALP00000042712	ENSLOCP00000006526
ENSGALP00000042464	ENSLOCP00000001142
ENSGALP00000030960	ENSLOCP00000020785
ENSGALP00000002638	ENSLOCP00000007583
ENSGALP00000009200	ENSLOCP00000006346
ENSGALP00000040642	ENSLOCP00000017659
ENSGALP00000016547	ENSLOCP00000020036
ENSGALP00000021543	ENSLOCP00000008734
ENSGALP00000003847	ENSLOCP00000014576
ENSGALP00000008131	ENSLOCP00000005356
ENSGALP00000035892	ENSLOCP00000004761
ENSGALP00000010428	ENSLOCP00000006533
ENSGALP00000026821	ENSLOCP00000019487
ENSGALP00000025899	ENSLOCP00000001361
ENSGALP00000026322	ENSLOCP00000013471
ENSGALP00000013796	ENSLOCP00000001954
ENSGALP00000043032	ENSLOCP00000001962
ENSGALP00000005571	ENSLOCP00000002578
ENSGALP00000011333	ENSLOCP00000017726
ENSGALP00000006299	ENSLOCP00000005920
ENSGALP00000038075	ENSLOCP00000019609
ENSGALP00000000412	ENSLOCP00000019306
ENSGALP00000039341	ENSLOCP00000006448
ENSGALP00000008661	ENSLOCP00000011240
ENSGALP00000018503	ENSLOCP00000006499
ENSGALP00000024768	ENSLOCP00000005310
ENSGALP00000041815	ENSLOCP00000002972
ENSGALP00000007547	ENSLOCP00000017649
ENSGALP00000009611	ENSLOCP00000004694
ENSGALP00000017701	ENSLOCP00000008680
ENSGALP00000018224	ENSLOCP00000018185
ENSGALP00000016105	ENSLOCP00000020346
ENSGALP00000013191	ENSLOCP00000019133
ENSGALP00000017290	ENSLOCP00000012778
ENSGALP00000027271	ENSLOCP00000005737
ENSGALP00000010863	ENSLOCP00000006828
ENSGALP00000009806	ENSLOCP00000018546
ENSGALP00000027267	ENSLOCP00000005812
ENSGALP00000003684	ENSLOCP00000006853
ENSGALP00000032215	ENSLOCP00000008505
ENSGALP00000013142	ENSLOCP00000019163
ENSGALP00000017678	ENSLOCP00000010916
ENSGALP00000001334	ENSLOCP00000003607
ENSGALP00000010979	ENSLOCP00000015072
ENSGALP00000038745	ENSLOCP00000011033
ENSGALP00000019325	ENSLOCP00000003380
ENSGALP00000005090	ENSLOCP00000002426
ENSGALP00000002366	ENSLOCP00000012613
ENSGALP00000038404	ENSLOCP00000019084
ENSGALP00000013052	ENSLOCP00000007049
ENSGALP00000020571	ENSLOCP00000021122
ENSGALP00000008574	ENSLOCP00000010539
ENSGALP00000035907	ENSLOCP00000004953
ENSGALP00000038563	ENSLOCP00000012614
ENSGALP00000007976	ENSLOCP00000003234
ENSGALP00000010958	ENSLOCP00000009421
ENSGALP00000013724	ENSLOCP00000010161
ENSGALP00000008112	ENSLOCP00000005393
ENSGALP00000013714	ENSLOCP00000012552
ENSGALP00000014734	ENSLOCP00000012928
ENSGALP00000000973	ENSLOCP00000014564
ENSGALP00000018656	ENSLOCP00000019362
ENSGALP00000041492	ENSLOCP00000011332
ENSGALP00000026677	ENSLOCP00000009470
ENSGALP00000026679	ENSLOCP00000012355
ENSGALP00000013670	ENSLOCP00000019262
ENSGALP00000006782	ENSLOCP00000011077
ENSGALP00000012265	ENSLOCP00000017982
ENSGALP00000009402	ENSLOCP00000011435
ENSGALP00000009612	ENSLOCP00000003826
ENSGALP00000010281	ENSLOCP00000011874
ENSGALP00000022282	ENSLOCP00000020061
ENSGALP00000036082	ENSLOCP00000021247
ENSGALP00000014065	ENSLOCP00000018907
ENSGALP00000017619	ENSLOCP00000014009
ENSGALP00000033098	ENSLOCP00000011105
ENSGALP00000010325	ENSLOCP00000012449
ENSGALP00000000810	ENSLOCP00000014471
ENSGALP00000025626	ENSLOCP00000019926
ENSGALP00000019975	ENSLOCP00000014491
ENSGALP00000005576	ENSLOCP00000016691
ENSGALP00000000239	ENSLOCP00000010143
ENSGALP00000007948	ENSLOCP00000003063
ENSGALP00000021686	ENSLOCP00000003082
ENSGALP00000038787	ENSLOCP00000010983
ENSGALP00000000530	ENSLOCP00000018480
ENSGALP00000018774	ENSLOCP00000001148
ENSGALP00000018209	ENSLOCP00000007419
ENSGALP00000014878	ENSLOCP00000007580
ENSGALP00000019882	ENSLOCP00000003101
ENSGALP00000041356	ENSLOCP00000015600
ENSGALP00000013781	ENSLOCP00000014762
ENSGALP00000013726	ENSLOCP00000014741
ENSGALP00000020311	ENSLOCP00000016111
ENSGALP00000020307	ENSLOCP00000016120
ENSGALP00000018675	ENSLOCP00000011258
ENSGALP00000008889	ENSLOCP00000008502
ENSGALP00000027075	ENSLOCP00000010754
ENSGALP00000008481	ENSLOCP00000005040
ENSGALP00000014663	ENSLOCP00000004226
ENSGALP00000008104	ENSLOCP00000005055
ENSGALP00000014672	ENSLOCP00000004207
ENSGALP00000016015	ENSLOCP00000020195
ENSGALP00000041013	ENSLOCP00000020758
ENSGALP00000016884	ENSLOCP00000005716
ENSGALP00000025920	ENSLOCP00000003844
ENSGALP00000009133	ENSLOCP00000016149
ENSGALP00000023682	ENSLOCP00000013403
ENSGALP00000003295	ENSLOCP00000003765
ENSGALP00000018278	ENSLOCP00000008575
ENSGALP00000005914	ENSLOCP00000015553
ENSGALP00000005933	ENSLOCP00000015536
ENSGALP00000043195	ENSLOCP00000002907
ENSGALP00000037396	ENSLOCP00000021066
ENSGALP00000009678	ENSLOCP00000015909
ENSGALP00000014673	ENSLOCP00000019661
ENSGALP00000019114	ENSLOCP00000012721
ENSGALP00000013447	ENSLOCP00000014558
ENSGALP00000013448	ENSLOCP00000014569
ENSGALP00000024083	ENSLOCP00000021145
ENSGALP00000024082	ENSLOCP00000021146
ENSGALP00000019723	ENSLOCP00000003977
ENSGALP00000011296	ENSLOCP00000017733
ENSGALP00000023592	ENSLOCP00000001796
ENSGALP00000014112	ENSLOCP00000006578
ENSGALP00000041748	ENSLOCP00000010716
ENSGALP00000010121	ENSLOCP00000005658
ENSGALP00000018337	ENSLOCP00000000809
ENSGALP00000017274	ENSLOCP00000016973
ENSGALP00000010722	ENSLOCP00000012649
ENSGALP00000041770	ENSLOCP00000015071
ENSGALP00000040940	ENSLOCP00000001084
ENSGALP00000005190	ENSLOCP00000018253
ENSGALP00000033380	ENSLOCP00000007361
ENSGALP00000015469	ENSLOCP00000013226
ENSGALP00000011904	ENSLOCP00000013456
ENSGALP00000000058	ENSLOCP00000008342
ENSGALP00000014581	ENSLOCP00000002711
ENSGALP00000018258	ENSLOCP00000014306
ENSGALP00000042267	ENSLOCP00000015075
ENSGALP00000014259	ENSLOCP00000019744
ENSGALP00000026355	ENSLOCP00000020291
ENSGALP00000026363	ENSLOCP00000021287
ENSGALP00000005166	ENSLOCP00000002663
ENSGALP00000026192	ENSLOCP00000021031
ENSGALP00000018821	ENSLOCP00000020394
ENSGALP00000010760	ENSLOCP00000001781
ENSGALP00000018856	ENSLOCP00000014227
ENSGALP00000016984	ENSLOCP00000001299
ENSGALP00000041658	ENSLOCP00000004757
ENSGALP00000037169	ENSLOCP00000014258
ENSGALP00000042394	ENSLOCP00000013970
ENSGALP00000018378	ENSLOCP00000018471
ENSGALP00000032209	ENSLOCP00000006667
ENSGALP00000011089	ENSLOCP00000017850
ENSGALP00000042413	ENSLOCP00000011010
ENSGALP00000007956	ENSLOCP00000005447
ENSGALP00000020873	ENSLOCP00000020933
ENSGALP00000041496	ENSLOCP00000007685
ENSGALP00000013164	ENSLOCP00000017282
ENSGALP00000020507	ENSLOCP00000012148
ENSGALP00000038688	ENSLOCP00000001146
ENSGALP00000012087	ENSLOCP00000008429
ENSGALP00000014237	ENSLOCP00000019522
ENSGALP00000030077	ENSLOCP00000019528
ENSGALP00000003336	ENSLOCP00000017521
ENSGALP00000040977	ENSLOCP00000017582
ENSGALP00000013575	ENSLOCP00000016494
ENSGALP00000015542	ENSLOCP00000001689
ENSGALP00000025631	ENSLOCP00000019939
ENSGALP00000026153	ENSLOCP00000015630
ENSGALP00000038530	ENSLOCP00000001021
ENSGALP00000010290	ENSLOCP00000007379
ENSGALP00000028023	ENSLOCP00000012349
ENSGALP00000036578	ENSLOCP00000012336
ENSGALP00000043451	ENSLOCP00000020213
ENSGALP00000036574	ENSLOCP00000012326
ENSGALP00000025071	ENSLOCP00000006247
ENSGALP00000018782	ENSLOCP00000012176
ENSGALP00000025254	ENSLOCP00000008344
ENSGALP00000043236	ENSLOCP00000014722
ENSGALP00000040460	ENSLOCP00000004731
ENSGALP00000038910	ENSLOCP00000019725
ENSGALP00000020137	ENSLOCP00000014625
ENSGALP00000024720	ENSLOCP00000011702
ENSGALP00000041141	ENSLOCP00000004154
ENSGALP00000033738	ENSLOCP00000004137
ENSGALP00000041417	ENSLOCP00000011163
ENSGALP00000016518	ENSLOCP00000020251
ENSGALP00000026350	ENSLOCP00000020287
ENSGALP00000024556	ENSLOCP00000007217
ENSGALP00000040830	ENSLOCP00000000876
ENSGALP00000043176	ENSLOCP00000003376
ENSGALP00000026399	ENSLOCP00000011255
ENSGALP00000023990	ENSLOCP00000021189
ENSGALP00000040961	ENSLOCP00000002235
ENSGALP00000001914	ENSLOCP00000003249
ENSGALP00000030892	ENSLOCP00000019473
ENSGALP00000025760	ENSLOCP00000013472
ENSGALP00000007523	ENSLOCP00000018778
ENSGALP00000013837	ENSLOCP00000019433
ENSGALP00000025221	ENSLOCP00000003471
ENSGALP00000003035	ENSLOCP00000001969
ENSGALP00000043302	ENSLOCP00000022429
ENSGALP00000037618	ENSLOCP00000021935
ENSGALP00000009621	ENSLOCP00000022309
ENSGALP00000017259	ENSLOCP00000019632
ENSGALP00000042449	ENSLOCP00000019045
ENSGALP00000011148	ENSLOCP00000019295
ENSGALP00000013380	ENSLOCP00000014495
ENSGALP00000040755	ENSLOCP00000002207
ENSGALP00000024701	ENSLOCP00000011741
ENSGALP00000010493	ENSLOCP00000000046
ENSGALP00000039384	ENSLOCP00000016875
ENSGALP00000041259	ENSLOCP00000014518
ENSGALP00000027876	ENSLOCP00000010114
ENSGALP00000002287	ENSLOCP00000011158
ENSGALP00000001583	ENSLOCP00000006055
ENSGALP00000013830	ENSLOCP00000013253
ENSGALP00000016475	ENSLOCP00000021070
ENSGALP00000039646	ENSLOCP00000001317
ENSGALP00000002721	ENSLOCP00000001059
ENSGALP00000020611	ENSLOCP00000018776
ENSGALP00000007049	ENSLOCP00000007029
ENSGALP00000041378	ENSLOCP00000016847
ENSGALP00000001317	ENSLOCP00000013710
ENSGALP00000042939	ENSLOCP00000015642
ENSGALP00000008256	ENSLOCP00000005107
ENSGALP00000005438	ENSLOCP00000010365
ENSGALP00000008707	ENSLOCP00000011542
ENSGALP00000013692	ENSLOCP00000012590
ENSGALP00000026019	ENSLOCP00000004821
ENSGALP00000008107	ENSLOCP00000001873
ENSGALP00000010477	ENSLOCP00000000044
ENSGALP00000025385	ENSLOCP00000020944
ENSGALP00000026323	ENSLOCP00000021298
ENSGALP00000002718	ENSLOCP00000002575
ENSGALP00000011876	ENSLOCP00000013512
ENSGALP00000003502	ENSLOCP00000003206
ENSGALP00000024312	ENSLOCP00000014668
ENSGALP00000009724	ENSLOCP00000015875
ENSGALP00000007174	ENSLOCP00000006242
ENSGALP00000011976	ENSLOCP00000009760
ENSGALP00000024855	ENSLOCP00000005861
ENSGALP00000042850	ENSLOCP00000001848
ENSGALP00000033652	ENSLOCP00000008215
ENSGALP00000011971	ENSLOCP00000008179
ENSGALP00000017858	ENSLOCP00000020161
ENSGALP00000018235	ENSLOCP00000020208
ENSGALP00000027206	ENSLOCP00000003504
ENSGALP00000008699	ENSLOCP00000018276
ENSGALP00000036123	ENSLOCP00000011557
ENSGALP00000006738	ENSLOCP00000002245
ENSGALP00000024953	ENSLOCP00000005952
ENSGALP00000041666	ENSLOCP00000017532
ENSGALP00000023925	ENSLOCP00000021347
ENSGALP00000024913	ENSLOCP00000006072
ENSGALP00000042630	ENSLOCP00000005221
ENSGALP00000022679	ENSLOCP00000015051
ENSGALP00000003973	ENSLOCP00000015458
ENSGALP00000039901	ENSLOCP00000006402
ENSGALP00000022198	ENSLOCP00000002216
ENSGALP00000026568	ENSLOCP00000019565
ENSGALP00000004444	ENSLOCP00000014030
ENSGALP00000021570	ENSLOCP00000004614
ENSGALP00000018510	ENSLOCP00000004050
ENSGALP00000006916	ENSLOCP00000011185
ENSGALP00000036151	ENSLOCP00000004811
ENSGALP00000040814	ENSLOCP00000006604
ENSGALP00000040622	ENSLOCP00000013803
ENSGALP00000008931	ENSLOCP00000003170
ENSGALP00000002373	ENSLOCP00000003174
ENSGALP00000026331	ENSLOCP00000021302
ENSGALP00000003970	ENSLOCP00000002027
ENSGALP00000019842	ENSLOCP00000013996
ENSGALP00000043429	ENSLOCP00000000159
ENSGALP00000040906	ENSLOCP00000005911
ENSGALP00000015519	ENSLOCP00000009318
ENSGALP00000015517	ENSLOCP00000013492
ENSGALP00000000410	ENSLOCP00000000003
ENSGALP00000042261	ENSLOCP00000005353
ENSGALP00000003190	ENSLOCP00000008839
ENSGALP00000000626	ENSLOCP00000013953
ENSGALP00000032471	ENSLOCP00000010520
ENSGALP00000018165	ENSLOCP00000010551
ENSGALP00000006610	ENSLOCP00000011038
ENSGALP00000027477	ENSLOCP00000010581
ENSGALP00000034251	ENSLOCP00000006693
ENSGALP00000002224	ENSLOCP00000018383
ENSGALP00000003207	ENSLOCP00000005299
ENSGALP00000041121	ENSLOCP00000000480
ENSGALP00000042973	ENSLOCP00000022225
ENSGALP00000011799	ENSLOCP00000015485
ENSGALP00000006645	ENSLOCP00000001520
ENSGALP00000021021	ENSLOCP00000021137
ENSGALP00000014400	ENSLOCP00000019545
ENSGALP00000007061	ENSLOCP00000002445
ENSGALP00000034297	ENSLOCP00000006609
ENSGALP00000009628	ENSLOCP00000007633
ENSGALP00000020540	ENSLOCP00000002749
ENSGALP00000011010	ENSLOCP00000017868
ENSGALP00000039900	ENSLOCP00000007449
ENSGALP00000019136	ENSLOCP00000020390
ENSGALP00000026608	ENSLOCP00000019935
ENSGALP00000005861	ENSLOCP00000018190
ENSGALP00000038626	ENSLOCP00000000818
ENSGALP00000010237	ENSLOCP00000002181
ENSGALP00000041792	ENSLOCP00000018932
ENSGALP00000015662	ENSLOCP00000015379
ENSGALP00000018239	ENSLOCP00000020033
ENSGALP00000005183	ENSLOCP00000001598
ENSGALP00000023854	ENSLOCP00000007296
ENSGALP00000037648	ENSLOCP00000014096
ENSGALP00000042279	ENSLOCP00000007844
ENSGALP00000043296	ENSLOCP00000014117
ENSGALP00000002940	ENSLOCP00000002613
ENSGALP00000017594	ENSLOCP00000008628
ENSGALP00000042395	ENSLOCP00000009922
ENSGALP00000019701	ENSLOCP00000004498
ENSGALP00000004449	ENSLOCP00000014035
ENSGALP00000003605	ENSLOCP00000002496
ENSGALP00000004366	ENSLOCP00000016722
ENSGALP00000000423	ENSLOCP00000011965
ENSGALP00000043387	ENSLOCP00000020080
ENSGALP00000006426	ENSLOCP00000005783
ENSGALP00000014860	ENSLOCP00000019185
ENSGALP00000041570	ENSLOCP00000012674
ENSGALP00000025581	ENSLOCP00000020893
ENSGALP00000024602	ENSLOCP00000011473
ENSGALP00000041590	ENSLOCP00000005296
ENSGALP00000019663	ENSLOCP00000003287
ENSGALP00000008547	ENSLOCP00000010604
ENSGALP00000025200	ENSLOCP00000003378
ENSGALP00000008787	ENSLOCP00000010054
ENSGALP00000010774	ENSLOCP00000007257
ENSGALP00000041595	ENSLOCP00000021652
ENSGALP00000033543	ENSLOCP00000022460
ENSGALP00000038111	ENSLOCP00000019618
ENSGALP00000027991	ENSLOCP00000004204
ENSGALP00000033249	ENSLOCP00000008543
ENSGALP00000000223	ENSLOCP00000013145
ENSGALP00000006462	ENSLOCP00000021590
ENSGALP00000032309	ENSLOCP00000002170
ENSGALP00000015273	ENSLOCP00000008685
ENSGALP00000003483	ENSLOCP00000008726
ENSGALP00000043309	ENSLOCP00000004373
ENSGALP00000015251	ENSLOCP00000008789
ENSGALP00000023027	ENSLOCP00000010061
ENSGALP00000043336	ENSLOCP00000011092
ENSGALP00000042407	ENSLOCP00000021278
ENSGALP00000013449	ENSLOCP00000017639
ENSGALP00000009483	ENSLOCP00000012831
ENSGALP00000037994	ENSLOCP00000003355
ENSGALP00000041928	ENSLOCP00000021018
ENSGALP00000027543	ENSLOCP00000000167
ENSGALP00000002864	ENSLOCP00000015252
ENSGALP00000024461	ENSLOCP00000000654
ENSGALP00000037103	ENSLOCP00000011013
ENSGALP00000027996	ENSLOCP00000011651
ENSGALP00000025409	ENSLOCP00000013287
ENSGALP00000004574	ENSLOCP00000008358
ENSGALP00000024889	ENSLOCP00000020447
ENSGALP00000018252	ENSLOCP00000014891
ENSGALP00000025261	ENSLOCP00000002608
ENSGALP00000024026	ENSLOCP00000006896
ENSGALP00000038592	ENSLOCP00000006698
ENSGALP00000001365	ENSLOCP00000001338
ENSGALP00000010316	ENSLOCP00000015784
ENSGALP00000038766	ENSLOCP00000018164
ENSGALP00000012240	ENSLOCP00000009322
ENSGALP00000014104	ENSLOCP00000012690
ENSGALP00000032500	ENSLOCP00000010217
ENSGALP00000043046	ENSLOCP00000015129
ENSGALP00000027517	ENSLOCP00000010059
ENSGALP00000023080	ENSLOCP00000016032
ENSGALP00000020127	ENSLOCP00000011120
ENSGALP00000043303	ENSLOCP00000004451
ENSGALP00000006759	ENSLOCP00000003772
ENSGALP00000013398	ENSLOCP00000014513
ENSGALP00000009076	ENSLOCP00000005710
ENSGALP00000013225	ENSLOCP00000004014
ENSGALP00000020504	ENSLOCP00000007253
ENSGALP00000018059	ENSLOCP00000019030
ENSGALP00000041481	ENSLOCP00000014694
ENSGALP00000022304	ENSLOCP00000004225
ENSGALP00000012613	ENSLOCP00000003011
ENSGALP00000001743	ENSLOCP00000007157
ENSGALP00000027184	ENSLOCP00000010525
ENSGALP00000022799	ENSLOCP00000017345
ENSGALP00000015323	ENSLOCP00000015305
ENSGALP00000038332	ENSLOCP00000016622
ENSGALP00000030103	ENSLOCP00000019775
ENSGALP00000014475	ENSLOCP00000007894
ENSGALP00000020966	ENSLOCP00000020501
ENSGALP00000001800	ENSLOCP00000003311
ENSGALP00000018083	ENSLOCP00000008481
ENSGALP00000009349	ENSLOCP00000005652
ENSGALP00000015531	ENSLOCP00000009356
ENSGALP00000027001	ENSLOCP00000001805
ENSGALP00000009513	ENSLOCP00000014068
ENSGALP00000042648	ENSLOCP00000020186
ENSGALP00000017612	ENSLOCP00000010723
ENSGALP00000017617	ENSLOCP00000010751
ENSGALP00000023901	ENSLOCP00000009672
ENSGALP00000013735	ENSLOCP00000021427
ENSGALP00000039792	ENSLOCP00000006662
ENSGALP00000012145	ENSLOCP00000010135
ENSGALP00000024866	ENSLOCP00000006228
ENSGALP00000033981	ENSLOCP00000000800
ENSGALP00000005919	ENSLOCP00000008781
ENSGALP00000024366	ENSLOCP00000003646
ENSGALP00000013389	ENSLOCP00000010444
ENSGALP00000003108	ENSLOCP00000018454
ENSGALP00000005918	ENSLOCP00000006716
ENSGALP00000026916	ENSLOCP00000019560
ENSGALP00000024965	ENSLOCP00000005913
ENSGALP00000036419	ENSLOCP00000016038
ENSGALP00000040927	ENSLOCP00000012784
ENSGALP00000033747	ENSLOCP00000007220
ENSGALP00000025962	ENSLOCP00000005472
ENSGALP00000012668	ENSLOCP00000005232
ENSGALP00000024856	ENSLOCP00000014168
ENSGALP00000042108	ENSLOCP00000010130
ENSGALP00000018540	ENSLOCP00000004123
ENSGALP00000039156	ENSLOCP00000005379
ENSGALP00000021333	ENSLOCP00000005993
ENSGALP00000021927	ENSLOCP00000016715
ENSGALP00000008742	ENSLOCP00000002485
ENSGALP00000029846	ENSLOCP00000013462
ENSGALP00000031700	ENSLOCP00000018255
ENSGALP00000017812	ENSLOCP00000007915
ENSGALP00000016052	ENSLOCP00000010992
ENSGALP00000031452	ENSLOCP00000017392
ENSGALP00000015855	ENSLOCP00000018843
ENSGALP00000006706	ENSLOCP00000011195
ENSGALP00000006708	ENSLOCP00000011223
ENSGALP00000041197	ENSLOCP00000015154
ENSGALP00000042434	ENSLOCP00000018674
ENSGALP00000016919	ENSLOCP00000015904
ENSGALP00000014921	ENSLOCP00000009105
ENSGALP00000016865	ENSLOCP00000002324
ENSGALP00000038490	ENSLOCP00000004176
ENSGALP00000034548	ENSLOCP00000004282
ENSGALP00000006699	ENSLOCP00000002233
ENSGALP00000023943	ENSLOCP00000021344
ENSGALP00000022517	ENSLOCP00000017437
ENSGALP00000023842	ENSLOCP00000007332
ENSGALP00000042744	ENSLOCP00000005108
ENSGALP00000021227	ENSLOCP00000016692
ENSGALP00000031642	ENSLOCP00000009637
ENSGALP00000009416	ENSLOCP00000011477
ENSGALP00000042029	ENSLOCP00000010337
ENSGALP00000000835	ENSLOCP00000005346
ENSGALP00000013472	ENSLOCP00000019684
ENSGALP00000021851	ENSLOCP00000020448
ENSGALP00000024641	ENSLOCP00000020509
ENSGALP00000041822	ENSLOCP00000003567
ENSGALP00000027470	ENSLOCP00000010718
ENSGALP00000009065	ENSLOCP00000018366
ENSGALP00000014081	ENSLOCP00000013425
ENSGALP00000020470	ENSLOCP00000014830
ENSGALP00000034313	ENSLOCP00000007760
ENSGALP00000012522	ENSLOCP00000004463
ENSGALP00000037969	ENSLOCP00000009722
ENSGALP00000029689	ENSLOCP00000002448
ENSGALP00000002266	ENSLOCP00000002374
ENSGALP00000008101	ENSLOCP00000001500
ENSGALP00000015507	ENSLOCP00000004242
ENSGALP00000010092	ENSLOCP00000011089
ENSGALP00000018364	ENSLOCP00000016565
ENSGALP00000042785	ENSLOCP00000013304
ENSGALP00000008859	ENSLOCP00000018142
ENSGALP00000011107	ENSLOCP00000017846
ENSGALP00000020098	ENSLOCP00000014700
ENSGALP00000002102	ENSLOCP00000007534
ENSGALP00000009912	ENSLOCP00000003529
ENSGALP00000012993	ENSLOCP00000016401
ENSGALP00000033231	ENSLOCP00000007057
ENSGALP00000027070	ENSLOCP00000010689
ENSGALP00000036774	ENSLOCP00000014210
ENSGALP00000005132	ENSLOCP00000018245
ENSGALP00000010583	ENSLOCP00000004841
ENSGALP00000004578	ENSLOCP00000005570
ENSGALP00000000815	ENSLOCP00000016283
ENSGALP00000020510	ENSLOCP00000002447
ENSGALP00000007047	ENSLOCP00000016582
ENSGALP00000014260	ENSLOCP00000019749
ENSGALP00000020754	ENSLOCP00000018478
ENSGALP00000024086	ENSLOCP00000020976
ENSGALP00000015963	ENSLOCP00000020203
ENSGALP00000019298	ENSLOCP00000012519
ENSGALP00000018352	ENSLOCP00000014207
ENSGALP00000013883	ENSLOCP00000020679
ENSGALP00000017157	ENSLOCP00000012005
ENSGALP00000019672	ENSLOCP00000003330
ENSGALP00000018684	ENSLOCP00000002611
ENSGALP00000010319	ENSLOCP00000001895
ENSGALP00000004476	ENSLOCP00000018089
ENSGALP00000039313	ENSLOCP00000005462
ENSGALP00000002903	ENSLOCP00000002743
ENSGALP00000013470	ENSLOCP00000017875
ENSGALP00000027832	ENSLOCP00000007152
ENSGALP00000038293	ENSLOCP00000018765
ENSGALP00000027108	ENSLOCP00000012122
ENSGALP00000004355	ENSLOCP00000009744
ENSGALP00000024537	ENSLOCP00000010411
ENSGALP00000007090	ENSLOCP00000007095
ENSGALP00000000945	ENSLOCP00000004760
ENSGALP00000020619	ENSLOCP00000009579
ENSGALP00000012917	ENSLOCP00000002781
ENSGALP00000005357	ENSLOCP00000009822
ENSGALP00000027233	ENSLOCP00000004134
ENSGALP00000009728	ENSLOCP00000017556
ENSGALP00000009265	ENSLOCP00000007716
ENSGALP00000006511	ENSLOCP00000009183
ENSGALP00000009365	ENSLOCP00000008045
ENSGALP00000041111	ENSLOCP00000002797
ENSGALP00000000595	ENSLOCP00000018336
ENSGALP00000016137	ENSLOCP00000011743
ENSGALP00000018274	ENSLOCP00000014275
ENSGALP00000010236	ENSLOCP00000014296
ENSGALP00000031875	ENSLOCP00000014267
ENSGALP00000043043	ENSLOCP00000017734
ENSGALP00000023865	ENSLOCP00000007190
ENSGALP00000017275	ENSLOCP00000007552
ENSGALP00000011874	ENSLOCP00000008912
ENSGALP00000018837	ENSLOCP00000014255
ENSGALP00000009617	ENSLOCP00000015416
ENSGALP00000041518	ENSLOCP00000014402
ENSGALP00000041263	ENSLOCP00000010755
ENSGALP00000023648	ENSLOCP00000010301
ENSGALP00000033003	ENSLOCP00000004403
ENSGALP00000016147	ENSLOCP00000016384
ENSGALP00000005756	ENSLOCP00000019211
ENSGALP00000023538	ENSLOCP00000007969
ENSGALP00000020874	ENSLOCP00000014935
ENSGALP00000034600	ENSLOCP00000003103
ENSGALP00000024275	ENSLOCP00000003263
ENSGALP00000036114	ENSLOCP00000002966
ENSGALP00000015412	ENSLOCP00000013149
ENSGALP00000042598	ENSLOCP00000008084
ENSGALP00000041027	ENSLOCP00000004920
ENSGALP00000015296	ENSLOCP00000017316
ENSGALP00000015211	ENSLOCP00000011921
ENSGALP00000005157	ENSLOCP00000013274
ENSGALP00000038512	ENSLOCP00000015509
ENSGALP00000004240	ENSLOCP00000007657
ENSGALP00000021351	ENSLOCP00000019895
ENSGALP00000027228	ENSLOCP00000004097
ENSGALP00000019052	ENSLOCP00000002772
ENSGALP00000024751	ENSLOCP00000011424
ENSGALP00000010887	ENSLOCP00000007064
ENSGALP00000009030	ENSLOCP00000011679
ENSGALP00000001319	ENSLOCP00000015542
ENSGALP00000009095	ENSLOCP00000015277
ENSGALP00000041662	ENSLOCP00000012075
ENSGALP00000014300	ENSLOCP00000000813
ENSGALP00000003552	ENSLOCP00000009666
ENSGALP00000027704	ENSLOCP00000008113
ENSGALP00000022752	ENSLOCP00000017376
ENSGALP00000021484	ENSLOCP00000018940
ENSGALP00000013422	ENSLOCP00000017609
ENSGALP00000016701	ENSLOCP00000013227
ENSGALP00000003806	ENSLOCP00000014125
ENSGALP00000024194	ENSLOCP00000001838
ENSGALP00000016460	ENSLOCP00000002962
ENSGALP00000018497	ENSLOCP00000010450
ENSGALP00000021275	ENSLOCP00000016723
ENSGALP00000013280	ENSLOCP00000004098
ENSGALP00000003187	ENSLOCP00000001908
ENSGALP00000023563	ENSLOCP00000002105
ENSGALP00000042990	ENSLOCP00000003347
ENSGALP00000041233	ENSLOCP00000020568
ENSGALP00000021580	ENSLOCP00000009151
ENSGALP00000015774	ENSLOCP00000013460
ENSGALP00000004425	ENSLOCP00000017197
ENSGALP00000024472	ENSLOCP00000002012
ENSGALP00000025442	ENSLOCP00000020924
ENSGALP00000014665	ENSLOCP00000019441
ENSGALP00000032950	ENSLOCP00000008031
ENSGALP00000023298	ENSLOCP00000008516
ENSGALP00000027168	ENSLOCP00000011043
ENSGALP00000026865	ENSLOCP00000020169
ENSGALP00000003759	ENSLOCP00000000807
ENSGALP00000012451	ENSLOCP00000008421
ENSGALP00000030899	ENSLOCP00000020167
ENSGALP00000027185	ENSLOCP00000012295
ENSGALP00000027192	ENSLOCP00000012285
ENSGALP00000032767	ENSLOCP00000005140
ENSGALP00000020014	ENSLOCP00000013816
ENSGALP00000020164	ENSLOCP00000001079
ENSGALP00000017421	ENSLOCP00000013735
ENSGALP00000043075	ENSLOCP00000013449
ENSGALP00000011808	ENSLOCP00000006181
ENSGALP00000036750	ENSLOCP00000003148
ENSGALP00000007707	ENSLOCP00000001086
ENSGALP00000023347	ENSLOCP00000009464
ENSGALP00000040523	ENSLOCP00000006489
ENSGALP00000003066	ENSLOCP00000012853
ENSGALP00000009567	ENSLOCP00000003947
ENSGALP00000009239	ENSLOCP00000006065
ENSGALP00000035646	ENSLOCP00000006858
ENSGALP00000038337	ENSLOCP00000017921
ENSGALP00000040858	ENSLOCP00000004308
ENSGALP00000041186	ENSLOCP00000007164
ENSGALP00000007307	ENSLOCP00000009019
ENSGALP00000002789	ENSLOCP00000001778
ENSGALP00000012206	ENSLOCP00000010343
ENSGALP00000013802	ENSLOCP00000005080
ENSGALP00000010287	ENSLOCP00000011956
ENSGALP00000016960	ENSLOCP00000001998
ENSGALP00000041993	ENSLOCP00000004985
ENSGALP00000029287	ENSLOCP00000010504
ENSGALP00000014974	ENSLOCP00000010342
ENSGALP00000030515	ENSLOCP00000001425
ENSGALP00000023879	ENSLOCP00000013636
ENSGALP00000017711	ENSLOCP00000014091
ENSGALP00000017690	ENSLOCP00000009948
ENSGALP00000042248	ENSLOCP00000014553
ENSGALP00000012845	ENSLOCP00000007003
ENSGALP00000012607	ENSLOCP00000012228
ENSGALP00000012417	ENSLOCP00000011630
ENSGALP00000041400	ENSLOCP00000002815
ENSGALP00000018106	ENSLOCP00000010439
ENSGALP00000016042	ENSLOCP00000019916
ENSGALP00000003737	ENSLOCP00000008670
ENSGALP00000023398	ENSLOCP00000008952
ENSGALP00000015047	ENSLOCP00000011725
ENSGALP00000013585	ENSLOCP00000018551
ENSGALP00000032149	ENSLOCP00000006404
ENSGALP00000042206	ENSLOCP00000001788
ENSGALP00000007035	ENSLOCP00000007013
ENSGALP00000022809	ENSLOCP00000017561
ENSGALP00000001525	ENSLOCP00000007882
ENSGALP00000013815	ENSLOCP00000019112
ENSGALP00000036709	ENSLOCP00000020552
ENSGALP00000026423	ENSLOCP00000020782
ENSGALP00000020661	ENSLOCP00000010907
ENSGALP00000023450	ENSLOCP00000009331
ENSGALP00000006571	ENSLOCP00000011051
ENSGALP00000014576	ENSLOCP00000014798
ENSGALP00000043110	ENSLOCP00000020362
ENSGALP00000026552	ENSLOCP00000021272
ENSGALP00000027645	ENSLOCP00000013196
ENSGALP00000026729	ENSLOCP00000012184
ENSGALP00000002881	ENSLOCP00000016583
ENSGALP00000021811	ENSLOCP00000016348
ENSGALP00000002611	ENSLOCP00000004572
ENSGALP00000018643	ENSLOCP00000012068
ENSGALP00000008916	ENSLOCP00000005599
ENSGALP00000024479	ENSLOCP00000002644
ENSGALP00000042272	ENSLOCP00000007978
ENSGALP00000039779	ENSLOCP00000018900
ENSGALP00000030045	ENSLOCP00000020306
ENSGALP00000038439	ENSLOCP00000019769
ENSGALP00000041219	ENSLOCP00000012411
ENSGALP00000018350	ENSLOCP00000020230
ENSGALP00000040736	ENSLOCP00000009904
ENSGALP00000023875	ENSLOCP00000013616
ENSGALP00000013016	ENSLOCP00000013981
ENSGALP00000009374	ENSLOCP00000006928
ENSGALP00000024716	ENSLOCP00000011695
ENSGALP00000023702	ENSLOCP00000009231
ENSGALP00000016453	ENSLOCP00000002893
ENSGALP00000009850	ENSLOCP00000006824
ENSGALP00000016553	ENSLOCP00000013146
ENSGALP00000022167	ENSLOCP00000004693
ENSGALP00000030451	ENSLOCP00000009506
ENSGALP00000005923	ENSLOCP00000008821
ENSGALP00000012696	ENSLOCP00000002852
ENSGALP00000031347	ENSLOCP00000001715
ENSGALP00000019105	ENSLOCP00000014281
ENSGALP00000037486	ENSLOCP00000017202
ENSGALP00000032335	ENSLOCP00000003854
ENSGALP00000006372	ENSLOCP00000005322
ENSGALP00000024674	ENSLOCP00000013736
ENSGALP00000042154	ENSLOCP00000018691
ENSGALP00000010839	ENSLOCP00000003327
ENSGALP00000042693	ENSLOCP00000007009
ENSGALP00000001085	ENSLOCP00000005451
ENSGALP00000033875	ENSLOCP00000016910
ENSGALP00000007961	ENSLOCP00000005760
ENSGALP00000015935	ENSLOCP00000000999
ENSGALP00000016790	ENSLOCP00000012922
ENSGALP00000037040	ENSLOCP00000011733
ENSGALP00000019067	ENSLOCP00000002819
ENSGALP00000008475	ENSLOCP00000005105
ENSGALP00000022816	ENSLOCP00000018761
ENSGALP00000017475	ENSLOCP00000003846
ENSGALP00000025497	ENSLOCP00000020462
ENSGALP00000041217	ENSLOCP00000007137
ENSGALP00000037830	ENSLOCP00000017693
ENSGALP00000018461	ENSLOCP00000019391
ENSGALP00000021578	ENSLOCP00000009135
ENSGALP00000015748	ENSLOCP00000013389
ENSGALP00000036814	ENSLOCP00000014870
ENSGALP00000042025	ENSLOCP00000015294
ENSGALP00000039504	ENSLOCP00000019874
ENSGALP00000039979	ENSLOCP00000001620
ENSGALP00000020270	ENSLOCP00000013917
ENSGALP00000005249	ENSLOCP00000016983
ENSGALP00000033602	ENSLOCP00000001993
ENSGALP00000025669	ENSLOCP00000021139
ENSGALP00000014482	ENSLOCP00000014911
ENSGALP00000009075	ENSLOCP00000011469
ENSGALP00000039649	ENSLOCP00000003030
ENSGALP00000008415	ENSLOCP00000003512
ENSGALP00000009768	ENSLOCP00000008157
ENSGALP00000003644	ENSLOCP00000000511
ENSGALP00000002056	ENSLOCP00000016179
ENSGALP00000011735	ENSLOCP00000007458
ENSGALP00000006692	ENSLOCP00000011968
ENSGALP00000042082	ENSLOCP00000003269
ENSGALP00000014035	ENSLOCP00000021444
ENSGALP00000001898	ENSLOCP00000007512
ENSGALP00000003967	ENSLOCP00000009883
ENSGALP00000013658	ENSLOCP00000006762
ENSGALP00000041927	ENSLOCP00000011852
ENSGALP00000014521	ENSLOCP00000019564
ENSGALP00000011620	ENSLOCP00000012768
ENSGALP00000005496	ENSLOCP00000006944
ENSGALP00000009544	ENSLOCP00000005645
ENSGALP00000022904	ENSLOCP00000018564
ENSGALP00000023449	ENSLOCP00000000253
ENSGALP00000026775	ENSLOCP00000012436
ENSGALP00000019037	ENSLOCP00000019962
ENSGALP00000004375	ENSLOCP00000013872
ENSGALP00000026663	ENSLOCP00000020166
ENSGALP00000019469	ENSLOCP00000014800
ENSGALP00000032883	ENSLOCP00000007654
ENSGALP00000018527	ENSLOCP00000004184
ENSGALP00000005026	ENSLOCP00000001591
ENSGALP00000006585	ENSLOCP00000009092
ENSGALP00000025853	ENSLOCP00000011580
ENSGALP00000025647	ENSLOCP00000019949
ENSGALP00000019087	ENSLOCP00000002909
ENSGALP00000014379	ENSLOCP00000008090
ENSGALP00000020830	ENSLOCP00000016301
ENSGALP00000010593	ENSLOCP00000007075
ENSGALP00000027216	ENSLOCP00000003717
ENSGALP00000010473	ENSLOCP00000018648
ENSGALP00000008863	ENSLOCP00000013828
ENSGALP00000020258	ENSLOCP00000020117
ENSGALP00000019224	ENSLOCP00000015882
ENSGALP00000022034	ENSLOCP00000018924
ENSGALP00000017621	ENSLOCP00000014823
ENSGALP00000005548	ENSLOCP00000007802
ENSGALP00000005054	ENSLOCP00000007183
ENSGALP00000005145	ENSLOCP00000015386
ENSGALP00000039786	ENSLOCP00000005237
ENSGALP00000011249	ENSLOCP00000005794
ENSGALP00000042230	ENSLOCP00000011607
ENSGALP00000016611	ENSLOCP00000003340
ENSGALP00000014836	ENSLOCP00000001670
ENSGALP00000036715	ENSLOCP00000020561
ENSGALP00000017674	ENSLOCP00000008873
ENSGALP00000043416	ENSLOCP00000001934
ENSGALP00000005837	ENSLOCP00000011338
ENSGALP00000026304	ENSLOCP00000010972
ENSGALP00000009549	ENSLOCP00000014059
ENSGALP00000015961	ENSLOCP00000012855
ENSGALP00000010070	ENSLOCP00000008166
ENSGALP00000020786	ENSLOCP00000018669
ENSGALP00000010566	ENSLOCP00000002134
ENSGALP00000011632	ENSLOCP00000010909
ENSGALP00000000586	ENSLOCP00000005187
ENSGALP00000009230	ENSLOCP00000016110
ENSGALP00000011293	ENSLOCP00000003362
ENSGALP00000010006	ENSLOCP00000004900
ENSGALP00000023051	ENSLOCP00000009902
ENSGALP00000005099	ENSLOCP00000015286
ENSGALP00000005619	ENSLOCP00000005069
ENSGALP00000020669	ENSLOCP00000007127
ENSGALP00000037639	ENSLOCP00000015077
ENSGALP00000025755	ENSLOCP00000011966
ENSGALP00000004970	ENSLOCP00000021548
ENSGALP00000012563	ENSLOCP00000004043
ENSGALP00000022525	ENSLOCP00000009868
ENSGALP00000014372	ENSLOCP00000000646
ENSGALP00000005212	ENSLOCP00000002993
ENSGALP00000024133	ENSLOCP00000020985
ENSGALP00000007696	ENSLOCP00000017801
ENSGALP00000004141	ENSLOCP00000014828
ENSGALP00000012471	ENSLOCP00000000783
ENSGALP00000010342	ENSLOCP00000012475
ENSGALP00000016935	ENSLOCP00000011687
ENSGALP00000008311	ENSLOCP00000015455
ENSGALP00000019555	ENSLOCP00000015429
ENSGALP00000024668	ENSLOCP00000015768
ENSGALP00000042045	ENSLOCP00000014609
ENSGALP00000012555	ENSLOCP00000016818
ENSGALP00000011357	ENSLOCP00000018531
ENSGALP00000026391	ENSLOCP00000004411
ENSGALP00000000759	ENSLOCP00000006636
ENSGALP00000042958	ENSLOCP00000003339
ENSGALP00000001868	ENSLOCP00000003153
ENSGALP00000021577	ENSLOCP00000009886
ENSGALP00000026871	ENSLOCP00000020190
ENSGALP00000012712	ENSLOCP00000009110
ENSGALP00000002573	ENSLOCP00000016532
ENSGALP00000013096	ENSLOCP00000017243
ENSGALP00000026856	ENSLOCP00000022094
ENSGALP00000015740	ENSLOCP00000022379
ENSGALP00000000368	ENSLOCP00000011160
ENSGALP00000014918	ENSLOCP00000018952
ENSGALP00000027020	ENSLOCP00000001516
ENSGALP00000017970	ENSLOCP00000004814
ENSGALP00000011529	ENSLOCP00000012999
ENSGALP00000023237	ENSLOCP00000005990
ENSGALP00000013059	ENSLOCP00000014079
ENSGALP00000011344	ENSLOCP00000017739
ENSGALP00000013072	ENSLOCP00000019482
ENSGALP00000005814	ENSLOCP00000001810
ENSGALP00000009879	ENSLOCP00000001994
ENSGALP00000013590	ENSLOCP00000006832
ENSGALP00000005991	ENSLOCP00000001883
ENSGALP00000021168	ENSLOCP00000018022
ENSGALP00000000581	ENSLOCP00000012401
ENSGALP00000020711	ENSLOCP00000010126
ENSGALP00000001572	ENSLOCP00000003100
ENSGALP00000026582	ENSLOCP00000020695
ENSGALP00000024999	ENSLOCP00000012412
ENSGALP00000013553	ENSLOCP00000018584
ENSGALP00000039622	ENSLOCP00000008736
ENSGALP00000025165	ENSLOCP00000004474
ENSGALP00000019507	ENSLOCP00000019571
ENSGALP00000017666	ENSLOCP00000016041
ENSGALP00000040770	ENSLOCP00000020073
ENSGALP00000008868	ENSLOCP00000016392
ENSGALP00000014312	ENSLOCP00000019535
ENSGALP00000042042	ENSLOCP00000015763
ENSGALP00000020410	ENSLOCP00000003025
ENSGALP00000013972	ENSLOCP00000013336
ENSGALP00000011187	ENSLOCP00000008635
ENSGALP00000023384	ENSLOCP00000012073
ENSGALP00000003366	ENSLOCP00000018477
ENSGALP00000005347	ENSLOCP00000010296
ENSGALP00000025668	ENSLOCP00000011431
ENSGALP00000042146	ENSLOCP00000006145
ENSGALP00000009582	ENSLOCP00000019890
ENSGALP00000042980	ENSLOCP00000003343
ENSGALP00000037559	ENSLOCP00000004961
ENSGALP00000025665	ENSLOCP00000012361
ENSGALP00000005120	ENSLOCP00000017515
ENSGALP00000013908	ENSLOCP00000022011
ENSGALP00000041479	ENSLOCP00000021520
ENSGALP00000000320	ENSLOCP00000018736
ENSGALP00000022322	ENSLOCP00000019008
ENSGALP00000036468	ENSLOCP00000016162
ENSGALP00000009602	ENSLOCP00000012000
ENSGALP00000000765	ENSLOCP00000014482
ENSGALP00000013627	ENSLOCP00000013133
ENSGALP00000035815	ENSLOCP00000003077
ENSGALP00000017250	ENSLOCP00000016984
ENSGALP00000040789	ENSLOCP00000015166
ENSGALP00000011785	ENSLOCP00000012703
ENSGALP00000000343	ENSLOCP00000012800
ENSGALP00000002124	ENSLOCP00000006211
ENSGALP00000042083	ENSLOCP00000015163
ENSGALP00000015886	ENSLOCP00000019036
ENSGALP00000012699	ENSLOCP00000002866
ENSGALP00000002808	ENSLOCP00000008338
ENSGALP00000010995	ENSLOCP00000004541
ENSGALP00000002263	ENSLOCP00000005061
ENSGALP00000026092	ENSLOCP00000008900
ENSGALP00000001286	ENSLOCP00000003975
ENSGALP00000028898	ENSLOCP00000003197
ENSGALP00000031109	ENSLOCP00000020412
ENSGALP00000042408	ENSLOCP00000005146
ENSGALP00000039434	ENSLOCP00000019136
ENSGALP00000012311	ENSLOCP00000011723
ENSGALP00000002763	ENSLOCP00000018356
ENSGALP00000025786	ENSLOCP00000001102
ENSGALP00000024381	ENSLOCP00000011666
ENSGALP00000033447	ENSLOCP00000015765
ENSGALP00000039965	ENSLOCP00000002215
ENSGALP00000017198	ENSLOCP00000019614
ENSGALP00000013905	ENSLOCP00000001764
ENSGALP00000010482	ENSLOCP00000011665
ENSGALP00000042257	ENSLOCP00000002449
ENSGALP00000025070	ENSLOCP00000010074
ENSGALP00000024818	ENSLOCP00000012820
ENSGALP00000016849	ENSLOCP00000004869
ENSGALP00000013934	ENSLOCP00000013311
ENSGALP00000034535	ENSLOCP00000019031
ENSGALP00000003271	ENSLOCP00000017806
ENSGALP00000010211	ENSLOCP00000019282
ENSGALP00000000995	ENSLOCP00000014512
ENSGALP00000005236	ENSLOCP00000015167
ENSGALP00000026006	ENSLOCP00000009287
ENSGALP00000040955	ENSLOCP00000016544
ENSGALP00000035695	ENSLOCP00000021904
ENSGALP00000041236	ENSLOCP00000022450
ENSGALP00000026077	ENSLOCP00000004488
ENSGALP00000018851	ENSLOCP00000020024
ENSGALP00000026290	ENSLOCP00000020859
ENSGALP00000014726	ENSLOCP00000007832
ENSGALP00000022734	ENSLOCP00000000434
ENSGALP00000023773	ENSLOCP00000012948
ENSGALP00000012695	ENSLOCP00000005193
ENSGALP00000013689	ENSLOCP00000010194
ENSGALP00000012864	ENSLOCP00000001695
ENSGALP00000041317	ENSLOCP00000007926
ENSGALP00000043171	ENSLOCP00000010024
ENSGALP00000018433	ENSLOCP00000012287
ENSGALP00000024939	ENSLOCP00000010787
ENSGALP00000003855	ENSLOCP00000009015
ENSGALP00000039705	ENSLOCP00000005707
ENSGALP00000013113	ENSLOCP00000007270
ENSGALP00000020186	ENSLOCP00000001138
ENSGALP00000038408	ENSLOCP00000002985
ENSGALP00000020714	ENSLOCP00000003444
ENSGALP00000015246	ENSLOCP00000011930
ENSGALP00000016629	ENSLOCP00000007261
ENSGALP00000026337	ENSLOCP00000004135
ENSGALP00000016536	ENSLOCP00000013207
ENSGALP00000011770	ENSLOCP00000012976
ENSGALP00000027534	ENSLOCP00000000415
ENSGALP00000039757	ENSLOCP00000006812
ENSGALP00000035370	ENSLOCP00000009757
ENSGALP00000009708	ENSLOCP00000015890
ENSGALP00000000387	ENSLOCP00000017296
ENSGALP00000019425	ENSLOCP00000012293
ENSGALP00000026764	ENSLOCP00000008921
ENSGALP00000018701	ENSLOCP00000004566
ENSGALP00000041663	ENSLOCP00000017647
ENSGALP00000000260	ENSLOCP00000019246
ENSGALP00000019122	ENSLOCP00000020958
ENSGALP00000018487	ENSLOCP00000013329
ENSGALP00000031127	ENSLOCP00000020020
ENSGALP00000015096	ENSLOCP00000011815
ENSGALP00000002591	ENSLOCP00000018621
ENSGALP00000020178	ENSLOCP00000014743
ENSGALP00000018405	ENSLOCP00000019986
ENSGALP00000009820	ENSLOCP00000004722
ENSGALP00000018028	ENSLOCP00000014809
ENSGALP00000040245	ENSLOCP00000005776
ENSGALP00000011486	ENSLOCP00000017744
ENSGALP00000023559	ENSLOCP00000002141
ENSGALP00000014420	ENSLOCP00000015029
ENSGALP00000017123	ENSLOCP00000015111
ENSGALP00000010462	ENSLOCP00000012558
ENSGALP00000015213	ENSLOCP00000015214
ENSGALP00000018228	ENSLOCP00000019071
ENSGALP00000005977	ENSLOCP00000009450
ENSGALP00000016532	ENSLOCP00000019228
ENSGALP00000007283	ENSLOCP00000010744
ENSGALP00000017075	ENSLOCP00000005744
ENSGALP00000003727	ENSLOCP00000015918
ENSGALP00000029357	ENSLOCP00000008853
ENSGALP00000042849	ENSLOCP00000018527
ENSGALP00000004725	ENSLOCP00000008221
ENSGALP00000000021	ENSLOCP00000011415
ENSGALP00000000384	ENSLOCP00000019579
ENSGALP00000012219	ENSLOCP00000011235
ENSGALP00000024993	ENSLOCP00000012400
ENSGALP00000015982	ENSLOCP00000020366
ENSGALP00000021757	ENSLOCP00000015030
ENSGALP00000039780	ENSLOCP00000019222
ENSGALP00000005196	ENSLOCP00000005304
ENSGALP00000010871	ENSLOCP00000008430
ENSGALP00000025896	ENSLOCP00000001418
ENSGALP00000010878	ENSLOCP00000008449
ENSGALP00000013215	ENSLOCP00000006386
ENSGALP00000009127	ENSLOCP00000006552
ENSGALP00000010168	ENSLOCP00000004758
ENSGALP00000019062	ENSLOCP00000002795
ENSGALP00000016769	ENSLOCP00000006989
ENSGALP00000005525	ENSLOCP00000001720
ENSGALP00000023805	ENSLOCP00000012908
ENSGALP00000002947	ENSLOCP00000005284
ENSGALP00000022584	ENSLOCP00000019998
ENSGALP00000024981	ENSLOCP00000005669
ENSGALP00000005531	ENSLOCP00000001526
ENSGALP00000043211	ENSLOCP00000015545
ENSGALP00000003950	ENSLOCP00000016467
ENSGALP00000004267	ENSLOCP00000007719
ENSGALP00000018459	ENSLOCP00000011559
ENSGALP00000019498	ENSLOCP00000000905
ENSGALP00000006765	ENSLOCP00000016752
ENSGALP00000021842	ENSLOCP00000017033
ENSGALP00000008695	ENSLOCP00000014189
ENSGALP00000042746	ENSLOCP00000012706
ENSGALP00000005708	ENSLOCP00000001293
ENSGALP00000026476	ENSLOCP00000020578
ENSGALP00000035817	ENSLOCP00000012140
ENSGALP00000015366	ENSLOCP00000009819
ENSGALP00000015979	ENSLOCP00000009711
ENSGALP00000015981	ENSLOCP00000011771
ENSGALP00000016827	ENSLOCP00000004489
ENSGALP00000002633	ENSLOCP00000013077
ENSGALP00000018658	ENSLOCP00000004508
ENSGALP00000039111	ENSLOCP00000013069
ENSGALP00000019513	ENSLOCP00000019832
ENSGALP00000009045	ENSLOCP00000009838
ENSGALP00000016610	ENSLOCP00000013341
ENSGALP00000027018	ENSLOCP00000001575
ENSGALP00000037252	ENSLOCP00000019355
ENSGALP00000032210	ENSLOCP00000006607
ENSGALP00000005375	ENSLOCP00000014941
ENSGALP00000042425	ENSLOCP00000012302
ENSGALP00000042575	ENSLOCP00000019627
ENSGALP00000042043	ENSLOCP00000002090
ENSGALP00000013852	ENSLOCP00000019443
ENSGALP00000020135	ENSLOCP00000014617
ENSGALP00000005194	ENSLOCP00000014027
ENSGALP00000025340	ENSLOCP00000013123
ENSGALP00000019107	ENSLOCP00000002971
ENSGALP00000014088	ENSLOCP00000013438
ENSGALP00000012079	ENSLOCP00000017026
ENSGALP00000017807	ENSLOCP00000007886
ENSGALP00000016496	ENSLOCP00000014078
ENSGALP00000040485	ENSLOCP00000003110
ENSGALP00000011669	ENSLOCP00000008462
ENSGALP00000016449	ENSLOCP00000003587
ENSGALP00000016269	ENSLOCP00000019971
ENSGALP00000016357	ENSLOCP00000005132
ENSGALP00000006501	ENSLOCP00000000129
ENSGALP00000043291	ENSLOCP00000007165
ENSGALP00000025951	ENSLOCP00000010403
ENSGALP00000005944	ENSLOCP00000005492
ENSGALP00000008738	ENSLOCP00000003143
ENSGALP00000010798	ENSLOCP00000017530
ENSGALP00000024049	ENSLOCP00000002180
ENSGALP00000021745	ENSLOCP00000011058
ENSGALP00000006022	ENSLOCP00000018227
ENSGALP00000022443	ENSLOCP00000018983
ENSGALP00000037851	ENSLOCP00000009701
ENSGALP00000018616	ENSLOCP00000019366
ENSGALP00000000506	ENSLOCP00000012323
ENSGALP00000013530	ENSLOCP00000010206
ENSGALP00000020566	ENSLOCP00000011350
ENSGALP00000041223	ENSLOCP00000005165
ENSGALP00000025954	ENSLOCP00000010451
ENSGALP00000007674	ENSLOCP00000002062
ENSGALP00000019634	ENSLOCP00000005657
ENSGALP00000023961	ENSLOCP00000021334
ENSGALP00000001537	ENSLOCP00000006771
ENSGALP00000023152	ENSLOCP00000013623
ENSGALP00000012995	ENSLOCP00000005307
ENSGALP00000024548	ENSLOCP00000007240
ENSGALP00000042878	ENSLOCP00000002617
ENSGALP00000041554	ENSLOCP00000010367
ENSGALP00000023099	ENSLOCP00000005491
ENSGALP00000032595	ENSLOCP00000015756
ENSGALP00000009066	ENSLOCP00000018367
ENSGALP00000024654	ENSLOCP00000020507
ENSGALP00000017972	ENSLOCP00000014486
ENSGALP00000006752	ENSLOCP00000018689
ENSGALP00000001125	ENSLOCP00000005062
ENSGALP00000007168	ENSLOCP00000007478
ENSGALP00000022622	ENSLOCP00000020015
ENSGALP00000038010	ENSLOCP00000007755
ENSGALP00000018385	ENSLOCP00000008105
ENSGALP00000008721	ENSLOCP00000013922
ENSGALP00000000726	ENSLOCP00000004786
ENSGALP00000003007	ENSLOCP00000001794
ENSGALP00000031725	ENSLOCP00000018487
ENSGALP00000031029	ENSLOCP00000020023
ENSGALP00000011197	ENSLOCP00000003149
ENSGALP00000021538	ENSLOCP00000018889
ENSGALP00000000772	ENSLOCP00000014646
ENSGALP00000005325	ENSLOCP00000014965
ENSGALP00000015329	ENSLOCP00000019623
ENSGALP00000012592	ENSLOCP00000012262
ENSGALP00000009811	ENSLOCP00000003577
ENSGALP00000021407	ENSLOCP00000018979
ENSGALP00000020761	ENSLOCP00000009670
ENSGALP00000041421	ENSLOCP00000004300
ENSGALP00000037568	ENSLOCP00000006023
ENSGALP00000020480	ENSLOCP00000019855
ENSGALP00000006921	ENSLOCP00000010432
ENSGALP00000040360	ENSLOCP00000004476
ENSGALP00000025530	ENSLOCP00000021088
ENSGALP00000011580	ENSLOCP00000018466
ENSGALP00000023291	ENSLOCP00000021910
ENSGALP00000032645	ENSLOCP00000008791
ENSGALP00000005963	ENSLOCP00000019231
ENSGALP00000003995	ENSLOCP00000010954
ENSGALP00000041436	ENSLOCP00000000345
ENSGALP00000027178	ENSLOCP00000021901
ENSGALP00000042466	ENSLOCP00000011678
ENSGALP00000010347	ENSLOCP00000015751
ENSGALP00000041483	ENSLOCP00000020245
ENSGALP00000006307	ENSLOCP00000005875
ENSGALP00000037987	ENSLOCP00000020295
ENSGALP00000041279	ENSLOCP00000008533
ENSGALP00000012350	ENSLOCP00000017077
ENSGALP00000012585	ENSLOCP00000005770
ENSGALP00000021338	ENSLOCP00000020358
ENSGALP00000016284	ENSLOCP00000021222
ENSGALP00000041340	ENSLOCP00000012878
ENSGALP00000041340	ENSLOCP00000012890
ENSGALP00000034504	ENSLOCP00000002206
ENSGALP00000004460	ENSLOCP00000013191
ENSGALP00000027027	ENSLOCP00000013002
ENSGALP00000022343	ENSLOCP00000017305
ENSGALP00000001944	ENSLOCP00000003599
ENSGALP00000008117	ENSLOCP00000001818
ENSGALP00000005415	ENSLOCP00000005278
ENSGALP00000021848	ENSLOCP00000008274
ENSGALP00000010097	ENSLOCP00000018599
ENSGALP00000026428	ENSLOCP00000004275
ENSGALP00000022497	ENSLOCP00000019974
ENSGALP00000034427	ENSLOCP00000003448
ENSGALP00000005315	ENSLOCP00000015492
ENSGALP00000018045	ENSLOCP00000010298
ENSGALP00000010379	ENSLOCP00000007403
ENSGALP00000012608	ENSLOCP00000004680
ENSGALP00000007527	ENSLOCP00000018783
ENSGALP00000002650	ENSLOCP00000017568
ENSGALP00000023881	ENSLOCP00000013656
ENSGALP00000002233	ENSLOCP00000007625
ENSGALP00000011722	ENSLOCP00000017375
ENSGALP00000024079	ENSLOCP00000006634
ENSGALP00000001501	ENSLOCP00000007411
ENSGALP00000018409	ENSLOCP00000019428
ENSGALP00000039379	ENSLOCP00000008883
ENSGALP00000026174	ENSLOCP00000021061
ENSGALP00000005904	ENSLOCP00000015567
ENSGALP00000010494	ENSLOCP00000012579
ENSGALP00000028961	ENSLOCP00000019225
ENSGALP00000035475	ENSLOCP00000016280
ENSGALP00000004854	ENSLOCP00000012850
ENSGALP00000039261	ENSLOCP00000005747
ENSGALP00000019763	ENSLOCP00000003827
ENSGALP00000014653	ENSLOCP00000012806
ENSGALP00000014639	ENSLOCP00000012813
ENSGALP00000014618	ENSLOCP00000012881
ENSGALP00000024926	ENSLOCP00000008393
ENSGALP00000042221	ENSLOCP00000007479
ENSGALP00000040670	ENSLOCP00000016181
ENSGALP00000041085	ENSLOCP00000018710
ENSGALP00000041942	ENSLOCP00000009846
ENSGALP00000010352	ENSLOCP00000004493
ENSGALP00000012875	ENSLOCP00000013177
ENSGALP00000036952	ENSLOCP00000006816
ENSGALP00000017032	ENSLOCP00000009182
ENSGALP00000020520	ENSLOCP00000002538
ENSGALP00000002398	ENSLOCP00000001174
ENSGALP00000021907	ENSLOCP00000010487
ENSGALP00000001762	ENSLOCP00000005764
ENSGALP00000025703	ENSLOCP00000002505
ENSGALP00000002927	ENSLOCP00000014587
ENSGALP00000010368	ENSLOCP00000000026
ENSGALP00000025734	ENSLOCP00000001439
ENSGALP00000022701	ENSLOCP00000014944
ENSGALP00000002647	ENSLOCP00000018359
ENSGALP00000038507	ENSLOCP00000015529
ENSGALP00000025859	ENSLOCP00000011522
ENSGALP00000012805	ENSLOCP00000001685
ENSGALP00000008146	ENSLOCP00000002767
ENSGALP00000035841	ENSLOCP00000012439
ENSGALP00000042929	ENSLOCP00000014927
ENSGALP00000003091	ENSLOCP00000002824
ENSGALP00000009979	ENSLOCP00000016948
ENSGALP00000000948	ENSLOCP00000015618
ENSGALP00000018449	ENSLOCP00000019400
ENSGALP00000013816	ENSLOCP00000016036
ENSGALP00000010783	ENSLOCP00000012722
ENSGALP00000027922	ENSLOCP00000007311
ENSGALP00000041057	ENSLOCP00000014968
ENSGALP00000042373	ENSLOCP00000018768
ENSGALP00000008671	ENSLOCP00000004652
ENSGALP00000042957	ENSLOCP00000007368
ENSGALP00000018351	ENSLOCP00000011664
ENSGALP00000004761	ENSLOCP00000002033
ENSGALP00000018715	ENSLOCP00000004675
ENSGALP00000017873	ENSLOCP00000008004
ENSGALP00000013462	ENSLOCP00000017807
ENSGALP00000010165	ENSLOCP00000007843
ENSGALP00000006733	ENSLOCP00000001085
ENSGALP00000011153	ENSLOCP00000008187
ENSGALP00000021276	ENSLOCP00000013704
ENSGALP00000042570	ENSLOCP00000012506
ENSGALP00000008969	ENSLOCP00000006906
ENSGALP00000015983	ENSLOCP00000009732
ENSGALP00000030023	ENSLOCP00000020119
ENSGALP00000039912	ENSLOCP00000013138
ENSGALP00000038684	ENSLOCP00000002524
ENSGALP00000027574	ENSLOCP00000004941
ENSGALP00000022658	ENSLOCP00000005592
ENSGALP00000024262	ENSLOCP00000021197
ENSGALP00000029867	ENSLOCP00000020619
ENSGALP00000016443	ENSLOCP00000002996
ENSGALP00000009309	ENSLOCP00000005953
ENSGALP00000009594	ENSLOCP00000006462
ENSGALP00000024609	ENSLOCP00000006910
ENSGALP00000041329	ENSLOCP00000004423
ENSGALP00000026714	ENSLOCP00000012258
ENSGALP00000007425	ENSLOCP00000002343
ENSGALP00000008802	ENSLOCP00000010821
ENSGALP00000015220	ENSLOCP00000008742
ENSGALP00000038852	ENSLOCP00000015271
ENSGALP00000016375	ENSLOCP00000004223
ENSGALP00000041628	ENSLOCP00000001376
ENSGALP00000040737	ENSLOCP00000021340
ENSGALP00000003152	ENSLOCP00000008690
ENSGALP00000000438	ENSLOCP00000015114
ENSGALP00000043346	ENSLOCP00000009740
ENSGALP00000020772	ENSLOCP00000009610
ENSGALP00000012540	ENSLOCP00000004062
ENSGALP00000014232	ENSLOCP00000000897
ENSGALP00000027119	ENSLOCP00000012042
ENSGALP00000013946	ENSLOCP00000018767
ENSGALP00000024885	ENSLOCP00000013748
ENSGALP00000024898	ENSLOCP00000013708
ENSGALP00000001718	ENSLOCP00000015139
ENSGALP00000005486	ENSLOCP00000018993
ENSGALP00000017136	ENSLOCP00000011531
ENSGALP00000008685	ENSLOCP00000014563
ENSGALP00000024258	ENSLOCP00000007891
ENSGALP00000014599	ENSLOCP00000012893
ENSGALP00000005084	ENSLOCP00000001991
ENSGALP00000021816	ENSLOCP00000016326
ENSGALP00000013808	ENSLOCP00000017936
ENSGALP00000025093	ENSLOCP00000012621
ENSGALP00000003376	ENSLOCP00000016642
ENSGALP00000019918	ENSLOCP00000014502
ENSGALP00000015132	ENSLOCP00000019600
ENSGALP00000003008	ENSLOCP00000007197
ENSGALP00000036605	ENSLOCP00000020398
ENSGALP00000038599	ENSLOCP00000009033
ENSGALP00000042187	ENSLOCP00000003686
ENSGALP00000007244	ENSLOCP00000007012
ENSGALP00000025695	ENSLOCP00000007195
ENSGALP00000019831	ENSLOCP00000002960
ENSGALP00000036803	ENSLOCP00000017397
ENSGALP00000013766	ENSLOCP00000019918
ENSGALP00000037440	ENSLOCP00000010068
ENSGALP00000025794	ENSLOCP00000008264
ENSGALP00000007955	ENSLOCP00000017196
ENSGALP00000013212	ENSLOCP00000017289
ENSGALP00000001872	ENSLOCP00000007535
ENSGALP00000005295	ENSLOCP00000015142
ENSGALP00000033423	ENSLOCP00000012510
ENSGALP00000014072	ENSLOCP00000018742
ENSGALP00000042178	ENSLOCP00000007303
ENSGALP00000032327	ENSLOCP00000009050
ENSGALP00000005154	ENSLOCP00000015396
ENSGALP00000042730	ENSLOCP00000015678
ENSGALP00000025299	ENSLOCP00000013457
ENSGALP00000012349	ENSLOCP00000011701
ENSGALP00000040907	ENSLOCP00000019450
ENSGALP00000025949	ENSLOCP00000001638
ENSGALP00000019072	ENSLOCP00000005312
ENSGALP00000018376	ENSLOCP00000011689
ENSGALP00000023706	ENSLOCP00000009365
ENSGALP00000025996	ENSLOCP00000008931
ENSGALP00000039371	ENSLOCP00000000350
ENSGALP00000017782	ENSLOCP00000020122
ENSGALP00000039853	ENSLOCP00000018702
ENSGALP00000016165	ENSLOCP00000007667
ENSGALP00000002841	ENSLOCP00000003757
ENSGALP00000025280	ENSLOCP00000016502
ENSGALP00000043256	ENSLOCP00000007288
ENSGALP00000036836	ENSLOCP00000009894
ENSGALP00000008011	ENSLOCP00000016250
ENSGALP00000001966	ENSLOCP00000006977
ENSGALP00000017365	ENSLOCP00000014410
ENSGALP00000011095	ENSLOCP00000009297
ENSGALP00000007779	ENSLOCP00000005937
ENSGALP00000014638	ENSLOCP00000004321
ENSGALP00000041616	ENSLOCP00000012478
ENSGALP00000035964	ENSLOCP00000006559
ENSGALP00000005105	ENSLOCP00000011739
ENSGALP00000022471	ENSLOCP00000018852
ENSGALP00000025256	ENSLOCP00000002689
ENSGALP00000041667	ENSLOCP00000014733
ENSGALP00000016543	ENSLOCP00000011238
ENSGALP00000015343	ENSLOCP00000020279
ENSGALP00000012399	ENSLOCP00000011676
ENSGALP00000004639	ENSLOCP00000008323
ENSGALP00000041795	ENSLOCP00000007102
ENSGALP00000042010	ENSLOCP00000015164
ENSGALP00000019896	ENSLOCP00000021950
ENSGALP00000008845	ENSLOCP00000007229
ENSGALP00000003147	ENSLOCP00000003412
ENSGALP00000033823	ENSLOCP00000016068
ENSGALP00000041743	ENSLOCP00000005619
ENSGALP00000010387	ENSLOCP00000001957
ENSGALP00000016623	ENSLOCP00000020071
ENSGALP00000033461	ENSLOCP00000006901
ENSGALP00000022179	ENSLOCP00000004743
ENSGALP00000012634	ENSLOCP00000002913
ENSGALP00000041946	ENSLOCP00000022019
ENSGALP00000023158	ENSLOCP00000011873
ENSGALP00000003993	ENSLOCP00000017581
ENSGALP00000041998	ENSLOCP00000008284
ENSGALP00000038179	ENSLOCP00000019451
ENSGALP00000014119	ENSLOCP00000000951
ENSGALP00000039475	ENSLOCP00000005835
ENSGALP00000016759	ENSLOCP00000020086
ENSGALP00000000490	ENSLOCP00000011944
ENSGALP00000010627	ENSLOCP00000002602
ENSGALP00000000418	ENSLOCP00000011974
ENSGALP00000026538	ENSLOCP00000021254
ENSGALP00000000792	ENSLOCP00000006233
ENSGALP00000006255	ENSLOCP00000009317
ENSGALP00000010746	ENSLOCP00000015168
ENSGALP00000023914	ENSLOCP00000021356
ENSGALP00000030879	ENSLOCP00000012428
ENSGALP00000038018	ENSLOCP00000008512
ENSGALP00000000701	ENSLOCP00000003447
ENSGALP00000007419	ENSLOCP00000007330
ENSGALP00000006488	ENSLOCP00000005766
ENSGALP00000015907	ENSLOCP00000020636
ENSGALP00000025637	ENSLOCP00000001383
ENSGALP00000006638	ENSLOCP00000015270
ENSGALP00000006719	ENSLOCP00000012876
ENSGALP00000018361	ENSLOCP00000005023
ENSGALP00000016008	ENSLOCP00000021097
ENSGALP00000027770	ENSLOCP00000009061
ENSGALP00000039908	ENSLOCP00000018042
ENSGALP00000016972	ENSLOCP00000001924
ENSGALP00000016511	ENSLOCP00000020253
ENSGALP00000036900	ENSLOCP00000013056
ENSGALP00000043460	ENSLOCP00000004116
ENSGALP00000015298	ENSLOCP00000008639
ENSGALP00000024636	ENSLOCP00000012993
ENSGALP00000013230	ENSLOCP00000019060
ENSGALP00000001306	ENSLOCP00000013725
ENSGALP00000010558	ENSLOCP00000016838
ENSGALP00000016878	ENSLOCP00000011173
ENSGALP00000039433	ENSLOCP00000015087
ENSGALP00000005028	ENSLOCP00000007929
ENSGALP00000002921	ENSLOCP00000005303
ENSGALP00000007002	ENSLOCP00000005149
ENSGALP00000028002	ENSLOCP00000005091
ENSGALP00000003942	ENSLOCP00000008469
ENSGALP00000010315	ENSLOCP00000011861
ENSGALP00000026123	ENSLOCP00000002533
ENSGALP00000026509	ENSLOCP00000020351
ENSGALP00000038038	ENSLOCP00000013350
ENSGALP00000016092	ENSLOCP00000020375
ENSGALP00000025658	ENSLOCP00000019960
ENSGALP00000017419	ENSLOCP00000016824
ENSGALP00000008333	ENSLOCP00000009952
ENSGALP00000042753	ENSLOCP00000002754
ENSGALP00000022155	ENSLOCP00000017178
ENSGALP00000017404	ENSLOCP00000013694
ENSGALP00000040980	ENSLOCP00000001161
ENSGALP00000013987	ENSLOCP00000017462
ENSGALP00000032036	ENSLOCP00000009703
ENSGALP00000006317	ENSLOCP00000015354
ENSGALP00000010254	ENSLOCP00000022333
ENSGALP00000015550	ENSLOCP00000009571
ENSGALP00000015440	ENSLOCP00000001195
ENSGALP00000024775	ENSLOCP00000003820
ENSGALP00000035995	ENSLOCP00000007415
ENSGALP00000025542	ENSLOCP00000021085
ENSGALP00000000558	ENSLOCP00000013920
ENSGALP00000041643	ENSLOCP00000019529
ENSGALP00000005911	ENSLOCP00000007504
ENSGALP00000021309	ENSLOCP00000000961
ENSGALP00000031103	ENSLOCP00000021352
ENSGALP00000000843	ENSLOCP00000006318
ENSGALP00000033347	ENSLOCP00000006082
ENSGALP00000042863	ENSLOCP00000006002
ENSGALP00000007758	ENSLOCP00000021692
ENSGALP00000012991	ENSLOCP00000022459
ENSGALP00000043098	ENSLOCP00000021691
ENSGALP00000017248	ENSLOCP00000020846
ENSGALP00000016081	ENSLOCP00000011857
ENSGALP00000008654	ENSLOCP00000006197
ENSGALP00000008657	ENSLOCP00000006151
ENSGALP00000034943	ENSLOCP00000000919
ENSGALP00000029144	ENSLOCP00000006919
ENSGALP00000026367	ENSLOCP00000011317
ENSGALP00000026389	ENSLOCP00000022440
ENSGALP00000014166	ENSLOCP00000012660
ENSGALP00000014164	ENSLOCP00000009230
ENSGALP00000001964	ENSLOCP00000016180
ENSGALP00000038374	ENSLOCP00000014539
ENSGALP00000041435	ENSLOCP00000000540
ENSGALP00000026339	ENSLOCP00000004563
ENSGALP00000026940	ENSLOCP00000020393
ENSGALP00000022345	ENSLOCP00000002598
ENSGALP00000039731	ENSLOCP00000015174
ENSGALP00000042770	ENSLOCP00000009326
ENSGALP00000040597	ENSLOCP00000010362
ENSGALP00000043184	ENSLOCP00000015593
ENSGALP00000008955	ENSLOCP00000007291
ENSGALP00000006931	ENSLOCP00000014355
ENSGALP00000027789	ENSLOCP00000008872
ENSGALP00000012815	ENSLOCP00000001728
ENSGALP00000008453	ENSLOCP00000000326
ENSGALP00000013267	ENSLOCP00000019265
ENSGALP00000011170	ENSLOCP00000017566
ENSGALP00000000135	ENSLOCP00000018440
ENSGALP00000017682	ENSLOCP00000008782
ENSGALP00000032783	ENSLOCP00000001716
ENSGALP00000010405	ENSLOCP00000011931
ENSGALP00000011051	ENSLOCP00000001677
ENSGALP00000015600	ENSLOCP00000001866
ENSGALP00000024514	ENSLOCP00000001913
ENSGALP00000006980	ENSLOCP00000011416
ENSGALP00000002643	ENSLOCP00000016491
ENSGALP00000009774	ENSLOCP00000006665
ENSGALP00000017861	ENSLOCP00000014284
ENSGALP00000003253	ENSLOCP00000009461
ENSGALP00000009383	ENSLOCP00000015210
ENSGALP00000040651	ENSLOCP00000015218
ENSGALP00000018216	ENSLOCP00000007388
ENSGALP00000032659	ENSLOCP00000007597
ENSGALP00000024072	ENSLOCP00000006576
ENSGALP00000039162	ENSLOCP00000002353
ENSGALP00000025193	ENSLOCP00000004327
ENSGALP00000009289	ENSLOCP00000004189
ENSGALP00000017129	ENSLOCP00000015581
ENSGALP00000005856	ENSLOCP00000007560
ENSGALP00000001390	ENSLOCP00000004732
ENSGALP00000024849	ENSLOCP00000010462
ENSGALP00000040785	ENSLOCP00000002838
ENSGALP00000027812	ENSLOCP00000008705
ENSGALP00000035733	ENSLOCP00000005850
ENSGALP00000037537	ENSLOCP00000016350
ENSGALP00000038883	ENSLOCP00000008739
ENSGALP00000041545	ENSLOCP00000006421
ENSGALP00000026603	ENSLOCP00000009064
ENSGALP00000013381	ENSLOCP00000006580
ENSGALP00000022861	ENSLOCP00000018624
ENSGALP00000004423	ENSLOCP00000012190
ENSGALP00000017600	ENSLOCP00000013987
ENSGALP00000017243	ENSLOCP00000016999
ENSGALP00000004775	ENSLOCP00000009137
ENSGALP00000019596	ENSLOCP00000014129
ENSGALP00000040936	ENSLOCP00000014931
ENSGALP00000011192	ENSLOCP00000015917
ENSGALP00000005601	ENSLOCP00000010552
ENSGALP00000020051	ENSLOCP00000014081
ENSGALP00000019837	ENSLOCP00000021429
ENSGALP00000043385	ENSLOCP00000021090
ENSGALP00000004030	ENSLOCP00000022026
ENSGALP00000004234	ENSLOCP00000012280
ENSGALP00000036889	ENSLOCP00000018659
ENSGALP00000019086	ENSLOCP00000005298
ENSGALP00000020041	ENSLOCP00000013893
ENSGALP00000039533	ENSLOCP00000014241
ENSGALP00000043172	ENSLOCP00000019891
ENSGALP00000014887	ENSLOCP00000015980
ENSGALP00000013528	ENSLOCP00000013432
ENSGALP00000004936	ENSLOCP00000005097
ENSGALP00000007663	ENSLOCP00000012580
ENSGALP00000023820	ENSLOCP00000006953
ENSGALP00000033857	ENSLOCP00000003565
ENSGALP00000024272	ENSLOCP00000003318
ENSGALP00000025661	ENSLOCP00000021144
ENSGALP00000042784	ENSLOCP00000010429
ENSGALP00000041562	ENSLOCP00000021837
ENSGALP00000032290	ENSLOCP00000008438
ENSGALP00000031203	ENSLOCP00000022197
ENSGALP00000024517	ENSLOCP00000007387
ENSGALP00000020806	ENSLOCP00000018686
ENSGALP00000027828	ENSLOCP00000007069
ENSGALP00000014813	ENSLOCP00000001710
ENSGALP00000039251	ENSLOCP00000012600
ENSGALP00000026702	ENSLOCP00000012292
ENSGALP00000031563	ENSLOCP00000016783
ENSGALP00000007158	ENSLOCP00000002721
ENSGALP00000016303	ENSLOCP00000019996
ENSGALP00000007750	ENSLOCP00000003106
ENSGALP00000015978	ENSLOCP00000014995
ENSGALP00000005791	ENSLOCP00000005102
ENSGALP00000023303	ENSLOCP00000009686
ENSGALP00000042674	ENSLOCP00000001440
ENSGALP00000001903	ENSLOCP00000015017
ENSGALP00000011809	ENSLOCP00000014924
ENSGALP00000004508	ENSLOCP00000014791
ENSGALP00000018139	ENSLOCP00000014651
ENSGALP00000032623	ENSLOCP00000008744
ENSGALP00000007263	ENSLOCP00000004775
ENSGALP00000025120	ENSLOCP00000004912
ENSGALP00000026768	ENSLOCP00000019570
ENSGALP00000024806	ENSLOCP00000006513
ENSGALP00000003242	ENSLOCP00000012804
ENSGALP00000009070	ENSLOCP00000004513
ENSGALP00000001016	ENSLOCP00000014622
ENSGALP00000010066	ENSLOCP00000016935
ENSGALP00000040780	ENSLOCP00000003354
ENSGALP00000005695	ENSLOCP00000006590
ENSGALP00000011232	ENSLOCP00000013208
ENSGALP00000010012	ENSLOCP00000007383
ENSGALP00000020984	ENSLOCP00000015516
ENSGALP00000013824	ENSLOCP00000005158
ENSGALP00000028981	ENSLOCP00000008254
ENSGALP00000011458	ENSLOCP00000000642
ENSGALP00000021770	ENSLOCP00000012380
ENSGALP00000023872	ENSLOCP00000007170
ENSGALP00000009653	ENSLOCP00000015944
ENSGALP00000005096	ENSLOCP00000009691
ENSGALP00000039922	ENSLOCP00000018038
ENSGALP00000031100	ENSLOCP00000021343
ENSGALP00000010786	ENSLOCP00000011711
ENSGALP00000025929	ENSLOCP00000015118
ENSGALP00000018561	ENSLOCP00000010911
ENSGALP00000026599	ENSLOCP00000020687
ENSGALP00000011572	ENSLOCP00000018481
ENSGALP00000025563	ENSLOCP00000020035
ENSGALP00000012999	ENSLOCP00000005614
ENSGALP00000035999	ENSLOCP00000014986
ENSGALP00000011768	ENSLOCP00000005829
ENSGALP00000004246	ENSLOCP00000005394
ENSGALP00000003126	ENSLOCP00000007087
ENSGALP00000007982	ENSLOCP00000017221
ENSGALP00000016384	ENSLOCP00000011149
ENSGALP00000013683	ENSLOCP00000020871
ENSGALP00000027611	ENSLOCP00000002017
ENSGALP00000022180	ENSLOCP00000017200
ENSGALP00000026733	ENSLOCP00000012161
ENSGALP00000036695	ENSLOCP00000015840
ENSGALP00000041564	ENSLOCP00000001858
ENSGALP00000005812	ENSLOCP00000019334
ENSGALP00000010977	ENSLOCP00000018814
ENSGALP00000024466	ENSLOCP00000002053
ENSGALP00000032493	ENSLOCP00000015241
ENSGALP00000041907	ENSLOCP00000018848
ENSGALP00000037978	ENSLOCP00000015507
ENSGALP00000041835	ENSLOCP00000009280
ENSGALP00000037439	ENSLOCP00000013534
ENSGALP00000008824	ENSLOCP00000018148
ENSGALP00000035658	ENSLOCP00000013277
ENSGALP00000003954	ENSLOCP00000001226
ENSGALP00000000999	ENSLOCP00000004742
ENSGALP00000008530	ENSLOCP00000001048
ENSGALP00000015333	ENSLOCP00000014026
ENSGALP00000014623	ENSLOCP00000016021
ENSGALP00000036444	ENSLOCP00000012499
ENSGALP00000026501	ENSLOCP00000020600
ENSGALP00000023902	ENSLOCP00000013635
ENSGALP00000008724	ENSLOCP00000001128
ENSGALP00000014155	ENSLOCP00000006646
ENSGALP00000022017	ENSLOCP00000008048
ENSGALP00000014175	ENSLOCP00000006680
ENSGALP00000006772	ENSLOCP00000004797
ENSGALP00000041896	ENSLOCP00000010757
ENSGALP00000007631	ENSLOCP00000016407
ENSGALP00000023600	ENSLOCP00000009355
ENSGALP00000008499	ENSLOCP00000005141
ENSGALP00000010965	ENSLOCP00000001294
ENSGALP00000021401	ENSLOCP00000004307
ENSGALP00000019932	ENSLOCP00000001946
ENSGALP00000019608	ENSLOCP00000005364
ENSGALP00000043251	ENSLOCP00000018421
ENSGALP00000026179	ENSLOCP00000012394
ENSGALP00000003359	ENSLOCP00000009385
ENSGALP00000002590	ENSLOCP00000003957
ENSGALP00000018109	ENSLOCP00000014610
ENSGALP00000002315	ENSLOCP00000016620
ENSGALP00000026378	ENSLOCP00000021285
ENSGALP00000009531	ENSLOCP00000006312
ENSGALP00000024567	ENSLOCP00000007097
ENSGALP00000008235	ENSLOCP00000005246
ENSGALP00000009155	ENSLOCP00000006314
ENSGALP00000041987	ENSLOCP00000018542
ENSGALP00000043009	ENSLOCP00000004312
ENSGALP00000016852	ENSLOCP00000002395
ENSGALP00000008433	ENSLOCP00000006166
ENSGALP00000034906	ENSLOCP00000019794
ENSGALP00000009571	ENSLOCP00000015390
ENSGALP00000042484	ENSLOCP00000014209
ENSGALP00000015396	ENSLOCP00000014074
ENSGALP00000005158	ENSLOCP00000018579
ENSGALP00000020284	ENSLOCP00000014940
ENSGALP00000006680	ENSLOCP00000011939
ENSGALP00000016523	ENSLOCP00000020249
ENSGALP00000019318	ENSLOCP00000014690
ENSGALP00000012171	ENSLOCP00000009564
ENSGALP00000037522	ENSLOCP00000013439
ENSGALP00000017191	ENSLOCP00000010880
ENSGALP00000014787	ENSLOCP00000020092
ENSGALP00000017195	ENSLOCP00000010906
ENSGALP00000014283	ENSLOCP00000015127
ENSGALP00000023270	ENSLOCP00000019257
ENSGALP00000018176	ENSLOCP00000019424
ENSGALP00000005119	ENSLOCP00000018657
ENSGALP00000007153	ENSLOCP00000006052
ENSGALP00000023510	ENSLOCP00000015684
ENSGALP00000019684	ENSLOCP00000014045
ENSGALP00000000400	ENSLOCP00000011994
ENSGALP00000010605	ENSLOCP00000002555
ENSGALP00000024104	ENSLOCP00000008498
ENSGALP00000041392	ENSLOCP00000019471
ENSGALP00000041784	ENSLOCP00000003232
ENSGALP00000000885	ENSLOCP00000016288
ENSGALP00000040383	ENSLOCP00000006752
ENSGALP00000041005	ENSLOCP00000014493
ENSGALP00000003616	ENSLOCP00000006776
ENSGALP00000016266	ENSLOCP00000011554
ENSGALP00000016189	ENSLOCP00000004686
ENSGALP00000041524	ENSLOCP00000002982
ENSGALP00000009976	ENSLOCP00000002435
ENSGALP00000010189	ENSLOCP00000002142
ENSGALP00000014509	ENSLOCP00000004486
ENSGALP00000021127	ENSLOCP00000020865
ENSGALP00000038436	ENSLOCP00000006073
ENSGALP00000043390	ENSLOCP00000004216
ENSGALP00000021740	ENSLOCP00000011392
ENSGALP00000006353	ENSLOCP00000005780
ENSGALP00000015756	ENSLOCP00000013444
ENSGALP00000005007	ENSLOCP00000004245
ENSGALP00000039774	ENSLOCP00000002410
ENSGALP00000036097	ENSLOCP00000020353
ENSGALP00000022390	ENSLOCP00000001422
ENSGALP00000005123	ENSLOCP00000002766
ENSGALP00000026648	ENSLOCP00000008981
ENSGALP00000025506	ENSLOCP00000021105
ENSGALP00000027827	ENSLOCP00000011756
ENSGALP00000004350	ENSLOCP00000013852
ENSGALP00000002001	ENSLOCP00000016630
ENSGALP00000003058	ENSLOCP00000016613
ENSGALP00000023887	ENSLOCP00000021077
ENSGALP00000005381	ENSLOCP00000006720
ENSGALP00000001096	ENSLOCP00000013580
ENSGALP00000017170	ENSLOCP00000015574
ENSGALP00000025880	ENSLOCP00000011356
ENSGALP00000039913	ENSLOCP00000018581
ENSGALP00000022616	ENSLOCP00000020012
ENSGALP00000003891	ENSLOCP00000018060
ENSGALP00000041327	ENSLOCP00000004617
ENSGALP00000041204	ENSLOCP00000020918
ENSGALP00000001262	ENSLOCP00000005197
ENSGALP00000040623	ENSLOCP00000006147
ENSGALP00000024627	ENSLOCP00000020514
ENSGALP00000027757	ENSLOCP00000009204
ENSGALP00000009047	ENSLOCP00000018363
ENSGALP00000003646	ENSLOCP00000007825
ENSGALP00000006934	ENSLOCP00000014420
ENSGALP00000022108	ENSLOCP00000017138
ENSGALP00000027552	ENSLOCP00000010866
ENSGALP00000023284	ENSLOCP00000013813
ENSGALP00000017952	ENSLOCP00000008268
ENSGALP00000021824	ENSLOCP00000006833
ENSGALP00000005423	ENSLOCP00000014521
ENSGALP00000017115	ENSLOCP00000013780
ENSGALP00000023190	ENSLOCP00000011952
ENSGALP00000036966	ENSLOCP00000003536
ENSGALP00000019366	ENSLOCP00000002462
ENSGALP00000027492	ENSLOCP00000010352
ENSGALP00000005475	ENSLOCP00000010399
ENSGALP00000033676	ENSLOCP00000010461
ENSGALP00000038334	ENSLOCP00000004103
ENSGALP00000009526	ENSLOCP00000016785
ENSGALP00000027391	ENSLOCP00000012901
ENSGALP00000004823	ENSLOCP00000015046
ENSGALP00000009970	ENSLOCP00000006063
ENSGALP00000007314	ENSLOCP00000004934
ENSGALP00000001312	ENSLOCP00000003268
ENSGALP00000016076	ENSLOCP00000010961
ENSGALP00000013681	ENSLOCP00000017973
ENSGALP00000013190	ENSLOCP00000009824
ENSGALP00000003342	ENSLOCP00000002054
ENSGALP00000039305	ENSLOCP00000012553
ENSGALP00000001702	ENSLOCP00000013557
ENSGALP00000023025	ENSLOCP00000015946
ENSGALP00000036860	ENSLOCP00000002415
ENSGALP00000019012	ENSLOCP00000015732
ENSGALP00000017453	ENSLOCP00000018931
ENSGALP00000004490	ENSLOCP00000003184
ENSGALP00000007139	ENSLOCP00000007073
ENSGALP00000025348	ENSLOCP00000013157
ENSGALP00000002228	ENSLOCP00000005891
ENSGALP00000001051	ENSLOCP00000004021
ENSGALP00000023938	ENSLOCP00000021346
ENSGALP00000041541	ENSLOCP00000011692
ENSGALP00000002189	ENSLOCP00000008192
ENSGALP00000020696	ENSLOCP00000014152
ENSGALP00000041101	ENSLOCP00000004829
ENSGALP00000043364	ENSLOCP00000022344
ENSGALP00000003111	ENSLOCP00000009493
ENSGALP00000011635	ENSLOCP00000002091
ENSGALP00000027988	ENSLOCP00000013821
ENSGALP00000006566	ENSLOCP00000006865
ENSGALP00000003371	ENSLOCP00000008158
ENSGALP00000041951	ENSLOCP00000006282
ENSGALP00000001973	ENSLOCP00000016647
ENSGALP00000043342	ENSLOCP00000014265
ENSGALP00000027954	ENSLOCP00000001088
ENSGALP00000000971	ENSLOCP00000007972
ENSGALP00000027436	ENSLOCP00000012659
ENSGALP00000042241	ENSLOCP00000019836
ENSGALP00000007155	ENSLOCP00000002490
ENSGALP00000022613	ENSLOCP00000020010
ENSGALP00000022667	ENSLOCP00000010775
ENSGALP00000041630	ENSLOCP00000015109
ENSGALP00000011899	ENSLOCP00000008065
ENSGALP00000007931	ENSLOCP00000017193
ENSGALP00000020491	ENSLOCP00000020327
ENSGALP00000015290	ENSLOCP00000019206
ENSGALP00000015287	ENSLOCP00000019204
ENSGALP00000024623	ENSLOCP00000007720
ENSGALP00000042077	ENSLOCP00000017719
ENSGALP00000007246	ENSLOCP00000013469
ENSGALP00000019534	ENSLOCP00000015453
ENSGALP00000008383	ENSLOCP00000015435
ENSGALP00000008417	ENSLOCP00000000119
ENSGALP00000042275	ENSLOCP00000021274
ENSGALP00000042481	ENSLOCP00000011203
ENSGALP00000000142	ENSLOCP00000014097
ENSGALP00000020598	ENSLOCP00000018793
ENSGALP00000013730	ENSLOCP00000018047
ENSGALP00000018081	ENSLOCP00000008415
ENSGALP00000010423	ENSLOCP00000012528
ENSGALP00000016689	ENSLOCP00000013203
ENSGALP00000022444	ENSLOCP00000021455
ENSGALP00000043426	ENSLOCP00000021611
ENSGALP00000009161	ENSLOCP00000022463
ENSGALP00000016142	ENSLOCP00000014382
ENSGALP00000020819	ENSLOCP00000016275
ENSGALP00000016521	ENSLOCP00000020250
ENSGALP00000013157	ENSLOCP00000019502
ENSGALP00000020312	ENSLOCP00000001476
ENSGALP00000025229	ENSLOCP00000016610
ENSGALP00000012961	ENSLOCP00000016439
ENSGALP00000009899	ENSLOCP00000004843
ENSGALP00000022298	ENSLOCP00000020210
ENSGALP00000006172	ENSLOCP00000015259
ENSGALP00000027609	ENSLOCP00000001966
ENSGALP00000012750	ENSLOCP00000019881
ENSGALP00000001660	ENSLOCP00000007611
ENSGALP00000005649	ENSLOCP00000008548
ENSGALP00000021516	ENSLOCP00000010811
ENSGALP00000026030	ENSLOCP00000004796
ENSGALP00000020927	ENSLOCP00000021114
ENSGALP00000033974	ENSLOCP00000008320
ENSGALP00000030056	ENSLOCP00000001519
ENSGALP00000012678	ENSLOCP00000012127
ENSGALP00000006494	ENSLOCP00000004285
ENSGALP00000007102	ENSLOCP00000015645
ENSGALP00000017154	ENSLOCP00000020466
ENSGALP00000035850	ENSLOCP00000012680
ENSGALP00000019779	ENSLOCP00000013769
ENSGALP00000038747	ENSLOCP00000019778
ENSGALP00000019969	ENSLOCP00000001896
ENSGALP00000019650	ENSLOCP00000005698
ENSGALP00000027022	ENSLOCP00000013022
ENSGALP00000014376	ENSLOCP00000018225
ENSGALP00000022268	ENSLOCP00000017251
ENSGALP00000006474	ENSLOCP00000012008
ENSGALP00000020364	ENSLOCP00000003166
ENSGALP00000002014	ENSLOCP00000016220
ENSGALP00000039652	ENSLOCP00000007447
ENSGALP00000015051	ENSLOCP00000010214
ENSGALP00000035888	ENSLOCP00000020386
ENSGALP00000019178	ENSLOCP00000015394
ENSGALP00000011711	ENSLOCP00000003200
ENSGALP00000002699	ENSLOCP00000007566
ENSGALP00000002030	ENSLOCP00000008944
ENSGALP00000038901	ENSLOCP00000008720
ENSGALP00000027407	ENSLOCP00000010825
ENSGALP00000041622	ENSLOCP00000021363
ENSGALP00000007181	ENSLOCP00000013066
ENSGALP00000015000	ENSLOCP00000019452
ENSGALP00000015485	ENSLOCP00000017482
ENSGALP00000022199	ENSLOCP00000002244
ENSGALP00000010910	ENSLOCP00000018826
ENSGALP00000022580	ENSLOCP00000002700
ENSGALP00000010140	ENSLOCP00000005772
ENSGALP00000008427	ENSLOCP00000000144
ENSGALP00000013710	ENSLOCP00000016664
ENSGALP00000024723	ENSLOCP00000006291
ENSGALP00000010929	ENSLOCP00000004055
ENSGALP00000024142	ENSLOCP00000013687
ENSGALP00000013709	ENSLOCP00000017492
ENSGALP00000041636	ENSLOCP00000000942
ENSGALP00000006431	ENSLOCP00000002058
ENSGALP00000016926	ENSLOCP00000013578
ENSGALP00000015071	ENSLOCP00000019728
ENSGALP00000016706	ENSLOCP00000019243
ENSGALP00000040722	ENSLOCP00000008230
ENSGALP00000007382	ENSLOCP00000002359
ENSGALP00000020344	ENSLOCP00000013928
ENSGALP00000020022	ENSLOCP00000014391
ENSGALP00000006671	ENSLOCP00000001548
ENSGALP00000043246	ENSLOCP00000006866
ENSGALP00000006365	ENSLOCP00000001179
ENSGALP00000041702	ENSLOCP00000019606
ENSGALP00000017201	ENSLOCP00000016175
ENSGALP00000023169	ENSLOCP00000011913
ENSGALP00000035839	ENSLOCP00000009259
ENSGALP00000040812	ENSLOCP00000019431
ENSGALP00000024377	ENSLOCP00000011790
ENSGALP00000006378	ENSLOCP00000008410
ENSGALP00000013993	ENSLOCP00000018147
ENSGALP00000014741	ENSLOCP00000020745
ENSGALP00000026933	ENSLOCP00000009799
ENSGALP00000024760	ENSLOCP00000004751
ENSGALP00000023916	ENSLOCP00000009694
ENSGALP00000024778	ENSLOCP00000020417
ENSGALP00000016204	ENSLOCP00000010780
ENSGALP00000042038	ENSLOCP00000000863
ENSGALP00000041380	ENSLOCP00000005421
ENSGALP00000015559	ENSLOCP00000009414
ENSGALP00000018802	ENSLOCP00000002148
ENSGALP00000013782	ENSLOCP00000012466
ENSGALP00000017392	ENSLOCP00000013666
ENSGALP00000002109	ENSLOCP00000002975
ENSGALP00000035933	ENSLOCP00000000855
ENSGALP00000028353	ENSLOCP00000001511
ENSGALP00000006798	ENSLOCP00000007365
ENSGALP00000020315	ENSLOCP00000013844
ENSGALP00000004473	ENSLOCP00000015217
ENSGALP00000010093	ENSLOCP00000004990
ENSGALP00000006162	ENSLOCP00000017165
ENSGALP00000020574	ENSLOCP00000011269
ENSGALP00000009323	ENSLOCP00000011596
ENSGALP00000023825	ENSLOCP00000012872
ENSGALP00000032851	ENSLOCP00000000179
ENSGALP00000017255	ENSLOCP00000019104
ENSGALP00000027189	ENSLOCP00000010577
ENSGALP00000027658	ENSLOCP00000002368
ENSGALP00000024921	ENSLOCP00000007989
ENSGALP00000001485	ENSLOCP00000006343
ENSGALP00000043116	ENSLOCP00000017547
ENSGALP00000024006	ENSLOCP00000008470
ENSGALP00000006352	ENSLOCP00000020139
ENSGALP00000020005	ENSLOCP00000015134
ENSGALP00000043142	ENSLOCP00000015669
ENSGALP00000024696	ENSLOCP00000021906
ENSGALP00000007937	ENSLOCP00000021517
ENSGALP00000013147	ENSLOCP00000021584
ENSGALP00000004609	ENSLOCP00000003154
ENSGALP00000023859	ENSLOCP00000007260
ENSGALP00000015059	ENSLOCP00000008474
ENSGALP00000036014	ENSLOCP00000013192
ENSGALP00000036811	ENSLOCP00000015949
ENSGALP00000018382	ENSLOCP00000018813
ENSGALP00000031284	ENSLOCP00000020235
ENSGALP00000019417	ENSLOCP00000012321
ENSGALP00000015303	ENSLOCP00000020266
ENSGALP00000007553	ENSLOCP00000018171
ENSGALP00000007415	ENSLOCP00000009086
ENSGALP00000000694	ENSLOCP00000006041
ENSGALP00000036465	ENSLOCP00000020476
ENSGALP00000041070	ENSLOCP00000005884
ENSGALP00000008938	ENSLOCP00000010448
ENSGALP00000024815	ENSLOCP00000012832
ENSGALP00000010707	ENSLOCP00000018835
ENSGALP00000000494	ENSLOCP00000014771
ENSGALP00000010010	ENSLOCP00000006432
ENSGALP00000001221	ENSLOCP00000015038
ENSGALP00000015985	ENSLOCP00000021103
ENSGALP00000015568	ENSLOCP00000004138
ENSGALP00000041851	ENSLOCP00000006321
ENSGALP00000001055	ENSLOCP00000002997
ENSGALP00000024333	ENSLOCP00000011543
ENSGALP00000022126	ENSLOCP00000005568
ENSGALP00000012980	ENSLOCP00000008994
ENSGALP00000039222	ENSLOCP00000016841
ENSGALP00000013618	ENSLOCP00000013144
ENSGALP00000016315	ENSLOCP00000011198
ENSGALP00000026904	ENSLOCP00000002924
ENSGALP00000001832	ENSLOCP00000009131
ENSGALP00000016398	ENSLOCP00000011088
ENSGALP00000011947	ENSLOCP00000003848
ENSGALP00000033069	ENSLOCP00000016334
ENSGALP00000002091	ENSLOCP00000013862
ENSGALP00000039428	ENSLOCP00000012716
ENSGALP00000017056	ENSLOCP00000009103
ENSGALP00000012264	ENSLOCP00000013263
ENSGALP00000013675	ENSLOCP00000018390
ENSGALP00000025503	ENSLOCP00000006356
ENSGALP00000025502	ENSLOCP00000021100
ENSGALP00000018269	ENSLOCP00000007328
ENSGALP00000003731	ENSLOCP00000016533
ENSGALP00000000545	ENSLOCP00000022043
ENSGALP00000005794	ENSLOCP00000009591
ENSGALP00000024208	ENSLOCP00000012962
ENSGALP00000016102	ENSLOCP00000010940
ENSGALP00000013722	ENSLOCP00000017970
ENSGALP00000027276	ENSLOCP00000021883
ENSGALP00000002020	ENSLOCP00000006231
ENSGALP00000038139	ENSLOCP00000014705
ENSGALP00000026395	ENSLOCP00000012555
ENSGALP00000041715	ENSLOCP00000007851
ENSGALP00000022085	ENSLOCP00000011031
ENSGALP00000004015	ENSLOCP00000013015
ENSGALP00000003277	ENSLOCP00000009970
ENSGALP00000024504	ENSLOCP00000008352
ENSGALP00000020417	ENSLOCP00000009784
ENSGALP00000010467	ENSLOCP00000006336
ENSGALP00000012899	ENSLOCP00000017095
ENSGALP00000017306	ENSLOCP00000007446
ENSGALP00000027569	ENSLOCP00000005005
ENSGALP00000024954	ENSLOCP00000005932
ENSGALP00000009213	ENSLOCP00000006044
ENSGALP00000001412	ENSLOCP00000006463
ENSGALP00000011399	ENSLOCP00000008852
ENSGALP00000023225	ENSLOCP00000015221
ENSGALP00000004917	ENSLOCP00000018408
ENSGALP00000014328	ENSLOCP00000020313
ENSGALP00000013850	ENSLOCP00000021601
ENSGALP00000011677	ENSLOCP00000017192
ENSGALP00000027438	ENSLOCP00000012682
ENSGALP00000008268	ENSLOCP00000004815
ENSGALP00000014383	ENSLOCP00000000652
ENSGALP00000014935	ENSLOCP00000018950
ENSGALP00000015358	ENSLOCP00000020285
ENSGALP00000016156	ENSLOCP00000010889
ENSGALP00000005982	ENSLOCP00000007559
ENSGALP00000005199	ENSLOCP00000012730
ENSGALP00000003428	ENSLOCP00000014307
ENSGALP00000006999	ENSLOCP00000006418
ENSGALP00000005059	ENSLOCP00000015333
ENSGALP00000037170	ENSLOCP00000014052
ENSGALP00000020620	ENSLOCP00000018771
ENSGALP00000014001	ENSLOCP00000020453
ENSGALP00000025245	ENSLOCP00000001038
ENSGALP00000039758	ENSLOCP00000018806
ENSGALP00000020138	ENSLOCP00000019871
[truncated: 7,665 more rows]
