# Supplementary material for: Reconstruction of proto-vertebrate, proto-cyclostome and proto-gnathostome genomes provides new insights into early vertebrate evolution
Source: Nat Commun. 2021 Jul 23;12:4489. doi: 10.1038/s41467-021-24573-z (PMC8302630; doi:10.1038/s41467-021-24573-z)
Supplement: Supplementary file 4 — Supplementary Data 1 [file 41467_2021_24573_MOESM4_ESM.zip › SuppData1/orthologs/CHICK-LETJA.txt]

ENSGALP00000000003	SINLEJ012925
ENSGALP00000000018	SINLEJ000945
ENSGALP00000000025	SINLEJ006610
ENSGALP00000000025	SINLEJ010555
ENSGALP00000000050	SINLEJ008916
ENSGALP00000000050	SINLEJ008918
ENSGALP00000000052	SINLEJ002867
ENSGALP00000000054	SINLEJ015804
ENSGALP00000000058	SINLEJ002751
ENSGALP00000000058	SINLEJ009110
ENSGALP00000000070	SINLEJ010592
ENSGALP00000000070	SINLEJ006651
ENSGALP00000000076	SINLEJ008269
ENSGALP00000000076	SINLEJ008266
ENSGALP00000000083	SINLEJ016535
ENSGALP00000000083	SINLEJ015552
ENSGALP00000000088	SINLEJ007362
ENSGALP00000000091	SINLEJ018419
ENSGALP00000000096	SINLEJ008677
ENSGALP00000000102	SINLEJ006839
ENSGALP00000000102	SINLEJ006838
ENSGALP00000000114	SINLEJ006603
ENSGALP00000000114	SINLEJ010685
ENSGALP00000000122	SINLEJ007410
ENSGALP00000000122	SINLEJ015774
ENSGALP00000000127	SINLEJ013448
ENSGALP00000000127	SINLEJ013447
ENSGALP00000000131	SINLEJ007261
ENSGALP00000000131	SINLEJ010206
ENSGALP00000000135	SINLEJ010687
ENSGALP00000000135	SINLEJ015442
ENSGALP00000000140	SINLEJ017542
ENSGALP00000000144	SINLEJ009592
ENSGALP00000000146	SINLEJ008937
ENSGALP00000000146	SINLEJ016609
ENSGALP00000000148	SINLEJ016667
ENSGALP00000000148	SINLEJ016627
ENSGALP00000000157	SINLEJ005682
ENSGALP00000000160	SINLEJ005421
ENSGALP00000000168	SINLEJ015543
ENSGALP00000000170	SINLEJ015422
ENSGALP00000000170	SINLEJ010703
ENSGALP00000000189	SINLEJ016148
ENSGALP00000000204	SINLEJ017194
ENSGALP00000000205	SINLEJ006207
ENSGALP00000000205	SINLEJ006206
ENSGALP00000000206	SINLEJ000443
ENSGALP00000000211	SINLEJ016684
ENSGALP00000000211	SINLEJ016685
ENSGALP00000000216	SINLEJ008982
ENSGALP00000000216	SINLEJ012923
ENSGALP00000000220	SINLEJ006589
ENSGALP00000000220	SINLEJ010534
ENSGALP00000000224	SINLEJ006588
ENSGALP00000000239	SINLEJ003912
ENSGALP00000000239	SINLEJ000482
ENSGALP00000000246	SINLEJ012794
ENSGALP00000000252	SINLEJ017350
ENSGALP00000000252	SINLEJ017354
ENSGALP00000000256	SINLEJ011747
ENSGALP00000000260	SINLEJ010536
ENSGALP00000000261	SINLEJ009273
ENSGALP00000000266	SINLEJ600415
ENSGALP00000000272	SINLEJ006611
ENSGALP00000000275	SINLEJ012803
ENSGALP00000000275	SINLEJ012802
ENSGALP00000000286	SINLEJ013228
ENSGALP00000000286	SINLEJ007656
ENSGALP00000000293	SINLEJ012941
ENSGALP00000000295	SINLEJ012939
ENSGALP00000000295	SINLEJ012940
ENSGALP00000000309	SINLEJ001014
ENSGALP00000000312	SINLEJ012936
ENSGALP00000000322	SINLEJ018598
ENSGALP00000000325	SINLEJ008979
ENSGALP00000000325	SINLEJ008980
ENSGALP00000000327	SINLEJ003088
ENSGALP00000000333	SINLEJ003910
ENSGALP00000000333	SINLEJ000621
ENSGALP00000000337	SINLEJ001058
ENSGALP00000000337	SINLEJ001060
ENSGALP00000000338	SINLEJ002691
ENSGALP00000000351	SINLEJ013884
ENSGALP00000000351	SINLEJ003317
ENSGALP00000000352	SINLEJ018332
ENSGALP00000000358	SINLEJ014188
ENSGALP00000000361	SINLEJ008092
ENSGALP00000000364	SINLEJ003939
ENSGALP00000000365	SINLEJ015142
ENSGALP00000000368	SINLEJ012875
ENSGALP00000000368	SINLEJ003940
ENSGALP00000000373	SINLEJ014615
ENSGALP00000000379	SINLEJ014616
ENSGALP00000000383	SINLEJ017929
ENSGALP00000000383	SINLEJ018216
ENSGALP00000000384	SINLEJ002150
ENSGALP00000000384	SINLEJ000713
ENSGALP00000000385	SINLEJ017970
ENSGALP00000000385	SINLEJ016816
ENSGALP00000000387	SINLEJ017008
ENSGALP00000000387	SINLEJ000850
ENSGALP00000000392	SINLEJ017578
ENSGALP00000000392	SINLEJ003111
ENSGALP00000000400	SINLEJ016575
ENSGALP00000000400	SINLEJ016193
ENSGALP00000000403	SINLEJ003073
ENSGALP00000000403	SINLEJ003068
ENSGALP00000000406	SINLEJ003926
ENSGALP00000000410	SINLEJ013287
ENSGALP00000000410	SINLEJ007454
ENSGALP00000000412	SINLEJ004295
ENSGALP00000000416	SINLEJ014583
ENSGALP00000000416	SINLEJ014584
ENSGALP00000000418	SINLEJ016188
ENSGALP00000000418	SINLEJ017536
ENSGALP00000000419	SINLEJ015146
ENSGALP00000000419	SINLEJ004290
ENSGALP00000000421	SINLEJ016136
ENSGALP00000000422	SINLEJ003853
ENSGALP00000000422	SINLEJ003852
ENSGALP00000000423	SINLEJ001762
ENSGALP00000000429	SINLEJ013506
ENSGALP00000000429	SINLEJ001342
ENSGALP00000000432	SINLEJ010872
ENSGALP00000000432	SINLEJ000432
ENSGALP00000000438	SINLEJ007409
ENSGALP00000000438	SINLEJ010279
ENSGALP00000000465	SINLEJ000213
ENSGALP00000000468	SINLEJ004684
ENSGALP00000000468	SINLEJ004683
ENSGALP00000000471	SINLEJ012922
ENSGALP00000000478	SINLEJ016134
ENSGALP00000000484	SINLEJ006859
ENSGALP00000000484	SINLEJ015218
ENSGALP00000000485	SINLEJ013528
ENSGALP00000000496	SINLEJ011879
ENSGALP00000000497	SINLEJ013618
ENSGALP00000000498	SINLEJ003381
ENSGALP00000000498	SINLEJ600261
ENSGALP00000000499	SINLEJ017418
ENSGALP00000000499	SINLEJ014748
ENSGALP00000000509	SINLEJ013159
ENSGALP00000000517	SINLEJ011877
ENSGALP00000000518	SINLEJ001416
ENSGALP00000000524	SINLEJ015056
ENSGALP00000000530	SINLEJ011876
ENSGALP00000000530	SINLEJ011875
ENSGALP00000000534	SINLEJ018999
ENSGALP00000000540	SINLEJ003348
ENSGALP00000000541	SINLEJ013735
ENSGALP00000000541	SINLEJ013736
ENSGALP00000000544	SINLEJ016165
ENSGALP00000000544	SINLEJ013234
ENSGALP00000000545	SINLEJ009511
ENSGALP00000000547	SINLEJ004349
ENSGALP00000000547	SINLEJ018910
ENSGALP00000000549	SINLEJ015915
ENSGALP00000000549	SINLEJ010771
ENSGALP00000000555	SINLEJ012924
ENSGALP00000000555	SINLEJ016428
ENSGALP00000000556	SINLEJ017897
ENSGALP00000000558	SINLEJ600298
ENSGALP00000000562	SINLEJ013803
ENSGALP00000000569	SINLEJ010121
ENSGALP00000000569	SINLEJ009498
ENSGALP00000000571	SINLEJ010120
ENSGALP00000000573	SINLEJ009847
ENSGALP00000000581	SINLEJ007290
ENSGALP00000000583	SINLEJ003921
ENSGALP00000000583	SINLEJ017574
ENSGALP00000000586	SINLEJ016429
ENSGALP00000000586	SINLEJ017451
ENSGALP00000000592	SINLEJ011257
ENSGALP00000000592	SINLEJ011258
ENSGALP00000000594	SINLEJ009669
ENSGALP00000000594	SINLEJ009670
ENSGALP00000000595	SINLEJ001147
ENSGALP00000000597	SINLEJ018139
ENSGALP00000000597	SINLEJ018965
ENSGALP00000000611	SINLEJ015783
ENSGALP00000000613	SINLEJ008201
ENSGALP00000000615	SINLEJ001699
ENSGALP00000000617	SINLEJ014214
ENSGALP00000000619	SINLEJ600350
ENSGALP00000000619	SINLEJ017624
ENSGALP00000000625	SINLEJ005766
ENSGALP00000000625	SINLEJ014388
ENSGALP00000000626	SINLEJ600374
ENSGALP00000000626	SINLEJ600372
ENSGALP00000000632	SINLEJ007957
ENSGALP00000000634	SINLEJ006686
ENSGALP00000000639	SINLEJ004024
ENSGALP00000000639	SINLEJ000584
ENSGALP00000000643	SINLEJ012782
ENSGALP00000000645	SINLEJ015160
ENSGALP00000000645	SINLEJ004488
ENSGALP00000000654	SINLEJ013908
ENSGALP00000000666	SINLEJ006323
ENSGALP00000000669	SINLEJ015333
ENSGALP00000000669	SINLEJ003485
ENSGALP00000000670	SINLEJ012912
ENSGALP00000000677	SINLEJ004890
ENSGALP00000000686	SINLEJ011327
ENSGALP00000000686	SINLEJ011329
ENSGALP00000000688	SINLEJ016864
ENSGALP00000000694	SINLEJ012754
ENSGALP00000000696	SINLEJ010478
ENSGALP00000000703	SINLEJ018407
ENSGALP00000000703	SINLEJ017274
ENSGALP00000000711	SINLEJ007279
ENSGALP00000000713	SINLEJ017532
ENSGALP00000000713	SINLEJ009309
ENSGALP00000000715	SINLEJ000571
ENSGALP00000000719	SINLEJ011931
ENSGALP00000000726	SINLEJ012733
ENSGALP00000000726	SINLEJ012738
ENSGALP00000000734	SINLEJ012868
ENSGALP00000000734	SINLEJ000623
ENSGALP00000000742	SINLEJ001561
ENSGALP00000000744	SINLEJ011293
ENSGALP00000000748	SINLEJ018050
ENSGALP00000000749	SINLEJ017939
ENSGALP00000000749	SINLEJ013534
ENSGALP00000000758	SINLEJ018502
ENSGALP00000000758	SINLEJ003713
ENSGALP00000000760	SINLEJ002859
ENSGALP00000000765	SINLEJ013877
ENSGALP00000000775	SINLEJ009981
ENSGALP00000000782	SINLEJ011096
ENSGALP00000000782	SINLEJ017637
ENSGALP00000000792	SINLEJ002860
ENSGALP00000000803	SINLEJ014219
ENSGALP00000000803	SINLEJ014217
ENSGALP00000000810	SINLEJ001562
ENSGALP00000000810	SINLEJ005628
ENSGALP00000000815	SINLEJ003184
ENSGALP00000000815	SINLEJ004645
ENSGALP00000000818	SINLEJ002930
ENSGALP00000000823	SINLEJ016637
ENSGALP00000000830	SINLEJ015310
ENSGALP00000000832	SINLEJ008604
ENSGALP00000000832	SINLEJ008603
ENSGALP00000000835	SINLEJ010888
ENSGALP00000000853	SINLEJ014640
ENSGALP00000000855	SINLEJ014639
ENSGALP00000000855	SINLEJ015828
ENSGALP00000000860	SINLEJ007881
ENSGALP00000000860	SINLEJ018091
ENSGALP00000000864	SINLEJ016415
ENSGALP00000000864	SINLEJ012781
ENSGALP00000000871	SINLEJ007538
ENSGALP00000000874	SINLEJ008635
ENSGALP00000000876	SINLEJ008636
ENSGALP00000000876	SINLEJ016965
ENSGALP00000000880	SINLEJ007399
ENSGALP00000000882	SINLEJ008096
ENSGALP00000000882	SINLEJ013425
ENSGALP00000000885	SINLEJ000551
ENSGALP00000000893	SINLEJ009951
ENSGALP00000000893	SINLEJ013308
ENSGALP00000000894	SINLEJ009331
ENSGALP00000000894	SINLEJ014587
ENSGALP00000000899	SINLEJ007788
ENSGALP00000000906	SINLEJ002706
ENSGALP00000000906	SINLEJ019253
ENSGALP00000000908	SINLEJ011237
ENSGALP00000000911	SINLEJ009357
ENSGALP00000000911	SINLEJ009356
ENSGALP00000000913	SINLEJ019241
ENSGALP00000000913	SINLEJ014180
ENSGALP00000000916	SINLEJ012106
ENSGALP00000000916	SINLEJ000043
ENSGALP00000000921	SINLEJ012174
ENSGALP00000000924	SINLEJ012111
ENSGALP00000000924	SINLEJ012112
ENSGALP00000000926	SINLEJ018121
ENSGALP00000000926	SINLEJ015669
ENSGALP00000000927	SINLEJ003173
ENSGALP00000000930	SINLEJ005475
ENSGALP00000000933	SINLEJ013109
ENSGALP00000000933	SINLEJ011095
ENSGALP00000000940	SINLEJ006817
ENSGALP00000000941	SINLEJ015671
ENSGALP00000000941	SINLEJ007240
ENSGALP00000000943	SINLEJ016044
ENSGALP00000000945	SINLEJ008739
ENSGALP00000000947	SINLEJ015007
ENSGALP00000000948	SINLEJ007304
ENSGALP00000000954	SINLEJ600090
ENSGALP00000000954	SINLEJ600089
ENSGALP00000000960	SINLEJ007249
ENSGALP00000000960	SINLEJ009550
ENSGALP00000000965	SINLEJ009548
ENSGALP00000000965	SINLEJ006962
ENSGALP00000000966	SINLEJ001398
ENSGALP00000000966	SINLEJ600092
ENSGALP00000000968	SINLEJ011019
ENSGALP00000000968	SINLEJ011020
ENSGALP00000000973	SINLEJ001226
ENSGALP00000000981	SINLEJ013761
ENSGALP00000000989	SINLEJ011222
ENSGALP00000000992	SINLEJ012364
ENSGALP00000000992	SINLEJ007202
ENSGALP00000000995	SINLEJ013236
ENSGALP00000000995	SINLEJ013237
ENSGALP00000000998	SINLEJ011587
ENSGALP00000000998	SINLEJ011586
ENSGALP00000000999	SINLEJ009374
ENSGALP00000001006	SINLEJ015661
ENSGALP00000001006	SINLEJ009544
ENSGALP00000001007	SINLEJ009376
ENSGALP00000001007	SINLEJ016311
ENSGALP00000001013	SINLEJ007718
ENSGALP00000001014	SINLEJ015072
ENSGALP00000001014	SINLEJ012860
ENSGALP00000001016	SINLEJ009541
ENSGALP00000001024	SINLEJ006718
ENSGALP00000001024	SINLEJ008629
ENSGALP00000001025	SINLEJ016957
ENSGALP00000001025	SINLEJ016956
ENSGALP00000001026	SINLEJ012906
ENSGALP00000001030	SINLEJ006720
ENSGALP00000001033	SINLEJ009605
ENSGALP00000001033	SINLEJ015676
ENSGALP00000001044	SINLEJ011858
ENSGALP00000001044	SINLEJ017992
ENSGALP00000001048	SINLEJ002775
ENSGALP00000001051	SINLEJ006731
ENSGALP00000001054	SINLEJ002975
ENSGALP00000001057	SINLEJ009572
ENSGALP00000001059	SINLEJ011310
ENSGALP00000001059	SINLEJ011309
ENSGALP00000001091	SINLEJ017762
ENSGALP00000001091	SINLEJ018547
ENSGALP00000001096	SINLEJ018753
ENSGALP00000001104	SINLEJ013452
ENSGALP00000001105	SINLEJ012167
ENSGALP00000001105	SINLEJ012168
ENSGALP00000001107	SINLEJ000300
ENSGALP00000001108	SINLEJ000935
ENSGALP00000001108	SINLEJ000936
ENSGALP00000001115	SINLEJ008760
ENSGALP00000001118	SINLEJ016095
ENSGALP00000001118	SINLEJ014130
ENSGALP00000001120	SINLEJ014300
ENSGALP00000001120	SINLEJ014304
ENSGALP00000001129	SINLEJ009278
ENSGALP00000001129	SINLEJ013094
ENSGALP00000001135	SINLEJ017361
ENSGALP00000001136	SINLEJ010129
ENSGALP00000001143	SINLEJ000489
ENSGALP00000001149	SINLEJ004165
ENSGALP00000001151	SINLEJ012916
ENSGALP00000001151	SINLEJ012915
ENSGALP00000001157	SINLEJ009274
ENSGALP00000001157	SINLEJ009275
ENSGALP00000001161	SINLEJ009334
ENSGALP00000001166	SINLEJ004217
ENSGALP00000001168	SINLEJ013419
ENSGALP00000001168	SINLEJ008180
ENSGALP00000001179	SINLEJ009335
ENSGALP00000001182	SINLEJ014020
ENSGALP00000001187	SINLEJ010166
ENSGALP00000001187	SINLEJ009446
ENSGALP00000001192	SINLEJ015009
ENSGALP00000001192	SINLEJ007984
ENSGALP00000001201	SINLEJ009483
ENSGALP00000001201	SINLEJ011323
ENSGALP00000001205	SINLEJ000168
ENSGALP00000001210	SINLEJ013417
ENSGALP00000001219	SINLEJ002835
ENSGALP00000001221	SINLEJ012303
ENSGALP00000001225	SINLEJ011532
ENSGALP00000001227	SINLEJ016813
ENSGALP00000001231	SINLEJ012628
ENSGALP00000001233	SINLEJ005434
ENSGALP00000001233	SINLEJ004462
ENSGALP00000001234	SINLEJ000362
ENSGALP00000001241	SINLEJ016514
ENSGALP00000001243	SINLEJ017907
ENSGALP00000001243	SINLEJ017908
ENSGALP00000001248	SINLEJ010507
ENSGALP00000001249	SINLEJ017334
ENSGALP00000001249	SINLEJ017326
ENSGALP00000001251	SINLEJ015981
ENSGALP00000001251	SINLEJ015976
ENSGALP00000001253	SINLEJ011403
ENSGALP00000001253	SINLEJ011404
ENSGALP00000001254	SINLEJ008334
ENSGALP00000001257	SINLEJ011192
ENSGALP00000001262	SINLEJ017273
ENSGALP00000001263	SINLEJ013750
ENSGALP00000001263	SINLEJ600497
ENSGALP00000001268	SINLEJ018940
ENSGALP00000001268	SINLEJ017808
ENSGALP00000001272	SINLEJ019023
ENSGALP00000001272	SINLEJ015479
ENSGALP00000001281	SINLEJ004616
ENSGALP00000001286	SINLEJ018530
ENSGALP00000001287	SINLEJ016301
ENSGALP00000001287	SINLEJ008922
ENSGALP00000001292	SINLEJ011166
ENSGALP00000001293	SINLEJ013520
ENSGALP00000001295	SINLEJ009512
ENSGALP00000001295	SINLEJ007336
ENSGALP00000001298	SINLEJ009320
ENSGALP00000001299	SINLEJ013504
ENSGALP00000001306	SINLEJ007193
ENSGALP00000001306	SINLEJ017160
ENSGALP00000001307	SINLEJ007742
ENSGALP00000001312	SINLEJ009176
ENSGALP00000001315	SINLEJ012720
ENSGALP00000001317	SINLEJ007194
ENSGALP00000001317	SINLEJ017161
ENSGALP00000001318	SINLEJ011160
ENSGALP00000001318	SINLEJ015834
ENSGALP00000001319	SINLEJ010641
ENSGALP00000001320	SINLEJ007188
ENSGALP00000001321	SINLEJ011667
ENSGALP00000001332	SINLEJ009238
ENSGALP00000001332	SINLEJ009237
ENSGALP00000001334	SINLEJ009253
ENSGALP00000001340	SINLEJ011791
ENSGALP00000001340	SINLEJ014383
ENSGALP00000001342	SINLEJ019321
ENSGALP00000001350	SINLEJ003258
ENSGALP00000001360	SINLEJ014379
ENSGALP00000001360	SINLEJ005692
ENSGALP00000001365	SINLEJ011574
ENSGALP00000001365	SINLEJ003797
ENSGALP00000001370	SINLEJ005694
ENSGALP00000001374	SINLEJ018845
ENSGALP00000001374	SINLEJ018000
ENSGALP00000001377	SINLEJ014656
ENSGALP00000001381	SINLEJ014840
ENSGALP00000001390	SINLEJ012758
ENSGALP00000001390	SINLEJ012759
ENSGALP00000001396	SINLEJ008119
ENSGALP00000001400	SINLEJ005759
ENSGALP00000001400	SINLEJ017330
ENSGALP00000001407	SINLEJ012092
ENSGALP00000001409	SINLEJ017635
ENSGALP00000001411	SINLEJ000602
ENSGALP00000001412	SINLEJ017045
ENSGALP00000001412	SINLEJ009613
ENSGALP00000001418	SINLEJ009093
ENSGALP00000001418	SINLEJ009096
ENSGALP00000001422	SINLEJ014019
ENSGALP00000001422	SINLEJ007187
ENSGALP00000001428	SINLEJ012156
ENSGALP00000001428	SINLEJ012154
ENSGALP00000001432	SINLEJ014563
ENSGALP00000001440	SINLEJ013268
ENSGALP00000001440	SINLEJ013258
ENSGALP00000001441	SINLEJ005763
ENSGALP00000001441	SINLEJ005761
ENSGALP00000001443	SINLEJ009326
ENSGALP00000001448	SINLEJ016950
ENSGALP00000001451	SINLEJ002771
ENSGALP00000001451	SINLEJ006722
ENSGALP00000001456	SINLEJ013796
ENSGALP00000001456	SINLEJ013797
ENSGALP00000001460	SINLEJ006057
ENSGALP00000001461	SINLEJ015969
ENSGALP00000001464	SINLEJ005745
ENSGALP00000001464	SINLEJ005754
ENSGALP00000001468	SINLEJ012760
ENSGALP00000001470	SINLEJ012546
ENSGALP00000001470	SINLEJ012545
ENSGALP00000001471	SINLEJ019219
ENSGALP00000001471	SINLEJ019250
ENSGALP00000001472	SINLEJ006700
ENSGALP00000001472	SINLEJ008797
ENSGALP00000001474	SINLEJ016456
ENSGALP00000001475	SINLEJ009092
ENSGALP00000001475	SINLEJ003874
ENSGALP00000001477	SINLEJ018352
ENSGALP00000001477	SINLEJ017033
ENSGALP00000001479	SINLEJ008428
ENSGALP00000001479	SINLEJ013503
ENSGALP00000001483	SINLEJ016018
ENSGALP00000001485	SINLEJ004343
ENSGALP00000001489	SINLEJ006181
ENSGALP00000001491	SINLEJ013976
ENSGALP00000001491	SINLEJ008806
ENSGALP00000001493	SINLEJ014354
ENSGALP00000001499	SINLEJ005881
ENSGALP00000001501	SINLEJ013090
ENSGALP00000001501	SINLEJ011415
ENSGALP00000001507	SINLEJ013522
ENSGALP00000001507	SINLEJ013521
ENSGALP00000001510	SINLEJ011600
ENSGALP00000001512	SINLEJ016676
ENSGALP00000001521	SINLEJ001525
ENSGALP00000001527	SINLEJ003139
ENSGALP00000001528	SINLEJ003843
ENSGALP00000001528	SINLEJ003842
ENSGALP00000001533	SINLEJ000861
ENSGALP00000001542	SINLEJ007806
ENSGALP00000001554	SINLEJ018015
ENSGALP00000001555	SINLEJ009932
ENSGALP00000001569	SINLEJ600482
ENSGALP00000001577	SINLEJ003085
ENSGALP00000001577	SINLEJ003086
ENSGALP00000001579	SINLEJ004791
ENSGALP00000001579	SINLEJ004792
ENSGALP00000001581	SINLEJ011512
ENSGALP00000001583	SINLEJ012103
ENSGALP00000001587	SINLEJ006754
ENSGALP00000001587	SINLEJ006755
ENSGALP00000001589	SINLEJ014307
ENSGALP00000001589	SINLEJ014297
ENSGALP00000001598	SINLEJ014600
ENSGALP00000001598	SINLEJ014635
ENSGALP00000001605	SINLEJ019288
ENSGALP00000001613	SINLEJ004793
ENSGALP00000001613	SINLEJ001397
ENSGALP00000001614	SINLEJ005616
ENSGALP00000001617	SINLEJ016696
ENSGALP00000001617	SINLEJ016695
ENSGALP00000001632	SINLEJ011509
ENSGALP00000001635	SINLEJ007719
ENSGALP00000001637	SINLEJ005620
ENSGALP00000001637	SINLEJ005618
ENSGALP00000001640	SINLEJ015885
ENSGALP00000001655	SINLEJ015990
ENSGALP00000001655	SINLEJ005615
ENSGALP00000001658	SINLEJ004127
ENSGALP00000001658	SINLEJ010832
ENSGALP00000001661	SINLEJ009846
ENSGALP00000001664	SINLEJ016370
ENSGALP00000001664	SINLEJ016371
ENSGALP00000001674	SINLEJ004726
ENSGALP00000001674	SINLEJ014751
ENSGALP00000001681	SINLEJ007727
ENSGALP00000001681	SINLEJ007726
ENSGALP00000001688	SINLEJ010812
ENSGALP00000001688	SINLEJ010811
ENSGALP00000001689	SINLEJ016369
ENSGALP00000001693	SINLEJ010810
ENSGALP00000001710	SINLEJ015127
ENSGALP00000001710	SINLEJ004329
ENSGALP00000001713	SINLEJ001922
ENSGALP00000001717	SINLEJ003099
ENSGALP00000001721	SINLEJ001037
ENSGALP00000001745	SINLEJ003101
ENSGALP00000001745	SINLEJ003100
ENSGALP00000001750	SINLEJ003346
ENSGALP00000001751	SINLEJ002886
ENSGALP00000001751	SINLEJ010791
ENSGALP00000001764	SINLEJ003696
ENSGALP00000001765	SINLEJ014691
ENSGALP00000001765	SINLEJ014116
ENSGALP00000001766	SINLEJ014041
ENSGALP00000001786	SINLEJ016476
ENSGALP00000001786	SINLEJ016735
ENSGALP00000001788	SINLEJ014670
ENSGALP00000001791	SINLEJ008338
ENSGALP00000001795	SINLEJ009282
ENSGALP00000001795	SINLEJ009281
ENSGALP00000001799	SINLEJ016749
ENSGALP00000001799	SINLEJ016489
ENSGALP00000001800	SINLEJ005575
ENSGALP00000001800	SINLEJ016706
ENSGALP00000001801	SINLEJ600153
ENSGALP00000001803	SINLEJ013807
ENSGALP00000001804	SINLEJ001542
ENSGALP00000001806	SINLEJ002721
ENSGALP00000001808	SINLEJ014045
ENSGALP00000001812	SINLEJ007275
ENSGALP00000001812	SINLEJ019393
ENSGALP00000001823	SINLEJ016546
ENSGALP00000001823	SINLEJ016652
ENSGALP00000001828	SINLEJ007875
ENSGALP00000001828	SINLEJ004921
ENSGALP00000001832	SINLEJ013421
ENSGALP00000001832	SINLEJ008171
ENSGALP00000001836	SINLEJ014769
ENSGALP00000001840	SINLEJ013047
ENSGALP00000001848	SINLEJ013016
ENSGALP00000001848	SINLEJ013013
ENSGALP00000001850	SINLEJ010961
ENSGALP00000001853	SINLEJ007877
ENSGALP00000001856	SINLEJ005541
ENSGALP00000001859	SINLEJ010918
ENSGALP00000001862	SINLEJ007735
ENSGALP00000001866	SINLEJ017281
ENSGALP00000001866	SINLEJ013081
ENSGALP00000001872	SINLEJ004040
ENSGALP00000001875	SINLEJ005590
ENSGALP00000001877	SINLEJ009031
ENSGALP00000001879	SINLEJ004482
ENSGALP00000001879	SINLEJ004481
ENSGALP00000001882	SINLEJ011546
ENSGALP00000001882	SINLEJ003744
ENSGALP00000001888	SINLEJ004041
ENSGALP00000001896	SINLEJ019012
ENSGALP00000001896	SINLEJ000818
ENSGALP00000001898	SINLEJ000506
ENSGALP00000001898	SINLEJ012806
ENSGALP00000001900	SINLEJ014350
ENSGALP00000001900	SINLEJ001085
ENSGALP00000001906	SINLEJ019003
ENSGALP00000001909	SINLEJ007443
ENSGALP00000001909	SINLEJ006398
ENSGALP00000001912	SINLEJ010920
ENSGALP00000001912	SINLEJ010919
ENSGALP00000001914	SINLEJ017621
ENSGALP00000001929	SINLEJ009596
ENSGALP00000001929	SINLEJ015651
ENSGALP00000001932	SINLEJ000456
ENSGALP00000001932	SINLEJ012808
ENSGALP00000001940	SINLEJ000256
ENSGALP00000001944	SINLEJ017683
ENSGALP00000001947	SINLEJ013457
ENSGALP00000001947	SINLEJ013458
ENSGALP00000001953	SINLEJ013948
ENSGALP00000001953	SINLEJ012076
ENSGALP00000001957	SINLEJ013526
ENSGALP00000001957	SINLEJ013530
ENSGALP00000001973	SINLEJ010435
ENSGALP00000001973	SINLEJ003261
ENSGALP00000001978	SINLEJ001723
ENSGALP00000001986	SINLEJ014660
ENSGALP00000001986	SINLEJ014661
ENSGALP00000001991	SINLEJ600334
ENSGALP00000001992	SINLEJ002851
ENSGALP00000001992	SINLEJ009756
ENSGALP00000001994	SINLEJ009064
ENSGALP00000001994	SINLEJ014776
ENSGALP00000001995	SINLEJ003745
ENSGALP00000002001	SINLEJ600333
ENSGALP00000002007	SINLEJ017032
ENSGALP00000002008	SINLEJ016411
ENSGALP00000002008	SINLEJ003917
ENSGALP00000002009	SINLEJ016156
ENSGALP00000002014	SINLEJ010926
ENSGALP00000002016	SINLEJ018607
ENSGALP00000002020	SINLEJ003032
ENSGALP00000002020	SINLEJ012823
ENSGALP00000002021	SINLEJ006678
ENSGALP00000002025	SINLEJ016910
ENSGALP00000002025	SINLEJ013501
ENSGALP00000002036	SINLEJ005534
ENSGALP00000002038	SINLEJ003819
ENSGALP00000002038	SINLEJ000059
ENSGALP00000002039	SINLEJ017468
ENSGALP00000002041	SINLEJ014235
ENSGALP00000002041	SINLEJ014236
ENSGALP00000002046	SINLEJ003920
ENSGALP00000002046	SINLEJ017455
ENSGALP00000002049	SINLEJ010245
ENSGALP00000002055	SINLEJ005535
ENSGALP00000002055	SINLEJ014399
ENSGALP00000002056	SINLEJ009072
ENSGALP00000002056	SINLEJ009071
ENSGALP00000002063	SINLEJ011252
ENSGALP00000002066	SINLEJ014398
ENSGALP00000002078	SINLEJ011598
ENSGALP00000002078	SINLEJ011599
ENSGALP00000002080	SINLEJ004548
ENSGALP00000002083	SINLEJ007843
ENSGALP00000002089	SINLEJ017056
ENSGALP00000002089	SINLEJ019420
ENSGALP00000002091	SINLEJ004392
ENSGALP00000002092	SINLEJ003823
ENSGALP00000002095	SINLEJ014249
ENSGALP00000002096	SINLEJ000568
ENSGALP00000002096	SINLEJ000567
ENSGALP00000002103	SINLEJ004483
ENSGALP00000002103	SINLEJ008055
ENSGALP00000002106	SINLEJ003599
ENSGALP00000002106	SINLEJ014964
ENSGALP00000002114	SINLEJ002849
ENSGALP00000002119	SINLEJ000279
ENSGALP00000002121	SINLEJ002142
ENSGALP00000002121	SINLEJ003600
ENSGALP00000002124	SINLEJ004062
ENSGALP00000002124	SINLEJ010903
ENSGALP00000002138	SINLEJ016038
ENSGALP00000002144	SINLEJ003675
ENSGALP00000002144	SINLEJ011578
ENSGALP00000002147	SINLEJ008233
ENSGALP00000002147	SINLEJ005499
ENSGALP00000002154	SINLEJ011641
ENSGALP00000002155	SINLEJ015158
ENSGALP00000002160	SINLEJ018434
ENSGALP00000002160	SINLEJ018433
ENSGALP00000002168	SINLEJ010185
ENSGALP00000002170	SINLEJ011642
ENSGALP00000002170	SINLEJ001167
ENSGALP00000002172	SINLEJ003855
ENSGALP00000002172	SINLEJ002773
ENSGALP00000002175	SINLEJ000590
ENSGALP00000002180	SINLEJ008952
ENSGALP00000002183	SINLEJ004486
ENSGALP00000002183	SINLEJ012093
ENSGALP00000002185	SINLEJ017805
ENSGALP00000002186	SINLEJ007603
ENSGALP00000002189	SINLEJ008832
ENSGALP00000002193	SINLEJ006728
ENSGALP00000002194	SINLEJ009551
ENSGALP00000002194	SINLEJ011036
ENSGALP00000002197	SINLEJ005587
ENSGALP00000002197	SINLEJ005583
ENSGALP00000002201	SINLEJ000402
ENSGALP00000002203	SINLEJ014652
ENSGALP00000002203	SINLEJ019066
ENSGALP00000002205	SINLEJ007500
ENSGALP00000002205	SINLEJ004526
ENSGALP00000002208	SINLEJ004310
ENSGALP00000002212	SINLEJ010291
ENSGALP00000002212	SINLEJ007528
ENSGALP00000002218	SINLEJ014766
ENSGALP00000002221	SINLEJ011590
ENSGALP00000002221	SINLEJ011591
ENSGALP00000002224	SINLEJ010526
ENSGALP00000002228	SINLEJ014651
ENSGALP00000002228	SINLEJ018854
ENSGALP00000002233	SINLEJ007792
ENSGALP00000002233	SINLEJ012235
ENSGALP00000002234	SINLEJ005573
ENSGALP00000002235	SINLEJ005483
ENSGALP00000002235	SINLEJ008419
ENSGALP00000002240	SINLEJ006958
ENSGALP00000002242	SINLEJ018369
ENSGALP00000002244	SINLEJ007914
ENSGALP00000002244	SINLEJ007915
ENSGALP00000002246	SINLEJ007899
ENSGALP00000002246	SINLEJ007898
ENSGALP00000002248	SINLEJ011563
ENSGALP00000002248	SINLEJ018311
ENSGALP00000002252	SINLEJ000023
ENSGALP00000002252	SINLEJ000025
ENSGALP00000002256	SINLEJ012151
ENSGALP00000002256	SINLEJ018354
ENSGALP00000002257	SINLEJ012070
ENSGALP00000002257	SINLEJ007917
ENSGALP00000002259	SINLEJ003103
ENSGALP00000002259	SINLEJ003104
ENSGALP00000002263	SINLEJ011176
ENSGALP00000002269	SINLEJ012861
ENSGALP00000002269	SINLEJ015862
ENSGALP00000002278	SINLEJ003627
ENSGALP00000002278	SINLEJ014939
ENSGALP00000002279	SINLEJ015054
ENSGALP00000002279	SINLEJ015051
ENSGALP00000002281	SINLEJ005260
ENSGALP00000002281	SINLEJ005258
ENSGALP00000002287	SINLEJ007862
ENSGALP00000002287	SINLEJ007861
ENSGALP00000002295	SINLEJ007414
ENSGALP00000002297	SINLEJ007444
ENSGALP00000002297	SINLEJ008875
ENSGALP00000002302	SINLEJ007870
ENSGALP00000002304	SINLEJ013975
ENSGALP00000002307	SINLEJ018618
ENSGALP00000002319	SINLEJ600294
ENSGALP00000002319	SINLEJ600295
ENSGALP00000002322	SINLEJ014646
ENSGALP00000002328	SINLEJ013960
ENSGALP00000002329	SINLEJ007832
ENSGALP00000002329	SINLEJ007833
ENSGALP00000002333	SINLEJ006681
ENSGALP00000002338	SINLEJ012616
ENSGALP00000002343	SINLEJ600495
ENSGALP00000002343	SINLEJ004825
ENSGALP00000002345	SINLEJ000022
ENSGALP00000002347	SINLEJ002758
ENSGALP00000002348	SINLEJ005007
ENSGALP00000002349	SINLEJ012405
ENSGALP00000002352	SINLEJ008889
ENSGALP00000002352	SINLEJ016336
ENSGALP00000002355	SINLEJ010257
ENSGALP00000002356	SINLEJ014430
ENSGALP00000002356	SINLEJ016084
ENSGALP00000002359	SINLEJ003779
ENSGALP00000002359	SINLEJ016244
ENSGALP00000002364	SINLEJ014644
ENSGALP00000002364	SINLEJ014645
ENSGALP00000002366	SINLEJ012408
ENSGALP00000002366	SINLEJ012409
ENSGALP00000002368	SINLEJ016082
ENSGALP00000002368	SINLEJ016057
ENSGALP00000002372	SINLEJ018760
ENSGALP00000002372	SINLEJ007251
ENSGALP00000002373	SINLEJ011581
ENSGALP00000002373	SINLEJ000105
ENSGALP00000002377	SINLEJ003649
ENSGALP00000002377	SINLEJ016553
ENSGALP00000002380	SINLEJ012326
ENSGALP00000002380	SINLEJ013724
ENSGALP00000002382	SINLEJ008891
ENSGALP00000002382	SINLEJ016334
ENSGALP00000002383	SINLEJ012288
ENSGALP00000002383	SINLEJ003764
ENSGALP00000002385	SINLEJ004087
ENSGALP00000002388	SINLEJ000055
ENSGALP00000002394	SINLEJ010916
ENSGALP00000002394	SINLEJ010917
ENSGALP00000002398	SINLEJ010738
ENSGALP00000002407	SINLEJ011679
ENSGALP00000002414	SINLEJ000283
ENSGALP00000002419	SINLEJ015906
ENSGALP00000002420	SINLEJ001687
ENSGALP00000002423	SINLEJ007796
ENSGALP00000002426	SINLEJ017117
ENSGALP00000002426	SINLEJ011175
ENSGALP00000002436	SINLEJ014641
ENSGALP00000002437	SINLEJ011369
ENSGALP00000002441	SINLEJ017983
ENSGALP00000002449	SINLEJ001685
ENSGALP00000002449	SINLEJ001686
ENSGALP00000002451	SINLEJ009054
ENSGALP00000002452	SINLEJ013748
ENSGALP00000002452	SINLEJ012316
ENSGALP00000002455	SINLEJ013443
ENSGALP00000002458	SINLEJ012183
ENSGALP00000002472	SINLEJ017993
ENSGALP00000002477	SINLEJ003531
ENSGALP00000002479	SINLEJ008986
ENSGALP00000002491	SINLEJ014060
ENSGALP00000002493	SINLEJ001682
ENSGALP00000002495	SINLEJ009365
ENSGALP00000002495	SINLEJ009366
ENSGALP00000002497	SINLEJ017861
ENSGALP00000002501	SINLEJ003812
ENSGALP00000002502	SINLEJ004419
ENSGALP00000002502	SINLEJ015172
ENSGALP00000002508	SINLEJ015914
ENSGALP00000002508	SINLEJ010770
ENSGALP00000002511	SINLEJ011226
ENSGALP00000002511	SINLEJ009344
ENSGALP00000002513	SINLEJ600079
ENSGALP00000002513	SINLEJ001681
ENSGALP00000002517	SINLEJ006679
ENSGALP00000002522	SINLEJ003768
ENSGALP00000002522	SINLEJ003769
ENSGALP00000002525	SINLEJ009153
ENSGALP00000002525	SINLEJ010935
ENSGALP00000002532	SINLEJ002041
ENSGALP00000002532	SINLEJ016237
ENSGALP00000002536	SINLEJ014169
ENSGALP00000002546	SINLEJ008082
ENSGALP00000002547	SINLEJ003902
ENSGALP00000002557	SINLEJ012346
ENSGALP00000002563	SINLEJ010798
ENSGALP00000002563	SINLEJ003167
ENSGALP00000002570	SINLEJ003364
ENSGALP00000002570	SINLEJ600312
ENSGALP00000002573	SINLEJ014794
ENSGALP00000002576	SINLEJ003837
ENSGALP00000002581	SINLEJ007174
ENSGALP00000002581	SINLEJ007176
ENSGALP00000002583	SINLEJ012197
ENSGALP00000002590	SINLEJ005660
ENSGALP00000002590	SINLEJ003809
ENSGALP00000002598	SINLEJ007172
ENSGALP00000002604	SINLEJ017607
ENSGALP00000002604	SINLEJ018639
ENSGALP00000002606	SINLEJ006397
ENSGALP00000002609	SINLEJ002804
ENSGALP00000002610	SINLEJ016022
ENSGALP00000002617	SINLEJ003980
ENSGALP00000002620	SINLEJ001388
ENSGALP00000002620	SINLEJ003262
ENSGALP00000002622	SINLEJ009716
ENSGALP00000002623	SINLEJ012933
ENSGALP00000002625	SINLEJ004414
ENSGALP00000002625	SINLEJ005833
ENSGALP00000002626	SINLEJ019108
ENSGALP00000002635	SINLEJ017608
ENSGALP00000002636	SINLEJ017133
ENSGALP00000002636	SINLEJ016087
ENSGALP00000002638	SINLEJ014044
ENSGALP00000002638	SINLEJ011126
ENSGALP00000002643	SINLEJ002927
ENSGALP00000002643	SINLEJ002928
ENSGALP00000002646	SINLEJ003020
ENSGALP00000002649	SINLEJ005530
ENSGALP00000002649	SINLEJ005529
ENSGALP00000002651	SINLEJ013431
ENSGALP00000002651	SINLEJ013432
ENSGALP00000002654	SINLEJ004805
ENSGALP00000002656	SINLEJ003985
ENSGALP00000002656	SINLEJ003984
ENSGALP00000002658	SINLEJ012283
ENSGALP00000002658	SINLEJ011156
ENSGALP00000002660	SINLEJ005593
ENSGALP00000002668	SINLEJ017439
ENSGALP00000002670	SINLEJ014193
ENSGALP00000002674	SINLEJ000564
ENSGALP00000002680	SINLEJ018417
ENSGALP00000002680	SINLEJ017722
ENSGALP00000002688	SINLEJ010138
ENSGALP00000002693	SINLEJ011808
ENSGALP00000002693	SINLEJ016964
ENSGALP00000002695	SINLEJ003964
ENSGALP00000002695	SINLEJ010801
ENSGALP00000002701	SINLEJ001437
ENSGALP00000002705	SINLEJ000566
ENSGALP00000002705	SINLEJ018564
ENSGALP00000002706	SINLEJ000329
ENSGALP00000002707	SINLEJ000308
ENSGALP00000002713	SINLEJ007748
ENSGALP00000002718	SINLEJ005247
ENSGALP00000002718	SINLEJ005252
ENSGALP00000002730	SINLEJ009061
ENSGALP00000002730	SINLEJ009060
ENSGALP00000002742	SINLEJ011800
ENSGALP00000002744	SINLEJ000190
ENSGALP00000002744	SINLEJ000187
ENSGALP00000002749	SINLEJ011601
ENSGALP00000002750	SINLEJ008601
ENSGALP00000002750	SINLEJ008324
ENSGALP00000002753	SINLEJ000306
ENSGALP00000002753	SINLEJ000305
ENSGALP00000002754	SINLEJ000242
ENSGALP00000002754	SINLEJ005141
ENSGALP00000002755	SINLEJ011911
ENSGALP00000002755	SINLEJ018355
ENSGALP00000002756	SINLEJ014677
ENSGALP00000002760	SINLEJ003135
ENSGALP00000002761	SINLEJ007933
ENSGALP00000002767	SINLEJ011120
ENSGALP00000002771	SINLEJ009271
ENSGALP00000002771	SINLEJ010853
ENSGALP00000002772	SINLEJ009806
ENSGALP00000002777	SINLEJ600481
ENSGALP00000002778	SINLEJ010061
ENSGALP00000002781	SINLEJ008994
ENSGALP00000002781	SINLEJ005398
ENSGALP00000002782	SINLEJ011799
ENSGALP00000002785	SINLEJ014204
ENSGALP00000002788	SINLEJ011579
ENSGALP00000002796	SINLEJ009164
ENSGALP00000002804	SINLEJ011357
ENSGALP00000002808	SINLEJ014047
ENSGALP00000002808	SINLEJ015538
ENSGALP00000002814	SINLEJ013572
ENSGALP00000002819	SINLEJ006963
ENSGALP00000002822	SINLEJ005428
ENSGALP00000002822	SINLEJ006139
ENSGALP00000002825	SINLEJ003689
ENSGALP00000002830	SINLEJ006457
ENSGALP00000002830	SINLEJ006456
ENSGALP00000002837	SINLEJ019141
ENSGALP00000002837	SINLEJ003762
ENSGALP00000002839	SINLEJ004388
ENSGALP00000002839	SINLEJ004385
ENSGALP00000002841	SINLEJ010062
ENSGALP00000002845	SINLEJ014908
ENSGALP00000002845	SINLEJ018012
ENSGALP00000002848	SINLEJ000466
ENSGALP00000002858	SINLEJ009853
ENSGALP00000002860	SINLEJ019172
ENSGALP00000002862	SINLEJ018132
ENSGALP00000002864	SINLEJ000465
ENSGALP00000002864	SINLEJ000464
ENSGALP00000002874	SINLEJ007741
ENSGALP00000002875	SINLEJ015810
ENSGALP00000002876	SINLEJ019447
ENSGALP00000002886	SINLEJ000729
ENSGALP00000002886	SINLEJ017271
ENSGALP00000002890	SINLEJ009930
ENSGALP00000002895	SINLEJ005374
ENSGALP00000002898	SINLEJ010774
ENSGALP00000002898	SINLEJ010775
ENSGALP00000002903	SINLEJ007739
ENSGALP00000002903	SINLEJ007740
ENSGALP00000002906	SINLEJ010665
ENSGALP00000002906	SINLEJ015459
ENSGALP00000002910	SINLEJ006430
ENSGALP00000002910	SINLEJ010638
ENSGALP00000002911	SINLEJ017305
ENSGALP00000002914	SINLEJ005232
ENSGALP00000002914	SINLEJ005393
ENSGALP00000002915	SINLEJ009165
ENSGALP00000002915	SINLEJ008804
ENSGALP00000002928	SINLEJ005598
ENSGALP00000002928	SINLEJ016285
ENSGALP00000002932	SINLEJ009852
ENSGALP00000002932	SINLEJ009777
ENSGALP00000002938	SINLEJ011235
ENSGALP00000002938	SINLEJ013007
ENSGALP00000002940	SINLEJ014695
ENSGALP00000002940	SINLEJ013491
ENSGALP00000002944	SINLEJ005677
ENSGALP00000002947	SINLEJ000336
ENSGALP00000002952	SINLEJ012308
ENSGALP00000002963	SINLEJ004500
ENSGALP00000002963	SINLEJ011922
ENSGALP00000002983	SINLEJ003954
ENSGALP00000002985	SINLEJ006399
ENSGALP00000002985	SINLEJ001594
ENSGALP00000002996	SINLEJ005669
ENSGALP00000002998	SINLEJ007483
ENSGALP00000003001	SINLEJ012270
ENSGALP00000003005	SINLEJ000266
ENSGALP00000003006	SINLEJ009475
ENSGALP00000003007	SINLEJ012739
ENSGALP00000003007	SINLEJ012734
ENSGALP00000003008	SINLEJ002688
ENSGALP00000003009	SINLEJ015895
ENSGALP00000003009	SINLEJ015894
ENSGALP00000003012	SINLEJ003761
ENSGALP00000003014	SINLEJ014371
ENSGALP00000003019	SINLEJ015897
ENSGALP00000003020	SINLEJ016668
ENSGALP00000003026	SINLEJ005665
ENSGALP00000003035	SINLEJ018893
ENSGALP00000003035	SINLEJ009864
ENSGALP00000003039	SINLEJ017363
ENSGALP00000003043	SINLEJ008690
ENSGALP00000003043	SINLEJ017297
ENSGALP00000003050	SINLEJ011061
ENSGALP00000003050	SINLEJ015620
ENSGALP00000003054	SINLEJ014436
ENSGALP00000003058	SINLEJ011057
ENSGALP00000003058	SINLEJ015614
ENSGALP00000003060	SINLEJ016688
ENSGALP00000003063	SINLEJ002689
ENSGALP00000003065	SINLEJ011571
ENSGALP00000003065	SINLEJ003763
ENSGALP00000003066	SINLEJ007473
ENSGALP00000003075	SINLEJ006401
ENSGALP00000003075	SINLEJ005680
ENSGALP00000003077	SINLEJ000206
ENSGALP00000003077	SINLEJ000201
ENSGALP00000003079	SINLEJ002094
ENSGALP00000003079	SINLEJ002093
ENSGALP00000003081	SINLEJ000578
ENSGALP00000003081	SINLEJ000577
ENSGALP00000003086	SINLEJ012592
ENSGALP00000003086	SINLEJ012591
ENSGALP00000003089	SINLEJ012564
ENSGALP00000003089	SINLEJ000124
ENSGALP00000003092	SINLEJ000591
ENSGALP00000003092	SINLEJ000592
ENSGALP00000003098	SINLEJ019301
ENSGALP00000003101	SINLEJ008423
ENSGALP00000003101	SINLEJ008422
ENSGALP00000003104	SINLEJ000015
ENSGALP00000003108	SINLEJ012913
ENSGALP00000003113	SINLEJ007930
ENSGALP00000003114	SINLEJ006403
ENSGALP00000003114	SINLEJ012550
ENSGALP00000003121	SINLEJ012046
ENSGALP00000003123	SINLEJ018815
ENSGALP00000003123	SINLEJ014743
ENSGALP00000003124	SINLEJ016788
ENSGALP00000003126	SINLEJ012679
ENSGALP00000003130	SINLEJ000265
ENSGALP00000003131	SINLEJ005781
ENSGALP00000003137	SINLEJ011044
ENSGALP00000003137	SINLEJ015600
ENSGALP00000003139	SINLEJ006434
ENSGALP00000003139	SINLEJ010650
ENSGALP00000003142	SINLEJ004182
ENSGALP00000003147	SINLEJ002878
ENSGALP00000003152	SINLEJ009336
ENSGALP00000003157	SINLEJ000363
ENSGALP00000003165	SINLEJ018766
ENSGALP00000003172	SINLEJ007865
ENSGALP00000003172	SINLEJ007866
ENSGALP00000003175	SINLEJ013121
ENSGALP00000003183	SINLEJ009115
ENSGALP00000003183	SINLEJ012889
ENSGALP00000003187	SINLEJ003771
ENSGALP00000003190	SINLEJ012108
ENSGALP00000003190	SINLEJ007809
ENSGALP00000003195	SINLEJ007904
ENSGALP00000003205	SINLEJ005373
ENSGALP00000003205	SINLEJ005372
ENSGALP00000003207	SINLEJ004199
ENSGALP00000003215	SINLEJ018937
ENSGALP00000003216	SINLEJ018515
ENSGALP00000003229	SINLEJ000237
ENSGALP00000003229	SINLEJ010780
ENSGALP00000003242	SINLEJ013293
ENSGALP00000003242	SINLEJ013294
ENSGALP00000003244	SINLEJ013111
ENSGALP00000003246	SINLEJ012529
ENSGALP00000003249	SINLEJ011527
ENSGALP00000003250	SINLEJ004211
ENSGALP00000003250	SINLEJ004210
ENSGALP00000003252	SINLEJ006619
ENSGALP00000003253	SINLEJ014369
ENSGALP00000003253	SINLEJ005663
ENSGALP00000003257	SINLEJ008878
ENSGALP00000003259	SINLEJ010786
ENSGALP00000003263	SINLEJ011111
ENSGALP00000003269	SINLEJ012698
ENSGALP00000003269	SINLEJ015025
ENSGALP00000003271	SINLEJ009490
ENSGALP00000003271	SINLEJ015687
ENSGALP00000003277	SINLEJ009362
ENSGALP00000003279	SINLEJ015151
ENSGALP00000003279	SINLEJ004300
ENSGALP00000003281	SINLEJ014581
ENSGALP00000003284	SINLEJ019337
ENSGALP00000003285	SINLEJ015597
ENSGALP00000003285	SINLEJ011041
ENSGALP00000003291	SINLEJ004212
ENSGALP00000003293	SINLEJ006389
ENSGALP00000003296	SINLEJ011981
ENSGALP00000003297	SINLEJ007376
ENSGALP00000003297	SINLEJ007377
ENSGALP00000003300	SINLEJ007621
ENSGALP00000003301	SINLEJ005785
ENSGALP00000003301	SINLEJ019453
ENSGALP00000003306	SINLEJ005361
ENSGALP00000003306	SINLEJ005360
ENSGALP00000003312	SINLEJ014124
ENSGALP00000003317	SINLEJ015878
ENSGALP00000003319	SINLEJ013519
ENSGALP00000003320	SINLEJ014526
ENSGALP00000003321	SINLEJ017141
ENSGALP00000003321	SINLEJ016462
ENSGALP00000003325	SINLEJ001748
ENSGALP00000003329	SINLEJ005338
ENSGALP00000003331	SINLEJ012948
ENSGALP00000003334	SINLEJ003569
ENSGALP00000003334	SINLEJ014993
ENSGALP00000003336	SINLEJ015772
ENSGALP00000003342	SINLEJ011525
ENSGALP00000003342	SINLEJ011526
ENSGALP00000003352	SINLEJ004545
ENSGALP00000003352	SINLEJ004544
ENSGALP00000003359	SINLEJ005659
ENSGALP00000003366	SINLEJ000599
ENSGALP00000003366	SINLEJ012893
ENSGALP00000003367	SINLEJ011524
ENSGALP00000003373	SINLEJ000060
ENSGALP00000003373	SINLEJ003806
ENSGALP00000003374	SINLEJ011634
ENSGALP00000003374	SINLEJ011633
ENSGALP00000003376	SINLEJ014734
ENSGALP00000003376	SINLEJ014733
ENSGALP00000003381	SINLEJ003983
ENSGALP00000003381	SINLEJ000264
ENSGALP00000003384	SINLEJ005658
ENSGALP00000003389	SINLEJ000037
ENSGALP00000003389	SINLEJ004190
ENSGALP00000003395	SINLEJ016601
ENSGALP00000003395	SINLEJ016599
ENSGALP00000003408	SINLEJ011091
ENSGALP00000003408	SINLEJ015648
ENSGALP00000003413	SINLEJ005617
ENSGALP00000003413	SINLEJ014357
ENSGALP00000003417	SINLEJ001727
ENSGALP00000003417	SINLEJ017362
ENSGALP00000003418	SINLEJ004009
ENSGALP00000003418	SINLEJ004013
ENSGALP00000003426	SINLEJ018513
ENSGALP00000003426	SINLEJ018801
ENSGALP00000003428	SINLEJ011090
ENSGALP00000003428	SINLEJ015647
ENSGALP00000003431	SINLEJ001003
ENSGALP00000003432	SINLEJ008861
ENSGALP00000003437	SINLEJ000367
ENSGALP00000003439	SINLEJ009125
ENSGALP00000003444	SINLEJ004394
ENSGALP00000003445	SINLEJ004202
ENSGALP00000003455	SINLEJ013988
ENSGALP00000003458	SINLEJ011508
ENSGALP00000003470	SINLEJ009084
ENSGALP00000003474	SINLEJ003825
ENSGALP00000003475	SINLEJ014355
ENSGALP00000003476	SINLEJ003862
ENSGALP00000003479	SINLEJ011595
ENSGALP00000003481	SINLEJ010724
ENSGALP00000003483	SINLEJ004226
ENSGALP00000003483	SINLEJ016184
ENSGALP00000003484	SINLEJ017300
ENSGALP00000003489	SINLEJ003829
ENSGALP00000003489	SINLEJ003830
ENSGALP00000003491	SINLEJ005363
ENSGALP00000003491	SINLEJ016798
ENSGALP00000003492	SINLEJ600308
ENSGALP00000003492	SINLEJ003359
ENSGALP00000003494	SINLEJ013100
ENSGALP00000003494	SINLEJ013101
ENSGALP00000003502	SINLEJ003754
ENSGALP00000003502	SINLEJ015757
ENSGALP00000003512	SINLEJ009169
ENSGALP00000003513	SINLEJ001349
ENSGALP00000003513	SINLEJ600453
ENSGALP00000003523	SINLEJ006915
ENSGALP00000003523	SINLEJ015278
ENSGALP00000003525	SINLEJ010865
ENSGALP00000003525	SINLEJ010866
ENSGALP00000003530	SINLEJ009531
ENSGALP00000003536	SINLEJ009534
ENSGALP00000003538	SINLEJ004370
ENSGALP00000003546	SINLEJ005786
ENSGALP00000003552	SINLEJ009033
ENSGALP00000003552	SINLEJ002984
ENSGALP00000003553	SINLEJ001348
ENSGALP00000003557	SINLEJ011630
ENSGALP00000003558	SINLEJ003140
ENSGALP00000003563	SINLEJ011722
ENSGALP00000003564	SINLEJ009937
ENSGALP00000003564	SINLEJ011098
ENSGALP00000003568	SINLEJ000582
ENSGALP00000003574	SINLEJ600241
ENSGALP00000003574	SINLEJ015892
ENSGALP00000003577	SINLEJ006721
ENSGALP00000003578	SINLEJ010122
ENSGALP00000003578	SINLEJ007338
ENSGALP00000003580	SINLEJ012731
ENSGALP00000003580	SINLEJ012736
ENSGALP00000003582	SINLEJ009083
ENSGALP00000003589	SINLEJ016286
ENSGALP00000003589	SINLEJ016287
ENSGALP00000003592	SINLEJ007745
ENSGALP00000003592	SINLEJ007744
ENSGALP00000003594	SINLEJ005788
ENSGALP00000003601	SINLEJ017835
ENSGALP00000003601	SINLEJ010864
ENSGALP00000003605	SINLEJ003798
ENSGALP00000003605	SINLEJ011567
ENSGALP00000003607	SINLEJ012764
ENSGALP00000003607	SINLEJ016782
ENSGALP00000003608	SINLEJ015545
ENSGALP00000003612	SINLEJ009171
ENSGALP00000003612	SINLEJ009172
ENSGALP00000003617	SINLEJ008333
ENSGALP00000003621	SINLEJ001063
ENSGALP00000003623	SINLEJ004810
ENSGALP00000003630	SINLEJ019392
ENSGALP00000003634	SINLEJ014764
ENSGALP00000003637	SINLEJ017867
ENSGALP00000003637	SINLEJ019045
ENSGALP00000003639	SINLEJ000581
ENSGALP00000003642	SINLEJ006295
ENSGALP00000003644	SINLEJ015280
ENSGALP00000003644	SINLEJ006916
ENSGALP00000003646	SINLEJ008809
ENSGALP00000003646	SINLEJ008808
ENSGALP00000003662	SINLEJ600224
ENSGALP00000003662	SINLEJ013808
ENSGALP00000003671	SINLEJ009510
ENSGALP00000003671	SINLEJ009509
ENSGALP00000003675	SINLEJ011629
ENSGALP00000003675	SINLEJ011628
ENSGALP00000003682	SINLEJ000580
ENSGALP00000003682	SINLEJ010777
ENSGALP00000003683	SINLEJ016944
ENSGALP00000003684	SINLEJ013459
ENSGALP00000003684	SINLEJ013463
ENSGALP00000003688	SINLEJ014797
ENSGALP00000003688	SINLEJ014795
ENSGALP00000003690	SINLEJ009823
ENSGALP00000003691	SINLEJ013439
ENSGALP00000003691	SINLEJ011849
ENSGALP00000003693	SINLEJ001340
ENSGALP00000003693	SINLEJ001341
ENSGALP00000003694	SINLEJ003241
ENSGALP00000003694	SINLEJ001504
ENSGALP00000003695	SINLEJ004708
ENSGALP00000003695	SINLEJ004712
ENSGALP00000003700	SINLEJ010923
ENSGALP00000003700	SINLEJ010924
ENSGALP00000003703	SINLEJ018144
ENSGALP00000003703	SINLEJ018366
ENSGALP00000003704	SINLEJ004214
ENSGALP00000003705	SINLEJ008343
ENSGALP00000003706	SINLEJ003755
ENSGALP00000003710	SINLEJ004113
ENSGALP00000003715	SINLEJ010107
ENSGALP00000003717	SINLEJ004404
ENSGALP00000003718	SINLEJ016278
ENSGALP00000003718	SINLEJ016277
ENSGALP00000003727	SINLEJ005674
ENSGALP00000003727	SINLEJ005673
ENSGALP00000003729	SINLEJ000541
ENSGALP00000003737	SINLEJ007876
ENSGALP00000003737	SINLEJ005461
ENSGALP00000003740	SINLEJ016374
ENSGALP00000003745	SINLEJ017242
ENSGALP00000003745	SINLEJ003292
ENSGALP00000003746	SINLEJ005814
ENSGALP00000003746	SINLEJ017319
ENSGALP00000003747	SINLEJ012492
ENSGALP00000003747	SINLEJ012493
ENSGALP00000003749	SINLEJ015354
ENSGALP00000003749	SINLEJ003684
ENSGALP00000003752	SINLEJ011040
ENSGALP00000003752	SINLEJ015595
ENSGALP00000003759	SINLEJ006855
ENSGALP00000003760	SINLEJ013963
ENSGALP00000003760	SINLEJ004069
ENSGALP00000003764	SINLEJ000085
ENSGALP00000003767	SINLEJ011544
ENSGALP00000003768	SINLEJ011474
ENSGALP00000003770	SINLEJ012907
ENSGALP00000003773	SINLEJ004817
ENSGALP00000003773	SINLEJ002796
ENSGALP00000003781	SINLEJ008824
ENSGALP00000003781	SINLEJ008820
ENSGALP00000003784	SINLEJ016120
ENSGALP00000003788	SINLEJ004068
ENSGALP00000003792	SINLEJ012920
ENSGALP00000003792	SINLEJ003929
ENSGALP00000003798	SINLEJ600199
ENSGALP00000003802	SINLEJ006444
ENSGALP00000003806	SINLEJ011033
ENSGALP00000003806	SINLEJ011030
ENSGALP00000003813	SINLEJ012908
ENSGALP00000003823	SINLEJ011101
ENSGALP00000003823	SINLEJ017634
ENSGALP00000003828	SINLEJ003293
ENSGALP00000003828	SINLEJ004729
ENSGALP00000003834	SINLEJ000408
ENSGALP00000003834	SINLEJ000412
ENSGALP00000003836	SINLEJ016683
ENSGALP00000003841	SINLEJ009124
ENSGALP00000003842	SINLEJ005289
ENSGALP00000003851	SINLEJ000411
ENSGALP00000003851	SINLEJ000406
ENSGALP00000003853	SINLEJ005802
ENSGALP00000003853	SINLEJ005803
ENSGALP00000003855	SINLEJ005539
ENSGALP00000003855	SINLEJ016444
ENSGALP00000003859	SINLEJ006121
ENSGALP00000003859	SINLEJ010746
ENSGALP00000003865	SINLEJ000957
ENSGALP00000003865	SINLEJ012044
ENSGALP00000003869	SINLEJ011122
ENSGALP00000003872	SINLEJ004730
ENSGALP00000003874	SINLEJ003702
ENSGALP00000003874	SINLEJ011614
ENSGALP00000003877	SINLEJ016713
ENSGALP00000003878	SINLEJ003760
ENSGALP00000003878	SINLEJ003759
ENSGALP00000003885	SINLEJ013127
ENSGALP00000003885	SINLEJ011121
ENSGALP00000003888	SINLEJ003872
ENSGALP00000003888	SINLEJ003871
ENSGALP00000003890	SINLEJ003253
ENSGALP00000003890	SINLEJ003250
ENSGALP00000003893	SINLEJ012193
ENSGALP00000003897	SINLEJ003810
ENSGALP00000003897	SINLEJ003811
ENSGALP00000003906	SINLEJ010933
ENSGALP00000003907	SINLEJ011543
ENSGALP00000003907	SINLEJ019119
ENSGALP00000003908	SINLEJ018033
ENSGALP00000003909	SINLEJ003701
ENSGALP00000003909	SINLEJ007891
ENSGALP00000003912	SINLEJ004381
ENSGALP00000003914	SINLEJ014755
ENSGALP00000003917	SINLEJ011453
ENSGALP00000003918	SINLEJ010523
ENSGALP00000003933	SINLEJ004405
ENSGALP00000003934	SINLEJ009527
ENSGALP00000003935	SINLEJ003695
ENSGALP00000003942	SINLEJ012097
ENSGALP00000003942	SINLEJ013221
ENSGALP00000003950	SINLEJ007368
ENSGALP00000003950	SINLEJ012296
ENSGALP00000003951	SINLEJ004812
ENSGALP00000003953	SINLEJ010537
ENSGALP00000003953	SINLEJ006634
ENSGALP00000003954	SINLEJ014322
ENSGALP00000003955	SINLEJ005623
ENSGALP00000003955	SINLEJ014408
ENSGALP00000003964	SINLEJ007353
ENSGALP00000003964	SINLEJ011336
ENSGALP00000003966	SINLEJ004098
ENSGALP00000003967	SINLEJ011602
ENSGALP00000003968	SINLEJ003880
ENSGALP00000003968	SINLEJ003879
ENSGALP00000003970	SINLEJ008438
ENSGALP00000003974	SINLEJ000224
ENSGALP00000003974	SINLEJ000223
ENSGALP00000003985	SINLEJ012594
ENSGALP00000003985	SINLEJ012593
ENSGALP00000003993	SINLEJ016425
ENSGALP00000003993	SINLEJ016424
ENSGALP00000003995	SINLEJ000057
ENSGALP00000003995	SINLEJ012797
ENSGALP00000003997	SINLEJ016445
ENSGALP00000004002	SINLEJ003694
ENSGALP00000004011	SINLEJ014407
ENSGALP00000004011	SINLEJ017130
ENSGALP00000004012	SINLEJ011701
ENSGALP00000004012	SINLEJ015961
ENSGALP00000004015	SINLEJ016593
ENSGALP00000004016	SINLEJ001126
ENSGALP00000004028	SINLEJ001439
ENSGALP00000004028	SINLEJ016472
ENSGALP00000004032	SINLEJ011617
ENSGALP00000004034	SINLEJ010089
ENSGALP00000004038	SINLEJ006272
ENSGALP00000004038	SINLEJ007045
ENSGALP00000004046	SINLEJ011588
ENSGALP00000004048	SINLEJ014507
ENSGALP00000004054	SINLEJ007049
ENSGALP00000004054	SINLEJ006270
ENSGALP00000004055	SINLEJ000294
ENSGALP00000004056	SINLEJ003781
ENSGALP00000004058	SINLEJ013181
ENSGALP00000004064	SINLEJ001577
ENSGALP00000004064	SINLEJ600313
ENSGALP00000004067	SINLEJ006482
ENSGALP00000004067	SINLEJ011485
ENSGALP00000004071	SINLEJ003866
ENSGALP00000004077	SINLEJ009152
ENSGALP00000004078	SINLEJ003676
ENSGALP00000004079	SINLEJ016157
ENSGALP00000004083	SINLEJ006688
ENSGALP00000004083	SINLEJ006694
ENSGALP00000004091	SINLEJ017245
ENSGALP00000004091	SINLEJ000971
ENSGALP00000004093	SINLEJ000712
ENSGALP00000004094	SINLEJ019327
ENSGALP00000004095	SINLEJ007822
ENSGALP00000004095	SINLEJ007817
ENSGALP00000004104	SINLEJ017930
ENSGALP00000004108	SINLEJ013254
ENSGALP00000004109	SINLEJ015857
ENSGALP00000004111	SINLEJ016376
ENSGALP00000004113	SINLEJ016377
ENSGALP00000004113	SINLEJ016378
ENSGALP00000004118	SINLEJ000509
ENSGALP00000004122	SINLEJ011810
ENSGALP00000004124	SINLEJ005734
ENSGALP00000004130	SINLEJ016267
ENSGALP00000004130	SINLEJ016266
ENSGALP00000004137	SINLEJ011531
ENSGALP00000004138	SINLEJ004734
ENSGALP00000004138	SINLEJ600455
ENSGALP00000004141	SINLEJ006279
ENSGALP00000004146	SINLEJ011811
ENSGALP00000004146	SINLEJ011814
ENSGALP00000004159	SINLEJ013260
ENSGALP00000004162	SINLEJ006522
ENSGALP00000004162	SINLEJ008307
ENSGALP00000004163	SINLEJ004742
ENSGALP00000004163	SINLEJ014179
ENSGALP00000004166	SINLEJ007695
ENSGALP00000004169	SINLEJ008811
ENSGALP00000004169	SINLEJ008810
ENSGALP00000004173	SINLEJ001223
ENSGALP00000004173	SINLEJ600467
ENSGALP00000004174	SINLEJ019160
ENSGALP00000004180	SINLEJ016686
ENSGALP00000004180	SINLEJ011684
ENSGALP00000004185	SINLEJ004173
ENSGALP00000004186	SINLEJ015471
ENSGALP00000004186	SINLEJ002826
ENSGALP00000004189	SINLEJ004449
ENSGALP00000004192	SINLEJ014401
ENSGALP00000004192	SINLEJ006848
ENSGALP00000004195	SINLEJ001336
ENSGALP00000004195	SINLEJ005429
ENSGALP00000004197	SINLEJ003635
ENSGALP00000004197	SINLEJ014930
ENSGALP00000004202	SINLEJ012535
ENSGALP00000004202	SINLEJ003558
ENSGALP00000004206	SINLEJ013185
ENSGALP00000004214	SINLEJ016117
ENSGALP00000004217	SINLEJ017827
ENSGALP00000004217	SINLEJ014377
ENSGALP00000004219	SINLEJ015601
ENSGALP00000004219	SINLEJ011045
ENSGALP00000004223	SINLEJ006436
ENSGALP00000004227	SINLEJ600139
ENSGALP00000004232	SINLEJ011174
ENSGALP00000004232	SINLEJ017118
ENSGALP00000004237	SINLEJ010675
ENSGALP00000004240	SINLEJ003661
ENSGALP00000004240	SINLEJ003660
ENSGALP00000004243	SINLEJ013784
ENSGALP00000004244	SINLEJ001328
ENSGALP00000004246	SINLEJ016280
ENSGALP00000004246	SINLEJ016282
ENSGALP00000004248	SINLEJ015457
ENSGALP00000004248	SINLEJ010668
ENSGALP00000004249	SINLEJ004174
ENSGALP00000004251	SINLEJ010651
ENSGALP00000004251	SINLEJ010488
ENSGALP00000004256	SINLEJ005742
ENSGALP00000004257	SINLEJ015858
ENSGALP00000004263	SINLEJ014240
ENSGALP00000004265	SINLEJ015375
ENSGALP00000004265	SINLEJ014957
ENSGALP00000004267	SINLEJ006465
ENSGALP00000004270	SINLEJ010842
ENSGALP00000004272	SINLEJ003800
ENSGALP00000004272	SINLEJ003662
ENSGALP00000004274	SINLEJ005237
ENSGALP00000004274	SINLEJ005235
ENSGALP00000004275	SINLEJ005718
ENSGALP00000004279	SINLEJ010352
ENSGALP00000004283	SINLEJ013648
ENSGALP00000004283	SINLEJ015791
ENSGALP00000004286	SINLEJ016122
ENSGALP00000004286	SINLEJ016123
ENSGALP00000004291	SINLEJ007702
ENSGALP00000004291	SINLEJ007703
ENSGALP00000004298	SINLEJ001294
ENSGALP00000004301	SINLEJ008465
ENSGALP00000004301	SINLEJ008458
ENSGALP00000004303	SINLEJ005303
ENSGALP00000004303	SINLEJ011075
ENSGALP00000004305	SINLEJ004920
ENSGALP00000004309	SINLEJ011507
ENSGALP00000004310	SINLEJ600436
ENSGALP00000004310	SINLEJ003210
ENSGALP00000004315	SINLEJ006462
ENSGALP00000004315	SINLEJ006464
ENSGALP00000004317	SINLEJ011170
ENSGALP00000004317	SINLEJ017111
ENSGALP00000004319	SINLEJ014241
ENSGALP00000004327	SINLEJ010971
ENSGALP00000004327	SINLEJ003321
ENSGALP00000004335	SINLEJ010495
ENSGALP00000004335	SINLEJ001326
ENSGALP00000004344	SINLEJ011169
ENSGALP00000004345	SINLEJ006019
ENSGALP00000004345	SINLEJ000696
ENSGALP00000004348	SINLEJ000229
ENSGALP00000004348	SINLEJ004215
ENSGALP00000004354	SINLEJ001321
ENSGALP00000004355	SINLEJ013324
ENSGALP00000004357	SINLEJ013830
ENSGALP00000004360	SINLEJ009272
ENSGALP00000004363	SINLEJ006521
ENSGALP00000004363	SINLEJ006520
ENSGALP00000004365	SINLEJ005068
ENSGALP00000004371	SINLEJ000280
ENSGALP00000004371	SINLEJ010806
ENSGALP00000004373	SINLEJ009209
ENSGALP00000004373	SINLEJ013935
ENSGALP00000004375	SINLEJ012844
ENSGALP00000004378	SINLEJ017470
ENSGALP00000004383	SINLEJ017460
ENSGALP00000004385	SINLEJ014994
ENSGALP00000004388	SINLEJ011473
ENSGALP00000004390	SINLEJ012792
ENSGALP00000004392	SINLEJ006927
ENSGALP00000004392	SINLEJ015290
ENSGALP00000004398	SINLEJ001565
ENSGALP00000004401	SINLEJ004443
ENSGALP00000004409	SINLEJ007456
ENSGALP00000004409	SINLEJ007466
ENSGALP00000004416	SINLEJ005286
ENSGALP00000004416	SINLEJ005285
ENSGALP00000004417	SINLEJ007704
ENSGALP00000004419	SINLEJ009262
ENSGALP00000004419	SINLEJ009264
ENSGALP00000004421	SINLEJ014846
ENSGALP00000004421	SINLEJ013322
ENSGALP00000004423	SINLEJ008192
ENSGALP00000004423	SINLEJ007455
ENSGALP00000004425	SINLEJ005069
ENSGALP00000004425	SINLEJ001083
ENSGALP00000004428	SINLEJ015330
ENSGALP00000004428	SINLEJ003441
ENSGALP00000004434	SINLEJ004530
ENSGALP00000004437	SINLEJ008514
ENSGALP00000004437	SINLEJ009720
ENSGALP00000004439	SINLEJ003546
ENSGALP00000004439	SINLEJ015411
ENSGALP00000004442	SINLEJ011896
ENSGALP00000004444	SINLEJ015331
ENSGALP00000004455	SINLEJ007563
ENSGALP00000004455	SINLEJ007561
ENSGALP00000004467	SINLEJ007450
ENSGALP00000004471	SINLEJ003900
ENSGALP00000004472	SINLEJ010124
ENSGALP00000004476	SINLEJ012793
ENSGALP00000004478	SINLEJ015159
ENSGALP00000004480	SINLEJ015180
ENSGALP00000004480	SINLEJ015181
ENSGALP00000004484	SINLEJ017410
ENSGALP00000004487	SINLEJ016409
ENSGALP00000004487	SINLEJ000588
ENSGALP00000004488	SINLEJ009348
ENSGALP00000004488	SINLEJ018997
ENSGALP00000004489	SINLEJ003916
ENSGALP00000004490	SINLEJ014419
ENSGALP00000004490	SINLEJ014418
ENSGALP00000004501	SINLEJ014899
ENSGALP00000004501	SINLEJ014851
ENSGALP00000004504	SINLEJ010986
ENSGALP00000004508	SINLEJ015179
ENSGALP00000004513	SINLEJ003141
ENSGALP00000004515	SINLEJ011873
ENSGALP00000004517	SINLEJ009537
ENSGALP00000004517	SINLEJ012259
ENSGALP00000004518	SINLEJ009674
ENSGALP00000004520	SINLEJ003904
ENSGALP00000004520	SINLEJ003903
ENSGALP00000004521	SINLEJ008983
ENSGALP00000004524	SINLEJ018488
ENSGALP00000004532	SINLEJ003483
ENSGALP00000004532	SINLEJ001483
ENSGALP00000004534	SINLEJ007302
ENSGALP00000004539	SINLEJ012816
ENSGALP00000004539	SINLEJ012813
ENSGALP00000004542	SINLEJ004560
ENSGALP00000004545	SINLEJ003831
ENSGALP00000004545	SINLEJ014131
ENSGALP00000004546	SINLEJ017799
ENSGALP00000004546	SINLEJ002895
ENSGALP00000004554	SINLEJ005114
ENSGALP00000004554	SINLEJ006022
ENSGALP00000004559	SINLEJ002846
ENSGALP00000004559	SINLEJ016979
ENSGALP00000004560	SINLEJ001559
ENSGALP00000004568	SINLEJ011564
ENSGALP00000004568	SINLEJ011565
ENSGALP00000004570	SINLEJ017976
ENSGALP00000004570	SINLEJ017800
ENSGALP00000004573	SINLEJ000948
ENSGALP00000004581	SINLEJ002848
ENSGALP00000004587	SINLEJ006716
ENSGALP00000004587	SINLEJ000905
ENSGALP00000004596	SINLEJ004195
ENSGALP00000004596	SINLEJ015883
ENSGALP00000004599	SINLEJ011359
ENSGALP00000004606	SINLEJ005227
ENSGALP00000004606	SINLEJ005226
ENSGALP00000004614	SINLEJ008167
ENSGALP00000004614	SINLEJ008168
ENSGALP00000004621	SINLEJ014253
ENSGALP00000004632	SINLEJ005229
ENSGALP00000004639	SINLEJ004491
ENSGALP00000004639	SINLEJ001989
ENSGALP00000004641	SINLEJ003747
ENSGALP00000004641	SINLEJ003749
ENSGALP00000004659	SINLEJ005244
ENSGALP00000004663	SINLEJ009303
ENSGALP00000004663	SINLEJ009322
ENSGALP00000004669	SINLEJ007885
ENSGALP00000004687	SINLEJ012863
ENSGALP00000004690	SINLEJ012041
ENSGALP00000004697	SINLEJ010396
ENSGALP00000004697	SINLEJ010397
ENSGALP00000004706	SINLEJ004523
ENSGALP00000004706	SINLEJ011992
ENSGALP00000004707	SINLEJ014737
ENSGALP00000004707	SINLEJ014736
ENSGALP00000004713	SINLEJ017437
ENSGALP00000004714	SINLEJ005241
ENSGALP00000004714	SINLEJ005242
ENSGALP00000004717	SINLEJ013673
ENSGALP00000004719	SINLEJ015937
ENSGALP00000004720	SINLEJ001509
ENSGALP00000004722	SINLEJ000563
ENSGALP00000004724	SINLEJ004260
ENSGALP00000004725	SINLEJ004522
ENSGALP00000004725	SINLEJ011993
ENSGALP00000004727	SINLEJ011848
ENSGALP00000004727	SINLEJ015863
ENSGALP00000004733	SINLEJ005239
ENSGALP00000004733	SINLEJ008933
ENSGALP00000004735	SINLEJ000382
ENSGALP00000004735	SINLEJ000383
ENSGALP00000004745	SINLEJ009159
ENSGALP00000004749	SINLEJ011994
ENSGALP00000004750	SINLEJ000559
ENSGALP00000004750	SINLEJ000560
ENSGALP00000004753	SINLEJ016390
ENSGALP00000004753	SINLEJ016391
ENSGALP00000004756	SINLEJ009167
ENSGALP00000004762	SINLEJ000054
ENSGALP00000004762	SINLEJ000053
ENSGALP00000004768	SINLEJ005641
ENSGALP00000004770	SINLEJ000451
ENSGALP00000004775	SINLEJ002986
ENSGALP00000004775	SINLEJ005230
ENSGALP00000004784	SINLEJ004584
ENSGALP00000004785	SINLEJ010854
ENSGALP00000004786	SINLEJ015400
ENSGALP00000004786	SINLEJ018991
ENSGALP00000004791	SINLEJ011035
ENSGALP00000004794	SINLEJ005636
ENSGALP00000004794	SINLEJ003839
ENSGALP00000004798	SINLEJ009771
ENSGALP00000004798	SINLEJ013822
ENSGALP00000004799	SINLEJ003824
ENSGALP00000004803	SINLEJ002669
ENSGALP00000004804	SINLEJ013000
ENSGALP00000004807	SINLEJ014258
ENSGALP00000004810	SINLEJ018418
ENSGALP00000004811	SINLEJ011929
ENSGALP00000004822	SINLEJ000315
ENSGALP00000004822	SINLEJ004464
ENSGALP00000004823	SINLEJ017513
ENSGALP00000004823	SINLEJ011034
ENSGALP00000004827	SINLEJ015899
ENSGALP00000004827	SINLEJ015900
ENSGALP00000004832	SINLEJ004184
ENSGALP00000004839	SINLEJ013091
ENSGALP00000004840	SINLEJ011637
ENSGALP00000004840	SINLEJ011638
ENSGALP00000004845	SINLEJ004520
ENSGALP00000004845	SINLEJ011998
ENSGALP00000004847	SINLEJ010831
ENSGALP00000004850	SINLEJ004359
ENSGALP00000004850	SINLEJ004357
ENSGALP00000004856	SINLEJ008971
ENSGALP00000004861	SINLEJ014826
ENSGALP00000004864	SINLEJ011554
ENSGALP00000004864	SINLEJ011553
ENSGALP00000004866	SINLEJ015833
ENSGALP00000004870	SINLEJ003826
ENSGALP00000004871	SINLEJ014224
ENSGALP00000004877	SINLEJ002809
ENSGALP00000004879	SINLEJ005790
ENSGALP00000004879	SINLEJ005791
ENSGALP00000004885	SINLEJ011143
ENSGALP00000004887	SINLEJ016804
ENSGALP00000004887	SINLEJ007959
ENSGALP00000004889	SINLEJ004517
ENSGALP00000004897	SINLEJ011165
ENSGALP00000004897	SINLEJ011164
ENSGALP00000004899	SINLEJ016384
ENSGALP00000004899	SINLEJ016381
ENSGALP00000004902	SINLEJ009041
ENSGALP00000004902	SINLEJ009042
ENSGALP00000004907	SINLEJ002761
ENSGALP00000004907	SINLEJ012598
ENSGALP00000004912	SINLEJ013393
ENSGALP00000004917	SINLEJ004512
ENSGALP00000004917	SINLEJ004511
ENSGALP00000004924	SINLEJ011621
ENSGALP00000004924	SINLEJ003699
ENSGALP00000004927	SINLEJ003132
ENSGALP00000004930	SINLEJ003405
ENSGALP00000004936	SINLEJ012997
ENSGALP00000004936	SINLEJ012996
ENSGALP00000004938	SINLEJ015186
ENSGALP00000004938	SINLEJ004407
ENSGALP00000004940	SINLEJ004135
ENSGALP00000004944	SINLEJ000662
ENSGALP00000004944	SINLEJ000659
ENSGALP00000004951	SINLEJ010169
ENSGALP00000004956	SINLEJ014483
ENSGALP00000004959	SINLEJ017413
ENSGALP00000004959	SINLEJ009087
ENSGALP00000004962	SINLEJ016547
ENSGALP00000004962	SINLEJ015590
ENSGALP00000004966	SINLEJ012999
ENSGALP00000004970	SINLEJ004644
ENSGALP00000004970	SINLEJ004643
ENSGALP00000004972	SINLEJ011463
ENSGALP00000004979	SINLEJ600253
ENSGALP00000004982	SINLEJ010821
ENSGALP00000004983	SINLEJ003397
ENSGALP00000004989	SINLEJ012587
ENSGALP00000004991	SINLEJ000313
ENSGALP00000004991	SINLEJ010828
ENSGALP00000004992	SINLEJ001094
ENSGALP00000004997	SINLEJ009267
ENSGALP00000004997	SINLEJ009268
ENSGALP00000005001	SINLEJ018397
ENSGALP00000005006	SINLEJ010514
ENSGALP00000005013	SINLEJ009269
ENSGALP00000005030	SINLEJ011953
ENSGALP00000005030	SINLEJ007575
ENSGALP00000005033	SINLEJ011923
ENSGALP00000005037	SINLEJ016394
ENSGALP00000005042	SINLEJ013992
ENSGALP00000005045	SINLEJ009037
ENSGALP00000005047	SINLEJ018921
ENSGALP00000005054	SINLEJ003757
ENSGALP00000005055	SINLEJ011168
ENSGALP00000005055	SINLEJ018696
ENSGALP00000005059	SINLEJ600247
ENSGALP00000005067	SINLEJ018292
ENSGALP00000005068	SINLEJ010527
ENSGALP00000005071	SINLEJ016769
ENSGALP00000005071	SINLEJ001205
ENSGALP00000005074	SINLEJ009252
ENSGALP00000005074	SINLEJ019463
ENSGALP00000005078	SINLEJ015382
ENSGALP00000005078	SINLEJ003573
ENSGALP00000005079	SINLEJ019054
ENSGALP00000005087	SINLEJ003719
ENSGALP00000005089	SINLEJ009251
ENSGALP00000005090	SINLEJ004137
ENSGALP00000005090	SINLEJ004136
ENSGALP00000005096	SINLEJ011204
ENSGALP00000005099	SINLEJ004238
ENSGALP00000005100	SINLEJ012588
ENSGALP00000005100	SINLEJ003097
ENSGALP00000005105	SINLEJ011918
ENSGALP00000005109	SINLEJ005716
ENSGALP00000005109	SINLEJ011583
ENSGALP00000005118	SINLEJ018111
ENSGALP00000005118	SINLEJ019340
ENSGALP00000005119	SINLEJ010704
ENSGALP00000005119	SINLEJ015421
ENSGALP00000005120	SINLEJ011307
ENSGALP00000005120	SINLEJ011306
ENSGALP00000005122	SINLEJ004586
ENSGALP00000005125	SINLEJ016163
ENSGALP00000005129	SINLEJ008188
ENSGALP00000005145	SINLEJ600009
ENSGALP00000005145	SINLEJ001363
ENSGALP00000005150	SINLEJ018427
ENSGALP00000005151	SINLEJ003176
ENSGALP00000005151	SINLEJ005649
ENSGALP00000005153	SINLEJ012582
ENSGALP00000005154	SINLEJ004835
ENSGALP00000005154	SINLEJ001357
ENSGALP00000005157	SINLEJ004456
ENSGALP00000005161	SINLEJ600444
ENSGALP00000005161	SINLEJ001351
ENSGALP00000005171	SINLEJ012585
ENSGALP00000005171	SINLEJ012583
ENSGALP00000005180	SINLEJ013095
ENSGALP00000005182	SINLEJ004833
ENSGALP00000005182	SINLEJ600451
ENSGALP00000005184	SINLEJ012580
ENSGALP00000005187	SINLEJ006577
ENSGALP00000005187	SINLEJ006576
ENSGALP00000005194	SINLEJ000575
ENSGALP00000005194	SINLEJ000574
ENSGALP00000005196	SINLEJ005798
ENSGALP00000005199	SINLEJ003850
ENSGALP00000005207	SINLEJ008816
ENSGALP00000005207	SINLEJ008817
ENSGALP00000005208	SINLEJ012578
ENSGALP00000005208	SINLEJ012577
ENSGALP00000005210	SINLEJ004045
ENSGALP00000005212	SINLEJ009620
ENSGALP00000005212	SINLEJ009619
ENSGALP00000005215	SINLEJ011626
ENSGALP00000005219	SINLEJ004542
ENSGALP00000005219	SINLEJ004748
ENSGALP00000005227	SINLEJ000389
ENSGALP00000005227	SINLEJ014262
ENSGALP00000005231	SINLEJ003570
ENSGALP00000005231	SINLEJ014992
ENSGALP00000005236	SINLEJ004043
ENSGALP00000005237	SINLEJ017705
ENSGALP00000005240	SINLEJ009747
ENSGALP00000005241	SINLEJ015350
ENSGALP00000005241	SINLEJ017844
ENSGALP00000005252	SINLEJ004081
ENSGALP00000005256	SINLEJ007964
ENSGALP00000005261	SINLEJ011331
ENSGALP00000005265	SINLEJ010126
ENSGALP00000005266	SINLEJ005543
ENSGALP00000005271	SINLEJ002785
ENSGALP00000005271	SINLEJ002783
ENSGALP00000005275	SINLEJ011608
ENSGALP00000005275	SINLEJ010827
ENSGALP00000005284	SINLEJ012887
ENSGALP00000005284	SINLEJ600136
ENSGALP00000005295	SINLEJ000497
ENSGALP00000005296	SINLEJ600219
ENSGALP00000005296	SINLEJ600217
ENSGALP00000005298	SINLEJ011965
ENSGALP00000005299	SINLEJ014309
ENSGALP00000005299	SINLEJ014295
ENSGALP00000005301	SINLEJ016139
ENSGALP00000005301	SINLEJ012085
ENSGALP00000005302	SINLEJ004859
ENSGALP00000005308	SINLEJ008652
ENSGALP00000005308	SINLEJ005509
ENSGALP00000005311	SINLEJ003035
ENSGALP00000005314	SINLEJ005701
ENSGALP00000005314	SINLEJ005702
ENSGALP00000005320	SINLEJ010826
ENSGALP00000005320	SINLEJ003943
ENSGALP00000005322	SINLEJ000139
ENSGALP00000005323	SINLEJ008726
ENSGALP00000005325	SINLEJ009499
ENSGALP00000005325	SINLEJ010116
ENSGALP00000005334	SINLEJ000271
ENSGALP00000005334	SINLEJ000269
ENSGALP00000005338	SINLEJ019415
ENSGALP00000005340	SINLEJ005843
ENSGALP00000005340	SINLEJ000934
ENSGALP00000005342	SINLEJ014452
ENSGALP00000005342	SINLEJ002060
ENSGALP00000005343	SINLEJ000217
ENSGALP00000005345	SINLEJ005782
ENSGALP00000005345	SINLEJ005783
ENSGALP00000005347	SINLEJ008798
ENSGALP00000005353	SINLEJ012537
ENSGALP00000005353	SINLEJ003556
ENSGALP00000005357	SINLEJ011136
ENSGALP00000005362	SINLEJ003070
ENSGALP00000005362	SINLEJ009035
ENSGALP00000005363	SINLEJ007343
ENSGALP00000005363	SINLEJ007341
ENSGALP00000005367	SINLEJ002934
ENSGALP00000005368	SINLEJ013589
ENSGALP00000005371	SINLEJ003343
ENSGALP00000005371	SINLEJ004756
ENSGALP00000005375	SINLEJ009602
ENSGALP00000005376	SINLEJ017039
ENSGALP00000005378	SINLEJ009201
ENSGALP00000005381	SINLEJ017885
ENSGALP00000005383	SINLEJ003559
ENSGALP00000005384	SINLEJ003708
ENSGALP00000005392	SINLEJ014079
ENSGALP00000005396	SINLEJ011624
ENSGALP00000005396	SINLEJ015042
ENSGALP00000005401	SINLEJ005756
ENSGALP00000005401	SINLEJ017999
ENSGALP00000005404	SINLEJ008835
ENSGALP00000005410	SINLEJ000221
ENSGALP00000005410	SINLEJ000220
ENSGALP00000005414	SINLEJ009986
ENSGALP00000005415	SINLEJ014342
ENSGALP00000005415	SINLEJ005760
ENSGALP00000005417	SINLEJ005224
ENSGALP00000005423	SINLEJ000034
ENSGALP00000005425	SINLEJ008090
ENSGALP00000005425	SINLEJ009233
ENSGALP00000005427	SINLEJ012586
ENSGALP00000005435	SINLEJ011971
ENSGALP00000005437	SINLEJ010301
ENSGALP00000005438	SINLEJ009079
ENSGALP00000005438	SINLEJ010027
ENSGALP00000005448	SINLEJ009386
ENSGALP00000005453	SINLEJ013883
ENSGALP00000005453	SINLEJ013882
ENSGALP00000005458	SINLEJ009477
ENSGALP00000005458	SINLEJ009479
ENSGALP00000005461	SINLEJ009036
ENSGALP00000005468	SINLEJ003314
ENSGALP00000005469	SINLEJ010077
ENSGALP00000005473	SINLEJ011471
ENSGALP00000005473	SINLEJ011470
ENSGALP00000005478	SINLEJ010431
ENSGALP00000005482	SINLEJ012360
ENSGALP00000005486	SINLEJ011966
ENSGALP00000005487	SINLEJ017145
ENSGALP00000005487	SINLEJ016466
ENSGALP00000005490	SINLEJ007205
ENSGALP00000005490	SINLEJ017170
ENSGALP00000005493	SINLEJ009048
ENSGALP00000005497	SINLEJ012729
ENSGALP00000005505	SINLEJ003988
ENSGALP00000005505	SINLEJ010731
ENSGALP00000005509	SINLEJ018148
ENSGALP00000005520	SINLEJ005717
ENSGALP00000005527	SINLEJ005605
ENSGALP00000005527	SINLEJ005606
ENSGALP00000005534	SINLEJ003989
ENSGALP00000005536	SINLEJ009075
ENSGALP00000005542	SINLEJ005719
ENSGALP00000005545	SINLEJ018820
ENSGALP00000005545	SINLEJ003854
ENSGALP00000005548	SINLEJ011652
ENSGALP00000005550	SINLEJ008666
ENSGALP00000005551	SINLEJ007324
ENSGALP00000005551	SINLEJ011909
ENSGALP00000005556	SINLEJ017355
ENSGALP00000005556	SINLEJ017960
ENSGALP00000005562	SINLEJ012804
ENSGALP00000005562	SINLEJ014231
ENSGALP00000005565	SINLEJ012623
ENSGALP00000005565	SINLEJ012605
ENSGALP00000005566	SINLEJ008384
ENSGALP00000005577	SINLEJ004367
ENSGALP00000005583	SINLEJ016968
ENSGALP00000005583	SINLEJ008385
ENSGALP00000005587	SINLEJ013020
ENSGALP00000005587	SINLEJ011233
ENSGALP00000005592	SINLEJ011004
ENSGALP00000005592	SINLEJ011003
ENSGALP00000005593	SINLEJ009735
ENSGALP00000005593	SINLEJ018236
ENSGALP00000005598	SINLEJ018823
ENSGALP00000005599	SINLEJ005970
ENSGALP00000005605	SINLEJ009966
ENSGALP00000005605	SINLEJ009967
ENSGALP00000005606	SINLEJ009744
ENSGALP00000005610	SINLEJ003186
ENSGALP00000005610	SINLEJ003189
ENSGALP00000005614	SINLEJ012381
ENSGALP00000005619	SINLEJ001518
ENSGALP00000005620	SINLEJ012494
ENSGALP00000005627	SINLEJ013028
ENSGALP00000005627	SINLEJ019143
ENSGALP00000005631	SINLEJ017072
ENSGALP00000005631	SINLEJ002908
ENSGALP00000005633	SINLEJ015022
ENSGALP00000005633	SINLEJ018166
ENSGALP00000005637	SINLEJ011005
ENSGALP00000005641	SINLEJ011144
ENSGALP00000005641	SINLEJ013035
ENSGALP00000005643	SINLEJ010482
ENSGALP00000005645	SINLEJ001346
ENSGALP00000005647	SINLEJ007529
ENSGALP00000005649	SINLEJ003056
ENSGALP00000005650	SINLEJ000927
ENSGALP00000005653	SINLEJ013792
[truncated: 11,372 more rows]
