# Supplementary material for: Reconstruction of proto-vertebrate, proto-cyclostome and proto-gnathostome genomes provides new insights into early vertebrate evolution
Source: Nat Commun. 2021 Jul 23;12:4489. doi: 10.1038/s41467-021-24573-z (PMC8302630; doi:10.1038/s41467-021-24573-z)
Supplement: Supplementary file 4 — Supplementary Data 1 [file 41467_2021_24573_MOESM4_ESM.zip › SuppData1/orthologs/CHICK-MELGA.txt]

ENSGALP00000006197	ENSMGAP00000004951
ENSGALP00000003140	ENSMGAP00000003068
ENSGALP00000027652	ENSMGAP00000016060
ENSGALP00000007499	ENSMGAP00000000132
ENSGALP00000006308	ENSMGAP00000013498
ENSGALP00000024336	ENSMGAP00000010739
ENSGALP00000006178	ENSMGAP00000004925
ENSGALP00000002175	ENSMGAP00000002621
ENSGALP00000013518	ENSMGAP00000011180
ENSGALP00000003417	ENSMGAP00000003978
ENSGALP00000024624	ENSMGAP00000015197
ENSGALP00000006527	ENSMGAP00000003388
ENSGALP00000025791	ENSMGAP00000012833
ENSGALP00000013423	ENSMGAP00000002654
ENSGALP00000014051	ENSMGAP00000019425
ENSGALP00000035505	ENSMGAP00000002402
ENSGALP00000042226	ENSMGAP00000009217
ENSGALP00000010474	ENSMGAP00000002648
ENSGALP00000005074	ENSMGAP00000009326
ENSGALP00000017457	ENSMGAP00000012078
ENSGALP00000041254	ENSMGAP00000007525
ENSGALP00000002938	ENSMGAP00000001572
ENSGALP00000013077	ENSMGAP00000010575
ENSGALP00000003834	ENSMGAP00000000479
ENSGALP00000010835	ENSMGAP00000003900
ENSGALP00000026172	ENSMGAP00000015491
ENSGALP00000022178	ENSMGAP00000013487
ENSGALP00000027810	ENSMGAP00000016149
ENSGALP00000025475	ENSMGAP00000018471
ENSGALP00000025476	ENSMGAP00000000415
ENSGALP00000009477	ENSMGAP00000000276
ENSGALP00000015078	ENSMGAP00000000909
ENSGALP00000023036	ENSMGAP00000012849
ENSGALP00000005964	ENSMGAP00000000973
ENSGALP00000025999	ENSMGAP00000015435
ENSGALP00000010976	ENSMGAP00000002277
ENSGALP00000016167	ENSMGAP00000010566
ENSGALP00000016163	ENSMGAP00000010545
ENSGALP00000009290	ENSMGAP00000007706
ENSGALP00000039322	ENSMGAP00000001323
ENSGALP00000042521	ENSMGAP00000007436
ENSGALP00000010845	ENSMGAP00000018658
ENSGALP00000013128	ENSMGAP00000011060
ENSGALP00000041979	ENSMGAP00000006437
ENSGALP00000017721	ENSMGAP00000007584
ENSGALP00000006027	ENSMGAP00000000941
ENSGALP00000041168	ENSMGAP00000015853
ENSGALP00000029643	ENSMGAP00000015605
ENSGALP00000016021	ENSMGAP00000017353
ENSGALP00000018553	ENSMGAP00000014132
ENSGALP00000002401	ENSMGAP00000003168
ENSGALP00000014649	ENSMGAP00000000271
ENSGALP00000012873	ENSMGAP00000010789
ENSGALP00000006340	ENSMGAP00000013478
ENSGALP00000012927	ENSMGAP00000010388
ENSGALP00000002836	ENSMGAP00000011657
ENSGALP00000007730	ENSMGAP00000005618
ENSGALP00000019120	ENSMGAP00000016332
ENSGALP00000010510	ENSMGAP00000001450
ENSGALP00000010718	ENSMGAP00000005019
ENSGALP00000003717	ENSMGAP00000000922
ENSGALP00000025606	ENSMGAP00000014622
ENSGALP00000036285	ENSMGAP00000017433
ENSGALP00000009351	ENSMGAP00000003400
ENSGALP00000019566	ENSMGAP00000018942
ENSGALP00000006447	ENSMGAP00000004974
ENSGALP00000005150	ENSMGAP00000000263
ENSGALP00000007847	ENSMGAP00000004440
ENSGALP00000016886	ENSMGAP00000011375
ENSGALP00000008089	ENSMGAP00000018280
ENSGALP00000026119	ENSMGAP00000015477
ENSGALP00000007963	ENSMGAP00000009720
ENSGALP00000026960	ENSMGAP00000015641
ENSGALP00000041360	ENSMGAP00000012633
ENSGALP00000005960	ENSMGAP00000004973
ENSGALP00000035809	ENSMGAP00000015643
ENSGALP00000006776	ENSMGAP00000005906
ENSGALP00000035831	ENSMGAP00000012790
ENSGALP00000021178	ENSMGAP00000014176
ENSGALP00000004717	ENSMGAP00000003923
ENSGALP00000008354	ENSMGAP00000005521
ENSGALP00000042174	ENSMGAP00000014885
ENSGALP00000000103	ENSMGAP00000013787
ENSGALP00000006714	ENSMGAP00000004134
ENSGALP00000021661	ENSMGAP00000010708
ENSGALP00000008273	ENSMGAP00000005425
ENSGALP00000020923	ENSMGAP00000013930
ENSGALP00000000406	ENSMGAP00000015553
ENSGALP00000000552	ENSMGAP00000000115
ENSGALP00000009966	ENSMGAP00000010970
ENSGALP00000004991	ENSMGAP00000004536
ENSGALP00000015926	ENSMGAP00000017297
ENSGALP00000016880	ENSMGAP00000013514
ENSGALP00000015871	ENSMGAP00000002404
ENSGALP00000009004	ENSMGAP00000006458
ENSGALP00000016801	ENSMGAP00000005038
ENSGALP00000010541	ENSMGAP00000002526
ENSGALP00000042528	ENSMGAP00000010640
ENSGALP00000010414	ENSMGAP00000003316
ENSGALP00000017856	ENSMGAP00000010940
ENSGALP00000035379	ENSMGAP00000000717
ENSGALP00000032649	ENSMGAP00000009863
ENSGALP00000025472	ENSMGAP00000015359
ENSGALP00000025114	ENSMGAP00000014406
ENSGALP00000014101	ENSMGAP00000007874
ENSGALP00000021550	ENSMGAP00000014447
ENSGALP00000004810	ENSMGAP00000002964
ENSGALP00000043459	ENSMGAP00000019775
ENSGALP00000011134	ENSMGAP00000009216
ENSGALP00000041611	ENSMGAP00000006576
ENSGALP00000036527	ENSMGAP00000002105
ENSGALP00000042712	ENSMGAP00000000989
ENSGALP00000042464	ENSMGAP00000001972
ENSGALP00000030960	ENSMGAP00000014828
ENSGALP00000030213	ENSMGAP00000012273
ENSGALP00000002638	ENSMGAP00000002149
ENSGALP00000011413	ENSMGAP00000006010
ENSGALP00000009200	ENSMGAP00000008809
ENSGALP00000016547	ENSMGAP00000011192
ENSGALP00000021543	ENSMGAP00000007478
ENSGALP00000003847	ENSMGAP00000000881
ENSGALP00000008131	ENSMGAP00000017442
ENSGALP00000001054	ENSMGAP00000000569
ENSGALP00000035892	ENSMGAP00000011996
ENSGALP00000026853	ENSMGAP00000015040
ENSGALP00000010428	ENSMGAP00000007423
ENSGALP00000026821	ENSMGAP00000015017
ENSGALP00000000107	ENSMGAP00000009294
ENSGALP00000038965	ENSMGAP00000009228
ENSGALP00000002593	ENSMGAP00000001262
ENSGALP00000026322	ENSMGAP00000013335
ENSGALP00000026707	ENSMGAP00000014950
ENSGALP00000013796	ENSMGAP00000001910
ENSGALP00000043032	ENSMGAP00000004502
ENSGALP00000005571	ENSMGAP00000004061
ENSGALP00000011333	ENSMGAP00000009429
ENSGALP00000021646	ENSMGAP00000014704
ENSGALP00000006299	ENSMGAP00000001781
ENSGALP00000003671	ENSMGAP00000001755
ENSGALP00000000412	ENSMGAP00000000418
ENSGALP00000042330	ENSMGAP00000009743
ENSGALP00000041808	ENSMGAP00000000202
ENSGALP00000003234	ENSMGAP00000001603
ENSGALP00000039341	ENSMGAP00000007539
ENSGALP00000009803	ENSMGAP00000007950
ENSGALP00000008661	ENSMGAP00000011139
ENSGALP00000040060	ENSMGAP00000017915
ENSGALP00000018503	ENSMGAP00000011894
ENSGALP00000042768	ENSMGAP00000004635
ENSGALP00000019399	ENSMGAP00000003014
ENSGALP00000024768	ENSMGAP00000015236
ENSGALP00000041815	ENSMGAP00000003757
ENSGALP00000038287	ENSMGAP00000007537
ENSGALP00000007547	ENSMGAP00000010071
ENSGALP00000039976	ENSMGAP00000001751
ENSGALP00000009611	ENSMGAP00000008128
ENSGALP00000017701	ENSMGAP00000007518
ENSGALP00000018224	ENSMGAP00000014040
ENSGALP00000016105	ENSMGAP00000010374
ENSGALP00000013191	ENSMGAP00000001944
ENSGALP00000017290	ENSMGAP00000013734
ENSGALP00000018964	ENSMGAP00000016788
ENSGALP00000010863	ENSMGAP00000000217
ENSGALP00000009806	ENSMGAP00000002878
ENSGALP00000009798	ENSMGAP00000002860
ENSGALP00000003684	ENSMGAP00000000231
ENSGALP00000008702	ENSMGAP00000004553
ENSGALP00000037588	ENSMGAP00000005399
ENSGALP00000004211	ENSMGAP00000002512
ENSGALP00000017417	ENSMGAP00000013813
ENSGALP00000013142	ENSMGAP00000001795
ENSGALP00000017678	ENSMGAP00000012130
ENSGALP00000024782	ENSMGAP00000007701
ENSGALP00000010979	ENSMGAP00000005494
ENSGALP00000038745	ENSMGAP00000000432
ENSGALP00000039924	ENSMGAP00000006701
ENSGALP00000019325	ENSMGAP00000010996
ENSGALP00000005090	ENSMGAP00000004600
ENSGALP00000002366	ENSMGAP00000004769
ENSGALP00000038404	ENSMGAP00000008135
ENSGALP00000019689	ENSMGAP00000011438
ENSGALP00000009892	ENSMGAP00000007028
ENSGALP00000013052	ENSMGAP00000010974
ENSGALP00000020571	ENSMGAP00000013515
ENSGALP00000006182	ENSMGAP00000005346
ENSGALP00000035907	ENSMGAP00000011943
ENSGALP00000017281	ENSMGAP00000003870
ENSGALP00000038563	ENSMGAP00000000964
ENSGALP00000007976	ENSMGAP00000003538
ENSGALP00000007204	ENSMGAP00000006152
ENSGALP00000010958	ENSMGAP00000006673
ENSGALP00000013724	ENSMGAP00000019154
ENSGALP00000008112	ENSMGAP00000018976
ENSGALP00000005789	ENSMGAP00000002706
ENSGALP00000006300	ENSMGAP00000005664
ENSGALP00000013714	ENSMGAP00000008306
ENSGALP00000014734	ENSMGAP00000008756
ENSGALP00000000973	ENSMGAP00000005181
ENSGALP00000018656	ENSMGAP00000012044
ENSGALP00000017596	ENSMGAP00000007164
ENSGALP00000026677	ENSMGAP00000015568
ENSGALP00000026679	ENSMGAP00000015570
ENSGALP00000013670	ENSMGAP00000003190
ENSGALP00000006782	ENSMGAP00000001772
ENSGALP00000012265	ENSMGAP00000005589
ENSGALP00000009402	ENSMGAP00000007854
ENSGALP00000009612	ENSMGAP00000006564
ENSGALP00000021856	ENSMGAP00000014728
ENSGALP00000010281	ENSMGAP00000000062
ENSGALP00000022282	ENSMGAP00000013566
ENSGALP00000036082	ENSMGAP00000014847
ENSGALP00000014065	ENSMGAP00000008226
ENSGALP00000041045	ENSMGAP00000010913
ENSGALP00000017619	ENSMGAP00000019750
ENSGALP00000033098	ENSMGAP00000001752
ENSGALP00000010325	ENSMGAP00000008466
ENSGALP00000000810	ENSMGAP00000001356
ENSGALP00000025626	ENSMGAP00000014625
ENSGALP00000019975	ENSMGAP00000013090
ENSGALP00000005576	ENSMGAP00000007848
ENSGALP00000042896	ENSMGAP00000006346
ENSGALP00000000239	ENSMGAP00000010300
ENSGALP00000007948	ENSMGAP00000003617
ENSGALP00000021686	ENSMGAP00000003530
ENSGALP00000038787	ENSMGAP00000009825
ENSGALP00000000530	ENSMGAP00000000737
ENSGALP00000011453	ENSMGAP00000009657
ENSGALP00000039421	ENSMGAP00000001802
ENSGALP00000014728	ENSMGAP00000000491
ENSGALP00000014501	ENSMGAP00000001010
ENSGALP00000014500	ENSMGAP00000000893
ENSGALP00000014506	ENSMGAP00000017672
ENSGALP00000018774	ENSMGAP00000011815
ENSGALP00000018209	ENSMGAP00000011218
ENSGALP00000019882	ENSMGAP00000012705
ENSGALP00000041356	ENSMGAP00000007078
ENSGALP00000013781	ENSMGAP00000011134
ENSGALP00000013726	ENSMGAP00000017509
ENSGALP00000010625	ENSMGAP00000001590
ENSGALP00000020311	ENSMGAP00000000718
ENSGALP00000020307	ENSMGAP00000000730
ENSGALP00000018675	ENSMGAP00000012182
ENSGALP00000040685	ENSMGAP00000002485
ENSGALP00000008889	ENSMGAP00000018544
ENSGALP00000027075	ENSMGAP00000015716
ENSGALP00000008481	ENSMGAP00000003367
ENSGALP00000014663	ENSMGAP00000009944
ENSGALP00000008104	ENSMGAP00000003349
ENSGALP00000014672	ENSMGAP00000009979
ENSGALP00000024150	ENSMGAP00000015126
ENSGALP00000010431	ENSMGAP00000001319
ENSGALP00000016015	ENSMGAP00000016886
ENSGALP00000041013	ENSMGAP00000009563
ENSGALP00000016884	ENSMGAP00000002250
ENSGALP00000025920	ENSMGAP00000013153
ENSGALP00000009133	ENSMGAP00000007392
ENSGALP00000023682	ENSMGAP00000006485
ENSGALP00000003295	ENSMGAP00000003262
ENSGALP00000018278	ENSMGAP00000012561
ENSGALP00000005933	ENSMGAP00000003178
ENSGALP00000043195	ENSMGAP00000010564
ENSGALP00000037396	ENSMGAP00000011128
ENSGALP00000009678	ENSMGAP00000007926
ENSGALP00000014673	ENSMGAP00000006160
ENSGALP00000019114	ENSMGAP00000014264
ENSGALP00000024076	ENSMGAP00000014136
ENSGALP00000013447	ENSMGAP00000010923
ENSGALP00000013448	ENSMGAP00000010925
ENSGALP00000013450	ENSMGAP00000010926
ENSGALP00000024083	ENSMGAP00000014141
ENSGALP00000024082	ENSMGAP00000014140
ENSGALP00000019723	ENSMGAP00000012934
ENSGALP00000010556	ENSMGAP00000019333
ENSGALP00000011296	ENSMGAP00000009394
ENSGALP00000023592	ENSMGAP00000008318
ENSGALP00000014112	ENSMGAP00000009205
ENSGALP00000010121	ENSMGAP00000010936
ENSGALP00000018337	ENSMGAP00000011774
ENSGALP00000006947	ENSMGAP00000006503
ENSGALP00000010805	ENSMGAP00000008212
ENSGALP00000017274	ENSMGAP00000006256
ENSGALP00000010722	ENSMGAP00000009009
ENSGALP00000041770	ENSMGAP00000011385
ENSGALP00000040940	ENSMGAP00000001142
ENSGALP00000005190	ENSMGAP00000003590
ENSGALP00000033380	ENSMGAP00000004457
ENSGALP00000015469	ENSMGAP00000008988
ENSGALP00000011904	ENSMGAP00000008872
ENSGALP00000000058	ENSMGAP00000010443
ENSGALP00000014581	ENSMGAP00000000679
ENSGALP00000018258	ENSMGAP00000014048
ENSGALP00000015125	ENSMGAP00000008543
ENSGALP00000042267	ENSMGAP00000012880
ENSGALP00000014259	ENSMGAP00000004391
ENSGALP00000026355	ENSMGAP00000014779
ENSGALP00000001480	ENSMGAP00000001404
ENSGALP00000001445	ENSMGAP00000001360
ENSGALP00000009449	ENSMGAP00000006544
ENSGALP00000026363	ENSMGAP00000014780
ENSGALP00000005166	ENSMGAP00000004289
ENSGALP00000026072	ENSMGAP00000013592
ENSGALP00000018821	ENSMGAP00000018702
ENSGALP00000010760	ENSMGAP00000008743
ENSGALP00000041626	ENSMGAP00000009271
ENSGALP00000018856	ENSMGAP00000010280
ENSGALP00000033993	ENSMGAP00000008915
ENSGALP00000041658	ENSMGAP00000011153
ENSGALP00000011895	ENSMGAP00000008868
ENSGALP00000037169	ENSMGAP00000016657
ENSGALP00000042394	ENSMGAP00000006427
ENSGALP00000018378	ENSMGAP00000016637
ENSGALP00000012308	ENSMGAP00000003533
ENSGALP00000016177	ENSMGAP00000010985
ENSGALP00000032209	ENSMGAP00000009178
ENSGALP00000011089	ENSMGAP00000009175
ENSGALP00000007956	ENSMGAP00000005907
ENSGALP00000020873	ENSMGAP00000013873
ENSGALP00000013164	ENSMGAP00000010650
ENSGALP00000038688	ENSMGAP00000010259
ENSGALP00000012087	ENSMGAP00000007940
ENSGALP00000014237	ENSMGAP00000008522
ENSGALP00000030077	ENSMGAP00000008533
ENSGALP00000003336	ENSMGAP00000000892
ENSGALP00000001136	ENSMGAP00000000865
ENSGALP00000040977	ENSMGAP00000005766
ENSGALP00000015293	ENSMGAP00000009232
ENSGALP00000013575	ENSMGAP00000010471
ENSGALP00000011851	ENSMGAP00000009367
ENSGALP00000015542	ENSMGAP00000009748
ENSGALP00000042747	ENSMGAP00000006262
ENSGALP00000025631	ENSMGAP00000014629
ENSGALP00000026153	ENSMGAP00000013528
ENSGALP00000009339	ENSMGAP00000006394
ENSGALP00000039974	ENSMGAP00000006461
ENSGALP00000038530	ENSMGAP00000007961
ENSGALP00000005663	ENSMGAP00000001311
ENSGALP00000005693	ENSMGAP00000002246
ENSGALP00000010175	ENSMGAP00000008436
ENSGALP00000010172	ENSMGAP00000008451
ENSGALP00000010290	ENSMGAP00000008585
ENSGALP00000028023	ENSMGAP00000014342
ENSGALP00000036574	ENSMGAP00000014345
ENSGALP00000014354	ENSMGAP00000009243
ENSGALP00000017249	ENSMGAP00000011687
ENSGALP00000025254	ENSMGAP00000013739
ENSGALP00000043236	ENSMGAP00000003888
ENSGALP00000040460	ENSMGAP00000000980
ENSGALP00000006001	ENSMGAP00000004449
ENSGALP00000022941	ENSMGAP00000014595
ENSGALP00000038910	ENSMGAP00000005911
ENSGALP00000002804	ENSMGAP00000018438
ENSGALP00000012015	ENSMGAP00000009521
ENSGALP00000020137	ENSMGAP00000014536
ENSGALP00000024720	ENSMGAP00000017551
ENSGALP00000041141	ENSMGAP00000003873
ENSGALP00000033738	ENSMGAP00000002322
ENSGALP00000041417	ENSMGAP00000013170
ENSGALP00000016518	ENSMGAP00000019340
ENSGALP00000026350	ENSMGAP00000014778
ENSGALP00000024556	ENSMGAP00000011272
ENSGALP00000040830	ENSMGAP00000001815
ENSGALP00000043176	ENSMGAP00000008157
ENSGALP00000026399	ENSMGAP00000013247
ENSGALP00000023990	ENSMGAP00000014108
ENSGALP00000042552	ENSMGAP00000001358
ENSGALP00000001014	ENSMGAP00000000448
ENSGALP00000035062	ENSMGAP00000005918
ENSGALP00000040961	ENSMGAP00000000499
ENSGALP00000001914	ENSMGAP00000001575
ENSGALP00000030892	ENSMGAP00000015092
ENSGALP00000025760	ENSMGAP00000015391
ENSGALP00000007523	ENSMGAP00000001688
ENSGALP00000013837	ENSMGAP00000007468
ENSGALP00000041533	ENSMGAP00000003683
ENSGALP00000008892	ENSMGAP00000007440
ENSGALP00000025221	ENSMGAP00000007893
ENSGALP00000003035	ENSMGAP00000003355
ENSGALP00000043302	ENSMGAP00000016365
ENSGALP00000037618	ENSMGAP00000016855
ENSGALP00000017259	ENSMGAP00000011869
ENSGALP00000006331	ENSMGAP00000002479
ENSGALP00000002604	ENSMGAP00000000518
ENSGALP00000011148	ENSMGAP00000004109
ENSGALP00000011044	ENSMGAP00000004197
ENSGALP00000024701	ENSMGAP00000007245
ENSGALP00000010493	ENSMGAP00000008731
ENSGALP00000039384	ENSMGAP00000000086
ENSGALP00000041259	ENSMGAP00000002593
ENSGALP00000027876	ENSMGAP00000014707
ENSGALP00000002287	ENSMGAP00000001163
ENSGALP00000001583	ENSMGAP00000001348
ENSGALP00000016838	ENSMGAP00000011290
ENSGALP00000024341	ENSMGAP00000005748
ENSGALP00000013830	ENSMGAP00000007519
ENSGALP00000019943	ENSMGAP00000014476
ENSGALP00000016475	ENSMGAP00000011156
ENSGALP00000039646	ENSMGAP00000000369
ENSGALP00000002721	ENSMGAP00000001091
ENSGALP00000020611	ENSMGAP00000013568
ENSGALP00000024015	ENSMGAP00000014124
ENSGALP00000029600	ENSMGAP00000015691
ENSGALP00000039846	ENSMGAP00000001278
ENSGALP00000033374	ENSMGAP00000007400
ENSGALP00000007049	ENSMGAP00000004554
ENSGALP00000041378	ENSMGAP00000008420
ENSGALP00000001317	ENSMGAP00000000085
ENSGALP00000007603	ENSMGAP00000004074
ENSGALP00000042939	ENSMGAP00000018204
ENSGALP00000023733	ENSMGAP00000015021
ENSGALP00000007183	ENSMGAP00000006573
ENSGALP00000007393	ENSMGAP00000006764
ENSGALP00000007413	ENSMGAP00000006790
ENSGALP00000008256	ENSMGAP00000006390
ENSGALP00000005438	ENSMGAP00000000887
ENSGALP00000008707	ENSMGAP00000002328
ENSGALP00000013692	ENSMGAP00000008286
ENSGALP00000026019	ENSMGAP00000015441
ENSGALP00000006744	ENSMGAP00000004156
ENSGALP00000014186	ENSMGAP00000011837
ENSGALP00000014563	ENSMGAP00000011911
ENSGALP00000008107	ENSMGAP00000000762
ENSGALP00000012178	ENSMGAP00000010097
ENSGALP00000010477	ENSMGAP00000008714
ENSGALP00000025385	ENSMGAP00000014425
ENSGALP00000037959	ENSMGAP00000007650
ENSGALP00000027946	ENSMGAP00000005028
ENSGALP00000039879	ENSMGAP00000000097
ENSGALP00000002718	ENSMGAP00000010586
ENSGALP00000011876	ENSMGAP00000008852
ENSGALP00000003502	ENSMGAP00000001395
ENSGALP00000043188	ENSMGAP00000005769
ENSGALP00000001688	ENSMGAP00000002271
ENSGALP00000024312	ENSMGAP00000009255
ENSGALP00000009724	ENSMGAP00000008040
ENSGALP00000007174	ENSMGAP00000008876
ENSGALP00000011976	ENSMGAP00000003422
ENSGALP00000024855	ENSMGAP00000015273
ENSGALP00000011971	ENSMGAP00000003689
ENSGALP00000033649	ENSMGAP00000003725
ENSGALP00000017858	ENSMGAP00000011606
ENSGALP00000018235	ENSMGAP00000011689
ENSGALP00000021103	ENSMGAP00000014117
ENSGALP00000027206	ENSMGAP00000015781
ENSGALP00000008699	ENSMGAP00000009299
ENSGALP00000026929	ENSMGAP00000015109
ENSGALP00000026936	ENSMGAP00000015118
ENSGALP00000036123	ENSMGAP00000015201
ENSGALP00000006738	ENSMGAP00000003710
ENSGALP00000024953	ENSMGAP00000011655
ENSGALP00000041666	ENSMGAP00000008858
ENSGALP00000023925	ENSMGAP00000014047
ENSGALP00000024913	ENSMGAP00000011625
ENSGALP00000022679	ENSMGAP00000011759
ENSGALP00000003973	ENSMGAP00000000744
ENSGALP00000039901	ENSMGAP00000005385
ENSGALP00000022198	ENSMGAP00000005473
ENSGALP00000026568	ENSMGAP00000014873
ENSGALP00000004444	ENSMGAP00000004123
ENSGALP00000021570	ENSMGAP00000006694
ENSGALP00000018510	ENSMGAP00000012758
ENSGALP00000006916	ENSMGAP00000002056
ENSGALP00000036151	ENSMGAP00000016378
ENSGALP00000040814	ENSMGAP00000006418
ENSGALP00000040622	ENSMGAP00000013338
ENSGALP00000018880	ENSMGAP00000011954
ENSGALP00000008931	ENSMGAP00000007180
ENSGALP00000002373	ENSMGAP00000002574
ENSGALP00000038523	ENSMGAP00000003711
ENSGALP00000026331	ENSMGAP00000014767
ENSGALP00000003970	ENSMGAP00000004080
ENSGALP00000041434	ENSMGAP00000009801
ENSGALP00000001565	ENSMGAP00000000265
ENSGALP00000019842	ENSMGAP00000014427
ENSGALP00000043429	ENSMGAP00000006889
ENSGALP00000012996	ENSMGAP00000010920
ENSGALP00000040906	ENSMGAP00000002312
ENSGALP00000026794	ENSMGAP00000015001
ENSGALP00000015519	ENSMGAP00000010402
ENSGALP00000015517	ENSMGAP00000010056
ENSGALP00000000410	ENSMGAP00000009371
ENSGALP00000021743	ENSMGAP00000000497
ENSGALP00000001713	ENSMGAP00000001532
ENSGALP00000041507	ENSMGAP00000001518
ENSGALP00000034554	ENSMGAP00000001508
ENSGALP00000042261	ENSMGAP00000003946
ENSGALP00000003190	ENSMGAP00000007704
ENSGALP00000014047	ENSMGAP00000007770
ENSGALP00000042876	ENSMGAP00000007698
ENSGALP00000000626	ENSMGAP00000000859
ENSGALP00000032471	ENSMGAP00000011580
ENSGALP00000018165	ENSMGAP00000019406
ENSGALP00000006610	ENSMGAP00000002371
ENSGALP00000027477	ENSMGAP00000015954
ENSGALP00000034251	ENSMGAP00000008030
ENSGALP00000002224	ENSMGAP00000002720
ENSGALP00000042973	ENSMGAP00000013724
ENSGALP00000020036	ENSMGAP00000016876
ENSGALP00000011799	ENSMGAP00000005211
ENSGALP00000006645	ENSMGAP00000002247
ENSGALP00000021021	ENSMGAP00000014035
ENSGALP00000014400	ENSMGAP00000008702
ENSGALP00000034297	ENSMGAP00000005660
ENSGALP00000009628	ENSMGAP00000008955
ENSGALP00000005554	ENSMGAP00000006415
ENSGALP00000020540	ENSMGAP00000006471
ENSGALP00000011010	ENSMGAP00000009069
ENSGALP00000039900	ENSMGAP00000003984
ENSGALP00000019136	ENSMGAP00000012377
ENSGALP00000026608	ENSMGAP00000014886
ENSGALP00000007476	ENSMGAP00000004230
ENSGALP00000006816	ENSMGAP00000005972
ENSGALP00000038626	ENSMGAP00000007542
ENSGALP00000010237	ENSMGAP00000007616
ENSGALP00000041792	ENSMGAP00000014484
ENSGALP00000015662	ENSMGAP00000012667
ENSGALP00000018239	ENSMGAP00000012872
ENSGALP00000005183	ENSMGAP00000004677
ENSGALP00000023854	ENSMGAP00000003309
ENSGALP00000037648	ENSMGAP00000005030
ENSGALP00000042279	ENSMGAP00000011808
ENSGALP00000043296	ENSMGAP00000017043
ENSGALP00000016504	ENSMGAP00000019018
ENSGALP00000002940	ENSMGAP00000003362
ENSGALP00000017594	ENSMGAP00000010091
ENSGALP00000042395	ENSMGAP00000005287
ENSGALP00000019701	ENSMGAP00000012887
ENSGALP00000004449	ENSMGAP00000004102
ENSGALP00000004272	ENSMGAP00000002106
ENSGALP00000004197	ENSMGAP00000002027
ENSGALP00000004365	ENSMGAP00000004874
ENSGALP00000004366	ENSMGAP00000019025
ENSGALP00000000423	ENSMGAP00000001538
ENSGALP00000043387	ENSMGAP00000011398
ENSGALP00000006426	ENSMGAP00000001897
ENSGALP00000014860	ENSMGAP00000009060
ENSGALP00000041570	ENSMGAP00000004606
ENSGALP00000041590	ENSMGAP00000000642
ENSGALP00000019663	ENSMGAP00000012789
ENSGALP00000034083	ENSMGAP00000000728
ENSGALP00000008547	ENSMGAP00000009313
ENSGALP00000025200	ENSMGAP00000008536
ENSGALP00000008787	ENSMGAP00000007353
ENSGALP00000005517	ENSMGAP00000003187
ENSGALP00000010774	ENSMGAP00000016272
ENSGALP00000041595	ENSMGAP00000009488
ENSGALP00000033543	ENSMGAP00000005069
ENSGALP00000038111	ENSMGAP00000009336
ENSGALP00000027991	ENSMGAP00000006249
ENSGALP00000033249	ENSMGAP00000008115
ENSGALP00000041936	ENSMGAP00000004377
ENSGALP00000000223	ENSMGAP00000005020
ENSGALP00000006462	ENSMGAP00000016743
ENSGALP00000032309	ENSMGAP00000011387
ENSGALP00000015273	ENSMGAP00000010642
ENSGALP00000003483	ENSMGAP00000003290
ENSGALP00000015251	ENSMGAP00000010616
ENSGALP00000023027	ENSMGAP00000014760
ENSGALP00000040351	ENSMGAP00000000456
ENSGALP00000003921	ENSMGAP00000000424
ENSGALP00000042366	ENSMGAP00000000429
ENSGALP00000043336	ENSMGAP00000013176
ENSGALP00000042407	ENSMGAP00000014789
ENSGALP00000005231	ENSMGAP00000018162
ENSGALP00000013449	ENSMGAP00000010924
ENSGALP00000041195	ENSMGAP00000009145
ENSGALP00000009483	ENSMGAP00000008195
ENSGALP00000037994	ENSMGAP00000008829
ENSGALP00000020977	ENSMGAP00000004589
ENSGALP00000041928	ENSMGAP00000013287
ENSGALP00000027543	ENSMGAP00000016002
ENSGALP00000002864	ENSMGAP00000004273
ENSGALP00000024461	ENSMGAP00000004013
ENSGALP00000037103	ENSMGAP00000006825
ENSGALP00000027996	ENSMGAP00000010088
ENSGALP00000025409	ENSMGAP00000013864
ENSGALP00000004574	ENSMGAP00000003424
ENSGALP00000024889	ENSMGAP00000014323
ENSGALP00000018252	ENSMGAP00000008303
ENSGALP00000034775	ENSMGAP00000015102
ENSGALP00000025261	ENSMGAP00000013753
ENSGALP00000024026	ENSMGAP00000015086
ENSGALP00000038592	ENSMGAP00000003442
ENSGALP00000001365	ENSMGAP00000001207
ENSGALP00000010316	ENSMGAP00000017075
ENSGALP00000004013	ENSMGAP00000017633
ENSGALP00000038766	ENSMGAP00000004136
ENSGALP00000012240	ENSMGAP00000019054
ENSGALP00000014104	ENSMGAP00000009053
ENSGALP00000032500	ENSMGAP00000011324
ENSGALP00000021356	ENSMGAP00000019123
ENSGALP00000027517	ENSMGAP00000015982
ENSGALP00000023080	ENSMGAP00000012956
ENSGALP00000020127	ENSMGAP00000013146
ENSGALP00000043303	ENSMGAP00000012051
ENSGALP00000006759	ENSMGAP00000005889
ENSGALP00000024821	ENSMGAP00000011490
ENSGALP00000013398	ENSMGAP00000010883
ENSGALP00000009076	ENSMGAP00000008681
ENSGALP00000013225	ENSMGAP00000005466
ENSGALP00000020504	ENSMGAP00000013654
ENSGALP00000018059	ENSMGAP00000012674
ENSGALP00000019163	ENSMGAP00000012433
ENSGALP00000026664	ENSMGAP00000016592
ENSGALP00000040665	ENSMGAP00000010880
ENSGALP00000041481	ENSMGAP00000003801
ENSGALP00000022304	ENSMGAP00000008615
ENSGALP00000012613	ENSMGAP00000009543
ENSGALP00000001743	ENSMGAP00000002974
ENSGALP00000022799	ENSMGAP00000012582
ENSGALP00000038332	ENSMGAP00000009859
ENSGALP00000030103	ENSMGAP00000018681
ENSGALP00000014475	ENSMGAP00000009417
ENSGALP00000020966	ENSMGAP00000013979
ENSGALP00000001800	ENSMGAP00000008333
ENSGALP00000005112	ENSMGAP00000002529
ENSGALP00000007477	ENSMGAP00000004205
ENSGALP00000018083	ENSMGAP00000012517
ENSGALP00000009349	ENSMGAP00000001548
ENSGALP00000015531	ENSMGAP00000010456
ENSGALP00000027001	ENSMGAP00000015665
ENSGALP00000009513	ENSMGAP00000007322
ENSGALP00000015965	ENSMGAP00000002696
ENSGALP00000000302	ENSMGAP00000001583
ENSGALP00000042648	ENSMGAP00000011636
ENSGALP00000017612	ENSMGAP00000012013
ENSGALP00000017617	ENSMGAP00000012026
ENSGALP00000023901	ENSMGAP00000005302
ENSGALP00000023910	ENSMGAP00000010401
ENSGALP00000013735	ENSMGAP00000016750
ENSGALP00000039792	ENSMGAP00000004470
ENSGALP00000001340	ENSMGAP00000016579
ENSGALP00000001321	ENSMGAP00000016575
ENSGALP00000042131	ENSMGAP00000017241
ENSGALP00000012145	ENSMGAP00000010142
ENSGALP00000024866	ENSMGAP00000011560
ENSGALP00000033981	ENSMGAP00000002069
ENSGALP00000005919	ENSMGAP00000004515
ENSGALP00000024366	ENSMGAP00000015154
ENSGALP00000003108	ENSMGAP00000001088
ENSGALP00000018057	ENSMGAP00000017435
ENSGALP00000000236	ENSMGAP00000018236
ENSGALP00000041758	ENSMGAP00000010087
ENSGALP00000005918	ENSMGAP00000003283
ENSGALP00000026916	ENSMGAP00000015103
ENSGALP00000024965	ENSMGAP00000011665
ENSGALP00000024844	ENSMGAP00000011513
ENSGALP00000036419	ENSMGAP00000018477
ENSGALP00000040927	ENSMGAP00000012426
ENSGALP00000025962	ENSMGAP00000015431
ENSGALP00000012668	ENSMGAP00000004052
ENSGALP00000024856	ENSMGAP00000007852
ENSGALP00000008990	ENSMGAP00000007586
ENSGALP00000018540	ENSMGAP00000012793
ENSGALP00000021333	ENSMGAP00000006493
ENSGALP00000021927	ENSMGAP00000002459
ENSGALP00000042828	ENSMGAP00000012144
ENSGALP00000008742	ENSMGAP00000007000
ENSGALP00000011268	ENSMGAP00000018506
ENSGALP00000002749	ENSMGAP00000003019
ENSGALP00000031700	ENSMGAP00000005320
ENSGALP00000017812	ENSMGAP00000012292
ENSGALP00000016052	ENSMGAP00000003179
ENSGALP00000012513	ENSMGAP00000005890
ENSGALP00000027572	ENSMGAP00000016019
ENSGALP00000031452	ENSMGAP00000012498
ENSGALP00000015855	ENSMGAP00000011284
ENSGALP00000006708	ENSMGAP00000004241
ENSGALP00000041197	ENSMGAP00000004359
ENSGALP00000026285	ENSMGAP00000017211
ENSGALP00000026289	ENSMGAP00000014745
ENSGALP00000026283	ENSMGAP00000014741
ENSGALP00000016919	ENSMGAP00000005564
ENSGALP00000006545	ENSMGAP00000005869
ENSGALP00000014921	ENSMGAP00000010368
ENSGALP00000016865	ENSMGAP00000011345
ENSGALP00000022004	ENSMGAP00000019777
ENSGALP00000038490	ENSMGAP00000005791
ENSGALP00000034548	ENSMGAP00000000187
ENSGALP00000006699	ENSMGAP00000003686
ENSGALP00000023943	ENSMGAP00000014073
ENSGALP00000022517	ENSMGAP00000010967
ENSGALP00000023842	ENSMGAP00000003799
ENSGALP00000005320	ENSMGAP00000004977
ENSGALP00000023605	ENSMGAP00000003925
ENSGALP00000021227	ENSMGAP00000006067
ENSGALP00000031642	ENSMGAP00000001692
ENSGALP00000000835	ENSMGAP00000000222
ENSGALP00000013472	ENSMGAP00000006182
ENSGALP00000021851	ENSMGAP00000019133
ENSGALP00000024641	ENSMGAP00000014252
ENSGALP00000027470	ENSMGAP00000016530
ENSGALP00000009065	ENSMGAP00000001734
ENSGALP00000036962	ENSMGAP00000013517
ENSGALP00000014081	ENSMGAP00000007819
ENSGALP00000034070	ENSMGAP00000008651
ENSGALP00000007825	ENSMGAP00000004409
ENSGALP00000020470	ENSMGAP00000013445
ENSGALP00000034313	ENSMGAP00000019781
ENSGALP00000012522	ENSMGAP00000016437
ENSGALP00000037969	ENSMGAP00000017228
ENSGALP00000029689	ENSMGAP00000016406
ENSGALP00000002266	ENSMGAP00000000443
ENSGALP00000008101	ENSMGAP00000007199
ENSGALP00000015507	ENSMGAP00000010914
ENSGALP00000010092	ENSMGAP00000005390
ENSGALP00000018364	ENSMGAP00000008577
ENSGALP00000008859	ENSMGAP00000009032
ENSGALP00000003933	ENSMGAP00000003987
ENSGALP00000011107	ENSMGAP00000008400
ENSGALP00000020098	ENSMGAP00000012893
ENSGALP00000002654	ENSMGAP00000005258
ENSGALP00000008078	ENSMGAP00000018005
ENSGALP00000002102	ENSMGAP00000002200
ENSGALP00000009912	ENSMGAP00000008339
ENSGALP00000012993	ENSMGAP00000009787
ENSGALP00000019667	ENSMGAP00000012996
ENSGALP00000027070	ENSMGAP00000015712
ENSGALP00000036774	ENSMGAP00000005690
ENSGALP00000028232	ENSMGAP00000004158
ENSGALP00000005132	ENSMGAP00000003532
ENSGALP00000006532	ENSMGAP00000005084
ENSGALP00000010583	ENSMGAP00000002285
ENSGALP00000004578	ENSMGAP00000003792
ENSGALP00000000815	ENSMGAP00000001471
ENSGALP00000043277	ENSMGAP00000002363
ENSGALP00000034605	ENSMGAP00000002136
ENSGALP00000011094	ENSMGAP00000009274
ENSGALP00000007047	ENSMGAP00000005995
ENSGALP00000014260	ENSMGAP00000004414
ENSGALP00000002190	ENSMGAP00000001423
ENSGALP00000013294	ENSMGAP00000010866
ENSGALP00000002380	ENSMGAP00000000315
ENSGALP00000020754	ENSMGAP00000013737
ENSGALP00000024086	ENSMGAP00000014138
ENSGALP00000030763	ENSMGAP00000016817
ENSGALP00000043149	ENSMGAP00000016514
ENSGALP00000028867	ENSMGAP00000017329
ENSGALP00000005058	ENSMGAP00000017098
ENSGALP00000009882	ENSMGAP00000017065
ENSGALP00000014947	ENSMGAP00000000043
ENSGALP00000015963	ENSMGAP00000010085
ENSGALP00000019298	ENSMGAP00000014303
ENSGALP00000018352	ENSMGAP00000014086
ENSGALP00000013883	ENSMGAP00000003393
ENSGALP00000017157	ENSMGAP00000011526
ENSGALP00000019672	ENSMGAP00000012814
ENSGALP00000018684	ENSMGAP00000011679
ENSGALP00000010319	ENSMGAP00000007789
ENSGALP00000004476	ENSMGAP00000003057
ENSGALP00000039313	ENSMGAP00000000986
ENSGALP00000002903	ENSMGAP00000002904
ENSGALP00000013470	ENSMGAP00000006908
ENSGALP00000020073	ENSMGAP00000013141
ENSGALP00000021645	ENSMGAP00000007394
ENSGALP00000027832	ENSMGAP00000016162
ENSGALP00000011511	ENSMGAP00000009656
ENSGALP00000038293	ENSMGAP00000007799
ENSGALP00000027108	ENSMGAP00000015733
ENSGALP00000004355	ENSMGAP00000006170
ENSGALP00000024537	ENSMGAP00000015182
ENSGALP00000007090	ENSMGAP00000008545
ENSGALP00000009799	ENSMGAP00000011073
ENSGALP00000039638	ENSMGAP00000010702
ENSGALP00000008508	ENSMGAP00000005179
ENSGALP00000000945	ENSMGAP00000008887
ENSGALP00000020619	ENSMGAP00000001786
ENSGALP00000012917	ENSMGAP00000009648
ENSGALP00000005357	ENSMGAP00000003766
ENSGALP00000027233	ENSMGAP00000015790
ENSGALP00000009728	ENSMGAP00000002674
ENSGALP00000009265	ENSMGAP00000003647
ENSGALP00000006511	ENSMGAP00000003351
ENSGALP00000025754	ENSMGAP00000018911
ENSGALP00000022208	ENSMGAP00000013495
ENSGALP00000000485	ENSMGAP00000009871
ENSGALP00000041935	ENSMGAP00000007928
ENSGALP00000002095	ENSMGAP00000002440
ENSGALP00000009365	ENSMGAP00000003196
ENSGALP00000041111	ENSMGAP00000003198
ENSGALP00000016137	ENSMGAP00000013062
ENSGALP00000026659	ENSMGAP00000019578
ENSGALP00000008288	ENSMGAP00000004723
ENSGALP00000018274	ENSMGAP00000014064
ENSGALP00000010236	ENSMGAP00000008325
ENSGALP00000031875	ENSMGAP00000014066
ENSGALP00000043043	ENSMGAP00000008904
ENSGALP00000023865	ENSMGAP00000019426
ENSGALP00000017275	ENSMGAP00000011684
ENSGALP00000033266	ENSMGAP00000006557
ENSGALP00000011874	ENSMGAP00000006542
ENSGALP00000006348	ENSMGAP00000003855
ENSGALP00000018837	ENSMGAP00000010260
ENSGALP00000014547	ENSMGAP00000008483
ENSGALP00000041263	ENSMGAP00000014993
ENSGALP00000012335	ENSMGAP00000010127
ENSGALP00000023648	ENSMGAP00000008086
ENSGALP00000004458	ENSMGAP00000005024
ENSGALP00000033003	ENSMGAP00000009827
ENSGALP00000016147	ENSMGAP00000001561
ENSGALP00000008060	ENSMGAP00000006085
ENSGALP00000005756	ENSMGAP00000002954
ENSGALP00000002077	ENSMGAP00000002419
ENSGALP00000023538	ENSMGAP00000000108
ENSGALP00000009752	ENSMGAP00000007779
ENSGALP00000041260	ENSMGAP00000007773
ENSGALP00000020874	ENSMGAP00000003907
ENSGALP00000005156	ENSMGAP00000003944
ENSGALP00000023265	ENSMGAP00000014907
ENSGALP00000008830	ENSMGAP00000004065
ENSGALP00000034600	ENSMGAP00000000402
ENSGALP00000024275	ENSMGAP00000015144
ENSGALP00000001806	ENSMGAP00000000401
ENSGALP00000036114	ENSMGAP00000009393
ENSGALP00000015412	ENSMGAP00000009074
ENSGALP00000042598	ENSMGAP00000002614
ENSGALP00000028780	ENSMGAP00000004288
ENSGALP00000041027	ENSMGAP00000017667
ENSGALP00000015296	ENSMGAP00000012381
ENSGALP00000013904	ENSMGAP00000012395
ENSGALP00000025887	ENSMGAP00000014049
ENSGALP00000015211	ENSMGAP00000011841
ENSGALP00000005157	ENSMGAP00000003649
ENSGALP00000038512	ENSMGAP00000010597
ENSGALP00000013156	ENSMGAP00000010745
ENSGALP00000004240	ENSMGAP00000002082
ENSGALP00000021351	ENSMGAP00000019772
ENSGALP00000027228	ENSMGAP00000015789
ENSGALP00000019052	ENSMGAP00000012602
ENSGALP00000024751	ENSMGAP00000015233
ENSGALP00000010887	ENSMGAP00000001937
ENSGALP00000009030	ENSMGAP00000007252
ENSGALP00000001319	ENSMGAP00000000396
ENSGALP00000009095	ENSMGAP00000007106
ENSGALP00000041662	ENSMGAP00000015737
ENSGALP00000014300	ENSMGAP00000009840
ENSGALP00000003552	ENSMGAP00000010777
ENSGALP00000027704	ENSMGAP00000016088
ENSGALP00000022752	ENSMGAP00000012525
ENSGALP00000021484	ENSMGAP00000014409
ENSGALP00000013422	ENSMGAP00000010882
ENSGALP00000016701	ENSMGAP00000004913
ENSGALP00000003806	ENSMGAP00000004813
ENSGALP00000014225	ENSMGAP00000011846
ENSGALP00000015101	ENSMGAP00000012223
ENSGALP00000032098	ENSMGAP00000002967
ENSGALP00000024194	ENSMGAP00000010503
ENSGALP00000008116	ENSMGAP00000001131
ENSGALP00000020572	ENSMGAP00000006608
ENSGALP00000016460	ENSMGAP00000010628
ENSGALP00000002185	ENSMGAP00000000869
ENSGALP00000033890	ENSMGAP00000000926
ENSGALP00000024292	ENSMGAP00000015148
ENSGALP00000018497	ENSMGAP00000018261
ENSGALP00000021275	ENSMGAP00000006235
ENSGALP00000034026	ENSMGAP00000018966
ENSGALP00000003187	ENSMGAP00000003569
ENSGALP00000023563	ENSMGAP00000018863
ENSGALP00000012127	ENSMGAP00000005345
ENSGALP00000042990	ENSMGAP00000010973
ENSGALP00000041233	ENSMGAP00000011946
ENSGALP00000026284	ENSMGAP00000015516
ENSGALP00000021580	ENSMGAP00000017832
ENSGALP00000015774	ENSMGAP00000009966
ENSGALP00000004425	ENSMGAP00000004713
ENSGALP00000016118	ENSMGAP00000010420
ENSGALP00000003489	ENSMGAP00000003360
ENSGALP00000023430	ENSMGAP00000014952
ENSGALP00000024472	ENSMGAP00000015175
ENSGALP00000008551	ENSMGAP00000007186
ENSGALP00000025442	ENSMGAP00000014453
ENSGALP00000014665	ENSMGAP00000008949
ENSGALP00000032950	ENSMGAP00000003065
ENSGALP00000023298	ENSMGAP00000014916
ENSGALP00000027168	ENSMGAP00000016461
ENSGALP00000017323	ENSMGAP00000006505
ENSGALP00000026865	ENSMGAP00000015068
ENSGALP00000003759	ENSMGAP00000003778
ENSGALP00000043082	ENSMGAP00000003261
ENSGALP00000012451	ENSMGAP00000009483
ENSGALP00000030899	ENSMGAP00000015069
ENSGALP00000027185	ENSMGAP00000015767
ENSGALP00000027192	ENSMGAP00000015772
ENSGALP00000032767	ENSMGAP00000008552
ENSGALP00000020014	ENSMGAP00000014508
ENSGALP00000039229	ENSMGAP00000000586
ENSGALP00000017421	ENSMGAP00000018368
ENSGALP00000043075	ENSMGAP00000013822
ENSGALP00000011808	ENSMGAP00000007654
ENSGALP00000036750	ENSMGAP00000012365
ENSGALP00000041385	ENSMGAP00000004747
ENSGALP00000007707	ENSMGAP00000006906
ENSGALP00000023347	ENSMGAP00000014934
ENSGALP00000012495	ENSMGAP00000009454
ENSGALP00000040523	ENSMGAP00000001401
ENSGALP00000040633	ENSMGAP00000007678
ENSGALP00000042013	ENSMGAP00000007107
ENSGALP00000020886	ENSMGAP00000013880
ENSGALP00000009567	ENSMGAP00000006513
ENSGALP00000009239	ENSMGAP00000006157
ENSGALP00000035646	ENSMGAP00000016097
ENSGALP00000038337	ENSMGAP00000007451
ENSGALP00000007307	ENSMGAP00000005148
ENSGALP00000002789	ENSMGAP00000003159
ENSGALP00000027394	ENSMGAP00000018346
ENSGALP00000012206	ENSMGAP00000008084
ENSGALP00000013802	ENSMGAP00000008515
ENSGALP00000042085	ENSMGAP00000008609
ENSGALP00000043074	ENSMGAP00000016129
ENSGALP00000010287	ENSMGAP00000002996
ENSGALP00000032293	ENSMGAP00000011472
ENSGALP00000016966	ENSMGAP00000011478
ENSGALP00000016960	ENSMGAP00000011465
ENSGALP00000041993	ENSMGAP00000016018
ENSGALP00000014974	ENSMGAP00000000582
ENSGALP00000030515	ENSMGAP00000011756
ENSGALP00000023879	ENSMGAP00000015074
ENSGALP00000001587	ENSMGAP00000000291
ENSGALP00000010584	ENSMGAP00000008049
ENSGALP00000010490	ENSMGAP00000007996
ENSGALP00000037427	ENSMGAP00000008352
ENSGALP00000014451	ENSMGAP00000008280
ENSGALP00000017711	ENSMGAP00000010751
ENSGALP00000017690	ENSMGAP00000011031
ENSGALP00000041184	ENSMGAP00000011668
ENSGALP00000042248	ENSMGAP00000004429
ENSGALP00000012845	ENSMGAP00000008708
ENSGALP00000012607	ENSMGAP00000009942
ENSGALP00000012417	ENSMGAP00000009834
ENSGALP00000025873	ENSMGAP00000014061
ENSGALP00000019761	ENSMGAP00000000956
ENSGALP00000041400	ENSMGAP00000011602
ENSGALP00000014078	ENSMGAP00000011798
ENSGALP00000018627	ENSMGAP00000012088
ENSGALP00000016042	ENSMGAP00000010719
ENSGALP00000003737	ENSMGAP00000003451
ENSGALP00000023398	ENSMGAP00000014948
ENSGALP00000015047	ENSMGAP00000011735
ENSGALP00000018742	ENSMGAP00000018950
ENSGALP00000013585	ENSMGAP00000010964
ENSGALP00000032149	ENSMGAP00000007958
ENSGALP00000042206	ENSMGAP00000001231
ENSGALP00000024947	ENSMGAP00000015306
ENSGALP00000010537	ENSMGAP00000001477
ENSGALP00000023468	ENSMGAP00000002712
ENSGALP00000007035	ENSMGAP00000004568
ENSGALP00000002580	ENSMGAP00000001925
ENSGALP00000013815	ENSMGAP00000005509
ENSGALP00000041968	ENSMGAP00000001093
ENSGALP00000026423	ENSMGAP00000014796
ENSGALP00000020661	ENSMGAP00000002186
ENSGALP00000018654	ENSMGAP00000016662
ENSGALP00000023450	ENSMGAP00000014966
ENSGALP00000019967	ENSMGAP00000011695
ENSGALP00000019979	ENSMGAP00000011698
ENSGALP00000014576	ENSMGAP00000017895
ENSGALP00000043110	ENSMGAP00000015104
ENSGALP00000026552	ENSMGAP00000018791
ENSGALP00000027645	ENSMGAP00000016052
ENSGALP00000007837	ENSMGAP00000009912
ENSGALP00000026729	ENSMGAP00000015581
ENSGALP00000008105	ENSMGAP00000004897
ENSGALP00000002881	ENSMGAP00000004144
ENSGALP00000021811	ENSMGAP00000007691
ENSGALP00000002611	ENSMGAP00000002187
ENSGALP00000018643	ENSMGAP00000014152
ENSGALP00000018636	ENSMGAP00000014149
ENSGALP00000008916	ENSMGAP00000008484
ENSGALP00000042272	ENSMGAP00000004460
ENSGALP00000007510	ENSMGAP00000001855
ENSGALP00000012019	ENSMGAP00000006714
ENSGALP00000011814	ENSMGAP00000009177
ENSGALP00000039779	ENSMGAP00000001320
ENSGALP00000015909	ENSMGAP00000002522
ENSGALP00000040646	ENSMGAP00000004870
ENSGALP00000030045	ENSMGAP00000010407
ENSGALP00000041219	ENSMGAP00000009628
ENSGALP00000042380	ENSMGAP00000009625
ENSGALP00000018350	ENSMGAP00000011771
ENSGALP00000005686	ENSMGAP00000009644
ENSGALP00000023875	ENSMGAP00000009938
ENSGALP00000041478	ENSMGAP00000003132
ENSGALP00000013016	ENSMGAP00000009858
ENSGALP00000009374	ENSMGAP00000006133
ENSGALP00000018791	ENSMGAP00000012152
ENSGALP00000004286	ENSMGAP00000005945
ENSGALP00000024716	ENSMGAP00000015213
ENSGALP00000023702	ENSMGAP00000003838
ENSGALP00000016453	ENSMGAP00000010556
ENSGALP00000009850	ENSMGAP00000006531
ENSGALP00000016553	ENSMGAP00000004562
ENSGALP00000022167	ENSMGAP00000008270
ENSGALP00000030451	ENSMGAP00000001856
ENSGALP00000005923	ENSMGAP00000004539
ENSGALP00000012696	ENSMGAP00000009638
ENSGALP00000031347	ENSMGAP00000003615
ENSGALP00000019105	ENSMGAP00000012062
ENSGALP00000041306	ENSMGAP00000019535
ENSGALP00000030718	ENSMGAP00000016206
ENSGALP00000028993	ENSMGAP00000018174
ENSGALP00000019151	ENSMGAP00000012408
ENSGALP00000037486	ENSMGAP00000009287
ENSGALP00000042930	ENSMGAP00000004814
ENSGALP00000032335	ENSMGAP00000011154
ENSGALP00000006372	ENSMGAP00000005290
ENSGALP00000024674	ENSMGAP00000007148
ENSGALP00000042154	ENSMGAP00000000918
ENSGALP00000030639	ENSMGAP00000016237
ENSGALP00000010839	ENSMGAP00000008229
ENSGALP00000042693	ENSMGAP00000005812
ENSGALP00000001085	ENSMGAP00000000399
ENSGALP00000033875	ENSMGAP00000004799
ENSGALP00000015935	ENSMGAP00000010016
ENSGALP00000016790	ENSMGAP00000013452
ENSGALP00000037040	ENSMGAP00000007230
ENSGALP00000019067	ENSMGAP00000012616
ENSGALP00000022816	ENSMGAP00000014539
ENSGALP00000017475	ENSMGAP00000011874
ENSGALP00000025497	ENSMGAP00000014503
ENSGALP00000000252	ENSMGAP00000000028
ENSGALP00000041466	ENSMGAP00000004632
ENSGALP00000016627	ENSMGAP00000005761
ENSGALP00000041217	ENSMGAP00000009269
ENSGALP00000034742	ENSMGAP00000002504
ENSGALP00000003243	ENSMGAP00000002064
ENSGALP00000034306	ENSMGAP00000006166
ENSGALP00000024295	ENSMGAP00000017822
ENSGALP00000037830	ENSMGAP00000008575
ENSGALP00000031533	ENSMGAP00000009674
ENSGALP00000018461	ENSMGAP00000012924
ENSGALP00000021578	ENSMGAP00000010258
ENSGALP00000015748	ENSMGAP00000009864
ENSGALP00000042533	ENSMGAP00000008447
ENSGALP00000036814	ENSMGAP00000018296
ENSGALP00000039504	ENSMGAP00000019614
ENSGALP00000039979	ENSMGAP00000003653
ENSGALP00000020270	ENSMGAP00000013211
ENSGALP00000005249	ENSMGAP00000008207
ENSGALP00000033602	ENSMGAP00000001765
ENSGALP00000025669	ENSMGAP00000014644
ENSGALP00000002513	ENSMGAP00000005090
ENSGALP00000014482	ENSMGAP00000011481
ENSGALP00000012888	ENSMGAP00000012919
ENSGALP00000009075	ENSMGAP00000003679
ENSGALP00000039649	ENSMGAP00000002356
ENSGALP00000040341	ENSMGAP00000002769
ENSGALP00000008415	ENSMGAP00000005216
ENSGALP00000009768	ENSMGAP00000009062
ENSGALP00000003644	ENSMGAP00000003497
ENSGALP00000002056	ENSMGAP00000002920
ENSGALP00000011735	ENSMGAP00000008618
ENSGALP00000034040	ENSMGAP00000004966
ENSGALP00000006612	ENSMGAP00000004995
ENSGALP00000006692	ENSMGAP00000002159
ENSGALP00000042082	ENSMGAP00000003507
ENSGALP00000014035	ENSMGAP00000016715
ENSGALP00000040464	ENSMGAP00000011542
ENSGALP00000001898	ENSMGAP00000002388
ENSGALP00000003967	ENSMGAP00000001509
ENSGALP00000020974	ENSMGAP00000014004
ENSGALP00000013658	ENSMGAP00000011517
ENSGALP00000040660	ENSMGAP00000012027
ENSGALP00000041927	ENSMGAP00000017536
ENSGALP00000013337	ENSMGAP00000010687
ENSGALP00000014521	ENSMGAP00000008745
ENSGALP00000011620	ENSMGAP00000009152
ENSGALP00000005496	ENSMGAP00000006117
ENSGALP00000009544	ENSMGAP00000008371
ENSGALP00000007389	ENSMGAP00000006372
ENSGALP00000007409	ENSMGAP00000006391
ENSGALP00000022904	ENSMGAP00000014576
ENSGALP00000023449	ENSMGAP00000009327
ENSGALP00000000662	ENSMGAP00000001987
ENSGALP00000000646	ENSMGAP00000001977
ENSGALP00000026775	ENSMGAP00000015599
ENSGALP00000027665	ENSMGAP00000016067
ENSGALP00000019037	ENSMGAP00000013156
ENSGALP00000004375	ENSMGAP00000000691
ENSGALP00000026663	ENSMGAP00000014914
ENSGALP00000019469	ENSMGAP00000012337
ENSGALP00000032883	ENSMGAP00000009500
ENSGALP00000018527	ENSMGAP00000011878
ENSGALP00000006585	ENSMGAP00000003784
ENSGALP00000019087	ENSMGAP00000012641
ENSGALP00000014379	ENSMGAP00000009289
ENSGALP00000020830	ENSMGAP00000003484
ENSGALP00000026487	ENSMGAP00000014824
ENSGALP00000010593	ENSMGAP00000007522
ENSGALP00000027216	ENSMGAP00000015786
ENSGALP00000010473	ENSMGAP00000003471
ENSGALP00000008863	ENSMGAP00000017309
ENSGALP00000020258	ENSMGAP00000013349
ENSGALP00000019224	ENSMGAP00000019671
ENSGALP00000022034	ENSMGAP00000010815
ENSGALP00000017621	ENSMGAP00000007206
ENSGALP00000005548	ENSMGAP00000004135
ENSGALP00000005054	ENSMGAP00000002743
ENSGALP00000005145	ENSMGAP00000003460
ENSGALP00000039786	ENSMGAP00000001555
ENSGALP00000011249	ENSMGAP00000017807
ENSGALP00000042230	ENSMGAP00000017743
ENSGALP00000016611	ENSMGAP00000010797
ENSGALP00000014836	ENSMGAP00000000209
ENSGALP00000000131	ENSMGAP00000005277
ENSGALP00000036715	ENSMGAP00000014185
ENSGALP00000017674	ENSMGAP00000007405
ENSGALP00000004897	ENSMGAP00000000355
ENSGALP00000043416	ENSMGAP00000002145
ENSGALP00000005837	ENSMGAP00000004735
ENSGALP00000026304	ENSMGAP00000016810
ENSGALP00000043178	ENSMGAP00000006468
ENSGALP00000009549	ENSMGAP00000007428
ENSGALP00000015961	ENSMGAP00000002603
ENSGALP00000041510	ENSMGAP00000002079
ENSGALP00000006222	ENSMGAP00000005578
ENSGALP00000010070	ENSMGAP00000019035
ENSGALP00000037703	ENSMGAP00000019680
ENSGALP00000020786	ENSMGAP00000018102
ENSGALP00000010566	ENSMGAP00000013781
ENSGALP00000011632	ENSMGAP00000007374
ENSGALP00000000586	ENSMGAP00000000135
ENSGALP00000009230	ENSMGAP00000019218
ENSGALP00000011293	ENSMGAP00000019572
ENSGALP00000010006	ENSMGAP00000007202
ENSGALP00000023051	ENSMGAP00000014749
ENSGALP00000005099	ENSMGAP00000010538
ENSGALP00000025700	ENSMGAP00000013957
ENSGALP00000005619	ENSMGAP00000001317
ENSGALP00000020669	ENSMGAP00000002262
ENSGALP00000001231	ENSMGAP00000000665
ENSGALP00000011426	ENSMGAP00000005800
ENSGALP00000037077	ENSMGAP00000018832
ENSGALP00000042276	ENSMGAP00000005570
ENSGALP00000026526	ENSMGAP00000014846
ENSGALP00000012563	ENSMGAP00000009473
ENSGALP00000022525	ENSMGAP00000002894
ENSGALP00000014372	ENSMGAP00000001308
ENSGALP00000005212	ENSMGAP00000004521
ENSGALP00000024133	ENSMGAP00000014157
ENSGALP00000007696	ENSMGAP00000010017
ENSGALP00000004141	ENSMGAP00000001598
ENSGALP00000003431	ENSMGAP00000001161
ENSGALP00000005275	ENSMGAP00000006329
ENSGALP00000014710	ENSMGAP00000005262
ENSGALP00000043272	ENSMGAP00000007327
ENSGALP00000011912	ENSMGAP00000009951
ENSGALP00000010342	ENSMGAP00000008527
ENSGALP00000016935	ENSMGAP00000006032
ENSGALP00000008311	ENSMGAP00000006565
ENSGALP00000019555	ENSMGAP00000011234
ENSGALP00000024668	ENSMGAP00000007218
ENSGALP00000042045	ENSMGAP00000004125
ENSGALP00000012555	ENSMGAP00000005938
ENSGALP00000027579	ENSMGAP00000016022
ENSGALP00000011357	ENSMGAP00000004548
ENSGALP00000026391	ENSMGAP00000015534
ENSGALP00000000759	ENSMGAP00000018675
ENSGALP00000042958	ENSMGAP00000016485
ENSGALP00000001868	ENSMGAP00000001473
ENSGALP00000021577	ENSMGAP00000008989
ENSGALP00000010706	ENSMGAP00000008715
ENSGALP00000026871	ENSMGAP00000015071
ENSGALP00000012712	ENSMGAP00000015268
ENSGALP00000002573	ENSMGAP00000003747
ENSGALP00000013096	ENSMGAP00000010508
ENSGALP00000026856	ENSMGAP00000016601
ENSGALP00000015740	ENSMGAP00000002431
ENSGALP00000000368	ENSMGAP00000006888
ENSGALP00000017970	ENSMGAP00000007784
ENSGALP00000011529	ENSMGAP00000009457
ENSGALP00000023237	ENSMGAP00000004615
ENSGALP00000013059	ENSMGAP00000009139
ENSGALP00000024055	ENSMGAP00000018264
ENSGALP00000020132	ENSMGAP00000013241
ENSGALP00000011344	ENSMGAP00000008942
ENSGALP00000013072	ENSMGAP00000006928
ENSGALP00000005814	ENSMGAP00000001301
ENSGALP00000028603	ENSMGAP00000018632
ENSGALP00000042318	ENSMGAP00000018230
ENSGALP00000026738	ENSMGAP00000014955
ENSGALP00000025330	ENSMGAP00000012164
ENSGALP00000009879	ENSMGAP00000006978
ENSGALP00000002235	ENSMGAP00000002422
ENSGALP00000013590	ENSMGAP00000011461
ENSGALP00000040890	ENSMGAP00000014248
ENSGALP00000005991	ENSMGAP00000001695
ENSGALP00000021168	ENSMGAP00000014160
ENSGALP00000000581	ENSMGAP00000000890
ENSGALP00000020711	ENSMGAP00000002547
ENSGALP00000026528	ENSMGAP00000014851
ENSGALP00000026515	ENSMGAP00000014843
ENSGALP00000038302	ENSMGAP00000010849
ENSGALP00000032884	ENSMGAP00000006975
ENSGALP00000022528	ENSMGAP00000002948
ENSGALP00000004064	ENSMGAP00000004484
ENSGALP00000001572	ENSMGAP00000001331
ENSGALP00000026582	ENSMGAP00000014880
ENSGALP00000015121	ENSMGAP00000012237
ENSGALP00000024999	ENSMGAP00000013499
ENSGALP00000000333	ENSMGAP00000017706
ENSGALP00000013553	ENSMGAP00000011138
ENSGALP00000039622	ENSMGAP00000001767
ENSGALP00000025165	ENSMGAP00000012043
ENSGALP00000019507	ENSMGAP00000011147
ENSGALP00000005346	ENSMGAP00000004754
ENSGALP00000038639	ENSMGAP00000017087
ENSGALP00000014122	ENSMGAP00000016336
ENSGALP00000017666	ENSMGAP00000013902
ENSGALP00000040770	ENSMGAP00000002309
ENSGALP00000008868	ENSMGAP00000006330
ENSGALP00000014312	ENSMGAP00000008607
ENSGALP00000020410	ENSMGAP00000013505
ENSGALP00000013972	ENSMGAP00000007599
ENSGALP00000011187	ENSMGAP00000009440
ENSGALP00000022748	ENSMGAP00000003403
ENSGALP00000023384	ENSMGAP00000005091
ENSGALP00000003366	ENSMGAP00000000867
ENSGALP00000015647	ENSMGAP00000012643
ENSGALP00000005347	ENSMGAP00000000835
ENSGALP00000025668	ENSMGAP00000013927
ENSGALP00000017163	ENSMGAP00000011667
ENSGALP00000042146	ENSMGAP00000008832
ENSGALP00000009581	ENSMGAP00000006529
ENSGALP00000009582	ENSMGAP00000014350
ENSGALP00000042980	ENSMGAP00000010572
ENSGALP00000037559	ENSMGAP00000011062
ENSGALP00000025665	ENSMGAP00000012625
ENSGALP00000005120	ENSMGAP00000002554
ENSGALP00000012723	ENSMGAP00000006090
ENSGALP00000041479	ENSMGAP00000016425
ENSGALP00000017011	ENSMGAP00000017792
ENSGALP00000028428	ENSMGAP00000004755
ENSGALP00000000320	ENSMGAP00000000197
ENSGALP00000010103	ENSMGAP00000005992
ENSGALP00000022322	ENSMGAP00000013610
ENSGALP00000007767	ENSMGAP00000005033
ENSGALP00000036468	ENSMGAP00000003074
ENSGALP00000009602	ENSMGAP00000003392
ENSGALP00000017758	ENSMGAP00000011071
ENSGALP00000000765	ENSMGAP00000001289
ENSGALP00000013627	ENSMGAP00000008121
ENSGALP00000035815	ENSMGAP00000015622
ENSGALP00000017250	ENSMGAP00000006195
ENSGALP00000042672	ENSMGAP00000006870
ENSGALP00000011785	ENSMGAP00000017468
ENSGALP00000002124	ENSMGAP00000003060
ENSGALP00000042083	ENSMGAP00000003452
ENSGALP00000015886	ENSMGAP00000017929
ENSGALP00000012463	ENSMGAP00000010451
ENSGALP00000012699	ENSMGAP00000009595
ENSGALP00000002808	ENSMGAP00000001773
ENSGALP00000010995	ENSMGAP00000002310
ENSGALP00000002263	ENSMGAP00000000888
ENSGALP00000026092	ENSMGAP00000013572
ENSGALP00000001286	ENSMGAP00000003488
ENSGALP00000028898	ENSMGAP00000007183
ENSGALP00000031109	ENSMGAP00000014029
ENSGALP00000025863	ENSMGAP00000013032
ENSGALP00000042408	ENSMGAP00000000392
ENSGALP00000019567	ENSMGAP00000014364
ENSGALP00000039434	ENSMGAP00000001912
ENSGALP00000012311	ENSMGAP00000010037
ENSGALP00000014927	ENSMGAP00000017473
ENSGALP00000002763	ENSMGAP00000001260
ENSGALP00000025786	ENSMGAP00000014015
ENSGALP00000026863	ENSMGAP00000015063
ENSGALP00000024381	ENSMGAP00000019145
ENSGALP00000033447	ENSMGAP00000008344
ENSGALP00000010338	ENSMGAP00000008304
ENSGALP00000039965	ENSMGAP00000006188
ENSGALP00000017198	ENSMGAP00000011727
ENSGALP00000013905	ENSMGAP00000009619
ENSGALP00000022054	ENSMGAP00000007264
ENSGALP00000042257	ENSMGAP00000010862
ENSGALP00000025070	ENSMGAP00000012095
ENSGALP00000025068	ENSMGAP00000013585
ENSGALP00000001614	ENSMGAP00000008529
ENSGALP00000003413	ENSMGAP00000005874
ENSGALP00000023281	ENSMGAP00000014899
ENSGALP00000024818	ENSMGAP00000015255
ENSGALP00000016849	ENSMGAP00000011094
ENSGALP00000013934	ENSMGAP00000007567
ENSGALP00000003271	ENSMGAP00000000861
ENSGALP00000010211	ENSMGAP00000003810
ENSGALP00000001684	ENSMGAP00000003626
ENSGALP00000000995	ENSMGAP00000002680
ENSGALP00000005236	ENSMGAP00000019519
ENSGALP00000026006	ENSMGAP00000013676
ENSGALP00000040955	ENSMGAP00000000674
ENSGALP00000017958	ENSMGAP00000011085
ENSGALP00000015514	ENSMGAP00000017003
ENSGALP00000035695	ENSMGAP00000016516
ENSGALP00000039006	ENSMGAP00000017069
ENSGALP00000026077	ENSMGAP00000015459
ENSGALP00000018851	ENSMGAP00000013010
ENSGALP00000026290	ENSMGAP00000014751
ENSGALP00000014726	ENSMGAP00000005293
ENSGALP00000022734	ENSMGAP00000004116
ENSGALP00000023773	ENSMGAP00000004317
ENSGALP00000012695	ENSMGAP00000004090
ENSGALP00000041777	ENSMGAP00000010355
ENSGALP00000027030	ENSMGAP00000015685
ENSGALP00000013689	ENSMGAP00000009202
ENSGALP00000002423	ENSMGAP00000002619
ENSGALP00000012864	ENSMGAP00000004514
ENSGALP00000041317	ENSMGAP00000005969
ENSGALP00000043171	ENSMGAP00000010632
ENSGALP00000008323	ENSMGAP00000006547
ENSGALP00000018433	ENSMGAP00000012707
ENSGALP00000008988	ENSMGAP00000005785
ENSGALP00000012367	ENSMGAP00000009300
ENSGALP00000024939	ENSMGAP00000015299
ENSGALP00000040004	ENSMGAP00000002176
ENSGALP00000038129	ENSMGAP00000003021
ENSGALP00000003855	ENSMGAP00000005441
ENSGALP00000002369	ENSMGAP00000001314
ENSGALP00000039705	ENSMGAP00000018918
ENSGALP00000013113	ENSMGAP00000011035
ENSGALP00000016140	ENSMGAP00000001662
ENSGALP00000020186	ENSMGAP00000013212
ENSGALP00000028616	ENSMGAP00000015044
ENSGALP00000038408	ENSMGAP00000017429
ENSGALP00000020714	ENSMGAP00000002665
ENSGALP00000015246	ENSMGAP00000011845
ENSGALP00000016629	ENSMGAP00000010828
ENSGALP00000026337	ENSMGAP00000015525
ENSGALP00000016536	ENSMGAP00000004508
ENSGALP00000011770	ENSMGAP00000009525
ENSGALP00000027534	ENSMGAP00000015997
ENSGALP00000039757	ENSMGAP00000019160
ENSGALP00000009708	ENSMGAP00000007985
ENSGALP00000024326	ENSMGAP00000005511
ENSGALP00000000387	ENSMGAP00000012338
ENSGALP00000019425	ENSMGAP00000014358
ENSGALP00000017921	ENSMGAP00000012543
ENSGALP00000026764	ENSMGAP00000015594
ENSGALP00000018701	ENSMGAP00000009855
ENSGALP00000041663	ENSMGAP00000019458
ENSGALP00000003953	ENSMGAP00000000729
ENSGALP00000000260	ENSMGAP00000000083
ENSGALP00000019122	ENSMGAP00000012341
ENSGALP00000018487	ENSMGAP00000012890
ENSGALP00000031127	ENSMGAP00000013856
ENSGALP00000015096	ENSMGAP00000011772
ENSGALP00000002591	ENSMGAP00000001185
ENSGALP00000020178	ENSMGAP00000014563
ENSGALP00000018405	ENSMGAP00000012904
ENSGALP00000009820	ENSMGAP00000008183
ENSGALP00000040245	ENSMGAP00000004140
ENSGALP00000011486	ENSMGAP00000009610
ENSGALP00000042867	ENSMGAP00000000040
ENSGALP00000023559	ENSMGAP00000017498
ENSGALP00000014420	ENSMGAP00000011410
ENSGALP00000017123	ENSMGAP00000005727
ENSGALP00000010462	ENSMGAP00000008671
ENSGALP00000019049	ENSMGAP00000010592
ENSGALP00000041738	ENSMGAP00000010601
ENSGALP00000015213	ENSMGAP00000012304
ENSGALP00000017805	ENSMGAP00000010283
ENSGALP00000018228	ENSMGAP00000012838
ENSGALP00000011446	ENSMGAP00000007216
ENSGALP00000011608	ENSMGAP00000007364
ENSGALP00000005977	ENSMGAP00000004990
ENSGALP00000010994	ENSMGAP00000006692
ENSGALP00000010996	ENSMGAP00000006693
ENSGALP00000016532	ENSMGAP00000011253
ENSGALP00000007283	ENSMGAP00000004893
ENSGALP00000017075	ENSMGAP00000003628
ENSGALP00000003727	ENSMGAP00000000303
ENSGALP00000016445	ENSMGAP00000004206
ENSGALP00000029357	ENSMGAP00000014982
ENSGALP00000004725	ENSMGAP00000003341
ENSGALP00000000021	ENSMGAP00000019073
ENSGALP00000000384	ENSMGAP00000012500
ENSGALP00000030863	ENSMGAP00000000163
ENSGALP00000012219	ENSMGAP00000009822
ENSGALP00000024993	ENSMGAP00000013486
ENSGALP00000017035	ENSMGAP00000012423
ENSGALP00000015982	ENSMGAP00000010619
ENSGALP00000039780	ENSMGAP00000002622
ENSGALP00000005196	ENSMGAP00000012469
ENSGALP00000010871	ENSMGAP00000009264
ENSGALP00000025896	ENSMGAP00000014077
ENSGALP00000041065	ENSMGAP00000017036
ENSGALP00000013215	ENSMGAP00000007297
ENSGALP00000009127	ENSMGAP00000007414
ENSGALP00000019062	ENSMGAP00000012606
ENSGALP00000016769	ENSMGAP00000010978
ENSGALP00000005525	ENSMGAP00000010960
ENSGALP00000023805	ENSMGAP00000010965
ENSGALP00000002947	ENSMGAP00000007771
ENSGALP00000022584	ENSMGAP00000013779
ENSGALP00000005531	ENSMGAP00000002655
ENSGALP00000043211	ENSMGAP00000010226
ENSGALP00000003950	ENSMGAP00000002848
ENSGALP00000009131	ENSMGAP00000006774
ENSGALP00000004267	ENSMGAP00000000873
ENSGALP00000002436	ENSMGAP00000001181
ENSGALP00000018459	ENSMGAP00000012375
ENSGALP00000019498	ENSMGAP00000012358
ENSGALP00000003859	ENSMGAP00000001305
ENSGALP00000043445	ENSMGAP00000013807
ENSGALP00000003857	ENSMGAP00000001223
ENSGALP00000006765	ENSMGAP00000005421
ENSGALP00000021842	ENSMGAP00000011934
ENSGALP00000008695	ENSMGAP00000006861
ENSGALP00000042746	ENSMGAP00000009110
ENSGALP00000005708	ENSMGAP00000004865
ENSGALP00000026476	ENSMGAP00000014821
ENSGALP00000035817	ENSMGAP00000012982
ENSGALP00000015366	ENSMGAP00000019009
ENSGALP00000024541	ENSMGAP00000014228
ENSGALP00000015979	ENSMGAP00000010774
ENSGALP00000015981	ENSMGAP00000001904
ENSGALP00000016827	ENSMGAP00000005077
ENSGALP00000002633	ENSMGAP00000002231
ENSGALP00000018658	ENSMGAP00000009641
ENSGALP00000039111	ENSMGAP00000009352
ENSGALP00000019513	ENSMGAP00000007365
ENSGALP00000009045	ENSMGAP00000007675
ENSGALP00000016610	ENSMGAP00000013343
ENSGALP00000027018	ENSMGAP00000015676
ENSGALP00000037252	ENSMGAP00000011392
ENSGALP00000032210	ENSMGAP00000001551
ENSGALP00000005375	ENSMGAP00000006177
ENSGALP00000042425	ENSMGAP00000009833
ENSGALP00000042575	ENSMGAP00000009242
ENSGALP00000043414	ENSMGAP00000017205
ENSGALP00000042043	ENSMGAP00000011415
ENSGALP00000013852	ENSMGAP00000007446
ENSGALP00000020135	ENSMGAP00000014532
ENSGALP00000005194	ENSMGAP00000002658
ENSGALP00000041061	ENSMGAP00000000102
ENSGALP00000006337	ENSMGAP00000004905
ENSGALP00000025340	ENSMGAP00000015341
ENSGALP00000019107	ENSMGAP00000012682
ENSGALP00000014088	ENSMGAP00000007837
ENSGALP00000012079	ENSMGAP00000010013
ENSGALP00000017807	ENSMGAP00000012243
ENSGALP00000040485	ENSMGAP00000007750
ENSGALP00000018223	ENSMGAP00000008232
ENSGALP00000043431	ENSMGAP00000000566
ENSGALP00000038571	ENSMGAP00000000464
ENSGALP00000007805	ENSMGAP00000000552
ENSGALP00000011669	ENSMGAP00000009802
ENSGALP00000016449	ENSMGAP00000010530
ENSGALP00000016269	ENSMGAP00000015588
ENSGALP00000016357	ENSMGAP00000010238
ENSGALP00000006501	ENSMGAP00000006048
ENSGALP00000043291	ENSMGAP00000009006
ENSGALP00000025951	ENSMGAP00000013736
ENSGALP00000005944	ENSMGAP00000003099
ENSGALP00000008738	ENSMGAP00000006995
ENSGALP00000010798	ENSMGAP00000008871
ENSGALP00000021745	ENSMGAP00000000037
ENSGALP00000006022	ENSMGAP00000004509
ENSGALP00000022443	ENSMGAP00000013714
ENSGALP00000037851	ENSMGAP00000012259
ENSGALP00000018616	ENSMGAP00000017938
ENSGALP00000000506	ENSMGAP00000000997
ENSGALP00000013530	ENSMGAP00000009055
ENSGALP00000020566	ENSMGAP00000006472
ENSGALP00000013247	ENSMGAP00000010814
ENSGALP00000012092	ENSMGAP00000009867
ENSGALP00000041642	ENSMGAP00000010822
ENSGALP00000041223	ENSMGAP00000001186
ENSGALP00000025954	ENSMGAP00000013723
ENSGALP00000007674	ENSMGAP00000005705
ENSGALP00000019634	ENSMGAP00000012478
ENSGALP00000014758	ENSMGAP00000000323
ENSGALP00000023961	ENSMGAP00000014088
ENSGALP00000001537	ENSMGAP00000001315
ENSGALP00000023152	ENSMGAP00000014799
ENSGALP00000012995	ENSMGAP00000009757
ENSGALP00000024548	ENSMGAP00000011250
ENSGALP00000042878	ENSMGAP00000017821
ENSGALP00000042256	ENSMGAP00000007732
ENSGALP00000041554	ENSMGAP00000003457
ENSGALP00000023099	ENSMGAP00000003493
ENSGALP00000032595	ENSMGAP00000010197
ENSGALP00000009066	ENSMGAP00000001738
ENSGALP00000024654	ENSMGAP00000014258
ENSGALP00000017972	ENSMGAP00000011093
ENSGALP00000006752	ENSMGAP00000000903
ENSGALP00000002602	ENSMGAP00000001232
ENSGALP00000001125	ENSMGAP00000000633
ENSGALP00000025135	ENSMGAP00000011999
ENSGALP00000007168	ENSMGAP00000004085
ENSGALP00000022622	ENSMGAP00000013853
ENSGALP00000005371	ENSMGAP00000019461
ENSGALP00000038010	ENSMGAP00000009568
ENSGALP00000018385	ENSMGAP00000011456
ENSGALP00000017752	ENSMGAP00000018450
ENSGALP00000017751	ENSMGAP00000002329
ENSGALP00000003007	ENSMGAP00000015420
ENSGALP00000031725	ENSMGAP00000017659
ENSGALP00000031029	ENSMGAP00000014543
ENSGALP00000013729	ENSMGAP00000008321
ENSGALP00000011197	ENSMGAP00000009481
ENSGALP00000021538	ENSMGAP00000019061
ENSGALP00000000772	ENSMGAP00000002409
ENSGALP00000000182	ENSMGAP00000000017
ENSGALP00000005325	ENSMGAP00000000838
ENSGALP00000015329	ENSMGAP00000009320
ENSGALP00000012592	ENSMGAP00000009865
ENSGALP00000021407	ENSMGAP00000014365
ENSGALP00000000818	ENSMGAP00000002267
ENSGALP00000020761	ENSMGAP00000003093
ENSGALP00000041421	ENSMGAP00000000259
ENSGALP00000022359	ENSMGAP00000013660
ENSGALP00000037568	ENSMGAP00000018802
ENSGALP00000020480	ENSMGAP00000013462
ENSGALP00000039641	ENSMGAP00000003170
ENSGALP00000006921	ENSMGAP00000005454
ENSGALP00000040360	ENSMGAP00000017115
ENSGALP00000025530	ENSMGAP00000014533
ENSGALP00000011580	ENSMGAP00000016753
ENSGALP00000023291	ENSMGAP00000017006
ENSGALP00000032645	ENSMGAP00000017533
ENSGALP00000005963	ENSMGAP00000002473
ENSGALP00000003995	ENSMGAP00000016965
ENSGALP00000041436	ENSMGAP00000002661
ENSGALP00000027178	ENSMGAP00000016470
ENSGALP00000042466	ENSMGAP00000005797
ENSGALP00000029046	ENSMGAP00000001805
ENSGALP00000010347	ENSMGAP00000008356
ENSGALP00000006307	ENSMGAP00000001844
ENSGALP00000037987	ENSMGAP00000009921
ENSGALP00000041279	ENSMGAP00000009324
ENSGALP00000027317	ENSMGAP00000015849
ENSGALP00000012350	ENSMGAP00000010154
ENSGALP00000012585	ENSMGAP00000008398
ENSGALP00000021338	ENSMGAP00000014330
ENSGALP00000016284	ENSMGAP00000010879
ENSGALP00000034504	ENSMGAP00000001926
ENSGALP00000008924	ENSMGAP00000005718
ENSGALP00000013488	ENSMGAP00000010951
ENSGALP00000004460	ENSMGAP00000003247
ENSGALP00000027027	ENSMGAP00000015683
ENSGALP00000022343	ENSMGAP00000012305
ENSGALP00000001944	ENSMGAP00000008138
ENSGALP00000008117	ENSMGAP00000000579
ENSGALP00000003726	ENSMGAP00000005569
ENSGALP00000003823	ENSMGAP00000005534
ENSGALP00000005415	ENSMGAP00000003431
ENSGALP00000021848	ENSMGAP00000011965
ENSGALP00000001434	ENSMGAP00000003436
ENSGALP00000010097	ENSMGAP00000003244
ENSGALP00000026428	ENSMGAP00000015537
ENSGALP00000022497	ENSMGAP00000013741
ENSGALP00000034427	ENSMGAP00000003101
ENSGALP00000004618	ENSMGAP00000004408
ENSGALP00000005315	ENSMGAP00000006824
ENSGALP00000018045	ENSMGAP00000011342
ENSGALP00000036777	ENSMGAP00000013947
ENSGALP00000010379	ENSMGAP00000002814
ENSGALP00000010257	ENSMGAP00000003022
ENSGALP00000012608	ENSMGAP00000015265
ENSGALP00000007527	ENSMGAP00000001699
ENSGALP00000035245	ENSMGAP00000003342
ENSGALP00000036110	ENSMGAP00000015223
ENSGALP00000002650	ENSMGAP00000001659
ENSGALP00000023881	ENSMGAP00000015075
ENSGALP00000002233	ENSMGAP00000002293
ENSGALP00000024106	ENSMGAP00000010348
ENSGALP00000011722	ENSMGAP00000009785
ENSGALP00000024079	ENSMGAP00000004748
ENSGALP00000001501	ENSMGAP00000003002
ENSGALP00000018409	ENSMGAP00000012912
ENSGALP00000039379	ENSMGAP00000017932
ENSGALP00000026174	ENSMGAP00000014669
ENSGALP00000007997	ENSMGAP00000006031
ENSGALP00000010494	ENSMGAP00000008719
ENSGALP00000028961	ENSMGAP00000002544
ENSGALP00000035475	ENSMGAP00000006750
ENSGALP00000029321	ENSMGAP00000017341
ENSGALP00000004854	ENSMGAP00000004159
ENSGALP00000039261	ENSMGAP00000002682
ENSGALP00000019763	ENSMGAP00000012971
ENSGALP00000014653	ENSMGAP00000008701
ENSGALP00000014618	ENSMGAP00000008673
ENSGALP00000019020	ENSMGAP00000012004
ENSGALP00000013353	ENSMGAP00000011216
ENSGALP00000024926	ENSMGAP00000015296
ENSGALP00000029983	ENSMGAP00000012471
ENSGALP00000042221	ENSMGAP00000008629
ENSGALP00000040670	ENSMGAP00000002957
ENSGALP00000005781	ENSMGAP00000001521
ENSGALP00000041085	ENSMGAP00000018615
ENSGALP00000032903	ENSMGAP00000003763
ENSGALP00000041942	ENSMGAP00000016993
ENSGALP00000000361	ENSMGAP00000019760
ENSGALP00000010352	ENSMGAP00000006922
ENSGALP00000012875	ENSMGAP00000009640
ENSGALP00000020372	ENSMGAP00000013307
ENSGALP00000036952	ENSMGAP00000013549
ENSGALP00000012163	ENSMGAP00000009815
ENSGALP00000017032	ENSMGAP00000012417
ENSGALP00000022674	ENSMGAP00000000034
ENSGALP00000020520	ENSMGAP00000006353
ENSGALP00000002398	ENSMGAP00000001245
ENSGALP00000013053	ENSMGAP00000010549
ENSGALP00000021907	ENSMGAP00000000020
ENSGALP00000001762	ENSMGAP00000001641
ENSGALP00000025703	ENSMGAP00000013964
ENSGALP00000002927	ENSMGAP00000001953
ENSGALP00000010368	ENSMGAP00000008643
ENSGALP00000025734	ENSMGAP00000013976
ENSGALP00000022701	ENSMGAP00000003882
ENSGALP00000002647	ENSMGAP00000001229
ENSGALP00000038507	ENSMGAP00000010606
ENSGALP00000043030	ENSMGAP00000014768
ENSGALP00000000465	ENSMGAP00000010293
ENSGALP00000007738	ENSMGAP00000005804
ENSGALP00000025859	ENSMGAP00000013027
ENSGALP00000012805	ENSMGAP00000010762
ENSGALP00000008146	ENSMGAP00000003521
ENSGALP00000004884	ENSMGAP00000001915
ENSGALP00000038113	ENSMGAP00000019670
ENSGALP00000035841	ENSMGAP00000012557
ENSGALP00000042929	ENSMGAP00000004776
ENSGALP00000003091	ENSMGAP00000000870
ENSGALP00000020730	ENSMGAP00000013669
ENSGALP00000009979	ENSMGAP00000007688
ENSGALP00000000948	ENSMGAP00000002556
ENSGALP00000018449	ENSMGAP00000011888
ENSGALP00000013816	ENSMGAP00000010755
ENSGALP00000010783	ENSMGAP00000009091
ENSGALP00000006885	ENSMGAP00000005525
ENSGALP00000027922	ENSMGAP00000016251
ENSGALP00000041057	ENSMGAP00000003916
ENSGALP00000042373	ENSMGAP00000002734
ENSGALP00000038925	ENSMGAP00000000653
ENSGALP00000008671	ENSMGAP00000006873
ENSGALP00000042957	ENSMGAP00000004381
ENSGALP00000018351	ENSMGAP00000012622
ENSGALP00000004761	ENSMGAP00000002326
ENSGALP00000018715	ENSMGAP00000010155
ENSGALP00000038958	ENSMGAP00000005770
ENSGALP00000017873	ENSMGAP00000012316
ENSGALP00000013462	ENSMGAP00000006903
ENSGALP00000010165	ENSMGAP00000003134
ENSGALP00000042451	ENSMGAP00000002137
ENSGALP00000006737	ENSMGAP00000002128
ENSGALP00000032064	ENSMGAP00000008709
ENSGALP00000006733	ENSMGAP00000002122
ENSGALP00000016598	ENSMGAP00000010750
ENSGALP00000042550	ENSMGAP00000001813
ENSGALP00000040621	ENSMGAP00000016379
ENSGALP00000008229	ENSMGAP00000006511
ENSGALP00000010903	ENSMGAP00000007994
ENSGALP00000011153	ENSMGAP00000008584
ENSGALP00000033155	ENSMGAP00000007275
ENSGALP00000021276	ENSMGAP00000006259
ENSGALP00000042570	ENSMGAP00000001004
ENSGALP00000008969	ENSMGAP00000002645
ENSGALP00000015983	ENSMGAP00000010799
ENSGALP00000030023	ENSMGAP00000011572
ENSGALP00000039912	ENSMGAP00000001756
ENSGALP00000038684	ENSMGAP00000007306
ENSGALP00000027574	ENSMGAP00000016020
ENSGALP00000012535	ENSMGAP00000005902
ENSGALP00000022658	ENSMGAP00000000828
ENSGALP00000024262	ENSMGAP00000014208
ENSGALP00000001405	ENSMGAP00000000053
ENSGALP00000029867	ENSMGAP00000014722
ENSGALP00000008684	ENSMGAP00000005457
ENSGALP00000004742	ENSMGAP00000016366
ENSGALP00000023720	ENSMGAP00000004081
ENSGALP00000016443	ENSMGAP00000010500
ENSGALP00000009309	ENSMGAP00000017846
ENSGALP00000009594	ENSMGAP00000006709
ENSGALP00000024609	ENSMGAP00000011374
ENSGALP00000041329	ENSMGAP00000001027
ENSGALP00000026714	ENSMGAP00000015578
ENSGALP00000014645	ENSMGAP00000004634
ENSGALP00000007425	ENSMGAP00000001112
ENSGALP00000009468	ENSMGAP00000007651
ENSGALP00000008802	ENSMGAP00000005616
ENSGALP00000015220	ENSMGAP00000010582
ENSGALP00000001862	ENSMGAP00000019023
ENSGALP00000010208	ENSMGAP00000008939
ENSGALP00000010207	ENSMGAP00000008894
ENSGALP00000013862	ENSMGAP00000009603
ENSGALP00000016375	ENSMGAP00000007328
ENSGALP00000039068	ENSMGAP00000005846
ENSGALP00000000686	ENSMGAP00000000256
ENSGALP00000000654	ENSMGAP00000019785
ENSGALP00000041628	ENSMGAP00000010877
ENSGALP00000040737	ENSMGAP00000000251
ENSGALP00000003152	ENSMGAP00000001694
ENSGALP00000012914	ENSMGAP00000002394
ENSGALP00000000438	ENSMGAP00000019190
ENSGALP00000020772	ENSMGAP00000003138
ENSGALP00000012540	ENSMGAP00000009459
ENSGALP00000014232	ENSMGAP00000009794
ENSGALP00000027119	ENSMGAP00000015740
ENSGALP00000013946	ENSMGAP00000007757
ENSGALP00000024885	ENSMGAP00000014053
ENSGALP00000024898	ENSMGAP00000015288
ENSGALP00000024894	ENSMGAP00000014062
ENSGALP00000001718	ENSMGAP00000004237
ENSGALP00000040596	ENSMGAP00000019350
ENSGALP00000005486	ENSMGAP00000001837
ENSGALP00000017136	ENSMGAP00000011457
ENSGALP00000024258	ENSMGAP00000010631
ENSGALP00000014599	ENSMGAP00000008667
ENSGALP00000005084	ENSMGAP00000018907
ENSGALP00000021816	ENSMGAP00000007710
ENSGALP00000013808	ENSMGAP00000007408
ENSGALP00000026923	ENSMGAP00000015630
ENSGALP00000001947	ENSMGAP00000001576
ENSGALP00000025093	ENSMGAP00000013579
ENSGALP00000003376	ENSMGAP00000004320
ENSGALP00000011541	ENSMGAP00000009023
ENSGALP00000019918	ENSMGAP00000014471
ENSGALP00000015132	ENSMGAP00000017662
ENSGALP00000003008	ENSMGAP00000002939
ENSGALP00000036605	ENSMGAP00000014005
ENSGALP00000038599	ENSMGAP00000008156
ENSGALP00000042187	ENSMGAP00000013042
ENSGALP00000007244	ENSMGAP00000005429
ENSGALP00000025695	ENSMGAP00000012662
ENSGALP00000019831	ENSMGAP00000012660
ENSGALP00000009948	ENSMGAP00000007058
ENSGALP00000036803	ENSMGAP00000013858
ENSGALP00000013766	ENSMGAP00000003252
ENSGALP00000037440	ENSMGAP00000009577
ENSGALP00000025794	ENSMGAP00000015395
ENSGALP00000007955	ENSMGAP00000004837
ENSGALP00000041954	ENSMGAP00000019038
ENSGALP00000023619	ENSMGAP00000016995
ENSGALP00000013212	ENSMGAP00000010825
ENSGALP00000001872	ENSMGAP00000002555
ENSGALP00000005295	ENSMGAP00000019015
ENSGALP00000033423	ENSMGAP00000008614
ENSGALP00000014072	ENSMGAP00000008612
ENSGALP00000024183	ENSMGAP00000013408
ENSGALP00000012232	ENSMGAP00000009862
ENSGALP00000032327	ENSMGAP00000012442
ENSGALP00000005154	ENSMGAP00000003096
ENSGALP00000042730	ENSMGAP00000007662
ENSGALP00000025299	ENSMGAP00000013818
ENSGALP00000012349	ENSMGAP00000010057
ENSGALP00000015832	ENSMGAP00000012270
ENSGALP00000004720	ENSMGAP00000004369
ENSGALP00000040907	ENSMGAP00000008901
ENSGALP00000011573	ENSMGAP00000009067
ENSGALP00000025949	ENSMGAP00000015434
ENSGALP00000019072	ENSMGAP00000000786
ENSGALP00000018376	ENSMGAP00000012634
ENSGALP00000023706	ENSMGAP00000017507
ENSGALP00000026187	ENSMGAP00000018809
ENSGALP00000005159	ENSMGAP00000004360
ENSGALP00000025996	ENSMGAP00000013682
ENSGALP00000039371	ENSMGAP00000013502
ENSGALP00000017782	ENSMGAP00000011574
ENSGALP00000039853	ENSMGAP00000000951
ENSGALP00000016165	ENSMGAP00000010063
ENSGALP00000002841	ENSMGAP00000008930
ENSGALP00000023762	ENSMGAP00000015045
ENSGALP00000025280	ENSMGAP00000018912
ENSGALP00000004651	ENSMGAP00000000555
ENSGALP00000043256	ENSMGAP00000005737
ENSGALP00000036836	ENSMGAP00000006786
ENSGALP00000010297	ENSMGAP00000016271
ENSGALP00000008011	ENSMGAP00000007251
ENSGALP00000001966	ENSMGAP00000002729
ENSGALP00000017365	ENSMGAP00000014498
ENSGALP00000011095	ENSMGAP00000002852
ENSGALP00000007779	ENSMGAP00000003742
ENSGALP00000014638	ENSMGAP00000009937
ENSGALP00000041616	ENSMGAP00000011254
ENSGALP00000035964	ENSMGAP00000011462
ENSGALP00000005105	ENSMGAP00000003699
ENSGALP00000010434	ENSMGAP00000008648
ENSGALP00000013126	ENSMGAP00000010614
ENSGALP00000038289	ENSMGAP00000011202
ENSGALP00000022471	ENSMGAP00000003102
ENSGALP00000025256	ENSMGAP00000017717
ENSGALP00000016543	ENSMGAP00000013271
ENSGALP00000015343	ENSMGAP00000009204
ENSGALP00000012399	ENSMGAP00000010078
ENSGALP00000036346	ENSMGAP00000017965
ENSGALP00000004639	ENSMGAP00000012206
ENSGALP00000041795	ENSMGAP00000009040
ENSGALP00000042010	ENSMGAP00000013128
ENSGALP00000019896	ENSMGAP00000014254
ENSGALP00000011562	ENSMGAP00000008936
ENSGALP00000008845	ENSMGAP00000008375
ENSGALP00000003147	ENSMGAP00000010241
ENSGALP00000019223	ENSMGAP00000012447
ENSGALP00000033823	ENSMGAP00000006431
ENSGALP00000041743	ENSMGAP00000012167
ENSGALP00000010387	ENSMGAP00000007922
ENSGALP00000016623	ENSMGAP00000011334
ENSGALP00000033461	ENSMGAP00000005338
ENSGALP00000022179	ENSMGAP00000008281
ENSGALP00000012634	ENSMGAP00000009584
ENSGALP00000041946	ENSMGAP00000016919
ENSGALP00000040167	ENSMGAP00000002361
ENSGALP00000043083	ENSMGAP00000007234
ENSGALP00000023158	ENSMGAP00000013073
ENSGALP00000003993	ENSMGAP00000000245
ENSGALP00000041998	ENSMGAP00000006625
ENSGALP00000041190	ENSMGAP00000007118
ENSGALP00000038179	ENSMGAP00000007389
ENSGALP00000014119	ENSMGAP00000009709
ENSGALP00000016759	ENSMGAP00000011471
ENSGALP00000000490	ENSMGAP00000001058
ENSGALP00000010627	ENSMGAP00000008538
ENSGALP00000000418	ENSMGAP00000001333
ENSGALP00000026538	ENSMGAP00000014853
ENSGALP00000000792	ENSMGAP00000017217
ENSGALP00000006255	ENSMGAP00000017223
ENSGALP00000010746	ENSMGAP00000005368
ENSGALP00000009895	ENSMGAP00000011054
ENSGALP00000023914	ENSMGAP00000014034
ENSGALP00000025345	ENSMGAP00000012181
ENSGALP00000029249	ENSMGAP00000006854
ENSGALP00000030879	ENSMGAP00000018057
ENSGALP00000038018	ENSMGAP00000010074
ENSGALP00000000701	ENSMGAP00000008394
ENSGALP00000007419	ENSMGAP00000004358
ENSGALP00000016655	ENSMGAP00000011382
ENSGALP00000031243	ENSMGAP00000011929
ENSGALP00000015907	ENSMGAP00000009941
ENSGALP00000025637	ENSMGAP00000013901
ENSGALP00000019900	ENSMGAP00000014249
ENSGALP00000005755	ENSMGAP00000001205
ENSGALP00000006638	ENSMGAP00000007019
ENSGALP00000006719	ENSMGAP00000002353
ENSGALP00000018361	ENSMGAP00000011927
ENSGALP00000016008	ENSMGAP00000010690
ENSGALP00000027770	ENSMGAP00000016128
ENSGALP00000039908	ENSMGAP00000000239
ENSGALP00000016972	ENSMGAP00000011507
ENSGALP00000011167	ENSMGAP00000009467
ENSGALP00000016511	ENSMGAP00000011230
ENSGALP00000036900	ENSMGAP00000013520
ENSGALP00000043460	ENSMGAP00000009799
ENSGALP00000015298	ENSMGAP00000010671
ENSGALP00000001820	ENSMGAP00000000435
ENSGALP00000001861	ENSMGAP00000000439
ENSGALP00000024636	ENSMGAP00000015200
ENSGALP00000013230	ENSMGAP00000006747
ENSGALP00000001306	ENSMGAP00000000104
ENSGALP00000010558	ENSMGAP00000008164
ENSGALP00000016878	ENSMGAP00000005237
ENSGALP00000039433	ENSMGAP00000007989
ENSGALP00000005028	ENSMGAP00000002438
ENSGALP00000002817	ENSMGAP00000002433
ENSGALP00000002921	ENSMGAP00000007700
ENSGALP00000007002	ENSMGAP00000019223
ENSGALP00000020304	ENSMGAP00000013242
ENSGALP00000028002	ENSMGAP00000004393
ENSGALP00000003942	ENSMGAP00000003639
ENSGALP00000010315	ENSMGAP00000002919
ENSGALP00000026123	ENSMGAP00000015478
ENSGALP00000026509	ENSMGAP00000014835
ENSGALP00000016092	ENSMGAP00000010334
ENSGALP00000015034	ENSMGAP00000012185
ENSGALP00000014144	ENSMGAP00000004059
ENSGALP00000013312	ENSMGAP00000019066
ENSGALP00000025658	ENSMGAP00000014640
ENSGALP00000017419	ENSMGAP00000006766
ENSGALP00000014727	ENSMGAP00000006045
ENSGALP00000008333	ENSMGAP00000005055
ENSGALP00000022155	ENSMGAP00000012137
ENSGALP00000017404	ENSMGAP00000010180
ENSGALP00000040980	ENSMGAP00000013213
ENSGALP00000024116	ENSMGAP00000004676
ENSGALP00000032036	ENSMGAP00000010111
ENSGALP00000004439	ENSMGAP00000005081
ENSGALP00000006317	ENSMGAP00000005619
ENSGALP00000010254	ENSMGAP00000016270
ENSGALP00000015550	ENSMGAP00000001760
ENSGALP00000015440	ENSMGAP00000009529
ENSGALP00000035995	ENSMGAP00000018704
ENSGALP00000010754	ENSMGAP00000019093
ENSGALP00000025542	ENSMGAP00000014540
ENSGALP00000000558	ENSMGAP00000000739
ENSGALP00000015569	ENSMGAP00000010625
ENSGALP00000009715	ENSMGAP00000006742
ENSGALP00000041643	ENSMGAP00000017986
ENSGALP00000005542	ENSMGAP00000003205
ENSGALP00000005911	ENSMGAP00000005779
ENSGALP00000021309	ENSMGAP00000014295
ENSGALP00000038677	ENSMGAP00000010162
ENSGALP00000031103	ENSMGAP00000018188
ENSGALP00000000843	ENSMGAP00000000140
ENSGALP00000033347	ENSMGAP00000006172
ENSGALP00000042863	ENSMGAP00000011644
ENSGALP00000007758	ENSMGAP00000016548
ENSGALP00000043335	ENSMGAP00000003812
ENSGALP00000007586	ENSMGAP00000006962
ENSGALP00000035478	ENSMGAP00000006732
ENSGALP00000017248	ENSMGAP00000011824
ENSGALP00000016081	ENSMGAP00000012195
ENSGALP00000008657	ENSMGAP00000005450
ENSGALP00000034943	ENSMGAP00000012070
ENSGALP00000038463	ENSMGAP00000006462
ENSGALP00000026367	ENSMGAP00000013253
ENSGALP00000026389	ENSMGAP00000016807
ENSGALP00000014166	ENSMGAP00000009066
ENSGALP00000014164	ENSMGAP00000006876
ENSGALP00000001964	ENSMGAP00000002071
ENSGALP00000038374	ENSMGAP00000002737
ENSGALP00000041435	ENSMGAP00000008642
ENSGALP00000026339	ENSMGAP00000015526
ENSGALP00000026940	ENSMGAP00000015121
ENSGALP00000012126	ENSMGAP00000009081
ENSGALP00000022345	ENSMGAP00000009167
ENSGALP00000039731	ENSMGAP00000001023
ENSGALP00000026662	ENSMGAP00000015565
ENSGALP00000042770	ENSMGAP00000015564
ENSGALP00000040597	ENSMGAP00000000643
ENSGALP00000023180	ENSMGAP00000005672
ENSGALP00000008955	ENSMGAP00000005734
ENSGALP00000006931	ENSMGAP00000006178
ENSGALP00000027789	ENSMGAP00000015351
ENSGALP00000036948	ENSMGAP00000013413
ENSGALP00000012815	ENSMGAP00000004467
ENSGALP00000008453	ENSMGAP00000007008
ENSGALP00000013267	ENSMGAP00000003081
ENSGALP00000011170	ENSMGAP00000019634
ENSGALP00000009584	ENSMGAP00000008085
ENSGALP00000000135	ENSMGAP00000000032
ENSGALP00000017682	ENSMGAP00000007508
ENSGALP00000032783	ENSMGAP00000006897
ENSGALP00000010405	ENSMGAP00000002725
ENSGALP00000011051	ENSMGAP00000008477
ENSGALP00000035437	ENSMGAP00000010581
ENSGALP00000015600	ENSMGAP00000009823
ENSGALP00000024514	ENSMGAP00000019178
ENSGALP00000006980	ENSMGAP00000001470
ENSGALP00000002643	ENSMGAP00000003698
ENSGALP00000019656	ENSMGAP00000012991
ENSGALP00000009774	ENSMGAP00000006487
ENSGALP00000017861	ENSMGAP00000010945
ENSGALP00000002668	ENSMGAP00000003797
ENSGALP00000019871	ENSMGAP00000013083
ENSGALP00000002767	ENSMGAP00000007812
ENSGALP00000003253	ENSMGAP00000006088
ENSGALP00000009383	ENSMGAP00000002054
ENSGALP00000040651	ENSMGAP00000002014
ENSGALP00000018216	ENSMGAP00000011231
ENSGALP00000032659	ENSMGAP00000009796
ENSGALP00000024072	ENSMGAP00000015802
ENSGALP00000039162	ENSMGAP00000003889
ENSGALP00000025193	ENSMGAP00000012100
ENSGALP00000009289	ENSMGAP00000007532
ENSGALP00000017129	ENSMGAP00000005822
ENSGALP00000005856	ENSMGAP00000001008
ENSGALP00000007999	ENSMGAP00000006040
ENSGALP00000015090	ENSMGAP00000010045
ENSGALP00000042654	ENSMGAP00000018181
ENSGALP00000001390	ENSMGAP00000000866
ENSGALP00000024849	ENSMGAP00000015271
ENSGALP00000040785	ENSMGAP00000006269
ENSGALP00000027812	ENSMGAP00000016150
ENSGALP00000035733	ENSMGAP00000015806
ENSGALP00000037537	ENSMGAP00000005467
ENSGALP00000007067	ENSMGAP00000002017
ENSGALP00000007744	ENSMGAP00000000804
ENSGALP00000011314	ENSMGAP00000002932
ENSGALP00000003296	ENSMGAP00000018663
ENSGALP00000038883	ENSMGAP00000009570
ENSGALP00000041545	ENSMGAP00000005050
ENSGALP00000007651	ENSMGAP00000010065
ENSGALP00000013381	ENSMGAP00000017700
ENSGALP00000022861	ENSMGAP00000014526
ENSGALP00000004423	ENSMGAP00000002364
ENSGALP00000017600	ENSMGAP00000010602
ENSGALP00000017243	ENSMGAP00000006180
ENSGALP00000025477	ENSMGAP00000014488
ENSGALP00000004775	ENSMGAP00000000387
ENSGALP00000019596	ENSMGAP00000012958
ENSGALP00000040936	ENSMGAP00000001649
ENSGALP00000011192	ENSMGAP00000006276
ENSGALP00000005601	ENSMGAP00000001111
ENSGALP00000020051	ENSMGAP00000013186
ENSGALP00000019837	ENSMGAP00000016301
ENSGALP00000043385	ENSMGAP00000016980
ENSGALP00000004030	ENSMGAP00000016615
ENSGALP00000004234	ENSMGAP00000005875
ENSGALP00000036889	ENSMGAP00000013589
ENSGALP00000019086	ENSMGAP00000000755
ENSGALP00000020041	ENSMGAP00000011783
ENSGALP00000039533	ENSMGAP00000006685
ENSGALP00000043172	ENSMGAP00000007002
ENSGALP00000025782	ENSMGAP00000017692
ENSGALP00000014887	ENSMGAP00000011638
ENSGALP00000013528	ENSMGAP00000010447
ENSGALP00000004936	ENSMGAP00000002169
ENSGALP00000007663	ENSMGAP00000000891
ENSGALP00000023820	ENSMGAP00000011022
ENSGALP00000023822	ENSMGAP00000018590
ENSGALP00000005414	ENSMGAP00000004955
ENSGALP00000033857	ENSMGAP00000001218
ENSGALP00000024272	ENSMGAP00000015140
[truncated: 10,004 more rows]
