# Supplementary material for: Reconstruction of proto-vertebrate, proto-cyclostome and proto-gnathostome genomes provides new insights into early vertebrate evolution
Source: Nat Commun. 2021 Jul 23;12:4489. doi: 10.1038/s41467-021-24573-z (PMC8302630; doi:10.1038/s41467-021-24573-z)
Supplement: Supplementary file 4 — Supplementary Data 1 [file 41467_2021_24573_MOESM4_ESM.zip › SuppData1/orthologs/CHICK-MONDO.txt]

ENSGALP00000006197	ENSMODP00000016222
ENSGALP00000003140	ENSMODP00000022186
ENSGALP00000027652	ENSMODP00000018180
ENSGALP00000007499	ENSMODP00000006413
ENSGALP00000006308	ENSMODP00000020505
ENSGALP00000006308	ENSMODP00000024085
ENSGALP00000024336	ENSMODP00000012374
ENSGALP00000006178	ENSMODP00000016247
ENSGALP00000002175	ENSMODP00000009976
ENSGALP00000013518	ENSMODP00000024314
ENSGALP00000003417	ENSMODP00000023878
ENSGALP00000024624	ENSMODP00000002624
ENSGALP00000006527	ENSMODP00000020244
ENSGALP00000013423	ENSMODP00000028608
ENSGALP00000035505	ENSMODP00000015454
ENSGALP00000042226	ENSMODP00000019742
ENSGALP00000010474	ENSMODP00000023074
ENSGALP00000005074	ENSMODP00000002660
ENSGALP00000023699	ENSMODP00000022766
ENSGALP00000017457	ENSMODP00000008476
ENSGALP00000041254	ENSMODP00000005540
ENSGALP00000002938	ENSMODP00000003267
ENSGALP00000013077	ENSMODP00000011631
ENSGALP00000026172	ENSMODP00000026393
ENSGALP00000022178	ENSMODP00000010124
ENSGALP00000027810	ENSMODP00000003331
ENSGALP00000025476	ENSMODP00000020165
ENSGALP00000015078	ENSMODP00000001568
ENSGALP00000005964	ENSMODP00000020576
ENSGALP00000025999	ENSMODP00000026284
ENSGALP00000010976	ENSMODP00000016589
ENSGALP00000016167	ENSMODP00000028394
ENSGALP00000016163	ENSMODP00000000677
ENSGALP00000042824	ENSMODP00000023901
ENSGALP00000039322	ENSMODP00000036724
ENSGALP00000042521	ENSMODP00000023578
ENSGALP00000010845	ENSMODP00000020923
ENSGALP00000013128	ENSMODP00000024842
ENSGALP00000006027	ENSMODP00000020567
ENSGALP00000029643	ENSMODP00000000005
ENSGALP00000016021	ENSMODP00000003305
ENSGALP00000018553	ENSMODP00000016701
ENSGALP00000002401	ENSMODP00000030326
ENSGALP00000014649	ENSMODP00000021625
ENSGALP00000012873	ENSMODP00000024756
ENSGALP00000006340	ENSMODP00000024090
ENSGALP00000041588	ENSMODP00000028954
ENSGALP00000012927	ENSMODP00000034686
ENSGALP00000002848	ENSMODP00000004064
ENSGALP00000002836	ENSMODP00000000916
ENSGALP00000007730	ENSMODP00000001331
ENSGALP00000019120	ENSMODP00000005916
ENSGALP00000001474	ENSMODP00000024667
ENSGALP00000010718	ENSMODP00000021116
ENSGALP00000003717	ENSMODP00000015137
ENSGALP00000036285	ENSMODP00000021051
ENSGALP00000006447	ENSMODP00000011243
ENSGALP00000005150	ENSMODP00000006081
ENSGALP00000007847	ENSMODP00000017560
ENSGALP00000042836	ENSMODP00000037659
ENSGALP00000032312	ENSMODP00000026600
ENSGALP00000016886	ENSMODP00000026601
ENSGALP00000016883	ENSMODP00000035510
ENSGALP00000016882	ENSMODP00000035512
ENSGALP00000016891	ENSMODP00000035509
ENSGALP00000026119	ENSMODP00000037658
ENSGALP00000007963	ENSMODP00000014612
ENSGALP00000026960	ENSMODP00000000679
ENSGALP00000041360	ENSMODP00000025796
ENSGALP00000005960	ENSMODP00000010442
ENSGALP00000006776	ENSMODP00000016379
ENSGALP00000035831	ENSMODP00000008107
ENSGALP00000008354	ENSMODP00000010998
ENSGALP00000042174	ENSMODP00000019519
ENSGALP00000000103	ENSMODP00000011474
ENSGALP00000021661	ENSMODP00000009649
ENSGALP00000008273	ENSMODP00000010914
ENSGALP00000023528	ENSMODP00000015235
ENSGALP00000017712	ENSMODP00000041284
ENSGALP00000004991	ENSMODP00000004541
ENSGALP00000015926	ENSMODP00000003832
ENSGALP00000016880	ENSMODP00000006867
ENSGALP00000015871	ENSMODP00000000092
ENSGALP00000009004	ENSMODP00000000179
ENSGALP00000009685	ENSMODP00000004891
ENSGALP00000042528	ENSMODP00000006523
ENSGALP00000017856	ENSMODP00000000959
ENSGALP00000032649	ENSMODP00000012028
ENSGALP00000025114	ENSMODP00000029754
ENSGALP00000014101	ENSMODP00000012160
ENSGALP00000042998	ENSMODP00000004041
ENSGALP00000021550	ENSMODP00000022102
ENSGALP00000011134	ENSMODP00000016495
ENSGALP00000041611	ENSMODP00000024060
ENSGALP00000036527	ENSMODP00000014171
ENSGALP00000042712	ENSMODP00000015986
ENSGALP00000042464	ENSMODP00000003492
ENSGALP00000030960	ENSMODP00000013925
ENSGALP00000030213	ENSMODP00000007364
ENSGALP00000002638	ENSMODP00000007623
ENSGALP00000011413	ENSMODP00000002626
ENSGALP00000009200	ENSMODP00000013412
ENSGALP00000040642	ENSMODP00000012859
ENSGALP00000016547	ENSMODP00000037068
ENSGALP00000021543	ENSMODP00000015720
ENSGALP00000008131	ENSMODP00000000761
ENSGALP00000001054	ENSMODP00000013478
ENSGALP00000035892	ENSMODP00000036453
ENSGALP00000026853	ENSMODP00000028839
ENSGALP00000010428	ENSMODP00000024298
ENSGALP00000026821	ENSMODP00000011108
ENSGALP00000025899	ENSMODP00000013611
ENSGALP00000000107	ENSMODP00000029024
ENSGALP00000038965	ENSMODP00000007844
ENSGALP00000026322	ENSMODP00000034167
ENSGALP00000026707	ENSMODP00000019696
ENSGALP00000013796	ENSMODP00000021361
ENSGALP00000043032	ENSMODP00000025206
ENSGALP00000005571	ENSMODP00000014344
ENSGALP00000011333	ENSMODP00000016010
ENSGALP00000021646	ENSMODP00000022856
ENSGALP00000006299	ENSMODP00000011376
ENSGALP00000003671	ENSMODP00000014984
ENSGALP00000000412	ENSMODP00000020886
ENSGALP00000039341	ENSMODP00000013331
ENSGALP00000008661	ENSMODP00000017273
ENSGALP00000040060	ENSMODP00000013863
ENSGALP00000018503	ENSMODP00000036044
ENSGALP00000042171	ENSMODP00000012564
ENSGALP00000019399	ENSMODP00000017182
ENSGALP00000024768	ENSMODP00000022560
ENSGALP00000041815	ENSMODP00000006951
ENSGALP00000007547	ENSMODP00000013900
ENSGALP00000009611	ENSMODP00000002540
ENSGALP00000017701	ENSMODP00000025996
ENSGALP00000018224	ENSMODP00000016389
ENSGALP00000016105	ENSMODP00000000402
ENSGALP00000013191	ENSMODP00000002182
ENSGALP00000018964	ENSMODP00000009150
ENSGALP00000027271	ENSMODP00000011765
ENSGALP00000009806	ENSMODP00000019074
ENSGALP00000009798	ENSMODP00000019101
ENSGALP00000003684	ENSMODP00000016852
ENSGALP00000027482	ENSMODP00000012769
ENSGALP00000037588	ENSMODP00000026029
ENSGALP00000032215	ENSMODP00000024292
ENSGALP00000017417	ENSMODP00000003122
ENSGALP00000013142	ENSMODP00000013464
ENSGALP00000017678	ENSMODP00000004044
ENSGALP00000001334	ENSMODP00000002679
ENSGALP00000010979	ENSMODP00000007893
ENSGALP00000039924	ENSMODP00000021412
ENSGALP00000019325	ENSMODP00000023606
ENSGALP00000005090	ENSMODP00000004519
ENSGALP00000002366	ENSMODP00000039634
ENSGALP00000038404	ENSMODP00000037970
ENSGALP00000019689	ENSMODP00000007067
ENSGALP00000009892	ENSMODP00000021169
ENSGALP00000013052	ENSMODP00000024799
ENSGALP00000020571	ENSMODP00000001757
ENSGALP00000008574	ENSMODP00000016775
ENSGALP00000006182	ENSMODP00000015165
ENSGALP00000035907	ENSMODP00000036437
ENSGALP00000038563	ENSMODP00000005386
ENSGALP00000007976	ENSMODP00000007425
ENSGALP00000007204	ENSMODP00000013628
ENSGALP00000010958	ENSMODP00000026554
ENSGALP00000013724	ENSMODP00000004039
ENSGALP00000008112	ENSMODP00000000790
ENSGALP00000005789	ENSMODP00000012861
ENSGALP00000006300	ENSMODP00000031750
ENSGALP00000013714	ENSMODP00000020405
ENSGALP00000014734	ENSMODP00000013151
ENSGALP00000000973	ENSMODP00000002193
ENSGALP00000018656	ENSMODP00000009886
ENSGALP00000041492	ENSMODP00000005016
ENSGALP00000017596	ENSMODP00000004613
ENSGALP00000026677	ENSMODP00000021509
ENSGALP00000026679	ENSMODP00000021545
ENSGALP00000013670	ENSMODP00000023068
ENSGALP00000006782	ENSMODP00000002877
ENSGALP00000012265	ENSMODP00000008929
ENSGALP00000009402	ENSMODP00000013499
ENSGALP00000009612	ENSMODP00000034760
ENSGALP00000021856	ENSMODP00000022870
ENSGALP00000010281	ENSMODP00000031383
ENSGALP00000036082	ENSMODP00000027887
ENSGALP00000014065	ENSMODP00000006876
ENSGALP00000017619	ENSMODP00000001749
ENSGALP00000033098	ENSMODP00000020580
ENSGALP00000010325	ENSMODP00000017923
ENSGALP00000000810	ENSMODP00000012407
ENSGALP00000019975	ENSMODP00000012104
ENSGALP00000005576	ENSMODP00000004582
ENSGALP00000042896	ENSMODP00000041023
ENSGALP00000007948	ENSMODP00000007382
ENSGALP00000021686	ENSMODP00000005455
ENSGALP00000038787	ENSMODP00000004284
ENSGALP00000000530	ENSMODP00000020969
ENSGALP00000039421	ENSMODP00000021538
ENSGALP00000014501	ENSMODP00000021367
ENSGALP00000018774	ENSMODP00000019075
ENSGALP00000018209	ENSMODP00000019115
ENSGALP00000014878	ENSMODP00000012345
ENSGALP00000019882	ENSMODP00000026928
ENSGALP00000041356	ENSMODP00000018395
ENSGALP00000013781	ENSMODP00000013451
ENSGALP00000013726	ENSMODP00000013531
ENSGALP00000010625	ENSMODP00000016287
ENSGALP00000020311	ENSMODP00000011895
ENSGALP00000020307	ENSMODP00000033297
ENSGALP00000018675	ENSMODP00000019398
ENSGALP00000040685	ENSMODP00000016469
ENSGALP00000008889	ENSMODP00000016648
ENSGALP00000027075	ENSMODP00000003179
ENSGALP00000008481	ENSMODP00000007000
ENSGALP00000014663	ENSMODP00000024699
ENSGALP00000024150	ENSMODP00000006196
ENSGALP00000016015	ENSMODP00000003320
ENSGALP00000041013	ENSMODP00000005329
ENSGALP00000016884	ENSMODP00000017619
ENSGALP00000009133	ENSMODP00000021986
ENSGALP00000023682	ENSMODP00000024349
ENSGALP00000003295	ENSMODP00000022203
ENSGALP00000018278	ENSMODP00000001020
ENSGALP00000005914	ENSMODP00000025425
ENSGALP00000043195	ENSMODP00000039684
ENSGALP00000037396	ENSMODP00000016658
ENSGALP00000001500	ENSMODP00000005597
ENSGALP00000009678	ENSMODP00000024177
ENSGALP00000014673	ENSMODP00000006059
ENSGALP00000019114	ENSMODP00000032132
ENSGALP00000024076	ENSMODP00000022238
ENSGALP00000013447	ENSMODP00000013827
ENSGALP00000013448	ENSMODP00000013818
ENSGALP00000013450	ENSMODP00000013808
ENSGALP00000024082	ENSMODP00000022239
ENSGALP00000019723	ENSMODP00000023168
ENSGALP00000011296	ENSMODP00000016086
ENSGALP00000023592	ENSMODP00000025150
ENSGALP00000014112	ENSMODP00000000370
ENSGALP00000041748	ENSMODP00000018131
ENSGALP00000010121	ENSMODP00000005345
ENSGALP00000006947	ENSMODP00000012520
ENSGALP00000017274	ENSMODP00000012871
ENSGALP00000010722	ENSMODP00000017612
ENSGALP00000041770	ENSMODP00000012865
ENSGALP00000005190	ENSMODP00000014616
ENSGALP00000033380	ENSMODP00000013397
ENSGALP00000011904	ENSMODP00000015857
ENSGALP00000000058	ENSMODP00000020847
ENSGALP00000014581	ENSMODP00000004951
ENSGALP00000018258	ENSMODP00000031789
ENSGALP00000015125	ENSMODP00000035173
ENSGALP00000042267	ENSMODP00000033636
ENSGALP00000014259	ENSMODP00000028502
ENSGALP00000026355	ENSMODP00000017863
ENSGALP00000026192	ENSMODP00000023326
ENSGALP00000026072	ENSMODP00000001162
ENSGALP00000018821	ENSMODP00000007984
ENSGALP00000010760	ENSMODP00000013862
ENSGALP00000018856	ENSMODP00000023828
ENSGALP00000016984	ENSMODP00000005633
ENSGALP00000041658	ENSMODP00000002353
ENSGALP00000011895	ENSMODP00000015862
ENSGALP00000037169	ENSMODP00000020662
ENSGALP00000042394	ENSMODP00000001296
ENSGALP00000012308	ENSMODP00000018114
ENSGALP00000032209	ENSMODP00000003778
ENSGALP00000011089	ENSMODP00000016652
ENSGALP00000042413	ENSMODP00000023397
ENSGALP00000007956	ENSMODP00000003368
ENSGALP00000041485	ENSMODP00000023888
ENSGALP00000041496	ENSMODP00000000346
ENSGALP00000013164	ENSMODP00000034629
ENSGALP00000027805	ENSMODP00000003237
ENSGALP00000027801	ENSMODP00000004030
ENSGALP00000014237	ENSMODP00000019186
ENSGALP00000030077	ENSMODP00000019192
ENSGALP00000003336	ENSMODP00000015197
ENSGALP00000040977	ENSMODP00000015236
ENSGALP00000015293	ENSMODP00000019764
ENSGALP00000013575	ENSMODP00000005729
ENSGALP00000011851	ENSMODP00000003767
ENSGALP00000015542	ENSMODP00000011064
ENSGALP00000042747	ENSMODP00000031267
ENSGALP00000026153	ENSMODP00000001454
ENSGALP00000010290	ENSMODP00000024509
ENSGALP00000028023	ENSMODP00000010755
ENSGALP00000036578	ENSMODP00000010746
ENSGALP00000043451	ENSMODP00000000909
ENSGALP00000036574	ENSMODP00000010740
ENSGALP00000014354	ENSMODP00000019865
ENSGALP00000017249	ENSMODP00000000908
ENSGALP00000025071	ENSMODP00000024234
ENSGALP00000018782	ENSMODP00000016933
ENSGALP00000025254	ENSMODP00000035258
ENSGALP00000043236	ENSMODP00000005846
ENSGALP00000040460	ENSMODP00000000835
ENSGALP00000006001	ENSMODP00000014562
ENSGALP00000038910	ENSMODP00000021392
ENSGALP00000002804	ENSMODP00000001044
ENSGALP00000020137	ENSMODP00000016401
ENSGALP00000024720	ENSMODP00000002302
ENSGALP00000016518	ENSMODP00000023618
ENSGALP00000026350	ENSMODP00000017858
ENSGALP00000024556	ENSMODP00000012397
ENSGALP00000040830	ENSMODP00000003704
ENSGALP00000043176	ENSMODP00000003835
ENSGALP00000026399	ENSMODP00000002775
ENSGALP00000023990	ENSMODP00000022195
ENSGALP00000040961	ENSMODP00000021585
ENSGALP00000001914	ENSMODP00000017428
ENSGALP00000025760	ENSMODP00000026323
ENSGALP00000007523	ENSMODP00000007727
ENSGALP00000025221	ENSMODP00000006815
ENSGALP00000003035	ENSMODP00000007822
ENSGALP00000043302	ENSMODP00000033334
ENSGALP00000037618	ENSMODP00000007124
ENSGALP00000017259	ENSMODP00000019317
ENSGALP00000042449	ENSMODP00000026127
ENSGALP00000013380	ENSMODP00000035640
ENSGALP00000040755	ENSMODP00000006054
ENSGALP00000024701	ENSMODP00000007035
ENSGALP00000010493	ENSMODP00000008417
ENSGALP00000039384	ENSMODP00000015774
ENSGALP00000041259	ENSMODP00000011325
ENSGALP00000027876	ENSMODP00000002001
ENSGALP00000002287	ENSMODP00000013128
ENSGALP00000001583	ENSMODP00000026470
ENSGALP00000016838	ENSMODP00000019748
ENSGALP00000016475	ENSMODP00000016685
ENSGALP00000039646	ENSMODP00000021636
ENSGALP00000002721	ENSMODP00000001690
ENSGALP00000016529	ENSMODP00000019237
ENSGALP00000024015	ENSMODP00000022209
ENSGALP00000029600	ENSMODP00000038261
ENSGALP00000039846	ENSMODP00000023864
ENSGALP00000007049	ENSMODP00000024626
ENSGALP00000027473	ENSMODP00000039119
ENSGALP00000001317	ENSMODP00000017180
ENSGALP00000007183	ENSMODP00000014063
ENSGALP00000005438	ENSMODP00000010191
ENSGALP00000008707	ENSMODP00000017347
ENSGALP00000013692	ENSMODP00000020407
ENSGALP00000026019	ENSMODP00000026357
ENSGALP00000006744	ENSMODP00000015151
ENSGALP00000008107	ENSMODP00000014773
ENSGALP00000012178	ENSMODP00000004906
ENSGALP00000010477	ENSMODP00000008455
ENSGALP00000025385	ENSMODP00000022788
ENSGALP00000026323	ENSMODP00000017746
ENSGALP00000039879	ENSMODP00000031852
ENSGALP00000002718	ENSMODP00000020177
ENSGALP00000011876	ENSMODP00000015849
ENSGALP00000001704	ENSMODP00000008459
ENSGALP00000024312	ENSMODP00000018579
ENSGALP00000007174	ENSMODP00000040020
ENSGALP00000011976	ENSMODP00000016929
ENSGALP00000042850	ENSMODP00000006206
ENSGALP00000033652	ENSMODP00000016948
ENSGALP00000011971	ENSMODP00000016950
ENSGALP00000033649	ENSMODP00000016932
ENSGALP00000017858	ENSMODP00000025635
ENSGALP00000018235	ENSMODP00000025666
ENSGALP00000021103	ENSMODP00000012544
ENSGALP00000027206	ENSMODP00000009215
ENSGALP00000008699	ENSMODP00000005689
ENSGALP00000026929	ENSMODP00000023558
ENSGALP00000006738	ENSMODP00000020264
ENSGALP00000024953	ENSMODP00000010276
ENSGALP00000041666	ENSMODP00000024418
ENSGALP00000023925	ENSMODP00000022105
ENSGALP00000024913	ENSMODP00000010406
ENSGALP00000003973	ENSMODP00000014796
ENSGALP00000039901	ENSMODP00000037021
ENSGALP00000026568	ENSMODP00000002608
ENSGALP00000004444	ENSMODP00000018917
ENSGALP00000021570	ENSMODP00000010074
ENSGALP00000018510	ENSMODP00000023816
ENSGALP00000006916	ENSMODP00000007213
ENSGALP00000036151	ENSMODP00000015433
ENSGALP00000040814	ENSMODP00000020393
ENSGALP00000040622	ENSMODP00000036263
ENSGALP00000008931	ENSMODP00000005946
ENSGALP00000038523	ENSMODP00000014631
ENSGALP00000026331	ENSMODP00000017783
ENSGALP00000003970	ENSMODP00000029570
ENSGALP00000023839	ENSMODP00000035344
ENSGALP00000001565	ENSMODP00000001726
ENSGALP00000043429	ENSMODP00000004225
ENSGALP00000040906	ENSMODP00000017558
ENSGALP00000015519	ENSMODP00000011019
ENSGALP00000001713	ENSMODP00000010206
ENSGALP00000000626	ENSMODP00000012713
ENSGALP00000032471	ENSMODP00000006389
ENSGALP00000018165	ENSMODP00000006313
ENSGALP00000006610	ENSMODP00000007629
ENSGALP00000027477	ENSMODP00000012781
ENSGALP00000034251	ENSMODP00000024518
ENSGALP00000002224	ENSMODP00000037511
ENSGALP00000003207	ENSMODP00000009598
ENSGALP00000041121	ENSMODP00000028169
ENSGALP00000042973	ENSMODP00000014248
ENSGALP00000020036	ENSMODP00000023356
ENSGALP00000011799	ENSMODP00000003753
ENSGALP00000006645	ENSMODP00000011237
ENSGALP00000021021	ENSMODP00000034145
ENSGALP00000014400	ENSMODP00000034463
ENSGALP00000007061	ENSMODP00000029074
ENSGALP00000034297	ENSMODP00000028794
ENSGALP00000009628	ENSMODP00000020748
ENSGALP00000020540	ENSMODP00000010196
ENSGALP00000011010	ENSMODP00000024458
ENSGALP00000039900	ENSMODP00000024853
ENSGALP00000026608	ENSMODP00000028979
ENSGALP00000007476	ENSMODP00000007870
ENSGALP00000006816	ENSMODP00000015585
ENSGALP00000010237	ENSMODP00000007927
ENSGALP00000015662	ENSMODP00000000814
ENSGALP00000018239	ENSMODP00000007157
ENSGALP00000005183	ENSMODP00000004469
ENSGALP00000023854	ENSMODP00000024590
ENSGALP00000042279	ENSMODP00000000505
ENSGALP00000043296	ENSMODP00000004192
ENSGALP00000016504	ENSMODP00000004169
ENSGALP00000002940	ENSMODP00000028503
ENSGALP00000017594	ENSMODP00000025233
ENSGALP00000042395	ENSMODP00000031563
ENSGALP00000003605	ENSMODP00000028859
ENSGALP00000004272	ENSMODP00000019532
ENSGALP00000004365	ENSMODP00000018295
ENSGALP00000004366	ENSMODP00000018283
ENSGALP00000000423	ENSMODP00000035883
ENSGALP00000006426	ENSMODP00000011235
ENSGALP00000014860	ENSMODP00000019655
ENSGALP00000041570	ENSMODP00000001450
ENSGALP00000025581	ENSMODP00000023063
ENSGALP00000024602	ENSMODP00000037216
ENSGALP00000041590	ENSMODP00000020163
ENSGALP00000019663	ENSMODP00000022916
ENSGALP00000034083	ENSMODP00000013652
ENSGALP00000025200	ENSMODP00000037031
ENSGALP00000008787	ENSMODP00000004914
ENSGALP00000010774	ENSMODP00000008363
ENSGALP00000041595	ENSMODP00000023740
ENSGALP00000033543	ENSMODP00000029161
ENSGALP00000038111	ENSMODP00000019802
ENSGALP00000027991	ENSMODP00000013887
ENSGALP00000033249	ENSMODP00000004893
ENSGALP00000000223	ENSMODP00000035754
ENSGALP00000006462	ENSMODP00000024714
ENSGALP00000015273	ENSMODP00000020099
ENSGALP00000003483	ENSMODP00000040556
ENSGALP00000023027	ENSMODP00000022442
ENSGALP00000040351	ENSMODP00000001816
ENSGALP00000043336	ENSMODP00000004958
ENSGALP00000042407	ENSMODP00000018134
ENSGALP00000013449	ENSMODP00000024244
ENSGALP00000009483	ENSMODP00000006025
ENSGALP00000037994	ENSMODP00000003796
ENSGALP00000041928	ENSMODP00000020994
ENSGALP00000027543	ENSMODP00000011509
ENSGALP00000002864	ENSMODP00000004108
ENSGALP00000024461	ENSMODP00000006215
ENSGALP00000037103	ENSMODP00000016598
ENSGALP00000027996	ENSMODP00000015178
ENSGALP00000025409	ENSMODP00000011747
ENSGALP00000004574	ENSMODP00000021456
ENSGALP00000024889	ENSMODP00000022547
ENSGALP00000018252	ENSMODP00000025985
ENSGALP00000025261	ENSMODP00000035244
ENSGALP00000024026	ENSMODP00000037000
ENSGALP00000038592	ENSMODP00000015462
ENSGALP00000001365	ENSMODP00000028490
ENSGALP00000010316	ENSMODP00000035353
ENSGALP00000038766	ENSMODP00000014112
ENSGALP00000012240	ENSMODP00000010677
ENSGALP00000032500	ENSMODP00000007192
ENSGALP00000021356	ENSMODP00000011498
ENSGALP00000043046	ENSMODP00000033084
ENSGALP00000027517	ENSMODP00000012043
ENSGALP00000023080	ENSMODP00000025712
ENSGALP00000020127	ENSMODP00000036164
ENSGALP00000043303	ENSMODP00000008837
ENSGALP00000006759	ENSMODP00000035049
ENSGALP00000013398	ENSMODP00000013890
ENSGALP00000009076	ENSMODP00000023997
ENSGALP00000013225	ENSMODP00000019174
ENSGALP00000020504	ENSMODP00000006105
ENSGALP00000018059	ENSMODP00000011310
ENSGALP00000042157	ENSMODP00000012182
ENSGALP00000040665	ENSMODP00000005837
ENSGALP00000041481	ENSMODP00000005759
ENSGALP00000022304	ENSMODP00000038432
ENSGALP00000012613	ENSMODP00000020495
ENSGALP00000001743	ENSMODP00000016953
ENSGALP00000027184	ENSMODP00000007186
ENSGALP00000022799	ENSMODP00000025808
ENSGALP00000015323	ENSMODP00000014214
ENSGALP00000038332	ENSMODP00000011506
ENSGALP00000030103	ENSMODP00000019642
ENSGALP00000014475	ENSMODP00000013017
ENSGALP00000020966	ENSMODP00000034038
ENSGALP00000018849	ENSMODP00000021687
ENSGALP00000001800	ENSMODP00000024630
ENSGALP00000007477	ENSMODP00000007786
ENSGALP00000018083	ENSMODP00000037316
ENSGALP00000009349	ENSMODP00000009993
ENSGALP00000015531	ENSMODP00000035575
ENSGALP00000027001	ENSMODP00000037551
ENSGALP00000009513	ENSMODP00000004628
ENSGALP00000015965	ENSMODP00000038315
ENSGALP00000042648	ENSMODP00000025647
ENSGALP00000017612	ENSMODP00000004183
ENSGALP00000017617	ENSMODP00000037028
ENSGALP00000023901	ENSMODP00000025394
ENSGALP00000013735	ENSMODP00000034209
ENSGALP00000039792	ENSMODP00000000451
ENSGALP00000042131	ENSMODP00000026551
ENSGALP00000012145	ENSMODP00000025104
ENSGALP00000024866	ENSMODP00000010843
ENSGALP00000033981	ENSMODP00000003741
ENSGALP00000005919	ENSMODP00000016415
ENSGALP00000024366	ENSMODP00000022651
ENSGALP00000013389	ENSMODP00000001221
ENSGALP00000003108	ENSMODP00000002321
ENSGALP00000041758	ENSMODP00000017940
ENSGALP00000005918	ENSMODP00000015526
ENSGALP00000026916	ENSMODP00000023572
ENSGALP00000024965	ENSMODP00000010212
ENSGALP00000024844	ENSMODP00000011028
ENSGALP00000036419	ENSMODP00000010574
ENSGALP00000040927	ENSMODP00000009583
ENSGALP00000025962	ENSMODP00000026216
ENSGALP00000012668	ENSMODP00000017759
ENSGALP00000024856	ENSMODP00000020345
ENSGALP00000008990	ENSMODP00000005460
ENSGALP00000042108	ENSMODP00000033680
ENSGALP00000018540	ENSMODP00000038197
ENSGALP00000021333	ENSMODP00000011613
ENSGALP00000021927	ENSMODP00000016140
ENSGALP00000042828	ENSMODP00000009690
ENSGALP00000008742	ENSMODP00000018953
ENSGALP00000029846	ENSMODP00000006650
ENSGALP00000031700	ENSMODP00000007345
ENSGALP00000017812	ENSMODP00000001843
ENSGALP00000016052	ENSMODP00000000384
ENSGALP00000031452	ENSMODP00000025829
ENSGALP00000015855	ENSMODP00000014169
ENSGALP00000006706	ENSMODP00000013383
ENSGALP00000006708	ENSMODP00000013333
ENSGALP00000041197	ENSMODP00000006152
ENSGALP00000042434	ENSMODP00000020206
ENSGALP00000016919	ENSMODP00000024048
ENSGALP00000005562	ENSMODP00000018611
ENSGALP00000041062	ENSMODP00000009260
ENSGALP00000034548	ENSMODP00000021326
ENSGALP00000006699	ENSMODP00000020260
ENSGALP00000022517	ENSMODP00000022127
ENSGALP00000023842	ENSMODP00000024585
ENSGALP00000005320	ENSMODP00000032312
ENSGALP00000042744	ENSMODP00000024224
ENSGALP00000021227	ENSMODP00000002965
ENSGALP00000031642	ENSMODP00000002646
ENSGALP00000009416	ENSMODP00000037712
ENSGALP00000000835	ENSMODP00000004691
ENSGALP00000021851	ENSMODP00000022880
ENSGALP00000024641	ENSMODP00000022440
ENSGALP00000041822	ENSMODP00000021633
ENSGALP00000027470	ENSMODP00000012958
ENSGALP00000009065	ENSMODP00000006141
ENSGALP00000014081	ENSMODP00000012151
ENSGALP00000034070	ENSMODP00000018598
ENSGALP00000020470	ENSMODP00000038229
ENSGALP00000034313	ENSMODP00000013223
ENSGALP00000012522	ENSMODP00000011589
ENSGALP00000002266	ENSMODP00000022092
ENSGALP00000008101	ENSMODP00000018288
ENSGALP00000015507	ENSMODP00000020371
ENSGALP00000010092	ENSMODP00000019866
ENSGALP00000018364	ENSMODP00000024020
ENSGALP00000008859	ENSMODP00000005441
ENSGALP00000011107	ENSMODP00000027864
ENSGALP00000002102	ENSMODP00000035953
ENSGALP00000009912	ENSMODP00000004283
ENSGALP00000012993	ENSMODP00000009105
ENSGALP00000033231	ENSMODP00000001146
ENSGALP00000019667	ENSMODP00000036832
ENSGALP00000027070	ENSMODP00000003094
ENSGALP00000005132	ENSMODP00000014640
ENSGALP00000006532	ENSMODP00000016074
ENSGALP00000010583	ENSMODP00000016641
ENSGALP00000004578	ENSMODP00000019725
ENSGALP00000000815	ENSMODP00000013632
ENSGALP00000043277	ENSMODP00000017432
ENSGALP00000034605	ENSMODP00000016921
ENSGALP00000020510	ENSMODP00000011273
ENSGALP00000007047	ENSMODP00000009936
ENSGALP00000014260	ENSMODP00000004115
ENSGALP00000002190	ENSMODP00000032087
ENSGALP00000010991	ENSMODP00000027878
ENSGALP00000013294	ENSMODP00000013955
ENSGALP00000002380	ENSMODP00000014185
ENSGALP00000020754	ENSMODP00000002789
ENSGALP00000024086	ENSMODP00000022250
ENSGALP00000015963	ENSMODP00000003583
ENSGALP00000019298	ENSMODP00000011192
ENSGALP00000018352	ENSMODP00000016585
ENSGALP00000013883	ENSMODP00000023723
ENSGALP00000017157	ENSMODP00000001117
ENSGALP00000019672	ENSMODP00000022920
ENSGALP00000016641	ENSMODP00000025602
ENSGALP00000010319	ENSMODP00000033234
ENSGALP00000004476	ENSMODP00000015131
ENSGALP00000039313	ENSMODP00000012030
ENSGALP00000002903	ENSMODP00000020543
ENSGALP00000013470	ENSMODP00000014545
ENSGALP00000027832	ENSMODP00000005518
ENSGALP00000011511	ENSMODP00000015214
ENSGALP00000038293	ENSMODP00000012900
ENSGALP00000027108	ENSMODP00000037115
ENSGALP00000024537	ENSMODP00000003619
ENSGALP00000008508	ENSMODP00000038324
ENSGALP00000000945	ENSMODP00000003336
ENSGALP00000012917	ENSMODP00000020450
ENSGALP00000005357	ENSMODP00000006508
ENSGALP00000027233	ENSMODP00000010412
ENSGALP00000009728	ENSMODP00000019135
ENSGALP00000006511	ENSMODP00000020242
ENSGALP00000022208	ENSMODP00000010042
ENSGALP00000002095	ENSMODP00000011835
ENSGALP00000009365	ENSMODP00000040608
ENSGALP00000041111	ENSMODP00000007047
ENSGALP00000000595	ENSMODP00000011322
ENSGALP00000016137	ENSMODP00000021927
ENSGALP00000026659	ENSMODP00000021453
ENSGALP00000018274	ENSMODP00000016433
ENSGALP00000010236	ENSMODP00000018082
ENSGALP00000031875	ENSMODP00000016445
ENSGALP00000023865	ENSMODP00000037709
ENSGALP00000017275	ENSMODP00000000740
ENSGALP00000033266	ENSMODP00000004328
ENSGALP00000011874	ENSMODP00000009858
ENSGALP00000018837	ENSMODP00000038702
ENSGALP00000009617	ENSMODP00000011718
ENSGALP00000041518	ENSMODP00000014505
ENSGALP00000041263	ENSMODP00000020838
ENSGALP00000023648	ENSMODP00000019625
ENSGALP00000015378	ENSMODP00000020159
ENSGALP00000041010	ENSMODP00000011971
ENSGALP00000016147	ENSMODP00000015208
ENSGALP00000008060	ENSMODP00000000887
ENSGALP00000005756	ENSMODP00000017666
ENSGALP00000002077	ENSMODP00000037455
ENSGALP00000023538	ENSMODP00000033852
ENSGALP00000009752	ENSMODP00000005073
ENSGALP00000041260	ENSMODP00000018787
ENSGALP00000020874	ENSMODP00000012204
ENSGALP00000024275	ENSMODP00000037070
ENSGALP00000001806	ENSMODP00000005983
ENSGALP00000036114	ENSMODP00000026793
ENSGALP00000015412	ENSMODP00000013501
ENSGALP00000028780	ENSMODP00000009741
ENSGALP00000013904	ENSMODP00000011430
ENSGALP00000025887	ENSMODP00000023927
ENSGALP00000005157	ENSMODP00000007285
ENSGALP00000038512	ENSMODP00000014942
ENSGALP00000004240	ENSMODP00000019529
ENSGALP00000021351	ENSMODP00000022314
ENSGALP00000027228	ENSMODP00000010391
ENSGALP00000019052	ENSMODP00000022783
ENSGALP00000024751	ENSMODP00000022543
ENSGALP00000010887	ENSMODP00000016502
ENSGALP00000009030	ENSMODP00000014221
ENSGALP00000001319	ENSMODP00000014738
ENSGALP00000009095	ENSMODP00000035593
ENSGALP00000041662	ENSMODP00000004665
ENSGALP00000003552	ENSMODP00000008768
ENSGALP00000027704	ENSMODP00000000980
ENSGALP00000022752	ENSMODP00000025824
ENSGALP00000021484	ENSMODP00000022198
ENSGALP00000013422	ENSMODP00000024262
ENSGALP00000016701	ENSMODP00000037910
ENSGALP00000003806	ENSMODP00000009347
ENSGALP00000024194	ENSMODP00000026857
ENSGALP00000008116	ENSMODP00000017698
ENSGALP00000020572	ENSMODP00000003369
ENSGALP00000016460	ENSMODP00000003066
ENSGALP00000002185	ENSMODP00000006561
ENSGALP00000033890	ENSMODP00000006571
ENSGALP00000018497	ENSMODP00000000573
ENSGALP00000021275	ENSMODP00000002568
ENSGALP00000043105	ENSMODP00000028804
ENSGALP00000013280	ENSMODP00000030466
ENSGALP00000003187	ENSMODP00000028496
ENSGALP00000023563	ENSMODP00000025295
ENSGALP00000041233	ENSMODP00000040249
ENSGALP00000026284	ENSMODP00000009219
ENSGALP00000015774	ENSMODP00000020618
ENSGALP00000004425	ENSMODP00000018323
ENSGALP00000016118	ENSMODP00000000450
ENSGALP00000023430	ENSMODP00000011583
ENSGALP00000024472	ENSMODP00000022584
ENSGALP00000008551	ENSMODP00000004546
ENSGALP00000025442	ENSMODP00000022830
ENSGALP00000014665	ENSMODP00000019328
ENSGALP00000032950	ENSMODP00000010747
ENSGALP00000023298	ENSMODP00000022570
ENSGALP00000027168	ENSMODP00000005573
ENSGALP00000017323	ENSMODP00000005181
ENSGALP00000026865	ENSMODP00000023492
ENSGALP00000003759	ENSMODP00000022320
ENSGALP00000012451	ENSMODP00000020538
ENSGALP00000030899	ENSMODP00000023494
ENSGALP00000027185	ENSMODP00000007206
ENSGALP00000027192	ENSMODP00000007658
ENSGALP00000032767	ENSMODP00000019917
ENSGALP00000020014	ENSMODP00000014818
ENSGALP00000039229	ENSMODP00000007590
ENSGALP00000020164	ENSMODP00000001348
ENSGALP00000017421	ENSMODP00000017716
ENSGALP00000043075	ENSMODP00000005415
ENSGALP00000011808	ENSMODP00000018843
ENSGALP00000036750	ENSMODP00000013520
ENSGALP00000041385	ENSMODP00000018377
ENSGALP00000007707	ENSMODP00000021426
ENSGALP00000023347	ENSMODP00000022621
ENSGALP00000040523	ENSMODP00000014282
ENSGALP00000020886	ENSMODP00000017283
ENSGALP00000003066	ENSMODP00000000527
ENSGALP00000009567	ENSMODP00000009234
ENSGALP00000038337	ENSMODP00000018720
ENSGALP00000040858	ENSMODP00000025583
ENSGALP00000041186	ENSMODP00000032275
ENSGALP00000007307	ENSMODP00000015346
ENSGALP00000027394	ENSMODP00000014205
ENSGALP00000013802	ENSMODP00000039908
ENSGALP00000042085	ENSMODP00000004099
ENSGALP00000010287	ENSMODP00000022988
ENSGALP00000032293	ENSMODP00000026580
ENSGALP00000016966	ENSMODP00000026579
ENSGALP00000029287	ENSMODP00000023180
ENSGALP00000014974	ENSMODP00000001342
ENSGALP00000030515	ENSMODP00000032390
ENSGALP00000023879	ENSMODP00000006350
ENSGALP00000001587	ENSMODP00000003193
ENSGALP00000010584	ENSMODP00000024760
ENSGALP00000010490	ENSMODP00000000396
ENSGALP00000017690	ENSMODP00000009711
ENSGALP00000041184	ENSMODP00000025914
ENSGALP00000012607	ENSMODP00000004776
ENSGALP00000025873	ENSMODP00000021165
ENSGALP00000019761	ENSMODP00000012055
ENSGALP00000018106	ENSMODP00000006606
ENSGALP00000018627	ENSMODP00000019347
ENSGALP00000016042	ENSMODP00000011352
ENSGALP00000023398	ENSMODP00000022634
ENSGALP00000015047	ENSMODP00000011852
ENSGALP00000013585	ENSMODP00000022162
ENSGALP00000032149	ENSMODP00000025343
ENSGALP00000042206	ENSMODP00000034639
ENSGALP00000010537	ENSMODP00000016249
ENSGALP00000023468	ENSMODP00000017351
ENSGALP00000007035	ENSMODP00000024628
ENSGALP00000002580	ENSMODP00000011585
ENSGALP00000041725	ENSMODP00000021299
ENSGALP00000022809	ENSMODP00000011450
ENSGALP00000001525	ENSMODP00000005514
ENSGALP00000036709	ENSMODP00000022967
ENSGALP00000008660	ENSMODP00000015549
ENSGALP00000026423	ENSMODP00000018335
ENSGALP00000020661	ENSMODP00000014162
ENSGALP00000018654	ENSMODP00000038772
ENSGALP00000023450	ENSMODP00000022648
ENSGALP00000019967	ENSMODP00000025906
ENSGALP00000006571	ENSMODP00000007656
ENSGALP00000014576	ENSMODP00000012236
ENSGALP00000043110	ENSMODP00000023567
ENSGALP00000026552	ENSMODP00000011739
ENSGALP00000027645	ENSMODP00000009725
ENSGALP00000002881	ENSMODP00000011444
ENSGALP00000021811	ENSMODP00000000791
ENSGALP00000002611	ENSMODP00000007665
ENSGALP00000018643	ENSMODP00000016797
ENSGALP00000018636	ENSMODP00000016776
ENSGALP00000008916	ENSMODP00000018496
ENSGALP00000008910	ENSMODP00000031317
ENSGALP00000024479	ENSMODP00000006345
ENSGALP00000012019	ENSMODP00000010252
ENSGALP00000011814	ENSMODP00000019019
ENSGALP00000039779	ENSMODP00000016596
ENSGALP00000015909	ENSMODP00000000124
ENSGALP00000040646	ENSMODP00000041145
ENSGALP00000030045	ENSMODP00000017830
ENSGALP00000041219	ENSMODP00000039008
ENSGALP00000018350	ENSMODP00000012361
ENSGALP00000005686	ENSMODP00000001355
ENSGALP00000040736	ENSMODP00000029521
ENSGALP00000023875	ENSMODP00000026821
ENSGALP00000041478	ENSMODP00000000816
ENSGALP00000013016	ENSMODP00000009216
ENSGALP00000009374	ENSMODP00000019885
ENSGALP00000004286	ENSMODP00000009492
ENSGALP00000023702	ENSMODP00000024401
ENSGALP00000016453	ENSMODP00000037713
ENSGALP00000009850	ENSMODP00000008297
ENSGALP00000016553	ENSMODP00000041050
ENSGALP00000022167	ENSMODP00000015411
ENSGALP00000030451	ENSMODP00000015319
ENSGALP00000005923	ENSMODP00000016412
ENSGALP00000012696	ENSMODP00000020476
ENSGALP00000031347	ENSMODP00000023696
ENSGALP00000037486	ENSMODP00000027434
ENSGALP00000042930	ENSMODP00000031311
ENSGALP00000032335	ENSMODP00000019658
ENSGALP00000024674	ENSMODP00000015699
ENSGALP00000042693	ENSMODP00000024083
ENSGALP00000001085	ENSMODP00000000697
ENSGALP00000015935	ENSMODP00000003756
ENSGALP00000016790	ENSMODP00000007149
ENSGALP00000037040	ENSMODP00000007180
ENSGALP00000019067	ENSMODP00000022846
ENSGALP00000008475	ENSMODP00000007465
ENSGALP00000022816	ENSMODP00000023845
ENSGALP00000025497	ENSMODP00000022903
ENSGALP00000034742	ENSMODP00000032620
ENSGALP00000024295	ENSMODP00000018319
ENSGALP00000037830	ENSMODP00000035218
ENSGALP00000018461	ENSMODP00000029205
ENSGALP00000015748	ENSMODP00000038829
ENSGALP00000042533	ENSMODP00000032819
ENSGALP00000036814	ENSMODP00000025861
ENSGALP00000039504	ENSMODP00000002644
ENSGALP00000005249	ENSMODP00000023968
ENSGALP00000025669	ENSMODP00000023159
ENSGALP00000014482	ENSMODP00000012617
ENSGALP00000009075	ENSMODP00000004167
ENSGALP00000040341	ENSMODP00000008127
ENSGALP00000008415	ENSMODP00000021102
ENSGALP00000003644	ENSMODP00000022295
ENSGALP00000002056	ENSMODP00000009523
ENSGALP00000011735	ENSMODP00000006484
ENSGALP00000034040	ENSMODP00000008405
ENSGALP00000006612	ENSMODP00000008430
ENSGALP00000006692	ENSMODP00000007529
ENSGALP00000042082	ENSMODP00000006828
ENSGALP00000014035	ENSMODP00000021481
ENSGALP00000001898	ENSMODP00000000973
ENSGALP00000003967	ENSMODP00000009022
ENSGALP00000020974	ENSMODP00000017359
ENSGALP00000013658	ENSMODP00000024816
ENSGALP00000040660	ENSMODP00000035989
ENSGALP00000041927	ENSMODP00000024160
ENSGALP00000014521	ENSMODP00000019294
ENSGALP00000011620	ENSMODP00000003329
ENSGALP00000005496	ENSMODP00000015764
ENSGALP00000009544	ENSMODP00000014783
ENSGALP00000007409	ENSMODP00000032116
ENSGALP00000023449	ENSMODP00000018754
ENSGALP00000027665	ENSMODP00000018312
ENSGALP00000019037	ENSMODP00000008873
ENSGALP00000004375	ENSMODP00000004395
ENSGALP00000026663	ENSMODP00000019727
ENSGALP00000032883	ENSMODP00000020529
ENSGALP00000018527	ENSMODP00000019213
ENSGALP00000005026	ENSMODP00000021938
ENSGALP00000006585	ENSMODP00000020250
ENSGALP00000025853	ENSMODP00000006799
ENSGALP00000025647	ENSMODP00000023145
ENSGALP00000019087	ENSMODP00000022854
ENSGALP00000014379	ENSMODP00000013163
ENSGALP00000020830	ENSMODP00000012554
ENSGALP00000026487	ENSMODP00000018525
ENSGALP00000010593	ENSMODP00000024290
ENSGALP00000027216	ENSMODP00000009668
ENSGALP00000010473	ENSMODP00000037418
ENSGALP00000008863	ENSMODP00000005706
ENSGALP00000020258	ENSMODP00000020931
ENSGALP00000019224	ENSMODP00000032325
ENSGALP00000022034	ENSMODP00000013118
ENSGALP00000017621	ENSMODP00000023956
ENSGALP00000005548	ENSMODP00000026659
ENSGALP00000005054	ENSMODP00000015702
ENSGALP00000005145	ENSMODP00000018616
ENSGALP00000039786	ENSMODP00000017313
ENSGALP00000042230	ENSMODP00000009360
ENSGALP00000016611	ENSMODP00000002937
ENSGALP00000014836	ENSMODP00000021497
ENSGALP00000036715	ENSMODP00000022964
ENSGALP00000017674	ENSMODP00000026023
ENSGALP00000031272	ENSMODP00000019422
ENSGALP00000005837	ENSMODP00000041213
ENSGALP00000026304	ENSMODP00000002256
ENSGALP00000015961	ENSMODP00000000186
ENSGALP00000041510	ENSMODP00000014423
ENSGALP00000006222	ENSMODP00000018657
ENSGALP00000010070	ENSMODP00000008312
ENSGALP00000020786	ENSMODP00000002898
ENSGALP00000011632	ENSMODP00000018904
ENSGALP00000000586	ENSMODP00000005860
ENSGALP00000009230	ENSMODP00000002609
ENSGALP00000011293	ENSMODP00000003624
ENSGALP00000023051	ENSMODP00000022451
ENSGALP00000005099	ENSMODP00000016383
ENSGALP00000005619	ENSMODP00000013113
ENSGALP00000020669	ENSMODP00000014104
ENSGALP00000001231	ENSMODP00000020160
ENSGALP00000011426	ENSMODP00000002602
ENSGALP00000037077	ENSMODP00000036781
ENSGALP00000037639	ENSMODP00000002597
ENSGALP00000026526	ENSMODP00000013261
ENSGALP00000004970	ENSMODP00000038268
ENSGALP00000012563	ENSMODP00000020530
ENSGALP00000022525	ENSMODP00000025440
ENSGALP00000024133	ENSMODP00000022264
ENSGALP00000007696	ENSMODP00000036209
ENSGALP00000004141	ENSMODP00000013319
ENSGALP00000012471	ENSMODP00000014638
ENSGALP00000005275	ENSMODP00000015845
ENSGALP00000014710	ENSMODP00000019374
ENSGALP00000043272	ENSMODP00000018219
ENSGALP00000011912	ENSMODP00000025123
ENSGALP00000010342	ENSMODP00000017800
ENSGALP00000016935	ENSMODP00000025750
ENSGALP00000008311	ENSMODP00000000418
ENSGALP00000019555	ENSMODP00000023657
ENSGALP00000024668	ENSMODP00000003236
ENSGALP00000042045	ENSMODP00000006339
ENSGALP00000027579	ENSMODP00000010824
ENSGALP00000011357	ENSMODP00000017894
ENSGALP00000026391	ENSMODP00000009961
ENSGALP00000000759	ENSMODP00000017678
ENSGALP00000001868	ENSMODP00000017481
ENSGALP00000021577	ENSMODP00000021054
ENSGALP00000010706	ENSMODP00000024395
ENSGALP00000026871	ENSMODP00000030235
ENSGALP00000002573	ENSMODP00000002004
ENSGALP00000003293	ENSMODP00000035502
ENSGALP00000013096	ENSMODP00000011557
ENSGALP00000026856	ENSMODP00000030221
ENSGALP00000015740	ENSMODP00000032196
ENSGALP00000000368	ENSMODP00000024127
ENSGALP00000014918	ENSMODP00000006894
ENSGALP00000017970	ENSMODP00000037078
ENSGALP00000011529	ENSMODP00000017312
ENSGALP00000023237	ENSMODP00000037951
ENSGALP00000013059	ENSMODP00000009275
ENSGALP00000020132	ENSMODP00000021045
ENSGALP00000026738	ENSMODP00000019852
ENSGALP00000025330	ENSMODP00000021177
ENSGALP00000009879	ENSMODP00000021178
ENSGALP00000013590	ENSMODP00000024819
ENSGALP00000040890	ENSMODP00000036771
ENSGALP00000005991	ENSMODP00000036552
ENSGALP00000021168	ENSMODP00000022937
ENSGALP00000000581	ENSMODP00000000907
ENSGALP00000020711	ENSMODP00000013468
ENSGALP00000038302	ENSMODP00000008971
ENSGALP00000022528	ENSMODP00000033461
ENSGALP00000004064	ENSMODP00000035233
ENSGALP00000001572	ENSMODP00000017492
ENSGALP00000015121	ENSMODP00000008355
ENSGALP00000024999	ENSMODP00000003515
ENSGALP00000000333	ENSMODP00000001582
ENSGALP00000013553	ENSMODP00000024280
ENSGALP00000019507	ENSMODP00000023745
ENSGALP00000005346	ENSMODP00000021758
ENSGALP00000017666	ENSMODP00000002800
ENSGALP00000040770	ENSMODP00000028428
ENSGALP00000008868	ENSMODP00000000114
ENSGALP00000014312	ENSMODP00000019205
ENSGALP00000042042	ENSMODP00000015872
ENSGALP00000020410	ENSMODP00000036012
ENSGALP00000013972	ENSMODP00000012021
ENSGALP00000011187	ENSMODP00000036078
ENSGALP00000023384	ENSMODP00000001370
ENSGALP00000003366	ENSMODP00000002441
ENSGALP00000015647	ENSMODP00000000741
ENSGALP00000005347	ENSMODP00000010072
ENSGALP00000025668	ENSMODP00000012052
ENSGALP00000017163	ENSMODP00000028915
ENSGALP00000042146	ENSMODP00000010141
ENSGALP00000009581	ENSMODP00000009159
ENSGALP00000009582	ENSMODP00000022310
ENSGALP00000042980	ENSMODP00000034350
ENSGALP00000037559	ENSMODP00000002477
ENSGALP00000025665	ENSMODP00000009106
ENSGALP00000005120	ENSMODP00000014850
ENSGALP00000013908	ENSMODP00000038176
ENSGALP00000017011	ENSMODP00000027297
ENSGALP00000017011	ENSMODP00000020839
ENSGALP00000028428	ENSMODP00000010194
ENSGALP00000000320	ENSMODP00000010203
ENSGALP00000040278	ENSMODP00000005761
ENSGALP00000004518	ENSMODP00000013629
ENSGALP00000022322	ENSMODP00000021535
ENSGALP00000007767	ENSMODP00000020738
ENSGALP00000036468	ENSMODP00000013260
ENSGALP00000009602	ENSMODP00000033015
ENSGALP00000017758	ENSMODP00000009387
ENSGALP00000000765	ENSMODP00000012275
ENSGALP00000013627	ENSMODP00000019009
ENSGALP00000017250	ENSMODP00000005715
ENSGALP00000040789	ENSMODP00000002463
ENSGALP00000000343	ENSMODP00000001604
ENSGALP00000002124	ENSMODP00000008002
ENSGALP00000042083	ENSMODP00000031085
ENSGALP00000035143	ENSMODP00000028116
ENSGALP00000015886	ENSMODP00000036939
ENSGALP00000012699	ENSMODP00000020479
ENSGALP00000002808	ENSMODP00000007129
ENSGALP00000010995	ENSMODP00000016595
ENSGALP00000002263	ENSMODP00000001638
ENSGALP00000001286	ENSMODP00000017712
ENSGALP00000028898	ENSMODP00000005879
ENSGALP00000031109	ENSMODP00000022055
ENSGALP00000042408	ENSMODP00000001554
ENSGALP00000039434	ENSMODP00000002202
ENSGALP00000012311	ENSMODP00000015259
ENSGALP00000014927	ENSMODP00000012001
ENSGALP00000025786	ENSMODP00000005650
ENSGALP00000026863	ENSMODP00000023481
ENSGALP00000024381	ENSMODP00000003290
ENSGALP00000039965	ENSMODP00000011933
ENSGALP00000016124	ENSMODP00000021920
ENSGALP00000017198	ENSMODP00000019199
ENSGALP00000013905	ENSMODP00000019847
ENSGALP00000022054	ENSMODP00000002167
ENSGALP00000042257	ENSMODP00000005932
ENSGALP00000025070	ENSMODP00000010233
ENSGALP00000001614	ENSMODP00000024648
ENSGALP00000001605	ENSMODP00000024651
ENSGALP00000003413	ENSMODP00000016057
ENSGALP00000016849	ENSMODP00000002434
ENSGALP00000013934	ENSMODP00000011834
ENSGALP00000034535	ENSMODP00000014223
ENSGALP00000010211	ENSMODP00000020783
ENSGALP00000000995	ENSMODP00000002228
ENSGALP00000026006	ENSMODP00000000793
ENSGALP00000017958	ENSMODP00000000687
ENSGALP00000015514	ENSMODP00000034936
ENSGALP00000035695	ENSMODP00000033076
ENSGALP00000041236	ENSMODP00000017775
ENSGALP00000039006	ENSMODP00000028443
ENSGALP00000018851	ENSMODP00000008112
ENSGALP00000026290	ENSMODP00000015125
ENSGALP00000014726	ENSMODP00000019371
ENSGALP00000023773	ENSMODP00000024524
ENSGALP00000012695	ENSMODP00000017789
ENSGALP00000013689	ENSMODP00000003932
ENSGALP00000002423	ENSMODP00000007920
ENSGALP00000012864	ENSMODP00000018051
ENSGALP00000041317	ENSMODP00000012026
ENSGALP00000043171	ENSMODP00000009589
ENSGALP00000008323	ENSMODP00000005299
ENSGALP00000018433	ENSMODP00000000639
ENSGALP00000008988	ENSMODP00000020038
ENSGALP00000012367	ENSMODP00000008498
ENSGALP00000024939	ENSMODP00000023369
ENSGALP00000040004	ENSMODP00000034386
ENSGALP00000003855	ENSMODP00000015347
ENSGALP00000039705	ENSMODP00000001142
ENSGALP00000013113	ENSMODP00000024847
ENSGALP00000020186	ENSMODP00000036121
ENSGALP00000028616	ENSMODP00000022758
ENSGALP00000038408	ENSMODP00000021480
ENSGALP00000035460	ENSMODP00000034482
ENSGALP00000020714	ENSMODP00000013556
ENSGALP00000015246	ENSMODP00000011601
ENSGALP00000016629	ENSMODP00000002901
ENSGALP00000026337	ENSMODP00000040987
ENSGALP00000016536	ENSMODP00000015350
ENSGALP00000011770	ENSMODP00000017278
ENSGALP00000039757	ENSMODP00000016660
ENSGALP00000009708	ENSMODP00000024179
ENSGALP00000042553	ENSMODP00000032645
ENSGALP00000024326	ENSMODP00000018686
ENSGALP00000019425	ENSMODP00000010668
ENSGALP00000017921	ENSMODP00000010685
ENSGALP00000026764	ENSMODP00000037792
ENSGALP00000018701	ENSMODP00000014851
ENSGALP00000041663	ENSMODP00000013914
ENSGALP00000003953	ENSMODP00000014899
ENSGALP00000000260	ENSMODP00000014568
ENSGALP00000018487	ENSMODP00000019148
ENSGALP00000031127	ENSMODP00000021861
ENSGALP00000015096	ENSMODP00000011775
ENSGALP00000002591	ENSMODP00000012321
ENSGALP00000020178	ENSMODP00000016525
ENSGALP00000018405	ENSMODP00000007256
ENSGALP00000018028	ENSMODP00000025968
ENSGALP00000040245	ENSMODP00000005053
ENSGALP00000011486	ENSMODP00000015918
ENSGALP00000042867	ENSMODP00000033707
ENSGALP00000023559	ENSMODP00000025296
ENSGALP00000014420	ENSMODP00000012686
ENSGALP00000042388	ENSMODP00000019435
ENSGALP00000017123	ENSMODP00000025770
ENSGALP00000010462	ENSMODP00000032051
ENSGALP00000015213	ENSMODP00000038746
ENSGALP00000018228	ENSMODP00000007051
ENSGALP00000011446	ENSMODP00000027463
ENSGALP00000005977	ENSMODP00000003396
ENSGALP00000010996	ENSMODP00000026561
ENSGALP00000007283	ENSMODP00000010853
ENSGALP00000017075	ENSMODP00000001168
ENSGALP00000003727	ENSMODP00000001969
ENSGALP00000016445	ENSMODP00000012416
ENSGALP00000029357	ENSMODP00000020938
ENSGALP00000042849	ENSMODP00000010709
ENSGALP00000004725	ENSMODP00000021339
ENSGALP00000000021	ENSMODP00000009804
ENSGALP00000000384	ENSMODP00000010471
ENSGALP00000030863	ENSMODP00000020833
ENSGALP00000012219	ENSMODP00000012645
ENSGALP00000024993	ENSMODP00000003481
ENSGALP00000017035	ENSMODP00000024554
ENSGALP00000021757	ENSMODP00000002458
ENSGALP00000039780	ENSMODP00000012792
ENSGALP00000005196	ENSMODP00000013213
ENSGALP00000010871	ENSMODP00000007874
ENSGALP00000013215	ENSMODP00000015503
ENSGALP00000009127	ENSMODP00000024151
ENSGALP00000010168	ENSMODP00000019296
ENSGALP00000019062	ENSMODP00000022843
ENSGALP00000023805	ENSMODP00000024545
ENSGALP00000002947	ENSMODP00000029367
ENSGALP00000022584	ENSMODP00000021821
ENSGALP00000024981	ENSMODP00000009912
ENSGALP00000005531	ENSMODP00000001476
ENSGALP00000043211	ENSMODP00000017495
ENSGALP00000003950	ENSMODP00000016142
ENSGALP00000009131	ENSMODP00000027860
ENSGALP00000004267	ENSMODP00000020148
ENSGALP00000018459	ENSMODP00000019081
ENSGALP00000019498	ENSMODP00000013546
ENSGALP00000003859	ENSMODP00000004690
ENSGALP00000043445	ENSMODP00000021447
ENSGALP00000003857	ENSMODP00000001460
ENSGALP00000006765	ENSMODP00000039626
ENSGALP00000008695	ENSMODP00000006532
ENSGALP00000042746	ENSMODP00000017485
ENSGALP00000005708	ENSMODP00000021660
ENSGALP00000035817	ENSMODP00000007263
ENSGALP00000024541	ENSMODP00000022411
ENSGALP00000015979	ENSMODP00000010084
ENSGALP00000015981	ENSMODP00000016985
ENSGALP00000016827	ENSMODP00000014754
ENSGALP00000002633	ENSMODP00000009505
ENSGALP00000018658	ENSMODP00000014777
ENSGALP00000009045	ENSMODP00000005548
ENSGALP00000016610	ENSMODP00000007903
ENSGALP00000027018	ENSMODP00000001707
ENSGALP00000037252	ENSMODP00000023656
ENSGALP00000032210	ENSMODP00000037403
ENSGALP00000005375	ENSMODP00000016164
ENSGALP00000042425	ENSMODP00000004592
ENSGALP00000035712	ENSMODP00000018652
ENSGALP00000042043	ENSMODP00000026588
ENSGALP00000013852	ENSMODP00000010683
ENSGALP00000020135	ENSMODP00000016395
ENSGALP00000005194	ENSMODP00000025526
ENSGALP00000041061	ENSMODP00000023437
ENSGALP00000006337	ENSMODP00000014968
ENSGALP00000025340	ENSMODP00000026281
ENSGALP00000019107	ENSMODP00000022865
ENSGALP00000014088	ENSMODP00000012153
ENSGALP00000012079	ENSMODP00000034776
ENSGALP00000017807	ENSMODP00000001874
ENSGALP00000016496	ENSMODP00000004145
ENSGALP00000040485	ENSMODP00000032142
ENSGALP00000043431	ENSMODP00000002840
ENSGALP00000011669	ENSMODP00000009399
ENSGALP00000016449	ENSMODP00000003128
ENSGALP00000016269	ENSMODP00000025491
ENSGALP00000032199	ENSMODP00000019003
ENSGALP00000006501	ENSMODP00000032606
ENSGALP00000043291	ENSMODP00000007131
ENSGALP00000010798	ENSMODP00000024419
ENSGALP00000021745	ENSMODP00000023402
ENSGALP00000006022	ENSMODP00000014693
ENSGALP00000022443	ENSMODP00000021739
ENSGALP00000037851	ENSMODP00000012802
ENSGALP00000018616	ENSMODP00000009957
ENSGALP00000000506	ENSMODP00000000631
ENSGALP00000020566	ENSMODP00000003395
ENSGALP00000041223	ENSMODP00000017672
ENSGALP00000025954	ENSMODP00000014280
ENSGALP00000007674	ENSMODP00000015329
ENSGALP00000019634	ENSMODP00000003002
ENSGALP00000014758	ENSMODP00000021526
ENSGALP00000023961	ENSMODP00000022164
ENSGALP00000001537	ENSMODP00000032193
ENSGALP00000023152	ENSMODP00000006393
ENSGALP00000012995	ENSMODP00000020384
ENSGALP00000024548	ENSMODP00000012734
ENSGALP00000042878	ENSMODP00000024360
ENSGALP00000041554	ENSMODP00000005767
ENSGALP00000023099	ENSMODP00000006840
ENSGALP00000032595	ENSMODP00000005371
ENSGALP00000024654	ENSMODP00000022447
ENSGALP00000017972	ENSMODP00000000668
ENSGALP00000002602	ENSMODP00000018392
ENSGALP00000001125	ENSMODP00000013511
ENSGALP00000025135	ENSMODP00000009035
ENSGALP00000007168	ENSMODP00000020293
ENSGALP00000022622	ENSMODP00000029415
ENSGALP00000038010	ENSMODP00000012767
ENSGALP00000018385	ENSMODP00000018547
ENSGALP00000017752	ENSMODP00000003005
ENSGALP00000008721	ENSMODP00000027788
ENSGALP00000003007	ENSMODP00000026226
ENSGALP00000031725	ENSMODP00000005319
ENSGALP00000031029	ENSMODP00000040033
ENSGALP00000013729	ENSMODP00000020374
ENSGALP00000011197	ENSMODP00000026658
ENSGALP00000021538	ENSMODP00000036146
ENSGALP00000000772	ENSMODP00000001449
ENSGALP00000005325	ENSMODP00000016184
ENSGALP00000015329	ENSMODP00000019790
ENSGALP00000012592	ENSMODP00000034105
ENSGALP00000009811	ENSMODP00000008853
ENSGALP00000021407	ENSMODP00000036033
ENSGALP00000020761	ENSMODP00000013217
ENSGALP00000041421	ENSMODP00000021631
ENSGALP00000022359	ENSMODP00000021551
ENSGALP00000037568	ENSMODP00000024814
ENSGALP00000020480	ENSMODP00000001518
ENSGALP00000006921	ENSMODP00000000102
ENSGALP00000040360	ENSMODP00000018034
ENSGALP00000025530	ENSMODP00000022951
ENSGALP00000011580	ENSMODP00000018218
ENSGALP00000023291	ENSMODP00000028988
ENSGALP00000032645	ENSMODP00000005738
ENSGALP00000005963	ENSMODP00000012762
ENSGALP00000041436	ENSMODP00000021407
ENSGALP00000027178	ENSMODP00000036739
ENSGALP00000042466	ENSMODP00000035967
ENSGALP00000041483	ENSMODP00000005747
ENSGALP00000006307	ENSMODP00000011321
ENSGALP00000037987	ENSMODP00000023108
ENSGALP00000041279	ENSMODP00000007998
ENSGALP00000012350	ENSMODP00000012199
ENSGALP00000012585	ENSMODP00000003082
ENSGALP00000021338	ENSMODP00000022352
ENSGALP00000016284	ENSMODP00000019437
ENSGALP00000041340	ENSMODP00000007329
ENSGALP00000034504	ENSMODP00000008622
ENSGALP00000004460	ENSMODP00000007829
ENSGALP00000027027	ENSMODP00000001808
ENSGALP00000008117	ENSMODP00000014618
ENSGALP00000003726	ENSMODP00000015808
ENSGALP00000005415	ENSMODP00000036766
ENSGALP00000021848	ENSMODP00000033497
ENSGALP00000001434	ENSMODP00000024696
ENSGALP00000010097	ENSMODP00000038843
ENSGALP00000026428	ENSMODP00000005674
ENSGALP00000034427	ENSMODP00000022245
ENSGALP00000005315	ENSMODP00000018488
ENSGALP00000018045	ENSMODP00000006974
ENSGALP00000036777	ENSMODP00000031737
ENSGALP00000010379	ENSMODP00000023016
ENSGALP00000010257	ENSMODP00000010701
ENSGALP00000042173	ENSMODP00000026353
ENSGALP00000035245	ENSMODP00000022226
ENSGALP00000036110	ENSMODP00000040042
ENSGALP00000002650	ENSMODP00000038847
ENSGALP00000023881	ENSMODP00000028989
ENSGALP00000002233	ENSMODP00000035969
ENSGALP00000024106	ENSMODP00000026850
ENSGALP00000011722	ENSMODP00000013104
ENSGALP00000024079	ENSMODP00000003605
ENSGALP00000001501	ENSMODP00000017566
ENSGALP00000005904	ENSMODP00000025431
ENSGALP00000007997	ENSMODP00000001069
ENSGALP00000010494	ENSMODP00000017701
ENSGALP00000035475	ENSMODP00000002771
ENSGALP00000039261	ENSMODP00000024427
ENSGALP00000019763	ENSMODP00000000487
ENSGALP00000014653	ENSMODP00000013056
ENSGALP00000014639	ENSMODP00000013043
ENSGALP00000013353	ENSMODP00000024833
ENSGALP00000024926	ENSMODP00000023363
ENSGALP00000029983	ENSMODP00000022708
ENSGALP00000042221	ENSMODP00000006499
ENSGALP00000040670	ENSMODP00000009689
ENSGALP00000005781	ENSMODP00000011634
ENSGALP00000041085	ENSMODP00000006124
ENSGALP00000041942	ENSMODP00000029511
ENSGALP00000000361	ENSMODP00000020858
ENSGALP00000010352	ENSMODP00000020716
ENSGALP00000012875	ENSMODP00000008863
ENSGALP00000020372	ENSMODP00000000849
ENSGALP00000036952	ENSMODP00000005154
ENSGALP00000012163	ENSMODP00000012678
ENSGALP00000013053	ENSMODP00000034653
ENSGALP00000021907	ENSMODP00000040762
ENSGALP00000002927	ENSMODP00000008902
ENSGALP00000010368	ENSMODP00000009055
ENSGALP00000025734	ENSMODP00000006750
ENSGALP00000022701	ENSMODP00000031036
ENSGALP00000002647	ENSMODP00000012246
ENSGALP00000038507	ENSMODP00000014983
ENSGALP00000007738	ENSMODP00000015285
ENSGALP00000025859	ENSMODP00000006681
ENSGALP00000012805	ENSMODP00000034265
ENSGALP00000004884	ENSMODP00000003670
ENSGALP00000038113	ENSMODP00000004738
ENSGALP00000035841	ENSMODP00000009316
ENSGALP00000042929	ENSMODP00000023716
ENSGALP00000003091	ENSMODP00000023221
ENSGALP00000020730	ENSMODP00000002612
ENSGALP00000009979	ENSMODP00000009526
ENSGALP00000000948	ENSMODP00000002150
ENSGALP00000018449	ENSMODP00000010302
ENSGALP00000010783	ENSMODP00000017550
ENSGALP00000006885	ENSMODP00000000142
ENSGALP00000027922	ENSMODP00000009180
ENSGALP00000041057	ENSMODP00000005405
ENSGALP00000042373	ENSMODP00000019993
ENSGALP00000038925	ENSMODP00000025551
ENSGALP00000008671	ENSMODP00000019007
ENSGALP00000042957	ENSMODP00000017961
ENSGALP00000018351	ENSMODP00000000853
ENSGALP00000004761	ENSMODP00000019581
ENSGALP00000018715	ENSMODP00000037525
ENSGALP00000038958	ENSMODP00000021313
ENSGALP00000017873	ENSMODP00000001680
ENSGALP00000013462	ENSMODP00000014520
ENSGALP00000010165	ENSMODP00000010772
ENSGALP00000032064	ENSMODP00000024109
ENSGALP00000006733	ENSMODP00000026473
ENSGALP00000011153	ENSMODP00000017144
ENSGALP00000033155	ENSMODP00000024317
ENSGALP00000021276	ENSMODP00000002551
ENSGALP00000008969	ENSMODP00000013240
ENSGALP00000015983	ENSMODP00000010047
ENSGALP00000030023	ENSMODP00000025625
ENSGALP00000039912	ENSMODP00000001202
ENSGALP00000043455	ENSMODP00000025626
ENSGALP00000038684	ENSMODP00000008362
ENSGALP00000027574	ENSMODP00000010954
ENSGALP00000012535	ENSMODP00000026097
ENSGALP00000022658	ENSMODP00000032258
ENSGALP00000024262	ENSMODP00000040103
ENSGALP00000029867	ENSMODP00000022868
ENSGALP00000008684	ENSMODP00000034578
ENSGALP00000004742	ENSMODP00000018601
ENSGALP00000009309	ENSMODP00000039451
ENSGALP00000009594	ENSMODP00000021286
ENSGALP00000041329	ENSMODP00000020168
ENSGALP00000014645	ENSMODP00000021094
ENSGALP00000007425	ENSMODP00000036241
ENSGALP00000009468	ENSMODP00000013599
ENSGALP00000015220	ENSMODP00000035037
ENSGALP00000038852	ENSMODP00000004137
ENSGALP00000010207	ENSMODP00000000041
ENSGALP00000016375	ENSMODP00000019955
ENSGALP00000039068	ENSMODP00000010396
ENSGALP00000000686	ENSMODP00000003358
ENSGALP00000041628	ENSMODP00000024785
ENSGALP00000040737	ENSMODP00000006094
ENSGALP00000003152	ENSMODP00000003352
ENSGALP00000000438	ENSMODP00000002223
ENSGALP00000020772	ENSMODP00000013192
ENSGALP00000012540	ENSMODP00000029137
ENSGALP00000014232	ENSMODP00000026613
ENSGALP00000027119	ENSMODP00000004771
ENSGALP00000013946	ENSMODP00000038160
ENSGALP00000024885	ENSMODP00000006270
ENSGALP00000024898	ENSMODP00000028994
ENSGALP00000024894	ENSMODP00000006284
ENSGALP00000001718	ENSMODP00000006052
ENSGALP00000040596	ENSMODP00000011935
ENSGALP00000005486	ENSMODP00000013153
ENSGALP00000017136	ENSMODP00000037975
ENSGALP00000008685	ENSMODP00000018716
ENSGALP00000024258	ENSMODP00000026862
ENSGALP00000014599	ENSMODP00000012974
ENSGALP00000005084	ENSMODP00000021921
ENSGALP00000021816	ENSMODP00000000754
ENSGALP00000013808	ENSMODP00000037746
ENSGALP00000001947	ENSMODP00000023117
ENSGALP00000025093	ENSMODP00000003841
ENSGALP00000003376	ENSMODP00000009713
ENSGALP00000011541	ENSMODP00000024469
ENSGALP00000019918	ENSMODP00000014567
ENSGALP00000015132	ENSMODP00000040539
ENSGALP00000003008	ENSMODP00000029504
ENSGALP00000036605	ENSMODP00000022041
ENSGALP00000038599	ENSMODP00000024370
ENSGALP00000042187	ENSMODP00000006466
ENSGALP00000007244	ENSMODP00000015484
ENSGALP00000025695	ENSMODP00000008872
ENSGALP00000036803	ENSMODP00000039714
ENSGALP00000025794	ENSMODP00000026271
ENSGALP00000007955	ENSMODP00000007680
ENSGALP00000041954	ENSMODP00000002455
ENSGALP00000013212	ENSMODP00000011393
ENSGALP00000033423	ENSMODP00000017763
ENSGALP00000014072	ENSMODP00000012779
ENSGALP00000032327	ENSMODP00000016928
ENSGALP00000005154	ENSMODP00000018587
ENSGALP00000042730	ENSMODP00000004079
ENSGALP00000040762	ENSMODP00000023188
ENSGALP00000025299	ENSMODP00000005398
ENSGALP00000004720	ENSMODP00000006699
ENSGALP00000040907	ENSMODP00000019316
ENSGALP00000011573	ENSMODP00000002929
ENSGALP00000025949	ENSMODP00000026219
ENSGALP00000019072	ENSMODP00000012150
ENSGALP00000018376	ENSMODP00000000824
ENSGALP00000025996	ENSMODP00000000777
ENSGALP00000039371	ENSMODP00000011812
ENSGALP00000017782	ENSMODP00000025627
ENSGALP00000039853	ENSMODP00000005908
ENSGALP00000016165	ENSMODP00000014225
ENSGALP00000023762	ENSMODP00000022763
ENSGALP00000043256	ENSMODP00000024040
ENSGALP00000008011	ENSMODP00000003103
ENSGALP00000017365	ENSMODP00000016729
ENSGALP00000011095	ENSMODP00000021388
ENSGALP00000014638	ENSMODP00000012700
ENSGALP00000042094	ENSMODP00000006980
ENSGALP00000041616	ENSMODP00000001785
ENSGALP00000005105	ENSMODP00000015281
ENSGALP00000013126	ENSMODP00000011542
ENSGALP00000038289	ENSMODP00000013216
ENSGALP00000022471	ENSMODP00000014354
ENSGALP00000025256	ENSMODP00000004962
ENSGALP00000041667	ENSMODP00000005900
ENSGALP00000015343	ENSMODP00000035265
ENSGALP00000004639	ENSMODP00000021455
ENSGALP00000041795	ENSMODP00000007161
ENSGALP00000042010	ENSMODP00000000544
ENSGALP00000019896	ENSMODP00000011975
ENSGALP00000011575	ENSMODP00000033135
ENSGALP00000008845	ENSMODP00000018478
ENSGALP00000003147	ENSMODP00000008222
ENSGALP00000033823	ENSMODP00000008442
ENSGALP00000041743	ENSMODP00000008245
ENSGALP00000034328	ENSMODP00000022009
ENSGALP00000010387	ENSMODP00000008694
ENSGALP00000033461	ENSMODP00000015844
ENSGALP00000022179	ENSMODP00000015425
ENSGALP00000012634	ENSMODP00000020481
ENSGALP00000040167	ENSMODP00000000130
ENSGALP00000023158	ENSMODP00000035626
ENSGALP00000003993	ENSMODP00000022002
ENSGALP00000041998	ENSMODP00000021450
ENSGALP00000041190	ENSMODP00000003647
ENSGALP00000014119	ENSMODP00000026607
ENSGALP00000039475	ENSMODP00000034494
ENSGALP00000016759	ENSMODP00000025611
ENSGALP00000000490	ENSMODP00000000546
ENSGALP00000000418	ENSMODP00000000474
ENSGALP00000000792	ENSMODP00000021283
ENSGALP00000006255	ENSMODP00000020228
ENSGALP00000010746	ENSMODP00000007060
ENSGALP00000023914	ENSMODP00000022087
ENSGALP00000029249	ENSMODP00000021240
ENSGALP00000030879	ENSMODP00000011441
ENSGALP00000038018	ENSMODP00000025223
ENSGALP00000000701	ENSMODP00000004255
ENSGALP00000007419	ENSMODP00000029564
ENSGALP00000006488	ENSMODP00000011211
ENSGALP00000016655	ENSMODP00000025606
ENSGALP00000031243	ENSMODP00000007941
ENSGALP00000015907	ENSMODP00000003943
ENSGALP00000025637	ENSMODP00000011968
ENSGALP00000005755	ENSMODP00000010565
ENSGALP00000006638	ENSMODP00000005501
ENSGALP00000006719	ENSMODP00000007504
ENSGALP00000007297	ENSMODP00000020310
ENSGALP00000018361	ENSMODP00000009233
ENSGALP00000027770	ENSMODP00000000429
ENSGALP00000016511	ENSMODP00000030288
ENSGALP00000036900	ENSMODP00000032640
ENSGALP00000043460	ENSMODP00000021958
ENSGALP00000015298	ENSMODP00000020109
ENSGALP00000024636	ENSMODP00000038348
ENSGALP00000001306	ENSMODP00000017177
ENSGALP00000016878	ENSMODP00000024001
ENSGALP00000002817	ENSMODP00000020113
ENSGALP00000007002	ENSMODP00000000253
ENSGALP00000020304	ENSMODP00000000694
ENSGALP00000028002	ENSMODP00000023226
ENSGALP00000003942	ENSMODP00000011527
ENSGALP00000010315	ENSMODP00000023002
ENSGALP00000038038	ENSMODP00000024342
ENSGALP00000016092	ENSMODP00000023757
ENSGALP00000015034	ENSMODP00000022263
ENSGALP00000025658	ENSMODP00000009451
ENSGALP00000017419	ENSMODP00000004684
ENSGALP00000008333	ENSMODP00000025445
ENSGALP00000042753	ENSMODP00000017237
ENSGALP00000005929	ENSMODP00000015469
ENSGALP00000022155	ENSMODP00000023786
ENSGALP00000017404	ENSMODP00000021940
ENSGALP00000040980	ENSMODP00000001437
ENSGALP00000013987	ENSMODP00000013457
ENSGALP00000032036	ENSMODP00000025116
ENSGALP00000006317	ENSMODP00000010724
ENSGALP00000015550	ENSMODP00000002862
ENSGALP00000015440	ENSMODP00000034611
ENSGALP00000024775	ENSMODP00000012640
ENSGALP00000040821	ENSMODP00000019652
ENSGALP00000035995	ENSMODP00000013262
ENSGALP00000010754	ENSMODP00000024259
ENSGALP00000025542	ENSMODP00000022965
ENSGALP00000000558	ENSMODP00000012834
ENSGALP00000009715	ENSMODP00000021258
ENSGALP00000005542	ENSMODP00000001629
ENSGALP00000005911	ENSMODP00000015598
ENSGALP00000021309	ENSMODP00000017667
ENSGALP00000031103	ENSMODP00000038519
ENSGALP00000000843	ENSMODP00000021301
ENSGALP00000033347	ENSMODP00000021025
ENSGALP00000042863	ENSMODP00000010310
ENSGALP00000007758	ENSMODP00000030140
ENSGALP00000012991	ENSMODP00000020391
ENSGALP00000043098	ENSMODP00000015233
ENSGALP00000017248	ENSMODP00000010341
ENSGALP00000016081	ENSMODP00000021895
ENSGALP00000008654	ENSMODP00000020960
ENSGALP00000008657	ENSMODP00000020125
ENSGALP00000034943	ENSMODP00000019344
ENSGALP00000026367	ENSMODP00000002481
ENSGALP00000041334	ENSMODP00000000759
ENSGALP00000014166	ENSMODP00000035740
ENSGALP00000014164	ENSMODP00000010567
ENSGALP00000001964	ENSMODP00000032902
ENSGALP00000023927	ENSMODP00000025374
ENSGALP00000038374	ENSMODP00000025486
ENSGALP00000026339	ENSMODP00000009701
ENSGALP00000026940	ENSMODP00000030251
ENSGALP00000012126	ENSMODP00000020714
ENSGALP00000026662	ENSMODP00000021483
ENSGALP00000042770	ENSMODP00000021469
ENSGALP00000040597	ENSMODP00000023550
ENSGALP00000008955	ENSMODP00000020056
ENSGALP00000027789	ENSMODP00000001145
ENSGALP00000012815	ENSMODP00000018020
ENSGALP00000008453	ENSMODP00000004384
ENSGALP00000017682	ENSMODP00000026009
ENSGALP00000032783	ENSMODP00000027349
ENSGALP00000035437	ENSMODP00000033729
ENSGALP00000015600	ENSMODP00000023115
ENSGALP00000024514	ENSMODP00000003743
ENSGALP00000006980	ENSMODP00000026955
ENSGALP00000002643	ENSMODP00000032086
ENSGALP00000009774	ENSMODP00000020434
ENSGALP00000017861	ENSMODP00000000944
ENSGALP00000019871	ENSMODP00000000829
ENSGALP00000009089	ENSMODP00000029532
ENSGALP00000009383	ENSMODP00000009813
ENSGALP00000040651	ENSMODP00000009933
ENSGALP00000032659	ENSMODP00000012354
ENSGALP00000024072	ENSMODP00000002565
ENSGALP00000039162	ENSMODP00000020280
ENSGALP00000025193	ENSMODP00000008619
ENSGALP00000009289	ENSMODP00000005464
ENSGALP00000017129	ENSMODP00000025778
ENSGALP00000007999	ENSMODP00000001039
ENSGALP00000001390	ENSMODP00000018053
ENSGALP00000024849	ENSMODP00000003470
ENSGALP00000040785	ENSMODP00000012022
ENSGALP00000027812	ENSMODP00000003356
ENSGALP00000035733	ENSMODP00000011738
ENSGALP00000037537	ENSMODP00000018820
ENSGALP00000007067	ENSMODP00000007107
ENSGALP00000041545	ENSMODP00000030082
ENSGALP00000026603	ENSMODP00000021354
ENSGALP00000007651	ENSMODP00000013888
ENSGALP00000013381	ENSMODP00000034131
ENSGALP00000004423	ENSMODP00000017409
ENSGALP00000017600	ENSMODP00000001778
ENSGALP00000025477	ENSMODP00000022887
ENSGALP00000004775	ENSMODP00000006007
ENSGALP00000019596	ENSMODP00000038040
ENSGALP00000040936	ENSMODP00000010172
ENSGALP00000011192	ENSMODP00000003064
ENSGALP00000020051	ENSMODP00000027239
ENSGALP00000019837	ENSMODP00000011818
ENSGALP00000043385	ENSMODP00000035890
ENSGALP00000004030	ENSMODP00000005986
ENSGALP00000004234	ENSMODP00000017301
ENSGALP00000036889	ENSMODP00000002334
ENSGALP00000019086	ENSMODP00000012158
ENSGALP00000020041	ENSMODP00000025871
ENSGALP00000039533	ENSMODP00000000263
ENSGALP00000014887	ENSMODP00000012047
ENSGALP00000004936	ENSMODP00000002275
ENSGALP00000007663	ENSMODP00000009126
ENSGALP00000023820	ENSMODP00000002600
ENSGALP00000023822	ENSMODP00000024566
ENSGALP00000005414	ENSMODP00000002126
ENSGALP00000033857	ENSMODP00000006925
ENSGALP00000025661	ENSMODP00000023154
ENSGALP00000032290	ENSMODP00000001148
ENSGALP00000031203	ENSMODP00000007001
ENSGALP00000024517	ENSMODP00000039867
ENSGALP00000026672	ENSMODP00000019710
ENSGALP00000020806	ENSMODP00000003121
ENSGALP00000000194	ENSMODP00000001852
ENSGALP00000027828	ENSMODP00000032776
ENSGALP00000014813	ENSMODP00000021504
ENSGALP00000024100	ENSMODP00000022725
ENSGALP00000039251	ENSMODP00000017677
ENSGALP00000026702	ENSMODP00000021594
ENSGALP00000000160	ENSMODP00000014441
ENSGALP00000031563	ENSMODP00000004536
ENSGALP00000032099	ENSMODP00000025429
ENSGALP00000026647	ENSMODP00000021409
ENSGALP00000041017	ENSMODP00000008469
ENSGALP00000016303	ENSMODP00000025502
ENSGALP00000007750	ENSMODP00000020364
ENSGALP00000015978	ENSMODP00000001657
ENSGALP00000023303	ENSMODP00000022572
ENSGALP00000042674	ENSMODP00000041088
ENSGALP00000001903	ENSMODP00000012818
ENSGALP00000011809	ENSMODP00000036499
ENSGALP00000017193	ENSMODP00000025802
ENSGALP00000011618	ENSMODP00000017973
ENSGALP00000004508	ENSMODP00000007706
ENSGALP00000018139	ENSMODP00000019151
ENSGALP00000032623	ENSMODP00000011885
ENSGALP00000007263	ENSMODP00000020305
ENSGALP00000026768	ENSMODP00000029006
ENSGALP00000010621	ENSMODP00000024282
ENSGALP00000024806	ENSMODP00000011356
ENSGALP00000022306	ENSMODP00000021528
ENSGALP00000041389	ENSMODP00000002347
ENSGALP00000003242	ENSMODP00000005643
ENSGALP00000001016	ENSMODP00000002270
ENSGALP00000027554	ENSMODP00000011420
ENSGALP00000040780	ENSMODP00000005927
ENSGALP00000005695	ENSMODP00000024027
ENSGALP00000011232	ENSMODP00000008095
ENSGALP00000040387	ENSMODP00000003803
ENSGALP00000010012	ENSMODP00000024313
ENSGALP00000020984	ENSMODP00000006458
ENSGALP00000013824	ENSMODP00000019932
ENSGALP00000011458	ENSMODP00000008549
ENSGALP00000021770	ENSMODP00000021801
ENSGALP00000023872	ENSMODP00000024609
ENSGALP00000004847	ENSMODP00000004619
ENSGALP00000009653	ENSMODP00000024173
ENSGALP00000005096	ENSMODP00000028249
ENSGALP00000031100	ENSMODP00000022136
ENSGALP00000010786	ENSMODP00000003242
ENSGALP00000026633	ENSMODP00000019732
ENSGALP00000025929	ENSMODP00000025773
ENSGALP00000024869	ENSMODP00000018236
ENSGALP00000018561	ENSMODP00000036015
ENSGALP00000026599	ENSMODP00000019533
ENSGALP00000011572	ENSMODP00000005304
ENSGALP00000025563	ENSMODP00000026231
ENSGALP00000012999	ENSMODP00000020382
ENSGALP00000011768	ENSMODP00000005124
ENSGALP00000041763	ENSMODP00000003400
ENSGALP00000037475	ENSMODP00000019451
ENSGALP00000003126	ENSMODP00000022163
ENSGALP00000001030	ENSMODP00000013430
ENSGALP00000020204	ENSMODP00000020953
ENSGALP00000040587	ENSMODP00000000255
ENSGALP00000021838	ENSMODP00000009807
ENSGALP00000020932	ENSMODP00000017114
ENSGALP00000007982	ENSMODP00000007792
ENSGALP00000016384	ENSMODP00000015990
ENSGALP00000013683	ENSMODP00000002562
ENSGALP00000027611	ENSMODP00000010334
ENSGALP00000026733	ENSMODP00000021643
ENSGALP00000036695	ENSMODP00000003570
ENSGALP00000041564	ENSMODP00000023866
ENSGALP00000028857	ENSMODP00000020138
ENSGALP00000003546	ENSMODP00000036542
ENSGALP00000005812	ENSMODP00000020972
ENSGALP00000010977	ENSMODP00000014831
ENSGALP00000024466	ENSMODP00000022588
ENSGALP00000025213	ENSMODP00000004673
ENSGALP00000032493	ENSMODP00000013307
ENSGALP00000041907	ENSMODP00000028789
ENSGALP00000037978	ENSMODP00000033491
ENSGALP00000041835	ENSMODP00000019616
ENSGALP00000037439	ENSMODP00000019188
ENSGALP00000008824	ENSMODP00000005475
ENSGALP00000035658	ENSMODP00000009994
ENSGALP00000003954	ENSMODP00000022371
ENSGALP00000000999	ENSMODP00000003194
ENSGALP00000008530	ENSMODP00000011041
ENSGALP00000022466	ENSMODP00000028798
ENSGALP00000015333	ENSMODP00000011039
ENSGALP00000014623	ENSMODP00000012196
ENSGALP00000040240	ENSMODP00000007141
ENSGALP00000036444	ENSMODP00000003656
ENSGALP00000026501	ENSMODP00000013054
ENSGALP00000023902	ENSMODP00000035379
ENSGALP00000025196	ENSMODP00000005922
ENSGALP00000008724	ENSMODP00000004736
ENSGALP00000014155	ENSMODP00000000452
ENSGALP00000022017	ENSMODP00000018859
ENSGALP00000014175	ENSMODP00000000469
ENSGALP00000006772	ENSMODP00000001220
ENSGALP00000041896	ENSMODP00000016946
ENSGALP00000007631	ENSMODP00000002563
ENSGALP00000004095	ENSMODP00000003585
ENSGALP00000023600	ENSMODP00000035688
ENSGALP00000008499	ENSMODP00000023213
ENSGALP00000010965	ENSMODP00000000249
ENSGALP00000021401	ENSMODP00000000479
ENSGALP00000018686	ENSMODP00000019401
ENSGALP00000019932	ENSMODP00000001016
ENSGALP00000026179	ENSMODP00000026397
ENSGALP00000003359	ENSMODP00000016123
ENSGALP00000002590	ENSMODP00000021880
ENSGALP00000018799	ENSMODP00000023334
ENSGALP00000026378	ENSMODP00000017975
ENSGALP00000009531	ENSMODP00000021307
ENSGALP00000024567	ENSMODP00000012044
ENSGALP00000008235	ENSMODP00000030207
ENSGALP00000009155	ENSMODP00000024010
ENSGALP00000041987	ENSMODP00000019109
ENSGALP00000043009	ENSMODP00000010652
ENSGALP00000016852	ENSMODP00000019759
ENSGALP00000008433	ENSMODP00000008555
ENSGALP00000034906	ENSMODP00000027957
ENSGALP00000042484	ENSMODP00000023830
ENSGALP00000015396	ENSMODP00000010813
ENSGALP00000005158	ENSMODP00000013424
ENSGALP00000020284	ENSMODP00000016279
ENSGALP00000017191	ENSMODP00000004565
ENSGALP00000014787	ENSMODP00000028423
ENSGALP00000017195	ENSMODP00000004558
ENSGALP00000014283	ENSMODP00000012942
ENSGALP00000018176	ENSMODP00000011716
ENSGALP00000005119	ENSMODP00000013466
ENSGALP00000023510	ENSMODP00000016015
ENSGALP00000019684	ENSMODP00000041197
ENSGALP00000019031	ENSMODP00000023917
ENSGALP00000000400	ENSMODP00000000437
ENSGALP00000024104	ENSMODP00000022719
ENSGALP00000021529	ENSMODP00000002313
ENSGALP00000041392	ENSMODP00000026322
ENSGALP00000025762	ENSMODP00000026321
ENSGALP00000041784	ENSMODP00000017431
ENSGALP00000007890	ENSMODP00000017861
ENSGALP00000004398	ENSMODP00000019785
ENSGALP00000000885	ENSMODP00000013715
ENSGALP00000040383	ENSMODP00000002105
ENSGALP00000041005	ENSMODP00000007274
ENSGALP00000003616	ENSMODP00000002115
ENSGALP00000014097	ENSMODP00000006703
ENSGALP00000016189	ENSMODP00000003752
ENSGALP00000041524	ENSMODP00000024299
ENSGALP00000009976	ENSMODP00000008475
ENSGALP00000038510	ENSMODP00000014960
ENSGALP00000038764	ENSMODP00000015162
ENSGALP00000014509	ENSMODP00000026022
ENSGALP00000021127	ENSMODP00000022909
ENSGALP00000009867	ENSMODP00000021212
ENSGALP00000038436	ENSMODP00000017819
ENSGALP00000043390	ENSMODP00000025593
ENSGALP00000006977	ENSMODP00000010326
ENSGALP00000001635	ENSMODP00000005101
ENSGALP00000042729	ENSMODP00000015992
ENSGALP00000036138	ENSMODP00000018263
ENSGALP00000021740	ENSMODP00000005376
ENSGALP00000015756	ENSMODP00000020621
ENSGALP00000005007	ENSMODP00000016034
ENSGALP00000010880	ENSMODP00000024435
ENSGALP00000024765	ENSMODP00000022554
ENSGALP00000026259	ENSMODP00000002125
ENSGALP00000039774	ENSMODP00000022004
ENSGALP00000022390	ENSMODP00000021415
ENSGALP00000005123	ENSMODP00000021822
ENSGALP00000026648	ENSMODP00000021414
ENSGALP00000027827	ENSMODP00000005123
ENSGALP00000004350	ENSMODP00000021523
ENSGALP00000020691	ENSMODP00000013320
ENSGALP00000002001	ENSMODP00000015379
ENSGALP00000003058	ENSMODP00000011548
ENSGALP00000017138	ENSMODP00000019299
ENSGALP00000023887	ENSMODP00000022037
ENSGALP00000005381	ENSMODP00000030807
ENSGALP00000001096	ENSMODP00000016719
ENSGALP00000017170	ENSMODP00000025787
ENSGALP00000015127	ENSMODP00000011728
ENSGALP00000042450	ENSMODP00000010351
ENSGALP00000039913	ENSMODP00000028759
ENSGALP00000036925	ENSMODP00000006780
ENSGALP00000022616	ENSMODP00000021852
ENSGALP00000003891	ENSMODP00000024163
ENSGALP00000029130	ENSMODP00000002157
ENSGALP00000041204	ENSMODP00000022841
ENSGALP00000001262	ENSMODP00000021988
ENSGALP00000040623	ENSMODP00000013582
ENSGALP00000024627	ENSMODP00000022436
ENSGALP00000027757	ENSMODP00000000187
ENSGALP00000012086	ENSMODP00000004345
ENSGALP00000006934	ENSMODP00000039129
ENSGALP00000022108	ENSMODP00000037855
ENSGALP00000027552	ENSMODP00000011440
ENSGALP00000023284	ENSMODP00000019202
ENSGALP00000017952	ENSMODP00000001457
ENSGALP00000021824	ENSMODP00000015719
ENSGALP00000005423	ENSMODP00000025489
ENSGALP00000017115	ENSMODP00000025762
ENSGALP00000023190	ENSMODP00000005094
ENSGALP00000036966	ENSMODP00000023625
ENSGALP00000019366	ENSMODP00000014093
ENSGALP00000027492	ENSMODP00000012594
ENSGALP00000005475	ENSMODP00000010237
ENSGALP00000033676	ENSMODP00000010248
ENSGALP00000020426	ENSMODP00000000934
ENSGALP00000012662	ENSMODP00000003150
ENSGALP00000038334	ENSMODP00000019976
ENSGALP00000009526	ENSMODP00000006082
ENSGALP00000027391	ENSMODP00000040702
ENSGALP00000037167	ENSMODP00000020657
ENSGALP00000001312	ENSMODP00000002766
ENSGALP00000016076	ENSMODP00000000399
ENSGALP00000013681	ENSMODP00000011531
ENSGALP00000013190	ENSMODP00000011033
ENSGALP00000039305	ENSMODP00000000838
ENSGALP00000001702	ENSMODP00000014368
ENSGALP00000023025	ENSMODP00000025725
ENSGALP00000036860	ENSMODP00000025340
ENSGALP00000019012	ENSMODP00000017239
ENSGALP00000017453	ENSMODP00000008441
ENSGALP00000004232	ENSMODP00000018248
ENSGALP00000004490	ENSMODP00000016300
ENSGALP00000007139	ENSMODP00000024624
ENSGALP00000025348	ENSMODP00000026280
ENSGALP00000002228	ENSMODP00000006642
ENSGALP00000001051	ENSMODP00000013456
ENSGALP00000023938	ENSMODP00000022110
ENSGALP00000041541	ENSMODP00000023187
ENSGALP00000002189	ENSMODP00000006952
ENSGALP00000020696	ENSMODP00000034906
ENSGALP00000043364	ENSMODP00000011646
ENSGALP00000011635	ENSMODP00000029642
ENSGALP00000027988	ENSMODP00000001893
ENSGALP00000006566	ENSMODP00000016281
ENSGALP00000013911	ENSMODP00000022210
ENSGALP00000003371	ENSMODP00000023242
ENSGALP00000009781	ENSMODP00000019103
ENSGALP00000001973	ENSMODP00000015362
ENSGALP00000043342	ENSMODP00000001219
ENSGALP00000022589	ENSMODP00000003434
ENSGALP00000027954	ENSMODP00000008501
ENSGALP00000000971	ENSMODP00000032729
ENSGALP00000027436	ENSMODP00000013337
ENSGALP00000042241	ENSMODP00000023139
ENSGALP00000007155	ENSMODP00000020292
ENSGALP00000022613	ENSMODP00000021849
ENSGALP00000042200	ENSMODP00000040586
ENSGALP00000001658	ENSMODP00000005066
ENSGALP00000022667	ENSMODP00000039503
ENSGALP00000041630	ENSMODP00000002547
ENSGALP00000011899	ENSMODP00000007208
ENSGALP00000007931	ENSMODP00000007632
ENSGALP00000020491	ENSMODP00000001534
ENSGALP00000015287	ENSMODP00000019745
ENSGALP00000013584	ENSMODP00000005749
ENSGALP00000024623	ENSMODP00000019494
ENSGALP00000042077	ENSMODP00000035126
ENSGALP00000007246	ENSMODP00000011937
ENSGALP00000019534	ENSMODP00000023649
ENSGALP00000008383	ENSMODP00000000328
ENSGALP00000008417	ENSMODP00000039408
ENSGALP00000042275	ENSMODP00000012595
ENSGALP00000020598	ENSMODP00000001926
ENSGALP00000013730	ENSMODP00000024807
ENSGALP00000010423	ENSMODP00000017725
ENSGALP00000022444	ENSMODP00000021741
ENSGALP00000043426	ENSMODP00000026347
ENSGALP00000009161	ENSMODP00000029187
ENSGALP00000017478	ENSMODP00000008591
ENSGALP00000016142	ENSMODP00000038904
ENSGALP00000020819	ENSMODP00000012579
ENSGALP00000016521	ENSMODP00000023619
ENSGALP00000035454	ENSMODP00000038304
ENSGALP00000020312	ENSMODP00000003794
ENSGALP00000011738	ENSMODP00000033223
ENSGALP00000025229	ENSMODP00000008393
ENSGALP00000012961	ENSMODP00000009029
ENSGALP00000009899	ENSMODP00000008368
ENSGALP00000022298	ENSMODP00000009421
ENSGALP00000006172	ENSMODP00000010627
ENSGALP00000027609	ENSMODP00000010403
ENSGALP00000012750	ENSMODP00000002576
ENSGALP00000001660	ENSMODP00000008240
ENSGALP00000043276	ENSMODP00000021761
ENSGALP00000021516	ENSMODP00000001721
ENSGALP00000026030	ENSMODP00000026291
ENSGALP00000020927	ENSMODP00000017128
ENSGALP00000033974	ENSMODP00000007108
ENSGALP00000012678	ENSMODP00000004867
ENSGALP00000006494	ENSMODP00000008673
ENSGALP00000009387	ENSMODP00000005945
ENSGALP00000007102	ENSMODP00000000301
ENSGALP00000017154	ENSMODP00000010528
ENSGALP00000035850	ENSMODP00000010073
ENSGALP00000019779	ENSMODP00000009501
ENSGALP00000038747	ENSMODP00000003910
ENSGALP00000019969	ENSMODP00000001101
ENSGALP00000019650	ENSMODP00000002815
ENSGALP00000014376	ENSMODP00000012726
ENSGALP00000020777	ENSMODP00000002854
ENSGALP00000020364	ENSMODP00000004406
ENSGALP00000002014	ENSMODP00000009401
ENSGALP00000039652	ENSMODP00000017551
ENSGALP00000015051	ENSMODP00000001455
ENSGALP00000035888	ENSMODP00000030254
ENSGALP00000003964	ENSMODP00000015519
ENSGALP00000019178	ENSMODP00000025939
ENSGALP00000011711	ENSMODP00000029725
ENSGALP00000002699	ENSMODP00000007595
ENSGALP00000002030	ENSMODP00000000448
ENSGALP00000038901	ENSMODP00000016476
ENSGALP00000027407	ENSMODP00000013976
ENSGALP00000018103	ENSMODP00000037324
ENSGALP00000041622	ENSMODP00000021756
ENSGALP00000007181	ENSMODP00000014791
ENSGALP00000015000	ENSMODP00000007535
ENSGALP00000022199	ENSMODP00000004307
ENSGALP00000010910	ENSMODP00000031416
ENSGALP00000008427	ENSMODP00000004279
ENSGALP00000010929	ENSMODP00000016550
ENSGALP00000024142	ENSMODP00000002057
ENSGALP00000013709	ENSMODP00000022190
ENSGALP00000041636	ENSMODP00000023903
ENSGALP00000006431	ENSMODP00000016112
ENSGALP00000027264	ENSMODP00000011712
ENSGALP00000027072	ENSMODP00000003168
ENSGALP00000016926	ENSMODP00000006821
ENSGALP00000015071	ENSMODP00000007341
ENSGALP00000016706	ENSMODP00000023634
ENSGALP00000041185	ENSMODP00000036418
ENSGALP00000040722	ENSMODP00000031883
ENSGALP00000007382	ENSMODP00000008755
ENSGALP00000007317	ENSMODP00000005090
ENSGALP00000019231	ENSMODP00000022716
ENSGALP00000016253	ENSMODP00000000802
ENSGALP00000020022	ENSMODP00000023352
ENSGALP00000006671	ENSMODP00000011249
ENSGALP00000043246	ENSMODP00000011702
ENSGALP00000006365	ENSMODP00000016105
ENSGALP00000041702	ENSMODP00000005316
ENSGALP00000017201	ENSMODP00000004548
ENSGALP00000023169	ENSMODP00000000178
ENSGALP00000035839	ENSMODP00000021395
ENSGALP00000040812	ENSMODP00000021711
ENSGALP00000024377	ENSMODP00000022804
ENSGALP00000002465	ENSMODP00000025661
ENSGALP00000006378	ENSMODP00000015049
ENSGALP00000013993	ENSMODP00000000136
ENSGALP00000040377	ENSMODP00000005076
ENSGALP00000026933	ENSMODP00000000410
ENSGALP00000024760	ENSMODP00000022549
ENSGALP00000023916	ENSMODP00000025381
ENSGALP00000024778	ENSMODP00000022480
ENSGALP00000016204	ENSMODP00000000623
ENSGALP00000042038	ENSMODP00000005965
ENSGALP00000041380	ENSMODP00000000937
ENSGALP00000041129	ENSMODP00000001469
ENSGALP00000015559	ENSMODP00000035585
ENSGALP00000000540	ENSMODP00000012855
ENSGALP00000018802	ENSMODP00000018160
ENSGALP00000013782	ENSMODP00000020356
ENSGALP00000017392	ENSMODP00000003924
ENSGALP00000035503	ENSMODP00000014627
ENSGALP00000002109	ENSMODP00000013896
ENSGALP00000035933	ENSMODP00000015068
ENSGALP00000028353	ENSMODP00000040581
ENSGALP00000026245	ENSMODP00000023432
ENSGALP00000006798	ENSMODP00000000143
ENSGALP00000020315	ENSMODP00000000708
ENSGALP00000010093	ENSMODP00000003046
ENSGALP00000006162	ENSMODP00000013666
ENSGALP00000020574	ENSMODP00000003297
ENSGALP00000008061	ENSMODP00000006859
ENSGALP00000009323	ENSMODP00000005883
ENSGALP00000032851	ENSMODP00000004209
ENSGALP00000017255	ENSMODP00000019311
ENSGALP00000027189	ENSMODP00000007439
ENSGALP00000024921	ENSMODP00000022689
ENSGALP00000011836	ENSMODP00000018831
ENSGALP00000043116	ENSMODP00000010999
ENSGALP00000024006	ENSMODP00000024289
ENSGALP00000016094	ENSMODP00000021901
ENSGALP00000010704	ENSMODP00000024261
ENSGALP00000020005	ENSMODP00000025903
ENSGALP00000043142	ENSMODP00000003590
ENSGALP00000024696	ENSMODP00000037274
ENSGALP00000007937	ENSMODP00000035224
ENSGALP00000027143	ENSMODP00000036763
ENSGALP00000013147	ENSMODP00000014386
[truncated: 7,871 more rows]
