# Supplementary material for: Reconstruction of proto-vertebrate, proto-cyclostome and proto-gnathostome genomes provides new insights into early vertebrate evolution
Source: Nat Commun. 2021 Jul 23;12:4489. doi: 10.1038/s41467-021-24573-z (PMC8302630; doi:10.1038/s41467-021-24573-z)
Supplement: Supplementary file 4 — Supplementary Data 1 [file 41467_2021_24573_MOESM4_ESM.zip › SuppData1/orthologs/CHICK-MOUSE.txt]

ENSGALP00000006197	ENSMUSP00000034074
ENSGALP00000003140	ENSMUSP00000037172
ENSGALP00000027652	ENSMUSP00000127603
ENSGALP00000024336	ENSMUSP00000025288
ENSGALP00000006178	ENSMUSP00000105282
ENSGALP00000003417	ENSMUSP00000018989
ENSGALP00000006527	ENSMUSP00000018466
ENSGALP00000013423	ENSMUSP00000014505
ENSGALP00000035505	ENSMUSP00000035203
ENSGALP00000042226	ENSMUSP00000111103
ENSGALP00000023699	ENSMUSP00000032264
ENSGALP00000002938	ENSMUSP00000029128
ENSGALP00000010835	ENSMUSP00000033610
ENSGALP00000026172	ENSMUSP00000015484
ENSGALP00000022178	ENSMUSP00000024565
ENSGALP00000027810	ENSMUSP00000032781
ENSGALP00000025475	ENSMUSP00000133649
ENSGALP00000009477	ENSMUSP00000054412
ENSGALP00000015078	ENSMUSP00000045511
ENSGALP00000005964	ENSMUSP00000075235
ENSGALP00000025999	ENSMUSP00000024829
ENSGALP00000010976	ENSMUSP00000124647
ENSGALP00000016167	ENSMUSP00000035246
ENSGALP00000016163	ENSMUSP00000069495
ENSGALP00000042824	ENSMUSP00000113675
ENSGALP00000039322	ENSMUSP00000034840
ENSGALP00000010845	ENSMUSP00000110574
ENSGALP00000006027	ENSMUSP00000073268
ENSGALP00000016021	ENSMUSP00000082710
ENSGALP00000018553	ENSMUSP00000021706
ENSGALP00000002401	ENSMUSP00000130759
ENSGALP00000014649	ENSMUSP00000028311
ENSGALP00000012873	ENSMUSP00000004949
ENSGALP00000006340	ENSMUSP00000017530
ENSGALP00000041588	ENSMUSP00000069259
ENSGALP00000012927	ENSMUSP00000096248
ENSGALP00000002836	ENSMUSP00000005064
ENSGALP00000007730	ENSMUSP00000124863
ENSGALP00000019120	ENSMUSP00000079306
ENSGALP00000001474	ENSMUSP00000097747
ENSGALP00000010718	ENSMUSP00000027961
ENSGALP00000003717	ENSMUSP00000025217
ENSGALP00000009351	ENSMUSP00000027494
ENSGALP00000006447	ENSMUSP00000070606
ENSGALP00000005150	ENSMUSP00000090790
ENSGALP00000007847	ENSMUSP00000104363
ENSGALP00000042836	ENSMUSP00000062535
ENSGALP00000032312	ENSMUSP00000088642
ENSGALP00000016886	ENSMUSP00000059272
ENSGALP00000016883	ENSMUSP00000044730
ENSGALP00000016882	ENSMUSP00000051353
ENSGALP00000016891	ENSMUSP00000082115
ENSGALP00000026119	ENSMUSP00000042715
ENSGALP00000026960	ENSMUSP00000114020
ENSGALP00000041360	ENSMUSP00000084462
ENSGALP00000005960	ENSMUSP00000020679
ENSGALP00000006776	ENSMUSP00000099608
ENSGALP00000035831	ENSMUSP00000038922
ENSGALP00000008354	ENSMUSP00000089212
ENSGALP00000000103	ENSMUSP00000019516
ENSGALP00000008273	ENSMUSP00000047308
ENSGALP00000023528	ENSMUSP00000069238
ENSGALP00000017712	ENSMUSP00000028426
ENSGALP00000009966	ENSMUSP00000023762
ENSGALP00000004991	ENSMUSP00000120598
ENSGALP00000015926	ENSMUSP00000064556
ENSGALP00000016880	ENSMUSP00000021682
ENSGALP00000009004	ENSMUSP00000059666
ENSGALP00000009685	ENSMUSP00000020624
ENSGALP00000042528	ENSMUSP00000101004
ENSGALP00000017856	ENSMUSP00000031841
ENSGALP00000032649	ENSMUSP00000099733
ENSGALP00000025114	ENSMUSP00000103815
ENSGALP00000014101	ENSMUSP00000003509
ENSGALP00000042998	ENSMUSP00000074764
ENSGALP00000021550	ENSMUSP00000032421
ENSGALP00000011134	ENSMUSP00000026896
ENSGALP00000041611	ENSMUSP00000043477
ENSGALP00000036527	ENSMUSP00000100012
ENSGALP00000042464	ENSMUSP00000099434
ENSGALP00000002638	ENSMUSP00000015003
ENSGALP00000009200	ENSMUSP00000050496
ENSGALP00000016547	ENSMUSP00000020339
ENSGALP00000021543	ENSMUSP00000036487
ENSGALP00000003847	ENSMUSP00000049007
ENSGALP00000035892	ENSMUSP00000085900
ENSGALP00000026853	ENSMUSP00000093089
ENSGALP00000010428	ENSMUSP00000049346
ENSGALP00000026821	ENSMUSP00000113708
ENSGALP00000025899	ENSMUSP00000080579
ENSGALP00000026322	ENSMUSP00000125718
ENSGALP00000026707	ENSMUSP00000073803
ENSGALP00000013796	ENSMUSP00000028349
ENSGALP00000005571	ENSMUSP00000002989
ENSGALP00000011333	ENSMUSP00000044578
ENSGALP00000021646	ENSMUSP00000032500
ENSGALP00000006299	ENSMUSP00000032715
ENSGALP00000000412	ENSMUSP00000036674
ENSGALP00000039341	ENSMUSP00000042867
ENSGALP00000008661	ENSMUSP00000104411
ENSGALP00000040060	ENSMUSP00000018630
ENSGALP00000018503	ENSMUSP00000006718
ENSGALP00000042171	ENSMUSP00000106861
ENSGALP00000007547	ENSMUSP00000024049
ENSGALP00000009611	ENSMUSP00000128621
ENSGALP00000017701	ENSMUSP00000031278
ENSGALP00000018224	ENSMUSP00000105486
ENSGALP00000016105	ENSMUSP00000094528
ENSGALP00000018964	ENSMUSP00000086409
ENSGALP00000027271	ENSMUSP00000022707
ENSGALP00000009806	ENSMUSP00000064131
ENSGALP00000009798	ENSMUSP00000033450
ENSGALP00000003684	ENSMUSP00000047199
ENSGALP00000027482	ENSMUSP00000088670
ENSGALP00000037588	ENSMUSP00000043250
ENSGALP00000032215	ENSMUSP00000119993
ENSGALP00000017417	ENSMUSP00000068629
ENSGALP00000013142	ENSMUSP00000048978
ENSGALP00000017678	ENSMUSP00000030306
ENSGALP00000001334	ENSMUSP00000034427
ENSGALP00000010979	ENSMUSP00000064775
ENSGALP00000038745	ENSMUSP00000101046
ENSGALP00000039924	ENSMUSP00000103028
ENSGALP00000019325	ENSMUSP00000115260
ENSGALP00000005090	ENSMUSP00000075089
ENSGALP00000002366	ENSMUSP00000126897
ENSGALP00000019689	ENSMUSP00000044432
ENSGALP00000009892	ENSMUSP00000104459
ENSGALP00000013052	ENSMUSP00000106905
ENSGALP00000008574	ENSMUSP00000089513
ENSGALP00000006182	ENSMUSP00000109098
ENSGALP00000038563	ENSMUSP00000037532
ENSGALP00000007976	ENSMUSP00000041622
ENSGALP00000007204	ENSMUSP00000019199
ENSGALP00000010958	ENSMUSP00000125373
ENSGALP00000013724	ENSMUSP00000007216
ENSGALP00000008112	ENSMUSP00000117346
ENSGALP00000005789	ENSMUSP00000128446
ENSGALP00000006300	ENSMUSP00000003117
ENSGALP00000013714	ENSMUSP00000109886
ENSGALP00000014734	ENSMUSP00000030763
ENSGALP00000000973	ENSMUSP00000027697
ENSGALP00000041492	ENSMUSP00000030814
ENSGALP00000017596	ENSMUSP00000033918
ENSGALP00000026677	ENSMUSP00000033755
ENSGALP00000026679	ENSMUSP00000033756
ENSGALP00000013670	ENSMUSP00000046476
ENSGALP00000006782	ENSMUSP00000027538
ENSGALP00000012265	ENSMUSP00000033549
ENSGALP00000009402	ENSMUSP00000026795
ENSGALP00000009612	ENSMUSP00000033341
ENSGALP00000021856	ENSMUSP00000001562
ENSGALP00000010281	ENSMUSP00000049070
ENSGALP00000036082	ENSMUSP00000082895
ENSGALP00000014065	ENSMUSP00000080832
ENSGALP00000041045	ENSMUSP00000112110
ENSGALP00000010325	ENSMUSP00000133245
ENSGALP00000000810	ENSMUSP00000021046
ENSGALP00000019975	ENSMUSP00000055535
ENSGALP00000005576	ENSMUSP00000021062
ENSGALP00000042896	ENSMUSP00000032539
ENSGALP00000000239	ENSMUSP00000025500
ENSGALP00000007948	ENSMUSP00000078971
ENSGALP00000021686	ENSMUSP00000034267
ENSGALP00000038787	ENSMUSP00000079864
ENSGALP00000000530	ENSMUSP00000138944
ENSGALP00000039421	ENSMUSP00000028328
ENSGALP00000018774	ENSMUSP00000036830
ENSGALP00000014878	ENSMUSP00000002809
ENSGALP00000019882	ENSMUSP00000031795
ENSGALP00000041356	ENSMUSP00000001595
ENSGALP00000013781	ENSMUSP00000072472
ENSGALP00000013726	ENSMUSP00000077919
ENSGALP00000020311	ENSMUSP00000020702
ENSGALP00000020307	ENSMUSP00000020704
ENSGALP00000018675	ENSMUSP00000046610
ENSGALP00000040685	ENSMUSP00000017637
ENSGALP00000008889	ENSMUSP00000023601
ENSGALP00000027075	ENSMUSP00000084091
ENSGALP00000008481	ENSMUSP00000092654
ENSGALP00000014663	ENSMUSP00000036227
ENSGALP00000016015	ENSMUSP00000042410
ENSGALP00000016884	ENSMUSP00000101500
ENSGALP00000025920	ENSMUSP00000035257
ENSGALP00000009133	ENSMUSP00000005952
ENSGALP00000003295	ENSMUSP00000101768
ENSGALP00000018278	ENSMUSP00000010605
ENSGALP00000005914	ENSMUSP00000126137
ENSGALP00000043195	ENSMUSP00000138230
ENSGALP00000009678	ENSMUSP00000026093
ENSGALP00000014673	ENSMUSP00000074864
ENSGALP00000019114	ENSMUSP00000002880
ENSGALP00000024076	ENSMUSP00000042466
ENSGALP00000013447	ENSMUSP00000047278
ENSGALP00000013448	ENSMUSP00000107444
ENSGALP00000024082	ENSMUSP00000064462
ENSGALP00000023592	ENSMUSP00000105212
ENSGALP00000014112	ENSMUSP00000041897
ENSGALP00000041748	ENSMUSP00000043085
ENSGALP00000010722	ENSMUSP00000104533
ENSGALP00000041770	ENSMUSP00000046585
ENSGALP00000005190	ENSMUSP00000034822
ENSGALP00000033380	ENSMUSP00000107347
ENSGALP00000015469	ENSMUSP00000031674
ENSGALP00000011904	ENSMUSP00000053238
ENSGALP00000000058	ENSMUSP00000093141
ENSGALP00000014581	ENSMUSP00000030041
ENSGALP00000018258	ENSMUSP00000021689
ENSGALP00000015125	ENSMUSP00000077781
ENSGALP00000014259	ENSMUSP00000090987
ENSGALP00000026192	ENSMUSP00000027226
ENSGALP00000026072	ENSMUSP00000022954
ENSGALP00000018821	ENSMUSP00000095025
ENSGALP00000010760	ENSMUSP00000081455
ENSGALP00000018856	ENSMUSP00000006424
ENSGALP00000016984	ENSMUSP00000003438
ENSGALP00000041658	ENSMUSP00000030477
ENSGALP00000037169	ENSMUSP00000061390
ENSGALP00000042394	ENSMUSP00000020692
ENSGALP00000012308	ENSMUSP00000110074
ENSGALP00000032209	ENSMUSP00000124473
ENSGALP00000042413	ENSMUSP00000037576
ENSGALP00000007956	ENSMUSP00000050730
ENSGALP00000041485	ENSMUSP00000002518
ENSGALP00000013164	ENSMUSP00000124131
ENSGALP00000032172	ENSMUSP00000057527
ENSGALP00000027805	ENSMUSP00000001824
ENSGALP00000027801	ENSMUSP00000128674
ENSGALP00000012087	ENSMUSP00000023486
ENSGALP00000030077	ENSMUSP00000031690
ENSGALP00000003336	ENSMUSP00000010191
ENSGALP00000001136	ENSMUSP00000010195
ENSGALP00000040977	ENSMUSP00000042667
ENSGALP00000013575	ENSMUSP00000032376
ENSGALP00000011851	ENSMUSP00000032093
ENSGALP00000015542	ENSMUSP00000104878
ENSGALP00000026153	ENSMUSP00000063380
ENSGALP00000010290	ENSMUSP00000053270
ENSGALP00000028023	ENSMUSP00000036150
ENSGALP00000036578	ENSMUSP00000059026
ENSGALP00000043451	ENSMUSP00000125871
ENSGALP00000014354	ENSMUSP00000079926
ENSGALP00000025071	ENSMUSP00000022217
ENSGALP00000018782	ENSMUSP00000021714
ENSGALP00000040460	ENSMUSP00000036721
ENSGALP00000038910	ENSMUSP00000085872
ENSGALP00000002804	ENSMUSP00000112934
ENSGALP00000020137	ENSMUSP00000021467
ENSGALP00000024720	ENSMUSP00000041173
ENSGALP00000016518	ENSMUSP00000024742
ENSGALP00000026350	ENSMUSP00000021004
ENSGALP00000024556	ENSMUSP00000111151
ENSGALP00000040830	ENSMUSP00000105350
ENSGALP00000043176	ENSMUSP00000037324
ENSGALP00000026399	ENSMUSP00000041294
ENSGALP00000023990	ENSMUSP00000020008
ENSGALP00000040961	ENSMUSP00000109904
ENSGALP00000025221	ENSMUSP00000099947
ENSGALP00000043302	ENSMUSP00000126340
ENSGALP00000037618	ENSMUSP00000122855
ENSGALP00000009621	ENSMUSP00000137256
ENSGALP00000040755	ENSMUSP00000090277
ENSGALP00000024701	ENSMUSP00000041790
ENSGALP00000010493	ENSMUSP00000058730
ENSGALP00000039384	ENSMUSP00000137517
ENSGALP00000041259	ENSMUSP00000028071
ENSGALP00000027876	ENSMUSP00000031750
ENSGALP00000002287	ENSMUSP00000066894
ENSGALP00000001583	ENSMUSP00000030898
ENSGALP00000016838	ENSMUSP00000078281
ENSGALP00000016475	ENSMUSP00000073246
ENSGALP00000039646	ENSMUSP00000092735
ENSGALP00000016529	ENSMUSP00000126313
ENSGALP00000024015	ENSMUSP00000116057
ENSGALP00000029600	ENSMUSP00000121212
ENSGALP00000039846	ENSMUSP00000039600
ENSGALP00000033374	ENSMUSP00000000926
ENSGALP00000007049	ENSMUSP00000062239
ENSGALP00000027473	ENSMUSP00000056364
ENSGALP00000041378	ENSMUSP00000124470
ENSGALP00000042939	ENSMUSP00000101903
ENSGALP00000007183	ENSMUSP00000018651
ENSGALP00000007393	ENSMUSP00000099585
ENSGALP00000007413	ENSMUSP00000053755
ENSGALP00000008256	ENSMUSP00000071859
ENSGALP00000005438	ENSMUSP00000132687
ENSGALP00000008707	ENSMUSP00000115718
ENSGALP00000013692	ENSMUSP00000027178
ENSGALP00000026019	ENSMUSP00000024832
ENSGALP00000006744	ENSMUSP00000031437
ENSGALP00000008107	ENSMUSP00000070868
ENSGALP00000012178	ENSMUSP00000026172
ENSGALP00000010477	ENSMUSP00000025718
ENSGALP00000025385	ENSMUSP00000041300
ENSGALP00000002718	ENSMUSP00000085683
ENSGALP00000011876	ENSMUSP00000042271
ENSGALP00000024312	ENSMUSP00000030212
ENSGALP00000007174	ENSMUSP00000129800
ENSGALP00000011976	ENSMUSP00000034600
ENSGALP00000024855	ENSMUSP00000107062
ENSGALP00000042850	ENSMUSP00000066701
ENSGALP00000033652	ENSMUSP00000126826
ENSGALP00000011971	ENSMUSP00000062507
ENSGALP00000033649	ENSMUSP00000110311
ENSGALP00000018235	ENSMUSP00000061470
ENSGALP00000021103	ENSMUSP00000056353
ENSGALP00000027206	ENSMUSP00000046368
ENSGALP00000008699	ENSMUSP00000045409
ENSGALP00000026929	ENSMUSP00000109229
ENSGALP00000036123	ENSMUSP00000023437
ENSGALP00000006738	ENSMUSP00000128922
ENSGALP00000024953	ENSMUSP00000095845
ENSGALP00000041666	ENSMUSP00000054545
ENSGALP00000023925	ENSMUSP00000019920
ENSGALP00000024913	ENSMUSP00000035649
ENSGALP00000003973	ENSMUSP00000025208
ENSGALP00000004444	ENSMUSP00000048350
ENSGALP00000021570	ENSMUSP00000053431
ENSGALP00000018510	ENSMUSP00000029850
ENSGALP00000006916	ENSMUSP00000044945
ENSGALP00000036151	ENSMUSP00000052544
ENSGALP00000040814	ENSMUSP00000081664
ENSGALP00000040622	ENSMUSP00000019290
ENSGALP00000038523	ENSMUSP00000031423
ENSGALP00000026331	ENSMUSP00000123078
ENSGALP00000003970	ENSMUSP00000101700
ENSGALP00000019842	ENSMUSP00000040416
ENSGALP00000043429	ENSMUSP00000029575
ENSGALP00000040906	ENSMUSP00000030643
ENSGALP00000015519	ENSMUSP00000122103
ENSGALP00000015517	ENSMUSP00000015256
ENSGALP00000000410	ENSMUSP00000019226
ENSGALP00000001713	ENSMUSP00000051118
ENSGALP00000000626	ENSMUSP00000097909
ENSGALP00000032471	ENSMUSP00000065205
ENSGALP00000018165	ENSMUSP00000028362
ENSGALP00000006610	ENSMUSP00000027896
ENSGALP00000027477	ENSMUSP00000029307
ENSGALP00000002224	ENSMUSP00000034883
ENSGALP00000003207	ENSMUSP00000030169
ENSGALP00000041121	ENSMUSP00000104732
ENSGALP00000042973	ENSMUSP00000054226
ENSGALP00000020036	ENSMUSP00000094076
ENSGALP00000011799	ENSMUSP00000053899
ENSGALP00000006645	ENSMUSP00000106460
ENSGALP00000021021	ENSMUSP00000031868
ENSGALP00000014400	ENSMUSP00000031713
ENSGALP00000007061	ENSMUSP00000029208
ENSGALP00000034297	ENSMUSP00000001122
ENSGALP00000009628	ENSMUSP00000021161
ENSGALP00000020540	ENSMUSP00000022040
ENSGALP00000039900	ENSMUSP00000129216
ENSGALP00000019136	ENSMUSP00000110669
ENSGALP00000026608	ENSMUSP00000110348
ENSGALP00000006816	ENSMUSP00000020441
ENSGALP00000010237	ENSMUSP00000091964
ENSGALP00000018239	ENSMUSP00000128308
ENSGALP00000005183	ENSMUSP00000003659
ENSGALP00000023854	ENSMUSP00000022213
ENSGALP00000042279	ENSMUSP00000064220
ENSGALP00000043296	ENSMUSP00000059654
ENSGALP00000016504	ENSMUSP00000046812
ENSGALP00000017594	ENSMUSP00000040229
ENSGALP00000042395	ENSMUSP00000031607
ENSGALP00000003605	ENSMUSP00000090528
ENSGALP00000004272	ENSMUSP00000113090
ENSGALP00000004366	ENSMUSP00000006523
ENSGALP00000000423	ENSMUSP00000095169
ENSGALP00000006426	ENSMUSP00000129378
ENSGALP00000014860	ENSMUSP00000088089
ENSGALP00000041570	ENSMUSP00000076751
ENSGALP00000025581	ENSMUSP00000091329
ENSGALP00000024602	ENSMUSP00000124179
ENSGALP00000041590	ENSMUSP00000130758
ENSGALP00000034083	ENSMUSP00000034946
ENSGALP00000025200	ENSMUSP00000030080
ENSGALP00000010774	ENSMUSP00000084578
ENSGALP00000041595	ENSMUSP00000065679
ENSGALP00000033543	ENSMUSP00000061402
ENSGALP00000038111	ENSMUSP00000049054
ENSGALP00000033249	ENSMUSP00000101060
ENSGALP00000000223	ENSMUSP00000043522
ENSGALP00000006462	ENSMUSP00000060591
ENSGALP00000015273	ENSMUSP00000103897
ENSGALP00000003483	ENSMUSP00000136611
ENSGALP00000023027	ENSMUSP00000125580
ENSGALP00000043336	ENSMUSP00000037867
ENSGALP00000042407	ENSMUSP00000049285
ENSGALP00000009483	ENSMUSP00000002837
ENSGALP00000041928	ENSMUSP00000132514
ENSGALP00000027543	ENSMUSP00000043210
ENSGALP00000024461	ENSMUSP00000100991
ENSGALP00000037103	ENSMUSP00000006027
ENSGALP00000027996	ENSMUSP00000036065
ENSGALP00000025409	ENSMUSP00000112662
ENSGALP00000004574	ENSMUSP00000020023
ENSGALP00000024889	ENSMUSP00000036726
ENSGALP00000018252	ENSMUSP00000041599
ENSGALP00000025261	ENSMUSP00000036110
ENSGALP00000024026	ENSMUSP00000059757
ENSGALP00000038592	ENSMUSP00000000939
ENSGALP00000010316	ENSMUSP00000091769
ENSGALP00000012240	ENSMUSP00000014290
ENSGALP00000032500	ENSMUSP00000028252
ENSGALP00000021356	ENSMUSP00000091011
ENSGALP00000043046	ENSMUSP00000019456
ENSGALP00000027517	ENSMUSP00000077899
ENSGALP00000023080	ENSMUSP00000031096
ENSGALP00000020127	ENSMUSP00000073190
ENSGALP00000043303	ENSMUSP00000027053
ENSGALP00000006759	ENSMUSP00000122552
ENSGALP00000013398	ENSMUSP00000026027
ENSGALP00000009076	ENSMUSP00000017821
ENSGALP00000013225	ENSMUSP00000031309
ENSGALP00000020504	ENSMUSP00000028368
ENSGALP00000042157	ENSMUSP00000022698
ENSGALP00000041481	ENSMUSP00000046695
ENSGALP00000022304	ENSMUSP00000095103
ENSGALP00000012613	ENSMUSP00000029075
ENSGALP00000001743	ENSMUSP00000043554
ENSGALP00000027184	ENSMUSP00000023835
ENSGALP00000015323	ENSMUSP00000093229
ENSGALP00000038332	ENSMUSP00000131010
ENSGALP00000030103	ENSMUSP00000038203
ENSGALP00000020966	ENSMUSP00000031977
ENSGALP00000007477	ENSMUSP00000109340
ENSGALP00000018083	ENSMUSP00000102481
ENSGALP00000009349	ENSMUSP00000100028
ENSGALP00000015531	ENSMUSP00000107770
ENSGALP00000027001	ENSMUSP00000114175
ENSGALP00000042648	ENSMUSP00000135959
ENSGALP00000017612	ENSMUSP00000067541
ENSGALP00000017617	ENSMUSP00000031663
ENSGALP00000023901	ENSMUSP00000106317
ENSGALP00000013735	ENSMUSP00000064246
ENSGALP00000039792	ENSMUSP00000126281
ENSGALP00000042131	ENSMUSP00000040775
ENSGALP00000024866	ENSMUSP00000037966
ENSGALP00000033981	ENSMUSP00000126243
ENSGALP00000005919	ENSMUSP00000105250
ENSGALP00000003108	ENSMUSP00000096258
ENSGALP00000018057	ENSMUSP00000075011
ENSGALP00000000236	ENSMUSP00000025197
ENSGALP00000041758	ENSMUSP00000128401
ENSGALP00000005918	ENSMUSP00000031354
ENSGALP00000026916	ENSMUSP00000130073
ENSGALP00000024965	ENSMUSP00000037487
ENSGALP00000024844	ENSMUSP00000029905
ENSGALP00000036419	ENSMUSP00000129831
ENSGALP00000040927	ENSMUSP00000038833
ENSGALP00000025962	ENSMUSP00000019386
ENSGALP00000012668	ENSMUSP00000034792
ENSGALP00000024856	ENSMUSP00000099975
ENSGALP00000042108	ENSMUSP00000034697
ENSGALP00000018540	ENSMUSP00000087394
ENSGALP00000021333	ENSMUSP00000075992
ENSGALP00000021927	ENSMUSP00000099430
ENSGALP00000042828	ENSMUSP00000035583
ENSGALP00000008742	ENSMUSP00000044457
ENSGALP00000017812	ENSMUSP00000030289
ENSGALP00000016052	ENSMUSP00000039943
ENSGALP00000027572	ENSMUSP00000082754
ENSGALP00000031452	ENSMUSP00000070554
ENSGALP00000015855	ENSMUSP00000000642
ENSGALP00000006706	ENSMUSP00000020277
ENSGALP00000041197	ENSMUSP00000051215
ENSGALP00000042434	ENSMUSP00000099984
ENSGALP00000016919	ENSMUSP00000031982
ENSGALP00000041062	ENSMUSP00000103546
ENSGALP00000006699	ENSMUSP00000017851
ENSGALP00000023943	ENSMUSP00000020027
ENSGALP00000022517	ENSMUSP00000051261
ENSGALP00000023842	ENSMUSP00000047547
ENSGALP00000005320	ENSMUSP00000091163
ENSGALP00000021227	ENSMUSP00000087694
ENSGALP00000031642	ENSMUSP00000105884
ENSGALP00000009416	ENSMUSP00000098594
ENSGALP00000042029	ENSMUSP00000099976
ENSGALP00000000835	ENSMUSP00000065225
ENSGALP00000024641	ENSMUSP00000101141
ENSGALP00000041822	ENSMUSP00000099716
ENSGALP00000027470	ENSMUSP00000055308
ENSGALP00000009065	ENSMUSP00000059420
ENSGALP00000014081	ENSMUSP00000100025
ENSGALP00000034313	ENSMUSP00000099572
ENSGALP00000012522	ENSMUSP00000062924
ENSGALP00000037969	ENSMUSP00000057725
ENSGALP00000029689	ENSMUSP00000056313
ENSGALP00000002266	ENSMUSP00000027373
ENSGALP00000008101	ENSMUSP00000061278
ENSGALP00000015507	ENSMUSP00000029355
ENSGALP00000010092	ENSMUSP00000027534
ENSGALP00000018364	ENSMUSP00000041395
ENSGALP00000008859	ENSMUSP00000068197
ENSGALP00000011107	ENSMUSP00000006851
ENSGALP00000002102	ENSMUSP00000101225
ENSGALP00000009912	ENSMUSP00000045527
ENSGALP00000012993	ENSMUSP00000021090
ENSGALP00000019667	ENSMUSP00000046532
ENSGALP00000005132	ENSMUSP00000070413
ENSGALP00000010583	ENSMUSP00000126828
ENSGALP00000004578	ENSMUSP00000027151
ENSGALP00000000815	ENSMUSP00000102570
ENSGALP00000043277	ENSMUSP00000078715
ENSGALP00000034605	ENSMUSP00000085253
ENSGALP00000020510	ENSMUSP00000062771
ENSGALP00000007047	ENSMUSP00000139310
ENSGALP00000014260	ENSMUSP00000000137
ENSGALP00000010991	ENSMUSP00000082150
ENSGALP00000002380	ENSMUSP00000087680
ENSGALP00000020754	ENSMUSP00000096994
ENSGALP00000024086	ENSMUSP00000047126
ENSGALP00000015963	ENSMUSP00000070726
ENSGALP00000013883	ENSMUSP00000002839
ENSGALP00000017157	ENSMUSP00000124370
ENSGALP00000019672	ENSMUSP00000039632
ENSGALP00000018684	ENSMUSP00000038013
ENSGALP00000010319	ENSMUSP00000020411
ENSGALP00000004476	ENSMUSP00000109915
ENSGALP00000002903	ENSMUSP00000053175
ENSGALP00000013470	ENSMUSP00000033805
ENSGALP00000021645	ENSMUSP00000115813
ENSGALP00000011511	ENSMUSP00000122395
ENSGALP00000038293	ENSMUSP00000016471
ENSGALP00000027108	ENSMUSP00000033826
ENSGALP00000004355	ENSMUSP00000034983
ENSGALP00000024537	ENSMUSP00000027863
ENSGALP00000007090	ENSMUSP00000138773
ENSGALP00000009799	ENSMUSP00000093914
ENSGALP00000008508	ENSMUSP00000102366
ENSGALP00000000945	ENSMUSP00000127784
ENSGALP00000012917	ENSMUSP00000074198
ENSGALP00000009728	ENSMUSP00000033444
ENSGALP00000009265	ENSMUSP00000027498
ENSGALP00000006511	ENSMUSP00000018353
ENSGALP00000022208	ENSMUSP00000111463
ENSGALP00000002095	ENSMUSP00000130173
ENSGALP00000009365	ENSMUSP00000127678
ENSGALP00000041111	ENSMUSP00000019708
ENSGALP00000000595	ENSMUSP00000083281
ENSGALP00000018274	ENSMUSP00000021693
ENSGALP00000010236	ENSMUSP00000021971
ENSGALP00000031875	ENSMUSP00000050329
ENSGALP00000043043	ENSMUSP00000035222
ENSGALP00000023865	ENSMUSP00000048124
ENSGALP00000017275	ENSMUSP00000044836
ENSGALP00000033266	ENSMUSP00000071623
ENSGALP00000011874	ENSMUSP00000025077
ENSGALP00000018837	ENSMUSP00000031229
ENSGALP00000009617	ENSMUSP00000020643
ENSGALP00000041518	ENSMUSP00000006750
ENSGALP00000041263	ENSMUSP00000133474
ENSGALP00000023648	ENSMUSP00000075174
ENSGALP00000033003	ENSMUSP00000012161
ENSGALP00000041010	ENSMUSP00000109271
ENSGALP00000016147	ENSMUSP00000103362
ENSGALP00000008060	ENSMUSP00000138377
ENSGALP00000005756	ENSMUSP00000038181
ENSGALP00000023538	ENSMUSP00000113390
ENSGALP00000009752	ENSMUSP00000090820
ENSGALP00000041260	ENSMUSP00000034868
ENSGALP00000020874	ENSMUSP00000077019
ENSGALP00000023265	ENSMUSP00000032487
ENSGALP00000024275	ENSMUSP00000023487
ENSGALP00000001806	ENSMUSP00000133898
ENSGALP00000028780	ENSMUSP00000134251
ENSGALP00000041027	ENSMUSP00000026416
ENSGALP00000025887	ENSMUSP00000041872
ENSGALP00000015211	ENSMUSP00000118743
ENSGALP00000005157	ENSMUSP00000021930
ENSGALP00000038512	ENSMUSP00000059419
ENSGALP00000004240	ENSMUSP00000031367
ENSGALP00000021351	ENSMUSP00000129239
ENSGALP00000027228	ENSMUSP00000085728
ENSGALP00000019052	ENSMUSP00000023616
ENSGALP00000024751	ENSMUSP00000023334
ENSGALP00000010887	ENSMUSP00000034510
ENSGALP00000009030	ENSMUSP00000026254
ENSGALP00000001319	ENSMUSP00000111381
ENSGALP00000009095	ENSMUSP00000039728
ENSGALP00000041662	ENSMUSP00000047208
ENSGALP00000014300	ENSMUSP00000103817
ENSGALP00000003552	ENSMUSP00000058968
ENSGALP00000022752	ENSMUSP00000084427
ENSGALP00000016701	ENSMUSP00000033990
ENSGALP00000003806	ENSMUSP00000021097
ENSGALP00000024194	ENSMUSP00000025279
ENSGALP00000008116	ENSMUSP00000095953
ENSGALP00000020572	ENSMUSP00000021921
ENSGALP00000016460	ENSMUSP00000030443
ENSGALP00000002185	ENSMUSP00000074578
ENSGALP00000033890	ENSMUSP00000110898
ENSGALP00000018497	ENSMUSP00000073664
ENSGALP00000021275	ENSMUSP00000039810
ENSGALP00000013280	ENSMUSP00000120421
ENSGALP00000003187	ENSMUSP00000005651
ENSGALP00000023563	ENSMUSP00000022009
ENSGALP00000012127	ENSMUSP00000057392
ENSGALP00000041233	ENSMUSP00000027775
ENSGALP00000026284	ENSMUSP00000036604
ENSGALP00000021580	ENSMUSP00000006669
ENSGALP00000015774	ENSMUSP00000019721
ENSGALP00000004425	ENSMUSP00000105348
ENSGALP00000023430	ENSMUSP00000085695
ENSGALP00000024472	ENSMUSP00000023344
ENSGALP00000014665	ENSMUSP00000031680
ENSGALP00000032950	ENSMUSP00000027505
ENSGALP00000023298	ENSMUSP00000032480
ENSGALP00000027168	ENSMUSP00000062593
ENSGALP00000017323	ENSMUSP00000079226
ENSGALP00000026865	ENSMUSP00000027059
ENSGALP00000003759	ENSMUSP00000035902
ENSGALP00000012451	ENSMUSP00000129922
ENSGALP00000030899	ENSMUSP00000037699
ENSGALP00000027185	ENSMUSP00000056481
ENSGALP00000027192	ENSMUSP00000061229
ENSGALP00000039229	ENSMUSP00000041157
ENSGALP00000017421	ENSMUSP00000040176
ENSGALP00000043075	ENSMUSP00000042701
ENSGALP00000011808	ENSMUSP00000038056
ENSGALP00000036750	ENSMUSP00000081941
ENSGALP00000041385	ENSMUSP00000065278
ENSGALP00000007707	ENSMUSP00000099723
ENSGALP00000023347	ENSMUSP00000023958
ENSGALP00000020886	ENSMUSP00000031859
ENSGALP00000003066	ENSMUSP00000029444
ENSGALP00000009567	ENSMUSP00000102352
ENSGALP00000040858	ENSMUSP00000110798
ENSGALP00000041186	ENSMUSP00000053288
ENSGALP00000007307	ENSMUSP00000107381
ENSGALP00000027394	ENSMUSP00000045566
ENSGALP00000013802	ENSMUSP00000095320
ENSGALP00000042085	ENSMUSP00000104460
ENSGALP00000010287	ENSMUSP00000110802
ENSGALP00000032293	ENSMUSP00000130999
ENSGALP00000016960	ENSMUSP00000029377
ENSGALP00000029287	ENSMUSP00000053384
ENSGALP00000030515	ENSMUSP00000107447
ENSGALP00000023879	ENSMUSP00000129861
ENSGALP00000001587	ENSMUSP00000029131
ENSGALP00000010584	ENSMUSP00000006508
ENSGALP00000010490	ENSMUSP00000072074
ENSGALP00000042248	ENSMUSP00000105630
ENSGALP00000012607	ENSMUSP00000032151
ENSGALP00000012417	ENSMUSP00000069616
ENSGALP00000025873	ENSMUSP00000093433
ENSGALP00000019761	ENSMUSP00000117891
ENSGALP00000018106	ENSMUSP00000046787
ENSGALP00000018627	ENSMUSP00000109427
ENSGALP00000016042	ENSMUSP00000020446
ENSGALP00000023398	ENSMUSP00000004378
ENSGALP00000015047	ENSMUSP00000062584
ENSGALP00000042206	ENSMUSP00000106851
ENSGALP00000010537	ENSMUSP00000137837
ENSGALP00000023468	ENSMUSP00000083073
ENSGALP00000007035	ENSMUSP00000022197
ENSGALP00000002580	ENSMUSP00000038350
ENSGALP00000041725	ENSMUSP00000029684
ENSGALP00000022809	ENSMUSP00000035898
ENSGALP00000001525	ENSMUSP00000078808
ENSGALP00000036709	ENSMUSP00000044660
ENSGALP00000008660	ENSMUSP00000022567
ENSGALP00000026423	ENSMUSP00000106567
ENSGALP00000020661	ENSMUSP00000045441
ENSGALP00000018654	ENSMUSP00000092988
ENSGALP00000023450	ENSMUSP00000004381
ENSGALP00000019967	ENSMUSP00000005964
ENSGALP00000006571	ENSMUSP00000137298
ENSGALP00000043110	ENSMUSP00000131277
ENSGALP00000027645	ENSMUSP00000093469
ENSGALP00000002881	ENSMUSP00000101999
ENSGALP00000021811	ENSMUSP00000039416
ENSGALP00000002611	ENSMUSP00000053766
ENSGALP00000018643	ENSMUSP00000099806
ENSGALP00000018636	ENSMUSP00000072438
ENSGALP00000008916	ENSMUSP00000090470
ENSGALP00000008910	ENSMUSP00000120516
ENSGALP00000024479	ENSMUSP00000089958
ENSGALP00000012019	ENSMUSP00000095285
ENSGALP00000011814	ENSMUSP00000031492
ENSGALP00000039779	ENSMUSP00000033430
ENSGALP00000015909	ENSMUSP00000063054
ENSGALP00000040646	ENSMUSP00000123514
ENSGALP00000030045	ENSMUSP00000050199
ENSGALP00000038439	ENSMUSP00000064808
ENSGALP00000041219	ENSMUSP00000086710
ENSGALP00000042380	ENSMUSP00000113152
ENSGALP00000040736	ENSMUSP00000061704
ENSGALP00000023875	ENSMUSP00000024849
ENSGALP00000041478	ENSMUSP00000059732
ENSGALP00000013016	ENSMUSP00000041328
ENSGALP00000009374	ENSMUSP00000024958
ENSGALP00000024716	ENSMUSP00000097296
ENSGALP00000023702	ENSMUSP00000022212
ENSGALP00000016453	ENSMUSP00000076130
ENSGALP00000022167	ENSMUSP00000130004
ENSGALP00000030451	ENSMUSP00000056967
ENSGALP00000005923	ENSMUSP00000034090
ENSGALP00000031347	ENSMUSP00000003642
ENSGALP00000019151	ENSMUSP00000032341
ENSGALP00000032335	ENSMUSP00000047480
ENSGALP00000024674	ENSMUSP00000038719
ENSGALP00000042693	ENSMUSP00000103958
ENSGALP00000001085	ENSMUSP00000036438
ENSGALP00000033875	ENSMUSP00000099652
ENSGALP00000015935	ENSMUSP00000082777
ENSGALP00000037040	ENSMUSP00000031455
ENSGALP00000008475	ENSMUSP00000050061
ENSGALP00000041217	ENSMUSP00000093911
ENSGALP00000034742	ENSMUSP00000019726
ENSGALP00000024295	ENSMUSP00000000466
ENSGALP00000037830	ENSMUSP00000032762
ENSGALP00000042105	ENSMUSP00000077119
ENSGALP00000015748	ENSMUSP00000046906
ENSGALP00000042533	ENSMUSP00000062231
ENSGALP00000036814	ENSMUSP00000029812
ENSGALP00000042025	ENSMUSP00000107512
ENSGALP00000039504	ENSMUSP00000099928
ENSGALP00000005249	ENSMUSP00000021050
ENSGALP00000014482	ENSMUSP00000073228
ENSGALP00000009075	ENSMUSP00000133515
ENSGALP00000008415	ENSMUSP00000025002
ENSGALP00000009768	ENSMUSP00000021155
ENSGALP00000003644	ENSMUSP00000099676
ENSGALP00000002056	ENSMUSP00000042063
ENSGALP00000011735	ENSMUSP00000111497
ENSGALP00000034040	ENSMUSP00000028199
ENSGALP00000006612	ENSMUSP00000028200
ENSGALP00000006692	ENSMUSP00000078572
ENSGALP00000014035	ENSMUSP00000080548
ENSGALP00000040464	ENSMUSP00000076437
ENSGALP00000001898	ENSMUSP00000112836
ENSGALP00000003967	ENSMUSP00000100008
ENSGALP00000020974	ENSMUSP00000040208
ENSGALP00000013658	ENSMUSP00000028663
ENSGALP00000040660	ENSMUSP00000027367
ENSGALP00000041927	ENSMUSP00000072852
ENSGALP00000014521	ENSMUSP00000031709
ENSGALP00000011620	ENSMUSP00000022262
ENSGALP00000009544	ENSMUSP00000135039
ENSGALP00000007409	ENSMUSP00000037377
ENSGALP00000023449	ENSMUSP00000127149
ENSGALP00000027665	ENSMUSP00000034547
ENSGALP00000026663	ENSMUSP00000110434
ENSGALP00000018527	ENSMUSP00000084430
ENSGALP00000005026	ENSMUSP00000068178
ENSGALP00000006585	ENSMUSP00000045637
ENSGALP00000025853	ENSMUSP00000048719
ENSGALP00000025647	ENSMUSP00000095420
ENSGALP00000019087	ENSMUSP00000023550
ENSGALP00000014379	ENSMUSP00000028392
ENSGALP00000010593	ENSMUSP00000086422
ENSGALP00000027216	ENSMUSP00000026624
ENSGALP00000010473	ENSMUSP00000110373
ENSGALP00000008863	ENSMUSP00000025989
ENSGALP00000019224	ENSMUSP00000021443
ENSGALP00000017621	ENSMUSP00000071578
ENSGALP00000005548	ENSMUSP00000120531
ENSGALP00000005054	ENSMUSP00000039737
ENSGALP00000005145	ENSMUSP00000099399
ENSGALP00000039786	ENSMUSP00000015137
ENSGALP00000042230	ENSMUSP00000050087
ENSGALP00000036715	ENSMUSP00000032272
ENSGALP00000017674	ENSMUSP00000108593
ENSGALP00000031272	ENSMUSP00000015100
ENSGALP00000004897	ENSMUSP00000052258
ENSGALP00000005837	ENSMUSP00000019333
ENSGALP00000026304	ENSMUSP00000046467
ENSGALP00000009549	ENSMUSP00000137440
ENSGALP00000015961	ENSMUSP00000002259
ENSGALP00000041510	ENSMUSP00000003912
ENSGALP00000006222	ENSMUSP00000019876
ENSGALP00000010566	ENSMUSP00000000219
ENSGALP00000011632	ENSMUSP00000087257
ENSGALP00000000586	ENSMUSP00000036289
ENSGALP00000009230	ENSMUSP00000028844
ENSGALP00000011293	ENSMUSP00000031530
ENSGALP00000023051	ENSMUSP00000040524
ENSGALP00000005099	ENSMUSP00000047402
ENSGALP00000005619	ENSMUSP00000026537
ENSGALP00000020669	ENSMUSP00000038373
ENSGALP00000001231	ENSMUSP00000111977
ENSGALP00000011426	ENSMUSP00000026665
ENSGALP00000037077	ENSMUSP00000105245
ENSGALP00000042276	ENSMUSP00000026663
ENSGALP00000037639	ENSMUSP00000026662
ENSGALP00000025755	ENSMUSP00000022952
ENSGALP00000026526	ENSMUSP00000055486
ENSGALP00000022525	ENSMUSP00000025642
ENSGALP00000014372	ENSMUSP00000081572
ENSGALP00000024133	ENSMUSP00000019911
ENSGALP00000012471	ENSMUSP00000069578
ENSGALP00000005275	ENSMUSP00000127071
ENSGALP00000014710	ENSMUSP00000037764
ENSGALP00000043272	ENSMUSP00000018571
ENSGALP00000011912	ENSMUSP00000088231
ENSGALP00000010342	ENSMUSP00000104725
ENSGALP00000016935	ENSMUSP00000001079
ENSGALP00000008311	ENSMUSP00000045955
ENSGALP00000019555	ENSMUSP00000035823
ENSGALP00000024668	ENSMUSP00000095702
ENSGALP00000042045	ENSMUSP00000118474
ENSGALP00000026391	ENSMUSP00000026750
ENSGALP00000000759	ENSMUSP00000030645
ENSGALP00000001868	ENSMUSP00000030627
ENSGALP00000021577	ENSMUSP00000130767
ENSGALP00000010706	ENSMUSP00000032766
ENSGALP00000026871	ENSMUSP00000024721
ENSGALP00000003293	ENSMUSP00000128063
ENSGALP00000013096	ENSMUSP00000034817
ENSGALP00000026856	ENSMUSP00000069127
ENSGALP00000015740	ENSMUSP00000125932
ENSGALP00000000368	ENSMUSP00000076115
ENSGALP00000014918	ENSMUSP00000033532
ENSGALP00000027020	ENSMUSP00000044128
ENSGALP00000011529	ENSMUSP00000051479
ENSGALP00000023237	ENSMUSP00000060749
ENSGALP00000013059	ENSMUSP00000136054
ENSGALP00000026738	ENSMUSP00000074113
ENSGALP00000009879	ENSMUSP00000099334
ENSGALP00000013590	ENSMUSP00000088098
ENSGALP00000040890	ENSMUSP00000047864
ENSGALP00000005991	ENSMUSP00000056655
ENSGALP00000021168	ENSMUSP00000098558
ENSGALP00000020711	ENSMUSP00000134205
ENSGALP00000038302	ENSMUSP00000033207
ENSGALP00000022528	ENSMUSP00000025641
ENSGALP00000004064	ENSMUSP00000074115
ENSGALP00000001572	ENSMUSP00000036749
ENSGALP00000015121	ENSMUSP00000119303
ENSGALP00000024999	ENSMUSP00000031002
ENSGALP00000000333	ENSMUSP00000083928
ENSGALP00000013553	ENSMUSP00000095949
ENSGALP00000005346	ENSMUSP00000000421
ENSGALP00000017666	ENSMUSP00000021617
ENSGALP00000040770	ENSMUSP00000020551
ENSGALP00000008868	ENSMUSP00000087810
ENSGALP00000014312	ENSMUSP00000112965
ENSGALP00000042042	ENSMUSP00000017552
ENSGALP00000020410	ENSMUSP00000077438
ENSGALP00000013972	ENSMUSP00000110371
ENSGALP00000011187	ENSMUSP00000078690
ENSGALP00000023384	ENSMUSP00000125857
ENSGALP00000003366	ENSMUSP00000137079
ENSGALP00000015647	ENSMUSP00000005233
ENSGALP00000005347	ENSMUSP00000098056
ENSGALP00000025668	ENSMUSP00000034093
ENSGALP00000017163	ENSMUSP00000024884
ENSGALP00000042146	ENSMUSP00000113840
ENSGALP00000009581	ENSMUSP00000037079
ENSGALP00000009582	ENSMUSP00000125335
ENSGALP00000042980	ENSMUSP00000106770
ENSGALP00000037559	ENSMUSP00000099765
ENSGALP00000025665	ENSMUSP00000066977
ENSGALP00000005120	ENSMUSP00000045454
ENSGALP00000013908	ENSMUSP00000035437
ENSGALP00000017011	ENSMUSP00000101724
ENSGALP00000000320	ENSMUSP00000135500
ENSGALP00000010103	ENSMUSP00000103243
ENSGALP00000004518	ENSMUSP00000099628
ENSGALP00000022322	ENSMUSP00000101184
ENSGALP00000007767	ENSMUSP00000104543
ENSGALP00000036468	ENSMUSP00000105790
ENSGALP00000009602	ENSMUSP00000042155
ENSGALP00000017758	ENSMUSP00000099776
ENSGALP00000000765	ENSMUSP00000007444
ENSGALP00000013627	ENSMUSP00000027185
ENSGALP00000017250	ENSMUSP00000034049
ENSGALP00000040789	ENSMUSP00000029486
ENSGALP00000035143	ENSMUSP00000020769
ENSGALP00000015886	ENSMUSP00000023531
ENSGALP00000002808	ENSMUSP00000005841
ENSGALP00000010995	ENSMUSP00000034629
ENSGALP00000026092	ENSMUSP00000005256
ENSGALP00000028898	ENSMUSP00000044430
ENSGALP00000031109	ENSMUSP00000066741
ENSGALP00000042408	ENSMUSP00000129278
ENSGALP00000039434	ENSMUSP00000099907
ENSGALP00000012311	ENSMUSP00000025224
ENSGALP00000014927	ENSMUSP00000026076
ENSGALP00000025786	ENSMUSP00000028787
ENSGALP00000026863	ENSMUSP00000085794
ENSGALP00000024381	ENSMUSP00000093908
ENSGALP00000039965	ENSMUSP00000118179
ENSGALP00000016124	ENSMUSP00000013130
ENSGALP00000017198	ENSMUSP00000120830
ENSGALP00000013905	ENSMUSP00000023457
ENSGALP00000022054	ENSMUSP00000046598
ENSGALP00000042257	ENSMUSP00000087073
ENSGALP00000025070	ENSMUSP00000006367
ENSGALP00000001605	ENSMUSP00000108498
ENSGALP00000003413	ENSMUSP00000027649
ENSGALP00000024818	ENSMUSP00000059720
ENSGALP00000016849	ENSMUSP00000030475
ENSGALP00000013934	ENSMUSP00000028034
ENSGALP00000034535	ENSMUSP00000079692
ENSGALP00000010211	ENSMUSP00000129122
ENSGALP00000000995	ENSMUSP00000027695
ENSGALP00000026006	ENSMUSP00000121775
ENSGALP00000015514	ENSMUSP00000138370
ENSGALP00000035695	ENSMUSP00000055447
ENSGALP00000041236	ENSMUSP00000114458
ENSGALP00000018851	ENSMUSP00000024594
ENSGALP00000014726	ENSMUSP00000068690
ENSGALP00000023773	ENSMUSP00000041307
ENSGALP00000012695	ENSMUSP00000056378
ENSGALP00000002423	ENSMUSP00000030948
ENSGALP00000012864	ENSMUSP00000034566
ENSGALP00000041317	ENSMUSP00000090568
ENSGALP00000043171	ENSMUSP00000053783
ENSGALP00000008323	ENSMUSP00000099638
ENSGALP00000018433	ENSMUSP00000038662
ENSGALP00000008988	ENSMUSP00000002572
ENSGALP00000012367	ENSMUSP00000021077
ENSGALP00000024939	ENSMUSP00000102685
ENSGALP00000040004	ENSMUSP00000034618
ENSGALP00000003855	ENSMUSP00000113333
ENSGALP00000002369	ENSMUSP00000096457
ENSGALP00000013113	ENSMUSP00000088179
ENSGALP00000020186	ENSMUSP00000114974
ENSGALP00000028616	ENSMUSP00000032309
ENSGALP00000016629	ENSMUSP00000114159
ENSGALP00000026337	ENSMUSP00000026328
ENSGALP00000016536	ENSMUSP00000076336
ENSGALP00000039757	ENSMUSP00000123700
ENSGALP00000009708	ENSMUSP00000102926
ENSGALP00000019425	ENSMUSP00000038916
ENSGALP00000017921	ENSMUSP00000042294
ENSGALP00000026764	ENSMUSP00000098701
ENSGALP00000041663	ENSMUSP00000100070
ENSGALP00000000260	ENSMUSP00000028815
ENSGALP00000018487	ENSMUSP00000027405
ENSGALP00000015096	ENSMUSP00000026084
ENSGALP00000002591	ENSMUSP00000046924
ENSGALP00000020178	ENSMUSP00000052202
ENSGALP00000018028	ENSMUSP00000048119
ENSGALP00000042867	ENSMUSP00000001455
ENSGALP00000023559	ENSMUSP00000132547
ENSGALP00000014420	ENSMUSP00000107284
ENSGALP00000017123	ENSMUSP00000029611
ENSGALP00000010462	ENSMUSP00000084055
ENSGALP00000015213	ENSMUSP00000136280
ENSGALP00000011446	ENSMUSP00000128224
ENSGALP00000005977	ENSMUSP00000039648
ENSGALP00000010996	ENSMUSP00000136181
ENSGALP00000016532	ENSMUSP00000131976
ENSGALP00000007283	ENSMUSP00000112685
ENSGALP00000017075	ENSMUSP00000059896
ENSGALP00000003727	ENSMUSP00000093699
ENSGALP00000016445	ENSMUSP00000070825
ENSGALP00000029357	ENSMUSP00000103207
ENSGALP00000042849	ENSMUSP00000110684
ENSGALP00000004725	ENSMUSP00000020106
ENSGALP00000000021	ENSMUSP00000035512
ENSGALP00000000384	ENSMUSP00000106163
ENSGALP00000030863	ENSMUSP00000086640
ENSGALP00000012219	ENSMUSP00000025377
ENSGALP00000024993	ENSMUSP00000031003
ENSGALP00000017035	ENSMUSP00000040321
ENSGALP00000015982	ENSMUSP00000020316
ENSGALP00000039780	ENSMUSP00000033939
ENSGALP00000005196	ENSMUSP00000026217
ENSGALP00000010871	ENSMUSP00000025946
ENSGALP00000025896	ENSMUSP00000076886
ENSGALP00000010878	ENSMUSP00000073105
ENSGALP00000009127	ENSMUSP00000035326
ENSGALP00000010168	ENSMUSP00000033010
ENSGALP00000005525	ENSMUSP00000128703
ENSGALP00000023805	ENSMUSP00000128464
ENSGALP00000002947	ENSMUSP00000041767
ENSGALP00000022584	ENSMUSP00000020158
ENSGALP00000024981	ENSMUSP00000086034
ENSGALP00000005531	ENSMUSP00000018005
ENSGALP00000043211	ENSMUSP00000025046
ENSGALP00000003950	ENSMUSP00000035214
ENSGALP00000018459	ENSMUSP00000109253
ENSGALP00000003859	ENSMUSP00000055110
ENSGALP00000003857	ENSMUSP00000030136
ENSGALP00000042746	ENSMUSP00000018755
ENSGALP00000035817	ENSMUSP00000065544
ENSGALP00000024541	ENSMUSP00000101146
ENSGALP00000015979	ENSMUSP00000045945
ENSGALP00000015981	ENSMUSP00000035112
ENSGALP00000009045	ENSMUSP00000029770
ENSGALP00000016610	ENSMUSP00000021666
ENSGALP00000027018	ENSMUSP00000027251
ENSGALP00000037252	ENSMUSP00000024749
ENSGALP00000032210	ENSMUSP00000022172
ENSGALP00000005375	ENSMUSP00000024786
ENSGALP00000042425	ENSMUSP00000044938
ENSGALP00000042575	ENSMUSP00000031533
ENSGALP00000042043	ENSMUSP00000096688
ENSGALP00000013852	ENSMUSP00000064758
ENSGALP00000020135	ENSMUSP00000021466
ENSGALP00000041061	ENSMUSP00000029752
ENSGALP00000006337	ENSMUSP00000032728
ENSGALP00000014088	ENSMUSP00000110401
ENSGALP00000012079	ENSMUSP00000044955
ENSGALP00000017807	ENSMUSP00000099851
ENSGALP00000016496	ENSMUSP00000042177
ENSGALP00000040485	ENSMUSP00000040126
ENSGALP00000043431	ENSMUSP00000110230
ENSGALP00000011669	ENSMUSP00000113053
ENSGALP00000016269	ENSMUSP00000020378
ENSGALP00000016357	ENSMUSP00000102014
ENSGALP00000043291	ENSMUSP00000130604
ENSGALP00000010798	ENSMUSP00000038361
ENSGALP00000021745	ENSMUSP00000088291
ENSGALP00000006022	ENSMUSP00000057282
ENSGALP00000022443	ENSMUSP00000019997
ENSGALP00000037851	ENSMUSP00000101763
ENSGALP00000018616	ENSMUSP00000016033
ENSGALP00000025954	ENSMUSP00000113042
ENSGALP00000007674	ENSMUSP00000032705
ENSGALP00000019634	ENSMUSP00000107492
ENSGALP00000023961	ENSMUSP00000003843
ENSGALP00000023152	ENSMUSP00000008907
ENSGALP00000024548	ENSMUSP00000023356
ENSGALP00000042878	ENSMUSP00000066280
ENSGALP00000042256	ENSMUSP00000044624
ENSGALP00000041554	ENSMUSP00000045676
ENSGALP00000023099	ENSMUSP00000097100
ENSGALP00000032595	ENSMUSP00000026150
ENSGALP00000024654	ENSMUSP00000019939
ENSGALP00000025135	ENSMUSP00000126383
ENSGALP00000007168	ENSMUSP00000066244
ENSGALP00000022622	ENSMUSP00000090335
ENSGALP00000038010	ENSMUSP00000088271
ENSGALP00000008721	ENSMUSP00000052863
ENSGALP00000003007	ENSMUSP00000038110
ENSGALP00000031029	ENSMUSP00000108841
ENSGALP00000011197	ENSMUSP00000071933
ENSGALP00000021538	ENSMUSP00000032413
ENSGALP00000000772	ENSMUSP00000114272
ENSGALP00000005325	ENSMUSP00000094916
ENSGALP00000012592	ENSMUSP00000108948
ENSGALP00000009811	ENSMUSP00000081714
ENSGALP00000021407	ENSMUSP00000084904
ENSGALP00000020761	ENSMUSP00000056147
ENSGALP00000041421	ENSMUSP00000101914
ENSGALP00000022359	ENSMUSP00000015645
ENSGALP00000037568	ENSMUSP00000064128
ENSGALP00000006921	ENSMUSP00000009798
ENSGALP00000040360	ENSMUSP00000056015
ENSGALP00000025530	ENSMUSP00000034802
ENSGALP00000011580	ENSMUSP00000129483
ENSGALP00000023291	ENSMUSP00000056872
ENSGALP00000032645	ENSMUSP00000062078
ENSGALP00000005963	ENSMUSP00000033938
ENSGALP00000003995	ENSMUSP00000067884
ENSGALP00000041436	ENSMUSP00000000811
ENSGALP00000027178	ENSMUSP00000116130
ENSGALP00000042466	ENSMUSP00000056099
ENSGALP00000029046	ENSMUSP00000003436
ENSGALP00000041483	ENSMUSP00000040505
ENSGALP00000006307	ENSMUSP00000032717
ENSGALP00000037987	ENSMUSP00000060424
ENSGALP00000041279	ENSMUSP00000025944
ENSGALP00000012350	ENSMUSP00000129772
ENSGALP00000021338	ENSMUSP00000052776
ENSGALP00000016284	ENSMUSP00000031017
ENSGALP00000041340	ENSMUSP00000021674
ENSGALP00000034504	ENSMUSP00000106906
ENSGALP00000008924	ENSMUSP00000019464
ENSGALP00000004460	ENSMUSP00000044276
ENSGALP00000027027	ENSMUSP00000027247
ENSGALP00000022343	ENSMUSP00000031145
ENSGALP00000008117	ENSMUSP00000131631
ENSGALP00000003726	ENSMUSP00000027615
ENSGALP00000005415	ENSMUSP00000135516
ENSGALP00000021848	ENSMUSP00000080219
ENSGALP00000010097	ENSMUSP00000110414
ENSGALP00000026428	ENSMUSP00000108090
ENSGALP00000022497	ENSMUSP00000111963
ENSGALP00000034427	ENSMUSP00000054338
ENSGALP00000005315	ENSMUSP00000017974
ENSGALP00000018045	ENSMUSP00000028259
ENSGALP00000036777	ENSMUSP00000043676
ENSGALP00000012608	ENSMUSP00000058348
ENSGALP00000042173	ENSMUSP00000036695
ENSGALP00000035245	ENSMUSP00000054141
ENSGALP00000002650	ENSMUSP00000129418
ENSGALP00000023881	ENSMUSP00000057721
ENSGALP00000002233	ENSMUSP00000099465
ENSGALP00000024106	ENSMUSP00000054428
ENSGALP00000011722	ENSMUSP00000057040
ENSGALP00000024079	ENSMUSP00000061643
ENSGALP00000001501	ENSMUSP00000034240
ENSGALP00000039379	ENSMUSP00000137931
ENSGALP00000005904	ENSMUSP00000055599
ENSGALP00000035475	ENSMUSP00000026315
ENSGALP00000004854	ENSMUSP00000000834
ENSGALP00000039261	ENSMUSP00000050144
ENSGALP00000019763	ENSMUSP00000108260
ENSGALP00000014653	ENSMUSP00000132501
ENSGALP00000014618	ENSMUSP00000111081
ENSGALP00000013353	ENSMUSP00000002172
ENSGALP00000024926	ENSMUSP00000088263
ENSGALP00000029983	ENSMUSP00000107538
ENSGALP00000042221	ENSMUSP00000077466
ENSGALP00000040670	ENSMUSP00000104342
ENSGALP00000041085	ENSMUSP00000096973
ENSGALP00000041942	ENSMUSP00000050275
ENSGALP00000010352	ENSMUSP00000017090
ENSGALP00000012875	ENSMUSP00000099324
ENSGALP00000020372	ENSMUSP00000086835
ENSGALP00000036952	ENSMUSP00000075655
ENSGALP00000012163	ENSMUSP00000025375
ENSGALP00000002927	ENSMUSP00000018990
ENSGALP00000010368	ENSMUSP00000043562
ENSGALP00000025734	ENSMUSP00000037109
ENSGALP00000022701	ENSMUSP00000001080
ENSGALP00000002647	ENSMUSP00000139117
ENSGALP00000038507	ENSMUSP00000045478
ENSGALP00000007738	ENSMUSP00000114026
ENSGALP00000025859	ENSMUSP00000022916
ENSGALP00000012805	ENSMUSP00000054134
ENSGALP00000008146	ENSMUSP00000079395
ENSGALP00000004884	ENSMUSP00000043087
ENSGALP00000038113	ENSMUSP00000118997
ENSGALP00000035841	ENSMUSP00000127109
ENSGALP00000003091	ENSMUSP00000111269
ENSGALP00000020730	ENSMUSP00000020484
ENSGALP00000009979	ENSMUSP00000000828
ENSGALP00000000948	ENSMUSP00000038369
ENSGALP00000018449	ENSMUSP00000063264
ENSGALP00000010783	ENSMUSP00000019050
ENSGALP00000006885	ENSMUSP00000009789
ENSGALP00000027922	ENSMUSP00000055297
ENSGALP00000041057	ENSMUSP00000021940
ENSGALP00000042373	ENSMUSP00000117200
ENSGALP00000038925	ENSMUSP00000040140
ENSGALP00000008671	ENSMUSP00000034308
ENSGALP00000042957	ENSMUSP00000112727
ENSGALP00000018351	ENSMUSP00000029824
ENSGALP00000004761	ENSMUSP00000083242
ENSGALP00000018715	ENSMUSP00000031377
ENSGALP00000038958	ENSMUSP00000131832
ENSGALP00000017873	ENSMUSP00000030279
ENSGALP00000013462	ENSMUSP00000108595
ENSGALP00000010165	ENSMUSP00000027502
ENSGALP00000032064	ENSMUSP00000062728
ENSGALP00000006733	ENSMUSP00000026562
ENSGALP00000011153	ENSMUSP00000104939
ENSGALP00000021276	ENSMUSP00000061737
ENSGALP00000008969	ENSMUSP00000000394
ENSGALP00000015983	ENSMUSP00000072896
ENSGALP00000030023	ENSMUSP00000047529
ENSGALP00000039912	ENSMUSP00000027730
ENSGALP00000043455	ENSMUSP00000000445
ENSGALP00000038684	ENSMUSP00000072330
ENSGALP00000027574	ENSMUSP00000016143
ENSGALP00000022658	ENSMUSP00000081263
ENSGALP00000029867	ENSMUSP00000006311
ENSGALP00000008684	ENSMUSP00000060671
ENSGALP00000004742	ENSMUSP00000058084
ENSGALP00000009309	ENSMUSP00000103690
ENSGALP00000009594	ENSMUSP00000099331
ENSGALP00000024609	ENSMUSP00000129157
ENSGALP00000026714	ENSMUSP00000107806
ENSGALP00000014645	ENSMUSP00000001451
ENSGALP00000007425	ENSMUSP00000041241
ENSGALP00000015220	ENSMUSP00000029194
ENSGALP00000038852	ENSMUSP00000132338
ENSGALP00000010207	ENSMUSP00000036029
ENSGALP00000016375	ENSMUSP00000081232
ENSGALP00000000686	ENSMUSP00000030765
ENSGALP00000040737	ENSMUSP00000044371
ENSGALP00000000438	ENSMUSP00000029490
ENSGALP00000020772	ENSMUSP00000021794
ENSGALP00000012540	ENSMUSP00000104764
ENSGALP00000014232	ENSMUSP00000080556
ENSGALP00000013946	ENSMUSP00000052283
ENSGALP00000024885	ENSMUSP00000099755
ENSGALP00000024894	ENSMUSP00000116643
ENSGALP00000001718	ENSMUSP00000021937
ENSGALP00000005486	ENSMUSP00000049430
ENSGALP00000017136	ENSMUSP00000102229
ENSGALP00000008685	ENSMUSP00000099887
ENSGALP00000024258	ENSMUSP00000025294
ENSGALP00000014599	ENSMUSP00000118221
ENSGALP00000005084	ENSMUSP00000112638
ENSGALP00000021816	ENSMUSP00000022060
ENSGALP00000013808	ENSMUSP00000110724
ENSGALP00000025093	ENSMUSP00000063412
ENSGALP00000011541	ENSMUSP00000126464
ENSGALP00000015132	ENSMUSP00000124611
ENSGALP00000003008	ENSMUSP00000030687
ENSGALP00000036605	ENSMUSP00000090287
ENSGALP00000038599	ENSMUSP00000041578
ENSGALP00000042187	ENSMUSP00000067325
ENSGALP00000007244	ENSMUSP00000054747
ENSGALP00000025695	ENSMUSP00000081954
ENSGALP00000036803	ENSMUSP00000060771
ENSGALP00000025794	ENSMUSP00000040152
ENSGALP00000007955	ENSMUSP00000032462
ENSGALP00000041954	ENSMUSP00000017610
ENSGALP00000023619	ENSMUSP00000130187
ENSGALP00000013212	ENSMUSP00000062047
ENSGALP00000014072	ENSMUSP00000016452
ENSGALP00000042178	ENSMUSP00000038139
ENSGALP00000032327	ENSMUSP00000016125
ENSGALP00000042730	ENSMUSP00000030033
ENSGALP00000040762	ENSMUSP00000044979
ENSGALP00000025299	ENSMUSP00000078682
ENSGALP00000040907	ENSMUSP00000127709
ENSGALP00000011573	ENSMUSP00000022269
ENSGALP00000025949	ENSMUSP00000062006
ENSGALP00000019072	ENSMUSP00000028595
ENSGALP00000018376	ENSMUSP00000113216
ENSGALP00000023706	ENSMUSP00000059291
ENSGALP00000039371	ENSMUSP00000028583
ENSGALP00000017782	ENSMUSP00000020057
ENSGALP00000016165	ENSMUSP00000037129
ENSGALP00000023762	ENSMUSP00000044098
ENSGALP00000043256	ENSMUSP00000017534
ENSGALP00000008011	ENSMUSP00000043146
ENSGALP00000001966	ENSMUSP00000129491
ENSGALP00000014638	ENSMUSP00000042785
ENSGALP00000042094	ENSMUSP00000068479
ENSGALP00000005105	ENSMUSP00000132659
ENSGALP00000022471	ENSMUSP00000001184
ENSGALP00000025256	ENSMUSP00000039071
ENSGALP00000041667	ENSMUSP00000021941
ENSGALP00000004639	ENSMUSP00000056227
ENSGALP00000041795	ENSMUSP00000084507
ENSGALP00000011562	ENSMUSP00000077564
ENSGALP00000008845	ENSMUSP00000020775
ENSGALP00000003147	ENSMUSP00000008878
ENSGALP00000033823	ENSMUSP00000061760
ENSGALP00000041743	ENSMUSP00000038014
ENSGALP00000010387	ENSMUSP00000072510
ENSGALP00000033461	ENSMUSP00000058468
ENSGALP00000022179	ENSMUSP00000126629
ENSGALP00000041946	ENSMUSP00000066287
ENSGALP00000043083	ENSMUSP00000033189
ENSGALP00000023158	ENSMUSP00000031093
ENSGALP00000003993	ENSMUSP00000106160
ENSGALP00000041998	ENSMUSP00000059658
ENSGALP00000041190	ENSMUSP00000060433
ENSGALP00000039475	ENSMUSP00000067448
ENSGALP00000016759	ENSMUSP00000032719
ENSGALP00000000490	ENSMUSP00000067241
ENSGALP00000010627	ENSMUSP00000122733
ENSGALP00000000418	ENSMUSP00000123509
ENSGALP00000026538	ENSMUSP00000020911
ENSGALP00000000792	ENSMUSP00000065877
ENSGALP00000006255	ENSMUSP00000017153
ENSGALP00000010746	ENSMUSP00000133806
ENSGALP00000009895	ENSMUSP00000097777
ENSGALP00000023914	ENSMUSP00000000305
ENSGALP00000030879	ENSMUSP00000126674
ENSGALP00000038018	ENSMUSP00000037971
ENSGALP00000000701	ENSMUSP00000001092
ENSGALP00000007419	ENSMUSP00000080521
ENSGALP00000006488	ENSMUSP00000112498
ENSGALP00000016655	ENSMUSP00000043279
ENSGALP00000015907	ENSMUSP00000027897
ENSGALP00000025637	ENSMUSP00000073911
ENSGALP00000005755	ENSMUSP00000026972
ENSGALP00000006638	ENSMUSP00000020938
ENSGALP00000006719	ENSMUSP00000112534
ENSGALP00000007297	ENSMUSP00000104872
ENSGALP00000018361	ENSMUSP00000137523
ENSGALP00000016008	ENSMUSP00000043167
ENSGALP00000027770	ENSMUSP00000124518
ENSGALP00000011167	ENSMUSP00000101651
ENSGALP00000016511	ENSMUSP00000109175
ENSGALP00000036900	ENSMUSP00000093183
ENSGALP00000043460	ENSMUSP00000097699
ENSGALP00000015298	ENSMUSP00000029252
ENSGALP00000007002	ENSMUSP00000082941
ENSGALP00000020304	ENSMUSP00000129513
ENSGALP00000028002	ENSMUSP00000057849
ENSGALP00000003942	ENSMUSP00000048969
ENSGALP00000010315	ENSMUSP00000040168
ENSGALP00000038038	ENSMUSP00000096769
ENSGALP00000016092	ENSMUSP00000108961
ENSGALP00000015034	ENSMUSP00000028728
ENSGALP00000015644	ENSMUSP00000060159
ENSGALP00000025658	ENSMUSP00000051709
ENSGALP00000017419	ENSMUSP00000033920
ENSGALP00000008333	ENSMUSP00000085264
ENSGALP00000042753	ENSMUSP00000063762
ENSGALP00000005929	ENSMUSP00000047980
ENSGALP00000022155	ENSMUSP00000096415
ENSGALP00000017404	ENSMUSP00000125274
ENSGALP00000040980	ENSMUSP00000100009
ENSGALP00000032036	ENSMUSP00000088227
ENSGALP00000015550	ENSMUSP00000034015
ENSGALP00000024775	ENSMUSP00000042464
ENSGALP00000035995	ENSMUSP00000025127
ENSGALP00000025542	ENSMUSP00000064839
ENSGALP00000000558	ENSMUSP00000102554
ENSGALP00000009715	ENSMUSP00000050398
ENSGALP00000005542	ENSMUSP00000027839
ENSGALP00000005911	ENSMUSP00000002625
ENSGALP00000021309	ENSMUSP00000047393
ENSGALP00000000843	ENSMUSP00000101614
ENSGALP00000033347	ENSMUSP00000099342
ENSGALP00000042863	ENSMUSP00000100063
ENSGALP00000007758	ENSMUSP00000118588
ENSGALP00000012991	ENSMUSP00000069850
ENSGALP00000043098	ENSMUSP00000096129
ENSGALP00000017248	ENSMUSP00000113395
ENSGALP00000008654	ENSMUSP00000077091
ENSGALP00000008657	ENSMUSP00000113051
ENSGALP00000034943	ENSMUSP00000027370
ENSGALP00000026367	ENSMUSP00000105797
ENSGALP00000026389	ENSMUSP00000094164
ENSGALP00000041334	ENSMUSP00000099401
ENSGALP00000014166	ENSMUSP00000058754
ENSGALP00000001964	ENSMUSP00000061893
ENSGALP00000023927	ENSMUSP00000069457
ENSGALP00000026339	ENSMUSP00000039443
ENSGALP00000026662	ENSMUSP00000107890
ENSGALP00000042770	ENSMUSP00000107899
ENSGALP00000040597	ENSMUSP00000102891
ENSGALP00000043184	ENSMUSP00000026649
ENSGALP00000008955	ENSMUSP00000007236
ENSGALP00000027789	ENSMUSP00000057355
ENSGALP00000008453	ENSMUSP00000000349
ENSGALP00000013267	ENSMUSP00000062996
ENSGALP00000017682	ENSMUSP00000031281
ENSGALP00000032783	ENSMUSP00000023464
ENSGALP00000035437	ENSMUSP00000055073
ENSGALP00000015600	ENSMUSP00000074471
ENSGALP00000024514	ENSMUSP00000037561
ENSGALP00000006980	ENSMUSP00000101050
ENSGALP00000002643	ENSMUSP00000101951
ENSGALP00000009774	ENSMUSP00000091595
ENSGALP00000017861	ENSMUSP00000058077
ENSGALP00000019871	ENSMUSP00000129166
ENSGALP00000002767	ENSMUSP00000067964
ENSGALP00000040651	ENSMUSP00000100026
ENSGALP00000032659	ENSMUSP00000107551
ENSGALP00000024072	ENSMUSP00000076856
ENSGALP00000039162	ENSMUSP00000017961
ENSGALP00000025193	ENSMUSP00000039072
ENSGALP00000009289	ENSMUSP00000026357
ENSGALP00000017129	ENSMUSP00000087713
ENSGALP00000007999	ENSMUSP00000022292
ENSGALP00000001390	ENSMUSP00000040647
ENSGALP00000027812	ENSMUSP00000004770
ENSGALP00000037537	ENSMUSP00000006151
ENSGALP00000007067	ENSMUSP00000004133
ENSGALP00000026603	ENSMUSP00000033652
ENSGALP00000007651	ENSMUSP00000061991
ENSGALP00000013381	ENSMUSP00000106981
ENSGALP00000004423	ENSMUSP00000044168
ENSGALP00000017600	ENSMUSP00000038430
ENSGALP00000025477	ENSMUSP00000130116
ENSGALP00000004775	ENSMUSP00000009713
ENSGALP00000040936	ENSMUSP00000104335
ENSGALP00000020051	ENSMUSP00000127816
ENSGALP00000019837	ENSMUSP00000057989
ENSGALP00000043385	ENSMUSP00000107863
ENSGALP00000004030	ENSMUSP00000102538
ENSGALP00000036889	ENSMUSP00000020223
ENSGALP00000019086	ENSMUSP00000106747
ENSGALP00000014887	ENSMUSP00000076514
ENSGALP00000004936	ENSMUSP00000041202
ENSGALP00000007663	ENSMUSP00000058941
ENSGALP00000023820	ENSMUSP00000030464
ENSGALP00000023822	ENSMUSP00000056774
ENSGALP00000005414	ENSMUSP00000034296
ENSGALP00000033857	ENSMUSP00000125700
ENSGALP00000041562	ENSMUSP00000052243
ENSGALP00000032290	ENSMUSP00000112019
ENSGALP00000026672	ENSMUSP00000118368
ENSGALP00000020806	ENSMUSP00000112708
ENSGALP00000000194	ENSMUSP00000065743
ENSGALP00000027828	ENSMUSP00000075429
ENSGALP00000014813	ENSMUSP00000028332
ENSGALP00000024100	ENSMUSP00000110411
ENSGALP00000026702	ENSMUSP00000107848
ENSGALP00000000160	ENSMUSP00000033800
ENSGALP00000032099	ENSMUSP00000085234
ENSGALP00000026647	ENSMUSP00000033720
ENSGALP00000007158	ENSMUSP00000076160
ENSGALP00000041017	ENSMUSP00000020362
ENSGALP00000016303	ENSMUSP00000065384
ENSGALP00000007750	ENSMUSP00000049404
ENSGALP00000015978	ENSMUSP00000047157
ENSGALP00000023303	ENSMUSP00000108046
ENSGALP00000042674	ENSMUSP00000101686
ENSGALP00000011809	ENSMUSP00000026209
ENSGALP00000011618	ENSMUSP00000120456
ENSGALP00000004508	ENSMUSP00000132922
ENSGALP00000018139	ENSMUSP00000038532
ENSGALP00000032623	ENSMUSP00000058521
ENSGALP00000007263	ENSMUSP00000085416
ENSGALP00000026768	ENSMUSP00000082971
ENSGALP00000024806	ENSMUSP00000003369
ENSGALP00000022306	ENSMUSP00000112847
ENSGALP00000041389	ENSMUSP00000099698
ENSGALP00000003242	ENSMUSP00000088217
ENSGALP00000009070	ENSMUSP00000005829
ENSGALP00000001016	ENSMUSP00000083747
ENSGALP00000027554	ENSMUSP00000031655
ENSGALP00000040780	ENSMUSP00000030081
ENSGALP00000005695	ENSMUSP00000001126
ENSGALP00000011232	ENSMUSP00000117030
ENSGALP00000040387	ENSMUSP00000020522
ENSGALP00000020984	ENSMUSP00000108371
ENSGALP00000013824	ENSMUSP00000059973
ENSGALP00000011458	ENSMUSP00000121233
ENSGALP00000004847	ENSMUSP00000105751
ENSGALP00000005096	ENSMUSP00000048904
ENSGALP00000039922	ENSMUSP00000114018
ENSGALP00000010786	ENSMUSP00000023559
ENSGALP00000026633	ENSMUSP00000120976
ENSGALP00000025929	ENSMUSP00000029610
ENSGALP00000024869	ENSMUSP00000095677
ENSGALP00000018561	ENSMUSP00000109366
ENSGALP00000026599	ENSMUSP00000110238
ENSGALP00000025563	ENSMUSP00000034787
ENSGALP00000012999	ENSMUSP00000104837
ENSGALP00000011768	ENSMUSP00000014614
ENSGALP00000004246	ENSMUSP00000062782
ENSGALP00000041763	ENSMUSP00000036270
ENSGALP00000003126	ENSMUSP00000060721
ENSGALP00000020204	ENSMUSP00000045110
ENSGALP00000040587	ENSMUSP00000075453
ENSGALP00000007982	ENSMUSP00000000449
ENSGALP00000016384	ENSMUSP00000106315
ENSGALP00000009042	ENSMUSP00000094986
ENSGALP00000027611	ENSMUSP00000022543
ENSGALP00000026733	ENSMUSP00000107775
ENSGALP00000036695	ENSMUSP00000103434
ENSGALP00000028857	ENSMUSP00000091041
ENSGALP00000005812	ENSMUSP00000092769
ENSGALP00000010977	ENSMUSP00000108928
ENSGALP00000024466	ENSMUSP00000097097
ENSGALP00000025213	ENSMUSP00000109979
ENSGALP00000032493	ENSMUSP00000107370
ENSGALP00000041907	ENSMUSP00000032069
ENSGALP00000037978	ENSMUSP00000030784
ENSGALP00000041835	ENSMUSP00000132499
ENSGALP00000037439	ENSMUSP00000080342
ENSGALP00000035658	ENSMUSP00000022507
ENSGALP00000003954	ENSMUSP00000030623
ENSGALP00000015333	ENSMUSP00000101833
ENSGALP00000014623	ENSMUSP00000107210
ENSGALP00000040240	ENSMUSP00000113286
ENSGALP00000036444	ENSMUSP00000067779
ENSGALP00000026501	ENSMUSP00000070583
ENSGALP00000023902	ENSMUSP00000118610
ENSGALP00000008724	ENSMUSP00000044693
ENSGALP00000014155	ENSMUSP00000038801
ENSGALP00000022017	ENSMUSP00000004683
ENSGALP00000014175	ENSMUSP00000011152
ENSGALP00000006772	ENSMUSP00000076961
ENSGALP00000007631	ENSMUSP00000096356
ENSGALP00000004095	ENSMUSP00000036962
ENSGALP00000023600	ENSMUSP00000008297
ENSGALP00000008499	ENSMUSP00000035027
ENSGALP00000010965	ENSMUSP00000099412
ENSGALP00000021401	ENSMUSP00000043618
ENSGALP00000018686	ENSMUSP00000047589
ENSGALP00000019932	ENSMUSP00000083806
ENSGALP00000019608	ENSMUSP00000028593
ENSGALP00000043251	ENSMUSP00000038947
ENSGALP00000026179	ENSMUSP00000109659
ENSGALP00000003359	ENSMUSP00000041920
ENSGALP00000018109	ENSMUSP00000079548
ENSGALP00000026378	ENSMUSP00000058264
ENSGALP00000009531	ENSMUSP00000079900
ENSGALP00000024567	ENSMUSP00000118322
ENSGALP00000008235	ENSMUSP00000001125
ENSGALP00000009155	ENSMUSP00000103912
ENSGALP00000041987	ENSMUSP00000110526
ENSGALP00000043009	ENSMUSP00000085763
ENSGALP00000016852	ENSMUSP00000096686
ENSGALP00000008433	ENSMUSP00000053616
ENSGALP00000034906	ENSMUSP00000014698
ENSGALP00000042484	ENSMUSP00000031311
ENSGALP00000020284	ENSMUSP00000084577
ENSGALP00000006680	ENSMUSP00000058344
ENSGALP00000019318	ENSMUSP00000055254
ENSGALP00000043297	ENSMUSP00000024970
ENSGALP00000014787	ENSMUSP00000067027
ENSGALP00000017195	ENSMUSP00000053908
ENSGALP00000014283	ENSMUSP00000057635
ENSGALP00000018176	ENSMUSP00000034466
ENSGALP00000005119	ENSMUSP00000033979
ENSGALP00000023510	ENSMUSP00000018311
ENSGALP00000019684	ENSMUSP00000037991
ENSGALP00000019031	ENSMUSP00000031314
ENSGALP00000000400	ENSMUSP00000137093
ENSGALP00000021529	ENSMUSP00000103378
ENSGALP00000041784	ENSMUSP00000050353
ENSGALP00000007890	ENSMUSP00000035055
ENSGALP00000000885	ENSMUSP00000097919
ENSGALP00000040383	ENSMUSP00000056642
ENSGALP00000041005	ENSMUSP00000136912
ENSGALP00000003616	ENSMUSP00000113964
ENSGALP00000016189	ENSMUSP00000006565
ENSGALP00000041524	ENSMUSP00000104867
ENSGALP00000009976	ENSMUSP00000009667
ENSGALP00000038764	ENSMUSP00000053474
ENSGALP00000009867	ENSMUSP00000053120
ENSGALP00000038436	ENSMUSP00000043108
ENSGALP00000043390	ENSMUSP00000110636
ENSGALP00000006977	ENSMUSP00000139365
ENSGALP00000001635	ENSMUSP00000100979
ENSGALP00000042729	ENSMUSP00000008016
ENSGALP00000036138	ENSMUSP00000020974
ENSGALP00000021740	ENSMUSP00000041539
ENSGALP00000006353	ENSMUSP00000084095
ENSGALP00000015756	ENSMUSP00000040331
ENSGALP00000005007	ENSMUSP00000109653
ENSGALP00000010880	ENSMUSP00000103048
ENSGALP00000024765	ENSMUSP00000075672
ENSGALP00000022390	ENSMUSP00000044936
ENSGALP00000005123	ENSMUSP00000081285
ENSGALP00000025506	ENSMUSP00000034989
ENSGALP00000027827	ENSMUSP00000032856
ENSGALP00000004350	ENSMUSP00000112595
ENSGALP00000011706	ENSMUSP00000107697
ENSGALP00000002001	ENSMUSP00000098097
ENSGALP00000003058	ENSMUSP00000080791
ENSGALP00000017138	ENSMUSP00000024879
ENSGALP00000023887	ENSMUSP00000090293
ENSGALP00000005381	ENSMUSP00000066556
ENSGALP00000001096	ENSMUSP00000046877
ENSGALP00000017170	ENSMUSP00000129205
ENSGALP00000015127	ENSMUSP00000059978
ENSGALP00000042450	ENSMUSP00000081561
ENSGALP00000039913	ENSMUSP00000081043
ENSGALP00000036925	ENSMUSP00000124317
ENSGALP00000003891	ENSMUSP00000102976
ENSGALP00000041204	ENSMUSP00000037233
ENSGALP00000001262	ENSMUSP00000127068
ENSGALP00000040623	ENSMUSP00000030724
ENSGALP00000024627	ENSMUSP00000097515
ENSGALP00000027757	ENSMUSP00000034507
ENSGALP00000012086	ENSMUSP00000026196
ENSGALP00000006934	ENSMUSP00000054840
ENSGALP00000022108	ENSMUSP00000059503
ENSGALP00000027552	ENSMUSP00000082694
ENSGALP00000017952	ENSMUSP00000102559
ENSGALP00000021824	ENSMUSP00000073789
ENSGALP00000005423	ENSMUSP00000022858
ENSGALP00000017115	ENSMUSP00000072121
ENSGALP00000023190	ENSMUSP00000132190
ENSGALP00000036966	ENSMUSP00000029269
ENSGALP00000019366	ENSMUSP00000026891
ENSGALP00000027492	ENSMUSP00000029316
ENSGALP00000005475	ENSMUSP00000031622
ENSGALP00000020426	ENSMUSP00000005860
ENSGALP00000038334	ENSMUSP00000030551
ENSGALP00000009526	ENSMUSP00000033547
ENSGALP00000027391	ENSMUSP00000116271
ENSGALP00000037167	ENSMUSP00000023024
ENSGALP00000007314	ENSMUSP00000109291
ENSGALP00000001312	ENSMUSP00000001720
ENSGALP00000016076	ENSMUSP00000034150
ENSGALP00000013681	ENSMUSP00000041951
ENSGALP00000013190	ENSMUSP00000009234
ENSGALP00000039305	ENSMUSP00000044262
ENSGALP00000001702	ENSMUSP00000001415
ENSGALP00000023025	ENSMUSP00000125211
ENSGALP00000017502	ENSMUSP00000030367
ENSGALP00000019012	ENSMUSP00000067002
ENSGALP00000017453	ENSMUSP00000069326
ENSGALP00000004490	ENSMUSP00000099950
ENSGALP00000007139	ENSMUSP00000039663
ENSGALP00000002228	ENSMUSP00000034472
ENSGALP00000001051	ENSMUSP00000030709
ENSGALP00000023938	ENSMUSP00000020022
ENSGALP00000041541	ENSMUSP00000042187
ENSGALP00000002189	ENSMUSP00000040045
ENSGALP00000020696	ENSMUSP00000130636
ENSGALP00000041101	ENSMUSP00000121493
ENSGALP00000043364	ENSMUSP00000096874
ENSGALP00000011635	ENSMUSP00000089051
ENSGALP00000013911	ENSMUSP00000044049
ENSGALP00000003371	ENSMUSP00000085499
ENSGALP00000001973	ENSMUSP00000013559
ENSGALP00000042241	ENSMUSP00000104906
ENSGALP00000007155	ENSMUSP00000029196
ENSGALP00000022613	ENSMUSP00000043962
ENSGALP00000001658	ENSMUSP00000057962
ENSGALP00000022667	ENSMUSP00000134222
ENSGALP00000041630	ENSMUSP00000017576
ENSGALP00000011899	ENSMUSP00000049970
ENSGALP00000007931	ENSMUSP00000009538
ENSGALP00000015290	ENSMUSP00000000058
ENSGALP00000015287	ENSMUSP00000007799
ENSGALP00000013584	ENSMUSP00000074922
ENSGALP00000024623	ENSMUSP00000126177
ENSGALP00000042077	ENSMUSP00000091870
ENSGALP00000007246	ENSMUSP00000063108
ENSGALP00000019534	ENSMUSP00000029761
ENSGALP00000008383	ENSMUSP00000087955
ENSGALP00000008417	ENSMUSP00000087950
ENSGALP00000042481	ENSMUSP00000046003
ENSGALP00000020598	ENSMUSP00000020227
ENSGALP00000013730	ENSMUSP00000088047
ENSGALP00000022444	ENSMUSP00000057106
ENSGALP00000043426	ENSMUSP00000036797
ENSGALP00000009161	ENSMUSP00000104506
ENSGALP00000017478	ENSMUSP00000091846
ENSGALP00000016142	ENSMUSP00000021243
ENSGALP00000020819	ENSMUSP00000021870
ENSGALP00000016521	ENSMUSP00000037834
ENSGALP00000035454	ENSMUSP00000022257
ENSGALP00000020312	ENSMUSP00000069685
ENSGALP00000011738	ENSMUSP00000025081
ENSGALP00000025229	ENSMUSP00000026284
ENSGALP00000012961	ENSMUSP00000019135
ENSGALP00000009899	ENSMUSP00000033160
ENSGALP00000006172	ENSMUSP00000076459
ENSGALP00000012750	ENSMUSP00000105140
ENSGALP00000001660	ENSMUSP00000059864
ENSGALP00000021516	ENSMUSP00000022099
ENSGALP00000000478	ENSMUSP00000124569
ENSGALP00000026030	ENSMUSP00000128223
ENSGALP00000042361	ENSMUSP00000075587
ENSGALP00000030056	ENSMUSP00000133159
ENSGALP00000012678	ENSMUSP00000075376
ENSGALP00000006494	ENSMUSP00000109190
ENSGALP00000009387	ENSMUSP00000124947
ENSGALP00000007102	ENSMUSP00000092283
ENSGALP00000017154	ENSMUSP00000044543
ENSGALP00000019779	ENSMUSP00000072894
ENSGALP00000038747	ENSMUSP00000099018
ENSGALP00000019650	ENSMUSP00000107503
ENSGALP00000014376	ENSMUSP00000016383
ENSGALP00000022268	ENSMUSP00000066403
ENSGALP00000039652	ENSMUSP00000034239
ENSGALP00000015051	ENSMUSP00000114968
ENSGALP00000003964	ENSMUSP00000035216
ENSGALP00000019178	ENSMUSP00000035328
ENSGALP00000019726	ENSMUSP00000072334
ENSGALP00000011711	ENSMUSP00000071619
ENSGALP00000002699	ENSMUSP00000105000
ENSGALP00000002030	ENSMUSP00000029170
ENSGALP00000038901	ENSMUSP00000034091
ENSGALP00000027407	ENSMUSP00000022701
ENSGALP00000015000	ENSMUSP00000027777
ENSGALP00000015485	ENSMUSP00000021550
ENSGALP00000022199	ENSMUSP00000040853
ENSGALP00000008427	ENSMUSP00000029574
ENSGALP00000008546	ENSMUSP00000127566
ENSGALP00000010929	ENSMUSP00000034650
ENSGALP00000024142	ENSMUSP00000068374
ENSGALP00000013709	ENSMUSP00000092223
ENSGALP00000041636	ENSMUSP00000019405
ENSGALP00000006431	ENSMUSP00000099599
ENSGALP00000027264	ENSMUSP00000022727
ENSGALP00000027072	ENSMUSP00000119939
ENSGALP00000016926	ENSMUSP00000119872
ENSGALP00000015071	ENSMUSP00000027800
ENSGALP00000016706	ENSMUSP00000109151
ENSGALP00000041185	ENSMUSP00000035031
ENSGALP00000007382	ENSMUSP00000041110
ENSGALP00000016253	ENSMUSP00000034030
ENSGALP00000020022	ENSMUSP00000074518
ENSGALP00000041702	ENSMUSP00000048229
ENSGALP00000017201	ENSMUSP00000021347
ENSGALP00000035839	ENSMUSP00000080280
ENSGALP00000024377	ENSMUSP00000112539
ENSGALP00000002465	ENSMUSP00000090613
ENSGALP00000006378	ENSMUSP00000107297
ENSGALP00000013993	ENSMUSP00000028758
ENSGALP00000026933	ENSMUSP00000083892
ENSGALP00000024760	ENSMUSP00000114852
ENSGALP00000023916	ENSMUSP00000053553
ENSGALP00000024778	ENSMUSP00000101129
ENSGALP00000016204	ENSMUSP00000096214
ENSGALP00000042038	ENSMUSP00000015456
ENSGALP00000041380	ENSMUSP00000044034
ENSGALP00000041129	ENSMUSP00000021903
ENSGALP00000015559	ENSMUSP00000107804
ENSGALP00000000540	ENSMUSP00000021030
ENSGALP00000018802	ENSMUSP00000077138
ENSGALP00000013782	ENSMUSP00000041671
ENSGALP00000017392	ENSMUSP00000069444
ENSGALP00000002144	ENSMUSP00000090617
ENSGALP00000002109	ENSMUSP00000044418
ENSGALP00000035933	ENSMUSP00000006235
ENSGALP00000028353	ENSMUSP00000101620
ENSGALP00000026245	ENSMUSP00000034911
ENSGALP00000020315	ENSMUSP00000018313
ENSGALP00000004473	ENSMUSP00000026156
ENSGALP00000010093	ENSMUSP00000066256
ENSGALP00000006162	ENSMUSP00000050592
ENSGALP00000020574	ENSMUSP00000069488
ENSGALP00000009323	ENSMUSP00000029766
ENSGALP00000032851	ENSMUSP00000065254
ENSGALP00000017255	ENSMUSP00000136503
ENSGALP00000027658	ENSMUSP00000039313
ENSGALP00000024921	ENSMUSP00000038166
ENSGALP00000011836	ENSMUSP00000110965
ENSGALP00000043116	ENSMUSP00000060225
ENSGALP00000024006	ENSMUSP00000104864
ENSGALP00000016094	ENSMUSP00000113270
ENSGALP00000010704	ENSMUSP00000051830
ENSGALP00000020005	ENSMUSP00000125749
ENSGALP00000043142	ENSMUSP00000041052
ENSGALP00000024696	ENSMUSP00000058954
ENSGALP00000007937	ENSMUSP00000063795
ENSGALP00000027143	ENSMUSP00000038514
ENSGALP00000013147	ENSMUSP00000067085
ENSGALP00000004609	ENSMUSP00000000910
ENSGALP00000023859	ENSMUSP00000075526
ENSGALP00000015059	ENSMUSP00000028511
ENSGALP00000036014	ENSMUSP00000005406
ENSGALP00000036811	ENSMUSP00000133222
ENSGALP00000041000	ENSMUSP00000115873
ENSGALP00000018382	ENSMUSP00000061493
ENSGALP00000031284	ENSMUSP00000079107
ENSGALP00000019417	ENSMUSP00000021514
ENSGALP00000015303	ENSMUSP00000003035
ENSGALP00000007553	ENSMUSP00000037136
ENSGALP00000041070	ENSMUSP00000091532
ENSGALP00000000494	ENSMUSP00000021052
ENSGALP00000010010	ENSMUSP00000023759
ENSGALP00000001221	ENSMUSP00000027688
ENSGALP00000015985	ENSMUSP00000026902
ENSGALP00000015568	ENSMUSP00000112930
ENSGALP00000041851	ENSMUSP00000113115
ENSGALP00000006252	ENSMUSP00000032732
ENSGALP00000001055	ENSMUSP00000050995
ENSGALP00000022126	ENSMUSP00000106013
ENSGALP00000002794	ENSMUSP00000039966
ENSGALP00000039222	ENSMUSP00000133356
ENSGALP00000013618	ENSMUSP00000027186
ENSGALP00000019447	ENSMUSP00000044482
ENSGALP00000016315	ENSMUSP00000021410
ENSGALP00000002091	ENSMUSP00000040977
ENSGALP00000039428	ENSMUSP00000088176
ENSGALP00000012264	ENSMUSP00000080881
ENSGALP00000025503	ENSMUSP00000051092
ENSGALP00000025502	ENSMUSP00000074066
ENSGALP00000018269	ENSMUSP00000087608
ENSGALP00000003731	ENSMUSP00000059330
ENSGALP00000005794	ENSMUSP00000101412
ENSGALP00000024208	ENSMUSP00000029730
ENSGALP00000016102	ENSMUSP00000044361
ENSGALP00000013722	ENSMUSP00000086366
ENSGALP00000038601	ENSMUSP00000090710
ENSGALP00000027276	ENSMUSP00000022709
ENSGALP00000012035	ENSMUSP00000076219
ENSGALP00000002020	ENSMUSP00000070751
ENSGALP00000038139	ENSMUSP00000022242
ENSGALP00000002670	ENSMUSP00000082793
ENSGALP00000026395	ENSMUSP00000029876
ENSGALP00000041715	ENSMUSP00000003754
ENSGALP00000022085	ENSMUSP00000021770
ENSGALP00000019805	ENSMUSP00000028533
ENSGALP00000004015	ENSMUSP00000029450
ENSGALP00000003277	ENSMUSP00000135040
ENSGALP00000024504	ENSMUSP00000008957
ENSGALP00000020417	ENSMUSP00000022057
ENSGALP00000012899	ENSMUSP00000108455
ENSGALP00000024954	ENSMUSP00000103983
ENSGALP00000009213	ENSMUSP00000037808
ENSGALP00000001412	ENSMUSP00000120414
ENSGALP00000011399	ENSMUSP00000026548
ENSGALP00000006155	ENSMUSP00000069456
ENSGALP00000014328	ENSMUSP00000047616
ENSGALP00000043439	ENSMUSP00000129964
ENSGALP00000011677	ENSMUSP00000026900
ENSGALP00000027438	ENSMUSP00000014691
ENSGALP00000008268	ENSMUSP00000109140
ENSGALP00000014935	ENSMUSP00000085906
ENSGALP00000002348	ENSMUSP00000068790
ENSGALP00000016156	ENSMUSP00000078047
ENSGALP00000013598	ENSMUSP00000096876
ENSGALP00000013601	ENSMUSP00000096877
ENSGALP00000005199	ENSMUSP00000138433
ENSGALP00000003428	ENSMUSP00000102047
ENSGALP00000006999	ENSMUSP00000064943
ENSGALP00000005059	ENSMUSP00000017945
ENSGALP00000037170	ENSMUSP00000031167
ENSGALP00000020620	ENSMUSP00000076418
ENSGALP00000014001	ENSMUSP00000099494
ENSGALP00000025245	ENSMUSP00000109877
ENSGALP00000039758	ENSMUSP00000033427
ENSGALP00000020138	ENSMUSP00000015449
ENSGALP00000013914	ENSMUSP00000028854
ENSGALP00000030175	ENSMUSP00000025356
ENSGALP00000042161	ENSMUSP00000001319
ENSGALP00000039891	ENSMUSP00000050716
ENSGALP00000041744	ENSMUSP00000029476
ENSGALP00000019095	ENSMUSP00000039568
ENSGALP00000008440	ENSMUSP00000077628
ENSGALP00000035739	ENSMUSP00000061410
ENSGALP00000008879	ENSMUSP00000084196
ENSGALP00000020807	ENSMUSP00000129615
ENSGALP00000026281	ENSMUSP00000048234
ENSGALP00000034451	ENSMUSP00000046512
ENSGALP00000005887	ENSMUSP00000022744
ENSGALP00000011451	ENSMUSP00000050001
ENSGALP00000026180	ENSMUSP00000085650
ENSGALP00000019952	ENSMUSP00000023065
ENSGALP00000015437	ENSMUSP00000078490
ENSGALP00000041920	ENSMUSP00000029435
ENSGALP00000022533	ENSMUSP00000100053
ENSGALP00000032457	ENSMUSP00000138290
ENSGALP00000022193	ENSMUSP00000089388
ENSGALP00000007200	ENSMUSP00000021641
ENSGALP00000012655	ENSMUSP00000104785
ENSGALP00000001411	ENSMUSP00000102904
ENSGALP00000026600	ENSMUSP00000031029
ENSGALP00000026342	ENSMUSP00000041563
ENSGALP00000002206	ENSMUSP00000060143
ENSGALP00000040717	ENSMUSP00000105491
ENSGALP00000024834	ENSMUSP00000062734
ENSGALP00000022544	ENSMUSP00000129315
ENSGALP00000001472	ENSMUSP00000099609
ENSGALP00000002825	ENSMUSP00000005188
ENSGALP00000007323	ENSMUSP00000083490
ENSGALP00000021396	ENSMUSP00000038562
ENSGALP00000015277	ENSMUSP00000015877
ENSGALP00000003357	ENSMUSP00000079722
ENSGALP00000026433	ENSMUSP00000108083
ENSGALP00000018767	ENSMUSP00000031359
ENSGALP00000026611	ENSMUSP00000071191
ENSGALP00000017341	ENSMUSP00000047571
ENSGALP00000022058	ENSMUSP00000069872
ENSGALP00000027791	ENSMUSP00000053086
ENSGALP00000028027	ENSMUSP00000125912
ENSGALP00000007358	ENSMUSP00000138379
ENSGALP00000035504	ENSMUSP00000138400
ENSGALP00000010935	ENSMUSP00000041902
ENSGALP00000001381	ENSMUSP00000011262
ENSGALP00000027769	ENSMUSP00000126405
ENSGALP00000000002	ENSMUSP00000124354
ENSGALP00000017326	ENSMUSP00000043713
ENSGALP00000014069	ENSMUSP00000061546
ENSGALP00000020656	ENSMUSP00000087049
ENSGALP00000017216	ENSMUSP00000096203
ENSGALP00000027758	ENSMUSP00000127751
ENSGALP00000042047	ENSMUSP00000022881
ENSGALP00000018472	ENSMUSP00000095300
ENSGALP00000005227	ENSMUSP00000075916
ENSGALP00000035061	ENSMUSP00000022164
ENSGALP00000042643	ENSMUSP00000075140
ENSGALP00000014616	ENSMUSP00000113881
ENSGALP00000018493	ENSMUSP00000128056
ENSGALP00000010292	ENSMUSP00000002708
ENSGALP00000042723	ENSMUSP00000100561
ENSGALP00000037124	ENSMUSP00000055267
ENSGALP00000042644	ENSMUSP00000138351
ENSGALP00000042933	ENSMUSP00000058152
ENSGALP00000019662	ENSMUSP00000035083
ENSGALP00000016032	ENSMUSP00000073004
ENSGALP00000000272	ENSMUSP00000028814
ENSGALP00000019045	ENSMUSP00000031317
ENSGALP00000004298	ENSMUSP00000112717
ENSGALP00000004459	ENSMUSP00000025050
ENSGALP00000019540	ENSMUSP00000102034
ENSGALP00000041810	ENSMUSP00000095174
ENSGALP00000039554	ENSMUSP00000053176
ENSGALP00000006521	ENSMUSP00000073541
ENSGALP00000015128	ENSMUSP00000005003
ENSGALP00000018692	ENSMUSP00000042803
ENSGALP00000028721	ENSMUSP00000118729
ENSGALP00000042443	ENSMUSP00000033326
ENSGALP00000020972	ENSMUSP00000038754
ENSGALP00000025312	ENSMUSP00000004943
ENSGALP00000042650	ENSMUSP00000004508
ENSGALP00000011997	ENSMUSP00000107530
ENSGALP00000001890	ENSMUSP00000074771
ENSGALP00000023218	ENSMUSP00000117040
ENSGALP00000041330	ENSMUSP00000052144
ENSGALP00000017852	ENSMUSP00000117533
ENSGALP00000032046	ENSMUSP00000109630
ENSGALP00000021949	ENSMUSP00000086167
ENSGALP00000003498	ENSMUSP00000033218
ENSGALP00000025753	ENSMUSP00000060394
ENSGALP00000006796	ENSMUSP00000030606
ENSGALP00000018646	ENSMUSP00000033927
ENSGALP00000016416	ENSMUSP00000042796
ENSGALP00000002536	ENSMUSP00000076844
ENSGALP00000026980	ENSMUSP00000129811
ENSGALP00000036453	ENSMUSP00000093382
ENSGALP00000036460	ENSMUSP00000019994
ENSGALP00000029836	ENSMUSP00000023494
ENSGALP00000000140	ENSMUSP00000027687
ENSGALP00000016730	ENSMUSP00000019379
ENSGALP00000006852	ENSMUSP00000037447
ENSGALP00000041228	ENSMUSP00000037821
ENSGALP00000032624	ENSMUSP00000105657
ENSGALP00000019237	ENSMUSP00000085022
ENSGALP00000034599	ENSMUSP00000137895
ENSGALP00000021478	ENSMUSP00000073591
ENSGALP00000023177	ENSMUSP00000092380
ENSGALP00000004850	ENSMUSP00000059138
ENSGALP00000039752	ENSMUSP00000019734
ENSGALP00000043280	ENSMUSP00000028403
ENSGALP00000008402	ENSMUSP00000130680
ENSGALP00000021121	ENSMUSP00000097656
ENSGALP00000042551	ENSMUSP00000135853
ENSGALP00000011778	ENSMUSP00000060941
ENSGALP00000025812	ENSMUSP00000112801
ENSGALP00000032253	ENSMUSP00000113147
ENSGALP00000035860	ENSMUSP00000064516
ENSGALP00000020160	ENSMUSP00000052146
ENSGALP00000004601	ENSMUSP00000109612
ENSGALP00000026381	ENSMUSP00000022993
ENSGALP00000002514	ENSMUSP00000117052
ENSGALP00000037711	ENSMUSP00000009236
ENSGALP00000036411	ENSMUSP00000120015
ENSGALP00000016071	ENSMUSP00000077103
ENSGALP00000015086	ENSMUSP00000105923
ENSGALP00000017336	ENSMUSP00000056121
ENSGALP00000011212	ENSMUSP00000109036
ENSGALP00000019655	ENSMUSP00000126338
ENSGALP00000028008	ENSMUSP00000107677
ENSGALP00000042962	ENSMUSP00000113281
ENSGALP00000016230	ENSMUSP00000041874
ENSGALP00000007412	ENSMUSP00000046441
ENSGALP00000022772	ENSMUSP00000098096
ENSGALP00000016963	ENSMUSP00000108126
ENSGALP00000029511	ENSMUSP00000022704
ENSGALP00000006522	ENSMUSP00000033591
ENSGALP00000008871	ENSMUSP00000027425
ENSGALP00000022073	ENSMUSP00000069764
ENSGALP00000012963	ENSMUSP00000052619
ENSGALP00000022081	ENSMUSP00000069182
ENSGALP00000001840	ENSMUSP00000090886
ENSGALP00000032574	ENSMUSP00000026241
ENSGALP00000003444	ENSMUSP00000020507
ENSGALP00000010661	ENSMUSP00000105413
ENSGALP00000024470	ENSMUSP00000095260
ENSGALP00000036004	ENSMUSP00000117384
ENSGALP00000022924	ENSMUSP00000023072
ENSGALP00000022928	ENSMUSP00000131443
ENSGALP00000018435	ENSMUSP00000059463
ENSGALP00000009525	ENSMUSP00000059210
ENSGALP00000027746	ENSMUSP00000136866
ENSGALP00000013785	ENSMUSP00000106441
ENSGALP00000019982	ENSMUSP00000010974
ENSGALP00000018206	ENSMUSP00000054420
ENSGALP00000005241	ENSMUSP00000050014
ENSGALP00000004475	ENSMUSP00000037238
ENSGALP00000038678	ENSMUSP00000031347
ENSGALP00000041632	ENSMUSP00000021828
ENSGALP00000021693	ENSMUSP00000127094
ENSGALP00000007638	ENSMUSP00000021204
ENSGALP00000017133	ENSMUSP00000095534
ENSGALP00000036655	ENSMUSP00000020174
ENSGALP00000002437	ENSMUSP00000002298
ENSGALP00000006357	ENSMUSP00000117908
ENSGALP00000043006	ENSMUSP00000053178
ENSGALP00000030247	ENSMUSP00000027062
ENSGALP00000015342	ENSMUSP00000033136
ENSGALP00000005141	ENSMUSP00000044725
ENSGALP00000006652	ENSMUSP00000049112
ENSGALP00000024554	ENSMUSP00000136621
ENSGALP00000015655	ENSMUSP00000037586
ENSGALP00000026689	ENSMUSP00000069209
ENSGALP00000012620	ENSMUSP00000062109
ENSGALP00000042554	ENSMUSP00000019006
ENSGALP00000024129	ENSMUSP00000109734
ENSGALP00000004163	ENSMUSP00000062702
ENSGALP00000014240	ENSMUSP00000110751
ENSGALP00000038228	ENSMUSP00000101648
ENSGALP00000035996	ENSMUSP00000023707
ENSGALP00000023211	ENSMUSP00000098768
ENSGALP00000042461	ENSMUSP00000053056
ENSGALP00000041899	ENSMUSP00000035549
ENSGALP00000015904	ENSMUSP00000056245
ENSGALP00000042103	ENSMUSP00000058204
ENSGALP00000018368	ENSMUSP00000100922
ENSGALP00000043060	ENSMUSP00000021822
ENSGALP00000005614	ENSMUSP00000120568
ENSGALP00000017179	ENSMUSP00000030296
ENSGALP00000017577	ENSMUSP00000049212
ENSGALP00000018196	ENSMUSP00000057116
ENSGALP00000015374	ENSMUSP00000054053
ENSGALP00000038130	ENSMUSP00000068890
ENSGALP00000038618	ENSMUSP00000086542
ENSGALP00000024843	ENSMUSP00000029907
ENSGALP00000042862	ENSMUSP00000077995
ENSGALP00000017702	ENSMUSP00000005364
ENSGALP00000027103	ENSMUSP00000033828
ENSGALP00000023039	ENSMUSP00000088320
ENSGALP00000037005	ENSMUSP00000019268
ENSGALP00000042134	ENSMUSP00000123201
ENSGALP00000018564	ENSMUSP00000009392
ENSGALP00000029937	ENSMUSP00000137650
ENSGALP00000008319	ENSMUSP00000061221
ENSGALP00000014205	ENSMUSP00000028105
ENSGALP00000006280	ENSMUSP00000113680
ENSGALP00000025363	ENSMUSP00000041242
ENSGALP00000026776	ENSMUSP00000064422
ENSGALP00000042772	ENSMUSP00000025404
ENSGALP00000040567	ENSMUSP00000122072
ENSGALP00000006047	ENSMUSP00000095253
ENSGALP00000041215	ENSMUSP00000047518
ENSGALP00000040769	ENSMUSP00000004473
ENSGALP00000013176	ENSMUSP00000002180
ENSGALP00000042346	ENSMUSP00000122507
ENSGALP00000022893	ENSMUSP00000060907
[truncated: 6,759 more rows]
