# Supplementary material for: Reconstruction of proto-vertebrate, proto-cyclostome and proto-gnathostome genomes provides new insights into early vertebrate evolution
Source: Nat Commun. 2021 Jul 23;12:4489. doi: 10.1038/s41467-021-24573-z (PMC8302630; doi:10.1038/s41467-021-24573-z)
Supplement: Supplementary file 4 — Supplementary Data 1 [file 41467_2021_24573_MOESM4_ESM.zip › SuppData1/orthologs/CHICK-ORYLA.txt]

ENSGALP00000006197	ENSORLP00000017023
ENSGALP00000003140	ENSORLP00000018100
ENSGALP00000003140	ENSORLP00000011872
ENSGALP00000007499	ENSORLP00000011982
ENSGALP00000006308	ENSORLP00000006953
ENSGALP00000024336	ENSORLP00000021204
ENSGALP00000006178	ENSORLP00000017158
ENSGALP00000002175	ENSORLP00000016021
ENSGALP00000013518	ENSORLP00000014861
ENSGALP00000003417	ENSORLP00000011600
ENSGALP00000024624	ENSORLP00000020191
ENSGALP00000006527	ENSORLP00000018033
ENSGALP00000013423	ENSORLP00000014071
ENSGALP00000014051	ENSORLP00000014078
ENSGALP00000042226	ENSORLP00000024532
ENSGALP00000010474	ENSORLP00000001259
ENSGALP00000005074	ENSORLP00000018991
ENSGALP00000005074	ENSORLP00000000678
ENSGALP00000041254	ENSORLP00000015857
ENSGALP00000002938	ENSORLP00000003595
ENSGALP00000013077	ENSORLP00000017662
ENSGALP00000003834	ENSORLP00000006648
ENSGALP00000010835	ENSORLP00000001741
ENSGALP00000026172	ENSORLP00000002049
ENSGALP00000025476	ENSORLP00000003123
ENSGALP00000009477	ENSORLP00000025526
ENSGALP00000015078	ENSORLP00000003018
ENSGALP00000023036	ENSORLP00000007356
ENSGALP00000005964	ENSORLP00000016722
ENSGALP00000025999	ENSORLP00000025748
ENSGALP00000016167	ENSORLP00000005821
ENSGALP00000016163	ENSORLP00000005856
ENSGALP00000042521	ENSORLP00000013089
ENSGALP00000042521	ENSORLP00000003278
ENSGALP00000017721	ENSORLP00000022254
ENSGALP00000006027	ENSORLP00000007952
ENSGALP00000041168	ENSORLP00000021688
ENSGALP00000029643	ENSORLP00000025578
ENSGALP00000016021	ENSORLP00000001368
ENSGALP00000018553	ENSORLP00000024257
ENSGALP00000014649	ENSORLP00000003220
ENSGALP00000014649	ENSORLP00000020860
ENSGALP00000012873	ENSORLP00000001290
ENSGALP00000006340	ENSORLP00000005579
ENSGALP00000012927	ENSORLP00000008446
ENSGALP00000012927	ENSORLP00000002593
ENSGALP00000007730	ENSORLP00000008437
ENSGALP00000007730	ENSORLP00000011200
ENSGALP00000010510	ENSORLP00000006701
ENSGALP00000001474	ENSORLP00000008651
ENSGALP00000010718	ENSORLP00000015785
ENSGALP00000009351	ENSORLP00000020633
ENSGALP00000019566	ENSORLP00000019791
ENSGALP00000007847	ENSORLP00000011714
ENSGALP00000016882	ENSORLP00000007515
ENSGALP00000016891	ENSORLP00000000443
ENSGALP00000007963	ENSORLP00000000994
ENSGALP00000005960	ENSORLP00000023088
ENSGALP00000035809	ENSORLP00000019930
ENSGALP00000006776	ENSORLP00000018127
ENSGALP00000035831	ENSORLP00000003515
ENSGALP00000004717	ENSORLP00000014267
ENSGALP00000000103	ENSORLP00000015272
ENSGALP00000020923	ENSORLP00000019966
ENSGALP00000017712	ENSORLP00000021323
ENSGALP00000004991	ENSORLP00000021828
ENSGALP00000016880	ENSORLP00000020822
ENSGALP00000009004	ENSORLP00000021812
ENSGALP00000009685	ENSORLP00000006376
ENSGALP00000010541	ENSORLP00000020723
ENSGALP00000010541	ENSORLP00000017283
ENSGALP00000042528	ENSORLP00000019321
ENSGALP00000017856	ENSORLP00000005874
ENSGALP00000032649	ENSORLP00000021980
ENSGALP00000025114	ENSORLP00000022436
ENSGALP00000014101	ENSORLP00000003775
ENSGALP00000042998	ENSORLP00000006361
ENSGALP00000021550	ENSORLP00000018342
ENSGALP00000011134	ENSORLP00000010509
ENSGALP00000042712	ENSORLP00000017999
ENSGALP00000042464	ENSORLP00000001148
ENSGALP00000030213	ENSORLP00000022426
ENSGALP00000002638	ENSORLP00000019667
ENSGALP00000009200	ENSORLP00000010566
ENSGALP00000040642	ENSORLP00000024016
ENSGALP00000016547	ENSORLP00000000244
ENSGALP00000021543	ENSORLP00000004298
ENSGALP00000003847	ENSORLP00000009022
ENSGALP00000008131	ENSORLP00000010698
ENSGALP00000008131	ENSORLP00000011805
ENSGALP00000035892	ENSORLP00000010106
ENSGALP00000010428	ENSORLP00000020930
ENSGALP00000010428	ENSORLP00000018662
ENSGALP00000025899	ENSORLP00000004264
ENSGALP00000026322	ENSORLP00000022821
ENSGALP00000013796	ENSORLP00000021772
ENSGALP00000043032	ENSORLP00000013008
ENSGALP00000005571	ENSORLP00000010763
ENSGALP00000006299	ENSORLP00000001018
ENSGALP00000038075	ENSORLP00000013287
ENSGALP00000000412	ENSORLP00000018097
ENSGALP00000039341	ENSORLP00000008607
ENSGALP00000008661	ENSORLP00000022020
ENSGALP00000040060	ENSORLP00000005695
ENSGALP00000018503	ENSORLP00000022851
ENSGALP00000024768	ENSORLP00000010876
ENSGALP00000041815	ENSORLP00000007022
ENSGALP00000007547	ENSORLP00000010817
ENSGALP00000039976	ENSORLP00000008226
ENSGALP00000039976	ENSORLP00000014132
ENSGALP00000017701	ENSORLP00000022256
ENSGALP00000018224	ENSORLP00000019505
ENSGALP00000016105	ENSORLP00000004295
ENSGALP00000013191	ENSORLP00000002403
ENSGALP00000017290	ENSORLP00000020546
ENSGALP00000010863	ENSORLP00000013879
ENSGALP00000010863	ENSORLP00000020030
ENSGALP00000009806	ENSORLP00000012324
ENSGALP00000003684	ENSORLP00000020019
ENSGALP00000003684	ENSORLP00000013874
ENSGALP00000032215	ENSORLP00000002330
ENSGALP00000032215	ENSORLP00000014471
ENSGALP00000013142	ENSORLP00000005351
ENSGALP00000017678	ENSORLP00000018585
ENSGALP00000001334	ENSORLP00000018984
ENSGALP00000010979	ENSORLP00000006254
ENSGALP00000010979	ENSORLP00000007804
ENSGALP00000039924	ENSORLP00000012489
ENSGALP00000019325	ENSORLP00000025830
ENSGALP00000005090	ENSORLP00000010622
ENSGALP00000002366	ENSORLP00000010171
ENSGALP00000038404	ENSORLP00000003679
ENSGALP00000020571	ENSORLP00000013805
ENSGALP00000008574	ENSORLP00000021378
ENSGALP00000035907	ENSORLP00000010172
ENSGALP00000007976	ENSORLP00000024935
ENSGALP00000010958	ENSORLP00000012679
ENSGALP00000008112	ENSORLP00000011838
ENSGALP00000006300	ENSORLP00000022565
ENSGALP00000000973	ENSORLP00000015239
ENSGALP00000041492	ENSORLP00000021947
ENSGALP00000026677	ENSORLP00000011216
ENSGALP00000026679	ENSORLP00000022337
ENSGALP00000006782	ENSORLP00000022670
ENSGALP00000012265	ENSORLP00000010397
ENSGALP00000021655	ENSORLP00000024355
ENSGALP00000009402	ENSORLP00000009355
ENSGALP00000009612	ENSORLP00000008594
ENSGALP00000010281	ENSORLP00000008023
ENSGALP00000036082	ENSORLP00000022797
ENSGALP00000014065	ENSORLP00000011723
ENSGALP00000017619	ENSORLP00000009115
ENSGALP00000010325	ENSORLP00000001104
ENSGALP00000000810	ENSORLP00000002977
ENSGALP00000025626	ENSORLP00000002814
ENSGALP00000005576	ENSORLP00000018923
ENSGALP00000000239	ENSORLP00000023720
ENSGALP00000007948	ENSORLP00000012925
ENSGALP00000038787	ENSORLP00000000034
ENSGALP00000000530	ENSORLP00000013671
ENSGALP00000011453	ENSORLP00000012537
ENSGALP00000018774	ENSORLP00000006742
ENSGALP00000018209	ENSORLP00000009294
ENSGALP00000018209	ENSORLP00000006181
ENSGALP00000014878	ENSORLP00000018956
ENSGALP00000019882	ENSORLP00000014883
ENSGALP00000041356	ENSORLP00000017224
ENSGALP00000041356	ENSORLP00000004455
ENSGALP00000013781	ENSORLP00000007557
ENSGALP00000013726	ENSORLP00000007575
ENSGALP00000020307	ENSORLP00000016131
ENSGALP00000020307	ENSORLP00000021474
ENSGALP00000018675	ENSORLP00000002773
ENSGALP00000018675	ENSORLP00000018416
ENSGALP00000027075	ENSORLP00000015721
ENSGALP00000008481	ENSORLP00000005075
ENSGALP00000014663	ENSORLP00000004108
ENSGALP00000014663	ENSORLP00000005033
ENSGALP00000008104	ENSORLP00000005082
ENSGALP00000014672	ENSORLP00000004103
ENSGALP00000016015	ENSORLP00000015324
ENSGALP00000025920	ENSORLP00000002202
ENSGALP00000009133	ENSORLP00000003059
ENSGALP00000003295	ENSORLP00000018136
ENSGALP00000018278	ENSORLP00000018833
ENSGALP00000005914	ENSORLP00000004173
ENSGALP00000005933	ENSORLP00000002542
ENSGALP00000037396	ENSORLP00000025253
ENSGALP00000009678	ENSORLP00000004274
ENSGALP00000014673	ENSORLP00000015164
ENSGALP00000013448	ENSORLP00000016308
ENSGALP00000024083	ENSORLP00000024941
ENSGALP00000024082	ENSORLP00000024951
ENSGALP00000019723	ENSORLP00000022635
ENSGALP00000011296	ENSORLP00000018715
ENSGALP00000011296	ENSORLP00000010626
ENSGALP00000023592	ENSORLP00000012886
ENSGALP00000023592	ENSORLP00000001311
ENSGALP00000014112	ENSORLP00000013607
ENSGALP00000041748	ENSORLP00000025288
ENSGALP00000010121	ENSORLP00000019460
ENSGALP00000018337	ENSORLP00000017788
ENSGALP00000017274	ENSORLP00000010861
ENSGALP00000010722	ENSORLP00000001374
ENSGALP00000041770	ENSORLP00000014802
ENSGALP00000040940	ENSORLP00000011582
ENSGALP00000033380	ENSORLP00000018111
ENSGALP00000015469	ENSORLP00000005218
ENSGALP00000011904	ENSORLP00000013299
ENSGALP00000000058	ENSORLP00000016364
ENSGALP00000018258	ENSORLP00000019561
ENSGALP00000018258	ENSORLP00000011906
ENSGALP00000042267	ENSORLP00000016312
ENSGALP00000026355	ENSORLP00000022007
ENSGALP00000026363	ENSORLP00000022338
ENSGALP00000005166	ENSORLP00000025861
ENSGALP00000005166	ENSORLP00000021466
ENSGALP00000026192	ENSORLP00000012741
ENSGALP00000016984	ENSORLP00000011358
ENSGALP00000041658	ENSORLP00000020718
ENSGALP00000037169	ENSORLP00000017749
ENSGALP00000018378	ENSORLP00000019122
ENSGALP00000012308	ENSORLP00000019397
ENSGALP00000032209	ENSORLP00000002704
ENSGALP00000032209	ENSORLP00000011850
ENSGALP00000011089	ENSORLP00000018351
ENSGALP00000011089	ENSORLP00000018365
ENSGALP00000042413	ENSORLP00000020399
ENSGALP00000042413	ENSORLP00000003855
ENSGALP00000007956	ENSORLP00000008892
ENSGALP00000020873	ENSORLP00000024191
ENSGALP00000041496	ENSORLP00000021088
ENSGALP00000013164	ENSORLP00000008411
ENSGALP00000013164	ENSORLP00000002451
ENSGALP00000020507	ENSORLP00000006366
ENSGALP00000012087	ENSORLP00000016596
ENSGALP00000012087	ENSORLP00000012171
ENSGALP00000030077	ENSORLP00000000643
ENSGALP00000040977	ENSORLP00000003863
ENSGALP00000013575	ENSORLP00000003946
ENSGALP00000015542	ENSORLP00000004025
ENSGALP00000025631	ENSORLP00000002826
ENSGALP00000025631	ENSORLP00000003087
ENSGALP00000026153	ENSORLP00000008236
ENSGALP00000010290	ENSORLP00000025646
ENSGALP00000028023	ENSORLP00000019732
ENSGALP00000036578	ENSORLP00000019739
ENSGALP00000043451	ENSORLP00000005562
ENSGALP00000036574	ENSORLP00000019744
ENSGALP00000025071	ENSORLP00000000954
ENSGALP00000018782	ENSORLP00000022406
ENSGALP00000025254	ENSORLP00000019916
ENSGALP00000040460	ENSORLP00000022541
ENSGALP00000040460	ENSORLP00000021818
ENSGALP00000038910	ENSORLP00000020061
ENSGALP00000038910	ENSORLP00000013463
ENSGALP00000020137	ENSORLP00000011283
ENSGALP00000041417	ENSORLP00000022136
ENSGALP00000041417	ENSORLP00000019865
ENSGALP00000026350	ENSORLP00000022013
ENSGALP00000024556	ENSORLP00000021863
ENSGALP00000040830	ENSORLP00000007508
ENSGALP00000023990	ENSORLP00000019672
ENSGALP00000040961	ENSORLP00000013177
ENSGALP00000001914	ENSORLP00000021900
ENSGALP00000030892	ENSORLP00000012795
ENSGALP00000030892	ENSORLP00000005479
ENSGALP00000025760	ENSORLP00000025635
ENSGALP00000007523	ENSORLP00000001420
ENSGALP00000003035	ENSORLP00000017575
ENSGALP00000003035	ENSORLP00000014312
ENSGALP00000037618	ENSORLP00000021168
ENSGALP00000037618	ENSORLP00000004254
ENSGALP00000009621	ENSORLP00000008713
ENSGALP00000009621	ENSORLP00000023858
ENSGALP00000017259	ENSORLP00000015312
ENSGALP00000042449	ENSORLP00000020381
ENSGALP00000011148	ENSORLP00000021195
ENSGALP00000013380	ENSORLP00000002046
ENSGALP00000040755	ENSORLP00000025494
ENSGALP00000024701	ENSORLP00000013846
ENSGALP00000010493	ENSORLP00000004640
ENSGALP00000039384	ENSORLP00000003433
ENSGALP00000041259	ENSORLP00000009051
ENSGALP00000027876	ENSORLP00000014984
ENSGALP00000002287	ENSORLP00000018887
ENSGALP00000001583	ENSORLP00000005319
ENSGALP00000016475	ENSORLP00000014859
ENSGALP00000039646	ENSORLP00000017630
ENSGALP00000002721	ENSORLP00000011608
ENSGALP00000020611	ENSORLP00000013942
ENSGALP00000007049	ENSORLP00000002967
ENSGALP00000001317	ENSORLP00000020153
ENSGALP00000001317	ENSORLP00000008018
ENSGALP00000042939	ENSORLP00000009719
ENSGALP00000008256	ENSORLP00000009264
ENSGALP00000026019	ENSORLP00000016385
ENSGALP00000008107	ENSORLP00000011881
ENSGALP00000010477	ENSORLP00000004619
ENSGALP00000002718	ENSORLP00000014691
ENSGALP00000011876	ENSORLP00000025699
ENSGALP00000003502	ENSORLP00000018746
ENSGALP00000024312	ENSORLP00000025092
ENSGALP00000024312	ENSORLP00000008947
ENSGALP00000007174	ENSORLP00000007330
ENSGALP00000011976	ENSORLP00000019821
ENSGALP00000011976	ENSORLP00000011260
ENSGALP00000042850	ENSORLP00000003189
ENSGALP00000033652	ENSORLP00000015135
ENSGALP00000011971	ENSORLP00000015125
ENSGALP00000011971	ENSORLP00000011254
ENSGALP00000017858	ENSORLP00000020032
ENSGALP00000017858	ENSORLP00000018578
ENSGALP00000018235	ENSORLP00000024718
ENSGALP00000027206	ENSORLP00000013929
ENSGALP00000008699	ENSORLP00000007935
ENSGALP00000006738	ENSORLP00000020501
ENSGALP00000024953	ENSORLP00000005391
ENSGALP00000041666	ENSORLP00000001836
ENSGALP00000041666	ENSORLP00000002802
ENSGALP00000024913	ENSORLP00000004251
ENSGALP00000042630	ENSORLP00000019486
ENSGALP00000003973	ENSORLP00000007785
ENSGALP00000039901	ENSORLP00000008561
ENSGALP00000022198	ENSORLP00000003224
ENSGALP00000022198	ENSORLP00000020210
ENSGALP00000004444	ENSORLP00000003955
ENSGALP00000004444	ENSORLP00000005716
ENSGALP00000021570	ENSORLP00000009447
ENSGALP00000018510	ENSORLP00000016755
ENSGALP00000036151	ENSORLP00000025680
ENSGALP00000040814	ENSORLP00000015976
ENSGALP00000040814	ENSORLP00000010846
ENSGALP00000002373	ENSORLP00000014665
ENSGALP00000026331	ENSORLP00000021608
ENSGALP00000026331	ENSORLP00000014160
ENSGALP00000003970	ENSORLP00000006974
ENSGALP00000019842	ENSORLP00000004278
ENSGALP00000043429	ENSORLP00000020050
ENSGALP00000040906	ENSORLP00000012723
ENSGALP00000000410	ENSORLP00000007930
ENSGALP00000042261	ENSORLP00000019309
ENSGALP00000003190	ENSORLP00000006865
ENSGALP00000000626	ENSORLP00000004088
ENSGALP00000032471	ENSORLP00000005176
ENSGALP00000018165	ENSORLP00000005255
ENSGALP00000006610	ENSORLP00000010903
ENSGALP00000027477	ENSORLP00000003924
ENSGALP00000027477	ENSORLP00000005958
ENSGALP00000002224	ENSORLP00000009004
ENSGALP00000042973	ENSORLP00000016407
ENSGALP00000006645	ENSORLP00000005899
ENSGALP00000014400	ENSORLP00000000178
ENSGALP00000007061	ENSORLP00000018925
ENSGALP00000034297	ENSORLP00000003200
ENSGALP00000009628	ENSORLP00000016932
ENSGALP00000020540	ENSORLP00000006703
ENSGALP00000039900	ENSORLP00000020649
ENSGALP00000026608	ENSORLP00000013120
ENSGALP00000005861	ENSORLP00000000640
ENSGALP00000041792	ENSORLP00000012533
ENSGALP00000041792	ENSORLP00000004693
ENSGALP00000015662	ENSORLP00000022311
ENSGALP00000015662	ENSORLP00000021091
ENSGALP00000018239	ENSORLP00000013449
ENSGALP00000005183	ENSORLP00000009845
ENSGALP00000023854	ENSORLP00000006238
ENSGALP00000023854	ENSORLP00000011233
ENSGALP00000037648	ENSORLP00000025382
ENSGALP00000043296	ENSORLP00000025778
ENSGALP00000002940	ENSORLP00000019118
ENSGALP00000017594	ENSORLP00000002793
ENSGALP00000017594	ENSORLP00000007565
ENSGALP00000042395	ENSORLP00000016480
ENSGALP00000019701	ENSORLP00000018319
ENSGALP00000003605	ENSORLP00000019101
ENSGALP00000000423	ENSORLP00000008804
ENSGALP00000000423	ENSORLP00000010408
ENSGALP00000043387	ENSORLP00000015382
ENSGALP00000006426	ENSORLP00000000955
ENSGALP00000014860	ENSORLP00000024303
ENSGALP00000041570	ENSORLP00000007370
ENSGALP00000041570	ENSORLP00000011202
ENSGALP00000024602	ENSORLP00000002460
ENSGALP00000008547	ENSORLP00000021417
ENSGALP00000025200	ENSORLP00000014546
ENSGALP00000008787	ENSORLP00000024006
ENSGALP00000010774	ENSORLP00000025283
ENSGALP00000010774	ENSORLP00000023562
ENSGALP00000041595	ENSORLP00000025361
ENSGALP00000038111	ENSORLP00000002544
ENSGALP00000038111	ENSORLP00000013157
ENSGALP00000027991	ENSORLP00000014924
ENSGALP00000033249	ENSORLP00000019751
ENSGALP00000033249	ENSORLP00000013289
ENSGALP00000000223	ENSORLP00000020092
ENSGALP00000000223	ENSORLP00000007978
ENSGALP00000006462	ENSORLP00000019342
ENSGALP00000015273	ENSORLP00000022468
ENSGALP00000003483	ENSORLP00000007005
ENSGALP00000043309	ENSORLP00000009287
ENSGALP00000043309	ENSORLP00000024202
ENSGALP00000015251	ENSORLP00000003686
ENSGALP00000023027	ENSORLP00000015046
ENSGALP00000023027	ENSORLP00000007689
ENSGALP00000043336	ENSORLP00000006193
ENSGALP00000042407	ENSORLP00000018788
ENSGALP00000013449	ENSORLP00000015748
ENSGALP00000009483	ENSORLP00000002291
ENSGALP00000037994	ENSORLP00000019066
ENSGALP00000041928	ENSORLP00000019227
ENSGALP00000027543	ENSORLP00000014563
ENSGALP00000002864	ENSORLP00000014904
ENSGALP00000024461	ENSORLP00000016522
ENSGALP00000037103	ENSORLP00000018166
ENSGALP00000027996	ENSORLP00000006852
ENSGALP00000025409	ENSORLP00000019932
ENSGALP00000004574	ENSORLP00000018275
ENSGALP00000024889	ENSORLP00000005287
ENSGALP00000024026	ENSORLP00000006617
ENSGALP00000038592	ENSORLP00000007697
ENSGALP00000038592	ENSORLP00000001913
ENSGALP00000001365	ENSORLP00000014432
ENSGALP00000014104	ENSORLP00000006622
ENSGALP00000032500	ENSORLP00000021170
ENSGALP00000021356	ENSORLP00000006700
ENSGALP00000043046	ENSORLP00000017682
ENSGALP00000027517	ENSORLP00000004579
ENSGALP00000023080	ENSORLP00000005540
ENSGALP00000020127	ENSORLP00000022648
ENSGALP00000043303	ENSORLP00000010020
ENSGALP00000006759	ENSORLP00000021423
ENSGALP00000013398	ENSORLP00000016275
ENSGALP00000009076	ENSORLP00000017243
ENSGALP00000013225	ENSORLP00000001337
ENSGALP00000020504	ENSORLP00000005361
ENSGALP00000020504	ENSORLP00000020996
ENSGALP00000018059	ENSORLP00000024525
ENSGALP00000022304	ENSORLP00000009804
ENSGALP00000027184	ENSORLP00000024813
ENSGALP00000022799	ENSORLP00000000315
ENSGALP00000015323	ENSORLP00000021052
ENSGALP00000038332	ENSORLP00000000841
ENSGALP00000038332	ENSORLP00000015688
ENSGALP00000030103	ENSORLP00000014648
ENSGALP00000014475	ENSORLP00000013260
ENSGALP00000020966	ENSORLP00000019946
ENSGALP00000001800	ENSORLP00000012742
ENSGALP00000007477	ENSORLP00000015998
ENSGALP00000027001	ENSORLP00000015424
ENSGALP00000009513	ENSORLP00000023222
ENSGALP00000017612	ENSORLP00000012302
ENSGALP00000017617	ENSORLP00000012334
ENSGALP00000023901	ENSORLP00000018569
ENSGALP00000023901	ENSORLP00000005246
ENSGALP00000013735	ENSORLP00000000570
ENSGALP00000013735	ENSORLP00000001147
ENSGALP00000039792	ENSORLP00000011697
ENSGALP00000039792	ENSORLP00000008639
ENSGALP00000012145	ENSORLP00000004401
ENSGALP00000024866	ENSORLP00000016781
ENSGALP00000033981	ENSORLP00000007482
ENSGALP00000033981	ENSORLP00000006064
ENSGALP00000018057	ENSORLP00000013665
ENSGALP00000000236	ENSORLP00000008309
ENSGALP00000000236	ENSORLP00000015790
ENSGALP00000041758	ENSORLP00000020220
ENSGALP00000005918	ENSORLP00000023486
ENSGALP00000024965	ENSORLP00000009060
ENSGALP00000024844	ENSORLP00000009935
ENSGALP00000036419	ENSORLP00000021561
ENSGALP00000040927	ENSORLP00000010554
ENSGALP00000025962	ENSORLP00000015653
ENSGALP00000012668	ENSORLP00000009407
ENSGALP00000024856	ENSORLP00000007507
ENSGALP00000024856	ENSORLP00000025418
ENSGALP00000042108	ENSORLP00000020582
ENSGALP00000042108	ENSORLP00000023533
ENSGALP00000018540	ENSORLP00000005021
ENSGALP00000039156	ENSORLP00000020066
ENSGALP00000021333	ENSORLP00000025471
ENSGALP00000021927	ENSORLP00000003329
ENSGALP00000008742	ENSORLP00000017612
ENSGALP00000029846	ENSORLP00000010780
ENSGALP00000031700	ENSORLP00000008011
ENSGALP00000017812	ENSORLP00000013167
ENSGALP00000016052	ENSORLP00000023378
ENSGALP00000031452	ENSORLP00000000556
ENSGALP00000015855	ENSORLP00000019339
ENSGALP00000006706	ENSORLP00000012858
ENSGALP00000041197	ENSORLP00000024341
ENSGALP00000042434	ENSORLP00000002505
ENSGALP00000014921	ENSORLP00000016642
ENSGALP00000014921	ENSORLP00000014817
ENSGALP00000016865	ENSORLP00000007491
ENSGALP00000034548	ENSORLP00000010552
ENSGALP00000034548	ENSORLP00000024673
ENSGALP00000006699	ENSORLP00000012495
ENSGALP00000023943	ENSORLP00000019452
ENSGALP00000022517	ENSORLP00000023753
ENSGALP00000023842	ENSORLP00000011177
ENSGALP00000042744	ENSORLP00000000800
ENSGALP00000042744	ENSORLP00000021619
ENSGALP00000009416	ENSORLP00000009376
ENSGALP00000013472	ENSORLP00000013283
ENSGALP00000021851	ENSORLP00000020197
ENSGALP00000041822	ENSORLP00000017836
ENSGALP00000041822	ENSORLP00000010308
ENSGALP00000027470	ENSORLP00000003871
ENSGALP00000027470	ENSORLP00000009664
ENSGALP00000014081	ENSORLP00000022395
ENSGALP00000020470	ENSORLP00000018310
ENSGALP00000020470	ENSORLP00000019175
ENSGALP00000034313	ENSORLP00000006121
ENSGALP00000034313	ENSORLP00000004141
ENSGALP00000037969	ENSORLP00000004548
ENSGALP00000037969	ENSORLP00000013610
ENSGALP00000029689	ENSORLP00000017101
ENSGALP00000002266	ENSORLP00000021644
ENSGALP00000008101	ENSORLP00000017858
ENSGALP00000015507	ENSORLP00000007854
ENSGALP00000015507	ENSORLP00000020087
ENSGALP00000010092	ENSORLP00000023047
ENSGALP00000018364	ENSORLP00000008712
ENSGALP00000018364	ENSORLP00000003369
ENSGALP00000042785	ENSORLP00000016209
ENSGALP00000011107	ENSORLP00000013373
ENSGALP00000011107	ENSORLP00000003415
ENSGALP00000002102	ENSORLP00000000238
ENSGALP00000009912	ENSORLP00000019096
ENSGALP00000012993	ENSORLP00000019098
ENSGALP00000033231	ENSORLP00000011080
ENSGALP00000033231	ENSORLP00000015725
ENSGALP00000036774	ENSORLP00000007866
ENSGALP00000005132	ENSORLP00000009345
ENSGALP00000004578	ENSORLP00000020004
ENSGALP00000004578	ENSORLP00000003021
ENSGALP00000034605	ENSORLP00000024871
ENSGALP00000020510	ENSORLP00000006399
ENSGALP00000007047	ENSORLP00000010963
ENSGALP00000020754	ENSORLP00000005390
ENSGALP00000024086	ENSORLP00000022513
ENSGALP00000015963	ENSORLP00000015200
ENSGALP00000019298	ENSORLP00000022595
ENSGALP00000013883	ENSORLP00000003948
ENSGALP00000017157	ENSORLP00000021534
ENSGALP00000019672	ENSORLP00000002389
ENSGALP00000018684	ENSORLP00000002820
ENSGALP00000010319	ENSORLP00000019504
ENSGALP00000004476	ENSORLP00000009948
ENSGALP00000039313	ENSORLP00000012393
ENSGALP00000002903	ENSORLP00000020094
ENSGALP00000013470	ENSORLP00000010119
ENSGALP00000020073	ENSORLP00000019214
ENSGALP00000011511	ENSORLP00000024224
ENSGALP00000038293	ENSORLP00000001322
ENSGALP00000004355	ENSORLP00000005919
ENSGALP00000024537	ENSORLP00000019655
ENSGALP00000007090	ENSORLP00000019708
ENSGALP00000000945	ENSORLP00000009527
ENSGALP00000000945	ENSORLP00000012965
ENSGALP00000020619	ENSORLP00000025656
ENSGALP00000020619	ENSORLP00000010102
ENSGALP00000012917	ENSORLP00000020236
ENSGALP00000005357	ENSORLP00000014987
ENSGALP00000027233	ENSORLP00000022063
ENSGALP00000027233	ENSORLP00000003559
ENSGALP00000009728	ENSORLP00000004136
ENSGALP00000009265	ENSORLP00000006042
ENSGALP00000006511	ENSORLP00000024937
ENSGALP00000009365	ENSORLP00000021704
ENSGALP00000041111	ENSORLP00000010296
ENSGALP00000000595	ENSORLP00000008681
ENSGALP00000016137	ENSORLP00000013360
ENSGALP00000010236	ENSORLP00000014379
ENSGALP00000031875	ENSORLP00000021970
ENSGALP00000043043	ENSORLP00000023141
ENSGALP00000023865	ENSORLP00000011273
ENSGALP00000017275	ENSORLP00000016465
ENSGALP00000011874	ENSORLP00000005631
ENSGALP00000018837	ENSORLP00000024752
ENSGALP00000009617	ENSORLP00000008749
ENSGALP00000041518	ENSORLP00000003095
ENSGALP00000041518	ENSORLP00000007089
ENSGALP00000023648	ENSORLP00000018447
ENSGALP00000004458	ENSORLP00000010115
ENSGALP00000033003	ENSORLP00000001033
ENSGALP00000041010	ENSORLP00000009350
ENSGALP00000016147	ENSORLP00000020926
ENSGALP00000005756	ENSORLP00000019177
ENSGALP00000023538	ENSORLP00000003191
ENSGALP00000020874	ENSORLP00000015686
ENSGALP00000005156	ENSORLP00000002367
ENSGALP00000024275	ENSORLP00000008375
ENSGALP00000036114	ENSORLP00000005056
ENSGALP00000015412	ENSORLP00000005122
ENSGALP00000042598	ENSORLP00000024000
ENSGALP00000041027	ENSORLP00000018768
ENSGALP00000015296	ENSORLP00000011835
ENSGALP00000005157	ENSORLP00000007024
ENSGALP00000038512	ENSORLP00000009202
ENSGALP00000004240	ENSORLP00000017009
ENSGALP00000021351	ENSORLP00000020666
ENSGALP00000027228	ENSORLP00000003654
ENSGALP00000027228	ENSORLP00000022073
ENSGALP00000019052	ENSORLP00000012544
ENSGALP00000024751	ENSORLP00000005239
ENSGALP00000024751	ENSORLP00000011455
ENSGALP00000010887	ENSORLP00000003137
ENSGALP00000010887	ENSORLP00000007160
ENSGALP00000009030	ENSORLP00000001406
ENSGALP00000001319	ENSORLP00000012144
ENSGALP00000009095	ENSORLP00000003645
ENSGALP00000009095	ENSORLP00000016043
ENSGALP00000014300	ENSORLP00000011059
ENSGALP00000003552	ENSORLP00000010245
ENSGALP00000027704	ENSORLP00000002565
ENSGALP00000022752	ENSORLP00000000220
ENSGALP00000021484	ENSORLP00000016099
ENSGALP00000013422	ENSORLP00000010178
ENSGALP00000003806	ENSORLP00000015387
ENSGALP00000024194	ENSORLP00000022133
ENSGALP00000016460	ENSORLP00000020198
ENSGALP00000021275	ENSORLP00000009678
ENSGALP00000013280	ENSORLP00000001295
ENSGALP00000003187	ENSORLP00000014273
ENSGALP00000023563	ENSORLP00000001266
ENSGALP00000042990	ENSORLP00000025832
ENSGALP00000041233	ENSORLP00000013872
ENSGALP00000021580	ENSORLP00000021782
ENSGALP00000015774	ENSORLP00000005600
ENSGALP00000004425	ENSORLP00000013956
ENSGALP00000024472	ENSORLP00000016851
ENSGALP00000025442	ENSORLP00000014269
ENSGALP00000032950	ENSORLP00000001915
ENSGALP00000023298	ENSORLP00000015230
ENSGALP00000027168	ENSORLP00000022617
ENSGALP00000017323	ENSORLP00000015380
ENSGALP00000012451	ENSORLP00000007748
ENSGALP00000030899	ENSORLP00000022151
ENSGALP00000027185	ENSORLP00000006247
ENSGALP00000032767	ENSORLP00000002888
ENSGALP00000020014	ENSORLP00000020194
ENSGALP00000020164	ENSORLP00000025390
ENSGALP00000017421	ENSORLP00000020763
ENSGALP00000017421	ENSORLP00000012940
ENSGALP00000043075	ENSORLP00000000336
ENSGALP00000011808	ENSORLP00000007094
ENSGALP00000036750	ENSORLP00000014849
ENSGALP00000007707	ENSORLP00000015732
ENSGALP00000023347	ENSORLP00000015914
ENSGALP00000040523	ENSORLP00000020378
ENSGALP00000003066	ENSORLP00000000400
ENSGALP00000009567	ENSORLP00000008644
ENSGALP00000009239	ENSORLP00000012199
ENSGALP00000035646	ENSORLP00000006992
ENSGALP00000038337	ENSORLP00000010149
ENSGALP00000007307	ENSORLP00000019992
ENSGALP00000012206	ENSORLP00000009150
ENSGALP00000013802	ENSORLP00000013015
ENSGALP00000016960	ENSORLP00000014146
ENSGALP00000041993	ENSORLP00000011048
ENSGALP00000029287	ENSORLP00000005243
ENSGALP00000029287	ENSORLP00000004364
ENSGALP00000014974	ENSORLP00000010567
ENSGALP00000014974	ENSORLP00000003207
ENSGALP00000030515	ENSORLP00000007029
ENSGALP00000023879	ENSORLP00000010482
ENSGALP00000010490	ENSORLP00000010906
ENSGALP00000010490	ENSORLP00000018286
ENSGALP00000017690	ENSORLP00000004294
ENSGALP00000012845	ENSORLP00000019702
ENSGALP00000012607	ENSORLP00000016792
ENSGALP00000012607	ENSORLP00000013757
ENSGALP00000012417	ENSORLP00000006860
ENSGALP00000041400	ENSORLP00000006797
ENSGALP00000041400	ENSORLP00000002878
ENSGALP00000018106	ENSORLP00000021053
ENSGALP00000003737	ENSORLP00000007068
ENSGALP00000023398	ENSORLP00000008004
ENSGALP00000023398	ENSORLP00000015753
ENSGALP00000013585	ENSORLP00000001793
ENSGALP00000041725	ENSORLP00000000772
ENSGALP00000022809	ENSORLP00000006273
ENSGALP00000022809	ENSORLP00000016293
ENSGALP00000001525	ENSORLP00000019064
ENSGALP00000013815	ENSORLP00000020289
ENSGALP00000013815	ENSORLP00000019006
ENSGALP00000036709	ENSORLP00000017521
ENSGALP00000036709	ENSORLP00000000888
ENSGALP00000023450	ENSORLP00000015815
ENSGALP00000014576	ENSORLP00000006085
ENSGALP00000027645	ENSORLP00000016050
ENSGALP00000007837	ENSORLP00000007816
ENSGALP00000026729	ENSORLP00000008370
ENSGALP00000002881	ENSORLP00000015650
ENSGALP00000002881	ENSORLP00000000265
ENSGALP00000021811	ENSORLP00000005273
ENSGALP00000002611	ENSORLP00000018809
ENSGALP00000018643	ENSORLP00000022449
ENSGALP00000008916	ENSORLP00000012129
ENSGALP00000024479	ENSORLP00000010391
ENSGALP00000042272	ENSORLP00000004478
ENSGALP00000042272	ENSORLP00000006537
ENSGALP00000007510	ENSORLP00000012049
ENSGALP00000039779	ENSORLP00000011341
ENSGALP00000040646	ENSORLP00000010111
ENSGALP00000030045	ENSORLP00000011469
ENSGALP00000041219	ENSORLP00000010016
ENSGALP00000042380	ENSORLP00000017034
ENSGALP00000018350	ENSORLP00000018317
ENSGALP00000040736	ENSORLP00000008445
ENSGALP00000009374	ENSORLP00000020827
ENSGALP00000009374	ENSORLP00000010979
ENSGALP00000004286	ENSORLP00000016443
ENSGALP00000004286	ENSORLP00000009210
ENSGALP00000016453	ENSORLP00000020295
ENSGALP00000009850	ENSORLP00000012039
ENSGALP00000016553	ENSORLP00000019987
ENSGALP00000022167	ENSORLP00000025674
ENSGALP00000030451	ENSORLP00000025658
ENSGALP00000030451	ENSORLP00000011141
ENSGALP00000005923	ENSORLP00000017336
ENSGALP00000012696	ENSORLP00000020188
ENSGALP00000019105	ENSORLP00000012927
ENSGALP00000037486	ENSORLP00000009030
ENSGALP00000032335	ENSORLP00000015693
ENSGALP00000032335	ENSORLP00000019843
ENSGALP00000006372	ENSORLP00000005497
ENSGALP00000042154	ENSORLP00000002306
ENSGALP00000042693	ENSORLP00000005508
ENSGALP00000001085	ENSORLP00000019329
ENSGALP00000033875	ENSORLP00000008010
ENSGALP00000033875	ENSORLP00000006581
ENSGALP00000007961	ENSORLP00000008369
ENSGALP00000015935	ENSORLP00000025402
ENSGALP00000016790	ENSORLP00000020686
ENSGALP00000016790	ENSORLP00000011402
ENSGALP00000037040	ENSORLP00000013821
ENSGALP00000019067	ENSORLP00000012460
ENSGALP00000008475	ENSORLP00000024053
ENSGALP00000025497	ENSORLP00000005236
ENSGALP00000041217	ENSORLP00000019733
ENSGALP00000021578	ENSORLP00000021802
ENSGALP00000015748	ENSORLP00000005546
ENSGALP00000042025	ENSORLP00000003676
ENSGALP00000039504	ENSORLP00000001967
ENSGALP00000039979	ENSORLP00000006583
ENSGALP00000005249	ENSORLP00000012779
ENSGALP00000005249	ENSORLP00000004346
ENSGALP00000033602	ENSORLP00000010071
ENSGALP00000025669	ENSORLP00000015907
ENSGALP00000014482	ENSORLP00000005986
ENSGALP00000009075	ENSORLP00000022686
ENSGALP00000039649	ENSORLP00000014493
ENSGALP00000008415	ENSORLP00000014296
ENSGALP00000009768	ENSORLP00000012051
ENSGALP00000003644	ENSORLP00000011339
ENSGALP00000002056	ENSORLP00000013949
ENSGALP00000006692	ENSORLP00000021489
ENSGALP00000042082	ENSORLP00000025588
ENSGALP00000014035	ENSORLP00000000650
ENSGALP00000040464	ENSORLP00000012769
ENSGALP00000001898	ENSORLP00000005793
ENSGALP00000013658	ENSORLP00000007563
ENSGALP00000041927	ENSORLP00000014895
ENSGALP00000041927	ENSORLP00000011900
ENSGALP00000014521	ENSORLP00000024811
ENSGALP00000011620	ENSORLP00000012733
ENSGALP00000005496	ENSORLP00000018038
ENSGALP00000022904	ENSORLP00000016193
ENSGALP00000023449	ENSORLP00000007881
ENSGALP00000027665	ENSORLP00000024345
ENSGALP00000019037	ENSORLP00000016574
ENSGALP00000004375	ENSORLP00000003192
ENSGALP00000026663	ENSORLP00000023513
ENSGALP00000019469	ENSORLP00000020346
ENSGALP00000032883	ENSORLP00000007073
ENSGALP00000005026	ENSORLP00000006562
ENSGALP00000006585	ENSORLP00000011935
ENSGALP00000025853	ENSORLP00000003005
ENSGALP00000025853	ENSORLP00000002035
ENSGALP00000025647	ENSORLP00000002178
ENSGALP00000025647	ENSORLP00000003215
ENSGALP00000019087	ENSORLP00000012347
ENSGALP00000014379	ENSORLP00000017025
ENSGALP00000020830	ENSORLP00000008237
ENSGALP00000010593	ENSORLP00000002917
ENSGALP00000010473	ENSORLP00000002081
ENSGALP00000008863	ENSORLP00000017941
ENSGALP00000020258	ENSORLP00000018106
ENSGALP00000019224	ENSORLP00000021416
ENSGALP00000022034	ENSORLP00000007827
ENSGALP00000017621	ENSORLP00000002160
ENSGALP00000005548	ENSORLP00000005823
ENSGALP00000005054	ENSORLP00000008502
ENSGALP00000005054	ENSORLP00000011510
ENSGALP00000005145	ENSORLP00000018108
ENSGALP00000005145	ENSORLP00000005181
ENSGALP00000039786	ENSORLP00000009831
ENSGALP00000039786	ENSORLP00000003480
ENSGALP00000011249	ENSORLP00000008588
ENSGALP00000042230	ENSORLP00000009603
ENSGALP00000042230	ENSORLP00000000006
ENSGALP00000016611	ENSORLP00000003456
ENSGALP00000036715	ENSORLP00000017157
ENSGALP00000017674	ENSORLP00000022274
ENSGALP00000017674	ENSORLP00000014310
ENSGALP00000043416	ENSORLP00000022740
ENSGALP00000005837	ENSORLP00000002831
ENSGALP00000015961	ENSORLP00000002509
ENSGALP00000010070	ENSORLP00000019461
ENSGALP00000010070	ENSORLP00000007502
ENSGALP00000020786	ENSORLP00000020655
ENSGALP00000011632	ENSORLP00000007395
ENSGALP00000000586	ENSORLP00000022501
ENSGALP00000009230	ENSORLP00000015899
ENSGALP00000011293	ENSORLP00000012111
ENSGALP00000010006	ENSORLP00000023111
ENSGALP00000023051	ENSORLP00000014673
ENSGALP00000005099	ENSORLP00000013484
ENSGALP00000005099	ENSORLP00000010247
ENSGALP00000020669	ENSORLP00000009698
ENSGALP00000037077	ENSORLP00000017392
ENSGALP00000037639	ENSORLP00000001129
ENSGALP00000037639	ENSORLP00000018708
ENSGALP00000025755	ENSORLP00000003488
ENSGALP00000026526	ENSORLP00000013456
ENSGALP00000012563	ENSORLP00000011809
ENSGALP00000022525	ENSORLP00000005873
ENSGALP00000014372	ENSORLP00000024425
ENSGALP00000024133	ENSORLP00000022529
ENSGALP00000007696	ENSORLP00000012043
ENSGALP00000004141	ENSORLP00000011294
ENSGALP00000012471	ENSORLP00000010662
ENSGALP00000005275	ENSORLP00000012717
ENSGALP00000010342	ENSORLP00000001122
ENSGALP00000016935	ENSORLP00000013723
ENSGALP00000008311	ENSORLP00000013239
ENSGALP00000019555	ENSORLP00000005955
ENSGALP00000024668	ENSORLP00000017998
ENSGALP00000024668	ENSORLP00000004097
ENSGALP00000042045	ENSORLP00000009102
ENSGALP00000012555	ENSORLP00000007705
ENSGALP00000027579	ENSORLP00000011167
ENSGALP00000026391	ENSORLP00000010280
ENSGALP00000000759	ENSORLP00000018087
ENSGALP00000001868	ENSORLP00000021945
ENSGALP00000021577	ENSORLP00000019528
ENSGALP00000026871	ENSORLP00000015377
ENSGALP00000012712	ENSORLP00000024666
ENSGALP00000012712	ENSORLP00000000977
ENSGALP00000002573	ENSORLP00000002253
ENSGALP00000002573	ENSORLP00000015530
ENSGALP00000013096	ENSORLP00000002384
ENSGALP00000026856	ENSORLP00000020262
ENSGALP00000015740	ENSORLP00000024662
ENSGALP00000000368	ENSORLP00000004953
ENSGALP00000000368	ENSORLP00000016614
ENSGALP00000014918	ENSORLP00000011444
ENSGALP00000027020	ENSORLP00000015221
ENSGALP00000017970	ENSORLP00000008076
ENSGALP00000017970	ENSORLP00000008072
ENSGALP00000011529	ENSORLP00000001684
ENSGALP00000023237	ENSORLP00000016576
ENSGALP00000013059	ENSORLP00000023064
ENSGALP00000011344	ENSORLP00000003826
ENSGALP00000011344	ENSORLP00000023083
ENSGALP00000013072	ENSORLP00000005487
ENSGALP00000005814	ENSORLP00000010584
ENSGALP00000013590	ENSORLP00000007576
ENSGALP00000040890	ENSORLP00000013335
ENSGALP00000000581	ENSORLP00000018794
ENSGALP00000000581	ENSORLP00000018507
ENSGALP00000020711	ENSORLP00000016413
ENSGALP00000026515	ENSORLP00000015615
ENSGALP00000026515	ENSORLP00000015685
ENSGALP00000001572	ENSORLP00000021954
ENSGALP00000001572	ENSORLP00000017818
ENSGALP00000026582	ENSORLP00000020436
ENSGALP00000024999	ENSORLP00000008813
ENSGALP00000013553	ENSORLP00000014907
ENSGALP00000025165	ENSORLP00000009992
ENSGALP00000019507	ENSORLP00000023230
ENSGALP00000017666	ENSORLP00000022777
ENSGALP00000008868	ENSORLP00000021784
ENSGALP00000042042	ENSORLP00000003734
ENSGALP00000020410	ENSORLP00000008195
ENSGALP00000013972	ENSORLP00000013669
ENSGALP00000011187	ENSORLP00000000895
ENSGALP00000023384	ENSORLP00000020307
ENSGALP00000015647	ENSORLP00000021185
ENSGALP00000005347	ENSORLP00000004354
ENSGALP00000025668	ENSORLP00000022532
ENSGALP00000042146	ENSORLP00000002805
ENSGALP00000009581	ENSORLP00000001429
ENSGALP00000042980	ENSORLP00000005957
ENSGALP00000025665	ENSORLP00000011190
ENSGALP00000005120	ENSORLP00000003384
ENSGALP00000005120	ENSORLP00000002822
ENSGALP00000013908	ENSORLP00000014542
ENSGALP00000000320	ENSORLP00000008052
ENSGALP00000022322	ENSORLP00000006220
ENSGALP00000036468	ENSORLP00000021513
ENSGALP00000036468	ENSORLP00000016090
ENSGALP00000009602	ENSORLP00000014801
ENSGALP00000009602	ENSORLP00000012367
ENSGALP00000000765	ENSORLP00000003014
ENSGALP00000013627	ENSORLP00000005155
ENSGALP00000017250	ENSORLP00000024315
ENSGALP00000040789	ENSORLP00000013031
ENSGALP00000040789	ENSORLP00000007593
ENSGALP00000011785	ENSORLP00000010349
ENSGALP00000011785	ENSORLP00000025006
ENSGALP00000042083	ENSORLP00000022971
ENSGALP00000015886	ENSORLP00000019877
ENSGALP00000012699	ENSORLP00000020165
ENSGALP00000010995	ENSORLP00000009389
ENSGALP00000002263	ENSORLP00000023613
ENSGALP00000002263	ENSORLP00000017330
ENSGALP00000026092	ENSORLP00000004435
ENSGALP00000026092	ENSORLP00000006024
ENSGALP00000028898	ENSORLP00000019373
ENSGALP00000031109	ENSORLP00000007317
ENSGALP00000031109	ENSORLP00000021742
ENSGALP00000042408	ENSORLP00000018368
ENSGALP00000039434	ENSORLP00000002348
ENSGALP00000012311	ENSORLP00000025528
ENSGALP00000012311	ENSORLP00000008521
ENSGALP00000002763	ENSORLP00000013248
ENSGALP00000025786	ENSORLP00000022540
ENSGALP00000024381	ENSORLP00000013537
ENSGALP00000039965	ENSORLP00000003574
ENSGALP00000017198	ENSORLP00000015422
ENSGALP00000010482	ENSORLP00000017170
ENSGALP00000042257	ENSORLP00000019645
ENSGALP00000025070	ENSORLP00000018767
ENSGALP00000024818	ENSORLP00000006779
ENSGALP00000016849	ENSORLP00000010730
ENSGALP00000013934	ENSORLP00000013632
ENSGALP00000034535	ENSORLP00000024563
ENSGALP00000034535	ENSORLP00000020397
ENSGALP00000003271	ENSORLP00000001640
ENSGALP00000003271	ENSORLP00000016745
ENSGALP00000010211	ENSORLP00000011776
ENSGALP00000005236	ENSORLP00000008198
ENSGALP00000026006	ENSORLP00000024514
ENSGALP00000026006	ENSORLP00000010808
ENSGALP00000040955	ENSORLP00000015475
ENSGALP00000040955	ENSORLP00000021341
ENSGALP00000015514	ENSORLP00000007843
ENSGALP00000035695	ENSORLP00000023124
ENSGALP00000039006	ENSORLP00000017354
ENSGALP00000026077	ENSORLP00000025443
ENSGALP00000018851	ENSORLP00000013341
ENSGALP00000026290	ENSORLP00000012100
ENSGALP00000014726	ENSORLP00000016714
ENSGALP00000022734	ENSORLP00000002885
ENSGALP00000023773	ENSORLP00000003525
ENSGALP00000027030	ENSORLP00000006524
ENSGALP00000013689	ENSORLP00000023191
ENSGALP00000013689	ENSORLP00000017708
ENSGALP00000012864	ENSORLP00000025005
ENSGALP00000012864	ENSORLP00000006416
ENSGALP00000041317	ENSORLP00000017419
ENSGALP00000043171	ENSORLP00000004194
ENSGALP00000018433	ENSORLP00000009726
ENSGALP00000008988	ENSORLP00000013078
ENSGALP00000008988	ENSORLP00000014675
ENSGALP00000024939	ENSORLP00000022486
ENSGALP00000039705	ENSORLP00000008316
ENSGALP00000039705	ENSORLP00000011054
ENSGALP00000013113	ENSORLP00000008345
ENSGALP00000020186	ENSORLP00000025379
ENSGALP00000038408	ENSORLP00000005291
ENSGALP00000020714	ENSORLP00000016345
ENSGALP00000015246	ENSORLP00000017890
ENSGALP00000016629	ENSORLP00000013204
ENSGALP00000026337	ENSORLP00000008267
ENSGALP00000016536	ENSORLP00000019978
ENSGALP00000011770	ENSORLP00000007499
ENSGALP00000039757	ENSORLP00000024083
ENSGALP00000035370	ENSORLP00000025071
ENSGALP00000000387	ENSORLP00000011897
ENSGALP00000019425	ENSORLP00000019777
ENSGALP00000026764	ENSORLP00000020531
ENSGALP00000026764	ENSORLP00000000751
ENSGALP00000018701	ENSORLP00000019043
ENSGALP00000000260	ENSORLP00000003610
ENSGALP00000031127	ENSORLP00000023096
ENSGALP00000015096	ENSORLP00000002288
ENSGALP00000002591	ENSORLP00000021942
ENSGALP00000020178	ENSORLP00000011138
ENSGALP00000018405	ENSORLP00000013175
ENSGALP00000018405	ENSORLP00000005580
ENSGALP00000009820	ENSORLP00000011041
ENSGALP00000009820	ENSORLP00000002879
ENSGALP00000018028	ENSORLP00000007908
ENSGALP00000011486	ENSORLP00000010661
ENSGALP00000011486	ENSORLP00000018765
ENSGALP00000023559	ENSORLP00000012616
ENSGALP00000017123	ENSORLP00000008700
ENSGALP00000010462	ENSORLP00000001191
ENSGALP00000015213	ENSORLP00000020965
ENSGALP00000018228	ENSORLP00000013573
ENSGALP00000005977	ENSORLP00000000313
ENSGALP00000007283	ENSORLP00000014371
ENSGALP00000017075	ENSORLP00000017185
ENSGALP00000042849	ENSORLP00000014562
ENSGALP00000004725	ENSORLP00000005984
ENSGALP00000000021	ENSORLP00000012849
ENSGALP00000000384	ENSORLP00000015667
ENSGALP00000012219	ENSORLP00000009272
ENSGALP00000021757	ENSORLP00000019746
ENSGALP00000039780	ENSORLP00000003067
ENSGALP00000005196	ENSORLP00000016017
ENSGALP00000005196	ENSORLP00000011761
ENSGALP00000010871	ENSORLP00000018198
ENSGALP00000025896	ENSORLP00000004308
ENSGALP00000010878	ENSORLP00000002541
ENSGALP00000013215	ENSORLP00000024707
ENSGALP00000009127	ENSORLP00000008626
ENSGALP00000010168	ENSORLP00000006206
ENSGALP00000019062	ENSORLP00000012478
ENSGALP00000016769	ENSORLP00000016788
ENSGALP00000005525	ENSORLP00000009945
ENSGALP00000005525	ENSORLP00000006947
ENSGALP00000023805	ENSORLP00000003364
ENSGALP00000022584	ENSORLP00000020749
ENSGALP00000005531	ENSORLP00000014540
ENSGALP00000004267	ENSORLP00000017913
ENSGALP00000018459	ENSORLP00000020779
ENSGALP00000019498	ENSORLP00000025168
ENSGALP00000003857	ENSORLP00000011130
ENSGALP00000006765	ENSORLP00000010364
ENSGALP00000021842	ENSORLP00000010329
ENSGALP00000008695	ENSORLP00000017698
ENSGALP00000042746	ENSORLP00000023787
ENSGALP00000026476	ENSORLP00000022229
ENSGALP00000035817	ENSORLP00000003831
ENSGALP00000035817	ENSORLP00000015618
ENSGALP00000015366	ENSORLP00000025064
ENSGALP00000015979	ENSORLP00000021486
ENSGALP00000015981	ENSORLP00000011770
ENSGALP00000002633	ENSORLP00000007318
ENSGALP00000018658	ENSORLP00000019018
ENSGALP00000039111	ENSORLP00000001567
ENSGALP00000019513	ENSORLP00000010831
ENSGALP00000009045	ENSORLP00000004996
ENSGALP00000016610	ENSORLP00000021831
ENSGALP00000027018	ENSORLP00000015289
ENSGALP00000037252	ENSORLP00000008189
ENSGALP00000032210	ENSORLP00000011743
ENSGALP00000005375	ENSORLP00000019871
ENSGALP00000042425	ENSORLP00000016884
ENSGALP00000042425	ENSORLP00000003890
ENSGALP00000042575	ENSORLP00000013110
ENSGALP00000013852	ENSORLP00000001292
ENSGALP00000020135	ENSORLP00000011353
ENSGALP00000041061	ENSORLP00000013022
ENSGALP00000025340	ENSORLP00000006858
ENSGALP00000019107	ENSORLP00000012194
ENSGALP00000014088	ENSORLP00000013809
ENSGALP00000012079	ENSORLP00000008885
ENSGALP00000012079	ENSORLP00000000008
ENSGALP00000017807	ENSORLP00000013199
ENSGALP00000017807	ENSORLP00000013004
ENSGALP00000016496	ENSORLP00000025772
ENSGALP00000040485	ENSORLP00000010449
ENSGALP00000011669	ENSORLP00000007714
ENSGALP00000016449	ENSORLP00000003967
ENSGALP00000016269	ENSORLP00000021777
ENSGALP00000016357	ENSORLP00000010913
ENSGALP00000016357	ENSORLP00000004065
ENSGALP00000006501	ENSORLP00000008475
ENSGALP00000043291	ENSORLP00000006557
ENSGALP00000025951	ENSORLP00000016263
ENSGALP00000005944	ENSORLP00000011762
ENSGALP00000008738	ENSORLP00000019496
ENSGALP00000010798	ENSORLP00000002835
ENSGALP00000010798	ENSORLP00000001851
ENSGALP00000024049	ENSORLP00000022096
ENSGALP00000006022	ENSORLP00000009467
ENSGALP00000022443	ENSORLP00000006021
ENSGALP00000018616	ENSORLP00000025490
ENSGALP00000013530	ENSORLP00000022856
ENSGALP00000041223	ENSORLP00000019854
ENSGALP00000025954	ENSORLP00000016432
ENSGALP00000007674	ENSORLP00000018830
ENSGALP00000019634	ENSORLP00000014611
ENSGALP00000023961	ENSORLP00000022131
ENSGALP00000001537	ENSORLP00000018644
ENSGALP00000023152	ENSORLP00000010470
ENSGALP00000012995	ENSORLP00000011590
ENSGALP00000012995	ENSORLP00000017376
ENSGALP00000024548	ENSORLP00000021850
ENSGALP00000042256	ENSORLP00000024476
ENSGALP00000042256	ENSORLP00000006896
ENSGALP00000023099	ENSORLP00000019268
ENSGALP00000032595	ENSORLP00000000074
ENSGALP00000032595	ENSORLP00000009952
ENSGALP00000009066	ENSORLP00000002261
ENSGALP00000024654	ENSORLP00000016846
ENSGALP00000017972	ENSORLP00000009622
ENSGALP00000006752	ENSORLP00000002280
ENSGALP00000006752	ENSORLP00000002470
ENSGALP00000001125	ENSORLP00000011778
ENSGALP00000007168	ENSORLP00000007802
ENSGALP00000022622	ENSORLP00000020639
ENSGALP00000038010	ENSORLP00000013194
ENSGALP00000018385	ENSORLP00000020591
ENSGALP00000018385	ENSORLP00000015223
ENSGALP00000008721	ENSORLP00000006538
ENSGALP00000000726	ENSORLP00000016557
ENSGALP00000003007	ENSORLP00000016197
ENSGALP00000031725	ENSORLP00000013041
ENSGALP00000031029	ENSORLP00000020579
ENSGALP00000021538	ENSORLP00000011036
ENSGALP00000000772	ENSORLP00000015123
ENSGALP00000005325	ENSORLP00000019853
ENSGALP00000015329	ENSORLP00000013152
ENSGALP00000012592	ENSORLP00000003843
ENSGALP00000009811	ENSORLP00000008406
ENSGALP00000009811	ENSORLP00000001572
ENSGALP00000020761	ENSORLP00000011624
ENSGALP00000041421	ENSORLP00000024677
ENSGALP00000037568	ENSORLP00000000083
ENSGALP00000020480	ENSORLP00000012412
ENSGALP00000039641	ENSORLP00000019540
ENSGALP00000006921	ENSORLP00000014264
ENSGALP00000025530	ENSORLP00000002332
ENSGALP00000025530	ENSORLP00000021276
ENSGALP00000023291	ENSORLP00000010464
ENSGALP00000032645	ENSORLP00000000790
ENSGALP00000005963	ENSORLP00000003117
ENSGALP00000041436	ENSORLP00000012518
ENSGALP00000027178	ENSORLP00000022496
ENSGALP00000042466	ENSORLP00000013545
ENSGALP00000041483	ENSORLP00000015094
ENSGALP00000037987	ENSORLP00000003712
ENSGALP00000012350	ENSORLP00000022992
ENSGALP00000012585	ENSORLP00000011754
ENSGALP00000016284	ENSORLP00000022798
ENSGALP00000041340	ENSORLP00000021883
ENSGALP00000041340	ENSORLP00000021887
ENSGALP00000041340	ENSORLP00000020667
ENSGALP00000034504	ENSORLP00000024397
ENSGALP00000027027	ENSORLP00000011693
ENSGALP00000001944	ENSORLP00000006433
ENSGALP00000005415	ENSORLP00000020891
ENSGALP00000005415	ENSORLP00000017844
ENSGALP00000021848	ENSORLP00000008183
ENSGALP00000026428	ENSORLP00000008219
ENSGALP00000022497	ENSORLP00000020792
ENSGALP00000034427	ENSORLP00000018249
ENSGALP00000034427	ENSORLP00000011987
ENSGALP00000005315	ENSORLP00000004757
ENSGALP00000018045	ENSORLP00000021147
ENSGALP00000010379	ENSORLP00000004536
ENSGALP00000012608	ENSORLP00000009901
ENSGALP00000012608	ENSORLP00000010189
ENSGALP00000007527	ENSORLP00000001427
ENSGALP00000035245	ENSORLP00000011923
ENSGALP00000002650	ENSORLP00000016328
ENSGALP00000024079	ENSORLP00000011763
ENSGALP00000001501	ENSORLP00000023015
ENSGALP00000039379	ENSORLP00000000649
ENSGALP00000005904	ENSORLP00000006924
ENSGALP00000010494	ENSORLP00000001216
ENSGALP00000028961	ENSORLP00000000676
ENSGALP00000028961	ENSORLP00000003099
ENSGALP00000019763	ENSORLP00000005567
ENSGALP00000014653	ENSORLP00000024368
ENSGALP00000013353	ENSORLP00000005038
ENSGALP00000024926	ENSORLP00000022433
ENSGALP00000042221	ENSORLP00000023461
ENSGALP00000040670	ENSORLP00000013964
ENSGALP00000040670	ENSORLP00000009231
ENSGALP00000005781	ENSORLP00000007224
ENSGALP00000041085	ENSORLP00000012065
ENSGALP00000041942	ENSORLP00000008404
ENSGALP00000010352	ENSORLP00000009723
ENSGALP00000020372	ENSORLP00000003395
ENSGALP00000036952	ENSORLP00000020854
ENSGALP00000001762	ENSORLP00000006252
ENSGALP00000010368	ENSORLP00000004792
ENSGALP00000025734	ENSORLP00000004857
ENSGALP00000022701	ENSORLP00000008802
ENSGALP00000002647	ENSORLP00000013234
ENSGALP00000038507	ENSORLP00000009167
ENSGALP00000038507	ENSORLP00000014470
ENSGALP00000025859	ENSORLP00000002045
ENSGALP00000012805	ENSORLP00000015147
ENSGALP00000008146	ENSORLP00000024165
ENSGALP00000035841	ENSORLP00000015412
ENSGALP00000042929	ENSORLP00000000771
ENSGALP00000003091	ENSORLP00000019071
ENSGALP00000009979	ENSORLP00000014829
ENSGALP00000000948	ENSORLP00000000340
ENSGALP00000018449	ENSORLP00000020873
ENSGALP00000018449	ENSORLP00000005160
ENSGALP00000013816	ENSORLP00000003373
ENSGALP00000013816	ENSORLP00000013722
ENSGALP00000010783	ENSORLP00000023777
ENSGALP00000027922	ENSORLP00000005352
ENSGALP00000041057	ENSORLP00000014117
ENSGALP00000042373	ENSORLP00000020395
ENSGALP00000042373	ENSORLP00000009101
ENSGALP00000008671	ENSORLP00000008514
ENSGALP00000018351	ENSORLP00000015177
ENSGALP00000018351	ENSORLP00000021726
ENSGALP00000004761	ENSORLP00000001610
ENSGALP00000018715	ENSORLP00000012225
ENSGALP00000017873	ENSORLP00000013038
ENSGALP00000010165	ENSORLP00000002613
ENSGALP00000011153	ENSORLP00000016447
ENSGALP00000021276	ENSORLP00000014289
ENSGALP00000008969	ENSORLP00000010745
ENSGALP00000015983	ENSORLP00000021470
ENSGALP00000030023	ENSORLP00000020357
ENSGALP00000039912	ENSORLP00000019914
ENSGALP00000043455	ENSORLP00000020352
ENSGALP00000038684	ENSORLP00000000856
ENSGALP00000027574	ENSORLP00000011104
ENSGALP00000022658	ENSORLP00000013868
ENSGALP00000024262	ENSORLP00000017542
ENSGALP00000029867	ENSORLP00000003174
ENSGALP00000016443	ENSORLP00000020139
ENSGALP00000009309	ENSORLP00000007378
ENSGALP00000009594	ENSORLP00000020999
ENSGALP00000024609	ENSORLP00000022301
ENSGALP00000041329	ENSORLP00000005476
ENSGALP00000007425	ENSORLP00000009173
ENSGALP00000038735	ENSORLP00000015065
ENSGALP00000008802	ENSORLP00000011617
ENSGALP00000038852	ENSORLP00000014847
ENSGALP00000013862	ENSORLP00000011808
ENSGALP00000016375	ENSORLP00000021279
ENSGALP00000041628	ENSORLP00000001758
ENSGALP00000041628	ENSORLP00000001233
ENSGALP00000040737	ENSORLP00000022038
ENSGALP00000003152	ENSORLP00000016107
ENSGALP00000043346	ENSORLP00000023236
ENSGALP00000012540	ENSORLP00000011772
ENSGALP00000013946	ENSORLP00000001324
ENSGALP00000024898	ENSORLP00000022361
ENSGALP00000001718	ENSORLP00000017378
ENSGALP00000005486	ENSORLP00000020232
ENSGALP00000017136	ENSORLP00000021461
ENSGALP00000024258	ENSORLP00000021155
ENSGALP00000024258	ENSORLP00000001583
ENSGALP00000005084	ENSORLP00000006939
ENSGALP00000021816	ENSORLP00000008136
ENSGALP00000013808	ENSORLP00000010284
ENSGALP00000013808	ENSORLP00000011055
ENSGALP00000003376	ENSORLP00000000969
ENSGALP00000019918	ENSORLP00000011506
ENSGALP00000015132	ENSORLP00000019605
ENSGALP00000003008	ENSORLP00000018367
ENSGALP00000036605	ENSORLP00000007233
ENSGALP00000042187	ENSORLP00000025645
ENSGALP00000007244	ENSORLP00000019356
ENSGALP00000025695	ENSORLP00000009734
ENSGALP00000019831	ENSORLP00000019924
ENSGALP00000036803	ENSORLP00000022355
ENSGALP00000013766	ENSORLP00000000392
ENSGALP00000013766	ENSORLP00000003060
ENSGALP00000037440	ENSORLP00000010183
ENSGALP00000007955	ENSORLP00000005597
ENSGALP00000013212	ENSORLP00000002483
ENSGALP00000001872	ENSORLP00000021059
ENSGALP00000005295	ENSORLP00000012244
ENSGALP00000014072	ENSORLP00000001134
ENSGALP00000032327	ENSORLP00000000586
ENSGALP00000005154	ENSORLP00000017990
ENSGALP00000005154	ENSORLP00000005108
ENSGALP00000042730	ENSORLP00000008274
ENSGALP00000042730	ENSORLP00000004362
ENSGALP00000025299	ENSORLP00000000321
ENSGALP00000012349	ENSORLP00000006778
ENSGALP00000040907	ENSORLP00000019108
ENSGALP00000019072	ENSORLP00000015471
ENSGALP00000019072	ENSORLP00000012283
ENSGALP00000018376	ENSORLP00000015248
ENSGALP00000023706	ENSORLP00000025663
ENSGALP00000039371	ENSORLP00000007427
ENSGALP00000017782	ENSORLP00000020350
ENSGALP00000039853	ENSORLP00000002326
ENSGALP00000016165	ENSORLP00000013414
ENSGALP00000023762	ENSORLP00000015064
ENSGALP00000043256	ENSORLP00000005807
ENSGALP00000036836	ENSORLP00000005965
ENSGALP00000001966	ENSORLP00000021050
ENSGALP00000017365	ENSORLP00000007238
ENSGALP00000011095	ENSORLP00000012223
ENSGALP00000007779	ENSORLP00000008777
ENSGALP00000041616	ENSORLP00000005718
ENSGALP00000035964	ENSORLP00000006732
ENSGALP00000005105	ENSORLP00000008470
ENSGALP00000022471	ENSORLP00000019355
ENSGALP00000025256	ENSORLP00000008083
ENSGALP00000041667	ENSORLP00000008344
ENSGALP00000016543	ENSORLP00000022122
ENSGALP00000015343	ENSORLP00000015067
ENSGALP00000012399	ENSORLP00000006841
ENSGALP00000041795	ENSORLP00000006505
ENSGALP00000041795	ENSORLP00000008924
ENSGALP00000042010	ENSORLP00000006095
ENSGALP00000019896	ENSORLP00000013174
ENSGALP00000011562	ENSORLP00000006685
ENSGALP00000008845	ENSORLP00000005746
ENSGALP00000003147	ENSORLP00000010721
ENSGALP00000003147	ENSORLP00000014578
ENSGALP00000033823	ENSORLP00000017304
ENSGALP00000033823	ENSORLP00000009425
ENSGALP00000010387	ENSORLP00000023671
ENSGALP00000016623	ENSORLP00000015211
ENSGALP00000033461	ENSORLP00000019398
ENSGALP00000022179	ENSORLP00000025676
ENSGALP00000041946	ENSORLP00000025725
ENSGALP00000023158	ENSORLP00000008779
ENSGALP00000003993	ENSORLP00000016372
ENSGALP00000041998	ENSORLP00000012147
ENSGALP00000038179	ENSORLP00000023037
ENSGALP00000014119	ENSORLP00000011094
ENSGALP00000039475	ENSORLP00000000982
ENSGALP00000016759	ENSORLP00000015440
ENSGALP00000000490	ENSORLP00000010365
ENSGALP00000000490	ENSORLP00000008926
ENSGALP00000000418	ENSORLP00000008781
ENSGALP00000000418	ENSORLP00000010456
ENSGALP00000006255	ENSORLP00000003723
ENSGALP00000010746	ENSORLP00000002991
ENSGALP00000023914	ENSORLP00000021336
ENSGALP00000038018	ENSORLP00000007366
ENSGALP00000000701	ENSORLP00000019150
ENSGALP00000007419	ENSORLP00000022231
ENSGALP00000007419	ENSORLP00000015903
ENSGALP00000006488	ENSORLP00000000940
ENSGALP00000015907	ENSORLP00000013764
ENSGALP00000025637	ENSORLP00000014049
ENSGALP00000025637	ENSORLP00000004843
ENSGALP00000006638	ENSORLP00000004830
ENSGALP00000006719	ENSORLP00000018247
ENSGALP00000018361	ENSORLP00000010258
ENSGALP00000016008	ENSORLP00000021062
ENSGALP00000027770	ENSORLP00000006263
ENSGALP00000016972	ENSORLP00000014114
ENSGALP00000016511	ENSORLP00000014951
ENSGALP00000036900	ENSORLP00000020815
ENSGALP00000015298	ENSORLP00000003416
ENSGALP00000024636	ENSORLP00000020203
ENSGALP00000013230	ENSORLP00000003275
ENSGALP00000001306	ENSORLP00000020171
ENSGALP00000001306	ENSORLP00000008093
ENSGALP00000010558	ENSORLP00000001536
ENSGALP00000016878	ENSORLP00000009165
ENSGALP00000020304	ENSORLP00000018059
ENSGALP00000028002	ENSORLP00000019553
ENSGALP00000028002	ENSORLP00000017528
ENSGALP00000003942	ENSORLP00000007206
ENSGALP00000010315	ENSORLP00000007341
ENSGALP00000026509	ENSORLP00000020904
ENSGALP00000038038	ENSORLP00000025607
ENSGALP00000016092	ENSORLP00000004167
ENSGALP00000025658	ENSORLP00000025091
ENSGALP00000017419	ENSORLP00000025244
ENSGALP00000008333	ENSORLP00000013954
ENSGALP00000005929	ENSORLP00000020113
ENSGALP00000022155	ENSORLP00000024533
ENSGALP00000017404	ENSORLP00000012904
ENSGALP00000017404	ENSORLP00000020740
ENSGALP00000013987	ENSORLP00000000201
ENSGALP00000032036	ENSORLP00000002633
ENSGALP00000032036	ENSORLP00000004575
ENSGALP00000006317	ENSORLP00000001027
ENSGALP00000010254	ENSORLP00000024169
ENSGALP00000015550	ENSORLP00000010006
ENSGALP00000015440	ENSORLP00000012762
ENSGALP00000024775	ENSORLP00000023452
ENSGALP00000035995	ENSORLP00000021810
ENSGALP00000041643	ENSORLP00000011005
ENSGALP00000005911	ENSORLP00000005282
ENSGALP00000021309	ENSORLP00000004570
ENSGALP00000038677	ENSORLP00000009518
ENSGALP00000031103	ENSORLP00000021348
ENSGALP00000033347	ENSORLP00000012188
ENSGALP00000007758	ENSORLP00000023313
ENSGALP00000012991	ENSORLP00000018839
ENSGALP00000043098	ENSORLP00000023322
ENSGALP00000017248	ENSORLP00000021765
ENSGALP00000008657	ENSORLP00000011556
ENSGALP00000034943	ENSORLP00000025404
ENSGALP00000029144	ENSORLP00000019059
ENSGALP00000026367	ENSORLP00000001270
ENSGALP00000026389	ENSORLP00000025686
ENSGALP00000026389	ENSORLP00000001251
ENSGALP00000038374	ENSORLP00000007443
ENSGALP00000038374	ENSORLP00000000408
ENSGALP00000041435	ENSORLP00000017550
ENSGALP00000026339	ENSORLP00000017499
ENSGALP00000026940	ENSORLP00000019597
ENSGALP00000022345	ENSORLP00000004678
ENSGALP00000039731	ENSORLP00000005366
ENSGALP00000042770	ENSORLP00000020452
ENSGALP00000043184	ENSORLP00000009772
ENSGALP00000043184	ENSORLP00000015383
ENSGALP00000019827	ENSORLP00000013491
ENSGALP00000008955	ENSORLP00000010775
ENSGALP00000008955	ENSORLP00000016398
ENSGALP00000006931	ENSORLP00000014167
ENSGALP00000008453	ENSORLP00000004165
ENSGALP00000013267	ENSORLP00000015081
ENSGALP00000011170	ENSORLP00000016222
ENSGALP00000000135	ENSORLP00000014135
ENSGALP00000000135	ENSORLP00000011198
ENSGALP00000017682	ENSORLP00000022267
ENSGALP00000017682	ENSORLP00000014358
ENSGALP00000032783	ENSORLP00000014067
ENSGALP00000010405	ENSORLP00000020672
ENSGALP00000011051	ENSORLP00000024770
ENSGALP00000015600	ENSORLP00000003907
ENSGALP00000006980	ENSORLP00000008130
ENSGALP00000009774	ENSORLP00000016025
ENSGALP00000003253	ENSORLP00000019607
ENSGALP00000003253	ENSORLP00000013726
ENSGALP00000009383	ENSORLP00000015015
ENSGALP00000018216	ENSORLP00000009275
ENSGALP00000032659	ENSORLP00000024324
ENSGALP00000024072	ENSORLP00000011703
ENSGALP00000024072	ENSORLP00000002673
ENSGALP00000039162	ENSORLP00000020568
ENSGALP00000025193	ENSORLP00000009895
ENSGALP00000009289	ENSORLP00000015851
ENSGALP00000009289	ENSORLP00000000090
ENSGALP00000017129	ENSORLP00000002837
ENSGALP00000005856	ENSORLP00000007882
ENSGALP00000001390	ENSORLP00000005664
ENSGALP00000024849	ENSORLP00000011430
ENSGALP00000027812	ENSORLP00000013681
ENSGALP00000027812	ENSORLP00000005706
ENSGALP00000035733	ENSORLP00000022234
ENSGALP00000037537	ENSORLP00000005420
ENSGALP00000037537	ENSORLP00000005954
ENSGALP00000038883	ENSORLP00000000818
ENSGALP00000041545	ENSORLP00000018948
ENSGALP00000026603	ENSORLP00000004436
ENSGALP00000013381	ENSORLP00000024488
ENSGALP00000022861	ENSORLP00000019529
ENSGALP00000004423	ENSORLP00000009131
ENSGALP00000004423	ENSORLP00000016553
ENSGALP00000017600	ENSORLP00000005025
ENSGALP00000017243	ENSORLP00000011185
ENSGALP00000025477	ENSORLP00000018684
ENSGALP00000004775	ENSORLP00000006425
ENSGALP00000004775	ENSORLP00000003719
ENSGALP00000019596	ENSORLP00000016631
ENSGALP00000019596	ENSORLP00000003007
ENSGALP00000040936	ENSORLP00000016352
ENSGALP00000011192	ENSORLP00000025679
ENSGALP00000011192	ENSORLP00000009348
ENSGALP00000005601	ENSORLP00000004169
ENSGALP00000005601	ENSORLP00000011904
ENSGALP00000020051	ENSORLP00000013216
ENSGALP00000004030	ENSORLP00000010673
ENSGALP00000004030	ENSORLP00000008065
ENSGALP00000004234	ENSORLP00000009237
ENSGALP00000036889	ENSORLP00000019308
ENSGALP00000019086	ENSORLP00000015439
ENSGALP00000013528	ENSORLP00000023722
ENSGALP00000007663	ENSORLP00000005089
ENSGALP00000033857	ENSORLP00000018231
ENSGALP00000025661	ENSORLP00000025103
ENSGALP00000020806	ENSORLP00000019656
ENSGALP00000027828	ENSORLP00000003549
ENSGALP00000014813	ENSORLP00000022202
ENSGALP00000026702	ENSORLP00000022298
ENSGALP00000031563	ENSORLP00000025518
ENSGALP00000007158	ENSORLP00000016339
ENSGALP00000016303	ENSORLP00000021718
ENSGALP00000007750	ENSORLP00000007662
ENSGALP00000015978	ENSORLP00000016527
ENSGALP00000023303	ENSORLP00000008652
ENSGALP00000023303	ENSORLP00000016076
ENSGALP00000042674	ENSORLP00000005074
ENSGALP00000001903	ENSORLP00000013994
ENSGALP00000011809	ENSORLP00000005951
ENSGALP00000004508	ENSORLP00000008246
ENSGALP00000018139	ENSORLP00000009415
ENSGALP00000032623	ENSORLP00000021917
ENSGALP00000007263	ENSORLP00000015195
ENSGALP00000007263	ENSORLP00000017196
ENSGALP00000025120	ENSORLP00000010164
ENSGALP00000025120	ENSORLP00000007267
ENSGALP00000010621	ENSORLP00000024968
ENSGALP00000024806	ENSORLP00000024190
ENSGALP00000003242	ENSORLP00000000811
ENSGALP00000009070	ENSORLP00000001309
ENSGALP00000009070	ENSORLP00000009062
ENSGALP00000001016	ENSORLP00000015151
ENSGALP00000010066	ENSORLP00000001423
ENSGALP00000040780	ENSORLP00000014558
ENSGALP00000005695	ENSORLP00000010179
ENSGALP00000011232	ENSORLP00000007223
ENSGALP00000011232	ENSORLP00000006215
ENSGALP00000028981	ENSORLP00000023781
ENSGALP00000021770	ENSORLP00000022345
ENSGALP00000023872	ENSORLP00000003075
ENSGALP00000009653	ENSORLP00000004228
ENSGALP00000005096	ENSORLP00000017264
ENSGALP00000031100	ENSORLP00000019407
ENSGALP00000010786	ENSORLP00000020634
ENSGALP00000025929	ENSORLP00000008656
ENSGALP00000031608	ENSORLP00000009259
ENSGALP00000018561	ENSORLP00000018617
ENSGALP00000011572	ENSORLP00000011752
ENSGALP00000012999	ENSORLP00000011918
ENSGALP00000011768	ENSORLP00000024013
ENSGALP00000004246	ENSORLP00000015274
ENSGALP00000003126	ENSORLP00000018303
ENSGALP00000020204	ENSORLP00000020795
ENSGALP00000007982	ENSORLP00000012328
ENSGALP00000016384	ENSORLP00000022130
ENSGALP00000013683	ENSORLP00000021805
ENSGALP00000027611	ENSORLP00000000609
ENSGALP00000022180	ENSORLP00000025764
ENSGALP00000026733	ENSORLP00000005920
ENSGALP00000036695	ENSORLP00000002434
ENSGALP00000041564	ENSORLP00000014255
ENSGALP00000005812	ENSORLP00000004900
ENSGALP00000010977	ENSORLP00000001614
ENSGALP00000024466	ENSORLP00000016872
ENSGALP00000032493	ENSORLP00000018989
ENSGALP00000032493	ENSORLP00000007550
ENSGALP00000037978	ENSORLP00000004914
ENSGALP00000037978	ENSORLP00000020994
ENSGALP00000041835	ENSORLP00000001994
ENSGALP00000037439	ENSORLP00000022813
ENSGALP00000037439	ENSORLP00000006691
ENSGALP00000008824	ENSORLP00000016028
ENSGALP00000035658	ENSORLP00000005300
ENSGALP00000003954	ENSORLP00000009352
ENSGALP00000008530	ENSORLP00000003074
ENSGALP00000015333	ENSORLP00000017306
ENSGALP00000014623	ENSORLP00000006146
ENSGALP00000036444	ENSORLP00000025739
ENSGALP00000026501	ENSORLP00000014649
ENSGALP00000026501	ENSORLP00000021007
ENSGALP00000023902	ENSORLP00000014179
ENSGALP00000014155	ENSORLP00000022184
ENSGALP00000014155	ENSORLP00000013690
ENSGALP00000022017	ENSORLP00000000431
ENSGALP00000022017	ENSORLP00000020468
ENSGALP00000014175	ENSORLP00000007520
ENSGALP00000007631	ENSORLP00000003691
ENSGALP00000023600	ENSORLP00000015858
ENSGALP00000008499	ENSORLP00000019546
ENSGALP00000010965	ENSORLP00000004933
ENSGALP00000021401	ENSORLP00000014930
ENSGALP00000019932	ENSORLP00000005418
ENSGALP00000019608	ENSORLP00000012322
ENSGALP00000003359	ENSORLP00000008642
ENSGALP00000003359	ENSORLP00000019662
ENSGALP00000002590	ENSORLP00000000843
ENSGALP00000002590	ENSORLP00000006602
ENSGALP00000018799	ENSORLP00000020221
ENSGALP00000018799	ENSORLP00000002080
ENSGALP00000018109	ENSORLP00000009476
ENSGALP00000018109	ENSORLP00000006431
ENSGALP00000002315	ENSORLP00000015538
ENSGALP00000026378	ENSORLP00000022342
ENSGALP00000026378	ENSORLP00000022706
ENSGALP00000009531	ENSORLP00000002798
ENSGALP00000009531	ENSORLP00000024992
ENSGALP00000024567	ENSORLP00000021882
ENSGALP00000008235	ENSORLP00000009396
ENSGALP00000041987	ENSORLP00000002711
ENSGALP00000043009	ENSORLP00000006825
ENSGALP00000008433	ENSORLP00000015496
ENSGALP00000009571	ENSORLP00000016003
ENSGALP00000042484	ENSORLP00000003874
ENSGALP00000015396	ENSORLP00000017437
ENSGALP00000005158	ENSORLP00000010330
ENSGALP00000020284	ENSORLP00000016652
ENSGALP00000020284	ENSORLP00000019293
ENSGALP00000006680	ENSORLP00000021565
ENSGALP00000016523	ENSORLP00000014899
ENSGALP00000019318	ENSORLP00000005145
ENSGALP00000012171	ENSORLP00000010185
ENSGALP00000037522	ENSORLP00000013350
ENSGALP00000017191	ENSORLP00000013438
ENSGALP00000014787	ENSORLP00000013701
ENSGALP00000014283	ENSORLP00000005572
ENSGALP00000023270	ENSORLP00000003752
ENSGALP00000018176	ENSORLP00000021994
ENSGALP00000005119	ENSORLP00000015902
ENSGALP00000007153	ENSORLP00000011263
ENSGALP00000023510	ENSORLP00000004265
ENSGALP00000000400	ENSORLP00000007929
ENSGALP00000010605	ENSORLP00000024452
ENSGALP00000010605	ENSORLP00000000839
ENSGALP00000000885	ENSORLP00000016114
ENSGALP00000040383	ENSORLP00000011790
ENSGALP00000040383	ENSORLP00000008666
ENSGALP00000041005	ENSORLP00000025515
ENSGALP00000003616	ENSORLP00000008677
ENSGALP00000003616	ENSORLP00000011801
ENSGALP00000016266	ENSORLP00000012943
ENSGALP00000016189	ENSORLP00000020595
ENSGALP00000009976	ENSORLP00000020709
ENSGALP00000010189	ENSORLP00000022185
ENSGALP00000021127	ENSORLP00000011208
ENSGALP00000009867	ENSORLP00000024089
ENSGALP00000038436	ENSORLP00000018580
ENSGALP00000021740	ENSORLP00000021920
ENSGALP00000015756	ENSORLP00000005559
ENSGALP00000005007	ENSORLP00000008673
ENSGALP00000039774	ENSORLP00000007306
ENSGALP00000039774	ENSORLP00000021528
ENSGALP00000036097	ENSORLP00000016330
ENSGALP00000022390	ENSORLP00000011650
ENSGALP00000022390	ENSORLP00000011106
ENSGALP00000005123	ENSORLP00000017701
ENSGALP00000026648	ENSORLP00000023625
ENSGALP00000025506	ENSORLP00000002640
ENSGALP00000027827	ENSORLP00000004314
ENSGALP00000004350	ENSORLP00000017142
ENSGALP00000020691	ENSORLP00000016113
ENSGALP00000020691	ENSORLP00000021505
ENSGALP00000011706	ENSORLP00000024755
ENSGALP00000002001	ENSORLP00000021295
ENSGALP00000003058	ENSORLP00000000884
ENSGALP00000023887	ENSORLP00000007176
ENSGALP00000023887	ENSORLP00000021299
ENSGALP00000005381	ENSORLP00000003248
ENSGALP00000005381	ENSORLP00000018535
ENSGALP00000001096	ENSORLP00000002745
ENSGALP00000017170	ENSORLP00000008465
ENSGALP00000025880	ENSORLP00000022783
ENSGALP00000025880	ENSORLP00000000833
ENSGALP00000039913	ENSORLP00000020987
ENSGALP00000039913	ENSORLP00000010315
ENSGALP00000022616	ENSORLP00000020664
ENSGALP00000003891	ENSORLP00000010060
ENSGALP00000041204	ENSORLP00000022287
ENSGALP00000041204	ENSORLP00000018553
ENSGALP00000001262	ENSORLP00000018341
ENSGALP00000040623	ENSORLP00000013944
ENSGALP00000024627	ENSORLP00000016911
ENSGALP00000009047	ENSORLP00000002703
ENSGALP00000003646	ENSORLP00000011267
ENSGALP00000022108	ENSORLP00000012825
ENSGALP00000022108	ENSORLP00000023289
ENSGALP00000027552	ENSORLP00000003945
ENSGALP00000023284	ENSORLP00000013053
ENSGALP00000017952	ENSORLP00000012532
ENSGALP00000021824	ENSORLP00000020802
ENSGALP00000017115	ENSORLP00000006196
ENSGALP00000023190	ENSORLP00000006735
ENSGALP00000036966	ENSORLP00000002480
ENSGALP00000019366	ENSORLP00000002795
ENSGALP00000027492	ENSORLP00000005030
ENSGALP00000005475	ENSORLP00000012040
ENSGALP00000033677	ENSORLP00000012009
ENSGALP00000020426	ENSORLP00000016800
ENSGALP00000020426	ENSORLP00000013232
ENSGALP00000038334	ENSORLP00000021360
ENSGALP00000027391	ENSORLP00000017970
ENSGALP00000009970	ENSORLP00000020441
ENSGALP00000007314	ENSORLP00000005000
ENSGALP00000001312	ENSORLP00000019233
ENSGALP00000016076	ENSORLP00000009186
ENSGALP00000013681	ENSORLP00000012019
ENSGALP00000013190	ENSORLP00000008398
ENSGALP00000003342	ENSORLP00000018149
ENSGALP00000039305	ENSORLP00000002603
ENSGALP00000001702	ENSORLP00000016152
ENSGALP00000036860	ENSORLP00000012319
ENSGALP00000019012	ENSORLP00000021330
ENSGALP00000004490	ENSORLP00000012815
ENSGALP00000007139	ENSORLP00000002988
ENSGALP00000025348	ENSORLP00000024633
ENSGALP00000025348	ENSORLP00000015744
ENSGALP00000002228	ENSORLP00000000363
ENSGALP00000002228	ENSORLP00000006545
ENSGALP00000001051	ENSORLP00000017968
ENSGALP00000023938	ENSORLP00000013508
ENSGALP00000041541	ENSORLP00000005827
ENSGALP00000002189	ENSORLP00000015906
ENSGALP00000020696	ENSORLP00000007911
ENSGALP00000003111	ENSORLP00000014421
ENSGALP00000011635	ENSORLP00000017492
ENSGALP00000011635	ENSORLP00000022178
ENSGALP00000027988	ENSORLP00000023350
ENSGALP00000027988	ENSORLP00000001513
ENSGALP00000003371	ENSORLP00000017310
ENSGALP00000041951	ENSORLP00000004432
ENSGALP00000043342	ENSORLP00000005929
ENSGALP00000027954	ENSORLP00000017922
ENSGALP00000027954	ENSORLP00000000768
ENSGALP00000000971	ENSORLP00000002339
ENSGALP00000027436	ENSORLP00000012719
ENSGALP00000022613	ENSORLP00000020670
ENSGALP00000001658	ENSORLP00000019072
ENSGALP00000041630	ENSORLP00000001106
ENSGALP00000020491	ENSORLP00000011541
ENSGALP00000015287	ENSORLP00000024539
ENSGALP00000024623	ENSORLP00000010889
ENSGALP00000042077	ENSORLP00000010565
ENSGALP00000007246	ENSORLP00000006291
ENSGALP00000019534	ENSORLP00000024234
ENSGALP00000019534	ENSORLP00000022019
ENSGALP00000008383	ENSORLP00000005117
ENSGALP00000008383	ENSORLP00000013171
ENSGALP00000008417	ENSORLP00000017084
ENSGALP00000042275	ENSORLP00000011114
ENSGALP00000042481	ENSORLP00000004919
ENSGALP00000013730	ENSORLP00000018428
ENSGALP00000018081	ENSORLP00000012362
ENSGALP00000043426	ENSORLP00000012806
ENSGALP00000009161	ENSORLP00000012222
ENSGALP00000016142	ENSORLP00000003122
ENSGALP00000020819	ENSORLP00000008261
ENSGALP00000016521	ENSORLP00000014926
ENSGALP00000020312	ENSORLP00000000120
ENSGALP00000020312	ENSORLP00000025012
ENSGALP00000025229	ENSORLP00000008704
ENSGALP00000012961	ENSORLP00000004063
ENSGALP00000012961	ENSORLP00000012205
ENSGALP00000009899	ENSORLP00000012582
ENSGALP00000022298	ENSORLP00000015190
ENSGALP00000027609	ENSORLP00000016389
ENSGALP00000012750	ENSORLP00000002119
ENSGALP00000005649	ENSORLP00000017107
ENSGALP00000021516	ENSORLP00000006458
ENSGALP00000026030	ENSORLP00000025807
ENSGALP00000020927	ENSORLP00000013861
ENSGALP00000033974	ENSORLP00000022991
ENSGALP00000042361	ENSORLP00000002521
ENSGALP00000042361	ENSORLP00000015545
ENSGALP00000030056	ENSORLP00000004082
ENSGALP00000030056	ENSORLP00000016341
ENSGALP00000012678	ENSORLP00000013831
ENSGALP00000006494	ENSORLP00000004429
ENSGALP00000006494	ENSORLP00000022085
ENSGALP00000007102	ENSORLP00000022302
ENSGALP00000019779	ENSORLP00000020248
ENSGALP00000038747	ENSORLP00000003080
ENSGALP00000038747	ENSORLP00000003735
ENSGALP00000019969	ENSORLP00000005383
ENSGALP00000027022	ENSORLP00000011655
ENSGALP00000014376	ENSORLP00000011589
ENSGALP00000022268	ENSORLP00000007458
ENSGALP00000006474	ENSORLP00000009686
ENSGALP00000020364	ENSORLP00000023555
ENSGALP00000039652	ENSORLP00000023091
ENSGALP00000015051	ENSORLP00000010421
ENSGALP00000035888	ENSORLP00000019580
ENSGALP00000019178	ENSORLP00000006577
ENSGALP00000011711	ENSORLP00000019615
ENSGALP00000002699	ENSORLP00000019638
ENSGALP00000002030	ENSORLP00000023819
ENSGALP00000041622	ENSORLP00000011632
ENSGALP00000007181	ENSORLP00000000924
ENSGALP00000015485	ENSORLP00000012464
ENSGALP00000022199	ENSORLP00000020043
ENSGALP00000010910	ENSORLP00000001708
ENSGALP00000010140	ENSORLP00000000496
ENSGALP00000008427	ENSORLP00000017742
ENSGALP00000024723	ENSORLP00000006574
ENSGALP00000024723	ENSORLP00000006790
ENSGALP00000010929	ENSORLP00000009555
ENSGALP00000010929	ENSORLP00000018186
ENSGALP00000024142	ENSORLP00000004806
ENSGALP00000041636	ENSORLP00000004111
ENSGALP00000041636	ENSORLP00000017935
ENSGALP00000006431	ENSORLP00000021819
ENSGALP00000027264	ENSORLP00000025339
ENSGALP00000016926	ENSORLP00000020353
ENSGALP00000015071	ENSORLP00000021165
ENSGALP00000041185	ENSORLP00000017554
ENSGALP00000040722	ENSORLP00000006677
ENSGALP00000007382	ENSORLP00000009375
ENSGALP00000019231	ENSORLP00000018641
ENSGALP00000006671	ENSORLP00000005890
ENSGALP00000043246	ENSORLP00000014414
ENSGALP00000006365	ENSORLP00000009360
ENSGALP00000017201	ENSORLP00000022641
ENSGALP00000023169	ENSORLP00000020384
ENSGALP00000035839	ENSORLP00000020466
ENSGALP00000035839	ENSORLP00000004514
ENSGALP00000040812	ENSORLP00000017296
ENSGALP00000024377	ENSORLP00000004596
ENSGALP00000024377	ENSORLP00000015948
ENSGALP00000006378	ENSORLP00000013252
ENSGALP00000013993	ENSORLP00000019334
ENSGALP00000014741	ENSORLP00000021446
ENSGALP00000026933	ENSORLP00000020101
ENSGALP00000024760	ENSORLP00000008423
ENSGALP00000023916	ENSORLP00000005238
ENSGALP00000016204	ENSORLP00000009270
ENSGALP00000042038	ENSORLP00000017950
ENSGALP00000041380	ENSORLP00000006614
ENSGALP00000015559	ENSORLP00000021635
ENSGALP00000018802	ENSORLP00000019425
ENSGALP00000013782	ENSORLP00000003806
ENSGALP00000016146	ENSORLP00000003105
ENSGALP00000016146	ENSORLP00000007049
ENSGALP00000017392	ENSORLP00000020722
ENSGALP00000002144	ENSORLP00000014476
ENSGALP00000002109	ENSORLP00000014405
ENSGALP00000035933	ENSORLP00000013899
ENSGALP00000035933	ENSORLP00000021694
ENSGALP00000028353	ENSORLP00000015144
ENSGALP00000006798	ENSORLP00000005778
ENSGALP00000004473	ENSORLP00000018137
ENSGALP00000006162	ENSORLP00000023296
ENSGALP00000020574	ENSORLP00000005365
ENSGALP00000009323	ENSORLP00000014954
ENSGALP00000023825	ENSORLP00000016976
ENSGALP00000032851	ENSORLP00000017720
ENSGALP00000017255	ENSORLP00000002627
ENSGALP00000027189	ENSORLP00000025331
ENSGALP00000027658	ENSORLP00000024062
ENSGALP00000024921	ENSORLP00000004632
ENSGALP00000001485	ENSORLP00000005521
ENSGALP00000043116	ENSORLP00000002270
ENSGALP00000024006	ENSORLP00000002338
ENSGALP00000024006	ENSORLP00000014491
ENSGALP00000006352	ENSORLP00000022087
ENSGALP00000020005	ENSORLP00000015110
ENSGALP00000043142	ENSORLP00000009853
ENSGALP00000024696	ENSORLP00000006295
ENSGALP00000013147	ENSORLP00000011817
ENSGALP00000004609	ENSORLP00000012854
ENSGALP00000023859	ENSORLP00000011247
ENSGALP00000015059	ENSORLP00000001650
ENSGALP00000036014	ENSORLP00000006333
ENSGALP00000036014	ENSORLP00000011186
ENSGALP00000036811	ENSORLP00000022262
ENSGALP00000018382	ENSORLP00000014172
ENSGALP00000019417	ENSORLP00000019753
ENSGALP00000015303	ENSORLP00000020315
ENSGALP00000007553	ENSORLP00000019444
ENSGALP00000007415	ENSORLP00000013988
ENSGALP00000000694	ENSORLP00000012561
ENSGALP00000036465	ENSORLP00000022319
ENSGALP00000036465	ENSORLP00000016032
ENSGALP00000041070	ENSORLP00000012372
ENSGALP00000008938	ENSORLP00000001473
ENSGALP00000024815	ENSORLP00000007979
ENSGALP00000010707	ENSORLP00000001762
ENSGALP00000000494	ENSORLP00000006883
ENSGALP00000010010	ENSORLP00000008632
ENSGALP00000001221	ENSORLP00000019742
ENSGALP00000041851	ENSORLP00000011470
ENSGALP00000041851	ENSORLP00000008530
ENSGALP00000001055	ENSORLP00000010005
ENSGALP00000022126	ENSORLP00000016138
ENSGALP00000012980	ENSORLP00000004021
ENSGALP00000016315	ENSORLP00000022152
ENSGALP00000026904	ENSORLP00000013616
ENSGALP00000001832	ENSORLP00000014792
ENSGALP00000016398	ENSORLP00000019845
ENSGALP00000011947	ENSORLP00000001421
ENSGALP00000033069	ENSORLP00000021683
ENSGALP00000002091	ENSORLP00000007321
ENSGALP00000039428	ENSORLP00000011224
ENSGALP00000017056	ENSORLP00000017850
ENSGALP00000013675	ENSORLP00000002357
ENSGALP00000025503	ENSORLP00000006748
ENSGALP00000025502	ENSORLP00000002587
ENSGALP00000025502	ENSORLP00000021247
ENSGALP00000018269	ENSORLP00000005051
ENSGALP00000003731	ENSORLP00000003765
ENSGALP00000000545	ENSORLP00000007792
ENSGALP00000000545	ENSORLP00000000534
ENSGALP00000005794	ENSORLP00000025014
ENSGALP00000005794	ENSORLP00000023046
ENSGALP00000024208	ENSORLP00000004584
ENSGALP00000016102	ENSORLP00000023370
ENSGALP00000027276	ENSORLP00000005779
ENSGALP00000012035	ENSORLP00000019283
ENSGALP00000038139	ENSORLP00000000380
ENSGALP00000041715	ENSORLP00000016337
ENSGALP00000041715	ENSORLP00000011234
ENSGALP00000003277	ENSORLP00000000404
ENSGALP00000020417	ENSORLP00000010156
ENSGALP00000010467	ENSORLP00000019350
ENSGALP00000010467	ENSORLP00000020369
ENSGALP00000012899	ENSORLP00000006817
ENSGALP00000017306	ENSORLP00000013108
ENSGALP00000027569	ENSORLP00000011033
ENSGALP00000024954	ENSORLP00000010839
ENSGALP00000009213	ENSORLP00000018382
ENSGALP00000009213	ENSORLP00000012218
ENSGALP00000001412	ENSORLP00000017958
ENSGALP00000011399	ENSORLP00000000765
ENSGALP00000011399	ENSORLP00000022963
ENSGALP00000023225	ENSORLP00000005996
ENSGALP00000004917	ENSORLP00000014275
ENSGALP00000014328	ENSORLP00000012341
ENSGALP00000013850	ENSORLP00000001385
ENSGALP00000011677	ENSORLP00000008971
ENSGALP00000027438	ENSORLP00000012770
ENSGALP00000008268	ENSORLP00000011639
ENSGALP00000014383	ENSORLP00000014777
ENSGALP00000014935	ENSORLP00000011409
ENSGALP00000015358	ENSORLP00000022729
ENSGALP00000016156	ENSORLP00000009205
ENSGALP00000005982	ENSORLP00000006951
ENSGALP00000003428	ENSORLP00000023345
ENSGALP00000006999	ENSORLP00000007496
ENSGALP00000005059	ENSORLP00000005624
ENSGALP00000037170	ENSORLP00000025492
ENSGALP00000020620	ENSORLP00000013878
ENSGALP00000014001	ENSORLP00000001089
ENSGALP00000039758	ENSORLP00000001552
ENSGALP00000020138	ENSORLP00000017675
ENSGALP00000030175	ENSORLP00000006205
ENSGALP00000042161	ENSORLP00000006352
ENSGALP00000039891	ENSORLP00000010309
ENSGALP00000041744	ENSORLP00000005146
ENSGALP00000019095	ENSORLP00000012308
ENSGALP00000008440	ENSORLP00000011744
ENSGALP00000035739	ENSORLP00000014035
ENSGALP00000008879	ENSORLP00000020821
ENSGALP00000026281	ENSORLP00000012196
ENSGALP00000018518	ENSORLP00000015982
ENSGALP00000034451	ENSORLP00000022596
ENSGALP00000005887	ENSORLP00000009862
ENSGALP00000005887	ENSORLP00000006891
ENSGALP00000013813	ENSORLP00000012978
ENSGALP00000013813	ENSORLP00000002873
ENSGALP00000019952	ENSORLP00000003557
ENSGALP00000041920	ENSORLP00000007985
ENSGALP00000022533	ENSORLP00000021646
ENSGALP00000032457	ENSORLP00000006008
ENSGALP00000022193	ENSORLP00000004020
ENSGALP00000022193	ENSORLP00000025678
ENSGALP00000007200	ENSORLP00000019393
ENSGALP00000007200	ENSORLP00000020263
ENSGALP00000012655	ENSORLP00000020160
ENSGALP00000026600	ENSORLP00000020418
ENSGALP00000026342	ENSORLP00000017369
ENSGALP00000002206	ENSORLP00000018703
ENSGALP00000040717	ENSORLP00000003121
ENSGALP00000024834	ENSORLP00000010358
ENSGALP00000007799	ENSORLP00000010790
ENSGALP00000001472	ENSORLP00000018379
ENSGALP00000002825	ENSORLP00000008025
ENSGALP00000007323	ENSORLP00000004446
ENSGALP00000015277	ENSORLP00000024471
ENSGALP00000026127	ENSORLP00000021169
ENSGALP00000018767	ENSORLP00000008097
ENSGALP00000018767	ENSORLP00000000429
ENSGALP00000026611	ENSORLP00000004449
ENSGALP00000041323	ENSORLP00000001227
ENSGALP00000017341	ENSORLP00000020164
ENSGALP00000022058	ENSORLP00000010222
ENSGALP00000027791	ENSORLP00000005776
ENSGALP00000014739	ENSORLP00000008205
ENSGALP00000010935	ENSORLP00000018205
ENSGALP00000010935	ENSORLP00000009540
ENSGALP00000001381	ENSORLP00000023811
ENSGALP00000027769	ENSORLP00000017035
ENSGALP00000000002	ENSORLP00000020445
ENSGALP00000020656	ENSORLP00000019236
ENSGALP00000017216	ENSORLP00000008154
ENSGALP00000004993	ENSORLP00000005571
ENSGALP00000042047	ENSORLP00000007869
ENSGALP00000018472	ENSORLP00000006661
ENSGALP00000035061	ENSORLP00000004078
ENSGALP00000042643	ENSORLP00000000976
ENSGALP00000014616	ENSORLP00000020199
ENSGALP00000042723	ENSORLP00000007337
ENSGALP00000042723	ENSORLP00000001624
ENSGALP00000019662	ENSORLP00000018408
ENSGALP00000016032	ENSORLP00000001377
ENSGALP00000000272	ENSORLP00000003554
ENSGALP00000019045	ENSORLP00000015073
ENSGALP00000026206	ENSORLP00000004075
ENSGALP00000026206	ENSORLP00000010125
ENSGALP00000004298	ENSORLP00000005894
ENSGALP00000018391	ENSORLP00000016965
ENSGALP00000019540	ENSORLP00000005907
ENSGALP00000006521	ENSORLP00000019315
ENSGALP00000015128	ENSORLP00000024717
ENSGALP00000018692	ENSORLP00000020586
ENSGALP00000028721	ENSORLP00000007969
ENSGALP00000042443	ENSORLP00000001371
ENSGALP00000020972	ENSORLP00000019923
ENSGALP00000025312	ENSORLP00000000360
ENSGALP00000042650	ENSORLP00000002647
ENSGALP00000011997	ENSORLP00000010561
ENSGALP00000011997	ENSORLP00000015469
ENSGALP00000001890	ENSORLP00000014010
ENSGALP00000041330	ENSORLP00000019596
ENSGALP00000043238	ENSORLP00000012400
ENSGALP00000043238	ENSORLP00000014703
[truncated: 6,932 more rows]
