# Supplementary material for: Reconstruction of proto-vertebrate, proto-cyclostome and proto-gnathostome genomes provides new insights into early vertebrate evolution
Source: Nat Commun. 2021 Jul 23;12:4489. doi: 10.1038/s41467-021-24573-z (PMC8302630; doi:10.1038/s41467-021-24573-z)
Supplement: Supplementary file 4 — Supplementary Data 1 [file 41467_2021_24573_MOESM4_ESM.zip › SuppData1/orthologs/CHICK-PETMA.txt]

ENSGALP00000000003	PMZ_0046432-RA
ENSGALP00000000011	PMZ_0003403-RA
ENSGALP00000000011	PMZ_0040805-RA
ENSGALP00000000018	PMZ_0028113-RA
ENSGALP00000000021	PMZ_0003792-RA
ENSGALP00000000025	PMZ_0006596-RA
ENSGALP00000000025	PMZ_0043404-RA
ENSGALP00000000045	PMZ_0037271-RA
ENSGALP00000000045	PMZ_0046722-RA
ENSGALP00000000050	PMZ_0001805-RA
ENSGALP00000000050	PMZ_0034228-RA
ENSGALP00000000052	PMZ_0031086-RA
ENSGALP00000000054	PMZ_0038542-RA
ENSGALP00000000058	PMZ_0003869-RA
ENSGALP00000000058	PMZ_0046032-RA
ENSGALP00000000062	PMZ_0043571-RA
ENSGALP00000000069	PMZ_0044296-RA
ENSGALP00000000070	PMZ_0044705-RA
ENSGALP00000000070	PMZ_0034000-RA
ENSGALP00000000076	PMZ_0036609-RA
ENSGALP00000000076	PMZ_0043671-RA
ENSGALP00000000083	PMZ_0020638-RA
ENSGALP00000000083	PMZ_0010536-RA
ENSGALP00000000088	PMZ_0014893-RA
ENSGALP00000000088	PMZ_0045064-RA
ENSGALP00000000091	PMZ_0034062-RA
ENSGALP00000000102	PMZ_0027630-RA
ENSGALP00000000108	PMZ_0042491-RA
ENSGALP00000000114	PMZ_0027874-RA
ENSGALP00000000114	PMZ_0012322-RA
ENSGALP00000000122	PMZ_0017712-RA
ENSGALP00000000122	PMZ_0010153-RA
ENSGALP00000000127	PMZ_0041105-RA
ENSGALP00000000131	PMZ_0033828-RA
ENSGALP00000000131	PMZ_0042745-RA
ENSGALP00000000135	PMZ_0028074-RA
ENSGALP00000000135	PMZ_0044261-RA
ENSGALP00000000140	PMZ_0016510-RA
ENSGALP00000000140	PMZ_0039339-RA
ENSGALP00000000146	PMZ_0000781-RA
ENSGALP00000000146	PMZ_0048470-RA
ENSGALP00000000148	PMZ_0046362-RA
ENSGALP00000000148	PMZ_0002474-RA
ENSGALP00000000157	PMZ_0012716-RA
ENSGALP00000000167	PMZ_0045278-RA
ENSGALP00000000168	PMZ_0005756-RA
ENSGALP00000000168	PMZ_0038403-RA
ENSGALP00000000170	PMZ_0044251-RA
ENSGALP00000000170	PMZ_0036464-RA
ENSGALP00000000178	PMZ_0046630-RA
ENSGALP00000000178	PMZ_0041608-RA
ENSGALP00000000189	PMZ_0040026-RA
ENSGALP00000000194	PMZ_0047735-RA
ENSGALP00000000199	PMZ_0047918-RA
ENSGALP00000000204	PMZ_0046528-RA
ENSGALP00000000205	PMZ_0006281-RA
ENSGALP00000000205	PMZ_0033903-RA
ENSGALP00000000206	PMZ_0040447-RA
ENSGALP00000000206	PMZ_0038498-RA
ENSGALP00000000211	PMZ_0046494-RA
ENSGALP00000000211	PMZ_0018023-RA
ENSGALP00000000213	PMZ_0044162-RA
ENSGALP00000000215	PMZ_0008124-RA
ENSGALP00000000216	PMZ_0030302-RA
ENSGALP00000000216	PMZ_0017802-RA
ENSGALP00000000220	PMZ_0002030-RA
ENSGALP00000000220	PMZ_0030153-RA
ENSGALP00000000224	PMZ_0002029-RA
ENSGALP00000000224	PMZ_0036192-RA
ENSGALP00000000226	PMZ_0039254-RA
ENSGALP00000000232	PMZ_0030234-RA
ENSGALP00000000233	PMZ_0042040-RA
ENSGALP00000000233	PMZ_0048667-RA
ENSGALP00000000239	PMZ_0031164-RA
ENSGALP00000000239	PMZ_0032899-RA
ENSGALP00000000246	PMZ_0032667-RA
ENSGALP00000000246	PMZ_0034787-RA
ENSGALP00000000252	PMZ_0017661-RA
ENSGALP00000000252	PMZ_0036237-RA
ENSGALP00000000256	PMZ_0038479-RA
ENSGALP00000000260	PMZ_0026737-RA
ENSGALP00000000260	PMZ_0037616-RA
ENSGALP00000000266	PMZ_0028933-RA
ENSGALP00000000266	PMZ_0043533-RA
ENSGALP00000000272	PMZ_0026792-RA
ENSGALP00000000275	PMZ_0034351-RA
ENSGALP00000000275	PMZ_0046065-RA
ENSGALP00000000286	PMZ_0041900-RA
ENSGALP00000000286	PMZ_0040953-RA
ENSGALP00000000293	PMZ_0046240-RA
ENSGALP00000000295	PMZ_0046238-RA
ENSGALP00000000295	PMZ_0046239-RA
ENSGALP00000000312	PMZ_0045514-RA
ENSGALP00000000321	PMZ_0040660-RA
ENSGALP00000000325	PMZ_0043353-RA
ENSGALP00000000325	PMZ_0027673-RA
ENSGALP00000000327	PMZ_0015675-RA
ENSGALP00000000327	PMZ_0048418-RA
ENSGALP00000000331	PMZ_0043236-RA
ENSGALP00000000333	PMZ_0045969-RA
ENSGALP00000000337	PMZ_0020982-RA
ENSGALP00000000338	PMZ_0016172-RA
ENSGALP00000000343	PMZ_0045746-RA
ENSGALP00000000352	PMZ_0044604-RA
ENSGALP00000000358	PMZ_0045908-RA
ENSGALP00000000361	PMZ_0045497-RA
ENSGALP00000000364	PMZ_0041794-RA
ENSGALP00000000365	PMZ_0042475-RA
ENSGALP00000000365	PMZ_0040220-RA
ENSGALP00000000368	PMZ_0031258-RA
ENSGALP00000000368	PMZ_0045523-RA
ENSGALP00000000373	PMZ_0044605-RA
ENSGALP00000000379	PMZ_0044607-RA
ENSGALP00000000383	PMZ_0032448-RA
ENSGALP00000000384	PMZ_0003003-RA
ENSGALP00000000385	PMZ_0013686-RA
ENSGALP00000000385	PMZ_0046332-RA
ENSGALP00000000387	PMZ_0007061-RA
ENSGALP00000000392	PMZ_0003258-RA
ENSGALP00000000400	PMZ_0004983-RA
ENSGALP00000000400	PMZ_0040926-RA
ENSGALP00000000403	PMZ_0040188-RA
ENSGALP00000000403	PMZ_0041996-RA
ENSGALP00000000410	PMZ_0040994-RA
ENSGALP00000000410	PMZ_0003412-RA
ENSGALP00000000412	PMZ_0041559-RA
ENSGALP00000000416	PMZ_0044594-RA
ENSGALP00000000418	PMZ_0033355-RA
ENSGALP00000000418	PMZ_0008467-RA
ENSGALP00000000419	PMZ_0042477-RA
ENSGALP00000000419	PMZ_0032937-RA
ENSGALP00000000421	PMZ_0035529-RA
ENSGALP00000000421	PMZ_0021241-RA
ENSGALP00000000422	PMZ_0032935-RA
ENSGALP00000000422	PMZ_0008709-RA
ENSGALP00000000429	PMZ_0033878-RA
ENSGALP00000000429	PMZ_0040258-RA
ENSGALP00000000432	PMZ_0009955-RA
ENSGALP00000000432	PMZ_0040444-RA
ENSGALP00000000451	PMZ_0018525-RA
ENSGALP00000000465	PMZ_0037001-RA
ENSGALP00000000468	PMZ_0008726-RA
ENSGALP00000000471	PMZ_0030303-RA
ENSGALP00000000471	PMZ_0036672-RA
ENSGALP00000000484	PMZ_0041045-RA
ENSGALP00000000490	PMZ_0048139-RA
ENSGALP00000000494	PMZ_0041115-RA
ENSGALP00000000494	PMZ_0034293-RA
ENSGALP00000000498	PMZ_0040625-RA
ENSGALP00000000498	PMZ_0028655-RA
ENSGALP00000000499	PMZ_0027003-RA
ENSGALP00000000499	PMZ_0036335-RA
ENSGALP00000000509	PMZ_0047890-RA
ENSGALP00000000517	PMZ_0042429-RA
ENSGALP00000000518	PMZ_0041419-RA
ENSGALP00000000524	PMZ_0045404-RA
ENSGALP00000000524	PMZ_0045403-RA
ENSGALP00000000528	PMZ_0014826-RA
ENSGALP00000000528	PMZ_0003078-RA
ENSGALP00000000530	PMZ_0042428-RA
ENSGALP00000000534	PMZ_0039012-RA
ENSGALP00000000539	PMZ_0037950-RA
ENSGALP00000000540	PMZ_0001843-RA
ENSGALP00000000540	PMZ_0036211-RA
ENSGALP00000000541	PMZ_0046392-RA
ENSGALP00000000541	PMZ_0046393-RA
ENSGALP00000000543	PMZ_0041781-RA
ENSGALP00000000544	PMZ_0028881-RA
ENSGALP00000000544	PMZ_0032390-RA
ENSGALP00000000545	PMZ_0017410-RA
ENSGALP00000000547	PMZ_0041538-RA
ENSGALP00000000547	PMZ_0000996-RA
ENSGALP00000000549	PMZ_0007850-RA
ENSGALP00000000551	PMZ_0033301-RA
ENSGALP00000000555	PMZ_0030301-RA
ENSGALP00000000555	PMZ_0047211-RA
ENSGALP00000000558	PMZ_0030390-RA
ENSGALP00000000562	PMZ_0017672-RA
ENSGALP00000000562	PMZ_0044959-RA
ENSGALP00000000569	PMZ_0042140-RA
ENSGALP00000000569	PMZ_0043578-RA
ENSGALP00000000573	PMZ_0007035-RA
ENSGALP00000000573	PMZ_0036887-RA
ENSGALP00000000579	PMZ_0047202-RA
ENSGALP00000000583	PMZ_0045963-RA
ENSGALP00000000586	PMZ_0001576-RA
ENSGALP00000000586	PMZ_0045961-RA
ENSGALP00000000592	PMZ_0044055-RA
ENSGALP00000000594	PMZ_0027715-RA
ENSGALP00000000595	PMZ_0044143-RA
ENSGALP00000000595	PMZ_0046879-RA
ENSGALP00000000611	PMZ_0000256-RA
ENSGALP00000000613	PMZ_0026404-RA
ENSGALP00000000615	PMZ_0004411-RA
ENSGALP00000000619	PMZ_0038033-RA
ENSGALP00000000619	PMZ_0037170-RA
ENSGALP00000000625	PMZ_0031523-RA
ENSGALP00000000625	PMZ_0044718-RA
ENSGALP00000000626	PMZ_0026732-RA
ENSGALP00000000634	PMZ_0043682-RA
ENSGALP00000000634	PMZ_0048624-RA
ENSGALP00000000638	PMZ_0005678-RA
ENSGALP00000000638	PMZ_0038349-RA
ENSGALP00000000639	PMZ_0045508-RA
ENSGALP00000000639	PMZ_0047180-RA
ENSGALP00000000643	PMZ_0046049-RA
ENSGALP00000000643	PMZ_0046050-RA
ENSGALP00000000645	PMZ_0006370-RA
ENSGALP00000000654	PMZ_0007537-RA
ENSGALP00000000654	PMZ_0048518-RA
ENSGALP00000000657	PMZ_0048361-RA
ENSGALP00000000657	PMZ_0048506-RA
ENSGALP00000000663	PMZ_0040262-RA
ENSGALP00000000669	PMZ_0030111-RA
ENSGALP00000000669	PMZ_0036674-RA
ENSGALP00000000670	PMZ_0045507-RA
ENSGALP00000000670	PMZ_0038070-RA
ENSGALP00000000677	PMZ_0046470-RA
ENSGALP00000000677	PMZ_0005127-RA
ENSGALP00000000679	PMZ_0019492-RA
ENSGALP00000000686	PMZ_0034689-RA
ENSGALP00000000686	PMZ_0048947-RA
ENSGALP00000000694	PMZ_0012580-RA
ENSGALP00000000696	PMZ_0043550-RA
ENSGALP00000000701	PMZ_0029392-RA
ENSGALP00000000702	PMZ_0041607-RA
ENSGALP00000000703	PMZ_0041122-RA
ENSGALP00000000703	PMZ_0046682-RA
ENSGALP00000000704	PMZ_0046256-RA
ENSGALP00000000704	PMZ_0046255-RA
ENSGALP00000000711	PMZ_0011037-RA
ENSGALP00000000711	PMZ_0030057-RA
ENSGALP00000000713	PMZ_0046127-RA
ENSGALP00000000713	PMZ_0040778-RA
ENSGALP00000000715	PMZ_0004870-RA
ENSGALP00000000719	PMZ_0014024-RA
ENSGALP00000000720	PMZ_0040915-RA
ENSGALP00000000726	PMZ_0041180-RA
ENSGALP00000000726	PMZ_0016471-RA
ENSGALP00000000730	PMZ_0038610-RA
ENSGALP00000000734	PMZ_0007987-RA
ENSGALP00000000734	PMZ_0033340-RA
ENSGALP00000000737	PMZ_0045174-RA
ENSGALP00000000737	PMZ_0045171-RA
ENSGALP00000000742	PMZ_0002103-RA
ENSGALP00000000744	PMZ_0044039-RA
ENSGALP00000000748	PMZ_0045401-RA
ENSGALP00000000749	PMZ_0045019-RA
ENSGALP00000000749	PMZ_0046277-RA
ENSGALP00000000756	PMZ_0045152-RA
ENSGALP00000000760	PMZ_0011370-RA
ENSGALP00000000760	PMZ_0044849-RA
ENSGALP00000000765	PMZ_0034550-RA
ENSGALP00000000772	PMZ_0042664-RA
ENSGALP00000000775	PMZ_0033750-RA
ENSGALP00000000782	PMZ_0009168-RA
ENSGALP00000000782	PMZ_0019085-RA
ENSGALP00000000791	PMZ_0048184-RA
ENSGALP00000000796	PMZ_0029745-RA
ENSGALP00000000805	PMZ_0004241-RA
ENSGALP00000000810	PMZ_0016342-RA
ENSGALP00000000814	PMZ_0045872-RA
ENSGALP00000000815	PMZ_0012831-RA
ENSGALP00000000815	PMZ_0029137-RA
ENSGALP00000000823	PMZ_0039141-RA
ENSGALP00000000830	PMZ_0015102-RA
ENSGALP00000000832	PMZ_0046200-RA
ENSGALP00000000847	PMZ_0042440-RA
ENSGALP00000000853	PMZ_0034494-RA
ENSGALP00000000855	PMZ_0045890-RA
ENSGALP00000000860	PMZ_0027984-RA
ENSGALP00000000860	PMZ_0027879-RA
ENSGALP00000000864	PMZ_0046048-RA
ENSGALP00000000864	PMZ_0030505-RA
ENSGALP00000000871	PMZ_0041935-RA
ENSGALP00000000871	PMZ_0045249-RA
ENSGALP00000000874	PMZ_0040808-RA
ENSGALP00000000876	PMZ_0040807-RA
ENSGALP00000000876	PMZ_0046157-RA
ENSGALP00000000880	PMZ_0026666-RA
ENSGALP00000000880	PMZ_0010041-RA
ENSGALP00000000882	PMZ_0023163-RA
ENSGALP00000000882	PMZ_0037341-RA
ENSGALP00000000883	PMZ_0034517-RA
ENSGALP00000000893	PMZ_0017771-RA
ENSGALP00000000894	PMZ_0037669-RA
ENSGALP00000000894	PMZ_0023204-RA
ENSGALP00000000899	PMZ_0015176-RA
ENSGALP00000000906	PMZ_0000524-RA
ENSGALP00000000906	PMZ_0011144-RA
ENSGALP00000000907	PMZ_0044691-RA
ENSGALP00000000907	PMZ_0048718-RA
ENSGALP00000000908	PMZ_0018105-RA
ENSGALP00000000908	PMZ_0044560-RA
ENSGALP00000000911	PMZ_0033901-RA
ENSGALP00000000911	PMZ_0047791-RA
ENSGALP00000000913	PMZ_0023130-RA
ENSGALP00000000916	PMZ_0044639-RA
ENSGALP00000000916	PMZ_0044640-RA
ENSGALP00000000921	PMZ_0044664-RA
ENSGALP00000000924	PMZ_0046687-RA
ENSGALP00000000924	PMZ_0000418-RA
ENSGALP00000000926	PMZ_0002540-RA
ENSGALP00000000926	PMZ_0045210-RA
ENSGALP00000000927	PMZ_0041354-RA
ENSGALP00000000933	PMZ_0044492-RA
ENSGALP00000000933	PMZ_0032015-RA
ENSGALP00000000940	PMZ_0004900-RA
ENSGALP00000000941	PMZ_0009457-RA
ENSGALP00000000943	PMZ_0030078-RA
ENSGALP00000000945	PMZ_0035300-RA
ENSGALP00000000945	PMZ_0035889-RA
ENSGALP00000000947	PMZ_0035309-RA
ENSGALP00000000948	PMZ_0044012-RA
ENSGALP00000000954	PMZ_0006307-RA
ENSGALP00000000954	PMZ_0037671-RA
ENSGALP00000000961	PMZ_0046668-RA
ENSGALP00000000961	PMZ_0036437-RA
ENSGALP00000000965	PMZ_0047760-RA
ENSGALP00000000966	PMZ_0001869-RA
ENSGALP00000000966	PMZ_0040666-RA
ENSGALP00000000968	PMZ_0003870-RA
ENSGALP00000000968	PMZ_0014062-RA
ENSGALP00000000989	PMZ_0043822-RA
ENSGALP00000000989	PMZ_0042400-RA
ENSGALP00000000992	PMZ_0044423-RA
ENSGALP00000000992	PMZ_0033128-RA
ENSGALP00000000995	PMZ_0001413-RA
ENSGALP00000000995	PMZ_0001409-RA
ENSGALP00000000999	PMZ_0003319-RA
ENSGALP00000001006	PMZ_0043995-RA
ENSGALP00000001006	PMZ_0047655-RA
ENSGALP00000001007	PMZ_0002497-RA
ENSGALP00000001007	PMZ_0003317-RA
ENSGALP00000001013	PMZ_0001259-RA
ENSGALP00000001013	PMZ_0047829-RA
ENSGALP00000001014	PMZ_0045544-RA
ENSGALP00000001014	PMZ_0023944-RA
ENSGALP00000001016	PMZ_0008546-RA
ENSGALP00000001016	PMZ_0033370-RA
ENSGALP00000001024	PMZ_0011571-RA
ENSGALP00000001024	PMZ_0040809-RA
ENSGALP00000001025	PMZ_0045922-RA
ENSGALP00000001025	PMZ_0044579-RA
ENSGALP00000001026	PMZ_0045511-RA
ENSGALP00000001030	PMZ_0011568-RA
ENSGALP00000001033	PMZ_0043989-RA
ENSGALP00000001033	PMZ_0037439-RA
ENSGALP00000001044	PMZ_0035851-RA
ENSGALP00000001044	PMZ_0034168-RA
ENSGALP00000001048	PMZ_0040060-RA
ENSGALP00000001050	PMZ_0045965-RA
ENSGALP00000001051	PMZ_0013455-RA
ENSGALP00000001051	PMZ_0046912-RA
ENSGALP00000001054	PMZ_0005845-RA
ENSGALP00000001055	PMZ_0001134-RA
ENSGALP00000001055	PMZ_0035072-RA
ENSGALP00000001057	PMZ_0033885-RA
ENSGALP00000001059	PMZ_0045996-RA
ENSGALP00000001085	PMZ_0048885-RA
ENSGALP00000001091	PMZ_0036098-RA
ENSGALP00000001091	PMZ_0046507-RA
ENSGALP00000001096	PMZ_0046006-RA
ENSGALP00000001104	PMZ_0014533-RA
ENSGALP00000001105	PMZ_0033228-RA
ENSGALP00000001107	PMZ_0011075-RA
ENSGALP00000001107	PMZ_0009339-RA
ENSGALP00000001108	PMZ_0026518-RA
ENSGALP00000001115	PMZ_0015314-RA
ENSGALP00000001118	PMZ_0017468-RA
ENSGALP00000001118	PMZ_0017038-RA
ENSGALP00000001129	PMZ_0029036-RA
ENSGALP00000001129	PMZ_0044504-RA
ENSGALP00000001132	PMZ_0047673-RA
ENSGALP00000001135	PMZ_0045756-RA
ENSGALP00000001135	PMZ_0044727-RA
ENSGALP00000001149	PMZ_0009901-RA
ENSGALP00000001151	PMZ_0033253-RA
ENSGALP00000001157	PMZ_0017179-RA
ENSGALP00000001161	PMZ_0001801-RA
ENSGALP00000001163	PMZ_0045678-RA
ENSGALP00000001168	PMZ_0041110-RA
ENSGALP00000001168	PMZ_0038133-RA
ENSGALP00000001179	PMZ_0001799-RA
ENSGALP00000001182	PMZ_0037968-RA
ENSGALP00000001182	PMZ_0031687-RA
ENSGALP00000001187	PMZ_0048530-RA
ENSGALP00000001189	PMZ_0046853-RA
ENSGALP00000001192	PMZ_0037562-RA
ENSGALP00000001195	PMZ_0038652-RA
ENSGALP00000001201	PMZ_0004060-RA
ENSGALP00000001201	PMZ_0046488-RA
ENSGALP00000001210	PMZ_0034116-RA
ENSGALP00000001219	PMZ_0040087-RA
ENSGALP00000001221	PMZ_0044447-RA
ENSGALP00000001227	PMZ_0030854-RA
ENSGALP00000001227	PMZ_0013499-RA
ENSGALP00000001231	PMZ_0002614-RA
ENSGALP00000001233	PMZ_0041276-RA
ENSGALP00000001233	PMZ_0005435-RA
ENSGALP00000001234	PMZ_0030547-RA
ENSGALP00000001234	PMZ_0032851-RA
ENSGALP00000001239	PMZ_0042949-RA
ENSGALP00000001241	PMZ_0047051-RA
ENSGALP00000001241	PMZ_0029035-RA
ENSGALP00000001243	PMZ_0047284-RA
ENSGALP00000001243	PMZ_0047757-RA
ENSGALP00000001248	PMZ_0044235-RA
ENSGALP00000001249	PMZ_0036866-RA
ENSGALP00000001251	PMZ_0048009-RA
ENSGALP00000001253	PMZ_0027440-RA
ENSGALP00000001253	PMZ_0046185-RA
ENSGALP00000001257	PMZ_0044124-RA
ENSGALP00000001257	PMZ_0045466-RA
ENSGALP00000001263	PMZ_0014786-RA
ENSGALP00000001263	PMZ_0034381-RA
ENSGALP00000001268	PMZ_0046004-RA
ENSGALP00000001274	PMZ_0015480-RA
ENSGALP00000001281	PMZ_0041818-RA
ENSGALP00000001286	PMZ_0047208-RA
ENSGALP00000001287	PMZ_0000358-RA
ENSGALP00000001292	PMZ_0044108-RA
ENSGALP00000001292	PMZ_0044107-RA
ENSGALP00000001293	PMZ_0032932-RA
ENSGALP00000001295	PMZ_0043580-RA
ENSGALP00000001295	PMZ_0046025-RA
ENSGALP00000001296	PMZ_0035083-RA
ENSGALP00000001298	PMZ_0042234-RA
ENSGALP00000001306	PMZ_0018389-RA
ENSGALP00000001307	PMZ_0029044-RA
ENSGALP00000001307	PMZ_0035159-RA
ENSGALP00000001312	PMZ_0007521-RA
ENSGALP00000001312	PMZ_0041517-RA
ENSGALP00000001315	PMZ_0041189-RA
ENSGALP00000001317	PMZ_0031297-RA
ENSGALP00000001318	PMZ_0026713-RA
ENSGALP00000001318	PMZ_0031383-RA
ENSGALP00000001319	PMZ_0016496-RA
ENSGALP00000001319	PMZ_0031678-RA
ENSGALP00000001320	PMZ_0032218-RA
ENSGALP00000001321	PMZ_0042311-RA
ENSGALP00000001321	PMZ_0029902-RA
ENSGALP00000001323	PMZ_0047538-RA
ENSGALP00000001323	PMZ_0023675-RA
ENSGALP00000001328	PMZ_0046280-RA
ENSGALP00000001332	PMZ_0018290-RA
ENSGALP00000001334	PMZ_0046910-RA
ENSGALP00000001334	PMZ_0031985-RA
ENSGALP00000001335	PMZ_0047038-RA
ENSGALP00000001340	PMZ_0045189-RA
ENSGALP00000001340	PMZ_0011007-RA
ENSGALP00000001341	PMZ_0045447-RA
ENSGALP00000001342	PMZ_0032806-RA
ENSGALP00000001350	PMZ_0046073-RA
ENSGALP00000001351	PMZ_0037630-RA
ENSGALP00000001352	PMZ_0039095-RA
ENSGALP00000001360	PMZ_0034605-RA
ENSGALP00000001360	PMZ_0044720-RA
ENSGALP00000001365	PMZ_0027379-RA
ENSGALP00000001365	PMZ_0005927-RA
ENSGALP00000001370	PMZ_0008428-RA
ENSGALP00000001374	PMZ_0036641-RA
ENSGALP00000001374	PMZ_0036031-RA
ENSGALP00000001377	PMZ_0028828-RA
ENSGALP00000001377	PMZ_0045948-RA
ENSGALP00000001381	PMZ_0045605-RA
ENSGALP00000001381	PMZ_0045606-RA
ENSGALP00000001390	PMZ_0041168-RA
ENSGALP00000001392	PMZ_0030804-RA
ENSGALP00000001399	PMZ_0036992-RA
ENSGALP00000001399	PMZ_0029732-RA
ENSGALP00000001400	PMZ_0042350-RA
ENSGALP00000001400	PMZ_0042351-RA
ENSGALP00000001406	PMZ_0027080-RA
ENSGALP00000001407	PMZ_0031419-RA
ENSGALP00000001409	PMZ_0039156-RA
ENSGALP00000001411	PMZ_0031765-RA
ENSGALP00000001411	PMZ_0011405-RA
ENSGALP00000001412	PMZ_0038234-RA
ENSGALP00000001412	PMZ_0010551-RA
ENSGALP00000001415	PMZ_0037675-RA
ENSGALP00000001418	PMZ_0043312-RA
ENSGALP00000001418	PMZ_0009620-RA
ENSGALP00000001422	PMZ_0046043-RA
ENSGALP00000001428	PMZ_0033770-RA
ENSGALP00000001428	PMZ_0044658-RA
ENSGALP00000001432	PMZ_0044565-RA
ENSGALP00000001434	PMZ_0031521-RA
ENSGALP00000001440	PMZ_0019130-RA
ENSGALP00000001441	PMZ_0042347-RA
ENSGALP00000001441	PMZ_0042349-RA
ENSGALP00000001443	PMZ_0042230-RA
ENSGALP00000001443	PMZ_0040711-RA
ENSGALP00000001447	PMZ_0010552-RA
ENSGALP00000001447	PMZ_0034969-RA
ENSGALP00000001451	PMZ_0048244-RA
ENSGALP00000001451	PMZ_0027531-RA
ENSGALP00000001452	PMZ_0037316-RA
ENSGALP00000001456	PMZ_0021267-RA
ENSGALP00000001456	PMZ_0041116-RA
ENSGALP00000001461	PMZ_0035035-RA
ENSGALP00000001464	PMZ_0021461-RA
ENSGALP00000001464	PMZ_0046273-RA
ENSGALP00000001470	PMZ_0027229-RA
ENSGALP00000001470	PMZ_0045103-RA
ENSGALP00000001471	PMZ_0009269-RA
ENSGALP00000001471	PMZ_0048770-RA
ENSGALP00000001473	PMZ_0029798-RA
ENSGALP00000001474	PMZ_0032265-RA
ENSGALP00000001475	PMZ_0015821-RA
ENSGALP00000001475	PMZ_0047914-RA
ENSGALP00000001477	PMZ_0046544-RA
ENSGALP00000001477	PMZ_0019445-RA
ENSGALP00000001479	PMZ_0043733-RA
ENSGALP00000001479	PMZ_0036287-RA
ENSGALP00000001480	PMZ_0045943-RA
ENSGALP00000001483	PMZ_0014233-RA
ENSGALP00000001491	PMZ_0031843-RA
ENSGALP00000001491	PMZ_0001429-RA
ENSGALP00000001493	PMZ_0037729-RA
ENSGALP00000001493	PMZ_0044736-RA
ENSGALP00000001494	PMZ_0046499-RA
ENSGALP00000001499	PMZ_0030875-RA
ENSGALP00000001501	PMZ_0044510-RA
ENSGALP00000001501	PMZ_0015322-RA
ENSGALP00000001507	PMZ_0032933-RA
ENSGALP00000001510	PMZ_0023136-RA
ENSGALP00000001510	PMZ_0041626-RA
ENSGALP00000001512	PMZ_0046498-RA
ENSGALP00000001521	PMZ_0043510-RA
ENSGALP00000001527	PMZ_0011789-RA
ENSGALP00000001527	PMZ_0040223-RA
ENSGALP00000001528	PMZ_0041595-RA
ENSGALP00000001532	PMZ_0015586-RA
ENSGALP00000001532	PMZ_0033716-RA
ENSGALP00000001533	PMZ_0013221-RA
ENSGALP00000001542	PMZ_0032290-RA
ENSGALP00000001542	PMZ_0042434-RA
ENSGALP00000001555	PMZ_0028698-RA
ENSGALP00000001555	PMZ_0047645-RA
ENSGALP00000001565	PMZ_0040058-RA
ENSGALP00000001565	PMZ_0040057-RA
ENSGALP00000001569	PMZ_0040536-RA
ENSGALP00000001572	PMZ_0048923-RA
ENSGALP00000001577	PMZ_0001450-RA
ENSGALP00000001578	PMZ_0043748-RA
ENSGALP00000001579	PMZ_0016645-RA
ENSGALP00000001579	PMZ_0037707-RA
ENSGALP00000001581	PMZ_0021064-RA
ENSGALP00000001583	PMZ_0031644-RA
ENSGALP00000001587	PMZ_0026088-RA
ENSGALP00000001588	PMZ_0037541-RA
ENSGALP00000001589	PMZ_0018334-RA
ENSGALP00000001591	PMZ_0031715-RA
ENSGALP00000001591	PMZ_0048500-RA
ENSGALP00000001595	PMZ_0048845-RA
ENSGALP00000001595	PMZ_0042659-RA
ENSGALP00000001598	PMZ_0044609-RA
ENSGALP00000001598	PMZ_0026265-RA
ENSGALP00000001605	PMZ_0038983-RA
ENSGALP00000001605	PMZ_0040579-RA
ENSGALP00000001613	PMZ_0040277-RA
ENSGALP00000001613	PMZ_0031215-RA
ENSGALP00000001617	PMZ_0046863-RA
ENSGALP00000001622	PMZ_0046939-RA
ENSGALP00000001637	PMZ_0042403-RA
ENSGALP00000001640	PMZ_0002310-RA
ENSGALP00000001655	PMZ_0042406-RA
ENSGALP00000001655	PMZ_0003320-RA
ENSGALP00000001658	PMZ_0028892-RA
ENSGALP00000001658	PMZ_0004252-RA
ENSGALP00000001661	PMZ_0007037-RA
ENSGALP00000001661	PMZ_0040851-RA
ENSGALP00000001664	PMZ_0042816-RA
ENSGALP00000001664	PMZ_0042817-RA
ENSGALP00000001674	PMZ_0018038-RA
ENSGALP00000001674	PMZ_0040487-RA
ENSGALP00000001681	PMZ_0000451-RA
ENSGALP00000001681	PMZ_0035902-RA
ENSGALP00000001684	PMZ_0003980-RA
ENSGALP00000001688	PMZ_0043217-RA
ENSGALP00000001688	PMZ_0003298-RA
ENSGALP00000001689	PMZ_0036645-RA
ENSGALP00000001691	PMZ_0044735-RA
ENSGALP00000001693	PMZ_0031626-RA
ENSGALP00000001702	PMZ_0041744-RA
ENSGALP00000001710	PMZ_0029826-RA
ENSGALP00000001710	PMZ_0035859-RA
ENSGALP00000001713	PMZ_0040999-RA
ENSGALP00000001713	PMZ_0041000-RA
ENSGALP00000001717	PMZ_0040201-RA
ENSGALP00000001717	PMZ_0034122-RA
ENSGALP00000001718	PMZ_0048102-RA
ENSGALP00000001718	PMZ_0048103-RA
ENSGALP00000001721	PMZ_0023359-RA
ENSGALP00000001726	PMZ_0042692-RA
ENSGALP00000001729	PMZ_0031827-RA
ENSGALP00000001738	PMZ_0034119-RA
ENSGALP00000001738	PMZ_0033261-RA
ENSGALP00000001741	PMZ_0048932-RA
ENSGALP00000001743	PMZ_0048250-RA
ENSGALP00000001745	PMZ_0040202-RA
ENSGALP00000001745	PMZ_0037051-RA
ENSGALP00000001750	PMZ_0041390-RA
ENSGALP00000001751	PMZ_0040106-RA
ENSGALP00000001764	PMZ_0041675-RA
ENSGALP00000001764	PMZ_0034785-RA
ENSGALP00000001765	PMZ_0014512-RA
ENSGALP00000001766	PMZ_0045640-RA
ENSGALP00000001772	PMZ_0047409-RA
ENSGALP00000001777	PMZ_0017787-RA
ENSGALP00000001777	PMZ_0034536-RA
ENSGALP00000001786	PMZ_0014147-RA
ENSGALP00000001788	PMZ_0035816-RA
ENSGALP00000001791	PMZ_0031305-RA
ENSGALP00000001791	PMZ_0003475-RA
ENSGALP00000001795	PMZ_0042204-RA
ENSGALP00000001795	PMZ_0034750-RA
ENSGALP00000001799	PMZ_0018710-RA
ENSGALP00000001799	PMZ_0026860-RA
ENSGALP00000001800	PMZ_0028000-RA
ENSGALP00000001800	PMZ_0034064-RA
ENSGALP00000001801	PMZ_0040651-RA
ENSGALP00000001803	PMZ_0032423-RA
ENSGALP00000001803	PMZ_0040586-RA
ENSGALP00000001804	PMZ_0040314-RA
ENSGALP00000001806	PMZ_0028942-RA
ENSGALP00000001806	PMZ_0031191-RA
ENSGALP00000001808	PMZ_0032090-RA
ENSGALP00000001812	PMZ_0028941-RA
ENSGALP00000001812	PMZ_0048113-RA
ENSGALP00000001828	PMZ_0044824-RA
ENSGALP00000001828	PMZ_0044825-RA
ENSGALP00000001832	PMZ_0003421-RA
ENSGALP00000001832	PMZ_0041394-RA
ENSGALP00000001840	PMZ_0038273-RA
ENSGALP00000001845	PMZ_0038254-RA
ENSGALP00000001848	PMZ_0027535-RA
ENSGALP00000001848	PMZ_0047720-RA
ENSGALP00000001850	PMZ_0044060-RA
ENSGALP00000001853	PMZ_0014486-RA
ENSGALP00000001856	PMZ_0042419-RA
ENSGALP00000001856	PMZ_0037694-RA
ENSGALP00000001859	PMZ_0042725-RA
ENSGALP00000001860	PMZ_0032026-RA
ENSGALP00000001862	PMZ_0029055-RA
ENSGALP00000001862	PMZ_0029054-RA
ENSGALP00000001866	PMZ_0027845-RA
ENSGALP00000001866	PMZ_0027051-RB
ENSGALP00000001869	PMZ_0042248-RA
ENSGALP00000001872	PMZ_0047908-RA
ENSGALP00000001875	PMZ_0037831-RA
ENSGALP00000001877	PMZ_0043335-RA
ENSGALP00000001879	PMZ_0001956-RA
ENSGALP00000001879	PMZ_0041496-RA
ENSGALP00000001882	PMZ_0015905-RA
ENSGALP00000001882	PMZ_0030731-RA
ENSGALP00000001886	PMZ_0036379-RA
ENSGALP00000001888	PMZ_0009641-RA
ENSGALP00000001896	PMZ_0036635-RA
ENSGALP00000001898	PMZ_0046061-RA
ENSGALP00000001898	PMZ_0036386-RA
ENSGALP00000001900	PMZ_0030739-RA
ENSGALP00000001900	PMZ_0043467-RA
ENSGALP00000001906	PMZ_0032617-RA
ENSGALP00000001909	PMZ_0043951-RA
ENSGALP00000001912	PMZ_0027591-RA
ENSGALP00000001914	PMZ_0032962-RA
ENSGALP00000001929	PMZ_0044427-RA
ENSGALP00000001929	PMZ_0030678-RA
ENSGALP00000001932	PMZ_0046060-RA
ENSGALP00000001936	PMZ_0038703-RA
ENSGALP00000001936	PMZ_0045857-RA
ENSGALP00000001944	PMZ_0034977-RA
ENSGALP00000001947	PMZ_0041100-RA
ENSGALP00000001947	PMZ_0011010-RA
ENSGALP00000001949	PMZ_0013392-RA
ENSGALP00000001953	PMZ_0029869-RA
ENSGALP00000001953	PMZ_0008277-RA
ENSGALP00000001955	PMZ_0035141-RA
ENSGALP00000001957	PMZ_0033028-RA
ENSGALP00000001962	PMZ_0007340-RA
ENSGALP00000001962	PMZ_0021067-RA
ENSGALP00000001973	PMZ_0014936-RA
ENSGALP00000001973	PMZ_0016075-RA
ENSGALP00000001981	PMZ_0041220-RA
ENSGALP00000001986	PMZ_0031530-RA
ENSGALP00000001991	PMZ_0040554-RA
ENSGALP00000001992	PMZ_0045317-RA
ENSGALP00000001992	PMZ_0018532-RA
ENSGALP00000001994	PMZ_0043319-RA
ENSGALP00000001994	PMZ_0034769-RA
ENSGALP00000001995	PMZ_0041689-RA
ENSGALP00000001997	PMZ_0041669-RA
ENSGALP00000002001	PMZ_0040555-RA
ENSGALP00000002007	PMZ_0036338-RA
ENSGALP00000002007	PMZ_0036289-RA
ENSGALP00000002008	PMZ_0032775-RA
ENSGALP00000002008	PMZ_0030831-RA
ENSGALP00000002009	PMZ_0007480-RA
ENSGALP00000002014	PMZ_0042723-RA
ENSGALP00000002016	PMZ_0018708-RA
ENSGALP00000002016	PMZ_0036043-RA
ENSGALP00000002020	PMZ_0031710-RA
ENSGALP00000002020	PMZ_0021038-RA
ENSGALP00000002025	PMZ_0046501-RA
ENSGALP00000002025	PMZ_0046500-RA
ENSGALP00000002028	PMZ_0048408-RA
ENSGALP00000002028	PMZ_0034852-RA
ENSGALP00000002030	PMZ_0043780-RA
ENSGALP00000002030	PMZ_0047619-RA
ENSGALP00000002036	PMZ_0030826-RA
ENSGALP00000002038	PMZ_0030715-RA
ENSGALP00000002038	PMZ_0047121-RA
ENSGALP00000002039	PMZ_0040014-RA
ENSGALP00000002041	PMZ_0045742-RA
ENSGALP00000002046	PMZ_0030495-RA
ENSGALP00000002046	PMZ_0037959-RA
ENSGALP00000002052	PMZ_0048852-RA
ENSGALP00000002056	PMZ_0034008-RA
ENSGALP00000002063	PMZ_0044058-RA
ENSGALP00000002066	PMZ_0044714-RA
ENSGALP00000002078	PMZ_0016033-RA
ENSGALP00000002078	PMZ_0043362-RA
ENSGALP00000002080	PMZ_0041464-RA
ENSGALP00000002086	PMZ_0029220-RA
ENSGALP00000002089	PMZ_0038725-RA
ENSGALP00000002092	PMZ_0041615-RA
ENSGALP00000002093	PMZ_0035924-RA
ENSGALP00000002096	PMZ_0026551-RA
ENSGALP00000002096	PMZ_0040490-RA
ENSGALP00000002102	PMZ_0045845-RA
ENSGALP00000002103	PMZ_0001952-RA
ENSGALP00000002103	PMZ_0005724-RA
ENSGALP00000002106	PMZ_0026855-RA
ENSGALP00000002106	PMZ_0041644-RA
ENSGALP00000002112	PMZ_0035926-RA
ENSGALP00000002117	PMZ_0044651-RA
ENSGALP00000002117	PMZ_0044652-RA
ENSGALP00000002119	PMZ_0006723-RA
ENSGALP00000002121	PMZ_0015543-RA
ENSGALP00000002121	PMZ_0011398-RA
ENSGALP00000002124	PMZ_0040460-RA
ENSGALP00000002124	PMZ_0043197-RA
ENSGALP00000002138	PMZ_0044573-RA
ENSGALP00000002144	PMZ_0017691-RA
ENSGALP00000002144	PMZ_0014977-RA
ENSGALP00000002147	PMZ_0018221-RA
ENSGALP00000002147	PMZ_0002109-RA
ENSGALP00000002153	PMZ_0009695-RA
ENSGALP00000002153	PMZ_0048863-RA
ENSGALP00000002154	PMZ_0018173-RA
ENSGALP00000002155	PMZ_0042485-RA
ENSGALP00000002157	PMZ_0047646-RA
ENSGALP00000002160	PMZ_0036575-RA
ENSGALP00000002160	PMZ_0021119-RA
ENSGALP00000002168	PMZ_0014317-RA
ENSGALP00000002170	PMZ_0046312-RA
ENSGALP00000002171	PMZ_0048555-RA
ENSGALP00000002171	PMZ_0037953-RA
ENSGALP00000002172	PMZ_0041589-RA
ENSGALP00000002172	PMZ_0030698-RA
ENSGALP00000002175	PMZ_0018777-RA
ENSGALP00000002180	PMZ_0006486-RA
ENSGALP00000002183	PMZ_0004145-RA
ENSGALP00000002183	PMZ_0001949-RA
ENSGALP00000002185	PMZ_0044586-RA
ENSGALP00000002186	PMZ_0028116-RA
ENSGALP00000002189	PMZ_0027726-RA
ENSGALP00000002193	PMZ_0045394-RA
ENSGALP00000002194	PMZ_0028200-RA
ENSGALP00000002194	PMZ_0022283-RA
ENSGALP00000002196	PMZ_0041237-RA
ENSGALP00000002197	PMZ_0042391-RA
ENSGALP00000002197	PMZ_0033963-RA
ENSGALP00000002201	PMZ_0026134-RA
ENSGALP00000002201	PMZ_0031047-RA
ENSGALP00000002203	PMZ_0044622-RA
ENSGALP00000002203	PMZ_0044620-RA
ENSGALP00000002205	PMZ_0041954-RA
ENSGALP00000002208	PMZ_0029308-RA
ENSGALP00000002208	PMZ_0048181-RA
ENSGALP00000002212	PMZ_0036307-RA
ENSGALP00000002212	PMZ_0030461-RA
ENSGALP00000002218	PMZ_0033503-RA
ENSGALP00000002221	PMZ_0010846-RA
ENSGALP00000002221	PMZ_0042765-RA
ENSGALP00000002224	PMZ_0027809-RA
ENSGALP00000002224	PMZ_0046789-RA
ENSGALP00000002228	PMZ_0044619-RA
ENSGALP00000002228	PMZ_0045938-RA
ENSGALP00000002233	PMZ_0027206-RA
ENSGALP00000002233	PMZ_0034377-RA
ENSGALP00000002234	PMZ_0042397-RA
ENSGALP00000002234	PMZ_0031576-RA
ENSGALP00000002235	PMZ_0041272-RA
ENSGALP00000002236	PMZ_0038457-RA
ENSGALP00000002236	PMZ_0029516-RA
ENSGALP00000002238	PMZ_0041854-RA
ENSGALP00000002240	PMZ_0043085-RA
ENSGALP00000002241	PMZ_0037319-RA
ENSGALP00000002241	PMZ_0046125-RA
ENSGALP00000002244	PMZ_0045928-RA
ENSGALP00000002246	PMZ_0031206-RA
ENSGALP00000002248	PMZ_0042774-RA
ENSGALP00000002252	PMZ_0046748-RA
ENSGALP00000002252	PMZ_0046747-RA
ENSGALP00000002254	PMZ_0045373-RA
ENSGALP00000002256	PMZ_0044829-RA
ENSGALP00000002256	PMZ_0031332-RA
ENSGALP00000002257	PMZ_0045927-RA
ENSGALP00000002257	PMZ_0014825-RA
ENSGALP00000002259	PMZ_0011870-RA
ENSGALP00000002259	PMZ_0031176-RA
ENSGALP00000002263	PMZ_0044117-RA
ENSGALP00000002269	PMZ_0034296-RA
ENSGALP00000002269	PMZ_0034295-RA
ENSGALP00000002278	PMZ_0014609-RA
ENSGALP00000002279	PMZ_0045406-RA
ENSGALP00000002281	PMZ_0004362-RA
ENSGALP00000002281	PMZ_0027231-RA
ENSGALP00000002287	PMZ_0044830-RA
ENSGALP00000002287	PMZ_0029762-RA
ENSGALP00000002289	PMZ_0041609-RA
ENSGALP00000002295	PMZ_0037979-RA
ENSGALP00000002295	PMZ_0010416-RA
ENSGALP00000002297	PMZ_0032231-RA
ENSGALP00000002297	PMZ_0043784-RA
ENSGALP00000002302	PMZ_0006924-RA
ENSGALP00000002304	PMZ_0037719-RA
ENSGALP00000002307	PMZ_0013182-RA
ENSGALP00000002310	PMZ_0045932-RA
ENSGALP00000002312	PMZ_0016007-RA
ENSGALP00000002312	PMZ_0029876-RA
ENSGALP00000002319	PMZ_0012983-RA
ENSGALP00000002319	PMZ_0006050-RA
ENSGALP00000002322	PMZ_0044615-RA
ENSGALP00000002326	PMZ_0009445-RA
ENSGALP00000002328	PMZ_0045653-RA
ENSGALP00000002328	PMZ_0022101-RA
ENSGALP00000002329	PMZ_0026889-RA
ENSGALP00000002331	PMZ_0048828-RA
ENSGALP00000002333	PMZ_0035505-RA
ENSGALP00000002333	PMZ_0037349-RA
ENSGALP00000002338	PMZ_0012122-RA
ENSGALP00000002340	PMZ_0033081-RA
ENSGALP00000002343	PMZ_0041858-RA
ENSGALP00000002343	PMZ_0046990-RA
ENSGALP00000002347	PMZ_0029353-RA
ENSGALP00000002348	PMZ_0022819-RA
ENSGALP00000002348	PMZ_0014496-RA
ENSGALP00000002349	PMZ_0026924-RA
ENSGALP00000002352	PMZ_0014700-RA
ENSGALP00000002352	PMZ_0014364-RA
ENSGALP00000002355	PMZ_0043624-RA
ENSGALP00000002356	PMZ_0023411-RA
ENSGALP00000002356	PMZ_0036742-RA
ENSGALP00000002359	PMZ_0008472-RA
ENSGALP00000002359	PMZ_0041916-RA
ENSGALP00000002364	PMZ_0044614-RA
ENSGALP00000002364	PMZ_0044613-RA
ENSGALP00000002366	PMZ_0020426-RA
ENSGALP00000002368	PMZ_0034741-RA
ENSGALP00000002368	PMZ_0048491-RA
ENSGALP00000002372	PMZ_0012196-RA
ENSGALP00000002372	PMZ_0043996-RA
ENSGALP00000002373	PMZ_0029854-RA
ENSGALP00000002373	PMZ_0046198-RA
ENSGALP00000002380	PMZ_0036172-RA
ENSGALP00000002380	PMZ_0035365-RA
ENSGALP00000002382	PMZ_0043775-RA
ENSGALP00000002382	PMZ_0035928-RA
ENSGALP00000002383	PMZ_0030737-RA
ENSGALP00000002383	PMZ_0044773-RA
ENSGALP00000002385	PMZ_0028619-RA
ENSGALP00000002385	PMZ_0038382-RA
ENSGALP00000002388	PMZ_0048200-RA
ENSGALP00000002394	PMZ_0035254-RA
ENSGALP00000002394	PMZ_0020253-RA
ENSGALP00000002398	PMZ_0043264-RA
ENSGALP00000002407	PMZ_0036605-RA
ENSGALP00000002407	PMZ_0042316-RA
ENSGALP00000002409	PMZ_0037215-RA
ENSGALP00000002413	PMZ_0029751-RA
ENSGALP00000002414	PMZ_0015685-RA
ENSGALP00000002418	PMZ_0038318-RA
ENSGALP00000002418	PMZ_0041585-RA
ENSGALP00000002419	PMZ_0027681-RA
ENSGALP00000002419	PMZ_0031359-RA
ENSGALP00000002420	PMZ_0040348-RA
ENSGALP00000002423	PMZ_0044804-RA
ENSGALP00000002426	PMZ_0032408-RA
ENSGALP00000002430	PMZ_0033131-RA
ENSGALP00000002436	PMZ_0044611-RA
ENSGALP00000002437	PMZ_0045200-RA
ENSGALP00000002441	PMZ_0034730-RA
ENSGALP00000002441	PMZ_0047583-RA
ENSGALP00000002449	PMZ_0033702-RA
ENSGALP00000002449	PMZ_0033438-RA
ENSGALP00000002452	PMZ_0045802-RA
ENSGALP00000002452	PMZ_0027162-RA
ENSGALP00000002455	PMZ_0041108-RA
ENSGALP00000002458	PMZ_0021306-RA
ENSGALP00000002472	PMZ_0046442-RA
ENSGALP00000002474	PMZ_0046474-RA
ENSGALP00000002477	PMZ_0028922-RA
ENSGALP00000002479	PMZ_0029893-RA
ENSGALP00000002491	PMZ_0045634-RA
ENSGALP00000002493	PMZ_0040347-RA
ENSGALP00000002495	PMZ_0011441-RA
ENSGALP00000002495	PMZ_0042208-RA
ENSGALP00000002497	PMZ_0034708-RA
ENSGALP00000002501	PMZ_0004639-RA
ENSGALP00000002501	PMZ_0047604-RA
ENSGALP00000002502	PMZ_0041508-RA
ENSGALP00000002502	PMZ_0042492-RA
ENSGALP00000002508	PMZ_0007851-RA
ENSGALP00000002508	PMZ_0030582-RA
ENSGALP00000002511	PMZ_0033733-RA
ENSGALP00000002511	PMZ_0035570-RA
ENSGALP00000002513	PMZ_0040671-RA
ENSGALP00000002513	PMZ_0034181-RA
ENSGALP00000002517	PMZ_0041005-RA
ENSGALP00000002520	PMZ_0046473-RA
ENSGALP00000002522	PMZ_0023466-RA
ENSGALP00000002525	PMZ_0043283-RA
ENSGALP00000002525	PMZ_0033622-RA
ENSGALP00000002532	PMZ_0040758-RA
ENSGALP00000002532	PMZ_0028682-RA
ENSGALP00000002536	PMZ_0044358-RA
ENSGALP00000002546	PMZ_0033304-RA
ENSGALP00000002547	PMZ_0001032-RA
ENSGALP00000002557	PMZ_0044430-RA
ENSGALP00000002557	PMZ_0047024-RA
ENSGALP00000002563	PMZ_0030681-RA
ENSGALP00000002570	PMZ_0003584-RA
ENSGALP00000002570	PMZ_0001861-RA
ENSGALP00000002573	PMZ_0032979-RA
ENSGALP00000002576	PMZ_0041599-RA
ENSGALP00000002581	PMZ_0033364-RA
ENSGALP00000002581	PMZ_0037833-RA
ENSGALP00000002583	PMZ_0036282-RA
ENSGALP00000002583	PMZ_0044657-RA
ENSGALP00000002590	PMZ_0003195-RA
ENSGALP00000002590	PMZ_0035210-RA
ENSGALP00000002598	PMZ_0043176-RA
ENSGALP00000002602	PMZ_0043656-RA
ENSGALP00000002604	PMZ_0009507-RA
ENSGALP00000002604	PMZ_0035620-RA
ENSGALP00000002606	PMZ_0029855-RA
ENSGALP00000002606	PMZ_0043175-RA
ENSGALP00000002609	PMZ_0004693-RA
ENSGALP00000002617	PMZ_0041779-RA
ENSGALP00000002617	PMZ_0041780-RA
ENSGALP00000002620	PMZ_0027367-RA
ENSGALP00000002620	PMZ_0046069-RA
ENSGALP00000002623	PMZ_0030297-RA
ENSGALP00000002625	PMZ_0041512-RA
ENSGALP00000002634	PMZ_0026003-RA
ENSGALP00000002635	PMZ_0045787-RA
ENSGALP00000002636	PMZ_0000374-RA
ENSGALP00000002636	PMZ_0026176-RA
ENSGALP00000002638	PMZ_0044094-RA
ENSGALP00000002643	PMZ_0043324-RA
ENSGALP00000002643	PMZ_0046817-RA
ENSGALP00000002646	PMZ_0040145-RA
ENSGALP00000002647	PMZ_0014902-RA
ENSGALP00000002650	PMZ_0040438-RA
ENSGALP00000002654	PMZ_0042600-RA
ENSGALP00000002656	PMZ_0028948-RA
ENSGALP00000002656	PMZ_0037503-RA
ENSGALP00000002658	PMZ_0028101-RA
ENSGALP00000002658	PMZ_0036395-RA
ENSGALP00000002660	PMZ_0036535-RA
ENSGALP00000002660	PMZ_0037361-RA
ENSGALP00000002668	PMZ_0026906-RA
ENSGALP00000002668	PMZ_0046549-RA
ENSGALP00000002670	PMZ_0045903-RA
ENSGALP00000002670	PMZ_0041798-RA
ENSGALP00000002674	PMZ_0018129-RA
ENSGALP00000002680	PMZ_0042884-RA
ENSGALP00000002688	PMZ_0036236-RA
ENSGALP00000002693	PMZ_0046156-RA
ENSGALP00000002693	PMZ_0033357-RA
ENSGALP00000002695	PMZ_0015123-RA
ENSGALP00000002695	PMZ_0006231-RA
ENSGALP00000002701	PMZ_0041748-RA
ENSGALP00000002703	PMZ_0031970-RA
ENSGALP00000002705	PMZ_0017253-RA
ENSGALP00000002705	PMZ_0034946-RA
ENSGALP00000002707	PMZ_0045530-RA
ENSGALP00000002709	PMZ_0037076-RA
ENSGALP00000002709	PMZ_0044512-RA
ENSGALP00000002713	PMZ_0044786-RA
ENSGALP00000002713	PMZ_0044787-RA
ENSGALP00000002718	PMZ_0041305-RA
ENSGALP00000002718	PMZ_0046533-RA
ENSGALP00000002730	PMZ_0012251-RA
ENSGALP00000002744	PMZ_0033897-RA
ENSGALP00000002744	PMZ_0045091-RA
ENSGALP00000002749	PMZ_0042762-RA
ENSGALP00000002750	PMZ_0043685-RA
ENSGALP00000002750	PMZ_0029950-RA
ENSGALP00000002753	PMZ_0026814-RA
ENSGALP00000002753	PMZ_0046985-RA
ENSGALP00000002754	PMZ_0020557-RA
ENSGALP00000002754	PMZ_0048017-RA
ENSGALP00000002755	PMZ_0042444-RA
ENSGALP00000002755	PMZ_0046928-RA
ENSGALP00000002756	PMZ_0012929-RA
ENSGALP00000002760	PMZ_0040218-RA
ENSGALP00000002760	PMZ_0040719-RA
ENSGALP00000002761	PMZ_0047599-RA
ENSGALP00000002763	PMZ_0030749-RA
ENSGALP00000002771	PMZ_0011121-RA
ENSGALP00000002772	PMZ_0045338-RA
ENSGALP00000002777	PMZ_0040538-RA
ENSGALP00000002777	PMZ_0042111-RA
ENSGALP00000002778	PMZ_0043930-RA
ENSGALP00000002778	PMZ_0046698-RA
ENSGALP00000002781	PMZ_0010418-RA
ENSGALP00000002781	PMZ_0029190-RA
ENSGALP00000002782	PMZ_0008822-RA
ENSGALP00000002785	PMZ_0034124-RA
ENSGALP00000002788	PMZ_0042766-RA
ENSGALP00000002788	PMZ_0046975-RA
ENSGALP00000002789	PMZ_0007867-RA
ENSGALP00000002794	PMZ_0028913-RA
ENSGALP00000002794	PMZ_0033421-RA
ENSGALP00000002796	PMZ_0042326-RA
ENSGALP00000002796	PMZ_0032208-RA
ENSGALP00000002804	PMZ_0018484-RA
ENSGALP00000002804	PMZ_0032227-RA
ENSGALP00000002808	PMZ_0020170-RA
ENSGALP00000002814	PMZ_0044914-RA
ENSGALP00000002819	PMZ_0009259-RA
ENSGALP00000002822	PMZ_0041233-RA
ENSGALP00000002825	PMZ_0030712-RA
ENSGALP00000002830	PMZ_0011709-RA
ENSGALP00000002837	PMZ_0038613-RA
ENSGALP00000002837	PMZ_0047695-RA
ENSGALP00000002839	PMZ_0026670-RA
ENSGALP00000002839	PMZ_0041521-RA
ENSGALP00000002848	PMZ_0033767-RA
ENSGALP00000002853	PMZ_0048070-RA
ENSGALP00000002862	PMZ_0047451-RA
ENSGALP00000002864	PMZ_0032763-RA
ENSGALP00000002864	PMZ_0040458-RA
ENSGALP00000002872	PMZ_0044638-RA
ENSGALP00000002874	PMZ_0029047-RA
ENSGALP00000002875	PMZ_0042147-RA
ENSGALP00000002875	PMZ_0047118-RA
ENSGALP00000002878	PMZ_0041322-RA
ENSGALP00000002878	PMZ_0029815-RA
ENSGALP00000002881	PMZ_0043306-RA
ENSGALP00000002886	PMZ_0042629-RA
ENSGALP00000002886	PMZ_0047374-RA
ENSGALP00000002890	PMZ_0002438-RA
ENSGALP00000002894	PMZ_0043864-RA
ENSGALP00000002894	PMZ_0045134-RA
ENSGALP00000002895	PMZ_0029817-RA
ENSGALP00000002898	PMZ_0012351-RA
ENSGALP00000002898	PMZ_0005939-RA
ENSGALP00000002903	PMZ_0044779-RA
ENSGALP00000002903	PMZ_0044780-RA
ENSGALP00000002905	PMZ_0046244-RA
ENSGALP00000002910	PMZ_0016625-RA
ENSGALP00000002910	PMZ_0044276-RA
ENSGALP00000002911	PMZ_0020257-RA
ENSGALP00000002911	PMZ_0035329-RA
ENSGALP00000002914	PMZ_0041321-RA
ENSGALP00000002914	PMZ_0045649-RA
ENSGALP00000002915	PMZ_0026168-RA
ENSGALP00000002915	PMZ_0042323-RA
ENSGALP00000002928	PMZ_0046251-RA
ENSGALP00000002928	PMZ_0044747-RA
ENSGALP00000002932	PMZ_0029017-RA
ENSGALP00000002938	PMZ_0044067-RA
ENSGALP00000002938	PMZ_0029498-RA
ENSGALP00000002940	PMZ_0048207-RA
ENSGALP00000002940	PMZ_0027576-RA
ENSGALP00000002944	PMZ_0026094-RA
ENSGALP00000002944	PMZ_0047973-RA
ENSGALP00000002947	PMZ_0040412-RA
ENSGALP00000002963	PMZ_0042452-RA
ENSGALP00000002963	PMZ_0033801-RA
ENSGALP00000002967	PMZ_0012710-RA
ENSGALP00000002967	PMZ_0034789-RA
ENSGALP00000002982	PMZ_0038723-RA
ENSGALP00000002983	PMZ_0036048-RA
ENSGALP00000002983	PMZ_0041788-RA
ENSGALP00000002985	PMZ_0043459-RA
ENSGALP00000002985	PMZ_0020556-RA
ENSGALP00000002990	PMZ_0035669-RA
ENSGALP00000002990	PMZ_0040842-RA
ENSGALP00000002996	PMZ_0046782-RA
ENSGALP00000002996	PMZ_0044751-RA
ENSGALP00000002998	PMZ_0034594-RA
ENSGALP00000002998	PMZ_0021060-RA
ENSGALP00000003001	PMZ_0044461-RA
ENSGALP00000003004	PMZ_0047382-RA
ENSGALP00000003006	PMZ_0017369-RA
ENSGALP00000003008	PMZ_0006324-RA
ENSGALP00000003008	PMZ_0000237-RA
ENSGALP00000003009	PMZ_0026988-RA
ENSGALP00000003009	PMZ_0047823-RA
ENSGALP00000003012	PMZ_0041696-RA
ENSGALP00000003014	PMZ_0008979-RA
ENSGALP00000003016	PMZ_0046896-RA
ENSGALP00000003016	PMZ_0018240-RA
ENSGALP00000003019	PMZ_0004837-RA
ENSGALP00000003019	PMZ_0046612-RA
ENSGALP00000003020	PMZ_0038151-RA
ENSGALP00000003021	PMZ_0037178-RA
ENSGALP00000003023	PMZ_0033721-RA
ENSGALP00000003023	PMZ_0037318-RA
ENSGALP00000003026	PMZ_0003185-RA
ENSGALP00000003026	PMZ_0047013-RA
ENSGALP00000003035	PMZ_0037546-RA
ENSGALP00000003039	PMZ_0045754-RA
ENSGALP00000003041	PMZ_0045081-RA
ENSGALP00000003043	PMZ_0026647-RA
ENSGALP00000003050	PMZ_0017489-RA
ENSGALP00000003050	PMZ_0042672-RA
ENSGALP00000003054	PMZ_0041966-RA
ENSGALP00000003054	PMZ_0042371-RA
ENSGALP00000003056	PMZ_0034117-RA
ENSGALP00000003058	PMZ_0014719-RA
ENSGALP00000003058	PMZ_0046920-RA
ENSGALP00000003060	PMZ_0022040-RA
ENSGALP00000003060	PMZ_0041016-RA
ENSGALP00000003063	PMZ_0012816-RA
ENSGALP00000003065	PMZ_0035511-RA
ENSGALP00000003065	PMZ_0041705-RA
ENSGALP00000003066	PMZ_0041967-RA
ENSGALP00000003075	PMZ_0043458-RA
ENSGALP00000003075	PMZ_0033342-RA
ENSGALP00000003077	PMZ_0032060-RA
ENSGALP00000003079	PMZ_0029590-RA
ENSGALP00000003079	PMZ_0046410-RA
ENSGALP00000003081	PMZ_0040497-RA
ENSGALP00000003086	PMZ_0018772-RA
ENSGALP00000003089	PMZ_0028013-RA
ENSGALP00000003089	PMZ_0016466-RA
ENSGALP00000003092	PMZ_0040526-RA
ENSGALP00000003092	PMZ_0040527-RA
ENSGALP00000003101	PMZ_0003528-RA
ENSGALP00000003104	PMZ_0045090-RA
ENSGALP00000003113	PMZ_0008032-RA
ENSGALP00000003114	PMZ_0034980-RA
ENSGALP00000003114	PMZ_0028400-RA
ENSGALP00000003116	PMZ_0007159-RA
ENSGALP00000003121	PMZ_0016241-RA
ENSGALP00000003121	PMZ_0042545-RA
ENSGALP00000003123	PMZ_0043308-RA
ENSGALP00000003124	PMZ_0046532-RA
ENSGALP00000003126	PMZ_0032811-RA
ENSGALP00000003130	PMZ_0012499-RA
ENSGALP00000003131	PMZ_0042344-RA
ENSGALP00000003137	PMZ_0011678-RA
ENSGALP00000003139	PMZ_0014261-RA
ENSGALP00000003139	PMZ_0044269-RA
ENSGALP00000003140	PMZ_0035603-RA
ENSGALP00000003140	PMZ_0008777-RA
ENSGALP00000003142	PMZ_0002862-RA
ENSGALP00000003142	PMZ_0036838-RA
ENSGALP00000003149	PMZ_0041246-RA
ENSGALP00000003157	PMZ_0030546-RA
ENSGALP00000003165	PMZ_0048678-RA
ENSGALP00000003172	PMZ_0026509-RA
ENSGALP00000003173	PMZ_0034790-RA
ENSGALP00000003175	PMZ_0044485-RA
ENSGALP00000003183	PMZ_0043310-RA
ENSGALP00000003183	PMZ_0026496-RA
ENSGALP00000003187	PMZ_0026983-RA
ENSGALP00000003187	PMZ_0047102-RA
ENSGALP00000003190	PMZ_0044642-RA
ENSGALP00000003190	PMZ_0037274-RA
ENSGALP00000003194	PMZ_0037442-RA
ENSGALP00000003195	PMZ_0045910-RA
ENSGALP00000003205	PMZ_0041211-RA
ENSGALP00000003207	PMZ_0027637-RA
ENSGALP00000003210	PMZ_0009597-RA
ENSGALP00000003213	PMZ_0030627-RA
ENSGALP00000003216	PMZ_0035870-RA
ENSGALP00000003229	PMZ_0027153-RA
ENSGALP00000003229	PMZ_0047461-RA
ENSGALP00000003234	PMZ_0037245-RA
ENSGALP00000003234	PMZ_0030629-RA
ENSGALP00000003242	PMZ_0015138-RA
ENSGALP00000003242	PMZ_0033417-RA
ENSGALP00000003244	PMZ_0044491-RA
ENSGALP00000003246	PMZ_0027406-RA
ENSGALP00000003249	PMZ_0042792-RA
ENSGALP00000003250	PMZ_0027435-RA
ENSGALP00000003252	PMZ_0043402-RA
ENSGALP00000003253	PMZ_0003192-RA
ENSGALP00000003253	PMZ_0046428-RA
ENSGALP00000003257	PMZ_0027544-RA
ENSGALP00000003259	PMZ_0014286-RA
ENSGALP00000003271	PMZ_0029243-RA
ENSGALP00000003277	PMZ_0047523-RA
ENSGALP00000003277	PMZ_0047083-RA
ENSGALP00000003279	PMZ_0042482-RA
ENSGALP00000003279	PMZ_0029306-RA
ENSGALP00000003281	PMZ_0034301-RA
ENSGALP00000003285	PMZ_0026600-RA
ENSGALP00000003285	PMZ_0042675-RA
ENSGALP00000003288	PMZ_0040191-RA
ENSGALP00000003291	PMZ_0029213-RA
ENSGALP00000003295	PMZ_0043896-RA
ENSGALP00000003295	PMZ_0042570-RA
ENSGALP00000003297	PMZ_0026606-RA
ENSGALP00000003300	PMZ_0041924-RA
ENSGALP00000003301	PMZ_0042341-RA
ENSGALP00000003306	PMZ_0018370-RA
ENSGALP00000003312	PMZ_0045849-RA
ENSGALP00000003312	PMZ_0039326-RA
ENSGALP00000003317	PMZ_0007556-RA
ENSGALP00000003319	PMZ_0032930-RA
ENSGALP00000003320	PMZ_0045256-RA
ENSGALP00000003321	PMZ_0045708-RA
ENSGALP00000003321	PMZ_0013442-RA
ENSGALP00000003325	PMZ_0027659-RA
ENSGALP00000003329	PMZ_0016733-RA
ENSGALP00000003329	PMZ_0047252-RA
ENSGALP00000003331	PMZ_0026592-RA
ENSGALP00000003331	PMZ_0045232-RA
ENSGALP00000003334	PMZ_0032444-RA
ENSGALP00000003336	PMZ_0005018-RA
ENSGALP00000003342	PMZ_0027144-RA
ENSGALP00000003342	PMZ_0008764-RA
ENSGALP00000003352	PMZ_0027154-RA
ENSGALP00000003366	PMZ_0040519-RA
ENSGALP00000003366	PMZ_0009324-RA
ENSGALP00000003367	PMZ_0042794-RA
ENSGALP00000003371	PMZ_0041120-RA
ENSGALP00000003371	PMZ_0038080-RA
ENSGALP00000003373	PMZ_0045129-RA
ENSGALP00000003374	PMZ_0027433-RA
ENSGALP00000003374	PMZ_0034171-RA
ENSGALP00000003376	PMZ_0041196-RA
ENSGALP00000003376	PMZ_0041195-RA
ENSGALP00000003381	PMZ_0012498-RA
ENSGALP00000003381	PMZ_0028949-RA
ENSGALP00000003384	PMZ_0003196-RA
ENSGALP00000003384	PMZ_0042372-RA
ENSGALP00000003389	PMZ_0003738-RA
ENSGALP00000003389	PMZ_0004949-RA
ENSGALP00000003395	PMZ_0029444-RA
ENSGALP00000003395	PMZ_0047876-RA
ENSGALP00000003400	PMZ_0046654-RA
ENSGALP00000003408	PMZ_0020826-RA
ENSGALP00000003408	PMZ_0033377-RA
ENSGALP00000003413	PMZ_0037151-RA
ENSGALP00000003413	PMZ_0042405-RA
ENSGALP00000003414	PMZ_0043240-RA
ENSGALP00000003414	PMZ_0007326-RA
ENSGALP00000003417	PMZ_0009349-RA
ENSGALP00000003417	PMZ_0011291-RA
ENSGALP00000003418	PMZ_0008676-RA
ENSGALP00000003422	PMZ_0005092-RA
ENSGALP00000003422	PMZ_0031871-RA
ENSGALP00000003423	PMZ_0013183-RA
ENSGALP00000003423	PMZ_0048703-RA
ENSGALP00000003426	PMZ_0035327-RA
ENSGALP00000003426	PMZ_0036313-RA
ENSGALP00000003428	PMZ_0012287-RA
ENSGALP00000003428	PMZ_0047649-RA
ENSGALP00000003431	PMZ_0012292-RA
ENSGALP00000003431	PMZ_0033080-RA
ENSGALP00000003432	PMZ_0042308-RA
ENSGALP00000003432	PMZ_0043787-RA
ENSGALP00000003439	PMZ_0043302-RA
ENSGALP00000003439	PMZ_0031378-RA
ENSGALP00000003444	PMZ_0048859-RA
ENSGALP00000003445	PMZ_0015436-RA
ENSGALP00000003447	PMZ_0029116-RA
ENSGALP00000003458	PMZ_0019437-RA
ENSGALP00000003462	PMZ_0038000-RA
ENSGALP00000003470	PMZ_0029882-RA
ENSGALP00000003474	PMZ_0032970-RA
ENSGALP00000003475	PMZ_0037089-RA
ENSGALP00000003479	PMZ_0042763-RA
ENSGALP00000003481	PMZ_0036487-RA
ENSGALP00000003481	PMZ_0037165-RA
ENSGALP00000003483	PMZ_0026654-RA
ENSGALP00000003489	PMZ_0030705-RA
ENSGALP00000003489	PMZ_0027985-RA
ENSGALP00000003491	PMZ_0030372-RA
ENSGALP00000003491	PMZ_0032061-RA
ENSGALP00000003492	PMZ_0026203-RA
ENSGALP00000003492	PMZ_0015026-RA
ENSGALP00000003494	PMZ_0044498-RA
ENSGALP00000003500	PMZ_0044446-RA
ENSGALP00000003502	PMZ_0031470-RA
ENSGALP00000003502	PMZ_0037614-RA
ENSGALP00000003510	PMZ_0022724-RA
ENSGALP00000003512	PMZ_0042320-RA
ENSGALP00000003512	PMZ_0044075-RA
ENSGALP00000003513	PMZ_0006298-RA
ENSGALP00000003513	PMZ_0040549-RA
ENSGALP00000003523	PMZ_0031657-RA
ENSGALP00000003525	PMZ_0043228-RA
ENSGALP00000003525	PMZ_0043227-RA
ENSGALP00000003536	PMZ_0048000-RA
ENSGALP00000003536	PMZ_0034958-RA
ENSGALP00000003538	PMZ_0041527-RA
ENSGALP00000003538	PMZ_0041526-RA
ENSGALP00000003546	PMZ_0042340-RA
ENSGALP00000003546	PMZ_0049020-RA
ENSGALP00000003552	PMZ_0005831-RA
ENSGALP00000003552	PMZ_0043333-RA
ENSGALP00000003557	PMZ_0029115-RA
ENSGALP00000003563	PMZ_0027899-RA
ENSGALP00000003563	PMZ_0016587-RA
ENSGALP00000003564	PMZ_0027759-RA
ENSGALP00000003564	PMZ_0043292-RA
ENSGALP00000003574	PMZ_0010728-RA
ENSGALP00000003574	PMZ_0046613-RA
ENSGALP00000003577	PMZ_0020175-RA
ENSGALP00000003577	PMZ_0026432-RA
ENSGALP00000003578	PMZ_0016074-RA
ENSGALP00000003578	PMZ_0034827-RA
ENSGALP00000003580	PMZ_0041182-RA
ENSGALP00000003582	PMZ_0029881-RA
ENSGALP00000003589	PMZ_0030207-RA
ENSGALP00000003589	PMZ_0032766-RA
ENSGALP00000003592	PMZ_0019729-RA
ENSGALP00000003592	PMZ_0044782-RA
ENSGALP00000003594	PMZ_0037363-RA
ENSGALP00000003594	PMZ_0015409-RA
ENSGALP00000003601	PMZ_0026058-RA
ENSGALP00000003601	PMZ_0034476-RA
ENSGALP00000003605	PMZ_0028129-RA
ENSGALP00000003605	PMZ_0016803-RA
ENSGALP00000003607	PMZ_0012412-RA
ENSGALP00000003608	PMZ_0039076-RA
ENSGALP00000003612	PMZ_0006892-RA
ENSGALP00000003612	PMZ_0037056-RA
ENSGALP00000003616	PMZ_0041341-RA
ENSGALP00000003616	PMZ_0042258-RA
ENSGALP00000003618	PMZ_0031423-RA
ENSGALP00000003621	PMZ_0046111-RA
ENSGALP00000003623	PMZ_0009735-RA
ENSGALP00000003630	PMZ_0037358-RA
ENSGALP00000003634	PMZ_0038192-RA
ENSGALP00000003634	PMZ_0032949-RA
ENSGALP00000003637	PMZ_0006084-RA
ENSGALP00000003644	PMZ_0026977-RA
ENSGALP00000003644	PMZ_0040194-RA
ENSGALP00000003646	PMZ_0001428-RA
ENSGALP00000003662	PMZ_0040614-RA
ENSGALP00000003662	PMZ_0038878-RA
ENSGALP00000003671	PMZ_0026943-RA
ENSGALP00000003671	PMZ_0047212-RA
ENSGALP00000003675	PMZ_0008200-RA
ENSGALP00000003675	PMZ_0035108-RA
ENSGALP00000003681	PMZ_0041226-RA
ENSGALP00000003681	PMZ_0046192-RA
ENSGALP00000003682	PMZ_0026768-RA
ENSGALP00000003682	PMZ_0047572-RA
ENSGALP00000003683	PMZ_0046388-RA
ENSGALP00000003684	PMZ_0041099-RA
ENSGALP00000003690	PMZ_0009034-RA
ENSGALP00000003690	PMZ_0045784-RA
ENSGALP00000003691	PMZ_0032456-RA
ENSGALP00000003691	PMZ_0046103-RA
ENSGALP00000003693	PMZ_0006292-RA
ENSGALP00000003694	PMZ_0027079-RA
ENSGALP00000003694	PMZ_0015042-RA
ENSGALP00000003695	PMZ_0026155-RA
ENSGALP00000003695	PMZ_0027401-RA
ENSGALP00000003700	PMZ_0014951-RA
ENSGALP00000003700	PMZ_0008565-RA
ENSGALP00000003703	PMZ_0042235-RA
ENSGALP00000003703	PMZ_0046628-RA
ENSGALP00000003706	PMZ_0041693-RA
ENSGALP00000003709	PMZ_0048407-RA
ENSGALP00000003710	PMZ_0007251-RA
ENSGALP00000003715	PMZ_0014945-RA
ENSGALP00000003717	PMZ_0000551-RA
ENSGALP00000003717	PMZ_0041520-RA
ENSGALP00000003718	PMZ_0014321-RA
ENSGALP00000003718	PMZ_0017830-RA
ENSGALP00000003721	PMZ_0047251-RA
ENSGALP00000003727	PMZ_0026095-RA
ENSGALP00000003729	PMZ_0040481-RA
ENSGALP00000003731	PMZ_0042127-RA
ENSGALP00000003731	PMZ_0045279-RA
ENSGALP00000003737	PMZ_0033093-RA
ENSGALP00000003737	PMZ_0041257-RA
ENSGALP00000003740	PMZ_0042815-RA
ENSGALP00000003745	PMZ_0010380-RA
ENSGALP00000003746	PMZ_0026279-RA
ENSGALP00000003746	PMZ_0033273-RA
ENSGALP00000003747	PMZ_0019144-RA
ENSGALP00000003747	PMZ_0033184-RA
ENSGALP00000003749	PMZ_0041668-RA
ENSGALP00000003749	PMZ_0044206-RA
ENSGALP00000003752	PMZ_0017768-RA
ENSGALP00000003752	PMZ_0046964-RA
ENSGALP00000003760	PMZ_0007329-RA
ENSGALP00000003760	PMZ_0034495-RA
ENSGALP00000003764	PMZ_0045122-RA
ENSGALP00000003767	PMZ_0005800-RA
ENSGALP00000003768	PMZ_0029393-RA
ENSGALP00000003768	PMZ_0044104-RA
ENSGALP00000003770	PMZ_0045510-RA
ENSGALP00000003770	PMZ_0045509-RA
ENSGALP00000003773	PMZ_0031453-RA
ENSGALP00000003781	PMZ_0026166-RA
ENSGALP00000003781	PMZ_0010804-RA
ENSGALP00000003784	PMZ_0026942-RA
ENSGALP00000003788	PMZ_0007328-RA
ENSGALP00000003788	PMZ_0037224-RA
ENSGALP00000003792	PMZ_0036067-RA
ENSGALP00000003792	PMZ_0030499-RA
ENSGALP00000003798	PMZ_0040601-RA
ENSGALP00000003802	PMZ_0043445-RA
ENSGALP00000003802	PMZ_0028026-RA
ENSGALP00000003806	PMZ_0005287-RA
ENSGALP00000003806	PMZ_0044844-RA
ENSGALP00000003813	PMZ_0030420-RA
ENSGALP00000003813	PMZ_0008225-RA
ENSGALP00000003823	PMZ_0032012-RA
ENSGALP00000003828	PMZ_0010379-RA
ENSGALP00000003828	PMZ_0047694-RA
ENSGALP00000003834	PMZ_0001037-RA
ENSGALP00000003834	PMZ_0028891-RA
ENSGALP00000003836	PMZ_0031992-RA
ENSGALP00000003836	PMZ_0048925-RA
ENSGALP00000003842	PMZ_0036517-RA
ENSGALP00000003842	PMZ_0032017-RA
ENSGALP00000003850	PMZ_0048625-RA
ENSGALP00000003851	PMZ_0001038-RA
ENSGALP00000003851	PMZ_0006480-RA
ENSGALP00000003853	PMZ_0007186-RA
ENSGALP00000003853	PMZ_0047198-RA
ENSGALP00000003855	PMZ_0032472-RA
ENSGALP00000003855	PMZ_0042420-RA
ENSGALP00000003859	PMZ_0043259-RA
ENSGALP00000003859	PMZ_0033287-RA
ENSGALP00000003860	PMZ_0044345-RA
ENSGALP00000003860	PMZ_0037078-RA
ENSGALP00000003865	PMZ_0010803-RA
ENSGALP00000003865	PMZ_0037380-RA
ENSGALP00000003869	PMZ_0021297-RA
ENSGALP00000003869	PMZ_0019470-RA
ENSGALP00000003872	PMZ_0026990-RA
ENSGALP00000003874	PMZ_0031095-RA
ENSGALP00000003874	PMZ_0032539-RA
ENSGALP00000003877	PMZ_0041880-RA
ENSGALP00000003877	PMZ_0008855-RA
ENSGALP00000003878	PMZ_0041695-RA
ENSGALP00000003878	PMZ_0031471-RA
ENSGALP00000003885	PMZ_0027249-RA
ENSGALP00000003885	PMZ_0042321-RA
ENSGALP00000003888	PMZ_0013810-RA
ENSGALP00000003890	PMZ_0006074-RA
ENSGALP00000003890	PMZ_0003691-RA
ENSGALP00000003891	PMZ_0034498-RA
ENSGALP00000003893	PMZ_0033134-RA
ENSGALP00000003897	PMZ_0041701-RA
ENSGALP00000003897	PMZ_0041700-RA
ENSGALP00000003898	PMZ_0030703-RA
ENSGALP00000003899	PMZ_0036061-RA
ENSGALP00000003901	PMZ_0033109-RA
ENSGALP00000003901	PMZ_0033110-RA
ENSGALP00000003906	PMZ_0042721-RA
ENSGALP00000003907	PMZ_0005801-RA
ENSGALP00000003908	PMZ_0033639-RA
ENSGALP00000003908	PMZ_0043636-RA
ENSGALP00000003909	PMZ_0027718-RA
ENSGALP00000003909	PMZ_0047550-RA
ENSGALP00000003912	PMZ_0005093-RA
ENSGALP00000003914	PMZ_0041310-RA
ENSGALP00000003917	PMZ_0045227-RA
ENSGALP00000003917	PMZ_0044690-RA
ENSGALP00000003918	PMZ_0047440-RA
ENSGALP00000003933	PMZ_0043349-RA
ENSGALP00000003934	PMZ_0014654-RA
ENSGALP00000003934	PMZ_0040261-RA
ENSGALP00000003935	PMZ_0041674-RA
ENSGALP00000003938	PMZ_0033380-RA
ENSGALP00000003942	PMZ_0031422-RA
ENSGALP00000003942	PMZ_0018354-RA
ENSGALP00000003950	PMZ_0004430-RA
ENSGALP00000003950	PMZ_0032988-RA
ENSGALP00000003953	PMZ_0046346-RA
ENSGALP00000003953	PMZ_0043390-RA
ENSGALP00000003954	PMZ_0044764-RA
ENSGALP00000003954	PMZ_0037200-RA
ENSGALP00000003955	PMZ_0042399-RA
ENSGALP00000003955	PMZ_0038255-RA
ENSGALP00000003960	PMZ_0048146-RA
ENSGALP00000003964	PMZ_0002634-RA
ENSGALP00000003964	PMZ_0010990-RA
ENSGALP00000003966	PMZ_0013933-RA
ENSGALP00000003967	PMZ_0021746-RA
ENSGALP00000003967	PMZ_0030289-RA
ENSGALP00000003968	PMZ_0046219-RA
ENSGALP00000003970	PMZ_0003546-RA
ENSGALP00000003970	PMZ_0028854-RA
ENSGALP00000003971	PMZ_0034557-RA
ENSGALP00000003971	PMZ_0031406-RA
ENSGALP00000003974	PMZ_0026430-RA
ENSGALP00000003974	PMZ_0040376-RA
ENSGALP00000003985	PMZ_0048021-RA
ENSGALP00000003985	PMZ_0047446-RA
ENSGALP00000003993	PMZ_0030502-RA
ENSGALP00000003995	PMZ_0046055-RA
ENSGALP00000003995	PMZ_0024112-RA
ENSGALP00000004002	PMZ_0021351-RA
ENSGALP00000004011	PMZ_0033063-RA
ENSGALP00000004011	PMZ_0031161-RA
ENSGALP00000004012	PMZ_0045147-RA
ENSGALP00000004012	PMZ_0045145-RA
ENSGALP00000004013	PMZ_0013570-RA
ENSGALP00000004013	PMZ_0045287-RA
ENSGALP00000004015	PMZ_0010491-RA
ENSGALP00000004015	PMZ_0029445-RA
ENSGALP00000004016	PMZ_0012467-RA
ENSGALP00000004016	PMZ_0044149-RA
ENSGALP00000004032	PMZ_0029112-RA
ENSGALP00000004032	PMZ_0038441-RA
ENSGALP00000004037	PMZ_0013861-RA
ENSGALP00000004038	PMZ_0022848-RA
ENSGALP00000004038	PMZ_0046962-RA
ENSGALP00000004046	PMZ_0010844-RA
ENSGALP00000004046	PMZ_0038220-RA
ENSGALP00000004054	PMZ_0043117-RA
ENSGALP00000004054	PMZ_0031072-RA
ENSGALP00000004055	PMZ_0040405-RA
ENSGALP00000004056	PMZ_0030287-RA
ENSGALP00000004056	PMZ_0031455-RA
ENSGALP00000004058	PMZ_0040935-RA
ENSGALP00000004061	PMZ_0015472-RA
ENSGALP00000004064	PMZ_0029552-RA
ENSGALP00000004064	PMZ_0003373-RA
ENSGALP00000004067	PMZ_0037587-RA
ENSGALP00000004067	PMZ_0034716-RA
ENSGALP00000004071	PMZ_0023231-RA
ENSGALP00000004077	PMZ_0005019-RA
ENSGALP00000004078	PMZ_0041663-RA
ENSGALP00000004079	PMZ_0041890-RA
ENSGALP00000004079	PMZ_0041891-RA
ENSGALP00000004083	PMZ_0032078-RA
ENSGALP00000004091	PMZ_0026784-RA
ENSGALP00000004093	PMZ_0042640-RA
ENSGALP00000004093	PMZ_0034866-RA
ENSGALP00000004094	PMZ_0038837-RA
ENSGALP00000004102	PMZ_0022653-RA
ENSGALP00000004104	PMZ_0046529-RA
ENSGALP00000004104	PMZ_0045329-RA
ENSGALP00000004109	PMZ_0042228-RA
ENSGALP00000004111	PMZ_0042814-RA
ENSGALP00000004113	PMZ_0016323-RA
ENSGALP00000004118	PMZ_0035793-RA
ENSGALP00000004122	PMZ_0037728-RA
ENSGALP00000004122	PMZ_0032173-RA
ENSGALP00000004124	PMZ_0000934-RA
ENSGALP00000004124	PMZ_0009109-RA
ENSGALP00000004130	PMZ_0042479-RA
ENSGALP00000004130	PMZ_0038438-RA
ENSGALP00000004135	PMZ_0044449-RA
ENSGALP00000004136	PMZ_0047725-RA
ENSGALP00000004137	PMZ_0042788-RA
ENSGALP00000004138	PMZ_0029358-RA
ENSGALP00000004138	PMZ_0041840-RA
ENSGALP00000004141	PMZ_0020891-RA
ENSGALP00000004145	PMZ_0033320-RA
ENSGALP00000004145	PMZ_0036898-RA
ENSGALP00000004146	PMZ_0032705-RA
ENSGALP00000004146	PMZ_0035308-RA
ENSGALP00000004159	PMZ_0040969-RA
ENSGALP00000004162	PMZ_0008974-RA
ENSGALP00000004162	PMZ_0008779-RA
ENSGALP00000004164	PMZ_0041126-RA
ENSGALP00000004164	PMZ_0048143-RA
ENSGALP00000004166	PMZ_0002331-RA
ENSGALP00000004169	PMZ_0043801-RA
ENSGALP00000004173	PMZ_0027640-RA
ENSGALP00000004180	PMZ_0046493-RA
ENSGALP00000004180	PMZ_0027705-RA
ENSGALP00000004185	PMZ_0041735-RA
ENSGALP00000004185	PMZ_0002869-RA
ENSGALP00000004186	PMZ_0040083-RA
ENSGALP00000004186	PMZ_0014144-RA
ENSGALP00000004189	PMZ_0008378-RA
ENSGALP00000004190	PMZ_0047144-RA
ENSGALP00000004192	PMZ_0044713-RA
ENSGALP00000004192	PMZ_0046665-RA
ENSGALP00000004195	PMZ_0040253-RA
ENSGALP00000004195	PMZ_0033502-RA
ENSGALP00000004197	PMZ_0028044-RA
ENSGALP00000004197	PMZ_0033197-RA
ENSGALP00000004202	PMZ_0027322-RA
ENSGALP00000004206	PMZ_0035451-RA
ENSGALP00000004211	PMZ_0035059-RA
ENSGALP00000004214	PMZ_0027485-RA
ENSGALP00000004217	PMZ_0031135-RA
ENSGALP00000004217	PMZ_0037519-RA
ENSGALP00000004219	PMZ_0017429-RA
ENSGALP00000004223	PMZ_0043449-RA
ENSGALP00000004223	PMZ_0043155-RA
ENSGALP00000004227	PMZ_0006771-RA
ENSGALP00000004232	PMZ_0017284-RA
ENSGALP00000004240	PMZ_0012278-RA
ENSGALP00000004243	PMZ_0044967-RA
ENSGALP00000004244	PMZ_0016388-RA
ENSGALP00000004246	PMZ_0042412-RA
ENSGALP00000004246	PMZ_0034277-RA
ENSGALP00000004248	PMZ_0004607-RA
ENSGALP00000004257	PMZ_0012304-RA
ENSGALP00000004257	PMZ_0037643-RA
ENSGALP00000004263	PMZ_0008902-RA
ENSGALP00000004263	PMZ_0001147-RA
ENSGALP00000004265	PMZ_0028834-RA
ENSGALP00000004265	PMZ_0027914-RA
ENSGALP00000004267	PMZ_0019721-RA
ENSGALP00000004272	PMZ_0009303-RA
ENSGALP00000004272	PMZ_0045399-RA
ENSGALP00000004274	PMZ_0006193-RA
ENSGALP00000004275	PMZ_0013187-RA
ENSGALP00000004283	PMZ_0012009-RA
ENSGALP00000004283	PMZ_0048123-RA
ENSGALP00000004286	PMZ_0026941-RA
ENSGALP00000004286	PMZ_0000422-RA
ENSGALP00000004291	PMZ_0044765-RA
ENSGALP00000004291	PMZ_0047250-RA
ENSGALP00000004298	PMZ_0030198-RA
ENSGALP00000004301	PMZ_0040884-RA
ENSGALP00000004303	PMZ_0029964-RA
ENSGALP00000004303	PMZ_0015838-RA
ENSGALP00000004305	PMZ_0030407-RA
ENSGALP00000004305	PMZ_0004734-RA
ENSGALP00000004309	PMZ_0041899-RA
ENSGALP00000004310	PMZ_0012029-RA
ENSGALP00000004310	PMZ_0031842-RA
ENSGALP00000004312	PMZ_0028940-RA
ENSGALP00000004312	PMZ_0019347-RA
ENSGALP00000004315	PMZ_0027853-RA
ENSGALP00000004315	PMZ_0037702-RA
ENSGALP00000004317	PMZ_0044112-RA
ENSGALP00000004317	PMZ_0048434-RA
ENSGALP00000004319	PMZ_0032655-RA
ENSGALP00000004322	PMZ_0038009-RA
ENSGALP00000004327	PMZ_0026915-RA
ENSGALP00000004327	PMZ_0042712-RA
ENSGALP00000004332	PMZ_0037887-RA
ENSGALP00000004332	PMZ_0042667-RA
ENSGALP00000004335	PMZ_0010340-RA
ENSGALP00000004335	PMZ_0027059-RA
ENSGALP00000004344	PMZ_0044109-RA
ENSGALP00000004344	PMZ_0047308-RA
ENSGALP00000004345	PMZ_0034292-RA
ENSGALP00000004345	PMZ_0002149-RA
ENSGALP00000004348	PMZ_0040379-RA
ENSGALP00000004348	PMZ_0035968-RA
ENSGALP00000004354	PMZ_0006148-RA
ENSGALP00000004354	PMZ_0031903-RA
ENSGALP00000004355	PMZ_0041148-RA
ENSGALP00000004357	PMZ_0044946-RA
ENSGALP00000004357	PMZ_0044945-RA
ENSGALP00000004360	PMZ_0011119-RA
ENSGALP00000004360	PMZ_0045440-RA
ENSGALP00000004363	PMZ_0008778-RA
ENSGALP00000004365	PMZ_0035804-RA
ENSGALP00000004366	PMZ_0035959-RA
ENSGALP00000004371	PMZ_0006724-RA
ENSGALP00000004371	PMZ_0043220-RA
ENSGALP00000004373	PMZ_0042293-RA
ENSGALP00000004373	PMZ_0035438-RA
ENSGALP00000004375	PMZ_0006680-RA
ENSGALP00000004378	PMZ_0040013-RA
ENSGALP00000004383	PMZ_0018906-RA
ENSGALP00000004388	PMZ_0045240-RA
ENSGALP00000004388	PMZ_0048229-RA
ENSGALP00000004392	PMZ_0016334-RA
ENSGALP00000004392	PMZ_0043365-RA
ENSGALP00000004398	PMZ_0012832-RA
ENSGALP00000004398	PMZ_0022926-RA
ENSGALP00000004409	PMZ_0033570-RA
ENSGALP00000004409	PMZ_0041979-RA
ENSGALP00000004416	PMZ_0031582-RA
ENSGALP00000004417	PMZ_0002342-RA
ENSGALP00000004419	PMZ_0042259-RA
ENSGALP00000004419	PMZ_0042257-RA
ENSGALP00000004421	PMZ_0027414-RA
ENSGALP00000004421	PMZ_0031401-RA
ENSGALP00000004425	PMZ_0014792-RA
ENSGALP00000004425	PMZ_0044227-RA
ENSGALP00000004428	PMZ_0041407-RA
ENSGALP00000004428	PMZ_0030108-RA
ENSGALP00000004434	PMZ_0030453-RA
ENSGALP00000004434	PMZ_0041477-RA
ENSGALP00000004437	PMZ_0046436-RA
ENSGALP00000004437	PMZ_0011721-RA
ENSGALP00000004439	PMZ_0031672-RA
ENSGALP00000004439	PMZ_0047575-RA
ENSGALP00000004443	PMZ_0033740-RA
ENSGALP00000004444	PMZ_0006787-RA
ENSGALP00000004449	PMZ_0044671-RA
ENSGALP00000004455	PMZ_0004660-RA
ENSGALP00000004459	PMZ_0011783-RA
ENSGALP00000004459	PMZ_0046462-RA
ENSGALP00000004460	PMZ_0029671-RA
ENSGALP00000004460	PMZ_0041571-RA
ENSGALP00000004465	PMZ_0035021-RA
ENSGALP00000004467	PMZ_0029150-RA
ENSGALP00000004472	PMZ_0043581-RA
ENSGALP00000004472	PMZ_0043582-RA
ENSGALP00000004473	PMZ_0041315-RA
ENSGALP00000004476	PMZ_0010227-RA
ENSGALP00000004478	PMZ_0006371-RA
ENSGALP00000004480	PMZ_0042496-RA
ENSGALP00000004480	PMZ_0042495-RA
ENSGALP00000004483	PMZ_0009245-RA
ENSGALP00000004484	PMZ_0036915-RA
ENSGALP00000004484	PMZ_0041202-RA
ENSGALP00000004487	PMZ_0008869-RA
ENSGALP00000004488	PMZ_0042214-RA
ENSGALP00000004489	PMZ_0029032-RA
ENSGALP00000004489	PMZ_0032776-RA
ENSGALP00000004490	PMZ_0044700-RA
ENSGALP00000004490	PMZ_0044701-RA
ENSGALP00000004501	PMZ_0018584-RA
ENSGALP00000004508	PMZ_0042494-RA
ENSGALP00000004513	PMZ_0037846-RA
ENSGALP00000004515	PMZ_0032523-RA
ENSGALP00000004517	PMZ_0014268-RA
ENSGALP00000004517	PMZ_0044466-RA
ENSGALP00000004520	PMZ_0026386-RA
ENSGALP00000004520	PMZ_0037155-RA
ENSGALP00000004521	PMZ_0027990-RA
ENSGALP00000004521	PMZ_0039171-RA
ENSGALP00000004524	PMZ_0033383-RA
ENSGALP00000004524	PMZ_0031350-RA
ENSGALP00000004528	PMZ_0042704-RA
ENSGALP00000004532	PMZ_0041437-RA
ENSGALP00000004532	PMZ_0040296-RA
ENSGALP00000004536	PMZ_0036931-RA
ENSGALP00000004539	PMZ_0034380-RA
ENSGALP00000004539	PMZ_0018793-RA
ENSGALP00000004542	PMZ_0038136-RA
ENSGALP00000004542	PMZ_0042431-RA
ENSGALP00000004545	PMZ_0030704-RA
ENSGALP00000004545	PMZ_0018425-RA
ENSGALP00000004546	PMZ_0040178-RA
ENSGALP00000004550	PMZ_0048348-RA
ENSGALP00000004554	PMZ_0026292-RA
ENSGALP00000004559	PMZ_0027313-RA
ENSGALP00000004560	PMZ_0046147-RA
ENSGALP00000004560	PMZ_0042619-RA
ENSGALP00000004564	PMZ_0031509-RA
ENSGALP00000004568	PMZ_0042773-RA
ENSGALP00000004570	PMZ_0031173-RA
ENSGALP00000004570	PMZ_0045763-RA
ENSGALP00000004573	PMZ_0044199-RA
ENSGALP00000004581	PMZ_0010522-RA
ENSGALP00000004581	PMZ_0045345-RA
ENSGALP00000004587	PMZ_0004444-RA
ENSGALP00000004587	PMZ_0036147-RA
ENSGALP00000004589	PMZ_0042384-RA
ENSGALP00000004596	PMZ_0030140-RA
ENSGALP00000004596	PMZ_0003727-RA
ENSGALP00000004599	PMZ_0014949-RA
ENSGALP00000004606	PMZ_0041325-RA
ENSGALP00000004609	PMZ_0045704-RA
ENSGALP00000004614	PMZ_0045271-RA
ENSGALP00000004614	PMZ_0030100-RA
ENSGALP00000004621	PMZ_0046804-RA
ENSGALP00000004621	PMZ_0036941-RA
ENSGALP00000004632	PMZ_0041324-RA
ENSGALP00000004639	PMZ_0003781-RA
ENSGALP00000004639	PMZ_0029904-RA
ENSGALP00000004641	PMZ_0014091-RA
ENSGALP00000004648	PMZ_0040499-RA
ENSGALP00000004648	PMZ_0040500-RA
ENSGALP00000004659	PMZ_0026961-RA
ENSGALP00000004663	PMZ_0042233-RA
ENSGALP00000004663	PMZ_0030148-RA
ENSGALP00000004669	PMZ_0028011-RA
ENSGALP00000004671	PMZ_0018263-RA
ENSGALP00000004671	PMZ_0033423-RA
ENSGALP00000004679	PMZ_0043208-RA
ENSGALP00000004687	PMZ_0008148-RA
ENSGALP00000004697	PMZ_0043511-RA
ENSGALP00000004697	PMZ_0027139-RA
ENSGALP00000004706	PMZ_0003120-RA
ENSGALP00000004706	PMZ_0041482-RA
ENSGALP00000004707	PMZ_0035560-RA
ENSGALP00000004713	PMZ_0038031-RA
ENSGALP00000004714	PMZ_0041307-RA
ENSGALP00000004719	PMZ_0042278-RA
ENSGALP00000004722	PMZ_0018132-RA
ENSGALP00000004724	PMZ_0041573-RA
ENSGALP00000004725	PMZ_0003121-RA
ENSGALP00000004725	PMZ_0041483-RA
ENSGALP00000004727	PMZ_0032458-RA
ENSGALP00000004733	PMZ_0043380-RA
ENSGALP00000004733	PMZ_0041318-RA
ENSGALP00000004735	PMZ_0026246-RA
ENSGALP00000004735	PMZ_0040437-RA
ENSGALP00000004745	PMZ_0006763-RA
ENSGALP00000004745	PMZ_0034992-RA
ENSGALP00000004749	PMZ_0013143-RA
ENSGALP00000004750	PMZ_0018477-RA
ENSGALP00000004750	PMZ_0047714-RA
ENSGALP00000004753	PMZ_0011397-RA
ENSGALP00000004753	PMZ_0017228-RA
ENSGALP00000004756	PMZ_0042322-RA
ENSGALP00000004756	PMZ_0032357-RA
ENSGALP00000004762	PMZ_0014614-RA
ENSGALP00000004762	PMZ_0017302-RA
ENSGALP00000004767	PMZ_0038794-RA
ENSGALP00000004768	PMZ_0042378-RA
ENSGALP00000004770	PMZ_0007516-RA
ENSGALP00000004770	PMZ_0001054-RA
ENSGALP00000004773	PMZ_0045607-RA
ENSGALP00000004775	PMZ_0028629-RA
ENSGALP00000004775	PMZ_0030873-RA
ENSGALP00000004783	PMZ_0030645-RA
ENSGALP00000004784	PMZ_0029078-RA
ENSGALP00000004786	PMZ_0011808-RA
ENSGALP00000004794	PMZ_0036000-RA
ENSGALP00000004794	PMZ_0042383-RA
ENSGALP00000004798	PMZ_0048011-RA
ENSGALP00000004799	PMZ_0041614-RA
ENSGALP00000004799	PMZ_0047915-RA
ENSGALP00000004803	PMZ_0040004-RA
ENSGALP00000004804	PMZ_0001531-RA
ENSGALP00000004807	PMZ_0045779-RA
ENSGALP00000004811	PMZ_0036908-RA
ENSGALP00000004815	PMZ_0041117-RA
ENSGALP00000004815	PMZ_0038646-RA
ENSGALP00000004817	PMZ_0042065-RA
ENSGALP00000004822	PMZ_0026581-RA
ENSGALP00000004822	PMZ_0031660-RA
ENSGALP00000004823	PMZ_0039067-RA
ENSGALP00000004823	PMZ_0029447-RA
ENSGALP00000004827	PMZ_0022364-RA
ENSGALP00000004827	PMZ_0036034-RA
ENSGALP00000004830	PMZ_0030282-RA
ENSGALP00000004832	PMZ_0041731-RA
ENSGALP00000004833	PMZ_0038011-RA
ENSGALP00000004839	PMZ_0044508-RA
ENSGALP00000004840	PMZ_0046313-RA
ENSGALP00000004840	PMZ_0041690-RA
ENSGALP00000004845	PMZ_0028340-RA
ENSGALP00000004845	PMZ_0041485-RA
ENSGALP00000004847	PMZ_0034547-RA
ENSGALP00000004856	PMZ_0046163-RA
ENSGALP00000004861	PMZ_0045598-RA
ENSGALP00000004864	PMZ_0042780-RA
ENSGALP00000004864	PMZ_0042781-RA
ENSGALP00000004866	PMZ_0005051-RA
ENSGALP00000004870	PMZ_0048116-RA
ENSGALP00000004870	PMZ_0007471-RA
ENSGALP00000004871	PMZ_0035943-RA
ENSGALP00000004877	PMZ_0026350-RA
ENSGALP00000004877	PMZ_0045013-RA
ENSGALP00000004879	PMZ_0042338-RA
ENSGALP00000004885	PMZ_0018568-RA
ENSGALP00000004885	PMZ_0021506-RA
ENSGALP00000004887	PMZ_0033999-RA
ENSGALP00000004889	PMZ_0041487-RA
ENSGALP00000004897	PMZ_0044106-RA
ENSGALP00000004897	PMZ_0047373-RA
ENSGALP00000004899	PMZ_0042807-RA
ENSGALP00000004899	PMZ_0042811-RA
ENSGALP00000004901	PMZ_0037539-RA
ENSGALP00000004902	PMZ_0017039-RA
ENSGALP00000004907	PMZ_0042736-RA
ENSGALP00000004912	PMZ_0049024-RA
ENSGALP00000004912	PMZ_0048984-RA
ENSGALP00000004924	PMZ_0041677-RA
ENSGALP00000004927	PMZ_0040215-RA
ENSGALP00000004927	PMZ_0037653-RA
ENSGALP00000004936	PMZ_0001536-RA
ENSGALP00000004940	PMZ_0046799-RA
ENSGALP00000004940	PMZ_0030118-RA
ENSGALP00000004951	PMZ_0003232-RA
ENSGALP00000004951	PMZ_0045207-RA
ENSGALP00000004956	PMZ_0038233-RA
ENSGALP00000004956	PMZ_0042646-RA
ENSGALP00000004959	PMZ_0018015-RA
ENSGALP00000004959	PMZ_0047840-RA
ENSGALP00000004962	PMZ_0047863-RA
ENSGALP00000004962	PMZ_0020386-RA
ENSGALP00000004966	PMZ_0026165-RA
ENSGALP00000004970	PMZ_0013189-RA
ENSGALP00000004972	PMZ_0045816-RA
ENSGALP00000004979	PMZ_0040623-RA
ENSGALP00000004982	PMZ_0043207-RA
ENSGALP00000004983	PMZ_0030338-RA
ENSGALP00000004989	PMZ_0026113-RA
ENSGALP00000004991	PMZ_0002710-RA
ENSGALP00000004991	PMZ_0047762-RA
ENSGALP00000004993	PMZ_0002575-RA
ENSGALP00000004997	PMZ_0042253-RA
ENSGALP00000004997	PMZ_0042254-RA
ENSGALP00000005001	PMZ_0034635-RA
ENSGALP00000005001	PMZ_0036092-RA
ENSGALP00000005006	PMZ_0018166-RA
ENSGALP00000005013	PMZ_0042251-RA
ENSGALP00000005013	PMZ_0029038-RA
ENSGALP00000005030	PMZ_0026738-RA
ENSGALP00000005033	PMZ_0042454-RA
ENSGALP00000005037	PMZ_0042803-RA
ENSGALP00000005042	PMZ_0046412-RA
ENSGALP00000005045	PMZ_0043330-RA
ENSGALP00000005045	PMZ_0043985-RA
ENSGALP00000005047	PMZ_0032235-RA
ENSGALP00000005054	PMZ_0041694-RA
ENSGALP00000005055	PMZ_0004045-RA
ENSGALP00000005055	PMZ_0030693-RA
ENSGALP00000005059	PMZ_0017732-RA
ENSGALP00000005061	PMZ_0002585-RA
ENSGALP00000005067	PMZ_0036079-RA
ENSGALP00000005068	PMZ_0019049-RA
ENSGALP00000005071	PMZ_0040333-RA
ENSGALP00000005071	PMZ_0047178-RA
ENSGALP00000005074	PMZ_0042274-RA
ENSGALP00000005078	PMZ_0042834-RA
ENSGALP00000005078	PMZ_0041630-RA
ENSGALP00000005086	PMZ_0040182-RA
ENSGALP00000005086	PMZ_0040180-RA
ENSGALP00000005087	PMZ_0015500-RA
ENSGALP00000005089	PMZ_0042275-RA
ENSGALP00000005089	PMZ_0036770-RA
ENSGALP00000005090	PMZ_0010731-RA
ENSGALP00000005096	PMZ_0044132-RA
ENSGALP00000005096	PMZ_0044131-RA
ENSGALP00000005100	PMZ_0029582-RA
ENSGALP00000005102	PMZ_0029408-RA
ENSGALP00000005105	PMZ_0033682-RA
ENSGALP00000005109	PMZ_0014455-RA
ENSGALP00000005109	PMZ_0005930-RA
ENSGALP00000005112	PMZ_0019661-RA
ENSGALP00000005112	PMZ_0037553-RA
ENSGALP00000005118	PMZ_0046140-RA
ENSGALP00000005119	PMZ_0033036-RA
ENSGALP00000005120	PMZ_0018443-RA
ENSGALP00000005120	PMZ_0046029-RA
ENSGALP00000005122	PMZ_0041441-RA
ENSGALP00000005123	PMZ_0008518-RA
ENSGALP00000005123	PMZ_0047154-RA
ENSGALP00000005125	PMZ_0005210-RA
ENSGALP00000005126	PMZ_0028085-RA
ENSGALP00000005129	PMZ_0045262-RA
ENSGALP00000005129	PMZ_0004090-RA
ENSGALP00000005132	PMZ_0044543-RA
ENSGALP00000005145	PMZ_0006171-RA
ENSGALP00000005145	PMZ_0034303-RA
ENSGALP00000005150	PMZ_0046626-RA
ENSGALP00000005150	PMZ_0047955-RA
ENSGALP00000005151	PMZ_0020186-RA
ENSGALP00000005151	PMZ_0003219-RA
ENSGALP00000005153	PMZ_0002907-RA
ENSGALP00000005154	PMZ_0029317-RA
ENSGALP00000005157	PMZ_0008371-RA
ENSGALP00000005161	PMZ_0006299-RA
ENSGALP00000005161	PMZ_0013733-RA
ENSGALP00000005171	PMZ_0002906-RA
ENSGALP00000005180	PMZ_0033983-RA
ENSGALP00000005182	PMZ_0011723-RA
ENSGALP00000005182	PMZ_0027765-RA
ENSGALP00000005184	PMZ_0032441-RA
ENSGALP00000005184	PMZ_0011715-RA
ENSGALP00000005187	PMZ_0000839-RA
ENSGALP00000005187	PMZ_0047534-RA
ENSGALP00000005194	PMZ_0004865-RA
ENSGALP00000005194	PMZ_0040025-RA
ENSGALP00000005196	PMZ_0007189-RA
ENSGALP00000005196	PMZ_0047329-RA
ENSGALP00000005199	PMZ_0033344-RA
ENSGALP00000005199	PMZ_0041591-RA
ENSGALP00000005207	PMZ_0001421-RA
ENSGALP00000005207	PMZ_0035977-RA
ENSGALP00000005208	PMZ_0011716-RA
ENSGALP00000005210	PMZ_0032998-RA
ENSGALP00000005210	PMZ_0028898-RA
ENSGALP00000005215	PMZ_0022266-RA
ENSGALP00000005215	PMZ_0046814-RA
ENSGALP00000005223	PMZ_0048204-RA
ENSGALP00000005227	PMZ_0046367-RA
ENSGALP00000005227	PMZ_0046366-RA
ENSGALP00000005231	PMZ_0041707-RA
ENSGALP00000005236	PMZ_0028359-RA
ENSGALP00000005241	PMZ_0042821-RA
ENSGALP00000005252	PMZ_0007335-RA
ENSGALP00000005252	PMZ_0017836-RA
ENSGALP00000005253	PMZ_0035362-RA
ENSGALP00000005255	PMZ_0030809-RA
ENSGALP00000005256	PMZ_0045465-RA
ENSGALP00000005261	PMZ_0027833-RA
ENSGALP00000005261	PMZ_0034332-RA
ENSGALP00000005265	PMZ_0005698-RA
[truncated: 12,546 more rows]
