# Supplementary material for: Reconstruction of proto-vertebrate, proto-cyclostome and proto-gnathostome genomes provides new insights into early vertebrate evolution
Source: Nat Commun. 2021 Jul 23;12:4489. doi: 10.1038/s41467-021-24573-z (PMC8302630; doi:10.1038/s41467-021-24573-z)
Supplement: Supplementary file 4 — Supplementary Data 1 [file 41467_2021_24573_MOESM4_ESM.zip › SuppData1/orthologs/CHICK-POEGU.txt]

ENSGALP00000006197	ENSTGUP00000008915
ENSGALP00000027652	ENSTGUP00000011592
ENSGALP00000007499	ENSTGUP00000002935
ENSGALP00000006308	ENSTGUP00000006346
ENSGALP00000024336	ENSTGUP00000010909
ENSGALP00000006178	ENSTGUP00000008898
ENSGALP00000013518	ENSTGUP00000010401
ENSGALP00000003417	ENSTGUP00000005020
ENSGALP00000024624	ENSTGUP00000014038
ENSGALP00000006527	ENSTGUP00000005254
ENSGALP00000013423	ENSTGUP00000007673
ENSGALP00000014051	ENSTGUP00000011252
ENSGALP00000035505	ENSTGUP00000005191
ENSGALP00000042226	ENSTGUP00000005389
ENSGALP00000010474	ENSTGUP00000006862
ENSGALP00000005074	ENSTGUP00000008706
ENSGALP00000023699	ENSTGUP00000014566
ENSGALP00000017457	ENSTGUP00000010982
ENSGALP00000041254	ENSTGUP00000007828
ENSGALP00000002938	ENSTGUP00000003676
ENSGALP00000003834	ENSTGUP00000004968
ENSGALP00000010835	ENSTGUP00000002319
ENSGALP00000022178	ENSTGUP00000011474
ENSGALP00000027810	ENSTGUP00000013282
ENSGALP00000025475	ENSTGUP00000012847
ENSGALP00000025476	ENSTGUP00000000909
ENSGALP00000009477	ENSTGUP00000001623
ENSGALP00000015078	ENSTGUP00000005458
ENSGALP00000023036	ENSTGUP00000008967
ENSGALP00000005964	ENSTGUP00000005263
ENSGALP00000010976	ENSTGUP00000000371
ENSGALP00000016167	ENSTGUP00000003862
ENSGALP00000016163	ENSTGUP00000003819
ENSGALP00000042824	ENSTGUP00000000526
ENSGALP00000039322	ENSTGUP00000004420
ENSGALP00000010845	ENSTGUP00000002205
ENSGALP00000013128	ENSTGUP00000010714
ENSGALP00000017721	ENSTGUP00000002960
ENSGALP00000006027	ENSTGUP00000016783
ENSGALP00000029643	ENSTGUP00000008885
ENSGALP00000016021	ENSTGUP00000003276
ENSGALP00000018553	ENSTGUP00000013203
ENSGALP00000002401	ENSTGUP00000006737
ENSGALP00000014649	ENSTGUP00000002510
ENSGALP00000012873	ENSTGUP00000010462
ENSGALP00000012927	ENSTGUP00000009884
ENSGALP00000002848	ENSTGUP00000000010
ENSGALP00000002836	ENSTGUP00000001025
ENSGALP00000007730	ENSTGUP00000006567
ENSGALP00000019120	ENSTGUP00000013314
ENSGALP00000010510	ENSTGUP00000000503
ENSGALP00000001474	ENSTGUP00000007517
ENSGALP00000010718	ENSTGUP00000002402
ENSGALP00000036285	ENSTGUP00000007645
ENSGALP00000009351	ENSTGUP00000006436
ENSGALP00000006447	ENSTGUP00000005879
ENSGALP00000002297	ENSTGUP00000006835
ENSGALP00000005150	ENSTGUP00000006914
ENSGALP00000007847	ENSTGUP00000007511
ENSGALP00000042836	ENSTGUP00000006599
ENSGALP00000032312	ENSTGUP00000011707
ENSGALP00000016886	ENSTGUP00000017731
ENSGALP00000016882	ENSTGUP00000011705
ENSGALP00000016891	ENSTGUP00000018265
ENSGALP00000026119	ENSTGUP00000006604
ENSGALP00000026960	ENSTGUP00000010836
ENSGALP00000035809	ENSTGUP00000010829
ENSGALP00000006776	ENSTGUP00000001184
ENSGALP00000035831	ENSTGUP00000012380
ENSGALP00000021178	ENSTGUP00000012993
ENSGALP00000004717	ENSTGUP00000002856
ENSGALP00000008354	ENSTGUP00000003773
ENSGALP00000042174	ENSTGUP00000015109
ENSGALP00000006714	ENSTGUP00000006194
ENSGALP00000021661	ENSTGUP00000006171
ENSGALP00000008273	ENSTGUP00000003831
ENSGALP00000020923	ENSTGUP00000012053
ENSGALP00000000406	ENSTGUP00000000074
ENSGALP00000023528	ENSTGUP00000009101
ENSGALP00000017712	ENSTGUP00000007812
ENSGALP00000009966	ENSTGUP00000003687
ENSGALP00000004991	ENSTGUP00000014440
ENSGALP00000015926	ENSTGUP00000003097
ENSGALP00000016880	ENSTGUP00000012631
ENSGALP00000009004	ENSTGUP00000007507
ENSGALP00000016801	ENSTGUP00000001791
ENSGALP00000009685	ENSTGUP00000001158
ENSGALP00000042528	ENSTGUP00000000912
ENSGALP00000010414	ENSTGUP00000002202
ENSGALP00000017856	ENSTGUP00000002880
ENSGALP00000035379	ENSTGUP00000015082
ENSGALP00000032649	ENSTGUP00000009297
ENSGALP00000025472	ENSTGUP00000013988
ENSGALP00000025114	ENSTGUP00000012744
ENSGALP00000014101	ENSTGUP00000001335
ENSGALP00000042998	ENSTGUP00000001616
ENSGALP00000021550	ENSTGUP00000012121
ENSGALP00000011134	ENSTGUP00000008788
ENSGALP00000041611	ENSTGUP00000000920
ENSGALP00000036527	ENSTGUP00000006514
ENSGALP00000042712	ENSTGUP00000000930
ENSGALP00000030960	ENSTGUP00000013468
ENSGALP00000030213	ENSTGUP00000012077
ENSGALP00000002638	ENSTGUP00000005575
ENSGALP00000011413	ENSTGUP00000003238
ENSGALP00000016547	ENSTGUP00000007512
ENSGALP00000021543	ENSTGUP00000008852
ENSGALP00000003847	ENSTGUP00000015232
ENSGALP00000001054	ENSTGUP00000000891
ENSGALP00000010428	ENSTGUP00000006775
ENSGALP00000026821	ENSTGUP00000013703
ENSGALP00000000107	ENSTGUP00000014768
ENSGALP00000038965	ENSTGUP00000009104
ENSGALP00000043032	ENSTGUP00000000722
ENSGALP00000005571	ENSTGUP00000000421
ENSGALP00000011333	ENSTGUP00000008875
ENSGALP00000021646	ENSTGUP00000013567
ENSGALP00000006299	ENSTGUP00000016110
ENSGALP00000003671	ENSTGUP00000004977
ENSGALP00000038075	ENSTGUP00000005741
ENSGALP00000000412	ENSTGUP00000004581
ENSGALP00000039341	ENSTGUP00000007902
ENSGALP00000009803	ENSTGUP00000001208
ENSGALP00000008661	ENSTGUP00000000228
ENSGALP00000040060	ENSTGUP00000002076
ENSGALP00000042768	ENSTGUP00000013718
ENSGALP00000019399	ENSTGUP00000000180
ENSGALP00000024768	ENSTGUP00000013997
ENSGALP00000041815	ENSTGUP00000000954
ENSGALP00000038287	ENSTGUP00000005782
ENSGALP00000007547	ENSTGUP00000005006
ENSGALP00000039976	ENSTGUP00000004870
ENSGALP00000009611	ENSTGUP00000008308
ENSGALP00000018224	ENSTGUP00000013118
ENSGALP00000016105	ENSTGUP00000003528
ENSGALP00000013191	ENSTGUP00000007385
ENSGALP00000017290	ENSTGUP00000012794
ENSGALP00000018964	ENSTGUP00000011773
ENSGALP00000027271	ENSTGUP00000011586
ENSGALP00000010863	ENSTGUP00000005627
ENSGALP00000009806	ENSTGUP00000003067
ENSGALP00000027267	ENSTGUP00000011582
ENSGALP00000003684	ENSTGUP00000005646
ENSGALP00000027482	ENSTGUP00000012331
ENSGALP00000008702	ENSTGUP00000004744
ENSGALP00000037588	ENSTGUP00000001808
ENSGALP00000013142	ENSTGUP00000007259
ENSGALP00000017678	ENSTGUP00000010021
ENSGALP00000024782	ENSTGUP00000000269
ENSGALP00000001334	ENSTGUP00000008703
ENSGALP00000010979	ENSTGUP00000000869
ENSGALP00000038745	ENSTGUP00000011510
ENSGALP00000039924	ENSTGUP00000004236
ENSGALP00000019325	ENSTGUP00000002050
ENSGALP00000005090	ENSTGUP00000001084
ENSGALP00000002366	ENSTGUP00000017815
ENSGALP00000038404	ENSTGUP00000004062
ENSGALP00000019689	ENSTGUP00000001855
ENSGALP00000009892	ENSTGUP00000007193
ENSGALP00000013052	ENSTGUP00000010614
ENSGALP00000008574	ENSTGUP00000001146
ENSGALP00000006182	ENSTGUP00000004826
ENSGALP00000035907	ENSTGUP00000011805
ENSGALP00000010958	ENSTGUP00000009073
ENSGALP00000013724	ENSTGUP00000010457
ENSGALP00000008112	ENSTGUP00000006886
ENSGALP00000005789	ENSTGUP00000005604
ENSGALP00000006300	ENSTGUP00000000719
ENSGALP00000013714	ENSTGUP00000010484
ENSGALP00000014734	ENSTGUP00000001484
ENSGALP00000000973	ENSTGUP00000017785
ENSGALP00000018656	ENSTGUP00000008916
ENSGALP00000026677	ENSTGUP00000008359
ENSGALP00000006782	ENSTGUP00000003284
ENSGALP00000012265	ENSTGUP00000005747
ENSGALP00000009612	ENSTGUP00000008668
ENSGALP00000021856	ENSTGUP00000013552
ENSGALP00000010281	ENSTGUP00000001739
ENSGALP00000022282	ENSTGUP00000011408
ENSGALP00000036082	ENSTGUP00000013534
ENSGALP00000014065	ENSTGUP00000004152
ENSGALP00000041045	ENSTGUP00000003859
ENSGALP00000017619	ENSTGUP00000002713
ENSGALP00000033098	ENSTGUP00000003338
ENSGALP00000000810	ENSTGUP00000001990
ENSGALP00000025626	ENSTGUP00000013056
ENSGALP00000005576	ENSTGUP00000004793
ENSGALP00000042896	ENSTGUP00000017288
ENSGALP00000000239	ENSTGUP00000000367
ENSGALP00000007948	ENSTGUP00000003797
ENSGALP00000038787	ENSTGUP00000009690
ENSGALP00000014728	ENSTGUP00000002403
ENSGALP00000014501	ENSTGUP00000002610
ENSGALP00000014506	ENSTGUP00000002629
ENSGALP00000018774	ENSTGUP00000004020
ENSGALP00000014878	ENSTGUP00000009469
ENSGALP00000041356	ENSTGUP00000002508
ENSGALP00000013781	ENSTGUP00000010870
ENSGALP00000020311	ENSTGUP00000007392
ENSGALP00000020307	ENSTGUP00000007382
ENSGALP00000018675	ENSTGUP00000005260
ENSGALP00000040685	ENSTGUP00000002415
ENSGALP00000008889	ENSTGUP00000005613
ENSGALP00000027075	ENSTGUP00000010013
ENSGALP00000008481	ENSTGUP00000003654
ENSGALP00000014663	ENSTGUP00000007258
ENSGALP00000008104	ENSTGUP00000003652
ENSGALP00000014672	ENSTGUP00000007261
ENSGALP00000024150	ENSTGUP00000013781
ENSGALP00000016015	ENSTGUP00000003258
ENSGALP00000041013	ENSTGUP00000002891
ENSGALP00000016884	ENSTGUP00000001094
ENSGALP00000009133	ENSTGUP00000007581
ENSGALP00000023682	ENSTGUP00000002648
ENSGALP00000003295	ENSTGUP00000001638
ENSGALP00000005914	ENSTGUP00000002188
ENSGALP00000005933	ENSTGUP00000002190
ENSGALP00000037396	ENSTGUP00000008066
ENSGALP00000001500	ENSTGUP00000000281
ENSGALP00000014673	ENSTGUP00000002551
ENSGALP00000019114	ENSTGUP00000013312
ENSGALP00000024076	ENSTGUP00000012297
ENSGALP00000013447	ENSTGUP00000010642
ENSGALP00000013448	ENSTGUP00000010646
ENSGALP00000013450	ENSTGUP00000010652
ENSGALP00000024083	ENSTGUP00000012303
ENSGALP00000024082	ENSTGUP00000012301
ENSGALP00000019723	ENSTGUP00000011871
ENSGALP00000010556	ENSTGUP00000016488
ENSGALP00000023592	ENSTGUP00000000742
ENSGALP00000014112	ENSTGUP00000006629
ENSGALP00000010121	ENSTGUP00000003796
ENSGALP00000006947	ENSTGUP00000006828
ENSGALP00000010805	ENSTGUP00000010330
ENSGALP00000017274	ENSTGUP00000006934
ENSGALP00000041770	ENSTGUP00000011117
ENSGALP00000040940	ENSTGUP00000000374
ENSGALP00000033380	ENSTGUP00000011415
ENSGALP00000015469	ENSTGUP00000001560
ENSGALP00000011904	ENSTGUP00000009514
ENSGALP00000014581	ENSTGUP00000002561
ENSGALP00000018258	ENSTGUP00000013124
ENSGALP00000015125	ENSTGUP00000004234
ENSGALP00000042267	ENSTGUP00000012102
ENSGALP00000014259	ENSTGUP00000002417
ENSGALP00000026355	ENSTGUP00000013346
ENSGALP00000001480	ENSTGUP00000003376
ENSGALP00000001445	ENSTGUP00000003334
ENSGALP00000009449	ENSTGUP00000007617
ENSGALP00000026363	ENSTGUP00000013353
ENSGALP00000005166	ENSTGUP00000017623
ENSGALP00000026192	ENSTGUP00000013167
ENSGALP00000026072	ENSTGUP00000012988
ENSGALP00000018821	ENSTGUP00000009670
ENSGALP00000010760	ENSTGUP00000009752
ENSGALP00000016984	ENSTGUP00000000287
ENSGALP00000041658	ENSTGUP00000008638
ENSGALP00000011895	ENSTGUP00000009518
ENSGALP00000037169	ENSTGUP00000010255
ENSGALP00000018378	ENSTGUP00000008451
ENSGALP00000007439	ENSTGUP00000005482
ENSGALP00000012308	ENSTGUP00000000354
ENSGALP00000032209	ENSTGUP00000004287
ENSGALP00000011089	ENSTGUP00000008720
ENSGALP00000007956	ENSTGUP00000007254
ENSGALP00000041485	ENSTGUP00000000578
ENSGALP00000041496	ENSTGUP00000000599
ENSGALP00000020507	ENSTGUP00000003357
ENSGALP00000027801	ENSTGUP00000013264
ENSGALP00000012087	ENSTGUP00000009842
ENSGALP00000014237	ENSTGUP00000004389
ENSGALP00000030077	ENSTGUP00000004395
ENSGALP00000003336	ENSTGUP00000004777
ENSGALP00000040977	ENSTGUP00000014311
ENSGALP00000015293	ENSTGUP00000005434
ENSGALP00000013575	ENSTGUP00000010722
ENSGALP00000011851	ENSTGUP00000009765
ENSGALP00000015542	ENSTGUP00000006018
ENSGALP00000042747	ENSTGUP00000017723
ENSGALP00000025631	ENSTGUP00000013065
ENSGALP00000026153	ENSTGUP00000012921
ENSGALP00000009339	ENSTGUP00000007668
ENSGALP00000038530	ENSTGUP00000009461
ENSGALP00000005663	ENSTGUP00000005049
ENSGALP00000005693	ENSTGUP00000005107
ENSGALP00000005664	ENSTGUP00000005055
ENSGALP00000010290	ENSTGUP00000008600
ENSGALP00000028023	ENSTGUP00000013380
ENSGALP00000043451	ENSTGUP00000003980
ENSGALP00000036574	ENSTGUP00000013381
ENSGALP00000014354	ENSTGUP00000009936
ENSGALP00000025071	ENSTGUP00000017814
ENSGALP00000018782	ENSTGUP00000013262
ENSGALP00000040460	ENSTGUP00000001041
ENSGALP00000006001	ENSTGUP00000005581
ENSGALP00000038910	ENSTGUP00000002766
ENSGALP00000002804	ENSTGUP00000017804
ENSGALP00000012015	ENSTGUP00000009875
ENSGALP00000020137	ENSTGUP00000013550
ENSGALP00000041417	ENSTGUP00000012344
ENSGALP00000016518	ENSTGUP00000008206
ENSGALP00000026350	ENSTGUP00000013344
ENSGALP00000024556	ENSTGUP00000011271
ENSGALP00000040830	ENSTGUP00000003913
ENSGALP00000023990	ENSTGUP00000012263
ENSGALP00000040961	ENSTGUP00000002408
ENSGALP00000030892	ENSTGUP00000013640
ENSGALP00000025760	ENSTGUP00000004846
ENSGALP00000007523	ENSTGUP00000005066
ENSGALP00000013837	ENSTGUP00000002184
ENSGALP00000008892	ENSTGUP00000005736
ENSGALP00000025221	ENSTGUP00000001303
ENSGALP00000003035	ENSTGUP00000000660
ENSGALP00000043302	ENSTGUP00000008161
ENSGALP00000037618	ENSTGUP00000007176
ENSGALP00000009621	ENSTGUP00000017739
ENSGALP00000017259	ENSTGUP00000008762
ENSGALP00000006331	ENSTGUP00000003743
ENSGALP00000002604	ENSTGUP00000005880
ENSGALP00000011148	ENSTGUP00000002152
ENSGALP00000011044	ENSTGUP00000002182
ENSGALP00000013380	ENSTGUP00000010598
ENSGALP00000024701	ENSTGUP00000000131
ENSGALP00000041259	ENSTGUP00000001243
ENSGALP00000002287	ENSTGUP00000007549
ENSGALP00000016838	ENSTGUP00000011679
ENSGALP00000024341	ENSTGUP00000000911
ENSGALP00000013830	ENSTGUP00000001271
ENSGALP00000019943	ENSTGUP00000013613
ENSGALP00000016475	ENSTGUP00000008110
ENSGALP00000039646	ENSTGUP00000002531
ENSGALP00000002721	ENSTGUP00000000391
ENSGALP00000016529	ENSTGUP00000005472
ENSGALP00000020611	ENSTGUP00000011372
ENSGALP00000024015	ENSTGUP00000012284
ENSGALP00000029600	ENSTGUP00000018091
ENSGALP00000039846	ENSTGUP00000003301
ENSGALP00000033374	ENSTGUP00000010657
ENSGALP00000007049	ENSTGUP00000003950
ENSGALP00000027473	ENSTGUP00000012352
ENSGALP00000041378	ENSTGUP00000008770
ENSGALP00000001317	ENSTGUP00000001715
ENSGALP00000007603	ENSTGUP00000007703
ENSGALP00000042939	ENSTGUP00000016151
ENSGALP00000007183	ENSTGUP00000007045
ENSGALP00000008256	ENSTGUP00000007634
ENSGALP00000005438	ENSTGUP00000009034
ENSGALP00000008707	ENSTGUP00000000219
ENSGALP00000013692	ENSTGUP00000010553
ENSGALP00000026019	ENSTGUP00000005825
ENSGALP00000006744	ENSTGUP00000006209
ENSGALP00000014186	ENSTGUP00000011300
ENSGALP00000041036	ENSTGUP00000011346
ENSGALP00000014563	ENSTGUP00000011340
ENSGALP00000008107	ENSTGUP00000003563
ENSGALP00000010477	ENSTGUP00000008691
ENSGALP00000025385	ENSTGUP00000012771
ENSGALP00000026323	ENSTGUP00000013311
ENSGALP00000002718	ENSTGUP00000003264
ENSGALP00000011876	ENSTGUP00000009628
ENSGALP00000003502	ENSTGUP00000008404
ENSGALP00000001704	ENSTGUP00000003589
ENSGALP00000043188	ENSTGUP00000016541
ENSGALP00000001688	ENSTGUP00000000840
ENSGALP00000024312	ENSTGUP00000004600
ENSGALP00000009724	ENSTGUP00000007997
ENSGALP00000007174	ENSTGUP00000006527
ENSGALP00000011976	ENSTGUP00000000237
ENSGALP00000024855	ENSTGUP00000013904
ENSGALP00000033652	ENSTGUP00000017637
ENSGALP00000011971	ENSTGUP00000000233
ENSGALP00000017858	ENSTGUP00000008091
ENSGALP00000018235	ENSTGUP00000008275
ENSGALP00000021103	ENSTGUP00000011791
ENSGALP00000027206	ENSTGUP00000011245
ENSGALP00000008699	ENSTGUP00000007184
ENSGALP00000026929	ENSTGUP00000013609
ENSGALP00000026936	ENSTGUP00000013603
ENSGALP00000006738	ENSTGUP00000005413
ENSGALP00000024953	ENSTGUP00000011588
ENSGALP00000041666	ENSTGUP00000008513
ENSGALP00000023925	ENSTGUP00000012176
ENSGALP00000024913	ENSTGUP00000011569
ENSGALP00000042630	ENSTGUP00000015744
ENSGALP00000022679	ENSTGUP00000003599
ENSGALP00000003973	ENSTGUP00000015009
ENSGALP00000039901	ENSTGUP00000004590
ENSGALP00000022198	ENSTGUP00000017430
ENSGALP00000026568	ENSTGUP00000013582
ENSGALP00000004444	ENSTGUP00000002938
ENSGALP00000021570	ENSTGUP00000009423
ENSGALP00000018510	ENSTGUP00000010729
ENSGALP00000036151	ENSTGUP00000009389
ENSGALP00000040814	ENSTGUP00000006373
ENSGALP00000040622	ENSTGUP00000011052
ENSGALP00000018880	ENSTGUP00000004301
ENSGALP00000008931	ENSTGUP00000004460
ENSGALP00000002373	ENSTGUP00000004279
ENSGALP00000038523	ENSTGUP00000005971
ENSGALP00000026331	ENSTGUP00000013320
ENSGALP00000003970	ENSTGUP00000001792
ENSGALP00000023839	ENSTGUP00000010333
ENSGALP00000001565	ENSTGUP00000003524
ENSGALP00000019842	ENSTGUP00000013464
ENSGALP00000043429	ENSTGUP00000005217
ENSGALP00000012996	ENSTGUP00000010583
ENSGALP00000026794	ENSTGUP00000013721
ENSGALP00000015519	ENSTGUP00000008583
ENSGALP00000015517	ENSTGUP00000001687
ENSGALP00000000410	ENSTGUP00000010139
ENSGALP00000021743	ENSTGUP00000000051
ENSGALP00000041507	ENSTGUP00000002961
ENSGALP00000042261	ENSTGUP00000005561
ENSGALP00000042253	ENSTGUP00000009410
ENSGALP00000043318	ENSTGUP00000001306
ENSGALP00000000626	ENSTGUP00000003162
ENSGALP00000032471	ENSTGUP00000006712
ENSGALP00000006610	ENSTGUP00000017666
ENSGALP00000034251	ENSTGUP00000006931
ENSGALP00000003207	ENSTGUP00000001831
ENSGALP00000041121	ENSTGUP00000004740
ENSGALP00000042973	ENSTGUP00000013116
ENSGALP00000020036	ENSTGUP00000010757
ENSGALP00000011799	ENSTGUP00000003663
ENSGALP00000006645	ENSTGUP00000008481
ENSGALP00000021021	ENSTGUP00000011888
ENSGALP00000014400	ENSTGUP00000004522
ENSGALP00000007061	ENSTGUP00000005546
ENSGALP00000034297	ENSTGUP00000006158
ENSGALP00000009628	ENSTGUP00000009193
ENSGALP00000011010	ENSTGUP00000008651
ENSGALP00000039900	ENSTGUP00000007870
ENSGALP00000026608	ENSTGUP00000015337
ENSGALP00000007476	ENSTGUP00000004191
ENSGALP00000025776	ENSTGUP00000012400
ENSGALP00000024437	ENSTGUP00000003581
ENSGALP00000038626	ENSTGUP00000009196
ENSGALP00000010237	ENSTGUP00000009228
ENSGALP00000041792	ENSTGUP00000012466
ENSGALP00000018239	ENSTGUP00000010031
ENSGALP00000005183	ENSTGUP00000014507
ENSGALP00000023854	ENSTGUP00000003709
ENSGALP00000037648	ENSTGUP00000005681
ENSGALP00000042279	ENSTGUP00000009575
ENSGALP00000043296	ENSTGUP00000005669
ENSGALP00000016504	ENSTGUP00000005672
ENSGALP00000002940	ENSTGUP00000004672
ENSGALP00000017594	ENSTGUP00000007357
ENSGALP00000019701	ENSTGUP00000003986
ENSGALP00000004449	ENSTGUP00000002936
ENSGALP00000003605	ENSTGUP00000005160
ENSGALP00000004272	ENSTGUP00000005026
ENSGALP00000004197	ENSTGUP00000004960
ENSGALP00000004365	ENSTGUP00000017474
ENSGALP00000004366	ENSTGUP00000017458
ENSGALP00000000423	ENSTGUP00000001355
ENSGALP00000043387	ENSTGUP00000007730
ENSGALP00000006426	ENSTGUP00000016201
ENSGALP00000014860	ENSTGUP00000004958
ENSGALP00000041570	ENSTGUP00000017828
ENSGALP00000025581	ENSTGUP00000013013
ENSGALP00000024602	ENSTGUP00000014041
ENSGALP00000041590	ENSTGUP00000001481
ENSGALP00000019663	ENSTGUP00000004119
ENSGALP00000034083	ENSTGUP00000004758
ENSGALP00000008547	ENSTGUP00000001167
ENSGALP00000025200	ENSTGUP00000001284
ENSGALP00000008787	ENSTGUP00000005641
ENSGALP00000005517	ENSTGUP00000005351
ENSGALP00000010774	ENSTGUP00000008758
ENSGALP00000041595	ENSTGUP00000005051
ENSGALP00000033543	ENSTGUP00000008220
ENSGALP00000038111	ENSTGUP00000005553
ENSGALP00000027991	ENSTGUP00000006849
ENSGALP00000033249	ENSTGUP00000010366
ENSGALP00000000223	ENSTGUP00000001424
ENSGALP00000006462	ENSTGUP00000018065
ENSGALP00000015273	ENSTGUP00000011327
ENSGALP00000003483	ENSTGUP00000004064
ENSGALP00000042366	ENSTGUP00000006355
ENSGALP00000043336	ENSTGUP00000012708
ENSGALP00000042407	ENSTGUP00000013371
ENSGALP00000013449	ENSTGUP00000014657
ENSGALP00000009483	ENSTGUP00000006126
ENSGALP00000020977	ENSTGUP00000002118
ENSGALP00000041928	ENSTGUP00000011714
ENSGALP00000027543	ENSTGUP00000012054
ENSGALP00000024461	ENSTGUP00000000875
ENSGALP00000037103	ENSTGUP00000001057
ENSGALP00000027996	ENSTGUP00000000004
ENSGALP00000025409	ENSTGUP00000011132
ENSGALP00000004574	ENSTGUP00000005347
ENSGALP00000024889	ENSTGUP00000012638
ENSGALP00000018252	ENSTGUP00000002235
ENSGALP00000025261	ENSTGUP00000010871
ENSGALP00000001365	ENSTGUP00000003269
ENSGALP00000010316	ENSTGUP00000008191
ENSGALP00000004013	ENSTGUP00000001925
ENSGALP00000012240	ENSTGUP00000001177
ENSGALP00000014104	ENSTGUP00000010058
ENSGALP00000032500	ENSTGUP00000007219
ENSGALP00000021356	ENSTGUP00000008212
ENSGALP00000043046	ENSTGUP00000002306
ENSGALP00000027517	ENSTGUP00000012158
ENSGALP00000023080	ENSTGUP00000009157
ENSGALP00000020127	ENSTGUP00000012145
ENSGALP00000006759	ENSTGUP00000002564
ENSGALP00000035958	ENSTGUP00000011451
ENSGALP00000013398	ENSTGUP00000010617
ENSGALP00000013225	ENSTGUP00000015957
ENSGALP00000020504	ENSTGUP00000012594
ENSGALP00000018059	ENSTGUP00000010318
ENSGALP00000041481	ENSTGUP00000000419
ENSGALP00000022304	ENSTGUP00000009545
ENSGALP00000012613	ENSTGUP00000008754
ENSGALP00000001743	ENSTGUP00000005134
ENSGALP00000027184	ENSTGUP00000011142
ENSGALP00000022799	ENSTGUP00000008315
ENSGALP00000015323	ENSTGUP00000011770
ENSGALP00000030103	ENSTGUP00000003893
ENSGALP00000014475	ENSTGUP00000009747
ENSGALP00000020966	ENSTGUP00000011981
ENSGALP00000001800	ENSTGUP00000007205
ENSGALP00000007477	ENSTGUP00000004174
ENSGALP00000018083	ENSTGUP00000010482
ENSGALP00000009349	ENSTGUP00000001775
ENSGALP00000015531	ENSTGUP00000008537
ENSGALP00000015808	ENSTGUP00000001667
ENSGALP00000027001	ENSTGUP00000010492
ENSGALP00000015965	ENSTGUP00000002386
ENSGALP00000000302	ENSTGUP00000001392
ENSGALP00000042648	ENSTGUP00000008173
ENSGALP00000017612	ENSTGUP00000009905
ENSGALP00000017617	ENSTGUP00000009932
ENSGALP00000023901	ENSTGUP00000002273
ENSGALP00000023910	ENSTGUP00000002291
ENSGALP00000013735	ENSTGUP00000011073
ENSGALP00000039792	ENSTGUP00000004253
ENSGALP00000001340	ENSTGUP00000008716
ENSGALP00000001321	ENSTGUP00000008640
ENSGALP00000042131	ENSTGUP00000008979
ENSGALP00000012145	ENSTGUP00000007190
ENSGALP00000024866	ENSTGUP00000011516
ENSGALP00000005919	ENSTGUP00000007729
ENSGALP00000010480	ENSTGUP00000000614
ENSGALP00000024366	ENSTGUP00000013806
ENSGALP00000013389	ENSTGUP00000001358
ENSGALP00000003108	ENSTGUP00000004537
ENSGALP00000018057	ENSTGUP00000010327
ENSGALP00000041758	ENSTGUP00000015676
ENSGALP00000005918	ENSTGUP00000005720
ENSGALP00000026916	ENSTGUP00000013634
ENSGALP00000024965	ENSTGUP00000011596
ENSGALP00000024844	ENSTGUP00000011472
ENSGALP00000036419	ENSTGUP00000002243
ENSGALP00000040927	ENSTGUP00000012150
ENSGALP00000033747	ENSTGUP00000007063
ENSGALP00000025962	ENSTGUP00000005584
ENSGALP00000012668	ENSTGUP00000000273
ENSGALP00000024856	ENSTGUP00000000348
ENSGALP00000008990	ENSTGUP00000005800
ENSGALP00000042108	ENSTGUP00000014702
ENSGALP00000018540	ENSTGUP00000010766
ENSGALP00000039156	ENSTGUP00000002968
ENSGALP00000021333	ENSTGUP00000008158
ENSGALP00000021927	ENSTGUP00000002315
ENSGALP00000042828	ENSTGUP00000011706
ENSGALP00000008742	ENSTGUP00000004524
ENSGALP00000011268	ENSTGUP00000009307
ENSGALP00000042615	ENSTGUP00000009323
ENSGALP00000002749	ENSTGUP00000004490
ENSGALP00000029846	ENSTGUP00000013743
ENSGALP00000017812	ENSTGUP00000010115
ENSGALP00000016052	ENSTGUP00000002464
ENSGALP00000027572	ENSTGUP00000011921
ENSGALP00000031452	ENSTGUP00000008113
ENSGALP00000006706	ENSTGUP00000004045
ENSGALP00000006708	ENSTGUP00000004114
ENSGALP00000041197	ENSTGUP00000000496
ENSGALP00000042434	ENSTGUP00000003646
ENSGALP00000026285	ENSTGUP00000013261
ENSGALP00000026289	ENSTGUP00000013268
ENSGALP00000026283	ENSTGUP00000013258
ENSGALP00000016919	ENSTGUP00000003236
ENSGALP00000041352	ENSTGUP00000018255
ENSGALP00000014921	ENSTGUP00000011148
ENSGALP00000005562	ENSTGUP00000005177
ENSGALP00000038490	ENSTGUP00000000739
ENSGALP00000034548	ENSTGUP00000014708
ENSGALP00000006699	ENSTGUP00000005396
ENSGALP00000023943	ENSTGUP00000012194
ENSGALP00000022517	ENSTGUP00000010522
ENSGALP00000023842	ENSTGUP00000003660
ENSGALP00000005320	ENSTGUP00000001065
ENSGALP00000042744	ENSTGUP00000001609
ENSGALP00000021227	ENSTGUP00000007834
ENSGALP00000031642	ENSTGUP00000005998
ENSGALP00000009416	ENSTGUP00000008103
ENSGALP00000000835	ENSTGUP00000000081
ENSGALP00000013472	ENSTGUP00000002845
ENSGALP00000024641	ENSTGUP00000012497
ENSGALP00000027470	ENSTGUP00000012368
ENSGALP00000009065	ENSTGUP00000007495
ENSGALP00000036962	ENSTGUP00000012460
ENSGALP00000014081	ENSTGUP00000001329
ENSGALP00000034070	ENSTGUP00000009743
ENSGALP00000007825	ENSTGUP00000007525
ENSGALP00000020470	ENSTGUP00000011194
ENSGALP00000034313	ENSTGUP00000005970
ENSGALP00000012522	ENSTGUP00000010901
ENSGALP00000029689	ENSTGUP00000006607
ENSGALP00000008101	ENSTGUP00000007643
ENSGALP00000015507	ENSTGUP00000011495
ENSGALP00000010092	ENSTGUP00000006741
ENSGALP00000018364	ENSTGUP00000002579
ENSGALP00000008859	ENSTGUP00000007324
ENSGALP00000003933	ENSTGUP00000001772
ENSGALP00000011107	ENSTGUP00000009243
ENSGALP00000020098	ENSTGUP00000001909
ENSGALP00000002654	ENSTGUP00000002283
ENSGALP00000008078	ENSTGUP00000003698
ENSGALP00000009912	ENSTGUP00000008195
ENSGALP00000012993	ENSTGUP00000008899
ENSGALP00000033231	ENSTGUP00000007251
ENSGALP00000027070	ENSTGUP00000010036
ENSGALP00000036774	ENSTGUP00000001501
ENSGALP00000028232	ENSTGUP00000015876
ENSGALP00000005132	ENSTGUP00000003402
ENSGALP00000006532	ENSTGUP00000009080
ENSGALP00000010583	ENSTGUP00000006993
ENSGALP00000000815	ENSTGUP00000001979
ENSGALP00000043277	ENSTGUP00000000210
ENSGALP00000034605	ENSTGUP00000017749
ENSGALP00000011094	ENSTGUP00000010084
ENSGALP00000020510	ENSTGUP00000003320
ENSGALP00000007047	ENSTGUP00000006703
ENSGALP00000014260	ENSTGUP00000002413
ENSGALP00000013294	ENSTGUP00000010588
ENSGALP00000002380	ENSTGUP00000006076
ENSGALP00000020754	ENSTGUP00000011559
ENSGALP00000024086	ENSTGUP00000012311
ENSGALP00000009882	ENSTGUP00000003554
ENSGALP00000043375	ENSTGUP00000017952
ENSGALP00000015963	ENSTGUP00000003197
ENSGALP00000019298	ENSTGUP00000013348
ENSGALP00000018352	ENSTGUP00000013170
ENSGALP00000013883	ENSTGUP00000005123
ENSGALP00000019672	ENSTGUP00000004095
ENSGALP00000018684	ENSTGUP00000003775
ENSGALP00000016641	ENSTGUP00000007691
ENSGALP00000004476	ENSTGUP00000003758
ENSGALP00000002903	ENSTGUP00000004184
ENSGALP00000013470	ENSTGUP00000004199
ENSGALP00000020073	ENSTGUP00000010834
ENSGALP00000021645	ENSTGUP00000003641
ENSGALP00000027832	ENSTGUP00000013333
ENSGALP00000011511	ENSTGUP00000009111
ENSGALP00000015879	ENSTGUP00000016342
ENSGALP00000004355	ENSTGUP00000008695
ENSGALP00000024537	ENSTGUP00000013829
ENSGALP00000007090	ENSTGUP00000010235
ENSGALP00000009799	ENSTGUP00000003491
ENSGALP00000000945	ENSTGUP00000008367
ENSGALP00000020619	ENSTGUP00000006827
ENSGALP00000005357	ENSTGUP00000007212
ENSGALP00000027233	ENSTGUP00000011398
ENSGALP00000009265	ENSTGUP00000006292
ENSGALP00000006511	ENSTGUP00000005243
ENSGALP00000025754	ENSTGUP00000012385
ENSGALP00000022208	ENSTGUP00000011463
ENSGALP00000002095	ENSTGUP00000004138
ENSGALP00000009365	ENSTGUP00000001800
ENSGALP00000016137	ENSTGUP00000012221
ENSGALP00000026659	ENSTGUP00000008199
ENSGALP00000018274	ENSTGUP00000013134
ENSGALP00000010236	ENSTGUP00000001280
ENSGALP00000043043	ENSTGUP00000009392
ENSGALP00000023865	ENSTGUP00000003813
ENSGALP00000017275	ENSTGUP00000009322
ENSGALP00000033266	ENSTGUP00000000638
ENSGALP00000011874	ENSTGUP00000001078
ENSGALP00000018837	ENSTGUP00000001706
ENSGALP00000009617	ENSTGUP00000001137
ENSGALP00000014547	ENSTGUP00000001431
ENSGALP00000012335	ENSTGUP00000009595
ENSGALP00000023648	ENSTGUP00000006709
ENSGALP00000015378	ENSTGUP00000017361
ENSGALP00000004458	ENSTGUP00000005796
ENSGALP00000033003	ENSTGUP00000010923
ENSGALP00000016147	ENSTGUP00000001933
ENSGALP00000008060	ENSTGUP00000006836
ENSGALP00000005756	ENSTGUP00000005580
ENSGALP00000002077	ENSTGUP00000004127
ENSGALP00000023538	ENSTGUP00000016909
ENSGALP00000009752	ENSTGUP00000001189
ENSGALP00000020874	ENSTGUP00000002295
ENSGALP00000005156	ENSTGUP00000017565
ENSGALP00000023265	ENSTGUP00000013733
ENSGALP00000008830	ENSTGUP00000005502
ENSGALP00000024275	ENSTGUP00000013795
ENSGALP00000001806	ENSTGUP00000000592
ENSGALP00000015412	ENSTGUP00000001543
ENSGALP00000042598	ENSTGUP00000005490
ENSGALP00000028780	ENSTGUP00000008403
ENSGALP00000015296	ENSTGUP00000011756
ENSGALP00000013904	ENSTGUP00000002227
ENSGALP00000025887	ENSTGUP00000015811
ENSGALP00000015211	ENSTGUP00000011455
ENSGALP00000005157	ENSTGUP00000000350
ENSGALP00000038512	ENSTGUP00000010374
ENSGALP00000004240	ENSTGUP00000004992
ENSGALP00000021351	ENSTGUP00000012752
ENSGALP00000027228	ENSTGUP00000011386
ENSGALP00000010887	ENSTGUP00000000411
ENSGALP00000009030	ENSTGUP00000007694
ENSGALP00000024840	ENSTGUP00000000306
ENSGALP00000009095	ENSTGUP00000007820
ENSGALP00000041662	ENSTGUP00000009536
ENSGALP00000014300	ENSTGUP00000010849
ENSGALP00000003552	ENSTGUP00000009494
ENSGALP00000027704	ENSTGUP00000013097
ENSGALP00000022752	ENSTGUP00000008190
ENSGALP00000021484	ENSTGUP00000012093
ENSGALP00000013422	ENSTGUP00000010286
ENSGALP00000016701	ENSTGUP00000001824
ENSGALP00000003806	ENSTGUP00000008731
ENSGALP00000014225	ENSTGUP00000011302
ENSGALP00000032098	ENSTGUP00000017957
ENSGALP00000024194	ENSTGUP00000010802
ENSGALP00000008116	ENSTGUP00000015194
ENSGALP00000020572	ENSTGUP00000000560
ENSGALP00000016460	ENSTGUP00000007994
ENSGALP00000002185	ENSTGUP00000000712
ENSGALP00000033890	ENSTGUP00000000702
ENSGALP00000018497	ENSTGUP00000010703
ENSGALP00000021275	ENSTGUP00000007952
ENSGALP00000034026	ENSTGUP00000008940
ENSGALP00000013280	ENSTGUP00000010731
ENSGALP00000003187	ENSTGUP00000004821
ENSGALP00000023563	ENSTGUP00000000696
ENSGALP00000012127	ENSTGUP00000005644
ENSGALP00000042990	ENSTGUP00000002072
ENSGALP00000041233	ENSTGUP00000008622
ENSGALP00000026284	ENSTGUP00000007416
ENSGALP00000021580	ENSTGUP00000008792
ENSGALP00000015774	ENSTGUP00000001637
ENSGALP00000004425	ENSTGUP00000017492
ENSGALP00000016118	ENSTGUP00000003593
ENSGALP00000003489	ENSTGUP00000004054
ENSGALP00000023430	ENSTGUP00000013684
ENSGALP00000024472	ENSTGUP00000013822
ENSGALP00000008551	ENSTGUP00000005481
ENSGALP00000025442	ENSTGUP00000012821
ENSGALP00000014665	ENSTGUP00000004796
ENSGALP00000032950	ENSTGUP00000006097
ENSGALP00000023298	ENSTGUP00000013715
ENSGALP00000027168	ENSTGUP00000009109
ENSGALP00000017323	ENSTGUP00000006752
ENSGALP00000026865	ENSTGUP00000013659
ENSGALP00000003759	ENSTGUP00000001729
ENSGALP00000012451	ENSTGUP00000008641
ENSGALP00000030899	ENSTGUP00000013657
ENSGALP00000032767	ENSTGUP00000010367
ENSGALP00000020014	ENSTGUP00000013586
ENSGALP00000039229	ENSTGUP00000005289
ENSGALP00000020164	ENSTGUP00000012185
ENSGALP00000017421	ENSTGUP00000002478
ENSGALP00000011808	ENSTGUP00000009658
ENSGALP00000036750	ENSTGUP00000001820
ENSGALP00000041385	ENSTGUP00000002495
ENSGALP00000007707	ENSTGUP00000017533
ENSGALP00000030742	ENSTGUP00000009173
ENSGALP00000040523	ENSTGUP00000017724
ENSGALP00000020886	ENSTGUP00000012648
ENSGALP00000003066	ENSTGUP00000001056
ENSGALP00000009239	ENSTGUP00000007779
ENSGALP00000035646	ENSTGUP00000013125
ENSGALP00000038337	ENSTGUP00000003825
ENSGALP00000040858	ENSTGUP00000017782
ENSGALP00000041186	ENSTGUP00000000215
ENSGALP00000007307	ENSTGUP00000006661
ENSGALP00000002789	ENSTGUP00000004557
ENSGALP00000027394	ENSTGUP00000012645
ENSGALP00000012206	ENSTGUP00000009938
ENSGALP00000000266	ENSTGUP00000003415
ENSGALP00000013802	ENSTGUP00000010389
ENSGALP00000043074	ENSTGUP00000013222
ENSGALP00000010287	ENSTGUP00000006055
ENSGALP00000032293	ENSTGUP00000011776
ENSGALP00000016966	ENSTGUP00000011780
ENSGALP00000016960	ENSTGUP00000011771
ENSGALP00000041993	ENSTGUP00000011932
ENSGALP00000014974	ENSTGUP00000005259
ENSGALP00000030515	ENSTGUP00000003891
ENSGALP00000023879	ENSTGUP00000013758
ENSGALP00000010584	ENSTGUP00000010418
ENSGALP00000010490	ENSTGUP00000010432
ENSGALP00000037427	ENSTGUP00000001429
ENSGALP00000017711	ENSTGUP00000002753
ENSGALP00000017690	ENSTGUP00000007872
ENSGALP00000041184	ENSTGUP00000003412
ENSGALP00000042248	ENSTGUP00000000519
ENSGALP00000012845	ENSTGUP00000010281
ENSGALP00000012607	ENSTGUP00000010238
ENSGALP00000012417	ENSTGUP00000000002
ENSGALP00000019761	ENSTGUP00000005046
ENSGALP00000041400	ENSTGUP00000003655
ENSGALP00000018106	ENSTGUP00000006891
ENSGALP00000014078	ENSTGUP00000011260
ENSGALP00000018627	ENSTGUP00000005433
ENSGALP00000016042	ENSTGUP00000006809
ENSGALP00000023398	ENSTGUP00000013686
ENSGALP00000015047	ENSTGUP00000011384
ENSGALP00000018742	ENSTGUP00000013245
ENSGALP00000013585	ENSTGUP00000010596
ENSGALP00000024947	ENSTGUP00000013935
ENSGALP00000010537	ENSTGUP00000000491
ENSGALP00000007035	ENSTGUP00000003997
ENSGALP00000002580	ENSTGUP00000004067
ENSGALP00000041725	ENSTGUP00000016945
ENSGALP00000022809	ENSTGUP00000004000
ENSGALP00000001525	ENSTGUP00000000277
ENSGALP00000013815	ENSTGUP00000002652
ENSGALP00000008660	ENSTGUP00000007209
ENSGALP00000026423	ENSTGUP00000013391
ENSGALP00000020661	ENSTGUP00000006497
ENSGALP00000023450	ENSTGUP00000013662
ENSGALP00000019967	ENSTGUP00000003496
ENSGALP00000031485	ENSTGUP00000017160
ENSGALP00000006571	ENSTGUP00000017665
ENSGALP00000014576	ENSTGUP00000011255
ENSGALP00000043110	ENSTGUP00000013625
ENSGALP00000026552	ENSTGUP00000013565
ENSGALP00000026729	ENSTGUP00000008508
ENSGALP00000008105	ENSTGUP00000007279
ENSGALP00000002881	ENSTGUP00000008232
ENSGALP00000021811	ENSTGUP00000008971
ENSGALP00000002611	ENSTGUP00000005563
ENSGALP00000018636	ENSTGUP00000013214
ENSGALP00000008916	ENSTGUP00000008709
ENSGALP00000008910	ENSTGUP00000009824
ENSGALP00000042272	ENSTGUP00000003359
ENSGALP00000011814	ENSTGUP00000009649
ENSGALP00000039779	ENSTGUP00000005378
ENSGALP00000015909	ENSTGUP00000002506
ENSGALP00000040646	ENSTGUP00000017809
ENSGALP00000030045	ENSTGUP00000006422
ENSGALP00000038439	ENSTGUP00000003932
ENSGALP00000041219	ENSTGUP00000009978
ENSGALP00000042380	ENSTGUP00000009975
ENSGALP00000018350	ENSTGUP00000008400
ENSGALP00000007703	ENSTGUP00000004528
ENSGALP00000005686	ENSTGUP00000017745
ENSGALP00000023875	ENSTGUP00000010406
ENSGALP00000041478	ENSTGUP00000005017
ENSGALP00000013016	ENSTGUP00000008834
ENSGALP00000009374	ENSTGUP00000006485
ENSGALP00000004286	ENSTGUP00000001819
ENSGALP00000024716	ENSTGUP00000014021
ENSGALP00000023702	ENSTGUP00000002695
ENSGALP00000016453	ENSTGUP00000007964
ENSGALP00000009850	ENSTGUP00000006290
ENSGALP00000016553	ENSTGUP00000002148
ENSGALP00000022167	ENSTGUP00000009377
ENSGALP00000030451	ENSTGUP00000006722
ENSGALP00000005923	ENSTGUP00000007732
ENSGALP00000012696	ENSTGUP00000018293
ENSGALP00000013998	ENSTGUP00000015937
ENSGALP00000031347	ENSTGUP00000004961
ENSGALP00000019105	ENSTGUP00000004585
ENSGALP00000037486	ENSTGUP00000009287
ENSGALP00000042930	ENSTGUP00000000622
ENSGALP00000001105	ENSTGUP00000002767
ENSGALP00000006372	ENSTGUP00000017247
ENSGALP00000024674	ENSTGUP00000000111
ENSGALP00000042154	ENSTGUP00000002702
ENSGALP00000030639	ENSTGUP00000017402
ENSGALP00000042693	ENSTGUP00000006328
ENSGALP00000024331	ENSTGUP00000004360
ENSGALP00000001085	ENSTGUP00000000155
ENSGALP00000033875	ENSTGUP00000005853
ENSGALP00000007961	ENSTGUP00000006686
ENSGALP00000015935	ENSTGUP00000003117
ENSGALP00000016790	ENSTGUP00000012588
ENSGALP00000037040	ENSTGUP00000000134
ENSGALP00000019067	ENSTGUP00000004525
ENSGALP00000022816	ENSTGUP00000012512
ENSGALP00000017475	ENSTGUP00000009688
ENSGALP00000025497	ENSTGUP00000012883
ENSGALP00000003243	ENSTGUP00000003841
ENSGALP00000034306	ENSTGUP00000000810
ENSGALP00000024295	ENSTGUP00000004536
ENSGALP00000037830	ENSTGUP00000008352
ENSGALP00000018461	ENSTGUP00000009929
ENSGALP00000021578	ENSTGUP00000008808
ENSGALP00000015748	ENSTGUP00000001624
ENSGALP00000036814	ENSTGUP00000003727
ENSGALP00000042025	ENSTGUP00000007782
ENSGALP00000039504	ENSTGUP00000006943
ENSGALP00000039979	ENSTGUP00000017609
ENSGALP00000020270	ENSTGUP00000010867
ENSGALP00000005249	ENSTGUP00000005080
ENSGALP00000025669	ENSTGUP00000013090
ENSGALP00000002513	ENSTGUP00000001257
ENSGALP00000014482	ENSTGUP00000011199
ENSGALP00000009075	ENSTGUP00000006208
ENSGALP00000039649	ENSTGUP00000004093
ENSGALP00000040341	ENSTGUP00000000620
ENSGALP00000008415	ENSTGUP00000007070
ENSGALP00000009768	ENSTGUP00000009294
ENSGALP00000003644	ENSTGUP00000001676
ENSGALP00000002056	ENSTGUP00000005206
ENSGALP00000034040	ENSTGUP00000004580
ENSGALP00000006612	ENSTGUP00000004604
ENSGALP00000006692	ENSTGUP00000017673
ENSGALP00000042082	ENSTGUP00000003747
ENSGALP00000014035	ENSTGUP00000002844
ENSGALP00000001898	ENSTGUP00000001015
ENSGALP00000003967	ENSTGUP00000001908
ENSGALP00000020974	ENSTGUP00000011945
ENSGALP00000013658	ENSTGUP00000011005
ENSGALP00000013337	ENSTGUP00000010221
ENSGALP00000014521	ENSTGUP00000004619
ENSGALP00000011620	ENSTGUP00000009631
ENSGALP00000005496	ENSTGUP00000016269
ENSGALP00000009544	ENSTGUP00000006235
ENSGALP00000007389	ENSTGUP00000002399
ENSGALP00000007409	ENSTGUP00000002392
ENSGALP00000022904	ENSTGUP00000012359
ENSGALP00000023449	ENSTGUP00000010105
ENSGALP00000000662	ENSTGUP00000000933
ENSGALP00000000646	ENSTGUP00000000928
ENSGALP00000026775	ENSTGUP00000008813
ENSGALP00000019037	ENSTGUP00000011754
ENSGALP00000019469	ENSTGUP00000004739
ENSGALP00000032883	ENSTGUP00000008714
ENSGALP00000005026	ENSTGUP00000017612
ENSGALP00000006585	ENSTGUP00000005331
ENSGALP00000025853	ENSTGUP00000012537
ENSGALP00000025647	ENSTGUP00000013080
ENSGALP00000019087	ENSTGUP00000004485
ENSGALP00000014379	ENSTGUP00000009895
ENSGALP00000020830	ENSTGUP00000002434
ENSGALP00000026487	ENSTGUP00000013451
ENSGALP00000010593	ENSTGUP00000006731
ENSGALP00000027216	ENSTGUP00000011293
ENSGALP00000010473	ENSTGUP00000002217
ENSGALP00000020258	ENSTGUP00000011660
ENSGALP00000019224	ENSTGUP00000013322
ENSGALP00000022034	ENSTGUP00000017599
ENSGALP00000005548	ENSTGUP00000007648
ENSGALP00000005054	ENSTGUP00000005390
ENSGALP00000005145	ENSTGUP00000002751
ENSGALP00000039786	ENSTGUP00000003521
ENSGALP00000011249	ENSTGUP00000010050
ENSGALP00000042230	ENSTGUP00000001871
ENSGALP00000016611	ENSTGUP00000008182
ENSGALP00000017674	ENSTGUP00000001566
ENSGALP00000007265	ENSTGUP00000006615
ENSGALP00000004897	ENSTGUP00000006838
ENSGALP00000005837	ENSTGUP00000000600
ENSGALP00000026304	ENSTGUP00000012839
ENSGALP00000009549	ENSTGUP00000001099
ENSGALP00000041510	ENSTGUP00000015340
ENSGALP00000037703	ENSTGUP00000007547
ENSGALP00000020786	ENSTGUP00000011613
ENSGALP00000010566	ENSTGUP00000009606
ENSGALP00000020785	ENSTGUP00000011623
ENSGALP00000000586	ENSTGUP00000000064
ENSGALP00000009230	ENSTGUP00000007654
ENSGALP00000011293	ENSTGUP00000009962
ENSGALP00000010006	ENSTGUP00000006896
ENSGALP00000023051	ENSTGUP00000013507
ENSGALP00000005099	ENSTGUP00000017867
ENSGALP00000025700	ENSTGUP00000011272
ENSGALP00000005619	ENSTGUP00000004994
ENSGALP00000020669	ENSTGUP00000006430
ENSGALP00000001231	ENSTGUP00000001487
ENSGALP00000011426	ENSTGUP00000003246
ENSGALP00000042276	ENSTGUP00000003250
ENSGALP00000037639	ENSTGUP00000003255
ENSGALP00000025755	ENSTGUP00000012389
ENSGALP00000012563	ENSTGUP00000008702
ENSGALP00000022525	ENSTGUP00000006509
ENSGALP00000014372	ENSTGUP00000002707
ENSGALP00000005212	ENSTGUP00000001473
ENSGALP00000024133	ENSTGUP00000012328
ENSGALP00000007696	ENSTGUP00000004957
ENSGALP00000004141	ENSTGUP00000015405
ENSGALP00000003431	ENSTGUP00000015352
ENSGALP00000012471	ENSTGUP00000010267
ENSGALP00000005275	ENSTGUP00000005586
ENSGALP00000014710	ENSTGUP00000005562
ENSGALP00000043272	ENSTGUP00000007728
ENSGALP00000016935	ENSTGUP00000004246
ENSGALP00000008311	ENSTGUP00000007216
ENSGALP00000019555	ENSTGUP00000001936
ENSGALP00000024668	ENSTGUP00000000103
ENSGALP00000042045	ENSTGUP00000000535
ENSGALP00000012555	ENSTGUP00000005964
ENSGALP00000027579	ENSTGUP00000011884
ENSGALP00000026391	ENSTGUP00000007681
ENSGALP00000001868	ENSTGUP00000001147
ENSGALP00000021577	ENSTGUP00000003575
ENSGALP00000010706	ENSTGUP00000008398
ENSGALP00000026871	ENSTGUP00000013654
ENSGALP00000002573	ENSTGUP00000007993
ENSGALP00000003293	ENSTGUP00000003597
ENSGALP00000026856	ENSTGUP00000013669
ENSGALP00000000368	ENSTGUP00000000980
ENSGALP00000014918	ENSTGUP00000004862
ENSGALP00000017970	ENSTGUP00000002818
ENSGALP00000011529	ENSTGUP00000000192
ENSGALP00000013059	ENSTGUP00000008798
ENSGALP00000020132	ENSTGUP00000011068
ENSGALP00000013072	ENSTGUP00000003190
ENSGALP00000033915	ENSTGUP00000004221
ENSGALP00000005814	ENSTGUP00000008775
ENSGALP00000026738	ENSTGUP00000014766
ENSGALP00000002235	ENSTGUP00000017606
ENSGALP00000013590	ENSTGUP00000010956
ENSGALP00000040890	ENSTGUP00000010662
ENSGALP00000005991	ENSTGUP00000008713
ENSGALP00000021168	ENSTGUP00000013014
ENSGALP00000000581	ENSTGUP00000001314
ENSGALP00000020711	ENSTGUP00000006247
ENSGALP00000026528	ENSTGUP00000013522
ENSGALP00000026515	ENSTGUP00000013516
ENSGALP00000038302	ENSTGUP00000009426
ENSGALP00000032884	ENSTGUP00000007401
ENSGALP00000022528	ENSTGUP00000006483
ENSGALP00000004064	ENSTGUP00000011411
ENSGALP00000001572	ENSTGUP00000001132
ENSGALP00000026582	ENSTGUP00000015045
ENSGALP00000024999	ENSTGUP00000010412
ENSGALP00000000333	ENSTGUP00000001006
ENSGALP00000013553	ENSTGUP00000010427
ENSGALP00000039622	ENSTGUP00000003830
ENSGALP00000019507	ENSTGUP00000001973
ENSGALP00000017666	ENSTGUP00000013003
ENSGALP00000040770	ENSTGUP00000007529
ENSGALP00000020410	ENSTGUP00000012446
ENSGALP00000013972	ENSTGUP00000001294
ENSGALP00000011187	ENSTGUP00000009273
ENSGALP00000022748	ENSTGUP00000000338
ENSGALP00000023384	ENSTGUP00000010138
ENSGALP00000003366	ENSTGUP00000004706
ENSGALP00000015647	ENSTGUP00000011969
ENSGALP00000005347	ENSTGUP00000009087
ENSGALP00000025668	ENSTGUP00000011229
ENSGALP00000017163	ENSTGUP00000009050
ENSGALP00000009581	ENSTGUP00000008646
ENSGALP00000009582	ENSTGUP00000012750
ENSGALP00000042980	ENSTGUP00000005789
ENSGALP00000037559	ENSTGUP00000008504
ENSGALP00000025665	ENSTGUP00000012245
ENSGALP00000005120	ENSTGUP00000005042
ENSGALP00000012723	ENSTGUP00000006112
ENSGALP00000013908	ENSTGUP00000003967
ENSGALP00000017011	ENSTGUP00000011970
ENSGALP00000028428	ENSTGUP00000000618
ENSGALP00000000320	ENSTGUP00000004466
ENSGALP00000004518	ENSTGUP00000000965
ENSGALP00000022322	ENSTGUP00000011359
ENSGALP00000007767	ENSTGUP00000008240
ENSGALP00000036468	ENSTGUP00000006025
ENSGALP00000009602	ENSTGUP00000000436
ENSGALP00000017758	ENSTGUP00000007799
ENSGALP00000000765	ENSTGUP00000002002
ENSGALP00000014105	ENSTGUP00000003423
ENSGALP00000035815	ENSTGUP00000011040
ENSGALP00000017250	ENSTGUP00000006957
ENSGALP00000040789	ENSTGUP00000014338
ENSGALP00000011785	ENSTGUP00000018194
ENSGALP00000000343	ENSTGUP00000000994
ENSGALP00000002124	ENSTGUP00000000646
ENSGALP00000042083	ENSTGUP00000015549
ENSGALP00000035143	ENSTGUP00000003728
ENSGALP00000015886	ENSTGUP00000016332
ENSGALP00000012463	ENSTGUP00000005724
ENSGALP00000012699	ENSTGUP00000008818
ENSGALP00000002808	ENSTGUP00000005778
ENSGALP00000010995	ENSTGUP00000000366
ENSGALP00000002263	ENSTGUP00000003241
ENSGALP00000026092	ENSTGUP00000012961
ENSGALP00000001286	ENSTGUP00000004837
ENSGALP00000028898	ENSTGUP00000004384
ENSGALP00000031109	ENSTGUP00000012142
ENSGALP00000042408	ENSTGUP00000003405
ENSGALP00000019567	ENSTGUP00000013392
ENSGALP00000039434	ENSTGUP00000007318
ENSGALP00000012311	ENSTGUP00000000035
ENSGALP00000014927	ENSTGUP00000011357
ENSGALP00000002763	ENSTGUP00000017571
ENSGALP00000025786	ENSTGUP00000015692
ENSGALP00000024381	ENSTGUP00000000870
ENSGALP00000010338	ENSTGUP00000008242
ENSGALP00000016124	ENSTGUP00000012216
ENSGALP00000017198	ENSTGUP00000008988
ENSGALP00000013905	ENSTGUP00000010760
ENSGALP00000022054	ENSTGUP00000003399
ENSGALP00000010482	ENSTGUP00000006899
ENSGALP00000042257	ENSTGUP00000015044
ENSGALP00000025068	ENSTGUP00000010582
ENSGALP00000001614	ENSTGUP00000007394
ENSGALP00000003413	ENSTGUP00000004556
ENSGALP00000023281	ENSTGUP00000013728
ENSGALP00000024818	ENSTGUP00000013895
ENSGALP00000013934	ENSTGUP00000001283
ENSGALP00000034535	ENSTGUP00000015798
ENSGALP00000003271	ENSTGUP00000004771
ENSGALP00000010211	ENSTGUP00000002094
ENSGALP00000001684	ENSTGUP00000001095
ENSGALP00000000995	ENSTGUP00000017799
ENSGALP00000005236	ENSTGUP00000002004
ENSGALP00000026006	ENSTGUP00000013068
ENSGALP00000040955	ENSTGUP00000015254
ENSGALP00000017958	ENSTGUP00000002967
ENSGALP00000015514	ENSTGUP00000011497
ENSGALP00000035695	ENSTGUP00000012507
ENSGALP00000041236	ENSTGUP00000002557
ENSGALP00000039006	ENSTGUP00000003188
ENSGALP00000026077	ENSTGUP00000006143
ENSGALP00000018851	ENSTGUP00000009648
ENSGALP00000026290	ENSTGUP00000013270
ENSGALP00000014726	ENSTGUP00000005550
ENSGALP00000022734	ENSTGUP00000000853
ENSGALP00000023773	ENSTGUP00000002952
ENSGALP00000012695	ENSTGUP00000000279
ENSGALP00000041777	ENSTGUP00000006377
ENSGALP00000027030	ENSTGUP00000010315
ENSGALP00000013689	ENSTGUP00000010437
ENSGALP00000041317	ENSTGUP00000006582
ENSGALP00000043171	ENSTGUP00000006272
ENSGALP00000018433	ENSTGUP00000010604
ENSGALP00000008988	ENSTGUP00000006744
ENSGALP00000012367	ENSTGUP00000009170
ENSGALP00000024939	ENSTGUP00000013930
ENSGALP00000040004	ENSTGUP00000000380
ENSGALP00000038129	ENSTGUP00000006676
ENSGALP00000003855	ENSTGUP00000004338
ENSGALP00000039705	ENSTGUP00000006732
ENSGALP00000013113	ENSTGUP00000010691
ENSGALP00000016140	ENSTGUP00000001920
ENSGALP00000020186	ENSTGUP00000012199
ENSGALP00000028616	ENSTGUP00000012410
ENSGALP00000038408	ENSTGUP00000017543
ENSGALP00000020714	ENSTGUP00000006186
ENSGALP00000015246	ENSTGUP00000011465
ENSGALP00000016629	ENSTGUP00000008229
ENSGALP00000026337	ENSTGUP00000007560
ENSGALP00000016536	ENSTGUP00000002147
ENSGALP00000011770	ENSTGUP00000000187
ENSGALP00000027534	ENSTGUP00000012080
ENSGALP00000039757	ENSTGUP00000000047
ENSGALP00000035370	ENSTGUP00000017655
ENSGALP00000009708	ENSTGUP00000007973
ENSGALP00000042553	ENSTGUP00000000828
ENSGALP00000024326	ENSTGUP00000004673
ENSGALP00000019425	ENSTGUP00000013389
ENSGALP00000017921	ENSTGUP00000010510
ENSGALP00000026764	ENSTGUP00000008735
ENSGALP00000018701	ENSTGUP00000001747
ENSGALP00000041663	ENSTGUP00000005010
ENSGALP00000003953	ENSTGUP00000014998
ENSGALP00000019122	ENSTGUP00000009457
ENSGALP00000018487	ENSTGUP00000005878
ENSGALP00000031127	ENSTGUP00000011934
ENSGALP00000015096	ENSTGUP00000011409
ENSGALP00000018405	ENSTGUP00000009949
ENSGALP00000011486	ENSTGUP00000009014
ENSGALP00000042867	ENSTGUP00000003598
ENSGALP00000023559	ENSTGUP00000000691
ENSGALP00000014420	ENSTGUP00000011144
ENSGALP00000017123	ENSTGUP00000004169
ENSGALP00000010462	ENSTGUP00000001336
ENSGALP00000019049	ENSTGUP00000001587
ENSGALP00000015213	ENSTGUP00000011639
ENSGALP00000017805	ENSTGUP00000016369
ENSGALP00000018228	ENSTGUP00000010053
ENSGALP00000011446	ENSTGUP00000009396
ENSGALP00000011610	ENSTGUP00000009487
ENSGALP00000005977	ENSTGUP00000017007
ENSGALP00000010994	ENSTGUP00000009092
ENSGALP00000016532	ENSTGUP00000008241
ENSGALP00000007283	ENSTGUP00000004380
ENSGALP00000017075	ENSTGUP00000007922
ENSGALP00000003727	ENSTGUP00000006268
ENSGALP00000042849	ENSTGUP00000015939
ENSGALP00000004725	ENSTGUP00000005432
ENSGALP00000000384	ENSTGUP00000010581
ENSGALP00000030863	ENSTGUP00000004382
ENSGALP00000012219	ENSTGUP00000000076
ENSGALP00000024993	ENSTGUP00000010391
ENSGALP00000017035	ENSTGUP00000011993
ENSGALP00000015982	ENSTGUP00000006693
ENSGALP00000021757	ENSTGUP00000001142
ENSGALP00000039780	ENSTGUP00000005662
ENSGALP00000010871	ENSTGUP00000009117
ENSGALP00000010878	ENSTGUP00000009124
ENSGALP00000013215	ENSTGUP00000010804
ENSGALP00000009127	ENSTGUP00000007866
ENSGALP00000010168	ENSTGUP00000009777
ENSGALP00000019062	ENSTGUP00000004527
ENSGALP00000016769	ENSTGUP00000008365
ENSGALP00000005525	ENSTGUP00000000417
ENSGALP00000023805	ENSTGUP00000003068
ENSGALP00000002947	ENSTGUP00000006478
ENSGALP00000022584	ENSTGUP00000011856
ENSGALP00000024981	ENSTGUP00000011646
ENSGALP00000043211	ENSTGUP00000001850
ENSGALP00000003950	ENSTGUP00000005391
ENSGALP00000009131	ENSTGUP00000007705
ENSGALP00000004267	ENSTGUP00000005286
ENSGALP00000002436	ENSTGUP00000000656
ENSGALP00000018459	ENSTGUP00000006079
ENSGALP00000019498	ENSTGUP00000004699
ENSGALP00000003859	ENSTGUP00000001721
ENSGALP00000003857	ENSTGUP00000001711
ENSGALP00000006765	ENSTGUP00000006336
ENSGALP00000021842	ENSTGUP00000007059
ENSGALP00000008695	ENSTGUP00000007359
ENSGALP00000042746	ENSTGUP00000001410
ENSGALP00000005708	ENSTGUP00000001370
ENSGALP00000026476	ENSTGUP00000013433
ENSGALP00000035817	ENSTGUP00000012498
ENSGALP00000015366	ENSTGUP00000005837
ENSGALP00000015979	ENSTGUP00000008153
ENSGALP00000015981	ENSTGUP00000000285
ENSGALP00000016827	ENSTGUP00000001788
ENSGALP00000002633	ENSTGUP00000001516
ENSGALP00000018658	ENSTGUP00000001776
ENSGALP00000039111	ENSTGUP00000015944
ENSGALP00000009045	ENSTGUP00000005872
ENSGALP00000016610	ENSTGUP00000012485
ENSGALP00000027018	ENSTGUP00000010413
ENSGALP00000037252	ENSTGUP00000009473
ENSGALP00000032210	ENSTGUP00000006376
ENSGALP00000005375	ENSTGUP00000017714
ENSGALP00000042425	ENSTGUP00000010166
ENSGALP00000042575	ENSTGUP00000005454
ENSGALP00000035712	ENSTGUP00000012712
ENSGALP00000043414	ENSTGUP00000005082
ENSGALP00000042043	ENSTGUP00000011748
ENSGALP00000013852	ENSTGUP00000002196
ENSGALP00000020135	ENSTGUP00000013559
ENSGALP00000005194	ENSTGUP00000001988
ENSGALP00000041061	ENSTGUP00000004773
ENSGALP00000006337	ENSTGUP00000005949
ENSGALP00000019107	ENSTGUP00000004410
ENSGALP00000012079	ENSTGUP00000009455
ENSGALP00000017807	ENSTGUP00000010101
ENSGALP00000031548	ENSTGUP00000002267
ENSGALP00000018223	ENSTGUP00000002265
ENSGALP00000038571	ENSTGUP00000000092
ENSGALP00000032199	ENSTGUP00000005016
ENSGALP00000016357	ENSTGUP00000007658
ENSGALP00000006501	ENSTGUP00000000796
ENSGALP00000043291	ENSTGUP00000008919
ENSGALP00000025951	ENSTGUP00000013127
ENSGALP00000005944	ENSTGUP00000004946
ENSGALP00000008738	ENSTGUP00000004589
ENSGALP00000024049	ENSTGUP00000010645
ENSGALP00000021745	ENSTGUP00000004616
ENSGALP00000006022	ENSTGUP00000005616
ENSGALP00000022443	ENSTGUP00000011231
ENSGALP00000037851	ENSTGUP00000011812
ENSGALP00000018616	ENSTGUP00000008839
ENSGALP00000000506	ENSTGUP00000001334
ENSGALP00000013530	ENSTGUP00000010360
ENSGALP00000020566	ENSTGUP00000000585
ENSGALP00000013247	ENSTGUP00000010569
ENSGALP00000012092	ENSTGUP00000009723
ENSGALP00000041642	ENSTGUP00000015506
ENSGALP00000025954	ENSTGUP00000013115
ENSGALP00000019634	ENSTGUP00000001781
ENSGALP00000014758	ENSTGUP00000002383
ENSGALP00000023961	ENSTGUP00000012224
ENSGALP00000001537	ENSTGUP00000001126
ENSGALP00000023152	ENSTGUP00000013742
ENSGALP00000012995	ENSTGUP00000008983
ENSGALP00000024548	ENSTGUP00000011253
ENSGALP00000042878	ENSTGUP00000006989
ENSGALP00000042256	ENSTGUP00000005885
ENSGALP00000023099	ENSTGUP00000000948
ENSGALP00000032595	ENSTGUP00000010034
ENSGALP00000009066	ENSTGUP00000007505
ENSGALP00000024654	ENSTGUP00000012508
ENSGALP00000017972	ENSTGUP00000002971
ENSGALP00000006752	ENSTGUP00000002719
ENSGALP00000002602	ENSTGUP00000007678
ENSGALP00000001125	ENSTGUP00000000898
ENSGALP00000025135	ENSTGUP00000011851
ENSGALP00000007168	ENSTGUP00000005594
ENSGALP00000022622	ENSTGUP00000011924
ENSGALP00000038010	ENSTGUP00000009619
ENSGALP00000018385	ENSTGUP00000003393
ENSGALP00000017752	ENSTGUP00000010072
ENSGALP00000008721	ENSTGUP00000004806
ENSGALP00000000726	ENSTGUP00000001063
ENSGALP00000003007	ENSTGUP00000005285
ENSGALP00000031725	ENSTGUP00000002621
ENSGALP00000031029	ENSTGUP00000012953
ENSGALP00000013729	ENSTGUP00000010464
ENSGALP00000011197	ENSTGUP00000010237
ENSGALP00000021538	ENSTGUP00000012108
ENSGALP00000000772	ENSTGUP00000017750
ENSGALP00000000182	ENSTGUP00000005354
ENSGALP00000005325	ENSTGUP00000001902
ENSGALP00000015329	ENSTGUP00000005547
ENSGALP00000012592	ENSTGUP00000010234
ENSGALP00000021407	ENSTGUP00000012720
ENSGALP00000000818	ENSTGUP00000017753
ENSGALP00000041421	ENSTGUP00000017608
ENSGALP00000022359	ENSTGUP00000011317
ENSGALP00000020480	ENSTGUP00000011218
ENSGALP00000039641	ENSTGUP00000005072
ENSGALP00000040360	ENSTGUP00000000999
ENSGALP00000011580	ENSTGUP00000015448
ENSGALP00000012558	ENSTGUP00000016374
ENSGALP00000032645	ENSTGUP00000009360
ENSGALP00000005963	ENSTGUP00000005704
ENSGALP00000003995	ENSTGUP00000001387
ENSGALP00000041436	ENSTGUP00000004265
ENSGALP00000027178	ENSTGUP00000011123
ENSGALP00000042466	ENSTGUP00000000857
ENSGALP00000029046	ENSTGUP00000000265
ENSGALP00000010347	ENSTGUP00000008251
ENSGALP00000041483	ENSTGUP00000002787
ENSGALP00000006307	ENSTGUP00000016120
ENSGALP00000037987	ENSTGUP00000006184
ENSGALP00000012350	ENSTGUP00000009635
ENSGALP00000021338	ENSTGUP00000012770
ENSGALP00000016284	ENSTGUP00000002626
ENSGALP00000041340	ENSTGUP00000012581
ENSGALP00000034504	ENSTGUP00000003890
ENSGALP00000008924	ENSTGUP00000006764
ENSGALP00000027027	ENSTGUP00000010355
ENSGALP00000001944	ENSTGUP00000007080
ENSGALP00000003726	ENSTGUP00000004362
ENSGALP00000003823	ENSTGUP00000004354
ENSGALP00000005415	ENSTGUP00000017594
ENSGALP00000001434	ENSTGUP00000007601
ENSGALP00000022497	ENSTGUP00000011185
ENSGALP00000034427	ENSTGUP00000017627
ENSGALP00000004618	ENSTGUP00000017521
ENSGALP00000005315	ENSTGUP00000002596
ENSGALP00000018045	ENSTGUP00000007146
ENSGALP00000036777	ENSTGUP00000013036
ENSGALP00000010379	ENSTGUP00000005987
ENSGALP00000010257	ENSTGUP00000006064
ENSGALP00000007527	ENSTGUP00000005059
ENSGALP00000035245	ENSTGUP00000001653
ENSGALP00000036110	ENSTGUP00000014012
ENSGALP00000002650	ENSTGUP00000015212
ENSGALP00000023881	ENSTGUP00000013760
ENSGALP00000002233	ENSTGUP00000003166
ENSGALP00000024106	ENSTGUP00000010673
ENSGALP00000011722	ENSTGUP00000009296
ENSGALP00000024079	ENSTGUP00000006383
ENSGALP00000001501	ENSTGUP00000005008
ENSGALP00000018409	ENSTGUP00000009939
ENSGALP00000026174	ENSTGUP00000013145
ENSGALP00000005904	ENSTGUP00000002179
ENSGALP00000007997	ENSTGUP00000006769
ENSGALP00000010494	ENSTGUP00000001338
ENSGALP00000035475	ENSTGUP00000007677
ENSGALP00000029321	ENSTGUP00000004320
ENSGALP00000004854	ENSTGUP00000017541
ENSGALP00000039261	ENSTGUP00000003285
ENSGALP00000014653	ENSTGUP00000001471
ENSGALP00000014639	ENSTGUP00000001469
ENSGALP00000019020	ENSTGUP00000004422
ENSGALP00000013353	ENSTGUP00000010819
ENSGALP00000024926	ENSTGUP00000013926
ENSGALP00000029983	ENSTGUP00000009736
ENSGALP00000042221	ENSTGUP00000004938
ENSGALP00000005781	ENSTGUP00000004752
ENSGALP00000032903	ENSTGUP00000004895
ENSGALP00000000361	ENSTGUP00000004487
ENSGALP00000010352	ENSTGUP00000009865
ENSGALP00000012875	ENSTGUP00000009012
ENSGALP00000020372	ENSTGUP00000011011
ENSGALP00000036952	ENSTGUP00000012496
ENSGALP00000012163	ENSTGUP00000000082
ENSGALP00000017032	ENSTGUP00000011988
ENSGALP00000022674	ENSTGUP00000003771
ENSGALP00000020520	ENSTGUP00000003290
ENSGALP00000002398	ENSTGUP00000000363
ENSGALP00000013053	ENSTGUP00000010000
ENSGALP00000021907	ENSTGUP00000004677
ENSGALP00000001762	ENSTGUP00000002985
ENSGALP00000002927	ENSTGUP00000001555
ENSGALP00000025734	ENSTGUP00000011324
ENSGALP00000022701	ENSTGUP00000015528
ENSGALP00000002647	ENSTGUP00000017572
ENSGALP00000007738	ENSTGUP00000009711
ENSGALP00000025859	ENSTGUP00000012551
ENSGALP00000012805	ENSTGUP00000010431
ENSGALP00000008146	ENSTGUP00000007411
ENSGALP00000004884	ENSTGUP00000003908
ENSGALP00000035841	ENSTGUP00000012209
ENSGALP00000003091	ENSTGUP00000008632
ENSGALP00000020730	ENSTGUP00000011489
ENSGALP00000000948	ENSTGUP00000017779
ENSGALP00000018449	ENSTGUP00000008589
ENSGALP00000013816	ENSTGUP00000010892
ENSGALP00000010783	ENSTGUP00000001406
ENSGALP00000027922	ENSTGUP00000013848
ENSGALP00000041057	ENSTGUP00000000385
ENSGALP00000038925	ENSTGUP00000014987
ENSGALP00000008671	ENSTGUP00000004654
ENSGALP00000004761	ENSTGUP00000005161
ENSGALP00000018715	ENSTGUP00000001744
ENSGALP00000017873	ENSTGUP00000010194
ENSGALP00000013462	ENSTGUP00000004211
ENSGALP00000010165	ENSTGUP00000006115
ENSGALP00000032064	ENSTGUP00000009735
ENSGALP00000006733	ENSTGUP00000007035
ENSGALP00000016598	ENSTGUP00000008116
ENSGALP00000023713	ENSTGUP00000002806
ENSGALP00000008229	ENSTGUP00000007124
ENSGALP00000010903	ENSTGUP00000006492
ENSGALP00000011153	ENSTGUP00000006266
ENSGALP00000021276	ENSTGUP00000007957
ENSGALP00000042570	ENSTGUP00000000070
ENSGALP00000015983	ENSTGUP00000008107
ENSGALP00000030023	ENSTGUP00000007976
ENSGALP00000039912	ENSTGUP00000001422
ENSGALP00000043455	ENSTGUP00000007977
ENSGALP00000038684	ENSTGUP00000009077
ENSGALP00000027574	ENSTGUP00000011910
ENSGALP00000012535	ENSTGUP00000005942
ENSGALP00000022658	ENSTGUP00000000989
ENSGALP00000029867	ENSTGUP00000013558
ENSGALP00000008684	ENSTGUP00000016344
ENSGALP00000009309	ENSTGUP00000001762
ENSGALP00000009594	ENSTGUP00000007513
ENSGALP00000024609	ENSTGUP00000011358
ENSGALP00000041329	ENSTGUP00000000953
ENSGALP00000026714	ENSTGUP00000008473
ENSGALP00000007425	ENSTGUP00000004060
ENSGALP00000004899	ENSTGUP00000006022
ENSGALP00000009468	ENSTGUP00000008117
ENSGALP00000038735	ENSTGUP00000005126
ENSGALP00000008802	ENSTGUP00000006875
ENSGALP00000015220	ENSTGUP00000011290
ENSGALP00000001862	ENSTGUP00000003040
ENSGALP00000013862	ENSTGUP00000010638
ENSGALP00000016375	ENSTGUP00000002212
ENSGALP00000039068	ENSTGUP00000008138
ENSGALP00000041628	ENSTGUP00000010538
ENSGALP00000040737	ENSTGUP00000006919
ENSGALP00000003152	ENSTGUP00000003784
ENSGALP00000012914	ENSTGUP00000001927
ENSGALP00000000438	ENSTGUP00000000862
ENSGALP00000043346	ENSTGUP00000006634
ENSGALP00000020772	ENSTGUP00000005957
ENSGALP00000012540	ENSTGUP00000008693
ENSGALP00000024885	ENSTGUP00000013915
ENSGALP00000024898	ENSTGUP00000013917
ENSGALP00000024894	ENSTGUP00000013916
ENSGALP00000005486	ENSTGUP00000005316
ENSGALP00000017136	ENSTGUP00000008937
ENSGALP00000008685	ENSTGUP00000004708
ENSGALP00000024258	ENSTGUP00000010851
ENSGALP00000014599	ENSTGUP00000001464
ENSGALP00000005084	ENSTGUP00000015597
ENSGALP00000021816	ENSTGUP00000008984
ENSGALP00000001947	ENSTGUP00000007434
ENSGALP00000003376	ENSTGUP00000008466
ENSGALP00000011541	ENSTGUP00000009531
ENSGALP00000019918	ENSTGUP00000013482
ENSGALP00000015132	ENSTGUP00000004194
ENSGALP00000003008	ENSTGUP00000001588
ENSGALP00000036605	ENSTGUP00000012128
ENSGALP00000038599	ENSTGUP00000007065
ENSGALP00000025695	ENSTGUP00000012279
ENSGALP00000019831	ENSTGUP00000005516
ENSGALP00000009948	ENSTGUP00000018064
ENSGALP00000036803	ENSTGUP00000012955
ENSGALP00000013766	ENSTGUP00000007934
ENSGALP00000037440	ENSTGUP00000011087
ENSGALP00000025794	ENSTGUP00000004962
ENSGALP00000041954	ENSTGUP00000016131
ENSGALP00000023619	ENSTGUP00000013639
ENSGALP00000013212	ENSTGUP00000010040
ENSGALP00000005295	ENSTGUP00000002015
ENSGALP00000033423	ENSTGUP00000001323
ENSGALP00000014072	ENSTGUP00000003451
ENSGALP00000042178	ENSTGUP00000006217
ENSGALP00000024183	ENSTGUP00000010287
ENSGALP00000012232	ENSTGUP00000000066
ENSGALP00000032327	ENSTGUP00000012029
ENSGALP00000005154	ENSTGUP00000002732
ENSGALP00000042730	ENSTGUP00000008903
ENSGALP00000040762	ENSTGUP00000011044
ENSGALP00000025299	ENSTGUP00000010999
ENSGALP00000012349	ENSTGUP00000000029
ENSGALP00000015832	ENSTGUP00000011819
ENSGALP00000025949	ENSTGUP00000005402
ENSGALP00000019072	ENSTGUP00000005120
ENSGALP00000018376	ENSTGUP00000010586
ENSGALP00000023706	ENSTGUP00000002755
ENSGALP00000026187	ENSTGUP00000013160
ENSGALP00000025996	ENSTGUP00000013071
ENSGALP00000039371	ENSTGUP00000004872
ENSGALP00000017782	ENSTGUP00000007984
ENSGALP00000039853	ENSTGUP00000002691
ENSGALP00000016165	ENSTGUP00000007349
ENSGALP00000002841	ENSTGUP00000001438
ENSGALP00000023762	ENSTGUP00000012415
ENSGALP00000025280	ENSTGUP00000001333
ENSGALP00000036836	ENSTGUP00000000667
ENSGALP00000010297	ENSTGUP00000008601
ENSGALP00000008011	ENSTGUP00000007460
ENSGALP00000001966	ENSTGUP00000000612
ENSGALP00000017365	ENSTGUP00000000470
ENSGALP00000011095	ENSTGUP00000004318
ENSGALP00000042094	ENSTGUP00000003665
ENSGALP00000041616	ENSTGUP00000008823
ENSGALP00000035964	ENSTGUP00000011436
ENSGALP00000010434	ENSTGUP00000008633
ENSGALP00000013126	ENSTGUP00000010014
ENSGALP00000025256	ENSTGUP00000010862
ENSGALP00000041667	ENSTGUP00000000437
ENSGALP00000016543	ENSTGUP00000012433
ENSGALP00000015343	ENSTGUP00000002762
ENSGALP00000012399	ENSTGUP00000000018
ENSGALP00000041795	ENSTGUP00000008952
ENSGALP00000042010	ENSTGUP00000009718
ENSGALP00000019896	ENSTGUP00000010608
ENSGALP00000011575	ENSTGUP00000009855
ENSGALP00000011574	ENSTGUP00000018138
ENSGALP00000008845	ENSTGUP00000008661
ENSGALP00000003147	ENSTGUP00000009593
ENSGALP00000019223	ENSTGUP00000009699
ENSGALP00000033823	ENSTGUP00000003033
ENSGALP00000041743	ENSTGUP00000011989
ENSGALP00000034328	ENSTGUP00000001302
ENSGALP00000010387	ENSTGUP00000009438
ENSGALP00000016623	ENSTGUP00000007659
ENSGALP00000033461	ENSTGUP00000009280
ENSGALP00000022179	ENSTGUP00000009382
ENSGALP00000012634	ENSTGUP00000016830
ENSGALP00000040167	ENSTGUP00000008381
ENSGALP00000043083	ENSTGUP00000016699
ENSGALP00000023158	ENSTGUP00000009523
ENSGALP00000003993	ENSTGUP00000005116
ENSGALP00000041998	ENSTGUP00000004179
ENSGALP00000041190	ENSTGUP00000000095
ENSGALP00000038179	ENSTGUP00000002204
ENSGALP00000014119	ENSTGUP00000010794
ENSGALP00000039475	ENSTGUP00000016172
ENSGALP00000016759	ENSTGUP00000007785
ENSGALP00000000490	ENSTGUP00000001340
ENSGALP00000010627	ENSTGUP00000009687
ENSGALP00000000418	ENSTGUP00000001365
ENSGALP00000026538	ENSTGUP00000013540
ENSGALP00000000792	ENSTGUP00000000822
ENSGALP00000006255	ENSTGUP00000005167
ENSGALP00000009895	ENSTGUP00000003576
ENSGALP00000023914	ENSTGUP00000012165
ENSGALP00000025345	ENSTGUP00000012000
ENSGALP00000029249	ENSTGUP00000007353
ENSGALP00000038018	ENSTGUP00000007342
ENSGALP00000000701	ENSTGUP00000008207
ENSGALP00000007419	ENSTGUP00000004267
ENSGALP00000006488	ENSTGUP00000016228
ENSGALP00000016655	ENSTGUP00000007708
ENSGALP00000031243	ENSTGUP00000008642
ENSGALP00000025637	ENSTGUP00000011191
ENSGALP00000019900	ENSTGUP00000010620
ENSGALP00000005755	ENSTGUP00000008795
ENSGALP00000006638	ENSTGUP00000004198
ENSGALP00000006719	ENSTGUP00000017674
ENSGALP00000004243	ENSTGUP00000000050
ENSGALP00000007297	ENSTGUP00000009257
ENSGALP00000018361	ENSTGUP00000011796
ENSGALP00000016008	ENSTGUP00000006736
ENSGALP00000016972	ENSTGUP00000011793
ENSGALP00000011167	ENSTGUP00000010224
ENSGALP00000016511	ENSTGUP00000008194
ENSGALP00000015298	ENSTGUP00000011332
ENSGALP00000001820	ENSTGUP00000000580
ENSGALP00000024636	ENSTGUP00000014036
ENSGALP00000001306	ENSTGUP00000001709
ENSGALP00000010558	ENSTGUP00000008743
ENSGALP00000005028	ENSTGUP00000005695
ENSGALP00000002817	ENSTGUP00000005729
ENSGALP00000007002	ENSTGUP00000008285
ENSGALP00000020304	ENSTGUP00000010927
ENSGALP00000028002	ENSTGUP00000007869
ENSGALP00000003942	ENSTGUP00000003849
ENSGALP00000010315	ENSTGUP00000006031
ENSGALP00000026123	ENSTGUP00000006674
ENSGALP00000026509	ENSTGUP00000013493
ENSGALP00000038038	ENSTGUP00000002631
ENSGALP00000016092	ENSTGUP00000003454
ENSGALP00000015034	ENSTGUP00000011530
ENSGALP00000015644	ENSTGUP00000008274
ENSGALP00000014144	ENSTGUP00000004697
ENSGALP00000013312	ENSTGUP00000010783
ENSGALP00000025658	ENSTGUP00000013083
ENSGALP00000017419	ENSTGUP00000006650
ENSGALP00000014727	ENSTGUP00000002537
ENSGALP00000008333	ENSTGUP00000006550
ENSGALP00000022155	ENSTGUP00000007462
ENSGALP00000017404	ENSTGUP00000001742
ENSGALP00000040980	ENSTGUP00000012200
ENSGALP00000024116	ENSTGUP00000004223
ENSGALP00000013987	ENSTGUP00000010751
ENSGALP00000032036	ENSTGUP00000016570
ENSGALP00000006317	ENSTGUP00000000693
ENSGALP00000010254	ENSTGUP00000008563
ENSGALP00000015550	ENSTGUP00000006098
ENSGALP00000015440	ENSTGUP00000005767
ENSGALP00000024775	ENSTGUP00000000238
ENSGALP00000040821	ENSTGUP00000015296
ENSGALP00000035995	ENSTGUP00000011154
ENSGALP00000010754	ENSTGUP00000006576
ENSGALP00000000558	ENSTGUP00000003201
ENSGALP00000015569	ENSTGUP00000008430
ENSGALP00000009715	ENSTGUP00000007383
ENSGALP00000041643	ENSTGUP00000015219
ENSGALP00000005542	ENSTGUP00000017605
ENSGALP00000005911	ENSTGUP00000005144
ENSGALP00000021309	ENSTGUP00000012816
ENSGALP00000038677	ENSTGUP00000010009
ENSGALP00000031103	ENSTGUP00000012170
ENSGALP00000033347	ENSTGUP00000007777
ENSGALP00000042863	ENSTGUP00000011578
ENSGALP00000007758	ENSTGUP00000009762
ENSGALP00000012991	ENSTGUP00000008964
ENSGALP00000043098	ENSTGUP00000009757
ENSGALP00000035478	ENSTGUP00000007666
ENSGALP00000017248	ENSTGUP00000008825
ENSGALP00000016081	ENSTGUP00000012172
ENSGALP00000008657	ENSTGUP00000006976
ENSGALP00000034943	ENSTGUP00000005436
ENSGALP00000038463	ENSTGUP00000005631
ENSGALP00000026367	ENSTGUP00000012795
ENSGALP00000026389	ENSTGUP00000012776
ENSGALP00000041334	ENSTGUP00000004955
ENSGALP00000014166	ENSTGUP00000010048
ENSGALP00000014164	ENSTGUP00000001166
ENSGALP00000023927	ENSTGUP00000002337
ENSGALP00000038374	ENSTGUP00000002037
ENSGALP00000041435	ENSTGUP00000001087
ENSGALP00000026339	ENSTGUP00000007565
ENSGALP00000026940	ENSTGUP00000013599
ENSGALP00000012126	ENSTGUP00000008361
ENSGALP00000022345	ENSTGUP00000010023
ENSGALP00000039731	ENSTGUP00000002032
ENSGALP00000042770	ENSTGUP00000008226
ENSGALP00000040597	ENSTGUP00000017672
ENSGALP00000023180	ENSTGUP00000006493
ENSGALP00000043184	ENSTGUP00000003481
ENSGALP00000008955	ENSTGUP00000006755
ENSGALP00000036948	ENSTGUP00000012548
ENSGALP00000012815	ENSTGUP00000000318
ENSGALP00000013267	ENSTGUP00000001996
ENSGALP00000000135	ENSTGUP00000004099
ENSGALP00000032783	ENSTGUP00000009148
ENSGALP00000010405	ENSTGUP00000006788
ENSGALP00000011051	ENSTGUP00000010143
ENSGALP00000024514	ENSTGUP00000013825
ENSGALP00000002643	ENSTGUP00000007965
ENSGALP00000009774	ENSTGUP00000006343
ENSGALP00000017861	ENSTGUP00000002883
ENSGALP00000002668	ENSTGUP00000008006
ENSGALP00000019871	ENSTGUP00000012058
ENSGALP00000003253	ENSTGUP00000004660
ENSGALP00000009089	ENSTGUP00000008078
ENSGALP00000009383	ENSTGUP00000001807
ENSGALP00000040651	ENSTGUP00000001806
ENSGALP00000032659	ENSTGUP00000009483
ENSGALP00000024072	ENSTGUP00000006335
ENSGALP00000039162	ENSTGUP00000005504
ENSGALP00000025193	ENSTGUP00000011922
ENSGALP00000009289	ENSTGUP00000007857
ENSGALP00000017129	ENSTGUP00000004090
ENSGALP00000005856	ENSTGUP00000005207
ENSGALP00000007999	ENSTGUP00000006784
ENSGALP00000015090	ENSTGUP00000009175
ENSGALP00000001390	ENSTGUP00000000995
ENSGALP00000024849	ENSTGUP00000013902
ENSGALP00000040785	ENSTGUP00000014630
ENSGALP00000027812	ENSTGUP00000013283
ENSGALP00000035733	ENSTGUP00000011576
ENSGALP00000037537	ENSTGUP00000004860
ENSGALP00000007067	ENSTGUP00000017687
ENSGALP00000007744	ENSTGUP00000003497
ENSGALP00000011314	ENSTGUP00000003464
ENSGALP00000003296	ENSTGUP00000001619
ENSGALP00000041545	ENSTGUP00000009009
ENSGALP00000007651	ENSTGUP00000005000
ENSGALP00000022861	ENSTGUP00000012404
ENSGALP00000004423	ENSTGUP00000014120
ENSGALP00000017600	ENSTGUP00000002682
ENSGALP00000025477	ENSTGUP00000012859
ENSGALP00000004775	ENSTGUP00000005190
ENSGALP00000019596	ENSTGUP00000010407
ENSGALP00000040936	ENSTGUP00000005984
ENSGALP00000011192	ENSTGUP00000003110
ENSGALP00000005601	ENSTGUP00000008914
ENSGALP00000019837	ENSTGUP00000004879
ENSGALP00000043385	ENSTGUP00000012313
ENSGALP00000004030	ENSTGUP00000000979
ENSGALP00000019086	ENSTGUP00000005147
ENSGALP00000020041	ENSTGUP00000003675
ENSGALP00000043172	ENSTGUP00000006200
ENSGALP00000013528	ENSTGUP00000010672
ENSGALP00000004936	ENSTGUP00000003924
ENSGALP00000007663	ENSTGUP00000003919
ENSGALP00000023820	ENSTGUP00000008408
ENSGALP00000023822	ENSTGUP00000003114
ENSGALP00000005414	ENSTGUP00000000409
ENSGALP00000024272	ENSTGUP00000013794
ENSGALP00000025661	ENSTGUP00000013088
ENSGALP00000042784	ENSTGUP00000009769
ENSGALP00000032290	ENSTGUP00000010476
ENSGALP00000031203	ENSTGUP00000010056
ENSGALP00000024517	ENSTGUP00000011156
ENSGALP00000026672	ENSTGUP00000014796
ENSGALP00000020806	ENSTGUP00000011695
ENSGALP00000027828	ENSTGUP00000013321
ENSGALP00000014813	ENSTGUP00000002376
ENSGALP00000024100	ENSTGUP00000013771
ENSGALP00000015434	ENSTGUP00000005954
ENSGALP00000039251	ENSTGUP00000001346
ENSGALP00000026702	ENSTGUP00000008437
ENSGALP00000000160	ENSTGUP00000006727
ENSGALP00000031563	ENSTGUP00000006551
ENSGALP00000032099	ENSTGUP00000006442
ENSGALP00000026647	ENSTGUP00000008073
ENSGALP00000007158	ENSTGUP00000017697
ENSGALP00000041017	ENSTGUP00000015248
ENSGALP00000041645	ENSTGUP00000011101
ENSGALP00000016303	ENSTGUP00000007250
ENSGALP00000007750	ENSTGUP00000005801
ENSGALP00000015978	ENSTGUP00000012144
ENSGALP00000005791	ENSTGUP00000005265
ENSGALP00000042674	ENSTGUP00000014450
ENSGALP00000004508	ENSTGUP00000000312
ENSGALP00000018139	ENSTGUP00000003052
ENSGALP00000004798	ENSTGUP00000017329
ENSGALP00000032623	ENSTGUP00000009163
ENSGALP00000007263	ENSTGUP00000009300
ENSGALP00000025120	ENSTGUP00000011821
ENSGALP00000026768	ENSTGUP00000014761
ENSGALP00000010621	ENSTGUP00000006705
ENSGALP00000024806	ENSTGUP00000011441
ENSGALP00000022306	ENSTGUP00000011365
ENSGALP00000040698	ENSTGUP00000016516
ENSGALP00000012500	ENSTGUP00000005742
ENSGALP00000014298	ENSTGUP00000002765
ENSGALP00000017717	ENSTGUP00000014588
ENSGALP00000041389	ENSTGUP00000001151
ENSGALP00000003242	ENSTGUP00000001026
ENSGALP00000009070	ENSTGUP00000008256
ENSGALP00000001016	ENSTGUP00000017794
ENSGALP00000010066	ENSTGUP00000008457
ENSGALP00000027554	ENSTGUP00000012016
ENSGALP00000040780	ENSTGUP00000001279
ENSGALP00000005695	ENSTGUP00000006137
ENSGALP00000011232	ENSTGUP00000000908
ENSGALP00000042882	ENSTGUP00000003673
ENSGALP00000010012	ENSTGUP00000006866
ENSGALP00000020984	ENSTGUP00000002093
ENSGALP00000013824	ENSTGUP00000010361
ENSGALP00000028981	ENSTGUP00000003509
ENSGALP00000011458	ENSTGUP00000000942
ENSGALP00000021770	ENSTGUP00000008787
ENSGALP00000000703	ENSTGUP00000011109
ENSGALP00000040051	ENSTGUP00000000566
ENSGALP00000023872	ENSTGUP00000003826
ENSGALP00000004847	ENSTGUP00000001115
ENSGALP00000005096	ENSTGUP00000006908
ENSGALP00000031100	ENSTGUP00000012204
ENSGALP00000026633	ENSTGUP00000014887
ENSGALP00000025929	ENSTGUP00000004121
ENSGALP00000024869	ENSTGUP00000006535
ENSGALP00000018561	ENSTGUP00000005711
ENSGALP00000026599	ENSTGUP00000015180
ENSGALP00000011572	ENSTGUP00000002638
ENSGALP00000025563	ENSTGUP00000012976
ENSGALP00000012999	ENSTGUP00000008996
ENSGALP00000035999	ENSTGUP00000011084
ENSGALP00000011768	ENSTGUP00000007961
ENSGALP00000004246	ENSTGUP00000005892
ENSGALP00000041763	ENSTGUP00000004903
ENSGALP00000037475	ENSTGUP00000002602
ENSGALP00000003126	ENSTGUP00000001592
ENSGALP00000001030	ENSTGUP00000000873
ENSGALP00000020204	ENSTGUP00000011672
ENSGALP00000040587	ENSTGUP00000011091
ENSGALP00000020932	ENSTGUP00000012028
ENSGALP00000007982	ENSTGUP00000004154
ENSGALP00000013683	ENSTGUP00000007844
ENSGALP00000009042	ENSTGUP00000006729
ENSGALP00000027611	ENSTGUP00000011751
ENSGALP00000022180	ENSTGUP00000007515
ENSGALP00000006962	ENSTGUP00000004575
ENSGALP00000026733	ENSTGUP00000008530
ENSGALP00000036695	ENSTGUP00000007345
ENSGALP00000037232	ENSTGUP00000010765
ENSGALP00000041564	ENSTGUP00000004873
ENSGALP00000028857	ENSTGUP00000003463
ENSGALP00000005812	ENSTGUP00000002251
ENSGALP00000010977	ENSTGUP00000002369
ENSGALP00000024466	ENSTGUP00000013821
ENSGALP00000025213	ENSTGUP00000010814
ENSGALP00000041907	ENSTGUP00000003793
ENSGALP00000037978	ENSTGUP00000000615
ENSGALP00000037439	ENSTGUP00000005794
ENSGALP00000008824	ENSTGUP00000007278
ENSGALP00000035658	ENSTGUP00000011650
ENSGALP00000003954	ENSTGUP00000001786
ENSGALP00000000999	ENSTGUP00000008429
ENSGALP00000008530	ENSTGUP00000007322
ENSGALP00000015333	ENSTGUP00000011503
ENSGALP00000014623	ENSTGUP00000011259
ENSGALP00000040240	ENSTGUP00000000272
ENSGALP00000036444	ENSTGUP00000010526
ENSGALP00000026501	ENSTGUP00000013477
ENSGALP00000025195	ENSTGUP00000001269
ENSGALP00000025196	ENSTGUP00000001274
ENSGALP00000008724	ENSTGUP00000005588
ENSGALP00000022017	ENSTGUP00000015037
ENSGALP00000006772	ENSTGUP00000017894
ENSGALP00000041896	ENSTGUP00000017833
ENSGALP00000007631	ENSTGUP00000007191
ENSGALP00000004095	ENSTGUP00000003750
ENSGALP00000023600	ENSTGUP00000013650
ENSGALP00000008499	ENSTGUP00000005281
ENSGALP00000042582	ENSTGUP00000004728
ENSGALP00000010965	ENSTGUP00000006419
ENSGALP00000021401	ENSTGUP00000008273
ENSGALP00000011221	ENSTGUP00000009318
ENSGALP00000018686	ENSTGUP00000005246
ENSGALP00000019932	ENSTGUP00000012105
ENSGALP00000019608	ENSTGUP00000005090
ENSGALP00000043251	ENSTGUP00000006611
ENSGALP00000003359	ENSTGUP00000004612
ENSGALP00000002590	ENSTGUP00000006595
ENSGALP00000018799	ENSTGUP00000005037
ENSGALP00000018798	ENSTGUP00000001929
ENSGALP00000018109	ENSTGUP00000003036
ENSGALP00000024567	ENSTGUP00000011296
ENSGALP00000008235	ENSTGUP00000007533
ENSGALP00000041987	ENSTGUP00000003107
ENSGALP00000043009	ENSTGUP00000011457
ENSGALP00000016852	ENSTGUP00000011692
ENSGALP00000008433	ENSTGUP00000010112
ENSGALP00000034906	ENSTGUP00000007895
ENSGALP00000009571	ENSTGUP00000001112
ENSGALP00000005158	ENSTGUP00000004959
ENSGALP00000020284	ENSTGUP00000013487
ENSGALP00000019318	ENSTGUP00000009896
ENSGALP00000012171	ENSTGUP00000004386
ENSGALP00000014787	ENSTGUP00000005833
ENSGALP00000017195	ENSTGUP00000012747
ENSGALP00000023270	ENSTGUP00000003763
ENSGALP00000018176	ENSTGUP00000010173
ENSGALP00000005119	ENSTGUP00000004923
ENSGALP00000023510	ENSTGUP00000002299
ENSGALP00000019684	ENSTGUP00000005807
ENSGALP00000019031	ENSTGUP00000001627
ENSGALP00000000400	ENSTGUP00000001377
ENSGALP00000010605	ENSTGUP00000009668
ENSGALP00000024104	ENSTGUP00000013774
ENSGALP00000021529	ENSTGUP00000008802
ENSGALP00000041392	ENSTGUP00000013641
ENSGALP00000025762	ENSTGUP00000016657
ENSGALP00000041784	ENSTGUP00000001161
ENSGALP00000000503	ENSTGUP00000001054
ENSGALP00000007890	ENSTGUP00000000110
ENSGALP00000000885	ENSTGUP00000001966
ENSGALP00000040383	ENSTGUP00000006178
ENSGALP00000041005	ENSTGUP00000004319
ENSGALP00000003616	ENSTGUP00000006173
ENSGALP00000016266	ENSTGUP00000012293
ENSGALP00000014097	ENSTGUP00000006165
ENSGALP00000016189	ENSTGUP00000007380
ENSGALP00000009976	ENSTGUP00000009045
ENSGALP00000010189	ENSTGUP00000003274
ENSGALP00000038510	ENSTGUP00000010377
ENSGALP00000038764	ENSTGUP00000004820
ENSGALP00000014509	ENSTGUP00000007113
ENSGALP00000021127	ENSTGUP00000013050
ENSGALP00000006977	ENSTGUP00000006474
ENSGALP00000042729	ENSTGUP00000000927
ENSGALP00000036138	ENSTGUP00000013384
ENSGALP00000021740	ENSTGUP00000000052
ENSGALP00000015756	ENSTGUP00000001632
ENSGALP00000005007	ENSTGUP00000005697
ENSGALP00000010880	ENSTGUP00000008584
ENSGALP00000012552	ENSTGUP00000000053
ENSGALP00000026259	ENSTGUP00000012879
ENSGALP00000039774	ENSTGUP00000001278
ENSGALP00000036097	ENSTGUP00000013495
ENSGALP00000022390	ENSTGUP00000011273
ENSGALP00000005123	ENSTGUP00000001432
ENSGALP00000026648	ENSTGUP00000008104
ENSGALP00000025506	ENSTGUP00000012913
ENSGALP00000004350	ENSTGUP00000003586
ENSGALP00000011706	ENSTGUP00000009802
ENSGALP00000003058	ENSTGUP00000008183
ENSGALP00000017138	ENSTGUP00000009149
ENSGALP00000023887	ENSTGUP00000012119
ENSGALP00000021759	ENSTGUP00000010197
ENSGALP00000005381	ENSTGUP00000004446
ENSGALP00000001096	ENSTGUP00000001659
ENSGALP00000038449	ENSTGUP00000003926
ENSGALP00000017170	ENSTGUP00000004017
ENSGALP00000015127	ENSTGUP00000011418
ENSGALP00000004938	ENSTGUP00000004848
ENSGALP00000025287	ENSTGUP00000010949
ENSGALP00000015480	ENSTGUP00000011652
ENSGALP00000039913	ENSTGUP00000005238
ENSGALP00000036925	ENSTGUP00000010136
ENSGALP00000019812	ENSTGUP00000013459
ENSGALP00000022616	ENSTGUP00000011899
ENSGALP00000000539	ENSTGUP00000006032
ENSGALP00000041327	ENSTGUP00000009172
ENSGALP00000041204	ENSTGUP00000012833
ENSGALP00000001262	ENSTGUP00000001491
ENSGALP00000036086	ENSTGUP00000013888
ENSGALP00000024627	ENSTGUP00000012482
ENSGALP00000009047	ENSTGUP00000007492
ENSGALP00000012086	ENSTGUP00000009708
ENSGALP00000003646	ENSTGUP00000006147
ENSGALP00000022108	ENSTGUP00000007374
ENSGALP00000023284	ENSTGUP00000005329
ENSGALP00000017952	ENSTGUP00000010324
ENSGALP00000005423	ENSTGUP00000002035
ENSGALP00000019366	ENSTGUP00000005122
ENSGALP00000027492	ENSTGUP00000012278
ENSGALP00000005475	ENSTGUP00000017871
ENSGALP00000033676	ENSTGUP00000008994
ENSGALP00000020426	ENSTGUP00000011042
ENSGALP00000012662	ENSTGUP00000010188
ENSGALP00000039257	ENSTGUP00000010140
ENSGALP00000038334	ENSTGUP00000016885
ENSGALP00000009526	ENSTGUP00000003181
ENSGALP00000027391	ENSTGUP00000012655
ENSGALP00000004164	ENSTGUP00000008894
ENSGALP00000004823	ENSTGUP00000009774
ENSGALP00000037167	ENSTGUP00000010257
ENSGALP00000009970	ENSTGUP00000006417
ENSGALP00000007314	ENSTGUP00000004347
ENSGALP00000001312	ENSTGUP00000008637
ENSGALP00000016076	ENSTGUP00000002472
ENSGALP00000013190	ENSTGUP00000015929
ENSGALP00000003342	ENSTGUP00000004979
ENSGALP00000041370	ENSTGUP00000016706
ENSGALP00000001702	ENSTGUP00000001737
ENSGALP00000023025	ENSTGUP00000008951
ENSGALP00000017502	ENSTGUP00000009725
ENSGALP00000019012	ENSTGUP00000013296
ENSGALP00000017453	ENSTGUP00000008410
ENSGALP00000004232	ENSTGUP00000006432
ENSGALP00000004490	ENSTGUP00000005835
ENSGALP00000007139	ENSTGUP00000003923
ENSGALP00000001051	ENSTGUP00000000884
ENSGALP00000023938	ENSTGUP00000012182
ENSGALP00000041541	ENSTGUP00000016746
ENSGALP00000002189	ENSTGUP00000005437
ENSGALP00000020696	ENSTGUP00000006286
ENSGALP00000027988	ENSTGUP00000008030
ENSGALP00000006566	ENSTGUP00000001221
ENSGALP00000011607	ENSTGUP00000006071
ENSGALP00000032044	ENSTGUP00000005937
ENSGALP00000040192	ENSTGUP00000004963
ENSGALP00000013911	ENSTGUP00000010711
ENSGALP00000027138	ENSTGUP00000009236
ENSGALP00000003371	ENSTGUP00000005822
ENSGALP00000041951	ENSTGUP00000011461
ENSGALP00000043342	ENSTGUP00000002872
ENSGALP00000022589	ENSTGUP00000006921
ENSGALP00000027954	ENSTGUP00000013882
ENSGALP00000000971	ENSTGUP00000013429
ENSGALP00000009370	ENSTGUP00000007670
ENSGALP00000009929	ENSTGUP00000003003
ENSGALP00000027436	ENSTGUP00000012456
ENSGALP00000042241	ENSTGUP00000003526
ENSGALP00000007155	ENSTGUP00000005556
ENSGALP00000022613	ENSTGUP00000011894
ENSGALP00000042200	ENSTGUP00000017097
ENSGALP00000001658	ENSTGUP00000000202
ENSGALP00000022667	ENSTGUP00000003799
ENSGALP00000011899	ENSTGUP00000004720
ENSGALP00000020453	ENSTGUP00000011146
ENSGALP00000007931	ENSTGUP00000004222
ENSGALP00000015290	ENSTGUP00000005411
ENSGALP00000015287	ENSTGUP00000005395
ENSGALP00000013584	ENSTGUP00000010724
ENSGALP00000024623	ENSTGUP00000001219
ENSGALP00000042077	ENSTGUP00000014641
[truncated: 8,391 more rows]
