# Supplementary material for: Reconstruction of proto-vertebrate, proto-cyclostome and proto-gnathostome genomes provides new insights into early vertebrate evolution
Source: Nat Commun. 2021 Jul 23;12:4489. doi: 10.1038/s41467-021-24573-z (PMC8302630; doi:10.1038/s41467-021-24573-z)
Supplement: Supplementary file 4 — Supplementary Data 1 [file 41467_2021_24573_MOESM4_ESM.zip › SuppData1/orthologs/CHICK-TETNG.txt]

ENSGALP00000006197	ENSTNIP00000004863
ENSGALP00000003140	ENSTNIP00000000782
ENSGALP00000007499	ENSTNIP00000014782
ENSGALP00000024336	ENSTNIP00000018279
ENSGALP00000006178	ENSTNIP00000007712
ENSGALP00000002175	ENSTNIP00000010478
ENSGALP00000013518	ENSTNIP00000015128
ENSGALP00000003417	ENSTNIP00000018487
ENSGALP00000024624	ENSTNIP00000013577
ENSGALP00000006527	ENSTNIP00000006735
ENSGALP00000013423	ENSTNIP00000019716
ENSGALP00000042226	ENSTNIP00000019148
ENSGALP00000010474	ENSTNIP00000021849
ENSGALP00000005074	ENSTNIP00000011698
ENSGALP00000005074	ENSTNIP00000005529
ENSGALP00000002938	ENSTNIP00000005402
ENSGALP00000013077	ENSTNIP00000004390
ENSGALP00000003834	ENSTNIP00000016699
ENSGALP00000010835	ENSTNIP00000019972
ENSGALP00000026172	ENSTNIP00000013161
ENSGALP00000025476	ENSTNIP00000020722
ENSGALP00000015078	ENSTNIP00000011565
ENSGALP00000023036	ENSTNIP00000008871
ENSGALP00000005964	ENSTNIP00000006170
ENSGALP00000025999	ENSTNIP00000014150
ENSGALP00000016167	ENSTNIP00000010280
ENSGALP00000016163	ENSTNIP00000010281
ENSGALP00000042521	ENSTNIP00000010886
ENSGALP00000042521	ENSTNIP00000020690
ENSGALP00000006027	ENSTNIP00000006171
ENSGALP00000006027	ENSTNIP00000011460
ENSGALP00000041168	ENSTNIP00000019469
ENSGALP00000029643	ENSTNIP00000017513
ENSGALP00000018553	ENSTNIP00000005138
ENSGALP00000014649	ENSTNIP00000016461
ENSGALP00000014649	ENSTNIP00000013509
ENSGALP00000012873	ENSTNIP00000012472
ENSGALP00000006340	ENSTNIP00000019321
ENSGALP00000012927	ENSTNIP00000011270
ENSGALP00000007730	ENSTNIP00000011480
ENSGALP00000007730	ENSTNIP00000016134
ENSGALP00000010510	ENSTNIP00000011443
ENSGALP00000001474	ENSTNIP00000021926
ENSGALP00000009351	ENSTNIP00000018299
ENSGALP00000019566	ENSTNIP00000020489
ENSGALP00000006447	ENSTNIP00000003517
ENSGALP00000007847	ENSTNIP00000003418
ENSGALP00000032312	ENSTNIP00000004064
ENSGALP00000016882	ENSTNIP00000010517
ENSGALP00000007963	ENSTNIP00000018824
ENSGALP00000005960	ENSTNIP00000010483
ENSGALP00000035809	ENSTNIP00000013568
ENSGALP00000035831	ENSTNIP00000016288
ENSGALP00000004717	ENSTNIP00000017450
ENSGALP00000000103	ENSTNIP00000016676
ENSGALP00000020923	ENSTNIP00000014336
ENSGALP00000023528	ENSTNIP00000022426
ENSGALP00000017712	ENSTNIP00000021883
ENSGALP00000004991	ENSTNIP00000018584
ENSGALP00000016880	ENSTNIP00000020563
ENSGALP00000009004	ENSTNIP00000020641
ENSGALP00000009685	ENSTNIP00000007081
ENSGALP00000010541	ENSTNIP00000002296
ENSGALP00000010541	ENSTNIP00000020347
ENSGALP00000042528	ENSTNIP00000001653
ENSGALP00000032649	ENSTNIP00000020081
ENSGALP00000025114	ENSTNIP00000006467
ENSGALP00000014101	ENSTNIP00000000186
ENSGALP00000042998	ENSTNIP00000009228
ENSGALP00000021550	ENSTNIP00000013970
ENSGALP00000036527	ENSTNIP00000012496
ENSGALP00000042712	ENSTNIP00000020402
ENSGALP00000042464	ENSTNIP00000007715
ENSGALP00000030213	ENSTNIP00000004648
ENSGALP00000009200	ENSTNIP00000017400
ENSGALP00000040642	ENSTNIP00000006361
ENSGALP00000016547	ENSTNIP00000004911
ENSGALP00000021543	ENSTNIP00000005718
ENSGALP00000003847	ENSTNIP00000011862
ENSGALP00000008131	ENSTNIP00000013215
ENSGALP00000008131	ENSTNIP00000019644
ENSGALP00000035892	ENSTNIP00000011017
ENSGALP00000010428	ENSTNIP00000001471
ENSGALP00000010428	ENSTNIP00000015450
ENSGALP00000025899	ENSTNIP00000014174
ENSGALP00000026322	ENSTNIP00000018720
ENSGALP00000013796	ENSTNIP00000006011
ENSGALP00000043032	ENSTNIP00000012789
ENSGALP00000006299	ENSTNIP00000002037
ENSGALP00000038075	ENSTNIP00000003018
ENSGALP00000000412	ENSTNIP00000008097
ENSGALP00000039341	ENSTNIP00000011488
ENSGALP00000008661	ENSTNIP00000011323
ENSGALP00000040060	ENSTNIP00000014635
ENSGALP00000018503	ENSTNIP00000020177
ENSGALP00000024768	ENSTNIP00000015675
ENSGALP00000041815	ENSTNIP00000014001
ENSGALP00000007547	ENSTNIP00000008502
ENSGALP00000039976	ENSTNIP00000018932
ENSGALP00000039976	ENSTNIP00000016220
ENSGALP00000017701	ENSTNIP00000019819
ENSGALP00000018224	ENSTNIP00000020469
ENSGALP00000016105	ENSTNIP00000016383
ENSGALP00000017290	ENSTNIP00000020539
ENSGALP00000027271	ENSTNIP00000012306
ENSGALP00000010863	ENSTNIP00000004866
ENSGALP00000010863	ENSTNIP00000018333
ENSGALP00000009806	ENSTNIP00000007331
ENSGALP00000027267	ENSTNIP00000012305
ENSGALP00000027267	ENSTNIP00000016977
ENSGALP00000003684	ENSTNIP00000018334
ENSGALP00000003684	ENSTNIP00000000638
ENSGALP00000032215	ENSTNIP00000019031
ENSGALP00000032215	ENSTNIP00000016206
ENSGALP00000013142	ENSTNIP00000010267
ENSGALP00000017678	ENSTNIP00000013793
ENSGALP00000010979	ENSTNIP00000010816
ENSGALP00000039924	ENSTNIP00000003575
ENSGALP00000019325	ENSTNIP00000016040
ENSGALP00000005090	ENSTNIP00000014011
ENSGALP00000005090	ENSTNIP00000002898
ENSGALP00000002366	ENSTNIP00000021443
ENSGALP00000038404	ENSTNIP00000019065
ENSGALP00000008574	ENSTNIP00000007089
ENSGALP00000035907	ENSTNIP00000011020
ENSGALP00000038563	ENSTNIP00000009412
ENSGALP00000007976	ENSTNIP00000016188
ENSGALP00000010958	ENSTNIP00000002453
ENSGALP00000008112	ENSTNIP00000019645
ENSGALP00000013714	ENSTNIP00000013536
ENSGALP00000000973	ENSTNIP00000010184
ENSGALP00000041492	ENSTNIP00000011332
ENSGALP00000026677	ENSTNIP00000016915
ENSGALP00000026679	ENSTNIP00000016960
ENSGALP00000006782	ENSTNIP00000011744
ENSGALP00000012265	ENSTNIP00000007098
ENSGALP00000012265	ENSTNIP00000018861
ENSGALP00000009402	ENSTNIP00000011521
ENSGALP00000009612	ENSTNIP00000012246
ENSGALP00000010281	ENSTNIP00000004001
ENSGALP00000022282	ENSTNIP00000015237
ENSGALP00000022282	ENSTNIP00000022499
ENSGALP00000036082	ENSTNIP00000009462
ENSGALP00000014065	ENSTNIP00000019057
ENSGALP00000017619	ENSTNIP00000021609
ENSGALP00000010325	ENSTNIP00000019191
ENSGALP00000000810	ENSTNIP00000017983
ENSGALP00000025626	ENSTNIP00000012711
ENSGALP00000005576	ENSTNIP00000020654
ENSGALP00000000239	ENSTNIP00000005696
ENSGALP00000007948	ENSTNIP00000016193
ENSGALP00000038787	ENSTNIP00000004730
ENSGALP00000000530	ENSTNIP00000013737
ENSGALP00000011453	ENSTNIP00000005501
ENSGALP00000018774	ENSTNIP00000022314
ENSGALP00000018209	ENSTNIP00000021604
ENSGALP00000018209	ENSTNIP00000012073
ENSGALP00000014878	ENSTNIP00000018794
ENSGALP00000019882	ENSTNIP00000020092
ENSGALP00000041356	ENSTNIP00000009396
ENSGALP00000041356	ENSTNIP00000005167
ENSGALP00000013781	ENSTNIP00000006348
ENSGALP00000013726	ENSTNIP00000016316
ENSGALP00000020307	ENSTNIP00000003187
ENSGALP00000020307	ENSTNIP00000003719
ENSGALP00000018675	ENSTNIP00000011174
ENSGALP00000018675	ENSTNIP00000011717
ENSGALP00000027075	ENSTNIP00000016889
ENSGALP00000008481	ENSTNIP00000002630
ENSGALP00000014663	ENSTNIP00000013618
ENSGALP00000014672	ENSTNIP00000005469
ENSGALP00000016015	ENSTNIP00000013679
ENSGALP00000025920	ENSTNIP00000007337
ENSGALP00000009133	ENSTNIP00000012410
ENSGALP00000023682	ENSTNIP00000004170
ENSGALP00000003295	ENSTNIP00000000096
ENSGALP00000018278	ENSTNIP00000004169
ENSGALP00000005914	ENSTNIP00000019810
ENSGALP00000005933	ENSTNIP00000004172
ENSGALP00000037396	ENSTNIP00000008001
ENSGALP00000009678	ENSTNIP00000012366
ENSGALP00000014673	ENSTNIP00000005750
ENSGALP00000013448	ENSTNIP00000015048
ENSGALP00000019723	ENSTNIP00000000796
ENSGALP00000011296	ENSTNIP00000022432
ENSGALP00000023592	ENSTNIP00000016575
ENSGALP00000014112	ENSTNIP00000021248
ENSGALP00000041748	ENSTNIP00000005097
ENSGALP00000010121	ENSTNIP00000015493
ENSGALP00000018337	ENSTNIP00000006412
ENSGALP00000017274	ENSTNIP00000021220
ENSGALP00000010722	ENSTNIP00000019177
ENSGALP00000041770	ENSTNIP00000017433
ENSGALP00000040940	ENSTNIP00000006953
ENSGALP00000033380	ENSTNIP00000000410
ENSGALP00000015469	ENSTNIP00000022974
ENSGALP00000011904	ENSTNIP00000006791
ENSGALP00000011904	ENSTNIP00000015607
ENSGALP00000000058	ENSTNIP00000015045
ENSGALP00000014581	ENSTNIP00000004007
ENSGALP00000018258	ENSTNIP00000001462
ENSGALP00000018258	ENSTNIP00000013657
ENSGALP00000042267	ENSTNIP00000020379
ENSGALP00000026355	ENSTNIP00000008352
ENSGALP00000026363	ENSTNIP00000001079
ENSGALP00000005166	ENSTNIP00000016052
ENSGALP00000005166	ENSTNIP00000020615
ENSGALP00000026192	ENSTNIP00000019677
ENSGALP00000010760	ENSTNIP00000009421
ENSGALP00000016984	ENSTNIP00000013063
ENSGALP00000041658	ENSTNIP00000009402
ENSGALP00000037169	ENSTNIP00000004502
ENSGALP00000018378	ENSTNIP00000013944
ENSGALP00000012308	ENSTNIP00000010409
ENSGALP00000032209	ENSTNIP00000017707
ENSGALP00000032209	ENSTNIP00000018493
ENSGALP00000011089	ENSTNIP00000014875
ENSGALP00000042413	ENSTNIP00000013202
ENSGALP00000042413	ENSTNIP00000012018
ENSGALP00000007956	ENSTNIP00000018958
ENSGALP00000020873	ENSTNIP00000006044
ENSGALP00000041496	ENSTNIP00000023021
ENSGALP00000013164	ENSTNIP00000012426
ENSGALP00000013164	ENSTNIP00000012427
ENSGALP00000012087	ENSTNIP00000016631
ENSGALP00000012087	ENSTNIP00000010696
ENSGALP00000030077	ENSTNIP00000013315
ENSGALP00000040977	ENSTNIP00000007749
ENSGALP00000013575	ENSTNIP00000020639
ENSGALP00000015542	ENSTNIP00000019074
ENSGALP00000025631	ENSTNIP00000017165
ENSGALP00000026153	ENSTNIP00000008726
ENSGALP00000038530	ENSTNIP00000012469
ENSGALP00000010290	ENSTNIP00000005334
ENSGALP00000028023	ENSTNIP00000002104
ENSGALP00000036578	ENSTNIP00000020483
ENSGALP00000043451	ENSTNIP00000010273
ENSGALP00000036574	ENSTNIP00000020485
ENSGALP00000018782	ENSTNIP00000015355
ENSGALP00000025254	ENSTNIP00000020495
ENSGALP00000040460	ENSTNIP00000006777
ENSGALP00000040460	ENSTNIP00000018579
ENSGALP00000038910	ENSTNIP00000014347
ENSGALP00000038910	ENSTNIP00000015091
ENSGALP00000020137	ENSTNIP00000022535
ENSGALP00000024720	ENSTNIP00000013166
ENSGALP00000041141	ENSTNIP00000017385
ENSGALP00000041417	ENSTNIP00000006529
ENSGALP00000041417	ENSTNIP00000012589
ENSGALP00000016518	ENSTNIP00000019489
ENSGALP00000026350	ENSTNIP00000008351
ENSGALP00000024556	ENSTNIP00000011343
ENSGALP00000040830	ENSTNIP00000009832
ENSGALP00000043176	ENSTNIP00000011695
ENSGALP00000026399	ENSTNIP00000012507
ENSGALP00000023990	ENSTNIP00000010059
ENSGALP00000040961	ENSTNIP00000005460
ENSGALP00000001914	ENSTNIP00000020028
ENSGALP00000030892	ENSTNIP00000000589
ENSGALP00000030892	ENSTNIP00000009807
ENSGALP00000025760	ENSTNIP00000016240
ENSGALP00000007523	ENSTNIP00000018847
ENSGALP00000025221	ENSTNIP00000005351
ENSGALP00000003035	ENSTNIP00000004489
ENSGALP00000043302	ENSTNIP00000006781
ENSGALP00000037618	ENSTNIP00000019601
ENSGALP00000009621	ENSTNIP00000018159
ENSGALP00000009621	ENSTNIP00000000759
ENSGALP00000042449	ENSTNIP00000015414
ENSGALP00000011148	ENSTNIP00000000110
ENSGALP00000013380	ENSTNIP00000012771
ENSGALP00000040755	ENSTNIP00000016036
ENSGALP00000010493	ENSTNIP00000008856
ENSGALP00000039384	ENSTNIP00000017156
ENSGALP00000041259	ENSTNIP00000010967
ENSGALP00000027876	ENSTNIP00000011131
ENSGALP00000002287	ENSTNIP00000009154
ENSGALP00000002287	ENSTNIP00000009164
ENSGALP00000001583	ENSTNIP00000014948
ENSGALP00000013830	ENSTNIP00000008569
ENSGALP00000016475	ENSTNIP00000007319
ENSGALP00000039646	ENSTNIP00000007704
ENSGALP00000002721	ENSTNIP00000021294
ENSGALP00000020611	ENSTNIP00000015101
ENSGALP00000007049	ENSTNIP00000016469
ENSGALP00000001317	ENSTNIP00000009582
ENSGALP00000001317	ENSTNIP00000018175
ENSGALP00000042939	ENSTNIP00000012663
ENSGALP00000008256	ENSTNIP00000018971
ENSGALP00000005438	ENSTNIP00000015857
ENSGALP00000008107	ENSTNIP00000021291
ENSGALP00000010477	ENSTNIP00000008855
ENSGALP00000002718	ENSTNIP00000000564
ENSGALP00000011876	ENSTNIP00000004971
ENSGALP00000003502	ENSTNIP00000019862
ENSGALP00000024312	ENSTNIP00000008151
ENSGALP00000024312	ENSTNIP00000001004
ENSGALP00000009724	ENSTNIP00000005236
ENSGALP00000007174	ENSTNIP00000022156
ENSGALP00000011976	ENSTNIP00000001946
ENSGALP00000011976	ENSTNIP00000005006
ENSGALP00000024855	ENSTNIP00000000517
ENSGALP00000033652	ENSTNIP00000009610
ENSGALP00000011971	ENSTNIP00000009607
ENSGALP00000033649	ENSTNIP00000000276
ENSGALP00000017858	ENSTNIP00000011635
ENSGALP00000017858	ENSTNIP00000013963
ENSGALP00000018235	ENSTNIP00000016718
ENSGALP00000027206	ENSTNIP00000018027
ENSGALP00000008699	ENSTNIP00000011823
ENSGALP00000036123	ENSTNIP00000022878
ENSGALP00000006738	ENSTNIP00000015408
ENSGALP00000024953	ENSTNIP00000005958
ENSGALP00000041666	ENSTNIP00000013297
ENSGALP00000041666	ENSTNIP00000012416
ENSGALP00000023925	ENSTNIP00000005978
ENSGALP00000024913	ENSTNIP00000009466
ENSGALP00000042630	ENSTNIP00000009886
ENSGALP00000022679	ENSTNIP00000021184
ENSGALP00000003973	ENSTNIP00000012902
ENSGALP00000039901	ENSTNIP00000011486
ENSGALP00000022198	ENSTNIP00000013856
ENSGALP00000022198	ENSTNIP00000008963
ENSGALP00000026568	ENSTNIP00000004438
ENSGALP00000004444	ENSTNIP00000014678
ENSGALP00000021570	ENSTNIP00000012223
ENSGALP00000018510	ENSTNIP00000005888
ENSGALP00000040814	ENSTNIP00000014563
ENSGALP00000040814	ENSTNIP00000008143
ENSGALP00000002373	ENSTNIP00000001466
ENSGALP00000026331	ENSTNIP00000020628
ENSGALP00000026331	ENSTNIP00000013668
ENSGALP00000003970	ENSTNIP00000012089
ENSGALP00000019842	ENSTNIP00000015859
ENSGALP00000043429	ENSTNIP00000018329
ENSGALP00000040906	ENSTNIP00000020893
ENSGALP00000000410	ENSTNIP00000019168
ENSGALP00000021743	ENSTNIP00000011334
ENSGALP00000042261	ENSTNIP00000003806
ENSGALP00000003190	ENSTNIP00000018217
ENSGALP00000000626	ENSTNIP00000014676
ENSGALP00000032471	ENSTNIP00000012347
ENSGALP00000006610	ENSTNIP00000002910
ENSGALP00000027477	ENSTNIP00000022222
ENSGALP00000027477	ENSTNIP00000012854
ENSGALP00000002224	ENSTNIP00000011254
ENSGALP00000042973	ENSTNIP00000003138
ENSGALP00000020036	ENSTNIP00000002365
ENSGALP00000006645	ENSTNIP00000007116
ENSGALP00000021021	ENSTNIP00000007873
ENSGALP00000014400	ENSTNIP00000003073
ENSGALP00000007061	ENSTNIP00000015440
ENSGALP00000009628	ENSTNIP00000002945
ENSGALP00000009628	ENSTNIP00000010493
ENSGALP00000020540	ENSTNIP00000000060
ENSGALP00000039900	ENSTNIP00000011180
ENSGALP00000026608	ENSTNIP00000012573
ENSGALP00000038626	ENSTNIP00000014332
ENSGALP00000010237	ENSTNIP00000013368
ENSGALP00000041792	ENSTNIP00000010042
ENSGALP00000041792	ENSTNIP00000019093
ENSGALP00000015662	ENSTNIP00000015175
ENSGALP00000015662	ENSTNIP00000020582
ENSGALP00000018239	ENSTNIP00000019695
ENSGALP00000005183	ENSTNIP00000012955
ENSGALP00000023854	ENSTNIP00000017286
ENSGALP00000037648	ENSTNIP00000001272
ENSGALP00000043296	ENSTNIP00000018716
ENSGALP00000002940	ENSTNIP00000007349
ENSGALP00000017594	ENSTNIP00000008800
ENSGALP00000042395	ENSTNIP00000007586
ENSGALP00000019701	ENSTNIP00000017585
ENSGALP00000004449	ENSTNIP00000005456
ENSGALP00000003605	ENSTNIP00000013171
ENSGALP00000043387	ENSTNIP00000007796
ENSGALP00000006426	ENSTNIP00000012491
ENSGALP00000014860	ENSTNIP00000019154
ENSGALP00000041570	ENSTNIP00000009836
ENSGALP00000041570	ENSTNIP00000006621
ENSGALP00000024602	ENSTNIP00000013169
ENSGALP00000041590	ENSTNIP00000020394
ENSGALP00000008547	ENSTNIP00000019855
ENSGALP00000008787	ENSTNIP00000007224
ENSGALP00000010774	ENSTNIP00000005096
ENSGALP00000010774	ENSTNIP00000021793
ENSGALP00000041595	ENSTNIP00000021927
ENSGALP00000033543	ENSTNIP00000000313
ENSGALP00000038111	ENSTNIP00000011303
ENSGALP00000038111	ENSTNIP00000002396
ENSGALP00000027991	ENSTNIP00000011379
ENSGALP00000033249	ENSTNIP00000014388
ENSGALP00000033249	ENSTNIP00000008007
ENSGALP00000000223	ENSTNIP00000010066
ENSGALP00000000223	ENSTNIP00000018178
ENSGALP00000006462	ENSTNIP00000001223
ENSGALP00000015273	ENSTNIP00000011712
ENSGALP00000003483	ENSTNIP00000018212
ENSGALP00000043309	ENSTNIP00000021471
ENSGALP00000043309	ENSTNIP00000006003
ENSGALP00000015251	ENSTNIP00000017954
ENSGALP00000015251	ENSTNIP00000006744
ENSGALP00000023027	ENSTNIP00000010877
ENSGALP00000023027	ENSTNIP00000008480
ENSGALP00000042407	ENSTNIP00000020441
ENSGALP00000013449	ENSTNIP00000014310
ENSGALP00000009483	ENSTNIP00000008951
ENSGALP00000037994	ENSTNIP00000011694
ENSGALP00000041928	ENSTNIP00000005265
ENSGALP00000027543	ENSTNIP00000018050
ENSGALP00000002864	ENSTNIP00000007364
ENSGALP00000024461	ENSTNIP00000005574
ENSGALP00000037103	ENSTNIP00000022651
ENSGALP00000027996	ENSTNIP00000013428
ENSGALP00000025409	ENSTNIP00000004379
ENSGALP00000004574	ENSTNIP00000006105
ENSGALP00000024889	ENSTNIP00000007744
ENSGALP00000018252	ENSTNIP00000008380
ENSGALP00000025261	ENSTNIP00000016861
ENSGALP00000038592	ENSTNIP00000018912
ENSGALP00000038592	ENSTNIP00000000581
ENSGALP00000001365	ENSTNIP00000017196
ENSGALP00000010316	ENSTNIP00000009478
ENSGALP00000014104	ENSTNIP00000014487
ENSGALP00000014104	ENSTNIP00000017549
ENSGALP00000032500	ENSTNIP00000019602
ENSGALP00000021356	ENSTNIP00000022315
ENSGALP00000021356	ENSTNIP00000012118
ENSGALP00000043046	ENSTNIP00000014813
ENSGALP00000027517	ENSTNIP00000004852
ENSGALP00000023080	ENSTNIP00000017224
ENSGALP00000020127	ENSTNIP00000001031
ENSGALP00000043303	ENSTNIP00000011008
ENSGALP00000006759	ENSTNIP00000015169
ENSGALP00000013398	ENSTNIP00000015050
ENSGALP00000009076	ENSTNIP00000007650
ENSGALP00000013225	ENSTNIP00000018688
ENSGALP00000020504	ENSTNIP00000012343
ENSGALP00000018059	ENSTNIP00000009061
ENSGALP00000022304	ENSTNIP00000011001
ENSGALP00000027184	ENSTNIP00000020983
ENSGALP00000022799	ENSTNIP00000020818
ENSGALP00000038332	ENSTNIP00000020662
ENSGALP00000038332	ENSTNIP00000014553
ENSGALP00000030103	ENSTNIP00000013389
ENSGALP00000030103	ENSTNIP00000011277
ENSGALP00000014475	ENSTNIP00000006122
ENSGALP00000020966	ENSTNIP00000011641
ENSGALP00000001800	ENSTNIP00000007612
ENSGALP00000001800	ENSTNIP00000019840
ENSGALP00000027001	ENSTNIP00000016879
ENSGALP00000017612	ENSTNIP00000010691
ENSGALP00000017617	ENSTNIP00000010690
ENSGALP00000023901	ENSTNIP00000001130
ENSGALP00000013735	ENSTNIP00000005961
ENSGALP00000013735	ENSTNIP00000012480
ENSGALP00000039792	ENSTNIP00000008075
ENSGALP00000039792	ENSTNIP00000011492
ENSGALP00000012145	ENSTNIP00000016114
ENSGALP00000033981	ENSTNIP00000009833
ENSGALP00000033981	ENSTNIP00000008391
ENSGALP00000005919	ENSTNIP00000007696
ENSGALP00000013389	ENSTNIP00000019853
ENSGALP00000013389	ENSTNIP00000016462
ENSGALP00000003108	ENSTNIP00000005231
ENSGALP00000018057	ENSTNIP00000020838
ENSGALP00000000236	ENSTNIP00000004071
ENSGALP00000000236	ENSTNIP00000014797
ENSGALP00000041758	ENSTNIP00000004847
ENSGALP00000005918	ENSTNIP00000022051
ENSGALP00000024844	ENSTNIP00000021309
ENSGALP00000036419	ENSTNIP00000006568
ENSGALP00000040927	ENSTNIP00000010646
ENSGALP00000025962	ENSTNIP00000011422
ENSGALP00000012668	ENSTNIP00000010597
ENSGALP00000042108	ENSTNIP00000001510
ENSGALP00000018540	ENSTNIP00000002866
ENSGALP00000018540	ENSTNIP00000000411
ENSGALP00000039156	ENSTNIP00000019535
ENSGALP00000021333	ENSTNIP00000006780
ENSGALP00000021927	ENSTNIP00000017158
ENSGALP00000008742	ENSTNIP00000007680
ENSGALP00000029846	ENSTNIP00000018739
ENSGALP00000031700	ENSTNIP00000011826
ENSGALP00000017812	ENSTNIP00000021262
ENSGALP00000016052	ENSTNIP00000020866
ENSGALP00000031452	ENSTNIP00000020812
ENSGALP00000015855	ENSTNIP00000019885
ENSGALP00000006706	ENSTNIP00000016795
ENSGALP00000041197	ENSTNIP00000010428
ENSGALP00000042434	ENSTNIP00000019018
ENSGALP00000014921	ENSTNIP00000011550
ENSGALP00000014921	ENSTNIP00000009447
ENSGALP00000016865	ENSTNIP00000010515
ENSGALP00000038490	ENSTNIP00000017940
ENSGALP00000034548	ENSTNIP00000017046
ENSGALP00000034548	ENSTNIP00000012546
ENSGALP00000006699	ENSTNIP00000006405
ENSGALP00000023943	ENSTNIP00000022845
ENSGALP00000022517	ENSTNIP00000021960
ENSGALP00000023842	ENSTNIP00000018476
ENSGALP00000042744	ENSTNIP00000016528
ENSGALP00000042744	ENSTNIP00000007195
ENSGALP00000009416	ENSTNIP00000011522
ENSGALP00000013472	ENSTNIP00000015086
ENSGALP00000021851	ENSTNIP00000014339
ENSGALP00000041822	ENSTNIP00000005917
ENSGALP00000041822	ENSTNIP00000012692
ENSGALP00000027470	ENSTNIP00000022223
ENSGALP00000027470	ENSTNIP00000014710
ENSGALP00000009065	ENSTNIP00000001157
ENSGALP00000014081	ENSTNIP00000021828
ENSGALP00000020470	ENSTNIP00000015014
ENSGALP00000020470	ENSTNIP00000002105
ENSGALP00000034313	ENSTNIP00000019290
ENSGALP00000034313	ENSTNIP00000019257
ENSGALP00000037969	ENSTNIP00000016106
ENSGALP00000037969	ENSTNIP00000015319
ENSGALP00000029689	ENSTNIP00000014520
ENSGALP00000008101	ENSTNIP00000010470
ENSGALP00000015507	ENSTNIP00000010528
ENSGALP00000015507	ENSTNIP00000018325
ENSGALP00000018364	ENSTNIP00000013983
ENSGALP00000042785	ENSTNIP00000018752
ENSGALP00000011107	ENSTNIP00000021073
ENSGALP00000011107	ENSTNIP00000017705
ENSGALP00000002102	ENSTNIP00000013822
ENSGALP00000009912	ENSTNIP00000011693
ENSGALP00000012993	ENSTNIP00000006587
ENSGALP00000033231	ENSTNIP00000007298
ENSGALP00000033231	ENSTNIP00000014555
ENSGALP00000005132	ENSTNIP00000011236
ENSGALP00000010583	ENSTNIP00000009498
ENSGALP00000004578	ENSTNIP00000001680
ENSGALP00000004578	ENSTNIP00000011155
ENSGALP00000034605	ENSTNIP00000017756
ENSGALP00000011094	ENSTNIP00000000616
ENSGALP00000020510	ENSTNIP00000008752
ENSGALP00000007047	ENSTNIP00000012183
ENSGALP00000020754	ENSTNIP00000019113
ENSGALP00000024086	ENSTNIP00000007834
ENSGALP00000015963	ENSTNIP00000013674
ENSGALP00000019298	ENSTNIP00000015346
ENSGALP00000013883	ENSTNIP00000016368
ENSGALP00000017157	ENSTNIP00000002824
ENSGALP00000019672	ENSTNIP00000011151
ENSGALP00000010319	ENSTNIP00000013376
ENSGALP00000004476	ENSTNIP00000000423
ENSGALP00000039313	ENSTNIP00000016807
ENSGALP00000013470	ENSTNIP00000002777
ENSGALP00000020073	ENSTNIP00000021687
ENSGALP00000011511	ENSTNIP00000009476
ENSGALP00000038293	ENSTNIP00000018844
ENSGALP00000004355	ENSTNIP00000010661
ENSGALP00000004355	ENSTNIP00000000098
ENSGALP00000024537	ENSTNIP00000016779
ENSGALP00000024537	ENSTNIP00000017498
ENSGALP00000007090	ENSTNIP00000018352
ENSGALP00000000945	ENSTNIP00000012220
ENSGALP00000000945	ENSTNIP00000015072
ENSGALP00000020619	ENSTNIP00000005497
ENSGALP00000012917	ENSTNIP00000021437
ENSGALP00000005357	ENSTNIP00000014296
ENSGALP00000027233	ENSTNIP00000016990
ENSGALP00000027233	ENSTNIP00000016268
ENSGALP00000009728	ENSTNIP00000014178
ENSGALP00000009265	ENSTNIP00000010668
ENSGALP00000006511	ENSTNIP00000007894
ENSGALP00000041111	ENSTNIP00000009503
ENSGALP00000000595	ENSTNIP00000010572
ENSGALP00000016137	ENSTNIP00000005158
ENSGALP00000010236	ENSTNIP00000015935
ENSGALP00000031875	ENSTNIP00000013902
ENSGALP00000043043	ENSTNIP00000017695
ENSGALP00000023865	ENSTNIP00000018480
ENSGALP00000017275	ENSTNIP00000005346
ENSGALP00000011874	ENSTNIP00000011559
ENSGALP00000018837	ENSTNIP00000018413
ENSGALP00000009617	ENSTNIP00000011852
ENSGALP00000041518	ENSTNIP00000017986
ENSGALP00000041518	ENSTNIP00000022115
ENSGALP00000041263	ENSTNIP00000007120
ENSGALP00000004458	ENSTNIP00000022823
ENSGALP00000033003	ENSTNIP00000018674
ENSGALP00000041010	ENSTNIP00000014694
ENSGALP00000016147	ENSTNIP00000014081
ENSGALP00000005756	ENSTNIP00000019882
ENSGALP00000023538	ENSTNIP00000020719
ENSGALP00000020874	ENSTNIP00000016667
ENSGALP00000005156	ENSTNIP00000005205
ENSGALP00000024275	ENSTNIP00000012925
ENSGALP00000015412	ENSTNIP00000020923
ENSGALP00000042598	ENSTNIP00000005755
ENSGALP00000041027	ENSTNIP00000021416
ENSGALP00000015296	ENSTNIP00000007972
ENSGALP00000005157	ENSTNIP00000011784
ENSGALP00000038512	ENSTNIP00000011511
ENSGALP00000004240	ENSTNIP00000016400
ENSGALP00000021351	ENSTNIP00000011179
ENSGALP00000027228	ENSTNIP00000004831
ENSGALP00000027228	ENSTNIP00000016989
ENSGALP00000019052	ENSTNIP00000018778
ENSGALP00000024751	ENSTNIP00000019336
ENSGALP00000024751	ENSTNIP00000014761
ENSGALP00000010887	ENSTNIP00000019391
ENSGALP00000010887	ENSTNIP00000012876
ENSGALP00000009030	ENSTNIP00000006894
ENSGALP00000001319	ENSTNIP00000007289
ENSGALP00000009095	ENSTNIP00000016351
ENSGALP00000009095	ENSTNIP00000014803
ENSGALP00000014300	ENSTNIP00000010643
ENSGALP00000003552	ENSTNIP00000015818
ENSGALP00000022752	ENSTNIP00000020815
ENSGALP00000021484	ENSTNIP00000010045
ENSGALP00000013422	ENSTNIP00000022447
ENSGALP00000003806	ENSTNIP00000014542
ENSGALP00000024194	ENSTNIP00000017880
ENSGALP00000008116	ENSTNIP00000006749
ENSGALP00000016460	ENSTNIP00000001875
ENSGALP00000018497	ENSTNIP00000013408
ENSGALP00000021275	ENSTNIP00000010992
ENSGALP00000013280	ENSTNIP00000002713
ENSGALP00000003187	ENSTNIP00000006669
ENSGALP00000042990	ENSTNIP00000016041
ENSGALP00000041233	ENSTNIP00000020843
ENSGALP00000021580	ENSTNIP00000020062
ENSGALP00000004425	ENSTNIP00000022474
ENSGALP00000023430	ENSTNIP00000006067
ENSGALP00000024472	ENSTNIP00000014513
ENSGALP00000025442	ENSTNIP00000019503
ENSGALP00000032950	ENSTNIP00000020777
ENSGALP00000023298	ENSTNIP00000010867
ENSGALP00000027168	ENSTNIP00000016923
ENSGALP00000003759	ENSTNIP00000007240
ENSGALP00000012451	ENSTNIP00000006442
ENSGALP00000030899	ENSTNIP00000006604
ENSGALP00000027185	ENSTNIP00000012315
ENSGALP00000027192	ENSTNIP00000016892
ENSGALP00000032767	ENSTNIP00000011170
ENSGALP00000020014	ENSTNIP00000020513
ENSGALP00000020164	ENSTNIP00000001464
ENSGALP00000017421	ENSTNIP00000014602
ENSGALP00000017421	ENSTNIP00000008968
ENSGALP00000043075	ENSTNIP00000010201
ENSGALP00000011808	ENSTNIP00000018612
ENSGALP00000036750	ENSTNIP00000020093
ENSGALP00000007707	ENSTNIP00000010191
ENSGALP00000023347	ENSTNIP00000010847
ENSGALP00000040523	ENSTNIP00000018315
ENSGALP00000009567	ENSTNIP00000003156
ENSGALP00000009567	ENSTNIP00000016743
ENSGALP00000009239	ENSTNIP00000006583
ENSGALP00000035646	ENSTNIP00000012883
ENSGALP00000038337	ENSTNIP00000018867
ENSGALP00000007307	ENSTNIP00000014400
ENSGALP00000002789	ENSTNIP00000010539
ENSGALP00000012206	ENSTNIP00000001072
ENSGALP00000013802	ENSTNIP00000008244
ENSGALP00000016960	ENSTNIP00000005903
ENSGALP00000041993	ENSTNIP00000002780
ENSGALP00000029287	ENSTNIP00000012827
ENSGALP00000029287	ENSTNIP00000019366
ENSGALP00000014974	ENSTNIP00000009911
ENSGALP00000030515	ENSTNIP00000012114
ENSGALP00000023879	ENSTNIP00000018732
ENSGALP00000010490	ENSTNIP00000011940
ENSGALP00000017690	ENSTNIP00000002504
ENSGALP00000012607	ENSTNIP00000015535
ENSGALP00000012607	ENSTNIP00000010163
ENSGALP00000012417	ENSTNIP00000002484
ENSGALP00000041400	ENSTNIP00000022310
ENSGALP00000041400	ENSTNIP00000020728
ENSGALP00000018106	ENSTNIP00000019596
ENSGALP00000003737	ENSTNIP00000008056
ENSGALP00000023398	ENSTNIP00000005910
ENSGALP00000013585	ENSTNIP00000003642
ENSGALP00000042206	ENSTNIP00000005626
ENSGALP00000041725	ENSTNIP00000020693
ENSGALP00000022809	ENSTNIP00000016710
ENSGALP00000022809	ENSTNIP00000021717
ENSGALP00000001525	ENSTNIP00000016161
ENSGALP00000013815	ENSTNIP00000022394
ENSGALP00000013815	ENSTNIP00000000254
ENSGALP00000036709	ENSTNIP00000010388
ENSGALP00000036709	ENSTNIP00000000465
ENSGALP00000020661	ENSTNIP00000012497
ENSGALP00000023450	ENSTNIP00000010852
ENSGALP00000006571	ENSTNIP00000013070
ENSGALP00000014576	ENSTNIP00000022085
ENSGALP00000043110	ENSTNIP00000022519
ENSGALP00000026552	ENSTNIP00000002325
ENSGALP00000027645	ENSTNIP00000018756
ENSGALP00000026729	ENSTNIP00000011144
ENSGALP00000002881	ENSTNIP00000014550
ENSGALP00000021811	ENSTNIP00000021295
ENSGALP00000002611	ENSTNIP00000008975
ENSGALP00000018643	ENSTNIP00000001988
ENSGALP00000018636	ENSTNIP00000003546
ENSGALP00000008916	ENSTNIP00000014788
ENSGALP00000024479	ENSTNIP00000013100
ENSGALP00000042272	ENSTNIP00000017795
ENSGALP00000042272	ENSTNIP00000018229
ENSGALP00000007510	ENSTNIP00000010702
ENSGALP00000039779	ENSTNIP00000013020
ENSGALP00000040646	ENSTNIP00000018093
ENSGALP00000038439	ENSTNIP00000001791
ENSGALP00000041219	ENSTNIP00000014063
ENSGALP00000042380	ENSTNIP00000015527
ENSGALP00000018350	ENSTNIP00000009500
ENSGALP00000018350	ENSTNIP00000004455
ENSGALP00000040736	ENSTNIP00000018941
ENSGALP00000009374	ENSTNIP00000017023
ENSGALP00000009374	ENSTNIP00000007293
ENSGALP00000004286	ENSTNIP00000004821
ENSGALP00000004286	ENSTNIP00000021472
ENSGALP00000016453	ENSTNIP00000018308
ENSGALP00000009850	ENSTNIP00000011090
ENSGALP00000016553	ENSTNIP00000020499
ENSGALP00000030451	ENSTNIP00000002946
ENSGALP00000005923	ENSTNIP00000006886
ENSGALP00000012696	ENSTNIP00000015430
ENSGALP00000019105	ENSTNIP00000015742
ENSGALP00000037486	ENSTNIP00000017097
ENSGALP00000037486	ENSTNIP00000013340
ENSGALP00000006372	ENSTNIP00000017840
ENSGALP00000042154	ENSTNIP00000019945
ENSGALP00000042693	ENSTNIP00000019324
ENSGALP00000001085	ENSTNIP00000016172
ENSGALP00000033875	ENSTNIP00000012264
ENSGALP00000033875	ENSTNIP00000003655
ENSGALP00000007961	ENSTNIP00000011475
ENSGALP00000015935	ENSTNIP00000005073
ENSGALP00000016790	ENSTNIP00000020547
ENSGALP00000016790	ENSTNIP00000019446
ENSGALP00000019067	ENSTNIP00000018776
ENSGALP00000041217	ENSTNIP00000018351
ENSGALP00000018461	ENSTNIP00000022337
ENSGALP00000021578	ENSTNIP00000020063
ENSGALP00000042533	ENSTNIP00000003927
ENSGALP00000036814	ENSTNIP00000005249
ENSGALP00000042025	ENSTNIP00000016350
ENSGALP00000039504	ENSTNIP00000020242
ENSGALP00000039979	ENSTNIP00000012060
ENSGALP00000020270	ENSTNIP00000022000
ENSGALP00000005249	ENSTNIP00000005814
ENSGALP00000033602	ENSTNIP00000012641
ENSGALP00000033602	ENSTNIP00000010215
ENSGALP00000025669	ENSTNIP00000012774
ENSGALP00000025669	ENSTNIP00000022570
ENSGALP00000014482	ENSTNIP00000022077
ENSGALP00000009075	ENSTNIP00000005578
ENSGALP00000040341	ENSTNIP00000018533
ENSGALP00000008415	ENSTNIP00000017093
ENSGALP00000009768	ENSTNIP00000002676
ENSGALP00000003644	ENSTNIP00000022777
ENSGALP00000002056	ENSTNIP00000017468
ENSGALP00000006692	ENSTNIP00000018563
ENSGALP00000042082	ENSTNIP00000019844
ENSGALP00000014035	ENSTNIP00000016523
ENSGALP00000040464	ENSTNIP00000001367
ENSGALP00000001898	ENSTNIP00000013546
ENSGALP00000001898	ENSTNIP00000018391
ENSGALP00000003967	ENSTNIP00000019774
ENSGALP00000013658	ENSTNIP00000006873
ENSGALP00000041927	ENSTNIP00000010744
ENSGALP00000041927	ENSTNIP00000015714
ENSGALP00000014521	ENSTNIP00000013321
ENSGALP00000011620	ENSTNIP00000017267
ENSGALP00000005496	ENSTNIP00000006436
ENSGALP00000022904	ENSTNIP00000010052
ENSGALP00000023449	ENSTNIP00000019170
ENSGALP00000026775	ENSTNIP00000017509
ENSGALP00000027665	ENSTNIP00000005871
ENSGALP00000019037	ENSTNIP00000015257
ENSGALP00000004375	ENSTNIP00000019008
ENSGALP00000026663	ENSTNIP00000016281
ENSGALP00000032883	ENSTNIP00000009848
ENSGALP00000018527	ENSTNIP00000014704
ENSGALP00000005026	ENSTNIP00000012061
ENSGALP00000006585	ENSTNIP00000006738
ENSGALP00000025853	ENSTNIP00000011044
ENSGALP00000025853	ENSTNIP00000007277
ENSGALP00000025647	ENSTNIP00000002864
ENSGALP00000025647	ENSTNIP00000022973
ENSGALP00000019087	ENSTNIP00000001734
ENSGALP00000020830	ENSTNIP00000008404
ENSGALP00000010593	ENSTNIP00000000097
ENSGALP00000027216	ENSTNIP00000006183
ENSGALP00000010473	ENSTNIP00000019956
ENSGALP00000008863	ENSTNIP00000006137
ENSGALP00000020258	ENSTNIP00000001639
ENSGALP00000019224	ENSTNIP00000007451
ENSGALP00000019224	ENSTNIP00000020608
ENSGALP00000022034	ENSTNIP00000018919
ENSGALP00000017621	ENSTNIP00000019035
ENSGALP00000005548	ENSTNIP00000017231
ENSGALP00000005054	ENSTNIP00000018943
ENSGALP00000005054	ENSTNIP00000011965
ENSGALP00000005145	ENSTNIP00000006212
ENSGALP00000005145	ENSTNIP00000022697
ENSGALP00000039786	ENSTNIP00000005896
ENSGALP00000011249	ENSTNIP00000018947
ENSGALP00000042230	ENSTNIP00000022244
ENSGALP00000042230	ENSTNIP00000017121
ENSGALP00000016611	ENSTNIP00000007245
ENSGALP00000036715	ENSTNIP00000021783
ENSGALP00000017674	ENSTNIP00000016209
ENSGALP00000043416	ENSTNIP00000013450
ENSGALP00000005837	ENSTNIP00000019240
ENSGALP00000026304	ENSTNIP00000001191
ENSGALP00000015961	ENSTNIP00000002293
ENSGALP00000010070	ENSTNIP00000002879
ENSGALP00000020786	ENSTNIP00000015641
ENSGALP00000009230	ENSTNIP00000013128
ENSGALP00000011293	ENSTNIP00000011985
ENSGALP00000010006	ENSTNIP00000008563
ENSGALP00000023051	ENSTNIP00000010943
ENSGALP00000005099	ENSTNIP00000018089
ENSGALP00000020669	ENSTNIP00000023115
ENSGALP00000037077	ENSTNIP00000009023
ENSGALP00000037639	ENSTNIP00000014215
ENSGALP00000037639	ENSTNIP00000006162
ENSGALP00000025755	ENSTNIP00000016291
ENSGALP00000022525	ENSTNIP00000017232
ENSGALP00000014372	ENSTNIP00000016234
ENSGALP00000024133	ENSTNIP00000007837
ENSGALP00000007696	ENSTNIP00000008499
ENSGALP00000004141	ENSTNIP00000013021
ENSGALP00000012471	ENSTNIP00000019618
ENSGALP00000010342	ENSTNIP00000003078
ENSGALP00000016935	ENSTNIP00000003192
ENSGALP00000008311	ENSTNIP00000009158
ENSGALP00000019555	ENSTNIP00000014266
ENSGALP00000024668	ENSTNIP00000015002
ENSGALP00000042045	ENSTNIP00000008315
ENSGALP00000012555	ENSTNIP00000011810
ENSGALP00000027579	ENSTNIP00000015692
ENSGALP00000011357	ENSTNIP00000018853
ENSGALP00000026391	ENSTNIP00000000406
ENSGALP00000026391	ENSTNIP00000014734
ENSGALP00000000759	ENSTNIP00000020405
ENSGALP00000001868	ENSTNIP00000020034
ENSGALP00000021577	ENSTNIP00000015962
ENSGALP00000026871	ENSTNIP00000006804
ENSGALP00000012712	ENSTNIP00000018422
ENSGALP00000012712	ENSTNIP00000016546
ENSGALP00000002573	ENSTNIP00000009331
ENSGALP00000002573	ENSTNIP00000014547
ENSGALP00000013096	ENSTNIP00000012429
ENSGALP00000026856	ENSTNIP00000001312
ENSGALP00000015740	ENSTNIP00000012548
ENSGALP00000000368	ENSTNIP00000019776
ENSGALP00000000368	ENSTNIP00000006415
ENSGALP00000027020	ENSTNIP00000016874
ENSGALP00000017970	ENSTNIP00000010346
ENSGALP00000011529	ENSTNIP00000021367
ENSGALP00000023237	ENSTNIP00000014454
ENSGALP00000013059	ENSTNIP00000000985
ENSGALP00000013072	ENSTNIP00000019115
ENSGALP00000005814	ENSTNIP00000021133
ENSGALP00000013590	ENSTNIP00000006874
ENSGALP00000000581	ENSTNIP00000009875
ENSGALP00000026515	ENSTNIP00000006259
ENSGALP00000026515	ENSTNIP00000006260
ENSGALP00000001572	ENSTNIP00000020036
ENSGALP00000001572	ENSTNIP00000012134
ENSGALP00000026582	ENSTNIP00000019433
ENSGALP00000024999	ENSTNIP00000015974
ENSGALP00000013553	ENSTNIP00000015129
ENSGALP00000025165	ENSTNIP00000011009
ENSGALP00000017666	ENSTNIP00000007468
ENSGALP00000008868	ENSTNIP00000020643
ENSGALP00000008868	ENSTNIP00000002256
ENSGALP00000042042	ENSTNIP00000017480
ENSGALP00000020410	ENSTNIP00000018770
ENSGALP00000020410	ENSTNIP00000017481
ENSGALP00000013972	ENSTNIP00000020246
ENSGALP00000023384	ENSTNIP00000020828
ENSGALP00000015647	ENSTNIP00000020593
ENSGALP00000005347	ENSTNIP00000015855
ENSGALP00000025668	ENSTNIP00000013468
ENSGALP00000009581	ENSTNIP00000016745
ENSGALP00000042980	ENSTNIP00000019131
ENSGALP00000005120	ENSTNIP00000008792
ENSGALP00000005120	ENSTNIP00000017724
ENSGALP00000013908	ENSTNIP00000009562
ENSGALP00000000320	ENSTNIP00000018930
ENSGALP00000022322	ENSTNIP00000002103
ENSGALP00000036468	ENSTNIP00000009468
ENSGALP00000036468	ENSTNIP00000009311
ENSGALP00000009602	ENSTNIP00000010742
ENSGALP00000009602	ENSTNIP00000015722
ENSGALP00000000765	ENSTNIP00000017984
ENSGALP00000013627	ENSTNIP00000013260
ENSGALP00000017250	ENSTNIP00000021223
ENSGALP00000040789	ENSTNIP00000006946
ENSGALP00000040789	ENSTNIP00000018192
ENSGALP00000011785	ENSTNIP00000014044
ENSGALP00000011785	ENSTNIP00000017761
ENSGALP00000042083	ENSTNIP00000010429
ENSGALP00000015886	ENSTNIP00000015663
ENSGALP00000012699	ENSTNIP00000015429
ENSGALP00000010995	ENSTNIP00000014697
ENSGALP00000002263	ENSTNIP00000018005
ENSGALP00000002263	ENSTNIP00000010111
ENSGALP00000026092	ENSTNIP00000009198
ENSGALP00000026092	ENSTNIP00000012511
ENSGALP00000001286	ENSTNIP00000007687
ENSGALP00000028898	ENSTNIP00000011681
ENSGALP00000031109	ENSTNIP00000022290
ENSGALP00000031109	ENSTNIP00000019465
ENSGALP00000042408	ENSTNIP00000020428
ENSGALP00000012311	ENSTNIP00000012932
ENSGALP00000002763	ENSTNIP00000006597
ENSGALP00000002763	ENSTNIP00000016608
ENSGALP00000025786	ENSTNIP00000013466
ENSGALP00000025786	ENSTNIP00000018817
ENSGALP00000024381	ENSTNIP00000013733
ENSGALP00000039965	ENSTNIP00000007241
ENSGALP00000017198	ENSTNIP00000019757
ENSGALP00000017198	ENSTNIP00000007393
ENSGALP00000042257	ENSTNIP00000020475
ENSGALP00000025070	ENSTNIP00000014844
ENSGALP00000025070	ENSTNIP00000020138
ENSGALP00000024818	ENSTNIP00000012298
ENSGALP00000016849	ENSTNIP00000009773
ENSGALP00000013934	ENSTNIP00000020245
ENSGALP00000034535	ENSTNIP00000009624
ENSGALP00000034535	ENSTNIP00000015413
ENSGALP00000003271	ENSTNIP00000017634
ENSGALP00000003271	ENSTNIP00000009897
ENSGALP00000010211	ENSTNIP00000002113
ENSGALP00000005236	ENSTNIP00000010351
ENSGALP00000026006	ENSTNIP00000004960
ENSGALP00000026006	ENSTNIP00000021556
ENSGALP00000040955	ENSTNIP00000012994
ENSGALP00000040955	ENSTNIP00000005724
ENSGALP00000015514	ENSTNIP00000010527
ENSGALP00000015514	ENSTNIP00000018300
ENSGALP00000035695	ENSTNIP00000013518
ENSGALP00000026077	ENSTNIP00000008321
ENSGALP00000018851	ENSTNIP00000019694
ENSGALP00000026290	ENSTNIP00000019656
ENSGALP00000014726	ENSTNIP00000020367
ENSGALP00000022734	ENSTNIP00000005570
ENSGALP00000023773	ENSTNIP00000016455
ENSGALP00000012695	ENSTNIP00000002882
ENSGALP00000027030	ENSTNIP00000017545
ENSGALP00000013689	ENSTNIP00000014140
ENSGALP00000013689	ENSTNIP00000014023
ENSGALP00000012864	ENSTNIP00000012893
ENSGALP00000012864	ENSTNIP00000002810
ENSGALP00000041317	ENSTNIP00000007442
ENSGALP00000043171	ENSTNIP00000004513
ENSGALP00000018433	ENSTNIP00000013404
ENSGALP00000008988	ENSTNIP00000004977
ENSGALP00000008988	ENSTNIP00000017079
ENSGALP00000012367	ENSTNIP00000005519
ENSGALP00000024939	ENSTNIP00000016935
ENSGALP00000039705	ENSTNIP00000003253
ENSGALP00000039705	ENSTNIP00000016143
ENSGALP00000013113	ENSTNIP00000009323
ENSGALP00000020186	ENSTNIP00000013916
ENSGALP00000038408	ENSTNIP00000014949
ENSGALP00000020714	ENSTNIP00000007753
ENSGALP00000015246	ENSTNIP00000022867
ENSGALP00000016629	ENSTNIP00000009747
ENSGALP00000026337	ENSTNIP00000012918
ENSGALP00000016536	ENSTNIP00000020498
ENSGALP00000011770	ENSTNIP00000011796
ENSGALP00000035370	ENSTNIP00000020674
ENSGALP00000009708	ENSTNIP00000005991
ENSGALP00000000387	ENSTNIP00000022554
ENSGALP00000019425	ENSTNIP00000020488
ENSGALP00000026764	ENSTNIP00000009141
ENSGALP00000018701	ENSTNIP00000005704
ENSGALP00000041663	ENSTNIP00000008503
ENSGALP00000000260	ENSTNIP00000019816
ENSGALP00000031127	ENSTNIP00000022498
ENSGALP00000015096	ENSTNIP00000005085
ENSGALP00000002591	ENSTNIP00000008585
ENSGALP00000020178	ENSTNIP00000022529
ENSGALP00000018405	ENSTNIP00000019687
ENSGALP00000009820	ENSTNIP00000019626
ENSGALP00000009820	ENSTNIP00000005892
ENSGALP00000018028	ENSTNIP00000010342
ENSGALP00000040245	ENSTNIP00000016179
ENSGALP00000011486	ENSTNIP00000022431
ENSGALP00000011486	ENSTNIP00000000244
ENSGALP00000023559	ENSTNIP00000018510
ENSGALP00000023559	ENSTNIP00000016573
ENSGALP00000017123	ENSTNIP00000021188
ENSGALP00000010462	ENSTNIP00000019182
ENSGALP00000015213	ENSTNIP00000013891
ENSGALP00000015213	ENSTNIP00000020577
ENSGALP00000018228	ENSTNIP00000020834
ENSGALP00000005977	ENSTNIP00000013820
ENSGALP00000007283	ENSTNIP00000019726
ENSGALP00000017075	ENSTNIP00000006293
ENSGALP00000042849	ENSTNIP00000009038
ENSGALP00000004725	ENSTNIP00000010287
ENSGALP00000000021	ENSTNIP00000005145
ENSGALP00000000384	ENSTNIP00000019762
ENSGALP00000012219	ENSTNIP00000020202
ENSGALP00000015982	ENSTNIP00000005945
ENSGALP00000021757	ENSTNIP00000010090
ENSGALP00000039780	ENSTNIP00000019003
ENSGALP00000005196	ENSTNIP00000014802
ENSGALP00000005196	ENSTNIP00000019642
ENSGALP00000010871	ENSTNIP00000007321
ENSGALP00000025896	ENSTNIP00000014173
ENSGALP00000010878	ENSTNIP00000021864
ENSGALP00000013215	ENSTNIP00000021005
ENSGALP00000009127	ENSTNIP00000011489
ENSGALP00000010168	ENSTNIP00000021769
ENSGALP00000019062	ENSTNIP00000018777
ENSGALP00000016769	ENSTNIP00000006603
ENSGALP00000005525	ENSTNIP00000012958
ENSGALP00000005525	ENSTNIP00000002326
ENSGALP00000023805	ENSTNIP00000023114
ENSGALP00000002947	ENSTNIP00000005022
ENSGALP00000022584	ENSTNIP00000019413
ENSGALP00000005531	ENSTNIP00000010146
ENSGALP00000004267	ENSTNIP00000006387
ENSGALP00000018459	ENSTNIP00000019575
ENSGALP00000019498	ENSTNIP00000021216
ENSGALP00000003857	ENSTNIP00000013592
ENSGALP00000006765	ENSTNIP00000012198
ENSGALP00000006765	ENSTNIP00000016703
ENSGALP00000021842	ENSTNIP00000009923
ENSGALP00000008695	ENSTNIP00000016064
ENSGALP00000042746	ENSTNIP00000017273
ENSGALP00000026476	ENSTNIP00000004466
ENSGALP00000035817	ENSTNIP00000007987
ENSGALP00000035817	ENSTNIP00000012033
ENSGALP00000015366	ENSTNIP00000016019
ENSGALP00000015981	ENSTNIP00000015710
ENSGALP00000002633	ENSTNIP00000011792
ENSGALP00000039111	ENSTNIP00000021363
ENSGALP00000019513	ENSTNIP00000013399
ENSGALP00000009045	ENSTNIP00000007961
ENSGALP00000016610	ENSTNIP00000019459
ENSGALP00000027018	ENSTNIP00000016875
ENSGALP00000037252	ENSTNIP00000011468
ENSGALP00000032210	ENSTNIP00000018490
ENSGALP00000005375	ENSTNIP00000010085
ENSGALP00000042425	ENSTNIP00000015533
ENSGALP00000042425	ENSTNIP00000010165
ENSGALP00000042575	ENSTNIP00000021692
ENSGALP00000013852	ENSTNIP00000004417
ENSGALP00000020135	ENSTNIP00000022536
ENSGALP00000005194	ENSTNIP00000019047
ENSGALP00000041061	ENSTNIP00000010884
ENSGALP00000025340	ENSTNIP00000017559
ENSGALP00000019107	ENSTNIP00000003538
ENSGALP00000012079	ENSTNIP00000011257
ENSGALP00000012079	ENSTNIP00000001474
ENSGALP00000017807	ENSTNIP00000021261
ENSGALP00000017807	ENSTNIP00000010671
ENSGALP00000016496	ENSTNIP00000018712
ENSGALP00000040485	ENSTNIP00000013098
ENSGALP00000011669	ENSTNIP00000019175
ENSGALP00000016269	ENSTNIP00000005434
ENSGALP00000016357	ENSTNIP00000013987
ENSGALP00000016357	ENSTNIP00000007370
ENSGALP00000006501	ENSTNIP00000012969
ENSGALP00000043291	ENSTNIP00000022098
ENSGALP00000005944	ENSTNIP00000006472
ENSGALP00000008738	ENSTNIP00000001176
ENSGALP00000010798	ENSTNIP00000012415
ENSGALP00000010798	ENSTNIP00000013298
ENSGALP00000024049	ENSTNIP00000007006
ENSGALP00000006022	ENSTNIP00000009668
ENSGALP00000022443	ENSTNIP00000010290
ENSGALP00000013530	ENSTNIP00000014141
ENSGALP00000041223	ENSTNIP00000008911
ENSGALP00000007674	ENSTNIP00000014852
ENSGALP00000019634	ENSTNIP00000020098
ENSGALP00000001537	ENSTNIP00000007891
ENSGALP00000023152	ENSTNIP00000018733
ENSGALP00000012995	ENSTNIP00000006468
ENSGALP00000012995	ENSTNIP00000001657
ENSGALP00000024548	ENSTNIP00000011344
ENSGALP00000042256	ENSTNIP00000003669
ENSGALP00000042256	ENSTNIP00000000324
ENSGALP00000041554	ENSTNIP00000021726
ENSGALP00000023099	ENSTNIP00000016171
ENSGALP00000032595	ENSTNIP00000000502
ENSGALP00000032595	ENSTNIP00000019611
ENSGALP00000009066	ENSTNIP00000021392
ENSGALP00000024654	ENSTNIP00000015248
ENSGALP00000017972	ENSTNIP00000012070
ENSGALP00000017972	ENSTNIP00000021595
ENSGALP00000006752	ENSTNIP00000019946
ENSGALP00000006752	ENSTNIP00000009083
ENSGALP00000007168	ENSTNIP00000009871
ENSGALP00000022622	ENSTNIP00000019421
ENSGALP00000038010	ENSTNIP00000008246
ENSGALP00000018385	ENSTNIP00000014611
ENSGALP00000018385	ENSTNIP00000012059
ENSGALP00000008721	ENSTNIP00000009991
ENSGALP00000000726	ENSTNIP00000016050
ENSGALP00000003007	ENSTNIP00000000477
ENSGALP00000031029	ENSTNIP00000000008
ENSGALP00000011197	ENSTNIP00000005539
ENSGALP00000021538	ENSTNIP00000005300
ENSGALP00000000772	ENSTNIP00000010180
ENSGALP00000005325	ENSTNIP00000010087
ENSGALP00000015329	ENSTNIP00000021693
ENSGALP00000012592	ENSTNIP00000010164
ENSGALP00000009811	ENSTNIP00000012253
ENSGALP00000009811	ENSTNIP00000007569
ENSGALP00000020761	ENSTNIP00000007138
ENSGALP00000041421	ENSTNIP00000012545
ENSGALP00000037568	ENSTNIP00000005125
ENSGALP00000020480	ENSTNIP00000010037
ENSGALP00000039641	ENSTNIP00000011671
ENSGALP00000025530	ENSTNIP00000009672
ENSGALP00000025530	ENSTNIP00000013865
ENSGALP00000032645	ENSTNIP00000020210
ENSGALP00000005963	ENSTNIP00000019005
ENSGALP00000041436	ENSTNIP00000004796
ENSGALP00000027178	ENSTNIP00000016932
ENSGALP00000042466	ENSTNIP00000013734
ENSGALP00000041483	ENSTNIP00000019497
ENSGALP00000037987	ENSTNIP00000019067
ENSGALP00000041279	ENSTNIP00000003771
ENSGALP00000012350	ENSTNIP00000007420
ENSGALP00000012585	ENSTNIP00000010711
ENSGALP00000021338	ENSTNIP00000005941
ENSGALP00000016284	ENSTNIP00000000578
ENSGALP00000041340	ENSTNIP00000019454
ENSGALP00000041340	ENSTNIP00000019453
ENSGALP00000041340	ENSTNIP00000020545
ENSGALP00000034504	ENSTNIP00000010480
ENSGALP00000004460	ENSTNIP00000017269
ENSGALP00000027027	ENSTNIP00000018766
ENSGALP00000001944	ENSTNIP00000002090
ENSGALP00000021848	ENSTNIP00000021729
ENSGALP00000010097	ENSTNIP00000019962
ENSGALP00000026428	ENSTNIP00000012916
ENSGALP00000026428	ENSTNIP00000008041
ENSGALP00000022497	ENSTNIP00000019409
ENSGALP00000022497	ENSTNIP00000022496
ENSGALP00000034427	ENSTNIP00000007232
ENSGALP00000005315	ENSTNIP00000014664
ENSGALP00000018045	ENSTNIP00000019599
ENSGALP00000010379	ENSTNIP00000008612
ENSGALP00000012608	ENSTNIP00000018984
ENSGALP00000012608	ENSTNIP00000011924
ENSGALP00000007527	ENSTNIP00000000634
ENSGALP00000035245	ENSTNIP00000007230
ENSGALP00000002650	ENSTNIP00000014928
ENSGALP00000024079	ENSTNIP00000018491
ENSGALP00000018409	ENSTNIP00000001415
ENSGALP00000026174	ENSTNIP00000003040
ENSGALP00000005904	ENSTNIP00000004479
ENSGALP00000010494	ENSTNIP00000019181
ENSGALP00000028961	ENSTNIP00000016524
ENSGALP00000028961	ENSTNIP00000019004
ENSGALP00000004854	ENSTNIP00000004100
ENSGALP00000019763	ENSTNIP00000022254
ENSGALP00000013353	ENSTNIP00000013252
ENSGALP00000024926	ENSTNIP00000016943
ENSGALP00000042221	ENSTNIP00000007603
ENSGALP00000040670	ENSTNIP00000017467
ENSGALP00000040670	ENSTNIP00000013331
ENSGALP00000005781	ENSTNIP00000016683
ENSGALP00000041942	ENSTNIP00000018938
ENSGALP00000010352	ENSTNIP00000015806
ENSGALP00000012875	ENSTNIP00000014799
ENSGALP00000020372	ENSTNIP00000015915
ENSGALP00000036952	ENSTNIP00000001931
ENSGALP00000001762	ENSTNIP00000008993
ENSGALP00000010368	ENSTNIP00000010252
ENSGALP00000025734	ENSTNIP00000001518
ENSGALP00000022701	ENSTNIP00000002692
ENSGALP00000002647	ENSTNIP00000012781
ENSGALP00000038507	ENSTNIP00000011509
ENSGALP00000038507	ENSTNIP00000017443
ENSGALP00000007738	ENSTNIP00000002690
ENSGALP00000025859	ENSTNIP00000007278
ENSGALP00000012805	ENSTNIP00000014324
ENSGALP00000008146	ENSTNIP00000019158
ENSGALP00000035841	ENSTNIP00000012054
ENSGALP00000042929	ENSTNIP00000018809
ENSGALP00000003091	ENSTNIP00000019878
ENSGALP00000009979	ENSTNIP00000010174
ENSGALP00000000948	ENSTNIP00000017673
ENSGALP00000018449	ENSTNIP00000015653
ENSGALP00000018449	ENSTNIP00000019108
ENSGALP00000013816	ENSTNIP00000017706
ENSGALP00000013816	ENSTNIP00000021084
ENSGALP00000041057	ENSTNIP00000009077
ENSGALP00000042373	ENSTNIP00000022042
ENSGALP00000042373	ENSTNIP00000003410
ENSGALP00000008671	ENSTNIP00000007112
ENSGALP00000018351	ENSTNIP00000015294
ENSGALP00000018351	ENSTNIP00000011353
ENSGALP00000004761	ENSTNIP00000016587
ENSGALP00000018715	ENSTNIP00000002999
ENSGALP00000017873	ENSTNIP00000021264
ENSGALP00000010165	ENSTNIP00000005842
ENSGALP00000006733	ENSTNIP00000008387
ENSGALP00000011153	ENSTNIP00000005555
ENSGALP00000021276	ENSTNIP00000020258
ENSGALP00000042570	ENSTNIP00000004897
ENSGALP00000008969	ENSTNIP00000021558
ENSGALP00000015983	ENSTNIP00000020041
ENSGALP00000030023	ENSTNIP00000014352
ENSGALP00000039912	ENSTNIP00000010082
ENSGALP00000043455	ENSTNIP00000014351
ENSGALP00000038684	ENSTNIP00000001960
ENSGALP00000038684	ENSTNIP00000021976
ENSGALP00000027574	ENSTNIP00000015690
ENSGALP00000022658	ENSTNIP00000020111
ENSGALP00000024262	ENSTNIP00000015211
ENSGALP00000029867	ENSTNIP00000006001
ENSGALP00000016443	ENSTNIP00000018305
ENSGALP00000009309	ENSTNIP00000018901
ENSGALP00000009594	ENSTNIP00000014280
ENSGALP00000024609	ENSTNIP00000021813
ENSGALP00000026714	ENSTNIP00000000214
ENSGALP00000007425	ENSTNIP00000005364
ENSGALP00000008802	ENSTNIP00000021174
ENSGALP00000015220	ENSTNIP00000017957
ENSGALP00000038852	ENSTNIP00000007359
ENSGALP00000016375	ENSTNIP00000004739
ENSGALP00000041628	ENSTNIP00000013291
ENSGALP00000041628	ENSTNIP00000012474
ENSGALP00000040737	ENSTNIP00000022345
ENSGALP00000003152	ENSTNIP00000009346
ENSGALP00000043346	ENSTNIP00000005960
ENSGALP00000013946	ENSTNIP00000018845
ENSGALP00000024885	ENSTNIP00000017535
ENSGALP00000005486	ENSTNIP00000022048
ENSGALP00000017136	ENSTNIP00000018560
ENSGALP00000024258	ENSTNIP00000018282
ENSGALP00000024258	ENSTNIP00000005846
ENSGALP00000005084	ENSTNIP00000012087
ENSGALP00000013808	ENSTNIP00000018866
ENSGALP00000013808	ENSTNIP00000000215
ENSGALP00000025093	ENSTNIP00000006684
ENSGALP00000019918	ENSTNIP00000022544
ENSGALP00000036605	ENSTNIP00000022293
ENSGALP00000036605	ENSTNIP00000013869
ENSGALP00000007244	ENSTNIP00000006962
ENSGALP00000025695	ENSTNIP00000006858
ENSGALP00000019831	ENSTNIP00000006271
ENSGALP00000036803	ENSTNIP00000021950
ENSGALP00000013766	ENSTNIP00000001688
ENSGALP00000013766	ENSTNIP00000017167
ENSGALP00000037440	ENSTNIP00000018990
ENSGALP00000025794	ENSTNIP00000016946
ENSGALP00000007955	ENSTNIP00000017848
ENSGALP00000013212	ENSTNIP00000001443
ENSGALP00000001872	ENSTNIP00000018523
ENSGALP00000005295	ENSTNIP00000011989
ENSGALP00000014072	ENSTNIP00000018835
ENSGALP00000042178	ENSTNIP00000004991
ENSGALP00000032327	ENSTNIP00000020223
ENSGALP00000005154	ENSTNIP00000007713
ENSGALP00000005154	ENSTNIP00000014656
ENSGALP00000042730	ENSTNIP00000001055
ENSGALP00000042730	ENSTNIP00000001772
ENSGALP00000025299	ENSTNIP00000010202
ENSGALP00000012349	ENSTNIP00000013424
ENSGALP00000040907	ENSTNIP00000013945
ENSGALP00000019072	ENSTNIP00000016812
ENSGALP00000018376	ENSTNIP00000003231
ENSGALP00000023706	ENSTNIP00000022260
ENSGALP00000039371	ENSTNIP00000000194
ENSGALP00000017782	ENSTNIP00000014350
ENSGALP00000039853	ENSTNIP00000019943
ENSGALP00000016165	ENSTNIP00000021254
ENSGALP00000023762	ENSTNIP00000002341
ENSGALP00000023762	ENSTNIP00000010876
ENSGALP00000043256	ENSTNIP00000004199
ENSGALP00000036836	ENSTNIP00000017235
ENSGALP00000001966	ENSTNIP00000018522
ENSGALP00000017365	ENSTNIP00000021940
ENSGALP00000011095	ENSTNIP00000021499
ENSGALP00000007779	ENSTNIP00000011868
ENSGALP00000014638	ENSTNIP00000009153
ENSGALP00000041616	ENSTNIP00000010653
ENSGALP00000035964	ENSTNIP00000011601
ENSGALP00000005105	ENSTNIP00000012929
ENSGALP00000022471	ENSTNIP00000001879
ENSGALP00000025256	ENSTNIP00000021208
ENSGALP00000041667	ENSTNIP00000011843
ENSGALP00000016543	ENSTNIP00000019989
ENSGALP00000015343	ENSTNIP00000019494
ENSGALP00000012399	ENSTNIP00000013426
ENSGALP00000004639	ENSTNIP00000007322
ENSGALP00000041795	ENSTNIP00000022096
ENSGALP00000041795	ENSTNIP00000011503
ENSGALP00000042010	ENSTNIP00000023010
ENSGALP00000019896	ENSTNIP00000022025
ENSGALP00000003147	ENSTNIP00000021136
ENSGALP00000003147	ENSTNIP00000002031
ENSGALP00000033823	ENSTNIP00000014832
ENSGALP00000033823	ENSTNIP00000012676
ENSGALP00000010387	ENSTNIP00000001853
ENSGALP00000016623	ENSTNIP00000008224
ENSGALP00000033461	ENSTNIP00000005516
ENSGALP00000012634	ENSTNIP00000015427
ENSGALP00000041946	ENSTNIP00000005944
ENSGALP00000023158	ENSTNIP00000015972
ENSGALP00000003993	ENSTNIP00000000405
ENSGALP00000041998	ENSTNIP00000020707
ENSGALP00000041998	ENSTNIP00000021502
ENSGALP00000038179	ENSTNIP00000005491
ENSGALP00000014119	ENSTNIP00000010641
ENSGALP00000000490	ENSTNIP00000018087
ENSGALP00000000490	ENSTNIP00000009580
ENSGALP00000000418	ENSTNIP00000018086
ENSGALP00000000792	ENSTNIP00000000204
ENSGALP00000006255	ENSTNIP00000008668
ENSGALP00000023914	ENSTNIP00000013872
ENSGALP00000038018	ENSTNIP00000008870
ENSGALP00000000701	ENSTNIP00000011690
ENSGALP00000007419	ENSTNIP00000019831
ENSGALP00000006488	ENSTNIP00000004556
ENSGALP00000015907	ENSTNIP00000020841
ENSGALP00000025637	ENSTNIP00000004558
ENSGALP00000025637	ENSTNIP00000019786
ENSGALP00000006638	ENSTNIP00000015836
ENSGALP00000006719	ENSTNIP00000013782
ENSGALP00000018361	ENSTNIP00000006883
ENSGALP00000016008	ENSTNIP00000015618
ENSGALP00000027770	ENSTNIP00000012862
ENSGALP00000016972	ENSTNIP00000003738
ENSGALP00000016511	ENSTNIP00000019491
ENSGALP00000036900	ENSTNIP00000020562
ENSGALP00000024636	ENSTNIP00000007567
ENSGALP00000013230	ENSTNIP00000008528
ENSGALP00000001306	ENSTNIP00000009581
ENSGALP00000001306	ENSTNIP00000018174
ENSGALP00000020304	ENSTNIP00000006657
ENSGALP00000028002	ENSTNIP00000017333
ENSGALP00000028002	ENSTNIP00000014019
ENSGALP00000003942	ENSTNIP00000018206
ENSGALP00000010315	ENSTNIP00000022157
ENSGALP00000026509	ENSTNIP00000019403
ENSGALP00000038038	ENSTNIP00000000689
ENSGALP00000016092	ENSTNIP00000002950
ENSGALP00000025658	ENSTNIP00000012777
ENSGALP00000017419	ENSTNIP00000016011
ENSGALP00000008333	ENSTNIP00000020953
ENSGALP00000005929	ENSTNIP00000001927
ENSGALP00000022155	ENSTNIP00000022566
ENSGALP00000017404	ENSTNIP00000008967
ENSGALP00000017404	ENSTNIP00000014603
ENSGALP00000040980	ENSTNIP00000013915
ENSGALP00000013987	ENSTNIP00000012702
ENSGALP00000032036	ENSTNIP00000015315
ENSGALP00000032036	ENSTNIP00000000023
ENSGALP00000004439	ENSTNIP00000011713
ENSGALP00000006317	ENSTNIP00000019197
ENSGALP00000015550	ENSTNIP00000006931
ENSGALP00000035995	ENSTNIP00000011348
ENSGALP00000005911	ENSTNIP00000010320
ENSGALP00000021309	ENSTNIP00000019086
ENSGALP00000038677	ENSTNIP00000011526
ENSGALP00000038677	ENSTNIP00000017088
ENSGALP00000031103	ENSTNIP00000001554
ENSGALP00000000843	ENSTNIP00000020105
ENSGALP00000033347	ENSTNIP00000008562
ENSGALP00000007758	ENSTNIP00000002214
ENSGALP00000043098	ENSTNIP00000005674
ENSGALP00000017248	ENSTNIP00000020007
ENSGALP00000008657	ENSTNIP00000021169
ENSGALP00000034943	ENSTNIP00000013922
ENSGALP00000026367	ENSTNIP00000022273
ENSGALP00000026367	ENSTNIP00000004542
ENSGALP00000026389	ENSTNIP00000002674
ENSGALP00000038374	ENSTNIP00000004154
ENSGALP00000038374	ENSTNIP00000004153
ENSGALP00000041435	ENSTNIP00000004147
ENSGALP00000041435	ENSTNIP00000022820
ENSGALP00000026339	ENSTNIP00000016621
ENSGALP00000022345	ENSTNIP00000017895
ENSGALP00000039731	ENSTNIP00000015829
ENSGALP00000042770	ENSTNIP00000001119
ENSGALP00000040597	ENSTNIP00000005408
ENSGALP00000040597	ENSTNIP00000003807
ENSGALP00000043184	ENSTNIP00000012650
ENSGALP00000019827	ENSTNIP00000004895
ENSGALP00000008955	ENSTNIP00000008139
ENSGALP00000008955	ENSTNIP00000005211
ENSGALP00000006931	ENSTNIP00000015931
ENSGALP00000012815	ENSTNIP00000012894
ENSGALP00000008453	ENSTNIP00000007377
ENSGALP00000013267	ENSTNIP00000008095
ENSGALP00000011170	ENSTNIP00000010422
ENSGALP00000000135	ENSTNIP00000011958
ENSGALP00000017682	ENSTNIP00000000838
ENSGALP00000017682	ENSTNIP00000016208
ENSGALP00000032783	ENSTNIP00000008808
ENSGALP00000010405	ENSTNIP00000018297
ENSGALP00000010405	ENSTNIP00000016992
ENSGALP00000011051	ENSTNIP00000017751
ENSGALP00000015600	ENSTNIP00000019071
ENSGALP00000024514	ENSTNIP00000017503
ENSGALP00000006980	ENSTNIP00000000928
ENSGALP00000017861	ENSTNIP00000020907
ENSGALP00000003253	ENSTNIP00000018359
ENSGALP00000003253	ENSTNIP00000021245
ENSGALP00000009383	ENSTNIP00000004162
ENSGALP00000040651	ENSTNIP00000004161
ENSGALP00000018216	ENSTNIP00000003031
ENSGALP00000032659	ENSTNIP00000012769
ENSGALP00000024072	ENSTNIP00000018489
ENSGALP00000024072	ENSTNIP00000016481
ENSGALP00000039162	ENSTNIP00000002597
ENSGALP00000025193	ENSTNIP00000006031
ENSGALP00000025193	ENSTNIP00000011005
ENSGALP00000009289	ENSTNIP00000004185
ENSGALP00000009289	ENSTNIP00000007688
ENSGALP00000017129	ENSTNIP00000005414
ENSGALP00000005856	ENSTNIP00000011458
ENSGALP00000001390	ENSTNIP00000012529
ENSGALP00000024849	ENSTNIP00000016907
ENSGALP00000040785	ENSTNIP00000017923
ENSGALP00000027812	ENSTNIP00000008359
ENSGALP00000027812	ENSTNIP00000012844
ENSGALP00000035733	ENSTNIP00000001461
ENSGALP00000037537	ENSTNIP00000014259
ENSGALP00000038883	ENSTNIP00000002759
ENSGALP00000041545	ENSTNIP00000014846
ENSGALP00000026603	ENSTNIP00000012370
ENSGALP00000013381	ENSTNIP00000021982
ENSGALP00000022861	ENSTNIP00000014367
ENSGALP00000004423	ENSTNIP00000021476
ENSGALP00000004423	ENSTNIP00000015546
ENSGALP00000017600	ENSTNIP00000020928
ENSGALP00000017243	ENSTNIP00000000009
ENSGALP00000025477	ENSTNIP00000020438
ENSGALP00000004775	ENSTNIP00000021760
ENSGALP00000004775	ENSTNIP00000015898
ENSGALP00000019596	ENSTNIP00000006861
ENSGALP00000040936	ENSTNIP00000014479
ENSGALP00000011192	ENSTNIP00000014840
ENSGALP00000011192	ENSTNIP00000002801
ENSGALP00000005601	ENSTNIP00000015865
ENSGALP00000005601	ENSTNIP00000014913
ENSGALP00000020051	ENSTNIP00000014448
ENSGALP00000020051	ENSTNIP00000022023
ENSGALP00000019837	ENSTNIP00000006887
ENSGALP00000043385	ENSTNIP00000004913
ENSGALP00000004030	ENSTNIP00000018073
ENSGALP00000004030	ENSTNIP00000021453
ENSGALP00000036889	ENSTNIP00000013939
ENSGALP00000019086	ENSTNIP00000006115
ENSGALP00000013528	ENSTNIP00000017787
ENSGALP00000007663	ENSTNIP00000009414
ENSGALP00000033857	ENSTNIP00000013217
ENSGALP00000025661	ENSTNIP00000012775
ENSGALP00000042784	ENSTNIP00000015140
ENSGALP00000032290	ENSTNIP00000009740
ENSGALP00000020806	ENSTNIP00000014360
ENSGALP00000027828	ENSTNIP00000005625
ENSGALP00000014813	ENSTNIP00000005889
ENSGALP00000039251	ENSTNIP00000019180
ENSGALP00000026702	ENSTNIP00000016965
ENSGALP00000031563	ENSTNIP00000017118
ENSGALP00000031563	ENSTNIP00000016006
ENSGALP00000007158	ENSTNIP00000020763
ENSGALP00000016303	ENSTNIP00000005047
ENSGALP00000007750	ENSTNIP00000009869
ENSGALP00000015978	ENSTNIP00000020374
ENSGALP00000023303	ENSTNIP00000002415
ENSGALP00000023303	ENSTNIP00000010840
ENSGALP00000042674	ENSTNIP00000017825
ENSGALP00000001903	ENSTNIP00000003278
ENSGALP00000011809	ENSTNIP00000022074
ENSGALP00000004508	ENSTNIP00000011839
ENSGALP00000018139	ENSTNIP00000021601
ENSGALP00000032623	ENSTNIP00000020074
ENSGALP00000007263	ENSTNIP00000015572
ENSGALP00000007263	ENSTNIP00000010107
ENSGALP00000025120	ENSTNIP00000011019
ENSGALP00000025120	ENSTNIP00000010803
ENSGALP00000026768	ENSTNIP00000022339
ENSGALP00000010621	ENSTNIP00000006990
ENSGALP00000024806	ENSTNIP00000007225
ENSGALP00000003242	ENSTNIP00000013810
ENSGALP00000009070	ENSTNIP00000016737
ENSGALP00000009070	ENSTNIP00000012234
ENSGALP00000001016	ENSTNIP00000010182
ENSGALP00000010066	ENSTNIP00000008167
ENSGALP00000011232	ENSTNIP00000011579
ENSGALP00000028981	ENSTNIP00000017594
ENSGALP00000021770	ENSTNIP00000016958
ENSGALP00000023872	ENSTNIP00000016467
ENSGALP00000009653	ENSTNIP00000012364
ENSGALP00000005096	ENSTNIP00000005550
ENSGALP00000010786	ENSTNIP00000019569
ENSGALP00000025929	ENSTNIP00000021189
ENSGALP00000018561	ENSTNIP00000018719
ENSGALP00000011572	ENSTNIP00000014771
ENSGALP00000012999	ENSTNIP00000021025
ENSGALP00000011768	ENSTNIP00000007071
ENSGALP00000004246	ENSTNIP00000020980
ENSGALP00000003126	ENSTNIP00000000663
ENSGALP00000020204	ENSTNIP00000019408
ENSGALP00000007982	ENSTNIP00000007547
ENSGALP00000016384	ENSTNIP00000019986
ENSGALP00000022180	ENSTNIP00000022565
ENSGALP00000026733	ENSTNIP00000017572
ENSGALP00000036695	ENSTNIP00000007253
ENSGALP00000036695	ENSTNIP00000017227
ENSGALP00000041564	ENSTNIP00000006668
ENSGALP00000003546	ENSTNIP00000011499
ENSGALP00000005812	ENSTNIP00000019099
ENSGALP00000010977	ENSTNIP00000019977
ENSGALP00000024466	ENSTNIP00000001711
ENSGALP00000032493	ENSTNIP00000016319
ENSGALP00000041907	ENSTNIP00000019887
ENSGALP00000037978	ENSTNIP00000016537
ENSGALP00000037978	ENSTNIP00000018286
ENSGALP00000041835	ENSTNIP00000017618
ENSGALP00000037439	ENSTNIP00000018721
ENSGALP00000037439	ENSTNIP00000017552
ENSGALP00000035658	ENSTNIP00000013264
ENSGALP00000003954	ENSTNIP00000014274
ENSGALP00000008530	ENSTNIP00000009103
ENSGALP00000015333	ENSTNIP00000016072
ENSGALP00000014623	ENSTNIP00000002925
ENSGALP00000036444	ENSTNIP00000007645
ENSGALP00000026501	ENSTNIP00000007308
ENSGALP00000026501	ENSTNIP00000019399
ENSGALP00000023902	ENSTNIP00000003244
ENSGALP00000008724	ENSTNIP00000001590
ENSGALP00000014155	ENSTNIP00000017888
ENSGALP00000014155	ENSTNIP00000021246
ENSGALP00000022017	ENSTNIP00000017129
ENSGALP00000014175	ENSTNIP00000018623
ENSGALP00000006772	ENSTNIP00000018582
ENSGALP00000007631	ENSTNIP00000012392
ENSGALP00000004095	ENSTNIP00000004282
ENSGALP00000008499	ENSTNIP00000007177
ENSGALP00000008499	ENSTNIP00000014020
ENSGALP00000010965	ENSTNIP00000014960
ENSGALP00000021401	ENSTNIP00000020091
ENSGALP00000019932	ENSTNIP00000013269
ENSGALP00000019608	ENSTNIP00000016810
ENSGALP00000043251	ENSTNIP00000011425
ENSGALP00000026179	ENSTNIP00000023023
ENSGALP00000003359	ENSTNIP00000012976
ENSGALP00000003359	ENSTNIP00000000505
ENSGALP00000002590	ENSTNIP00000018666
ENSGALP00000002590	ENSTNIP00000021929
ENSGALP00000018799	ENSTNIP00000019546
ENSGALP00000018109	ENSTNIP00000001120
ENSGALP00000018109	ENSTNIP00000012065
ENSGALP00000026378	ENSTNIP00000021958
ENSGALP00000026378	ENSTNIP00000013634
ENSGALP00000009531	ENSTNIP00000005677
ENSGALP00000009531	ENSTNIP00000006988
ENSGALP00000024567	ENSTNIP00000011341
ENSGALP00000008235	ENSTNIP00000018977
ENSGALP00000009155	ENSTNIP00000017399
ENSGALP00000041987	ENSTNIP00000019926
ENSGALP00000043009	ENSTNIP00000001951
ENSGALP00000043009	ENSTNIP00000017557
ENSGALP00000008433	ENSTNIP00000000677
ENSGALP00000034906	ENSTNIP00000018933
ENSGALP00000042484	ENSTNIP00000010294
ENSGALP00000015396	ENSTNIP00000016068
ENSGALP00000005158	ENSTNIP00000018996
ENSGALP00000020284	ENSTNIP00000020369
ENSGALP00000006680	ENSTNIP00000018566
ENSGALP00000016523	ENSTNIP00000015187
ENSGALP00000019318	ENSTNIP00000008218
ENSGALP00000012171	ENSTNIP00000015816
ENSGALP00000037522	ENSTNIP00000015605
ENSGALP00000017191	ENSTNIP00000012583
ENSGALP00000014787	ENSTNIP00000019703
ENSGALP00000014283	ENSTNIP00000007655
ENSGALP00000023270	ENSTNIP00000001740
ENSGALP00000018176	ENSTNIP00000022358
ENSGALP00000005119	ENSTNIP00000006665
ENSGALP00000007153	ENSTNIP00000000545
ENSGALP00000023510	ENSTNIP00000014671
ENSGALP00000000400	ENSTNIP00000001128
ENSGALP00000010605	ENSTNIP00000021974
ENSGALP00000010605	ENSTNIP00000005371
ENSGALP00000024104	ENSTNIP00000000801
ENSGALP00000000885	ENSTNIP00000014806
ENSGALP00000040383	ENSTNIP00000022608
ENSGALP00000040383	ENSTNIP00000003799
ENSGALP00000041005	ENSTNIP00000001978
ENSGALP00000003616	ENSTNIP00000011494
ENSGALP00000003616	ENSTNIP00000022607
ENSGALP00000016266	ENSTNIP00000003347
ENSGALP00000009976	ENSTNIP00000009425
ENSGALP00000021127	ENSTNIP00000022414
ENSGALP00000009867	ENSTNIP00000006362
ENSGALP00000038436	ENSTNIP00000017410
ENSGALP00000021740	ENSTNIP00000011335
ENSGALP00000015756	ENSTNIP00000004387
ENSGALP00000005007	ENSTNIP00000001669
ENSGALP00000039774	ENSTNIP00000012104
ENSGALP00000039774	ENSTNIP00000020620
ENSGALP00000036097	ENSTNIP00000002787
ENSGALP00000022390	ENSTNIP00000008770
ENSGALP00000005123	ENSTNIP00000012138
ENSGALP00000026648	ENSTNIP00000005993
ENSGALP00000025506	ENSTNIP00000009664
ENSGALP00000027827	ENSTNIP00000006695
ENSGALP00000004350	ENSTNIP00000016076
ENSGALP00000020691	ENSTNIP00000015282
ENSGALP00000020691	ENSTNIP00000001560
ENSGALP00000002001	ENSTNIP00000013752
ENSGALP00000003058	ENSTNIP00000020661
ENSGALP00000023887	ENSTNIP00000002423
ENSGALP00000023887	ENSTNIP00000013867
ENSGALP00000005381	ENSTNIP00000013857
ENSGALP00000017170	ENSTNIP00000021194
ENSGALP00000025880	ENSTNIP00000013460
ENSGALP00000025880	ENSTNIP00000018814
ENSGALP00000039913	ENSTNIP00000003318
ENSGALP00000039913	ENSTNIP00000000718
ENSGALP00000003891	ENSTNIP00000022452
ENSGALP00000041204	ENSTNIP00000022391
ENSGALP00000041204	ENSTNIP00000020436
ENSGALP00000001262	ENSTNIP00000020425
ENSGALP00000024627	ENSTNIP00000015244
ENSGALP00000009047	ENSTNIP00000019929
ENSGALP00000003646	ENSTNIP00000012168
ENSGALP00000006934	ENSTNIP00000002073
ENSGALP00000022108	ENSTNIP00000006837
ENSGALP00000027552	ENSTNIP00000012855
ENSGALP00000027552	ENSTNIP00000022221
ENSGALP00000023284	ENSTNIP00000016198
ENSGALP00000017952	ENSTNIP00000021273
ENSGALP00000021824	ENSTNIP00000004296
ENSGALP00000017115	ENSTNIP00000004741
ENSGALP00000023190	ENSTNIP00000013423
ENSGALP00000036966	ENSTNIP00000007250
ENSGALP00000019366	ENSTNIP00000006211
ENSGALP00000027492	ENSTNIP00000012819
ENSGALP00000005475	ENSTNIP00000014907
ENSGALP00000005475	ENSTNIP00000000028
ENSGALP00000033676	ENSTNIP00000015862
ENSGALP00000033677	ENSTNIP00000014909
ENSGALP00000020426	ENSTNIP00000014447
ENSGALP00000020426	ENSTNIP00000022022
ENSGALP00000038334	ENSTNIP00000015162
ENSGALP00000009970	ENSTNIP00000016758
ENSGALP00000007314	ENSTNIP00000000667
ENSGALP00000016076	ENSTNIP00000020865
ENSGALP00000013681	ENSTNIP00000003647
ENSGALP00000013190	ENSTNIP00000018937
ENSGALP00000003342	ENSTNIP00000010460
ENSGALP00000039305	ENSTNIP00000009285
ENSGALP00000001702	ENSTNIP00000010418
ENSGALP00000036860	ENSTNIP00000018499
ENSGALP00000019012	ENSTNIP00000020603
ENSGALP00000004490	ENSTNIP00000007131
ENSGALP00000025348	ENSTNIP00000003332
ENSGALP00000025348	ENSTNIP00000016890
ENSGALP00000002228	ENSTNIP00000019275
ENSGALP00000023938	ENSTNIP00000005979
ENSGALP00000041541	ENSTNIP00000012850
ENSGALP00000002189	ENSTNIP00000007505
ENSGALP00000020696	ENSTNIP00000010820
ENSGALP00000003111	ENSTNIP00000009571
ENSGALP00000011635	ENSTNIP00000023038
ENSGALP00000027988	ENSTNIP00000003918
ENSGALP00000003371	ENSTNIP00000020343
ENSGALP00000041951	ENSTNIP00000016983
ENSGALP00000041951	ENSTNIP00000016247
ENSGALP00000001973	ENSTNIP00000016993
ENSGALP00000043342	ENSTNIP00000020906
ENSGALP00000000971	ENSTNIP00000007430
ENSGALP00000027436	ENSTNIP00000018784
ENSGALP00000007155	ENSTNIP00000006403
ENSGALP00000022613	ENSTNIP00000019417
ENSGALP00000042200	ENSTNIP00000006305
ENSGALP00000001658	ENSTNIP00000018388
ENSGALP00000022667	ENSTNIP00000007118
ENSGALP00000041630	ENSTNIP00000014217
ENSGALP00000011899	ENSTNIP00000005118
ENSGALP00000015290	ENSTNIP00000019145
ENSGALP00000015287	ENSTNIP00000019146
ENSGALP00000024623	ENSTNIP00000018469
ENSGALP00000007246	ENSTNIP00000003780
ENSGALP00000019534	ENSTNIP00000015330
ENSGALP00000019534	ENSTNIP00000014263
ENSGALP00000008383	ENSTNIP00000010263
ENSGALP00000008383	ENSTNIP00000009161
ENSGALP00000008417	ENSTNIP00000007379
ENSGALP00000042275	ENSTNIP00000022527
ENSGALP00000042481	ENSTNIP00000001203
ENSGALP00000018081	ENSTNIP00000004061
ENSGALP00000022444	ENSTNIP00000020129
ENSGALP00000009161	ENSTNIP00000021038
ENSGALP00000016142	ENSTNIP00000017988
ENSGALP00000020819	ENSTNIP00000006366
ENSGALP00000016521	ENSTNIP00000019488
ENSGALP00000020312	ENSTNIP00000020306
ENSGALP00000020312	ENSTNIP00000008510
ENSGALP00000025229	ENSTNIP00000010947
ENSGALP00000012961	ENSTNIP00000006331
ENSGALP00000012961	ENSTNIP00000014899
ENSGALP00000009899	ENSTNIP00000011077
ENSGALP00000022298	ENSTNIP00000013673
ENSGALP00000012750	ENSTNIP00000006643
ENSGALP00000001660	ENSTNIP00000018526
ENSGALP00000005649	ENSTNIP00000009381
ENSGALP00000021516	ENSTNIP00000010021
ENSGALP00000026030	ENSTNIP00000022690
ENSGALP00000020927	ENSTNIP00000021706
ENSGALP00000033974	ENSTNIP00000022249
ENSGALP00000042361	ENSTNIP00000020784
ENSGALP00000042361	ENSTNIP00000004636
ENSGALP00000030056	ENSTNIP00000019079
ENSGALP00000030056	ENSTNIP00000021681
ENSGALP00000012678	ENSTNIP00000010157
ENSGALP00000006494	ENSTNIP00000001672
ENSGALP00000006494	ENSTNIP00000005451
ENSGALP00000007102	ENSTNIP00000022388
ENSGALP00000017154	ENSTNIP00000007037
ENSGALP00000035850	ENSTNIP00000011590
ENSGALP00000019779	ENSTNIP00000020516
ENSGALP00000019969	ENSTNIP00000013268
ENSGALP00000027022	ENSTNIP00000018765
ENSGALP00000022268	ENSTNIP00000006808
ENSGALP00000006474	ENSTNIP00000020184
ENSGALP00000020364	ENSTNIP00000014489
ENSGALP00000002014	ENSTNIP00000017463
ENSGALP00000039652	ENSTNIP00000005102
ENSGALP00000015051	ENSTNIP00000009918
ENSGALP00000035888	ENSTNIP00000022378
ENSGALP00000019178	ENSTNIP00000020971
ENSGALP00000011711	ENSTNIP00000010098
ENSGALP00000002699	ENSTNIP00000004253
ENSGALP00000002030	ENSTNIP00000004043
ENSGALP00000041622	ENSTNIP00000001685
ENSGALP00000015000	ENSTNIP00000019481
ENSGALP00000015485	ENSTNIP00000021847
ENSGALP00000022199	ENSTNIP00000015394
ENSGALP00000010910	ENSTNIP00000019973
ENSGALP00000010140	ENSTNIP00000006178
ENSGALP00000008427	ENSTNIP00000007381
ENSGALP00000013710	ENSTNIP00000021051
ENSGALP00000024723	ENSTNIP00000000642
ENSGALP00000024723	ENSTNIP00000000173
ENSGALP00000010929	ENSTNIP00000003224
ENSGALP00000024142	ENSTNIP00000010303
ENSGALP00000041636	ENSTNIP00000007375
ENSGALP00000041636	ENSTNIP00000020325
ENSGALP00000006431	ENSTNIP00000020014
ENSGALP00000027264	ENSTNIP00000004382
ENSGALP00000016926	ENSTNIP00000000681
ENSGALP00000015071	ENSTNIP00000019395
ENSGALP00000041185	ENSTNIP00000014021
ENSGALP00000040722	ENSTNIP00000018224
ENSGALP00000007382	ENSTNIP00000006221
ENSGALP00000019231	ENSTNIP00000013775
ENSGALP00000006671	ENSTNIP00000007115
ENSGALP00000043246	ENSTNIP00000020262
ENSGALP00000006365	ENSTNIP00000014275
ENSGALP00000041702	ENSTNIP00000014630
ENSGALP00000035839	ENSTNIP00000009134
ENSGALP00000035839	ENSTNIP00000012377
ENSGALP00000040812	ENSTNIP00000019485
ENSGALP00000024377	ENSTNIP00000001379
ENSGALP00000024377	ENSTNIP00000016902
ENSGALP00000006378	ENSTNIP00000008005
ENSGALP00000013993	ENSTNIP00000020462
ENSGALP00000014741	ENSTNIP00000013881
ENSGALP00000024760	ENSTNIP00000008446
ENSGALP00000023916	ENSTNIP00000007807
ENSGALP00000016204	ENSTNIP00000020872
ENSGALP00000042038	ENSTNIP00000020323
ENSGALP00000041380	ENSTNIP00000009771
ENSGALP00000015559	ENSTNIP00000020051
ENSGALP00000018802	ENSTNIP00000015967
ENSGALP00000013782	ENSTNIP00000016274
ENSGALP00000016146	ENSTNIP00000017987
ENSGALP00000016146	ENSTNIP00000022114
ENSGALP00000017392	ENSTNIP00000021320
ENSGALP00000002144	ENSTNIP00000011407
ENSGALP00000002109	ENSTNIP00000011408
ENSGALP00000035933	ENSTNIP00000020845
ENSGALP00000006798	ENSTNIP00000006538
ENSGALP00000004473	ENSTNIP00000002820
ENSGALP00000010093	ENSTNIP00000019632
ENSGALP00000006162	ENSTNIP00000002584
ENSGALP00000020574	ENSTNIP00000007693
ENSGALP00000009323	ENSTNIP00000015291
ENSGALP00000023825	ENSTNIP00000000882
ENSGALP00000032851	ENSTNIP00000007382
ENSGALP00000017255	ENSTNIP00000005421
ENSGALP00000027189	ENSTNIP00000009803
ENSGALP00000027658	ENSTNIP00000009105
ENSGALP00000024921	ENSTNIP00000013239
ENSGALP00000001485	ENSTNIP00000014938
ENSGALP00000043116	ENSTNIP00000011293
ENSGALP00000024006	ENSTNIP00000019030
ENSGALP00000024006	ENSTNIP00000016205
ENSGALP00000006352	ENSTNIP00000022492
ENSGALP00000006352	ENSTNIP00000022331
ENSGALP00000020005	ENSTNIP00000007742
ENSGALP00000043142	ENSTNIP00000005833
ENSGALP00000024696	ENSTNIP00000012312
ENSGALP00000013147	ENSTNIP00000004014
ENSGALP00000004609	ENSTNIP00000016190
ENSGALP00000023859	ENSTNIP00000018478
ENSGALP00000015059	ENSTNIP00000002291
ENSGALP00000036014	ENSTNIP00000002645
ENSGALP00000036014	ENSTNIP00000016917
ENSGALP00000036811	ENSTNIP00000003722
ENSGALP00000018382	ENSTNIP00000015112
ENSGALP00000019417	ENSTNIP00000020486
ENSGALP00000015303	ENSTNIP00000003645
ENSGALP00000007553	ENSTNIP00000020468
ENSGALP00000000694	ENSTNIP00000020890
ENSGALP00000036465	ENSTNIP00000000460
ENSGALP00000036465	ENSTNIP00000015274
ENSGALP00000041070	ENSTNIP00000006096
ENSGALP00000041070	ENSTNIP00000013682
ENSGALP00000008938	ENSTNIP00000016583
ENSGALP00000010707	ENSTNIP00000019969
ENSGALP00000000494	ENSTNIP00000022108
ENSGALP00000010010	ENSTNIP00000021429
ENSGALP00000001221	ENSTNIP00000001246
ENSGALP00000015985	ENSTNIP00000015619
ENSGALP00000015568	ENSTNIP00000007031
ENSGALP00000041851	ENSTNIP00000011484
ENSGALP00000001055	ENSTNIP00000008833
ENSGALP00000022126	ENSTNIP00000020940
ENSGALP00000012980	ENSTNIP00000020632
ENSGALP00000039222	ENSTNIP00000007526
ENSGALP00000013618	ENSTNIP00000013259
ENSGALP00000016315	ENSTNIP00000006531
ENSGALP00000026904	ENSTNIP00000018019
ENSGALP00000001832	ENSTNIP00000009446
ENSGALP00000016398	ENSTNIP00000012588
ENSGALP00000011947	ENSTNIP00000018692
ENSGALP00000033069	ENSTNIP00000000439
ENSGALP00000039428	ENSTNIP00000022632
ENSGALP00000017056	ENSTNIP00000006413
ENSGALP00000012264	ENSTNIP00000007624
ENSGALP00000013675	ENSTNIP00000006274
ENSGALP00000013675	ENSTNIP00000021395
ENSGALP00000025503	ENSTNIP00000019265
ENSGALP00000025502	ENSTNIP00000009667
ENSGALP00000025502	ENSTNIP00000003016
ENSGALP00000018269	ENSTNIP00000020927
ENSGALP00000000545	ENSTNIP00000018184
ENSGALP00000005794	ENSTNIP00000013837
ENSGALP00000005794	ENSTNIP00000017694
ENSGALP00000024208	ENSTNIP00000007566
ENSGALP00000016102	ENSTNIP00000020867
ENSGALP00000027276	ENSTNIP00000001514
ENSGALP00000038139	ENSTNIP00000018651
ENSGALP00000041715	ENSTNIP00000009799
ENSGALP00000041715	ENSTNIP00000012169
ENSGALP00000004015	ENSTNIP00000021450
ENSGALP00000020417	ENSTNIP00000021578
ENSGALP00000010467	ENSTNIP00000018314
ENSGALP00000017306	ENSTNIP00000009752
ENSGALP00000027569	ENSTNIP00000009068
ENSGALP00000027569	ENSTNIP00000015686
ENSGALP00000024954	ENSTNIP00000015673
ENSGALP00000009213	ENSTNIP00000015460
ENSGALP00000009213	ENSTNIP00000006584
ENSGALP00000001412	ENSTNIP00000020401
ENSGALP00000011399	ENSTNIP00000020215
ENSGALP00000023225	ENSTNIP00000005448
ENSGALP00000004917	ENSTNIP00000005517
ENSGALP00000014328	ENSTNIP00000009579
ENSGALP00000013850	ENSTNIP00000001917
ENSGALP00000011677	ENSTNIP00000013344
ENSGALP00000027438	ENSTNIP00000018785
ENSGALP00000008268	ENSTNIP00000017319
ENSGALP00000014383	ENSTNIP00000006390
ENSGALP00000016156	ENSTNIP00000020869
ENSGALP00000013598	ENSTNIP00000011748
ENSGALP00000013601	ENSTNIP00000008739
ENSGALP00000006999	ENSTNIP00000018905
ENSGALP00000005059	ENSTNIP00000014639
ENSGALP00000037170	ENSTNIP00000007558
ENSGALP00000020620	ENSTNIP00000004053
ENSGALP00000014001	ENSTNIP00000005280
ENSGALP00000039758	ENSTNIP00000008753
ENSGALP00000020138	ENSTNIP00000003867
ENSGALP00000020138	ENSTNIP00000022513
ENSGALP00000030175	ENSTNIP00000012501
ENSGALP00000042161	ENSTNIP00000020981
ENSGALP00000042161	ENSTNIP00000012308
ENSGALP00000041744	ENSTNIP00000009416
ENSGALP00000019095	ENSTNIP00000018773
ENSGALP00000008440	ENSTNIP00000015709
ENSGALP00000035739	ENSTNIP00000018032
ENSGALP00000008879	ENSTNIP00000001586
ENSGALP00000026281	ENSTNIP00000019658
ENSGALP00000018518	ENSTNIP00000020389
ENSGALP00000034451	ENSTNIP00000017932
ENSGALP00000005887	ENSTNIP00000011915
ENSGALP00000005887	ENSTNIP00000018880
ENSGALP00000013813	ENSTNIP00000008243
ENSGALP00000013813	ENSTNIP00000011166
ENSGALP00000011451	ENSTNIP00000004424
ENSGALP00000026180	ENSTNIP00000002686
ENSGALP00000019952	ENSTNIP00000015907
ENSGALP00000041920	ENSTNIP00000018177
ENSGALP00000022533	ENSTNIP00000015657
ENSGALP00000032457	ENSTNIP00000022081
ENSGALP00000022193	ENSTNIP00000003875
ENSGALP00000022193	ENSTNIP00000022264
ENSGALP00000007200	ENSTNIP00000007390
ENSGALP00000007200	ENSTNIP00000011204
ENSGALP00000012655	ENSTNIP00000015428
ENSGALP00000026600	ENSTNIP00000019436
ENSGALP00000026342	ENSTNIP00000015203
ENSGALP00000002206	ENSTNIP00000015068
ENSGALP00000040717	ENSTNIP00000002065
ENSGALP00000024834	ENSTNIP00000005998
ENSGALP00000007799	ENSTNIP00000015670
ENSGALP00000001472	ENSTNIP00000020429
ENSGALP00000002825	ENSTNIP00000010537
ENSGALP00000007323	ENSTNIP00000000543
ENSGALP00000015277	ENSTNIP00000019149
ENSGALP00000026127	ENSTNIP00000005197
ENSGALP00000018767	ENSTNIP00000010347
ENSGALP00000018767	ENSTNIP00000018657
ENSGALP00000026611	ENSTNIP00000002445
ENSGALP00000041323	ENSTNIP00000022207
ENSGALP00000017341	ENSTNIP00000004635
ENSGALP00000022058	ENSTNIP00000009927
ENSGALP00000027791	ENSTNIP00000001829
ENSGALP00000014739	ENSTNIP00000011836
ENSGALP00000028027	ENSTNIP00000011758
ENSGALP00000010935	ENSTNIP00000013181
ENSGALP00000010935	ENSTNIP00000010607
ENSGALP00000001381	ENSTNIP00000011448
ENSGALP00000027769	ENSTNIP00000008995
ENSGALP00000000002	ENSTNIP00000011195
ENSGALP00000020656	ENSTNIP00000019883
ENSGALP00000017216	ENSTNIP00000021201
ENSGALP00000004993	ENSTNIP00000014641
ENSGALP00000042047	ENSTNIP00000010821
ENSGALP00000018472	ENSTNIP00000017551
ENSGALP00000005227	ENSTNIP00000014003
ENSGALP00000035061	ENSTNIP00000016430
ENSGALP00000042643	ENSTNIP00000016177
ENSGALP00000014616	ENSTNIP00000022373
ENSGALP00000042723	ENSTNIP00000011794
ENSGALP00000042723	ENSTNIP00000021365
ENSGALP00000037124	ENSTNIP00000005705
ENSGALP00000042644	ENSTNIP00000017519
ENSGALP00000042644	ENSTNIP00000019525
ENSGALP00000019662	ENSTNIP00000020430
ENSGALP00000016032	ENSTNIP00000007733
ENSGALP00000018546	ENSTNIP00000005137
ENSGALP00000000272	ENSTNIP00000019815
ENSGALP00000019045	ENSTNIP00000002616
ENSGALP00000026206	ENSTNIP00000013165
ENSGALP00000026206	ENSTNIP00000020991
ENSGALP00000004298	ENSTNIP00000010660
ENSGALP00000018391	ENSTNIP00000021650
ENSGALP00000018391	ENSTNIP00000015111
ENSGALP00000004459	ENSTNIP00000004702
ENSGALP00000019540	ENSTNIP00000014264
ENSGALP00000019540	ENSTNIP00000015331
ENSGALP00000006521	ENSTNIP00000013025
ENSGALP00000018692	ENSTNIP00000019565
ENSGALP00000028721	ENSTNIP00000010823
ENSGALP00000042443	ENSTNIP00000016740
ENSGALP00000020972	ENSTNIP00000011643
ENSGALP00000025312	ENSTNIP00000010200
ENSGALP00000042650	ENSTNIP00000006092
ENSGALP00000011997	ENSTNIP00000019616
ENSGALP00000041330	ENSTNIP00000015498
ENSGALP00000043238	ENSTNIP00000015724
ENSGALP00000043238	ENSTNIP00000010739
ENSGALP00000021949	ENSTNIP00000003245
ENSGALP00000003498	ENSTNIP00000011081
ENSGALP00000001555	ENSTNIP00000013065
ENSGALP00000009493	ENSTNIP00000009767
ENSGALP00000041455	ENSTNIP00000015799
ENSGALP00000025753	ENSTNIP00000016241
ENSGALP00000006796	ENSTNIP00000020412
ENSGALP00000018646	ENSTNIP00000015654
ENSGALP00000040798	ENSTNIP00000011080
ENSGALP00000002536	ENSTNIP00000011787
ENSGALP00000022913	ENSTNIP00000009612
ENSGALP00000026980	ENSTNIP00000007856
ENSGALP00000029836	ENSTNIP00000018741
ENSGALP00000000796	ENSTNIP00000010077
ENSGALP00000008844	ENSTNIP00000018296
ENSGALP00000008844	ENSTNIP00000017339
ENSGALP00000008248	ENSTNIP00000015582
ENSGALP00000024352	ENSTNIP00000002314
ENSGALP00000007897	ENSTNIP00000013432
ENSGALP00000000140	ENSTNIP00000018079
[truncated: 6,654 more rows]
