# Supplementary material for: Reconstruction of proto-vertebrate, proto-cyclostome and proto-gnathostome genomes provides new insights into early vertebrate evolution
Source: Nat Commun. 2021 Jul 23;12:4489. doi: 10.1038/s41467-021-24573-z (PMC8302630; doi:10.1038/s41467-021-24573-z)
Supplement: Supplementary file 4 — Supplementary Data 1 [file 41467_2021_24573_MOESM4_ESM.zip › SuppData1/orthologs/CHLFA-LETJA.txt]

CF1.1	SINLEJ007896
CF1.1	SINLEJ007897
CF1.10	SINLEJ001553
CF1.11	SINLEJ000643
CF1.11	SINLEJ000764
CF1.12	SINLEJ007867
CF1.12	SINLEJ012151
CF1.12	SINLEJ018354
CF1.2	SINLEJ007895
CF1.30	SINLEJ005498
CF1.31	SINLEJ018534
CF1.35.1	SINLEJ004604
CF10029.3	SINLEJ010822
CF10029.3	SINLEJ017949
CF10029.3	SINLEJ000314
CF10029.5	SINLEJ000471
CF1011.11	SINLEJ018609
CF1011.13	SINLEJ019447
CF1011.2	SINLEJ011630
CF1011.3	SINLEJ014566
CF1011.7	SINLEJ015300
CF10153.1	SINLEJ006067
CF10153.1	SINLEJ001578
CF10153.1	SINLEJ004738
CF10153.1	SINLEJ008612
CF10271.10	SINLEJ011889
CF10271.12	SINLEJ004460
CF10271.12	SINLEJ016075
CF10271.13	SINLEJ004331
CF10271.13	SINLEJ012050
CF10271.14	SINLEJ009547
CF10271.14	SINLEJ007306
CF10271.14	SINLEJ018402
CF10271.14	SINLEJ018403
CF10271.15	SINLEJ008333
CF10271.18	SINLEJ006314
CF10271.2	SINLEJ011990
CF10271.2	SINLEJ004525
CF10271.2	SINLEJ011073
CF10271.2	SINLEJ000157
CF10271.28	SINLEJ013916
CF10271.38	SINLEJ010443
CF10271.39	SINLEJ012703
CF10271.39	SINLEJ012709
CF10271.4	SINLEJ009658
CF10271.5	SINLEJ003379
CF10271.5	SINLEJ001445
CF10271.7	SINLEJ015178
CF10271.7	SINLEJ004539
CF10415.17	SINLEJ007676
CF10415.17	SINLEJ007775
CF10415.17	SINLEJ012221
CF10415.17	SINLEJ007776
CF10415.18	SINLEJ007721
CF10415.4	SINLEJ011240
CF10415.7	SINLEJ007903
CF10415.8	SINLEJ003091
CF10513.1	SINLEJ008307
CF10513.1	SINLEJ019262
CF10617.1	SINLEJ014502
CF10617.2	SINLEJ001460
CF10629.1	SINLEJ004104
CF10629.1	SINLEJ013337
CF10677.16	SINLEJ008006
CF10677.20	SINLEJ012045
CF10677.22	SINLEJ000207
CF10677.9	SINLEJ004532
CF10677.9	SINLEJ006284
CF10699.10	SINLEJ012318
CF10699.10	SINLEJ012319
CF10699.12	SINLEJ003149
CF10699.13	SINLEJ005410
CF10699.13	SINLEJ005421
CF10699.15	SINLEJ017252
CF10699.15	SINLEJ017249
CF10699.16	SINLEJ013744
CF10699.17	SINLEJ011486
CF10699.18	SINLEJ007276
CF10699.18	SINLEJ010112
CF10699.20	SINLEJ007838
CF10699.22	SINLEJ012281
CF10699.22	SINLEJ012280
CF10699.22	SINLEJ012279
CF10699.23	SINLEJ010106
CF10699.23	SINLEJ014327
CF10699.24	SINLEJ007345
CF10699.26	SINLEJ007192
CF10699.26	SINLEJ017159
CF10699.26	SINLEJ009487
CF10699.26	SINLEJ010248
CF10699.38	SINLEJ001209
CF10699.38	SINLEJ016764
CF10699.38	SINLEJ002042
CF10699.42	SINLEJ009551
CF10699.42	SINLEJ004653
CF10699.50	SINLEJ008846
CF10699.52	SINLEJ017664
CF10699.52	SINLEJ012341
CF10699.52	SINLEJ015691
CF10699.52	SINLEJ007221
CF10699.54	SINLEJ014973
CF10699.7.5	SINLEJ017165
CF10699.7.5	SINLEJ007198
CF10699.7.5	SINLEJ013728
CF10699.7.5	SINLEJ013727
CF10699.8	SINLEJ010153
CF1071.1	SINLEJ600252
CF10719.10	SINLEJ006664
CF10719.10	SINLEJ015540
CF10719.13	SINLEJ016802
CF10719.13	SINLEJ005308
CF10719.13	SINLEJ005306
CF10719.13	SINLEJ005307
CF10719.15	SINLEJ011019
CF10719.15	SINLEJ011020
CF10719.15	SINLEJ009109
CF10719.15	SINLEJ000755
CF10719.17	SINLEJ005371
CF10719.17	SINLEJ002793
CF10719.2	SINLEJ009125
CF10719.21.1	SINLEJ019364
CF10719.22	SINLEJ006419
CF10719.23	SINLEJ017407
CF10719.23	SINLEJ010992
CF10719.23	SINLEJ002913
CF10719.24	SINLEJ009056
CF10719.31	SINLEJ010501
CF10719.31	SINLEJ006544
CF10719.31	SINLEJ008013
CF10719.31	SINLEJ008011
CF10719.36	SINLEJ008009
CF10719.37	SINLEJ000330
CF10719.37	SINLEJ015464
CF10719.4	SINLEJ010630
CF10719.40	SINLEJ006579
CF10719.40	SINLEJ010599
CF10719.40	SINLEJ010598
CF10719.41	SINLEJ006583
CF10719.41	SINLEJ006582
CF10719.41	SINLEJ006580
CF10719.41	SINLEJ006581
CF10719.8.1	SINLEJ006412
CF10719.8.1	SINLEJ600484
CF10783.14	SINLEJ008247
CF10783.14	SINLEJ006792
CF10783.16	SINLEJ002690
CF10783.17	SINLEJ008669
CF10783.17	SINLEJ008670
CF10783.17	SINLEJ012265
CF10783.18	SINLEJ008423
CF10783.18	SINLEJ008422
CF10783.2	SINLEJ006747
CF10783.20	SINLEJ008511
CF10783.9	SINLEJ006838
CF10783.9	SINLEJ007963
CF10783.9	SINLEJ006839
CF10783.9	SINLEJ018983
CF10817.11	SINLEJ002721
CF10817.12	SINLEJ019115
CF10817.13	SINLEJ003113
CF10817.13	SINLEJ017576
CF10817.14	SINLEJ013950
CF10817.15	SINLEJ016911
CF10817.2	SINLEJ014868
CF10817.26	SINLEJ018485
CF10817.33	SINLEJ004932
CF10817.35	SINLEJ016029
CF10839.10	SINLEJ000927
CF10839.12	SINLEJ016397
CF10839.12	SINLEJ016396
CF10839.20	SINLEJ017115
CF10839.20	SINLEJ011178
CF10839.20	SINLEJ011273
CF10839.8	SINLEJ001785
CF10839.9	SINLEJ003107
CF10839.9	SINLEJ017583
CF10839.9	SINLEJ017582
CF10909.1	SINLEJ000646
CF10909.1	SINLEJ000767
CF11051.3.1	SINLEJ017704
CF11107.10	SINLEJ007559
CF11107.2	SINLEJ012698
CF11107.2	SINLEJ012695
CF11107.2	SINLEJ012696
CF11107.2	SINLEJ011910
CF11107.22	SINLEJ013179
CF11107.22	SINLEJ001759
CF11107.22	SINLEJ014437
CF11107.22	SINLEJ001217
CF11107.24	SINLEJ002729
CF11107.25.1	SINLEJ007530
CF11107.26	SINLEJ005366
CF11107.27	SINLEJ007532
CF11107.27	SINLEJ008113
CF11107.28.1	SINLEJ005355
CF11107.29	SINLEJ007531
CF11107.3	SINLEJ016047
CF11107.3	SINLEJ013612
CF11107.3	SINLEJ014558
CF11107.3	SINLEJ012697
CF11107.32	SINLEJ012615
CF11107.34	SINLEJ018442
CF11107.34	SINLEJ007451
CF11107.36	SINLEJ013287
CF11107.36	SINLEJ007454
CF11107.36	SINLEJ007453
CF11107.37	SINLEJ015111
CF11107.37	SINLEJ003141
CF11107.38	SINLEJ016587
CF11107.39	SINLEJ002083
CF11107.39	SINLEJ008938
CF11107.7	SINLEJ016624
CF11107.9	SINLEJ019021
CF11107.9	SINLEJ017796
CF11121.11	SINLEJ014412
CF11121.11	SINLEJ010592
CF11121.11	SINLEJ006650
CF11121.11	SINLEJ006651
CF11121.12.1	SINLEJ010658
CF11121.12.1	SINLEJ015467
CF11121.12.1	SINLEJ005661
CF11121.12.1	SINLEJ000701
CF11121.13	SINLEJ009122
CF11121.18	SINLEJ013149
CF11121.2	SINLEJ006438
CF11121.2	SINLEJ006257
CF11121.2	SINLEJ005749
CF11121.21	SINLEJ019299
CF11121.21	SINLEJ018937
CF11121.21	SINLEJ019330
CF11121.21	SINLEJ018140
CF11121.25	SINLEJ001208
CF11121.27.1	SINLEJ010619
CF11121.27.1	SINLEJ010618
CF11121.27.1	SINLEJ600102
CF11121.27.1	SINLEJ018013
CF11121.29	SINLEJ016790
CF11121.29	SINLEJ001161
CF11121.32	SINLEJ009126
CF11121.32	SINLEJ010939
CF11121.32	SINLEJ010937
CF11121.32	SINLEJ014761
CF11121.37	SINLEJ012570
CF11121.39.1	SINLEJ014778
CF11121.4	SINLEJ006636
CF11121.4	SINLEJ006635
CF11121.44	SINLEJ008950
CF11121.44	SINLEJ016805
CF11121.44	SINLEJ008951
CF11121.44	SINLEJ011719
CF11121.47	SINLEJ005338
CF11121.5	SINLEJ017799
CF11121.5	SINLEJ002895
CF11121.56	SINLEJ014679
CF11121.56	SINLEJ014678
CF11121.57	SINLEJ010933
CF11121.6	SINLEJ010904
CF11121.6	SINLEJ000403
CF11121.6	SINLEJ000404
CF11121.6	SINLEJ000405
CF11121.60.1	SINLEJ005680
CF11121.60.1	SINLEJ010682
CF11121.60.1	SINLEJ015446
CF11121.7	SINLEJ013094
CF11157.12	SINLEJ600209
CF11157.12	SINLEJ600208
CF11157.13	SINLEJ017433
CF11157.13	SINLEJ008208
CF11157.13	SINLEJ007142
CF11157.15	SINLEJ002797
CF11157.22	SINLEJ017014
CF11157.22	SINLEJ005171
CF11157.22	SINLEJ016228
CF11157.22	SINLEJ017256
CF11157.27	SINLEJ004306
CF11157.27	SINLEJ004307
CF11157.28.1	SINLEJ008458
CF11157.29	SINLEJ008465
CF11157.30	SINLEJ009657
CF11157.30	SINLEJ008236
CF11157.30	SINLEJ008238
CF11157.30	SINLEJ008620
CF11157.35	SINLEJ012469
CF11157.38	SINLEJ017044
CF11157.4	SINLEJ002982
CF11157.41	SINLEJ019261
CF11157.7	SINLEJ004165
CF11307.2	SINLEJ002130
CF11307.3	SINLEJ007286
CF1137.11	SINLEJ015054
CF1137.11	SINLEJ015051
CF1137.12	SINLEJ013759
CF1137.15	SINLEJ018783
CF1137.15	SINLEJ017643
CF1137.24	SINLEJ014998
CF1137.24	SINLEJ014997
CF1137.24	SINLEJ019068
CF1137.24	SINLEJ012717
CF1137.8.1	SINLEJ010884
CF11535.12	SINLEJ011960
CF11535.19	SINLEJ600471
CF11535.19	SINLEJ003389
CF11535.19	SINLEJ003388
CF11535.24.2	SINLEJ003037
CF11535.24.2	SINLEJ013861
CF11535.25	SINLEJ000443
CF11535.26	SINLEJ014376
CF11535.3	SINLEJ010431
CF11535.31.1	SINLEJ005594
CF11535.31.1	SINLEJ003847
CF11535.31.1	SINLEJ014345
CF11535.31.1	SINLEJ018984
CF11535.38	SINLEJ003364
CF11535.38	SINLEJ600312
CF11535.38	SINLEJ003939
CF11535.39	SINLEJ600308
CF11535.39	SINLEJ001392
CF11535.39	SINLEJ003359
CF11535.39	SINLEJ013787
CF11535.40	SINLEJ001614
CF11535.41	SINLEJ010715
CF11535.41	SINLEJ010711
CF11535.8	SINLEJ011274
CF11599.2	SINLEJ000916
CF11599.4	SINLEJ011862
CF11599.4	SINLEJ004410
CF11599.4	SINLEJ004411
CF11599.5	SINLEJ003017
CF11599.6	SINLEJ009149
CF11599.7	SINLEJ009151
CF11599.7	SINLEJ009150
CF11609.1	SINLEJ001938
CF11633.1	SINLEJ006251
CF11633.10_CF11633.7	SINLEJ005388
CF11633.10_CF11633.7	SINLEJ005390
CF11633.10_CF11633.7	SINLEJ005389
CF11633.10_CF11633.7	SINLEJ005391
CF11633.12	SINLEJ005385
CF11633.12	SINLEJ005386
CF11633.15.1	SINLEJ017401
CF11633.15.1	SINLEJ017402
CF11633.16	SINLEJ011773
CF11633.16	SINLEJ011760
CF11633.17	SINLEJ013764
CF11633.19	SINLEJ003132
CF11633.19	SINLEJ600243
CF11633.2	SINLEJ019006
CF11633.20	SINLEJ002818
CF11633.22	SINLEJ006193
CF11633.22	SINLEJ006194
CF11633.22	SINLEJ007022
CF11633.22	SINLEJ007020
CF11633.4	SINLEJ006273
CF11633.5	SINLEJ016787
CF11633.5	SINLEJ005254
CF11633.5	SINLEJ005249
CF11633.5	SINLEJ005253
CF11731.1	SINLEJ016360
CF11731.1	SINLEJ008551
CF11731.8	SINLEJ012105
CF11733.12.1	SINLEJ003099
CF11733.12.1	SINLEJ014664
CF11733.12.1	SINLEJ019324
CF11733.5	SINLEJ005590
CF11733.6	SINLEJ000532
CF11735.13	SINLEJ600460
CF11735.4	SINLEJ600371
CF11735.7	SINLEJ016089
CF11735.7	SINLEJ000631
CF11735.7	SINLEJ016440
CF11777.10.2	SINLEJ014949
CF11777.10.2	SINLEJ003616
CF11777.10.2	SINLEJ017942
CF11777.10.2	SINLEJ003615
CF11777.19	SINLEJ012923
CF11777.27	SINLEJ013652
CF11777.3	SINLEJ000064
CF11777.3	SINLEJ000078
CF11777.3	SINLEJ000067
CF11777.3	SINLEJ000065
CF11777.5	SINLEJ016092
CF11777.8	SINLEJ011577
CF11777.9	SINLEJ003795
CF11879.7	SINLEJ004304
CF11879.7	SINLEJ011978
CF11879.7	SINLEJ013299
CF11879.7	SINLEJ017525
CF11985.1	SINLEJ018991
CF12063.1	SINLEJ014182
CF12063.1	SINLEJ014142
CF12063.1	SINLEJ014183
CF12119.10	SINLEJ005231
CF12119.11	SINLEJ007786
CF12119.12	SINLEJ003823
CF12119.13	SINLEJ007695
CF12119.14	SINLEJ017208
CF12119.19	SINLEJ004911
CF12119.2	SINLEJ014765
CF12119.2	SINLEJ018888
CF12119.20	SINLEJ004459
CF12119.5.1	SINLEJ006911
CF12119.5.1	SINLEJ015274
CF12119.6	SINLEJ007909
CF12119.6	SINLEJ007910
CF12119.7	SINLEJ007855
CF12123.14	SINLEJ007735
CF12123.17	SINLEJ007907
CF12123.3.1	SINLEJ012101
CF12123.7	SINLEJ016969
CF12125.1	SINLEJ004256
CF12125.1	SINLEJ004257
CF12125.1	SINLEJ009812
CF12125.2	SINLEJ004258
CF12125.3	SINLEJ004248
CF12189.10	SINLEJ012330
CF12189.10	SINLEJ012327
CF12189.10	SINLEJ012328
CF12189.10	SINLEJ012329
CF12189.8	SINLEJ007433
CF12189.8	SINLEJ012378
CF12255.1	SINLEJ012274
CF12283.1	SINLEJ003342
CF12283.1	SINLEJ004741
CF12303.1	SINLEJ001971
CF12303.1	SINLEJ014476
CF12303.1	SINLEJ005035
CF12303.1	SINLEJ005034
CF12303.12	SINLEJ013480
CF12303.12	SINLEJ002002
CF12303.14	SINLEJ006366
CF12303.2	SINLEJ001146
CF12303.2	SINLEJ000889
CF12303.2	SINLEJ005042
CF12303.2	SINLEJ000890
CF12303.21	SINLEJ004960
CF12303.21	SINLEJ005832
CF12303.21	SINLEJ004963
CF12303.21	SINLEJ004964
CF12303.26	SINLEJ005874
CF12303.26	SINLEJ005873
CF12303.26	SINLEJ017964
CF12303.28	SINLEJ001160
CF12303.28	SINLEJ005997
CF12303.28	SINLEJ002117
CF12303.30	SINLEJ009709
CF12303.31	SINLEJ016840
CF12303.31	SINLEJ005183
CF12303.31	SINLEJ005892
CF12303.31	SINLEJ005184
CF12303.32	SINLEJ016504
CF12351.1	SINLEJ011866
CF12367.1	SINLEJ016954
CF12367.1	SINLEJ016825
CF12367.1	SINLEJ017226
CF12367.10	SINLEJ004108
CF12367.15	SINLEJ001985
CF12367.19	SINLEJ014840
CF12367.20	SINLEJ001910
CF12367.22	SINLEJ008563
CF12367.22	SINLEJ014812
CF12367.22	SINLEJ005582
CF12367.22	SINLEJ008817
CF12367.26	SINLEJ004350
CF12367.26	SINLEJ010821
CF12367.27	SINLEJ005980
CF12367.27	SINLEJ005981
CF12367.29	SINLEJ016721
CF12367.30.1	SINLEJ004988
CF12367.30.1	SINLEJ004987
CF12367.31	SINLEJ001125
CF12367.31	SINLEJ010490
CF12413.11	SINLEJ014588
CF12413.12	SINLEJ014563
CF12413.13	SINLEJ018440
CF12413.13	SINLEJ018813
CF12413.13	SINLEJ018437
CF12413.13	SINLEJ017845
CF12413.14	SINLEJ014615
CF12413.5.1	SINLEJ016041
CF12485.3	SINLEJ006131
CF12485.3	SINLEJ006132
CF12485.5	SINLEJ006764
CF12485.5	SINLEJ009712
CF12485.6	SINLEJ002973
CF12491.2	SINLEJ004749
CF12491.2	SINLEJ004748
CF12491.2	SINLEJ004826
CF12491.6	SINLEJ600439
CF12491.6	SINLEJ018567
CF12495.2	SINLEJ014490
CF12495.8	SINLEJ017079
CF12611.10	SINLEJ013796
CF12611.10	SINLEJ013797
CF12611.13	SINLEJ015794
CF12611.8	SINLEJ003320
CF12611.9	SINLEJ600420
CF12611.9	SINLEJ013880
CF12629.13	SINLEJ010743
CF12629.13	SINLEJ019217
CF12629.21_CF12629.22	SINLEJ011405
CF12629.21_CF12629.22	SINLEJ012630
CF12629.29	SINLEJ011775
CF12629.6	SINLEJ011786
CF12629.6	SINLEJ011785
CF12629.6	SINLEJ019333
CF12629.6	SINLEJ019084
CF12647.10	SINLEJ005560
CF12647.11	SINLEJ000861
CF12647.11	SINLEJ014749
CF12647.12	SINLEJ015887
CF12647.12	SINLEJ010712
CF12647.12	SINLEJ010713
CF12647.12	SINLEJ013085
CF12647.4	SINLEJ016676
CF12647.5	SINLEJ016677
CF12647.6	SINLEJ014373
CF12647.6	SINLEJ005550
CF12647.6	SINLEJ014374
CF12647.6	SINLEJ005549
CF12647.7	SINLEJ015165
CF12647.8	SINLEJ013556
CF12775.2	SINLEJ014675
CF12851.10	SINLEJ012769
CF12851.11	SINLEJ013637
CF12851.12	SINLEJ015969
CF12851.16	SINLEJ017787
CF12851.16	SINLEJ017788
CF12851.16	SINLEJ000069
CF12851.17	SINLEJ002072
CF12851.17	SINLEJ005111
CF12851.27	SINLEJ012439
CF12851.30	SINLEJ002768
CF12851.39	SINLEJ004002
CF12851.39	SINLEJ015991
CF12851.39	SINLEJ017985
CF12851.39	SINLEJ013975
CF12851.8	SINLEJ007622
CF12855.1	SINLEJ012519
CF12931.10	SINLEJ011348
CF12931.15	SINLEJ001054
CF12931.15	SINLEJ019167
CF12931.16	SINLEJ005935
CF12931.19	SINLEJ005013
CF12931.19	SINLEJ005014
CF12931.19	SINLEJ002983
CF12931.20	SINLEJ005885
CF12931.23	SINLEJ001848
CF12931.24	SINLEJ003119
CF12931.3	SINLEJ017255
CF12931.3	SINLEJ008924
CF12931.3	SINLEJ016298
CF12931.3	SINLEJ017254
CF12931.5	SINLEJ018862
CF12931.6	SINLEJ013382
CF12931.6	SINLEJ002691
CF12957.1	SINLEJ014927
CF12957.1	SINLEJ003638
CF12957.14	SINLEJ008116
CF12957.15	SINLEJ015739
CF12957.16	SINLEJ008191
CF12957.4	SINLEJ018798
CF12957.6	SINLEJ017369
CF12957.7	SINLEJ013152
CF12987.3.2	SINLEJ011533
CF13003.11	SINLEJ005870
CF13003.5	SINLEJ000863
CF13003.5	SINLEJ000865
CF13003.5	SINLEJ000864
CF13003.6	SINLEJ006057
CF13003.6	SINLEJ008233
CF13003.6	SINLEJ005499
CF13003.7	SINLEJ006102
CF13003.7	SINLEJ001129
CF13003.7	SINLEJ001131
CF13003.7	SINLEJ001130
CF13003.8	SINLEJ000635
CF13003.8	SINLEJ000759
CF13003.9.6	SINLEJ002122
CF13003.9.6	SINLEJ006003
CF13003.9.6	SINLEJ002121
CF13003.9.6	SINLEJ006002
CF13175.10	SINLEJ010503
CF13175.11	SINLEJ015719
CF13175.4	SINLEJ016855
CF13175.5	SINLEJ017374
CF13175.5	SINLEJ007499
CF13175.5	SINLEJ007507
CF13175.5	SINLEJ000716
CF13175.6	SINLEJ002790
CF13175.7	SINLEJ002801
CF13175.8	SINLEJ006681
CF13299.4	SINLEJ008955
CF13299.5.2	SINLEJ008998
CF13299.6	SINLEJ014109
CF13299.6	SINLEJ014113
CF13299.6	SINLEJ014112
CF13299.7	SINLEJ007168
CF13299.7	SINLEJ014156
CF13457.10	SINLEJ001032
CF13457.11	SINLEJ005040
CF13457.11	SINLEJ005041
CF13457.3.4	SINLEJ005066
CF13457.3.4	SINLEJ001045
CF13457.3.4	SINLEJ005988
CF13457.3.4	SINLEJ001875
CF13457.4	SINLEJ001820
CF13457.5	SINLEJ001880
CF13457.6	SINLEJ001100
CF13553.7	SINLEJ008842
CF13637.2	SINLEJ015552
CF13637.4	SINLEJ010366
CF13637.4	SINLEJ016323
CF13637.4	SINLEJ008901
CF13637.4	SINLEJ010365
CF13837.15	SINLEJ017640
CF13837.17	SINLEJ018797
CF13837.19	SINLEJ010719
CF13837.21	SINLEJ008508
CF13837.21	SINLEJ010736
CF13837.21	SINLEJ005526
CF13837.21	SINLEJ005525
CF13837.22	SINLEJ015444
CF13837.3	SINLEJ006876
CF13837.3	SINLEJ015238
CF13837.3	SINLEJ006877
CF13837.3	SINLEJ015239
CF13837.5	SINLEJ006363
CF13837.6	SINLEJ008686
CF13837.6	SINLEJ008260
CF13837.7	SINLEJ008679
CF13837.8	SINLEJ008681
CF13837.8	SINLEJ008680
CF13851.1	SINLEJ014495
CF13899.8	SINLEJ004743
CF13899.9	SINLEJ010521
CF13899.9	SINLEJ010520
CF13957.1	SINLEJ018303
CF13999.1	SINLEJ010381
CF14007.2	SINLEJ013206
CF14045.1.2	SINLEJ008314
CF14045.8	SINLEJ008278
CF14045.8	SINLEJ008611
CF14065.13	SINLEJ015147
CF14065.13	SINLEJ015148
CF14065.19	SINLEJ004288
CF14065.2	SINLEJ004484
CF14065.23	SINLEJ008025
CF14065.25	SINLEJ018632
CF14065.25	SINLEJ004592
CF14065.3	SINLEJ015899
CF14065.32	SINLEJ004314
CF14065.38	SINLEJ011879
CF14065.38	SINLEJ004559
CF14065.4	SINLEJ015898
CF14065.4	SINLEJ015900
CF14065.41	SINLEJ006470
CF14065.41	SINLEJ011547
CF14065.41	SINLEJ004354
CF14065.41	SINLEJ009813
CF14065.43	SINLEJ004413
CF14065.44	SINLEJ004356
CF14065.45	SINLEJ007939
CF14065.45	SINLEJ007938
CF14065.51	SINLEJ011804
CF14065.51	SINLEJ011788
CF14065.55	SINLEJ001696
CF14065.55	SINLEJ004772
CF14065.55	SINLEJ004773
CF14065.55	SINLEJ001698
CF14065.63_CF14065.66	SINLEJ011976
CF14065.67	SINLEJ011973
CF14065.67	SINLEJ011974
CF14065.67	SINLEJ011975
CF14065.68	SINLEJ007322
CF14065.70	SINLEJ000257
CF14065.71	SINLEJ000972
CF14065.71	SINLEJ000973
CF14067.13	SINLEJ007761
CF14067.13	SINLEJ012203
CF14067.13	SINLEJ004343
CF14067.13	SINLEJ018912
CF14067.14	SINLEJ007845
CF14067.14	SINLEJ012061
CF14067.14	SINLEJ012062
CF14067.14	SINLEJ007844
CF14067.16	SINLEJ012199
CF14067.16	SINLEJ007732
CF14067.17	SINLEJ015554
CF14067.17	SINLEJ008750
CF14067.21	SINLEJ007880
CF14067.26	SINLEJ012248
CF14067.8	SINLEJ007736
CF14067.8	SINLEJ009810
CF14109.1	SINLEJ018074
CF14109.4	SINLEJ009641
CF14127.10	SINLEJ012158
CF14127.10	SINLEJ004339
CF14127.12	SINLEJ012766
CF14127.13	SINLEJ002680
CF14127.14	SINLEJ006940
CF14127.15	SINLEJ007664
CF14127.17	SINLEJ012671
CF14127.19	SINLEJ004917
CF14127.24	SINLEJ012609
CF14127.25	SINLEJ001658
CF14127.25	SINLEJ001657
CF14127.26	SINLEJ016978
CF14127.26	SINLEJ003093
CF14127.28	SINLEJ017377
CF14127.30	SINLEJ012606
CF14127.30	SINLEJ012622
CF14127.30	SINLEJ018365
CF14127.30	SINLEJ018112
CF14127.33	SINLEJ012607
CF14127.33	SINLEJ012621
CF14127.35	SINLEJ010526
CF14127.36	SINLEJ013232
CF14127.4	SINLEJ017793
CF14127.4	SINLEJ017791
CF14145.10	SINLEJ017061
CF14145.10	SINLEJ002933
CF14145.13	SINLEJ014974
CF14145.16	SINLEJ017060
CF14145.16	SINLEJ002932
CF14145.2	SINLEJ018250
CF14145.2	SINLEJ019152
CF14145.3	SINLEJ006562
CF14145.3	SINLEJ010674
CF14145.3	SINLEJ015452
CF14145.4	SINLEJ008952
CF14145.5	SINLEJ005322
CF14145.5	SINLEJ005321
CF14145.5	SINLEJ008082
CF14161.1.1	SINLEJ016128
CF14161.1.1	SINLEJ007495
CF14161.1.1	SINLEJ019098
CF14161.1.1	SINLEJ018876
CF14161.16	SINLEJ017052
CF14161.17	SINLEJ012904
CF14161.17	SINLEJ000507
CF14161.3	SINLEJ013240
CF14161.3	SINLEJ007589
CF14161.3	SINLEJ007581
CF14161.3	SINLEJ007587
CF14161.5	SINLEJ016244
CF14161.6	SINLEJ013572
CF14161.9	SINLEJ002741
CF14229.1	SINLEJ013320
CF14233.1	SINLEJ017307
CF14233.1	SINLEJ017306
CF14233.3	SINLEJ000511
CF14233.3	SINLEJ000514
CF14233.3	SINLEJ004155
CF14233.3	SINLEJ004156
CF14233.6	SINLEJ018229
CF14233.8	SINLEJ014800
CF14233.8	SINLEJ008457
CF14347.15	SINLEJ010749
CF14347.16	SINLEJ000502
CF14347.16	SINLEJ000503
CF14347.17	SINLEJ014209
CF14347.9	SINLEJ004059
CF14347.9	SINLEJ012810
CF14347.9	SINLEJ010902
CF14347.9	SINLEJ000467
CF14377.1	SINLEJ009520
CF14377.10	SINLEJ013419
CF14377.10	SINLEJ008180
CF14377.10	SINLEJ008181
CF14377.10	SINLEJ002849
CF14377.14	SINLEJ005127
CF14377.2	SINLEJ014818
CF14377.2	SINLEJ014817
CF14377.3	SINLEJ013453
CF14377.5	SINLEJ003374
CF14631.16	SINLEJ007633
CF14631.17	SINLEJ002970
CF14631.22	SINLEJ015918
CF14631.24.1	SINLEJ017532
CF14657.10	SINLEJ004680
CF14657.15	SINLEJ007887
CF14657.17	SINLEJ002142
CF14657.17	SINLEJ014962
CF14657.17	SINLEJ003600
CF14657.17	SINLEJ016390
CF14657.2	SINLEJ006845
CF14657.2	SINLEJ008512
CF14657.2	SINLEJ011042
CF14657.2	SINLEJ015214
CF14657.20	SINLEJ005404
CF14657.21	SINLEJ010454
CF14657.21	SINLEJ019225
CF14657.21	SINLEJ014677
CF14657.23	SINLEJ016815
CF14657.23	SINLEJ017969
CF14657.23	SINLEJ016812
CF14657.24	SINLEJ001434
CF14657.24	SINLEJ015347
CF14657.24	SINLEJ013858
CF14657.29	SINLEJ016291
CF14657.29	SINLEJ019465
CF14657.29	SINLEJ005320
CF14657.29	SINLEJ008603
CF14657.9	SINLEJ600335
CF14743.1	SINLEJ008485
CF14743.11	SINLEJ009929
CF14743.12	SINLEJ006720
CF14907.10	SINLEJ009975
CF14907.10	SINLEJ009974
CF14907.14	SINLEJ012488
CF14907.17	SINLEJ010061
CF14907.18	SINLEJ008542
CF14907.18	SINLEJ008543
CF14907.6	SINLEJ001850
CF15027.114	SINLEJ013330
CF15027.114	SINLEJ011829
CF15027.114	SINLEJ014874
CF15027.114	SINLEJ018559
CF15027.115	SINLEJ014872
CF15027.12	SINLEJ003639
CF15027.12	SINLEJ014926
CF15027.12	SINLEJ011754
CF15027.12	SINLEJ014805
CF15027.122	SINLEJ019017
CF15027.124	SINLEJ013428
CF15027.124	SINLEJ017931
CF15027.124	SINLEJ013427
CF15027.124	SINLEJ007730
CF15027.125	SINLEJ013983
CF15027.13	SINLEJ013385
CF15027.13	SINLEJ013384
CF15027.13	SINLEJ013383
CF15027.15	SINLEJ010091
CF15027.17	SINLEJ013361
CF15027.19	SINLEJ012167
CF15027.26	SINLEJ013415
CF15027.29	SINLEJ007417
CF15027.34	SINLEJ013610
CF15027.34	SINLEJ013609
CF15027.36	SINLEJ008059
CF15027.36	SINLEJ008058
CF15027.37	SINLEJ008057
CF15027.37	SINLEJ018017
CF15027.37	SINLEJ018018
CF15027.38	SINLEJ013389
CF15027.38	SINLEJ018827
CF15027.38	SINLEJ017801
CF15027.39	SINLEJ001942
CF15027.4	SINLEJ000402
CF15027.41	SINLEJ018016
CF15027.50	SINLEJ011154
CF15027.56	SINLEJ011806
CF15027.56	SINLEJ013460
CF15027.56	SINLEJ013462
CF15027.56	SINLEJ011779
CF15027.59	SINLEJ008147
CF15027.60	SINLEJ017926
CF15027.60	SINLEJ013328
CF15027.60	SINLEJ013327
CF15027.66	SINLEJ004835
CF15027.67	SINLEJ014887
CF15027.75	SINLEJ013974
CF15027.76	SINLEJ017819
CF15027.84	SINLEJ007348
CF15027.84	SINLEJ013636
CF15027.85	SINLEJ012188
CF15027.89	SINLEJ013454
CF15027.89	SINLEJ019043
CF15027.98	SINLEJ009986
CF15073.10	SINLEJ012879
CF15073.10	SINLEJ012878
CF15073.17	SINLEJ000247
CF15073.17	SINLEJ010752
CF15073.17	SINLEJ015129
CF15073.17	SINLEJ000246
CF15073.19	SINLEJ013846
CF15073.21.1	SINLEJ000566
CF15073.21.1	SINLEJ003920
CF15073.21.1	SINLEJ017575
CF15073.21.1	SINLEJ017455
CF15073.23	SINLEJ003996
CF15073.7	SINLEJ010791
CF15073.9.1	SINLEJ003970
CF15153.3	SINLEJ001802
CF15153.4	SINLEJ017886
CF15153.4	SINLEJ018235
CF1527.2	SINLEJ600412
CF15311.10	SINLEJ002995
CF15311.10	SINLEJ001764
CF15311.16	SINLEJ014653
CF15311.16	SINLEJ010666
CF15311.2	SINLEJ003818
CF15311.3	SINLEJ009356
CF15311.3	SINLEJ009357
CF15311.4	SINLEJ003585
CF15311.4	SINLEJ014977
CF15311.5	SINLEJ000684
CF15353.1	SINLEJ001956
CF15353.1	SINLEJ001957
CF15353.2	SINLEJ001166
CF15353.3	SINLEJ009857
CF15353.4	SINLEJ016715
CF15353.4	SINLEJ011722
CF15353.4	SINLEJ010090
CF15353.4	SINLEJ010149
CF15353.5	SINLEJ005953
CF15353.6	SINLEJ004999
CF15353.6	SINLEJ005000
CF15353.6	SINLEJ003505
CF15353.9	SINLEJ001149
CF15353.9	SINLEJ005046
CF15353.9	SINLEJ005044
CF15353.9	SINLEJ000891
CF15369.1	SINLEJ013677
CF15369.1	SINLEJ013676
CF15369.1	SINLEJ013678
CF15369.2	SINLEJ012297
CF15369.4.2	SINLEJ011432
CF15369.4.2	SINLEJ010250
CF15477.11	SINLEJ010251
CF15477.13	SINLEJ010145
CF15477.14	SINLEJ012413
CF15477.15	SINLEJ004294
CF15477.26	SINLEJ010252
CF15477.3	SINLEJ009500
CF15477.34	SINLEJ001654
CF15477.34	SINLEJ600191
CF15477.34	SINLEJ001652
CF15477.4	SINLEJ001576
CF15477.9	SINLEJ005945
CF1553.11	SINLEJ005379
CF1553.24	SINLEJ004854
CF1553.25	SINLEJ007061
CF1553.27	SINLEJ006343
CF1553.28	SINLEJ013317
CF1553.3	SINLEJ017903
CF1553.3	SINLEJ016265
CF1553.30	SINLEJ013334
CF1553.30	SINLEJ013333
CF1553.31	SINLEJ014149
CF1553.31	SINLEJ014175
CF1553.32	SINLEJ004587
CF1553.8	SINLEJ006346
CF1553.8	SINLEJ007127
CF15543.1	SINLEJ007153
CF15543.3	SINLEJ007123
CF15543.4	SINLEJ001517
CF15543.5	SINLEJ005241
CF15565.1	SINLEJ017096
CF15571.1	SINLEJ004214
CF15571.1	SINLEJ004000
CF15571.3	SINLEJ010850
CF15571.3	SINLEJ010849
CF15571.4	SINLEJ014232
CF15593.10	SINLEJ001651
CF15593.10	SINLEJ004870
CF15593.10	SINLEJ006213
CF15593.10	SINLEJ001650
CF15649.1_CF15649.2	SINLEJ011449
CF15649.1_CF15649.2	SINLEJ006822
CF15747.1	SINLEJ017233
CF15757.2	SINLEJ010799
CF15757.2	SINLEJ003968
CF15757.2	SINLEJ003969
CF15757.5	SINLEJ016429
CF15757.5	SINLEJ003924
CF15757.5	SINLEJ017571
CF15757.5	SINLEJ017451
CF15767.12	SINLEJ008650
CF15767.13	SINLEJ018988
CF15767.13	SINLEJ014250
CF15767.13	SINLEJ017365
CF15767.15	SINLEJ017973
CF15767.25	SINLEJ003984
CF15767.29	SINLEJ010956
CF15767.29	SINLEJ009534
CF15767.29	SINLEJ005365
CF15767.3	SINLEJ002897
CF15767.3	SINLEJ002898
CF15767.3	SINLEJ000737
CF15767.32	SINLEJ015751
CF15767.33	SINLEJ009076
CF15767.34.4	SINLEJ010955
CF15767.35	SINLEJ013486
CF15767.36	SINLEJ002916
CF15767.36	SINLEJ002915
CF15767.37	SINLEJ002890
CF15767.7	SINLEJ006423
CF15767.7	SINLEJ006424
CF15767.7	SINLEJ010588
CF15767.7	SINLEJ010590
CF15837.2	SINLEJ000409
CF15837.2	SINLEJ016913
CF15837.5	SINLEJ008639
CF15837.6	SINLEJ000391
CF15837.6	SINLEJ000893
CF15837.6	SINLEJ012685
CF15849.3	SINLEJ016182
CF15849.4	SINLEJ016162
CF15849.6	SINLEJ013525
CF15849.6	SINLEJ013529
CF15869.20	SINLEJ008061
CF15869.21	SINLEJ018887
CF15869.21	SINLEJ013368
CF15869.21	SINLEJ013369
CF15869.21	SINLEJ018886
CF15869.7	SINLEJ017723
CF15869.7	SINLEJ018416
CF15883.1	SINLEJ013387
CF15883.1	SINLEJ014864
CF15883.1	SINLEJ013386
CF15883.1	SINLEJ014863
CF15883.6	SINLEJ011789
CF15883.9	SINLEJ010507
CF15947.3	SINLEJ008441
CF15947.3	SINLEJ002859
CF15947.3	SINLEJ008377
CF15947.3	SINLEJ016467
CF15949.12	SINLEJ600181
CF15949.12	SINLEJ018711
CF15949.12	SINLEJ003491
CF15949.12	SINLEJ019079
CF15949.15	SINLEJ017863
CF15949.15	SINLEJ018538
CF15949.16.1	SINLEJ017865
CF15949.16.1	SINLEJ013172
CF15949.16.1	SINLEJ018540
CF15949.17	SINLEJ011113
CF15949.25	SINLEJ003252
CF15949.25	SINLEJ010342
CF15949.5	SINLEJ013200
CF15949.5	SINLEJ013204
CF15949.5	SINLEJ013199
CF15949.5	SINLEJ013198
CF15949.6	SINLEJ016016
CF15949.7	SINLEJ013422
CF15949.7	SINLEJ013423
CF16183.1	SINLEJ003568
CF16183.1	SINLEJ014994
CF16183.12	SINLEJ014947
CF16183.12	SINLEJ003618
CF16183.16	SINLEJ007443
CF16183.17	SINLEJ015417
CF16183.17	SINLEJ015419
CF16183.17	SINLEJ015416
CF16183.17	SINLEJ015418
CF16183.19	SINLEJ011562
CF16183.23	SINLEJ005623
CF16183.23	SINLEJ014401
CF16183.23	SINLEJ012559
CF16183.23	SINLEJ010783
CF16183.8	SINLEJ011527
CF16271.10	SINLEJ015854
CF16271.10	SINLEJ015853
CF16271.11	SINLEJ018644
CF16271.11	SINLEJ019284
CF16271.11	SINLEJ002802
CF16271.12	SINLEJ012531
CF16271.3	SINLEJ012780
CF16271.3	SINLEJ006127
CF16271.6	SINLEJ007616
CF16271.7	SINLEJ008127
CF16271.7	SINLEJ008129
CF16279.5	SINLEJ005790
CF16339.1	SINLEJ006361
CF16339.14	SINLEJ006308
CF16339.14	SINLEJ013962
CF16339.14	SINLEJ012951
CF16339.5	SINLEJ011983
CF16339.5	SINLEJ006396
CF16339.5	SINLEJ014151
CF16339.5	SINLEJ006395
CF16341.7	SINLEJ000828
CF16341.7	SINLEJ001627
CF16341.7	SINLEJ004945
CF16341.7	SINLEJ006012
CF16359.11	SINLEJ016895
CF16359.12	SINLEJ016137
CF16449.1	SINLEJ008825
CF16525.1	SINLEJ004359
CF16525.1	SINLEJ017441
CF16525.10	SINLEJ016996
CF16525.15	SINLEJ001943
CF16525.16	SINLEJ001941
CF16525.17	SINLEJ001114
CF16525.17	SINLEJ001113
CF16525.2	SINLEJ014548
CF16525.21	SINLEJ000715
CF16525.21	SINLEJ002146
CF16525.23	SINLEJ002159
CF16525.25	SINLEJ001090
CF16525.25	SINLEJ002077
CF16525.27	SINLEJ017877
CF16525.3	SINLEJ001006
CF16525.4	SINLEJ000736
CF16525.6	SINLEJ001169
CF16525.9	SINLEJ000711
CF16535.1	SINLEJ002871
CF16535.107	SINLEJ013503
CF16535.110	SINLEJ005281
CF16535.111	SINLEJ005280
CF16535.113	SINLEJ009003
CF16535.113	SINLEJ005344
CF16535.113	SINLEJ014731
CF16535.113	SINLEJ005343
CF16535.114	SINLEJ006602
CF16535.117	SINLEJ006453
CF16535.117	SINLEJ018646
CF16535.121	SINLEJ008936
CF16535.122	SINLEJ003063
CF16535.122	SINLEJ003062
CF16535.124	SINLEJ005117
CF16535.125	SINLEJ015869
CF16535.125	SINLEJ015712
CF16535.125	SINLEJ010763
CF16535.125	SINLEJ013281
CF16535.131	SINLEJ005288
CF16535.131	SINLEJ003137
CF16535.131	SINLEJ011000
CF16535.131	SINLEJ016284
CF16535.16.12	SINLEJ010645
CF16535.16.12	SINLEJ006495
CF16535.16.12	SINLEJ015477
CF16535.16.12	SINLEJ006496
CF16535.21	SINLEJ004168
CF16535.21	SINLEJ004018
CF16535.22	SINLEJ010691
CF16535.22	SINLEJ006561
CF16535.22	SINLEJ015438
CF16535.23	SINLEJ015431
CF16535.23	SINLEJ010696
CF16535.23	SINLEJ006657
CF16535.23	SINLEJ006658
CF16535.25	SINLEJ006028
CF16535.25	SINLEJ000695
CF16535.25	SINLEJ018636
CF16535.25	SINLEJ018446
CF16535.26	SINLEJ005747
CF16535.26	SINLEJ005738
CF16535.26	SINLEJ005739
CF16535.38	SINLEJ003980
CF16535.39	SINLEJ002769
CF16535.40	SINLEJ016800
CF16535.40	SINLEJ009137
CF16535.46	SINLEJ017413
CF16535.46	SINLEJ009087
CF16535.46	SINLEJ006537
CF16535.46	SINLEJ006540
CF16535.47	SINLEJ005373
CF16535.47	SINLEJ005372
CF16535.48	SINLEJ008877
CF16535.48	SINLEJ009362
CF16535.49	SINLEJ008682
CF16535.49	SINLEJ003502
CF16535.49	SINLEJ003121
CF16535.52	SINLEJ006416
CF16535.52	SINLEJ005714
CF16535.54	SINLEJ005579
CF16535.59	SINLEJ005348
CF16535.59	SINLEJ005349
CF16535.59	SINLEJ005347
CF16535.61	SINLEJ006447
CF16535.61	SINLEJ015224
CF16535.61	SINLEJ015542
CF16535.61	SINLEJ015226
CF16535.62	SINLEJ003102
CF16535.66	SINLEJ006509
CF16535.66	SINLEJ006508
CF16535.66	SINLEJ006510
CF16535.66	SINLEJ006506
CF16535.71	SINLEJ011242
CF16535.71	SINLEJ006387
CF16535.71	SINLEJ018456
CF16535.72	SINLEJ006627
CF16535.72	SINLEJ010544
CF16535.72	SINLEJ006626
CF16535.72	SINLEJ010543
CF16535.73	SINLEJ010944
CF16535.76	SINLEJ010945
CF16535.77	SINLEJ013001
CF16535.83	SINLEJ005329
CF16535.85	SINLEJ017059
CF16535.86	SINLEJ012586
CF16535.89_CF16535.90	SINLEJ006620
CF16535.89_CF16535.90	SINLEJ010572
CF16535.89_CF16535.90	SINLEJ010570
CF16535.89_CF16535.90	SINLEJ010571
CF16535.91	SINLEJ011725
CF16535.94	SINLEJ006454
CF16535.94	SINLEJ011703
CF16535.94	SINLEJ017200
CF16535.94	SINLEJ011817
CF16535.97	SINLEJ010612
CF16535.98	SINLEJ006442
CF16557.10	SINLEJ014785
CF16557.14	SINLEJ019338
CF16557.14	SINLEJ019370
CF16557.14	SINLEJ007733
CF16557.21	SINLEJ600369
CF16557.22	SINLEJ011667
CF16557.23	SINLEJ009506
CF16557.28	SINLEJ011400
CF16557.28	SINLEJ016575
CF16557.31	SINLEJ010119
CF16557.31	SINLEJ009502
CF16557.31	SINLEJ011417
CF16557.31	SINLEJ009501
CF16557.6	SINLEJ003917
CF16557.8	SINLEJ008179
CF16557.9	SINLEJ012611
CF16557.9	SINLEJ004119
CF16981.1	SINLEJ600473
CF16985.13	SINLEJ008615
CF16985.13	SINLEJ002860
CF16985.13	SINLEJ005469
CF16985.13	SINLEJ008360
CF16985.15	SINLEJ013429
CF16985.17	SINLEJ600199
CF16985.17	SINLEJ018364
CF16985.18	SINLEJ005466
CF16985.18	SINLEJ008318
CF16985.18	SINLEJ008320
CF16985.18	SINLEJ005465
CF16985.22	SINLEJ002777
CF16985.23	SINLEJ007331
CF16985.24	SINLEJ006393
CF16985.29	SINLEJ009729
CF16985.32	SINLEJ009732
CF16985.32	SINLEJ017885
CF16985.32	SINLEJ012006
CF16985.35	SINLEJ009698
CF16985.35	SINLEJ015222
CF16985.35	SINLEJ006863
CF16985.41	SINLEJ008045
CF16985.44	SINLEJ006912
CF16985.44	SINLEJ015275
CF16985.9.2	SINLEJ018266
CF16985.9.2	SINLEJ003849
CF16985.9.2	SINLEJ019126
CF16985.9.2	SINLEJ015410
CF16997.1	SINLEJ007354
CF17009.9	SINLEJ000509
CF17071.1	SINLEJ012168
CF17071.1	SINLEJ007901
CF17079.1	SINLEJ016006
CF17271.14	SINLEJ016730
CF17271.14	SINLEJ000809
CF17271.14	SINLEJ017183
CF17271.14	SINLEJ005201
CF17271.15.1	SINLEJ017589
CF17271.15.1	SINLEJ006073
CF17271.15.1	SINLEJ017153
CF17271.15.1	SINLEJ001914
CF17271.17	SINLEJ000131
CF17271.17	SINLEJ000136
CF17271.17	SINLEJ011065
CF17271.2	SINLEJ016146
CF17271.23	SINLEJ005026
CF17271.5	SINLEJ014535
CF17271.6	SINLEJ002149
CF17271.6	SINLEJ001103
CF17271.7	SINLEJ005188
CF17271.7	SINLEJ016844
CF17271.7	SINLEJ001034
CF17271.7	SINLEJ001806
CF17271.9.2	SINLEJ016233
CF17271.9.2	SINLEJ005175
CF17271.9.2	SINLEJ016998
CF17271.9.2	SINLEJ016234
CF17297.11	SINLEJ010875
CF17297.2	SINLEJ015671
CF17297.2	SINLEJ007240
CF17297.2	SINLEJ013757
CF17297.5	SINLEJ014668
CF17297.9	SINLEJ010488
CF17339.14	SINLEJ007922
CF17339.14	SINLEJ014824
CF17339.15	SINLEJ009010
CF17339.15	SINLEJ011488
CF17339.21	SINLEJ007649
CF17339.22	SINLEJ005387
CF17339.4	SINLEJ017049
CF17339.5	SINLEJ003604
CF17339.5	SINLEJ014958
CF17339.5	SINLEJ009392
CF17339.7	SINLEJ008241
CF17381.1	SINLEJ018627
CF17381.11	SINLEJ018315
CF17381.11	SINLEJ001739
CF17381.16	SINLEJ019276
CF17381.18	SINLEJ015118
CF17381.20	SINLEJ019406
CF17381.23	SINLEJ002969
CF17381.3	SINLEJ012732
CF17381.3	SINLEJ012737
CF17381.5	SINLEJ012678
CF17381.6	SINLEJ000817
CF17407.2	SINLEJ001124
CF17419.1	SINLEJ015566
CF17509.12	SINLEJ006047
CF17509.12	SINLEJ006048
CF17509.12	SINLEJ006046
CF17509.2	SINLEJ000931
CF17509.3	SINLEJ005996
CF17509.3	SINLEJ000692
CF17509.5	SINLEJ005170
CF17509.6	SINLEJ016227
CF17611.1	SINLEJ600206
CF17615.17	SINLEJ015232
CF17615.17	SINLEJ015229
CF17615.22	SINLEJ006900
CF17615.22	SINLEJ004933
CF17615.23	SINLEJ008394
CF17615.23	SINLEJ008393
CF17615.24	SINLEJ013990
CF17615.24	SINLEJ013991
CF17615.25	SINLEJ008545
CF17615.25	SINLEJ009630
CF17615.29	SINLEJ009829
CF17615.32	SINLEJ005488
CF17615.32	SINLEJ005489
CF17615.32	SINLEJ005487
CF17615.32	SINLEJ005486
CF17725.1	SINLEJ001040
CF17725.10	SINLEJ002158
CF17725.11	SINLEJ000727
CF17725.11	SINLEJ006358
CF17725.11	SINLEJ000726
CF17725.11	SINLEJ007065
CF17725.12	SINLEJ005071
CF17725.14	SINLEJ001084
CF17725.17	SINLEJ005012
CF17725.18	SINLEJ014509
CF17725.18	SINLEJ014619
CF17725.2	SINLEJ016724
CF17725.2	SINLEJ000802
CF17725.2	SINLEJ000801
CF17725.2	SINLEJ001042
CF17725.20.1	SINLEJ005108
CF17725.20.1	SINLEJ014531
CF17725.20.1	SINLEJ000815
CF17725.20.1	SINLEJ005109
CF17725.23	SINLEJ004998
CF17725.24	SINLEJ001154
CF17725.24	SINLEJ004703
CF17725.25	SINLEJ001998
CF17725.29	SINLEJ002066
CF17725.29	SINLEJ006096
CF17725.29	SINLEJ016230
CF17725.29	SINLEJ006082
CF17725.41	SINLEJ010881
CF17725.47	SINLEJ001924
CF17725.47	SINLEJ005924
CF17725.48	SINLEJ017082
CF17725.48	SINLEJ017003
CF17725.48	SINLEJ000856
CF17725.48	SINLEJ015765
CF17725.51	SINLEJ013364
CF17725.51	SINLEJ005242
CF17725.53	SINLEJ012675
CF17725.55	SINLEJ018618
CF17725.9	SINLEJ001822
CF17725.9	SINLEJ006117
CF17725.9	SINLEJ017673
CF17725.9	SINLEJ000771
CF17745.3	SINLEJ010207
CF17745.3	SINLEJ015650
CF17745.3	SINLEJ009576
CF17745.3	SINLEJ011397
CF17745.7.2	SINLEJ010249
CF17745.7.2	SINLEJ019117
CF17745.7.2	SINLEJ019296
CF17745.7.2	SINLEJ018793
CF17769.11	SINLEJ010523
CF17769.5	SINLEJ012005
CF17769.5	SINLEJ014413
CF17769.7	SINLEJ010857
CF17769.7	SINLEJ014198
CF17769.7	SINLEJ008781
CF17769.7	SINLEJ013021
CF17769.8.1	SINLEJ014643
CF17795.16	SINLEJ005400
CF17795.2	SINLEJ007006
CF17795.20	SINLEJ006222
CF17795.22	SINLEJ014091
CF17795.22	SINLEJ006391
CF17795.26	SINLEJ006980
CF17795.27	SINLEJ008366
CF17795.33	SINLEJ006324
CF17795.33	SINLEJ019050
CF17795.36	SINLEJ006215
CF17795.38	SINLEJ015638
CF17795.40.2	SINLEJ007023
CF17795.40.2	SINLEJ006191
CF17795.40.2	SINLEJ007024
CF17795.40.2	SINLEJ006192
CF17795.43	SINLEJ006335
CF17795.43	SINLEJ006336
CF17795.43	SINLEJ006337
CF17795.5	SINLEJ005244
CF17795.62	SINLEJ010891
CF17795.65	SINLEJ017190
CF17795.66	SINLEJ013655
CF17795.66	SINLEJ009388
CF17795.67	SINLEJ018005
CF17795.68	SINLEJ007119
CF17795.68	SINLEJ007118
CF17795.68	SINLEJ004928
CF17795.69	SINLEJ007117
CF17795.69	SINLEJ007116
CF17795.70	SINLEJ003711
CF17795.72	SINLEJ017513
CF17795.72	SINLEJ018851
CF17795.72	SINLEJ011034
CF17795.72	SINLEJ018030
CF17795.73	SINLEJ007040
CF17795.73	SINLEJ007041
CF17795.73	SINLEJ008530
CF17795.73	SINLEJ007039
CF17795.77	SINLEJ017100
CF17795.77	SINLEJ007082
CF17795.77	SINLEJ006390
CF17795.80	SINLEJ014160
CF17795.80	SINLEJ014166
CF17795.82	SINLEJ006234
CF17795.82	SINLEJ014099
CF17795.82	SINLEJ014098
CF17795.83	SINLEJ006236
CF17795.83	SINLEJ006235
CF17795.84	SINLEJ013188
CF17795.92	SINLEJ012747
CF17795.94	SINLEJ017142
CF17795.94	SINLEJ016464
CF17795.94	SINLEJ005604
CF17831.2	SINLEJ005436
CF18043.1	SINLEJ019382
CF18105.1	SINLEJ013130
CF18105.1	SINLEJ016021
CF1811.11	SINLEJ011917
CF18115.11	SINLEJ010305
CF18115.15	SINLEJ007925
CF18115.15	SINLEJ007923
CF18115.15	SINLEJ018605
CF18115.15	SINLEJ007926
CF18115.23	SINLEJ003429
CF18115.23	SINLEJ001332
CF18115.24	SINLEJ003428
CF18115.24	SINLEJ001331
CF18115.24	SINLEJ003427
CF18115.29	SINLEJ600153
CF18115.29	SINLEJ003426
CF18115.29	SINLEJ001330
CF18115.3	SINLEJ001501
CF18115.3	SINLEJ003236
CF18115.3	SINLEJ001502
CF18115.3	SINLEJ003234
CF18115.35	SINLEJ001491
CF18115.37	SINLEJ011967
CF18115.38	SINLEJ600035
CF18115.39	SINLEJ001385
CF18115.39	SINLEJ003404
CF18115.39	SINLEJ003367
CF18115.39	SINLEJ004800
CF18115.4	SINLEJ013783
CF18115.4	SINLEJ001327
CF18115.4	SINLEJ010704
CF18115.4	SINLEJ015421
CF18115.43	SINLEJ008578
CF18115.43	SINLEJ010568
CF18115.43	SINLEJ010654
CF18115.43	SINLEJ012663
CF18115.44	SINLEJ003485
CF18115.8	SINLEJ600118
CF18115.9	SINLEJ003363
CF18115.9	SINLEJ009431
CF18151.4	SINLEJ013180
CF18151.4	SINLEJ017540
CF18151.8	SINLEJ007003
CF18151.8	SINLEJ007638
CF18255.1	SINLEJ009156
CF18255.15	SINLEJ014064
CF18255.15	SINLEJ014066
CF18255.15	SINLEJ014065
CF18255.18	SINLEJ008908
CF18255.18	SINLEJ016315
CF18255.18	SINLEJ016314
CF18255.18	SINLEJ008909
CF18255.19	SINLEJ011196
CF18255.20	SINLEJ008729
CF18255.20	SINLEJ013110
CF18255.24	SINLEJ009276
CF18255.25	SINLEJ007906
CF18255.30	SINLEJ013095
CF1827.2	SINLEJ016728
CF1827.2	SINLEJ000807
CF18363.10	SINLEJ017037
CF18363.10	SINLEJ006700
CF18363.14	SINLEJ015241
CF18363.14	SINLEJ006879
CF18363.2	SINLEJ008364
CF18363.2	SINLEJ008363
CF18363.3	SINLEJ009805
CF18363.3	SINLEJ015219
CF18363.3	SINLEJ006860
CF18363.4	SINLEJ009692
CF18363.4	SINLEJ009693
CF18363.4	SINLEJ008614
CF18363.5	SINLEJ012603
CF18363.6	SINLEJ010041
CF18363.7	SINLEJ012499
CF18363.9	SINLEJ008269
CF18495.2.2	SINLEJ010427
CF18495.2.2	SINLEJ003284
CF18495.2.2	SINLEJ600071
CF18495.2.2	SINLEJ001264
CF18495.3	SINLEJ003377
CF18495.4	SINLEJ003372
CF18495.4	SINLEJ003371
CF18495.4	SINLEJ013534
CF18495.4	SINLEJ008903
CF18541.10	SINLEJ013615
CF18541.16	SINLEJ009924
CF18541.17	SINLEJ017951
CF18541.18	SINLEJ009310
CF18541.28	SINLEJ003619
CF18541.28	SINLEJ014946
CF18541.32	SINLEJ002738
CF18541.33	SINLEJ017378
CF18541.38	SINLEJ007546
CF18541.38	SINLEJ007548
CF18541.39	SINLEJ016934
CF18541.40	SINLEJ016932
CF18541.41	SINLEJ014292
CF18541.41	SINLEJ014310
CF18541.44	SINLEJ007576
CF18541.44	SINLEJ013243
CF18541.44	SINLEJ007583
CF18541.44	SINLEJ007584
CF18541.45	SINLEJ013273
CF18541.45	SINLEJ019300
CF18541.45	SINLEJ005052
CF18687.1	SINLEJ003904
CF19009.2	SINLEJ009136
CF1925.13.2	SINLEJ015871
CF1925.13.2	SINLEJ012866
CF1925.13.2	SINLEJ012867
CF1925.13.2	SINLEJ004120
CF1925.18	SINLEJ016427
CF1925.19	SINLEJ016426
CF1925.19	SINLEJ014256
CF1925.19	SINLEJ014257
CF1925.19	SINLEJ016850
CF1925.21	SINLEJ000417
CF1925.21	SINLEJ000416
CF1925.22	SINLEJ004133
CF1925.22	SINLEJ004132
CF1925.24	SINLEJ001305
CF1925.31	SINLEJ018377
CF1925.32	SINLEJ010738
CF1925.34	SINLEJ000300
CF1925.35	SINLEJ002094
CF1925.35	SINLEJ017924
CF1925.35	SINLEJ017055
CF1925.37	SINLEJ000021
CF1925.6	SINLEJ000456
CF1925.6	SINLEJ012808
CF1925.6	SINLEJ012807
CF19379.15	SINLEJ011854
CF19379.15	SINLEJ014883
CF19379.18	SINLEJ013133
CF19379.5	SINLEJ014903
CF19379.5	SINLEJ014855
CF19379.6	SINLEJ018207
CF19379.7	SINLEJ012746
CF19379.7	SINLEJ012976
CF19463.2	SINLEJ001537
CF19467.1	SINLEJ002693
CF19467.1	SINLEJ016152
CF19467.1	SINLEJ007661
CF19561.19	SINLEJ010480
CF19561.25	SINLEJ010727
CF19561.28	SINLEJ008954
CF19561.29	SINLEJ000579
CF19561.32	SINLEJ013929
CF19561.37	SINLEJ000488
CF19561.7	SINLEJ009650
CF19563.1	SINLEJ013810
CF19563.1	SINLEJ600375
CF19563.3	SINLEJ006500
CF19563.3	SINLEJ010608
CF19563.3	SINLEJ010607
CF19563.3	SINLEJ006499
CF19563.6	SINLEJ006497
CF19565.16	SINLEJ008960
CF19565.16	SINLEJ009722
CF19565.17	SINLEJ011053
CF19565.17	SINLEJ015609
CF19565.20	SINLEJ010579
CF19565.20	SINLEJ010577
CF19565.20	SINLEJ014546
CF19565.21	SINLEJ018404
CF19565.21	SINLEJ014492
CF19565.21	SINLEJ014493
CF19565.21	SINLEJ005658
CF19565.23	SINLEJ006444
CF19565.26.1	SINLEJ016748
CF19565.26.1	SINLEJ015970
CF19565.29	SINLEJ006695
CF19565.29	SINLEJ010057
CF19565.29	SINLEJ004865
CF1959.10	SINLEJ015944
CF1959.14	SINLEJ004558
CF1959.19	SINLEJ011721
CF1959.6	SINLEJ015135
CF19617.1	SINLEJ005039
CF19617.1	SINLEJ005878
CF19617.3	SINLEJ005038
CF19617.4	SINLEJ001147
CF19617.5	SINLEJ001075
CF19675.11	SINLEJ018537
CF19675.11	SINLEJ013444
CF19675.11	SINLEJ018959
CF19675.8	SINLEJ014848
CF19675.8	SINLEJ014896
CF19675.8	SINLEJ013325
CF19675.9	SINLEJ018936
CF19675.9	SINLEJ007328
CF19711.13	SINLEJ007720
CF19711.17	SINLEJ005906
CF19711.21	SINLEJ002102
CF19711.23	SINLEJ005991
CF19711.23	SINLEJ005990
CF19711.27	SINLEJ013358
CF19711.30	SINLEJ016933
CF19711.3_CF19711.1	SINLEJ001778
CF19711.3_CF19711.1	SINLEJ001185
CF19711.3_CF19711.1	SINLEJ005060
CF19711.3_CF19711.1	SINLEJ005827
CF19711.5	SINLEJ017269
CF19711.6	SINLEJ001133
CF19711.6	SINLEJ000523
CF19711.6	SINLEJ002173
CF19711.6	SINLEJ001132
CF19711.7	SINLEJ004347
CF19711.8	SINLEJ002034
CF19717.12	SINLEJ009979
CF19717.14	SINLEJ014737
CF19717.14	SINLEJ014736
CF19717.16	SINLEJ017283
CF19717.2	SINLEJ006927
CF19717.2	SINLEJ015290
CF19717.2	SINLEJ015289
CF19717.2	SINLEJ006926
CF19717.3	SINLEJ006685
CF19717.3	SINLEJ008353
CF19717.4	SINLEJ003381
CF19717.6	SINLEJ002845
CF19723.1	SINLEJ019449
CF19723.2	SINLEJ002947
CF19777.1	SINLEJ000188
CF19777.2	SINLEJ013276
CF19777.3.1	SINLEJ000546
CF19777.3.1	SINLEJ000547
CF19777.3.1	SINLEJ000548
CF19777.4	SINLEJ000545
CF19783.1	SINLEJ007318
CF19783.1	SINLEJ012273
CF19787.13	SINLEJ009372
CF19787.13	SINLEJ009373
CF19787.2	SINLEJ011155
CF19787.3	SINLEJ011232
CF19787.4	SINLEJ017125
CF19787.4	SINLEJ011183
CF19831.12	SINLEJ018024
CF19831.12	SINLEJ006135
CF19831.12	SINLEJ017900
CF19831.12	SINLEJ018298
CF19831.13	SINLEJ006137
CF19831.13	SINLEJ017556
CF19831.13	SINLEJ018300
CF19831.13	SINLEJ017902
CF19831.18	SINLEJ017398
CF19831.20	SINLEJ006322
CF19831.24	SINLEJ006243
CF19831.24	SINLEJ007144
CF19831.24	SINLEJ017431
CF19831.24	SINLEJ007145
CF19831.25	SINLEJ006244
CF19831.25	SINLEJ007146
CF19831.25	SINLEJ017430
CF19831.27	SINLEJ007149
CF19831.27	SINLEJ017427
CF19831.27	SINLEJ006247
CF19831.27	SINLEJ017426
CF19831.31	SINLEJ002889
CF19831.31	SINLEJ017622
CF19831.32	SINLEJ006937
CF19831.5	SINLEJ006238
CF19831.9	SINLEJ005515
CF19831.9	SINLEJ006261
CF19831.9	SINLEJ011248
CF1989.101	SINLEJ001384
CF1989.108	SINLEJ003527
CF1989.11	SINLEJ018105
CF1989.111	SINLEJ004635
CF1989.111	SINLEJ600077
CF1989.114	SINLEJ600171
CF1989.114	SINLEJ001290
CF1989.115	SINLEJ600172
CF1989.115	SINLEJ012002
CF1989.121	SINLEJ010509
CF1989.122	SINLEJ600246
CF1989.122	SINLEJ600245
CF1989.122	SINLEJ600248
CF1989.126.1	SINLEJ003754
CF1989.127	SINLEJ001687
CF1989.128	SINLEJ001678
CF1989.133	SINLEJ600057
CF1989.134	SINLEJ000080
CF1989.141	SINLEJ011157
CF1989.148	SINLEJ004730
CF1989.151	SINLEJ010537
CF1989.151	SINLEJ010536
CF1989.151	SINLEJ011439
CF1989.151	SINLEJ006634
CF1989.165	SINLEJ003439
CF1989.165	SINLEJ001482
CF1989.165	SINLEJ000313
CF1989.165	SINLEJ003926
CF1989.167_CF1989.168	SINLEJ001616
CF1989.167_CF1989.168	SINLEJ011483
CF1989.169.1	SINLEJ600136
CF1989.169.1	SINLEJ600135
CF1989.169.1	SINLEJ600134
CF1989.171	SINLEJ005717
CF1989.18	SINLEJ001629
CF1989.18	SINLEJ600207
CF1989.20	SINLEJ003455
CF1989.25.1	SINLEJ015718
CF1989.25.1	SINLEJ016600
CF1989.25.1	SINLEJ600148
CF1989.25.1	SINLEJ016599
CF1989.28	SINLEJ001509
CF1989.29	SINLEJ005190
CF1989.29	SINLEJ016846
CF1989.30.1	SINLEJ001421
CF1989.30.1	SINLEJ003473
CF1989.30.1	SINLEJ010436
CF1989.30.1	SINLEJ010437
CF1989.31.1	SINLEJ001300
CF1989.31.1	SINLEJ010382
CF1989.31.1	SINLEJ006292
CF1989.31.1	SINLEJ003216
CF1989.32	SINLEJ016593
CF1989.33	SINLEJ600258
CF1989.34	SINLEJ004684
CF1989.34	SINLEJ004683
CF1989.35	SINLEJ007051
CF1989.36	SINLEJ009785
CF1989.39	SINLEJ001666
CF1989.39	SINLEJ013769
CF1989.39	SINLEJ001667
CF1989.45	SINLEJ006430
CF1989.47	SINLEJ005374
CF1989.47	SINLEJ012442
CF1989.47	SINLEJ010750
CF1989.47	SINLEJ001901
CF1989.5	SINLEJ013264
CF1989.51	SINLEJ004832
CF1989.52	SINLEJ013853
CF1989.55	SINLEJ017071
CF1989.55	SINLEJ017070
CF1989.55	SINLEJ017069
CF1989.57	SINLEJ004688
CF1989.57	SINLEJ010373
CF1989.58	SINLEJ001328
CF1989.59	SINLEJ004656
CF1989.59	SINLEJ010473
CF1989.59	SINLEJ600431
CF1989.61	SINLEJ009621
CF1989.63	SINLEJ600169
CF1989.66	SINLEJ017017
CF1989.68	SINLEJ600344
CF1989.72	SINLEJ009377
CF1989.79	SINLEJ004617
CF1989.80	SINLEJ004616
CF1989.81	SINLEJ004731
CF1989.81	SINLEJ007551
CF1989.81	SINLEJ014319
CF1989.81	SINLEJ003448
CF1989.86	SINLEJ001403
CF1989.86	SINLEJ012264
CF1989.88	SINLEJ017466
CF1989.88	SINLEJ013823
CF1989.88	SINLEJ010386
CF1989.88	SINLEJ005059
CF1989.92	SINLEJ010303
CF1989.92	SINLEJ001710
CF1989.93	SINLEJ015405
CF1989.93	SINLEJ015404
CF1989.99	SINLEJ006325
CF19911.1	SINLEJ019398
CF19911.1	SINLEJ018561
CF19911.11	SINLEJ008577
CF19911.13	SINLEJ000967
CF19911.17	SINLEJ002692
CF19911.20	SINLEJ003016
CF19911.20	SINLEJ000738
CF19911.3	SINLEJ017198
CF19911.4.1	SINLEJ000212
CF19911.6	SINLEJ001474
CF19965.1	SINLEJ014597
CF19965.4_CF19965.3	SINLEJ001565
CF19973.5	SINLEJ018432
CF19973.5	SINLEJ013226
CF19973.5	SINLEJ002707
CF19973.5	SINLEJ019120
CF20055.10.13	SINLEJ015294
CF20055.10.13	SINLEJ600037
CF20055.10.13	SINLEJ003503
CF20055.10.13	SINLEJ001648
CF20055.11	SINLEJ003504
CF20055.11	SINLEJ015295
CF20055.11	SINLEJ013864
CF20055.11	SINLEJ018496
CF20055.12	SINLEJ004754
CF20055.12	SINLEJ004755
CF20055.13	SINLEJ001282
CF20055.17	SINLEJ001644
CF20055.17	SINLEJ014180
CF20055.21	SINLEJ600244
CF20055.22	SINLEJ012081
CF20055.27	SINLEJ003346
CF20055.28	SINLEJ010394
CF20055.3	SINLEJ017281
CF20055.31.1	SINLEJ008470
CF20055.33	SINLEJ013856
CF20055.34	SINLEJ003179
CF20055.37	SINLEJ003180
CF20055.37	SINLEJ001902
CF20055.37	SINLEJ017695
CF20055.37	SINLEJ015746
CF20055.47	SINLEJ015522
CF20055.47	SINLEJ018629
CF20055.49	SINLEJ600292
CF20055.49	SINLEJ004753
CF20055.49	SINLEJ001284
CF20055.49	SINLEJ005296
CF20057.3	SINLEJ003258
CF20057.4	SINLEJ010328
CF20057.4	SINLEJ013895
CF20057.4	SINLEJ010327
CF20057.4	SINLEJ010329
CF20057.5	SINLEJ014880
CF20057.9	SINLEJ004679
CF20057.9	SINLEJ600065
CF20057.9	SINLEJ001259
CF20057.9	SINLEJ004678
CF20165.9	SINLEJ005919
CF20223.1	SINLEJ004271
CF20223.1	SINLEJ006986
CF20223.16	SINLEJ016195
CF20223.16	SINLEJ017543
CF20223.16	SINLEJ002789
CF20223.16	SINLEJ015731
CF20223.2	SINLEJ015397
CF20223.8	SINLEJ009724
CF2027.7	SINLEJ005532
CF20291.1	SINLEJ005123
CF20341.1	SINLEJ000224
CF20341.1	SINLEJ000223
CF20341.2	SINLEJ014225
CF20341.3	SINLEJ012143
CF20341.3	SINLEJ010840
CF20341.3	SINLEJ014196
CF20341.4	SINLEJ009410
CF20341.4	SINLEJ012235
CF20341.4	SINLEJ012237
CF20345.10	SINLEJ001052
CF20345.10	SINLEJ014063
CF20345.10	SINLEJ001053
CF20345.12	SINLEJ005982
CF20345.12	SINLEJ001345
CF20345.13	SINLEJ017156
CF20345.13	SINLEJ017586
CF20345.13	SINLEJ007526
CF20345.14	SINLEJ010098
CF20345.14	SINLEJ010099
CF20345.16	SINLEJ000680
CF20345.16	SINLEJ000681
CF20345.16	SINLEJ013421
CF20345.16	SINLEJ008171
CF20345.19	SINLEJ012957
CF20345.20	SINLEJ011029
CF20345.22	SINLEJ005167
CF20345.22	SINLEJ016223
CF20345.23	SINLEJ001037
CF20345.24	SINLEJ005077
CF20345.26	SINLEJ005023
CF20345.26	SINLEJ001927
CF20345.26	SINLEJ001000
CF20345.26	SINLEJ017150
CF20345.27	SINLEJ006074
CF20345.27	SINLEJ000806
CF20345.27	SINLEJ016727
CF20345.27	SINLEJ001975
CF20345.28	SINLEJ009573
CF20345.28	SINLEJ001047
CF20345.30	SINLEJ019114
CF20345.30	SINLEJ016708
CF20345.32	SINLEJ005985
CF20345.34	SINLEJ002190
CF20345.34	SINLEJ017336
CF20345.34	SINLEJ014434
CF20345.35	SINLEJ009993
CF20345.44.1	SINLEJ001183
CF20345.45	SINLEJ000657
CF20345.45	SINLEJ000660
CF20345.45	SINLEJ001182
CF20345.45	SINLEJ001181
CF20345.6	SINLEJ009816
CF20385.10	SINLEJ015581
CF20385.10	SINLEJ018241
CF20385.10	SINLEJ016556
CF20385.10	SINLEJ015478
CF20385.2	SINLEJ000214
CF20385.2	SINLEJ017236
CF20385.2	SINLEJ000156
CF20385.2	SINLEJ012202
CF20385.4	SINLEJ015533
CF20385.4	SINLEJ015495
CF20385.4	SINLEJ015498
CF20385.4	SINLEJ015485
CF20385.9	SINLEJ004184
CF20445.12	SINLEJ004344
CF20445.13	SINLEJ009519
CF20445.19	SINLEJ006232
CF20445.20	SINLEJ012270
CF20445.22	SINLEJ018117
CF20445.22	SINLEJ018149
CF20445.7	SINLEJ000950
CF20445.7	SINLEJ000951
CF20445.8	SINLEJ015858
CF20569.2	SINLEJ000765
CF20569.2	SINLEJ000644
CF20631.1	SINLEJ015354
CF20631.1	SINLEJ003684
CF20631.1	SINLEJ017839
CF20655.10	SINLEJ001749
CF20655.10	SINLEJ000837
CF20655.10	SINLEJ018289
CF20655.12	SINLEJ001120
CF20655.13	SINLEJ001930
CF20655.14	SINLEJ001932
CF20655.14	SINLEJ005017
CF20655.14	SINLEJ005019
CF20655.14	SINLEJ014459
CF20655.16	SINLEJ001982
CF20655.19	SINLEJ013737
CF20655.20	SINLEJ001732
CF20655.26	SINLEJ011666
CF20655.26	SINLEJ001813
CF20655.4	SINLEJ013481
CF20655.4	SINLEJ002003
CF20655.4	SINLEJ002004
CF20655.7	SINLEJ000783
CF20655.8	SINLEJ001726
CF20655.8	SINLEJ001725
CF20655.8	SINLEJ600366
CF207.12	SINLEJ004111
CF207.12	SINLEJ012864
CF207.14	SINLEJ004110
CF207.16	SINLEJ013702
CF207.16	SINLEJ016929
CF207.17	SINLEJ003989
CF207.2	SINLEJ017410
CF207.22	SINLEJ000334
CF207.24	SINLEJ000592
CF207.24	SINLEJ010870
CF207.24	SINLEJ000591
CF207.24	SINLEJ000100
CF207.25	SINLEJ000613
CF207.25	SINLEJ000622
CF207.25	SINLEJ000621
CF207.25	SINLEJ000620
CF207.3	SINLEJ004150
CF207.3	SINLEJ000426
CF207.4	SINLEJ001625
CF207.5	SINLEJ000609
CF207.5	SINLEJ010716
CF207.5	SINLEJ000608
CF207.5	SINLEJ000610
CF207.7	SINLEJ000169
CF207.7	SINLEJ019190
CF20725.10	SINLEJ015159
CF20725.16	SINLEJ015206
CF20725.16	SINLEJ015207
CF20725.20	SINLEJ004260
CF20725.27	SINLEJ004243
CF20725.28	SINLEJ015127
[truncated: 13,983 more rows]
