# Supplementary material for: Reconstruction of proto-vertebrate, proto-cyclostome and proto-gnathostome genomes provides new insights into early vertebrate evolution
Source: Nat Commun. 2021 Jul 23;12:4489. doi: 10.1038/s41467-021-24573-z (PMC8302630; doi:10.1038/s41467-021-24573-z)
Supplement: Supplementary file 4 — Supplementary Data 1 [file 41467_2021_24573_MOESM4_ESM.zip › SuppData1/orthologs/CHLFA-PETMA.txt]

CF1.12	ENSPMAP00000006570
CF1.12	ENSPMAP00000002121
CF10029.3	ENSPMAP00000010751
CF10029.3	ENSPMAP00000001117
CF10029.3	ENSPMAP00000009328
CF10029.5	ENSPMAP00000008881
CF1011.11	ENSPMAP00000009896
CF1011.3	ENSPMAP00000009006
CF1011.3	ENSPMAP00000001726
CF1011.7	ENSPMAP00000010551
CF10153.1	ENSPMAP00000008391
CF10153.1	ENSPMAP00000001984
CF10271.12	ENSPMAP00000000774
CF10271.13	ENSPMAP00000009483
CF10271.13	ENSPMAP00000003409
CF10271.14	ENSPMAP00000001701
CF10271.14	ENSPMAP00000007756
CF10271.15	ENSPMAP00000009559
CF10271.2	ENSPMAP00000005136
CF10271.2	ENSPMAP00000006318
CF10271.39	ENSPMAP00000002328
CF10271.5	ENSPMAP00000008443
CF10271.5	ENSPMAP00000008703
CF10271.5	ENSPMAP00000004222
CF10271.5	ENSPMAP00000010172
CF10271.7	ENSPMAP00000003465
CF10271.7	ENSPMAP00000007005
CF10415.17	ENSPMAP00000003556
CF10415.17	ENSPMAP00000008974
CF10415.18	ENSPMAP00000003480
CF10415.2	ENSPMAP00000009275
CF10415.22	ENSPMAP00000000285
CF10415.7	ENSPMAP00000005511
CF10513.1	ENSPMAP00000010233
CF10617.1	ENSPMAP00000004212
CF10617.2	ENSPMAP00000010847
CF10629.1	ENSPMAP00000005920
CF10629.1	ENSPMAP00000010838
CF10677.20	ENSPMAP00000000496
CF10677.22	ENSPMAP00000005644
CF10677.22	ENSPMAP00000007088
CF10677.9	ENSPMAP00000009202
CF10699.10	ENSPMAP00000001240
CF10699.13	ENSPMAP00000001742
CF10699.15	ENSPMAP00000003537
CF10699.17	ENSPMAP00000005495
CF10699.18	ENSPMAP00000007896
CF10699.23	ENSPMAP00000004488
CF10699.26	ENSPMAP00000001081
CF10699.37	ENSPMAP00000002903
CF10699.38	ENSPMAP00000010688
CF10699.38	ENSPMAP00000001445
CF10699.42	ENSPMAP00000000372
CF10699.42	ENSPMAP00000006594
CF10699.50	ENSPMAP00000006394
CF10699.52	ENSPMAP00000007863
CF10699.7.5	ENSPMAP00000003227
CF10699.7.5	ENSPMAP00000006773
CF10699.8	ENSPMAP00000003162
CF1071.1	ENSPMAP00000005697
CF10719.10	ENSPMAP00000010837
CF10719.10	ENSPMAP00000005632
CF10719.13	ENSPMAP00000008855
CF10719.13	ENSPMAP00000002062
CF10719.13	ENSPMAP00000002049
CF10719.13	ENSPMAP00000010902
CF10719.15	ENSPMAP00000005635
CF10719.15	ENSPMAP00000006703
CF10719.17	ENSPMAP00000000345
CF10719.22	ENSPMAP00000005683
CF10719.24	ENSPMAP00000001799
CF10719.31	ENSPMAP00000002510
CF10719.31	ENSPMAP00000000373
CF10719.31	ENSPMAP00000007211
CF10719.37	ENSPMAP00000008938
CF10719.41	ENSPMAP00000008475
CF10719.42	ENSPMAP00000007262
CF10719.8.1	ENSPMAP00000001855
CF10783.14	ENSPMAP00000000536
CF10783.16	ENSPMAP00000008623
CF10783.17	ENSPMAP00000006758
CF10783.18	ENSPMAP00000006376
CF10783.19	ENSPMAP00000005029
CF10783.2	ENSPMAP00000001362
CF10783.20	ENSPMAP00000007432
CF10783.9	ENSPMAP00000009572
CF10783.9	ENSPMAP00000003873
CF10783.9	ENSPMAP00000003441
CF10783.9	ENSPMAP00000000819
CF10813.1	ENSPMAP00000001052
CF10817.11	ENSPMAP00000007043
CF10817.13	ENSPMAP00000001557
CF10817.15	ENSPMAP00000010682
CF10817.33	ENSPMAP00000009818
CF10817.33	ENSPMAP00000002163
CF10817.35	ENSPMAP00000003972
CF10817.4	ENSPMAP00000009112
CF10817.4	ENSPMAP00000010416
CF10839.12	ENSPMAP00000007344
CF10839.12	ENSPMAP00000000767
CF10839.15	ENSPMAP00000006737
CF10839.9	ENSPMAP00000009826
CF10839.9	ENSPMAP00000002958
CF10839.9	ENSPMAP00000008569
CF10909.1	ENSPMAP00000006717
CF11003.1	ENSPMAP00000008153
CF11107.10	ENSPMAP00000005759
CF11107.2	ENSPMAP00000005281
CF11107.2	ENSPMAP00000006397
CF11107.22	ENSPMAP00000005309
CF11107.22	ENSPMAP00000010266
CF11107.24	ENSPMAP00000004229
CF11107.26	ENSPMAP00000005943
CF11107.27	ENSPMAP00000000259
CF11107.27	ENSPMAP00000005483
CF11107.27	ENSPMAP00000007441
CF11107.29	ENSPMAP00000000266
CF11107.3	ENSPMAP00000005065
CF11107.3	ENSPMAP00000002491
CF11107.3	ENSPMAP00000010554
CF11107.32	ENSPMAP00000001164
CF11107.34	ENSPMAP00000000636
CF11107.36	ENSPMAP00000000652
CF11107.36	ENSPMAP00000002063
CF11107.38	ENSPMAP00000008927
CF11107.39	ENSPMAP00000007954
CF11107.5	ENSPMAP00000006641
CF11107.7	ENSPMAP00000006192
CF11107.9	ENSPMAP00000003080
CF11107.9	ENSPMAP00000006890
CF11121.11	ENSPMAP00000002199
CF11121.11	ENSPMAP00000002396
CF11121.12.1	ENSPMAP00000006502
CF11121.12.1	ENSPMAP00000007412
CF11121.13	ENSPMAP00000002957
CF11121.18	ENSPMAP00000010669
CF11121.18	ENSPMAP00000005774
CF11121.2	ENSPMAP00000000210
CF11121.27.1	ENSPMAP00000005395
CF11121.27.1	ENSPMAP00000001924
CF11121.29	ENSPMAP00000010897
CF11121.32	ENSPMAP00000009949
CF11121.32	ENSPMAP00000005666
CF11121.32	ENSPMAP00000007648
CF11121.32	ENSPMAP00000008406
CF11121.4	ENSPMAP00000008780
CF11121.44	ENSPMAP00000006204
CF11121.47	ENSPMAP00000001532
CF11121.49	ENSPMAP00000005385
CF11121.56	ENSPMAP00000002545
CF11121.6	ENSPMAP00000002742
CF11121.6	ENSPMAP00000003241
CF11121.60.1	ENSPMAP00000004056
CF11157.11	ENSPMAP00000011404
CF11157.13	ENSPMAP00000001484
CF11157.13	ENSPMAP00000002012
CF11157.15	ENSPMAP00000010178
CF11157.19	ENSPMAP00000005682
CF11157.22	ENSPMAP00000006577
CF11157.22	ENSPMAP00000002185
CF11157.22	ENSPMAP00000001375
CF11157.27	ENSPMAP00000003117
CF11157.28.1	ENSPMAP00000007528
CF11157.30	ENSPMAP00000003546
CF11157.30	ENSPMAP00000004576
CF11157.30	ENSPMAP00000006384
CF11157.35	ENSPMAP00000007884
CF11157.35	ENSPMAP00000005317
CF11157.38	ENSPMAP00000003688
CF11157.38	ENSPMAP00000007866
CF11157.38	ENSPMAP00000003263
CF11157.4	ENSPMAP00000010585
CF11157.7	ENSPMAP00000010367
CF11157.9	ENSPMAP00000010273
CF1137.11	ENSPMAP00000003829
CF1137.12	ENSPMAP00000009030
CF1137.12	ENSPMAP00000010126
CF11535.19	ENSPMAP00000006418
CF11535.19	ENSPMAP00000005014
CF11535.26	ENSPMAP00000008739
CF11535.3	ENSPMAP00000003062
CF11535.3	ENSPMAP00000006126
CF11535.31.1	ENSPMAP00000001987
CF11535.31.1	ENSPMAP00000007255
CF11535.37	ENSPMAP00000003622
CF11535.38	ENSPMAP00000003865
CF11535.38	ENSPMAP00000008104
CF11535.39	ENSPMAP00000007517
CF11535.39	ENSPMAP00000003820
CF11535.39	ENSPMAP00000007985
CF11535.40	ENSPMAP00000010054
CF11535.41	ENSPMAP00000002843
CF11535.5	ENSPMAP00000003918
CF11599.2	ENSPMAP00000009056
CF11599.4	ENSPMAP00000007079
CF11599.5	ENSPMAP00000003656
CF11599.7	ENSPMAP00000001561
CF11633.1	ENSPMAP00000009821
CF11633.10_CF11633.7	ENSPMAP00000007731
CF11633.12	ENSPMAP00000005315
CF11633.12	ENSPMAP00000006307
CF11633.19	ENSPMAP00000008103
CF11633.22	ENSPMAP00000006938
CF11633.22	ENSPMAP00000006617
CF11633.22	ENSPMAP00000006471
CF11633.22	ENSPMAP00000005583
CF11731.1	ENSPMAP00000003216
CF11731.1	ENSPMAP00000008713
CF11731.1	ENSPMAP00000002901
CF11731.1	ENSPMAP00000003422
CF11733.12.1	ENSPMAP00000001587
CF11733.6	ENSPMAP00000005960
CF11735.4	ENSPMAP00000005333
CF11777.10.2	ENSPMAP00000001995
CF11777.10.2	ENSPMAP00000005225
CF11777.10.2	ENSPMAP00000007516
CF11777.10.2	ENSPMAP00000009196
CF11777.13.1	ENSPMAP00000006482
CF11777.14	ENSPMAP00000005741
CF11777.14	ENSPMAP00000009133
CF11777.3	ENSPMAP00000007952
CF11777.3	ENSPMAP00000001789
CF11777.31	ENSPMAP00000009846
CF11777.5	ENSPMAP00000006794
CF11777.5	ENSPMAP00000005210
CF11777.9	ENSPMAP00000002979
CF11879.7	ENSPMAP00000003153
CF11879.7	ENSPMAP00000000064
CF11989.19	ENSPMAP00000004303
CF12063.1	ENSPMAP00000001426
CF12119.11	ENSPMAP00000003178
CF12119.12	ENSPMAP00000001619
CF12119.13	ENSPMAP00000008302
CF12119.13	ENSPMAP00000008363
CF12119.19	ENSPMAP00000008524
CF12119.6	ENSPMAP00000002111
CF12119.7	ENSPMAP00000000765
CF12123.17	ENSPMAP00000002706
CF12123.17	ENSPMAP00000001320
CF12123.26	ENSPMAP00000000929
CF12123.7	ENSPMAP00000010784
CF12125.1	ENSPMAP00000007253
CF12125.2	ENSPMAP00000002559
CF12125.3	ENSPMAP00000000923
CF12189.10	ENSPMAP00000009964
CF12189.10	ENSPMAP00000003997
CF12189.10	ENSPMAP00000005869
CF12189.10	ENSPMAP00000001858
CF12189.7	ENSPMAP00000011359
CF12255.1	ENSPMAP00000008474
CF12303.1	ENSPMAP00000006329
CF12303.12	ENSPMAP00000005250
CF12303.2	ENSPMAP00000010138
CF12303.2	ENSPMAP00000008170
CF12303.2	ENSPMAP00000006926
CF12303.21	ENSPMAP00000007994
CF12303.26	ENSPMAP00000007682
CF12303.28	ENSPMAP00000002449
CF12303.28	ENSPMAP00000000108
CF12303.31	ENSPMAP00000000599
CF12303.31	ENSPMAP00000000142
CF12303.31	ENSPMAP00000002687
CF12303.31	ENSPMAP00000000384
CF12367.10	ENSPMAP00000010952
CF12367.15	ENSPMAP00000009179
CF12367.22	ENSPMAP00000004569
CF12367.22	ENSPMAP00000000338
CF12367.30.1	ENSPMAP00000001632
CF12367.31	ENSPMAP00000008844
CF12367.31	ENSPMAP00000005797
CF12413.11	ENSPMAP00000003785
CF12413.12	ENSPMAP00000008157
CF12413.13	ENSPMAP00000011207
CF12413.13	ENSPMAP00000005318
CF12413.13	ENSPMAP00000002376
CF12413.13	ENSPMAP00000011120
CF12413.14	ENSPMAP00000000558
CF12413.5.1	ENSPMAP00000002869
CF12485.3	ENSPMAP00000003772
CF12485.5	ENSPMAP00000007514
CF12485.5	ENSPMAP00000001278
CF12485.6	ENSPMAP00000000661
CF12491.2	ENSPMAP00000010962
CF12495.2	ENSPMAP00000011253
CF12495.8	ENSPMAP00000007946
CF12495.8	ENSPMAP00000003712
CF12611.10	ENSPMAP00000000172
CF12611.10	ENSPMAP00000008350
CF12611.8	ENSPMAP00000009671
CF12611.9	ENSPMAP00000006150
CF12611.9	ENSPMAP00000004087
CF12629.13	ENSPMAP00000009245
CF12629.31	ENSPMAP00000002552
CF12629.5	ENSPMAP00000008236
CF12629.6	ENSPMAP00000005640
CF12647.10	ENSPMAP00000006174
CF12647.10	ENSPMAP00000010453
CF12647.11	ENSPMAP00000010725
CF12647.12	ENSPMAP00000004589
CF12647.3	ENSPMAP00000000951
CF12647.6	ENSPMAP00000001004
CF12647.6	ENSPMAP00000003793
CF12647.7	ENSPMAP00000001900
CF12647.9	ENSPMAP00000008505
CF12699.1	ENSPMAP00000002331
CF12851.10	ENSPMAP00000004886
CF12851.11	ENSPMAP00000001645
CF12851.17	ENSPMAP00000005801
CF12851.30	ENSPMAP00000011419
CF12851.39	ENSPMAP00000009450
CF12851.39	ENSPMAP00000003143
CF12851.39	ENSPMAP00000001464
CF12851.8	ENSPMAP00000003665
CF12931.16	ENSPMAP00000008220
CF12931.16	ENSPMAP00000010728
CF12931.19	ENSPMAP00000002125
CF12931.19	ENSPMAP00000010576
CF12931.20	ENSPMAP00000006819
CF12931.23	ENSPMAP00000009848
CF12931.3	ENSPMAP00000007045
CF12931.3	ENSPMAP00000005164
CF12931.5	ENSPMAP00000007675
CF12931.6	ENSPMAP00000005096
CF12957.1	ENSPMAP00000005621
CF12957.14	ENSPMAP00000003738
CF12957.16	ENSPMAP00000002530
CF12957.6	ENSPMAP00000005933
CF12957.7	ENSPMAP00000010261
CF12987.3.2	ENSPMAP00000006534
CF13003.11	ENSPMAP00000002800
CF13003.5	ENSPMAP00000010875
CF13003.5	ENSPMAP00000006658
CF13003.6	ENSPMAP00000008582
CF13003.6	ENSPMAP00000010331
CF13003.6	ENSPMAP00000008822
CF13003.7	ENSPMAP00000005215
CF13003.9.6	ENSPMAP00000002703
CF13003.9.6	ENSPMAP00000003172
CF13003.9.6	ENSPMAP00000003304
CF13003.9.6	ENSPMAP00000000176
CF13175.10	ENSPMAP00000000361
CF13175.13	ENSPMAP00000001099
CF13175.16	ENSPMAP00000007096
CF13175.5	ENSPMAP00000009333
CF13175.5	ENSPMAP00000006350
CF13175.5	ENSPMAP00000008089
CF13175.7	ENSPMAP00000007378
CF13175.8	ENSPMAP00000005044
CF13263.1	ENSPMAP00000004777
CF13299.4	ENSPMAP00000003079
CF13299.6	ENSPMAP00000000749
CF13299.6	ENSPMAP00000008597
CF13457.10	ENSPMAP00000004200
CF13457.11	ENSPMAP00000008163
CF13457.3.4	ENSPMAP00000002148
CF13457.3.4	ENSPMAP00000006381
CF13457.3.4	ENSPMAP00000006604
CF13457.3.4	ENSPMAP00000002760
CF13457.4	ENSPMAP00000009423
CF13457.5	ENSPMAP00000002105
CF13457.6	ENSPMAP00000008460
CF13553.7	ENSPMAP00000002398
CF13637.4	ENSPMAP00000008727
CF13837.11	ENSPMAP00000000893
CF13837.21	ENSPMAP00000006241
CF13837.3	ENSPMAP00000003032
CF13837.5	ENSPMAP00000011092
CF13837.6	ENSPMAP00000010422
CF13837.6	ENSPMAP00000005257
CF13837.7	ENSPMAP00000009525
CF13837.8	ENSPMAP00000009536
CF13899.9	ENSPMAP00000007267
CF13899.9	ENSPMAP00000005197
CF13957.1	ENSPMAP00000000777
CF13957.1	ENSPMAP00000001411
CF13999.1	ENSPMAP00000008575
CF14045.1.2	ENSPMAP00000003740
CF14045.8	ENSPMAP00000006540
CF14065.13	ENSPMAP00000000272
CF14065.19	ENSPMAP00000002894
CF14065.2	ENSPMAP00000003335
CF14065.3	ENSPMAP00000009254
CF14065.34	ENSPMAP00000004729
CF14065.4	ENSPMAP00000001594
CF14065.4	ENSPMAP00000009253
CF14065.41	ENSPMAP00000007261
CF14065.41	ENSPMAP00000008851
CF14065.45	ENSPMAP00000005246
CF14065.49.1	ENSPMAP00000003329
CF14065.51	ENSPMAP00000009994
CF14065.51	ENSPMAP00000006073
CF14065.55	ENSPMAP00000007834
CF14065.55	ENSPMAP00000001927
CF14065.55	ENSPMAP00000010836
CF14065.63_CF14065.66	ENSPMAP00000000055
CF14065.67	ENSPMAP00000005101
CF14065.68	ENSPMAP00000001283
CF14065.71	ENSPMAP00000001990
CF14067.12	ENSPMAP00000006556
CF14067.13	ENSPMAP00000007639
CF14067.13	ENSPMAP00000010479
CF14067.14	ENSPMAP00000001848
CF14067.14	ENSPMAP00000010163
CF14067.14	ENSPMAP00000005247
CF14067.26	ENSPMAP00000002107
CF14127.14	ENSPMAP00000009174
CF14127.16	ENSPMAP00000001274
CF14127.17	ENSPMAP00000007143
CF14127.18	ENSPMAP00000007179
CF14127.19	ENSPMAP00000004475
CF14127.2	ENSPMAP00000007601
CF14127.24	ENSPMAP00000009080
CF14127.25	ENSPMAP00000004795
CF14127.25	ENSPMAP00000004804
CF14127.30	ENSPMAP00000007997
CF14127.30	ENSPMAP00000009435
CF14127.33	ENSPMAP00000008022
CF14127.35	ENSPMAP00000002908
CF14127.36	ENSPMAP00000009278
CF14127.36	ENSPMAP00000000675
CF14127.36	ENSPMAP00000001717
CF14145.1	ENSPMAP00000001017
CF14145.3	ENSPMAP00000009054
CF14145.3	ENSPMAP00000003915
CF14145.4	ENSPMAP00000006216
CF14145.5	ENSPMAP00000005059
CF14161.1.1	ENSPMAP00000003368
CF14161.1.1	ENSPMAP00000007185
CF14161.16	ENSPMAP00000002750
CF14161.17	ENSPMAP00000004011
CF14161.17	ENSPMAP00000004693
CF14161.17	ENSPMAP00000005455
CF14161.3	ENSPMAP00000004073
CF14161.3	ENSPMAP00000010368
CF14161.3	ENSPMAP00000009342
CF14161.5	ENSPMAP00000008980
CF14161.6	ENSPMAP00000006821
CF14161.7	ENSPMAP00000000673
CF14161.9	ENSPMAP00000008083
CF1417.2	ENSPMAP00000000479
CF14229.1	ENSPMAP00000010168
CF14229.1	ENSPMAP00000002538
CF14233.1	ENSPMAP00000001893
CF14233.1	ENSPMAP00000010678
CF14233.1	ENSPMAP00000001876
CF14233.3	ENSPMAP00000003271
CF14233.8	ENSPMAP00000011428
CF14347.15	ENSPMAP00000000281
CF14347.16	ENSPMAP00000002652
CF14347.9	ENSPMAP00000004249
CF14347.9	ENSPMAP00000001636
CF14347.9	ENSPMAP00000009797
CF14347.9	ENSPMAP00000007518
CF14377.2	ENSPMAP00000002619
CF14631.16	ENSPMAP00000009472
CF14631.16	ENSPMAP00000003252
CF14631.16	ENSPMAP00000005339
CF14657.10	ENSPMAP00000008127
CF14657.13	ENSPMAP00000004964
CF14657.17	ENSPMAP00000002162
CF14657.17	ENSPMAP00000006765
CF14657.17	ENSPMAP00000003265
CF14657.17	ENSPMAP00000009599
CF14657.21	ENSPMAP00000006835
CF14657.21	ENSPMAP00000003901
CF14657.24	ENSPMAP00000011133
CF14657.29	ENSPMAP00000007320
CF14657.9	ENSPMAP00000006578
CF14657.9	ENSPMAP00000006707
CF14743.1	ENSPMAP00000002969
CF14743.11	ENSPMAP00000009348
CF14743.12	ENSPMAP00000000647
CF14907.16	ENSPMAP00000010335
CF14907.17	ENSPMAP00000002420
CF14907.17	ENSPMAP00000002096
CF14907.18	ENSPMAP00000010322
CF14907.6	ENSPMAP00000010190
CF15027.101	ENSPMAP00000010884
CF15027.105	ENSPMAP00000002198
CF15027.114	ENSPMAP00000007885
CF15027.12	ENSPMAP00000004742
CF15027.124	ENSPMAP00000006614
CF15027.13	ENSPMAP00000009075
CF15027.17	ENSPMAP00000008281
CF15027.20.1	ENSPMAP00000001781
CF15027.34	ENSPMAP00000007505
CF15027.36	ENSPMAP00000009650
CF15027.37	ENSPMAP00000003882
CF15027.37	ENSPMAP00000004216
CF15027.38	ENSPMAP00000009146
CF15027.38	ENSPMAP00000000393
CF15027.39	ENSPMAP00000000066
CF15027.39	ENSPMAP00000003105
CF15027.4	ENSPMAP00000002748
CF15027.56	ENSPMAP00000008328
CF15027.59	ENSPMAP00000005986
CF15027.67	ENSPMAP00000003112
CF15027.80.1	ENSPMAP00000011110
CF15027.84	ENSPMAP00000000237
CF15027.84	ENSPMAP00000001639
CF15027.85	ENSPMAP00000007230
CF15027.89	ENSPMAP00000008348
CF15027.89	ENSPMAP00000004329
CF15073.10	ENSPMAP00000010241
CF15073.13_CF15073.14	ENSPMAP00000005173
CF15073.17	ENSPMAP00000008774
CF15073.17	ENSPMAP00000009718
CF15073.19	ENSPMAP00000010052
CF15073.21.1	ENSPMAP00000007830
CF15073.23	ENSPMAP00000007789
CF15073.7	ENSPMAP00000001006
CF15073.9.1	ENSPMAP00000006488
CF15153.3	ENSPMAP00000009136
CF15153.5	ENSPMAP00000001989
CF15153.6	ENSPMAP00000004511
CF1527.2	ENSPMAP00000010891
CF1527.2	ENSPMAP00000010942
CF1527.4	ENSPMAP00000011005
CF1527.4	ENSPMAP00000011143
CF1527.4	ENSPMAP00000011141
CF15297.4	ENSPMAP00000006681
CF15311.1	ENSPMAP00000010307
CF15311.10	ENSPMAP00000009561
CF15311.16	ENSPMAP00000000869
CF15311.2	ENSPMAP00000009061
CF15353.1	ENSPMAP00000008334
CF15353.1	ENSPMAP00000010410
CF15353.2	ENSPMAP00000002400
CF15353.4	ENSPMAP00000006151
CF15353.4	ENSPMAP00000006870
CF15353.4	ENSPMAP00000000442
CF15353.4	ENSPMAP00000002688
CF15353.5	ENSPMAP00000006395
CF15353.6	ENSPMAP00000004538
CF15353.8	ENSPMAP00000002953
CF15353.9	ENSPMAP00000001850
CF15353.9	ENSPMAP00000006112
CF15353.9	ENSPMAP00000010162
CF15369.2	ENSPMAP00000006346
CF15369.4.2	ENSPMAP00000000328
CF15369.4.2	ENSPMAP00000001000
CF15369.4.2	ENSPMAP00000001329
CF15477.10	ENSPMAP00000003993
CF15477.11	ENSPMAP00000001865
CF15477.13	ENSPMAP00000007469
CF15477.14	ENSPMAP00000005489
CF15477.26	ENSPMAP00000005657
CF15477.34	ENSPMAP00000004829
CF1553.11	ENSPMAP00000006266
CF1553.25	ENSPMAP00000006735
CF1553.27	ENSPMAP00000007980
CF1553.28	ENSPMAP00000006154
CF1553.30	ENSPMAP00000007926
CF1553.30	ENSPMAP00000008850
CF1553.33	ENSPMAP00000010926
CF1553.8	ENSPMAP00000007913
CF1553.8	ENSPMAP00000003188
CF15543.4	ENSPMAP00000009910
CF15543.5	ENSPMAP00000000132
CF15571.1	ENSPMAP00000009274
CF15571.3	ENSPMAP00000010458
CF15571.3	ENSPMAP00000003483
CF15571.3	ENSPMAP00000006922
CF15571.4	ENSPMAP00000007628
CF15593.10	ENSPMAP00000004867
CF15593.10	ENSPMAP00000008620
CF15593.10	ENSPMAP00000000591
CF15747.1	ENSPMAP00000005343
CF15757.2	ENSPMAP00000005052
CF15757.2	ENSPMAP00000006400
CF15757.5	ENSPMAP00000000015
CF15757.5	ENSPMAP00000006412
CF15757.5	ENSPMAP00000007888
CF15767.10	ENSPMAP00000009827
CF15767.13	ENSPMAP00000010284
CF15767.29	ENSPMAP00000001058
CF15767.33	ENSPMAP00000010242
CF15767.34.4	ENSPMAP00000008441
CF15767.7	ENSPMAP00000005746
CF15837.2	ENSPMAP00000002751
CF15837.2	ENSPMAP00000002729
CF15837.2	ENSPMAP00000002743
CF15837.2	ENSPMAP00000005363
CF15837.6	ENSPMAP00000010195
CF15837.6	ENSPMAP00000009948
CF15849.3	ENSPMAP00000006517
CF15849.4	ENSPMAP00000009109
CF15883.1	ENSPMAP00000009110
CF15883.1	ENSPMAP00000002180
CF15947.3	ENSPMAP00000002713
CF15947.3	ENSPMAP00000000244
CF15947.3	ENSPMAP00000004955
CF15947.3	ENSPMAP00000002388
CF15949.12	ENSPMAP00000004822
CF15949.12	ENSPMAP00000004037
CF15949.12	ENSPMAP00000002278
CF15949.12	ENSPMAP00000010655
CF15949.15	ENSPMAP00000002273
CF15949.16.1	ENSPMAP00000006281
CF15949.34	ENSPMAP00000002566
CF15949.5	ENSPMAP00000003353
CF16183.1	ENSPMAP00000004143
CF16183.12	ENSPMAP00000005498
CF16183.2	ENSPMAP00000008931
CF16183.23	ENSPMAP00000000449
CF16183.23	ENSPMAP00000000771
CF16183.23	ENSPMAP00000001396
CF16183.23	ENSPMAP00000010778
CF16183.8	ENSPMAP00000003888
CF16271.10	ENSPMAP00000003218
CF16271.11	ENSPMAP00000007394
CF16271.12	ENSPMAP00000002204
CF16271.21	ENSPMAP00000007799
CF16271.3	ENSPMAP00000010115
CF16271.3	ENSPMAP00000005944
CF16271.6	ENSPMAP00000002128
CF16339.10	ENSPMAP00000011198
CF16339.14	ENSPMAP00000007397
CF16339.5	ENSPMAP00000000073
CF16339.5	ENSPMAP00000010712
CF16339.5	ENSPMAP00000003203
CF16339.5	ENSPMAP00000009683
CF16341.7	ENSPMAP00000004243
CF16341.7	ENSPMAP00000006759
CF16341.7	ENSPMAP00000004321
CF16359.11	ENSPMAP00000009820
CF16359.11	ENSPMAP00000008457
CF16359.12	ENSPMAP00000004584
CF16525.1	ENSPMAP00000003321
CF16525.10	ENSPMAP00000004038
CF16525.15	ENSPMAP00000002785
CF16525.16	ENSPMAP00000002275
CF16525.21	ENSPMAP00000003518
CF16525.21	ENSPMAP00000006343
CF16525.23	ENSPMAP00000005926
CF16525.25	ENSPMAP00000005865
CF16525.25	ENSPMAP00000005661
CF16525.27	ENSPMAP00000004090
CF16525.27	ENSPMAP00000005675
CF16525.3	ENSPMAP00000003334
CF16525.4	ENSPMAP00000005575
CF16525.6	ENSPMAP00000002357
CF16525.7	ENSPMAP00000002360
CF16525.9	ENSPMAP00000006293
CF16535.1	ENSPMAP00000005790
CF16535.106	ENSPMAP00000005749
CF16535.111	ENSPMAP00000009699
CF16535.112	ENSPMAP00000004727
CF16535.113	ENSPMAP00000009252
CF16535.113	ENSPMAP00000001162
CF16535.114	ENSPMAP00000009891
CF16535.114	ENSPMAP00000003130
CF16535.121	ENSPMAP00000008880
CF16535.122	ENSPMAP00000009764
CF16535.124	ENSPMAP00000007408
CF16535.125	ENSPMAP00000006873
CF16535.125	ENSPMAP00000000891
CF16535.125	ENSPMAP00000010209
CF16535.125	ENSPMAP00000000246
CF16535.131	ENSPMAP00000003198
CF16535.131	ENSPMAP00000001128
CF16535.131	ENSPMAP00000004142
CF16535.22	ENSPMAP00000009037
CF16535.22	ENSPMAP00000005074
CF16535.22	ENSPMAP00000007959
CF16535.23	ENSPMAP00000001332
CF16535.23	ENSPMAP00000009375
CF16535.23	ENSPMAP00000002904
CF16535.23	ENSPMAP00000011285
CF16535.25	ENSPMAP00000005942
CF16535.25	ENSPMAP00000006697
CF16535.25	ENSPMAP00000002374
CF16535.25	ENSPMAP00000011008
CF16535.26	ENSPMAP00000005940
CF16535.39	ENSPMAP00000001223
CF16535.40	ENSPMAP00000003187
CF16535.44	ENSPMAP00000004953
CF16535.46	ENSPMAP00000006664
CF16535.46	ENSPMAP00000001215
CF16535.46	ENSPMAP00000010772
CF16535.47	ENSPMAP00000002952
CF16535.48	ENSPMAP00000006149
CF16535.49	ENSPMAP00000010608
CF16535.51	ENSPMAP00000004552
CF16535.52	ENSPMAP00000006525
CF16535.54	ENSPMAP00000008559
CF16535.59	ENSPMAP00000001747
CF16535.61	ENSPMAP00000002189
CF16535.61	ENSPMAP00000001193
CF16535.61	ENSPMAP00000001816
CF16535.61	ENSPMAP00000010380
CF16535.66	ENSPMAP00000010563
CF16535.66	ENSPMAP00000008366
CF16535.66	ENSPMAP00000003845
CF16535.71	ENSPMAP00000008396
CF16535.71	ENSPMAP00000007879
CF16535.72	ENSPMAP00000008709
CF16535.72	ENSPMAP00000006718
CF16535.73	ENSPMAP00000000304
CF16535.76	ENSPMAP00000003029
CF16535.85	ENSPMAP00000000067
CF16535.87	ENSPMAP00000010519
CF16535.89_CF16535.90	ENSPMAP00000008004
CF16535.89_CF16535.90	ENSPMAP00000010466
CF16535.89_CF16535.90	ENSPMAP00000000429
CF16535.94	ENSPMAP00000006014
CF16535.97	ENSPMAP00000010615
CF16557.10	ENSPMAP00000007207
CF16557.23	ENSPMAP00000007014
CF16557.28	ENSPMAP00000008849
CF16557.28	ENSPMAP00000003097
CF16557.30	ENSPMAP00000007418
CF16557.31	ENSPMAP00000003847
CF16557.31	ENSPMAP00000011397
CF16557.31	ENSPMAP00000011135
CF16557.8	ENSPMAP00000006393
CF16699.1	ENSPMAP00000003217
CF16985.13	ENSPMAP00000002057
CF16985.13	ENSPMAP00000006166
CF16985.13	ENSPMAP00000010143
CF16985.17	ENSPMAP00000007613
CF16985.18	ENSPMAP00000006549
CF16985.18	ENSPMAP00000004147
CF16985.23	ENSPMAP00000002864
CF16985.24	ENSPMAP00000010708
CF16985.29	ENSPMAP00000007510
CF16985.32	ENSPMAP00000009567
CF16985.35	ENSPMAP00000001409
CF16985.35	ENSPMAP00000000708
CF16985.35	ENSPMAP00000008516
CF16985.44	ENSPMAP00000004668
CF16985.9.2	ENSPMAP00000007917
CF16985.9.2	ENSPMAP00000007584
CF16985.9.2	ENSPMAP00000001054
CF16997.2	ENSPMAP00000010339
CF16997.4	ENSPMAP00000002022
CF17071.1	ENSPMAP00000001243
CF17071.1	ENSPMAP00000004201
CF17271.14	ENSPMAP00000009889
CF17271.14	ENSPMAP00000006270
CF17271.14	ENSPMAP00000000597
CF17271.15.1	ENSPMAP00000003219
CF17271.15.1	ENSPMAP00000007988
CF17271.15.1	ENSPMAP00000006357
CF17271.2	ENSPMAP00000006712
CF17271.23	ENSPMAP00000006383
CF17271.5	ENSPMAP00000007372
CF17271.6	ENSPMAP00000006639
CF17271.7	ENSPMAP00000009204
CF17271.7	ENSPMAP00000004783
CF17271.7	ENSPMAP00000004239
CF17271.7	ENSPMAP00000004686
CF17271.9.2	ENSPMAP00000004907
CF17297.2	ENSPMAP00000007426
CF17297.5	ENSPMAP00000008558
CF17339.17	ENSPMAP00000011426
CF17339.21	ENSPMAP00000010526
CF17339.4	ENSPMAP00000004039
CF17339.5	ENSPMAP00000006423
CF17339.5	ENSPMAP00000008044
CF17381.18	ENSPMAP00000010411
CF17381.23	ENSPMAP00000000669
CF17381.3	ENSPMAP00000003893
CF17381.3	ENSPMAP00000006220
CF17381.5	ENSPMAP00000006847
CF17509.12	ENSPMAP00000003711
CF17509.3	ENSPMAP00000004789
CF17509.3	ENSPMAP00000006444
CF17509.5	ENSPMAP00000001377
CF17611.1	ENSPMAP00000002721
CF17611.1	ENSPMAP00000004380
CF17615.17	ENSPMAP00000003272
CF17615.22	ENSPMAP00000006130
CF17615.23	ENSPMAP00000004194
CF17615.25	ENSPMAP00000010369
CF17615.25	ENSPMAP00000000874
CF17615.30	ENSPMAP00000006764
CF17615.32	ENSPMAP00000002469
CF17615.33	ENSPMAP00000005535
CF17725.1	ENSPMAP00000003773
CF17725.11	ENSPMAP00000005972
CF17725.11	ENSPMAP00000005027
CF17725.12	ENSPMAP00000004931
CF17725.18	ENSPMAP00000005778
CF17725.2	ENSPMAP00000003808
CF17725.2	ENSPMAP00000007276
CF17725.2	ENSPMAP00000005243
CF17725.20.1	ENSPMAP00000000960
CF17725.20.1	ENSPMAP00000007246
CF17725.20.1	ENSPMAP00000009427
CF17725.21	ENSPMAP00000002622
CF17725.24	ENSPMAP00000004835
CF17725.24	ENSPMAP00000008825
CF17725.25	ENSPMAP00000000725
CF17725.29	ENSPMAP00000008285
CF17725.29	ENSPMAP00000003981
CF17725.29	ENSPMAP00000010451
CF17725.29	ENSPMAP00000000844
CF17725.41	ENSPMAP00000002354
CF17725.47	ENSPMAP00000011280
CF17725.48	ENSPMAP00000004060
CF17725.48	ENSPMAP00000010755
CF17725.48	ENSPMAP00000000358
CF17725.49.1	ENSPMAP00000004797
CF17725.51	ENSPMAP00000006083
CF17725.9	ENSPMAP00000007614
CF17725.9	ENSPMAP00000000958
CF17725.9	ENSPMAP00000008452
CF17745.3	ENSPMAP00000010868
CF17745.3	ENSPMAP00000003911
CF17745.7.2	ENSPMAP00000001912
CF17745.7.2	ENSPMAP00000006141
CF17769.15	ENSPMAP00000007545
CF17769.5	ENSPMAP00000009745
CF17769.7	ENSPMAP00000001753
CF17769.8.1	ENSPMAP00000004857
CF17795.16	ENSPMAP00000009554
CF17795.2	ENSPMAP00000000980
CF17795.2	ENSPMAP00000010474
CF17795.20	ENSPMAP00000008755
CF17795.20	ENSPMAP00000000234
CF17795.22	ENSPMAP00000002811
CF17795.22	ENSPMAP00000010703
CF17795.26	ENSPMAP00000003381
CF17795.33	ENSPMAP00000006939
CF17795.36	ENSPMAP00000008650
CF17795.37	ENSPMAP00000002284
CF17795.40.2	ENSPMAP00000007396
CF17795.40.2	ENSPMAP00000001175
CF17795.40.2	ENSPMAP00000000916
CF17795.43	ENSPMAP00000006500
CF17795.5	ENSPMAP00000000143
CF17795.66	ENSPMAP00000005624
CF17795.66	ENSPMAP00000006851
CF17795.66	ENSPMAP00000007636
CF17795.68	ENSPMAP00000010175
CF17795.72	ENSPMAP00000010873
CF17795.73	ENSPMAP00000000662
CF17795.77	ENSPMAP00000007463
CF17795.80	ENSPMAP00000009343
CF17795.82	ENSPMAP00000002977
CF17795.83	ENSPMAP00000002993
CF17795.90	ENSPMAP00000011430
CF17795.92	ENSPMAP00000005099
CF17831.2	ENSPMAP00000010377
CF17977.2	ENSPMAP00000003330
CF1811.11	ENSPMAP00000002047
CF18115.11	ENSPMAP00000010419
CF18115.15	ENSPMAP00000007401
CF18115.23	ENSPMAP00000009686
CF18115.24	ENSPMAP00000002915
CF18115.24	ENSPMAP00000009684
CF18115.29	ENSPMAP00000006557
CF18115.29	ENSPMAP00000006693
CF18115.29	ENSPMAP00000002460
CF18115.3	ENSPMAP00000010315
CF18115.3	ENSPMAP00000007683
CF18115.35	ENSPMAP00000006823
CF18115.36	ENSPMAP00000007002
CF18115.38	ENSPMAP00000010064
CF18115.39	ENSPMAP00000004301
CF18115.39	ENSPMAP00000000342
CF18115.39	ENSPMAP00000007684
CF18115.39	ENSPMAP00000000531
CF18115.4	ENSPMAP00000009945
CF18115.4	ENSPMAP00000005807
CF18115.43	ENSPMAP00000006690
CF18115.44	ENSPMAP00000002812
CF18115.8	ENSPMAP00000002885
CF18115.9	ENSPMAP00000008060
CF18151.4	ENSPMAP00000005354
CF18151.8	ENSPMAP00000007361
CF18255.14	ENSPMAP00000010026
CF18255.18	ENSPMAP00000004816
CF18255.18	ENSPMAP00000001443
CF18255.19	ENSPMAP00000009871
CF18255.24	ENSPMAP00000003197
CF18255.24	ENSPMAP00000003501
CF18255.26	ENSPMAP00000002881
CF18255.30	ENSPMAP00000002576
CF18363.1.1	ENSPMAP00000000356
CF18363.10	ENSPMAP00000005068
CF18363.14	ENSPMAP00000003099
CF18363.2	ENSPMAP00000003511
CF18363.3	ENSPMAP00000006904
CF18363.3	ENSPMAP00000009089
CF18363.3	ENSPMAP00000000793
CF18363.4	ENSPMAP00000006306
CF18363.4	ENSPMAP00000008410
CF18363.7	ENSPMAP00000009588
CF18495.2.2	ENSPMAP00000003037
CF18495.2.2	ENSPMAP00000001166
CF18495.2.2	ENSPMAP00000000860
CF18495.2.2	ENSPMAP00000001385
CF18495.3	ENSPMAP00000000044
CF18495.3	ENSPMAP00000002447
CF18495.4	ENSPMAP00000000211
CF18497.1	ENSPMAP00000000932
CF18507.1	ENSPMAP00000009070
CF18541.10	ENSPMAP00000004778
CF18541.16	ENSPMAP00000009250
CF18541.16	ENSPMAP00000000604
CF18541.28	ENSPMAP00000011416
CF18541.28	ENSPMAP00000009302
CF18541.33	ENSPMAP00000009131
CF18541.38	ENSPMAP00000004319
CF18541.41	ENSPMAP00000006616
CF18541.44	ENSPMAP00000010353
CF18541.44	ENSPMAP00000003863
CF18541.44	ENSPMAP00000003492
CF18687.1	ENSPMAP00000002707
CF19009.2	ENSPMAP00000001482
CF1925.13.2	ENSPMAP00000000048
CF1925.17	ENSPMAP00000005418
CF1925.18	ENSPMAP00000011379
CF1925.19	ENSPMAP00000010403
CF1925.21	ENSPMAP00000002227
CF1925.22	ENSPMAP00000000157
CF1925.30	ENSPMAP00000002950
CF1925.33	ENSPMAP00000010509
CF1925.37	ENSPMAP00000008585
CF1925.6	ENSPMAP00000004706
CF1925.6	ENSPMAP00000000667
CF1925.6	ENSPMAP00000010771
CF19379.15	ENSPMAP00000010705
CF19379.15	ENSPMAP00000004299
CF19379.18	ENSPMAP00000002998
CF19379.5	ENSPMAP00000009163
CF19379.7	ENSPMAP00000006173
CF19463.2	ENSPMAP00000006170
CF19467.1	ENSPMAP00000003903
CF19561.25	ENSPMAP00000010218
CF19561.29	ENSPMAP00000005266
CF19561.37	ENSPMAP00000006674
CF19561.37	ENSPMAP00000005254
CF19561.37	ENSPMAP00000000418
CF19561.37	ENSPMAP00000005177
CF19563.1	ENSPMAP00000003611
CF19563.3	ENSPMAP00000007221
CF19563.3	ENSPMAP00000008845
CF19563.3	ENSPMAP00000006466
CF19563.3	ENSPMAP00000003044
CF19563.6	ENSPMAP00000006193
CF19565.16	ENSPMAP00000004546
CF19565.17	ENSPMAP00000003231
CF19565.20	ENSPMAP00000007646
CF19565.20	ENSPMAP00000006232
CF19565.23	ENSPMAP00000002160
CF19565.26.1	ENSPMAP00000010393
CF19565.29	ENSPMAP00000001309
CF19565.29	ENSPMAP00000007341
CF19565.29	ENSPMAP00000005466
CF19565.29	ENSPMAP00000006411
CF1959.19	ENSPMAP00000008930
CF19617.3	ENSPMAP00000005274
CF19617.4	ENSPMAP00000010136
CF19675.11	ENSPMAP00000004285
CF19675.3	ENSPMAP00000009311
CF19675.8	ENSPMAP00000005979
CF19711.17	ENSPMAP00000006312
CF19711.21	ENSPMAP00000004505
CF19711.27	ENSPMAP00000004313
CF19711.30	ENSPMAP00000001179
CF19711.3_CF19711.1	ENSPMAP00000007284
CF19711.5	ENSPMAP00000002592
CF19711.5	ENSPMAP00000009032
CF19711.6	ENSPMAP00000011314
CF19711.6	ENSPMAP00000010018
CF19711.6	ENSPMAP00000004718
CF19711.6	ENSPMAP00000004429
CF19711.8	ENSPMAP00000007719
CF19717.10	ENSPMAP00000006356
CF19717.12	ENSPMAP00000000581
CF19717.2	ENSPMAP00000008405
CF19717.2	ENSPMAP00000001227
CF19717.3	ENSPMAP00000008221
CF19717.6	ENSPMAP00000010030
CF19723.1	ENSPMAP00000010506
CF19777.1	ENSPMAP00000000939
CF19777.3.1	ENSPMAP00000000730
CF19777.4	ENSPMAP00000000719
CF19783.1	ENSPMAP00000007481
CF19787.10	ENSPMAP00000002937
CF19787.13	ENSPMAP00000009424
CF19787.3	ENSPMAP00000000691
CF19787.4	ENSPMAP00000007286
CF19831.12	ENSPMAP00000009517
CF19831.12	ENSPMAP00000009524
CF19831.12	ENSPMAP00000004059
CF19831.12	ENSPMAP00000005426
CF19831.18	ENSPMAP00000002714
CF19831.20	ENSPMAP00000001355
CF19831.24	ENSPMAP00000007004
CF19831.24	ENSPMAP00000006299
CF19831.25	ENSPMAP00000010895
CF19831.27	ENSPMAP00000004704
CF19831.30	ENSPMAP00000009503
CF19831.31	ENSPMAP00000002262
CF19831.5	ENSPMAP00000003025
CF19831.9	ENSPMAP00000004697
CF19831.9	ENSPMAP00000008077
CF1989.108	ENSPMAP00000010527
CF1989.111	ENSPMAP00000001200
CF1989.113	ENSPMAP00000010776
CF1989.114	ENSPMAP00000001442
CF1989.114	ENSPMAP00000004166
CF1989.115	ENSPMAP00000001459
CF1989.116	ENSPMAP00000008905
CF1989.121	ENSPMAP00000000390
CF1989.122	ENSPMAP00000005608
CF1989.126.1	ENSPMAP00000005712
CF1989.126.1	ENSPMAP00000004716
CF1989.126.1	ENSPMAP00000002231
CF1989.126.1	ENSPMAP00000005271
CF1989.127	ENSPMAP00000002252
CF1989.128	ENSPMAP00000007585
CF1989.133	ENSPMAP00000002600
CF1989.148	ENSPMAP00000006589
CF1989.151	ENSPMAP00000010503
CF1989.151	ENSPMAP00000008762
CF1989.165	ENSPMAP00000009171
CF1989.165	ENSPMAP00000009747
CF1989.165	ENSPMAP00000010753
CF1989.167_CF1989.168	ENSPMAP00000010046
CF1989.169.1	ENSPMAP00000005120
CF1989.170	ENSPMAP00000000333
CF1989.171	ENSPMAP00000004590
CF1989.18	ENSPMAP00000011107
CF1989.18	ENSPMAP00000004354
CF1989.20	ENSPMAP00000011396
CF1989.25.1	ENSPMAP00000004028
CF1989.28	ENSPMAP00000006116
CF1989.29	ENSPMAP00000004674
CF1989.29	ENSPMAP00000007983
CF1989.30.1	ENSPMAP00000010788
CF1989.30.1	ENSPMAP00000001627
CF1989.30.1	ENSPMAP00000000659
CF1989.30.1	ENSPMAP00000008440
CF1989.31.1	ENSPMAP00000004657
CF1989.31.1	ENSPMAP00000006655
CF1989.31.1	ENSPMAP00000004477
CF1989.31.1	ENSPMAP00000009688
CF1989.33	ENSPMAP00000007116
CF1989.34	ENSPMAP00000008068
CF1989.36	ENSPMAP00000007532
CF1989.39	ENSPMAP00000000413
CF1989.39	ENSPMAP00000009218
CF1989.47	ENSPMAP00000001601
CF1989.47	ENSPMAP00000002955
CF1989.47	ENSPMAP00000009466
CF1989.47	ENSPMAP00000006316
CF1989.5	ENSPMAP00000003220
CF1989.51	ENSPMAP00000010786
CF1989.52	ENSPMAP00000006364
CF1989.55	ENSPMAP00000008278
CF1989.55	ENSPMAP00000003087
CF1989.57	ENSPMAP00000005788
CF1989.58	ENSPMAP00000007074
CF1989.59	ENSPMAP00000003431
CF1989.59	ENSPMAP00000006278
CF1989.59	ENSPMAP00000010650
CF1989.59	ENSPMAP00000008241
CF1989.61	ENSPMAP00000009988
CF1989.63	ENSPMAP00000001429
CF1989.72	ENSPMAP00000004591
CF1989.78	ENSPMAP00000011276
CF1989.79	ENSPMAP00000003046
CF1989.81	ENSPMAP00000001723
CF1989.81	ENSPMAP00000006731
CF1989.81	ENSPMAP00000010991
CF1989.81	ENSPMAP00000006924
CF1989.86	ENSPMAP00000007937
CF1989.86	ENSPMAP00000010423
CF1989.86	ENSPMAP00000010858
CF1989.88	ENSPMAP00000010375
CF1989.93	ENSPMAP00000007403
CF19911.11	ENSPMAP00000008395
CF19911.13	ENSPMAP00000011421
CF19911.17	ENSPMAP00000005192
CF19911.18	ENSPMAP00000000592
CF19911.20	ENSPMAP00000005111
CF19911.6	ENSPMAP00000000427
CF19911.9	ENSPMAP00000001154
CF19965.1	ENSPMAP00000008451
CF19965.2	ENSPMAP00000001833
CF19965.4_CF19965.3	ENSPMAP00000002170
CF19965.4_CF19965.3	ENSPMAP00000003050
CF19973.5	ENSPMAP00000008686
CF19985.3	ENSPMAP00000005552
CF20055.10.13	ENSPMAP00000010600
CF20055.10.13	ENSPMAP00000005711
CF20055.10.13	ENSPMAP00000010438
CF20055.11	ENSPMAP00000003637
CF20055.11	ENSPMAP00000005718
CF20055.11	ENSPMAP00000001948
CF20055.12	ENSPMAP00000006531
CF20055.13	ENSPMAP00000009602
CF20055.21	ENSPMAP00000000894
CF20055.22	ENSPMAP00000005504
CF20055.27	ENSPMAP00000007782
CF20055.28	ENSPMAP00000003259
CF20055.3	ENSPMAP00000004434
CF20055.3	ENSPMAP00000008926
CF20055.34	ENSPMAP00000008862
CF20055.34	ENSPMAP00000000549
CF20055.49	ENSPMAP00000005369
CF20057.14	ENSPMAP00000002900
CF20057.3	ENSPMAP00000003279
CF20057.4	ENSPMAP00000007861
CF20057.4	ENSPMAP00000007727
CF20057.5	ENSPMAP00000000472
CF20057.7	ENSPMAP00000006734
CF20057.9	ENSPMAP00000008156
CF20057.9	ENSPMAP00000002078
CF20057.9	ENSPMAP00000002618
CF20057.9	ENSPMAP00000007263
CF20165.3	ENSPMAP00000000394
CF20165.3	ENSPMAP00000010579
CF20223.1	ENSPMAP00000006563
CF20223.16	ENSPMAP00000000174
CF20223.16	ENSPMAP00000009496
CF20223.16	ENSPMAP00000005479
CF20223.16	ENSPMAP00000004103
CF20223.2	ENSPMAP00000003370
CF20341.1	ENSPMAP00000007592
CF20341.3	ENSPMAP00000008626
CF20341.3	ENSPMAP00000005041
CF20341.4	ENSPMAP00000000955
CF20345.13	ENSPMAP00000005264
CF20345.14	ENSPMAP00000010828
CF20345.14	ENSPMAP00000010830
CF20345.16	ENSPMAP00000003281
CF20345.16	ENSPMAP00000008949
CF20345.16	ENSPMAP00000009627
CF20345.16	ENSPMAP00000000654
CF20345.20	ENSPMAP00000009175
CF20345.23	ENSPMAP00000008565
CF20345.23	ENSPMAP00000007428
CF20345.24	ENSPMAP00000005117
CF20345.26	ENSPMAP00000005442
CF20345.26	ENSPMAP00000002702
CF20345.26	ENSPMAP00000004699
CF20345.26	ENSPMAP00000005114
CF20345.27	ENSPMAP00000008063
CF20345.27	ENSPMAP00000002426
CF20345.28	ENSPMAP00000004916
CF20345.28	ENSPMAP00000001392
CF20345.32	ENSPMAP00000001710
CF20345.34	ENSPMAP00000008188
CF20345.34	ENSPMAP00000003502
CF20345.44.1	ENSPMAP00000006175
CF20345.45	ENSPMAP00000009648
CF20345.45	ENSPMAP00000006190
CF20345.45	ENSPMAP00000001450
CF20385.2	ENSPMAP00000010505
CF20385.2	ENSPMAP00000000428
CF20385.2	ENSPMAP00000007635
CF20385.9	ENSPMAP00000003284
CF20445.12	ENSPMAP00000007626
CF20445.19	ENSPMAP00000002034
CF20445.20	ENSPMAP00000007233
CF20445.9	ENSPMAP00000003250
CF20569.2	ENSPMAP00000011340
CF20631.1	ENSPMAP00000000760
CF20655.12	ENSPMAP00000009377
CF20655.13	ENSPMAP00000000915
CF20655.14	ENSPMAP00000000904
CF20655.14	ENSPMAP00000005269
CF20655.14	ENSPMAP00000000125
CF20655.18	ENSPMAP00000005171
CF20655.4	ENSPMAP00000000129
CF20655.7	ENSPMAP00000006634
CF20655.8	ENSPMAP00000007474
CF20655.8	ENSPMAP00000010235
CF20655.8	ENSPMAP00000002678
CF20655.8	ENSPMAP00000001015
CF207.12	ENSPMAP00000003585
CF207.12	ENSPMAP00000010723
CF207.14	ENSPMAP00000003589
CF207.16	ENSPMAP00000001959
CF207.17	ENSPMAP00000009372
CF207.24	ENSPMAP00000007123
CF207.25	ENSPMAP00000006330
CF207.25	ENSPMAP00000000436
CF207.25	ENSPMAP00000003417
CF207.3	ENSPMAP00000010356
CF207.3	ENSPMAP00000000732
CF207.5	ENSPMAP00000006461
CF207.5	ENSPMAP00000008595
CF207.7	ENSPMAP00000006826
CF207.7	ENSPMAP00000003926
CF20725.10	ENSPMAP00000002805
CF20725.16	ENSPMAP00000004846
CF20725.27	ENSPMAP00000007283
CF20725.28	ENSPMAP00000009930
CF20725.28	ENSPMAP00000008009
CF20725.28	ENSPMAP00000007350
CF20725.28	ENSPMAP00000007345
CF20725.30	ENSPMAP00000009591
CF20725.30	ENSPMAP00000004715
CF20725.31	ENSPMAP00000003343
CF20725.32	ENSPMAP00000003365
CF20725.32	ENSPMAP00000001935
CF20725.34	ENSPMAP00000005724
CF20725.34	ENSPMAP00000004105
CF20725.36	ENSPMAP00000000204
CF20725.36	ENSPMAP00000008735
CF20725.36	ENSPMAP00000002195
CF20725.36	ENSPMAP00000008689
CF20725.38	ENSPMAP00000011013
CF20725.38	ENSPMAP00000011398
CF20725.40	ENSPMAP00000002644
CF20725.41	ENSPMAP00000002935
CF20725.41	ENSPMAP00000005004
CF20725.6	ENSPMAP00000006966
CF20725.6	ENSPMAP00000004156
CF20733.11	ENSPMAP00000007470
CF20733.12	ENSPMAP00000005115
CF20733.2	ENSPMAP00000000610
CF20733.2	ENSPMAP00000002806
CF20733.2	ENSPMAP00000003068
CF20733.28	ENSPMAP00000004111
CF20733.33	ENSPMAP00000008509
CF20733.36	ENSPMAP00000000685
CF20733.36	ENSPMAP00000008897
CF20733.39	ENSPMAP00000005981
CF20733.4	ENSPMAP00000006646
CF20733.44	ENSPMAP00000000594
CF20733.45	ENSPMAP00000007479
CF20733.45	ENSPMAP00000000170
CF20733.49	ENSPMAP00000007645
CF20733.49	ENSPMAP00000009710
CF20733.5	ENSPMAP00000000704
CF20733.50	ENSPMAP00000010570
CF20733.51	ENSPMAP00000001151
CF20733.60	ENSPMAP00000005572
CF20733.65	ENSPMAP00000009940
CF20733.66	ENSPMAP00000010109
CF20733.68.1	ENSPMAP00000010569
CF20733.68.1	ENSPMAP00000008237
CF20733.69	ENSPMAP00000011043
CF20733.70	ENSPMAP00000000596
CF20733.72	ENSPMAP00000003851
CF20733.73	ENSPMAP00000000515
CF20733.75	ENSPMAP00000006874
CF20733.76	ENSPMAP00000005837
CF20733.76	ENSPMAP00000005846
CF20733.76	ENSPMAP00000007894
CF20823.10	ENSPMAP00000010425
CF20823.11	ENSPMAP00000006662
CF20823.14	ENSPMAP00000007063
CF20823.15	ENSPMAP00000007655
CF20823.18	ENSPMAP00000008360
CF20823.20	ENSPMAP00000008811
CF20823.23	ENSPMAP00000009426
CF20823.23	ENSPMAP00000010738
CF20823.23	ENSPMAP00000007482
CF20823.23	ENSPMAP00000002985
CF20823.24	ENSPMAP00000007245
CF20823.3	ENSPMAP00000002324
CF20823.4.6	ENSPMAP00000001624
CF20823.4.6	ENSPMAP00000006606
CF20823.4.6	ENSPMAP00000002670
CF20823.6	ENSPMAP00000004637
CF20823.7	ENSPMAP00000003691
CF20823.8	ENSPMAP00000009954
CF20823.9	ENSPMAP00000009950
CF20823.9	ENSPMAP00000010427
CF20837.13	ENSPMAP00000002133
CF20837.13	ENSPMAP00000006033
CF20837.14	ENSPMAP00000001147
CF20837.14	ENSPMAP00000000611
CF20837.16	ENSPMAP00000008605
CF20837.17	ENSPMAP00000005422
CF20837.19	ENSPMAP00000006619
CF20837.23	ENSPMAP00000000359
CF20837.25	ENSPMAP00000003413
CF20837.26	ENSPMAP00000007686
CF20837.29	ENSPMAP00000001842
CF20837.3	ENSPMAP00000003866
CF20837.3	ENSPMAP00000000363
CF20837.3	ENSPMAP00000005946
CF20837.30	ENSPMAP00000002943
CF20837.31	ENSPMAP00000010480
CF20837.31	ENSPMAP00000008768
CF20837.31	ENSPMAP00000008753
CF20837.32.1	ENSPMAP00000010031
CF20837.32.1	ENSPMAP00000006632
CF20837.33	ENSPMAP00000001289
CF20837.33	ENSPMAP00000008658
CF20837.33	ENSPMAP00000000090
CF20837.39	ENSPMAP00000010855
CF20837.48	ENSPMAP00000008260
CF20837.48	ENSPMAP00000006962
CF20837.48	ENSPMAP00000006026
CF20837.48	ENSPMAP00000009022
CF20837.49	ENSPMAP00000009470
CF20837.50	ENSPMAP00000000823
CF20839.10	ENSPMAP00000000506
CF20989.1	ENSPMAP00000001116
CF20999.11	ENSPMAP00000011292
CF20999.13	ENSPMAP00000006648
CF20999.15	ENSPMAP00000010904
CF20999.15	ENSPMAP00000011151
CF20999.18	ENSPMAP00000004034
CF20999.25	ENSPMAP00000008777
CF20999.26.1	ENSPMAP00000001791
CF20999.30	ENSPMAP00000009330
CF20999.30	ENSPMAP00000009739
CF20999.30	ENSPMAP00000002853
CF20999.30	ENSPMAP00000000579
CF20999.31	ENSPMAP00000002293
CF20999.31	ENSPMAP00000000614
CF20999.9	ENSPMAP00000000858
CF20999.9	ENSPMAP00000005156
CF21027.1	ENSPMAP00000007893
CF21081.13	ENSPMAP00000010733
CF21081.14	ENSPMAP00000007737
CF21081.14	ENSPMAP00000009069
CF21081.15	ENSPMAP00000006546
CF21081.17	ENSPMAP00000009649
CF21081.18	ENSPMAP00000003024
CF21081.18	ENSPMAP00000006180
CF21081.18	ENSPMAP00000002009
CF21081.2	ENSPMAP00000000589
CF21081.24	ENSPMAP00000004001
CF21081.28	ENSPMAP00000010022
CF21081.28	ENSPMAP00000004448
CF21081.28	ENSPMAP00000009373
CF21081.3	ENSPMAP00000009087
CF21081.30	ENSPMAP00000008528
CF21081.30	ENSPMAP00000004478
CF21081.30	ENSPMAP00000010769
CF21081.30	ENSPMAP00000001003
CF21081.31	ENSPMAP00000000499
CF21081.39.2	ENSPMAP00000002178
CF21081.46	ENSPMAP00000000931
CF21081.49	ENSPMAP00000001330
CF21081.50.1	ENSPMAP00000002752
CF21081.51	ENSPMAP00000009832
CF21081.54	ENSPMAP00000006131
CF21081.54	ENSPMAP00000004320
CF21081.54	ENSPMAP00000006088
CF21081.55	ENSPMAP00000008227
CF21081.56	ENSPMAP00000002032
CF21081.56	ENSPMAP00000007102
CF21081.56	ENSPMAP00000011431
CF21081.7	ENSPMAP00000002573
CF21081.7	ENSPMAP00000002656
CF21081.7	ENSPMAP00000001915
CF21081.71	ENSPMAP00000003397
CF21081.74	ENSPMAP00000003822
CF21081.75	ENSPMAP00000001793
CF21081.9	ENSPMAP00000004962
CF21115.8.1	ENSPMAP00000002813
CF21151.2.1	ENSPMAP00000009419
CF21151.2.1	ENSPMAP00000001357
CF21173.2	ENSPMAP00000010575
CF21173.2	ENSPMAP00000001661
CF21173.2	ENSPMAP00000011031
CF21233.3	ENSPMAP00000008097
CF21317.6	ENSPMAP00000001810
CF21365.2	ENSPMAP00000002050
CF21407.12	ENSPMAP00000000445
CF21407.13	ENSPMAP00000010729
CF21407.13	ENSPMAP00000009454
CF21407.13	ENSPMAP00000010409
CF21407.14	ENSPMAP00000010364
CF21407.15	ENSPMAP00000002973
CF21407.16	ENSPMAP00000006509
CF21407.22.1	ENSPMAP00000005898
CF21407.6	ENSPMAP00000009612
CF21407.6	ENSPMAP00000007744
CF21411.13	ENSPMAP00000007883
CF21411.14	ENSPMAP00000004386
CF21411.19	ENSPMAP00000002722
CF21411.21	ENSPMAP00000007778
CF21411.28	ENSPMAP00000007960
CF21411.28	ENSPMAP00000003432
CF21411.36	ENSPMAP00000002744
CF21411.36	ENSPMAP00000002733
CF21411.37	ENSPMAP00000009531
CF21411.38	ENSPMAP00000006855
CF21411.39	ENSPMAP00000002609
CF21411.40	ENSPMAP00000003598
CF21411.43.1	ENSPMAP00000001410
CF21411.45	ENSPMAP00000006371
CF21411.48	ENSPMAP00000001581
CF21411.48	ENSPMAP00000001653
CF21411.49	ENSPMAP00000002965
CF21411.49	ENSPMAP00000007251
CF21411.52	ENSPMAP00000006958
CF21411.54	ENSPMAP00000003026
CF21411.56	ENSPMAP00000008412
CF21411.56	ENSPMAP00000009396
CF21411.56	ENSPMAP00000002583
CF21411.57.1	ENSPMAP00000010253
CF21411.59	ENSPMAP00000006608
CF21411.59	ENSPMAP00000009651
CF21411.8	ENSPMAP00000000253
CF21507.11	ENSPMAP00000004098
CF21507.11	ENSPMAP00000003264
CF21603.1	ENSPMAP00000006830
CF21603.1	ENSPMAP00000008483
CF21603.1	ENSPMAP00000001501
CF21603.10	ENSPMAP00000008240
CF21603.13	ENSPMAP00000001998
CF21603.14	ENSPMAP00000008161
CF21603.17	ENSPMAP00000007751
CF21603.18	ENSPMAP00000001714
CF21603.19.1	ENSPMAP00000006038
CF21603.19.1	ENSPMAP00000010283
CF21603.2	ENSPMAP00000008144
CF21603.20	ENSPMAP00000009756
CF21603.24	ENSPMAP00000002112
CF21603.26	ENSPMAP00000007847
CF21603.26	ENSPMAP00000006836
CF21603.26	ENSPMAP00000006275
CF21603.26	ENSPMAP00000001284
CF21603.27	ENSPMAP00000007567
CF21603.3	ENSPMAP00000007833
CF21603.4	ENSPMAP00000000905
CF21603.7	ENSPMAP00000004163
CF21603.7	ENSPMAP00000006494
CF21603.8	ENSPMAP00000009766
CF21603.8	ENSPMAP00000010566
CF21765.1	ENSPMAP00000011095
CF21765.1	ENSPMAP00000011139
CF21879.11	ENSPMAP00000003507
CF21879.13	ENSPMAP00000001485
CF21879.13	ENSPMAP00000008106
CF21879.7	ENSPMAP00000005703
CF21879.9	ENSPMAP00000007875
CF21879.9	ENSPMAP00000000437
CF21959.2	ENSPMAP00000010139
CF22081.11.1	ENSPMAP00000010360
CF22081.11.1	ENSPMAP00000009249
CF22081.11.1	ENSPMAP00000010468
CF22081.12	ENSPMAP00000003596
CF22081.12	ENSPMAP00000002525
CF22081.12	ENSPMAP00000004531
CF22081.2	ENSPMAP00000007643
CF22081.3.1	ENSPMAP00000000544
CF22081.3.1	ENSPMAP00000005913
CF22081.3.1	ENSPMAP00000004626
CF22081.4	ENSPMAP00000001540
CF22081.4	ENSPMAP00000008194
CF22081.5	ENSPMAP00000008206
CF22081.5	ENSPMAP00000007193
CF22081.6	ENSPMAP00000010113
CF22095.11	ENSPMAP00000002631
CF22095.11	ENSPMAP00000008656
CF22095.11	ENSPMAP00000002007
CF22095.11	ENSPMAP00000005341
CF22095.15	ENSPMAP00000006265
CF22095.21	ENSPMAP00000000693
CF22095.21	ENSPMAP00000006059
CF22095.30	ENSPMAP00000009633
CF22095.34	ENSPMAP00000002074
CF22095.34	ENSPMAP00000000993
CF22095.36	ENSPMAP00000006223
CF22095.38	ENSPMAP00000001971
CF22095.38	ENSPMAP00000006450
CF22095.38	ENSPMAP00000002145
CF22095.39	ENSPMAP00000008994
CF22095.40	ENSPMAP00000009144
CF22095.40	ENSPMAP00000004596
CF22095.41	ENSPMAP00000000817
CF22095.41	ENSPMAP00000010950
CF22095.47	ENSPMAP00000010593
CF22095.70	ENSPMAP00000009368
CF22101.1	ENSPMAP00000007649
CF22101.15	ENSPMAP00000003361
CF22101.18	ENSPMAP00000006120
CF22101.18	ENSPMAP00000007767
CF22101.20	ENSPMAP00000007907
CF22101.36	ENSPMAP00000009004
CF22101.36	ENSPMAP00000003555
CF22101.36	ENSPMAP00000007434
CF22101.36	ENSPMAP00000001434
CF22101.37	ENSPMAP00000002561
CF22101.4.1	ENSPMAP00000000206
CF22101.4.1	ENSPMAP00000000697
CF22101.40	ENSPMAP00000000405
CF22217.10	ENSPMAP00000000752
CF22217.3	ENSPMAP00000001367
CF22217.8	ENSPMAP00000006511
CF22217.9	ENSPMAP00000010536
CF22483.11	ENSPMAP00000004869
CF22509.1	ENSPMAP00000005793
CF22509.2	ENSPMAP00000000584
CF22509.7	ENSPMAP00000007487
CF2251.3	ENSPMAP00000010763
CF2251.3	ENSPMAP00000006099
CF2251.3	ENSPMAP00000006611
CF2251.3	ENSPMAP00000009645
CF2251.5	ENSPMAP00000010643
CF22541.1	ENSPMAP00000008510
CF22541.1	ENSPMAP00000006308
CF22541.16	ENSPMAP00000002404
CF22541.19	ENSPMAP00000004866
CF22555.4	ENSPMAP00000010748
CF22555.4	ENSPMAP00000011349
CF22597.5	ENSPMAP00000007368
CF22597.5	ENSPMAP00000007374
CF22597.9	ENSPMAP00000002641
CF22657.11	ENSPMAP00000001892
CF22657.14	ENSPMAP00000009354
CF22657.15	ENSPMAP00000001170
CF22657.18	ENSPMAP00000010305
CF22657.19	ENSPMAP00000011201
CF22657.19	ENSPMAP00000002535
CF22657.25	ENSPMAP00000000334
CF22657.26	ENSPMAP00000009669
CF22657.26	ENSPMAP00000000335
CF22715.1	ENSPMAP00000010324
CF22715.1	ENSPMAP00000002295
CF22715.2	ENSPMAP00000010141
CF22783.1	ENSPMAP00000003855
CF22817.10	ENSPMAP00000007887
CF22817.101	ENSPMAP00000007294
CF22817.101	ENSPMAP00000001317
CF22817.11	ENSPMAP00000008256
CF22817.11	ENSPMAP00000004523
CF22817.11	ENSPMAP00000009445
CF22817.11	ENSPMAP00000008287
CF22817.12	ENSPMAP00000006272
CF22817.18	ENSPMAP00000004991
CF22817.19	ENSPMAP00000001965
CF22817.19	ENSPMAP00000008500
CF22817.20	ENSPMAP00000002276
CF22817.20	ENSPMAP00000009355
CF22817.30	ENSPMAP00000001626
CF22817.30	ENSPMAP00000003970
CF22817.30	ENSPMAP00000001326
CF22817.30	ENSPMAP00000005737
CF22817.33	ENSPMAP00000011161
CF22817.33	ENSPMAP00000001914
CF22817.34	ENSPMAP00000000881
CF22817.35	ENSPMAP00000002842
CF22817.35	ENSPMAP00000000799
CF22817.36	ENSPMAP00000004885
CF22817.36	ENSPMAP00000004316
CF22817.37	ENSPMAP00000010501
CF22817.38.1	ENSPMAP00000010152
CF22817.38.1	ENSPMAP00000008485
CF22817.38.1	ENSPMAP00000003951
CF22817.39	ENSPMAP00000010042
CF22817.39	ENSPMAP00000000071
CF22817.40	ENSPMAP00000006854
CF22817.40	ENSPMAP00000009905
CF22817.43	ENSPMAP00000006535
CF22817.43	ENSPMAP00000005827
CF22817.45	ENSPMAP00000008852
CF22817.46	ENSPMAP00000007743
CF22817.47	ENSPMAP00000006982
CF22817.48	ENSPMAP00000001759
CF22817.49	ENSPMAP00000009272
CF22817.56	ENSPMAP00000002727
CF22817.56	ENSPMAP00000010807
CF22817.56	ENSPMAP00000011323
CF22817.57	ENSPMAP00000008854
CF22817.58	ENSPMAP00000008991
CF22817.59	ENSPMAP00000009003
CF22817.61	ENSPMAP00000006487
CF22817.62	ENSPMAP00000005335
CF22817.62	ENSPMAP00000003364
CF22817.64	ENSPMAP00000002926
CF22817.71	ENSPMAP00000004337
CF22817.76	ENSPMAP00000001319
CF22817.76	ENSPMAP00000009145
CF22817.78	ENSPMAP00000004433
CF22817.78	ENSPMAP00000001973
CF22817.79	ENSPMAP00000003429
CF22817.79	ENSPMAP00000011050
CF22817.80	ENSPMAP00000010810
CF22817.81	ENSPMAP00000010159
CF22817.82.1	ENSPMAP00000010321
CF22817.9	ENSPMAP00000002080
CF22817.92_CF22817.91	ENSPMAP00000002692
CF22817.92_CF22817.91	ENSPMAP00000008960
CF22817.92_CF22817.91	ENSPMAP00000011199
CF22817.92_CF22817.91	ENSPMAP00000011197
CF22817.94	ENSPMAP00000005909
CF22817.98	ENSPMAP00000006313
CF22817.98	ENSPMAP00000006260
CF22835.4	ENSPMAP00000010581
CF22835.8	ENSPMAP00000011097
CF22875.1	ENSPMAP00000009400
CF22875.1	ENSPMAP00000009008
CF22875.1	ENSPMAP00000008657
CF22875.1	ENSPMAP00000009010
CF22881.19	ENSPMAP00000004275
CF22881.7.3	ENSPMAP00000005162
CF22881.8	ENSPMAP00000010345
CF22881.9	ENSPMAP00000005808
CF22949.5	ENSPMAP00000001213
CF22949.8	ENSPMAP00000002187
CF22949.8	ENSPMAP00000009759
CF22949.8	ENSPMAP00000001575
CF22949.8	ENSPMAP00000003388
CF22949.9	ENSPMAP00000007147
CF22949.9	ENSPMAP00000011034
CF22995.1	ENSPMAP00000008201
CF23069.10	ENSPMAP00000007839
CF23069.2	ENSPMAP00000004599
CF23069.4	ENSPMAP00000011343
CF23069.4	ENSPMAP00000011380
CF23069.4	ENSPMAP00000011427
CF23069.6	ENSPMAP00000011286
CF231.15	ENSPMAP00000011093
CF231.2	ENSPMAP00000001609
CF231.22	ENSPMAP00000011112
CF231.22	ENSPMAP00000011200
CF231.22	ENSPMAP00000001096
CF231.22	ENSPMAP00000011356
CF231.24	ENSPMAP00000005941
CF231.26.2	ENSPMAP00000005464
CF231.30	ENSPMAP00000010898
CF231.33	ENSPMAP00000009748
CF231.33	ENSPMAP00000000822
CF231.35	ENSPMAP00000001202
CF231.35	ENSPMAP00000009762
CF231.38	ENSPMAP00000006158
CF231.39	ENSPMAP00000000202
CF231.4	ENSPMAP00000005776
CF231.40	ENSPMAP00000001012
CF231.43	ENSPMAP00000005628
CF231.44	ENSPMAP00000010128
CF231.45	ENSPMAP00000008424
CF231.46	ENSPMAP00000005063
CF231.47	ENSPMAP00000007701
CF231.50	ENSPMAP00000001313
CF231.52	ENSPMAP00000009428
CF231.53	ENSPMAP00000004300
CF231.53	ENSPMAP00000004308
CF231.55	ENSPMAP00000002991
CF23133.3	ENSPMAP00000006844
CF23133.5	ENSPMAP00000000917
CF23133.5	ENSPMAP00000009935
CF23159.6	ENSPMAP00000002889
CF23171.1	ENSPMAP00000007910
CF23171.11	ENSPMAP00000006328
CF23171.14_CF23171.16	ENSPMAP00000004482
CF23171.17	ENSPMAP00000006833
CF23171.4	ENSPMAP00000003662
CF23171.6	ENSPMAP00000006226
CF23171.6	ENSPMAP00000002457
CF23171.6	ENSPMAP00000008790
CF23237.11	ENSPMAP00000000053
CF23237.12	ENSPMAP00000005470
CF23237.13	ENSPMAP00000004672
CF23237.5	ENSPMAP00000001153
CF23263.1	ENSPMAP00000007424
CF23263.3.1	ENSPMAP00000009081
CF23263.3.1	ENSPMAP00000009707
CF23263.3.1	ENSPMAP00000002175
CF2335.12	ENSPMAP00000010988
CF2335.12	ENSPMAP00000011132
CF2335.2	ENSPMAP00000008407
CF2335.2	ENSPMAP00000002920
CF2335.2	ENSPMAP00000005638
CF2335.23	ENSPMAP00000002832
CF2335.23	ENSPMAP00000009521
CF2335.29	ENSPMAP00000008252
CF2335.29	ENSPMAP00000008453
CF2335.3	ENSPMAP00000006565
CF2335.30	ENSPMAP00000009794
CF2335.30	ENSPMAP00000007336
CF2335.30	ENSPMAP00000009778
CF2335.30	ENSPMAP00000003861
CF2335.31	ENSPMAP00000003448
CF2335.33	ENSPMAP00000008141
CF2335.35	ENSPMAP00000008863
CF2335.35	ENSPMAP00000010621
CF2335.35	ENSPMAP00000000086
CF2335.35	ENSPMAP00000003553
CF2335.43	ENSPMAP00000000688
CF2335.43	ENSPMAP00000007657
CF2335.44	ENSPMAP00000002633
CF2335.55	ENSPMAP00000009227
CF2335.59	ENSPMAP00000002440
CF2335.62	ENSPMAP00000001633
CF2335.66	ENSPMAP00000001823
CF2335.73	ENSPMAP00000006408
CF2335.74	ENSPMAP00000002745
CF2335.75	ENSPMAP00000010198
CF23353.2	ENSPMAP00000003583
CF23353.3	ENSPMAP00000006319
CF23373.2	ENSPMAP00000008750
CF23373.3	ENSPMAP00000006533
CF23547.6	ENSPMAP00000003786
CF23707.12	ENSPMAP00000005185
CF23707.9	ENSPMAP00000000300
CF23797.1	ENSPMAP00000003139
CF23797.10	ENSPMAP00000005631
CF23797.11	ENSPMAP00000009566
CF23797.2	ENSPMAP00000003016
CF23797.2	ENSPMAP00000000425
CF23797.2	ENSPMAP00000004496
CF23797.27.1	ENSPMAP00000008196
CF23797.6	ENSPMAP00000011156
CF23797.6	ENSPMAP00000011229
CF23797.6	ENSPMAP00000006089
CF23797.6	ENSPMAP00000000397
CF23797.7	ENSPMAP00000009358
CF23897.15	ENSPMAP00000005831
CF23897.15	ENSPMAP00000006816
CF23897.27	ENSPMAP00000009139
CF23897.3	ENSPMAP00000000957
CF23897.32	ENSPMAP00000007056
CF23897.35	ENSPMAP00000000759
CF23897.37	ENSPMAP00000004405
CF23897.38	ENSPMAP00000007077
CF23897.39	ENSPMAP00000008522
CF23897.39	ENSPMAP00000009839
CF23897.4.1	ENSPMAP00000002054
CF23897.4.1	ENSPMAP00000010539
CF23897.5.1	ENSPMAP00000005843
CF23897.7	ENSPMAP00000003750
CF23897.7	ENSPMAP00000003168
CF23931.1	ENSPMAP00000000313
CF23939.17	ENSPMAP00000008053
CF23939.17	ENSPMAP00000007916
CF23939.19	ENSPMAP00000001983
CF23939.5	ENSPMAP00000003853
CF24235.15	ENSPMAP00000007301
CF24253.5	ENSPMAP00000002091
CF2427.12	ENSPMAP00000002084
CF2427.12	ENSPMAP00000000545
CF2427.16	ENSPMAP00000010674
CF2427.3	ENSPMAP00000008355
CF2427.8	ENSPMAP00000011252
CF2427.8	ENSPMAP00000006273
CF2427.8	ENSPMAP00000011297
CF2427.8	ENSPMAP00000001680
CF2427.9	ENSPMAP00000006853
CF2427.9	ENSPMAP00000007496
CF2427.9	ENSPMAP00000000621
CF24287.10	ENSPMAP00000003809
CF24287.11	ENSPMAP00000010051
CF24287.12	ENSPMAP00000004231
CF24287.19	ENSPMAP00000007183
CF24287.22.2	ENSPMAP00000004919
CF24287.22.2	ENSPMAP00000004905
CF24287.23	ENSPMAP00000008751
CF24331.4	ENSPMAP00000009811
CF24331.5	ENSPMAP00000004040
CF24331.5	ENSPMAP00000004558
CF24331.5	ENSPMAP00000008525
CF24361.3	ENSPMAP00000009262
CF24361.3	ENSPMAP00000001035
CF24361.4	ENSPMAP00000011278
CF24361.4	ENSPMAP00000006104
CF24361.4	ENSPMAP00000011064
CF24361.4	ENSPMAP00000007439
CF24361.7.1	ENSPMAP00000003249
CF24479.1	ENSPMAP00000010980
CF24479.19	ENSPMAP00000000261
CF24479.21	ENSPMAP00000007316
CF24479.3	ENSPMAP00000007459
CF24507.14	ENSPMAP00000004904
CF24507.16	ENSPMAP00000005701
CF24507.24	ENSPMAP00000006932
CF24507.28	ENSPMAP00000005030
CF24507.31.1	ENSPMAP00000009837
CF24507.32	ENSPMAP00000002453
CF24507.37	ENSPMAP00000006905
CF24555.11	ENSPMAP00000005237
CF24555.12	ENSPMAP00000002495
CF24555.4	ENSPMAP00000002992
CF24555.4	ENSPMAP00000003237
CF24555.6	ENSPMAP00000001732
CF24567.15	ENSPMAP00000010515
CF24743.7	ENSPMAP00000000907
CF24743.7	ENSPMAP00000005877
CF24753.6	ENSPMAP00000003322
CF24753.6	ENSPMAP00000000773
CF24753.6	ENSPMAP00000002850
CF24753.7	ENSPMAP00000005928
CF24763.3.1	ENSPMAP00000003626
CF24763.3.1	ENSPMAP00000004101
CF24797.1	ENSPMAP00000006516
CF24797.4	ENSPMAP00000011041
CF24805.1	ENSPMAP00000002100
CF24805.11	ENSPMAP00000006588
CF24805.11	ENSPMAP00000003696
CF24805.11	ENSPMAP00000007064
CF24805.13	ENSPMAP00000004041
CF24805.13	ENSPMAP00000010694
CF24805.13	ENSPMAP00000001554
CF24805.14	ENSPMAP00000009916
CF24805.20	ENSPMAP00000002968
CF24805.20	ENSPMAP00000005729
CF24805.20	ENSPMAP00000003496
CF24861.1	ENSPMAP00000002487
CF24861.1	ENSPMAP00000000555
CF24861.1	ENSPMAP00000004755
CF24861.1	ENSPMAP00000007661
CF24877.1	ENSPMAP00000002893
CF24877.1	ENSPMAP00000009909
CF24983.1	ENSPMAP00000001994
CF24983.1	ENSPMAP00000007671
CF24983.1	ENSPMAP00000001807
CF24983.12	ENSPMAP00000009177
CF24983.14	ENSPMAP00000007771
CF24983.2	ENSPMAP00000000010
CF24983.3	ENSPMAP00000006572
CF24983.4	ENSPMAP00000008954
CF24991.20	ENSPMAP00000005639
CF24991.21	ENSPMAP00000010100
CF24991.25	ENSPMAP00000009077
CF25035.3	ENSPMAP00000000997
CF25035.3	ENSPMAP00000000084
CF25053.10	ENSPMAP00000008909
CF25053.7	ENSPMAP00000000133
CF25297.5	ENSPMAP00000010020
CF25297.5	ENSPMAP00000004690
CF25303.2	ENSPMAP00000001500
CF25473.19	ENSPMAP00000001110
CF25473.20	ENSPMAP00000007419
CF25473.20	ENSPMAP00000005884
CF25473.20	ENSPMAP00000008935
CF25473.20	ENSPMAP00000007330
CF25473.22	ENSPMAP00000005032
CF25473.22	ENSPMAP00000003258
CF25473.22	ENSPMAP00000004361
CF25473.6	ENSPMAP00000010337
CF25473.8.1	ENSPMAP00000008704
CF25523.1	ENSPMAP00000003813
CF25523.1	ENSPMAP00000006067
CF25523.1	ENSPMAP00000000355
CF25523.2	ENSPMAP00000007040
CF25523.2	ENSPMAP00000006134
CF25523.3	ENSPMAP00000001762
CF25523.3	ENSPMAP00000003128
CF2555.10	ENSPMAP00000007152
CF2555.10	ENSPMAP00000004659
CF2555.13	ENSPMAP00000003743
CF2555.16	ENSPMAP00000007829
CF2555.6	ENSPMAP00000002456
CF2555.8	ENSPMAP00000002823
CF2555.9	ENSPMAP00000005849
CF25603.10	ENSPMAP00000001574
CF25603.11	ENSPMAP00000008889
CF25603.16	ENSPMAP00000001647
CF25603.17.1	ENSPMAP00000009760
CF25603.27	ENSPMAP00000006620
CF25603.28	ENSPMAP00000007523
CF25603.30	ENSPMAP00000004315
CF25603.7	ENSPMAP00000001992
CF2569.13	ENSPMAP00000003473
CF2569.16	ENSPMAP00000000182
CF2569.24	ENSPMAP00000004762
CF2569.25	ENSPMAP00000008275
CF2569.26	ENSPMAP00000005558
CF2569.6	ENSPMAP00000010358
CF2569.6	ENSPMAP00000004702
CF2569.8	ENSPMAP00000005509
CF25859.10	ENSPMAP00000003385
CF25859.12	ENSPMAP00000006865
CF25859.12	ENSPMAP00000005839
CF25859.13	ENSPMAP00000005983
CF25859.20	ENSPMAP00000008319
CF25859.6	ENSPMAP00000005500
CF25917.11	ENSPMAP00000001766
CF25917.11	ENSPMAP00000005135
CF25983.1	ENSPMAP00000004256
CF26009.1	ENSPMAP00000005017
CF26009.6.2	ENSPMAP00000005090
CF26053.10	ENSPMAP00000011125
CF26053.11	ENSPMAP00000002775
CF26053.13	ENSPMAP00000007151
CF26053.19	ENSPMAP00000000024
CF26053.20	ENSPMAP00000008219
CF26053.3	ENSPMAP00000007411
CF26053.8	ENSPMAP00000005380
CF26073.12	ENSPMAP00000004814
CF26073.5	ENSPMAP00000004806
CF26073.5	ENSPMAP00000003058
CF26073.5	ENSPMAP00000005091
CF26077.15	ENSPMAP00000008896
CF26077.17	ENSPMAP00000000476
CF26077.17	ENSPMAP00000010759
CF26077.17	ENSPMAP00000008326
CF26077.17	ENSPMAP00000006060
CF26077.20	ENSPMAP00000007904
CF26077.21	ENSPMAP00000006128
CF26077.25	ENSPMAP00000004687
CF26077.36	ENSPMAP00000008309
CF26077.45	ENSPMAP00000007659
CF26143.12	ENSPMAP00000010120
CF26143.12	ENSPMAP00000003609
CF26143.12	ENSPMAP00000011312
CF26143.12	ENSPMAP00000007095
CF26237.1	ENSPMAP00000010023
CF26237.10	ENSPMAP00000002818
CF26237.37	ENSPMAP00000003118
CF26237.39	ENSPMAP00000009505
CF26237.40	ENSPMAP00000008794
CF26237.41	ENSPMAP00000005481
CF26237.42	ENSPMAP00000006558
CF26237.42	ENSPMAP00000000653
CF26237.44	ENSPMAP00000004202
CF26237.44	ENSPMAP00000009501
CF26237.47	ENSPMAP00000009074
CF26237.48	ENSPMAP00000010133
CF26237.48	ENSPMAP00000001142
CF26237.49	ENSPMAP00000001821
CF26237.50	ENSPMAP00000000185
CF26237.53	ENSPMAP00000006987
CF26237.57	ENSPMAP00000003433
CF26237.57	ENSPMAP00000007811
CF26237.58	ENSPMAP00000003439
CF26237.58	ENSPMAP00000007250
CF26237.59	ENSPMAP00000002402
CF26237.61	ENSPMAP00000002500
CF26237.65	ENSPMAP00000010277
CF26237.65	ENSPMAP00000001621
CF26237.65	ENSPMAP00000003438
CF26237.65	ENSPMAP00000003349
CF26237.67	ENSPMAP00000005695
CF26237.78	ENSPMAP00000009294
CF26237.8	ENSPMAP00000002598
CF26237.84	ENSPMAP00000009512
CF26319.4	ENSPMAP00000010559
CF26343.4	ENSPMAP00000008678
CF26351.1	ENSPMAP00000001750
CF26351.1	ENSPMAP00000005824
CF26351.7	ENSPMAP00000003229
CF26399.10	ENSPMAP00000009091
CF26399.14	ENSPMAP00000006366
CF26497.10	ENSPMAP00000003476
CF26497.3	ENSPMAP00000003747
CF26497.3	ENSPMAP00000004169
CF26497.3	ENSPMAP00000011311
CF26513.16	ENSPMAP00000005406
CF26513.17	ENSPMAP00000008208
CF26513.2	ENSPMAP00000004583
CF26513.22	ENSPMAP00000002326
CF26513.7	ENSPMAP00000005789
CF26599.20	ENSPMAP00000001825
CF26649.11	ENSPMAP00000010714
CF26649.14	ENSPMAP00000006695
CF26649.7	ENSPMAP00000000770
CF26649.7	ENSPMAP00000001806
CF26649.7	ENSPMAP00000010734
CF26649.9	ENSPMAP00000010692
CF26689.1	ENSPMAP00000001635
CF2677.1	ENSPMAP00000000645
CF26793.10	ENSPMAP00000010611
CF26793.12	ENSPMAP00000010696
CF26793.12	ENSPMAP00000010684
CF26793.12	ENSPMAP00000010713
CF26793.12	ENSPMAP00000000299
CF26793.13	ENSPMAP00000004449
CF26793.13	ENSPMAP00000001662
CF26793.13	ENSPMAP00000002369
CF26793.4.6	ENSPMAP00000005332
CF26793.6	ENSPMAP00000001361
CF26793.8	ENSPMAP00000005087
CF26793.9	ENSPMAP00000008944
CF26793.9	ENSPMAP00000008662
CF26821.15	ENSPMAP00000003994
CF26821.15	ENSPMAP00000005138
CF26821.21	ENSPMAP00000010482
CF26821.3	ENSPMAP00000004560
CF26821.41.1	ENSPMAP00000004993
CF26821.41.1	ENSPMAP00000010340
CF26821.8	ENSPMAP00000001437
CF26821.8	ENSPMAP00000004942
CF26821.8	ENSPMAP00000006788
CF26823.1	ENSPMAP00000010889
CF27033.2	ENSPMAP00000000110
CF27033.8	ENSPMAP00000003752
CF27037.1	ENSPMAP00000000383
CF2707.3	ENSPMAP00000004928
CF2707.5	ENSPMAP00000007268
CF2707.6	ENSPMAP00000004410
CF2707.9	ENSPMAP00000001772
CF27073.3	ENSPMAP00000002131
CF27073.3	ENSPMAP00000004281
CF27073.3	ENSPMAP00000006258
CF27073.3	ENSPMAP00000010972
CF27219.11	ENSPMAP00000001451
CF27219.11	ENSPMAP00000010060
CF27219.11	ENSPMAP00000009448
CF27219.11	ENSPMAP00000004246
CF27219.14	ENSPMAP00000008035
CF27219.22	ENSPMAP00000003182
CF27219.22	ENSPMAP00000009577
CF27219.22	ENSPMAP00000001569
CF27219.22	ENSPMAP00000005299
CF27219.23	ENSPMAP00000001136
CF27219.29	ENSPMAP00000003961
CF27219.29	ENSPMAP00000006378
CF27219.29	ENSPMAP00000010430
CF27219.30	ENSPMAP00000003601
CF27219.30	ENSPMAP00000007515
CF27219.32	ENSPMAP00000003565
[truncated: 7,417 more rows]
