# Supplementary material for: Reconstruction of proto-vertebrate, proto-cyclostome and proto-gnathostome genomes provides new insights into early vertebrate evolution
Source: Nat Commun. 2021 Jul 23;12:4489. doi: 10.1038/s41467-021-24573-z (PMC8302630; doi:10.1038/s41467-021-24573-z)
Supplement: Supplementary file 4 — Supplementary Data 1 [file 41467_2021_24573_MOESM4_ESM.zip › SuppData1/orthologs/GASAC-CALMI.txt]

ENSGACP00000025229	SINCAM000003
ENSGACP00000002251	SINCAM000004
ENSGACP00000025231	SINCAM000005
ENSGACP00000024443	SINCAM000008
ENSGACP00000022010	SINCAM000009
ENSGACP00000022014	SINCAM000010
ENSGACP00000022074	SINCAM000016
ENSGACP00000022078	SINCAM000017
ENSGACP00000027404	SINCAM000017
ENSGACP00000022083	SINCAM000018
ENSGACP00000022092	SINCAM000019
ENSGACP00000010945	SINCAM000023
ENSGACP00000022865	SINCAM000025
ENSGACP00000021733	SINCAM000025
ENSGACP00000009241	SINCAM000028
ENSGACP00000009781	SINCAM000030
ENSGACP00000009777	SINCAM000031
ENSGACP00000010332	SINCAM000035
ENSGACP00000022277	SINCAM000035
ENSGACP00000010308	SINCAM000036
ENSGACP00000022291	SINCAM000036
ENSGACP00000022300	SINCAM000037
ENSGACP00000010302	SINCAM000037
ENSGACP00000009718	SINCAM000040
ENSGACP00000020647	SINCAM000041
ENSGACP00000021221	SINCAM000044
ENSGACP00000027299	SINCAM000044
ENSGACP00000021225	SINCAM000045
ENSGACP00000021228	SINCAM000046
ENSGACP00000023727	SINCAM000047
ENSGACP00000021231	SINCAM000047
ENSGACP00000021263	SINCAM000048
ENSGACP00000023431	SINCAM000048
ENSGACP00000021255	SINCAM000049
ENSGACP00000011126	SINCAM000049
ENSGACP00000021251	SINCAM000051
ENSGACP00000024300	SINCAM000055
ENSGACP00000024339	SINCAM000055
ENSGACP00000022165	SINCAM000058
ENSGACP00000022139	SINCAM000059
ENSGACP00000007290	SINCAM000063
ENSGACP00000023596	SINCAM000065
ENSGACP00000001199	SINCAM000066
ENSGACP00000024454	SINCAM000067
ENSGACP00000021401	SINCAM000069
ENSGACP00000006173	SINCAM000069
ENSGACP00000017762	SINCAM000071
ENSGACP00000025908	SINCAM000075
ENSGACP00000022102	SINCAM000078
ENSGACP00000022094	SINCAM000081
ENSGACP00000002790	SINCAM000081
ENSGACP00000018093	SINCAM000084
ENSGACP00000009523	SINCAM000084
ENSGACP00000023495	SINCAM000099
ENSGACP00000023492	SINCAM000099
ENSGACP00000025025	SINCAM000100
ENSGACP00000019201	SINCAM000100
ENSGACP00000022116	SINCAM000101
ENSGACP00000022109	SINCAM000102
ENSGACP00000021534	SINCAM000104
ENSGACP00000026538	SINCAM000106
ENSGACP00000016574	SINCAM000109
ENSGACP00000024629	SINCAM000110
ENSGACP00000021490	SINCAM000117
ENSGACP00000008459	SINCAM000117
ENSGACP00000010405	SINCAM000118
ENSGACP00000011109	SINCAM000120
ENSGACP00000010580	SINCAM000120
ENSGACP00000020988	SINCAM000122
ENSGACP00000027031	SINCAM000122
ENSGACP00000014544	SINCAM000123
ENSGACP00000025224	SINCAM000126
ENSGACP00000027410	SINCAM000129
ENSGACP00000010866	SINCAM000129
ENSGACP00000010854	SINCAM000130
ENSGACP00000025707	SINCAM000131
ENSGACP00000025857	SINCAM000132
ENSGACP00000006092	SINCAM000133
ENSGACP00000023723	SINCAM000135
ENSGACP00000023442	SINCAM000136
ENSGACP00000020435	SINCAM000137
ENSGACP00000024552	SINCAM000137
ENSGACP00000023096	SINCAM000140
ENSGACP00000023085	SINCAM000141
ENSGACP00000009498	SINCAM000141
ENSGACP00000023275	SINCAM000143
ENSGACP00000023796	SINCAM000148
ENSGACP00000025443	SINCAM000148
ENSGACP00000025821	SINCAM000151
ENSGACP00000025820	SINCAM000152
ENSGACP00000023528	SINCAM000152
ENSGACP00000023523	SINCAM000153
ENSGACP00000025819	SINCAM000153
ENSGACP00000025749	SINCAM000154
ENSGACP00000023513	SINCAM000154
ENSGACP00000021182	SINCAM000155
ENSGACP00000001257	SINCAM000155
ENSGACP00000002087	SINCAM000156
ENSGACP00000000991	SINCAM000161
ENSGACP00000024294	SINCAM000161
ENSGACP00000000988	SINCAM000162
ENSGACP00000025656	SINCAM000163
ENSGACP00000025661	SINCAM000164
ENSGACP00000024287	SINCAM000165
ENSGACP00000025662	SINCAM000165
ENSGACP00000025663	SINCAM000166
ENSGACP00000024282	SINCAM000166
ENSGACP00000025664	SINCAM000167
ENSGACP00000000149	SINCAM000172
ENSGACP00000006530	SINCAM000172
ENSGACP00000022429	SINCAM000174
ENSGACP00000022625	SINCAM000177
ENSGACP00000001239	SINCAM000178
ENSGACP00000001228	SINCAM000179
ENSGACP00000012414	SINCAM000179
ENSGACP00000001247	SINCAM000180
ENSGACP00000024417	SINCAM000180
ENSGACP00000001249	SINCAM000181
ENSGACP00000023610	SINCAM000185
ENSGACP00000001224	SINCAM000188
ENSGACP00000021816	SINCAM000191
ENSGACP00000021858	SINCAM000192
ENSGACP00000021861	SINCAM000193
ENSGACP00000021429	SINCAM000193
ENSGACP00000021877	SINCAM000194
ENSGACP00000023886	SINCAM000194
ENSGACP00000021895	SINCAM000196
ENSGACP00000021922	SINCAM000197
ENSGACP00000004605	SINCAM000197
ENSGACP00000021943	SINCAM000198
ENSGACP00000011712	SINCAM000198
ENSGACP00000021953	SINCAM000200
ENSGACP00000021964	SINCAM000201
ENSGACP00000027608	SINCAM000201
ENSGACP00000021630	SINCAM000202
ENSGACP00000003015	SINCAM000203
ENSGACP00000010282	SINCAM000204
ENSGACP00000022629	SINCAM000204
ENSGACP00000022764	SINCAM000205
ENSGACP00000015439	SINCAM000205
ENSGACP00000022756	SINCAM000207
ENSGACP00000024599	SINCAM000209
ENSGACP00000004054	SINCAM000209
ENSGACP00000024605	SINCAM000210
ENSGACP00000022748	SINCAM000212
ENSGACP00000022750	SINCAM000214
ENSGACP00000022753	SINCAM000215
ENSGACP00000024749	SINCAM000215
ENSGACP00000022745	SINCAM000216
ENSGACP00000026497	SINCAM000216
ENSGACP00000024617	SINCAM000218
ENSGACP00000024622	SINCAM000220
ENSGACP00000024566	SINCAM000221
ENSGACP00000017059	SINCAM000221
ENSGACP00000022731	SINCAM000223
ENSGACP00000022722	SINCAM000224
ENSGACP00000022713	SINCAM000225
ENSGACP00000024074	SINCAM000225
ENSGACP00000022702	SINCAM000228
ENSGACP00000027182	SINCAM000228
ENSGACP00000022694	SINCAM000234
ENSGACP00000007422	SINCAM000234
ENSGACP00000022675	SINCAM000235
ENSGACP00000022658	SINCAM000236
ENSGACP00000024630	SINCAM000236
ENSGACP00000022646	SINCAM000237
ENSGACP00000024633	SINCAM000237
ENSGACP00000022644	SINCAM000238
ENSGACP00000016206	SINCAM000238
ENSGACP00000024593	SINCAM000239
ENSGACP00000012969	SINCAM000239
ENSGACP00000022636	SINCAM000240
ENSGACP00000022217	SINCAM000241
ENSGACP00000027201	SINCAM000241
ENSGACP00000022213	SINCAM000242
ENSGACP00000022209	SINCAM000243
ENSGACP00000015452	SINCAM000243
ENSGACP00000022197	SINCAM000244
ENSGACP00000024675	SINCAM000246
ENSGACP00000026941	SINCAM000246
ENSGACP00000022246	SINCAM000247
ENSGACP00000010386	SINCAM000247
ENSGACP00000022251	SINCAM000248
ENSGACP00000015469	SINCAM000248
ENSGACP00000022260	SINCAM000249
ENSGACP00000024704	SINCAM000250
ENSGACP00000024713	SINCAM000251
ENSGACP00000022264	SINCAM000252
ENSGACP00000013716	SINCAM000252
ENSGACP00000000487	SINCAM000253
ENSGACP00000023055	SINCAM000256
ENSGACP00000012062	SINCAM000261
ENSGACP00000009963	SINCAM000261
ENSGACP00000012090	SINCAM000263
ENSGACP00000012103	SINCAM000264
ENSGACP00000004833	SINCAM000265
ENSGACP00000010997	SINCAM000267
ENSGACP00000010962	SINCAM000268
ENSGACP00000024351	SINCAM000268
ENSGACP00000010942	SINCAM000270
ENSGACP00000010908	SINCAM000271
ENSGACP00000021174	SINCAM000272
ENSGACP00000027429	SINCAM000272
ENSGACP00000023622	SINCAM000274
ENSGACP00000023618	SINCAM000276
ENSGACP00000021177	SINCAM000276
ENSGACP00000023615	SINCAM000277
ENSGACP00000006044	SINCAM000282
ENSGACP00000018281	SINCAM000282
ENSGACP00000024327	SINCAM000283
ENSGACP00000000093	SINCAM000287
ENSGACP00000000652	SINCAM000287
ENSGACP00000025930	SINCAM000288
ENSGACP00000024332	SINCAM000288
ENSGACP00000025920	SINCAM000289
ENSGACP00000024333	SINCAM000289
ENSGACP00000025918	SINCAM000290
ENSGACP00000025933	SINCAM000291
ENSGACP00000024414	SINCAM000291
ENSGACP00000024418	SINCAM000292
ENSGACP00000025934	SINCAM000292
ENSGACP00000024425	SINCAM000296
ENSGACP00000025944	SINCAM000296
ENSGACP00000025916	SINCAM000297
ENSGACP00000016321	SINCAM000299
ENSGACP00000016325	SINCAM000299
ENSGACP00000025825	SINCAM000300
ENSGACP00000025822	SINCAM000301
ENSGACP00000024430	SINCAM000303
ENSGACP00000022839	SINCAM000305
ENSGACP00000022833	SINCAM000306
ENSGACP00000014905	SINCAM000306
ENSGACP00000022820	SINCAM000307
ENSGACP00000021474	SINCAM000307
ENSGACP00000024580	SINCAM000308
ENSGACP00000022812	SINCAM000308
ENSGACP00000022807	SINCAM000310
ENSGACP00000022795	SINCAM000311
ENSGACP00000003866	SINCAM000311
ENSGACP00000022777	SINCAM000312
ENSGACP00000020680	SINCAM000312
ENSGACP00000022782	SINCAM000313
ENSGACP00000024817	SINCAM000313
ENSGACP00000016349	SINCAM000314
ENSGACP00000020968	SINCAM000315
ENSGACP00000024303	SINCAM000316
ENSGACP00000012428	SINCAM000316
ENSGACP00000024711	SINCAM000317
ENSGACP00000002396	SINCAM000317
ENSGACP00000001535	SINCAM000318
ENSGACP00000001541	SINCAM000319
ENSGACP00000001790	SINCAM000320
ENSGACP00000001542	SINCAM000321
ENSGACP00000005923	SINCAM000322
ENSGACP00000014706	SINCAM000322
ENSGACP00000017749	SINCAM000323
ENSGACP00000009552	SINCAM000324
ENSGACP00000018060	SINCAM000324
ENSGACP00000022895	SINCAM000327
ENSGACP00000016950	SINCAM000328
ENSGACP00000023449	SINCAM000329
ENSGACP00000023115	SINCAM000332
ENSGACP00000011955	SINCAM000340
ENSGACP00000026037	SINCAM000340
ENSGACP00000017076	SINCAM000342
ENSGACP00000020223	SINCAM000343
ENSGACP00000000161	SINCAM000343
ENSGACP00000021374	SINCAM000344
ENSGACP00000022880	SINCAM000349
ENSGACP00000023817	SINCAM000355
ENSGACP00000002089	SINCAM000356
ENSGACP00000023778	SINCAM000356
ENSGACP00000002132	SINCAM000358
ENSGACP00000021205	SINCAM000358
ENSGACP00000025940	SINCAM000361
ENSGACP00000026398	SINCAM000364
ENSGACP00000024740	SINCAM000365
ENSGACP00000021763	SINCAM000366
ENSGACP00000002570	SINCAM000367
ENSGACP00000021779	SINCAM000371
ENSGACP00000002573	SINCAM000371
ENSGACP00000002544	SINCAM000372
ENSGACP00000023842	SINCAM000373
ENSGACP00000026325	SINCAM000376
ENSGACP00000022723	SINCAM000376
ENSGACP00000006473	SINCAM000379
ENSGACP00000023485	SINCAM000379
ENSGACP00000002405	SINCAM000383
ENSGACP00000002402	SINCAM000384
ENSGACP00000013490	SINCAM000384
ENSGACP00000000064	SINCAM000385
ENSGACP00000023488	SINCAM000385
ENSGACP00000018920	SINCAM000386
ENSGACP00000018910	SINCAM000387
ENSGACP00000017535	SINCAM000387
ENSGACP00000005987	SINCAM000388
ENSGACP00000018905	SINCAM000390
ENSGACP00000009302	SINCAM000390
ENSGACP00000006117	SINCAM000391
ENSGACP00000021661	SINCAM000392
ENSGACP00000021655	SINCAM000393
ENSGACP00000021636	SINCAM000394
ENSGACP00000009446	SINCAM000394
ENSGACP00000021890	SINCAM000395
ENSGACP00000021605	SINCAM000397
ENSGACP00000018232	SINCAM000398
ENSGACP00000016593	SINCAM000398
ENSGACP00000021616	SINCAM000399
ENSGACP00000021524	SINCAM000403
ENSGACP00000022821	SINCAM000404
ENSGACP00000021517	SINCAM000404
ENSGACP00000018583	SINCAM000408
ENSGACP00000024156	SINCAM000409
ENSGACP00000000688	SINCAM000409
ENSGACP00000018158	SINCAM000413
ENSGACP00000020723	SINCAM000415
ENSGACP00000020713	SINCAM000416
ENSGACP00000002651	SINCAM000416
ENSGACP00000023926	SINCAM000417
ENSGACP00000022348	SINCAM000417
ENSGACP00000020706	SINCAM000418
ENSGACP00000026439	SINCAM000421
ENSGACP00000020697	SINCAM000423
ENSGACP00000020678	SINCAM000425
ENSGACP00000023937	SINCAM000425
ENSGACP00000017980	SINCAM000426
ENSGACP00000025912	SINCAM000427
ENSGACP00000025927	SINCAM000428
ENSGACP00000023942	SINCAM000428
ENSGACP00000012039	SINCAM000430
ENSGACP00000021618	SINCAM000433
ENSGACP00000021621	SINCAM000434
ENSGACP00000014263	SINCAM000434
ENSGACP00000024369	SINCAM000435
ENSGACP00000014267	SINCAM000435
ENSGACP00000024367	SINCAM000436
ENSGACP00000014284	SINCAM000436
ENSGACP00000009627	SINCAM000437
ENSGACP00000004471	SINCAM000437
ENSGACP00000017969	SINCAM000438
ENSGACP00000024004	SINCAM000438
ENSGACP00000018443	SINCAM000439
ENSGACP00000018557	SINCAM000441
ENSGACP00000018541	SINCAM000441
ENSGACP00000006534	SINCAM000442
ENSGACP00000021984	SINCAM000443
ENSGACP00000022508	SINCAM000443
ENSGACP00000021977	SINCAM000444
ENSGACP00000022500	SINCAM000444
ENSGACP00000021973	SINCAM000445
ENSGACP00000021970	SINCAM000446
ENSGACP00000022496	SINCAM000447
ENSGACP00000006344	SINCAM000447
ENSGACP00000022492	SINCAM000448
ENSGACP00000021385	SINCAM000449
ENSGACP00000021383	SINCAM000451
ENSGACP00000021376	SINCAM000452
ENSGACP00000021375	SINCAM000453
ENSGACP00000009898	SINCAM000454
ENSGACP00000013253	SINCAM000454
ENSGACP00000003501	SINCAM000457
ENSGACP00000009690	SINCAM000458
ENSGACP00000025838	SINCAM000459
ENSGACP00000023570	SINCAM000460
ENSGACP00000025861	SINCAM000460
ENSGACP00000023573	SINCAM000464
ENSGACP00000024297	SINCAM000466
ENSGACP00000025021	SINCAM000466
ENSGACP00000001255	SINCAM000468
ENSGACP00000018686	SINCAM000470
ENSGACP00000021060	SINCAM000471
ENSGACP00000015068	SINCAM000472
ENSGACP00000020967	SINCAM000473
ENSGACP00000000032	SINCAM000473
ENSGACP00000025503	SINCAM000474
ENSGACP00000004702	SINCAM000474
ENSGACP00000025509	SINCAM000475
ENSGACP00000025507	SINCAM000475
ENSGACP00000025510	SINCAM000476
ENSGACP00000021172	SINCAM000476
ENSGACP00000010275	SINCAM000477
ENSGACP00000027652	SINCAM000477
ENSGACP00000025514	SINCAM000478
ENSGACP00000025516	SINCAM000479
ENSGACP00000010914	SINCAM000479
ENSGACP00000025518	SINCAM000481
ENSGACP00000021282	SINCAM000483
ENSGACP00000021285	SINCAM000484
ENSGACP00000023718	SINCAM000485
ENSGACP00000021303	SINCAM000489
ENSGACP00000004752	SINCAM000489
ENSGACP00000021309	SINCAM000490
ENSGACP00000021321	SINCAM000492
ENSGACP00000021344	SINCAM000493
ENSGACP00000015539	SINCAM000494
ENSGACP00000023713	SINCAM000496
ENSGACP00000021357	SINCAM000496
ENSGACP00000021361	SINCAM000497
ENSGACP00000027173	SINCAM000497
ENSGACP00000015209	SINCAM000498
ENSGACP00000021364	SINCAM000498
ENSGACP00000021365	SINCAM000499
ENSGACP00000023703	SINCAM000500
ENSGACP00000015095	SINCAM000500
ENSGACP00000021405	SINCAM000501
ENSGACP00000000488	SINCAM000501
ENSGACP00000021398	SINCAM000502
ENSGACP00000021393	SINCAM000504
ENSGACP00000023701	SINCAM000504
ENSGACP00000022615	SINCAM000506
ENSGACP00000022032	SINCAM000507
ENSGACP00000022620	SINCAM000507
ENSGACP00000022029	SINCAM000508
ENSGACP00000010326	SINCAM000508
ENSGACP00000022025	SINCAM000509
ENSGACP00000023191	SINCAM000510
ENSGACP00000023160	SINCAM000511
ENSGACP00000023184	SINCAM000513
ENSGACP00000004162	SINCAM000513
ENSGACP00000023188	SINCAM000514
ENSGACP00000026611	SINCAM000516
ENSGACP00000018192	SINCAM000516
ENSGACP00000027422	SINCAM000517
ENSGACP00000024732	SINCAM000518
ENSGACP00000017396	SINCAM000521
ENSGACP00000018165	SINCAM000522
ENSGACP00000017404	SINCAM000522
ENSGACP00000000394	SINCAM000525
ENSGACP00000000401	SINCAM000527
ENSGACP00000018154	SINCAM000527
ENSGACP00000018695	SINCAM000531
ENSGACP00000018705	SINCAM000533
ENSGACP00000018736	SINCAM000535
ENSGACP00000018713	SINCAM000535
ENSGACP00000021054	SINCAM000536
ENSGACP00000018752	SINCAM000540
ENSGACP00000018764	SINCAM000541
ENSGACP00000018775	SINCAM000542
ENSGACP00000018782	SINCAM000543
ENSGACP00000018790	SINCAM000544
ENSGACP00000021043	SINCAM000546
ENSGACP00000018815	SINCAM000548
ENSGACP00000021047	SINCAM000549
ENSGACP00000022601	SINCAM000549
ENSGACP00000018822	SINCAM000550
ENSGACP00000018844	SINCAM000553
ENSGACP00000011456	SINCAM000553
ENSGACP00000024222	SINCAM000554
ENSGACP00000018862	SINCAM000554
ENSGACP00000018864	SINCAM000555
ENSGACP00000018880	SINCAM000556
ENSGACP00000018898	SINCAM000558
ENSGACP00000018901	SINCAM000559
ENSGACP00000018903	SINCAM000560
ENSGACP00000018906	SINCAM000561
ENSGACP00000024769	SINCAM000561
ENSGACP00000018913	SINCAM000562
ENSGACP00000001613	SINCAM000564
ENSGACP00000023839	SINCAM000565
ENSGACP00000024768	SINCAM000565
ENSGACP00000015221	SINCAM000566
ENSGACP00000023829	SINCAM000567
ENSGACP00000024562	SINCAM000569
ENSGACP00000027520	SINCAM000569
ENSGACP00000024604	SINCAM000571
ENSGACP00000024090	SINCAM000571
ENSGACP00000024657	SINCAM000572
ENSGACP00000024601	SINCAM000572
ENSGACP00000003442	SINCAM000573
ENSGACP00000024598	SINCAM000573
ENSGACP00000024594	SINCAM000574
ENSGACP00000027531	SINCAM000574
ENSGACP00000024671	SINCAM000575
ENSGACP00000024591	SINCAM000576
ENSGACP00000021747	SINCAM000576
ENSGACP00000024588	SINCAM000577
ENSGACP00000027245	SINCAM000577
ENSGACP00000024586	SINCAM000578
ENSGACP00000024583	SINCAM000579
ENSGACP00000021734	SINCAM000579
ENSGACP00000011434	SINCAM000580
ENSGACP00000022389	SINCAM000582
ENSGACP00000014805	SINCAM000585
ENSGACP00000022303	SINCAM000586
ENSGACP00000027230	SINCAM000586
ENSGACP00000022296	SINCAM000587
ENSGACP00000022216	SINCAM000587
ENSGACP00000022288	SINCAM000590
ENSGACP00000009464	SINCAM000590
ENSGACP00000022285	SINCAM000591
ENSGACP00000027137	SINCAM000591
ENSGACP00000022280	SINCAM000592
ENSGACP00000004250	SINCAM000592
ENSGACP00000023473	SINCAM000594
ENSGACP00000026327	SINCAM000594
ENSGACP00000025969	SINCAM000596
ENSGACP00000023465	SINCAM000597
ENSGACP00000023430	SINCAM000598
ENSGACP00000023401	SINCAM000600
ENSGACP00000023337	SINCAM000602
ENSGACP00000024812	SINCAM000603
ENSGACP00000024816	SINCAM000603
ENSGACP00000024805	SINCAM000604
ENSGACP00000027604	SINCAM000604
ENSGACP00000025897	SINCAM000605
ENSGACP00000027600	SINCAM000610
ENSGACP00000025398	SINCAM000612
ENSGACP00000001111	SINCAM000613
ENSGACP00000019202	SINCAM000613
ENSGACP00000001097	SINCAM000614
ENSGACP00000012113	SINCAM000614
ENSGACP00000023051	SINCAM000615
ENSGACP00000021657	SINCAM000617
ENSGACP00000021649	SINCAM000618
ENSGACP00000021828	SINCAM000618
ENSGACP00000021845	SINCAM000621
ENSGACP00000021851	SINCAM000622
ENSGACP00000021687	SINCAM000624
ENSGACP00000021777	SINCAM000629
ENSGACP00000021788	SINCAM000631
ENSGACP00000021451	SINCAM000631
ENSGACP00000021438	SINCAM000632
ENSGACP00000021783	SINCAM000634
ENSGACP00000001897	SINCAM000634
ENSGACP00000021671	SINCAM000637
ENSGACP00000021674	SINCAM000638
ENSGACP00000027521	SINCAM000638
ENSGACP00000027522	SINCAM000640
ENSGACP00000021701	SINCAM000642
ENSGACP00000025211	SINCAM000645
ENSGACP00000021187	SINCAM000647
ENSGACP00000025182	SINCAM000648
ENSGACP00000024797	SINCAM000648
ENSGACP00000018610	SINCAM000649
ENSGACP00000018620	SINCAM000650
ENSGACP00000024279	SINCAM000653
ENSGACP00000025669	SINCAM000655
ENSGACP00000024275	SINCAM000655
ENSGACP00000024271	SINCAM000656
ENSGACP00000025675	SINCAM000656
ENSGACP00000024267	SINCAM000657
ENSGACP00000021834	SINCAM000660
ENSGACP00000018167	SINCAM000661
ENSGACP00000021826	SINCAM000662
ENSGACP00000023639	SINCAM000664
ENSGACP00000022234	SINCAM000665
ENSGACP00000022232	SINCAM000666
ENSGACP00000015971	SINCAM000666
ENSGACP00000021395	SINCAM000668
ENSGACP00000010944	SINCAM000670
ENSGACP00000023250	SINCAM000671
ENSGACP00000023241	SINCAM000672
ENSGACP00000024228	SINCAM000672
ENSGACP00000025305	SINCAM000674
ENSGACP00000025293	SINCAM000677
ENSGACP00000024368	SINCAM000678
ENSGACP00000006573	SINCAM000678
ENSGACP00000025290	SINCAM000679
ENSGACP00000025289	SINCAM000682
ENSGACP00000025220	SINCAM000683
ENSGACP00000010932	SINCAM000685
ENSGACP00000005998	SINCAM000687
ENSGACP00000010965	SINCAM000689
ENSGACP00000025851	SINCAM000690
ENSGACP00000025905	SINCAM000691
ENSGACP00000025900	SINCAM000692
ENSGACP00000025899	SINCAM000692
ENSGACP00000012786	SINCAM000693
ENSGACP00000025404	SINCAM000694
ENSGACP00000025403	SINCAM000695
ENSGACP00000021712	SINCAM000696
ENSGACP00000021696	SINCAM000698
ENSGACP00000023956	SINCAM000698
ENSGACP00000010953	SINCAM000701
ENSGACP00000021684	SINCAM000701
ENSGACP00000024837	SINCAM000702
ENSGACP00000024843	SINCAM000704
ENSGACP00000024849	SINCAM000705
ENSGACP00000025910	SINCAM000706
ENSGACP00000010926	SINCAM000707
ENSGACP00000010911	SINCAM000710
ENSGACP00000025852	SINCAM000711
ENSGACP00000005126	SINCAM000711
ENSGACP00000027501	SINCAM000714
ENSGACP00000011904	SINCAM000714
ENSGACP00000020188	SINCAM000715
ENSGACP00000008814	SINCAM000716
ENSGACP00000010628	SINCAM000716
ENSGACP00000008824	SINCAM000717
ENSGACP00000011937	SINCAM000719
ENSGACP00000003485	SINCAM000719
ENSGACP00000006456	SINCAM000720
ENSGACP00000023292	SINCAM000722
ENSGACP00000023745	SINCAM000724
ENSGACP00000005895	SINCAM000725
ENSGACP00000005836	SINCAM000726
ENSGACP00000024452	SINCAM000729
ENSGACP00000008704	SINCAM000734
ENSGACP00000008773	SINCAM000735
ENSGACP00000024459	SINCAM000735
ENSGACP00000006399	SINCAM000737
ENSGACP00000008795	SINCAM000739
ENSGACP00000005821	SINCAM000739
ENSGACP00000005943	SINCAM000740
ENSGACP00000005916	SINCAM000741
ENSGACP00000023141	SINCAM000741
ENSGACP00000010903	SINCAM000748
ENSGACP00000021335	SINCAM000752
ENSGACP00000022272	SINCAM000753
ENSGACP00000012623	SINCAM000753
ENSGACP00000020439	SINCAM000754
ENSGACP00000024708	SINCAM000755
ENSGACP00000005060	SINCAM000756
ENSGACP00000022045	SINCAM000758
ENSGACP00000005011	SINCAM000758
ENSGACP00000022041	SINCAM000759
ENSGACP00000026262	SINCAM000763
ENSGACP00000026257	SINCAM000764
ENSGACP00000010297	SINCAM000764
ENSGACP00000026256	SINCAM000765
ENSGACP00000024462	SINCAM000771
ENSGACP00000008803	SINCAM000771
ENSGACP00000006445	SINCAM000773
ENSGACP00000023154	SINCAM000773
ENSGACP00000006412	SINCAM000775
ENSGACP00000023152	SINCAM000776
ENSGACP00000025247	SINCAM000780
ENSGACP00000006505	SINCAM000785
ENSGACP00000023376	SINCAM000785
ENSGACP00000006531	SINCAM000788
ENSGACP00000021627	SINCAM000789
ENSGACP00000026029	SINCAM000790
ENSGACP00000027321	SINCAM000790
ENSGACP00000026018	SINCAM000791
ENSGACP00000022290	SINCAM000795
ENSGACP00000006649	SINCAM000796
ENSGACP00000024686	SINCAM000797
ENSGACP00000022279	SINCAM000797
ENSGACP00000023688	SINCAM000798
ENSGACP00000023683	SINCAM000799
ENSGACP00000003390	SINCAM000799
ENSGACP00000023672	SINCAM000800
ENSGACP00000024614	SINCAM000801
ENSGACP00000024597	SINCAM000804
ENSGACP00000024590	SINCAM000805
ENSGACP00000021582	SINCAM000805
ENSGACP00000022171	SINCAM000806
ENSGACP00000022168	SINCAM000807
ENSGACP00000017591	SINCAM000808
ENSGACP00000022301	SINCAM000810
ENSGACP00000006771	SINCAM000811
ENSGACP00000023412	SINCAM000812
ENSGACP00000020970	SINCAM000813
ENSGACP00000025733	SINCAM000813
ENSGACP00000020984	SINCAM000814
ENSGACP00000021545	SINCAM000815
ENSGACP00000003153	SINCAM000815
ENSGACP00000022107	SINCAM000816
ENSGACP00000021854	SINCAM000818
ENSGACP00000018145	SINCAM000819
ENSGACP00000022937	SINCAM000822
ENSGACP00000019104	SINCAM000826
ENSGACP00000020936	SINCAM000826
ENSGACP00000023424	SINCAM000827
ENSGACP00000016973	SINCAM000828
ENSGACP00000023435	SINCAM000828
ENSGACP00000023181	SINCAM000831
ENSGACP00000011516	SINCAM000831
ENSGACP00000023189	SINCAM000832
ENSGACP00000010330	SINCAM000832
ENSGACP00000021562	SINCAM000834
ENSGACP00000024715	SINCAM000835
ENSGACP00000023316	SINCAM000837
ENSGACP00000019210	SINCAM000837
ENSGACP00000023296	SINCAM000838
ENSGACP00000021461	SINCAM000840
ENSGACP00000017409	SINCAM000843
ENSGACP00000022891	SINCAM000846
ENSGACP00000024574	SINCAM000846
ENSGACP00000023176	SINCAM000847
ENSGACP00000023179	SINCAM000847
ENSGACP00000019098	SINCAM000849
ENSGACP00000018024	SINCAM000849
ENSGACP00000019054	SINCAM000852
ENSGACP00000019076	SINCAM000854
ENSGACP00000006210	SINCAM000855
ENSGACP00000014249	SINCAM000861
ENSGACP00000021774	SINCAM000861
ENSGACP00000021237	SINCAM000863
ENSGACP00000023436	SINCAM000864
ENSGACP00000022995	SINCAM000865
ENSGACP00000000475	SINCAM000865
ENSGACP00000023005	SINCAM000866
ENSGACP00000020852	SINCAM000866
ENSGACP00000023026	SINCAM000867
ENSGACP00000000472	SINCAM000867
ENSGACP00000020996	SINCAM000874
ENSGACP00000004169	SINCAM000874
ENSGACP00000000741	SINCAM000875
ENSGACP00000022941	SINCAM000876
ENSGACP00000025097	SINCAM000877
ENSGACP00000016438	SINCAM000877
ENSGACP00000024323	SINCAM000879
ENSGACP00000024319	SINCAM000881
ENSGACP00000023418	SINCAM000881
ENSGACP00000024315	SINCAM000882
ENSGACP00000023421	SINCAM000882
ENSGACP00000021862	SINCAM000883
ENSGACP00000016017	SINCAM000883
ENSGACP00000021508	SINCAM000889
ENSGACP00000023826	SINCAM000889
ENSGACP00000027001	SINCAM000893
ENSGACP00000023529	SINCAM000894
ENSGACP00000023525	SINCAM000895
ENSGACP00000023511	SINCAM000896
ENSGACP00000017734	SINCAM000896
ENSGACP00000017715	SINCAM000897
ENSGACP00000025704	SINCAM000897
ENSGACP00000023507	SINCAM000898
ENSGACP00000025329	SINCAM000899
ENSGACP00000007791	SINCAM000899
ENSGACP00000025817	SINCAM000902
ENSGACP00000021013	SINCAM000902
ENSGACP00000018143	SINCAM000905
ENSGACP00000022228	SINCAM000910
ENSGACP00000022215	SINCAM000911
ENSGACP00000024104	SINCAM000912
ENSGACP00000024106	SINCAM000913
ENSGACP00000022939	SINCAM000914
ENSGACP00000000743	SINCAM000914
ENSGACP00000022207	SINCAM000916
ENSGACP00000025795	SINCAM000918
ENSGACP00000021010	SINCAM000918
ENSGACP00000025775	SINCAM000919
ENSGACP00000021018	SINCAM000920
ENSGACP00000010208	SINCAM000921
ENSGACP00000021035	SINCAM000922
ENSGACP00000024165	SINCAM000923
ENSGACP00000020382	SINCAM000927
ENSGACP00000014611	SINCAM000929
ENSGACP00000017963	SINCAM000929
ENSGACP00000020369	SINCAM000930
ENSGACP00000018724	SINCAM000930
ENSGACP00000021091	SINCAM000931
ENSGACP00000023501	SINCAM000934
ENSGACP00000025320	SINCAM000935
ENSGACP00000025303	SINCAM000936
ENSGACP00000025309	SINCAM000936
ENSGACP00000023228	SINCAM000938
ENSGACP00000023221	SINCAM000939
ENSGACP00000023753	SINCAM000939
ENSGACP00000002197	SINCAM000941
ENSGACP00000019394	SINCAM000941
ENSGACP00000022178	SINCAM000943
ENSGACP00000023621	SINCAM000943
ENSGACP00000023632	SINCAM000944
ENSGACP00000017001	SINCAM000944
ENSGACP00000023635	SINCAM000945
ENSGACP00000007829	SINCAM000945
ENSGACP00000022186	SINCAM000948
ENSGACP00000022953	SINCAM000951
ENSGACP00000022381	SINCAM000951
ENSGACP00000014149	SINCAM000954
ENSGACP00000009965	SINCAM000954
ENSGACP00000010032	SINCAM000955
ENSGACP00000014132	SINCAM000957
ENSGACP00000013790	SINCAM000957
ENSGACP00000010884	SINCAM000958
ENSGACP00000006743	SINCAM000960
ENSGACP00000023733	SINCAM000960
ENSGACP00000006750	SINCAM000962
ENSGACP00000011142	SINCAM000963
ENSGACP00000000058	SINCAM000964
ENSGACP00000023602	SINCAM000965
ENSGACP00000024379	SINCAM000965
ENSGACP00000023725	SINCAM000967
ENSGACP00000017486	SINCAM000967
ENSGACP00000005775	SINCAM000969
ENSGACP00000023714	SINCAM000969
ENSGACP00000009412	SINCAM000971
ENSGACP00000021407	SINCAM000971
ENSGACP00000009397	SINCAM000972
ENSGACP00000009354	SINCAM000975
ENSGACP00000010512	SINCAM000975
ENSGACP00000019159	SINCAM000976
ENSGACP00000020932	SINCAM000976
ENSGACP00000019148	SINCAM000977
ENSGACP00000012875	SINCAM000977
ENSGACP00000023636	SINCAM000979
ENSGACP00000001182	SINCAM000982
ENSGACP00000025994	SINCAM000984
ENSGACP00000025762	SINCAM000985
ENSGACP00000025756	SINCAM000986
ENSGACP00000018971	SINCAM000989
ENSGACP00000022977	SINCAM000990
ENSGACP00000022986	SINCAM000991
ENSGACP00000022991	SINCAM000993
ENSGACP00000021844	SINCAM001000
ENSGACP00000007667	SINCAM001000
ENSGACP00000021849	SINCAM001001
ENSGACP00000018170	SINCAM001001
ENSGACP00000021853	SINCAM001002
ENSGACP00000020447	SINCAM001004
ENSGACP00000022967	SINCAM001005
ENSGACP00000022955	SINCAM001006
ENSGACP00000024684	SINCAM001008
ENSGACP00000021815	SINCAM001011
ENSGACP00000015982	SINCAM001011
ENSGACP00000021496	SINCAM001012
ENSGACP00000024164	SINCAM001013
ENSGACP00000022364	SINCAM001015
ENSGACP00000001393	SINCAM001015
ENSGACP00000002628	SINCAM001016
ENSGACP00000001389	SINCAM001017
ENSGACP00000017787	SINCAM001017
ENSGACP00000008978	SINCAM001020
ENSGACP00000008937	SINCAM001021
ENSGACP00000017855	SINCAM001021
ENSGACP00000008892	SINCAM001022
ENSGACP00000009280	SINCAM001024
ENSGACP00000009307	SINCAM001026
ENSGACP00000009314	SINCAM001027
ENSGACP00000009327	SINCAM001028
ENSGACP00000009331	SINCAM001029
ENSGACP00000020930	SINCAM001030
ENSGACP00000019224	SINCAM001030
ENSGACP00000019249	SINCAM001032
ENSGACP00000012715	SINCAM001032
ENSGACP00000019260	SINCAM001033
ENSGACP00000010166	SINCAM001035
ENSGACP00000010114	SINCAM001037
ENSGACP00000021397	SINCAM001037
ENSGACP00000010103	SINCAM001039
ENSGACP00000006549	SINCAM001043
ENSGACP00000017493	SINCAM001043
ENSGACP00000009985	SINCAM001046
ENSGACP00000006375	SINCAM001050
ENSGACP00000008130	SINCAM001051
ENSGACP00000008122	SINCAM001051
ENSGACP00000010461	SINCAM001052
ENSGACP00000015188	SINCAM001052
ENSGACP00000010547	SINCAM001054
ENSGACP00000000258	SINCAM001054
ENSGACP00000010572	SINCAM001056
ENSGACP00000021347	SINCAM001056
ENSGACP00000010610	SINCAM001058
ENSGACP00000010639	SINCAM001059
ENSGACP00000019130	SINCAM001059
ENSGACP00000008402	SINCAM001060
ENSGACP00000015266	SINCAM001065
ENSGACP00000023251	SINCAM001065
ENSGACP00000015246	SINCAM001067
ENSGACP00000019391	SINCAM001067
ENSGACP00000018544	SINCAM001068
ENSGACP00000015204	SINCAM001070
ENSGACP00000023797	SINCAM001070
ENSGACP00000013292	SINCAM001072
ENSGACP00000025696	SINCAM001073
ENSGACP00000013120	SINCAM001075
ENSGACP00000020854	SINCAM001076
ENSGACP00000019459	SINCAM001076
ENSGACP00000017864	SINCAM001077
ENSGACP00000017856	SINCAM001079
ENSGACP00000002436	SINCAM001083
ENSGACP00000008294	SINCAM001085
ENSGACP00000022100	SINCAM001086
ENSGACP00000020844	SINCAM001089
ENSGACP00000016249	SINCAM001090
ENSGACP00000020242	SINCAM001090
ENSGACP00000008209	SINCAM001091
ENSGACP00000018084	SINCAM001092
ENSGACP00000009929	SINCAM001096
ENSGACP00000021742	SINCAM001096
ENSGACP00000009835	SINCAM001098
ENSGACP00000020268	SINCAM001098
ENSGACP00000009793	SINCAM001099
ENSGACP00000005995	SINCAM001099
ENSGACP00000024550	SINCAM001102
ENSGACP00000010303	SINCAM001103
ENSGACP00000024543	SINCAM001104
ENSGACP00000024642	SINCAM001105
ENSGACP00000017983	SINCAM001110
ENSGACP00000020397	SINCAM001111
ENSGACP00000020401	SINCAM001112
ENSGACP00000020387	SINCAM001114
ENSGACP00000000296	SINCAM001114
ENSGACP00000008988	SINCAM001117
ENSGACP00000008992	SINCAM001118
ENSGACP00000023708	SINCAM001118
ENSGACP00000019432	SINCAM001119
ENSGACP00000024312	SINCAM001122
ENSGACP00000024299	SINCAM001124
ENSGACP00000014218	SINCAM001129
ENSGACP00000012891	SINCAM001132
ENSGACP00000012877	SINCAM001135
ENSGACP00000005005	SINCAM001136
ENSGACP00000012864	SINCAM001136
ENSGACP00000012916	SINCAM001138
ENSGACP00000018077	SINCAM001138
ENSGACP00000011805	SINCAM001141
ENSGACP00000011783	SINCAM001142
ENSGACP00000002973	SINCAM001142
ENSGACP00000011771	SINCAM001143
ENSGACP00000021767	SINCAM001143
ENSGACP00000011753	SINCAM001144
ENSGACP00000011752	SINCAM001145
ENSGACP00000013833	SINCAM001146
ENSGACP00000013819	SINCAM001148
ENSGACP00000013771	SINCAM001150
ENSGACP00000020523	SINCAM001150
ENSGACP00000013759	SINCAM001151
ENSGACP00000013751	SINCAM001152
ENSGACP00000013739	SINCAM001154
ENSGACP00000013838	SINCAM001159
ENSGACP00000020513	SINCAM001159
ENSGACP00000013929	SINCAM001162
ENSGACP00000024687	SINCAM001162
ENSGACP00000013967	SINCAM001163
ENSGACP00000013974	SINCAM001164
ENSGACP00000013979	SINCAM001166
ENSGACP00000013560	SINCAM001170
ENSGACP00000013545	SINCAM001171
ENSGACP00000013526	SINCAM001172
ENSGACP00000013495	SINCAM001173
ENSGACP00000022269	SINCAM001173
ENSGACP00000020502	SINCAM001174
ENSGACP00000013484	SINCAM001174
ENSGACP00000013480	SINCAM001175
ENSGACP00000020501	SINCAM001175
ENSGACP00000018918	SINCAM001176
ENSGACP00000020497	SINCAM001177
ENSGACP00000001219	SINCAM001177
ENSGACP00000019482	SINCAM001180
ENSGACP00000020383	SINCAM001181
ENSGACP00000020629	SINCAM001181
ENSGACP00000007871	SINCAM001182
ENSGACP00000000474	SINCAM001182
ENSGACP00000007837	SINCAM001183
ENSGACP00000012176	SINCAM001183
ENSGACP00000004925	SINCAM001184
ENSGACP00000006685	SINCAM001186
ENSGACP00000006725	SINCAM001188
ENSGACP00000006697	SINCAM001189
ENSGACP00000004984	SINCAM001190
ENSGACP00000000463	SINCAM001190
ENSGACP00000020922	SINCAM001192
ENSGACP00000006446	SINCAM001193
ENSGACP00000007859	SINCAM001193
ENSGACP00000012909	SINCAM001195
ENSGACP00000021029	SINCAM001196
ENSGACP00000017743	SINCAM001196
ENSGACP00000008675	SINCAM001197
ENSGACP00000021032	SINCAM001198
ENSGACP00000008681	SINCAM001199
ENSGACP00000020903	SINCAM001203
ENSGACP00000020901	SINCAM001204
ENSGACP00000005664	SINCAM001204
ENSGACP00000020897	SINCAM001206
ENSGACP00000017336	SINCAM001206
ENSGACP00000005765	SINCAM001207
ENSGACP00000005787	SINCAM001209
ENSGACP00000013837	SINCAM001209
ENSGACP00000020964	SINCAM001210
ENSGACP00000013800	SINCAM001210
ENSGACP00000020965	SINCAM001211
ENSGACP00000006288	SINCAM001211
ENSGACP00000020976	SINCAM001216
ENSGACP00000003067	SINCAM001217
ENSGACP00000001608	SINCAM001217
ENSGACP00000001641	SINCAM001219
ENSGACP00000020779	SINCAM001219
ENSGACP00000013224	SINCAM001220
ENSGACP00000020786	SINCAM001220
ENSGACP00000013233	SINCAM001221
ENSGACP00000013249	SINCAM001223
ENSGACP00000013293	SINCAM001224
ENSGACP00000020789	SINCAM001224
ENSGACP00000020792	SINCAM001227
ENSGACP00000020793	SINCAM001227
ENSGACP00000020794	SINCAM001229
ENSGACP00000020795	SINCAM001230
ENSGACP00000002267	SINCAM001230
ENSGACP00000007933	SINCAM001231
ENSGACP00000020797	SINCAM001231
ENSGACP00000011099	SINCAM001232
ENSGACP00000015375	SINCAM001233
ENSGACP00000019843	SINCAM001233
ENSGACP00000019838	SINCAM001234
ENSGACP00000020798	SINCAM001234
ENSGACP00000020807	SINCAM001235
ENSGACP00000020808	SINCAM001236
ENSGACP00000007938	SINCAM001236
ENSGACP00000020813	SINCAM001237
ENSGACP00000007958	SINCAM001239
ENSGACP00000009476	SINCAM001239
ENSGACP00000007964	SINCAM001240
ENSGACP00000008015	SINCAM001242
ENSGACP00000020823	SINCAM001242
ENSGACP00000020827	SINCAM001245
ENSGACP00000013116	SINCAM001245
ENSGACP00000013091	SINCAM001246
ENSGACP00000020834	SINCAM001246
ENSGACP00000013067	SINCAM001247
ENSGACP00000013065	SINCAM001248
ENSGACP00000020837	SINCAM001248
ENSGACP00000013057	SINCAM001249
ENSGACP00000004128	SINCAM001249
ENSGACP00000021331	SINCAM001250
ENSGACP00000011322	SINCAM001250
ENSGACP00000013038	SINCAM001251
ENSGACP00000013014	SINCAM001252
ENSGACP00000023800	SINCAM001255
ENSGACP00000023101	SINCAM001255
ENSGACP00000023759	SINCAM001256
ENSGACP00000020881	SINCAM001257
ENSGACP00000001371	SINCAM001257
ENSGACP00000020948	SINCAM001261
ENSGACP00000020766	SINCAM001262
ENSGACP00000020752	SINCAM001263
ENSGACP00000020738	SINCAM001265
ENSGACP00000011832	SINCAM001266
ENSGACP00000009177	SINCAM001267
ENSGACP00000023656	SINCAM001267
ENSGACP00000023648	SINCAM001269
ENSGACP00000008969	SINCAM001269
ENSGACP00000023645	SINCAM001271
ENSGACP00000009236	SINCAM001272
ENSGACP00000023478	SINCAM001272
ENSGACP00000013155	SINCAM001273
ENSGACP00000013171	SINCAM001274
ENSGACP00000020632	SINCAM001274
ENSGACP00000009433	SINCAM001278
ENSGACP00000007310	SINCAM001280
ENSGACP00000016138	SINCAM001280
ENSGACP00000009526	SINCAM001281
ENSGACP00000020467	SINCAM001281
ENSGACP00000009595	SINCAM001283
ENSGACP00000018222	SINCAM001283
ENSGACP00000009629	SINCAM001286
ENSGACP00000021311	SINCAM001286
ENSGACP00000021179	SINCAM001287
ENSGACP00000024618	SINCAM001290
ENSGACP00000018219	SINCAM001292
ENSGACP00000019430	SINCAM001292
ENSGACP00000020209	SINCAM001293
ENSGACP00000009235	SINCAM001293
ENSGACP00000024625	SINCAM001294
ENSGACP00000021484	SINCAM001295
ENSGACP00000008485	SINCAM001295
ENSGACP00000021460	SINCAM001296
ENSGACP00000003834	SINCAM001296
ENSGACP00000021447	SINCAM001299
ENSGACP00000006235	SINCAM001300
ENSGACP00000006232	SINCAM001303
ENSGACP00000006986	SINCAM001303
ENSGACP00000006218	SINCAM001305
ENSGACP00000014970	SINCAM001305
ENSGACP00000006111	SINCAM001309
ENSGACP00000023493	SINCAM001309
ENSGACP00000006104	SINCAM001310
ENSGACP00000023497	SINCAM001310
ENSGACP00000006101	SINCAM001312
ENSGACP00000006094	SINCAM001313
ENSGACP00000006082	SINCAM001315
ENSGACP00000020384	SINCAM001317
ENSGACP00000006039	SINCAM001318
ENSGACP00000021414	SINCAM001319
ENSGACP00000010642	SINCAM001319
ENSGACP00000005080	SINCAM001320
ENSGACP00000021666	SINCAM001320
ENSGACP00000011290	SINCAM001321
ENSGACP00000000812	SINCAM001321
ENSGACP00000018207	SINCAM001323
ENSGACP00000017139	SINCAM001324
ENSGACP00000020085	SINCAM001324
ENSGACP00000018212	SINCAM001325
ENSGACP00000018884	SINCAM001327
ENSGACP00000024092	SINCAM001329
ENSGACP00000020179	SINCAM001329
ENSGACP00000012840	SINCAM001334
ENSGACP00000021316	SINCAM001334
ENSGACP00000012993	SINCAM001336
ENSGACP00000000708	SINCAM001336
ENSGACP00000026267	SINCAM001338
ENSGACP00000004108	SINCAM001338
ENSGACP00000025276	SINCAM001342
ENSGACP00000005124	SINCAM001343
ENSGACP00000016512	SINCAM001343
ENSGACP00000023806	SINCAM001344
ENSGACP00000001206	SINCAM001344
ENSGACP00000007659	SINCAM001347
ENSGACP00000021680	SINCAM001348
ENSGACP00000025255	SINCAM001352
ENSGACP00000025265	SINCAM001353
ENSGACP00000022298	SINCAM001357
ENSGACP00000014935	SINCAM001357
ENSGACP00000009028	SINCAM001359
ENSGACP00000016997	SINCAM001359
ENSGACP00000005118	SINCAM001362
ENSGACP00000005105	SINCAM001362
ENSGACP00000013614	SINCAM001363
ENSGACP00000013701	SINCAM001364
ENSGACP00000018675	SINCAM001364
ENSGACP00000011739	SINCAM001365
ENSGACP00000011719	SINCAM001367
ENSGACP00000011700	SINCAM001368
ENSGACP00000010677	SINCAM001369
ENSGACP00000011675	SINCAM001369
ENSGACP00000013694	SINCAM001370
ENSGACP00000011571	SINCAM001371
ENSGACP00000011564	SINCAM001372
ENSGACP00000011560	SINCAM001372
ENSGACP00000014110	SINCAM001375
ENSGACP00000011494	SINCAM001375
ENSGACP00000011466	SINCAM001376
ENSGACP00000002249	SINCAM001377
ENSGACP00000023601	SINCAM001381
ENSGACP00000005652	SINCAM001381
ENSGACP00000024114	SINCAM001382
ENSGACP00000013158	SINCAM001382
ENSGACP00000021509	SINCAM001385
ENSGACP00000021685	SINCAM001389
ENSGACP00000019396	SINCAM001389
ENSGACP00000021709	SINCAM001390
ENSGACP00000021721	SINCAM001392
ENSGACP00000002342	SINCAM001394
ENSGACP00000021732	SINCAM001395
ENSGACP00000021728	SINCAM001396
ENSGACP00000005792	SINCAM001396
ENSGACP00000020328	SINCAM001398
ENSGACP00000000836	SINCAM001402
ENSGACP00000000840	SINCAM001403
ENSGACP00000024121	SINCAM001405
ENSGACP00000018289	SINCAM001405
ENSGACP00000000829	SINCAM001409
ENSGACP00000023614	SINCAM001412
ENSGACP00000020929	SINCAM001412
ENSGACP00000018312	SINCAM001416
ENSGACP00000024170	SINCAM001417
ENSGACP00000009949	SINCAM001419
ENSGACP00000022267	SINCAM001419
ENSGACP00000009635	SINCAM001420
ENSGACP00000002630	SINCAM001423
ENSGACP00000005308	SINCAM001426
ENSGACP00000017752	SINCAM001429
ENSGACP00000021762	SINCAM001430
ENSGACP00000021795	SINCAM001431
ENSGACP00000014540	SINCAM001432
ENSGACP00000019108	SINCAM001432
ENSGACP00000021801	SINCAM001433
ENSGACP00000021806	SINCAM001434
ENSGACP00000021807	SINCAM001436
ENSGACP00000015382	SINCAM001436
ENSGACP00000017618	SINCAM001437
ENSGACP00000006754	SINCAM001437
ENSGACP00000023559	SINCAM001439
ENSGACP00000012126	SINCAM001439
ENSGACP00000023563	SINCAM001440
ENSGACP00000021278	SINCAM001442
ENSGACP00000008645	SINCAM001443
ENSGACP00000021287	SINCAM001443
ENSGACP00000021291	SINCAM001446
ENSGACP00000027210	SINCAM001447
ENSGACP00000009684	SINCAM001448
ENSGACP00000012915	SINCAM001450
ENSGACP00000016098	SINCAM001450
ENSGACP00000000520	SINCAM001456
ENSGACP00000003977	SINCAM001458
ENSGACP00000005542	SINCAM001459
ENSGACP00000015462	SINCAM001459
ENSGACP00000006487	SINCAM001461
ENSGACP00000021583	SINCAM001461
ENSGACP00000024563	SINCAM001462
ENSGACP00000009051	SINCAM001463
ENSGACP00000024062	SINCAM001465
ENSGACP00000008117	SINCAM001466
ENSGACP00000005801	SINCAM001466
ENSGACP00000016447	SINCAM001467
ENSGACP00000015654	SINCAM001469
ENSGACP00000009079	SINCAM001474
ENSGACP00000023686	SINCAM001474
ENSGACP00000023692	SINCAM001476
ENSGACP00000009054	SINCAM001477
ENSGACP00000010243	SINCAM001478
ENSGACP00000022240	SINCAM001478
ENSGACP00000024468	SINCAM001479
ENSGACP00000010201	SINCAM001479
ENSGACP00000023031	SINCAM001480
ENSGACP00000023029	SINCAM001483
ENSGACP00000023025	SINCAM001484
ENSGACP00000016689	SINCAM001488
ENSGACP00000017946	SINCAM001489
ENSGACP00000004643	SINCAM001492
ENSGACP00000004510	SINCAM001495
ENSGACP00000004597	SINCAM001500
ENSGACP00000016715	SINCAM001503
ENSGACP00000023080	SINCAM001511
ENSGACP00000013442	SINCAM001511
ENSGACP00000023020	SINCAM001513
ENSGACP00000023012	SINCAM001514
ENSGACP00000023011	SINCAM001515
ENSGACP00000023008	SINCAM001517
ENSGACP00000016947	SINCAM001519
ENSGACP00000004442	SINCAM001519
ENSGACP00000004413	SINCAM001521
ENSGACP00000012088	SINCAM001521
ENSGACP00000004400	SINCAM001524
ENSGACP00000004382	SINCAM001525
ENSGACP00000016961	SINCAM001525
ENSGACP00000013384	SINCAM001527
ENSGACP00000019033	SINCAM001529
ENSGACP00000019020	SINCAM001532
ENSGACP00000005099	SINCAM001533
ENSGACP00000005103	SINCAM001533
ENSGACP00000005121	SINCAM001534
ENSGACP00000020527	SINCAM001534
ENSGACP00000005154	SINCAM001537
ENSGACP00000005157	SINCAM001538
ENSGACP00000019990	SINCAM001538
ENSGACP00000005172	SINCAM001539
ENSGACP00000005180	SINCAM001541
ENSGACP00000019589	SINCAM001541
ENSGACP00000008467	SINCAM001542
ENSGACP00000005186	SINCAM001542
ENSGACP00000005196	SINCAM001543
ENSGACP00000011725	SINCAM001545
ENSGACP00000004669	SINCAM001548
ENSGACP00000004803	SINCAM001548
ENSGACP00000005305	SINCAM001550
ENSGACP00000014099	SINCAM001550
ENSGACP00000005295	SINCAM001551
ENSGACP00000005342	SINCAM001554
ENSGACP00000011860	SINCAM001555
ENSGACP00000011604	SINCAM001557
ENSGACP00000011483	SINCAM001558
ENSGACP00000001938	SINCAM001560
ENSGACP00000006224	SINCAM001560
ENSGACP00000003347	SINCAM001564
ENSGACP00000027666	SINCAM001564
ENSGACP00000003353	SINCAM001565
ENSGACP00000023093	SINCAM001570
ENSGACP00000002353	SINCAM001570
ENSGACP00000002378	SINCAM001572
ENSGACP00000023149	SINCAM001573
ENSGACP00000002393	SINCAM001576
ENSGACP00000023180	SINCAM001577
ENSGACP00000005229	SINCAM001579
ENSGACP00000003845	SINCAM001579
ENSGACP00000007039	SINCAM001580
ENSGACP00000019633	SINCAM001580
ENSGACP00000007071	SINCAM001581
ENSGACP00000021410	SINCAM001581
ENSGACP00000007062	SINCAM001582
ENSGACP00000005211	SINCAM001584
ENSGACP00000023196	SINCAM001584
ENSGACP00000021672	SINCAM001587
ENSGACP00000021670	SINCAM001588
ENSGACP00000006789	SINCAM001588
ENSGACP00000006783	SINCAM001590
ENSGACP00000006773	SINCAM001592
ENSGACP00000015726	SINCAM001592
ENSGACP00000021667	SINCAM001593
ENSGACP00000006742	SINCAM001594
ENSGACP00000021660	SINCAM001594
ENSGACP00000006718	SINCAM001596
ENSGACP00000001394	SINCAM001596
ENSGACP00000021653	SINCAM001597
ENSGACP00000006694	SINCAM001601
ENSGACP00000006708	SINCAM001601
ENSGACP00000002213	SINCAM001608
ENSGACP00000021646	SINCAM001608
ENSGACP00000002207	SINCAM001609
ENSGACP00000002204	SINCAM001610
ENSGACP00000002195	SINCAM001612
ENSGACP00000021645	SINCAM001612
ENSGACP00000002185	SINCAM001614
ENSGACP00000021641	SINCAM001614
ENSGACP00000002174	SINCAM001615
ENSGACP00000002163	SINCAM001616
ENSGACP00000002168	SINCAM001617
ENSGACP00000013160	SINCAM001617
ENSGACP00000001286	SINCAM001619
ENSGACP00000023340	SINCAM001619
ENSGACP00000001294	SINCAM001620
ENSGACP00000020365	SINCAM001620
ENSGACP00000001301	SINCAM001621
ENSGACP00000023321	SINCAM001621
ENSGACP00000023263	SINCAM001622
ENSGACP00000001316	SINCAM001622
ENSGACP00000023279	SINCAM001623
ENSGACP00000001322	SINCAM001623
ENSGACP00000000746	SINCAM001624
ENSGACP00000002113	SINCAM001624
ENSGACP00000002100	SINCAM001625
ENSGACP00000002228	SINCAM001625
ENSGACP00000002234	SINCAM001627
ENSGACP00000002068	SINCAM001627
ENSGACP00000002241	SINCAM001630
ENSGACP00000002274	SINCAM001631
ENSGACP00000019431	SINCAM001632
ENSGACP00000002755	SINCAM001632
ENSGACP00000002304	SINCAM001633
ENSGACP00000023243	SINCAM001633
ENSGACP00000002308	SINCAM001635
ENSGACP00000002315	SINCAM001636
ENSGACP00000023237	SINCAM001636
ENSGACP00000023234	SINCAM001637
ENSGACP00000008732	SINCAM001637
ENSGACP00000023915	SINCAM001641
ENSGACP00000023913	SINCAM001643
ENSGACP00000001518	SINCAM001644
ENSGACP00000001522	SINCAM001645
ENSGACP00000017696	SINCAM001647
ENSGACP00000011950	SINCAM001647
ENSGACP00000007408	SINCAM001648
ENSGACP00000006486	SINCAM001652
ENSGACP00000003060	SINCAM001655
ENSGACP00000014873	SINCAM001655
ENSGACP00000003049	SINCAM001659
ENSGACP00000025375	SINCAM001659
ENSGACP00000001327	SINCAM001661
ENSGACP00000006443	SINCAM001662
ENSGACP00000017260	SINCAM001662
ENSGACP00000002542	SINCAM001664
ENSGACP00000004302	SINCAM001664
ENSGACP00000007085	SINCAM001665
ENSGACP00000002667	SINCAM001666
ENSGACP00000007108	SINCAM001668
ENSGACP00000004761	SINCAM001669
ENSGACP00000002133	SINCAM001669
ENSGACP00000004797	SINCAM001670
ENSGACP00000012191	SINCAM001673
ENSGACP00000008009	SINCAM001673
ENSGACP00000007368	SINCAM001675
ENSGACP00000007285	SINCAM001676
ENSGACP00000007333	SINCAM001677
ENSGACP00000014466	SINCAM001677
ENSGACP00000000929	SINCAM001678
ENSGACP00000002018	SINCAM001679
ENSGACP00000006391	SINCAM001679
ENSGACP00000003350	SINCAM001680
ENSGACP00000023897	SINCAM001680
ENSGACP00000023900	SINCAM001682
ENSGACP00000006587	SINCAM001683
ENSGACP00000024480	SINCAM001683
ENSGACP00000006577	SINCAM001684
ENSGACP00000006547	SINCAM001685
ENSGACP00000005842	SINCAM001686
ENSGACP00000005822	SINCAM001687
ENSGACP00000003366	SINCAM001688
ENSGACP00000008419	SINCAM001688
ENSGACP00000003341	SINCAM001689
ENSGACP00000007598	SINCAM001692
ENSGACP00000007705	SINCAM001693
ENSGACP00000019110	SINCAM001695
ENSGACP00000001253	SINCAM001696
ENSGACP00000011925	SINCAM001696
ENSGACP00000007677	SINCAM001697
ENSGACP00000013226	SINCAM001697
ENSGACP00000001248	SINCAM001698
ENSGACP00000024777	SINCAM001699
ENSGACP00000010938	SINCAM001700
ENSGACP00000012248	SINCAM001702
ENSGACP00000012232	SINCAM001702
ENSGACP00000012286	SINCAM001703
ENSGACP00000018402	SINCAM001703
ENSGACP00000012327	SINCAM001704
ENSGACP00000012836	SINCAM001704
ENSGACP00000019283	SINCAM001705
ENSGACP00000016304	SINCAM001705
ENSGACP00000016274	SINCAM001706
ENSGACP00000016261	SINCAM001707
ENSGACP00000008413	SINCAM001707
ENSGACP00000016244	SINCAM001708
ENSGACP00000002922	SINCAM001709
ENSGACP00000000127	SINCAM001710
ENSGACP00000022823	SINCAM001713
ENSGACP00000022827	SINCAM001713
ENSGACP00000022818	SINCAM001714
ENSGACP00000011254	SINCAM001714
ENSGACP00000022678	SINCAM001717
ENSGACP00000012203	SINCAM001720
ENSGACP00000022529	SINCAM001722
ENSGACP00000005369	SINCAM001724
ENSGACP00000022522	SINCAM001724
ENSGACP00000021581	SINCAM001725
ENSGACP00000012838	SINCAM001725
ENSGACP00000005349	SINCAM001726
ENSGACP00000005357	SINCAM001726
ENSGACP00000005344	SINCAM001727
ENSGACP00000005330	SINCAM001728
ENSGACP00000005245	SINCAM001730
ENSGACP00000022509	SINCAM001730
ENSGACP00000005267	SINCAM001732
ENSGACP00000022482	SINCAM001732
ENSGACP00000002186	SINCAM001733
ENSGACP00000002189	SINCAM001733
ENSGACP00000003327	SINCAM001735
ENSGACP00000003253	SINCAM001736
ENSGACP00000023960	SINCAM001736
ENSGACP00000003248	SINCAM001737
ENSGACP00000003243	SINCAM001739
ENSGACP00000017958	SINCAM001739
ENSGACP00000003236	SINCAM001740
ENSGACP00000012168	SINCAM001740
ENSGACP00000019497	SINCAM001741
ENSGACP00000005041	SINCAM001743
ENSGACP00000018753	SINCAM001743
ENSGACP00000017713	SINCAM001744
ENSGACP00000007035	SINCAM001745
ENSGACP00000007008	SINCAM001746
ENSGACP00000021697	SINCAM001746
ENSGACP00000010728	SINCAM001752
ENSGACP00000020772	SINCAM001752
ENSGACP00000010742	SINCAM001753
ENSGACP00000007730	SINCAM001754
ENSGACP00000000535	SINCAM001754
ENSGACP00000007743	SINCAM001755
ENSGACP00000020446	SINCAM001755
ENSGACP00000006869	SINCAM001756
ENSGACP00000004965	SINCAM001761
ENSGACP00000004125	SINCAM001761
ENSGACP00000007583	SINCAM001762
ENSGACP00000011473	SINCAM001764
ENSGACP00000007664	SINCAM001764
ENSGACP00000019003	SINCAM001765
ENSGACP00000003116	SINCAM001765
ENSGACP00000003117	SINCAM001767
ENSGACP00000003503	SINCAM001771
ENSGACP00000003905	SINCAM001772
ENSGACP00000022805	SINCAM001772
ENSGACP00000005613	SINCAM001774
ENSGACP00000005914	SINCAM001774
ENSGACP00000022001	SINCAM001775
ENSGACP00000002238	SINCAM001777
ENSGACP00000002225	SINCAM001778
ENSGACP00000011181	SINCAM001778
ENSGACP00000002217	SINCAM001779
ENSGACP00000011191	SINCAM001781
ENSGACP00000005947	SINCAM001782
ENSGACP00000022068	SINCAM001782
ENSGACP00000019654	SINCAM001783
ENSGACP00000004291	SINCAM001784
ENSGACP00000025478	SINCAM001784
ENSGACP00000019584	SINCAM001786
ENSGACP00000002920	SINCAM001786
ENSGACP00000002500	SINCAM001787
ENSGACP00000002988	SINCAM001788
ENSGACP00000002514	SINCAM001789
ENSGACP00000001352	SINCAM001790
ENSGACP00000007254	SINCAM001790
ENSGACP00000011299	SINCAM001791
ENSGACP00000023300	SINCAM001793
ENSGACP00000011324	SINCAM001794
ENSGACP00000011339	SINCAM001796
ENSGACP00000011342	SINCAM001797
ENSGACP00000011358	SINCAM001798
ENSGACP00000011367	SINCAM001801
ENSGACP00000003193	SINCAM001802
ENSGACP00000011292	SINCAM001804
ENSGACP00000023155	SINCAM001804
ENSGACP00000001112	SINCAM001806
ENSGACP00000010597	SINCAM001809
ENSGACP00000010030	SINCAM001809
ENSGACP00000006370	SINCAM001810
ENSGACP00000008815	SINCAM001810
ENSGACP00000010069	SINCAM001811
ENSGACP00000010042	SINCAM001811
ENSGACP00000006320	SINCAM001814
ENSGACP00000002480	SINCAM001820
ENSGACP00000002438	SINCAM001820
ENSGACP00000017178	SINCAM001822
ENSGACP00000024943	SINCAM001822
ENSGACP00000021735	SINCAM001823
ENSGACP00000006567	SINCAM001823
ENSGACP00000006604	SINCAM001824
ENSGACP00000006612	SINCAM001825
ENSGACP00000006618	SINCAM001826
ENSGACP00000021737	SINCAM001826
ENSGACP00000023547	SINCAM001828
ENSGACP00000006194	SINCAM001829
ENSGACP00000006177	SINCAM001830
ENSGACP00000006156	SINCAM001831
ENSGACP00000006137	SINCAM001832
ENSGACP00000020520	SINCAM001832
ENSGACP00000003486	SINCAM001833
ENSGACP00000003868	SINCAM001833
ENSGACP00000008716	SINCAM001836
ENSGACP00000011936	SINCAM001836
ENSGACP00000008753	SINCAM001837
ENSGACP00000011944	SINCAM001837
ENSGACP00000013136	SINCAM001840
ENSGACP00000016131	SINCAM001840
ENSGACP00000006024	SINCAM001841
ENSGACP00000011933	SINCAM001841
ENSGACP00000001221	SINCAM001842
ENSGACP00000002942	SINCAM001843
ENSGACP00000004021	SINCAM001845
ENSGACP00000011242	SINCAM001846
ENSGACP00000019554	SINCAM001846
ENSGACP00000011544	SINCAM001848
ENSGACP00000004535	SINCAM001848
ENSGACP00000007106	SINCAM001849
ENSGACP00000007850	SINCAM001851
ENSGACP00000011255	SINCAM001852
ENSGACP00000004825	SINCAM001852
ENSGACP00000004652	SINCAM001857
ENSGACP00000009141	SINCAM001858
ENSGACP00000012709	SINCAM001858
ENSGACP00000009114	SINCAM001861
ENSGACP00000012731	SINCAM001861
ENSGACP00000006208	SINCAM001863
ENSGACP00000004645	SINCAM001865
ENSGACP00000005239	SINCAM001866
ENSGACP00000004618	SINCAM001866
ENSGACP00000004616	SINCAM001867
ENSGACP00000004544	SINCAM001869
ENSGACP00000011549	SINCAM001869
ENSGACP00000007748	SINCAM001870
ENSGACP00000007171	SINCAM001874
ENSGACP00000006539	SINCAM001877
ENSGACP00000017339	SINCAM001878
ENSGACP00000006535	SINCAM001878
ENSGACP00000006414	SINCAM001879
ENSGACP00000006403	SINCAM001880
ENSGACP00000023896	SINCAM001882
ENSGACP00000001964	SINCAM001882
ENSGACP00000003221	SINCAM001883
ENSGACP00000003244	SINCAM001884
ENSGACP00000002647	SINCAM001885
ENSGACP00000002641	SINCAM001886
ENSGACP00000025241	SINCAM001887
ENSGACP00000019050	SINCAM001887
ENSGACP00000000675	SINCAM001888
ENSGACP00000025936	SINCAM001888
ENSGACP00000000351	SINCAM001889
ENSGACP00000000692	SINCAM001889
ENSGACP00000005027	SINCAM001891
ENSGACP00000005010	SINCAM001892
ENSGACP00000004998	SINCAM001894
ENSGACP00000003339	SINCAM001895
ENSGACP00000022478	SINCAM001895
ENSGACP00000019653	SINCAM001896
ENSGACP00000024227	SINCAM001897
ENSGACP00000011002	SINCAM001898
ENSGACP00000007952	SINCAM001898
ENSGACP00000007977	SINCAM001901
ENSGACP00000007992	SINCAM001902
ENSGACP00000007918	SINCAM001902
ENSGACP00000004941	SINCAM001903
ENSGACP00000010994	SINCAM001904
ENSGACP00000013461	SINCAM001904
ENSGACP00000004071	SINCAM001906
ENSGACP00000004931	SINCAM001906
ENSGACP00000004061	SINCAM001907
ENSGACP00000009450	SINCAM001908
ENSGACP00000004036	SINCAM001908
ENSGACP00000004034	SINCAM001909
ENSGACP00000009443	SINCAM001909
ENSGACP00000009435	SINCAM001910
ENSGACP00000009396	SINCAM001911
ENSGACP00000019746	SINCAM001911
ENSGACP00000001886	SINCAM001912
ENSGACP00000005725	SINCAM001912
ENSGACP00000007940	SINCAM001915
ENSGACP00000001183	SINCAM001915
ENSGACP00000007961	SINCAM001916
ENSGACP00000018564	SINCAM001920
ENSGACP00000008011	SINCAM001921
ENSGACP00000003878	SINCAM001921
ENSGACP00000003890	SINCAM001922
ENSGACP00000010861	SINCAM001923
ENSGACP00000008565	SINCAM001923
ENSGACP00000005855	SINCAM001925
ENSGACP00000005868	SINCAM001926
ENSGACP00000006538	SINCAM001927
ENSGACP00000025986	SINCAM001927
ENSGACP00000002886	SINCAM001929
ENSGACP00000023789	SINCAM001930
ENSGACP00000023779	SINCAM001931
ENSGACP00000023791	SINCAM001932
ENSGACP00000007867	SINCAM001932
ENSGACP00000000756	SINCAM001933
ENSGACP00000018926	SINCAM001933
ENSGACP00000000760	SINCAM001935
ENSGACP00000000799	SINCAM001936
ENSGACP00000001267	SINCAM001936
ENSGACP00000007367	SINCAM001937
ENSGACP00000007363	SINCAM001937
ENSGACP00000019259	SINCAM001938
ENSGACP00000007355	SINCAM001940
ENSGACP00000003175	SINCAM001941
ENSGACP00000017208	SINCAM001943
ENSGACP00000006345	SINCAM001943
ENSGACP00000017167	SINCAM001944
ENSGACP00000002697	SINCAM001944
ENSGACP00000010566	SINCAM001945
ENSGACP00000010655	SINCAM001950
ENSGACP00000004154	SINCAM001952
ENSGACP00000008399	SINCAM001952
ENSGACP00000008426	SINCAM001953
ENSGACP00000010736	SINCAM001957
ENSGACP00000009342	SINCAM001957
ENSGACP00000010753	SINCAM001958
ENSGACP00000015363	SINCAM001958
ENSGACP00000010767	SINCAM001959
ENSGACP00000009332	SINCAM001959
ENSGACP00000010850	SINCAM001964
ENSGACP00000010817	SINCAM001964
ENSGACP00000010864	SINCAM001966
ENSGACP00000009529	SINCAM001966
ENSGACP00000010876	SINCAM001968
ENSGACP00000009505	SINCAM001968
ENSGACP00000010961	SINCAM001969
ENSGACP00000009494	SINCAM001969
ENSGACP00000009465	SINCAM001970
ENSGACP00000010963	SINCAM001971
ENSGACP00000009457	SINCAM001971
ENSGACP00000010981	SINCAM001972
ENSGACP00000009439	SINCAM001972
ENSGACP00000010987	SINCAM001973
ENSGACP00000009434	SINCAM001973
ENSGACP00000009414	SINCAM001976
ENSGACP00000012416	SINCAM001976
ENSGACP00000009408	SINCAM001977
ENSGACP00000007429	SINCAM001977
ENSGACP00000009399	SINCAM001978
ENSGACP00000009390	SINCAM001979
ENSGACP00000010989	SINCAM001979
ENSGACP00000009383	SINCAM001980
ENSGACP00000011001	SINCAM001981
ENSGACP00000005163	SINCAM001981
ENSGACP00000009362	SINCAM001983
ENSGACP00000011016	SINCAM001983
ENSGACP00000009355	SINCAM001985
ENSGACP00000007455	SINCAM001985
ENSGACP00000011079	SINCAM001988
ENSGACP00000009548	SINCAM001988
ENSGACP00000011108	SINCAM001989
ENSGACP00000009554	SINCAM001989
ENSGACP00000017649	SINCAM001990
ENSGACP00000017633	SINCAM001991
ENSGACP00000014563	SINCAM001991
ENSGACP00000014524	SINCAM001992
ENSGACP00000012086	SINCAM001992
ENSGACP00000025481	SINCAM001993
ENSGACP00000008628	SINCAM001996
ENSGACP00000010804	SINCAM001996
ENSGACP00000011827	SINCAM002000
ENSGACP00000008634	SINCAM002000
ENSGACP00000002642	SINCAM002001
ENSGACP00000011859	SINCAM002002
ENSGACP00000011864	SINCAM002003
ENSGACP00000021860	SINCAM002003
ENSGACP00000011884	SINCAM002005
ENSGACP00000008656	SINCAM002006
ENSGACP00000008677	SINCAM002007
ENSGACP00000018936	SINCAM002007
ENSGACP00000008692	SINCAM002009
ENSGACP00000011891	SINCAM002009
ENSGACP00000008705	SINCAM002010
ENSGACP00000008737	SINCAM002011
ENSGACP00000011897	SINCAM002011
ENSGACP00000008743	SINCAM002013
ENSGACP00000011923	SINCAM002013
ENSGACP00000007277	SINCAM002017
ENSGACP00000007305	SINCAM002017
ENSGACP00000004104	SINCAM002019
ENSGACP00000002020	SINCAM002020
ENSGACP00000019310	SINCAM002022
ENSGACP00000005706	SINCAM002022
ENSGACP00000007652	SINCAM002023
ENSGACP00000007665	SINCAM002024
ENSGACP00000007696	SINCAM002025
ENSGACP00000009088	SINCAM002027
ENSGACP00000013133	SINCAM002027
ENSGACP00000008053	SINCAM002032
ENSGACP00000008241	SINCAM002032
ENSGACP00000008592	SINCAM002039
ENSGACP00000023873	SINCAM002044
ENSGACP00000001975	SINCAM002046
ENSGACP00000008582	SINCAM002047
ENSGACP00000010674	SINCAM002050
ENSGACP00000008486	SINCAM002051
ENSGACP00000001718	SINCAM002053
ENSGACP00000010041	SINCAM002055
ENSGACP00000020646	SINCAM002055
ENSGACP00000016834	SINCAM002056
ENSGACP00000001702	SINCAM002058
ENSGACP00000016837	SINCAM002059
ENSGACP00000016838	SINCAM002060
ENSGACP00000016889	SINCAM002062
ENSGACP00000016920	SINCAM002065
ENSGACP00000023988	SINCAM002066
ENSGACP00000025605	SINCAM002066
ENSGACP00000020649	SINCAM002068
ENSGACP00000016944	SINCAM002068
ENSGACP00000000649	SINCAM002072
ENSGACP00000017012	SINCAM002072
ENSGACP00000000088	SINCAM002073
ENSGACP00000009667	SINCAM002073
ENSGACP00000000096	SINCAM002075
ENSGACP00000001722	SINCAM002076
ENSGACP00000000102	SINCAM002079
ENSGACP00000000107	SINCAM002080
ENSGACP00000017053	SINCAM002081
ENSGACP00000018442	SINCAM002082
ENSGACP00000000111	SINCAM002082
ENSGACP00000000917	SINCAM002083
ENSGACP00000011840	SINCAM002083
ENSGACP00000000117	SINCAM002084
ENSGACP00000000114	SINCAM002085
ENSGACP00000007848	SINCAM002085
ENSGACP00000017089	SINCAM002086
ENSGACP00000000113	SINCAM002087
ENSGACP00000008934	SINCAM002088
ENSGACP00000006599	SINCAM002088
ENSGACP00000008989	SINCAM002090
ENSGACP00000008997	SINCAM002091
ENSGACP00000008923	SINCAM002092
ENSGACP00000005009	SINCAM002092
ENSGACP00000008841	SINCAM002093
ENSGACP00000010401	SINCAM002094
ENSGACP00000008823	SINCAM002095
ENSGACP00000006387	SINCAM002095
ENSGACP00000008801	SINCAM002097
ENSGACP00000004393	SINCAM002097
ENSGACP00000008712	SINCAM002098
ENSGACP00000008672	SINCAM002099
ENSGACP00000009069	SINCAM002099
ENSGACP00000008261	SINCAM002100
ENSGACP00000008227	SINCAM002101
ENSGACP00000008273	SINCAM002103
ENSGACP00000004457	SINCAM002103
ENSGACP00000008282	SINCAM002104
ENSGACP00000008326	SINCAM002105
ENSGACP00000003115	SINCAM002105
ENSGACP00000008348	SINCAM002106
ENSGACP00000008352	SINCAM002107
ENSGACP00000007826	SINCAM002108
ENSGACP00000007810	SINCAM002109
ENSGACP00000003934	SINCAM002110
ENSGACP00000007782	SINCAM002113
ENSGACP00000007762	SINCAM002114
ENSGACP00000006031	SINCAM002115
ENSGACP00000027372	SINCAM002115
ENSGACP00000005621	SINCAM002118
ENSGACP00000010065	SINCAM002118
ENSGACP00000003484	SINCAM002119
ENSGACP00000003494	SINCAM002120
ENSGACP00000000483	SINCAM002120
ENSGACP00000019155	SINCAM002121
ENSGACP00000016974	SINCAM002121
ENSGACP00000003478	SINCAM002122
ENSGACP00000011968	SINCAM002124
ENSGACP00000011964	SINCAM002126
ENSGACP00000011953	SINCAM002127
ENSGACP00000011945	SINCAM002128
ENSGACP00000011935	SINCAM002129
ENSGACP00000011928	SINCAM002130
ENSGACP00000000789	SINCAM002130
ENSGACP00000011910	SINCAM002131
ENSGACP00000011905	SINCAM002132
ENSGACP00000011728	SINCAM002133
ENSGACP00000011869	SINCAM002134
ENSGACP00000007770	SINCAM002134
ENSGACP00000011554	SINCAM002135
ENSGACP00000011881	SINCAM002136
ENSGACP00000011890	SINCAM002137
ENSGACP00000004027	SINCAM002142
ENSGACP00000020590	SINCAM002142
ENSGACP00000023588	SINCAM002144
ENSGACP00000003986	SINCAM002146
ENSGACP00000003972	SINCAM002149
ENSGACP00000005865	SINCAM002149
ENSGACP00000008507	SINCAM002151
ENSGACP00000019813	SINCAM002151
ENSGACP00000017317	SINCAM002155
ENSGACP00000006385	SINCAM002155
ENSGACP00000006395	SINCAM002156
ENSGACP00000003272	SINCAM002156
ENSGACP00000003269	SINCAM002157
ENSGACP00000017294	SINCAM002158
ENSGACP00000006434	SINCAM002158
ENSGACP00000003282	SINCAM002160
ENSGACP00000007295	SINCAM002161
ENSGACP00000016542	SINCAM002161
ENSGACP00000007284	SINCAM002162
ENSGACP00000003215	SINCAM002165
ENSGACP00000019239	SINCAM002165
ENSGACP00000003209	SINCAM002166
ENSGACP00000006673	SINCAM002168
ENSGACP00000003205	SINCAM002168
ENSGACP00000022837	SINCAM002169
ENSGACP00000023887	SINCAM002169
ENSGACP00000014437	SINCAM002170
ENSGACP00000001258	SINCAM002172
ENSGACP00000019232	SINCAM002173
ENSGACP00000001168	SINCAM002174
ENSGACP00000011294	SINCAM002174
ENSGACP00000001165	SINCAM002175
ENSGACP00000020039	SINCAM002175
ENSGACP00000010719	SINCAM002176
ENSGACP00000008457	SINCAM002177
ENSGACP00000010707	SINCAM002178
ENSGACP00000008438	SINCAM002178
ENSGACP00000009301	SINCAM002180
ENSGACP00000009277	SINCAM002181
ENSGACP00000009272	SINCAM002182
ENSGACP00000017219	SINCAM002183
ENSGACP00000011410	SINCAM002183
ENSGACP00000009251	SINCAM002184
ENSGACP00000017211	SINCAM002185
ENSGACP00000009223	SINCAM002185
ENSGACP00000008144	SINCAM002186
ENSGACP00000011423	SINCAM002186
ENSGACP00000006600	SINCAM002188
ENSGACP00000017188	SINCAM002188
ENSGACP00000016819	SINCAM002189
ENSGACP00000006594	SINCAM002191
ENSGACP00000011530	SINCAM002191
ENSGACP00000006581	SINCAM002192
ENSGACP00000007839	SINCAM002193
ENSGACP00000020851	SINCAM002195
ENSGACP00000018293	SINCAM002196
ENSGACP00000008609	SINCAM002197
ENSGACP00000011894	SINCAM002197
ENSGACP00000020843	SINCAM002198
ENSGACP00000001172	SINCAM002202
ENSGACP00000001188	SINCAM002203
ENSGACP00000005790	SINCAM002205
ENSGACP00000007183	SINCAM002207
ENSGACP00000008383	SINCAM002208
ENSGACP00000006917	SINCAM002208
ENSGACP00000005472	SINCAM002209
ENSGACP00000005498	SINCAM002209
ENSGACP00000005460	SINCAM002213
ENSGACP00000006669	SINCAM002215
ENSGACP00000018750	SINCAM002216
ENSGACP00000020352	SINCAM002216
ENSGACP00000005433	SINCAM002217
ENSGACP00000023467	SINCAM002218
ENSGACP00000011717	SINCAM002219
ENSGACP00000011633	SINCAM002219
ENSGACP00000011581	SINCAM002221
ENSGACP00000011587	SINCAM002221
ENSGACP00000011576	SINCAM002222
ENSGACP00000011565	SINCAM002223
ENSGACP00000014528	SINCAM002223
ENSGACP00000012185	SINCAM002224
ENSGACP00000004978	SINCAM002226
ENSGACP00000004987	SINCAM002227
ENSGACP00000010954	SINCAM002227
ENSGACP00000004996	SINCAM002228
ENSGACP00000004287	SINCAM002228
ENSGACP00000005022	SINCAM002229
ENSGACP00000010979	SINCAM002229
ENSGACP00000005810	SINCAM002231
ENSGACP00000023299	SINCAM002233
ENSGACP00000007882	SINCAM002233
ENSGACP00000015547	SINCAM002236
ENSGACP00000022692	SINCAM002236
ENSGACP00000006372	SINCAM002237
ENSGACP00000003192	SINCAM002237
ENSGACP00000006369	SINCAM002238
ENSGACP00000006263	SINCAM002240
ENSGACP00000003191	SINCAM002241
ENSGACP00000023927	SINCAM002241
ENSGACP00000021918	SINCAM002244
ENSGACP00000008577	SINCAM002245
ENSGACP00000003058	SINCAM002245
ENSGACP00000001336	SINCAM002250
ENSGACP00000007339	SINCAM002251
ENSGACP00000007347	SINCAM002252
ENSGACP00000003162	SINCAM002254
ENSGACP00000010826	SINCAM002256
ENSGACP00000023762	SINCAM002257
ENSGACP00000026454	SINCAM002257
ENSGACP00000016918	SINCAM002264
ENSGACP00000016882	SINCAM002264
ENSGACP00000006321	SINCAM002266
ENSGACP00000011711	SINCAM002266
ENSGACP00000006347	SINCAM002267
ENSGACP00000008366	SINCAM002267
ENSGACP00000002240	SINCAM002268
ENSGACP00000011679	SINCAM002268
ENSGACP00000002205	SINCAM002271
ENSGACP00000016797	SINCAM002274
ENSGACP00000016803	SINCAM002275
ENSGACP00000004174	SINCAM002275
ENSGACP00000011212	SINCAM002276
ENSGACP00000003037	SINCAM002277
ENSGACP00000003031	SINCAM002280
ENSGACP00000003024	SINCAM002281
ENSGACP00000003020	SINCAM002282
ENSGACP00000003016	SINCAM002283
ENSGACP00000019950	SINCAM002284
ENSGACP00000002999	SINCAM002284
ENSGACP00000001132	SINCAM002288
ENSGACP00000023460	SINCAM002288
ENSGACP00000017327	SINCAM002289
ENSGACP00000003274	SINCAM002290
ENSGACP00000012576	SINCAM002293
ENSGACP00000008818	SINCAM002294
ENSGACP00000012656	SINCAM002294
ENSGACP00000002420	SINCAM002296
ENSGACP00000006257	SINCAM002296
ENSGACP00000002413	SINCAM002297
ENSGACP00000011056	SINCAM002298
ENSGACP00000005558	SINCAM002298
ENSGACP00000012613	SINCAM002300
ENSGACP00000005571	SINCAM002300
ENSGACP00000008194	SINCAM002303
ENSGACP00000008199	SINCAM002305
ENSGACP00000008239	SINCAM002306
ENSGACP00000006275	SINCAM002307
ENSGACP00000005930	SINCAM002312
ENSGACP00000012790	SINCAM002312
ENSGACP00000009365	SINCAM002315
ENSGACP00000012816	SINCAM002315
ENSGACP00000009349	SINCAM002316
ENSGACP00000009210	SINCAM002317
ENSGACP00000007404	SINCAM002320
ENSGACP00000007409	SINCAM002321
ENSGACP00000026584	SINCAM002321
ENSGACP00000007449	SINCAM002322
ENSGACP00000007467	SINCAM002325
ENSGACP00000007477	SINCAM002326
ENSGACP00000007485	SINCAM002327
ENSGACP00000002653	SINCAM002328
ENSGACP00000007497	SINCAM002328
ENSGACP00000007517	SINCAM002330
ENSGACP00000002646	SINCAM002330
ENSGACP00000013761	SINCAM002332
ENSGACP00000006790	SINCAM002335
ENSGACP00000008191	SINCAM002335
ENSGACP00000006764	SINCAM002337
ENSGACP00000007396	SINCAM002339
ENSGACP00000007393	SINCAM002340
ENSGACP00000007382	SINCAM002342
ENSGACP00000005155	SINCAM002342
ENSGACP00000007366	SINCAM002345
ENSGACP00000007325	SINCAM002346
ENSGACP00000007317	SINCAM002347
ENSGACP00000003306	SINCAM002347
ENSGACP00000007268	SINCAM002348
ENSGACP00000003320	SINCAM002348
ENSGACP00000003328	SINCAM002349
ENSGACP00000013573	SINCAM002349
ENSGACP00000007257	SINCAM002350
ENSGACP00000003332	SINCAM002350
ENSGACP00000011458	SINCAM002351
ENSGACP00000018196	SINCAM002353
ENSGACP00000011445	SINCAM002353
ENSGACP00000011440	SINCAM002354
ENSGACP00000017109	SINCAM002355
ENSGACP00000010701	SINCAM002355
ENSGACP00000003374	SINCAM002357
ENSGACP00000007007	SINCAM002358
ENSGACP00000003367	SINCAM002358
ENSGACP00000007012	SINCAM002359
ENSGACP00000007094	SINCAM002360
ENSGACP00000007134	SINCAM002361
ENSGACP00000007152	SINCAM002362
ENSGACP00000003984	SINCAM002363
ENSGACP00000008664	SINCAM002363
ENSGACP00000006307	SINCAM002364
ENSGACP00000006297	SINCAM002366
ENSGACP00000006292	SINCAM002367
ENSGACP00000011990	SINCAM002369
ENSGACP00000006717	SINCAM002370
ENSGACP00000006703	SINCAM002372
ENSGACP00000020360	SINCAM002372
ENSGACP00000006654	SINCAM002375
ENSGACP00000006038	SINCAM002376
ENSGACP00000023356	SINCAM002376
ENSGACP00000006116	SINCAM002378
ENSGACP00000009057	SINCAM002378
ENSGACP00000006121	SINCAM002379
ENSGACP00000004018	SINCAM002380
ENSGACP00000020962	SINCAM002380
ENSGACP00000016222	SINCAM002382
ENSGACP00000016228	SINCAM002383
ENSGACP00000004688	SINCAM002383
ENSGACP00000021150	SINCAM002384
ENSGACP00000016626	SINCAM002384
ENSGACP00000002779	SINCAM002385
ENSGACP00000022830	SINCAM002385
ENSGACP00000002390	SINCAM002389
ENSGACP00000002404	SINCAM002389
ENSGACP00000009601	SINCAM002390
ENSGACP00000013754	SINCAM002391
ENSGACP00000006326	SINCAM002392
ENSGACP00000004606	SINCAM002393
ENSGACP00000006362	SINCAM002393
ENSGACP00000006381	SINCAM002396
ENSGACP00000006439	SINCAM002399
ENSGACP00000006503	SINCAM002400
ENSGACP00000006519	SINCAM002401
ENSGACP00000006507	SINCAM002401
[truncated: 13,394 more rows]
