# Supplementary material for: Reconstruction of proto-vertebrate, proto-cyclostome and proto-gnathostome genomes provides new insights into early vertebrate evolution
Source: Nat Commun. 2021 Jul 23;12:4489. doi: 10.1038/s41467-021-24573-z (PMC8302630; doi:10.1038/s41467-021-24573-z)
Supplement: Supplementary file 4 — Supplementary Data 1 [file 41467_2021_24573_MOESM4_ESM.zip › SuppData1/orthologs/GASAC-CANFA.txt]

ENSGACP00000003450	ENSCAFP00000014731
ENSGACP00000018304	ENSCAFP00000004893
ENSGACP00000003045	ENSCAFP00000004893
ENSGACP00000008784	ENSCAFP00000000536
ENSGACP00000017512	ENSCAFP00000026820
ENSGACP00000003444	ENSCAFP00000014703
ENSGACP00000013204	ENSCAFP00000027009
ENSGACP00000004939	ENSCAFP00000014101
ENSGACP00000007033	ENSCAFP00000010599
ENSGACP00000012136	ENSCAFP00000041478
ENSGACP00000000014	ENSCAFP00000011228
ENSGACP00000010389	ENSCAFP00000025792
ENSGACP00000022876	ENSCAFP00000025906
ENSGACP00000020510	ENSCAFP00000020532
ENSGACP00000004209	ENSCAFP00000019636
ENSGACP00000025947	ENSCAFP00000008815
ENSGACP00000000488	ENSCAFP00000012433
ENSGACP00000013531	ENSCAFP00000022926
ENSGACP00000014122	ENSCAFP00000003668
ENSGACP00000014108	ENSCAFP00000003657
ENSGACP00000013540	ENSCAFP00000035869
ENSGACP00000012095	ENSCAFP00000035869
ENSGACP00000025883	ENSCAFP00000041440
ENSGACP00000005703	ENSCAFP00000026713
ENSGACP00000020860	ENSCAFP00000028894
ENSGACP00000006974	ENSCAFP00000028894
ENSGACP00000022648	ENSCAFP00000010159
ENSGACP00000014759	ENSCAFP00000027741
ENSGACP00000006839	ENSCAFP00000025741
ENSGACP00000022315	ENSCAFP00000025741
ENSGACP00000011561	ENSCAFP00000023060
ENSGACP00000002990	ENSCAFP00000023060
ENSGACP00000021969	ENSCAFP00000029957
ENSGACP00000025513	ENSCAFP00000007014
ENSGACP00000025845	ENSCAFP00000001849
ENSGACP00000019294	ENSCAFP00000025988
ENSGACP00000009755	ENSCAFP00000029580
ENSGACP00000015915	ENSCAFP00000027190
ENSGACP00000010900	ENSCAFP00000021251
ENSGACP00000013505	ENSCAFP00000012528
ENSGACP00000002295	ENSCAFP00000025582
ENSGACP00000012521	ENSCAFP00000019089
ENSGACP00000004603	ENSCAFP00000035150
ENSGACP00000006206	ENSCAFP00000002012
ENSGACP00000019496	ENSCAFP00000024610
ENSGACP00000022493	ENSCAFP00000012157
ENSGACP00000015690	ENSCAFP00000012157
ENSGACP00000011590	ENSCAFP00000024137
ENSGACP00000013724	ENSCAFP00000027297
ENSGACP00000004274	ENSCAFP00000018115
ENSGACP00000015475	ENSCAFP00000018115
ENSGACP00000017407	ENSCAFP00000015735
ENSGACP00000007063	ENSCAFP00000017392
ENSGACP00000013968	ENSCAFP00000030690
ENSGACP00000015931	ENSCAFP00000018258
ENSGACP00000009933	ENSCAFP00000025261
ENSGACP00000005141	ENSCAFP00000011525
ENSGACP00000023842	ENSCAFP00000000688
ENSGACP00000009128	ENSCAFP00000004119
ENSGACP00000012449	ENSCAFP00000037844
ENSGACP00000005885	ENSCAFP00000019894
ENSGACP00000009355	ENSCAFP00000004239
ENSGACP00000008256	ENSCAFP00000041229
ENSGACP00000021278	ENSCAFP00000025974
ENSGACP00000026085	ENSCAFP00000017436
ENSGACP00000024121	ENSCAFP00000000191
ENSGACP00000014218	ENSCAFP00000016481
ENSGACP00000008788	ENSCAFP00000041377
ENSGACP00000006233	ENSCAFP00000011055
ENSGACP00000018261	ENSCAFP00000037675
ENSGACP00000007046	ENSCAFP00000028469
ENSGACP00000016853	ENSCAFP00000005175
ENSGACP00000010215	ENSCAFP00000000678
ENSGACP00000007839	ENSCAFP00000004185
ENSGACP00000024328	ENSCAFP00000001898
ENSGACP00000003687	ENSCAFP00000034643
ENSGACP00000013891	ENSCAFP00000010553
ENSGACP00000015752	ENSCAFP00000010553
ENSGACP00000024876	ENSCAFP00000013282
ENSGACP00000005558	ENSCAFP00000012034
ENSGACP00000011056	ENSCAFP00000001467
ENSGACP00000023914	ENSCAFP00000028666
ENSGACP00000004412	ENSCAFP00000028666
ENSGACP00000010614	ENSCAFP00000022241
ENSGACP00000000678	ENSCAFP00000016786
ENSGACP00000008325	ENSCAFP00000018033
ENSGACP00000002669	ENSCAFP00000030540
ENSGACP00000022578	ENSCAFP00000035073
ENSGACP00000016521	ENSCAFP00000013243
ENSGACP00000011213	ENSCAFP00000014218
ENSGACP00000023031	ENSCAFP00000042751
ENSGACP00000018735	ENSCAFP00000019792
ENSGACP00000010089	ENSCAFP00000022068
ENSGACP00000024791	ENSCAFP00000023624
ENSGACP00000024033	ENSCAFP00000001306
ENSGACP00000003038	ENSCAFP00000020713
ENSGACP00000002405	ENSCAFP00000013047
ENSGACP00000011399	ENSCAFP00000026382
ENSGACP00000016404	ENSCAFP00000009752
ENSGACP00000001035	ENSCAFP00000023231
ENSGACP00000020270	ENSCAFP00000007928
ENSGACP00000024658	ENSCAFP00000027825
ENSGACP00000021658	ENSCAFP00000021439
ENSGACP00000018417	ENSCAFP00000018637
ENSGACP00000008623	ENSCAFP00000018637
ENSGACP00000014394	ENSCAFP00000004138
ENSGACP00000008802	ENSCAFP00000025317
ENSGACP00000019210	ENSCAFP00000027841
ENSGACP00000002834	ENSCAFP00000029742
ENSGACP00000015815	ENSCAFP00000025289
ENSGACP00000022066	ENSCAFP00000005947
ENSGACP00000010750	ENSCAFP00000021524
ENSGACP00000012695	ENSCAFP00000019815
ENSGACP00000007203	ENSCAFP00000019815
ENSGACP00000024500	ENSCAFP00000016801
ENSGACP00000022065	ENSCAFP00000030461
ENSGACP00000003704	ENSCAFP00000036507
ENSGACP00000016370	ENSCAFP00000019811
ENSGACP00000022984	ENSCAFP00000029719
ENSGACP00000004888	ENSCAFP00000011995
ENSGACP00000002403	ENSCAFP00000021690
ENSGACP00000008807	ENSCAFP00000022596
ENSGACP00000022304	ENSCAFP00000023182
ENSGACP00000020352	ENSCAFP00000018253
ENSGACP00000018750	ENSCAFP00000002791
ENSGACP00000000372	ENSCAFP00000022118
ENSGACP00000014494	ENSCAFP00000014825
ENSGACP00000023747	ENSCAFP00000007048
ENSGACP00000004440	ENSCAFP00000017550
ENSGACP00000005070	ENSCAFP00000037940
ENSGACP00000002886	ENSCAFP00000018354
ENSGACP00000007201	ENSCAFP00000024345
ENSGACP00000024497	ENSCAFP00000024345
ENSGACP00000010311	ENSCAFP00000010341
ENSGACP00000020639	ENSCAFP00000010262
ENSGACP00000011727	ENSCAFP00000005775
ENSGACP00000006806	ENSCAFP00000001922
ENSGACP00000017136	ENSCAFP00000005678
ENSGACP00000005071	ENSCAFP00000000979
ENSGACP00000001491	ENSCAFP00000022990
ENSGACP00000000220	ENSCAFP00000001491
ENSGACP00000012914	ENSCAFP00000018897
ENSGACP00000009347	ENSCAFP00000017225
ENSGACP00000025450	ENSCAFP00000017225
ENSGACP00000024285	ENSCAFP00000025707
ENSGACP00000024263	ENSCAFP00000001025
ENSGACP00000023016	ENSCAFP00000029725
ENSGACP00000019572	ENSCAFP00000013959
ENSGACP00000014238	ENSCAFP00000013459
ENSGACP00000008454	ENSCAFP00000007656
ENSGACP00000008243	ENSCAFP00000021476
ENSGACP00000010767	ENSCAFP00000004543
ENSGACP00000009332	ENSCAFP00000004543
ENSGACP00000003473	ENSCAFP00000042734
ENSGACP00000006347	ENSCAFP00000004699
ENSGACP00000008366	ENSCAFP00000023374
ENSGACP00000011689	ENSCAFP00000023374
ENSGACP00000021542	ENSCAFP00000033673
ENSGACP00000012439	ENSCAFP00000033673
ENSGACP00000012414	ENSCAFP00000015628
ENSGACP00000000772	ENSCAFP00000041937
ENSGACP00000014142	ENSCAFP00000041937
ENSGACP00000006410	ENSCAFP00000018097
ENSGACP00000017305	ENSCAFP00000018097
ENSGACP00000018854	ENSCAFP00000021381
ENSGACP00000003269	ENSCAFP00000021381
ENSGACP00000004022	ENSCAFP00000003057
ENSGACP00000021129	ENSCAFP00000042913
ENSGACP00000021829	ENSCAFP00000030233
ENSGACP00000015846	ENSCAFP00000030233
ENSGACP00000013084	ENSCAFP00000041421
ENSGACP00000016079	ENSCAFP00000007210
ENSGACP00000003931	ENSCAFP00000001179
ENSGACP00000022235	ENSCAFP00000032670
ENSGACP00000018219	ENSCAFP00000005013
ENSGACP00000019166	ENSCAFP00000027366
ENSGACP00000008117	ENSCAFP00000027533
ENSGACP00000019859	ENSCAFP00000019445
ENSGACP00000005941	ENSCAFP00000042805
ENSGACP00000005138	ENSCAFP00000015344
ENSGACP00000025436	ENSCAFP00000015347
ENSGACP00000005837	ENSCAFP00000001267
ENSGACP00000012209	ENSCAFP00000036079
ENSGACP00000000820	ENSCAFP00000036079
ENSGACP00000023196	ENSCAFP00000007816
ENSGACP00000005211	ENSCAFP00000007816
ENSGACP00000013771	ENSCAFP00000011829
ENSGACP00000020523	ENSCAFP00000011829
ENSGACP00000008747	ENSCAFP00000030086
ENSGACP00000013296	ENSCAFP00000023803
ENSGACP00000027605	ENSCAFP00000001165
ENSGACP00000004758	ENSCAFP00000016128
ENSGACP00000003129	ENSCAFP00000040632
ENSGACP00000008282	ENSCAFP00000003004
ENSGACP00000007790	ENSCAFP00000025369
ENSGACP00000016640	ENSCAFP00000025369
ENSGACP00000025425	ENSCAFP00000029086
ENSGACP00000023045	ENSCAFP00000004896
ENSGACP00000011374	ENSCAFP00000026399
ENSGACP00000016639	ENSCAFP00000026399
ENSGACP00000017297	ENSCAFP00000008867
ENSGACP00000001068	ENSCAFP00000021003
ENSGACP00000008073	ENSCAFP00000003598
ENSGACP00000014609	ENSCAFP00000014716
ENSGACP00000010177	ENSCAFP00000028722
ENSGACP00000015729	ENSCAFP00000034674
ENSGACP00000010104	ENSCAFP00000030999
ENSGACP00000026169	ENSCAFP00000009236
ENSGACP00000027541	ENSCAFP00000020942
ENSGACP00000017434	ENSCAFP00000036371
ENSGACP00000005074	ENSCAFP00000036371
ENSGACP00000011768	ENSCAFP00000016465
ENSGACP00000006905	ENSCAFP00000025949
ENSGACP00000022342	ENSCAFP00000025949
ENSGACP00000018068	ENSCAFP00000020623
ENSGACP00000007159	ENSCAFP00000019067
ENSGACP00000021629	ENSCAFP00000019067
ENSGACP00000001510	ENSCAFP00000021123
ENSGACP00000011518	ENSCAFP00000002572
ENSGACP00000011514	ENSCAFP00000002573
ENSGACP00000007653	ENSCAFP00000015697
ENSGACP00000005156	ENSCAFP00000008315
ENSGACP00000015987	ENSCAFP00000023232
ENSGACP00000005372	ENSCAFP00000014368
ENSGACP00000020863	ENSCAFP00000001557
ENSGACP00000006436	ENSCAFP00000004162
ENSGACP00000013194	ENSCAFP00000023110
ENSGACP00000012821	ENSCAFP00000006542
ENSGACP00000011152	ENSCAFP00000022969
ENSGACP00000011147	ENSCAFP00000040206
ENSGACP00000014281	ENSCAFP00000003716
ENSGACP00000006350	ENSCAFP00000027024
ENSGACP00000022338	ENSCAFP00000028252
ENSGACP00000014096	ENSCAFP00000028252
ENSGACP00000013148	ENSCAFP00000018239
ENSGACP00000020152	ENSCAFP00000013467
ENSGACP00000026379	ENSCAFP00000006489
ENSGACP00000015814	ENSCAFP00000006489
ENSGACP00000015693	ENSCAFP00000021364
ENSGACP00000018115	ENSCAFP00000014166
ENSGACP00000017867	ENSCAFP00000002917
ENSGACP00000007480	ENSCAFP00000004775
ENSGACP00000023702	ENSCAFP00000010009
ENSGACP00000008047	ENSCAFP00000011007
ENSGACP00000002773	ENSCAFP00000030087
ENSGACP00000009197	ENSCAFP00000001366
ENSGACP00000007682	ENSCAFP00000001321
ENSGACP00000023139	ENSCAFP00000043077
ENSGACP00000022997	ENSCAFP00000041266
ENSGACP00000003972	ENSCAFP00000040526
ENSGACP00000007261	ENSCAFP00000015470
ENSGACP00000011199	ENSCAFP00000042532
ENSGACP00000022041	ENSCAFP00000012421
ENSGACP00000022171	ENSCAFP00000024642
ENSGACP00000014617	ENSCAFP00000010770
ENSGACP00000023960	ENSCAFP00000024338
ENSGACP00000003253	ENSCAFP00000006187
ENSGACP00000025585	ENSCAFP00000025113
ENSGACP00000013823	ENSCAFP00000005216
ENSGACP00000000546	ENSCAFP00000017041
ENSGACP00000008541	ENSCAFP00000039810
ENSGACP00000016976	ENSCAFP00000020878
ENSGACP00000021564	ENSCAFP00000002131
ENSGACP00000023933	ENSCAFP00000028913
ENSGACP00000014594	ENSCAFP00000008259
ENSGACP00000002976	ENSCAFP00000031887
ENSGACP00000009782	ENSCAFP00000020325
ENSGACP00000014610	ENSCAFP00000010756
ENSGACP00000010870	ENSCAFP00000008390
ENSGACP00000017221	ENSCAFP00000028873
ENSGACP00000006610	ENSCAFP00000025456
ENSGACP00000024519	ENSCAFP00000002279
ENSGACP00000022977	ENSCAFP00000002279
ENSGACP00000002710	ENSCAFP00000030020
ENSGACP00000004756	ENSCAFP00000029648
ENSGACP00000024428	ENSCAFP00000029648
ENSGACP00000008120	ENSCAFP00000018839
ENSGACP00000026911	ENSCAFP00000018839
ENSGACP00000023362	ENSCAFP00000019099
ENSGACP00000009622	ENSCAFP00000042471
ENSGACP00000009627	ENSCAFP00000037953
ENSGACP00000026912	ENSCAFP00000037953
ENSGACP00000008126	ENSCAFP00000018846
ENSGACP00000012368	ENSCAFP00000009132
ENSGACP00000002501	ENSCAFP00000008783
ENSGACP00000015186	ENSCAFP00000013874
ENSGACP00000019007	ENSCAFP00000039644
ENSGACP00000009364	ENSCAFP00000017037
ENSGACP00000022283	ENSCAFP00000017037
ENSGACP00000016040	ENSCAFP00000001426
ENSGACP00000027323	ENSCAFP00000008523
ENSGACP00000012004	ENSCAFP00000021553
ENSGACP00000008427	ENSCAFP00000021553
ENSGACP00000020774	ENSCAFP00000029683
ENSGACP00000007393	ENSCAFP00000000032
ENSGACP00000015404	ENSCAFP00000039820
ENSGACP00000024486	ENSCAFP00000039820
ENSGACP00000018930	ENSCAFP00000025905
ENSGACP00000022151	ENSCAFP00000025905
ENSGACP00000014072	ENSCAFP00000037408
ENSGACP00000003890	ENSCAFP00000029570
ENSGACP00000008971	ENSCAFP00000024003
ENSGACP00000010715	ENSCAFP00000024003
ENSGACP00000009867	ENSCAFP00000005367
ENSGACP00000012507	ENSCAFP00000022150
ENSGACP00000018335	ENSCAFP00000029639
ENSGACP00000020593	ENSCAFP00000013939
ENSGACP00000003601	ENSCAFP00000018700
ENSGACP00000008287	ENSCAFP00000001191
ENSGACP00000003954	ENSCAFP00000001191
ENSGACP00000011110	ENSCAFP00000012166
ENSGACP00000008952	ENSCAFP00000003177
ENSGACP00000018118	ENSCAFP00000023790
ENSGACP00000023726	ENSCAFP00000041233
ENSGACP00000017819	ENSCAFP00000018292
ENSGACP00000011957	ENSCAFP00000019683
ENSGACP00000020024	ENSCAFP00000014137
ENSGACP00000010507	ENSCAFP00000020384
ENSGACP00000015759	ENSCAFP00000009003
ENSGACP00000027242	ENSCAFP00000009003
ENSGACP00000006238	ENSCAFP00000026323
ENSGACP00000007062	ENSCAFP00000037494
ENSGACP00000006011	ENSCAFP00000036652
ENSGACP00000018621	ENSCAFP00000024276
ENSGACP00000025390	ENSCAFP00000004919
ENSGACP00000015595	ENSCAFP00000015478
ENSGACP00000027075	ENSCAFP00000027600
ENSGACP00000011371	ENSCAFP00000027600
ENSGACP00000014438	ENSCAFP00000022673
ENSGACP00000002482	ENSCAFP00000022673
ENSGACP00000010138	ENSCAFP00000001958
ENSGACP00000014484	ENSCAFP00000012263
ENSGACP00000007335	ENSCAFP00000006886
ENSGACP00000010547	ENSCAFP00000002376
ENSGACP00000014826	ENSCAFP00000013729
ENSGACP00000011322	ENSCAFP00000021570
ENSGACP00000021331	ENSCAFP00000013230
ENSGACP00000013049	ENSCAFP00000013230
ENSGACP00000014740	ENSCAFP00000036551
ENSGACP00000025750	ENSCAFP00000002446
ENSGACP00000019139	ENSCAFP00000002925
ENSGACP00000021558	ENSCAFP00000011342
ENSGACP00000025677	ENSCAFP00000011342
ENSGACP00000011290	ENSCAFP00000031222
ENSGACP00000021467	ENSCAFP00000024154
ENSGACP00000006721	ENSCAFP00000038401
ENSGACP00000012822	ENSCAFP00000038401
ENSGACP00000022562	ENSCAFP00000013877
ENSGACP00000011924	ENSCAFP00000005116
ENSGACP00000008097	ENSCAFP00000020107
ENSGACP00000013458	ENSCAFP00000020107
ENSGACP00000018946	ENSCAFP00000013583
ENSGACP00000012763	ENSCAFP00000019645
ENSGACP00000023501	ENSCAFP00000004554
ENSGACP00000014637	ENSCAFP00000042713
ENSGACP00000017766	ENSCAFP00000009964
ENSGACP00000017720	ENSCAFP00000020374
ENSGACP00000023168	ENSCAFP00000020374
ENSGACP00000000388	ENSCAFP00000015121
ENSGACP00000010687	ENSCAFP00000015121
ENSGACP00000027546	ENSCAFP00000027678
ENSGACP00000022436	ENSCAFP00000021753
ENSGACP00000009783	ENSCAFP00000028620
ENSGACP00000013794	ENSCAFP00000020375
ENSGACP00000002583	ENSCAFP00000020375
ENSGACP00000008851	ENSCAFP00000038936
ENSGACP00000011962	ENSCAFP00000004845
ENSGACP00000013617	ENSCAFP00000026000
ENSGACP00000024845	ENSCAFP00000026000
ENSGACP00000007476	ENSCAFP00000029873
ENSGACP00000008862	ENSCAFP00000000550
ENSGACP00000002243	ENSCAFP00000009897
ENSGACP00000004347	ENSCAFP00000031869
ENSGACP00000024642	ENSCAFP00000032071
ENSGACP00000023961	ENSCAFP00000001786
ENSGACP00000010920	ENSCAFP00000038509
ENSGACP00000020256	ENSCAFP00000037679
ENSGACP00000018674	ENSCAFP00000005292
ENSGACP00000001541	ENSCAFP00000013398
ENSGACP00000025293	ENSCAFP00000035883
ENSGACP00000010883	ENSCAFP00000011536
ENSGACP00000016455	ENSCAFP00000020404
ENSGACP00000007247	ENSCAFP00000015605
ENSGACP00000008515	ENSCAFP00000005101
ENSGACP00000010891	ENSCAFP00000005101
ENSGACP00000005764	ENSCAFP00000024052
ENSGACP00000006690	ENSCAFP00000025530
ENSGACP00000027174	ENSCAFP00000009488
ENSGACP00000023717	ENSCAFP00000023599
ENSGACP00000003615	ENSCAFP00000011875
ENSGACP00000005917	ENSCAFP00000024108
ENSGACP00000024117	ENSCAFP00000015277
ENSGACP00000018050	ENSCAFP00000027492
ENSGACP00000018757	ENSCAFP00000014581
ENSGACP00000020047	ENSCAFP00000035619
ENSGACP00000007585	ENSCAFP00000035619
ENSGACP00000003547	ENSCAFP00000031589
ENSGACP00000019183	ENSCAFP00000036252
ENSGACP00000002744	ENSCAFP00000036663
ENSGACP00000002016	ENSCAFP00000008996
ENSGACP00000018705	ENSCAFP00000002884
ENSGACP00000010376	ENSCAFP00000024409
ENSGACP00000007930	ENSCAFP00000024409
ENSGACP00000025486	ENSCAFP00000007560
ENSGACP00000016795	ENSCAFP00000007560
ENSGACP00000015259	ENSCAFP00000005895
ENSGACP00000025138	ENSCAFP00000001057
ENSGACP00000011755	ENSCAFP00000001057
ENSGACP00000018076	ENSCAFP00000005803
ENSGACP00000008295	ENSCAFP00000026118
ENSGACP00000014107	ENSCAFP00000028279
ENSGACP00000006667	ENSCAFP00000027873
ENSGACP00000024356	ENSCAFP00000029704
ENSGACP00000011466	ENSCAFP00000040628
ENSGACP00000003847	ENSCAFP00000003369
ENSGACP00000022310	ENSCAFP00000000511
ENSGACP00000021571	ENSCAFP00000027972
ENSGACP00000021553	ENSCAFP00000027955
ENSGACP00000023675	ENSCAFP00000027458
ENSGACP00000009161	ENSCAFP00000027458
ENSGACP00000023666	ENSCAFP00000027446
ENSGACP00000022606	ENSCAFP00000013818
ENSGACP00000003183	ENSCAFP00000021258
ENSGACP00000011082	ENSCAFP00000021258
ENSGACP00000018264	ENSCAFP00000021749
ENSGACP00000008056	ENSCAFP00000013783
ENSGACP00000009168	ENSCAFP00000013783
ENSGACP00000022048	ENSCAFP00000014278
ENSGACP00000018629	ENSCAFP00000008430
ENSGACP00000024982	ENSCAFP00000008430
ENSGACP00000016335	ENSCAFP00000010647
ENSGACP00000021346	ENSCAFP00000017880
ENSGACP00000005446	ENSCAFP00000001183
ENSGACP00000017279	ENSCAFP00000001198
ENSGACP00000006884	ENSCAFP00000011396
ENSGACP00000023755	ENSCAFP00000007003
ENSGACP00000002114	ENSCAFP00000010757
ENSGACP00000019214	ENSCAFP00000010535
ENSGACP00000023011	ENSCAFP00000008003
ENSGACP00000001216	ENSCAFP00000016804
ENSGACP00000001729	ENSCAFP00000016804
ENSGACP00000017178	ENSCAFP00000013721
ENSGACP00000021150	ENSCAFP00000013170
ENSGACP00000026689	ENSCAFP00000014998
ENSGACP00000012092	ENSCAFP00000020477
ENSGACP00000023826	ENSCAFP00000004081
ENSGACP00000021508	ENSCAFP00000004081
ENSGACP00000003882	ENSCAFP00000000938
ENSGACP00000008443	ENSCAFP00000026148
ENSGACP00000025295	ENSCAFP00000026148
ENSGACP00000015893	ENSCAFP00000030253
ENSGACP00000019478	ENSCAFP00000030253
ENSGACP00000012018	ENSCAFP00000036535
ENSGACP00000000954	ENSCAFP00000036535
ENSGACP00000003981	ENSCAFP00000005014
ENSGACP00000023947	ENSCAFP00000024021
ENSGACP00000019749	ENSCAFP00000038277
ENSGACP00000018081	ENSCAFP00000024667
ENSGACP00000001845	ENSCAFP00000014770
ENSGACP00000009082	ENSCAFP00000027739
ENSGACP00000022777	ENSCAFP00000005389
ENSGACP00000017417	ENSCAFP00000012208
ENSGACP00000021216	ENSCAFP00000035961
ENSGACP00000027504	ENSCAFP00000024410
ENSGACP00000005858	ENSCAFP00000004364
ENSGACP00000015141	ENSCAFP00000013933
ENSGACP00000005329	ENSCAFP00000001409
ENSGACP00000023030	ENSCAFP00000019708
ENSGACP00000013038	ENSCAFP00000013071
ENSGACP00000014266	ENSCAFP00000019667
ENSGACP00000021767	ENSCAFP00000019667
ENSGACP00000010282	ENSCAFP00000034803
ENSGACP00000026330	ENSCAFP00000023001
ENSGACP00000018424	ENSCAFP00000042901
ENSGACP00000010363	ENSCAFP00000042901
ENSGACP00000015764	ENSCAFP00000008944
ENSGACP00000027003	ENSCAFP00000008944
ENSGACP00000022490	ENSCAFP00000024882
ENSGACP00000022529	ENSCAFP00000006746
ENSGACP00000025239	ENSCAFP00000002508
ENSGACP00000009059	ENSCAFP00000002508
ENSGACP00000014363	ENSCAFP00000037475
ENSGACP00000027136	ENSCAFP00000037475
ENSGACP00000023567	ENSCAFP00000041417
ENSGACP00000024371	ENSCAFP00000041417
ENSGACP00000010873	ENSCAFP00000021028
ENSGACP00000005024	ENSCAFP00000022735
ENSGACP00000027593	ENSCAFP00000042451
ENSGACP00000013327	ENSCAFP00000021134
ENSGACP00000018279	ENSCAFP00000021134
ENSGACP00000006461	ENSCAFP00000042686
ENSGACP00000022880	ENSCAFP00000014131
ENSGACP00000024592	ENSCAFP00000014131
ENSGACP00000003771	ENSCAFP00000017529
ENSGACP00000002157	ENSCAFP00000017529
ENSGACP00000006853	ENSCAFP00000028361
ENSGACP00000002749	ENSCAFP00000029349
ENSGACP00000009150	ENSCAFP00000042579
ENSGACP00000013757	ENSCAFP00000020955
ENSGACP00000011965	ENSCAFP00000019966
ENSGACP00000008707	ENSCAFP00000020445
ENSGACP00000001910	ENSCAFP00000002028
ENSGACP00000023614	ENSCAFP00000000213
ENSGACP00000020929	ENSCAFP00000023411
ENSGACP00000013315	ENSCAFP00000010967
ENSGACP00000013188	ENSCAFP00000018144
ENSGACP00000026173	ENSCAFP00000020719
ENSGACP00000016187	ENSCAFP00000002550
ENSGACP00000019677	ENSCAFP00000018686
ENSGACP00000004083	ENSCAFP00000008070
ENSGACP00000005781	ENSCAFP00000008070
ENSGACP00000014663	ENSCAFP00000015204
ENSGACP00000013881	ENSCAFP00000026719
ENSGACP00000014852	ENSCAFP00000033564
ENSGACP00000024470	ENSCAFP00000033192
ENSGACP00000018462	ENSCAFP00000015703
ENSGACP00000023022	ENSCAFP00000027307
ENSGACP00000020220	ENSCAFP00000009569
ENSGACP00000026953	ENSCAFP00000024567
ENSGACP00000001525	ENSCAFP00000024567
ENSGACP00000020796	ENSCAFP00000011460
ENSGACP00000018045	ENSCAFP00000022476
ENSGACP00000020202	ENSCAFP00000022476
ENSGACP00000019892	ENSCAFP00000016511
ENSGACP00000011155	ENSCAFP00000000786
ENSGACP00000020784	ENSCAFP00000030051
ENSGACP00000016165	ENSCAFP00000030051
ENSGACP00000014657	ENSCAFP00000017095
ENSGACP00000020761	ENSCAFP00000008426
ENSGACP00000000023	ENSCAFP00000014145
ENSGACP00000004790	ENSCAFP00000000711
ENSGACP00000010121	ENSCAFP00000018208
ENSGACP00000009597	ENSCAFP00000018208
ENSGACP00000011075	ENSCAFP00000029071
ENSGACP00000012573	ENSCAFP00000006235
ENSGACP00000000936	ENSCAFP00000020484
ENSGACP00000018533	ENSCAFP00000023862
ENSGACP00000000313	ENSCAFP00000023862
ENSGACP00000022262	ENSCAFP00000036692
ENSGACP00000007179	ENSCAFP00000037502
ENSGACP00000017069	ENSCAFP00000026420
ENSGACP00000001537	ENSCAFP00000017789
ENSGACP00000013067	ENSCAFP00000013295
ENSGACP00000007024	ENSCAFP00000005569
ENSGACP00000002168	ENSCAFP00000005913
ENSGACP00000021273	ENSCAFP00000020169
ENSGACP00000019076	ENSCAFP00000004319
ENSGACP00000024268	ENSCAFP00000000488
ENSGACP00000012836	ENSCAFP00000020929
ENSGACP00000009393	ENSCAFP00000020929
ENSGACP00000017596	ENSCAFP00000024294
ENSGACP00000024684	ENSCAFP00000000867
ENSGACP00000018570	ENSCAFP00000041094
ENSGACP00000026977	ENSCAFP00000019618
ENSGACP00000007863	ENSCAFP00000024952
ENSGACP00000017301	ENSCAFP00000008454
ENSGACP00000019702	ENSCAFP00000024765
ENSGACP00000004232	ENSCAFP00000024968
ENSGACP00000006403	ENSCAFP00000013819
ENSGACP00000017980	ENSCAFP00000011416
ENSGACP00000023413	ENSCAFP00000018695
ENSGACP00000027353	ENSCAFP00000039921
ENSGACP00000000699	ENSCAFP00000000121
ENSGACP00000004151	ENSCAFP00000017820
ENSGACP00000023997	ENSCAFP00000024586
ENSGACP00000010622	ENSCAFP00000014427
ENSGACP00000004019	ENSCAFP00000015058
ENSGACP00000016125	ENSCAFP00000010182
ENSGACP00000014496	ENSCAFP00000018594
ENSGACP00000018285	ENSCAFP00000041042
ENSGACP00000005651	ENSCAFP00000041042
ENSGACP00000019208	ENSCAFP00000017213
ENSGACP00000026444	ENSCAFP00000018712
ENSGACP00000023425	ENSCAFP00000018712
ENSGACP00000014984	ENSCAFP00000015207
ENSGACP00000026896	ENSCAFP00000015207
ENSGACP00000016192	ENSCAFP00000017680
ENSGACP00000027292	ENSCAFP00000017680
ENSGACP00000019290	ENSCAFP00000014886
ENSGACP00000022105	ENSCAFP00000010829
ENSGACP00000024689	ENSCAFP00000008566
ENSGACP00000001742	ENSCAFP00000014939
ENSGACP00000005540	ENSCAFP00000014939
ENSGACP00000021178	ENSCAFP00000017275
ENSGACP00000011308	ENSCAFP00000026384
ENSGACP00000018744	ENSCAFP00000037413
ENSGACP00000017560	ENSCAFP00000007269
ENSGACP00000022840	ENSCAFP00000026870
ENSGACP00000016689	ENSCAFP00000019461
ENSGACP00000018236	ENSCAFP00000007005
ENSGACP00000012510	ENSCAFP00000030275
ENSGACP00000016479	ENSCAFP00000004219
ENSGACP00000003484	ENSCAFP00000014869
ENSGACP00000018708	ENSCAFP00000014452
ENSGACP00000010198	ENSCAFP00000019835
ENSGACP00000020504	ENSCAFP00000038493
ENSGACP00000022073	ENSCAFP00000039860
ENSGACP00000019135	ENSCAFP00000036390
ENSGACP00000008923	ENSCAFP00000003118
ENSGACP00000014890	ENSCAFP00000027224
ENSGACP00000013221	ENSCAFP00000034848
ENSGACP00000012239	ENSCAFP00000015466
ENSGACP00000000363	ENSCAFP00000023037
ENSGACP00000000841	ENSCAFP00000005192
ENSGACP00000014629	ENSCAFP00000019298
ENSGACP00000001097	ENSCAFP00000011661
ENSGACP00000003037	ENSCAFP00000014194
ENSGACP00000007881	ENSCAFP00000017664
ENSGACP00000009707	ENSCAFP00000003141
ENSGACP00000000594	ENSCAFP00000000408
ENSGACP00000020169	ENSCAFP00000037362
ENSGACP00000004030	ENSCAFP00000035063
ENSGACP00000021696	ENSCAFP00000024551
ENSGACP00000013298	ENSCAFP00000020603
ENSGACP00000006321	ENSCAFP00000006920
ENSGACP00000014620	ENSCAFP00000003692
ENSGACP00000013026	ENSCAFP00000021617
ENSGACP00000024852	ENSCAFP00000021297
ENSGACP00000006576	ENSCAFP00000013912
ENSGACP00000020648	ENSCAFP00000010288
ENSGACP00000021822	ENSCAFP00000023336
ENSGACP00000017880	ENSCAFP00000012593
ENSGACP00000025449	ENSCAFP00000023342
ENSGACP00000008433	ENSCAFP00000033932
ENSGACP00000027200	ENSCAFP00000009658
ENSGACP00000015452	ENSCAFP00000009658
ENSGACP00000010991	ENSCAFP00000035463
ENSGACP00000010960	ENSCAFP00000014481
ENSGACP00000004443	ENSCAFP00000009645
ENSGACP00000015655	ENSCAFP00000009645
ENSGACP00000014318	ENSCAFP00000013621
ENSGACP00000023964	ENSCAFP00000001811
ENSGACP00000005023	ENSCAFP00000024565
ENSGACP00000007470	ENSCAFP00000014694
ENSGACP00000008374	ENSCAFP00000002899
ENSGACP00000012323	ENSCAFP00000035067
ENSGACP00000000795	ENSCAFP00000035067
ENSGACP00000006963	ENSCAFP00000002091
ENSGACP00000025485	ENSCAFP00000000527
ENSGACP00000019319	ENSCAFP00000017503
ENSGACP00000026643	ENSCAFP00000006727
ENSGACP00000016500	ENSCAFP00000006727
ENSGACP00000015626	ENSCAFP00000011557
ENSGACP00000027248	ENSCAFP00000011557
ENSGACP00000026577	ENSCAFP00000017201
ENSGACP00000004344	ENSCAFP00000041877
ENSGACP00000008376	ENSCAFP00000026565
ENSGACP00000021839	ENSCAFP00000026565
ENSGACP00000019024	ENSCAFP00000038444
ENSGACP00000018252	ENSCAFP00000004976
ENSGACP00000018145	ENSCAFP00000042914
ENSGACP00000015136	ENSCAFP00000003932
ENSGACP00000013136	ENSCAFP00000021277
ENSGACP00000001739	ENSCAFP00000011031
ENSGACP00000017767	ENSCAFP00000037092
ENSGACP00000025597	ENSCAFP00000037092
ENSGACP00000002920	ENSCAFP00000030225
ENSGACP00000010967	ENSCAFP00000028871
ENSGACP00000024788	ENSCAFP00000027665
ENSGACP00000012622	ENSCAFP00000019697
ENSGACP00000025282	ENSCAFP00000042142
ENSGACP00000025134	ENSCAFP00000001041
ENSGACP00000004551	ENSCAFP00000042853
ENSGACP00000005951	ENSCAFP00000006943
ENSGACP00000011391	ENSCAFP00000017831
ENSGACP00000007695	ENSCAFP00000028698
ENSGACP00000022143	ENSCAFP00000028698
ENSGACP00000018222	ENSCAFP00000007056
ENSGACP00000007268	ENSCAFP00000000016
ENSGACP00000003320	ENSCAFP00000000016
ENSGACP00000022052	ENSCAFP00000014336
ENSGACP00000016423	ENSCAFP00000006722
ENSGACP00000006341	ENSCAFP00000027011
ENSGACP00000025143	ENSCAFP00000019038
ENSGACP00000016788	ENSCAFP00000026912
ENSGACP00000009357	ENSCAFP00000013013
ENSGACP00000019831	ENSCAFP00000013013
ENSGACP00000027367	ENSCAFP00000024848
ENSGACP00000001479	ENSCAFP00000024848
ENSGACP00000004908	ENSCAFP00000040398
ENSGACP00000018138	ENSCAFP00000040398
ENSGACP00000014833	ENSCAFP00000031366
ENSGACP00000017486	ENSCAFP00000028316
ENSGACP00000020545	ENSCAFP00000015301
ENSGACP00000008214	ENSCAFP00000015301
ENSGACP00000015883	ENSCAFP00000018207
ENSGACP00000022168	ENSCAFP00000024645
ENSGACP00000003217	ENSCAFP00000010109
ENSGACP00000011271	ENSCAFP00000010963
ENSGACP00000019889	ENSCAFP00000018300
ENSGACP00000008823	ENSCAFP00000003095
ENSGACP00000019530	ENSCAFP00000037380
ENSGACP00000022290	ENSCAFP00000015815
ENSGACP00000001732	ENSCAFP00000014918
ENSGACP00000012747	ENSCAFP00000036658
ENSGACP00000026471	ENSCAFP00000019655
ENSGACP00000016398	ENSCAFP00000030645
ENSGACP00000025666	ENSCAFP00000030645
ENSGACP00000008646	ENSCAFP00000016401
ENSGACP00000002189	ENSCAFP00000020850
ENSGACP00000000374	ENSCAFP00000038238
ENSGACP00000024992	ENSCAFP00000028983
ENSGACP00000002945	ENSCAFP00000022556
ENSGACP00000004357	ENSCAFP00000026455
ENSGACP00000014598	ENSCAFP00000020513
ENSGACP00000000429	ENSCAFP00000028758
ENSGACP00000003603	ENSCAFP00000010870
ENSGACP00000016997	ENSCAFP00000028224
ENSGACP00000009028	ENSCAFP00000003214
ENSGACP00000015381	ENSCAFP00000010567
ENSGACP00000026642	ENSCAFP00000008356
ENSGACP00000007315	ENSCAFP00000014031
ENSGACP00000020044	ENSCAFP00000038892
ENSGACP00000026664	ENSCAFP00000021489
ENSGACP00000011955	ENSCAFP00000001037
ENSGACP00000009569	ENSCAFP00000004178
ENSGACP00000004606	ENSCAFP00000014005
ENSGACP00000006381	ENSCAFP00000000950
ENSGACP00000013712	ENSCAFP00000000950
ENSGACP00000005279	ENSCAFP00000003850
ENSGACP00000023917	ENSCAFP00000003850
ENSGACP00000001625	ENSCAFP00000017744
ENSGACP00000010844	ENSCAFP00000021105
ENSGACP00000004840	ENSCAFP00000010648
ENSGACP00000003120	ENSCAFP00000008702
ENSGACP00000022763	ENSCAFP00000008708
ENSGACP00000004093	ENSCAFP00000012933
ENSGACP00000018197	ENSCAFP00000023570
ENSGACP00000008589	ENSCAFP00000023570
ENSGACP00000006210	ENSCAFP00000037367
ENSGACP00000023740	ENSCAFP00000016218
ENSGACP00000011462	ENSCAFP00000010863
ENSGACP00000022643	ENSCAFP00000010863
ENSGACP00000020308	ENSCAFP00000022163
ENSGACP00000011353	ENSCAFP00000022163
ENSGACP00000011634	ENSCAFP00000018366
ENSGACP00000027095	ENSCAFP00000018366
ENSGACP00000025278	ENSCAFP00000003034
ENSGACP00000021615	ENSCAFP00000003034
ENSGACP00000023419	ENSCAFP00000006870
ENSGACP00000025981	ENSCAFP00000023440
ENSGACP00000023459	ENSCAFP00000013014
ENSGACP00000027051	ENSCAFP00000025484
ENSGACP00000012605	ENSCAFP00000039273
ENSGACP00000024753	ENSCAFP00000020508
ENSGACP00000024433	ENSCAFP00000033194
ENSGACP00000013009	ENSCAFP00000038688
ENSGACP00000022379	ENSCAFP00000028685
ENSGACP00000021782	ENSCAFP00000022558
ENSGACP00000022778	ENSCAFP00000015422
ENSGACP00000013915	ENSCAFP00000020480
ENSGACP00000015432	ENSCAFP00000002291
ENSGACP00000012755	ENSCAFP00000002291
ENSGACP00000002942	ENSCAFP00000014950
ENSGACP00000006413	ENSCAFP00000001948
ENSGACP00000010251	ENSCAFP00000001948
ENSGACP00000019004	ENSCAFP00000037305
ENSGACP00000013377	ENSCAFP00000037305
ENSGACP00000004612	ENSCAFP00000000717
ENSGACP00000026616	ENSCAFP00000005619
ENSGACP00000023748	ENSCAFP00000024195
ENSGACP00000020419	ENSCAFP00000004803
ENSGACP00000019565	ENSCAFP00000029424
ENSGACP00000001904	ENSCAFP00000001464
ENSGACP00000022127	ENSCAFP00000016780
ENSGACP00000003772	ENSCAFP00000021916
ENSGACP00000024300	ENSCAFP00000003365
ENSGACP00000023427	ENSCAFP00000003365
ENSGACP00000024339	ENSCAFP00000024521
ENSGACP00000007216	ENSCAFP00000019525
ENSGACP00000026945	ENSCAFP00000019525
ENSGACP00000012547	ENSCAFP00000018607
ENSGACP00000009785	ENSCAFP00000018970
ENSGACP00000023502	ENSCAFP00000033031
ENSGACP00000013074	ENSCAFP00000003128
ENSGACP00000002199	ENSCAFP00000011759
ENSGACP00000022362	ENSCAFP00000025812
ENSGACP00000015936	ENSCAFP00000025138
ENSGACP00000008992	ENSCAFP00000011070
ENSGACP00000023708	ENSCAFP00000011070
ENSGACP00000015930	ENSCAFP00000025134
ENSGACP00000005975	ENSCAFP00000025134
ENSGACP00000015910	ENSCAFP00000025132
ENSGACP00000005980	ENSCAFP00000025132
ENSGACP00000024782	ENSCAFP00000028170
ENSGACP00000027413	ENSCAFP00000001330
ENSGACP00000018796	ENSCAFP00000027044
ENSGACP00000020153	ENSCAFP00000007214
ENSGACP00000009853	ENSCAFP00000016816
ENSGACP00000019566	ENSCAFP00000013509
ENSGACP00000004645	ENSCAFP00000014548
ENSGACP00000009814	ENSCAFP00000037592
ENSGACP00000011993	ENSCAFP00000037592
ENSGACP00000007758	ENSCAFP00000007638
ENSGACP00000015208	ENSCAFP00000018084
ENSGACP00000018017	ENSCAFP00000025970
ENSGACP00000018922	ENSCAFP00000003986
ENSGACP00000005104	ENSCAFP00000011747
ENSGACP00000003471	ENSCAFP00000011747
ENSGACP00000012280	ENSCAFP00000024293
ENSGACP00000001586	ENSCAFP00000008647
ENSGACP00000019536	ENSCAFP00000008647
ENSGACP00000005344	ENSCAFP00000006688
ENSGACP00000003851	ENSCAFP00000011027
ENSGACP00000018443	ENSCAFP00000022636
ENSGACP00000008154	ENSCAFP00000012980
ENSGACP00000012546	ENSCAFP00000037595
ENSGACP00000005836	ENSCAFP00000010977
ENSGACP00000005799	ENSCAFP00000031798
ENSGACP00000008689	ENSCAFP00000010280
ENSGACP00000025467	ENSCAFP00000038758
ENSGACP00000013047	ENSCAFP00000010588
ENSGACP00000012044	ENSCAFP00000013503
ENSGACP00000007457	ENSCAFP00000014871
ENSGACP00000002040	ENSCAFP00000014871
ENSGACP00000024087	ENSCAFP00000025411
ENSGACP00000025126	ENSCAFP00000001020
ENSGACP00000022272	ENSCAFP00000009901
ENSGACP00000011182	ENSCAFP00000013146
ENSGACP00000013685	ENSCAFP00000000433
ENSGACP00000017217	ENSCAFP00000014411
ENSGACP00000006457	ENSCAFP00000014411
ENSGACP00000016787	ENSCAFP00000007406
ENSGACP00000012903	ENSCAFP00000019021
ENSGACP00000018709	ENSCAFP00000018105
ENSGACP00000023430	ENSCAFP00000039971
ENSGACP00000015267	ENSCAFP00000030494
ENSGACP00000010388	ENSCAFP00000030494
ENSGACP00000024908	ENSCAFP00000005932
ENSGACP00000015998	ENSCAFP00000023239
ENSGACP00000001485	ENSCAFP00000023239
ENSGACP00000015663	ENSCAFP00000016496
ENSGACP00000026410	ENSCAFP00000017015
ENSGACP00000026983	ENSCAFP00000018035
ENSGACP00000007903	ENSCAFP00000001608
ENSGACP00000009270	ENSCAFP00000001608
ENSGACP00000025026	ENSCAFP00000008168
ENSGACP00000000613	ENSCAFP00000029552
ENSGACP00000008010	ENSCAFP00000001478
ENSGACP00000013580	ENSCAFP00000001478
ENSGACP00000006292	ENSCAFP00000000973
ENSGACP00000012210	ENSCAFP00000012693
ENSGACP00000015315	ENSCAFP00000039140
ENSGACP00000027359	ENSCAFP00000001731
ENSGACP00000023147	ENSCAFP00000009362
ENSGACP00000014149	ENSCAFP00000002671
ENSGACP00000003403	ENSCAFP00000041128
ENSGACP00000023466	ENSCAFP00000018474
ENSGACP00000005819	ENSCAFP00000008904
ENSGACP00000026045	ENSCAFP00000008904
ENSGACP00000026515	ENSCAFP00000024463
ENSGACP00000011279	ENSCAFP00000012325
ENSGACP00000018915	ENSCAFP00000018471
ENSGACP00000013658	ENSCAFP00000018471
ENSGACP00000020289	ENSCAFP00000013268
ENSGACP00000020594	ENSCAFP00000040383
ENSGACP00000005330	ENSCAFP00000006600
ENSGACP00000015126	ENSCAFP00000024249
ENSGACP00000025361	ENSCAFP00000007772
ENSGACP00000005289	ENSCAFP00000001767
ENSGACP00000011803	ENSCAFP00000001767
ENSGACP00000013332	ENSCAFP00000021126
ENSGACP00000018278	ENSCAFP00000021126
ENSGACP00000000638	ENSCAFP00000003364
ENSGACP00000000642	ENSCAFP00000021486
ENSGACP00000007669	ENSCAFP00000001094
ENSGACP00000008638	ENSCAFP00000012576
ENSGACP00000013678	ENSCAFP00000037339
ENSGACP00000020956	ENSCAFP00000011130
ENSGACP00000012102	ENSCAFP00000020487
ENSGACP00000025556	ENSCAFP00000023701
ENSGACP00000014239	ENSCAFP00000020741
ENSGACP00000008184	ENSCAFP00000027973
ENSGACP00000023437	ENSCAFP00000017214
ENSGACP00000012363	ENSCAFP00000030290
ENSGACP00000016562	ENSCAFP00000041636
ENSGACP00000025075	ENSCAFP00000041636
ENSGACP00000006961	ENSCAFP00000012369
ENSGACP00000009716	ENSCAFP00000007768
ENSGACP00000004602	ENSCAFP00000014617
ENSGACP00000027345	ENSCAFP00000019709
ENSGACP00000010866	ENSCAFP00000005822
ENSGACP00000026575	ENSCAFP00000017928
ENSGACP00000019225	ENSCAFP00000019457
ENSGACP00000011106	ENSCAFP00000022925
ENSGACP00000018513	ENSCAFP00000016758
ENSGACP00000020555	ENSCAFP00000016758
ENSGACP00000027415	ENSCAFP00000001305
ENSGACP00000015201	ENSCAFP00000042619
ENSGACP00000002813	ENSCAFP00000017607
ENSGACP00000015886	ENSCAFP00000021577
ENSGACP00000021636	ENSCAFP00000013880
ENSGACP00000013569	ENSCAFP00000012216
ENSGACP00000020509	ENSCAFP00000012216
ENSGACP00000023070	ENSCAFP00000016565
ENSGACP00000017218	ENSCAFP00000024678
ENSGACP00000007854	ENSCAFP00000024678
ENSGACP00000007778	ENSCAFP00000008945
ENSGACP00000023303	ENSCAFP00000020118
ENSGACP00000026973	ENSCAFP00000020118
ENSGACP00000006796	ENSCAFP00000023307
ENSGACP00000025651	ENSCAFP00000023981
ENSGACP00000006741	ENSCAFP00000021152
ENSGACP00000010343	ENSCAFP00000023648
ENSGACP00000014020	ENSCAFP00000019146
ENSGACP00000005290	ENSCAFP00000022671
ENSGACP00000005684	ENSCAFP00000036018
ENSGACP00000024380	ENSCAFP00000009823
ENSGACP00000000783	ENSCAFP00000000505
ENSGACP00000005440	ENSCAFP00000008270
ENSGACP00000005520	ENSCAFP00000014093
ENSGACP00000008884	ENSCAFP00000014093
ENSGACP00000020277	ENSCAFP00000011244
ENSGACP00000024870	ENSCAFP00000013234
ENSGACP00000011201	ENSCAFP00000014261
ENSGACP00000018511	ENSCAFP00000025742
ENSGACP00000011389	ENSCAFP00000022112
ENSGACP00000020478	ENSCAFP00000022112
ENSGACP00000020888	ENSCAFP00000011253
ENSGACP00000014622	ENSCAFP00000000330
ENSGACP00000014242	ENSCAFP00000013756
ENSGACP00000005097	ENSCAFP00000016515
ENSGACP00000007882	ENSCAFP00000031950
ENSGACP00000011600	ENSCAFP00000002708
ENSGACP00000027587	ENSCAFP00000001186
ENSGACP00000014631	ENSCAFP00000013738
ENSGACP00000006108	ENSCAFP00000000907
ENSGACP00000006862	ENSCAFP00000000907
ENSGACP00000006821	ENSCAFP00000018229
ENSGACP00000004406	ENSCAFP00000007958
ENSGACP00000027418	ENSCAFP00000032366
ENSGACP00000000331	ENSCAFP00000028386
ENSGACP00000013692	ENSCAFP00000024883
ENSGACP00000003807	ENSCAFP00000003300
ENSGACP00000011883	ENSCAFP00000002810
ENSGACP00000013233	ENSCAFP00000013822
ENSGACP00000000468	ENSCAFP00000002327
ENSGACP00000013704	ENSCAFP00000023193
ENSGACP00000004476	ENSCAFP00000036381
ENSGACP00000015723	ENSCAFP00000036381
ENSGACP00000025000	ENSCAFP00000005050
ENSGACP00000013789	ENSCAFP00000022210
ENSGACP00000025896	ENSCAFP00000022210
ENSGACP00000015687	ENSCAFP00000035204
ENSGACP00000015580	ENSCAFP00000017625
ENSGACP00000001152	ENSCAFP00000002408
ENSGACP00000006366	ENSCAFP00000025394
ENSGACP00000022518	ENSCAFP00000025394
ENSGACP00000009074	ENSCAFP00000027748
ENSGACP00000021387	ENSCAFP00000027748
ENSGACP00000019159	ENSCAFP00000002907
ENSGACP00000010863	ENSCAFP00000027318
ENSGACP00000027396	ENSCAFP00000009609
ENSGACP00000012339	ENSCAFP00000007191
ENSGACP00000025248	ENSCAFP00000025331
ENSGACP00000019354	ENSCAFP00000000632
ENSGACP00000020574	ENSCAFP00000007322
ENSGACP00000003950	ENSCAFP00000007322
ENSGACP00000009014	ENSCAFP00000011841
ENSGACP00000022282	ENSCAFP00000017021
ENSGACP00000009385	ENSCAFP00000017021
ENSGACP00000014205	ENSCAFP00000015093
ENSGACP00000013966	ENSCAFP00000000383
ENSGACP00000000877	ENSCAFP00000009652
ENSGACP00000024135	ENSCAFP00000015194
ENSGACP00000007039	ENSCAFP00000001851
ENSGACP00000019633	ENSCAFP00000011084
ENSGACP00000007368	ENSCAFP00000007042
ENSGACP00000008982	ENSCAFP00000001353
ENSGACP00000010947	ENSCAFP00000014522
ENSGACP00000023693	ENSCAFP00000009921
ENSGACP00000022054	ENSCAFP00000029813
ENSGACP00000002594	ENSCAFP00000029813
ENSGACP00000013415	ENSCAFP00000020882
ENSGACP00000017500	ENSCAFP00000031556
ENSGACP00000000325	ENSCAFP00000013258
ENSGACP00000009862	ENSCAFP00000013258
ENSGACP00000011786	ENSCAFP00000005620
ENSGACP00000005151	ENSCAFP00000024751
ENSGACP00000007825	ENSCAFP00000015723
ENSGACP00000014481	ENSCAFP00000000283
ENSGACP00000002697	ENSCAFP00000020859
ENSGACP00000017167	ENSCAFP00000008672
ENSGACP00000006575	ENSCAFP00000008672
ENSGACP00000002639	ENSCAFP00000028388
ENSGACP00000026012	ENSCAFP00000042477
ENSGACP00000014423	ENSCAFP00000004172
ENSGACP00000016336	ENSCAFP00000000816
ENSGACP00000003094	ENSCAFP00000033052
ENSGACP00000014464	ENSCAFP00000014144
ENSGACP00000000471	ENSCAFP00000002320
ENSGACP00000015660	ENSCAFP00000009713
ENSGACP00000016881	ENSCAFP00000023435
ENSGACP00000020615	ENSCAFP00000012717
ENSGACP00000008863	ENSCAFP00000012717
ENSGACP00000014873	ENSCAFP00000041431
ENSGACP00000003060	ENSCAFP00000014382
ENSGACP00000009739	ENSCAFP00000003747
ENSGACP00000023304	ENSCAFP00000013767
ENSGACP00000012314	ENSCAFP00000019786
ENSGACP00000025167	ENSCAFP00000018798
ENSGACP00000006855	ENSCAFP00000037639
ENSGACP00000017577	ENSCAFP00000037639
ENSGACP00000010936	ENSCAFP00000014524
ENSGACP00000002447	ENSCAFP00000004275
ENSGACP00000003793	ENSCAFP00000012522
ENSGACP00000005399	ENSCAFP00000008250
ENSGACP00000015807	ENSCAFP00000025287
ENSGACP00000009981	ENSCAFP00000007038
ENSGACP00000004692	ENSCAFP00000036910
ENSGACP00000014168	ENSCAFP00000002657
ENSGACP00000013281	ENSCAFP00000016690
ENSGACP00000005249	ENSCAFP00000013803
ENSGACP00000020286	ENSCAFP00000011144
ENSGACP00000022867	ENSCAFP00000025455
ENSGACP00000011430	ENSCAFP00000003821
ENSGACP00000017008	ENSCAFP00000003821
ENSGACP00000000803	ENSCAFP00000018743
ENSGACP00000010141	ENSCAFP00000029326
ENSGACP00000001303	ENSCAFP00000029326
ENSGACP00000022534	ENSCAFP00000019360
ENSGACP00000017126	ENSCAFP00000007787
ENSGACP00000012932	ENSCAFP00000006628
ENSGACP00000013845	ENSCAFP00000025086
ENSGACP00000013876	ENSCAFP00000025086
ENSGACP00000010100	ENSCAFP00000025086
ENSGACP00000027536	ENSCAFP00000016769
ENSGACP00000021530	ENSCAFP00000015395
ENSGACP00000027426	ENSCAFP00000024743
ENSGACP00000001069	ENSCAFP00000003245
ENSGACP00000017727	ENSCAFP00000019606
ENSGACP00000005203	ENSCAFP00000019606
ENSGACP00000013382	ENSCAFP00000020904
ENSGACP00000024818	ENSCAFP00000020904
ENSGACP00000022797	ENSCAFP00000027953
ENSGACP00000027343	ENSCAFP00000019314
ENSGACP00000014685	ENSCAFP00000000354
ENSGACP00000015178	ENSCAFP00000000354
ENSGACP00000018151	ENSCAFP00000005159
ENSGACP00000003415	ENSCAFP00000005159
ENSGACP00000011552	ENSCAFP00000023103
ENSGACP00000007327	ENSCAFP00000015359
ENSGACP00000000902	ENSCAFP00000021451
ENSGACP00000025154	ENSCAFP00000019229
ENSGACP00000003027	ENSCAFP00000036558
ENSGACP00000021850	ENSCAFP00000026292
ENSGACP00000010964	ENSCAFP00000031096
ENSGACP00000019111	ENSCAFP00000025195
ENSGACP00000013243	ENSCAFP00000039715
ENSGACP00000023232	ENSCAFP00000012666
ENSGACP00000011378	ENSCAFP00000002382
ENSGACP00000015242	ENSCAFP00000001232
ENSGACP00000006409	ENSCAFP00000028575
ENSGACP00000008014	ENSCAFP00000003634
ENSGACP00000010278	ENSCAFP00000031617
ENSGACP00000019737	ENSCAFP00000007311
ENSGACP00000000127	ENSCAFP00000002744
ENSGACP00000010847	ENSCAFP00000004322
ENSGACP00000018650	ENSCAFP00000012985
ENSGACP00000004819	ENSCAFP00000016299
ENSGACP00000018977	ENSCAFP00000027988
ENSGACP00000014316	ENSCAFP00000026442
ENSGACP00000009863	ENSCAFP00000005987
ENSGACP00000008995	ENSCAFP00000005987
ENSGACP00000011352	ENSCAFP00000018018
ENSGACP00000005480	ENSCAFP00000007024
ENSGACP00000006126	ENSCAFP00000002182
ENSGACP00000007811	ENSCAFP00000008737
ENSGACP00000008814	ENSCAFP00000009607
ENSGACP00000024276	ENSCAFP00000000336
ENSGACP00000014013	ENSCAFP00000014785
ENSGACP00000010628	ENSCAFP00000014341
ENSGACP00000004594	ENSCAFP00000014341
ENSGACP00000025384	ENSCAFP00000016482
ENSGACP00000019651	ENSCAFP00000011049
ENSGACP00000013754	ENSCAFP00000000960
ENSGACP00000015038	ENSCAFP00000010199
ENSGACP00000011811	ENSCAFP00000009831
ENSGACP00000006703	ENSCAFP00000013371
ENSGACP00000017237	ENSCAFP00000021267
ENSGACP00000014371	ENSCAFP00000005807
ENSGACP00000001362	ENSCAFP00000014755
ENSGACP00000026511	ENSCAFP00000009333
ENSGACP00000013426	ENSCAFP00000009333
ENSGACP00000027588	ENSCAFP00000001181
ENSGACP00000014943	ENSCAFP00000008269
ENSGACP00000022210	ENSCAFP00000040025
ENSGACP00000007115	ENSCAFP00000040397
ENSGACP00000022138	ENSCAFP00000040397
ENSGACP00000003099	ENSCAFP00000029650
ENSGACP00000007844	ENSCAFP00000030301
ENSGACP00000023634	ENSCAFP00000030301
ENSGACP00000022821	ENSCAFP00000012634
ENSGACP00000009183	ENSCAFP00000027626
ENSGACP00000006045	ENSCAFP00000019248
ENSGACP00000004142	ENSCAFP00000014457
ENSGACP00000005621	ENSCAFP00000014876
ENSGACP00000011760	ENSCAFP00000004684
ENSGACP00000006835	ENSCAFP00000018196
ENSGACP00000026432	ENSCAFP00000008676
ENSGACP00000000443	ENSCAFP00000015142
ENSGACP00000011166	ENSCAFP00000013332
ENSGACP00000022921	ENSCAFP00000013332
ENSGACP00000004120	ENSCAFP00000010208
ENSGACP00000007637	ENSCAFP00000017851
ENSGACP00000004972	ENSCAFP00000022877
ENSGACP00000010688	ENSCAFP00000002807
ENSGACP00000013878	ENSCAFP00000022394
ENSGACP00000022649	ENSCAFP00000035182
ENSGACP00000002147	ENSCAFP00000019592
ENSGACP00000022417	ENSCAFP00000021877
ENSGACP00000023549	ENSCAFP00000039994
ENSGACP00000006090	ENSCAFP00000022071
ENSGACP00000009250	ENSCAFP00000001737
ENSGACP00000009038	ENSCAFP00000029582
ENSGACP00000025375	ENSCAFP00000017055
ENSGACP00000014864	ENSCAFP00000017546
ENSGACP00000023013	ENSCAFP00000027327
ENSGACP00000008786	ENSCAFP00000040914
ENSGACP00000019016	ENSCAFP00000032301
ENSGACP00000027501	ENSCAFP00000024324
ENSGACP00000007297	ENSCAFP00000008580
ENSGACP00000014693	ENSCAFP00000005796
ENSGACP00000017566	ENSCAFP00000026836
ENSGACP00000005870	ENSCAFP00000026836
ENSGACP00000018363	ENSCAFP00000015417
ENSGACP00000009849	ENSCAFP00000039187
ENSGACP00000002988	ENSCAFP00000016267
ENSGACP00000024484	ENSCAFP00000027450
ENSGACP00000026918	ENSCAFP00000027450
ENSGACP00000000988	ENSCAFP00000021458
ENSGACP00000018525	ENSCAFP00000024076
ENSGACP00000005586	ENSCAFP00000024050
ENSGACP00000026800	ENSCAFP00000018889
ENSGACP00000018089	ENSCAFP00000004870
ENSGACP00000008044	ENSCAFP00000001500
ENSGACP00000007152	ENSCAFP00000000995
ENSGACP00000018808	ENSCAFP00000011248
ENSGACP00000002960	ENSCAFP00000013744
ENSGACP00000017476	ENSCAFP00000040454
ENSGACP00000004852	ENSCAFP00000014196
ENSGACP00000023358	ENSCAFP00000026515
ENSGACP00000009784	ENSCAFP00000007442
ENSGACP00000025297	ENSCAFP00000040576
ENSGACP00000022337	ENSCAFP00000034132
ENSGACP00000023071	ENSCAFP00000027185
ENSGACP00000014141	ENSCAFP00000042803
ENSGACP00000027272	ENSCAFP00000027628
ENSGACP00000003674	ENSCAFP00000016366
ENSGACP00000020843	ENSCAFP00000003752
ENSGACP00000021706	ENSCAFP00000024542
ENSGACP00000022397	ENSCAFP00000022968
ENSGACP00000011551	ENSCAFP00000028973
ENSGACP00000026168	ENSCAFP00000005211
ENSGACP00000004328	ENSCAFP00000010842
ENSGACP00000021115	ENSCAFP00000010842
ENSGACP00000007831	ENSCAFP00000030300
ENSGACP00000007310	ENSCAFP00000010601
ENSGACP00000009244	ENSCAFP00000001779
ENSGACP00000026431	ENSCAFP00000008700
ENSGACP00000000586	ENSCAFP00000005713
ENSGACP00000008929	ENSCAFP00000007922
ENSGACP00000002580	ENSCAFP00000019768
ENSGACP00000013787	ENSCAFP00000019768
ENSGACP00000000829	ENSCAFP00000000205
ENSGACP00000014660	ENSCAFP00000027611
ENSGACP00000022158	ENSCAFP00000021819
ENSGACP00000021815	ENSCAFP00000003204
ENSGACP00000021841	ENSCAFP00000030231
ENSGACP00000027357	ENSCAFP00000001720
ENSGACP00000017485	ENSCAFP00000040350
ENSGACP00000023250	ENSCAFP00000021931
ENSGACP00000024235	ENSCAFP00000024190
ENSGACP00000020266	ENSCAFP00000019288
ENSGACP00000008993	ENSCAFP00000011773
ENSGACP00000010738	ENSCAFP00000011773
ENSGACP00000016400	ENSCAFP00000014169
ENSGACP00000015129	ENSCAFP00000026635
ENSGACP00000025040	ENSCAFP00000026635
ENSGACP00000019048	ENSCAFP00000006790
ENSGACP00000014443	ENSCAFP00000006790
ENSGACP00000023401	ENSCAFP00000011266
ENSGACP00000017956	ENSCAFP00000042346
ENSGACP00000014675	ENSCAFP00000015053
ENSGACP00000018792	ENSCAFP00000011272
ENSGACP00000025006	ENSCAFP00000008218
ENSGACP00000007382	ENSCAFP00000036000
ENSGACP00000000788	ENSCAFP00000039647
ENSGACP00000025503	ENSCAFP00000036103
ENSGACP00000015256	ENSCAFP00000040130
ENSGACP00000012944	ENSCAFP00000040130
ENSGACP00000021857	ENSCAFP00000020218
ENSGACP00000005924	ENSCAFP00000025299
ENSGACP00000016031	ENSCAFP00000025299
ENSGACP00000022569	ENSCAFP00000014399
ENSGACP00000025746	ENSCAFP00000008612
ENSGACP00000012795	ENSCAFP00000015847
ENSGACP00000006663	ENSCAFP00000015847
ENSGACP00000006730	ENSCAFP00000015880
ENSGACP00000012841	ENSCAFP00000015880
ENSGACP00000007568	ENSCAFP00000016522
ENSGACP00000003998	ENSCAFP00000042364
ENSGACP00000017521	ENSCAFP00000012357
ENSGACP00000025691	ENSCAFP00000011403
ENSGACP00000021409	ENSCAFP00000011403
ENSGACP00000019531	ENSCAFP00000029694
ENSGACP00000024377	ENSCAFP00000029694
ENSGACP00000022555	ENSCAFP00000013856
ENSGACP00000008773	ENSCAFP00000011059
ENSGACP00000012870	ENSCAFP00000016186
ENSGACP00000019276	ENSCAFP00000020520
ENSGACP00000003716	ENSCAFP00000038130
ENSGACP00000026543	ENSCAFP00000000512
ENSGACP00000027254	ENSCAFP00000006229
ENSGACP00000017842	ENSCAFP00000002920
ENSGACP00000009943	ENSCAFP00000025266
ENSGACP00000018696	ENSCAFP00000030449
ENSGACP00000016745	ENSCAFP00000021708
ENSGACP00000027325	ENSCAFP00000015003
ENSGACP00000018419	ENSCAFP00000013717
ENSGACP00000016008	ENSCAFP00000042832
ENSGACP00000022865	ENSCAFP00000014462
ENSGACP00000010574	ENSCAFP00000023996
ENSGACP00000009861	ENSCAFP00000002162
ENSGACP00000020412	ENSCAFP00000011346
ENSGACP00000009980	ENSCAFP00000029203
ENSGACP00000002724	ENSCAFP00000019182
ENSGACP00000020209	ENSCAFP00000010252
ENSGACP00000016332	ENSCAFP00000002487
ENSGACP00000005262	ENSCAFP00000023340
ENSGACP00000021845	ENSCAFP00000012324
ENSGACP00000021463	ENSCAFP00000024041
ENSGACP00000027576	ENSCAFP00000019077
ENSGACP00000024671	ENSCAFP00000034722
ENSGACP00000000089	ENSCAFP00000035064
ENSGACP00000017018	ENSCAFP00000035064
ENSGACP00000009719	ENSCAFP00000007775
ENSGACP00000008279	ENSCAFP00000039566
ENSGACP00000024408	ENSCAFP00000011653
ENSGACP00000023575	ENSCAFP00000011653
ENSGACP00000023542	ENSCAFP00000011629
ENSGACP00000021565	ENSCAFP00000011629
ENSGACP00000017547	ENSCAFP00000023098
ENSGACP00000016847	ENSCAFP00000009936
ENSGACP00000024970	ENSCAFP00000032124
ENSGACP00000024289	ENSCAFP00000008080
ENSGACP00000023670	ENSCAFP00000026490
ENSGACP00000021158	ENSCAFP00000029480
ENSGACP00000005556	ENSCAFP00000004723
ENSGACP00000023372	ENSCAFP00000004259
ENSGACP00000007534	ENSCAFP00000016446
ENSGACP00000003416	ENSCAFP00000018827
ENSGACP00000023175	ENSCAFP00000011000
ENSGACP00000015638	ENSCAFP00000036854
ENSGACP00000000834	ENSCAFP00000002323
ENSGACP00000013412	ENSCAFP00000002323
ENSGACP00000009247	ENSCAFP00000009205
ENSGACP00000015711	ENSCAFP00000028822
ENSGACP00000009444	ENSCAFP00000021571
ENSGACP00000007497	ENSCAFP00000039837
ENSGACP00000002653	ENSCAFP00000039837
ENSGACP00000007409	ENSCAFP00000001373
ENSGACP00000026584	ENSCAFP00000001373
ENSGACP00000018727	ENSCAFP00000038527
ENSGACP00000021749	ENSCAFP00000027709
ENSGACP00000018184	ENSCAFP00000027709
ENSGACP00000007264	ENSCAFP00000019682
ENSGACP00000014667	ENSCAFP00000007900
ENSGACP00000025204	ENSCAFP00000007900
ENSGACP00000017827	ENSCAFP00000029657
ENSGACP00000025588	ENSCAFP00000007805
ENSGACP00000000277	ENSCAFP00000013031
ENSGACP00000023485	ENSCAFP00000013031
ENSGACP00000008232	ENSCAFP00000019330
ENSGACP00000001480	ENSCAFP00000028744
ENSGACP00000025500	ENSCAFP00000000535
ENSGACP00000005326	ENSCAFP00000014260
ENSGACP00000020155	ENSCAFP00000022443
ENSGACP00000019127	ENSCAFP00000017520
ENSGACP00000018912	ENSCAFP00000025858
ENSGACP00000013158	ENSCAFP00000028203
ENSGACP00000024114	ENSCAFP00000002871
ENSGACP00000023601	ENSCAFP00000002838
ENSGACP00000015363	ENSCAFP00000038335
ENSGACP00000013224	ENSCAFP00000013953
ENSGACP00000020786	ENSCAFP00000013953
ENSGACP00000015231	ENSCAFP00000034708
ENSGACP00000019451	ENSCAFP00000012024
ENSGACP00000003594	ENSCAFP00000012024
ENSGACP00000004183	ENSCAFP00000029486
ENSGACP00000020759	ENSCAFP00000029486
ENSGACP00000023110	ENSCAFP00000016477
ENSGACP00000000456	ENSCAFP00000016477
ENSGACP00000009491	ENSCAFP00000017974
ENSGACP00000010548	ENSCAFP00000006504
ENSGACP00000027226	ENSCAFP00000006504
ENSGACP00000025795	ENSCAFP00000002121
ENSGACP00000021010	ENSCAFP00000002121
ENSGACP00000021923	ENSCAFP00000005246
ENSGACP00000023208	ENSCAFP00000022761
ENSGACP00000019894	ENSCAFP00000019085
ENSGACP00000022896	ENSCAFP00000013033
ENSGACP00000006501	ENSCAFP00000001753
ENSGACP00000004337	ENSCAFP00000001753
ENSGACP00000008486	ENSCAFP00000003601
ENSGACP00000012032	ENSCAFP00000004486
ENSGACP00000018469	ENSCAFP00000027765
ENSGACP00000005860	ENSCAFP00000027765
ENSGACP00000002984	ENSCAFP00000026362
ENSGACP00000011041	ENSCAFP00000002059
ENSGACP00000026223	ENSCAFP00000002059
ENSGACP00000020452	ENSCAFP00000014984
ENSGACP00000025364	ENSCAFP00000022527
ENSGACP00000012989	ENSCAFP00000014297
ENSGACP00000006918	ENSCAFP00000014297
ENSGACP00000026210	ENSCAFP00000002751
ENSGACP00000004346	ENSCAFP00000010831
ENSGACP00000001534	ENSCAFP00000013825
ENSGACP00000006856	ENSCAFP00000013825
ENSGACP00000016387	ENSCAFP00000019848
ENSGACP00000008570	ENSCAFP00000014225
ENSGACP00000026197	ENSCAFP00000023211
ENSGACP00000021313	ENSCAFP00000027388
ENSGACP00000026258	ENSCAFP00000030795
ENSGACP00000007555	ENSCAFP00000016356
ENSGACP00000015943	ENSCAFP00000006911
ENSGACP00000004350	ENSCAFP00000028851
ENSGACP00000005191	ENSCAFP00000017369
ENSGACP00000018902	ENSCAFP00000021058
ENSGACP00000021210	ENSCAFP00000016577
ENSGACP00000007994	ENSCAFP00000016777
ENSGACP00000013858	ENSCAFP00000012323
ENSGACP00000002435	ENSCAFP00000021750
ENSGACP00000012902	ENSCAFP00000021750
ENSGACP00000009888	ENSCAFP00000041567
ENSGACP00000022188	ENSCAFP00000027005
ENSGACP00000008602	ENSCAFP00000014051
ENSGACP00000024217	ENSCAFP00000024728
ENSGACP00000010864	ENSCAFP00000004477
ENSGACP00000006083	ENSCAFP00000019690
ENSGACP00000020073	ENSCAFP00000015958
ENSGACP00000013262	ENSCAFP00000015958
ENSGACP00000008920	ENSCAFP00000006049
ENSGACP00000005950	ENSCAFP00000014011
ENSGACP00000012855	ENSCAFP00000011233
ENSGACP00000020715	ENSCAFP00000011233
ENSGACP00000014479	ENSCAFP00000014952
ENSGACP00000025558	ENSCAFP00000002835
ENSGACP00000017841	ENSCAFP00000002835
ENSGACP00000023507	ENSCAFP00000004557
ENSGACP00000011362	ENSCAFP00000027559
ENSGACP00000023220	ENSCAFP00000008228
ENSGACP00000002330	ENSCAFP00000008228
ENSGACP00000011066	ENSCAFP00000013277
ENSGACP00000000892	ENSCAFP00000013277
ENSGACP00000018474	ENSCAFP00000030227
ENSGACP00000008013	ENSCAFP00000019481
ENSGACP00000003321	ENSCAFP00000021906
ENSGACP00000003334	ENSCAFP00000029445
ENSGACP00000024019	ENSCAFP00000029334
ENSGACP00000021893	ENSCAFP00000027443
ENSGACP00000018126	ENSCAFP00000004890
ENSGACP00000026646	ENSCAFP00000040044
ENSGACP00000004454	ENSCAFP00000007389
ENSGACP00000026637	ENSCAFP00000010660
ENSGACP00000019854	ENSCAFP00000017097
ENSGACP00000024131	ENSCAFP00000026548
ENSGACP00000024454	ENSCAFP00000003459
ENSGACP00000005898	ENSCAFP00000007211
ENSGACP00000004369	ENSCAFP00000020602
ENSGACP00000022914	ENSCAFP00000025819
ENSGACP00000012261	ENSCAFP00000015487
ENSGACP00000024745	ENSCAFP00000015741
ENSGACP00000012472	ENSCAFP00000015741
ENSGACP00000017442	ENSCAFP00000005087
ENSGACP00000007439	ENSCAFP00000007340
ENSGACP00000017670	ENSCAFP00000007340
ENSGACP00000000939	ENSCAFP00000012869
ENSGACP00000011081	ENSCAFP00000007343
ENSGACP00000019964	ENSCAFP00000007343
ENSGACP00000019668	ENSCAFP00000010930
ENSGACP00000021647	ENSCAFP00000021831
ENSGACP00000004414	ENSCAFP00000017967
ENSGACP00000008735	ENSCAFP00000016703
ENSGACP00000001247	ENSCAFP00000021336
ENSGACP00000021495	ENSCAFP00000005395
ENSGACP00000017769	ENSCAFP00000005395
ENSGACP00000005533	ENSCAFP00000027242
ENSGACP00000000139	ENSCAFP00000029709
ENSGACP00000022788	ENSCAFP00000030101
ENSGACP00000008723	ENSCAFP00000030101
ENSGACP00000025535	ENSCAFP00000042740
ENSGACP00000008253	ENSCAFP00000042740
ENSGACP00000014025	ENSCAFP00000028058
ENSGACP00000017926	ENSCAFP00000033785
ENSGACP00000022100	ENSCAFP00000022584
ENSGACP00000013085	ENSCAFP00000037874
ENSGACP00000007386	ENSCAFP00000041075
ENSGACP00000020410	ENSCAFP00000041075
ENSGACP00000015584	ENSCAFP00000017473
ENSGACP00000004298	ENSCAFP00000017473
ENSGACP00000008353	ENSCAFP00000012989
ENSGACP00000006370	ENSCAFP00000026368
ENSGACP00000019698	ENSCAFP00000007541
ENSGACP00000021124	ENSCAFP00000010866
ENSGACP00000013336	ENSCAFP00000020417
ENSGACP00000011690	ENSCAFP00000016342
ENSGACP00000019948	ENSCAFP00000016342
ENSGACP00000013169	ENSCAFP00000027014
ENSGACP00000010876	ENSCAFP00000004461
ENSGACP00000009505	ENSCAFP00000004461
ENSGACP00000017522	ENSCAFP00000042874
ENSGACP00000015823	ENSCAFP00000042874
ENSGACP00000017495	ENSCAFP00000019510
ENSGACP00000016935	ENSCAFP00000019510
ENSGACP00000023711	ENSCAFP00000010096
ENSGACP00000012145	ENSCAFP00000016040
ENSGACP00000016966	ENSCAFP00000025048
ENSGACP00000007036	ENSCAFP00000027535
ENSGACP00000022469	ENSCAFP00000027803
ENSGACP00000005555	ENSCAFP00000008257
ENSGACP00000019923	ENSCAFP00000008257
ENSGACP00000003155	ENSCAFP00000030286
ENSGACP00000011268	ENSCAFP00000012865
ENSGACP00000020940	ENSCAFP00000004338
ENSGACP00000013711	ENSCAFP00000021920
ENSGACP00000007491	ENSCAFP00000021920
ENSGACP00000014495	ENSCAFP00000020479
ENSGACP00000008769	ENSCAFP00000010528
ENSGACP00000005331	ENSCAFP00000002282
ENSGACP00000011841	ENSCAFP00000002282
ENSGACP00000021125	ENSCAFP00000006042
ENSGACP00000007323	ENSCAFP00000003937
ENSGACP00000008105	ENSCAFP00000016027
ENSGACP00000009163	ENSCAFP00000017416
ENSGACP00000015592	ENSCAFP00000009217
ENSGACP00000011794	ENSCAFP00000024111
ENSGACP00000012861	ENSCAFP00000041330
ENSGACP00000006759	ENSCAFP00000041330
ENSGACP00000010604	ENSCAFP00000003808
ENSGACP00000008770	ENSCAFP00000003808
ENSGACP00000017692	ENSCAFP00000017937
ENSGACP00000000605	ENSCAFP00000017937
ENSGACP00000003213	ENSCAFP00000035860
ENSGACP00000011031	ENSCAFP00000035860
ENSGACP00000021779	ENSCAFP00000016927
ENSGACP00000011017	ENSCAFP00000023419
ENSGACP00000003214	ENSCAFP00000023419
ENSGACP00000018020	ENSCAFP00000007875
ENSGACP00000014576	ENSCAFP00000013248
ENSGACP00000017614	ENSCAFP00000019203
ENSGACP00000017925	ENSCAFP00000026175
ENSGACP00000004826	ENSCAFP00000014976
ENSGACP00000023724	ENSCAFP00000007169
ENSGACP00000008841	ENSCAFP00000003112
ENSGACP00000010680	ENSCAFP00000029255
ENSGACP00000023472	ENSCAFP00000024628
ENSGACP00000023472	ENSCAFP00000016934
ENSGACP00000017930	ENSCAFP00000000403
ENSGACP00000015542	ENSCAFP00000000403
ENSGACP00000012067	ENSCAFP00000015779
ENSGACP00000006756	ENSCAFP00000030483
ENSGACP00000004225	ENSCAFP00000006606
ENSGACP00000009655	ENSCAFP00000000245
ENSGACP00000001945	ENSCAFP00000015057
ENSGACP00000007399	ENSCAFP00000024843
ENSGACP00000025484	ENSCAFP00000007577
ENSGACP00000008103	ENSCAFP00000001504
ENSGACP00000017540	ENSCAFP00000001504
ENSGACP00000007413	ENSCAFP00000012674
ENSGACP00000017473	ENSCAFP00000002112
ENSGACP00000023140	ENSCAFP00000016211
ENSGACP00000011117	ENSCAFP00000008798
ENSGACP00000012616	ENSCAFP00000008798
ENSGACP00000014474	ENSCAFP00000019018
ENSGACP00000016233	ENSCAFP00000004540
ENSGACP00000012111	ENSCAFP00000004540
ENSGACP00000012253	ENSCAFP00000004467
ENSGACP00000007604	ENSCAFP00000017449
ENSGACP00000011747	ENSCAFP00000030785
ENSGACP00000024583	ENSCAFP00000010402
ENSGACP00000021734	ENSCAFP00000010402
ENSGACP00000027244	ENSCAFP00000009979
ENSGACP00000015749	ENSCAFP00000009979
ENSGACP00000025927	ENSCAFP00000016665
ENSGACP00000023942	ENSCAFP00000000346
ENSGACP00000024443	ENSCAFP00000006144
ENSGACP00000004061	ENSCAFP00000020720
ENSGACP00000027187	ENSCAFP00000009188
ENSGACP00000016121	ENSCAFP00000022743
ENSGACP00000012475	ENSCAFP00000022743
ENSGACP00000011028	ENSCAFP00000030624
ENSGACP00000006043	ENSCAFP00000021891
ENSGACP00000010550	ENSCAFP00000035137
ENSGACP00000014124	ENSCAFP00000005875
ENSGACP00000021110	ENSCAFP00000029678
ENSGACP00000000596	ENSCAFP00000037136
ENSGACP00000022782	ENSCAFP00000005384
ENSGACP00000026874	ENSCAFP00000029008
ENSGACP00000011345	ENSCAFP00000017800
ENSGACP00000017403	ENSCAFP00000013620
ENSGACP00000027640	ENSCAFP00000040405
ENSGACP00000016598	ENSCAFP00000021918
ENSGACP00000013193	ENSCAFP00000021918
ENSGACP00000008375	ENSCAFP00000027161
ENSGACP00000022996	ENSCAFP00000029306
ENSGACP00000020821	ENSCAFP00000013457
ENSGACP00000027001	ENSCAFP00000018655
ENSGACP00000026659	ENSCAFP00000014414
ENSGACP00000014114	ENSCAFP00000014414
ENSGACP00000018365	ENSCAFP00000017615
ENSGACP00000016016	ENSCAFP00000038422
ENSGACP00000027235	ENSCAFP00000009604
ENSGACP00000004122	ENSCAFP00000030150
ENSGACP00000023771	ENSCAFP00000030151
ENSGACP00000023898	ENSCAFP00000029837
ENSGACP00000004306	ENSCAFP00000029837
ENSGACP00000013238	ENSCAFP00000006275
ENSGACP00000007037	ENSCAFP00000024866
ENSGACP00000009196	ENSCAFP00000004102
ENSGACP00000022634	ENSCAFP00000024783
ENSGACP00000000322	ENSCAFP00000027907
ENSGACP00000015087	ENSCAFP00000015678
ENSGACP00000014513	ENSCAFP00000000305
ENSGACP00000020174	ENSCAFP00000032037
ENSGACP00000017552	ENSCAFP00000020283
ENSGACP00000009935	ENSCAFP00000000237
ENSGACP00000002784	ENSCAFP00000008287
ENSGACP00000012148	ENSCAFP00000005057
ENSGACP00000012139	ENSCAFP00000005060
ENSGACP00000012891	ENSCAFP00000039695
ENSGACP00000017505	ENSCAFP00000016162
ENSGACP00000023819	ENSCAFP00000037526
ENSGACP00000023528	ENSCAFP00000018306
ENSGACP00000025820	ENSCAFP00000018306
ENSGACP00000014446	ENSCAFP00000021870
ENSGACP00000003763	ENSCAFP00000021870
ENSGACP00000017855	ENSCAFP00000029644
ENSGACP00000019205	ENSCAFP00000029644
ENSGACP00000008937	ENSCAFP00000001713
ENSGACP00000003142	ENSCAFP00000013814
ENSGACP00000009984	ENSCAFP00000022420
ENSGACP00000007237	ENSCAFP00000025167
ENSGACP00000013753	ENSCAFP00000000380
ENSGACP00000002791	ENSCAFP00000041269
ENSGACP00000012810	ENSCAFP00000024921
ENSGACP00000003031	ENSCAFP00000014125
ENSGACP00000017879	ENSCAFP00000038197
ENSGACP00000020655	ENSCAFP00000008225
ENSGACP00000000392	ENSCAFP00000008225
ENSGACP00000003157	ENSCAFP00000012211
ENSGACP00000002828	ENSCAFP00000017107
ENSGACP00000025624	ENSCAFP00000007064
ENSGACP00000016227	ENSCAFP00000007064
ENSGACP00000025318	ENSCAFP00000002156
ENSGACP00000009733	ENSCAFP00000002156
ENSGACP00000025814	ENSCAFP00000031044
ENSGACP00000013206	ENSCAFP00000000946
ENSGACP00000027520	ENSCAFP00000025939
ENSGACP00000017353	ENSCAFP00000026270
ENSGACP00000007319	ENSCAFP00000026270
ENSGACP00000017735	ENSCAFP00000004380
ENSGACP00000011923	ENSCAFP00000015442
ENSGACP00000008743	ENSCAFP00000015442
ENSGACP00000001874	ENSCAFP00000015379
ENSGACP00000018937	ENSCAFP00000017194
ENSGACP00000018824	ENSCAFP00000017194
ENSGACP00000005417	ENSCAFP00000036795
ENSGACP00000024940	ENSCAFP00000036795
ENSGACP00000015565	ENSCAFP00000038623
ENSGACP00000020989	ENSCAFP00000029584
ENSGACP00000016189	ENSCAFP00000013678
ENSGACP00000003926	ENSCAFP00000009247
ENSGACP00000014699	ENSCAFP00000008859
ENSGACP00000025172	ENSCAFP00000008859
ENSGACP00000025941	ENSCAFP00000004720
ENSGACP00000024768	ENSCAFP00000027128
ENSGACP00000023839	ENSCAFP00000040146
ENSGACP00000023219	ENSCAFP00000012718
ENSGACP00000022260	ENSCAFP00000012356
ENSGACP00000007173	ENSCAFP00000019271
ENSGACP00000021237	ENSCAFP00000004107
ENSGACP00000000535	ENSCAFP00000015214
ENSGACP00000018282	ENSCAFP00000030219
ENSGACP00000000033	ENSCAFP00000012808
ENSGACP00000010370	ENSCAFP00000014197
ENSGACP00000023516	ENSCAFP00000008035
ENSGACP00000016382	ENSCAFP00000024185
ENSGACP00000014652	ENSCAFP00000023918
ENSGACP00000017877	ENSCAFP00000029643
ENSGACP00000013154	ENSCAFP00000021434
ENSGACP00000011949	ENSCAFP00000017804
ENSGACP00000027451	ENSCAFP00000017804
ENSGACP00000021029	ENSCAFP00000011771
ENSGACP00000017743	ENSCAFP00000022440
ENSGACP00000012899	ENSCAFP00000022440
ENSGACP00000009382	ENSCAFP00000019424
ENSGACP00000018995	ENSCAFP00000007947
ENSGACP00000010396	ENSCAFP00000025284
ENSGACP00000017653	ENSCAFP00000023813
ENSGACP00000002181	ENSCAFP00000038683
ENSGACP00000015012	ENSCAFP00000000386
ENSGACP00000018640	ENSCAFP00000024250
ENSGACP00000005708	ENSCAFP00000010363
ENSGACP00000017307	ENSCAFP00000025521
ENSGACP00000018450	ENSCAFP00000018805
ENSGACP00000019915	ENSCAFP00000018805
ENSGACP00000001085	ENSCAFP00000021097
ENSGACP00000027314	ENSCAFP00000021097
ENSGACP00000015860	ENSCAFP00000021509
ENSGACP00000016429	ENSCAFP00000010522
ENSGACP00000019957	ENSCAFP00000017270
ENSGACP00000004165	ENSCAFP00000017270
ENSGACP00000020071	ENSCAFP00000028888
ENSGACP00000023162	ENSCAFP00000012271
ENSGACP00000011608	ENSCAFP00000014052
ENSGACP00000013019	ENSCAFP00000007593
ENSGACP00000026891	ENSCAFP00000007593
ENSGACP00000018284	ENSCAFP00000016094
ENSGACP00000003070	ENSCAFP00000015248
ENSGACP00000009145	ENSCAFP00000027436
ENSGACP00000006645	ENSCAFP00000031095
ENSGACP00000022748	ENSCAFP00000011429
ENSGACP00000014176	ENSCAFP00000028654
ENSGACP00000005355	ENSCAFP00000036046
ENSGACP00000020604	ENSCAFP00000036046
ENSGACP00000006633	ENSCAFP00000018620
ENSGACP00000002200	ENSCAFP00000017612
ENSGACP00000018240	ENSCAFP00000018360
ENSGACP00000017039	ENSCAFP00000040776
ENSGACP00000000100	ENSCAFP00000040776
ENSGACP00000009047	ENSCAFP00000021115
ENSGACP00000026716	ENSCAFP00000022465
ENSGACP00000019784	ENSCAFP00000025517
ENSGACP00000021380	ENSCAFP00000011755
ENSGACP00000013558	ENSCAFP00000011755
ENSGACP00000006525	ENSCAFP00000030943
ENSGACP00000000297	ENSCAFP00000002164
ENSGACP00000020302	ENSCAFP00000008897
ENSGACP00000009209	ENSCAFP00000009895
ENSGACP00000001414	ENSCAFP00000040084
ENSGACP00000009280	ENSCAFP00000001757
ENSGACP00000007942	ENSCAFP00000029839
ENSGACP00000017885	ENSCAFP00000029636
ENSGACP00000014804	ENSCAFP00000008605
ENSGACP00000003202	ENSCAFP00000021166
ENSGACP00000018518	ENSCAFP00000016160
ENSGACP00000025614	ENSCAFP00000024579
ENSGACP00000009919	ENSCAFP00000026656
ENSGACP00000006104	ENSCAFP00000027162
ENSGACP00000023497	ENSCAFP00000027162
ENSGACP00000001155	ENSCAFP00000015483
ENSGACP00000025226	ENSCAFP00000037628
ENSGACP00000020150	ENSCAFP00000038890
ENSGACP00000024720	ENSCAFP00000026634
ENSGACP00000022999	ENSCAFP00000029281
ENSGACP00000013057	ENSCAFP00000039968
ENSGACP00000015763	ENSCAFP00000019775
ENSGACP00000019895	ENSCAFP00000012583
ENSGACP00000004478	ENSCAFP00000012583
ENSGACP00000022692	ENSCAFP00000020432
ENSGACP00000015502	ENSCAFP00000009251
ENSGACP00000011134	ENSCAFP00000022940
ENSGACP00000012652	ENSCAFP00000006601
ENSGACP00000026894	ENSCAFP00000006601
ENSGACP00000005789	ENSCAFP00000016718
ENSGACP00000018101	ENSCAFP00000027819
ENSGACP00000026829	ENSCAFP00000027819
ENSGACP00000016955	ENSCAFP00000025014
ENSGACP00000009265	ENSCAFP00000018718
ENSGACP00000007600	ENSCAFP00000039272
ENSGACP00000001677	ENSCAFP00000015650
ENSGACP00000002037	ENSCAFP00000015650
ENSGACP00000000491	ENSCAFP00000037417
ENSGACP00000026541	ENSCAFP00000036581
ENSGACP00000023695	ENSCAFP00000040503
ENSGACP00000023820	ENSCAFP00000013148
ENSGACP00000003084	ENSCAFP00000021263
ENSGACP00000011360	ENSCAFP00000021263
ENSGACP00000011142	ENSCAFP00000028310
ENSGACP00000006208	ENSCAFP00000015388
ENSGACP00000024229	ENSCAFP00000023416
ENSGACP00000018699	ENSCAFP00000018072
ENSGACP00000016629	ENSCAFP00000019700
ENSGACP00000026107	ENSCAFP00000018831
ENSGACP00000027432	ENSCAFP00000009924
ENSGACP00000027029	ENSCAFP00000029045
ENSGACP00000006776	ENSCAFP00000004375
ENSGACP00000017590	ENSCAFP00000004375
ENSGACP00000008457	ENSCAFP00000008880
ENSGACP00000002059	ENSCAFP00000015065
ENSGACP00000007070	ENSCAFP00000023775
ENSGACP00000001524	ENSCAFP00000023775
ENSGACP00000018536	ENSCAFP00000016192
ENSGACP00000022775	ENSCAFP00000011181
ENSGACP00000027405	ENSCAFP00000009370
ENSGACP00000018207	ENSCAFP00000027304
ENSGACP00000004018	ENSCAFP00000032856
ENSGACP00000020962	ENSCAFP00000032856
ENSGACP00000012709	ENSCAFP00000015524
ENSGACP00000015181	ENSCAFP00000005719
ENSGACP00000006988	ENSCAFP00000014272
ENSGACP00000013064	ENSCAFP00000014272
ENSGACP00000011035	ENSCAFP00000008265
ENSGACP00000014895	ENSCAFP00000024272
ENSGACP00000023134	ENSCAFP00000030200
ENSGACP00000011358	ENSCAFP00000016005
ENSGACP00000026552	ENSCAFP00000026921
ENSGACP00000003924	ENSCAFP00000039259
ENSGACP00000015892	ENSCAFP00000018790
ENSGACP00000003433	ENSCAFP00000018790
ENSGACP00000012672	ENSCAFP00000030532
ENSGACP00000003731	ENSCAFP00000020190
ENSGACP00000020189	ENSCAFP00000020190
ENSGACP00000016502	ENSCAFP00000008898
ENSGACP00000013976	ENSCAFP00000008677
ENSGACP00000000323	ENSCAFP00000006361
ENSGACP00000000293	ENSCAFP00000023878
ENSGACP00000024785	ENSCAFP00000028164
ENSGACP00000022756	ENSCAFP00000011227
ENSGACP00000007510	ENSCAFP00000007697
ENSGACP00000005778	ENSCAFP00000007702
ENSGACP00000003810	ENSCAFP00000000801
ENSGACP00000006808	ENSCAFP00000007381
ENSGACP00000010749	ENSCAFP00000011793
ENSGACP00000018778	ENSCAFP00000022009
ENSGACP00000021461	ENSCAFP00000003370
ENSGACP00000015639	ENSCAFP00000002728
ENSGACP00000003952	ENSCAFP00000010651
ENSGACP00000022936	ENSCAFP00000027597
ENSGACP00000015344	ENSCAFP00000000523
ENSGACP00000008840	ENSCAFP00000001204
ENSGACP00000026315	ENSCAFP00000035853
ENSGACP00000002008	ENSCAFP00000009014
ENSGACP00000020264	ENSCAFP00000009014
ENSGACP00000024487	ENSCAFP00000024607
ENSGACP00000016443	ENSCAFP00000015809
ENSGACP00000001603	ENSCAFP00000017765
ENSGACP00000004400	ENSCAFP00000007888
ENSGACP00000002449	ENSCAFP00000035502
ENSGACP00000017795	ENSCAFP00000015819
ENSGACP00000008577	ENSCAFP00000003279
ENSGACP00000022211	ENSCAFP00000030865
ENSGACP00000022306	ENSCAFP00000042228
ENSGACP00000010264	ENSCAFP00000042228
ENSGACP00000005959	ENSCAFP00000001990
ENSGACP00000006597	ENSCAFP00000024255
ENSGACP00000010692	ENSCAFP00000013629
ENSGACP00000026519	ENSCAFP00000006994
ENSGACP00000008682	ENSCAFP00000016459
ENSGACP00000005161	ENSCAFP00000031768
ENSGACP00000007388	ENSCAFP00000031768
ENSGACP00000018795	ENSCAFP00000011262
ENSGACP00000017675	ENSCAFP00000011262
ENSGACP00000014721	ENSCAFP00000017362
ENSGACP00000014244	ENSCAFP00000007312
ENSGACP00000017970	ENSCAFP00000018618
ENSGACP00000005675	ENSCAFP00000034783
ENSGACP00000015972	ENSCAFP00000034783
ENSGACP00000019484	ENSCAFP00000034902
ENSGACP00000012200	ENSCAFP00000018766
ENSGACP00000013135	ENSCAFP00000042944
ENSGACP00000008314	ENSCAFP00000012613
ENSGACP00000012097	ENSCAFP00000005070
ENSGACP00000016905	ENSCAFP00000006422
ENSGACP00000021543	ENSCAFP00000012487
ENSGACP00000018244	ENSCAFP00000012487
ENSGACP00000019901	ENSCAFP00000018934
ENSGACP00000022460	ENSCAFP00000023048
ENSGACP00000006180	ENSCAFP00000023283
ENSGACP00000027231	ENSCAFP00000006305
ENSGACP00000017006	ENSCAFP00000042127
ENSGACP00000013149	ENSCAFP00000021924
ENSGACP00000004520	ENSCAFP00000015559
ENSGACP00000027452	ENSCAFP00000017824
ENSGACP00000011960	ENSCAFP00000017824
ENSGACP00000004441	ENSCAFP00000006923
ENSGACP00000026588	ENSCAFP00000016524
ENSGACP00000025338	ENSCAFP00000006202
ENSGACP00000017793	ENSCAFP00000030405
ENSGACP00000017329	ENSCAFP00000012834
ENSGACP00000023189	ENSCAFP00000015986
ENSGACP00000023779	ENSCAFP00000028176
ENSGACP00000019973	ENSCAFP00000022237
ENSGACP00000023037	ENSCAFP00000018294
ENSGACP00000020897	ENSCAFP00000031216
ENSGACP00000017336	ENSCAFP00000021154
ENSGACP00000005991	ENSCAFP00000008466
ENSGACP00000011961	ENSCAFP00000012759
ENSGACP00000027416	ENSCAFP00000001297
ENSGACP00000012191	ENSCAFP00000007104
ENSGACP00000011751	ENSCAFP00000024254
ENSGACP00000008009	ENSCAFP00000024254
ENSGACP00000008289	ENSCAFP00000038416
ENSGACP00000025880	ENSCAFP00000017840
ENSGACP00000009155	ENSCAFP00000010409
ENSGACP00000007501	ENSCAFP00000009096
ENSGACP00000024109	ENSCAFP00000004511
ENSGACP00000020799	ENSCAFP00000011487
ENSGACP00000006537	ENSCAFP00000001726
ENSGACP00000025821	ENSCAFP00000018286
ENSGACP00000024304	ENSCAFP00000041711
ENSGACP00000018840	ENSCAFP00000015326
ENSGACP00000005377	ENSCAFP00000023948
ENSGACP00000026799	ENSCAFP00000020557
ENSGACP00000008045	ENSCAFP00000021261
ENSGACP00000015512	ENSCAFP00000040391
ENSGACP00000000754	ENSCAFP00000040391
ENSGACP00000009564	ENSCAFP00000028562
ENSGACP00000012896	ENSCAFP00000011018
ENSGACP00000018088	ENSCAFP00000005790
ENSGACP00000021688	ENSCAFP00000024552
ENSGACP00000017445	ENSCAFP00000041939
ENSGACP00000009690	ENSCAFP00000014772
ENSGACP00000024244	ENSCAFP00000014772
ENSGACP00000014476	ENSCAFP00000011620
ENSGACP00000017021	ENSCAFP00000000882
ENSGACP00000025619	ENSCAFP00000000882
ENSGACP00000025783	ENSCAFP00000026476
ENSGACP00000018317	ENSCAFP00000002486
ENSGACP00000017361	ENSCAFP00000001419
ENSGACP00000018062	ENSCAFP00000004755
ENSGACP00000020130	ENSCAFP00000014048
ENSGACP00000012509	ENSCAFP00000019069
ENSGACP00000018471	ENSCAFP00000027790
ENSGACP00000014129	ENSCAFP00000036623
ENSGACP00000026513	ENSCAFP00000009967
ENSGACP00000017404	ENSCAFP00000002797
ENSGACP00000018165	ENSCAFP00000014827
ENSGACP00000018510	ENSCAFP00000005369
ENSGACP00000018515	ENSCAFP00000036666
ENSGACP00000001839	ENSCAFP00000038621
ENSGACP00000025523	ENSCAFP00000025009
ENSGACP00000012970	ENSCAFP00000015455
ENSGACP00000026097	ENSCAFP00000020641
ENSGACP00000009954	ENSCAFP00000025013
ENSGACP00000018668	ENSCAFP00000040257
ENSGACP00000021805	ENSCAFP00000040257
ENSGACP00000014181	ENSCAFP00000003872
ENSGACP00000004299	ENSCAFP00000006750
ENSGACP00000014369	ENSCAFP00000006750
ENSGACP00000006237	ENSCAFP00000008171
ENSGACP00000002260	ENSCAFP00000024164
ENSGACP00000021060	ENSCAFP00000024164
ENSGACP00000023831	ENSCAFP00000024163
ENSGACP00000006965	ENSCAFP00000019177
ENSGACP00000011463	ENSCAFP00000000611
ENSGACP00000018198	ENSCAFP00000023609
ENSGACP00000004301	ENSCAFP00000037303
ENSGACP00000001254	ENSCAFP00000005173
ENSGACP00000019479	ENSCAFP00000020684
ENSGACP00000007449	ENSCAFP00000001384
ENSGACP00000024316	ENSCAFP00000041590
ENSGACP00000019498	ENSCAFP00000020782
ENSGACP00000024755	ENSCAFP00000034454
ENSGACP00000018636	ENSCAFP00000021710
ENSGACP00000014813	ENSCAFP00000024807
ENSGACP00000012940	ENSCAFP00000024807
ENSGACP00000018529	ENSCAFP00000016916
ENSGACP00000024145	ENSCAFP00000025633
ENSGACP00000024440	ENSCAFP00000029690
ENSGACP00000001938	ENSCAFP00000040466
ENSGACP00000006224	ENSCAFP00000040466
ENSGACP00000011863	ENSCAFP00000008865
ENSGACP00000010599	ENSCAFP00000006631
ENSGACP00000004863	ENSCAFP00000021491
ENSGACP00000005287	ENSCAFP00000013335
ENSGACP00000004652	ENSCAFP00000000006
ENSGACP00000004483	ENSCAFP00000014330
ENSGACP00000023677	ENSCAFP00000024864
ENSGACP00000002254	ENSCAFP00000016648
ENSGACP00000018806	ENSCAFP00000016630
ENSGACP00000016946	ENSCAFP00000010728
ENSGACP00000015043	ENSCAFP00000006300
ENSGACP00000005117	ENSCAFP00000001248
ENSGACP00000011266	ENSCAFP00000033578
ENSGACP00000010662	ENSCAFP00000008470
ENSGACP00000019727	ENSCAFP00000041404
ENSGACP00000002940	ENSCAFP00000041404
ENSGACP00000022320	ENSCAFP00000034146
ENSGACP00000016051	ENSCAFP00000006055
ENSGACP00000011864	ENSCAFP00000041357
ENSGACP00000009673	ENSCAFP00000002013
ENSGACP00000021277	ENSCAFP00000006093
ENSGACP00000020609	ENSCAFP00000011107
ENSGACP00000011319	ENSCAFP00000028323
ENSGACP00000021496	ENSCAFP00000031885
ENSGACP00000014713	ENSCAFP00000037876
ENSGACP00000018767	ENSCAFP00000001801
ENSGACP00000017272	ENSCAFP00000000264
ENSGACP00000014491	ENSCAFP00000000296
ENSGACP00000003668	ENSCAFP00000011719
ENSGACP00000005501	ENSCAFP00000038096
ENSGACP00000003808	ENSCAFP00000042455
ENSGACP00000004396	ENSCAFP00000017970
ENSGACP00000004308	ENSCAFP00000022573
ENSGACP00000010443	ENSCAFP00000012860
ENSGACP00000022735	ENSCAFP00000037611
ENSGACP00000020470	ENSCAFP00000012415
ENSGACP00000019099	ENSCAFP00000006957
ENSGACP00000012078	ENSCAFP00000023021
ENSGACP00000019681	ENSCAFP00000042521
ENSGACP00000012185	ENSCAFP00000006969
ENSGACP00000005671	ENSCAFP00000020864
ENSGACP00000015027	ENSCAFP00000009790
ENSGACP00000025152	ENSCAFP00000042403
ENSGACP00000027215	ENSCAFP00000013012
ENSGACP00000023573	ENSCAFP00000024271
ENSGACP00000004951	ENSCAFP00000039760
ENSGACP00000003458	ENSCAFP00000013821
ENSGACP00000007960	ENSCAFP00000024099
ENSGACP00000003479	ENSCAFP00000019352
ENSGACP00000022496	ENSCAFP00000022263
ENSGACP00000026186	ENSCAFP00000009203
ENSGACP00000005348	ENSCAFP00000003355
ENSGACP00000021898	ENSCAFP00000039403
ENSGACP00000016916	ENSCAFP00000011391
ENSGACP00000010976	ENSCAFP00000003775
ENSGACP00000005711	ENSCAFP00000010130
ENSGACP00000004496	ENSCAFP00000021204
ENSGACP00000025594	ENSCAFP00000024547
ENSGACP00000020198	ENSCAFP00000009630
ENSGACP00000023991	ENSCAFP00000024719
ENSGACP00000006246	ENSCAFP00000019512
ENSGACP00000013276	ENSCAFP00000018180
ENSGACP00000026483	ENSCAFP00000010864
ENSGACP00000013384	ENSCAFP00000004612
ENSGACP00000011576	ENSCAFP00000006878
ENSGACP00000000058	ENSCAFP00000002787
ENSGACP00000015768	ENSCAFP00000024984
ENSGACP00000004506	ENSCAFP00000012381
ENSGACP00000005880	ENSCAFP00000012191
ENSGACP00000002795	ENSCAFP00000004688
ENSGACP00000026277	ENSCAFP00000010400
ENSGACP00000007866	ENSCAFP00000004379
ENSGACP00000011227	ENSCAFP00000025547
ENSGACP00000014608	ENSCAFP00000000327
ENSGACP00000008028	ENSCAFP00000011032
ENSGACP00000009057	ENSCAFP00000011032
ENSGACP00000019425	ENSCAFP00000019862
ENSGACP00000006710	ENSCAFP00000019862
ENSGACP00000023901	ENSCAFP00000029838
ENSGACP00000021583	ENSCAFP00000029122
ENSGACP00000016188	ENSCAFP00000010020
ENSGACP00000023247	ENSCAFP00000010020
ENSGACP00000016650	ENSCAFP00000017245
ENSGACP00000021837	ENSCAFP00000014518
ENSGACP00000024331	ENSCAFP00000024492
ENSGACP00000007029	ENSCAFP00000041192
ENSGACP00000021533	ENSCAFP00000015378
ENSGACP00000012372	ENSCAFP00000015378
ENSGACP00000024214	ENSCAFP00000024740
ENSGACP00000011090	ENSCAFP00000027324
ENSGACP00000026558	ENSCAFP00000014212
ENSGACP00000013855	ENSCAFP00000014212
ENSGACP00000004675	ENSCAFP00000016036
ENSGACP00000012315	ENSCAFP00000003227
ENSGACP00000027370	ENSCAFP00000008187
ENSGACP00000017196	ENSCAFP00000007451
ENSGACP00000005284	ENSCAFP00000012493
ENSGACP00000005283	ENSCAFP00000024476
ENSGACP00000017040	ENSCAFP00000038426
ENSGACP00000022453	ENSCAFP00000021479
ENSGACP00000010404	ENSCAFP00000025015
ENSGACP00000001265	ENSCAFP00000002483
ENSGACP00000023120	ENSCAFP00000016333
ENSGACP00000012072	ENSCAFP00000022864
ENSGACP00000015623	ENSCAFP00000040725
ENSGACP00000001925	ENSCAFP00000019277
ENSGACP00000009306	ENSCAFP00000033984
ENSGACP00000004841	ENSCAFP00000037445
ENSGACP00000016710	ENSCAFP00000028695
ENSGACP00000014562	ENSCAFP00000008588
ENSGACP00000012791	ENSCAFP00000008588
ENSGACP00000010469	ENSCAFP00000023586
ENSGACP00000014777	ENSCAFP00000028990
ENSGACP00000013467	ENSCAFP00000022410
ENSGACP00000021892	ENSCAFP00000036530
ENSGACP00000011635	ENSCAFP00000028339
ENSGACP00000027165	ENSCAFP00000009849
ENSGACP00000012853	ENSCAFP00000023013
ENSGACP00000015599	ENSCAFP00000003965
ENSGACP00000009111	ENSCAFP00000003965
ENSGACP00000003655	ENSCAFP00000013591
ENSGACP00000022605	ENSCAFP00000025318
ENSGACP00000020380	ENSCAFP00000029391
ENSGACP00000002804	ENSCAFP00000016960
ENSGACP00000002082	ENSCAFP00000012705
ENSGACP00000022721	ENSCAFP00000004913
ENSGACP00000003871	ENSCAFP00000011097
ENSGACP00000004729	ENSCAFP00000005711
ENSGACP00000013134	ENSCAFP00000005711
ENSGACP00000016053	ENSCAFP00000022728
ENSGACP00000019416	ENSCAFP00000029861
ENSGACP00000018866	ENSCAFP00000029276
ENSGACP00000006296	ENSCAFP00000005546
ENSGACP00000000094	ENSCAFP00000003325
ENSGACP00000002078	ENSCAFP00000003325
ENSGACP00000027458	ENSCAFP00000020205
ENSGACP00000015698	ENSCAFP00000012095
[truncated: 6,160 more rows]
