# Supplementary material for: Reconstruction of proto-vertebrate, proto-cyclostome and proto-gnathostome genomes provides new insights into early vertebrate evolution
Source: Nat Commun. 2021 Jul 23;12:4489. doi: 10.1038/s41467-021-24573-z (PMC8302630; doi:10.1038/s41467-021-24573-z)
Supplement: Supplementary file 4 — Supplementary Data 1 [file 41467_2021_24573_MOESM4_ESM.zip › SuppData1/orthologs/GASAC-CHICK.txt]

ENSGACP00000003450	ENSGALP00000006197
ENSGACP00000018304	ENSGALP00000003140
ENSGACP00000003045	ENSGALP00000003140
ENSGACP00000026872	ENSGALP00000007499
ENSGACP00000027282	ENSGALP00000006308
ENSGACP00000017512	ENSGALP00000024336
ENSGACP00000003444	ENSGALP00000006178
ENSGACP00000027655	ENSGALP00000002175
ENSGACP00000015229	ENSGALP00000013518
ENSGACP00000013204	ENSGALP00000003417
ENSGACP00000018412	ENSGALP00000024624
ENSGACP00000004939	ENSGALP00000006527
ENSGACP00000007033	ENSGALP00000013423
ENSGACP00000012136	ENSGALP00000042226
ENSGACP00000004873	ENSGALP00000010474
ENSGACP00000002806	ENSGALP00000005074
ENSGACP00000023126	ENSGALP00000005074
ENSGACP00000004170	ENSGALP00000041254
ENSGACP00000000014	ENSGALP00000002938
ENSGACP00000010389	ENSGALP00000013077
ENSGACP00000008196	ENSGALP00000003834
ENSGACP00000022876	ENSGALP00000010835
ENSGACP00000020510	ENSGALP00000026172
ENSGACP00000004209	ENSGALP00000025476
ENSGACP00000025947	ENSGALP00000009477
ENSGACP00000000488	ENSGALP00000015078
ENSGACP00000021405	ENSGALP00000023036
ENSGACP00000013531	ENSGALP00000005964
ENSGACP00000014122	ENSGALP00000016167
ENSGACP00000014108	ENSGALP00000016163
ENSGACP00000015493	ENSGALP00000042521
ENSGACP00000004288	ENSGALP00000042521
ENSGACP00000018787	ENSGALP00000013128
ENSGACP00000002402	ENSGALP00000017721
ENSGACP00000013540	ENSGALP00000006027
ENSGACP00000012095	ENSGALP00000006027
ENSGACP00000013490	ENSGALP00000041168
ENSGACP00000020058	ENSGALP00000029643
ENSGACP00000025883	ENSGALP00000016021
ENSGACP00000005703	ENSGALP00000018553
ENSGACP00000020860	ENSGALP00000014649
ENSGACP00000006974	ENSGALP00000014649
ENSGACP00000022648	ENSGALP00000012873
ENSGACP00000014759	ENSGALP00000006340
ENSGACP00000006839	ENSGALP00000012927
ENSGACP00000022315	ENSGALP00000012927
ENSGACP00000011561	ENSGALP00000007730
ENSGACP00000002990	ENSGALP00000007730
ENSGACP00000026579	ENSGALP00000010510
ENSGACP00000013930	ENSGALP00000010510
ENSGACP00000021969	ENSGALP00000001474
ENSGACP00000025513	ENSGALP00000010718
ENSGACP00000025845	ENSGALP00000003717
ENSGACP00000017996	ENSGALP00000009351
ENSGACP00000011089	ENSGALP00000019566
ENSGACP00000019294	ENSGALP00000006447
ENSGACP00000009755	ENSGALP00000005150
ENSGACP00000015915	ENSGALP00000007847
ENSGACP00000010900	ENSGALP00000042836
ENSGACP00000013505	ENSGALP00000016882
ENSGACP00000023103	ENSGALP00000007963
ENSGACP00000002295	ENSGALP00000005960
ENSGACP00000018209	ENSGALP00000035809
ENSGACP00000012521	ENSGALP00000006776
ENSGACP00000004603	ENSGALP00000035831
ENSGACP00000019518	ENSGALP00000004717
ENSGACP00000004546	ENSGALP00000004717
ENSGACP00000006206	ENSGALP00000000103
ENSGACP00000026389	ENSGALP00000020923
ENSGACP00000017407	ENSGALP00000023528
ENSGACP00000007063	ENSGALP00000017712
ENSGACP00000013968	ENSGALP00000004991
ENSGACP00000015931	ENSGALP00000015926
ENSGACP00000009933	ENSGALP00000016880
ENSGACP00000005141	ENSGALP00000009004
ENSGACP00000023842	ENSGALP00000009685
ENSGACP00000007915	ENSGALP00000010541
ENSGACP00000013351	ENSGALP00000010541
ENSGACP00000009128	ENSGALP00000017856
ENSGACP00000005885	ENSGALP00000032649
ENSGACP00000008256	ENSGALP00000025114
ENSGACP00000021278	ENSGALP00000042998
ENSGACP00000026085	ENSGALP00000021550
ENSGACP00000014218	ENSGALP00000011134
ENSGACP00000008788	ENSGALP00000036527
ENSGACP00000012624	ENSGALP00000042712
ENSGACP00000006233	ENSGALP00000042464
ENSGACP00000022472	ENSGALP00000030213
ENSGACP00000018261	ENSGALP00000002638
ENSGACP00000007046	ENSGALP00000009200
ENSGACP00000017631	ENSGALP00000040642
ENSGACP00000010215	ENSGALP00000016547
ENSGACP00000007839	ENSGALP00000021543
ENSGACP00000024328	ENSGALP00000003847
ENSGACP00000002797	ENSGALP00000008131
ENSGACP00000008850	ENSGALP00000008131
ENSGACP00000003687	ENSGALP00000035892
ENSGACP00000013891	ENSGALP00000010428
ENSGACP00000015752	ENSGALP00000010428
ENSGACP00000024876	ENSGALP00000025899
ENSGACP00000011056	ENSGALP00000026322
ENSGACP00000023914	ENSGALP00000013796
ENSGACP00000004412	ENSGALP00000013796
ENSGACP00000013838	ENSGALP00000043032
ENSGACP00000010614	ENSGALP00000005571
ENSGACP00000022578	ENSGALP00000006299
ENSGACP00000025019	ENSGALP00000038075
ENSGACP00000016521	ENSGALP00000000412
ENSGACP00000011213	ENSGALP00000039341
ENSGACP00000023031	ENSGALP00000008661
ENSGACP00000018735	ENSGALP00000040060
ENSGACP00000010089	ENSGALP00000018503
ENSGACP00000003980	ENSGALP00000024768
ENSGACP00000020505	ENSGALP00000041815
ENSGACP00000024791	ENSGALP00000007547
ENSGACP00000011235	ENSGALP00000039976
ENSGACP00000023409	ENSGALP00000039976
ENSGACP00000002405	ENSGALP00000017701
ENSGACP00000011399	ENSGALP00000018224
ENSGACP00000016404	ENSGALP00000016105
ENSGACP00000026319	ENSGALP00000013191
ENSGACP00000015343	ENSGALP00000013191
ENSGACP00000010214	ENSGALP00000017290
ENSGACP00000020270	ENSGALP00000027271
ENSGACP00000018406	ENSGALP00000010863
ENSGACP00000024658	ENSGALP00000009806
ENSGACP00000020271	ENSGALP00000027267
ENSGACP00000005379	ENSGALP00000027267
ENSGACP00000018417	ENSGALP00000003684
ENSGACP00000008623	ENSGALP00000003684
ENSGACP00000006111	ENSGALP00000032215
ENSGACP00000023493	ENSGALP00000032215
ENSGACP00000014394	ENSGALP00000013142
ENSGACP00000019210	ENSGALP00000017678
ENSGACP00000002834	ENSGALP00000001334
ENSGACP00000002348	ENSGALP00000010979
ENSGACP00000023091	ENSGALP00000010979
ENSGACP00000015815	ENSGALP00000039924
ENSGACP00000022066	ENSGALP00000019325
ENSGACP00000010750	ENSGALP00000005090
ENSGACP00000012695	ENSGALP00000002366
ENSGACP00000007203	ENSGALP00000002366
ENSGACP00000005237	ENSGALP00000038404
ENSGACP00000025056	ENSGALP00000020571
ENSGACP00000003704	ENSGALP00000035907
ENSGACP00000016370	ENSGALP00000038563
ENSGACP00000022984	ENSGALP00000007976
ENSGACP00000004888	ENSGALP00000010958
ENSGACP00000008807	ENSGALP00000008112
ENSGACP00000022304	ENSGALP00000006300
ENSGACP00000020352	ENSGALP00000013714
ENSGACP00000018750	ENSGALP00000014734
ENSGACP00000014494	ENSGALP00000000973
ENSGACP00000023747	ENSGALP00000041492
ENSGACP00000004440	ENSGALP00000026677
ENSGACP00000005070	ENSGALP00000026679
ENSGACP00000002886	ENSGALP00000006782
ENSGACP00000007201	ENSGALP00000012265
ENSGACP00000024497	ENSGALP00000012265
ENSGACP00000010311	ENSGALP00000009402
ENSGACP00000020639	ENSGALP00000009612
ENSGACP00000006806	ENSGALP00000010281
ENSGACP00000011680	ENSGALP00000022282
ENSGACP00000015215	ENSGALP00000022282
ENSGACP00000017136	ENSGALP00000036082
ENSGACP00000005071	ENSGALP00000014065
ENSGACP00000010693	ENSGALP00000017619
ENSGACP00000000220	ENSGALP00000010325
ENSGACP00000012914	ENSGALP00000000810
ENSGACP00000015985	ENSGALP00000025626
ENSGACP00000009347	ENSGALP00000005576
ENSGACP00000025450	ENSGALP00000005576
ENSGACP00000024263	ENSGALP00000000239
ENSGACP00000023016	ENSGALP00000007948
ENSGACP00000019572	ENSGALP00000038787
ENSGACP00000014238	ENSGALP00000000530
ENSGACP00000003505	ENSGALP00000011453
ENSGACP00000008454	ENSGALP00000018774
ENSGACP00000010767	ENSGALP00000018209
ENSGACP00000009332	ENSGALP00000018209
ENSGACP00000003473	ENSGALP00000014878
ENSGACP00000006347	ENSGALP00000019882
ENSGACP00000008366	ENSGALP00000041356
ENSGACP00000011689	ENSGALP00000041356
ENSGACP00000021542	ENSGALP00000013781
ENSGACP00000012439	ENSGALP00000013781
ENSGACP00000012414	ENSGALP00000013726
ENSGACP00000006410	ENSGALP00000020307
ENSGACP00000017305	ENSGALP00000020307
ENSGACP00000018854	ENSGALP00000018675
ENSGACP00000003269	ENSGALP00000018675
ENSGACP00000004022	ENSGALP00000027075
ENSGACP00000021129	ENSGALP00000008481
ENSGACP00000021829	ENSGALP00000014663
ENSGACP00000015846	ENSGALP00000014663
ENSGACP00000021132	ENSGALP00000008104
ENSGACP00000021827	ENSGALP00000014672
ENSGACP00000013084	ENSGALP00000016015
ENSGACP00000003931	ENSGALP00000025920
ENSGACP00000022235	ENSGALP00000009133
ENSGACP00000024618	ENSGALP00000023682
ENSGACP00000018219	ENSGALP00000003295
ENSGACP00000019166	ENSGALP00000018278
ENSGACP00000008117	ENSGALP00000005914
ENSGACP00000005801	ENSGALP00000005933
ENSGACP00000002055	ENSGALP00000037396
ENSGACP00000019859	ENSGALP00000009678
ENSGACP00000005941	ENSGALP00000014673
ENSGACP00000005138	ENSGALP00000013447
ENSGACP00000025436	ENSGALP00000013448
ENSGACP00000005832	ENSGALP00000024083
ENSGACP00000005837	ENSGALP00000024082
ENSGACP00000019610	ENSGALP00000011296
ENSGACP00000017490	ENSGALP00000011296
ENSGACP00000013771	ENSGALP00000023592
ENSGACP00000020523	ENSGALP00000023592
ENSGACP00000008747	ENSGALP00000014112
ENSGACP00000013296	ENSGALP00000041748
ENSGACP00000023395	ENSGALP00000017274
ENSGACP00000024826	ENSGALP00000017274
ENSGACP00000027605	ENSGALP00000010722
ENSGACP00000004758	ENSGALP00000041770
ENSGACP00000010091	ENSGALP00000040940
ENSGACP00000003129	ENSGALP00000033380
ENSGACP00000008282	ENSGALP00000015469
ENSGACP00000007790	ENSGALP00000011904
ENSGACP00000016640	ENSGALP00000011904
ENSGACP00000025425	ENSGALP00000000058
ENSGACP00000023045	ENSGALP00000014581
ENSGACP00000011374	ENSGALP00000018258
ENSGACP00000016639	ENSGALP00000018258
ENSGACP00000013919	ENSGALP00000042267
ENSGACP00000007495	ENSGALP00000026355
ENSGACP00000017514	ENSGALP00000026363
ENSGACP00000012167	ENSGALP00000005166
ENSGACP00000008702	ENSGALP00000005166
ENSGACP00000008073	ENSGALP00000026192
ENSGACP00000014609	ENSGALP00000010760
ENSGACP00000010177	ENSGALP00000016984
ENSGACP00000015729	ENSGALP00000041658
ENSGACP00000010104	ENSGALP00000037169
ENSGACP00000026169	ENSGALP00000018378
ENSGACP00000027541	ENSGALP00000012308
ENSGACP00000020789	ENSGALP00000032209
ENSGACP00000013293	ENSGALP00000032209
ENSGACP00000019511	ENSGALP00000011089
ENSGACP00000017434	ENSGALP00000042413
ENSGACP00000005074	ENSGALP00000042413
ENSGACP00000011768	ENSGALP00000007956
ENSGACP00000000857	ENSGALP00000020873
ENSGACP00000015220	ENSGALP00000041496
ENSGACP00000006905	ENSGALP00000013164
ENSGACP00000022342	ENSGALP00000013164
ENSGACP00000009977	ENSGALP00000020507
ENSGACP00000007159	ENSGALP00000012087
ENSGACP00000021629	ENSGALP00000012087
ENSGACP00000011514	ENSGALP00000030077
ENSGACP00000007653	ENSGALP00000040977
ENSGACP00000005156	ENSGALP00000013575
ENSGACP00000005372	ENSGALP00000015542
ENSGACP00000015965	ENSGALP00000025631
ENSGACP00000023911	ENSGALP00000025631
ENSGACP00000020863	ENSGALP00000026153
ENSGACP00000022656	ENSGALP00000038530
ENSGACP00000013194	ENSGALP00000010290
ENSGACP00000011152	ENSGALP00000028023
ENSGACP00000011147	ENSGALP00000036578
ENSGACP00000014281	ENSGALP00000043451
ENSGACP00000011138	ENSGALP00000036574
ENSGACP00000006350	ENSGALP00000018782
ENSGACP00000010944	ENSGALP00000025254
ENSGACP00000022338	ENSGALP00000040460
ENSGACP00000014096	ENSGALP00000040460
ENSGACP00000026379	ENSGALP00000038910
ENSGACP00000015814	ENSGALP00000038910
ENSGACP00000015693	ENSGALP00000020137
ENSGACP00000018115	ENSGALP00000024720
ENSGACP00000016549	ENSGALP00000041417
ENSGACP00000006709	ENSGALP00000041417
ENSGACP00000017867	ENSGALP00000016518
ENSGACP00000007480	ENSGALP00000026350
ENSGACP00000023702	ENSGALP00000024556
ENSGACP00000008047	ENSGALP00000040830
ENSGACP00000002773	ENSGALP00000043176
ENSGACP00000009197	ENSGALP00000026399
ENSGACP00000007682	ENSGALP00000023990
ENSGACP00000023139	ENSGALP00000040961
ENSGACP00000009670	ENSGALP00000001914
ENSGACP00000016283	ENSGALP00000030892
ENSGACP00000019711	ENSGALP00000030892
ENSGACP00000020139	ENSGALP00000025760
ENSGACP00000022997	ENSGALP00000007523
ENSGACP00000017963	ENSGALP00000003035
ENSGACP00000014611	ENSGALP00000003035
ENSGACP00000003972	ENSGALP00000043302
ENSGACP00000007261	ENSGALP00000037618
ENSGACP00000011199	ENSGALP00000009621
ENSGACP00000005865	ENSGALP00000017259
ENSGACP00000015077	ENSGALP00000042449
ENSGACP00000026557	ENSGALP00000011148
ENSGACP00000003636	ENSGALP00000013380
ENSGACP00000022041	ENSGALP00000040755
ENSGACP00000022171	ENSGALP00000024701
ENSGACP00000014617	ENSGALP00000010493
ENSGACP00000023960	ENSGALP00000039384
ENSGACP00000003253	ENSGALP00000041259
ENSGACP00000013823	ENSGALP00000027876
ENSGACP00000000546	ENSGALP00000002287
ENSGACP00000008541	ENSGALP00000001583
ENSGACP00000005245	ENSGALP00000013830
ENSGACP00000021564	ENSGALP00000016475
ENSGACP00000023933	ENSGALP00000039646
ENSGACP00000010018	ENSGALP00000002721
ENSGACP00000015645	ENSGALP00000020611
ENSGACP00000010158	ENSGALP00000001317
ENSGACP00000010766	ENSGALP00000001317
ENSGACP00000014594	ENSGALP00000042939
ENSGACP00000012065	ENSGALP00000008256
ENSGACP00000002976	ENSGALP00000026019
ENSGACP00000009782	ENSGALP00000008107
ENSGACP00000014610	ENSGALP00000010477
ENSGACP00000017221	ENSGALP00000002718
ENSGACP00000006610	ENSGALP00000011876
ENSGACP00000024519	ENSGALP00000024312
ENSGACP00000022977	ENSGALP00000024312
ENSGACP00000002710	ENSGALP00000007174
ENSGACP00000008120	ENSGALP00000011976
ENSGACP00000026911	ENSGALP00000011976
ENSGACP00000023362	ENSGALP00000042850
ENSGACP00000009622	ENSGALP00000033652
ENSGACP00000009627	ENSGALP00000011971
ENSGACP00000026912	ENSGALP00000011971
ENSGACP00000008126	ENSGALP00000033649
ENSGACP00000018009	ENSGALP00000017858
ENSGACP00000026115	ENSGALP00000017858
ENSGACP00000012368	ENSGALP00000018235
ENSGACP00000002501	ENSGALP00000027206
ENSGACP00000024161	ENSGALP00000008699
ENSGACP00000015186	ENSGALP00000006738
ENSGACP00000019007	ENSGALP00000024953
ENSGACP00000009364	ENSGALP00000041666
ENSGACP00000022283	ENSGALP00000041666
ENSGACP00000016040	ENSGALP00000023925
ENSGACP00000000574	ENSGALP00000042630
ENSGACP00000023040	ENSGALP00000022679
ENSGACP00000027323	ENSGALP00000003973
ENSGACP00000011344	ENSGALP00000039901
ENSGACP00000007394	ENSGALP00000022198
ENSGACP00000010244	ENSGALP00000022198
ENSGACP00000015467	ENSGALP00000026568
ENSGACP00000012004	ENSGALP00000004444
ENSGACP00000008427	ENSGALP00000004444
ENSGACP00000020774	ENSGALP00000021570
ENSGACP00000019686	ENSGALP00000018510
ENSGACP00000007393	ENSGALP00000036151
ENSGACP00000018930	ENSGALP00000040814
ENSGACP00000022151	ENSGALP00000040814
ENSGACP00000026723	ENSGALP00000002373
ENSGACP00000008971	ENSGALP00000026331
ENSGACP00000010715	ENSGALP00000026331
ENSGACP00000009867	ENSGALP00000003970
ENSGACP00000012507	ENSGALP00000019842
ENSGACP00000018335	ENSGALP00000043429
ENSGACP00000003601	ENSGALP00000040906
ENSGACP00000008952	ENSGALP00000015517
ENSGACP00000007269	ENSGALP00000000410
ENSGACP00000023726	ENSGALP00000021743
ENSGACP00000009734	ENSGALP00000003190
ENSGACP00000011957	ENSGALP00000000626
ENSGACP00000020024	ENSGALP00000032471
ENSGACP00000020028	ENSGALP00000018165
ENSGACP00000010507	ENSGALP00000006610
ENSGACP00000015759	ENSGALP00000027477
ENSGACP00000027242	ENSGALP00000027477
ENSGACP00000006238	ENSGALP00000002224
ENSGACP00000007062	ENSGALP00000042973
ENSGACP00000006011	ENSGALP00000020036
ENSGACP00000018621	ENSGALP00000006645
ENSGACP00000025390	ENSGALP00000021021
ENSGACP00000015595	ENSGALP00000007061
ENSGACP00000027075	ENSGALP00000034297
ENSGACP00000011371	ENSGALP00000034297
ENSGACP00000014438	ENSGALP00000009628
ENSGACP00000002482	ENSGALP00000009628
ENSGACP00000010138	ENSGALP00000020540
ENSGACP00000002636	ENSGALP00000011010
ENSGACP00000014484	ENSGALP00000039900
ENSGACP00000007335	ENSGALP00000026608
ENSGACP00000023333	ENSGALP00000005861
ENSGACP00000014945	ENSGALP00000038626
ENSGACP00000014826	ENSGALP00000010237
ENSGACP00000001426	ENSGALP00000041792
ENSGACP00000005705	ENSGALP00000041792
ENSGACP00000010458	ENSGALP00000015662
ENSGACP00000007957	ENSGALP00000015662
ENSGACP00000007626	ENSGALP00000018239
ENSGACP00000011322	ENSGALP00000005183
ENSGACP00000021331	ENSGALP00000023854
ENSGACP00000013049	ENSGALP00000023854
ENSGACP00000019148	ENSGALP00000037648
ENSGACP00000019139	ENSGALP00000043296
ENSGACP00000021558	ENSGALP00000017594
ENSGACP00000025677	ENSGALP00000017594
ENSGACP00000015799	ENSGALP00000042395
ENSGACP00000000812	ENSGALP00000019701
ENSGACP00000006721	ENSGALP00000000423
ENSGACP00000012822	ENSGALP00000000423
ENSGACP00000025732	ENSGALP00000043387
ENSGACP00000022562	ENSGALP00000006426
ENSGACP00000011924	ENSGALP00000014860
ENSGACP00000008097	ENSGALP00000041570
ENSGACP00000013458	ENSGALP00000041570
ENSGACP00000018946	ENSGALP00000024602
ENSGACP00000012763	ENSGALP00000041590
ENSGACP00000002436	ENSGALP00000008547
ENSGACP00000023501	ENSGALP00000025200
ENSGACP00000001210	ENSGALP00000008787
ENSGACP00000014637	ENSGALP00000010774
ENSGACP00000017766	ENSGALP00000041595
ENSGACP00000026775	ENSGALP00000027991
ENSGACP00000017720	ENSGALP00000033249
ENSGACP00000023168	ENSGALP00000033249
ENSGACP00000000388	ENSGALP00000000223
ENSGACP00000010687	ENSGALP00000000223
ENSGACP00000027546	ENSGALP00000006462
ENSGACP00000022436	ENSGALP00000015273
ENSGACP00000009783	ENSGALP00000003483
ENSGACP00000006438	ENSGALP00000043309
ENSGACP00000017556	ENSGALP00000043309
ENSGACP00000022395	ENSGALP00000015251
ENSGACP00000016553	ENSGALP00000015251
ENSGACP00000013794	ENSGALP00000023027
ENSGACP00000002583	ENSGALP00000023027
ENSGACP00000008851	ENSGALP00000043336
ENSGACP00000011962	ENSGALP00000042407
ENSGACP00000021742	ENSGALP00000013449
ENSGACP00000007476	ENSGALP00000009483
ENSGACP00000002768	ENSGALP00000037994
ENSGACP00000008862	ENSGALP00000041928
ENSGACP00000002243	ENSGALP00000027543
ENSGACP00000023563	ENSGALP00000002864
ENSGACP00000004347	ENSGALP00000024461
ENSGACP00000024642	ENSGALP00000037103
ENSGACP00000023961	ENSGALP00000027996
ENSGACP00000010920	ENSGALP00000025409
ENSGACP00000020256	ENSGALP00000004574
ENSGACP00000018674	ENSGALP00000024889
ENSGACP00000001541	ENSGALP00000018252
ENSGACP00000025293	ENSGALP00000025261
ENSGACP00000021244	ENSGALP00000024026
ENSGACP00000010883	ENSGALP00000038592
ENSGACP00000010157	ENSGALP00000001365
ENSGACP00000016455	ENSGALP00000010316
ENSGACP00000011325	ENSGALP00000014104
ENSGACP00000019984	ENSGALP00000014104
ENSGACP00000007247	ENSGALP00000032500
ENSGACP00000008515	ENSGALP00000021356
ENSGACP00000010891	ENSGALP00000021356
ENSGACP00000005764	ENSGALP00000043046
ENSGACP00000027174	ENSGALP00000027517
ENSGACP00000023717	ENSGALP00000023080
ENSGACP00000003615	ENSGALP00000043303
ENSGACP00000005917	ENSGALP00000006759
ENSGACP00000024117	ENSGALP00000013398
ENSGACP00000018050	ENSGALP00000009076
ENSGACP00000018757	ENSGALP00000013225
ENSGACP00000020047	ENSGALP00000020504
ENSGACP00000007585	ENSGALP00000020504
ENSGACP00000026129	ENSGALP00000018059
ENSGACP00000003547	ENSGALP00000022304
ENSGACP00000019183	ENSGALP00000001743
ENSGACP00000002016	ENSGALP00000027184
ENSGACP00000018705	ENSGALP00000022799
ENSGACP00000010376	ENSGALP00000015323
ENSGACP00000007930	ENSGALP00000015323
ENSGACP00000025486	ENSGALP00000038332
ENSGACP00000016795	ENSGALP00000038332
ENSGACP00000025138	ENSGALP00000030103
ENSGACP00000011755	ENSGALP00000030103
ENSGACP00000002674	ENSGALP00000014475
ENSGACP00000018076	ENSGALP00000020966
ENSGACP00000022972	ENSGALP00000001800
ENSGACP00000024356	ENSGALP00000007477
ENSGACP00000011466	ENSGALP00000009349
ENSGACP00000003847	ENSGALP00000027001
ENSGACP00000022310	ENSGALP00000009513
ENSGACP00000021571	ENSGALP00000017612
ENSGACP00000021553	ENSGALP00000017617
ENSGACP00000023675	ENSGALP00000023901
ENSGACP00000009161	ENSGALP00000023901
ENSGACP00000022606	ENSGALP00000013735
ENSGACP00000003183	ENSGALP00000039792
ENSGACP00000011082	ENSGALP00000039792
ENSGACP00000023531	ENSGALP00000012145
ENSGACP00000008056	ENSGALP00000033981
ENSGACP00000009168	ENSGALP00000033981
ENSGACP00000022048	ENSGALP00000005919
ENSGACP00000019459	ENSGALP00000013389
ENSGACP00000020854	ENSGALP00000013389
ENSGACP00000021346	ENSGALP00000018057
ENSGACP00000005446	ENSGALP00000000236
ENSGACP00000017279	ENSGALP00000041758
ENSGACP00000006884	ENSGALP00000005918
ENSGACP00000002114	ENSGALP00000024965
ENSGACP00000019214	ENSGALP00000024844
ENSGACP00000017178	ENSGALP00000036419
ENSGACP00000021150	ENSGALP00000040927
ENSGACP00000026689	ENSGALP00000025962
ENSGACP00000012092	ENSGALP00000012668
ENSGACP00000023826	ENSGALP00000024856
ENSGACP00000021508	ENSGALP00000024856
ENSGACP00000008443	ENSGALP00000042108
ENSGACP00000025295	ENSGALP00000042108
ENSGACP00000015893	ENSGALP00000018540
ENSGACP00000019478	ENSGALP00000018540
ENSGACP00000008584	ENSGALP00000039156
ENSGACP00000003981	ENSGALP00000021333
ENSGACP00000023947	ENSGALP00000021927
ENSGACP00000019749	ENSGALP00000008742
ENSGACP00000001845	ENSGALP00000029846
ENSGACP00000024168	ENSGALP00000031700
ENSGACP00000009082	ENSGALP00000017812
ENSGACP00000022777	ENSGALP00000016052
ENSGACP00000018775	ENSGALP00000031452
ENSGACP00000017417	ENSGALP00000015855
ENSGACP00000021216	ENSGALP00000006706
ENSGACP00000027504	ENSGALP00000041197
ENSGACP00000005858	ENSGALP00000042434
ENSGACP00000002229	ENSGALP00000014921
ENSGACP00000014456	ENSGALP00000014921
ENSGACP00000013539	ENSGALP00000016865
ENSGACP00000022298	ENSGALP00000038490
ENSGACP00000010265	ENSGALP00000034548
ENSGACP00000009778	ENSGALP00000034548
ENSGACP00000015141	ENSGALP00000006699
ENSGACP00000005329	ENSGALP00000023943
ENSGACP00000023030	ENSGALP00000022517
ENSGACP00000013038	ENSGALP00000023842
ENSGACP00000000463	ENSGALP00000042744
ENSGACP00000004984	ENSGALP00000042744
ENSGACP00000010282	ENSGALP00000009416
ENSGACP00000015912	ENSGALP00000013472
ENSGACP00000026330	ENSGALP00000021851
ENSGACP00000018424	ENSGALP00000041822
ENSGACP00000010363	ENSGALP00000041822
ENSGACP00000015764	ENSGALP00000027470
ENSGACP00000027003	ENSGALP00000027470
ENSGACP00000022490	ENSGALP00000009065
ENSGACP00000022529	ENSGALP00000014081
ENSGACP00000025239	ENSGALP00000020470
ENSGACP00000009059	ENSGALP00000020470
ENSGACP00000014363	ENSGALP00000034313
ENSGACP00000027136	ENSGALP00000034313
ENSGACP00000018567	ENSGALP00000012522
ENSGACP00000023567	ENSGALP00000037969
ENSGACP00000024371	ENSGALP00000037969
ENSGACP00000010873	ENSGALP00000029689
ENSGACP00000005024	ENSGALP00000002266
ENSGACP00000027593	ENSGALP00000008101
ENSGACP00000013327	ENSGALP00000015507
ENSGACP00000018279	ENSGALP00000015507
ENSGACP00000006461	ENSGALP00000010092
ENSGACP00000022880	ENSGALP00000018364
ENSGACP00000024592	ENSGALP00000018364
ENSGACP00000001770	ENSGALP00000042785
ENSGACP00000003771	ENSGALP00000011107
ENSGACP00000002157	ENSGALP00000011107
ENSGACP00000006853	ENSGALP00000002102
ENSGACP00000002749	ENSGALP00000009912
ENSGACP00000009150	ENSGALP00000012993
ENSGACP00000022120	ENSGALP00000033231
ENSGACP00000016791	ENSGALP00000033231
ENSGACP00000023632	ENSGALP00000036774
ENSGACP00000013757	ENSGALP00000005132
ENSGACP00000011965	ENSGALP00000010583
ENSGACP00000008707	ENSGALP00000004578
ENSGACP00000001910	ENSGALP00000034605
ENSGACP00000007127	ENSGALP00000011094
ENSGACP00000009985	ENSGALP00000020510
ENSGACP00000020929	ENSGALP00000007047
ENSGACP00000013315	ENSGALP00000020754
ENSGACP00000008151	ENSGALP00000024086
ENSGACP00000013188	ENSGALP00000015963
ENSGACP00000014372	ENSGALP00000019298
ENSGACP00000016187	ENSGALP00000013883
ENSGACP00000014581	ENSGALP00000017157
ENSGACP00000019677	ENSGALP00000019672
ENSGACP00000004083	ENSGALP00000018684
ENSGACP00000005781	ENSGALP00000018684
ENSGACP00000014663	ENSGALP00000010319
ENSGACP00000013881	ENSGALP00000004476
ENSGACP00000021151	ENSGALP00000039313
ENSGACP00000014852	ENSGALP00000002903
ENSGACP00000024470	ENSGALP00000013470
ENSGACP00000008949	ENSGALP00000020073
ENSGACP00000018462	ENSGALP00000011511
ENSGACP00000023022	ENSGALP00000038293
ENSGACP00000020220	ENSGALP00000027108
ENSGACP00000020796	ENSGALP00000004355
ENSGACP00000018045	ENSGALP00000024537
ENSGACP00000020202	ENSGALP00000024537
ENSGACP00000019892	ENSGALP00000007090
ENSGACP00000020784	ENSGALP00000000945
ENSGACP00000016165	ENSGALP00000000945
ENSGACP00000007257	ENSGALP00000020619
ENSGACP00000003332	ENSGALP00000020619
ENSGACP00000014657	ENSGALP00000012917
ENSGACP00000021601	ENSGALP00000005357
ENSGACP00000005673	ENSGALP00000027233
ENSGACP00000018309	ENSGALP00000027233
ENSGACP00000020761	ENSGALP00000009265
ENSGACP00000000023	ENSGALP00000006511
ENSGACP00000011075	ENSGALP00000041111
ENSGACP00000012573	ENSGALP00000000595
ENSGACP00000017025	ENSGALP00000016137
ENSGACP00000022262	ENSGALP00000010236
ENSGACP00000017069	ENSGALP00000031875
ENSGACP00000001537	ENSGALP00000043043
ENSGACP00000013067	ENSGALP00000023865
ENSGACP00000007024	ENSGALP00000017275
ENSGACP00000002168	ENSGALP00000011874
ENSGACP00000019076	ENSGALP00000018837
ENSGACP00000024268	ENSGALP00000009617
ENSGACP00000012836	ENSGALP00000041518
ENSGACP00000009393	ENSGALP00000041518
ENSGACP00000017596	ENSGALP00000041263
ENSGACP00000024684	ENSGALP00000023648
ENSGACP00000011332	ENSGALP00000004458
ENSGACP00000018570	ENSGALP00000033003
ENSGACP00000026977	ENSGALP00000041010
ENSGACP00000007863	ENSGALP00000016147
ENSGACP00000017301	ENSGALP00000005756
ENSGACP00000004232	ENSGALP00000023538
ENSGACP00000006403	ENSGALP00000020874
ENSGACP00000000415	ENSGALP00000034600
ENSGACP00000027353	ENSGALP00000024275
ENSGACP00000021996	ENSGALP00000036114
ENSGACP00000008387	ENSGALP00000015412
ENSGACP00000003296	ENSGALP00000042598
ENSGACP00000000699	ENSGALP00000041027
ENSGACP00000016034	ENSGALP00000015296
ENSGACP00000004151	ENSGALP00000015211
ENSGACP00000023997	ENSGALP00000005157
ENSGACP00000010622	ENSGALP00000038512
ENSGACP00000016125	ENSGALP00000004240
ENSGACP00000014496	ENSGALP00000021351
ENSGACP00000018285	ENSGALP00000027228
ENSGACP00000005651	ENSGALP00000027228
ENSGACP00000019208	ENSGALP00000019052
ENSGACP00000014984	ENSGALP00000024751
ENSGACP00000026896	ENSGALP00000024751
ENSGACP00000016192	ENSGALP00000010887
ENSGACP00000027292	ENSGALP00000010887
ENSGACP00000019290	ENSGALP00000009030
ENSGACP00000024689	ENSGALP00000001319
ENSGACP00000001742	ENSGALP00000009095
ENSGACP00000005540	ENSGALP00000009095
ENSGACP00000021178	ENSGALP00000014300
ENSGACP00000011308	ENSGALP00000003552
ENSGACP00000017588	ENSGALP00000027704
ENSGACP00000018744	ENSGALP00000022752
ENSGACP00000001313	ENSGALP00000021484
ENSGACP00000014383	ENSGALP00000013422
ENSGACP00000017560	ENSGALP00000003806
ENSGACP00000022840	ENSGALP00000024194
ENSGACP00000016689	ENSGALP00000008116
ENSGACP00000018236	ENSGALP00000016460
ENSGACP00000012510	ENSGALP00000018497
ENSGACP00000003484	ENSGALP00000021275
ENSGACP00000018708	ENSGALP00000013280
ENSGACP00000010198	ENSGALP00000003187
ENSGACP00000020504	ENSGALP00000023563
ENSGACP00000022073	ENSGALP00000042990
ENSGACP00000019135	ENSGALP00000041233
ENSGACP00000006442	ENSGALP00000021580
ENSGACP00000008923	ENSGALP00000015774
ENSGACP00000014890	ENSGALP00000004425
ENSGACP00000013221	ENSGALP00000023430
ENSGACP00000012239	ENSGALP00000024472
ENSGACP00000010872	ENSGALP00000025442
ENSGACP00000000841	ENSGALP00000014665
ENSGACP00000014629	ENSGALP00000032950
ENSGACP00000004599	ENSGALP00000027168
ENSGACP00000001097	ENSGALP00000017323
ENSGACP00000003493	ENSGALP00000003759
ENSGACP00000007881	ENSGALP00000012451
ENSGACP00000009707	ENSGALP00000030899
ENSGACP00000020169	ENSGALP00000027185
ENSGACP00000004030	ENSGALP00000027192
ENSGACP00000019422	ENSGALP00000032767
ENSGACP00000010552	ENSGALP00000020014
ENSGACP00000009667	ENSGALP00000020164
ENSGACP00000017015	ENSGALP00000017421
ENSGACP00000000088	ENSGALP00000017421
ENSGACP00000021696	ENSGALP00000043075
ENSGACP00000013298	ENSGALP00000011808
ENSGACP00000006321	ENSGALP00000036750
ENSGACP00000014620	ENSGALP00000007707
ENSGACP00000013026	ENSGALP00000023347
ENSGACP00000006576	ENSGALP00000003066
ENSGACP00000020648	ENSGALP00000009567
ENSGACP00000003419	ENSGALP00000009239
ENSGACP00000027283	ENSGALP00000035646
ENSGACP00000024474	ENSGALP00000038337
ENSGACP00000017880	ENSGALP00000007307
ENSGACP00000013112	ENSGALP00000002789
ENSGACP00000012036	ENSGALP00000012206
ENSGACP00000002740	ENSGALP00000013802
ENSGACP00000008433	ENSGALP00000016960
ENSGACP00000004068	ENSGALP00000041993
ENSGACP00000027200	ENSGALP00000029287
ENSGACP00000015452	ENSGALP00000029287
ENSGACP00000022209	ENSGALP00000014974
ENSGACP00000024664	ENSGALP00000014974
ENSGACP00000010991	ENSGALP00000030515
ENSGACP00000010960	ENSGALP00000023879
ENSGACP00000022519	ENSGALP00000010490
ENSGACP00000016643	ENSGALP00000010490
ENSGACP00000018402	ENSGALP00000017690
ENSGACP00000019917	ENSGALP00000012845
ENSGACP00000004443	ENSGALP00000012607
ENSGACP00000015655	ENSGALP00000012607
ENSGACP00000023964	ENSGALP00000012417
ENSGACP00000008399	ENSGALP00000041400
ENSGACP00000004154	ENSGALP00000041400
ENSGACP00000007470	ENSGALP00000018106
ENSGACP00000025485	ENSGALP00000016042
ENSGACP00000009896	ENSGALP00000003737
ENSGACP00000012418	ENSGALP00000023398
ENSGACP00000013256	ENSGALP00000023398
ENSGACP00000019319	ENSGALP00000015047
ENSGACP00000009299	ENSGALP00000013585
ENSGACP00000026577	ENSGALP00000010537
ENSGACP00000004344	ENSGALP00000041725
ENSGACP00000008376	ENSGALP00000022809
ENSGACP00000021839	ENSGALP00000022809
ENSGACP00000019024	ENSGALP00000001525
ENSGACP00000016755	ENSGALP00000013815
ENSGACP00000026150	ENSGALP00000013815
ENSGACP00000026021	ENSGALP00000036709
ENSGACP00000011216	ENSGALP00000036709
ENSGACP00000018252	ENSGALP00000026423
ENSGACP00000018145	ENSGALP00000018654
ENSGACP00000013136	ENSGALP00000023450
ENSGACP00000008717	ENSGALP00000014576
ENSGACP00000001739	ENSGALP00000027645
ENSGACP00000024137	ENSGALP00000007837
ENSGACP00000019231	ENSGALP00000026729
ENSGACP00000017767	ENSGALP00000002881
ENSGACP00000025597	ENSGALP00000002881
ENSGACP00000019584	ENSGALP00000021811
ENSGACP00000002920	ENSGALP00000002611
ENSGACP00000006170	ENSGALP00000018636
ENSGACP00000010967	ENSGALP00000024479
ENSGACP00000016108	ENSGALP00000042272
ENSGACP00000009475	ENSGALP00000042272
ENSGACP00000021646	ENSGALP00000007510
ENSGACP00000024788	ENSGALP00000039779
ENSGACP00000012622	ENSGALP00000040646
ENSGACP00000025282	ENSGALP00000030045
ENSGACP00000025134	ENSGALP00000038439
ENSGACP00000026079	ENSGALP00000018350
ENSGACP00000011854	ENSGALP00000018350
ENSGACP00000011391	ENSGALP00000040736
ENSGACP00000007695	ENSGALP00000009374
ENSGACP00000022143	ENSGALP00000009374
ENSGACP00000004282	ENSGALP00000004286
ENSGACP00000006460	ENSGALP00000004286
ENSGACP00000018222	ENSGALP00000016453
ENSGACP00000021825	ENSGALP00000009850
ENSGACP00000010854	ENSGALP00000016553
ENSGACP00000007366	ENSGALP00000022167
ENSGACP00000007268	ENSGALP00000030451
ENSGACP00000003320	ENSGALP00000030451
ENSGACP00000022052	ENSGALP00000005923
ENSGACP00000014709	ENSGALP00000012696
ENSGACP00000005027	ENSGALP00000019105
ENSGACP00000024977	ENSGALP00000037486
ENSGACP00000014061	ENSGALP00000037486
ENSGACP00000009357	ENSGALP00000032335
ENSGACP00000019831	ENSGALP00000032335
ENSGACP00000002190	ENSGALP00000006372
ENSGACP00000022669	ENSGALP00000042154
ENSGACP00000019397	ENSGALP00000010839
ENSGACP00000014833	ENSGALP00000042693
ENSGACP00000017486	ENSGALP00000001085
ENSGACP00000020545	ENSGALP00000033875
ENSGACP00000008214	ENSGALP00000033875
ENSGACP00000011645	ENSGALP00000007961
ENSGACP00000015883	ENSGALP00000015935
ENSGACP00000010088	ENSGALP00000016790
ENSGACP00000014002	ENSGALP00000016790
ENSGACP00000022168	ENSGALP00000037040
ENSGACP00000019194	ENSGALP00000019067
ENSGACP00000003217	ENSGALP00000008475
ENSGACP00000018711	ENSGALP00000025497
ENSGACP00000019889	ENSGALP00000041217
ENSGACP00000008882	ENSGALP00000018461
ENSGACP00000006387	ENSGALP00000021578
ENSGACP00000008823	ENSGALP00000015748
ENSGACP00000019530	ENSGALP00000042533
ENSGACP00000022290	ENSGALP00000036814
ENSGACP00000001732	ENSGALP00000042025
ENSGACP00000009573	ENSGALP00000039979
ENSGACP00000016398	ENSGALP00000005249
ENSGACP00000025666	ENSGALP00000005249
ENSGACP00000014879	ENSGALP00000033602
ENSGACP00000007436	ENSGALP00000033602
ENSGACP00000005210	ENSGALP00000025669
ENSGACP00000024184	ENSGALP00000025669
ENSGACP00000008646	ENSGALP00000014482
ENSGACP00000000374	ENSGALP00000009075
ENSGACP00000026719	ENSGALP00000039649
ENSGACP00000015159	ENSGALP00000040341
ENSGACP00000024992	ENSGALP00000008415
ENSGACP00000002945	ENSGALP00000009768
ENSGACP00000003232	ENSGALP00000003644
ENSGACP00000004357	ENSGALP00000002056
ENSGACP00000014598	ENSGALP00000006692
ENSGACP00000019384	ENSGALP00000042082
ENSGACP00000000429	ENSGALP00000014035
ENSGACP00000003603	ENSGALP00000040464
ENSGACP00000016997	ENSGALP00000001898
ENSGACP00000009028	ENSGALP00000003967
ENSGACP00000016895	ENSGALP00000041927
ENSGACP00000004524	ENSGALP00000041927
ENSGACP00000011420	ENSGALP00000014521
ENSGACP00000015381	ENSGALP00000011620
ENSGACP00000023962	ENSGALP00000005496
ENSGACP00000025533	ENSGALP00000022904
ENSGACP00000007315	ENSGALP00000023449
ENSGACP00000020044	ENSGALP00000026775
ENSGACP00000026664	ENSGALP00000027665
ENSGACP00000011955	ENSGALP00000019037
ENSGACP00000005308	ENSGALP00000004375
ENSGACP00000009877	ENSGALP00000026663
ENSGACP00000007967	ENSGALP00000019469
ENSGACP00000008424	ENSGALP00000032883
ENSGACP00000026991	ENSGALP00000018527
ENSGACP00000009569	ENSGALP00000005026
ENSGACP00000004606	ENSGALP00000006585
ENSGACP00000006381	ENSGALP00000025853
ENSGACP00000013712	ENSGALP00000025853
ENSGACP00000005279	ENSGALP00000025647
ENSGACP00000023917	ENSGALP00000025647
ENSGACP00000001625	ENSGALP00000019087
ENSGACP00000010844	ENSGALP00000014379
ENSGACP00000003016	ENSGALP00000020830
ENSGACP00000004840	ENSGALP00000010593
ENSGACP00000003120	ENSGALP00000027216
ENSGACP00000022763	ENSGALP00000010473
ENSGACP00000004093	ENSGALP00000008863
ENSGACP00000011452	ENSGALP00000020258
ENSGACP00000018197	ENSGALP00000019224
ENSGACP00000008589	ENSGALP00000019224
ENSGACP00000010978	ENSGALP00000022034
ENSGACP00000006210	ENSGALP00000017621
ENSGACP00000023740	ENSGALP00000005548
ENSGACP00000011462	ENSGALP00000005054
ENSGACP00000022643	ENSGALP00000005054
ENSGACP00000020308	ENSGALP00000005145
ENSGACP00000011353	ENSGALP00000005145
ENSGACP00000011634	ENSGALP00000039786
ENSGACP00000027095	ENSGALP00000039786
ENSGACP00000011550	ENSGALP00000011249
ENSGACP00000025278	ENSGALP00000042230
ENSGACP00000021615	ENSGALP00000042230
ENSGACP00000023419	ENSGALP00000016611
ENSGACP00000007018	ENSGALP00000014836
ENSGACP00000025981	ENSGALP00000036715
ENSGACP00000023459	ENSGALP00000017674
ENSGACP00000006705	ENSGALP00000043416
ENSGACP00000027051	ENSGALP00000005837
ENSGACP00000012605	ENSGALP00000026304
ENSGACP00000024433	ENSGALP00000015961
ENSGACP00000016683	ENSGALP00000010070
ENSGACP00000007603	ENSGALP00000010070
ENSGACP00000013009	ENSGALP00000011632
ENSGACP00000022379	ENSGALP00000000586
ENSGACP00000021782	ENSGALP00000009230
ENSGACP00000022778	ENSGALP00000011293
ENSGACP00000000668	ENSGALP00000010006
ENSGACP00000013915	ENSGALP00000023051
ENSGACP00000015432	ENSGALP00000005099
ENSGACP00000012755	ENSGALP00000005099
ENSGACP00000002942	ENSGALP00000020669
ENSGACP00000006413	ENSGALP00000037077
ENSGACP00000010251	ENSGALP00000037077
ENSGACP00000019004	ENSGALP00000037639
ENSGACP00000013377	ENSGALP00000037639
ENSGACP00000004612	ENSGALP00000025755
ENSGACP00000026616	ENSGALP00000026526
ENSGACP00000014867	ENSGALP00000012563
ENSGACP00000023748	ENSGALP00000022525
ENSGACP00000020419	ENSGALP00000014372
ENSGACP00000024783	ENSGALP00000007696
ENSGACP00000024795	ENSGALP00000004141
ENSGACP00000009662	ENSGALP00000012471
ENSGACP00000019565	ENSGALP00000005275
ENSGACP00000001904	ENSGALP00000010342
ENSGACP00000022127	ENSGALP00000016935
ENSGACP00000003772	ENSGALP00000008311
ENSGACP00000025824	ENSGALP00000019555
ENSGACP00000024300	ENSGALP00000024668
ENSGACP00000023427	ENSGALP00000024668
ENSGACP00000024339	ENSGALP00000042045
ENSGACP00000024118	ENSGALP00000012555
ENSGACP00000004150	ENSGALP00000027579
ENSGACP00000024509	ENSGALP00000011357
ENSGACP00000007216	ENSGALP00000026391
ENSGACP00000026945	ENSGALP00000026391
ENSGACP00000012547	ENSGALP00000000759
ENSGACP00000003673	ENSGALP00000042958
ENSGACP00000000544	ENSGALP00000042958
ENSGACP00000009785	ENSGALP00000001868
ENSGACP00000023502	ENSGALP00000021577
ENSGACP00000013074	ENSGALP00000026871
ENSGACP00000018990	ENSGALP00000012712
ENSGACP00000024066	ENSGALP00000002573
ENSGACP00000017728	ENSGALP00000002573
ENSGACP00000022362	ENSGALP00000013096
ENSGACP00000009795	ENSGALP00000015740
ENSGACP00000008992	ENSGALP00000000368
ENSGACP00000023708	ENSGALP00000000368
ENSGACP00000024782	ENSGALP00000014918
ENSGACP00000003796	ENSGALP00000027020
ENSGACP00000021566	ENSGALP00000017970
ENSGACP00000027413	ENSGALP00000011529
ENSGACP00000018796	ENSGALP00000023237
ENSGACP00000020153	ENSGALP00000013059
ENSGACP00000007645	ENSGALP00000011344
ENSGACP00000001531	ENSGALP00000011344
ENSGACP00000013289	ENSGALP00000013072
ENSGACP00000015074	ENSGALP00000005814
ENSGACP00000019566	ENSGALP00000013590
ENSGACP00000015717	ENSGALP00000000581
ENSGACP00000000654	ENSGALP00000000581
ENSGACP00000004645	ENSGALP00000020711
ENSGACP00000012920	ENSGALP00000026515
ENSGACP00000009814	ENSGALP00000001572
ENSGACP00000011993	ENSGALP00000001572
ENSGACP00000014277	ENSGALP00000026582
ENSGACP00000025502	ENSGALP00000024999
ENSGACP00000015208	ENSGALP00000013553
ENSGACP00000004769	ENSGALP00000039622
ENSGACP00000003634	ENSGALP00000025165
ENSGACP00000005570	ENSGALP00000019507
ENSGACP00000018017	ENSGALP00000017666
ENSGACP00000018922	ENSGALP00000040770
ENSGACP00000005104	ENSGALP00000008868
ENSGACP00000003471	ENSGALP00000008868
ENSGACP00000012280	ENSGALP00000042042
ENSGACP00000001586	ENSGALP00000020410
ENSGACP00000019536	ENSGALP00000020410
ENSGACP00000005344	ENSGALP00000013972
ENSGACP00000003851	ENSGALP00000011187
ENSGACP00000018443	ENSGALP00000023384
ENSGACP00000008154	ENSGALP00000015647
ENSGACP00000012546	ENSGALP00000005347
ENSGACP00000005836	ENSGALP00000025668
ENSGACP00000005799	ENSGALP00000042146
ENSGACP00000008689	ENSGALP00000009581
ENSGACP00000025467	ENSGALP00000009582
ENSGACP00000013047	ENSGALP00000042980
ENSGACP00000012044	ENSGALP00000025665
ENSGACP00000007457	ENSGALP00000005120
ENSGACP00000002040	ENSGALP00000005120
ENSGACP00000025126	ENSGALP00000013908
ENSGACP00000011182	ENSGALP00000000320
ENSGACP00000013685	ENSGALP00000022322
ENSGACP00000017217	ENSGALP00000036468
ENSGACP00000006457	ENSGALP00000036468
ENSGACP00000016787	ENSGALP00000009602
ENSGACP00000012903	ENSGALP00000000765
ENSGACP00000018709	ENSGALP00000013627
ENSGACP00000023430	ENSGALP00000017250
ENSGACP00000015267	ENSGALP00000040789
ENSGACP00000010388	ENSGALP00000040789
ENSGACP00000012123	ENSGALP00000011785
ENSGACP00000001808	ENSGALP00000011785
ENSGACP00000027506	ENSGALP00000042083
ENSGACP00000026410	ENSGALP00000015886
ENSGACP00000014718	ENSGALP00000012699
ENSGACP00000026983	ENSGALP00000010995
ENSGACP00000000637	ENSGALP00000002263
ENSGACP00000013355	ENSGALP00000002263
ENSGACP00000007903	ENSGALP00000026092
ENSGACP00000009270	ENSGALP00000026092
ENSGACP00000002982	ENSGALP00000001286
ENSGACP00000000613	ENSGALP00000028898
ENSGACP00000008010	ENSGALP00000031109
ENSGACP00000013580	ENSGALP00000031109
ENSGACP00000012210	ENSGALP00000042408
ENSGACP00000015315	ENSGALP00000039434
ENSGACP00000027359	ENSGALP00000012311
ENSGACP00000014022	ENSGALP00000002763
ENSGACP00000002464	ENSGALP00000002763
ENSGACP00000023147	ENSGALP00000025786
ENSGACP00000014149	ENSGALP00000024381
ENSGACP00000023466	ENSGALP00000039965
ENSGACP00000005819	ENSGALP00000017198
ENSGACP00000026045	ENSGALP00000017198
ENSGACP00000013359	ENSGALP00000010482
ENSGACP00000011279	ENSGALP00000042257
ENSGACP00000018915	ENSGALP00000025070
ENSGACP00000013658	ENSGALP00000025070
ENSGACP00000020289	ENSGALP00000024818
ENSGACP00000020594	ENSGALP00000016849
ENSGACP00000005330	ENSGALP00000013934
ENSGACP00000015126	ENSGALP00000034535
ENSGACP00000001060	ENSGALP00000003271
ENSGACP00000012992	ENSGALP00000003271
ENSGACP00000025361	ENSGALP00000010211
ENSGACP00000021506	ENSGALP00000005236
ENSGACP00000005289	ENSGALP00000026006
ENSGACP00000011803	ENSGALP00000026006
ENSGACP00000005142	ENSGALP00000040955
ENSGACP00000007447	ENSGALP00000040955
ENSGACP00000013332	ENSGALP00000015514
ENSGACP00000018278	ENSGALP00000015514
ENSGACP00000020304	ENSGALP00000035695
ENSGACP00000000638	ENSGALP00000041236
ENSGACP00000010768	ENSGALP00000039006
ENSGACP00000009282	ENSGALP00000026077
ENSGACP00000007669	ENSGALP00000018851
ENSGACP00000008638	ENSGALP00000026290
ENSGACP00000013678	ENSGALP00000014726
ENSGACP00000004276	ENSGALP00000022734
ENSGACP00000020956	ENSGALP00000023773
ENSGACP00000012102	ENSGALP00000012695
ENSGACP00000020009	ENSGALP00000027030
ENSGACP00000006226	ENSGALP00000013689
ENSGACP00000020381	ENSGALP00000013689
ENSGACP00000014239	ENSGALP00000012864
ENSGACP00000008184	ENSGALP00000041317
ENSGACP00000023437	ENSGALP00000043171
ENSGACP00000012363	ENSGALP00000018433
ENSGACP00000016562	ENSGALP00000008988
ENSGACP00000025075	ENSGALP00000008988
ENSGACP00000004707	ENSGALP00000024939
ENSGACP00000011723	ENSGALP00000039705
ENSGACP00000002924	ENSGALP00000039705
ENSGACP00000006961	ENSGALP00000013113
ENSGACP00000009716	ENSGALP00000020186
ENSGACP00000008523	ENSGALP00000038408
ENSGACP00000004602	ENSGALP00000020714
ENSGACP00000004136	ENSGALP00000015246
ENSGACP00000021342	ENSGALP00000016629
ENSGACP00000027345	ENSGALP00000026337
ENSGACP00000010866	ENSGALP00000016536
ENSGACP00000024055	ENSGALP00000011770
ENSGACP00000026575	ENSGALP00000039757
ENSGACP00000005530	ENSGALP00000035370
ENSGACP00000019225	ENSGALP00000009708
ENSGACP00000016089	ENSGALP00000000387
ENSGACP00000011106	ENSGALP00000019425
ENSGACP00000018513	ENSGALP00000026764
ENSGACP00000020555	ENSGALP00000026764
ENSGACP00000024156	ENSGALP00000018701
ENSGACP00000007508	ENSGALP00000000260
ENSGACP00000015201	ENSGALP00000031127
ENSGACP00000002813	ENSGALP00000015096
ENSGACP00000015886	ENSGALP00000020178
ENSGACP00000007781	ENSGALP00000018405
ENSGACP00000008111	ENSGALP00000018405
ENSGACP00000009428	ENSGALP00000009820
ENSGACP00000021636	ENSGALP00000018028
ENSGACP00000017313	ENSGALP00000040245
ENSGACP00000017465	ENSGALP00000011486
ENSGACP00000019617	ENSGALP00000011486
ENSGACP00000013569	ENSGALP00000023559
ENSGACP00000020509	ENSGALP00000023559
ENSGACP00000023070	ENSGALP00000017123
ENSGACP00000017218	ENSGALP00000015213
ENSGACP00000007854	ENSGALP00000015213
ENSGACP00000021322	ENSGALP00000018228
ENSGACP00000006796	ENSGALP00000005977
ENSGACP00000006741	ENSGALP00000007283
ENSGACP00000010343	ENSGALP00000017075
ENSGACP00000014020	ENSGALP00000004725
ENSGACP00000005290	ENSGALP00000000021
ENSGACP00000005684	ENSGALP00000000384
ENSGACP00000024380	ENSGALP00000012219
ENSGACP00000000783	ENSGALP00000015982
ENSGACP00000000485	ENSGALP00000021757
ENSGACP00000005440	ENSGALP00000039780
ENSGACP00000005520	ENSGALP00000005196
ENSGACP00000008884	ENSGALP00000005196
ENSGACP00000020277	ENSGALP00000010871
ENSGACP00000024870	ENSGALP00000025896
ENSGACP00000014662	ENSGALP00000010878
ENSGACP00000002167	ENSGALP00000013215
ENSGACP00000011201	ENSGALP00000009127
ENSGACP00000018511	ENSGALP00000010168
ENSGACP00000019200	ENSGALP00000019062
ENSGACP00000006831	ENSGALP00000016769
ENSGACP00000011389	ENSGALP00000005525
ENSGACP00000020478	ENSGALP00000005525
ENSGACP00000020888	ENSGALP00000023805
ENSGACP00000014622	ENSGALP00000022584
ENSGACP00000014242	ENSGALP00000005531
ENSGACP00000005097	ENSGALP00000003950
ENSGACP00000020324	ENSGALP00000004267
ENSGACP00000007882	ENSGALP00000018459
ENSGACP00000023299	ENSGALP00000019498
ENSGACP00000011600	ENSGALP00000003857
ENSGACP00000020884	ENSGALP00000006765
ENSGACP00000008112	ENSGALP00000006765
ENSGACP00000022280	ENSGALP00000021842
ENSGACP00000004250	ENSGALP00000008695
ENSGACP00000027587	ENSGALP00000042746
ENSGACP00000017183	ENSGALP00000026476
ENSGACP00000006108	ENSGALP00000035817
ENSGACP00000006862	ENSGALP00000035817
ENSGACP00000021943	ENSGALP00000015366
ENSGACP00000006821	ENSGALP00000015979
ENSGACP00000004406	ENSGALP00000015981
ENSGACP00000024020	ENSGALP00000002633
ENSGACP00000024147	ENSGALP00000018658
ENSGACP00000027418	ENSGALP00000039111
ENSGACP00000025161	ENSGALP00000019513
ENSGACP00000000106	ENSGALP00000009045
ENSGACP00000013692	ENSGALP00000016610
ENSGACP00000003807	ENSGALP00000027018
ENSGACP00000011883	ENSGALP00000037252
ENSGACP00000013233	ENSGALP00000032210
ENSGACP00000000468	ENSGALP00000005375
ENSGACP00000004476	ENSGALP00000042425
ENSGACP00000015723	ENSGALP00000042425
ENSGACP00000025000	ENSGALP00000042575
ENSGACP00000013789	ENSGALP00000013852
ENSGACP00000025896	ENSGALP00000013852
ENSGACP00000015687	ENSGALP00000020135
ENSGACP00000006622	ENSGALP00000005194
ENSGACP00000015580	ENSGALP00000041061
ENSGACP00000019919	ENSGALP00000025340
ENSGACP00000001598	ENSGALP00000019107
ENSGACP00000005375	ENSGALP00000014088
ENSGACP00000006366	ENSGALP00000012079
ENSGACP00000022518	ENSGALP00000012079
ENSGACP00000009074	ENSGALP00000017807
ENSGACP00000021387	ENSGALP00000017807
ENSGACP00000019159	ENSGALP00000016496
ENSGACP00000010863	ENSGALP00000040485
ENSGACP00000019354	ENSGALP00000016269
ENSGACP00000020574	ENSGALP00000016357
ENSGACP00000003950	ENSGALP00000016357
ENSGACP00000011572	ENSGALP00000006501
ENSGACP00000009014	ENSGALP00000043291
ENSGACP00000006201	ENSGALP00000025951
ENSGACP00000000627	ENSGALP00000008738
ENSGACP00000022282	ENSGALP00000010798
ENSGACP00000009385	ENSGALP00000010798
ENSGACP00000022872	ENSGALP00000024049
ENSGACP00000014205	ENSGALP00000006022
ENSGACP00000013966	ENSGALP00000022443
ENSGACP00000000877	ENSGALP00000018616
ENSGACP00000006212	ENSGALP00000013530
ENSGACP00000017946	ENSGALP00000041223
ENSGACP00000007039	ENSGALP00000025954
ENSGACP00000019633	ENSGALP00000007674
ENSGACP00000007368	ENSGALP00000019634
ENSGACP00000008982	ENSGALP00000023961
ENSGACP00000017993	ENSGALP00000001537
ENSGACP00000010947	ENSGALP00000023152
ENSGACP00000002115	ENSGALP00000012995
ENSGACP00000013400	ENSGALP00000012995
ENSGACP00000023693	ENSGALP00000024548
ENSGACP00000022054	ENSGALP00000042256
ENSGACP00000002594	ENSGALP00000042256
ENSGACP00000013415	ENSGALP00000041554
ENSGACP00000017500	ENSGALP00000023099
ENSGACP00000000325	ENSGALP00000032595
ENSGACP00000009862	ENSGALP00000032595
ENSGACP00000027023	ENSGALP00000009066
ENSGACP00000011786	ENSGALP00000024654
ENSGACP00000009377	ENSGALP00000017972
ENSGACP00000011012	ENSGALP00000017972
ENSGACP00000022676	ENSGALP00000006752
ENSGACP00000027037	ENSGALP00000006752
ENSGACP00000003095	ENSGALP00000001125
ENSGACP00000007825	ENSGALP00000007168
ENSGACP00000014481	ENSGALP00000022622
ENSGACP00000008207	ENSGALP00000041226
ENSGACP00000002697	ENSGALP00000038010
ENSGACP00000017167	ENSGALP00000018385
ENSGACP00000006575	ENSGALP00000018385
ENSGACP00000026012	ENSGALP00000008721
ENSGACP00000011815	ENSGALP00000000726
ENSGACP00000009143	ENSGALP00000003007
ENSGACP00000024523	ENSGALP00000031725
ENSGACP00000014423	ENSGALP00000031029
ENSGACP00000003094	ENSGALP00000011197
ENSGACP00000025223	ENSGALP00000021538
ENSGACP00000014464	ENSGALP00000000772
ENSGACP00000000471	ENSGALP00000005325
ENSGACP00000025005	ENSGALP00000015329
ENSGACP00000015660	ENSGALP00000012592
ENSGACP00000020615	ENSGALP00000009811
ENSGACP00000008863	ENSGALP00000009811
ENSGACP00000003060	ENSGALP00000020761
ENSGACP00000009739	ENSGALP00000041421
ENSGACP00000023304	ENSGALP00000037568
ENSGACP00000025408	ENSGALP00000020480
ENSGACP00000018302	ENSGALP00000039641
ENSGACP00000006886	ENSGALP00000006921
ENSGACP00000006855	ENSGALP00000025530
ENSGACP00000017577	ENSGALP00000025530
ENSGACP00000010936	ENSGALP00000023291
ENSGACP00000003793	ENSGALP00000032645
ENSGACP00000005399	ENSGALP00000005963
ENSGACP00000015807	ENSGALP00000041436
ENSGACP00000004692	ENSGALP00000027178
ENSGACP00000014168	ENSGALP00000042466
ENSGACP00000018409	ENSGALP00000010347
ENSGACP00000013281	ENSGALP00000041483
ENSGACP00000005249	ENSGALP00000037987
ENSGACP00000020286	ENSGALP00000041279
ENSGACP00000022867	ENSGALP00000012350
ENSGACP00000021702	ENSGALP00000012585
ENSGACP00000000803	ENSGALP00000021338
ENSGACP00000017126	ENSGALP00000016284
ENSGACP00000013845	ENSGALP00000041340
ENSGACP00000013876	ENSGALP00000041340
ENSGACP00000010100	ENSGALP00000041340
ENSGACP00000027536	ENSGALP00000034504
ENSGACP00000027426	ENSGALP00000004460
ENSGACP00000001069	ENSGALP00000027027
ENSGACP00000021234	ENSGALP00000001944
ENSGACP00000017727	ENSGALP00000005415
ENSGACP00000005203	ENSGALP00000005415
ENSGACP00000013382	ENSGALP00000021848
ENSGACP00000024818	ENSGALP00000021848
ENSGACP00000022797	ENSGALP00000010097
ENSGACP00000027343	ENSGALP00000026428
ENSGACP00000014685	ENSGALP00000022497
ENSGACP00000015178	ENSGALP00000022497
ENSGACP00000018151	ENSGALP00000034427
ENSGACP00000003415	ENSGALP00000034427
ENSGACP00000011552	ENSGALP00000005315
ENSGACP00000007327	ENSGALP00000018045
ENSGACP00000012298	ENSGALP00000012608
ENSGACP00000022376	ENSGALP00000012608
ENSGACP00000022960	ENSGALP00000007527
ENSGACP00000003027	ENSGALP00000035245
ENSGACP00000021850	ENSGALP00000002650
ENSGACP00000010964	ENSGALP00000023881
ENSGACP00000019111	ENSGALP00000011722
ENSGACP00000013243	ENSGALP00000024079
ENSGACP00000023232	ENSGALP00000001501
ENSGACP00000015242	ENSGALP00000018409
ENSGACP00000006409	ENSGALP00000039379
ENSGACP00000008014	ENSGALP00000026174
ENSGACP00000010278	ENSGALP00000005904
ENSGACP00000027612	ENSGALP00000010494
ENSGACP00000000444	ENSGALP00000028961
ENSGACP00000005428	ENSGALP00000028961
ENSGACP00000019737	ENSGALP00000019763
ENSGACP00000000127	ENSGALP00000014653
ENSGACP00000018650	ENSGALP00000013353
ENSGACP00000004819	ENSGALP00000024926
ENSGACP00000018977	ENSGALP00000042221
ENSGACP00000014316	ENSGALP00000040670
ENSGACP00000007813	ENSGALP00000005781
ENSGACP00000011352	ENSGALP00000041942
ENSGACP00000011788	ENSGALP00000010352
ENSGACP00000005480	ENSGALP00000012875
ENSGACP00000006126	ENSGALP00000020372
ENSGACP00000007811	ENSGALP00000036952
ENSGACP00000005715	ENSGALP00000001762
ENSGACP00000008814	ENSGALP00000025734
ENSGACP00000024276	ENSGALP00000022701
ENSGACP00000014013	ENSGALP00000002647
ENSGACP00000010628	ENSGALP00000038507
ENSGACP00000004594	ENSGALP00000038507
ENSGACP00000019651	ENSGALP00000007738
ENSGACP00000013754	ENSGALP00000025859
ENSGACP00000015038	ENSGALP00000012805
ENSGACP00000011811	ENSGALP00000008146
ENSGACP00000006703	ENSGALP00000035841
ENSGACP00000023203	ENSGALP00000042929
ENSGACP00000017237	ENSGALP00000003091
ENSGACP00000014371	ENSGALP00000009979
ENSGACP00000001362	ENSGALP00000000948
ENSGACP00000026511	ENSGALP00000018449
ENSGACP00000013426	ENSGALP00000018449
ENSGACP00000002148	ENSGALP00000013816
ENSGACP00000003901	ENSGALP00000013816
ENSGACP00000027588	ENSGALP00000010783
ENSGACP00000014943	ENSGALP00000027922
ENSGACP00000022210	ENSGALP00000041057
ENSGACP00000007115	ENSGALP00000042373
ENSGACP00000022138	ENSGALP00000042373
ENSGACP00000003099	ENSGALP00000008671
ENSGACP00000007844	ENSGALP00000018351
ENSGACP00000023634	ENSGALP00000018351
ENSGACP00000022821	ENSGALP00000018715
ENSGACP00000009183	ENSGALP00000017873
ENSGACP00000006045	ENSGALP00000010165
ENSGACP00000004590	ENSGALP00000006733
ENSGACP00000004142	ENSGALP00000011153
ENSGACP00000005621	ENSGALP00000021276
ENSGACP00000001952	ENSGALP00000042570
ENSGACP00000011760	ENSGALP00000008969
ENSGACP00000006835	ENSGALP00000015983
ENSGACP00000026432	ENSGALP00000030023
ENSGACP00000000443	ENSGALP00000039912
ENSGACP00000011166	ENSGALP00000038684
ENSGACP00000022921	ENSGALP00000038684
ENSGACP00000004120	ENSGALP00000027574
ENSGACP00000007637	ENSGALP00000022658
ENSGACP00000015250	ENSGALP00000024262
ENSGACP00000004972	ENSGALP00000029867
ENSGACP00000018246	ENSGALP00000016443
ENSGACP00000010688	ENSGALP00000009309
ENSGACP00000013878	ENSGALP00000009594
ENSGACP00000022649	ENSGALP00000024609
ENSGACP00000009663	ENSGALP00000041329
ENSGACP00000002147	ENSGALP00000007425
ENSGACP00000015774	ENSGALP00000008802
ENSGACP00000022417	ENSGALP00000015220
ENSGACP00000023549	ENSGALP00000038852
ENSGACP00000006090	ENSGALP00000016375
ENSGACP00000009205	ENSGALP00000041628
ENSGACP00000022633	ENSGALP00000041628
ENSGACP00000009038	ENSGALP00000040737
ENSGACP00000004807	ENSGALP00000003152
ENSGACP00000014864	ENSGALP00000012540
ENSGACP00000023013	ENSGALP00000013946
ENSGACP00000019016	ENSGALP00000024885
ENSGACP00000005004	ENSGALP00000024898
ENSGACP00000027501	ENSGALP00000001718
ENSGACP00000007297	ENSGALP00000005486
ENSGACP00000014693	ENSGALP00000017136
ENSGACP00000017566	ENSGALP00000024258
ENSGACP00000005870	ENSGALP00000024258
ENSGACP00000009849	ENSGALP00000005084
ENSGACP00000002988	ENSGALP00000021816
ENSGACP00000024484	ENSGALP00000013808
ENSGACP00000026918	ENSGALP00000013808
ENSGACP00000000988	ENSGALP00000025093
ENSGACP00000025473	ENSGALP00000003376
ENSGACP00000015581	ENSGALP00000019918
ENSGACP00000005586	ENSGALP00000015132
ENSGACP00000018089	ENSGALP00000003008
ENSGACP00000008044	ENSGALP00000036605
ENSGACP00000007152	ENSGALP00000042187
ENSGACP00000018808	ENSGALP00000007244
ENSGACP00000002960	ENSGALP00000025695
ENSGACP00000016785	ENSGALP00000019831
ENSGACP00000017476	ENSGALP00000036803
ENSGACP00000017803	ENSGALP00000013766
ENSGACP00000021471	ENSGALP00000013766
ENSGACP00000012553	ENSGALP00000037440
ENSGACP00000004852	ENSGALP00000025794
ENSGACP00000009784	ENSGALP00000007955
ENSGACP00000022337	ENSGALP00000013212
ENSGACP00000015264	ENSGALP00000001872
ENSGACP00000022831	ENSGALP00000005295
ENSGACP00000023071	ENSGALP00000014072
ENSGACP00000027272	ENSGALP00000042178
ENSGACP00000003674	ENSGALP00000032327
ENSGACP00000020310	ENSGALP00000005154
ENSGACP00000011359	ENSGALP00000005154
ENSGACP00000020843	ENSGALP00000042730
ENSGACP00000021706	ENSGALP00000025299
ENSGACP00000023954	ENSGALP00000012349
ENSGACP00000026168	ENSGALP00000040907
ENSGACP00000004328	ENSGALP00000019072
ENSGACP00000021115	ENSGALP00000019072
ENSGACP00000007831	ENSGALP00000018376
ENSGACP00000007310	ENSGALP00000023706
ENSGACP00000020449	ENSGALP00000039371
ENSGACP00000026431	ENSGALP00000017782
ENSGACP00000022645	ENSGALP00000039853
ENSGACP00000008929	ENSGALP00000016165
ENSGACP00000002580	ENSGALP00000023762
ENSGACP00000013787	ENSGALP00000023762
ENSGACP00000014660	ENSGALP00000043256
ENSGACP00000023761	ENSGALP00000036836
ENSGACP00000022158	ENSGALP00000008011
ENSGACP00000015271	ENSGALP00000001966
ENSGACP00000021815	ENSGALP00000017365
ENSGACP00000015982	ENSGALP00000011095
ENSGACP00000021976	ENSGALP00000007779
ENSGACP00000021841	ENSGALP00000014638
ENSGACP00000021101	ENSGALP00000041616
ENSGACP00000002538	ENSGALP00000035964
ENSGACP00000027357	ENSGALP00000005105
ENSGACP00000017485	ENSGALP00000022471
ENSGACP00000023250	ENSGALP00000025256
ENSGACP00000024235	ENSGALP00000041667
ENSGACP00000016483	ENSGALP00000016543
ENSGACP00000013307	ENSGALP00000015343
ENSGACP00000023958	ENSGALP00000012399
ENSGACP00000020266	ENSGALP00000004639
ENSGACP00000008993	ENSGALP00000041795
ENSGACP00000010738	ENSGALP00000041795
ENSGACP00000025890	ENSGALP00000042010
ENSGACP00000023581	ENSGALP00000042010
ENSGACP00000026228	ENSGALP00000019896
ENSGACP00000027277	ENSGALP00000011562
ENSGACP00000015129	ENSGALP00000003147
ENSGACP00000025040	ENSGALP00000003147
ENSGACP00000019048	ENSGALP00000033823
ENSGACP00000014443	ENSGALP00000033823
ENSGACP00000014675	ENSGALP00000010387
ENSGACP00000025723	ENSGALP00000016623
ENSGACP00000018792	ENSGALP00000033461
ENSGACP00000007382	ENSGALP00000022179
ENSGACP00000000788	ENSGALP00000041946
ENSGACP00000025503	ENSGALP00000023158
ENSGACP00000021857	ENSGALP00000003993
ENSGACP00000005924	ENSGALP00000041998
ENSGACP00000016031	ENSGALP00000041998
ENSGACP00000026427	ENSGALP00000038179
ENSGACP00000021192	ENSGALP00000014119
ENSGACP00000022569	ENSGALP00000039475
ENSGACP00000025746	ENSGALP00000016759
ENSGACP00000012795	ENSGALP00000000490
ENSGACP00000006663	ENSGALP00000000490
ENSGACP00000006730	ENSGALP00000000418
ENSGACP00000012841	ENSGALP00000000418
ENSGACP00000007568	ENSGALP00000000792
ENSGACP00000017521	ENSGALP00000023914
ENSGACP00000025691	ENSGALP00000038018
ENSGACP00000021409	ENSGALP00000038018
ENSGACP00000019531	ENSGALP00000007419
ENSGACP00000024377	ENSGALP00000007419
ENSGACP00000022555	ENSGALP00000006488
ENSGACP00000021360	ENSGALP00000015907
ENSGACP00000008773	ENSGALP00000025637
ENSGACP00000012870	ENSGALP00000006638
ENSGACP00000019276	ENSGALP00000006719
ENSGACP00000003716	ENSGALP00000018361
ENSGACP00000026543	ENSGALP00000016008
ENSGACP00000027254	ENSGALP00000027770
ENSGACP00000008332	ENSGALP00000016972
ENSGACP00000017842	ENSGALP00000016511
ENSGACP00000009943	ENSGALP00000036900
ENSGACP00000018696	ENSGALP00000043460
ENSGACP00000016745	ENSGALP00000015298
ENSGACP00000018419	ENSGALP00000024636
ENSGACP00000005029	ENSGALP00000013230
ENSGACP00000010169	ENSGALP00000001306
ENSGACP00000010780	ENSGALP00000001306
ENSGACP00000004922	ENSGALP00000010558
ENSGACP00000022865	ENSGALP00000016878
ENSGACP00000020783	ENSGALP00000002921
ENSGACP00000010574	ENSGALP00000007002
ENSGACP00000009861	ENSGALP00000020304
ENSGACP00000020412	ENSGALP00000028002
ENSGACP00000009980	ENSGALP00000003942
ENSGACP00000002724	ENSGALP00000010315
ENSGACP00000014871	ENSGALP00000026509
ENSGACP00000020209	ENSGALP00000038038
ENSGACP00000016332	ENSGALP00000016092
ENSGACP00000005262	ENSGALP00000025658
ENSGACP00000021845	ENSGALP00000017419
ENSGACP00000021463	ENSGALP00000008333
ENSGACP00000027576	ENSGALP00000042753
ENSGACP00000006876	ENSGALP00000005929
ENSGACP00000024671	ENSGALP00000022155
ENSGACP00000000089	ENSGALP00000017404
ENSGACP00000017018	ENSGALP00000017404
ENSGACP00000009719	ENSGALP00000040980
ENSGACP00000023048	ENSGALP00000013987
ENSGACP00000024408	ENSGALP00000032036
ENSGACP00000023575	ENSGALP00000032036
ENSGACP00000013689	ENSGALP00000010254
ENSGACP00000022432	ENSGALP00000015550
ENSGACP00000024970	ENSGALP00000015440
ENSGACP00000024289	ENSGALP00000024775
ENSGACP00000023670	ENSGALP00000035995
ENSGACP00000016094	ENSGALP00000041643
ENSGACP00000021158	ENSGALP00000005911
ENSGACP00000005556	ENSGALP00000021309
ENSGACP00000010204	ENSGALP00000038677
ENSGACP00000025028	ENSGALP00000038677
ENSGACP00000017511	ENSGALP00000031103
ENSGACP00000007534	ENSGALP00000000843
ENSGACP00000003416	ENSGALP00000033347
ENSGACP00000023175	ENSGALP00000007758
ENSGACP00000015638	ENSGALP00000012991
ENSGACP00000009247	ENSGALP00000017248
ENSGACP00000015711	ENSGALP00000008657
ENSGACP00000009444	ENSGALP00000034943
ENSGACP00000016597	ENSGALP00000029144
ENSGACP00000007497	ENSGALP00000026367
ENSGACP00000002653	ENSGALP00000026367
ENSGACP00000007409	ENSGALP00000026389
ENSGACP00000026584	ENSGALP00000026389
ENSGACP00000021749	ENSGALP00000038374
ENSGACP00000018184	ENSGALP00000038374
ENSGACP00000013167	ENSGALP00000041435
ENSGACP00000016520	ENSGALP00000041435
ENSGACP00000007264	ENSGALP00000026339
ENSGACP00000005589	ENSGALP00000026940
ENSGACP00000021927	ENSGALP00000022345
ENSGACP00000013098	ENSGALP00000039731
ENSGACP00000014667	ENSGALP00000043184
ENSGACP00000025204	ENSGALP00000043184
ENSGACP00000001600	ENSGALP00000019827
ENSGACP00000022170	ENSGALP00000008955
ENSGACP00000018835	ENSGALP00000008955
ENSGACP00000022238	ENSGALP00000006931
ENSGACP00000027309	ENSGALP00000012815
ENSGACP00000017827	ENSGALP00000008453
ENSGACP00000025588	ENSGALP00000013267
ENSGACP00000027647	ENSGALP00000011170
ENSGACP00000014468	ENSGALP00000000135
ENSGACP00000022568	ENSGALP00000000135
ENSGACP00000000277	ENSGALP00000017682
ENSGACP00000023485	ENSGALP00000017682
ENSGACP00000008232	ENSGALP00000032783
ENSGACP00000017954	ENSGALP00000010405
ENSGACP00000001940	ENSGALP00000011051
ENSGACP00000005326	ENSGALP00000015600
ENSGACP00000020155	ENSGALP00000024514
ENSGACP00000019127	ENSGALP00000006980
ENSGACP00000018912	ENSGALP00000009774
ENSGACP00000019972	ENSGALP00000003253
ENSGACP00000008668	ENSGALP00000003253
ENSGACP00000024114	ENSGALP00000009383
ENSGACP00000023601	ENSGALP00000040651
ENSGACP00000010753	ENSGALP00000018216
ENSGACP00000015363	ENSGALP00000032659
ENSGACP00000013224	ENSGALP00000024072
ENSGACP00000020786	ENSGALP00000024072
ENSGACP00000015231	ENSGALP00000039162
ENSGACP00000019451	ENSGALP00000025193
ENSGACP00000003594	ENSGALP00000025193
ENSGACP00000004183	ENSGALP00000009289
ENSGACP00000020759	ENSGALP00000009289
ENSGACP00000023110	ENSGALP00000017129
ENSGACP00000000456	ENSGALP00000017129
ENSGACP00000012110	ENSGALP00000005856
ENSGACP00000009491	ENSGALP00000001390
ENSGACP00000004300	ENSGALP00000024849
ENSGACP00000022162	ENSGALP00000040785
ENSGACP00000010548	ENSGALP00000027812
ENSGACP00000027226	ENSGALP00000027812
ENSGACP00000005410	ENSGALP00000035733
ENSGACP00000025795	ENSGALP00000037537
ENSGACP00000021010	ENSGALP00000037537
ENSGACP00000003830	ENSGALP00000038883
ENSGACP00000019894	ENSGALP00000026603
ENSGACP00000022896	ENSGALP00000013381
ENSGACP00000026236	ENSGALP00000022861
ENSGACP00000006501	ENSGALP00000004423
ENSGACP00000004337	ENSGALP00000004423
ENSGACP00000008486	ENSGALP00000017600
ENSGACP00000025969	ENSGALP00000017243
ENSGACP00000012032	ENSGALP00000025477
ENSGACP00000018469	ENSGALP00000004775
ENSGACP00000005860	ENSGALP00000004775
ENSGACP00000011104	ENSGALP00000019596
ENSGACP00000006631	ENSGALP00000019596
ENSGACP00000002984	ENSGALP00000040936
ENSGACP00000018973	ENSGALP00000011192
ENSGACP00000014393	ENSGALP00000011192
ENSGACP00000012351	ENSGALP00000005601
ENSGACP00000016009	ENSGALP00000005601
ENSGACP00000011041	ENSGALP00000020051
ENSGACP00000026223	ENSGALP00000020051
ENSGACP00000020452	ENSGALP00000019837
ENSGACP00000025364	ENSGALP00000043385
ENSGACP00000012989	ENSGALP00000004030
ENSGACP00000006918	ENSGALP00000004030
ENSGACP00000006449	ENSGALP00000004234
ENSGACP00000026210	ENSGALP00000036889
ENSGACP00000004346	ENSGALP00000019086
ENSGACP00000016258	ENSGALP00000013528
ENSGACP00000016387	ENSGALP00000007663
ENSGACP00000008570	ENSGALP00000033857
ENSGACP00000005216	ENSGALP00000025661
ENSGACP00000021313	ENSGALP00000032290
ENSGACP00000026258	ENSGALP00000020806
ENSGACP00000015943	ENSGALP00000027828
ENSGACP00000004350	ENSGALP00000014813
ENSGACP00000027608	ENSGALP00000039251
ENSGACP00000005191	ENSGALP00000026702
ENSGACP00000021451	ENSGALP00000031563
ENSGACP00000021788	ENSGALP00000031563
ENSGACP00000018902	ENSGALP00000007158
ENSGACP00000007994	ENSGALP00000007750
ENSGACP00000013858	ENSGALP00000015978
ENSGACP00000002435	ENSGALP00000023303
ENSGACP00000012902	ENSGALP00000023303
ENSGACP00000009888	ENSGALP00000042674
ENSGACP00000022188	ENSGALP00000001903
ENSGACP00000008602	ENSGALP00000011809
ENSGACP00000024217	ENSGALP00000004508
ENSGACP00000010864	ENSGALP00000018139
ENSGACP00000006083	ENSGALP00000032623
ENSGACP00000020073	ENSGALP00000007263
ENSGACP00000013262	ENSGALP00000007263
ENSGACP00000003702	ENSGALP00000025120
ENSGACP00000023212	ENSGALP00000025120
ENSGACP00000008920	ENSGALP00000026768
ENSGACP00000016949	ENSGALP00000010621
ENSGACP00000005950	ENSGALP00000003242
ENSGACP00000012855	ENSGALP00000009070
ENSGACP00000020715	ENSGALP00000009070
ENSGACP00000014479	ENSGALP00000001016
ENSGACP00000004872	ENSGALP00000010066
ENSGACP00000023507	ENSGALP00000040780
ENSGACP00000011362	ENSGALP00000005695
ENSGACP00000023220	ENSGALP00000011232
ENSGACP00000002330	ENSGALP00000011232
ENSGACP00000000863	ENSGALP00000028981
ENSGACP00000005048	ENSGALP00000021770
ENSGACP00000020834	ENSGALP00000023872
ENSGACP00000019852	ENSGALP00000009653
ENSGACP00000018474	ENSGALP00000005096
ENSGACP00000005354	ENSGALP00000031100
ENSGACP00000008013	ENSGALP00000010786
ENSGACP00000003321	ENSGALP00000018561
ENSGACP00000026878	ENSGALP00000011572
ENSGACP00000003334	ENSGALP00000011768
ENSGACP00000024019	ENSGALP00000004246
ENSGACP00000018126	ENSGALP00000003126
ENSGACP00000014692	ENSGALP00000020204
ENSGACP00000004454	ENSGALP00000007982
ENSGACP00000016532	ENSGALP00000016384
ENSGACP00000009285	ENSGALP00000013683
ENSGACP00000026637	ENSGALP00000027611
ENSGACP00000024601	ENSGALP00000022180
ENSGACP00000024657	ENSGALP00000022180
ENSGACP00000019854	ENSGALP00000026733
ENSGACP00000024454	ENSGALP00000036695
ENSGACP00000010888	ENSGALP00000003546
ENSGACP00000005898	ENSGALP00000005812
ENSGACP00000022914	ENSGALP00000010977
ENSGACP00000012261	ENSGALP00000024466
ENSGACP00000024745	ENSGALP00000032493
ENSGACP00000012472	ENSGALP00000032493
ENSGACP00000017442	ENSGALP00000041907
ENSGACP00000007439	ENSGALP00000037978
ENSGACP00000017670	ENSGALP00000037978
ENSGACP00000000939	ENSGALP00000041835
ENSGACP00000011081	ENSGALP00000037439
ENSGACP00000019964	ENSGALP00000037439
ENSGACP00000015633	ENSGALP00000008824
ENSGACP00000019668	ENSGALP00000035658
ENSGACP00000002654	ENSGALP00000003954
ENSGACP00000023349	ENSGALP00000008530
ENSGACP00000004414	ENSGALP00000015333
ENSGACP00000008735	ENSGALP00000014623
ENSGACP00000001247	ENSGALP00000036444
ENSGACP00000021495	ENSGALP00000026501
ENSGACP00000017769	ENSGALP00000026501
ENSGACP00000005533	ENSGALP00000023902
ENSGACP00000000139	ENSGALP00000008724
ENSGACP00000022788	ENSGALP00000014155
ENSGACP00000008723	ENSGALP00000014155
ENSGACP00000025535	ENSGALP00000022017
ENSGACP00000008253	ENSGALP00000022017
ENSGACP00000012968	ENSGALP00000014175
ENSGACP00000014025	ENSGALP00000006772
ENSGACP00000022100	ENSGALP00000007631
ENSGACP00000013085	ENSGALP00000023600
ENSGACP00000007386	ENSGALP00000008499
ENSGACP00000020410	ENSGALP00000008499
ENSGACP00000008353	ENSGALP00000010965
ENSGACP00000006370	ENSGALP00000021401
ENSGACP00000019698	ENSGALP00000019932
ENSGACP00000021124	ENSGALP00000019608
ENSGACP00000013336	ENSGALP00000026179
ENSGACP00000011690	ENSGALP00000003359
ENSGACP00000019948	ENSGALP00000003359
ENSGACP00000018470	ENSGALP00000002590
ENSGACP00000021215	ENSGALP00000002590
ENSGACP00000008419	ENSGALP00000018799
ENSGACP00000020532	ENSGALP00000018799
ENSGACP00000010876	ENSGALP00000018109
ENSGACP00000009505	ENSGALP00000018109
ENSGACP00000005188	ENSGALP00000002315
ENSGACP00000017522	ENSGALP00000026378
ENSGACP00000015823	ENSGALP00000026378
ENSGACP00000017495	ENSGALP00000009531
ENSGACP00000016935	ENSGALP00000009531
ENSGACP00000023711	ENSGALP00000024567
ENSGACP00000012145	ENSGALP00000008235
ENSGACP00000007036	ENSGALP00000009155
ENSGACP00000022469	ENSGALP00000041987
ENSGACP00000005555	ENSGALP00000043009
ENSGACP00000019923	ENSGALP00000043009
ENSGACP00000003155	ENSGALP00000008433
ENSGACP00000011268	ENSGALP00000034906
ENSGACP00000020940	ENSGALP00000042484
ENSGACP00000004358	ENSGALP00000015396
ENSGACP00000012626	ENSGALP00000005158
ENSGACP00000013711	ENSGALP00000020284
ENSGACP00000007491	ENSGALP00000020284
ENSGACP00000014495	ENSGALP00000006680
ENSGACP00000017886	ENSGALP00000016523
ENSGACP00000021125	ENSGALP00000019318
ENSGACP00000011400	ENSGALP00000012171
ENSGACP00000016655	ENSGALP00000037522
ENSGACP00000006915	ENSGALP00000017191
ENSGACP00000007323	ENSGALP00000014787
ENSGACP00000008105	ENSGALP00000014283
ENSGACP00000007788	ENSGALP00000023270
ENSGACP00000009163	ENSGALP00000018176
ENSGACP00000015592	ENSGALP00000005119
ENSGACP00000003019	ENSGALP00000007153
ENSGACP00000011794	ENSGALP00000023510
ENSGACP00000012861	ENSGALP00000000400
ENSGACP00000006759	ENSGALP00000000400
ENSGACP00000022923	ENSGALP00000010605
ENSGACP00000011145	ENSGALP00000010605
ENSGACP00000004759	ENSGALP00000024104
ENSGACP00000003213	ENSGALP00000040383
ENSGACP00000011031	ENSGALP00000040383
ENSGACP00000021779	ENSGALP00000041005
ENSGACP00000011017	ENSGALP00000003616
ENSGACP00000003214	ENSGALP00000003616
ENSGACP00000005461	ENSGALP00000016266
ENSGACP00000018020	ENSGALP00000016189
ENSGACP00000014576	ENSGALP00000009976
ENSGACP00000004324	ENSGALP00000010189
ENSGACP00000017250	ENSGALP00000021127
ENSGACP00000017614	ENSGALP00000009867
ENSGACP00000017925	ENSGALP00000038436
ENSGACP00000023724	ENSGALP00000021740
ENSGACP00000008841	ENSGALP00000015756
ENSGACP00000010680	ENSGALP00000005007
ENSGACP00000023472	ENSGALP00000010880
ENSGACP00000011239	ENSGALP00000039774
ENSGACP00000008847	ENSGALP00000039774
ENSGACP00000012195	ENSGALP00000036097
ENSGACP00000017930	ENSGALP00000022390
ENSGACP00000015542	ENSGALP00000022390
ENSGACP00000012067	ENSGALP00000005123
ENSGACP00000019196	ENSGALP00000026648
ENSGACP00000006756	ENSGALP00000025506
ENSGACP00000004225	ENSGALP00000027827
ENSGACP00000006443	ENSGALP00000020691
ENSGACP00000017260	ENSGALP00000020691
ENSGACP00000001945	ENSGALP00000011706
ENSGACP00000007399	ENSGALP00000002001
ENSGACP00000025484	ENSGALP00000003058
ENSGACP00000008103	ENSGALP00000023887
ENSGACP00000017540	ENSGALP00000023887
ENSGACP00000007413	ENSGALP00000005381
ENSGACP00000017473	ENSGALP00000001096
ENSGACP00000023140	ENSGALP00000017170
ENSGACP00000006450	ENSGALP00000025880
ENSGACP00000023158	ENSGALP00000025880
ENSGACP00000011117	ENSGALP00000039913
ENSGACP00000012616	ENSGALP00000039913
ENSGACP00000014505	ENSGALP00000022616
ENSGACP00000014474	ENSGALP00000003891
ENSGACP00000016233	ENSGALP00000041204
ENSGACP00000012111	ENSGALP00000041204
ENSGACP00000012253	ENSGALP00000001262
ENSGACP00000007604	ENSGALP00000040623
ENSGACP00000011747	ENSGALP00000024627
ENSGACP00000022484	ENSGALP00000009047
ENSGACP00000020975	ENSGALP00000003646
ENSGACP00000024583	ENSGALP00000022108
ENSGACP00000021734	ENSGALP00000022108
ENSGACP00000027244	ENSGALP00000027552
ENSGACP00000015749	ENSGALP00000027552
ENSGACP00000023085	ENSGALP00000023284
ENSGACP00000009498	ENSGALP00000017952
ENSGACP00000025927	ENSGALP00000017115
ENSGACP00000023942	ENSGALP00000023190
ENSGACP00000024443	ENSGALP00000036966
ENSGACP00000004061	ENSGALP00000019366
ENSGACP00000027187	ENSGALP00000027492
ENSGACP00000016121	ENSGALP00000005475
ENSGACP00000012475	ENSGALP00000005475
ENSGACP00000016057	ENSGALP00000033677
ENSGACP00000011028	ENSGALP00000020426
ENSGACP00000006043	ENSGALP00000038334
ENSGACP00000010550	ENSGALP00000027391
ENSGACP00000005779	ENSGALP00000009970
ENSGACP00000021110	ENSGALP00000007314
ENSGACP00000000596	ENSGALP00000001312
ENSGACP00000022782	ENSGALP00000016076
ENSGACP00000026874	ENSGALP00000013681
ENSGACP00000011345	ENSGALP00000013190
ENSGACP00000027448	ENSGALP00000003342
ENSGACP00000017403	ENSGALP00000039305
ENSGACP00000027640	ENSGALP00000001702
ENSGACP00000013432	ENSGALP00000036860
ENSGACP00000008375	ENSGALP00000019012
ENSGACP00000022996	ENSGALP00000004490
ENSGACP00000020821	ENSGALP00000007139
ENSGACP00000019899	ENSGALP00000025348
ENSGACP00000004026	ENSGALP00000025348
ENSGACP00000026659	ENSGALP00000002228
ENSGACP00000014114	ENSGALP00000002228
ENSGACP00000018365	ENSGALP00000001051
ENSGACP00000016016	ENSGALP00000023938
ENSGACP00000027235	ENSGALP00000041541
ENSGACP00000004122	ENSGALP00000002189
ENSGACP00000023771	ENSGALP00000020696
ENSGACP00000008550	ENSGALP00000003111
ENSGACP00000023898	ENSGALP00000011635
ENSGACP00000004306	ENSGALP00000011635
ENSGACP00000004058	ENSGALP00000027988
ENSGACP00000019647	ENSGALP00000027988
ENSGACP00000002897	ENSGALP00000006566
ENSGACP00000018038	ENSGALP00000006566
ENSGACP00000013238	ENSGALP00000003371
ENSGACP00000005550	ENSGALP00000041951
ENSGACP00000018451	ENSGALP00000041951
ENSGACP00000007037	ENSGALP00000001973
ENSGACP00000009196	ENSGALP00000043342
ENSGACP00000008422	ENSGALP00000027954
ENSGACP00000026623	ENSGALP00000027954
ENSGACP00000027583	ENSGALP00000000971
ENSGACP00000017530	ENSGALP00000000971
ENSGACP00000000322	ENSGALP00000027436
ENSGACP00000015087	ENSGALP00000007155
ENSGACP00000014513	ENSGALP00000022613
ENSGACP00000024534	ENSGALP00000042200
ENSGACP00000020174	ENSGALP00000001658
ENSGACP00000017552	ENSGALP00000022667
ENSGACP00000002784	ENSGALP00000041630
ENSGACP00000025291	ENSGALP00000020491
ENSGACP00000012148	ENSGALP00000015290
ENSGACP00000012139	ENSGALP00000015287
ENSGACP00000012891	ENSGALP00000024623
ENSGACP00000017505	ENSGALP00000042077
ENSGACP00000023819	ENSGALP00000007246
ENSGACP00000023528	ENSGALP00000019534
ENSGACP00000025820	ENSGALP00000019534
ENSGACP00000014446	ENSGALP00000008383
ENSGACP00000003763	ENSGALP00000008383
ENSGACP00000017855	ENSGALP00000008417
ENSGACP00000019205	ENSGALP00000008417
ENSGACP00000015548	ENSGALP00000042275
ENSGACP00000008937	ENSGALP00000042481
ENSGACP00000003142	ENSGALP00000013730
ENSGACP00000009610	ENSGALP00000018081
ENSGACP00000023990	ENSGALP00000010423
ENSGACP00000013753	ENSGALP00000022444
ENSGACP00000002791	ENSGALP00000043426
ENSGACP00000012810	ENSGALP00000016142
ENSGACP00000003031	ENSGALP00000020819
ENSGACP00000017879	ENSGALP00000016521
ENSGACP00000020655	ENSGALP00000020312
ENSGACP00000000392	ENSGALP00000020312
ENSGACP00000003157	ENSGALP00000025229
ENSGACP00000025624	ENSGALP00000012961
ENSGACP00000016227	ENSGALP00000012961
ENSGACP00000025814	ENSGALP00000009899
ENSGACP00000013206	ENSGALP00000022298
ENSGACP00000027520	ENSGALP00000006172
ENSGACP00000009084	ENSGALP00000027609
ENSGACP00000017735	ENSGALP00000012750
ENSGACP00000022008	ENSGALP00000005649
ENSGACP00000011923	ENSGALP00000021516
ENSGACP00000008743	ENSGALP00000021516
ENSGACP00000001874	ENSGALP00000026030
ENSGACP00000025061	ENSGALP00000020927
ENSGACP00000003276	ENSGALP00000033974
ENSGACP00000018937	ENSGALP00000042361
ENSGACP00000018824	ENSGALP00000042361
ENSGACP00000005417	ENSGALP00000030056
ENSGACP00000024940	ENSGALP00000030056
ENSGACP00000015565	ENSGALP00000012678
ENSGACP00000020989	ENSGALP00000006494
ENSGACP00000016189	ENSGALP00000007102
ENSGACP00000003926	ENSGALP00000017154
ENSGACP00000002413	ENSGALP00000035850
ENSGACP00000025941	ENSGALP00000038747
ENSGACP00000019692	ENSGALP00000019969
ENSGACP00000001074	ENSGALP00000027022
ENSGACP00000024768	ENSGALP00000014376
ENSGACP00000023839	ENSGALP00000022268
ENSGACP00000024438	ENSGALP00000006474
ENSGACP00000011387	ENSGALP00000020364
ENSGACP00000023219	ENSGALP00000039652
ENSGACP00000022260	ENSGALP00000015051
ENSGACP00000005611	ENSGALP00000035888
ENSGACP00000021237	ENSGALP00000019178
ENSGACP00000000535	ENSGALP00000011711
ENSGACP00000018282	ENSGALP00000002699
ENSGACP00000000033	ENSGALP00000002030
ENSGACP00000010370	ENSGALP00000038901
ENSGACP00000017932	ENSGALP00000041622
ENSGACP00000001175	ENSGALP00000007181
ENSGACP00000016382	ENSGALP00000015485
ENSGACP00000014652	ENSGALP00000022199
ENSGACP00000022886	ENSGALP00000010910
ENSGACP00000001934	ENSGALP00000022580
ENSGACP00000003137	ENSGALP00000010140
ENSGACP00000017877	ENSGALP00000008427
ENSGACP00000003538	ENSGALP00000013710
ENSGACP00000026556	ENSGALP00000024723
ENSGACP00000013846	ENSGALP00000024723
ENSGACP00000011949	ENSGALP00000010929
ENSGACP00000027451	ENSGALP00000010929
ENSGACP00000021029	ENSGALP00000024142
ENSGACP00000017743	ENSGALP00000041636
ENSGACP00000012899	ENSGALP00000041636
ENSGACP00000009382	ENSGALP00000006431
ENSGACP00000018995	ENSGALP00000027264
ENSGACP00000010396	ENSGALP00000016926
ENSGACP00000017653	ENSGALP00000015071
ENSGACP00000020405	ENSGALP00000041185
ENSGACP00000002181	ENSGALP00000007382
ENSGACP00000018640	ENSGALP00000006671
ENSGACP00000005708	ENSGALP00000043246
ENSGACP00000002689	ENSGALP00000006365
ENSGACP00000017307	ENSGALP00000017201
ENSGACP00000018450	ENSGALP00000035839
ENSGACP00000019915	ENSGALP00000035839
ENSGACP00000015007	ENSGALP00000040812
ENSGACP00000019957	ENSGALP00000024377
ENSGACP00000004165	ENSGALP00000024377
ENSGACP00000023162	ENSGALP00000006378
ENSGACP00000011608	ENSGALP00000013993
ENSGACP00000017378	ENSGALP00000014741
ENSGACP00000018284	ENSGALP00000026933
ENSGACP00000003070	ENSGALP00000024760
ENSGACP00000009145	ENSGALP00000023916
ENSGACP00000022748	ENSGALP00000016204
ENSGACP00000014176	ENSGALP00000042038
ENSGACP00000005355	ENSGALP00000041380
ENSGACP00000020604	ENSGALP00000041380
ENSGACP00000006633	ENSGALP00000015559
ENSGACP00000002217	ENSGALP00000018802
ENSGACP00000018240	ENSGALP00000013782
ENSGACP00000012817	ENSGALP00000016146
ENSGACP00000009381	ENSGALP00000016146
ENSGACP00000017039	ENSGALP00000017392
ENSGACP00000000100	ENSGALP00000017392
ENSGACP00000026716	ENSGALP00000002144
ENSGACP00000026715	ENSGALP00000002109
ENSGACP00000021380	ENSGALP00000035933
ENSGACP00000013558	ENSGALP00000035933
ENSGACP00000006525	ENSGALP00000028353
ENSGACP00000018681	ENSGALP00000006798
ENSGACP00000000297	ENSGALP00000020315
ENSGACP00000020302	ENSGALP00000004473
ENSGACP00000009209	ENSGALP00000010093
ENSGACP00000001414	ENSGALP00000006162
ENSGACP00000009280	ENSGALP00000020574
ENSGACP00000007942	ENSGALP00000009323
ENSGACP00000023759	ENSGALP00000023825
ENSGACP00000017885	ENSGALP00000032851
ENSGACP00000014804	ENSGALP00000017255
ENSGACP00000009902	ENSGALP00000027189
ENSGACP00000003202	ENSGALP00000027658
ENSGACP00000018518	ENSGALP00000024921
ENSGACP00000008676	ENSGALP00000001485
ENSGACP00000009919	ENSGALP00000043116
ENSGACP00000006104	ENSGALP00000024006
ENSGACP00000023497	ENSGALP00000024006
ENSGACP00000015064	ENSGALP00000006352
ENSGACP00000009407	ENSGALP00000006352
ENSGACP00000001155	ENSGALP00000020005
ENSGACP00000025226	ENSGALP00000043142
ENSGACP00000020150	ENSGALP00000024696
ENSGACP00000024720	ENSGALP00000013147
ENSGACP00000022999	ENSGALP00000004609
ENSGACP00000013057	ENSGALP00000023859
ENSGACP00000015763	ENSGALP00000015059
ENSGACP00000019895	ENSGALP00000036014
ENSGACP00000004478	ENSGALP00000036014
ENSGACP00000022692	ENSGALP00000036811
ENSGACP00000015502	ENSGALP00000018382
ENSGACP00000011134	ENSGALP00000019417
ENSGACP00000005789	ENSGALP00000015303
ENSGACP00000011419	ENSGALP00000007553
ENSGACP00000014414	ENSGALP00000007415
ENSGACP00000003566	ENSGALP00000000694
ENSGACP00000017498	ENSGALP00000036465
ENSGACP00000012562	ENSGALP00000036465
ENSGACP00000018101	ENSGALP00000041070
ENSGACP00000026829	ENSGALP00000041070
ENSGACP00000019453	ENSGALP00000008938
ENSGACP00000018784	ENSGALP00000024815
ENSGACP00000022869	ENSGALP00000010707
ENSGACP00000009265	ENSGALP00000000494
ENSGACP00000007600	ENSGALP00000010010
ENSGACP00000000491	ENSGALP00000001221
ENSGACP00000026541	ENSGALP00000015985
ENSGACP00000023820	ENSGALP00000015568
ENSGACP00000003084	ENSGALP00000041851
ENSGACP00000011360	ENSGALP00000041851
ENSGACP00000011142	ENSGALP00000001055
ENSGACP00000006208	ENSGALP00000022126
ENSGACP00000000048	ENSGALP00000012980
ENSGACP00000024229	ENSGALP00000039222
ENSGACP00000018699	ENSGALP00000013618
ENSGACP00000016629	ENSGALP00000016315
ENSGACP00000002600	ENSGALP00000026904
ENSGACP00000014463	ENSGALP00000001832
ENSGACP00000006737	ENSGALP00000016398
ENSGACP00000018823	ENSGALP00000011947
ENSGACP00000004993	ENSGALP00000033069
ENSGACP00000013323	ENSGALP00000017056
ENSGACP00000027432	ENSGALP00000012264
[truncated: 7,444 more rows]
