# Supplementary material for: Reconstruction of proto-vertebrate, proto-cyclostome and proto-gnathostome genomes provides new insights into early vertebrate evolution
Source: Nat Commun. 2021 Jul 23;12:4489. doi: 10.1038/s41467-021-24573-z (PMC8302630; doi:10.1038/s41467-021-24573-z)
Supplement: Supplementary file 4 — Supplementary Data 1 [file 41467_2021_24573_MOESM4_ESM.zip › SuppData1/orthologs/GASAC-HUMAN.txt]

ENSGACP00000003450	ENSP00000262384
ENSGACP00000018304	ENSP00000362179
ENSGACP00000003045	ENSP00000362179
ENSGACP00000008784	ENSP00000386616
ENSGACP00000017512	ENSP00000354794
ENSGACP00000003444	ENSP00000455426
ENSGACP00000013204	ENSP00000268876
ENSGACP00000004939	ENSP00000361900
ENSGACP00000007033	ENSP00000295408
ENSGACP00000012136	ENSP00000317272
ENSGACP00000000014	ENSP00000363970
ENSGACP00000010389	ENSP00000373518
ENSGACP00000022876	ENSP00000362057
ENSGACP00000020510	ENSP00000367851
ENSGACP00000025947	ENSP00000445366
ENSGACP00000000488	ENSP00000281722
ENSGACP00000013531	ENSP00000363107
ENSGACP00000014122	ENSP00000272286
ENSGACP00000014108	ENSP00000260645
ENSGACP00000013540	ENSP00000363092
ENSGACP00000012095	ENSP00000363092
ENSGACP00000025883	ENSP00000261464
ENSGACP00000005703	ENSP00000454207
ENSGACP00000020860	ENSP00000247668
ENSGACP00000006974	ENSP00000247668
ENSGACP00000022648	ENSP00000433623
ENSGACP00000006839	ENSP00000249636
ENSGACP00000022315	ENSP00000249636
ENSGACP00000011561	ENSP00000334474
ENSGACP00000002990	ENSP00000334474
ENSGACP00000021969	ENSP00000324173
ENSGACP00000025513	ENSP00000367623
ENSGACP00000025845	ENSP00000297185
ENSGACP00000017996	ENSP00000234038
ENSGACP00000019294	ENSP00000453273
ENSGACP00000009755	ENSP00000367815
ENSGACP00000015915	ENSP00000326870
ENSGACP00000010900	ENSP00000303549
ENSGACP00000013505	ENSP00000307259
ENSGACP00000002295	ENSP00000311687
ENSGACP00000012521	ENSP00000363520
ENSGACP00000004603	ENSP00000339256
ENSGACP00000006206	ENSP00000414055
ENSGACP00000019496	ENSP00000369666
ENSGACP00000011590	ENSP00000350676
ENSGACP00000013724	ENSP00000251363
ENSGACP00000004274	ENSP00000271688
ENSGACP00000015475	ENSP00000271688
ENSGACP00000017407	ENSP00000284382
ENSGACP00000007063	ENSP00000376453
ENSGACP00000013968	ENSP00000402697
ENSGACP00000015931	ENSP00000355929
ENSGACP00000009933	ENSP00000251089
ENSGACP00000005141	ENSP00000309142
ENSGACP00000023842	ENSP00000377024
ENSGACP00000009128	ENSP00000297071
ENSGACP00000012449	ENSP00000439120
ENSGACP00000005885	ENSP00000380252
ENSGACP00000008256	ENSP00000257749
ENSGACP00000021278	ENSP00000321343
ENSGACP00000026085	ENSP00000379353
ENSGACP00000024121	ENSP00000320431
ENSGACP00000014218	ENSP00000268164
ENSGACP00000008788	ENSP00000262904
ENSGACP00000006233	ENSP00000345571
ENSGACP00000018261	ENSP00000368686
ENSGACP00000007046	ENSP00000268989
ENSGACP00000016853	ENSP00000221543
ENSGACP00000010215	ENSP00000448182
ENSGACP00000007839	ENSP00000320434
ENSGACP00000024328	ENSP00000304669
ENSGACP00000003687	ENSP00000386141
ENSGACP00000013891	ENSP00000477059
ENSGACP00000015752	ENSP00000477059
ENSGACP00000024876	ENSP00000386881
ENSGACP00000011056	ENSP00000428280
ENSGACP00000023914	ENSP00000360475
ENSGACP00000004412	ENSP00000360475
ENSGACP00000010614	ENSP00000222250
ENSGACP00000000678	ENSP00000358323
ENSGACP00000008325	ENSP00000380759
ENSGACP00000002669	ENSP00000359095
ENSGACP00000022578	ENSP00000331879
ENSGACP00000016521	ENSP00000276440
ENSGACP00000011213	ENSP00000340677
ENSGACP00000023031	ENSP00000272164
ENSGACP00000018735	ENSP00000290015
ENSGACP00000010089	ENSP00000258411
ENSGACP00000008514	ENSP00000252456
ENSGACP00000024791	ENSP00000252677
ENSGACP00000024033	ENSP00000367942
ENSGACP00000003038	ENSP00000287139
ENSGACP00000002405	ENSP00000282701
ENSGACP00000011399	ENSP00000334314
ENSGACP00000016404	ENSP00000320663
ENSGACP00000001035	ENSP00000378254
ENSGACP00000020270	ENSP00000366267
ENSGACP00000024658	ENSP00000377836
ENSGACP00000021658	ENSP00000292377
ENSGACP00000018417	ENSP00000264039
ENSGACP00000008623	ENSP00000264039
ENSGACP00000022764	ENSP00000332886
ENSGACP00000014394	ENSP00000338728
ENSGACP00000008802	ENSP00000380785
ENSGACP00000019210	ENSP00000360252
ENSGACP00000002834	ENSP00000310015
ENSGACP00000002348	ENSP00000370713
ENSGACP00000023091	ENSP00000370713
ENSGACP00000015815	ENSP00000357459
ENSGACP00000022066	ENSP00000296513
ENSGACP00000010750	ENSP00000262803
ENSGACP00000012695	ENSP00000399797
ENSGACP00000007203	ENSP00000399797
ENSGACP00000024500	ENSP00000351524
ENSGACP00000022065	ENSP00000253008
ENSGACP00000003704	ENSP00000276594
ENSGACP00000016370	ENSP00000354960
ENSGACP00000022984	ENSP00000361929
ENSGACP00000004888	ENSP00000282903
ENSGACP00000002403	ENSP00000352603
ENSGACP00000008807	ENSP00000347408
ENSGACP00000022304	ENSP00000388996
ENSGACP00000020352	ENSP00000406472
ENSGACP00000018750	ENSP00000265741
ENSGACP00000000372	ENSP00000276052
ENSGACP00000014494	ENSP00000423665
ENSGACP00000004440	ENSP00000417914
ENSGACP00000002886	ENSP00000264607
ENSGACP00000007201	ENSP00000355195
ENSGACP00000024497	ENSP00000355195
ENSGACP00000010311	ENSP00000363512
ENSGACP00000020639	ENSP00000305426
ENSGACP00000011727	ENSP00000221399
ENSGACP00000006806	ENSP00000229771
ENSGACP00000017136	ENSP00000314444
ENSGACP00000005071	ENSP00000216271
ENSGACP00000001491	ENSP00000334061
ENSGACP00000000220	ENSP00000346236
ENSGACP00000012914	ENSP00000464050
ENSGACP00000009347	ENSP00000225792
ENSGACP00000025450	ENSP00000225792
ENSGACP00000024285	ENSP00000357650
ENSGACP00000024263	ENSP00000262462
ENSGACP00000023016	ENSP00000300456
ENSGACP00000019572	ENSP00000359520
ENSGACP00000014238	ENSP00000351520
ENSGACP00000008454	ENSP00000301825
ENSGACP00000008243	ENSP00000378046
ENSGACP00000010767	ENSP00000222803
ENSGACP00000009332	ENSP00000222803
ENSGACP00000003473	ENSP00000413152
ENSGACP00000006347	ENSP00000242209
ENSGACP00000008366	ENSP00000317232
ENSGACP00000011689	ENSP00000317232
ENSGACP00000021542	ENSP00000345964
ENSGACP00000012439	ENSP00000345964
ENSGACP00000012414	ENSP00000358715
ENSGACP00000000772	ENSP00000301464
ENSGACP00000014142	ENSP00000301464
ENSGACP00000006410	ENSP00000275525
ENSGACP00000017305	ENSP00000275525
ENSGACP00000018854	ENSP00000233809
ENSGACP00000003269	ENSP00000233809
ENSGACP00000004022	ENSP00000386942
ENSGACP00000021129	ENSP00000362239
ENSGACP00000021829	ENSP00000417583
ENSGACP00000015846	ENSP00000417583
ENSGACP00000013084	ENSP00000355968
ENSGACP00000016079	ENSP00000233535
ENSGACP00000003931	ENSP00000415011
ENSGACP00000022235	ENSP00000261867
ENSGACP00000018219	ENSP00000362195
ENSGACP00000019166	ENSP00000262345
ENSGACP00000008117	ENSP00000263409
ENSGACP00000019859	ENSP00000261721
ENSGACP00000005941	ENSP00000384545
ENSGACP00000005138	ENSP00000260743
ENSGACP00000025436	ENSP00000329926
ENSGACP00000005837	ENSP00000357588
ENSGACP00000012209	ENSP00000445952
ENSGACP00000000820	ENSP00000445952
ENSGACP00000023196	ENSP00000251527
ENSGACP00000005211	ENSP00000251527
ENSGACP00000013771	ENSP00000424126
ENSGACP00000020523	ENSP00000424126
ENSGACP00000008747	ENSP00000340594
ENSGACP00000013296	ENSP00000341489
ENSGACP00000027605	ENSP00000368566
ENSGACP00000004758	ENSP00000348429
ENSGACP00000003129	ENSP00000233156
ENSGACP00000008282	ENSP00000222543
ENSGACP00000007790	ENSP00000311184
ENSGACP00000016640	ENSP00000311184
ENSGACP00000025425	ENSP00000324763
ENSGACP00000023045	ENSP00000265132
ENSGACP00000011374	ENSP00000376652
ENSGACP00000016639	ENSP00000376652
ENSGACP00000017297	ENSP00000345405
ENSGACP00000008073	ENSP00000281156
ENSGACP00000014609	ENSP00000328694
ENSGACP00000010177	ENSP00000349575
ENSGACP00000015729	ENSP00000271139
ENSGACP00000010104	ENSP00000331305
ENSGACP00000027541	ENSP00000348300
ENSGACP00000020789	ENSP00000423541
ENSGACP00000013293	ENSP00000423541
ENSGACP00000017434	ENSP00000358142
ENSGACP00000005074	ENSP00000358142
ENSGACP00000011768	ENSP00000299134
ENSGACP00000006905	ENSP00000452871
ENSGACP00000022342	ENSP00000452871
ENSGACP00000018068	ENSP00000351484
ENSGACP00000007159	ENSP00000353224
ENSGACP00000021629	ENSP00000353224
ENSGACP00000001510	ENSP00000420525
ENSGACP00000011518	ENSP00000223026
ENSGACP00000007653	ENSP00000337425
ENSGACP00000005156	ENSP00000157600
ENSGACP00000015987	ENSP00000365494
ENSGACP00000005372	ENSP00000401060
ENSGACP00000020863	ENSP00000373648
ENSGACP00000006436	ENSP00000262916
ENSGACP00000013194	ENSP00000337354
ENSGACP00000012821	ENSP00000316842
ENSGACP00000011152	ENSP00000216513
ENSGACP00000011147	ENSP00000247182
ENSGACP00000014281	ENSP00000304502
ENSGACP00000006350	ENSP00000216602
ENSGACP00000022338	ENSP00000390941
ENSGACP00000014096	ENSP00000390941
ENSGACP00000013148	ENSP00000357927
ENSGACP00000020152	ENSP00000310491
ENSGACP00000026379	ENSP00000346151
ENSGACP00000015814	ENSP00000346151
ENSGACP00000015693	ENSP00000324729
ENSGACP00000018115	ENSP00000325663
ENSGACP00000017867	ENSP00000275015
ENSGACP00000007480	ENSP00000311837
ENSGACP00000023702	ENSP00000429842
ENSGACP00000008047	ENSP00000217381
ENSGACP00000002773	ENSP00000338191
ENSGACP00000009197	ENSP00000378965
ENSGACP00000007682	ENSP00000357484
ENSGACP00000023139	ENSP00000419378
ENSGACP00000022997	ENSP00000358460
ENSGACP00000003972	ENSP00000410811
ENSGACP00000007261	ENSP00000333836
ENSGACP00000015077	ENSP00000218436
ENSGACP00000022041	ENSP00000233630
ENSGACP00000022171	ENSP00000354724
ENSGACP00000014617	ENSP00000337500
ENSGACP00000023960	ENSP00000461961
ENSGACP00000025585	ENSP00000355026
ENSGACP00000013823	ENSP00000056217
ENSGACP00000000546	ENSP00000264051
ENSGACP00000008541	ENSP00000367629
ENSGACP00000005245	ENSP00000366477
ENSGACP00000021564	ENSP00000402584
ENSGACP00000023933	ENSP00000319388
ENSGACP00000014594	ENSP00000441214
ENSGACP00000012065	ENSP00000406191
ENSGACP00000002976	ENSP00000291536
ENSGACP00000009782	ENSP00000356436
ENSGACP00000014610	ENSP00000360762
ENSGACP00000010870	ENSP00000263674
ENSGACP00000017221	ENSP00000250894
ENSGACP00000006610	ENSP00000262013
ENSGACP00000024519	ENSP00000369981
ENSGACP00000022977	ENSP00000369981
ENSGACP00000002710	ENSP00000418744
ENSGACP00000004756	ENSP00000361645
ENSGACP00000024428	ENSP00000361645
ENSGACP00000008120	ENSP00000278937
ENSGACP00000026911	ENSP00000278937
ENSGACP00000023362	ENSP00000432943
ENSGACP00000009622	ENSP00000278947
ENSGACP00000009627	ENSP00000322460
ENSGACP00000026912	ENSP00000322460
ENSGACP00000008126	ENSP00000278949
ENSGACP00000012368	ENSP00000266712
ENSGACP00000002501	ENSP00000343871
ENSGACP00000024161	ENSP00000362824
ENSGACP00000015186	ENSP00000361995
ENSGACP00000009364	ENSP00000268125
ENSGACP00000022283	ENSP00000268125
ENSGACP00000016040	ENSP00000275162
ENSGACP00000027323	ENSP00000302843
ENSGACP00000012004	ENSP00000347872
ENSGACP00000008427	ENSP00000347872
ENSGACP00000020774	ENSP00000303129
ENSGACP00000019686	ENSP00000399805
ENSGACP00000007393	ENSP00000323678
ENSGACP00000014077	ENSP00000375647
ENSGACP00000002623	ENSP00000375647
ENSGACP00000015404	ENSP00000436836
ENSGACP00000024486	ENSP00000436836
ENSGACP00000018930	ENSP00000005284
ENSGACP00000022151	ENSP00000005284
ENSGACP00000024490	ENSP00000262138
ENSGACP00000016156	ENSP00000262138
ENSGACP00000014072	ENSP00000270458
ENSGACP00000003890	ENSP00000376914
ENSGACP00000008971	ENSP00000400258
ENSGACP00000010715	ENSP00000400258
ENSGACP00000009867	ENSP00000362444
ENSGACP00000012507	ENSP00000247191
ENSGACP00000018335	ENSP00000359132
ENSGACP00000020593	ENSP00000379032
ENSGACP00000003601	ENSP00000363398
ENSGACP00000008287	ENSP00000367446
ENSGACP00000003954	ENSP00000367446
ENSGACP00000011110	ENSP00000220562
ENSGACP00000008952	ENSP00000400101
ENSGACP00000007269	ENSP00000322020
ENSGACP00000018118	ENSP00000329033
ENSGACP00000017819	ENSP00000272937
ENSGACP00000011957	ENSP00000307513
ENSGACP00000020024	ENSP00000283243
ENSGACP00000010507	ENSP00000356587
ENSGACP00000015759	ENSP00000368952
ENSGACP00000027242	ENSP00000368952
ENSGACP00000006238	ENSP00000319323
ENSGACP00000007062	ENSP00000328364
ENSGACP00000006011	ENSP00000345393
ENSGACP00000018621	ENSP00000344903
ENSGACP00000025390	ENSP00000297282
ENSGACP00000015595	ENSP00000279027
ENSGACP00000027075	ENSP00000392411
ENSGACP00000011371	ENSP00000392411
ENSGACP00000014438	ENSP00000406220
ENSGACP00000002482	ENSP00000406220
ENSGACP00000010138	ENSP00000365251
ENSGACP00000014484	ENSP00000435582
ENSGACP00000007335	ENSP00000353249
ENSGACP00000014770	ENSP00000360905
ENSGACP00000010547	ENSP00000353422
ENSGACP00000014826	ENSP00000379500
ENSGACP00000007626	ENSP00000355751
ENSGACP00000011322	ENSP00000222271
ENSGACP00000021331	ENSP00000339730
ENSGACP00000013049	ENSP00000339730
ENSGACP00000014740	ENSP00000383909
ENSGACP00000025750	ENSP00000319651
ENSGACP00000019139	ENSP00000371686
ENSGACP00000021558	ENSP00000227451
ENSGACP00000025677	ENSP00000227451
ENSGACP00000015799	ENSP00000257600
ENSGACP00000011290	ENSP00000447873
ENSGACP00000021467	ENSP00000005286
ENSGACP00000006721	ENSP00000356275
ENSGACP00000012822	ENSP00000356275
ENSGACP00000022562	ENSP00000431813
ENSGACP00000011924	ENSP00000160373
ENSGACP00000008097	ENSP00000271277
ENSGACP00000013458	ENSP00000271277
ENSGACP00000018946	ENSP00000346560
ENSGACP00000012763	ENSP00000303758
ENSGACP00000023501	ENSP00000363349
ENSGACP00000014637	ENSP00000238994
ENSGACP00000017766	ENSP00000308318
ENSGACP00000017720	ENSP00000336630
ENSGACP00000023168	ENSP00000336630
ENSGACP00000000388	ENSP00000356205
ENSGACP00000010687	ENSP00000356205
ENSGACP00000027546	ENSP00000276218
ENSGACP00000022436	ENSP00000391299
ENSGACP00000009783	ENSP00000342313
ENSGACP00000013794	ENSP00000440674
ENSGACP00000002583	ENSP00000440674
ENSGACP00000008851	ENSP00000332723
ENSGACP00000011962	ENSP00000411770
ENSGACP00000013617	ENSP00000214869
ENSGACP00000024845	ENSP00000214869
ENSGACP00000007476	ENSP00000359305
ENSGACP00000008862	ENSP00000356381
ENSGACP00000002243	ENSP00000369989
ENSGACP00000004347	ENSP00000233596
ENSGACP00000024642	ENSP00000368959
ENSGACP00000023961	ENSP00000254901
ENSGACP00000010920	ENSP00000438346
ENSGACP00000020256	ENSP00000362863
ENSGACP00000018674	ENSP00000358159
ENSGACP00000001541	ENSP00000295488
ENSGACP00000025293	ENSP00000435506
ENSGACP00000021244	ENSP00000264233
ENSGACP00000015197	ENSP00000317123
ENSGACP00000010883	ENSP00000253083
ENSGACP00000016455	ENSP00000267984
ENSGACP00000007247	ENSP00000263915
ENSGACP00000008515	ENSP00000381793
ENSGACP00000010891	ENSP00000381793
ENSGACP00000005764	ENSP00000403459
ENSGACP00000006690	ENSP00000343490
ENSGACP00000027174	ENSP00000369442
ENSGACP00000023717	ENSP00000257408
ENSGACP00000003615	ENSP00000240285
ENSGACP00000005917	ENSP00000365397
ENSGACP00000024117	ENSP00000358854
ENSGACP00000018050	ENSP00000262394
ENSGACP00000018757	ENSP00000319474
ENSGACP00000020047	ENSP00000387078
ENSGACP00000007585	ENSP00000387078
ENSGACP00000011922	ENSP00000344504
ENSGACP00000003547	ENSP00000372160
ENSGACP00000019183	ENSP00000344277
ENSGACP00000002744	ENSP00000263512
ENSGACP00000002016	ENSP00000245312
ENSGACP00000018705	ENSP00000273861
ENSGACP00000010376	ENSP00000216540
ENSGACP00000007930	ENSP00000216540
ENSGACP00000025486	ENSP00000313681
ENSGACP00000016795	ENSP00000313681
ENSGACP00000015259	ENSP00000245222
ENSGACP00000025138	ENSP00000216264
ENSGACP00000011755	ENSP00000216264
ENSGACP00000018076	ENSP00000347581
ENSGACP00000008295	ENSP00000404121
ENSGACP00000014107	ENSP00000262961
ENSGACP00000006667	ENSP00000265069
ENSGACP00000024356	ENSP00000361800
ENSGACP00000011466	ENSP00000242317
ENSGACP00000003847	ENSP00000264968
ENSGACP00000022310	ENSP00000338487
ENSGACP00000021571	ENSP00000354458
ENSGACP00000021553	ENSP00000360281
ENSGACP00000023675	ENSP00000322061
ENSGACP00000009161	ENSP00000322061
ENSGACP00000023666	ENSP00000263413
ENSGACP00000022606	ENSP00000309270
ENSGACP00000003183	ENSP00000362207
ENSGACP00000011082	ENSP00000362207
ENSGACP00000018264	ENSP00000276055
ENSGACP00000008056	ENSP00000344724
ENSGACP00000009168	ENSP00000344724
ENSGACP00000022048	ENSP00000219746
ENSGACP00000016335	ENSP00000441032
ENSGACP00000017279	ENSP00000346206
ENSGACP00000006884	ENSP00000440288
ENSGACP00000023755	ENSP00000351717
ENSGACP00000002114	ENSP00000310721
ENSGACP00000019214	ENSP00000301645
ENSGACP00000023011	ENSP00000318867
ENSGACP00000001216	ENSP00000244043
ENSGACP00000001729	ENSP00000244043
ENSGACP00000017178	ENSP00000259808
ENSGACP00000021150	ENSP00000220751
ENSGACP00000026689	ENSP00000332454
ENSGACP00000012092	ENSP00000306678
ENSGACP00000023826	ENSP00000363852
ENSGACP00000021508	ENSP00000363852
ENSGACP00000003882	ENSP00000229729
ENSGACP00000008443	ENSP00000336888
ENSGACP00000025295	ENSP00000336888
ENSGACP00000015893	ENSP00000359892
ENSGACP00000019478	ENSP00000359892
ENSGACP00000012018	ENSP00000262032
ENSGACP00000000954	ENSP00000262032
ENSGACP00000003981	ENSP00000413025
ENSGACP00000023947	ENSP00000344544
ENSGACP00000015247	ENSP00000473474
ENSGACP00000018081	ENSP00000297679
ENSGACP00000009082	ENSP00000343526
ENSGACP00000022777	ENSP00000303434
ENSGACP00000021216	ENSP00000346643
ENSGACP00000027504	ENSP00000292432
ENSGACP00000005858	ENSP00000223366
ENSGACP00000015141	ENSP00000340243
ENSGACP00000005329	ENSP00000342962
ENSGACP00000023030	ENSP00000319796
ENSGACP00000013038	ENSP00000420863
ENSGACP00000014266	ENSP00000320346
ENSGACP00000021767	ENSP00000320346
ENSGACP00000010282	ENSP00000379118
ENSGACP00000018424	ENSP00000361672
ENSGACP00000010363	ENSP00000361672
ENSGACP00000022490	ENSP00000363377
ENSGACP00000022529	ENSP00000366746
ENSGACP00000025239	ENSP00000413697
ENSGACP00000009059	ENSP00000413697
ENSGACP00000014363	ENSP00000330631
ENSGACP00000027136	ENSP00000330631
ENSGACP00000018567	ENSP00000043402
ENSGACP00000023567	ENSP00000335397
ENSGACP00000024371	ENSP00000335397
ENSGACP00000010873	ENSP00000340328
ENSGACP00000005024	ENSP00000263212
ENSGACP00000027593	ENSP00000312411
ENSGACP00000013327	ENSP00000417659
ENSGACP00000018279	ENSP00000417659
ENSGACP00000006461	ENSP00000254654
ENSGACP00000022880	ENSP00000477341
ENSGACP00000024592	ENSP00000477341
ENSGACP00000003771	ENSP00000378830
ENSGACP00000002157	ENSP00000378830
ENSGACP00000002749	ENSP00000338673
ENSGACP00000009150	ENSP00000376345
ENSGACP00000013757	ENSP00000378324
ENSGACP00000011965	ENSP00000414398
ENSGACP00000008707	ENSP00000307280
ENSGACP00000001910	ENSP00000229824
ENSGACP00000009985	ENSP00000365630
ENSGACP00000023614	ENSP00000262094
ENSGACP00000020929	ENSP00000379601
ENSGACP00000022776	ENSP00000330247
ENSGACP00000013315	ENSP00000376615
ENSGACP00000013188	ENSP00000261461
ENSGACP00000026173	ENSP00000164133
ENSGACP00000016187	ENSP00000417963
ENSGACP00000014581	ENSP00000412733
ENSGACP00000019677	ENSP00000296220
ENSGACP00000004083	ENSP00000379804
ENSGACP00000005781	ENSP00000379804
ENSGACP00000014663	ENSP00000263650
ENSGACP00000013881	ENSP00000378349
ENSGACP00000014852	ENSP00000353094
ENSGACP00000018462	ENSP00000328327
ENSGACP00000023022	ENSP00000218008
ENSGACP00000020220	ENSP00000334216
ENSGACP00000026953	ENSP00000250111
ENSGACP00000001525	ENSP00000250111
ENSGACP00000018045	ENSP00000356790
ENSGACP00000020202	ENSP00000356790
ENSGACP00000019892	ENSP00000473410
ENSGACP00000011155	ENSP00000216139
ENSGACP00000020784	ENSP00000396538
ENSGACP00000016165	ENSP00000396538
ENSGACP00000014657	ENSP00000379330
ENSGACP00000020761	ENSP00000325748
ENSGACP00000000023	ENSP00000361892
ENSGACP00000004790	ENSP00000429744
ENSGACP00000010121	ENSP00000320485
ENSGACP00000009597	ENSP00000320485
ENSGACP00000011075	ENSP00000263620
ENSGACP00000012573	ENSP00000263270
ENSGACP00000000936	ENSP00000336666
ENSGACP00000018533	ENSP00000379891
ENSGACP00000000313	ENSP00000379891
ENSGACP00000022262	ENSP00000413049
ENSGACP00000007179	ENSP00000381782
ENSGACP00000017069	ENSP00000354886
ENSGACP00000001537	ENSP00000326305
ENSGACP00000013067	ENSP00000397563
ENSGACP00000007024	ENSP00000257177
ENSGACP00000002168	ENSP00000263063
ENSGACP00000021273	ENSP00000373420
ENSGACP00000024268	ENSP00000325594
ENSGACP00000012836	ENSP00000410862
ENSGACP00000009393	ENSP00000410862
ENSGACP00000017596	ENSP00000344465
ENSGACP00000024684	ENSP00000274473
ENSGACP00000018570	ENSP00000266214
ENSGACP00000026977	ENSP00000340330
ENSGACP00000007863	ENSP00000259021
ENSGACP00000017301	ENSP00000380136
ENSGACP00000019702	ENSP00000406037
ENSGACP00000006403	ENSP00000337194
ENSGACP00000017980	ENSP00000263864
ENSGACP00000023413	ENSP00000356992
ENSGACP00000027353	ENSP00000264245
ENSGACP00000000699	ENSP00000266970
ENSGACP00000004151	ENSP00000347924
ENSGACP00000023997	ENSP00000316905
ENSGACP00000010622	ENSP00000224807
ENSGACP00000004019	ENSP00000358909
ENSGACP00000016125	ENSP00000266771
ENSGACP00000014496	ENSP00000340402
ENSGACP00000018285	ENSP00000365686
ENSGACP00000005651	ENSP00000365686
ENSGACP00000019208	ENSP00000417085
ENSGACP00000026444	ENSP00000356991
ENSGACP00000023425	ENSP00000356991
ENSGACP00000014984	ENSP00000418070
ENSGACP00000026896	ENSP00000418070
ENSGACP00000016192	ENSP00000264025
ENSGACP00000027292	ENSP00000264025
ENSGACP00000019290	ENSP00000359000
ENSGACP00000022105	ENSP00000245796
ENSGACP00000024689	ENSP00000274710
ENSGACP00000001742	ENSP00000020673
ENSGACP00000005540	ENSP00000020673
ENSGACP00000021178	ENSP00000292782
ENSGACP00000011308	ENSP00000319482
ENSGACP00000018744	ENSP00000334625
ENSGACP00000017560	ENSP00000317636
ENSGACP00000022840	ENSP00000269228
ENSGACP00000016689	ENSP00000265565
ENSGACP00000018236	ENSP00000361266
ENSGACP00000012510	ENSP00000350364
ENSGACP00000016479	ENSP00000270642
ENSGACP00000003484	ENSP00000264668
ENSGACP00000018708	ENSP00000337459
ENSGACP00000010198	ENSP00000419970
ENSGACP00000020504	ENSP00000283122
ENSGACP00000019135	ENSP00000355480
ENSGACP00000006442	ENSP00000282077
ENSGACP00000008923	ENSP00000005178
ENSGACP00000014890	ENSP00000333633
ENSGACP00000013221	ENSP00000349076
ENSGACP00000012239	ENSP00000417654
ENSGACP00000000363	ENSP00000247138
ENSGACP00000000841	ENSP00000320566
ENSGACP00000014629	ENSP00000322142
ENSGACP00000004599	ENSP00000364929
ENSGACP00000001097	ENSP00000307183
ENSGACP00000003493	ENSP00000362332
ENSGACP00000003037	ENSP00000368924
ENSGACP00000007881	ENSP00000201031
ENSGACP00000009707	ENSP00000008391
ENSGACP00000000594	ENSP00000300209
ENSGACP00000004030	ENSP00000267273
ENSGACP00000017015	ENSP00000406482
ENSGACP00000000088	ENSP00000406482
ENSGACP00000021696	ENSP00000290902
ENSGACP00000013298	ENSP00000316881
ENSGACP00000006321	ENSP00000323696
ENSGACP00000014620	ENSP00000236040
ENSGACP00000013026	ENSP00000379951
ENSGACP00000024852	ENSP00000321005
ENSGACP00000006576	ENSP00000351250
ENSGACP00000020648	ENSP00000384876
ENSGACP00000021822	ENSP00000302630
ENSGACP00000017880	ENSP00000261726
ENSGACP00000002740	ENSP00000417003
ENSGACP00000025449	ENSP00000270560
ENSGACP00000008433	ENSP00000305852
ENSGACP00000027200	ENSP00000433102
ENSGACP00000015452	ENSP00000433102
ENSGACP00000010991	ENSP00000373272
ENSGACP00000010960	ENSP00000256649
ENSGACP00000022519	ENSP00000381340
ENSGACP00000016643	ENSP00000381340
ENSGACP00000004443	ENSP00000393324
ENSGACP00000015655	ENSP00000393324
ENSGACP00000014318	ENSP00000318057
ENSGACP00000023964	ENSP00000239938
ENSGACP00000005023	ENSP00000177694
ENSGACP00000007470	ENSP00000374205
ENSGACP00000012323	ENSP00000321951
ENSGACP00000000795	ENSP00000321951
ENSGACP00000006963	ENSP00000314380
ENSGACP00000019319	ENSP00000387194
ENSGACP00000026643	ENSP00000221476
ENSGACP00000016500	ENSP00000221476
ENSGACP00000015626	ENSP00000384193
ENSGACP00000027248	ENSP00000384193
ENSGACP00000026577	ENSP00000227348
ENSGACP00000004344	ENSP00000307275
ENSGACP00000008376	ENSP00000355387
ENSGACP00000021839	ENSP00000355387
ENSGACP00000019024	ENSP00000316007
ENSGACP00000018252	ENSP00000302177
ENSGACP00000018145	ENSP00000314196
ENSGACP00000015136	ENSP00000245615
ENSGACP00000013136	ENSP00000261407
ENSGACP00000001739	ENSP00000255324
ENSGACP00000017767	ENSP00000414624
ENSGACP00000025597	ENSP00000414624
ENSGACP00000002920	ENSP00000325674
ENSGACP00000006170	ENSP00000369409
ENSGACP00000010967	ENSP00000233078
ENSGACP00000024788	ENSP00000257017
ENSGACP00000012622	ENSP00000358644
ENSGACP00000025282	ENSP00000393987
ENSGACP00000025134	ENSP00000383933
ENSGACP00000005951	ENSP00000369677
ENSGACP00000011391	ENSP00000335481
ENSGACP00000007695	ENSP00000345436
ENSGACP00000022143	ENSP00000345436
ENSGACP00000018222	ENSP00000361275
ENSGACP00000007366	ENSP00000253159
ENSGACP00000007268	ENSP00000441823
ENSGACP00000003320	ENSP00000441823
ENSGACP00000022052	ENSP00000251020
ENSGACP00000016423	ENSP00000375810
ENSGACP00000025143	ENSP00000399403
ENSGACP00000016788	ENSP00000320543
ENSGACP00000009357	ENSP00000419952
ENSGACP00000019831	ENSP00000419952
ENSGACP00000027367	ENSP00000302719
ENSGACP00000001479	ENSP00000302719
ENSGACP00000004908	ENSP00000285208
ENSGACP00000018138	ENSP00000285208
ENSGACP00000014833	ENSP00000410403
ENSGACP00000017486	ENSP00000465419
ENSGACP00000020545	ENSP00000281537
ENSGACP00000008214	ENSP00000281537
ENSGACP00000015883	ENSP00000355938
ENSGACP00000022168	ENSP00000320234
ENSGACP00000003217	ENSP00000437041
ENSGACP00000011271	ENSP00000371419
ENSGACP00000019889	ENSP00000398688
ENSGACP00000008823	ENSP00000405514
ENSGACP00000019530	ENSP00000424474
ENSGACP00000022290	ENSP00000226574
ENSGACP00000001732	ENSP00000358983
ENSGACP00000012747	ENSP00000221452
ENSGACP00000026471	ENSP00000384273
ENSGACP00000016398	ENSP00000329468
ENSGACP00000025666	ENSP00000329468
ENSGACP00000008646	ENSP00000353078
ENSGACP00000000374	ENSP00000338348
ENSGACP00000002945	ENSP00000341346
ENSGACP00000003232	ENSP00000207457
ENSGACP00000004357	ENSP00000379263
ENSGACP00000014598	ENSP00000356599
ENSGACP00000000429	ENSP00000350102
ENSGACP00000003603	ENSP00000378292
ENSGACP00000016997	ENSP00000078445
ENSGACP00000009028	ENSP00000342136
ENSGACP00000016895	ENSP00000273179
ENSGACP00000004524	ENSP00000273179
ENSGACP00000011420	ENSP00000411145
ENSGACP00000015381	ENSP00000283268
ENSGACP00000026642	ENSP00000342137
ENSGACP00000007315	ENSP00000337701
ENSGACP00000020044	ENSP00000370430
ENSGACP00000026664	ENSP00000265838
ENSGACP00000011955	ENSP00000356015
ENSGACP00000026991	ENSP00000295709
ENSGACP00000009569	ENSP00000361769
ENSGACP00000004606	ENSP00000439287
ENSGACP00000006381	ENSP00000384892
ENSGACP00000013712	ENSP00000384892
ENSGACP00000005279	ENSP00000428417
ENSGACP00000023917	ENSP00000428417
ENSGACP00000001625	ENSP00000323313
ENSGACP00000010844	ENSP00000264065
ENSGACP00000004840	ENSP00000381104
ENSGACP00000003120	ENSP00000365567
ENSGACP00000004093	ENSP00000360184
ENSGACP00000018197	ENSP00000216605
ENSGACP00000008589	ENSP00000216605
ENSGACP00000006210	ENSP00000379108
ENSGACP00000023740	ENSP00000265686
ENSGACP00000011462	ENSP00000332247
ENSGACP00000022643	ENSP00000332247
ENSGACP00000020308	ENSP00000264649
ENSGACP00000011353	ENSP00000264649
ENSGACP00000011634	ENSP00000336740
ENSGACP00000027095	ENSP00000336740
ENSGACP00000025278	ENSP00000338127
ENSGACP00000021615	ENSP00000338127
ENSGACP00000023419	ENSP00000361158
ENSGACP00000025981	ENSP00000349616
ENSGACP00000023459	ENSP00000421981
ENSGACP00000027051	ENSP00000430955
ENSGACP00000012605	ENSP00000304051
ENSGACP00000024753	ENSP00000366395
ENSGACP00000024433	ENSP00000326699
ENSGACP00000013009	ENSP00000264735
ENSGACP00000021782	ENSP00000261854
ENSGACP00000022778	ENSP00000288680
ENSGACP00000013915	ENSP00000229335
ENSGACP00000015432	ENSP00000244669
ENSGACP00000012755	ENSP00000244669
ENSGACP00000002942	ENSP00000297792
ENSGACP00000006413	ENSP00000216133
ENSGACP00000010251	ENSP00000216133
ENSGACP00000019004	ENSP00000308750
ENSGACP00000013377	ENSP00000308750
ENSGACP00000004612	ENSP00000297565
ENSGACP00000026616	ENSP00000441801
ENSGACP00000023748	ENSP00000227524
ENSGACP00000020419	ENSP00000363313
ENSGACP00000009662	ENSP00000359128
ENSGACP00000019565	ENSP00000361110
ENSGACP00000001904	ENSP00000381823
ENSGACP00000022127	ENSP00000265175
ENSGACP00000003772	ENSP00000343405
ENSGACP00000025824	ENSP00000280551
ENSGACP00000024300	ENSP00000259605
ENSGACP00000023427	ENSP00000259605
ENSGACP00000024339	ENSP00000274811
ENSGACP00000007216	ENSP00000368824
ENSGACP00000026945	ENSP00000368824
ENSGACP00000012547	ENSP00000354609
ENSGACP00000023502	ENSP00000357232
ENSGACP00000013074	ENSP00000360217
ENSGACP00000002199	ENSP00000341564
ENSGACP00000022362	ENSP00000343877
ENSGACP00000009795	ENSP00000363414
ENSGACP00000015936	ENSP00000414378
ENSGACP00000008992	ENSP00000328777
ENSGACP00000023708	ENSP00000328777
ENSGACP00000015910	ENSP00000357392
ENSGACP00000005980	ENSP00000357392
ENSGACP00000024782	ENSP00000359489
ENSGACP00000003796	ENSP00000348793
ENSGACP00000027413	ENSP00000265343
ENSGACP00000018796	ENSP00000321537
ENSGACP00000020153	ENSP00000376333
ENSGACP00000009853	ENSP00000273666
ENSGACP00000019566	ENSP00000317743
ENSGACP00000004645	ENSP00000341280
ENSGACP00000009814	ENSP00000363458
ENSGACP00000011993	ENSP00000363458
ENSGACP00000007758	ENSP00000252891
ENSGACP00000025502	ENSP00000285599
ENSGACP00000015208	ENSP00000353655
ENSGACP00000018017	ENSP00000451575
ENSGACP00000005104	ENSP00000419199
ENSGACP00000003471	ENSP00000419199
ENSGACP00000012280	ENSP00000377840
ENSGACP00000001586	ENSP00000438949
ENSGACP00000019536	ENSP00000438949
ENSGACP00000005344	ENSP00000320025
ENSGACP00000003851	ENSP00000265997
ENSGACP00000018443	ENSP00000443985
ENSGACP00000008154	ENSP00000263791
ENSGACP00000012546	ENSP00000199389
ENSGACP00000005836	ENSP00000307235
ENSGACP00000005799	ENSP00000359575
ENSGACP00000008689	ENSP00000338207
ENSGACP00000025467	ENSP00000442786
ENSGACP00000013047	ENSP00000257818
ENSGACP00000012044	ENSP00000336606
ENSGACP00000007457	ENSP00000386520
ENSGACP00000002040	ENSP00000386520
ENSGACP00000024087	ENSP00000362441
ENSGACP00000025126	ENSP00000216268
ENSGACP00000022272	ENSP00000370022
ENSGACP00000011182	ENSP00000430241
ENSGACP00000010237	ENSP00000368190
ENSGACP00000013685	ENSP00000417038
ENSGACP00000016787	ENSP00000311713
ENSGACP00000012903	ENSP00000336655
ENSGACP00000018709	ENSP00000194530
ENSGACP00000023430	ENSP00000281456
ENSGACP00000015267	ENSP00000358888
ENSGACP00000010388	ENSP00000358888
ENSGACP00000024908	ENSP00000011473
ENSGACP00000015998	ENSP00000263233
ENSGACP00000001485	ENSP00000263233
ENSGACP00000015663	ENSP00000358297
ENSGACP00000026410	ENSP00000320176
ENSGACP00000026983	ENSP00000318085
ENSGACP00000007903	ENSP00000404854
ENSGACP00000009270	ENSP00000404854
ENSGACP00000025026	ENSP00000451712
ENSGACP00000000613	ENSP00000343635
ENSGACP00000008010	ENSP00000357341
ENSGACP00000013580	ENSP00000357341
ENSGACP00000006292	ENSP00000405424
ENSGACP00000012210	ENSP00000217320
ENSGACP00000015315	ENSP00000337838
ENSGACP00000027359	ENSP00000274721
ENSGACP00000023147	ENSP00000313423
ENSGACP00000014149	ENSP00000366243
ENSGACP00000003403	ENSP00000367655
ENSGACP00000023466	ENSP00000357048
ENSGACP00000005819	ENSP00000263918
ENSGACP00000026045	ENSP00000263918
ENSGACP00000026515	ENSP00000403712
ENSGACP00000011279	ENSP00000258080
ENSGACP00000018915	ENSP00000357980
ENSGACP00000013658	ENSP00000357980
ENSGACP00000020289	ENSP00000318986
ENSGACP00000020594	ENSP00000419740
ENSGACP00000015126	ENSP00000364145
ENSGACP00000025361	ENSP00000369100
ENSGACP00000005289	ENSP00000024061
ENSGACP00000011803	ENSP00000024061
ENSGACP00000013332	ENSP00000323847
ENSGACP00000018278	ENSP00000323847
ENSGACP00000020304	ENSP00000282026
ENSGACP00000000642	ENSP00000322628
ENSGACP00000007669	ENSP00000314036
ENSGACP00000013678	ENSP00000310551
ENSGACP00000020956	ENSP00000370395
ENSGACP00000012102	ENSP00000433757
ENSGACP00000025556	ENSP00000005340
ENSGACP00000014239	ENSP00000394352
ENSGACP00000008184	ENSP00000378328
ENSGACP00000023437	ENSP00000427130
ENSGACP00000012363	ENSP00000359982
ENSGACP00000016562	ENSP00000408005
ENSGACP00000025075	ENSP00000408005
ENSGACP00000004707	ENSP00000342143
ENSGACP00000006961	ENSP00000415106
ENSGACP00000009716	ENSP00000280098
ENSGACP00000025630	ENSP00000007699
ENSGACP00000021342	ENSP00000262746
ENSGACP00000027345	ENSP00000368646
ENSGACP00000010866	ENSP00000296464
ENSGACP00000026575	ENSP00000384144
ENSGACP00000019225	ENSP00000299633
ENSGACP00000011106	ENSP00000317396
ENSGACP00000018513	ENSP00000370299
ENSGACP00000020555	ENSP00000370299
ENSGACP00000027415	ENSP00000367950
ENSGACP00000007508	ENSP00000368637
ENSGACP00000002813	ENSP00000298472
ENSGACP00000015886	ENSP00000343899
ENSGACP00000007781	ENSP00000283309
ENSGACP00000008111	ENSP00000283309
ENSGACP00000021636	ENSP00000394794
ENSGACP00000013569	ENSP00000340874
ENSGACP00000020509	ENSP00000340874
ENSGACP00000023070	ENSP00000265165
ENSGACP00000017218	ENSP00000441640
ENSGACP00000007854	ENSP00000441640
ENSGACP00000007778	ENSP00000347716
ENSGACP00000006796	ENSP00000327214
ENSGACP00000025651	ENSP00000438547
ENSGACP00000006741	ENSP00000362285
ENSGACP00000010343	ENSP00000380081
ENSGACP00000014020	ENSP00000279873
ENSGACP00000005290	ENSP00000347602
ENSGACP00000005684	ENSP00000264183
ENSGACP00000024380	ENSP00000336591
ENSGACP00000000783	ENSP00000329967
ENSGACP00000005440	ENSP00000430684
ENSGACP00000005520	ENSP00000359424
ENSGACP00000008884	ENSP00000359424
ENSGACP00000020277	ENSP00000224356
ENSGACP00000024870	ENSP00000001146
ENSGACP00000014662	ENSP00000285949
ENSGACP00000011201	ENSP00000299163
ENSGACP00000018511	ENSP00000398410
ENSGACP00000011389	ENSP00000262811
ENSGACP00000020478	ENSP00000262811
ENSGACP00000020888	ENSP00000385727
ENSGACP00000014622	ENSP00000339992
ENSGACP00000014242	ENSP00000217026
ENSGACP00000005097	ENSP00000323780
ENSGACP00000007882	ENSP00000295759
ENSGACP00000011600	ENSP00000297988
ENSGACP00000027587	ENSP00000253754
ENSGACP00000014631	ENSP00000312634
ENSGACP00000006108	ENSP00000337180
ENSGACP00000006862	ENSP00000337180
ENSGACP00000006821	ENSP00000260970
ENSGACP00000004406	ENSP00000232978
ENSGACP00000027418	ENSP00000368005
ENSGACP00000000106	ENSP00000359233
ENSGACP00000013692	ENSP00000349396
ENSGACP00000003807	ENSP00000258428
ENSGACP00000011883	ENSP00000361310
ENSGACP00000013233	ENSP00000241436
ENSGACP00000000468	ENSP00000230323
ENSGACP00000013704	ENSP00000314129
ENSGACP00000004476	ENSP00000295600
ENSGACP00000015723	ENSP00000295600
ENSGACP00000025000	ENSP00000265440
ENSGACP00000013789	ENSP00000368237
ENSGACP00000025896	ENSP00000368237
ENSGACP00000015687	ENSP00000351155
ENSGACP00000022513	ENSP00000381844
ENSGACP00000015580	ENSP00000358060
ENSGACP00000005375	ENSP00000355308
ENSGACP00000001152	ENSP00000419503
ENSGACP00000006366	ENSP00000261875
ENSGACP00000022518	ENSP00000261875
ENSGACP00000009074	ENSP00000360195
ENSGACP00000021387	ENSP00000360195
ENSGACP00000010863	ENSP00000328923
ENSGACP00000027396	ENSP00000309087
ENSGACP00000012339	ENSP00000222032
ENSGACP00000025248	ENSP00000448310
ENSGACP00000019354	ENSP00000332413
ENSGACP00000020574	ENSP00000361473
ENSGACP00000003950	ENSP00000361473
ENSGACP00000009014	ENSP00000360431
ENSGACP00000022282	ENSP00000268129
ENSGACP00000009385	ENSP00000268129
ENSGACP00000014205	ENSP00000305926
ENSGACP00000013966	ENSP00000237289
ENSGACP00000000877	ENSP00000228740
ENSGACP00000024135	ENSP00000358894
ENSGACP00000007039	ENSP00000289013
ENSGACP00000008982	ENSP00000357453
ENSGACP00000010947	ENSP00000348959
ENSGACP00000023693	ENSP00000380034
ENSGACP00000022054	ENSP00000260526
ENSGACP00000002594	ENSP00000260526
ENSGACP00000013415	ENSP00000203556
ENSGACP00000017500	ENSP00000439601
ENSGACP00000011786	ENSP00000230085
ENSGACP00000005151	ENSP00000377059
ENSGACP00000007825	ENSP00000333640
ENSGACP00000014481	ENSP00000356870
ENSGACP00000002697	ENSP00000386845
ENSGACP00000017167	ENSP00000281523
ENSGACP00000006575	ENSP00000281523
ENSGACP00000002639	ENSP00000396843
ENSGACP00000026012	ENSP00000370340
ENSGACP00000009143	ENSP00000332513
ENSGACP00000014423	ENSP00000358853
ENSGACP00000003094	ENSP00000265689
ENSGACP00000014464	ENSP00000356170
ENSGACP00000000471	ENSP00000362151
ENSGACP00000015660	ENSP00000420736
ENSGACP00000016881	ENSP00000365380
ENSGACP00000020615	ENSP00000347883
ENSGACP00000008863	ENSP00000347883
ENSGACP00000014873	ENSP00000360069
ENSGACP00000003060	ENSP00000368698
ENSGACP00000009739	ENSP00000361664
ENSGACP00000023304	ENSP00000432869
ENSGACP00000012314	ENSP00000309640
ENSGACP00000025167	ENSP00000309096
ENSGACP00000006886	ENSP00000333900
ENSGACP00000006855	ENSP00000318298
ENSGACP00000017577	ENSP00000318298
ENSGACP00000010936	ENSP00000358458
ENSGACP00000002447	ENSP00000242248
ENSGACP00000003793	ENSP00000360216
ENSGACP00000005399	ENSP00000265421
ENSGACP00000015807	ENSP00000271915
ENSGACP00000009981	ENSP00000262888
ENSGACP00000004692	ENSP00000365063
ENSGACP00000014168	ENSP00000366240
ENSGACP00000013281	ENSP00000355870
ENSGACP00000005249	ENSP00000331470
ENSGACP00000020286	ENSP00000282728
ENSGACP00000022867	ENSP00000321711
ENSGACP00000011430	ENSP00000201647
ENSGACP00000017008	ENSP00000201647
ENSGACP00000000803	ENSP00000281172
ENSGACP00000010141	ENSP00000358820
ENSGACP00000001303	ENSP00000358820
ENSGACP00000022534	ENSP00000310170
ENSGACP00000017126	ENSP00000264716
ENSGACP00000012932	ENSP00000245919
ENSGACP00000013845	ENSP00000306245
ENSGACP00000013876	ENSP00000306245
ENSGACP00000010100	ENSP00000306245
ENSGACP00000027536	ENSP00000289473
ENSGACP00000021530	ENSP00000348215
ENSGACP00000027426	ENSP00000309714
ENSGACP00000017727	ENSP00000405890
ENSGACP00000005203	ENSP00000405890
ENSGACP00000013382	ENSP00000251203
ENSGACP00000024818	ENSP00000251203
ENSGACP00000022797	ENSP00000318086
ENSGACP00000027343	ENSP00000368964
ENSGACP00000014685	ENSP00000414712
ENSGACP00000015178	ENSP00000414712
ENSGACP00000018151	ENSP00000362244
ENSGACP00000003415	ENSP00000362244
ENSGACP00000011552	ENSP00000251642
ENSGACP00000007327	ENSP00000263642
ENSGACP00000000902	ENSP00000353142
ENSGACP00000012298	ENSP00000385735
ENSGACP00000022376	ENSP00000385735
ENSGACP00000025154	ENSP00000308591
ENSGACP00000003027	ENSP00000270824
ENSGACP00000021850	ENSP00000320084
ENSGACP00000010964	ENSP00000358470
ENSGACP00000019111	ENSP00000369579
ENSGACP00000013243	ENSP00000471417
ENSGACP00000023232	ENSP00000368976
ENSGACP00000011378	ENSP00000301332
ENSGACP00000015242	ENSP00000388878
ENSGACP00000006409	ENSP00000368678
ENSGACP00000008014	ENSP00000424243
ENSGACP00000010278	ENSP00000346964
ENSGACP00000019737	ENSP00000376822
ENSGACP00000000127	ENSP00000287908
ENSGACP00000010847	ENSP00000270593
ENSGACP00000018650	ENSP00000256997
ENSGACP00000004819	ENSP00000358241
ENSGACP00000014316	ENSP00000379269
ENSGACP00000009863	ENSP00000270221
ENSGACP00000008995	ENSP00000270221
ENSGACP00000011352	ENSP00000344012
ENSGACP00000011788	ENSP00000301738
ENSGACP00000005480	ENSP00000312814
ENSGACP00000006126	ENSP00000384391
ENSGACP00000007811	ENSP00000386458
ENSGACP00000008814	ENSP00000332123
ENSGACP00000024276	ENSP00000274605
ENSGACP00000014013	ENSP00000370981
ENSGACP00000010628	ENSP00000359240
ENSGACP00000004594	ENSP00000359240
ENSGACP00000025384	ENSP00000352601
ENSGACP00000019651	ENSP00000253193
ENSGACP00000013754	ENSP00000276654
ENSGACP00000015038	ENSP00000318607
ENSGACP00000011811	ENSP00000371846
ENSGACP00000006703	ENSP00000402257
ENSGACP00000017237	ENSP00000383365
ENSGACP00000014371	ENSP00000430031
ENSGACP00000001362	ENSP00000350718
ENSGACP00000026511	ENSP00000261226
ENSGACP00000013426	ENSP00000261226
ENSGACP00000027588	ENSP00000384999
ENSGACP00000014943	ENSP00000332170
ENSGACP00000007115	ENSP00000366280
ENSGACP00000022138	ENSP00000366280
ENSGACP00000003099	ENSP00000258168
ENSGACP00000007844	ENSP00000262340
ENSGACP00000023634	ENSP00000262340
ENSGACP00000022821	ENSP00000264896
ENSGACP00000009183	ENSP00000322159
ENSGACP00000006045	ENSP00000384259
ENSGACP00000004590	ENSP00000372059
ENSGACP00000004142	ENSP00000417138
ENSGACP00000005621	ENSP00000264669
ENSGACP00000011760	ENSP00000258770
ENSGACP00000026432	ENSP00000228641
ENSGACP00000000443	ENSP00000241651
ENSGACP00000011166	ENSP00000250003
ENSGACP00000022921	ENSP00000250003
ENSGACP00000004972	ENSP00000352926
ENSGACP00000013171	ENSP00000385000
ENSGACP00000010688	ENSP00000368464
ENSGACP00000013878	ENSP00000343515
ENSGACP00000022649	ENSP00000428426
ENSGACP00000002147	ENSP00000425133
ENSGACP00000022417	ENSP00000415243
ENSGACP00000023549	ENSP00000414750
ENSGACP00000006090	ENSP00000473510
ENSGACP00000009250	ENSP00000364412
ENSGACP00000009038	ENSP00000219439
ENSGACP00000025375	ENSP00000216733
ENSGACP00000014864	ENSP00000360387
ENSGACP00000001096	ENSP00000250092
ENSGACP00000023013	ENSP00000408411
ENSGACP00000008786	ENSP00000357065
ENSGACP00000019016	ENSP00000376899
ENSGACP00000027501	ENSP00000350869
ENSGACP00000007297	ENSP00000297737
ENSGACP00000014693	ENSP00000406144
ENSGACP00000017566	ENSP00000323645
ENSGACP00000005870	ENSP00000323645
ENSGACP00000018363	ENSP00000394842
ENSGACP00000009849	ENSP00000362807
ENSGACP00000002988	ENSP00000264933
ENSGACP00000024484	ENSP00000218089
ENSGACP00000026918	ENSP00000218089
ENSGACP00000000988	ENSP00000348775
ENSGACP00000018525	ENSP00000420443
ENSGACP00000005586	ENSP00000272133
ENSGACP00000026800	ENSP00000310003
ENSGACP00000018089	ENSP00000348944
ENSGACP00000008044	ENSP00000349131
ENSGACP00000007152	ENSP00000276659
ENSGACP00000018808	ENSP00000344937
ENSGACP00000017476	ENSP00000216487
ENSGACP00000004852	ENSP00000383333
ENSGACP00000023358	ENSP00000347821
ENSGACP00000009784	ENSP00000287814
ENSGACP00000025297	ENSP00000266085
ENSGACP00000022337	ENSP00000314556
ENSGACP00000023071	ENSP00000360613
ENSGACP00000014141	ENSP00000264552
ENSGACP00000027272	ENSP00000301037
ENSGACP00000003674	ENSP00000298630
ENSGACP00000020843	ENSP00000418668
ENSGACP00000021706	ENSP00000290921
ENSGACP00000011551	ENSP00000416146
ENSGACP00000026168	ENSP00000353025
ENSGACP00000026198	ENSP00000396234
ENSGACP00000004328	ENSP00000241051
ENSGACP00000021115	ENSP00000241051
ENSGACP00000007310	ENSP00000265036
ENSGACP00000009244	ENSP00000428976
ENSGACP00000020449	ENSP00000278193
ENSGACP00000026431	ENSP00000447488
ENSGACP00000000586	ENSP00000221459
ENSGACP00000008929	ENSP00000361554
ENSGACP00000002580	ENSP00000075503
ENSGACP00000013787	ENSP00000075503
ENSGACP00000000829	ENSP00000217515
ENSGACP00000014660	ENSP00000226253
ENSGACP00000022158	ENSP00000329668
ENSGACP00000015271	ENSP00000264554
ENSGACP00000021815	ENSP00000364995
ENSGACP00000021841	ENSP00000346577
ENSGACP00000027357	ENSP00000378356
ENSGACP00000017485	ENSP00000264444
ENSGACP00000023250	ENSP00000337889
ENSGACP00000024235	ENSP00000401867
ENSGACP00000020266	ENSP00000382204
ENSGACP00000008993	ENSP00000360472
ENSGACP00000010738	ENSP00000360472
ENSGACP00000016400	ENSP00000302297
ENSGACP00000015129	ENSP00000300571
ENSGACP00000025040	ENSP00000300571
ENSGACP00000019048	ENSP00000376403
ENSGACP00000014443	ENSP00000376403
ENSGACP00000023401	ENSP00000343464
ENSGACP00000017956	ENSP00000357348
ENSGACP00000014675	ENSP00000369915
ENSGACP00000018792	ENSP00000347730
ENSGACP00000025006	ENSP00000354206
ENSGACP00000007382	ENSP00000394757
ENSGACP00000000788	ENSP00000441832
ENSGACP00000025503	ENSP00000295589
ENSGACP00000015256	ENSP00000446058
ENSGACP00000012944	ENSP00000446058
ENSGACP00000021857	ENSP00000290894
ENSGACP00000005924	ENSP00000307369
ENSGACP00000016031	ENSP00000307369
ENSGACP00000022569	ENSP00000379396
ENSGACP00000025746	ENSP00000446132
ENSGACP00000012795	ENSP00000356265
ENSGACP00000006663	ENSP00000356265
ENSGACP00000006730	ENSP00000354488
ENSGACP00000012841	ENSP00000354488
ENSGACP00000007568	ENSP00000344468
ENSGACP00000003998	ENSP00000307046
ENSGACP00000017521	ENSP00000434142
ENSGACP00000019531	ENSP00000361748
ENSGACP00000024377	ENSP00000361748
ENSGACP00000022555	ENSP00000400113
ENSGACP00000021360	ENSP00000355924
ENSGACP00000008773	ENSP00000393453
ENSGACP00000012870	ENSP00000468308
ENSGACP00000019276	ENSP00000263733
ENSGACP00000003716	ENSP00000260128
ENSGACP00000026543	ENSP00000258145
ENSGACP00000027254	ENSP00000313699
ENSGACP00000017842	ENSP00000360560
ENSGACP00000009943	ENSP00000377369
ENSGACP00000018696	ENSP00000341179
ENSGACP00000016745	ENSP00000414635
ENSGACP00000027325	ENSP00000281441
ENSGACP00000018419	ENSP00000319009
ENSGACP00000016008	ENSP00000359119
ENSGACP00000022865	ENSP00000264344
ENSGACP00000010574	ENSP00000380150
ENSGACP00000009861	ENSP00000384570
ENSGACP00000020412	ENSP00000311609
ENSGACP00000009980	ENSP00000330221
ENSGACP00000002724	ENSP00000310332
ENSGACP00000020209	ENSP00000424838
ENSGACP00000016332	ENSP00000361990
ENSGACP00000005262	ENSP00000400057
ENSGACP00000021845	ENSP00000264595
ENSGACP00000021463	ENSP00000301765
ENSGACP00000027576	ENSP00000320416
ENSGACP00000006876	ENSP00000267202
ENSGACP00000024671	ENSP00000318629
ENSGACP00000000089	ENSP00000384551
ENSGACP00000017018	ENSP00000384551
ENSGACP00000009719	ENSP00000272641
ENSGACP00000008279	ENSP00000333593
ENSGACP00000024408	ENSP00000378555
ENSGACP00000023575	ENSP00000378555
ENSGACP00000023542	ENSP00000278426
ENSGACP00000021565	ENSP00000278426
ENSGACP00000017547	ENSP00000360918
ENSGACP00000022432	ENSP00000261507
ENSGACP00000016847	ENSP00000292894
ENSGACP00000024970	ENSP00000400500
ENSGACP00000024289	ENSP00000254250
ENSGACP00000023670	ENSP00000300249
ENSGACP00000021158	ENSP00000361285
ENSGACP00000005556	ENSP00000376840
ENSGACP00000023372	ENSP00000297283
ENSGACP00000007534	ENSP00000362841
ENSGACP00000003416	ENSP00000359340
ENSGACP00000023175	ENSP00000284000
ENSGACP00000015638	ENSP00000305422
ENSGACP00000023682	ENSP00000386165
ENSGACP00000009247	ENSP00000368356
ENSGACP00000015711	ENSP00000380514
ENSGACP00000009444	ENSP00000273077
ENSGACP00000007497	ENSP00000378938
ENSGACP00000002653	ENSP00000378938
ENSGACP00000007409	ENSP00000314709
ENSGACP00000026584	ENSP00000314709
ENSGACP00000018727	ENSP00000350049
ENSGACP00000021749	ENSP00000371432
ENSGACP00000018184	ENSP00000371432
ENSGACP00000007264	ENSP00000368666
ENSGACP00000022170	ENSP00000248121
ENSGACP00000018835	ENSP00000248121
ENSGACP00000017827	ENSP00000359151
ENSGACP00000015070	ENSP00000394071
ENSGACP00000025588	ENSP00000369538
ENSGACP00000000277	ENSP00000306185
ENSGACP00000023485	ENSP00000306185
ENSGACP00000008232	ENSP00000296350
ENSGACP00000001480	ENSP00000358997
ENSGACP00000025500	ENSP00000261233
ENSGACP00000005326	ENSP00000390651
ENSGACP00000020155	ENSP00000236137
ENSGACP00000019127	ENSP00000308895
ENSGACP00000018912	ENSP00000379144
ENSGACP00000013158	ENSP00000221847
ENSGACP00000023601	ENSP00000368265
ENSGACP00000015363	ENSP00000234453
ENSGACP00000013224	ENSP00000369862
ENSGACP00000020786	ENSP00000369862
ENSGACP00000015231	ENSP00000362071
ENSGACP00000019451	ENSP00000344488
ENSGACP00000003594	ENSP00000344488
ENSGACP00000004183	ENSP00000284262
ENSGACP00000020759	ENSP00000284262
ENSGACP00000023110	ENSP00000378176
ENSGACP00000000456	ENSP00000378176
ENSGACP00000009491	ENSP00000355317
ENSGACP00000025795	ENSP00000373570
ENSGACP00000021010	ENSP00000373570
ENSGACP00000021923	ENSP00000265922
ENSGACP00000023208	ENSP00000226951
ENSGACP00000019894	ENSP00000369274
ENSGACP00000022896	ENSP00000440945
ENSGACP00000006501	ENSP00000439639
ENSGACP00000004337	ENSP00000439639
ENSGACP00000008486	ENSP00000398789
ENSGACP00000012032	ENSP00000313121
ENSGACP00000018469	ENSP00000339086
ENSGACP00000005860	ENSP00000339086
ENSGACP00000011041	ENSP00000371085
ENSGACP00000026223	ENSP00000371085
ENSGACP00000020452	ENSP00000414303
ENSGACP00000025364	ENSP00000397297
ENSGACP00000012989	ENSP00000358525
ENSGACP00000006918	ENSP00000358525
ENSGACP00000026210	ENSP00000299045
ENSGACP00000004346	ENSP00000335595
ENSGACP00000001534	ENSP00000380878
ENSGACP00000006856	ENSP00000380878
ENSGACP00000016387	ENSP00000318147
ENSGACP00000008570	ENSP00000433847
ENSGACP00000026197	ENSP00000265471
ENSGACP00000021313	ENSP00000282670
ENSGACP00000026258	ENSP00000229266
ENSGACP00000007555	ENSP00000230582
ENSGACP00000015943	ENSP00000377055
ENSGACP00000004350	ENSP00000360635
ENSGACP00000005191	ENSP00000316861
ENSGACP00000018902	ENSP00000356641
ENSGACP00000021210	ENSP00000319370
ENSGACP00000007994	ENSP00000379412
ENSGACP00000013858	ENSP00000156471
ENSGACP00000002435	ENSP00000380019
ENSGACP00000012902	ENSP00000380019
ENSGACP00000009888	ENSP00000446335
ENSGACP00000022188	ENSP00000328083
ENSGACP00000008602	ENSP00000315659
ENSGACP00000024217	ENSP00000377374
ENSGACP00000010864	ENSP00000350359
ENSGACP00000006083	ENSP00000264110
ENSGACP00000020073	ENSP00000361066
ENSGACP00000013262	ENSP00000361066
ENSGACP00000008920	ENSP00000385216
ENSGACP00000005950	ENSP00000430075
ENSGACP00000012855	ENSP00000379802
ENSGACP00000020715	ENSP00000379802
ENSGACP00000014479	ENSP00000356105
ENSGACP00000025558	ENSP00000258538
ENSGACP00000017841	ENSP00000258538
ENSGACP00000023507	ENSP00000363345
ENSGACP00000011362	ENSP00000395653
ENSGACP00000023220	ENSP00000370517
ENSGACP00000002330	ENSP00000370517
ENSGACP00000011066	ENSP00000345771
ENSGACP00000000892	ENSP00000345771
ENSGACP00000018474	ENSP00000264009
ENSGACP00000008013	ENSP00000231887
ENSGACP00000003321	ENSP00000398798
ENSGACP00000003334	ENSP00000326095
ENSGACP00000024019	ENSP00000360916
ENSGACP00000018126	ENSP00000296215
ENSGACP00000014692	ENSP00000355260
ENSGACP00000026646	ENSP00000301242
ENSGACP00000004454	ENSP00000170447
ENSGACP00000016532	ENSP00000302647
ENSGACP00000026637	ENSP00000371811
ENSGACP00000019854	ENSP00000370057
ENSGACP00000024131	ENSP00000276185
ENSGACP00000024454	ENSP00000444411
ENSGACP00000005898	ENSP00000263035
ENSGACP00000004369	ENSP00000367794
ENSGACP00000022914	ENSP00000362095
ENSGACP00000012261	ENSP00000206423
ENSGACP00000024745	ENSP00000348381
ENSGACP00000012472	ENSP00000348381
ENSGACP00000017442	ENSP00000264436
ENSGACP00000007439	ENSP00000287878
ENSGACP00000017670	ENSP00000287878
ENSGACP00000000939	ENSP00000323867
ENSGACP00000011081	ENSP00000436068
ENSGACP00000019964	ENSP00000436068
ENSGACP00000019668	ENSP00000343966
ENSGACP00000021647	ENSP00000304102
ENSGACP00000004414	ENSP00000358089
ENSGACP00000005484	ENSP00000262633
ENSGACP00000008735	ENSP00000303042
ENSGACP00000001247	ENSP00000410689
ENSGACP00000021495	ENSP00000397908
ENSGACP00000017769	ENSP00000397908
ENSGACP00000005533	ENSP00000261596
ENSGACP00000000139	ENSP00000263174
ENSGACP00000022788	ENSP00000359621
ENSGACP00000008723	ENSP00000359621
ENSGACP00000025535	ENSP00000264079
ENSGACP00000008253	ENSP00000264079
ENSGACP00000012968	ENSP00000359640
ENSGACP00000014025	ENSP00000444215
ENSGACP00000017926	ENSP00000357906
ENSGACP00000022100	ENSP00000328016
ENSGACP00000013085	ENSP00000266546
ENSGACP00000007386	ENSP00000402460
ENSGACP00000020410	ENSP00000402460
ENSGACP00000008353	ENSP00000362532
ENSGACP00000006370	ENSP00000381984
ENSGACP00000019698	ENSP00000264159
ENSGACP00000021124	ENSP00000257836
ENSGACP00000013336	ENSP00000444278
ENSGACP00000011690	ENSP00000351684
ENSGACP00000019948	ENSP00000351684
ENSGACP00000013169	ENSP00000416797
ENSGACP00000010876	ENSP00000379612
ENSGACP00000009505	ENSP00000379612
ENSGACP00000017522	ENSP00000396103
ENSGACP00000015823	ENSP00000396103
ENSGACP00000017495	ENSP00000327465
ENSGACP00000016935	ENSP00000327465
ENSGACP00000023711	ENSP00000276480
ENSGACP00000012145	ENSP00000228495
ENSGACP00000016966	ENSP00000455785
ENSGACP00000007036	ENSP00000226225
ENSGACP00000022469	ENSP00000359890
ENSGACP00000005555	ENSP00000267287
ENSGACP00000019923	ENSP00000267287
ENSGACP00000003155	ENSP00000414334
ENSGACP00000011268	ENSP00000264093
ENSGACP00000013711	ENSP00000327104
ENSGACP00000007491	ENSP00000327104
ENSGACP00000014495	ENSP00000356591
ENSGACP00000008769	ENSP00000301466
ENSGACP00000005331	ENSP00000332258
ENSGACP00000011841	ENSP00000332258
ENSGACP00000008105	ENSP00000265276
ENSGACP00000009163	ENSP00000355607
ENSGACP00000011794	ENSP00000337446
ENSGACP00000012861	ENSP00000422031
ENSGACP00000006759	ENSP00000422031
ENSGACP00000010604	ENSP00000467176
ENSGACP00000008770	ENSP00000467176
ENSGACP00000017692	ENSP00000366233
ENSGACP00000000605	ENSP00000366233
ENSGACP00000003213	ENSP00000361185
ENSGACP00000011031	ENSP00000361185
ENSGACP00000021779	ENSP00000469759
ENSGACP00000011017	ENSP00000361177
ENSGACP00000003214	ENSP00000361177
ENSGACP00000017925	ENSP00000259008
ENSGACP00000013273	ENSP00000365280
ENSGACP00000004826	ENSP00000367972
ENSGACP00000023724	ENSP00000391137
ENSGACP00000008841	ENSP00000321388
ENSGACP00000010680	ENSP00000361010
ENSGACP00000023472	ENSP00000323424
ENSGACP00000023472	ENSP00000331944
ENSGACP00000017930	ENSP00000351206
ENSGACP00000015542	ENSP00000351206
ENSGACP00000012067	ENSP00000362711
ENSGACP00000006756	ENSP00000358719
ENSGACP00000004225	ENSP00000440246
ENSGACP00000009655	ENSP00000321070
ENSGACP00000001945	ENSP00000202967
ENSGACP00000007399	ENSP00000354201
ENSGACP00000025484	ENSP00000323687
ENSGACP00000007413	ENSP00000237536
ENSGACP00000017473	ENSP00000362590
ENSGACP00000023140	ENSP00000273980
ENSGACP00000011117	ENSP00000321703
ENSGACP00000012616	ENSP00000321703
ENSGACP00000014474	ENSP00000299927
ENSGACP00000016233	ENSP00000358590
ENSGACP00000012111	ENSP00000358590
ENSGACP00000012253	ENSP00000361857
ENSGACP00000007604	ENSP00000253063
ENSGACP00000011747	ENSP00000393762
ENSGACP00000014597	ENSP00000303077
ENSGACP00000024583	ENSP00000262102
ENSGACP00000021734	ENSP00000262102
ENSGACP00000027244	ENSP00000392057
ENSGACP00000015749	ENSP00000392057
ENSGACP00000025927	ENSP00000296486
ENSGACP00000023942	ENSP00000310978
ENSGACP00000024443	ENSP00000368984
ENSGACP00000004061	ENSP00000265564
ENSGACP00000027187	ENSP00000374354
ENSGACP00000011028	ENSP00000216200
ENSGACP00000006043	ENSP00000363973
ENSGACP00000010550	ENSP00000381581
ENSGACP00000014124	ENSP00000222122
ENSGACP00000021110	ENSP00000302227
ENSGACP00000000596	ENSP00000348234
ENSGACP00000022782	ENSP00000262995
ENSGACP00000026874	ENSP00000399588
ENSGACP00000011345	ENSP00000350199
ENSGACP00000017403	ENSP00000358582
ENSGACP00000027640	ENSP00000346378
ENSGACP00000008375	ENSP00000376372
ENSGACP00000022996	ENSP00000360938
ENSGACP00000020821	ENSP00000255189
ENSGACP00000027001	ENSP00000357005
ENSGACP00000026659	ENSP00000299106
ENSGACP00000014114	ENSP00000299106
ENSGACP00000018365	ENSP00000363001
ENSGACP00000016016	ENSP00000357425
ENSGACP00000027235	ENSP00000340409
ENSGACP00000004122	ENSP00000316589
ENSGACP00000023771	ENSP00000011619
ENSGACP00000023898	ENSP00000362399
ENSGACP00000004306	ENSP00000362399
ENSGACP00000013238	ENSP00000259241
ENSGACP00000007037	ENSP00000290341
ENSGACP00000022634	ENSP00000414019
ENSGACP00000015087	ENSP00000352216
ENSGACP00000014513	ENSP00000275230
ENSGACP00000020174	ENSP00000384398
ENSGACP00000017552	ENSP00000432845
ENSGACP00000009935	ENSP00000385610
ENSGACP00000002784	ENSP00000408395
ENSGACP00000012148	ENSP00000222693
ENSGACP00000012139	ENSP00000339191
ENSGACP00000012891	ENSP00000308219
ENSGACP00000017505	ENSP00000452126
ENSGACP00000023819	ENSP00000297130
ENSGACP00000023528	ENSP00000306997
ENSGACP00000025820	ENSP00000306997
ENSGACP00000014446	ENSP00000352272
ENSGACP00000003763	ENSP00000352272
ENSGACP00000017855	ENSP00000354916
ENSGACP00000019205	ENSP00000354916
ENSGACP00000003142	ENSP00000406751
ENSGACP00000009984	ENSP00000473001
ENSGACP00000007237	ENSP00000279387
ENSGACP00000013753	ENSP00000356708
ENSGACP00000002791	ENSP00000331040
ENSGACP00000012810	ENSP00000240333
ENSGACP00000003031	ENSP00000368981
ENSGACP00000017879	ENSP00000377401
ENSGACP00000020655	ENSP00000454157
ENSGACP00000000392	ENSP00000454157
ENSGACP00000003157	ENSP00000430497
ENSGACP00000002828	ENSP00000413418
ENSGACP00000025624	ENSP00000245541
ENSGACP00000016227	ENSP00000245541
ENSGACP00000025318	ENSP00000341344
ENSGACP00000009733	ENSP00000341344
ENSGACP00000025814	ENSP00000311962
ENSGACP00000013206	ENSP00000356033
ENSGACP00000027520	ENSP00000338343
ENSGACP00000017353	ENSP00000349723
ENSGACP00000007319	ENSP00000349723
ENSGACP00000017735	ENSP00000338774
ENSGACP00000011923	ENSP00000283415
ENSGACP00000008743	ENSP00000283415
ENSGACP00000001874	ENSP00000344648
ENSGACP00000018937	ENSP00000340467
ENSGACP00000018824	ENSP00000340467
ENSGACP00000005417	ENSP00000384197
ENSGACP00000024940	ENSP00000384197
ENSGACP00000015565	ENSP00000263666
ENSGACP00000016107	ENSP00000164640
ENSGACP00000000577	ENSP00000164640
ENSGACP00000020989	ENSP00000413625
ENSGACP00000016189	ENSP00000260385
ENSGACP00000003926	ENSP00000234195
ENSGACP00000014699	ENSP00000386702
ENSGACP00000025172	ENSP00000386702
ENSGACP00000025941	ENSP00000351789
ENSGACP00000024768	ENSP00000360690
ENSGACP00000023839	ENSP00000381298
ENSGACP00000023219	ENSP00000368982
ENSGACP00000022260	ENSP00000424417
ENSGACP00000007173	ENSP00000380921
ENSGACP00000021237	ENSP00000313454
ENSGACP00000000535	ENSP00000290246
ENSGACP00000018282	ENSP00000377566
ENSGACP00000000033	ENSP00000362768
ENSGACP00000010370	ENSP00000262133
ENSGACP00000023516	ENSP00000250416
ENSGACP00000014652	ENSP00000364986
ENSGACP00000017877	ENSP00000294728
ENSGACP00000013154	ENSP00000007969
ENSGACP00000011949	ENSP00000264036
ENSGACP00000027451	ENSP00000264036
ENSGACP00000021029	ENSP00000296755
ENSGACP00000017743	ENSP00000325313
ENSGACP00000012899	ENSP00000325313
ENSGACP00000009382	ENSP00000363621
ENSGACP00000018995	ENSP00000261296
ENSGACP00000010396	ENSP00000298351
ENSGACP00000017653	ENSP00000355800
ENSGACP00000020405	ENSP00000384319
ENSGACP00000002181	ENSP00000287713
ENSGACP00000015012	ENSP00000475750
ENSGACP00000017307	ENSP00000337053
ENSGACP00000018450	ENSP00000369400
ENSGACP00000019915	ENSP00000369400
ENSGACP00000001085	ENSP00000164139
ENSGACP00000027314	ENSP00000164139
ENSGACP00000015860	ENSP00000216392
ENSGACP00000016429	ENSP00000354575
ENSGACP00000019957	ENSP00000345667
ENSGACP00000004165	ENSP00000345667
ENSGACP00000020071	ENSP00000324856
ENSGACP00000023162	ENSP00000312741
ENSGACP00000011608	ENSP00000260386
ENSGACP00000013019	ENSP00000263370
ENSGACP00000026891	ENSP00000263370
ENSGACP00000018284	ENSP00000371073
ENSGACP00000003070	ENSP00000420686
ENSGACP00000009145	ENSP00000367032
ENSGACP00000006645	ENSP00000358217
ENSGACP00000022748	ENSP00000368761
ENSGACP00000014176	ENSP00000215631
ENSGACP00000005355	ENSP00000360025
ENSGACP00000020604	ENSP00000360025
ENSGACP00000006633	ENSP00000364407
ENSGACP00000002217	ENSP00000407613
ENSGACP00000002200	ENSP00000216802
ENSGACP00000018240	ENSP00000376071
ENSGACP00000017039	ENSP00000223145
ENSGACP00000000100	ENSP00000223145
ENSGACP00000009047	ENSP00000332369
ENSGACP00000026716	ENSP00000347721
ENSGACP00000026715	ENSP00000333292
ENSGACP00000019784	ENSP00000309945
ENSGACP00000006525	ENSP00000271064
ENSGACP00000000297	ENSP00000349490
ENSGACP00000020302	ENSP00000307971
ENSGACP00000009209	ENSP00000348089
ENSGACP00000001414	ENSP00000334675
ENSGACP00000009280	ENSP00000288985
ENSGACP00000007942	ENSP00000359264
ENSGACP00000017885	ENSP00000359130
ENSGACP00000014804	ENSP00000368648
ENSGACP00000003202	ENSP00000315386
ENSGACP00000018518	ENSP00000295588
ENSGACP00000009919	ENSP00000311427
ENSGACP00000006104	ENSP00000317332
ENSGACP00000023497	ENSP00000317332
ENSGACP00000001155	ENSP00000273962
ENSGACP00000020150	ENSP00000312356
ENSGACP00000024720	ENSP00000361202
ENSGACP00000022999	ENSP00000376776
ENSGACP00000013057	ENSP00000423600
ENSGACP00000015763	ENSP00000249442
ENSGACP00000019895	ENSP00000284981
ENSGACP00000004478	ENSP00000284981
ENSGACP00000022692	ENSP00000296137
ENSGACP00000015502	ENSP00000317955
ENSGACP00000012652	ENSP00000397050
ENSGACP00000026894	ENSP00000397050
ENSGACP00000005789	ENSP00000284476
ENSGACP00000011419	ENSP00000267889
ENSGACP00000018101	ENSP00000312942
ENSGACP00000026829	ENSP00000312942
ENSGACP00000016955	ENSP00000312550
ENSGACP00000009265	ENSP00000392617
ENSGACP00000007600	ENSP00000378414
ENSGACP00000001677	ENSP00000349547
ENSGACP00000002037	ENSP00000349547
ENSGACP00000000491	ENSP00000347443
ENSGACP00000026541	ENSP00000443021
ENSGACP00000023695	ENSP00000378401
ENSGACP00000023820	ENSP00000349677
ENSGACP00000003084	ENSP00000362201
ENSGACP00000011360	ENSP00000362201
ENSGACP00000011142	ENSP00000315136
ENSGACP00000006208	ENSP00000259698
ENSGACP00000024229	ENSP00000334002
ENSGACP00000018699	ENSP00000328875
ENSGACP00000016629	ENSP00000261475
ENSGACP00000026107	ENSP00000396052
ENSGACP00000027432	ENSP00000265272
ENSGACP00000026560	ENSP00000377015
ENSGACP00000013868	ENSP00000377015
ENSGACP00000006776	ENSP00000400459
ENSGACP00000017590	ENSP00000400459
ENSGACP00000008457	ENSP00000306477
ENSGACP00000002059	ENSP00000313890
ENSGACP00000007070	ENSP00000364912
ENSGACP00000001524	ENSP00000364912
ENSGACP00000018536	ENSP00000358262
ENSGACP00000022775	ENSP00000283131
ENSGACP00000027405	ENSP00000344967
ENSGACP00000018207	ENSP00000302289
ENSGACP00000004018	ENSP00000307508
ENSGACP00000020962	ENSP00000307508
ENSGACP00000012709	ENSP00000367197
ENSGACP00000006988	ENSP00000256592
ENSGACP00000013064	ENSP00000256592
ENSGACP00000011035	ENSP00000469647
ENSGACP00000014895	ENSP00000388402
ENSGACP00000023134	ENSP00000462435
ENSGACP00000011358	ENSP00000353785
ENSGACP00000026552	ENSP00000361027
ENSGACP00000003924	ENSP00000473496
ENSGACP00000012672	ENSP00000362918
ENSGACP00000003731	ENSP00000376384
ENSGACP00000020189	ENSP00000376384
ENSGACP00000016502	ENSP00000217289
ENSGACP00000013976	ENSP00000331201
ENSGACP00000000323	ENSP00000298125
ENSGACP00000000293	ENSP00000233055
ENSGACP00000024785	ENSP00000359506
ENSGACP00000022756	ENSP00000296575
ENSGACP00000007510	ENSP00000246006
ENSGACP00000005778	ENSP00000366307
ENSGACP00000003810	ENSP00000365201
ENSGACP00000006808	ENSP00000308275
ENSGACP00000010749	ENSP00000312834
ENSGACP00000018778	ENSP00000246912
ENSGACP00000021461	ENSP00000370625
ENSGACP00000015639	ENSP00000228347
ENSGACP00000003952	ENSP00000263331
ENSGACP00000022936	ENSP00000349359
ENSGACP00000015344	ENSP00000356437
ENSGACP00000008840	ENSP00000475434
ENSGACP00000026315	ENSP00000226091
ENSGACP00000002008	ENSP00000245323
ENSGACP00000020264	ENSP00000245323
ENSGACP00000024487	ENSP00000204961
ENSGACP00000001603	ENSP00000310521
ENSGACP00000004400	ENSP00000264454
ENSGACP00000002449	ENSP00000343428
ENSGACP00000017795	ENSP00000375894
ENSGACP00000008577	ENSP00000349458
ENSGACP00000022211	ENSP00000302648
ENSGACP00000022306	ENSP00000409007
ENSGACP00000010264	ENSP00000409007
ENSGACP00000005959	ENSP00000216024
ENSGACP00000006597	ENSP00000419471
ENSGACP00000010692	ENSP00000358576
ENSGACP00000026519	ENSP00000367527
ENSGACP00000008682	ENSP00000355185
ENSGACP00000005161	ENSP00000323584
ENSGACP00000007388	ENSP00000323584
ENSGACP00000018795	ENSP00000240587
ENSGACP00000017675	ENSP00000240587
ENSGACP00000014721	ENSP00000360552
ENSGACP00000014244	ENSP00000233575
ENSGACP00000017970	ENSP00000363386
ENSGACP00000005675	ENSP00000354163
ENSGACP00000015972	ENSP00000354163
ENSGACP00000019484	ENSP00000355204
ENSGACP00000012200	ENSP00000363419
ENSGACP00000013135	ENSP00000440273
ENSGACP00000008314	ENSP00000345492
ENSGACP00000012097	ENSP00000354947
ENSGACP00000016905	ENSP00000012443
ENSGACP00000021543	ENSP00000286719
ENSGACP00000018244	ENSP00000286719
ENSGACP00000019901	ENSP00000354871
ENSGACP00000006180	ENSP00000283179
ENSGACP00000022296	ENSP00000302811
ENSGACP00000027231	ENSP00000257068
ENSGACP00000017006	ENSP00000335628
ENSGACP00000013149	ENSP00000366829
ENSGACP00000027452	ENSP00000264033
ENSGACP00000011960	ENSP00000264033
ENSGACP00000004441	ENSP00000270279
ENSGACP00000026588	ENSP00000284288
ENSGACP00000025338	ENSP00000227638
ENSGACP00000017793	ENSP00000379183
ENSGACP00000017329	ENSP00000386869
ENSGACP00000023189	ENSP00000442788
ENSGACP00000023779	ENSP00000304642
ENSGACP00000019973	ENSP00000395249
ENSGACP00000023037	ENSP00000268184
ENSGACP00000020897	ENSP00000296785
ENSGACP00000017336	ENSP00000305071
ENSGACP00000005991	ENSP00000367631
ENSGACP00000011961	ENSP00000266991
ENSGACP00000027416	ENSP00000367965
ENSGACP00000012191	ENSP00000273183
ENSGACP00000011751	ENSP00000327509
ENSGACP00000008009	ENSP00000327509
ENSGACP00000008289	ENSP00000329200
ENSGACP00000025880	ENSP00000413929
ENSGACP00000009155	ENSP00000339692
ENSGACP00000007501	ENSP00000368710
ENSGACP00000024109	ENSP00000340578
ENSGACP00000020799	ENSP00000418001
ENSGACP00000006537	ENSP00000476119
ENSGACP00000025821	ENSP00000306015
ENSGACP00000024304	ENSP00000377789
ENSGACP00000018840	ENSP00000347717
ENSGACP00000005377	ENSP00000339883
ENSGACP00000026799	ENSP00000279263
ENSGACP00000008045	ENSP00000273067
ENSGACP00000015512	ENSP00000266643
ENSGACP00000000754	ENSP00000266643
ENSGACP00000009564	ENSP00000262300
ENSGACP00000012896	ENSP00000402084
ENSGACP00000018088	ENSP00000380675
ENSGACP00000017445	ENSP00000404042
ENSGACP00000009690	ENSP00000278070
ENSGACP00000024244	ENSP00000278070
ENSGACP00000014476	ENSP00000228515
ENSGACP00000017021	ENSP00000379090
ENSGACP00000025619	ENSP00000379090
ENSGACP00000025783	ENSP00000261377
ENSGACP00000017361	ENSP00000363640
ENSGACP00000018062	ENSP00000289248
ENSGACP00000012509	ENSP00000363516
ENSGACP00000018471	ENSP00000407958
ENSGACP00000014129	ENSP00000365503
ENSGACP00000026513	ENSP00000429615
ENSGACP00000017404	ENSP00000273859
ENSGACP00000018165	ENSP00000349325
ENSGACP00000018510	ENSP00000313172
ENSGACP00000018515	ENSP00000254765
ENSGACP00000001839	ENSP00000264231
ENSGACP00000025523	ENSP00000314420
ENSGACP00000012970	ENSP00000356243
ENSGACP00000026097	ENSP00000366452
ENSGACP00000009954	ENSP00000452027
ENSGACP00000018668	ENSP00000258796
ENSGACP00000021805	ENSP00000258796
ENSGACP00000014181	ENSP00000365714
ENSGACP00000004299	ENSP00000269346
ENSGACP00000014369	ENSP00000269346
ENSGACP00000006237	ENSP00000366998
ENSGACP00000002260	ENSP00000371483
ENSGACP00000021060	ENSP00000371483
ENSGACP00000023831	ENSP00000321424
ENSGACP00000006965	ENSP00000376702
ENSGACP00000011463	ENSP00000323183
ENSGACP00000018198	ENSP00000476746
ENSGACP00000004301	ENSP00000269740
ENSGACP00000001254	ENSP00000254770
ENSGACP00000019479	ENSP00000388713
ENSGACP00000007449	ENSP00000259512
ENSGACP00000024316	ENSP00000158771
ENSGACP00000019498	ENSP00000384744
ENSGACP00000024755	ENSP00000411827
ENSGACP00000018636	ENSP00000315106
ENSGACP00000014813	ENSP00000286523
ENSGACP00000012940	ENSP00000286523
ENSGACP00000018529	ENSP00000370242
ENSGACP00000024145	ENSP00000362260
ENSGACP00000009087	ENSP00000294740
ENSGACP00000012574	ENSP00000294740
ENSGACP00000024440	ENSP00000291900
ENSGACP00000001938	ENSP00000434359
ENSGACP00000006224	ENSP00000434359
ENSGACP00000011863	ENSP00000252530
ENSGACP00000010599	ENSP00000367828
ENSGACP00000024535	ENSP00000362395
ENSGACP00000004863	ENSP00000330774
ENSGACP00000000649	ENSP00000379901
ENSGACP00000005287	ENSP00000400471
ENSGACP00000004652	ENSP00000343144
ENSGACP00000004483	ENSP00000352414
ENSGACP00000023677	ENSP00000274625
ENSGACP00000002254	ENSP00000386212
ENSGACP00000018806	ENSP00000355325
ENSGACP00000016946	ENSP00000364839
ENSGACP00000015043	ENSP00000391447
ENSGACP00000005110	ENSP00000384515
ENSGACP00000005117	ENSP00000391583
ENSGACP00000011266	ENSP00000367157
ENSGACP00000010662	ENSP00000379880
ENSGACP00000019727	ENSP00000291592
ENSGACP00000002940	ENSP00000291592
ENSGACP00000022320	ENSP00000292599
ENSGACP00000016051	ENSP00000434552
ENSGACP00000011864	ENSP00000382713
ENSGACP00000009673	ENSP00000386918
ENSGACP00000021277	ENSP00000417970
ENSGACP00000020609	ENSP00000366070
ENSGACP00000011319	ENSP00000301336
ENSGACP00000021496	ENSP00000365014
ENSGACP00000014713	ENSP00000262662
ENSGACP00000025761	ENSP00000377224
ENSGACP00000018767	ENSP00000303437
ENSGACP00000017272	ENSP00000356918
ENSGACP00000007140	ENSP00000308926
ENSGACP00000014491	ENSP00000356857
ENSGACP00000003668	ENSP00000321445
ENSGACP00000005501	ENSP00000296096
ENSGACP00000003808	ENSP00000455444
ENSGACP00000004396	ENSP00000358081
ENSGACP00000015549	ENSP00000287322
ENSGACP00000020864	ENSP00000369887
ENSGACP00000004308	ENSP00000441039
ENSGACP00000010443	ENSP00000453076
ENSGACP00000022735	ENSP00000298110
ENSGACP00000020470	ENSP00000430269
ENSGACP00000019099	ENSP00000328090
ENSGACP00000012078	ENSP00000296358
ENSGACP00000019681	ENSP00000304108
ENSGACP00000012185	ENSP00000367356
ENSGACP00000005671	ENSP00000293443
ENSGACP00000015027	ENSP00000410626
ENSGACP00000025152	ENSP00000436318
ENSGACP00000027215	ENSP00000270142
ENSGACP00000023573	ENSP00000371554
ENSGACP00000004951	ENSP00000377724
ENSGACP00000014216	ENSP00000243045
ENSGACP00000003458	ENSP00000326869
ENSGACP00000007960	ENSP00000269582
ENSGACP00000003479	ENSP00000357660
ENSGACP00000022496	ENSP00000424711
ENSGACP00000026186	ENSP00000261172
ENSGACP00000005348	ENSP00000262551
ENSGACP00000021898	ENSP00000360688
ENSGACP00000016916	ENSP00000387292
ENSGACP00000010976	ENSP00000320757
ENSGACP00000005711	ENSP00000418529
ENSGACP00000004496	ENSP00000269097
ENSGACP00000025594	ENSP00000369816
ENSGACP00000020198	ENSP00000331831
ENSGACP00000023991	ENSP00000290216
ENSGACP00000006246	ENSP00000272732
ENSGACP00000013276	ENSP00000362993
ENSGACP00000026483	ENSP00000266744
ENSGACP00000013384	ENSP00000265299
ENSGACP00000011576	ENSP00000277632
ENSGACP00000000058	ENSP00000257515
ENSGACP00000015768	ENSP00000354958
ENSGACP00000004506	ENSP00000331462
ENSGACP00000005880	ENSP00000340494
ENSGACP00000025356	ENSP00000337731
ENSGACP00000011240	ENSP00000253796
ENSGACP00000002795	ENSP00000242249
ENSGACP00000011227	ENSP00000343248
ENSGACP00000014608	ENSP00000356811
ENSGACP00000010159	ENSP00000376035
ENSGACP00000015554	ENSP00000300101
ENSGACP00000004049	ENSP00000307449
ENSGACP00000008028	ENSP00000246190
ENSGACP00000009057	ENSP00000246190
ENSGACP00000019425	ENSP00000356481
ENSGACP00000006710	ENSP00000356481
ENSGACP00000023901	ENSP00000362409
ENSGACP00000021583	ENSP00000401338
ENSGACP00000013045	ENSP00000320318
ENSGACP00000016188	ENSP00000261655
ENSGACP00000023247	ENSP00000261655
ENSGACP00000016650	ENSP00000215906
ENSGACP00000021837	ENSP00000378437
ENSGACP00000024331	ENSP00000308057
ENSGACP00000007029	ENSP00000364814
ENSGACP00000021533	ENSP00000358795
ENSGACP00000012372	ENSP00000358795
ENSGACP00000024214	ENSP00000358815
ENSGACP00000026558	ENSP00000307801
ENSGACP00000013855	ENSP00000307801
ENSGACP00000004675	ENSP00000358430
ENSGACP00000012315	ENSP00000182527
ENSGACP00000027370	ENSP00000263671
ENSGACP00000005284	ENSP00000297265
ENSGACP00000005283	ENSP00000348489
ENSGACP00000017040	ENSP00000396160
ENSGACP00000022453	ENSP00000311127
ENSGACP00000010404	ENSP00000451040
ENSGACP00000001265	ENSP00000369395
ENSGACP00000021790	ENSP00000456548
ENSGACP00000023120	ENSP00000285311
ENSGACP00000012072	ENSP00000363081
ENSGACP00000015623	ENSP00000359098
ENSGACP00000001925	ENSP00000266269
ENSGACP00000009306	ENSP00000320797
ENSGACP00000004841	ENSP00000387851
ENSGACP00000014562	ENSP00000334665
ENSGACP00000012791	ENSP00000334665
ENSGACP00000014777	ENSP00000439625
ENSGACP00000013467	ENSP00000380185
ENSGACP00000015486	ENSP00000344961
ENSGACP00000021892	ENSP00000359795
ENSGACP00000011635	ENSP00000319254
ENSGACP00000027165	ENSP00000369858
ENSGACP00000012853	ENSP00000450842
ENSGACP00000015599	ENSP00000230461
ENSGACP00000009111	ENSP00000230461
ENSGACP00000003655	ENSP00000402698
ENSGACP00000022605	ENSP00000362613
ENSGACP00000020380	ENSP00000474621
ENSGACP00000002804	ENSP00000380437
ENSGACP00000002082	ENSP00000391481
ENSGACP00000003871	ENSP00000265986
ENSGACP00000004729	ENSP00000346890
ENSGACP00000013134	ENSP00000346890
ENSGACP00000016053	ENSP00000297293
ENSGACP00000019416	ENSP00000362469
ENSGACP00000018866	ENSP00000360966
ENSGACP00000006296	ENSP00000370724
ENSGACP00000000094	ENSP00000349351
ENSGACP00000002078	ENSP00000349351
ENSGACP00000027458	ENSP00000348752
ENSGACP00000015698	ENSP00000328216
ENSGACP00000007913	ENSP00000355799
ENSGACP00000004036	ENSP00000296130
ENSGACP00000009450	ENSP00000296130
ENSGACP00000020765	ENSP00000299642
ENSGACP00000010655	ENSP00000280701
ENSGACP00000002882	ENSP00000304592
ENSGACP00000013745	ENSP00000296980
ENSGACP00000017432	ENSP00000314976
ENSGACP00000014668	ENSP00000249647
ENSGACP00000010580	ENSP00000361287
ENSGACP00000005565	ENSP00000361287
ENSGACP00000011109	ENSP00000303147
ENSGACP00000022664	ENSP00000303147
[truncated: 6,132 more rows]
