# Supplementary material for: Reconstruction of proto-vertebrate, proto-cyclostome and proto-gnathostome genomes provides new insights into early vertebrate evolution
Source: Nat Commun. 2021 Jul 23;12:4489. doi: 10.1038/s41467-021-24573-z (PMC8302630; doi:10.1038/s41467-021-24573-z)
Supplement: Supplementary file 4 — Supplementary Data 1 [file 41467_2021_24573_MOESM4_ESM.zip › SuppData1/orthologs/GASAC-LEPOC.txt]

ENSGACP00000024945	ENSLOCP00000011371
ENSGACP00000003450	ENSLOCP00000009128
ENSGACP00000018304	ENSLOCP00000003817
ENSGACP00000003045	ENSLOCP00000003817
ENSGACP00000026872	ENSLOCP00000018009
ENSGACP00000008784	ENSLOCP00000021014
ENSGACP00000027282	ENSLOCP00000007024
ENSGACP00000017512	ENSLOCP00000007725
ENSGACP00000003444	ENSLOCP00000009060
ENSGACP00000027655	ENSLOCP00000011549
ENSGACP00000015229	ENSLOCP00000018593
ENSGACP00000013204	ENSLOCP00000011472
ENSGACP00000018412	ENSLOCP00000013012
ENSGACP00000004939	ENSLOCP00000009147
ENSGACP00000007033	ENSLOCP00000020429
ENSGACP00000017057	ENSLOCP00000017457
ENSGACP00000015909	ENSLOCP00000013339
ENSGACP00000012136	ENSLOCP00000019200
ENSGACP00000004873	ENSLOCP00000006554
ENSGACP00000002806	ENSLOCP00000003596
ENSGACP00000023126	ENSLOCP00000003596
ENSGACP00000013826	ENSLOCP00000010127
ENSGACP00000025635	ENSLOCP00000017832
ENSGACP00000026047	ENSLOCP00000019587
ENSGACP00000004170	ENSLOCP00000004161
ENSGACP00000000014	ENSLOCP00000007780
ENSGACP00000010389	ENSLOCP00000017232
ENSGACP00000008196	ENSLOCP00000016944
ENSGACP00000022876	ENSLOCP00000018831
ENSGACP00000020510	ENSLOCP00000009530
ENSGACP00000010533	ENSLOCP00000008728
ENSGACP00000012075	ENSLOCP00000020915
ENSGACP00000004209	ENSLOCP00000005280
ENSGACP00000025947	ENSLOCP00000013773
ENSGACP00000000488	ENSLOCP00000010078
ENSGACP00000021405	ENSLOCP00000015968
ENSGACP00000013531	ENSLOCP00000007610
ENSGACP00000026980	ENSLOCP00000004672
ENSGACP00000014122	ENSLOCP00000020267
ENSGACP00000014108	ENSLOCP00000020273
ENSGACP00000021962	ENSLOCP00000010732
ENSGACP00000022891	ENSLOCP00000016575
ENSGACP00000024574	ENSLOCP00000016575
ENSGACP00000017005	ENSLOCP00000006610
ENSGACP00000015493	ENSLOCP00000007870
ENSGACP00000004288	ENSLOCP00000007870
ENSGACP00000018787	ENSLOCP00000007227
ENSGACP00000013822	ENSLOCP00000012214
ENSGACP00000024909	ENSLOCP00000012214
ENSGACP00000002402	ENSLOCP00000008648
ENSGACP00000013540	ENSLOCP00000007649
ENSGACP00000012095	ENSLOCP00000007649
ENSGACP00000013490	ENSLOCP00000000762
ENSGACP00000020058	ENSLOCP00000012473
ENSGACP00000025883	ENSLOCP00000019175
ENSGACP00000005703	ENSLOCP00000012015
ENSGACP00000020860	ENSLOCP00000001624
ENSGACP00000006974	ENSLOCP00000001624
ENSGACP00000022084	ENSLOCP00000000941
ENSGACP00000022648	ENSLOCP00000001262
ENSGACP00000014759	ENSLOCP00000007089
ENSGACP00000006839	ENSLOCP00000017180
ENSGACP00000022315	ENSLOCP00000017180
ENSGACP00000016761	ENSLOCP00000007201
ENSGACP00000011561	ENSLOCP00000005887
ENSGACP00000002990	ENSLOCP00000005887
ENSGACP00000010471	ENSLOCP00000003218
ENSGACP00000021969	ENSLOCP00000005999
ENSGACP00000025513	ENSLOCP00000020663
ENSGACP00000025845	ENSLOCP00000014860
ENSGACP00000023903	ENSLOCP00000019922
ENSGACP00000005981	ENSLOCP00000013825
ENSGACP00000017996	ENSLOCP00000010959
ENSGACP00000011089	ENSLOCP00000012282
ENSGACP00000019294	ENSLOCP00000017952
ENSGACP00000009755	ENSLOCP00000008038
ENSGACP00000015915	ENSLOCP00000010721
ENSGACP00000013498	ENSLOCP00000021480
ENSGACP00000013505	ENSLOCP00000002287
ENSGACP00000023103	ENSLOCP00000018849
ENSGACP00000002295	ENSLOCP00000012061
ENSGACP00000018209	ENSLOCP00000009990
ENSGACP00000012521	ENSLOCP00000003317
ENSGACP00000004603	ENSLOCP00000011989
ENSGACP00000016002	ENSLOCP00000020953
ENSGACP00000004546	ENSLOCP00000015226
ENSGACP00000011567	ENSLOCP00000018208
ENSGACP00000013013	ENSLOCP00000019753
ENSGACP00000006206	ENSLOCP00000012353
ENSGACP00000019496	ENSLOCP00000004132
ENSGACP00000022493	ENSLOCP00000006157
ENSGACP00000015690	ENSLOCP00000006157
ENSGACP00000021682	ENSLOCP00000010044
ENSGACP00000011590	ENSLOCP00000018214
ENSGACP00000026389	ENSLOCP00000020601
ENSGACP00000013724	ENSLOCP00000005255
ENSGACP00000004274	ENSLOCP00000007900
ENSGACP00000015475	ENSLOCP00000007900
ENSGACP00000017407	ENSLOCP00000015688
ENSGACP00000007063	ENSLOCP00000010023
ENSGACP00000007544	ENSLOCP00000006473
ENSGACP00000013968	ENSLOCP00000004830
ENSGACP00000015931	ENSLOCP00000020756
ENSGACP00000009933	ENSLOCP00000013047
ENSGACP00000005141	ENSLOCP00000016356
ENSGACP00000023842	ENSLOCP00000012360
ENSGACP00000007915	ENSLOCP00000011681
ENSGACP00000013351	ENSLOCP00000011681
ENSGACP00000022780	ENSLOCP00000018637
ENSGACP00000009128	ENSLOCP00000014277
ENSGACP00000005129	ENSLOCP00000016536
ENSGACP00000012449	ENSLOCP00000007849
ENSGACP00000005885	ENSLOCP00000008437
ENSGACP00000009355	ENSLOCP00000014423
ENSGACP00000008256	ENSLOCP00000020956
ENSGACP00000021278	ENSLOCP00000013775
ENSGACP00000024121	ENSLOCP00000004341
ENSGACP00000014218	ENSLOCP00000017705
ENSGACP00000008788	ENSLOCP00000010892
ENSGACP00000012624	ENSLOCP00000006526
ENSGACP00000006233	ENSLOCP00000001142
ENSGACP00000018261	ENSLOCP00000007583
ENSGACP00000015509	ENSLOCP00000017090
ENSGACP00000022347	ENSLOCP00000004907
ENSGACP00000007046	ENSLOCP00000006346
ENSGACP00000017631	ENSLOCP00000017659
ENSGACP00000016853	ENSLOCP00000000889
ENSGACP00000010215	ENSLOCP00000020036
ENSGACP00000007839	ENSLOCP00000008734
ENSGACP00000024328	ENSLOCP00000014576
ENSGACP00000002797	ENSLOCP00000005356
ENSGACP00000008850	ENSLOCP00000005356
ENSGACP00000003106	ENSLOCP00000005033
ENSGACP00000003687	ENSLOCP00000004761
ENSGACP00000012330	ENSLOCP00000000938
ENSGACP00000013891	ENSLOCP00000006533
ENSGACP00000015752	ENSLOCP00000006533
ENSGACP00000019427	ENSLOCP00000006691
ENSGACP00000024876	ENSLOCP00000001361
ENSGACP00000012938	ENSLOCP00000006948
ENSGACP00000010785	ENSLOCP00000006948
ENSGACP00000005558	ENSLOCP00000007874
ENSGACP00000011056	ENSLOCP00000013471
ENSGACP00000011849	ENSLOCP00000019945
ENSGACP00000015166	ENSLOCP00000019945
ENSGACP00000023914	ENSLOCP00000001954
ENSGACP00000004412	ENSLOCP00000001954
ENSGACP00000013838	ENSLOCP00000001962
ENSGACP00000010614	ENSLOCP00000002578
ENSGACP00000000678	ENSLOCP00000009983
ENSGACP00000004693	ENSLOCP00000019179
ENSGACP00000008325	ENSLOCP00000012953
ENSGACP00000002669	ENSLOCP00000021847
ENSGACP00000007346	ENSLOCP00000007340
ENSGACP00000022578	ENSLOCP00000005920
ENSGACP00000000019	ENSLOCP00000016604
ENSGACP00000003509	ENSLOCP00000016604
ENSGACP00000025019	ENSLOCP00000019609
ENSGACP00000003466	ENSLOCP00000009405
ENSGACP00000016521	ENSLOCP00000019306
ENSGACP00000023637	ENSLOCP00000011895
ENSGACP00000011213	ENSLOCP00000006448
ENSGACP00000024426	ENSLOCP00000011962
ENSGACP00000023031	ENSLOCP00000011240
ENSGACP00000010089	ENSLOCP00000006499
ENSGACP00000012027	ENSLOCP00000009471
ENSGACP00000007945	ENSLOCP00000007628
ENSGACP00000003980	ENSLOCP00000005310
ENSGACP00000020505	ENSLOCP00000002972
ENSGACP00000000125	ENSLOCP00000009910
ENSGACP00000008514	ENSLOCP00000009918
ENSGACP00000024791	ENSLOCP00000017649
ENSGACP00000024033	ENSLOCP00000013021
ENSGACP00000003038	ENSLOCP00000006143
ENSGACP00000002405	ENSLOCP00000008680
ENSGACP00000016753	ENSLOCP00000018224
ENSGACP00000011399	ENSLOCP00000018185
ENSGACP00000016404	ENSLOCP00000020346
ENSGACP00000026319	ENSLOCP00000019133
ENSGACP00000015343	ENSLOCP00000019133
ENSGACP00000010214	ENSLOCP00000012778
ENSGACP00000020270	ENSLOCP00000005737
ENSGACP00000018406	ENSLOCP00000006828
ENSGACP00000024658	ENSLOCP00000018546
ENSGACP00000020271	ENSLOCP00000005812
ENSGACP00000005379	ENSLOCP00000005812
ENSGACP00000024661	ENSLOCP00000018544
ENSGACP00000021658	ENSLOCP00000016171
ENSGACP00000018417	ENSLOCP00000006853
ENSGACP00000008623	ENSLOCP00000006853
ENSGACP00000022764	ENSLOCP00000010912
ENSGACP00000015439	ENSLOCP00000010447
ENSGACP00000027196	ENSLOCP00000010447
ENSGACP00000004121	ENSLOCP00000012104
ENSGACP00000001213	ENSLOCP00000013595
ENSGACP00000006111	ENSLOCP00000008505
ENSGACP00000023493	ENSLOCP00000008505
ENSGACP00000009940	ENSLOCP00000017548
ENSGACP00000002481	ENSLOCP00000016248
ENSGACP00000014394	ENSLOCP00000019163
ENSGACP00000008802	ENSLOCP00000009632
ENSGACP00000019210	ENSLOCP00000010916
ENSGACP00000002834	ENSLOCP00000003607
ENSGACP00000002348	ENSLOCP00000015072
ENSGACP00000023091	ENSLOCP00000015072
ENSGACP00000022066	ENSLOCP00000003380
ENSGACP00000010750	ENSLOCP00000002426
ENSGACP00000012695	ENSLOCP00000012613
ENSGACP00000007203	ENSLOCP00000012613
ENSGACP00000005237	ENSLOCP00000019084
ENSGACP00000024500	ENSLOCP00000016794
ENSGACP00000015235	ENSLOCP00000002147
ENSGACP00000025056	ENSLOCP00000021122
ENSGACP00000022065	ENSLOCP00000006545
ENSGACP00000003704	ENSLOCP00000004953
ENSGACP00000003704	ENSLOCP00000000660
ENSGACP00000016370	ENSLOCP00000012614
ENSGACP00000022984	ENSLOCP00000003234
ENSGACP00000017542	ENSLOCP00000006565
ENSGACP00000004888	ENSLOCP00000009421
ENSGACP00000002403	ENSLOCP00000016126
ENSGACP00000008807	ENSLOCP00000005393
ENSGACP00000017318	ENSLOCP00000019213
ENSGACP00000008998	ENSLOCP00000007722
ENSGACP00000020352	ENSLOCP00000012552
ENSGACP00000018750	ENSLOCP00000012928
ENSGACP00000014494	ENSLOCP00000014564
ENSGACP00000023747	ENSLOCP00000011332
ENSGACP00000004440	ENSLOCP00000009470
ENSGACP00000005070	ENSLOCP00000012355
ENSGACP00000002886	ENSLOCP00000011077
ENSGACP00000007201	ENSLOCP00000017982
ENSGACP00000024497	ENSLOCP00000017982
ENSGACP00000000952	ENSLOCP00000017364
ENSGACP00000010311	ENSLOCP00000011435
ENSGACP00000020639	ENSLOCP00000003826
ENSGACP00000026334	ENSLOCP00000020442
ENSGACP00000006806	ENSLOCP00000011874
ENSGACP00000011680	ENSLOCP00000020061
ENSGACP00000015215	ENSLOCP00000020061
ENSGACP00000017136	ENSLOCP00000021247
ENSGACP00000005071	ENSLOCP00000018907
ENSGACP00000001491	ENSLOCP00000018175
ENSGACP00000006953	ENSLOCP00000016135
ENSGACP00000010693	ENSLOCP00000014009
ENSGACP00000000220	ENSLOCP00000012449
ENSGACP00000012914	ENSLOCP00000014471
ENSGACP00000015985	ENSLOCP00000019926
ENSGACP00000009347	ENSLOCP00000016691
ENSGACP00000025450	ENSLOCP00000016691
ENSGACP00000019821	ENSLOCP00000016003
ENSGACP00000024285	ENSLOCP00000010175
ENSGACP00000024263	ENSLOCP00000010143
ENSGACP00000023016	ENSLOCP00000003063
ENSGACP00000024823	ENSLOCP00000010443
ENSGACP00000013546	ENSLOCP00000010443
ENSGACP00000019572	ENSLOCP00000010983
ENSGACP00000014238	ENSLOCP00000018480
ENSGACP00000023940	ENSLOCP00000001254
ENSGACP00000008454	ENSLOCP00000001148
ENSGACP00000000960	ENSLOCP00000009433
ENSGACP00000010767	ENSLOCP00000007419
ENSGACP00000009332	ENSLOCP00000007419
ENSGACP00000003473	ENSLOCP00000007580
ENSGACP00000006347	ENSLOCP00000003101
ENSGACP00000008366	ENSLOCP00000015600
ENSGACP00000011689	ENSLOCP00000015600
ENSGACP00000021542	ENSLOCP00000014762
ENSGACP00000012439	ENSLOCP00000014762
ENSGACP00000012414	ENSLOCP00000014741
ENSGACP00000006985	ENSLOCP00000007457
ENSGACP00000010409	ENSLOCP00000015152
ENSGACP00000000436	ENSLOCP00000015152
ENSGACP00000026167	ENSLOCP00000019453
ENSGACP00000003272	ENSLOCP00000011251
ENSGACP00000000772	ENSLOCP00000004793
ENSGACP00000014142	ENSLOCP00000004793
ENSGACP00000006410	ENSLOCP00000016120
ENSGACP00000017305	ENSLOCP00000016120
ENSGACP00000018854	ENSLOCP00000011258
ENSGACP00000003269	ENSLOCP00000011258
ENSGACP00000023946	ENSLOCP00000016726
ENSGACP00000027538	ENSLOCP00000017308
ENSGACP00000004022	ENSLOCP00000010754
ENSGACP00000021129	ENSLOCP00000005040
ENSGACP00000021829	ENSLOCP00000004226
ENSGACP00000015846	ENSLOCP00000004226
ENSGACP00000021132	ENSLOCP00000005055
ENSGACP00000021827	ENSLOCP00000004207
ENSGACP00000023370	ENSLOCP00000002039
ENSGACP00000011775	ENSLOCP00000004212
ENSGACP00000013084	ENSLOCP00000020195
ENSGACP00000016079	ENSLOCP00000019518
ENSGACP00000003931	ENSLOCP00000003844
ENSGACP00000022235	ENSLOCP00000016149
ENSGACP00000024618	ENSLOCP00000013403
ENSGACP00000018219	ENSLOCP00000003765
ENSGACP00000019166	ENSLOCP00000008575
ENSGACP00000008117	ENSLOCP00000015553
ENSGACP00000005801	ENSLOCP00000015536
ENSGACP00000002055	ENSLOCP00000021066
ENSGACP00000020184	ENSLOCP00000007452
ENSGACP00000019859	ENSLOCP00000015909
ENSGACP00000005941	ENSLOCP00000019661
ENSGACP00000005138	ENSLOCP00000014558
ENSGACP00000025436	ENSLOCP00000014569
ENSGACP00000005130	ENSLOCP00000014579
ENSGACP00000005832	ENSLOCP00000021145
ENSGACP00000005837	ENSLOCP00000021146
ENSGACP00000012209	ENSLOCP00000004485
ENSGACP00000000820	ENSLOCP00000004485
ENSGACP00000023196	ENSLOCP00000015256
ENSGACP00000005211	ENSLOCP00000015256
ENSGACP00000019610	ENSLOCP00000017733
ENSGACP00000017490	ENSLOCP00000017733
ENSGACP00000013771	ENSLOCP00000001796
ENSGACP00000020523	ENSLOCP00000001796
ENSGACP00000008747	ENSLOCP00000006578
ENSGACP00000013296	ENSLOCP00000010716
ENSGACP00000026778	ENSLOCP00000004271
ENSGACP00000023174	ENSLOCP00000008619
ENSGACP00000025537	ENSLOCP00000017785
ENSGACP00000023395	ENSLOCP00000016973
ENSGACP00000024826	ENSLOCP00000016973
ENSGACP00000027605	ENSLOCP00000012649
ENSGACP00000004758	ENSLOCP00000015071
ENSGACP00000014374	ENSLOCP00000019197
ENSGACP00000010091	ENSLOCP00000001084
ENSGACP00000003129	ENSLOCP00000007361
ENSGACP00000008282	ENSLOCP00000013226
ENSGACP00000001795	ENSLOCP00000018127
ENSGACP00000006053	ENSLOCP00000018322
ENSGACP00000007790	ENSLOCP00000013456
ENSGACP00000016640	ENSLOCP00000013456
ENSGACP00000025425	ENSLOCP00000008342
ENSGACP00000023045	ENSLOCP00000002711
ENSGACP00000008872	ENSLOCP00000018119
ENSGACP00000011374	ENSLOCP00000014306
ENSGACP00000016639	ENSLOCP00000014306
ENSGACP00000005392	ENSLOCP00000019589
ENSGACP00000013919	ENSLOCP00000015075
ENSGACP00000007495	ENSLOCP00000020291
ENSGACP00000007430	ENSLOCP00000008490
ENSGACP00000017514	ENSLOCP00000021287
ENSGACP00000001068	ENSLOCP00000002488
ENSGACP00000012167	ENSLOCP00000002663
ENSGACP00000008702	ENSLOCP00000002663
ENSGACP00000008073	ENSLOCP00000021031
ENSGACP00000011673	ENSLOCP00000004459
ENSGACP00000012756	ENSLOCP00000005530
ENSGACP00000017036	ENSLOCP00000020773
ENSGACP00000014609	ENSLOCP00000001781
ENSGACP00000010177	ENSLOCP00000001299
ENSGACP00000015729	ENSLOCP00000004757
ENSGACP00000016633	ENSLOCP00000013465
ENSGACP00000010104	ENSLOCP00000014258
ENSGACP00000026169	ENSLOCP00000018471
ENSGACP00000026691	ENSLOCP00000005419
ENSGACP00000009650	ENSLOCP00000018476
ENSGACP00000020789	ENSLOCP00000006667
ENSGACP00000013293	ENSLOCP00000006667
ENSGACP00000019511	ENSLOCP00000017850
ENSGACP00000017434	ENSLOCP00000011010
ENSGACP00000005074	ENSLOCP00000011010
ENSGACP00000011768	ENSLOCP00000005447
ENSGACP00000000857	ENSLOCP00000020933
ENSGACP00000015220	ENSLOCP00000007685
ENSGACP00000006905	ENSLOCP00000017282
ENSGACP00000022342	ENSLOCP00000017282
ENSGACP00000006402	ENSLOCP00000012111
ENSGACP00000009977	ENSLOCP00000012148
ENSGACP00000007159	ENSLOCP00000008429
ENSGACP00000021629	ENSLOCP00000008429
ENSGACP00000001510	ENSLOCP00000016725
ENSGACP00000011518	ENSLOCP00000019526
ENSGACP00000011514	ENSLOCP00000019528
ENSGACP00000007653	ENSLOCP00000017582
ENSGACP00000007537	ENSLOCP00000017755
ENSGACP00000012152	ENSLOCP00000019207
ENSGACP00000005156	ENSLOCP00000016494
ENSGACP00000012277	ENSLOCP00000012612
ENSGACP00000005372	ENSLOCP00000001689
ENSGACP00000015965	ENSLOCP00000019939
ENSGACP00000023911	ENSLOCP00000019939
ENSGACP00000020863	ENSLOCP00000015630
ENSGACP00000006436	ENSLOCP00000001541
ENSGACP00000022656	ENSLOCP00000001021
ENSGACP00000013194	ENSLOCP00000007379
ENSGACP00000012821	ENSLOCP00000018274
ENSGACP00000011152	ENSLOCP00000012349
ENSGACP00000011147	ENSLOCP00000012336
ENSGACP00000014281	ENSLOCP00000020213
ENSGACP00000012830	ENSLOCP00000018271
ENSGACP00000011138	ENSLOCP00000012326
ENSGACP00000025165	ENSLOCP00000001894
ENSGACP00000011630	ENSLOCP00000004623
ENSGACP00000021908	ENSLOCP00000004643
ENSGACP00000006350	ENSLOCP00000012176
ENSGACP00000010944	ENSLOCP00000008344
ENSGACP00000021347	ENSLOCP00000012014
ENSGACP00000022338	ENSLOCP00000004731
ENSGACP00000014096	ENSLOCP00000004731
ENSGACP00000013148	ENSLOCP00000009358
ENSGACP00000014174	ENSLOCP00000018216
ENSGACP00000020152	ENSLOCP00000006899
ENSGACP00000026379	ENSLOCP00000019725
ENSGACP00000015814	ENSLOCP00000019725
ENSGACP00000014601	ENSLOCP00000013506
ENSGACP00000001037	ENSLOCP00000018203
ENSGACP00000016075	ENSLOCP00000018203
ENSGACP00000012318	ENSLOCP00000012560
ENSGACP00000003744	ENSLOCP00000012560
ENSGACP00000015693	ENSLOCP00000014625
ENSGACP00000018115	ENSLOCP00000011702
ENSGACP00000010283	ENSLOCP00000004516
ENSGACP00000016549	ENSLOCP00000011163
ENSGACP00000006709	ENSLOCP00000011163
ENSGACP00000017867	ENSLOCP00000020251
ENSGACP00000007480	ENSLOCP00000020287
ENSGACP00000023702	ENSLOCP00000007217
ENSGACP00000008047	ENSLOCP00000000876
ENSGACP00000002773	ENSLOCP00000003376
ENSGACP00000009197	ENSLOCP00000011255
ENSGACP00000007682	ENSLOCP00000021189
ENSGACP00000023139	ENSLOCP00000002235
ENSGACP00000009670	ENSLOCP00000003249
ENSGACP00000016283	ENSLOCP00000019473
ENSGACP00000019711	ENSLOCP00000019473
ENSGACP00000020139	ENSLOCP00000013472
ENSGACP00000022997	ENSLOCP00000018778
ENSGACP00000016288	ENSLOCP00000017623
ENSGACP00000026639	ENSLOCP00000017623
ENSGACP00000001220	ENSLOCP00000009993
ENSGACP00000019660	ENSLOCP00000009993
ENSGACP00000017963	ENSLOCP00000001969
ENSGACP00000014611	ENSLOCP00000001969
ENSGACP00000003972	ENSLOCP00000022429
ENSGACP00000007261	ENSLOCP00000021935
ENSGACP00000011199	ENSLOCP00000022309
ENSGACP00000005865	ENSLOCP00000019632
ENSGACP00000013405	ENSLOCP00000011378
ENSGACP00000015077	ENSLOCP00000019045
ENSGACP00000026557	ENSLOCP00000019295
ENSGACP00000026559	ENSLOCP00000019299
ENSGACP00000003636	ENSLOCP00000014495
ENSGACP00000022041	ENSLOCP00000002207
ENSGACP00000022171	ENSLOCP00000011741
ENSGACP00000014617	ENSLOCP00000000046
ENSGACP00000023960	ENSLOCP00000016875
ENSGACP00000003253	ENSLOCP00000014518
ENSGACP00000025585	ENSLOCP00000017175
ENSGACP00000013823	ENSLOCP00000010114
ENSGACP00000006910	ENSLOCP00000009013
ENSGACP00000000546	ENSLOCP00000011158
ENSGACP00000008541	ENSLOCP00000006055
ENSGACP00000013570	ENSLOCP00000002443
ENSGACP00000006743	ENSLOCP00000011588
ENSGACP00000005245	ENSLOCP00000013253
ENSGACP00000022509	ENSLOCP00000013271
ENSGACP00000016976	ENSLOCP00000013984
ENSGACP00000021564	ENSLOCP00000021070
ENSGACP00000023933	ENSLOCP00000001317
ENSGACP00000010018	ENSLOCP00000001059
ENSGACP00000022273	ENSLOCP00000015979
ENSGACP00000016434	ENSLOCP00000007485
ENSGACP00000015645	ENSLOCP00000018776
ENSGACP00000007726	ENSLOCP00000021177
ENSGACP00000015785	ENSLOCP00000010750
ENSGACP00000026399	ENSLOCP00000019055
ENSGACP00000013147	ENSLOCP00000019055
ENSGACP00000010158	ENSLOCP00000013710
ENSGACP00000010766	ENSLOCP00000013710
ENSGACP00000001488	ENSLOCP00000018177
ENSGACP00000014594	ENSLOCP00000015642
ENSGACP00000013836	ENSLOCP00000010004
ENSGACP00000012065	ENSLOCP00000005107
ENSGACP00000002976	ENSLOCP00000004821
ENSGACP00000009782	ENSLOCP00000001873
ENSGACP00000014610	ENSLOCP00000000044
ENSGACP00000010870	ENSLOCP00000007623
ENSGACP00000016740	ENSLOCP00000003613
ENSGACP00000005835	ENSLOCP00000003613
ENSGACP00000017221	ENSLOCP00000002575
ENSGACP00000006610	ENSLOCP00000013512
ENSGACP00000014035	ENSLOCP00000009795
ENSGACP00000017022	ENSLOCP00000003601
ENSGACP00000020724	ENSLOCP00000004697
ENSGACP00000003172	ENSLOCP00000004697
ENSGACP00000016230	ENSLOCP00000008012
ENSGACP00000020231	ENSLOCP00000008012
ENSGACP00000024519	ENSLOCP00000014668
ENSGACP00000022977	ENSLOCP00000014668
ENSGACP00000002710	ENSLOCP00000006242
ENSGACP00000004756	ENSLOCP00000007493
ENSGACP00000024428	ENSLOCP00000007493
ENSGACP00000008120	ENSLOCP00000009760
ENSGACP00000026911	ENSLOCP00000009760
ENSGACP00000023362	ENSLOCP00000001848
ENSGACP00000009622	ENSLOCP00000008215
ENSGACP00000009627	ENSLOCP00000008179
ENSGACP00000026912	ENSLOCP00000008179
ENSGACP00000018009	ENSLOCP00000020161
ENSGACP00000026115	ENSLOCP00000020161
ENSGACP00000012368	ENSLOCP00000020208
ENSGACP00000025431	ENSLOCP00000018594
ENSGACP00000002501	ENSLOCP00000003504
ENSGACP00000024161	ENSLOCP00000018276
ENSGACP00000015442	ENSLOCP00000020373
ENSGACP00000015186	ENSLOCP00000002245
ENSGACP00000019007	ENSLOCP00000005952
ENSGACP00000009364	ENSLOCP00000017532
ENSGACP00000022283	ENSLOCP00000017532
ENSGACP00000016040	ENSLOCP00000021347
ENSGACP00000000574	ENSLOCP00000005221
ENSGACP00000023040	ENSLOCP00000015051
ENSGACP00000027323	ENSLOCP00000015458
ENSGACP00000011344	ENSLOCP00000006402
ENSGACP00000007394	ENSLOCP00000002216
ENSGACP00000010244	ENSLOCP00000002216
ENSGACP00000015467	ENSLOCP00000019565
ENSGACP00000012004	ENSLOCP00000014030
ENSGACP00000008427	ENSLOCP00000014030
ENSGACP00000020774	ENSLOCP00000004614
ENSGACP00000019686	ENSLOCP00000004050
ENSGACP00000007393	ENSLOCP00000004811
ENSGACP00000014077	ENSLOCP00000000246
ENSGACP00000002623	ENSLOCP00000000246
ENSGACP00000015404	ENSLOCP00000016808
ENSGACP00000024486	ENSLOCP00000016808
ENSGACP00000018930	ENSLOCP00000006604
ENSGACP00000022151	ENSLOCP00000006604
ENSGACP00000024490	ENSLOCP00000016806
ENSGACP00000016156	ENSLOCP00000016806
ENSGACP00000014072	ENSLOCP00000000222
ENSGACP00000003890	ENSLOCP00000001823
ENSGACP00000026723	ENSLOCP00000003174
ENSGACP00000017760	ENSLOCP00000008710
ENSGACP00000023207	ENSLOCP00000008710
ENSGACP00000008971	ENSLOCP00000021302
ENSGACP00000010715	ENSLOCP00000021302
ENSGACP00000009867	ENSLOCP00000002027
ENSGACP00000005055	ENSLOCP00000003711
ENSGACP00000019506	ENSLOCP00000003711
ENSGACP00000010781	ENSLOCP00000001407
ENSGACP00000012507	ENSLOCP00000013996
ENSGACP00000018335	ENSLOCP00000000159
ENSGACP00000020593	ENSLOCP00000003313
ENSGACP00000003601	ENSLOCP00000005911
ENSGACP00000008287	ENSLOCP00000003804
ENSGACP00000003954	ENSLOCP00000003804
ENSGACP00000011110	ENSLOCP00000019706
ENSGACP00000008952	ENSLOCP00000013492
ENSGACP00000006976	ENSLOCP00000013006
ENSGACP00000007269	ENSLOCP00000000003
ENSGACP00000018118	ENSLOCP00000020482
ENSGACP00000023081	ENSLOCP00000018516
ENSGACP00000008408	ENSLOCP00000005726
ENSGACP00000017819	ENSLOCP00000005332
ENSGACP00000012231	ENSLOCP00000006003
ENSGACP00000009734	ENSLOCP00000008839
ENSGACP00000005364	ENSLOCP00000013373
ENSGACP00000011957	ENSLOCP00000013953
ENSGACP00000020024	ENSLOCP00000010520
ENSGACP00000020028	ENSLOCP00000010551
ENSGACP00000010507	ENSLOCP00000011038
ENSGACP00000015759	ENSLOCP00000010581
ENSGACP00000027242	ENSLOCP00000010581
ENSGACP00000006238	ENSLOCP00000018383
ENSGACP00000013450	ENSLOCP00000005593
ENSGACP00000007062	ENSLOCP00000022225
ENSGACP00000018621	ENSLOCP00000001520
ENSGACP00000025390	ENSLOCP00000021137
ENSGACP00000015595	ENSLOCP00000002445
ENSGACP00000027075	ENSLOCP00000006609
ENSGACP00000011371	ENSLOCP00000006609
ENSGACP00000014438	ENSLOCP00000007633
ENSGACP00000002482	ENSLOCP00000007633
ENSGACP00000000527	ENSLOCP00000014915
ENSGACP00000016509	ENSLOCP00000014499
ENSGACP00000010138	ENSLOCP00000002749
ENSGACP00000002636	ENSLOCP00000017868
ENSGACP00000014484	ENSLOCP00000007449
ENSGACP00000007335	ENSLOCP00000019935
ENSGACP00000014770	ENSLOCP00000011379
ENSGACP00000016172	ENSLOCP00000017777
ENSGACP00000024357	ENSLOCP00000007280
ENSGACP00000016778	ENSLOCP00000003880
ENSGACP00000023333	ENSLOCP00000018190
ENSGACP00000010547	ENSLOCP00000012033
ENSGACP00000014945	ENSLOCP00000000818
ENSGACP00000014826	ENSLOCP00000002181
ENSGACP00000001426	ENSLOCP00000018932
ENSGACP00000005705	ENSLOCP00000018932
ENSGACP00000010458	ENSLOCP00000015379
ENSGACP00000007957	ENSLOCP00000015379
ENSGACP00000007626	ENSLOCP00000020033
ENSGACP00000011322	ENSLOCP00000001598
ENSGACP00000021331	ENSLOCP00000007296
ENSGACP00000013049	ENSLOCP00000007296
ENSGACP00000004140	ENSLOCP00000010070
ENSGACP00000014740	ENSLOCP00000011440
ENSGACP00000025750	ENSLOCP00000015471
ENSGACP00000019148	ENSLOCP00000014096
ENSGACP00000009024	ENSLOCP00000007824
ENSGACP00000019139	ENSLOCP00000014117
ENSGACP00000019142	ENSLOCP00000014107
ENSGACP00000021558	ENSLOCP00000008628
ENSGACP00000025677	ENSLOCP00000008628
ENSGACP00000015799	ENSLOCP00000009922
ENSGACP00000000812	ENSLOCP00000004498
ENSGACP00000011290	ENSLOCP00000008910
ENSGACP00000016109	ENSLOCP00000007723
ENSGACP00000016160	ENSLOCP00000007620
ENSGACP00000023253	ENSLOCP00000007620
ENSGACP00000018103	ENSLOCP00000002225
ENSGACP00000021467	ENSLOCP00000009982
ENSGACP00000006721	ENSLOCP00000011965
ENSGACP00000012822	ENSLOCP00000011965
ENSGACP00000025732	ENSLOCP00000020080
ENSGACP00000022562	ENSLOCP00000005783
ENSGACP00000011924	ENSLOCP00000019185
ENSGACP00000008097	ENSLOCP00000012674
ENSGACP00000013458	ENSLOCP00000012674
ENSGACP00000018946	ENSLOCP00000011473
ENSGACP00000012763	ENSLOCP00000005296
ENSGACP00000022499	ENSLOCP00000018474
ENSGACP00000002436	ENSLOCP00000010604
ENSGACP00000023501	ENSLOCP00000003378
ENSGACP00000001210	ENSLOCP00000010054
ENSGACP00000014750	ENSLOCP00000019819
ENSGACP00000014637	ENSLOCP00000007257
ENSGACP00000017766	ENSLOCP00000021652
ENSGACP00000016155	ENSLOCP00000017754
ENSGACP00000014967	ENSLOCP00000022091
ENSGACP00000026775	ENSLOCP00000004204
ENSGACP00000017720	ENSLOCP00000008543
ENSGACP00000023168	ENSLOCP00000008543
ENSGACP00000006850	ENSLOCP00000011839
ENSGACP00000000388	ENSLOCP00000013145
ENSGACP00000010687	ENSLOCP00000013145
ENSGACP00000027546	ENSLOCP00000021590
ENSGACP00000022436	ENSLOCP00000008685
ENSGACP00000009783	ENSLOCP00000008726
ENSGACP00000006438	ENSLOCP00000004373
ENSGACP00000017556	ENSLOCP00000004373
ENSGACP00000022395	ENSLOCP00000008789
ENSGACP00000016553	ENSLOCP00000008789
ENSGACP00000013794	ENSLOCP00000010061
ENSGACP00000002583	ENSLOCP00000010061
ENSGACP00000008851	ENSLOCP00000011092
ENSGACP00000011962	ENSLOCP00000021278
ENSGACP00000020560	ENSLOCP00000006993
ENSGACP00000021742	ENSLOCP00000017639
ENSGACP00000009929	ENSLOCP00000010884
ENSGACP00000013617	ENSLOCP00000010840
ENSGACP00000024845	ENSLOCP00000010840
ENSGACP00000007476	ENSLOCP00000012831
ENSGACP00000002768	ENSLOCP00000003355
ENSGACP00000008862	ENSLOCP00000021018
ENSGACP00000002243	ENSLOCP00000000167
ENSGACP00000023563	ENSLOCP00000015252
ENSGACP00000004347	ENSLOCP00000000654
ENSGACP00000024642	ENSLOCP00000011013
ENSGACP00000023961	ENSLOCP00000011651
ENSGACP00000010920	ENSLOCP00000013287
ENSGACP00000020256	ENSLOCP00000008358
ENSGACP00000018674	ENSLOCP00000020447
ENSGACP00000001541	ENSLOCP00000014891
ENSGACP00000025293	ENSLOCP00000002608
ENSGACP00000021244	ENSLOCP00000006896
ENSGACP00000015197	ENSLOCP00000018708
ENSGACP00000010883	ENSLOCP00000006698
ENSGACP00000010157	ENSLOCP00000001338
ENSGACP00000016455	ENSLOCP00000015784
ENSGACP00000011325	ENSLOCP00000012690
ENSGACP00000019984	ENSLOCP00000012690
ENSGACP00000007247	ENSLOCP00000010217
ENSGACP00000005764	ENSLOCP00000015129
ENSGACP00000025833	ENSLOCP00000015216
ENSGACP00000006690	ENSLOCP00000017122
ENSGACP00000027174	ENSLOCP00000010059
ENSGACP00000023717	ENSLOCP00000016032
ENSGACP00000003615	ENSLOCP00000004451
ENSGACP00000005917	ENSLOCP00000003772
ENSGACP00000024117	ENSLOCP00000014513
ENSGACP00000018050	ENSLOCP00000005710
ENSGACP00000018757	ENSLOCP00000004014
ENSGACP00000020047	ENSLOCP00000007253
ENSGACP00000007585	ENSLOCP00000007253
ENSGACP00000026129	ENSLOCP00000019030
ENSGACP00000011922	ENSLOCP00000022199
ENSGACP00000009688	ENSLOCP00000021966
ENSGACP00000026257	ENSLOCP00000001627
ENSGACP00000003547	ENSLOCP00000004225
ENSGACP00000019183	ENSLOCP00000007157
ENSGACP00000002744	ENSLOCP00000021695
ENSGACP00000002016	ENSLOCP00000010525
ENSGACP00000018705	ENSLOCP00000017345
ENSGACP00000010376	ENSLOCP00000015305
ENSGACP00000007930	ENSLOCP00000015305
ENSGACP00000025486	ENSLOCP00000016622
ENSGACP00000016795	ENSLOCP00000016622
ENSGACP00000025138	ENSLOCP00000019775
ENSGACP00000011755	ENSLOCP00000019775
ENSGACP00000011384	ENSLOCP00000017587
ENSGACP00000002674	ENSLOCP00000007894
ENSGACP00000018076	ENSLOCP00000020501
ENSGACP00000000720	ENSLOCP00000008324
ENSGACP00000022972	ENSLOCP00000003311
ENSGACP00000008295	ENSLOCP00000010259
ENSGACP00000014107	ENSLOCP00000004705
ENSGACP00000006667	ENSLOCP00000008128
ENSGACP00000011466	ENSLOCP00000005652
ENSGACP00000008934	ENSLOCP00000013473
ENSGACP00000003847	ENSLOCP00000001805
ENSGACP00000022310	ENSLOCP00000014068
ENSGACP00000021571	ENSLOCP00000010723
ENSGACP00000021553	ENSLOCP00000010751
ENSGACP00000020928	ENSLOCP00000013990
ENSGACP00000023675	ENSLOCP00000009672
ENSGACP00000009161	ENSLOCP00000009672
ENSGACP00000023666	ENSLOCP00000009644
ENSGACP00000017826	ENSLOCP00000018788
ENSGACP00000022606	ENSLOCP00000021427
ENSGACP00000003183	ENSLOCP00000006662
ENSGACP00000011082	ENSLOCP00000006662
ENSGACP00000002789	ENSLOCP00000003566
ENSGACP00000018264	ENSLOCP00000021899
ENSGACP00000004899	ENSLOCP00000021512
ENSGACP00000023531	ENSLOCP00000010135
ENSGACP00000008056	ENSLOCP00000000800
ENSGACP00000009168	ENSLOCP00000000800
ENSGACP00000022048	ENSLOCP00000008781
ENSGACP00000016335	ENSLOCP00000005977
ENSGACP00000019459	ENSLOCP00000010444
ENSGACP00000020854	ENSLOCP00000010444
ENSGACP00000011656	ENSLOCP00000000240
ENSGACP00000006884	ENSLOCP00000006716
ENSGACP00000023755	ENSLOCP00000011321
ENSGACP00000002114	ENSLOCP00000005913
ENSGACP00000001216	ENSLOCP00000003782
ENSGACP00000001729	ENSLOCP00000003782
ENSGACP00000017178	ENSLOCP00000016038
ENSGACP00000021150	ENSLOCP00000012784
ENSGACP00000026689	ENSLOCP00000005472
ENSGACP00000012092	ENSLOCP00000005232
ENSGACP00000023826	ENSLOCP00000014168
ENSGACP00000021508	ENSLOCP00000014168
ENSGACP00000003882	ENSLOCP00000000168
ENSGACP00000008443	ENSLOCP00000010130
ENSGACP00000025295	ENSLOCP00000010130
ENSGACP00000015893	ENSLOCP00000004123
ENSGACP00000019478	ENSLOCP00000004123
ENSGACP00000008584	ENSLOCP00000005379
ENSGACP00000012018	ENSLOCP00000009388
ENSGACP00000000954	ENSLOCP00000009388
ENSGACP00000003981	ENSLOCP00000005993
ENSGACP00000023947	ENSLOCP00000016715
ENSGACP00000012833	ENSLOCP00000009985
ENSGACP00000003261	ENSLOCP00000009985
ENSGACP00000019749	ENSLOCP00000002485
ENSGACP00000015247	ENSLOCP00000010022
ENSGACP00000018081	ENSLOCP00000004068
ENSGACP00000001845	ENSLOCP00000013462
ENSGACP00000024168	ENSLOCP00000018255
ENSGACP00000009082	ENSLOCP00000007915
ENSGACP00000022777	ENSLOCP00000010992
ENSGACP00000024746	ENSLOCP00000017760
ENSGACP00000004099	ENSLOCP00000004967
ENSGACP00000018775	ENSLOCP00000017392
ENSGACP00000017417	ENSLOCP00000018843
ENSGACP00000021216	ENSLOCP00000011195
ENSGACP00000027504	ENSLOCP00000015154
ENSGACP00000005858	ENSLOCP00000018674
ENSGACP00000005859	ENSLOCP00000003759
ENSGACP00000002229	ENSLOCP00000009105
ENSGACP00000014456	ENSLOCP00000009105
ENSGACP00000013539	ENSLOCP00000002324
ENSGACP00000014073	ENSLOCP00000018143
ENSGACP00000024603	ENSLOCP00000013495
ENSGACP00000022298	ENSLOCP00000004176
ENSGACP00000010265	ENSLOCP00000004282
ENSGACP00000009778	ENSLOCP00000004282
ENSGACP00000015141	ENSLOCP00000002233
ENSGACP00000005329	ENSLOCP00000021344
ENSGACP00000023030	ENSLOCP00000017437
ENSGACP00000013038	ENSLOCP00000007332
ENSGACP00000014266	ENSLOCP00000017678
ENSGACP00000021767	ENSLOCP00000017678
ENSGACP00000016658	ENSLOCP00000006726
ENSGACP00000011771	ENSLOCP00000001637
ENSGACP00000020549	ENSLOCP00000003351
ENSGACP00000000463	ENSLOCP00000005108
ENSGACP00000004984	ENSLOCP00000005108
ENSGACP00000010282	ENSLOCP00000011477
ENSGACP00000018956	ENSLOCP00000015873
ENSGACP00000015912	ENSLOCP00000019684
ENSGACP00000026330	ENSLOCP00000020448
ENSGACP00000018424	ENSLOCP00000003567
ENSGACP00000010363	ENSLOCP00000003567
ENSGACP00000015764	ENSLOCP00000010718
ENSGACP00000027003	ENSLOCP00000010718
ENSGACP00000022490	ENSLOCP00000018366
ENSGACP00000001596	ENSLOCP00000002991
ENSGACP00000022529	ENSLOCP00000013425
ENSGACP00000015957	ENSLOCP00000010710
ENSGACP00000025239	ENSLOCP00000014830
ENSGACP00000009059	ENSLOCP00000014830
ENSGACP00000014363	ENSLOCP00000007760
ENSGACP00000027136	ENSLOCP00000007760
ENSGACP00000018567	ENSLOCP00000004463
ENSGACP00000023567	ENSLOCP00000009722
ENSGACP00000024371	ENSLOCP00000009722
ENSGACP00000010873	ENSLOCP00000002448
ENSGACP00000006935	ENSLOCP00000016103
ENSGACP00000005024	ENSLOCP00000002374
ENSGACP00000027593	ENSLOCP00000001500
ENSGACP00000013327	ENSLOCP00000004242
ENSGACP00000018279	ENSLOCP00000004242
ENSGACP00000006461	ENSLOCP00000011089
ENSGACP00000022880	ENSLOCP00000016565
ENSGACP00000024592	ENSLOCP00000016565
ENSGACP00000001770	ENSLOCP00000013304
ENSGACP00000003771	ENSLOCP00000017846
ENSGACP00000002157	ENSLOCP00000017846
ENSGACP00000024480	ENSLOCP00000006398
ENSGACP00000006853	ENSLOCP00000007534
ENSGACP00000002749	ENSLOCP00000003529
ENSGACP00000009150	ENSLOCP00000016401
ENSGACP00000022120	ENSLOCP00000007057
ENSGACP00000016791	ENSLOCP00000007057
ENSGACP00000019164	ENSLOCP00000013945
ENSGACP00000004728	ENSLOCP00000009233
ENSGACP00000023632	ENSLOCP00000014210
ENSGACP00000013757	ENSLOCP00000018245
ENSGACP00000019663	ENSLOCP00000006490
ENSGACP00000017001	ENSLOCP00000006490
ENSGACP00000011965	ENSLOCP00000004841
ENSGACP00000008707	ENSLOCP00000005570
ENSGACP00000021926	ENSLOCP00000021446
ENSGACP00000022992	ENSLOCP00000011600
ENSGACP00000009985	ENSLOCP00000002447
ENSGACP00000014298	ENSLOCP00000017668
ENSGACP00000023614	ENSLOCP00000004148
ENSGACP00000020929	ENSLOCP00000016582
ENSGACP00000022776	ENSLOCP00000018694
ENSGACP00000016320	ENSLOCP00000017826
ENSGACP00000013315	ENSLOCP00000018478
ENSGACP00000008151	ENSLOCP00000020976
ENSGACP00000013188	ENSLOCP00000020203
ENSGACP00000014372	ENSLOCP00000012519
ENSGACP00000016187	ENSLOCP00000020679
ENSGACP00000014581	ENSLOCP00000012005
ENSGACP00000019677	ENSLOCP00000003330
ENSGACP00000004083	ENSLOCP00000002611
ENSGACP00000005781	ENSLOCP00000002611
ENSGACP00000014663	ENSLOCP00000001895
ENSGACP00000013881	ENSLOCP00000018089
ENSGACP00000006303	ENSLOCP00000021223
ENSGACP00000021151	ENSLOCP00000005462
ENSGACP00000014852	ENSLOCP00000002743
ENSGACP00000024470	ENSLOCP00000017875
ENSGACP00000023022	ENSLOCP00000018765
ENSGACP00000020220	ENSLOCP00000012122
ENSGACP00000026953	ENSLOCP00000016689
ENSGACP00000001525	ENSLOCP00000016689
ENSGACP00000020796	ENSLOCP00000009744
ENSGACP00000018045	ENSLOCP00000010411
ENSGACP00000020202	ENSLOCP00000010411
ENSGACP00000019892	ENSLOCP00000007095
ENSGACP00000003226	ENSLOCP00000005092
ENSGACP00000020784	ENSLOCP00000004760
ENSGACP00000016165	ENSLOCP00000004760
ENSGACP00000007257	ENSLOCP00000009579
ENSGACP00000003332	ENSLOCP00000009579
ENSGACP00000014657	ENSLOCP00000002781
ENSGACP00000021601	ENSLOCP00000009822
ENSGACP00000005673	ENSLOCP00000004134
ENSGACP00000018309	ENSLOCP00000004134
ENSGACP00000020761	ENSLOCP00000007716
ENSGACP00000000023	ENSLOCP00000009183
ENSGACP00000004790	ENSLOCP00000011977
ENSGACP00000010121	ENSLOCP00000004543
ENSGACP00000009597	ENSLOCP00000004543
ENSGACP00000011075	ENSLOCP00000002797
ENSGACP00000012573	ENSLOCP00000018336
ENSGACP00000017025	ENSLOCP00000011743
ENSGACP00000000936	ENSLOCP00000017324
ENSGACP00000018533	ENSLOCP00000004852
ENSGACP00000000313	ENSLOCP00000004852
ENSGACP00000022262	ENSLOCP00000014296
ENSGACP00000017069	ENSLOCP00000014267
ENSGACP00000001537	ENSLOCP00000017734
ENSGACP00000013067	ENSLOCP00000007190
ENSGACP00000007024	ENSLOCP00000007552
ENSGACP00000006249	ENSLOCP00000002901
ENSGACP00000002168	ENSLOCP00000008912
ENSGACP00000013160	ENSLOCP00000016143
ENSGACP00000021273	ENSLOCP00000011268
ENSGACP00000019076	ENSLOCP00000014255
ENSGACP00000024268	ENSLOCP00000015416
ENSGACP00000012327	ENSLOCP00000012702
ENSGACP00000012836	ENSLOCP00000014402
ENSGACP00000009393	ENSLOCP00000014402
ENSGACP00000017596	ENSLOCP00000010755
ENSGACP00000006467	ENSLOCP00000017072
ENSGACP00000022863	ENSLOCP00000017072
ENSGACP00000024684	ENSLOCP00000010301
ENSGACP00000018570	ENSLOCP00000004403
ENSGACP00000007863	ENSLOCP00000016384
ENSGACP00000002833	ENSLOCP00000005426
ENSGACP00000017301	ENSLOCP00000019211
ENSGACP00000004232	ENSLOCP00000007969
ENSGACP00000027547	ENSLOCP00000012283
ENSGACP00000023905	ENSLOCP00000012283
ENSGACP00000006403	ENSLOCP00000014935
ENSGACP00000026819	ENSLOCP00000016441
ENSGACP00000000415	ENSLOCP00000003103
ENSGACP00000023413	ENSLOCP00000001191
ENSGACP00000027353	ENSLOCP00000003263
ENSGACP00000026655	ENSLOCP00000005785
ENSGACP00000021996	ENSLOCP00000002966
ENSGACP00000008387	ENSLOCP00000013149
ENSGACP00000000767	ENSLOCP00000004702
ENSGACP00000012508	ENSLOCP00000017049
ENSGACP00000003296	ENSLOCP00000008084
ENSGACP00000000699	ENSLOCP00000004920
ENSGACP00000026640	ENSLOCP00000017629
ENSGACP00000016034	ENSLOCP00000017316
ENSGACP00000017691	ENSLOCP00000019381
ENSGACP00000026125	ENSLOCP00000002321
ENSGACP00000026802	ENSLOCP00000002321
ENSGACP00000023154	ENSLOCP00000011384
ENSGACP00000004151	ENSLOCP00000011921
ENSGACP00000023997	ENSLOCP00000013274
ENSGACP00000010622	ENSLOCP00000015509
ENSGACP00000004019	ENSLOCP00000000745
ENSGACP00000016125	ENSLOCP00000007657
ENSGACP00000014496	ENSLOCP00000019895
ENSGACP00000018285	ENSLOCP00000004097
ENSGACP00000005651	ENSLOCP00000004097
ENSGACP00000019208	ENSLOCP00000002772
ENSGACP00000026444	ENSLOCP00000001134
ENSGACP00000023425	ENSLOCP00000001134
ENSGACP00000014984	ENSLOCP00000011424
ENSGACP00000026896	ENSLOCP00000011424
ENSGACP00000012610	ENSLOCP00000000611
ENSGACP00000016192	ENSLOCP00000007064
ENSGACP00000027292	ENSLOCP00000007064
ENSGACP00000019290	ENSLOCP00000011679
ENSGACP00000022105	ENSLOCP00000018784
ENSGACP00000024689	ENSLOCP00000015542
ENSGACP00000001742	ENSLOCP00000015277
ENSGACP00000005540	ENSLOCP00000015277
ENSGACP00000021178	ENSLOCP00000000813
ENSGACP00000011308	ENSLOCP00000009666
ENSGACP00000017588	ENSLOCP00000008113
ENSGACP00000018744	ENSLOCP00000017376
ENSGACP00000001313	ENSLOCP00000018940
ENSGACP00000014383	ENSLOCP00000017609
ENSGACP00000019810	ENSLOCP00000009084
ENSGACP00000017560	ENSLOCP00000014125
ENSGACP00000010429	ENSLOCP00000015325
ENSGACP00000022840	ENSLOCP00000001838
ENSGACP00000015640	ENSLOCP00000018682
ENSGACP00000009307	ENSLOCP00000011298
ENSGACP00000018236	ENSLOCP00000002962
ENSGACP00000026586	ENSLOCP00000006493
ENSGACP00000008141	ENSLOCP00000003146
ENSGACP00000012510	ENSLOCP00000010450
ENSGACP00000016479	ENSLOCP00000006384
ENSGACP00000026585	ENSLOCP00000006572
ENSGACP00000003484	ENSLOCP00000016723
ENSGACP00000018708	ENSLOCP00000004098
ENSGACP00000010198	ENSLOCP00000001908
ENSGACP00000020504	ENSLOCP00000002105
ENSGACP00000022073	ENSLOCP00000003347
ENSGACP00000019135	ENSLOCP00000020568
ENSGACP00000003430	ENSLOCP00000002087
ENSGACP00000006442	ENSLOCP00000009151
ENSGACP00000005009	ENSLOCP00000016453
ENSGACP00000007584	ENSLOCP00000016453
ENSGACP00000008923	ENSLOCP00000013460
ENSGACP00000027457	ENSLOCP00000002117
ENSGACP00000014890	ENSLOCP00000017197
ENSGACP00000003650	ENSLOCP00000020329
ENSGACP00000009800	ENSLOCP00000008708
ENSGACP00000012239	ENSLOCP00000002012
ENSGACP00000023801	ENSLOCP00000022407
ENSGACP00000000363	ENSLOCP00000017946
ENSGACP00000010872	ENSLOCP00000020924
ENSGACP00000000841	ENSLOCP00000019441
ENSGACP00000014629	ENSLOCP00000008031
ENSGACP00000004599	ENSLOCP00000011043
ENSGACP00000003493	ENSLOCP00000000807
ENSGACP00000003037	ENSLOCP00000016251
ENSGACP00000007881	ENSLOCP00000008421
ENSGACP00000009707	ENSLOCP00000020167
ENSGACP00000000594	ENSLOCP00000004616
ENSGACP00000020169	ENSLOCP00000012295
ENSGACP00000004030	ENSLOCP00000012285
ENSGACP00000019422	ENSLOCP00000005140
ENSGACP00000010552	ENSLOCP00000013816
ENSGACP00000021100	ENSLOCP00000005188
ENSGACP00000004389	ENSLOCP00000005188
ENSGACP00000009667	ENSLOCP00000001079
ENSGACP00000023956	ENSLOCP00000011684
ENSGACP00000021696	ENSLOCP00000013449
ENSGACP00000013298	ENSLOCP00000006181
ENSGACP00000006321	ENSLOCP00000003148
ENSGACP00000011711	ENSLOCP00000015612
ENSGACP00000014620	ENSLOCP00000001086
ENSGACP00000013026	ENSLOCP00000009464
ENSGACP00000006576	ENSLOCP00000012853
ENSGACP00000025078	ENSLOCP00000021032
ENSGACP00000004795	ENSLOCP00000021032
ENSGACP00000020648	ENSLOCP00000003947
ENSGACP00000003419	ENSLOCP00000006065
ENSGACP00000027283	ENSLOCP00000006858
ENSGACP00000024474	ENSLOCP00000017921
ENSGACP00000021822	ENSLOCP00000016541
ENSGACP00000017846	ENSLOCP00000009616
ENSGACP00000017880	ENSLOCP00000009019
ENSGACP00000013112	ENSLOCP00000001778
ENSGACP00000010760	ENSLOCP00000012860
ENSGACP00000012036	ENSLOCP00000010343
ENSGACP00000004640	ENSLOCP00000016194
ENSGACP00000002740	ENSLOCP00000005080
ENSGACP00000021051	ENSLOCP00000001316
ENSGACP00000025449	ENSLOCP00000017420
ENSGACP00000008346	ENSLOCP00000001959
ENSGACP00000008433	ENSLOCP00000001998
ENSGACP00000004068	ENSLOCP00000004985
ENSGACP00000027200	ENSLOCP00000010504
ENSGACP00000015452	ENSLOCP00000010504
ENSGACP00000022209	ENSLOCP00000010342
ENSGACP00000024664	ENSLOCP00000010342
ENSGACP00000010991	ENSLOCP00000001425
ENSGACP00000010960	ENSLOCP00000013636
ENSGACP00000008391	ENSLOCP00000001975
ENSGACP00000002102	ENSLOCP00000005391
ENSGACP00000016604	ENSLOCP00000006030
ENSGACP00000022512	ENSLOCP00000006030
ENSGACP00000012286	ENSLOCP00000012734
ENSGACP00000018402	ENSLOCP00000009948
ENSGACP00000021746	ENSLOCP00000015009
ENSGACP00000010374	ENSLOCP00000011391
ENSGACP00000019917	ENSLOCP00000007003
ENSGACP00000004443	ENSLOCP00000012228
ENSGACP00000015655	ENSLOCP00000012228
ENSGACP00000014318	ENSLOCP00000018388
ENSGACP00000020234	ENSLOCP00000008280
ENSGACP00000023964	ENSLOCP00000011630
ENSGACP00000004315	ENSLOCP00000005427
ENSGACP00000021144	ENSLOCP00000005427
ENSGACP00000008399	ENSLOCP00000002815
ENSGACP00000004154	ENSLOCP00000002815
ENSGACP00000005023	ENSLOCP00000016440
ENSGACP00000007470	ENSLOCP00000010439
ENSGACP00000016620	ENSLOCP00000014368
ENSGACP00000005136	ENSLOCP00000014368
ENSGACP00000016346	ENSLOCP00000000944
ENSGACP00000009456	ENSLOCP00000000944
ENSGACP00000012323	ENSLOCP00000007490
ENSGACP00000000795	ENSLOCP00000007490
ENSGACP00000006963	ENSLOCP00000010438
ENSGACP00000025485	ENSLOCP00000019916
ENSGACP00000009896	ENSLOCP00000008670
ENSGACP00000001450	ENSLOCP00000016820
ENSGACP00000012418	ENSLOCP00000008952
ENSGACP00000013256	ENSLOCP00000008952
ENSGACP00000019319	ENSLOCP00000011725
ENSGACP00000026643	ENSLOCP00000018155
ENSGACP00000016500	ENSLOCP00000018155
ENSGACP00000025887	ENSLOCP00000019169
ENSGACP00000006287	ENSLOCP00000012115
ENSGACP00000018155	ENSLOCP00000012115
ENSGACP00000009299	ENSLOCP00000018551
ENSGACP00000015626	ENSLOCP00000010951
ENSGACP00000027248	ENSLOCP00000010951
ENSGACP00000022474	ENSLOCP00000018399
ENSGACP00000008376	ENSLOCP00000017561
ENSGACP00000021839	ENSLOCP00000017561
ENSGACP00000019024	ENSLOCP00000007882
ENSGACP00000016755	ENSLOCP00000019112
ENSGACP00000026150	ENSLOCP00000019112
ENSGACP00000001688	ENSLOCP00000017559
ENSGACP00000002013	ENSLOCP00000017559
ENSGACP00000026021	ENSLOCP00000020552
ENSGACP00000011216	ENSLOCP00000020552
ENSGACP00000013394	ENSLOCP00000017476
ENSGACP00000002138	ENSLOCP00000017476
ENSGACP00000018252	ENSLOCP00000020782
ENSGACP00000015136	ENSLOCP00000009708
ENSGACP00000013136	ENSLOCP00000009331
ENSGACP00000021758	ENSLOCP00000014537
ENSGACP00000008717	ENSLOCP00000014798
ENSGACP00000001739	ENSLOCP00000013196
ENSGACP00000019231	ENSLOCP00000012184
ENSGACP00000007714	ENSLOCP00000006991
ENSGACP00000017767	ENSLOCP00000016583
ENSGACP00000025597	ENSLOCP00000016583
ENSGACP00000019584	ENSLOCP00000016348
ENSGACP00000002920	ENSLOCP00000004572
ENSGACP00000005818	ENSLOCP00000018138
ENSGACP00000026645	ENSLOCP00000018138
ENSGACP00000010967	ENSLOCP00000002644
ENSGACP00000016108	ENSLOCP00000007978
ENSGACP00000009475	ENSLOCP00000007978
ENSGACP00000002213	ENSLOCP00000009094
ENSGACP00000017919	ENSLOCP00000001889
ENSGACP00000002250	ENSLOCP00000007126
ENSGACP00000024788	ENSLOCP00000018900
ENSGACP00000025827	ENSLOCP00000012906
ENSGACP00000007096	ENSLOCP00000012567
ENSGACP00000025282	ENSLOCP00000020306
ENSGACP00000025134	ENSLOCP00000019769
ENSGACP00000006481	ENSLOCP00000013563
ENSGACP00000012391	ENSLOCP00000012433
ENSGACP00000026079	ENSLOCP00000020230
ENSGACP00000011854	ENSLOCP00000020230
ENSGACP00000009521	ENSLOCP00000017133
ENSGACP00000005384	ENSLOCP00000014803
ENSGACP00000005951	ENSLOCP00000019635
ENSGACP00000011391	ENSLOCP00000009904
ENSGACP00000015947	ENSLOCP00000005735
ENSGACP00000007695	ENSLOCP00000006928
ENSGACP00000022143	ENSLOCP00000006928
ENSGACP00000026218	ENSLOCP00000018644
ENSGACP00000018222	ENSLOCP00000002893
ENSGACP00000021825	ENSLOCP00000006824
ENSGACP00000010854	ENSLOCP00000013146
ENSGACP00000007366	ENSLOCP00000004693
ENSGACP00000007268	ENSLOCP00000009506
ENSGACP00000003320	ENSLOCP00000009506
ENSGACP00000022052	ENSLOCP00000008821
ENSGACP00000014709	ENSLOCP00000002852
ENSGACP00000016423	ENSLOCP00000018162
ENSGACP00000006341	ENSLOCP00000012156
ENSGACP00000005027	ENSLOCP00000014281
ENSGACP00000016788	ENSLOCP00000007117
ENSGACP00000024977	ENSLOCP00000017202
ENSGACP00000014061	ENSLOCP00000017202
ENSGACP00000013965	ENSLOCP00000009813
ENSGACP00000024390	ENSLOCP00000011310
ENSGACP00000002211	ENSLOCP00000004547
ENSGACP00000009357	ENSLOCP00000003854
ENSGACP00000019831	ENSLOCP00000003854
ENSGACP00000027367	ENSLOCP00000016880
ENSGACP00000001479	ENSLOCP00000016880
ENSGACP00000002190	ENSLOCP00000005322
ENSGACP00000022669	ENSLOCP00000018691
ENSGACP00000026906	ENSLOCP00000007496
ENSGACP00000019397	ENSLOCP00000003327
ENSGACP00000014833	ENSLOCP00000007009
ENSGACP00000023725	ENSLOCP00000011521
ENSGACP00000017486	ENSLOCP00000005451
ENSGACP00000020545	ENSLOCP00000016910
ENSGACP00000008214	ENSLOCP00000016910
ENSGACP00000011645	ENSLOCP00000005760
ENSGACP00000015883	ENSLOCP00000000999
ENSGACP00000010088	ENSLOCP00000012922
ENSGACP00000014002	ENSLOCP00000012922
ENSGACP00000022168	ENSLOCP00000011733
ENSGACP00000019194	ENSLOCP00000002819
ENSGACP00000003217	ENSLOCP00000005105
ENSGACP00000018711	ENSLOCP00000020462
ENSGACP00000011271	ENSLOCP00000013229
ENSGACP00000014934	ENSLOCP00000002422
ENSGACP00000019889	ENSLOCP00000007137
ENSGACP00000016285	ENSLOCP00000008100
ENSGACP00000025964	ENSLOCP00000014292
ENSGACP00000008882	ENSLOCP00000019391
ENSGACP00000007732	ENSLOCP00000016048
ENSGACP00000004387	ENSLOCP00000016048
ENSGACP00000006387	ENSLOCP00000009135
ENSGACP00000008823	ENSLOCP00000013389
ENSGACP00000022290	ENSLOCP00000014870
ENSGACP00000001732	ENSLOCP00000015294
ENSGACP00000012747	ENSLOCP00000018282
ENSGACP00000009573	ENSLOCP00000001620
ENSGACP00000016398	ENSLOCP00000016983
ENSGACP00000025666	ENSLOCP00000016983
ENSGACP00000014879	ENSLOCP00000001993
ENSGACP00000007436	ENSLOCP00000001993
ENSGACP00000005210	ENSLOCP00000021139
ENSGACP00000024184	ENSLOCP00000021139
ENSGACP00000012390	ENSLOCP00000015793
ENSGACP00000008646	ENSLOCP00000014911
ENSGACP00000001053	ENSLOCP00000003109
ENSGACP00000002186	ENSLOCP00000014429
ENSGACP00000000374	ENSLOCP00000011469
ENSGACP00000017791	ENSLOCP00000008747
ENSGACP00000026719	ENSLOCP00000003030
ENSGACP00000011726	ENSLOCP00000005987
ENSGACP00000020205	ENSLOCP00000007766
ENSGACP00000024992	ENSLOCP00000003512
ENSGACP00000002945	ENSLOCP00000008157
ENSGACP00000003232	ENSLOCP00000000511
ENSGACP00000004357	ENSLOCP00000016179
ENSGACP00000014598	ENSLOCP00000011968
ENSGACP00000019384	ENSLOCP00000003269
ENSGACP00000000429	ENSLOCP00000021444
ENSGACP00000019186	ENSLOCP00000011151
ENSGACP00000016997	ENSLOCP00000007512
ENSGACP00000009028	ENSLOCP00000009883
ENSGACP00000026535	ENSLOCP00000021141
ENSGACP00000002986	ENSLOCP00000011364
ENSGACP00000015454	ENSLOCP00000000702
ENSGACP00000016895	ENSLOCP00000011852
ENSGACP00000004524	ENSLOCP00000011852
ENSGACP00000020528	ENSLOCP00000016971
ENSGACP00000008336	ENSLOCP00000016971
ENSGACP00000011062	ENSLOCP00000002755
ENSGACP00000011420	ENSLOCP00000019564
ENSGACP00000015381	ENSLOCP00000012768
ENSGACP00000023962	ENSLOCP00000006944
ENSGACP00000026642	ENSLOCP00000017680
ENSGACP00000014966	ENSLOCP00000009102
ENSGACP00000025533	ENSLOCP00000018564
ENSGACP00000007315	ENSLOCP00000000253
ENSGACP00000020044	ENSLOCP00000012436
ENSGACP00000011955	ENSLOCP00000019962
ENSGACP00000005308	ENSLOCP00000013872
ENSGACP00000009877	ENSLOCP00000020166
ENSGACP00000007967	ENSLOCP00000014800
ENSGACP00000008424	ENSLOCP00000007654
ENSGACP00000021631	ENSLOCP00000016433
ENSGACP00000026991	ENSLOCP00000004184
ENSGACP00000009569	ENSLOCP00000001591
ENSGACP00000004606	ENSLOCP00000009092
ENSGACP00000006381	ENSLOCP00000011580
ENSGACP00000013712	ENSLOCP00000011580
ENSGACP00000005279	ENSLOCP00000019949
ENSGACP00000023917	ENSLOCP00000019949
ENSGACP00000001625	ENSLOCP00000002909
ENSGACP00000010844	ENSLOCP00000008090
ENSGACP00000003016	ENSLOCP00000016301
ENSGACP00000004840	ENSLOCP00000007075
ENSGACP00000003120	ENSLOCP00000003717
ENSGACP00000022763	ENSLOCP00000018648
ENSGACP00000004093	ENSLOCP00000013828
ENSGACP00000002947	ENSLOCP00000001155
ENSGACP00000011452	ENSLOCP00000020117
ENSGACP00000018197	ENSLOCP00000015882
ENSGACP00000008589	ENSLOCP00000015882
ENSGACP00000010978	ENSLOCP00000018924
ENSGACP00000006210	ENSLOCP00000014823
ENSGACP00000023740	ENSLOCP00000007802
ENSGACP00000011462	ENSLOCP00000007183
ENSGACP00000022643	ENSLOCP00000007183
ENSGACP00000020308	ENSLOCP00000015386
ENSGACP00000011353	ENSLOCP00000015386
ENSGACP00000011634	ENSLOCP00000005237
ENSGACP00000027095	ENSLOCP00000005237
ENSGACP00000011550	ENSLOCP00000005794
ENSGACP00000025278	ENSLOCP00000011607
ENSGACP00000021615	ENSLOCP00000011607
ENSGACP00000023419	ENSLOCP00000003340
ENSGACP00000007018	ENSLOCP00000001670
ENSGACP00000000663	ENSLOCP00000012438
ENSGACP00000025981	ENSLOCP00000020561
ENSGACP00000023459	ENSLOCP00000008873
ENSGACP00000017831	ENSLOCP00000008920
ENSGACP00000026494	ENSLOCP00000002981
ENSGACP00000021587	ENSLOCP00000008406
ENSGACP00000006705	ENSLOCP00000001934
ENSGACP00000027051	ENSLOCP00000011338
ENSGACP00000012605	ENSLOCP00000010972
ENSGACP00000024753	ENSLOCP00000001672
ENSGACP00000024433	ENSLOCP00000012855
ENSGACP00000014621	ENSLOCP00000011571
ENSGACP00000004023	ENSLOCP00000004438
ENSGACP00000016683	ENSLOCP00000008166
ENSGACP00000007603	ENSLOCP00000008166
ENSGACP00000010241	ENSLOCP00000020039
ENSGACP00000013009	ENSLOCP00000010909
ENSGACP00000022379	ENSLOCP00000005187
ENSGACP00000021782	ENSLOCP00000016110
ENSGACP00000022778	ENSLOCP00000003362
ENSGACP00000000668	ENSLOCP00000004900
ENSGACP00000013915	ENSLOCP00000009902
ENSGACP00000015432	ENSLOCP00000015286
ENSGACP00000012755	ENSLOCP00000015286
ENSGACP00000023283	ENSLOCP00000002898
ENSGACP00000002942	ENSLOCP00000007127
ENSGACP00000012796	ENSLOCP00000005363
ENSGACP00000024086	ENSLOCP00000017081
ENSGACP00000015523	ENSLOCP00000017081
ENSGACP00000024085	ENSLOCP00000017078
ENSGACP00000019004	ENSLOCP00000015077
ENSGACP00000013377	ENSLOCP00000015077
ENSGACP00000004612	ENSLOCP00000011966
ENSGACP00000014867	ENSLOCP00000004043
ENSGACP00000023748	ENSLOCP00000009868
ENSGACP00000020419	ENSLOCP00000000646
ENSGACP00000024783	ENSLOCP00000017801
ENSGACP00000024795	ENSLOCP00000014828
ENSGACP00000022060	ENSLOCP00000002253
ENSGACP00000026847	ENSLOCP00000011829
ENSGACP00000009662	ENSLOCP00000000783
ENSGACP00000001904	ENSLOCP00000012475
ENSGACP00000022127	ENSLOCP00000011687
ENSGACP00000003772	ENSLOCP00000015455
ENSGACP00000025824	ENSLOCP00000015429
ENSGACP00000019330	ENSLOCP00000018837
ENSGACP00000024300	ENSLOCP00000015768
ENSGACP00000023427	ENSLOCP00000015768
ENSGACP00000024339	ENSLOCP00000014609
ENSGACP00000024118	ENSLOCP00000016818
ENSGACP00000024509	ENSLOCP00000018531
ENSGACP00000007216	ENSLOCP00000004411
ENSGACP00000026945	ENSLOCP00000004411
ENSGACP00000015750	ENSLOCP00000020840
ENSGACP00000012547	ENSLOCP00000006636
ENSGACP00000003673	ENSLOCP00000003339
ENSGACP00000000544	ENSLOCP00000003339
ENSGACP00000009785	ENSLOCP00000003153
ENSGACP00000023502	ENSLOCP00000009886
ENSGACP00000021022	ENSLOCP00000018608
ENSGACP00000015276	ENSLOCP00000018608
ENSGACP00000013074	ENSLOCP00000020190
ENSGACP00000018990	ENSLOCP00000009110
ENSGACP00000024066	ENSLOCP00000016532
ENSGACP00000017728	ENSLOCP00000016532
ENSGACP00000002199	ENSLOCP00000016472
ENSGACP00000022362	ENSLOCP00000017243
ENSGACP00000017384	ENSLOCP00000010168
ENSGACP00000009795	ENSLOCP00000022379
ENSGACP00000010794	ENSLOCP00000022380
ENSGACP00000014615	ENSLOCP00000001930
ENSGACP00000008992	ENSLOCP00000011160
ENSGACP00000023708	ENSLOCP00000011160
ENSGACP00000015930	ENSLOCP00000008265
ENSGACP00000005975	ENSLOCP00000008265
ENSGACP00000024782	ENSLOCP00000018952
ENSGACP00000003796	ENSLOCP00000001516
ENSGACP00000021566	ENSLOCP00000004814
ENSGACP00000027413	ENSLOCP00000012999
ENSGACP00000018796	ENSLOCP00000005990
ENSGACP00000020153	ENSLOCP00000014079
ENSGACP00000009853	ENSLOCP00000007639
ENSGACP00000015359	ENSLOCP00000019882
ENSGACP00000015360	ENSLOCP00000019882
ENSGACP00000007645	ENSLOCP00000017739
ENSGACP00000001531	ENSLOCP00000017739
ENSGACP00000013289	ENSLOCP00000019482
ENSGACP00000006172	ENSLOCP00000015285
ENSGACP00000015074	ENSLOCP00000001810
ENSGACP00000005935	ENSLOCP00000019646
ENSGACP00000011495	ENSLOCP00000005602
ENSGACP00000004482	ENSLOCP00000005602
ENSGACP00000010298	ENSLOCP00000004256
ENSGACP00000009790	ENSLOCP00000004256
ENSGACP00000013008	ENSLOCP00000001537
ENSGACP00000019566	ENSLOCP00000006832
ENSGACP00000025092	ENSLOCP00000021020
ENSGACP00000015717	ENSLOCP00000012401
ENSGACP00000000654	ENSLOCP00000012401
ENSGACP00000004645	ENSLOCP00000010126
ENSGACP00000003140	ENSLOCP00000007394
ENSGACP00000009814	ENSLOCP00000003100
ENSGACP00000011993	ENSLOCP00000003100
ENSGACP00000014277	ENSLOCP00000020695
ENSGACP00000007758	ENSLOCP00000017851
ENSGACP00000007086	ENSLOCP00000016443
ENSGACP00000000296	ENSLOCP00000007858
ENSGACP00000025502	ENSLOCP00000012412
ENSGACP00000020387	ENSLOCP00000012794
ENSGACP00000015208	ENSLOCP00000018584
ENSGACP00000023489	ENSLOCP00000003007
ENSGACP00000021031	ENSLOCP00000001825
ENSGACP00000006591	ENSLOCP00000015733
ENSGACP00000004769	ENSLOCP00000008736
ENSGACP00000003634	ENSLOCP00000004474
ENSGACP00000005570	ENSLOCP00000019571
ENSGACP00000018939	ENSLOCP00000022250
ENSGACP00000018017	ENSLOCP00000016041
ENSGACP00000018922	ENSLOCP00000020073
ENSGACP00000005104	ENSLOCP00000016392
ENSGACP00000003471	ENSLOCP00000016392
ENSGACP00000012280	ENSLOCP00000015763
ENSGACP00000003982	ENSLOCP00000009001
ENSGACP00000001586	ENSLOCP00000003025
ENSGACP00000019536	ENSLOCP00000003025
ENSGACP00000005344	ENSLOCP00000013336
ENSGACP00000003851	ENSLOCP00000008635
ENSGACP00000018443	ENSLOCP00000012073
ENSGACP00000012546	ENSLOCP00000010296
ENSGACP00000005836	ENSLOCP00000011431
ENSGACP00000005799	ENSLOCP00000006145
ENSGACP00000024483	ENSLOCP00000002923
ENSGACP00000020643	ENSLOCP00000003881
ENSGACP00000025467	ENSLOCP00000019890
ENSGACP00000013047	ENSLOCP00000003343
ENSGACP00000012044	ENSLOCP00000012361
ENSGACP00000007457	ENSLOCP00000017515
ENSGACP00000002040	ENSLOCP00000017515
ENSGACP00000024087	ENSLOCP00000016868
ENSGACP00000025126	ENSLOCP00000022011
ENSGACP00000022272	ENSLOCP00000001963
ENSGACP00000024394	ENSLOCP00000011327
ENSGACP00000027052	ENSLOCP00000011327
ENSGACP00000011182	ENSLOCP00000018736
ENSGACP00000026426	ENSLOCP00000001265
ENSGACP00000008758	ENSLOCP00000002922
ENSGACP00000010213	ENSLOCP00000004711
ENSGACP00000010237	ENSLOCP00000004668
ENSGACP00000009735	ENSLOCP00000004342
ENSGACP00000013685	ENSLOCP00000019008
ENSGACP00000014319	ENSLOCP00000003892
ENSGACP00000017217	ENSLOCP00000016162
ENSGACP00000006457	ENSLOCP00000016162
ENSGACP00000016787	ENSLOCP00000012000
ENSGACP00000007084	ENSLOCP00000010039
ENSGACP00000012903	ENSLOCP00000014482
ENSGACP00000018709	ENSLOCP00000013133
ENSGACP00000023430	ENSLOCP00000016984
ENSGACP00000015267	ENSLOCP00000015166
ENSGACP00000010388	ENSLOCP00000015166
ENSGACP00000024908	ENSLOCP00000019498
ENSGACP00000015998	ENSLOCP00000018183
ENSGACP00000001485	ENSLOCP00000018183
ENSGACP00000012123	ENSLOCP00000012703
ENSGACP00000001808	ENSLOCP00000012703
ENSGACP00000016911	ENSLOCP00000018901
ENSGACP00000013577	ENSLOCP00000006183
ENSGACP00000027506	ENSLOCP00000015163
ENSGACP00000014769	ENSLOCP00000018533
ENSGACP00000026410	ENSLOCP00000019036
ENSGACP00000014718	ENSLOCP00000002866
ENSGACP00000026983	ENSLOCP00000004541
ENSGACP00000013767	ENSLOCP00000005495
ENSGACP00000000637	ENSLOCP00000005061
ENSGACP00000013355	ENSLOCP00000005061
ENSGACP00000007903	ENSLOCP00000008900
ENSGACP00000009270	ENSLOCP00000008900
ENSGACP00000002982	ENSLOCP00000003975
ENSGACP00000000613	ENSLOCP00000003197
ENSGACP00000008010	ENSLOCP00000020412
ENSGACP00000013580	ENSLOCP00000020412
ENSGACP00000006292	ENSLOCP00000011468
ENSGACP00000012210	ENSLOCP00000005146
ENSGACP00000012646	ENSLOCP00000018326
ENSGACP00000026895	ENSLOCP00000018326
ENSGACP00000015315	ENSLOCP00000019136
ENSGACP00000027359	ENSLOCP00000011723
ENSGACP00000015063	ENSLOCP00000015960
ENSGACP00000008816	ENSLOCP00000015960
ENSGACP00000014022	ENSLOCP00000018356
ENSGACP00000002464	ENSLOCP00000018356
ENSGACP00000023147	ENSLOCP00000001102
ENSGACP00000014149	ENSLOCP00000011666
ENSGACP00000018396	ENSLOCP00000015774
ENSGACP00000023466	ENSLOCP00000002215
ENSGACP00000017044	ENSLOCP00000011773
ENSGACP00000012447	ENSLOCP00000018375
ENSGACP00000005819	ENSLOCP00000019614
ENSGACP00000026045	ENSLOCP00000019614
ENSGACP00000026515	ENSLOCP00000017810
ENSGACP00000012316	ENSLOCP00000007471
ENSGACP00000013359	ENSLOCP00000011665
ENSGACP00000011279	ENSLOCP00000002449
ENSGACP00000018915	ENSLOCP00000010074
ENSGACP00000013658	ENSLOCP00000010074
ENSGACP00000013150	ENSLOCP00000008520
ENSGACP00000004655	ENSLOCP00000006214
ENSGACP00000024223	ENSLOCP00000006214
ENSGACP00000004662	ENSLOCP00000006189
ENSGACP00000011748	ENSLOCP00000009307
ENSGACP00000013641	ENSLOCP00000008547
ENSGACP00000020289	ENSLOCP00000012820
ENSGACP00000020594	ENSLOCP00000004869
ENSGACP00000005330	ENSLOCP00000013311
ENSGACP00000015126	ENSLOCP00000019031
ENSGACP00000001060	ENSLOCP00000017806
ENSGACP00000012992	ENSLOCP00000017806
ENSGACP00000025361	ENSLOCP00000019282
ENSGACP00000006195	ENSLOCP00000013206
ENSGACP00000018247	ENSLOCP00000020592
ENSGACP00000021506	ENSLOCP00000015167
ENSGACP00000005289	ENSLOCP00000009287
ENSGACP00000011803	ENSLOCP00000009287
ENSGACP00000009986	ENSLOCP00000004908
ENSGACP00000012435	ENSLOCP00000007803
ENSGACP00000005142	ENSLOCP00000016544
ENSGACP00000007447	ENSLOCP00000016544
ENSGACP00000009362	ENSLOCP00000014453
ENSGACP00000011016	ENSLOCP00000014466
ENSGACP00000020304	ENSLOCP00000021904
ENSGACP00000000638	ENSLOCP00000022450
ENSGACP00000004869	ENSLOCP00000021620
ENSGACP00000009282	ENSLOCP00000004488
ENSGACP00000007669	ENSLOCP00000020024
ENSGACP00000008638	ENSLOCP00000020859
ENSGACP00000013678	ENSLOCP00000007832
ENSGACP00000004276	ENSLOCP00000000434
ENSGACP00000020956	ENSLOCP00000012948
ENSGACP00000012102	ENSLOCP00000005193
ENSGACP00000025272	ENSLOCP00000020428
ENSGACP00000025556	ENSLOCP00000017728
ENSGACP00000006226	ENSLOCP00000010194
ENSGACP00000020381	ENSLOCP00000010194
ENSGACP00000016340	ENSLOCP00000003413
ENSGACP00000014239	ENSLOCP00000001695
ENSGACP00000008184	ENSLOCP00000007926
ENSGACP00000023437	ENSLOCP00000010024
ENSGACP00000011998	ENSLOCP00000004964
ENSGACP00000012363	ENSLOCP00000012287
ENSGACP00000020087	ENSLOCP00000013672
ENSGACP00000017472	ENSLOCP00000013672
ENSGACP00000004707	ENSLOCP00000010787
ENSGACP00000006642	ENSLOCP00000004724
ENSGACP00000018478	ENSLOCP00000003898
ENSGACP00000021211	ENSLOCP00000003898
ENSGACP00000013700	ENSLOCP00000010927
ENSGACP00000011723	ENSLOCP00000005707
ENSGACP00000002924	ENSLOCP00000005707
ENSGACP00000006961	ENSLOCP00000007270
ENSGACP00000009363	ENSLOCP00000014363
ENSGACP00000009716	ENSLOCP00000001138
ENSGACP00000008523	ENSLOCP00000002985
ENSGACP00000025630	ENSLOCP00000017039
ENSGACP00000016657	ENSLOCP00000019135
ENSGACP00000007569	ENSLOCP00000017723
ENSGACP00000004602	ENSLOCP00000003444
ENSGACP00000004136	ENSLOCP00000011930
ENSGACP00000025253	ENSLOCP00000009598
ENSGACP00000021342	ENSLOCP00000007261
ENSGACP00000027345	ENSLOCP00000004135
ENSGACP00000010866	ENSLOCP00000013207
ENSGACP00000024055	ENSLOCP00000012976
ENSGACP00000026575	ENSLOCP00000006812
ENSGACP00000005530	ENSLOCP00000009757
ENSGACP00000019225	ENSLOCP00000015890
ENSGACP00000015088	ENSLOCP00000008070
ENSGACP00000022995	ENSLOCP00000014590
ENSGACP00000016089	ENSLOCP00000017296
ENSGACP00000027312	ENSLOCP00000002959
ENSGACP00000011106	ENSLOCP00000012293
ENSGACP00000013727	ENSLOCP00000018998
ENSGACP00000018513	ENSLOCP00000008921
ENSGACP00000020555	ENSLOCP00000008921
ENSGACP00000024156	ENSLOCP00000004566
ENSGACP00000027415	ENSLOCP00000013027
ENSGACP00000007508	ENSLOCP00000019246
ENSGACP00000015201	ENSLOCP00000020020
ENSGACP00000002813	ENSLOCP00000011815
ENSGACP00000003233	ENSLOCP00000022330
ENSGACP00000015886	ENSLOCP00000014743
ENSGACP00000007781	ENSLOCP00000019986
ENSGACP00000008111	ENSLOCP00000019986
ENSGACP00000009428	ENSLOCP00000004722
ENSGACP00000021636	ENSLOCP00000014809
ENSGACP00000017313	ENSLOCP00000005776
ENSGACP00000017465	ENSLOCP00000017744
ENSGACP00000019617	ENSLOCP00000017744
ENSGACP00000013569	ENSLOCP00000002141
ENSGACP00000020509	ENSLOCP00000002141
ENSGACP00000014801	ENSLOCP00000018547
ENSGACP00000023070	ENSLOCP00000015111
ENSGACP00000017218	ENSLOCP00000015214
ENSGACP00000007854	ENSLOCP00000015214
ENSGACP00000007778	ENSLOCP00000017714
ENSGACP00000023303	ENSLOCP00000003111
ENSGACP00000026973	ENSLOCP00000003111
ENSGACP00000021322	ENSLOCP00000019071
ENSGACP00000012284	ENSLOCP00000005966
ENSGACP00000006796	ENSLOCP00000009450
ENSGACP00000025651	ENSLOCP00000017819
ENSGACP00000004839	ENSLOCP00000009396
ENSGACP00000019900	ENSLOCP00000007025
ENSGACP00000026502	ENSLOCP00000003000
ENSGACP00000006741	ENSLOCP00000010744
ENSGACP00000010343	ENSLOCP00000005744
ENSGACP00000024688	ENSLOCP00000015525
ENSGACP00000027319	ENSLOCP00000015525
ENSGACP00000014020	ENSLOCP00000008221
ENSGACP00000020914	ENSLOCP00000006200
ENSGACP00000005290	ENSLOCP00000011415
ENSGACP00000005684	ENSLOCP00000019579
ENSGACP00000024380	ENSLOCP00000011235
ENSGACP00000012585	ENSLOCP00000009153
ENSGACP00000000783	ENSLOCP00000020366
ENSGACP00000000485	ENSLOCP00000015030
ENSGACP00000005440	ENSLOCP00000019222
ENSGACP00000005520	ENSLOCP00000005304
ENSGACP00000008884	ENSLOCP00000005304
ENSGACP00000005472	ENSLOCP00000012990
ENSGACP00000020277	ENSLOCP00000008430
ENSGACP00000024870	ENSLOCP00000001418
ENSGACP00000014662	ENSLOCP00000008449
ENSGACP00000002167	ENSLOCP00000006386
ENSGACP00000011201	ENSLOCP00000006552
ENSGACP00000018511	ENSLOCP00000004758
ENSGACP00000019200	ENSLOCP00000002795
ENSGACP00000006831	ENSLOCP00000006989
ENSGACP00000011389	ENSLOCP00000001720
ENSGACP00000020478	ENSLOCP00000001720
ENSGACP00000020888	ENSLOCP00000012908
ENSGACP00000014622	ENSLOCP00000019998
ENSGACP00000014242	ENSLOCP00000001526
ENSGACP00000005097	ENSLOCP00000016467
ENSGACP00000012797	ENSLOCP00000017742
ENSGACP00000001076	ENSLOCP00000017742
ENSGACP00000020324	ENSLOCP00000007719
ENSGACP00000007882	ENSLOCP00000011559
ENSGACP00000023299	ENSLOCP00000000905
ENSGACP00000005841	ENSLOCP00000009159
ENSGACP00000020884	ENSLOCP00000016752
ENSGACP00000008112	ENSLOCP00000016752
ENSGACP00000022280	ENSLOCP00000017033
ENSGACP00000004250	ENSLOCP00000014189
ENSGACP00000027587	ENSLOCP00000012706
ENSGACP00000014631	ENSLOCP00000018401
ENSGACP00000017183	ENSLOCP00000020578
ENSGACP00000006108	ENSLOCP00000012140
ENSGACP00000006862	ENSLOCP00000012140
ENSGACP00000021943	ENSLOCP00000009819
ENSGACP00000011712	ENSLOCP00000021207
ENSGACP00000006821	ENSLOCP00000009711
ENSGACP00000004406	ENSLOCP00000011771
ENSGACP00000024020	ENSLOCP00000013077
ENSGACP00000024147	ENSLOCP00000004508
ENSGACP00000027418	ENSLOCP00000013069
ENSGACP00000000331	ENSLOCP00000018070
ENSGACP00000025161	ENSLOCP00000019832
ENSGACP00000000106	ENSLOCP00000009838
ENSGACP00000013692	ENSLOCP00000013341
ENSGACP00000003807	ENSLOCP00000001575
ENSGACP00000018312	ENSLOCP00000004010
ENSGACP00000011883	ENSLOCP00000019355
ENSGACP00000013233	ENSLOCP00000006607
ENSGACP00000000468	ENSLOCP00000014941
ENSGACP00000013704	ENSLOCP00000018086
ENSGACP00000004476	ENSLOCP00000012302
ENSGACP00000015723	ENSLOCP00000012302
ENSGACP00000025000	ENSLOCP00000019627
ENSGACP00000023377	ENSLOCP00000017157
ENSGACP00000013789	ENSLOCP00000019443
ENSGACP00000025896	ENSLOCP00000019443
ENSGACP00000015687	ENSLOCP00000014617
ENSGACP00000022513	ENSLOCP00000000952
ENSGACP00000006622	ENSLOCP00000014027
ENSGACP00000019326	ENSLOCP00000017977
ENSGACP00000019919	ENSLOCP00000013123
ENSGACP00000001598	ENSLOCP00000002971
ENSGACP00000005375	ENSLOCP00000013438
ENSGACP00000001152	ENSLOCP00000013808
ENSGACP00000006366	ENSLOCP00000017026
ENSGACP00000022518	ENSLOCP00000017026
ENSGACP00000018311	ENSLOCP00000009222
ENSGACP00000009074	ENSLOCP00000007886
ENSGACP00000021387	ENSLOCP00000007886
ENSGACP00000019159	ENSLOCP00000014078
ENSGACP00000010863	ENSLOCP00000003110
ENSGACP00000027396	ENSLOCP00000012819
ENSGACP00000026358	ENSLOCP00000016335
ENSGACP00000012339	ENSLOCP00000005420
ENSGACP00000020725	ENSLOCP00000013053
ENSGACP00000025248	ENSLOCP00000009646
ENSGACP00000019354	ENSLOCP00000019971
ENSGACP00000021016	ENSLOCP00000016408
ENSGACP00000020574	ENSLOCP00000005132
ENSGACP00000003950	ENSLOCP00000005132
ENSGACP00000011572	ENSLOCP00000000129
ENSGACP00000009014	ENSLOCP00000007165
ENSGACP00000006201	ENSLOCP00000010403
ENSGACP00000000627	ENSLOCP00000003143
ENSGACP00000022282	ENSLOCP00000017530
ENSGACP00000009385	ENSLOCP00000017530
ENSGACP00000011533	ENSLOCP00000005502
ENSGACP00000022872	ENSLOCP00000002180
ENSGACP00000013501	ENSLOCP00000000826
ENSGACP00000014205	ENSLOCP00000018227
ENSGACP00000013966	ENSLOCP00000018983
ENSGACP00000000877	ENSLOCP00000019366
ENSGACP00000006212	ENSLOCP00000010206
ENSGACP00000024135	ENSLOCP00000014458
ENSGACP00000000320	ENSLOCP00000011050
ENSGACP00000009983	ENSLOCP00000011050
ENSGACP00000019273	ENSLOCP00000018766
ENSGACP00000017946	ENSLOCP00000005165
ENSGACP00000007039	ENSLOCP00000010451
ENSGACP00000019633	ENSLOCP00000002062
ENSGACP00000007368	ENSLOCP00000005657
ENSGACP00000004362	ENSLOCP00000001751
ENSGACP00000023883	ENSLOCP00000001751
ENSGACP00000008982	ENSLOCP00000021334
ENSGACP00000017993	ENSLOCP00000006771
ENSGACP00000010947	ENSLOCP00000013623
ENSGACP00000002115	ENSLOCP00000005307
ENSGACP00000013400	ENSLOCP00000005307
ENSGACP00000023693	ENSLOCP00000007240
ENSGACP00000013415	ENSLOCP00000010367
ENSGACP00000017500	ENSLOCP00000005491
ENSGACP00000000325	ENSLOCP00000015756
ENSGACP00000009862	ENSLOCP00000015756
ENSGACP00000027023	ENSLOCP00000018367
ENSGACP00000011786	ENSLOCP00000020507
ENSGACP00000009377	ENSLOCP00000014486
ENSGACP00000011012	ENSLOCP00000014486
ENSGACP00000005151	ENSLOCP00000016551
ENSGACP00000006046	ENSLOCP00000003053
ENSGACP00000022676	ENSLOCP00000018689
ENSGACP00000027037	ENSLOCP00000018689
ENSGACP00000001838	ENSLOCP00000011299
ENSGACP00000003095	ENSLOCP00000005062
ENSGACP00000003675	ENSLOCP00000004745
ENSGACP00000007825	ENSLOCP00000007478
ENSGACP00000014481	ENSLOCP00000020015
ENSGACP00000011558	ENSLOCP00000015506
ENSGACP00000002697	ENSLOCP00000007755
ENSGACP00000000910	ENSLOCP00000008721
ENSGACP00000017167	ENSLOCP00000008105
ENSGACP00000006575	ENSLOCP00000008105
ENSGACP00000004131	ENSLOCP00000012129
ENSGACP00000025727	ENSLOCP00000009714
ENSGACP00000002639	ENSLOCP00000001481
ENSGACP00000026012	ENSLOCP00000013922
ENSGACP00000011815	ENSLOCP00000004786
ENSGACP00000009143	ENSLOCP00000001794
ENSGACP00000024523	ENSLOCP00000018487
ENSGACP00000014423	ENSLOCP00000020023
ENSGACP00000020554	ENSLOCP00000012534
ENSGACP00000007842	ENSLOCP00000011480
ENSGACP00000013393	ENSLOCP00000011480
ENSGACP00000016336	ENSLOCP00000020704
ENSGACP00000003094	ENSLOCP00000003149
ENSGACP00000025223	ENSLOCP00000018889
ENSGACP00000014464	ENSLOCP00000014646
ENSGACP00000008797	ENSLOCP00000003643
ENSGACP00000000471	ENSLOCP00000014965
ENSGACP00000025005	ENSLOCP00000019623
ENSGACP00000015660	ENSLOCP00000012262
ENSGACP00000016881	ENSLOCP00000017761
ENSGACP00000020615	ENSLOCP00000003577
ENSGACP00000008863	ENSLOCP00000003577
ENSGACP00000015412	ENSLOCP00000014874
ENSGACP00000014873	ENSLOCP00000022461
ENSGACP00000003060	ENSLOCP00000009670
ENSGACP00000009739	ENSLOCP00000004300
ENSGACP00000015845	ENSLOCP00000000627
ENSGACP00000023304	ENSLOCP00000006023
ENSGACP00000025408	ENSLOCP00000019855
ENSGACP00000012314	ENSLOCP00000005897
ENSGACP00000025167	ENSLOCP00000001909
ENSGACP00000006886	ENSLOCP00000010432
ENSGACP00000006855	ENSLOCP00000021088
ENSGACP00000017577	ENSLOCP00000021088
ENSGACP00000010936	ENSLOCP00000021910
ENSGACP00000024155	ENSLOCP00000014390
ENSGACP00000002447	ENSLOCP00000018798
ENSGACP00000003793	ENSLOCP00000008791
ENSGACP00000005399	ENSLOCP00000019231
ENSGACP00000020547	ENSLOCP00000003331
ENSGACP00000015807	ENSLOCP00000000345
ENSGACP00000009981	ENSLOCP00000004982
ENSGACP00000004692	ENSLOCP00000021901
ENSGACP00000014168	ENSLOCP00000011678
ENSGACP00000018409	ENSLOCP00000015751
ENSGACP00000013281	ENSLOCP00000020245
ENSGACP00000005249	ENSLOCP00000020295
ENSGACP00000020286	ENSLOCP00000008533
ENSGACP00000013016	ENSLOCP00000013918
ENSGACP00000022867	ENSLOCP00000017077
ENSGACP00000021702	ENSLOCP00000005770
ENSGACP00000000803	ENSLOCP00000020358
ENSGACP00000010141	ENSLOCP00000013837
ENSGACP00000001303	ENSLOCP00000013837
ENSGACP00000022534	ENSLOCP00000000854
ENSGACP00000017126	ENSLOCP00000021222
ENSGACP00000012932	ENSLOCP00000018007
ENSGACP00000013845	ENSLOCP00000012878
ENSGACP00000013876	ENSLOCP00000012890
ENSGACP00000010100	ENSLOCP00000012890
ENSGACP00000027536	ENSLOCP00000002206
ENSGACP00000021530	ENSLOCP00000014709
ENSGACP00000027426	ENSLOCP00000013191
ENSGACP00000001069	ENSLOCP00000013002
ENSGACP00000021234	ENSLOCP00000003599
ENSGACP00000017296	ENSLOCP00000000497
ENSGACP00000017727	ENSLOCP00000005278
ENSGACP00000005203	ENSLOCP00000005278
ENSGACP00000013382	ENSLOCP00000008274
ENSGACP00000024818	ENSLOCP00000008274
ENSGACP00000015879	ENSLOCP00000001480
ENSGACP00000022797	ENSLOCP00000018599
ENSGACP00000027343	ENSLOCP00000004275
ENSGACP00000014685	ENSLOCP00000019974
ENSGACP00000015178	ENSLOCP00000019974
ENSGACP00000018151	ENSLOCP00000003448
ENSGACP00000003415	ENSLOCP00000003448
ENSGACP00000011552	ENSLOCP00000015492
ENSGACP00000007327	ENSLOCP00000010298
ENSGACP00000026600	ENSLOCP00000010396
ENSGACP00000012298	ENSLOCP00000004680
ENSGACP00000022376	ENSLOCP00000004680
ENSGACP00000027209	ENSLOCP00000011236
ENSGACP00000022960	ENSLOCP00000018783
ENSGACP00000012229	ENSLOCP00000001055
ENSGACP00000018166	ENSLOCP00000003650
ENSGACP00000021850	ENSLOCP00000017568
ENSGACP00000010964	ENSLOCP00000013656
ENSGACP00000022862	ENSLOCP00000002132
ENSGACP00000019111	ENSLOCP00000017375
ENSGACP00000013243	ENSLOCP00000006634
ENSGACP00000023232	ENSLOCP00000007411
ENSGACP00000011378	ENSLOCP00000005117
ENSGACP00000015242	ENSLOCP00000019428
ENSGACP00000006409	ENSLOCP00000008883
ENSGACP00000008014	ENSLOCP00000021061
ENSGACP00000010278	ENSLOCP00000015567
ENSGACP00000027612	ENSLOCP00000012579
ENSGACP00000000444	ENSLOCP00000019225
ENSGACP00000005428	ENSLOCP00000019225
ENSGACP00000010064	ENSLOCP00000019073
ENSGACP00000007779	ENSLOCP00000007848
ENSGACP00000000611	ENSLOCP00000000705
ENSGACP00000017676	ENSLOCP00000000705
ENSGACP00000019737	ENSLOCP00000003827
ENSGACP00000000127	ENSLOCP00000012806
ENSGACP00000004819	ENSLOCP00000008393
ENSGACP00000018977	ENSLOCP00000007479
ENSGACP00000014316	ENSLOCP00000016181
ENSGACP00000009863	ENSLOCP00000001513
ENSGACP00000008995	ENSLOCP00000001513
ENSGACP00000020499	ENSLOCP00000007933
ENSGACP00000011352	ENSLOCP00000009846
ENSGACP00000011788	ENSLOCP00000004493
ENSGACP00000005480	ENSLOCP00000013177
ENSGACP00000007811	ENSLOCP00000006816
ENSGACP00000027058	ENSLOCP00000011256
ENSGACP00000006549	ENSLOCP00000010833
ENSGACP00000022955	ENSLOCP00000014685
ENSGACP00000022373	ENSLOCP00000017223
ENSGACP00000005715	ENSLOCP00000005764
ENSGACP00000008814	ENSLOCP00000001439
ENSGACP00000024276	ENSLOCP00000014944
ENSGACP00000014013	ENSLOCP00000018359
ENSGACP00000010628	ENSLOCP00000015529
ENSGACP00000004594	ENSLOCP00000015529
ENSGACP00000013754	ENSLOCP00000011522
ENSGACP00000015038	ENSLOCP00000001685
ENSGACP00000011811	ENSLOCP00000002767
ENSGACP00000008035	ENSLOCP00000000936
ENSGACP00000020360	ENSLOCP00000005589
ENSGACP00000006703	ENSLOCP00000012439
ENSGACP00000023203	ENSLOCP00000014927
ENSGACP00000017237	ENSLOCP00000002824
ENSGACP00000014371	ENSLOCP00000016948
ENSGACP00000001362	ENSLOCP00000015618
ENSGACP00000026511	ENSLOCP00000019400
ENSGACP00000013426	ENSLOCP00000019400
ENSGACP00000002148	ENSLOCP00000016036
ENSGACP00000003901	ENSLOCP00000016036
ENSGACP00000027588	ENSLOCP00000012722
ENSGACP00000013525	ENSLOCP00000010402
ENSGACP00000014943	ENSLOCP00000007311
ENSGACP00000022210	ENSLOCP00000014968
ENSGACP00000007115	ENSLOCP00000018768
ENSGACP00000022138	ENSLOCP00000018768
ENSGACP00000021709	ENSLOCP00000014682
ENSGACP00000003099	ENSLOCP00000004652
ENSGACP00000013921	ENSLOCP00000004689
ENSGACP00000007844	ENSLOCP00000011664
ENSGACP00000023634	ENSLOCP00000011664
ENSGACP00000022821	ENSLOCP00000004675
ENSGACP00000018249	ENSLOCP00000004698
ENSGACP00000026365	ENSLOCP00000019733
ENSGACP00000021154	ENSLOCP00000009516
ENSGACP00000009183	ENSLOCP00000008004
ENSGACP00000006045	ENSLOCP00000007843
ENSGACP00000004590	ENSLOCP00000001085
ENSGACP00000018958	ENSLOCP00000003484
ENSGACP00000003229	ENSLOCP00000015825
ENSGACP00000004142	ENSLOCP00000008187
ENSGACP00000008257	ENSLOCP00000007673
ENSGACP00000005621	ENSLOCP00000013704
ENSGACP00000001952	ENSLOCP00000012506
ENSGACP00000011760	ENSLOCP00000006906
ENSGACP00000006835	ENSLOCP00000009732
ENSGACP00000026432	ENSLOCP00000020119
ENSGACP00000000443	ENSLOCP00000013138
ENSGACP00000011166	ENSLOCP00000002524
ENSGACP00000022921	ENSLOCP00000002524
ENSGACP00000004120	ENSLOCP00000004941
ENSGACP00000007637	ENSLOCP00000005592
ENSGACP00000015250	ENSLOCP00000021197
ENSGACP00000004972	ENSLOCP00000020619
ENSGACP00000020745	ENSLOCP00000004847
ENSGACP00000013171	ENSLOCP00000009498
ENSGACP00000018246	ENSLOCP00000002996
ENSGACP00000010688	ENSLOCP00000005953
ENSGACP00000013878	ENSLOCP00000006462
ENSGACP00000022649	ENSLOCP00000006910
ENSGACP00000009663	ENSLOCP00000004423
ENSGACP00000017381	ENSLOCP00000010198
ENSGACP00000002147	ENSLOCP00000002343
ENSGACP00000027134	ENSLOCP00000007801
ENSGACP00000010268	ENSLOCP00000011499
ENSGACP00000010640	ENSLOCP00000002515
ENSGACP00000015774	ENSLOCP00000010821
ENSGACP00000022417	ENSLOCP00000008742
ENSGACP00000023549	ENSLOCP00000015271
ENSGACP00000006090	ENSLOCP00000004223
ENSGACP00000020722	ENSLOCP00000004673
ENSGACP00000012579	ENSLOCP00000004673
ENSGACP00000006356	ENSLOCP00000003496
ENSGACP00000009205	ENSLOCP00000001376
ENSGACP00000022633	ENSLOCP00000001376
ENSGACP00000026961	ENSLOCP00000016638
ENSGACP00000009250	ENSLOCP00000011257
ENSGACP00000009038	ENSLOCP00000021340
ENSGACP00000004807	ENSLOCP00000008690
ENSGACP00000025044	ENSLOCP00000019640
ENSGACP00000014864	ENSLOCP00000004062
ENSGACP00000001096	ENSLOCP00000016254
ENSGACP00000023013	ENSLOCP00000018767
ENSGACP00000008786	ENSLOCP00000006961
ENSGACP00000019016	ENSLOCP00000013748
ENSGACP00000005004	ENSLOCP00000013708
ENSGACP00000005008	ENSLOCP00000013729
ENSGACP00000010181	ENSLOCP00000010788
ENSGACP00000027501	ENSLOCP00000015139
ENSGACP00000007297	ENSLOCP00000018993
ENSGACP00000014693	ENSLOCP00000011531
ENSGACP00000006671	ENSLOCP00000009773
ENSGACP00000017566	ENSLOCP00000007891
ENSGACP00000005870	ENSLOCP00000007891
ENSGACP00000018363	ENSLOCP00000010267
ENSGACP00000009849	ENSLOCP00000001991
ENSGACP00000002988	ENSLOCP00000016326
ENSGACP00000024484	ENSLOCP00000017936
ENSGACP00000026918	ENSLOCP00000017936
ENSGACP00000000988	ENSLOCP00000012621
ENSGACP00000025473	ENSLOCP00000016642
ENSGACP00000018525	ENSLOCP00000019459
ENSGACP00000015581	ENSLOCP00000014502
ENSGACP00000005586	ENSLOCP00000019600
ENSGACP00000026800	ENSLOCP00000002606
ENSGACP00000018089	ENSLOCP00000007197
ENSGACP00000008044	ENSLOCP00000020398
ENSGACP00000007152	ENSLOCP00000003686
ENSGACP00000018808	ENSLOCP00000007012
ENSGACP00000002960	ENSLOCP00000007195
ENSGACP00000016785	ENSLOCP00000002960
ENSGACP00000017476	ENSLOCP00000017397
ENSGACP00000017803	ENSLOCP00000019918
ENSGACP00000021471	ENSLOCP00000019918
ENSGACP00000007575	ENSLOCP00000017605
ENSGACP00000012553	ENSLOCP00000010068
ENSGACP00000004852	ENSLOCP00000008264
ENSGACP00000023358	ENSLOCP00000018420
ENSGACP00000009784	ENSLOCP00000017196
ENSGACP00000003991	ENSLOCP00000015631
ENSGACP00000025297	ENSLOCP00000020336
ENSGACP00000022337	ENSLOCP00000017289
ENSGACP00000015264	ENSLOCP00000007535
ENSGACP00000022831	ENSLOCP00000015142
ENSGACP00000023071	ENSLOCP00000018742
ENSGACP00000027272	ENSLOCP00000007303
ENSGACP00000027428	ENSLOCP00000013225
ENSGACP00000003674	ENSLOCP00000009050
ENSGACP00000020310	ENSLOCP00000015396
ENSGACP00000011359	ENSLOCP00000015396
ENSGACP00000020843	ENSLOCP00000015678
ENSGACP00000020301	ENSLOCP00000006159
ENSGACP00000003007	ENSLOCP00000006159
ENSGACP00000021706	ENSLOCP00000013457
ENSGACP00000023954	ENSLOCP00000011701
ENSGACP00000006805	ENSLOCP00000009685
ENSGACP00000022397	ENSLOCP00000001429
ENSGACP00000026168	ENSLOCP00000019450
ENSGACP00000026198	ENSLOCP00000018664
ENSGACP00000004328	ENSLOCP00000005312
ENSGACP00000021115	ENSLOCP00000005312
ENSGACP00000007831	ENSLOCP00000011689
ENSGACP00000007310	ENSLOCP00000009365
ENSGACP00000026156	ENSLOCP00000021043
ENSGACP00000009646	ENSLOCP00000001851
ENSGACP00000007612	ENSLOCP00000001851
ENSGACP00000020449	ENSLOCP00000000350
ENSGACP00000026431	ENSLOCP00000020122
ENSGACP00000022645	ENSLOCP00000018702
ENSGACP00000008929	ENSLOCP00000007667
ENSGACP00000000829	ENSLOCP00000004246
ENSGACP00000014660	ENSLOCP00000007288
ENSGACP00000023761	ENSLOCP00000009894
ENSGACP00000022158	ENSLOCP00000016250
ENSGACP00000015271	ENSLOCP00000006977
ENSGACP00000021815	ENSLOCP00000014410
ENSGACP00000015982	ENSLOCP00000009297
ENSGACP00000021976	ENSLOCP00000005937
ENSGACP00000021841	ENSLOCP00000004321
ENSGACP00000021914	ENSLOCP00000004528
ENSGACP00000021101	ENSLOCP00000012478
ENSGACP00000002538	ENSLOCP00000006559
ENSGACP00000027357	ENSLOCP00000011739
ENSGACP00000013571	ENSLOCP00000000030
[truncated: 11,582 more rows]
