# Supplementary material for: Reconstruction of proto-vertebrate, proto-cyclostome and proto-gnathostome genomes provides new insights into early vertebrate evolution
Source: Nat Commun. 2021 Jul 23;12:4489. doi: 10.1038/s41467-021-24573-z (PMC8302630; doi:10.1038/s41467-021-24573-z)
Supplement: Supplementary file 4 — Supplementary Data 1 [file 41467_2021_24573_MOESM4_ESM.zip › SuppData1/orthologs/GASAC-MELGA.txt]

ENSGACP00000003450	ENSMGAP00000004951
ENSGACP00000018304	ENSMGAP00000003068
ENSGACP00000003045	ENSMGAP00000003068
ENSGACP00000026872	ENSMGAP00000000132
ENSGACP00000008784	ENSMGAP00000013265
ENSGACP00000027282	ENSMGAP00000013498
ENSGACP00000017512	ENSMGAP00000010739
ENSGACP00000003444	ENSMGAP00000004925
ENSGACP00000027655	ENSMGAP00000002621
ENSGACP00000015229	ENSMGAP00000011180
ENSGACP00000013204	ENSMGAP00000003978
ENSGACP00000018412	ENSMGAP00000015197
ENSGACP00000004939	ENSMGAP00000003388
ENSGACP00000007033	ENSMGAP00000002654
ENSGACP00000012136	ENSMGAP00000009217
ENSGACP00000004873	ENSMGAP00000002648
ENSGACP00000002806	ENSMGAP00000009326
ENSGACP00000023126	ENSMGAP00000009326
ENSGACP00000004170	ENSMGAP00000007525
ENSGACP00000000014	ENSMGAP00000001572
ENSGACP00000010389	ENSMGAP00000010575
ENSGACP00000008196	ENSMGAP00000000479
ENSGACP00000022876	ENSMGAP00000003900
ENSGACP00000020510	ENSMGAP00000015491
ENSGACP00000004209	ENSMGAP00000000415
ENSGACP00000025947	ENSMGAP00000000276
ENSGACP00000000488	ENSMGAP00000000909
ENSGACP00000021405	ENSMGAP00000012849
ENSGACP00000013531	ENSMGAP00000000973
ENSGACP00000014122	ENSMGAP00000010566
ENSGACP00000014108	ENSMGAP00000010545
ENSGACP00000015493	ENSMGAP00000007436
ENSGACP00000004288	ENSMGAP00000007436
ENSGACP00000018787	ENSMGAP00000011060
ENSGACP00000002402	ENSMGAP00000007584
ENSGACP00000013540	ENSMGAP00000000941
ENSGACP00000012095	ENSMGAP00000000941
ENSGACP00000013490	ENSMGAP00000015853
ENSGACP00000020058	ENSMGAP00000015605
ENSGACP00000025883	ENSMGAP00000017353
ENSGACP00000005703	ENSMGAP00000014132
ENSGACP00000020860	ENSMGAP00000000271
ENSGACP00000006974	ENSMGAP00000000271
ENSGACP00000022648	ENSMGAP00000010789
ENSGACP00000014759	ENSMGAP00000013478
ENSGACP00000006839	ENSMGAP00000010388
ENSGACP00000022315	ENSMGAP00000010388
ENSGACP00000011561	ENSMGAP00000005618
ENSGACP00000002990	ENSMGAP00000005618
ENSGACP00000026579	ENSMGAP00000001450
ENSGACP00000013930	ENSMGAP00000001450
ENSGACP00000025513	ENSMGAP00000005019
ENSGACP00000025845	ENSMGAP00000000922
ENSGACP00000017996	ENSMGAP00000003400
ENSGACP00000011089	ENSMGAP00000018942
ENSGACP00000019294	ENSMGAP00000004974
ENSGACP00000009755	ENSMGAP00000000263
ENSGACP00000015915	ENSMGAP00000004440
ENSGACP00000023103	ENSMGAP00000009720
ENSGACP00000002295	ENSMGAP00000004973
ENSGACP00000018209	ENSMGAP00000015643
ENSGACP00000012521	ENSMGAP00000005906
ENSGACP00000004603	ENSMGAP00000012790
ENSGACP00000019518	ENSMGAP00000003923
ENSGACP00000004546	ENSMGAP00000003923
ENSGACP00000006206	ENSMGAP00000013787
ENSGACP00000026389	ENSMGAP00000013930
ENSGACP00000004274	ENSMGAP00000006584
ENSGACP00000015475	ENSMGAP00000006584
ENSGACP00000013968	ENSMGAP00000004536
ENSGACP00000015931	ENSMGAP00000017297
ENSGACP00000009933	ENSMGAP00000013514
ENSGACP00000005141	ENSMGAP00000006458
ENSGACP00000007915	ENSMGAP00000002526
ENSGACP00000013351	ENSMGAP00000002526
ENSGACP00000009128	ENSMGAP00000010940
ENSGACP00000005885	ENSMGAP00000009863
ENSGACP00000008256	ENSMGAP00000014406
ENSGACP00000026085	ENSMGAP00000014447
ENSGACP00000014218	ENSMGAP00000009216
ENSGACP00000008788	ENSMGAP00000002105
ENSGACP00000012624	ENSMGAP00000000989
ENSGACP00000006233	ENSMGAP00000001972
ENSGACP00000022472	ENSMGAP00000012273
ENSGACP00000018261	ENSMGAP00000002149
ENSGACP00000022347	ENSMGAP00000006655
ENSGACP00000007046	ENSMGAP00000008809
ENSGACP00000010215	ENSMGAP00000011192
ENSGACP00000007839	ENSMGAP00000007478
ENSGACP00000024328	ENSMGAP00000000881
ENSGACP00000002797	ENSMGAP00000017442
ENSGACP00000008850	ENSMGAP00000017442
ENSGACP00000003687	ENSMGAP00000011996
ENSGACP00000013891	ENSMGAP00000007423
ENSGACP00000015752	ENSMGAP00000007423
ENSGACP00000011056	ENSMGAP00000013335
ENSGACP00000023914	ENSMGAP00000001910
ENSGACP00000004412	ENSMGAP00000001910
ENSGACP00000013838	ENSMGAP00000004502
ENSGACP00000010614	ENSMGAP00000004061
ENSGACP00000022578	ENSMGAP00000001781
ENSGACP00000016521	ENSMGAP00000000418
ENSGACP00000011213	ENSMGAP00000007539
ENSGACP00000023031	ENSMGAP00000011139
ENSGACP00000018735	ENSMGAP00000017915
ENSGACP00000010089	ENSMGAP00000011894
ENSGACP00000003980	ENSMGAP00000015236
ENSGACP00000020505	ENSMGAP00000003757
ENSGACP00000024791	ENSMGAP00000010071
ENSGACP00000024033	ENSMGAP00000009399
ENSGACP00000011235	ENSMGAP00000001751
ENSGACP00000023409	ENSMGAP00000001751
ENSGACP00000002405	ENSMGAP00000007518
ENSGACP00000011399	ENSMGAP00000014040
ENSGACP00000016404	ENSMGAP00000010374
ENSGACP00000026319	ENSMGAP00000001944
ENSGACP00000015343	ENSMGAP00000001944
ENSGACP00000010214	ENSMGAP00000013734
ENSGACP00000018406	ENSMGAP00000000217
ENSGACP00000024658	ENSMGAP00000002878
ENSGACP00000018417	ENSMGAP00000000231
ENSGACP00000008623	ENSMGAP00000000231
ENSGACP00000014394	ENSMGAP00000001795
ENSGACP00000019210	ENSMGAP00000012130
ENSGACP00000002348	ENSMGAP00000005494
ENSGACP00000023091	ENSMGAP00000005494
ENSGACP00000015815	ENSMGAP00000006701
ENSGACP00000022066	ENSMGAP00000010996
ENSGACP00000010750	ENSMGAP00000004600
ENSGACP00000012695	ENSMGAP00000004769
ENSGACP00000007203	ENSMGAP00000004769
ENSGACP00000005237	ENSMGAP00000008135
ENSGACP00000024500	ENSMGAP00000007577
ENSGACP00000025056	ENSMGAP00000013515
ENSGACP00000003704	ENSMGAP00000011943
ENSGACP00000016370	ENSMGAP00000000964
ENSGACP00000022984	ENSMGAP00000003538
ENSGACP00000004888	ENSMGAP00000006673
ENSGACP00000008807	ENSMGAP00000018976
ENSGACP00000022304	ENSMGAP00000005664
ENSGACP00000020352	ENSMGAP00000008306
ENSGACP00000018750	ENSMGAP00000008756
ENSGACP00000014494	ENSMGAP00000005181
ENSGACP00000004440	ENSMGAP00000015568
ENSGACP00000005070	ENSMGAP00000015570
ENSGACP00000002886	ENSMGAP00000001772
ENSGACP00000007201	ENSMGAP00000005589
ENSGACP00000024497	ENSMGAP00000005589
ENSGACP00000010311	ENSMGAP00000007854
ENSGACP00000020639	ENSMGAP00000006564
ENSGACP00000006806	ENSMGAP00000000062
ENSGACP00000011680	ENSMGAP00000013566
ENSGACP00000015215	ENSMGAP00000013566
ENSGACP00000017136	ENSMGAP00000014847
ENSGACP00000005071	ENSMGAP00000008226
ENSGACP00000010693	ENSMGAP00000019750
ENSGACP00000000220	ENSMGAP00000008466
ENSGACP00000012914	ENSMGAP00000001356
ENSGACP00000015985	ENSMGAP00000014625
ENSGACP00000009347	ENSMGAP00000007848
ENSGACP00000025450	ENSMGAP00000007848
ENSGACP00000024263	ENSMGAP00000010300
ENSGACP00000023016	ENSMGAP00000003617
ENSGACP00000019572	ENSMGAP00000009825
ENSGACP00000014238	ENSMGAP00000000737
ENSGACP00000003505	ENSMGAP00000009657
ENSGACP00000008454	ENSMGAP00000011815
ENSGACP00000010767	ENSMGAP00000011218
ENSGACP00000009332	ENSMGAP00000011218
ENSGACP00000006347	ENSMGAP00000012705
ENSGACP00000008366	ENSMGAP00000007078
ENSGACP00000011689	ENSMGAP00000007078
ENSGACP00000021542	ENSMGAP00000011134
ENSGACP00000012439	ENSMGAP00000011134
ENSGACP00000012414	ENSMGAP00000017509
ENSGACP00000006410	ENSMGAP00000000730
ENSGACP00000017305	ENSMGAP00000000730
ENSGACP00000018854	ENSMGAP00000012182
ENSGACP00000003269	ENSMGAP00000012182
ENSGACP00000004022	ENSMGAP00000015716
ENSGACP00000021129	ENSMGAP00000003367
ENSGACP00000021829	ENSMGAP00000009944
ENSGACP00000015846	ENSMGAP00000009944
ENSGACP00000021132	ENSMGAP00000003349
ENSGACP00000021827	ENSMGAP00000009979
ENSGACP00000013084	ENSMGAP00000016886
ENSGACP00000003931	ENSMGAP00000013153
ENSGACP00000022235	ENSMGAP00000007392
ENSGACP00000024618	ENSMGAP00000006485
ENSGACP00000018219	ENSMGAP00000003262
ENSGACP00000019166	ENSMGAP00000012561
ENSGACP00000005801	ENSMGAP00000003178
ENSGACP00000002055	ENSMGAP00000011128
ENSGACP00000019859	ENSMGAP00000007926
ENSGACP00000005941	ENSMGAP00000006160
ENSGACP00000005138	ENSMGAP00000010923
ENSGACP00000025436	ENSMGAP00000010925
ENSGACP00000005832	ENSMGAP00000014141
ENSGACP00000005837	ENSMGAP00000014140
ENSGACP00000019610	ENSMGAP00000009394
ENSGACP00000017490	ENSMGAP00000009394
ENSGACP00000013771	ENSMGAP00000008318
ENSGACP00000020523	ENSMGAP00000008318
ENSGACP00000008747	ENSMGAP00000009205
ENSGACP00000023395	ENSMGAP00000006256
ENSGACP00000024826	ENSMGAP00000006256
ENSGACP00000027605	ENSMGAP00000009009
ENSGACP00000004758	ENSMGAP00000011385
ENSGACP00000010091	ENSMGAP00000001142
ENSGACP00000003129	ENSMGAP00000004457
ENSGACP00000008282	ENSMGAP00000008988
ENSGACP00000007790	ENSMGAP00000008872
ENSGACP00000016640	ENSMGAP00000008872
ENSGACP00000025425	ENSMGAP00000010443
ENSGACP00000023045	ENSMGAP00000000679
ENSGACP00000011374	ENSMGAP00000014048
ENSGACP00000016639	ENSMGAP00000014048
ENSGACP00000013919	ENSMGAP00000012880
ENSGACP00000007495	ENSMGAP00000014779
ENSGACP00000017514	ENSMGAP00000014780
ENSGACP00000012167	ENSMGAP00000004289
ENSGACP00000008702	ENSMGAP00000004289
ENSGACP00000014609	ENSMGAP00000008743
ENSGACP00000015729	ENSMGAP00000011153
ENSGACP00000010104	ENSMGAP00000016657
ENSGACP00000026169	ENSMGAP00000016637
ENSGACP00000027541	ENSMGAP00000003533
ENSGACP00000020789	ENSMGAP00000009178
ENSGACP00000013293	ENSMGAP00000009178
ENSGACP00000019511	ENSMGAP00000009175
ENSGACP00000011768	ENSMGAP00000005907
ENSGACP00000000857	ENSMGAP00000013873
ENSGACP00000006905	ENSMGAP00000010650
ENSGACP00000022342	ENSMGAP00000010650
ENSGACP00000007159	ENSMGAP00000007940
ENSGACP00000021629	ENSMGAP00000007940
ENSGACP00000011514	ENSMGAP00000008533
ENSGACP00000007653	ENSMGAP00000005766
ENSGACP00000005156	ENSMGAP00000010471
ENSGACP00000005372	ENSMGAP00000009748
ENSGACP00000015965	ENSMGAP00000014629
ENSGACP00000023911	ENSMGAP00000014629
ENSGACP00000020863	ENSMGAP00000013528
ENSGACP00000022656	ENSMGAP00000007961
ENSGACP00000013194	ENSMGAP00000008585
ENSGACP00000011152	ENSMGAP00000014342
ENSGACP00000011138	ENSMGAP00000014345
ENSGACP00000010944	ENSMGAP00000013739
ENSGACP00000022338	ENSMGAP00000000980
ENSGACP00000014096	ENSMGAP00000000980
ENSGACP00000020152	ENSMGAP00000011431
ENSGACP00000026379	ENSMGAP00000005911
ENSGACP00000015814	ENSMGAP00000005911
ENSGACP00000015693	ENSMGAP00000014536
ENSGACP00000018115	ENSMGAP00000017551
ENSGACP00000016549	ENSMGAP00000013170
ENSGACP00000006709	ENSMGAP00000013170
ENSGACP00000017867	ENSMGAP00000019340
ENSGACP00000007480	ENSMGAP00000014778
ENSGACP00000023702	ENSMGAP00000011272
ENSGACP00000008047	ENSMGAP00000001815
ENSGACP00000002773	ENSMGAP00000008157
ENSGACP00000009197	ENSMGAP00000013247
ENSGACP00000007682	ENSMGAP00000014108
ENSGACP00000023139	ENSMGAP00000000499
ENSGACP00000009670	ENSMGAP00000001575
ENSGACP00000016283	ENSMGAP00000015092
ENSGACP00000019711	ENSMGAP00000015092
ENSGACP00000020139	ENSMGAP00000015391
ENSGACP00000022997	ENSMGAP00000001688
ENSGACP00000017963	ENSMGAP00000003355
ENSGACP00000014611	ENSMGAP00000003355
ENSGACP00000003972	ENSMGAP00000016365
ENSGACP00000007261	ENSMGAP00000016855
ENSGACP00000005865	ENSMGAP00000011869
ENSGACP00000026557	ENSMGAP00000004109
ENSGACP00000022171	ENSMGAP00000007245
ENSGACP00000014617	ENSMGAP00000008731
ENSGACP00000023960	ENSMGAP00000000086
ENSGACP00000003253	ENSMGAP00000002593
ENSGACP00000013823	ENSMGAP00000014707
ENSGACP00000000546	ENSMGAP00000001163
ENSGACP00000008541	ENSMGAP00000001348
ENSGACP00000005245	ENSMGAP00000007519
ENSGACP00000021564	ENSMGAP00000011156
ENSGACP00000023933	ENSMGAP00000000369
ENSGACP00000010018	ENSMGAP00000001091
ENSGACP00000015645	ENSMGAP00000013568
ENSGACP00000010158	ENSMGAP00000000085
ENSGACP00000010766	ENSMGAP00000000085
ENSGACP00000014594	ENSMGAP00000018204
ENSGACP00000012065	ENSMGAP00000006390
ENSGACP00000002976	ENSMGAP00000015441
ENSGACP00000009782	ENSMGAP00000000762
ENSGACP00000014610	ENSMGAP00000008714
ENSGACP00000017221	ENSMGAP00000010586
ENSGACP00000006610	ENSMGAP00000008852
ENSGACP00000024519	ENSMGAP00000009255
ENSGACP00000022977	ENSMGAP00000009255
ENSGACP00000002710	ENSMGAP00000008876
ENSGACP00000004756	ENSMGAP00000004670
ENSGACP00000024428	ENSMGAP00000004670
ENSGACP00000008120	ENSMGAP00000003422
ENSGACP00000026911	ENSMGAP00000003422
ENSGACP00000009627	ENSMGAP00000003689
ENSGACP00000026912	ENSMGAP00000003689
ENSGACP00000008126	ENSMGAP00000003725
ENSGACP00000018009	ENSMGAP00000011606
ENSGACP00000026115	ENSMGAP00000011606
ENSGACP00000012368	ENSMGAP00000011689
ENSGACP00000002501	ENSMGAP00000015781
ENSGACP00000024161	ENSMGAP00000009299
ENSGACP00000015186	ENSMGAP00000003710
ENSGACP00000019007	ENSMGAP00000011655
ENSGACP00000009364	ENSMGAP00000008858
ENSGACP00000022283	ENSMGAP00000008858
ENSGACP00000016040	ENSMGAP00000014047
ENSGACP00000023040	ENSMGAP00000011759
ENSGACP00000027323	ENSMGAP00000000744
ENSGACP00000011344	ENSMGAP00000005385
ENSGACP00000007394	ENSMGAP00000005473
ENSGACP00000010244	ENSMGAP00000005473
ENSGACP00000015467	ENSMGAP00000014873
ENSGACP00000012004	ENSMGAP00000004123
ENSGACP00000008427	ENSMGAP00000004123
ENSGACP00000020774	ENSMGAP00000006694
ENSGACP00000019686	ENSMGAP00000012758
ENSGACP00000007393	ENSMGAP00000016378
ENSGACP00000018930	ENSMGAP00000006418
ENSGACP00000022151	ENSMGAP00000006418
ENSGACP00000024490	ENSMGAP00000007499
ENSGACP00000016156	ENSMGAP00000007499
ENSGACP00000026723	ENSMGAP00000002574
ENSGACP00000008971	ENSMGAP00000014767
ENSGACP00000010715	ENSMGAP00000014767
ENSGACP00000009867	ENSMGAP00000004080
ENSGACP00000012507	ENSMGAP00000014427
ENSGACP00000018335	ENSMGAP00000006889
ENSGACP00000003601	ENSMGAP00000002312
ENSGACP00000008287	ENSMGAP00000013161
ENSGACP00000003954	ENSMGAP00000013161
ENSGACP00000008952	ENSMGAP00000010056
ENSGACP00000007269	ENSMGAP00000009371
ENSGACP00000023726	ENSMGAP00000000497
ENSGACP00000009734	ENSMGAP00000007704
ENSGACP00000011957	ENSMGAP00000000859
ENSGACP00000020024	ENSMGAP00000011580
ENSGACP00000020028	ENSMGAP00000019406
ENSGACP00000010507	ENSMGAP00000002371
ENSGACP00000015759	ENSMGAP00000015954
ENSGACP00000027242	ENSMGAP00000015954
ENSGACP00000006238	ENSMGAP00000002720
ENSGACP00000013450	ENSMGAP00000002995
ENSGACP00000007062	ENSMGAP00000013724
ENSGACP00000006011	ENSMGAP00000016876
ENSGACP00000018621	ENSMGAP00000002247
ENSGACP00000025390	ENSMGAP00000014035
ENSGACP00000027075	ENSMGAP00000005660
ENSGACP00000011371	ENSMGAP00000005660
ENSGACP00000014438	ENSMGAP00000008955
ENSGACP00000002482	ENSMGAP00000008955
ENSGACP00000010138	ENSMGAP00000006471
ENSGACP00000002636	ENSMGAP00000009069
ENSGACP00000014484	ENSMGAP00000003984
ENSGACP00000007335	ENSMGAP00000014886
ENSGACP00000014770	ENSMGAP00000011317
ENSGACP00000014945	ENSMGAP00000007542
ENSGACP00000014826	ENSMGAP00000007616
ENSGACP00000001426	ENSMGAP00000014484
ENSGACP00000005705	ENSMGAP00000014484
ENSGACP00000010458	ENSMGAP00000012667
ENSGACP00000007957	ENSMGAP00000012667
ENSGACP00000007626	ENSMGAP00000012872
ENSGACP00000011322	ENSMGAP00000004677
ENSGACP00000021331	ENSMGAP00000003309
ENSGACP00000013049	ENSMGAP00000003309
ENSGACP00000019148	ENSMGAP00000005030
ENSGACP00000019139	ENSMGAP00000017043
ENSGACP00000021558	ENSMGAP00000010091
ENSGACP00000025677	ENSMGAP00000010091
ENSGACP00000015799	ENSMGAP00000005287
ENSGACP00000000812	ENSMGAP00000012887
ENSGACP00000021467	ENSMGAP00000006474
ENSGACP00000006721	ENSMGAP00000001538
ENSGACP00000012822	ENSMGAP00000001538
ENSGACP00000025732	ENSMGAP00000011398
ENSGACP00000022562	ENSMGAP00000001897
ENSGACP00000011924	ENSMGAP00000009060
ENSGACP00000008097	ENSMGAP00000004606
ENSGACP00000013458	ENSMGAP00000004606
ENSGACP00000012763	ENSMGAP00000000642
ENSGACP00000002436	ENSMGAP00000009313
ENSGACP00000023501	ENSMGAP00000008536
ENSGACP00000001210	ENSMGAP00000007353
ENSGACP00000014637	ENSMGAP00000016272
ENSGACP00000017766	ENSMGAP00000009488
ENSGACP00000026775	ENSMGAP00000006249
ENSGACP00000017720	ENSMGAP00000008115
ENSGACP00000023168	ENSMGAP00000008115
ENSGACP00000000388	ENSMGAP00000005020
ENSGACP00000010687	ENSMGAP00000005020
ENSGACP00000027546	ENSMGAP00000016743
ENSGACP00000022436	ENSMGAP00000010642
ENSGACP00000009783	ENSMGAP00000003290
ENSGACP00000022395	ENSMGAP00000010616
ENSGACP00000016553	ENSMGAP00000010616
ENSGACP00000013794	ENSMGAP00000014760
ENSGACP00000002583	ENSMGAP00000014760
ENSGACP00000008851	ENSMGAP00000013176
ENSGACP00000011962	ENSMGAP00000014789
ENSGACP00000021742	ENSMGAP00000010924
ENSGACP00000007476	ENSMGAP00000008195
ENSGACP00000002768	ENSMGAP00000008829
ENSGACP00000008862	ENSMGAP00000013287
ENSGACP00000002243	ENSMGAP00000016002
ENSGACP00000023563	ENSMGAP00000004273
ENSGACP00000004347	ENSMGAP00000004013
ENSGACP00000024642	ENSMGAP00000006825
ENSGACP00000023961	ENSMGAP00000010088
ENSGACP00000010920	ENSMGAP00000013864
ENSGACP00000020256	ENSMGAP00000003424
ENSGACP00000018674	ENSMGAP00000014323
ENSGACP00000001541	ENSMGAP00000008303
ENSGACP00000025293	ENSMGAP00000013753
ENSGACP00000021244	ENSMGAP00000015086
ENSGACP00000015197	ENSMGAP00000001419
ENSGACP00000010883	ENSMGAP00000003442
ENSGACP00000010157	ENSMGAP00000001207
ENSGACP00000016455	ENSMGAP00000017075
ENSGACP00000011325	ENSMGAP00000009053
ENSGACP00000019984	ENSMGAP00000009053
ENSGACP00000007247	ENSMGAP00000011324
ENSGACP00000008515	ENSMGAP00000019123
ENSGACP00000010891	ENSMGAP00000019123
ENSGACP00000027174	ENSMGAP00000015982
ENSGACP00000023717	ENSMGAP00000012956
ENSGACP00000003615	ENSMGAP00000012051
ENSGACP00000005917	ENSMGAP00000005889
ENSGACP00000024117	ENSMGAP00000010883
ENSGACP00000018050	ENSMGAP00000008681
ENSGACP00000018757	ENSMGAP00000005466
ENSGACP00000020047	ENSMGAP00000013654
ENSGACP00000007585	ENSMGAP00000013654
ENSGACP00000026129	ENSMGAP00000012674
ENSGACP00000003547	ENSMGAP00000008615
ENSGACP00000019183	ENSMGAP00000002974
ENSGACP00000018705	ENSMGAP00000012582
ENSGACP00000025486	ENSMGAP00000009859
ENSGACP00000016795	ENSMGAP00000009859
ENSGACP00000025138	ENSMGAP00000018681
ENSGACP00000011755	ENSMGAP00000018681
ENSGACP00000002674	ENSMGAP00000009417
ENSGACP00000018076	ENSMGAP00000013979
ENSGACP00000022972	ENSMGAP00000008333
ENSGACP00000024356	ENSMGAP00000004205
ENSGACP00000011466	ENSMGAP00000001548
ENSGACP00000003847	ENSMGAP00000015665
ENSGACP00000022310	ENSMGAP00000007322
ENSGACP00000021571	ENSMGAP00000012013
ENSGACP00000021553	ENSMGAP00000012026
ENSGACP00000023675	ENSMGAP00000005302
ENSGACP00000009161	ENSMGAP00000005302
ENSGACP00000022606	ENSMGAP00000016750
ENSGACP00000003183	ENSMGAP00000004470
ENSGACP00000011082	ENSMGAP00000004470
ENSGACP00000023531	ENSMGAP00000010142
ENSGACP00000008056	ENSMGAP00000002069
ENSGACP00000009168	ENSMGAP00000002069
ENSGACP00000022048	ENSMGAP00000004515
ENSGACP00000011656	ENSMGAP00000000834
ENSGACP00000021346	ENSMGAP00000017435
ENSGACP00000005446	ENSMGAP00000018236
ENSGACP00000017279	ENSMGAP00000010087
ENSGACP00000006884	ENSMGAP00000003283
ENSGACP00000002114	ENSMGAP00000011665
ENSGACP00000019214	ENSMGAP00000011513
ENSGACP00000023011	ENSMGAP00000016934
ENSGACP00000017178	ENSMGAP00000018477
ENSGACP00000021150	ENSMGAP00000012426
ENSGACP00000026689	ENSMGAP00000015431
ENSGACP00000012092	ENSMGAP00000004052
ENSGACP00000023826	ENSMGAP00000007852
ENSGACP00000021508	ENSMGAP00000007852
ENSGACP00000015893	ENSMGAP00000012793
ENSGACP00000019478	ENSMGAP00000012793
ENSGACP00000012018	ENSMGAP00000010423
ENSGACP00000000954	ENSMGAP00000010423
ENSGACP00000003981	ENSMGAP00000006493
ENSGACP00000023947	ENSMGAP00000002459
ENSGACP00000019749	ENSMGAP00000007000
ENSGACP00000024168	ENSMGAP00000005320
ENSGACP00000009082	ENSMGAP00000012292
ENSGACP00000022777	ENSMGAP00000003179
ENSGACP00000018775	ENSMGAP00000012498
ENSGACP00000017417	ENSMGAP00000011284
ENSGACP00000027504	ENSMGAP00000004359
ENSGACP00000002229	ENSMGAP00000010368
ENSGACP00000014456	ENSMGAP00000010368
ENSGACP00000013539	ENSMGAP00000011345
ENSGACP00000014073	ENSMGAP00000017489
ENSGACP00000022298	ENSMGAP00000005791
ENSGACP00000010265	ENSMGAP00000000187
ENSGACP00000009778	ENSMGAP00000000187
ENSGACP00000015141	ENSMGAP00000003686
ENSGACP00000005329	ENSMGAP00000014073
ENSGACP00000023030	ENSMGAP00000010967
ENSGACP00000013038	ENSMGAP00000003799
ENSGACP00000020549	ENSMGAP00000019424
ENSGACP00000015912	ENSMGAP00000006182
ENSGACP00000026330	ENSMGAP00000019133
ENSGACP00000015764	ENSMGAP00000016530
ENSGACP00000027003	ENSMGAP00000016530
ENSGACP00000022490	ENSMGAP00000001734
ENSGACP00000022529	ENSMGAP00000007819
ENSGACP00000025239	ENSMGAP00000013445
ENSGACP00000009059	ENSMGAP00000013445
ENSGACP00000014363	ENSMGAP00000019781
ENSGACP00000027136	ENSMGAP00000019781
ENSGACP00000018567	ENSMGAP00000016437
ENSGACP00000023567	ENSMGAP00000017228
ENSGACP00000024371	ENSMGAP00000017228
ENSGACP00000010873	ENSMGAP00000016406
ENSGACP00000005024	ENSMGAP00000000443
ENSGACP00000027593	ENSMGAP00000007199
ENSGACP00000013327	ENSMGAP00000010914
ENSGACP00000018279	ENSMGAP00000010914
ENSGACP00000006461	ENSMGAP00000005390
ENSGACP00000022880	ENSMGAP00000008577
ENSGACP00000024592	ENSMGAP00000008577
ENSGACP00000003771	ENSMGAP00000008400
ENSGACP00000002157	ENSMGAP00000008400
ENSGACP00000006853	ENSMGAP00000002200
ENSGACP00000002749	ENSMGAP00000008339
ENSGACP00000009150	ENSMGAP00000009787
ENSGACP00000023632	ENSMGAP00000005690
ENSGACP00000013757	ENSMGAP00000003532
ENSGACP00000011965	ENSMGAP00000002285
ENSGACP00000008707	ENSMGAP00000003792
ENSGACP00000001910	ENSMGAP00000002136
ENSGACP00000007127	ENSMGAP00000009274
ENSGACP00000020929	ENSMGAP00000005995
ENSGACP00000000447	ENSMGAP00000019673
ENSGACP00000022776	ENSMGAP00000018341
ENSGACP00000013315	ENSMGAP00000013737
ENSGACP00000008151	ENSMGAP00000014138
ENSGACP00000013188	ENSMGAP00000010085
ENSGACP00000014372	ENSMGAP00000014303
ENSGACP00000016187	ENSMGAP00000003393
ENSGACP00000014581	ENSMGAP00000011526
ENSGACP00000019677	ENSMGAP00000012814
ENSGACP00000004083	ENSMGAP00000011679
ENSGACP00000005781	ENSMGAP00000011679
ENSGACP00000014663	ENSMGAP00000007789
ENSGACP00000013881	ENSMGAP00000003057
ENSGACP00000021151	ENSMGAP00000000986
ENSGACP00000014852	ENSMGAP00000002904
ENSGACP00000024470	ENSMGAP00000006908
ENSGACP00000008949	ENSMGAP00000013141
ENSGACP00000018462	ENSMGAP00000009656
ENSGACP00000023022	ENSMGAP00000007799
ENSGACP00000020220	ENSMGAP00000015733
ENSGACP00000020796	ENSMGAP00000006170
ENSGACP00000018045	ENSMGAP00000015182
ENSGACP00000020202	ENSMGAP00000015182
ENSGACP00000019892	ENSMGAP00000008545
ENSGACP00000020784	ENSMGAP00000008887
ENSGACP00000016165	ENSMGAP00000008887
ENSGACP00000007257	ENSMGAP00000001786
ENSGACP00000003332	ENSMGAP00000001786
ENSGACP00000014657	ENSMGAP00000009648
ENSGACP00000021601	ENSMGAP00000003766
ENSGACP00000005673	ENSMGAP00000015790
ENSGACP00000018309	ENSMGAP00000015790
ENSGACP00000020761	ENSMGAP00000003647
ENSGACP00000000023	ENSMGAP00000003351
ENSGACP00000011075	ENSMGAP00000003198
ENSGACP00000017025	ENSMGAP00000013062
ENSGACP00000022262	ENSMGAP00000008325
ENSGACP00000017069	ENSMGAP00000014066
ENSGACP00000001537	ENSMGAP00000008904
ENSGACP00000013067	ENSMGAP00000019426
ENSGACP00000007024	ENSMGAP00000011684
ENSGACP00000002168	ENSMGAP00000006542
ENSGACP00000019076	ENSMGAP00000010260
ENSGACP00000017596	ENSMGAP00000014993
ENSGACP00000024684	ENSMGAP00000008086
ENSGACP00000011332	ENSMGAP00000005024
ENSGACP00000018570	ENSMGAP00000009827
ENSGACP00000007863	ENSMGAP00000001561
ENSGACP00000017301	ENSMGAP00000002954
ENSGACP00000004232	ENSMGAP00000000108
ENSGACP00000006403	ENSMGAP00000003907
ENSGACP00000000415	ENSMGAP00000000402
ENSGACP00000027353	ENSMGAP00000015144
ENSGACP00000021996	ENSMGAP00000009393
ENSGACP00000008387	ENSMGAP00000009074
ENSGACP00000003296	ENSMGAP00000002614
ENSGACP00000000699	ENSMGAP00000017667
ENSGACP00000016034	ENSMGAP00000012381
ENSGACP00000004151	ENSMGAP00000011841
ENSGACP00000023997	ENSMGAP00000003649
ENSGACP00000010622	ENSMGAP00000010597
ENSGACP00000016125	ENSMGAP00000002082
ENSGACP00000014496	ENSMGAP00000019772
ENSGACP00000018285	ENSMGAP00000015789
ENSGACP00000005651	ENSMGAP00000015789
ENSGACP00000019208	ENSMGAP00000012602
ENSGACP00000014984	ENSMGAP00000015233
ENSGACP00000026896	ENSMGAP00000015233
ENSGACP00000016192	ENSMGAP00000001937
ENSGACP00000027292	ENSMGAP00000001937
ENSGACP00000019290	ENSMGAP00000007252
ENSGACP00000024689	ENSMGAP00000000396
ENSGACP00000001742	ENSMGAP00000007106
ENSGACP00000005540	ENSMGAP00000007106
ENSGACP00000021178	ENSMGAP00000009840
ENSGACP00000011308	ENSMGAP00000010777
ENSGACP00000017588	ENSMGAP00000016088
ENSGACP00000018744	ENSMGAP00000012525
ENSGACP00000001313	ENSMGAP00000014409
ENSGACP00000014383	ENSMGAP00000010882
ENSGACP00000017560	ENSMGAP00000004813
ENSGACP00000022840	ENSMGAP00000010503
ENSGACP00000016689	ENSMGAP00000001131
ENSGACP00000018236	ENSMGAP00000010628
ENSGACP00000012510	ENSMGAP00000018261
ENSGACP00000003484	ENSMGAP00000006235
ENSGACP00000010198	ENSMGAP00000003569
ENSGACP00000020504	ENSMGAP00000018863
ENSGACP00000022073	ENSMGAP00000010973
ENSGACP00000019135	ENSMGAP00000011946
ENSGACP00000006442	ENSMGAP00000017832
ENSGACP00000008923	ENSMGAP00000009966
ENSGACP00000014890	ENSMGAP00000004713
ENSGACP00000013221	ENSMGAP00000014952
ENSGACP00000012239	ENSMGAP00000015175
ENSGACP00000023801	ENSMGAP00000016373
ENSGACP00000010872	ENSMGAP00000014453
ENSGACP00000000841	ENSMGAP00000008949
ENSGACP00000014629	ENSMGAP00000003065
ENSGACP00000004599	ENSMGAP00000016461
ENSGACP00000001097	ENSMGAP00000006505
ENSGACP00000003493	ENSMGAP00000003778
ENSGACP00000007881	ENSMGAP00000009483
ENSGACP00000009707	ENSMGAP00000015069
ENSGACP00000020169	ENSMGAP00000015767
ENSGACP00000004030	ENSMGAP00000015772
ENSGACP00000019422	ENSMGAP00000008552
ENSGACP00000010552	ENSMGAP00000014508
ENSGACP00000017015	ENSMGAP00000018368
ENSGACP00000000088	ENSMGAP00000018368
ENSGACP00000021696	ENSMGAP00000013822
ENSGACP00000013298	ENSMGAP00000007654
ENSGACP00000006321	ENSMGAP00000012365
ENSGACP00000014620	ENSMGAP00000006906
ENSGACP00000013026	ENSMGAP00000014934
ENSGACP00000020648	ENSMGAP00000006513
ENSGACP00000003419	ENSMGAP00000006157
ENSGACP00000027283	ENSMGAP00000016097
ENSGACP00000024474	ENSMGAP00000007451
ENSGACP00000021822	ENSMGAP00000006120
ENSGACP00000017880	ENSMGAP00000005148
ENSGACP00000013112	ENSMGAP00000003159
ENSGACP00000012036	ENSMGAP00000008084
ENSGACP00000002740	ENSMGAP00000008515
ENSGACP00000008433	ENSMGAP00000011465
ENSGACP00000004068	ENSMGAP00000016018
ENSGACP00000022209	ENSMGAP00000000582
ENSGACP00000024664	ENSMGAP00000000582
ENSGACP00000010991	ENSMGAP00000011756
ENSGACP00000010960	ENSMGAP00000015074
ENSGACP00000022519	ENSMGAP00000007996
ENSGACP00000016643	ENSMGAP00000007996
ENSGACP00000018402	ENSMGAP00000011031
ENSGACP00000019917	ENSMGAP00000008708
ENSGACP00000004443	ENSMGAP00000009942
ENSGACP00000015655	ENSMGAP00000009942
ENSGACP00000023964	ENSMGAP00000009834
ENSGACP00000008399	ENSMGAP00000011602
ENSGACP00000004154	ENSMGAP00000011602
ENSGACP00000005023	ENSMGAP00000006562
ENSGACP00000012323	ENSMGAP00000011647
ENSGACP00000000795	ENSMGAP00000011647
ENSGACP00000025485	ENSMGAP00000010719
ENSGACP00000009896	ENSMGAP00000003451
ENSGACP00000012418	ENSMGAP00000014948
ENSGACP00000013256	ENSMGAP00000014948
ENSGACP00000019319	ENSMGAP00000011735
ENSGACP00000009299	ENSMGAP00000010964
ENSGACP00000026577	ENSMGAP00000001477
ENSGACP00000016755	ENSMGAP00000005509
ENSGACP00000026150	ENSMGAP00000005509
ENSGACP00000018252	ENSMGAP00000014796
ENSGACP00000018145	ENSMGAP00000016662
ENSGACP00000013136	ENSMGAP00000014966
ENSGACP00000008717	ENSMGAP00000017895
ENSGACP00000001739	ENSMGAP00000016052
ENSGACP00000024137	ENSMGAP00000009912
ENSGACP00000019231	ENSMGAP00000015581
ENSGACP00000017767	ENSMGAP00000004144
ENSGACP00000025597	ENSMGAP00000004144
ENSGACP00000019584	ENSMGAP00000007691
ENSGACP00000002920	ENSMGAP00000002187
ENSGACP00000006170	ENSMGAP00000014149
ENSGACP00000016108	ENSMGAP00000004460
ENSGACP00000009475	ENSMGAP00000004460
ENSGACP00000021646	ENSMGAP00000001855
ENSGACP00000024788	ENSMGAP00000001320
ENSGACP00000012622	ENSMGAP00000004870
ENSGACP00000025282	ENSMGAP00000010407
ENSGACP00000006481	ENSMGAP00000007914
ENSGACP00000026079	ENSMGAP00000011771
ENSGACP00000011854	ENSMGAP00000011771
ENSGACP00000007695	ENSMGAP00000006133
ENSGACP00000022143	ENSMGAP00000006133
ENSGACP00000004282	ENSMGAP00000005945
ENSGACP00000006460	ENSMGAP00000005945
ENSGACP00000018222	ENSMGAP00000010556
ENSGACP00000021825	ENSMGAP00000006531
ENSGACP00000010854	ENSMGAP00000004562
ENSGACP00000007366	ENSMGAP00000008270
ENSGACP00000007268	ENSMGAP00000001856
ENSGACP00000003320	ENSMGAP00000001856
ENSGACP00000022052	ENSMGAP00000004539
ENSGACP00000014709	ENSMGAP00000009638
ENSGACP00000005027	ENSMGAP00000012062
ENSGACP00000016788	ENSMGAP00000005078
ENSGACP00000024977	ENSMGAP00000009287
ENSGACP00000014061	ENSMGAP00000009287
ENSGACP00000009357	ENSMGAP00000011154
ENSGACP00000019831	ENSMGAP00000011154
ENSGACP00000002190	ENSMGAP00000005290
ENSGACP00000022669	ENSMGAP00000000918
ENSGACP00000019397	ENSMGAP00000008229
ENSGACP00000014833	ENSMGAP00000005812
ENSGACP00000017486	ENSMGAP00000000399
ENSGACP00000020545	ENSMGAP00000004799
ENSGACP00000008214	ENSMGAP00000004799
ENSGACP00000015883	ENSMGAP00000010016
ENSGACP00000010088	ENSMGAP00000013452
ENSGACP00000014002	ENSMGAP00000013452
ENSGACP00000022168	ENSMGAP00000007230
ENSGACP00000019194	ENSMGAP00000012616
ENSGACP00000018711	ENSMGAP00000014503
ENSGACP00000011271	ENSMGAP00000005998
ENSGACP00000019889	ENSMGAP00000009269
ENSGACP00000008882	ENSMGAP00000012924
ENSGACP00000006387	ENSMGAP00000010258
ENSGACP00000008823	ENSMGAP00000009864
ENSGACP00000019530	ENSMGAP00000008447
ENSGACP00000022290	ENSMGAP00000018296
ENSGACP00000009573	ENSMGAP00000003653
ENSGACP00000016398	ENSMGAP00000008207
ENSGACP00000025666	ENSMGAP00000008207
ENSGACP00000014879	ENSMGAP00000001765
ENSGACP00000007436	ENSMGAP00000001765
ENSGACP00000005210	ENSMGAP00000014644
ENSGACP00000024184	ENSMGAP00000014644
ENSGACP00000008646	ENSMGAP00000011481
ENSGACP00000000374	ENSMGAP00000003679
ENSGACP00000026719	ENSMGAP00000002356
ENSGACP00000015159	ENSMGAP00000002769
ENSGACP00000024992	ENSMGAP00000005216
ENSGACP00000002945	ENSMGAP00000009062
ENSGACP00000003232	ENSMGAP00000003497
ENSGACP00000004357	ENSMGAP00000002920
ENSGACP00000014598	ENSMGAP00000002159
ENSGACP00000019384	ENSMGAP00000003507
ENSGACP00000000429	ENSMGAP00000016715
ENSGACP00000003603	ENSMGAP00000011542
ENSGACP00000016997	ENSMGAP00000002388
ENSGACP00000009028	ENSMGAP00000001509
ENSGACP00000016895	ENSMGAP00000017536
ENSGACP00000004524	ENSMGAP00000017536
ENSGACP00000011420	ENSMGAP00000008745
ENSGACP00000015381	ENSMGAP00000009152
ENSGACP00000023962	ENSMGAP00000006117
ENSGACP00000025533	ENSMGAP00000014576
ENSGACP00000007315	ENSMGAP00000009327
ENSGACP00000020044	ENSMGAP00000015599
ENSGACP00000026664	ENSMGAP00000016067
ENSGACP00000011955	ENSMGAP00000013156
ENSGACP00000005308	ENSMGAP00000000691
ENSGACP00000009877	ENSMGAP00000014914
ENSGACP00000007967	ENSMGAP00000012337
ENSGACP00000008424	ENSMGAP00000009500
ENSGACP00000026991	ENSMGAP00000011878
ENSGACP00000004606	ENSMGAP00000003784
ENSGACP00000001625	ENSMGAP00000012641
ENSGACP00000010844	ENSMGAP00000009289
ENSGACP00000003016	ENSMGAP00000003484
ENSGACP00000004840	ENSMGAP00000007522
ENSGACP00000003120	ENSMGAP00000015786
ENSGACP00000022763	ENSMGAP00000003471
ENSGACP00000004093	ENSMGAP00000017309
ENSGACP00000011452	ENSMGAP00000013349
ENSGACP00000018197	ENSMGAP00000019671
ENSGACP00000008589	ENSMGAP00000019671
ENSGACP00000010978	ENSMGAP00000010815
ENSGACP00000006210	ENSMGAP00000007206
ENSGACP00000023740	ENSMGAP00000004135
ENSGACP00000011462	ENSMGAP00000002743
ENSGACP00000022643	ENSMGAP00000002743
ENSGACP00000020308	ENSMGAP00000003460
ENSGACP00000011353	ENSMGAP00000003460
ENSGACP00000011634	ENSMGAP00000001555
ENSGACP00000027095	ENSMGAP00000001555
ENSGACP00000011550	ENSMGAP00000017807
ENSGACP00000025278	ENSMGAP00000017743
ENSGACP00000021615	ENSMGAP00000017743
ENSGACP00000023419	ENSMGAP00000010797
ENSGACP00000007018	ENSMGAP00000000209
ENSGACP00000025981	ENSMGAP00000014185
ENSGACP00000023459	ENSMGAP00000007405
ENSGACP00000026494	ENSMGAP00000019582
ENSGACP00000006705	ENSMGAP00000002145
ENSGACP00000027051	ENSMGAP00000004735
ENSGACP00000012605	ENSMGAP00000016810
ENSGACP00000024433	ENSMGAP00000002603
ENSGACP00000016683	ENSMGAP00000019035
ENSGACP00000007603	ENSMGAP00000019035
ENSGACP00000013009	ENSMGAP00000007374
ENSGACP00000022379	ENSMGAP00000000135
ENSGACP00000021782	ENSMGAP00000019218
ENSGACP00000022778	ENSMGAP00000019572
ENSGACP00000000668	ENSMGAP00000007202
ENSGACP00000013915	ENSMGAP00000014749
ENSGACP00000015432	ENSMGAP00000010538
ENSGACP00000012755	ENSMGAP00000010538
ENSGACP00000002942	ENSMGAP00000002262
ENSGACP00000006413	ENSMGAP00000018832
ENSGACP00000010251	ENSMGAP00000018832
ENSGACP00000026616	ENSMGAP00000014846
ENSGACP00000014867	ENSMGAP00000009473
ENSGACP00000023748	ENSMGAP00000002894
ENSGACP00000020419	ENSMGAP00000001308
ENSGACP00000024783	ENSMGAP00000010017
ENSGACP00000024795	ENSMGAP00000001598
ENSGACP00000019565	ENSMGAP00000006329
ENSGACP00000001904	ENSMGAP00000008527
ENSGACP00000022127	ENSMGAP00000006032
ENSGACP00000003772	ENSMGAP00000006565
ENSGACP00000025824	ENSMGAP00000011234
ENSGACP00000024300	ENSMGAP00000007218
ENSGACP00000023427	ENSMGAP00000007218
ENSGACP00000024339	ENSMGAP00000004125
ENSGACP00000024118	ENSMGAP00000005938
ENSGACP00000004150	ENSMGAP00000016022
ENSGACP00000024509	ENSMGAP00000004548
ENSGACP00000007216	ENSMGAP00000015534
ENSGACP00000026945	ENSMGAP00000015534
ENSGACP00000012547	ENSMGAP00000018675
ENSGACP00000003673	ENSMGAP00000016485
ENSGACP00000000544	ENSMGAP00000016485
ENSGACP00000009785	ENSMGAP00000001473
ENSGACP00000023502	ENSMGAP00000008989
ENSGACP00000013074	ENSMGAP00000015071
ENSGACP00000018990	ENSMGAP00000015268
ENSGACP00000024066	ENSMGAP00000003747
ENSGACP00000017728	ENSMGAP00000003747
ENSGACP00000022362	ENSMGAP00000010508
ENSGACP00000009795	ENSMGAP00000002431
ENSGACP00000008992	ENSMGAP00000006888
ENSGACP00000023708	ENSMGAP00000006888
ENSGACP00000021566	ENSMGAP00000007784
ENSGACP00000027413	ENSMGAP00000009457
ENSGACP00000018796	ENSMGAP00000004615
ENSGACP00000020153	ENSMGAP00000009139
ENSGACP00000007645	ENSMGAP00000008942
ENSGACP00000001531	ENSMGAP00000008942
ENSGACP00000013289	ENSMGAP00000006928
ENSGACP00000015074	ENSMGAP00000001301
ENSGACP00000013008	ENSMGAP00000000915
ENSGACP00000019566	ENSMGAP00000011461
ENSGACP00000015717	ENSMGAP00000000890
ENSGACP00000000654	ENSMGAP00000000890
ENSGACP00000004645	ENSMGAP00000002547
ENSGACP00000012920	ENSMGAP00000014843
ENSGACP00000009814	ENSMGAP00000001331
ENSGACP00000011993	ENSMGAP00000001331
ENSGACP00000014277	ENSMGAP00000014880
ENSGACP00000025502	ENSMGAP00000013499
ENSGACP00000015208	ENSMGAP00000011138
ENSGACP00000006591	ENSMGAP00000012253
ENSGACP00000004769	ENSMGAP00000001767
ENSGACP00000003634	ENSMGAP00000012043
ENSGACP00000005570	ENSMGAP00000011147
ENSGACP00000018017	ENSMGAP00000013902
ENSGACP00000018922	ENSMGAP00000002309
ENSGACP00000005104	ENSMGAP00000006330
ENSGACP00000003471	ENSMGAP00000006330
ENSGACP00000001586	ENSMGAP00000013505
ENSGACP00000019536	ENSMGAP00000013505
ENSGACP00000005344	ENSMGAP00000007599
ENSGACP00000003851	ENSMGAP00000009440
ENSGACP00000018443	ENSMGAP00000005091
ENSGACP00000008154	ENSMGAP00000012643
ENSGACP00000012546	ENSMGAP00000000835
ENSGACP00000005836	ENSMGAP00000013927
ENSGACP00000005799	ENSMGAP00000008832
ENSGACP00000008689	ENSMGAP00000006529
ENSGACP00000025467	ENSMGAP00000014350
ENSGACP00000013047	ENSMGAP00000010572
ENSGACP00000012044	ENSMGAP00000012625
ENSGACP00000007457	ENSMGAP00000002554
ENSGACP00000002040	ENSMGAP00000002554
ENSGACP00000011182	ENSMGAP00000000197
ENSGACP00000013685	ENSMGAP00000013610
ENSGACP00000017217	ENSMGAP00000003074
ENSGACP00000006457	ENSMGAP00000003074
ENSGACP00000016787	ENSMGAP00000003392
ENSGACP00000012903	ENSMGAP00000001289
ENSGACP00000018709	ENSMGAP00000008121
ENSGACP00000023430	ENSMGAP00000006195
ENSGACP00000012123	ENSMGAP00000017468
ENSGACP00000001808	ENSMGAP00000017468
ENSGACP00000027506	ENSMGAP00000003452
ENSGACP00000026410	ENSMGAP00000017929
ENSGACP00000014718	ENSMGAP00000009595
ENSGACP00000026983	ENSMGAP00000002310
ENSGACP00000000637	ENSMGAP00000000888
ENSGACP00000013355	ENSMGAP00000000888
ENSGACP00000007903	ENSMGAP00000013572
ENSGACP00000009270	ENSMGAP00000013572
ENSGACP00000002982	ENSMGAP00000003488
ENSGACP00000000613	ENSMGAP00000007183
ENSGACP00000008010	ENSMGAP00000014029
ENSGACP00000013580	ENSMGAP00000014029
ENSGACP00000012210	ENSMGAP00000000392
ENSGACP00000015315	ENSMGAP00000001912
ENSGACP00000027359	ENSMGAP00000010037
ENSGACP00000014022	ENSMGAP00000001260
ENSGACP00000002464	ENSMGAP00000001260
ENSGACP00000023147	ENSMGAP00000014015
ENSGACP00000014149	ENSMGAP00000019145
ENSGACP00000023466	ENSMGAP00000006188
ENSGACP00000005819	ENSMGAP00000011727
ENSGACP00000026045	ENSMGAP00000011727
ENSGACP00000011279	ENSMGAP00000010862
ENSGACP00000018915	ENSMGAP00000012095
ENSGACP00000013658	ENSMGAP00000012095
ENSGACP00000020289	ENSMGAP00000015255
ENSGACP00000020594	ENSMGAP00000011094
ENSGACP00000005330	ENSMGAP00000007567
ENSGACP00000001060	ENSMGAP00000000861
ENSGACP00000012992	ENSMGAP00000000861
ENSGACP00000025361	ENSMGAP00000003810
ENSGACP00000021506	ENSMGAP00000019519
ENSGACP00000005289	ENSMGAP00000013676
ENSGACP00000011803	ENSMGAP00000013676
ENSGACP00000009986	ENSMGAP00000000283
ENSGACP00000005142	ENSMGAP00000000674
ENSGACP00000007447	ENSMGAP00000000674
ENSGACP00000013332	ENSMGAP00000017003
ENSGACP00000018278	ENSMGAP00000017003
ENSGACP00000020304	ENSMGAP00000016516
ENSGACP00000010768	ENSMGAP00000017069
ENSGACP00000009282	ENSMGAP00000015459
ENSGACP00000007669	ENSMGAP00000013010
ENSGACP00000008638	ENSMGAP00000014751
ENSGACP00000013678	ENSMGAP00000005293
ENSGACP00000004276	ENSMGAP00000004116
ENSGACP00000020956	ENSMGAP00000004317
ENSGACP00000012102	ENSMGAP00000004090
ENSGACP00000020009	ENSMGAP00000015685
ENSGACP00000006226	ENSMGAP00000009202
ENSGACP00000020381	ENSMGAP00000009202
ENSGACP00000014239	ENSMGAP00000004514
ENSGACP00000008184	ENSMGAP00000005969
ENSGACP00000023437	ENSMGAP00000010632
ENSGACP00000012363	ENSMGAP00000012707
ENSGACP00000016562	ENSMGAP00000005785
ENSGACP00000025075	ENSMGAP00000005785
ENSGACP00000004707	ENSMGAP00000015299
ENSGACP00000011723	ENSMGAP00000018918
ENSGACP00000002924	ENSMGAP00000018918
ENSGACP00000006961	ENSMGAP00000011035
ENSGACP00000009716	ENSMGAP00000013212
ENSGACP00000008523	ENSMGAP00000017429
ENSGACP00000007569	ENSMGAP00000008753
ENSGACP00000004602	ENSMGAP00000002665
ENSGACP00000004136	ENSMGAP00000011845
ENSGACP00000021342	ENSMGAP00000010828
ENSGACP00000027345	ENSMGAP00000015525
ENSGACP00000010866	ENSMGAP00000004508
ENSGACP00000024055	ENSMGAP00000009525
ENSGACP00000026575	ENSMGAP00000019160
ENSGACP00000019225	ENSMGAP00000007985
ENSGACP00000016089	ENSMGAP00000012338
ENSGACP00000011106	ENSMGAP00000014358
ENSGACP00000018513	ENSMGAP00000015594
ENSGACP00000020555	ENSMGAP00000015594
ENSGACP00000024156	ENSMGAP00000009855
ENSGACP00000027415	ENSMGAP00000009218
ENSGACP00000007508	ENSMGAP00000000083
ENSGACP00000015201	ENSMGAP00000013856
ENSGACP00000002813	ENSMGAP00000011772
ENSGACP00000015886	ENSMGAP00000014563
ENSGACP00000007781	ENSMGAP00000012904
ENSGACP00000008111	ENSMGAP00000012904
ENSGACP00000009428	ENSMGAP00000008183
ENSGACP00000017313	ENSMGAP00000004140
ENSGACP00000017465	ENSMGAP00000009610
ENSGACP00000019617	ENSMGAP00000009610
ENSGACP00000013569	ENSMGAP00000017498
ENSGACP00000020509	ENSMGAP00000017498
ENSGACP00000023070	ENSMGAP00000005727
ENSGACP00000017218	ENSMGAP00000012304
ENSGACP00000007854	ENSMGAP00000012304
ENSGACP00000021322	ENSMGAP00000012838
ENSGACP00000006796	ENSMGAP00000004990
ENSGACP00000006741	ENSMGAP00000004893
ENSGACP00000010343	ENSMGAP00000003628
ENSGACP00000014020	ENSMGAP00000003341
ENSGACP00000005290	ENSMGAP00000019073
ENSGACP00000005684	ENSMGAP00000012500
ENSGACP00000024380	ENSMGAP00000009822
ENSGACP00000000783	ENSMGAP00000010619
ENSGACP00000005440	ENSMGAP00000002622
ENSGACP00000005520	ENSMGAP00000012469
ENSGACP00000008884	ENSMGAP00000012469
ENSGACP00000005472	ENSMGAP00000008837
ENSGACP00000020277	ENSMGAP00000009264
ENSGACP00000024870	ENSMGAP00000014077
ENSGACP00000002167	ENSMGAP00000007297
ENSGACP00000011201	ENSMGAP00000007414
ENSGACP00000019200	ENSMGAP00000012606
ENSGACP00000006831	ENSMGAP00000010978
ENSGACP00000011389	ENSMGAP00000010960
ENSGACP00000020478	ENSMGAP00000010960
ENSGACP00000020888	ENSMGAP00000010965
ENSGACP00000014622	ENSMGAP00000013779
ENSGACP00000014242	ENSMGAP00000002655
ENSGACP00000005097	ENSMGAP00000002848
ENSGACP00000020324	ENSMGAP00000000873
ENSGACP00000007882	ENSMGAP00000012375
ENSGACP00000023299	ENSMGAP00000012358
ENSGACP00000011600	ENSMGAP00000001223
ENSGACP00000020884	ENSMGAP00000005421
ENSGACP00000008112	ENSMGAP00000005421
ENSGACP00000022280	ENSMGAP00000011934
ENSGACP00000004250	ENSMGAP00000006861
ENSGACP00000027587	ENSMGAP00000009110
ENSGACP00000017183	ENSMGAP00000014821
ENSGACP00000006108	ENSMGAP00000012982
ENSGACP00000006862	ENSMGAP00000012982
ENSGACP00000021943	ENSMGAP00000019009
ENSGACP00000006821	ENSMGAP00000010774
ENSGACP00000004406	ENSMGAP00000001904
ENSGACP00000024020	ENSMGAP00000002231
ENSGACP00000024147	ENSMGAP00000009641
ENSGACP00000027418	ENSMGAP00000009352
ENSGACP00000025161	ENSMGAP00000007365
ENSGACP00000000106	ENSMGAP00000007675
ENSGACP00000013692	ENSMGAP00000013343
ENSGACP00000003807	ENSMGAP00000015676
ENSGACP00000011883	ENSMGAP00000011392
ENSGACP00000013233	ENSMGAP00000001551
ENSGACP00000000468	ENSMGAP00000006177
ENSGACP00000004476	ENSMGAP00000009833
ENSGACP00000015723	ENSMGAP00000009833
ENSGACP00000025000	ENSMGAP00000009242
ENSGACP00000013789	ENSMGAP00000007446
ENSGACP00000025896	ENSMGAP00000007446
ENSGACP00000015687	ENSMGAP00000014532
ENSGACP00000006622	ENSMGAP00000002658
ENSGACP00000015580	ENSMGAP00000000102
ENSGACP00000019919	ENSMGAP00000015341
ENSGACP00000001598	ENSMGAP00000012682
ENSGACP00000005375	ENSMGAP00000007837
ENSGACP00000006366	ENSMGAP00000010013
ENSGACP00000022518	ENSMGAP00000010013
ENSGACP00000009074	ENSMGAP00000012243
ENSGACP00000021387	ENSMGAP00000012243
ENSGACP00000010863	ENSMGAP00000007750
ENSGACP00000019354	ENSMGAP00000015588
ENSGACP00000020574	ENSMGAP00000010238
ENSGACP00000003950	ENSMGAP00000010238
ENSGACP00000011572	ENSMGAP00000006048
ENSGACP00000001591	ENSMGAP00000018429
ENSGACP00000009014	ENSMGAP00000009006
ENSGACP00000006201	ENSMGAP00000013736
ENSGACP00000000627	ENSMGAP00000006995
ENSGACP00000022282	ENSMGAP00000008871
ENSGACP00000009385	ENSMGAP00000008871
ENSGACP00000014205	ENSMGAP00000004509
ENSGACP00000013966	ENSMGAP00000013714
ENSGACP00000000877	ENSMGAP00000017938
ENSGACP00000006212	ENSMGAP00000009055
ENSGACP00000017946	ENSMGAP00000001186
ENSGACP00000007039	ENSMGAP00000013723
ENSGACP00000019633	ENSMGAP00000005705
ENSGACP00000007368	ENSMGAP00000012478
ENSGACP00000008982	ENSMGAP00000014088
ENSGACP00000017993	ENSMGAP00000001315
ENSGACP00000010947	ENSMGAP00000014799
ENSGACP00000002115	ENSMGAP00000009757
ENSGACP00000013400	ENSMGAP00000009757
ENSGACP00000023693	ENSMGAP00000011250
ENSGACP00000022054	ENSMGAP00000007732
ENSGACP00000002594	ENSMGAP00000007732
ENSGACP00000013415	ENSMGAP00000003457
ENSGACP00000017500	ENSMGAP00000003493
ENSGACP00000000325	ENSMGAP00000010197
ENSGACP00000009862	ENSMGAP00000010197
ENSGACP00000027023	ENSMGAP00000001738
ENSGACP00000011786	ENSMGAP00000014258
ENSGACP00000009377	ENSMGAP00000011093
ENSGACP00000011012	ENSMGAP00000011093
ENSGACP00000005151	ENSMGAP00000005471
ENSGACP00000022676	ENSMGAP00000000903
ENSGACP00000027037	ENSMGAP00000000903
ENSGACP00000003095	ENSMGAP00000000633
ENSGACP00000007825	ENSMGAP00000004085
ENSGACP00000014481	ENSMGAP00000013853
ENSGACP00000002697	ENSMGAP00000009568
ENSGACP00000017167	ENSMGAP00000011456
ENSGACP00000006575	ENSMGAP00000011456
ENSGACP00000009143	ENSMGAP00000015420
ENSGACP00000024523	ENSMGAP00000017659
ENSGACP00000014423	ENSMGAP00000014543
ENSGACP00000003094	ENSMGAP00000009481
ENSGACP00000025223	ENSMGAP00000019061
ENSGACP00000014464	ENSMGAP00000002409
ENSGACP00000000471	ENSMGAP00000000838
ENSGACP00000025005	ENSMGAP00000009320
ENSGACP00000015660	ENSMGAP00000009865
ENSGACP00000014873	ENSMGAP00000016491
ENSGACP00000003060	ENSMGAP00000003093
ENSGACP00000009739	ENSMGAP00000000259
ENSGACP00000023304	ENSMGAP00000018802
ENSGACP00000025408	ENSMGAP00000013462
ENSGACP00000012314	ENSMGAP00000007128
ENSGACP00000018302	ENSMGAP00000003170
ENSGACP00000006886	ENSMGAP00000005454
ENSGACP00000006855	ENSMGAP00000014533
ENSGACP00000017577	ENSMGAP00000014533
ENSGACP00000010936	ENSMGAP00000017006
ENSGACP00000003793	ENSMGAP00000017533
ENSGACP00000005399	ENSMGAP00000002473
ENSGACP00000015807	ENSMGAP00000002661
ENSGACP00000004692	ENSMGAP00000016470
ENSGACP00000014168	ENSMGAP00000005797
ENSGACP00000018409	ENSMGAP00000008356
ENSGACP00000005249	ENSMGAP00000009921
ENSGACP00000020286	ENSMGAP00000009324
ENSGACP00000022867	ENSMGAP00000010154
ENSGACP00000021702	ENSMGAP00000008398
ENSGACP00000000803	ENSMGAP00000014330
ENSGACP00000017126	ENSMGAP00000010879
ENSGACP00000027536	ENSMGAP00000001926
ENSGACP00000027426	ENSMGAP00000003247
ENSGACP00000001069	ENSMGAP00000015683
ENSGACP00000021234	ENSMGAP00000008138
ENSGACP00000017727	ENSMGAP00000003431
ENSGACP00000005203	ENSMGAP00000003431
ENSGACP00000013382	ENSMGAP00000011965
ENSGACP00000024818	ENSMGAP00000011965
ENSGACP00000022797	ENSMGAP00000003244
ENSGACP00000027343	ENSMGAP00000015537
ENSGACP00000014685	ENSMGAP00000013741
ENSGACP00000015178	ENSMGAP00000013741
ENSGACP00000018151	ENSMGAP00000003101
ENSGACP00000003415	ENSMGAP00000003101
ENSGACP00000011552	ENSMGAP00000006824
ENSGACP00000007327	ENSMGAP00000011342
ENSGACP00000012298	ENSMGAP00000015265
ENSGACP00000022376	ENSMGAP00000015265
ENSGACP00000022960	ENSMGAP00000001699
ENSGACP00000003027	ENSMGAP00000003342
ENSGACP00000021850	ENSMGAP00000001659
ENSGACP00000010964	ENSMGAP00000015075
ENSGACP00000019111	ENSMGAP00000009785
ENSGACP00000013243	ENSMGAP00000004748
ENSGACP00000023232	ENSMGAP00000003002
ENSGACP00000015242	ENSMGAP00000012912
ENSGACP00000006409	ENSMGAP00000017932
ENSGACP00000008014	ENSMGAP00000014669
ENSGACP00000027612	ENSMGAP00000008719
ENSGACP00000000444	ENSMGAP00000002544
ENSGACP00000005428	ENSMGAP00000002544
ENSGACP00000019737	ENSMGAP00000012971
ENSGACP00000000127	ENSMGAP00000008701
ENSGACP00000018650	ENSMGAP00000011216
ENSGACP00000004819	ENSMGAP00000015296
ENSGACP00000018977	ENSMGAP00000008629
ENSGACP00000014316	ENSMGAP00000002957
ENSGACP00000007813	ENSMGAP00000001521
ENSGACP00000011352	ENSMGAP00000016993
ENSGACP00000011788	ENSMGAP00000006922
ENSGACP00000005480	ENSMGAP00000009640
ENSGACP00000006126	ENSMGAP00000013307
ENSGACP00000007811	ENSMGAP00000013549
ENSGACP00000005715	ENSMGAP00000001641
ENSGACP00000008814	ENSMGAP00000013976
ENSGACP00000024276	ENSMGAP00000003882
ENSGACP00000014013	ENSMGAP00000001229
ENSGACP00000010628	ENSMGAP00000010606
ENSGACP00000004594	ENSMGAP00000010606
ENSGACP00000019651	ENSMGAP00000005804
ENSGACP00000013754	ENSMGAP00000013027
ENSGACP00000015038	ENSMGAP00000010762
ENSGACP00000011811	ENSMGAP00000003521
ENSGACP00000006703	ENSMGAP00000012557
ENSGACP00000023203	ENSMGAP00000004776
ENSGACP00000017237	ENSMGAP00000000870
ENSGACP00000014371	ENSMGAP00000007688
ENSGACP00000001362	ENSMGAP00000002556
ENSGACP00000026511	ENSMGAP00000011888
ENSGACP00000013426	ENSMGAP00000011888
ENSGACP00000002148	ENSMGAP00000010755
ENSGACP00000003901	ENSMGAP00000010755
ENSGACP00000027588	ENSMGAP00000009091
ENSGACP00000014943	ENSMGAP00000016251
ENSGACP00000022210	ENSMGAP00000003916
ENSGACP00000007115	ENSMGAP00000002734
ENSGACP00000022138	ENSMGAP00000002734
ENSGACP00000003099	ENSMGAP00000006873
ENSGACP00000007844	ENSMGAP00000012622
ENSGACP00000023634	ENSMGAP00000012622
ENSGACP00000022821	ENSMGAP00000010155
ENSGACP00000009183	ENSMGAP00000012316
ENSGACP00000006045	ENSMGAP00000003134
ENSGACP00000004590	ENSMGAP00000002122
ENSGACP00000004142	ENSMGAP00000008584
ENSGACP00000005621	ENSMGAP00000006259
ENSGACP00000001952	ENSMGAP00000001004
ENSGACP00000011760	ENSMGAP00000002645
ENSGACP00000006835	ENSMGAP00000010799
ENSGACP00000026432	ENSMGAP00000011572
ENSGACP00000000443	ENSMGAP00000001756
ENSGACP00000011166	ENSMGAP00000007306
ENSGACP00000022921	ENSMGAP00000007306
ENSGACP00000004120	ENSMGAP00000016020
ENSGACP00000007637	ENSMGAP00000000828
ENSGACP00000015250	ENSMGAP00000014208
ENSGACP00000004972	ENSMGAP00000014722
ENSGACP00000018246	ENSMGAP00000010500
ENSGACP00000010688	ENSMGAP00000017846
ENSGACP00000013878	ENSMGAP00000006709
ENSGACP00000022649	ENSMGAP00000011374
ENSGACP00000009663	ENSMGAP00000001027
ENSGACP00000017381	ENSMGAP00000006728
ENSGACP00000002147	ENSMGAP00000001112
ENSGACP00000015774	ENSMGAP00000005616
ENSGACP00000022417	ENSMGAP00000010582
ENSGACP00000006090	ENSMGAP00000007328
ENSGACP00000009205	ENSMGAP00000010877
ENSGACP00000022633	ENSMGAP00000010877
ENSGACP00000009038	ENSMGAP00000000251
ENSGACP00000004807	ENSMGAP00000001694
ENSGACP00000014864	ENSMGAP00000009459
ENSGACP00000023013	ENSMGAP00000007757
ENSGACP00000019016	ENSMGAP00000014053
ENSGACP00000005004	ENSMGAP00000015288
ENSGACP00000027501	ENSMGAP00000004237
ENSGACP00000007297	ENSMGAP00000001837
ENSGACP00000014693	ENSMGAP00000011457
ENSGACP00000017566	ENSMGAP00000010631
ENSGACP00000005870	ENSMGAP00000010631
ENSGACP00000009849	ENSMGAP00000018907
ENSGACP00000002988	ENSMGAP00000007710
ENSGACP00000024484	ENSMGAP00000007408
ENSGACP00000026918	ENSMGAP00000007408
ENSGACP00000000988	ENSMGAP00000013579
ENSGACP00000025473	ENSMGAP00000004320
ENSGACP00000018525	ENSMGAP00000008440
ENSGACP00000015581	ENSMGAP00000014471
ENSGACP00000005586	ENSMGAP00000017662
ENSGACP00000018089	ENSMGAP00000002939
ENSGACP00000008044	ENSMGAP00000014005
ENSGACP00000007152	ENSMGAP00000013042
ENSGACP00000018808	ENSMGAP00000005429
ENSGACP00000002960	ENSMGAP00000012662
ENSGACP00000016785	ENSMGAP00000012660
ENSGACP00000017476	ENSMGAP00000013858
ENSGACP00000017803	ENSMGAP00000003252
ENSGACP00000021471	ENSMGAP00000003252
ENSGACP00000012553	ENSMGAP00000009577
ENSGACP00000004852	ENSMGAP00000015395
ENSGACP00000009784	ENSMGAP00000004837
ENSGACP00000025297	ENSMGAP00000013465
ENSGACP00000022337	ENSMGAP00000010825
ENSGACP00000015264	ENSMGAP00000002555
ENSGACP00000022831	ENSMGAP00000019015
ENSGACP00000023071	ENSMGAP00000008612
ENSGACP00000003674	ENSMGAP00000012442
ENSGACP00000020310	ENSMGAP00000003096
ENSGACP00000011359	ENSMGAP00000003096
ENSGACP00000020843	ENSMGAP00000007662
ENSGACP00000021706	ENSMGAP00000013818
ENSGACP00000023954	ENSMGAP00000010057
ENSGACP00000026168	ENSMGAP00000008901
ENSGACP00000004328	ENSMGAP00000000786
ENSGACP00000021115	ENSMGAP00000000786
ENSGACP00000007831	ENSMGAP00000012634
ENSGACP00000007310	ENSMGAP00000017507
ENSGACP00000020449	ENSMGAP00000013502
ENSGACP00000026431	ENSMGAP00000011574
ENSGACP00000022645	ENSMGAP00000000951
ENSGACP00000008929	ENSMGAP00000010063
ENSGACP00000002580	ENSMGAP00000015045
ENSGACP00000013787	ENSMGAP00000015045
ENSGACP00000014660	ENSMGAP00000005737
ENSGACP00000023761	ENSMGAP00000006786
ENSGACP00000022158	ENSMGAP00000007251
ENSGACP00000015271	ENSMGAP00000002729
ENSGACP00000021815	ENSMGAP00000014498
ENSGACP00000015982	ENSMGAP00000002852
ENSGACP00000021976	ENSMGAP00000003742
ENSGACP00000021841	ENSMGAP00000009937
ENSGACP00000021101	ENSMGAP00000011254
ENSGACP00000002538	ENSMGAP00000011462
ENSGACP00000027357	ENSMGAP00000003699
ENSGACP00000017485	ENSMGAP00000003102
ENSGACP00000023250	ENSMGAP00000017717
ENSGACP00000016483	ENSMGAP00000013271
ENSGACP00000013307	ENSMGAP00000009204
ENSGACP00000023958	ENSMGAP00000010078
ENSGACP00000020266	ENSMGAP00000012206
ENSGACP00000008993	ENSMGAP00000009040
ENSGACP00000010738	ENSMGAP00000009040
ENSGACP00000025890	ENSMGAP00000013128
ENSGACP00000023581	ENSMGAP00000013128
ENSGACP00000026228	ENSMGAP00000014254
ENSGACP00000027277	ENSMGAP00000008936
ENSGACP00000015129	ENSMGAP00000010241
ENSGACP00000025040	ENSMGAP00000010241
ENSGACP00000019048	ENSMGAP00000006431
ENSGACP00000014443	ENSMGAP00000006431
ENSGACP00000017956	ENSMGAP00000014030
ENSGACP00000014675	ENSMGAP00000007922
ENSGACP00000025723	ENSMGAP00000011334
ENSGACP00000018792	ENSMGAP00000005338
ENSGACP00000007382	ENSMGAP00000008281
ENSGACP00000000788	ENSMGAP00000016919
ENSGACP00000025503	ENSMGAP00000013073
ENSGACP00000021857	ENSMGAP00000000245
ENSGACP00000005924	ENSMGAP00000006625
ENSGACP00000016031	ENSMGAP00000006625
ENSGACP00000026427	ENSMGAP00000007389
ENSGACP00000021192	ENSMGAP00000009709
ENSGACP00000025746	ENSMGAP00000011471
ENSGACP00000012795	ENSMGAP00000001058
ENSGACP00000006663	ENSMGAP00000001058
ENSGACP00000006730	ENSMGAP00000001333
ENSGACP00000012841	ENSMGAP00000001333
ENSGACP00000007568	ENSMGAP00000017217
ENSGACP00000003998	ENSMGAP00000012730
ENSGACP00000008280	ENSMGAP00000000994
ENSGACP00000017521	ENSMGAP00000014034
ENSGACP00000025691	ENSMGAP00000010074
ENSGACP00000021409	ENSMGAP00000010074
ENSGACP00000019531	ENSMGAP00000004358
ENSGACP00000024377	ENSMGAP00000004358
ENSGACP00000021360	ENSMGAP00000009941
ENSGACP00000008773	ENSMGAP00000013901
ENSGACP00000012870	ENSMGAP00000007019
ENSGACP00000019276	ENSMGAP00000002353
ENSGACP00000003716	ENSMGAP00000011927
ENSGACP00000026543	ENSMGAP00000010690
ENSGACP00000027254	ENSMGAP00000016128
ENSGACP00000008332	ENSMGAP00000011507
ENSGACP00000017842	ENSMGAP00000011230
ENSGACP00000009943	ENSMGAP00000013520
ENSGACP00000018696	ENSMGAP00000009799
ENSGACP00000016745	ENSMGAP00000010671
ENSGACP00000018419	ENSMGAP00000015200
ENSGACP00000005029	ENSMGAP00000006747
ENSGACP00000010169	ENSMGAP00000000104
ENSGACP00000010780	ENSMGAP00000000104
ENSGACP00000004922	ENSMGAP00000008164
ENSGACP00000022865	ENSMGAP00000005237
ENSGACP00000020783	ENSMGAP00000007700
ENSGACP00000010574	ENSMGAP00000019223
ENSGACP00000009861	ENSMGAP00000013242
ENSGACP00000020412	ENSMGAP00000004393
ENSGACP00000009980	ENSMGAP00000003639
ENSGACP00000002724	ENSMGAP00000002919
ENSGACP00000014871	ENSMGAP00000014835
ENSGACP00000016332	ENSMGAP00000010334
ENSGACP00000005262	ENSMGAP00000014640
ENSGACP00000021845	ENSMGAP00000006766
ENSGACP00000021463	ENSMGAP00000005055
ENSGACP00000024671	ENSMGAP00000012137
ENSGACP00000000089	ENSMGAP00000010180
ENSGACP00000017018	ENSMGAP00000010180
ENSGACP00000009719	ENSMGAP00000013213
ENSGACP00000024408	ENSMGAP00000010111
ENSGACP00000023575	ENSMGAP00000010111
ENSGACP00000013689	ENSMGAP00000016270
ENSGACP00000022432	ENSMGAP00000001760
ENSGACP00000024970	ENSMGAP00000009529
ENSGACP00000023670	ENSMGAP00000018704
ENSGACP00000016094	ENSMGAP00000017986
ENSGACP00000021158	ENSMGAP00000005779
ENSGACP00000005556	ENSMGAP00000014295
ENSGACP00000010204	ENSMGAP00000010162
ENSGACP00000025028	ENSMGAP00000010162
ENSGACP00000017511	ENSMGAP00000018188
ENSGACP00000007534	ENSMGAP00000000140
ENSGACP00000003416	ENSMGAP00000006172
ENSGACP00000023175	ENSMGAP00000016548
ENSGACP00000009247	ENSMGAP00000011824
ENSGACP00000015711	ENSMGAP00000005450
ENSGACP00000009444	ENSMGAP00000012070
ENSGACP00000007497	ENSMGAP00000013253
ENSGACP00000002653	ENSMGAP00000013253
ENSGACP00000007409	ENSMGAP00000016807
ENSGACP00000026584	ENSMGAP00000016807
ENSGACP00000021749	ENSMGAP00000002737
ENSGACP00000018184	ENSMGAP00000002737
ENSGACP00000013167	ENSMGAP00000008642
ENSGACP00000016520	ENSMGAP00000008642
ENSGACP00000007264	ENSMGAP00000015526
ENSGACP00000005589	ENSMGAP00000015121
ENSGACP00000021927	ENSMGAP00000009167
ENSGACP00000013098	ENSMGAP00000001023
ENSGACP00000022170	ENSMGAP00000005734
ENSGACP00000018835	ENSMGAP00000005734
ENSGACP00000022238	ENSMGAP00000006178
ENSGACP00000027309	ENSMGAP00000004467
ENSGACP00000017827	ENSMGAP00000007008
ENSGACP00000025588	ENSMGAP00000003081
ENSGACP00000027647	ENSMGAP00000019634
ENSGACP00000014468	ENSMGAP00000000032
ENSGACP00000022568	ENSMGAP00000000032
ENSGACP00000000277	ENSMGAP00000007508
ENSGACP00000023485	ENSMGAP00000007508
ENSGACP00000008232	ENSMGAP00000006897
ENSGACP00000017954	ENSMGAP00000002725
ENSGACP00000001940	ENSMGAP00000008477
ENSGACP00000005326	ENSMGAP00000009823
ENSGACP00000020155	ENSMGAP00000019178
ENSGACP00000019127	ENSMGAP00000001470
ENSGACP00000018912	ENSMGAP00000006487
ENSGACP00000019972	ENSMGAP00000006088
ENSGACP00000008668	ENSMGAP00000006088
ENSGACP00000024114	ENSMGAP00000002054
ENSGACP00000023601	ENSMGAP00000002014
ENSGACP00000010753	ENSMGAP00000011231
ENSGACP00000015363	ENSMGAP00000009796
ENSGACP00000013224	ENSMGAP00000015802
ENSGACP00000020786	ENSMGAP00000015802
ENSGACP00000015231	ENSMGAP00000003889
ENSGACP00000019451	ENSMGAP00000012100
ENSGACP00000003594	ENSMGAP00000012100
ENSGACP00000004183	ENSMGAP00000007532
ENSGACP00000020759	ENSMGAP00000007532
ENSGACP00000023110	ENSMGAP00000005822
ENSGACP00000000456	ENSMGAP00000005822
ENSGACP00000012110	ENSMGAP00000001008
ENSGACP00000007411	ENSMGAP00000018565
ENSGACP00000009491	ENSMGAP00000000866
ENSGACP00000004300	ENSMGAP00000015271
ENSGACP00000022162	ENSMGAP00000006269
ENSGACP00000010548	ENSMGAP00000016150
ENSGACP00000027226	ENSMGAP00000016150
ENSGACP00000005410	ENSMGAP00000015806
ENSGACP00000025795	ENSMGAP00000005467
ENSGACP00000021010	ENSMGAP00000005467
ENSGACP00000023208	ENSMGAP00000018956
ENSGACP00000003830	ENSMGAP00000009570
ENSGACP00000022896	ENSMGAP00000017700
ENSGACP00000026236	ENSMGAP00000014526
ENSGACP00000006501	ENSMGAP00000002364
ENSGACP00000004337	ENSMGAP00000002364
ENSGACP00000008486	ENSMGAP00000010602
ENSGACP00000025969	ENSMGAP00000006180
ENSGACP00000012032	ENSMGAP00000014488
ENSGACP00000018469	ENSMGAP00000000387
ENSGACP00000005860	ENSMGAP00000000387
ENSGACP00000011104	ENSMGAP00000012958
ENSGACP00000006631	ENSMGAP00000012958
ENSGACP00000002984	ENSMGAP00000001649
ENSGACP00000018973	ENSMGAP00000006276
ENSGACP00000014393	ENSMGAP00000006276
ENSGACP00000012351	ENSMGAP00000001111
ENSGACP00000016009	ENSMGAP00000001111
ENSGACP00000011041	ENSMGAP00000013186
ENSGACP00000026223	ENSMGAP00000013186
ENSGACP00000020452	ENSMGAP00000016301
ENSGACP00000025364	ENSMGAP00000016980
ENSGACP00000012989	ENSMGAP00000016615
ENSGACP00000006918	ENSMGAP00000016615
ENSGACP00000006449	ENSMGAP00000005875
ENSGACP00000026210	ENSMGAP00000013589
ENSGACP00000004346	ENSMGAP00000000755
ENSGACP00000001534	ENSMGAP00000006819
ENSGACP00000006856	ENSMGAP00000006819
ENSGACP00000016258	ENSMGAP00000010447
ENSGACP00000016387	ENSMGAP00000000891
ENSGACP00000008570	ENSMGAP00000001218
ENSGACP00000005216	ENSMGAP00000014643
ENSGACP00000026258	ENSMGAP00000013825
ENSGACP00000015943	ENSMGAP00000016158
ENSGACP00000004350	ENSMGAP00000000288
ENSGACP00000027608	ENSMGAP00000008771
ENSGACP00000005191	ENSMGAP00000015574
ENSGACP00000021451	ENSMGAP00000007086
ENSGACP00000021788	ENSMGAP00000007086
ENSGACP00000018902	ENSMGAP00000001898
ENSGACP00000007994	ENSMGAP00000004976
ENSGACP00000013858	ENSMGAP00000012968
ENSGACP00000002435	ENSMGAP00000018182
ENSGACP00000012902	ENSMGAP00000018182
ENSGACP00000009888	ENSMGAP00000006999
ENSGACP00000022188	ENSMGAP00000002903
ENSGACP00000008602	ENSMGAP00000009699
ENSGACP00000004712	ENSMGAP00000001332
ENSGACP00000024217	ENSMGAP00000003291
ENSGACP00000010864	ENSMGAP00000011162
ENSGACP00000006083	ENSMGAP00000019437
ENSGACP00000020073	ENSMGAP00000004312
ENSGACP00000013262	ENSMGAP00000004312
ENSGACP00000003702	ENSMGAP00000011971
ENSGACP00000023212	ENSMGAP00000011971
ENSGACP00000008920	ENSMGAP00000014971
ENSGACP00000016949	ENSMGAP00000007592
ENSGACP00000005950	ENSMGAP00000014504
ENSGACP00000012855	ENSMGAP00000006021
ENSGACP00000020715	ENSMGAP00000006021
ENSGACP00000014479	ENSMGAP00000002799
ENSGACP00000025558	ENSMGAP00000013655
ENSGACP00000017841	ENSMGAP00000013655
ENSGACP00000004872	ENSMGAP00000007739
ENSGACP00000023507	ENSMGAP00000008567
ENSGACP00000011362	ENSMGAP00000005610
ENSGACP00000023220	ENSMGAP00000005614
ENSGACP00000002330	ENSMGAP00000005614
ENSGACP00000000863	ENSMGAP00000011069
ENSGACP00000005048	ENSMGAP00000015597
ENSGACP00000019852	ENSMGAP00000007875
ENSGACP00000018474	ENSMGAP00000000282
ENSGACP00000005354	ENSMGAP00000014075
ENSGACP00000008013	ENSMGAP00000001819
ENSGACP00000003321	ENSMGAP00000011975
ENSGACP00000026878	ENSMGAP00000004779
ENSGACP00000003334	ENSMGAP00000007973
ENSGACP00000024019	ENSMGAP00000017322
ENSGACP00000018126	ENSMGAP00000003038
ENSGACP00000014692	ENSMGAP00000013314
ENSGACP00000010952	ENSMGAP00000005853
ENSGACP00000004454	ENSMGAP00000004944
ENSGACP00000009285	ENSMGAP00000003087
ENSGACP00000026637	ENSMGAP00000016033
ENSGACP00000024601	ENSMGAP00000012156
ENSGACP00000024657	ENSMGAP00000012156
ENSGACP00000019854	ENSMGAP00000015583
ENSGACP00000024454	ENSMGAP00000009359
ENSGACP00000010888	ENSMGAP00000001829
ENSGACP00000005898	ENSMGAP00000004557
ENSGACP00000004369	ENSMGAP00000015488
ENSGACP00000022914	ENSMGAP00000004036
ENSGACP00000012261	ENSMGAP00000015173
ENSGACP00000024745	ENSMGAP00000011165
ENSGACP00000012472	ENSMGAP00000011165
ENSGACP00000017442	ENSMGAP00000002754
ENSGACP00000007439	ENSMGAP00000004483
ENSGACP00000017670	ENSMGAP00000004483
ENSGACP00000011081	ENSMGAP00000011939
ENSGACP00000019964	ENSMGAP00000011939
ENSGACP00000015633	ENSMGAP00000004030
ENSGACP00000019668	ENSMGAP00000016047
ENSGACP00000002654	ENSMGAP00000004032
ENSGACP00000023349	ENSMGAP00000006749
ENSGACP00000004414	ENSMGAP00000011903
ENSGACP00000008735	ENSMGAP00000011566
ENSGACP00000001247	ENSMGAP00000018193
ENSGACP00000021495	ENSMGAP00000018530
ENSGACP00000017769	ENSMGAP00000018530
ENSGACP00000005533	ENSMGAP00000009932
ENSGACP00000000139	ENSMGAP00000007277
ENSGACP00000022788	ENSMGAP00000009267
ENSGACP00000008723	ENSMGAP00000009267
ENSGACP00000025535	ENSMGAP00000014360
ENSGACP00000008253	ENSMGAP00000014360
ENSGACP00000012968	ENSMGAP00000009285
ENSGACP00000014025	ENSMGAP00000017325
ENSGACP00000022100	ENSMGAP00000017064
ENSGACP00000013085	ENSMGAP00000014980
ENSGACP00000008353	ENSMGAP00000008096
ENSGACP00000006370	ENSMGAP00000019648
ENSGACP00000019698	ENSMGAP00000013120
ENSGACP00000021124	ENSMGAP00000000880
ENSGACP00000013336	ENSMGAP00000015495
ENSGACP00000011690	ENSMGAP00000005993
ENSGACP00000019948	ENSMGAP00000005993
ENSGACP00000018470	ENSMGAP00000002863
ENSGACP00000021215	ENSMGAP00000002863
ENSGACP00000008419	ENSMGAP00000012309
ENSGACP00000020532	ENSMGAP00000012309
ENSGACP00000010876	ENSMGAP00000011146
ENSGACP00000009505	ENSMGAP00000011146
ENSGACP00000005188	ENSMGAP00000007150
ENSGACP00000017522	ENSMGAP00000014781
ENSGACP00000015823	ENSMGAP00000014781
ENSGACP00000017495	ENSMGAP00000006634
ENSGACP00000016935	ENSMGAP00000006634
ENSGACP00000023711	ENSMGAP00000011306
ENSGACP00000012145	ENSMGAP00000006228
ENSGACP00000007036	ENSMGAP00000008782
ENSGACP00000022469	ENSMGAP00000002764
ENSGACP00000005555	ENSMGAP00000019156
ENSGACP00000019923	ENSMGAP00000019156
ENSGACP00000003155	ENSMGAP00000006429
ENSGACP00000011268	ENSMGAP00000004693
ENSGACP00000020940	ENSMGAP00000010327
ENSGACP00000004358	ENSMGAP00000011955
ENSGACP00000012626	ENSMGAP00000001645
ENSGACP00000013711	ENSMGAP00000014601
ENSGACP00000007491	ENSMGAP00000014601
ENSGACP00000014495	ENSMGAP00000002252
ENSGACP00000017886	ENSMGAP00000011247
ENSGACP00000021125	ENSMGAP00000012608
ENSGACP00000011400	ENSMGAP00000009244
ENSGACP00000016655	ENSMGAP00000008916
ENSGACP00000006915	ENSMGAP00000019006
ENSGACP00000007323	ENSMGAP00000005580
ENSGACP00000008105	ENSMGAP00000011333
ENSGACP00000007788	ENSMGAP00000009109
ENSGACP00000009163	ENSMGAP00000012788
ENSGACP00000015592	ENSMGAP00000001676
ENSGACP00000003019	ENSMGAP00000005133
ENSGACP00000011794	ENSMGAP00000008770
ENSGACP00000012861	ENSMGAP00000001526
ENSGACP00000006759	ENSMGAP00000001526
ENSGACP00000022923	ENSMGAP00000017432
ENSGACP00000011145	ENSMGAP00000017432
ENSGACP00000004759	ENSMGAP00000015110
ENSGACP00000003213	ENSMGAP00000017467
ENSGACP00000011031	ENSMGAP00000017467
ENSGACP00000021779	ENSMGAP00000011518
ENSGACP00000011017	ENSMGAP00000001684
ENSGACP00000003214	ENSMGAP00000001684
ENSGACP00000005461	ENSMGAP00000013118
ENSGACP00000018020	ENSMGAP00000010106
ENSGACP00000014576	ENSMGAP00000007224
ENSGACP00000004324	ENSMGAP00000002349
ENSGACP00000017250	ENSMGAP00000014126
ENSGACP00000017614	ENSMGAP00000006949
ENSGACP00000017925	ENSMGAP00000007741
ENSGACP00000023724	ENSMGAP00000000493
ENSGACP00000008841	ENSMGAP00000009911
ENSGACP00000010680	ENSMGAP00000006555
ENSGACP00000023472	ENSMGAP00000014977
ENSGACP00000023472	ENSMGAP00000008981
ENSGACP00000011239	ENSMGAP00000005506
ENSGACP00000008847	ENSMGAP00000005506
ENSGACP00000012195	ENSMGAP00000016907
ENSGACP00000017930	ENSMGAP00000014150
ENSGACP00000015542	ENSMGAP00000014150
ENSGACP00000012067	ENSMGAP00000004687
ENSGACP00000019196	ENSMGAP00000015558
ENSGACP00000006756	ENSMGAP00000014521
ENSGACP00000006443	ENSMGAP00000002403
ENSGACP00000017260	ENSMGAP00000002403
ENSGACP00000001945	ENSMGAP00000009092
ENSGACP00000007399	ENSMGAP00000007158
ENSGACP00000025484	ENSMGAP00000004040
ENSGACP00000008103	ENSMGAP00000013997
ENSGACP00000017540	ENSMGAP00000013997
ENSGACP00000007413	ENSMGAP00000000161
ENSGACP00000017473	ENSMGAP00000000268
ENSGACP00000023140	ENSMGAP00000005942
ENSGACP00000006450	ENSMGAP00000014046
ENSGACP00000023158	ENSMGAP00000014046
ENSGACP00000011117	ENSMGAP00000001478
ENSGACP00000012616	ENSMGAP00000001478
ENSGACP00000014505	ENSMGAP00000017942
ENSGACP00000014474	ENSMGAP00000000348
ENSGACP00000016233	ENSMGAP00000014463
ENSGACP00000012111	ENSMGAP00000014463
ENSGACP00000012253	ENSMGAP00000000706
ENSGACP00000011747	ENSMGAP00000014247
ENSGACP00000022484	ENSMGAP00000007806
ENSGACP00000020975	ENSMGAP00000001371
ENSGACP00000024583	ENSMGAP00000012089
ENSGACP00000021734	ENSMGAP00000012089
ENSGACP00000027244	ENSMGAP00000007409
ENSGACP00000015749	ENSMGAP00000007409
ENSGACP00000023085	ENSMGAP00000005193
ENSGACP00000009498	ENSMGAP00000012418
ENSGACP00000025927	ENSMGAP00000005679
ENSGACP00000023942	ENSMGAP00000007921
ENSGACP00000024443	ENSMGAP00000011074
ENSGACP00000004061	ENSMGAP00000012215
ENSGACP00000027187	ENSMGAP00000015964
ENSGACP00000016121	ENSMGAP00000000945
ENSGACP00000012475	ENSMGAP00000000945
ENSGACP00000011028	ENSMGAP00000013352
ENSGACP00000006043	ENSMGAP00000007480
ENSGACP00000010550	ENSMGAP00000015905
ENSGACP00000005779	ENSMGAP00000008744
ENSGACP00000021110	ENSMGAP00000004432
ENSGACP00000000596	ENSMGAP00000009258
ENSGACP00000022782	ENSMGAP00000003211
ENSGACP00000016041	ENSMGAP00000016180
ENSGACP00000026874	ENSMGAP00000007120
ENSGACP00000011345	ENSMGAP00000010278
ENSGACP00000027448	ENSMGAP00000003814
ENSGACP00000017403	ENSMGAP00000005459
ENSGACP00000027640	ENSMGAP00000007194
ENSGACP00000008375	ENSMGAP00000014222
ENSGACP00000022996	ENSMGAP00000006755
ENSGACP00000020821	ENSMGAP00000009600
ENSGACP00000019899	ENSMGAP00000015342
ENSGACP00000004026	ENSMGAP00000015342
ENSGACP00000026659	ENSMGAP00000000979
ENSGACP00000014114	ENSMGAP00000000979
ENSGACP00000018365	ENSMGAP00000000551
ENSGACP00000016016	ENSMGAP00000014052
ENSGACP00000004122	ENSMGAP00000002420
ENSGACP00000023771	ENSMGAP00000002457
ENSGACP00000023898	ENSMGAP00000002412
ENSGACP00000004306	ENSMGAP00000002412
ENSGACP00000004058	ENSMGAP00000003850
ENSGACP00000019647	ENSMGAP00000003850
ENSGACP00000002897	ENSMGAP00000005722
ENSGACP00000018038	ENSMGAP00000005722
ENSGACP00000005550	ENSMGAP00000018362
ENSGACP00000018451	ENSMGAP00000018362
ENSGACP00000007037	ENSMGAP00000002112
ENSGACP00000009196	ENSMGAP00000010915
ENSGACP00000008422	ENSMGAP00000016228
ENSGACP00000026623	ENSMGAP00000016228
ENSGACP00000027583	ENSMGAP00000016196
ENSGACP00000017530	ENSMGAP00000016196
ENSGACP00000000322	ENSMGAP00000015935
ENSGACP00000015087	ENSMGAP00000003982
ENSGACP00000014513	ENSMGAP00000013845
ENSGACP00000020174	ENSMGAP00000001888
ENSGACP00000017552	ENSMGAP00000016504
ENSGACP00000002784	ENSMGAP00000005567
ENSGACP00000025291	ENSMGAP00000013477
ENSGACP00000012139	ENSMGAP00000009220
ENSGACP00000003913	ENSMGAP00000000475
ENSGACP00000012891	ENSMGAP00000007055
ENSGACP00000017505	ENSMGAP00000009349
ENSGACP00000023819	ENSMGAP00000006497
ENSGACP00000023528	ENSMGAP00000011210
ENSGACP00000025820	ENSMGAP00000011210
ENSGACP00000014446	ENSMGAP00000006603
ENSGACP00000003763	ENSMGAP00000006603
ENSGACP00000017855	ENSMGAP00000006926
ENSGACP00000019205	ENSMGAP00000006926
ENSGACP00000015548	ENSMGAP00000005400
ENSGACP00000008937	ENSMGAP00000001402
ENSGACP00000003142	ENSMGAP00000011577
ENSGACP00000009984	ENSMGAP00000007582
ENSGACP00000009610	ENSMGAP00000012496
ENSGACP00000023990	ENSMGAP00000008658
ENSGACP00000012810	ENSMGAP00000001623
ENSGACP00000003031	ENSMGAP00000003413
ENSGACP00000017879	ENSMGAP00000011238
ENSGACP00000020655	ENSMGAP00000013319
ENSGACP00000000392	ENSMGAP00000013319
ENSGACP00000025624	ENSMGAP00000010125
ENSGACP00000016227	ENSMGAP00000010125
ENSGACP00000025318	ENSMGAP00000013261
ENSGACP00000009733	ENSMGAP00000013261
ENSGACP00000025814	ENSMGAP00000017387
ENSGACP00000013206	ENSMGAP00000013600
ENSGACP00000009084	ENSMGAP00000016032
ENSGACP00000017735	ENSMGAP00000001342
ENSGACP00000022008	ENSMGAP00000004099
ENSGACP00000011923	ENSMGAP00000007270
ENSGACP00000008743	ENSMGAP00000007270
ENSGACP00000001874	ENSMGAP00000015442
ENSGACP00000025061	ENSMGAP00000013941
ENSGACP00000003276	ENSMGAP00000018453
ENSGACP00000018937	ENSMGAP00000008706
ENSGACP00000018824	ENSMGAP00000008706
ENSGACP00000005417	ENSMGAP00000009711
ENSGACP00000024940	ENSMGAP00000009711
ENSGACP00000015565	ENSMGAP00000010028
ENSGACP00000020989	ENSMGAP00000005094
ENSGACP00000016189	ENSMGAP00000002629
ENSGACP00000003926	ENSMGAP00000011659
ENSGACP00000002413	ENSMGAP00000012353
ENSGACP00000014699	ENSMGAP00000016358
ENSGACP00000025172	ENSMGAP00000016358
ENSGACP00000025941	ENSMGAP00000004587
ENSGACP00000019692	ENSMGAP00000013142
ENSGACP00000001074	ENSMGAP00000015682
ENSGACP00000024768	ENSMGAP00000015681
ENSGACP00000023839	ENSMGAP00000012213
ENSGACP00000024438	ENSMGAP00000005786
ENSGACP00000011387	ENSMGAP00000013416
ENSGACP00000023219	ENSMGAP00000003265
ENSGACP00000022260	ENSMGAP00000000775
ENSGACP00000005611	ENSMGAP00000015116
ENSGACP00000021237	ENSMGAP00000010765
ENSGACP00000000535	ENSMGAP00000008918
ENSGACP00000018282	ENSMGAP00000002093
ENSGACP00000000033	ENSMGAP00000000511
ENSGACP00000010370	ENSMGAP00000004442
ENSGACP00000001175	ENSMGAP00000003712
ENSGACP00000016382	ENSMGAP00000012539
ENSGACP00000014652	ENSMGAP00000005435
ENSGACP00000022886	ENSMGAP00000003936
ENSGACP00000001934	ENSMGAP00000009215
ENSGACP00000003137	ENSMGAP00000007916
ENSGACP00000017877	ENSMGAP00000006945
ENSGACP00000026059	ENSMGAP00000003455
ENSGACP00000003538	ENSMGAP00000010629
ENSGACP00000011949	ENSMGAP00000019699
ENSGACP00000027451	ENSMGAP00000019699
ENSGACP00000021029	ENSMGAP00000004549
ENSGACP00000017743	ENSMGAP00000003563
ENSGACP00000012899	ENSMGAP00000003563
ENSGACP00000009382	ENSMGAP00000005606
ENSGACP00000018995	ENSMGAP00000015805
ENSGACP00000010396	ENSMGAP00000013543
ENSGACP00000017653	ENSMGAP00000008204
ENSGACP00000020405	ENSMGAP00000004282
ENSGACP00000002181	ENSMGAP00000001129
ENSGACP00000026437	ENSMGAP00000003619
ENSGACP00000018640	ENSMGAP00000002266
ENSGACP00000005708	ENSMGAP00000011390
ENSGACP00000002689	ENSMGAP00000005599
ENSGACP00000017307	ENSMGAP00000013680
ENSGACP00000018450	ENSMGAP00000015554
ENSGACP00000019915	ENSMGAP00000015554
ENSGACP00000015007	ENSMGAP00000013685
ENSGACP00000019957	ENSMGAP00000015156
ENSGACP00000004165	ENSMGAP00000015156
ENSGACP00000020071	ENSMGAP00000003648
ENSGACP00000023162	ENSMGAP00000003990
ENSGACP00000011608	ENSMGAP00000011725
ENSGACP00000017378	ENSMGAP00000005957
ENSGACP00000024186	ENSMGAP00000009507
ENSGACP00000018284	ENSMGAP00000015633
ENSGACP00000003070	ENSMGAP00000015235
ENSGACP00000009145	ENSMGAP00000003294
ENSGACP00000022748	ENSMGAP00000003528
ENSGACP00000005355	ENSMGAP00000012584
ENSGACP00000020604	ENSMGAP00000012584
ENSGACP00000006633	ENSMGAP00000010532
ENSGACP00000002217	ENSMGAP00000011839
ENSGACP00000018240	ENSMGAP00000008310
ENSGACP00000012817	ENSMGAP00000001577
ENSGACP00000009381	ENSMGAP00000001577
ENSGACP00000017039	ENSMGAP00000010161
ENSGACP00000000100	ENSMGAP00000010161
ENSGACP00000026716	ENSMGAP00000002279
ENSGACP00000026715	ENSMGAP00000002325
ENSGACP00000021380	ENSMGAP00000015037
ENSGACP00000013558	ENSMGAP00000015037
ENSGACP00000006525	ENSMGAP00000004002
ENSGACP00000018681	ENSMGAP00000002399
ENSGACP00000000297	ENSMGAP00000013230
ENSGACP00000020302	ENSMGAP00000005107
ENSGACP00000009209	ENSMGAP00000008323
ENSGACP00000001414	ENSMGAP00000001619
ENSGACP00000009280	ENSMGAP00000015593
ENSGACP00000007942	ENSMGAP00000008039
ENSGACP00000023759	ENSMGAP00000004480
ENSGACP00000017885	ENSMGAP00000006878
ENSGACP00000014804	ENSMGAP00000011855
ENSGACP00000009902	ENSMGAP00000015770
ENSGACP00000003202	ENSMGAP00000016063
ENSGACP00000018518	ENSMGAP00000015292
ENSGACP00000008676	ENSMGAP00000001059
ENSGACP00000009919	ENSMGAP00000002527
ENSGACP00000015064	ENSMGAP00000014894
ENSGACP00000009407	ENSMGAP00000014894
ENSGACP00000001155	ENSMGAP00000011708
ENSGACP00000020150	ENSMGAP00000015210
ENSGACP00000024720	ENSMGAP00000006631
ENSGACP00000022999	ENSMGAP00000006700
ENSGACP00000013057	ENSMGAP00000009153
ENSGACP00000015763	ENSMGAP00000009971
ENSGACP00000019895	ENSMGAP00000015345
ENSGACP00000004478	ENSMGAP00000015345
ENSGACP00000015502	ENSMGAP00000011827
ENSGACP00000011134	ENSMGAP00000014351
ENSGACP00000005789	ENSMGAP00000009112
ENSGACP00000011419	ENSMGAP00000003197
ENSGACP00000014414	ENSMGAP00000006417
ENSGACP00000003566	ENSMGAP00000000058
ENSGACP00000017498	ENSMGAP00000014287
ENSGACP00000012562	ENSMGAP00000014287
ENSGACP00000018101	ENSMGAP00000013437
ENSGACP00000026829	ENSMGAP00000013437
ENSGACP00000018784	ENSMGAP00000015254
ENSGACP00000022869	ENSMGAP00000003962
ENSGACP00000009265	ENSMGAP00000000409
ENSGACP00000007600	ENSMGAP00000010988
ENSGACP00000001677	ENSMGAP00000000904
ENSGACP00000002037	ENSMGAP00000000904
ENSGACP00000000491	ENSMGAP00000003356
ENSGACP00000026541	ENSMGAP00000010665
ENSGACP00000023820	ENSMGAP00000001935
ENSGACP00000011142	ENSMGAP00000000345
ENSGACP00000006208	ENSMGAP00000008113
ENSGACP00000000048	ENSMGAP00000009718
ENSGACP00000024229	ENSMGAP00000019484
ENSGACP00000018699	ENSMGAP00000008083
ENSGACP00000016629	ENSMGAP00000013157
ENSGACP00000002600	ENSMGAP00000015629
ENSGACP00000014463	ENSMGAP00000001668
ENSGACP00000006737	ENSMGAP00000013185
ENSGACP00000018823	ENSMGAP00000019410
ENSGACP00000004993	ENSMGAP00000006596
ENSGACP00000013323	ENSMGAP00000012448
ENSGACP00000027432	ENSMGAP00000010002
ENSGACP00000027029	ENSMGAP00000007071
ENSGACP00000006776	ENSMGAP00000014518
ENSGACP00000017590	ENSMGAP00000014518
ENSGACP00000008457	ENSMGAP00000011278
ENSGACP00000002059	ENSMGAP00000019266
ENSGACP00000007070	ENSMGAP00000005072
ENSGACP00000001524	ENSMGAP00000005072
ENSGACP00000018536	ENSMGAP00000015132
ENSGACP00000022775	ENSMGAP00000003271
ENSGACP00000004018	ENSMGAP00000001307
ENSGACP00000020962	ENSMGAP00000001307
ENSGACP00000012709	ENSMGAP00000008022
ENSGACP00000006988	ENSMGAP00000005806
ENSGACP00000013064	ENSMGAP00000005806
ENSGACP00000023134	ENSMGAP00000019273
ENSGACP00000011358	ENSMGAP00000001399
ENSGACP00000004926	ENSMGAP00000002576
ENSGACP00000018147	ENSMGAP00000002576
ENSGACP00000026552	ENSMGAP00000006260
ENSGACP00000026190	ENSMGAP00000016016
ENSGACP00000004062	ENSMGAP00000016016
ENSGACP00000003924	ENSMGAP00000011660
ENSGACP00000015892	ENSMGAP00000006137
ENSGACP00000003433	ENSMGAP00000006137
ENSGACP00000012672	ENSMGAP00000001172
ENSGACP00000003731	ENSMGAP00000009622
ENSGACP00000020189	ENSMGAP00000009622
ENSGACP00000025831	ENSMGAP00000013167
ENSGACP00000014614	ENSMGAP00000001400
ENSGACP00000016502	ENSMGAP00000006602
ENSGACP00000023004	ENSMGAP00000019564
ENSGACP00000013976	ENSMGAP00000005637
ENSGACP00000000323	ENSMGAP00000018229
ENSGACP00000000293	ENSMGAP00000004778
ENSGACP00000008025	ENSMGAP00000009956
ENSGACP00000024785	ENSMGAP00000008512
ENSGACP00000022756	ENSMGAP00000003338
ENSGACP00000005778	ENSMGAP00000017600
ENSGACP00000021879	ENSMGAP00000005669
ENSGACP00000006808	ENSMGAP00000004412
ENSGACP00000010749	ENSMGAP00000004420
ENSGACP00000026730	ENSMGAP00000019532
ENSGACP00000018778	ENSMGAP00000003634
ENSGACP00000021461	ENSMGAP00000008741
ENSGACP00000003952	ENSMGAP00000007191
ENSGACP00000022936	ENSMGAP00000001504
ENSGACP00000015344	ENSMGAP00000013258
ENSGACP00000008840	ENSMGAP00000013178
ENSGACP00000002008	ENSMGAP00000019100
ENSGACP00000020264	ENSMGAP00000019100
ENSGACP00000024487	ENSMGAP00000000635
ENSGACP00000016443	ENSMGAP00000004610
ENSGACP00000001603	ENSMGAP00000012653
ENSGACP00000004400	ENSMGAP00000001832
ENSGACP00000002449	ENSMGAP00000016476
ENSGACP00000017795	ENSMGAP00000016918
ENSGACP00000008577	ENSMGAP00000014739
ENSGACP00000014042	ENSMGAP00000014119
ENSGACP00000022211	ENSMGAP00000001001
ENSGACP00000022306	ENSMGAP00000003033
ENSGACP00000010264	ENSMGAP00000003033
ENSGACP00000002753	ENSMGAP00000008541
ENSGACP00000018974	ENSMGAP00000008541
ENSGACP00000005959	ENSMGAP00000013101
ENSGACP00000000375	ENSMGAP00000007189
ENSGACP00000006597	ENSMGAP00000012489
ENSGACP00000010692	ENSMGAP00000016613
ENSGACP00000026519	ENSMGAP00000017446
ENSGACP00000008682	ENSMGAP00000011508
ENSGACP00000005161	ENSMGAP00000008285
ENSGACP00000007388	ENSMGAP00000008285
ENSGACP00000018795	ENSMGAP00000016540
ENSGACP00000017675	ENSMGAP00000016540
ENSGACP00000014721	ENSMGAP00000016502
ENSGACP00000014244	ENSMGAP00000014890
ENSGACP00000017970	ENSMGAP00000002153
ENSGACP00000019484	ENSMGAP00000016778
ENSGACP00000003903	ENSMGAP00000011675
ENSGACP00000012200	ENSMGAP00000001256
ENSGACP00000013135	ENSMGAP00000003167
ENSGACP00000008314	ENSMGAP00000005164
ENSGACP00000012097	ENSMGAP00000009162
ENSGACP00000001169	ENSMGAP00000013545
ENSGACP00000021543	ENSMGAP00000010191
ENSGACP00000018244	ENSMGAP00000010191
ENSGACP00000019901	ENSMGAP00000015545
ENSGACP00000006180	ENSMGAP00000011972
ENSGACP00000022296	ENSMGAP00000011984
ENSGACP00000027231	ENSMGAP00000016564
ENSGACP00000024211	ENSMGAP00000008217
ENSGACP00000017006	ENSMGAP00000005117
ENSGACP00000027452	ENSMGAP00000002012
ENSGACP00000011960	ENSMGAP00000002012
[truncated: 6,948 more rows]
