# Supplementary material for: Reconstruction of proto-vertebrate, proto-cyclostome and proto-gnathostome genomes provides new insights into early vertebrate evolution
Source: Nat Commun. 2021 Jul 23;12:4489. doi: 10.1038/s41467-021-24573-z (PMC8302630; doi:10.1038/s41467-021-24573-z)
Supplement: Supplementary file 4 — Supplementary Data 1 [file 41467_2021_24573_MOESM4_ESM.zip › SuppData1/orthologs/GASAC-MONDO.txt]

ENSGACP00000003450	ENSMODP00000016222
ENSGACP00000018304	ENSMODP00000022186
ENSGACP00000003045	ENSMODP00000022186
ENSGACP00000026872	ENSMODP00000006413
ENSGACP00000008784	ENSMODP00000021006
ENSGACP00000027282	ENSMODP00000020505
ENSGACP00000017512	ENSMODP00000012374
ENSGACP00000003444	ENSMODP00000016247
ENSGACP00000027655	ENSMODP00000009976
ENSGACP00000015229	ENSMODP00000024314
ENSGACP00000013204	ENSMODP00000023878
ENSGACP00000018412	ENSMODP00000002624
ENSGACP00000004939	ENSMODP00000020244
ENSGACP00000007033	ENSMODP00000028608
ENSGACP00000012136	ENSMODP00000019742
ENSGACP00000004873	ENSMODP00000023074
ENSGACP00000002806	ENSMODP00000002660
ENSGACP00000023126	ENSMODP00000002660
ENSGACP00000004170	ENSMODP00000005540
ENSGACP00000000014	ENSMODP00000003267
ENSGACP00000010389	ENSMODP00000011631
ENSGACP00000020510	ENSMODP00000026393
ENSGACP00000004209	ENSMODP00000020165
ENSGACP00000000488	ENSMODP00000001568
ENSGACP00000013531	ENSMODP00000020576
ENSGACP00000014122	ENSMODP00000028394
ENSGACP00000014108	ENSMODP00000000677
ENSGACP00000015493	ENSMODP00000023578
ENSGACP00000004288	ENSMODP00000023578
ENSGACP00000018787	ENSMODP00000024842
ENSGACP00000013540	ENSMODP00000020567
ENSGACP00000012095	ENSMODP00000020567
ENSGACP00000020058	ENSMODP00000000005
ENSGACP00000025883	ENSMODP00000003305
ENSGACP00000005703	ENSMODP00000016701
ENSGACP00000020860	ENSMODP00000021625
ENSGACP00000006974	ENSMODP00000021625
ENSGACP00000022648	ENSMODP00000024756
ENSGACP00000014759	ENSMODP00000024090
ENSGACP00000006839	ENSMODP00000034686
ENSGACP00000022315	ENSMODP00000034686
ENSGACP00000011561	ENSMODP00000001331
ENSGACP00000002990	ENSMODP00000001331
ENSGACP00000021969	ENSMODP00000024667
ENSGACP00000025513	ENSMODP00000021116
ENSGACP00000025845	ENSMODP00000015137
ENSGACP00000019294	ENSMODP00000011243
ENSGACP00000009755	ENSMODP00000006081
ENSGACP00000015915	ENSMODP00000017560
ENSGACP00000010900	ENSMODP00000037659
ENSGACP00000013505	ENSMODP00000035512
ENSGACP00000023103	ENSMODP00000014612
ENSGACP00000002295	ENSMODP00000010442
ENSGACP00000012521	ENSMODP00000016379
ENSGACP00000004603	ENSMODP00000008107
ENSGACP00000011567	ENSMODP00000026124
ENSGACP00000006206	ENSMODP00000011474
ENSGACP00000011590	ENSMODP00000026122
ENSGACP00000004274	ENSMODP00000023478
ENSGACP00000015475	ENSMODP00000023478
ENSGACP00000017407	ENSMODP00000015235
ENSGACP00000007063	ENSMODP00000041284
ENSGACP00000013968	ENSMODP00000004541
ENSGACP00000015931	ENSMODP00000003832
ENSGACP00000009933	ENSMODP00000006867
ENSGACP00000005141	ENSMODP00000000179
ENSGACP00000023842	ENSMODP00000004891
ENSGACP00000009128	ENSMODP00000000959
ENSGACP00000005885	ENSMODP00000012028
ENSGACP00000008256	ENSMODP00000029754
ENSGACP00000021278	ENSMODP00000004041
ENSGACP00000026085	ENSMODP00000022102
ENSGACP00000024121	ENSMODP00000025585
ENSGACP00000014218	ENSMODP00000016495
ENSGACP00000008788	ENSMODP00000014171
ENSGACP00000012624	ENSMODP00000015986
ENSGACP00000006233	ENSMODP00000003492
ENSGACP00000022472	ENSMODP00000007364
ENSGACP00000018261	ENSMODP00000007623
ENSGACP00000022347	ENSMODP00000030239
ENSGACP00000007046	ENSMODP00000013412
ENSGACP00000017631	ENSMODP00000012859
ENSGACP00000010032	ENSMODP00000040508
ENSGACP00000016853	ENSMODP00000016741
ENSGACP00000010215	ENSMODP00000037068
ENSGACP00000007839	ENSMODP00000015720
ENSGACP00000002797	ENSMODP00000000761
ENSGACP00000008850	ENSMODP00000000761
ENSGACP00000003687	ENSMODP00000036453
ENSGACP00000013891	ENSMODP00000024298
ENSGACP00000015752	ENSMODP00000024298
ENSGACP00000024876	ENSMODP00000013611
ENSGACP00000005558	ENSMODP00000002121
ENSGACP00000011056	ENSMODP00000034167
ENSGACP00000023914	ENSMODP00000021361
ENSGACP00000004412	ENSMODP00000021361
ENSGACP00000013838	ENSMODP00000025206
ENSGACP00000010614	ENSMODP00000014344
ENSGACP00000000678	ENSMODP00000023381
ENSGACP00000002669	ENSMODP00000029105
ENSGACP00000022578	ENSMODP00000011376
ENSGACP00000016521	ENSMODP00000020886
ENSGACP00000011213	ENSMODP00000013331
ENSGACP00000023031	ENSMODP00000017273
ENSGACP00000018735	ENSMODP00000013863
ENSGACP00000010089	ENSMODP00000036044
ENSGACP00000003980	ENSMODP00000022560
ENSGACP00000020505	ENSMODP00000006951
ENSGACP00000008514	ENSMODP00000008288
ENSGACP00000024791	ENSMODP00000013900
ENSGACP00000024033	ENSMODP00000017320
ENSGACP00000003038	ENSMODP00000015229
ENSGACP00000002405	ENSMODP00000025996
ENSGACP00000011399	ENSMODP00000016389
ENSGACP00000016404	ENSMODP00000000402
ENSGACP00000001035	ENSMODP00000009650
ENSGACP00000026319	ENSMODP00000002182
ENSGACP00000015343	ENSMODP00000002182
ENSGACP00000020270	ENSMODP00000011765
ENSGACP00000024658	ENSMODP00000019074
ENSGACP00000021658	ENSMODP00000005435
ENSGACP00000018417	ENSMODP00000016852
ENSGACP00000008623	ENSMODP00000016852
ENSGACP00000022764	ENSMODP00000000500
ENSGACP00000006111	ENSMODP00000024292
ENSGACP00000023493	ENSMODP00000024292
ENSGACP00000014394	ENSMODP00000013464
ENSGACP00000008802	ENSMODP00000008628
ENSGACP00000019210	ENSMODP00000004044
ENSGACP00000002834	ENSMODP00000002679
ENSGACP00000002348	ENSMODP00000007893
ENSGACP00000023091	ENSMODP00000007893
ENSGACP00000015815	ENSMODP00000021412
ENSGACP00000022066	ENSMODP00000023606
ENSGACP00000010750	ENSMODP00000004519
ENSGACP00000012695	ENSMODP00000039634
ENSGACP00000007203	ENSMODP00000039634
ENSGACP00000005237	ENSMODP00000037970
ENSGACP00000024500	ENSMODP00000004963
ENSGACP00000025056	ENSMODP00000001757
ENSGACP00000003704	ENSMODP00000036437
ENSGACP00000016370	ENSMODP00000005386
ENSGACP00000022984	ENSMODP00000007425
ENSGACP00000004888	ENSMODP00000026554
ENSGACP00000002403	ENSMODP00000005255
ENSGACP00000008807	ENSMODP00000000790
ENSGACP00000022304	ENSMODP00000031750
ENSGACP00000020352	ENSMODP00000020405
ENSGACP00000018750	ENSMODP00000013151
ENSGACP00000000372	ENSMODP00000013497
ENSGACP00000014494	ENSMODP00000002193
ENSGACP00000023747	ENSMODP00000005016
ENSGACP00000004440	ENSMODP00000021509
ENSGACP00000005070	ENSMODP00000021545
ENSGACP00000002886	ENSMODP00000002877
ENSGACP00000007201	ENSMODP00000008929
ENSGACP00000024497	ENSMODP00000008929
ENSGACP00000010311	ENSMODP00000013499
ENSGACP00000020639	ENSMODP00000034760
ENSGACP00000011727	ENSMODP00000017133
ENSGACP00000006806	ENSMODP00000031383
ENSGACP00000017136	ENSMODP00000027887
ENSGACP00000005071	ENSMODP00000006876
ENSGACP00000001491	ENSMODP00000012731
ENSGACP00000010693	ENSMODP00000001749
ENSGACP00000000220	ENSMODP00000017923
ENSGACP00000012914	ENSMODP00000012407
ENSGACP00000009347	ENSMODP00000004582
ENSGACP00000025450	ENSMODP00000004582
ENSGACP00000024285	ENSMODP00000021647
ENSGACP00000023016	ENSMODP00000007382
ENSGACP00000019572	ENSMODP00000004284
ENSGACP00000014238	ENSMODP00000020969
ENSGACP00000008454	ENSMODP00000019075
ENSGACP00000010767	ENSMODP00000019115
ENSGACP00000009332	ENSMODP00000019115
ENSGACP00000003473	ENSMODP00000012345
ENSGACP00000006347	ENSMODP00000026928
ENSGACP00000008366	ENSMODP00000018395
ENSGACP00000011689	ENSMODP00000018395
ENSGACP00000021542	ENSMODP00000013451
ENSGACP00000012439	ENSMODP00000013451
ENSGACP00000012414	ENSMODP00000013531
ENSGACP00000006410	ENSMODP00000033297
ENSGACP00000017305	ENSMODP00000033297
ENSGACP00000018854	ENSMODP00000019398
ENSGACP00000003269	ENSMODP00000019398
ENSGACP00000004022	ENSMODP00000003179
ENSGACP00000021129	ENSMODP00000007000
ENSGACP00000021829	ENSMODP00000024699
ENSGACP00000015846	ENSMODP00000024699
ENSGACP00000013084	ENSMODP00000003320
ENSGACP00000022235	ENSMODP00000021986
ENSGACP00000024618	ENSMODP00000024349
ENSGACP00000018219	ENSMODP00000022203
ENSGACP00000019166	ENSMODP00000001020
ENSGACP00000008117	ENSMODP00000025425
ENSGACP00000002055	ENSMODP00000016658
ENSGACP00000019859	ENSMODP00000024177
ENSGACP00000005941	ENSMODP00000006059
ENSGACP00000005138	ENSMODP00000013827
ENSGACP00000025436	ENSMODP00000013818
ENSGACP00000005837	ENSMODP00000022239
ENSGACP00000023196	ENSMODP00000006713
ENSGACP00000005211	ENSMODP00000006713
ENSGACP00000019610	ENSMODP00000016086
ENSGACP00000017490	ENSMODP00000016086
ENSGACP00000013771	ENSMODP00000025150
ENSGACP00000020523	ENSMODP00000025150
ENSGACP00000008747	ENSMODP00000000370
ENSGACP00000013296	ENSMODP00000018131
ENSGACP00000023395	ENSMODP00000012871
ENSGACP00000024826	ENSMODP00000012871
ENSGACP00000027605	ENSMODP00000017612
ENSGACP00000004758	ENSMODP00000012865
ENSGACP00000003129	ENSMODP00000013397
ENSGACP00000007790	ENSMODP00000015857
ENSGACP00000016640	ENSMODP00000015857
ENSGACP00000025425	ENSMODP00000020847
ENSGACP00000023045	ENSMODP00000004951
ENSGACP00000011374	ENSMODP00000031789
ENSGACP00000016639	ENSMODP00000031789
ENSGACP00000013919	ENSMODP00000033636
ENSGACP00000007495	ENSMODP00000017863
ENSGACP00000001068	ENSMODP00000038839
ENSGACP00000008073	ENSMODP00000023326
ENSGACP00000014609	ENSMODP00000013862
ENSGACP00000010177	ENSMODP00000005633
ENSGACP00000015729	ENSMODP00000002353
ENSGACP00000010104	ENSMODP00000020662
ENSGACP00000027541	ENSMODP00000018114
ENSGACP00000020789	ENSMODP00000003778
ENSGACP00000013293	ENSMODP00000003778
ENSGACP00000019511	ENSMODP00000016652
ENSGACP00000017434	ENSMODP00000023397
ENSGACP00000005074	ENSMODP00000023397
ENSGACP00000011768	ENSMODP00000003368
ENSGACP00000015220	ENSMODP00000000346
ENSGACP00000006905	ENSMODP00000034629
ENSGACP00000022342	ENSMODP00000034629
ENSGACP00000018068	ENSMODP00000012753
ENSGACP00000001510	ENSMODP00000005649
ENSGACP00000011518	ENSMODP00000019189
ENSGACP00000011514	ENSMODP00000019192
ENSGACP00000007653	ENSMODP00000015236
ENSGACP00000005156	ENSMODP00000005729
ENSGACP00000005372	ENSMODP00000011064
ENSGACP00000020863	ENSMODP00000001454
ENSGACP00000006436	ENSMODP00000021931
ENSGACP00000013194	ENSMODP00000024509
ENSGACP00000011152	ENSMODP00000010755
ENSGACP00000011147	ENSMODP00000010746
ENSGACP00000014281	ENSMODP00000000909
ENSGACP00000011138	ENSMODP00000010740
ENSGACP00000006350	ENSMODP00000016933
ENSGACP00000010944	ENSMODP00000035258
ENSGACP00000022338	ENSMODP00000000835
ENSGACP00000014096	ENSMODP00000000835
ENSGACP00000020152	ENSMODP00000024821
ENSGACP00000026379	ENSMODP00000021392
ENSGACP00000015814	ENSMODP00000021392
ENSGACP00000015693	ENSMODP00000016401
ENSGACP00000018115	ENSMODP00000002302
ENSGACP00000017867	ENSMODP00000023618
ENSGACP00000007480	ENSMODP00000017858
ENSGACP00000023702	ENSMODP00000012397
ENSGACP00000008047	ENSMODP00000003704
ENSGACP00000002773	ENSMODP00000003835
ENSGACP00000009197	ENSMODP00000002775
ENSGACP00000007682	ENSMODP00000022195
ENSGACP00000003774	ENSMODP00000019036
ENSGACP00000023139	ENSMODP00000021585
ENSGACP00000009670	ENSMODP00000017428
ENSGACP00000020139	ENSMODP00000026323
ENSGACP00000022997	ENSMODP00000007727
ENSGACP00000016288	ENSMODP00000016781
ENSGACP00000026639	ENSMODP00000016781
ENSGACP00000017963	ENSMODP00000007822
ENSGACP00000014611	ENSMODP00000007822
ENSGACP00000003972	ENSMODP00000033334
ENSGACP00000007261	ENSMODP00000007124
ENSGACP00000005865	ENSMODP00000019317
ENSGACP00000015077	ENSMODP00000026127
ENSGACP00000003636	ENSMODP00000035640
ENSGACP00000022041	ENSMODP00000006054
ENSGACP00000022171	ENSMODP00000007035
ENSGACP00000014617	ENSMODP00000008417
ENSGACP00000023960	ENSMODP00000015774
ENSGACP00000003253	ENSMODP00000011325
ENSGACP00000025585	ENSMODP00000009929
ENSGACP00000013823	ENSMODP00000002001
ENSGACP00000006910	ENSMODP00000004035
ENSGACP00000000546	ENSMODP00000013128
ENSGACP00000008541	ENSMODP00000026470
ENSGACP00000016976	ENSMODP00000016349
ENSGACP00000021564	ENSMODP00000016685
ENSGACP00000023933	ENSMODP00000021636
ENSGACP00000010018	ENSMODP00000001690
ENSGACP00000010158	ENSMODP00000017180
ENSGACP00000010766	ENSMODP00000017180
ENSGACP00000002976	ENSMODP00000026357
ENSGACP00000009782	ENSMODP00000014773
ENSGACP00000014610	ENSMODP00000008455
ENSGACP00000010870	ENSMODP00000009509
ENSGACP00000017221	ENSMODP00000020177
ENSGACP00000006610	ENSMODP00000015849
ENSGACP00000024519	ENSMODP00000018579
ENSGACP00000022977	ENSMODP00000018579
ENSGACP00000002710	ENSMODP00000040020
ENSGACP00000004756	ENSMODP00000029534
ENSGACP00000024428	ENSMODP00000029534
ENSGACP00000008120	ENSMODP00000016929
ENSGACP00000026911	ENSMODP00000016929
ENSGACP00000023362	ENSMODP00000006206
ENSGACP00000009622	ENSMODP00000016948
ENSGACP00000009627	ENSMODP00000016950
ENSGACP00000026912	ENSMODP00000016950
ENSGACP00000008126	ENSMODP00000016932
ENSGACP00000018009	ENSMODP00000025635
ENSGACP00000026115	ENSMODP00000025635
ENSGACP00000012368	ENSMODP00000025666
ENSGACP00000002501	ENSMODP00000009215
ENSGACP00000024161	ENSMODP00000005689
ENSGACP00000015186	ENSMODP00000020264
ENSGACP00000019007	ENSMODP00000010276
ENSGACP00000009364	ENSMODP00000024418
ENSGACP00000022283	ENSMODP00000024418
ENSGACP00000016040	ENSMODP00000022105
ENSGACP00000027323	ENSMODP00000014796
ENSGACP00000011344	ENSMODP00000037021
ENSGACP00000015467	ENSMODP00000002608
ENSGACP00000012004	ENSMODP00000018917
ENSGACP00000008427	ENSMODP00000018917
ENSGACP00000020774	ENSMODP00000010074
ENSGACP00000019686	ENSMODP00000023816
ENSGACP00000007393	ENSMODP00000015433
ENSGACP00000014077	ENSMODP00000017578
ENSGACP00000002623	ENSMODP00000017578
ENSGACP00000018930	ENSMODP00000020393
ENSGACP00000022151	ENSMODP00000020393
ENSGACP00000024490	ENSMODP00000004989
ENSGACP00000016156	ENSMODP00000004989
ENSGACP00000003890	ENSMODP00000015030
ENSGACP00000008971	ENSMODP00000017783
ENSGACP00000010715	ENSMODP00000017783
ENSGACP00000009867	ENSMODP00000029570
ENSGACP00000018335	ENSMODP00000004225
ENSGACP00000020593	ENSMODP00000024791
ENSGACP00000003601	ENSMODP00000017558
ENSGACP00000008287	ENSMODP00000005034
ENSGACP00000003954	ENSMODP00000005034
ENSGACP00000011110	ENSMODP00000028670
ENSGACP00000018118	ENSMODP00000023005
ENSGACP00000017819	ENSMODP00000013329
ENSGACP00000011957	ENSMODP00000012713
ENSGACP00000020024	ENSMODP00000006389
ENSGACP00000020028	ENSMODP00000006313
ENSGACP00000010507	ENSMODP00000007629
ENSGACP00000015759	ENSMODP00000012781
ENSGACP00000027242	ENSMODP00000012781
ENSGACP00000006238	ENSMODP00000037511
ENSGACP00000013450	ENSMODP00000000643
ENSGACP00000007062	ENSMODP00000014248
ENSGACP00000006011	ENSMODP00000023356
ENSGACP00000018621	ENSMODP00000011237
ENSGACP00000025390	ENSMODP00000034145
ENSGACP00000015595	ENSMODP00000029074
ENSGACP00000027075	ENSMODP00000028794
ENSGACP00000011371	ENSMODP00000028794
ENSGACP00000014438	ENSMODP00000020748
ENSGACP00000002482	ENSMODP00000020748
ENSGACP00000010138	ENSMODP00000010196
ENSGACP00000002636	ENSMODP00000024458
ENSGACP00000014484	ENSMODP00000024853
ENSGACP00000007335	ENSMODP00000028979
ENSGACP00000014770	ENSMODP00000001626
ENSGACP00000010547	ENSMODP00000034890
ENSGACP00000014826	ENSMODP00000007927
ENSGACP00000010458	ENSMODP00000000814
ENSGACP00000007957	ENSMODP00000000814
ENSGACP00000007626	ENSMODP00000007157
ENSGACP00000011322	ENSMODP00000004469
ENSGACP00000021331	ENSMODP00000024590
ENSGACP00000013049	ENSMODP00000024590
ENSGACP00000014740	ENSMODP00000001502
ENSGACP00000025750	ENSMODP00000004693
ENSGACP00000019139	ENSMODP00000004192
ENSGACP00000021558	ENSMODP00000025233
ENSGACP00000025677	ENSMODP00000025233
ENSGACP00000015799	ENSMODP00000031563
ENSGACP00000006721	ENSMODP00000035883
ENSGACP00000012822	ENSMODP00000035883
ENSGACP00000022562	ENSMODP00000011235
ENSGACP00000011924	ENSMODP00000019655
ENSGACP00000008097	ENSMODP00000001450
ENSGACP00000013458	ENSMODP00000001450
ENSGACP00000018946	ENSMODP00000037216
ENSGACP00000012763	ENSMODP00000020163
ENSGACP00000023501	ENSMODP00000037031
ENSGACP00000001210	ENSMODP00000004914
ENSGACP00000014637	ENSMODP00000008363
ENSGACP00000017766	ENSMODP00000023740
ENSGACP00000026775	ENSMODP00000013887
ENSGACP00000017720	ENSMODP00000004893
ENSGACP00000023168	ENSMODP00000004893
ENSGACP00000000388	ENSMODP00000035754
ENSGACP00000010687	ENSMODP00000035754
ENSGACP00000027546	ENSMODP00000024714
ENSGACP00000022436	ENSMODP00000020099
ENSGACP00000009783	ENSMODP00000040556
ENSGACP00000013794	ENSMODP00000022442
ENSGACP00000002583	ENSMODP00000022442
ENSGACP00000008851	ENSMODP00000004958
ENSGACP00000011962	ENSMODP00000018134
ENSGACP00000021742	ENSMODP00000024244
ENSGACP00000007476	ENSMODP00000006025
ENSGACP00000002768	ENSMODP00000003796
ENSGACP00000008862	ENSMODP00000020994
ENSGACP00000002243	ENSMODP00000011509
ENSGACP00000023563	ENSMODP00000004108
ENSGACP00000004347	ENSMODP00000006215
ENSGACP00000024642	ENSMODP00000016598
ENSGACP00000023961	ENSMODP00000015178
ENSGACP00000010920	ENSMODP00000011747
ENSGACP00000020256	ENSMODP00000021456
ENSGACP00000018674	ENSMODP00000022547
ENSGACP00000001541	ENSMODP00000025985
ENSGACP00000025293	ENSMODP00000035244
ENSGACP00000021244	ENSMODP00000037000
ENSGACP00000015197	ENSMODP00000010540
ENSGACP00000010883	ENSMODP00000015462
ENSGACP00000010157	ENSMODP00000028490
ENSGACP00000016455	ENSMODP00000035353
ENSGACP00000007247	ENSMODP00000007192
ENSGACP00000008515	ENSMODP00000011498
ENSGACP00000010891	ENSMODP00000011498
ENSGACP00000005764	ENSMODP00000033084
ENSGACP00000006690	ENSMODP00000012038
ENSGACP00000027174	ENSMODP00000012043
ENSGACP00000023717	ENSMODP00000025712
ENSGACP00000003615	ENSMODP00000008837
ENSGACP00000005917	ENSMODP00000035049
ENSGACP00000024117	ENSMODP00000013890
ENSGACP00000018050	ENSMODP00000023997
ENSGACP00000018757	ENSMODP00000019174
ENSGACP00000020047	ENSMODP00000006105
ENSGACP00000007585	ENSMODP00000006105
ENSGACP00000026129	ENSMODP00000011310
ENSGACP00000003547	ENSMODP00000038432
ENSGACP00000019183	ENSMODP00000016953
ENSGACP00000002744	ENSMODP00000038094
ENSGACP00000002016	ENSMODP00000007186
ENSGACP00000018705	ENSMODP00000025808
ENSGACP00000010376	ENSMODP00000014214
ENSGACP00000007930	ENSMODP00000014214
ENSGACP00000025486	ENSMODP00000011506
ENSGACP00000016795	ENSMODP00000011506
ENSGACP00000025138	ENSMODP00000019642
ENSGACP00000011755	ENSMODP00000019642
ENSGACP00000002674	ENSMODP00000013017
ENSGACP00000018076	ENSMODP00000034038
ENSGACP00000022972	ENSMODP00000024630
ENSGACP00000008295	ENSMODP00000007314
ENSGACP00000014107	ENSMODP00000000807
ENSGACP00000006667	ENSMODP00000025533
ENSGACP00000024356	ENSMODP00000007786
ENSGACP00000011466	ENSMODP00000009993
ENSGACP00000003847	ENSMODP00000037551
ENSGACP00000022310	ENSMODP00000004628
ENSGACP00000017391	ENSMODP00000001075
ENSGACP00000021571	ENSMODP00000004183
ENSGACP00000021553	ENSMODP00000037028
ENSGACP00000023675	ENSMODP00000025394
ENSGACP00000009161	ENSMODP00000025394
ENSGACP00000023666	ENSMODP00000025382
ENSGACP00000022606	ENSMODP00000034209
ENSGACP00000003183	ENSMODP00000000451
ENSGACP00000011082	ENSMODP00000000451
ENSGACP00000018264	ENSMODP00000037704
ENSGACP00000023531	ENSMODP00000025104
ENSGACP00000008056	ENSMODP00000003741
ENSGACP00000009168	ENSMODP00000003741
ENSGACP00000022048	ENSMODP00000016415
ENSGACP00000018629	ENSMODP00000007578
ENSGACP00000024982	ENSMODP00000007578
ENSGACP00000016335	ENSMODP00000017159
ENSGACP00000019459	ENSMODP00000001221
ENSGACP00000020854	ENSMODP00000001221
ENSGACP00000017279	ENSMODP00000017940
ENSGACP00000006884	ENSMODP00000015526
ENSGACP00000023755	ENSMODP00000004828
ENSGACP00000002114	ENSMODP00000010212
ENSGACP00000019214	ENSMODP00000011028
ENSGACP00000001216	ENSMODP00000020372
ENSGACP00000001729	ENSMODP00000020372
ENSGACP00000017178	ENSMODP00000010574
ENSGACP00000021150	ENSMODP00000009583
ENSGACP00000026689	ENSMODP00000026216
ENSGACP00000012092	ENSMODP00000017759
ENSGACP00000023826	ENSMODP00000020345
ENSGACP00000021508	ENSMODP00000020345
ENSGACP00000003882	ENSMODP00000018923
ENSGACP00000008443	ENSMODP00000033680
ENSGACP00000025295	ENSMODP00000033680
ENSGACP00000015893	ENSMODP00000038197
ENSGACP00000019478	ENSMODP00000038197
ENSGACP00000012018	ENSMODP00000002177
ENSGACP00000000954	ENSMODP00000002177
ENSGACP00000003981	ENSMODP00000011613
ENSGACP00000023947	ENSMODP00000016140
ENSGACP00000019749	ENSMODP00000018953
ENSGACP00000015247	ENSMODP00000009558
ENSGACP00000018081	ENSMODP00000002133
ENSGACP00000001845	ENSMODP00000006650
ENSGACP00000024168	ENSMODP00000007345
ENSGACP00000009082	ENSMODP00000001843
ENSGACP00000022777	ENSMODP00000000384
ENSGACP00000018775	ENSMODP00000025829
ENSGACP00000017417	ENSMODP00000014169
ENSGACP00000021216	ENSMODP00000013383
ENSGACP00000027504	ENSMODP00000006152
ENSGACP00000005858	ENSMODP00000020206
ENSGACP00000010265	ENSMODP00000021326
ENSGACP00000009778	ENSMODP00000021326
ENSGACP00000015141	ENSMODP00000020260
ENSGACP00000023030	ENSMODP00000022127
ENSGACP00000013038	ENSMODP00000024585
ENSGACP00000014266	ENSMODP00000022138
ENSGACP00000021767	ENSMODP00000022138
ENSGACP00000000463	ENSMODP00000024224
ENSGACP00000004984	ENSMODP00000024224
ENSGACP00000010282	ENSMODP00000037712
ENSGACP00000026330	ENSMODP00000022880
ENSGACP00000018424	ENSMODP00000021633
ENSGACP00000010363	ENSMODP00000021633
ENSGACP00000015764	ENSMODP00000012958
ENSGACP00000027003	ENSMODP00000012958
ENSGACP00000022490	ENSMODP00000006141
ENSGACP00000022529	ENSMODP00000012151
ENSGACP00000025239	ENSMODP00000038229
ENSGACP00000009059	ENSMODP00000038229
ENSGACP00000014363	ENSMODP00000013223
ENSGACP00000027136	ENSMODP00000013223
ENSGACP00000018567	ENSMODP00000011589
ENSGACP00000005024	ENSMODP00000022092
ENSGACP00000027593	ENSMODP00000018288
ENSGACP00000013327	ENSMODP00000020371
ENSGACP00000018279	ENSMODP00000020371
ENSGACP00000006461	ENSMODP00000019866
ENSGACP00000022880	ENSMODP00000024020
ENSGACP00000024592	ENSMODP00000024020
ENSGACP00000003771	ENSMODP00000027864
ENSGACP00000002157	ENSMODP00000027864
ENSGACP00000024480	ENSMODP00000006870
ENSGACP00000006853	ENSMODP00000035953
ENSGACP00000002749	ENSMODP00000004283
ENSGACP00000009150	ENSMODP00000009105
ENSGACP00000022120	ENSMODP00000001146
ENSGACP00000016791	ENSMODP00000001146
ENSGACP00000004728	ENSMODP00000023122
ENSGACP00000013757	ENSMODP00000014640
ENSGACP00000011965	ENSMODP00000016641
ENSGACP00000008707	ENSMODP00000019725
ENSGACP00000001910	ENSMODP00000016921
ENSGACP00000009985	ENSMODP00000011273
ENSGACP00000023614	ENSMODP00000025604
ENSGACP00000020929	ENSMODP00000009936
ENSGACP00000022776	ENSMODP00000017343
ENSGACP00000016320	ENSMODP00000020508
ENSGACP00000013315	ENSMODP00000002789
ENSGACP00000008151	ENSMODP00000022250
ENSGACP00000013188	ENSMODP00000003583
ENSGACP00000014372	ENSMODP00000011192
ENSGACP00000016187	ENSMODP00000023723
ENSGACP00000014581	ENSMODP00000001117
ENSGACP00000019677	ENSMODP00000022920
ENSGACP00000014663	ENSMODP00000033234
ENSGACP00000013881	ENSMODP00000015131
ENSGACP00000006303	ENSMODP00000017053
ENSGACP00000021151	ENSMODP00000012030
ENSGACP00000014852	ENSMODP00000020543
ENSGACP00000024470	ENSMODP00000014545
ENSGACP00000018462	ENSMODP00000015214
ENSGACP00000023022	ENSMODP00000012900
ENSGACP00000020220	ENSMODP00000037115
ENSGACP00000026953	ENSMODP00000009001
ENSGACP00000001525	ENSMODP00000009001
ENSGACP00000018045	ENSMODP00000003619
ENSGACP00000020202	ENSMODP00000003619
ENSGACP00000020784	ENSMODP00000003336
ENSGACP00000016165	ENSMODP00000003336
ENSGACP00000014657	ENSMODP00000020450
ENSGACP00000021601	ENSMODP00000006508
ENSGACP00000005673	ENSMODP00000010412
ENSGACP00000018309	ENSMODP00000010412
ENSGACP00000000023	ENSMODP00000020242
ENSGACP00000004790	ENSMODP00000008035
ENSGACP00000010121	ENSMODP00000017981
ENSGACP00000009597	ENSMODP00000017981
ENSGACP00000011075	ENSMODP00000007047
ENSGACP00000012573	ENSMODP00000011322
ENSGACP00000017025	ENSMODP00000021927
ENSGACP00000000936	ENSMODP00000006088
ENSGACP00000018533	ENSMODP00000026493
ENSGACP00000000313	ENSMODP00000026493
ENSGACP00000022262	ENSMODP00000018082
ENSGACP00000007179	ENSMODP00000012224
ENSGACP00000017069	ENSMODP00000016445
ENSGACP00000013067	ENSMODP00000037709
ENSGACP00000007024	ENSMODP00000000740
ENSGACP00000002168	ENSMODP00000009858
ENSGACP00000013160	ENSMODP00000009575
ENSGACP00000021273	ENSMODP00000021575
ENSGACP00000019076	ENSMODP00000038702
ENSGACP00000024268	ENSMODP00000011718
ENSGACP00000012836	ENSMODP00000014505
ENSGACP00000009393	ENSMODP00000014505
ENSGACP00000017596	ENSMODP00000020838
ENSGACP00000024684	ENSMODP00000019625
ENSGACP00000026977	ENSMODP00000011971
ENSGACP00000007863	ENSMODP00000015208
ENSGACP00000017301	ENSMODP00000017666
ENSGACP00000019702	ENSMODP00000002268
ENSGACP00000004232	ENSMODP00000033852
ENSGACP00000006403	ENSMODP00000012204
ENSGACP00000017980	ENSMODP00000019477
ENSGACP00000026819	ENSMODP00000009679
ENSGACP00000023413	ENSMODP00000006685
ENSGACP00000027353	ENSMODP00000037070
ENSGACP00000021996	ENSMODP00000026793
ENSGACP00000008387	ENSMODP00000013501
ENSGACP00000023997	ENSMODP00000007285
ENSGACP00000010622	ENSMODP00000014942
ENSGACP00000016125	ENSMODP00000019529
ENSGACP00000014496	ENSMODP00000022314
ENSGACP00000018285	ENSMODP00000010391
ENSGACP00000005651	ENSMODP00000010391
ENSGACP00000019208	ENSMODP00000022783
ENSGACP00000026444	ENSMODP00000006646
ENSGACP00000023425	ENSMODP00000006646
ENSGACP00000014984	ENSMODP00000022543
ENSGACP00000026896	ENSMODP00000022543
ENSGACP00000016192	ENSMODP00000016502
ENSGACP00000027292	ENSMODP00000016502
ENSGACP00000019290	ENSMODP00000014221
ENSGACP00000022105	ENSMODP00000017230
ENSGACP00000024689	ENSMODP00000014738
ENSGACP00000001742	ENSMODP00000035593
ENSGACP00000005540	ENSMODP00000035593
ENSGACP00000011308	ENSMODP00000008768
ENSGACP00000017588	ENSMODP00000000980
ENSGACP00000018744	ENSMODP00000025824
ENSGACP00000001313	ENSMODP00000022198
ENSGACP00000014383	ENSMODP00000024262
ENSGACP00000017560	ENSMODP00000009347
ENSGACP00000022840	ENSMODP00000026857
ENSGACP00000015640	ENSMODP00000020173
ENSGACP00000016689	ENSMODP00000017698
ENSGACP00000018236	ENSMODP00000003066
ENSGACP00000008141	ENSMODP00000022677
ENSGACP00000012510	ENSMODP00000000573
ENSGACP00000016479	ENSMODP00000026042
ENSGACP00000003484	ENSMODP00000002568
ENSGACP00000018708	ENSMODP00000030466
ENSGACP00000010198	ENSMODP00000028496
ENSGACP00000020504	ENSMODP00000025295
ENSGACP00000019135	ENSMODP00000040249
ENSGACP00000008923	ENSMODP00000020618
ENSGACP00000014890	ENSMODP00000018323
ENSGACP00000013221	ENSMODP00000011583
ENSGACP00000012239	ENSMODP00000022584
ENSGACP00000023801	ENSMODP00000031583
ENSGACP00000000363	ENSMODP00000012587
ENSGACP00000010872	ENSMODP00000022830
ENSGACP00000000841	ENSMODP00000019328
ENSGACP00000014629	ENSMODP00000010747
ENSGACP00000004599	ENSMODP00000005573
ENSGACP00000001097	ENSMODP00000005181
ENSGACP00000003493	ENSMODP00000022320
ENSGACP00000003037	ENSMODP00000012905
ENSGACP00000007881	ENSMODP00000020538
ENSGACP00000009707	ENSMODP00000023494
ENSGACP00000000594	ENSMODP00000026682
ENSGACP00000020169	ENSMODP00000007206
ENSGACP00000004030	ENSMODP00000007658
ENSGACP00000019422	ENSMODP00000019917
ENSGACP00000010552	ENSMODP00000014818
ENSGACP00000009667	ENSMODP00000001348
ENSGACP00000017015	ENSMODP00000017716
ENSGACP00000000088	ENSMODP00000017716
ENSGACP00000021696	ENSMODP00000005415
ENSGACP00000013298	ENSMODP00000018843
ENSGACP00000006321	ENSMODP00000013520
ENSGACP00000014620	ENSMODP00000021426
ENSGACP00000013026	ENSMODP00000022621
ENSGACP00000024852	ENSMODP00000038226
ENSGACP00000006576	ENSMODP00000000527
ENSGACP00000020648	ENSMODP00000009234
ENSGACP00000024474	ENSMODP00000018720
ENSGACP00000021822	ENSMODP00000033769
ENSGACP00000017880	ENSMODP00000015346
ENSGACP00000002740	ENSMODP00000039908
ENSGACP00000025449	ENSMODP00000006931
ENSGACP00000027200	ENSMODP00000023180
ENSGACP00000015452	ENSMODP00000023180
ENSGACP00000022209	ENSMODP00000001342
ENSGACP00000024664	ENSMODP00000001342
ENSGACP00000010991	ENSMODP00000032390
ENSGACP00000010960	ENSMODP00000006350
ENSGACP00000022519	ENSMODP00000000396
ENSGACP00000016643	ENSMODP00000000396
ENSGACP00000018402	ENSMODP00000009711
ENSGACP00000004443	ENSMODP00000004776
ENSGACP00000015655	ENSMODP00000004776
ENSGACP00000014318	ENSMODP00000028686
ENSGACP00000007470	ENSMODP00000006606
ENSGACP00000012323	ENSMODP00000005294
ENSGACP00000000795	ENSMODP00000005294
ENSGACP00000006963	ENSMODP00000013045
ENSGACP00000025485	ENSMODP00000011352
ENSGACP00000001450	ENSMODP00000006501
ENSGACP00000019319	ENSMODP00000011852
ENSGACP00000026643	ENSMODP00000039132
ENSGACP00000016500	ENSMODP00000039132
ENSGACP00000009299	ENSMODP00000022162
ENSGACP00000015626	ENSMODP00000021111
ENSGACP00000027248	ENSMODP00000021111
ENSGACP00000026577	ENSMODP00000016249
ENSGACP00000004344	ENSMODP00000021299
ENSGACP00000008376	ENSMODP00000011450
ENSGACP00000021839	ENSMODP00000011450
ENSGACP00000019024	ENSMODP00000005514
ENSGACP00000026021	ENSMODP00000022967
ENSGACP00000011216	ENSMODP00000022967
ENSGACP00000018252	ENSMODP00000018335
ENSGACP00000018145	ENSMODP00000038772
ENSGACP00000015136	ENSMODP00000004930
ENSGACP00000013136	ENSMODP00000022648
ENSGACP00000008717	ENSMODP00000012236
ENSGACP00000001739	ENSMODP00000009725
ENSGACP00000017767	ENSMODP00000011444
ENSGACP00000025597	ENSMODP00000011444
ENSGACP00000019584	ENSMODP00000000791
ENSGACP00000002920	ENSMODP00000007665
ENSGACP00000005818	ENSMODP00000013686
ENSGACP00000026645	ENSMODP00000013686
ENSGACP00000006170	ENSMODP00000016776
ENSGACP00000010967	ENSMODP00000006345
ENSGACP00000024788	ENSMODP00000016596
ENSGACP00000012622	ENSMODP00000041145
ENSGACP00000025282	ENSMODP00000017830
ENSGACP00000026079	ENSMODP00000012361
ENSGACP00000011854	ENSMODP00000012361
ENSGACP00000005951	ENSMODP00000019624
ENSGACP00000011391	ENSMODP00000029521
ENSGACP00000007695	ENSMODP00000019885
ENSGACP00000022143	ENSMODP00000019885
ENSGACP00000004282	ENSMODP00000009492
ENSGACP00000006460	ENSMODP00000009492
ENSGACP00000018222	ENSMODP00000037713
ENSGACP00000021825	ENSMODP00000008297
ENSGACP00000010854	ENSMODP00000041050
ENSGACP00000007366	ENSMODP00000015411
ENSGACP00000007268	ENSMODP00000015319
ENSGACP00000003320	ENSMODP00000015319
ENSGACP00000022052	ENSMODP00000016412
ENSGACP00000014709	ENSMODP00000020476
ENSGACP00000006341	ENSMODP00000016920
ENSGACP00000025143	ENSMODP00000010465
ENSGACP00000016788	ENSMODP00000037611
ENSGACP00000024977	ENSMODP00000027434
ENSGACP00000014061	ENSMODP00000027434
ENSGACP00000009357	ENSMODP00000019658
ENSGACP00000019831	ENSMODP00000019658
ENSGACP00000027367	ENSMODP00000009371
ENSGACP00000001479	ENSMODP00000009371
ENSGACP00000026906	ENSMODP00000009434
ENSGACP00000004908	ENSMODP00000023057
ENSGACP00000018138	ENSMODP00000023057
ENSGACP00000014833	ENSMODP00000024083
ENSGACP00000017486	ENSMODP00000000697
ENSGACP00000015883	ENSMODP00000003756
ENSGACP00000010088	ENSMODP00000007149
ENSGACP00000014002	ENSMODP00000007149
ENSGACP00000022168	ENSMODP00000007180
ENSGACP00000019194	ENSMODP00000022846
ENSGACP00000003217	ENSMODP00000007465
ENSGACP00000018711	ENSMODP00000022903
ENSGACP00000008882	ENSMODP00000029205
ENSGACP00000008823	ENSMODP00000038829
ENSGACP00000019530	ENSMODP00000032819
ENSGACP00000022290	ENSMODP00000025861
ENSGACP00000012747	ENSMODP00000026080
ENSGACP00000026471	ENSMODP00000011996
ENSGACP00000016398	ENSMODP00000023968
ENSGACP00000025666	ENSMODP00000023968
ENSGACP00000005210	ENSMODP00000023159
ENSGACP00000024184	ENSMODP00000023159
ENSGACP00000008646	ENSMODP00000012617
ENSGACP00000000374	ENSMODP00000004167
ENSGACP00000015159	ENSMODP00000008127
ENSGACP00000024992	ENSMODP00000021102
ENSGACP00000003232	ENSMODP00000022295
ENSGACP00000004357	ENSMODP00000009523
ENSGACP00000014598	ENSMODP00000007529
ENSGACP00000019384	ENSMODP00000006828
ENSGACP00000000429	ENSMODP00000021481
ENSGACP00000016997	ENSMODP00000000973
ENSGACP00000009028	ENSMODP00000009022
ENSGACP00000015454	ENSMODP00000026685
ENSGACP00000016895	ENSMODP00000024160
ENSGACP00000004524	ENSMODP00000024160
ENSGACP00000011420	ENSMODP00000019294
ENSGACP00000015381	ENSMODP00000003329
ENSGACP00000023962	ENSMODP00000015764
ENSGACP00000026642	ENSMODP00000016827
ENSGACP00000007315	ENSMODP00000018754
ENSGACP00000026664	ENSMODP00000018312
ENSGACP00000011955	ENSMODP00000008873
ENSGACP00000005308	ENSMODP00000004395
ENSGACP00000009877	ENSMODP00000019727
ENSGACP00000008424	ENSMODP00000020529
ENSGACP00000021631	ENSMODP00000009731
ENSGACP00000026991	ENSMODP00000019213
ENSGACP00000009569	ENSMODP00000021938
ENSGACP00000004606	ENSMODP00000020250
ENSGACP00000006381	ENSMODP00000006799
ENSGACP00000013712	ENSMODP00000006799
ENSGACP00000005279	ENSMODP00000023145
ENSGACP00000023917	ENSMODP00000023145
ENSGACP00000001625	ENSMODP00000022854
ENSGACP00000010844	ENSMODP00000013163
ENSGACP00000003016	ENSMODP00000012554
ENSGACP00000004840	ENSMODP00000024290
ENSGACP00000003120	ENSMODP00000009668
ENSGACP00000022763	ENSMODP00000037418
ENSGACP00000004093	ENSMODP00000005706
ENSGACP00000002947	ENSMODP00000004028
ENSGACP00000011452	ENSMODP00000020931
ENSGACP00000018197	ENSMODP00000032325
ENSGACP00000008589	ENSMODP00000032325
ENSGACP00000010978	ENSMODP00000013118
ENSGACP00000006210	ENSMODP00000023956
ENSGACP00000023740	ENSMODP00000026659
ENSGACP00000011462	ENSMODP00000015702
ENSGACP00000022643	ENSMODP00000015702
ENSGACP00000020308	ENSMODP00000018616
ENSGACP00000011353	ENSMODP00000018616
ENSGACP00000011634	ENSMODP00000017313
ENSGACP00000027095	ENSMODP00000017313
ENSGACP00000025278	ENSMODP00000009360
ENSGACP00000021615	ENSMODP00000009360
ENSGACP00000023419	ENSMODP00000002937
ENSGACP00000007018	ENSMODP00000021497
ENSGACP00000025981	ENSMODP00000022964
ENSGACP00000023459	ENSMODP00000026023
ENSGACP00000027051	ENSMODP00000041213
ENSGACP00000012605	ENSMODP00000002256
ENSGACP00000024753	ENSMODP00000032861
ENSGACP00000024433	ENSMODP00000000186
ENSGACP00000014621	ENSMODP00000001131
ENSGACP00000016683	ENSMODP00000008312
ENSGACP00000007603	ENSMODP00000008312
ENSGACP00000013009	ENSMODP00000018904
ENSGACP00000022379	ENSMODP00000005860
ENSGACP00000021782	ENSMODP00000002609
ENSGACP00000022778	ENSMODP00000003624
ENSGACP00000013915	ENSMODP00000022451
ENSGACP00000015432	ENSMODP00000016383
ENSGACP00000012755	ENSMODP00000016383
ENSGACP00000002942	ENSMODP00000014104
ENSGACP00000006413	ENSMODP00000036781
ENSGACP00000010251	ENSMODP00000036781
ENSGACP00000019004	ENSMODP00000002597
ENSGACP00000013377	ENSMODP00000002597
ENSGACP00000026616	ENSMODP00000013261
ENSGACP00000014867	ENSMODP00000020530
ENSGACP00000023748	ENSMODP00000025440
ENSGACP00000024783	ENSMODP00000036209
ENSGACP00000024795	ENSMODP00000013319
ENSGACP00000009662	ENSMODP00000014638
ENSGACP00000019565	ENSMODP00000015845
ENSGACP00000001904	ENSMODP00000017800
ENSGACP00000022127	ENSMODP00000025750
ENSGACP00000003772	ENSMODP00000000418
ENSGACP00000025824	ENSMODP00000023657
ENSGACP00000024300	ENSMODP00000003236
ENSGACP00000023427	ENSMODP00000003236
ENSGACP00000024339	ENSMODP00000006339
ENSGACP00000004150	ENSMODP00000010824
ENSGACP00000024509	ENSMODP00000017894
ENSGACP00000007216	ENSMODP00000009961
ENSGACP00000026945	ENSMODP00000009961
ENSGACP00000012547	ENSMODP00000017678
ENSGACP00000009785	ENSMODP00000017481
ENSGACP00000023502	ENSMODP00000021054
ENSGACP00000013074	ENSMODP00000030235
ENSGACP00000024066	ENSMODP00000002004
ENSGACP00000017728	ENSMODP00000002004
ENSGACP00000002199	ENSMODP00000035395
ENSGACP00000022362	ENSMODP00000011557
ENSGACP00000009795	ENSMODP00000032196
ENSGACP00000015936	ENSMODP00000021356
ENSGACP00000008992	ENSMODP00000024127
ENSGACP00000023708	ENSMODP00000024127
ENSGACP00000015930	ENSMODP00000033908
ENSGACP00000005975	ENSMODP00000033908
ENSGACP00000015910	ENSMODP00000021350
ENSGACP00000005980	ENSMODP00000021350
ENSGACP00000024782	ENSMODP00000006894
ENSGACP00000021566	ENSMODP00000037078
ENSGACP00000027413	ENSMODP00000017312
ENSGACP00000018796	ENSMODP00000037951
ENSGACP00000020153	ENSMODP00000009275
ENSGACP00000009853	ENSMODP00000022752
ENSGACP00000019566	ENSMODP00000024819
ENSGACP00000016095	ENSMODP00000012203
ENSGACP00000015717	ENSMODP00000000907
ENSGACP00000000654	ENSMODP00000000907
ENSGACP00000004645	ENSMODP00000013468
ENSGACP00000009814	ENSMODP00000017492
ENSGACP00000011993	ENSMODP00000017492
ENSGACP00000007758	ENSMODP00000009700
ENSGACP00000025502	ENSMODP00000003515
ENSGACP00000015208	ENSMODP00000024280
ENSGACP00000005570	ENSMODP00000023745
ENSGACP00000018017	ENSMODP00000002800
ENSGACP00000018922	ENSMODP00000028428
ENSGACP00000005104	ENSMODP00000000114
ENSGACP00000003471	ENSMODP00000000114
ENSGACP00000012280	ENSMODP00000015872
ENSGACP00000001586	ENSMODP00000036012
ENSGACP00000019536	ENSMODP00000036012
ENSGACP00000005344	ENSMODP00000012021
ENSGACP00000003851	ENSMODP00000036078
ENSGACP00000018443	ENSMODP00000001370
ENSGACP00000008154	ENSMODP00000000741
ENSGACP00000012546	ENSMODP00000010072
ENSGACP00000005836	ENSMODP00000012052
ENSGACP00000005799	ENSMODP00000010141
ENSGACP00000008689	ENSMODP00000009159
ENSGACP00000025467	ENSMODP00000022310
ENSGACP00000013047	ENSMODP00000034350
ENSGACP00000012044	ENSMODP00000009106
ENSGACP00000007457	ENSMODP00000014850
ENSGACP00000002040	ENSMODP00000014850
ENSGACP00000024087	ENSMODP00000027603
ENSGACP00000025126	ENSMODP00000038176
ENSGACP00000022272	ENSMODP00000006483
ENSGACP00000011182	ENSMODP00000010203
ENSGACP00000010237	ENSMODP00000017470
ENSGACP00000013685	ENSMODP00000021535
ENSGACP00000017217	ENSMODP00000013260
ENSGACP00000006457	ENSMODP00000013260
ENSGACP00000016787	ENSMODP00000033015
ENSGACP00000012903	ENSMODP00000012275
ENSGACP00000018709	ENSMODP00000019009
ENSGACP00000023430	ENSMODP00000005715
ENSGACP00000015267	ENSMODP00000002463
ENSGACP00000010388	ENSMODP00000002463
ENSGACP00000024908	ENSMODP00000021710
ENSGACP00000015998	ENSMODP00000012392
ENSGACP00000001485	ENSMODP00000012392
ENSGACP00000015663	ENSMODP00000023367
ENSGACP00000027506	ENSMODP00000031085
ENSGACP00000026410	ENSMODP00000036939
ENSGACP00000014718	ENSMODP00000020479
ENSGACP00000026983	ENSMODP00000016595
ENSGACP00000000637	ENSMODP00000001638
ENSGACP00000013355	ENSMODP00000001638
ENSGACP00000002982	ENSMODP00000017712
ENSGACP00000025026	ENSMODP00000008436
ENSGACP00000000613	ENSMODP00000005879
ENSGACP00000008010	ENSMODP00000022055
ENSGACP00000013580	ENSMODP00000022055
ENSGACP00000006292	ENSMODP00000006593
ENSGACP00000012210	ENSMODP00000001554
ENSGACP00000012646	ENSMODP00000031019
ENSGACP00000026895	ENSMODP00000031019
ENSGACP00000015315	ENSMODP00000002202
ENSGACP00000027359	ENSMODP00000015259
ENSGACP00000023147	ENSMODP00000005650
ENSGACP00000014149	ENSMODP00000003290
ENSGACP00000003403	ENSMODP00000006023
ENSGACP00000023466	ENSMODP00000011933
ENSGACP00000005819	ENSMODP00000019199
ENSGACP00000026045	ENSMODP00000019199
ENSGACP00000026515	ENSMODP00000008766
ENSGACP00000011279	ENSMODP00000005932
ENSGACP00000018915	ENSMODP00000010233
ENSGACP00000013658	ENSMODP00000010233
ENSGACP00000020594	ENSMODP00000002434
ENSGACP00000005330	ENSMODP00000011834
ENSGACP00000015126	ENSMODP00000014223
ENSGACP00000025361	ENSMODP00000020783
ENSGACP00000005289	ENSMODP00000000793
ENSGACP00000011803	ENSMODP00000000793
ENSGACP00000013332	ENSMODP00000034936
ENSGACP00000018278	ENSMODP00000034936
ENSGACP00000020304	ENSMODP00000033076
ENSGACP00000000638	ENSMODP00000017775
ENSGACP00000010768	ENSMODP00000028443
ENSGACP00000000642	ENSMODP00000033558
ENSGACP00000007669	ENSMODP00000008112
ENSGACP00000008638	ENSMODP00000015125
ENSGACP00000013678	ENSMODP00000019371
ENSGACP00000020956	ENSMODP00000024524
ENSGACP00000012102	ENSMODP00000017789
ENSGACP00000025556	ENSMODP00000008135
ENSGACP00000006226	ENSMODP00000003932
ENSGACP00000020381	ENSMODP00000003932
ENSGACP00000014239	ENSMODP00000018051
ENSGACP00000008184	ENSMODP00000012026
ENSGACP00000023437	ENSMODP00000009589
ENSGACP00000012363	ENSMODP00000000639
ENSGACP00000016562	ENSMODP00000020038
ENSGACP00000025075	ENSMODP00000020038
ENSGACP00000004707	ENSMODP00000023369
ENSGACP00000011723	ENSMODP00000001142
ENSGACP00000002924	ENSMODP00000001142
ENSGACP00000006961	ENSMODP00000024847
ENSGACP00000009716	ENSMODP00000036121
ENSGACP00000008523	ENSMODP00000021480
ENSGACP00000025630	ENSMODP00000021948
ENSGACP00000025355	ENSMODP00000003951
ENSGACP00000004602	ENSMODP00000013556
ENSGACP00000004136	ENSMODP00000011601
ENSGACP00000025253	ENSMODP00000008649
ENSGACP00000021342	ENSMODP00000002901
ENSGACP00000027345	ENSMODP00000040987
ENSGACP00000010866	ENSMODP00000015350
ENSGACP00000024055	ENSMODP00000017278
ENSGACP00000026575	ENSMODP00000016660
ENSGACP00000019225	ENSMODP00000024179
ENSGACP00000027312	ENSMODP00000012033
ENSGACP00000011106	ENSMODP00000010668
ENSGACP00000018513	ENSMODP00000037792
ENSGACP00000020555	ENSMODP00000037792
ENSGACP00000024156	ENSMODP00000014851
ENSGACP00000007508	ENSMODP00000014568
ENSGACP00000015201	ENSMODP00000021861
ENSGACP00000002813	ENSMODP00000011775
ENSGACP00000015886	ENSMODP00000016525
ENSGACP00000007781	ENSMODP00000007256
ENSGACP00000008111	ENSMODP00000007256
ENSGACP00000021636	ENSMODP00000025968
ENSGACP00000017313	ENSMODP00000005053
ENSGACP00000017465	ENSMODP00000015918
ENSGACP00000019617	ENSMODP00000015918
ENSGACP00000013569	ENSMODP00000025296
ENSGACP00000020509	ENSMODP00000025296
ENSGACP00000023070	ENSMODP00000025770
ENSGACP00000017218	ENSMODP00000038746
ENSGACP00000007854	ENSMODP00000038746
ENSGACP00000023303	ENSMODP00000012241
ENSGACP00000026973	ENSMODP00000012241
ENSGACP00000021322	ENSMODP00000007051
ENSGACP00000006796	ENSMODP00000003396
ENSGACP00000025651	ENSMODP00000008522
ENSGACP00000006741	ENSMODP00000010853
ENSGACP00000010343	ENSMODP00000001168
ENSGACP00000014020	ENSMODP00000021339
ENSGACP00000005290	ENSMODP00000009804
ENSGACP00000005684	ENSMODP00000010471
ENSGACP00000024380	ENSMODP00000012645
ENSGACP00000000485	ENSMODP00000002458
ENSGACP00000005440	ENSMODP00000012792
ENSGACP00000005520	ENSMODP00000013213
ENSGACP00000008884	ENSMODP00000013213
ENSGACP00000005472	ENSMODP00000013290
ENSGACP00000020277	ENSMODP00000007874
ENSGACP00000002167	ENSMODP00000015503
ENSGACP00000011201	ENSMODP00000024151
ENSGACP00000018511	ENSMODP00000019296
ENSGACP00000019200	ENSMODP00000022843
ENSGACP00000020888	ENSMODP00000024545
ENSGACP00000014622	ENSMODP00000021821
ENSGACP00000014242	ENSMODP00000001476
ENSGACP00000005097	ENSMODP00000016142
ENSGACP00000020324	ENSMODP00000020148
ENSGACP00000007882	ENSMODP00000019081
ENSGACP00000023299	ENSMODP00000013546
ENSGACP00000011600	ENSMODP00000001460
ENSGACP00000020884	ENSMODP00000039626
ENSGACP00000008112	ENSMODP00000039626
ENSGACP00000004250	ENSMODP00000006532
ENSGACP00000027587	ENSMODP00000017485
ENSGACP00000014631	ENSMODP00000011686
ENSGACP00000007002	ENSMODP00000029366
ENSGACP00000006108	ENSMODP00000007263
ENSGACP00000006862	ENSMODP00000007263
ENSGACP00000006821	ENSMODP00000010084
ENSGACP00000004406	ENSMODP00000016985
ENSGACP00000024020	ENSMODP00000009505
ENSGACP00000024147	ENSMODP00000014777
ENSGACP00000000331	ENSMODP00000010355
ENSGACP00000000106	ENSMODP00000005548
ENSGACP00000013692	ENSMODP00000007903
ENSGACP00000003807	ENSMODP00000001707
ENSGACP00000011883	ENSMODP00000023656
ENSGACP00000013233	ENSMODP00000037403
ENSGACP00000000468	ENSMODP00000016164
ENSGACP00000013704	ENSMODP00000012428
ENSGACP00000004476	ENSMODP00000004592
ENSGACP00000015723	ENSMODP00000004592
ENSGACP00000013789	ENSMODP00000010683
ENSGACP00000025896	ENSMODP00000010683
ENSGACP00000015687	ENSMODP00000016395
ENSGACP00000022513	ENSMODP00000010551
ENSGACP00000006622	ENSMODP00000025526
ENSGACP00000015580	ENSMODP00000023437
ENSGACP00000019919	ENSMODP00000026281
ENSGACP00000001598	ENSMODP00000022865
ENSGACP00000005375	ENSMODP00000012153
ENSGACP00000001152	ENSMODP00000004472
ENSGACP00000006366	ENSMODP00000034776
ENSGACP00000022518	ENSMODP00000034776
ENSGACP00000018311	ENSMODP00000007877
ENSGACP00000009074	ENSMODP00000001874
ENSGACP00000021387	ENSMODP00000001874
ENSGACP00000019159	ENSMODP00000004145
ENSGACP00000010863	ENSMODP00000032142
ENSGACP00000027396	ENSMODP00000012820
ENSGACP00000025248	ENSMODP00000008447
ENSGACP00000019354	ENSMODP00000025491
ENSGACP00000011572	ENSMODP00000032606
ENSGACP00000009014	ENSMODP00000007131
ENSGACP00000022282	ENSMODP00000024419
ENSGACP00000009385	ENSMODP00000024419
ENSGACP00000014205	ENSMODP00000014693
ENSGACP00000013966	ENSMODP00000021739
ENSGACP00000000877	ENSMODP00000009957
ENSGACP00000024135	ENSMODP00000013972
ENSGACP00000017946	ENSMODP00000017672
ENSGACP00000007039	ENSMODP00000014280
ENSGACP00000019633	ENSMODP00000015329
ENSGACP00000007368	ENSMODP00000003002
ENSGACP00000008982	ENSMODP00000022164
ENSGACP00000017993	ENSMODP00000032193
ENSGACP00000010947	ENSMODP00000006393
ENSGACP00000002115	ENSMODP00000020384
ENSGACP00000013400	ENSMODP00000020384
ENSGACP00000023693	ENSMODP00000012734
ENSGACP00000013415	ENSMODP00000005767
ENSGACP00000017500	ENSMODP00000006840
ENSGACP00000000325	ENSMODP00000005371
ENSGACP00000009862	ENSMODP00000005371
ENSGACP00000011786	ENSMODP00000022447
ENSGACP00000009377	ENSMODP00000000668
ENSGACP00000011012	ENSMODP00000000668
ENSGACP00000005151	ENSMODP00000015486
ENSGACP00000003095	ENSMODP00000013511
ENSGACP00000007825	ENSMODP00000020293
ENSGACP00000014481	ENSMODP00000029415
ENSGACP00000002697	ENSMODP00000012767
ENSGACP00000017167	ENSMODP00000018547
ENSGACP00000006575	ENSMODP00000018547
ENSGACP00000025727	ENSMODP00000014501
ENSGACP00000002639	ENSMODP00000031639
ENSGACP00000026012	ENSMODP00000027788
ENSGACP00000009143	ENSMODP00000026226
ENSGACP00000024523	ENSMODP00000005319
ENSGACP00000014423	ENSMODP00000040033
ENSGACP00000016336	ENSMODP00000007477
ENSGACP00000003094	ENSMODP00000026658
ENSGACP00000025223	ENSMODP00000036146
ENSGACP00000014464	ENSMODP00000001449
ENSGACP00000000471	ENSMODP00000016184
ENSGACP00000025005	ENSMODP00000019790
ENSGACP00000015660	ENSMODP00000034105
ENSGACP00000016881	ENSMODP00000012328
ENSGACP00000020615	ENSMODP00000008853
ENSGACP00000008863	ENSMODP00000008853
ENSGACP00000014873	ENSMODP00000020732
ENSGACP00000003060	ENSMODP00000013217
ENSGACP00000009739	ENSMODP00000021631
ENSGACP00000023304	ENSMODP00000024814
ENSGACP00000025408	ENSMODP00000001518
ENSGACP00000025167	ENSMODP00000010380
ENSGACP00000006886	ENSMODP00000000102
ENSGACP00000006855	ENSMODP00000022951
ENSGACP00000017577	ENSMODP00000022951
ENSGACP00000010936	ENSMODP00000028988
ENSGACP00000002447	ENSMODP00000017408
ENSGACP00000003793	ENSMODP00000005738
ENSGACP00000005399	ENSMODP00000012762
ENSGACP00000015807	ENSMODP00000021407
ENSGACP00000004692	ENSMODP00000036739
ENSGACP00000014168	ENSMODP00000035967
ENSGACP00000013281	ENSMODP00000005747
ENSGACP00000005249	ENSMODP00000023108
ENSGACP00000020286	ENSMODP00000007998
ENSGACP00000022867	ENSMODP00000012199
ENSGACP00000021702	ENSMODP00000003082
ENSGACP00000000803	ENSMODP00000022352
ENSGACP00000010141	ENSMODP00000002252
ENSGACP00000001303	ENSMODP00000002252
ENSGACP00000017126	ENSMODP00000019437
ENSGACP00000012932	ENSMODP00000026917
ENSGACP00000013845	ENSMODP00000007329
ENSGACP00000013876	ENSMODP00000007329
ENSGACP00000010100	ENSMODP00000007329
ENSGACP00000027536	ENSMODP00000008622
ENSGACP00000021530	ENSMODP00000013794
ENSGACP00000027426	ENSMODP00000007829
ENSGACP00000001069	ENSMODP00000001808
ENSGACP00000017296	ENSMODP00000018604
ENSGACP00000017727	ENSMODP00000036766
ENSGACP00000005203	ENSMODP00000036766
ENSGACP00000013382	ENSMODP00000033497
ENSGACP00000024818	ENSMODP00000033497
ENSGACP00000022797	ENSMODP00000038843
ENSGACP00000027343	ENSMODP00000005674
ENSGACP00000018151	ENSMODP00000022245
ENSGACP00000003415	ENSMODP00000022245
ENSGACP00000011552	ENSMODP00000018488
ENSGACP00000007327	ENSMODP00000006974
ENSGACP00000000902	ENSMODP00000005389
ENSGACP00000025154	ENSMODP00000010564
ENSGACP00000003027	ENSMODP00000022226
ENSGACP00000021850	ENSMODP00000038847
ENSGACP00000010964	ENSMODP00000028989
ENSGACP00000019111	ENSMODP00000013104
ENSGACP00000013243	ENSMODP00000003605
ENSGACP00000002428	ENSMODP00000017670
ENSGACP00000023232	ENSMODP00000017566
ENSGACP00000011378	ENSMODP00000013693
ENSGACP00000010278	ENSMODP00000025431
ENSGACP00000027612	ENSMODP00000017701
ENSGACP00000010064	ENSMODP00000010889
ENSGACP00000019737	ENSMODP00000000487
ENSGACP00000000127	ENSMODP00000013056
ENSGACP00000018650	ENSMODP00000024833
ENSGACP00000004819	ENSMODP00000023363
ENSGACP00000018977	ENSMODP00000006499
ENSGACP00000014316	ENSMODP00000009689
ENSGACP00000007813	ENSMODP00000011634
ENSGACP00000011352	ENSMODP00000029511
ENSGACP00000011788	ENSMODP00000020716
ENSGACP00000005480	ENSMODP00000008863
ENSGACP00000006126	ENSMODP00000000849
ENSGACP00000007811	ENSMODP00000005154
ENSGACP00000022955	ENSMODP00000003980
ENSGACP00000008814	ENSMODP00000006750
ENSGACP00000024276	ENSMODP00000031036
ENSGACP00000014013	ENSMODP00000012246
ENSGACP00000010628	ENSMODP00000014983
ENSGACP00000004594	ENSMODP00000014983
ENSGACP00000025384	ENSMODP00000006446
ENSGACP00000019651	ENSMODP00000015285
ENSGACP00000013754	ENSMODP00000006681
ENSGACP00000015038	ENSMODP00000034265
ENSGACP00000006703	ENSMODP00000009316
ENSGACP00000023203	ENSMODP00000023716
ENSGACP00000017237	ENSMODP00000023221
ENSGACP00000014371	ENSMODP00000009526
ENSGACP00000001362	ENSMODP00000002150
ENSGACP00000026511	ENSMODP00000010302
ENSGACP00000013426	ENSMODP00000010302
ENSGACP00000027588	ENSMODP00000017550
ENSGACP00000014943	ENSMODP00000009180
ENSGACP00000022210	ENSMODP00000005405
ENSGACP00000007115	ENSMODP00000019993
ENSGACP00000022138	ENSMODP00000019993
ENSGACP00000003099	ENSMODP00000019007
ENSGACP00000007844	ENSMODP00000000853
ENSGACP00000023634	ENSMODP00000000853
ENSGACP00000022821	ENSMODP00000037525
ENSGACP00000009183	ENSMODP00000001680
ENSGACP00000006045	ENSMODP00000010772
ENSGACP00000004590	ENSMODP00000026473
ENSGACP00000004142	ENSMODP00000017144
ENSGACP00000005621	ENSMODP00000002551
ENSGACP00000011760	ENSMODP00000013240
ENSGACP00000006835	ENSMODP00000010047
ENSGACP00000026432	ENSMODP00000025625
ENSGACP00000000443	ENSMODP00000001202
ENSGACP00000011166	ENSMODP00000008362
ENSGACP00000022921	ENSMODP00000008362
ENSGACP00000004120	ENSMODP00000010954
ENSGACP00000007637	ENSMODP00000032258
ENSGACP00000015250	ENSMODP00000040103
ENSGACP00000004972	ENSMODP00000022868
ENSGACP00000013171	ENSMODP00000024465
ENSGACP00000010688	ENSMODP00000039451
ENSGACP00000013878	ENSMODP00000021286
ENSGACP00000009663	ENSMODP00000020168
ENSGACP00000002147	ENSMODP00000036241
ENSGACP00000022417	ENSMODP00000035037
ENSGACP00000023549	ENSMODP00000004137
ENSGACP00000006090	ENSMODP00000019955
ENSGACP00000009205	ENSMODP00000024785
ENSGACP00000022633	ENSMODP00000024785
ENSGACP00000009038	ENSMODP00000006094
ENSGACP00000004807	ENSMODP00000003352
ENSGACP00000025375	ENSMODP00000005549
ENSGACP00000014864	ENSMODP00000029137
ENSGACP00000001096	ENSMODP00000008822
ENSGACP00000023013	ENSMODP00000038160
ENSGACP00000008786	ENSMODP00000012491
ENSGACP00000019016	ENSMODP00000006270
ENSGACP00000005004	ENSMODP00000028994
ENSGACP00000027501	ENSMODP00000006052
ENSGACP00000007297	ENSMODP00000013153
ENSGACP00000014693	ENSMODP00000037975
ENSGACP00000017566	ENSMODP00000026862
ENSGACP00000005870	ENSMODP00000026862
ENSGACP00000018363	ENSMODP00000007017
ENSGACP00000009849	ENSMODP00000021921
ENSGACP00000002988	ENSMODP00000000754
ENSGACP00000024484	ENSMODP00000037746
ENSGACP00000026918	ENSMODP00000037746
ENSGACP00000000988	ENSMODP00000003841
ENSGACP00000025473	ENSMODP00000009713
ENSGACP00000018525	ENSMODP00000006375
ENSGACP00000015581	ENSMODP00000014567
ENSGACP00000005586	ENSMODP00000040539
ENSGACP00000018089	ENSMODP00000029504
ENSGACP00000008044	ENSMODP00000022041
ENSGACP00000007152	ENSMODP00000006466
ENSGACP00000018808	ENSMODP00000015484
ENSGACP00000002960	ENSMODP00000008872
ENSGACP00000017476	ENSMODP00000039714
ENSGACP00000004852	ENSMODP00000026271
ENSGACP00000009784	ENSMODP00000007680
ENSGACP00000025297	ENSMODP00000001556
ENSGACP00000022337	ENSMODP00000011393
ENSGACP00000023071	ENSMODP00000012779
ENSGACP00000014141	ENSMODP00000000336
ENSGACP00000003674	ENSMODP00000016928
ENSGACP00000020310	ENSMODP00000018587
ENSGACP00000011359	ENSMODP00000018587
ENSGACP00000020843	ENSMODP00000004079
ENSGACP00000021706	ENSMODP00000005398
ENSGACP00000011551	ENSMODP00000011241
ENSGACP00000026168	ENSMODP00000019316
ENSGACP00000026198	ENSMODP00000036548
ENSGACP00000004328	ENSMODP00000012150
ENSGACP00000021115	ENSMODP00000012150
ENSGACP00000007831	ENSMODP00000000824
ENSGACP00000026156	ENSMODP00000023312
ENSGACP00000020449	ENSMODP00000011812
ENSGACP00000026431	ENSMODP00000025627
ENSGACP00000022645	ENSMODP00000005908
ENSGACP00000008929	ENSMODP00000014225
ENSGACP00000002580	ENSMODP00000022763
ENSGACP00000013787	ENSMODP00000022763
ENSGACP00000000829	ENSMODP00000025592
ENSGACP00000014660	ENSMODP00000024040
ENSGACP00000022158	ENSMODP00000003103
ENSGACP00000021815	ENSMODP00000016729
ENSGACP00000015982	ENSMODP00000021388
ENSGACP00000021841	ENSMODP00000012700
ENSGACP00000021101	ENSMODP00000001785
ENSGACP00000027357	ENSMODP00000015281
ENSGACP00000017485	ENSMODP00000014354
ENSGACP00000023250	ENSMODP00000004962
ENSGACP00000024235	ENSMODP00000005900
ENSGACP00000013307	ENSMODP00000035265
ENSGACP00000020266	ENSMODP00000021455
ENSGACP00000008993	ENSMODP00000007161
ENSGACP00000010738	ENSMODP00000007161
ENSGACP00000016400	ENSMODP00000011972
ENSGACP00000025890	ENSMODP00000000544
ENSGACP00000023581	ENSMODP00000000544
ENSGACP00000026228	ENSMODP00000011975
ENSGACP00000015129	ENSMODP00000008222
ENSGACP00000025040	ENSMODP00000008222
ENSGACP00000019048	ENSMODP00000008442
ENSGACP00000014443	ENSMODP00000008442
ENSGACP00000023401	ENSMODP00000005705
ENSGACP00000017956	ENSMODP00000022071
ENSGACP00000014675	ENSMODP00000008694
ENSGACP00000018792	ENSMODP00000015844
ENSGACP00000025006	ENSMODP00000008213
ENSGACP00000007382	ENSMODP00000015425
ENSGACP00000025503	ENSMODP00000035626
ENSGACP00000015256	ENSMODP00000032675
ENSGACP00000012944	ENSMODP00000032675
ENSGACP00000021857	ENSMODP00000022002
ENSGACP00000005924	ENSMODP00000021450
ENSGACP00000016031	ENSMODP00000021450
ENSGACP00000021192	ENSMODP00000026607
ENSGACP00000022569	ENSMODP00000034494
ENSGACP00000025746	ENSMODP00000025611
ENSGACP00000012795	ENSMODP00000000546
ENSGACP00000006663	ENSMODP00000000546
ENSGACP00000006730	ENSMODP00000000474
ENSGACP00000012841	ENSMODP00000000474
ENSGACP00000007568	ENSMODP00000021283
ENSGACP00000003998	ENSMODP00000008527
ENSGACP00000017521	ENSMODP00000022087
ENSGACP00000025691	ENSMODP00000025223
ENSGACP00000021409	ENSMODP00000025223
ENSGACP00000008580	ENSMODP00000008253
ENSGACP00000019531	ENSMODP00000029564
ENSGACP00000024377	ENSMODP00000029564
ENSGACP00000022555	ENSMODP00000011211
ENSGACP00000021360	ENSMODP00000003943
ENSGACP00000008773	ENSMODP00000011968
ENSGACP00000012870	ENSMODP00000005501
ENSGACP00000019276	ENSMODP00000007504
ENSGACP00000003716	ENSMODP00000009233
ENSGACP00000027254	ENSMODP00000000429
ENSGACP00000017842	ENSMODP00000030288
ENSGACP00000009943	ENSMODP00000032640
ENSGACP00000018696	ENSMODP00000021958
ENSGACP00000016745	ENSMODP00000020109
ENSGACP00000027325	ENSMODP00000006020
ENSGACP00000018419	ENSMODP00000038348
ENSGACP00000010169	ENSMODP00000017177
ENSGACP00000010780	ENSMODP00000017177
ENSGACP00000022865	ENSMODP00000024001
ENSGACP00000010574	ENSMODP00000000253
ENSGACP00000009861	ENSMODP00000000694
ENSGACP00000020412	ENSMODP00000023226
ENSGACP00000009980	ENSMODP00000011527
ENSGACP00000002724	ENSMODP00000023002
ENSGACP00000020209	ENSMODP00000024342
ENSGACP00000016332	ENSMODP00000023757
ENSGACP00000005262	ENSMODP00000009451
ENSGACP00000021845	ENSMODP00000004684
ENSGACP00000021463	ENSMODP00000025445
ENSGACP00000027576	ENSMODP00000017237
ENSGACP00000006876	ENSMODP00000015469
ENSGACP00000024671	ENSMODP00000023786
ENSGACP00000000089	ENSMODP00000021940
ENSGACP00000017018	ENSMODP00000021940
ENSGACP00000009719	ENSMODP00000001437
ENSGACP00000008279	ENSMODP00000023732
ENSGACP00000023048	ENSMODP00000013457
ENSGACP00000024408	ENSMODP00000025116
ENSGACP00000023575	ENSMODP00000025116
ENSGACP00000023542	ENSMODP00000033755
ENSGACP00000021565	ENSMODP00000033755
ENSGACP00000022432	ENSMODP00000002862
ENSGACP00000024970	ENSMODP00000034611
ENSGACP00000024289	ENSMODP00000012640
ENSGACP00000023670	ENSMODP00000013262
ENSGACP00000021158	ENSMODP00000015598
ENSGACP00000005556	ENSMODP00000017667
ENSGACP00000023372	ENSMODP00000017399
ENSGACP00000017511	ENSMODP00000038519
ENSGACP00000007534	ENSMODP00000021301
ENSGACP00000003416	ENSMODP00000021025
ENSGACP00000023175	ENSMODP00000030140
ENSGACP00000015638	ENSMODP00000020391
ENSGACP00000023682	ENSMODP00000013188
ENSGACP00000000834	ENSMODP00000018821
ENSGACP00000013412	ENSMODP00000018821
ENSGACP00000009247	ENSMODP00000010341
ENSGACP00000015711	ENSMODP00000020125
ENSGACP00000009444	ENSMODP00000019344
ENSGACP00000007497	ENSMODP00000002481
ENSGACP00000002653	ENSMODP00000002481
ENSGACP00000018727	ENSMODP00000034155
ENSGACP00000021749	ENSMODP00000025486
ENSGACP00000018184	ENSMODP00000025486
ENSGACP00000007264	ENSMODP00000009701
ENSGACP00000005589	ENSMODP00000030251
ENSGACP00000022170	ENSMODP00000020056
ENSGACP00000018835	ENSMODP00000020056
ENSGACP00000027309	ENSMODP00000018020
ENSGACP00000017827	ENSMODP00000004384
ENSGACP00000000277	ENSMODP00000026009
ENSGACP00000023485	ENSMODP00000026009
ENSGACP00000008232	ENSMODP00000027349
ENSGACP00000001480	ENSMODP00000014557
ENSGACP00000025500	ENSMODP00000011339
ENSGACP00000005326	ENSMODP00000023115
ENSGACP00000020155	ENSMODP00000003743
ENSGACP00000019127	ENSMODP00000026955
ENSGACP00000018912	ENSMODP00000020434
ENSGACP00000013158	ENSMODP00000032676
ENSGACP00000024114	ENSMODP00000009813
ENSGACP00000023601	ENSMODP00000009933
ENSGACP00000015363	ENSMODP00000012354
ENSGACP00000013224	ENSMODP00000002565
ENSGACP00000020786	ENSMODP00000002565
ENSGACP00000015231	ENSMODP00000020280
ENSGACP00000019451	ENSMODP00000008619
ENSGACP00000003594	ENSMODP00000008619
ENSGACP00000004183	ENSMODP00000005464
ENSGACP00000020759	ENSMODP00000005464
ENSGACP00000023110	ENSMODP00000025778
ENSGACP00000000456	ENSMODP00000025778
ENSGACP00000007411	ENSMODP00000015401
ENSGACP00000009491	ENSMODP00000018053
ENSGACP00000004300	ENSMODP00000003470
ENSGACP00000022162	ENSMODP00000012022
ENSGACP00000010548	ENSMODP00000003356
ENSGACP00000027226	ENSMODP00000003356
ENSGACP00000005410	ENSMODP00000011738
ENSGACP00000025795	ENSMODP00000018820
ENSGACP00000021010	ENSMODP00000018820
ENSGACP00000021923	ENSMODP00000024477
ENSGACP00000023208	ENSMODP00000038322
ENSGACP00000019894	ENSMODP00000021354
ENSGACP00000022896	ENSMODP00000034131
ENSGACP00000006501	ENSMODP00000017409
ENSGACP00000004337	ENSMODP00000017409
ENSGACP00000008486	ENSMODP00000001778
ENSGACP00000012032	ENSMODP00000022887
ENSGACP00000018469	ENSMODP00000006007
ENSGACP00000005860	ENSMODP00000006007
ENSGACP00000011104	ENSMODP00000038040
ENSGACP00000006631	ENSMODP00000038040
ENSGACP00000002984	ENSMODP00000010172
ENSGACP00000018973	ENSMODP00000003064
ENSGACP00000014393	ENSMODP00000003064
ENSGACP00000011041	ENSMODP00000027239
ENSGACP00000026223	ENSMODP00000027239
ENSGACP00000020452	ENSMODP00000011818
ENSGACP00000025364	ENSMODP00000035890
ENSGACP00000012989	ENSMODP00000005986
ENSGACP00000006918	ENSMODP00000005986
ENSGACP00000006449	ENSMODP00000017301
ENSGACP00000026210	ENSMODP00000002334
ENSGACP00000004346	ENSMODP00000012158
ENSGACP00000001534	ENSMODP00000011779
ENSGACP00000006856	ENSMODP00000011779
ENSGACP00000016387	ENSMODP00000009126
ENSGACP00000008570	ENSMODP00000006925
ENSGACP00000005216	ENSMODP00000023154
ENSGACP00000026197	ENSMODP00000009691
ENSGACP00000021313	ENSMODP00000001148
ENSGACP00000026258	ENSMODP00000003121
ENSGACP00000007555	ENSMODP00000010781
ENSGACP00000015943	ENSMODP00000032776
ENSGACP00000004350	ENSMODP00000021504
ENSGACP00000027608	ENSMODP00000017677
ENSGACP00000005191	ENSMODP00000021594
ENSGACP00000021451	ENSMODP00000004536
ENSGACP00000021788	ENSMODP00000004536
ENSGACP00000021210	ENSMODP00000026635
ENSGACP00000007994	ENSMODP00000020364
ENSGACP00000013858	ENSMODP00000001657
ENSGACP00000002435	ENSMODP00000022572
ENSGACP00000012902	ENSMODP00000022572
ENSGACP00000009888	ENSMODP00000041088
ENSGACP00000022188	ENSMODP00000012818
ENSGACP00000008602	ENSMODP00000036499
ENSGACP00000004712	ENSMODP00000002162
ENSGACP00000024217	ENSMODP00000007706
ENSGACP00000010864	ENSMODP00000019151
ENSGACP00000006083	ENSMODP00000011885
ENSGACP00000020073	ENSMODP00000020305
ENSGACP00000013262	ENSMODP00000020305
ENSGACP00000008920	ENSMODP00000029006
ENSGACP00000016949	ENSMODP00000024282
ENSGACP00000005950	ENSMODP00000005643
ENSGACP00000014479	ENSMODP00000002270
ENSGACP00000025558	ENSMODP00000002561
ENSGACP00000017841	ENSMODP00000002561
ENSGACP00000014326	ENSMODP00000009463
ENSGACP00000023507	ENSMODP00000005927
ENSGACP00000011362	ENSMODP00000024027
ENSGACP00000023220	ENSMODP00000008095
ENSGACP00000002330	ENSMODP00000008095
ENSGACP00000005048	ENSMODP00000021801
ENSGACP00000020834	ENSMODP00000024609
ENSGACP00000019852	ENSMODP00000024173
ENSGACP00000018474	ENSMODP00000028249
ENSGACP00000005354	ENSMODP00000022136
ENSGACP00000008013	ENSMODP00000003242
ENSGACP00000003321	ENSMODP00000036015
ENSGACP00000026878	ENSMODP00000005304
ENSGACP00000003334	ENSMODP00000005124
ENSGACP00000021893	ENSMODP00000032525
ENSGACP00000018126	ENSMODP00000022163
ENSGACP00000014692	ENSMODP00000020953
ENSGACP00000026646	ENSMODP00000031707
ENSGACP00000004454	ENSMODP00000007792
ENSGACP00000016532	ENSMODP00000015990
ENSGACP00000009285	ENSMODP00000002562
ENSGACP00000026637	ENSMODP00000010334
ENSGACP00000019854	ENSMODP00000021643
ENSGACP00000024131	ENSMODP00000002723
ENSGACP00000024454	ENSMODP00000003570
ENSGACP00000019672	ENSMODP00000002300
ENSGACP00000010888	ENSMODP00000036542
ENSGACP00000005898	ENSMODP00000020972
ENSGACP00000004369	ENSMODP00000026388
ENSGACP00000022914	ENSMODP00000014831
ENSGACP00000012261	ENSMODP00000022588
ENSGACP00000024745	ENSMODP00000013307
ENSGACP00000012472	ENSMODP00000013307
ENSGACP00000017442	ENSMODP00000028789
ENSGACP00000007439	ENSMODP00000033491
ENSGACP00000017670	ENSMODP00000033491
ENSGACP00000000939	ENSMODP00000019616
ENSGACP00000011081	ENSMODP00000019188
ENSGACP00000019964	ENSMODP00000019188
ENSGACP00000015633	ENSMODP00000005475
ENSGACP00000019668	ENSMODP00000009994
ENSGACP00000002654	ENSMODP00000022371
ENSGACP00000023349	ENSMODP00000011041
ENSGACP00000004414	ENSMODP00000011039
ENSGACP00000008735	ENSMODP00000012196
ENSGACP00000001247	ENSMODP00000003656
ENSGACP00000021495	ENSMODP00000013054
ENSGACP00000017769	ENSMODP00000013054
ENSGACP00000005533	ENSMODP00000035379
ENSGACP00000000139	ENSMODP00000004736
ENSGACP00000022788	ENSMODP00000000452
ENSGACP00000008723	ENSMODP00000000452
ENSGACP00000025535	ENSMODP00000018859
ENSGACP00000008253	ENSMODP00000018859
ENSGACP00000012968	ENSMODP00000000469
ENSGACP00000014025	ENSMODP00000001220
ENSGACP00000017926	ENSMODP00000028908
ENSGACP00000022100	ENSMODP00000002563
ENSGACP00000013085	ENSMODP00000035688
ENSGACP00000007386	ENSMODP00000023213
ENSGACP00000020410	ENSMODP00000023213
ENSGACP00000015584	ENSMODP00000023428
ENSGACP00000004298	ENSMODP00000023428
ENSGACP00000008353	ENSMODP00000000249
ENSGACP00000006370	ENSMODP00000000479
ENSGACP00000019698	ENSMODP00000001016
ENSGACP00000013336	ENSMODP00000026397
ENSGACP00000011690	ENSMODP00000016123
ENSGACP00000019948	ENSMODP00000016123
ENSGACP00000018470	ENSMODP00000021880
ENSGACP00000021215	ENSMODP00000021880
ENSGACP00000013169	ENSMODP00000018797
ENSGACP00000008419	ENSMODP00000023334
ENSGACP00000020532	ENSMODP00000023334
ENSGACP00000017522	ENSMODP00000017975
ENSGACP00000015823	ENSMODP00000017975
ENSGACP00000017495	ENSMODP00000021307
ENSGACP00000016935	ENSMODP00000021307
ENSGACP00000023711	ENSMODP00000012044
ENSGACP00000012145	ENSMODP00000030207
ENSGACP00000016966	ENSMODP00000019613
ENSGACP00000007036	ENSMODP00000024010
ENSGACP00000022469	ENSMODP00000019109
ENSGACP00000005555	ENSMODP00000010652
ENSGACP00000019923	ENSMODP00000010652
ENSGACP00000003155	ENSMODP00000008555
ENSGACP00000011268	ENSMODP00000027957
ENSGACP00000020940	ENSMODP00000023830
ENSGACP00000004358	ENSMODP00000010813
ENSGACP00000012626	ENSMODP00000013424
ENSGACP00000013711	ENSMODP00000016279
ENSGACP00000007491	ENSMODP00000016279
ENSGACP00000005331	ENSMODP00000013384
ENSGACP00000011841	ENSMODP00000013384
ENSGACP00000006915	ENSMODP00000004565
ENSGACP00000007323	ENSMODP00000028423
ENSGACP00000008105	ENSMODP00000012942
ENSGACP00000009163	ENSMODP00000011716
ENSGACP00000015592	ENSMODP00000013466
ENSGACP00000011794	ENSMODP00000016015
ENSGACP00000012861	ENSMODP00000000437
ENSGACP00000006759	ENSMODP00000000437
ENSGACP00000004759	ENSMODP00000022719
ENSGACP00000017692	ENSMODP00000020014
ENSGACP00000000605	ENSMODP00000020014
ENSGACP00000003213	ENSMODP00000002105
ENSGACP00000011031	ENSMODP00000002105
ENSGACP00000021779	ENSMODP00000007274
ENSGACP00000011017	ENSMODP00000002115
ENSGACP00000003214	ENSMODP00000002115
ENSGACP00000018020	ENSMODP00000003752
ENSGACP00000014576	ENSMODP00000008475
ENSGACP00000017250	ENSMODP00000022909
ENSGACP00000017614	ENSMODP00000021212
ENSGACP00000017925	ENSMODP00000017819
ENSGACP00000013273	ENSMODP00000024318
ENSGACP00000004826	ENSMODP00000014146
ENSGACP00000023724	ENSMODP00000005376
ENSGACP00000008841	ENSMODP00000020621
ENSGACP00000010680	ENSMODP00000016034
ENSGACP00000023472	ENSMODP00000020966
ENSGACP00000023472	ENSMODP00000024435
ENSGACP00000016612	ENSMODP00000022491
ENSGACP00000011239	ENSMODP00000022004
ENSGACP00000008847	ENSMODP00000022004
ENSGACP00000017930	ENSMODP00000021415
ENSGACP00000015542	ENSMODP00000021415
ENSGACP00000012067	ENSMODP00000021822
ENSGACP00000019196	ENSMODP00000021414
ENSGACP00000004225	ENSMODP00000005123
ENSGACP00000009655	ENSMODP00000013725
ENSGACP00000006443	ENSMODP00000013320
ENSGACP00000017260	ENSMODP00000013320
ENSGACP00000007399	ENSMODP00000015379
ENSGACP00000025484	ENSMODP00000011548
ENSGACP00000008103	ENSMODP00000022037
ENSGACP00000017540	ENSMODP00000022037
ENSGACP00000007413	ENSMODP00000030807
ENSGACP00000017473	ENSMODP00000016719
ENSGACP00000023140	ENSMODP00000025787
ENSGACP00000011117	ENSMODP00000028759
ENSGACP00000012616	ENSMODP00000028759
ENSGACP00000014505	ENSMODP00000021852
ENSGACP00000014474	ENSMODP00000024163
ENSGACP00000016233	ENSMODP00000022841
ENSGACP00000012111	ENSMODP00000022841
ENSGACP00000012253	ENSMODP00000021988
ENSGACP00000007604	ENSMODP00000013582
ENSGACP00000011747	ENSMODP00000022436
ENSGACP00000014597	ENSMODP00000013530
ENSGACP00000024583	ENSMODP00000037855
ENSGACP00000021734	ENSMODP00000037855
ENSGACP00000027244	ENSMODP00000011440
ENSGACP00000015749	ENSMODP00000011440
ENSGACP00000023085	ENSMODP00000019202
ENSGACP00000009498	ENSMODP00000001457
ENSGACP00000025927	ENSMODP00000025762
ENSGACP00000023942	ENSMODP00000005094
ENSGACP00000024443	ENSMODP00000023625
ENSGACP00000004061	ENSMODP00000014093
ENSGACP00000027187	ENSMODP00000012594
ENSGACP00000016121	ENSMODP00000010237
ENSGACP00000012475	ENSMODP00000010237
ENSGACP00000011028	ENSMODP00000000934
ENSGACP00000006043	ENSMODP00000019976
ENSGACP00000010550	ENSMODP00000040702
ENSGACP00000000596	ENSMODP00000002766
ENSGACP00000022782	ENSMODP00000000399
ENSGACP00000016041	ENSMODP00000005825
ENSGACP00000026874	ENSMODP00000011531
ENSGACP00000011345	ENSMODP00000011033
ENSGACP00000017403	ENSMODP00000000838
ENSGACP00000027640	ENSMODP00000014368
ENSGACP00000016598	ENSMODP00000004844
ENSGACP00000013193	ENSMODP00000004844
ENSGACP00000013432	ENSMODP00000025340
ENSGACP00000008375	ENSMODP00000017239
ENSGACP00000022996	ENSMODP00000016300
ENSGACP00000020821	ENSMODP00000024624
ENSGACP00000019899	ENSMODP00000026280
ENSGACP00000004026	ENSMODP00000026280
ENSGACP00000027001	ENSMODP00000006757
ENSGACP00000026659	ENSMODP00000006642
ENSGACP00000014114	ENSMODP00000006642
ENSGACP00000018365	ENSMODP00000013456
ENSGACP00000016016	ENSMODP00000022110
ENSGACP00000027235	ENSMODP00000023187
ENSGACP00000004122	ENSMODP00000006952
ENSGACP00000023771	ENSMODP00000034906
ENSGACP00000023898	ENSMODP00000029642
ENSGACP00000004306	ENSMODP00000029642
ENSGACP00000004058	ENSMODP00000001893
ENSGACP00000019647	ENSMODP00000001893
ENSGACP00000002897	ENSMODP00000016281
ENSGACP00000018038	ENSMODP00000016281
ENSGACP00000013238	ENSMODP00000023242
ENSGACP00000007037	ENSMODP00000015362
ENSGACP00000009196	ENSMODP00000001219
ENSGACP00000008422	ENSMODP00000008501
ENSGACP00000026623	ENSMODP00000008501
ENSGACP00000027583	ENSMODP00000032729
ENSGACP00000017530	ENSMODP00000032729
ENSGACP00000022634	ENSMODP00000006029
ENSGACP00000000322	ENSMODP00000013337
ENSGACP00000015087	ENSMODP00000020292
ENSGACP00000014513	ENSMODP00000021849
ENSGACP00000024534	ENSMODP00000040586
ENSGACP00000020174	ENSMODP00000005066
ENSGACP00000017552	ENSMODP00000039503
ENSGACP00000009935	ENSMODP00000013770
ENSGACP00000002784	ENSMODP00000002547
ENSGACP00000025291	ENSMODP00000001534
ENSGACP00000012139	ENSMODP00000019745
ENSGACP00000012891	ENSMODP00000019494
ENSGACP00000017505	ENSMODP00000035126
ENSGACP00000023819	ENSMODP00000011937
ENSGACP00000023528	ENSMODP00000023649
ENSGACP00000025820	ENSMODP00000023649
ENSGACP00000014446	ENSMODP00000000328
ENSGACP00000003763	ENSMODP00000000328
ENSGACP00000017855	ENSMODP00000039408
ENSGACP00000019205	ENSMODP00000039408
ENSGACP00000015548	ENSMODP00000012595
ENSGACP00000003142	ENSMODP00000024807
ENSGACP00000023990	ENSMODP00000017725
ENSGACP00000007237	ENSMODP00000019585
ENSGACP00000013753	ENSMODP00000021741
ENSGACP00000002791	ENSMODP00000026347
ENSGACP00000015148	ENSMODP00000011626
ENSGACP00000012810	ENSMODP00000038904
ENSGACP00000003031	ENSMODP00000012579
ENSGACP00000017879	ENSMODP00000023619
ENSGACP00000020655	ENSMODP00000003794
ENSGACP00000000392	ENSMODP00000003794
ENSGACP00000003157	ENSMODP00000008393
ENSGACP00000002828	ENSMODP00000005230
ENSGACP00000025624	ENSMODP00000009029
ENSGACP00000016227	ENSMODP00000009029
ENSGACP00000025318	ENSMODP00000001300
ENSGACP00000009733	ENSMODP00000001300
ENSGACP00000025814	ENSMODP00000008368
ENSGACP00000013206	ENSMODP00000009421
ENSGACP00000027520	ENSMODP00000010627
ENSGACP00000009084	ENSMODP00000010403
ENSGACP00000017353	ENSMODP00000011986
ENSGACP00000007319	ENSMODP00000011986
ENSGACP00000017735	ENSMODP00000002576
ENSGACP00000011923	ENSMODP00000001721
ENSGACP00000008743	ENSMODP00000001721
ENSGACP00000001874	ENSMODP00000026291
ENSGACP00000025061	ENSMODP00000017128
ENSGACP00000003276	ENSMODP00000007108
ENSGACP00000015565	ENSMODP00000004867
ENSGACP00000016107	ENSMODP00000010692
ENSGACP00000000577	ENSMODP00000010692
ENSGACP00000020989	ENSMODP00000008673
ENSGACP00000013032	ENSMODP00000002763
ENSGACP00000021874	ENSMODP00000002763
ENSGACP00000016189	ENSMODP00000000301
ENSGACP00000003926	ENSMODP00000010528
ENSGACP00000002413	ENSMODP00000010073
ENSGACP00000014699	ENSMODP00000032191
ENSGACP00000025172	ENSMODP00000032191
ENSGACP00000025941	ENSMODP00000003910
ENSGACP00000019692	ENSMODP00000001101
ENSGACP00000008526	ENSMODP00000023734
ENSGACP00000024768	ENSMODP00000012726
ENSGACP00000011387	ENSMODP00000004406
ENSGACP00000023219	ENSMODP00000017551
ENSGACP00000022260	ENSMODP00000001455
ENSGACP00000005611	ENSMODP00000030254
ENSGACP00000021237	ENSMODP00000025939
ENSGACP00000000535	ENSMODP00000029725
ENSGACP00000018282	ENSMODP00000007595
ENSGACP00000000033	ENSMODP00000000448
ENSGACP00000010370	ENSMODP00000016476
ENSGACP00000008883	ENSMODP00000000581
ENSGACP00000017932	ENSMODP00000021756
ENSGACP00000001175	ENSMODP00000014791
ENSGACP00000023516	ENSMODP00000008892
ENSGACP00000013454	ENSMODP00000021930
ENSGACP00000014652	ENSMODP00000004307
ENSGACP00000022886	ENSMODP00000031416
ENSGACP00000017877	ENSMODP00000004279
ENSGACP00000013154	ENSMODP00000022632
ENSGACP00000011949	ENSMODP00000016550
ENSGACP00000027451	ENSMODP00000016550
ENSGACP00000021029	ENSMODP00000002057
ENSGACP00000017743	ENSMODP00000023903
ENSGACP00000012899	ENSMODP00000023903
ENSGACP00000009382	ENSMODP00000016112
ENSGACP00000018995	ENSMODP00000011712
ENSGACP00000010396	ENSMODP00000006821
ENSGACP00000017653	ENSMODP00000007341
ENSGACP00000020405	ENSMODP00000036418
ENSGACP00000002181	ENSMODP00000008755
ENSGACP00000015012	ENSMODP00000021714
ENSGACP00000018640	ENSMODP00000011249
ENSGACP00000005708	ENSMODP00000011702
ENSGACP00000002689	ENSMODP00000016105
ENSGACP00000017307	ENSMODP00000004548
ENSGACP00000018450	ENSMODP00000021395
ENSGACP00000019915	ENSMODP00000021395
ENSGACP00000015007	ENSMODP00000021711
ENSGACP00000001085	ENSMODP00000008261
ENSGACP00000027314	ENSMODP00000008261
ENSGACP00000016429	ENSMODP00000017293
ENSGACP00000004152	ENSMODP00000002996
ENSGACP00000019954	ENSMODP00000002996
ENSGACP00000019957	ENSMODP00000022804
ENSGACP00000004165	ENSMODP00000022804
ENSGACP00000020071	ENSMODP00000040099
ENSGACP00000023162	ENSMODP00000015049
ENSGACP00000011608	ENSMODP00000000136
ENSGACP00000013019	ENSMODP00000009833
ENSGACP00000026891	ENSMODP00000009833
ENSGACP00000018284	ENSMODP00000000410
ENSGACP00000003070	ENSMODP00000022549
ENSGACP00000009145	ENSMODP00000025381
ENSGACP00000006645	ENSMODP00000022552
ENSGACP00000022748	ENSMODP00000000623
ENSGACP00000014176	ENSMODP00000005965
ENSGACP00000005355	ENSMODP00000000937
ENSGACP00000020604	ENSMODP00000000937
ENSGACP00000006633	ENSMODP00000035585
ENSGACP00000002217	ENSMODP00000018160
ENSGACP00000002855	ENSMODP00000004313
ENSGACP00000002200	ENSMODP00000004249
ENSGACP00000018240	ENSMODP00000020356
ENSGACP00000017039	ENSMODP00000003924
ENSGACP00000000100	ENSMODP00000003924
ENSGACP00000009047	ENSMODP00000037223
ENSGACP00000026715	ENSMODP00000013896
ENSGACP00000019784	ENSMODP00000019379
ENSGACP00000021380	ENSMODP00000015068
ENSGACP00000013558	ENSMODP00000015068
ENSGACP00000006525	ENSMODP00000040581
ENSGACP00000018681	ENSMODP00000000143
ENSGACP00000000297	ENSMODP00000000708
ENSGACP00000009209	ENSMODP00000003046
ENSGACP00000001414	ENSMODP00000013666
ENSGACP00000009280	ENSMODP00000003297
ENSGACP00000021889	ENSMODP00000032532
ENSGACP00000007942	ENSMODP00000005883
ENSGACP00000017885	ENSMODP00000004209
ENSGACP00000014804	ENSMODP00000019311
ENSGACP00000009902	ENSMODP00000007439
ENSGACP00000018518	ENSMODP00000022689
ENSGACP00000025614	ENSMODP00000009014
ENSGACP00000009919	ENSMODP00000010999
ENSGACP00000006104	ENSMODP00000024289
ENSGACP00000023497	ENSMODP00000024289
ENSGACP00000001155	ENSMODP00000025903
ENSGACP00000025226	ENSMODP00000003590
ENSGACP00000020150	ENSMODP00000037274
ENSGACP00000024720	ENSMODP00000014386
ENSGACP00000022999	ENSMODP00000016277
ENSGACP00000013057	ENSMODP00000024593
ENSGACP00000015763	ENSMODP00000012015
ENSGACP00000019895	ENSMODP00000026268
ENSGACP00000004478	ENSMODP00000026268
ENSGACP00000022692	ENSMODP00000014292
ENSGACP00000015502	ENSMODP00000011856
ENSGACP00000011134	ENSMODP00000010718
ENSGACP00000005789	ENSMODP00000005938
ENSGACP00000011419	ENSMODP00000000563
ENSGACP00000003566	ENSMODP00000017785
ENSGACP00000018101	ENSMODP00000024110
ENSGACP00000026829	ENSMODP00000024110
ENSGACP00000016955	ENSMODP00000027725
ENSGACP00000019453	ENSMODP00000013246
ENSGACP00000018784	ENSMODP00000021193
ENSGACP00000006052	ENSMODP00000005484
ENSGACP00000009265	ENSMODP00000032514
ENSGACP00000001677	ENSMODP00000018198
ENSGACP00000002037	ENSMODP00000018198
ENSGACP00000023695	ENSMODP00000018796
ENSGACP00000023820	ENSMODP00000003004
ENSGACP00000003084	ENSMODP00000037026
ENSGACP00000011360	ENSMODP00000037026
ENSGACP00000011142	ENSMODP00000000717
ENSGACP00000006208	ENSMODP00000014686
ENSGACP00000024229	ENSMODP00000018316
ENSGACP00000018699	ENSMODP00000018999
ENSGACP00000016629	ENSMODP00000016150
ENSGACP00000002600	ENSMODP00000000153
ENSGACP00000006737	ENSMODP00000015953
ENSGACP00000018823	ENSMODP00000019118
ENSGACP00000004993	ENSMODP00000000274
ENSGACP00000013323	ENSMODP00000016915
ENSGACP00000027432	ENSMODP00000007245
ENSGACP00000027029	ENSMODP00000020592
ENSGACP00000026560	ENSMODP00000032798
ENSGACP00000013868	ENSMODP00000032798
ENSGACP00000006776	ENSMODP00000029853
ENSGACP00000017590	ENSMODP00000029853
ENSGACP00000008457	ENSMODP00000018200
ENSGACP00000002059	ENSMODP00000014920
ENSGACP00000010504	ENSMODP00000002092
ENSGACP00000001328	ENSMODP00000002092
ENSGACP00000007070	ENSMODP00000031808
ENSGACP00000001524	ENSMODP00000031808
ENSGACP00000018536	ENSMODP00000023332
ENSGACP00000022775	ENSMODP00000000470
ENSGACP00000027405	ENSMODP00000031529
ENSGACP00000018207	ENSMODP00000025350
ENSGACP00000004018	ENSMODP00000028132
ENSGACP00000020962	ENSMODP00000028132
ENSGACP00000012709	ENSMODP00000014909
ENSGACP00000015181	ENSMODP00000017212
ENSGACP00000006988	ENSMODP00000005917
ENSGACP00000013064	ENSMODP00000005917
ENSGACP00000011035	ENSMODP00000016878
ENSGACP00000014895	ENSMODP00000012674
ENSGACP00000023134	ENSMODP00000007356
ENSGACP00000011358	ENSMODP00000000841
ENSGACP00000026552	ENSMODP00000006275
ENSGACP00000021372	ENSMODP00000000638
ENSGACP00000026190	ENSMODP00000011165
ENSGACP00000004062	ENSMODP00000011165
ENSGACP00000003924	ENSMODP00000010254
ENSGACP00000015892	ENSMODP00000021020
ENSGACP00000003433	ENSMODP00000021020
ENSGACP00000012672	ENSMODP00000013732
ENSGACP00000003731	ENSMODP00000018665
ENSGACP00000020189	ENSMODP00000018665
ENSGACP00000025831	ENSMODP00000000696
ENSGACP00000016502	ENSMODP00000004802
ENSGACP00000013976	ENSMODP00000003405
ENSGACP00000000323	ENSMODP00000013195
ENSGACP00000000293	ENSMODP00000026495
ENSGACP00000008025	ENSMODP00000026620
ENSGACP00000024785	ENSMODP00000006868
ENSGACP00000022756	ENSMODP00000000517
ENSGACP00000007510	ENSMODP00000007712
ENSGACP00000005778	ENSMODP00000028571
ENSGACP00000021879	ENSMODP00000015558
ENSGACP00000003810	ENSMODP00000019641
ENSGACP00000006808	ENSMODP00000009652
ENSGACP00000010749	ENSMODP00000015248
ENSGACP00000026730	ENSMODP00000017234
ENSGACP00000018778	ENSMODP00000018653
ENSGACP00000021461	ENSMODP00000040055
ENSGACP00000015639	ENSMODP00000002305
ENSGACP00000003952	ENSMODP00000008158
ENSGACP00000022936	ENSMODP00000016543
[truncated: 7,323 more rows]
