# Supplementary material for: Reconstruction of proto-vertebrate, proto-cyclostome and proto-gnathostome genomes provides new insights into early vertebrate evolution
Source: Nat Commun. 2021 Jul 23;12:4489. doi: 10.1038/s41467-021-24573-z (PMC8302630; doi:10.1038/s41467-021-24573-z)
Supplement: Supplementary file 4 — Supplementary Data 1 [file 41467_2021_24573_MOESM4_ESM.zip › SuppData1/orthologs/GASAC-MOUSE.txt]

ENSGACP00000003450	ENSMUSP00000034074
ENSGACP00000018304	ENSMUSP00000037172
ENSGACP00000003045	ENSMUSP00000037172
ENSGACP00000008784	ENSMUSP00000040217
ENSGACP00000017512	ENSMUSP00000025288
ENSGACP00000003444	ENSMUSP00000105282
ENSGACP00000013204	ENSMUSP00000018989
ENSGACP00000004939	ENSMUSP00000018466
ENSGACP00000007033	ENSMUSP00000014505
ENSGACP00000012136	ENSMUSP00000111103
ENSGACP00000000014	ENSMUSP00000029128
ENSGACP00000022876	ENSMUSP00000033610
ENSGACP00000020510	ENSMUSP00000015484
ENSGACP00000025947	ENSMUSP00000054412
ENSGACP00000000488	ENSMUSP00000045511
ENSGACP00000013531	ENSMUSP00000075235
ENSGACP00000014122	ENSMUSP00000035246
ENSGACP00000014108	ENSMUSP00000069495
ENSGACP00000013540	ENSMUSP00000073268
ENSGACP00000012095	ENSMUSP00000073268
ENSGACP00000025883	ENSMUSP00000082710
ENSGACP00000005703	ENSMUSP00000021706
ENSGACP00000020860	ENSMUSP00000028311
ENSGACP00000006974	ENSMUSP00000028311
ENSGACP00000022648	ENSMUSP00000004949
ENSGACP00000014759	ENSMUSP00000017530
ENSGACP00000006839	ENSMUSP00000096248
ENSGACP00000022315	ENSMUSP00000096248
ENSGACP00000011561	ENSMUSP00000124863
ENSGACP00000002990	ENSMUSP00000124863
ENSGACP00000021969	ENSMUSP00000097747
ENSGACP00000025513	ENSMUSP00000027961
ENSGACP00000025845	ENSMUSP00000025217
ENSGACP00000017996	ENSMUSP00000027494
ENSGACP00000019294	ENSMUSP00000070606
ENSGACP00000009755	ENSMUSP00000090790
ENSGACP00000015915	ENSMUSP00000104363
ENSGACP00000010900	ENSMUSP00000062535
ENSGACP00000013505	ENSMUSP00000051353
ENSGACP00000002295	ENSMUSP00000020679
ENSGACP00000012521	ENSMUSP00000099608
ENSGACP00000004603	ENSMUSP00000038922
ENSGACP00000006206	ENSMUSP00000019516
ENSGACP00000019496	ENSMUSP00000033081
ENSGACP00000013724	ENSMUSP00000138819
ENSGACP00000004274	ENSMUSP00000015858
ENSGACP00000015475	ENSMUSP00000015858
ENSGACP00000017407	ENSMUSP00000069238
ENSGACP00000007063	ENSMUSP00000028426
ENSGACP00000013968	ENSMUSP00000120598
ENSGACP00000015931	ENSMUSP00000064556
ENSGACP00000009933	ENSMUSP00000021682
ENSGACP00000005141	ENSMUSP00000059666
ENSGACP00000023842	ENSMUSP00000020624
ENSGACP00000009128	ENSMUSP00000031841
ENSGACP00000012449	ENSMUSP00000122476
ENSGACP00000005885	ENSMUSP00000099733
ENSGACP00000009355	ENSMUSP00000005103
ENSGACP00000008256	ENSMUSP00000103815
ENSGACP00000021278	ENSMUSP00000074764
ENSGACP00000026085	ENSMUSP00000032421
ENSGACP00000024121	ENSMUSP00000025477
ENSGACP00000014218	ENSMUSP00000026896
ENSGACP00000008788	ENSMUSP00000100012
ENSGACP00000006233	ENSMUSP00000099434
ENSGACP00000018261	ENSMUSP00000015003
ENSGACP00000007046	ENSMUSP00000050496
ENSGACP00000016853	ENSMUSP00000048260
ENSGACP00000010215	ENSMUSP00000020339
ENSGACP00000007839	ENSMUSP00000036487
ENSGACP00000024328	ENSMUSP00000049007
ENSGACP00000003687	ENSMUSP00000085900
ENSGACP00000013891	ENSMUSP00000049346
ENSGACP00000015752	ENSMUSP00000049346
ENSGACP00000024876	ENSMUSP00000080579
ENSGACP00000005558	ENSMUSP00000105240
ENSGACP00000011056	ENSMUSP00000125718
ENSGACP00000023914	ENSMUSP00000028349
ENSGACP00000004412	ENSMUSP00000028349
ENSGACP00000010614	ENSMUSP00000002989
ENSGACP00000000678	ENSMUSP00000102710
ENSGACP00000008325	ENSMUSP00000097166
ENSGACP00000002669	ENSMUSP00000102177
ENSGACP00000022578	ENSMUSP00000032715
ENSGACP00000016521	ENSMUSP00000036674
ENSGACP00000011213	ENSMUSP00000042867
ENSGACP00000023031	ENSMUSP00000104411
ENSGACP00000018735	ENSMUSP00000018630
ENSGACP00000010089	ENSMUSP00000006718
ENSGACP00000008514	ENSMUSP00000001384
ENSGACP00000024791	ENSMUSP00000024049
ENSGACP00000024033	ENSMUSP00000018382
ENSGACP00000003038	ENSMUSP00000039653
ENSGACP00000002405	ENSMUSP00000031278
ENSGACP00000011399	ENSMUSP00000105486
ENSGACP00000016404	ENSMUSP00000094528
ENSGACP00000001035	ENSMUSP00000093960
ENSGACP00000020270	ENSMUSP00000022707
ENSGACP00000024658	ENSMUSP00000064131
ENSGACP00000021658	ENSMUSP00000124459
ENSGACP00000018417	ENSMUSP00000047199
ENSGACP00000008623	ENSMUSP00000047199
ENSGACP00000022764	ENSMUSP00000038015
ENSGACP00000006111	ENSMUSP00000119993
ENSGACP00000023493	ENSMUSP00000119993
ENSGACP00000014394	ENSMUSP00000048978
ENSGACP00000008802	ENSMUSP00000067752
ENSGACP00000019210	ENSMUSP00000030306
ENSGACP00000002834	ENSMUSP00000034427
ENSGACP00000002348	ENSMUSP00000064775
ENSGACP00000023091	ENSMUSP00000064775
ENSGACP00000015815	ENSMUSP00000103028
ENSGACP00000022066	ENSMUSP00000115260
ENSGACP00000010750	ENSMUSP00000075089
ENSGACP00000012695	ENSMUSP00000126897
ENSGACP00000007203	ENSMUSP00000126897
ENSGACP00000024500	ENSMUSP00000074533
ENSGACP00000022065	ENSMUSP00000109098
ENSGACP00000003704	ENSMUSP00000044245
ENSGACP00000016370	ENSMUSP00000037532
ENSGACP00000022984	ENSMUSP00000041622
ENSGACP00000004888	ENSMUSP00000125373
ENSGACP00000002403	ENSMUSP00000019662
ENSGACP00000008807	ENSMUSP00000117346
ENSGACP00000022304	ENSMUSP00000003117
ENSGACP00000020352	ENSMUSP00000109886
ENSGACP00000018750	ENSMUSP00000030763
ENSGACP00000000372	ENSMUSP00000033380
ENSGACP00000014494	ENSMUSP00000027697
ENSGACP00000023747	ENSMUSP00000030814
ENSGACP00000004440	ENSMUSP00000033755
ENSGACP00000005070	ENSMUSP00000033756
ENSGACP00000002886	ENSMUSP00000027538
ENSGACP00000007201	ENSMUSP00000033549
ENSGACP00000024497	ENSMUSP00000033549
ENSGACP00000010311	ENSMUSP00000026795
ENSGACP00000020639	ENSMUSP00000033341
ENSGACP00000011727	ENSMUSP00000103391
ENSGACP00000006806	ENSMUSP00000049070
ENSGACP00000017136	ENSMUSP00000082895
ENSGACP00000005071	ENSMUSP00000080832
ENSGACP00000001491	ENSMUSP00000033501
ENSGACP00000000220	ENSMUSP00000133245
ENSGACP00000012914	ENSMUSP00000021046
ENSGACP00000009347	ENSMUSP00000021062
ENSGACP00000025450	ENSMUSP00000021062
ENSGACP00000024285	ENSMUSP00000029541
ENSGACP00000024263	ENSMUSP00000025500
ENSGACP00000023016	ENSMUSP00000078971
ENSGACP00000019572	ENSMUSP00000079864
ENSGACP00000014238	ENSMUSP00000138944
ENSGACP00000008454	ENSMUSP00000036830
ENSGACP00000008243	ENSMUSP00000066839
ENSGACP00000003473	ENSMUSP00000002809
ENSGACP00000006347	ENSMUSP00000031795
ENSGACP00000008366	ENSMUSP00000001595
ENSGACP00000011689	ENSMUSP00000001595
ENSGACP00000021542	ENSMUSP00000072472
ENSGACP00000012439	ENSMUSP00000072472
ENSGACP00000012414	ENSMUSP00000077919
ENSGACP00000000772	ENSMUSP00000023807
ENSGACP00000014142	ENSMUSP00000023807
ENSGACP00000006410	ENSMUSP00000020704
ENSGACP00000017305	ENSMUSP00000020704
ENSGACP00000018854	ENSMUSP00000046610
ENSGACP00000003269	ENSMUSP00000046610
ENSGACP00000004022	ENSMUSP00000084091
ENSGACP00000021129	ENSMUSP00000092654
ENSGACP00000021829	ENSMUSP00000036227
ENSGACP00000015846	ENSMUSP00000036227
ENSGACP00000013084	ENSMUSP00000042410
ENSGACP00000016079	ENSMUSP00000031037
ENSGACP00000003931	ENSMUSP00000035257
ENSGACP00000022235	ENSMUSP00000005952
ENSGACP00000018219	ENSMUSP00000101768
ENSGACP00000019166	ENSMUSP00000010605
ENSGACP00000008117	ENSMUSP00000126137
ENSGACP00000019859	ENSMUSP00000026093
ENSGACP00000005941	ENSMUSP00000074864
ENSGACP00000005138	ENSMUSP00000047278
ENSGACP00000025436	ENSMUSP00000107444
ENSGACP00000005837	ENSMUSP00000064462
ENSGACP00000012209	ENSMUSP00000026427
ENSGACP00000000820	ENSMUSP00000026427
ENSGACP00000023196	ENSMUSP00000098548
ENSGACP00000005211	ENSMUSP00000098548
ENSGACP00000013771	ENSMUSP00000105212
ENSGACP00000020523	ENSMUSP00000105212
ENSGACP00000008747	ENSMUSP00000041897
ENSGACP00000013296	ENSMUSP00000043085
ENSGACP00000027605	ENSMUSP00000104533
ENSGACP00000004758	ENSMUSP00000046585
ENSGACP00000003129	ENSMUSP00000107347
ENSGACP00000008282	ENSMUSP00000031674
ENSGACP00000007790	ENSMUSP00000053238
ENSGACP00000016640	ENSMUSP00000053238
ENSGACP00000025425	ENSMUSP00000093141
ENSGACP00000023045	ENSMUSP00000030041
ENSGACP00000011374	ENSMUSP00000021689
ENSGACP00000016639	ENSMUSP00000021689
ENSGACP00000017297	ENSMUSP00000046216
ENSGACP00000001068	ENSMUSP00000121309
ENSGACP00000008073	ENSMUSP00000027226
ENSGACP00000014609	ENSMUSP00000081455
ENSGACP00000010177	ENSMUSP00000003438
ENSGACP00000015729	ENSMUSP00000030477
ENSGACP00000010104	ENSMUSP00000061390
ENSGACP00000027541	ENSMUSP00000110074
ENSGACP00000020789	ENSMUSP00000124473
ENSGACP00000013293	ENSMUSP00000124473
ENSGACP00000017434	ENSMUSP00000037576
ENSGACP00000005074	ENSMUSP00000037576
ENSGACP00000011768	ENSMUSP00000050730
ENSGACP00000006905	ENSMUSP00000124131
ENSGACP00000022342	ENSMUSP00000124131
ENSGACP00000018068	ENSMUSP00000044231
ENSGACP00000007159	ENSMUSP00000023486
ENSGACP00000021629	ENSMUSP00000023486
ENSGACP00000001510	ENSMUSP00000031729
ENSGACP00000011518	ENSMUSP00000031691
ENSGACP00000011514	ENSMUSP00000031690
ENSGACP00000007653	ENSMUSP00000042667
ENSGACP00000005156	ENSMUSP00000032376
ENSGACP00000015987	ENSMUSP00000127892
ENSGACP00000005372	ENSMUSP00000104878
ENSGACP00000020863	ENSMUSP00000063380
ENSGACP00000006436	ENSMUSP00000030376
ENSGACP00000013194	ENSMUSP00000053270
ENSGACP00000012821	ENSMUSP00000045973
ENSGACP00000011152	ENSMUSP00000036150
ENSGACP00000011147	ENSMUSP00000059026
ENSGACP00000014281	ENSMUSP00000125871
ENSGACP00000006350	ENSMUSP00000021714
ENSGACP00000022338	ENSMUSP00000036721
ENSGACP00000014096	ENSMUSP00000036721
ENSGACP00000013148	ENSMUSP00000102813
ENSGACP00000020152	ENSMUSP00000106963
ENSGACP00000026379	ENSMUSP00000085872
ENSGACP00000015814	ENSMUSP00000085872
ENSGACP00000015693	ENSMUSP00000021467
ENSGACP00000018115	ENSMUSP00000041173
ENSGACP00000017867	ENSMUSP00000024742
ENSGACP00000007480	ENSMUSP00000021004
ENSGACP00000023702	ENSMUSP00000111151
ENSGACP00000008047	ENSMUSP00000105350
ENSGACP00000002773	ENSMUSP00000037324
ENSGACP00000009197	ENSMUSP00000041294
ENSGACP00000007682	ENSMUSP00000020008
ENSGACP00000003774	ENSMUSP00000007257
ENSGACP00000023139	ENSMUSP00000109904
ENSGACP00000003972	ENSMUSP00000126340
ENSGACP00000007261	ENSMUSP00000122855
ENSGACP00000011199	ENSMUSP00000137256
ENSGACP00000022041	ENSMUSP00000090277
ENSGACP00000022171	ENSMUSP00000041790
ENSGACP00000014617	ENSMUSP00000058730
ENSGACP00000023960	ENSMUSP00000137517
ENSGACP00000003253	ENSMUSP00000028071
ENSGACP00000025585	ENSMUSP00000104311
ENSGACP00000013823	ENSMUSP00000031750
ENSGACP00000000546	ENSMUSP00000066894
ENSGACP00000008541	ENSMUSP00000030898
ENSGACP00000021564	ENSMUSP00000073246
ENSGACP00000023933	ENSMUSP00000092735
ENSGACP00000014594	ENSMUSP00000101903
ENSGACP00000012065	ENSMUSP00000071859
ENSGACP00000002976	ENSMUSP00000024832
ENSGACP00000009782	ENSMUSP00000070868
ENSGACP00000014610	ENSMUSP00000025718
ENSGACP00000010870	ENSMUSP00000102647
ENSGACP00000017221	ENSMUSP00000085683
ENSGACP00000006610	ENSMUSP00000042271
ENSGACP00000024519	ENSMUSP00000030212
ENSGACP00000022977	ENSMUSP00000030212
ENSGACP00000002710	ENSMUSP00000129800
ENSGACP00000004756	ENSMUSP00000028214
ENSGACP00000024428	ENSMUSP00000028214
ENSGACP00000008120	ENSMUSP00000034600
ENSGACP00000026911	ENSMUSP00000034600
ENSGACP00000023362	ENSMUSP00000066701
ENSGACP00000009622	ENSMUSP00000126826
ENSGACP00000009627	ENSMUSP00000062507
ENSGACP00000026912	ENSMUSP00000062507
ENSGACP00000008126	ENSMUSP00000110311
ENSGACP00000012368	ENSMUSP00000061470
ENSGACP00000002501	ENSMUSP00000046368
ENSGACP00000024161	ENSMUSP00000045409
ENSGACP00000015186	ENSMUSP00000128922
ENSGACP00000019007	ENSMUSP00000095845
ENSGACP00000009364	ENSMUSP00000054545
ENSGACP00000022283	ENSMUSP00000054545
ENSGACP00000016040	ENSMUSP00000019920
ENSGACP00000027323	ENSMUSP00000025208
ENSGACP00000012004	ENSMUSP00000048350
ENSGACP00000008427	ENSMUSP00000048350
ENSGACP00000020774	ENSMUSP00000053431
ENSGACP00000019686	ENSMUSP00000029850
ENSGACP00000007393	ENSMUSP00000052544
ENSGACP00000014077	ENSMUSP00000090567
ENSGACP00000002623	ENSMUSP00000090567
ENSGACP00000015404	ENSMUSP00000047888
ENSGACP00000024486	ENSMUSP00000047888
ENSGACP00000018930	ENSMUSP00000081664
ENSGACP00000022151	ENSMUSP00000081664
ENSGACP00000024490	ENSMUSP00000021066
ENSGACP00000016156	ENSMUSP00000021066
ENSGACP00000014072	ENSMUSP00000138618
ENSGACP00000003890	ENSMUSP00000082220
ENSGACP00000008971	ENSMUSP00000123078
ENSGACP00000010715	ENSMUSP00000123078
ENSGACP00000009867	ENSMUSP00000101700
ENSGACP00000012507	ENSMUSP00000040416
ENSGACP00000018335	ENSMUSP00000029575
ENSGACP00000020593	ENSMUSP00000028623
ENSGACP00000003601	ENSMUSP00000030643
ENSGACP00000008287	ENSMUSP00000076505
ENSGACP00000003954	ENSMUSP00000076505
ENSGACP00000011110	ENSMUSP00000022550
ENSGACP00000008952	ENSMUSP00000015256
ENSGACP00000007269	ENSMUSP00000019226
ENSGACP00000018118	ENSMUSP00000108302
ENSGACP00000017819	ENSMUSP00000084062
ENSGACP00000011957	ENSMUSP00000097909
ENSGACP00000020024	ENSMUSP00000065205
ENSGACP00000020028	ENSMUSP00000028362
ENSGACP00000010507	ENSMUSP00000027896
ENSGACP00000015759	ENSMUSP00000029307
ENSGACP00000027242	ENSMUSP00000029307
ENSGACP00000006238	ENSMUSP00000034883
ENSGACP00000007062	ENSMUSP00000054226
ENSGACP00000006011	ENSMUSP00000094076
ENSGACP00000018621	ENSMUSP00000106460
ENSGACP00000025390	ENSMUSP00000031868
ENSGACP00000015595	ENSMUSP00000029208
ENSGACP00000027075	ENSMUSP00000001122
ENSGACP00000011371	ENSMUSP00000001122
ENSGACP00000014438	ENSMUSP00000021161
ENSGACP00000002482	ENSMUSP00000021161
ENSGACP00000010138	ENSMUSP00000022040
ENSGACP00000014484	ENSMUSP00000129216
ENSGACP00000007335	ENSMUSP00000110348
ENSGACP00000014770	ENSMUSP00000095533
ENSGACP00000010547	ENSMUSP00000068716
ENSGACP00000014826	ENSMUSP00000091964
ENSGACP00000007626	ENSMUSP00000128308
ENSGACP00000011322	ENSMUSP00000003659
ENSGACP00000021331	ENSMUSP00000022213
ENSGACP00000013049	ENSMUSP00000022213
ENSGACP00000014740	ENSMUSP00000060441
ENSGACP00000025750	ENSMUSP00000057488
ENSGACP00000019139	ENSMUSP00000059654
ENSGACP00000021558	ENSMUSP00000040229
ENSGACP00000025677	ENSMUSP00000040229
ENSGACP00000015799	ENSMUSP00000031607
ENSGACP00000011290	ENSMUSP00000044627
ENSGACP00000021467	ENSMUSP00000025645
ENSGACP00000006721	ENSMUSP00000095169
ENSGACP00000012822	ENSMUSP00000095169
ENSGACP00000022562	ENSMUSP00000129378
ENSGACP00000011924	ENSMUSP00000088089
ENSGACP00000008097	ENSMUSP00000076751
ENSGACP00000013458	ENSMUSP00000076751
ENSGACP00000018946	ENSMUSP00000124179
ENSGACP00000012763	ENSMUSP00000130758
ENSGACP00000023501	ENSMUSP00000030080
ENSGACP00000014637	ENSMUSP00000084578
ENSGACP00000017766	ENSMUSP00000065679
ENSGACP00000017720	ENSMUSP00000101060
ENSGACP00000023168	ENSMUSP00000101060
ENSGACP00000000388	ENSMUSP00000043522
ENSGACP00000010687	ENSMUSP00000043522
ENSGACP00000027546	ENSMUSP00000060591
ENSGACP00000022436	ENSMUSP00000103897
ENSGACP00000009783	ENSMUSP00000136611
ENSGACP00000013794	ENSMUSP00000125580
ENSGACP00000002583	ENSMUSP00000125580
ENSGACP00000008851	ENSMUSP00000037867
ENSGACP00000011962	ENSMUSP00000049285
ENSGACP00000013617	ENSMUSP00000034698
ENSGACP00000024845	ENSMUSP00000034698
ENSGACP00000007476	ENSMUSP00000002837
ENSGACP00000008862	ENSMUSP00000132514
ENSGACP00000002243	ENSMUSP00000043210
ENSGACP00000004347	ENSMUSP00000100991
ENSGACP00000024642	ENSMUSP00000006027
ENSGACP00000023961	ENSMUSP00000036065
ENSGACP00000010920	ENSMUSP00000112662
ENSGACP00000020256	ENSMUSP00000020023
ENSGACP00000018674	ENSMUSP00000036726
ENSGACP00000001541	ENSMUSP00000041599
ENSGACP00000025293	ENSMUSP00000036110
ENSGACP00000021244	ENSMUSP00000059757
ENSGACP00000015197	ENSMUSP00000099509
ENSGACP00000010883	ENSMUSP00000000939
ENSGACP00000016455	ENSMUSP00000091769
ENSGACP00000007247	ENSMUSP00000028252
ENSGACP00000008515	ENSMUSP00000091011
ENSGACP00000010891	ENSMUSP00000091011
ENSGACP00000005764	ENSMUSP00000019456
ENSGACP00000006690	ENSMUSP00000034969
ENSGACP00000027174	ENSMUSP00000077899
ENSGACP00000023717	ENSMUSP00000031096
ENSGACP00000003615	ENSMUSP00000027053
ENSGACP00000005917	ENSMUSP00000122552
ENSGACP00000024117	ENSMUSP00000026027
ENSGACP00000018050	ENSMUSP00000017821
ENSGACP00000018757	ENSMUSP00000031309
ENSGACP00000020047	ENSMUSP00000028368
ENSGACP00000007585	ENSMUSP00000028368
ENSGACP00000011922	ENSMUSP00000137309
ENSGACP00000003547	ENSMUSP00000095103
ENSGACP00000019183	ENSMUSP00000043554
ENSGACP00000002744	ENSMUSP00000045150
ENSGACP00000002016	ENSMUSP00000023835
ENSGACP00000010376	ENSMUSP00000093229
ENSGACP00000007930	ENSMUSP00000093229
ENSGACP00000025486	ENSMUSP00000131010
ENSGACP00000016795	ENSMUSP00000131010
ENSGACP00000015259	ENSMUSP00000103366
ENSGACP00000025138	ENSMUSP00000038203
ENSGACP00000011755	ENSMUSP00000038203
ENSGACP00000018076	ENSMUSP00000031977
ENSGACP00000008295	ENSMUSP00000065770
ENSGACP00000014107	ENSMUSP00000113913
ENSGACP00000006667	ENSMUSP00000118911
ENSGACP00000024356	ENSMUSP00000109340
ENSGACP00000011466	ENSMUSP00000100028
ENSGACP00000003847	ENSMUSP00000114175
ENSGACP00000021571	ENSMUSP00000067541
ENSGACP00000021553	ENSMUSP00000031663
ENSGACP00000023675	ENSMUSP00000106317
ENSGACP00000009161	ENSMUSP00000106317
ENSGACP00000023666	ENSMUSP00000124417
ENSGACP00000022606	ENSMUSP00000064246
ENSGACP00000003183	ENSMUSP00000126281
ENSGACP00000011082	ENSMUSP00000126281
ENSGACP00000018264	ENSMUSP00000043222
ENSGACP00000008056	ENSMUSP00000126243
ENSGACP00000009168	ENSMUSP00000126243
ENSGACP00000022048	ENSMUSP00000105250
ENSGACP00000016335	ENSMUSP00000001280
ENSGACP00000021346	ENSMUSP00000075011
ENSGACP00000005446	ENSMUSP00000025197
ENSGACP00000017279	ENSMUSP00000128401
ENSGACP00000006884	ENSMUSP00000031354
ENSGACP00000023755	ENSMUSP00000110729
ENSGACP00000002114	ENSMUSP00000037487
ENSGACP00000019214	ENSMUSP00000029905
ENSGACP00000023011	ENSMUSP00000052989
ENSGACP00000001216	ENSMUSP00000018113
ENSGACP00000001729	ENSMUSP00000018113
ENSGACP00000017178	ENSMUSP00000129831
ENSGACP00000021150	ENSMUSP00000038833
ENSGACP00000026689	ENSMUSP00000019386
ENSGACP00000012092	ENSMUSP00000034792
ENSGACP00000023826	ENSMUSP00000099975
ENSGACP00000021508	ENSMUSP00000099975
ENSGACP00000003882	ENSMUSP00000007249
ENSGACP00000008443	ENSMUSP00000034697
ENSGACP00000025295	ENSMUSP00000034697
ENSGACP00000015893	ENSMUSP00000087394
ENSGACP00000019478	ENSMUSP00000087394
ENSGACP00000012018	ENSMUSP00000114404
ENSGACP00000000954	ENSMUSP00000114404
ENSGACP00000003981	ENSMUSP00000075992
ENSGACP00000023947	ENSMUSP00000099430
ENSGACP00000019749	ENSMUSP00000044457
ENSGACP00000018081	ENSMUSP00000036245
ENSGACP00000009082	ENSMUSP00000030289
ENSGACP00000022777	ENSMUSP00000039943
ENSGACP00000018775	ENSMUSP00000070554
ENSGACP00000017417	ENSMUSP00000000642
ENSGACP00000021216	ENSMUSP00000020277
ENSGACP00000027504	ENSMUSP00000051215
ENSGACP00000005858	ENSMUSP00000099984
ENSGACP00000015141	ENSMUSP00000017851
ENSGACP00000005329	ENSMUSP00000020027
ENSGACP00000023030	ENSMUSP00000051261
ENSGACP00000013038	ENSMUSP00000047547
ENSGACP00000014266	ENSMUSP00000028679
ENSGACP00000021767	ENSMUSP00000028679
ENSGACP00000010282	ENSMUSP00000098594
ENSGACP00000018424	ENSMUSP00000099716
ENSGACP00000010363	ENSMUSP00000099716
ENSGACP00000015764	ENSMUSP00000055308
ENSGACP00000027003	ENSMUSP00000055308
ENSGACP00000022490	ENSMUSP00000059420
ENSGACP00000022529	ENSMUSP00000100025
ENSGACP00000014363	ENSMUSP00000099572
ENSGACP00000027136	ENSMUSP00000099572
ENSGACP00000018567	ENSMUSP00000062924
ENSGACP00000023567	ENSMUSP00000057725
ENSGACP00000024371	ENSMUSP00000057725
ENSGACP00000010873	ENSMUSP00000056313
ENSGACP00000005024	ENSMUSP00000027373
ENSGACP00000027593	ENSMUSP00000061278
ENSGACP00000013327	ENSMUSP00000029355
ENSGACP00000018279	ENSMUSP00000029355
ENSGACP00000006461	ENSMUSP00000027534
ENSGACP00000022880	ENSMUSP00000041395
ENSGACP00000024592	ENSMUSP00000041395
ENSGACP00000003771	ENSMUSP00000006851
ENSGACP00000002157	ENSMUSP00000006851
ENSGACP00000006853	ENSMUSP00000101225
ENSGACP00000002749	ENSMUSP00000045527
ENSGACP00000009150	ENSMUSP00000021090
ENSGACP00000013757	ENSMUSP00000070413
ENSGACP00000011965	ENSMUSP00000126828
ENSGACP00000008707	ENSMUSP00000027151
ENSGACP00000001910	ENSMUSP00000085253
ENSGACP00000009985	ENSMUSP00000062771
ENSGACP00000023614	ENSMUSP00000114094
ENSGACP00000020929	ENSMUSP00000139310
ENSGACP00000013315	ENSMUSP00000096994
ENSGACP00000008151	ENSMUSP00000047126
ENSGACP00000013188	ENSMUSP00000070726
ENSGACP00000026173	ENSMUSP00000025695
ENSGACP00000016187	ENSMUSP00000002839
ENSGACP00000014581	ENSMUSP00000124370
ENSGACP00000019677	ENSMUSP00000039632
ENSGACP00000004083	ENSMUSP00000038013
ENSGACP00000005781	ENSMUSP00000038013
ENSGACP00000014663	ENSMUSP00000020411
ENSGACP00000013881	ENSMUSP00000109915
ENSGACP00000014852	ENSMUSP00000053175
ENSGACP00000024470	ENSMUSP00000033805
ENSGACP00000018462	ENSMUSP00000122395
ENSGACP00000023022	ENSMUSP00000016471
ENSGACP00000020220	ENSMUSP00000033826
ENSGACP00000026953	ENSMUSP00000047353
ENSGACP00000001525	ENSMUSP00000047353
ENSGACP00000020796	ENSMUSP00000034983
ENSGACP00000018045	ENSMUSP00000027863
ENSGACP00000020202	ENSMUSP00000027863
ENSGACP00000019892	ENSMUSP00000138773
ENSGACP00000011155	ENSMUSP00000023295
ENSGACP00000020784	ENSMUSP00000127784
ENSGACP00000016165	ENSMUSP00000127784
ENSGACP00000014657	ENSMUSP00000074198
ENSGACP00000020761	ENSMUSP00000027498
ENSGACP00000000023	ENSMUSP00000018353
ENSGACP00000004790	ENSMUSP00000018476
ENSGACP00000010121	ENSMUSP00000101517
ENSGACP00000009597	ENSMUSP00000101517
ENSGACP00000011075	ENSMUSP00000019708
ENSGACP00000012573	ENSMUSP00000083281
ENSGACP00000000936	ENSMUSP00000106709
ENSGACP00000018533	ENSMUSP00000125268
ENSGACP00000000313	ENSMUSP00000125268
ENSGACP00000022262	ENSMUSP00000021971
ENSGACP00000007179	ENSMUSP00000025732
ENSGACP00000017069	ENSMUSP00000050329
ENSGACP00000001537	ENSMUSP00000035222
ENSGACP00000013067	ENSMUSP00000048124
ENSGACP00000007024	ENSMUSP00000044836
ENSGACP00000002168	ENSMUSP00000025077
ENSGACP00000021273	ENSMUSP00000113429
ENSGACP00000019076	ENSMUSP00000031229
ENSGACP00000024268	ENSMUSP00000020643
ENSGACP00000012836	ENSMUSP00000006750
ENSGACP00000009393	ENSMUSP00000006750
ENSGACP00000017596	ENSMUSP00000133474
ENSGACP00000024684	ENSMUSP00000075174
ENSGACP00000018570	ENSMUSP00000012161
ENSGACP00000026977	ENSMUSP00000109271
ENSGACP00000007863	ENSMUSP00000103362
ENSGACP00000017301	ENSMUSP00000038181
ENSGACP00000019702	ENSMUSP00000033070
ENSGACP00000004232	ENSMUSP00000113390
ENSGACP00000006403	ENSMUSP00000077019
ENSGACP00000017980	ENSMUSP00000059501
ENSGACP00000026819	ENSMUSP00000021273
ENSGACP00000023413	ENSMUSP00000059389
ENSGACP00000027353	ENSMUSP00000023487
ENSGACP00000000699	ENSMUSP00000026416
ENSGACP00000004151	ENSMUSP00000118743
ENSGACP00000023997	ENSMUSP00000021930
ENSGACP00000010622	ENSMUSP00000059419
ENSGACP00000004019	ENSMUSP00000026011
ENSGACP00000016125	ENSMUSP00000031367
ENSGACP00000014496	ENSMUSP00000129239
ENSGACP00000018285	ENSMUSP00000085728
ENSGACP00000005651	ENSMUSP00000085728
ENSGACP00000019208	ENSMUSP00000023616
ENSGACP00000026444	ENSMUSP00000006578
ENSGACP00000023425	ENSMUSP00000006578
ENSGACP00000014984	ENSMUSP00000023334
ENSGACP00000026896	ENSMUSP00000023334
ENSGACP00000016192	ENSMUSP00000034510
ENSGACP00000027292	ENSMUSP00000034510
ENSGACP00000019290	ENSMUSP00000026254
ENSGACP00000022105	ENSMUSP00000100006
ENSGACP00000024689	ENSMUSP00000111381
ENSGACP00000001742	ENSMUSP00000039728
ENSGACP00000005540	ENSMUSP00000039728
ENSGACP00000021178	ENSMUSP00000103817
ENSGACP00000011308	ENSMUSP00000058968
ENSGACP00000018744	ENSMUSP00000084427
ENSGACP00000017560	ENSMUSP00000021097
ENSGACP00000022840	ENSMUSP00000025279
ENSGACP00000016689	ENSMUSP00000095953
ENSGACP00000018236	ENSMUSP00000030443
ENSGACP00000012510	ENSMUSP00000073664
ENSGACP00000016479	ENSMUSP00000103608
ENSGACP00000003484	ENSMUSP00000039810
ENSGACP00000018708	ENSMUSP00000120421
ENSGACP00000010198	ENSMUSP00000005651
ENSGACP00000020504	ENSMUSP00000022009
ENSGACP00000019135	ENSMUSP00000027775
ENSGACP00000006442	ENSMUSP00000006669
ENSGACP00000008923	ENSMUSP00000019721
ENSGACP00000014890	ENSMUSP00000105348
ENSGACP00000013221	ENSMUSP00000085695
ENSGACP00000012239	ENSMUSP00000023344
ENSGACP00000000363	ENSMUSP00000111327
ENSGACP00000000841	ENSMUSP00000031680
ENSGACP00000014629	ENSMUSP00000027505
ENSGACP00000004599	ENSMUSP00000062593
ENSGACP00000001097	ENSMUSP00000079226
ENSGACP00000003493	ENSMUSP00000035902
ENSGACP00000003037	ENSMUSP00000105822
ENSGACP00000007881	ENSMUSP00000129922
ENSGACP00000009707	ENSMUSP00000037699
ENSGACP00000000594	ENSMUSP00000111939
ENSGACP00000020169	ENSMUSP00000056481
ENSGACP00000004030	ENSMUSP00000061229
ENSGACP00000017015	ENSMUSP00000040176
ENSGACP00000000088	ENSMUSP00000040176
ENSGACP00000021696	ENSMUSP00000042701
ENSGACP00000013298	ENSMUSP00000038056
ENSGACP00000006321	ENSMUSP00000081941
ENSGACP00000014620	ENSMUSP00000099723
ENSGACP00000013026	ENSMUSP00000023958
ENSGACP00000024852	ENSMUSP00000102782
ENSGACP00000006576	ENSMUSP00000029444
ENSGACP00000020648	ENSMUSP00000102352
ENSGACP00000021822	ENSMUSP00000058020
ENSGACP00000017880	ENSMUSP00000107381
ENSGACP00000002740	ENSMUSP00000095320
ENSGACP00000025449	ENSMUSP00000019063
ENSGACP00000008433	ENSMUSP00000029377
ENSGACP00000027200	ENSMUSP00000053384
ENSGACP00000015452	ENSMUSP00000053384
ENSGACP00000010991	ENSMUSP00000107447
ENSGACP00000010960	ENSMUSP00000129861
ENSGACP00000022519	ENSMUSP00000072074
ENSGACP00000016643	ENSMUSP00000072074
ENSGACP00000004443	ENSMUSP00000032151
ENSGACP00000015655	ENSMUSP00000032151
ENSGACP00000014318	ENSMUSP00000037042
ENSGACP00000023964	ENSMUSP00000069616
ENSGACP00000005023	ENSMUSP00000001484
ENSGACP00000007470	ENSMUSP00000046787
ENSGACP00000008374	ENSMUSP00000014673
ENSGACP00000012323	ENSMUSP00000023750
ENSGACP00000000795	ENSMUSP00000023750
ENSGACP00000006963	ENSMUSP00000023225
ENSGACP00000025485	ENSMUSP00000020446
ENSGACP00000019319	ENSMUSP00000062584
ENSGACP00000026643	ENSMUSP00000003643
ENSGACP00000016500	ENSMUSP00000003643
ENSGACP00000015626	ENSMUSP00000109931
ENSGACP00000027248	ENSMUSP00000109931
ENSGACP00000026577	ENSMUSP00000137837
ENSGACP00000004344	ENSMUSP00000029684
ENSGACP00000008376	ENSMUSP00000035898
ENSGACP00000021839	ENSMUSP00000035898
ENSGACP00000019024	ENSMUSP00000078808
ENSGACP00000026021	ENSMUSP00000044660
ENSGACP00000011216	ENSMUSP00000044660
ENSGACP00000018252	ENSMUSP00000106567
ENSGACP00000018145	ENSMUSP00000092988
ENSGACP00000015136	ENSMUSP00000037107
ENSGACP00000013136	ENSMUSP00000004381
ENSGACP00000001739	ENSMUSP00000093469
ENSGACP00000017767	ENSMUSP00000101999
ENSGACP00000025597	ENSMUSP00000101999
ENSGACP00000019584	ENSMUSP00000039416
ENSGACP00000002920	ENSMUSP00000053766
ENSGACP00000006170	ENSMUSP00000072438
ENSGACP00000010967	ENSMUSP00000089958
ENSGACP00000024788	ENSMUSP00000033430
ENSGACP00000012622	ENSMUSP00000123514
ENSGACP00000025282	ENSMUSP00000050199
ENSGACP00000025134	ENSMUSP00000064808
ENSGACP00000005951	ENSMUSP00000031055
ENSGACP00000011391	ENSMUSP00000061704
ENSGACP00000007695	ENSMUSP00000024958
ENSGACP00000022143	ENSMUSP00000024958
ENSGACP00000018222	ENSMUSP00000076130
ENSGACP00000007366	ENSMUSP00000130004
ENSGACP00000007268	ENSMUSP00000056967
ENSGACP00000003320	ENSMUSP00000056967
ENSGACP00000022052	ENSMUSP00000034090
ENSGACP00000016423	ENSMUSP00000038091
ENSGACP00000006341	ENSMUSP00000082004
ENSGACP00000025143	ENSMUSP00000112262
ENSGACP00000016788	ENSMUSP00000136950
ENSGACP00000009357	ENSMUSP00000047480
ENSGACP00000019831	ENSMUSP00000047480
ENSGACP00000027367	ENSMUSP00000018614
ENSGACP00000001479	ENSMUSP00000018614
ENSGACP00000004908	ENSMUSP00000035155
ENSGACP00000018138	ENSMUSP00000035155
ENSGACP00000014833	ENSMUSP00000103958
ENSGACP00000017486	ENSMUSP00000036438
ENSGACP00000020545	ENSMUSP00000099652
ENSGACP00000008214	ENSMUSP00000099652
ENSGACP00000015883	ENSMUSP00000082777
ENSGACP00000022168	ENSMUSP00000031455
ENSGACP00000003217	ENSMUSP00000050061
ENSGACP00000011271	ENSMUSP00000124258
ENSGACP00000019889	ENSMUSP00000093911
ENSGACP00000008823	ENSMUSP00000046906
ENSGACP00000019530	ENSMUSP00000062231
ENSGACP00000022290	ENSMUSP00000029812
ENSGACP00000001732	ENSMUSP00000107512
ENSGACP00000012747	ENSMUSP00000092355
ENSGACP00000026471	ENSMUSP00000025867
ENSGACP00000016398	ENSMUSP00000021050
ENSGACP00000025666	ENSMUSP00000021050
ENSGACP00000008646	ENSMUSP00000073228
ENSGACP00000000374	ENSMUSP00000133515
ENSGACP00000024992	ENSMUSP00000025002
ENSGACP00000002945	ENSMUSP00000021155
ENSGACP00000003232	ENSMUSP00000099676
ENSGACP00000004357	ENSMUSP00000042063
ENSGACP00000014598	ENSMUSP00000078572
ENSGACP00000000429	ENSMUSP00000080548
ENSGACP00000003603	ENSMUSP00000076437
ENSGACP00000016997	ENSMUSP00000112836
ENSGACP00000009028	ENSMUSP00000100008
ENSGACP00000016895	ENSMUSP00000072852
ENSGACP00000004524	ENSMUSP00000072852
ENSGACP00000011420	ENSMUSP00000031709
ENSGACP00000015381	ENSMUSP00000022262
ENSGACP00000026642	ENSMUSP00000055562
ENSGACP00000007315	ENSMUSP00000127149
ENSGACP00000026664	ENSMUSP00000034547
ENSGACP00000009877	ENSMUSP00000110434
ENSGACP00000026991	ENSMUSP00000084430
ENSGACP00000009569	ENSMUSP00000068178
ENSGACP00000004606	ENSMUSP00000045637
ENSGACP00000006381	ENSMUSP00000048719
ENSGACP00000013712	ENSMUSP00000048719
ENSGACP00000005279	ENSMUSP00000095420
ENSGACP00000023917	ENSMUSP00000095420
ENSGACP00000001625	ENSMUSP00000023550
ENSGACP00000010844	ENSMUSP00000028392
ENSGACP00000004840	ENSMUSP00000086422
ENSGACP00000003120	ENSMUSP00000026624
ENSGACP00000022763	ENSMUSP00000110373
ENSGACP00000004093	ENSMUSP00000025989
ENSGACP00000002947	ENSMUSP00000113782
ENSGACP00000018197	ENSMUSP00000021443
ENSGACP00000008589	ENSMUSP00000021443
ENSGACP00000006210	ENSMUSP00000071578
ENSGACP00000023740	ENSMUSP00000120531
ENSGACP00000011462	ENSMUSP00000039737
ENSGACP00000022643	ENSMUSP00000039737
ENSGACP00000020308	ENSMUSP00000099399
ENSGACP00000011353	ENSMUSP00000099399
ENSGACP00000011634	ENSMUSP00000015137
ENSGACP00000027095	ENSMUSP00000015137
ENSGACP00000025278	ENSMUSP00000050087
ENSGACP00000021615	ENSMUSP00000050087
ENSGACP00000025981	ENSMUSP00000032272
ENSGACP00000023459	ENSMUSP00000108593
ENSGACP00000027051	ENSMUSP00000019333
ENSGACP00000012605	ENSMUSP00000046467
ENSGACP00000024753	ENSMUSP00000114843
ENSGACP00000024433	ENSMUSP00000002259
ENSGACP00000014621	ENSMUSP00000030285
ENSGACP00000013009	ENSMUSP00000087257
ENSGACP00000022379	ENSMUSP00000036289
ENSGACP00000021782	ENSMUSP00000028844
ENSGACP00000022778	ENSMUSP00000031530
ENSGACP00000013915	ENSMUSP00000040524
ENSGACP00000015432	ENSMUSP00000047402
ENSGACP00000012755	ENSMUSP00000047402
ENSGACP00000002942	ENSMUSP00000038373
ENSGACP00000006413	ENSMUSP00000105245
ENSGACP00000010251	ENSMUSP00000105245
ENSGACP00000019004	ENSMUSP00000026662
ENSGACP00000013377	ENSMUSP00000026662
ENSGACP00000004612	ENSMUSP00000022952
ENSGACP00000026616	ENSMUSP00000055486
ENSGACP00000023748	ENSMUSP00000025642
ENSGACP00000020419	ENSMUSP00000081572
ENSGACP00000009662	ENSMUSP00000069578
ENSGACP00000019565	ENSMUSP00000127071
ENSGACP00000001904	ENSMUSP00000104725
ENSGACP00000022127	ENSMUSP00000001079
ENSGACP00000003772	ENSMUSP00000045955
ENSGACP00000025824	ENSMUSP00000035823
ENSGACP00000024300	ENSMUSP00000095702
ENSGACP00000023427	ENSMUSP00000095702
ENSGACP00000024339	ENSMUSP00000118474
ENSGACP00000007216	ENSMUSP00000026750
ENSGACP00000026945	ENSMUSP00000026750
ENSGACP00000012547	ENSMUSP00000030645
ENSGACP00000009785	ENSMUSP00000030627
ENSGACP00000023502	ENSMUSP00000130767
ENSGACP00000013074	ENSMUSP00000024721
ENSGACP00000002199	ENSMUSP00000078547
ENSGACP00000022362	ENSMUSP00000034817
ENSGACP00000009795	ENSMUSP00000125932
ENSGACP00000015936	ENSMUSP00000029674
ENSGACP00000008992	ENSMUSP00000076115
ENSGACP00000023708	ENSMUSP00000076115
ENSGACP00000015930	ENSMUSP00000029673
ENSGACP00000005975	ENSMUSP00000029673
ENSGACP00000015910	ENSMUSP00000029566
ENSGACP00000005980	ENSMUSP00000029566
ENSGACP00000024782	ENSMUSP00000033532
ENSGACP00000003796	ENSMUSP00000044128
ENSGACP00000027413	ENSMUSP00000051479
ENSGACP00000018796	ENSMUSP00000060749
ENSGACP00000020153	ENSMUSP00000136054
ENSGACP00000009853	ENSMUSP00000110435
ENSGACP00000019566	ENSMUSP00000088098
ENSGACP00000004645	ENSMUSP00000134205
ENSGACP00000009814	ENSMUSP00000036749
ENSGACP00000011993	ENSMUSP00000036749
ENSGACP00000007758	ENSMUSP00000078245
ENSGACP00000025502	ENSMUSP00000031002
ENSGACP00000015208	ENSMUSP00000095949
ENSGACP00000018017	ENSMUSP00000021617
ENSGACP00000018922	ENSMUSP00000020551
ENSGACP00000005104	ENSMUSP00000087810
ENSGACP00000003471	ENSMUSP00000087810
ENSGACP00000012280	ENSMUSP00000017552
ENSGACP00000001586	ENSMUSP00000077438
ENSGACP00000019536	ENSMUSP00000077438
ENSGACP00000005344	ENSMUSP00000110371
ENSGACP00000003851	ENSMUSP00000078690
ENSGACP00000018443	ENSMUSP00000125857
ENSGACP00000008154	ENSMUSP00000005233
ENSGACP00000012546	ENSMUSP00000098056
ENSGACP00000005836	ENSMUSP00000034093
ENSGACP00000005799	ENSMUSP00000113840
ENSGACP00000008689	ENSMUSP00000037079
ENSGACP00000025467	ENSMUSP00000125335
ENSGACP00000013047	ENSMUSP00000106770
ENSGACP00000012044	ENSMUSP00000066977
ENSGACP00000007457	ENSMUSP00000045454
ENSGACP00000002040	ENSMUSP00000045454
ENSGACP00000024087	ENSMUSP00000109203
ENSGACP00000025126	ENSMUSP00000035437
ENSGACP00000022272	ENSMUSP00000105915
ENSGACP00000011182	ENSMUSP00000135500
ENSGACP00000010237	ENSMUSP00000006825
ENSGACP00000013685	ENSMUSP00000101184
ENSGACP00000017217	ENSMUSP00000105790
ENSGACP00000006457	ENSMUSP00000105790
ENSGACP00000016787	ENSMUSP00000042155
ENSGACP00000012903	ENSMUSP00000007444
ENSGACP00000018709	ENSMUSP00000027185
ENSGACP00000023430	ENSMUSP00000034049
ENSGACP00000015267	ENSMUSP00000029486
ENSGACP00000010388	ENSMUSP00000029486
ENSGACP00000024908	ENSMUSP00000075990
ENSGACP00000015998	ENSMUSP00000069429
ENSGACP00000001485	ENSMUSP00000069429
ENSGACP00000015663	ENSMUSP00000029740
ENSGACP00000026410	ENSMUSP00000023531
ENSGACP00000026983	ENSMUSP00000034629
ENSGACP00000007903	ENSMUSP00000005256
ENSGACP00000009270	ENSMUSP00000005256
ENSGACP00000025026	ENSMUSP00000004673
ENSGACP00000000613	ENSMUSP00000044430
ENSGACP00000008010	ENSMUSP00000066741
ENSGACP00000013580	ENSMUSP00000066741
ENSGACP00000006292	ENSMUSP00000105926
ENSGACP00000012210	ENSMUSP00000129278
ENSGACP00000015315	ENSMUSP00000099907
ENSGACP00000027359	ENSMUSP00000025224
ENSGACP00000023147	ENSMUSP00000028787
ENSGACP00000014149	ENSMUSP00000093908
ENSGACP00000003403	ENSMUSP00000129522
ENSGACP00000023466	ENSMUSP00000118179
ENSGACP00000005819	ENSMUSP00000120830
ENSGACP00000026045	ENSMUSP00000120830
ENSGACP00000026515	ENSMUSP00000005336
ENSGACP00000011279	ENSMUSP00000087073
ENSGACP00000018915	ENSMUSP00000006367
ENSGACP00000013658	ENSMUSP00000006367
ENSGACP00000020289	ENSMUSP00000059720
ENSGACP00000020594	ENSMUSP00000030475
ENSGACP00000005330	ENSMUSP00000028034
ENSGACP00000015126	ENSMUSP00000079692
ENSGACP00000025361	ENSMUSP00000129122
ENSGACP00000005289	ENSMUSP00000121775
ENSGACP00000011803	ENSMUSP00000121775
ENSGACP00000013332	ENSMUSP00000138370
ENSGACP00000018278	ENSMUSP00000138370
ENSGACP00000020304	ENSMUSP00000055447
ENSGACP00000000638	ENSMUSP00000114458
ENSGACP00000000642	ENSMUSP00000035918
ENSGACP00000007669	ENSMUSP00000024594
ENSGACP00000013678	ENSMUSP00000068690
ENSGACP00000020956	ENSMUSP00000041307
ENSGACP00000012102	ENSMUSP00000056378
ENSGACP00000025556	ENSMUSP00000019362
ENSGACP00000014239	ENSMUSP00000034566
ENSGACP00000008184	ENSMUSP00000090568
ENSGACP00000023437	ENSMUSP00000053783
ENSGACP00000012363	ENSMUSP00000038662
ENSGACP00000016562	ENSMUSP00000002572
ENSGACP00000025075	ENSMUSP00000002572
ENSGACP00000004707	ENSMUSP00000102685
ENSGACP00000006961	ENSMUSP00000088179
ENSGACP00000009716	ENSMUSP00000114974
ENSGACP00000025630	ENSMUSP00000018698
ENSGACP00000021342	ENSMUSP00000114159
ENSGACP00000027345	ENSMUSP00000026328
ENSGACP00000010866	ENSMUSP00000076336
ENSGACP00000026575	ENSMUSP00000123700
ENSGACP00000019225	ENSMUSP00000102926
ENSGACP00000011106	ENSMUSP00000038916
ENSGACP00000018513	ENSMUSP00000098701
ENSGACP00000020555	ENSMUSP00000098701
ENSGACP00000027415	ENSMUSP00000104641
ENSGACP00000007508	ENSMUSP00000028815
ENSGACP00000002813	ENSMUSP00000026084
ENSGACP00000015886	ENSMUSP00000052202
ENSGACP00000021636	ENSMUSP00000048119
ENSGACP00000013569	ENSMUSP00000132547
ENSGACP00000020509	ENSMUSP00000132547
ENSGACP00000023070	ENSMUSP00000029611
ENSGACP00000017218	ENSMUSP00000136280
ENSGACP00000007854	ENSMUSP00000136280
ENSGACP00000007778	ENSMUSP00000054385
ENSGACP00000023303	ENSMUSP00000120125
ENSGACP00000026973	ENSMUSP00000120125
ENSGACP00000006796	ENSMUSP00000039648
ENSGACP00000025651	ENSMUSP00000104273
ENSGACP00000006741	ENSMUSP00000112685
ENSGACP00000010343	ENSMUSP00000059896
ENSGACP00000014020	ENSMUSP00000020106
ENSGACP00000005290	ENSMUSP00000035512
ENSGACP00000005684	ENSMUSP00000106163
ENSGACP00000024380	ENSMUSP00000025377
ENSGACP00000000783	ENSMUSP00000020316
ENSGACP00000005440	ENSMUSP00000033939
ENSGACP00000005520	ENSMUSP00000026217
ENSGACP00000008884	ENSMUSP00000026217
ENSGACP00000020277	ENSMUSP00000025946
ENSGACP00000024870	ENSMUSP00000076886
ENSGACP00000014662	ENSMUSP00000073105
ENSGACP00000011201	ENSMUSP00000035326
ENSGACP00000018511	ENSMUSP00000033010
ENSGACP00000011389	ENSMUSP00000128703
ENSGACP00000020478	ENSMUSP00000128703
ENSGACP00000020888	ENSMUSP00000128464
ENSGACP00000014622	ENSMUSP00000020158
ENSGACP00000014242	ENSMUSP00000018005
ENSGACP00000005097	ENSMUSP00000035214
ENSGACP00000007882	ENSMUSP00000109253
ENSGACP00000011600	ENSMUSP00000030136
ENSGACP00000027587	ENSMUSP00000018755
ENSGACP00000014631	ENSMUSP00000116200
ENSGACP00000007002	ENSMUSP00000023884
ENSGACP00000006108	ENSMUSP00000065544
ENSGACP00000006862	ENSMUSP00000065544
ENSGACP00000006821	ENSMUSP00000045945
ENSGACP00000004406	ENSMUSP00000035112
ENSGACP00000000106	ENSMUSP00000029770
ENSGACP00000013692	ENSMUSP00000021666
ENSGACP00000003807	ENSMUSP00000027251
ENSGACP00000011883	ENSMUSP00000024749
ENSGACP00000013233	ENSMUSP00000022172
ENSGACP00000000468	ENSMUSP00000024786
ENSGACP00000013704	ENSMUSP00000076864
ENSGACP00000004476	ENSMUSP00000044938
ENSGACP00000015723	ENSMUSP00000044938
ENSGACP00000025000	ENSMUSP00000031533
ENSGACP00000013789	ENSMUSP00000064758
ENSGACP00000025896	ENSMUSP00000064758
ENSGACP00000015687	ENSMUSP00000021466
ENSGACP00000022513	ENSMUSP00000025668
ENSGACP00000015580	ENSMUSP00000029752
ENSGACP00000005375	ENSMUSP00000110401
ENSGACP00000001152	ENSMUSP00000030221
ENSGACP00000006366	ENSMUSP00000044955
ENSGACP00000022518	ENSMUSP00000044955
ENSGACP00000009074	ENSMUSP00000099851
ENSGACP00000021387	ENSMUSP00000099851
ENSGACP00000019159	ENSMUSP00000042177
ENSGACP00000010863	ENSMUSP00000040126
ENSGACP00000027396	ENSMUSP00000080111
ENSGACP00000012339	ENSMUSP00000130957
ENSGACP00000025248	ENSMUSP00000053408
ENSGACP00000019354	ENSMUSP00000020378
ENSGACP00000020574	ENSMUSP00000102014
ENSGACP00000003950	ENSMUSP00000102014
ENSGACP00000009014	ENSMUSP00000130604
ENSGACP00000022282	ENSMUSP00000038361
ENSGACP00000009385	ENSMUSP00000038361
ENSGACP00000014205	ENSMUSP00000057282
ENSGACP00000013966	ENSMUSP00000019997
ENSGACP00000000877	ENSMUSP00000016033
ENSGACP00000024135	ENSMUSP00000096972
ENSGACP00000007039	ENSMUSP00000113042
ENSGACP00000019633	ENSMUSP00000032705
ENSGACP00000007368	ENSMUSP00000107492
ENSGACP00000008982	ENSMUSP00000003843
ENSGACP00000010947	ENSMUSP00000008907
ENSGACP00000023693	ENSMUSP00000023356
ENSGACP00000022054	ENSMUSP00000044624
ENSGACP00000002594	ENSMUSP00000044624
ENSGACP00000013415	ENSMUSP00000045676
ENSGACP00000017500	ENSMUSP00000097100
ENSGACP00000000325	ENSMUSP00000026150
ENSGACP00000009862	ENSMUSP00000026150
ENSGACP00000011786	ENSMUSP00000019939
ENSGACP00000005151	ENSMUSP00000021246
ENSGACP00000007825	ENSMUSP00000066244
ENSGACP00000014481	ENSMUSP00000090335
ENSGACP00000002697	ENSMUSP00000088271
ENSGACP00000002639	ENSMUSP00000020461
ENSGACP00000026012	ENSMUSP00000052863
ENSGACP00000009143	ENSMUSP00000038110
ENSGACP00000014423	ENSMUSP00000108841
ENSGACP00000016336	ENSMUSP00000023289
ENSGACP00000003094	ENSMUSP00000071933
ENSGACP00000025223	ENSMUSP00000032413
ENSGACP00000014464	ENSMUSP00000114272
ENSGACP00000000471	ENSMUSP00000094916
ENSGACP00000015660	ENSMUSP00000108948
ENSGACP00000016881	ENSMUSP00000111405
ENSGACP00000020615	ENSMUSP00000081714
ENSGACP00000008863	ENSMUSP00000081714
ENSGACP00000014873	ENSMUSP00000060255
ENSGACP00000003060	ENSMUSP00000056147
ENSGACP00000009739	ENSMUSP00000101914
ENSGACP00000023304	ENSMUSP00000064128
ENSGACP00000012314	ENSMUSP00000050246
ENSGACP00000025167	ENSMUSP00000062016
ENSGACP00000006886	ENSMUSP00000009798
ENSGACP00000006855	ENSMUSP00000034802
ENSGACP00000017577	ENSMUSP00000034802
ENSGACP00000010936	ENSMUSP00000056872
ENSGACP00000002447	ENSMUSP00000020767
ENSGACP00000003793	ENSMUSP00000062078
ENSGACP00000005399	ENSMUSP00000033938
ENSGACP00000015807	ENSMUSP00000000811
ENSGACP00000009981	ENSMUSP00000133065
ENSGACP00000004692	ENSMUSP00000116130
ENSGACP00000014168	ENSMUSP00000056099
ENSGACP00000013281	ENSMUSP00000040505
ENSGACP00000005249	ENSMUSP00000060424
ENSGACP00000020286	ENSMUSP00000025944
ENSGACP00000022867	ENSMUSP00000129772
ENSGACP00000011430	ENSMUSP00000125840
ENSGACP00000017008	ENSMUSP00000125840
ENSGACP00000000803	ENSMUSP00000052776
ENSGACP00000010141	ENSMUSP00000042004
ENSGACP00000001303	ENSMUSP00000042004
ENSGACP00000022534	ENSMUSP00000025850
ENSGACP00000017126	ENSMUSP00000031017
ENSGACP00000012932	ENSMUSP00000003640
ENSGACP00000013845	ENSMUSP00000021674
ENSGACP00000013876	ENSMUSP00000021674
ENSGACP00000010100	ENSMUSP00000021674
ENSGACP00000027536	ENSMUSP00000106906
ENSGACP00000021530	ENSMUSP00000080325
ENSGACP00000027426	ENSMUSP00000044276
ENSGACP00000001069	ENSMUSP00000027247
ENSGACP00000017727	ENSMUSP00000135516
ENSGACP00000005203	ENSMUSP00000135516
ENSGACP00000013382	ENSMUSP00000080219
ENSGACP00000024818	ENSMUSP00000080219
ENSGACP00000022797	ENSMUSP00000110414
ENSGACP00000027343	ENSMUSP00000108090
ENSGACP00000014685	ENSMUSP00000111963
ENSGACP00000015178	ENSMUSP00000111963
ENSGACP00000018151	ENSMUSP00000054338
ENSGACP00000003415	ENSMUSP00000054338
ENSGACP00000011552	ENSMUSP00000017974
ENSGACP00000007327	ENSMUSP00000028259
ENSGACP00000000902	ENSMUSP00000098099
ENSGACP00000012298	ENSMUSP00000058348
ENSGACP00000022376	ENSMUSP00000058348
ENSGACP00000025154	ENSMUSP00000061517
ENSGACP00000003027	ENSMUSP00000054141
ENSGACP00000021850	ENSMUSP00000129418
ENSGACP00000010964	ENSMUSP00000057721
ENSGACP00000019111	ENSMUSP00000057040
ENSGACP00000013243	ENSMUSP00000061643
ENSGACP00000023232	ENSMUSP00000034240
ENSGACP00000011378	ENSMUSP00000004294
ENSGACP00000006409	ENSMUSP00000137931
ENSGACP00000010278	ENSMUSP00000055599
ENSGACP00000019737	ENSMUSP00000108260
ENSGACP00000000127	ENSMUSP00000132501
ENSGACP00000010847	ENSMUSP00000012921
ENSGACP00000018650	ENSMUSP00000002172
ENSGACP00000004819	ENSMUSP00000088263
ENSGACP00000018977	ENSMUSP00000077466
ENSGACP00000014316	ENSMUSP00000104342
ENSGACP00000009863	ENSMUSP00000132519
ENSGACP00000008995	ENSMUSP00000132519
ENSGACP00000011352	ENSMUSP00000050275
ENSGACP00000011788	ENSMUSP00000017090
ENSGACP00000005480	ENSMUSP00000099324
ENSGACP00000006126	ENSMUSP00000086835
ENSGACP00000007811	ENSMUSP00000075655
ENSGACP00000008814	ENSMUSP00000037109
ENSGACP00000024276	ENSMUSP00000001080
ENSGACP00000014013	ENSMUSP00000139117
ENSGACP00000010628	ENSMUSP00000045478
ENSGACP00000004594	ENSMUSP00000045478
ENSGACP00000025384	ENSMUSP00000022782
ENSGACP00000019651	ENSMUSP00000114026
ENSGACP00000013754	ENSMUSP00000022916
ENSGACP00000015038	ENSMUSP00000054134
ENSGACP00000011811	ENSMUSP00000079395
ENSGACP00000006703	ENSMUSP00000127109
ENSGACP00000017237	ENSMUSP00000111269
ENSGACP00000014371	ENSMUSP00000000828
ENSGACP00000001362	ENSMUSP00000038369
ENSGACP00000026511	ENSMUSP00000063264
ENSGACP00000013426	ENSMUSP00000063264
ENSGACP00000027588	ENSMUSP00000019050
ENSGACP00000014943	ENSMUSP00000055297
ENSGACP00000022210	ENSMUSP00000021940
ENSGACP00000007115	ENSMUSP00000117200
ENSGACP00000022138	ENSMUSP00000117200
ENSGACP00000003099	ENSMUSP00000034308
ENSGACP00000007844	ENSMUSP00000029824
ENSGACP00000023634	ENSMUSP00000029824
ENSGACP00000022821	ENSMUSP00000031377
ENSGACP00000009183	ENSMUSP00000030279
ENSGACP00000006045	ENSMUSP00000027502
ENSGACP00000004590	ENSMUSP00000026562
ENSGACP00000004142	ENSMUSP00000104939
ENSGACP00000005621	ENSMUSP00000061737
ENSGACP00000011760	ENSMUSP00000000394
ENSGACP00000006835	ENSMUSP00000072896
ENSGACP00000026432	ENSMUSP00000047529
ENSGACP00000000443	ENSMUSP00000027730
ENSGACP00000011166	ENSMUSP00000072330
ENSGACP00000022921	ENSMUSP00000072330
ENSGACP00000004120	ENSMUSP00000016143
ENSGACP00000007637	ENSMUSP00000081263
ENSGACP00000004972	ENSMUSP00000006311
ENSGACP00000013171	ENSMUSP00000112715
ENSGACP00000010688	ENSMUSP00000103690
ENSGACP00000013878	ENSMUSP00000099331
ENSGACP00000022649	ENSMUSP00000129157
ENSGACP00000002147	ENSMUSP00000041241
ENSGACP00000022417	ENSMUSP00000029194
ENSGACP00000023549	ENSMUSP00000132338
ENSGACP00000006090	ENSMUSP00000081232
ENSGACP00000009250	ENSMUSP00000132011
ENSGACP00000009038	ENSMUSP00000044371
ENSGACP00000025375	ENSMUSP00000022813
ENSGACP00000014864	ENSMUSP00000104764
ENSGACP00000001096	ENSMUSP00000104294
ENSGACP00000023013	ENSMUSP00000052283
ENSGACP00000008786	ENSMUSP00000041232
ENSGACP00000019016	ENSMUSP00000099755
ENSGACP00000027501	ENSMUSP00000021937
ENSGACP00000007297	ENSMUSP00000049430
ENSGACP00000014693	ENSMUSP00000102229
ENSGACP00000017566	ENSMUSP00000025294
ENSGACP00000005870	ENSMUSP00000025294
ENSGACP00000018363	ENSMUSP00000028257
ENSGACP00000009849	ENSMUSP00000112638
ENSGACP00000002988	ENSMUSP00000022060
ENSGACP00000024484	ENSMUSP00000110724
ENSGACP00000026918	ENSMUSP00000110724
ENSGACP00000000988	ENSMUSP00000063412
ENSGACP00000018525	ENSMUSP00000115772
ENSGACP00000005586	ENSMUSP00000124611
ENSGACP00000026800	ENSMUSP00000025805
ENSGACP00000018089	ENSMUSP00000030687
ENSGACP00000008044	ENSMUSP00000090287
ENSGACP00000007152	ENSMUSP00000067325
ENSGACP00000018808	ENSMUSP00000054747
ENSGACP00000002960	ENSMUSP00000081954
ENSGACP00000017476	ENSMUSP00000060771
ENSGACP00000004852	ENSMUSP00000040152
ENSGACP00000023358	ENSMUSP00000084663
ENSGACP00000009784	ENSMUSP00000032462
ENSGACP00000025297	ENSMUSP00000020234
ENSGACP00000022337	ENSMUSP00000062047
ENSGACP00000023071	ENSMUSP00000016452
ENSGACP00000014141	ENSMUSP00000078459
ENSGACP00000027272	ENSMUSP00000038139
ENSGACP00000003674	ENSMUSP00000016125
ENSGACP00000020843	ENSMUSP00000030033
ENSGACP00000021706	ENSMUSP00000078682
ENSGACP00000022397	ENSMUSP00000010241
ENSGACP00000011551	ENSMUSP00000109779
ENSGACP00000026168	ENSMUSP00000127709
ENSGACP00000004328	ENSMUSP00000028595
ENSGACP00000021115	ENSMUSP00000028595
ENSGACP00000007831	ENSMUSP00000113216
ENSGACP00000007310	ENSMUSP00000059291
ENSGACP00000009244	ENSMUSP00000131281
ENSGACP00000020449	ENSMUSP00000028583
ENSGACP00000026431	ENSMUSP00000020057
ENSGACP00000000586	ENSMUSP00000003971
ENSGACP00000008929	ENSMUSP00000037129
ENSGACP00000002580	ENSMUSP00000044098
ENSGACP00000013787	ENSMUSP00000044098
ENSGACP00000000829	ENSMUSP00000025476
ENSGACP00000014660	ENSMUSP00000017534
ENSGACP00000022158	ENSMUSP00000043146
ENSGACP00000015271	ENSMUSP00000129491
ENSGACP00000021841	ENSMUSP00000042785
ENSGACP00000027357	ENSMUSP00000132659
ENSGACP00000017485	ENSMUSP00000001184
ENSGACP00000023250	ENSMUSP00000039071
ENSGACP00000024235	ENSMUSP00000021941
ENSGACP00000020266	ENSMUSP00000056227
ENSGACP00000008993	ENSMUSP00000084507
ENSGACP00000010738	ENSMUSP00000084507
ENSGACP00000016400	ENSMUSP00000046705
ENSGACP00000027277	ENSMUSP00000077564
ENSGACP00000015129	ENSMUSP00000008878
ENSGACP00000025040	ENSMUSP00000008878
ENSGACP00000019048	ENSMUSP00000061760
ENSGACP00000014443	ENSMUSP00000061760
ENSGACP00000023401	ENSMUSP00000054823
ENSGACP00000017956	ENSMUSP00000019924
ENSGACP00000014675	ENSMUSP00000072510
ENSGACP00000018792	ENSMUSP00000058468
ENSGACP00000025006	ENSMUSP00000126854
ENSGACP00000007382	ENSMUSP00000126629
ENSGACP00000000788	ENSMUSP00000066287
ENSGACP00000025503	ENSMUSP00000031093
ENSGACP00000015256	ENSMUSP00000047656
ENSGACP00000012944	ENSMUSP00000047656
ENSGACP00000021857	ENSMUSP00000106160
ENSGACP00000005924	ENSMUSP00000059658
ENSGACP00000016031	ENSMUSP00000059658
ENSGACP00000022569	ENSMUSP00000067448
ENSGACP00000025746	ENSMUSP00000032719
ENSGACP00000012795	ENSMUSP00000067241
ENSGACP00000006663	ENSMUSP00000067241
ENSGACP00000006730	ENSMUSP00000123509
ENSGACP00000012841	ENSMUSP00000123509
ENSGACP00000007568	ENSMUSP00000065877
ENSGACP00000003998	ENSMUSP00000022871
ENSGACP00000017521	ENSMUSP00000000305
ENSGACP00000025691	ENSMUSP00000037971
ENSGACP00000021409	ENSMUSP00000037971
ENSGACP00000019531	ENSMUSP00000080521
ENSGACP00000024377	ENSMUSP00000080521
ENSGACP00000022555	ENSMUSP00000112498
ENSGACP00000021360	ENSMUSP00000027897
ENSGACP00000008773	ENSMUSP00000073911
ENSGACP00000012870	ENSMUSP00000020938
ENSGACP00000019276	ENSMUSP00000112534
ENSGACP00000003716	ENSMUSP00000137523
ENSGACP00000026543	ENSMUSP00000043167
ENSGACP00000027254	ENSMUSP00000124518
ENSGACP00000017842	ENSMUSP00000109175
ENSGACP00000009943	ENSMUSP00000093183
ENSGACP00000018696	ENSMUSP00000097699
ENSGACP00000016745	ENSMUSP00000029252
ENSGACP00000027325	ENSMUSP00000042313
ENSGACP00000016008	ENSMUSP00000002081
ENSGACP00000010574	ENSMUSP00000082941
ENSGACP00000009861	ENSMUSP00000129513
ENSGACP00000020412	ENSMUSP00000057849
ENSGACP00000009980	ENSMUSP00000048969
ENSGACP00000002724	ENSMUSP00000040168
ENSGACP00000020209	ENSMUSP00000096769
ENSGACP00000016332	ENSMUSP00000108961
ENSGACP00000005262	ENSMUSP00000051709
ENSGACP00000021845	ENSMUSP00000033920
ENSGACP00000021463	ENSMUSP00000085264
ENSGACP00000027576	ENSMUSP00000063762
ENSGACP00000006876	ENSMUSP00000047980
ENSGACP00000024671	ENSMUSP00000096415
ENSGACP00000000089	ENSMUSP00000125274
ENSGACP00000017018	ENSMUSP00000125274
ENSGACP00000009719	ENSMUSP00000100009
ENSGACP00000008279	ENSMUSP00000092900
ENSGACP00000024408	ENSMUSP00000088227
ENSGACP00000023575	ENSMUSP00000088227
ENSGACP00000023542	ENSMUSP00000028469
ENSGACP00000021565	ENSMUSP00000028469
ENSGACP00000017547	ENSMUSP00000049683
ENSGACP00000022432	ENSMUSP00000034015
ENSGACP00000024289	ENSMUSP00000042464
ENSGACP00000023670	ENSMUSP00000025127
ENSGACP00000021158	ENSMUSP00000002625
ENSGACP00000005556	ENSMUSP00000047393
ENSGACP00000023372	ENSMUSP00000020768
ENSGACP00000007534	ENSMUSP00000101614
ENSGACP00000003416	ENSMUSP00000099342
ENSGACP00000023175	ENSMUSP00000118588
ENSGACP00000015638	ENSMUSP00000069850
ENSGACP00000000834	ENSMUSP00000087960
ENSGACP00000013412	ENSMUSP00000087960
ENSGACP00000009247	ENSMUSP00000113395
ENSGACP00000015711	ENSMUSP00000113051
ENSGACP00000009444	ENSMUSP00000027370
ENSGACP00000007497	ENSMUSP00000105797
ENSGACP00000002653	ENSMUSP00000105797
ENSGACP00000007409	ENSMUSP00000094164
ENSGACP00000026584	ENSMUSP00000094164
ENSGACP00000018727	ENSMUSP00000079929
ENSGACP00000007264	ENSMUSP00000039443
ENSGACP00000014667	ENSMUSP00000026649
ENSGACP00000025204	ENSMUSP00000026649
ENSGACP00000022170	ENSMUSP00000007236
ENSGACP00000018835	ENSMUSP00000007236
ENSGACP00000017827	ENSMUSP00000000349
ENSGACP00000015070	ENSMUSP00000015435
ENSGACP00000025588	ENSMUSP00000062996
ENSGACP00000000277	ENSMUSP00000031281
ENSGACP00000023485	ENSMUSP00000031281
ENSGACP00000008232	ENSMUSP00000023464
ENSGACP00000001480	ENSMUSP00000033769
ENSGACP00000025500	ENSMUSP00000020448
ENSGACP00000005326	ENSMUSP00000074471
ENSGACP00000020155	ENSMUSP00000037561
ENSGACP00000019127	ENSMUSP00000101050
ENSGACP00000018912	ENSMUSP00000091595
ENSGACP00000013158	ENSMUSP00000003274
ENSGACP00000023601	ENSMUSP00000100026
ENSGACP00000015363	ENSMUSP00000107551
ENSGACP00000013224	ENSMUSP00000076856
ENSGACP00000020786	ENSMUSP00000076856
ENSGACP00000015231	ENSMUSP00000017961
ENSGACP00000019451	ENSMUSP00000039072
ENSGACP00000003594	ENSMUSP00000039072
ENSGACP00000004183	ENSMUSP00000026357
ENSGACP00000020759	ENSMUSP00000026357
ENSGACP00000023110	ENSMUSP00000087713
ENSGACP00000000456	ENSMUSP00000087713
ENSGACP00000009491	ENSMUSP00000040647
ENSGACP00000010548	ENSMUSP00000004770
ENSGACP00000027226	ENSMUSP00000004770
ENSGACP00000025795	ENSMUSP00000006151
ENSGACP00000021010	ENSMUSP00000006151
ENSGACP00000021923	ENSMUSP00000030036
ENSGACP00000023208	ENSMUSP00000128473
ENSGACP00000019894	ENSMUSP00000033652
ENSGACP00000022896	ENSMUSP00000106981
ENSGACP00000006501	ENSMUSP00000044168
ENSGACP00000004337	ENSMUSP00000044168
ENSGACP00000008486	ENSMUSP00000038430
ENSGACP00000012032	ENSMUSP00000130116
ENSGACP00000018469	ENSMUSP00000009713
ENSGACP00000005860	ENSMUSP00000009713
ENSGACP00000002984	ENSMUSP00000104335
ENSGACP00000011041	ENSMUSP00000127816
ENSGACP00000026223	ENSMUSP00000127816
ENSGACP00000020452	ENSMUSP00000057989
ENSGACP00000025364	ENSMUSP00000107863
ENSGACP00000012989	ENSMUSP00000102538
ENSGACP00000006918	ENSMUSP00000102538
ENSGACP00000026210	ENSMUSP00000020223
ENSGACP00000004346	ENSMUSP00000106747
ENSGACP00000001534	ENSMUSP00000077532
ENSGACP00000006856	ENSMUSP00000077532
ENSGACP00000016387	ENSMUSP00000058941
ENSGACP00000008570	ENSMUSP00000125700
ENSGACP00000026197	ENSMUSP00000093962
ENSGACP00000021313	ENSMUSP00000112019
ENSGACP00000026258	ENSMUSP00000112708
ENSGACP00000007555	ENSMUSP00000006341
ENSGACP00000015943	ENSMUSP00000075429
ENSGACP00000004350	ENSMUSP00000028332
ENSGACP00000005191	ENSMUSP00000107848
ENSGACP00000018902	ENSMUSP00000076160
ENSGACP00000021210	ENSMUSP00000130177
ENSGACP00000007994	ENSMUSP00000049404
ENSGACP00000013858	ENSMUSP00000047157
ENSGACP00000002435	ENSMUSP00000108046
ENSGACP00000012902	ENSMUSP00000108046
ENSGACP00000009888	ENSMUSP00000101686
ENSGACP00000022188	ENSMUSP00000130560
ENSGACP00000008602	ENSMUSP00000026209
ENSGACP00000024217	ENSMUSP00000132922
ENSGACP00000010864	ENSMUSP00000038532
ENSGACP00000006083	ENSMUSP00000058521
ENSGACP00000020073	ENSMUSP00000085416
ENSGACP00000013262	ENSMUSP00000085416
ENSGACP00000008920	ENSMUSP00000082971
ENSGACP00000005950	ENSMUSP00000088217
ENSGACP00000012855	ENSMUSP00000005829
ENSGACP00000020715	ENSMUSP00000005829
ENSGACP00000014479	ENSMUSP00000083747
ENSGACP00000025558	ENSMUSP00000036690
ENSGACP00000017841	ENSMUSP00000036690
ENSGACP00000023507	ENSMUSP00000030081
ENSGACP00000011362	ENSMUSP00000001126
ENSGACP00000023220	ENSMUSP00000117030
ENSGACP00000002330	ENSMUSP00000117030
ENSGACP00000011066	ENSMUSP00000059801
ENSGACP00000000892	ENSMUSP00000059801
ENSGACP00000018474	ENSMUSP00000048904
ENSGACP00000008013	ENSMUSP00000023559
ENSGACP00000003321	ENSMUSP00000109366
ENSGACP00000003334	ENSMUSP00000014614
ENSGACP00000024019	ENSMUSP00000062782
ENSGACP00000021893	ENSMUSP00000005889
ENSGACP00000018126	ENSMUSP00000060721
ENSGACP00000014692	ENSMUSP00000045110
ENSGACP00000026646	ENSMUSP00000035642
ENSGACP00000004454	ENSMUSP00000000449
ENSGACP00000016532	ENSMUSP00000106315
ENSGACP00000026637	ENSMUSP00000022543
ENSGACP00000019854	ENSMUSP00000107775
ENSGACP00000024131	ENSMUSP00000042515
ENSGACP00000024454	ENSMUSP00000103434
ENSGACP00000005898	ENSMUSP00000092769
ENSGACP00000004369	ENSMUSP00000047926
ENSGACP00000022914	ENSMUSP00000108928
ENSGACP00000012261	ENSMUSP00000097097
ENSGACP00000024745	ENSMUSP00000107370
ENSGACP00000012472	ENSMUSP00000107370
ENSGACP00000017442	ENSMUSP00000032069
ENSGACP00000007439	ENSMUSP00000030784
ENSGACP00000017670	ENSMUSP00000030784
ENSGACP00000000939	ENSMUSP00000132499
ENSGACP00000011081	ENSMUSP00000080342
ENSGACP00000019964	ENSMUSP00000080342
ENSGACP00000019668	ENSMUSP00000022507
ENSGACP00000002654	ENSMUSP00000030623
ENSGACP00000021647	ENSMUSP00000019638
ENSGACP00000004414	ENSMUSP00000101833
ENSGACP00000005484	ENSMUSP00000040005
ENSGACP00000008735	ENSMUSP00000107210
ENSGACP00000001247	ENSMUSP00000067779
ENSGACP00000021495	ENSMUSP00000070583
ENSGACP00000017769	ENSMUSP00000070583
ENSGACP00000005533	ENSMUSP00000118610
ENSGACP00000000139	ENSMUSP00000044693
ENSGACP00000022788	ENSMUSP00000038801
ENSGACP00000008723	ENSMUSP00000038801
ENSGACP00000025535	ENSMUSP00000004683
ENSGACP00000008253	ENSMUSP00000004683
ENSGACP00000012968	ENSMUSP00000011152
ENSGACP00000014025	ENSMUSP00000076961
ENSGACP00000017926	ENSMUSP00000013851
ENSGACP00000022100	ENSMUSP00000096356
ENSGACP00000013085	ENSMUSP00000008297
ENSGACP00000007386	ENSMUSP00000035027
ENSGACP00000020410	ENSMUSP00000035027
ENSGACP00000015584	ENSMUSP00000088297
ENSGACP00000004298	ENSMUSP00000088297
ENSGACP00000008353	ENSMUSP00000099412
ENSGACP00000006370	ENSMUSP00000043618
ENSGACP00000019698	ENSMUSP00000083806
ENSGACP00000021124	ENSMUSP00000028593
ENSGACP00000013336	ENSMUSP00000109659
ENSGACP00000011690	ENSMUSP00000041920
ENSGACP00000019948	ENSMUSP00000041920
ENSGACP00000013169	ENSMUSP00000125993
ENSGACP00000010876	ENSMUSP00000079548
ENSGACP00000009505	ENSMUSP00000079548
ENSGACP00000017522	ENSMUSP00000058264
ENSGACP00000015823	ENSMUSP00000058264
ENSGACP00000017495	ENSMUSP00000079900
ENSGACP00000016935	ENSMUSP00000079900
ENSGACP00000023711	ENSMUSP00000118322
ENSGACP00000012145	ENSMUSP00000001125
ENSGACP00000016966	ENSMUSP00000032924
ENSGACP00000007036	ENSMUSP00000103912
ENSGACP00000022469	ENSMUSP00000110526
ENSGACP00000005555	ENSMUSP00000085763
ENSGACP00000019923	ENSMUSP00000085763
ENSGACP00000003155	ENSMUSP00000053616
ENSGACP00000011268	ENSMUSP00000014698
ENSGACP00000020940	ENSMUSP00000031311
ENSGACP00000013711	ENSMUSP00000084577
ENSGACP00000007491	ENSMUSP00000084577
ENSGACP00000014495	ENSMUSP00000058344
ENSGACP00000008769	ENSMUSP00000023806
ENSGACP00000005331	ENSMUSP00000023214
ENSGACP00000011841	ENSMUSP00000023214
ENSGACP00000021125	ENSMUSP00000055254
ENSGACP00000007323	ENSMUSP00000067027
ENSGACP00000008105	ENSMUSP00000057635
ENSGACP00000009163	ENSMUSP00000034466
ENSGACP00000015592	ENSMUSP00000033979
ENSGACP00000011794	ENSMUSP00000018311
ENSGACP00000012861	ENSMUSP00000137093
ENSGACP00000006759	ENSMUSP00000137093
ENSGACP00000010604	ENSMUSP00000071704
ENSGACP00000008770	ENSMUSP00000071704
ENSGACP00000017692	ENSMUSP00000025338
ENSGACP00000000605	ENSMUSP00000025338
ENSGACP00000003213	ENSMUSP00000056642
ENSGACP00000011031	ENSMUSP00000056642
ENSGACP00000021779	ENSMUSP00000136912
ENSGACP00000011017	ENSMUSP00000113964
ENSGACP00000003214	ENSMUSP00000113964
ENSGACP00000018020	ENSMUSP00000006565
ENSGACP00000014576	ENSMUSP00000009667
ENSGACP00000017614	ENSMUSP00000053120
ENSGACP00000017925	ENSMUSP00000043108
ENSGACP00000013273	ENSMUSP00000092019
ENSGACP00000004826	ENSMUSP00000021810
ENSGACP00000023724	ENSMUSP00000041539
ENSGACP00000008841	ENSMUSP00000040331
ENSGACP00000010680	ENSMUSP00000109653
ENSGACP00000023472	ENSMUSP00000059783
ENSGACP00000023472	ENSMUSP00000103048
ENSGACP00000017930	ENSMUSP00000044936
ENSGACP00000015542	ENSMUSP00000044936
ENSGACP00000012067	ENSMUSP00000081285
ENSGACP00000006756	ENSMUSP00000034989
ENSGACP00000004225	ENSMUSP00000032856
ENSGACP00000009655	ENSMUSP00000025439
ENSGACP00000001945	ENSMUSP00000107697
ENSGACP00000007399	ENSMUSP00000098097
ENSGACP00000025484	ENSMUSP00000080791
ENSGACP00000008103	ENSMUSP00000090293
ENSGACP00000017540	ENSMUSP00000090293
ENSGACP00000007413	ENSMUSP00000066556
ENSGACP00000017473	ENSMUSP00000046877
ENSGACP00000023140	ENSMUSP00000129205
ENSGACP00000011117	ENSMUSP00000081043
ENSGACP00000012616	ENSMUSP00000081043
ENSGACP00000014474	ENSMUSP00000102976
ENSGACP00000016233	ENSMUSP00000037233
ENSGACP00000012111	ENSMUSP00000037233
ENSGACP00000012253	ENSMUSP00000127068
ENSGACP00000007604	ENSMUSP00000030724
ENSGACP00000011747	ENSMUSP00000097515
ENSGACP00000014597	ENSMUSP00000041337
ENSGACP00000024583	ENSMUSP00000059503
ENSGACP00000021734	ENSMUSP00000059503
ENSGACP00000027244	ENSMUSP00000082694
ENSGACP00000015749	ENSMUSP00000082694
ENSGACP00000009498	ENSMUSP00000102559
ENSGACP00000025927	ENSMUSP00000072121
ENSGACP00000023942	ENSMUSP00000132190
ENSGACP00000024443	ENSMUSP00000029269
ENSGACP00000004061	ENSMUSP00000026891
ENSGACP00000027187	ENSMUSP00000029316
ENSGACP00000016121	ENSMUSP00000031622
ENSGACP00000012475	ENSMUSP00000031622
ENSGACP00000011028	ENSMUSP00000005860
ENSGACP00000006043	ENSMUSP00000030551
ENSGACP00000010550	ENSMUSP00000116271
ENSGACP00000014124	ENSMUSP00000079693
ENSGACP00000021110	ENSMUSP00000109291
ENSGACP00000000596	ENSMUSP00000001720
ENSGACP00000022782	ENSMUSP00000034150
ENSGACP00000026874	ENSMUSP00000041951
ENSGACP00000011345	ENSMUSP00000009234
ENSGACP00000017403	ENSMUSP00000044262
ENSGACP00000027640	ENSMUSP00000001415
ENSGACP00000016598	ENSMUSP00000059039
ENSGACP00000013193	ENSMUSP00000059039
ENSGACP00000008375	ENSMUSP00000067002
ENSGACP00000022996	ENSMUSP00000099950
ENSGACP00000020821	ENSMUSP00000039663
ENSGACP00000027001	ENSMUSP00000041907
ENSGACP00000026659	ENSMUSP00000034472
ENSGACP00000014114	ENSMUSP00000034472
ENSGACP00000018365	ENSMUSP00000030709
ENSGACP00000016016	ENSMUSP00000020022
ENSGACP00000027235	ENSMUSP00000042187
ENSGACP00000004122	ENSMUSP00000040045
ENSGACP00000023771	ENSMUSP00000130636
ENSGACP00000023898	ENSMUSP00000089051
ENSGACP00000004306	ENSMUSP00000089051
ENSGACP00000013238	ENSMUSP00000085499
ENSGACP00000007037	ENSMUSP00000013559
ENSGACP00000022634	ENSMUSP00000019503
ENSGACP00000015087	ENSMUSP00000029196
ENSGACP00000014513	ENSMUSP00000043962
ENSGACP00000020174	ENSMUSP00000057962
ENSGACP00000017552	ENSMUSP00000134222
ENSGACP00000009935	ENSMUSP00000089463
ENSGACP00000002784	ENSMUSP00000017576
ENSGACP00000012148	ENSMUSP00000000058
ENSGACP00000012139	ENSMUSP00000007799
ENSGACP00000012891	ENSMUSP00000126177
ENSGACP00000017505	ENSMUSP00000091870
ENSGACP00000023819	ENSMUSP00000063108
ENSGACP00000023528	ENSMUSP00000029761
ENSGACP00000025820	ENSMUSP00000029761
ENSGACP00000014446	ENSMUSP00000087955
ENSGACP00000003763	ENSMUSP00000087955
ENSGACP00000017855	ENSMUSP00000087950
ENSGACP00000019205	ENSMUSP00000087950
ENSGACP00000008937	ENSMUSP00000046003
ENSGACP00000003142	ENSMUSP00000088047
ENSGACP00000009984	ENSMUSP00000091151
ENSGACP00000007237	ENSMUSP00000032936
ENSGACP00000013753	ENSMUSP00000057106
ENSGACP00000002791	ENSMUSP00000036797
ENSGACP00000015148	ENSMUSP00000106128
ENSGACP00000012810	ENSMUSP00000021243
ENSGACP00000003031	ENSMUSP00000021870
ENSGACP00000017879	ENSMUSP00000037834
ENSGACP00000020655	ENSMUSP00000069685
ENSGACP00000000392	ENSMUSP00000069685
ENSGACP00000003157	ENSMUSP00000026284
ENSGACP00000002828	ENSMUSP00000045156
ENSGACP00000025624	ENSMUSP00000019135
ENSGACP00000016227	ENSMUSP00000019135
ENSGACP00000025318	ENSMUSP00000035992
ENSGACP00000009733	ENSMUSP00000035992
ENSGACP00000025814	ENSMUSP00000033160
ENSGACP00000027520	ENSMUSP00000076459
ENSGACP00000017353	ENSMUSP00000068258
ENSGACP00000007319	ENSMUSP00000068258
ENSGACP00000017735	ENSMUSP00000105140
ENSGACP00000011923	ENSMUSP00000022099
ENSGACP00000008743	ENSMUSP00000022099
ENSGACP00000001874	ENSMUSP00000128223
ENSGACP00000018937	ENSMUSP00000075587
ENSGACP00000018824	ENSMUSP00000075587
ENSGACP00000005417	ENSMUSP00000133159
ENSGACP00000024940	ENSMUSP00000133159
ENSGACP00000015565	ENSMUSP00000075376
ENSGACP00000016107	ENSMUSP00000002080
ENSGACP00000000577	ENSMUSP00000002080
ENSGACP00000020989	ENSMUSP00000109190
ENSGACP00000016189	ENSMUSP00000092283
ENSGACP00000003926	ENSMUSP00000044543
ENSGACP00000014699	ENSMUSP00000026134
ENSGACP00000025172	ENSMUSP00000026134
ENSGACP00000025941	ENSMUSP00000099018
ENSGACP00000024768	ENSMUSP00000016383
ENSGACP00000023839	ENSMUSP00000066403
ENSGACP00000023219	ENSMUSP00000034239
ENSGACP00000022260	ENSMUSP00000114968
ENSGACP00000007173	ENSMUSP00000108075
ENSGACP00000021237	ENSMUSP00000035328
ENSGACP00000000535	ENSMUSP00000071619
ENSGACP00000018282	ENSMUSP00000105000
ENSGACP00000000033	ENSMUSP00000029170
ENSGACP00000010370	ENSMUSP00000034091
ENSGACP00000023516	ENSMUSP00000048877
ENSGACP00000016382	ENSMUSP00000021550
ENSGACP00000014652	ENSMUSP00000040853
ENSGACP00000017877	ENSMUSP00000029574
ENSGACP00000013154	ENSMUSP00000032218
ENSGACP00000011949	ENSMUSP00000034650
ENSGACP00000027451	ENSMUSP00000034650
ENSGACP00000021029	ENSMUSP00000068374
ENSGACP00000017743	ENSMUSP00000019405
ENSGACP00000012899	ENSMUSP00000019405
ENSGACP00000009382	ENSMUSP00000099599
ENSGACP00000018995	ENSMUSP00000022727
ENSGACP00000010396	ENSMUSP00000119872
ENSGACP00000017653	ENSMUSP00000027800
ENSGACP00000020405	ENSMUSP00000035031
ENSGACP00000002181	ENSMUSP00000041110
ENSGACP00000015012	ENSMUSP00000020000
ENSGACP00000017307	ENSMUSP00000021347
ENSGACP00000018450	ENSMUSP00000080280
ENSGACP00000019915	ENSMUSP00000080280
ENSGACP00000001085	ENSMUSP00000047564
ENSGACP00000027314	ENSMUSP00000047564
ENSGACP00000015860	ENSMUSP00000071231
ENSGACP00000016429	ENSMUSP00000001279
ENSGACP00000019957	ENSMUSP00000112539
ENSGACP00000004165	ENSMUSP00000112539
ENSGACP00000020071	ENSMUSP00000003152
ENSGACP00000023162	ENSMUSP00000107297
ENSGACP00000011608	ENSMUSP00000028758
ENSGACP00000013019	ENSMUSP00000003850
ENSGACP00000026891	ENSMUSP00000003850
ENSGACP00000018284	ENSMUSP00000083892
ENSGACP00000003070	ENSMUSP00000114852
ENSGACP00000009145	ENSMUSP00000053553
ENSGACP00000006645	ENSMUSP00000092761
ENSGACP00000022748	ENSMUSP00000096214
ENSGACP00000014176	ENSMUSP00000015456
ENSGACP00000005355	ENSMUSP00000044034
ENSGACP00000020604	ENSMUSP00000044034
ENSGACP00000006633	ENSMUSP00000107804
ENSGACP00000002217	ENSMUSP00000077138
ENSGACP00000018240	ENSMUSP00000041671
ENSGACP00000017039	ENSMUSP00000069444
ENSGACP00000000100	ENSMUSP00000069444
ENSGACP00000009047	ENSMUSP00000066040
ENSGACP00000026716	ENSMUSP00000090617
ENSGACP00000026715	ENSMUSP00000044418
ENSGACP00000019784	ENSMUSP00000032994
ENSGACP00000021380	ENSMUSP00000006235
ENSGACP00000013558	ENSMUSP00000006235
ENSGACP00000006525	ENSMUSP00000101620
ENSGACP00000000297	ENSMUSP00000018313
ENSGACP00000020302	ENSMUSP00000026156
ENSGACP00000009209	ENSMUSP00000066256
ENSGACP00000001414	ENSMUSP00000050592
ENSGACP00000009280	ENSMUSP00000069488
ENSGACP00000007942	ENSMUSP00000029766
ENSGACP00000017885	ENSMUSP00000065254
ENSGACP00000014804	ENSMUSP00000136503
ENSGACP00000003202	ENSMUSP00000039313
ENSGACP00000018518	ENSMUSP00000038166
ENSGACP00000009919	ENSMUSP00000060225
ENSGACP00000006104	ENSMUSP00000104864
ENSGACP00000023497	ENSMUSP00000104864
ENSGACP00000001155	ENSMUSP00000125749
ENSGACP00000025226	ENSMUSP00000041052
ENSGACP00000020150	ENSMUSP00000058954
ENSGACP00000026964	ENSMUSP00000060844
ENSGACP00000024720	ENSMUSP00000067085
ENSGACP00000022999	ENSMUSP00000000910
ENSGACP00000013057	ENSMUSP00000075526
ENSGACP00000015763	ENSMUSP00000028511
ENSGACP00000019895	ENSMUSP00000005406
ENSGACP00000004478	ENSMUSP00000005406
ENSGACP00000022692	ENSMUSP00000133222
ENSGACP00000015502	ENSMUSP00000061493
ENSGACP00000011134	ENSMUSP00000021514
ENSGACP00000012652	ENSMUSP00000032560
ENSGACP00000026894	ENSMUSP00000032560
ENSGACP00000005789	ENSMUSP00000003035
ENSGACP00000011419	ENSMUSP00000037136
ENSGACP00000018101	ENSMUSP00000091532
ENSGACP00000026829	ENSMUSP00000091532
ENSGACP00000016955	ENSMUSP00000101940
ENSGACP00000009265	ENSMUSP00000021052
ENSGACP00000007600	ENSMUSP00000023759
ENSGACP00000001677	ENSMUSP00000091301
ENSGACP00000002037	ENSMUSP00000091301
ENSGACP00000000491	ENSMUSP00000027688
ENSGACP00000026541	ENSMUSP00000026902
ENSGACP00000023695	ENSMUSP00000128840
ENSGACP00000023820	ENSMUSP00000112930
ENSGACP00000003084	ENSMUSP00000113115
ENSGACP00000011360	ENSMUSP00000113115
ENSGACP00000011142	ENSMUSP00000050995
ENSGACP00000006208	ENSMUSP00000106013
ENSGACP00000024229	ENSMUSP00000133356
ENSGACP00000018699	ENSMUSP00000027186
ENSGACP00000016629	ENSMUSP00000021410
ENSGACP00000026107	ENSMUSP00000112266
ENSGACP00000027432	ENSMUSP00000080881
ENSGACP00000026560	ENSMUSP00000051092
ENSGACP00000013868	ENSMUSP00000051092
ENSGACP00000006776	ENSMUSP00000074066
ENSGACP00000017590	ENSMUSP00000074066
ENSGACP00000008457	ENSMUSP00000087608
ENSGACP00000002059	ENSMUSP00000059330
ENSGACP00000007070	ENSMUSP00000101412
ENSGACP00000001524	ENSMUSP00000101412
ENSGACP00000018536	ENSMUSP00000029730
ENSGACP00000022775	ENSMUSP00000044361
ENSGACP00000027405	ENSMUSP00000025295
ENSGACP00000018207	ENSMUSP00000022242
ENSGACP00000004018	ENSMUSP00000003754
ENSGACP00000020962	ENSMUSP00000003754
ENSGACP00000012709	ENSMUSP00000021770
ENSGACP00000015181	ENSMUSP00000072276
ENSGACP00000006988	ENSMUSP00000029450
ENSGACP00000013064	ENSMUSP00000029450
ENSGACP00000011035	ENSMUSP00000057815
ENSGACP00000014895	ENSMUSP00000021552
ENSGACP00000023134	ENSMUSP00000135040
ENSGACP00000011358	ENSMUSP00000022057
ENSGACP00000026552	ENSMUSP00000108455
ENSGACP00000003924	ENSMUSP00000103983
ENSGACP00000015892	ENSMUSP00000037808
ENSGACP00000003433	ENSMUSP00000037808
ENSGACP00000012672	ENSMUSP00000120414
ENSGACP00000003731	ENSMUSP00000026548
ENSGACP00000020189	ENSMUSP00000026548
ENSGACP00000016502	ENSMUSP00000047616
ENSGACP00000013976	ENSMUSP00000026900
ENSGACP00000000323	ENSMUSP00000014691
ENSGACP00000000293	ENSMUSP00000109140
ENSGACP00000024785	ENSMUSP00000085906
ENSGACP00000022756	ENSMUSP00000078047
ENSGACP00000007510	ENSMUSP00000096876
ENSGACP00000005778	ENSMUSP00000096877
ENSGACP00000003810	ENSMUSP00000025253
ENSGACP00000006808	ENSMUSP00000102047
ENSGACP00000010749	ENSMUSP00000064943
ENSGACP00000018778	ENSMUSP00000017945
ENSGACP00000021461	ENSMUSP00000031167
ENSGACP00000015639	ENSMUSP00000076418
ENSGACP00000003952	ENSMUSP00000099494
ENSGACP00000022936	ENSMUSP00000033427
ENSGACP00000015344	ENSMUSP00000015449
ENSGACP00000008840	ENSMUSP00000025356
ENSGACP00000026315	ENSMUSP00000004036
ENSGACP00000002008	ENSMUSP00000001319
ENSGACP00000020264	ENSMUSP00000001319
ENSGACP00000024487	ENSMUSP00000050716
ENSGACP00000016443	ENSMUSP00000029476
ENSGACP00000001603	ENSMUSP00000039568
ENSGACP00000004400	ENSMUSP00000077628
ENSGACP00000002449	ENSMUSP00000061410
ENSGACP00000017795	ENSMUSP00000084196
ENSGACP00000008577	ENSMUSP00000048234
ENSGACP00000022211	ENSMUSP00000046512
ENSGACP00000022306	ENSMUSP00000022744
ENSGACP00000010264	ENSMUSP00000022744
ENSGACP00000005959	ENSMUSP00000023065
ENSGACP00000006597	ENSMUSP00000078490
ENSGACP00000010692	ENSMUSP00000029435
ENSGACP00000026519	ENSMUSP00000100053
ENSGACP00000008682	ENSMUSP00000138290
ENSGACP00000005161	ENSMUSP00000089388
ENSGACP00000007388	ENSMUSP00000089388
ENSGACP00000018795	ENSMUSP00000021641
ENSGACP00000017675	ENSMUSP00000021641
ENSGACP00000014721	ENSMUSP00000104785
ENSGACP00000014244	ENSMUSP00000031029
ENSGACP00000017970	ENSMUSP00000060143
ENSGACP00000005675	ENSMUSP00000105491
ENSGACP00000015972	ENSMUSP00000105491
ENSGACP00000019484	ENSMUSP00000062734
ENSGACP00000012200	ENSMUSP00000099609
ENSGACP00000013135	ENSMUSP00000005188
ENSGACP00000008314	ENSMUSP00000083490
ENSGACP00000012097	ENSMUSP00000015877
ENSGACP00000016905	ENSMUSP00000003183
ENSGACP00000021543	ENSMUSP00000031359
ENSGACP00000018244	ENSMUSP00000031359
ENSGACP00000019901	ENSMUSP00000071191
ENSGACP00000022460	ENSMUSP00000094515
ENSGACP00000006180	ENSMUSP00000047571
ENSGACP00000022296	ENSMUSP00000069872
ENSGACP00000027231	ENSMUSP00000053086
ENSGACP00000017006	ENSMUSP00000125912
ENSGACP00000013149	ENSMUSP00000111032
ENSGACP00000027452	ENSMUSP00000041902
ENSGACP00000011960	ENSMUSP00000041902
ENSGACP00000004441	ENSMUSP00000039955
ENSGACP00000026588	ENSMUSP00000011262
ENSGACP00000025338	ENSMUSP00000126405
ENSGACP00000017793	ENSMUSP00000124354
ENSGACP00000017329	ENSMUSP00000087049
ENSGACP00000023189	ENSMUSP00000096203
ENSGACP00000023779	ENSMUSP00000022881
ENSGACP00000019973	ENSMUSP00000095300
ENSGACP00000020489	ENSMUSP00000075916
ENSGACP00000023037	ENSMUSP00000113540
ENSGACP00000020897	ENSMUSP00000022164
ENSGACP00000017336	ENSMUSP00000075140
ENSGACP00000005991	ENSMUSP00000113881
ENSGACP00000011961	ENSMUSP00000023737
ENSGACP00000027416	ENSMUSP00000100561
ENSGACP00000012191	ENSMUSP00000035083
ENSGACP00000011751	ENSMUSP00000017544
ENSGACP00000008009	ENSMUSP00000017544
ENSGACP00000008289	ENSMUSP00000048148
ENSGACP00000025880	ENSMUSP00000073004
ENSGACP00000009155	ENSMUSP00000048267
ENSGACP00000007501	ENSMUSP00000028814
ENSGACP00000024109	ENSMUSP00000031317
ENSGACP00000020799	ENSMUSP00000112717
ENSGACP00000006537	ENSMUSP00000025050
ENSGACP00000025821	ENSMUSP00000102034
ENSGACP00000024304	ENSMUSP00000095174
ENSGACP00000018840	ENSMUSP00000073541
ENSGACP00000005377	ENSMUSP00000005003
ENSGACP00000026799	ENSMUSP00000025713
ENSGACP00000008045	ENSMUSP00000042803
ENSGACP00000015512	ENSMUSP00000041581
ENSGACP00000000754	ENSMUSP00000041581
ENSGACP00000009564	ENSMUSP00000024701
ENSGACP00000012896	ENSMUSP00000033326
ENSGACP00000018088	ENSMUSP00000038754
ENSGACP00000021688	ENSMUSP00000004943
ENSGACP00000017445	ENSMUSP00000004508
ENSGACP00000009690	ENSMUSP00000107530
ENSGACP00000024244	ENSMUSP00000107530
ENSGACP00000014476	ENSMUSP00000052144
ENSGACP00000017021	ENSMUSP00000086167
ENSGACP00000025619	ENSMUSP00000086167
ENSGACP00000025783	ENSMUSP00000033218
ENSGACP00000017361	ENSMUSP00000073402
ENSGACP00000018062	ENSMUSP00000054546
ENSGACP00000020130	ENSMUSP00000060394
ENSGACP00000012509	ENSMUSP00000030606
ENSGACP00000018471	ENSMUSP00000132646
ENSGACP00000014129	ENSMUSP00000064886
ENSGACP00000026513	ENSMUSP00000033927
ENSGACP00000018165	ENSMUSP00000129811
ENSGACP00000018510	ENSMUSP00000093382
ENSGACP00000018515	ENSMUSP00000019994
ENSGACP00000001839	ENSMUSP00000023494
ENSGACP00000025523	ENSMUSP00000021271
ENSGACP00000012970	ENSMUSP00000027687
ENSGACP00000026097	ENSMUSP00000025702
ENSGACP00000009954	ENSMUSP00000019379
ENSGACP00000018668	ENSMUSP00000037447
ENSGACP00000021805	ENSMUSP00000037447
ENSGACP00000014181	ENSMUSP00000078384
ENSGACP00000004299	ENSMUSP00000037821
ENSGACP00000014369	ENSMUSP00000037821
ENSGACP00000006237	ENSMUSP00000105657
ENSGACP00000002260	ENSMUSP00000092380
ENSGACP00000021060	ENSMUSP00000092380
ENSGACP00000023831	ENSMUSP00000059138
ENSGACP00000006965	ENSMUSP00000019734
ENSGACP00000011463	ENSMUSP00000097656
ENSGACP00000018198	ENSMUSP00000135853
ENSGACP00000004301	ENSMUSP00000113147
ENSGACP00000001254	ENSMUSP00000052146
ENSGACP00000019479	ENSMUSP00000109612
ENSGACP00000007449	ENSMUSP00000022993
ENSGACP00000024316	ENSMUSP00000117052
ENSGACP00000019498	ENSMUSP00000009236
ENSGACP00000024755	ENSMUSP00000130969
ENSGACP00000018636	ENSMUSP00000120015
ENSGACP00000014813	ENSMUSP00000105923
ENSGACP00000012940	ENSMUSP00000105923
ENSGACP00000024145	ENSMUSP00000109036
ENSGACP00000009087	ENSMUSP00000107677
ENSGACP00000012574	ENSMUSP00000107677
ENSGACP00000024440	ENSMUSP00000046441
ENSGACP00000001938	ENSMUSP00000098096
ENSGACP00000006224	ENSMUSP00000098096
ENSGACP00000011863	ENSMUSP00000131477
ENSGACP00000010599	ENSMUSP00000022704
ENSGACP00000024535	ENSMUSP00000033591
ENSGACP00000004863	ENSMUSP00000097971
ENSGACP00000000649	ENSMUSP00000031556
ENSGACP00000005287	ENSMUSP00000069764
ENSGACP00000004652	ENSMUSP00000069182
ENSGACP00000004483	ENSMUSP00000022697
ENSGACP00000023677	ENSMUSP00000020507
ENSGACP00000002254	ENSMUSP00000132140
ENSGACP00000018806	ENSMUSP00000022803
ENSGACP00000016946	ENSMUSP00000105413
ENSGACP00000015043	ENSMUSP00000117384
ENSGACP00000005110	ENSMUSP00000023072
ENSGACP00000005117	ENSMUSP00000131443
ENSGACP00000010662	ENSMUSP00000059463
ENSGACP00000019727	ENSMUSP00000059570
ENSGACP00000002940	ENSMUSP00000059570
ENSGACP00000022320	ENSMUSP00000059210
ENSGACP00000016051	ENSMUSP00000136866
ENSGACP00000011864	ENSMUSP00000070906
ENSGACP00000009673	ENSMUSP00000010974
ENSGACP00000021277	ENSMUSP00000054420
ENSGACP00000020609	ENSMUSP00000050014
ENSGACP00000011319	ENSMUSP00000037238
ENSGACP00000021496	ENSMUSP00000021828
ENSGACP00000014713	ENSMUSP00000095534
ENSGACP00000025761	ENSMUSP00000083561
ENSGACP00000017272	ENSMUSP00000020174
ENSGACP00000007140	ENSMUSP00000002298
ENSGACP00000014491	ENSMUSP00000053178
ENSGACP00000003668	ENSMUSP00000027062
ENSGACP00000005501	ENSMUSP00000006818
ENSGACP00000003808	ENSMUSP00000138827
ENSGACP00000004396	ENSMUSP00000033136
ENSGACP00000015549	ENSMUSP00000044725
ENSGACP00000020864	ENSMUSP00000049112
ENSGACP00000004308	ENSMUSP00000136621
ENSGACP00000010443	ENSMUSP00000037586
ENSGACP00000022735	ENSMUSP00000058183
ENSGACP00000020470	ENSMUSP00000069209
ENSGACP00000019099	ENSMUSP00000019006
ENSGACP00000012078	ENSMUSP00000109734
ENSGACP00000019681	ENSMUSP00000062702
ENSGACP00000012185	ENSMUSP00000110751
ENSGACP00000005671	ENSMUSP00000038486
ENSGACP00000015027	ENSMUSP00000101648
ENSGACP00000025152	ENSMUSP00000035486
ENSGACP00000027215	ENSMUSP00000023707
ENSGACP00000023573	ENSMUSP00000098768
ENSGACP00000004951	ENSMUSP00000053056
ENSGACP00000014216	ENSMUSP00000026409
ENSGACP00000003458	ENSMUSP00000027266
ENSGACP00000007960	ENSMUSP00000035549
ENSGACP00000003479	ENSMUSP00000056245
ENSGACP00000022496	ENSMUSP00000058204
ENSGACP00000026186	ENSMUSP00000100922
ENSGACP00000005348	ENSMUSP00000021822
ENSGACP00000021898	ENSMUSP00000030296
ENSGACP00000016916	ENSMUSP00000063977
ENSGACP00000010976	ENSMUSP00000083549
ENSGACP00000005711	ENSMUSP00000086542
ENSGACP00000004496	ENSMUSP00000077995
ENSGACP00000025594	ENSMUSP00000005334
ENSGACP00000020198	ENSMUSP00000033828
ENSGACP00000023991	ENSMUSP00000021249
ENSGACP00000006246	ENSMUSP00000088320
ENSGACP00000013276	ENSMUSP00000123201
ENSGACP00000026483	ENSMUSP00000020243
ENSGACP00000013384	ENSMUSP00000061221
ENSGACP00000011576	ENSMUSP00000028105
ENSGACP00000000058	ENSMUSP00000093878
ENSGACP00000015768	ENSMUSP00000039261
ENSGACP00000004506	ENSMUSP00000041242
ENSGACP00000005880	ENSMUSP00000064422
ENSGACP00000025356	ENSMUSP00000001497
ENSGACP00000011240	ENSMUSP00000122072
ENSGACP00000002795	ENSMUSP00000047518
ENSGACP00000026277	ENSMUSP00000004473
ENSGACP00000007866	ENSMUSP00000035539
ENSGACP00000011227	ENSMUSP00000060907
ENSGACP00000014608	ENSMUSP00000020153
ENSGACP00000010159	ENSMUSP00000103786
[truncated: 6,451 more rows]
