# Supplementary material for: Reconstruction of proto-vertebrate, proto-cyclostome and proto-gnathostome genomes provides new insights into early vertebrate evolution
Source: Nat Commun. 2021 Jul 23;12:4489. doi: 10.1038/s41467-021-24573-z (PMC8302630; doi:10.1038/s41467-021-24573-z)
Supplement: Supplementary file 4 — Supplementary Data 1 [file 41467_2021_24573_MOESM4_ESM.zip › SuppData1/orthologs/GASAC-POEGU.txt]

ENSGACP00000003450	ENSTGUP00000008915
ENSGACP00000026872	ENSTGUP00000002935
ENSGACP00000008784	ENSTGUP00000010998
ENSGACP00000017512	ENSTGUP00000010909
ENSGACP00000003444	ENSTGUP00000008898
ENSGACP00000015229	ENSTGUP00000010401
ENSGACP00000013204	ENSTGUP00000005020
ENSGACP00000018412	ENSTGUP00000014038
ENSGACP00000004939	ENSTGUP00000005254
ENSGACP00000007033	ENSTGUP00000007673
ENSGACP00000012136	ENSTGUP00000005389
ENSGACP00000004873	ENSTGUP00000006862
ENSGACP00000002806	ENSTGUP00000008706
ENSGACP00000023126	ENSTGUP00000008706
ENSGACP00000004170	ENSTGUP00000007828
ENSGACP00000000014	ENSTGUP00000003676
ENSGACP00000008196	ENSTGUP00000004968
ENSGACP00000022876	ENSTGUP00000002319
ENSGACP00000004209	ENSTGUP00000000909
ENSGACP00000025947	ENSTGUP00000001623
ENSGACP00000000488	ENSTGUP00000005458
ENSGACP00000021405	ENSTGUP00000008967
ENSGACP00000013531	ENSTGUP00000005263
ENSGACP00000014122	ENSTGUP00000003862
ENSGACP00000014108	ENSTGUP00000003819
ENSGACP00000018787	ENSTGUP00000010714
ENSGACP00000002402	ENSTGUP00000002960
ENSGACP00000013540	ENSTGUP00000016783
ENSGACP00000012095	ENSTGUP00000016783
ENSGACP00000020058	ENSTGUP00000008885
ENSGACP00000025883	ENSTGUP00000003276
ENSGACP00000005703	ENSTGUP00000013203
ENSGACP00000020860	ENSTGUP00000002510
ENSGACP00000006974	ENSTGUP00000002510
ENSGACP00000022648	ENSTGUP00000010462
ENSGACP00000006839	ENSTGUP00000009884
ENSGACP00000022315	ENSTGUP00000009884
ENSGACP00000011561	ENSTGUP00000006567
ENSGACP00000002990	ENSTGUP00000006567
ENSGACP00000026579	ENSTGUP00000000503
ENSGACP00000013930	ENSTGUP00000000503
ENSGACP00000021969	ENSTGUP00000007517
ENSGACP00000025513	ENSTGUP00000002402
ENSGACP00000017996	ENSTGUP00000006436
ENSGACP00000019294	ENSTGUP00000005879
ENSGACP00000009755	ENSTGUP00000006914
ENSGACP00000015915	ENSTGUP00000007511
ENSGACP00000010900	ENSTGUP00000006599
ENSGACP00000013505	ENSTGUP00000011705
ENSGACP00000018209	ENSTGUP00000010829
ENSGACP00000012521	ENSTGUP00000001184
ENSGACP00000004603	ENSTGUP00000012380
ENSGACP00000019518	ENSTGUP00000002856
ENSGACP00000004546	ENSTGUP00000002856
ENSGACP00000026389	ENSTGUP00000012053
ENSGACP00000004274	ENSTGUP00000004874
ENSGACP00000015475	ENSTGUP00000004874
ENSGACP00000017407	ENSTGUP00000009101
ENSGACP00000007063	ENSTGUP00000007812
ENSGACP00000013968	ENSTGUP00000014440
ENSGACP00000015931	ENSTGUP00000003097
ENSGACP00000009933	ENSTGUP00000012631
ENSGACP00000005141	ENSTGUP00000007507
ENSGACP00000023842	ENSTGUP00000001158
ENSGACP00000009128	ENSTGUP00000002880
ENSGACP00000005885	ENSTGUP00000009297
ENSGACP00000008256	ENSTGUP00000012744
ENSGACP00000021278	ENSTGUP00000001616
ENSGACP00000026085	ENSTGUP00000012121
ENSGACP00000024121	ENSTGUP00000017784
ENSGACP00000014218	ENSTGUP00000008788
ENSGACP00000008788	ENSTGUP00000006514
ENSGACP00000012624	ENSTGUP00000000930
ENSGACP00000022472	ENSTGUP00000012077
ENSGACP00000018261	ENSTGUP00000005575
ENSGACP00000022347	ENSTGUP00000007749
ENSGACP00000010215	ENSTGUP00000007512
ENSGACP00000007839	ENSTGUP00000008852
ENSGACP00000024328	ENSTGUP00000015232
ENSGACP00000013891	ENSTGUP00000006775
ENSGACP00000015752	ENSTGUP00000006775
ENSGACP00000013838	ENSTGUP00000000722
ENSGACP00000010614	ENSTGUP00000000421
ENSGACP00000022578	ENSTGUP00000016110
ENSGACP00000025019	ENSTGUP00000005741
ENSGACP00000016521	ENSTGUP00000004581
ENSGACP00000011213	ENSTGUP00000007902
ENSGACP00000023031	ENSTGUP00000000228
ENSGACP00000018735	ENSTGUP00000002076
ENSGACP00000003980	ENSTGUP00000013997
ENSGACP00000020505	ENSTGUP00000000954
ENSGACP00000024791	ENSTGUP00000005006
ENSGACP00000011235	ENSTGUP00000004870
ENSGACP00000023409	ENSTGUP00000004870
ENSGACP00000011399	ENSTGUP00000013118
ENSGACP00000016404	ENSTGUP00000003528
ENSGACP00000026319	ENSTGUP00000007385
ENSGACP00000015343	ENSTGUP00000007385
ENSGACP00000010214	ENSTGUP00000012794
ENSGACP00000020270	ENSTGUP00000011586
ENSGACP00000018406	ENSTGUP00000005627
ENSGACP00000024658	ENSTGUP00000003067
ENSGACP00000020271	ENSTGUP00000011582
ENSGACP00000005379	ENSTGUP00000011582
ENSGACP00000018417	ENSTGUP00000005646
ENSGACP00000008623	ENSTGUP00000005646
ENSGACP00000014394	ENSTGUP00000007259
ENSGACP00000019210	ENSTGUP00000010021
ENSGACP00000002834	ENSTGUP00000008703
ENSGACP00000002348	ENSTGUP00000000869
ENSGACP00000023091	ENSTGUP00000000869
ENSGACP00000015815	ENSTGUP00000004236
ENSGACP00000022066	ENSTGUP00000002050
ENSGACP00000010750	ENSTGUP00000001084
ENSGACP00000012695	ENSTGUP00000017815
ENSGACP00000007203	ENSTGUP00000017815
ENSGACP00000005237	ENSTGUP00000004062
ENSGACP00000024500	ENSTGUP00000004566
ENSGACP00000003704	ENSTGUP00000011805
ENSGACP00000004888	ENSTGUP00000009073
ENSGACP00000008807	ENSTGUP00000006886
ENSGACP00000022304	ENSTGUP00000000719
ENSGACP00000020352	ENSTGUP00000010484
ENSGACP00000018750	ENSTGUP00000001484
ENSGACP00000014494	ENSTGUP00000017785
ENSGACP00000004440	ENSTGUP00000008359
ENSGACP00000002886	ENSTGUP00000003284
ENSGACP00000007201	ENSTGUP00000005747
ENSGACP00000024497	ENSTGUP00000005747
ENSGACP00000020639	ENSTGUP00000008668
ENSGACP00000006806	ENSTGUP00000001739
ENSGACP00000011680	ENSTGUP00000011408
ENSGACP00000015215	ENSTGUP00000011408
ENSGACP00000017136	ENSTGUP00000013534
ENSGACP00000005071	ENSTGUP00000004152
ENSGACP00000010693	ENSTGUP00000002713
ENSGACP00000012914	ENSTGUP00000001990
ENSGACP00000015985	ENSTGUP00000013056
ENSGACP00000009347	ENSTGUP00000004793
ENSGACP00000025450	ENSTGUP00000004793
ENSGACP00000024263	ENSTGUP00000000367
ENSGACP00000023016	ENSTGUP00000003797
ENSGACP00000019572	ENSTGUP00000009690
ENSGACP00000008454	ENSTGUP00000004020
ENSGACP00000000960	ENSTGUP00000015654
ENSGACP00000003473	ENSTGUP00000009469
ENSGACP00000008366	ENSTGUP00000002508
ENSGACP00000011689	ENSTGUP00000002508
ENSGACP00000021542	ENSTGUP00000010870
ENSGACP00000012439	ENSTGUP00000010870
ENSGACP00000006410	ENSTGUP00000007382
ENSGACP00000017305	ENSTGUP00000007382
ENSGACP00000018854	ENSTGUP00000005260
ENSGACP00000003269	ENSTGUP00000005260
ENSGACP00000004022	ENSTGUP00000010013
ENSGACP00000021129	ENSTGUP00000003654
ENSGACP00000021829	ENSTGUP00000007258
ENSGACP00000015846	ENSTGUP00000007258
ENSGACP00000021132	ENSTGUP00000003652
ENSGACP00000021827	ENSTGUP00000007261
ENSGACP00000013084	ENSTGUP00000003258
ENSGACP00000016079	ENSTGUP00000015287
ENSGACP00000022235	ENSTGUP00000007581
ENSGACP00000024618	ENSTGUP00000002648
ENSGACP00000018219	ENSTGUP00000001638
ENSGACP00000008117	ENSTGUP00000002188
ENSGACP00000005801	ENSTGUP00000002190
ENSGACP00000002055	ENSTGUP00000008066
ENSGACP00000005941	ENSTGUP00000002551
ENSGACP00000005138	ENSTGUP00000010642
ENSGACP00000025436	ENSTGUP00000010646
ENSGACP00000005832	ENSTGUP00000012303
ENSGACP00000005837	ENSTGUP00000012301
ENSGACP00000013771	ENSTGUP00000000742
ENSGACP00000020523	ENSTGUP00000000742
ENSGACP00000008747	ENSTGUP00000006629
ENSGACP00000023395	ENSTGUP00000006934
ENSGACP00000024826	ENSTGUP00000006934
ENSGACP00000004758	ENSTGUP00000011117
ENSGACP00000010091	ENSTGUP00000000374
ENSGACP00000003129	ENSTGUP00000011415
ENSGACP00000008282	ENSTGUP00000001560
ENSGACP00000007790	ENSTGUP00000009514
ENSGACP00000016640	ENSTGUP00000009514
ENSGACP00000023045	ENSTGUP00000002561
ENSGACP00000011374	ENSTGUP00000013124
ENSGACP00000016639	ENSTGUP00000013124
ENSGACP00000013919	ENSTGUP00000012102
ENSGACP00000007495	ENSTGUP00000013346
ENSGACP00000017514	ENSTGUP00000013353
ENSGACP00000001068	ENSTGUP00000016403
ENSGACP00000012167	ENSTGUP00000017623
ENSGACP00000008702	ENSTGUP00000017623
ENSGACP00000008073	ENSTGUP00000013167
ENSGACP00000014609	ENSTGUP00000009752
ENSGACP00000010177	ENSTGUP00000000287
ENSGACP00000015729	ENSTGUP00000008638
ENSGACP00000010104	ENSTGUP00000010255
ENSGACP00000026169	ENSTGUP00000008451
ENSGACP00000027541	ENSTGUP00000000354
ENSGACP00000020789	ENSTGUP00000004287
ENSGACP00000013293	ENSTGUP00000004287
ENSGACP00000019511	ENSTGUP00000008720
ENSGACP00000011768	ENSTGUP00000007254
ENSGACP00000015220	ENSTGUP00000000599
ENSGACP00000009977	ENSTGUP00000003357
ENSGACP00000007159	ENSTGUP00000009842
ENSGACP00000021629	ENSTGUP00000009842
ENSGACP00000011514	ENSTGUP00000004395
ENSGACP00000007653	ENSTGUP00000014311
ENSGACP00000005156	ENSTGUP00000010722
ENSGACP00000005372	ENSTGUP00000006018
ENSGACP00000015965	ENSTGUP00000013065
ENSGACP00000023911	ENSTGUP00000013065
ENSGACP00000020863	ENSTGUP00000012921
ENSGACP00000022656	ENSTGUP00000009461
ENSGACP00000013194	ENSTGUP00000008600
ENSGACP00000011152	ENSTGUP00000013380
ENSGACP00000014281	ENSTGUP00000003980
ENSGACP00000011138	ENSTGUP00000013381
ENSGACP00000006350	ENSTGUP00000013262
ENSGACP00000022338	ENSTGUP00000001041
ENSGACP00000014096	ENSTGUP00000001041
ENSGACP00000020152	ENSTGUP00000010929
ENSGACP00000026379	ENSTGUP00000002766
ENSGACP00000015814	ENSTGUP00000002766
ENSGACP00000015693	ENSTGUP00000013550
ENSGACP00000016549	ENSTGUP00000012344
ENSGACP00000006709	ENSTGUP00000012344
ENSGACP00000017867	ENSTGUP00000008206
ENSGACP00000007480	ENSTGUP00000013344
ENSGACP00000023702	ENSTGUP00000011271
ENSGACP00000008047	ENSTGUP00000003913
ENSGACP00000007682	ENSTGUP00000012263
ENSGACP00000023139	ENSTGUP00000002408
ENSGACP00000016283	ENSTGUP00000013640
ENSGACP00000019711	ENSTGUP00000013640
ENSGACP00000020139	ENSTGUP00000004846
ENSGACP00000022997	ENSTGUP00000005066
ENSGACP00000016288	ENSTGUP00000017308
ENSGACP00000026639	ENSTGUP00000017308
ENSGACP00000017963	ENSTGUP00000000660
ENSGACP00000014611	ENSTGUP00000000660
ENSGACP00000003972	ENSTGUP00000008161
ENSGACP00000007261	ENSTGUP00000007176
ENSGACP00000011199	ENSTGUP00000017739
ENSGACP00000005865	ENSTGUP00000008762
ENSGACP00000026557	ENSTGUP00000002152
ENSGACP00000003636	ENSTGUP00000010598
ENSGACP00000022171	ENSTGUP00000000131
ENSGACP00000003253	ENSTGUP00000001243
ENSGACP00000000546	ENSTGUP00000007549
ENSGACP00000005245	ENSTGUP00000001271
ENSGACP00000021564	ENSTGUP00000008110
ENSGACP00000023933	ENSTGUP00000002531
ENSGACP00000010018	ENSTGUP00000000391
ENSGACP00000015645	ENSTGUP00000011372
ENSGACP00000010158	ENSTGUP00000001715
ENSGACP00000010766	ENSTGUP00000001715
ENSGACP00000014594	ENSTGUP00000016151
ENSGACP00000012065	ENSTGUP00000007634
ENSGACP00000002976	ENSTGUP00000005825
ENSGACP00000009782	ENSTGUP00000003563
ENSGACP00000014610	ENSTGUP00000008691
ENSGACP00000017221	ENSTGUP00000003264
ENSGACP00000006610	ENSTGUP00000009628
ENSGACP00000024519	ENSTGUP00000004600
ENSGACP00000022977	ENSTGUP00000004600
ENSGACP00000002710	ENSTGUP00000006527
ENSGACP00000008120	ENSTGUP00000000237
ENSGACP00000026911	ENSTGUP00000000237
ENSGACP00000009622	ENSTGUP00000017637
ENSGACP00000009627	ENSTGUP00000000233
ENSGACP00000026912	ENSTGUP00000000233
ENSGACP00000018009	ENSTGUP00000008091
ENSGACP00000026115	ENSTGUP00000008091
ENSGACP00000012368	ENSTGUP00000008275
ENSGACP00000002501	ENSTGUP00000011245
ENSGACP00000024161	ENSTGUP00000007184
ENSGACP00000015186	ENSTGUP00000005413
ENSGACP00000019007	ENSTGUP00000011588
ENSGACP00000009364	ENSTGUP00000008513
ENSGACP00000022283	ENSTGUP00000008513
ENSGACP00000016040	ENSTGUP00000012176
ENSGACP00000000574	ENSTGUP00000015744
ENSGACP00000023040	ENSTGUP00000003599
ENSGACP00000027323	ENSTGUP00000015009
ENSGACP00000011344	ENSTGUP00000004590
ENSGACP00000007394	ENSTGUP00000017430
ENSGACP00000010244	ENSTGUP00000017430
ENSGACP00000015467	ENSTGUP00000013582
ENSGACP00000012004	ENSTGUP00000002938
ENSGACP00000008427	ENSTGUP00000002938
ENSGACP00000020774	ENSTGUP00000009423
ENSGACP00000019686	ENSTGUP00000010729
ENSGACP00000007393	ENSTGUP00000009389
ENSGACP00000015404	ENSTGUP00000004504
ENSGACP00000024486	ENSTGUP00000004504
ENSGACP00000018930	ENSTGUP00000006373
ENSGACP00000022151	ENSTGUP00000006373
ENSGACP00000024490	ENSTGUP00000004516
ENSGACP00000016156	ENSTGUP00000004516
ENSGACP00000026723	ENSTGUP00000004279
ENSGACP00000008971	ENSTGUP00000013320
ENSGACP00000010715	ENSTGUP00000013320
ENSGACP00000009867	ENSTGUP00000001792
ENSGACP00000012507	ENSTGUP00000013464
ENSGACP00000018335	ENSTGUP00000005217
ENSGACP00000008287	ENSTGUP00000012701
ENSGACP00000003954	ENSTGUP00000012701
ENSGACP00000008952	ENSTGUP00000001687
ENSGACP00000007269	ENSTGUP00000010139
ENSGACP00000023726	ENSTGUP00000000051
ENSGACP00000011957	ENSTGUP00000003162
ENSGACP00000020024	ENSTGUP00000006712
ENSGACP00000010507	ENSTGUP00000017666
ENSGACP00000013450	ENSTGUP00000004803
ENSGACP00000007062	ENSTGUP00000013116
ENSGACP00000006011	ENSTGUP00000010757
ENSGACP00000018621	ENSTGUP00000008481
ENSGACP00000025390	ENSTGUP00000011888
ENSGACP00000015595	ENSTGUP00000005546
ENSGACP00000027075	ENSTGUP00000006158
ENSGACP00000011371	ENSTGUP00000006158
ENSGACP00000014438	ENSTGUP00000009193
ENSGACP00000002482	ENSTGUP00000009193
ENSGACP00000002636	ENSTGUP00000008651
ENSGACP00000014484	ENSTGUP00000007870
ENSGACP00000007335	ENSTGUP00000015337
ENSGACP00000014770	ENSTGUP00000008844
ENSGACP00000014945	ENSTGUP00000009196
ENSGACP00000014826	ENSTGUP00000009228
ENSGACP00000001426	ENSTGUP00000012466
ENSGACP00000005705	ENSTGUP00000012466
ENSGACP00000007626	ENSTGUP00000010031
ENSGACP00000011322	ENSTGUP00000014507
ENSGACP00000021331	ENSTGUP00000003709
ENSGACP00000013049	ENSTGUP00000003709
ENSGACP00000019148	ENSTGUP00000005681
ENSGACP00000019139	ENSTGUP00000005669
ENSGACP00000021558	ENSTGUP00000007357
ENSGACP00000025677	ENSTGUP00000007357
ENSGACP00000000812	ENSTGUP00000003986
ENSGACP00000021467	ENSTGUP00000006525
ENSGACP00000006721	ENSTGUP00000001355
ENSGACP00000012822	ENSTGUP00000001355
ENSGACP00000025732	ENSTGUP00000007730
ENSGACP00000022562	ENSTGUP00000016201
ENSGACP00000011924	ENSTGUP00000004958
ENSGACP00000008097	ENSTGUP00000017828
ENSGACP00000013458	ENSTGUP00000017828
ENSGACP00000018946	ENSTGUP00000014041
ENSGACP00000012763	ENSTGUP00000001481
ENSGACP00000002436	ENSTGUP00000001167
ENSGACP00000023501	ENSTGUP00000001284
ENSGACP00000001210	ENSTGUP00000005641
ENSGACP00000014637	ENSTGUP00000008758
ENSGACP00000017766	ENSTGUP00000005051
ENSGACP00000026775	ENSTGUP00000006849
ENSGACP00000017720	ENSTGUP00000010366
ENSGACP00000023168	ENSTGUP00000010366
ENSGACP00000000388	ENSTGUP00000001424
ENSGACP00000010687	ENSTGUP00000001424
ENSGACP00000027546	ENSTGUP00000018065
ENSGACP00000022436	ENSTGUP00000011327
ENSGACP00000009783	ENSTGUP00000004064
ENSGACP00000008851	ENSTGUP00000012708
ENSGACP00000011962	ENSTGUP00000013371
ENSGACP00000021742	ENSTGUP00000014657
ENSGACP00000007476	ENSTGUP00000006126
ENSGACP00000008862	ENSTGUP00000011714
ENSGACP00000002243	ENSTGUP00000012054
ENSGACP00000004347	ENSTGUP00000000875
ENSGACP00000024642	ENSTGUP00000001057
ENSGACP00000023961	ENSTGUP00000000004
ENSGACP00000010920	ENSTGUP00000011132
ENSGACP00000020256	ENSTGUP00000005347
ENSGACP00000018674	ENSTGUP00000012638
ENSGACP00000001541	ENSTGUP00000002235
ENSGACP00000025293	ENSTGUP00000010871
ENSGACP00000015197	ENSTGUP00000014902
ENSGACP00000010157	ENSTGUP00000003269
ENSGACP00000016455	ENSTGUP00000008191
ENSGACP00000011325	ENSTGUP00000010058
ENSGACP00000019984	ENSTGUP00000010058
ENSGACP00000007247	ENSTGUP00000007219
ENSGACP00000008515	ENSTGUP00000008212
ENSGACP00000010891	ENSTGUP00000008212
ENSGACP00000005764	ENSTGUP00000002306
ENSGACP00000027174	ENSTGUP00000012158
ENSGACP00000023717	ENSTGUP00000009157
ENSGACP00000005917	ENSTGUP00000002564
ENSGACP00000024117	ENSTGUP00000010617
ENSGACP00000018757	ENSTGUP00000015957
ENSGACP00000020047	ENSTGUP00000012594
ENSGACP00000007585	ENSTGUP00000012594
ENSGACP00000026129	ENSTGUP00000010318
ENSGACP00000011922	ENSTGUP00000010848
ENSGACP00000003547	ENSTGUP00000009545
ENSGACP00000019183	ENSTGUP00000005134
ENSGACP00000002016	ENSTGUP00000011142
ENSGACP00000018705	ENSTGUP00000008315
ENSGACP00000010376	ENSTGUP00000011770
ENSGACP00000007930	ENSTGUP00000011770
ENSGACP00000025138	ENSTGUP00000003893
ENSGACP00000011755	ENSTGUP00000003893
ENSGACP00000002674	ENSTGUP00000009747
ENSGACP00000018076	ENSTGUP00000011981
ENSGACP00000022972	ENSTGUP00000007205
ENSGACP00000008295	ENSTGUP00000014107
ENSGACP00000006667	ENSTGUP00000001972
ENSGACP00000024356	ENSTGUP00000004174
ENSGACP00000011466	ENSTGUP00000001775
ENSGACP00000003847	ENSTGUP00000010492
ENSGACP00000021571	ENSTGUP00000009905
ENSGACP00000021553	ENSTGUP00000009932
ENSGACP00000020928	ENSTGUP00000002220
ENSGACP00000023675	ENSTGUP00000002273
ENSGACP00000009161	ENSTGUP00000002273
ENSGACP00000022606	ENSTGUP00000011073
ENSGACP00000003183	ENSTGUP00000004253
ENSGACP00000011082	ENSTGUP00000004253
ENSGACP00000023531	ENSTGUP00000007190
ENSGACP00000022048	ENSTGUP00000007729
ENSGACP00000019459	ENSTGUP00000001358
ENSGACP00000020854	ENSTGUP00000001358
ENSGACP00000021346	ENSTGUP00000010327
ENSGACP00000017279	ENSTGUP00000015676
ENSGACP00000006884	ENSTGUP00000005720
ENSGACP00000002114	ENSTGUP00000011596
ENSGACP00000019214	ENSTGUP00000011472
ENSGACP00000023011	ENSTGUP00000000259
ENSGACP00000017178	ENSTGUP00000002243
ENSGACP00000021150	ENSTGUP00000012150
ENSGACP00000026689	ENSTGUP00000005584
ENSGACP00000012092	ENSTGUP00000000273
ENSGACP00000023826	ENSTGUP00000000348
ENSGACP00000021508	ENSTGUP00000000348
ENSGACP00000008443	ENSTGUP00000014702
ENSGACP00000025295	ENSTGUP00000014702
ENSGACP00000015893	ENSTGUP00000010766
ENSGACP00000019478	ENSTGUP00000010766
ENSGACP00000008584	ENSTGUP00000002968
ENSGACP00000003981	ENSTGUP00000008158
ENSGACP00000023947	ENSTGUP00000002315
ENSGACP00000019749	ENSTGUP00000004524
ENSGACP00000001845	ENSTGUP00000013743
ENSGACP00000009082	ENSTGUP00000010115
ENSGACP00000022777	ENSTGUP00000002464
ENSGACP00000018775	ENSTGUP00000008113
ENSGACP00000021216	ENSTGUP00000004045
ENSGACP00000027504	ENSTGUP00000000496
ENSGACP00000005858	ENSTGUP00000003646
ENSGACP00000002229	ENSTGUP00000011148
ENSGACP00000014456	ENSTGUP00000011148
ENSGACP00000022298	ENSTGUP00000000739
ENSGACP00000010265	ENSTGUP00000014708
ENSGACP00000009778	ENSTGUP00000014708
ENSGACP00000015141	ENSTGUP00000005396
ENSGACP00000005329	ENSTGUP00000012194
ENSGACP00000023030	ENSTGUP00000010522
ENSGACP00000013038	ENSTGUP00000003660
ENSGACP00000000463	ENSTGUP00000001609
ENSGACP00000004984	ENSTGUP00000001609
ENSGACP00000010282	ENSTGUP00000008103
ENSGACP00000015912	ENSTGUP00000002845
ENSGACP00000015764	ENSTGUP00000012368
ENSGACP00000027003	ENSTGUP00000012368
ENSGACP00000022490	ENSTGUP00000007495
ENSGACP00000022529	ENSTGUP00000001329
ENSGACP00000025239	ENSTGUP00000011194
ENSGACP00000009059	ENSTGUP00000011194
ENSGACP00000014363	ENSTGUP00000005970
ENSGACP00000027136	ENSTGUP00000005970
ENSGACP00000018567	ENSTGUP00000010901
ENSGACP00000010873	ENSTGUP00000006607
ENSGACP00000027593	ENSTGUP00000007643
ENSGACP00000013327	ENSTGUP00000011495
ENSGACP00000018279	ENSTGUP00000011495
ENSGACP00000006461	ENSTGUP00000006741
ENSGACP00000022880	ENSTGUP00000002579
ENSGACP00000024592	ENSTGUP00000002579
ENSGACP00000003771	ENSTGUP00000009243
ENSGACP00000002157	ENSTGUP00000009243
ENSGACP00000002749	ENSTGUP00000008195
ENSGACP00000009150	ENSTGUP00000008899
ENSGACP00000022120	ENSTGUP00000007251
ENSGACP00000016791	ENSTGUP00000007251
ENSGACP00000023632	ENSTGUP00000001501
ENSGACP00000013757	ENSTGUP00000003402
ENSGACP00000011965	ENSTGUP00000006993
ENSGACP00000001910	ENSTGUP00000017749
ENSGACP00000007127	ENSTGUP00000010084
ENSGACP00000009985	ENSTGUP00000003320
ENSGACP00000020929	ENSTGUP00000006703
ENSGACP00000000447	ENSTGUP00000007893
ENSGACP00000022776	ENSTGUP00000003515
ENSGACP00000013315	ENSTGUP00000011559
ENSGACP00000008151	ENSTGUP00000012311
ENSGACP00000013188	ENSTGUP00000003197
ENSGACP00000014372	ENSTGUP00000013348
ENSGACP00000016187	ENSTGUP00000005123
ENSGACP00000019677	ENSTGUP00000004095
ENSGACP00000004083	ENSTGUP00000003775
ENSGACP00000005781	ENSTGUP00000003775
ENSGACP00000013881	ENSTGUP00000003758
ENSGACP00000014852	ENSTGUP00000004184
ENSGACP00000024470	ENSTGUP00000004199
ENSGACP00000008949	ENSTGUP00000010834
ENSGACP00000018462	ENSTGUP00000009111
ENSGACP00000020796	ENSTGUP00000008695
ENSGACP00000018045	ENSTGUP00000013829
ENSGACP00000020202	ENSTGUP00000013829
ENSGACP00000019892	ENSTGUP00000010235
ENSGACP00000020784	ENSTGUP00000008367
ENSGACP00000016165	ENSTGUP00000008367
ENSGACP00000007257	ENSTGUP00000006827
ENSGACP00000003332	ENSTGUP00000006827
ENSGACP00000021601	ENSTGUP00000007212
ENSGACP00000005673	ENSTGUP00000011398
ENSGACP00000018309	ENSTGUP00000011398
ENSGACP00000020761	ENSTGUP00000006292
ENSGACP00000000023	ENSTGUP00000005243
ENSGACP00000010121	ENSTGUP00000001022
ENSGACP00000009597	ENSTGUP00000001022
ENSGACP00000017025	ENSTGUP00000012221
ENSGACP00000018533	ENSTGUP00000008143
ENSGACP00000000313	ENSTGUP00000008143
ENSGACP00000022262	ENSTGUP00000001280
ENSGACP00000001537	ENSTGUP00000009392
ENSGACP00000013067	ENSTGUP00000003813
ENSGACP00000007024	ENSTGUP00000009322
ENSGACP00000002168	ENSTGUP00000001078
ENSGACP00000021273	ENSTGUP00000003805
ENSGACP00000019076	ENSTGUP00000001706
ENSGACP00000024268	ENSTGUP00000001137
ENSGACP00000024684	ENSTGUP00000006709
ENSGACP00000011332	ENSTGUP00000005796
ENSGACP00000018570	ENSTGUP00000010923
ENSGACP00000007863	ENSTGUP00000001933
ENSGACP00000017301	ENSTGUP00000005580
ENSGACP00000004232	ENSTGUP00000016909
ENSGACP00000006403	ENSTGUP00000002295
ENSGACP00000027353	ENSTGUP00000013795
ENSGACP00000008387	ENSTGUP00000001543
ENSGACP00000003296	ENSTGUP00000005490
ENSGACP00000016034	ENSTGUP00000011756
ENSGACP00000004151	ENSTGUP00000011455
ENSGACP00000023997	ENSTGUP00000000350
ENSGACP00000010622	ENSTGUP00000010374
ENSGACP00000016125	ENSTGUP00000004992
ENSGACP00000014496	ENSTGUP00000012752
ENSGACP00000018285	ENSTGUP00000011386
ENSGACP00000005651	ENSTGUP00000011386
ENSGACP00000016192	ENSTGUP00000000411
ENSGACP00000027292	ENSTGUP00000000411
ENSGACP00000019290	ENSTGUP00000007694
ENSGACP00000001742	ENSTGUP00000007820
ENSGACP00000005540	ENSTGUP00000007820
ENSGACP00000021178	ENSTGUP00000010849
ENSGACP00000011308	ENSTGUP00000009494
ENSGACP00000017588	ENSTGUP00000013097
ENSGACP00000018744	ENSTGUP00000008190
ENSGACP00000001313	ENSTGUP00000012093
ENSGACP00000014383	ENSTGUP00000010286
ENSGACP00000017560	ENSTGUP00000008731
ENSGACP00000022840	ENSTGUP00000010802
ENSGACP00000016689	ENSTGUP00000015194
ENSGACP00000018236	ENSTGUP00000007994
ENSGACP00000012510	ENSTGUP00000010703
ENSGACP00000003484	ENSTGUP00000007952
ENSGACP00000018708	ENSTGUP00000010731
ENSGACP00000010198	ENSTGUP00000004821
ENSGACP00000020504	ENSTGUP00000000696
ENSGACP00000022073	ENSTGUP00000002072
ENSGACP00000019135	ENSTGUP00000008622
ENSGACP00000006442	ENSTGUP00000008792
ENSGACP00000005009	ENSTGUP00000015019
ENSGACP00000007584	ENSTGUP00000015019
ENSGACP00000008923	ENSTGUP00000001637
ENSGACP00000001028	ENSTGUP00000015594
ENSGACP00000014890	ENSTGUP00000017492
ENSGACP00000013221	ENSTGUP00000013684
ENSGACP00000012239	ENSTGUP00000013822
ENSGACP00000023801	ENSTGUP00000001646
ENSGACP00000010872	ENSTGUP00000012821
ENSGACP00000000841	ENSTGUP00000004796
ENSGACP00000014629	ENSTGUP00000006097
ENSGACP00000004599	ENSTGUP00000009109
ENSGACP00000001097	ENSTGUP00000006752
ENSGACP00000003493	ENSTGUP00000001729
ENSGACP00000007881	ENSTGUP00000008641
ENSGACP00000009707	ENSTGUP00000013657
ENSGACP00000019422	ENSTGUP00000010367
ENSGACP00000010552	ENSTGUP00000013586
ENSGACP00000009667	ENSTGUP00000012185
ENSGACP00000017015	ENSTGUP00000002478
ENSGACP00000000088	ENSTGUP00000002478
ENSGACP00000013298	ENSTGUP00000009658
ENSGACP00000006321	ENSTGUP00000001820
ENSGACP00000014620	ENSTGUP00000017533
ENSGACP00000006576	ENSTGUP00000001056
ENSGACP00000003419	ENSTGUP00000007779
ENSGACP00000027283	ENSTGUP00000013125
ENSGACP00000024474	ENSTGUP00000003825
ENSGACP00000021822	ENSTGUP00000006820
ENSGACP00000017880	ENSTGUP00000006661
ENSGACP00000013112	ENSTGUP00000004557
ENSGACP00000012036	ENSTGUP00000009938
ENSGACP00000002740	ENSTGUP00000010389
ENSGACP00000008433	ENSTGUP00000011771
ENSGACP00000004068	ENSTGUP00000011932
ENSGACP00000022209	ENSTGUP00000005259
ENSGACP00000024664	ENSTGUP00000005259
ENSGACP00000010991	ENSTGUP00000003891
ENSGACP00000010960	ENSTGUP00000013758
ENSGACP00000022519	ENSTGUP00000010432
ENSGACP00000016643	ENSTGUP00000010432
ENSGACP00000018402	ENSTGUP00000007872
ENSGACP00000019917	ENSTGUP00000010281
ENSGACP00000004443	ENSTGUP00000010238
ENSGACP00000015655	ENSTGUP00000010238
ENSGACP00000023964	ENSTGUP00000000002
ENSGACP00000008399	ENSTGUP00000003655
ENSGACP00000004154	ENSTGUP00000003655
ENSGACP00000007470	ENSTGUP00000006891
ENSGACP00000012323	ENSTGUP00000004276
ENSGACP00000000795	ENSTGUP00000004276
ENSGACP00000006963	ENSTGUP00000016586
ENSGACP00000025485	ENSTGUP00000006809
ENSGACP00000012418	ENSTGUP00000013686
ENSGACP00000013256	ENSTGUP00000013686
ENSGACP00000019319	ENSTGUP00000011384
ENSGACP00000009299	ENSTGUP00000010596
ENSGACP00000026577	ENSTGUP00000000491
ENSGACP00000004344	ENSTGUP00000016945
ENSGACP00000008376	ENSTGUP00000004000
ENSGACP00000021839	ENSTGUP00000004000
ENSGACP00000019024	ENSTGUP00000000277
ENSGACP00000016755	ENSTGUP00000002652
ENSGACP00000026150	ENSTGUP00000002652
ENSGACP00000018252	ENSTGUP00000013391
ENSGACP00000015136	ENSTGUP00000014977
ENSGACP00000013136	ENSTGUP00000013662
ENSGACP00000008717	ENSTGUP00000011255
ENSGACP00000019231	ENSTGUP00000008508
ENSGACP00000017767	ENSTGUP00000008232
ENSGACP00000025597	ENSTGUP00000008232
ENSGACP00000019584	ENSTGUP00000008971
ENSGACP00000002920	ENSTGUP00000005563
ENSGACP00000006170	ENSTGUP00000013214
ENSGACP00000016108	ENSTGUP00000003359
ENSGACP00000009475	ENSTGUP00000003359
ENSGACP00000024788	ENSTGUP00000005378
ENSGACP00000012622	ENSTGUP00000017809
ENSGACP00000025282	ENSTGUP00000006422
ENSGACP00000025134	ENSTGUP00000003932
ENSGACP00000026079	ENSTGUP00000008400
ENSGACP00000011854	ENSTGUP00000008400
ENSGACP00000005951	ENSTGUP00000015343
ENSGACP00000007695	ENSTGUP00000006485
ENSGACP00000022143	ENSTGUP00000006485
ENSGACP00000004282	ENSTGUP00000001819
ENSGACP00000006460	ENSTGUP00000001819
ENSGACP00000018222	ENSTGUP00000007964
ENSGACP00000021825	ENSTGUP00000006290
ENSGACP00000010854	ENSTGUP00000002148
ENSGACP00000007366	ENSTGUP00000009377
ENSGACP00000007268	ENSTGUP00000006722
ENSGACP00000003320	ENSTGUP00000006722
ENSGACP00000022052	ENSTGUP00000007732
ENSGACP00000014709	ENSTGUP00000018293
ENSGACP00000005027	ENSTGUP00000004585
ENSGACP00000016788	ENSTGUP00000007240
ENSGACP00000024977	ENSTGUP00000009287
ENSGACP00000014061	ENSTGUP00000009287
ENSGACP00000002190	ENSTGUP00000017247
ENSGACP00000022669	ENSTGUP00000002702
ENSGACP00000014833	ENSTGUP00000006328
ENSGACP00000017486	ENSTGUP00000000155
ENSGACP00000020545	ENSTGUP00000005853
ENSGACP00000008214	ENSTGUP00000005853
ENSGACP00000011645	ENSTGUP00000006686
ENSGACP00000015883	ENSTGUP00000003117
ENSGACP00000010088	ENSTGUP00000012588
ENSGACP00000014002	ENSTGUP00000012588
ENSGACP00000022168	ENSTGUP00000000134
ENSGACP00000019194	ENSTGUP00000004525
ENSGACP00000018711	ENSTGUP00000012883
ENSGACP00000008882	ENSTGUP00000009929
ENSGACP00000006387	ENSTGUP00000008808
ENSGACP00000008823	ENSTGUP00000001624
ENSGACP00000022290	ENSTGUP00000003727
ENSGACP00000001732	ENSTGUP00000007782
ENSGACP00000012747	ENSTGUP00000017025
ENSGACP00000009573	ENSTGUP00000017609
ENSGACP00000016398	ENSTGUP00000005080
ENSGACP00000025666	ENSTGUP00000005080
ENSGACP00000005210	ENSTGUP00000013090
ENSGACP00000024184	ENSTGUP00000013090
ENSGACP00000008646	ENSTGUP00000011199
ENSGACP00000000374	ENSTGUP00000006208
ENSGACP00000026719	ENSTGUP00000004093
ENSGACP00000015159	ENSTGUP00000000620
ENSGACP00000024992	ENSTGUP00000007070
ENSGACP00000002945	ENSTGUP00000009294
ENSGACP00000003232	ENSTGUP00000001676
ENSGACP00000004357	ENSTGUP00000005206
ENSGACP00000014598	ENSTGUP00000017673
ENSGACP00000019384	ENSTGUP00000003747
ENSGACP00000000429	ENSTGUP00000002844
ENSGACP00000016997	ENSTGUP00000001015
ENSGACP00000009028	ENSTGUP00000001908
ENSGACP00000011420	ENSTGUP00000004619
ENSGACP00000015381	ENSTGUP00000009631
ENSGACP00000023962	ENSTGUP00000016269
ENSGACP00000025533	ENSTGUP00000012359
ENSGACP00000007315	ENSTGUP00000010105
ENSGACP00000020044	ENSTGUP00000008813
ENSGACP00000011955	ENSTGUP00000011754
ENSGACP00000007967	ENSTGUP00000004739
ENSGACP00000008424	ENSTGUP00000008714
ENSGACP00000009569	ENSTGUP00000017612
ENSGACP00000004606	ENSTGUP00000005331
ENSGACP00000006381	ENSTGUP00000012537
ENSGACP00000013712	ENSTGUP00000012537
ENSGACP00000005279	ENSTGUP00000013080
ENSGACP00000023917	ENSTGUP00000013080
ENSGACP00000001625	ENSTGUP00000004485
ENSGACP00000010844	ENSTGUP00000009895
ENSGACP00000003016	ENSTGUP00000002434
ENSGACP00000004840	ENSTGUP00000006731
ENSGACP00000003120	ENSTGUP00000011293
ENSGACP00000022763	ENSTGUP00000002217
ENSGACP00000011452	ENSTGUP00000011660
ENSGACP00000018197	ENSTGUP00000013322
ENSGACP00000008589	ENSTGUP00000013322
ENSGACP00000010978	ENSTGUP00000017599
ENSGACP00000023740	ENSTGUP00000007648
ENSGACP00000011462	ENSTGUP00000005390
ENSGACP00000022643	ENSTGUP00000005390
ENSGACP00000020308	ENSTGUP00000002751
ENSGACP00000011353	ENSTGUP00000002751
ENSGACP00000011634	ENSTGUP00000003521
ENSGACP00000027095	ENSTGUP00000003521
ENSGACP00000011550	ENSTGUP00000010050
ENSGACP00000025278	ENSTGUP00000001871
ENSGACP00000021615	ENSTGUP00000001871
ENSGACP00000023419	ENSTGUP00000008182
ENSGACP00000023459	ENSTGUP00000001566
ENSGACP00000026494	ENSTGUP00000002650
ENSGACP00000027051	ENSTGUP00000000600
ENSGACP00000012605	ENSTGUP00000012839
ENSGACP00000024753	ENSTGUP00000016167
ENSGACP00000022379	ENSTGUP00000000064
ENSGACP00000021782	ENSTGUP00000007654
ENSGACP00000022778	ENSTGUP00000009962
ENSGACP00000000668	ENSTGUP00000006896
ENSGACP00000013915	ENSTGUP00000013507
ENSGACP00000015432	ENSTGUP00000017867
ENSGACP00000012755	ENSTGUP00000017867
ENSGACP00000002942	ENSTGUP00000006430
ENSGACP00000019004	ENSTGUP00000003255
ENSGACP00000013377	ENSTGUP00000003255
ENSGACP00000004612	ENSTGUP00000012389
ENSGACP00000014867	ENSTGUP00000008702
ENSGACP00000023748	ENSTGUP00000006509
ENSGACP00000020419	ENSTGUP00000002707
ENSGACP00000024783	ENSTGUP00000004957
ENSGACP00000024795	ENSTGUP00000015405
ENSGACP00000009662	ENSTGUP00000010267
ENSGACP00000019565	ENSTGUP00000005586
ENSGACP00000022127	ENSTGUP00000004246
ENSGACP00000003772	ENSTGUP00000007216
ENSGACP00000025824	ENSTGUP00000001936
ENSGACP00000024300	ENSTGUP00000000103
ENSGACP00000023427	ENSTGUP00000000103
ENSGACP00000024339	ENSTGUP00000000535
ENSGACP00000024118	ENSTGUP00000005964
ENSGACP00000004150	ENSTGUP00000011884
ENSGACP00000007216	ENSTGUP00000007681
ENSGACP00000026945	ENSTGUP00000007681
ENSGACP00000009785	ENSTGUP00000001147
ENSGACP00000023502	ENSTGUP00000003575
ENSGACP00000013074	ENSTGUP00000013654
ENSGACP00000024066	ENSTGUP00000007993
ENSGACP00000017728	ENSTGUP00000007993
ENSGACP00000002199	ENSTGUP00000008941
ENSGACP00000008992	ENSTGUP00000000980
ENSGACP00000023708	ENSTGUP00000000980
ENSGACP00000015930	ENSTGUP00000015639
ENSGACP00000005975	ENSTGUP00000015639
ENSGACP00000015910	ENSTGUP00000016531
ENSGACP00000005980	ENSTGUP00000016531
ENSGACP00000024782	ENSTGUP00000004862
ENSGACP00000021566	ENSTGUP00000002818
ENSGACP00000027413	ENSTGUP00000000192
ENSGACP00000020153	ENSTGUP00000008798
ENSGACP00000009853	ENSTGUP00000013766
ENSGACP00000013289	ENSTGUP00000003190
ENSGACP00000015074	ENSTGUP00000008775
ENSGACP00000019566	ENSTGUP00000010956
ENSGACP00000015717	ENSTGUP00000001314
ENSGACP00000000654	ENSTGUP00000001314
ENSGACP00000004645	ENSTGUP00000006247
ENSGACP00000012920	ENSTGUP00000013516
ENSGACP00000009814	ENSTGUP00000001132
ENSGACP00000011993	ENSTGUP00000001132
ENSGACP00000014277	ENSTGUP00000015045
ENSGACP00000025502	ENSTGUP00000010412
ENSGACP00000015208	ENSTGUP00000010427
ENSGACP00000006591	ENSTGUP00000012048
ENSGACP00000004769	ENSTGUP00000003830
ENSGACP00000005570	ENSTGUP00000001973
ENSGACP00000018939	ENSTGUP00000004892
ENSGACP00000018017	ENSTGUP00000013003
ENSGACP00000018922	ENSTGUP00000007529
ENSGACP00000001586	ENSTGUP00000012446
ENSGACP00000019536	ENSTGUP00000012446
ENSGACP00000005344	ENSTGUP00000001294
ENSGACP00000003851	ENSTGUP00000009273
ENSGACP00000018443	ENSTGUP00000010138
ENSGACP00000008154	ENSTGUP00000011969
ENSGACP00000012546	ENSTGUP00000009087
ENSGACP00000005836	ENSTGUP00000011229
ENSGACP00000008689	ENSTGUP00000008646
ENSGACP00000025467	ENSTGUP00000012750
ENSGACP00000013047	ENSTGUP00000005789
ENSGACP00000012044	ENSTGUP00000012245
ENSGACP00000007457	ENSTGUP00000005042
ENSGACP00000002040	ENSTGUP00000005042
ENSGACP00000025126	ENSTGUP00000003967
ENSGACP00000011182	ENSTGUP00000004466
ENSGACP00000013685	ENSTGUP00000011359
ENSGACP00000017217	ENSTGUP00000006025
ENSGACP00000006457	ENSTGUP00000006025
ENSGACP00000016787	ENSTGUP00000000436
ENSGACP00000012903	ENSTGUP00000002002
ENSGACP00000023430	ENSTGUP00000006957
ENSGACP00000015267	ENSTGUP00000014338
ENSGACP00000010388	ENSTGUP00000014338
ENSGACP00000012123	ENSTGUP00000018194
ENSGACP00000001808	ENSTGUP00000018194
ENSGACP00000015663	ENSTGUP00000004551
ENSGACP00000027506	ENSTGUP00000015549
ENSGACP00000026410	ENSTGUP00000016332
ENSGACP00000014718	ENSTGUP00000008818
ENSGACP00000026983	ENSTGUP00000000366
ENSGACP00000000637	ENSTGUP00000003241
ENSGACP00000013355	ENSTGUP00000003241
ENSGACP00000007903	ENSTGUP00000012961
ENSGACP00000009270	ENSTGUP00000012961
ENSGACP00000002982	ENSTGUP00000004837
ENSGACP00000000613	ENSTGUP00000004384
ENSGACP00000008010	ENSTGUP00000012142
ENSGACP00000013580	ENSTGUP00000012142
ENSGACP00000012210	ENSTGUP00000003405
ENSGACP00000015315	ENSTGUP00000007318
ENSGACP00000027359	ENSTGUP00000000035
ENSGACP00000014022	ENSTGUP00000017571
ENSGACP00000002464	ENSTGUP00000017571
ENSGACP00000023147	ENSTGUP00000015692
ENSGACP00000014149	ENSTGUP00000000870
ENSGACP00000005819	ENSTGUP00000008988
ENSGACP00000026045	ENSTGUP00000008988
ENSGACP00000013359	ENSTGUP00000006899
ENSGACP00000011279	ENSTGUP00000015044
ENSGACP00000020289	ENSTGUP00000013895
ENSGACP00000005330	ENSTGUP00000001283
ENSGACP00000015126	ENSTGUP00000015798
ENSGACP00000001060	ENSTGUP00000004771
ENSGACP00000012992	ENSTGUP00000004771
ENSGACP00000025361	ENSTGUP00000002094
ENSGACP00000021506	ENSTGUP00000002004
ENSGACP00000005289	ENSTGUP00000013068
ENSGACP00000011803	ENSTGUP00000013068
ENSGACP00000012435	ENSTGUP00000014386
ENSGACP00000005142	ENSTGUP00000015254
ENSGACP00000007447	ENSTGUP00000015254
ENSGACP00000013332	ENSTGUP00000011497
ENSGACP00000018278	ENSTGUP00000011497
ENSGACP00000020304	ENSTGUP00000012507
ENSGACP00000000638	ENSTGUP00000002557
ENSGACP00000010768	ENSTGUP00000003188
ENSGACP00000009282	ENSTGUP00000006143
ENSGACP00000007669	ENSTGUP00000009648
ENSGACP00000008638	ENSTGUP00000013270
ENSGACP00000013678	ENSTGUP00000005550
ENSGACP00000004276	ENSTGUP00000000853
ENSGACP00000020956	ENSTGUP00000002952
ENSGACP00000012102	ENSTGUP00000000279
ENSGACP00000020009	ENSTGUP00000010315
ENSGACP00000006226	ENSTGUP00000010437
ENSGACP00000020381	ENSTGUP00000010437
ENSGACP00000008184	ENSTGUP00000006582
ENSGACP00000023437	ENSTGUP00000006272
ENSGACP00000012363	ENSTGUP00000010604
ENSGACP00000016562	ENSTGUP00000006744
ENSGACP00000025075	ENSTGUP00000006744
ENSGACP00000004707	ENSTGUP00000013930
ENSGACP00000011723	ENSTGUP00000006732
ENSGACP00000002924	ENSTGUP00000006732
ENSGACP00000006961	ENSTGUP00000010691
ENSGACP00000009716	ENSTGUP00000012199
ENSGACP00000008523	ENSTGUP00000017543
ENSGACP00000007569	ENSTGUP00000009283
ENSGACP00000004602	ENSTGUP00000006186
ENSGACP00000004136	ENSTGUP00000011465
ENSGACP00000021342	ENSTGUP00000008229
ENSGACP00000027345	ENSTGUP00000007560
ENSGACP00000010866	ENSTGUP00000002147
ENSGACP00000024055	ENSTGUP00000000187
ENSGACP00000026575	ENSTGUP00000000047
ENSGACP00000005530	ENSTGUP00000017655
ENSGACP00000019225	ENSTGUP00000007973
ENSGACP00000011106	ENSTGUP00000013389
ENSGACP00000018513	ENSTGUP00000008735
ENSGACP00000020555	ENSTGUP00000008735
ENSGACP00000024156	ENSTGUP00000001747
ENSGACP00000027415	ENSTGUP00000001450
ENSGACP00000015201	ENSTGUP00000011934
ENSGACP00000002813	ENSTGUP00000011409
ENSGACP00000007781	ENSTGUP00000009949
ENSGACP00000008111	ENSTGUP00000009949
ENSGACP00000017465	ENSTGUP00000009014
ENSGACP00000019617	ENSTGUP00000009014
ENSGACP00000013569	ENSTGUP00000000691
ENSGACP00000020509	ENSTGUP00000000691
ENSGACP00000023070	ENSTGUP00000004169
ENSGACP00000017218	ENSTGUP00000011639
ENSGACP00000007854	ENSTGUP00000011639
ENSGACP00000021322	ENSTGUP00000010053
ENSGACP00000006796	ENSTGUP00000017007
ENSGACP00000006741	ENSTGUP00000004380
ENSGACP00000010343	ENSTGUP00000007922
ENSGACP00000014020	ENSTGUP00000005432
ENSGACP00000005684	ENSTGUP00000010581
ENSGACP00000024380	ENSTGUP00000000076
ENSGACP00000000783	ENSTGUP00000006693
ENSGACP00000000485	ENSTGUP00000001142
ENSGACP00000005440	ENSTGUP00000005662
ENSGACP00000005472	ENSTGUP00000001502
ENSGACP00000020277	ENSTGUP00000009117
ENSGACP00000014662	ENSTGUP00000009124
ENSGACP00000002167	ENSTGUP00000010804
ENSGACP00000011201	ENSTGUP00000007866
ENSGACP00000018511	ENSTGUP00000009777
ENSGACP00000019200	ENSTGUP00000004527
ENSGACP00000006831	ENSTGUP00000008365
ENSGACP00000011389	ENSTGUP00000000417
ENSGACP00000020478	ENSTGUP00000000417
ENSGACP00000020888	ENSTGUP00000003068
ENSGACP00000014622	ENSTGUP00000011856
ENSGACP00000005097	ENSTGUP00000005391
ENSGACP00000020324	ENSTGUP00000005286
ENSGACP00000007882	ENSTGUP00000006079
ENSGACP00000023299	ENSTGUP00000004699
ENSGACP00000011600	ENSTGUP00000001711
ENSGACP00000020884	ENSTGUP00000006336
ENSGACP00000008112	ENSTGUP00000006336
ENSGACP00000022280	ENSTGUP00000007059
ENSGACP00000004250	ENSTGUP00000007359
ENSGACP00000027587	ENSTGUP00000001410
ENSGACP00000017183	ENSTGUP00000013433
ENSGACP00000006108	ENSTGUP00000012498
ENSGACP00000006862	ENSTGUP00000012498
ENSGACP00000021943	ENSTGUP00000005837
ENSGACP00000006821	ENSTGUP00000008153
ENSGACP00000004406	ENSTGUP00000000285
ENSGACP00000024020	ENSTGUP00000001516
ENSGACP00000024147	ENSTGUP00000001776
ENSGACP00000027418	ENSTGUP00000015944
ENSGACP00000000106	ENSTGUP00000005872
ENSGACP00000013692	ENSTGUP00000012485
ENSGACP00000003807	ENSTGUP00000010413
ENSGACP00000011883	ENSTGUP00000009473
ENSGACP00000013233	ENSTGUP00000006376
ENSGACP00000000468	ENSTGUP00000017714
ENSGACP00000004476	ENSTGUP00000010166
ENSGACP00000015723	ENSTGUP00000010166
ENSGACP00000025000	ENSTGUP00000005454
ENSGACP00000013789	ENSTGUP00000002196
ENSGACP00000025896	ENSTGUP00000002196
ENSGACP00000015687	ENSTGUP00000013559
ENSGACP00000006622	ENSTGUP00000001988
ENSGACP00000015580	ENSTGUP00000004773
ENSGACP00000001598	ENSTGUP00000004410
ENSGACP00000001152	ENSTGUP00000004377
ENSGACP00000006366	ENSTGUP00000009455
ENSGACP00000022518	ENSTGUP00000009455
ENSGACP00000009074	ENSTGUP00000010101
ENSGACP00000021387	ENSTGUP00000010101
ENSGACP00000020574	ENSTGUP00000007658
ENSGACP00000003950	ENSTGUP00000007658
ENSGACP00000011572	ENSTGUP00000000796
ENSGACP00000009014	ENSTGUP00000008919
ENSGACP00000006201	ENSTGUP00000013127
ENSGACP00000000627	ENSTGUP00000004589
ENSGACP00000022872	ENSTGUP00000010645
ENSGACP00000014205	ENSTGUP00000005616
ENSGACP00000013966	ENSTGUP00000011231
ENSGACP00000000877	ENSTGUP00000008839
ENSGACP00000006212	ENSTGUP00000010360
ENSGACP00000007039	ENSTGUP00000013115
ENSGACP00000007368	ENSTGUP00000001781
ENSGACP00000008982	ENSTGUP00000012224
ENSGACP00000017993	ENSTGUP00000001126
ENSGACP00000010947	ENSTGUP00000013742
ENSGACP00000002115	ENSTGUP00000008983
ENSGACP00000013400	ENSTGUP00000008983
ENSGACP00000023693	ENSTGUP00000011253
ENSGACP00000022054	ENSTGUP00000005885
ENSGACP00000002594	ENSTGUP00000005885
ENSGACP00000017500	ENSTGUP00000000948
ENSGACP00000000325	ENSTGUP00000010034
ENSGACP00000009862	ENSTGUP00000010034
ENSGACP00000027023	ENSTGUP00000007505
ENSGACP00000011786	ENSTGUP00000012508
ENSGACP00000009377	ENSTGUP00000002971
ENSGACP00000011012	ENSTGUP00000002971
ENSGACP00000005151	ENSTGUP00000015243
ENSGACP00000022676	ENSTGUP00000002719
ENSGACP00000027037	ENSTGUP00000002719
ENSGACP00000003095	ENSTGUP00000000898
ENSGACP00000007825	ENSTGUP00000005594
ENSGACP00000014481	ENSTGUP00000011924
ENSGACP00000002697	ENSTGUP00000009619
ENSGACP00000017167	ENSTGUP00000003393
ENSGACP00000006575	ENSTGUP00000003393
ENSGACP00000002639	ENSTGUP00000000189
ENSGACP00000026012	ENSTGUP00000004806
ENSGACP00000011815	ENSTGUP00000001063
ENSGACP00000009143	ENSTGUP00000005285
ENSGACP00000024523	ENSTGUP00000002621
ENSGACP00000014423	ENSTGUP00000012953
ENSGACP00000003094	ENSTGUP00000010237
ENSGACP00000025223	ENSTGUP00000012108
ENSGACP00000014464	ENSTGUP00000017750
ENSGACP00000000471	ENSTGUP00000001902
ENSGACP00000025005	ENSTGUP00000005547
ENSGACP00000015660	ENSTGUP00000010234
ENSGACP00000014873	ENSTGUP00000008250
ENSGACP00000009739	ENSTGUP00000017608
ENSGACP00000025408	ENSTGUP00000011218
ENSGACP00000012314	ENSTGUP00000009336
ENSGACP00000025167	ENSTGUP00000000008
ENSGACP00000018302	ENSTGUP00000005072
ENSGACP00000003793	ENSTGUP00000009360
ENSGACP00000005399	ENSTGUP00000005704
ENSGACP00000015807	ENSTGUP00000004265
ENSGACP00000004692	ENSTGUP00000011123
ENSGACP00000014168	ENSTGUP00000000857
ENSGACP00000018409	ENSTGUP00000008251
ENSGACP00000013281	ENSTGUP00000002787
ENSGACP00000005249	ENSTGUP00000006184
ENSGACP00000022867	ENSTGUP00000009635
ENSGACP00000000803	ENSTGUP00000012770
ENSGACP00000017126	ENSTGUP00000002626
ENSGACP00000013845	ENSTGUP00000012581
ENSGACP00000013876	ENSTGUP00000012581
ENSGACP00000010100	ENSTGUP00000012581
ENSGACP00000027536	ENSTGUP00000003890
ENSGACP00000001069	ENSTGUP00000010355
ENSGACP00000021234	ENSTGUP00000007080
ENSGACP00000017727	ENSTGUP00000017594
ENSGACP00000005203	ENSTGUP00000017594
ENSGACP00000014685	ENSTGUP00000011185
ENSGACP00000015178	ENSTGUP00000011185
ENSGACP00000018151	ENSTGUP00000017627
ENSGACP00000003415	ENSTGUP00000017627
ENSGACP00000011552	ENSTGUP00000002596
ENSGACP00000007327	ENSTGUP00000007146
ENSGACP00000022960	ENSTGUP00000005059
ENSGACP00000012229	ENSTGUP00000013598
ENSGACP00000003027	ENSTGUP00000001653
ENSGACP00000021850	ENSTGUP00000015212
ENSGACP00000010964	ENSTGUP00000013760
ENSGACP00000019111	ENSTGUP00000009296
ENSGACP00000013243	ENSTGUP00000006383
ENSGACP00000002428	ENSTGUP00000011853
ENSGACP00000023232	ENSTGUP00000005008
ENSGACP00000015242	ENSTGUP00000009939
ENSGACP00000008017	ENSTGUP00000013146
ENSGACP00000008014	ENSTGUP00000013145
ENSGACP00000010278	ENSTGUP00000002179
ENSGACP00000027612	ENSTGUP00000001338
ENSGACP00000000127	ENSTGUP00000001471
ENSGACP00000018650	ENSTGUP00000010819
ENSGACP00000004819	ENSTGUP00000013926
ENSGACP00000018977	ENSTGUP00000004938
ENSGACP00000007813	ENSTGUP00000004752
ENSGACP00000011788	ENSTGUP00000009865
ENSGACP00000005480	ENSTGUP00000009012
ENSGACP00000006126	ENSTGUP00000011011
ENSGACP00000007811	ENSTGUP00000012496
ENSGACP00000005715	ENSTGUP00000002985
ENSGACP00000008814	ENSTGUP00000011324
ENSGACP00000024276	ENSTGUP00000015528
ENSGACP00000014013	ENSTGUP00000017572
ENSGACP00000019651	ENSTGUP00000009711
ENSGACP00000013754	ENSTGUP00000012551
ENSGACP00000015038	ENSTGUP00000010431
ENSGACP00000011811	ENSTGUP00000007411
ENSGACP00000006703	ENSTGUP00000012209
ENSGACP00000017237	ENSTGUP00000008632
ENSGACP00000001362	ENSTGUP00000017779
ENSGACP00000026511	ENSTGUP00000008589
ENSGACP00000013426	ENSTGUP00000008589
ENSGACP00000002148	ENSTGUP00000010892
ENSGACP00000003901	ENSTGUP00000010892
ENSGACP00000027588	ENSTGUP00000001406
ENSGACP00000014943	ENSTGUP00000013848
ENSGACP00000022210	ENSTGUP00000000385
ENSGACP00000003099	ENSTGUP00000004654
ENSGACP00000022821	ENSTGUP00000001744
ENSGACP00000009183	ENSTGUP00000010194
ENSGACP00000006045	ENSTGUP00000006115
ENSGACP00000004590	ENSTGUP00000007035
ENSGACP00000004142	ENSTGUP00000006266
ENSGACP00000005621	ENSTGUP00000007957
ENSGACP00000001952	ENSTGUP00000000070
ENSGACP00000006835	ENSTGUP00000008107
ENSGACP00000026432	ENSTGUP00000007976
ENSGACP00000000443	ENSTGUP00000001422
ENSGACP00000011166	ENSTGUP00000009077
ENSGACP00000022921	ENSTGUP00000009077
ENSGACP00000004120	ENSTGUP00000011910
ENSGACP00000007637	ENSTGUP00000000989
ENSGACP00000004972	ENSTGUP00000013558
ENSGACP00000010688	ENSTGUP00000001762
ENSGACP00000013878	ENSTGUP00000007513
ENSGACP00000022649	ENSTGUP00000011358
ENSGACP00000009663	ENSTGUP00000000953
ENSGACP00000002147	ENSTGUP00000004060
ENSGACP00000026768	ENSTGUP00000007038
ENSGACP00000015774	ENSTGUP00000006875
ENSGACP00000022417	ENSTGUP00000011290
ENSGACP00000006090	ENSTGUP00000002212
ENSGACP00000009205	ENSTGUP00000010538
ENSGACP00000022633	ENSTGUP00000010538
ENSGACP00000009038	ENSTGUP00000006919
ENSGACP00000004807	ENSTGUP00000003784
ENSGACP00000014864	ENSTGUP00000008693
ENSGACP00000019016	ENSTGUP00000013915
ENSGACP00000005004	ENSTGUP00000013917
ENSGACP00000007297	ENSTGUP00000005316
ENSGACP00000014693	ENSTGUP00000008937
ENSGACP00000017566	ENSTGUP00000010851
ENSGACP00000005870	ENSTGUP00000010851
ENSGACP00000009849	ENSTGUP00000015597
ENSGACP00000002988	ENSTGUP00000008984
ENSGACP00000025473	ENSTGUP00000008466
ENSGACP00000018525	ENSTGUP00000004168
ENSGACP00000015581	ENSTGUP00000013482
ENSGACP00000005586	ENSTGUP00000004194
ENSGACP00000018089	ENSTGUP00000001588
ENSGACP00000008044	ENSTGUP00000012128
ENSGACP00000002960	ENSTGUP00000012279
ENSGACP00000016785	ENSTGUP00000005516
ENSGACP00000017476	ENSTGUP00000012955
ENSGACP00000017803	ENSTGUP00000007934
ENSGACP00000021471	ENSTGUP00000007934
ENSGACP00000012553	ENSTGUP00000011087
ENSGACP00000004852	ENSTGUP00000004962
ENSGACP00000025297	ENSTGUP00000011236
ENSGACP00000022337	ENSTGUP00000010040
ENSGACP00000022831	ENSTGUP00000002015
ENSGACP00000023071	ENSTGUP00000003451
ENSGACP00000027272	ENSTGUP00000006217
ENSGACP00000003674	ENSTGUP00000012029
ENSGACP00000020310	ENSTGUP00000002732
ENSGACP00000011359	ENSTGUP00000002732
ENSGACP00000020843	ENSTGUP00000008903
ENSGACP00000021706	ENSTGUP00000010999
ENSGACP00000023954	ENSTGUP00000000029
ENSGACP00000026198	ENSTGUP00000009164
ENSGACP00000004328	ENSTGUP00000005120
ENSGACP00000021115	ENSTGUP00000005120
ENSGACP00000007831	ENSTGUP00000010586
ENSGACP00000007310	ENSTGUP00000002755
ENSGACP00000009244	ENSTGUP00000016045
ENSGACP00000020449	ENSTGUP00000004872
ENSGACP00000026431	ENSTGUP00000007984
ENSGACP00000022645	ENSTGUP00000002691
ENSGACP00000008929	ENSTGUP00000007349
ENSGACP00000002580	ENSTGUP00000012415
ENSGACP00000013787	ENSTGUP00000012415
ENSGACP00000023761	ENSTGUP00000000667
ENSGACP00000022158	ENSTGUP00000007460
ENSGACP00000015271	ENSTGUP00000000612
ENSGACP00000021815	ENSTGUP00000000470
ENSGACP00000015982	ENSTGUP00000004318
ENSGACP00000021101	ENSTGUP00000008823
ENSGACP00000002538	ENSTGUP00000011436
ENSGACP00000023250	ENSTGUP00000010862
ENSGACP00000024235	ENSTGUP00000000437
ENSGACP00000016483	ENSTGUP00000012433
ENSGACP00000013307	ENSTGUP00000002762
ENSGACP00000023958	ENSTGUP00000000018
ENSGACP00000008993	ENSTGUP00000008952
ENSGACP00000010738	ENSTGUP00000008952
ENSGACP00000025890	ENSTGUP00000009718
ENSGACP00000023581	ENSTGUP00000009718
ENSGACP00000026228	ENSTGUP00000010608
ENSGACP00000015129	ENSTGUP00000009593
ENSGACP00000025040	ENSTGUP00000009593
ENSGACP00000019048	ENSTGUP00000003033
ENSGACP00000014443	ENSTGUP00000003033
ENSGACP00000023401	ENSTGUP00000006938
ENSGACP00000017956	ENSTGUP00000012153
ENSGACP00000014675	ENSTGUP00000009438
ENSGACP00000025723	ENSTGUP00000007659
ENSGACP00000018792	ENSTGUP00000009280
ENSGACP00000007382	ENSTGUP00000009382
ENSGACP00000025503	ENSTGUP00000009523
ENSGACP00000021857	ENSTGUP00000005116
ENSGACP00000005924	ENSTGUP00000004179
ENSGACP00000016031	ENSTGUP00000004179
ENSGACP00000026427	ENSTGUP00000002204
ENSGACP00000021192	ENSTGUP00000010794
ENSGACP00000022569	ENSTGUP00000016172
ENSGACP00000025746	ENSTGUP00000007785
ENSGACP00000012795	ENSTGUP00000001340
ENSGACP00000006663	ENSTGUP00000001340
ENSGACP00000006730	ENSTGUP00000001365
ENSGACP00000012841	ENSTGUP00000001365
ENSGACP00000007568	ENSTGUP00000000822
ENSGACP00000003998	ENSTGUP00000012334
ENSGACP00000008280	ENSTGUP00000011601
ENSGACP00000017521	ENSTGUP00000012165
ENSGACP00000025691	ENSTGUP00000007342
ENSGACP00000021409	ENSTGUP00000007342
ENSGACP00000019531	ENSTGUP00000004267
ENSGACP00000024377	ENSTGUP00000004267
ENSGACP00000022555	ENSTGUP00000016228
ENSGACP00000008773	ENSTGUP00000011191
ENSGACP00000012870	ENSTGUP00000004198
ENSGACP00000019276	ENSTGUP00000017674
ENSGACP00000003716	ENSTGUP00000011796
ENSGACP00000026543	ENSTGUP00000006736
ENSGACP00000008332	ENSTGUP00000011793
ENSGACP00000017842	ENSTGUP00000008194
ENSGACP00000016745	ENSTGUP00000011332
ENSGACP00000018419	ENSTGUP00000014036
ENSGACP00000010169	ENSTGUP00000001709
ENSGACP00000010780	ENSTGUP00000001709
ENSGACP00000004922	ENSTGUP00000008743
ENSGACP00000010574	ENSTGUP00000008285
ENSGACP00000009861	ENSTGUP00000010927
ENSGACP00000020412	ENSTGUP00000007869
ENSGACP00000009980	ENSTGUP00000003849
ENSGACP00000002724	ENSTGUP00000006031
ENSGACP00000014871	ENSTGUP00000013493
ENSGACP00000020209	ENSTGUP00000002631
ENSGACP00000016332	ENSTGUP00000003454
ENSGACP00000005262	ENSTGUP00000013083
ENSGACP00000021845	ENSTGUP00000006650
ENSGACP00000021463	ENSTGUP00000006550
ENSGACP00000024671	ENSTGUP00000007462
ENSGACP00000000089	ENSTGUP00000001742
ENSGACP00000017018	ENSTGUP00000001742
ENSGACP00000009719	ENSTGUP00000012200
ENSGACP00000023048	ENSTGUP00000010751
ENSGACP00000024408	ENSTGUP00000016570
ENSGACP00000023575	ENSTGUP00000016570
ENSGACP00000013689	ENSTGUP00000008563
ENSGACP00000022432	ENSTGUP00000006098
ENSGACP00000024970	ENSTGUP00000005767
ENSGACP00000024289	ENSTGUP00000000238
ENSGACP00000023670	ENSTGUP00000011154
ENSGACP00000016094	ENSTGUP00000015219
ENSGACP00000021158	ENSTGUP00000005144
ENSGACP00000005556	ENSTGUP00000012816
ENSGACP00000010204	ENSTGUP00000010009
ENSGACP00000025028	ENSTGUP00000010009
ENSGACP00000017511	ENSTGUP00000012170
ENSGACP00000003416	ENSTGUP00000007777
ENSGACP00000023175	ENSTGUP00000009762
ENSGACP00000015638	ENSTGUP00000008964
ENSGACP00000023682	ENSTGUP00000011171
ENSGACP00000007251	ENSTGUP00000007685
ENSGACP00000000834	ENSTGUP00000016441
ENSGACP00000013412	ENSTGUP00000016441
ENSGACP00000009247	ENSTGUP00000008825
ENSGACP00000015711	ENSTGUP00000006976
ENSGACP00000009444	ENSTGUP00000005436
ENSGACP00000007497	ENSTGUP00000012795
ENSGACP00000002653	ENSTGUP00000012795
ENSGACP00000007409	ENSTGUP00000012776
ENSGACP00000026584	ENSTGUP00000012776
ENSGACP00000021749	ENSTGUP00000002037
ENSGACP00000018184	ENSTGUP00000002037
ENSGACP00000013167	ENSTGUP00000001087
ENSGACP00000016520	ENSTGUP00000001087
ENSGACP00000007264	ENSTGUP00000007565
ENSGACP00000005589	ENSTGUP00000013599
ENSGACP00000021927	ENSTGUP00000010023
ENSGACP00000013098	ENSTGUP00000002032
ENSGACP00000014667	ENSTGUP00000003481
ENSGACP00000025204	ENSTGUP00000003481
ENSGACP00000022170	ENSTGUP00000006755
ENSGACP00000018835	ENSTGUP00000006755
ENSGACP00000027309	ENSTGUP00000000318
ENSGACP00000025588	ENSTGUP00000001996
ENSGACP00000014468	ENSTGUP00000004099
ENSGACP00000022568	ENSTGUP00000004099
ENSGACP00000008232	ENSTGUP00000009148
ENSGACP00000017954	ENSTGUP00000006788
ENSGACP00000001940	ENSTGUP00000010143
ENSGACP00000020155	ENSTGUP00000013825
ENSGACP00000018912	ENSTGUP00000006343
ENSGACP00000019972	ENSTGUP00000004660
ENSGACP00000008668	ENSTGUP00000004660
ENSGACP00000024114	ENSTGUP00000001807
ENSGACP00000023601	ENSTGUP00000001806
ENSGACP00000015363	ENSTGUP00000009483
ENSGACP00000013224	ENSTGUP00000006335
ENSGACP00000020786	ENSTGUP00000006335
ENSGACP00000015231	ENSTGUP00000005504
ENSGACP00000019451	ENSTGUP00000011922
ENSGACP00000003594	ENSTGUP00000011922
ENSGACP00000004183	ENSTGUP00000007857
ENSGACP00000020759	ENSTGUP00000007857
ENSGACP00000023110	ENSTGUP00000004090
ENSGACP00000000456	ENSTGUP00000004090
ENSGACP00000012110	ENSTGUP00000005207
ENSGACP00000009491	ENSTGUP00000000995
ENSGACP00000004300	ENSTGUP00000013902
ENSGACP00000022162	ENSTGUP00000014630
ENSGACP00000010548	ENSTGUP00000013283
ENSGACP00000027226	ENSTGUP00000013283
ENSGACP00000005410	ENSTGUP00000011576
ENSGACP00000025795	ENSTGUP00000004860
ENSGACP00000021010	ENSTGUP00000004860
ENSGACP00000026236	ENSTGUP00000012404
ENSGACP00000006501	ENSTGUP00000014120
ENSGACP00000004337	ENSTGUP00000014120
ENSGACP00000008486	ENSTGUP00000002682
ENSGACP00000012032	ENSTGUP00000012859
ENSGACP00000018469	ENSTGUP00000005190
ENSGACP00000005860	ENSTGUP00000005190
ENSGACP00000011104	ENSTGUP00000010407
ENSGACP00000006631	ENSTGUP00000010407
ENSGACP00000002984	ENSTGUP00000005984
ENSGACP00000018973	ENSTGUP00000003110
ENSGACP00000014393	ENSTGUP00000003110
ENSGACP00000012351	ENSTGUP00000008914
ENSGACP00000016009	ENSTGUP00000008914
ENSGACP00000020452	ENSTGUP00000004879
ENSGACP00000025364	ENSTGUP00000012313
ENSGACP00000012989	ENSTGUP00000000979
ENSGACP00000006918	ENSTGUP00000000979
ENSGACP00000004346	ENSTGUP00000005147
ENSGACP00000001534	ENSTGUP00000015427
ENSGACP00000006856	ENSTGUP00000015427
ENSGACP00000016258	ENSTGUP00000010672
ENSGACP00000016387	ENSTGUP00000003919
ENSGACP00000005216	ENSTGUP00000013088
ENSGACP00000021313	ENSTGUP00000010476
ENSGACP00000026258	ENSTGUP00000011695
ENSGACP00000015943	ENSTGUP00000013321
ENSGACP00000004350	ENSTGUP00000002376
ENSGACP00000027608	ENSTGUP00000001346
ENSGACP00000005191	ENSTGUP00000008437
ENSGACP00000021451	ENSTGUP00000006551
ENSGACP00000021788	ENSTGUP00000006551
ENSGACP00000018902	ENSTGUP00000017697
ENSGACP00000007994	ENSTGUP00000005801
ENSGACP00000013858	ENSTGUP00000012144
ENSGACP00000009888	ENSTGUP00000014450
ENSGACP00000004712	ENSTGUP00000003078
ENSGACP00000024217	ENSTGUP00000000312
ENSGACP00000010864	ENSTGUP00000003052
ENSGACP00000006083	ENSTGUP00000009163
ENSGACP00000020073	ENSTGUP00000009300
ENSGACP00000013262	ENSTGUP00000009300
ENSGACP00000003702	ENSTGUP00000011821
ENSGACP00000023212	ENSTGUP00000011821
ENSGACP00000008920	ENSTGUP00000014761
ENSGACP00000016949	ENSTGUP00000006705
ENSGACP00000005950	ENSTGUP00000001026
ENSGACP00000012855	ENSTGUP00000008256
ENSGACP00000020715	ENSTGUP00000008256
ENSGACP00000014479	ENSTGUP00000017794
ENSGACP00000025558	ENSTGUP00000011471
ENSGACP00000017841	ENSTGUP00000011471
ENSGACP00000004872	ENSTGUP00000008457
ENSGACP00000023507	ENSTGUP00000001279
ENSGACP00000011362	ENSTGUP00000006137
ENSGACP00000023220	ENSTGUP00000000908
ENSGACP00000002330	ENSTGUP00000000908
ENSGACP00000000863	ENSTGUP00000003509
ENSGACP00000005048	ENSTGUP00000008787
ENSGACP00000020834	ENSTGUP00000003826
ENSGACP00000013804	ENSTGUP00000015345
ENSGACP00000018474	ENSTGUP00000006908
ENSGACP00000005354	ENSTGUP00000012204
ENSGACP00000003321	ENSTGUP00000005711
ENSGACP00000026878	ENSTGUP00000002638
ENSGACP00000003334	ENSTGUP00000007961
ENSGACP00000024019	ENSTGUP00000005892
ENSGACP00000018126	ENSTGUP00000001592
ENSGACP00000014692	ENSTGUP00000011672
ENSGACP00000010952	ENSTGUP00000001787
ENSGACP00000004454	ENSTGUP00000004154
ENSGACP00000009285	ENSTGUP00000007844
ENSGACP00000026637	ENSTGUP00000011751
ENSGACP00000024601	ENSTGUP00000007515
ENSGACP00000024657	ENSTGUP00000007515
ENSGACP00000019854	ENSTGUP00000008530
ENSGACP00000024454	ENSTGUP00000007345
ENSGACP00000005898	ENSTGUP00000002251
ENSGACP00000022914	ENSTGUP00000002369
ENSGACP00000012261	ENSTGUP00000013821
ENSGACP00000017442	ENSTGUP00000003793
ENSGACP00000007439	ENSTGUP00000000615
ENSGACP00000017670	ENSTGUP00000000615
ENSGACP00000011081	ENSTGUP00000005794
ENSGACP00000019964	ENSTGUP00000005794
ENSGACP00000015633	ENSTGUP00000007278
ENSGACP00000019668	ENSTGUP00000011650
ENSGACP00000002654	ENSTGUP00000001786
ENSGACP00000023349	ENSTGUP00000007322
ENSGACP00000004414	ENSTGUP00000011503
ENSGACP00000008735	ENSTGUP00000011259
ENSGACP00000001247	ENSTGUP00000010526
ENSGACP00000021495	ENSTGUP00000013477
ENSGACP00000017769	ENSTGUP00000013477
ENSGACP00000000139	ENSTGUP00000005588
ENSGACP00000025535	ENSTGUP00000015037
ENSGACP00000008253	ENSTGUP00000015037
ENSGACP00000014025	ENSTGUP00000017894
ENSGACP00000022100	ENSTGUP00000007191
ENSGACP00000013085	ENSTGUP00000013650
ENSGACP00000007386	ENSTGUP00000005281
ENSGACP00000020410	ENSTGUP00000005281
ENSGACP00000008353	ENSTGUP00000006419
ENSGACP00000006370	ENSTGUP00000008273
ENSGACP00000019698	ENSTGUP00000012105
ENSGACP00000021124	ENSTGUP00000005090
ENSGACP00000011690	ENSTGUP00000004612
ENSGACP00000019948	ENSTGUP00000004612
ENSGACP00000018470	ENSTGUP00000006595
ENSGACP00000021215	ENSTGUP00000006595
ENSGACP00000008419	ENSTGUP00000005037
ENSGACP00000020532	ENSTGUP00000005037
ENSGACP00000010876	ENSTGUP00000003036
ENSGACP00000009505	ENSTGUP00000003036
ENSGACP00000023711	ENSTGUP00000011296
ENSGACP00000012145	ENSTGUP00000007533
ENSGACP00000022469	ENSTGUP00000003107
ENSGACP00000005555	ENSTGUP00000011457
ENSGACP00000019923	ENSTGUP00000011457
ENSGACP00000003155	ENSTGUP00000010112
ENSGACP00000011268	ENSTGUP00000007895
ENSGACP00000012626	ENSTGUP00000004959
ENSGACP00000013711	ENSTGUP00000013487
ENSGACP00000007491	ENSTGUP00000013487
ENSGACP00000021125	ENSTGUP00000009896
ENSGACP00000011400	ENSTGUP00000004386
ENSGACP00000007323	ENSTGUP00000005833
ENSGACP00000007788	ENSTGUP00000003763
ENSGACP00000009163	ENSTGUP00000010173
ENSGACP00000015592	ENSTGUP00000004923
ENSGACP00000011794	ENSTGUP00000002299
ENSGACP00000012861	ENSTGUP00000001377
ENSGACP00000006759	ENSTGUP00000001377
ENSGACP00000022923	ENSTGUP00000009668
ENSGACP00000011145	ENSTGUP00000009668
ENSGACP00000004759	ENSTGUP00000013774
ENSGACP00000003213	ENSTGUP00000006178
ENSGACP00000011031	ENSTGUP00000006178
ENSGACP00000021779	ENSTGUP00000004319
ENSGACP00000011017	ENSTGUP00000006173
ENSGACP00000003214	ENSTGUP00000006173
ENSGACP00000005461	ENSTGUP00000012293
ENSGACP00000018020	ENSTGUP00000007380
ENSGACP00000014576	ENSTGUP00000009045
ENSGACP00000004324	ENSTGUP00000003274
ENSGACP00000017250	ENSTGUP00000013050
ENSGACP00000004826	ENSTGUP00000006464
ENSGACP00000023724	ENSTGUP00000000052
ENSGACP00000008841	ENSTGUP00000001632
ENSGACP00000010680	ENSTGUP00000005697
ENSGACP00000023472	ENSTGUP00000008584
ENSGACP00000011239	ENSTGUP00000001278
ENSGACP00000008847	ENSTGUP00000001278
ENSGACP00000012195	ENSTGUP00000013495
ENSGACP00000017930	ENSTGUP00000011273
ENSGACP00000015542	ENSTGUP00000011273
ENSGACP00000012067	ENSTGUP00000001432
ENSGACP00000019196	ENSTGUP00000008104
ENSGACP00000006756	ENSTGUP00000012913
ENSGACP00000009655	ENSTGUP00000016209
ENSGACP00000001945	ENSTGUP00000009802
ENSGACP00000025484	ENSTGUP00000008183
ENSGACP00000008103	ENSTGUP00000012119
ENSGACP00000017540	ENSTGUP00000012119
ENSGACP00000007413	ENSTGUP00000004446
ENSGACP00000017473	ENSTGUP00000001659
ENSGACP00000023140	ENSTGUP00000004017
ENSGACP00000011117	ENSTGUP00000005238
ENSGACP00000012616	ENSTGUP00000005238
ENSGACP00000014505	ENSTGUP00000011899
ENSGACP00000016233	ENSTGUP00000012833
ENSGACP00000012111	ENSTGUP00000012833
ENSGACP00000012253	ENSTGUP00000001491
ENSGACP00000011747	ENSTGUP00000012482
ENSGACP00000022484	ENSTGUP00000007492
ENSGACP00000020975	ENSTGUP00000006147
ENSGACP00000024583	ENSTGUP00000007374
ENSGACP00000021734	ENSTGUP00000007374
ENSGACP00000023085	ENSTGUP00000005329
ENSGACP00000009498	ENSTGUP00000010324
ENSGACP00000004061	ENSTGUP00000005122
ENSGACP00000027187	ENSTGUP00000012278
ENSGACP00000016121	ENSTGUP00000017871
ENSGACP00000012475	ENSTGUP00000017871
ENSGACP00000011028	ENSTGUP00000011042
ENSGACP00000006043	ENSTGUP00000016885
ENSGACP00000010550	ENSTGUP00000012655
ENSGACP00000005779	ENSTGUP00000006417
ENSGACP00000021110	ENSTGUP00000004347
ENSGACP00000000596	ENSTGUP00000008637
ENSGACP00000022782	ENSTGUP00000002472
ENSGACP00000016041	ENSTGUP00000013395
ENSGACP00000011345	ENSTGUP00000015929
ENSGACP00000027448	ENSTGUP00000004979
ENSGACP00000027640	ENSTGUP00000001737
ENSGACP00000008375	ENSTGUP00000013296
ENSGACP00000022996	ENSTGUP00000005835
ENSGACP00000020821	ENSTGUP00000003923
ENSGACP00000018365	ENSTGUP00000000884
ENSGACP00000016016	ENSTGUP00000012182
ENSGACP00000027235	ENSTGUP00000016746
ENSGACP00000004122	ENSTGUP00000005437
ENSGACP00000023771	ENSTGUP00000006286
ENSGACP00000004058	ENSTGUP00000008030
ENSGACP00000019647	ENSTGUP00000008030
ENSGACP00000002897	ENSTGUP00000001221
ENSGACP00000018038	ENSTGUP00000001221
ENSGACP00000013238	ENSTGUP00000005822
ENSGACP00000005550	ENSTGUP00000011461
ENSGACP00000018451	ENSTGUP00000011461
ENSGACP00000009196	ENSTGUP00000002872
ENSGACP00000008422	ENSTGUP00000013882
ENSGACP00000026623	ENSTGUP00000013882
ENSGACP00000027583	ENSTGUP00000013429
ENSGACP00000017530	ENSTGUP00000013429
ENSGACP00000000322	ENSTGUP00000012456
ENSGACP00000015087	ENSTGUP00000005556
ENSGACP00000014513	ENSTGUP00000011894
ENSGACP00000024534	ENSTGUP00000017097
ENSGACP00000020174	ENSTGUP00000000202
ENSGACP00000017552	ENSTGUP00000003799
ENSGACP00000012148	ENSTGUP00000005411
ENSGACP00000012139	ENSTGUP00000005395
ENSGACP00000012891	ENSTGUP00000001219
ENSGACP00000017505	ENSTGUP00000014641
ENSGACP00000004147	ENSTGUP00000014101
ENSGACP00000023819	ENSTGUP00000000881
ENSGACP00000023528	ENSTGUP00000001945
ENSGACP00000025820	ENSTGUP00000001945
ENSGACP00000014446	ENSTGUP00000007234
ENSGACP00000003763	ENSTGUP00000007234
ENSGACP00000017855	ENSTGUP00000005250
ENSGACP00000019205	ENSTGUP00000005250
ENSGACP00000015548	ENSTGUP00000016740
ENSGACP00000008937	ENSTGUP00000000514
ENSGACP00000003142	ENSTGUP00000011066
ENSGACP00000009610	ENSTGUP00000010433
ENSGACP00000013753	ENSTGUP00000011226
ENSGACP00000012810	ENSTGUP00000001926
ENSGACP00000003031	ENSTGUP00000002445
ENSGACP00000017879	ENSTGUP00000008209
ENSGACP00000020655	ENSTGUP00000012270
ENSGACP00000000392	ENSTGUP00000012270
ENSGACP00000003157	ENSTGUP00000011962
ENSGACP00000025624	ENSTGUP00000008958
ENSGACP00000016227	ENSTGUP00000008958
ENSGACP00000025318	ENSTGUP00000010906
ENSGACP00000009733	ENSTGUP00000010906
ENSGACP00000025814	ENSTGUP00000006174
ENSGACP00000013206	ENSTGUP00000011381
ENSGACP00000027520	ENSTGUP00000000689
ENSGACP00000009084	ENSTGUP00000011764
ENSGACP00000017353	ENSTGUP00000013082
ENSGACP00000007319	ENSTGUP00000013082
ENSGACP00000017735	ENSTGUP00000006982
ENSGACP00000011923	ENSTGUP00000008747
ENSGACP00000008743	ENSTGUP00000008747
ENSGACP00000001874	ENSTGUP00000005848
ENSGACP00000025061	ENSTGUP00000012041
ENSGACP00000003276	ENSTGUP00000005815
ENSGACP00000005417	ENSTGUP00000005960
ENSGACP00000024940	ENSTGUP00000005960
ENSGACP00000015565	ENSTGUP00000014908
ENSGACP00000020989	ENSTGUP00000004692
ENSGACP00000016189	ENSTGUP00000006837
ENSGACP00000003926	ENSTGUP00000009078
ENSGACP00000002413	ENSTGUP00000012124
ENSGACP00000014699	ENSTGUP00000003685
ENSGACP00000025172	ENSTGUP00000003685
ENSGACP00000019692	ENSTGUP00000012127
ENSGACP00000008526	ENSTGUP00000016220
ENSGACP00000001074	ENSTGUP00000010383
ENSGACP00000023839	ENSTGUP00000007607
ENSGACP00000024438	ENSTGUP00000000736
ENSGACP00000011387	ENSTGUP00000012363
ENSGACP00000023219	ENSTGUP00000005043
ENSGACP00000022260	ENSTGUP00000005386
ENSGACP00000005611	ENSTGUP00000013604
ENSGACP00000013077	ENSTGUP00000015218
ENSGACP00000021237	ENSTGUP00000004674
ENSGACP00000000535	ENSTGUP00000005900
ENSGACP00000018282	ENSTGUP00000005650
ENSGACP00000000033	ENSTGUP00000003373
ENSGACP00000010370	ENSTGUP00000007689
ENSGACP00000008883	ENSTGUP00000000529
ENSGACP00000017932	ENSTGUP00000011212
ENSGACP00000001175	ENSTGUP00000006583
ENSGACP00000022886	ENSTGUP00000002345
ENSGACP00000001934	ENSTGUP00000010035
ENSGACP00000017877	ENSTGUP00000005261
ENSGACP00000013154	ENSTGUP00000018141
ENSGACP00000003538	ENSTGUP00000010803
ENSGACP00000026556	ENSTGUP00000014017
ENSGACP00000013846	ENSTGUP00000014017
ENSGACP00000011949	ENSTGUP00000000389
ENSGACP00000027451	ENSTGUP00000000389
ENSGACP00000021029	ENSTGUP00000005844
ENSGACP00000017743	ENSTGUP00000015168
ENSGACP00000012899	ENSTGUP00000015168
ENSGACP00000009382	ENSTGUP00000001233
ENSGACP00000018995	ENSTGUP00000011570
ENSGACP00000010396	ENSTGUP00000012647
ENSGACP00000017653	ENSTGUP00000004309
ENSGACP00000020405	ENSTGUP00000005293
ENSGACP00000026437	ENSTGUP00000004927
ENSGACP00000018640	ENSTGUP00000008475
ENSGACP00000002689	ENSTGUP00000001236
ENSGACP00000017307	ENSTGUP00000012753
ENSGACP00000015007	ENSTGUP00000011244
ENSGACP00000019957	ENSTGUP00000013811
ENSGACP00000004165	ENSTGUP00000013811
ENSGACP00000020071	ENSTGUP00000000924
ENSGACP00000023162	ENSTGUP00000006106
ENSGACP00000017378	ENSTGUP00000004452
ENSGACP00000024186	ENSTGUP00000017209
ENSGACP00000018284	ENSTGUP00000010970
ENSGACP00000003070	ENSTGUP00000014001
ENSGACP00000009145	ENSTGUP00000002294
ENSGACP00000006645	ENSTGUP00000012643
ENSGACP00000022748	ENSTGUP00000002743
ENSGACP00000006633	ENSTGUP00000008445
ENSGACP00000002217	ENSTGUP00000004070
ENSGACP00000018240	ENSTGUP00000010422
ENSGACP00000017039	ENSTGUP00000001733
ENSGACP00000000100	ENSTGUP00000001733
ENSGACP00000026716	ENSTGUP00000004082
ENSGACP00000026715	ENSTGUP00000004058
ENSGACP00000021380	ENSTGUP00000013685
ENSGACP00000013558	ENSTGUP00000013685
ENSGACP00000018681	ENSTGUP00000008375
ENSGACP00000000297	ENSTGUP00000010941
ENSGACP00000020302	ENSTGUP00000003778
ENSGACP00000009209	ENSTGUP00000008484
ENSGACP00000001414	ENSTGUP00000005133
ENSGACP00000009280	ENSTGUP00000000540
ENSGACP00000007942	ENSTGUP00000006057
ENSGACP00000023759	ENSTGUP00000000651
ENSGACP00000017885	ENSTGUP00000005208
ENSGACP00000014804	ENSTGUP00000008780
ENSGACP00000018518	ENSTGUP00000013923
ENSGACP00000008676	ENSTGUP00000002829
ENSGACP00000009919	ENSTGUP00000003827
ENSGACP00000006104	ENSTGUP00000002518
ENSGACP00000023497	ENSTGUP00000002518
ENSGACP00000025226	ENSTGUP00000007351
ENSGACP00000020150	ENSTGUP00000014026
ENSGACP00000024720	ENSTGUP00000004400
ENSGACP00000022999	ENSTGUP00000005813
ENSGACP00000013057	ENSTGUP00000003732
ENSGACP00000015763	ENSTGUP00000009260
ENSGACP00000019895	ENSTGUP00000013958
ENSGACP00000004478	ENSTGUP00000013958
ENSGACP00000022692	ENSTGUP00000004648
ENSGACP00000015502	ENSTGUP00000008495
ENSGACP00000011134	ENSTGUP00000013385
ENSGACP00000005789	ENSTGUP00000002733
ENSGACP00000011419	ENSTGUP00000007509
ENSGACP00000014414	ENSTGUP00000002381
ENSGACP00000003566	ENSTGUP00000001061
ENSGACP00000017498	ENSTGUP00000012559
ENSGACP00000012562	ENSTGUP00000012559
ENSGACP00000018101	ENSTGUP00000016237
ENSGACP00000026829	ENSTGUP00000016237
ENSGACP00000019453	ENSTGUP00000007898
ENSGACP00000018784	ENSTGUP00000013893
ENSGACP00000009265	ENSTGUP00000003319
ENSGACP00000007600	ENSTGUP00000003735
ENSGACP00000001677	ENSTGUP00000004787
ENSGACP00000002037	ENSTGUP00000004787
ENSGACP00000000491	ENSTGUP00000001139
ENSGACP00000026541	ENSTGUP00000006707
ENSGACP00000023820	ENSTGUP00000006190
ENSGACP00000003084	ENSTGUP00000004646
ENSGACP00000011360	ENSTGUP00000004646
ENSGACP00000011142	ENSTGUP00000000146
ENSGACP00000006208	ENSTGUP00000009281
ENSGACP00000024229	ENSTGUP00000002474
ENSGACP00000018699	ENSTGUP00000010619
ENSGACP00000002600	ENSTGUP00000011015
ENSGACP00000014463	ENSTGUP00000007306
ENSGACP00000006737	ENSTGUP00000012365
ENSGACP00000018823	ENSTGUP00000009503
ENSGACP00000004993	ENSTGUP00000007595
ENSGACP00000027432	ENSTGUP00000000044
ENSGACP00000027029	ENSTGUP00000004120
ENSGACP00000026560	ENSTGUP00000013366
ENSGACP00000013868	ENSTGUP00000013366
ENSGACP00000006776	ENSTGUP00000012902
ENSGACP00000017590	ENSTGUP00000012902
ENSGACP00000002059	ENSTGUP00000004988
ENSGACP00000010504	ENSTGUP00000000910
ENSGACP00000001328	ENSTGUP00000000910
ENSGACP00000022775	ENSTGUP00000002494
ENSGACP00000027405	ENSTGUP00000000161
ENSGACP00000018207	ENSTGUP00000002419
ENSGACP00000004018	ENSTGUP00000006154
ENSGACP00000020962	ENSTGUP00000006154
ENSGACP00000012709	ENSTGUP00000009179
ENSGACP00000006988	ENSTGUP00000000984
ENSGACP00000013064	ENSTGUP00000000984
ENSGACP00000014895	ENSTGUP00000011844
ENSGACP00000023134	ENSTGUP00000005927
ENSGACP00000011358	ENSTGUP00000006987
ENSGACP00000004926	ENSTGUP00000006883
ENSGACP00000018147	ENSTGUP00000006883
ENSGACP00000026552	ENSTGUP00000006276
ENSGACP00000021372	ENSTGUP00000009411
ENSGACP00000026190	ENSTGUP00000011938
ENSGACP00000004062	ENSTGUP00000011938
ENSGACP00000003924	ENSTGUP00000011591
ENSGACP00000015892	ENSTGUP00000007793
ENSGACP00000003433	ENSTGUP00000007793
ENSGACP00000012672	ENSTGUP00000017625
ENSGACP00000003731	ENSTGUP00000009404
ENSGACP00000020189	ENSTGUP00000009404
ENSGACP00000014614	ENSTGUP00000004844
ENSGACP00000016502	ENSTGUP00000006643
ENSGACP00000023004	ENSTGUP00000017277
ENSGACP00000013976	ENSTGUP00000003542
ENSGACP00000000323	ENSTGUP00000012441
ENSGACP00000008025	ENSTGUP00000010912
ENSGACP00000024785	ENSTGUP00000004890
ENSGACP00000022756	ENSTGUP00000002801
ENSGACP00000007510	ENSTGUP00000007738
ENSGACP00000021879	ENSTGUP00000005073
ENSGACP00000006808	ENSTGUP00000008483
ENSGACP00000010749	ENSTGUP00000006331
ENSGACP00000026730	ENSTGUP00000003175
ENSGACP00000018778	ENSTGUP00000002781
ENSGACP00000021461	ENSTGUP00000003037
ENSGACP00000015639	ENSTGUP00000011390
ENSGACP00000003952	ENSTGUP00000005426
ENSGACP00000015344	ENSTGUP00000011026
ENSGACP00000008840	ENSTGUP00000012710
ENSGACP00000002008	ENSTGUP00000011135
ENSGACP00000020264	ENSTGUP00000011135
ENSGACP00000024487	ENSTGUP00000002777
ENSGACP00000016443	ENSTGUP00000017506
ENSGACP00000001603	ENSTGUP00000004464
ENSGACP00000002449	ENSTGUP00000018050
ENSGACP00000017795	ENSTGUP00000005598
ENSGACP00000008577	ENSTGUP00000013257
ENSGACP00000022211	ENSTGUP00000001042
ENSGACP00000022306	ENSTGUP00000002177
ENSGACP00000010264	ENSTGUP00000002177
ENSGACP00000002753	ENSTGUP00000010375
ENSGACP00000018974	ENSTGUP00000010375
ENSGACP00000006597	ENSTGUP00000011847
ENSGACP00000010692	ENSTGUP00000001610
ENSGACP00000008682	ENSTGUP00000011209
ENSGACP00000005161	ENSTGUP00000009384
ENSGACP00000007388	ENSTGUP00000009384
ENSGACP00000018795	ENSTGUP00000009284
ENSGACP00000017675	ENSTGUP00000009284
ENSGACP00000014721	ENSTGUP00000008805
ENSGACP00000014244	ENSTGUP00000015174
ENSGACP00000019484	ENSTGUP00000011460
ENSGACP00000003903	ENSTGUP00000011607
ENSGACP00000012200	ENSTGUP00000001110
ENSGACP00000013135	ENSTGUP00000004571
ENSGACP00000008314	ENSTGUP00000006667
ENSGACP00000001169	ENSTGUP00000012933
ENSGACP00000019901	ENSTGUP00000007985
ENSGACP00000006180	ENSTGUP00000008611
ENSGACP00000022296	ENSTGUP00000007185
ENSGACP00000027231	ENSTGUP00000013253
ENSGACP00000024211	ENSTGUP00000004693
ENSGACP00000017006	ENSTGUP00000005637
ENSGACP00000004520	ENSTGUP00000006029
ENSGACP00000025338	ENSTGUP00000013207
ENSGACP00000017793	ENSTGUP00000004068
ENSGACP00000017329	ENSTGUP00000017600
ENSGACP00000023189	ENSTGUP00000003897
ENSGACP00000011177	ENSTGUP00000002802
ENSGACP00000023779	ENSTGUP00000007590
ENSGACP00000019973	ENSTGUP00000005902
ENSGACP00000020489	ENSTGUP00000001096
ENSGACP00000020897	ENSTGUP00000006059
ENSGACP00000005991	ENSTGUP00000006333
ENSGACP00000012191	ENSTGUP00000001746
ENSGACP00000008289	ENSTGUP00000014629
ENSGACP00000025880	ENSTGUP00000003293
ENSGACP00000024109	ENSTGUP00000011493
ENSGACP00000018128	ENSTGUP00000007274
ENSGACP00000002043	ENSTGUP00000007274
ENSGACP00000020799	ENSTGUP00000008744
ENSGACP00000024862	ENSTGUP00000008505
ENSGACP00000015504	ENSTGUP00000008505
ENSGACP00000006537	ENSTGUP00000001843
ENSGACP00000025821	ENSTGUP00000001940
ENSGACP00000024304	ENSTGUP00000000885
ENSGACP00000018840	ENSTGUP00000005417
ENSGACP00000005377	ENSTGUP00000004208
ENSGACP00000008045	ENSTGUP00000005218
ENSGACP00000012896	ENSTGUP00000008396
ENSGACP00000018088	ENSTGUP00000011968
ENSGACP00000021688	ENSTGUP00000011012
ENSGACP00000017445	ENSTGUP00000016561
ENSGACP00000009690	ENSTGUP00000010160
ENSGACP00000024244	ENSTGUP00000010160
ENSGACP00000004716	ENSTGUP00000000465
ENSGACP00000016729	ENSTGUP00000000465
ENSGACP00000017021	ENSTGUP00000016558
ENSGACP00000025619	ENSTGUP00000016558
ENSGACP00000025783	ENSTGUP00000009507
ENSGACP00000010233	ENSTGUP00000000260
ENSGACP00000025655	ENSTGUP00000004987
ENSGACP00000012509	ENSTGUP00000001179
ENSGACP00000018471	ENSTGUP00000005215
ENSGACP00000025784	ENSTGUP00000009526
ENSGACP00000017404	ENSTGUP00000008536
ENSGACP00000018165	ENSTGUP00000010665
ENSGACP00000018515	ENSTGUP00000012587
ENSGACP00000001839	ENSTGUP00000013778
ENSGACP00000019920	ENSTGUP00000008095
ENSGACP00000017503	ENSTGUP00000010926
ENSGACP00000019685	ENSTGUP00000009826
ENSGACP00000012970	ENSTGUP00000001455
ENSGACP00000013402	ENSTGUP00000003086
ENSGACP00000009954	ENSTGUP00000012550
ENSGACP00000018668	ENSTGUP00000008364
ENSGACP00000021805	ENSTGUP00000008364
ENSGACP00000004299	ENSTGUP00000003030
ENSGACP00000014369	ENSTGUP00000003030
ENSGACP00000006237	ENSTGUP00000006119
ENSGACP00000023831	ENSTGUP00000000400
ENSGACP00000006965	ENSTGUP00000002033
ENSGACP00000011463	ENSTGUP00000011625
ENSGACP00000018198	ENSTGUP00000013317
ENSGACP00000018201	ENSTGUP00000013315
ENSGACP00000027491	ENSTGUP00000005070
ENSGACP00000027317	ENSTGUP00000001673
ENSGACP00000024692	ENSTGUP00000001673
ENSGACP00000024629	ENSTGUP00000006261
ENSGACP00000004301	ENSTGUP00000000843
ENSGACP00000019479	ENSTGUP00000011790
ENSGACP00000019498	ENSTGUP00000010615
ENSGACP00000018636	ENSTGUP00000013502
ENSGACP00000018529	ENSTGUP00000008707
ENSGACP00000027515	ENSTGUP00000001542
ENSGACP00000024145	ENSTGUP00000002542
ENSGACP00000027346	ENSTGUP00000007443
ENSGACP00000009087	ENSTGUP00000004560
ENSGACP00000012574	ENSTGUP00000004560
ENSGACP00000020842	ENSTGUP00000008574
ENSGACP00000005505	ENSTGUP00000010404
ENSGACP00000024440	ENSTGUP00000004290
ENSGACP00000026276	ENSTGUP00000005035
ENSGACP00000015946	ENSTGUP00000017505
ENSGACP00000005037	ENSTGUP00000004597
ENSGACP00000013924	ENSTGUP00000012101
ENSGACP00000010599	ENSTGUP00000012595
ENSGACP00000000649	ENSTGUP00000002488
ENSGACP00000004652	ENSTGUP00000009158
ENSGACP00000011773	ENSTGUP00000013420
ENSGACP00000001902	ENSTGUP00000013420
ENSGACP00000020875	ENSTGUP00000006279
ENSGACP00000008119	ENSTGUP00000006279
ENSGACP00000016946	ENSTGUP00000006670
ENSGACP00000015043	ENSTGUP00000014898
ENSGACP00000005110	ENSTGUP00000012346
ENSGACP00000004505	ENSTGUP00000016363
ENSGACP00000005117	ENSTGUP00000012338
ENSGACP00000011266	ENSTGUP00000002318
ENSGACP00000010662	ENSTGUP00000003640
ENSGACP00000019727	ENSTGUP00000006185
ENSGACP00000002940	ENSTGUP00000006185
ENSGACP00000022320	ENSTGUP00000001076
ENSGACP00000011864	ENSTGUP00000008048
ENSGACP00000009673	ENSTGUP00000010733
ENSGACP00000021277	ENSTGUP00000010106
ENSGACP00000020609	ENSTGUP00000005509
ENSGACP00000011319	ENSTGUP00000005802
ENSGACP00000021496	ENSTGUP00000000473
ENSGACP00000014713	ENSTGUP00000008908
ENSGACP00000018767	ENSTGUP00000013076
ENSGACP00000001851	ENSTGUP00000000866
ENSGACP00000017272	ENSTGUP00000011967
ENSGACP00000007140	ENSTGUP00000017812
ENSGACP00000014491	ENSTGUP00000011905
ENSGACP00000003668	ENSTGUP00000011852
ENSGACP00000004396	ENSTGUP00000011506
ENSGACP00000006310	ENSTGUP00000013249
ENSGACP00000021189	ENSTGUP00000017524
ENSGACP00000020864	ENSTGUP00000006202
ENSGACP00000004308	ENSTGUP00000013835
ENSGACP00000005665	ENSTGUP00000006275
ENSGACP00000012078	ENSTGUP00000010222
ENSGACP00000019681	ENSTGUP00000011440
ENSGACP00000012185	ENSTGUP00000001396
ENSGACP00000025799	ENSTGUP00000006262
ENSGACP00000015027	ENSTGUP00000010163
ENSGACP00000027215	ENSTGUP00000013862
ENSGACP00000023573	ENSTGUP00000009732
ENSGACP00000004951	ENSTGUP00000002324
ENSGACP00000007960	ENSTGUP00000002302
ENSGACP00000003479	ENSTGUP00000011908
ENSGACP00000006344	ENSTGUP00000011715
ENSGACP00000022496	ENSTGUP00000009982
ENSGACP00000026186	ENSTGUP00000008417
ENSGACP00000005348	ENSTGUP00000005558
ENSGACP00000021898	ENSTGUP00000009162
ENSGACP00000001718	ENSTGUP00000002649
ENSGACP00000022705	ENSTGUP00000013147
ENSGACP00000005711	ENSTGUP00000007161
ENSGACP00000016377	ENSTGUP00000013577
ENSGACP00000020198	ENSTGUP00000009636
ENSGACP00000013276	ENSTGUP00000005765
ENSGACP00000013384	ENSTGUP00000000358
ENSGACP00000011576	ENSTGUP00000001371
ENSGACP00000015768	ENSTGUP00000016950
ENSGACP00000004506	ENSTGUP00000012004
ENSGACP00000012787	ENSTGUP00000007935
ENSGACP00000014465	ENSTGUP00000005094
ENSGACP00000011240	ENSTGUP00000002853
ENSGACP00000002795	ENSTGUP00000007341
ENSGACP00000004027	ENSTGUP00000008402
ENSGACP00000026277	ENSTGUP00000011697
ENSGACP00000011227	ENSTGUP00000003895
ENSGACP00000014608	ENSTGUP00000011868
ENSGACP00000015554	ENSTGUP00000015977
ENSGACP00000006116	ENSTGUP00000012190
ENSGACP00000004049	ENSTGUP00000007029
ENSGACP00000008028	ENSTGUP00000003877
ENSGACP00000009057	ENSTGUP00000003877
ENSGACP00000023901	ENSTGUP00000003206
ENSGACP00000021583	ENSTGUP00000004491
ENSGACP00000013045	ENSTGUP00000006063
ENSGACP00000016188	ENSTGUP00000004908
ENSGACP00000023247	ENSTGUP00000004908
ENSGACP00000025517	ENSTGUP00000006179
ENSGACP00000015793	ENSTGUP00000015213
ENSGACP00000016650	ENSTGUP00000007905
ENSGACP00000021837	ENSTGUP00000003173
ENSGACP00000024331	ENSTGUP00000000521
ENSGACP00000013671	ENSTGUP00000013628
ENSGACP00000002565	ENSTGUP00000013628
ENSGACP00000024214	ENSTGUP00000000301
ENSGACP00000026558	ENSTGUP00000014018
ENSGACP00000013855	ENSTGUP00000014018
ENSGACP00000004675	ENSTGUP00000011067
ENSGACP00000012315	ENSTGUP00000013674
ENSGACP00000027370	ENSTGUP00000013851
ENSGACP00000027344	ENSTGUP00000007894
ENSGACP00000016919	ENSTGUP00000007894
ENSGACP00000004820	ENSTGUP00000003848
ENSGACP00000008108	ENSTGUP00000003848
ENSGACP00000005284	ENSTGUP00000012039
ENSGACP00000017040	ENSTGUP00000008426
ENSGACP00000018082	ENSTGUP00000006452
ENSGACP00000026828	ENSTGUP00000006452
ENSGACP00000011943	ENSTGUP00000005099
ENSGACP00000018502	ENSTGUP00000008385
ENSGACP00000017683	ENSTGUP00000008385
ENSGACP00000010404	ENSTGUP00000012552
ENSGACP00000021790	ENSTGUP00000015679
ENSGACP00000023120	ENSTGUP00000004044
ENSGACP00000012072	ENSTGUP00000016739
ENSGACP00000015623	ENSTGUP00000013017
ENSGACP00000001925	ENSTGUP00000010060
ENSGACP00000023095	ENSTGUP00000006766
ENSGACP00000009306	ENSTGUP00000007874
ENSGACP00000011195	ENSTGUP00000002807
ENSGACP00000012169	ENSTGUP00000015509
ENSGACP00000016710	ENSTGUP00000000324
ENSGACP00000007461	ENSTGUP00000013150
[truncated: 6,115 more rows]
