# Supplementary material for: Reconstruction of proto-vertebrate, proto-cyclostome and proto-gnathostome genomes provides new insights into early vertebrate evolution
Source: Nat Commun. 2021 Jul 23;12:4489. doi: 10.1038/s41467-021-24573-z (PMC8302630; doi:10.1038/s41467-021-24573-z)
Supplement: Supplementary file 4 — Supplementary Data 1 [file 41467_2021_24573_MOESM4_ESM.zip › SuppData1/orthologs/HUMAN-ANOCA.txt]

ENSP00000262384	ENSACAP00000005936
ENSP00000362179	ENSACAP00000017014
ENSP00000278590	ENSACAP00000000964
ENSP00000386616	ENSACAP00000006833
ENSP00000354794	ENSACAP00000001737
ENSP00000455426	ENSACAP00000013552
ENSP00000361900	ENSACAP00000011817
ENSP00000295408	ENSACAP00000005957
ENSP00000296474	ENSACAP00000008269
ENSP00000317272	ENSACAP00000008564
ENSP00000266458	ENSACAP00000017290
ENSP00000363970	ENSACAP00000009158
ENSP00000373518	ENSACAP00000001723
ENSP00000367851	ENSACAP00000014601
ENSP00000159060	ENSACAP00000005110
ENSP00000263317	ENSACAP00000014675
ENSP00000358635	ENSACAP00000014993
ENSP00000445366	ENSACAP00000012678
ENSP00000281722	ENSACAP00000015321
ENSP00000363107	ENSACAP00000015067
ENSP00000354995	ENSACAP00000003045
ENSP00000304111	ENSACAP00000002376
ENSP00000272286	ENSACAP00000015078
ENSP00000260645	ENSACAP00000014992
ENSP00000292672	ENSACAP00000016695
ENSP00000410584	ENSACAP00000012212
ENSP00000389951	ENSACAP00000007603
ENSP00000363092	ENSACAP00000005444
ENSP00000261464	ENSACAP00000016112
ENSP00000454207	ENSACAP00000000193
ENSP00000362994	ENSACAP00000010321
ENSP00000247668	ENSACAP00000006987
ENSP00000433623	ENSACAP00000005007
ENSP00000376765	ENSACAP00000013643
ENSP00000249636	ENSACAP00000010047
ENSP00000262971	ENSACAP00000018690
ENSP00000334474	ENSACAP00000004219
ENSP00000311778	ENSACAP00000001811
ENSP00000247207	ENSACAP00000015494
ENSP00000324173	ENSACAP00000004078
ENSP00000367623	ENSACAP00000001088
ENSP00000297185	ENSACAP00000015698
ENSP00000234038	ENSACAP00000001835
ENSP00000453273	ENSACAP00000008406
ENSP00000367815	ENSACAP00000012838
ENSP00000326870	ENSACAP00000009680
ENSP00000308361	ENSACAP00000007792
ENSP00000260843	ENSACAP00000018412
ENSP00000320376	ENSACAP00000017761
ENSP00000307259	ENSACAP00000019211
ENSP00000308479	ENSACAP00000007789
ENSP00000367384	ENSACAP00000017650
ENSP00000337618	ENSACAP00000012446
ENSP00000295461	ENSACAP00000006460
ENSP00000311687	ENSACAP00000003419
ENSP00000339256	ENSACAP00000015858
ENSP00000297954	ENSACAP00000001119
ENSP00000414055	ENSACAP00000015929
ENSP00000369666	ENSACAP00000007518
ENSP00000350676	ENSACAP00000011870
ENSP00000352185	ENSACAP00000000777
ENSP00000271688	ENSACAP00000011796
ENSP00000284382	ENSACAP00000009619
ENSP00000376453	ENSACAP00000001319
ENSP00000325485	ENSACAP00000016817
ENSP00000355929	ENSACAP00000006086
ENSP00000251089	ENSACAP00000016842
ENSP00000309142	ENSACAP00000002959
ENSP00000264903	ENSACAP00000011884
ENSP00000377024	ENSACAP00000016298
ENSP00000468788	ENSACAP00000000477
ENSP00000297071	ENSACAP00000013286
ENSP00000439120	ENSACAP00000019060
ENSP00000380252	ENSACAP00000011970
ENSP00000257749	ENSACAP00000014097
ENSP00000366827	ENSACAP00000005123
ENSP00000321343	ENSACAP00000012263
ENSP00000379353	ENSACAP00000016998
ENSP00000320431	ENSACAP00000009190
ENSP00000268164	ENSACAP00000000083
ENSP00000231461	ENSACAP00000004428
ENSP00000262904	ENSACAP00000002974
ENSP00000345571	ENSACAP00000008599
ENSP00000368686	ENSACAP00000022297
ENSP00000268989	ENSACAP00000011579
ENSP00000221543	ENSACAP00000004949
ENSP00000448182	ENSACAP00000007355
ENSP00000320434	ENSACAP00000018297
ENSP00000304669	ENSACAP00000015927
ENSP00000386141	ENSACAP00000014517
ENSP00000477059	ENSACAP00000016774
ENSP00000416707	ENSACAP00000007485
ENSP00000272371	ENSACAP00000021579
ENSP00000360475	ENSACAP00000003327
ENSP00000268042	ENSACAP00000000079
ENSP00000358323	ENSACAP00000001174
ENSP00000372067	ENSACAP00000009131
ENSP00000331879	ENSACAP00000015338
ENSP00000276440	ENSACAP00000010928
ENSP00000340677	ENSACAP00000010696
ENSP00000272164	ENSACAP00000005094
ENSP00000290015	ENSACAP00000016443
ENSP00000258411	ENSACAP00000012452
ENSP00000252456	ENSACAP00000016759
ENSP00000252677	ENSACAP00000005904
ENSP00000367942	ENSACAP00000012803
ENSP00000287139	ENSACAP00000008215
ENSP00000282701	ENSACAP00000009961
ENSP00000334314	ENSACAP00000013070
ENSP00000320663	ENSACAP00000014146
ENSP00000378254	ENSACAP00000013946
ENSP00000377836	ENSACAP00000015780
ENSP00000264039	ENSACAP00000002299
ENSP00000332886	ENSACAP00000003195
ENSP00000264895	ENSACAP00000006047
ENSP00000374507	ENSACAP00000009598
ENSP00000338728	ENSACAP00000003471
ENSP00000380785	ENSACAP00000003380
ENSP00000360252	ENSACAP00000007070
ENSP00000310015	ENSACAP00000007401
ENSP00000370713	ENSACAP00000019189
ENSP00000441897	ENSACAP00000009600
ENSP00000357459	ENSACAP00000018998
ENSP00000268624	ENSACAP00000000860
ENSP00000296513	ENSACAP00000011711
ENSP00000399797	ENSACAP00000017664
ENSP00000351524	ENSACAP00000000195
ENSP00000424737	ENSACAP00000010451
ENSP00000417401	ENSACAP00000011342
ENSP00000394314	ENSACAP00000014285
ENSP00000384725	ENSACAP00000003308
ENSP00000276594	ENSACAP00000014909
ENSP00000354960	ENSACAP00000015061
ENSP00000252599	ENSACAP00000016420
ENSP00000196061	ENSACAP00000011989
ENSP00000223127	ENSACAP00000004060
ENSP00000282903	ENSACAP00000006661
ENSP00000292807	ENSACAP00000010344
ENSP00000352603	ENSACAP00000011938
ENSP00000347408	ENSACAP00000008723
ENSP00000428787	ENSACAP00000012354
ENSP00000388996	ENSACAP00000008800
ENSP00000406472	ENSACAP00000000609
ENSP00000265741	ENSACAP00000015558
ENSP00000276052	ENSACAP00000005087
ENSP00000423665	ENSACAP00000014183
ENSP00000296525	ENSACAP00000005792
ENSP00000417914	ENSACAP00000010506
ENSP00000264607	ENSACAP00000009513
ENSP00000355195	ENSACAP00000002901
ENSP00000363512	ENSACAP00000013575
ENSP00000305426	ENSACAP00000012544
ENSP00000380321	ENSACAP00000015144
ENSP00000221399	ENSACAP00000016973
ENSP00000229771	ENSACAP00000020331
ENSP00000314444	ENSACAP00000007051
ENSP00000216271	ENSACAP00000019114
ENSP00000334061	ENSACAP00000007918
ENSP00000080059	ENSACAP00000015012
ENSP00000225983	ENSACAP00000004435
ENSP00000346236	ENSACAP00000001475
ENSP00000464050	ENSACAP00000003976
ENSP00000380033	ENSACAP00000008062
ENSP00000262462	ENSACAP00000001594
ENSP00000300456	ENSACAP00000010217
ENSP00000252595	ENSACAP00000004865
ENSP00000359520	ENSACAP00000003655
ENSP00000351520	ENSACAP00000011875
ENSP00000301825	ENSACAP00000002928
ENSP00000378046	ENSACAP00000000665
ENSP00000222803	ENSACAP00000000868
ENSP00000413152	ENSACAP00000016976
ENSP00000242209	ENSACAP00000009221
ENSP00000317232	ENSACAP00000016880
ENSP00000358715	ENSACAP00000005302
ENSP00000256637	ENSACAP00000010646
ENSP00000370473	ENSACAP00000007917
ENSP00000301464	ENSACAP00000019641
ENSP00000275525	ENSACAP00000007896
ENSP00000233809	ENSACAP00000004457
ENSP00000269593	ENSACAP00000015885
ENSP00000169298	ENSACAP00000002426
ENSP00000386942	ENSACAP00000002385
ENSP00000362239	ENSACAP00000017474
ENSP00000417583	ENSACAP00000005740
ENSP00000355968	ENSACAP00000016069
ENSP00000233535	ENSACAP00000007667
ENSP00000363394	ENSACAP00000017526
ENSP00000415011	ENSACAP00000010676
ENSP00000261867	ENSACAP00000015435
ENSP00000415900	ENSACAP00000014665
ENSP00000362195	ENSACAP00000000942
ENSP00000263409	ENSACAP00000009728
ENSP00000395461	ENSACAP00000018182
ENSP00000261721	ENSACAP00000013525
ENSP00000384545	ENSACAP00000001427
ENSP00000376337	ENSACAP00000015468
ENSP00000260743	ENSACAP00000004783
ENSP00000329926	ENSACAP00000008216
ENSP00000445952	ENSACAP00000007865
ENSP00000424126	ENSACAP00000018145
ENSP00000340594	ENSACAP00000012872
ENSP00000341489	ENSACAP00000019293
ENSP00000368566	ENSACAP00000012146
ENSP00000348429	ENSACAP00000009720
ENSP00000258873	ENSACAP00000005943
ENSP00000233156	ENSACAP00000000973
ENSP00000222543	ENSACAP00000013030
ENSP00000311184	ENSACAP00000001579
ENSP00000324763	ENSACAP00000012461
ENSP00000217428	ENSACAP00000020075
ENSP00000376652	ENSACAP00000022538
ENSP00000355809	ENSACAP00000005645
ENSP00000348753	ENSACAP00000001953
ENSP00000345405	ENSACAP00000002296
ENSP00000281156	ENSACAP00000006602
ENSP00000355094	ENSACAP00000003200
ENSP00000328694	ENSACAP00000009074
ENSP00000379366	ENSACAP00000012719
ENSP00000271139	ENSACAP00000001753
ENSP00000427695	ENSACAP00000001589
ENSP00000331305	ENSACAP00000019903
ENSP00000290551	ENSACAP00000009777
ENSP00000348300	ENSACAP00000006466
ENSP00000269053	ENSACAP00000013796
ENSP00000423541	ENSACAP00000008206
ENSP00000299134	ENSACAP00000015089
ENSP00000262953	ENSACAP00000010728
ENSP00000221561	ENSACAP00000010728
ENSP00000452871	ENSACAP00000014628
ENSP00000365735	ENSACAP00000002919
ENSP00000256999	ENSACAP00000014585
ENSP00000432481	ENSACAP00000014351
ENSP00000351484	ENSACAP00000006234
ENSP00000353224	ENSACAP00000000607
ENSP00000420525	ENSACAP00000019708
ENSP00000223026	ENSACAP00000018133
ENSP00000401853	ENSACAP00000008532
ENSP00000266031	ENSACAP00000019778
ENSP00000337425	ENSACAP00000008554
ENSP00000350937	ENSACAP00000006509
ENSP00000157600	ENSACAP00000004623
ENSP00000295902	ENSACAP00000000901
ENSP00000365494	ENSACAP00000010851
ENSP00000401060	ENSACAP00000003028
ENSP00000404911	ENSACAP00000002875
ENSP00000373648	ENSACAP00000010760
ENSP00000262916	ENSACAP00000012326
ENSP00000383901	ENSACAP00000014689
ENSP00000337354	ENSACAP00000008887
ENSP00000216513	ENSACAP00000006450
ENSP00000247182	ENSACAP00000020101
ENSP00000304502	ENSACAP00000003697
ENSP00000260653	ENSACAP00000003684
ENSP00000328596	ENSACAP00000016389
ENSP00000264380	ENSACAP00000009858
ENSP00000337159	ENSACAP00000010293
ENSP00000216602	ENSACAP00000023319
ENSP00000357927	ENSACAP00000008109
ENSP00000310491	ENSACAP00000022398
ENSP00000346151	ENSACAP00000008947
ENSP00000304604	ENSACAP00000000177
ENSP00000324729	ENSACAP00000014072
ENSP00000164227	ENSACAP00000009330
ENSP00000325663	ENSACAP00000011900
ENSP00000380109	ENSACAP00000019169
ENSP00000312988	ENSACAP00000009364
ENSP00000311837	ENSACAP00000005299
ENSP00000429842	ENSACAP00000012130
ENSP00000217381	ENSACAP00000008363
ENSP00000338191	ENSACAP00000003188
ENSP00000378965	ENSACAP00000009106
ENSP00000357484	ENSACAP00000014036
ENSP00000419378	ENSACAP00000007060
ENSP00000414921	ENSACAP00000017072
ENSP00000410811	ENSACAP00000020615
ENSP00000333836	ENSACAP00000000594
ENSP00000266041	ENSACAP00000008014
ENSP00000218436	ENSACAP00000011635
ENSP00000233630	ENSACAP00000000027
ENSP00000354724	ENSACAP00000000226
ENSP00000337500	ENSACAP00000007738
ENSP00000461961	ENSACAP00000013047
ENSP00000355026	ENSACAP00000003852
ENSP00000056217	ENSACAP00000002156
ENSP00000264051	ENSACAP00000006137
ENSP00000367629	ENSACAP00000017488
ENSP00000348828	ENSACAP00000006741
ENSP00000366387	ENSACAP00000021155
ENSP00000366477	ENSACAP00000021463
ENSP00000402584	ENSACAP00000009209
ENSP00000371434	ENSACAP00000003253
ENSP00000254325	ENSACAP00000015434
ENSP00000332208	ENSACAP00000013959
ENSP00000369702	ENSACAP00000012315
ENSP00000368908	ENSACAP00000016268
ENSP00000287585	ENSACAP00000021250
ENSP00000444350	ENSACAP00000010157
ENSP00000441214	ENSACAP00000016001
ENSP00000342222	ENSACAP00000006310
ENSP00000301365	ENSACAP00000001714
ENSP00000313670	ENSACAP00000005065
ENSP00000264276	ENSACAP00000000988
ENSP00000291536	ENSACAP00000002892
ENSP00000356436	ENSACAP00000002010
ENSP00000306163	ENSACAP00000002775
ENSP00000360762	ENSACAP00000007811
ENSP00000321679	ENSACAP00000006245
ENSP00000430985	ENSACAP00000014205
ENSP00000263674	ENSACAP00000019837
ENSP00000250894	ENSACAP00000003452
ENSP00000262013	ENSACAP00000022607
ENSP00000418744	ENSACAP00000023161
ENSP00000278937	ENSACAP00000007133
ENSP00000352513	ENSACAP00000009262
ENSP00000278947	ENSACAP00000007144
ENSP00000322460	ENSACAP00000007166
ENSP00000266712	ENSACAP00000011447
ENSP00000442046	ENSACAP00000012845
ENSP00000343871	ENSACAP00000003423
ENSP00000362824	ENSACAP00000014516
ENSP00000283296	ENSACAP00000013145
ENSP00000307831	ENSACAP00000008617
ENSP00000361995	ENSACAP00000016589
ENSP00000268125	ENSACAP00000000766
ENSP00000275162	ENSACAP00000001550
ENSP00000428402	ENSACAP00000005884
ENSP00000302843	ENSACAP00000016217
ENSP00000347872	ENSACAP00000013260
ENSP00000303129	ENSACAP00000010212
ENSP00000399805	ENSACAP00000011210
ENSP00000323678	ENSACAP00000005192
ENSP00000375647	ENSACAP00000016275
ENSP00000436836	ENSACAP00000011119
ENSP00000300105	ENSACAP00000016014
ENSP00000262138	ENSACAP00000000189
ENSP00000270458	ENSACAP00000018669
ENSP00000376914	ENSACAP00000002209
ENSP00000400258	ENSACAP00000005144
ENSP00000362444	ENSACAP00000013190
ENSP00000247191	ENSACAP00000015982
ENSP00000359132	ENSACAP00000003038
ENSP00000379032	ENSACAP00000014062
ENSP00000363398	ENSACAP00000017531
ENSP00000367446	ENSACAP00000008252
ENSP00000388658	ENSACAP00000016064
ENSP00000400101	ENSACAP00000014392
ENSP00000322020	ENSACAP00000022803
ENSP00000329033	ENSACAP00000012143
ENSP00000272937	ENSACAP00000020312
ENSP00000307513	ENSACAP00000013258
ENSP00000283243	ENSACAP00000012231
ENSP00000356587	ENSACAP00000012123
ENSP00000454062	ENSACAP00000015884
ENSP00000345393	ENSACAP00000008258
ENSP00000350369	ENSACAP00000010223
ENSP00000344903	ENSACAP00000011216
ENSP00000297282	ENSACAP00000011928
ENSP00000194130	ENSACAP00000006406
ENSP00000279027	ENSACAP00000016440
ENSP00000392411	ENSACAP00000011920
ENSP00000406220	ENSACAP00000011449
ENSP00000358747	ENSACAP00000019094
ENSP00000365251	ENSACAP00000000792
ENSP00000435582	ENSACAP00000019131
ENSP00000388275	ENSACAP00000010667
ENSP00000353249	ENSACAP00000008195
ENSP00000360905	ENSACAP00000021848
ENSP00000353422	ENSACAP00000005631
ENSP00000379500	ENSACAP00000000062
ENSP00000355751	ENSACAP00000002993
ENSP00000222271	ENSACAP00000014378
ENSP00000339730	ENSACAP00000016349
ENSP00000357362	ENSACAP00000002530
ENSP00000383909	ENSACAP00000007132
ENSP00000319651	ENSACAP00000017264
ENSP00000360500	ENSACAP00000008704
ENSP00000371686	ENSACAP00000002301
ENSP00000190165	ENSACAP00000002289
ENSP00000227451	ENSACAP00000006631
ENSP00000257600	ENSACAP00000004423
ENSP00000447873	ENSACAP00000019584
ENSP00000316532	ENSACAP00000011435
ENSP00000410852	ENSACAP00000014149
ENSP00000005286	ENSACAP00000017519
ENSP00000356275	ENSACAP00000003635
ENSP00000431813	ENSACAP00000015536
ENSP00000160373	ENSACAP00000007357
ENSP00000271277	ENSACAP00000017648
ENSP00000237172	ENSACAP00000004922
ENSP00000346560	ENSACAP00000010908
ENSP00000303758	ENSACAP00000016710
ENSP00000261889	ENSACAP00000006787
ENSP00000363349	ENSACAP00000017120
ENSP00000238994	ENSACAP00000007712
ENSP00000308318	ENSACAP00000002813
ENSP00000360035	ENSACAP00000003779
ENSP00000408288	ENSACAP00000006029
ENSP00000284601	ENSACAP00000006838
ENSP00000336630	ENSACAP00000003121
ENSP00000356205	ENSACAP00000004681
ENSP00000276218	ENSACAP00000008548
ENSP00000391299	ENSACAP00000019498
ENSP00000342313	ENSACAP00000008475
ENSP00000440674	ENSACAP00000017189
ENSP00000361366	ENSACAP00000004745
ENSP00000332723	ENSACAP00000008306
ENSP00000411770	ENSACAP00000016647
ENSP00000214869	ENSACAP00000015154
ENSP00000359305	ENSACAP00000005587
ENSP00000356381	ENSACAP00000006756
ENSP00000369989	ENSACAP00000005040
ENSP00000368959	ENSACAP00000007413
ENSP00000254901	ENSACAP00000007085
ENSP00000438346	ENSACAP00000011502
ENSP00000303482	ENSACAP00000007942
ENSP00000362863	ENSACAP00000010004
ENSP00000358159	ENSACAP00000010045
ENSP00000295488	ENSACAP00000020018
ENSP00000264233	ENSACAP00000011328
ENSP00000317123	ENSACAP00000000445
ENSP00000253083	ENSACAP00000015725
ENSP00000267984	ENSACAP00000011167
ENSP00000316029	ENSACAP00000011157
ENSP00000365411	ENSACAP00000008008
ENSP00000263915	ENSACAP00000000803
ENSP00000381793	ENSACAP00000008345
ENSP00000403459	ENSACAP00000003367
ENSP00000427458	ENSACAP00000000928
ENSP00000369442	ENSACAP00000004184
ENSP00000257408	ENSACAP00000007474
ENSP00000264162	ENSACAP00000001458
ENSP00000240285	ENSACAP00000014103
ENSP00000365397	ENSACAP00000014765
ENSP00000358854	ENSACAP00000004657
ENSP00000262394	ENSACAP00000008815
ENSP00000319474	ENSACAP00000016406
ENSP00000387078	ENSACAP00000010376
ENSP00000349727	ENSACAP00000005810
ENSP00000372160	ENSACAP00000011557
ENSP00000262593	ENSACAP00000015652
ENSP00000344277	ENSACAP00000013834
ENSP00000263512	ENSACAP00000020730
ENSP00000245312	ENSACAP00000002635
ENSP00000273861	ENSACAP00000006227
ENSP00000216540	ENSACAP00000005008
ENSP00000313681	ENSACAP00000008138
ENSP00000245222	ENSACAP00000015424
ENSP00000216264	ENSACAP00000004083
ENSP00000347581	ENSACAP00000011214
ENSP00000404121	ENSACAP00000015437
ENSP00000265069	ENSACAP00000007790
ENSP00000360065	ENSACAP00000011160
ENSP00000242317	ENSACAP00000005916
ENSP00000380308	ENSACAP00000016208
ENSP00000264968	ENSACAP00000012562
ENSP00000338487	ENSACAP00000015914
ENSP00000474896	ENSACAP00000010954
ENSP00000354458	ENSACAP00000006737
ENSP00000360281	ENSACAP00000006791
ENSP00000322061	ENSACAP00000010102
ENSP00000309270	ENSACAP00000014348
ENSP00000362207	ENSACAP00000017517
ENSP00000341206	ENSACAP00000007540
ENSP00000307911	ENSACAP00000009392
ENSP00000354842	ENSACAP00000005518
ENSP00000344724	ENSACAP00000008283
ENSP00000219746	ENSACAP00000012104
ENSP00000436500	ENSACAP00000004731
ENSP00000441032	ENSACAP00000005602
ENSP00000311657	ENSACAP00000020911
ENSP00000440288	ENSACAP00000015474
ENSP00000351717	ENSACAP00000003716
ENSP00000275016	ENSACAP00000012914
ENSP00000310721	ENSACAP00000016554
ENSP00000301645	ENSACAP00000005262
ENSP00000318867	ENSACAP00000006654
ENSP00000244043	ENSACAP00000015593
ENSP00000259808	ENSACAP00000017421
ENSP00000220751	ENSACAP00000010082
ENSP00000332454	ENSACAP00000005303
ENSP00000363852	ENSACAP00000008303
ENSP00000229729	ENSACAP00000010652
ENSP00000336888	ENSACAP00000015583
ENSP00000359892	ENSACAP00000011008
ENSP00000262032	ENSACAP00000005226
ENSP00000413025	ENSACAP00000008088
ENSP00000344544	ENSACAP00000003237
ENSP00000357881	ENSACAP00000017194
ENSP00000473474	ENSACAP00000001065
ENSP00000297679	ENSACAP00000007432
ENSP00000343526	ENSACAP00000007692
ENSP00000303434	ENSACAP00000002841
ENSP00000346643	ENSACAP00000009466
ENSP00000292432	ENSACAP00000006764
ENSP00000223366	ENSACAP00000011676
ENSP00000367542	ENSACAP00000010706
ENSP00000340243	ENSACAP00000016592
ENSP00000342962	ENSACAP00000001387
ENSP00000319796	ENSACAP00000004700
ENSP00000420863	ENSACAP00000016253
ENSP00000262809	ENSACAP00000010516
ENSP00000274140	ENSACAP00000002693
ENSP00000427223	ENSACAP00000005027
ENSP00000379118	ENSACAP00000020603
ENSP00000309141	ENSACAP00000002664
ENSP00000361672	ENSACAP00000000234
ENSP00000363377	ENSACAP00000014973
ENSP00000366746	ENSACAP00000005221
ENSP00000368818	ENSACAP00000009754
ENSP00000413697	ENSACAP00000019924
ENSP00000330631	ENSACAP00000021507
ENSP00000043402	ENSACAP00000018980
ENSP00000335397	ENSACAP00000007124
ENSP00000340328	ENSACAP00000017651
ENSP00000294635	ENSACAP00000011453
ENSP00000263212	ENSACAP00000001435
ENSP00000312411	ENSACAP00000010853
ENSP00000417659	ENSACAP00000020401
ENSP00000254654	ENSACAP00000006453
ENSP00000477341	ENSACAP00000012667
ENSP00000343909	ENSACAP00000020519
ENSP00000378830	ENSACAP00000012381
ENSP00000338673	ENSACAP00000016922
ENSP00000376345	ENSACAP00000006419
ENSP00000339186	ENSACAP00000007282
ENSP00000378324	ENSACAP00000005918
ENSP00000414398	ENSACAP00000008890
ENSP00000307280	ENSACAP00000010473
ENSP00000450385	ENSACAP00000021421
ENSP00000379210	ENSACAP00000005023
ENSP00000229824	ENSACAP00000016397
ENSP00000365630	ENSACAP00000002138
ENSP00000262094	ENSACAP00000008651
ENSP00000379601	ENSACAP00000006753
ENSP00000334300	ENSACAP00000003485
ENSP00000316674	ENSACAP00000002637
ENSP00000406933	ENSACAP00000006956
ENSP00000376615	ENSACAP00000016035
ENSP00000261461	ENSACAP00000022406
ENSP00000417963	ENSACAP00000005328
ENSP00000412733	ENSACAP00000007568
ENSP00000296220	ENSACAP00000009697
ENSP00000379804	ENSACAP00000014333
ENSP00000263650	ENSACAP00000000069
ENSP00000378349	ENSACAP00000011496
ENSP00000320893	ENSACAP00000005420
ENSP00000328327	ENSACAP00000009596
ENSP00000218008	ENSACAP00000003677
ENSP00000250111	ENSACAP00000014160
ENSP00000356790	ENSACAP00000010477
ENSP00000473410	ENSACAP00000010901
ENSP00000326708	ENSACAP00000000040
ENSP00000407158	ENSACAP00000004163
ENSP00000396538	ENSACAP00000003541
ENSP00000379330	ENSACAP00000012873
ENSP00000388910	ENSACAP00000009101
ENSP00000377867	ENSACAP00000009314
ENSP00000325748	ENSACAP00000001074
ENSP00000361892	ENSACAP00000011982
ENSP00000429744	ENSACAP00000015922
ENSP00000344546	ENSACAP00000005063
ENSP00000320485	ENSACAP00000016351
ENSP00000343126	ENSACAP00000014875
ENSP00000368189	ENSACAP00000021025
ENSP00000263270	ENSACAP00000011452
ENSP00000379891	ENSACAP00000004483
ENSP00000352167	ENSACAP00000022711
ENSP00000413049	ENSACAP00000001127
ENSP00000381782	ENSACAP00000012621
ENSP00000354886	ENSACAP00000013194
ENSP00000326305	ENSACAP00000011919
ENSP00000397563	ENSACAP00000016452
ENSP00000257177	ENSACAP00000008110
ENSP00000365130	ENSACAP00000000313
ENSP00000263063	ENSACAP00000007345
ENSP00000373420	ENSACAP00000010090
ENSP00000325594	ENSACAP00000016181
ENSP00000410862	ENSACAP00000017024
ENSP00000344465	ENSACAP00000014873
ENSP00000274473	ENSACAP00000002634
ENSP00000266214	ENSACAP00000010493
ENSP00000340330	ENSACAP00000008731
ENSP00000259021	ENSACAP00000004991
ENSP00000287239	ENSACAP00000008638
ENSP00000380136	ENSACAP00000012299
ENSP00000406037	ENSACAP00000006585
ENSP00000316948	ENSACAP00000016562
ENSP00000394734	ENSACAP00000016745
ENSP00000337194	ENSACAP00000017382
ENSP00000263864	ENSACAP00000021502
ENSP00000379602	ENSACAP00000006541
ENSP00000264245	ENSACAP00000004525
ENSP00000310561	ENSACAP00000023387
ENSP00000320038	ENSACAP00000019231
ENSP00000410561	ENSACAP00000007683
ENSP00000266970	ENSACAP00000005327
ENSP00000236877	ENSACAP00000013634
ENSP00000384582	ENSACAP00000013363
ENSP00000272433	ENSACAP00000007878
ENSP00000347924	ENSACAP00000016618
ENSP00000316905	ENSACAP00000014723
ENSP00000224807	ENSACAP00000022465
ENSP00000358909	ENSACAP00000004166
ENSP00000266771	ENSACAP00000014143
ENSP00000227880	ENSACAP00000017508
ENSP00000340402	ENSACAP00000014223
ENSP00000365686	ENSACAP00000016319
ENSP00000417085	ENSACAP00000004859
ENSP00000418070	ENSACAP00000007835
ENSP00000264025	ENSACAP00000003381
ENSP00000359000	ENSACAP00000014235
ENSP00000274710	ENSACAP00000002316
ENSP00000020673	ENSACAP00000013882
ENSP00000417706	ENSACAP00000000312
ENSP00000292782	ENSACAP00000007273
ENSP00000319482	ENSACAP00000009601
ENSP00000334625	ENSACAP00000005938
ENSP00000298139	ENSACAP00000003095
ENSP00000317636	ENSACAP00000006802
ENSP00000269228	ENSACAP00000000255
ENSP00000265565	ENSACAP00000000582
ENSP00000332353	ENSACAP00000012890
ENSP00000361266	ENSACAP00000015220
ENSP00000396722	ENSACAP00000017475
ENSP00000330862	ENSACAP00000019058
ENSP00000350364	ENSACAP00000004143
ENSP00000270642	ENSACAP00000010300
ENSP00000264668	ENSACAP00000010100
ENSP00000337459	ENSACAP00000016309
ENSP00000297494	ENSACAP00000008039
ENSP00000419970	ENSACAP00000011014
ENSP00000283122	ENSACAP00000000116
ENSP00000319052	ENSACAP00000015561
ENSP00000355480	ENSACAP00000020950
ENSP00000387536	ENSACAP00000007054
ENSP00000282077	ENSACAP00000015656
ENSP00000005178	ENSACAP00000013895
ENSP00000378405	ENSACAP00000006857
ENSP00000333633	ENSACAP00000013368
ENSP00000349076	ENSACAP00000005359
ENSP00000417654	ENSACAP00000010049
ENSP00000247138	ENSACAP00000007555
ENSP00000320566	ENSACAP00000006929
ENSP00000322142	ENSACAP00000000627
ENSP00000380024	ENSACAP00000006051
ENSP00000364929	ENSACAP00000006030
ENSP00000307183	ENSACAP00000006812
ENSP00000377265	ENSACAP00000005200
ENSP00000362332	ENSACAP00000017085
ENSP00000201031	ENSACAP00000015839
ENSP00000008391	ENSACAP00000020539
ENSP00000300209	ENSACAP00000012833
ENSP00000267273	ENSACAP00000002871
ENSP00000406482	ENSACAP00000013157
ENSP00000290902	ENSACAP00000010105
ENSP00000316881	ENSACAP00000000539
ENSP00000323696	ENSACAP00000013484
ENSP00000347649	ENSACAP00000017612
ENSP00000379951	ENSACAP00000005762
ENSP00000253024	ENSACAP00000010492
ENSP00000340507	ENSACAP00000013329
ENSP00000351250	ENSACAP00000002604
ENSP00000384876	ENSACAP00000009851
ENSP00000428657	ENSACAP00000009897
ENSP00000419185	ENSACAP00000009206
ENSP00000261726	ENSACAP00000002273
ENSP00000417003	ENSACAP00000009605
ENSP00000268676	ENSACAP00000009365
ENSP00000270560	ENSACAP00000022120
ENSP00000305852	ENSACAP00000007351
ENSP00000433102	ENSACAP00000015084
ENSP00000373272	ENSACAP00000014625
ENSP00000305161	ENSACAP00000007687
ENSP00000338964	ENSACAP00000009415
ENSP00000381340	ENSACAP00000003382
ENSP00000323714	ENSACAP00000006904
ENSP00000393324	ENSACAP00000013644
ENSP00000242480	ENSACAP00000010152
ENSP00000331327	ENSACAP00000002453
ENSP00000177694	ENSACAP00000006911
ENSP00000374205	ENSACAP00000011639
ENSP00000409738	ENSACAP00000001501
ENSP00000321951	ENSACAP00000008250
ENSP00000314380	ENSACAP00000005246
ENSP00000437402	ENSACAP00000005451
ENSP00000387194	ENSACAP00000009946
ENSP00000221476	ENSACAP00000005341
ENSP00000357106	ENSACAP00000014643
ENSP00000227348	ENSACAP00000004818
ENSP00000395359	ENSACAP00000001155
ENSP00000475496	ENSACAP00000012306
ENSP00000268099	ENSACAP00000016795
ENSP00000307275	ENSACAP00000002704
ENSP00000355387	ENSACAP00000016876
ENSP00000302177	ENSACAP00000002265
ENSP00000324944	ENSACAP00000003075
ENSP00000314196	ENSACAP00000002860
ENSP00000245615	ENSACAP00000015895
ENSP00000261407	ENSACAP00000007089
ENSP00000406052	ENSACAP00000018784
ENSP00000346065	ENSACAP00000012917
ENSP00000384376	ENSACAP00000019304
ENSP00000255324	ENSACAP00000001567
ENSP00000414624	ENSACAP00000008087
ENSP00000325674	ENSACAP00000001783
ENSP00000452634	ENSACAP00000000378
ENSP00000369409	ENSACAP00000023006
ENSP00000284073	ENSACAP00000005311
ENSP00000257552	ENSACAP00000002743
ENSP00000233078	ENSACAP00000005250
ENSP00000229340	ENSACAP00000003561
ENSP00000257017	ENSACAP00000008653
ENSP00000306496	ENSACAP00000002126
ENSP00000393987	ENSACAP00000001336
ENSP00000383933	ENSACAP00000022923
ENSP00000295569	ENSACAP00000021854
ENSP00000263519	ENSACAP00000009397
ENSP00000369677	ENSACAP00000014644
ENSP00000318234	ENSACAP00000015050
ENSP00000332806	ENSACAP00000011322
ENSP00000325355	ENSACAP00000006549
ENSP00000345436	ENSACAP00000010660
ENSP00000396421	ENSACAP00000011827
ENSP00000274289	ENSACAP00000009266
ENSP00000361275	ENSACAP00000015367
ENSP00000253159	ENSACAP00000005331
ENSP00000441823	ENSACAP00000022818
ENSP00000251020	ENSACAP00000014114
ENSP00000333537	ENSACAP00000000028
ENSP00000375810	ENSACAP00000014528
ENSP00000259708	ENSACAP00000004997
ENSP00000399403	ENSACAP00000003750
ENSP00000320543	ENSACAP00000008334
ENSP00000317431	ENSACAP00000007287
ENSP00000419952	ENSACAP00000001338
ENSP00000302719	ENSACAP00000004133
ENSP00000344208	ENSACAP00000002042
ENSP00000465419	ENSACAP00000017381
ENSP00000281537	ENSACAP00000000252
ENSP00000355938	ENSACAP00000022119
ENSP00000320234	ENSACAP00000000233
ENSP00000437041	ENSACAP00000004134
ENSP00000371419	ENSACAP00000001773
ENSP00000398688	ENSACAP00000008764
ENSP00000221957	ENSACAP00000016324
ENSP00000431905	ENSACAP00000006064
ENSP00000471272	ENSACAP00000012080
ENSP00000475417	ENSACAP00000021766
ENSP00000405514	ENSACAP00000018954
ENSP00000424474	ENSACAP00000021162
ENSP00000358983	ENSACAP00000006109
ENSP00000221452	ENSACAP00000004015
ENSP00000384273	ENSACAP00000004332
ENSP00000295025	ENSACAP00000002953
ENSP00000353078	ENSACAP00000010139
ENSP00000380505	ENSACAP00000003825
ENSP00000366326	ENSACAP00000009107
ENSP00000338348	ENSACAP00000008145
ENSP00000341346	ENSACAP00000001777
ENSP00000207457	ENSACAP00000003493
ENSP00000379263	ENSACAP00000017329
ENSP00000283025	ENSACAP00000014441
ENSP00000356599	ENSACAP00000012050
ENSP00000350102	ENSACAP00000003927
ENSP00000378292	ENSACAP00000008226
ENSP00000306261	ENSACAP00000018141
ENSP00000342136	ENSACAP00000011223
ENSP00000329140	ENSACAP00000011512
ENSP00000434939	ENSACAP00000004429
ENSP00000273062	ENSACAP00000001970
ENSP00000273179	ENSACAP00000005446
ENSP00000411145	ENSACAP00000006540
ENSP00000283268	ENSACAP00000002247
ENSP00000359357	ENSACAP00000004389
ENSP00000342137	ENSACAP00000011680
ENSP00000346240	ENSACAP00000016210
ENSP00000337701	ENSACAP00000015129
ENSP00000370430	ENSACAP00000000362
ENSP00000265838	ENSACAP00000005955
ENSP00000356015	ENSACAP00000004337
ENSP00000295709	ENSACAP00000002909
ENSP00000361769	ENSACAP00000014177
ENSP00000439287	ENSACAP00000016651
ENSP00000384892	ENSACAP00000009428
ENSP00000428417	ENSACAP00000004113
ENSP00000323313	ENSACAP00000010910
ENSP00000264065	ENSACAP00000003084
ENSP00000381104	ENSACAP00000008618
ENSP00000365567	ENSACAP00000008857
ENSP00000360184	ENSACAP00000014522
ENSP00000216605	ENSACAP00000015529
ENSP00000379108	ENSACAP00000011168
ENSP00000265686	ENSACAP00000008502
ENSP00000332247	ENSACAP00000014931
ENSP00000264649	ENSACAP00000023320
ENSP00000336740	ENSACAP00000007341
ENSP00000338127	ENSACAP00000013647
ENSP00000361158	ENSACAP00000014904
ENSP00000349616	ENSACAP00000000020
ENSP00000421981	ENSACAP00000006325
ENSP00000326031	ENSACAP00000007971
ENSP00000290649	ENSACAP00000007149
ENSP00000430955	ENSACAP00000002931
ENSP00000304051	ENSACAP00000009775
ENSP00000366395	ENSACAP00000009887
ENSP00000247461	ENSACAP00000016009
ENSP00000326699	ENSACAP00000002274
ENSP00000320866	ENSACAP00000016882
ENSP00000269881	ENSACAP00000009098
ENSP00000370571	ENSACAP00000009705
ENSP00000261854	ENSACAP00000003731
ENSP00000288680	ENSACAP00000003204
ENSP00000229335	ENSACAP00000017171
ENSP00000244669	ENSACAP00000021486
ENSP00000278060	ENSACAP00000011570
ENSP00000297792	ENSACAP00000003196
ENSP00000383042	ENSACAP00000016707
ENSP00000269397	ENSACAP00000015752
ENSP00000216133	ENSACAP00000007637
ENSP00000269385	ENSACAP00000015766
ENSP00000308750	ENSACAP00000020251
ENSP00000297565	ENSACAP00000016008
ENSP00000441801	ENSACAP00000006898
ENSP00000227524	ENSACAP00000017527
ENSP00000363313	ENSACAP00000014914
ENSP00000430432	ENSACAP00000012046
ENSP00000359128	ENSACAP00000011673
ENSP00000381032	ENSACAP00000000157
ENSP00000368835	ENSACAP00000007269
ENSP00000342832	ENSACAP00000001285
ENSP00000432648	ENSACAP00000006985
ENSP00000381823	ENSACAP00000001729
ENSP00000265175	ENSACAP00000012569
ENSP00000343405	ENSACAP00000009683
ENSP00000280551	ENSACAP00000013365
ENSP00000259605	ENSACAP00000002152
ENSP00000274811	ENSACAP00000006089
ENSP00000368824	ENSACAP00000020817
ENSP00000354609	ENSACAP00000017509
ENSP00000268122	ENSACAP00000008163
ENSP00000360217	ENSACAP00000012219
ENSP00000251170	ENSACAP00000006464
ENSP00000343877	ENSACAP00000004902
ENSP00000363414	ENSACAP00000017543
ENSP00000215368	ENSACAP00000009178
ENSP00000328777	ENSACAP00000006641
ENSP00000359489	ENSACAP00000010497
ENSP00000348793	ENSACAP00000008035
ENSP00000265343	ENSACAP00000018355
ENSP00000321537	ENSACAP00000009426
ENSP00000376333	ENSACAP00000006651
ENSP00000273666	ENSACAP00000011490
ENSP00000359070	ENSACAP00000011465
ENSP00000317743	ENSACAP00000003949
ENSP00000385616	ENSACAP00000007890
ENSP00000341280	ENSACAP00000003652
ENSP00000278853	ENSACAP00000017535
ENSP00000386289	ENSACAP00000015260
ENSP00000363458	ENSACAP00000013573
ENSP00000252891	ENSACAP00000013187
ENSP00000347169	ENSACAP00000015862
ENSP00000261483	ENSACAP00000006915
ENSP00000353655	ENSACAP00000004297
ENSP00000339179	ENSACAP00000003888
ENSP00000362634	ENSACAP00000004654
ENSP00000419199	ENSACAP00000005507
ENSP00000397655	ENSACAP00000000830
ENSP00000377840	ENSACAP00000017176
ENSP00000438949	ENSACAP00000012265
ENSP00000320025	ENSACAP00000005482
ENSP00000265997	ENSACAP00000006260
ENSP00000265085	ENSACAP00000014820
ENSP00000263791	ENSACAP00000014325
ENSP00000199389	ENSACAP00000012984
ENSP00000307235	ENSACAP00000002180
ENSP00000233057	ENSACAP00000008243
ENSP00000359575	ENSACAP00000023365
ENSP00000442786	ENSACAP00000014261
ENSP00000257818	ENSACAP00000013528
ENSP00000361043	ENSACAP00000002300
ENSP00000336606	ENSACAP00000003616
ENSP00000386520	ENSACAP00000015601
ENSP00000216268	ENSACAP00000008924
ENSP00000370621	ENSACAP00000018911
ENSP00000357637	ENSACAP00000008592
ENSP00000430241	ENSACAP00000007845
ENSP00000352138	ENSACAP00000010918
ENSP00000368190	ENSACAP00000016190
ENSP00000417038	ENSACAP00000007881
ENSP00000360054	ENSACAP00000003602
ENSP00000311713	ENSACAP00000009761
ENSP00000348278	ENSACAP00000001473
ENSP00000336655	ENSACAP00000012220
ENSP00000194530	ENSACAP00000001296
ENSP00000370808	ENSACAP00000012600
ENSP00000281456	ENSACAP00000002268
ENSP00000281154	ENSACAP00000011672
ENSP00000358888	ENSACAP00000010685
ENSP00000263233	ENSACAP00000012707
ENSP00000358297	ENSACAP00000014782
ENSP00000417653	ENSACAP00000011334
ENSP00000320176	ENSACAP00000006803
ENSP00000415579	ENSACAP00000016003
ENSP00000264010	ENSACAP00000001047
ENSP00000318085	ENSACAP00000002413
ENSP00000404854	ENSACAP00000011611
ENSP00000451712	ENSACAP00000011323
ENSP00000343635	ENSACAP00000007570
ENSP00000357341	ENSACAP00000001952
ENSP00000405424	ENSACAP00000009773
ENSP00000217320	ENSACAP00000006955
ENSP00000337838	ENSACAP00000011533
ENSP00000274721	ENSACAP00000006790
ENSP00000347591	ENSACAP00000009645
ENSP00000313423	ENSACAP00000004455
ENSP00000366243	ENSACAP00000012718
ENSP00000350071	ENSACAP00000014807
ENSP00000263918	ENSACAP00000023411
ENSP00000327197	ENSACAP00000007762
ENSP00000403712	ENSACAP00000005513
ENSP00000004980	ENSACAP00000005907
ENSP00000258080	ENSACAP00000008508
ENSP00000357980	ENSACAP00000017127
ENSP00000305919	ENSACAP00000008914
ENSP00000303766	ENSACAP00000011769
ENSP00000420267	ENSACAP00000006738
ENSP00000356331	ENSACAP00000006208
ENSP00000318986	ENSACAP00000000408
ENSP00000419740	ENSACAP00000002072
ENSP00000364145	ENSACAP00000011391
ENSP00000369100	ENSACAP00000005268
ENSP00000024061	ENSACAP00000000634
ENSP00000323847	ENSACAP00000007162
ENSP00000322628	ENSACAP00000013050
ENSP00000314036	ENSACAP00000002973
ENSP00000310551	ENSACAP00000007261
ENSP00000370395	ENSACAP00000015626
ENSP00000433757	ENSACAP00000008566
ENSP00000005340	ENSACAP00000011097
ENSP00000368169	ENSACAP00000013594
ENSP00000394352	ENSACAP00000015185
ENSP00000378328	ENSACAP00000012182
ENSP00000427130	ENSACAP00000007799
ENSP00000359982	ENSACAP00000013383
ENSP00000262613	ENSACAP00000005319
ENSP00000342143	ENSACAP00000013786
ENSP00000347742	ENSACAP00000002177
ENSP00000294725	ENSACAP00000007998
ENSP00000382770	ENSACAP00000015288
ENSP00000415106	ENSACAP00000001967
ENSP00000280098	ENSACAP00000000374
ENSP00000262746	ENSACAP00000014849
ENSP00000368646	ENSACAP00000007342
ENSP00000296464	ENSACAP00000011642
ENSP00000384144	ENSACAP00000013983
ENSP00000299633	ENSACAP00000013443
ENSP00000301284	ENSACAP00000001023
ENSP00000317396	ENSACAP00000014867
ENSP00000258229	ENSACAP00000000855
ENSP00000370299	ENSACAP00000000709
ENSP00000365188	ENSACAP00000005911
ENSP00000367950	ENSACAP00000020582
ENSP00000368637	ENSACAP00000005939
ENSP00000406546	ENSACAP00000003065
ENSP00000298472	ENSACAP00000010114
ENSP00000387549	ENSACAP00000001146
ENSP00000363229	ENSACAP00000015100
ENSP00000343899	ENSACAP00000017617
ENSP00000283309	ENSACAP00000008317
ENSP00000394794	ENSACAP00000011925
ENSP00000340874	ENSACAP00000000468
ENSP00000265165	ENSACAP00000007988
ENSP00000340347	ENSACAP00000002667
ENSP00000441640	ENSACAP00000016124
ENSP00000347716	ENSACAP00000013154
ENSP00000438547	ENSACAP00000000364
ENSP00000390111	ENSACAP00000006775
ENSP00000377424	ENSACAP00000022276
ENSP00000362285	ENSACAP00000015744
ENSP00000380081	ENSACAP00000014337
ENSP00000345295	ENSACAP00000001666
ENSP00000265807	ENSACAP00000018974
ENSP00000350078	ENSACAP00000006488
ENSP00000279873	ENSACAP00000010738
ENSP00000347602	ENSACAP00000014391
ENSP00000264183	ENSACAP00000001348
ENSP00000325074	ENSACAP00000005953
ENSP00000336591	ENSACAP00000014128
ENSP00000335083	ENSACAP00000005057
ENSP00000399970	ENSACAP00000007952
ENSP00000329967	ENSACAP00000003243
ENSP00000430684	ENSACAP00000012680
ENSP00000359424	ENSACAP00000011973
ENSP00000224356	ENSACAP00000006776
ENSP00000285949	ENSACAP00000006744
ENSP00000299163	ENSACAP00000010798
ENSP00000398410	ENSACAP00000003528
ENSP00000262811	ENSACAP00000019354
ENSP00000385727	ENSACAP00000015983
ENSP00000298532	ENSACAP00000011379
ENSP00000339992	ENSACAP00000009909
ENSP00000429633	ENSACAP00000016343
ENSP00000217026	ENSACAP00000002415
ENSP00000398861	ENSACAP00000015869
ENSP00000323780	ENSACAP00000007139
ENSP00000295759	ENSACAP00000013094
ENSP00000297991	ENSACAP00000012483
ENSP00000318355	ENSACAP00000011333
ENSP00000253754	ENSACAP00000020702
ENSP00000312634	ENSACAP00000010825
ENSP00000337180	ENSACAP00000009060
ENSP00000260970	ENSACAP00000016819
ENSP00000232978	ENSACAP00000006542
ENSP00000368005	ENSACAP00000023353
ENSP00000359233	ENSACAP00000004977
ENSP00000349396	ENSACAP00000016174
ENSP00000258428	ENSACAP00000008123
ENSP00000462664	ENSACAP00000000212
ENSP00000361310	ENSACAP00000009824
ENSP00000241436	ENSACAP00000008348
ENSP00000230323	ENSACAP00000002614
ENSP00000314129	ENSACAP00000020002
ENSP00000295600	ENSACAP00000013404
ENSP00000265440	ENSACAP00000006550
ENSP00000354543	ENSACAP00000007510
ENSP00000454919	ENSACAP00000006948
ENSP00000368237	ENSACAP00000014358
ENSP00000351155	ENSACAP00000010741
ENSP00000381844	ENSACAP00000002766
ENSP00000358060	ENSACAP00000003011
ENSP00000338093	ENSACAP00000000203
ENSP00000355308	ENSACAP00000022355
ENSP00000419503	ENSACAP00000022186
ENSP00000261875	ENSACAP00000004615
ENSP00000360195	ENSACAP00000007650
ENSP00000309087	ENSACAP00000013635
ENSP00000222032	ENSACAP00000014722
ENSP00000247930	ENSACAP00000017416
ENSP00000262085	ENSACAP00000006471
ENSP00000338572	ENSACAP00000021349
ENSP00000399709	ENSACAP00000017321
ENSP00000448310	ENSACAP00000003436
ENSP00000361281	ENSACAP00000015411
ENSP00000332413	ENSACAP00000004560
ENSP00000361473	ENSACAP00000013998
ENSP00000360431	ENSACAP00000007377
ENSP00000268129	ENSACAP00000000679
ENSP00000326491	ENSACAP00000012763
ENSP00000358131	ENSACAP00000003147
ENSP00000305926	ENSACAP00000003039
ENSP00000237289	ENSACAP00000016617
ENSP00000352676	ENSACAP00000014249
ENSP00000228740	ENSACAP00000013601
ENSP00000358894	ENSACAP00000004468
ENSP00000305449	ENSACAP00000018089
ENSP00000289013	ENSACAP00000001565
ENSP00000357453	ENSACAP00000017451
ENSP00000348959	ENSACAP00000007677
ENSP00000380034	ENSACAP00000012079
ENSP00000327968	ENSACAP00000006545
ENSP00000246104	ENSACAP00000015823
ENSP00000260526	ENSACAP00000005067
ENSP00000203556	ENSACAP00000004771
ENSP00000439601	ENSACAP00000003053
ENSP00000230085	ENSACAP00000005859
ENSP00000377059	ENSACAP00000006432
ENSP00000342626	ENSACAP00000014511
ENSP00000333640	ENSACAP00000016399
ENSP00000356870	ENSACAP00000010268
ENSP00000411514	ENSACAP00000016655
ENSP00000386845	ENSACAP00000017158
ENSP00000338927	ENSACAP00000007461
ENSP00000281523	ENSACAP00000000012
ENSP00000396843	ENSACAP00000018703
ENSP00000370340	ENSACAP00000017529
ENSP00000332513	ENSACAP00000005297
ENSP00000358853	ENSACAP00000017150
ENSP00000265689	ENSACAP00000014526
ENSP00000356170	ENSACAP00000009816
ENSP00000362151	ENSACAP00000002542
ENSP00000420736	ENSACAP00000013615
ENSP00000365380	ENSACAP00000013243
ENSP00000347883	ENSACAP00000000042
ENSP00000263265	ENSACAP00000022456
ENSP00000404296	ENSACAP00000017313
ENSP00000360069	ENSACAP00000000966
ENSP00000368698	ENSACAP00000008328
ENSP00000361664	ENSACAP00000000243
ENSP00000432869	ENSACAP00000014687
ENSP00000309640	ENSACAP00000004196
ENSP00000309096	ENSACAP00000002548
ENSP00000333900	ENSACAP00000000747
ENSP00000289166	ENSACAP00000016483
ENSP00000318298	ENSACAP00000017064
ENSP00000443410	ENSACAP00000010990
ENSP00000359181	ENSACAP00000011615
ENSP00000360216	ENSACAP00000005968
ENSP00000265421	ENSACAP00000002030
ENSP00000427120	ENSACAP00000023186
ENSP00000271915	ENSACAP00000015453
ENSP00000262888	ENSACAP00000004496
ENSP00000365063	ENSACAP00000014269
ENSP00000366240	ENSACAP00000012596
ENSP00000250974	ENSACAP00000014070
ENSP00000355870	ENSACAP00000001984
ENSP00000227256	ENSACAP00000015347
ENSP00000331470	ENSACAP00000002465
ENSP00000282728	ENSACAP00000006510
ENSP00000366997	ENSACAP00000000706
ENSP00000321711	ENSACAP00000004125
ENSP00000201647	ENSACAP00000016627
ENSP00000435585	ENSACAP00000014952
ENSP00000281172	ENSACAP00000014085
ENSP00000358820	ENSACAP00000011755
ENSP00000310170	ENSACAP00000009925
ENSP00000264716	ENSACAP00000009333
ENSP00000245919	ENSACAP00000007275
ENSP00000306245	ENSACAP00000016663
ENSP00000289473	ENSACAP00000018714
ENSP00000348215	ENSACAP00000004823
ENSP00000309714	ENSACAP00000015009
ENSP00000295645	ENSACAP00000009116
ENSP00000375855	ENSACAP00000001281
ENSP00000356382	ENSACAP00000009109
ENSP00000405890	ENSACAP00000005764
ENSP00000251203	ENSACAP00000022074
ENSP00000318086	ENSACAP00000009014
ENSP00000368964	ENSACAP00000012396
ENSP00000414712	ENSACAP00000016729
ENSP00000362244	ENSACAP00000012942
ENSP00000369213	ENSACAP00000001425
ENSP00000251642	ENSACAP00000012358
ENSP00000263642	ENSACAP00000013841
ENSP00000437256	ENSACAP00000012962
ENSP00000192314	ENSACAP00000000417
ENSP00000308591	ENSACAP00000012712
ENSP00000270824	ENSACAP00000002038
ENSP00000320084	ENSACAP00000007066
ENSP00000426103	ENSACAP00000014440
ENSP00000261537	ENSACAP00000007708
ENSP00000369579	ENSACAP00000018411
ENSP00000471417	ENSACAP00000008266
ENSP00000368976	ENSACAP00000007473
ENSP00000301332	ENSACAP00000007349
ENSP00000388878	ENSACAP00000021037
ENSP00000368678	ENSACAP00000001759
ENSP00000424243	ENSACAP00000009096
ENSP00000346964	ENSACAP00000017772
ENSP00000358824	ENSACAP00000008007
ENSP00000316193	ENSACAP00000001914
ENSP00000454562	ENSACAP00000000576
ENSP00000356694	ENSACAP00000020374
ENSP00000469049	ENSACAP00000014913
ENSP00000363157	ENSACAP00000003654
ENSP00000376822	ENSACAP00000015856
ENSP00000287908	ENSACAP00000015628
ENSP00000369419	ENSACAP00000015663
ENSP00000270593	ENSACAP00000005162
ENSP00000256997	ENSACAP00000003013
ENSP00000358241	ENSACAP00000013653
ENSP00000256951	ENSACAP00000010369
ENSP00000379269	ENSACAP00000017314
ENSP00000270221	ENSACAP00000016063
ENSP00000439672	ENSACAP00000012070
ENSP00000254466	ENSACAP00000002638
ENSP00000344012	ENSACAP00000009081
ENSP00000301738	ENSACAP00000003373
ENSP00000312814	ENSACAP00000005989
ENSP00000384391	ENSACAP00000015894
ENSP00000386458	ENSACAP00000012727
ENSP00000239231	ENSACAP00000011354
ENSP00000302108	ENSACAP00000007913
ENSP00000370981	ENSACAP00000001386
ENSP00000359240	ENSACAP00000010855
ENSP00000352601	ENSACAP00000001406
ENSP00000253193	ENSACAP00000005882
ENSP00000276654	ENSACAP00000009648
ENSP00000318607	ENSACAP00000005053
ENSP00000371846	ENSACAP00000014865
ENSP00000262653	ENSACAP00000008494
ENSP00000402257	ENSACAP00000003317
ENSP00000434516	ENSACAP00000015738
ENSP00000430031	ENSACAP00000013835
ENSP00000350718	ENSACAP00000014194
ENSP00000261226	ENSACAP00000012502
ENSP00000384999	ENSACAP00000020359
ENSP00000411688	ENSACAP00000000681
ENSP00000332170	ENSACAP00000019267
ENSP00000366280	ENSACAP00000006350
ENSP00000251047	ENSACAP00000007549
ENSP00000258168	ENSACAP00000008906
ENSP00000262340	ENSACAP00000011324
ENSP00000261693	ENSACAP00000014578
ENSP00000264896	ENSACAP00000012360
ENSP00000399421	ENSACAP00000015615
ENSP00000311318	ENSACAP00000015773
ENSP00000322159	ENSACAP00000007948
ENSP00000361306	ENSACAP00000011916
ENSP00000384259	ENSACAP00000000759
ENSP00000372059	ENSACAP00000017197
ENSP00000254323	ENSACAP00000009085
ENSP00000252744	ENSACAP00000008621
ENSP00000417138	ENSACAP00000014052
ENSP00000264669	ENSACAP00000010001
ENSP00000258770	ENSACAP00000002308
ENSP00000228641	ENSACAP00000021624
ENSP00000241651	ENSACAP00000004696
ENSP00000228644	ENSACAP00000014158
ENSP00000250003	ENSACAP00000000053
ENSP00000345772	ENSACAP00000009057
ENSP00000472109	ENSACAP00000017187
ENSP00000354588	ENSACAP00000004688
ENSP00000268919	ENSACAP00000017112
ENSP00000385000	ENSACAP00000008568
ENSP00000368464	ENSACAP00000019791
ENSP00000428426	ENSACAP00000017696
ENSP00000313886	ENSACAP00000001595
ENSP00000355261	ENSACAP00000008952
ENSP00000425133	ENSACAP00000014777
ENSP00000339484	ENSACAP00000018290
ENSP00000464265	ENSACAP00000013468
ENSP00000415243	ENSACAP00000015737
ENSP00000367797	ENSACAP00000020291
ENSP00000414750	ENSACAP00000018228
ENSP00000473510	ENSACAP00000017486
ENSP00000364635	ENSACAP00000004608
ENSP00000364609	ENSACAP00000021465
ENSP00000219439	ENSACAP00000012806
ENSP00000315931	ENSACAP00000014111
ENSP00000358814	ENSACAP00000011987
ENSP00000216733	ENSACAP00000006132
ENSP00000368759	ENSACAP00000008411
ENSP00000360387	ENSACAP00000015742
ENSP00000265598	ENSACAP00000007338
ENSP00000357065	ENSACAP00000015845
ENSP00000376899	ENSACAP00000009570
ENSP00000256652	ENSACAP00000009579
ENSP00000350869	ENSACAP00000005266
ENSP00000297737	ENSACAP00000005257
ENSP00000422496	ENSACAP00000017501
ENSP00000323645	ENSACAP00000001182
ENSP00000265729	ENSACAP00000015702
ENSP00000394842	ENSACAP00000013733
ENSP00000362807	ENSACAP00000012152
ENSP00000264933	ENSACAP00000022765
ENSP00000218089	ENSACAP00000011309
ENSP00000348775	ENSACAP00000011886
ENSP00000307697	ENSACAP00000011389
ENSP00000420443	ENSACAP00000005370
ENSP00000272133	ENSACAP00000022223
ENSP00000310003	ENSACAP00000018095
ENSP00000348944	ENSACAP00000016945
ENSP00000349131	ENSACAP00000022122
ENSP00000217260	ENSACAP00000010663
ENSP00000276659	ENSACAP00000009991
ENSP00000344937	ENSACAP00000000458
ENSP00000467107	ENSACAP00000009532
ENSP00000216487	ENSACAP00000008970
ENSP00000310406	ENSACAP00000021487
ENSP00000232603	ENSACAP00000007826
ENSP00000383333	ENSACAP00000012415
ENSP00000287814	ENSACAP00000013247
ENSP00000262768	ENSACAP00000015956
ENSP00000266085	ENSACAP00000014470
ENSP00000378516	ENSACAP00000006729
ENSP00000314556	ENSACAP00000014174
ENSP00000360613	ENSACAP00000020635
ENSP00000360116	ENSACAP00000022842
ENSP00000264552	ENSACAP00000015726
ENSP00000301037	ENSACAP00000013745
ENSP00000298630	ENSACAP00000007530
ENSP00000307292	ENSACAP00000006584
ENSP00000290921	ENSACAP00000010097
ENSP00000416146	ENSACAP00000004903
ENSP00000353025	ENSACAP00000006814
ENSP00000351632	ENSACAP00000011143
ENSP00000350673	ENSACAP00000001447
ENSP00000241051	ENSACAP00000002631
ENSP00000265036	ENSACAP00000008867
ENSP00000278193	ENSACAP00000015515
ENSP00000447488	ENSACAP00000014179
ENSP00000221459	ENSACAP00000013021
ENSP00000361554	ENSACAP00000013085
ENSP00000363634	ENSACAP00000023334
ENSP00000217515	ENSACAP00000008957
ENSP00000226253	ENSACAP00000012157
ENSP00000329668	ENSACAP00000005868
ENSP00000264554	ENSACAP00000012426
ENSP00000346577	ENSACAP00000005851
ENSP00000362271	ENSACAP00000017476
ENSP00000378356	ENSACAP00000006718
ENSP00000264444	ENSACAP00000005875
ENSP00000337889	ENSACAP00000007647
ENSP00000401867	ENSACAP00000005572
ENSP00000382204	ENSACAP00000010106
ENSP00000360472	ENSACAP00000007219
ENSP00000312273	ENSACAP00000017540
ENSP00000477310	ENSACAP00000005826
ENSP00000300571	ENSACAP00000002632
ENSP00000376403	ENSACAP00000014805
ENSP00000343464	ENSACAP00000002279
ENSP00000357348	ENSACAP00000001749
ENSP00000338272	ENSACAP00000013195
ENSP00000369915	ENSACAP00000000073
ENSP00000347730	ENSACAP00000012010
ENSP00000354206	ENSACAP00000017894
ENSP00000394757	ENSACAP00000005202
ENSP00000441832	ENSACAP00000004220
ENSP00000335544	ENSACAP00000018271
ENSP00000295589	ENSACAP00000014368
ENSP00000446058	ENSACAP00000018788
ENSP00000290894	ENSACAP00000006159
ENSP00000366936	ENSACAP00000013384
ENSP00000379396	ENSACAP00000015417
ENSP00000446132	ENSACAP00000014439
ENSP00000356265	ENSACAP00000003915
ENSP00000341838	ENSACAP00000016893
ENSP00000371331	ENSACAP00000009373
ENSP00000354488	ENSACAP00000003597
ENSP00000370542	ENSACAP00000010280
ENSP00000344468	ENSACAP00000000838
ENSP00000307046	ENSACAP00000004211
ENSP00000361818	ENSACAP00000012197
ENSP00000280886	ENSACAP00000002742
ENSP00000301180	ENSACAP00000016921
ENSP00000434142	ENSACAP00000001671
ENSP00000391200	ENSACAP00000011375
ENSP00000415836	ENSACAP00000007941
ENSP00000400113	ENSACAP00000021732
ENSP00000403397	ENSACAP00000006620
ENSP00000355924	ENSACAP00000006016
ENSP00000393453	ENSACAP00000008386
ENSP00000322323	ENSACAP00000000332
ENSP00000468308	ENSACAP00000012949
ENSP00000263733	ENSACAP00000012891
ENSP00000353007	ENSACAP00000016042
ENSP00000260128	ENSACAP00000015060
ENSP00000258145	ENSACAP00000003322
ENSP00000433999	ENSACAP00000014603
ENSP00000360560	ENSACAP00000014414
ENSP00000377369	ENSACAP00000018929
ENSP00000341179	ENSACAP00000010559
ENSP00000414635	ENSACAP00000015463
ENSP00000319009	ENSACAP00000011293
ENSP00000359119	ENSACAP00000008189
ENSP00000264344	ENSACAP00000013091
ENSP00000384570	ENSACAP00000015580
ENSP00000458715	ENSACAP00000015505
ENSP00000311609	ENSACAP00000015210
ENSP00000330221	ENSACAP00000008969
ENSP00000310332	ENSACAP00000016005
ENSP00000424838	ENSACAP00000014735
ENSP00000361990	ENSACAP00000000961
ENSP00000290650	ENSACAP00000015659
ENSP00000400057	ENSACAP00000008418
ENSP00000264595	ENSACAP00000005880
ENSP00000338624	ENSACAP00000000990
ENSP00000301765	ENSACAP00000017504
ENSP00000320416	ENSACAP00000007523
ENSP00000267202	ENSACAP00000015500
ENSP00000318629	ENSACAP00000006158
ENSP00000384551	ENSACAP00000013012
ENSP00000272641	ENSACAP00000000293
ENSP00000333593	ENSACAP00000006127
ENSP00000329295	ENSACAP00000004744
ENSP00000378555	ENSACAP00000007155
ENSP00000278426	ENSACAP00000007102
ENSP00000320604	ENSACAP00000003932
ENSP00000261507	ENSACAP00000000267
ENSP00000292894	ENSACAP00000002535
ENSP00000400500	ENSACAP00000001448
ENSP00000254250	ENSACAP00000005579
ENSP00000300249	ENSACAP00000006748
ENSP00000358813	ENSACAP00000017126
ENSP00000356853	ENSACAP00000013120
ENSP00000361285	ENSACAP00000018517
ENSP00000376840	ENSACAP00000011730
ENSP00000297283	ENSACAP00000001927
ENSP00000359340	ENSACAP00000020361
ENSP00000429073	ENSACAP00000023034
ENSP00000284000	ENSACAP00000013359
ENSP00000305422	ENSACAP00000015296
ENSP00000206513	ENSACAP00000007123
ENSP00000386165	ENSACAP00000011756
ENSP00000358866	ENSACAP00000009994
ENSP00000368356	ENSACAP00000001253
ENSP00000380514	ENSACAP00000006080
ENSP00000273077	ENSACAP00000001578
ENSP00000378938	ENSACAP00000009400
ENSP00000314709	ENSACAP00000009203
ENSP00000312222	ENSACAP00000011192
ENSP00000350049	ENSACAP00000007206
ENSP00000261017	ENSACAP00000004469
ENSP00000230882	ENSACAP00000010484
ENSP00000371432	ENSACAP00000008682
ENSP00000368666	ENSACAP00000007347
ENSP00000389326	ENSACAP00000016751
ENSP00000369699	ENSACAP00000016753
ENSP00000271715	ENSACAP00000011274
ENSP00000248121	ENSACAP00000011840
ENSP00000344041	ENSACAP00000021885
ENSP00000317382	ENSACAP00000014374
ENSP00000359151	ENSACAP00000003336
ENSP00000394071	ENSACAP00000015337
ENSP00000369538	ENSACAP00000003049
ENSP00000306185	ENSACAP00000009895
ENSP00000296350	ENSACAP00000015439
ENSP00000358997	ENSACAP00000012253
ENSP00000256458	ENSACAP00000014667
ENSP00000390651	ENSACAP00000002933
ENSP00000236137	ENSACAP00000010353
ENSP00000308895	ENSACAP00000010296
ENSP00000336783	ENSACAP00000015944
ENSP00000379144	ENSACAP00000011749
ENSP00000304355	ENSACAP00000013249
ENSP00000386377	ENSACAP00000002473
ENSP00000392828	ENSACAP00000021035
ENSP00000221847	ENSACAP00000006103
ENSP00000368265	ENSACAP00000013879
ENSP00000234453	ENSACAP00000016986
ENSP00000369862	ENSACAP00000008495
ENSP00000362071	ENSACAP00000016460
ENSP00000344488	ENSACAP00000012836
ENSP00000380307	ENSACAP00000007906
ENSP00000378176	ENSACAP00000008089
ENSP00000438042	ENSACAP00000008448
ENSP00000355317	ENSACAP00000003264
ENSP00000373570	ENSACAP00000011189
ENSP00000354481	ENSACAP00000014204
ENSP00000356432	ENSACAP00000002091
ENSP00000341867	ENSACAP00000012824
ENSP00000369274	ENSACAP00000011677
ENSP00000440945	ENSACAP00000003114
ENSP00000439639	ENSACAP00000015599
ENSP00000398789	ENSACAP00000012122
ENSP00000313121	ENSACAP00000015176
ENSP00000339086	ENSACAP00000003583
ENSP00000371085	ENSACAP00000008324
ENSP00000414303	ENSACAP00000015451
ENSP00000397297	ENSACAP00000009071
ENSP00000358525	ENSACAP00000003352
ENSP00000299045	ENSACAP00000015252
ENSP00000335595	ENSACAP00000002708
ENSP00000380878	ENSACAP00000010722
ENSP00000262919	ENSACAP00000004395
ENSP00000347152	ENSACAP00000009062
ENSP00000363616	ENSACAP00000008255
ENSP00000318147	ENSACAP00000002602
ENSP00000262741	ENSACAP00000015633
ENSP00000428056	ENSACAP00000016070
ENSP00000433847	ENSACAP00000000537
ENSP00000265471	ENSACAP00000003939
ENSP00000361274	ENSACAP00000015278
ENSP00000282670	ENSACAP00000011055
ENSP00000355736	ENSACAP00000002685
ENSP00000260585	ENSACAP00000008824
ENSP00000229266	ENSACAP00000016371
ENSP00000441980	ENSACAP00000004503
ENSP00000230582	ENSACAP00000011004
ENSP00000377055	ENSACAP00000000977
ENSP00000360635	ENSACAP00000013007
ENSP00000471714	ENSACAP00000018142
ENSP00000316861	ENSACAP00000001870
ENSP00000405750	ENSACAP00000014073
ENSP00000386022	ENSACAP00000022544
ENSP00000356641	ENSACAP00000014494
ENSP00000274629	ENSACAP00000022340
ENSP00000407592	ENSACAP00000004894
ENSP00000258111	ENSACAP00000019240
ENSP00000156471	ENSACAP00000000984
ENSP00000380019	ENSACAP00000005993
ENSP00000446335	ENSACAP00000008112
ENSP00000315659	ENSACAP00000004057
ENSP00000353270	ENSACAP00000008131
ENSP00000377374	ENSACAP00000014961
ENSP00000350359	ENSACAP00000006995
ENSP00000264110	ENSACAP00000011308
ENSP00000361066	ENSACAP00000016172
ENSP00000385216	ENSACAP00000000770
ENSP00000325546	ENSACAP00000017718
ENSP00000293441	ENSACAP00000011965
ENSP00000256578	ENSACAP00000011484
ENSP00000430075	ENSACAP00000002967
ENSP00000379802	ENSACAP00000008791
ENSP00000356105	ENSACAP00000012319
ENSP00000258538	ENSACAP00000015625
ENSP00000370192	ENSACAP00000009463
ENSP00000363345	ENSACAP00000017131
ENSP00000395653	ENSACAP00000011839
ENSP00000370517	ENSACAP00000008104
ENSP00000345771	ENSACAP00000005828
ENSP00000269848	ENSACAP00000008819
ENSP00000381185	ENSACAP00000017311
ENSP00000387699	ENSACAP00000009515
ENSP00000265372	ENSACAP00000000957
ENSP00000405574	ENSACAP00000013248
ENSP00000431512	ENSACAP00000012425
ENSP00000264009	ENSACAP00000012859
ENSP00000231887	ENSACAP00000007643
ENSP00000370023	ENSACAP00000008516
ENSP00000474560	ENSACAP00000008009
ENSP00000398798	ENSACAP00000002636
ENSP00000318373	ENSACAP00000019516
ENSP00000275034	ENSACAP00000004649
ENSP00000244061	ENSACAP00000015369
ENSP00000217740	ENSACAP00000017589
ENSP00000326095	ENSACAP00000006594
ENSP00000360916	ENSACAP00000014580
ENSP00000359073	ENSACAP00000001255
ENSP00000296215	ENSACAP00000016992
ENSP00000355260	ENSACAP00000006556
ENSP00000398342	ENSACAP00000003289
ENSP00000301242	ENSACAP00000003870
ENSP00000170447	ENSACAP00000013096
ENSP00000219476	ENSACAP00000008803
ENSP00000371811	ENSACAP00000002786
ENSP00000370057	ENSACAP00000001468
ENSP00000276185	ENSACAP00000019736
ENSP00000444411	ENSACAP00000011958
ENSP00000222673	ENSACAP00000001761
ENSP00000263035	ENSACAP00000009047
ENSP00000367794	ENSACAP00000014481
ENSP00000206423	ENSACAP00000010030
ENSP00000264758	ENSACAP00000005130
ENSP00000348381	ENSACAP00000006130
ENSP00000264436	ENSACAP00000005830
ENSP00000287878	ENSACAP00000002374
ENSP00000323867	ENSACAP00000008018
ENSP00000436068	ENSACAP00000012696
ENSP00000343966	ENSACAP00000002063
ENSP00000358089	ENSACAP00000016750
ENSP00000262633	ENSACAP00000005383
ENSP00000303042	ENSACAP00000009618
ENSP00000296721	ENSACAP00000015308
ENSP00000410689	ENSACAP00000001532
ENSP00000397908	ENSACAP00000000317
ENSP00000261596	ENSACAP00000009031
ENSP00000362354	ENSACAP00000011318
ENSP00000263174	ENSACAP00000003841
ENSP00000341911	ENSACAP00000011196
ENSP00000359621	ENSACAP00000012771
ENSP00000264079	ENSACAP00000016060
ENSP00000359640	ENSACAP00000018066
ENSP00000357906	ENSACAP00000014429
ENSP00000328016	ENSACAP00000001106
ENSP00000366513	ENSACAP00000013063
ENSP00000266546	ENSACAP00000007441
ENSP00000402460	ENSACAP00000003479
ENSP00000362532	ENSACAP00000012969
ENSP00000381984	ENSACAP00000006667
ENSP00000349823	ENSACAP00000004543
ENSP00000264159	ENSACAP00000001956
ENSP00000257836	ENSACAP00000022146
ENSP00000359378	ENSACAP00000013861
ENSP00000444278	ENSACAP00000014647
ENSP00000351684	ENSACAP00000006068
ENSP00000416797	ENSACAP00000018507
ENSP00000379612	ENSACAP00000007068
ENSP00000449960	ENSACAP00000001279
ENSP00000396103	ENSACAP00000005659
ENSP00000327465	ENSACAP00000006146
ENSP00000276480	ENSACAP00000017685
ENSP00000455785	ENSACAP00000014147
ENSP00000226225	ENSACAP00000020674
ENSP00000359890	ENSACAP00000009403
ENSP00000267287	ENSACAP00000001011
ENSP00000282486	ENSACAP00000022986
ENSP00000264093	ENSACAP00000023242
ENSP00000327104	ENSACAP00000006458
ENSP00000356591	ENSACAP00000022750
ENSP00000332258	ENSACAP00000013337
ENSP00000384597	ENSACAP00000016099
ENSP00000450857	ENSACAP00000017177
ENSP00000265276	ENSACAP00000009970
ENSP00000355607	ENSACAP00000002410
ENSP00000337446	ENSACAP00000003764
ENSP00000009041	ENSACAP00000017386
ENSP00000422031	ENSACAP00000003546
ENSP00000467176	ENSACAP00000016567
ENSP00000259455	ENSACAP00000002178
ENSP00000366233	ENSACAP00000010759
ENSP00000382800	ENSACAP00000017581
ENSP00000353375	ENSACAP00000020680
ENSP00000353508	ENSACAP00000010845
ENSP00000340820	ENSACAP00000017065
ENSP00000361185	ENSACAP00000021596
ENSP00000469759	ENSACAP00000009943
ENSP00000361177	ENSACAP00000015119
ENSP00000370781	ENSACAP00000015169
ENSP00000259008	ENSACAP00000000912
ENSP00000381382	ENSACAP00000008907
ENSP00000262965	ENSACAP00000017468
ENSP00000234091	ENSACAP00000022199
ENSP00000367972	ENSACAP00000003085
ENSP00000386532	ENSACAP00000010221
ENSP00000321388	ENSACAP00000013739
ENSP00000323424	ENSACAP00000015174
ENSP00000331944	ENSACAP00000013626
ENSP00000405405	ENSACAP00000014843
ENSP00000351206	ENSACAP00000004781
ENSP00000362711	ENSACAP00000004556
ENSP00000358719	ENSACAP00000004426
ENSP00000440246	ENSACAP00000002618
ENSP00000212015	ENSACAP00000010385
ENSP00000202967	ENSACAP00000002561
ENSP00000354201	ENSACAP00000006186
ENSP00000323687	ENSACAP00000008191
ENSP00000393596	ENSACAP00000008665
ENSP00000237536	ENSACAP00000006980
ENSP00000362590	ENSACAP00000016608
ENSP00000336724	ENSACAP00000003999
ENSP00000273980	ENSACAP00000008246
ENSP00000347839	ENSACAP00000010163
ENSP00000321703	ENSACAP00000008730
ENSP00000375942	ENSACAP00000002524
ENSP00000299927	ENSACAP00000006393
ENSP00000319829	ENSACAP00000000699
ENSP00000358590	ENSACAP00000014941
ENSP00000361857	ENSACAP00000016656
ENSP00000253063	ENSACAP00000010835
ENSP00000393762	ENSACAP00000006007
ENSP00000441927	ENSACAP00000013695
ENSP00000359539	ENSACAP00000003569
ENSP00000303077	ENSACAP00000000248
ENSP00000347586	ENSACAP00000009915
ENSP00000262102	ENSACAP00000006482
ENSP00000392057	ENSACAP00000003967
ENSP00000298545	ENSACAP00000002386
ENSP00000231420	ENSACAP00000008533
ENSP00000296486	ENSACAP00000012376
ENSP00000310978	ENSACAP00000016666
ENSP00000368984	ENSACAP00000012500
ENSP00000374354	ENSACAP00000017384
ENSP00000216200	ENSACAP00000015971
ENSP00000363973	ENSACAP00000005251
ENSP00000398945	ENSACAP00000004686
ENSP00000222122	ENSACAP00000015396
ENSP00000266304	ENSACAP00000004684
ENSP00000244314	ENSACAP00000006705
ENSP00000348234	ENSACAP00000007629
ENSP00000262995	ENSACAP00000002918
ENSP00000399588	ENSACAP00000011691
ENSP00000350199	ENSACAP00000009061
ENSP00000358582	ENSACAP00000002167
ENSP00000346378	ENSACAP00000012892
ENSP00000376372	ENSACAP00000011125
ENSP00000440896	ENSACAP00000003273
ENSP00000255189	ENSACAP00000016558
ENSP00000299106	ENSACAP00000000996
ENSP00000363001	ENSACAP00000017376
ENSP00000357425	ENSACAP00000001503
ENSP00000340409	ENSACAP00000012304
ENSP00000316589	ENSACAP00000001349
ENSP00000011619	ENSACAP00000003529
ENSP00000301463	ENSACAP00000009385
ENSP00000393275	ENSACAP00000018362
ENSP00000221283	ENSACAP00000016889
ENSP00000362399	ENSACAP00000003761
ENSP00000446093	ENSACAP00000015691
ENSP00000456648	ENSACAP00000023037
ENSP00000261965	ENSACAP00000006328
ENSP00000259241	ENSACAP00000004846
ENSP00000290341	ENSACAP00000006134
ENSP00000414019	ENSACAP00000015029
ENSP00000280871	ENSACAP00000008005
ENSP00000352216	ENSACAP00000016412
ENSP00000275230	ENSACAP00000010115
ENSP00000432845	ENSACAP00000003630
ENSP00000385610	ENSACAP00000010055
ENSP00000408395	ENSACAP00000015877
ENSP00000309117	ENSACAP00000004055
ENSP00000222693	ENSACAP00000006449
ENSP00000339191	ENSACAP00000006424
ENSP00000308219	ENSACAP00000011574
ENSP00000452126	ENSACAP00000000087
ENSP00000297130	ENSACAP00000014523
ENSP00000306997	ENSACAP00000013188
ENSP00000352272	ENSACAP00000009727
ENSP00000354916	ENSACAP00000003139
ENSP00000008527	ENSACAP00000015006
ENSP00000406751	ENSACAP00000014443
ENSP00000393776	ENSACAP00000009380
ENSP00000279387	ENSACAP00000014738
ENSP00000318799	ENSACAP00000016556
ENSP00000355510	ENSACAP00000003341
ENSP00000383366	ENSACAP00000009717
ENSP00000311343	ENSACAP00000017614
ENSP00000240333	ENSACAP00000004858
ENSP00000368981	ENSACAP00000008700
ENSP00000377401	ENSACAP00000014499
ENSP00000381590	ENSACAP00000000995
ENSP00000454157	ENSACAP00000021654
ENSP00000354487	ENSACAP00000007249
ENSP00000413418	ENSACAP00000007230
ENSP00000245541	ENSACAP00000006279
ENSP00000341344	ENSACAP00000015534
ENSP00000311962	ENSACAP00000013532
ENSP00000356033	ENSACAP00000004470
ENSP00000338343	ENSACAP00000003754
ENSP00000349723	ENSACAP00000012849
ENSP00000338774	ENSACAP00000014874
ENSP00000264819	ENSACAP00000011857
ENSP00000370611	ENSACAP00000023141
ENSP00000317300	ENSACAP00000008583
ENSP00000283415	ENSACAP00000000854
ENSP00000311833	ENSACAP00000000518
ENSP00000344648	ENSACAP00000002833
ENSP00000340467	ENSACAP00000008052
ENSP00000384197	ENSACAP00000016133
ENSP00000263666	ENSACAP00000014673
ENSP00000164640	ENSACAP00000011215
ENSP00000271234	ENSACAP00000005402
ENSP00000260385	ENSACAP00000013467
ENSP00000234195	ENSACAP00000008325
ENSP00000386702	ENSACAP00000010067
ENSP00000267460	ENSACAP00000013997
ENSP00000351789	ENSACAP00000006082
ENSP00000322532	ENSACAP00000004023
ENSP00000414351	ENSACAP00000010058
ENSP00000360690	ENSACAP00000003106
ENSP00000381298	ENSACAP00000008692
ENSP00000368982	ENSACAP00000000869
ENSP00000424417	ENSACAP00000015452
ENSP00000380921	ENSACAP00000012317
ENSP00000333266	ENSACAP00000007251
ENSP00000313454	ENSACAP00000012888
ENSP00000312185	ENSACAP00000017442
ENSP00000290246	ENSACAP00000002214
ENSP00000377566	ENSACAP00000002183
ENSP00000362768	ENSACAP00000006840
ENSP00000262133	ENSACAP00000016121
ENSP00000267163	ENSACAP00000003415
ENSP00000250416	ENSACAP00000008175
ENSP00000355759	ENSACAP00000006218
ENSP00000341141	ENSACAP00000004059
ENSP00000294728	ENSACAP00000003171
ENSP00000355689	ENSACAP00000006734
ENSP00000285928	ENSACAP00000016840
ENSP00000270233	ENSACAP00000000403
ENSP00000264036	ENSACAP00000002005
ENSP00000296755	ENSACAP00000009719
ENSP00000300231	ENSACAP00000022743
ENSP00000363621	ENSACAP00000005096
ENSP00000261296	ENSACAP00000002514
ENSP00000283148	ENSACAP00000010322
ENSP00000298351	ENSACAP00000023298
ENSP00000355800	ENSACAP00000005843
ENSP00000259746	ENSACAP00000001494
ENSP00000287713	ENSACAP00000005277
ENSP00000475750	ENSACAP00000016539
ENSP00000355210	ENSACAP00000008233
ENSP00000355895	ENSACAP00000023397
ENSP00000337053	ENSACAP00000017196
ENSP00000444617	ENSACAP00000020004
ENSP00000369400	ENSACAP00000011387
ENSP00000164139	ENSACAP00000005124
ENSP00000354575	ENSACAP00000009874
ENSP00000345667	ENSACAP00000009866
ENSP00000324856	ENSACAP00000013770
ENSP00000158166	ENSACAP00000007055
ENSP00000260386	ENSACAP00000013607
ENSP00000263370	ENSACAP00000013301
ENSP00000371073	ENSACAP00000011641
ENSP00000420686	ENSACAP00000022969
ENSP00000367032	ENSACAP00000010250
ENSP00000270722	ENSACAP00000020262
ENSP00000358217	ENSACAP00000020284
ENSP00000358092	ENSACAP00000005392
ENSP00000368761	ENSACAP00000019824
ENSP00000360025	ENSACAP00000011605
ENSP00000252506	ENSACAP00000011944
ENSP00000364407	ENSACAP00000016335
ENSP00000407613	ENSACAP00000002716
ENSP00000216802	ENSACAP00000000608
ENSP00000376071	ENSACAP00000004750
ENSP00000223145	ENSACAP00000012957
ENSP00000332369	ENSACAP00000010965
ENSP00000347721	ENSACAP00000006978
ENSP00000309945	ENSACAP00000005706
ENSP00000271064	ENSACAP00000012225
ENSP00000259782	ENSACAP00000016473
ENSP00000307971	ENSACAP00000023073
ENSP00000348089	ENSACAP00000011492
ENSP00000288985	ENSACAP00000012724
ENSP00000359264	ENSACAP00000005316
ENSP00000359130	ENSACAP00000003014
ENSP00000368648	ENSACAP00000000948
ENSP00000315386	ENSACAP00000005183
ENSP00000295588	ENSACAP00000013553
ENSP00000264731	ENSACAP00000000376
ENSP00000311427	ENSACAP00000003954
ENSP00000317332	ENSACAP00000015240
ENSP00000206595	ENSACAP00000015684
ENSP00000328547	ENSACAP00000009682
ENSP00000270172	ENSACAP00000023478
ENSP00000273962	ENSACAP00000011929
ENSP00000312356	ENSACAP00000020027
ENSP00000304895	ENSACAP00000003729
ENSP00000361202	ENSACAP00000012384
ENSP00000356940	ENSACAP00000020649
ENSP00000376776	ENSACAP00000014734
ENSP00000423600	ENSACAP00000016355
ENSP00000249442	ENSACAP00000006385
ENSP00000284981	ENSACAP00000014509
ENSP00000296137	ENSACAP00000019794
ENSP00000363270	ENSACAP00000022435
ENSP00000317955	ENSACAP00000012305
ENSP00000282412	ENSACAP00000015250
ENSP00000397050	ENSACAP00000010637
ENSP00000284476	ENSACAP00000002362
ENSP00000267889	ENSACAP00000013799
ENSP00000182096	ENSACAP00000009027
ENSP00000312942	ENSACAP00000017699
ENSP00000312550	ENSACAP00000014025
ENSP00000392617	ENSACAP00000017645
ENSP00000378414	ENSACAP00000016784
ENSP00000349547	ENSACAP00000008491
ENSP00000347443	ENSACAP00000007551
ENSP00000443021	ENSACAP00000003275
ENSP00000349677	ENSACAP00000015876
ENSP00000362201	ENSACAP00000001347
ENSP00000315136	ENSACAP00000008888
ENSP00000259698	ENSACAP00000002117
ENSP00000400099	ENSACAP00000000931
ENSP00000334002	ENSACAP00000017629
ENSP00000328875	ENSACAP00000001540
ENSP00000328998	ENSACAP00000004257
ENSP00000261475	ENSACAP00000001985
ENSP00000355991	ENSACAP00000005772
ENSP00000358716	ENSACAP00000006167
ENSP00000265272	ENSACAP00000014612
ENSP00000377015	ENSACAP00000002298
ENSP00000400459	ENSACAP00000004142
ENSP00000306477	ENSACAP00000002377
ENSP00000313890	ENSACAP00000007519
ENSP00000364912	ENSACAP00000013541
ENSP00000382804	ENSACAP00000010828
ENSP00000325868	ENSACAP00000017271
ENSP00000318029	ENSACAP00000012258
ENSP00000329584	ENSACAP00000015980
ENSP00000358262	ENSACAP00000017452
ENSP00000283131	ENSACAP00000003087
ENSP00000360163	ENSACAP00000011357
ENSP00000326671	ENSACAP00000001192
ENSP00000366306	ENSACAP00000015783
ENSP00000377871	ENSACAP00000011486
ENSP00000302978	ENSACAP00000015410
ENSP00000344967	ENSACAP00000013178
ENSP00000333769	ENSACAP00000013611
ENSP00000302289	ENSACAP00000011045
ENSP00000290401	ENSACAP00000007037
ENSP00000265431	ENSACAP00000010338
ENSP00000367197	ENSACAP00000001457
ENSP00000416606	ENSACAP00000001902
ENSP00000256592	ENSACAP00000003285
ENSP00000282388	ENSACAP00000014465
ENSP00000375001	ENSACAP00000000825
ENSP00000462435	ENSACAP00000002258
ENSP00000317595	ENSACAP00000011145
ENSP00000353785	ENSACAP00000009224
ENSP00000361027	ENSACAP00000008337
ENSP00000473496	ENSACAP00000016581
ENSP00000362918	ENSACAP00000010650
ENSP00000274532	ENSACAP00000023137
ENSP00000217289	ENSACAP00000003194
ENSP00000342858	ENSACAP00000020697
ENSP00000345968	ENSACAP00000019951
ENSP00000331201	ENSACAP00000016553
ENSP00000298125	ENSACAP00000011885
ENSP00000233055	ENSACAP00000004440
ENSP00000250113	ENSACAP00000020282
ENSP00000359506	ENSACAP00000007816
ENSP00000371051	ENSACAP00000000864
ENSP00000296575	ENSACAP00000003245
ENSP00000246006	ENSACAP00000019387
ENSP00000308117	ENSACAP00000014600
ENSP00000353013	ENSACAP00000018549
ENSP00000365201	ENSACAP00000012378
ENSP00000343629	ENSACAP00000021898
ENSP00000308275	ENSACAP00000007447
ENSP00000312834	ENSACAP00000011300
ENSP00000246912	ENSACAP00000013439
ENSP00000370625	ENSACAP00000002204
ENSP00000228347	ENSACAP00000015211
ENSP00000263331	ENSACAP00000005636
ENSP00000285670	ENSACAP00000001057
ENSP00000349359	ENSACAP00000009010
ENSP00000356437	ENSACAP00000006942
ENSP00000310880	ENSACAP00000014272
ENSP00000475434	ENSACAP00000008310
ENSP00000226091	ENSACAP00000009760
ENSP00000245323	ENSACAP00000002567
ENSP00000204961	ENSACAP00000008835
ENSP00000310521	ENSACAP00000010829
ENSP00000264454	ENSACAP00000006519
ENSP00000343428	ENSACAP00000016514
ENSP00000313021	ENSACAP00000022906
ENSP00000349458	ENSACAP00000008611
ENSP00000387435	ENSACAP00000014020
ENSP00000245810	ENSACAP00000015230
ENSP00000409007	ENSACAP00000009629
ENSP00000363836	ENSACAP00000001003
ENSP00000262043	ENSACAP00000009082
ENSP00000353670	ENSACAP00000020749
ENSP00000216024	ENSACAP00000007974
ENSP00000419471	ENSACAP00000005463
ENSP00000358576	ENSACAP00000002186
ENSP00000367527	ENSACAP00000001328
ENSP00000355185	ENSACAP00000020222
ENSP00000323584	ENSACAP00000005197
ENSP00000240587	ENSACAP00000012024
ENSP00000360552	ENSACAP00000021444
ENSP00000357836	ENSACAP00000008596
ENSP00000312368	ENSACAP00000016180
ENSP00000328347	ENSACAP00000005217
ENSP00000363386	ENSACAP00000017512
ENSP00000354163	ENSACAP00000010891
ENSP00000355204	ENSACAP00000005176
ENSP00000363419	ENSACAP00000017549
ENSP00000326018	ENSACAP00000018806
ENSP00000440273	ENSACAP00000014804
ENSP00000345492	ENSACAP00000002297
ENSP00000326238	ENSACAP00000017341
ENSP00000354947	ENSACAP00000008128
ENSP00000346634	ENSACAP00000002149
ENSP00000369009	ENSACAP00000012342
ENSP00000012443	ENSACAP00000016482
ENSP00000286719	ENSACAP00000012510
ENSP00000354871	ENSACAP00000011524
ENSP00000283179	ENSACAP00000004382
ENSP00000302811	ENSACAP00000006891
ENSP00000257068	ENSACAP00000014377
ENSP00000335628	ENSACAP00000009139
ENSP00000343054	ENSACAP00000008519
ENSP00000366829	ENSACAP00000005675
ENSP00000266022	ENSACAP00000008374
ENSP00000264033	ENSACAP00000002150
ENSP00000270279	ENSACAP00000008993
ENSP00000284288	ENSACAP00000000191
ENSP00000227638	ENSACAP00000013977
ENSP00000379183	ENSACAP00000002235
ENSP00000427108	ENSACAP00000006815
ENSP00000442308	ENSACAP00000011903
ENSP00000386869	ENSACAP00000001548
ENSP00000442788	ENSACAP00000008438
ENSP00000278505	ENSACAP00000013706
ENSP00000304642	ENSACAP00000000303
ENSP00000395249	ENSACAP00000021843
ENSP00000296785	ENSACAP00000009292
ENSP00000367631	ENSACAP00000001938
ENSP00000266991	ENSACAP00000015281
ENSP00000295731	ENSACAP00000005052
ENSP00000297261	ENSACAP00000010850
ENSP00000334879	ENSACAP00000012211
ENSP00000340975	ENSACAP00000022419
ENSP00000273183	ENSACAP00000010008
ENSP00000327509	ENSACAP00000017201
ENSP00000329200	ENSACAP00000006228
ENSP00000413929	ENSACAP00000016135
ENSP00000368710	ENSACAP00000006009
ENSP00000418001	ENSACAP00000004951
ENSP00000476119	ENSACAP00000022172
ENSP00000306015	ENSACAP00000013197
ENSP00000377789	ENSACAP00000014541
ENSP00000378289	ENSACAP00000009708
ENSP00000347717	ENSACAP00000015560
ENSP00000339883	ENSACAP00000005592
ENSP00000279263	ENSACAP00000010705
ENSP00000273067	ENSACAP00000009378
ENSP00000266643	ENSACAP00000012963
ENSP00000333181	ENSACAP00000000272
ENSP00000262300	ENSACAP00000006742
ENSP00000402084	ENSACAP00000009118
ENSP00000380675	ENSACAP00000011307
ENSP00000278070	ENSACAP00000012168
ENSP00000312649	ENSACAP00000015471
ENSP00000264867	ENSACAP00000000888
ENSP00000228515	ENSACAP00000012185
ENSP00000318258	ENSACAP00000012615
ENSP00000377390	ENSACAP00000014118
ENSP00000414202	ENSACAP00000016832
ENSP00000379090	ENSACAP00000007245
ENSP00000261377	ENSACAP00000009591
ENSP00000363003	ENSACAP00000020140
ENSP00000363640	ENSACAP00000002510
ENSP00000289248	ENSACAP00000016709
ENSP00000363516	ENSACAP00000017570
ENSP00000389964	ENSACAP00000021845
ENSP00000365503	ENSACAP00000015739
ENSP00000429615	ENSACAP00000002810
ENSP00000361331	ENSACAP00000014459
ENSP00000313600	ENSACAP00000006148
ENSP00000273859	ENSACAP00000006936
ENSP00000349325	ENSACAP00000011765
ENSP00000313172	ENSACAP00000003840
ENSP00000254765	ENSACAP00000018770
ENSP00000264231	ENSACAP00000003461
ENSP00000314420	ENSACAP00000004695
ENSP00000356243	ENSACAP00000022759
[truncated: 7,103 more rows]
