# Supplementary material for: Reconstruction of proto-vertebrate, proto-cyclostome and proto-gnathostome genomes provides new insights into early vertebrate evolution
Source: Nat Commun. 2021 Jul 23;12:4489. doi: 10.1038/s41467-021-24573-z (PMC8302630; doi:10.1038/s41467-021-24573-z)
Supplement: Supplementary file 4 — Supplementary Data 1 [file 41467_2021_24573_MOESM4_ESM.zip › SuppData1/orthologs/HUMAN-BRAFL.txt]

ENSP00000261819	fgenesh2_pg.scaffold_351000043
ENSP00000418070	fgenesh2_pg.scaffold_352000001
ENSP00000404817	fgenesh2_pg.scaffold_352000002
ENSP00000349971	fgenesh2_pg.scaffold_352000004
ENSP00000402219	fgenesh2_pg.scaffold_352000005
ENSP00000315397	fgenesh2_pg.scaffold_353000014
ENSP00000363392	fgenesh2_pg.scaffold_353000019
ENSP00000064724	fgenesh2_pg.scaffold_353000041
ENSP00000366248	fgenesh2_pg.scaffold_353000043
ENSP00000284322	fgenesh2_pg.scaffold_355000001
ENSP00000361083	fgenesh2_pg.scaffold_355000006
ENSP00000358727	fgenesh2_pg.scaffold_355000016
ENSP00000306105	fgenesh2_pg.scaffold_355000037
ENSP00000318128	fgenesh2_pg.scaffold_355000054
ENSP00000374818	fgenesh2_pg.scaffold_356000031
ENSP00000331610	fgenesh2_pg.scaffold_357000004
ENSP00000299198	fgenesh2_pg.scaffold_357000006
ENSP00000221498	fgenesh2_pg.scaffold_358000017
ENSP00000348050	fgenesh2_pg.scaffold_358000032
ENSP00000340823	fgenesh2_pg.scaffold_359000018
ENSP00000441283	fgenesh2_pg.scaffold_359000049
ENSP00000469049	fgenesh2_pg.scaffold_360000041
ENSP00000269844	fgenesh2_pg.scaffold_360000052
ENSP00000293826	fgenesh2_pg.scaffold_361000015
ENSP00000245903	fgenesh2_pg.scaffold_361000018
ENSP00000298738	fgenesh2_pg.scaffold_361000021
ENSP00000385006	fgenesh2_pg.scaffold_361000038
ENSP00000449999	fgenesh2_pg.scaffold_361000047
ENSP00000365630	fgenesh2_pg.scaffold_363000007
ENSP00000260363	fgenesh2_pg.scaffold_363000036
ENSP00000411012	fgenesh2_pg.scaffold_364000023
ENSP00000282892	fgenesh2_pg.scaffold_364000027
ENSP00000386210	fgenesh2_pg.scaffold_364000047
ENSP00000250101	fgenesh2_pg.scaffold_364000050
ENSP00000337340	fgenesh2_pg.scaffold_364000053
ENSP00000413015	fgenesh2_pg.scaffold_365000029
ENSP00000299088	fgenesh2_pg.scaffold_365000032
ENSP00000436777	fgenesh2_pg.scaffold_365000039
ENSP00000384340	fgenesh2_pg.scaffold_366000007
ENSP00000341963	fgenesh2_pg.scaffold_367000002
ENSP00000472923	fgenesh2_pg.scaffold_367000010
ENSP00000366221	fgenesh2_pg.scaffold_367000027
ENSP00000393887	fgenesh2_pg.scaffold_368000028
ENSP00000408292	fgenesh2_pg.scaffold_368000031
ENSP00000310520	fgenesh2_pg.scaffold_369000015
ENSP00000471077	fgenesh2_pg.scaffold_369000029
ENSP00000369146	fgenesh2_pg.scaffold_369000043
ENSP00000331474	fgenesh2_pg.scaffold_370000005
ENSP00000226760	fgenesh2_pg.scaffold_370000020
ENSP00000363641	fgenesh2_pg.scaffold_371000007
ENSP00000363634	fgenesh2_pg.scaffold_371000007
ENSP00000300209	fgenesh2_pg.scaffold_371000008
ENSP00000216139	fgenesh2_pg.scaffold_371000019
ENSP00000256255	fgenesh2_pg.scaffold_371000020
ENSP00000259205	fgenesh2_pg.scaffold_371000022
ENSP00000242209	fgenesh2_pg.scaffold_371000045
ENSP00000245543	fgenesh2_pg.scaffold_371000053
ENSP00000344579	fgenesh2_pg.scaffold_371000059
ENSP00000361554	fgenesh2_pg.scaffold_371000061
ENSP00000302724	fgenesh2_pg.scaffold_372000006
ENSP00000373191	fgenesh2_pg.scaffold_372000008
ENSP00000308330	fgenesh2_pg.scaffold_372000009
ENSP00000330721	fgenesh2_pg.scaffold_373000026
ENSP00000341139	fgenesh2_pg.scaffold_374000005
ENSP00000226355	fgenesh2_pg.scaffold_374000009
ENSP00000389880	fgenesh2_pg.scaffold_374000020
ENSP00000379612	fgenesh2_pg.scaffold_374000029
ENSP00000449960	fgenesh2_pg.scaffold_374000029
ENSP00000398523	fgenesh2_pg.scaffold_374000029
ENSP00000356946	fgenesh2_pg.scaffold_374000038
ENSP00000340820	fgenesh2_pg.scaffold_374000042
ENSP00000296420	fgenesh2_pg.scaffold_374000045
ENSP00000373684	fgenesh2_pg.scaffold_375000002
ENSP00000438248	fgenesh2_pg.scaffold_375000019
ENSP00000270645	fgenesh2_pg.scaffold_375000019
ENSP00000422924	fgenesh2_pg.scaffold_376000010
ENSP00000469663	fgenesh2_pg.scaffold_376000022
ENSP00000270176	fgenesh2_pg.scaffold_376000034
ENSP00000474003	fgenesh2_pg.scaffold_376000054
ENSP00000275053	fgenesh2_pg.scaffold_377000020
ENSP00000367655	fgenesh2_pg.scaffold_377000035
ENSP00000358925	fgenesh2_pg.scaffold_377000042
ENSP00000342676	fgenesh2_pg.scaffold_378000028
ENSP00000289407	fgenesh2_pg.scaffold_378000051
ENSP00000304065	fgenesh2_pg.scaffold_379000006
ENSP00000361112	fgenesh2_pg.scaffold_379000018
ENSP00000298630	fgenesh2_pg.scaffold_380000008
ENSP00000362888	fgenesh2_pg.scaffold_380000024
ENSP00000398729	fgenesh2_pg.scaffold_380000035
ENSP00000385026	fgenesh2_pg.scaffold_380000036
ENSP00000315602	fgenesh2_pg.scaffold_380000036
ENSP00000258385	fgenesh2_pg.scaffold_380000036
ENSP00000396732	fgenesh2_pg.scaffold_380000041
ENSP00000305653	fgenesh2_pg.scaffold_381000020
ENSP00000428765	fgenesh2_pg.scaffold_381000020
ENSP00000313983	fgenesh2_pg.scaffold_381000021
ENSP00000392335	fgenesh2_pg.scaffold_381000032
ENSP00000376800	fgenesh2_pg.scaffold_381000034
ENSP00000377696	fgenesh2_pg.scaffold_382000006
ENSP00000379568	fgenesh2_pg.scaffold_382000007
ENSP00000405969	fgenesh2_pg.scaffold_382000007
ENSP00000354742	fgenesh2_pg.scaffold_383000011
ENSP00000376307	fgenesh2_pg.scaffold_384000004
ENSP00000344254	fgenesh2_pg.scaffold_384000018
ENSP00000353537	fgenesh2_pg.scaffold_384000039
ENSP00000216124	fgenesh2_pg.scaffold_384000041
ENSP00000407193	fgenesh2_pg.scaffold_384000041
ENSP00000380557	fgenesh2_pg.scaffold_385000004
ENSP00000359497	fgenesh2_pg.scaffold_385000013
ENSP00000297578	fgenesh2_pg.scaffold_385000017
ENSP00000429084	fgenesh2_pg.scaffold_385000018
ENSP00000366317	fgenesh2_pg.scaffold_386000023
ENSP00000284885	fgenesh2_pg.scaffold_386000031
ENSP00000473410	fgenesh2_pg.scaffold_386000031
ENSP00000393138	fgenesh2_pg.scaffold_386000032
ENSP00000278742	fgenesh2_pg.scaffold_386000033
ENSP00000273857	fgenesh2_pg.scaffold_386000033
ENSP00000341267	fgenesh2_pg.scaffold_387000005
ENSP00000311827	fgenesh2_pg.scaffold_388000003
ENSP00000341214	fgenesh2_pg.scaffold_388000016
ENSP00000264734	fgenesh2_pg.scaffold_388000032
ENSP00000183605	fgenesh2_pg.scaffold_388000033
ENSP00000359339	fgenesh2_pg.scaffold_389000024
ENSP00000359204	fgenesh2_pg.scaffold_391000010
ENSP00000364008	fgenesh2_pg.scaffold_391000010
ENSP00000402505	fgenesh2_pg.scaffold_391000023
ENSP00000357409	fgenesh2_pg.scaffold_391000033
ENSP00000295542	fgenesh2_pg.scaffold_391000033
ENSP00000297581	fgenesh2_pg.scaffold_391000033
ENSP00000279028	fgenesh2_pg.scaffold_391000033
ENSP00000367429	fgenesh2_pg.scaffold_393000025
ENSP00000357068	fgenesh2_pg.scaffold_394000016
ENSP00000379367	fgenesh2_pg.scaffold_394000023
ENSP00000383961	fgenesh2_pg.scaffold_394000030
ENSP00000353198	fgenesh2_pg.scaffold_395000006
ENSP00000410083	fgenesh2_pg.scaffold_395000037
ENSP00000380933	fgenesh2_pg.scaffold_396000016
ENSP00000219207	fgenesh2_pg.scaffold_396000027
ENSP00000475434	fgenesh2_pg.scaffold_396000027
ENSP00000274897	fgenesh2_pg.scaffold_397000003
ENSP00000298622	fgenesh2_pg.scaffold_398000059
ENSP00000437680	fgenesh2_pg.scaffold_399000020
ENSP00000365261	fgenesh2_pg.scaffold_399000022
ENSP00000257894	fgenesh2_pg.scaffold_400000004
ENSP00000472234	fgenesh2_pg.scaffold_400000006
ENSP00000356607	fgenesh2_pg.scaffold_400000031
ENSP00000379640	fgenesh2_pg.scaffold_402000006
ENSP00000222718	fgenesh2_pg.scaffold_402000006
ENSP00000363023	fgenesh2_pg.scaffold_402000021
ENSP00000331939	fgenesh2_pg.scaffold_402000023
ENSP00000264607	fgenesh2_pg.scaffold_402000028
ENSP00000361207	fgenesh2_pg.scaffold_403000003
ENSP00000355261	fgenesh2_pg.scaffold_403000022
ENSP00000365735	fgenesh2_pg.scaffold_403000023
ENSP00000262953	fgenesh2_pg.scaffold_403000023
ENSP00000246112	fgenesh2_pg.scaffold_403000023
ENSP00000305682	fgenesh2_pg.scaffold_403000025
ENSP00000411355	fgenesh2_pg.scaffold_404000010
ENSP00000242784	fgenesh2_pg.scaffold_404000038
ENSP00000291691	fgenesh2_pg.scaffold_405000003
ENSP00000343435	fgenesh2_pg.scaffold_406000011
ENSP00000366098	fgenesh2_pg.scaffold_406000011
ENSP00000282041	fgenesh2_pg.scaffold_406000014
ENSP00000356536	fgenesh2_pg.scaffold_406000026
ENSP00000351813	fgenesh2_pg.scaffold_406000028
ENSP00000385795	fgenesh2_pg.scaffold_407000028
ENSP00000419485	fgenesh2_pg.scaffold_408000034
ENSP00000053867	fgenesh2_pg.scaffold_409000005
ENSP00000261475	fgenesh2_pg.scaffold_410000005
ENSP00000322460	fgenesh2_pg.scaffold_410000008
ENSP00000384212	fgenesh2_pg.scaffold_410000011
ENSP00000367756	fgenesh2_pg.scaffold_410000031
ENSP00000354632	fgenesh2_pg.scaffold_410000048
ENSP00000316101	fgenesh2_pg.scaffold_411000014
ENSP00000358777	fgenesh2_pg.scaffold_411000041
ENSP00000369513	fgenesh2_pg.scaffold_411000041
ENSP00000296318	fgenesh2_pg.scaffold_411000054
ENSP00000461749	fgenesh2_pg.scaffold_412000006
ENSP00000365318	fgenesh2_pg.scaffold_412000007
ENSP00000264344	fgenesh2_pg.scaffold_413000015
ENSP00000358413	fgenesh2_pg.scaffold_413000023
ENSP00000366522	fgenesh2_pg.scaffold_413000024
ENSP00000366032	fgenesh2_pg.scaffold_414000003
ENSP00000312770	fgenesh2_pg.scaffold_414000018
ENSP00000343115	fgenesh2_pg.scaffold_414000023
ENSP00000386921	fgenesh2_pg.scaffold_415000003
ENSP00000401980	fgenesh2_pg.scaffold_415000037
ENSP00000286758	fgenesh2_pg.scaffold_415000038
ENSP00000262960	fgenesh2_pg.scaffold_416000004
ENSP00000423541	fgenesh2_pg.scaffold_416000027
ENSP00000373278	fgenesh2_pg.scaffold_417000003
ENSP00000275780	fgenesh2_pg.scaffold_417000011
ENSP00000301071	fgenesh2_pg.scaffold_417000012
ENSP00000326042	fgenesh2_pg.scaffold_417000012
ENSP00000301072	fgenesh2_pg.scaffold_417000012
ENSP00000318197	fgenesh2_pg.scaffold_417000012
ENSP00000248437	fgenesh2_pg.scaffold_417000012
ENSP00000370812	fgenesh2_pg.scaffold_417000015
ENSP00000473370	fgenesh2_pg.scaffold_418000015
ENSP00000372199	fgenesh2_pg.scaffold_418000024
ENSP00000223210	fgenesh2_pg.scaffold_419000014
ENSP00000359691	fgenesh2_pg.scaffold_419000027
ENSP00000274353	fgenesh2_pg.scaffold_421000002
ENSP00000396117	fgenesh2_pg.scaffold_421000008
ENSP00000386133	fgenesh2_pg.scaffold_421000017
ENSP00000413064	fgenesh2_pg.scaffold_421000019
ENSP00000351596	fgenesh2_pg.scaffold_421000023
ENSP00000369558	fgenesh2_pg.scaffold_421000042
ENSP00000393840	fgenesh2_pg.scaffold_422000007
ENSP00000416739	fgenesh2_pg.scaffold_422000008
ENSP00000429190	fgenesh2_pg.scaffold_422000031
ENSP00000357112	fgenesh2_pg.scaffold_423000008
ENSP00000259467	fgenesh2_pg.scaffold_423000012
ENSP00000375855	fgenesh2_pg.scaffold_423000012
ENSP00000273258	fgenesh2_pg.scaffold_423000017
ENSP00000365570	fgenesh2_pg.scaffold_423000017
ENSP00000378118	fgenesh2_pg.scaffold_423000018
ENSP00000303452	fgenesh2_pg.scaffold_423000025
ENSP00000268676	fgenesh2_pg.scaffold_425000008
ENSP00000322439	fgenesh2_pg.scaffold_425000012
ENSP00000261313	fgenesh2_pg.scaffold_426000018
ENSP00000366682	fgenesh2_pg.scaffold_426000022
ENSP00000326445	fgenesh2_pg.scaffold_426000035
ENSP00000256495	fgenesh2_pg.scaffold_426000048
ENSP00000264606	fgenesh2_pg.scaffold_427000017
ENSP00000369564	fgenesh2_pg.scaffold_428000010
ENSP00000292169	fgenesh2_pg.scaffold_428000024
ENSP00000338607	fgenesh2_pg.scaffold_429000005
ENSP00000379975	fgenesh2_pg.scaffold_429000008
ENSP00000072869	fgenesh2_pg.scaffold_429000016
ENSP00000297156	fgenesh2_pg.scaffold_430000006
ENSP00000367059	fgenesh2_pg.scaffold_430000022
ENSP00000462647	fgenesh2_pg.scaffold_430000035
ENSP00000437783	fgenesh2_pg.scaffold_430000040
ENSP00000436621	fgenesh2_pg.scaffold_431000004
ENSP00000270593	fgenesh2_pg.scaffold_432000027
ENSP00000351248	fgenesh2_pg.scaffold_432000028
ENSP00000473163	fgenesh2_pg.scaffold_432000029
ENSP00000263610	fgenesh2_pg.scaffold_432000036
ENSP00000379191	fgenesh2_pg.scaffold_432000040
ENSP00000382485	fgenesh2_pg.scaffold_432000042
ENSP00000329942	fgenesh2_pg.scaffold_435000001
ENSP00000290039	fgenesh2_pg.scaffold_435000006
ENSP00000377311	fgenesh2_pg.scaffold_435000009
ENSP00000384434	fgenesh2_pg.scaffold_435000011
ENSP00000394047	fgenesh2_pg.scaffold_435000031
ENSP00000318147	fgenesh2_pg.scaffold_436000014
ENSP00000340427	fgenesh2_pg.scaffold_436000015
ENSP00000343172	fgenesh2_pg.scaffold_437000001
ENSP00000294338	fgenesh2_pg.scaffold_437000002
ENSP00000365076	fgenesh2_pg.scaffold_437000024
ENSP00000356016	fgenesh2_pg.scaffold_438000005
ENSP00000356024	fgenesh2_pg.scaffold_438000005
ENSP00000399441	fgenesh2_pg.scaffold_438000009
ENSP00000423812	fgenesh2_pg.scaffold_438000009
ENSP00000248643	fgenesh2_pg.scaffold_438000011
ENSP00000343464	fgenesh2_pg.scaffold_438000033
ENSP00000398617	fgenesh2_pg.scaffold_439000005
ENSP00000306991	fgenesh2_pg.scaffold_439000020
ENSP00000222115	fgenesh2_pg.scaffold_439000020
ENSP00000370485	fgenesh2_pg.scaffold_439000027
ENSP00000378687	fgenesh2_pg.scaffold_440000010
ENSP00000474456	fgenesh2_pg.scaffold_440000015
ENSP00000355206	fgenesh2_pg.scaffold_441000019
ENSP00000319788	fgenesh2_pg.scaffold_441000037
ENSP00000438863	fgenesh2_pg.scaffold_442000006
ENSP00000344989	fgenesh2_pg.scaffold_442000010
ENSP00000370979	fgenesh2_pg.scaffold_442000051
ENSP00000467419	fgenesh2_pg.scaffold_443000001
ENSP00000360938	fgenesh2_pg.scaffold_443000004
ENSP00000340083	fgenesh2_pg.scaffold_443000007
ENSP00000328090	fgenesh2_pg.scaffold_445000011
ENSP00000368547	fgenesh2_pg.scaffold_446000010
ENSP00000346335	fgenesh2_pg.scaffold_446000018
ENSP00000216445	fgenesh2_pg.scaffold_446000019
ENSP00000360149	fgenesh2_pg.scaffold_446000029
ENSP00000376943	fgenesh2_pg.scaffold_446000033
ENSP00000296953	fgenesh2_pg.scaffold_447000002
ENSP00000231668	fgenesh2_pg.scaffold_447000005
ENSP00000331907	fgenesh2_pg.scaffold_447000013
ENSP00000401597	fgenesh2_pg.scaffold_449000021
ENSP00000472830	fgenesh2_pg.scaffold_449000030
ENSP00000299565	fgenesh2_pg.scaffold_450000016
ENSP00000261007	fgenesh2_pg.scaffold_450000016
ENSP00000370083	fgenesh2_pg.scaffold_450000022
ENSP00000247001	fgenesh2_pg.scaffold_450000023
ENSP00000381703	fgenesh2_pg.scaffold_450000033
ENSP00000361635	fgenesh2_pg.scaffold_451000018
ENSP00000428845	fgenesh2_pg.scaffold_451000018
ENSP00000357218	fgenesh2_pg.scaffold_452000028
ENSP00000426964	fgenesh2_pg.scaffold_452000028
ENSP00000452549	fgenesh2_pg.scaffold_452000028
ENSP00000383093	fgenesh2_pg.scaffold_452000029
ENSP00000402697	fgenesh2_pg.scaffold_452000036
ENSP00000257895	fgenesh2_pg.scaffold_452000039
ENSP00000475594	fgenesh2_pg.scaffold_453000018
ENSP00000354829	fgenesh2_pg.scaffold_454000007
ENSP00000313432	fgenesh2_pg.scaffold_454000010
ENSP00000376250	fgenesh2_pg.scaffold_455000014
ENSP00000392452	fgenesh2_pg.scaffold_457000020
ENSP00000384193	fgenesh2_pg.scaffold_458000006
ENSP00000452420	fgenesh2_pg.scaffold_458000009
ENSP00000311665	fgenesh2_pg.scaffold_458000013
ENSP00000358039	fgenesh2_pg.scaffold_458000014
ENSP00000316628	fgenesh2_pg.scaffold_458000015
ENSP00000278903	fgenesh2_pg.scaffold_458000016
ENSP00000363773	fgenesh2_pg.scaffold_458000024
ENSP00000269197	fgenesh2_pg.scaffold_459000002
ENSP00000360860	fgenesh2_pg.scaffold_459000007
ENSP00000368831	fgenesh2_pg.scaffold_459000031
ENSP00000291890	fgenesh2_pg.scaffold_459000042
ENSP00000296824	fgenesh2_pg.scaffold_460000013
ENSP00000349364	fgenesh2_pg.scaffold_463000016
ENSP00000367104	fgenesh2_pg.scaffold_463000018
ENSP00000268070	fgenesh2_pg.scaffold_463000032
ENSP00000318423	fgenesh2_pg.scaffold_463000045
ENSP00000343741	fgenesh2_pg.scaffold_463000051
ENSP00000335144	fgenesh2_pg.scaffold_463000052
ENSP00000295981	fgenesh2_pg.scaffold_464000003
ENSP00000303028	fgenesh2_pg.scaffold_464000019
ENSP00000445418	fgenesh2_pg.scaffold_465000001
ENSP00000381953	fgenesh2_pg.scaffold_465000025
ENSP00000387380	fgenesh2_pg.scaffold_466000008
ENSP00000374825	fgenesh2_pg.scaffold_466000018
ENSP00000367157	fgenesh2_pg.scaffold_466000021
ENSP00000417659	fgenesh2_pg.scaffold_466000032
ENSP00000368184	fgenesh2_pg.scaffold_467000015
ENSP00000400448	fgenesh2_pg.scaffold_467000017
ENSP00000392909	fgenesh2_pg.scaffold_468000006
ENSP00000360244	fgenesh2_pg.scaffold_468000008
ENSP00000360329	fgenesh2_pg.scaffold_468000016
ENSP00000360262	fgenesh2_pg.scaffold_468000019
ENSP00000454157	fgenesh2_pg.scaffold_470000027
ENSP00000260505	fgenesh2_pg.scaffold_471000021
ENSP00000340677	fgenesh2_pg.scaffold_472000004
ENSP00000296029	fgenesh2_pg.scaffold_475000016
ENSP00000378555	fgenesh2_pg.scaffold_476000020
ENSP00000431536	fgenesh2_pg.scaffold_476000020
ENSP00000349709	fgenesh2_pg.scaffold_477000015
ENSP00000292114	fgenesh2_pg.scaffold_478000027
ENSP00000363799	fgenesh2_pg.scaffold_479000015
ENSP00000209873	fgenesh2_pg.scaffold_479000027
ENSP00000380322	fgenesh2_pg.scaffold_480000011
ENSP00000373575	fgenesh2_pg.scaffold_480000020
ENSP00000376077	fgenesh2_pg.scaffold_481000007
ENSP00000391266	fgenesh2_pg.scaffold_481000007
ENSP00000363545	fgenesh2_pg.scaffold_481000014
ENSP00000365103	fgenesh2_pg.scaffold_481000028
ENSP00000315794	fgenesh2_pg.scaffold_481000030
ENSP00000471613	fgenesh2_pg.scaffold_482000025
ENSP00000245787	fgenesh2_pg.scaffold_484000006
ENSP00000358918	fgenesh2_pg.scaffold_484000012
ENSP00000264162	fgenesh2_pg.scaffold_484000017
ENSP00000369442	fgenesh2_pg.scaffold_484000017
ENSP00000357575	fgenesh2_pg.scaffold_484000027
ENSP00000342075	fgenesh2_pg.scaffold_484000031
ENSP00000260762	fgenesh2_pg.scaffold_484000033
ENSP00000323527	fgenesh2_pg.scaffold_486000005
ENSP00000283006	fgenesh2_pg.scaffold_486000033
ENSP00000391457	fgenesh2_pg.scaffold_488000010
ENSP00000369810	fgenesh2_pg.scaffold_489000005
ENSP00000371846	fgenesh2_pg.scaffold_489000019
ENSP00000379472	fgenesh2_pg.scaffold_489000023
ENSP00000261844	fgenesh2_pg.scaffold_491000016
ENSP00000409655	fgenesh2_pg.scaffold_492000016
ENSP00000459962	fgenesh2_pg.scaffold_492000020
ENSP00000408827	fgenesh2_pg.scaffold_493000032
ENSP00000352271	fgenesh2_pg.scaffold_493000043
ENSP00000383978	fgenesh2_pg.scaffold_493000046
ENSP00000359283	fgenesh2_pg.scaffold_496000015
ENSP00000310205	fgenesh2_pg.scaffold_496000026
ENSP00000362230	fgenesh2_pg.scaffold_496000031
ENSP00000410216	fgenesh2_pg.scaffold_497000007
ENSP00000267814	fgenesh2_pg.scaffold_498000008
ENSP00000419361	fgenesh2_pg.scaffold_499000014
ENSP00000297323	fgenesh2_pg.scaffold_499000014
ENSP00000333097	fgenesh2_pg.scaffold_503000005
ENSP00000335044	fgenesh2_pg.scaffold_503000011
ENSP00000355361	fgenesh2_pg.scaffold_504000005
ENSP00000253008	fgenesh2_pg.scaffold_504000008
ENSP00000384670	fgenesh2_pg.scaffold_504000009
ENSP00000352400	fgenesh2_pg.scaffold_504000024
ENSP00000354730	fgenesh2_pg.scaffold_505000007
ENSP00000357900	fgenesh2_pg.scaffold_505000009
ENSP00000308024	fgenesh2_pg.scaffold_505000017
ENSP00000327608	fgenesh2_pg.scaffold_505000023
ENSP00000380516	fgenesh2_pg.scaffold_505000025
ENSP00000359415	fgenesh2_pg.scaffold_506000005
ENSP00000388523	fgenesh2_pg.scaffold_506000009
ENSP00000370503	fgenesh2_pg.scaffold_508000037
ENSP00000262659	fgenesh2_pg.scaffold_508000037
ENSP00000376456	fgenesh2_pg.scaffold_509000004
ENSP00000287590	fgenesh2_pg.scaffold_509000004
ENSP00000470788	fgenesh2_pg.scaffold_510000012
ENSP00000363360	fgenesh2_pg.scaffold_512000023
ENSP00000364621	fgenesh2_pg.scaffold_512000037
ENSP00000366525	fgenesh2_pg.scaffold_513000011
ENSP00000473001	fgenesh2_pg.scaffold_513000013
ENSP00000398568	fgenesh2_pg.scaffold_513000017
ENSP00000308332	fgenesh2_pg.scaffold_514000007
ENSP00000442291	fgenesh2_pg.scaffold_515000015
ENSP00000356379	fgenesh2_pg.scaffold_515000017
ENSP00000394653	fgenesh2_pg.scaffold_515000017
ENSP00000322937	fgenesh2_pg.scaffold_515000023
ENSP00000359660	fgenesh2_pg.scaffold_516000002
ENSP00000349208	fgenesh2_pg.scaffold_517000017
ENSP00000297157	fgenesh2_pg.scaffold_517000019
ENSP00000304689	fgenesh2_pg.scaffold_517000029
ENSP00000295951	fgenesh2_pg.scaffold_518000005
ENSP00000355991	fgenesh2_pg.scaffold_518000005
ENSP00000265295	fgenesh2_pg.scaffold_518000008
ENSP00000357796	fgenesh2_pg.scaffold_519000001
ENSP00000442192	fgenesh2_pg.scaffold_519000008
ENSP00000295756	fgenesh2_pg.scaffold_519000013
ENSP00000338228	fgenesh2_pg.scaffold_520000017
ENSP00000474420	fgenesh2_pg.scaffold_522000017
ENSP00000300584	fgenesh2_pg.scaffold_523000003
ENSP00000465638	fgenesh2_pg.scaffold_523000011
ENSP00000357660	fgenesh2_pg.scaffold_523000021
ENSP00000457784	fgenesh2_pg.scaffold_523000021
ENSP00000451575	fgenesh2_pg.scaffold_525000001
ENSP00000451837	fgenesh2_pg.scaffold_525000003
ENSP00000418357	fgenesh2_pg.scaffold_525000004
ENSP00000452209	fgenesh2_pg.scaffold_525000005
ENSP00000374871	fgenesh2_pg.scaffold_525000006
ENSP00000368682	fgenesh2_pg.scaffold_525000008
ENSP00000371471	fgenesh2_pg.scaffold_527000023
ENSP00000332018	fgenesh2_pg.scaffold_528000016
ENSP00000297135	fgenesh2_pg.scaffold_530000010
ENSP00000367499	fgenesh2_pg.scaffold_530000016
ENSP00000241463	fgenesh2_pg.scaffold_530000026
ENSP00000221973	fgenesh2_pg.scaffold_531000012
ENSP00000291715	fgenesh2_pg.scaffold_531000012
ENSP00000386049	fgenesh2_pg.scaffold_532000013
ENSP00000365426	fgenesh2_pg.scaffold_532000027
ENSP00000424040	fgenesh2_pg.scaffold_534000022
ENSP00000455026	fgenesh2_pg.scaffold_534000029
ENSP00000340691	fgenesh2_pg.scaffold_536000005
ENSP00000383399	fgenesh2_pg.scaffold_536000018
ENSP00000386137	fgenesh2_pg.scaffold_538000002
ENSP00000299353	fgenesh2_pg.scaffold_538000019
ENSP00000438251	fgenesh2_pg.scaffold_538000020
ENSP00000352299	fgenesh2_pg.scaffold_539000019
ENSP00000285737	fgenesh2_pg.scaffold_541000006
ENSP00000342513	fgenesh2_pg.scaffold_542000006
ENSP00000364978	fgenesh2_pg.scaffold_542000021
ENSP00000273221	fgenesh2_pg.scaffold_544000022
ENSP00000371872	fgenesh2_pg.scaffold_545000007
ENSP00000451750	fgenesh2_pg.scaffold_546000001
ENSP00000257626	fgenesh2_pg.scaffold_546000014
ENSP00000370849	fgenesh2_pg.scaffold_546000024
ENSP00000310557	fgenesh2_pg.scaffold_549000002
ENSP00000252136	fgenesh2_pg.scaffold_550000002
ENSP00000312615	fgenesh2_pg.scaffold_550000004
ENSP00000279392	fgenesh2_pg.scaffold_550000008
ENSP00000261733	fgenesh2_pg.scaffold_550000018
ENSP00000249750	fgenesh2_pg.scaffold_550000018
ENSP00000332256	fgenesh2_pg.scaffold_550000018
ENSP00000450353	fgenesh2_pg.scaffold_550000018
ENSP00000225402	fgenesh2_pg.scaffold_551000019
ENSP00000293405	fgenesh2_pg.scaffold_552000002
ENSP00000472415	fgenesh2_pg.scaffold_552000010
ENSP00000421725	fgenesh2_pg.scaffold_553000021
ENSP00000379003	fgenesh2_pg.scaffold_553000023
ENSP00000365963	fgenesh2_pg.scaffold_553000045
ENSP00000324693	fgenesh2_pg.scaffold_554000005
ENSP00000288955	fgenesh2_pg.scaffold_554000005
ENSP00000335371	fgenesh2_pg.scaffold_555000013
ENSP00000357753	fgenesh2_pg.scaffold_557000016
ENSP00000355078	fgenesh2_pg.scaffold_557000031
ENSP00000376553	fgenesh2_pg.scaffold_558000010
ENSP00000247668	fgenesh2_pg.scaffold_558000025
ENSP00000309262	fgenesh2_pg.scaffold_559000012
ENSP00000454012	fgenesh2_pg.scaffold_560000005
ENSP00000252826	fgenesh2_pg.scaffold_560000010
ENSP00000296679	fgenesh2_pg.scaffold_560000014
ENSP00000370968	fgenesh2_pg.scaffold_561000002
ENSP00000455607	fgenesh2_pg.scaffold_561000009
ENSP00000345487	fgenesh2_pg.scaffold_561000010
ENSP00000385415	fgenesh2_pg.scaffold_561000020
ENSP00000286621	fgenesh2_pg.scaffold_562000005
ENSP00000370227	fgenesh2_pg.scaffold_562000007
ENSP00000295400	fgenesh2_pg.scaffold_562000008
ENSP00000423602	fgenesh2_pg.scaffold_562000014
ENSP00000362424	fgenesh2_pg.scaffold_562000024
ENSP00000261381	fgenesh2_pg.scaffold_563000015
ENSP00000358059	fgenesh2_pg.scaffold_565000009
ENSP00000280357	fgenesh2_pg.scaffold_565000029
ENSP00000405676	fgenesh2_pg.scaffold_567000003
ENSP00000259050	fgenesh2_pg.scaffold_568000011
ENSP00000298355	fgenesh2_pg.scaffold_569000009
ENSP00000327994	fgenesh2_pg.scaffold_569000013
ENSP00000308334	fgenesh2_pg.scaffold_569000028
ENSP00000332766	fgenesh2_pg.scaffold_570000010
ENSP00000418754	fgenesh2_pg.scaffold_570000018
ENSP00000242249	fgenesh2_pg.scaffold_571000001
ENSP00000253796	fgenesh2_pg.scaffold_571000003
ENSP00000254661	fgenesh2_pg.scaffold_571000005
ENSP00000308318	fgenesh2_pg.scaffold_572000011
ENSP00000393832	fgenesh2_pg.scaffold_572000011
ENSP00000415200	fgenesh2_pg.scaffold_573000008
ENSP00000296792	fgenesh2_pg.scaffold_574000008
ENSP00000300557	fgenesh2_pg.scaffold_574000017
ENSP00000317836	fgenesh2_pg.scaffold_574000017
ENSP00000368761	fgenesh2_pg.scaffold_574000019
ENSP00000265990	fgenesh2_pg.scaffold_575000007
ENSP00000406209	fgenesh2_pg.scaffold_575000009
ENSP00000227667	fgenesh2_pg.scaffold_575000015
ENSP00000317289	fgenesh2_pg.scaffold_575000021
ENSP00000317985	fgenesh2_pg.scaffold_576000025
ENSP00000382794	fgenesh2_pg.scaffold_577000002
ENSP00000379506	fgenesh2_pg.scaffold_577000023
ENSP00000306561	fgenesh2_pg.scaffold_578000013
ENSP00000308893	fgenesh2_pg.scaffold_579000014
ENSP00000264709	fgenesh2_pg.scaffold_579000023
ENSP00000270172	fgenesh2_pg.scaffold_579000023
ENSP00000240361	fgenesh2_pg.scaffold_579000025
ENSP00000413592	fgenesh2_pg.scaffold_579000026
ENSP00000340261	fgenesh2_pg.scaffold_579000028
ENSP00000421689	fgenesh2_pg.scaffold_580000013
ENSP00000312624	fgenesh2_pg.scaffold_582000008
ENSP00000470409	fgenesh2_pg.scaffold_583000001
ENSP00000440586	fgenesh2_pg.scaffold_583000018
ENSP00000261187	fgenesh2_pg.scaffold_584000015
ENSP00000290705	fgenesh2_pg.scaffold_584000026
ENSP00000375086	fgenesh2_pg.scaffold_585000007
ENSP00000385814	fgenesh2_pg.scaffold_586000023
ENSP00000413074	fgenesh2_pg.scaffold_588000016
ENSP00000341280	fgenesh2_pg.scaffold_591000004
ENSP00000296137	fgenesh2_pg.scaffold_592000013
ENSP00000246895	fgenesh2_pg.scaffold_593000007
ENSP00000261712	fgenesh2_pg.scaffold_593000012
ENSP00000375073	fgenesh2_pg.scaffold_593000016
ENSP00000377396	fgenesh2_pg.scaffold_594000013
ENSP00000340896	fgenesh2_pg.scaffold_594000018
ENSP00000359149	fgenesh2_pg.scaffold_595000012
ENSP00000386264	fgenesh2_pg.scaffold_595000017
ENSP00000363242	fgenesh2_pg.scaffold_596000007
ENSP00000297273	fgenesh2_pg.scaffold_599000001
ENSP00000381666	fgenesh2_pg.scaffold_600000005
ENSP00000349884	fgenesh2_pg.scaffold_601000003
ENSP00000375783	fgenesh2_pg.scaffold_601000006
ENSP00000355675	fgenesh2_pg.scaffold_602000008
ENSP00000364776	fgenesh2_pg.scaffold_602000009
ENSP00000446278	fgenesh2_pg.scaffold_602000011
ENSP00000434442	fgenesh2_pg.scaffold_604000005
ENSP00000188312	fgenesh2_pg.scaffold_604000007
ENSP00000355388	fgenesh2_pg.scaffold_606000003
ENSP00000464743	fgenesh2_pg.scaffold_607000001
ENSP00000365338	fgenesh2_pg.scaffold_610000004
ENSP00000362095	fgenesh2_pg.scaffold_610000011
ENSP00000387654	fgenesh2_pg.scaffold_610000014
ENSP00000300086	fgenesh2_pg.scaffold_611000001
ENSP00000303887	fgenesh2_pg.scaffold_611000002
ENSP00000361745	fgenesh2_pg.scaffold_612000025
ENSP00000278980	fgenesh2_pg.scaffold_612000026
ENSP00000472969	fgenesh2_pg.scaffold_614000007
ENSP00000445446	fgenesh2_pg.scaffold_614000011
ENSP00000258742	fgenesh2_pg.scaffold_614000012
ENSP00000380820	fgenesh2_pg.scaffold_614000013
ENSP00000381824	fgenesh2_pg.scaffold_614000013
ENSP00000345988	fgenesh2_pg.scaffold_616000012
ENSP00000428331	fgenesh2_pg.scaffold_616000016
ENSP00000383246	fgenesh2_pg.scaffold_616000019
ENSP00000360522	fgenesh2_pg.scaffold_617000003
ENSP00000224181	fgenesh2_pg.scaffold_617000003
ENSP00000386452	fgenesh2_pg.scaffold_618000006
ENSP00000365320	fgenesh2_pg.scaffold_620000003
ENSP00000450404	fgenesh2_pg.scaffold_621000003
ENSP00000365684	fgenesh2_pg.scaffold_621000018
ENSP00000433597	fgenesh2_pg.scaffold_623000001
ENSP00000378099	fgenesh2_pg.scaffold_624000011
ENSP00000328061	fgenesh2_pg.scaffold_625000011
ENSP00000272427	fgenesh2_pg.scaffold_626000005
ENSP00000348308	fgenesh2_pg.scaffold_626000017
ENSP00000400184	fgenesh2_pg.scaffold_627000002
ENSP00000229903	fgenesh2_pg.scaffold_627000015
ENSP00000416558	fgenesh2_pg.scaffold_628000010
ENSP00000408025	fgenesh2_pg.scaffold_629000003
ENSP00000298097	fgenesh2_pg.scaffold_629000004
ENSP00000344155	fgenesh2_pg.scaffold_630000005
ENSP00000356920	fgenesh2_pg.scaffold_630000009
ENSP00000362524	fgenesh2_pg.scaffold_631000010
ENSP00000365830	fgenesh2_pg.scaffold_632000004
ENSP00000339179	fgenesh2_pg.scaffold_632000011
ENSP00000261058	fgenesh2_pg.scaffold_632000012
ENSP00000259808	fgenesh2_pg.scaffold_632000019
ENSP00000323339	fgenesh2_pg.scaffold_634000013
ENSP00000473161	fgenesh2_pg.scaffold_636000004
ENSP00000238609	fgenesh2_pg.scaffold_636000013
ENSP00000333993	fgenesh2_pg.scaffold_637000004
ENSP00000355465	fgenesh2_pg.scaffold_641000002
ENSP00000394510	fgenesh2_pg.scaffold_642000009
ENSP00000316950	fgenesh2_pg.scaffold_643000007
ENSP00000379441	fgenesh2_pg.scaffold_643000012
ENSP00000343899	fgenesh2_pg.scaffold_646000003
ENSP00000273695	fgenesh2_pg.scaffold_647000001
ENSP00000339435	fgenesh2_pg.scaffold_649000006
ENSP00000366070	fgenesh2_pg.scaffold_652000015
ENSP00000301336	fgenesh2_pg.scaffold_652000015
ENSP00000280571	fgenesh2_pg.scaffold_652000015
ENSP00000222812	fgenesh2_pg.scaffold_652000021
ENSP00000338562	fgenesh2_pg.scaffold_652000021
ENSP00000376178	fgenesh2_pg.scaffold_652000021
ENSP00000317714	fgenesh2_pg.scaffold_652000021
ENSP00000354871	fgenesh2_pg.scaffold_655000003
ENSP00000356560	fgenesh2_pg.scaffold_657000004
ENSP00000453019	fgenesh2_pg.scaffold_657000007
ENSP00000410533	fgenesh2_pg.scaffold_657000008
ENSP00000364720	fgenesh2_pg.scaffold_658000015
ENSP00000466379	fgenesh2_pg.scaffold_659000007
ENSP00000415203	fgenesh2_pg.scaffold_659000010
ENSP00000230050	fgenesh2_pg.scaffold_660000001
ENSP00000360025	fgenesh2_pg.scaffold_660000001
ENSP00000215631	fgenesh2_pg.scaffold_660000001
ENSP00000444948	fgenesh2_pg.scaffold_660000007
ENSP00000356940	fgenesh2_pg.scaffold_662000001
ENSP00000342162	fgenesh2_pg.scaffold_663000005
ENSP00000351379	fgenesh2_pg.scaffold_665000008
ENSP00000250693	fgenesh2_pg.scaffold_668000001
ENSP00000419494	fgenesh2_pg.scaffold_670000003
ENSP00000307939	fgenesh2_pg.scaffold_671000012
ENSP00000223136	fgenesh2_pg.scaffold_674000002
ENSP00000290101	fgenesh2_pg.scaffold_675000019
ENSP00000418767	fgenesh2_pg.scaffold_676000004
ENSP00000318900	fgenesh2_pg.scaffold_676000014
ENSP00000469305	fgenesh2_pg.scaffold_676000019
ENSP00000404074	fgenesh2_pg.scaffold_677000005
ENSP00000355979	fgenesh2_pg.scaffold_677000011
ENSP00000472305	fgenesh2_pg.scaffold_677000013
ENSP00000341360	fgenesh2_pg.scaffold_678000002
ENSP00000333433	fgenesh2_pg.scaffold_678000007
ENSP00000242315	fgenesh2_pg.scaffold_678000012
ENSP00000237289	fgenesh2_pg.scaffold_681000003
ENSP00000342510	fgenesh2_pg.scaffold_681000011
ENSP00000362704	fgenesh2_pg.scaffold_681000013
ENSP00000281537	fgenesh2_pg.scaffold_683000010
ENSP00000376776	fgenesh2_pg.scaffold_684000002
ENSP00000361025	fgenesh2_pg.scaffold_684000006
ENSP00000286349	fgenesh2_pg.scaffold_689000001
ENSP00000359206	fgenesh2_pg.scaffold_690000004
ENSP00000278601	fgenesh2_pg.scaffold_693000003
ENSP00000328677	fgenesh2_pg.scaffold_694000001
ENSP00000328059	fgenesh2_pg.scaffold_695000022
ENSP00000355014	fgenesh2_pg.scaffold_695000022
ENSP00000294543	fgenesh2_pg.scaffold_696000002
ENSP00000358031	fgenesh2_pg.scaffold_698000005
ENSP00000371787	fgenesh2_pg.scaffold_698000008
ENSP00000439902	fgenesh2_pg.scaffold_698000010
ENSP00000263985	fgenesh2_pg.scaffold_698000011
ENSP00000385477	fgenesh2_pg.scaffold_698000013
ENSP00000389835	fgenesh2_pg.scaffold_702000004
ENSP00000356015	fgenesh2_pg.scaffold_704000006
ENSP00000351137	fgenesh2_pg.scaffold_705000001
ENSP00000407422	fgenesh2_pg.scaffold_705000004
ENSP00000348170	fgenesh2_pg.scaffold_706000002
ENSP00000307684	fgenesh2_pg.scaffold_707000006
ENSP00000397118	fgenesh2_pg.scaffold_708000004
ENSP00000388878	fgenesh2_pg.scaffold_709000007
ENSP00000281543	fgenesh2_pg.scaffold_711000009
ENSP00000305204	fgenesh2_pg.scaffold_711000017
ENSP00000278572	fgenesh2_pg.scaffold_712000003
ENSP00000280193	fgenesh2_pg.scaffold_712000013
ENSP00000358999	fgenesh2_pg.scaffold_713000012
ENSP00000410446	fgenesh2_pg.scaffold_714000013
ENSP00000397172	fgenesh2_pg.scaffold_715000015
ENSP00000315098	fgenesh2_pg.scaffold_715000021
ENSP00000376767	fgenesh2_pg.scaffold_716000005
ENSP00000357025	fgenesh2_pg.scaffold_718000006
ENSP00000470062	fgenesh2_pg.scaffold_720000003
ENSP00000442424	fgenesh2_pg.scaffold_721000002
ENSP00000299163	fgenesh2_pg.scaffold_721000008
ENSP00000244926	fgenesh2_pg.scaffold_722000003
ENSP00000370214	fgenesh2_pg.scaffold_722000006
ENSP00000364985	fgenesh2_pg.scaffold_726000003
ENSP00000318914	fgenesh2_pg.scaffold_727000001
ENSP00000250151	fgenesh2_pg.scaffold_727000006
ENSP00000380514	fgenesh2_pg.scaffold_729000005
ENSP00000374353	fgenesh2_pg.scaffold_729000005
ENSP00000367879	fgenesh2_pg.scaffold_731000007
ENSP00000390590	fgenesh2_pg.scaffold_732000007
ENSP00000312678	fgenesh2_pg.scaffold_732000008
ENSP00000385480	fgenesh2_pg.scaffold_733000001
ENSP00000428148	fgenesh2_pg.scaffold_734000017
ENSP00000259199	fgenesh2_pg.scaffold_735000001
ENSP00000399547	fgenesh2_pg.scaffold_735000005
ENSP00000470652	fgenesh2_pg.scaffold_735000010
ENSP00000310335	fgenesh2_pg.scaffold_735000017
ENSP00000375909	fgenesh2_pg.scaffold_736000003
ENSP00000303276	fgenesh2_pg.scaffold_738000007
ENSP00000363530	fgenesh2_pg.scaffold_740000010
ENSP00000263519	fgenesh2_pg.scaffold_741000002
ENSP00000226524	fgenesh2_pg.scaffold_742000005
ENSP00000331466	fgenesh2_pg.scaffold_744000001
ENSP00000307004	fgenesh2_pg.scaffold_744000002
ENSP00000407112	fgenesh2_pg.scaffold_745000006
ENSP00000332722	fgenesh2_pg.scaffold_747000006
ENSP00000387077	fgenesh2_pg.scaffold_748000005
ENSP00000245206	fgenesh2_pg.scaffold_751000002
ENSP00000261368	fgenesh2_pg.scaffold_753000006
ENSP00000351671	fgenesh2_pg.scaffold_755000006
ENSP00000313890	fgenesh2_pg.scaffold_755000009
ENSP00000181796	fgenesh2_pg.scaffold_755000011
ENSP00000307235	fgenesh2_pg.scaffold_758000003
ENSP00000283646	fgenesh2_pg.scaffold_758000004
ENSP00000426503	fgenesh2_pg.scaffold_758000022
ENSP00000355211	fgenesh2_pg.scaffold_759000003
ENSP00000411688	fgenesh2_pg.scaffold_760000004
ENSP00000253262	fgenesh2_pg.scaffold_760000015
ENSP00000467155	fgenesh2_pg.scaffold_761000002
ENSP00000330361	fgenesh2_pg.scaffold_761000004
ENSP00000381109	fgenesh2_pg.scaffold_764000006
ENSP00000320171	fgenesh2_pg.scaffold_765000006
ENSP00000384115	fgenesh2_pg.scaffold_767000002
ENSP00000307181	fgenesh2_pg.scaffold_768000006
ENSP00000410858	fgenesh2_pg.scaffold_769000010
ENSP00000257909	fgenesh2_pg.scaffold_771000007
ENSP00000256857	fgenesh2_pg.scaffold_776000003
ENSP00000360593	fgenesh2_pg.scaffold_776000010
ENSP00000294353	fgenesh2_pg.scaffold_776000011
ENSP00000447651	fgenesh2_pg.scaffold_778000003
ENSP00000352671	fgenesh2_pg.scaffold_778000008
ENSP00000292616	fgenesh2_pg.scaffold_780000009
ENSP00000419270	fgenesh2_pg.scaffold_780000018
ENSP00000356162	fgenesh2_pg.scaffold_781000002
ENSP00000316377	fgenesh2_pg.scaffold_781000006
ENSP00000273814	fgenesh2_pg.scaffold_782000007
ENSP00000359990	fgenesh2_pg.scaffold_782000011
ENSP00000444211	fgenesh2_pg.scaffold_783000003
ENSP00000336752	fgenesh2_pg.scaffold_783000010
ENSP00000365473	fgenesh2_pg.scaffold_785000008
ENSP00000383594	fgenesh2_pg.scaffold_786000008
ENSP00000357697	fgenesh2_pg.scaffold_787000001
ENSP00000381693	fgenesh2_pg.scaffold_787000002
ENSP00000252744	fgenesh2_pg.scaffold_787000002
ENSP00000420405	fgenesh2_pg.scaffold_788000010
ENSP00000359820	fgenesh2_pg.scaffold_791000010
ENSP00000374357	fgenesh2_pg.scaffold_792000016
ENSP00000327557	fgenesh2_pg.scaffold_795000007
ENSP00000383563	fgenesh2_pg.scaffold_797000003
ENSP00000228463	fgenesh2_pg.scaffold_797000004
ENSP00000376822	fgenesh2_pg.scaffold_800000003
ENSP00000297205	fgenesh2_pg.scaffold_800000003
ENSP00000400312	fgenesh2_pg.scaffold_800000018
ENSP00000385300	fgenesh2_pg.scaffold_802000003
ENSP00000353475	fgenesh2_pg.scaffold_802000004
ENSP00000380153	fgenesh2_pg.scaffold_803000003
ENSP00000406463	fgenesh2_pg.scaffold_803000004
ENSP00000263645	fgenesh2_pg.scaffold_803000008
ENSP00000377003	fgenesh2_pg.scaffold_803000008
ENSP00000469691	fgenesh2_pg.scaffold_803000014
ENSP00000320516	fgenesh2_pg.scaffold_805000007
ENSP00000382518	fgenesh2_pg.scaffold_805000007
ENSP00000316152	fgenesh2_pg.scaffold_810000008
ENSP00000229769	fgenesh2_pg.scaffold_811000009
ENSP00000327075	fgenesh2_pg.scaffold_812000005
ENSP00000476668	fgenesh2_pg.scaffold_813000008
ENSP00000331242	fgenesh2_pg.scaffold_816000007
ENSP00000303928	fgenesh2_pg.scaffold_816000008
ENSP00000316578	fgenesh2_pg.scaffold_817000015
ENSP00000243997	fgenesh2_pg.scaffold_818000003
ENSP00000358762	fgenesh2_pg.scaffold_818000004
ENSP00000367952	fgenesh2_pg.scaffold_821000004
ENSP00000385787	fgenesh2_pg.scaffold_824000003
ENSP00000353025	fgenesh2_pg.scaffold_824000005
ENSP00000295899	fgenesh2_pg.scaffold_824000007
ENSP00000419300	fgenesh2_pg.scaffold_832000003
ENSP00000453507	fgenesh2_pg.scaffold_839000005
ENSP00000424243	fgenesh2_pg.scaffold_846000004
ENSP00000294008	fgenesh2_pg.scaffold_848000003
ENSP00000296215	fgenesh2_pg.scaffold_853000003
ENSP00000415885	fgenesh2_pg.scaffold_854000005
ENSP00000470837	fgenesh2_pg.scaffold_855000015
ENSP00000278855	fgenesh2_pg.scaffold_857000010
ENSP00000357894	fgenesh2_pg.scaffold_858000001
ENSP00000349022	fgenesh2_pg.scaffold_864000003
ENSP00000264313	fgenesh2_pg.scaffold_869000001
ENSP00000349291	fgenesh2_pg.scaffold_869000003
ENSP00000349781	fgenesh2_pg.scaffold_869000003
ENSP00000273859	fgenesh2_pg.scaffold_872000007
ENSP00000368986	fgenesh2_pg.scaffold_873000002
ENSP00000308764	fgenesh2_pg.scaffold_873000003
ENSP00000338389	fgenesh2_pg.scaffold_877000002
ENSP00000330509	fgenesh2_pg.scaffold_877000007
ENSP00000261369	fgenesh2_pg.scaffold_880000001
ENSP00000393795	fgenesh2_pg.scaffold_881000006
ENSP00000295958	fgenesh2_pg.scaffold_882000007
ENSP00000386292	fgenesh2_pg.scaffold_884000004
ENSP00000329995	fgenesh2_pg.scaffold_887000004
ENSP00000363683	fgenesh2_pg.scaffold_889000001
ENSP00000307159	fgenesh2_pg.scaffold_895000012
ENSP00000457539	fgenesh2_pg.scaffold_895000014
ENSP00000263187	fgenesh2_pg.scaffold_897000004
ENSP00000334219	fgenesh2_pg.scaffold_898000002
ENSP00000259396	fgenesh2_pg.scaffold_903000005
ENSP00000272995	fgenesh2_pg.scaffold_905000006
ENSP00000438115	fgenesh2_pg.scaffold_905000006
ENSP00000053243	fgenesh2_pg.scaffold_906000006
ENSP00000356280	fgenesh2_pg.scaffold_909000005
ENSP00000322640	fgenesh2_pg.scaffold_929000001
ENSP00000225567	fgenesh2_pg.scaffold_937000005
ENSP00000413025	fgenesh2_pg.scaffold_937000007
ENSP00000427555	fgenesh2_pg.scaffold_938000004
ENSP00000238721	fgenesh2_pg.scaffold_945000008
ENSP00000454407	fgenesh2_pg.scaffold_958000002
ENSP00000216832	fgenesh2_pg.scaffold_980000005
ENSP00000330289	fgenesh2_pg.scaffold_980000006
ENSP00000371903	fgenesh2_pg.scaffold_987000003
ENSP00000328236	fgenesh2_pg.scaffold_992000001
ENSP00000296358	fgenesh2_pg.scaffold_994000002
ENSP00000202816	fgenesh2_pg.scaffold_996000001
ENSP00000238508	fgenesh2_pg.scaffold_1013000002
ENSP00000379644	fgenesh2_pg.scaffold_1022000007
ENSP00000356172	fgenesh2_pg.scaffold_1022000007
ENSP00000367360	fgenesh2_pg.scaffold_1028000001
ENSP00000366240	fgenesh2_pg.scaffold_1036000002
ENSP00000285023	fgenesh2_pg.scaffold_1041000003
ENSP00000437878	fgenesh2_pg.scaffold_1053000001
ENSP00000260637	fgenesh2_pg.scaffold_1084000001
ENSP00000405068	fgenesh2_pg.scaffold_1098000001
ENSP00000358549	fgenesh2_pg.scaffold_1110000002
ENSP00000402758	fgenesh2_pg.scaffold_1128000001
ENSP00000332290	fgenesh2_pg.scaffold_1131000002
ENSP00000231454	fgenesh2_pg.scaffold_1138000001
ENSP00000233557	fgenesh2_pg.scaffold_1139000001
ENSP00000304713	fgenesh2_pg.scaffold_1156000002
ENSP00000395220	fgenesh2_pg.scaffold_1176000001
ENSP00000297239	fgenesh2_pg.scaffold_1176000001
ENSP00000371825	fgenesh2_pg.scaffold_1184000001
ENSP00000348074	fgenesh2_pg.scaffold_1234000001
ENSP00000317235	fgenesh2_pg.scaffold_1238000001
ENSP00000366307	fgenesh2_pg.scaffold_1248000001
ENSP00000401303	fgenesh2_pg.scaffold_1253000001
ENSP00000473050	fgenesh2_pg.scaffold_1275000002
ENSP00000271452	fgenesh2_pg.scaffold_1279000001
ENSP00000238616	fgenesh2_pg.scaffold_1280000001
ENSP00000379346	fgenesh2_pg.scaffold_1297000001
ENSP00000372910	fgenesh2_pg.scaffold_1297000002
ENSP00000252660	fgenesh2_pg.scaffold_1300000001
ENSP00000377224	fgenesh2_pg.scaffold_1304000001
ENSP00000398722	fgenesh2_pg.scaffold_1308000003
ENSP00000257177	fgenesh2_pg.scaffold_1314000001
ENSP00000296776	fgenesh2_pg.scaffold_1315000001
ENSP00000315659	fgenesh2_pg.scaffold_1317000001
ENSP00000328083	fgenesh2_pg.scaffold_1317000001
ENSP00000362763	fgenesh2_pg.scaffold_1319000001
ENSP00000472277	fgenesh2_pg.scaffold_1323000001
ENSP00000375151	fgenesh2_pg.scaffold_1331000001
ENSP00000248984	fgenesh2_pg.scaffold_1345000001
ENSP00000376896	fgenesh2_pg.scaffold_1354000001
ENSP00000401477	fgenesh2_pg.scaffold_1354000002
ENSP00000446054	fgenesh2_pg.scaffold_1358000001
ENSP00000369395	fgenesh2_pg.scaffold_1366000001
ENSP00000470240	fgenesh2_pg.scaffold_1375000002
ENSP00000376505	fgenesh2_pg.scaffold_1386000002
ENSP00000369622	fgenesh2_pg.scaffold_1391000001
ENSP00000325638	fgenesh2_pg.scaffold_1401000003
ENSP00000307552	fgenesh2_pg.scaffold_1406000001
ENSP00000335255	fgenesh2_pg.scaffold_1408000001
ENSP00000358171	fgenesh2_pg.scaffold_1426000001
ENSP00000295150	fgenesh2_pg.scaffold_1432000002
ENSP00000006724	fgenesh2_pg.scaffold_1433000001
ENSP00000419471	fgenesh2_pg.scaffold_1436000001
ENSP00000377504	fgenesh2_pg.scaffold_1440000002
ENSP00000472308	fgenesh2_pg.scaffold_1446000001
ENSP00000477017	fgenesh2_pg.scaffold_1453000001
ENSP00000451866	fgenesh2_pg.scaffold_1456000003
ENSP00000270560	fgenesh2_pg.scaffold_1462000001
ENSP00000452271	fgenesh2_pg.scaffold_1470000001
ENSP00000392204	fgenesh2_pg.scaffold_1481000001
ENSP00000344547	fgenesh2_pg.scaffold_1488000001
ENSP00000360471	fgenesh2_pg.scaffold_1492000001
ENSP00000436682	fgenesh2_pg.scaffold_1553000001
ENSP00000392371	fgenesh2_pg.scaffold_1594000001
ENSP00000282059	fgenesh2_pg.scaffold_1596000002
ENSP00000368140	fgenesh2_pg.scaffold_1610000001
ENSP00000175091	fgenesh2_pg.scaffold_1636000001
ENSP00000294507	fgenesh2_pg.scaffold_1636000001
ENSP00000367353	fgenesh2_pg.scaffold_1680000001
ENSP00000378307	fgenesh2_pg.scaffold_1690000001
ENSP00000378067	fgenesh2_pg.scaffold_1757000001
ENSP00000321729	fgenesh2_pg.scaffold_1800000001
ENSP00000424860	fgenesh2_pg.scaffold_1817000002
ENSP00000282507	fgenesh2_pg.scaffold_1837000001
ENSP00000330267	fgenesh2_pg.scaffold_1841000003
ENSP00000246551	fgenesh2_pg.scaffold_1842000001
ENSP00000382107	fgenesh2_pg.scaffold_1884000001
ENSP00000383578	fgenesh2_pg.scaffold_1903000001
ENSP00000307975	fgenesh2_pg.scaffold_1911000001
ENSP00000358617	fgenesh2_pg.scaffold_1916000001
ENSP00000471165	fgenesh2_pg.scaffold_1951000002
ENSP00000318822	fgenesh2_pg.scaffold_1996000001
ENSP00000374387	fgenesh2_pg.scaffold_1997000001
ENSP00000417871	fgenesh2_pg.scaffold_2004000001
ENSP00000308921	fgenesh2_pg.scaffold_2034000002
ENSP00000469538	fgenesh2_pg.scaffold_2088000002
ENSP00000438446	fgenesh2_pg.scaffold_2184000002
ENSP00000371394	fgenesh2_pg.scaffold_2220000001
ENSP00000267953	fgenesh2_pg.scaffold_2229000001
ENSP00000358022	fgenesh2_pg.scaffold_2229000001
ENSP00000262803	fgenesh2_pg.scaffold_2238000001
ENSP00000253794	fgenesh2_pg.scaffold_2244000002
ENSP00000394731	fgenesh2_pg.scaffold_2264000001
ENSP00000267622	fgenesh2_pg.scaffold_2270000001
ENSP00000275767	fgenesh2_pg.scaffold_2393000002
ENSP00000328412	fgenesh2_pg.scaffold_2487000001
ENSP00000361173	fgenesh2_pg.scaffold_2732000001
ENSP00000246081	fgenesh2_pg.scaffold_2865000001
ENSP00000376522	fgenesh2_pg.scaffold_2905000001
ENSP00000354575	fgenesh2_pg.scaffold_2962000001
ENSP00000366945	estExt_fgenesh2_pm.C_10013
ENSP00000361681	estExt_fgenesh2_pm.C_10013
ENSP00000342780	estExt_fgenesh2_pm.C_10013
ENSP00000264932	estExt_fgenesh2_pm.C_10048
ENSP00000366819	estExt_fgenesh2_pm.C_20002
ENSP00000352565	estExt_fgenesh2_pm.C_20027
ENSP00000216225	estExt_fgenesh2_pm.C_20037
ENSP00000442050	estExt_fgenesh2_pm.C_20038
ENSP00000263733	estExt_fgenesh2_pm.C_30005
ENSP00000260630	estExt_fgenesh2_pm.C_30022
ENSP00000427695	estExt_fgenesh2_pm.C_40040
ENSP00000256015	estExt_fgenesh2_pm.C_40040
ENSP00000290551	estExt_fgenesh2_pm.C_40040
ENSP00000285071	estExt_fgenesh2_pm.C_50053
ENSP00000394249	estExt_fgenesh2_pm.C_50053
ENSP00000217426	estExt_fgenesh2_pm.C_60011
ENSP00000278483	estExt_fgenesh2_pm.C_60012
ENSP00000304151	estExt_fgenesh2_pm.C_60020
ENSP00000343819	estExt_fgenesh2_pm.C_80046
ENSP00000355775	estExt_fgenesh2_pm.C_80046
ENSP00000452401	estExt_fgenesh2_pm.C_80047
ENSP00000385958	estExt_fgenesh2_pm.C_90006
ENSP00000226796	estExt_fgenesh2_pm.C_90008
ENSP00000261015	estExt_fgenesh2_pm.C_90018
ENSP00000376732	estExt_fgenesh2_pm.C_100022
ENSP00000348565	estExt_fgenesh2_pm.C_120013
ENSP00000294454	estExt_fgenesh2_pm.C_140002
ENSP00000369407	estExt_fgenesh2_pm.C_140002
ENSP00000272645	estExt_fgenesh2_pm.C_140019
ENSP00000263401	estExt_fgenesh2_pm.C_150008
ENSP00000175506	estExt_fgenesh2_pm.C_160003
ENSP00000402343	estExt_fgenesh2_pm.C_160016
ENSP00000334100	estExt_fgenesh2_pm.C_170015
ENSP00000288828	estExt_fgenesh2_pm.C_200002
ENSP00000262139	estExt_fgenesh2_pm.C_200002
ENSP00000268261	estExt_fgenesh2_pm.C_200006
ENSP00000216259	estExt_fgenesh2_pm.C_200006
ENSP00000245552	estExt_fgenesh2_pm.C_200008
ENSP00000295640	estExt_fgenesh2_pm.C_200012
ENSP00000270357	estExt_fgenesh2_pm.C_200012
ENSP00000362159	estExt_fgenesh2_pm.C_200017
ENSP00000322649	estExt_fgenesh2_pm.C_200017
ENSP00000359345	estExt_fgenesh2_pm.C_200018
ENSP00000324173	estExt_fgenesh2_pm.C_200020
ENSP00000254090	estExt_fgenesh2_pm.C_200029
ENSP00000356729	estExt_fgenesh2_pm.C_200029
ENSP00000346901	estExt_fgenesh2_pm.C_200029
ENSP00000264808	estExt_fgenesh2_pm.C_210007
ENSP00000356405	estExt_fgenesh2_pm.C_210009
ENSP00000298545	estExt_fgenesh2_pm.C_210020
ENSP00000356211	estExt_fgenesh2_pm.C_210021
ENSP00000253237	estExt_fgenesh2_pm.C_220004
ENSP00000314544	estExt_fgenesh2_pm.C_220008
ENSP00000348442	estExt_fgenesh2_pm.C_220009
ENSP00000085068	estExt_fgenesh2_pm.C_220016
ENSP00000296435	estExt_fgenesh2_pm.C_220017
ENSP00000348848	estExt_fgenesh2_pm.C_230002
ENSP00000225410	estExt_fgenesh2_pm.C_230007
ENSP00000359606	estExt_fgenesh2_pm.C_230007
ENSP00000359258	estExt_fgenesh2_pm.C_240022
ENSP00000251250	estExt_fgenesh2_pm.C_250003
ENSP00000367835	estExt_fgenesh2_pm.C_270006
ENSP00000473200	estExt_fgenesh2_pm.C_270006
ENSP00000240488	estExt_fgenesh2_pm.C_270007
ENSP00000440167	estExt_fgenesh2_pm.C_270011
ENSP00000432799	estExt_fgenesh2_pm.C_270021
ENSP00000326424	estExt_fgenesh2_pm.C_290006
ENSP00000387209	estExt_fgenesh2_pm.C_300001
ENSP00000297785	estExt_fgenesh2_pm.C_310003
ENSP00000419475	estExt_fgenesh2_pm.C_330006
ENSP00000430494	estExt_fgenesh2_pm.C_330016
ENSP00000446252	estExt_fgenesh2_pm.C_340003
ENSP00000295065	estExt_fgenesh2_pm.C_350010
ENSP00000364188	estExt_fgenesh2_pm.C_360006
ENSP00000347988	estExt_fgenesh2_pm.C_370012
ENSP00000399192	estExt_fgenesh2_pm.C_370020
ENSP00000417132	estExt_fgenesh2_pm.C_370031
ENSP00000338290	estExt_fgenesh2_pm.C_370036
ENSP00000373073	estExt_fgenesh2_pm.C_370047
ENSP00000431605	estExt_fgenesh2_pm.C_380013
ENSP00000263354	estExt_fgenesh2_pm.C_420009
ENSP00000355632	estExt_fgenesh2_pm.C_420010
ENSP00000336729	estExt_fgenesh2_pm.C_420010
ENSP00000314500	estExt_fgenesh2_pm.C_420010
ENSP00000310668	estExt_fgenesh2_pm.C_450023
ENSP00000367220	estExt_fgenesh2_pm.C_460018
ENSP00000363229	estExt_fgenesh2_pm.C_460024
ENSP00000346921	estExt_fgenesh2_pm.C_470005
ENSP00000411565	estExt_fgenesh2_pm.C_510015
ENSP00000323645	estExt_fgenesh2_pm.C_550013
ENSP00000357540	estExt_fgenesh2_pm.C_560018
ENSP00000262127	estExt_fgenesh2_pm.C_570012
ENSP00000259457	estExt_fgenesh2_pm.C_620017
ENSP00000351314	estExt_fgenesh2_pm.C_620017
ENSP00000326366	estExt_fgenesh2_pm.C_630008
ENSP00000289104	estExt_fgenesh2_pm.C_640003
ENSP00000300935	estExt_fgenesh2_pm.C_660005
ENSP00000357564	estExt_fgenesh2_pm.C_660005
ENSP00000440485	estExt_fgenesh2_pm.C_660019
ENSP00000368881	estExt_fgenesh2_pm.C_670016
ENSP00000374399	estExt_fgenesh2_pm.C_680004
ENSP00000362900	estExt_fgenesh2_pm.C_690014
ENSP00000452123	estExt_fgenesh2_pm.C_690014
ENSP00000462435	estExt_fgenesh2_pm.C_700001
ENSP00000269159	estExt_fgenesh2_pm.C_700005
ENSP00000279036	estExt_fgenesh2_pm.C_720002
ENSP00000416250	estExt_fgenesh2_pm.C_740007
ENSP00000414237	estExt_fgenesh2_pm.C_740025
ENSP00000344431	estExt_fgenesh2_pm.C_750012
ENSP00000363123	estExt_fgenesh2_pm.C_760003
ENSP00000244763	estExt_fgenesh2_pm.C_760026
ENSP00000319673	estExt_fgenesh2_pm.C_770004
ENSP00000399563	estExt_fgenesh2_pm.C_770004
ENSP00000255389	estExt_fgenesh2_pm.C_770026
ENSP00000220849	estExt_fgenesh2_pm.C_780006
ENSP00000386992	estExt_fgenesh2_pm.C_780022
ENSP00000409789	estExt_fgenesh2_pm.C_820001
ENSP00000379680	estExt_fgenesh2_pm.C_820008
ENSP00000218516	estExt_fgenesh2_pm.C_820008
ENSP00000337255	estExt_fgenesh2_pm.C_830005
ENSP00000294258	estExt_fgenesh2_pm.C_840002
ENSP00000264538	estExt_fgenesh2_pm.C_840004
ENSP00000370648	estExt_fgenesh2_pm.C_840011
ENSP00000380024	estExt_fgenesh2_pm.C_850002
ENSP00000322142	estExt_fgenesh2_pm.C_850002
ENSP00000407375	estExt_fgenesh2_pm.C_860004
ENSP00000386928	estExt_fgenesh2_pm.C_860011
ENSP00000363824	estExt_fgenesh2_pm.C_900001
ENSP00000375080	estExt_fgenesh2_pm.C_900007
ENSP00000318115	estExt_fgenesh2_pm.C_900012
ENSP00000261797	estExt_fgenesh2_pm.C_920010
ENSP00000253778	estExt_fgenesh2_pm.C_920016
ENSP00000473043	estExt_fgenesh2_pm.C_950009
ENSP00000275730	estExt_fgenesh2_pm.C_960008
ENSP00000270586	estExt_fgenesh2_pm.C_960011
ENSP00000395629	estExt_fgenesh2_pm.C_960019
ENSP00000374332	estExt_fgenesh2_pm.C_1000005
ENSP00000344393	estExt_fgenesh2_pm.C_1010014
ENSP00000265000	estExt_fgenesh2_pm.C_1040001
ENSP00000358466	estExt_fgenesh2_pm.C_1050011
ENSP00000425497	estExt_fgenesh2_pm.C_1070001
ENSP00000294742	estExt_fgenesh2_pm.C_1080002
ENSP00000450337	estExt_fgenesh2_pm.C_1100001
ENSP00000272198	estExt_fgenesh2_pm.C_1100001
ENSP00000345974	estExt_fgenesh2_pm.C_1120017
ENSP00000284957	estExt_fgenesh2_pm.C_1120019
ENSP00000444628	estExt_fgenesh2_pm.C_1140006
ENSP00000369050	estExt_fgenesh2_pm.C_1150001
ENSP00000253329	estExt_fgenesh2_pm.C_1170007
ENSP00000216037	estExt_fgenesh2_pm.C_1180006
ENSP00000356972	estExt_fgenesh2_pm.C_1200006
ENSP00000453793	estExt_fgenesh2_pm.C_1200015
ENSP00000453307	estExt_fgenesh2_pm.C_1200015
ENSP00000298282	estExt_fgenesh2_pm.C_1200015
ENSP00000291547	estExt_fgenesh2_pm.C_1200015
ENSP00000315568	estExt_fgenesh2_pm.C_1210012
ENSP00000230048	estExt_fgenesh2_pm.C_1230011
ENSP00000367359	estExt_fgenesh2_pm.C_1230012
ENSP00000357452	estExt_fgenesh2_pm.C_1230015
ENSP00000332791	estExt_fgenesh2_pm.C_1240007
ENSP00000368813	estExt_fgenesh2_pm.C_1240007
ENSP00000286788	estExt_fgenesh2_pm.C_1240012
ENSP00000353048	estExt_fgenesh2_pm.C_1240012
ENSP00000345530	estExt_fgenesh2_pm.C_1260005
ENSP00000312458	estExt_fgenesh2_pm.C_1290003
ENSP00000261835	estExt_fgenesh2_pm.C_1290004
ENSP00000464443	estExt_fgenesh2_pm.C_1290007
ENSP00000438465	estExt_fgenesh2_pm.C_1290010
ENSP00000225504	estExt_fgenesh2_pm.C_1300010
ENSP00000419425	estExt_fgenesh2_pm.C_1310004
ENSP00000378699	estExt_fgenesh2_pm.C_1310006
ENSP00000284320	estExt_fgenesh2_pm.C_1320010
ENSP00000359674	estExt_fgenesh2_pm.C_1320010
ENSP00000298316	estExt_fgenesh2_pm.C_1350003
ENSP00000433427	estExt_fgenesh2_pm.C_1350003
ENSP00000330247	estExt_fgenesh2_pm.C_1350008
ENSP00000346483	estExt_fgenesh2_pm.C_1350013
ENSP00000387536	estExt_fgenesh2_pm.C_1370002
ENSP00000388337	estExt_fgenesh2_pm.C_1370008
ENSP00000358739	estExt_fgenesh2_pm.C_1380002
ENSP00000319240	estExt_fgenesh2_pm.C_1380012
ENSP00000318351	estExt_fgenesh2_pm.C_1410011
ENSP00000371535	estExt_fgenesh2_pm.C_1420004
ENSP00000359170	estExt_fgenesh2_pm.C_1420005
ENSP00000233710	estExt_fgenesh2_pm.C_1440005
ENSP00000247970	estExt_fgenesh2_pm.C_1450001
ENSP00000387123	estExt_fgenesh2_pm.C_1450005
ENSP00000300026	estExt_fgenesh2_pm.C_1450006
ENSP00000303057	estExt_fgenesh2_pm.C_1450006
ENSP00000293860	estExt_fgenesh2_pm.C_1460009
ENSP00000326411	estExt_fgenesh2_pm.C_1460013
ENSP00000328182	estExt_fgenesh2_pm.C_1480003
ENSP00000361557	estExt_fgenesh2_pm.C_1530006
ENSP00000346173	estExt_fgenesh2_pm.C_1550004
ENSP00000281182	estExt_fgenesh2_pm.C_1570003
ENSP00000358616	estExt_fgenesh2_pm.C_1580005
ENSP00000373153	estExt_fgenesh2_pm.C_1580006
ENSP00000348459	estExt_fgenesh2_pm.C_1590001
ENSP00000314949	estExt_fgenesh2_pm.C_1590009
ENSP00000448051	estExt_fgenesh2_pm.C_1590009
ENSP00000246505	estExt_fgenesh2_pm.C_1590011
ENSP00000378360	estExt_fgenesh2_pm.C_1620006
ENSP00000449428	estExt_fgenesh2_pm.C_1650015
ENSP00000343054	estExt_fgenesh2_pm.C_1650016
ENSP00000266022	estExt_fgenesh2_pm.C_1650016
ENSP00000411825	estExt_fgenesh2_pm.C_1660005
ENSP00000322242	estExt_fgenesh2_pm.C_1660006
ENSP00000325136	estExt_fgenesh2_pm.C_1660016
ENSP00000257829	estExt_fgenesh2_pm.C_1670001
ENSP00000157812	estExt_fgenesh2_pm.C_1670004
ENSP00000342181	estExt_fgenesh2_pm.C_1670007
ENSP00000263710	estExt_fgenesh2_pm.C_1690001
ENSP00000276692	estExt_fgenesh2_pm.C_1700006
ENSP00000269445	estExt_fgenesh2_pm.C_1720006
ENSP00000257787	estExt_fgenesh2_pm.C_1760004
ENSP00000403852	estExt_fgenesh2_pm.C_1760008
ENSP00000360532	estExt_fgenesh2_pm.C_1760012
ENSP00000252603	estExt_fgenesh2_pm.C_1770004
ENSP00000473193	estExt_fgenesh2_pm.C_1790003
ENSP00000419782	estExt_fgenesh2_pm.C_1830002
ENSP00000378201	estExt_fgenesh2_pm.C_1830005
ENSP00000426568	estExt_fgenesh2_pm.C_1880004
ENSP00000317144	estExt_fgenesh2_pm.C_1880005
ENSP00000273980	estExt_fgenesh2_pm.C_1880007
ENSP00000305442	estExt_fgenesh2_pm.C_1910009
ENSP00000343742	estExt_fgenesh2_pm.C_1910011
ENSP00000400175	estExt_fgenesh2_pm.C_1920005
ENSP00000476252	estExt_fgenesh2_pm.C_1920005
ENSP00000416120	estExt_fgenesh2_pm.C_1930005
ENSP00000322469	estExt_fgenesh2_pm.C_1930006
ENSP00000373620	estExt_fgenesh2_pm.C_1950013
ENSP00000342056	estExt_fgenesh2_pm.C_1950018
ENSP00000463245	estExt_fgenesh2_pm.C_1950020
ENSP00000366828	estExt_fgenesh2_pm.C_1960004
ENSP00000309175	estExt_fgenesh2_pm.C_1960012
ENSP00000298288	estExt_fgenesh2_pm.C_1960017
ENSP00000435777	estExt_fgenesh2_pm.C_1970003
ENSP00000385763	estExt_fgenesh2_pm.C_1970006
ENSP00000328992	estExt_fgenesh2_pm.C_1980001
ENSP00000318690	estExt_fgenesh2_pm.C_1980001
ENSP00000358072	estExt_fgenesh2_pm.C_1980009
ENSP00000358719	estExt_fgenesh2_pm.C_1980010
ENSP00000321070	estExt_fgenesh2_pm.C_1980010
ENSP00000423673	estExt_fgenesh2_pm.C_2010007
ENSP00000464327	estExt_fgenesh2_pm.C_2020005
ENSP00000295201	estExt_fgenesh2_pm.C_2030002
ENSP00000383520	estExt_fgenesh2_pm.C_2030002
ENSP00000383639	estExt_fgenesh2_pm.C_2030002
ENSP00000386857	estExt_fgenesh2_pm.C_2030003
ENSP00000223029	estExt_fgenesh2_pm.C_2030008
ENSP00000268719	estExt_fgenesh2_pm.C_2030010
ENSP00000358454	estExt_fgenesh2_pm.C_2030011
ENSP00000338990	estExt_fgenesh2_pm.C_2050004
ENSP00000264230	estExt_fgenesh2_pm.C_2050013
ENSP00000345917	estExt_fgenesh2_pm.C_2050017
ENSP00000401508	estExt_fgenesh2_pm.C_2070003
ENSP00000369574	estExt_fgenesh2_pm.C_2100006
ENSP00000320866	estExt_fgenesh2_pm.C_2120001
ENSP00000269881	estExt_fgenesh2_pm.C_2120001
ENSP00000380524	estExt_fgenesh2_pm.C_2120002
ENSP00000380308	estExt_fgenesh2_pm.C_2120011
ENSP00000367318	estExt_fgenesh2_pm.C_2160008
ENSP00000430934	estExt_fgenesh2_pm.C_2160010
ENSP00000003100	estExt_fgenesh2_pm.C_2170007
ENSP00000288937	estExt_fgenesh2_pm.C_2170010
ENSP00000356591	estExt_fgenesh2_pm.C_2170011
ENSP00000215565	estExt_fgenesh2_pm.C_2190002
ENSP00000294785	estExt_fgenesh2_pm.C_2190011
ENSP00000361512	estExt_fgenesh2_pm.C_2200004
ENSP00000305692	estExt_fgenesh2_pm.C_2230002
ENSP00000228476	estExt_fgenesh2_pm.C_2240001
ENSP00000285419	estExt_fgenesh2_pm.C_2250001
ENSP00000345494	estExt_fgenesh2_pm.C_2280003
ENSP00000390111	estExt_fgenesh2_pm.C_2280003
ENSP00000438547	estExt_fgenesh2_pm.C_2280003
ENSP00000347038	estExt_fgenesh2_pm.C_2280003
ENSP00000331692	estExt_fgenesh2_pm.C_2290002
ENSP00000246104	estExt_fgenesh2_pm.C_2290002
ENSP00000474279	estExt_fgenesh2_pm.C_2290002
ENSP00000251047	estExt_fgenesh2_pm.C_2300010
ENSP00000310431	estExt_fgenesh2_pm.C_2300010
ENSP00000355966	estExt_fgenesh2_pm.C_2310004
ENSP00000347495	estExt_fgenesh2_pm.C_2310007
ENSP00000331901	estExt_fgenesh2_pm.C_2310011
ENSP00000352676	estExt_fgenesh2_pm.C_2320004
ENSP00000229179	estExt_fgenesh2_pm.C_2320006
ENSP00000225729	estExt_fgenesh2_pm.C_2330006
ENSP00000258739	estExt_fgenesh2_pm.C_2330008
ENSP00000386918	estExt_fgenesh2_pm.C_2330008
ENSP00000326531	estExt_fgenesh2_pm.C_2350003
ENSP00000354201	estExt_fgenesh2_pm.C_2360005
ENSP00000356520	estExt_fgenesh2_pm.C_2380007
ENSP00000210313	estExt_fgenesh2_pm.C_2380010
ENSP00000381132	estExt_fgenesh2_pm.C_2380011
ENSP00000369099	estExt_fgenesh2_pm.C_2400001
ENSP00000366618	estExt_fgenesh2_pm.C_2400003
ENSP00000354723	estExt_fgenesh2_pm.C_2400003
ENSP00000344866	estExt_fgenesh2_pm.C_2420001
ENSP00000364907	estExt_fgenesh2_pm.C_2440003
ENSP00000261813	estExt_fgenesh2_pm.C_2460001
ENSP00000364635	estExt_fgenesh2_pm.C_2460005
ENSP00000238647	estExt_fgenesh2_pm.C_2520004
ENSP00000307265	estExt_fgenesh2_pm.C_2520004
ENSP00000355568	estExt_fgenesh2_pm.C_2520004
ENSP00000477310	estExt_fgenesh2_pm.C_2570011
ENSP00000290378	estExt_fgenesh2_pm.C_2590007
ENSP00000354571	estExt_fgenesh2_pm.C_2620003
ENSP00000340979	estExt_fgenesh2_pm.C_2620003
ENSP00000240285	estExt_fgenesh2_pm.C_2640006
ENSP00000360104	estExt_fgenesh2_pm.C_2650002
ENSP00000428281	estExt_fgenesh2_pm.C_2650002
ENSP00000406162	estExt_fgenesh2_pm.C_2670001
ENSP00000379396	estExt_fgenesh2_pm.C_2700001
ENSP00000160373	estExt_fgenesh2_pm.C_2700001
ENSP00000320797	estExt_fgenesh2_pm.C_2720003
ENSP00000376024	estExt_fgenesh2_pm.C_2730005
ENSP00000354972	estExt_fgenesh2_pm.C_2730006
ENSP00000331897	estExt_fgenesh2_pm.C_2730009
ENSP00000264663	estExt_fgenesh2_pm.C_2730010
ENSP00000230792	estExt_fgenesh2_pm.C_2730013
ENSP00000290949	estExt_fgenesh2_pm.C_2750004
ENSP00000285393	estExt_fgenesh2_pm.C_2750004
ENSP00000454445	estExt_fgenesh2_pm.C_2780002
ENSP00000365172	estExt_fgenesh2_pm.C_2790004
ENSP00000315386	estExt_fgenesh2_pm.C_2790004
ENSP00000358554	estExt_fgenesh2_pm.C_2810004
ENSP00000381937	estExt_fgenesh2_pm.C_2820004
ENSP00000263202	estExt_fgenesh2_pm.C_2830003
ENSP00000385099	estExt_fgenesh2_pm.C_2850002
ENSP00000396402	estExt_fgenesh2_pm.C_2850005
ENSP00000229329	estExt_fgenesh2_pm.C_2850013
ENSP00000302886	estExt_fgenesh2_pm.C_2860002
ENSP00000449770	estExt_fgenesh2_pm.C_2860002
ENSP00000286201	estExt_fgenesh2_pm.C_2860004
ENSP00000240093	estExt_fgenesh2_pm.C_2860004
ENSP00000351605	estExt_fgenesh2_pm.C_2860004
ENSP00000222005	estExt_fgenesh2_pm.C_2910001
ENSP00000371278	estExt_fgenesh2_pm.C_2910001
ENSP00000403524	estExt_fgenesh2_pm.C_2970004
ENSP00000321259	estExt_fgenesh2_pm.C_2980005
ENSP00000359233	estExt_fgenesh2_pm.C_3040001
ENSP00000274031	estExt_fgenesh2_pm.C_3070002
ENSP00000352522	estExt_fgenesh2_pm.C_3130007
ENSP00000327268	estExt_fgenesh2_pm.C_3170006
ENSP00000278422	estExt_fgenesh2_pm.C_3200001
ENSP00000456881	estExt_fgenesh2_pm.C_3200001
ENSP00000225428	estExt_fgenesh2_pm.C_3220002
ENSP00000310129	estExt_fgenesh2_pm.C_3230005
ENSP00000471455	estExt_fgenesh2_pm.C_3240002
ENSP00000264389	estExt_fgenesh2_pm.C_3250002
ENSP00000210444	estExt_fgenesh2_pm.C_3250008
ENSP00000369989	estExt_fgenesh2_pm.C_3300001
ENSP00000310623	estExt_fgenesh2_pm.C_3340002
ENSP00000216951	estExt_fgenesh2_pm.C_3410004
ENSP00000299518	estExt_fgenesh2_pm.C_3460003
ENSP00000368066	estExt_fgenesh2_pm.C_3470009
ENSP00000314499	estExt_fgenesh2_pm.C_3480002
ENSP00000305480	estExt_fgenesh2_pm.C_3490013
ENSP00000339161	estExt_fgenesh2_pm.C_3560005
ENSP00000454926	estExt_fgenesh2_pm.C_3580003
ENSP00000448059	estExt_fgenesh2_pm.C_3660002
ENSP00000340466	estExt_fgenesh2_pm.C_3760003
ENSP00000336994	estExt_fgenesh2_pm.C_3760010
ENSP00000216479	estExt_fgenesh2_pm.C_3760012
ENSP00000377970	estExt_fgenesh2_pm.C_3760012
ENSP00000418563	estExt_fgenesh2_pm.C_3790010
ENSP00000301329	estExt_fgenesh2_pm.C_3890005
ENSP00000242375	estExt_fgenesh2_pm.C_3910001
ENSP00000396452	estExt_fgenesh2_pm.C_3920001
ENSP00000368605	estExt_fgenesh2_pm.C_3920005
ENSP00000371184	estExt_fgenesh2_pm.C_3930001
ENSP00000384719	estExt_fgenesh2_pm.C_3930001
ENSP00000226193	estExt_fgenesh2_pm.C_3930001
ENSP00000298854	estExt_fgenesh2_pm.C_3960006
ENSP00000366519	estExt_fgenesh2_pm.C_3970001
ENSP00000476221	estExt_fgenesh2_pm.C_3970001
ENSP00000281243	estExt_fgenesh2_pm.C_3980003
ENSP00000367299	estExt_fgenesh2_pm.C_3980006
ENSP00000360918	estExt_fgenesh2_pm.C_4030002
ENSP00000318016	estExt_fgenesh2_pm.C_4100006
ENSP00000348168	estExt_fgenesh2_pm.C_4110005
ENSP00000362803	estExt_fgenesh2_pm.C_4230001
ENSP00000403172	estExt_fgenesh2_pm.C_4250007
ENSP00000353786	estExt_fgenesh2_pm.C_4250009
ENSP00000243298	estExt_fgenesh2_pm.C_4290002
ENSP00000353732	estExt_fgenesh2_pm.C_4380004
ENSP00000282412	estExt_fgenesh2_pm.C_4460001
ENSP00000397050	estExt_fgenesh2_pm.C_4460001
ENSP00000242576	estExt_fgenesh2_pm.C_4470003
ENSP00000272433	estExt_fgenesh2_pm.C_4470004
ENSP00000347924	estExt_fgenesh2_pm.C_4470004
ENSP00000238018	estExt_fgenesh2_pm.C_4520006
ENSP00000378416	estExt_fgenesh2_pm.C_4560004
ENSP00000435370	estExt_fgenesh2_pm.C_4610007
ENSP00000310146	estExt_fgenesh2_pm.C_4610007
ENSP00000362413	estExt_fgenesh2_pm.C_4750001
ENSP00000243344	estExt_fgenesh2_pm.C_4780002
ENSP00000398211	estExt_fgenesh2_pm.C_4780002
ENSP00000176763	estExt_fgenesh2_pm.C_4840005
ENSP00000361275	estExt_fgenesh2_pm.C_5340001
ENSP00000466248	estExt_fgenesh2_pm.C_5340001
ENSP00000376167	estExt_fgenesh2_pm.C_5340003
ENSP00000477146	estExt_fgenesh2_pm.C_5480002
ENSP00000383719	estExt_fgenesh2_pm.C_5590003
ENSP00000328079	estExt_fgenesh2_pm.C_5690003
ENSP00000262879	estExt_fgenesh2_pm.C_5690005
ENSP00000256383	estExt_fgenesh2_pm.C_5760005
ENSP00000301738	estExt_fgenesh2_pm.C_5970004
ENSP00000250237	estExt_fgenesh2_pm.C_6080003
ENSP00000299328	estExt_fgenesh2_pm.C_6550003
ENSP00000258301	estExt_fgenesh2_pm.C_6570002
ENSP00000466298	estExt_fgenesh2_pm.C_6570002
ENSP00000230461	estExt_fgenesh2_pm.C_6620001
ENSP00000450842	estExt_fgenesh2_pm.C_6620001
ENSP00000402698	estExt_fgenesh2_pm.C_6620001
ENSP00000298248	estExt_fgenesh2_pm.C_6810002
ENSP00000339479	estExt_fgenesh2_pm.C_6900001
ENSP00000369777	estExt_fgenesh2_pm.C_7050004
ENSP00000343890	estExt_fgenesh2_pm.C_7060005
ENSP00000328070	estExt_fgenesh2_pm.C_7060005
ENSP00000217909	estExt_fgenesh2_pm.C_7120003
ENSP00000156471	estExt_fgenesh2_pm.C_7240001
ENSP00000223528	estExt_fgenesh2_pm.C_7350001
ENSP00000358812	estExt_fgenesh2_pm.C_7390001
ENSP00000356070	estExt_fgenesh2_pm.C_7550001
ENSP00000339191	estExt_fgenesh2_pm.C_7790002
ENSP00000365585	estExt_fgenesh2_pm.C_7820005
ENSP00000262428	estExt_fgenesh2_pm.C_8260001
ENSP00000324628	estExt_fgenesh2_pm.C_10030002
ENSP00000432279	estExt_fgenesh2_pm.C_10130001
ENSP00000362935	estExt_fgenesh2_pm.C_10550002
ENSP00000303145	estExt_fgenesh2_pm.C_12800001
ENSP00000289352	estExt_fgenesh2_pm.C_20550002
ENSP00000343282	estExt_fgenesh2_pm.C_20550002
ENSP00000346316	estExt_fgenesh2_pm.C_20550002
ENSP00000347168	estExt_fgenesh2_pm.C_20550002
ENSP00000348258	estExt_fgenesh2_pm.C_20550002
ENSP00000086933	estExt_fgenesh2_kg.C_80003
ENSP00000353132	estExt_fgenesh2_kg.C_90001
ENSP00000446205	estExt_fgenesh2_kg.C_140002
ENSP00000380034	estExt_fgenesh2_kg.C_190001
ENSP00000327968	estExt_fgenesh2_kg.C_190001
ENSP00000362217	estExt_fgenesh2_kg.C_320001
ENSP00000346879	estExt_fgenesh2_kg.C_1360002
ENSP00000230658	estExt_fgenesh2_kg.C_1460001
ENSP00000374205	estExt_fgenesh2_kg.C_1840001
ENSP00000360157	estExt_fgenesh2_kg.C_2440002
ENSP00000462795	estExt_fgenesh2_kg.C_2440002
ENSP00000335493	estExt_fgenesh2_kg.C_2440002
ENSP00000302756	estExt_fgenesh2_kg.C_2440002
ENSP00000312385	estExt_fgenesh2_kg.C_2600002
ENSP00000367714	estExt_fgenesh2_kg.C_2610001
ENSP00000367130	estExt_fgenesh2_kg.C_2610001
ENSP00000362296	estExt_fgenesh2_kg.C_3300001
ENSP00000362103	estExt_fgenesh2_kg.C_3300001
ENSP00000337459	estExt_fgenesh2_kg.C_3310001
ENSP00000327251	estExt_fgenesh2_kg.C_3310001
ENSP00000300305	estExt_fgenesh2_kg.C_3770001
ENSP00000343246	estExt_fgenesh2_kg.C_4020003
ENSP00000328598	estExt_fgenesh2_kg.C_4020003
ENSP00000242462	estExt_fgenesh2_kg.C_7600001
ENSP00000317333	estExt_fgenesh2_kg.C_7600001
ENSP00000302216	estExt_fgenesh2_kg.C_7600001
ENSP00000281047	estExt_fgenesh2_kg.C_7600001
ENSP00000362409	estExt_fgenesh2_pg.C_10059
ENSP00000347444	estExt_fgenesh2_pg.C_10090
ENSP00000284481	estExt_fgenesh2_pg.C_10108
ENSP00000281187	estExt_fgenesh2_pg.C_10119
ENSP00000362480	estExt_fgenesh2_pg.C_10119
ENSP00000297579	estExt_fgenesh2_pg.C_10120
ENSP00000269228	estExt_fgenesh2_pg.C_10167
ENSP00000289547	estExt_fgenesh2_pg.C_10167
ENSP00000220913	estExt_fgenesh2_pg.C_10197
ENSP00000324651	estExt_fgenesh2_pg.C_10236
ENSP00000457748	estExt_fgenesh2_pg.C_10260
ENSP00000342962	estExt_fgenesh2_pg.C_10285
ENSP00000362814	estExt_fgenesh2_pg.C_10285
ENSP00000420863	estExt_fgenesh2_pg.C_10285
ENSP00000319796	estExt_fgenesh2_pg.C_10285
ENSP00000370997	estExt_fgenesh2_pg.C_10286
ENSP00000367528	estExt_fgenesh2_pg.C_10314
ENSP00000383474	estExt_fgenesh2_pg.C_10317
ENSP00000365116	estExt_fgenesh2_pg.C_10322
ENSP00000287437	estExt_fgenesh2_pg.C_10334
ENSP00000259711	estExt_fgenesh2_pg.C_10341
ENSP00000331845	estExt_fgenesh2_pg.C_10356
ENSP00000237283	estExt_fgenesh2_pg.C_10359
ENSP00000262366	estExt_fgenesh2_pg.C_20001
ENSP00000225972	estExt_fgenesh2_pg.C_20003
ENSP00000312709	estExt_fgenesh2_pg.C_20008
ENSP00000261439	estExt_fgenesh2_pg.C_20011
ENSP00000366915	estExt_fgenesh2_pg.C_20014
ENSP00000366897	estExt_fgenesh2_pg.C_20014
ENSP00000417303	estExt_fgenesh2_pg.C_20014
ENSP00000339801	estExt_fgenesh2_pg.C_20027
ENSP00000264255	estExt_fgenesh2_pg.C_20029
ENSP00000436848	estExt_fgenesh2_pg.C_20031
ENSP00000310726	estExt_fgenesh2_pg.C_20034
ENSP00000422037	estExt_fgenesh2_pg.C_20037
ENSP00000338785	estExt_fgenesh2_pg.C_20044
ENSP00000363727	estExt_fgenesh2_pg.C_20044
ENSP00000276297	estExt_fgenesh2_pg.C_20047
ENSP00000306070	estExt_fgenesh2_pg.C_20058
ENSP00000248098	estExt_fgenesh2_pg.C_20073
ENSP00000348316	estExt_fgenesh2_pg.C_20073
ENSP00000289359	estExt_fgenesh2_pg.C_20082
ENSP00000280191	estExt_fgenesh2_pg.C_20083
ENSP00000366306	estExt_fgenesh2_pg.C_20085
ENSP00000349076	estExt_fgenesh2_pg.C_20090
ENSP00000257724	estExt_fgenesh2_pg.C_20095
ENSP00000327077	estExt_fgenesh2_pg.C_20096
ENSP00000368801	estExt_fgenesh2_pg.C_20103
ENSP00000296575	estExt_fgenesh2_pg.C_20105
ENSP00000323782	estExt_fgenesh2_pg.C_20112
ENSP00000217971	estExt_fgenesh2_pg.C_20119
ENSP00000344503	estExt_fgenesh2_pg.C_20127
ENSP00000316032	estExt_fgenesh2_pg.C_20138
ENSP00000414208	estExt_fgenesh2_pg.C_20143
ENSP00000435481	estExt_fgenesh2_pg.C_20146
ENSP00000442477	estExt_fgenesh2_pg.C_20148
ENSP00000370345	estExt_fgenesh2_pg.C_20180
ENSP00000262096	estExt_fgenesh2_pg.C_20191
ENSP00000258383	estExt_fgenesh2_pg.C_20192
ENSP00000426638	estExt_fgenesh2_pg.C_20193
ENSP00000318629	estExt_fgenesh2_pg.C_20205
ENSP00000355279	estExt_fgenesh2_pg.C_20206
ENSP00000230671	estExt_fgenesh2_pg.C_20227
ENSP00000369274	estExt_fgenesh2_pg.C_20266
ENSP00000367173	estExt_fgenesh2_pg.C_20280
ENSP00000426174	estExt_fgenesh2_pg.C_20310
ENSP00000362824	estExt_fgenesh2_pg.C_20313
ENSP00000360869	estExt_fgenesh2_pg.C_20313
ENSP00000233143	estExt_fgenesh2_pg.C_20314
ENSP00000220509	estExt_fgenesh2_pg.C_20317
ENSP00000357123	estExt_fgenesh2_pg.C_20322
ENSP00000316891	estExt_fgenesh2_pg.C_20344
ENSP00000336940	estExt_fgenesh2_pg.C_20351
ENSP00000374455	estExt_fgenesh2_pg.C_20385
ENSP00000354476	estExt_fgenesh2_pg.C_20386
ENSP00000338057	estExt_fgenesh2_pg.C_20387
ENSP00000359385	estExt_fgenesh2_pg.C_30041
ENSP00000352284	estExt_fgenesh2_pg.C_30042
ENSP00000305193	estExt_fgenesh2_pg.C_30063
ENSP00000453012	estExt_fgenesh2_pg.C_30088
ENSP00000362054	estExt_fgenesh2_pg.C_30089
ENSP00000363018	estExt_fgenesh2_pg.C_30108
ENSP00000378295	estExt_fgenesh2_pg.C_30116
ENSP00000016913	estExt_fgenesh2_pg.C_30125
ENSP00000331879	estExt_fgenesh2_pg.C_30139
ENSP00000263278	estExt_fgenesh2_pg.C_30193
ENSP00000352021	estExt_fgenesh2_pg.C_40047
ENSP00000385722	estExt_fgenesh2_pg.C_40056
ENSP00000344458	estExt_fgenesh2_pg.C_40065
ENSP00000293778	estExt_fgenesh2_pg.C_40067
ENSP00000296333	estExt_fgenesh2_pg.C_40072
ENSP00000374552	estExt_fgenesh2_pg.C_40113
ENSP00000462046	estExt_fgenesh2_pg.C_40172
ENSP00000312837	estExt_fgenesh2_pg.C_40173
ENSP00000273158	estExt_fgenesh2_pg.C_40192
ENSP00000219660	estExt_fgenesh2_pg.C_40199
ENSP00000333948	estExt_fgenesh2_pg.C_40220
ENSP00000344504	estExt_fgenesh2_pg.C_40233
ENSP00000334675	estExt_fgenesh2_pg.C_40240
ENSP00000381364	estExt_fgenesh2_pg.C_40253
ENSP00000437468	estExt_fgenesh2_pg.C_40258
ENSP00000412150	estExt_fgenesh2_pg.C_40258
ENSP00000262765	estExt_fgenesh2_pg.C_40281
ENSP00000415027	estExt_fgenesh2_pg.C_40281
ENSP00000222990	estExt_fgenesh2_pg.C_40284
ENSP00000385597	estExt_fgenesh2_pg.C_40285
ENSP00000240316	estExt_fgenesh2_pg.C_40298
ENSP00000216252	estExt_fgenesh2_pg.C_40299
ENSP00000346280	estExt_fgenesh2_pg.C_40309
ENSP00000320658	estExt_fgenesh2_pg.C_40324
ENSP00000305138	estExt_fgenesh2_pg.C_50023
ENSP00000376952	estExt_fgenesh2_pg.C_50035
ENSP00000457353	estExt_fgenesh2_pg.C_50035
ENSP00000260372	estExt_fgenesh2_pg.C_50043
ENSP00000323687	estExt_fgenesh2_pg.C_50075
ENSP00000216194	estExt_fgenesh2_pg.C_50082
ENSP00000386076	estExt_fgenesh2_pg.C_50129
ENSP00000222725	estExt_fgenesh2_pg.C_50130
ENSP00000268383	estExt_fgenesh2_pg.C_50187
ENSP00000262764	estExt_fgenesh2_pg.C_50261
ENSP00000215980	estExt_fgenesh2_pg.C_50293
ENSP00000400168	estExt_fgenesh2_pg.C_50294
ENSP00000456480	estExt_fgenesh2_pg.C_50318
ENSP00000261893	estExt_fgenesh2_pg.C_50323
ENSP00000360165	estExt_fgenesh2_pg.C_50344
ENSP00000261643	estExt_fgenesh2_pg.C_50396
ENSP00000360644	estExt_fgenesh2_pg.C_60021
ENSP00000334285	estExt_fgenesh2_pg.C_60044
ENSP00000389014	estExt_fgenesh2_pg.C_60073
ENSP00000373485	estExt_fgenesh2_pg.C_60076
ENSP00000252015	estExt_fgenesh2_pg.C_60084
ENSP00000333603	estExt_fgenesh2_pg.C_60095
ENSP00000358501	estExt_fgenesh2_pg.C_60104
ENSP00000296121	estExt_fgenesh2_pg.C_60112
ENSP00000383402	estExt_fgenesh2_pg.C_60113
ENSP00000435897	estExt_fgenesh2_pg.C_60113
ENSP00000295148	estExt_fgenesh2_pg.C_60122
ENSP00000268482	estExt_fgenesh2_pg.C_60149
ENSP00000262415	estExt_fgenesh2_pg.C_60149
ENSP00000430338	estExt_fgenesh2_pg.C_60159
ENSP00000344215	estExt_fgenesh2_pg.C_60165
ENSP00000363943	estExt_fgenesh2_pg.C_60165
ENSP00000442436	estExt_fgenesh2_pg.C_60168
ENSP00000377197	estExt_fgenesh2_pg.C_60184
ENSP00000446137	estExt_fgenesh2_pg.C_60184
ENSP00000267842	estExt_fgenesh2_pg.C_60246
ENSP00000357650	estExt_fgenesh2_pg.C_60246
ENSP00000263093	estExt_fgenesh2_pg.C_60246
ENSP00000263339	estExt_fgenesh2_pg.C_70059
ENSP00000431872	estExt_fgenesh2_pg.C_70133
ENSP00000295910	estExt_fgenesh2_pg.C_70201
ENSP00000389556	estExt_fgenesh2_pg.C_70216
ENSP00000433919	estExt_fgenesh2_pg.C_70230
ENSP00000320924	estExt_fgenesh2_pg.C_70288
ENSP00000362018	estExt_fgenesh2_pg.C_70311
ENSP00000216367	estExt_fgenesh2_pg.C_80031
ENSP00000308193	estExt_fgenesh2_pg.C_80041
ENSP00000306881	estExt_fgenesh2_pg.C_80044
ENSP00000450731	estExt_fgenesh2_pg.C_80050
ENSP00000463159	estExt_fgenesh2_pg.C_80059
ENSP00000348010	estExt_fgenesh2_pg.C_80162
ENSP00000374806	estExt_fgenesh2_pg.C_80189
ENSP00000369895	estExt_fgenesh2_pg.C_80191
ENSP00000465039	estExt_fgenesh2_pg.C_80223
ENSP00000263881	estExt_fgenesh2_pg.C_80223
ENSP00000013125	estExt_fgenesh2_pg.C_80223
ENSP00000357080	estExt_fgenesh2_pg.C_80252
ENSP00000356840	estExt_fgenesh2_pg.C_80253
ENSP00000260264	estExt_fgenesh2_pg.C_80253
ENSP00000244711	estExt_fgenesh2_pg.C_80283
ENSP00000431800	estExt_fgenesh2_pg.C_80293
ENSP00000381231	estExt_fgenesh2_pg.C_80303
ENSP00000341637	estExt_fgenesh2_pg.C_80310
ENSP00000258243	estExt_fgenesh2_pg.C_80312
ENSP00000439856	estExt_fgenesh2_pg.C_90008
ENSP00000420588	estExt_fgenesh2_pg.C_90058
ENSP00000435150	estExt_fgenesh2_pg.C_90118
ENSP00000348132	estExt_fgenesh2_pg.C_90121
ENSP00000380904	estExt_fgenesh2_pg.C_90156
ENSP00000453502	estExt_fgenesh2_pg.C_90168
ENSP00000339826	estExt_fgenesh2_pg.C_90188
ENSP00000374029	estExt_fgenesh2_pg.C_90208
ENSP00000232217	estExt_fgenesh2_pg.C_90213
ENSP00000256103	estExt_fgenesh2_pg.C_90213
ENSP00000311218	estExt_fgenesh2_pg.C_90217
ENSP00000378289	estExt_fgenesh2_pg.C_90260
ENSP00000377789	estExt_fgenesh2_pg.C_90260
ENSP00000354361	estExt_fgenesh2_pg.C_100018
ENSP00000282633	estExt_fgenesh2_pg.C_100032
ENSP00000356828	estExt_fgenesh2_pg.C_100032
ENSP00000338885	estExt_fgenesh2_pg.C_100036
ENSP00000299238	estExt_fgenesh2_pg.C_100037
ENSP00000340514	estExt_fgenesh2_pg.C_100080
ENSP00000429849	estExt_fgenesh2_pg.C_100105
ENSP00000360560	estExt_fgenesh2_pg.C_100106
ENSP00000337850	estExt_fgenesh2_pg.C_100138
ENSP00000367163	estExt_fgenesh2_pg.C_100168
ENSP00000417310	estExt_fgenesh2_pg.C_100169
ENSP00000222481	estExt_fgenesh2_pg.C_100176
ENSP00000296046	estExt_fgenesh2_pg.C_100176
ENSP00000379092	estExt_fgenesh2_pg.C_100204
ENSP00000373726	estExt_fgenesh2_pg.C_100209
ENSP00000302552	estExt_fgenesh2_pg.C_100214
ENSP00000313318	estExt_fgenesh2_pg.C_100229
ENSP00000416445	estExt_fgenesh2_pg.C_100251
ENSP00000392105	estExt_fgenesh2_pg.C_100251
ENSP00000357842	estExt_fgenesh2_pg.C_100263
ENSP00000296474	estExt_fgenesh2_pg.C_100267
ENSP00000276062	estExt_fgenesh2_pg.C_100275
ENSP00000253697	estExt_fgenesh2_pg.C_100276
ENSP00000406541	estExt_fgenesh2_pg.C_110064
ENSP00000379475	estExt_fgenesh2_pg.C_110084
ENSP00000409315	estExt_fgenesh2_pg.C_110154
ENSP00000314004	estExt_fgenesh2_pg.C_110185
ENSP00000303192	estExt_fgenesh2_pg.C_110221
ENSP00000377075	estExt_fgenesh2_pg.C_110221
ENSP00000338013	estExt_fgenesh2_pg.C_110224
ENSP00000356919	estExt_fgenesh2_pg.C_110235
ENSP00000357881	estExt_fgenesh2_pg.C_110259
ENSP00000315614	estExt_fgenesh2_pg.C_110260
ENSP00000360782	estExt_fgenesh2_pg.C_110276
ENSP00000342848	estExt_fgenesh2_pg.C_110299
ENSP00000301190	estExt_fgenesh2_pg.C_120003
ENSP00000313869	estExt_fgenesh2_pg.C_120008
ENSP00000293404	estExt_fgenesh2_pg.C_120019
ENSP00000340776	estExt_fgenesh2_pg.C_120020
ENSP00000409463	estExt_fgenesh2_pg.C_120023
ENSP00000264990	estExt_fgenesh2_pg.C_120043
ENSP00000225512	estExt_fgenesh2_pg.C_120044
ENSP00000381293	estExt_fgenesh2_pg.C_120046
ENSP00000346627	estExt_fgenesh2_pg.C_120053
ENSP00000348849	estExt_fgenesh2_pg.C_120067
ENSP00000321987	estExt_fgenesh2_pg.C_120071
ENSP00000406885	estExt_fgenesh2_pg.C_120074
ENSP00000280886	estExt_fgenesh2_pg.C_120085
ENSP00000377549	estExt_fgenesh2_pg.C_120115
ENSP00000464034	estExt_fgenesh2_pg.C_120116
ENSP00000442688	estExt_fgenesh2_pg.C_120133
ENSP00000386788	estExt_fgenesh2_pg.C_120140
ENSP00000373509	estExt_fgenesh2_pg.C_120156
ENSP00000410758	estExt_fgenesh2_pg.C_120162
ENSP00000264380	estExt_fgenesh2_pg.C_120167
ENSP00000434614	estExt_fgenesh2_pg.C_120181
ENSP00000391692	estExt_fgenesh2_pg.C_120183
ENSP00000476537	estExt_fgenesh2_pg.C_120188
ENSP00000387744	estExt_fgenesh2_pg.C_120200
ENSP00000398401	estExt_fgenesh2_pg.C_120230
ENSP00000347665	estExt_fgenesh2_pg.C_120240
ENSP00000300060	estExt_fgenesh2_pg.C_130007
ENSP00000261180	estExt_fgenesh2_pg.C_130007
ENSP00000401498	estExt_fgenesh2_pg.C_130019
ENSP00000220478	estExt_fgenesh2_pg.C_130061
ENSP00000252622	estExt_fgenesh2_pg.C_130080
ENSP00000248566	estExt_fgenesh2_pg.C_130117
ENSP00000393922	estExt_fgenesh2_pg.C_130146
ENSP00000357336	estExt_fgenesh2_pg.C_130146
ENSP00000300069	estExt_fgenesh2_pg.C_130182
ENSP00000294484	estExt_fgenesh2_pg.C_140011
ENSP00000343001	estExt_fgenesh2_pg.C_140022
ENSP00000387362	estExt_fgenesh2_pg.C_140022
ENSP00000370104	estExt_fgenesh2_pg.C_140058
ENSP00000424768	estExt_fgenesh2_pg.C_140065
ENSP00000364204	estExt_fgenesh2_pg.C_140109
ENSP00000299665	estExt_fgenesh2_pg.C_140130
ENSP00000244709	estExt_fgenesh2_pg.C_140131
ENSP00000303042	estExt_fgenesh2_pg.C_140135
ENSP00000410689	estExt_fgenesh2_pg.C_140148
ENSP00000370224	estExt_fgenesh2_pg.C_140149
ENSP00000272937	estExt_fgenesh2_pg.C_140163
ENSP00000265593	estExt_fgenesh2_pg.C_140177
ENSP00000339867	estExt_fgenesh2_pg.C_140177
ENSP00000332771	estExt_fgenesh2_pg.C_140177
ENSP00000371858	estExt_fgenesh2_pg.C_140197
ENSP00000323856	estExt_fgenesh2_pg.C_150005
ENSP00000307951	estExt_fgenesh2_pg.C_150027
ENSP00000339356	estExt_fgenesh2_pg.C_150029
ENSP00000371475	estExt_fgenesh2_pg.C_150032
ENSP00000297540	estExt_fgenesh2_pg.C_150047
ENSP00000369862	estExt_fgenesh2_pg.C_150066
ENSP00000307129	estExt_fgenesh2_pg.C_150071
ENSP00000340279	estExt_fgenesh2_pg.C_150079
ENSP00000337439	estExt_fgenesh2_pg.C_150093
ENSP00000256443	estExt_fgenesh2_pg.C_150109
ENSP00000261592	estExt_fgenesh2_pg.C_150114
ENSP00000299338	estExt_fgenesh2_pg.C_150121
ENSP00000468927	estExt_fgenesh2_pg.C_150138
ENSP00000358323	estExt_fgenesh2_pg.C_150153
ENSP00000371735	estExt_fgenesh2_pg.C_150190
ENSP00000290341	estExt_fgenesh2_pg.C_160011
ENSP00000373301	estExt_fgenesh2_pg.C_160043
ENSP00000371294	estExt_fgenesh2_pg.C_160047
ENSP00000262103	estExt_fgenesh2_pg.C_160050
ENSP00000390265	estExt_fgenesh2_pg.C_160053
ENSP00000350447	estExt_fgenesh2_pg.C_160054
ENSP00000351325	estExt_fgenesh2_pg.C_160055
ENSP00000321617	estExt_fgenesh2_pg.C_160056
ENSP00000377686	estExt_fgenesh2_pg.C_160059
ENSP00000222511	estExt_fgenesh2_pg.C_160096
ENSP00000263960	estExt_fgenesh2_pg.C_160162
ENSP00000302851	estExt_fgenesh2_pg.C_160164
ENSP00000406546	estExt_fgenesh2_pg.C_160164
ENSP00000269025	estExt_fgenesh2_pg.C_160173
ENSP00000376071	estExt_fgenesh2_pg.C_160208
ENSP00000290349	estExt_fgenesh2_pg.C_160215
ENSP00000441028	estExt_fgenesh2_pg.C_160217
ENSP00000400142	estExt_fgenesh2_pg.C_160229
ENSP00000382323	estExt_fgenesh2_pg.C_160243
ENSP00000476404	estExt_fgenesh2_pg.C_160243
ENSP00000386400	estExt_fgenesh2_pg.C_160252
ENSP00000399475	estExt_fgenesh2_pg.C_170008
ENSP00000406012	estExt_fgenesh2_pg.C_170020
ENSP00000219481	estExt_fgenesh2_pg.C_170021
ENSP00000402515	estExt_fgenesh2_pg.C_170060
ENSP00000269391	estExt_fgenesh2_pg.C_170076
ENSP00000323880	estExt_fgenesh2_pg.C_170078
ENSP00000456566	estExt_fgenesh2_pg.C_170084
ENSP00000386764	estExt_fgenesh2_pg.C_170094
ENSP00000283033	estExt_fgenesh2_pg.C_170095
ENSP00000219022	estExt_fgenesh2_pg.C_170105
ENSP00000457206	estExt_fgenesh2_pg.C_170117
ENSP00000261386	estExt_fgenesh2_pg.C_170118
ENSP00000319992	estExt_fgenesh2_pg.C_170141
ENSP00000013807	estExt_fgenesh2_pg.C_170156
ENSP00000437289	estExt_fgenesh2_pg.C_170162
ENSP00000299853	estExt_fgenesh2_pg.C_170164
ENSP00000284061	estExt_fgenesh2_pg.C_170180
ENSP00000354398	estExt_fgenesh2_pg.C_170211
ENSP00000248901	estExt_fgenesh2_pg.C_170211
ENSP00000470383	estExt_fgenesh2_pg.C_170211
ENSP00000261991	estExt_fgenesh2_pg.C_180028
ENSP00000246062	estExt_fgenesh2_pg.C_180031
ENSP00000261396	estExt_fgenesh2_pg.C_180065
ENSP00000307126	estExt_fgenesh2_pg.C_180072
ENSP00000345968	estExt_fgenesh2_pg.C_180088
ENSP00000346599	estExt_fgenesh2_pg.C_180092
ENSP00000164139	estExt_fgenesh2_pg.C_180099
ENSP00000350005	estExt_fgenesh2_pg.C_180123
ENSP00000362282	estExt_fgenesh2_pg.C_180133
ENSP00000267430	estExt_fgenesh2_pg.C_180134
ENSP00000308236	estExt_fgenesh2_pg.C_180135
ENSP00000367193	estExt_fgenesh2_pg.C_180140
ENSP00000310829	estExt_fgenesh2_pg.C_180146
ENSP00000292055	estExt_fgenesh2_pg.C_180156
ENSP00000302189	estExt_fgenesh2_pg.C_180167
ENSP00000227349	estExt_fgenesh2_pg.C_180180
ENSP00000403208	estExt_fgenesh2_pg.C_180209
ENSP00000449079	estExt_fgenesh2_pg.C_180215
ENSP00000368173	estExt_fgenesh2_pg.C_180215
ENSP00000305976	estExt_fgenesh2_pg.C_180230
ENSP00000270162	estExt_fgenesh2_pg.C_180230
ENSP00000430073	estExt_fgenesh2_pg.C_190007
ENSP00000362563	estExt_fgenesh2_pg.C_190008
ENSP00000381984	estExt_fgenesh2_pg.C_190013
ENSP00000319918	estExt_fgenesh2_pg.C_190015
ENSP00000320949	estExt_fgenesh2_pg.C_190022
ENSP00000378965	estExt_fgenesh2_pg.C_190026
ENSP00000217381	estExt_fgenesh2_pg.C_190026
ENSP00000396995	estExt_fgenesh2_pg.C_190031
ENSP00000254878	estExt_fgenesh2_pg.C_190048
ENSP00000471463	estExt_fgenesh2_pg.C_190049
ENSP00000308275	estExt_fgenesh2_pg.C_190065
ENSP00000405635	estExt_fgenesh2_pg.C_190074
ENSP00000255764	estExt_fgenesh2_pg.C_190082
ENSP00000377218	estExt_fgenesh2_pg.C_190141
ENSP00000267426	estExt_fgenesh2_pg.C_190161
ENSP00000401445	estExt_fgenesh2_pg.C_190167
ENSP00000325919	estExt_fgenesh2_pg.C_190168
ENSP00000302319	estExt_fgenesh2_pg.C_190182
ENSP00000361486	estExt_fgenesh2_pg.C_190196
ENSP00000376261	estExt_fgenesh2_pg.C_190197
ENSP00000318604	estExt_fgenesh2_pg.C_190198
ENSP00000468690	estExt_fgenesh2_pg.C_190203
ENSP00000301030	estExt_fgenesh2_pg.C_190210
ENSP00000244040	estExt_fgenesh2_pg.C_190226
ENSP00000379838	estExt_fgenesh2_pg.C_200091
ENSP00000383954	estExt_fgenesh2_pg.C_200103
ENSP00000361433	estExt_fgenesh2_pg.C_200128
ENSP00000397181	estExt_fgenesh2_pg.C_200137
ENSP00000358862	estExt_fgenesh2_pg.C_200156
ENSP00000288502	estExt_fgenesh2_pg.C_200162
ENSP00000373399	estExt_fgenesh2_pg.C_200171
ENSP00000360530	estExt_fgenesh2_pg.C_200194
ENSP00000313070	estExt_fgenesh2_pg.C_200203
ENSP00000448896	estExt_fgenesh2_pg.C_200203
ENSP00000263579	estExt_fgenesh2_pg.C_200208
ENSP00000335285	estExt_fgenesh2_pg.C_200209
ENSP00000327145	estExt_fgenesh2_pg.C_210009
ENSP00000388857	estExt_fgenesh2_pg.C_210024
ENSP00000354772	estExt_fgenesh2_pg.C_210065
ENSP00000324810	estExt_fgenesh2_pg.C_210065
ENSP00000356746	estExt_fgenesh2_pg.C_210080
ENSP00000361042	estExt_fgenesh2_pg.C_210148
ENSP00000359928	estExt_fgenesh2_pg.C_210164
ENSP00000378563	estExt_fgenesh2_pg.C_210169
ENSP00000361076	estExt_fgenesh2_pg.C_210173
ENSP00000380318	estExt_fgenesh2_pg.C_220002
ENSP00000395538	estExt_fgenesh2_pg.C_220016
ENSP00000388909	estExt_fgenesh2_pg.C_220020
ENSP00000408005	estExt_fgenesh2_pg.C_220037
ENSP00000342143	estExt_fgenesh2_pg.C_220037
ENSP00000381795	estExt_fgenesh2_pg.C_220052
ENSP00000379654	estExt_fgenesh2_pg.C_220053
ENSP00000463334	estExt_fgenesh2_pg.C_220059
ENSP00000269385	estExt_fgenesh2_pg.C_220068
ENSP00000216133	estExt_fgenesh2_pg.C_220068
ENSP00000308750	estExt_fgenesh2_pg.C_220068
ENSP00000377060	estExt_fgenesh2_pg.C_220070
ENSP00000324122	estExt_fgenesh2_pg.C_220121
ENSP00000461728	estExt_fgenesh2_pg.C_220122
ENSP00000460871	estExt_fgenesh2_pg.C_220127
ENSP00000456405	estExt_fgenesh2_pg.C_220137
ENSP00000314608	estExt_fgenesh2_pg.C_220142
ENSP00000334996	estExt_fgenesh2_pg.C_220142
ENSP00000467579	estExt_fgenesh2_pg.C_220143
ENSP00000380256	estExt_fgenesh2_pg.C_220145
ENSP00000309794	estExt_fgenesh2_pg.C_220147
ENSP00000305654	estExt_fgenesh2_pg.C_220149
ENSP00000216068	estExt_fgenesh2_pg.C_220176
ENSP00000268379	estExt_fgenesh2_pg.C_220177
ENSP00000321537	estExt_fgenesh2_pg.C_220185
ENSP00000460850	estExt_fgenesh2_pg.C_220193
ENSP00000219689	estExt_fgenesh2_pg.C_220195
ENSP00000358358	estExt_fgenesh2_pg.C_220219
ENSP00000341819	estExt_fgenesh2_pg.C_220223
ENSP00000446921	estExt_fgenesh2_pg.C_230005
ENSP00000381773	estExt_fgenesh2_pg.C_230011
ENSP00000363135	estExt_fgenesh2_pg.C_230028
ENSP00000415836	estExt_fgenesh2_pg.C_230040
ENSP00000376658	estExt_fgenesh2_pg.C_230045
ENSP00000334430	estExt_fgenesh2_pg.C_230045
ENSP00000318716	estExt_fgenesh2_pg.C_230045
ENSP00000354061	estExt_fgenesh2_pg.C_230062
ENSP00000394314	estExt_fgenesh2_pg.C_230072
ENSP00000269601	estExt_fgenesh2_pg.C_230100
ENSP00000266544	estExt_fgenesh2_pg.C_230101
ENSP00000456318	estExt_fgenesh2_pg.C_230101
ENSP00000312767	estExt_fgenesh2_pg.C_230141
ENSP00000317904	estExt_fgenesh2_pg.C_230149
ENSP00000356791	estExt_fgenesh2_pg.C_230167
ENSP00000375881	estExt_fgenesh2_pg.C_240035
ENSP00000359449	estExt_fgenesh2_pg.C_240056
ENSP00000300737	estExt_fgenesh2_pg.C_240100
ENSP00000337513	estExt_fgenesh2_pg.C_240101
ENSP00000423995	estExt_fgenesh2_pg.C_240116
ENSP00000441930	estExt_fgenesh2_pg.C_240121
ENSP00000317636	estExt_fgenesh2_pg.C_240194
ENSP00000462116	estExt_fgenesh2_pg.C_240195
ENSP00000365492	estExt_fgenesh2_pg.C_240199
ENSP00000242285	estExt_fgenesh2_pg.C_240224
ENSP00000385452	estExt_fgenesh2_pg.C_250009
ENSP00000220853	estExt_fgenesh2_pg.C_250055
ENSP00000385757	estExt_fgenesh2_pg.C_250087
ENSP00000346112	estExt_fgenesh2_pg.C_250089
ENSP00000234827	estExt_fgenesh2_pg.C_260080
ENSP00000357709	estExt_fgenesh2_pg.C_260082
ENSP00000371432	estExt_fgenesh2_pg.C_260094
ENSP00000222139	estExt_fgenesh2_pg.C_260094
ENSP00000349087	estExt_fgenesh2_pg.C_260097
ENSP00000352408	estExt_fgenesh2_pg.C_260098
ENSP00000468232	estExt_fgenesh2_pg.C_260105
ENSP00000360316	estExt_fgenesh2_pg.C_260106
ENSP00000356953	estExt_fgenesh2_pg.C_260162
ENSP00000320337	estExt_fgenesh2_pg.C_260197
ENSP00000302578	estExt_fgenesh2_pg.C_260197
ENSP00000309591	estExt_fgenesh2_pg.C_260217
ENSP00000366488	estExt_fgenesh2_pg.C_260217
ENSP00000334330	estExt_fgenesh2_pg.C_270027
ENSP00000348510	estExt_fgenesh2_pg.C_270032
ENSP00000389175	estExt_fgenesh2_pg.C_270086
ENSP00000309749	estExt_fgenesh2_pg.C_270098
ENSP00000452338	estExt_fgenesh2_pg.C_270119
ENSP00000367623	estExt_fgenesh2_pg.C_270134
ENSP00000378935	estExt_fgenesh2_pg.C_270138
ENSP00000425587	estExt_fgenesh2_pg.C_270141
ENSP00000325674	estExt_fgenesh2_pg.C_270141
ENSP00000452634	estExt_fgenesh2_pg.C_270141
ENSP00000400713	estExt_fgenesh2_pg.C_270141
ENSP00000369409	estExt_fgenesh2_pg.C_270141
ENSP00000441685	estExt_fgenesh2_pg.C_270143
ENSP00000380692	estExt_fgenesh2_pg.C_270147
ENSP00000262570	estExt_fgenesh2_pg.C_270165
ENSP00000373331	estExt_fgenesh2_pg.C_270192
ENSP00000295571	estExt_fgenesh2_pg.C_270194
ENSP00000357920	estExt_fgenesh2_pg.C_280006
ENSP00000270502	estExt_fgenesh2_pg.C_280009
ENSP00000240651	estExt_fgenesh2_pg.C_280096
ENSP00000465776	estExt_fgenesh2_pg.C_280097
ENSP00000416341	estExt_fgenesh2_pg.C_290002
ENSP00000356150	estExt_fgenesh2_pg.C_290012
ENSP00000323217	estExt_fgenesh2_pg.C_290087
ENSP00000313309	estExt_fgenesh2_pg.C_290107
ENSP00000465075	estExt_fgenesh2_pg.C_290143
ENSP00000389399	estExt_fgenesh2_pg.C_300019
ENSP00000326652	estExt_fgenesh2_pg.C_300021
ENSP00000257013	estExt_fgenesh2_pg.C_300030
ENSP00000405708	estExt_fgenesh2_pg.C_300051
ENSP00000368683	estExt_fgenesh2_pg.C_300076
ENSP00000367552	estExt_fgenesh2_pg.C_300094
ENSP00000394085	estExt_fgenesh2_pg.C_300106
ENSP00000417235	estExt_fgenesh2_pg.C_300110
ENSP00000333845	estExt_fgenesh2_pg.C_300128
ENSP00000271835	estExt_fgenesh2_pg.C_300140
ENSP00000216211	estExt_fgenesh2_pg.C_300173
ENSP00000262644	estExt_fgenesh2_pg.C_310020
ENSP00000357304	estExt_fgenesh2_pg.C_310032
ENSP00000441024	estExt_fgenesh2_pg.C_310040
ENSP00000370013	estExt_fgenesh2_pg.C_310048
ENSP00000261413	estExt_fgenesh2_pg.C_310048
ENSP00000357511	estExt_fgenesh2_pg.C_310064
ENSP00000348673	estExt_fgenesh2_pg.C_310073
ENSP00000321348	estExt_fgenesh2_pg.C_320158
ENSP00000409964	estExt_fgenesh2_pg.C_320192
ENSP00000473631	estExt_fgenesh2_pg.C_330044
ENSP00000257312	estExt_fgenesh2_pg.C_330045
ENSP00000264047	estExt_fgenesh2_pg.C_330073
ENSP00000365233	estExt_fgenesh2_pg.C_330076
ENSP00000314976	estExt_fgenesh2_pg.C_330102
ENSP00000356713	estExt_fgenesh2_pg.C_330102
ENSP00000334145	estExt_fgenesh2_pg.C_330102
ENSP00000227752	estExt_fgenesh2_pg.C_330109
ENSP00000366234	estExt_fgenesh2_pg.C_330113
ENSP00000469337	estExt_fgenesh2_pg.C_330130
ENSP00000369897	estExt_fgenesh2_pg.C_330157
ENSP00000473384	estExt_fgenesh2_pg.C_330160
ENSP00000376808	estExt_fgenesh2_pg.C_340018
ENSP00000286428	estExt_fgenesh2_pg.C_340019
ENSP00000358262	estExt_fgenesh2_pg.C_340027
ENSP00000341988	estExt_fgenesh2_pg.C_340137
ENSP00000362041	estExt_fgenesh2_pg.C_340235
ENSP00000297537	estExt_fgenesh2_pg.C_340237
ENSP00000377369	estExt_fgenesh2_pg.C_350009
ENSP00000265462	estExt_fgenesh2_pg.C_350017
ENSP00000216489	estExt_fgenesh2_pg.C_350069
ENSP00000355599	estExt_fgenesh2_pg.C_350080
ENSP00000428266	estExt_fgenesh2_pg.C_350122
ENSP00000320251	estExt_fgenesh2_pg.C_350133
ENSP00000286918	estExt_fgenesh2_pg.C_350139
ENSP00000385158	estExt_fgenesh2_pg.C_350147
ENSP00000286544	estExt_fgenesh2_pg.C_350147
ENSP00000246802	estExt_fgenesh2_pg.C_350151
ENSP00000477317	estExt_fgenesh2_pg.C_350154
ENSP00000377958	estExt_fgenesh2_pg.C_350156
ENSP00000325917	estExt_fgenesh2_pg.C_350163
ENSP00000361900	estExt_fgenesh2_pg.C_350169
ENSP00000295878	estExt_fgenesh2_pg.C_350171
ENSP00000254976	estExt_fgenesh2_pg.C_350173
ENSP00000249647	estExt_fgenesh2_pg.C_350173
ENSP00000246166	estExt_fgenesh2_pg.C_350177
ENSP00000262633	estExt_fgenesh2_pg.C_360096
ENSP00000367787	estExt_fgenesh2_pg.C_360100
ENSP00000218224	estExt_fgenesh2_pg.C_360108
ENSP00000319370	estExt_fgenesh2_pg.C_360114
ENSP00000295324	estExt_fgenesh2_pg.C_360144
ENSP00000418112	estExt_fgenesh2_pg.C_370011
ENSP00000326238	estExt_fgenesh2_pg.C_370048
ENSP00000369009	estExt_fgenesh2_pg.C_370055
ENSP00000456337	estExt_fgenesh2_pg.C_370062
ENSP00000314441	estExt_fgenesh2_pg.C_370081
ENSP00000329698	estExt_fgenesh2_pg.C_370083
ENSP00000345359	estExt_fgenesh2_pg.C_370105
ENSP00000357103	estExt_fgenesh2_pg.C_370117
ENSP00000333666	estExt_fgenesh2_pg.C_370123
ENSP00000379047	estExt_fgenesh2_pg.C_370124
ENSP00000249910	estExt_fgenesh2_pg.C_370161
ENSP00000395535	estExt_fgenesh2_pg.C_370161
ENSP00000301327	estExt_fgenesh2_pg.C_370197
ENSP00000344749	estExt_fgenesh2_pg.C_370205
ENSP00000345470	estExt_fgenesh2_pg.C_370205
ENSP00000156109	estExt_fgenesh2_pg.C_370228
ENSP00000382767	estExt_fgenesh2_pg.C_370229
ENSP00000396896	estExt_fgenesh2_pg.C_380002
ENSP00000412215	estExt_fgenesh2_pg.C_380059
ENSP00000425561	estExt_fgenesh2_pg.C_380063
ENSP00000323714	estExt_fgenesh2_pg.C_380063
ENSP00000345029	estExt_fgenesh2_pg.C_380064
ENSP00000379098	estExt_fgenesh2_pg.C_380073
ENSP00000362010	estExt_fgenesh2_pg.C_380096
ENSP00000361272	estExt_fgenesh2_pg.C_380103
ENSP00000298767	estExt_fgenesh2_pg.C_380134
ENSP00000419628	estExt_fgenesh2_pg.C_390053
ENSP00000356105	estExt_fgenesh2_pg.C_390072
ENSP00000415430	estExt_fgenesh2_pg.C_390083
ENSP00000315182	estExt_fgenesh2_pg.C_390085
ENSP00000368314	estExt_fgenesh2_pg.C_390114
ENSP00000436376	estExt_fgenesh2_pg.C_390127
ENSP00000471782	estExt_fgenesh2_pg.C_390155
ENSP00000301896	estExt_fgenesh2_pg.C_390156
ENSP00000277458	estExt_fgenesh2_pg.C_390171
ENSP00000361636	estExt_fgenesh2_pg.C_400007
ENSP00000263672	estExt_fgenesh2_pg.C_400017
ENSP00000242591	estExt_fgenesh2_pg.C_400018
ENSP00000398560	estExt_fgenesh2_pg.C_400029
ENSP00000363369	estExt_fgenesh2_pg.C_400032
ENSP00000299563	estExt_fgenesh2_pg.C_400036
ENSP00000419194	estExt_fgenesh2_pg.C_400039
ENSP00000351363	estExt_fgenesh2_pg.C_400041
ENSP00000386162	estExt_fgenesh2_pg.C_400045
ENSP00000361143	estExt_fgenesh2_pg.C_400099
ENSP00000365567	estExt_fgenesh2_pg.C_400102
ENSP00000360891	estExt_fgenesh2_pg.C_400139
ENSP00000375914	estExt_fgenesh2_pg.C_400156
ENSP00000006777	estExt_fgenesh2_pg.C_400156
ENSP00000391826	estExt_fgenesh2_pg.C_410021
ENSP00000380432	estExt_fgenesh2_pg.C_410021
ENSP00000428308	estExt_fgenesh2_pg.C_410030
ENSP00000416696	estExt_fgenesh2_pg.C_410059
ENSP00000414150	estExt_fgenesh2_pg.C_420001
ENSP00000295727	estExt_fgenesh2_pg.C_420001
ENSP00000355623	estExt_fgenesh2_pg.C_420034
ENSP00000348842	estExt_fgenesh2_pg.C_420040
ENSP00000250448	estExt_fgenesh2_pg.C_420051
ENSP00000370256	estExt_fgenesh2_pg.C_420051
ENSP00000329452	estExt_fgenesh2_pg.C_420055
ENSP00000355245	estExt_fgenesh2_pg.C_420056
ENSP00000216500	estExt_fgenesh2_pg.C_420058
ENSP00000259632	estExt_fgenesh2_pg.C_420064
ENSP00000309052	estExt_fgenesh2_pg.C_420075
ENSP00000384763	estExt_fgenesh2_pg.C_420080
ENSP00000262460	estExt_fgenesh2_pg.C_420096
ENSP00000334501	estExt_fgenesh2_pg.C_420108
ENSP00000452773	estExt_fgenesh2_pg.C_420110
ENSP00000298705	estExt_fgenesh2_pg.C_420113
ENSP00000399863	estExt_fgenesh2_pg.C_420128
ENSP00000246515	estExt_fgenesh2_pg.C_420150
ENSP00000282091	estExt_fgenesh2_pg.C_420160
ENSP00000322238	estExt_fgenesh2_pg.C_420162
[truncated: 11,425 more rows]
