# Supplementary material for: Reconstruction of proto-vertebrate, proto-cyclostome and proto-gnathostome genomes provides new insights into early vertebrate evolution
Source: Nat Commun. 2021 Jul 23;12:4489. doi: 10.1038/s41467-021-24573-z (PMC8302630; doi:10.1038/s41467-021-24573-z)
Supplement: Supplementary file 4 — Supplementary Data 1 [file 41467_2021_24573_MOESM4_ESM.zip › SuppData1/orthologs/HUMAN-BRARE.txt]

ENSP00000262384	ENSDARP00000074624
ENSP00000362179	ENSDARP00000061719
ENSP00000362179	ENSDARP00000095914
ENSP00000268876	ENSDARP00000023678
ENSP00000361900	ENSDARP00000001240
ENSP00000295408	ENSDARP00000101815
ENSP00000317272	ENSDARP00000123904
ENSP00000363970	ENSDARP00000042321
ENSP00000373518	ENSDARP00000101214
ENSP00000367851	ENSDARP00000111829
ENSP00000445366	ENSDARP00000035017
ENSP00000281722	ENSDARP00000099341
ENSP00000363107	ENSDARP00000016279
ENSP00000354995	ENSDARP00000087241
ENSP00000272286	ENSDARP00000120245
ENSP00000260645	ENSDARP00000086278
ENSP00000389951	ENSDARP00000108480
ENSP00000363092	ENSDARP00000043235
ENSP00000363092	ENSDARP00000112135
ENSP00000261464	ENSDARP00000040549
ENSP00000454207	ENSDARP00000105765
ENSP00000362994	ENSDARP00000091948
ENSP00000247668	ENSDARP00000016657
ENSP00000247668	ENSDARP00000043465
ENSP00000433623	ENSDARP00000036715
ENSP00000249636	ENSDARP00000128322
ENSP00000249636	ENSDARP00000052396
ENSP00000334474	ENSDARP00000097747
ENSP00000334474	ENSDARP00000102479
ENSP00000324173	ENSDARP00000017456
ENSP00000367623	ENSDARP00000075275
ENSP00000297185	ENSDARP00000003744
ENSP00000234038	ENSDARP00000025441
ENSP00000367815	ENSDARP00000115728
ENSP00000326870	ENSDARP00000060526
ENSP00000308361	ENSDARP00000102702
ENSP00000307259	ENSDARP00000128926
ENSP00000308479	ENSDARP00000104196
ENSP00000311687	ENSDARP00000123389
ENSP00000363520	ENSDARP00000122905
ENSP00000414055	ENSDARP00000109018
ENSP00000414055	ENSDARP00000041145
ENSP00000369666	ENSDARP00000098378
ENSP00000350676	ENSDARP00000007140
ENSP00000251363	ENSDARP00000042193
ENSP00000251363	ENSDARP00000033512
ENSP00000271688	ENSDARP00000099879
ENSP00000271688	ENSDARP00000076418
ENSP00000284382	ENSDARP00000052791
ENSP00000284382	ENSDARP00000102159
ENSP00000376453	ENSDARP00000070109
ENSP00000402697	ENSDARP00000087079
ENSP00000355929	ENSDARP00000033311
ENSP00000309142	ENSDARP00000067607
ENSP00000264903	ENSDARP00000071278
ENSP00000468788	ENSDARP00000096178
ENSP00000468788	ENSDARP00000087500
ENSP00000297071	ENSDARP00000010426
ENSP00000439120	ENSDARP00000105608
ENSP00000380252	ENSDARP00000062853
ENSP00000257749	ENSDARP00000036016
ENSP00000366827	ENSDARP00000104838
ENSP00000321343	ENSDARP00000110537
ENSP00000320431	ENSDARP00000066622
ENSP00000268164	ENSDARP00000022709
ENSP00000231461	ENSDARP00000011180
ENSP00000262904	ENSDARP00000109781
ENSP00000345571	ENSDARP00000101968
ENSP00000368686	ENSDARP00000011396
ENSP00000268989	ENSDARP00000086789
ENSP00000221543	ENSDARP00000020784
ENSP00000448182	ENSDARP00000111457
ENSP00000320434	ENSDARP00000013157
ENSP00000304669	ENSDARP00000052440
ENSP00000386141	ENSDARP00000107372
ENSP00000477059	ENSDARP00000107947
ENSP00000477059	ENSDARP00000053660
ENSP00000386881	ENSDARP00000114340
ENSP00000428280	ENSDARP00000056104
ENSP00000360475	ENSDARP00000098075
ENSP00000360475	ENSDARP00000089131
ENSP00000222250	ENSDARP00000017762
ENSP00000358323	ENSDARP00000052420
ENSP00000358323	ENSDARP00000128041
ENSP00000380759	ENSDARP00000086597
ENSP00000359095	ENSDARP00000106043
ENSP00000331879	ENSDARP00000003829
ENSP00000276440	ENSDARP00000123474
ENSP00000340677	ENSDARP00000049623
ENSP00000272164	ENSDARP00000105575
ENSP00000290015	ENSDARP00000055224
ENSP00000258411	ENSDARP00000005680
ENSP00000252456	ENSDARP00000121183
ENSP00000252456	ENSDARP00000003525
ENSP00000252677	ENSDARP00000129116
ENSP00000367942	ENSDARP00000008475
ENSP00000287139	ENSDARP00000058968
ENSP00000282701	ENSDARP00000079823
ENSP00000334314	ENSDARP00000104791
ENSP00000378254	ENSDARP00000075280
ENSP00000366267	ENSDARP00000108980
ENSP00000377836	ENSDARP00000039553
ENSP00000292377	ENSDARP00000105944
ENSP00000264039	ENSDARP00000106138
ENSP00000332886	ENSDARP00000123199
ENSP00000380785	ENSDARP00000057433
ENSP00000360252	ENSDARP00000063051
ENSP00000310015	ENSDARP00000081844
ENSP00000370713	ENSDARP00000115372
ENSP00000357459	ENSDARP00000115965
ENSP00000268624	ENSDARP00000101420
ENSP00000296513	ENSDARP00000112407
ENSP00000262803	ENSDARP00000013006
ENSP00000399797	ENSDARP00000064825
ENSP00000351524	ENSDARP00000042673
ENSP00000394314	ENSDARP00000127476
ENSP00000253008	ENSDARP00000015394
ENSP00000354960	ENSDARP00000013506
ENSP00000354960	ENSDARP00000117090
ENSP00000361929	ENSDARP00000102910
ENSP00000282903	ENSDARP00000012147
ENSP00000352603	ENSDARP00000073893
ENSP00000347408	ENSDARP00000104859
ENSP00000388996	ENSDARP00000053426
ENSP00000406472	ENSDARP00000075572
ENSP00000265741	ENSDARP00000091375
ENSP00000276052	ENSDARP00000087820
ENSP00000423665	ENSDARP00000002635
ENSP00000417914	ENSDARP00000073523
ENSP00000264607	ENSDARP00000030625
ENSP00000355195	ENSDARP00000014061
ENSP00000355195	ENSDARP00000054692
ENSP00000305426	ENSDARP00000084007
ENSP00000221399	ENSDARP00000078442
ENSP00000229771	ENSDARP00000124333
ENSP00000229771	ENSDARP00000099556
ENSP00000314444	ENSDARP00000091436
ENSP00000216271	ENSDARP00000109870
ENSP00000334061	ENSDARP00000124246
ENSP00000346236	ENSDARP00000129124
ENSP00000464050	ENSDARP00000070686
ENSP00000225792	ENSDARP00000055491
ENSP00000357650	ENSDARP00000067708
ENSP00000262462	ENSDARP00000106457
ENSP00000300456	ENSDARP00000012791
ENSP00000351520	ENSDARP00000056073
ENSP00000301825	ENSDARP00000111869
ENSP00000378046	ENSDARP00000065396
ENSP00000222803	ENSDARP00000059618
ENSP00000413152	ENSDARP00000106564
ENSP00000242209	ENSDARP00000022147
ENSP00000317232	ENSDARP00000066366
ENSP00000317232	ENSDARP00000095220
ENSP00000345964	ENSDARP00000099181
ENSP00000358715	ENSDARP00000100931
ENSP00000358715	ENSDARP00000127731
ENSP00000370473	ENSDARP00000027644
ENSP00000301464	ENSDARP00000095343
ENSP00000301464	ENSDARP00000109154
ENSP00000275525	ENSDARP00000019674
ENSP00000275525	ENSDARP00000056452
ENSP00000233809	ENSDARP00000068816
ENSP00000233809	ENSDARP00000019643
ENSP00000386942	ENSDARP00000122397
ENSP00000386942	ENSDARP00000129467
ENSP00000362239	ENSDARP00000053606
ENSP00000417583	ENSDARP00000057298
ENSP00000417583	ENSDARP00000063586
ENSP00000355968	ENSDARP00000022487
ENSP00000233535	ENSDARP00000050473
ENSP00000415011	ENSDARP00000074794
ENSP00000261867	ENSDARP00000025373
ENSP00000362195	ENSDARP00000063985
ENSP00000263409	ENSDARP00000058305
ENSP00000263409	ENSDARP00000062984
ENSP00000384545	ENSDARP00000109601
ENSP00000329926	ENSDARP00000091774
ENSP00000329926	ENSDARP00000104127
ENSP00000445952	ENSDARP00000028904
ENSP00000445952	ENSDARP00000114008
ENSP00000251527	ENSDARP00000025094
ENSP00000424126	ENSDARP00000097628
ENSP00000424126	ENSDARP00000080655
ENSP00000340594	ENSDARP00000097784
ENSP00000341489	ENSDARP00000098809
ENSP00000368566	ENSDARP00000079273
ENSP00000348429	ENSDARP00000123999
ENSP00000258873	ENSDARP00000083765
ENSP00000233156	ENSDARP00000047652
ENSP00000222543	ENSDARP00000081855
ENSP00000311184	ENSDARP00000076606
ENSP00000311184	ENSDARP00000025648
ENSP00000324763	ENSDARP00000098282
ENSP00000265132	ENSDARP00000011426
ENSP00000376652	ENSDARP00000109709
ENSP00000376652	ENSDARP00000045814
ENSP00000281156	ENSDARP00000091908
ENSP00000355094	ENSDARP00000014920
ENSP00000328694	ENSDARP00000106281
ENSP00000328694	ENSDARP00000108347
ENSP00000379366	ENSDARP00000088385
ENSP00000349575	ENSDARP00000120338
ENSP00000271139	ENSDARP00000064175
ENSP00000290551	ENSDARP00000006800
ENSP00000348300	ENSDARP00000050948
ENSP00000287748	ENSDARP00000074998
ENSP00000423541	ENSDARP00000078459
ENSP00000358142	ENSDARP00000078354
ENSP00000299134	ENSDARP00000089497
ENSP00000452871	ENSDARP00000045678
ENSP00000452871	ENSDARP00000109120
ENSP00000351484	ENSDARP00000073505
ENSP00000353224	ENSDARP00000122069
ENSP00000223026	ENSDARP00000128113
ENSP00000337425	ENSDARP00000114765
ENSP00000157600	ENSDARP00000128272
ENSP00000365494	ENSDARP00000102221
ENSP00000401060	ENSDARP00000059513
ENSP00000401060	ENSDARP00000067176
ENSP00000262916	ENSDARP00000108227
ENSP00000337354	ENSDARP00000026364
ENSP00000316842	ENSDARP00000123087
ENSP00000247182	ENSDARP00000028379
ENSP00000304502	ENSDARP00000075251
ENSP00000304502	ENSDARP00000071623
ENSP00000337159	ENSDARP00000114103
ENSP00000216602	ENSDARP00000069214
ENSP00000390941	ENSDARP00000077905
ENSP00000357927	ENSDARP00000079578
ENSP00000310491	ENSDARP00000034827
ENSP00000346151	ENSDARP00000118891
ENSP00000346151	ENSDARP00000103999
ENSP00000324729	ENSDARP00000106287
ENSP00000164227	ENSDARP00000112109
ENSP00000325663	ENSDARP00000126959
ENSP00000312988	ENSDARP00000045035
ENSP00000275015	ENSDARP00000089603
ENSP00000311837	ENSDARP00000077021
ENSP00000429842	ENSDARP00000083042
ENSP00000217381	ENSDARP00000104940
ENSP00000338191	ENSDARP00000067932
ENSP00000378965	ENSDARP00000061163
ENSP00000357484	ENSDARP00000061134
ENSP00000419378	ENSDARP00000119520
ENSP00000358460	ENSDARP00000014010
ENSP00000414921	ENSDARP00000040307
ENSP00000410811	ENSDARP00000117905
ENSP00000333836	ENSDARP00000006334
ENSP00000333836	ENSDARP00000109638
ENSP00000266041	ENSDARP00000037689
ENSP00000218436	ENSDARP00000072911
ENSP00000233630	ENSDARP00000001039
ENSP00000337500	ENSDARP00000095486
ENSP00000337500	ENSDARP00000080646
ENSP00000355026	ENSDARP00000127303
ENSP00000355026	ENSDARP00000122795
ENSP00000056217	ENSDARP00000098618
ENSP00000264051	ENSDARP00000098684
ENSP00000367629	ENSDARP00000111989
ENSP00000366477	ENSDARP00000111319
ENSP00000402584	ENSDARP00000097773
ENSP00000369702	ENSDARP00000126208
ENSP00000287585	ENSDARP00000101821
ENSP00000441214	ENSDARP00000111119
ENSP00000406191	ENSDARP00000121795
ENSP00000291536	ENSDARP00000094167
ENSP00000356436	ENSDARP00000024335
ENSP00000356436	ENSDARP00000090686
ENSP00000306163	ENSDARP00000069315
ENSP00000360762	ENSDARP00000097889
ENSP00000360762	ENSDARP00000098001
ENSP00000250894	ENSDARP00000120365
ENSP00000262013	ENSDARP00000082784
ENSP00000369981	ENSDARP00000067629
ENSP00000369981	ENSDARP00000085044
ENSP00000418744	ENSDARP00000018632
ENSP00000418744	ENSDARP00000045932
ENSP00000361645	ENSDARP00000051402
ENSP00000361645	ENSDARP00000114502
ENSP00000278937	ENSDARP00000095328
ENSP00000278937	ENSDARP00000032601
ENSP00000352513	ENSDARP00000092425
ENSP00000432943	ENSDARP00000101478
ENSP00000278947	ENSDARP00000092068
ENSP00000322460	ENSDARP00000084700
ENSP00000322460	ENSDARP00000079303
ENSP00000278949	ENSDARP00000103451
ENSP00000266712	ENSDARP00000128595
ENSP00000343871	ENSDARP00000109667
ENSP00000361995	ENSDARP00000094710
ENSP00000268125	ENSDARP00000095187
ENSP00000268125	ENSDARP00000026805
ENSP00000275162	ENSDARP00000069597
ENSP00000302843	ENSDARP00000091828
ENSP00000347872	ENSDARP00000073439
ENSP00000303129	ENSDARP00000106240
ENSP00000399805	ENSDARP00000118753
ENSP00000375647	ENSDARP00000119475
ENSP00000375647	ENSDARP00000122486
ENSP00000436836	ENSDARP00000128562
ENSP00000436836	ENSDARP00000126045
ENSP00000005284	ENSDARP00000098491
ENSP00000005284	ENSDARP00000055022
ENSP00000262138	ENSDARP00000057324
ENSP00000262138	ENSDARP00000099217
ENSP00000270458	ENSDARP00000118548
ENSP00000270458	ENSDARP00000094670
ENSP00000376914	ENSDARP00000078963
ENSP00000400258	ENSDARP00000076873
ENSP00000362444	ENSDARP00000093925
ENSP00000247191	ENSDARP00000066410
ENSP00000359132	ENSDARP00000086549
ENSP00000379032	ENSDARP00000073621
ENSP00000363398	ENSDARP00000107675
ENSP00000367446	ENSDARP00000003397
ENSP00000367446	ENSDARP00000108198
ENSP00000220562	ENSDARP00000124029
ENSP00000400101	ENSDARP00000093555
ENSP00000329033	ENSDARP00000094885
ENSP00000307513	ENSDARP00000102728
ENSP00000283243	ENSDARP00000098758
ENSP00000356587	ENSDARP00000119695
ENSP00000368952	ENSDARP00000107042
ENSP00000368952	ENSDARP00000121180
ENSP00000319323	ENSDARP00000083949
ENSP00000348886	ENSDARP00000064746
ENSP00000327048	ENSDARP00000108993
ENSP00000328364	ENSDARP00000064832
ENSP00000454062	ENSDARP00000064615
ENSP00000345393	ENSDARP00000044859
ENSP00000344903	ENSDARP00000118205
ENSP00000297282	ENSDARP00000106725
ENSP00000194130	ENSDARP00000047006
ENSP00000279027	ENSDARP00000091933
ENSP00000392411	ENSDARP00000070437
ENSP00000406220	ENSDARP00000058513
ENSP00000406220	ENSDARP00000098418
ENSP00000365251	ENSDARP00000025120
ENSP00000435582	ENSDARP00000116922
ENSP00000353249	ENSDARP00000094377
ENSP00000360905	ENSDARP00000113955
ENSP00000353422	ENSDARP00000098114
ENSP00000379500	ENSDARP00000048506
ENSP00000355751	ENSDARP00000102127
ENSP00000222271	ENSDARP00000070464
ENSP00000339730	ENSDARP00000093348
ENSP00000339730	ENSDARP00000051004
ENSP00000383909	ENSDARP00000057589
ENSP00000371686	ENSDARP00000002460
ENSP00000257600	ENSDARP00000085707
ENSP00000447873	ENSDARP00000110688
ENSP00000316532	ENSDARP00000107971
ENSP00000005286	ENSDARP00000108491
ENSP00000361650	ENSDARP00000063703
ENSP00000356275	ENSDARP00000048886
ENSP00000356275	ENSDARP00000002532
ENSP00000431813	ENSDARP00000053403
ENSP00000160373	ENSDARP00000091516
ENSP00000271277	ENSDARP00000069657
ENSP00000271277	ENSDARP00000123484
ENSP00000303758	ENSDARP00000129096
ENSP00000363349	ENSDARP00000050176
ENSP00000238994	ENSDARP00000014980
ENSP00000238994	ENSDARP00000108067
ENSP00000308318	ENSDARP00000065669
ENSP00000360035	ENSDARP00000118761
ENSP00000360035	ENSDARP00000129035
ENSP00000284601	ENSDARP00000111556
ENSP00000284601	ENSDARP00000111169
ENSP00000336630	ENSDARP00000121566
ENSP00000356205	ENSDARP00000093285
ENSP00000356205	ENSDARP00000101777
ENSP00000276218	ENSDARP00000099736
ENSP00000391299	ENSDARP00000106854
ENSP00000342313	ENSDARP00000112558
ENSP00000440674	ENSDARP00000058495
ENSP00000332723	ENSDARP00000128615
ENSP00000411770	ENSDARP00000016314
ENSP00000214869	ENSDARP00000047070
ENSP00000214869	ENSDARP00000098435
ENSP00000359305	ENSDARP00000014840
ENSP00000356381	ENSDARP00000043315
ENSP00000254901	ENSDARP00000043161
ENSP00000438346	ENSDARP00000123784
ENSP00000362863	ENSDARP00000023124
ENSP00000362863	ENSDARP00000019093
ENSP00000295488	ENSDARP00000104305
ENSP00000435506	ENSDARP00000099211
ENSP00000264233	ENSDARP00000065555
ENSP00000317123	ENSDARP00000098660
ENSP00000253083	ENSDARP00000105864
ENSP00000253083	ENSDARP00000079991
ENSP00000267984	ENSDARP00000102404
ENSP00000365411	ENSDARP00000117778
ENSP00000263915	ENSDARP00000089458
ENSP00000381793	ENSDARP00000051165
ENSP00000381793	ENSDARP00000042171
ENSP00000403459	ENSDARP00000062698
ENSP00000343490	ENSDARP00000110875
ENSP00000343490	ENSDARP00000052476
ENSP00000369442	ENSDARP00000124944
ENSP00000257408	ENSDARP00000100285
ENSP00000240285	ENSDARP00000066702
ENSP00000240285	ENSDARP00000104887
ENSP00000365397	ENSDARP00000065852
ENSP00000365397	ENSDARP00000066124
ENSP00000358854	ENSDARP00000015825
ENSP00000262394	ENSDARP00000005989
ENSP00000319474	ENSDARP00000119398
ENSP00000387078	ENSDARP00000105402
ENSP00000344504	ENSDARP00000056285
ENSP00000349727	ENSDARP00000111440
ENSP00000344277	ENSDARP00000102258
ENSP00000263512	ENSDARP00000050618
ENSP00000245312	ENSDARP00000024256
ENSP00000273861	ENSDARP00000019940
ENSP00000216540	ENSDARP00000113054
ENSP00000313681	ENSDARP00000101191
ENSP00000245222	ENSDARP00000113801
ENSP00000347581	ENSDARP00000011155
ENSP00000404121	ENSDARP00000019087
ENSP00000262961	ENSDARP00000107390
ENSP00000265069	ENSDARP00000069275
ENSP00000361800	ENSDARP00000074797
ENSP00000360065	ENSDARP00000065205
ENSP00000264968	ENSDARP00000123093
ENSP00000338487	ENSDARP00000000748
ENSP00000474896	ENSDARP00000098822
ENSP00000354458	ENSDARP00000119169
ENSP00000360281	ENSDARP00000057735
ENSP00000322061	ENSDARP00000114284
ENSP00000322061	ENSDARP00000118698
ENSP00000309270	ENSDARP00000108405
ENSP00000362207	ENSDARP00000101408
ENSP00000362207	ENSDARP00000127739
ENSP00000276055	ENSDARP00000065118
ENSP00000354842	ENSDARP00000044370
ENSP00000219746	ENSDARP00000101166
ENSP00000441032	ENSDARP00000100378
ENSP00000311657	ENSDARP00000068009
ENSP00000311657	ENSDARP00000107380
ENSP00000346206	ENSDARP00000124923
ENSP00000440288	ENSDARP00000073110
ENSP00000351717	ENSDARP00000073658
ENSP00000310721	ENSDARP00000020000
ENSP00000301645	ENSDARP00000113850
ENSP00000244043	ENSDARP00000078769
ENSP00000259808	ENSDARP00000101760
ENSP00000220751	ENSDARP00000043125
ENSP00000332454	ENSDARP00000106580
ENSP00000306678	ENSDARP00000073959
ENSP00000363852	ENSDARP00000007186
ENSP00000229729	ENSDARP00000030718
ENSP00000336888	ENSDARP00000023293
ENSP00000336888	ENSDARP00000109007
ENSP00000359892	ENSDARP00000074529
ENSP00000359892	ENSDARP00000121140
ENSP00000262032	ENSDARP00000116091
ENSP00000413025	ENSDARP00000013960
ENSP00000473474	ENSDARP00000078285
ENSP00000297679	ENSDARP00000053683
ENSP00000343526	ENSDARP00000073367
ENSP00000303434	ENSDARP00000101307
ENSP00000346643	ENSDARP00000056522
ENSP00000223366	ENSDARP00000112428
ENSP00000340243	ENSDARP00000110892
ENSP00000342962	ENSDARP00000027703
ENSP00000319796	ENSDARP00000089585
ENSP00000420863	ENSDARP00000087966
ENSP00000320346	ENSDARP00000090285
ENSP00000274140	ENSDARP00000098249
ENSP00000379118	ENSDARP00000115648
ENSP00000471536	ENSDARP00000082852
ENSP00000361672	ENSDARP00000103866
ENSP00000361672	ENSDARP00000107114
ENSP00000363377	ENSDARP00000072649
ENSP00000366746	ENSDARP00000120829
ENSP00000413697	ENSDARP00000064077
ENSP00000330631	ENSDARP00000072426
ENSP00000330631	ENSDARP00000024471
ENSP00000335397	ENSDARP00000054597
ENSP00000335397	ENSDARP00000068226
ENSP00000340328	ENSDARP00000083002
ENSP00000294635	ENSDARP00000127790
ENSP00000263212	ENSDARP00000051665
ENSP00000312411	ENSDARP00000063550
ENSP00000417659	ENSDARP00000109769
ENSP00000417659	ENSDARP00000086614
ENSP00000254654	ENSDARP00000104731
ENSP00000477341	ENSDARP00000008977
ENSP00000477341	ENSDARP00000103131
ENSP00000378830	ENSDARP00000040170
ENSP00000338673	ENSDARP00000045176
ENSP00000376345	ENSDARP00000055472
ENSP00000376345	ENSDARP00000007188
ENSP00000378324	ENSDARP00000067931
ENSP00000414398	ENSDARP00000107433
ENSP00000307280	ENSDARP00000004932
ENSP00000307280	ENSDARP00000018197
ENSP00000379210	ENSDARP00000066500
ENSP00000229824	ENSDARP00000125663
ENSP00000365630	ENSDARP00000102663
ENSP00000262094	ENSDARP00000125623
ENSP00000379601	ENSDARP00000059319
ENSP00000330247	ENSDARP00000020283
ENSP00000376615	ENSDARP00000085982
ENSP00000261461	ENSDARP00000019419
ENSP00000164133	ENSDARP00000071683
ENSP00000417963	ENSDARP00000093469
ENSP00000412733	ENSDARP00000091500
ENSP00000296220	ENSDARP00000098790
ENSP00000379804	ENSDARP00000058551
ENSP00000379804	ENSDARP00000043822
ENSP00000263650	ENSDARP00000099232
ENSP00000378349	ENSDARP00000115356
ENSP00000353094	ENSDARP00000094806
ENSP00000328327	ENSDARP00000106315
ENSP00000218008	ENSDARP00000069762
ENSP00000250111	ENSDARP00000088594
ENSP00000250111	ENSDARP00000083835
ENSP00000356790	ENSDARP00000003281
ENSP00000356790	ENSDARP00000115804
ENSP00000473410	ENSDARP00000069637
ENSP00000381476	ENSDARP00000119579
ENSP00000216139	ENSDARP00000118661
ENSP00000396538	ENSDARP00000019575
ENSP00000396538	ENSDARP00000006495
ENSP00000379330	ENSDARP00000101834
ENSP00000379330	ENSDARP00000098057
ENSP00000388910	ENSDARP00000104333
ENSP00000377867	ENSDARP00000079474
ENSP00000325748	ENSDARP00000056962
ENSP00000325748	ENSDARP00000110937
ENSP00000429744	ENSDARP00000015367
ENSP00000320485	ENSDARP00000118392
ENSP00000320485	ENSDARP00000118182
ENSP00000368189	ENSDARP00000088317
ENSP00000263620	ENSDARP00000095133
ENSP00000263270	ENSDARP00000031559
ENSP00000336666	ENSDARP00000091884
ENSP00000379891	ENSDARP00000038591
ENSP00000379891	ENSDARP00000101636
ENSP00000413049	ENSDARP00000040954
ENSP00000354886	ENSDARP00000105896
ENSP00000354886	ENSDARP00000078311
ENSP00000326305	ENSDARP00000059139
ENSP00000257177	ENSDARP00000093754
ENSP00000263063	ENSDARP00000100165
ENSP00000373420	ENSDARP00000083566
ENSP00000325594	ENSDARP00000101331
ENSP00000410862	ENSDARP00000024532
ENSP00000410862	ENSDARP00000106658
ENSP00000344465	ENSDARP00000118126
ENSP00000274473	ENSDARP00000129223
ENSP00000266214	ENSDARP00000098193
ENSP00000259021	ENSDARP00000093977
ENSP00000259021	ENSDARP00000021648
ENSP00000380136	ENSDARP00000014581
ENSP00000406037	ENSDARP00000122112
ENSP00000337194	ENSDARP00000089604
ENSP00000337194	ENSDARP00000121254
ENSP00000263864	ENSDARP00000032940
ENSP00000264245	ENSDARP00000115419
ENSP00000266970	ENSDARP00000032448
ENSP00000347924	ENSDARP00000092724
ENSP00000316905	ENSDARP00000121626
ENSP00000224807	ENSDARP00000057866
ENSP00000358909	ENSDARP00000036949
ENSP00000266771	ENSDARP00000070580
ENSP00000340402	ENSDARP00000129510
ENSP00000365686	ENSDARP00000047895
ENSP00000365686	ENSDARP00000120021
ENSP00000417085	ENSDARP00000091395
ENSP00000356991	ENSDARP00000098890
ENSP00000418070	ENSDARP00000074512
ENSP00000418070	ENSDARP00000121706
ENSP00000264025	ENSDARP00000078889
ENSP00000264025	ENSDARP00000102277
ENSP00000274710	ENSDARP00000086172
ENSP00000020673	ENSDARP00000098718
ENSP00000292782	ENSDARP00000106714
ENSP00000319482	ENSDARP00000114663
ENSP00000334625	ENSDARP00000114939
ENSP00000298139	ENSDARP00000115423
ENSP00000317636	ENSDARP00000077321
ENSP00000269228	ENSDARP00000094372
ENSP00000265565	ENSDARP00000005085
ENSP00000361266	ENSDARP00000071771
ENSP00000350364	ENSDARP00000038588
ENSP00000270642	ENSDARP00000092401
ENSP00000264668	ENSDARP00000066758
ENSP00000337459	ENSDARP00000090595
ENSP00000419970	ENSDARP00000123832
ENSP00000419970	ENSDARP00000071871
ENSP00000283122	ENSDARP00000014968
ENSP00000355480	ENSDARP00000127594
ENSP00000282077	ENSDARP00000022009
ENSP00000005178	ENSDARP00000071589
ENSP00000333633	ENSDARP00000045582
ENSP00000349076	ENSDARP00000116176
ENSP00000417654	ENSDARP00000000004
ENSP00000247138	ENSDARP00000076420
ENSP00000320566	ENSDARP00000031200
ENSP00000322142	ENSDARP00000040700
ENSP00000322142	ENSDARP00000089186
ENSP00000380024	ENSDARP00000045244
ENSP00000364929	ENSDARP00000118972
ENSP00000307183	ENSDARP00000009928
ENSP00000377265	ENSDARP00000117791
ENSP00000362332	ENSDARP00000007990
ENSP00000368924	ENSDARP00000076787
ENSP00000201031	ENSDARP00000123798
ENSP00000008391	ENSDARP00000028710
ENSP00000267273	ENSDARP00000102873
ENSP00000267273	ENSDARP00000072256
ENSP00000406482	ENSDARP00000100773
ENSP00000406482	ENSDARP00000082128
ENSP00000290902	ENSDARP00000023050
ENSP00000316881	ENSDARP00000084260
ENSP00000323696	ENSDARP00000021474
ENSP00000236040	ENSDARP00000093602
ENSP00000379951	ENSDARP00000075077
ENSP00000253024	ENSDARP00000106248
ENSP00000351250	ENSDARP00000025140
ENSP00000384876	ENSDARP00000070982
ENSP00000419185	ENSDARP00000126061
ENSP00000302630	ENSDARP00000026697
ENSP00000261726	ENSDARP00000118737
ENSP00000417003	ENSDARP00000046879
ENSP00000268676	ENSDARP00000111622
ENSP00000270560	ENSDARP00000071970
ENSP00000305852	ENSDARP00000095301
ENSP00000433102	ENSDARP00000101294
ENSP00000433102	ENSDARP00000127688
ENSP00000373272	ENSDARP00000101787
ENSP00000256649	ENSDARP00000115995
ENSP00000381340	ENSDARP00000100117
ENSP00000381340	ENSDARP00000068272
ENSP00000323714	ENSDARP00000022906
ENSP00000393324	ENSDARP00000015325
ENSP00000318057	ENSDARP00000109921
ENSP00000239938	ENSDARP00000054459
ENSP00000177694	ENSDARP00000006762
ENSP00000374205	ENSDARP00000019930
ENSP00000321951	ENSDARP00000057621
ENSP00000314380	ENSDARP00000028496
ENSP00000387194	ENSDARP00000094621
ENSP00000221476	ENSDARP00000037871
ENSP00000221476	ENSDARP00000059365
ENSP00000357106	ENSDARP00000108842
ENSP00000384193	ENSDARP00000085223
ENSP00000384193	ENSDARP00000113546
ENSP00000222374	ENSDARP00000099657
ENSP00000227348	ENSDARP00000109589
ENSP00000475496	ENSDARP00000053595
ENSP00000307275	ENSDARP00000011289
ENSP00000355387	ENSDARP00000031172
ENSP00000355387	ENSDARP00000058935
ENSP00000316007	ENSDARP00000105358
ENSP00000302177	ENSDARP00000115425
ENSP00000302177	ENSDARP00000113191
ENSP00000324944	ENSDARP00000121393
ENSP00000314196	ENSDARP00000068385
ENSP00000245615	ENSDARP00000106817
ENSP00000261407	ENSDARP00000103186
ENSP00000406052	ENSDARP00000122775
ENSP00000346065	ENSDARP00000093281
ENSP00000346065	ENSDARP00000127821
ENSP00000384376	ENSDARP00000119878
ENSP00000255324	ENSDARP00000116232
ENSP00000414624	ENSDARP00000053075
ENSP00000325674	ENSDARP00000094733
ENSP00000452634	ENSDARP00000108265
ENSP00000284073	ENSDARP00000090967
ENSP00000284073	ENSDARP00000123512
ENSP00000233078	ENSDARP00000109996
ENSP00000257017	ENSDARP00000074492
ENSP00000393987	ENSDARP00000107565
ENSP00000383933	ENSDARP00000091217
ENSP00000295569	ENSDARP00000084834
ENSP00000418575	ENSDARP00000104039
ENSP00000263519	ENSDARP00000119407
ENSP00000263519	ENSDARP00000127908
ENSP00000369677	ENSDARP00000124236
ENSP00000369677	ENSDARP00000106093
ENSP00000335481	ENSDARP00000122495
ENSP00000318234	ENSDARP00000073490
ENSP00000345436	ENSDARP00000126312
ENSP00000345436	ENSDARP00000102007
ENSP00000396421	ENSDARP00000119028
ENSP00000274289	ENSDARP00000109716
ENSP00000361275	ENSDARP00000121537
ENSP00000253159	ENSDARP00000124331
ENSP00000441823	ENSDARP00000104082
ENSP00000441823	ENSDARP00000074744
ENSP00000251020	ENSDARP00000102655
ENSP00000333537	ENSDARP00000113388
ENSP00000375810	ENSDARP00000072797
ENSP00000399403	ENSDARP00000110658
ENSP00000320543	ENSDARP00000128983
ENSP00000419952	ENSDARP00000103111
ENSP00000302719	ENSDARP00000098230
ENSP00000285208	ENSDARP00000049176
ENSP00000285208	ENSDARP00000042254
ENSP00000410403	ENSDARP00000012152
ENSP00000465419	ENSDARP00000106650
ENSP00000281537	ENSDARP00000099537
ENSP00000281537	ENSDARP00000129752
ENSP00000355938	ENSDARP00000041396
ENSP00000437041	ENSDARP00000084821
ENSP00000356218	ENSDARP00000003519
ENSP00000371419	ENSDARP00000114915
ENSP00000398688	ENSDARP00000100728
ENSP00000300055	ENSDARP00000070661
ENSP00000405514	ENSDARP00000123328
ENSP00000424474	ENSDARP00000082295
ENSP00000358983	ENSDARP00000121285
ENSP00000221452	ENSDARP00000128656
ENSP00000384273	ENSDARP00000104876
ENSP00000295025	ENSDARP00000072078
ENSP00000329468	ENSDARP00000094504
ENSP00000353078	ENSDARP00000107517
ENSP00000338348	ENSDARP00000029427
ENSP00000341346	ENSDARP00000041589
ENSP00000207457	ENSDARP00000046526
ENSP00000379263	ENSDARP00000127387
ENSP00000356599	ENSDARP00000093332
ENSP00000378292	ENSDARP00000045668
ENSP00000078445	ENSDARP00000113661
ENSP00000078445	ENSDARP00000112226
ENSP00000357596	ENSDARP00000111960
ENSP00000342136	ENSDARP00000024846
ENSP00000434939	ENSDARP00000012411
ENSP00000273179	ENSDARP00000083866
ENSP00000273179	ENSDARP00000083861
ENSP00000411145	ENSDARP00000007655
ENSP00000283268	ENSDARP00000094772
ENSP00000359357	ENSDARP00000065138
ENSP00000342137	ENSDARP00000051185
ENSP00000337701	ENSDARP00000101129
ENSP00000378072	ENSDARP00000109285
ENSP00000370430	ENSDARP00000100462
ENSP00000265838	ENSDARP00000067447
ENSP00000356015	ENSDARP00000018064
ENSP00000295709	ENSDARP00000081199
ENSP00000361769	ENSDARP00000094802
ENSP00000439287	ENSDARP00000077256
ENSP00000384892	ENSDARP00000073752
ENSP00000384892	ENSDARP00000113323
ENSP00000428417	ENSDARP00000100116
ENSP00000323313	ENSDARP00000091365
ENSP00000264065	ENSDARP00000103524
ENSP00000381104	ENSDARP00000013759
ENSP00000365567	ENSDARP00000016201
ENSP00000360184	ENSDARP00000041608
ENSP00000216605	ENSDARP00000017895
ENSP00000216605	ENSDARP00000020770
ENSP00000379108	ENSDARP00000070824
ENSP00000332247	ENSDARP00000032264
ENSP00000332247	ENSDARP00000115900
ENSP00000264649	ENSDARP00000041713
ENSP00000264649	ENSDARP00000020867
ENSP00000336740	ENSDARP00000087620
ENSP00000336740	ENSDARP00000021697
ENSP00000338127	ENSDARP00000117820
ENSP00000338127	ENSDARP00000100590
ENSP00000361158	ENSDARP00000111996
ENSP00000349616	ENSDARP00000076045
ENSP00000421981	ENSDARP00000018618
ENSP00000421981	ENSDARP00000118078
ENSP00000290649	ENSDARP00000069499
ENSP00000304051	ENSDARP00000112460
ENSP00000366395	ENSDARP00000100101
ENSP00000247461	ENSDARP00000083454
ENSP00000326699	ENSDARP00000092445
ENSP00000370571	ENSDARP00000040409
ENSP00000264735	ENSDARP00000107633
ENSP00000288680	ENSDARP00000109436
ENSP00000229335	ENSDARP00000011293
ENSP00000244669	ENSDARP00000124325
ENSP00000244669	ENSDARP00000043677
ENSP00000278060	ENSDARP00000016209
ENSP00000216133	ENSDARP00000108294
ENSP00000216133	ENSDARP00000055427
ENSP00000384490	ENSDARP00000095582
ENSP00000384490	ENSDARP00000127727
ENSP00000308750	ENSDARP00000066052
ENSP00000297565	ENSDARP00000055394
ENSP00000441801	ENSDARP00000023564
ENSP00000227524	ENSDARP00000097371
ENSP00000381032	ENSDARP00000070563
ENSP00000342832	ENSDARP00000051663
ENSP00000381823	ENSDARP00000090052
ENSP00000265175	ENSDARP00000097487
ENSP00000343405	ENSDARP00000127272
ENSP00000280551	ENSDARP00000058762
ENSP00000259605	ENSDARP00000083666
ENSP00000274811	ENSDARP00000090007
ENSP00000368824	ENSDARP00000097836
ENSP00000368824	ENSDARP00000103132
ENSP00000354609	ENSDARP00000050017
ENSP00000357232	ENSDARP00000058869
ENSP00000360217	ENSDARP00000015966
ENSP00000341564	ENSDARP00000068305
ENSP00000363414	ENSDARP00000043290
ENSP00000328777	ENSDARP00000092347
ENSP00000328777	ENSDARP00000116412
ENSP00000357392	ENSDARP00000012577
ENSP00000357392	ENSDARP00000050216
ENSP00000359489	ENSDARP00000068559
ENSP00000348793	ENSDARP00000113026
ENSP00000265343	ENSDARP00000125884
ENSP00000321537	ENSDARP00000024810
ENSP00000376333	ENSDARP00000035593
ENSP00000273666	ENSDARP00000027152
ENSP00000359070	ENSDARP00000128691
ENSP00000317743	ENSDARP00000108392
ENSP00000385616	ENSDARP00000116173
ENSP00000341280	ENSDARP00000114402
ENSP00000341280	ENSDARP00000080768
ENSP00000363458	ENSDARP00000058092
ENSP00000363458	ENSDARP00000009785
ENSP00000252891	ENSDARP00000110600
ENSP00000285599	ENSDARP00000099510
ENSP00000353655	ENSDARP00000129200
ENSP00000354168	ENSDARP00000002367
ENSP00000451575	ENSDARP00000117664
ENSP00000451575	ENSDARP00000127227
ENSP00000419199	ENSDARP00000006838
ENSP00000419199	ENSDARP00000113944
ENSP00000377840	ENSDARP00000107021
ENSP00000438949	ENSDARP00000022331
ENSP00000438949	ENSDARP00000083997
ENSP00000320025	ENSDARP00000101964
ENSP00000443985	ENSDARP00000097114
ENSP00000263791	ENSDARP00000098667
ENSP00000199389	ENSDARP00000113730
ENSP00000307235	ENSDARP00000120826
ENSP00000359575	ENSDARP00000071465
ENSP00000442786	ENSDARP00000098627
ENSP00000257818	ENSDARP00000115969
ENSP00000361043	ENSDARP00000007237
ENSP00000336606	ENSDARP00000113995
ENSP00000386520	ENSDARP00000121746
ENSP00000362441	ENSDARP00000105895
ENSP00000216268	ENSDARP00000115355
ENSP00000430241	ENSDARP00000009986
ENSP00000368190	ENSDARP00000080406
ENSP00000417038	ENSDARP00000091924
ENSP00000311713	ENSDARP00000047072
ENSP00000311713	ENSDARP00000115525
ENSP00000348278	ENSDARP00000111506
ENSP00000336655	ENSDARP00000115217
ENSP00000194530	ENSDARP00000110113
ENSP00000281456	ENSDARP00000030881
ENSP00000358888	ENSDARP00000115067
ENSP00000358888	ENSDARP00000001793
ENSP00000011473	ENSDARP00000098590
ENSP00000263233	ENSDARP00000082673
ENSP00000263233	ENSDARP00000063095
ENSP00000358297	ENSDARP00000084762
ENSP00000358297	ENSDARP00000085876
ENSP00000320176	ENSDARP00000052551
ENSP00000264010	ENSDARP00000073595
ENSP00000318085	ENSDARP00000051413
ENSP00000404854	ENSDARP00000044837
ENSP00000404854	ENSDARP00000049419
ENSP00000451712	ENSDARP00000012950
ENSP00000343635	ENSDARP00000085993
ENSP00000357341	ENSDARP00000100420
ENSP00000357341	ENSDARP00000097792
ENSP00000217320	ENSDARP00000128169
ENSP00000274721	ENSDARP00000107305
ENSP00000313423	ENSDARP00000073632
ENSP00000313423	ENSDARP00000102997
ENSP00000366243	ENSDARP00000082444
ENSP00000357048	ENSDARP00000107355
ENSP00000263918	ENSDARP00000079959
ENSP00000327197	ENSDARP00000080136
ENSP00000403712	ENSDARP00000114111
ENSP00000357980	ENSDARP00000020528
ENSP00000357980	ENSDARP00000048135
ENSP00000305919	ENSDARP00000050541
ENSP00000318986	ENSDARP00000118143
ENSP00000419740	ENSDARP00000115280
ENSP00000364145	ENSDARP00000122176
ENSP00000364145	ENSDARP00000113716
ENSP00000369100	ENSDARP00000041401
ENSP00000356113	ENSDARP00000103000
ENSP00000024061	ENSDARP00000025057
ENSP00000024061	ENSDARP00000128605
ENSP00000323847	ENSDARP00000086622
ENSP00000282026	ENSDARP00000053220
ENSP00000314036	ENSDARP00000090929
ENSP00000370395	ENSDARP00000013325
ENSP00000433757	ENSDARP00000073869
ENSP00000005340	ENSDARP00000021237
ENSP00000394352	ENSDARP00000073112
ENSP00000394352	ENSDARP00000073184
ENSP00000378328	ENSDARP00000022131
ENSP00000427130	ENSDARP00000101463
ENSP00000359982	ENSDARP00000062236
ENSP00000408005	ENSDARP00000074835
ENSP00000342143	ENSDARP00000108396
ENSP00000294725	ENSDARP00000128564
ENSP00000382770	ENSDARP00000100478
ENSP00000415106	ENSDARP00000106329
ENSP00000280098	ENSDARP00000110922
ENSP00000280098	ENSDARP00000103804
ENSP00000262746	ENSDARP00000076104
ENSP00000368646	ENSDARP00000090833
ENSP00000296464	ENSDARP00000070056
ENSP00000384144	ENSDARP00000090804
ENSP00000299633	ENSDARP00000101922
ENSP00000317396	ENSDARP00000080453
ENSP00000370299	ENSDARP00000100323
ENSP00000370299	ENSDARP00000102421
ENSP00000365188	ENSDARP00000103889
ENSP00000367950	ENSDARP00000114452
ENSP00000406546	ENSDARP00000105635
ENSP00000298472	ENSDARP00000023268
ENSP00000387549	ENSDARP00000100785
ENSP00000343899	ENSDARP00000118027
ENSP00000283309	ENSDARP00000127270
ENSP00000394794	ENSDARP00000102423
ENSP00000340874	ENSDARP00000044082
ENSP00000340874	ENSDARP00000015104
ENSP00000265165	ENSDARP00000114249
ENSP00000340347	ENSDARP00000129238
ENSP00000441640	ENSDARP00000109205
ENSP00000347716	ENSDARP00000089922
ENSP00000327214	ENSDARP00000083210
ENSP00000362285	ENSDARP00000098767
ENSP00000380081	ENSDARP00000117850
ENSP00000376123	ENSDARP00000105578
ENSP00000350078	ENSDARP00000102999
ENSP00000279873	ENSDARP00000054091
ENSP00000347602	ENSDARP00000126363
ENSP00000264183	ENSDARP00000107839
ENSP00000336591	ENSDARP00000123814
ENSP00000329967	ENSDARP00000124057
ENSP00000430684	ENSDARP00000117685
ENSP00000359424	ENSDARP00000013115
ENSP00000224356	ENSDARP00000041727
ENSP00000001146	ENSDARP00000101543
ENSP00000285949	ENSDARP00000072275
ENSP00000299163	ENSDARP00000042048
ENSP00000398410	ENSDARP00000124888
ENSP00000262811	ENSDARP00000111316
ENSP00000262811	ENSDARP00000082779
ENSP00000385727	ENSDARP00000082758
ENSP00000298532	ENSDARP00000121534
ENSP00000339992	ENSDARP00000070211
ENSP00000429633	ENSDARP00000066654
ENSP00000217026	ENSDARP00000109123
ENSP00000323780	ENSDARP00000100833
ENSP00000295759	ENSDARP00000047190
ENSP00000297988	ENSDARP00000105936
ENSP00000253754	ENSDARP00000090750
ENSP00000312634	ENSDARP00000109858
ENSP00000337180	ENSDARP00000069192
ENSP00000337180	ENSDARP00000122392
ENSP00000260970	ENSDARP00000065255
ENSP00000232978	ENSDARP00000107238
ENSP00000368005	ENSDARP00000050532
ENSP00000359233	ENSDARP00000007440
ENSP00000359233	ENSDARP00000013511
ENSP00000349396	ENSDARP00000110201
ENSP00000258428	ENSDARP00000115859
ENSP00000361310	ENSDARP00000115601
ENSP00000241436	ENSDARP00000112656
ENSP00000230323	ENSDARP00000023719
ENSP00000314129	ENSDARP00000103421
ENSP00000314129	ENSDARP00000128996
ENSP00000295600	ENSDARP00000021876
ENSP00000295600	ENSDARP00000056456
ENSP00000265440	ENSDARP00000049862
ENSP00000354543	ENSDARP00000061314
ENSP00000454919	ENSDARP00000079657
ENSP00000368237	ENSDARP00000074909
ENSP00000351155	ENSDARP00000079665
ENSP00000381844	ENSDARP00000012931
ENSP00000358060	ENSDARP00000103726
ENSP00000355308	ENSDARP00000102218
ENSP00000261875	ENSDARP00000016888
ENSP00000360195	ENSDARP00000127769
ENSP00000328923	ENSDARP00000098697
ENSP00000309087	ENSDARP00000117108
ENSP00000222032	ENSDARP00000116800
ENSP00000399709	ENSDARP00000099945
ENSP00000448310	ENSDARP00000128004
ENSP00000361281	ENSDARP00000120902
ENSP00000361473	ENSDARP00000009763
ENSP00000361473	ENSDARP00000126239
ENSP00000360431	ENSDARP00000126711
ENSP00000268129	ENSDARP00000035450
ENSP00000268129	ENSDARP00000067326
ENSP00000302657	ENSDARP00000097906
ENSP00000305926	ENSDARP00000128798
ENSP00000237289	ENSDARP00000032728
ENSP00000228740	ENSDARP00000011882
ENSP00000358894	ENSDARP00000098293
ENSP00000358894	ENSDARP00000081435
ENSP00000305449	ENSDARP00000104020
ENSP00000366275	ENSDARP00000117242
ENSP00000289013	ENSDARP00000121750
ENSP00000357453	ENSDARP00000119736
ENSP00000348959	ENSDARP00000120629
ENSP00000380034	ENSDARP00000058570
ENSP00000327968	ENSDARP00000068039
ENSP00000246104	ENSDARP00000053781
ENSP00000260526	ENSDARP00000115452
ENSP00000260526	ENSDARP00000025657
ENSP00000203556	ENSDARP00000099142
ENSP00000439601	ENSDARP00000083591
ENSP00000230085	ENSDARP00000012094
ENSP00000377059	ENSDARP00000096134
ENSP00000333640	ENSDARP00000006502
ENSP00000356870	ENSDARP00000115424
ENSP00000386845	ENSDARP00000059445
ENSP00000281523	ENSDARP00000110557
ENSP00000396843	ENSDARP00000083101
ENSP00000332513	ENSDARP00000126846
ENSP00000358853	ENSDARP00000053545
ENSP00000265689	ENSDARP00000060183
ENSP00000356170	ENSDARP00000093642
ENSP00000362151	ENSDARP00000112220
ENSP00000420736	ENSDARP00000109350
ENSP00000365380	ENSDARP00000098158
ENSP00000365380	ENSDARP00000080214
ENSP00000347883	ENSDARP00000103434
ENSP00000347883	ENSDARP00000080529
ENSP00000263265	ENSDARP00000126391
ENSP00000360069	ENSDARP00000127636
ENSP00000368698	ENSDARP00000103798
ENSP00000361664	ENSDARP00000054019
ENSP00000361664	ENSDARP00000115671
ENSP00000432869	ENSDARP00000019858
ENSP00000309096	ENSDARP00000103038
ENSP00000333900	ENSDARP00000107933
ENSP00000318298	ENSDARP00000054070
ENSP00000318298	ENSDARP00000071346
ENSP00000443410	ENSDARP00000118970
ENSP00000358458	ENSDARP00000114520
ENSP00000242248	ENSDARP00000063569
ENSP00000360216	ENSDARP00000056244
ENSP00000265421	ENSDARP00000017489
ENSP00000271915	ENSDARP00000122855
ENSP00000262888	ENSDARP00000127960
ENSP00000365063	ENSDARP00000076697
ENSP00000366240	ENSDARP00000116695
ENSP00000355870	ENSDARP00000116160
ENSP00000331470	ENSDARP00000057729
ENSP00000321711	ENSDARP00000069661
ENSP00000201647	ENSDARP00000127560
ENSP00000201647	ENSDARP00000075195
ENSP00000281172	ENSDARP00000008092
ENSP00000358820	ENSDARP00000114441
ENSP00000358820	ENSDARP00000114711
ENSP00000264716	ENSDARP00000112244
ENSP00000245919	ENSDARP00000114070
ENSP00000306245	ENSDARP00000043297
ENSP00000306245	ENSDARP00000105362
ENSP00000306245	ENSDARP00000058705
ENSP00000289473	ENSDARP00000050897
ENSP00000348215	ENSDARP00000104186
ENSP00000348215	ENSDARP00000128024
ENSP00000309714	ENSDARP00000036851
ENSP00000375855	ENSDARP00000017670
ENSP00000375855	ENSDARP00000062538
ENSP00000318086	ENSDARP00000109109
ENSP00000368964	ENSDARP00000080404
ENSP00000368964	ENSDARP00000075049
ENSP00000414712	ENSDARP00000071575
ENSP00000414712	ENSDARP00000098914
ENSP00000362244	ENSDARP00000106372
ENSP00000251642	ENSDARP00000110039
ENSP00000263642	ENSDARP00000013943
ENSP00000353142	ENSDARP00000097712
ENSP00000385735	ENSDARP00000122936
ENSP00000385735	ENSDARP00000123297
ENSP00000308591	ENSDARP00000102615
ENSP00000270824	ENSDARP00000088338
ENSP00000320084	ENSDARP00000123693
ENSP00000358470	ENSDARP00000101000
ENSP00000471417	ENSDARP00000033575
ENSP00000368976	ENSDARP00000071718
ENSP00000301332	ENSDARP00000059840
ENSP00000388878	ENSDARP00000013224
ENSP00000368678	ENSDARP00000101095
ENSP00000424243	ENSDARP00000106120
ENSP00000346964	ENSDARP00000076977
ENSP00000358824	ENSDARP00000095198
ENSP00000356694	ENSDARP00000074711
ENSP00000376822	ENSDARP00000122155
ENSP00000287908	ENSDARP00000085788
ENSP00000369419	ENSDARP00000118847
ENSP00000256997	ENSDARP00000009179
ENSP00000358241	ENSDARP00000091872
ENSP00000379269	ENSDARP00000079636
ENSP00000379269	ENSDARP00000050209
ENSP00000270221	ENSDARP00000052917
ENSP00000270221	ENSDARP00000071644
ENSP00000439672	ENSDARP00000110985
ENSP00000344012	ENSDARP00000099100
ENSP00000312814	ENSDARP00000033638
ENSP00000384391	ENSDARP00000127157
ENSP00000386458	ENSDARP00000075769
ENSP00000302108	ENSDARP00000111463
ENSP00000302108	ENSDARP00000027776
ENSP00000274605	ENSDARP00000099020
ENSP00000370981	ENSDARP00000102219
ENSP00000359240	ENSDARP00000122442
ENSP00000359240	ENSDARP00000098349
ENSP00000352601	ENSDARP00000071206
ENSP00000253193	ENSDARP00000023594
ENSP00000276654	ENSDARP00000101167
ENSP00000318607	ENSDARP00000097850
ENSP00000371846	ENSDARP00000107236
ENSP00000402257	ENSDARP00000123046
ENSP00000430031	ENSDARP00000064708
ENSP00000350718	ENSDARP00000080869
ENSP00000261226	ENSDARP00000107843
ENSP00000384999	ENSDARP00000027028
ENSP00000332170	ENSDARP00000122172
ENSP00000366280	ENSDARP00000109699
ENSP00000366280	ENSDARP00000004922
ENSP00000258168	ENSDARP00000095874
ENSP00000262340	ENSDARP00000017189
ENSP00000261693	ENSDARP00000106590
ENSP00000264896	ENSDARP00000110098
ENSP00000322159	ENSDARP00000051778
ENSP00000361306	ENSDARP00000019179
ENSP00000384259	ENSDARP00000106508
ENSP00000372059	ENSDARP00000110359
ENSP00000417138	ENSDARP00000051900
ENSP00000264669	ENSDARP00000101211
ENSP00000258770	ENSDARP00000104045
ENSP00000228641	ENSDARP00000040265
ENSP00000241651	ENSDARP00000010347
ENSP00000228644	ENSDARP00000109289
ENSP00000250003	ENSDARP00000009713
ENSP00000352926	ENSDARP00000087625
ENSP00000385000	ENSDARP00000079812
ENSP00000343515	ENSDARP00000002994
ENSP00000428426	ENSDARP00000092636
ENSP00000425133	ENSDARP00000080411
ENSP00000414750	ENSDARP00000104463
ENSP00000473510	ENSDARP00000098422
ENSP00000473510	ENSDARP00000081544
ENSP00000364412	ENSDARP00000124637
ENSP00000219439	ENSDARP00000061172
ENSP00000358814	ENSDARP00000073256
ENSP00000216733	ENSDARP00000109056
ENSP00000360387	ENSDARP00000019154
ENSP00000250092	ENSDARP00000072334
ENSP00000408411	ENSDARP00000105565
ENSP00000357065	ENSDARP00000056137
ENSP00000323645	ENSDARP00000096452
ENSP00000265729	ENSDARP00000075918
ENSP00000394842	ENSDARP00000024892
ENSP00000362807	ENSDARP00000033243
ENSP00000264933	ENSDARP00000009990
ENSP00000218089	ENSDARP00000082527
ENSP00000218089	ENSDARP00000112624
ENSP00000407761	ENSDARP00000121427
ENSP00000348775	ENSDARP00000056744
ENSP00000420443	ENSDARP00000110623
ENSP00000272133	ENSDARP00000008312
ENSP00000310003	ENSDARP00000115028
ENSP00000348944	ENSDARP00000058458
ENSP00000349131	ENSDARP00000058577
ENSP00000217260	ENSDARP00000123862
ENSP00000276659	ENSDARP00000100941
ENSP00000344937	ENSDARP00000100140
ENSP00000216487	ENSDARP00000127920
ENSP00000383333	ENSDARP00000091859
ENSP00000383333	ENSDARP00000068939
ENSP00000347821	ENSDARP00000074181
ENSP00000287814	ENSDARP00000105618
ENSP00000314556	ENSDARP00000069215
ENSP00000360613	ENSDARP00000069966
ENSP00000264552	ENSDARP00000047451
ENSP00000301037	ENSDARP00000126254
ENSP00000301037	ENSDARP00000112191
ENSP00000298630	ENSDARP00000109534
ENSP00000298630	ENSDARP00000109176
ENSP00000418668	ENSDARP00000121336
ENSP00000418668	ENSDARP00000073748
ENSP00000290921	ENSDARP00000059795
ENSP00000416146	ENSDARP00000094761
ENSP00000353025	ENSDARP00000091640
ENSP00000396234	ENSDARP00000108905
ENSP00000241051	ENSDARP00000067516
ENSP00000241051	ENSDARP00000071808
ENSP00000265036	ENSDARP00000079760
ENSP00000428976	ENSDARP00000071548
ENSP00000278193	ENSDARP00000037411
ENSP00000447488	ENSDARP00000022617
ENSP00000221459	ENSDARP00000112866
ENSP00000361554	ENSDARP00000016803
ENSP00000075503	ENSDARP00000095367
ENSP00000075503	ENSDARP00000112925
ENSP00000217515	ENSDARP00000114555
ENSP00000226253	ENSDARP00000074827
ENSP00000264554	ENSDARP00000083719
ENSP00000364995	ENSDARP00000074928
ENSP00000346577	ENSDARP00000027924
ENSP00000378356	ENSDARP00000105198
ENSP00000264444	ENSDARP00000121877
ENSP00000337889	ENSDARP00000059263
ENSP00000401867	ENSDARP00000074553
ENSP00000360472	ENSDARP00000075741
ENSP00000360472	ENSDARP00000027521
ENSP00000302297	ENSDARP00000060624
ENSP00000477310	ENSDARP00000015065
ENSP00000477310	ENSDARP00000108873
ENSP00000300571	ENSDARP00000097710
ENSP00000300571	ENSDARP00000097725
ENSP00000376403	ENSDARP00000109506
ENSP00000343464	ENSDARP00000073348
ENSP00000357348	ENSDARP00000002357
ENSP00000338272	ENSDARP00000094416
ENSP00000369915	ENSDARP00000094479
ENSP00000369915	ENSDARP00000090521
ENSP00000347730	ENSDARP00000034396
ENSP00000354206	ENSDARP00000097852
ENSP00000394757	ENSDARP00000095054
ENSP00000441832	ENSDARP00000060282
ENSP00000295589	ENSDARP00000068362
ENSP00000446058	ENSDARP00000083841
ENSP00000446058	ENSDARP00000115340
ENSP00000290894	ENSDARP00000125676
ENSP00000307369	ENSDARP00000108443
ENSP00000379396	ENSDARP00000102414
ENSP00000379396	ENSDARP00000117598
ENSP00000446132	ENSDARP00000098329
ENSP00000356265	ENSDARP00000098796
ENSP00000354488	ENSDARP00000124278
ENSP00000354488	ENSDARP00000000488
ENSP00000344468	ENSDARP00000109084
ENSP00000307046	ENSDARP00000115190
ENSP00000361818	ENSDARP00000078265
ENSP00000434142	ENSDARP00000062401
ENSP00000391200	ENSDARP00000120955
ENSP00000361748	ENSDARP00000101673
ENSP00000361748	ENSDARP00000099963
ENSP00000355924	ENSDARP00000071926
ENSP00000393453	ENSDARP00000027046
ENSP00000263733	ENSDARP00000018976
ENSP00000260128	ENSDARP00000056080
ENSP00000258145	ENSDARP00000031210
ENSP00000313699	ENSDARP00000064732
ENSP00000360560	ENSDARP00000125702
ENSP00000377369	ENSDARP00000094348
ENSP00000414635	ENSDARP00000084189
ENSP00000281441	ENSDARP00000100942
ENSP00000319009	ENSDARP00000094932
ENSP00000359119	ENSDARP00000125735
ENSP00000264344	ENSDARP00000074839
ENSP00000380150	ENSDARP00000069134
ENSP00000384570	ENSDARP00000110566
ENSP00000458715	ENSDARP00000106447
ENSP00000311609	ENSDARP00000059326
ENSP00000311609	ENSDARP00000112876
ENSP00000330221	ENSDARP00000073475
ENSP00000428338	ENSDARP00000123846
ENSP00000310332	ENSDARP00000106584
ENSP00000424838	ENSDARP00000111199
ENSP00000361990	ENSDARP00000103408
ENSP00000400057	ENSDARP00000033788
ENSP00000264595	ENSDARP00000015588
ENSP00000301765	ENSDARP00000067620
ENSP00000320416	ENSDARP00000128756
ENSP00000267202	ENSDARP00000073103
ENSP00000267202	ENSDARP00000038193
ENSP00000318629	ENSDARP00000073136
ENSP00000384551	ENSDARP00000042275
ENSP00000272641	ENSDARP00000086634
ENSP00000333593	ENSDARP00000105484
ENSP00000333593	ENSDARP00000094840
ENSP00000378555	ENSDARP00000077648
ENSP00000378555	ENSDARP00000075158
ENSP00000278426	ENSDARP00000096925
ENSP00000278426	ENSDARP00000076274
ENSP00000320604	ENSDARP00000035841
ENSP00000360918	ENSDARP00000114597
ENSP00000261507	ENSDARP00000091590
ENSP00000254250	ENSDARP00000076434
ENSP00000300249	ENSDARP00000041380
ENSP00000358813	ENSDARP00000121369
ENSP00000361285	ENSDARP00000065879
ENSP00000376840	ENSDARP00000095079
ENSP00000297283	ENSDARP00000074719
ENSP00000362841	ENSDARP00000003013
ENSP00000359340	ENSDARP00000085363
ENSP00000284000	ENSDARP00000052364
ENSP00000305422	ENSDARP00000062701
ENSP00000427514	ENSDARP00000052365
ENSP00000386165	ENSDARP00000112432
ENSP00000358866	ENSDARP00000067933
ENSP00000368356	ENSDARP00000101844
ENSP00000380514	ENSDARP00000034038
ENSP00000273077	ENSDARP00000095538
ENSP00000314709	ENSDARP00000071951
ENSP00000350049	ENSDARP00000042099
ENSP00000350049	ENSDARP00000034858
ENSP00000371432	ENSDARP00000111484
ENSP00000371432	ENSDARP00000067540
ENSP00000368666	ENSDARP00000008510
ENSP00000369699	ENSDARP00000061036
ENSP00000271715	ENSDARP00000071406
ENSP00000248121	ENSDARP00000023845
ENSP00000248121	ENSDARP00000107652
ENSP00000317382	ENSDARP00000057971
ENSP00000359151	ENSDARP00000058661
ENSP00000394071	ENSDARP00000111451
ENSP00000369538	ENSDARP00000009258
ENSP00000306185	ENSDARP00000079802
ENSP00000306185	ENSDARP00000120305
ENSP00000296350	ENSDARP00000082836
ENSP00000358997	ENSDARP00000118154
ENSP00000261233	ENSDARP00000067130
ENSP00000390651	ENSDARP00000109755
ENSP00000236137	ENSDARP00000077740
ENSP00000308895	ENSDARP00000049464
ENSP00000379144	ENSDARP00000100679
ENSP00000304355	ENSDARP00000085375
ENSP00000221847	ENSDARP00000070155
ENSP00000368265	ENSDARP00000114970
ENSP00000357470	ENSDARP00000094033
ENSP00000234453	ENSDARP00000073572
ENSP00000369862	ENSDARP00000124594
ENSP00000369862	ENSDARP00000101759
ENSP00000362071	ENSDARP00000043428
ENSP00000344488	ENSDARP00000089852
ENSP00000344488	ENSDARP00000075936
ENSP00000284262	ENSDARP00000048613
ENSP00000284262	ENSDARP00000077277
ENSP00000378176	ENSDARP00000118703
ENSP00000378176	ENSDARP00000125103
ENSP00000438042	ENSDARP00000103191
ENSP00000355317	ENSDARP00000099567
ENSP00000373570	ENSDARP00000050527
ENSP00000373570	ENSDARP00000073055
ENSP00000265922	ENSDARP00000100708
ENSP00000226951	ENSDARP00000108179
ENSP00000341867	ENSDARP00000112124
ENSP00000369274	ENSDARP00000072664
ENSP00000440945	ENSDARP00000089068
ENSP00000439639	ENSDARP00000107643
ENSP00000439639	ENSDARP00000057421
ENSP00000398789	ENSDARP00000021266
ENSP00000339086	ENSDARP00000099485
ENSP00000371085	ENSDARP00000128910
ENSP00000371085	ENSDARP00000122562
ENSP00000414303	ENSDARP00000010990
ENSP00000397297	ENSDARP00000076483
ENSP00000358525	ENSDARP00000096012
ENSP00000358525	ENSDARP00000065032
ENSP00000299045	ENSDARP00000028958
ENSP00000335595	ENSDARP00000045658
ENSP00000380878	ENSDARP00000074466
ENSP00000380878	ENSDARP00000121481
ENSP00000363616	ENSDARP00000037677
ENSP00000318147	ENSDARP00000100688
ENSP00000262741	ENSDARP00000040333
ENSP00000433847	ENSDARP00000059343
ENSP00000265471	ENSDARP00000109627
ENSP00000282670	ENSDARP00000057501
ENSP00000229266	ENSDARP00000003481
ENSP00000377055	ENSDARP00000077802
ENSP00000360635	ENSDARP00000028345
ENSP00000316861	ENSDARP00000110639
ENSP00000356641	ENSDARP00000101197
ENSP00000319370	ENSDARP00000086420
ENSP00000379412	ENSDARP00000102401
ENSP00000156471	ENSDARP00000110866
ENSP00000380019	ENSDARP00000000618
ENSP00000446335	ENSDARP00000084183
ENSP00000446335	ENSDARP00000080722
ENSP00000328083	ENSDARP00000096817
ENSP00000315659	ENSDARP00000127379
ENSP00000377374	ENSDARP00000105911
ENSP00000350359	ENSDARP00000094406
ENSP00000264110	ENSDARP00000062291
ENSP00000361066	ENSDARP00000102117
ENSP00000385216	ENSDARP00000045947
ENSP00000369777	ENSDARP00000109040
ENSP00000325546	ENSDARP00000107088
ENSP00000430075	ENSDARP00000042754
ENSP00000379802	ENSDARP00000048721
ENSP00000379802	ENSDARP00000124263
ENSP00000356105	ENSDARP00000093644
ENSP00000258538	ENSDARP00000100886
ENSP00000258538	ENSDARP00000100747
ENSP00000363345	ENSDARP00000100545
ENSP00000395653	ENSDARP00000032054
ENSP00000370517	ENSDARP00000056279
ENSP00000370517	ENSDARP00000029635
ENSP00000345771	ENSDARP00000023022
ENSP00000345771	ENSDARP00000110274
ENSP00000264009	ENSDARP00000111022
ENSP00000231887	ENSDARP00000093211
ENSP00000474560	ENSDARP00000050602
ENSP00000398798	ENSDARP00000116080
ENSP00000244061	ENSDARP00000015024
ENSP00000217740	ENSDARP00000112509
ENSP00000360916	ENSDARP00000122666
ENSP00000170447	ENSDARP00000016210
ENSP00000302647	ENSDARP00000101097
ENSP00000371811	ENSDARP00000088447
ENSP00000370057	ENSDARP00000102225
ENSP00000276185	ENSDARP00000098126
ENSP00000444411	ENSDARP00000099487
ENSP00000263035	ENSDARP00000025776
ENSP00000367794	ENSDARP00000023792
ENSP00000362095	ENSDARP00000045808
ENSP00000206423	ENSDARP00000000005
ENSP00000206423	ENSDARP00000040034
ENSP00000348381	ENSDARP00000040537
ENSP00000348381	ENSDARP00000107582
ENSP00000264436	ENSDARP00000099313
ENSP00000287878	ENSDARP00000109004
ENSP00000287878	ENSDARP00000122431
ENSP00000323867	ENSDARP00000016733
ENSP00000436068	ENSDARP00000114828
ENSP00000436068	ENSDARP00000112412
ENSP00000343966	ENSDARP00000093111
ENSP00000304102	ENSDARP00000017850
ENSP00000358089	ENSDARP00000122887
ENSP00000262633	ENSDARP00000058379
ENSP00000303042	ENSDARP00000092857
ENSP00000410689	ENSDARP00000107378
ENSP00000397908	ENSDARP00000129564
ENSP00000397908	ENSDARP00000116133
ENSP00000261596	ENSDARP00000114217
ENSP00000263174	ENSDARP00000013643
ENSP00000263174	ENSDARP00000109017
ENSP00000359621	ENSDARP00000098991
ENSP00000359621	ENSDARP00000063174
ENSP00000264079	ENSDARP00000118341
ENSP00000264079	ENSDARP00000076235
ENSP00000359640	ENSDARP00000003485
ENSP00000444215	ENSDARP00000119527
ENSP00000357906	ENSDARP00000067853
ENSP00000357906	ENSDARP00000093501
ENSP00000328016	ENSDARP00000112471
ENSP00000266546	ENSDARP00000104134
ENSP00000402460	ENSDARP00000080111
ENSP00000402460	ENSDARP00000080110
ENSP00000362532	ENSDARP00000055563
ENSP00000381984	ENSDARP00000080391
ENSP00000257836	ENSDARP00000125700
ENSP00000359378	ENSDARP00000100475
ENSP00000444278	ENSDARP00000105604
ENSP00000351684	ENSDARP00000084002
ENSP00000351684	ENSDARP00000078392
ENSP00000416797	ENSDARP00000077150
ENSP00000379612	ENSDARP00000040726
ENSP00000379612	ENSDARP00000095151
ENSP00000396103	ENSDARP00000047088
ENSP00000396103	ENSDARP00000106742
ENSP00000327465	ENSDARP00000109320
ENSP00000327465	ENSDARP00000120661
ENSP00000276480	ENSDARP00000105074
ENSP00000228495	ENSDARP00000122490
ENSP00000455785	ENSDARP00000065806
ENSP00000226225	ENSDARP00000060934
ENSP00000359890	ENSDARP00000101753
ENSP00000267287	ENSDARP00000107016
ENSP00000414334	ENSDARP00000124191
ENSP00000327104	ENSDARP00000110364
ENSP00000327104	ENSDARP00000053840
ENSP00000356591	ENSDARP00000084303
ENSP00000301466	ENSDARP00000129308
ENSP00000332258	ENSDARP00000042516
ENSP00000332258	ENSDARP00000071653
ENSP00000450857	ENSDARP00000074579
ENSP00000265276	ENSDARP00000103821
ENSP00000355607	ENSDARP00000103920
ENSP00000337446	ENSDARP00000007948
ENSP00000009041	ENSDARP00000066788
ENSP00000421725	ENSDARP00000106674
ENSP00000422031	ENSDARP00000124963
ENSP00000422031	ENSDARP00000043700
ENSP00000467176	ENSDARP00000055306
ENSP00000382800	ENSDARP00000069236
ENSP00000340820	ENSDARP00000105066
ENSP00000340820	ENSDARP00000106770
ENSP00000361185	ENSDARP00000036969
ENSP00000469759	ENSDARP00000072289
ENSP00000361177	ENSDARP00000114768
ENSP00000361177	ENSDARP00000110288
ENSP00000259008	ENSDARP00000102589
ENSP00000381382	ENSDARP00000108298
ENSP00000381382	ENSDARP00000089498
ENSP00000365280	ENSDARP00000059731
ENSP00000367972	ENSDARP00000066371
ENSP00000391137	ENSDARP00000119345
ENSP00000386532	ENSDARP00000059212
ENSP00000321388	ENSDARP00000048437
ENSP00000361010	ENSDARP00000109366
ENSP00000323424	ENSDARP00000107614
ENSP00000351206	ENSDARP00000115010
ENSP00000351206	ENSDARP00000017195
ENSP00000362711	ENSDARP00000026470
ENSP00000440246	ENSDARP00000006882
ENSP00000212015	ENSDARP00000088981
ENSP00000202967	ENSDARP00000027611
ENSP00000354201	ENSDARP00000128495
ENSP00000237536	ENSDARP00000086285
ENSP00000362590	ENSDARP00000113718
ENSP00000336724	ENSDARP00000066923
ENSP00000273980	ENSDARP00000109057
ENSP00000321703	ENSDARP00000085589
ENSP00000299927	ENSDARP00000080685
ENSP00000358590	ENSDARP00000095560
ENSP00000358590	ENSDARP00000005233
ENSP00000361857	ENSDARP00000087373
ENSP00000253063	ENSDARP00000093160
ENSP00000393762	ENSDARP00000127233
ENSP00000441927	ENSDARP00000081388
ENSP00000303077	ENSDARP00000070190
ENSP00000347586	ENSDARP00000102765
ENSP00000262102	ENSDARP00000108041
ENSP00000262102	ENSDARP00000048854
ENSP00000392057	ENSDARP00000084492
ENSP00000392057	ENSDARP00000100524
ENSP00000298545	ENSDARP00000043095
ENSP00000231420	ENSDARP00000109106
ENSP00000296486	ENSDARP00000051523
ENSP00000310978	ENSDARP00000059368
ENSP00000368984	ENSDARP00000005262
ENSP00000265564	ENSDARP00000063617
ENSP00000374354	ENSDARP00000090326
ENSP00000216200	ENSDARP00000119857
ENSP00000216200	ENSDARP00000113048
ENSP00000363973	ENSDARP00000117214
ENSP00000398945	ENSDARP00000054848
ENSP00000381581	ENSDARP00000108316
ENSP00000222122	ENSDARP00000086140
ENSP00000222122	ENSDARP00000120819
ENSP00000302227	ENSDARP00000019368
ENSP00000348234	ENSDARP00000092246
ENSP00000262995	ENSDARP00000116730
ENSP00000350199	ENSDARP00000122116
ENSP00000358582	ENSDARP00000104864
ENSP00000346378	ENSDARP00000070289
ENSP00000360938	ENSDARP00000075348
ENSP00000255189	ENSDARP00000003841
ENSP00000299106	ENSDARP00000082979
ENSP00000299106	ENSDARP00000105236
ENSP00000363001	ENSDARP00000124218
ENSP00000357425	ENSDARP00000069581
ENSP00000340409	ENSDARP00000124101
ENSP00000316589	ENSDARP00000123657
ENSP00000011619	ENSDARP00000081043
ENSP00000301463	ENSDARP00000102628
ENSP00000362399	ENSDARP00000012776
ENSP00000259241	ENSDARP00000096556
ENSP00000290341	ENSDARP00000082159
ENSP00000414019	ENSDARP00000100472
ENSP00000352216	ENSDARP00000104821
ENSP00000275230	ENSDARP00000053530
ENSP00000384398	ENSDARP00000109215
ENSP00000432845	ENSDARP00000098515
ENSP00000385610	ENSDARP00000090749
ENSP00000408395	ENSDARP00000126058
ENSP00000309117	ENSDARP00000107099
ENSP00000222693	ENSDARP00000068216
ENSP00000339191	ENSDARP00000061075
ENSP00000452126	ENSDARP00000027966
ENSP00000297130	ENSDARP00000097622
ENSP00000297130	ENSDARP00000107490
ENSP00000306997	ENSDARP00000120440
ENSP00000306997	ENSDARP00000049927
ENSP00000352272	ENSDARP00000060575
ENSP00000352272	ENSDARP00000096413
ENSP00000354916	ENSDARP00000096458
ENSP00000354916	ENSDARP00000010568
ENSP00000406751	ENSDARP00000108464
ENSP00000473001	ENSDARP00000033648
ENSP00000331040	ENSDARP00000060005
ENSP00000371785	ENSDARP00000114921
ENSP00000359371	ENSDARP00000054735
ENSP00000368981	ENSDARP00000125087
ENSP00000377401	ENSDARP00000020170
ENSP00000454157	ENSDARP00000084452
ENSP00000454157	ENSDARP00000105699
ENSP00000430497	ENSDARP00000122306
ENSP00000413418	ENSDARP00000109910
ENSP00000245541	ENSDARP00000121593
ENSP00000245541	ENSDARP00000076415
ENSP00000341344	ENSDARP00000038214
ENSP00000356033	ENSDARP00000106388
ENSP00000356033	ENSDARP00000115296
ENSP00000338343	ENSDARP00000105530
ENSP00000349723	ENSDARP00000127735
ENSP00000349723	ENSDARP00000088314
ENSP00000338774	ENSDARP00000081860
ENSP00000264819	ENSDARP00000096327
ENSP00000283415	ENSDARP00000094631
ENSP00000283415	ENSDARP00000012087
ENSP00000344648	ENSDARP00000105876
ENSP00000340467	ENSDARP00000106132
ENSP00000384197	ENSDARP00000067167
ENSP00000164640	ENSDARP00000003380
ENSP00000164640	ENSDARP00000112128
ENSP00000413625	ENSDARP00000086185
ENSP00000260385	ENSDARP00000060701
ENSP00000234195	ENSDARP00000103159
ENSP00000386702	ENSDARP00000070556
ENSP00000267460	ENSDARP00000049502
ENSP00000381298	ENSDARP00000123656
ENSP00000368982	ENSDARP00000024623
ENSP00000424417	ENSDARP00000054234
ENSP00000380921	ENSDARP00000120586
ENSP00000313454	ENSDARP00000129827
ENSP00000290246	ENSDARP00000087335
ENSP00000377566	ENSDARP00000061737
ENSP00000362768	ENSDARP00000068355
ENSP00000262133	ENSDARP00000067923
ENSP00000267163	ENSDARP00000021737
ENSP00000250416	ENSDARP00000118376
ENSP00000355759	ENSDARP00000008364
ENSP00000364986	ENSDARP00000077706
ENSP00000294728	ENSDARP00000084823
ENSP00000007969	ENSDARP00000004624
ENSP00000285928	ENSDARP00000092387
ENSP00000264036	ENSDARP00000104288
ENSP00000296755	ENSDARP00000079577
ENSP00000325313	ENSDARP00000080499
ENSP00000325313	ENSDARP00000111239
ENSP00000363621	ENSDARP00000117350
ENSP00000261296	ENSDARP00000017119
ENSP00000298351	ENSDARP00000128675
ENSP00000355800	ENSDARP00000104030
ENSP00000384319	ENSDARP00000102719
ENSP00000287713	ENSDARP00000004144
ENSP00000475750	ENSDARP00000058796
ENSP00000355895	ENSDARP00000129811
ENSP00000337053	ENSDARP00000007196
ENSP00000444617	ENSDARP00000076899
ENSP00000369400	ENSDARP00000103061
ENSP00000369400	ENSDARP00000103566
ENSP00000164139	ENSDARP00000111947
ENSP00000164139	ENSDARP00000072337
ENSP00000216392	ENSDARP00000013286
ENSP00000354575	ENSDARP00000004943
ENSP00000345667	ENSDARP00000109804
ENSP00000345667	ENSDARP00000059954
ENSP00000324856	ENSDARP00000067735
ENSP00000260386	ENSDARP00000062899
ENSP00000263370	ENSDARP00000088337
ENSP00000263370	ENSDARP00000119462
ENSP00000371073	ENSDARP00000128208
ENSP00000420686	ENSDARP00000075472
ENSP00000367032	ENSDARP00000071521
ENSP00000358217	ENSDARP00000104230
ENSP00000358092	ENSDARP00000004889
ENSP00000368761	ENSDARP00000029203
ENSP00000215631	ENSDARP00000028333
ENSP00000215631	ENSDARP00000007424
ENSP00000360025	ENSDARP00000124409
ENSP00000360025	ENSDARP00000063995
ENSP00000364407	ENSDARP00000003665
ENSP00000407613	ENSDARP00000093347
ENSP00000216802	ENSDARP00000049166
ENSP00000376071	ENSDARP00000113461
ENSP00000376071	ENSDARP00000084498
ENSP00000223145	ENSDARP00000035581
ENSP00000332369	ENSDARP00000056419
ENSP00000347721	ENSDARP00000051391
ENSP00000333292	ENSDARP00000080999
ENSP00000309945	ENSDARP00000009970
ENSP00000271064	ENSDARP00000109124
ENSP00000349490	ENSDARP00000063007
ENSP00000307971	ENSDARP00000022107
ENSP00000348089	ENSDARP00000099262
ENSP00000334675	ENSDARP00000012447
ENSP00000288985	ENSDARP00000109375
ENSP00000359264	ENSDARP00000104233
ENSP00000359130	ENSDARP00000005251
ENSP00000368648	ENSDARP00000060344
ENSP00000315386	ENSDARP00000003564
ENSP00000295588	ENSDARP00000069982
ENSP00000311427	ENSDARP00000006712
ENSP00000317332	ENSDARP00000088296
ENSP00000317332	ENSDARP00000064965
ENSP00000273962	ENSDARP00000109893
ENSP00000312356	ENSDARP00000060953
ENSP00000304895	ENSDARP00000070706
ENSP00000361202	ENSDARP00000022483
ENSP00000361202	ENSDARP00000110181
ENSP00000356940	ENSDARP00000105872
ENSP00000376776	ENSDARP00000091863
ENSP00000249442	ENSDARP00000041857
ENSP00000284981	ENSDARP00000029449
ENSP00000284981	ENSDARP00000072374
ENSP00000296137	ENSDARP00000101724
ENSP00000317955	ENSDARP00000085782
ENSP00000282412	ENSDARP00000123249
ENSP00000282412	ENSDARP00000011459
ENSP00000397050	ENSDARP00000011222
ENSP00000397050	ENSDARP00000074081
ENSP00000284476	ENSDARP00000068639
ENSP00000267889	ENSDARP00000105116
ENSP00000312942	ENSDARP00000099634
ENSP00000312942	ENSDARP00000102572
ENSP00000312550	ENSDARP00000098597
ENSP00000392617	ENSDARP00000104597
ENSP00000378414	ENSDARP00000009407
ENSP00000349547	ENSDARP00000115000
ENSP00000347443	ENSDARP00000074501
ENSP00000443021	ENSDARP00000129617
ENSP00000378401	ENSDARP00000101212
ENSP00000349677	ENSDARP00000093744
ENSP00000362201	ENSDARP00000100863
ENSP00000315136	ENSDARP00000099375
ENSP00000259698	ENSDARP00000122491
ENSP00000334002	ENSDARP00000099219
ENSP00000328875	ENSDARP00000098390
ENSP00000261475	ENSDARP00000064553
ENSP00000396052	ENSDARP00000112103
ENSP00000355991	ENSDARP00000109055
ENSP00000358716	ENSDARP00000118603
ENSP00000265272	ENSDARP00000114621
ENSP00000377015	ENSDARP00000021165
ENSP00000377015	ENSDARP00000104119
ENSP00000400459	ENSDARP00000041034
ENSP00000400459	ENSDARP00000118861
ENSP00000306477	ENSDARP00000011585
ENSP00000313890	ENSDARP00000114195
ENSP00000364912	ENSDARP00000098999
ENSP00000364912	ENSDARP00000100192
ENSP00000382804	ENSDARP00000108259
ENSP00000358262	ENSDARP00000022305
ENSP00000283131	ENSDARP00000107618
ENSP00000360163	ENSDARP00000023313
ENSP00000366306	ENSDARP00000052422
ENSP00000377871	ENSDARP00000097465
ENSP00000344967	ENSDARP00000090302
ENSP00000302289	ENSDARP00000117091
ENSP00000265431	ENSDARP00000045189
ENSP00000307508	ENSDARP00000060159
ENSP00000307508	ENSDARP00000052801
ENSP00000416606	ENSDARP00000009358
ENSP00000256592	ENSDARP00000108432
ENSP00000469647	ENSDARP00000065198
ENSP00000388402	ENSDARP00000011150
ENSP00000388402	ENSDARP00000025205
ENSP00000462435	ENSDARP00000117760
ENSP00000317595	ENSDARP00000031737
ENSP00000353785	ENSDARP00000088060
ENSP00000361027	ENSDARP00000103338
ENSP00000473496	ENSDARP00000109970
ENSP00000362918	ENSDARP00000107692
ENSP00000376384	ENSDARP00000127308
ENSP00000217289	ENSDARP00000069034
ENSP00000331201	ENSDARP00000056621
ENSP00000298125	ENSDARP00000059208
ENSP00000233055	ENSDARP00000006309
ENSP00000359506	ENSDARP00000104665
ENSP00000296575	ENSDARP00000079486
ENSP00000246006	ENSDARP00000099105
ENSP00000366307	ENSDARP00000124069
ENSP00000365201	ENSDARP00000043775
ENSP00000343629	ENSDARP00000074739
ENSP00000308275	ENSDARP00000057982
ENSP00000256404	ENSDARP00000110998
ENSP00000312834	ENSDARP00000077137
ENSP00000246912	ENSDARP00000126347
ENSP00000370625	ENSDARP00000105846
ENSP00000228347	ENSDARP00000085899
ENSP00000263331	ENSDARP00000100185
ENSP00000349359	ENSDARP00000008665
ENSP00000356437	ENSDARP00000046840
ENSP00000356437	ENSDARP00000076236
ENSP00000245323	ENSDARP00000010432
ENSP00000204961	ENSDARP00000024428
ENSP00000310521	ENSDARP00000098887
ENSP00000264454	ENSDARP00000087023
ENSP00000343428	ENSDARP00000129797
ENSP00000387435	ENSDARP00000126242
ENSP00000302648	ENSDARP00000101151
ENSP00000409007	ENSDARP00000124666
ENSP00000262043	ENSDARP00000091125
ENSP00000216024	ENSDARP00000072746
ENSP00000419471	ENSDARP00000053846
ENSP00000358576	ENSDARP00000090466
ENSP00000367527	ENSDARP00000067187
ENSP00000355185	ENSDARP00000070357
ENSP00000323584	ENSDARP00000023365
ENSP00000240587	ENSDARP00000029663
ENSP00000240587	ENSDARP00000112946
ENSP00000360552	ENSDARP00000097577
ENSP00000233575	ENSDARP00000040190
ENSP00000328347	ENSDARP00000127760
ENSP00000363386	ENSDARP00000084963
ENSP00000354163	ENSDARP00000009879
ENSP00000355204	ENSDARP00000104632
ENSP00000363419	ENSDARP00000018738
ENSP00000440273	ENSDARP00000068132
ENSP00000345492	ENSDARP00000121820
ENSP00000012443	ENSDARP00000092872
ENSP00000286719	ENSDARP00000104278
ENSP00000354871	ENSDARP00000009463
ENSP00000302811	ENSDARP00000054673
ENSP00000302811	ENSDARP00000053915
ENSP00000335628	ENSDARP00000105848
ENSP00000366829	ENSDARP00000101483
ENSP00000264033	ENSDARP00000108901
ENSP00000270279	ENSDARP00000099237
ENSP00000284288	ENSDARP00000120825
ENSP00000227638	ENSDARP00000034149
ENSP00000227638	ENSDARP00000088509
ENSP00000379183	ENSDARP00000101872
ENSP00000386869	ENSDARP00000115297
ENSP00000442788	ENSDARP00000101295
ENSP00000304642	ENSDARP00000099481
ENSP00000395249	ENSDARP00000086709
ENSP00000268184	ENSDARP00000068393
ENSP00000296785	ENSDARP00000123268
ENSP00000305071	ENSDARP00000005892
ENSP00000367631	ENSDARP00000127243
ENSP00000367631	ENSDARP00000129098
ENSP00000266991	ENSDARP00000053870
ENSP00000367965	ENSDARP00000100797
ENSP00000367965	ENSDARP00000101276
ENSP00000365830	ENSDARP00000077390
ENSP00000340975	ENSDARP00000110269
ENSP00000273183	ENSDARP00000100359
ENSP00000329200	ENSDARP00000100517
ENSP00000413929	ENSDARP00000095271
ENSP00000339692	ENSDARP00000113433
ENSP00000340578	ENSDARP00000002041
ENSP00000418001	ENSDARP00000085784
ENSP00000476119	ENSDARP00000061734
ENSP00000476119	ENSDARP00000061712
ENSP00000306015	ENSDARP00000098708
ENSP00000306015	ENSDARP00000113396
ENSP00000377789	ENSDARP00000112197
ENSP00000347717	ENSDARP00000101967
ENSP00000339883	ENSDARP00000015055
ENSP00000279263	ENSDARP00000042161
ENSP00000273067	ENSDARP00000073397
ENSP00000273067	ENSDARP00000081369
ENSP00000266643	ENSDARP00000072702
ENSP00000333181	ENSDARP00000112667
ENSP00000262300	ENSDARP00000100899
ENSP00000380675	ENSDARP00000109848
ENSP00000404042	ENSDARP00000119402
ENSP00000278070	ENSDARP00000107880
ENSP00000312649	ENSDARP00000073535
ENSP00000264867	ENSDARP00000088481
ENSP00000228515	ENSDARP00000098109
ENSP00000318258	ENSDARP00000103050
ENSP00000379090	ENSDARP00000092287
ENSP00000379090	ENSDARP00000066960
ENSP00000363640	ENSDARP00000074509
ENSP00000289248	ENSDARP00000123618
ENSP00000363516	ENSDARP00000050201
ENSP00000407958	ENSDARP00000069025
ENSP00000407958	ENSDARP00000066385
ENSP00000365503	ENSDARP00000114015
ENSP00000365503	ENSDARP00000084810
ENSP00000429615	ENSDARP00000065670
ENSP00000313600	ENSDARP00000100145
ENSP00000273859	ENSDARP00000080960
ENSP00000349325	ENSDARP00000080968
ENSP00000313172	ENSDARP00000075860
ENSP00000254765	ENSDARP00000075872
ENSP00000264231	ENSDARP00000092923
ENSP00000314420	ENSDARP00000007258
ENSP00000314420	ENSDARP00000091241
ENSP00000356243	ENSDARP00000107045
ENSP00000366452	ENSDARP00000015938
ENSP00000452027	ENSDARP00000100510
ENSP00000258796	ENSDARP00000077546
ENSP00000258796	ENSDARP00000108518
ENSP00000365714	ENSDARP00000117502
ENSP00000269346	ENSDARP00000019488
ENSP00000269346	ENSDARP00000018866
ENSP00000366998	ENSDARP00000018231
ENSP00000405032	ENSDARP00000109939
ENSP00000465978	ENSDARP00000127650
ENSP00000394954	ENSDARP00000054407
ENSP00000371483	ENSDARP00000103592
ENSP00000371483	ENSDARP00000023797
ENSP00000321424	ENSDARP00000123760
ENSP00000321424	ENSDARP00000123811
ENSP00000376702	ENSDARP00000055658
ENSP00000319141	ENSDARP00000093650
ENSP00000476746	ENSDARP00000062147
ENSP00000357612	ENSDARP00000024699
ENSP00000254770	ENSDARP00000114912
ENSP00000388713	ENSDARP00000018694
ENSP00000259512	ENSDARP00000036613
ENSP00000158771	ENSDARP00000062174
ENSP00000384744	ENSDARP00000043250
ENSP00000411827	ENSDARP00000054182
ENSP00000411827	ENSDARP00000071038
ENSP00000315106	ENSDARP00000066603
ENSP00000362013	ENSDARP00000111755
ENSP00000286523	ENSDARP00000128560
ENSP00000286523	ENSDARP00000116549
ENSP00000370242	ENSDARP00000082575
ENSP00000362260	ENSDARP00000097432
ENSP00000353863	ENSDARP00000071856
ENSP00000294740	ENSDARP00000120960
ENSP00000294740	ENSDARP00000128940
ENSP00000469686	ENSDARP00000126905
ENSP00000291900	ENSDARP00000079776
ENSP00000434359	ENSDARP00000034301
ENSP00000434359	ENSDARP00000056644
ENSP00000252530	ENSDARP00000074306
ENSP00000238823	ENSDARP00000128597
ENSP00000367828	ENSDARP00000092244
ENSP00000330774	ENSDARP00000114403
ENSP00000379901	ENSDARP00000052139
ENSP00000360672	ENSDARP00000008287
ENSP00000343144	ENSDARP00000052392
ENSP00000343144	ENSDARP00000124147
ENSP00000219255	ENSDARP00000091677
ENSP00000352414	ENSDARP00000033747
ENSP00000274625	ENSDARP00000064544
ENSP00000274625	ENSDARP00000106596
ENSP00000364016	ENSDARP00000095608
ENSP00000386212	ENSDARP00000100342
ENSP00000386212	ENSDARP00000089043
ENSP00000355325	ENSDARP00000099755
ENSP00000364839	ENSDARP00000042943
ENSP00000391447	ENSDARP00000100263
ENSP00000384515	ENSDARP00000012119
ENSP00000391583	ENSDARP00000088293
ENSP00000367157	ENSDARP00000126719
ENSP00000367157	ENSDARP00000102231
ENSP00000379880	ENSDARP00000086615
ENSP00000291592	ENSDARP00000120615
ENSP00000292599	ENSDARP00000102289
ENSP00000382713	ENSDARP00000102172
ENSP00000417970	ENSDARP00000049327
ENSP00000366070	ENSDARP00000108755
ENSP00000301336	ENSDARP00000097554
ENSP00000365014	ENSDARP00000023608
ENSP00000262662	ENSDARP00000117529
ENSP00000377224	ENSDARP00000125910
ENSP00000356918	ENSDARP00000127159
ENSP00000308926	ENSDARP00000098839
ENSP00000356857	ENSDARP00000053538
ENSP00000321445	ENSDARP00000066697
ENSP00000296096	ENSDARP00000109774
ENSP00000455444	ENSDARP00000110569
ENSP00000358081	ENSDARP00000057688
ENSP00000287322	ENSDARP00000063395
ENSP00000369887	ENSDARP00000110737
ENSP00000453076	ENSDARP00000122329
ENSP00000298110	ENSDARP00000057295
ENSP00000430269	ENSDARP00000058889
ENSP00000332528	ENSDARP00000111654
ENSP00000296358	ENSDARP00000034453
ENSP00000304108	ENSDARP00000125629
ENSP00000367356	ENSDARP00000097987
ENSP00000293443	ENSDARP00000098927
ENSP00000293443	ENSDARP00000098040
ENSP00000353769	ENSDARP00000126216
ENSP00000410626	ENSDARP00000125217
ENSP00000436318	ENSDARP00000120216
ENSP00000270142	ENSDARP00000064375
ENSP00000371554	ENSDARP00000093532
ENSP00000377724	ENSDARP00000032009
ENSP00000243045	ENSDARP00000120650
ENSP00000326869	ENSDARP00000021751
ENSP00000357660	ENSDARP00000111633
ENSP00000424711	ENSDARP00000093865
ENSP00000261172	ENSDARP00000092235
ENSP00000262551	ENSDARP00000048890
ENSP00000262551	ENSDARP00000064800
ENSP00000356191	ENSDARP00000018034
ENSP00000360688	ENSDARP00000056898
ENSP00000420919	ENSDARP00000092177
ENSP00000320757	ENSDARP00000073041
ENSP00000269097	ENSDARP00000027964
ENSP00000369816	ENSDARP00000020485
ENSP00000331831	ENSDARP00000018668
ENSP00000290216	ENSDARP00000063856
ENSP00000272732	ENSDARP00000014414
ENSP00000362993	ENSDARP00000094302
ENSP00000266744	ENSDARP00000056004
ENSP00000345420	ENSDARP00000105052
ENSP00000265299	ENSDARP00000099151
ENSP00000454591	ENSDARP00000092798
ENSP00000277632	ENSDARP00000059034
ENSP00000266077	ENSDARP00000082792
ENSP00000331462	ENSDARP00000082791
ENSP00000340494	ENSDARP00000116662
ENSP00000340494	ENSDARP00000114051
ENSP00000337731	ENSDARP00000009075
ENSP00000320209	ENSDARP00000081635
[truncated: 6,629 more rows]
