# Supplementary material for: Reconstruction of proto-vertebrate, proto-cyclostome and proto-gnathostome genomes provides new insights into early vertebrate evolution
Source: Nat Commun. 2021 Jul 23;12:4489. doi: 10.1038/s41467-021-24573-z (PMC8302630; doi:10.1038/s41467-021-24573-z)
Supplement: Supplementary file 4 — Supplementary Data 1 [file 41467_2021_24573_MOESM4_ESM.zip › SuppData1/orthologs/HUMAN-CALMI.txt]

ENSP00000001008	SINCAM006004
ENSP00000001146	SINCAM010124
ENSP00000002125	SINCAM003502
ENSP00000002165	SINCAM002886
ENSP00000002596	SINCAM920492
ENSP00000002829	SINCAM009749
ENSP00000003084	SINCAM005837
ENSP00000003100	SINCAM002209
ENSP00000003302	SINCAM013947
ENSP00000004531	SINCAM000577
ENSP00000004980	SINCAM014149
ENSP00000005226	SINCAM011598
ENSP00000005257	SINCAM001684
ENSP00000005260	SINCAM011227
ENSP00000005340	SINCAM009154
ENSP00000005386	SINCAM005724
ENSP00000005587	SINCAM001981
ENSP00000006658	SINCAM012407
ENSP00000006777	SINCAM900280
ENSP00000007722	SINCAM013390
ENSP00000007969	SINCAM017663
ENSP00000008391	SINCAM003313
ENSP00000008527	SINCAM005625
ENSP00000009041	SINCAM002258
ENSP00000009105	SINCAM012182
ENSP00000009530	SINCAM010274
ENSP00000010299	SINCAM008957
ENSP00000011292	SINCAM006150
ENSP00000011473	SINCAM006034
ENSP00000011619	SINCAM920666
ENSP00000011898	SINCAM005620
ENSP00000012049	SINCAM016659
ENSP00000013070	SINCAM008074
ENSP00000013125	SINCAM008197
ENSP00000014914	SINCAM014769
ENSP00000014930	SINCAM014782
ENSP00000016171	SINCAM007294
ENSP00000017003	SINCAM012443
ENSP00000019317	SINCAM002660
ENSP00000020673	SINCAM007090
ENSP00000020926	SINCAM011468
ENSP00000023064	SINCAM010482
ENSP00000023939	SINCAM922438
ENSP00000024061	SINCAM002641
ENSP00000025008	SINCAM002526
ENSP00000025301	SINCAM004265
ENSP00000026218	SINCAM922025
ENSP00000027335	SINCAM920779
ENSP00000033079	SINCAM009947
ENSP00000035307	SINCAM002775
ENSP00000035383	SINCAM005054
ENSP00000037243	SINCAM010425
ENSP00000037502	SINCAM920861
ENSP00000039007	SINCAM004625
ENSP00000039989	SINCAM011659
ENSP00000040663	SINCAM016450
ENSP00000040738	SINCAM010078
ENSP00000040877	SINCAM003453
ENSP00000043402	SINCAM922031
ENSP00000044462	SINCAM013280
ENSP00000046087	SINCAM921792
ENSP00000046794	SINCAM010176
ENSP00000052754	SINCAM005693
ENSP00000053243	SINCAM011322
ENSP00000053468	SINCAM003856
ENSP00000053867	SINCAM002022
ENSP00000054650	SINCAM013828
ENSP00000054666	SINCAM013824
ENSP00000054950	SINCAM011724
ENSP00000055077	SINCAM008586
ENSP00000055682	SINCAM010961
ENSP00000061240	SINCAM006921
ENSP00000064571	SINCAM011956
ENSP00000064724	SINCAM009134
ENSP00000064780	SINCAM004919
ENSP00000070846	SINCAM920958
ENSP00000072644	SINCAM005093
ENSP00000072869	SINCAM006001
ENSP00000074304	SINCAM004939
ENSP00000078445	SINCAM001359
ENSP00000080059	SINCAM001134
ENSP00000081029	SINCAM005821
ENSP00000083182	SINCAM008722
ENSP00000086933	SINCAM921418
ENSP00000155840	SINCAM005819
ENSP00000155858	SINCAM011494
ENSP00000155926	SINCAM003004
ENSP00000156109	SINCAM015405
ENSP00000156471	SINCAM921652
ENSP00000156825	SINCAM922484
ENSP00000157600	SINCAM009907
ENSP00000158166	SINCAM008574
ENSP00000158771	SINCAM008561
ENSP00000159060	SINCAM003898
ENSP00000159087	SINCAM012959
ENSP00000159111	SINCAM012779
ENSP00000160373	SINCAM005838
ENSP00000161559	SINCAM016562
ENSP00000161863	SINCAM001102
ENSP00000162749	SINCAM014412
ENSP00000163416	SINCAM008078
ENSP00000164024	SINCAM009725
ENSP00000164139	SINCAM008202
ENSP00000164305	SINCAM005434
ENSP00000165524	SINCAM920705
ENSP00000166244	SINCAM013712
ENSP00000166345	SINCAM001794
ENSP00000167106	SINCAM008510
ENSP00000168148	SINCAM006463
ENSP00000168712	SINCAM011702
ENSP00000168977	SINCAM013132
ENSP00000169298	SINCAM009459
ENSP00000169551	SINCAM002423
ENSP00000170168	SINCAM920564
ENSP00000170447	SINCAM009612
ENSP00000170564	SINCAM010322
ENSP00000171111	SINCAM920848
ENSP00000171757	SINCAM015453
ENSP00000171887	SINCAM006262
ENSP00000172229	SINCAM002783
ENSP00000173229	SINCAM012612
ENSP00000173527	SINCAM900209
ENSP00000173898	SINCAM016969
ENSP00000174618	SINCAM008633
ENSP00000175091	SINCAM003038
ENSP00000175506	SINCAM002084
ENSP00000176183	SINCAM011515
ENSP00000176763	SINCAM010005
ENSP00000177694	SINCAM013365
ENSP00000178638	SINCAM900152
ENSP00000178640	SINCAM013074
ENSP00000179259	SINCAM005614
ENSP00000180173	SINCAM000576
ENSP00000181383	SINCAM004405
ENSP00000181796	SINCAM006203
ENSP00000181839	SINCAM001683
ENSP00000182096	SINCAM004617
ENSP00000182290	SINCAM011539
ENSP00000184266	SINCAM004244
ENSP00000184956	SINCAM008656
ENSP00000185150	SINCAM921210
ENSP00000185206	SINCAM921475
ENSP00000186436	SINCAM004942
ENSP00000187762	SINCAM012823
ENSP00000188312	SINCAM006042
ENSP00000188790	SINCAM010882
ENSP00000190165	SINCAM015142
ENSP00000192314	SINCAM015275
ENSP00000192788	SINCAM012284
ENSP00000193322	SINCAM003349
ENSP00000193391	SINCAM004172
ENSP00000194130	SINCAM005948
ENSP00000194214	SINCAM005095
ENSP00000194530	SINCAM006491
ENSP00000195654	SINCAM003432
ENSP00000196061	SINCAM922896
ENSP00000198767	SINCAM011325
ENSP00000198801	SINCAM921242
ENSP00000199320	SINCAM001273
ENSP00000199389	SINCAM011238
ENSP00000199447	SINCAM006460
ENSP00000199448	SINCAM002257
ENSP00000199706	SINCAM017682
ENSP00000199764	SINCAM015399
ENSP00000199814	SINCAM015696
ENSP00000199936	SINCAM922090
ENSP00000200135	SINCAM013953
ENSP00000200181	SINCAM012643
ENSP00000200652	SINCAM920516
ENSP00000200676	SINCAM922097
ENSP00000201586	SINCAM010458
ENSP00000201647	SINCAM014860
ENSP00000202017	SINCAM011915
ENSP00000202556	SINCAM008174
ENSP00000202677	SINCAM003666
ENSP00000202816	SINCAM921198
ENSP00000202967	SINCAM007415
ENSP00000203001	SINCAM003701
ENSP00000203629	SINCAM920426
ENSP00000204517	SINCAM011278
ENSP00000204566	SINCAM922687
ENSP00000204726	SINCAM007722
ENSP00000204961	SINCAM011027
ENSP00000205061	SINCAM010623
ENSP00000205214	SINCAM000562
ENSP00000205402	SINCAM005517
ENSP00000205890	SINCAM011201
ENSP00000205948	SINCAM012459
ENSP00000206423	SINCAM900222
ENSP00000206595	SINCAM921655
ENSP00000207157	SINCAM004235
ENSP00000207457	SINCAM921742
ENSP00000207549	SINCAM922176
ENSP00000207870	SINCAM001641
ENSP00000209728	SINCAM013379
ENSP00000209873	SINCAM014161
ENSP00000209875	SINCAM014076
ENSP00000209884	SINCAM005160
ENSP00000210060	SINCAM922855
ENSP00000210187	SINCAM011055
ENSP00000210313	SINCAM007938
ENSP00000210444	SINCAM000801
ENSP00000210633	SINCAM015544
ENSP00000211287	SINCAM012215
ENSP00000211413	SINCAM921484
ENSP00000211936	SINCAM013758
ENSP00000211998	SINCAM007020
ENSP00000212015	SINCAM007105
ENSP00000212355	SINCAM005370
ENSP00000215071	SINCAM015353
ENSP00000215375	SINCAM013025
ENSP00000215565	SINCAM014474
ENSP00000215567	SINCAM005388
ENSP00000215570	SINCAM922439
ENSP00000215582	SINCAM012832
ENSP00000215587	SINCAM013031
ENSP00000215631	SINCAM012911
ENSP00000215659	SINCAM006095
ENSP00000215727	SINCAM007706
ENSP00000215730	SINCAM007708
ENSP00000215739	SINCAM007417
ENSP00000215742	SINCAM014784
ENSP00000215743	SINCAM007331
ENSP00000215793	SINCAM007517
ENSP00000215794	SINCAM921019
ENSP00000215812	SINCAM007514
ENSP00000215829	SINCAM007731
ENSP00000215832	SINCAM007376
ENSP00000215838	SINCAM007426
ENSP00000215855	SINCAM921448
ENSP00000215862	SINCAM921265
ENSP00000215882	SINCAM921461
ENSP00000215885	SINCAM008705
ENSP00000215909	SINCAM014117
ENSP00000215912	SINCAM007339
ENSP00000215917	SINCAM007620
ENSP00000215939	SINCAM007687
ENSP00000215941	SINCAM014712
ENSP00000215980	SINCAM014837
ENSP00000216024	SINCAM014894
ENSP00000216027	SINCAM001920
ENSP00000216036	SINCAM007369
ENSP00000216037	SINCAM007457
ENSP00000216038	SINCAM005917
ENSP00000216039	SINCAM014764
ENSP00000216044	SINCAM014763
ENSP00000216068	SINCAM014767
ENSP00000216075	SINCAM006257
ENSP00000216085	SINCAM007500
ENSP00000216106	SINCAM014711
ENSP00000216117	SINCAM017294
ENSP00000216124	SINCAM006243
ENSP00000216127	SINCAM015899
ENSP00000216139	SINCAM012083
ENSP00000216144	SINCAM007487
ENSP00000216160	SINCAM014890
ENSP00000216181	SINCAM014906
ENSP00000216190	SINCAM922785
ENSP00000216200	SINCAM011233
ENSP00000216211	SINCAM005877
ENSP00000216214	SINCAM005891
ENSP00000216218	SINCAM014815
ENSP00000216223	SINCAM922776
ENSP00000216225	SINCAM014817
ENSP00000216237	SINCAM014819
ENSP00000216241	SINCAM922792
ENSP00000216252	SINCAM014825
ENSP00000216254	SINCAM014826
ENSP00000216259	SINCAM014830
ENSP00000216264	SINCAM006073
ENSP00000216271	SINCAM006092
ENSP00000216277	SINCAM921693
ENSP00000216286	SINCAM008208
ENSP00000216330	SINCAM008117
ENSP00000216366	SINCAM008278
ENSP00000216367	SINCAM008130
ENSP00000216373	SINCAM008194
ENSP00000216410	SINCAM008219
ENSP00000216416	SINCAM921646
ENSP00000216420	SINCAM008224
ENSP00000216442	SINCAM008245
ENSP00000216445	SINCAM008337
ENSP00000216446	SINCAM008247
ENSP00000216452	SINCAM008409
ENSP00000216455	SINCAM008331
ENSP00000216465	SINCAM008515
ENSP00000216479	SINCAM008475
ENSP00000216484	SINCAM008478
ENSP00000216487	SINCAM008080
ENSP00000216489	SINCAM008479
ENSP00000216492	SINCAM008077
ENSP00000216513	SINCAM008097
ENSP00000216540	SINCAM008350
ENSP00000216554	SINCAM008164
ENSP00000216602	SINCAM008173
ENSP00000216605	SINCAM008523
ENSP00000216639	SINCAM008057
ENSP00000216797	SINCAM008308
ENSP00000216807	SINCAM008305
ENSP00000216832	SINCAM921661
ENSP00000216862	SINCAM011962
ENSP00000216923	SINCAM011964
ENSP00000216951	SINCAM011815
ENSP00000216962	SINCAM003641
ENSP00000217026	SINCAM012058
ENSP00000217086	SINCAM922406
ENSP00000217109	SINCAM011917
ENSP00000217121	SINCAM012030
ENSP00000217131	SINCAM011893
ENSP00000217159	SINCAM011869
ENSP00000217173	SINCAM000717
ENSP00000217188	SINCAM922432
ENSP00000217195	SINCAM920529
ENSP00000217244	SINCAM016111
ENSP00000217246	SINCAM922451
ENSP00000217254	SINCAM920659
ENSP00000217289	SINCAM003698
ENSP00000217305	SINCAM011985
ENSP00000217372	SINCAM011938
ENSP00000217402	SINCAM011786
ENSP00000217420	SINCAM011852
ENSP00000217426	SINCAM011783
ENSP00000217429	SINCAM012043
ENSP00000217446	SINCAM011828
ENSP00000217455	SINCAM011930
ENSP00000217456	SINCAM003645
ENSP00000217515	SINCAM001409
ENSP00000217652	SINCAM002498
ENSP00000217909	SINCAM922311
ENSP00000217939	SINCAM004984
ENSP00000217961	SINCAM004988
ENSP00000217964	SINCAM004910
ENSP00000217971	SINCAM010914
ENSP00000218004	SINCAM010970
ENSP00000218006	SINCAM922320
ENSP00000218008	SINCAM010927
ENSP00000218032	SINCAM004341
ENSP00000218075	SINCAM004347
ENSP00000218089	SINCAM010947
ENSP00000218099	SINCAM010879
ENSP00000218197	SINCAM010698
ENSP00000218340	SINCAM004962
ENSP00000218343	SINCAM004963
ENSP00000218548	SINCAM016268
ENSP00000218652	SINCAM004510
ENSP00000218867	SINCAM004815
ENSP00000218894	SINCAM004887
ENSP00000219022	SINCAM004468
ENSP00000219066	SINCAM011052
ENSP00000219070	SINCAM922074
ENSP00000219097	SINCAM010502
ENSP00000219139	SINCAM010617
ENSP00000219169	SINCAM922085
ENSP00000219197	SINCAM010513
ENSP00000219204	SINCAM922093
ENSP00000219207	SINCAM010590
ENSP00000219240	SINCAM010430
ENSP00000219244	SINCAM009444
ENSP00000219271	SINCAM010631
ENSP00000219281	SINCAM010596
ENSP00000219299	SINCAM010640
ENSP00000219302	SINCAM011110
ENSP00000219313	SINCAM010415
ENSP00000219334	SINCAM010619
ENSP00000219345	SINCAM010597
ENSP00000219368	SINCAM010605
ENSP00000219400	SINCAM922045
ENSP00000219406	SINCAM011355
ENSP00000219431	SINCAM921094
ENSP00000219439	SINCAM003181
ENSP00000219454	SINCAM922051
ENSP00000219473	SINCAM922049
ENSP00000219476	SINCAM011053
ENSP00000219479	SINCAM011300
ENSP00000219481	SINCAM011307
ENSP00000219548	SINCAM011108
ENSP00000219551	SINCAM011109
ENSP00000219599	SINCAM011287
ENSP00000219611	SINCAM922007
ENSP00000219689	SINCAM011183
ENSP00000219746	SINCAM010527
ENSP00000219782	SINCAM008653
ENSP00000219833	SINCAM922076
ENSP00000219837	SINCAM011349
ENSP00000219905	SINCAM008399
ENSP00000219919	SINCAM922675
ENSP00000220058	SINCAM900001
ENSP00000220062	SINCAM922662
ENSP00000220166	SINCAM922598
ENSP00000220325	SINCAM008447
ENSP00000220429	SINCAM013127
ENSP00000220478	SINCAM900027
ENSP00000220496	SINCAM008422
ENSP00000220509	SINCAM008453
ENSP00000220514	SINCAM008455
ENSP00000220531	SINCAM013134
ENSP00000220562	SINCAM015427
ENSP00000220584	SINCAM015618
ENSP00000220592	SINCAM002646
ENSP00000220597	SINCAM002587
ENSP00000220616	SINCAM002803
ENSP00000220659	SINCAM017408
ENSP00000220669	SINCAM920810
ENSP00000220676	SINCAM002535
ENSP00000220751	SINCAM002384
ENSP00000220763	SINCAM002472
ENSP00000220764	SINCAM002381
ENSP00000220772	SINCAM014272
ENSP00000220809	SINCAM007021
ENSP00000220812	SINCAM922808
ENSP00000220822	SINCAM002609
ENSP00000220849	SINCAM002361
ENSP00000220853	SINCAM002360
ENSP00000220913	SINCAM002647
ENSP00000221086	SINCAM003090
ENSP00000221114	SINCAM000813
ENSP00000221130	SINCAM920542
ENSP00000221138	SINCAM000119
ENSP00000221166	SINCAM007011
ENSP00000221200	SINCAM014318
ENSP00000221233	SINCAM015123
ENSP00000221283	SINCAM014471
ENSP00000221327	SINCAM921686
ENSP00000221347	SINCAM016909
ENSP00000221403	SINCAM014787
ENSP00000221418	SINCAM016469
ENSP00000221419	SINCAM016468
ENSP00000221459	SINCAM011670
ENSP00000221462	SINCAM008059
ENSP00000221476	SINCAM921216
ENSP00000221480	SINCAM012919
ENSP00000221486	SINCAM014477
ENSP00000221494	SINCAM922455
ENSP00000221496	SINCAM922456
ENSP00000221566	SINCAM012907
ENSP00000221567	SINCAM012872
ENSP00000221671	SINCAM012818
ENSP00000221856	SINCAM012771
ENSP00000221922	SINCAM008383
ENSP00000221957	SINCAM012763
ENSP00000221973	SINCAM922722
ENSP00000221992	SINCAM015997
ENSP00000222005	SINCAM014518
ENSP00000222115	SINCAM013935
ENSP00000222219	SINCAM922870
ENSP00000222247	SINCAM005712
ENSP00000222248	SINCAM012926
ENSP00000222250	SINCAM012954
ENSP00000222256	SINCAM012956
ENSP00000222345	SINCAM015109
ENSP00000222374	SINCAM004451
ENSP00000222388	SINCAM002776
ENSP00000222390	SINCAM006099
ENSP00000222399	SINCAM009825
ENSP00000222402	SINCAM921865
ENSP00000222462	SINCAM005800
ENSP00000222481	SINCAM006149
ENSP00000222511	SINCAM001708
ENSP00000222543	SINCAM002104
ENSP00000222547	SINCAM002100
ENSP00000222553	SINCAM006033
ENSP00000222567	SINCAM014948
ENSP00000222572	SINCAM002094
ENSP00000222573	SINCAM002049
ENSP00000222574	SINCAM005512
ENSP00000222584	SINCAM002047
ENSP00000222598	SINCAM002091
ENSP00000222644	SINCAM002027
ENSP00000222673	SINCAM014407
ENSP00000222693	SINCAM009871
ENSP00000222718	SINCAM001979
ENSP00000222725	SINCAM011406
ENSP00000222726	SINCAM001976
ENSP00000222728	SINCAM001975
ENSP00000222747	SINCAM005803
ENSP00000222753	SINCAM001971
ENSP00000222792	SINCAM001963
ENSP00000222800	SINCAM900287
ENSP00000222803	SINCAM001959
ENSP00000222823	SINCAM001782
ENSP00000222968	SINCAM014798
ENSP00000222990	SINCAM011159
ENSP00000223023	SINCAM005942
ENSP00000223026	SINCAM005941
ENSP00000223029	SINCAM011237
ENSP00000223073	SINCAM006226
ENSP00000223095	SINCAM015266
ENSP00000223129	SINCAM002080
ENSP00000223145	SINCAM013395
ENSP00000223208	SINCAM006151
ENSP00000223210	SINCAM011469
ENSP00000223273	SINCAM920668
ENSP00000223321	SINCAM001762
ENSP00000223324	SINCAM920680
ENSP00000223366	SINCAM922832
ENSP00000223368	SINCAM008842
ENSP00000223369	SINCAM014390
ENSP00000223398	SINCAM921728
ENSP00000223500	SINCAM920742
ENSP00000223528	SINCAM001004
ENSP00000223641	SINCAM002131
ENSP00000223642	SINCAM007989
ENSP00000223864	SINCAM000876
ENSP00000224073	SINCAM007953
ENSP00000224140	SINCAM007973
ENSP00000224181	SINCAM007854
ENSP00000224337	SINCAM007182
ENSP00000224356	SINCAM007165
ENSP00000224600	SINCAM006939
ENSP00000224605	SINCAM006936
ENSP00000224756	SINCAM007092
ENSP00000224807	SINCAM016158
ENSP00000224862	SINCAM006960
ENSP00000224950	SINCAM007314
ENSP00000225174	SINCAM007045
ENSP00000225235	SINCAM921872
ENSP00000225276	SINCAM922184
ENSP00000225296	SINCAM008573
ENSP00000225298	SINCAM012681
ENSP00000225371	SINCAM921729
ENSP00000225387	SINCAM008685
ENSP00000225388	SINCAM008670
ENSP00000225402	SINCAM008696
ENSP00000225410	SINCAM921720
ENSP00000225426	SINCAM013346
ENSP00000225428	SINCAM922627
ENSP00000225430	SINCAM013287
ENSP00000225504	SINCAM008857
ENSP00000225512	SINCAM013541
ENSP00000225519	SINCAM008771
ENSP00000225567	SINCAM013539
ENSP00000225577	SINCAM008594
ENSP00000225609	SINCAM008820
ENSP00000225665	SINCAM015047
ENSP00000225688	SINCAM011405
ENSP00000225698	SINCAM008572
ENSP00000225719	SINCAM008666
ENSP00000225724	SINCAM008667
ENSP00000225726	SINCAM013569
ENSP00000225729	SINCAM011202
ENSP00000225737	SINCAM921711
ENSP00000225777	SINCAM012517
ENSP00000225792	SINCAM012479
ENSP00000225823	SINCAM013398
ENSP00000225844	SINCAM009449
ENSP00000225873	SINCAM008749
ENSP00000225893	SINCAM008657
ENSP00000225916	SINCAM013487
ENSP00000225927	SINCAM013423
ENSP00000225964	SINCAM013386
ENSP00000225972	SINCAM012439
ENSP00000226004	SINCAM922646
ENSP00000226021	SINCAM012464
ENSP00000226193	SINCAM012391
ENSP00000226207	SINCAM012387
ENSP00000226218	SINCAM008776
ENSP00000226225	SINCAM008628
ENSP00000226230	SINCAM008626
ENSP00000226253	SINCAM921723
ENSP00000226279	SINCAM000442
ENSP00000226299	SINCAM000448
ENSP00000226319	SINCAM000282
ENSP00000226382	SINCAM000508
ENSP00000226413	SINCAM000861
ENSP00000226432	SINCAM000538
ENSP00000226574	SINCAM000795
ENSP00000226578	SINCAM000796
ENSP00000226760	SINCAM000276
ENSP00000226798	SINCAM920507
ENSP00000226951	SINCAM000431
ENSP00000227065	SINCAM920509
ENSP00000227155	SINCAM011454
ENSP00000227256	SINCAM011687
ENSP00000227266	SINCAM004676
ENSP00000227322	SINCAM013998
ENSP00000227348	SINCAM013916
ENSP00000227349	SINCAM013889
ENSP00000227451	SINCAM007505
ENSP00000227474	SINCAM017233
ENSP00000227507	SINCAM011699
ENSP00000227638	SINCAM004663
ENSP00000227756	SINCAM922264
ENSP00000227758	SINCAM004316
ENSP00000227868	SINCAM011460
ENSP00000228027	SINCAM004055
ENSP00000228136	SINCAM011608
ENSP00000228280	SINCAM005687
ENSP00000228284	SINCAM007736
ENSP00000228318	SINCAM920937
ENSP00000228347	SINCAM005632
ENSP00000228437	SINCAM006003
ENSP00000228463	SINCAM007659
ENSP00000228468	SINCAM014173
ENSP00000228476	SINCAM007663
ENSP00000228495	SINCAM007684
ENSP00000228506	SINCAM007446
ENSP00000228510	SINCAM007673
ENSP00000228515	SINCAM014058
ENSP00000228567	SINCAM005637
ENSP00000228606	SINCAM014037
ENSP00000228641	SINCAM920986
ENSP00000228644	SINCAM920985
ENSP00000228705	SINCAM005718
ENSP00000228740	SINCAM015342
ENSP00000228741	SINCAM015343
ENSP00000228799	SINCAM006005
ENSP00000228820	SINCAM005616
ENSP00000228825	SINCAM921434
ENSP00000228837	SINCAM920954
ENSP00000228841	SINCAM921702
ENSP00000228843	SINCAM920953
ENSP00000228862	SINCAM005815
ENSP00000228865	SINCAM005816
ENSP00000228872	SINCAM005818
ENSP00000228928	SINCAM921451
ENSP00000228938	SINCAM014773
ENSP00000229002	SINCAM005586
ENSP00000229030	SINCAM007570
ENSP00000229135	SINCAM920987
ENSP00000229179	SINCAM005796
ENSP00000229195	SINCAM005744
ENSP00000229214	SINCAM920968
ENSP00000229266	SINCAM013709
ENSP00000229314	SINCAM005567
ENSP00000229328	SINCAM007427
ENSP00000229329	SINCAM005574
ENSP00000229340	SINCAM007373
ENSP00000229379	SINCAM011547
ENSP00000229390	SINCAM007438
ENSP00000229395	SINCAM005647
ENSP00000229416	SINCAM002934
ENSP00000229447	SINCAM003606
ENSP00000229595	SINCAM005338
ENSP00000229633	SINCAM921102
ENSP00000229729	SINCAM016594
ENSP00000229758	SINCAM002876
ENSP00000229769	SINCAM012294
ENSP00000229795	SINCAM009740
ENSP00000229812	SINCAM922527
ENSP00000229824	SINCAM922524
ENSP00000229903	SINCAM921032
ENSP00000229922	SINCAM001849
ENSP00000229955	SINCAM921131
ENSP00000230048	SINCAM001831
ENSP00000230050	SINCAM921120
ENSP00000230053	SINCAM002892
ENSP00000230056	SINCAM001829
ENSP00000230085	SINCAM003351
ENSP00000230122	SINCAM003361
ENSP00000230124	SINCAM003364
ENSP00000230256	SINCAM003554
ENSP00000230301	SINCAM003541
ENSP00000230321	SINCAM922491
ENSP00000230323	SINCAM012090
ENSP00000230340	SINCAM012146
ENSP00000230361	SINCAM012176
ENSP00000230381	SINCAM003851
ENSP00000230431	SINCAM921192
ENSP00000230449	SINCAM001824
ENSP00000230461	SINCAM003532
ENSP00000230538	SINCAM003198
ENSP00000230582	SINCAM009501
ENSP00000230640	SINCAM001296
ENSP00000230658	SINCAM001320
ENSP00000230671	SINCAM016675
ENSP00000230732	SINCAM010215
ENSP00000230792	SINCAM001119
ENSP00000230859	SINCAM002000
ENSP00000230882	SINCAM001475
ENSP00000230895	SINCAM001767
ENSP00000230990	SINCAM010054
ENSP00000231004	SINCAM900255
ENSP00000231009	SINCAM001308
ENSP00000231061	SINCAM922361
ENSP00000231188	SINCAM016661
ENSP00000231198	SINCAM010149
ENSP00000231228	SINCAM010155
ENSP00000231238	SINCAM010069
ENSP00000231368	SINCAM920593
ENSP00000231449	SINCAM920421
ENSP00000231461	SINCAM001129
ENSP00000231484	SINCAM010280
ENSP00000231487	SINCAM922342
ENSP00000231498	SINCAM017627
ENSP00000231509	SINCAM009966
ENSP00000231512	SINCAM000585
ENSP00000231524	SINCAM001262
ENSP00000231572	SINCAM010193
ENSP00000231668	SINCAM010081
ENSP00000231706	SINCAM009135
ENSP00000231721	SINCAM009775
ENSP00000231749	SINCAM009865
ENSP00000231790	SINCAM001670
ENSP00000231948	SINCAM009650
ENSP00000232375	SINCAM009838
ENSP00000232424	SINCAM009193
ENSP00000232461	SINCAM009748
ENSP00000232496	SINCAM009867
ENSP00000232501	SINCAM009575
ENSP00000232564	SINCAM009565
ENSP00000232603	SINCAM007650
ENSP00000232607	SINCAM006754
ENSP00000232744	SINCAM009802
ENSP00000232766	SINCAM002782
ENSP00000232854	SINCAM009777
ENSP00000232888	SINCAM009901
ENSP00000232892	SINCAM009240
ENSP00000232905	SINCAM001896
ENSP00000232974	SINCAM001521
ENSP00000232975	SINCAM009588
ENSP00000232978	SINCAM001523
ENSP00000233025	SINCAM922115
ENSP00000233027	SINCAM922114
ENSP00000233055	SINCAM009499
ENSP00000233057	SINCAM003508
ENSP00000233078	SINCAM922461
ENSP00000233099	SINCAM003510
ENSP00000233121	SINCAM003057
ENSP00000233146	SINCAM003952
ENSP00000233154	SINCAM004746
ENSP00000233156	SINCAM006659
ENSP00000233242	SINCAM003029
ENSP00000233331	SINCAM000681
ENSP00000233336	SINCAM003401
ENSP00000233379	SINCAM014371
ENSP00000233468	SINCAM003020
ENSP00000233557	SINCAM002847
ENSP00000233575	SINCAM003309
ENSP00000233596	SINCAM012886
ENSP00000233630	SINCAM000759
ENSP00000233668	SINCAM000764
ENSP00000233710	SINCAM002101
ENSP00000233735	SINCAM002767
ENSP00000233813	SINCAM922771
ENSP00000233826	SINCAM009462
ENSP00000233838	SINCAM014401
ENSP00000233893	SINCAM006552
ENSP00000233948	SINCAM014132
ENSP00000233969	SINCAM004737
ENSP00000234038	SINCAM009403
ENSP00000234071	SINCAM921942
ENSP00000234091	SINCAM002976
ENSP00000234111	SINCAM921076
ENSP00000234160	SINCAM014216
ENSP00000234170	SINCAM003501
ENSP00000234198	SINCAM006731
ENSP00000234256	SINCAM003778
ENSP00000234296	SINCAM015831
ENSP00000234310	SINCAM003762
ENSP00000234313	SINCAM921196
ENSP00000234371	SINCAM920571
ENSP00000234392	SINCAM920539
ENSP00000234420	SINCAM921228
ENSP00000234453	SINCAM015819
ENSP00000234454	SINCAM000771
ENSP00000234488	SINCAM013646
ENSP00000234590	SINCAM013778
ENSP00000234677	SINCAM012200
ENSP00000234701	SINCAM920891
ENSP00000234739	SINCAM004446
ENSP00000234816	SINCAM005155
ENSP00000234827	SINCAM005100
ENSP00000234831	SINCAM005099
ENSP00000235090	SINCAM012172
ENSP00000235307	SINCAM920858
ENSP00000235310	SINCAM015465
ENSP00000235329	SINCAM922555
ENSP00000235332	SINCAM015455
ENSP00000235345	SINCAM005067
ENSP00000235372	SINCAM013585
ENSP00000235382	SINCAM920867
ENSP00000235521	SINCAM004234
ENSP00000235532	SINCAM922946
ENSP00000235628	SINCAM009056
ENSP00000235835	SINCAM015466
ENSP00000236040	SINCAM922548
ENSP00000236192	SINCAM920860
ENSP00000236273	SINCAM008908
ENSP00000236495	SINCAM005011
ENSP00000236671	SINCAM011591
ENSP00000236709	SINCAM009394
ENSP00000236850	SINCAM013976
ENSP00000236877	SINCAM015121
ENSP00000236959	SINCAM006613
ENSP00000236980	SINCAM006506
ENSP00000237014	SINCAM002743
ENSP00000237172	SINCAM003534
ENSP00000237201	SINCAM003270
ENSP00000237264	SINCAM003283
ENSP00000237275	SINCAM921064
ENSP00000237281	SINCAM921164
ENSP00000237283	SINCAM002871
ENSP00000237289	SINCAM003304
ENSP00000237353	SINCAM002600
ENSP00000237455	SINCAM000711
ENSP00000237530	SINCAM011864
ENSP00000237536	SINCAM011847
ENSP00000237596	SINCAM000820
ENSP00000237612	SINCAM000846
ENSP00000237642	SINCAM000407
ENSP00000237654	SINCAM000412
ENSP00000237696	SINCAM009511
ENSP00000237822	SINCAM003031
ENSP00000237837	SINCAM005613
ENSP00000237853	SINCAM001143
ENSP00000237937	SINCAM001070
ENSP00000238018	SINCAM920553
ENSP00000238044	SINCAM004747
ENSP00000238112	SINCAM002986
ENSP00000238146	SINCAM007588
ENSP00000238156	SINCAM007582
ENSP00000238256	SINCAM007873
ENSP00000238379	SINCAM007865
ENSP00000238497	SINCAM001991
ENSP00000238558	SINCAM921695
ENSP00000238561	SINCAM008481
ENSP00000238616	SINCAM900008
ENSP00000238618	SINCAM921450
ENSP00000238628	SINCAM008508
ENSP00000238647	SINCAM921663
ENSP00000238651	SINCAM008233
ENSP00000238667	SINCAM015217
ENSP00000238714	SINCAM003816
ENSP00000238721	SINCAM003116
ENSP00000238738	SINCAM003971
ENSP00000238788	SINCAM921089
ENSP00000238789	SINCAM003026
ENSP00000238823	SINCAM003488
ENSP00000238831	SINCAM003493
ENSP00000238855	SINCAM921206
ENSP00000238875	SINCAM003793
ENSP00000238892	SINCAM003973
ENSP00000238936	SINCAM006813
ENSP00000238994	SINCAM007152
ENSP00000239027	SINCAM006906
ENSP00000239032	SINCAM006866
ENSP00000239144	SINCAM013317
ENSP00000239151	SINCAM013314
ENSP00000239165	SINCAM013316
ENSP00000239223	SINCAM010008
ENSP00000239231	SINCAM010065
ENSP00000239243	SINCAM007007
ENSP00000239367	SINCAM003604
ENSP00000239374	SINCAM003613
ENSP00000239440	SINCAM010224
ENSP00000239451	SINCAM004899
ENSP00000239461	SINCAM005191
ENSP00000239587	SINCAM003555
ENSP00000239614	SINCAM013881
ENSP00000239666	SINCAM922327
ENSP00000239690	SINCAM002357
ENSP00000239761	SINCAM016254
ENSP00000239830	SINCAM005989
ENSP00000239849	SINCAM007692
ENSP00000239882	SINCAM004464
ENSP00000239891	SINCAM004885
ENSP00000239906	SINCAM010131
ENSP00000239926	SINCAM922336
ENSP00000239938	SINCAM010179
ENSP00000239940	SINCAM009222
ENSP00000240055	SINCAM005706
ENSP00000240079	SINCAM005660
ENSP00000240093	SINCAM015429
ENSP00000240100	SINCAM000829
ENSP00000240123	SINCAM922828
ENSP00000240185	SINCAM013616
ENSP00000240285	SINCAM002614
ENSP00000240316	SINCAM012700
ENSP00000240328	SINCAM008759
ENSP00000240333	SINCAM013404
ENSP00000240335	SINCAM008757
ENSP00000240361	SINCAM008604
ENSP00000240423	SINCAM014379
ENSP00000240488	SINCAM000244
ENSP00000240587	SINCAM010488
ENSP00000240651	SINCAM005579
ENSP00000240662	SINCAM005572
ENSP00000240851	SINCAM004170
ENSP00000240922	SINCAM004440
ENSP00000240986	SINCAM921314
ENSP00000241014	SINCAM011735
ENSP00000241051	SINCAM922258
ENSP00000241052	SINCAM011474
ENSP00000241125	SINCAM004802
ENSP00000241256	SINCAM015546
ENSP00000241261	SINCAM921909
ENSP00000241305	SINCAM007233
ENSP00000241312	SINCAM015765
ENSP00000241416	SINCAM006382
ENSP00000241436	SINCAM001221
ENSP00000241453	SINCAM004841
ENSP00000241463	SINCAM004833
ENSP00000241502	SINCAM009325
ENSP00000241651	SINCAM922531
ENSP00000242057	SINCAM002052
ENSP00000242067	SINCAM002269
ENSP00000242104	SINCAM014770
ENSP00000242108	SINCAM001750
ENSP00000242159	SINCAM001974
ENSP00000242208	SINCAM001680
ENSP00000242209	SINCAM002267
ENSP00000242210	SINCAM002268
ENSP00000242248	SINCAM014365
ENSP00000242249	SINCAM920747
ENSP00000242257	SINCAM011157
ENSP00000242285	SINCAM010026
ENSP00000242315	SINCAM001465
ENSP00000242317	SINCAM001376
ENSP00000242375	SINCAM006028
ENSP00000242462	SINCAM921849
ENSP00000242480	SINCAM007112
ENSP00000242505	SINCAM006990
ENSP00000242576	SINCAM007681
ENSP00000242591	SINCAM007539
ENSP00000242592	SINCAM007448
ENSP00000242719	SINCAM005510
ENSP00000242728	SINCAM005549
ENSP00000242729	SINCAM005548
ENSP00000242786	SINCAM014462
ENSP00000242827	SINCAM921290
ENSP00000242839	SINCAM004906
ENSP00000243056	SINCAM014086
ENSP00000243077	SINCAM014095
ENSP00000243108	SINCAM014082
ENSP00000243167	SINCAM005431
ENSP00000243253	SINCAM009805
ENSP00000243326	SINCAM006366
ENSP00000243344	SINCAM921614
ENSP00000243346	SINCAM006372
ENSP00000243347	SINCAM006367
ENSP00000243389	SINCAM010208
ENSP00000243440	SINCAM003991
ENSP00000243457	SINCAM012538
ENSP00000243501	SINCAM922277
ENSP00000243563	SINCAM016150
ENSP00000243578	SINCAM017211
ENSP00000243662	SINCAM004677
ENSP00000243673	SINCAM004662
ENSP00000243706	SINCAM000673
ENSP00000243776	SINCAM006289
ENSP00000243786	SINCAM006271
ENSP00000243878	SINCAM014292
ENSP00000243903	SINCAM012041
ENSP00000243911	SINCAM011954
ENSP00000243918	SINCAM011894
ENSP00000244040	SINCAM011898
ENSP00000244043	SINCAM012009
ENSP00000244051	SINCAM003504
ENSP00000244061	SINCAM011977
ENSP00000244137	SINCAM010330
ENSP00000244217	SINCAM922532
ENSP00000244221	SINCAM920535
ENSP00000244227	SINCAM014311
ENSP00000244230	SINCAM922616
ENSP00000244241	SINCAM010316
ENSP00000244314	SINCAM010705
ENSP00000244336	SINCAM015995
ENSP00000244364	SINCAM002919
ENSP00000244426	SINCAM002936
ENSP00000244496	SINCAM003750
ENSP00000244513	SINCAM014590
ENSP00000244519	SINCAM014620
ENSP00000244520	SINCAM921735
ENSP00000244571	SINCAM003737
ENSP00000244625	SINCAM003850
ENSP00000244669	SINCAM012277
ENSP00000244711	SINCAM003730
ENSP00000244728	SINCAM002920
ENSP00000244745	SINCAM001837
ENSP00000244751	SINCAM012205
ENSP00000244763	SINCAM001889
ENSP00000244766	SINCAM920703
ENSP00000244769	SINCAM001869
ENSP00000244869	SINCAM920547
ENSP00000245046	SINCAM009767
ENSP00000245105	SINCAM921532
ENSP00000245121	SINCAM001440
ENSP00000245157	SINCAM010645
ENSP00000245206	SINCAM010680
ENSP00000245255	SINCAM007601
ENSP00000245304	SINCAM004592
ENSP00000245312	SINCAM004310
ENSP00000245323	SINCAM004461
ENSP00000245407	SINCAM010001
ENSP00000245414	SINCAM010000
ENSP00000245451	SINCAM008221
ENSP00000245457	SINCAM008210
ENSP00000245479	SINCAM012539
ENSP00000245503	SINCAM012389
ENSP00000245539	SINCAM012426
ENSP00000245541	SINCAM012432
ENSP00000245543	SINCAM011550
ENSP00000245544	SINCAM012430
ENSP00000245552	SINCAM012427
ENSP00000245564	SINCAM016064
ENSP00000245663	SINCAM012028
ENSP00000245680	SINCAM006420
ENSP00000245787	SINCAM006429
ENSP00000245816	SINCAM015445
ENSP00000245838	SINCAM010949
ENSP00000245907	SINCAM014563
ENSP00000245908	SINCAM014484
ENSP00000245934	SINCAM016154
ENSP00000245957	SINCAM003669
ENSP00000245983	SINCAM920526
ENSP00000246006	SINCAM003561
ENSP00000246024	SINCAM921205
ENSP00000246041	SINCAM000737
ENSP00000246062	SINCAM003913
ENSP00000246070	SINCAM003919
ENSP00000246080	SINCAM011811
ENSP00000246081	SINCAM003771
ENSP00000246115	SINCAM922462
ENSP00000246117	SINCAM012904
ENSP00000246151	SINCAM008935
ENSP00000246166	SINCAM008240
ENSP00000246186	SINCAM011777
ENSP00000246194	SINCAM011785
ENSP00000246337	SINCAM005488
ENSP00000246505	SINCAM004523
ENSP00000246535	SINCAM010344
ENSP00000246548	SINCAM010343
ENSP00000246635	SINCAM007952
ENSP00000246657	SINCAM013354
ENSP00000246672	SINCAM013378
ENSP00000246801	SINCAM011496
ENSP00000246802	SINCAM011045
ENSP00000246841	SINCAM014977
ENSP00000246868	SINCAM008551
ENSP00000246912	SINCAM922638
ENSP00000246914	SINCAM013498
ENSP00000246949	SINCAM011363
ENSP00000246957	SINCAM011271
ENSP00000247001	SINCAM012970
ENSP00000247003	SINCAM012996
ENSP00000247020	SINCAM008707
ENSP00000247026	SINCAM008681
ENSP00000247161	SINCAM009772
ENSP00000247178	SINCAM008345
ENSP00000247182	SINCAM014978
ENSP00000247191	SINCAM014726
ENSP00000247194	SINCAM008324
ENSP00000247219	SINCAM003790
ENSP00000247225	SINCAM008085
ENSP00000247226	SINCAM008390
ENSP00000247461	SINCAM922373
ENSP00000247470	SINCAM006666
ENSP00000247665	SINCAM921493
ENSP00000247668	SINCAM007852
ENSP00000247706	SINCAM012934
ENSP00000247815	SINCAM005787
ENSP00000247843	SINCAM005737
ENSP00000247933	SINCAM000328
ENSP00000247970	SINCAM014472
ENSP00000247986	SINCAM013623
ENSP00000248071	SINCAM012813
ENSP00000248073	SINCAM016133
ENSP00000248098	SINCAM012428
ENSP00000248121	SINCAM011412
ENSP00000248150	SINCAM922033
ENSP00000248244	SINCAM012782
ENSP00000248306	SINCAM005763
ENSP00000248342	SINCAM015124
ENSP00000248437	SINCAM006313
ENSP00000248444	SINCAM006274
ENSP00000248553	SINCAM007459
ENSP00000248564	SINCAM002103
ENSP00000248594	SINCAM006111
ENSP00000248598	SINCAM006114
ENSP00000248633	SINCAM002025
ENSP00000248643	SINCAM002214
ENSP00000248701	SINCAM922346
ENSP00000248706	SINCAM000543
ENSP00000248846	SINCAM006091
ENSP00000248879	SINCAM921458
ENSP00000248933	SINCAM007691
ENSP00000248935	SINCAM007611
ENSP00000248948	SINCAM015862
ENSP00000248958	SINCAM007700
ENSP00000248975	SINCAM007364
ENSP00000248996	SINCAM007368
ENSP00000249016	SINCAM014833
ENSP00000249044	SINCAM000089
ENSP00000249064	SINCAM007425
ENSP00000249071	SINCAM011244
ENSP00000249079	SINCAM014804
ENSP00000249269	SINCAM009833
ENSP00000249330	SINCAM015264
ENSP00000249344	SINCAM006140
ENSP00000249356	SINCAM006022
ENSP00000249363	SINCAM921055
ENSP00000249373	SINCAM921038
ENSP00000249389	SINCAM923065
ENSP00000249396	SINCAM015114
ENSP00000249442	SINCAM006701
ENSP00000249501	SINCAM006709
ENSP00000249636	SINCAM013076
ENSP00000249647	SINCAM016768
ENSP00000249750	SINCAM001068
ENSP00000249776	SINCAM008416
ENSP00000249806	SINCAM922595
ENSP00000249887	SINCAM920704
ENSP00000249910	SINCAM009881
ENSP00000249923	SINCAM922234
ENSP00000250003	SINCAM011592
ENSP00000250018	SINCAM011541
ENSP00000250056	SINCAM008712
ENSP00000250101	SINCAM008715
ENSP00000250156	SINCAM008698
ENSP00000250160	SINCAM002800
ENSP00000250173	SINCAM920784
ENSP00000250237	SINCAM014531
ENSP00000250448	SINCAM008298
ENSP00000250454	SINCAM922397
ENSP00000250457	SINCAM008286
ENSP00000250498	SINCAM921224
ENSP00000250535	SINCAM012785
ENSP00000250559	SINCAM005795
ENSP00000250615	SINCAM011387
ENSP00000250617	SINCAM010869
ENSP00000250863	SINCAM002182
ENSP00000250894	SINCAM011111
ENSP00000250896	SINCAM012870
ENSP00000250916	SINCAM920555
ENSP00000251020	SINCAM010526
ENSP00000251038	SINCAM008108
ENSP00000251047	SINCAM001390
ENSP00000251102	SINCAM010634
ENSP00000251108	SINCAM004300
ENSP00000251119	SINCAM008248
ENSP00000251127	SINCAM004573
ENSP00000251166	SINCAM011293
ENSP00000251241	SINCAM008598
ENSP00000251250	SINCAM900045
ENSP00000251287	SINCAM013016
ENSP00000251289	SINCAM012737
ENSP00000251296	SINCAM013590
ENSP00000251312	SINCAM008735
ENSP00000251337	SINCAM012128
ENSP00000251413	SINCAM013429
ENSP00000251472	SINCAM014479
ENSP00000251496	SINCAM000451
ENSP00000251507	SINCAM005130
ENSP00000251527	SINCAM001584
ENSP00000251582	SINCAM010063
ENSP00000251588	SINCAM900285
ENSP00000251607	SINCAM009652
ENSP00000251636	SINCAM001299
ENSP00000251642	SINCAM013486
ENSP00000251643	SINCAM922629
ENSP00000251775	SINCAM006450
ENSP00000251808	SINCAM002443
ENSP00000251849	SINCAM009613
ENSP00000251864	SINCAM921892
ENSP00000251871	SINCAM921361
ENSP00000251900	SINCAM004365
ENSP00000251968	SINCAM922225
ENSP00000251993	SINCAM005876
ENSP00000252011	SINCAM922435
ENSP00000252015	SINCAM011780
ENSP00000252032	SINCAM000740
ENSP00000252037	SINCAM015318
ENSP00000252050	SINCAM003719
ENSP00000252087	SINCAM010254
ENSP00000252102	SINCAM922370
ENSP00000252115	SINCAM015900
ENSP00000252136	SINCAM007718
ENSP00000252137	SINCAM007345
ENSP00000252321	SINCAM005608
ENSP00000252338	SINCAM004463
ENSP00000252445	SINCAM922864
ENSP00000252455	SINCAM017279
ENSP00000252456	SINCAM014533
ENSP00000252505	SINCAM921075
ENSP00000252506	SINCAM900192
ENSP00000252512	SINCAM014249
ENSP00000252542	SINCAM012826
ENSP00000252575	SINCAM012929
ENSP00000252599	SINCAM014422
ENSP00000252602	SINCAM012935
ENSP00000252655	SINCAM003424
ENSP00000252674	SINCAM012845
ENSP00000252677	SINCAM010719
ENSP00000252699	SINCAM008792
ENSP00000252711	SINCAM006466
ENSP00000252723	SINCAM922915
ENSP00000252744	SINCAM001277
ENSP00000252799	SINCAM004628
ENSP00000252804	SINCAM922433
ENSP00000252826	SINCAM014886
ENSP00000252854	SINCAM007895
ENSP00000252934	SINCAM005888
ENSP00000252971	SINCAM006315
ENSP00000252992	SINCAM009019
ENSP00000252996	SINCAM012059
ENSP00000252997	SINCAM011870
ENSP00000252998	SINCAM011871
ENSP00000252999	SINCAM012068
ENSP00000253003	SINCAM012066
ENSP00000253023	SINCAM014880
ENSP00000253024	SINCAM014868
ENSP00000253039	SINCAM004555
ENSP00000253048	SINCAM008538
ENSP00000253063	SINCAM000812
ENSP00000253079	SINCAM921440
ENSP00000253083	SINCAM921441
ENSP00000253099	SINCAM921149
ENSP00000253108	SINCAM922867
ENSP00000253110	SINCAM014482
ENSP00000253122	SINCAM009828
ENSP00000253159	SINCAM002345
ENSP00000253193	SINCAM010325
ENSP00000253233	SINCAM921442
ENSP00000253237	SINCAM014671
ENSP00000253247	SINCAM012470
ENSP00000253255	SINCAM005886
ENSP00000253363	SINCAM011802
ENSP00000253382	SINCAM011846
ENSP00000253401	SINCAM010938
ENSP00000253413	SINCAM005805
ENSP00000253457	SINCAM010379
ENSP00000253458	SINCAM010377
ENSP00000253462	SINCAM010378
ENSP00000253577	SINCAM010962
ENSP00000253669	SINCAM012903
ENSP00000253673	SINCAM014416
ENSP00000253686	SINCAM009857
ENSP00000253693	SINCAM001777
ENSP00000253697	SINCAM005532
ENSP00000253699	SINCAM009858
ENSP00000253754	SINCAM010002
ENSP00000253778	SINCAM922331
ENSP00000253792	SINCAM013298
ENSP00000253794	SINCAM013497
ENSP00000253799	SINCAM013503
ENSP00000253801	SINCAM013504
ENSP00000253814	SINCAM010213
ENSP00000253861	SINCAM006158
ENSP00000253925	SINCAM011708
ENSP00000253968	SINCAM009626
ENSP00000254029	SINCAM922296
ENSP00000254037	SINCAM001177
ENSP00000254066	SINCAM014155
ENSP00000254079	SINCAM013435
ENSP00000254090	SINCAM920862
ENSP00000254101	SINCAM005189
ENSP00000254190	SINCAM900131
ENSP00000254193	SINCAM900133
ENSP00000254227	SINCAM003258
ENSP00000254250	SINCAM920544
ENSP00000254260	SINCAM010320
ENSP00000254286	SINCAM008333
ENSP00000254301	SINCAM008347
ENSP00000254325	SINCAM014501
ENSP00000254337	SINCAM922923
ENSP00000254436	SINCAM014695
ENSP00000254442	SINCAM001408
ENSP00000254457	SINCAM008697
ENSP00000254466	SINCAM900282
ENSP00000254480	SINCAM002780
ENSP00000254488	SINCAM009604
ENSP00000254508	SINCAM009620
ENSP00000254521	SINCAM005255
ENSP00000254528	SINCAM002494
ENSP00000254624	SINCAM002479
ENSP00000254627	SINCAM002478
ENSP00000254630	SINCAM000705
ENSP00000254654	SINCAM921945
ENSP00000254657	SINCAM921965
ENSP00000254661	SINCAM922640
ENSP00000254663	SINCAM921947
ENSP00000254667	SINCAM007209
ENSP00000254691	SINCAM004452
ENSP00000254695	SINCAM008643
ENSP00000254722	SINCAM921725
ENSP00000254730	SINCAM009807
ENSP00000254742	SINCAM000263
ENSP00000254759	SINCAM921128
ENSP00000254765	SINCAM003236
ENSP00000254770	SINCAM002171
ENSP00000254799	SINCAM000852
ENSP00000254801	SINCAM000006
ENSP00000254803	SINCAM013572
ENSP00000254816	SINCAM017522
ENSP00000254846	SINCAM018072
ENSP00000254900	SINCAM011115
ENSP00000254901	SINCAM010120
ENSP00000254928	SINCAM008766
ENSP00000254940	SINCAM010460
ENSP00000254950	SINCAM010305
ENSP00000254958	SINCAM003910
ENSP00000254963	SINCAM000782
ENSP00000254976	SINCAM008462
ENSP00000255006	SINCAM003672
ENSP00000255030	SINCAM015057
ENSP00000255040	SINCAM015503
ENSP00000255078	SINCAM011499
ENSP00000255108	SINCAM005445
ENSP00000255120	SINCAM920920
ENSP00000255136	SINCAM006831
ENSP00000255189	SINCAM920610
ENSP00000255194	SINCAM001238
ENSP00000255224	SINCAM001338
ENSP00000255226	SINCAM920630
ENSP00000255266	SINCAM010012
ENSP00000255304	SINCAM004855
ENSP00000255305	SINCAM004807
ENSP00000255324	SINCAM004796
ENSP00000255380	SINCAM003414
ENSP00000255381	SINCAM012383
ENSP00000255390	SINCAM012382
ENSP00000255416	SINCAM012356
ENSP00000255448	SINCAM004878
ENSP00000255465	SINCAM004883
ENSP00000255476	SINCAM004884
ENSP00000255499	SINCAM922310
ENSP00000255608	SINCAM013035
ENSP00000255613	SINCAM014793
ENSP00000255631	SINCAM014792
ENSP00000255641	SINCAM922480
ENSP00000255674	SINCAM002417
ENSP00000255759	SINCAM011333
ENSP00000255764	SINCAM002005
ENSP00000255784	SINCAM014708
ENSP00000255882	SINCAM007705
ENSP00000255977	SINCAM005907
ENSP00000256015	SINCAM005695
ENSP00000256078	SINCAM920948
ENSP00000256079	SINCAM005978
ENSP00000256151	SINCAM005764
ENSP00000256178	SINCAM011524
ENSP00000256186	SINCAM922262
ENSP00000256190	SINCAM011635
ENSP00000256194	SINCAM922263
ENSP00000256196	SINCAM011617
ENSP00000256246	SINCAM000118
ENSP00000256255	SINCAM920541
ENSP00000256257	SINCAM922836
ENSP00000256261	SINCAM014343
ENSP00000256319	SINCAM015216
ENSP00000256339	SINCAM008072
ENSP00000256343	SINCAM008050
ENSP00000256362	SINCAM016122
ENSP00000256366	SINCAM008355
ENSP00000256367	SINCAM921668
ENSP00000256379	SINCAM008357
ENSP00000256383	SINCAM008246
ENSP00000256398	SINCAM002837
ENSP00000256404	SINCAM014300
ENSP00000256441	SINCAM920611
ENSP00000256442	SINCAM001255
ENSP00000256443	SINCAM001252
ENSP00000256458	SINCAM009878
ENSP00000256460	SINCAM009716
ENSP00000256474	SINCAM009842
ENSP00000256496	SINCAM009642
ENSP00000256497	SINCAM009640
ENSP00000256509	SINCAM009653
ENSP00000256538	SINCAM008268
ENSP00000256544	SINCAM008255
ENSP00000256545	SINCAM008256
ENSP00000256578	SINCAM012136
ENSP00000256592	SINCAM920959
ENSP00000256637	SINCAM012163
ENSP00000256646	SINCAM005150
ENSP00000256649	SINCAM004227
ENSP00000256682	SINCAM013441
ENSP00000256707	SINCAM002977
ENSP00000256722	SINCAM002973
ENSP00000256737	SINCAM011675
ENSP00000256759	SINCAM001315
ENSP00000256785	SINCAM005278
ENSP00000256854	SINCAM001402
ENSP00000256857	SINCAM001393
ENSP00000256861	SINCAM006183
ENSP00000256897	SINCAM001171
ENSP00000256925	SINCAM002475
ENSP00000256935	SINCAM010156
ENSP00000256953	SINCAM005597
ENSP00000257017	SINCAM922270
ENSP00000257118	SINCAM013691
ENSP00000257177	SINCAM005497
ENSP00000257181	SINCAM005498
ENSP00000257209	SINCAM001809
ENSP00000257215	SINCAM011573
ENSP00000257245	SINCAM921002
ENSP00000257287	SINCAM000559
ENSP00000257290	SINCAM000552
ENSP00000257312	SINCAM004499
ENSP00000257347	SINCAM004422
ENSP00000257359	SINCAM013913
ENSP00000257408	SINCAM000491
ENSP00000257515	SINCAM000964
ENSP00000257527	SINCAM010152
ENSP00000257549	SINCAM921429
ENSP00000257552	SINCAM007436
ENSP00000257555	SINCAM007451
ENSP00000257566	SINCAM007472
ENSP00000257575	SINCAM921428
ENSP00000257600	SINCAM007504
ENSP00000257604	SINCAM007644
ENSP00000257626	SINCAM006112
ENSP00000257663	SINCAM921033
ENSP00000257700	SINCAM921036
ENSP00000257724	SINCAM922127
ENSP00000257749	SINCAM003337
ENSP00000257770	SINCAM921170
ENSP00000257776	SINCAM003244
ENSP00000257787	SINCAM003269
ENSP00000257789	SINCAM003268
ENSP00000257818	SINCAM922240
ENSP00000257829	SINCAM011650
ENSP00000257836	SINCAM011719
ENSP00000257860	SINCAM014146
ENSP00000257861	SINCAM014063
ENSP00000257868	SINCAM014170
ENSP00000257894	SINCAM922755
ENSP00000257904	SINCAM014040
ENSP00000257905	SINCAM922766
ENSP00000257910	SINCAM922746
ENSP00000257915	SINCAM014186
ENSP00000257934	SINCAM017969
ENSP00000257940	SINCAM014051
ENSP00000258042	SINCAM002863
ENSP00000258052	SINCAM012325
ENSP00000258062	SINCAM002859
ENSP00000258091	SINCAM920537
ENSP00000258098	SINCAM000772
ENSP00000258105	SINCAM002586
ENSP00000258106	SINCAM010114
ENSP00000258111	SINCAM005745
ENSP00000258145	SINCAM922830
ENSP00000258168	SINCAM010406
ENSP00000258169	SINCAM010400
ENSP00000258198	SINCAM010353
ENSP00000258200	SINCAM922101
ENSP00000258214	SINCAM010688
ENSP00000258229	SINCAM015023
ENSP00000258243	SINCAM003578
ENSP00000258281	SINCAM003579
ENSP00000258301	SINCAM005140
ENSP00000258302	SINCAM014510
ENSP00000258341	SINCAM007825
ENSP00000258383	SINCAM009284
ENSP00000258385	SINCAM009333
ENSP00000258390	SINCAM009507
ENSP00000258399	SINCAM921537
ENSP00000258403	SINCAM921927
ENSP00000258411	SINCAM006322
ENSP00000258415	SINCAM006327
ENSP00000258416	SINCAM009335
ENSP00000258417	SINCAM921915
ENSP00000258418	SINCAM009476
ENSP00000258424	SINCAM007104
ENSP00000258428	SINCAM004713
ENSP00000258436	SINCAM921370
ENSP00000258439	SINCAM014380
ENSP00000258443	SINCAM004760
ENSP00000258455	SINCAM004741
ENSP00000258456	SINCAM921372
ENSP00000258457	SINCAM004743
ENSP00000258484	SINCAM006379
ENSP00000258494	SINCAM005519
ENSP00000258499	SINCAM005529
ENSP00000258526	SINCAM005540
ENSP00000258534	SINCAM005659
ENSP00000258538	SINCAM005709
ENSP00000258613	SINCAM004902
ENSP00000258648	SINCAM004613
ENSP00000258654	SINCAM004401
ENSP00000258711	SINCAM922028
ENSP00000258729	SINCAM920733
ENSP00000258739	SINCAM011246
ENSP00000258742	SINCAM920736
ENSP00000258772	SINCAM014388
ENSP00000258774	SINCAM002153
ENSP00000258796	SINCAM922029
ENSP00000258874	SINCAM900123
ENSP00000258884	SINCAM922684
ENSP00000258886	SINCAM922695
ENSP00000258888	SINCAM013259
ENSP00000258930	SINCAM900162
ENSP00000258955	SINCAM012435
ENSP00000258962	SINCAM008655
ENSP00000258975	SINCAM013482
ENSP00000258991	SINCAM012455
ENSP00000259006	SINCAM922658
ENSP00000259008	SINCAM008756
ENSP00000259021	SINCAM013393
ENSP00000259037	SINCAM009567
ENSP00000259050	SINCAM921627
ENSP00000259056	SINCAM006770
ENSP00000259089	SINCAM003096
ENSP00000259154	SINCAM003878
ENSP00000259216	SINCAM921952
ENSP00000259241	SINCAM009439
ENSP00000259253	SINCAM009440
ENSP00000259324	SINCAM007962
ENSP00000259335	SINCAM000920
ENSP00000259351	SINCAM007996
ENSP00000259365	SINCAM920433
ENSP00000259371	SINCAM007991
ENSP00000259392	SINCAM007748
ENSP00000259400	SINCAM002129
ENSP00000259455	SINCAM002109
ENSP00000259457	SINCAM008030
ENSP00000259467	SINCAM007944
ENSP00000259469	SINCAM008016
ENSP00000259470	SINCAM012792
ENSP00000259486	SINCAM002312
ENSP00000259512	SINCAM002322
ENSP00000259526	SINCAM920767
ENSP00000259555	SINCAM016738
ENSP00000259605	SINCAM000055
ENSP00000259632	SINCAM001378
ENSP00000259667	SINCAM920632
ENSP00000259698	SINCAM001863
ENSP00000259711	SINCAM001846
ENSP00000259727	SINCAM001868
ENSP00000259746	SINCAM003652
ENSP00000259750	SINCAM921201
ENSP00000259803	SINCAM002935
ENSP00000259808	SINCAM001822
ENSP00000259895	SINCAM923170
ENSP00000259915	SINCAM007774
ENSP00000259938	SINCAM012195
ENSP00000259939	SINCAM001841
ENSP00000259953	SINCAM015764
ENSP00000259963	SINCAM001848
ENSP00000260010	SINCAM920463
ENSP00000260045	SINCAM004995
ENSP00000260102	SINCAM002533
ENSP00000260113	SINCAM920814
ENSP00000260116	SINCAM002563
ENSP00000260118	SINCAM002562
ENSP00000260126	SINCAM002629
ENSP00000260129	SINCAM002538
ENSP00000260130	SINCAM920802
ENSP00000260187	SINCAM017782
ENSP00000260191	SINCAM013946
ENSP00000260197	SINCAM013937
ENSP00000260210	SINCAM013997
ENSP00000260228	SINCAM004314
ENSP00000260247	SINCAM004766
ENSP00000260257	SINCAM013991
ENSP00000260264	SINCAM922744
ENSP00000260270	SINCAM900251
ENSP00000260283	SINCAM004795
ENSP00000260302	SINCAM004315
ENSP00000260323	SINCAM900081
ENSP00000260324	SINCAM013133
ENSP00000260327	SINCAM013096
ENSP00000260356	SINCAM008253
ENSP00000260361	SINCAM008457
ENSP00000260363	SINCAM013086
ENSP00000260385	SINCAM003405
ENSP00000260402	SINCAM008434
ENSP00000260403	SINCAM008376
ENSP00000260408	SINCAM900062
ENSP00000260443	SINCAM900080
ENSP00000260447	SINCAM008420
ENSP00000260453	SINCAM900070
ENSP00000260505	SINCAM005337
ENSP00000260508	SINCAM005360
ENSP00000260526	SINCAM005390
ENSP00000260563	SINCAM005115
ENSP00000260570	SINCAM003081
ENSP00000260585	SINCAM003055
ENSP00000260599	SINCAM921358
ENSP00000260605	SINCAM003958
ENSP00000260630	SINCAM003404
ENSP00000260637	SINCAM005565
ENSP00000260643	SINCAM015616
ENSP00000260645	SINCAM003959
ENSP00000260649	SINCAM921232
ENSP00000260653	SINCAM921233
ENSP00000260665	SINCAM003962
ENSP00000260702	SINCAM006832
ENSP00000260723	SINCAM007246
ENSP00000260731	SINCAM007170
ENSP00000260743	SINCAM016760
ENSP00000260753	SINCAM007147
ENSP00000260762	SINCAM007167
ENSP00000260803	SINCAM006565
ENSP00000260810	SINCAM920760
ENSP00000260818	SINCAM920759
ENSP00000260843	SINCAM009236
ENSP00000260867	SINCAM006986
ENSP00000260947	SINCAM006612
ENSP00000260950	SINCAM006643
ENSP00000260952	SINCAM006650
ENSP00000260953	SINCAM006747
ENSP00000260970	SINCAM006742
ENSP00000260983	SINCAM006624
ENSP00000260988	SINCAM006583
ENSP00000261007	SINCAM006717
ENSP00000261015	SINCAM921562
ENSP00000261017	SINCAM006521
ENSP00000261023	SINCAM006668
ENSP00000261024	SINCAM006651
ENSP00000261037	SINCAM004165
ENSP00000261038	SINCAM006338
ENSP00000261167	SINCAM014778
ENSP00000261168	SINCAM014898
ENSP00000261170	SINCAM014912
ENSP00000261177	SINCAM005619
ENSP00000261180	SINCAM005754
ENSP00000261182	SINCAM920965
ENSP00000261183	SINCAM005676
ENSP00000261187	SINCAM005721
ENSP00000261191	SINCAM005546
ENSP00000261195	SINCAM005568
ENSP00000261200	SINCAM005573
ENSP00000261205	SINCAM005671
ENSP00000261208	SINCAM005525
ENSP00000261211	SINCAM015344
ENSP00000261226	SINCAM005538
ENSP00000261233	SINCAM005786
ENSP00000261234	SINCAM005716
ENSP00000261245	SINCAM008096
ENSP00000261247	SINCAM008323
ENSP00000261249	SINCAM008095
ENSP00000261250	SINCAM005612
ENSP00000261254	SINCAM005615
ENSP00000261263	SINCAM920983
ENSP00000261267	SINCAM004040
ENSP00000261275	SINCAM013206
ENSP00000261292	SINCAM001428
ENSP00000261296	SINCAM921330
ENSP00000261303	SINCAM008494
ENSP00000261304	SINCAM008065
ENSP00000261308	SINCAM001263
ENSP00000261313	SINCAM921426
ENSP00000261318	SINCAM007470
ENSP00000261326	SINCAM002142
ENSP00000261336	SINCAM017532
ENSP00000261349	SINCAM005810
ENSP00000261366	SINCAM001071
ENSP00000261368	SINCAM900253
ENSP00000261369	SINCAM013191
ENSP00000261381	SINCAM011336
ENSP00000261383	SINCAM011313
ENSP00000261386	SINCAM011347
ENSP00000261396	SINCAM003581
ENSP00000261401	SINCAM007660
ENSP00000261402	SINCAM920936
ENSP00000261405	SINCAM005604
ENSP00000261413	SINCAM001197
ENSP00000261416	SINCAM001211
ENSP00000261427	SINCAM000496
ENSP00000261434	SINCAM000493
ENSP00000261435	SINCAM000498
ENSP00000261438	SINCAM000484
ENSP00000261439	SINCAM000483
ENSP00000261441	SINCAM012074
ENSP00000261461	SINCAM003987
ENSP00000261464	SINCAM921215
ENSP00000261475	SINCAM008310
ENSP00000261479	SINCAM008309
ENSP00000261486	SINCAM001108
ENSP00000261488	SINCAM010770
ENSP00000261497	SINCAM011215
ENSP00000261503	SINCAM008815
ENSP00000261507	SINCAM009955
ENSP00000261514	SINCAM000648
ENSP00000261517	SINCAM900144
ENSP00000261520	SINCAM900142
ENSP00000261523	SINCAM900143
ENSP00000261531	SINCAM008480
ENSP00000261534	SINCAM015211
ENSP00000261537	SINCAM002505
ENSP00000261556	SINCAM012629
ENSP00000261558	SINCAM008339
ENSP00000261574	SINCAM004591
ENSP00000261584	SINCAM011175
ENSP00000261588	SINCAM011380
ENSP00000261590	SINCAM002744
ENSP00000261592	SINCAM002435
ENSP00000261596	SINCAM002495
ENSP00000261597	SINCAM004250
ENSP00000261600	SINCAM002485
ENSP00000261601	SINCAM920786
ENSP00000261609	SINCAM004953
ENSP00000261622	SINCAM010473
ENSP00000261623	SINCAM010444
ENSP00000261636	SINCAM005654
ENSP00000261637	SINCAM005640
ENSP00000261643	SINCAM012660
ENSP00000261647	SINCAM002778
ENSP00000261652	SINCAM011214
ENSP00000261654	SINCAM007605
ENSP00000261655	SINCAM007602
ENSP00000261658	SINCAM011066
ENSP00000261667	SINCAM922302
ENSP00000261681	SINCAM008244
ENSP00000261693	SINCAM007577
ENSP00000261700	SINCAM008207
ENSP00000261708	SINCAM012702
ENSP00000261712	SINCAM013545
ENSP00000261714	SINCAM921718
ENSP00000261716	SINCAM008671
ENSP00000261721	SINCAM013117
ENSP00000261722	SINCAM922623
ENSP00000261731	SINCAM007475
ENSP00000261733	SINCAM921455
ENSP00000261735	SINCAM921453
ENSP00000261739	SINCAM007666
ENSP00000261745	SINCAM007645
ENSP00000261749	SINCAM900122
ENSP00000261751	SINCAM013154
ENSP00000261758	SINCAM900113
ENSP00000261769	SINCAM922056
ENSP00000261772	SINCAM010685
ENSP00000261776	SINCAM010665
ENSP00000261778	SINCAM010310
ENSP00000261783	SINCAM008251
ENSP00000261797	SINCAM010271
ENSP00000261800	SINCAM010206
ENSP00000261813	SINCAM010053
ENSP00000261819	SINCAM007543
ENSP00000261837	SINCAM900032
ENSP00000261839	SINCAM922669
ENSP00000261842	SINCAM922666
ENSP00000261844	SINCAM900038
ENSP00000261845	SINCAM900030
ENSP00000261854	SINCAM013131
ENSP00000261858	SINCAM013084
ENSP00000261866	SINCAM013093
ENSP00000261867	SINCAM013135
ENSP00000261868	SINCAM013094
ENSP00000261875	SINCAM013116
ENSP00000261880	SINCAM013072
ENSP00000261881	SINCAM013108
ENSP00000261883	SINCAM013142
ENSP00000261884	SINCAM013275
ENSP00000261888	SINCAM900006
ENSP00000261889	SINCAM013192
ENSP00000261890	SINCAM013112
ENSP00000261893	SINCAM900149
ENSP00000261900	SINCAM014109
ENSP00000261917	SINCAM015728
ENSP00000261918	SINCAM013254
ENSP00000261921	SINCAM013241
ENSP00000261937	SINCAM010288
ENSP00000261942	SINCAM010027
ENSP00000261965	SINCAM004415
ENSP00000261973	SINCAM008367
ENSP00000261978	SINCAM008042
ENSP00000261980	SINCAM921688
ENSP00000261991	SINCAM003826
ENSP00000262013	SINCAM012684
ENSP00000262027	SINCAM014098
ENSP00000262030	SINCAM006780
ENSP00000262032	SINCAM900265
ENSP00000262033	SINCAM922750
ENSP00000262039	SINCAM001342
ENSP00000262041	SINCAM002060
ENSP00000262043	SINCAM002906
ENSP00000262056	SINCAM014124
ENSP00000262061	SINCAM013304
ENSP00000262065	SINCAM012692
ENSP00000262067	SINCAM002054
ENSP00000262077	SINCAM920696
ENSP00000262094	SINCAM001412
ENSP00000262096	SINCAM000573
ENSP00000262102	SINCAM000579
ENSP00000262103	SINCAM002023
ENSP00000262105	SINCAM002428
ENSP00000262109	SINCAM002950
ENSP00000262113	SINCAM002945
ENSP00000262120	SINCAM002659
ENSP00000262126	SINCAM002658
ENSP00000262127	SINCAM002818
ENSP00000262133	SINCAM010530
ENSP00000262134	SINCAM922075
ENSP00000262138	SINCAM012463
ENSP00000262139	SINCAM012554
ENSP00000262144	SINCAM010628
ENSP00000262146	SINCAM002567
ENSP00000262158	SINCAM001433
ENSP00000262177	SINCAM001541
ENSP00000262178	SINCAM001578
ENSP00000262186	SINCAM002787
ENSP00000262187	SINCAM920664
ENSP00000262188	SINCAM002774
ENSP00000262189	SINCAM001647
ENSP00000262193	SINCAM003524
ENSP00000262198	SINCAM001856
ENSP00000262207	SINCAM002608
ENSP00000262209	SINCAM002620
ENSP00000262210	SINCAM002635
ENSP00000262213	SINCAM002625
ENSP00000262215	SINCAM012003
ENSP00000262219	SINCAM002336
ENSP00000262225	SINCAM007589
ENSP00000262238	SINCAM008148
ENSP00000262241	SINCAM008158
ENSP00000262244	SINCAM000995
ENSP00000262265	SINCAM014856
ENSP00000262288	SINCAM012699
ENSP00000262291	SINCAM008595
ENSP00000262293	SINCAM008602
ENSP00000262294	SINCAM008607
ENSP00000262301	SINCAM011137
ENSP00000262302	SINCAM011077
ENSP00000262304	SINCAM011054
ENSP00000262305	SINCAM011308
ENSP00000262315	SINCAM011420
ENSP00000262316	SINCAM011386
ENSP00000262319	SINCAM011298
ENSP00000262320	SINCAM921982
ENSP00000262340	SINCAM005056
ENSP00000262345	SINCAM005061
ENSP00000262352	SINCAM000982
ENSP00000262366	SINCAM011279
ENSP00000262367	SINCAM011272
ENSP00000262370	SINCAM011389
ENSP00000262374	SINCAM011373
ENSP00000262375	SINCAM011295
ENSP00000262384	SINCAM010512
ENSP00000262394	SINCAM008622
ENSP00000262395	SINCAM008665
ENSP00000262406	SINCAM012483
ENSP00000262415	SINCAM013479
ENSP00000262419	SINCAM013526
ENSP00000262424	SINCAM010389
ENSP00000262426	SINCAM010383
ENSP00000262428	SINCAM010391
ENSP00000262429	SINCAM010393
ENSP00000262430	SINCAM010397
ENSP00000262432	SINCAM922655
ENSP00000262435	SINCAM012477
ENSP00000262441	SINCAM012392
ENSP00000262442	SINCAM012375
ENSP00000262445	SINCAM012379
ENSP00000262450	SINCAM013679
ENSP00000262455	SINCAM002128
ENSP00000262457	SINCAM002127
ENSP00000262460	SINCAM003639
ENSP00000262461	SINCAM900214
ENSP00000262462	SINCAM900210
ENSP00000262477	SINCAM008568
ENSP00000262483	SINCAM008713
ENSP00000262487	SINCAM008477
ENSP00000262494	SINCAM010615
ENSP00000262498	SINCAM001550
ENSP00000262506	SINCAM010641
ENSP00000262510	SINCAM922096
ENSP00000262518	SINCAM016911
ENSP00000262525	SINCAM007701
ENSP00000262545	SINCAM003767
ENSP00000262547	SINCAM003593
ENSP00000262551	SINCAM009594
ENSP00000262554	SINCAM900202
ENSP00000262570	SINCAM006159
ENSP00000262577	SINCAM001581
ENSP00000262585	SINCAM002642
ENSP00000262593	SINCAM011957
ENSP00000262608	SINCAM920996
ENSP00000262613	SINCAM012431
ENSP00000262622	SINCAM010331
ENSP00000262640	SINCAM010765
ENSP00000262643	SINCAM010493
ENSP00000262644	SINCAM002547
ENSP00000262646	SINCAM002554
ENSP00000262648	SINCAM004911
ENSP00000262650	SINCAM011816
ENSP00000262659	SINCAM011835
ENSP00000262713	SINCAM010340
ENSP00000262717	SINCAM001940
ENSP00000262719	SINCAM001943
ENSP00000262726	SINCAM006025
ENSP00000262738	SINCAM006070
ENSP00000262741	SINCAM005459
ENSP00000262746	SINCAM920922
ENSP00000262753	SINCAM922289
ENSP00000262764	SINCAM012524
ENSP00000262765	SINCAM012706
ENSP00000262768	SINCAM012531
ENSP00000262776	SINCAM000086
ENSP00000262794	SINCAM006083
ENSP00000262803	SINCAM012997
ENSP00000262809	SINCAM012979
ENSP00000262811	SINCAM013003
ENSP00000262812	SINCAM922464
ENSP00000262839	SINCAM010981
ENSP00000262843	SINCAM010722
ENSP00000262848	SINCAM004986
ENSP00000262865	SINCAM011909
ENSP00000262866	SINCAM922392
ENSP00000262873	SINCAM011779
ENSP00000262878	SINCAM011814
ENSP00000262879	SINCAM922383
ENSP00000262887	SINCAM015549
ENSP00000262903	SINCAM003239
ENSP00000262904	SINCAM001839
ENSP00000262915	SINCAM005420
ENSP00000262916	SINCAM009084
ENSP00000262919	SINCAM000739
ENSP00000262932	SINCAM015061
ENSP00000262940	SINCAM008830
ENSP00000262942	SINCAM922036
ENSP00000262947	SINCAM012756
ENSP00000262948	SINCAM012797
ENSP00000262960	SINCAM012788
ENSP00000262962	SINCAM012775
ENSP00000262966	SINCAM012769
ENSP00000262971	SINCAM012795
ENSP00000262982	SINCAM012005
ENSP00000262990	SINCAM000310
ENSP00000262995	SINCAM000313
ENSP00000263026	SINCAM011253
ENSP00000263035	SINCAM921043
ENSP00000263038	SINCAM006198
ENSP00000263056	SINCAM001616
ENSP00000263062	SINCAM001624
ENSP00000263063	SINCAM001617
ENSP00000263071	SINCAM008782
ENSP00000263073	SINCAM008805
ENSP00000263080	SINCAM008637
ENSP00000263083	SINCAM008609
ENSP00000263087	SINCAM008822
ENSP00000263088	SINCAM922942
ENSP00000263092	SINCAM008634
ENSP00000263094	SINCAM012741
ENSP00000263116	SINCAM007370
ENSP00000263121	SINCAM921416
ENSP00000263125	SINCAM006186
ENSP00000263160	SINCAM922250
ENSP00000263168	SINCAM009863
ENSP00000263177	SINCAM005402
ENSP00000263181	SINCAM014850
ENSP00000263182	SINCAM011667
ENSP00000263187	SINCAM005323
ENSP00000263196	SINCAM007341
ENSP00000263202	SINCAM007390
ENSP00000263205	SINCAM007727
ENSP00000263207	SINCAM007714
ENSP00000263208	SINCAM007384
ENSP00000263209	SINCAM007717
ENSP00000263228	SINCAM920637
ENSP00000263233	SINCAM012087
ENSP00000263238	SINCAM006421
ENSP00000263239	SINCAM006425
ENSP00000263245	SINCAM921006
ENSP00000263246	SINCAM005930
ENSP00000263253	SINCAM014818
ENSP00000263256	SINCAM014831
ENSP00000263268	SINCAM922642
ENSP00000263270	SINCAM900272
ENSP00000263277	SINCAM015152
ENSP00000263285	SINCAM009456
ENSP00000263317	SINCAM004673
ENSP00000263321	SINCAM004674
ENSP00000263331	SINCAM003402
ENSP00000263341	SINCAM014396
ENSP00000263346	SINCAM010466
ENSP00000263360	SINCAM004684
ENSP00000263368	SINCAM000398
ENSP00000263370	SINCAM015686
ENSP00000263377	SINCAM014451
ENSP00000263381	SINCAM014459
ENSP00000263383	SINCAM922704
ENSP00000263384	SINCAM012811
ENSP00000263388	SINCAM014483
ENSP00000263390	SINCAM012822
ENSP00000263409	SINCAM001467
ENSP00000263413	SINCAM015071
ENSP00000263461	SINCAM007256
ENSP00000263468	SINCAM004320
ENSP00000263512	SINCAM010428
ENSP00000263519	SINCAM014848
ENSP00000263549	SINCAM006487
ENSP00000263563	SINCAM006948
ENSP00000263574	SINCAM013870
ENSP00000263578	SINCAM922705
ENSP00000263579	SINCAM922707
ENSP00000263593	SINCAM013867
ENSP00000263610	SINCAM007976
ENSP00000263620	SINCAM012736
ENSP00000263635	SINCAM006812
ENSP00000263640	SINCAM001697
ENSP00000263642	SINCAM921617
ENSP00000263645	SINCAM011537
ENSP00000263655	SINCAM003763
ENSP00000263657	SINCAM003761
ENSP00000263663	SINCAM002990
ENSP00000263666	SINCAM009656
ENSP00000263672	SINCAM004009
ENSP00000263674	SINCAM004916
ENSP00000263681	SINCAM004007
ENSP00000263686	SINCAM920857
ENSP00000263688	SINCAM005238
ENSP00000263694	SINCAM009001
ENSP00000263697	SINCAM921760
ENSP00000263702	SINCAM008987
ENSP00000263708	SINCAM006350
ENSP00000263710	SINCAM006359
ENSP00000263713	SINCAM006351
ENSP00000263726	SINCAM005180
[truncated: 10,445 more rows]
