# Supplementary material for: Reconstruction of proto-vertebrate, proto-cyclostome and proto-gnathostome genomes provides new insights into early vertebrate evolution
Source: Nat Commun. 2021 Jul 23;12:4489. doi: 10.1038/s41467-021-24573-z (PMC8302630; doi:10.1038/s41467-021-24573-z)
Supplement: Supplementary file 4 — Supplementary Data 1 [file 41467_2021_24573_MOESM4_ESM.zip › SuppData1/orthologs/HUMAN-CANFA.txt]

ENSP00000371994	ENSCAFP00000018255
ENSP00000251343	ENSCAFP00000018293
ENSP00000262384	ENSCAFP00000014731
ENSP00000362179	ENSCAFP00000004893
ENSP00000278590	ENSCAFP00000021101
ENSP00000340839	ENSCAFP00000042022
ENSP00000386616	ENSCAFP00000000536
ENSP00000354794	ENSCAFP00000026820
ENSP00000455426	ENSCAFP00000014703
ENSP00000326581	ENSCAFP00000039181
ENSP00000268876	ENSCAFP00000027009
ENSP00000284320	ENSCAFP00000013696
ENSP00000361900	ENSCAFP00000014101
ENSP00000373450	ENSCAFP00000000777
ENSP00000295408	ENSCAFP00000010599
ENSP00000301178	ENSCAFP00000007520
ENSP00000296474	ENSCAFP00000016175
ENSP00000317272	ENSCAFP00000041478
ENSP00000394008	ENSCAFP00000019851
ENSP00000306866	ENSCAFP00000023725
ENSP00000305059	ENSCAFP00000029489
ENSP00000363970	ENSCAFP00000011228
ENSP00000373518	ENSCAFP00000025792
ENSP00000317997	ENSCAFP00000020209
ENSP00000362057	ENSCAFP00000025906
ENSP00000367851	ENSCAFP00000020532
ENSP00000159060	ENSCAFP00000000844
ENSP00000263317	ENSCAFP00000006503
ENSP00000358635	ENSCAFP00000004514
ENSP00000445366	ENSCAFP00000008815
ENSP00000281722	ENSCAFP00000012433
ENSP00000363107	ENSCAFP00000022926
ENSP00000354995	ENSCAFP00000015206
ENSP00000304111	ENSCAFP00000018010
ENSP00000272286	ENSCAFP00000003668
ENSP00000260645	ENSCAFP00000003657
ENSP00000237612	ENSCAFP00000014177
ENSP00000292672	ENSCAFP00000028428
ENSP00000389951	ENSCAFP00000007426
ENSP00000435926	ENSCAFP00000012432
ENSP00000309591	ENSCAFP00000024262
ENSP00000359719	ENSCAFP00000030135
ENSP00000378945	ENSCAFP00000013072
ENSP00000363092	ENSCAFP00000035869
ENSP00000261464	ENSCAFP00000041440
ENSP00000454207	ENSCAFP00000026713
ENSP00000247668	ENSCAFP00000028894
ENSP00000433623	ENSCAFP00000010159
ENSP00000376765	ENSCAFP00000016670
ENSP00000249636	ENSCAFP00000025741
ENSP00000465676	ENSCAFP00000025956
ENSP00000262971	ENSCAFP00000028253
ENSP00000334474	ENSCAFP00000023060
ENSP00000247207	ENSCAFP00000023616
ENSP00000364805	ENSCAFP00000000900
ENSP00000432083	ENSCAFP00000002766
ENSP00000324173	ENSCAFP00000029957
ENSP00000367623	ENSCAFP00000007014
ENSP00000297185	ENSCAFP00000001849
ENSP00000339063	ENSCAFP00000037784
ENSP00000454748	ENSCAFP00000039463
ENSP00000453273	ENSCAFP00000025988
ENSP00000362962	ENSCAFP00000005391
ENSP00000367815	ENSCAFP00000029580
ENSP00000326870	ENSCAFP00000027190
ENSP00000303549	ENSCAFP00000021251
ENSP00000308361	ENSCAFP00000032029
ENSP00000260843	ENSCAFP00000012523
ENSP00000320376	ENSCAFP00000012527
ENSP00000307259	ENSCAFP00000012528
ENSP00000308479	ENSCAFP00000012512
ENSP00000367384	ENSCAFP00000021250
ENSP00000337618	ENSCAFP00000014319
ENSP00000295461	ENSCAFP00000038033
ENSP00000311687	ENSCAFP00000025582
ENSP00000337452	ENSCAFP00000014331
ENSP00000363520	ENSCAFP00000019089
ENSP00000339256	ENSCAFP00000035150
ENSP00000313059	ENSCAFP00000040283
ENSP00000246914	ENSCAFP00000021767
ENSP00000297954	ENSCAFP00000003298
ENSP00000414055	ENSCAFP00000002012
ENSP00000369666	ENSCAFP00000024610
ENSP00000432786	ENSCAFP00000017359
ENSP00000350676	ENSCAFP00000024137
ENSP00000352185	ENSCAFP00000003277
ENSP00000380692	ENSCAFP00000005920
ENSP00000251363	ENSCAFP00000027297
ENSP00000271688	ENSCAFP00000018115
ENSP00000284382	ENSCAFP00000015735
ENSP00000376453	ENSCAFP00000017392
ENSP00000325485	ENSCAFP00000012144
ENSP00000402697	ENSCAFP00000030690
ENSP00000355929	ENSCAFP00000018258
ENSP00000251089	ENSCAFP00000025261
ENSP00000309142	ENSCAFP00000011525
ENSP00000264903	ENSCAFP00000012786
ENSP00000377024	ENSCAFP00000000688
ENSP00000416959	ENSCAFP00000019680
ENSP00000365950	ENSCAFP00000022794
ENSP00000468788	ENSCAFP00000028846
ENSP00000359645	ENSCAFP00000027996
ENSP00000297071	ENSCAFP00000004119
ENSP00000354855	ENSCAFP00000030651
ENSP00000439120	ENSCAFP00000037844
ENSP00000380252	ENSCAFP00000019894
ENSP00000382805	ENSCAFP00000012830
ENSP00000257749	ENSCAFP00000041229
ENSP00000366827	ENSCAFP00000039048
ENSP00000321343	ENSCAFP00000025974
ENSP00000379353	ENSCAFP00000017436
ENSP00000320431	ENSCAFP00000000191
ENSP00000268164	ENSCAFP00000016481
ENSP00000231461	ENSCAFP00000011295
ENSP00000262904	ENSCAFP00000041377
ENSP00000355249	ENSCAFP00000019556
ENSP00000345571	ENSCAFP00000011055
ENSP00000370936	ENSCAFP00000005307
ENSP00000398124	ENSCAFP00000012654
ENSP00000368686	ENSCAFP00000037675
ENSP00000309794	ENSCAFP00000008333
ENSP00000268989	ENSCAFP00000028469
ENSP00000365962	ENSCAFP00000022790
ENSP00000221543	ENSCAFP00000005175
ENSP00000448182	ENSCAFP00000000678
ENSP00000320434	ENSCAFP00000004185
ENSP00000304669	ENSCAFP00000001898
ENSP00000386141	ENSCAFP00000034643
ENSP00000477059	ENSCAFP00000010553
ENSP00000416707	ENSCAFP00000011914
ENSP00000386881	ENSCAFP00000013282
ENSP00000428280	ENSCAFP00000001467
ENSP00000272371	ENSCAFP00000006614
ENSP00000360475	ENSCAFP00000028666
ENSP00000265138	ENSCAFP00000011981
ENSP00000222250	ENSCAFP00000022241
ENSP00000268042	ENSCAFP00000016043
ENSP00000358323	ENSCAFP00000016786
ENSP00000265224	ENSCAFP00000005125
ENSP00000372067	ENSCAFP00000022750
ENSP00000380759	ENSCAFP00000018033
ENSP00000359095	ENSCAFP00000030540
ENSP00000325690	ENSCAFP00000025984
ENSP00000331879	ENSCAFP00000035073
ENSP00000266037	ENSCAFP00000015060
ENSP00000404179	ENSCAFP00000004908
ENSP00000276440	ENSCAFP00000013243
ENSP00000256935	ENSCAFP00000024998
ENSP00000340677	ENSCAFP00000014218
ENSP00000381739	ENSCAFP00000001653
ENSP00000272164	ENSCAFP00000042751
ENSP00000290015	ENSCAFP00000019792
ENSP00000258411	ENSCAFP00000022068
ENSP00000357077	ENSCAFP00000017397
ENSP00000432282	ENSCAFP00000019405
ENSP00000377494	ENSCAFP00000015262
ENSP00000263097	ENSCAFP00000029060
ENSP00000252809	ENSCAFP00000021938
ENSP00000252677	ENSCAFP00000023624
ENSP00000367942	ENSCAFP00000001306
ENSP00000287139	ENSCAFP00000020713
ENSP00000224605	ENSCAFP00000023867
ENSP00000282701	ENSCAFP00000013047
ENSP00000468312	ENSCAFP00000006577
ENSP00000334314	ENSCAFP00000026382
ENSP00000320663	ENSCAFP00000009752
ENSP00000378254	ENSCAFP00000023231
ENSP00000451998	ENSCAFP00000025744
ENSP00000309782	ENSCAFP00000034903
ENSP00000330612	ENSCAFP00000015222
ENSP00000366267	ENSCAFP00000007928
ENSP00000377836	ENSCAFP00000027825
ENSP00000359864	ENSCAFP00000027822
ENSP00000292377	ENSCAFP00000021439
ENSP00000264039	ENSCAFP00000018637
ENSP00000280481	ENSCAFP00000009013
ENSP00000412940	ENSCAFP00000002219
ENSP00000264895	ENSCAFP00000038852
ENSP00000374507	ENSCAFP00000036156
ENSP00000338728	ENSCAFP00000004138
ENSP00000349238	ENSCAFP00000021283
ENSP00000380785	ENSCAFP00000025317
ENSP00000360252	ENSCAFP00000027841
ENSP00000305699	ENSCAFP00000042574
ENSP00000310015	ENSCAFP00000029742
ENSP00000441897	ENSCAFP00000016350
ENSP00000357459	ENSCAFP00000025289
ENSP00000268624	ENSCAFP00000029577
ENSP00000296513	ENSCAFP00000005947
ENSP00000262803	ENSCAFP00000021524
ENSP00000399797	ENSCAFP00000019815
ENSP00000262794	ENSCAFP00000001004
ENSP00000351524	ENSCAFP00000016801
ENSP00000424737	ENSCAFP00000017186
ENSP00000417401	ENSCAFP00000019101
ENSP00000228437	ENSCAFP00000002598
ENSP00000384725	ENSCAFP00000031903
ENSP00000253008	ENSCAFP00000030461
ENSP00000276594	ENSCAFP00000036507
ENSP00000354960	ENSCAFP00000019811
ENSP00000361929	ENSCAFP00000029719
ENSP00000252599	ENSCAFP00000022462
ENSP00000196061	ENSCAFP00000024310
ENSP00000223127	ENSCAFP00000020467
ENSP00000282903	ENSCAFP00000011995
ENSP00000292807	ENSCAFP00000018117
ENSP00000352603	ENSCAFP00000021690
ENSP00000347408	ENSCAFP00000022596
ENSP00000428787	ENSCAFP00000008348
ENSP00000250244	ENSCAFP00000026189
ENSP00000388996	ENSCAFP00000023182
ENSP00000406472	ENSCAFP00000018253
ENSP00000265741	ENSCAFP00000002791
ENSP00000276052	ENSCAFP00000022118
ENSP00000423665	ENSCAFP00000014825
ENSP00000261211	ENSCAFP00000009683
ENSP00000296525	ENSCAFP00000012387
ENSP00000417914	ENSCAFP00000017550
ENSP00000350331	ENSCAFP00000007818
ENSP00000264607	ENSCAFP00000018354
ENSP00000355195	ENSCAFP00000024345
ENSP00000251535	ENSCAFP00000023486
ENSP00000458832	ENSCAFP00000023467
ENSP00000369530	ENSCAFP00000024897
ENSP00000315167	ENSCAFP00000024930
ENSP00000314879	ENSCAFP00000024944
ENSP00000363512	ENSCAFP00000010341
ENSP00000305426	ENSCAFP00000010262
ENSP00000380321	ENSCAFP00000022958
ENSP00000221399	ENSCAFP00000005775
ENSP00000229771	ENSCAFP00000001922
ENSP00000356064	ENSCAFP00000000922
ENSP00000314444	ENSCAFP00000005678
ENSP00000216271	ENSCAFP00000000979
ENSP00000334061	ENSCAFP00000022990
ENSP00000080059	ENSCAFP00000013479
ENSP00000225983	ENSCAFP00000021172
ENSP00000346236	ENSCAFP00000001491
ENSP00000464050	ENSCAFP00000018897
ENSP00000380033	ENSCAFP00000002001
ENSP00000225792	ENSCAFP00000017225
ENSP00000267842	ENSCAFP00000022190
ENSP00000357650	ENSCAFP00000025707
ENSP00000262462	ENSCAFP00000001025
ENSP00000300456	ENSCAFP00000029725
ENSP00000252595	ENSCAFP00000022577
ENSP00000359520	ENSCAFP00000013959
ENSP00000351520	ENSCAFP00000013459
ENSP00000360250	ENSCAFP00000012396
ENSP00000347213	ENSCAFP00000028861
ENSP00000360561	ENSCAFP00000028733
ENSP00000301825	ENSCAFP00000007656
ENSP00000378046	ENSCAFP00000021476
ENSP00000222803	ENSCAFP00000004543
ENSP00000413152	ENSCAFP00000042734
ENSP00000242209	ENSCAFP00000004699
ENSP00000317232	ENSCAFP00000023374
ENSP00000345964	ENSCAFP00000033673
ENSP00000358715	ENSCAFP00000015628
ENSP00000422185	ENSCAFP00000021284
ENSP00000260197	ENSCAFP00000017344
ENSP00000256637	ENSCAFP00000029371
ENSP00000233813	ENSCAFP00000021360
ENSP00000370473	ENSCAFP00000018107
ENSP00000301464	ENSCAFP00000041937
ENSP00000275525	ENSCAFP00000018097
ENSP00000233809	ENSCAFP00000021381
ENSP00000269593	ENSCAFP00000023677
ENSP00000169298	ENSCAFP00000020181
ENSP00000386942	ENSCAFP00000003057
ENSP00000362239	ENSCAFP00000042913
ENSP00000417583	ENSCAFP00000030233
ENSP00000336733	ENSCAFP00000029789
ENSP00000329214	ENSCAFP00000030236
ENSP00000444688	ENSCAFP00000007396
ENSP00000354490	ENSCAFP00000018277
ENSP00000357060	ENSCAFP00000018327
ENSP00000218548	ENSCAFP00000011046
ENSP00000355968	ENSCAFP00000041421
ENSP00000233535	ENSCAFP00000007210
ENSP00000363394	ENSCAFP00000018683
ENSP00000415011	ENSCAFP00000001179
ENSP00000261867	ENSCAFP00000032670
ENSP00000370698	ENSCAFP00000010268
ENSP00000415900	ENSCAFP00000010258
ENSP00000362195	ENSCAFP00000005013
ENSP00000262345	ENSCAFP00000027366
ENSP00000263409	ENSCAFP00000027533
ENSP00000274276	ENSCAFP00000027517
ENSP00000395461	ENSCAFP00000037510
ENSP00000418751	ENSCAFP00000002148
ENSP00000255608	ENSCAFP00000028725
ENSP00000261721	ENSCAFP00000019445
ENSP00000384545	ENSCAFP00000042805
ENSP00000376337	ENSCAFP00000027189
ENSP00000385836	ENSCAFP00000001269
ENSP00000260743	ENSCAFP00000015344
ENSP00000329926	ENSCAFP00000015347
ENSP00000357588	ENSCAFP00000001267
ENSP00000445952	ENSCAFP00000036079
ENSP00000374218	ENSCAFP00000011219
ENSP00000251527	ENSCAFP00000007816
ENSP00000424126	ENSCAFP00000011829
ENSP00000340594	ENSCAFP00000030086
ENSP00000341489	ENSCAFP00000023803
ENSP00000303909	ENSCAFP00000028129
ENSP00000422607	ENSCAFP00000011415
ENSP00000368566	ENSCAFP00000001165
ENSP00000348429	ENSCAFP00000016128
ENSP00000465589	ENSCAFP00000039247
ENSP00000258873	ENSCAFP00000020918
ENSP00000233156	ENSCAFP00000040632
ENSP00000222543	ENSCAFP00000003004
ENSP00000311184	ENSCAFP00000025369
ENSP00000324763	ENSCAFP00000029086
ENSP00000265132	ENSCAFP00000004896
ENSP00000245932	ENSCAFP00000006594
ENSP00000376652	ENSCAFP00000026399
ENSP00000355809	ENSCAFP00000023863
ENSP00000299084	ENSCAFP00000012682
ENSP00000348753	ENSCAFP00000004789
ENSP00000345405	ENSCAFP00000008867
ENSP00000225275	ENSCAFP00000025760
ENSP00000262290	ENSCAFP00000025737
ENSP00000348645	ENSCAFP00000010033
ENSP00000313829	ENSCAFP00000015882
ENSP00000281156	ENSCAFP00000003598
ENSP00000348108	ENSCAFP00000001665
ENSP00000355094	ENSCAFP00000030367
ENSP00000328694	ENSCAFP00000014716
ENSP00000379366	ENSCAFP00000004331
ENSP00000349575	ENSCAFP00000028722
ENSP00000271139	ENSCAFP00000034674
ENSP00000427695	ENSCAFP00000025245
ENSP00000331305	ENSCAFP00000030999
ENSP00000290551	ENSCAFP00000013904
ENSP00000348300	ENSCAFP00000020942
ENSP00000269053	ENSCAFP00000027123
ENSP00000287748	ENSCAFP00000035021
ENSP00000301046	ENSCAFP00000013149
ENSP00000358142	ENSCAFP00000036371
ENSP00000299134	ENSCAFP00000016465
ENSP00000405482	ENSCAFP00000006412
ENSP00000262953	ENSCAFP00000028496
ENSP00000246112	ENSCAFP00000028500
ENSP00000452871	ENSCAFP00000025949
ENSP00000404705	ENSCAFP00000022844
ENSP00000432481	ENSCAFP00000006408
ENSP00000351484	ENSCAFP00000020623
ENSP00000353224	ENSCAFP00000019067
ENSP00000420525	ENSCAFP00000021123
ENSP00000345849	ENSCAFP00000002566
ENSP00000223026	ENSCAFP00000002572
ENSP00000401853	ENSCAFP00000015681
ENSP00000266031	ENSCAFP00000015600
ENSP00000337425	ENSCAFP00000015697
ENSP00000350937	ENSCAFP00000005055
ENSP00000157600	ENSCAFP00000008315
ENSP00000295902	ENSCAFP00000010158
ENSP00000365494	ENSCAFP00000023232
ENSP00000401060	ENSCAFP00000014368
ENSP00000404911	ENSCAFP00000002336
ENSP00000345055	ENSCAFP00000003856
ENSP00000373648	ENSCAFP00000001557
ENSP00000352035	ENSCAFP00000019049
ENSP00000262916	ENSCAFP00000004162
ENSP00000155840	ENSCAFP00000042679
ENSP00000361007	ENSCAFP00000031975
ENSP00000383900	ENSCAFP00000031772
ENSP00000377900	ENSCAFP00000023039
ENSP00000383901	ENSCAFP00000031518
ENSP00000337354	ENSCAFP00000023110
ENSP00000316842	ENSCAFP00000006542
ENSP00000216513	ENSCAFP00000022969
ENSP00000247182	ENSCAFP00000040206
ENSP00000304502	ENSCAFP00000003716
ENSP00000260653	ENSCAFP00000003708
ENSP00000328596	ENSCAFP00000022960
ENSP00000264380	ENSCAFP00000020170
ENSP00000337159	ENSCAFP00000012996
ENSP00000216602	ENSCAFP00000027024
ENSP00000290974	ENSCAFP00000021911
ENSP00000365908	ENSCAFP00000030468
ENSP00000390941	ENSCAFP00000028252
ENSP00000357927	ENSCAFP00000018239
ENSP00000267859	ENSCAFP00000024524
ENSP00000310491	ENSCAFP00000013467
ENSP00000387928	ENSCAFP00000039778
ENSP00000346151	ENSCAFP00000006489
ENSP00000304604	ENSCAFP00000019378
ENSP00000324729	ENSCAFP00000021364
ENSP00000164227	ENSCAFP00000006932
ENSP00000325663	ENSCAFP00000014166
ENSP00000380109	ENSCAFP00000009996
ENSP00000275015	ENSCAFP00000002917
ENSP00000311837	ENSCAFP00000004775
ENSP00000429842	ENSCAFP00000010009
ENSP00000217381	ENSCAFP00000011007
ENSP00000338191	ENSCAFP00000030087
ENSP00000378965	ENSCAFP00000001366
ENSP00000357484	ENSCAFP00000001321
ENSP00000340396	ENSCAFP00000029965
ENSP00000419378	ENSCAFP00000043077
ENSP00000363500	ENSCAFP00000019030
ENSP00000185206	ENSCAFP00000002961
ENSP00000290332	ENSCAFP00000033681
ENSP00000358460	ENSCAFP00000041266
ENSP00000387088	ENSCAFP00000040267
ENSP00000221419	ENSCAFP00000008442
ENSP00000412788	ENSCAFP00000029783
ENSP00000414921	ENSCAFP00000004485
ENSP00000410811	ENSCAFP00000040526
ENSP00000333836	ENSCAFP00000015470
ENSP00000320885	ENSCAFP00000008562
ENSP00000415769	ENSCAFP00000022253
ENSP00000273283	ENSCAFP00000013056
ENSP00000266041	ENSCAFP00000035513
ENSP00000256861	ENSCAFP00000007605
ENSP00000233630	ENSCAFP00000012421
ENSP00000354724	ENSCAFP00000024642
ENSP00000337500	ENSCAFP00000010770
ENSP00000461961	ENSCAFP00000024338
ENSP00000355026	ENSCAFP00000025113
ENSP00000056217	ENSCAFP00000005216
ENSP00000264051	ENSCAFP00000017041
ENSP00000367629	ENSCAFP00000039810
ENSP00000348828	ENSCAFP00000012677
ENSP00000366387	ENSCAFP00000002774
ENSP00000402584	ENSCAFP00000002131
ENSP00000319388	ENSCAFP00000028913
ENSP00000306335	ENSCAFP00000027631
ENSP00000371434	ENSCAFP00000003031
ENSP00000254325	ENSCAFP00000024289
ENSP00000350552	ENSCAFP00000002647
ENSP00000332208	ENSCAFP00000001307
ENSP00000401536	ENSCAFP00000003191
ENSP00000441771	ENSCAFP00000026833
ENSP00000293272	ENSCAFP00000026835
ENSP00000378365	ENSCAFP00000040578
ENSP00000293275	ENSCAFP00000026831
ENSP00000385361	ENSCAFP00000020844
ENSP00000248948	ENSCAFP00000020819
ENSP00000369702	ENSCAFP00000042339
ENSP00000368908	ENSCAFP00000008984
ENSP00000361036	ENSCAFP00000031106
ENSP00000287585	ENSCAFP00000036076
ENSP00000261497	ENSCAFP00000027342
ENSP00000475071	ENSCAFP00000031753
ENSP00000301962	ENSCAFP00000023043
ENSP00000441214	ENSCAFP00000008259
ENSP00000352358	ENSCAFP00000005476
ENSP00000342222	ENSCAFP00000026616
ENSP00000301365	ENSCAFP00000028560
ENSP00000313670	ENSCAFP00000041145
ENSP00000264276	ENSCAFP00000018218
ENSP00000291536	ENSCAFP00000031887
ENSP00000367792	ENSCAFP00000028664
ENSP00000347486	ENSCAFP00000012092
ENSP00000371833	ENSCAFP00000014679
ENSP00000290472	ENSCAFP00000014665
ENSP00000382434	ENSCAFP00000014661
ENSP00000356436	ENSCAFP00000020325
ENSP00000306163	ENSCAFP00000035638
ENSP00000360762	ENSCAFP00000010756
ENSP00000430985	ENSCAFP00000004620
ENSP00000263674	ENSCAFP00000008390
ENSP00000340297	ENSCAFP00000020133
ENSP00000355060	ENSCAFP00000023125
ENSP00000250894	ENSCAFP00000028873
ENSP00000262013	ENSCAFP00000025456
ENSP00000380488	ENSCAFP00000009449
ENSP00000329654	ENSCAFP00000016450
ENSP00000252318	ENSCAFP00000022568
ENSP00000227756	ENSCAFP00000011411
ENSP00000369981	ENSCAFP00000002279
ENSP00000391372	ENSCAFP00000019561
ENSP00000418744	ENSCAFP00000030020
ENSP00000361645	ENSCAFP00000029648
ENSP00000474003	ENSCAFP00000006483
ENSP00000278937	ENSCAFP00000018839
ENSP00000352513	ENSCAFP00000041849
ENSP00000432943	ENSCAFP00000019099
ENSP00000278947	ENSCAFP00000042471
ENSP00000322460	ENSCAFP00000037953
ENSP00000278949	ENSCAFP00000018846
ENSP00000240618	ENSCAFP00000035771
ENSP00000322300	ENSCAFP00000008864
ENSP00000266712	ENSCAFP00000009132
ENSP00000442046	ENSCAFP00000015936
ENSP00000343871	ENSCAFP00000008783
ENSP00000283296	ENSCAFP00000003035
ENSP00000283303	ENSCAFP00000003076
ENSP00000296862	ENSCAFP00000003070
ENSP00000360299	ENSCAFP00000003047
ENSP00000307831	ENSCAFP00000031600
ENSP00000361995	ENSCAFP00000013874
ENSP00000268125	ENSCAFP00000017037
ENSP00000275162	ENSCAFP00000001426
ENSP00000428402	ENSCAFP00000010681
ENSP00000404381	ENSCAFP00000015608
ENSP00000302843	ENSCAFP00000008523
ENSP00000365007	ENSCAFP00000023944
ENSP00000238721	ENSCAFP00000005896
ENSP00000347872	ENSCAFP00000021553
ENSP00000303129	ENSCAFP00000029683
ENSP00000323678	ENSCAFP00000000032
ENSP00000436836	ENSCAFP00000039820
ENSP00000005284	ENSCAFP00000025905
ENSP00000300105	ENSCAFP00000039613
ENSP00000270458	ENSCAFP00000037408
ENSP00000376914	ENSCAFP00000029570
ENSP00000262429	ENSCAFP00000038266
ENSP00000349595	ENSCAFP00000025459
ENSP00000353072	ENSCAFP00000020631
ENSP00000440045	ENSCAFP00000025477
ENSP00000400258	ENSCAFP00000024003
ENSP00000362444	ENSCAFP00000005367
ENSP00000316377	ENSCAFP00000027357
ENSP00000363023	ENSCAFP00000012515
ENSP00000247191	ENSCAFP00000022150
ENSP00000359132	ENSCAFP00000029639
ENSP00000379032	ENSCAFP00000013939
ENSP00000363398	ENSCAFP00000018700
ENSP00000367446	ENSCAFP00000001191
ENSP00000220562	ENSCAFP00000012166
ENSP00000388658	ENSCAFP00000018942
ENSP00000400101	ENSCAFP00000003177
ENSP00000329033	ENSCAFP00000023790
ENSP00000367714	ENSCAFP00000028708
ENSP00000272937	ENSCAFP00000018292
ENSP00000393198	ENSCAFP00000028585
ENSP00000367065	ENSCAFP00000028954
ENSP00000307513	ENSCAFP00000019683
ENSP00000283243	ENSCAFP00000014137
ENSP00000356587	ENSCAFP00000020384
ENSP00000368952	ENSCAFP00000009003
ENSP00000319323	ENSCAFP00000026323
ENSP00000362410	ENSCAFP00000034242
ENSP00000328364	ENSCAFP00000037494
ENSP00000454062	ENSCAFP00000017429
ENSP00000345393	ENSCAFP00000036652
ENSP00000350369	ENSCAFP00000008824
ENSP00000344903	ENSCAFP00000024276
ENSP00000297282	ENSCAFP00000004919
ENSP00000194130	ENSCAFP00000005317
ENSP00000279027	ENSCAFP00000015478
ENSP00000392411	ENSCAFP00000027600
ENSP00000406220	ENSCAFP00000022673
ENSP00000255409	ENSCAFP00000015089
ENSP00000358747	ENSCAFP00000020233
ENSP00000358755	ENSCAFP00000032028
ENSP00000365251	ENSCAFP00000001958
ENSP00000435582	ENSCAFP00000012263
ENSP00000388275	ENSCAFP00000004740
ENSP00000353249	ENSCAFP00000006886
ENSP00000357597	ENSCAFP00000032079
ENSP00000410943	ENSCAFP00000032168
ENSP00000322802	ENSCAFP00000040333
ENSP00000364591	ENSCAFP00000023693
ENSP00000350854	ENSCAFP00000024133
ENSP00000351346	ENSCAFP00000000746
ENSP00000353422	ENSCAFP00000002376
ENSP00000437783	ENSCAFP00000013600
ENSP00000379500	ENSCAFP00000013729
ENSP00000260356	ENSCAFP00000012843
ENSP00000222271	ENSCAFP00000021570
ENSP00000339730	ENSCAFP00000013230
ENSP00000357362	ENSCAFP00000025076
ENSP00000383909	ENSCAFP00000036551
ENSP00000319651	ENSCAFP00000002446
ENSP00000371711	ENSCAFP00000002919
ENSP00000360500	ENSCAFP00000038471
ENSP00000371686	ENSCAFP00000002925
ENSP00000190165	ENSCAFP00000002924
ENSP00000227451	ENSCAFP00000011342
ENSP00000296161	ENSCAFP00000017579
ENSP00000447873	ENSCAFP00000031222
ENSP00000316532	ENSCAFP00000027100
ENSP00000410852	ENSCAFP00000010211
ENSP00000408581	ENSCAFP00000040184
ENSP00000299308	ENSCAFP00000010222
ENSP00000005286	ENSCAFP00000024154
ENSP00000361650	ENSCAFP00000002697
ENSP00000356275	ENSCAFP00000038401
ENSP00000431813	ENSCAFP00000013877
ENSP00000160373	ENSCAFP00000005116
ENSP00000271277	ENSCAFP00000020107
ENSP00000237172	ENSCAFP00000003966
ENSP00000346560	ENSCAFP00000013583
ENSP00000303758	ENSCAFP00000019645
ENSP00000251775	ENSCAFP00000018635
ENSP00000261889	ENSCAFP00000025091
ENSP00000368831	ENSCAFP00000034493
ENSP00000363349	ENSCAFP00000004554
ENSP00000238994	ENSCAFP00000042713
ENSP00000308318	ENSCAFP00000009964
ENSP00000360035	ENSCAFP00000018157
ENSP00000408288	ENSCAFP00000016851
ENSP00000284601	ENSCAFP00000004942
ENSP00000336630	ENSCAFP00000020374
ENSP00000356205	ENSCAFP00000015121
ENSP00000276218	ENSCAFP00000027678
ENSP00000391299	ENSCAFP00000021753
ENSP00000342313	ENSCAFP00000028620
ENSP00000257118	ENSCAFP00000015226
ENSP00000440674	ENSCAFP00000020375
ENSP00000361366	ENSCAFP00000023164
ENSP00000332723	ENSCAFP00000038936
ENSP00000411770	ENSCAFP00000004845
ENSP00000262225	ENSCAFP00000011095
ENSP00000214869	ENSCAFP00000026000
ENSP00000359305	ENSCAFP00000029873
ENSP00000238497	ENSCAFP00000000100
ENSP00000356381	ENSCAFP00000000550
ENSP00000369989	ENSCAFP00000009897
ENSP00000245121	ENSCAFP00000025922
ENSP00000233596	ENSCAFP00000031869
ENSP00000368959	ENSCAFP00000032071
ENSP00000254901	ENSCAFP00000001786
ENSP00000438346	ENSCAFP00000038509
ENSP00000303482	ENSCAFP00000014184
ENSP00000362863	ENSCAFP00000037679
ENSP00000358159	ENSCAFP00000005292
ENSP00000295488	ENSCAFP00000013398
ENSP00000435506	ENSCAFP00000035883
ENSP00000253083	ENSCAFP00000011536
ENSP00000336747	ENSCAFP00000019716
ENSP00000267984	ENSCAFP00000020404
ENSP00000316029	ENSCAFP00000003172
ENSP00000453508	ENSCAFP00000024901
ENSP00000365411	ENSCAFP00000006427
ENSP00000316543	ENSCAFP00000036986
ENSP00000263915	ENSCAFP00000015605
ENSP00000381793	ENSCAFP00000005101
ENSP00000403459	ENSCAFP00000024052
ENSP00000427458	ENSCAFP00000024306
ENSP00000343490	ENSCAFP00000025530
ENSP00000369442	ENSCAFP00000009488
ENSP00000257408	ENSCAFP00000023599
ENSP00000264162	ENSCAFP00000007651
ENSP00000240285	ENSCAFP00000011875
ENSP00000365397	ENSCAFP00000024108
ENSP00000333300	ENSCAFP00000013982
ENSP00000307607	ENSCAFP00000010491
ENSP00000358854	ENSCAFP00000015277
ENSP00000262394	ENSCAFP00000027492
ENSP00000319474	ENSCAFP00000014581
ENSP00000387078	ENSCAFP00000035619
ENSP00000258281	ENSCAFP00000017862
ENSP00000244573	ENSCAFP00000033087
ENSP00000341214	ENSCAFP00000016102
ENSP00000307705	ENSCAFP00000042530
ENSP00000254691	ENSCAFP00000031240
ENSP00000276420	ENSCAFP00000014749
ENSP00000349727	ENSCAFP00000024019
ENSP00000372160	ENSCAFP00000031589
ENSP00000262593	ENSCAFP00000017479
ENSP00000344277	ENSCAFP00000036252
ENSP00000347003	ENSCAFP00000035777
ENSP00000263512	ENSCAFP00000036663
ENSP00000273905	ENSCAFP00000013903
ENSP00000245312	ENSCAFP00000008996
ENSP00000273861	ENSCAFP00000002884
ENSP00000216540	ENSCAFP00000024409
ENSP00000313681	ENSCAFP00000007560
ENSP00000245222	ENSCAFP00000005895
ENSP00000216264	ENSCAFP00000001057
ENSP00000347581	ENSCAFP00000005803
ENSP00000404121	ENSCAFP00000026118
ENSP00000262961	ENSCAFP00000028279
ENSP00000265069	ENSCAFP00000027873
ENSP00000361800	ENSCAFP00000029704
ENSP00000360065	ENSCAFP00000027380
ENSP00000242317	ENSCAFP00000040628
ENSP00000380308	ENSCAFP00000018734
ENSP00000320130	ENSCAFP00000003142
ENSP00000264968	ENSCAFP00000003369
ENSP00000338487	ENSCAFP00000000511
ENSP00000426225	ENSCAFP00000040310
ENSP00000446921	ENSCAFP00000035845
ENSP00000474896	ENSCAFP00000008964
ENSP00000354458	ENSCAFP00000027972
ENSP00000360281	ENSCAFP00000027955
ENSP00000263408	ENSCAFP00000027486
ENSP00000322061	ENSCAFP00000027458
ENSP00000263413	ENSCAFP00000027446
ENSP00000309270	ENSCAFP00000013818
ENSP00000362207	ENSCAFP00000021258
ENSP00000341206	ENSCAFP00000029933
ENSP00000276055	ENSCAFP00000021749
ENSP00000307911	ENSCAFP00000011826
ENSP00000278412	ENSCAFP00000011769
ENSP00000354842	ENSCAFP00000010606
ENSP00000344724	ENSCAFP00000013783
ENSP00000219746	ENSCAFP00000014278
ENSP00000436500	ENSCAFP00000017072
ENSP00000441032	ENSCAFP00000010647
ENSP00000311657	ENSCAFP00000026031
ENSP00000346206	ENSCAFP00000001198
ENSP00000440288	ENSCAFP00000011396
ENSP00000351717	ENSCAFP00000007003
ENSP00000275016	ENSCAFP00000002982
ENSP00000310721	ENSCAFP00000010757
ENSP00000301645	ENSCAFP00000010535
ENSP00000318867	ENSCAFP00000008003
ENSP00000244043	ENSCAFP00000016804
ENSP00000259808	ENSCAFP00000013721
ENSP00000216274	ENSCAFP00000018216
ENSP00000220751	ENSCAFP00000013170
ENSP00000332454	ENSCAFP00000014998
ENSP00000306678	ENSCAFP00000020477
ENSP00000363852	ENSCAFP00000004081
ENSP00000271227	ENSCAFP00000041152
ENSP00000229729	ENSCAFP00000000938
ENSP00000336888	ENSCAFP00000026148
ENSP00000359892	ENSCAFP00000030253
ENSP00000410447	ENSCAFP00000020999
ENSP00000262032	ENSCAFP00000036535
ENSP00000413025	ENSCAFP00000005014
ENSP00000344544	ENSCAFP00000024021
ENSP00000357881	ENSCAFP00000035949
ENSP00000297679	ENSCAFP00000024667
ENSP00000359297	ENSCAFP00000028277
ENSP00000321246	ENSCAFP00000009522
ENSP00000322939	ENSCAFP00000009452
ENSP00000343526	ENSCAFP00000027739
ENSP00000303434	ENSCAFP00000005389
ENSP00000431876	ENSCAFP00000007176
ENSP00000346643	ENSCAFP00000035961
ENSP00000384774	ENSCAFP00000020540
ENSP00000292432	ENSCAFP00000024410
ENSP00000223366	ENSCAFP00000004364
ENSP00000295256	ENSCAFP00000014759
ENSP00000365395	ENSCAFP00000024101
ENSP00000352268	ENSCAFP00000024098
ENSP00000442464	ENSCAFP00000042187
ENSP00000348911	ENSCAFP00000012537
ENSP00000439135	ENSCAFP00000023240
ENSP00000362814	ENSCAFP00000016349
ENSP00000340243	ENSCAFP00000013933
ENSP00000342962	ENSCAFP00000001409
ENSP00000319796	ENSCAFP00000019708
ENSP00000420863	ENSCAFP00000013071
ENSP00000320346	ENSCAFP00000019667
ENSP00000262809	ENSCAFP00000021775
ENSP00000215061	ENSCAFP00000036417
ENSP00000323264	ENSCAFP00000011531
ENSP00000274140	ENSCAFP00000014784
ENSP00000427223	ENSCAFP00000012942
ENSP00000379118	ENSCAFP00000034803
ENSP00000309141	ENSCAFP00000035306
ENSP00000471536	ENSCAFP00000027335
ENSP00000319412	ENSCAFP00000006306
ENSP00000361917	ENSCAFP00000032232
ENSP00000331662	ENSCAFP00000026117
ENSP00000340672	ENSCAFP00000026116
ENSP00000445683	ENSCAFP00000041120
ENSP00000437872	ENSCAFP00000033903
ENSP00000474720	ENSCAFP00000026212
ENSP00000444537	ENSCAFP00000026113
ENSP00000385824	ENSCAFP00000005627
ENSP00000361672	ENSCAFP00000042901
ENSP00000363377	ENSCAFP00000024882
ENSP00000263904	ENSCAFP00000008664
ENSP00000366746	ENSCAFP00000006746
ENSP00000368818	ENSCAFP00000027221
ENSP00000413697	ENSCAFP00000002508
ENSP00000330631	ENSCAFP00000037475
ENSP00000335397	ENSCAFP00000041417
ENSP00000340328	ENSCAFP00000021028
ENSP00000263212	ENSCAFP00000022735
ENSP00000312411	ENSCAFP00000042451
ENSP00000417659	ENSCAFP00000021134
ENSP00000254654	ENSCAFP00000042686
ENSP00000477341	ENSCAFP00000014131
ENSP00000372322	ENSCAFP00000041776
ENSP00000343909	ENSCAFP00000025104
ENSP00000322915	ENSCAFP00000005351
ENSP00000349708	ENSCAFP00000038591
ENSP00000378830	ENSCAFP00000017529
ENSP00000181839	ENSCAFP00000039663
ENSP00000398880	ENSCAFP00000024160
ENSP00000338673	ENSCAFP00000029349
ENSP00000376345	ENSCAFP00000042579
ENSP00000437409	ENSCAFP00000038684
ENSP00000339186	ENSCAFP00000001854
ENSP00000417273	ENSCAFP00000011072
ENSP00000233154	ENSCAFP00000003087
ENSP00000378324	ENSCAFP00000020955
ENSP00000414398	ENSCAFP00000019966
ENSP00000307280	ENSCAFP00000020445
ENSP00000450385	ENSCAFP00000000155
ENSP00000347055	ENSCAFP00000020220
ENSP00000379210	ENSCAFP00000020040
ENSP00000229824	ENSCAFP00000002028
ENSP00000262094	ENSCAFP00000000213
ENSP00000379601	ENSCAFP00000023411
ENSP00000363799	ENSCAFP00000004132
ENSP00000334300	ENSCAFP00000004139
ENSP00000316674	ENSCAFP00000027393
ENSP00000329647	ENSCAFP00000011043
ENSP00000364555	ENSCAFP00000022954
ENSP00000339479	ENSCAFP00000015235
ENSP00000406933	ENSCAFP00000013536
ENSP00000376615	ENSCAFP00000010967
ENSP00000261461	ENSCAFP00000018144
ENSP00000164133	ENSCAFP00000020719
ENSP00000337641	ENSCAFP00000032325
ENSP00000417963	ENSCAFP00000002550
ENSP00000296220	ENSCAFP00000018686
ENSP00000379804	ENSCAFP00000008070
ENSP00000261183	ENSCAFP00000036548
ENSP00000263650	ENSCAFP00000015204
ENSP00000378349	ENSCAFP00000026719
ENSP00000270645	ENSCAFP00000005390
ENSP00000353094	ENSCAFP00000033564
ENSP00000215941	ENSCAFP00000031787
ENSP00000320893	ENSCAFP00000013266
ENSP00000328327	ENSCAFP00000015703
ENSP00000218008	ENSCAFP00000027307
ENSP00000334216	ENSCAFP00000009569
ENSP00000250111	ENSCAFP00000024567
ENSP00000356790	ENSCAFP00000022476
ENSP00000473410	ENSCAFP00000016511
ENSP00000381476	ENSCAFP00000041279
ENSP00000216139	ENSCAFP00000000786
ENSP00000326708	ENSCAFP00000015952
ENSP00000407158	ENSCAFP00000010131
ENSP00000396538	ENSCAFP00000030051
ENSP00000327850	ENSCAFP00000000012
ENSP00000379330	ENSCAFP00000017095
ENSP00000388910	ENSCAFP00000018240
ENSP00000325682	ENSCAFP00000015812
ENSP00000335025	ENSCAFP00000011983
ENSP00000334456	ENSCAFP00000011985
ENSP00000325748	ENSCAFP00000008426
ENSP00000361892	ENSCAFP00000014145
ENSP00000429744	ENSCAFP00000000711
ENSP00000344546	ENSCAFP00000000859
ENSP00000320485	ENSCAFP00000018208
ENSP00000343126	ENSCAFP00000026472
ENSP00000368189	ENSCAFP00000026469
ENSP00000263620	ENSCAFP00000029071
ENSP00000263270	ENSCAFP00000006235
ENSP00000336666	ENSCAFP00000020484
ENSP00000379891	ENSCAFP00000023862
ENSP00000352167	ENSCAFP00000040579
ENSP00000413049	ENSCAFP00000036692
ENSP00000381782	ENSCAFP00000037502
ENSP00000354886	ENSCAFP00000026420
ENSP00000326305	ENSCAFP00000017789
ENSP00000397563	ENSCAFP00000013295
ENSP00000257177	ENSCAFP00000005569
ENSP00000365130	ENSCAFP00000001916
ENSP00000263063	ENSCAFP00000005913
ENSP00000308000	ENSCAFP00000023259
ENSP00000373420	ENSCAFP00000020169
ENSP00000325594	ENSCAFP00000000488
ENSP00000337732	ENSCAFP00000031973
ENSP00000410862	ENSCAFP00000020929
ENSP00000344465	ENSCAFP00000024294
ENSP00000386908	ENSCAFP00000025434
ENSP00000274473	ENSCAFP00000000867
ENSP00000263071	ENSCAFP00000039302
ENSP00000266214	ENSCAFP00000041094
ENSP00000340330	ENSCAFP00000019618
ENSP00000259021	ENSCAFP00000024952
ENSP00000287239	ENSCAFP00000022633
ENSP00000380136	ENSCAFP00000008454
ENSP00000406037	ENSCAFP00000024765
ENSP00000316948	ENSCAFP00000000360
ENSP00000394734	ENSCAFP00000017572
ENSP00000337194	ENSCAFP00000013819
ENSP00000263864	ENSCAFP00000011416
ENSP00000379602	ENSCAFP00000022317
ENSP00000356992	ENSCAFP00000018695
ENSP00000264245	ENSCAFP00000039921
ENSP00000310561	ENSCAFP00000015042
ENSP00000265734	ENSCAFP00000002945
ENSP00000410561	ENSCAFP00000007463
ENSP00000266970	ENSCAFP00000000121
ENSP00000236877	ENSCAFP00000006156
ENSP00000370669	ENSCAFP00000041187
ENSP00000384763	ENSCAFP00000009692
ENSP00000384582	ENSCAFP00000012130
ENSP00000272433	ENSCAFP00000013151
ENSP00000347924	ENSCAFP00000017820
ENSP00000316905	ENSCAFP00000024586
ENSP00000224807	ENSCAFP00000014427
ENSP00000358909	ENSCAFP00000015058
ENSP00000266771	ENSCAFP00000010182
ENSP00000227880	ENSCAFP00000024124
ENSP00000340402	ENSCAFP00000018594
ENSP00000365686	ENSCAFP00000041042
ENSP00000417085	ENSCAFP00000017213
ENSP00000356991	ENSCAFP00000018712
ENSP00000418070	ENSCAFP00000015207
ENSP00000402060	ENSCAFP00000006945
ENSP00000252483	ENSCAFP00000006905
ENSP00000264025	ENSCAFP00000017680
ENSP00000359000	ENSCAFP00000014886
ENSP00000245796	ENSCAFP00000010829
ENSP00000274710	ENSCAFP00000008566
ENSP00000324127	ENSCAFP00000007929
ENSP00000020673	ENSCAFP00000014939
ENSP00000417706	ENSCAFP00000041584
ENSP00000292782	ENSCAFP00000017275
ENSP00000319482	ENSCAFP00000026384
ENSP00000260247	ENSCAFP00000022162
ENSP00000334625	ENSCAFP00000037413
ENSP00000298139	ENSCAFP00000009638
ENSP00000475456	ENSCAFP00000002283
ENSP00000317636	ENSCAFP00000007269
ENSP00000370531	ENSCAFP00000024790
ENSP00000259407	ENSCAFP00000003769
ENSP00000269228	ENSCAFP00000026870
ENSP00000289547	ENSCAFP00000004438
ENSP00000265565	ENSCAFP00000019461
ENSP00000332353	ENSCAFP00000001826
ENSP00000361266	ENSCAFP00000007005
ENSP00000396722	ENSCAFP00000014637
ENSP00000330862	ENSCAFP00000014469
ENSP00000419000	ENSCAFP00000015976
ENSP00000350364	ENSCAFP00000030275
ENSP00000270642	ENSCAFP00000004219
ENSP00000264668	ENSCAFP00000014869
ENSP00000337459	ENSCAFP00000014452
ENSP00000297494	ENSCAFP00000006985
ENSP00000419970	ENSCAFP00000019835
ENSP00000283122	ENSCAFP00000038493
ENSP00000319052	ENSCAFP00000039324
ENSP00000359300	ENSCAFP00000028275
ENSP00000355480	ENSCAFP00000036390
ENSP00000387536	ENSCAFP00000019855
ENSP00000420927	ENSCAFP00000024969
ENSP00000005178	ENSCAFP00000003118
ENSP00000378405	ENSCAFP00000024747
ENSP00000278823	ENSCAFP00000023249
ENSP00000333633	ENSCAFP00000027224
ENSP00000338629	ENSCAFP00000029133
ENSP00000349076	ENSCAFP00000034848
ENSP00000417654	ENSCAFP00000015466
ENSP00000424566	ENSCAFP00000010629
ENSP00000247138	ENSCAFP00000023037
ENSP00000359174	ENSCAFP00000029677
ENSP00000358565	ENSCAFP00000004564
ENSP00000320566	ENSCAFP00000005192
ENSP00000322142	ENSCAFP00000019298
ENSP00000307183	ENSCAFP00000011661
ENSP00000377265	ENSCAFP00000003144
ENSP00000368924	ENSCAFP00000014194
ENSP00000201031	ENSCAFP00000017664
ENSP00000008391	ENSCAFP00000003141
ENSP00000300209	ENSCAFP00000000408
ENSP00000267273	ENSCAFP00000035063
ENSP00000379201	ENSCAFP00000021020
ENSP00000290902	ENSCAFP00000024551
ENSP00000316881	ENSCAFP00000020603
ENSP00000323696	ENSCAFP00000006920
ENSP00000347649	ENSCAFP00000023397
ENSP00000236040	ENSCAFP00000003692
ENSP00000379951	ENSCAFP00000021617
ENSP00000376397	ENSCAFP00000033768
ENSP00000329942	ENSCAFP00000006813
ENSP00000321005	ENSCAFP00000021297
ENSP00000291582	ENSCAFP00000015791
ENSP00000253024	ENSCAFP00000003412
ENSP00000351250	ENSCAFP00000013912
ENSP00000384876	ENSCAFP00000010288
ENSP00000217169	ENSCAFP00000018803
ENSP00000263464	ENSCAFP00000022282
ENSP00000227758	ENSCAFP00000022277
ENSP00000419185	ENSCAFP00000000189
ENSP00000302630	ENSCAFP00000023336
ENSP00000371786	ENSCAFP00000028793
ENSP00000261726	ENSCAFP00000012593
ENSP00000353401	ENSCAFP00000020266
ENSP00000396935	ENSCAFP00000006678
ENSP00000268676	ENSCAFP00000029327
ENSP00000270560	ENSCAFP00000023342
ENSP00000304277	ENSCAFP00000012257
ENSP00000296059	ENSCAFP00000012237
ENSP00000305852	ENSCAFP00000033932
ENSP00000433102	ENSCAFP00000009658
ENSP00000373272	ENSCAFP00000035463
ENSP00000256649	ENSCAFP00000014481
ENSP00000338964	ENSCAFP00000011267
ENSP00000458307	ENSCAFP00000022531
ENSP00000265724	ENSCAFP00000002684
ENSP00000384881	ENSCAFP00000003887
ENSP00000263817	ENSCAFP00000017653
ENSP00000323714	ENSCAFP00000024482
ENSP00000393324	ENSCAFP00000009645
ENSP00000318057	ENSCAFP00000013621
ENSP00000242480	ENSCAFP00000037099
ENSP00000239938	ENSCAFP00000001811
ENSP00000445626	ENSCAFP00000037202
ENSP00000331327	ENSCAFP00000011048
ENSP00000295743	ENSCAFP00000042151
ENSP00000177694	ENSCAFP00000024565
ENSP00000374205	ENSCAFP00000014694
ENSP00000219905	ENSCAFP00000014202
ENSP00000409738	ENSCAFP00000021584
ENSP00000321951	ENSCAFP00000035067
ENSP00000314380	ENSCAFP00000002091
ENSP00000437402	ENSCAFP00000021430
ENSP00000387194	ENSCAFP00000017503
ENSP00000221476	ENSCAFP00000006727
ENSP00000404203	ENSCAFP00000012809
ENSP00000357106	ENSCAFP00000017281
ENSP00000384193	ENSCAFP00000011557
ENSP00000222374	ENSCAFP00000037714
ENSP00000227348	ENSCAFP00000017201
ENSP00000395359	ENSCAFP00000019863
ENSP00000475496	ENSCAFP00000037565
ENSP00000268099	ENSCAFP00000026535
ENSP00000307275	ENSCAFP00000041877
ENSP00000355387	ENSCAFP00000026565
ENSP00000316007	ENSCAFP00000038444
ENSP00000349320	ENSCAFP00000009528
ENSP00000418081	ENSCAFP00000040755
ENSP00000419101	ENSCAFP00000012085
ENSP00000302177	ENSCAFP00000004976
ENSP00000324944	ENSCAFP00000014992
ENSP00000314196	ENSCAFP00000042914
ENSP00000245615	ENSCAFP00000003932
ENSP00000261407	ENSCAFP00000021277
ENSP00000265512	ENSCAFP00000041531
ENSP00000406052	ENSCAFP00000020370
ENSP00000251864	ENSCAFP00000016607
ENSP00000346065	ENSCAFP00000002995
ENSP00000384376	ENSCAFP00000038986
ENSP00000255324	ENSCAFP00000011031
ENSP00000381504	ENSCAFP00000017154
ENSP00000414624	ENSCAFP00000037092
ENSP00000325674	ENSCAFP00000030225
ENSP00000452634	ENSCAFP00000026876
ENSP00000257552	ENSCAFP00000015120
ENSP00000233078	ENSCAFP00000028871
ENSP00000349415	ENSCAFP00000036267
ENSP00000229340	ENSCAFP00000014902
ENSP00000257017	ENSCAFP00000027665
ENSP00000306496	ENSCAFP00000005521
ENSP00000358644	ENSCAFP00000019697
ENSP00000393987	ENSCAFP00000042142
ENSP00000383933	ENSCAFP00000001041
ENSP00000295569	ENSCAFP00000009830
ENSP00000392043	ENSCAFP00000040593
ENSP00000263519	ENSCAFP00000028368
ENSP00000353414	ENSCAFP00000007604
ENSP00000369677	ENSCAFP00000006943
ENSP00000335481	ENSCAFP00000017831
ENSP00000318234	ENSCAFP00000020319
ENSP00000254528	ENSCAFP00000027206
ENSP00000332806	ENSCAFP00000013499
ENSP00000325355	ENSCAFP00000007147
ENSP00000345436	ENSCAFP00000028698
ENSP00000353518	ENSCAFP00000001830
ENSP00000364627	ENSCAFP00000019885
ENSP00000396421	ENSCAFP00000014147
ENSP00000274289	ENSCAFP00000010386
ENSP00000361275	ENSCAFP00000007056
ENSP00000466248	ENSCAFP00000032033
ENSP00000441823	ENSCAFP00000000016
ENSP00000251020	ENSCAFP00000014336
ENSP00000333537	ENSCAFP00000008481
ENSP00000375810	ENSCAFP00000006722
ENSP00000259708	ENSCAFP00000002599
ENSP00000399403	ENSCAFP00000019038
ENSP00000338766	ENSCAFP00000009566
ENSP00000250693	ENSCAFP00000008776
ENSP00000380258	ENSCAFP00000008666
ENSP00000348064	ENSCAFP00000012604
ENSP00000228936	ENSCAFP00000019100
ENSP00000320543	ENSCAFP00000026912
ENSP00000406209	ENSCAFP00000003688
ENSP00000317431	ENSCAFP00000001864
ENSP00000367323	ENSCAFP00000028869
ENSP00000419952	ENSCAFP00000013013
ENSP00000302719	ENSCAFP00000024848
ENSP00000406430	ENSCAFP00000022370
ENSP00000387307	ENSCAFP00000038367
ENSP00000285208	ENSCAFP00000040398
ENSP00000410403	ENSCAFP00000031366
ENSP00000438262	ENSCAFP00000002794
ENSP00000465419	ENSCAFP00000028316
ENSP00000281537	ENSCAFP00000015301
ENSP00000355938	ENSCAFP00000018207
ENSP00000320234	ENSCAFP00000024645
ENSP00000261038	ENSCAFP00000017651
ENSP00000437041	ENSCAFP00000010109
ENSP00000356218	ENSCAFP00000015233
ENSP00000354468	ENSCAFP00000001359
ENSP00000409075	ENSCAFP00000028115
ENSP00000358695	ENSCAFP00000004410
ENSP00000371419	ENSCAFP00000010963
ENSP00000407726	ENSCAFP00000030843
ENSP00000398688	ENSCAFP00000018300
ENSP00000221957	ENSCAFP00000027961
ENSP00000371272	ENSCAFP00000028071
ENSP00000300055	ENSCAFP00000017642
ENSP00000381057	ENSCAFP00000008102
ENSP00000302046	ENSCAFP00000008097
ENSP00000452245	ENSCAFP00000008092
ENSP00000305596	ENSCAFP00000025910
ENSP00000294829	ENSCAFP00000018173
ENSP00000431905	ENSCAFP00000024057
ENSP00000471272	ENSCAFP00000004408
ENSP00000420140	ENSCAFP00000002400
ENSP00000326652	ENSCAFP00000002399
ENSP00000375956	ENSCAFP00000001228
ENSP00000475417	ENSCAFP00000025042
ENSP00000405514	ENSCAFP00000003095
ENSP00000424474	ENSCAFP00000037380
ENSP00000226574	ENSCAFP00000015815
ENSP00000358983	ENSCAFP00000014918
ENSP00000221452	ENSCAFP00000036658
ENSP00000384273	ENSCAFP00000019655
ENSP00000295025	ENSCAFP00000004425
ENSP00000329468	ENSCAFP00000030645
ENSP00000265846	ENSCAFP00000016695
ENSP00000359484	ENSCAFP00000003798
ENSP00000353078	ENSCAFP00000016401
ENSP00000366326	ENSCAFP00000006133
ENSP00000338348	ENSCAFP00000038238
ENSP00000380178	ENSCAFP00000042777
ENSP00000263228	ENSCAFP00000041589
ENSP00000215574	ENSCAFP00000039112
ENSP00000341346	ENSCAFP00000022556
ENSP00000379263	ENSCAFP00000026455
ENSP00000283025	ENSCAFP00000027979
ENSP00000259339	ENSCAFP00000029605
ENSP00000345719	ENSCAFP00000029604
ENSP00000356599	ENSCAFP00000020513
ENSP00000362381	ENSCAFP00000029818
ENSP00000350102	ENSCAFP00000028758
ENSP00000378292	ENSCAFP00000010870
ENSP00000306261	ENSCAFP00000035295
ENSP00000078445	ENSCAFP00000028224
ENSP00000357596	ENSCAFP00000025626
ENSP00000342136	ENSCAFP00000003214
ENSP00000329140	ENSCAFP00000019853
ENSP00000434939	ENSCAFP00000013655
ENSP00000444978	ENSCAFP00000029332
ENSP00000273062	ENSCAFP00000021628
ENSP00000381148	ENSCAFP00000000428
ENSP00000260327	ENSCAFP00000019955
ENSP00000283268	ENSCAFP00000010567
ENSP00000344782	ENSCAFP00000029447
ENSP00000359357	ENSCAFP00000043191
ENSP00000292853	ENSCAFP00000033076
ENSP00000292852	ENSCAFP00000008388
ENSP00000342137	ENSCAFP00000008356
ENSP00000365944	ENSCAFP00000038035
ENSP00000346240	ENSCAFP00000006864
ENSP00000216180	ENSCAFP00000001273
ENSP00000216177	ENSCAFP00000001277
ENSP00000337701	ENSCAFP00000014031
ENSP00000378072	ENSCAFP00000001995
ENSP00000370430	ENSCAFP00000038892
ENSP00000265838	ENSCAFP00000021489
ENSP00000356015	ENSCAFP00000001037
ENSP00000285093	ENSCAFP00000028067
ENSP00000302898	ENSCAFP00000031056
ENSP00000361769	ENSCAFP00000004178
ENSP00000439287	ENSCAFP00000014005
ENSP00000384892	ENSCAFP00000000950
ENSP00000428417	ENSCAFP00000003850
ENSP00000323313	ENSCAFP00000017744
ENSP00000264065	ENSCAFP00000021105
ENSP00000369081	ENSCAFP00000014084
ENSP00000381104	ENSCAFP00000010648
ENSP00000365567	ENSCAFP00000008702
ENSP00000360184	ENSCAFP00000012933
ENSP00000216605	ENSCAFP00000023570
ENSP00000379108	ENSCAFP00000037367
ENSP00000265686	ENSCAFP00000016218
ENSP00000332247	ENSCAFP00000010863
ENSP00000308122	ENSCAFP00000006319
ENSP00000264649	ENSCAFP00000022163
ENSP00000336740	ENSCAFP00000018366
ENSP00000339916	ENSCAFP00000019243
ENSP00000338127	ENSCAFP00000003034
ENSP00000361158	ENSCAFP00000006870
ENSP00000349616	ENSCAFP00000023440
ENSP00000421981	ENSCAFP00000013014
ENSP00000321804	ENSCAFP00000028563
ENSP00000290649	ENSCAFP00000013489
ENSP00000430955	ENSCAFP00000025484
ENSP00000304051	ENSCAFP00000039273
ENSP00000366395	ENSCAFP00000020508
ENSP00000247461	ENSCAFP00000042695
ENSP00000326699	ENSCAFP00000033194
ENSP00000320866	ENSCAFP00000025174
ENSP00000269881	ENSCAFP00000023064
ENSP00000250018	ENSCAFP00000041495
ENSP00000329093	ENSCAFP00000000683
ENSP00000448059	ENSCAFP00000010860
ENSP00000370571	ENSCAFP00000014845
ENSP00000264735	ENSCAFP00000038688
ENSP00000255688	ENSCAFP00000022235
ENSP00000301790	ENSCAFP00000022249
ENSP00000332488	ENSCAFP00000020020
ENSP00000261854	ENSCAFP00000022558
ENSP00000288680	ENSCAFP00000015422
ENSP00000381237	ENSCAFP00000010466
ENSP00000385741	ENSCAFP00000001949
ENSP00000229304	ENSCAFP00000020485
ENSP00000229335	ENSCAFP00000020480
ENSP00000244669	ENSCAFP00000002291
ENSP00000307252	ENSCAFP00000009167
ENSP00000278060	ENSCAFP00000021793
ENSP00000297792	ENSCAFP00000014950
ENSP00000383042	ENSCAFP00000019705
ENSP00000269397	ENSCAFP00000008329
ENSP00000216133	ENSCAFP00000001948
ENSP00000269385	ENSCAFP00000041401
ENSP00000308750	ENSCAFP00000037305
ENSP00000441405	ENSCAFP00000010378
ENSP00000307774	ENSCAFP00000037084
ENSP00000297565	ENSCAFP00000000717
ENSP00000441801	ENSCAFP00000005619
ENSP00000227524	ENSCAFP00000024195
ENSP00000363313	ENSCAFP00000004803
ENSP00000430432	ENSCAFP00000006011
ENSP00000381032	ENSCAFP00000014332
ENSP00000360829	ENSCAFP00000039438
ENSP00000361110	ENSCAFP00000029424
ENSP00000475261	ENSCAFP00000015255
ENSP00000368835	ENSCAFP00000039565
ENSP00000312272	ENSCAFP00000040522
ENSP00000342832	ENSCAFP00000022665
ENSP00000381821	ENSCAFP00000030496
ENSP00000432648	ENSCAFP00000011571
ENSP00000381823	ENSCAFP00000001464
ENSP00000265175	ENSCAFP00000016780
ENSP00000343405	ENSCAFP00000021916
ENSP00000259605	ENSCAFP00000003365
ENSP00000274811	ENSCAFP00000024521
ENSP00000371000	ENSCAFP00000010270
ENSP00000328059	ENSCAFP00000025335
ENSP00000368824	ENSCAFP00000019525
ENSP00000354609	ENSCAFP00000018607
ENSP00000357232	ENSCAFP00000033031
ENSP00000268122	ENSCAFP00000017570
ENSP00000360217	ENSCAFP00000003128
ENSP00000316203	ENSCAFP00000018721
ENSP00000255858	ENSCAFP00000018795
ENSP00000215812	ENSCAFP00000018793
ENSP00000376268	ENSCAFP00000028230
ENSP00000251170	ENSCAFP00000028228
ENSP00000341564	ENSCAFP00000011759
ENSP00000343877	ENSCAFP00000025812
ENSP00000338330	ENSCAFP00000024772
ENSP00000406197	ENSCAFP00000042260
ENSP00000414378	ENSCAFP00000025138
ENSP00000328777	ENSCAFP00000011070
ENSP00000357392	ENSCAFP00000025132
ENSP00000359489	ENSCAFP00000028170
ENSP00000265343	ENSCAFP00000001330
ENSP00000321537	ENSCAFP00000027044
ENSP00000376333	ENSCAFP00000007214
ENSP00000273666	ENSCAFP00000016816
ENSP00000321826	ENSCAFP00000000510
ENSP00000265563	ENSCAFP00000017836
ENSP00000265717	ENSCAFP00000005888
ENSP00000464977	ENSCAFP00000031475
ENSP00000385749	ENSCAFP00000016544
ENSP00000357152	ENSCAFP00000016820
ENSP00000357150	ENSCAFP00000016818
ENSP00000357149	ENSCAFP00000016826
ENSP00000357153	ENSCAFP00000016814
ENSP00000342538	ENSCAFP00000035741
ENSP00000429243	ENSCAFP00000012328
ENSP00000359070	ENSCAFP00000019186
ENSP00000317743	ENSCAFP00000013509
ENSP00000385616	ENSCAFP00000001961
ENSP00000297325	ENSCAFP00000020836
ENSP00000348496	ENSCAFP00000010865
ENSP00000363391	ENSCAFP00000012051
ENSP00000384015	ENSCAFP00000016600
ENSP00000364550	ENSCAFP00000023837
ENSP00000356234	ENSCAFP00000015414
ENSP00000341280	ENSCAFP00000014548
ENSP00000460971	ENSCAFP00000026286
ENSP00000355529	ENSCAFP00000014741
ENSP00000386289	ENSCAFP00000031540
ENSP00000363458	ENSCAFP00000037592
ENSP00000252891	ENSCAFP00000007638
ENSP00000261483	ENSCAFP00000011020
ENSP00000353655	ENSCAFP00000018084
ENSP00000246194	ENSCAFP00000035261
ENSP00000382544	ENSCAFP00000021824
ENSP00000339179	ENSCAFP00000017774
ENSP00000362634	ENSCAFP00000015566
ENSP00000354168	ENSCAFP00000038133
ENSP00000451575	ENSCAFP00000025970
ENSP00000419199	ENSCAFP00000011747
ENSP00000397655	ENSCAFP00000002595
ENSP00000377840	ENSCAFP00000024293
ENSP00000301050	ENSCAFP00000013049
ENSP00000438949	ENSCAFP00000008647
ENSP00000320025	ENSCAFP00000006688
ENSP00000265997	ENSCAFP00000011027
ENSP00000265085	ENSCAFP00000024648
ENSP00000443985	ENSCAFP00000022636
ENSP00000263791	ENSCAFP00000012980
ENSP00000199389	ENSCAFP00000037595
ENSP00000307235	ENSCAFP00000010977
ENSP00000233057	ENSCAFP00000009092
ENSP00000359575	ENSCAFP00000031798
ENSP00000338207	ENSCAFP00000010280
ENSP00000442786	ENSCAFP00000038758
ENSP00000257818	ENSCAFP00000010588
ENSP00000361043	ENSCAFP00000006360
ENSP00000336606	ENSCAFP00000013503
ENSP00000386520	ENSCAFP00000014871
ENSP00000362441	ENSCAFP00000025411
ENSP00000447879	ENSCAFP00000014076
ENSP00000216268	ENSCAFP00000001020
ENSP00000357637	ENSCAFP00000019548
ENSP00000370022	ENSCAFP00000009901
ENSP00000322898	ENSCAFP00000025552
ENSP00000430241	ENSCAFP00000013146
ENSP00000352138	ENSCAFP00000016774
ENSP00000353331	ENSCAFP00000010030
ENSP00000303096	ENSCAFP00000011319
ENSP00000362942	ENSCAFP00000017375
ENSP00000417038	ENSCAFP00000000433
ENSP00000360054	ENSCAFP00000032113
ENSP00000311713	ENSCAFP00000007406
ENSP00000348278	ENSCAFP00000017370
ENSP00000336655	ENSCAFP00000019021
ENSP00000194530	ENSCAFP00000018105
ENSP00000370808	ENSCAFP00000016251
ENSP00000281456	ENSCAFP00000039971
ENSP00000281154	ENSCAFP00000005851
ENSP00000358888	ENSCAFP00000030494
ENSP00000011473	ENSCAFP00000005932
ENSP00000263233	ENSCAFP00000023239
ENSP00000418994	ENSCAFP00000037697
ENSP00000354775	ENSCAFP00000011036
ENSP00000355014	ENSCAFP00000040238
ENSP00000358297	ENSCAFP00000016496
ENSP00000292385	ENSCAFP00000038105
ENSP00000320176	ENSCAFP00000017015
ENSP00000365745	ENSCAFP00000015406
ENSP00000216923	ENSCAFP00000017358
ENSP00000415579	ENSCAFP00000033221
ENSP00000264010	ENSCAFP00000030188
ENSP00000318085	ENSCAFP00000018035
ENSP00000345292	ENSCAFP00000012629
ENSP00000404854	ENSCAFP00000001608
ENSP00000377823	ENSCAFP00000012463
ENSP00000451712	ENSCAFP00000008168
ENSP00000343635	ENSCAFP00000029552
ENSP00000357341	ENSCAFP00000001478
ENSP00000405424	ENSCAFP00000000973
ENSP00000217320	ENSCAFP00000012693
ENSP00000267484	ENSCAFP00000035337
ENSP00000245923	ENSCAFP00000006624
ENSP00000337838	ENSCAFP00000039140
ENSP00000367050	ENSCAFP00000042527
ENSP00000274721	ENSCAFP00000001731
ENSP00000347591	ENSCAFP00000017345
ENSP00000428518	ENSCAFP00000014779
ENSP00000313423	ENSCAFP00000009362
ENSP00000334394	ENSCAFP00000038425
ENSP00000360158	ENSCAFP00000003171
ENSP00000366243	ENSCAFP00000002671
ENSP00000378177	ENSCAFP00000020430
ENSP00000367655	ENSCAFP00000041128
ENSP00000357048	ENSCAFP00000018474
ENSP00000350071	ENSCAFP00000018910
ENSP00000375777	ENSCAFP00000006277
ENSP00000263918	ENSCAFP00000008904
ENSP00000327197	ENSCAFP00000019300
ENSP00000403712	ENSCAFP00000024463
ENSP00000004980	ENSCAFP00000013302
ENSP00000296257	ENSCAFP00000019563
ENSP00000258080	ENSCAFP00000012325
ENSP00000357980	ENSCAFP00000018471
ENSP00000305919	ENSCAFP00000008772
ENSP00000303766	ENSCAFP00000021445
ENSP00000362690	ENSCAFP00000029991
ENSP00000420267	ENSCAFP00000029989
ENSP00000356331	ENSCAFP00000016464
ENSP00000371858	ENSCAFP00000022151
ENSP00000318986	ENSCAFP00000013268
ENSP00000419740	ENSCAFP00000040383
ENSP00000364145	ENSCAFP00000024249
ENSP00000232375	ENSCAFP00000018439
ENSP00000369100	ENSCAFP00000007772
ENSP00000356047	ENSCAFP00000017025
ENSP00000356113	ENSCAFP00000014905
ENSP00000296589	ENSCAFP00000030422
ENSP00000024061	ENSCAFP00000001767
ENSP00000418096	ENSCAFP00000029124
ENSP00000209875	ENSCAFP00000009868
ENSP00000377060	ENSCAFP00000024749
ENSP00000323847	ENSCAFP00000021126
ENSP00000375057	ENSCAFP00000017666
ENSP00000322628	ENSCAFP00000021486
ENSP00000381140	ENSCAFP00000015674
ENSP00000314036	ENSCAFP00000001094
ENSP00000310551	ENSCAFP00000037339
ENSP00000370395	ENSCAFP00000011130
ENSP00000433757	ENSCAFP00000020487
ENSP00000005386	ENSCAFP00000013568
ENSP00000386717	ENSCAFP00000042560
ENSP00000005340	ENSCAFP00000023701
ENSP00000316054	ENSCAFP00000017997
ENSP00000368169	ENSCAFP00000028442
ENSP00000394352	ENSCAFP00000020741
ENSP00000378328	ENSCAFP00000027973
ENSP00000427130	ENSCAFP00000017214
ENSP00000359982	ENSCAFP00000030290
ENSP00000408005	ENSCAFP00000041636
ENSP00000262613	ENSCAFP00000006867
ENSP00000347742	ENSCAFP00000039949
ENSP00000294725	ENSCAFP00000040183
ENSP00000382770	ENSCAFP00000040856
ENSP00000415106	ENSCAFP00000012369
ENSP00000280098	ENSCAFP00000007768
ENSP00000228251	ENSCAFP00000019747
ENSP00000392859	ENSCAFP00000017919
ENSP00000321584	ENSCAFP00000017589
ENSP00000368646	ENSCAFP00000019709
ENSP00000296464	ENSCAFP00000005822
ENSP00000318687	ENSCAFP00000009813
ENSP00000384144	ENSCAFP00000017928
ENSP00000357189	ENSCAFP00000024612
ENSP00000299633	ENSCAFP00000019457
ENSP00000301284	ENSCAFP00000028099
ENSP00000304192	ENSCAFP00000024572
ENSP00000347931	ENSCAFP00000019733
ENSP00000317396	ENSCAFP00000022925
ENSP00000258229	ENSCAFP00000017040
ENSP00000370299	ENSCAFP00000016758
ENSP00000365188	ENSCAFP00000023610
ENSP00000367950	ENSCAFP00000001305
ENSP00000302851	ENSCAFP00000008511
ENSP00000406546	ENSCAFP00000022144
ENSP00000298472	ENSCAFP00000017607
ENSP00000387549	ENSCAFP00000014908
ENSP00000363229	ENSCAFP00000009900
ENSP00000343899	ENSCAFP00000021577
ENSP00000394794	ENSCAFP00000013880
ENSP00000162023	ENSCAFP00000021171
ENSP00000346389	ENSCAFP00000015885
ENSP00000271555	ENSCAFP00000024714
ENSP00000340874	ENSCAFP00000012216
ENSP00000444972	ENSCAFP00000016212
ENSP00000265165	ENSCAFP00000016565
ENSP00000340347	ENSCAFP00000001404
ENSP00000306512	ENSCAFP00000004516
ENSP00000441640	ENSCAFP00000024678
ENSP00000347716	ENSCAFP00000008945
ENSP00000341805	ENSCAFP00000006046
ENSP00000416508	ENSCAFP00000019820
ENSP00000327214	ENSCAFP00000023307
ENSP00000438547	ENSCAFP00000023981
ENSP00000390111	ENSCAFP00000038735
ENSP00000350024	ENSCAFP00000018762
ENSP00000362285	ENSCAFP00000021152
ENSP00000380081	ENSCAFP00000023648
ENSP00000345295	ENSCAFP00000023347
ENSP00000327846	ENSCAFP00000021598
ENSP00000265807	ENSCAFP00000007949
ENSP00000376123	ENSCAFP00000031657
ENSP00000350078	ENSCAFP00000009788
ENSP00000279873	ENSCAFP00000019146
ENSP00000347602	ENSCAFP00000022671
ENSP00000264183	ENSCAFP00000036018
ENSP00000325074	ENSCAFP00000013030
ENSP00000336591	ENSCAFP00000009823
ENSP00000335083	ENSCAFP00000021055
ENSP00000399970	ENSCAFP00000016052
ENSP00000329967	ENSCAFP00000000505
ENSP00000430684	ENSCAFP00000008270
ENSP00000359424	ENSCAFP00000014093
ENSP00000224356	ENSCAFP00000011244
ENSP00000001146	ENSCAFP00000013234
ENSP00000346627	ENSCAFP00000016193
ENSP00000299163	ENSCAFP00000014261
ENSP00000398410	ENSCAFP00000025742
ENSP00000302562	ENSCAFP00000017640
ENSP00000354671	ENSCAFP00000006568
ENSP00000262811	ENSCAFP00000022112
ENSP00000385727	ENSCAFP00000011253
ENSP00000298532	ENSCAFP00000029125
ENSP00000339992	ENSCAFP00000000330
ENSP00000429633	ENSCAFP00000010889
ENSP00000217026	ENSCAFP00000013756
ENSP00000398861	ENSCAFP00000001697
ENSP00000323780	ENSCAFP00000016515
ENSP00000331103	ENSCAFP00000017904
ENSP00000362427	ENSCAFP00000005360
ENSP00000444628	ENSCAFP00000014310
ENSP00000396615	ENSCAFP00000014316
ENSP00000295759	ENSCAFP00000031950
ENSP00000306920	ENSCAFP00000006929
ENSP00000297991	ENSCAFP00000002716
ENSP00000297988	ENSCAFP00000002708
ENSP00000219919	ENSCAFP00000024352
ENSP00000284770	ENSCAFP00000042298
ENSP00000253754	ENSCAFP00000001186
ENSP00000312634	ENSCAFP00000013738
ENSP00000294517	ENSCAFP00000015252
ENSP00000337180	ENSCAFP00000000907
ENSP00000392257	ENSCAFP00000005673
ENSP00000260970	ENSCAFP00000018229
ENSP00000232978	ENSCAFP00000007958
ENSP00000368005	ENSCAFP00000032366
ENSP00000349396	ENSCAFP00000024883
ENSP00000258428	ENSCAFP00000003300
ENSP00000462664	ENSCAFP00000000218
ENSP00000361310	ENSCAFP00000002810
ENSP00000241436	ENSCAFP00000013822
ENSP00000230323	ENSCAFP00000002327
ENSP00000314129	ENSCAFP00000023193
ENSP00000295600	ENSCAFP00000036381
ENSP00000265440	ENSCAFP00000005050
ENSP00000397435	ENSCAFP00000006854
ENSP00000361458	ENSCAFP00000038912
ENSP00000354543	ENSCAFP00000012330
ENSP00000454919	ENSCAFP00000026888
ENSP00000368237	ENSCAFP00000022210
ENSP00000351155	ENSCAFP00000035204
ENSP00000387710	ENSCAFP00000015429
ENSP00000358060	ENSCAFP00000017625
ENSP00000338093	ENSCAFP00000015421
ENSP00000305682	ENSCAFP00000012439
ENSP00000373153	ENSCAFP00000017788
ENSP00000419503	ENSCAFP00000002408
ENSP00000261875	ENSCAFP00000025394
ENSP00000395650	ENSCAFP00000025591
ENSP00000360195	ENSCAFP00000027748
ENSP00000328923	ENSCAFP00000027318
ENSP00000309087	ENSCAFP00000009609
ENSP00000222032	ENSCAFP00000007191
ENSP00000399700	ENSCAFP00000038162
ENSP00000420418	ENSCAFP00000006613
ENSP00000247930	ENSCAFP00000006591
ENSP00000262085	ENSCAFP00000006617
ENSP00000395007	ENSCAFP00000041236
ENSP00000410890	ENSCAFP00000006621
ENSP00000399709	ENSCAFP00000023408
ENSP00000448310	ENSCAFP00000025331
ENSP00000361281	ENSCAFP00000007061
ENSP00000332413	ENSCAFP00000000632
ENSP00000370710	ENSCAFP00000002085
ENSP00000361473	ENSCAFP00000007322
ENSP00000159111	ENSCAFP00000027917
ENSP00000360431	ENSCAFP00000011841
ENSP00000362369	ENSCAFP00000013354
ENSP00000352336	ENSCAFP00000029622
ENSP00000268129	ENSCAFP00000017021
ENSP00000302657	ENSCAFP00000027910
ENSP00000326491	ENSCAFP00000031468
ENSP00000358131	ENSCAFP00000017168
ENSP00000305926	ENSCAFP00000015093
ENSP00000237289	ENSCAFP00000000383
ENSP00000352676	ENSCAFP00000018785
ENSP00000228740	ENSCAFP00000009652
ENSP00000295640	ENSCAFP00000015520
ENSP00000270357	ENSCAFP00000018660
ENSP00000364464	ENSCAFP00000001843
ENSP00000358894	ENSCAFP00000015194
ENSP00000349147	ENSCAFP00000013886
ENSP00000305449	ENSCAFP00000003492
ENSP00000366275	ENSCAFP00000003495
ENSP00000265562	ENSCAFP00000042483
ENSP00000289013	ENSCAFP00000001851
ENSP00000357453	ENSCAFP00000001353
ENSP00000363452	ENSCAFP00000018789
ENSP00000348959	ENSCAFP00000014522
ENSP00000380034	ENSCAFP00000009921
ENSP00000327968	ENSCAFP00000042263
ENSP00000260526	ENSCAFP00000029813
ENSP00000203556	ENSCAFP00000020882
ENSP00000439601	ENSCAFP00000031556
ENSP00000230085	ENSCAFP00000005620
ENSP00000377059	ENSCAFP00000024751
ENSP00000403701	ENSCAFP00000023402
ENSP00000311538	ENSCAFP00000024702
ENSP00000386444	ENSCAFP00000017366
ENSP00000342626	ENSCAFP00000011706
ENSP00000333640	ENSCAFP00000015723
ENSP00000356870	ENSCAFP00000000283
ENSP00000411514	ENSCAFP00000023115
ENSP00000386845	ENSCAFP00000020859
ENSP00000338927	ENSCAFP00000038093
ENSP00000281523	ENSCAFP00000008672
ENSP00000360231	ENSCAFP00000027814
ENSP00000396843	ENSCAFP00000028388
ENSP00000370340	ENSCAFP00000042477
ENSP00000270792	ENSCAFP00000018510
ENSP00000358853	ENSCAFP00000004172
ENSP00000376077	ENSCAFP00000018307
ENSP00000265689	ENSCAFP00000033052
ENSP00000356170	ENSCAFP00000014144
ENSP00000228434	ENSCAFP00000020010
ENSP00000261340	ENSCAFP00000039264
ENSP00000228438	ENSCAFP00000036801
ENSP00000390661	ENSCAFP00000041617
ENSP00000362151	ENSCAFP00000002320
ENSP00000386200	ENSCAFP00000005041
ENSP00000420736	ENSCAFP00000009713
ENSP00000365380	ENSCAFP00000023435
ENSP00000347883	ENSCAFP00000012717
ENSP00000263265	ENSCAFP00000005794
ENSP00000404296	ENSCAFP00000018391
ENSP00000272203	ENSCAFP00000014186
ENSP00000360069	ENSCAFP00000041431
ENSP00000368698	ENSCAFP00000014382
ENSP00000361664	ENSCAFP00000003747
ENSP00000356575	ENSCAFP00000000417
ENSP00000432869	ENSCAFP00000013767
ENSP00000309640	ENSCAFP00000019786
ENSP00000309096	ENSCAFP00000018798
ENSP00000370767	ENSCAFP00000030927
ENSP00000460548	ENSCAFP00000026625
ENSP00000289166	ENSCAFP00000037718
ENSP00000318298	ENSCAFP00000037639
ENSP00000443410	ENSCAFP00000025481
ENSP00000358458	ENSCAFP00000014524
ENSP00000359181	ENSCAFP00000014568
ENSP00000242248	ENSCAFP00000004275
ENSP00000360216	ENSCAFP00000012522
ENSP00000265421	ENSCAFP00000008250
ENSP00000476519	ENSCAFP00000022246
ENSP00000427120	ENSCAFP00000000318
ENSP00000271915	ENSCAFP00000025287
ENSP00000262888	ENSCAFP00000007038
ENSP00000365063	ENSCAFP00000036910
ENSP00000366240	ENSCAFP00000002657
ENSP00000250974	ENSCAFP00000028760
ENSP00000355870	ENSCAFP00000016690
ENSP00000227256	ENSCAFP00000014415
ENSP00000331470	ENSCAFP00000013803
ENSP00000282728	ENSCAFP00000011144
ENSP00000366997	ENSCAFP00000007481
ENSP00000321711	ENSCAFP00000025455
ENSP00000315569	ENSCAFP00000016451
ENSP00000201647	ENSCAFP00000003821
ENSP00000435585	ENSCAFP00000034839
ENSP00000281172	ENSCAFP00000018743
ENSP00000358820	ENSCAFP00000029326
ENSP00000310170	ENSCAFP00000019360
ENSP00000264716	ENSCAFP00000007787
ENSP00000245919	ENSCAFP00000006628
ENSP00000306245	ENSCAFP00000025086
ENSP00000289473	ENSCAFP00000016769
ENSP00000380450	ENSCAFP00000028783
ENSP00000348215	ENSCAFP00000015395
ENSP00000309714	ENSCAFP00000024743
ENSP00000295645	ENSCAFP00000003160
ENSP00000375855	ENSCAFP00000035560
ENSP00000356382	ENSCAFP00000016788
ENSP00000256785	ENSCAFP00000040477
ENSP00000310632	ENSCAFP00000040320
ENSP00000364190	ENSCAFP00000001119
ENSP00000405890	ENSCAFP00000019606
ENSP00000251203	ENSCAFP00000020904
ENSP00000362588	ENSCAFP00000029917
ENSP00000318086	ENSCAFP00000027953
ENSP00000368964	ENSCAFP00000019314
ENSP00000414712	ENSCAFP00000000354
ENSP00000362244	ENSCAFP00000005159
ENSP00000369213	ENSCAFP00000002634
ENSP00000251642	ENSCAFP00000023103
ENSP00000263642	ENSCAFP00000015359
ENSP00000437256	ENSCAFP00000026123
ENSP00000353142	ENSCAFP00000021451
ENSP00000192314	ENSCAFP00000019419
ENSP00000308591	ENSCAFP00000019229
ENSP00000300255	ENSCAFP00000013192
ENSP00000270824	ENSCAFP00000036558
ENSP00000233712	ENSCAFP00000038874
ENSP00000320084	ENSCAFP00000026292
ENSP00000358470	ENSCAFP00000031096
ENSP00000426103	ENSCAFP00000028397
ENSP00000261537	ENSCAFP00000026944
ENSP00000369579	ENSCAFP00000025195
ENSP00000471417	ENSCAFP00000039715
ENSP00000393963	ENSCAFP00000001402
ENSP00000368976	ENSCAFP00000012666
ENSP00000301332	ENSCAFP00000002382
ENSP00000388878	ENSCAFP00000001232
ENSP00000363827	ENSCAFP00000036114
ENSP00000368678	ENSCAFP00000028575
ENSP00000424243	ENSCAFP00000003634
ENSP00000346964	ENSCAFP00000031617
ENSP00000361635	ENSCAFP00000030326
ENSP00000428845	ENSCAFP00000008235
ENSP00000358824	ENSCAFP00000028921
ENSP00000316193	ENSCAFP00000011026
ENSP00000454562	ENSCAFP00000037527
ENSP00000246949	ENSCAFP00000028424
ENSP00000356694	ENSCAFP00000021643
ENSP00000469049	ENSCAFP00000027487
ENSP00000363157	ENSCAFP00000004996
ENSP00000398698	ENSCAFP00000000739
ENSP00000403495	ENSCAFP00000000737
ENSP00000376822	ENSCAFP00000007311
ENSP00000287908	ENSCAFP00000002744
ENSP00000369419	ENSCAFP00000002718
ENSP00000270593	ENSCAFP00000004322
ENSP00000323036	ENSCAFP00000009365
ENSP00000256997	ENSCAFP00000012985
ENSP00000358241	ENSCAFP00000016299
ENSP00000256951	ENSCAFP00000036038
ENSP00000379269	ENSCAFP00000026442
ENSP00000270221	ENSCAFP00000005987
ENSP00000439672	ENSCAFP00000038424
ENSP00000254466	ENSCAFP00000026874
ENSP00000344012	ENSCAFP00000018018
ENSP00000312814	ENSCAFP00000007024
ENSP00000384391	ENSCAFP00000002182
ENSP00000386458	ENSCAFP00000008737
ENSP00000296702	ENSCAFP00000035829
ENSP00000357631	ENSCAFP00000015990
ENSP00000369531	ENSCAFP00000040806
ENSP00000347997	ENSCAFP00000037993
ENSP00000365576	ENSCAFP00000002072
ENSP00000345195	ENSCAFP00000024833
ENSP00000324074	ENSCAFP00000017286
ENSP00000313377	ENSCAFP00000009238
ENSP00000239231	ENSCAFP00000030562
ENSP00000332123	ENSCAFP00000009607
ENSP00000274605	ENSCAFP00000000336
ENSP00000370981	ENSCAFP00000014785
ENSP00000359240	ENSCAFP00000014341
ENSP00000345392	ENSCAFP00000036335
ENSP00000428679	ENSCAFP00000039841
ENSP00000394207	ENSCAFP00000036868
ENSP00000347755	ENSCAFP00000041220
ENSP00000352601	ENSCAFP00000016482
ENSP00000253193	ENSCAFP00000011049
ENSP00000276654	ENSCAFP00000000960
ENSP00000318607	ENSCAFP00000010199
ENSP00000371846	ENSCAFP00000009831
ENSP00000262653	ENSCAFP00000011030
ENSP00000268679	ENSCAFP00000029410
ENSP00000402257	ENSCAFP00000013371
ENSP00000221130	ENSCAFP00000009703
ENSP00000383365	ENSCAFP00000021267
ENSP00000434516	ENSCAFP00000002860
ENSP00000430031	ENSCAFP00000005807
ENSP00000350718	ENSCAFP00000014755
ENSP00000261226	ENSCAFP00000009333
ENSP00000384999	ENSCAFP00000001181
ENSP00000411688	ENSCAFP00000021512
ENSP00000332170	ENSCAFP00000008269
ENSP00000366280	ENSCAFP00000040397
ENSP00000251047	ENSCAFP00000000133
ENSP00000310431	ENSCAFP00000026510
ENSP00000258168	ENSCAFP00000029650
ENSP00000262340	ENSCAFP00000030301
ENSP00000261693	ENSCAFP00000010357
ENSP00000264896	ENSCAFP00000012634
ENSP00000399421	ENSCAFP00000009599
ENSP00000311318	ENSCAFP00000026214
ENSP00000322159	ENSCAFP00000027626
ENSP00000361306	ENSCAFP00000026612
ENSP00000384259	ENSCAFP00000019248
ENSP00000259205	ENSCAFP00000042918
ENSP00000259213	ENSCAFP00000010781
ENSP00000263326	ENSCAFP00000010776
ENSP00000376893	ENSCAFP00000040581
ENSP00000376896	ENSCAFP00000010784
ENSP00000259206	ENSCAFP00000010796
ENSP00000352614	ENSCAFP00000032572
ENSP00000254323	ENSCAFP00000024420
ENSP00000252744	ENSCAFP00000010641
ENSP00000381693	ENSCAFP00000022104
ENSP00000217407	ENSCAFP00000035668
ENSP00000417138	ENSCAFP00000014457
ENSP00000380594	ENSCAFP00000002588
ENSP00000264669	ENSCAFP00000014876
ENSP00000297532	ENSCAFP00000007068
ENSP00000258770	ENSCAFP00000004684
ENSP00000228641	ENSCAFP00000008676
ENSP00000241651	ENSCAFP00000015142
ENSP00000228644	ENSCAFP00000008695
ENSP00000250003	ENSCAFP00000013332
ENSP00000376368	ENSCAFP00000005750
ENSP00000345772	ENSCAFP00000001909
ENSP00000352926	ENSCAFP00000022877
ENSP00000472109	ENSCAFP00000005516
ENSP00000354588	ENSCAFP00000011893
ENSP00000318914	ENSCAFP00000024798
ENSP00000318131	ENSCAFP00000006387
ENSP00000429344	ENSCAFP00000012951
ENSP00000268919	ENSCAFP00000025537
ENSP00000361298	ENSCAFP00000007130
ENSP00000368464	ENSCAFP00000002807
ENSP00000343515	ENSCAFP00000022394
ENSP00000428426	ENSCAFP00000035182
ENSP00000313886	ENSCAFP00000035135
ENSP00000355261	ENSCAFP00000024771
ENSP00000425133	ENSCAFP00000019592
ENSP00000339484	ENSCAFP00000010232
ENSP00000388107	ENSCAFP00000021714
ENSP00000415243	ENSCAFP00000021877
ENSP00000367797	ENSCAFP00000028655
ENSP00000343200	ENSCAFP00000033743
ENSP00000414750	ENSCAFP00000039994
ENSP00000234701	ENSCAFP00000030036
ENSP00000359594	ENSCAFP00000030030
ENSP00000359596	ENSCAFP00000030040
ENSP00000473510	ENSCAFP00000022071
ENSP00000433664	ENSCAFP00000033515
ENSP00000364635	ENSCAFP00000023268
ENSP00000364620	ENSCAFP00000023238
ENSP00000364597	ENSCAFP00000023191
ENSP00000364609	ENSCAFP00000023229
ENSP00000278353	ENSCAFP00000010002
ENSP00000364412	ENSCAFP00000001737
ENSP00000219439	ENSCAFP00000029582
ENSP00000324831	ENSCAFP00000012006
ENSP00000315931	ENSCAFP00000002201
ENSP00000358814	ENSCAFP00000029308
ENSP00000451950	ENSCAFP00000034710
ENSP00000352717	ENSCAFP00000034666
ENSP00000391669	ENSCAFP00000029760
ENSP00000216733	ENSCAFP00000017055
ENSP00000368759	ENSCAFP00000014358
ENSP00000360387	ENSCAFP00000017546
ENSP00000333298	ENSCAFP00000009494
ENSP00000408411	ENSCAFP00000027327
ENSP00000357065	ENSCAFP00000040914
ENSP00000376899	ENSCAFP00000032301
ENSP00000358495	ENSCAFP00000014421
ENSP00000256652	ENSCAFP00000014458
ENSP00000298527	ENSCAFP00000019938
ENSP00000344563	ENSCAFP00000019965
ENSP00000347916	ENSCAFP00000019951
ENSP00000348074	ENSCAFP00000019932
ENSP00000302569	ENSCAFP00000019886
ENSP00000309124	ENSCAFP00000019867
ENSP00000350869	ENSCAFP00000024324
ENSP00000340083	ENSCAFP00000011073
ENSP00000361868	ENSCAFP00000026159
ENSP00000297737	ENSCAFP00000008580
ENSP00000406144	ENSCAFP00000005796
ENSP00000422496	ENSCAFP00000002233
ENSP00000323645	ENSCAFP00000026836
ENSP00000265729	ENSCAFP00000002712
ENSP00000394842	ENSCAFP00000015417
ENSP00000362807	ENSCAFP00000039187
ENSP00000264933	ENSCAFP00000016267
ENSP00000218089	ENSCAFP00000027450
ENSP00000372689	ENSCAFP00000011019
ENSP00000400359	ENSCAFP00000021415
ENSP00000407761	ENSCAFP00000010509
ENSP00000348775	ENSCAFP00000021458
ENSP00000293217	ENSCAFP00000007433
ENSP00000307697	ENSCAFP00000010818
ENSP00000420443	ENSCAFP00000024076
ENSP00000272133	ENSCAFP00000024050
ENSP00000310003	ENSCAFP00000018889
ENSP00000348944	ENSCAFP00000004870
ENSP00000349131	ENSCAFP00000001500
ENSP00000217260	ENSCAFP00000010193
ENSP00000276659	ENSCAFP00000000995
ENSP00000344937	ENSCAFP00000011248
ENSP00000308695	ENSCAFP00000004734
ENSP00000352849	ENSCAFP00000040630
ENSP00000371036	ENSCAFP00000035133
ENSP00000467107	ENSCAFP00000008425
ENSP00000216487	ENSCAFP00000040454
ENSP00000255006	ENSCAFP00000007995
ENSP00000310406	ENSCAFP00000018837
ENSP00000215862	ENSCAFP00000018956
ENSP00000232603	ENSCAFP00000015163
ENSP00000383333	ENSCAFP00000014196
ENSP00000347821	ENSCAFP00000026515
ENSP00000287814	ENSCAFP00000007442
ENSP00000262768	ENSCAFP00000035219
ENSP00000266085	ENSCAFP00000040576
ENSP00000218388	ENSCAFP00000022333
ENSP00000302199	ENSCAFP00000011225
ENSP00000378516	ENSCAFP00000011449
ENSP00000314556	ENSCAFP00000034132
ENSP00000347802	ENSCAFP00000016678
ENSP00000471252	ENSCAFP00000028214
ENSP00000427123	ENSCAFP00000027764
ENSP00000265339	ENSCAFP00000001440
ENSP00000360613	ENSCAFP00000027185
ENSP00000360116	ENSCAFP00000040255
ENSP00000264552	ENSCAFP00000042803
ENSP00000301037	ENSCAFP00000027628
ENSP00000381030	ENSCAFP00000009860
ENSP00000298630	ENSCAFP00000016366
ENSP00000349541	ENSCAFP00000042255
ENSP00000418668	ENSCAFP00000003752
ENSP00000307292	ENSCAFP00000009586
ENSP00000305675	ENSCAFP00000037379
ENSP00000290921	ENSCAFP00000024542
ENSP00000378504	ENSCAFP00000036106
ENSP00000416146	ENSCAFP00000028973
ENSP00000353025	ENSCAFP00000005211
ENSP00000351632	ENSCAFP00000010723
ENSP00000350673	ENSCAFP00000014928
ENSP00000241051	ENSCAFP00000010842
ENSP00000265036	ENSCAFP00000010601
ENSP00000344909	ENSCAFP00000015910
ENSP00000428976	ENSCAFP00000001779
ENSP00000447488	ENSCAFP00000008700
ENSP00000221459	ENSCAFP00000005713
ENSP00000361554	ENSCAFP00000007922
ENSP00000369375	ENSCAFP00000002485
ENSP00000075503	ENSCAFP00000019768
ENSP00000304908	ENSCAFP00000027629
ENSP00000363634	ENSCAFP00000041604
ENSP00000217515	ENSCAFP00000000205
ENSP00000226253	ENSCAFP00000027611
ENSP00000363988	ENSCAFP00000003785
ENSP00000360860	ENSCAFP00000039239
ENSP00000360891	ENSCAFP00000014139
ENSP00000360883	ENSCAFP00000041582
ENSP00000329668	ENSCAFP00000021819
ENSP00000364995	ENSCAFP00000003204
ENSP00000346577	ENSCAFP00000030231
ENSP00000362271	ENSCAFP00000029795
ENSP00000360939	ENSCAFP00000005971
ENSP00000378356	ENSCAFP00000001720
ENSP00000260753	ENSCAFP00000010710
ENSP00000331152	ENSCAFP00000015765
ENSP00000264444	ENSCAFP00000040350
ENSP00000337889	ENSCAFP00000021931
ENSP00000401867	ENSCAFP00000024190
ENSP00000326563	ENSCAFP00000001774
ENSP00000386660	ENSCAFP00000011182
ENSP00000370826	ENSCAFP00000014199
ENSP00000382204	ENSCAFP00000019288
ENSP00000360472	ENSCAFP00000011773
ENSP00000312273	ENSCAFP00000010564
ENSP00000302297	ENSCAFP00000014169
ENSP00000216068	ENSCAFP00000001956
ENSP00000477310	ENSCAFP00000025701
ENSP00000300571	ENSCAFP00000026635
ENSP00000228887	ENSCAFP00000019465
ENSP00000014914	ENSCAFP00000019467
ENSP00000376403	ENSCAFP00000006790
ENSP00000343464	ENSCAFP00000011266
ENSP00000357348	ENSCAFP00000042346
ENSP00000338272	ENSCAFP00000012336
ENSP00000369915	ENSCAFP00000015053
ENSP00000362616	ENSCAFP00000025316
ENSP00000362171	ENSCAFP00000025745
ENSP00000347730	ENSCAFP00000011272
ENSP00000354206	ENSCAFP00000008218
ENSP00000394757	ENSCAFP00000036000
ENSP00000441832	ENSCAFP00000039647
ENSP00000335544	ENSCAFP00000009585
ENSP00000295589	ENSCAFP00000036103
ENSP00000446058	ENSCAFP00000040130
ENSP00000290894	ENSCAFP00000020218
ENSP00000307369	ENSCAFP00000025299
ENSP00000366936	ENSCAFP00000003477
ENSP00000269349	ENSCAFP00000008399
ENSP00000326381	ENSCAFP00000020138
ENSP00000379396	ENSCAFP00000014399
ENSP00000446132	ENSCAFP00000008612
ENSP00000356265	ENSCAFP00000015847
ENSP00000341838	ENSCAFP00000003805
ENSP00000371331	ENSCAFP00000014808
ENSP00000354488	ENSCAFP00000015880
ENSP00000370542	ENSCAFP00000005712
ENSP00000344468	ENSCAFP00000016522
ENSP00000307046	ENSCAFP00000042364
ENSP00000361818	ENSCAFP00000038599
ENSP00000280886	ENSCAFP00000008435
ENSP00000301180	ENSCAFP00000011978
ENSP00000375151	ENSCAFP00000031640
ENSP00000434142	ENSCAFP00000012357
ENSP00000368391	ENSCAFP00000012355
ENSP00000341677	ENSCAFP00000001951
ENSP00000391200	ENSCAFP00000036239
ENSP00000415836	ENSCAFP00000029345
ENSP00000293771	ENSCAFP00000025556
ENSP00000361748	ENSCAFP00000029694
ENSP00000400113	ENSCAFP00000013856
ENSP00000403397	ENSCAFP00000008548
ENSP00000393453	ENSCAFP00000011059
ENSP00000322323	ENSCAFP00000016449
ENSP00000468308	ENSCAFP00000016186
ENSP00000263733	ENSCAFP00000020520
ENSP00000353007	ENSCAFP00000016055
ENSP00000260128	ENSCAFP00000038130
ENSP00000258145	ENSCAFP00000000512
ENSP00000313699	ENSCAFP00000006229
ENSP00000430620	ENSCAFP00000024484
ENSP00000264613	ENSCAFP00000012230
ENSP00000433999	ENSCAFP00000034020
ENSP00000360560	ENSCAFP00000002920
ENSP00000377369	ENSCAFP00000025266
[truncated: 11,628 more rows]
