# Supplementary material for: Reconstruction of proto-vertebrate, proto-cyclostome and proto-gnathostome genomes provides new insights into early vertebrate evolution
Source: Nat Commun. 2021 Jul 23;12:4489. doi: 10.1038/s41467-021-24573-z (PMC8302630; doi:10.1038/s41467-021-24573-z)
Supplement: Supplementary file 4 — Supplementary Data 1 [file 41467_2021_24573_MOESM4_ESM.zip › SuppData1/orthologs/HUMAN-CHICK.txt]

ENSP00000262384	ENSGALP00000006197
ENSP00000362179	ENSGALP00000003140
ENSP00000278590	ENSGALP00000027652
ENSP00000354794	ENSGALP00000024336
ENSP00000455426	ENSGALP00000006178
ENSP00000268876	ENSGALP00000003417
ENSP00000361900	ENSGALP00000006527
ENSP00000295408	ENSGALP00000013423
ENSP00000296474	ENSGALP00000035505
ENSP00000317272	ENSGALP00000042226
ENSP00000394008	ENSGALP00000023699
ENSP00000363970	ENSGALP00000002938
ENSP00000373518	ENSGALP00000013077
ENSP00000362057	ENSGALP00000010835
ENSP00000367851	ENSGALP00000026172
ENSP00000159060	ENSGALP00000022178
ENSP00000263317	ENSGALP00000027810
ENSP00000358635	ENSGALP00000025475
ENSP00000445366	ENSGALP00000009477
ENSP00000281722	ENSGALP00000015078
ENSP00000363107	ENSGALP00000005964
ENSP00000354995	ENSGALP00000025999
ENSP00000304111	ENSGALP00000010976
ENSP00000272286	ENSGALP00000016167
ENSP00000260645	ENSGALP00000016163
ENSP00000292672	ENSGALP00000042824
ENSP00000389951	ENSGALP00000010845
ENSP00000363092	ENSGALP00000006027
ENSP00000261464	ENSGALP00000016021
ENSP00000454207	ENSGALP00000018553
ENSP00000362994	ENSGALP00000002401
ENSP00000247668	ENSGALP00000014649
ENSP00000433623	ENSGALP00000012873
ENSP00000376765	ENSGALP00000041588
ENSP00000249636	ENSGALP00000012927
ENSP00000262971	ENSGALP00000002836
ENSP00000334474	ENSGALP00000007730
ENSP00000247207	ENSGALP00000019120
ENSP00000324173	ENSGALP00000001474
ENSP00000367623	ENSGALP00000010718
ENSP00000297185	ENSGALP00000003717
ENSP00000234038	ENSGALP00000009351
ENSP00000453273	ENSGALP00000006447
ENSP00000367815	ENSGALP00000005150
ENSP00000326870	ENSGALP00000007847
ENSP00000303549	ENSGALP00000042836
ENSP00000308361	ENSGALP00000032312
ENSP00000260843	ENSGALP00000016886
ENSP00000320376	ENSGALP00000016883
ENSP00000307259	ENSGALP00000016882
ENSP00000308479	ENSGALP00000016891
ENSP00000367384	ENSGALP00000026119
ENSP00000337618	ENSGALP00000026960
ENSP00000295461	ENSGALP00000041360
ENSP00000311687	ENSGALP00000005960
ENSP00000363520	ENSGALP00000006776
ENSP00000339256	ENSGALP00000035831
ENSP00000297954	ENSGALP00000008354
ENSP00000414055	ENSGALP00000000103
ENSP00000352185	ENSGALP00000008273
ENSP00000284382	ENSGALP00000023528
ENSP00000376453	ENSGALP00000017712
ENSP00000325485	ENSGALP00000009966
ENSP00000402697	ENSGALP00000004991
ENSP00000355929	ENSGALP00000015926
ENSP00000251089	ENSGALP00000016880
ENSP00000309142	ENSGALP00000009004
ENSP00000377024	ENSGALP00000009685
ENSP00000468788	ENSGALP00000042528
ENSP00000297071	ENSGALP00000017856
ENSP00000380252	ENSGALP00000032649
ENSP00000257749	ENSGALP00000025114
ENSP00000366827	ENSGALP00000014101
ENSP00000321343	ENSGALP00000042998
ENSP00000379353	ENSGALP00000021550
ENSP00000268164	ENSGALP00000011134
ENSP00000231461	ENSGALP00000041611
ENSP00000262904	ENSGALP00000036527
ENSP00000345571	ENSGALP00000042464
ENSP00000368686	ENSGALP00000002638
ENSP00000268989	ENSGALP00000009200
ENSP00000448182	ENSGALP00000016547
ENSP00000320434	ENSGALP00000021543
ENSP00000304669	ENSGALP00000003847
ENSP00000386141	ENSGALP00000035892
ENSP00000477059	ENSGALP00000010428
ENSP00000416707	ENSGALP00000026821
ENSP00000386881	ENSGALP00000025899
ENSP00000428280	ENSGALP00000026322
ENSP00000272371	ENSGALP00000026707
ENSP00000360475	ENSGALP00000013796
ENSP00000222250	ENSGALP00000005571
ENSP00000268042	ENSGALP00000011333
ENSP00000372067	ENSGALP00000021646
ENSP00000331879	ENSGALP00000006299
ENSP00000276440	ENSGALP00000000412
ENSP00000340677	ENSGALP00000039341
ENSP00000272164	ENSGALP00000008661
ENSP00000290015	ENSGALP00000040060
ENSP00000258411	ENSGALP00000018503
ENSP00000357077	ENSGALP00000042171
ENSP00000252677	ENSGALP00000007547
ENSP00000224605	ENSGALP00000009611
ENSP00000282701	ENSGALP00000017701
ENSP00000334314	ENSGALP00000018224
ENSP00000320663	ENSGALP00000016105
ENSP00000252660	ENSGALP00000018964
ENSP00000366267	ENSGALP00000027271
ENSP00000377836	ENSGALP00000009806
ENSP00000359864	ENSGALP00000009798
ENSP00000264039	ENSGALP00000003684
ENSP00000280481	ENSGALP00000027482
ENSP00000264895	ENSGALP00000037588
ENSP00000374507	ENSGALP00000017417
ENSP00000338728	ENSGALP00000013142
ENSP00000360252	ENSGALP00000017678
ENSP00000310015	ENSGALP00000001334
ENSP00000370713	ENSGALP00000010979
ENSP00000441897	ENSGALP00000038745
ENSP00000357459	ENSGALP00000039924
ENSP00000296513	ENSGALP00000019325
ENSP00000262803	ENSGALP00000005090
ENSP00000399797	ENSGALP00000002366
ENSP00000424737	ENSGALP00000019689
ENSP00000417401	ENSGALP00000009892
ENSP00000394314	ENSGALP00000013052
ENSP00000384725	ENSGALP00000008574
ENSP00000253008	ENSGALP00000006182
ENSP00000354960	ENSGALP00000038563
ENSP00000361929	ENSGALP00000007976
ENSP00000196061	ENSGALP00000007204
ENSP00000282903	ENSGALP00000010958
ENSP00000292807	ENSGALP00000013724
ENSP00000347408	ENSGALP00000008112
ENSP00000428787	ENSGALP00000005789
ENSP00000388996	ENSGALP00000006300
ENSP00000406472	ENSGALP00000013714
ENSP00000265741	ENSGALP00000014734
ENSP00000423665	ENSGALP00000000973
ENSP00000296525	ENSGALP00000017596
ENSP00000417914	ENSGALP00000026677
ENSP00000350331	ENSGALP00000013670
ENSP00000264607	ENSGALP00000006782
ENSP00000355195	ENSGALP00000012265
ENSP00000363512	ENSGALP00000009402
ENSP00000305426	ENSGALP00000009612
ENSP00000380321	ENSGALP00000021856
ENSP00000229771	ENSGALP00000010281
ENSP00000314444	ENSGALP00000036082
ENSP00000216271	ENSGALP00000014065
ENSP00000080059	ENSGALP00000041045
ENSP00000346236	ENSGALP00000010325
ENSP00000464050	ENSGALP00000000810
ENSP00000380033	ENSGALP00000019975
ENSP00000225792	ENSGALP00000005576
ENSP00000263093	ENSGALP00000042896
ENSP00000262462	ENSGALP00000000239
ENSP00000300456	ENSGALP00000007948
ENSP00000252595	ENSGALP00000021686
ENSP00000359520	ENSGALP00000038787
ENSP00000351520	ENSGALP00000000530
ENSP00000347213	ENSGALP00000039421
ENSP00000301825	ENSGALP00000018774
ENSP00000222803	ENSGALP00000018209
ENSP00000413152	ENSGALP00000014878
ENSP00000242209	ENSGALP00000019882
ENSP00000317232	ENSGALP00000041356
ENSP00000345964	ENSGALP00000013781
ENSP00000358715	ENSGALP00000013726
ENSP00000370473	ENSGALP00000020311
ENSP00000275525	ENSGALP00000020307
ENSP00000233809	ENSGALP00000018675
ENSP00000269593	ENSGALP00000040685
ENSP00000169298	ENSGALP00000008889
ENSP00000386942	ENSGALP00000027075
ENSP00000362239	ENSGALP00000008481
ENSP00000417583	ENSGALP00000014663
ENSP00000355968	ENSGALP00000016015
ENSP00000363394	ENSGALP00000016884
ENSP00000415011	ENSGALP00000025920
ENSP00000261867	ENSGALP00000009133
ENSP00000362195	ENSGALP00000003295
ENSP00000262345	ENSGALP00000018278
ENSP00000263409	ENSGALP00000005914
ENSP00000395461	ENSGALP00000043195
ENSP00000261721	ENSGALP00000009678
ENSP00000384545	ENSGALP00000014673
ENSP00000376337	ENSGALP00000019114
ENSP00000385836	ENSGALP00000024076
ENSP00000260743	ENSGALP00000013447
ENSP00000329926	ENSGALP00000013448
ENSP00000357588	ENSGALP00000024082
ENSP00000424126	ENSGALP00000023592
ENSP00000340594	ENSGALP00000014112
ENSP00000341489	ENSGALP00000041748
ENSP00000368566	ENSGALP00000010722
ENSP00000348429	ENSGALP00000041770
ENSP00000258873	ENSGALP00000005190
ENSP00000233156	ENSGALP00000033380
ENSP00000222543	ENSGALP00000015469
ENSP00000311184	ENSGALP00000011904
ENSP00000324763	ENSGALP00000000058
ENSP00000265132	ENSGALP00000014581
ENSP00000376652	ENSGALP00000018258
ENSP00000355809	ENSGALP00000015125
ENSP00000348753	ENSGALP00000014259
ENSP00000281156	ENSGALP00000026192
ENSP00000348108	ENSGALP00000026072
ENSP00000355094	ENSGALP00000018821
ENSP00000328694	ENSGALP00000010760
ENSP00000379366	ENSGALP00000018856
ENSP00000349575	ENSGALP00000016984
ENSP00000271139	ENSGALP00000041658
ENSP00000427695	ENSGALP00000011895
ENSP00000331305	ENSGALP00000037169
ENSP00000290551	ENSGALP00000042394
ENSP00000348300	ENSGALP00000012308
ENSP00000423541	ENSGALP00000032209
ENSP00000358142	ENSGALP00000042413
ENSP00000299134	ENSGALP00000007956
ENSP00000221561	ENSGALP00000041485
ENSP00000452871	ENSGALP00000013164
ENSP00000365735	ENSGALP00000032172
ENSP00000256999	ENSGALP00000027805
ENSP00000432481	ENSGALP00000027801
ENSP00000353224	ENSGALP00000012087
ENSP00000345849	ENSGALP00000014237
ENSP00000401853	ENSGALP00000003336
ENSP00000266031	ENSGALP00000001136
ENSP00000337425	ENSGALP00000040977
ENSP00000350937	ENSGALP00000015293
ENSP00000157600	ENSGALP00000013575
ENSP00000295902	ENSGALP00000011851
ENSP00000401060	ENSGALP00000015542
ENSP00000404911	ENSGALP00000042747
ENSP00000373648	ENSGALP00000026153
ENSP00000337354	ENSGALP00000010290
ENSP00000216513	ENSGALP00000028023
ENSP00000247182	ENSGALP00000036578
ENSP00000304502	ENSGALP00000043451
ENSP00000264380	ENSGALP00000014354
ENSP00000337159	ENSGALP00000025071
ENSP00000216602	ENSGALP00000018782
ENSP00000390941	ENSGALP00000040460
ENSP00000346151	ENSGALP00000038910
ENSP00000304604	ENSGALP00000002804
ENSP00000324729	ENSGALP00000020137
ENSP00000325663	ENSGALP00000024720
ENSP00000275015	ENSGALP00000016518
ENSP00000311837	ENSGALP00000026350
ENSP00000429842	ENSGALP00000024556
ENSP00000217381	ENSGALP00000040830
ENSP00000338191	ENSGALP00000043176
ENSP00000378965	ENSGALP00000026399
ENSP00000357484	ENSGALP00000023990
ENSP00000419378	ENSGALP00000040961
ENSP00000358460	ENSGALP00000007523
ENSP00000414921	ENSGALP00000025221
ENSP00000410811	ENSGALP00000043302
ENSP00000333836	ENSGALP00000037618
ENSP00000218436	ENSGALP00000042449
ENSP00000233630	ENSGALP00000040755
ENSP00000354724	ENSGALP00000024701
ENSP00000337500	ENSGALP00000010493
ENSP00000461961	ENSGALP00000039384
ENSP00000056217	ENSGALP00000027876
ENSP00000264051	ENSGALP00000002287
ENSP00000367629	ENSGALP00000001583
ENSP00000348828	ENSGALP00000016838
ENSP00000366477	ENSGALP00000013830
ENSP00000402584	ENSGALP00000016475
ENSP00000319388	ENSGALP00000039646
ENSP00000371434	ENSGALP00000016529
ENSP00000332208	ENSGALP00000024015
ENSP00000401536	ENSGALP00000029600
ENSP00000293272	ENSGALP00000039846
ENSP00000248948	ENSGALP00000033374
ENSP00000369702	ENSGALP00000007049
ENSP00000368908	ENSGALP00000027473
ENSP00000287585	ENSGALP00000041378
ENSP00000441214	ENSGALP00000042939
ENSP00000342222	ENSGALP00000007183
ENSP00000301365	ENSGALP00000007413
ENSP00000406191	ENSGALP00000008256
ENSP00000313670	ENSGALP00000008707
ENSP00000264276	ENSGALP00000013692
ENSP00000291536	ENSGALP00000026019
ENSP00000347486	ENSGALP00000006744
ENSP00000356436	ENSGALP00000008107
ENSP00000306163	ENSGALP00000012178
ENSP00000360762	ENSGALP00000010477
ENSP00000430985	ENSGALP00000025385
ENSP00000250894	ENSGALP00000002718
ENSP00000262013	ENSGALP00000011876
ENSP00000369981	ENSGALP00000024312
ENSP00000418744	ENSGALP00000007174
ENSP00000278937	ENSGALP00000011976
ENSP00000352513	ENSGALP00000024855
ENSP00000432943	ENSGALP00000042850
ENSP00000278947	ENSGALP00000033652
ENSP00000322460	ENSGALP00000011971
ENSP00000278949	ENSGALP00000033649
ENSP00000266712	ENSGALP00000018235
ENSP00000442046	ENSGALP00000021103
ENSP00000343871	ENSGALP00000027206
ENSP00000362824	ENSGALP00000008699
ENSP00000283296	ENSGALP00000026929
ENSP00000273352	ENSGALP00000036123
ENSP00000361995	ENSGALP00000006738
ENSP00000268125	ENSGALP00000041666
ENSP00000275162	ENSGALP00000023925
ENSP00000428402	ENSGALP00000024913
ENSP00000302843	ENSGALP00000003973
ENSP00000347872	ENSGALP00000004444
ENSP00000303129	ENSGALP00000021570
ENSP00000399805	ENSGALP00000018510
ENSP00000323678	ENSGALP00000036151
ENSP00000005284	ENSGALP00000040814
ENSP00000300105	ENSGALP00000040622
ENSP00000440045	ENSGALP00000038523
ENSP00000400258	ENSGALP00000026331
ENSP00000362444	ENSGALP00000003970
ENSP00000247191	ENSGALP00000019842
ENSP00000359132	ENSGALP00000043429
ENSP00000363398	ENSGALP00000040906
ENSP00000388658	ENSGALP00000015519
ENSP00000400101	ENSGALP00000015517
ENSP00000322020	ENSGALP00000000410
ENSP00000367714	ENSGALP00000001713
ENSP00000307513	ENSGALP00000000626
ENSP00000283243	ENSGALP00000032471
ENSP00000356587	ENSGALP00000006610
ENSP00000368952	ENSGALP00000027477
ENSP00000319323	ENSGALP00000002224
ENSP00000348886	ENSGALP00000003207
ENSP00000327048	ENSGALP00000041121
ENSP00000328364	ENSGALP00000042973
ENSP00000345393	ENSGALP00000020036
ENSP00000350369	ENSGALP00000011799
ENSP00000344903	ENSGALP00000006645
ENSP00000297282	ENSGALP00000021021
ENSP00000194130	ENSGALP00000014400
ENSP00000279027	ENSGALP00000007061
ENSP00000392411	ENSGALP00000034297
ENSP00000406220	ENSGALP00000009628
ENSP00000365251	ENSGALP00000020540
ENSP00000435582	ENSGALP00000039900
ENSP00000388275	ENSGALP00000019136
ENSP00000353249	ENSGALP00000026608
ENSP00000350854	ENSGALP00000006816
ENSP00000379500	ENSGALP00000010237
ENSP00000355751	ENSGALP00000018239
ENSP00000222271	ENSGALP00000005183
ENSP00000339730	ENSGALP00000023854
ENSP00000360500	ENSGALP00000042279
ENSP00000371686	ENSGALP00000043296
ENSP00000190165	ENSGALP00000016504
ENSP00000227451	ENSGALP00000017594
ENSP00000257600	ENSGALP00000042395
ENSP00000316532	ENSGALP00000003605
ENSP00000410852	ENSGALP00000004272
ENSP00000356275	ENSGALP00000000423
ENSP00000431813	ENSGALP00000006426
ENSP00000160373	ENSGALP00000014860
ENSP00000271277	ENSGALP00000041570
ENSP00000237172	ENSGALP00000025581
ENSP00000346560	ENSGALP00000024602
ENSP00000303758	ENSGALP00000041590
ENSP00000261889	ENSGALP00000034083
ENSP00000363349	ENSGALP00000025200
ENSP00000238994	ENSGALP00000010774
ENSP00000308318	ENSGALP00000041595
ENSP00000360035	ENSGALP00000033543
ENSP00000284601	ENSGALP00000038111
ENSP00000336630	ENSGALP00000033249
ENSP00000356205	ENSGALP00000000223
ENSP00000276218	ENSGALP00000006462
ENSP00000391299	ENSGALP00000015273
ENSP00000342313	ENSGALP00000003483
ENSP00000440674	ENSGALP00000023027
ENSP00000332723	ENSGALP00000043336
ENSP00000411770	ENSGALP00000042407
ENSP00000359305	ENSGALP00000009483
ENSP00000356381	ENSGALP00000041928
ENSP00000369989	ENSGALP00000027543
ENSP00000233596	ENSGALP00000024461
ENSP00000368959	ENSGALP00000037103
ENSP00000254901	ENSGALP00000027996
ENSP00000438346	ENSGALP00000025409
ENSP00000362863	ENSGALP00000004574
ENSP00000358159	ENSGALP00000024889
ENSP00000295488	ENSGALP00000018252
ENSP00000435506	ENSGALP00000025261
ENSP00000264233	ENSGALP00000024026
ENSP00000253083	ENSGALP00000038592
ENSP00000267984	ENSGALP00000010316
ENSP00000365411	ENSGALP00000012240
ENSP00000263915	ENSGALP00000032500
ENSP00000381793	ENSGALP00000021356
ENSP00000403459	ENSGALP00000043046
ENSP00000369442	ENSGALP00000027517
ENSP00000257408	ENSGALP00000023080
ENSP00000264162	ENSGALP00000020127
ENSP00000240285	ENSGALP00000043303
ENSP00000365397	ENSGALP00000006759
ENSP00000358854	ENSGALP00000013398
ENSP00000262394	ENSGALP00000009076
ENSP00000319474	ENSGALP00000013225
ENSP00000387078	ENSGALP00000020504
ENSP00000276420	ENSGALP00000042157
ENSP00000349727	ENSGALP00000041481
ENSP00000372160	ENSGALP00000022304
ENSP00000262593	ENSGALP00000012613
ENSP00000344277	ENSGALP00000001743
ENSP00000245312	ENSGALP00000027184
ENSP00000273861	ENSGALP00000022799
ENSP00000216540	ENSGALP00000015323
ENSP00000313681	ENSGALP00000038332
ENSP00000216264	ENSGALP00000030103
ENSP00000347581	ENSGALP00000020966
ENSP00000361800	ENSGALP00000007477
ENSP00000360065	ENSGALP00000018083
ENSP00000242317	ENSGALP00000009349
ENSP00000380308	ENSGALP00000015531
ENSP00000264968	ENSGALP00000027001
ENSP00000338487	ENSGALP00000009513
ENSP00000474896	ENSGALP00000042648
ENSP00000354458	ENSGALP00000017612
ENSP00000360281	ENSGALP00000017617
ENSP00000322061	ENSGALP00000023901
ENSP00000309270	ENSGALP00000013735
ENSP00000362207	ENSGALP00000039792
ENSP00000307911	ENSGALP00000042131
ENSP00000354842	ENSGALP00000024866
ENSP00000344724	ENSGALP00000033981
ENSP00000219746	ENSGALP00000005919
ENSP00000311657	ENSGALP00000003108
ENSP00000346206	ENSGALP00000041758
ENSP00000440288	ENSGALP00000005918
ENSP00000275016	ENSGALP00000026916
ENSP00000310721	ENSGALP00000024965
ENSP00000301645	ENSGALP00000024844
ENSP00000259808	ENSGALP00000036419
ENSP00000220751	ENSGALP00000040927
ENSP00000332454	ENSGALP00000025962
ENSP00000306678	ENSGALP00000012668
ENSP00000363852	ENSGALP00000024856
ENSP00000336888	ENSGALP00000042108
ENSP00000359892	ENSGALP00000018540
ENSP00000413025	ENSGALP00000021333
ENSP00000344544	ENSGALP00000021927
ENSP00000357881	ENSGALP00000042828
ENSP00000343526	ENSGALP00000017812
ENSP00000303434	ENSGALP00000016052
ENSP00000346643	ENSGALP00000006706
ENSP00000292432	ENSGALP00000041197
ENSP00000223366	ENSGALP00000042434
ENSP00000295256	ENSGALP00000016919
ENSP00000340243	ENSGALP00000006699
ENSP00000342962	ENSGALP00000023943
ENSP00000319796	ENSGALP00000022517
ENSP00000420863	ENSGALP00000023842
ENSP00000262809	ENSGALP00000005320
ENSP00000274140	ENSGALP00000021227
ENSP00000427223	ENSGALP00000031642
ENSP00000379118	ENSGALP00000009416
ENSP00000309141	ENSGALP00000042029
ENSP00000471536	ENSGALP00000000835
ENSP00000385824	ENSGALP00000024641
ENSP00000361672	ENSGALP00000041822
ENSP00000363377	ENSGALP00000009065
ENSP00000366746	ENSGALP00000014081
ENSP00000413697	ENSGALP00000020470
ENSP00000330631	ENSGALP00000034313
ENSP00000043402	ENSGALP00000012522
ENSP00000335397	ENSGALP00000037969
ENSP00000340328	ENSGALP00000029689
ENSP00000263212	ENSGALP00000002266
ENSP00000312411	ENSGALP00000008101
ENSP00000417659	ENSGALP00000015507
ENSP00000254654	ENSGALP00000010092
ENSP00000477341	ENSGALP00000018364
ENSP00000343909	ENSGALP00000008859
ENSP00000378830	ENSGALP00000011107
ENSP00000338673	ENSGALP00000009912
ENSP00000376345	ENSGALP00000012993
ENSP00000339186	ENSGALP00000019667
ENSP00000378324	ENSGALP00000005132
ENSP00000414398	ENSGALP00000010583
ENSP00000307280	ENSGALP00000004578
ENSP00000347055	ENSGALP00000000815
ENSP00000379210	ENSGALP00000043277
ENSP00000229824	ENSGALP00000034605
ENSP00000365630	ENSGALP00000020510
ENSP00000379601	ENSGALP00000007047
ENSP00000316674	ENSGALP00000002190
ENSP00000406933	ENSGALP00000002380
ENSP00000376615	ENSGALP00000020754
ENSP00000261461	ENSGALP00000015963
ENSP00000417963	ENSGALP00000013883
ENSP00000412733	ENSGALP00000017157
ENSP00000296220	ENSGALP00000019672
ENSP00000379804	ENSGALP00000018684
ENSP00000263650	ENSGALP00000010319
ENSP00000378349	ENSGALP00000004476
ENSP00000353094	ENSGALP00000002903
ENSP00000320893	ENSGALP00000021645
ENSP00000328327	ENSGALP00000011511
ENSP00000218008	ENSGALP00000038293
ENSP00000334216	ENSGALP00000027108
ENSP00000356790	ENSGALP00000024537
ENSP00000473410	ENSGALP00000007090
ENSP00000381476	ENSGALP00000009799
ENSP00000407158	ENSGALP00000008508
ENSP00000396538	ENSGALP00000000945
ENSP00000379330	ENSGALP00000012917
ENSP00000377867	ENSGALP00000009728
ENSP00000325748	ENSGALP00000009265
ENSP00000361892	ENSGALP00000006511
ENSP00000344546	ENSGALP00000022208
ENSP00000343126	ENSGALP00000002095
ENSP00000368189	ENSGALP00000009365
ENSP00000263620	ENSGALP00000041111
ENSP00000263270	ENSGALP00000000595
ENSP00000352167	ENSGALP00000018274
ENSP00000413049	ENSGALP00000010236
ENSP00000354886	ENSGALP00000031875
ENSP00000326305	ENSGALP00000043043
ENSP00000397563	ENSGALP00000023865
ENSP00000257177	ENSGALP00000017275
ENSP00000365130	ENSGALP00000033266
ENSP00000263063	ENSGALP00000011874
ENSP00000325594	ENSGALP00000009617
ENSP00000410862	ENSGALP00000041518
ENSP00000344465	ENSGALP00000041263
ENSP00000274473	ENSGALP00000023648
ENSP00000266214	ENSGALP00000033003
ENSP00000340330	ENSGALP00000041010
ENSP00000259021	ENSGALP00000016147
ENSP00000287239	ENSGALP00000008060
ENSP00000380136	ENSGALP00000005756
ENSP00000316948	ENSGALP00000009752
ENSP00000394734	ENSGALP00000041260
ENSP00000337194	ENSGALP00000020874
ENSP00000379602	ENSGALP00000023265
ENSP00000264245	ENSGALP00000024275
ENSP00000310561	ENSGALP00000001806
ENSP00000410561	ENSGALP00000028780
ENSP00000266970	ENSGALP00000041027
ENSP00000272433	ENSGALP00000025887
ENSP00000347924	ENSGALP00000015211
ENSP00000316905	ENSGALP00000005157
ENSP00000224807	ENSGALP00000038512
ENSP00000266771	ENSGALP00000004240
ENSP00000340402	ENSGALP00000021351
ENSP00000365686	ENSGALP00000027228
ENSP00000417085	ENSGALP00000019052
ENSP00000418070	ENSGALP00000024751
ENSP00000264025	ENSGALP00000010887
ENSP00000359000	ENSGALP00000009030
ENSP00000274710	ENSGALP00000001319
ENSP00000020673	ENSGALP00000009095
ENSP00000417706	ENSGALP00000041662
ENSP00000292782	ENSGALP00000014300
ENSP00000319482	ENSGALP00000003552
ENSP00000334625	ENSGALP00000022752
ENSP00000298139	ENSGALP00000016701
ENSP00000317636	ENSGALP00000003806
ENSP00000269228	ENSGALP00000024194
ENSP00000265565	ENSGALP00000008116
ENSP00000332353	ENSGALP00000020572
ENSP00000361266	ENSGALP00000016460
ENSP00000396722	ENSGALP00000002185
ENSP00000330862	ENSGALP00000033890
ENSP00000350364	ENSGALP00000018497
ENSP00000264668	ENSGALP00000021275
ENSP00000337459	ENSGALP00000013280
ENSP00000419970	ENSGALP00000003187
ENSP00000283122	ENSGALP00000023563
ENSP00000319052	ENSGALP00000012127
ENSP00000355480	ENSGALP00000041233
ENSP00000387536	ENSGALP00000026284
ENSP00000282077	ENSGALP00000021580
ENSP00000005178	ENSGALP00000015774
ENSP00000333633	ENSGALP00000004425
ENSP00000349076	ENSGALP00000023430
ENSP00000417654	ENSGALP00000024472
ENSP00000320566	ENSGALP00000014665
ENSP00000322142	ENSGALP00000032950
ENSP00000380024	ENSGALP00000023298
ENSP00000364929	ENSGALP00000027168
ENSP00000307183	ENSGALP00000017323
ENSP00000377265	ENSGALP00000026865
ENSP00000362332	ENSGALP00000003759
ENSP00000201031	ENSGALP00000012451
ENSP00000008391	ENSGALP00000030899
ENSP00000267273	ENSGALP00000027192
ENSP00000406482	ENSGALP00000017421
ENSP00000290902	ENSGALP00000043075
ENSP00000316881	ENSGALP00000011808
ENSP00000323696	ENSGALP00000036750
ENSP00000347649	ENSGALP00000041385
ENSP00000236040	ENSGALP00000007707
ENSP00000379951	ENSGALP00000023347
ENSP00000340507	ENSGALP00000020886
ENSP00000351250	ENSGALP00000003066
ENSP00000384876	ENSGALP00000009567
ENSP00000419185	ENSGALP00000040858
ENSP00000371786	ENSGALP00000041186
ENSP00000261726	ENSGALP00000007307
ENSP00000396935	ENSGALP00000027394
ENSP00000417003	ENSGALP00000013802
ENSP00000268676	ENSGALP00000042085
ENSP00000304277	ENSGALP00000032293
ENSP00000305852	ENSGALP00000016960
ENSP00000433102	ENSGALP00000029287
ENSP00000373272	ENSGALP00000030515
ENSP00000256649	ENSGALP00000023879
ENSP00000338964	ENSGALP00000001587
ENSP00000381340	ENSGALP00000010490
ENSP00000323714	ENSGALP00000042248
ENSP00000393324	ENSGALP00000012607
ENSP00000239938	ENSGALP00000012417
ENSP00000445626	ENSGALP00000025873
ENSP00000331327	ENSGALP00000019761
ENSP00000374205	ENSGALP00000018106
ENSP00000409738	ENSGALP00000018627
ENSP00000437402	ENSGALP00000023398
ENSP00000387194	ENSGALP00000015047
ENSP00000357106	ENSGALP00000042206
ENSP00000227348	ENSGALP00000010537
ENSP00000395359	ENSGALP00000023468
ENSP00000475496	ENSGALP00000007035
ENSP00000268099	ENSGALP00000002580
ENSP00000307275	ENSGALP00000041725
ENSP00000355387	ENSGALP00000022809
ENSP00000316007	ENSGALP00000001525
ENSP00000419101	ENSGALP00000008660
ENSP00000302177	ENSGALP00000026423
ENSP00000324944	ENSGALP00000020661
ENSP00000314196	ENSGALP00000018654
ENSP00000261407	ENSGALP00000023450
ENSP00000406052	ENSGALP00000006571
ENSP00000346065	ENSGALP00000043110
ENSP00000384376	ENSGALP00000026552
ENSP00000255324	ENSGALP00000027645
ENSP00000414624	ENSGALP00000002881
ENSP00000325674	ENSGALP00000002611
ENSP00000452634	ENSGALP00000018643
ENSP00000369409	ENSGALP00000018636
ENSP00000284073	ENSGALP00000008916
ENSP00000257552	ENSGALP00000008910
ENSP00000233078	ENSGALP00000024479
ENSP00000349415	ENSGALP00000012019
ENSP00000229340	ENSGALP00000011814
ENSP00000257017	ENSGALP00000039779
ENSP00000306496	ENSGALP00000015909
ENSP00000358644	ENSGALP00000040646
ENSP00000393987	ENSGALP00000030045
ENSP00000383933	ENSGALP00000038439
ENSP00000295569	ENSGALP00000041219
ENSP00000418575	ENSGALP00000042380
ENSP00000335481	ENSGALP00000040736
ENSP00000254528	ENSGALP00000023875
ENSP00000332806	ENSGALP00000041478
ENSP00000325355	ENSGALP00000013016
ENSP00000345436	ENSGALP00000009374
ENSP00000396421	ENSGALP00000024716
ENSP00000274289	ENSGALP00000023702
ENSP00000361275	ENSGALP00000016453
ENSP00000253159	ENSGALP00000022167
ENSP00000441823	ENSGALP00000030451
ENSP00000251020	ENSGALP00000005923
ENSP00000259708	ENSGALP00000031347
ENSP00000228936	ENSGALP00000019151
ENSP00000419952	ENSGALP00000032335
ENSP00000344208	ENSGALP00000024674
ENSP00000410403	ENSGALP00000042693
ENSP00000465419	ENSGALP00000001085
ENSP00000281537	ENSGALP00000033875
ENSP00000355938	ENSGALP00000015935
ENSP00000320234	ENSGALP00000037040
ENSP00000437041	ENSGALP00000008475
ENSP00000398688	ENSGALP00000041217
ENSP00000221957	ENSGALP00000034742
ENSP00000300055	ENSGALP00000037830
ENSP00000431905	ENSGALP00000042105
ENSP00000405514	ENSGALP00000015748
ENSP00000424474	ENSGALP00000042533
ENSP00000226574	ENSGALP00000036814
ENSP00000358983	ENSGALP00000042025
ENSP00000295025	ENSGALP00000039504
ENSP00000329468	ENSGALP00000005249
ENSP00000353078	ENSGALP00000014482
ENSP00000338348	ENSGALP00000009075
ENSP00000341346	ENSGALP00000009768
ENSP00000207457	ENSGALP00000003644
ENSP00000379263	ENSGALP00000002056
ENSP00000283025	ENSGALP00000011735
ENSP00000259339	ENSGALP00000034040
ENSP00000345719	ENSGALP00000006612
ENSP00000356599	ENSGALP00000006692
ENSP00000350102	ENSGALP00000014035
ENSP00000378292	ENSGALP00000040464
ENSP00000078445	ENSGALP00000001898
ENSP00000342136	ENSGALP00000003967
ENSP00000329140	ENSGALP00000020974
ENSP00000434939	ENSGALP00000013658
ENSP00000273062	ENSGALP00000040660
ENSP00000273179	ENSGALP00000041927
ENSP00000411145	ENSGALP00000014521
ENSP00000283268	ENSGALP00000011620
ENSP00000359357	ENSGALP00000009544
ENSP00000346240	ENSGALP00000007409
ENSP00000337701	ENSGALP00000023449
ENSP00000370430	ENSGALP00000026775
ENSP00000265838	ENSGALP00000027665
ENSP00000356015	ENSGALP00000019037
ENSP00000295709	ENSGALP00000018527
ENSP00000361769	ENSGALP00000005026
ENSP00000439287	ENSGALP00000006585
ENSP00000384892	ENSGALP00000025853
ENSP00000428417	ENSGALP00000025647
ENSP00000323313	ENSGALP00000019087
ENSP00000264065	ENSGALP00000014379
ENSP00000381104	ENSGALP00000010593
ENSP00000365567	ENSGALP00000027216
ENSP00000360184	ENSGALP00000008863
ENSP00000216605	ENSGALP00000019224
ENSP00000379108	ENSGALP00000017621
ENSP00000265686	ENSGALP00000005548
ENSP00000332247	ENSGALP00000005054
ENSP00000264649	ENSGALP00000005145
ENSP00000336740	ENSGALP00000039786
ENSP00000338127	ENSGALP00000042230
ENSP00000361158	ENSGALP00000016611
ENSP00000349616	ENSGALP00000036715
ENSP00000421981	ENSGALP00000017674
ENSP00000290649	ENSGALP00000004897
ENSP00000430955	ENSGALP00000005837
ENSP00000304051	ENSGALP00000026304
ENSP00000247461	ENSGALP00000009549
ENSP00000326699	ENSGALP00000015961
ENSP00000320866	ENSGALP00000041510
ENSP00000269881	ENSGALP00000006222
ENSP00000370571	ENSGALP00000010566
ENSP00000264735	ENSGALP00000011632
ENSP00000261854	ENSGALP00000009230
ENSP00000288680	ENSGALP00000011293
ENSP00000229335	ENSGALP00000023051
ENSP00000244669	ENSGALP00000005099
ENSP00000278060	ENSGALP00000005619
ENSP00000297792	ENSGALP00000020669
ENSP00000383042	ENSGALP00000001231
ENSP00000269397	ENSGALP00000011426
ENSP00000216133	ENSGALP00000037077
ENSP00000269385	ENSGALP00000042276
ENSP00000308750	ENSGALP00000037639
ENSP00000297565	ENSGALP00000025755
ENSP00000441801	ENSGALP00000026526
ENSP00000227524	ENSGALP00000022525
ENSP00000363313	ENSGALP00000014372
ENSP00000430432	ENSGALP00000024133
ENSP00000359128	ENSGALP00000012471
ENSP00000361110	ENSGALP00000005275
ENSP00000368835	ENSGALP00000014710
ENSP00000312272	ENSGALP00000043272
ENSP00000432648	ENSGALP00000011912
ENSP00000381823	ENSGALP00000010342
ENSP00000265175	ENSGALP00000016935
ENSP00000343405	ENSGALP00000008311
ENSP00000280551	ENSGALP00000019555
ENSP00000259605	ENSGALP00000024668
ENSP00000274811	ENSGALP00000042045
ENSP00000368824	ENSGALP00000026391
ENSP00000354609	ENSGALP00000000759
ENSP00000357232	ENSGALP00000021577
ENSP00000268122	ENSGALP00000010706
ENSP00000360217	ENSGALP00000026871
ENSP00000251170	ENSGALP00000003293
ENSP00000343877	ENSGALP00000013096
ENSP00000406197	ENSGALP00000026856
ENSP00000363414	ENSGALP00000015740
ENSP00000328777	ENSGALP00000000368
ENSP00000359489	ENSGALP00000014918
ENSP00000348793	ENSGALP00000027020
ENSP00000265343	ENSGALP00000011529
ENSP00000321537	ENSGALP00000023237
ENSP00000376333	ENSGALP00000013059
ENSP00000342538	ENSGALP00000026738
ENSP00000359070	ENSGALP00000009879
ENSP00000317743	ENSGALP00000013590
ENSP00000385616	ENSGALP00000040890
ENSP00000384015	ENSGALP00000005991
ENSP00000341280	ENSGALP00000020711
ENSP00000460971	ENSGALP00000038302
ENSP00000355529	ENSGALP00000032884
ENSP00000278853	ENSGALP00000022528
ENSP00000386289	ENSGALP00000004064
ENSP00000363458	ENSGALP00000001572
ENSP00000347169	ENSGALP00000015121
ENSP00000285599	ENSGALP00000024999
ENSP00000261483	ENSGALP00000000333
ENSP00000353655	ENSGALP00000013553
ENSP00000362634	ENSGALP00000005346
ENSP00000451575	ENSGALP00000017666
ENSP00000419199	ENSGALP00000008868
ENSP00000397655	ENSGALP00000014312
ENSP00000377840	ENSGALP00000042042
ENSP00000438949	ENSGALP00000020410
ENSP00000320025	ENSGALP00000013972
ENSP00000265997	ENSGALP00000011187
ENSP00000443985	ENSGALP00000023384
ENSP00000263791	ENSGALP00000015647
ENSP00000199389	ENSGALP00000005347
ENSP00000307235	ENSGALP00000025668
ENSP00000233057	ENSGALP00000017163
ENSP00000359575	ENSGALP00000042146
ENSP00000338207	ENSGALP00000009581
ENSP00000442786	ENSGALP00000009582
ENSP00000257818	ENSGALP00000042980
ENSP00000361043	ENSGALP00000037559
ENSP00000336606	ENSGALP00000025665
ENSP00000386520	ENSGALP00000005120
ENSP00000216268	ENSGALP00000013908
ENSP00000370621	ENSGALP00000041479
ENSP00000357637	ENSGALP00000017011
ENSP00000430241	ENSGALP00000000320
ENSP00000352138	ENSGALP00000010103
ENSP00000362942	ENSGALP00000004518
ENSP00000417038	ENSGALP00000022322
ENSP00000360054	ENSGALP00000007767
ENSP00000311713	ENSGALP00000009602
ENSP00000348278	ENSGALP00000017758
ENSP00000336655	ENSGALP00000000765
ENSP00000194530	ENSGALP00000013627
ENSP00000281456	ENSGALP00000017250
ENSP00000358888	ENSGALP00000040789
ENSP00000417653	ENSGALP00000035143
ENSP00000320176	ENSGALP00000015886
ENSP00000264010	ENSGALP00000002808
ENSP00000318085	ENSGALP00000010995
ENSP00000404854	ENSGALP00000026092
ENSP00000343635	ENSGALP00000028898
ENSP00000357341	ENSGALP00000031109
ENSP00000217320	ENSGALP00000042408
ENSP00000337838	ENSGALP00000039434
ENSP00000274721	ENSGALP00000012311
ENSP00000347591	ENSGALP00000014927
ENSP00000313423	ENSGALP00000025786
ENSP00000360158	ENSGALP00000026863
ENSP00000366243	ENSGALP00000024381
ENSP00000357048	ENSGALP00000039965
ENSP00000350071	ENSGALP00000016124
ENSP00000263918	ENSGALP00000017198
ENSP00000327197	ENSGALP00000013905
ENSP00000004980	ENSGALP00000022054
ENSP00000258080	ENSGALP00000042257
ENSP00000357980	ENSGALP00000025070
ENSP00000420267	ENSGALP00000001605
ENSP00000356331	ENSGALP00000003413
ENSP00000318986	ENSGALP00000024818
ENSP00000419740	ENSGALP00000016849
ENSP00000364145	ENSGALP00000034535
ENSP00000369100	ENSGALP00000010211
ENSP00000356113	ENSGALP00000000995
ENSP00000024061	ENSGALP00000026006
ENSP00000323847	ENSGALP00000015514
ENSP00000282026	ENSGALP00000035695
ENSP00000314036	ENSGALP00000018851
ENSP00000310551	ENSGALP00000014726
ENSP00000370395	ENSGALP00000023773
ENSP00000433757	ENSGALP00000012695
ENSP00000368169	ENSGALP00000002423
ENSP00000394352	ENSGALP00000012864
ENSP00000378328	ENSGALP00000041317
ENSP00000427130	ENSGALP00000043171
ENSP00000261739	ENSGALP00000008323
ENSP00000359982	ENSGALP00000018433
ENSP00000408005	ENSGALP00000008988
ENSP00000262613	ENSGALP00000012367
ENSP00000342143	ENSGALP00000024939
ENSP00000347742	ENSGALP00000040004
ENSP00000294725	ENSGALP00000003855
ENSP00000382770	ENSGALP00000002369
ENSP00000415106	ENSGALP00000013113
ENSP00000280098	ENSGALP00000020186
ENSP00000228251	ENSGALP00000028616
ENSP00000262746	ENSGALP00000016629
ENSP00000368646	ENSGALP00000026337
ENSP00000296464	ENSGALP00000016536
ENSP00000384144	ENSGALP00000039757
ENSP00000299633	ENSGALP00000009708
ENSP00000317396	ENSGALP00000019425
ENSP00000258229	ENSGALP00000017921
ENSP00000370299	ENSGALP00000026764
ENSP00000365188	ENSGALP00000041663
ENSP00000368637	ENSGALP00000000260
ENSP00000406546	ENSGALP00000018487
ENSP00000298472	ENSGALP00000015096
ENSP00000387549	ENSGALP00000002591
ENSP00000343899	ENSGALP00000020178
ENSP00000283309	ENSGALP00000018405
ENSP00000394794	ENSGALP00000018028
ENSP00000271555	ENSGALP00000042867
ENSP00000340874	ENSGALP00000023559
ENSP00000444972	ENSGALP00000014420
ENSP00000265165	ENSGALP00000017123
ENSP00000340347	ENSGALP00000010462
ENSP00000441640	ENSGALP00000015213
ENSP00000416508	ENSGALP00000011446
ENSP00000327214	ENSGALP00000005977
ENSP00000390111	ENSGALP00000010996
ENSP00000377424	ENSGALP00000016532
ENSP00000362285	ENSGALP00000007283
ENSP00000380081	ENSGALP00000017075
ENSP00000345295	ENSGALP00000003727
ENSP00000265807	ENSGALP00000016445
ENSP00000376123	ENSGALP00000029357
ENSP00000350078	ENSGALP00000042849
ENSP00000279873	ENSGALP00000004725
ENSP00000347602	ENSGALP00000000021
ENSP00000264183	ENSGALP00000000384
ENSP00000325074	ENSGALP00000030863
ENSP00000336591	ENSGALP00000012219
ENSP00000335083	ENSGALP00000024993
ENSP00000399970	ENSGALP00000017035
ENSP00000329967	ENSGALP00000015982
ENSP00000430684	ENSGALP00000039780
ENSP00000359424	ENSGALP00000005196
ENSP00000224356	ENSGALP00000010871
ENSP00000001146	ENSGALP00000025896
ENSP00000285949	ENSGALP00000010878
ENSP00000299163	ENSGALP00000009127
ENSP00000398410	ENSGALP00000010168
ENSP00000262811	ENSGALP00000005525
ENSP00000385727	ENSGALP00000023805
ENSP00000298532	ENSGALP00000002947
ENSP00000339992	ENSGALP00000022584
ENSP00000429633	ENSGALP00000024981
ENSP00000217026	ENSGALP00000005531
ENSP00000398861	ENSGALP00000043211
ENSP00000323780	ENSGALP00000003950
ENSP00000295759	ENSGALP00000018459
ENSP00000297991	ENSGALP00000003859
ENSP00000318355	ENSGALP00000043445
ENSP00000297988	ENSGALP00000003857
ENSP00000253754	ENSGALP00000042746
ENSP00000337180	ENSGALP00000035817
ENSP00000392257	ENSGALP00000024541
ENSP00000260970	ENSGALP00000015979
ENSP00000232978	ENSGALP00000015981
ENSP00000368005	ENSGALP00000039111
ENSP00000359233	ENSGALP00000009045
ENSP00000349396	ENSGALP00000016610
ENSP00000258428	ENSGALP00000027018
ENSP00000361310	ENSGALP00000037252
ENSP00000241436	ENSGALP00000032210
ENSP00000230323	ENSGALP00000005375
ENSP00000295600	ENSGALP00000042425
ENSP00000265440	ENSGALP00000042575
ENSP00000354543	ENSGALP00000042043
ENSP00000368237	ENSGALP00000013852
ENSP00000351155	ENSGALP00000020135
ENSP00000358060	ENSGALP00000041061
ENSP00000338093	ENSGALP00000006337
ENSP00000355308	ENSGALP00000014088
ENSP00000261875	ENSGALP00000012079
ENSP00000360195	ENSGALP00000017807
ENSP00000328923	ENSGALP00000040485
ENSP00000247930	ENSGALP00000043431
ENSP00000399709	ENSGALP00000011669
ENSP00000361281	ENSGALP00000016449
ENSP00000332413	ENSGALP00000016269
ENSP00000361473	ENSGALP00000016357
ENSP00000360431	ENSGALP00000043291
ENSP00000268129	ENSGALP00000010798
ENSP00000358131	ENSGALP00000021745
ENSP00000305926	ENSGALP00000006022
ENSP00000237289	ENSGALP00000022443
ENSP00000352676	ENSGALP00000037851
ENSP00000228740	ENSGALP00000018616
ENSP00000289013	ENSGALP00000025954
ENSP00000357453	ENSGALP00000023961
ENSP00000348959	ENSGALP00000023152
ENSP00000380034	ENSGALP00000024548
ENSP00000246104	ENSGALP00000042878
ENSP00000260526	ENSGALP00000042256
ENSP00000203556	ENSGALP00000041554
ENSP00000439601	ENSGALP00000023099
ENSP00000230085	ENSGALP00000024654
ENSP00000342626	ENSGALP00000025135
ENSP00000333640	ENSGALP00000007168
ENSP00000356870	ENSGALP00000022622
ENSP00000386845	ENSGALP00000038010
ENSP00000281523	ENSGALP00000018385
ENSP00000370340	ENSGALP00000008721
ENSP00000332513	ENSGALP00000003007
ENSP00000358853	ENSGALP00000031029
ENSP00000265689	ENSGALP00000011197
ENSP00000356170	ENSGALP00000000772
ENSP00000362151	ENSGALP00000005325
ENSP00000420736	ENSGALP00000012592
ENSP00000347883	ENSGALP00000009811
ENSP00000404296	ENSGALP00000021407
ENSP00000368698	ENSGALP00000020761
ENSP00000361664	ENSGALP00000041421
ENSP00000356575	ENSGALP00000022359
ENSP00000432869	ENSGALP00000037568
ENSP00000333900	ENSGALP00000006921
ENSP00000289166	ENSGALP00000040360
ENSP00000318298	ENSGALP00000025530
ENSP00000443410	ENSGALP00000011580
ENSP00000358458	ENSGALP00000023291
ENSP00000360216	ENSGALP00000032645
ENSP00000265421	ENSGALP00000005963
ENSP00000427120	ENSGALP00000003995
ENSP00000271915	ENSGALP00000041436
ENSP00000365063	ENSGALP00000027178
ENSP00000366240	ENSGALP00000042466
ENSP00000250974	ENSGALP00000029046
ENSP00000355870	ENSGALP00000041483
ENSP00000227256	ENSGALP00000006307
ENSP00000331470	ENSGALP00000037987
ENSP00000282728	ENSGALP00000041279
ENSP00000321711	ENSGALP00000012350
ENSP00000281172	ENSGALP00000021338
ENSP00000264716	ENSGALP00000016284
ENSP00000306245	ENSGALP00000041340
ENSP00000289473	ENSGALP00000034504
ENSP00000380450	ENSGALP00000008924
ENSP00000309714	ENSGALP00000004460
ENSP00000295645	ENSGALP00000022343
ENSP00000375855	ENSGALP00000008117
ENSP00000356382	ENSGALP00000003726
ENSP00000405890	ENSGALP00000005415
ENSP00000251203	ENSGALP00000021848
ENSP00000318086	ENSGALP00000010097
ENSP00000368964	ENSGALP00000026428
ENSP00000414712	ENSGALP00000022497
ENSP00000362244	ENSGALP00000034427
ENSP00000251642	ENSGALP00000005315
ENSP00000263642	ENSGALP00000018045
ENSP00000437256	ENSGALP00000036777
ENSP00000192314	ENSGALP00000010257
ENSP00000385735	ENSGALP00000012608
ENSP00000300255	ENSGALP00000042173
ENSP00000270824	ENSGALP00000035245
ENSP00000350402	ENSGALP00000036110
ENSP00000320084	ENSGALP00000002650
ENSP00000358470	ENSGALP00000023881
ENSP00000426103	ENSGALP00000002233
ENSP00000261537	ENSGALP00000024106
ENSP00000369579	ENSGALP00000011722
ENSP00000471417	ENSGALP00000024079
ENSP00000368976	ENSGALP00000001501
ENSP00000388878	ENSGALP00000018409
ENSP00000368678	ENSGALP00000039379
ENSP00000424243	ENSGALP00000026174
ENSP00000346964	ENSGALP00000005904
ENSP00000316193	ENSGALP00000035475
ENSP00000356694	ENSGALP00000004854
ENSP00000363157	ENSGALP00000039261
ENSP00000376822	ENSGALP00000019763
ENSP00000287908	ENSGALP00000014653
ENSP00000369419	ENSGALP00000014618
ENSP00000256997	ENSGALP00000013353
ENSP00000358241	ENSGALP00000024926
ENSP00000256951	ENSGALP00000029983
ENSP00000379269	ENSGALP00000040670
ENSP00000439672	ENSGALP00000041085
ENSP00000344012	ENSGALP00000041942
ENSP00000301738	ENSGALP00000010352
ENSP00000312814	ENSGALP00000012875
ENSP00000384391	ENSGALP00000020372
ENSP00000386458	ENSGALP00000036952
ENSP00000296702	ENSGALP00000012163
ENSP00000239231	ENSGALP00000002927
ENSP00000302108	ENSGALP00000010368
ENSP00000332123	ENSGALP00000025734
ENSP00000274605	ENSGALP00000022701
ENSP00000370981	ENSGALP00000002647
ENSP00000359240	ENSGALP00000038507
ENSP00000253193	ENSGALP00000007738
ENSP00000276654	ENSGALP00000025859
ENSP00000318607	ENSGALP00000012805
ENSP00000371846	ENSGALP00000008146
ENSP00000262653	ENSGALP00000004884
ENSP00000268679	ENSGALP00000038113
ENSP00000402257	ENSGALP00000035841
ENSP00000383365	ENSGALP00000003091
ENSP00000434516	ENSGALP00000020730
ENSP00000430031	ENSGALP00000009979
ENSP00000350718	ENSGALP00000000948
ENSP00000261226	ENSGALP00000018449
ENSP00000384999	ENSGALP00000010783
ENSP00000411688	ENSGALP00000006885
ENSP00000332170	ENSGALP00000027922
ENSP00000366280	ENSGALP00000042373
ENSP00000251047	ENSGALP00000038925
ENSP00000258168	ENSGALP00000008671
ENSP00000262340	ENSGALP00000018351
ENSP00000261693	ENSGALP00000004761
ENSP00000264896	ENSGALP00000018715
ENSP00000399421	ENSGALP00000038958
ENSP00000322159	ENSGALP00000017873
ENSP00000361306	ENSGALP00000013462
ENSP00000384259	ENSGALP00000010165
ENSP00000372059	ENSGALP00000006733
ENSP00000417138	ENSGALP00000011153
ENSP00000264669	ENSGALP00000021276
ENSP00000258770	ENSGALP00000008969
ENSP00000228641	ENSGALP00000030023
ENSP00000241651	ENSGALP00000039912
ENSP00000228644	ENSGALP00000043455
ENSP00000250003	ENSGALP00000038684
ENSP00000352926	ENSGALP00000029867
ENSP00000354588	ENSGALP00000008684
ENSP00000268919	ENSGALP00000004742
ENSP00000368464	ENSGALP00000009309
ENSP00000343515	ENSGALP00000009594
ENSP00000428426	ENSGALP00000024609
ENSP00000313886	ENSGALP00000026714
ENSP00000355261	ENSGALP00000014645
ENSP00000425133	ENSGALP00000007425
ENSP00000415243	ENSGALP00000015220
ENSP00000414750	ENSGALP00000038852
ENSP00000359596	ENSGALP00000010207
ENSP00000473510	ENSGALP00000016375
ENSP00000364635	ENSGALP00000000686
ENSP00000219439	ENSGALP00000040737
ENSP00000358814	ENSGALP00000000438
ENSP00000368759	ENSGALP00000020772
ENSP00000360387	ENSGALP00000012540
ENSP00000265598	ENSGALP00000014232
ENSP00000408411	ENSGALP00000013946
ENSP00000376899	ENSGALP00000024885
ENSP00000256652	ENSGALP00000024894
ENSP00000350869	ENSGALP00000001718
ENSP00000297737	ENSGALP00000005486
ENSP00000406144	ENSGALP00000017136
ENSP00000422496	ENSGALP00000008685
ENSP00000323645	ENSGALP00000024258
ENSP00000265729	ENSGALP00000014599
ENSP00000362807	ENSGALP00000005084
ENSP00000264933	ENSGALP00000021816
ENSP00000218089	ENSGALP00000013808
ENSP00000348775	ENSGALP00000025093
ENSP00000307697	ENSGALP00000011541
ENSP00000272133	ENSGALP00000015132
ENSP00000348944	ENSGALP00000003008
ENSP00000349131	ENSGALP00000036605
ENSP00000217260	ENSGALP00000038599
ENSP00000276659	ENSGALP00000042187
ENSP00000344937	ENSGALP00000007244
ENSP00000216487	ENSGALP00000036803
ENSP00000383333	ENSGALP00000025794
ENSP00000287814	ENSGALP00000007955
ENSP00000262768	ENSGALP00000041954
ENSP00000314556	ENSGALP00000013212
ENSP00000360613	ENSGALP00000014072
ENSP00000301037	ENSGALP00000042178
ENSP00000298630	ENSGALP00000032327
ENSP00000418668	ENSGALP00000042730
ENSP00000307292	ENSGALP00000040762
ENSP00000290921	ENSGALP00000025299
ENSP00000353025	ENSGALP00000040907
ENSP00000351632	ENSGALP00000011573
ENSP00000350673	ENSGALP00000025949
ENSP00000241051	ENSGALP00000019072
ENSP00000265036	ENSGALP00000023706
ENSP00000278193	ENSGALP00000039371
ENSP00000447488	ENSGALP00000017782
ENSP00000361554	ENSGALP00000016165
ENSP00000075503	ENSGALP00000023762
ENSP00000226253	ENSGALP00000043256
ENSP00000329668	ENSGALP00000008011
ENSP00000264554	ENSGALP00000001966
ENSP00000364995	ENSGALP00000017365
ENSP00000346577	ENSGALP00000014638
ENSP00000362271	ENSGALP00000042094
ENSP00000378356	ENSGALP00000005105
ENSP00000264444	ENSGALP00000022471
ENSP00000337889	ENSGALP00000025256
ENSP00000401867	ENSGALP00000041667
ENSP00000382204	ENSGALP00000004639
ENSP00000360472	ENSGALP00000041795
ENSP00000477310	ENSGALP00000008845
ENSP00000300571	ENSGALP00000003147
ENSP00000376403	ENSGALP00000033823
ENSP00000338272	ENSGALP00000041743
ENSP00000369915	ENSGALP00000010387
ENSP00000347730	ENSGALP00000033461
ENSP00000394757	ENSGALP00000022179
ENSP00000441832	ENSGALP00000041946
ENSP00000335544	ENSGALP00000043083
ENSP00000295589	ENSGALP00000023158
ENSP00000290894	ENSGALP00000003993
ENSP00000307369	ENSGALP00000041998
ENSP00000366936	ENSGALP00000041190
ENSP00000379396	ENSGALP00000039475
ENSP00000446132	ENSGALP00000016759
ENSP00000356265	ENSGALP00000000490
ENSP00000371331	ENSGALP00000010627
ENSP00000354488	ENSGALP00000000418
ENSP00000370542	ENSGALP00000026538
ENSP00000344468	ENSGALP00000000792
ENSP00000361818	ENSGALP00000006255
ENSP00000280886	ENSGALP00000010746
ENSP00000301180	ENSGALP00000009895
ENSP00000434142	ENSGALP00000023914
ENSP00000391200	ENSGALP00000030879
ENSP00000415836	ENSGALP00000000701
ENSP00000361748	ENSGALP00000007419
ENSP00000400113	ENSGALP00000006488
ENSP00000403397	ENSGALP00000016655
ENSP00000355924	ENSGALP00000015907
ENSP00000393453	ENSGALP00000025637
ENSP00000322323	ENSGALP00000005755
ENSP00000468308	ENSGALP00000006638
ENSP00000263733	ENSGALP00000006719
ENSP00000353007	ENSGALP00000007297
ENSP00000260128	ENSGALP00000018361
ENSP00000258145	ENSGALP00000016008
ENSP00000313699	ENSGALP00000027770
ENSP00000433999	ENSGALP00000011167
ENSP00000360560	ENSGALP00000016511
ENSP00000377369	ENSGALP00000036900
ENSP00000341179	ENSGALP00000043460
ENSP00000414635	ENSGALP00000015298
ENSP00000319009	ENSGALP00000024636
ENSP00000264344	ENSGALP00000016878
ENSP00000380150	ENSGALP00000007002
ENSP00000384570	ENSGALP00000020304
ENSP00000311609	ENSGALP00000028002
ENSP00000330221	ENSGALP00000003942
ENSP00000310332	ENSGALP00000010315
ENSP00000424838	ENSGALP00000038038
ENSP00000361990	ENSGALP00000016092
ENSP00000290650	ENSGALP00000015034
ENSP00000396068	ENSGALP00000015644
ENSP00000400057	ENSGALP00000025658
ENSP00000264595	ENSGALP00000017419
ENSP00000301765	ENSGALP00000008333
ENSP00000320416	ENSGALP00000042753
ENSP00000267202	ENSGALP00000005929
ENSP00000318629	ENSGALP00000022155
ENSP00000384551	ENSGALP00000017404
ENSP00000272641	ENSGALP00000040980
ENSP00000378555	ENSGALP00000032036
ENSP00000320604	ENSGALP00000006317
ENSP00000261507	ENSGALP00000015550
ENSP00000400500	ENSGALP00000015440
ENSP00000254250	ENSGALP00000024775
ENSP00000300249	ENSGALP00000035995
ENSP00000358813	ENSGALP00000025542
ENSP00000346155	ENSGALP00000009715
ENSP00000356853	ENSGALP00000005542
ENSP00000361285	ENSGALP00000005911
ENSP00000376840	ENSGALP00000021309
ENSP00000362841	ENSGALP00000000843
ENSP00000359340	ENSGALP00000033347
ENSP00000429073	ENSGALP00000042863
ENSP00000284000	ENSGALP00000007758
ENSP00000305422	ENSGALP00000012991
ENSP00000427514	ENSGALP00000043098
ENSP00000368356	ENSGALP00000017248
ENSP00000374353	ENSGALP00000008654
ENSP00000380514	ENSGALP00000008657
ENSP00000273077	ENSGALP00000034943
ENSP00000378938	ENSGALP00000026367
ENSP00000314709	ENSGALP00000026389
ENSP00000312222	ENSGALP00000041334
ENSP00000261017	ENSGALP00000014166
ENSP00000225941	ENSGALP00000001964
ENSP00000230882	ENSGALP00000023927
ENSP00000371432	ENSGALP00000038374
ENSP00000368666	ENSGALP00000026339
ENSP00000389326	ENSGALP00000026662
ENSP00000369699	ENSGALP00000042770
ENSP00000271715	ENSGALP00000040597
ENSP00000248121	ENSGALP00000008955
ENSP00000317382	ENSGALP00000027789
ENSP00000359151	ENSGALP00000008453
ENSP00000369538	ENSGALP00000013267
ENSP00000306185	ENSGALP00000017682
ENSP00000296350	ENSGALP00000032783
ENSP00000256458	ENSGALP00000035437
ENSP00000390651	ENSGALP00000015600
ENSP00000236137	ENSGALP00000024514
ENSP00000308895	ENSGALP00000006980
ENSP00000336783	ENSGALP00000002643
ENSP00000379144	ENSGALP00000009774
ENSP00000304355	ENSGALP00000017861
ENSP00000386377	ENSGALP00000019871
ENSP00000392828	ENSGALP00000002767
ENSP00000368265	ENSGALP00000040651
ENSP00000234453	ENSGALP00000032659
ENSP00000369862	ENSGALP00000024072
ENSP00000362071	ENSGALP00000039162
ENSP00000344488	ENSGALP00000025193
ENSP00000284262	ENSGALP00000009289
ENSP00000378176	ENSGALP00000017129
ENSP00000438042	ENSGALP00000007999
ENSP00000355317	ENSGALP00000001390
ENSP00000373570	ENSGALP00000037537
ENSP00000354481	ENSGALP00000007067
ENSP00000369274	ENSGALP00000026603
ENSP00000362643	ENSGALP00000007651
ENSP00000440945	ENSGALP00000013381
ENSP00000439639	ENSGALP00000004423
ENSP00000398789	ENSGALP00000017600
ENSP00000313121	ENSGALP00000025477
ENSP00000339086	ENSGALP00000004775
ENSP00000371085	ENSGALP00000020051
ENSP00000414303	ENSGALP00000019837
ENSP00000397297	ENSGALP00000043385
ENSP00000358525	ENSGALP00000004030
ENSP00000299045	ENSGALP00000036889
ENSP00000335595	ENSGALP00000019086
ENSP00000347152	ENSGALP00000014887
ENSP00000363616	ENSGALP00000004936
ENSP00000318147	ENSGALP00000007663
ENSP00000262741	ENSGALP00000023820
ENSP00000428056	ENSGALP00000023822
ENSP00000433847	ENSGALP00000033857
ENSP00000361274	ENSGALP00000041562
ENSP00000282670	ENSGALP00000032290
ENSP00000355736	ENSGALP00000031203
ENSP00000260585	ENSGALP00000026672
ENSP00000229266	ENSGALP00000020806
ENSP00000441980	ENSGALP00000000194
ENSP00000377055	ENSGALP00000027828
ENSP00000360635	ENSGALP00000014813
ENSP00000316861	ENSGALP00000026702
ENSP00000405750	ENSGALP00000000160
ENSP00000386022	ENSGALP00000032099
ENSP00000369424	ENSGALP00000026647
ENSP00000356641	ENSGALP00000007158
ENSP00000274629	ENSGALP00000041017
ENSP00000258111	ENSGALP00000016303
ENSP00000379412	ENSGALP00000007750
ENSP00000156471	ENSGALP00000015978
ENSP00000380019	ENSGALP00000023303
ENSP00000446335	ENSGALP00000042674
ENSP00000315659	ENSGALP00000011809
ENSP00000353270	ENSGALP00000011618
ENSP00000377374	ENSGALP00000004508
ENSP00000350359	ENSGALP00000018139
ENSP00000264110	ENSGALP00000032623
ENSP00000361066	ENSGALP00000007263
ENSP00000385216	ENSGALP00000026768
ENSP00000325546	ENSGALP00000024806
ENSP00000353734	ENSGALP00000022306
ENSP00000256578	ENSGALP00000041389
ENSP00000430075	ENSGALP00000003242
ENSP00000379802	ENSGALP00000009070
ENSP00000356105	ENSGALP00000001016
ENSP00000370192	ENSGALP00000027554
ENSP00000363345	ENSGALP00000040780
ENSP00000395653	ENSGALP00000005695
ENSP00000370517	ENSGALP00000011232
ENSP00000269848	ENSGALP00000040387
ENSP00000381185	ENSGALP00000020984
ENSP00000387699	ENSGALP00000013824
ENSP00000265372	ENSGALP00000011458
ENSP00000439937	ENSGALP00000004847
ENSP00000264009	ENSGALP00000005096
ENSP00000231887	ENSGALP00000010786
ENSP00000370023	ENSGALP00000026633
ENSP00000474560	ENSGALP00000025929
ENSP00000277225	ENSGALP00000024869
ENSP00000398798	ENSGALP00000018561
ENSP00000318373	ENSGALP00000026599
ENSP00000275034	ENSGALP00000025563
ENSP00000244061	ENSGALP00000012999
ENSP00000326095	ENSGALP00000011768
ENSP00000360916	ENSGALP00000004246
ENSP00000359073	ENSGALP00000041763
ENSP00000296215	ENSGALP00000003126
ENSP00000355260	ENSGALP00000020204
ENSP00000398342	ENSGALP00000040587
ENSP00000170447	ENSGALP00000007982
ENSP00000302647	ENSGALP00000016384
ENSP00000219476	ENSGALP00000009042
ENSP00000371811	ENSGALP00000027611
ENSP00000370057	ENSGALP00000026733
ENSP00000444411	ENSGALP00000036695
ENSP00000222673	ENSGALP00000028857
ENSP00000263035	ENSGALP00000005812
ENSP00000362095	ENSGALP00000010977
ENSP00000206423	ENSGALP00000024466
ENSP00000264758	ENSGALP00000025213
ENSP00000348381	ENSGALP00000032493
ENSP00000264436	ENSGALP00000041907
ENSP00000287878	ENSGALP00000037978
ENSP00000323867	ENSGALP00000041835
ENSP00000436068	ENSGALP00000037439
ENSP00000343966	ENSGALP00000035658
ENSP00000358089	ENSGALP00000015333
ENSP00000303042	ENSGALP00000014623
ENSP00000296721	ENSGALP00000040240
ENSP00000410689	ENSGALP00000036444
ENSP00000397908	ENSGALP00000026501
ENSP00000261596	ENSGALP00000023902
ENSP00000263174	ENSGALP00000008724
ENSP00000359621	ENSGALP00000014155
ENSP00000264079	ENSGALP00000022017
ENSP00000359640	ENSGALP00000014175
ENSP00000444215	ENSGALP00000006772
ENSP00000328016	ENSGALP00000007631
ENSP00000366513	ENSGALP00000004095
ENSP00000266546	ENSGALP00000023600
ENSP00000402460	ENSGALP00000008499
ENSP00000362532	ENSGALP00000010965
ENSP00000381984	ENSGALP00000021401
ENSP00000349823	ENSGALP00000018686
ENSP00000264159	ENSGALP00000019932
ENSP00000257836	ENSGALP00000019608
ENSP00000359378	ENSGALP00000043251
ENSP00000444278	ENSGALP00000026179
ENSP00000351684	ENSGALP00000003359
ENSP00000379612	ENSGALP00000018109
ENSP00000396103	ENSGALP00000026378
ENSP00000327465	ENSGALP00000009531
ENSP00000276480	ENSGALP00000024567
ENSP00000228495	ENSGALP00000008235
ENSP00000226225	ENSGALP00000009155
ENSP00000359890	ENSGALP00000041987
ENSP00000267287	ENSGALP00000043009
ENSP00000282486	ENSGALP00000016852
ENSP00000414334	ENSGALP00000008433
ENSP00000264093	ENSGALP00000034906
ENSP00000327104	ENSGALP00000020284
ENSP00000356591	ENSGALP00000006680
ENSP00000384597	ENSGALP00000043297
ENSP00000450857	ENSGALP00000017195
ENSP00000265276	ENSGALP00000014283
ENSP00000355607	ENSGALP00000018176
ENSP00000337446	ENSGALP00000023510
ENSP00000009041	ENSGALP00000019684
ENSP00000295897	ENSGALP00000019031
ENSP00000422031	ENSGALP00000000400
ENSP00000259455	ENSGALP00000021529
ENSP00000382800	ENSGALP00000041784
ENSP00000353375	ENSGALP00000007890
ENSP00000353508	ENSGALP00000004398
ENSP00000340820	ENSGALP00000000885
ENSP00000361185	ENSGALP00000040383
ENSP00000469759	ENSGALP00000041005
ENSP00000361177	ENSGALP00000003616
ENSP00000370781	ENSGALP00000041524
ENSP00000318177	ENSGALP00000038764
ENSP00000259008	ENSGALP00000038436
ENSP00000381382	ENSGALP00000043390
ENSP00000388940	ENSGALP00000006977
ENSP00000262965	ENSGALP00000001635
ENSP00000363689	ENSGALP00000042729
ENSP00000234091	ENSGALP00000036138
ENSP00000391137	ENSGALP00000021740
ENSP00000386532	ENSGALP00000006353
ENSP00000321388	ENSGALP00000015756
ENSP00000361010	ENSGALP00000005007
ENSP00000331944	ENSGALP00000010880
ENSP00000405405	ENSGALP00000024765
ENSP00000351206	ENSGALP00000022390
ENSP00000362711	ENSGALP00000005123
ENSP00000358719	ENSGALP00000025506
ENSP00000440246	ENSGALP00000027827
ENSP00000212015	ENSGALP00000004350
ENSP00000202967	ENSGALP00000011706
ENSP00000354201	ENSGALP00000002001
ENSP00000323687	ENSGALP00000003058
ENSP00000393596	ENSGALP00000017138
ENSP00000237536	ENSGALP00000005381
ENSP00000362590	ENSGALP00000001096
ENSP00000273980	ENSGALP00000017170
ENSP00000347839	ENSGALP00000015127
ENSP00000358001	ENSGALP00000042450
ENSP00000321703	ENSGALP00000039913
ENSP00000375942	ENSGALP00000036925
ENSP00000299927	ENSGALP00000003891
ENSP00000369965	ENSGALP00000000539
ENSP00000358590	ENSGALP00000041204
ENSP00000361857	ENSGALP00000001262
ENSP00000253063	ENSGALP00000040623
ENSP00000393762	ENSGALP00000024627
ENSP00000441927	ENSGALP00000027757
ENSP00000359539	ENSGALP00000012086
ENSP00000347586	ENSGALP00000006934
ENSP00000262102	ENSGALP00000022108
ENSP00000392057	ENSGALP00000027552
ENSP00000298545	ENSGALP00000021824
ENSP00000231420	ENSGALP00000005423
ENSP00000296486	ENSGALP00000017115
ENSP00000310978	ENSGALP00000023190
ENSP00000368984	ENSGALP00000036966
ENSP00000265564	ENSGALP00000019366
ENSP00000374354	ENSGALP00000027492
ENSP00000216200	ENSGALP00000020426
ENSP00000363973	ENSGALP00000038334
ENSP00000398945	ENSGALP00000009526
ENSP00000381581	ENSGALP00000027391
ENSP00000266304	ENSGALP00000037167
ENSP00000302227	ENSGALP00000007314
ENSP00000348234	ENSGALP00000001312
ENSP00000262995	ENSGALP00000016076
ENSP00000399588	ENSGALP00000013681
ENSP00000350199	ENSGALP00000013190
ENSP00000358582	ENSGALP00000039305
ENSP00000346378	ENSGALP00000001702
ENSP00000427211	ENSGALP00000023025
ENSP00000360371	ENSGALP00000017502
ENSP00000376372	ENSGALP00000019012
ENSP00000440896	ENSGALP00000017453
ENSP00000360938	ENSGALP00000004490
ENSP00000255189	ENSGALP00000007139
ENSP00000299106	ENSGALP00000002228
ENSP00000363001	ENSGALP00000001051
ENSP00000357425	ENSGALP00000023938
ENSP00000340409	ENSGALP00000041541
ENSP00000316589	ENSGALP00000002189
ENSP00000011619	ENSGALP00000020696
ENSP00000301463	ENSGALP00000041101
ENSP00000393275	ENSGALP00000043364
ENSP00000362399	ENSGALP00000011635
ENSP00000456648	ENSGALP00000013911
ENSP00000259241	ENSGALP00000003371
ENSP00000290341	ENSGALP00000001973
ENSP00000280871	ENSGALP00000042241
ENSP00000352216	ENSGALP00000007155
ENSP00000275230	ENSGALP00000022613
ENSP00000384398	ENSGALP00000001658
ENSP00000432845	ENSGALP00000022667
ENSP00000408395	ENSGALP00000041630
ENSP00000309117	ENSGALP00000011899
ENSP00000222693	ENSGALP00000015290
ENSP00000339191	ENSGALP00000015287
ENSP00000341940	ENSGALP00000013584
ENSP00000308219	ENSGALP00000024623
ENSP00000452126	ENSGALP00000042077
ENSP00000297130	ENSGALP00000007246
ENSP00000306997	ENSGALP00000019534
ENSP00000352272	ENSGALP00000008383
ENSP00000354916	ENSGALP00000008417
ENSP00000008527	ENSGALP00000020598
ENSP00000406751	ENSGALP00000013730
ENSP00000356708	ENSGALP00000022444
ENSP00000331040	ENSGALP00000043426
ENSP00000359371	ENSGALP00000009161
ENSP00000355510	ENSGALP00000017478
ENSP00000240333	ENSGALP00000016142
ENSP00000368981	ENSGALP00000020819
ENSP00000377401	ENSGALP00000016521
ENSP00000381590	ENSGALP00000035454
ENSP00000454157	ENSGALP00000020312
ENSP00000354487	ENSGALP00000011738
ENSP00000430497	ENSGALP00000025229
ENSP00000245541	ENSGALP00000012961
ENSP00000311962	ENSGALP00000009899
ENSP00000356033	ENSGALP00000022298
ENSP00000338343	ENSGALP00000006172
ENSP00000338774	ENSGALP00000012750
ENSP00000264819	ENSGALP00000001660
ENSP00000283415	ENSGALP00000021516
ENSP00000311833	ENSGALP00000000478
ENSP00000344648	ENSGALP00000026030
ENSP00000340467	ENSGALP00000042361
ENSP00000384197	ENSGALP00000030056
ENSP00000263666	ENSGALP00000012678
ENSP00000413625	ENSGALP00000006494
ENSP00000271234	ENSGALP00000009387
ENSP00000260385	ENSGALP00000007102
ENSP00000234195	ENSGALP00000017154
ENSP00000267460	ENSGALP00000019779
ENSP00000351789	ENSGALP00000038747
ENSP00000414351	ENSGALP00000019650
ENSP00000360690	ENSGALP00000014376
ENSP00000381298	ENSGALP00000022268
ENSP00000368982	ENSGALP00000039652
ENSP00000424417	ENSGALP00000015051
ENSP00000333266	ENSGALP00000003964
ENSP00000313454	ENSGALP00000019178
ENSP00000345374	ENSGALP00000032687
ENSP00000312185	ENSGALP00000019726
ENSP00000290246	ENSGALP00000011711
ENSP00000377566	ENSGALP00000002699
ENSP00000362768	ENSGALP00000002030
ENSP00000262133	ENSGALP00000038901
ENSP00000267163	ENSGALP00000027407
ENSP00000355759	ENSGALP00000015000
ENSP00000364986	ENSGALP00000022199
ENSP00000294728	ENSGALP00000008427
ENSP00000355689	ENSGALP00000008546
ENSP00000264036	ENSGALP00000010929
ENSP00000296755	ENSGALP00000024142
ENSP00000300231	ENSGALP00000013709
ENSP00000325313	ENSGALP00000041636
ENSP00000363621	ENSGALP00000006431
ENSP00000261296	ENSGALP00000027264
ENSP00000283148	ENSGALP00000027072
ENSP00000298351	ENSGALP00000016926
ENSP00000355800	ENSGALP00000015071
ENSP00000259746	ENSGALP00000016706
ENSP00000384319	ENSGALP00000041185
ENSP00000287713	ENSGALP00000007382
ENSP00000355210	ENSGALP00000020022
ENSP00000355895	ENSGALP00000041702
ENSP00000337053	ENSGALP00000017201
ENSP00000369400	ENSGALP00000035839
ENSP00000345667	ENSGALP00000024377
ENSP00000158166	ENSGALP00000002465
ENSP00000312741	ENSGALP00000006378
ENSP00000260386	ENSGALP00000013993
ENSP00000371073	ENSGALP00000026933
ENSP00000420686	ENSGALP00000024760
ENSP00000367032	ENSGALP00000023916
ENSP00000358092	ENSGALP00000024778
ENSP00000368761	ENSGALP00000016204
ENSP00000215631	ENSGALP00000042038
ENSP00000360025	ENSGALP00000041380
ENSP00000252506	ENSGALP00000041129
ENSP00000364407	ENSGALP00000015559
ENSP00000407613	ENSGALP00000018802
ENSP00000376071	ENSGALP00000013782
ENSP00000223145	ENSGALP00000017392
ENSP00000347721	ENSGALP00000002144
ENSP00000333292	ENSGALP00000002109
ENSP00000271064	ENSGALP00000028353
ENSP00000259782	ENSGALP00000026245
ENSP00000349490	ENSGALP00000020315
ENSP00000307971	ENSGALP00000004473
ENSP00000348089	ENSGALP00000010093
ENSP00000334675	ENSGALP00000006162
ENSP00000288985	ENSGALP00000020574
ENSP00000359264	ENSGALP00000009323
ENSP00000359130	ENSGALP00000032851
ENSP00000368648	ENSGALP00000017255
ENSP00000315386	ENSGALP00000027658
ENSP00000295588	ENSGALP00000024921
ENSP00000264731	ENSGALP00000011836
ENSP00000311427	ENSGALP00000043116
ENSP00000317332	ENSGALP00000024006
ENSP00000206595	ENSGALP00000016094
ENSP00000328547	ENSGALP00000010704
ENSP00000273962	ENSGALP00000020005
ENSP00000312356	ENSGALP00000024696
ENSP00000304895	ENSGALP00000007937
ENSP00000365016	ENSGALP00000027143
ENSP00000361202	ENSGALP00000013147
ENSP00000376776	ENSGALP00000004609
ENSP00000423600	ENSGALP00000023859
ENSP00000249442	ENSGALP00000015059
ENSP00000284981	ENSGALP00000036014
ENSP00000296137	ENSGALP00000036811
ENSP00000363270	ENSGALP00000041000
ENSP00000317955	ENSGALP00000018382
ENSP00000282412	ENSGALP00000031284
ENSP00000284476	ENSGALP00000015303
ENSP00000267889	ENSGALP00000007553
ENSP00000312942	ENSGALP00000041070
ENSP00000392617	ENSGALP00000000494
ENSP00000378414	ENSGALP00000010010
ENSP00000347443	ENSGALP00000001221
ENSP00000443021	ENSGALP00000015985
ENSP00000349677	ENSGALP00000015568
ENSP00000362201	ENSGALP00000041851
ENSP00000453293	ENSGALP00000006252
ENSP00000315136	ENSGALP00000001055
ENSP00000259698	ENSGALP00000022126
ENSP00000400099	ENSGALP00000002794
ENSP00000334002	ENSGALP00000039222
ENSP00000328875	ENSGALP00000013618
ENSP00000328998	ENSGALP00000019447
ENSP00000261475	ENSGALP00000016315
ENSP00000355991	ENSGALP00000002091
ENSP00000358716	ENSGALP00000039428
ENSP00000265272	ENSGALP00000012264
ENSP00000377015	ENSGALP00000025503
ENSP00000400459	ENSGALP00000025502
ENSP00000306477	ENSGALP00000018269
ENSP00000313890	ENSGALP00000003731
ENSP00000364912	ENSGALP00000005794
ENSP00000358262	ENSGALP00000024208
ENSP00000283131	ENSGALP00000016102
ENSP00000360163	ENSGALP00000013722
ENSP00000326671	ENSGALP00000007617
ENSP00000366306	ENSGALP00000027276
ENSP00000302978	ENSGALP00000012035
ENSP00000333769	ENSGALP00000002020
ENSP00000302289	ENSGALP00000038139
ENSP00000290401	ENSGALP00000002670
ENSP00000265431	ENSGALP00000026395
ENSP00000307508	ENSGALP00000041715
ENSP00000367197	ENSGALP00000022085
ENSP00000416606	ENSGALP00000019805
ENSP00000256592	ENSGALP00000004015
ENSP00000462435	ENSGALP00000003277
ENSP00000317595	ENSGALP00000024504
ENSP00000353785	ENSGALP00000020417
ENSP00000361027	ENSGALP00000012899
ENSP00000473496	ENSGALP00000024954
ENSP00000362918	ENSGALP00000001412
ENSP00000376384	ENSGALP00000011399
ENSP00000274532	ENSGALP00000006155
ENSP00000217289	ENSGALP00000014328
ENSP00000345968	ENSGALP00000043439
ENSP00000331201	ENSGALP00000011677
ENSP00000298125	ENSGALP00000027438
ENSP00000233055	ENSGALP00000008268
ENSP00000359506	ENSGALP00000014935
ENSP00000371051	ENSGALP00000002348
ENSP00000296575	ENSGALP00000016156
ENSP00000246006	ENSGALP00000013598
ENSP00000366307	ENSGALP00000013601
ENSP00000343629	ENSGALP00000005199
ENSP00000308275	ENSGALP00000003428
ENSP00000312834	ENSGALP00000006999
ENSP00000246912	ENSGALP00000005059
ENSP00000370625	ENSGALP00000037170
ENSP00000228347	ENSGALP00000020620
ENSP00000263331	ENSGALP00000014001
ENSP00000285670	ENSGALP00000025245
ENSP00000349359	ENSGALP00000039758
ENSP00000356437	ENSGALP00000020138
ENSP00000310880	ENSGALP00000013914
ENSP00000475434	ENSGALP00000030175
ENSP00000245323	ENSGALP00000042161
ENSP00000204961	ENSGALP00000039891
ENSP00000310521	ENSGALP00000019095
ENSP00000264454	ENSGALP00000008440
ENSP00000343428	ENSGALP00000035739
ENSP00000375894	ENSGALP00000008879
ENSP00000313021	ENSGALP00000020807
ENSP00000349458	ENSGALP00000026281
ENSP00000302648	ENSGALP00000034451
ENSP00000409007	ENSGALP00000005887
ENSP00000363836	ENSGALP00000011451
ENSP00000262043	ENSGALP00000026180
ENSP00000216024	ENSGALP00000019952
ENSP00000419471	ENSGALP00000015437
ENSP00000358576	ENSGALP00000041920
ENSP00000367527	ENSGALP00000022533
ENSP00000355185	ENSGALP00000032457
ENSP00000323584	ENSGALP00000022193
ENSP00000240587	ENSGALP00000007200
ENSP00000360552	ENSGALP00000012655
ENSP00000357836	ENSGALP00000001411
ENSP00000233575	ENSGALP00000026600
ENSP00000328347	ENSGALP00000026342
ENSP00000363386	ENSGALP00000002206
ENSP00000354163	ENSGALP00000040717
ENSP00000355204	ENSGALP00000024834
ENSP00000395232	ENSGALP00000022544
ENSP00000363419	ENSGALP00000001472
ENSP00000440273	ENSGALP00000002825
ENSP00000345492	ENSGALP00000007323
ENSP00000326238	ENSGALP00000021396
ENSP00000354947	ENSGALP00000015277
ENSP00000346634	ENSGALP00000003357
ENSP00000369009	ENSGALP00000026433
ENSP00000286719	ENSGALP00000018767
ENSP00000354871	ENSGALP00000026611
ENSP00000283179	ENSGALP00000017341
ENSP00000302811	ENSGALP00000022058
ENSP00000257068	ENSGALP00000027791
ENSP00000335628	ENSGALP00000028027
ENSP00000343054	ENSGALP00000007358
ENSP00000266022	ENSGALP00000035504
ENSP00000264033	ENSGALP00000010935
ENSP00000284288	ENSGALP00000001381
ENSP00000227638	ENSGALP00000027769
ENSP00000379183	ENSGALP00000000002
ENSP00000427108	ENSGALP00000017326
ENSP00000442308	ENSGALP00000014069
ENSP00000386869	ENSGALP00000020656
ENSP00000442788	ENSGALP00000017216
ENSP00000278505	ENSGALP00000027758
ENSP00000304642	ENSGALP00000042047
ENSP00000395249	ENSGALP00000018472
ENSP00000296785	ENSGALP00000035061
ENSP00000305071	ENSGALP00000042643
ENSP00000367631	ENSGALP00000014616
ENSP00000295731	ENSGALP00000018493
ENSP00000297261	ENSGALP00000010292
ENSP00000367965	ENSGALP00000042723
ENSP00000334879	ENSGALP00000037124
ENSP00000365830	ENSGALP00000042644
ENSP00000340975	ENSGALP00000042933
ENSP00000273183	ENSGALP00000019662
ENSP00000413929	ENSGALP00000016032
ENSP00000368710	ENSGALP00000000272
ENSP00000340578	ENSGALP00000019045
ENSP00000418001	ENSGALP00000004298
ENSP00000476119	ENSGALP00000004459
ENSP00000306015	ENSGALP00000019540
ENSP00000377789	ENSGALP00000041810
ENSP00000378289	ENSGALP00000039554
ENSP00000347717	ENSGALP00000006521
ENSP00000339883	ENSGALP00000015128
ENSP00000273067	ENSGALP00000018692
ENSP00000333181	ENSGALP00000028721
ENSP00000402084	ENSGALP00000042443
ENSP00000380675	ENSGALP00000020972
ENSP00000404042	ENSGALP00000042650
ENSP00000278070	ENSGALP00000011997
ENSP00000312649	ENSGALP00000001890
ENSP00000264867	ENSGALP00000023218
ENSP00000228515	ENSGALP00000041330
ENSP00000318258	ENSGALP00000017852
ENSP00000377390	ENSGALP00000032046
ENSP00000379090	ENSGALP00000021949
ENSP00000261377	ENSGALP00000003498
ENSP00000363516	ENSGALP00000006796
ENSP00000429615	ENSGALP00000018646
ENSP00000361331	ENSGALP00000016416
ENSP00000313600	ENSGALP00000002536
ENSP00000273859	ENSGALP00000022913
ENSP00000349325	ENSGALP00000026980
ENSP00000313172	ENSGALP00000036453
ENSP00000254765	ENSGALP00000036460
ENSP00000264231	ENSGALP00000029836
ENSP00000356243	ENSGALP00000000140
ENSP00000452027	ENSGALP00000016730
ENSP00000258796	ENSGALP00000006852
ENSP00000269346	ENSGALP00000041228
ENSP00000366998	ENSGALP00000032624
ENSP00000405032	ENSGALP00000019237
ENSP00000465978	ENSGALP00000034599
ENSP00000394954	ENSGALP00000021478
ENSP00000371483	ENSGALP00000023177
ENSP00000321424	ENSGALP00000004850
ENSP00000376702	ENSGALP00000039752
ENSP00000319141	ENSGALP00000043280
ENSP00000398979	ENSGALP00000008402
ENSP00000323183	ENSGALP00000021121
ENSP00000476746	ENSGALP00000042551
ENSP00000431643	ENSGALP00000011778
ENSP00000269740	ENSGALP00000032253
ENSP00000367882	ENSGALP00000035860
ENSP00000254770	ENSGALP00000020160
ENSP00000388713	ENSGALP00000004601
ENSP00000259512	ENSGALP00000026381
ENSP00000158771	ENSGALP00000002514
ENSP00000384744	ENSGALP00000037711
ENSP00000315106	ENSGALP00000036411
ENSP00000362013	ENSGALP00000016071
ENSP00000286523	ENSGALP00000015086
ENSP00000370242	ENSGALP00000026759
ENSP00000384222	ENSGALP00000017336
ENSP00000362260	ENSGALP00000011212
ENSP00000353863	ENSGALP00000019655
ENSP00000294740	ENSGALP00000028008
ENSP00000409463	ENSGALP00000042962
ENSP00000291900	ENSGALP00000007412
ENSP00000434359	ENSGALP00000022772
ENSP00000238823	ENSGALP00000016963
ENSP00000367828	ENSGALP00000029511
ENSP00000362395	ENSGALP00000006522
ENSP00000322730	ENSGALP00000008871
ENSP00000400471	ENSGALP00000022073
ENSP00000360672	ENSGALP00000012963
ENSP00000343144	ENSGALP00000022081
ENSP00000219255	ENSGALP00000001840
ENSP00000321797	ENSGALP00000032574
ENSP00000274625	ENSGALP00000003444
ENSP00000364839	ENSGALP00000010661
ENSP00000269197	ENSGALP00000024470
ENSP00000391447	ENSGALP00000036004
ENSP00000384515	ENSGALP00000022924
ENSP00000391583	ENSGALP00000022928
ENSP00000367157	ENSGALP00000042301
ENSP00000379880	ENSGALP00000018435
ENSP00000292599	ENSGALP00000009525
ENSP00000434552	ENSGALP00000027746
ENSP00000342098	ENSGALP00000013785
ENSP00000386918	ENSGALP00000019982
ENSP00000417970	ENSGALP00000018206
ENSP00000366070	ENSGALP00000005241
ENSP00000301336	ENSGALP00000004475
ENSP00000280571	ENSGALP00000038678
ENSP00000365014	ENSGALP00000041632
ENSP00000305631	ENSGALP00000021693
ENSP00000337443	ENSGALP00000007638
ENSP00000262662	ENSGALP00000017133
ENSP00000303437	ENSGALP00000025993
ENSP00000356918	ENSGALP00000036655
ENSP00000308926	ENSGALP00000002437
ENSP00000387046	ENSGALP00000006357
ENSP00000356857	ENSGALP00000043006
ENSP00000321445	ENSGALP00000030247
ENSP00000358081	ENSGALP00000015342
ENSP00000287322	ENSGALP00000005141
ENSP00000369887	ENSGALP00000006652
ENSP00000441039	ENSGALP00000024554
ENSP00000453076	ENSGALP00000015655
ENSP00000430269	ENSGALP00000026689
ENSP00000332528	ENSGALP00000012620
ENSP00000328090	ENSGALP00000042554
ENSP00000296358	ENSGALP00000024129
ENSP00000304108	ENSGALP00000004163
ENSP00000367356	ENSGALP00000014240
ENSP00000410626	ENSGALP00000038228
ENSP00000270142	ENSGALP00000035996
ENSP00000371554	ENSGALP00000023211
ENSP00000377724	ENSGALP00000042461
ENSP00000269582	ENSGALP00000041899
ENSP00000357660	ENSGALP00000015904
ENSP00000424711	ENSGALP00000042103
ENSP00000261172	ENSGALP00000018368
ENSP00000262551	ENSGALP00000043060
ENSP00000356191	ENSGALP00000005614
ENSP00000360688	ENSGALP00000017179
ENSP00000308606	ENSGALP00000017577
ENSP00000420919	ENSGALP00000018196
ENSP00000351379	ENSGALP00000015374
ENSP00000418529	ENSGALP00000038618
ENSP00000269097	ENSGALP00000042862
ENSP00000364512	ENSGALP00000017702
ENSP00000331831	ENSGALP00000027103
ENSP00000272732	ENSGALP00000023039
ENSP00000388942	ENSGALP00000037005
ENSP00000362993	ENSGALP00000042134
ENSP00000332293	ENSGALP00000018564
ENSP00000345420	ENSGALP00000029937
ENSP00000265299	ENSGALP00000008319
ENSP00000454591	ENSGALP00000038161
ENSP00000277632	ENSGALP00000014205
ENSP00000261275	ENSGALP00000006280
ENSP00000266077	ENSGALP00000043380
ENSP00000331462	ENSGALP00000025363
ENSP00000340494	ENSGALP00000026776
ENSP00000320209	ENSGALP00000042772
ENSP00000253796	ENSGALP00000040567
ENSP00000254661	ENSGALP00000006047
ENSP00000242249	ENSGALP00000041215
ENSP00000227163	ENSGALP00000013176
ENSP00000388220	ENSGALP00000042346
ENSP00000343248	ENSGALP00000022893
ENSP00000356811	ENSGALP00000022592
ENSP00000338157	ENSGALP00000011332
ENSP00000307449	ENSGALP00000005234
ENSP00000246190	ENSGALP00000004831
ENSP00000356481	ENSGALP00000007671
ENSP00000362409	ENSGALP00000039286
ENSP00000419712	ENSGALP00000034141
ENSP00000233840	ENSGALP00000002307
ENSP00000320318	ENSGALP00000010268
ENSP00000294064	ENSGALP00000041437
ENSP00000261655	ENSGALP00000004056
ENSP00000467556	ENSGALP00000039929
ENSP00000329638	ENSGALP00000014637
ENSP00000303252	ENSGALP00000039355
ENSP00000302150	ENSGALP00000020651
ENSP00000368767	ENSGALP00000024919
ENSP00000215906	ENSGALP00000037834
ENSP00000378437	ENSGALP00000016889
ENSP00000308057	ENSGALP00000040085
ENSP00000361087	ENSGALP00000003131
ENSP00000373360	ENSGALP00000039032
ENSP00000358815	ENSGALP00000004480
ENSP00000307801	ENSGALP00000024722
ENSP00000358430	ENSGALP00000014293
ENSP00000182527	ENSGALP00000026854
ENSP00000263671	ENSGALP00000027915
ENSP00000361112	ENSGALP00000013090
ENSP00000297265	ENSGALP00000025413
ENSP00000344087	ENSGALP00000001729
ENSP00000396160	ENSGALP00000003447
ENSP00000451040	ENSGALP00000042015
ENSP00000281087	ENSGALP00000003451
ENSP00000368683	ENSGALP00000020756
ENSP00000337128	ENSGALP00000040703
ENSP00000361668	ENSGALP00000000940
ENSP00000369395	ENSGALP00000042492
ENSP00000456548	ENSGALP00000006684
ENSP00000385277	ENSGALP00000020319
ENSP00000285311	ENSGALP00000041711
ENSP00000363081	ENSGALP00000006037
ENSP00000364643	ENSGALP00000033072
ENSP00000344929	ENSGALP00000010780
ENSP00000364632	ENSGALP00000033070
ENSP00000359098	ENSGALP00000031018
ENSP00000266269	ENSGALP00000011217
ENSP00000320797	ENSGALP00000008290
ENSP00000380661	ENSGALP00000002726
ENSP00000351113	ENSGALP00000022788
ENSP00000463013	ENSGALP00000003704
ENSP00000334665	ENSGALP00000037676
ENSP00000439625	ENSGALP00000040875
ENSP00000344961	ENSGALP00000018379
ENSP00000378284	ENSGALP00000003898
ENSP00000264474	ENSGALP00000023241
ENSP00000318916	ENSGALP00000037101
ENSP00000263576	ENSGALP00000000631
ENSP00000359795	ENSGALP00000014459
ENSP00000319254	ENSGALP00000043100
ENSP00000265498	ENSGALP00000015927
ENSP00000369858	ENSGALP00000041581
ENSP00000292596	ENSGALP00000033663
[truncated: 6,465 more rows]
