# Supplementary material for: Reconstruction of proto-vertebrate, proto-cyclostome and proto-gnathostome genomes provides new insights into early vertebrate evolution
Source: Nat Commun. 2021 Jul 23;12:4489. doi: 10.1038/s41467-021-24573-z (PMC8302630; doi:10.1038/s41467-021-24573-z)
Supplement: Supplementary file 4 — Supplementary Data 1 [file 41467_2021_24573_MOESM4_ESM.zip › SuppData1/orthologs/HUMAN-GASAC.txt]

ENSP00000262384	ENSGACP00000003450
ENSP00000362179	ENSGACP00000018304
ENSP00000362179	ENSGACP00000003045
ENSP00000386616	ENSGACP00000008784
ENSP00000354794	ENSGACP00000017512
ENSP00000455426	ENSGACP00000003444
ENSP00000268876	ENSGACP00000013204
ENSP00000361900	ENSGACP00000004939
ENSP00000295408	ENSGACP00000007033
ENSP00000317272	ENSGACP00000012136
ENSP00000363970	ENSGACP00000000014
ENSP00000373518	ENSGACP00000010389
ENSP00000362057	ENSGACP00000022876
ENSP00000367851	ENSGACP00000020510
ENSP00000445366	ENSGACP00000025947
ENSP00000281722	ENSGACP00000000488
ENSP00000363107	ENSGACP00000013531
ENSP00000272286	ENSGACP00000014122
ENSP00000260645	ENSGACP00000014108
ENSP00000363092	ENSGACP00000013540
ENSP00000363092	ENSGACP00000012095
ENSP00000261464	ENSGACP00000025883
ENSP00000454207	ENSGACP00000005703
ENSP00000247668	ENSGACP00000020860
ENSP00000247668	ENSGACP00000006974
ENSP00000433623	ENSGACP00000022648
ENSP00000249636	ENSGACP00000006839
ENSP00000249636	ENSGACP00000022315
ENSP00000334474	ENSGACP00000011561
ENSP00000334474	ENSGACP00000002990
ENSP00000324173	ENSGACP00000021969
ENSP00000367623	ENSGACP00000025513
ENSP00000297185	ENSGACP00000025845
ENSP00000234038	ENSGACP00000017996
ENSP00000453273	ENSGACP00000019294
ENSP00000367815	ENSGACP00000009755
ENSP00000326870	ENSGACP00000015915
ENSP00000303549	ENSGACP00000010900
ENSP00000307259	ENSGACP00000013505
ENSP00000311687	ENSGACP00000002295
ENSP00000363520	ENSGACP00000012521
ENSP00000339256	ENSGACP00000004603
ENSP00000414055	ENSGACP00000006206
ENSP00000369666	ENSGACP00000019496
ENSP00000350676	ENSGACP00000011590
ENSP00000251363	ENSGACP00000013724
ENSP00000271688	ENSGACP00000004274
ENSP00000271688	ENSGACP00000015475
ENSP00000284382	ENSGACP00000017407
ENSP00000376453	ENSGACP00000007063
ENSP00000402697	ENSGACP00000013968
ENSP00000355929	ENSGACP00000015931
ENSP00000251089	ENSGACP00000009933
ENSP00000309142	ENSGACP00000005141
ENSP00000377024	ENSGACP00000023842
ENSP00000297071	ENSGACP00000009128
ENSP00000439120	ENSGACP00000012449
ENSP00000380252	ENSGACP00000005885
ENSP00000257749	ENSGACP00000008256
ENSP00000321343	ENSGACP00000021278
ENSP00000379353	ENSGACP00000026085
ENSP00000320431	ENSGACP00000024121
ENSP00000268164	ENSGACP00000014218
ENSP00000262904	ENSGACP00000008788
ENSP00000345571	ENSGACP00000006233
ENSP00000368686	ENSGACP00000018261
ENSP00000268989	ENSGACP00000007046
ENSP00000221543	ENSGACP00000016853
ENSP00000448182	ENSGACP00000010215
ENSP00000320434	ENSGACP00000007839
ENSP00000304669	ENSGACP00000024328
ENSP00000386141	ENSGACP00000003687
ENSP00000477059	ENSGACP00000013891
ENSP00000477059	ENSGACP00000015752
ENSP00000386881	ENSGACP00000024876
ENSP00000428280	ENSGACP00000011056
ENSP00000360475	ENSGACP00000023914
ENSP00000360475	ENSGACP00000004412
ENSP00000222250	ENSGACP00000010614
ENSP00000358323	ENSGACP00000000678
ENSP00000380759	ENSGACP00000008325
ENSP00000359095	ENSGACP00000002669
ENSP00000331879	ENSGACP00000022578
ENSP00000276440	ENSGACP00000016521
ENSP00000340677	ENSGACP00000011213
ENSP00000272164	ENSGACP00000023031
ENSP00000290015	ENSGACP00000018735
ENSP00000258411	ENSGACP00000010089
ENSP00000252456	ENSGACP00000008514
ENSP00000252677	ENSGACP00000024791
ENSP00000367942	ENSGACP00000024033
ENSP00000287139	ENSGACP00000003038
ENSP00000282701	ENSGACP00000002405
ENSP00000334314	ENSGACP00000011399
ENSP00000320663	ENSGACP00000016404
ENSP00000378254	ENSGACP00000001035
ENSP00000366267	ENSGACP00000020270
ENSP00000377836	ENSGACP00000024658
ENSP00000292377	ENSGACP00000021658
ENSP00000264039	ENSGACP00000018417
ENSP00000264039	ENSGACP00000008623
ENSP00000332886	ENSGACP00000022764
ENSP00000338728	ENSGACP00000014394
ENSP00000380785	ENSGACP00000008802
ENSP00000360252	ENSGACP00000019210
ENSP00000310015	ENSGACP00000002834
ENSP00000370713	ENSGACP00000002348
ENSP00000370713	ENSGACP00000023091
ENSP00000357459	ENSGACP00000015815
ENSP00000296513	ENSGACP00000022066
ENSP00000262803	ENSGACP00000010750
ENSP00000399797	ENSGACP00000012695
ENSP00000399797	ENSGACP00000007203
ENSP00000351524	ENSGACP00000024500
ENSP00000253008	ENSGACP00000022065
ENSP00000276594	ENSGACP00000003704
ENSP00000354960	ENSGACP00000016370
ENSP00000361929	ENSGACP00000022984
ENSP00000282903	ENSGACP00000004888
ENSP00000352603	ENSGACP00000002403
ENSP00000347408	ENSGACP00000008807
ENSP00000388996	ENSGACP00000022304
ENSP00000406472	ENSGACP00000020352
ENSP00000265741	ENSGACP00000018750
ENSP00000276052	ENSGACP00000000372
ENSP00000423665	ENSGACP00000014494
ENSP00000417914	ENSGACP00000004440
ENSP00000264607	ENSGACP00000002886
ENSP00000355195	ENSGACP00000007201
ENSP00000355195	ENSGACP00000024497
ENSP00000363512	ENSGACP00000010311
ENSP00000305426	ENSGACP00000020639
ENSP00000221399	ENSGACP00000011727
ENSP00000229771	ENSGACP00000006806
ENSP00000314444	ENSGACP00000017136
ENSP00000216271	ENSGACP00000005071
ENSP00000334061	ENSGACP00000001491
ENSP00000346236	ENSGACP00000000220
ENSP00000464050	ENSGACP00000012914
ENSP00000225792	ENSGACP00000009347
ENSP00000225792	ENSGACP00000025450
ENSP00000357650	ENSGACP00000024285
ENSP00000262462	ENSGACP00000024263
ENSP00000300456	ENSGACP00000023016
ENSP00000359520	ENSGACP00000019572
ENSP00000351520	ENSGACP00000014238
ENSP00000301825	ENSGACP00000008454
ENSP00000378046	ENSGACP00000008243
ENSP00000222803	ENSGACP00000010767
ENSP00000222803	ENSGACP00000009332
ENSP00000413152	ENSGACP00000003473
ENSP00000242209	ENSGACP00000006347
ENSP00000317232	ENSGACP00000008366
ENSP00000317232	ENSGACP00000011689
ENSP00000345964	ENSGACP00000021542
ENSP00000345964	ENSGACP00000012439
ENSP00000358715	ENSGACP00000012414
ENSP00000301464	ENSGACP00000000772
ENSP00000301464	ENSGACP00000014142
ENSP00000275525	ENSGACP00000006410
ENSP00000275525	ENSGACP00000017305
ENSP00000233809	ENSGACP00000018854
ENSP00000233809	ENSGACP00000003269
ENSP00000386942	ENSGACP00000004022
ENSP00000362239	ENSGACP00000021129
ENSP00000417583	ENSGACP00000021829
ENSP00000417583	ENSGACP00000015846
ENSP00000355968	ENSGACP00000013084
ENSP00000233535	ENSGACP00000016079
ENSP00000415011	ENSGACP00000003931
ENSP00000261867	ENSGACP00000022235
ENSP00000362195	ENSGACP00000018219
ENSP00000262345	ENSGACP00000019166
ENSP00000263409	ENSGACP00000008117
ENSP00000261721	ENSGACP00000019859
ENSP00000384545	ENSGACP00000005941
ENSP00000260743	ENSGACP00000005138
ENSP00000329926	ENSGACP00000025436
ENSP00000357588	ENSGACP00000005837
ENSP00000445952	ENSGACP00000012209
ENSP00000445952	ENSGACP00000000820
ENSP00000251527	ENSGACP00000023196
ENSP00000251527	ENSGACP00000005211
ENSP00000424126	ENSGACP00000013771
ENSP00000424126	ENSGACP00000020523
ENSP00000340594	ENSGACP00000008747
ENSP00000341489	ENSGACP00000013296
ENSP00000368566	ENSGACP00000027605
ENSP00000348429	ENSGACP00000004758
ENSP00000233156	ENSGACP00000003129
ENSP00000222543	ENSGACP00000008282
ENSP00000311184	ENSGACP00000007790
ENSP00000311184	ENSGACP00000016640
ENSP00000324763	ENSGACP00000025425
ENSP00000265132	ENSGACP00000023045
ENSP00000376652	ENSGACP00000011374
ENSP00000376652	ENSGACP00000016639
ENSP00000345405	ENSGACP00000017297
ENSP00000281156	ENSGACP00000008073
ENSP00000328694	ENSGACP00000014609
ENSP00000349575	ENSGACP00000010177
ENSP00000271139	ENSGACP00000015729
ENSP00000331305	ENSGACP00000010104
ENSP00000348300	ENSGACP00000027541
ENSP00000423541	ENSGACP00000020789
ENSP00000423541	ENSGACP00000013293
ENSP00000358142	ENSGACP00000017434
ENSP00000358142	ENSGACP00000005074
ENSP00000299134	ENSGACP00000011768
ENSP00000452871	ENSGACP00000006905
ENSP00000452871	ENSGACP00000022342
ENSP00000351484	ENSGACP00000018068
ENSP00000353224	ENSGACP00000007159
ENSP00000353224	ENSGACP00000021629
ENSP00000420525	ENSGACP00000001510
ENSP00000223026	ENSGACP00000011518
ENSP00000337425	ENSGACP00000007653
ENSP00000157600	ENSGACP00000005156
ENSP00000365494	ENSGACP00000015987
ENSP00000401060	ENSGACP00000005372
ENSP00000373648	ENSGACP00000020863
ENSP00000262916	ENSGACP00000006436
ENSP00000337354	ENSGACP00000013194
ENSP00000316842	ENSGACP00000012821
ENSP00000216513	ENSGACP00000011152
ENSP00000247182	ENSGACP00000011147
ENSP00000304502	ENSGACP00000014281
ENSP00000216602	ENSGACP00000006350
ENSP00000390941	ENSGACP00000022338
ENSP00000390941	ENSGACP00000014096
ENSP00000357927	ENSGACP00000013148
ENSP00000310491	ENSGACP00000020152
ENSP00000346151	ENSGACP00000026379
ENSP00000346151	ENSGACP00000015814
ENSP00000324729	ENSGACP00000015693
ENSP00000325663	ENSGACP00000018115
ENSP00000275015	ENSGACP00000017867
ENSP00000311837	ENSGACP00000007480
ENSP00000429842	ENSGACP00000023702
ENSP00000217381	ENSGACP00000008047
ENSP00000338191	ENSGACP00000002773
ENSP00000378965	ENSGACP00000009197
ENSP00000357484	ENSGACP00000007682
ENSP00000419378	ENSGACP00000023139
ENSP00000358460	ENSGACP00000022997
ENSP00000410811	ENSGACP00000003972
ENSP00000333836	ENSGACP00000007261
ENSP00000218436	ENSGACP00000015077
ENSP00000233630	ENSGACP00000022041
ENSP00000354724	ENSGACP00000022171
ENSP00000337500	ENSGACP00000014617
ENSP00000461961	ENSGACP00000023960
ENSP00000355026	ENSGACP00000025585
ENSP00000056217	ENSGACP00000013823
ENSP00000264051	ENSGACP00000000546
ENSP00000367629	ENSGACP00000008541
ENSP00000366477	ENSGACP00000005245
ENSP00000402584	ENSGACP00000021564
ENSP00000319388	ENSGACP00000023933
ENSP00000441214	ENSGACP00000014594
ENSP00000406191	ENSGACP00000012065
ENSP00000291536	ENSGACP00000002976
ENSP00000356436	ENSGACP00000009782
ENSP00000360762	ENSGACP00000014610
ENSP00000263674	ENSGACP00000010870
ENSP00000250894	ENSGACP00000017221
ENSP00000262013	ENSGACP00000006610
ENSP00000369981	ENSGACP00000024519
ENSP00000369981	ENSGACP00000022977
ENSP00000418744	ENSGACP00000002710
ENSP00000361645	ENSGACP00000004756
ENSP00000361645	ENSGACP00000024428
ENSP00000278937	ENSGACP00000008120
ENSP00000278937	ENSGACP00000026911
ENSP00000432943	ENSGACP00000023362
ENSP00000278947	ENSGACP00000009622
ENSP00000322460	ENSGACP00000009627
ENSP00000322460	ENSGACP00000026912
ENSP00000278949	ENSGACP00000008126
ENSP00000266712	ENSGACP00000012368
ENSP00000343871	ENSGACP00000002501
ENSP00000362824	ENSGACP00000024161
ENSP00000361995	ENSGACP00000015186
ENSP00000268125	ENSGACP00000009364
ENSP00000268125	ENSGACP00000022283
ENSP00000275162	ENSGACP00000016040
ENSP00000302843	ENSGACP00000027323
ENSP00000347872	ENSGACP00000012004
ENSP00000347872	ENSGACP00000008427
ENSP00000303129	ENSGACP00000020774
ENSP00000399805	ENSGACP00000019686
ENSP00000323678	ENSGACP00000007393
ENSP00000375647	ENSGACP00000014077
ENSP00000375647	ENSGACP00000002623
ENSP00000436836	ENSGACP00000015404
ENSP00000436836	ENSGACP00000024486
ENSP00000005284	ENSGACP00000018930
ENSP00000005284	ENSGACP00000022151
ENSP00000262138	ENSGACP00000024490
ENSP00000262138	ENSGACP00000016156
ENSP00000270458	ENSGACP00000014072
ENSP00000376914	ENSGACP00000003890
ENSP00000400258	ENSGACP00000008971
ENSP00000400258	ENSGACP00000010715
ENSP00000362444	ENSGACP00000009867
ENSP00000247191	ENSGACP00000012507
ENSP00000359132	ENSGACP00000018335
ENSP00000379032	ENSGACP00000020593
ENSP00000363398	ENSGACP00000003601
ENSP00000367446	ENSGACP00000008287
ENSP00000367446	ENSGACP00000003954
ENSP00000220562	ENSGACP00000011110
ENSP00000400101	ENSGACP00000008952
ENSP00000322020	ENSGACP00000007269
ENSP00000329033	ENSGACP00000018118
ENSP00000272937	ENSGACP00000017819
ENSP00000307513	ENSGACP00000011957
ENSP00000283243	ENSGACP00000020024
ENSP00000356587	ENSGACP00000010507
ENSP00000368952	ENSGACP00000015759
ENSP00000368952	ENSGACP00000027242
ENSP00000319323	ENSGACP00000006238
ENSP00000328364	ENSGACP00000007062
ENSP00000345393	ENSGACP00000006011
ENSP00000344903	ENSGACP00000018621
ENSP00000297282	ENSGACP00000025390
ENSP00000279027	ENSGACP00000015595
ENSP00000392411	ENSGACP00000027075
ENSP00000392411	ENSGACP00000011371
ENSP00000406220	ENSGACP00000014438
ENSP00000406220	ENSGACP00000002482
ENSP00000365251	ENSGACP00000010138
ENSP00000435582	ENSGACP00000014484
ENSP00000353249	ENSGACP00000007335
ENSP00000360905	ENSGACP00000014770
ENSP00000353422	ENSGACP00000010547
ENSP00000379500	ENSGACP00000014826
ENSP00000355751	ENSGACP00000007626
ENSP00000222271	ENSGACP00000011322
ENSP00000339730	ENSGACP00000021331
ENSP00000339730	ENSGACP00000013049
ENSP00000383909	ENSGACP00000014740
ENSP00000319651	ENSGACP00000025750
ENSP00000371686	ENSGACP00000019139
ENSP00000227451	ENSGACP00000021558
ENSP00000227451	ENSGACP00000025677
ENSP00000257600	ENSGACP00000015799
ENSP00000447873	ENSGACP00000011290
ENSP00000005286	ENSGACP00000021467
ENSP00000356275	ENSGACP00000006721
ENSP00000356275	ENSGACP00000012822
ENSP00000431813	ENSGACP00000022562
ENSP00000160373	ENSGACP00000011924
ENSP00000271277	ENSGACP00000008097
ENSP00000271277	ENSGACP00000013458
ENSP00000346560	ENSGACP00000018946
ENSP00000303758	ENSGACP00000012763
ENSP00000363349	ENSGACP00000023501
ENSP00000238994	ENSGACP00000014637
ENSP00000308318	ENSGACP00000017766
ENSP00000336630	ENSGACP00000017720
ENSP00000336630	ENSGACP00000023168
ENSP00000356205	ENSGACP00000000388
ENSP00000356205	ENSGACP00000010687
ENSP00000276218	ENSGACP00000027546
ENSP00000391299	ENSGACP00000022436
ENSP00000342313	ENSGACP00000009783
ENSP00000440674	ENSGACP00000013794
ENSP00000440674	ENSGACP00000002583
ENSP00000332723	ENSGACP00000008851
ENSP00000411770	ENSGACP00000011962
ENSP00000214869	ENSGACP00000013617
ENSP00000214869	ENSGACP00000024845
ENSP00000359305	ENSGACP00000007476
ENSP00000356381	ENSGACP00000008862
ENSP00000369989	ENSGACP00000002243
ENSP00000233596	ENSGACP00000004347
ENSP00000368959	ENSGACP00000024642
ENSP00000254901	ENSGACP00000023961
ENSP00000438346	ENSGACP00000010920
ENSP00000362863	ENSGACP00000020256
ENSP00000358159	ENSGACP00000018674
ENSP00000295488	ENSGACP00000001541
ENSP00000435506	ENSGACP00000025293
ENSP00000264233	ENSGACP00000021244
ENSP00000317123	ENSGACP00000015197
ENSP00000253083	ENSGACP00000010883
ENSP00000267984	ENSGACP00000016455
ENSP00000263915	ENSGACP00000007247
ENSP00000381793	ENSGACP00000008515
ENSP00000381793	ENSGACP00000010891
ENSP00000403459	ENSGACP00000005764
ENSP00000343490	ENSGACP00000006690
ENSP00000369442	ENSGACP00000027174
ENSP00000257408	ENSGACP00000023717
ENSP00000240285	ENSGACP00000003615
ENSP00000365397	ENSGACP00000005917
ENSP00000358854	ENSGACP00000024117
ENSP00000262394	ENSGACP00000018050
ENSP00000319474	ENSGACP00000018757
ENSP00000387078	ENSGACP00000020047
ENSP00000387078	ENSGACP00000007585
ENSP00000344504	ENSGACP00000011922
ENSP00000372160	ENSGACP00000003547
ENSP00000344277	ENSGACP00000019183
ENSP00000263512	ENSGACP00000002744
ENSP00000245312	ENSGACP00000002016
ENSP00000273861	ENSGACP00000018705
ENSP00000216540	ENSGACP00000010376
ENSP00000216540	ENSGACP00000007930
ENSP00000313681	ENSGACP00000025486
ENSP00000313681	ENSGACP00000016795
ENSP00000245222	ENSGACP00000015259
ENSP00000216264	ENSGACP00000025138
ENSP00000216264	ENSGACP00000011755
ENSP00000347581	ENSGACP00000018076
ENSP00000404121	ENSGACP00000008295
ENSP00000262961	ENSGACP00000014107
ENSP00000265069	ENSGACP00000006667
ENSP00000361800	ENSGACP00000024356
ENSP00000242317	ENSGACP00000011466
ENSP00000264968	ENSGACP00000003847
ENSP00000338487	ENSGACP00000022310
ENSP00000354458	ENSGACP00000021571
ENSP00000360281	ENSGACP00000021553
ENSP00000322061	ENSGACP00000023675
ENSP00000322061	ENSGACP00000009161
ENSP00000263413	ENSGACP00000023666
ENSP00000309270	ENSGACP00000022606
ENSP00000362207	ENSGACP00000003183
ENSP00000362207	ENSGACP00000011082
ENSP00000276055	ENSGACP00000018264
ENSP00000344724	ENSGACP00000008056
ENSP00000344724	ENSGACP00000009168
ENSP00000219746	ENSGACP00000022048
ENSP00000441032	ENSGACP00000016335
ENSP00000346206	ENSGACP00000017279
ENSP00000440288	ENSGACP00000006884
ENSP00000351717	ENSGACP00000023755
ENSP00000310721	ENSGACP00000002114
ENSP00000301645	ENSGACP00000019214
ENSP00000318867	ENSGACP00000023011
ENSP00000244043	ENSGACP00000001216
ENSP00000244043	ENSGACP00000001729
ENSP00000259808	ENSGACP00000017178
ENSP00000220751	ENSGACP00000021150
ENSP00000332454	ENSGACP00000026689
ENSP00000306678	ENSGACP00000012092
ENSP00000363852	ENSGACP00000023826
ENSP00000363852	ENSGACP00000021508
ENSP00000229729	ENSGACP00000003882
ENSP00000336888	ENSGACP00000008443
ENSP00000336888	ENSGACP00000025295
ENSP00000359892	ENSGACP00000015893
ENSP00000359892	ENSGACP00000019478
ENSP00000262032	ENSGACP00000012018
ENSP00000262032	ENSGACP00000000954
ENSP00000413025	ENSGACP00000003981
ENSP00000344544	ENSGACP00000023947
ENSP00000473474	ENSGACP00000015247
ENSP00000297679	ENSGACP00000018081
ENSP00000343526	ENSGACP00000009082
ENSP00000303434	ENSGACP00000022777
ENSP00000346643	ENSGACP00000021216
ENSP00000292432	ENSGACP00000027504
ENSP00000223366	ENSGACP00000005858
ENSP00000340243	ENSGACP00000015141
ENSP00000342962	ENSGACP00000005329
ENSP00000319796	ENSGACP00000023030
ENSP00000420863	ENSGACP00000013038
ENSP00000320346	ENSGACP00000014266
ENSP00000320346	ENSGACP00000021767
ENSP00000379118	ENSGACP00000010282
ENSP00000361672	ENSGACP00000018424
ENSP00000361672	ENSGACP00000010363
ENSP00000363377	ENSGACP00000022490
ENSP00000366746	ENSGACP00000022529
ENSP00000413697	ENSGACP00000025239
ENSP00000413697	ENSGACP00000009059
ENSP00000330631	ENSGACP00000014363
ENSP00000330631	ENSGACP00000027136
ENSP00000043402	ENSGACP00000018567
ENSP00000335397	ENSGACP00000023567
ENSP00000335397	ENSGACP00000024371
ENSP00000340328	ENSGACP00000010873
ENSP00000263212	ENSGACP00000005024
ENSP00000312411	ENSGACP00000027593
ENSP00000417659	ENSGACP00000013327
ENSP00000417659	ENSGACP00000018279
ENSP00000254654	ENSGACP00000006461
ENSP00000477341	ENSGACP00000022880
ENSP00000477341	ENSGACP00000024592
ENSP00000378830	ENSGACP00000003771
ENSP00000378830	ENSGACP00000002157
ENSP00000338673	ENSGACP00000002749
ENSP00000376345	ENSGACP00000009150
ENSP00000378324	ENSGACP00000013757
ENSP00000414398	ENSGACP00000011965
ENSP00000307280	ENSGACP00000008707
ENSP00000229824	ENSGACP00000001910
ENSP00000365630	ENSGACP00000009985
ENSP00000262094	ENSGACP00000023614
ENSP00000379601	ENSGACP00000020929
ENSP00000330247	ENSGACP00000022776
ENSP00000376615	ENSGACP00000013315
ENSP00000261461	ENSGACP00000013188
ENSP00000164133	ENSGACP00000026173
ENSP00000417963	ENSGACP00000016187
ENSP00000412733	ENSGACP00000014581
ENSP00000296220	ENSGACP00000019677
ENSP00000379804	ENSGACP00000004083
ENSP00000379804	ENSGACP00000005781
ENSP00000263650	ENSGACP00000014663
ENSP00000378349	ENSGACP00000013881
ENSP00000353094	ENSGACP00000014852
ENSP00000328327	ENSGACP00000018462
ENSP00000218008	ENSGACP00000023022
ENSP00000334216	ENSGACP00000020220
ENSP00000250111	ENSGACP00000026953
ENSP00000250111	ENSGACP00000001525
ENSP00000356790	ENSGACP00000018045
ENSP00000356790	ENSGACP00000020202
ENSP00000473410	ENSGACP00000019892
ENSP00000216139	ENSGACP00000011155
ENSP00000396538	ENSGACP00000020784
ENSP00000396538	ENSGACP00000016165
ENSP00000379330	ENSGACP00000014657
ENSP00000325748	ENSGACP00000020761
ENSP00000361892	ENSGACP00000000023
ENSP00000429744	ENSGACP00000004790
ENSP00000320485	ENSGACP00000010121
ENSP00000320485	ENSGACP00000009597
ENSP00000263620	ENSGACP00000011075
ENSP00000263270	ENSGACP00000012573
ENSP00000336666	ENSGACP00000000936
ENSP00000379891	ENSGACP00000018533
ENSP00000379891	ENSGACP00000000313
ENSP00000413049	ENSGACP00000022262
ENSP00000381782	ENSGACP00000007179
ENSP00000354886	ENSGACP00000017069
ENSP00000326305	ENSGACP00000001537
ENSP00000397563	ENSGACP00000013067
ENSP00000257177	ENSGACP00000007024
ENSP00000263063	ENSGACP00000002168
ENSP00000373420	ENSGACP00000021273
ENSP00000325594	ENSGACP00000024268
ENSP00000410862	ENSGACP00000012836
ENSP00000410862	ENSGACP00000009393
ENSP00000344465	ENSGACP00000017596
ENSP00000274473	ENSGACP00000024684
ENSP00000266214	ENSGACP00000018570
ENSP00000340330	ENSGACP00000026977
ENSP00000259021	ENSGACP00000007863
ENSP00000380136	ENSGACP00000017301
ENSP00000406037	ENSGACP00000019702
ENSP00000337194	ENSGACP00000006403
ENSP00000263864	ENSGACP00000017980
ENSP00000356992	ENSGACP00000023413
ENSP00000264245	ENSGACP00000027353
ENSP00000266970	ENSGACP00000000699
ENSP00000347924	ENSGACP00000004151
ENSP00000316905	ENSGACP00000023997
ENSP00000224807	ENSGACP00000010622
ENSP00000358909	ENSGACP00000004019
ENSP00000266771	ENSGACP00000016125
ENSP00000340402	ENSGACP00000014496
ENSP00000365686	ENSGACP00000018285
ENSP00000365686	ENSGACP00000005651
ENSP00000417085	ENSGACP00000019208
ENSP00000356991	ENSGACP00000026444
ENSP00000356991	ENSGACP00000023425
ENSP00000418070	ENSGACP00000014984
ENSP00000418070	ENSGACP00000026896
ENSP00000264025	ENSGACP00000016192
ENSP00000264025	ENSGACP00000027292
ENSP00000359000	ENSGACP00000019290
ENSP00000245796	ENSGACP00000022105
ENSP00000274710	ENSGACP00000024689
ENSP00000020673	ENSGACP00000001742
ENSP00000020673	ENSGACP00000005540
ENSP00000292782	ENSGACP00000021178
ENSP00000319482	ENSGACP00000011308
ENSP00000334625	ENSGACP00000018744
ENSP00000317636	ENSGACP00000017560
ENSP00000269228	ENSGACP00000022840
ENSP00000265565	ENSGACP00000016689
ENSP00000361266	ENSGACP00000018236
ENSP00000350364	ENSGACP00000012510
ENSP00000270642	ENSGACP00000016479
ENSP00000264668	ENSGACP00000003484
ENSP00000337459	ENSGACP00000018708
ENSP00000419970	ENSGACP00000010198
ENSP00000283122	ENSGACP00000020504
ENSP00000355480	ENSGACP00000019135
ENSP00000282077	ENSGACP00000006442
ENSP00000005178	ENSGACP00000008923
ENSP00000333633	ENSGACP00000014890
ENSP00000349076	ENSGACP00000013221
ENSP00000417654	ENSGACP00000012239
ENSP00000247138	ENSGACP00000000363
ENSP00000320566	ENSGACP00000000841
ENSP00000322142	ENSGACP00000014629
ENSP00000364929	ENSGACP00000004599
ENSP00000307183	ENSGACP00000001097
ENSP00000362332	ENSGACP00000003493
ENSP00000368924	ENSGACP00000003037
ENSP00000201031	ENSGACP00000007881
ENSP00000008391	ENSGACP00000009707
ENSP00000300209	ENSGACP00000000594
ENSP00000267273	ENSGACP00000004030
ENSP00000406482	ENSGACP00000017015
ENSP00000406482	ENSGACP00000000088
ENSP00000290902	ENSGACP00000021696
ENSP00000316881	ENSGACP00000013298
ENSP00000323696	ENSGACP00000006321
ENSP00000236040	ENSGACP00000014620
ENSP00000379951	ENSGACP00000013026
ENSP00000321005	ENSGACP00000024852
ENSP00000351250	ENSGACP00000006576
ENSP00000384876	ENSGACP00000020648
ENSP00000302630	ENSGACP00000021822
ENSP00000261726	ENSGACP00000017880
ENSP00000417003	ENSGACP00000002740
ENSP00000270560	ENSGACP00000025449
ENSP00000305852	ENSGACP00000008433
ENSP00000433102	ENSGACP00000027200
ENSP00000433102	ENSGACP00000015452
ENSP00000373272	ENSGACP00000010991
ENSP00000256649	ENSGACP00000010960
ENSP00000381340	ENSGACP00000022519
ENSP00000381340	ENSGACP00000016643
ENSP00000393324	ENSGACP00000004443
ENSP00000393324	ENSGACP00000015655
ENSP00000318057	ENSGACP00000014318
ENSP00000239938	ENSGACP00000023964
ENSP00000177694	ENSGACP00000005023
ENSP00000374205	ENSGACP00000007470
ENSP00000321951	ENSGACP00000012323
ENSP00000321951	ENSGACP00000000795
ENSP00000314380	ENSGACP00000006963
ENSP00000387194	ENSGACP00000019319
ENSP00000221476	ENSGACP00000026643
ENSP00000221476	ENSGACP00000016500
ENSP00000384193	ENSGACP00000015626
ENSP00000384193	ENSGACP00000027248
ENSP00000227348	ENSGACP00000026577
ENSP00000307275	ENSGACP00000004344
ENSP00000355387	ENSGACP00000008376
ENSP00000355387	ENSGACP00000021839
ENSP00000316007	ENSGACP00000019024
ENSP00000302177	ENSGACP00000018252
ENSP00000314196	ENSGACP00000018145
ENSP00000245615	ENSGACP00000015136
ENSP00000261407	ENSGACP00000013136
ENSP00000255324	ENSGACP00000001739
ENSP00000414624	ENSGACP00000017767
ENSP00000414624	ENSGACP00000025597
ENSP00000325674	ENSGACP00000002920
ENSP00000369409	ENSGACP00000006170
ENSP00000233078	ENSGACP00000010967
ENSP00000257017	ENSGACP00000024788
ENSP00000358644	ENSGACP00000012622
ENSP00000393987	ENSGACP00000025282
ENSP00000383933	ENSGACP00000025134
ENSP00000369677	ENSGACP00000005951
ENSP00000335481	ENSGACP00000011391
ENSP00000345436	ENSGACP00000007695
ENSP00000345436	ENSGACP00000022143
ENSP00000361275	ENSGACP00000018222
ENSP00000253159	ENSGACP00000007366
ENSP00000441823	ENSGACP00000007268
ENSP00000441823	ENSGACP00000003320
ENSP00000251020	ENSGACP00000022052
ENSP00000375810	ENSGACP00000016423
ENSP00000399403	ENSGACP00000025143
ENSP00000320543	ENSGACP00000016788
ENSP00000419952	ENSGACP00000009357
ENSP00000419952	ENSGACP00000019831
ENSP00000302719	ENSGACP00000027367
ENSP00000302719	ENSGACP00000001479
ENSP00000285208	ENSGACP00000004908
ENSP00000285208	ENSGACP00000018138
ENSP00000410403	ENSGACP00000014833
ENSP00000465419	ENSGACP00000017486
ENSP00000281537	ENSGACP00000020545
ENSP00000281537	ENSGACP00000008214
ENSP00000355938	ENSGACP00000015883
ENSP00000320234	ENSGACP00000022168
ENSP00000437041	ENSGACP00000003217
ENSP00000371419	ENSGACP00000011271
ENSP00000398688	ENSGACP00000019889
ENSP00000405514	ENSGACP00000008823
ENSP00000424474	ENSGACP00000019530
ENSP00000226574	ENSGACP00000022290
ENSP00000358983	ENSGACP00000001732
ENSP00000221452	ENSGACP00000012747
ENSP00000384273	ENSGACP00000026471
ENSP00000329468	ENSGACP00000016398
ENSP00000329468	ENSGACP00000025666
ENSP00000353078	ENSGACP00000008646
ENSP00000338348	ENSGACP00000000374
ENSP00000341346	ENSGACP00000002945
ENSP00000207457	ENSGACP00000003232
ENSP00000379263	ENSGACP00000004357
ENSP00000356599	ENSGACP00000014598
ENSP00000350102	ENSGACP00000000429
ENSP00000378292	ENSGACP00000003603
ENSP00000078445	ENSGACP00000016997
ENSP00000342136	ENSGACP00000009028
ENSP00000273179	ENSGACP00000016895
ENSP00000273179	ENSGACP00000004524
ENSP00000411145	ENSGACP00000011420
ENSP00000283268	ENSGACP00000015381
ENSP00000342137	ENSGACP00000026642
ENSP00000337701	ENSGACP00000007315
ENSP00000370430	ENSGACP00000020044
ENSP00000265838	ENSGACP00000026664
ENSP00000356015	ENSGACP00000011955
ENSP00000295709	ENSGACP00000026991
ENSP00000361769	ENSGACP00000009569
ENSP00000439287	ENSGACP00000004606
ENSP00000384892	ENSGACP00000006381
ENSP00000384892	ENSGACP00000013712
ENSP00000428417	ENSGACP00000005279
ENSP00000428417	ENSGACP00000023917
ENSP00000323313	ENSGACP00000001625
ENSP00000264065	ENSGACP00000010844
ENSP00000381104	ENSGACP00000004840
ENSP00000365567	ENSGACP00000003120
ENSP00000360184	ENSGACP00000004093
ENSP00000216605	ENSGACP00000018197
ENSP00000216605	ENSGACP00000008589
ENSP00000379108	ENSGACP00000006210
ENSP00000265686	ENSGACP00000023740
ENSP00000332247	ENSGACP00000011462
ENSP00000332247	ENSGACP00000022643
ENSP00000264649	ENSGACP00000020308
ENSP00000264649	ENSGACP00000011353
ENSP00000336740	ENSGACP00000011634
ENSP00000336740	ENSGACP00000027095
ENSP00000338127	ENSGACP00000025278
ENSP00000338127	ENSGACP00000021615
ENSP00000361158	ENSGACP00000023419
ENSP00000349616	ENSGACP00000025981
ENSP00000421981	ENSGACP00000023459
ENSP00000430955	ENSGACP00000027051
ENSP00000304051	ENSGACP00000012605
ENSP00000366395	ENSGACP00000024753
ENSP00000326699	ENSGACP00000024433
ENSP00000264735	ENSGACP00000013009
ENSP00000261854	ENSGACP00000021782
ENSP00000288680	ENSGACP00000022778
ENSP00000229335	ENSGACP00000013915
ENSP00000244669	ENSGACP00000015432
ENSP00000244669	ENSGACP00000012755
ENSP00000297792	ENSGACP00000002942
ENSP00000216133	ENSGACP00000006413
ENSP00000216133	ENSGACP00000010251
ENSP00000308750	ENSGACP00000019004
ENSP00000308750	ENSGACP00000013377
ENSP00000297565	ENSGACP00000004612
ENSP00000441801	ENSGACP00000026616
ENSP00000227524	ENSGACP00000023748
ENSP00000363313	ENSGACP00000020419
ENSP00000359128	ENSGACP00000009662
ENSP00000361110	ENSGACP00000019565
ENSP00000381823	ENSGACP00000001904
ENSP00000265175	ENSGACP00000022127
ENSP00000343405	ENSGACP00000003772
ENSP00000280551	ENSGACP00000025824
ENSP00000259605	ENSGACP00000024300
ENSP00000259605	ENSGACP00000023427
ENSP00000274811	ENSGACP00000024339
ENSP00000368824	ENSGACP00000007216
ENSP00000368824	ENSGACP00000026945
ENSP00000354609	ENSGACP00000012547
ENSP00000357232	ENSGACP00000023502
ENSP00000360217	ENSGACP00000013074
ENSP00000341564	ENSGACP00000002199
ENSP00000343877	ENSGACP00000022362
ENSP00000363414	ENSGACP00000009795
ENSP00000414378	ENSGACP00000015936
ENSP00000328777	ENSGACP00000008992
ENSP00000328777	ENSGACP00000023708
ENSP00000357392	ENSGACP00000015910
ENSP00000357392	ENSGACP00000005980
ENSP00000359489	ENSGACP00000024782
ENSP00000348793	ENSGACP00000003796
ENSP00000265343	ENSGACP00000027413
ENSP00000321537	ENSGACP00000018796
ENSP00000376333	ENSGACP00000020153
ENSP00000273666	ENSGACP00000009853
ENSP00000317743	ENSGACP00000019566
ENSP00000341280	ENSGACP00000004645
ENSP00000363458	ENSGACP00000009814
ENSP00000363458	ENSGACP00000011993
ENSP00000252891	ENSGACP00000007758
ENSP00000285599	ENSGACP00000025502
ENSP00000353655	ENSGACP00000015208
ENSP00000451575	ENSGACP00000018017
ENSP00000419199	ENSGACP00000005104
ENSP00000419199	ENSGACP00000003471
ENSP00000377840	ENSGACP00000012280
ENSP00000438949	ENSGACP00000001586
ENSP00000438949	ENSGACP00000019536
ENSP00000320025	ENSGACP00000005344
ENSP00000265997	ENSGACP00000003851
ENSP00000443985	ENSGACP00000018443
ENSP00000263791	ENSGACP00000008154
ENSP00000199389	ENSGACP00000012546
ENSP00000307235	ENSGACP00000005836
ENSP00000359575	ENSGACP00000005799
ENSP00000338207	ENSGACP00000008689
ENSP00000442786	ENSGACP00000025467
ENSP00000257818	ENSGACP00000013047
ENSP00000336606	ENSGACP00000012044
ENSP00000386520	ENSGACP00000007457
ENSP00000386520	ENSGACP00000002040
ENSP00000362441	ENSGACP00000024087
ENSP00000216268	ENSGACP00000025126
ENSP00000370022	ENSGACP00000022272
ENSP00000430241	ENSGACP00000011182
ENSP00000368190	ENSGACP00000010237
ENSP00000417038	ENSGACP00000013685
ENSP00000311713	ENSGACP00000016787
ENSP00000336655	ENSGACP00000012903
ENSP00000194530	ENSGACP00000018709
ENSP00000281456	ENSGACP00000023430
ENSP00000358888	ENSGACP00000015267
ENSP00000358888	ENSGACP00000010388
ENSP00000011473	ENSGACP00000024908
ENSP00000263233	ENSGACP00000015998
ENSP00000263233	ENSGACP00000001485
ENSP00000358297	ENSGACP00000015663
ENSP00000320176	ENSGACP00000026410
ENSP00000318085	ENSGACP00000026983
ENSP00000404854	ENSGACP00000007903
ENSP00000404854	ENSGACP00000009270
ENSP00000451712	ENSGACP00000025026
ENSP00000343635	ENSGACP00000000613
ENSP00000357341	ENSGACP00000008010
ENSP00000357341	ENSGACP00000013580
ENSP00000405424	ENSGACP00000006292
ENSP00000217320	ENSGACP00000012210
ENSP00000337838	ENSGACP00000015315
ENSP00000274721	ENSGACP00000027359
ENSP00000313423	ENSGACP00000023147
ENSP00000366243	ENSGACP00000014149
ENSP00000367655	ENSGACP00000003403
ENSP00000357048	ENSGACP00000023466
ENSP00000263918	ENSGACP00000005819
ENSP00000263918	ENSGACP00000026045
ENSP00000403712	ENSGACP00000026515
ENSP00000258080	ENSGACP00000011279
ENSP00000357980	ENSGACP00000018915
ENSP00000357980	ENSGACP00000013658
ENSP00000318986	ENSGACP00000020289
ENSP00000419740	ENSGACP00000020594
ENSP00000364145	ENSGACP00000015126
ENSP00000369100	ENSGACP00000025361
ENSP00000024061	ENSGACP00000005289
ENSP00000024061	ENSGACP00000011803
ENSP00000323847	ENSGACP00000013332
ENSP00000323847	ENSGACP00000018278
ENSP00000282026	ENSGACP00000020304
ENSP00000322628	ENSGACP00000000642
ENSP00000314036	ENSGACP00000007669
ENSP00000310551	ENSGACP00000013678
ENSP00000370395	ENSGACP00000020956
ENSP00000433757	ENSGACP00000012102
ENSP00000005340	ENSGACP00000025556
ENSP00000394352	ENSGACP00000014239
ENSP00000378328	ENSGACP00000008184
ENSP00000427130	ENSGACP00000023437
ENSP00000359982	ENSGACP00000012363
ENSP00000408005	ENSGACP00000016562
ENSP00000408005	ENSGACP00000025075
ENSP00000342143	ENSGACP00000004707
ENSP00000415106	ENSGACP00000006961
ENSP00000280098	ENSGACP00000009716
ENSP00000007699	ENSGACP00000025630
ENSP00000262746	ENSGACP00000021342
ENSP00000368646	ENSGACP00000027345
ENSP00000296464	ENSGACP00000010866
ENSP00000384144	ENSGACP00000026575
ENSP00000299633	ENSGACP00000019225
ENSP00000317396	ENSGACP00000011106
ENSP00000370299	ENSGACP00000018513
ENSP00000370299	ENSGACP00000020555
ENSP00000367950	ENSGACP00000027415
ENSP00000368637	ENSGACP00000007508
ENSP00000298472	ENSGACP00000002813
ENSP00000343899	ENSGACP00000015886
ENSP00000283309	ENSGACP00000007781
ENSP00000283309	ENSGACP00000008111
ENSP00000394794	ENSGACP00000021636
ENSP00000340874	ENSGACP00000013569
ENSP00000340874	ENSGACP00000020509
ENSP00000265165	ENSGACP00000023070
ENSP00000441640	ENSGACP00000017218
ENSP00000441640	ENSGACP00000007854
ENSP00000347716	ENSGACP00000007778
ENSP00000327214	ENSGACP00000006796
ENSP00000438547	ENSGACP00000025651
ENSP00000362285	ENSGACP00000006741
ENSP00000380081	ENSGACP00000010343
ENSP00000279873	ENSGACP00000014020
ENSP00000347602	ENSGACP00000005290
ENSP00000264183	ENSGACP00000005684
ENSP00000336591	ENSGACP00000024380
ENSP00000329967	ENSGACP00000000783
ENSP00000430684	ENSGACP00000005440
ENSP00000359424	ENSGACP00000005520
ENSP00000359424	ENSGACP00000008884
ENSP00000224356	ENSGACP00000020277
ENSP00000001146	ENSGACP00000024870
ENSP00000285949	ENSGACP00000014662
ENSP00000299163	ENSGACP00000011201
ENSP00000398410	ENSGACP00000018511
ENSP00000262811	ENSGACP00000011389
ENSP00000262811	ENSGACP00000020478
ENSP00000385727	ENSGACP00000020888
ENSP00000339992	ENSGACP00000014622
ENSP00000217026	ENSGACP00000014242
ENSP00000323780	ENSGACP00000005097
ENSP00000295759	ENSGACP00000007882
ENSP00000297988	ENSGACP00000011600
ENSP00000253754	ENSGACP00000027587
ENSP00000312634	ENSGACP00000014631
ENSP00000337180	ENSGACP00000006108
ENSP00000337180	ENSGACP00000006862
ENSP00000260970	ENSGACP00000006821
ENSP00000232978	ENSGACP00000004406
ENSP00000368005	ENSGACP00000027418
ENSP00000359233	ENSGACP00000000106
ENSP00000349396	ENSGACP00000013692
ENSP00000258428	ENSGACP00000003807
ENSP00000361310	ENSGACP00000011883
ENSP00000241436	ENSGACP00000013233
ENSP00000230323	ENSGACP00000000468
ENSP00000314129	ENSGACP00000013704
ENSP00000295600	ENSGACP00000004476
ENSP00000295600	ENSGACP00000015723
ENSP00000265440	ENSGACP00000025000
ENSP00000368237	ENSGACP00000013789
ENSP00000368237	ENSGACP00000025896
ENSP00000351155	ENSGACP00000015687
ENSP00000381844	ENSGACP00000022513
ENSP00000358060	ENSGACP00000015580
ENSP00000355308	ENSGACP00000005375
ENSP00000419503	ENSGACP00000001152
ENSP00000261875	ENSGACP00000006366
ENSP00000261875	ENSGACP00000022518
ENSP00000360195	ENSGACP00000009074
ENSP00000360195	ENSGACP00000021387
ENSP00000328923	ENSGACP00000010863
ENSP00000309087	ENSGACP00000027396
ENSP00000222032	ENSGACP00000012339
ENSP00000448310	ENSGACP00000025248
ENSP00000332413	ENSGACP00000019354
ENSP00000361473	ENSGACP00000020574
ENSP00000361473	ENSGACP00000003950
ENSP00000360431	ENSGACP00000009014
ENSP00000268129	ENSGACP00000022282
ENSP00000268129	ENSGACP00000009385
ENSP00000305926	ENSGACP00000014205
ENSP00000237289	ENSGACP00000013966
ENSP00000228740	ENSGACP00000000877
ENSP00000358894	ENSGACP00000024135
ENSP00000289013	ENSGACP00000007039
ENSP00000357453	ENSGACP00000008982
ENSP00000348959	ENSGACP00000010947
ENSP00000380034	ENSGACP00000023693
ENSP00000260526	ENSGACP00000022054
ENSP00000260526	ENSGACP00000002594
ENSP00000203556	ENSGACP00000013415
ENSP00000439601	ENSGACP00000017500
ENSP00000230085	ENSGACP00000011786
ENSP00000377059	ENSGACP00000005151
ENSP00000333640	ENSGACP00000007825
ENSP00000356870	ENSGACP00000014481
ENSP00000386845	ENSGACP00000002697
ENSP00000281523	ENSGACP00000017167
ENSP00000281523	ENSGACP00000006575
ENSP00000396843	ENSGACP00000002639
ENSP00000370340	ENSGACP00000026012
ENSP00000332513	ENSGACP00000009143
ENSP00000358853	ENSGACP00000014423
ENSP00000265689	ENSGACP00000003094
ENSP00000356170	ENSGACP00000014464
ENSP00000362151	ENSGACP00000000471
ENSP00000420736	ENSGACP00000015660
ENSP00000365380	ENSGACP00000016881
ENSP00000347883	ENSGACP00000020615
ENSP00000347883	ENSGACP00000008863
ENSP00000360069	ENSGACP00000014873
ENSP00000368698	ENSGACP00000003060
ENSP00000361664	ENSGACP00000009739
ENSP00000432869	ENSGACP00000023304
ENSP00000309640	ENSGACP00000012314
ENSP00000309096	ENSGACP00000025167
ENSP00000333900	ENSGACP00000006886
ENSP00000318298	ENSGACP00000006855
ENSP00000318298	ENSGACP00000017577
ENSP00000358458	ENSGACP00000010936
ENSP00000242248	ENSGACP00000002447
ENSP00000360216	ENSGACP00000003793
ENSP00000265421	ENSGACP00000005399
ENSP00000271915	ENSGACP00000015807
ENSP00000262888	ENSGACP00000009981
ENSP00000365063	ENSGACP00000004692
ENSP00000366240	ENSGACP00000014168
ENSP00000355870	ENSGACP00000013281
ENSP00000331470	ENSGACP00000005249
ENSP00000282728	ENSGACP00000020286
ENSP00000321711	ENSGACP00000022867
ENSP00000201647	ENSGACP00000011430
ENSP00000201647	ENSGACP00000017008
ENSP00000281172	ENSGACP00000000803
ENSP00000358820	ENSGACP00000010141
ENSP00000358820	ENSGACP00000001303
ENSP00000310170	ENSGACP00000022534
ENSP00000264716	ENSGACP00000017126
ENSP00000245919	ENSGACP00000012932
ENSP00000306245	ENSGACP00000013845
ENSP00000306245	ENSGACP00000013876
ENSP00000306245	ENSGACP00000010100
ENSP00000289473	ENSGACP00000027536
ENSP00000348215	ENSGACP00000021530
ENSP00000309714	ENSGACP00000027426
ENSP00000405890	ENSGACP00000017727
ENSP00000405890	ENSGACP00000005203
ENSP00000251203	ENSGACP00000013382
ENSP00000251203	ENSGACP00000024818
ENSP00000318086	ENSGACP00000022797
ENSP00000368964	ENSGACP00000027343
ENSP00000414712	ENSGACP00000014685
ENSP00000414712	ENSGACP00000015178
ENSP00000362244	ENSGACP00000018151
ENSP00000362244	ENSGACP00000003415
ENSP00000251642	ENSGACP00000011552
ENSP00000263642	ENSGACP00000007327
ENSP00000353142	ENSGACP00000000902
ENSP00000385735	ENSGACP00000012298
ENSP00000385735	ENSGACP00000022376
ENSP00000308591	ENSGACP00000025154
ENSP00000270824	ENSGACP00000003027
ENSP00000320084	ENSGACP00000021850
ENSP00000358470	ENSGACP00000010964
ENSP00000369579	ENSGACP00000019111
ENSP00000471417	ENSGACP00000013243
ENSP00000368976	ENSGACP00000023232
ENSP00000301332	ENSGACP00000011378
ENSP00000388878	ENSGACP00000015242
ENSP00000368678	ENSGACP00000006409
ENSP00000424243	ENSGACP00000008014
ENSP00000346964	ENSGACP00000010278
ENSP00000376822	ENSGACP00000019737
ENSP00000287908	ENSGACP00000000127
ENSP00000270593	ENSGACP00000010847
ENSP00000256997	ENSGACP00000018650
ENSP00000358241	ENSGACP00000004819
ENSP00000379269	ENSGACP00000014316
ENSP00000270221	ENSGACP00000009863
ENSP00000270221	ENSGACP00000008995
ENSP00000344012	ENSGACP00000011352
ENSP00000301738	ENSGACP00000011788
ENSP00000312814	ENSGACP00000005480
ENSP00000384391	ENSGACP00000006126
ENSP00000386458	ENSGACP00000007811
ENSP00000332123	ENSGACP00000008814
ENSP00000274605	ENSGACP00000024276
ENSP00000370981	ENSGACP00000014013
ENSP00000359240	ENSGACP00000010628
ENSP00000359240	ENSGACP00000004594
ENSP00000352601	ENSGACP00000025384
ENSP00000253193	ENSGACP00000019651
ENSP00000276654	ENSGACP00000013754
ENSP00000318607	ENSGACP00000015038
ENSP00000371846	ENSGACP00000011811
ENSP00000402257	ENSGACP00000006703
ENSP00000383365	ENSGACP00000017237
ENSP00000430031	ENSGACP00000014371
ENSP00000350718	ENSGACP00000001362
ENSP00000261226	ENSGACP00000026511
ENSP00000261226	ENSGACP00000013426
ENSP00000384999	ENSGACP00000027588
ENSP00000332170	ENSGACP00000014943
ENSP00000366280	ENSGACP00000007115
ENSP00000366280	ENSGACP00000022138
ENSP00000258168	ENSGACP00000003099
ENSP00000262340	ENSGACP00000007844
ENSP00000262340	ENSGACP00000023634
ENSP00000264896	ENSGACP00000022821
ENSP00000322159	ENSGACP00000009183
ENSP00000384259	ENSGACP00000006045
ENSP00000372059	ENSGACP00000004590
ENSP00000417138	ENSGACP00000004142
ENSP00000264669	ENSGACP00000005621
ENSP00000258770	ENSGACP00000011760
ENSP00000228641	ENSGACP00000026432
ENSP00000241651	ENSGACP00000000443
ENSP00000250003	ENSGACP00000011166
ENSP00000250003	ENSGACP00000022921
ENSP00000352926	ENSGACP00000004972
ENSP00000385000	ENSGACP00000013171
ENSP00000368464	ENSGACP00000010688
ENSP00000343515	ENSGACP00000013878
ENSP00000428426	ENSGACP00000022649
ENSP00000425133	ENSGACP00000002147
ENSP00000415243	ENSGACP00000022417
ENSP00000414750	ENSGACP00000023549
ENSP00000473510	ENSGACP00000006090
ENSP00000364412	ENSGACP00000009250
ENSP00000219439	ENSGACP00000009038
ENSP00000216733	ENSGACP00000025375
ENSP00000360387	ENSGACP00000014864
ENSP00000250092	ENSGACP00000001096
ENSP00000408411	ENSGACP00000023013
ENSP00000357065	ENSGACP00000008786
ENSP00000376899	ENSGACP00000019016
ENSP00000350869	ENSGACP00000027501
ENSP00000297737	ENSGACP00000007297
ENSP00000406144	ENSGACP00000014693
ENSP00000323645	ENSGACP00000017566
ENSP00000323645	ENSGACP00000005870
ENSP00000394842	ENSGACP00000018363
ENSP00000362807	ENSGACP00000009849
ENSP00000264933	ENSGACP00000002988
ENSP00000218089	ENSGACP00000024484
ENSP00000218089	ENSGACP00000026918
ENSP00000348775	ENSGACP00000000988
ENSP00000420443	ENSGACP00000018525
ENSP00000272133	ENSGACP00000005586
ENSP00000310003	ENSGACP00000026800
ENSP00000348944	ENSGACP00000018089
ENSP00000349131	ENSGACP00000008044
ENSP00000276659	ENSGACP00000007152
ENSP00000344937	ENSGACP00000018808
ENSP00000216487	ENSGACP00000017476
ENSP00000383333	ENSGACP00000004852
ENSP00000347821	ENSGACP00000023358
ENSP00000287814	ENSGACP00000009784
ENSP00000266085	ENSGACP00000025297
ENSP00000314556	ENSGACP00000022337
ENSP00000360613	ENSGACP00000023071
ENSP00000264552	ENSGACP00000014141
ENSP00000301037	ENSGACP00000027272
ENSP00000298630	ENSGACP00000003674
ENSP00000418668	ENSGACP00000020843
ENSP00000290921	ENSGACP00000021706
ENSP00000416146	ENSGACP00000011551
ENSP00000353025	ENSGACP00000026168
ENSP00000396234	ENSGACP00000026198
ENSP00000241051	ENSGACP00000004328
ENSP00000241051	ENSGACP00000021115
ENSP00000265036	ENSGACP00000007310
ENSP00000428976	ENSGACP00000009244
ENSP00000278193	ENSGACP00000020449
ENSP00000447488	ENSGACP00000026431
ENSP00000221459	ENSGACP00000000586
ENSP00000361554	ENSGACP00000008929
ENSP00000075503	ENSGACP00000002580
ENSP00000075503	ENSGACP00000013787
ENSP00000217515	ENSGACP00000000829
ENSP00000226253	ENSGACP00000014660
ENSP00000329668	ENSGACP00000022158
ENSP00000264554	ENSGACP00000015271
ENSP00000364995	ENSGACP00000021815
ENSP00000346577	ENSGACP00000021841
ENSP00000378356	ENSGACP00000027357
ENSP00000264444	ENSGACP00000017485
ENSP00000337889	ENSGACP00000023250
ENSP00000401867	ENSGACP00000024235
ENSP00000382204	ENSGACP00000020266
ENSP00000360472	ENSGACP00000008993
ENSP00000360472	ENSGACP00000010738
ENSP00000302297	ENSGACP00000016400
ENSP00000300571	ENSGACP00000015129
ENSP00000300571	ENSGACP00000025040
ENSP00000376403	ENSGACP00000019048
ENSP00000376403	ENSGACP00000014443
ENSP00000343464	ENSGACP00000023401
ENSP00000357348	ENSGACP00000017956
ENSP00000369915	ENSGACP00000014675
ENSP00000347730	ENSGACP00000018792
ENSP00000354206	ENSGACP00000025006
ENSP00000394757	ENSGACP00000007382
ENSP00000441832	ENSGACP00000000788
ENSP00000295589	ENSGACP00000025503
ENSP00000446058	ENSGACP00000015256
ENSP00000446058	ENSGACP00000012944
ENSP00000290894	ENSGACP00000021857
ENSP00000307369	ENSGACP00000005924
ENSP00000307369	ENSGACP00000016031
ENSP00000379396	ENSGACP00000022569
ENSP00000446132	ENSGACP00000025746
ENSP00000356265	ENSGACP00000012795
ENSP00000356265	ENSGACP00000006663
ENSP00000354488	ENSGACP00000006730
ENSP00000354488	ENSGACP00000012841
ENSP00000344468	ENSGACP00000007568
ENSP00000307046	ENSGACP00000003998
ENSP00000434142	ENSGACP00000017521
ENSP00000361748	ENSGACP00000019531
ENSP00000361748	ENSGACP00000024377
ENSP00000400113	ENSGACP00000022555
ENSP00000355924	ENSGACP00000021360
ENSP00000393453	ENSGACP00000008773
ENSP00000468308	ENSGACP00000012870
ENSP00000263733	ENSGACP00000019276
ENSP00000260128	ENSGACP00000003716
ENSP00000258145	ENSGACP00000026543
ENSP00000313699	ENSGACP00000027254
ENSP00000360560	ENSGACP00000017842
ENSP00000377369	ENSGACP00000009943
ENSP00000341179	ENSGACP00000018696
ENSP00000414635	ENSGACP00000016745
ENSP00000281441	ENSGACP00000027325
ENSP00000319009	ENSGACP00000018419
ENSP00000359119	ENSGACP00000016008
ENSP00000264344	ENSGACP00000022865
ENSP00000380150	ENSGACP00000010574
ENSP00000384570	ENSGACP00000009861
ENSP00000311609	ENSGACP00000020412
ENSP00000330221	ENSGACP00000009980
ENSP00000310332	ENSGACP00000002724
ENSP00000424838	ENSGACP00000020209
ENSP00000361990	ENSGACP00000016332
ENSP00000400057	ENSGACP00000005262
ENSP00000264595	ENSGACP00000021845
ENSP00000301765	ENSGACP00000021463
ENSP00000320416	ENSGACP00000027576
ENSP00000267202	ENSGACP00000006876
ENSP00000318629	ENSGACP00000024671
ENSP00000384551	ENSGACP00000000089
ENSP00000384551	ENSGACP00000017018
ENSP00000272641	ENSGACP00000009719
ENSP00000333593	ENSGACP00000008279
ENSP00000378555	ENSGACP00000024408
ENSP00000378555	ENSGACP00000023575
ENSP00000278426	ENSGACP00000023542
ENSP00000278426	ENSGACP00000021565
ENSP00000360918	ENSGACP00000017547
ENSP00000261507	ENSGACP00000022432
ENSP00000292894	ENSGACP00000016847
ENSP00000400500	ENSGACP00000024970
ENSP00000254250	ENSGACP00000024289
ENSP00000300249	ENSGACP00000023670
ENSP00000361285	ENSGACP00000021158
ENSP00000376840	ENSGACP00000005556
ENSP00000297283	ENSGACP00000023372
ENSP00000362841	ENSGACP00000007534
ENSP00000359340	ENSGACP00000003416
ENSP00000284000	ENSGACP00000023175
ENSP00000305422	ENSGACP00000015638
ENSP00000386165	ENSGACP00000023682
ENSP00000368356	ENSGACP00000009247
ENSP00000380514	ENSGACP00000015711
ENSP00000273077	ENSGACP00000009444
ENSP00000378938	ENSGACP00000007497
ENSP00000378938	ENSGACP00000002653
ENSP00000314709	ENSGACP00000007409
ENSP00000314709	ENSGACP00000026584
ENSP00000350049	ENSGACP00000018727
ENSP00000371432	ENSGACP00000021749
ENSP00000371432	ENSGACP00000018184
ENSP00000368666	ENSGACP00000007264
ENSP00000248121	ENSGACP00000022170
ENSP00000248121	ENSGACP00000018835
ENSP00000359151	ENSGACP00000017827
ENSP00000394071	ENSGACP00000015070
ENSP00000369538	ENSGACP00000025588
ENSP00000306185	ENSGACP00000000277
ENSP00000306185	ENSGACP00000023485
ENSP00000296350	ENSGACP00000008232
ENSP00000358997	ENSGACP00000001480
ENSP00000261233	ENSGACP00000025500
ENSP00000390651	ENSGACP00000005326
ENSP00000236137	ENSGACP00000020155
ENSP00000308895	ENSGACP00000019127
ENSP00000379144	ENSGACP00000018912
ENSP00000221847	ENSGACP00000013158
ENSP00000368265	ENSGACP00000023601
ENSP00000234453	ENSGACP00000015363
ENSP00000369862	ENSGACP00000013224
ENSP00000369862	ENSGACP00000020786
ENSP00000362071	ENSGACP00000015231
ENSP00000344488	ENSGACP00000019451
ENSP00000344488	ENSGACP00000003594
ENSP00000284262	ENSGACP00000004183
ENSP00000284262	ENSGACP00000020759
ENSP00000378176	ENSGACP00000023110
ENSP00000378176	ENSGACP00000000456
ENSP00000355317	ENSGACP00000009491
ENSP00000373570	ENSGACP00000025795
ENSP00000373570	ENSGACP00000021010
ENSP00000265922	ENSGACP00000021923
ENSP00000226951	ENSGACP00000023208
ENSP00000369274	ENSGACP00000019894
ENSP00000440945	ENSGACP00000022896
ENSP00000439639	ENSGACP00000006501
ENSP00000439639	ENSGACP00000004337
ENSP00000398789	ENSGACP00000008486
ENSP00000313121	ENSGACP00000012032
ENSP00000339086	ENSGACP00000018469
ENSP00000339086	ENSGACP00000005860
ENSP00000371085	ENSGACP00000011041
ENSP00000371085	ENSGACP00000026223
ENSP00000414303	ENSGACP00000020452
ENSP00000397297	ENSGACP00000025364
ENSP00000358525	ENSGACP00000012989
ENSP00000358525	ENSGACP00000006918
ENSP00000299045	ENSGACP00000026210
ENSP00000335595	ENSGACP00000004346
ENSP00000380878	ENSGACP00000001534
ENSP00000380878	ENSGACP00000006856
ENSP00000318147	ENSGACP00000016387
ENSP00000433847	ENSGACP00000008570
ENSP00000265471	ENSGACP00000026197
ENSP00000282670	ENSGACP00000021313
ENSP00000229266	ENSGACP00000026258
ENSP00000230582	ENSGACP00000007555
ENSP00000377055	ENSGACP00000015943
ENSP00000360635	ENSGACP00000004350
ENSP00000316861	ENSGACP00000005191
ENSP00000356641	ENSGACP00000018902
ENSP00000319370	ENSGACP00000021210
ENSP00000379412	ENSGACP00000007994
ENSP00000156471	ENSGACP00000013858
ENSP00000380019	ENSGACP00000002435
ENSP00000380019	ENSGACP00000012902
ENSP00000446335	ENSGACP00000009888
ENSP00000328083	ENSGACP00000022188
ENSP00000315659	ENSGACP00000008602
ENSP00000377374	ENSGACP00000024217
ENSP00000350359	ENSGACP00000010864
ENSP00000264110	ENSGACP00000006083
ENSP00000361066	ENSGACP00000020073
ENSP00000361066	ENSGACP00000013262
ENSP00000385216	ENSGACP00000008920
ENSP00000430075	ENSGACP00000005950
ENSP00000379802	ENSGACP00000012855
ENSP00000379802	ENSGACP00000020715
ENSP00000356105	ENSGACP00000014479
ENSP00000258538	ENSGACP00000025558
ENSP00000258538	ENSGACP00000017841
ENSP00000363345	ENSGACP00000023507
ENSP00000395653	ENSGACP00000011362
ENSP00000370517	ENSGACP00000023220
ENSP00000370517	ENSGACP00000002330
ENSP00000345771	ENSGACP00000011066
ENSP00000345771	ENSGACP00000000892
ENSP00000264009	ENSGACP00000018474
ENSP00000231887	ENSGACP00000008013
ENSP00000398798	ENSGACP00000003321
ENSP00000326095	ENSGACP00000003334
ENSP00000360916	ENSGACP00000024019
ENSP00000296215	ENSGACP00000018126
ENSP00000355260	ENSGACP00000014692
ENSP00000301242	ENSGACP00000026646
ENSP00000170447	ENSGACP00000004454
ENSP00000302647	ENSGACP00000016532
ENSP00000371811	ENSGACP00000026637
ENSP00000370057	ENSGACP00000019854
ENSP00000276185	ENSGACP00000024131
ENSP00000444411	ENSGACP00000024454
ENSP00000263035	ENSGACP00000005898
ENSP00000367794	ENSGACP00000004369
ENSP00000362095	ENSGACP00000022914
ENSP00000206423	ENSGACP00000012261
ENSP00000348381	ENSGACP00000024745
ENSP00000348381	ENSGACP00000012472
ENSP00000264436	ENSGACP00000017442
ENSP00000287878	ENSGACP00000007439
ENSP00000287878	ENSGACP00000017670
ENSP00000323867	ENSGACP00000000939
ENSP00000436068	ENSGACP00000011081
ENSP00000436068	ENSGACP00000019964
ENSP00000343966	ENSGACP00000019668
ENSP00000304102	ENSGACP00000021647
ENSP00000358089	ENSGACP00000004414
ENSP00000262633	ENSGACP00000005484
ENSP00000303042	ENSGACP00000008735
ENSP00000410689	ENSGACP00000001247
ENSP00000397908	ENSGACP00000021495
ENSP00000397908	ENSGACP00000017769
ENSP00000261596	ENSGACP00000005533
ENSP00000263174	ENSGACP00000000139
ENSP00000359621	ENSGACP00000022788
ENSP00000359621	ENSGACP00000008723
ENSP00000264079	ENSGACP00000025535
ENSP00000264079	ENSGACP00000008253
ENSP00000359640	ENSGACP00000012968
ENSP00000444215	ENSGACP00000014025
ENSP00000357906	ENSGACP00000017926
ENSP00000328016	ENSGACP00000022100
ENSP00000266546	ENSGACP00000013085
ENSP00000402460	ENSGACP00000007386
ENSP00000402460	ENSGACP00000020410
ENSP00000362532	ENSGACP00000008353
ENSP00000381984	ENSGACP00000006370
ENSP00000264159	ENSGACP00000019698
ENSP00000257836	ENSGACP00000021124
ENSP00000444278	ENSGACP00000013336
ENSP00000351684	ENSGACP00000011690
ENSP00000351684	ENSGACP00000019948
ENSP00000416797	ENSGACP00000013169
ENSP00000379612	ENSGACP00000010876
ENSP00000379612	ENSGACP00000009505
ENSP00000396103	ENSGACP00000017522
ENSP00000396103	ENSGACP00000015823
ENSP00000327465	ENSGACP00000017495
ENSP00000327465	ENSGACP00000016935
ENSP00000276480	ENSGACP00000023711
ENSP00000228495	ENSGACP00000012145
ENSP00000455785	ENSGACP00000016966
ENSP00000226225	ENSGACP00000007036
ENSP00000359890	ENSGACP00000022469
ENSP00000267287	ENSGACP00000005555
ENSP00000267287	ENSGACP00000019923
ENSP00000414334	ENSGACP00000003155
ENSP00000264093	ENSGACP00000011268
ENSP00000327104	ENSGACP00000013711
ENSP00000327104	ENSGACP00000007491
ENSP00000356591	ENSGACP00000014495
ENSP00000301466	ENSGACP00000008769
ENSP00000332258	ENSGACP00000005331
ENSP00000332258	ENSGACP00000011841
ENSP00000265276	ENSGACP00000008105
ENSP00000355607	ENSGACP00000009163
ENSP00000337446	ENSGACP00000011794
ENSP00000422031	ENSGACP00000012861
ENSP00000422031	ENSGACP00000006759
ENSP00000467176	ENSGACP00000010604
ENSP00000467176	ENSGACP00000008770
ENSP00000366233	ENSGACP00000017692
ENSP00000366233	ENSGACP00000000605
ENSP00000361185	ENSGACP00000003213
ENSP00000361185	ENSGACP00000011031
ENSP00000469759	ENSGACP00000021779
ENSP00000361177	ENSGACP00000011017
ENSP00000361177	ENSGACP00000003214
ENSP00000259008	ENSGACP00000017925
ENSP00000365280	ENSGACP00000013273
ENSP00000367972	ENSGACP00000004826
ENSP00000391137	ENSGACP00000023724
ENSP00000321388	ENSGACP00000008841
ENSP00000361010	ENSGACP00000010680
ENSP00000323424	ENSGACP00000023472
ENSP00000331944	ENSGACP00000023472
ENSP00000351206	ENSGACP00000017930
ENSP00000351206	ENSGACP00000015542
ENSP00000362711	ENSGACP00000012067
ENSP00000358719	ENSGACP00000006756
ENSP00000440246	ENSGACP00000004225
ENSP00000321070	ENSGACP00000009655
ENSP00000202967	ENSGACP00000001945
ENSP00000354201	ENSGACP00000007399
ENSP00000323687	ENSGACP00000025484
ENSP00000237536	ENSGACP00000007413
ENSP00000362590	ENSGACP00000017473
ENSP00000273980	ENSGACP00000023140
ENSP00000321703	ENSGACP00000011117
ENSP00000321703	ENSGACP00000012616
ENSP00000299927	ENSGACP00000014474
ENSP00000358590	ENSGACP00000016233
ENSP00000358590	ENSGACP00000012111
ENSP00000361857	ENSGACP00000012253
ENSP00000253063	ENSGACP00000007604
ENSP00000393762	ENSGACP00000011747
ENSP00000303077	ENSGACP00000014597
ENSP00000262102	ENSGACP00000024583
ENSP00000262102	ENSGACP00000021734
ENSP00000392057	ENSGACP00000027244
ENSP00000392057	ENSGACP00000015749
ENSP00000296486	ENSGACP00000025927
ENSP00000310978	ENSGACP00000023942
ENSP00000368984	ENSGACP00000024443
ENSP00000265564	ENSGACP00000004061
ENSP00000374354	ENSGACP00000027187
ENSP00000216200	ENSGACP00000011028
ENSP00000363973	ENSGACP00000006043
ENSP00000381581	ENSGACP00000010550
ENSP00000222122	ENSGACP00000014124
ENSP00000302227	ENSGACP00000021110
ENSP00000348234	ENSGACP00000000596
ENSP00000262995	ENSGACP00000022782
ENSP00000399588	ENSGACP00000026874
ENSP00000350199	ENSGACP00000011345
ENSP00000358582	ENSGACP00000017403
ENSP00000346378	ENSGACP00000027640
ENSP00000376372	ENSGACP00000008375
ENSP00000360938	ENSGACP00000022996
ENSP00000255189	ENSGACP00000020821
ENSP00000357005	ENSGACP00000027001
ENSP00000299106	ENSGACP00000026659
ENSP00000299106	ENSGACP00000014114
ENSP00000363001	ENSGACP00000018365
ENSP00000357425	ENSGACP00000016016
ENSP00000340409	ENSGACP00000027235
ENSP00000316589	ENSGACP00000004122
ENSP00000011619	ENSGACP00000023771
ENSP00000362399	ENSGACP00000023898
ENSP00000362399	ENSGACP00000004306
ENSP00000259241	ENSGACP00000013238
ENSP00000290341	ENSGACP00000007037
ENSP00000414019	ENSGACP00000022634
ENSP00000352216	ENSGACP00000015087
ENSP00000275230	ENSGACP00000014513
ENSP00000384398	ENSGACP00000020174
ENSP00000432845	ENSGACP00000017552
ENSP00000385610	ENSGACP00000009935
ENSP00000408395	ENSGACP00000002784
ENSP00000222693	ENSGACP00000012148
ENSP00000339191	ENSGACP00000012139
ENSP00000308219	ENSGACP00000012891
ENSP00000452126	ENSGACP00000017505
ENSP00000297130	ENSGACP00000023819
ENSP00000306997	ENSGACP00000023528
ENSP00000306997	ENSGACP00000025820
ENSP00000352272	ENSGACP00000014446
ENSP00000352272	ENSGACP00000003763
ENSP00000354916	ENSGACP00000017855
ENSP00000354916	ENSGACP00000019205
ENSP00000406751	ENSGACP00000003142
ENSP00000473001	ENSGACP00000009984
ENSP00000279387	ENSGACP00000007237
ENSP00000356708	ENSGACP00000013753
ENSP00000331040	ENSGACP00000002791
ENSP00000240333	ENSGACP00000012810
ENSP00000368981	ENSGACP00000003031
ENSP00000377401	ENSGACP00000017879
ENSP00000454157	ENSGACP00000020655
ENSP00000454157	ENSGACP00000000392
ENSP00000430497	ENSGACP00000003157
ENSP00000413418	ENSGACP00000002828
ENSP00000245541	ENSGACP00000025624
ENSP00000245541	ENSGACP00000016227
ENSP00000341344	ENSGACP00000025318
ENSP00000341344	ENSGACP00000009733
ENSP00000311962	ENSGACP00000025814
ENSP00000356033	ENSGACP00000013206
ENSP00000338343	ENSGACP00000027520
ENSP00000349723	ENSGACP00000017353
ENSP00000349723	ENSGACP00000007319
ENSP00000338774	ENSGACP00000017735
ENSP00000283415	ENSGACP00000011923
ENSP00000283415	ENSGACP00000008743
ENSP00000344648	ENSGACP00000001874
ENSP00000340467	ENSGACP00000018937
ENSP00000340467	ENSGACP00000018824
ENSP00000384197	ENSGACP00000005417
ENSP00000384197	ENSGACP00000024940
ENSP00000263666	ENSGACP00000015565
ENSP00000164640	ENSGACP00000016107
ENSP00000164640	ENSGACP00000000577
ENSP00000413625	ENSGACP00000020989
ENSP00000260385	ENSGACP00000016189
ENSP00000234195	ENSGACP00000003926
ENSP00000386702	ENSGACP00000014699
ENSP00000386702	ENSGACP00000025172
ENSP00000351789	ENSGACP00000025941
ENSP00000360690	ENSGACP00000024768
ENSP00000381298	ENSGACP00000023839
ENSP00000368982	ENSGACP00000023219
ENSP00000424417	ENSGACP00000022260
ENSP00000380921	ENSGACP00000007173
ENSP00000313454	ENSGACP00000021237
ENSP00000290246	ENSGACP00000000535
ENSP00000377566	ENSGACP00000018282
ENSP00000362768	ENSGACP00000000033
ENSP00000262133	ENSGACP00000010370
ENSP00000250416	ENSGACP00000023516
ENSP00000364986	ENSGACP00000014652
ENSP00000294728	ENSGACP00000017877
ENSP00000007969	ENSGACP00000013154
ENSP00000264036	ENSGACP00000011949
ENSP00000264036	ENSGACP00000027451
ENSP00000296755	ENSGACP00000021029
ENSP00000325313	ENSGACP00000017743
ENSP00000325313	ENSGACP00000012899
ENSP00000363621	ENSGACP00000009382
ENSP00000261296	ENSGACP00000018995
ENSP00000298351	ENSGACP00000010396
ENSP00000355800	ENSGACP00000017653
ENSP00000384319	ENSGACP00000020405
ENSP00000287713	ENSGACP00000002181
ENSP00000475750	ENSGACP00000015012
ENSP00000337053	ENSGACP00000017307
ENSP00000369400	ENSGACP00000018450
ENSP00000369400	ENSGACP00000019915
ENSP00000164139	ENSGACP00000001085
ENSP00000164139	ENSGACP00000027314
ENSP00000216392	ENSGACP00000015860
ENSP00000354575	ENSGACP00000016429
ENSP00000345667	ENSGACP00000019957
ENSP00000345667	ENSGACP00000004165
ENSP00000324856	ENSGACP00000020071
ENSP00000312741	ENSGACP00000023162
ENSP00000260386	ENSGACP00000011608
ENSP00000263370	ENSGACP00000013019
ENSP00000263370	ENSGACP00000026891
ENSP00000371073	ENSGACP00000018284
ENSP00000420686	ENSGACP00000003070
ENSP00000367032	ENSGACP00000009145
ENSP00000358217	ENSGACP00000006645
ENSP00000368761	ENSGACP00000022748
ENSP00000215631	ENSGACP00000014176
ENSP00000360025	ENSGACP00000005355
ENSP00000360025	ENSGACP00000020604
ENSP00000364407	ENSGACP00000006633
ENSP00000407613	ENSGACP00000002217
ENSP00000216802	ENSGACP00000002200
ENSP00000376071	ENSGACP00000018240
ENSP00000223145	ENSGACP00000017039
ENSP00000223145	ENSGACP00000000100
ENSP00000332369	ENSGACP00000009047
ENSP00000347721	ENSGACP00000026716
ENSP00000333292	ENSGACP00000026715
ENSP00000309945	ENSGACP00000019784
ENSP00000271064	ENSGACP00000006525
ENSP00000349490	ENSGACP00000000297
ENSP00000307971	ENSGACP00000020302
ENSP00000348089	ENSGACP00000009209
ENSP00000334675	ENSGACP00000001414
ENSP00000288985	ENSGACP00000009280
ENSP00000359264	ENSGACP00000007942
ENSP00000359130	ENSGACP00000017885
ENSP00000368648	ENSGACP00000014804
ENSP00000315386	ENSGACP00000003202
ENSP00000295588	ENSGACP00000018518
ENSP00000311427	ENSGACP00000009919
ENSP00000317332	ENSGACP00000006104
ENSP00000317332	ENSGACP00000023497
ENSP00000273962	ENSGACP00000001155
ENSP00000312356	ENSGACP00000020150
ENSP00000361202	ENSGACP00000024720
ENSP00000376776	ENSGACP00000022999
ENSP00000423600	ENSGACP00000013057
ENSP00000249442	ENSGACP00000015763
ENSP00000284981	ENSGACP00000019895
ENSP00000284981	ENSGACP00000004478
ENSP00000296137	ENSGACP00000022692
ENSP00000317955	ENSGACP00000015502
ENSP00000397050	ENSGACP00000012652
ENSP00000397050	ENSGACP00000026894
ENSP00000284476	ENSGACP00000005789
ENSP00000267889	ENSGACP00000011419
ENSP00000312942	ENSGACP00000018101
ENSP00000312942	ENSGACP00000026829
ENSP00000312550	ENSGACP00000016955
ENSP00000392617	ENSGACP00000009265
ENSP00000378414	ENSGACP00000007600
ENSP00000349547	ENSGACP00000001677
ENSP00000349547	ENSGACP00000002037
ENSP00000347443	ENSGACP00000000491
ENSP00000443021	ENSGACP00000026541
ENSP00000378401	ENSGACP00000023695
ENSP00000349677	ENSGACP00000023820
ENSP00000362201	ENSGACP00000003084
ENSP00000362201	ENSGACP00000011360
ENSP00000315136	ENSGACP00000011142
ENSP00000259698	ENSGACP00000006208
ENSP00000334002	ENSGACP00000024229
ENSP00000328875	ENSGACP00000018699
ENSP00000261475	ENSGACP00000016629
ENSP00000396052	ENSGACP00000026107
ENSP00000265272	ENSGACP00000027432
ENSP00000377015	ENSGACP00000026560
ENSP00000377015	ENSGACP00000013868
ENSP00000400459	ENSGACP00000006776
ENSP00000400459	ENSGACP00000017590
ENSP00000306477	ENSGACP00000008457
ENSP00000313890	ENSGACP00000002059
ENSP00000364912	ENSGACP00000007070
ENSP00000364912	ENSGACP00000001524
ENSP00000358262	ENSGACP00000018536
ENSP00000283131	ENSGACP00000022775
ENSP00000344967	ENSGACP00000027405
ENSP00000302289	ENSGACP00000018207
ENSP00000307508	ENSGACP00000004018
ENSP00000307508	ENSGACP00000020962
ENSP00000367197	ENSGACP00000012709
ENSP00000256592	ENSGACP00000006988
ENSP00000256592	ENSGACP00000013064
ENSP00000469647	ENSGACP00000011035
ENSP00000388402	ENSGACP00000014895
ENSP00000462435	ENSGACP00000023134
ENSP00000353785	ENSGACP00000011358
ENSP00000361027	ENSGACP00000026552
ENSP00000473496	ENSGACP00000003924
ENSP00000362918	ENSGACP00000012672
ENSP00000376384	ENSGACP00000003731
ENSP00000376384	ENSGACP00000020189
ENSP00000217289	ENSGACP00000016502
ENSP00000331201	ENSGACP00000013976
ENSP00000298125	ENSGACP00000000323
ENSP00000233055	ENSGACP00000000293
ENSP00000359506	ENSGACP00000024785
ENSP00000296575	ENSGACP00000022756
ENSP00000246006	ENSGACP00000007510
ENSP00000366307	ENSGACP00000005778
ENSP00000365201	ENSGACP00000003810
ENSP00000308275	ENSGACP00000006808
ENSP00000312834	ENSGACP00000010749
ENSP00000246912	ENSGACP00000018778
ENSP00000370625	ENSGACP00000021461
ENSP00000228347	ENSGACP00000015639
ENSP00000263331	ENSGACP00000003952
ENSP00000349359	ENSGACP00000022936
ENSP00000356437	ENSGACP00000015344
ENSP00000475434	ENSGACP00000008840
ENSP00000226091	ENSGACP00000026315
ENSP00000245323	ENSGACP00000002008
ENSP00000245323	ENSGACP00000020264
ENSP00000204961	ENSGACP00000024487
ENSP00000310521	ENSGACP00000001603
ENSP00000264454	ENSGACP00000004400
ENSP00000343428	ENSGACP00000002449
ENSP00000375894	ENSGACP00000017795
ENSP00000349458	ENSGACP00000008577
ENSP00000302648	ENSGACP00000022211
ENSP00000409007	ENSGACP00000022306
ENSP00000409007	ENSGACP00000010264
ENSP00000216024	ENSGACP00000005959
ENSP00000419471	ENSGACP00000006597
ENSP00000358576	ENSGACP00000010692
ENSP00000367527	ENSGACP00000026519
ENSP00000355185	ENSGACP00000008682
ENSP00000323584	ENSGACP00000005161
ENSP00000323584	ENSGACP00000007388
ENSP00000240587	ENSGACP00000018795
ENSP00000240587	ENSGACP00000017675
ENSP00000360552	ENSGACP00000014721
ENSP00000233575	ENSGACP00000014244
ENSP00000363386	ENSGACP00000017970
ENSP00000354163	ENSGACP00000005675
ENSP00000354163	ENSGACP00000015972
ENSP00000355204	ENSGACP00000019484
ENSP00000363419	ENSGACP00000012200
ENSP00000440273	ENSGACP00000013135
ENSP00000345492	ENSGACP00000008314
ENSP00000354947	ENSGACP00000012097
ENSP00000012443	ENSGACP00000016905
ENSP00000286719	ENSGACP00000021543
ENSP00000286719	ENSGACP00000018244
ENSP00000354871	ENSGACP00000019901
ENSP00000283179	ENSGACP00000006180
ENSP00000302811	ENSGACP00000022296
ENSP00000257068	ENSGACP00000027231
ENSP00000335628	ENSGACP00000017006
ENSP00000366829	ENSGACP00000013149
ENSP00000264033	ENSGACP00000027452
ENSP00000264033	ENSGACP00000011960
ENSP00000270279	ENSGACP00000004441
ENSP00000284288	ENSGACP00000026588
ENSP00000227638	ENSGACP00000025338
ENSP00000379183	ENSGACP00000017793
ENSP00000386869	ENSGACP00000017329
ENSP00000442788	ENSGACP00000023189
ENSP00000304642	ENSGACP00000023779
ENSP00000395249	ENSGACP00000019973
ENSP00000268184	ENSGACP00000023037
ENSP00000296785	ENSGACP00000020897
ENSP00000305071	ENSGACP00000017336
ENSP00000367631	ENSGACP00000005991
ENSP00000266991	ENSGACP00000011961
ENSP00000367965	ENSGACP00000027416
ENSP00000273183	ENSGACP00000012191
ENSP00000327509	ENSGACP00000011751
ENSP00000327509	ENSGACP00000008009
ENSP00000329200	ENSGACP00000008289
ENSP00000413929	ENSGACP00000025880
ENSP00000339692	ENSGACP00000009155
ENSP00000368710	ENSGACP00000007501
ENSP00000340578	ENSGACP00000024109
ENSP00000418001	ENSGACP00000020799
ENSP00000476119	ENSGACP00000006537
ENSP00000306015	ENSGACP00000025821
ENSP00000377789	ENSGACP00000024304
ENSP00000347717	ENSGACP00000018840
ENSP00000339883	ENSGACP00000005377
ENSP00000279263	ENSGACP00000026799
ENSP00000273067	ENSGACP00000008045
ENSP00000266643	ENSGACP00000015512
ENSP00000266643	ENSGACP00000000754
ENSP00000262300	ENSGACP00000009564
ENSP00000402084	ENSGACP00000012896
ENSP00000380675	ENSGACP00000018088
ENSP00000404042	ENSGACP00000017445
ENSP00000278070	ENSGACP00000009690
ENSP00000278070	ENSGACP00000024244
ENSP00000228515	ENSGACP00000014476
ENSP00000379090	ENSGACP00000017021
ENSP00000379090	ENSGACP00000025619
ENSP00000261377	ENSGACP00000025783
ENSP00000363640	ENSGACP00000017361
ENSP00000289248	ENSGACP00000018062
ENSP00000363516	ENSGACP00000012509
ENSP00000407958	ENSGACP00000018471
ENSP00000365503	ENSGACP00000014129
ENSP00000429615	ENSGACP00000026513
ENSP00000273859	ENSGACP00000017404
ENSP00000349325	ENSGACP00000018165
ENSP00000313172	ENSGACP00000018510
ENSP00000254765	ENSGACP00000018515
ENSP00000264231	ENSGACP00000001839
ENSP00000314420	ENSGACP00000025523
ENSP00000356243	ENSGACP00000012970
ENSP00000366452	ENSGACP00000026097
ENSP00000452027	ENSGACP00000009954
ENSP00000258796	ENSGACP00000018668
ENSP00000258796	ENSGACP00000021805
ENSP00000365714	ENSGACP00000014181
ENSP00000269346	ENSGACP00000004299
ENSP00000269346	ENSGACP00000014369
ENSP00000366998	ENSGACP00000006237
ENSP00000371483	ENSGACP00000002260
ENSP00000371483	ENSGACP00000021060
ENSP00000321424	ENSGACP00000023831
ENSP00000376702	ENSGACP00000006965
ENSP00000323183	ENSGACP00000011463
ENSP00000476746	ENSGACP00000018198
ENSP00000269740	ENSGACP00000004301
ENSP00000254770	ENSGACP00000001254
ENSP00000388713	ENSGACP00000019479
ENSP00000259512	ENSGACP00000007449
ENSP00000158771	ENSGACP00000024316
ENSP00000384744	ENSGACP00000019498
ENSP00000411827	ENSGACP00000024755
ENSP00000315106	ENSGACP00000018636
ENSP00000286523	ENSGACP00000014813
ENSP00000286523	ENSGACP00000012940
ENSP00000370242	ENSGACP00000018529
ENSP00000362260	ENSGACP00000024145
ENSP00000294740	ENSGACP00000009087
ENSP00000294740	ENSGACP00000012574
ENSP00000291900	ENSGACP00000024440
ENSP00000434359	ENSGACP00000001938
ENSP00000434359	ENSGACP00000006224
ENSP00000252530	ENSGACP00000011863
ENSP00000367828	ENSGACP00000010599
ENSP00000362395	ENSGACP00000024535
ENSP00000330774	ENSGACP00000004863
ENSP00000379901	ENSGACP00000000649
ENSP00000400471	ENSGACP00000005287
ENSP00000343144	ENSGACP00000004652
ENSP00000352414	ENSGACP00000004483
ENSP00000274625	ENSGACP00000023677
ENSP00000386212	ENSGACP00000002254
ENSP00000355325	ENSGACP00000018806
ENSP00000364839	ENSGACP00000016946
ENSP00000391447	ENSGACP00000015043
ENSP00000384515	ENSGACP00000005110
ENSP00000391583	ENSGACP00000005117
ENSP00000367157	ENSGACP00000011266
ENSP00000379880	ENSGACP00000010662
ENSP00000291592	ENSGACP00000019727
ENSP00000291592	ENSGACP00000002940
ENSP00000292599	ENSGACP00000022320
ENSP00000434552	ENSGACP00000016051
ENSP00000382713	ENSGACP00000011864
ENSP00000386918	ENSGACP00000009673
ENSP00000417970	ENSGACP00000021277
ENSP00000366070	ENSGACP00000020609
ENSP00000301336	ENSGACP00000011319
ENSP00000365014	ENSGACP00000021496
ENSP00000262662	ENSGACP00000014713
ENSP00000377224	ENSGACP00000025761
ENSP00000303437	ENSGACP00000018767
ENSP00000356918	ENSGACP00000017272
ENSP00000308926	ENSGACP00000007140
ENSP00000356857	ENSGACP00000014491
ENSP00000321445	ENSGACP00000003668
ENSP00000296096	ENSGACP00000005501
ENSP00000455444	ENSGACP00000003808
ENSP00000358081	ENSGACP00000004396
ENSP00000287322	ENSGACP00000015549
ENSP00000369887	ENSGACP00000020864
ENSP00000441039	ENSGACP00000004308
ENSP00000453076	ENSGACP00000010443
ENSP00000298110	ENSGACP00000022735
ENSP00000430269	ENSGACP00000020470
ENSP00000328090	ENSGACP00000019099
ENSP00000296358	ENSGACP00000012078
ENSP00000304108	ENSGACP00000019681
ENSP00000367356	ENSGACP00000012185
ENSP00000293443	ENSGACP00000005671
ENSP00000410626	ENSGACP00000015027
ENSP00000436318	ENSGACP00000025152
ENSP00000270142	ENSGACP00000027215
ENSP00000371554	ENSGACP00000023573
ENSP00000377724	ENSGACP00000004951
ENSP00000243045	ENSGACP00000014216
ENSP00000326869	ENSGACP00000003458
ENSP00000269582	ENSGACP00000007960
ENSP00000357660	ENSGACP00000003479
ENSP00000424711	ENSGACP00000022496
ENSP00000261172	ENSGACP00000026186
ENSP00000262551	ENSGACP00000005348
ENSP00000360688	ENSGACP00000021898
ENSP00000387292	ENSGACP00000016916
ENSP00000320757	ENSGACP00000010976
ENSP00000418529	ENSGACP00000005711
ENSP00000269097	ENSGACP00000004496
ENSP00000369816	ENSGACP00000025594
ENSP00000331831	ENSGACP00000020198
ENSP00000290216	ENSGACP00000023991
ENSP00000272732	ENSGACP00000006246
ENSP00000362993	ENSGACP00000013276
ENSP00000266744	ENSGACP00000026483
ENSP00000265299	ENSGACP00000013384
ENSP00000277632	ENSGACP00000011576
ENSP00000257515	ENSGACP00000000058
ENSP00000354958	ENSGACP00000015768
ENSP00000331462	ENSGACP00000004506
ENSP00000340494	ENSGACP00000005880
ENSP00000337731	ENSGACP00000025356
ENSP00000253796	ENSGACP00000011240
ENSP00000242249	ENSGACP00000002795
ENSP00000343248	ENSGACP00000011227
ENSP00000356811	ENSGACP00000014608
ENSP00000376035	ENSGACP00000010159
ENSP00000300101	ENSGACP00000015554
ENSP00000307449	ENSGACP00000004049
ENSP00000246190	ENSGACP00000008028
ENSP00000246190	ENSGACP00000009057
ENSP00000356481	ENSGACP00000019425
ENSP00000356481	ENSGACP00000006710
ENSP00000362409	ENSGACP00000023901
ENSP00000401338	ENSGACP00000021583
ENSP00000320318	ENSGACP00000013045
ENSP00000261655	ENSGACP00000016188
ENSP00000261655	ENSGACP00000023247
ENSP00000215906	ENSGACP00000016650
ENSP00000378437	ENSGACP00000021837
ENSP00000308057	ENSGACP00000024331
ENSP00000364814	ENSGACP00000007029
ENSP00000358795	ENSGACP00000021533
ENSP00000358795	ENSGACP00000012372
ENSP00000358815	ENSGACP00000024214
ENSP00000307801	ENSGACP00000026558
ENSP00000307801	ENSGACP00000013855
ENSP00000358430	ENSGACP00000004675
ENSP00000182527	ENSGACP00000012315
ENSP00000263671	ENSGACP00000027370
ENSP00000297265	ENSGACP00000005284
ENSP00000348489	ENSGACP00000005283
ENSP00000396160	ENSGACP00000017040
ENSP00000311127	ENSGACP00000022453
ENSP00000451040	ENSGACP00000010404
ENSP00000369395	ENSGACP00000001265
ENSP00000456548	ENSGACP00000021790
ENSP00000285311	ENSGACP00000023120
ENSP00000363081	ENSGACP00000012072
ENSP00000359098	ENSGACP00000015623
ENSP00000266269	ENSGACP00000001925
ENSP00000320797	ENSGACP00000009306
ENSP00000387851	ENSGACP00000004841
ENSP00000334665	ENSGACP00000014562
ENSP00000334665	ENSGACP00000012791
ENSP00000439625	ENSGACP00000014777
ENSP00000380185	ENSGACP00000013467
ENSP00000344961	ENSGACP00000015486
ENSP00000359795	ENSGACP00000021892
ENSP00000319254	ENSGACP00000011635
ENSP00000369858	ENSGACP00000027165
ENSP00000450842	ENSGACP00000012853
ENSP00000230461	ENSGACP00000015599
ENSP00000230461	ENSGACP00000009111
ENSP00000402698	ENSGACP00000003655
ENSP00000362613	ENSGACP00000022605
ENSP00000474621	ENSGACP00000020380
ENSP00000380437	ENSGACP00000002804
ENSP00000391481	ENSGACP00000002082
ENSP00000265986	ENSGACP00000003871
ENSP00000346890	ENSGACP00000004729
ENSP00000346890	ENSGACP00000013134
ENSP00000297293	ENSGACP00000016053
ENSP00000362469	ENSGACP00000019416
ENSP00000360966	ENSGACP00000018866
ENSP00000370724	ENSGACP00000006296
ENSP00000349351	ENSGACP00000000094
ENSP00000349351	ENSGACP00000002078
ENSP00000348752	ENSGACP00000027458
ENSP00000328216	ENSGACP00000015698
ENSP00000355799	ENSGACP00000007913
ENSP00000296130	ENSGACP00000004036
ENSP00000296130	ENSGACP00000009450
ENSP00000299642	ENSGACP00000020765
ENSP00000280701	ENSGACP00000010655
ENSP00000304592	ENSGACP00000002882
ENSP00000296980	ENSGACP00000013745
ENSP00000314976	ENSGACP00000017432
ENSP00000249647	ENSGACP00000014668
ENSP00000361287	ENSGACP00000010580
ENSP00000361287	ENSGACP00000005565
ENSP00000303147	ENSGACP00000011109
ENSP00000303147	ENSGACP00000022664
[truncated: 6,132 more rows]
