# Supplementary material for: Reconstruction of proto-vertebrate, proto-cyclostome and proto-gnathostome genomes provides new insights into early vertebrate evolution
Source: Nat Commun. 2021 Jul 23;12:4489. doi: 10.1038/s41467-021-24573-z (PMC8302630; doi:10.1038/s41467-021-24573-z)
Supplement: Supplementary file 4 — Supplementary Data 1 [file 41467_2021_24573_MOESM4_ESM.zip › SuppData1/orthologs/HUMAN-LEPOC.txt]

ENSP00000262384	ENSLOCP00000009128
ENSP00000362179	ENSLOCP00000003817
ENSP00000386616	ENSLOCP00000021014
ENSP00000354794	ENSLOCP00000007725
ENSP00000455426	ENSLOCP00000009060
ENSP00000268876	ENSLOCP00000011472
ENSP00000361900	ENSLOCP00000009147
ENSP00000295408	ENSLOCP00000020429
ENSP00000317272	ENSLOCP00000019200
ENSP00000363970	ENSLOCP00000007780
ENSP00000373518	ENSLOCP00000017232
ENSP00000362057	ENSLOCP00000018831
ENSP00000367851	ENSLOCP00000009530
ENSP00000159060	ENSLOCP00000020825
ENSP00000445366	ENSLOCP00000013773
ENSP00000281722	ENSLOCP00000010078
ENSP00000363107	ENSLOCP00000007610
ENSP00000354995	ENSLOCP00000002487
ENSP00000272286	ENSLOCP00000020267
ENSP00000260645	ENSLOCP00000020273
ENSP00000389951	ENSLOCP00000019319
ENSP00000363092	ENSLOCP00000007649
ENSP00000261464	ENSLOCP00000019175
ENSP00000454207	ENSLOCP00000012015
ENSP00000362994	ENSLOCP00000007747
ENSP00000247668	ENSLOCP00000001624
ENSP00000433623	ENSLOCP00000001262
ENSP00000249636	ENSLOCP00000017180
ENSP00000334474	ENSLOCP00000005887
ENSP00000324173	ENSLOCP00000005999
ENSP00000367623	ENSLOCP00000020663
ENSP00000297185	ENSLOCP00000014860
ENSP00000234038	ENSLOCP00000010959
ENSP00000453273	ENSLOCP00000017952
ENSP00000367815	ENSLOCP00000008038
ENSP00000326870	ENSLOCP00000010721
ENSP00000308361	ENSLOCP00000002259
ENSP00000260843	ENSLOCP00000021479
ENSP00000307259	ENSLOCP00000002287
ENSP00000308479	ENSLOCP00000002248
ENSP00000367384	ENSLOCP00000021874
ENSP00000337618	ENSLOCP00000009980
ENSP00000295461	ENSLOCP00000014738
ENSP00000311687	ENSLOCP00000012061
ENSP00000363520	ENSLOCP00000003317
ENSP00000339256	ENSLOCP00000011989
ENSP00000297954	ENSLOCP00000017354
ENSP00000414055	ENSLOCP00000012353
ENSP00000369666	ENSLOCP00000004132
ENSP00000350676	ENSLOCP00000018214
ENSP00000251363	ENSLOCP00000005255
ENSP00000271688	ENSLOCP00000007900
ENSP00000284382	ENSLOCP00000015688
ENSP00000376453	ENSLOCP00000010023
ENSP00000402697	ENSLOCP00000004830
ENSP00000355929	ENSLOCP00000020756
ENSP00000251089	ENSLOCP00000013047
ENSP00000309142	ENSLOCP00000016356
ENSP00000264903	ENSLOCP00000009007
ENSP00000377024	ENSLOCP00000012360
ENSP00000297071	ENSLOCP00000014277
ENSP00000439120	ENSLOCP00000007849
ENSP00000380252	ENSLOCP00000008437
ENSP00000257749	ENSLOCP00000020956
ENSP00000366827	ENSLOCP00000015752
ENSP00000321343	ENSLOCP00000013775
ENSP00000320431	ENSLOCP00000004341
ENSP00000268164	ENSLOCP00000017705
ENSP00000231461	ENSLOCP00000011055
ENSP00000262904	ENSLOCP00000010892
ENSP00000345571	ENSLOCP00000001142
ENSP00000368686	ENSLOCP00000007583
ENSP00000268989	ENSLOCP00000006346
ENSP00000221543	ENSLOCP00000000889
ENSP00000448182	ENSLOCP00000020036
ENSP00000320434	ENSLOCP00000008734
ENSP00000304669	ENSLOCP00000014576
ENSP00000386141	ENSLOCP00000004761
ENSP00000477059	ENSLOCP00000006533
ENSP00000416707	ENSLOCP00000019487
ENSP00000386881	ENSLOCP00000001361
ENSP00000428280	ENSLOCP00000013471
ENSP00000360475	ENSLOCP00000001954
ENSP00000222250	ENSLOCP00000002578
ENSP00000268042	ENSLOCP00000017726
ENSP00000358323	ENSLOCP00000009983
ENSP00000380759	ENSLOCP00000012953
ENSP00000359095	ENSLOCP00000021847
ENSP00000331879	ENSLOCP00000005920
ENSP00000276440	ENSLOCP00000019306
ENSP00000340677	ENSLOCP00000006448
ENSP00000272164	ENSLOCP00000011240
ENSP00000258411	ENSLOCP00000006499
ENSP00000252456	ENSLOCP00000009918
ENSP00000252809	ENSLOCP00000001682
ENSP00000252677	ENSLOCP00000017649
ENSP00000367942	ENSLOCP00000013021
ENSP00000287139	ENSLOCP00000006143
ENSP00000224605	ENSLOCP00000004694
ENSP00000282701	ENSLOCP00000008680
ENSP00000334314	ENSLOCP00000018185
ENSP00000320663	ENSLOCP00000020346
ENSP00000366267	ENSLOCP00000005737
ENSP00000377836	ENSLOCP00000018546
ENSP00000292377	ENSLOCP00000016171
ENSP00000264039	ENSLOCP00000006853
ENSP00000332886	ENSLOCP00000010912
ENSP00000338728	ENSLOCP00000019163
ENSP00000380785	ENSLOCP00000009632
ENSP00000360252	ENSLOCP00000010916
ENSP00000310015	ENSLOCP00000003607
ENSP00000370713	ENSLOCP00000015072
ENSP00000441897	ENSLOCP00000011033
ENSP00000296513	ENSLOCP00000003380
ENSP00000262803	ENSLOCP00000002426
ENSP00000399797	ENSLOCP00000012613
ENSP00000351524	ENSLOCP00000016794
ENSP00000394314	ENSLOCP00000007049
ENSP00000384725	ENSLOCP00000010539
ENSP00000253008	ENSLOCP00000006545
ENSP00000276594	ENSLOCP00000000660
ENSP00000354960	ENSLOCP00000012614
ENSP00000361929	ENSLOCP00000003234
ENSP00000252599	ENSLOCP00000010397
ENSP00000223127	ENSLOCP00000017388
ENSP00000282903	ENSLOCP00000009421
ENSP00000292807	ENSLOCP00000010161
ENSP00000352603	ENSLOCP00000016126
ENSP00000347408	ENSLOCP00000005393
ENSP00000388996	ENSLOCP00000004568
ENSP00000406472	ENSLOCP00000012552
ENSP00000265741	ENSLOCP00000012928
ENSP00000423665	ENSLOCP00000014564
ENSP00000417914	ENSLOCP00000009470
ENSP00000350331	ENSLOCP00000019262
ENSP00000264607	ENSLOCP00000011077
ENSP00000355195	ENSLOCP00000017982
ENSP00000363512	ENSLOCP00000011435
ENSP00000305426	ENSLOCP00000003826
ENSP00000229771	ENSLOCP00000011874
ENSP00000314444	ENSLOCP00000021247
ENSP00000216271	ENSLOCP00000018907
ENSP00000334061	ENSLOCP00000018175
ENSP00000346236	ENSLOCP00000012449
ENSP00000464050	ENSLOCP00000014471
ENSP00000380033	ENSLOCP00000014491
ENSP00000225792	ENSLOCP00000016691
ENSP00000357650	ENSLOCP00000010175
ENSP00000262462	ENSLOCP00000010143
ENSP00000300456	ENSLOCP00000003063
ENSP00000252595	ENSLOCP00000003082
ENSP00000359520	ENSLOCP00000010983
ENSP00000351520	ENSLOCP00000018480
ENSP00000301825	ENSLOCP00000001148
ENSP00000222803	ENSLOCP00000007419
ENSP00000413152	ENSLOCP00000007580
ENSP00000242209	ENSLOCP00000003101
ENSP00000317232	ENSLOCP00000015600
ENSP00000345964	ENSLOCP00000014762
ENSP00000358715	ENSLOCP00000014741
ENSP00000370473	ENSLOCP00000016111
ENSP00000301464	ENSLOCP00000004793
ENSP00000275525	ENSLOCP00000016120
ENSP00000233809	ENSLOCP00000011258
ENSP00000169298	ENSLOCP00000008502
ENSP00000386942	ENSLOCP00000010754
ENSP00000362239	ENSLOCP00000005040
ENSP00000417583	ENSLOCP00000004226
ENSP00000444688	ENSLOCP00000005477
ENSP00000355968	ENSLOCP00000020195
ENSP00000233535	ENSLOCP00000019518
ENSP00000363394	ENSLOCP00000005716
ENSP00000415011	ENSLOCP00000003844
ENSP00000261867	ENSLOCP00000016149
ENSP00000362195	ENSLOCP00000003765
ENSP00000262345	ENSLOCP00000008575
ENSP00000263409	ENSLOCP00000015553
ENSP00000395461	ENSLOCP00000002907
ENSP00000261721	ENSLOCP00000015909
ENSP00000384545	ENSLOCP00000019661
ENSP00000376337	ENSLOCP00000012721
ENSP00000260743	ENSLOCP00000014558
ENSP00000329926	ENSLOCP00000014569
ENSP00000357588	ENSLOCP00000021146
ENSP00000445952	ENSLOCP00000004485
ENSP00000251527	ENSLOCP00000015256
ENSP00000424126	ENSLOCP00000001796
ENSP00000340594	ENSLOCP00000006578
ENSP00000341489	ENSLOCP00000010716
ENSP00000368566	ENSLOCP00000012649
ENSP00000348429	ENSLOCP00000015071
ENSP00000258873	ENSLOCP00000018253
ENSP00000233156	ENSLOCP00000007361
ENSP00000222543	ENSLOCP00000013226
ENSP00000311184	ENSLOCP00000013456
ENSP00000324763	ENSLOCP00000008342
ENSP00000265132	ENSLOCP00000002711
ENSP00000376652	ENSLOCP00000014306
ENSP00000348753	ENSLOCP00000019744
ENSP00000348645	ENSLOCP00000007166
ENSP00000281156	ENSLOCP00000021031
ENSP00000355094	ENSLOCP00000020394
ENSP00000328694	ENSLOCP00000001781
ENSP00000379366	ENSLOCP00000014227
ENSP00000349575	ENSLOCP00000001299
ENSP00000271139	ENSLOCP00000004757
ENSP00000331305	ENSLOCP00000014258
ENSP00000290551	ENSLOCP00000013970
ENSP00000423541	ENSLOCP00000006667
ENSP00000358142	ENSLOCP00000011010
ENSP00000299134	ENSLOCP00000005447
ENSP00000452871	ENSLOCP00000017282
ENSP00000353224	ENSLOCP00000008429
ENSP00000420525	ENSLOCP00000016725
ENSP00000345849	ENSLOCP00000019522
ENSP00000223026	ENSLOCP00000019526
ENSP00000401853	ENSLOCP00000017521
ENSP00000337425	ENSLOCP00000017582
ENSP00000157600	ENSLOCP00000016494
ENSP00000401060	ENSLOCP00000001689
ENSP00000373648	ENSLOCP00000015630
ENSP00000262916	ENSLOCP00000001541
ENSP00000337354	ENSLOCP00000007379
ENSP00000316842	ENSLOCP00000018274
ENSP00000216513	ENSLOCP00000012349
ENSP00000247182	ENSLOCP00000012336
ENSP00000304502	ENSLOCP00000020213
ENSP00000260653	ENSLOCP00000020214
ENSP00000337159	ENSLOCP00000006247
ENSP00000216602	ENSLOCP00000012176
ENSP00000390941	ENSLOCP00000004731
ENSP00000357927	ENSLOCP00000009358
ENSP00000310491	ENSLOCP00000006899
ENSP00000346151	ENSLOCP00000019725
ENSP00000324729	ENSLOCP00000014625
ENSP00000325663	ENSLOCP00000011702
ENSP00000312988	ENSLOCP00000017471
ENSP00000275015	ENSLOCP00000020251
ENSP00000311837	ENSLOCP00000020287
ENSP00000429842	ENSLOCP00000007217
ENSP00000217381	ENSLOCP00000000876
ENSP00000338191	ENSLOCP00000003376
ENSP00000378965	ENSLOCP00000011255
ENSP00000357484	ENSLOCP00000021189
ENSP00000419378	ENSLOCP00000002235
ENSP00000358460	ENSLOCP00000018778
ENSP00000414921	ENSLOCP00000003471
ENSP00000410811	ENSLOCP00000022429
ENSP00000333836	ENSLOCP00000021935
ENSP00000266041	ENSLOCP00000017842
ENSP00000218436	ENSLOCP00000019045
ENSP00000233630	ENSLOCP00000002207
ENSP00000354724	ENSLOCP00000011741
ENSP00000337500	ENSLOCP00000000046
ENSP00000461961	ENSLOCP00000016875
ENSP00000355026	ENSLOCP00000017175
ENSP00000056217	ENSLOCP00000010114
ENSP00000264051	ENSLOCP00000011158
ENSP00000367629	ENSLOCP00000006055
ENSP00000366477	ENSLOCP00000013253
ENSP00000402584	ENSLOCP00000021070
ENSP00000319388	ENSLOCP00000001317
ENSP00000369702	ENSLOCP00000007029
ENSP00000287585	ENSLOCP00000016847
ENSP00000441214	ENSLOCP00000015642
ENSP00000406191	ENSLOCP00000005107
ENSP00000313670	ENSLOCP00000011542
ENSP00000264276	ENSLOCP00000012590
ENSP00000291536	ENSLOCP00000004821
ENSP00000367792	ENSLOCP00000006897
ENSP00000356436	ENSLOCP00000001873
ENSP00000360762	ENSLOCP00000000044
ENSP00000430985	ENSLOCP00000020944
ENSP00000263674	ENSLOCP00000007623
ENSP00000250894	ENSLOCP00000002575
ENSP00000262013	ENSLOCP00000013512
ENSP00000369981	ENSLOCP00000014668
ENSP00000418744	ENSLOCP00000006242
ENSP00000361645	ENSLOCP00000007493
ENSP00000278937	ENSLOCP00000009760
ENSP00000352513	ENSLOCP00000005861
ENSP00000432943	ENSLOCP00000001848
ENSP00000278947	ENSLOCP00000008215
ENSP00000322460	ENSLOCP00000008179
ENSP00000266712	ENSLOCP00000020208
ENSP00000343871	ENSLOCP00000003504
ENSP00000362824	ENSLOCP00000018276
ENSP00000273352	ENSLOCP00000011557
ENSP00000361995	ENSLOCP00000002245
ENSP00000268125	ENSLOCP00000017532
ENSP00000275162	ENSLOCP00000021347
ENSP00000428402	ENSLOCP00000006072
ENSP00000302843	ENSLOCP00000015458
ENSP00000347872	ENSLOCP00000014030
ENSP00000303129	ENSLOCP00000004614
ENSP00000399805	ENSLOCP00000004050
ENSP00000323678	ENSLOCP00000004811
ENSP00000375647	ENSLOCP00000000246
ENSP00000436836	ENSLOCP00000016808
ENSP00000005284	ENSLOCP00000006604
ENSP00000300105	ENSLOCP00000013803
ENSP00000262138	ENSLOCP00000016806
ENSP00000270458	ENSLOCP00000000222
ENSP00000376914	ENSLOCP00000001823
ENSP00000400258	ENSLOCP00000021302
ENSP00000362444	ENSLOCP00000002027
ENSP00000247191	ENSLOCP00000013996
ENSP00000359132	ENSLOCP00000000159
ENSP00000379032	ENSLOCP00000003313
ENSP00000363398	ENSLOCP00000005911
ENSP00000367446	ENSLOCP00000003804
ENSP00000220562	ENSLOCP00000019706
ENSP00000388658	ENSLOCP00000009318
ENSP00000400101	ENSLOCP00000013492
ENSP00000322020	ENSLOCP00000000003
ENSP00000329033	ENSLOCP00000020482
ENSP00000272937	ENSLOCP00000005332
ENSP00000367065	ENSLOCP00000006122
ENSP00000307513	ENSLOCP00000013953
ENSP00000283243	ENSLOCP00000010520
ENSP00000356587	ENSLOCP00000011038
ENSP00000368952	ENSLOCP00000010581
ENSP00000319323	ENSLOCP00000018383
ENSP00000348886	ENSLOCP00000005299
ENSP00000327048	ENSLOCP00000000480
ENSP00000328364	ENSLOCP00000022225
ENSP00000350369	ENSLOCP00000015485
ENSP00000344903	ENSLOCP00000001520
ENSP00000297282	ENSLOCP00000021137
ENSP00000194130	ENSLOCP00000019545
ENSP00000279027	ENSLOCP00000002445
ENSP00000392411	ENSLOCP00000006609
ENSP00000406220	ENSLOCP00000007633
ENSP00000365251	ENSLOCP00000002749
ENSP00000435582	ENSLOCP00000007449
ENSP00000388275	ENSLOCP00000020390
ENSP00000353249	ENSLOCP00000019935
ENSP00000360905	ENSLOCP00000011379
ENSP00000353422	ENSLOCP00000012033
ENSP00000379500	ENSLOCP00000002181
ENSP00000355751	ENSLOCP00000020033
ENSP00000222271	ENSLOCP00000001598
ENSP00000339730	ENSLOCP00000007296
ENSP00000383909	ENSLOCP00000011440
ENSP00000319651	ENSLOCP00000015471
ENSP00000360500	ENSLOCP00000007844
ENSP00000371686	ENSLOCP00000014117
ENSP00000227451	ENSLOCP00000008628
ENSP00000257600	ENSLOCP00000009922
ENSP00000447873	ENSLOCP00000008910
ENSP00000316532	ENSLOCP00000002496
ENSP00000005286	ENSLOCP00000009982
ENSP00000361650	ENSLOCP00000019193
ENSP00000356275	ENSLOCP00000011965
ENSP00000431813	ENSLOCP00000005783
ENSP00000160373	ENSLOCP00000019185
ENSP00000271277	ENSLOCP00000012674
ENSP00000237172	ENSLOCP00000020893
ENSP00000346560	ENSLOCP00000011473
ENSP00000303758	ENSLOCP00000005296
ENSP00000363349	ENSLOCP00000003378
ENSP00000238994	ENSLOCP00000007257
ENSP00000308318	ENSLOCP00000021652
ENSP00000393832	ENSLOCP00000014321
ENSP00000360035	ENSLOCP00000022460
ENSP00000284601	ENSLOCP00000019618
ENSP00000336630	ENSLOCP00000008543
ENSP00000356205	ENSLOCP00000013145
ENSP00000276218	ENSLOCP00000021590
ENSP00000391299	ENSLOCP00000008685
ENSP00000342313	ENSLOCP00000008726
ENSP00000440674	ENSLOCP00000010061
ENSP00000332723	ENSLOCP00000011092
ENSP00000411770	ENSLOCP00000021278
ENSP00000214869	ENSLOCP00000010840
ENSP00000359305	ENSLOCP00000012831
ENSP00000356381	ENSLOCP00000021018
ENSP00000369989	ENSLOCP00000000167
ENSP00000233596	ENSLOCP00000000654
ENSP00000368959	ENSLOCP00000011013
ENSP00000254901	ENSLOCP00000011651
ENSP00000438346	ENSLOCP00000013287
ENSP00000362863	ENSLOCP00000008358
ENSP00000358159	ENSLOCP00000020447
ENSP00000295488	ENSLOCP00000014891
ENSP00000435506	ENSLOCP00000002608
ENSP00000264233	ENSLOCP00000006896
ENSP00000317123	ENSLOCP00000018708
ENSP00000253083	ENSLOCP00000006698
ENSP00000267984	ENSLOCP00000015784
ENSP00000365411	ENSLOCP00000009322
ENSP00000263915	ENSLOCP00000010217
ENSP00000403459	ENSLOCP00000015129
ENSP00000343490	ENSLOCP00000017122
ENSP00000369442	ENSLOCP00000010059
ENSP00000257408	ENSLOCP00000016032
ENSP00000264162	ENSLOCP00000011120
ENSP00000240285	ENSLOCP00000004451
ENSP00000365397	ENSLOCP00000003772
ENSP00000358854	ENSLOCP00000014513
ENSP00000262394	ENSLOCP00000005710
ENSP00000319474	ENSLOCP00000004014
ENSP00000387078	ENSLOCP00000007253
ENSP00000344504	ENSLOCP00000022199
ENSP00000349727	ENSLOCP00000014694
ENSP00000372160	ENSLOCP00000004225
ENSP00000262593	ENSLOCP00000003011
ENSP00000344277	ENSLOCP00000007157
ENSP00000263512	ENSLOCP00000021695
ENSP00000273905	ENSLOCP00000005017
ENSP00000245312	ENSLOCP00000010525
ENSP00000273861	ENSLOCP00000017345
ENSP00000216540	ENSLOCP00000015305
ENSP00000313681	ENSLOCP00000016622
ENSP00000216264	ENSLOCP00000019775
ENSP00000347581	ENSLOCP00000020501
ENSP00000404121	ENSLOCP00000010259
ENSP00000262961	ENSLOCP00000004705
ENSP00000265069	ENSLOCP00000008128
ENSP00000360065	ENSLOCP00000008481
ENSP00000242317	ENSLOCP00000005652
ENSP00000380308	ENSLOCP00000009356
ENSP00000264968	ENSLOCP00000001805
ENSP00000338487	ENSLOCP00000014068
ENSP00000474896	ENSLOCP00000020186
ENSP00000354458	ENSLOCP00000010723
ENSP00000360281	ENSLOCP00000010751
ENSP00000322061	ENSLOCP00000009672
ENSP00000263413	ENSLOCP00000009644
ENSP00000309270	ENSLOCP00000021427
ENSP00000362207	ENSLOCP00000006662
ENSP00000276055	ENSLOCP00000021899
ENSP00000354842	ENSLOCP00000006228
ENSP00000344724	ENSLOCP00000000800
ENSP00000219746	ENSLOCP00000008781
ENSP00000436500	ENSLOCP00000002761
ENSP00000441032	ENSLOCP00000005977
ENSP00000311657	ENSLOCP00000018454
ENSP00000440288	ENSLOCP00000006716
ENSP00000351717	ENSLOCP00000011321
ENSP00000275016	ENSLOCP00000019560
ENSP00000310721	ENSLOCP00000005913
ENSP00000244043	ENSLOCP00000003782
ENSP00000259808	ENSLOCP00000016038
ENSP00000220751	ENSLOCP00000012784
ENSP00000332454	ENSLOCP00000005472
ENSP00000306678	ENSLOCP00000005232
ENSP00000363852	ENSLOCP00000014168
ENSP00000229729	ENSLOCP00000000168
ENSP00000336888	ENSLOCP00000010130
ENSP00000359892	ENSLOCP00000004123
ENSP00000262032	ENSLOCP00000009388
ENSP00000413025	ENSLOCP00000005993
ENSP00000344544	ENSLOCP00000016715
ENSP00000473474	ENSLOCP00000010022
ENSP00000297679	ENSLOCP00000004068
ENSP00000343526	ENSLOCP00000007915
ENSP00000303434	ENSLOCP00000010992
ENSP00000346643	ENSLOCP00000011195
ENSP00000292432	ENSLOCP00000015154
ENSP00000223366	ENSLOCP00000018674
ENSP00000295256	ENSLOCP00000015904
ENSP00000340243	ENSLOCP00000002233
ENSP00000342962	ENSLOCP00000021344
ENSP00000319796	ENSLOCP00000017437
ENSP00000420863	ENSLOCP00000007332
ENSP00000320346	ENSLOCP00000017678
ENSP00000274140	ENSLOCP00000016692
ENSP00000427223	ENSLOCP00000009637
ENSP00000379118	ENSLOCP00000011477
ENSP00000309141	ENSLOCP00000010337
ENSP00000471536	ENSLOCP00000005346
ENSP00000385824	ENSLOCP00000020509
ENSP00000361672	ENSLOCP00000003567
ENSP00000363377	ENSLOCP00000018366
ENSP00000366746	ENSLOCP00000013425
ENSP00000413697	ENSLOCP00000014830
ENSP00000330631	ENSLOCP00000007760
ENSP00000043402	ENSLOCP00000004463
ENSP00000335397	ENSLOCP00000009722
ENSP00000399441	ENSLOCP00000009569
ENSP00000340328	ENSLOCP00000002448
ENSP00000294635	ENSLOCP00000004011
ENSP00000263212	ENSLOCP00000002374
ENSP00000312411	ENSLOCP00000001500
ENSP00000417659	ENSLOCP00000004242
ENSP00000254654	ENSLOCP00000011089
ENSP00000477341	ENSLOCP00000016565
ENSP00000343909	ENSLOCP00000018142
ENSP00000378830	ENSLOCP00000017846
ENSP00000338673	ENSLOCP00000003529
ENSP00000376345	ENSLOCP00000016401
ENSP00000378324	ENSLOCP00000018245
ENSP00000414398	ENSLOCP00000004841
ENSP00000307280	ENSLOCP00000005570
ENSP00000347055	ENSLOCP00000016283
ENSP00000365630	ENSLOCP00000002447
ENSP00000262094	ENSLOCP00000004148
ENSP00000379601	ENSLOCP00000016582
ENSP00000330247	ENSLOCP00000018694
ENSP00000376615	ENSLOCP00000018478
ENSP00000261461	ENSLOCP00000020203
ENSP00000417963	ENSLOCP00000020679
ENSP00000412733	ENSLOCP00000012005
ENSP00000296220	ENSLOCP00000003330
ENSP00000379804	ENSLOCP00000002611
ENSP00000263650	ENSLOCP00000001895
ENSP00000378349	ENSLOCP00000018089
ENSP00000353094	ENSLOCP00000002743
ENSP00000215941	ENSLOCP00000014848
ENSP00000218008	ENSLOCP00000018765
ENSP00000334216	ENSLOCP00000012122
ENSP00000250111	ENSLOCP00000016689
ENSP00000356790	ENSLOCP00000010411
ENSP00000473410	ENSLOCP00000007095
ENSP00000396538	ENSLOCP00000004760
ENSP00000379330	ENSLOCP00000002781
ENSP00000377867	ENSLOCP00000017556
ENSP00000325748	ENSLOCP00000007716
ENSP00000361892	ENSLOCP00000009183
ENSP00000429744	ENSLOCP00000011977
ENSP00000320485	ENSLOCP00000004543
ENSP00000368189	ENSLOCP00000008045
ENSP00000263620	ENSLOCP00000002797
ENSP00000263270	ENSLOCP00000018336
ENSP00000336666	ENSLOCP00000017324
ENSP00000379891	ENSLOCP00000004852
ENSP00000352167	ENSLOCP00000014275
ENSP00000413049	ENSLOCP00000014296
ENSP00000354886	ENSLOCP00000014267
ENSP00000326305	ENSLOCP00000017734
ENSP00000397563	ENSLOCP00000007190
ENSP00000257177	ENSLOCP00000007552
ENSP00000263063	ENSLOCP00000008912
ENSP00000373420	ENSLOCP00000011268
ENSP00000325594	ENSLOCP00000015416
ENSP00000410862	ENSLOCP00000014402
ENSP00000344465	ENSLOCP00000010755
ENSP00000274473	ENSLOCP00000010301
ENSP00000266214	ENSLOCP00000004403
ENSP00000259021	ENSLOCP00000016384
ENSP00000380136	ENSLOCP00000019211
ENSP00000337194	ENSLOCP00000014935
ENSP00000356992	ENSLOCP00000001191
ENSP00000264245	ENSLOCP00000003263
ENSP00000266970	ENSLOCP00000004920
ENSP00000347924	ENSLOCP00000011921
ENSP00000316905	ENSLOCP00000013274
ENSP00000224807	ENSLOCP00000015509
ENSP00000358909	ENSLOCP00000000745
ENSP00000266771	ENSLOCP00000007657
ENSP00000340402	ENSLOCP00000019895
ENSP00000365686	ENSLOCP00000004097
ENSP00000417085	ENSLOCP00000002772
ENSP00000356991	ENSLOCP00000001134
ENSP00000418070	ENSLOCP00000011424
ENSP00000264025	ENSLOCP00000007064
ENSP00000359000	ENSLOCP00000011679
ENSP00000245796	ENSLOCP00000018784
ENSP00000274710	ENSLOCP00000015542
ENSP00000020673	ENSLOCP00000015277
ENSP00000417706	ENSLOCP00000012075
ENSP00000292782	ENSLOCP00000000813
ENSP00000319482	ENSLOCP00000009666
ENSP00000334625	ENSLOCP00000017376
ENSP00000298139	ENSLOCP00000013227
ENSP00000317636	ENSLOCP00000014125
ENSP00000269228	ENSLOCP00000001838
ENSP00000361266	ENSLOCP00000002962
ENSP00000350364	ENSLOCP00000010450
ENSP00000270642	ENSLOCP00000006384
ENSP00000264668	ENSLOCP00000016723
ENSP00000337459	ENSLOCP00000004098
ENSP00000297494	ENSLOCP00000005348
ENSP00000419970	ENSLOCP00000001908
ENSP00000283122	ENSLOCP00000002105
ENSP00000355480	ENSLOCP00000020568
ENSP00000282077	ENSLOCP00000009151
ENSP00000005178	ENSLOCP00000013460
ENSP00000378405	ENSLOCP00000003278
ENSP00000333633	ENSLOCP00000017197
ENSP00000417654	ENSLOCP00000002012
ENSP00000247138	ENSLOCP00000017946
ENSP00000320566	ENSLOCP00000019441
ENSP00000322142	ENSLOCP00000008031
ENSP00000380024	ENSLOCP00000008516
ENSP00000364929	ENSLOCP00000011043
ENSP00000377265	ENSLOCP00000020169
ENSP00000362332	ENSLOCP00000000807
ENSP00000368924	ENSLOCP00000016251
ENSP00000201031	ENSLOCP00000008421
ENSP00000008391	ENSLOCP00000020167
ENSP00000300209	ENSLOCP00000004616
ENSP00000267273	ENSLOCP00000012285
ENSP00000406482	ENSLOCP00000013735
ENSP00000290902	ENSLOCP00000013449
ENSP00000316881	ENSLOCP00000006181
ENSP00000323696	ENSLOCP00000003148
ENSP00000236040	ENSLOCP00000001086
ENSP00000379951	ENSLOCP00000009464
ENSP00000253024	ENSLOCP00000021150
ENSP00000351250	ENSLOCP00000012853
ENSP00000384876	ENSLOCP00000003947
ENSP00000419185	ENSLOCP00000004308
ENSP00000302630	ENSLOCP00000016541
ENSP00000371786	ENSLOCP00000007164
ENSP00000261726	ENSLOCP00000009019
ENSP00000417003	ENSLOCP00000005080
ENSP00000270560	ENSLOCP00000017420
ENSP00000305852	ENSLOCP00000001998
ENSP00000433102	ENSLOCP00000010504
ENSP00000373272	ENSLOCP00000001425
ENSP00000256649	ENSLOCP00000013636
ENSP00000323714	ENSLOCP00000014553
ENSP00000393324	ENSLOCP00000012228
ENSP00000318057	ENSLOCP00000018388
ENSP00000239938	ENSLOCP00000011630
ENSP00000177694	ENSLOCP00000016440
ENSP00000374205	ENSLOCP00000010439
ENSP00000321951	ENSLOCP00000007490
ENSP00000314380	ENSLOCP00000010438
ENSP00000387194	ENSLOCP00000011725
ENSP00000221476	ENSLOCP00000018155
ENSP00000357106	ENSLOCP00000001788
ENSP00000384193	ENSLOCP00000010951
ENSP00000222374	ENSLOCP00000005139
ENSP00000475496	ENSLOCP00000007013
ENSP00000355387	ENSLOCP00000017561
ENSP00000316007	ENSLOCP00000007882
ENSP00000302177	ENSLOCP00000020782
ENSP00000324944	ENSLOCP00000010907
ENSP00000245615	ENSLOCP00000009708
ENSP00000261407	ENSLOCP00000009331
ENSP00000406052	ENSLOCP00000011051
ENSP00000346065	ENSLOCP00000020362
ENSP00000384376	ENSLOCP00000021272
ENSP00000255324	ENSLOCP00000013196
ENSP00000414624	ENSLOCP00000016583
ENSP00000325674	ENSLOCP00000004572
ENSP00000452634	ENSLOCP00000012068
ENSP00000284073	ENSLOCP00000005599
ENSP00000233078	ENSLOCP00000002644
ENSP00000257017	ENSLOCP00000018900
ENSP00000393987	ENSLOCP00000020306
ENSP00000383933	ENSLOCP00000019769
ENSP00000295569	ENSLOCP00000012411
ENSP00000263519	ENSLOCP00000019139
ENSP00000369677	ENSLOCP00000019635
ENSP00000335481	ENSLOCP00000009904
ENSP00000318234	ENSLOCP00000001806
ENSP00000254528	ENSLOCP00000013616
ENSP00000325355	ENSLOCP00000013981
ENSP00000345436	ENSLOCP00000006928
ENSP00000396421	ENSLOCP00000011695
ENSP00000274289	ENSLOCP00000009231
ENSP00000361275	ENSLOCP00000002893
ENSP00000253159	ENSLOCP00000004693
ENSP00000441823	ENSLOCP00000009506
ENSP00000251020	ENSLOCP00000008821
ENSP00000375810	ENSLOCP00000018162
ENSP00000259708	ENSLOCP00000001715
ENSP00000320543	ENSLOCP00000007117
ENSP00000419952	ENSLOCP00000003854
ENSP00000302719	ENSLOCP00000016880
ENSP00000344208	ENSLOCP00000013736
ENSP00000410403	ENSLOCP00000007009
ENSP00000465419	ENSLOCP00000005451
ENSP00000281537	ENSLOCP00000016910
ENSP00000355938	ENSLOCP00000000999
ENSP00000320234	ENSLOCP00000011733
ENSP00000437041	ENSLOCP00000005105
ENSP00000356218	ENSLOCP00000012453
ENSP00000371419	ENSLOCP00000013229
ENSP00000398688	ENSLOCP00000007137
ENSP00000300055	ENSLOCP00000017693
ENSP00000405514	ENSLOCP00000013389
ENSP00000226574	ENSLOCP00000014870
ENSP00000358983	ENSLOCP00000015294
ENSP00000221452	ENSLOCP00000018282
ENSP00000295025	ENSLOCP00000019874
ENSP00000329468	ENSLOCP00000016983
ENSP00000353078	ENSLOCP00000014911
ENSP00000338348	ENSLOCP00000011469
ENSP00000341346	ENSLOCP00000008157
ENSP00000207457	ENSLOCP00000000511
ENSP00000379263	ENSLOCP00000016179
ENSP00000283025	ENSLOCP00000007458
ENSP00000356599	ENSLOCP00000011968
ENSP00000350102	ENSLOCP00000021444
ENSP00000078445	ENSLOCP00000007512
ENSP00000357596	ENSLOCP00000010531
ENSP00000342136	ENSLOCP00000009883
ENSP00000434939	ENSLOCP00000006762
ENSP00000273179	ENSLOCP00000011852
ENSP00000411145	ENSLOCP00000019564
ENSP00000283268	ENSLOCP00000012768
ENSP00000359357	ENSLOCP00000005645
ENSP00000342137	ENSLOCP00000017680
ENSP00000337701	ENSLOCP00000000253
ENSP00000378072	ENSLOCP00000012957
ENSP00000370430	ENSLOCP00000012436
ENSP00000356015	ENSLOCP00000019962
ENSP00000295709	ENSLOCP00000004184
ENSP00000361769	ENSLOCP00000001591
ENSP00000439287	ENSLOCP00000009092
ENSP00000384892	ENSLOCP00000011580
ENSP00000428417	ENSLOCP00000019949
ENSP00000323313	ENSLOCP00000002909
ENSP00000264065	ENSLOCP00000008090
ENSP00000381104	ENSLOCP00000007075
ENSP00000365567	ENSLOCP00000003717
ENSP00000360184	ENSLOCP00000013828
ENSP00000216605	ENSLOCP00000015882
ENSP00000379108	ENSLOCP00000014823
ENSP00000265686	ENSLOCP00000007802
ENSP00000332247	ENSLOCP00000007183
ENSP00000264649	ENSLOCP00000015386
ENSP00000336740	ENSLOCP00000005237
ENSP00000338127	ENSLOCP00000011607
ENSP00000361158	ENSLOCP00000003340
ENSP00000349616	ENSLOCP00000020561
ENSP00000421981	ENSLOCP00000008873
ENSP00000430955	ENSLOCP00000011338
ENSP00000304051	ENSLOCP00000010972
ENSP00000366395	ENSLOCP00000001672
ENSP00000247461	ENSLOCP00000014059
ENSP00000326699	ENSLOCP00000012855
ENSP00000370571	ENSLOCP00000002134
ENSP00000264735	ENSLOCP00000010909
ENSP00000261854	ENSLOCP00000016110
ENSP00000288680	ENSLOCP00000003362
ENSP00000229335	ENSLOCP00000009902
ENSP00000244669	ENSLOCP00000015286
ENSP00000278060	ENSLOCP00000005069
ENSP00000297792	ENSLOCP00000007127
ENSP00000308750	ENSLOCP00000015077
ENSP00000297565	ENSLOCP00000011966
ENSP00000227524	ENSLOCP00000009868
ENSP00000363313	ENSLOCP00000000646
ENSP00000430432	ENSLOCP00000020985
ENSP00000359128	ENSLOCP00000000783
ENSP00000381032	ENSLOCP00000018321
ENSP00000475261	ENSLOCP00000001464
ENSP00000342832	ENSLOCP00000002331
ENSP00000381823	ENSLOCP00000012475
ENSP00000265175	ENSLOCP00000011687
ENSP00000343405	ENSLOCP00000015455
ENSP00000280551	ENSLOCP00000015429
ENSP00000259605	ENSLOCP00000015768
ENSP00000274811	ENSLOCP00000014609
ENSP00000368824	ENSLOCP00000004411
ENSP00000354609	ENSLOCP00000006636
ENSP00000357232	ENSLOCP00000009886
ENSP00000360217	ENSLOCP00000020190
ENSP00000341564	ENSLOCP00000016472
ENSP00000343877	ENSLOCP00000017243
ENSP00000406197	ENSLOCP00000022094
ENSP00000363414	ENSLOCP00000022379
ENSP00000328777	ENSLOCP00000011160
ENSP00000359489	ENSLOCP00000018952
ENSP00000348793	ENSLOCP00000001516
ENSP00000265343	ENSLOCP00000012999
ENSP00000321537	ENSLOCP00000005990
ENSP00000376333	ENSLOCP00000014079
ENSP00000273666	ENSLOCP00000007639
ENSP00000359070	ENSLOCP00000001994
ENSP00000317743	ENSLOCP00000006832
ENSP00000384015	ENSLOCP00000001883
ENSP00000341280	ENSLOCP00000010126
ENSP00000363458	ENSLOCP00000003100
ENSP00000252891	ENSLOCP00000017851
ENSP00000285599	ENSLOCP00000012412
ENSP00000353655	ENSLOCP00000018584
ENSP00000354168	ENSLOCP00000021738
ENSP00000451575	ENSLOCP00000016041
ENSP00000419199	ENSLOCP00000016392
ENSP00000397655	ENSLOCP00000019535
ENSP00000377840	ENSLOCP00000015763
ENSP00000438949	ENSLOCP00000003025
ENSP00000320025	ENSLOCP00000013336
ENSP00000265997	ENSLOCP00000008635
ENSP00000265085	ENSLOCP00000011134
ENSP00000443985	ENSLOCP00000012073
ENSP00000199389	ENSLOCP00000010296
ENSP00000307235	ENSLOCP00000011431
ENSP00000359575	ENSLOCP00000006145
ENSP00000442786	ENSLOCP00000019890
ENSP00000257818	ENSLOCP00000003343
ENSP00000361043	ENSLOCP00000004961
ENSP00000336606	ENSLOCP00000012361
ENSP00000386520	ENSLOCP00000017515
ENSP00000362441	ENSLOCP00000016868
ENSP00000216268	ENSLOCP00000022011
ENSP00000370621	ENSLOCP00000021520
ENSP00000370022	ENSLOCP00000001963
ENSP00000430241	ENSLOCP00000018736
ENSP00000368190	ENSLOCP00000004668
ENSP00000417038	ENSLOCP00000019008
ENSP00000311713	ENSLOCP00000012000
ENSP00000336655	ENSLOCP00000014482
ENSP00000194530	ENSLOCP00000013133
ENSP00000370808	ENSLOCP00000018741
ENSP00000281456	ENSLOCP00000016984
ENSP00000358888	ENSLOCP00000015166
ENSP00000011473	ENSLOCP00000019498
ENSP00000263233	ENSLOCP00000018183
ENSP00000320176	ENSLOCP00000019036
ENSP00000264010	ENSLOCP00000008338
ENSP00000318085	ENSLOCP00000004541
ENSP00000404854	ENSLOCP00000008900
ENSP00000343635	ENSLOCP00000003197
ENSP00000357341	ENSLOCP00000020412
ENSP00000405424	ENSLOCP00000011468
ENSP00000217320	ENSLOCP00000005146
ENSP00000337838	ENSLOCP00000019136
ENSP00000274721	ENSLOCP00000011723
ENSP00000313423	ENSLOCP00000001102
ENSP00000366243	ENSLOCP00000011666
ENSP00000357048	ENSLOCP00000002215
ENSP00000263918	ENSLOCP00000019614
ENSP00000327197	ENSLOCP00000001764
ENSP00000403712	ENSLOCP00000017810
ENSP00000258080	ENSLOCP00000002449
ENSP00000357980	ENSLOCP00000010074
ENSP00000305919	ENSLOCP00000018588
ENSP00000318986	ENSLOCP00000012820
ENSP00000419740	ENSLOCP00000004869
ENSP00000364145	ENSLOCP00000019031
ENSP00000369100	ENSLOCP00000019282
ENSP00000356113	ENSLOCP00000014512
ENSP00000024061	ENSLOCP00000009287
ENSP00000282026	ENSLOCP00000021904
ENSP00000314036	ENSLOCP00000020024
ENSP00000310551	ENSLOCP00000007832
ENSP00000370395	ENSLOCP00000012948
ENSP00000433757	ENSLOCP00000005193
ENSP00000005340	ENSLOCP00000017728
ENSP00000394352	ENSLOCP00000001695
ENSP00000378328	ENSLOCP00000007926
ENSP00000427130	ENSLOCP00000010024
ENSP00000359982	ENSLOCP00000012287
ENSP00000342143	ENSLOCP00000010787
ENSP00000294725	ENSLOCP00000009015
ENSP00000415106	ENSLOCP00000007270
ENSP00000280098	ENSLOCP00000001138
ENSP00000007699	ENSLOCP00000017039
ENSP00000262746	ENSLOCP00000007261
ENSP00000368646	ENSLOCP00000004135
ENSP00000296464	ENSLOCP00000013207
ENSP00000384144	ENSLOCP00000006812
ENSP00000299633	ENSLOCP00000015890
ENSP00000317396	ENSLOCP00000012293
ENSP00000370299	ENSLOCP00000008921
ENSP00000365188	ENSLOCP00000017647
ENSP00000367950	ENSLOCP00000013027
ENSP00000368637	ENSLOCP00000019246
ENSP00000406546	ENSLOCP00000013329
ENSP00000298472	ENSLOCP00000011815
ENSP00000387549	ENSLOCP00000018621
ENSP00000343899	ENSLOCP00000014743
ENSP00000283309	ENSLOCP00000019986
ENSP00000394794	ENSLOCP00000014809
ENSP00000340874	ENSLOCP00000002141
ENSP00000444972	ENSLOCP00000015029
ENSP00000265165	ENSLOCP00000015111
ENSP00000340347	ENSLOCP00000012558
ENSP00000441640	ENSLOCP00000015214
ENSP00000347716	ENSLOCP00000017714
ENSP00000327214	ENSLOCP00000009450
ENSP00000438547	ENSLOCP00000017819
ENSP00000377424	ENSLOCP00000019228
ENSP00000362285	ENSLOCP00000010744
ENSP00000380081	ENSLOCP00000005744
ENSP00000345295	ENSLOCP00000015918
ENSP00000376123	ENSLOCP00000008853
ENSP00000350078	ENSLOCP00000018527
ENSP00000279873	ENSLOCP00000008221
ENSP00000347602	ENSLOCP00000011415
ENSP00000264183	ENSLOCP00000019579
ENSP00000336591	ENSLOCP00000011235
ENSP00000335083	ENSLOCP00000012400
ENSP00000329967	ENSLOCP00000020366
ENSP00000430684	ENSLOCP00000019222
ENSP00000359424	ENSLOCP00000005304
ENSP00000224356	ENSLOCP00000008430
ENSP00000001146	ENSLOCP00000001418
ENSP00000285949	ENSLOCP00000008449
ENSP00000299163	ENSLOCP00000006552
ENSP00000398410	ENSLOCP00000004758
ENSP00000262811	ENSLOCP00000001720
ENSP00000385727	ENSLOCP00000012908
ENSP00000298532	ENSLOCP00000005284
ENSP00000339992	ENSLOCP00000019998
ENSP00000429633	ENSLOCP00000005669
ENSP00000217026	ENSLOCP00000001526
ENSP00000398861	ENSLOCP00000015545
ENSP00000323780	ENSLOCP00000016467
ENSP00000295759	ENSLOCP00000011559
ENSP00000253754	ENSLOCP00000012706
ENSP00000312634	ENSLOCP00000018401
ENSP00000337180	ENSLOCP00000012140
ENSP00000260970	ENSLOCP00000009711
ENSP00000232978	ENSLOCP00000011771
ENSP00000368005	ENSLOCP00000013069
ENSP00000359233	ENSLOCP00000009838
ENSP00000349396	ENSLOCP00000013341
ENSP00000258428	ENSLOCP00000001575
ENSP00000361310	ENSLOCP00000019355
ENSP00000241436	ENSLOCP00000006607
ENSP00000230323	ENSLOCP00000014941
ENSP00000314129	ENSLOCP00000018086
ENSP00000295600	ENSLOCP00000012302
ENSP00000265440	ENSLOCP00000019627
ENSP00000354543	ENSLOCP00000002090
ENSP00000368237	ENSLOCP00000019443
ENSP00000351155	ENSLOCP00000014617
ENSP00000381844	ENSLOCP00000000952
ENSP00000355308	ENSLOCP00000013438
ENSP00000419503	ENSLOCP00000013808
ENSP00000261875	ENSLOCP00000017026
ENSP00000360195	ENSLOCP00000007886
ENSP00000328923	ENSLOCP00000003110
ENSP00000309087	ENSLOCP00000012819
ENSP00000222032	ENSLOCP00000005420
ENSP00000399709	ENSLOCP00000008462
ENSP00000448310	ENSLOCP00000009646
ENSP00000361281	ENSLOCP00000003587
ENSP00000332413	ENSLOCP00000019971
ENSP00000361473	ENSLOCP00000005132
ENSP00000360431	ENSLOCP00000007165
ENSP00000268129	ENSLOCP00000017530
ENSP00000302657	ENSLOCP00000007887
ENSP00000358131	ENSLOCP00000011058
ENSP00000305926	ENSLOCP00000018227
ENSP00000237289	ENSLOCP00000018983
ENSP00000352676	ENSLOCP00000009701
ENSP00000228740	ENSLOCP00000019366
ENSP00000358894	ENSLOCP00000014458
ENSP00000305449	ENSLOCP00000018762
ENSP00000289013	ENSLOCP00000010451
ENSP00000357453	ENSLOCP00000021334
ENSP00000348959	ENSLOCP00000013623
ENSP00000380034	ENSLOCP00000007240
ENSP00000327968	ENSLOCP00000005873
ENSP00000246104	ENSLOCP00000002617
ENSP00000203556	ENSLOCP00000010367
ENSP00000439601	ENSLOCP00000005491
ENSP00000230085	ENSLOCP00000020507
ENSP00000377059	ENSLOCP00000016551
ENSP00000333640	ENSLOCP00000007478
ENSP00000356870	ENSLOCP00000020015
ENSP00000386845	ENSLOCP00000007755
ENSP00000281523	ENSLOCP00000008105
ENSP00000396843	ENSLOCP00000001481
ENSP00000370340	ENSLOCP00000013922
ENSP00000332513	ENSLOCP00000001794
ENSP00000358853	ENSLOCP00000020023
ENSP00000265689	ENSLOCP00000003149
ENSP00000356170	ENSLOCP00000014646
ENSP00000362151	ENSLOCP00000014965
ENSP00000420736	ENSLOCP00000012262
ENSP00000365380	ENSLOCP00000017761
ENSP00000347883	ENSLOCP00000003577
ENSP00000263265	ENSLOCP00000000965
ENSP00000404296	ENSLOCP00000018979
ENSP00000360069	ENSLOCP00000022461
ENSP00000368698	ENSLOCP00000009670
ENSP00000361664	ENSLOCP00000004300
ENSP00000432869	ENSLOCP00000006023
ENSP00000309640	ENSLOCP00000005897
ENSP00000309096	ENSLOCP00000001909
ENSP00000333900	ENSLOCP00000010432
ENSP00000289166	ENSLOCP00000004476
ENSP00000318298	ENSLOCP00000021088
ENSP00000443410	ENSLOCP00000018466
ENSP00000358458	ENSLOCP00000021910
ENSP00000242248	ENSLOCP00000018798
ENSP00000360216	ENSLOCP00000008791
ENSP00000265421	ENSLOCP00000019231
ENSP00000427120	ENSLOCP00000010954
ENSP00000271915	ENSLOCP00000000345
ENSP00000262888	ENSLOCP00000004982
ENSP00000365063	ENSLOCP00000021901
ENSP00000366240	ENSLOCP00000011678
ENSP00000355870	ENSLOCP00000020245
ENSP00000227256	ENSLOCP00000005875
ENSP00000331470	ENSLOCP00000020295
ENSP00000282728	ENSLOCP00000008533
ENSP00000321711	ENSLOCP00000017077
ENSP00000281172	ENSLOCP00000020358
ENSP00000358820	ENSLOCP00000013837
ENSP00000310170	ENSLOCP00000000854
ENSP00000264716	ENSLOCP00000021222
ENSP00000245919	ENSLOCP00000018007
ENSP00000306245	ENSLOCP00000012878
ENSP00000306245	ENSLOCP00000012890
ENSP00000289473	ENSLOCP00000002206
ENSP00000348215	ENSLOCP00000014709
ENSP00000309714	ENSLOCP00000013191
ENSP00000295645	ENSLOCP00000017305
ENSP00000375855	ENSLOCP00000001818
ENSP00000405890	ENSLOCP00000005278
ENSP00000251203	ENSLOCP00000008274
ENSP00000318086	ENSLOCP00000018599
ENSP00000368964	ENSLOCP00000004275
ENSP00000414712	ENSLOCP00000019974
ENSP00000362244	ENSLOCP00000003448
ENSP00000369213	ENSLOCP00000016550
ENSP00000251642	ENSLOCP00000015492
ENSP00000263642	ENSLOCP00000010298
ENSP00000385735	ENSLOCP00000004680
ENSP00000320084	ENSLOCP00000017568
ENSP00000358470	ENSLOCP00000013656
ENSP00000426103	ENSLOCP00000007625
ENSP00000369579	ENSLOCP00000017375
ENSP00000471417	ENSLOCP00000006634
ENSP00000368976	ENSLOCP00000007411
ENSP00000301332	ENSLOCP00000005117
ENSP00000388878	ENSLOCP00000019428
ENSP00000368678	ENSLOCP00000008883
ENSP00000424243	ENSLOCP00000021061
ENSP00000346964	ENSLOCP00000015567
ENSP00000358824	ENSLOCP00000019070
ENSP00000316193	ENSLOCP00000016280
ENSP00000356694	ENSLOCP00000012850
ENSP00000363157	ENSLOCP00000005747
ENSP00000376822	ENSLOCP00000003827
ENSP00000287908	ENSLOCP00000012806
ENSP00000369419	ENSLOCP00000012881
ENSP00000358241	ENSLOCP00000008393
ENSP00000379269	ENSLOCP00000016181
ENSP00000270221	ENSLOCP00000001513
ENSP00000439672	ENSLOCP00000018710
ENSP00000344012	ENSLOCP00000009846
ENSP00000301738	ENSLOCP00000004493
ENSP00000312814	ENSLOCP00000013177
ENSP00000386458	ENSLOCP00000006816
ENSP00000239231	ENSLOCP00000014587
ENSP00000302108	ENSLOCP00000000026
ENSP00000332123	ENSLOCP00000001439
ENSP00000274605	ENSLOCP00000014944
ENSP00000370981	ENSLOCP00000018359
ENSP00000359240	ENSLOCP00000015529
ENSP00000276654	ENSLOCP00000011522
ENSP00000318607	ENSLOCP00000001685
ENSP00000371846	ENSLOCP00000002767
ENSP00000402257	ENSLOCP00000012439
ENSP00000383365	ENSLOCP00000002824
ENSP00000430031	ENSLOCP00000016948
ENSP00000350718	ENSLOCP00000015618
ENSP00000261226	ENSLOCP00000019400
ENSP00000384999	ENSLOCP00000012722
ENSP00000332170	ENSLOCP00000007311
ENSP00000366280	ENSLOCP00000018768
ENSP00000258168	ENSLOCP00000004652
ENSP00000262340	ENSLOCP00000011664
ENSP00000261693	ENSLOCP00000002033
ENSP00000264896	ENSLOCP00000004675
ENSP00000322159	ENSLOCP00000008004
ENSP00000361306	ENSLOCP00000017807
ENSP00000384259	ENSLOCP00000007843
ENSP00000372059	ENSLOCP00000001085
ENSP00000254323	ENSLOCP00000007624
ENSP00000417138	ENSLOCP00000008187
ENSP00000264669	ENSLOCP00000013704
ENSP00000258770	ENSLOCP00000006906
ENSP00000228641	ENSLOCP00000020119
ENSP00000241651	ENSLOCP00000013138
ENSP00000250003	ENSLOCP00000002524
ENSP00000352926	ENSLOCP00000020619
ENSP00000385000	ENSLOCP00000009498
ENSP00000368464	ENSLOCP00000005953
ENSP00000343515	ENSLOCP00000006462
ENSP00000428426	ENSLOCP00000006910
ENSP00000313886	ENSLOCP00000012258
ENSP00000425133	ENSLOCP00000002343
ENSP00000415243	ENSLOCP00000008742
ENSP00000414750	ENSLOCP00000015271
ENSP00000473510	ENSLOCP00000004223
ENSP00000364412	ENSLOCP00000011257
ENSP00000219439	ENSLOCP00000021340
ENSP00000358814	ENSLOCP00000015114
ENSP00000368759	ENSLOCP00000009610
ENSP00000360387	ENSLOCP00000004062
ENSP00000265598	ENSLOCP00000000897
ENSP00000250092	ENSLOCP00000016254
ENSP00000408411	ENSLOCP00000018767
ENSP00000357065	ENSLOCP00000006961
ENSP00000376899	ENSLOCP00000013748
ENSP00000350869	ENSLOCP00000015139
ENSP00000297737	ENSLOCP00000018993
ENSP00000406144	ENSLOCP00000011531
ENSP00000422496	ENSLOCP00000014563
ENSP00000323645	ENSLOCP00000007891
ENSP00000265729	ENSLOCP00000012893
ENSP00000394842	ENSLOCP00000010267
ENSP00000362807	ENSLOCP00000001991
ENSP00000264933	ENSLOCP00000016326
ENSP00000218089	ENSLOCP00000017936
ENSP00000407761	ENSLOCP00000019095
ENSP00000348775	ENSLOCP00000012621
ENSP00000420443	ENSLOCP00000019459
ENSP00000272133	ENSLOCP00000019600
ENSP00000310003	ENSLOCP00000002606
ENSP00000348944	ENSLOCP00000007197
ENSP00000349131	ENSLOCP00000020398
ENSP00000217260	ENSLOCP00000009033
ENSP00000276659	ENSLOCP00000003686
ENSP00000344937	ENSLOCP00000007012
ENSP00000216487	ENSLOCP00000017397
ENSP00000383333	ENSLOCP00000008264
ENSP00000347821	ENSLOCP00000018420
ENSP00000287814	ENSLOCP00000017196
ENSP00000266085	ENSLOCP00000020336
ENSP00000218388	ENSLOCP00000017740
ENSP00000314556	ENSLOCP00000017289
ENSP00000360613	ENSLOCP00000018742
ENSP00000360116	ENSLOCP00000008147
ENSP00000301037	ENSLOCP00000007303
ENSP00000298630	ENSLOCP00000009050
ENSP00000418668	ENSLOCP00000015678
ENSP00000290921	ENSLOCP00000013457
ENSP00000353025	ENSLOCP00000019450
ENSP00000350673	ENSLOCP00000001638
ENSP00000396234	ENSLOCP00000018664
ENSP00000241051	ENSLOCP00000005312
ENSP00000265036	ENSLOCP00000009365
ENSP00000278193	ENSLOCP00000000350
ENSP00000447488	ENSLOCP00000020122
ENSP00000361554	ENSLOCP00000007667
ENSP00000217515	ENSLOCP00000004246
ENSP00000226253	ENSLOCP00000007288
ENSP00000329668	ENSLOCP00000016250
ENSP00000264554	ENSLOCP00000006977
ENSP00000364995	ENSLOCP00000014410
ENSP00000346577	ENSLOCP00000004321
ENSP00000378356	ENSLOCP00000011739
ENSP00000264444	ENSLOCP00000018852
ENSP00000337889	ENSLOCP00000002689
ENSP00000401867	ENSLOCP00000014733
ENSP00000386660	ENSLOCP00000013269
ENSP00000382204	ENSLOCP00000008323
ENSP00000360472	ENSLOCP00000007102
ENSP00000302297	ENSLOCP00000018472
ENSP00000477310	ENSLOCP00000007229
ENSP00000300571	ENSLOCP00000003412
ENSP00000376403	ENSLOCP00000016068
ENSP00000343464	ENSLOCP00000016976
ENSP00000357348	ENSLOCP00000021360
ENSP00000338272	ENSLOCP00000005619
ENSP00000369915	ENSLOCP00000001957
ENSP00000347730	ENSLOCP00000006901
ENSP00000354206	ENSLOCP00000002910
ENSP00000394757	ENSLOCP00000004743
ENSP00000441832	ENSLOCP00000022019
ENSP00000295589	ENSLOCP00000011873
ENSP00000446058	ENSLOCP00000007574
ENSP00000290894	ENSLOCP00000017581
ENSP00000307369	ENSLOCP00000008284
ENSP00000379396	ENSLOCP00000005835
ENSP00000446132	ENSLOCP00000020086
ENSP00000356265	ENSLOCP00000011944
ENSP00000371331	ENSLOCP00000002602
ENSP00000354488	ENSLOCP00000011974
ENSP00000370542	ENSLOCP00000021254
ENSP00000344468	ENSLOCP00000006233
ENSP00000307046	ENSLOCP00000004049
ENSP00000361818	ENSLOCP00000009317
ENSP00000280886	ENSLOCP00000015168
ENSP00000434142	ENSLOCP00000021356
ENSP00000391200	ENSLOCP00000012428
ENSP00000415836	ENSLOCP00000003447
ENSP00000361748	ENSLOCP00000007330
ENSP00000400113	ENSLOCP00000005766
ENSP00000355924	ENSLOCP00000020636
ENSP00000393453	ENSLOCP00000001383
ENSP00000468308	ENSLOCP00000015270
ENSP00000263733	ENSLOCP00000012876
ENSP00000260128	ENSLOCP00000005023
ENSP00000258145	ENSLOCP00000021097
ENSP00000313699	ENSLOCP00000009061
ENSP00000360560	ENSLOCP00000020253
ENSP00000377369	ENSLOCP00000013056
ENSP00000341179	ENSLOCP00000004116
ENSP00000414635	ENSLOCP00000008639
ENSP00000281441	ENSLOCP00000001341
ENSP00000319009	ENSLOCP00000012993
ENSP00000359119	ENSLOCP00000018040
ENSP00000264344	ENSLOCP00000011173
ENSP00000380150	ENSLOCP00000005149
ENSP00000311609	ENSLOCP00000005091
ENSP00000330221	ENSLOCP00000008469
ENSP00000428338	ENSLOCP00000016665
ENSP00000310332	ENSLOCP00000011861
ENSP00000424838	ENSLOCP00000013350
ENSP00000361990	ENSLOCP00000020375
ENSP00000400057	ENSLOCP00000019960
ENSP00000264595	ENSLOCP00000016824
ENSP00000301765	ENSLOCP00000009952
ENSP00000320416	ENSLOCP00000002754
ENSP00000318629	ENSLOCP00000017178
ENSP00000384551	ENSLOCP00000013694
ENSP00000272641	ENSLOCP00000001161
ENSP00000333593	ENSLOCP00000007342
ENSP00000378555	ENSLOCP00000009703
ENSP00000278426	ENSLOCP00000009741
ENSP00000320604	ENSLOCP00000015354
ENSP00000261507	ENSLOCP00000009571
ENSP00000400500	ENSLOCP00000001195
ENSP00000254250	ENSLOCP00000003820
ENSP00000300249	ENSLOCP00000007415
ENSP00000358813	ENSLOCP00000021085
ENSP00000361285	ENSLOCP00000007504
ENSP00000376840	ENSLOCP00000000961
ENSP00000297283	ENSLOCP00000019290
ENSP00000362841	ENSLOCP00000006318
ENSP00000359340	ENSLOCP00000006082
ENSP00000429073	ENSLOCP00000006002
ENSP00000284000	ENSLOCP00000021692
ENSP00000305422	ENSLOCP00000022459
ENSP00000427514	ENSLOCP00000021691
ENSP00000386165	ENSLOCP00000021920
ENSP00000358866	ENSLOCP00000019085
ENSP00000368356	ENSLOCP00000020846
ENSP00000374353	ENSLOCP00000006197
ENSP00000380514	ENSLOCP00000006151
ENSP00000273077	ENSLOCP00000000919
ENSP00000378938	ENSLOCP00000011317
ENSP00000314709	ENSLOCP00000022440
ENSP00000261017	ENSLOCP00000012660
ENSP00000225941	ENSLOCP00000016180
ENSP00000371432	ENSLOCP00000014539
ENSP00000368666	ENSLOCP00000004563
ENSP00000369699	ENSLOCP00000009326
ENSP00000271715	ENSLOCP00000010362
ENSP00000248121	ENSLOCP00000007291
ENSP00000317382	ENSLOCP00000008872
ENSP00000359151	ENSLOCP00000000326
ENSP00000394071	ENSLOCP00000019051
ENSP00000369538	ENSLOCP00000019265
ENSP00000306185	ENSLOCP00000008782
ENSP00000296350	ENSLOCP00000001716
ENSP00000358997	ENSLOCP00000018135
ENSP00000261233	ENSLOCP00000019917
ENSP00000390651	ENSLOCP00000001866
ENSP00000236137	ENSLOCP00000001913
ENSP00000308895	ENSLOCP00000011416
ENSP00000336783	ENSLOCP00000016491
ENSP00000379144	ENSLOCP00000006665
ENSP00000304355	ENSLOCP00000014284
ENSP00000221847	ENSLOCP00000007554
ENSP00000368265	ENSLOCP00000015218
ENSP00000234453	ENSLOCP00000007597
ENSP00000369862	ENSLOCP00000006576
ENSP00000362071	ENSLOCP00000002353
ENSP00000344488	ENSLOCP00000004327
ENSP00000284262	ENSLOCP00000004189
ENSP00000378176	ENSLOCP00000015581
ENSP00000355317	ENSLOCP00000004732
ENSP00000373570	ENSLOCP00000016350
ENSP00000265922	ENSLOCP00000004492
ENSP00000226951	ENSLOCP00000012112
ENSP00000341867	ENSLOCP00000000295
ENSP00000369274	ENSLOCP00000009064
ENSP00000440945	ENSLOCP00000006580
ENSP00000439639	ENSLOCP00000012190
ENSP00000398789	ENSLOCP00000013987
ENSP00000339086	ENSLOCP00000009137
ENSP00000371085	ENSLOCP00000014081
ENSP00000414303	ENSLOCP00000021429
ENSP00000397297	ENSLOCP00000021090
ENSP00000358525	ENSLOCP00000022026
ENSP00000299045	ENSLOCP00000018659
ENSP00000335595	ENSLOCP00000005298
ENSP00000380878	ENSLOCP00000018978
ENSP00000347152	ENSLOCP00000015980
ENSP00000363616	ENSLOCP00000005097
ENSP00000318147	ENSLOCP00000012580
ENSP00000262741	ENSLOCP00000006953
ENSP00000433847	ENSLOCP00000003565
ENSP00000361274	ENSLOCP00000021837
ENSP00000282670	ENSLOCP00000008438
ENSP00000355736	ENSLOCP00000022197
ENSP00000229266	ENSLOCP00000018686
ENSP00000230582	ENSLOCP00000017619
ENSP00000377055	ENSLOCP00000007069
ENSP00000360635	ENSLOCP00000001710
ENSP00000316861	ENSLOCP00000012292
ENSP00000356641	ENSLOCP00000002721
ENSP00000319370	ENSLOCP00000001323
ENSP00000258111	ENSLOCP00000019996
ENSP00000379412	ENSLOCP00000003106
ENSP00000156471	ENSLOCP00000014995
ENSP00000380019	ENSLOCP00000009686
ENSP00000446335	ENSLOCP00000001440
ENSP00000328083	ENSLOCP00000015017
ENSP00000315659	ENSLOCP00000014924
ENSP00000377374	ENSLOCP00000014791
ENSP00000350359	ENSLOCP00000014651
ENSP00000264110	ENSLOCP00000008744
ENSP00000361066	ENSLOCP00000004775
ENSP00000385216	ENSLOCP00000019570
ENSP00000325546	ENSLOCP00000006513
ENSP00000430075	ENSLOCP00000012804
ENSP00000379802	ENSLOCP00000004513
ENSP00000356105	ENSLOCP00000014622
ENSP00000258538	ENSLOCP00000018521
ENSP00000363345	ENSLOCP00000003354
ENSP00000395653	ENSLOCP00000006590
ENSP00000370517	ENSLOCP00000013208
ENSP00000345771	ENSLOCP00000008798
ENSP00000381185	ENSLOCP00000015516
ENSP00000387699	ENSLOCP00000005158
ENSP00000265372	ENSLOCP00000000642
ENSP00000264009	ENSLOCP00000009691
ENSP00000231887	ENSLOCP00000011711
ENSP00000474560	ENSLOCP00000015118
ENSP00000398798	ENSLOCP00000010911
ENSP00000318373	ENSLOCP00000020687
ENSP00000275034	ENSLOCP00000020035
ENSP00000244061	ENSLOCP00000005614
ENSP00000217740	ENSLOCP00000014978
ENSP00000326095	ENSLOCP00000005829
ENSP00000360916	ENSLOCP00000005394
ENSP00000296215	ENSLOCP00000007087
ENSP00000170447	ENSLOCP00000017221
ENSP00000302647	ENSLOCP00000011149
ENSP00000371811	ENSLOCP00000002017
ENSP00000370057	ENSLOCP00000012161
ENSP00000276185	ENSLOCP00000018328
ENSP00000444411	ENSLOCP00000015840
ENSP00000263035	ENSLOCP00000019334
ENSP00000367794	ENSLOCP00000009595
ENSP00000362095	ENSLOCP00000018814
ENSP00000206423	ENSLOCP00000002053
ENSP00000348381	ENSLOCP00000015241
ENSP00000264436	ENSLOCP00000018848
ENSP00000287878	ENSLOCP00000015507
ENSP00000323867	ENSLOCP00000009280
ENSP00000436068	ENSLOCP00000013534
ENSP00000343966	ENSLOCP00000013277
ENSP00000304102	ENSLOCP00000016092
ENSP00000358089	ENSLOCP00000014026
ENSP00000262633	ENSLOCP00000003984
ENSP00000303042	ENSLOCP00000016021
ENSP00000410689	ENSLOCP00000012499
ENSP00000397908	ENSLOCP00000020600
ENSP00000261596	ENSLOCP00000013635
ENSP00000263174	ENSLOCP00000001128
ENSP00000359621	ENSLOCP00000006646
ENSP00000264079	ENSLOCP00000008048
ENSP00000359640	ENSLOCP00000006680
ENSP00000444215	ENSLOCP00000004797
ENSP00000357906	ENSLOCP00000009442
ENSP00000328016	ENSLOCP00000016407
ENSP00000266546	ENSLOCP00000009355
ENSP00000402460	ENSLOCP00000005141
ENSP00000362532	ENSLOCP00000001294
ENSP00000381984	ENSLOCP00000004307
ENSP00000264159	ENSLOCP00000001946
ENSP00000257836	ENSLOCP00000005364
ENSP00000359378	ENSLOCP00000018421
ENSP00000444278	ENSLOCP00000012394
ENSP00000351684	ENSLOCP00000009385
ENSP00000416797	ENSLOCP00000008503
ENSP00000379612	ENSLOCP00000014610
ENSP00000396103	ENSLOCP00000021285
ENSP00000327465	ENSLOCP00000006312
ENSP00000276480	ENSLOCP00000007097
ENSP00000228495	ENSLOCP00000005246
ENSP00000226225	ENSLOCP00000006314
ENSP00000359890	ENSLOCP00000018542
ENSP00000267287	ENSLOCP00000004312
ENSP00000282486	ENSLOCP00000002395
ENSP00000414334	ENSLOCP00000006166
ENSP00000264093	ENSLOCP00000019794
ENSP00000327104	ENSLOCP00000014940
ENSP00000356591	ENSLOCP00000011939
ENSP00000301466	ENSLOCP00000006985
ENSP00000332258	ENSLOCP00000009227
ENSP00000450857	ENSLOCP00000010906
ENSP00000265276	ENSLOCP00000015127
ENSP00000355607	ENSLOCP00000019424
ENSP00000337446	ENSLOCP00000015684
ENSP00000009041	ENSLOCP00000014045
ENSP00000422031	ENSLOCP00000011994
ENSP00000382800	ENSLOCP00000003232
ENSP00000340820	ENSLOCP00000016288
ENSP00000361185	ENSLOCP00000006752
ENSP00000469759	ENSLOCP00000014493
ENSP00000361177	ENSLOCP00000006776
ENSP00000370781	ENSLOCP00000002982
ENSP00000259008	ENSLOCP00000006073
ENSP00000381382	ENSLOCP00000004216
ENSP00000365280	ENSLOCP00000004874
ENSP00000367972	ENSLOCP00000011779
ENSP00000391137	ENSLOCP00000011392
ENSP00000386532	ENSLOCP00000005780
ENSP00000321388	ENSLOCP00000013444
ENSP00000361010	ENSLOCP00000004245
ENSP00000323424	ENSLOCP00000009818
ENSP00000351206	ENSLOCP00000001422
ENSP00000362711	ENSLOCP00000002766
ENSP00000358719	ENSLOCP00000021105
ENSP00000440246	ENSLOCP00000011756
ENSP00000321070	ENSLOCP00000015837
ENSP00000212015	ENSLOCP00000013852
ENSP00000354201	ENSLOCP00000016630
ENSP00000323687	ENSLOCP00000016613
ENSP00000237536	ENSLOCP00000006720
ENSP00000362590	ENSLOCP00000013580
ENSP00000336724	ENSLOCP00000019771
ENSP00000273980	ENSLOCP00000015574
ENSP00000321703	ENSLOCP00000018581
ENSP00000299927	ENSLOCP00000018060
ENSP00000358590	ENSLOCP00000020918
ENSP00000361857	ENSLOCP00000005197
ENSP00000253063	ENSLOCP00000006147
ENSP00000393762	ENSLOCP00000020514
ENSP00000441927	ENSLOCP00000009204
ENSP00000303077	ENSLOCP00000018416
ENSP00000347586	ENSLOCP00000014420
ENSP00000262102	ENSLOCP00000017138
ENSP00000392057	ENSLOCP00000010866
ENSP00000298545	ENSLOCP00000006833
ENSP00000231420	ENSLOCP00000014521
ENSP00000296486	ENSLOCP00000013780
ENSP00000310978	ENSLOCP00000011952
ENSP00000368984	ENSLOCP00000003536
ENSP00000265564	ENSLOCP00000002462
ENSP00000374354	ENSLOCP00000010352
ENSP00000363973	ENSLOCP00000004103
ENSP00000398945	ENSLOCP00000016785
ENSP00000381581	ENSLOCP00000012901
ENSP00000302227	ENSLOCP00000004934
ENSP00000348234	ENSLOCP00000003268
ENSP00000262995	ENSLOCP00000010961
ENSP00000399588	ENSLOCP00000017973
ENSP00000350199	ENSLOCP00000009824
ENSP00000358582	ENSLOCP00000012553
ENSP00000346378	ENSLOCP00000013557
ENSP00000427211	ENSLOCP00000015946
ENSP00000376372	ENSLOCP00000015732
ENSP00000440896	ENSLOCP00000018931
ENSP00000360938	ENSLOCP00000003184
ENSP00000255189	ENSLOCP00000007073
ENSP00000357005	ENSLOCP00000000744
ENSP00000299106	ENSLOCP00000005891
ENSP00000363001	ENSLOCP00000004021
ENSP00000357425	ENSLOCP00000021346
ENSP00000340409	ENSLOCP00000011692
ENSP00000316589	ENSLOCP00000008192
ENSP00000011619	ENSLOCP00000014152
ENSP00000301463	ENSLOCP00000004829
ENSP00000393275	ENSLOCP00000022344
ENSP00000362399	ENSLOCP00000002091
ENSP00000322229	ENSLOCP00000008538
ENSP00000259241	ENSLOCP00000008158
ENSP00000290341	ENSLOCP00000016647
ENSP00000414019	ENSLOCP00000018707
ENSP00000280871	ENSLOCP00000019836
ENSP00000352216	ENSLOCP00000002490
ENSP00000275230	ENSLOCP00000020010
ENSP00000432845	ENSLOCP00000010775
ENSP00000385610	ENSLOCP00000015853
ENSP00000408395	ENSLOCP00000015109
ENSP00000309117	ENSLOCP00000008065
ENSP00000222693	ENSLOCP00000019206
ENSP00000339191	ENSLOCP00000019204
ENSP00000308219	ENSLOCP00000007720
ENSP00000452126	ENSLOCP00000017719
ENSP00000297130	ENSLOCP00000013469
ENSP00000306997	ENSLOCP00000015453
ENSP00000352272	ENSLOCP00000015435
ENSP00000354916	ENSLOCP00000000119
ENSP00000008527	ENSLOCP00000018793
ENSP00000406751	ENSLOCP00000018047
ENSP00000473001	ENSLOCP00000000996
ENSP00000393776	ENSLOCP00000013613
ENSP00000356708	ENSLOCP00000021455
ENSP00000331040	ENSLOCP00000021611
ENSP00000371785	ENSLOCP00000021612
ENSP00000359371	ENSLOCP00000022463
ENSP00000311343	ENSLOCP00000004066
ENSP00000240333	ENSLOCP00000014382
ENSP00000368981	ENSLOCP00000016275
ENSP00000377401	ENSLOCP00000020250
ENSP00000454157	ENSLOCP00000001476
ENSP00000430497	ENSLOCP00000016610
ENSP00000245541	ENSLOCP00000016439
ENSP00000341344	ENSLOCP00000014508
ENSP00000311962	ENSLOCP00000004843
ENSP00000356033	ENSLOCP00000020210
ENSP00000338343	ENSLOCP00000015259
ENSP00000349723	ENSLOCP00000010567
ENSP00000338774	ENSLOCP00000019881
ENSP00000264819	ENSLOCP00000007611
ENSP00000283415	ENSLOCP00000010811
ENSP00000344648	ENSLOCP00000004796
ENSP00000384197	ENSLOCP00000001519
ENSP00000263666	ENSLOCP00000012127
ENSP00000164640	ENSLOCP00000018204
ENSP00000413625	ENSLOCP00000004285
ENSP00000260385	ENSLOCP00000015645
ENSP00000234195	ENSLOCP00000020466
ENSP00000386702	ENSLOCP00000021861
ENSP00000267460	ENSLOCP00000013769
ENSP00000351789	ENSLOCP00000019778
ENSP00000414351	ENSLOCP00000005698
ENSP00000360690	ENSLOCP00000018225
ENSP00000381298	ENSLOCP00000017251
ENSP00000368982	ENSLOCP00000007447
ENSP00000424417	ENSLOCP00000010214
ENSP00000380921	ENSLOCP00000004230
ENSP00000313454	ENSLOCP00000015394
ENSP00000290246	ENSLOCP00000003200
ENSP00000377566	ENSLOCP00000007566
ENSP00000362768	ENSLOCP00000008944
ENSP00000262133	ENSLOCP00000008720
ENSP00000267163	ENSLOCP00000010825
ENSP00000250416	ENSLOCP00000000301
ENSP00000355759	ENSLOCP00000019452
ENSP00000364986	ENSLOCP00000002244
ENSP00000294728	ENSLOCP00000000144
ENSP00000007969	ENSLOCP00000017591
ENSP00000285928	ENSLOCP00000019239
ENSP00000264036	ENSLOCP00000004055
ENSP00000296755	ENSLOCP00000013687
ENSP00000300231	ENSLOCP00000017492
ENSP00000325313	ENSLOCP00000000942
ENSP00000363621	ENSLOCP00000002058
ENSP00000298351	ENSLOCP00000013578
ENSP00000355800	ENSLOCP00000019728
ENSP00000259746	ENSLOCP00000019243
ENSP00000287713	ENSLOCP00000002359
ENSP00000475750	ENSLOCP00000019429
ENSP00000355210	ENSLOCP00000014391
ENSP00000355895	ENSLOCP00000019606
ENSP00000337053	ENSLOCP00000016175
ENSP00000367312	ENSLOCP00000019679
ENSP00000444617	ENSLOCP00000017772
ENSP00000369400	ENSLOCP00000009259
ENSP00000164139	ENSLOCP00000002463
ENSP00000216392	ENSLOCP00000014702
ENSP00000354575	ENSLOCP00000006246
ENSP00000345667	ENSLOCP00000011790
ENSP00000324856	ENSLOCP00000006110
ENSP00000312741	ENSLOCP00000008410
ENSP00000260386	ENSLOCP00000018147
ENSP00000263370	ENSLOCP00000018048
ENSP00000371073	ENSLOCP00000009799
ENSP00000420686	ENSLOCP00000004751
ENSP00000367032	ENSLOCP00000009694
ENSP00000358217	ENSLOCP00000021112
ENSP00000358092	ENSLOCP00000020417
ENSP00000368761	ENSLOCP00000010780
ENSP00000215631	ENSLOCP00000000863
ENSP00000360025	ENSLOCP00000005421
ENSP00000364407	ENSLOCP00000009414
ENSP00000407613	ENSLOCP00000002148
ENSP00000376071	ENSLOCP00000012466
ENSP00000223145	ENSLOCP00000013666
ENSP00000332369	ENSLOCP00000017902
ENSP00000333292	ENSLOCP00000002975
ENSP00000271064	ENSLOCP00000001511
ENSP00000349490	ENSLOCP00000013844
ENSP00000307971	ENSLOCP00000015217
ENSP00000348089	ENSLOCP00000004990
ENSP00000334675	ENSLOCP00000017165
ENSP00000288985	ENSLOCP00000011269
ENSP00000359264	ENSLOCP00000011596
ENSP00000359130	ENSLOCP00000000179
ENSP00000368648	ENSLOCP00000019104
ENSP00000315386	ENSLOCP00000002368
ENSP00000295588	ENSLOCP00000007989
ENSP00000311427	ENSLOCP00000017547
ENSP00000317332	ENSLOCP00000008470
ENSP00000273962	ENSLOCP00000015134
ENSP00000312356	ENSLOCP00000021906
ENSP00000304895	ENSLOCP00000021517
ENSP00000361202	ENSLOCP00000021584
ENSP00000356940	ENSLOCP00000021041
ENSP00000376776	ENSLOCP00000003154
ENSP00000423600	ENSLOCP00000007260
ENSP00000249442	ENSLOCP00000008474
ENSP00000284981	ENSLOCP00000013192
ENSP00000296137	ENSLOCP00000015949
ENSP00000317955	ENSLOCP00000018813
ENSP00000282412	ENSLOCP00000020235
ENSP00000397050	ENSLOCP00000018323
ENSP00000284476	ENSLOCP00000020266
ENSP00000267889	ENSLOCP00000018171
ENSP00000182096	ENSLOCP00000006102
ENSP00000312942	ENSLOCP00000005884
ENSP00000392617	ENSLOCP00000014771
ENSP00000378414	ENSLOCP00000006432
ENSP00000349547	ENSLOCP00000017528
ENSP00000347443	ENSLOCP00000015038
ENSP00000443021	ENSLOCP00000021103
ENSP00000378401	ENSLOCP00000013956
ENSP00000349677	ENSLOCP00000004138
ENSP00000362201	ENSLOCP00000006321
ENSP00000315136	ENSLOCP00000002997
ENSP00000259698	ENSLOCP00000005568
ENSP00000334002	ENSLOCP00000016841
ENSP00000328875	ENSLOCP00000013144
ENSP00000261475	ENSLOCP00000011198
ENSP00000297788	ENSLOCP00000019426
ENSP00000355991	ENSLOCP00000013862
ENSP00000358716	ENSLOCP00000012716
ENSP00000265272	ENSLOCP00000013263
ENSP00000377015	ENSLOCP00000006356
ENSP00000400459	ENSLOCP00000021100
ENSP00000306477	ENSLOCP00000007328
ENSP00000313890	ENSLOCP00000016533
ENSP00000364912	ENSLOCP00000009591
ENSP00000382804	ENSLOCP00000020728
ENSP00000358262	ENSLOCP00000012962
ENSP00000283131	ENSLOCP00000010940
ENSP00000360163	ENSLOCP00000017970
ENSP00000366306	ENSLOCP00000021883
ENSP00000377871	ENSLOCP00000022279
ENSP00000333769	ENSLOCP00000006231
ENSP00000302289	ENSLOCP00000014705
ENSP00000265431	ENSLOCP00000012555
ENSP00000307508	ENSLOCP00000007851
ENSP00000367197	ENSLOCP00000011031
ENSP00000256592	ENSLOCP00000013015
ENSP00000469647	ENSLOCP00000017961
ENSP00000282388	ENSLOCP00000020311
ENSP00000388402	ENSLOCP00000017209
ENSP00000462435	ENSLOCP00000009970
ENSP00000317595	ENSLOCP00000008352
ENSP00000353785	ENSLOCP00000009784
ENSP00000361027	ENSLOCP00000017095
ENSP00000473496	ENSLOCP00000005932
ENSP00000362918	ENSLOCP00000006463
ENSP00000376384	ENSLOCP00000008852
ENSP00000217289	ENSLOCP00000020313
ENSP00000331201	ENSLOCP00000017192
ENSP00000298125	ENSLOCP00000012682
ENSP00000233055	ENSLOCP00000004815
ENSP00000359506	ENSLOCP00000018950
ENSP00000296575	ENSLOCP00000010889
ENSP00000343629	ENSLOCP00000012730
ENSP00000308275	ENSLOCP00000014307
ENSP00000312834	ENSLOCP00000006418
ENSP00000246912	ENSLOCP00000015333
ENSP00000370625	ENSLOCP00000014052
ENSP00000228347	ENSLOCP00000018771
ENSP00000263331	ENSLOCP00000020453
ENSP00000285670	ENSLOCP00000001038
ENSP00000349359	ENSLOCP00000018806
ENSP00000356437	ENSLOCP00000019871
ENSP00000475434	ENSLOCP00000011104
ENSP00000226091	ENSLOCP00000016558
ENSP00000245323	ENSLOCP00000013610
ENSP00000204961	ENSLOCP00000018105
ENSP00000310521	ENSLOCP00000002932
ENSP00000264454	ENSLOCP00000011753
ENSP00000343428	ENSLOCP00000021879
ENSP00000375894	ENSLOCP00000005432
ENSP00000313021	ENSLOCP00000016202
ENSP00000349458	ENSLOCP00000020862
ENSP00000387435	ENSLOCP00000005057
ENSP00000245810	ENSLOCP00000007678
ENSP00000302648	ENSLOCP00000003755
ENSP00000409007	ENSLOCP00000015571
ENSP00000363836	ENSLOCP00000000597
ENSP00000262043	ENSLOCP00000021057
ENSP00000216024	ENSLOCP00000014485
ENSP00000419471	ENSLOCP00000017199
ENSP00000358576	ENSLOCP00000013166
ENSP00000367527	ENSLOCP00000020655
ENSP00000355185	ENSLOCP00000014833
ENSP00000323584	ENSLOCP00000004777
ENSP00000240587	ENSLOCP00000006939
ENSP00000360552	ENSLOCP00000002879
ENSP00000312368	ENSLOCP00000011836
ENSP00000233575	ENSLOCP00000020684
ENSP00000354163	ENSLOCP00000007334
ENSP00000363419	ENSLOCP00000005124
ENSP00000440273	ENSLOCP00000001726
ENSP00000345492	ENSLOCP00000009554
ENSP00000354947	ENSLOCP00000019198
ENSP00000369009	ENSLOCP00000004255
ENSP00000012443	ENSLOCP00000018258
ENSP00000286719	ENSLOCP00000004774
ENSP00000354871	ENSLOCP00000009118
ENSP00000283179	ENSLOCP00000020571
ENSP00000257068	ENSLOCP00000008855
ENSP00000335628	ENSLOCP00000000631
ENSP00000264033	ENSLOCP00000003995
ENSP00000270279	ENSLOCP00000005167
ENSP00000284288	ENSLOCP00000006446
ENSP00000227638	ENSLOCP00000009089
ENSP00000379183	ENSLOCP00000019079
ENSP00000386869	ENSLOCP00000019811
ENSP00000442788	ENSLOCP00000015512
ENSP00000278505	ENSLOCP00000005357
ENSP00000304642	ENSLOCP00000015550
ENSP00000395249	ENSLOCP00000013487
ENSP00000268184	ENSLOCP00000017447
ENSP00000296785	ENSLOCP00000013579
ENSP00000305071	ENSLOCP00000005712
ENSP00000367631	ENSLOCP00000019628
ENSP00000266991	ENSLOCP00000009345
ENSP00000295731	ENSLOCP00000013321
ENSP00000367965	ENSLOCP00000013037
ENSP00000334879	ENSLOCP00000004529
ENSP00000365830	ENSLOCP00000012584
ENSP00000340975	ENSLOCP00000021600
ENSP00000273183	ENSLOCP00000005733
ENSP00000327509	ENSLOCP00000015735
ENSP00000329200	ENSLOCP00000007251
ENSP00000413929	ENSLOCP00000019178
ENSP00000339692	ENSLOCP00000005045
ENSP00000368710	ENSLOCP00000019240
ENSP00000340578	ENSLOCP00000003075
ENSP00000418001	ENSLOCP00000009710
ENSP00000476119	ENSLOCP00000012168
ENSP00000306015	ENSLOCP00000015446
ENSP00000377789	ENSLOCP00000022411
ENSP00000347717	ENSLOCP00000006037
ENSP00000339883	ENSLOCP00000019592
ENSP00000273067	ENSLOCP00000011795
ENSP00000266643	ENSLOCP00000004674
ENSP00000333181	ENSLOCP00000015564
ENSP00000402084	ENSLOCP00000004339
ENSP00000380675	ENSLOCP00000020497
ENSP00000404042	ENSLOCP00000018687
ENSP00000278070	ENSLOCP00000015643
ENSP00000312649	ENSLOCP00000014998
ENSP00000264867	ENSLOCP00000015207
ENSP00000228515	ENSLOCP00000005807
ENSP00000318258	ENSLOCP00000010073
ENSP00000379090	ENSLOCP00000020767
ENSP00000363640	ENSLOCP00000000241
ENSP00000289248	ENSLOCP00000006931
ENSP00000363516	ENSLOCP00000003292
ENSP00000407958	ENSLOCP00000009100
ENSP00000429615	ENSLOCP00000014958
ENSP00000313600	ENSLOCP00000013152
ENSP00000273859	ENSLOCP00000014354
ENSP00000349325	ENSLOCP00000010164
ENSP00000313172	ENSLOCP00000020424
ENSP00000254765	ENSLOCP00000020421
ENSP00000264231	ENSLOCP00000002420
ENSP00000314420	ENSLOCP00000016463
ENSP00000356243	ENSLOCP00000011792
ENSP00000452027	ENSLOCP00000013081
ENSP00000258796	ENSLOCP00000001770
ENSP00000365714	ENSLOCP00000001618
ENSP00000269346	ENSLOCP00000015819
ENSP00000366998	ENSLOCP00000019314
ENSP00000465978	ENSLOCP00000014528
ENSP00000394954	ENSLOCP00000008186
ENSP00000371483	ENSLOCP00000011934
ENSP00000321424	ENSLOCP00000013419
ENSP00000376702	ENSLOCP00000015190
ENSP00000319141	ENSLOCP00000009379
ENSP00000323183	ENSLOCP00000020108
ENSP00000476746	ENSLOCP00000015862
ENSP00000431643	ENSLOCP00000007568
ENSP00000269740	ENSLOCP00000000394
ENSP00000357612	ENSLOCP00000010565
ENSP00000367882	ENSLOCP00000009497
ENSP00000254770	ENSLOCP00000013091
ENSP00000388713	ENSLOCP00000005554
ENSP00000259512	ENSLOCP00000011271
ENSP00000158771	ENSLOCP00000002816
ENSP00000384744	ENSLOCP00000008057
ENSP00000315106	ENSLOCP00000014813
ENSP00000362013	ENSLOCP00000021323
ENSP00000286523	ENSLOCP00000016719
ENSP00000370242	ENSLOCP00000008876
ENSP00000384222	ENSLOCP00000016869
ENSP00000362260	ENSLOCP00000018337
ENSP00000353863	ENSLOCP00000003264
ENSP00000294740	ENSLOCP00000014233
ENSP00000469686	ENSLOCP00000018355
ENSP00000291900	ENSLOCP00000007046
ENSP00000434359	ENSLOCP00000012383
ENSP00000238823	ENSLOCP00000020631
ENSP00000367828	ENSLOCP00000012752
ENSP00000362395	ENSLOCP00000018453
ENSP00000330774	ENSLOCP00000014962
ENSP00000379901	ENSLOCP00000013744
ENSP00000400471	ENSLOCP00000006186
ENSP00000360672	ENSLOCP00000003568
ENSP00000343144	ENSLOCP00000010167
ENSP00000219255	ENSLOCP00000008269
ENSP00000352414	ENSLOCP00000018319
ENSP00000274625	ENSLOCP00000011837
ENSP00000364839	ENSLOCP00000006978
ENSP00000269197	ENSLOCP00000007484
ENSP00000391447	ENSLOCP00000020145
ENSP00000384515	ENSLOCP00000018910
ENSP00000391583	ENSLOCP00000018911
ENSP00000367157	ENSLOCP00000021624
ENSP00000379880	ENSLOCP00000022433
ENSP00000291592	ENSLOCP00000021940
ENSP00000292599	ENSLOCP00000014047
ENSP00000434552	ENSLOCP00000006876
ENSP00000342098	ENSLOCP00000015779
ENSP00000382713	ENSLOCP00000010676
ENSP00000417970	ENSLOCP00000019065
ENSP00000366070	ENSLOCP00000006976
ENSP00000365014	ENSLOCP00000012508
ENSP00000305631	ENSLOCP00000010377
ENSP00000262662	ENSLOCP00000011482
ENSP00000303437	ENSLOCP00000005428
ENSP00000356918	ENSLOCP00000021044
ENSP00000308926	ENSLOCP00000012581
ENSP00000356857	ENSLOCP00000020013
ENSP00000321445	ENSLOCP00000004667
ENSP00000455444	ENSLOCP00000005522
ENSP00000358081	ENSLOCP00000014034
ENSP00000287322	ENSLOCP00000018640
ENSP00000369887	ENSLOCP00000016811
ENSP00000441039	ENSLOCP00000010474
ENSP00000453076	ENSLOCP00000015335
ENSP00000298110	ENSLOCP00000021597
ENSP00000430269	ENSLOCP00000020649
ENSP00000332528	ENSLOCP00000016145
ENSP00000328090	ENSLOCP00000016137
ENSP00000296358	ENSLOCP00000012162
ENSP00000304108	ENSLOCP00000010586
ENSP00000367356	ENSLOCP00000012795
ENSP00000293443	ENSLOCP00000016360
ENSP00000410626	ENSLOCP00000000547
ENSP00000270142	ENSLOCP00000011159
ENSP00000371554	ENSLOCP00000022163
ENSP00000377724	ENSLOCP00000016009
ENSP00000243045	ENSLOCP00000005204
ENSP00000326869	ENSLOCP00000010705
ENSP00000269582	ENSLOCP00000015659
ENSP00000357660	ENSLOCP00000009315
ENSP00000424711	ENSLOCP00000003786
ENSP00000261172	ENSLOCP00000020236
ENSP00000262551	ENSLOCP00000017093
ENSP00000356191	ENSLOCP00000014818
ENSP00000360688	ENSLOCP00000004602
ENSP00000387292	ENSLOCP00000018898
ENSP00000420919	ENSLOCP00000013135
ENSP00000320757	ENSLOCP00000014036
ENSP00000351379	ENSLOCP00000022406
ENSP00000418529	ENSLOCP00000007316
ENSP00000269097	ENSLOCP00000016122
ENSP00000364512	ENSLOCP00000009973
ENSP00000369816	ENSLOCP00000017111
ENSP00000331831	ENSLOCP00000012181
ENSP00000290216	ENSLOCP00000016919
ENSP00000272732	ENSLOCP00000008909
ENSP00000362993	ENSLOCP00000007857
ENSP00000472681	ENSLOCP00000022042
ENSP00000345420	ENSLOCP00000021121
ENSP00000265299	ENSLOCP00000011633
ENSP00000454591	ENSLOCP00000002223
ENSP00000277632	ENSLOCP00000012848
ENSP00000257515	ENSLOCP00000011533
ENSP00000354958	ENSLOCP00000007608
ENSP00000266077	ENSLOCP00000006153
ENSP00000331462	ENSLOCP00000003336
ENSP00000340494	ENSLOCP00000019658
ENSP00000320209	ENSLOCP00000014908
ENSP00000253796	ENSLOCP00000015247
ENSP00000254661	ENSLOCP00000005233
ENSP00000242249	ENSLOCP00000016382
ENSP00000227163	ENSLOCP00000021996
ENSP00000343248	ENSLOCP00000003925
ENSP00000356811	ENSLOCP00000020003
ENSP00000376035	ENSLOCP00000004756
ENSP00000307449	ENSLOCP00000007973
ENSP00000246190	ENSLOCP00000000964
ENSP00000335040	ENSLOCP00000010410
ENSP00000356481	ENSLOCP00000002111
ENSP00000362409	ENSLOCP00000002065
ENSP00000419712	ENSLOCP00000003094
ENSP00000401338	ENSLOCP00000007713
ENSP00000371789	ENSLOCP00000012992
ENSP00000320318	ENSLOCP00000011947
ENSP00000261655	ENSLOCP00000007570
ENSP00000303252	ENSLOCP00000008144
ENSP00000368767	ENSLOCP00000006050
ENSP00000308057	ENSLOCP00000014596
ENSP00000364814	ENSLOCP00000009675
ENSP00000373360	ENSLOCP00000010701
ENSP00000358795	ENSLOCP00000014717
ENSP00000358815	ENSLOCP00000014805
ENSP00000307801	ENSLOCP00000006330
ENSP00000358430	ENSLOCP00000015099
ENSP00000182527	ENSLOCP00000000971
ENSP00000263671	ENSLOCP00000002667
ENSP00000361112	ENSLOCP00000017035
ENSP00000297265	ENSLOCP00000014637
ENSP00000348489	ENSLOCP00000003974
ENSP00000396160	ENSLOCP00000003192
ENSP00000368683	ENSLOCP00000009692
ENSP00000337128	ENSLOCP00000004005
ENSP00000361668	ENSLOCP00000004319
ENSP00000369395	ENSLOCP00000003733
ENSP00000456548	ENSLOCP00000022190
ENSP00000385277	ENSLOCP00000013853
ENSP00000285311	ENSLOCP00000015595
ENSP00000363081	ENSLOCP00000007661
ENSP00000220812	ENSLOCP00000019232
ENSP00000359098	ENSLOCP00000020889
ENSP00000320797	ENSLOCP00000004595
ENSP00000380661	ENSLOCP00000009481
ENSP00000387851	ENSLOCP00000006630
ENSP00000351113	ENSLOCP00000017373
ENSP00000334665	ENSLOCP00000015734
ENSP00000439625	ENSLOCP00000003345
ENSP00000380185	ENSLOCP00000008298
ENSP00000344961	ENSLOCP00000018818
ENSP00000346990	ENSLOCP00000019501
ENSP00000359795	ENSLOCP00000004560
ENSP00000319254	ENSLOCP00000000220
ENSP00000265498	ENSLOCP00000012880
ENSP00000369858	ENSLOCP00000000260
ENSP00000450842	ENSLOCP00000005416
ENSP00000230461	ENSLOCP00000020891
ENSP00000402698	ENSLOCP00000011485
ENSP00000362613	ENSLOCP00000018731
ENSP00000370408	ENSLOCP00000005112
ENSP00000231656	ENSLOCP00000013645
ENSP00000358512	ENSLOCP00000013819
ENSP00000474621	ENSLOCP00000005500
ENSP00000380437	ENSLOCP00000001132
ENSP00000391481	ENSLOCP00000017378
ENSP00000265986	ENSLOCP00000008596
ENSP00000297293	ENSLOCP00000010481
ENSP00000362469	ENSLOCP00000002668
ENSP00000360966	ENSLOCP00000004201
ENSP00000370724	ENSLOCP00000020356
ENSP00000349351	ENSLOCP00000017369
ENSP00000322249	ENSLOCP00000004112
ENSP00000348752	ENSLOCP00000002093
ENSP00000328216	ENSLOCP00000006169
ENSP00000355799	ENSLOCP00000019368
ENSP00000250340	ENSLOCP00000019331
ENSP00000296130	ENSLOCP00000002441
ENSP00000280701	ENSLOCP00000008414
ENSP00000304592	ENSLOCP00000015182
ENSP00000223368	ENSLOCP00000001194
ENSP00000270800	ENSLOCP00000021365
ENSP00000296980	ENSLOCP00000018985
ENSP00000314976	ENSLOCP00000021364
ENSP00000249647	ENSLOCP00000016628
ENSP00000254976	ENSLOCP00000019624
ENSP00000361287	ENSLOCP00000015482
ENSP00000303147	ENSLOCP00000018720
ENSP00000377665	ENSLOCP00000001574
ENSP00000219409	ENSLOCP00000007646
ENSP00000297164	ENSLOCP00000014836
ENSP00000064780	ENSLOCP00000007573
ENSP00000398778	ENSLOCP00000011782
ENSP00000257209	ENSLOCP00000004222
ENSP00000335038	ENSLOCP00000006741
ENSP00000384967	ENSLOCP00000000407
ENSP00000462349	ENSLOCP00000004039
ENSP00000296632	ENSLOCP00000012668
ENSP00000304032	ENSLOCP00000015806
ENSP00000380524	ENSLOCP00000015722
ENSP00000361004	ENSLOCP00000016805
ENSP00000295666	ENSLOCP00000014029
ENSP00000359219	ENSLOCP00000014295
ENSP00000333142	ENSLOCP00000014093
ENSP00000388731	ENSLOCP00000007936
ENSP00000400892	ENSLOCP00000006929
ENSP00000395835	ENSLOCP00000015921
ENSP00000357547	ENSLOCP00000008108
ENSP00000252996	ENSLOCP00000004523
ENSP00000348395	ENSLOCP00000007521
ENSP00000357844	ENSLOCP00000021003
ENSP00000465734	ENSLOCP00000016817
ENSP00000367123	ENSLOCP00000002127
ENSP00000359171	ENSLOCP00000011581
ENSP00000269701	ENSLOCP00000008156
ENSP00000340796	ENSLOCP00000006016
ENSP00000343657	ENSLOCP00000013955
ENSP00000419027	ENSLOCP00000009163
ENSP00000377549	ENSLOCP00000011517
ENSP00000473631	ENSLOCP00000006188
ENSP00000406463	ENSLOCP00000015531
ENSP00000384126	ENSLOCP00000005811
ENSP00000328625	ENSLOCP00000011843
ENSP00000310447	ENSLOCP00000005907
ENSP00000369383	ENSLOCP00000019534
ENSP00000469836	ENSLOCP00000002246
ENSP00000321271	ENSLOCP00000004809
ENSP00000387164	ENSLOCP00000005099
ENSP00000354558	ENSLOCP00000007715
ENSP00000292476	ENSLOCP00000005782
ENSP00000262577	ENSLOCP00000010478
ENSP00000400482	ENSLOCP00000006126
ENSP00000413720	ENSLOCP00000000989
ENSP00000384849	ENSLOCP00000015421
ENSP00000228872	ENSLOCP00000020624
[truncated: 6,248 more rows]
