# Supplementary material for: Reconstruction of proto-vertebrate, proto-cyclostome and proto-gnathostome genomes provides new insights into early vertebrate evolution
Source: Nat Commun. 2021 Jul 23;12:4489. doi: 10.1038/s41467-021-24573-z (PMC8302630; doi:10.1038/s41467-021-24573-z)
Supplement: Supplementary file 4 — Supplementary Data 1 [file 41467_2021_24573_MOESM4_ESM.zip › SuppData1/orthologs/HUMAN-LETJA.txt]

ENSP00000001008	SINLEJ016677
ENSP00000001146	SINLEJ015199
ENSP00000001146	SINLEJ004281
ENSP00000002125	SINLEJ001156
ENSP00000002596	SINLEJ004527
ENSP00000002596	SINLEJ011987
ENSP00000003084	SINLEJ011362
ENSP00000003084	SINLEJ011363
ENSP00000003100	SINLEJ600360
ENSP00000003100	SINLEJ600361
ENSP00000004531	SINLEJ014115
ENSP00000004531	SINLEJ014111
ENSP00000004980	SINLEJ010433
ENSP00000005257	SINLEJ600408
ENSP00000005257	SINLEJ001390
ENSP00000005284	SINLEJ017060
ENSP00000005386	SINLEJ009556
ENSP00000006015	SINLEJ600494
ENSP00000006526	SINLEJ004391
ENSP00000006658	SINLEJ010909
ENSP00000007390	SINLEJ009142
ENSP00000007414	SINLEJ016451
ENSP00000007722	SINLEJ013774
ENSP00000008391	SINLEJ008447
ENSP00000008391	SINLEJ008446
ENSP00000008527	SINLEJ007534
ENSP00000008527	SINLEJ007533
ENSP00000010299	SINLEJ005869
ENSP00000010299	SINLEJ005868
ENSP00000011619	SINLEJ008832
ENSP00000011619	SINLEJ012983
ENSP00000011898	SINLEJ016869
ENSP00000011898	SINLEJ015748
ENSP00000012443	SINLEJ000959
ENSP00000012443	SINLEJ000958
ENSP00000013070	SINLEJ001128
ENSP00000013125	SINLEJ000992
ENSP00000013125	SINLEJ006088
ENSP00000013222	SINLEJ016926
ENSP00000013222	SINLEJ006143
ENSP00000013807	SINLEJ001209
ENSP00000013807	SINLEJ016764
ENSP00000014930	SINLEJ000668
ENSP00000017003	SINLEJ017469
ENSP00000019103	SINLEJ010351
ENSP00000019103	SINLEJ003171
ENSP00000019317	SINLEJ004447
ENSP00000020673	SINLEJ006663
ENSP00000020926	SINLEJ013212
ENSP00000023064	SINLEJ013939
ENSP00000023064	SINLEJ008602
ENSP00000023939	SINLEJ005492
ENSP00000024061	SINLEJ009628
ENSP00000024061	SINLEJ006797
ENSP00000025008	SINLEJ008252
ENSP00000025008	SINLEJ008253
ENSP00000026218	SINLEJ012592
ENSP00000033079	SINLEJ006455
ENSP00000035307	SINLEJ600258
ENSP00000035383	SINLEJ017317
ENSP00000035383	SINLEJ014878
ENSP00000037243	SINLEJ009252
ENSP00000037243	SINLEJ019463
ENSP00000037502	SINLEJ005637
ENSP00000037869	SINLEJ004454
ENSP00000039989	SINLEJ013135
ENSP00000039989	SINLEJ013136
ENSP00000040584	SINLEJ010403
ENSP00000040584	SINLEJ008017
ENSP00000040663	SINLEJ005649
ENSP00000040738	SINLEJ011972
ENSP00000040738	SINLEJ000948
ENSP00000040877	SINLEJ002155
ENSP00000043402	SINLEJ005921
ENSP00000043402	SINLEJ014789
ENSP00000044462	SINLEJ014258
ENSP00000046794	SINLEJ011981
ENSP00000052754	SINLEJ018034
ENSP00000052754	SINLEJ007434
ENSP00000053468	SINLEJ000853
ENSP00000053468	SINLEJ017006
ENSP00000053867	SINLEJ600015
ENSP00000054950	SINLEJ019098
ENSP00000054950	SINLEJ018876
ENSP00000055077	SINLEJ001723
ENSP00000061240	SINLEJ010608
ENSP00000061240	SINLEJ006498
ENSP00000064571	SINLEJ011162
ENSP00000064571	SINLEJ008750
ENSP00000064724	SINLEJ007716
ENSP00000064780	SINLEJ007050
ENSP00000070846	SINLEJ016851
ENSP00000072644	SINLEJ009947
ENSP00000074304	SINLEJ007040
ENSP00000074304	SINLEJ007041
ENSP00000078445	SINLEJ000506
ENSP00000080059	SINLEJ008018
ENSP00000080059	SINLEJ008019
ENSP00000081029	SINLEJ017530
ENSP00000081029	SINLEJ009311
ENSP00000085068	SINLEJ008982
ENSP00000085219	SINLEJ001010
ENSP00000085219	SINLEJ001007
ENSP00000155840	SINLEJ016261
ENSP00000155840	SINLEJ016260
ENSP00000155858	SINLEJ016856
ENSP00000155858	SINLEJ016761
ENSP00000155926	SINLEJ009718
ENSP00000155926	SINLEJ006739
ENSP00000156084	SINLEJ007408
ENSP00000156109	SINLEJ009559
ENSP00000156109	SINLEJ009560
ENSP00000156471	SINLEJ017080
ENSP00000156626	SINLEJ013980
ENSP00000156626	SINLEJ018738
ENSP00000157812	SINLEJ014607
ENSP00000157812	SINLEJ014608
ENSP00000159087	SINLEJ010793
ENSP00000159111	SINLEJ009965
ENSP00000161863	SINLEJ012794
ENSP00000163416	SINLEJ005857
ENSP00000164024	SINLEJ007389
ENSP00000164139	SINLEJ000762
ENSP00000164139	SINLEJ002079
ENSP00000164227	SINLEJ014653
ENSP00000164305	SINLEJ003028
ENSP00000164305	SINLEJ003026
ENSP00000164640	SINLEJ011422
ENSP00000166345	SINLEJ011231
ENSP00000167106	SINLEJ000657
ENSP00000167106	SINLEJ000660
ENSP00000168216	SINLEJ012297
ENSP00000168977	SINLEJ016433
ENSP00000168977	SINLEJ011377
ENSP00000169298	SINLEJ013429
ENSP00000170168	SINLEJ009932
ENSP00000171111	SINLEJ000366
ENSP00000171111	SINLEJ000367
ENSP00000171887	SINLEJ015294
ENSP00000171887	SINLEJ003504
ENSP00000172229	SINLEJ003374
ENSP00000172229	SINLEJ600439
ENSP00000173229	SINLEJ005288
ENSP00000173229	SINLEJ003137
ENSP00000173527	SINLEJ012923
ENSP00000174618	SINLEJ015367
ENSP00000175091	SINLEJ009691
ENSP00000175091	SINLEJ008361
ENSP00000178638	SINLEJ003603
ENSP00000178638	SINLEJ014959
ENSP00000178640	SINLEJ000460
ENSP00000178640	SINLEJ000459
ENSP00000181383	SINLEJ011870
ENSP00000181796	SINLEJ015777
ENSP00000181796	SINLEJ010108
ENSP00000181839	SINLEJ004806
ENSP00000182527	SINLEJ006789
ENSP00000183605	SINLEJ011763
ENSP00000184956	SINLEJ003783
ENSP00000184956	SINLEJ003784
ENSP00000185150	SINLEJ002099
ENSP00000185150	SINLEJ002098
ENSP00000185206	SINLEJ012743
ENSP00000185206	SINLEJ017620
ENSP00000186436	SINLEJ007042
ENSP00000187762	SINLEJ010007
ENSP00000188312	SINLEJ007531
ENSP00000190165	SINLEJ009968
ENSP00000193322	SINLEJ017793
ENSP00000193322	SINLEJ017791
ENSP00000194130	SINLEJ013194
ENSP00000194214	SINLEJ009889
ENSP00000195654	SINLEJ012693
ENSP00000196061	SINLEJ012221
ENSP00000196061	SINLEJ007776
ENSP00000196371	SINLEJ012489
ENSP00000198767	SINLEJ017630
ENSP00000198767	SINLEJ014792
ENSP00000199389	SINLEJ008798
ENSP00000199448	SINLEJ001322
ENSP00000199706	SINLEJ002095
ENSP00000199814	SINLEJ010516
ENSP00000200181	SINLEJ011040
ENSP00000200181	SINLEJ015595
ENSP00000200557	SINLEJ004650
ENSP00000200652	SINLEJ003254
ENSP00000201586	SINLEJ015822
ENSP00000201586	SINLEJ006491
ENSP00000202017	SINLEJ008755
ENSP00000202556	SINLEJ004941
ENSP00000202556	SINLEJ004940
ENSP00000202677	SINLEJ006003
ENSP00000202816	SINLEJ001956
ENSP00000202816	SINLEJ001957
ENSP00000202967	SINLEJ015391
ENSP00000203001	SINLEJ014435
ENSP00000204517	SINLEJ005380
ENSP00000204566	SINLEJ014187
ENSP00000204566	SINLEJ003971
ENSP00000204679	SINLEJ009141
ENSP00000204726	SINLEJ011634
ENSP00000204726	SINLEJ011633
ENSP00000204961	SINLEJ018629
ENSP00000204961	SINLEJ018630
ENSP00000205061	SINLEJ011170
ENSP00000205061	SINLEJ017111
ENSP00000205214	SINLEJ007158
ENSP00000205402	SINLEJ007307
ENSP00000205890	SINLEJ008997
ENSP00000205890	SINLEJ011026
ENSP00000206020	SINLEJ003828
ENSP00000206423	SINLEJ001765
ENSP00000206423	SINLEJ001766
ENSP00000206474	SINLEJ008709
ENSP00000206542	SINLEJ017242
ENSP00000206595	SINLEJ001747
ENSP00000206765	SINLEJ015821
ENSP00000206765	SINLEJ013986
ENSP00000207457	SINLEJ015280
ENSP00000207457	SINLEJ006918
ENSP00000207549	SINLEJ016795
ENSP00000207549	SINLEJ016799
ENSP00000207870	SINLEJ001297
ENSP00000207870	SINLEJ001294
ENSP00000209728	SINLEJ001282
ENSP00000209875	SINLEJ004821
ENSP00000209884	SINLEJ018820
ENSP00000209884	SINLEJ003854
ENSP00000210060	SINLEJ000371
ENSP00000210313	SINLEJ017861
ENSP00000210444	SINLEJ005498
ENSP00000211413	SINLEJ005570
ENSP00000211936	SINLEJ011333
ENSP00000212355	SINLEJ003857
ENSP00000215057	SINLEJ016070
ENSP00000215071	SINLEJ000884
ENSP00000215095	SINLEJ003666
ENSP00000215095	SINLEJ018312
ENSP00000215565	SINLEJ000325
ENSP00000215570	SINLEJ012465
ENSP00000215574	SINLEJ003936
ENSP00000215587	SINLEJ003866
ENSP00000215631	SINLEJ009975
ENSP00000215631	SINLEJ009974
ENSP00000215659	SINLEJ009484
ENSP00000215727	SINLEJ014962
ENSP00000215727	SINLEJ003600
ENSP00000215730	SINLEJ003745
ENSP00000215739	SINLEJ003724
ENSP00000215739	SINLEJ001387
ENSP00000215754	SINLEJ003726
ENSP00000215754	SINLEJ003728
ENSP00000215793	SINLEJ003692
ENSP00000215829	SINLEJ003722
ENSP00000215832	SINLEJ003627
ENSP00000215832	SINLEJ014939
ENSP00000215882	SINLEJ011546
ENSP00000215882	SINLEJ003744
ENSP00000215885	SINLEJ003617
ENSP00000215885	SINLEJ014948
ENSP00000215939	SINLEJ003704
ENSP00000215957	SINLEJ010970
ENSP00000215957	SINLEJ010969
ENSP00000215980	SINLEJ017631
ENSP00000215980	SINLEJ018648
ENSP00000216024	SINLEJ003065
ENSP00000216027	SINLEJ015398
ENSP00000216027	SINLEJ015399
ENSP00000216036	SINLEJ014927
ENSP00000216036	SINLEJ003638
ENSP00000216038	SINLEJ010196
ENSP00000216038	SINLEJ010195
ENSP00000216039	SINLEJ002901
ENSP00000216039	SINLEJ002900
ENSP00000216044	SINLEJ002899
ENSP00000216068	SINLEJ002747
ENSP00000216075	SINLEJ007573
ENSP00000216106	SINLEJ014881
ENSP00000216121	SINLEJ017839
ENSP00000216122	SINLEJ001169
ENSP00000216124	SINLEJ007554
ENSP00000216124	SINLEJ007553
ENSP00000216127	SINLEJ011070
ENSP00000216127	SINLEJ015627
ENSP00000216129	SINLEJ007626
ENSP00000216129	SINLEJ007625
ENSP00000216144	SINLEJ016369
ENSP00000216160	SINLEJ002918
ENSP00000216181	SINLEJ016671
ENSP00000216181	SINLEJ016670
ENSP00000216185	SINLEJ012573
ENSP00000216194	SINLEJ002917
ENSP00000216211	SINLEJ017877
ENSP00000216211	SINLEJ007523
ENSP00000216214	SINLEJ013264
ENSP00000216218	SINLEJ005383
ENSP00000216218	SINLEJ005381
ENSP00000216225	SINLEJ017876
ENSP00000216225	SINLEJ019026
ENSP00000216241	SINLEJ011043
ENSP00000216241	SINLEJ015599
ENSP00000216252	SINLEJ003138
ENSP00000216254	SINLEJ017408
ENSP00000216254	SINLEJ017409
ENSP00000216264	SINLEJ011454
ENSP00000216268	SINLEJ017953
ENSP00000216268	SINLEJ011099
ENSP00000216271	SINLEJ007387
ENSP00000216277	SINLEJ000678
ENSP00000216286	SINLEJ000719
ENSP00000216286	SINLEJ000718
ENSP00000216294	SINLEJ001123
ENSP00000216294	SINLEJ001124
ENSP00000216297	SINLEJ014054
ENSP00000216297	SINLEJ014053
ENSP00000216367	SINLEJ016717
ENSP00000216392	SINLEJ000640
ENSP00000216392	SINLEJ000639
ENSP00000216410	SINLEJ005036
ENSP00000216416	SINLEJ001001
ENSP00000216416	SINLEJ014519
ENSP00000216420	SINLEJ004905
ENSP00000216442	SINLEJ008143
ENSP00000216446	SINLEJ005139
ENSP00000216452	SINLEJ005883
ENSP00000216455	SINLEJ002151
ENSP00000216465	SINLEJ016227
ENSP00000216465	SINLEJ005170
ENSP00000216479	SINLEJ005153
ENSP00000216479	SINLEJ001996
ENSP00000216484	SINLEJ005185
ENSP00000216484	SINLEJ016841
ENSP00000216489	SINLEJ013358
ENSP00000216500	SINLEJ013132
ENSP00000216513	SINLEJ001967
ENSP00000216513	SINLEJ000744
ENSP00000216540	SINLEJ001142
ENSP00000216540	SINLEJ001143
ENSP00000216554	SINLEJ001039
ENSP00000216602	SINLEJ005963
ENSP00000216602	SINLEJ005962
ENSP00000216605	SINLEJ014487
ENSP00000216605	SINLEJ014468
ENSP00000216639	SINLEJ014502
ENSP00000216714	SINLEJ017241
ENSP00000216780	SINLEJ013054
ENSP00000216797	SINLEJ001022
ENSP00000216797	SINLEJ005925
ENSP00000216807	SINLEJ000656
ENSP00000216807	SINLEJ000976
ENSP00000216832	SINLEJ001006
ENSP00000216862	SINLEJ013116
ENSP00000216862	SINLEJ013117
ENSP00000216951	SINLEJ013095
ENSP00000216962	SINLEJ005080
ENSP00000217086	SINLEJ012991
ENSP00000217109	SINLEJ016970
ENSP00000217131	SINLEJ016199
ENSP00000217182	SINLEJ008562
ENSP00000217188	SINLEJ005505
ENSP00000217188	SINLEJ010067
ENSP00000217195	SINLEJ004417
ENSP00000217195	SINLEJ004418
ENSP00000217244	SINLEJ015835
ENSP00000217244	SINLEJ011134
ENSP00000217254	SINLEJ011200
ENSP00000217254	SINLEJ011199
ENSP00000217289	SINLEJ001975
ENSP00000217372	SINLEJ015044
ENSP00000217402	SINLEJ012970
ENSP00000217402	SINLEJ011111
ENSP00000217407	SINLEJ003881
ENSP00000217420	SINLEJ009735
ENSP00000217420	SINLEJ018236
ENSP00000217426	SINLEJ009336
ENSP00000217429	SINLEJ011143
ENSP00000217446	SINLEJ013016
ENSP00000217446	SINLEJ013013
ENSP00000217455	SINLEJ011229
ENSP00000217456	SINLEJ001943
ENSP00000217456	SINLEJ001942
ENSP00000217652	SINLEJ008353
ENSP00000217901	SINLEJ012307
ENSP00000217939	SINLEJ014802
ENSP00000217939	SINLEJ013476
ENSP00000217958	SINLEJ006275
ENSP00000217961	SINLEJ001751
ENSP00000218004	SINLEJ014149
ENSP00000218004	SINLEJ014175
ENSP00000218006	SINLEJ013419
ENSP00000218006	SINLEJ008180
ENSP00000218008	SINLEJ014847
ENSP00000218032	SINLEJ003030
ENSP00000218056	SINLEJ016364
ENSP00000218075	SINLEJ017748
ENSP00000218075	SINLEJ017508
ENSP00000218089	SINLEJ013456
ENSP00000218089	SINLEJ013455
ENSP00000218224	SINLEJ007411
ENSP00000218340	SINLEJ018412
ENSP00000218343	SINLEJ018411
ENSP00000218388	SINLEJ009518
ENSP00000218436	SINLEJ013733
ENSP00000218516	SINLEJ007063
ENSP00000218548	SINLEJ002998
ENSP00000218548	SINLEJ002999
ENSP00000218894	SINLEJ007030
ENSP00000219022	SINLEJ010783
ENSP00000219022	SINLEJ010784
ENSP00000219066	SINLEJ018578
ENSP00000219066	SINLEJ014722
ENSP00000219070	SINLEJ013940
ENSP00000219139	SINLEJ013992
ENSP00000219169	SINLEJ017117
ENSP00000219169	SINLEJ011175
ENSP00000219197	SINLEJ008754
ENSP00000219197	SINLEJ011161
ENSP00000219207	SINLEJ002849
ENSP00000219240	SINLEJ009334
ENSP00000219252	SINLEJ014041
ENSP00000219281	SINLEJ009327
ENSP00000219281	SINLEJ015865
ENSP00000219299	SINLEJ009320
ENSP00000219313	SINLEJ009374
ENSP00000219315	SINLEJ009169
ENSP00000219334	SINLEJ009278
ENSP00000219334	SINLEJ013094
ENSP00000219345	SINLEJ008760
ENSP00000219368	SINLEJ009209
ENSP00000219368	SINLEJ013935
ENSP00000219439	SINLEJ013540
ENSP00000219454	SINLEJ008718
ENSP00000219454	SINLEJ008721
ENSP00000219473	SINLEJ011092
ENSP00000219476	SINLEJ002769
ENSP00000219476	SINLEJ002770
ENSP00000219478	SINLEJ016002
ENSP00000219481	SINLEJ015601
ENSP00000219481	SINLEJ011045
ENSP00000219548	SINLEJ003139
ENSP00000219599	SINLEJ010933
ENSP00000219611	SINLEJ011044
ENSP00000219611	SINLEJ015600
ENSP00000219689	SINLEJ014799
ENSP00000219746	SINLEJ008879
ENSP00000219782	SINLEJ019070
ENSP00000219782	SINLEJ000087
ENSP00000219833	SINLEJ013028
ENSP00000219905	SINLEJ006052
ENSP00000219905	SINLEJ006051
ENSP00000219919	SINLEJ000618
ENSP00000219919	SINLEJ000625
ENSP00000220003	SINLEJ016411
ENSP00000220003	SINLEJ003917
ENSP00000220429	SINLEJ000489
ENSP00000220496	SINLEJ014481
ENSP00000220509	SINLEJ004924
ENSP00000220509	SINLEJ004925
ENSP00000220562	SINLEJ008608
ENSP00000220562	SINLEJ008257
ENSP00000220584	SINLEJ008576
ENSP00000220592	SINLEJ015216
ENSP00000220616	SINLEJ006752
ENSP00000220616	SINLEJ006753
ENSP00000220669	SINLEJ012969
ENSP00000220676	SINLEJ009781
ENSP00000220676	SINLEJ002798
ENSP00000220751	SINLEJ008803
ENSP00000220763	SINLEJ009707
ENSP00000220763	SINLEJ009706
ENSP00000220764	SINLEJ011263
ENSP00000220764	SINLEJ011270
ENSP00000220809	SINLEJ015424
ENSP00000220849	SINLEJ005494
ENSP00000220849	SINLEJ005495
ENSP00000220853	SINLEJ008669
ENSP00000220853	SINLEJ008670
ENSP00000220966	SINLEJ012398
ENSP00000221086	SINLEJ009747
ENSP00000221114	SINLEJ004213
ENSP00000221166	SINLEJ003852
ENSP00000221166	SINLEJ003853
ENSP00000221200	SINLEJ008092
ENSP00000221265	SINLEJ001086
ENSP00000221327	SINLEJ018860
ENSP00000221327	SINLEJ018284
ENSP00000221347	SINLEJ014597
ENSP00000221347	SINLEJ017225
ENSP00000221403	SINLEJ016181
ENSP00000221418	SINLEJ004987
ENSP00000221418	SINLEJ004988
ENSP00000221419	SINLEJ004995
ENSP00000221419	SINLEJ002178
ENSP00000221421	SINLEJ016593
ENSP00000221455	SINLEJ014503
ENSP00000221459	SINLEJ016152
ENSP00000221459	SINLEJ002693
ENSP00000221462	SINLEJ001051
ENSP00000221476	SINLEJ005987
ENSP00000221476	SINLEJ001871
ENSP00000221486	SINLEJ000337
ENSP00000221494	SINLEJ000168
ENSP00000221515	SINLEJ005405
ENSP00000221538	SINLEJ002184
ENSP00000221543	SINLEJ016162
ENSP00000221566	SINLEJ012430
ENSP00000221742	SINLEJ009981
ENSP00000221742	SINLEJ009840
ENSP00000221801	SINLEJ014668
ENSP00000221847	SINLEJ000543
ENSP00000221855	SINLEJ005972
ENSP00000221855	SINLEJ005967
ENSP00000221856	SINLEJ003901
ENSP00000221856	SINLEJ016505
ENSP00000221859	SINLEJ001119
ENSP00000221922	SINLEJ001170
ENSP00000221930	SINLEJ001785
ENSP00000221992	SINLEJ014613
ENSP00000221992	SINLEJ014604
ENSP00000222008	SINLEJ600129
ENSP00000222032	SINLEJ016935
ENSP00000222032	SINLEJ016932
ENSP00000222115	SINLEJ015574
ENSP00000222120	SINLEJ018409
ENSP00000222214	SINLEJ012530
ENSP00000222219	SINLEJ000350
ENSP00000222247	SINLEJ007379
ENSP00000222248	SINLEJ015869
ENSP00000222248	SINLEJ010761
ENSP00000222270	SINLEJ014576
ENSP00000222270	SINLEJ018974
ENSP00000222284	SINLEJ016024
ENSP00000222305	SINLEJ018999
ENSP00000222305	SINLEJ003075
ENSP00000222330	SINLEJ600092
ENSP00000222330	SINLEJ018937
ENSP00000222374	SINLEJ010316
ENSP00000222382	SINLEJ005413
ENSP00000222388	SINLEJ001429
ENSP00000222399	SINLEJ015815
ENSP00000222399	SINLEJ015813
ENSP00000222462	SINLEJ011552
ENSP00000222462	SINLEJ007919
ENSP00000222481	SINLEJ012367
ENSP00000222481	SINLEJ011871
ENSP00000222511	SINLEJ003150
ENSP00000222543	SINLEJ016485
ENSP00000222543	SINLEJ016744
ENSP00000222547	SINLEJ004736
ENSP00000222553	SINLEJ007361
ENSP00000222553	SINLEJ012254
ENSP00000222574	SINLEJ015820
ENSP00000222574	SINLEJ009496
ENSP00000222584	SINLEJ010460
ENSP00000222598	SINLEJ003433
ENSP00000222598	SINLEJ600145
ENSP00000222644	SINLEJ600436
ENSP00000222644	SINLEJ003210
ENSP00000222673	SINLEJ005787
ENSP00000222693	SINLEJ007256
ENSP00000222693	SINLEJ015654
ENSP00000222718	SINLEJ001608
ENSP00000222725	SINLEJ014768
ENSP00000222725	SINLEJ002904
ENSP00000222792	SINLEJ001597
ENSP00000222792	SINLEJ010444
ENSP00000222800	SINLEJ011512
ENSP00000222803	SINLEJ013880
ENSP00000222823	SINLEJ013381
ENSP00000222968	SINLEJ005280
ENSP00000223023	SINLEJ007380
ENSP00000223023	SINLEJ012420
ENSP00000223029	SINLEJ002934
ENSP00000223073	SINLEJ013146
ENSP00000223095	SINLEJ015926
ENSP00000223127	SINLEJ007676
ENSP00000223127	SINLEJ007775
ENSP00000223136	SINLEJ017760
ENSP00000223208	SINLEJ013664
ENSP00000223215	SINLEJ013665
ENSP00000223321	SINLEJ600213
ENSP00000223324	SINLEJ600214
ENSP00000223357	SINLEJ019401
ENSP00000223364	SINLEJ007933
ENSP00000223366	SINLEJ004476
ENSP00000223366	SINLEJ004479
ENSP00000223369	SINLEJ015170
ENSP00000223500	SINLEJ013863
ENSP00000223500	SINLEJ013862
ENSP00000223642	SINLEJ009389
ENSP00000224073	SINLEJ016703
ENSP00000224356	SINLEJ015198
ENSP00000224600	SINLEJ010688
ENSP00000224600	SINLEJ015441
ENSP00000224950	SINLEJ003543
ENSP00000225171	SINLEJ006521
ENSP00000225171	SINLEJ006520
ENSP00000225174	SINLEJ005793
ENSP00000225174	SINLEJ005792
ENSP00000225276	SINLEJ018739
ENSP00000225276	SINLEJ013979
ENSP00000225296	SINLEJ013811
ENSP00000225298	SINLEJ005241
ENSP00000225298	SINLEJ005242
ENSP00000225328	SINLEJ011502
ENSP00000225328	SINLEJ000103
ENSP00000225387	SINLEJ003703
ENSP00000225402	SINLEJ010503
ENSP00000225410	SINLEJ011651
ENSP00000225426	SINLEJ001687
ENSP00000225428	SINLEJ003531
ENSP00000225430	SINLEJ015313
ENSP00000225430	SINLEJ018023
ENSP00000225512	SINLEJ004793
ENSP00000225512	SINLEJ001397
ENSP00000225525	SINLEJ017023
ENSP00000225538	SINLEJ003555
ENSP00000225567	SINLEJ013867
ENSP00000225573	SINLEJ003158
ENSP00000225609	SINLEJ011622
ENSP00000225655	SINLEJ013469
ENSP00000225655	SINLEJ017802
ENSP00000225688	SINLEJ009135
ENSP00000225698	SINLEJ003768
ENSP00000225698	SINLEJ003769
ENSP00000225726	SINLEJ011096
ENSP00000225726	SINLEJ017637
ENSP00000225729	SINLEJ009143
ENSP00000225729	SINLEJ009144
ENSP00000225737	SINLEJ011644
ENSP00000225777	SINLEJ005346
ENSP00000225823	SINLEJ600259
ENSP00000225823	SINLEJ003381
ENSP00000225873	SINLEJ011524
ENSP00000225893	SINLEJ014973
ENSP00000225893	SINLEJ003588
ENSP00000225927	SINLEJ600098
ENSP00000225927	SINLEJ600166
ENSP00000225964	SINLEJ003163
ENSP00000225972	SINLEJ009131
ENSP00000226004	SINLEJ012551
ENSP00000226021	SINLEJ002932
ENSP00000226067	SINLEJ017513
ENSP00000226067	SINLEJ011034
ENSP00000226193	SINLEJ009106
ENSP00000226193	SINLEJ002752
ENSP00000226207	SINLEJ014719
ENSP00000226207	SINLEJ014019
ENSP00000226218	SINLEJ016811
ENSP00000226230	SINLEJ015371
ENSP00000226247	SINLEJ014955
ENSP00000226247	SINLEJ003607
ENSP00000226253	SINLEJ015403
ENSP00000226299	SINLEJ004371
ENSP00000226319	SINLEJ014097
ENSP00000226382	SINLEJ006278
ENSP00000226382	SINLEJ015847
ENSP00000226413	SINLEJ000392
ENSP00000226413	SINLEJ012846
ENSP00000226574	SINLEJ015458
ENSP00000226578	SINLEJ010652
ENSP00000226578	SINLEJ015472
ENSP00000226760	SINLEJ011288
ENSP00000226760	SINLEJ012008
ENSP00000226798	SINLEJ004239
ENSP00000226951	SINLEJ011980
ENSP00000227065	SINLEJ015450
ENSP00000227065	SINLEJ010676
ENSP00000227256	SINLEJ013180
ENSP00000227256	SINLEJ017540
ENSP00000227266	SINLEJ017629
ENSP00000227266	SINLEJ014791
ENSP00000227322	SINLEJ016029
ENSP00000227451	SINLEJ003670
ENSP00000227451	SINLEJ016392
ENSP00000227471	SINLEJ003708
ENSP00000227618	SINLEJ600133
ENSP00000227756	SINLEJ015762
ENSP00000227756	SINLEJ017878
ENSP00000227758	SINLEJ018919
ENSP00000227758	SINLEJ019315
ENSP00000228251	SINLEJ007732
ENSP00000228284	SINLEJ015396
ENSP00000228318	SINLEJ012313
ENSP00000228347	SINLEJ002715
ENSP00000228347	SINLEJ002714
ENSP00000228437	SINLEJ012095
ENSP00000228468	SINLEJ001443
ENSP00000228468	SINLEJ003383
ENSP00000228476	SINLEJ003604
ENSP00000228476	SINLEJ014958
ENSP00000228495	SINLEJ015373
ENSP00000228567	SINLEJ013169
ENSP00000228567	SINLEJ007478
ENSP00000228606	SINLEJ003247
ENSP00000228644	SINLEJ019427
ENSP00000228705	SINLEJ007423
ENSP00000228705	SINLEJ011369
ENSP00000228740	SINLEJ009425
ENSP00000228740	SINLEJ009426
ENSP00000228799	SINLEJ007487
ENSP00000228820	SINLEJ006983
ENSP00000228825	SINLEJ000104
ENSP00000228837	SINLEJ008132
ENSP00000228837	SINLEJ013239
ENSP00000228862	SINLEJ002711
ENSP00000228862	SINLEJ008063
ENSP00000228918	SINLEJ010545
ENSP00000229002	SINLEJ016155
ENSP00000229030	SINLEJ003803
ENSP00000229179	SINLEJ004403
ENSP00000229195	SINLEJ008135
ENSP00000229195	SINLEJ008214
ENSP00000229214	SINLEJ018752
ENSP00000229238	SINLEJ007878
ENSP00000229239	SINLEJ003822
ENSP00000229268	SINLEJ012243
ENSP00000229268	SINLEJ012247
ENSP00000229270	SINLEJ012098
ENSP00000229270	SINLEJ012099
ENSP00000229281	SINLEJ015846
ENSP00000229307	SINLEJ009309
ENSP00000229314	SINLEJ007613
ENSP00000229329	SINLEJ007651
ENSP00000229335	SINLEJ018115
ENSP00000229340	SINLEJ011511
ENSP00000229379	SINLEJ018116
ENSP00000229379	SINLEJ018150
ENSP00000229395	SINLEJ002741
ENSP00000229416	SINLEJ017347
ENSP00000229416	SINLEJ017345
ENSP00000229447	SINLEJ014533
ENSP00000229554	SINLEJ002183
ENSP00000229595	SINLEJ000174
ENSP00000229633	SINLEJ008546
ENSP00000229771	SINLEJ007491
ENSP00000229795	SINLEJ009483
ENSP00000229795	SINLEJ011323
ENSP00000229812	SINLEJ016861
ENSP00000229922	SINLEJ002672
ENSP00000230048	SINLEJ015268
ENSP00000230050	SINLEJ005519
ENSP00000230053	SINLEJ008383
ENSP00000230053	SINLEJ009789
ENSP00000230056	SINLEJ006905
ENSP00000230085	SINLEJ012701
ENSP00000230085	SINLEJ012707
ENSP00000230124	SINLEJ012714
ENSP00000230124	SINLEJ012715
ENSP00000230256	SINLEJ018843
ENSP00000230340	SINLEJ012360
ENSP00000230361	SINLEJ016588
ENSP00000230381	SINLEJ017079
ENSP00000230381	SINLEJ016238
ENSP00000230431	SINLEJ016713
ENSP00000230461	SINLEJ012599
ENSP00000230461	SINLEJ012627
ENSP00000230538	SINLEJ008487
ENSP00000230538	SINLEJ008486
ENSP00000230582	SINLEJ015546
ENSP00000230582	SINLEJ000705
ENSP00000230588	SINLEJ002805
ENSP00000230640	SINLEJ009845
ENSP00000230640	SINLEJ000005
ENSP00000230658	SINLEJ012812
ENSP00000230658	SINLEJ012815
ENSP00000230671	SINLEJ003729
ENSP00000230732	SINLEJ006260
ENSP00000230859	SINLEJ008894
ENSP00000230859	SINLEJ016331
ENSP00000230882	SINLEJ012490
ENSP00000231004	SINLEJ010776
ENSP00000231009	SINLEJ006148
ENSP00000231061	SINLEJ015539
ENSP00000231198	SINLEJ007448
ENSP00000231198	SINLEJ007447
ENSP00000231238	SINLEJ000590
ENSP00000231420	SINLEJ000034
ENSP00000231461	SINLEJ010875
ENSP00000231461	SINLEJ010876
ENSP00000231487	SINLEJ018421
ENSP00000231498	SINLEJ000205
ENSP00000231498	SINLEJ000200
ENSP00000231509	SINLEJ006294
ENSP00000231572	SINLEJ018132
ENSP00000231721	SINLEJ010174
ENSP00000231721	SINLEJ010173
ENSP00000231749	SINLEJ007376
ENSP00000231749	SINLEJ007377
ENSP00000231751	SINLEJ011804
ENSP00000231751	SINLEJ011803
ENSP00000231790	SINLEJ004608
ENSP00000231790	SINLEJ004607
ENSP00000231948	SINLEJ010104
ENSP00000231948	SINLEJ010103
ENSP00000232219	SINLEJ007694
ENSP00000232375	SINLEJ012383
ENSP00000232424	SINLEJ012108
ENSP00000232424	SINLEJ007809
ENSP00000232461	SINLEJ015806
ENSP00000232496	SINLEJ011343
ENSP00000232501	SINLEJ001748
ENSP00000232564	SINLEJ007777
ENSP00000232607	SINLEJ014365
ENSP00000232744	SINLEJ011402
ENSP00000232766	SINLEJ600195
ENSP00000232854	SINLEJ009532
ENSP00000232854	SINLEJ009531
ENSP00000232888	SINLEJ010185
ENSP00000232892	SINLEJ011787
ENSP00000232975	SINLEJ010291
ENSP00000233027	SINLEJ012346
ENSP00000233078	SINLEJ012897
ENSP00000233099	SINLEJ000876
ENSP00000233121	SINLEJ003117
ENSP00000233121	SINLEJ008631
ENSP00000233146	SINLEJ017176
ENSP00000233146	SINLEJ005211
ENSP00000233154	SINLEJ013428
ENSP00000233154	SINLEJ017189
ENSP00000233156	SINLEJ004735
ENSP00000233156	SINLEJ015536
ENSP00000233242	SINLEJ008583
ENSP00000233242	SINLEJ008582
ENSP00000233331	SINLEJ012044
ENSP00000233331	SINLEJ012043
ENSP00000233336	SINLEJ016218
ENSP00000233336	SINLEJ005162
ENSP00000233379	SINLEJ011931
ENSP00000233468	SINLEJ009834
ENSP00000233535	SINLEJ008317
ENSP00000233557	SINLEJ008255
ENSP00000233557	SINLEJ009647
ENSP00000233575	SINLEJ008686
ENSP00000233575	SINLEJ008260
ENSP00000233615	SINLEJ004270
ENSP00000233616	SINLEJ015043
ENSP00000233616	SINLEJ015042
ENSP00000233623	SINLEJ011962
ENSP00000233623	SINLEJ018610
ENSP00000233627	SINLEJ017356
ENSP00000233630	SINLEJ004395
ENSP00000233630	SINLEJ004398
ENSP00000233668	SINLEJ004318
ENSP00000233710	SINLEJ018994
ENSP00000233809	SINLEJ001653
ENSP00000233813	SINLEJ003501
ENSP00000233813	SINLEJ004621
ENSP00000233826	SINLEJ012070
ENSP00000233826	SINLEJ007917
ENSP00000233838	SINLEJ013969
ENSP00000233840	SINLEJ013376
ENSP00000233840	SINLEJ018618
ENSP00000233893	SINLEJ004885
ENSP00000233948	SINLEJ013868
ENSP00000233948	SINLEJ600086
ENSP00000233969	SINLEJ004203
ENSP00000233969	SINLEJ013498
ENSP00000234038	SINLEJ007855
ENSP00000234071	SINLEJ013433
ENSP00000234091	SINLEJ006707
ENSP00000234091	SINLEJ008392
ENSP00000234111	SINLEJ005443
ENSP00000234111	SINLEJ006880
ENSP00000234160	SINLEJ003280
ENSP00000234160	SINLEJ600097
ENSP00000234170	SINLEJ004999
ENSP00000234170	SINLEJ005000
ENSP00000234256	SINLEJ009841
ENSP00000234296	SINLEJ013947
ENSP00000234310	SINLEJ000836
ENSP00000234310	SINLEJ002048
ENSP00000234313	SINLEJ002110
ENSP00000234313	SINLEJ002111
ENSP00000234371	SINLEJ000016
ENSP00000234371	SINLEJ009998
ENSP00000234389	SINLEJ012460
ENSP00000234420	SINLEJ006040
ENSP00000234420	SINLEJ006041
ENSP00000234453	SINLEJ001287
ENSP00000234454	SINLEJ018419
ENSP00000234590	SINLEJ005461
ENSP00000234677	SINLEJ007404
ENSP00000234677	SINLEJ007405
ENSP00000234701	SINLEJ005725
ENSP00000234701	SINLEJ005727
ENSP00000234739	SINLEJ014622
ENSP00000234739	SINLEJ014621
ENSP00000234831	SINLEJ009887
ENSP00000235090	SINLEJ007603
ENSP00000235310	SINLEJ012450
ENSP00000235329	SINLEJ018777
ENSP00000235345	SINLEJ017031
ENSP00000235345	SINLEJ009945
ENSP00000235532	SINLEJ014124
ENSP00000235628	SINLEJ017584
ENSP00000235628	SINLEJ017158
ENSP00000235835	SINLEJ016853
ENSP00000236040	SINLEJ007753
ENSP00000236137	SINLEJ014841
ENSP00000236166	SINLEJ003178
ENSP00000236166	SINLEJ009382
ENSP00000236495	SINLEJ000319
ENSP00000236495	SINLEJ000322
ENSP00000236671	SINLEJ017375
ENSP00000236671	SINLEJ002702
ENSP00000236959	SINLEJ010482
ENSP00000236980	SINLEJ600119
ENSP00000237014	SINLEJ011107
ENSP00000237172	SINLEJ012632
ENSP00000237172	SINLEJ012631
ENSP00000237264	SINLEJ008544
ENSP00000237281	SINLEJ012612
ENSP00000237281	SINLEJ013604
ENSP00000237283	SINLEJ017824
ENSP00000237289	SINLEJ015082
ENSP00000237455	SINLEJ000972
ENSP00000237455	SINLEJ000973
ENSP00000237530	SINLEJ015249
ENSP00000237530	SINLEJ006887
ENSP00000237536	SINLEJ017885
ENSP00000237596	SINLEJ012950
ENSP00000237596	SINLEJ012949
ENSP00000237612	SINLEJ006530
ENSP00000237612	SINLEJ010593
ENSP00000237654	SINLEJ007038
ENSP00000237822	SINLEJ006815
ENSP00000237837	SINLEJ002794
ENSP00000237853	SINLEJ010826
ENSP00000237853	SINLEJ003944
ENSP00000237889	SINLEJ600331
ENSP00000237937	SINLEJ000528
ENSP00000238018	SINLEJ012935
ENSP00000238112	SINLEJ008676
ENSP00000238112	SINLEJ008674
ENSP00000238146	SINLEJ011626
ENSP00000238256	SINLEJ018156
ENSP00000238379	SINLEJ017681
ENSP00000238497	SINLEJ011154
ENSP00000238508	SINLEJ016391
ENSP00000238558	SINLEJ019114
ENSP00000238558	SINLEJ016708
ENSP00000238561	SINLEJ000704
ENSP00000238561	SINLEJ000703
ENSP00000238616	SINLEJ000848
ENSP00000238628	SINLEJ016992
ENSP00000238647	SINLEJ000714
ENSP00000238647	SINLEJ014467
ENSP00000238682	SINLEJ016995
ENSP00000238682	SINLEJ017256
ENSP00000238714	SINLEJ002188
ENSP00000238738	SINLEJ001031
ENSP00000238788	SINLEJ008632
ENSP00000238789	SINLEJ008597
ENSP00000238823	SINLEJ000883
ENSP00000238823	SINLEJ001977
ENSP00000238831	SINLEJ001835
ENSP00000238855	SINLEJ002170
ENSP00000238875	SINLEJ014524
ENSP00000238936	SINLEJ004474
ENSP00000238936	SINLEJ005371
ENSP00000238994	SINLEJ019325
ENSP00000238994	SINLEJ004508
ENSP00000239027	SINLEJ010678
ENSP00000239027	SINLEJ015448
ENSP00000239032	SINLEJ004465
ENSP00000239032	SINLEJ011888
ENSP00000239144	SINLEJ001603
ENSP00000239144	SINLEJ600491
ENSP00000239151	SINLEJ004823
ENSP00000239374	SINLEJ005091
ENSP00000239374	SINLEJ005090
ENSP00000239462	SINLEJ001216
ENSP00000239690	SINLEJ013113
ENSP00000239690	SINLEJ013112
ENSP00000239830	SINLEJ007291
ENSP00000239891	SINLEJ017725
ENSP00000239938	SINLEJ011990
ENSP00000239938	SINLEJ004525
ENSP00000240055	SINLEJ009545
ENSP00000240079	SINLEJ007545
ENSP00000240093	SINLEJ008300
ENSP00000240093	SINLEJ008296
ENSP00000240100	SINLEJ015178
ENSP00000240100	SINLEJ004539
ENSP00000240185	SINLEJ012223
ENSP00000240185	SINLEJ007765
ENSP00000240285	SINLEJ005512
ENSP00000240285	SINLEJ008572
ENSP00000240306	SINLEJ014131
ENSP00000240316	SINLEJ012587
ENSP00000240328	SINLEJ003552
ENSP00000240328	SINLEJ011494
ENSP00000240333	SINLEJ013782
ENSP00000240333	SINLEJ001492
ENSP00000240423	SINLEJ015192
ENSP00000240488	SINLEJ006374
ENSP00000240587	SINLEJ018098
ENSP00000240587	SINLEJ009199
ENSP00000240617	SINLEJ015635
ENSP00000240617	SINLEJ011077
ENSP00000240651	SINLEJ002698
ENSP00000240662	SINLEJ017376
ENSP00000240874	SINLEJ001659
ENSP00000240874	SINLEJ003519
ENSP00000240922	SINLEJ014599
ENSP00000240922	SINLEJ018277
ENSP00000240986	SINLEJ016898
ENSP00000240986	SINLEJ600409
ENSP00000241014	SINLEJ008077
ENSP00000241014	SINLEJ007555
ENSP00000241041	SINLEJ014665
ENSP00000241051	SINLEJ007530
ENSP00000241052	SINLEJ016124
ENSP00000241125	SINLEJ015971
ENSP00000241125	SINLEJ012663
ENSP00000241256	SINLEJ014832
ENSP00000241256	SINLEJ011821
ENSP00000241261	SINLEJ017649
ENSP00000241305	SINLEJ004427
ENSP00000241305	SINLEJ004426
ENSP00000241312	SINLEJ006688
ENSP00000241312	SINLEJ006691
ENSP00000241416	SINLEJ015328
ENSP00000241436	SINLEJ010753
ENSP00000241463	SINLEJ007003
ENSP00000242057	SINLEJ003449
ENSP00000242057	SINLEJ600463
ENSP00000242067	SINLEJ003179
ENSP00000242108	SINLEJ008692
ENSP00000242108	SINLEJ009283
ENSP00000242159	SINLEJ001605
ENSP00000242159	SINLEJ003307
ENSP00000242210	SINLEJ003200
ENSP00000242210	SINLEJ600419
ENSP00000242249	SINLEJ001311
ENSP00000242285	SINLEJ018803
ENSP00000242317	SINLEJ003934
ENSP00000242317	SINLEJ003935
ENSP00000242505	SINLEJ010675
ENSP00000242592	SINLEJ003590
ENSP00000242592	SINLEJ014972
ENSP00000242719	SINLEJ010031
ENSP00000242729	SINLEJ010192
ENSP00000242786	SINLEJ016249
ENSP00000242819	SINLEJ014520
ENSP00000242839	SINLEJ017399
ENSP00000242839	SINLEJ006140
ENSP00000243077	SINLEJ015323
ENSP00000243077	SINLEJ003219
ENSP00000243108	SINLEJ001606
ENSP00000243167	SINLEJ009917
ENSP00000243253	SINLEJ010146
ENSP00000243326	SINLEJ600056
ENSP00000243326	SINLEJ600055
ENSP00000243344	SINLEJ001405
ENSP00000243347	SINLEJ003368
ENSP00000243347	SINLEJ004626
ENSP00000243389	SINLEJ012895
ENSP00000243457	SINLEJ005313
ENSP00000243563	SINLEJ018040
ENSP00000243673	SINLEJ014837
ENSP00000243673	SINLEJ014839
ENSP00000243911	SINLEJ015832
ENSP00000243924	SINLEJ010711
ENSP00000243938	SINLEJ015887
ENSP00000243938	SINLEJ010713
ENSP00000244020	SINLEJ005499
ENSP00000244040	SINLEJ005482
ENSP00000244043	SINLEJ006893
ENSP00000244050	SINLEJ013952
ENSP00000244051	SINLEJ001896
ENSP00000244061	SINLEJ013104
ENSP00000244137	SINLEJ018905
ENSP00000244137	SINLEJ018906
ENSP00000244217	SINLEJ017864
ENSP00000244217	SINLEJ018539
ENSP00000244221	SINLEJ004381
ENSP00000244230	SINLEJ012954
ENSP00000244241	SINLEJ014067
ENSP00000244364	SINLEJ009727
ENSP00000244364	SINLEJ009721
ENSP00000244426	SINLEJ015281
ENSP00000244426	SINLEJ006919
ENSP00000244496	SINLEJ000996
ENSP00000244519	SINLEJ015515
ENSP00000244519	SINLEJ016607
ENSP00000244571	SINLEJ017296
ENSP00000244625	SINLEJ014490
ENSP00000244711	SINLEJ012144
ENSP00000244728	SINLEJ008591
ENSP00000244728	SINLEJ016366
ENSP00000244745	SINLEJ006706
ENSP00000244745	SINLEJ012024
ENSP00000244763	SINLEJ013044
ENSP00000245046	SINLEJ010095
ENSP00000245105	SINLEJ004440
ENSP00000245121	SINLEJ000464
ENSP00000245121	SINLEJ000465
ENSP00000245157	SINLEJ013000
ENSP00000245206	SINLEJ008809
ENSP00000245206	SINLEJ008808
ENSP00000245222	SINLEJ014720
ENSP00000245255	SINLEJ008307
ENSP00000245255	SINLEJ019262
ENSP00000245312	SINLEJ006345
ENSP00000245312	SINLEJ014667
ENSP00000245323	SINLEJ019465
ENSP00000245414	SINLEJ015548
ENSP00000245451	SINLEJ002192
ENSP00000245457	SINLEJ001869
ENSP00000245479	SINLEJ002873
ENSP00000245479	SINLEJ009013
ENSP00000245503	SINLEJ011149
ENSP00000245503	SINLEJ009096
ENSP00000245539	SINLEJ005345
ENSP00000245541	SINLEJ015622
ENSP00000245544	SINLEJ014679
ENSP00000245544	SINLEJ014678
ENSP00000245615	SINLEJ010947
ENSP00000245663	SINLEJ016967
ENSP00000245663	SINLEJ016966
ENSP00000245680	SINLEJ004687
ENSP00000245680	SINLEJ600387
ENSP00000245787	SINLEJ600395
ENSP00000245787	SINLEJ014544
ENSP00000245812	SINLEJ009916
ENSP00000245816	SINLEJ012547
ENSP00000245816	SINLEJ012548
ENSP00000245838	SINLEJ006997
ENSP00000245907	SINLEJ009390
ENSP00000245907	SINLEJ009388
ENSP00000245934	SINLEJ017259
ENSP00000245957	SINLEJ002119
ENSP00000245960	SINLEJ011899
ENSP00000245983	SINLEJ015142
ENSP00000246006	SINLEJ004955
ENSP00000246006	SINLEJ014513
ENSP00000246041	SINLEJ004405
ENSP00000246062	SINLEJ009762
ENSP00000246070	SINLEJ001950
ENSP00000246071	SINLEJ018212
ENSP00000246081	SINLEJ004978
ENSP00000246081	SINLEJ004976
ENSP00000246104	SINLEJ011152
ENSP00000246117	SINLEJ014311
ENSP00000246117	SINLEJ014291
ENSP00000246151	SINLEJ005852
ENSP00000246166	SINLEJ014441
ENSP00000246186	SINLEJ008804
ENSP00000246337	SINLEJ017013
ENSP00000246505	SINLEJ013332
ENSP00000246554	SINLEJ005274
ENSP00000246635	SINLEJ014390
ENSP00000246662	SINLEJ016498
ENSP00000246672	SINLEJ600047
ENSP00000246747	SINLEJ000662
ENSP00000246747	SINLEJ000659
ENSP00000246802	SINLEJ017077
ENSP00000246841	SINLEJ014673
ENSP00000246868	SINLEJ019019
ENSP00000246912	SINLEJ600247
ENSP00000246949	SINLEJ010949
ENSP00000247001	SINLEJ000382
ENSP00000247001	SINLEJ000383
ENSP00000247003	SINLEJ004135
ENSP00000247005	SINLEJ001094
ENSP00000247138	SINLEJ012376
ENSP00000247153	SINLEJ010152
ENSP00000247161	SINLEJ012364
ENSP00000247161	SINLEJ007202
ENSP00000247178	SINLEJ001741
ENSP00000247182	SINLEJ005028
ENSP00000247182	SINLEJ005027
ENSP00000247194	SINLEJ000846
ENSP00000247225	SINLEJ001036
ENSP00000247461	SINLEJ017107
ENSP00000247461	SINLEJ007077
ENSP00000247665	SINLEJ011865
ENSP00000247668	SINLEJ016694
ENSP00000247706	SINLEJ003973
ENSP00000247843	SINLEJ017239
ENSP00000247933	SINLEJ004477
ENSP00000247933	SINLEJ004480
ENSP00000247970	SINLEJ005622
ENSP00000247970	SINLEJ019214
ENSP00000247977	SINLEJ013702
ENSP00000247986	SINLEJ007760
ENSP00000248071	SINLEJ012523
ENSP00000248071	SINLEJ017309
ENSP00000248073	SINLEJ011693
ENSP00000248073	SINLEJ011704
ENSP00000248089	SINLEJ003649
ENSP00000248098	SINLEJ005335
ENSP00000248114	SINLEJ002891
ENSP00000248121	SINLEJ009006
ENSP00000248121	SINLEJ010946
ENSP00000248150	SINLEJ010983
ENSP00000248306	SINLEJ016176
ENSP00000248342	SINLEJ017187
ENSP00000248342	SINLEJ005195
ENSP00000248384	SINLEJ012121
ENSP00000248437	SINLEJ013844
ENSP00000248444	SINLEJ001472
ENSP00000248444	SINLEJ010399
ENSP00000248450	SINLEJ010439
ENSP00000248553	SINLEJ018785
ENSP00000248553	SINLEJ018060
ENSP00000248566	SINLEJ007756
ENSP00000248594	SINLEJ012414
ENSP00000248594	SINLEJ015807
ENSP00000248598	SINLEJ010139
ENSP00000248598	SINLEJ011376
ENSP00000248600	SINLEJ017363
ENSP00000248633	SINLEJ004648
ENSP00000248643	SINLEJ004747
ENSP00000248668	SINLEJ000847
ENSP00000248706	SINLEJ007638
ENSP00000248846	SINLEJ009561
ENSP00000248846	SINLEJ009562
ENSP00000248929	SINLEJ002897
ENSP00000248929	SINLEJ002898
ENSP00000248935	SINLEJ017841
ENSP00000248935	SINLEJ015352
ENSP00000249007	SINLEJ016511
ENSP00000249014	SINLEJ003134
ENSP00000249016	SINLEJ008976
ENSP00000249016	SINLEJ010921
ENSP00000249071	SINLEJ002881
ENSP00000249071	SINLEJ012186
ENSP00000249269	SINLEJ011372
ENSP00000249269	SINLEJ011371
ENSP00000249356	SINLEJ017173
ENSP00000249363	SINLEJ019089
ENSP00000249363	SINLEJ007601
ENSP00000249373	SINLEJ004225
ENSP00000249389	SINLEJ007597
ENSP00000249396	SINLEJ005149
ENSP00000249396	SINLEJ016205
ENSP00000249442	SINLEJ001609
ENSP00000249499	SINLEJ003305
ENSP00000249501	SINLEJ003304
ENSP00000249636	SINLEJ000466
ENSP00000249636	SINLEJ010898
ENSP00000249647	SINLEJ006058
ENSP00000249750	SINLEJ010722
ENSP00000249750	SINLEJ000539
ENSP00000249923	SINLEJ002966
ENSP00000249923	SINLEJ002965
ENSP00000250003	SINLEJ016147
ENSP00000250018	SINLEJ013232
ENSP00000250101	SINLEJ011625
ENSP00000250111	SINLEJ013324
ENSP00000250111	SINLEJ008174
ENSP00000250113	SINLEJ014842
ENSP00000250124	SINLEJ013974
ENSP00000250156	SINLEJ011518
ENSP00000250160	SINLEJ006749
ENSP00000250160	SINLEJ017038
ENSP00000250173	SINLEJ005472
ENSP00000250237	SINLEJ012055
ENSP00000250244	SINLEJ000373
ENSP00000250405	SINLEJ011102
ENSP00000250416	SINLEJ009276
ENSP00000250416	SINLEJ007346
ENSP00000250448	SINLEJ002129
ENSP00000250448	SINLEJ000654
ENSP00000250454	SINLEJ014509
ENSP00000250454	SINLEJ008209
ENSP00000250498	SINLEJ009273
ENSP00000250535	SINLEJ004113
ENSP00000250559	SINLEJ011298
ENSP00000250615	SINLEJ016668
ENSP00000250617	SINLEJ013337
ENSP00000250894	SINLEJ005247
ENSP00000250894	SINLEJ005252
ENSP00000250896	SINLEJ009668
ENSP00000250896	SINLEJ012532
ENSP00000250974	SINLEJ012190
ENSP00000251020	SINLEJ011148
ENSP00000251020	SINLEJ009191
ENSP00000251047	SINLEJ016410
ENSP00000251047	SINLEJ600506
ENSP00000251102	SINLEJ013976
ENSP00000251102	SINLEJ008807
ENSP00000251119	SINLEJ001904
ENSP00000251119	SINLEJ001906
ENSP00000251127	SINLEJ019234
ENSP00000251166	SINLEJ009127
ENSP00000251287	SINLEJ012825
ENSP00000251287	SINLEJ012827
ENSP00000251289	SINLEJ000212
ENSP00000251303	SINLEJ015855
ENSP00000251303	SINLEJ015856
ENSP00000251337	SINLEJ012269
ENSP00000251413	SINLEJ600253
ENSP00000251453	SINLEJ008184
ENSP00000251472	SINLEJ010032
ENSP00000251507	SINLEJ014048
ENSP00000251527	SINLEJ015298
ENSP00000251527	SINLEJ015297
ENSP00000251535	SINLEJ011735
ENSP00000251535	SINLEJ011737
ENSP00000251588	SINLEJ002925
ENSP00000251607	SINLEJ011435
ENSP00000251607	SINLEJ011436
ENSP00000251636	SINLEJ000191
ENSP00000251636	SINLEJ000188
ENSP00000251691	SINLEJ017625
ENSP00000251691	SINLEJ013514
ENSP00000251775	SINLEJ013632
ENSP00000251808	SINLEJ006909
ENSP00000251808	SINLEJ015272
ENSP00000251864	SINLEJ011956
ENSP00000251871	SINLEJ013364
ENSP00000251968	SINLEJ013271
ENSP00000251968	SINLEJ002892
ENSP00000251993	SINLEJ007521
ENSP00000251993	SINLEJ007522
ENSP00000252011	SINLEJ011141
ENSP00000252015	SINLEJ012999
ENSP00000252032	SINLEJ004327
ENSP00000252032	SINLEJ004326
ENSP00000252037	SINLEJ011532
ENSP00000252050	SINLEJ002033
ENSP00000252050	SINLEJ017147
ENSP00000252087	SINLEJ019391
ENSP00000252102	SINLEJ005434
ENSP00000252115	SINLEJ002865
ENSP00000252244	SINLEJ001571
ENSP00000252245	SINLEJ004712
ENSP00000252318	SINLEJ015759
ENSP00000252321	SINLEJ007869
ENSP00000252455	SINLEJ010027
ENSP00000252455	SINLEJ010026
ENSP00000252512	SINLEJ004388
ENSP00000252512	SINLEJ004385
ENSP00000252542	SINLEJ010844
ENSP00000252595	SINLEJ018286
ENSP00000252599	SINLEJ005720
ENSP00000252599	SINLEJ000912
ENSP00000252603	SINLEJ005804
ENSP00000252622	SINLEJ012924
ENSP00000252622	SINLEJ016428
ENSP00000252655	SINLEJ015118
ENSP00000252674	SINLEJ015906
ENSP00000252699	SINLEJ005856
ENSP00000252699	SINLEJ005855
ENSP00000252711	SINLEJ007189
ENSP00000252711	SINLEJ001632
ENSP00000252744	SINLEJ009919
ENSP00000252744	SINLEJ017011
ENSP00000252797	SINLEJ016101
ENSP00000252804	SINLEJ006762
ENSP00000252804	SINLEJ009714
ENSP00000252809	SINLEJ017014
ENSP00000252818	SINLEJ012566
ENSP00000252854	SINLEJ014408
ENSP00000252891	SINLEJ001104
ENSP00000252891	SINLEJ002100
ENSP00000252934	SINLEJ013678
ENSP00000252934	SINLEJ013677
ENSP00000252992	SINLEJ017939
ENSP00000252992	SINLEJ013534
ENSP00000252996	SINLEJ013050
ENSP00000252999	SINLEJ009660
ENSP00000252999	SINLEJ008484
ENSP00000253003	SINLEJ013990
ENSP00000253003	SINLEJ013991
ENSP00000253008	SINLEJ014336
ENSP00000253008	SINLEJ014335
ENSP00000253023	SINLEJ008117
ENSP00000253039	SINLEJ012694
ENSP00000253047	SINLEJ000642
ENSP00000253047	SINLEJ000763
ENSP00000253048	SINLEJ014485
ENSP00000253048	SINLEJ014484
ENSP00000253055	SINLEJ005847
ENSP00000253099	SINLEJ001854
ENSP00000253108	SINLEJ018290
ENSP00000253110	SINLEJ005805
ENSP00000253122	SINLEJ015817
ENSP00000253122	SINLEJ011489
ENSP00000253159	SINLEJ009196
ENSP00000253159	SINLEJ009192
ENSP00000253233	SINLEJ003560
ENSP00000253237	SINLEJ010962
ENSP00000253247	SINLEJ008965
ENSP00000253255	SINLEJ014556
ENSP00000253255	SINLEJ008682
ENSP00000253363	SINLEJ008889
ENSP00000253363	SINLEJ016336
ENSP00000253382	SINLEJ008652
ENSP00000253382	SINLEJ005509
ENSP00000253413	SINLEJ002717
ENSP00000253413	SINLEJ013286
ENSP00000253457	SINLEJ009358
ENSP00000253669	SINLEJ011826
ENSP00000253686	SINLEJ012368
ENSP00000253693	SINLEJ600012
ENSP00000253693	SINLEJ600013
ENSP00000253699	SINLEJ012370
ENSP00000253699	SINLEJ012369
ENSP00000253778	SINLEJ010685
ENSP00000253778	SINLEJ015443
ENSP00000253792	SINLEJ600280
ENSP00000253792	SINLEJ003396
ENSP00000253794	SINLEJ013888
ENSP00000253801	SINLEJ017461
ENSP00000253861	SINLEJ009593
ENSP00000253861	SINLEJ009595
ENSP00000253925	SINLEJ008110
ENSP00000253925	SINLEJ007654
ENSP00000253968	SINLEJ007275
ENSP00000254029	SINLEJ011684
ENSP00000254029	SINLEJ011683
ENSP00000254037	SINLEJ014201
ENSP00000254066	SINLEJ001283
ENSP00000254066	SINLEJ010325
ENSP00000254090	SINLEJ005641
ENSP00000254190	SINLEJ014257
ENSP00000254190	SINLEJ016427
ENSP00000254227	SINLEJ013504
ENSP00000254260	SINLEJ008908
ENSP00000254260	SINLEJ016315
ENSP00000254286	SINLEJ002152
ENSP00000254301	SINLEJ014525
ENSP00000254301	SINLEJ000757
ENSP00000254323	SINLEJ009921
ENSP00000254337	SINLEJ000364
ENSP00000254436	SINLEJ008937
ENSP00000254436	SINLEJ015968
ENSP00000254442	SINLEJ000054
ENSP00000254442	SINLEJ000053
ENSP00000254457	SINLEJ016406
ENSP00000254466	SINLEJ003672
ENSP00000254488	SINLEJ007287
ENSP00000254488	SINLEJ007288
ENSP00000254508	SINLEJ015698
ENSP00000254508	SINLEJ015700
ENSP00000254521	SINLEJ016117
ENSP00000254528	SINLEJ008587
ENSP00000254528	SINLEJ008586
ENSP00000254579	SINLEJ600136
ENSP00000254579	SINLEJ600135
ENSP00000254584	SINLEJ006346
ENSP00000254584	SINLEJ007127
ENSP00000254605	SINLEJ007123
ENSP00000254624	SINLEJ009761
ENSP00000254624	SINLEJ009760
ENSP00000254661	SINLEJ004847
ENSP00000254663	SINLEJ006126
ENSP00000254667	SINLEJ015143
ENSP00000254691	SINLEJ018975
ENSP00000254691	SINLEJ018194
ENSP00000254695	SINLEJ007723
ENSP00000254719	SINLEJ011637
ENSP00000254719	SINLEJ011638
ENSP00000254722	SINLEJ016390
ENSP00000254730	SINLEJ010143
ENSP00000254730	SINLEJ010144
ENSP00000254742	SINLEJ007322
ENSP00000254759	SINLEJ016094
ENSP00000254759	SINLEJ016093
ENSP00000254765	SINLEJ012666
ENSP00000254770	SINLEJ013772
ENSP00000254770	SINLEJ013771
ENSP00000254816	SINLEJ016639
ENSP00000254816	SINLEJ016619
ENSP00000254846	SINLEJ010816
ENSP00000254900	SINLEJ011953
ENSP00000254900	SINLEJ007575
ENSP00000254901	SINLEJ001005
ENSP00000254928	SINLEJ018281
ENSP00000254940	SINLEJ012174
ENSP00000254950	SINLEJ009189
ENSP00000254958	SINLEJ001822
ENSP00000254958	SINLEJ006117
ENSP00000254963	SINLEJ004415
ENSP00000254976	SINLEJ017155
ENSP00000254976	SINLEJ017587
ENSP00000255006	SINLEJ005997
ENSP00000255006	SINLEJ001160
ENSP00000255008	SINLEJ000981
ENSP00000255008	SINLEJ000982
ENSP00000255078	SINLEJ007635
ENSP00000255078	SINLEJ007634
ENSP00000255108	SINLEJ010050
ENSP00000255120	SINLEJ010041
ENSP00000255189	SINLEJ004201
ENSP00000255224	SINLEJ012959
ENSP00000255226	SINLEJ003980
ENSP00000255262	SINLEJ012123
ENSP00000255262	SINLEJ006156
ENSP00000255266	SINLEJ015207
ENSP00000255305	SINLEJ018106
ENSP00000255305	SINLEJ017535
ENSP00000255380	SINLEJ002049
ENSP00000255380	SINLEJ014444
ENSP00000255390	SINLEJ007736
ENSP00000255448	SINLEJ006239
ENSP00000255448	SINLEJ006241
ENSP00000255608	SINLEJ004074
ENSP00000255608	SINLEJ004073
ENSP00000255641	SINLEJ000582
ENSP00000255674	SINLEJ008855
ENSP00000255674	SINLEJ008854
ENSP00000255764	SINLEJ016328
ENSP00000255764	SINLEJ008896
ENSP00000255784	SINLEJ005256
ENSP00000255882	SINLEJ003599
ENSP00000255882	SINLEJ014964
ENSP00000255977	SINLEJ012315
ENSP00000256015	SINLEJ007433
ENSP00000256015	SINLEJ012378
ENSP00000256078	SINLEJ018747
ENSP00000256078	SINLEJ018674
ENSP00000256079	SINLEJ007588
ENSP00000256079	SINLEJ007580
ENSP00000256103	SINLEJ006821
ENSP00000256151	SINLEJ007652
ENSP00000256186	SINLEJ013192
ENSP00000256190	SINLEJ013246
ENSP00000256194	SINLEJ013190
ENSP00000256194	SINLEJ013191
ENSP00000256196	SINLEJ002964
ENSP00000256255	SINLEJ017024
ENSP00000256257	SINLEJ004419
ENSP00000256319	SINLEJ017268
ENSP00000256339	SINLEJ005918
ENSP00000256339	SINLEJ005917
ENSP00000256343	SINLEJ008740
ENSP00000256367	SINLEJ014472
ENSP00000256379	SINLEJ001867
ENSP00000256383	SINLEJ001758
ENSP00000256398	SINLEJ002863
ENSP00000256429	SINLEJ004126
ENSP00000256429	SINLEJ000414
ENSP00000256433	SINLEJ004050
ENSP00000256443	SINLEJ010829
ENSP00000256460	SINLEJ012344
ENSP00000256474	SINLEJ010159
ENSP00000256495	SINLEJ011464
ENSP00000256495	SINLEJ007301
ENSP00000256496	SINLEJ007335
ENSP00000256497	SINLEJ010190
ENSP00000256509	SINLEJ011428
ENSP00000256509	SINLEJ011427
ENSP00000256538	SINLEJ005952
ENSP00000256538	SINLEJ016825
ENSP00000256545	SINLEJ001750
ENSP00000256578	SINLEJ009384
ENSP00000256637	SINLEJ010100
ENSP00000256637	SINLEJ013707
ENSP00000256644	SINLEJ010120
ENSP00000256646	SINLEJ005814
ENSP00000256646	SINLEJ017321
ENSP00000256682	SINLEJ003271
ENSP00000256689	SINLEJ007364
ENSP00000256689	SINLEJ007365
ENSP00000256707	SINLEJ006711
ENSP00000256707	SINLEJ006710
ENSP00000256722	SINLEJ008640
ENSP00000256737	SINLEJ013211
ENSP00000256737	SINLEJ018541
ENSP00000256759	SINLEJ004059
ENSP00000256759	SINLEJ012810
ENSP00000256854	SINLEJ014224
ENSP00000256861	SINLEJ011467
ENSP00000256897	SINLEJ012836
ENSP00000256925	SINLEJ008234
ENSP00000256925	SINLEJ016981
ENSP00000256935	SINLEJ004295
ENSP00000256953	SINLEJ016194
ENSP00000256953	SINLEJ007637
ENSP00000256996	SINLEJ006127
ENSP00000256999	SINLEJ019018
ENSP00000256999	SINLEJ016691
ENSP00000257017	SINLEJ006343
ENSP00000257209	SINLEJ009181
ENSP00000257209	SINLEJ008862
ENSP00000257215	SINLEJ008067
ENSP00000257215	SINLEJ008068
ENSP00000257248	SINLEJ018032
ENSP00000257248	SINLEJ018158
ENSP00000257264	SINLEJ018133
ENSP00000257264	SINLEJ018690
ENSP00000257287	SINLEJ006364
ENSP00000257290	SINLEJ017720
ENSP00000257347	SINLEJ006221
ENSP00000257408	SINLEJ006213
ENSP00000257408	SINLEJ014104
ENSP00000257515	SINLEJ004124
ENSP00000257527	SINLEJ006472
ENSP00000257548	SINLEJ000092
ENSP00000257549	SINLEJ003780
ENSP00000257549	SINLEJ000093
ENSP00000257555	SINLEJ003589
ENSP00000257555	SINLEJ014974
ENSP00000257566	SINLEJ011495
ENSP00000257566	SINLEJ003551
ENSP00000257575	SINLEJ015413
ENSP00000257600	SINLEJ016393
ENSP00000257663	SINLEJ015811
ENSP00000257700	SINLEJ009488
ENSP00000257700	SINLEJ009489
ENSP00000257749	SINLEJ013623
ENSP00000257749	SINLEJ013624
ENSP00000257776	SINLEJ013597
ENSP00000257789	SINLEJ013585
ENSP00000257818	SINLEJ013182
ENSP00000257829	SINLEJ007596
ENSP00000257829	SINLEJ007595
ENSP00000257836	SINLEJ007488
ENSP00000257861	SINLEJ013810
ENSP00000257868	SINLEJ600224
ENSP00000257868	SINLEJ013808
ENSP00000257910	SINLEJ004783
ENSP00000257910	SINLEJ013874
ENSP00000257915	SINLEJ600308
ENSP00000257915	SINLEJ003359
ENSP00000257934	SINLEJ004673
ENSP00000257934	SINLEJ004674
ENSP00000257979	SINLEJ010352
ENSP00000258042	SINLEJ012610
ENSP00000258042	SINLEJ013489
ENSP00000258062	SINLEJ012624
ENSP00000258062	SINLEJ012604
ENSP00000258083	SINLEJ001024
ENSP00000258091	SINLEJ011863
ENSP00000258105	SINLEJ005462
ENSP00000258106	SINLEJ015187
ENSP00000258106	SINLEJ004406
ENSP00000258111	SINLEJ002971
ENSP00000258145	SINLEJ007374
ENSP00000258145	SINLEJ011374
ENSP00000258168	SINLEJ008752
ENSP00000258168	SINLEJ013099
ENSP00000258198	SINLEJ013018
ENSP00000258198	SINLEJ008761
ENSP00000258214	SINLEJ008848
ENSP00000258214	SINLEJ008847
ENSP00000258243	SINLEJ004982
ENSP00000258281	SINLEJ017081
ENSP00000258301	SINLEJ016687
ENSP00000258341	SINLEJ005655
ENSP00000258341	SINLEJ005653
ENSP00000258399	SINLEJ600244
ENSP00000258399	SINLEJ600243
ENSP00000258400	SINLEJ011845
ENSP00000258411	SINLEJ001395
ENSP00000258411	SINLEJ001394
ENSP00000258415	SINLEJ003253
ENSP00000258415	SINLEJ003250
ENSP00000258416	SINLEJ014813
ENSP00000258417	SINLEJ009850
ENSP00000258418	SINLEJ013302
ENSP00000258418	SINLEJ017523
ENSP00000258424	SINLEJ006519
ENSP00000258428	SINLEJ006357
ENSP00000258428	SINLEJ006356
ENSP00000258443	SINLEJ010086
ENSP00000258455	SINLEJ013759
ENSP00000258456	SINLEJ012716
ENSP00000258494	SINLEJ012350
ENSP00000258494	SINLEJ009453
ENSP00000258499	SINLEJ017172
ENSP00000258499	SINLEJ011470
ENSP00000258538	SINLEJ009542
ENSP00000258648	SINLEJ014814
ENSP00000258654	SINLEJ011805
ENSP00000258662	SINLEJ014816
ENSP00000258711	SINLEJ005337
ENSP00000258729	SINLEJ001279
ENSP00000258739	SINLEJ002941
ENSP00000258739	SINLEJ011001
ENSP00000258742	SINLEJ600221
ENSP00000258770	SINLEJ015334
ENSP00000258772	SINLEJ004561
ENSP00000258774	SINLEJ004662
ENSP00000258796	SINLEJ010959
ENSP00000258796	SINLEJ009029
ENSP00000258873	SINLEJ012784
ENSP00000258884	SINLEJ012189
ENSP00000258930	SINLEJ004072
ENSP00000258955	SINLEJ011089
ENSP00000258955	SINLEJ015646
ENSP00000258962	SINLEJ019174
ENSP00000258962	SINLEJ019195
ENSP00000258991	SINLEJ009059
ENSP00000258991	SINLEJ014771
ENSP00000259008	SINLEJ011496
ENSP00000259021	SINLEJ016488
ENSP00000259021	SINLEJ013777
ENSP00000259037	SINLEJ007780
ENSP00000259037	SINLEJ017870
ENSP00000259050	SINLEJ001415
ENSP00000259056	SINLEJ015342
ENSP00000259056	SINLEJ015343
ENSP00000259154	SINLEJ005850
ENSP00000259199	SINLEJ012485
ENSP00000259239	SINLEJ013744
ENSP00000259241	SINLEJ013368
ENSP00000259241	SINLEJ013369
ENSP00000259324	SINLEJ003876
ENSP00000259324	SINLEJ013266
ENSP00000259335	SINLEJ018641
ENSP00000259339	SINLEJ017142
ENSP00000259365	SINLEJ015878
ENSP00000259365	SINLEJ012934
ENSP00000259371	SINLEJ018433
ENSP00000259371	SINLEJ005806
ENSP00000259400	SINLEJ012084
ENSP00000259400	SINLEJ013857
ENSP00000259455	SINLEJ600181
ENSP00000259455	SINLEJ003491
ENSP00000259457	SINLEJ015990
ENSP00000259457	SINLEJ005615
ENSP00000259467	SINLEJ017683
ENSP00000259469	SINLEJ005547
ENSP00000259470	SINLEJ003966
ENSP00000259470	SINLEJ010804
ENSP00000259486	SINLEJ016979
ENSP00000259486	SINLEJ016978
ENSP00000259512	SINLEJ008763
ENSP00000259526	SINLEJ009813
ENSP00000259667	SINLEJ004066
ENSP00000259711	SINLEJ008480
ENSP00000259746	SINLEJ005168
ENSP00000259746	SINLEJ002038
ENSP00000259750	SINLEJ016233
ENSP00000259750	SINLEJ016234
ENSP00000259803	SINLEJ015282
ENSP00000259806	SINLEJ019290
ENSP00000259808	SINLEJ008772
ENSP00000259808	SINLEJ008771
ENSP00000259818	SINLEJ017619
ENSP00000259873	SINLEJ018155
ENSP00000259895	SINLEJ004237
ENSP00000259938	SINLEJ007188
ENSP00000259963	SINLEJ006928
ENSP00000260010	SINLEJ001196
ENSP00000260010	SINLEJ016780
ENSP00000260102	SINLEJ005496
ENSP00000260118	SINLEJ001026
ENSP00000260118	SINLEJ015190
ENSP00000260126	SINLEJ008328
ENSP00000260126	SINLEJ008566
ENSP00000260128	SINLEJ008570
ENSP00000260128	SINLEJ008565
ENSP00000260130	SINLEJ006733
ENSP00000260187	SINLEJ014568
ENSP00000260197	SINLEJ014589
ENSP00000260197	SINLEJ014588
ENSP00000260210	SINLEJ019176
ENSP00000260229	SINLEJ011548
ENSP00000260270	SINLEJ019276
ENSP00000260302	SINLEJ011549
ENSP00000260323	SINLEJ000035
ENSP00000260324	SINLEJ010850
ENSP00000260324	SINLEJ010849
ENSP00000260327	SINLEJ010822
ENSP00000260327	SINLEJ017949
ENSP00000260356	SINLEJ014438
ENSP00000260356	SINLEJ001760
ENSP00000260361	SINLEJ014432
ENSP00000260385	SINLEJ005159
ENSP00000260385	SINLEJ016215
ENSP00000260386	SINLEJ001080
ENSP00000260402	SINLEJ006100
ENSP00000260408	SINLEJ010843
ENSP00000260408	SINLEJ012845
ENSP00000260447	SINLEJ005158
ENSP00000260447	SINLEJ016214
ENSP00000260453	SINLEJ000052
ENSP00000260453	SINLEJ000045
ENSP00000260526	SINLEJ009842
ENSP00000260563	SINLEJ002845
ENSP00000260570	SINLEJ017044
ENSP00000260585	SINLEJ003116
ENSP00000260599	SINLEJ012433
ENSP00000260600	SINLEJ009819
ENSP00000260600	SINLEJ008610
ENSP00000260605	SINLEJ002194
ENSP00000260605	SINLEJ002193
ENSP00000260630	SINLEJ002086
ENSP00000260630	SINLEJ006107
ENSP00000260637	SINLEJ015033
ENSP00000260637	SINLEJ015037
ENSP00000260643	SINLEJ008397
ENSP00000260649	SINLEJ001970
ENSP00000260649	SINLEJ006255
ENSP00000260653	SINLEJ001139
ENSP00000260653	SINLEJ000746
ENSP00000260665	SINLEJ001973
ENSP00000260665	SINLEJ001972
ENSP00000260731	SINLEJ012056
ENSP00000260743	SINLEJ006677
ENSP00000260743	SINLEJ007906
ENSP00000260746	SINLEJ004493
ENSP00000260762	SINLEJ015202
ENSP00000260762	SINLEJ015200
ENSP00000260803	SINLEJ013807
ENSP00000260810	SINLEJ001573
ENSP00000260818	SINLEJ003233
ENSP00000260818	SINLEJ003232
ENSP00000260947	SINLEJ010487
ENSP00000260952	SINLEJ004817
ENSP00000260953	SINLEJ001517
ENSP00000260970	SINLEJ001511
ENSP00000260970	SINLEJ013875
ENSP00000260983	SINLEJ001231
ENSP00000260983	SINLEJ001234
ENSP00000261007	SINLEJ001596
ENSP00000261007	SINLEJ001595
ENSP00000261015	SINLEJ001557
ENSP00000261017	SINLEJ003385
ENSP00000261017	SINLEJ600263
ENSP00000261023	SINLEJ001223
ENSP00000261023	SINLEJ600467
ENSP00000261024	SINLEJ003293
ENSP00000261024	SINLEJ004729
ENSP00000261038	SINLEJ004795
ENSP00000261038	SINLEJ600316
ENSP00000261070	SINLEJ013518
ENSP00000261167	SINLEJ002882
ENSP00000261168	SINLEJ009073
ENSP00000261168	SINLEJ005213
ENSP00000261170	SINLEJ005214
ENSP00000261170	SINLEJ005215
ENSP00000261172	SINLEJ012381
ENSP00000261172	SINLEJ011478
ENSP00000261177	SINLEJ016253
ENSP00000261180	SINLEJ013233
ENSP00000261182	SINLEJ002700
ENSP00000261183	SINLEJ013214
ENSP00000261183	SINLEJ007648
ENSP00000261187	SINLEJ012282
ENSP00000261187	SINLEJ011367
ENSP00000261191	SINLEJ007209
ENSP00000261191	SINLEJ015702
ENSP00000261200	SINLEJ013272
ENSP00000261200	SINLEJ013273
ENSP00000261205	SINLEJ008125
ENSP00000261205	SINLEJ019228
ENSP00000261208	SINLEJ012359
ENSP00000261208	SINLEJ012357
ENSP00000261211	SINLEJ009430
ENSP00000261211	SINLEJ013762
ENSP00000261233	SINLEJ013636
ENSP00000261234	SINLEJ010168
ENSP00000261234	SINLEJ010167
ENSP00000261245	SINLEJ005966
ENSP00000261247	SINLEJ001988
ENSP00000261249	SINLEJ019048
ENSP00000261250	SINLEJ015730
ENSP00000261254	SINLEJ013226
ENSP00000261254	SINLEJ018432
ENSP00000261263	SINLEJ016182
ENSP00000261267	SINLEJ013749
ENSP00000261275	SINLEJ015877
ENSP00000261275	SINLEJ000399
ENSP00000261292	SINLEJ010842
ENSP00000261303	SINLEJ001775
ENSP00000261304	SINLEJ004552
ENSP00000261304	SINLEJ004551
ENSP00000261308	SINLEJ017318
ENSP00000261308	SINLEJ009970
ENSP00000261318	SINLEJ003553
ENSP00000261326	SINLEJ001545
ENSP00000261326	SINLEJ001546
ENSP00000261336	SINLEJ017929
ENSP00000261336	SINLEJ018218
ENSP00000261349	SINLEJ017374
ENSP00000261349	SINLEJ007498
ENSP00000261366	SINLEJ004024
ENSP00000261366	SINLEJ012910
ENSP00000261368	SINLEJ000273
ENSP00000261368	SINLEJ000272
ENSP00000261369	SINLEJ013966
ENSP00000261381	SINLEJ009070
ENSP00000261381	SINLEJ016110
ENSP00000261383	SINLEJ010923
ENSP00000261383	SINLEJ010924
ENSP00000261386	SINLEJ009017
ENSP00000261396	SINLEJ016204
ENSP00000261396	SINLEJ005148
ENSP00000261401	SINLEJ000095
ENSP00000261401	SINLEJ019204
ENSP00000261402	SINLEJ015662
ENSP00000261402	SINLEJ007248
ENSP00000261413	SINLEJ000316
ENSP00000261427	SINLEJ006251
ENSP00000261434	SINLEJ006208
ENSP00000261435	SINLEJ006249
ENSP00000261438	SINLEJ006372
ENSP00000261439	SINLEJ006373
ENSP00000261439	SINLEJ007096
ENSP00000261441	SINLEJ015810
ENSP00000261461	SINLEJ016845
ENSP00000261461	SINLEJ005189
ENSP00000261475	SINLEJ000680
ENSP00000261475	SINLEJ000681
ENSP00000261479	SINLEJ001023
ENSP00000261483	SINLEJ000613
ENSP00000261483	SINLEJ000622
ENSP00000261486	SINLEJ012936
ENSP00000261488	SINLEJ019168
ENSP00000261497	SINLEJ009133
ENSP00000261497	SINLEJ005302
ENSP00000261499	SINLEJ017064
ENSP00000261507	SINLEJ010609
ENSP00000261514	SINLEJ003130
ENSP00000261514	SINLEJ003013
ENSP00000261517	SINLEJ010868
ENSP00000261517	SINLEJ010869
ENSP00000261520	SINLEJ004223
ENSP00000261520	SINLEJ600505
ENSP00000261530	SINLEJ017093
ENSP00000261530	SINLEJ016991
ENSP00000261531	SINLEJ001134
ENSP00000261534	SINLEJ006030
ENSP00000261534	SINLEJ006031
ENSP00000261537	SINLEJ009653
ENSP00000261537	SINLEJ009654
ENSP00000261556	SINLEJ005938
ENSP00000261556	SINLEJ013968
ENSP00000261558	SINLEJ000706
ENSP00000261574	SINLEJ013384
ENSP00000261574	SINLEJ013385
ENSP00000261584	SINLEJ007773
ENSP00000261588	SINLEJ011019
ENSP00000261588	SINLEJ011020
ENSP00000261592	SINLEJ006827
ENSP00000261596	SINLEJ008278
ENSP00000261596	SINLEJ008612
ENSP00000261597	SINLEJ017397
ENSP00000261600	SINLEJ005501
ENSP00000261601	SINLEJ008243
ENSP00000261609	SINLEJ007179
ENSP00000261609	SINLEJ007177
ENSP00000261622	SINLEJ009305
ENSP00000261622	SINLEJ009306
ENSP00000261623	SINLEJ010320
ENSP00000261636	SINLEJ007539
ENSP00000261637	SINLEJ007689
ENSP00000261637	SINLEJ007687
ENSP00000261647	SINLEJ003420
ENSP00000261647	SINLEJ016531
ENSP00000261654	SINLEJ011617
ENSP00000261655	SINLEJ011600
ENSP00000261655	SINLEJ003781
ENSP00000261658	SINLEJ009041
ENSP00000261658	SINLEJ009042
ENSP00000261667	SINLEJ013464
ENSP00000261681	SINLEJ000923
ENSP00000261692	SINLEJ003559
ENSP00000261700	SINLEJ005865
ENSP00000261708	SINLEJ012582
ENSP00000261712	SINLEJ003273
ENSP00000261716	SINLEJ003793
ENSP00000261716	SINLEJ003789
ENSP00000261722	SINLEJ012948
ENSP00000261731	SINLEJ016405
ENSP00000261731	SINLEJ003597
ENSP00000261733	SINLEJ000538
ENSP00000261749	SINLEJ014292
ENSP00000261749	SINLEJ014310
ENSP00000261751	SINLEJ008148
ENSP00000261758	SINLEJ012779
ENSP00000261769	SINLEJ015828
ENSP00000261772	SINLEJ008690
ENSP00000261772	SINLEJ017298
ENSP00000261776	SINLEJ011122
ENSP00000261778	SINLEJ014066
ENSP00000261778	SINLEJ014064
ENSP00000261783	SINLEJ001903
ENSP00000261796	SINLEJ017115
ENSP00000261796	SINLEJ011178
ENSP00000261797	SINLEJ015432
ENSP00000261797	SINLEJ010695
ENSP00000261799	SINLEJ007121
ENSP00000261800	SINLEJ018299
ENSP00000261800	SINLEJ017561
ENSP00000261819	SINLEJ001722
ENSP00000261837	SINLEJ000059
ENSP00000261844	SINLEJ004183
ENSP00000261844	SINLEJ010710
ENSP00000261845	SINLEJ004177
ENSP00000261854	SINLEJ016429
ENSP00000261854	SINLEJ017451
ENSP00000261858	SINLEJ004035
ENSP00000261866	SINLEJ000502
ENSP00000261866	SINLEJ000503
ENSP00000261868	SINLEJ000505
ENSP00000261880	SINLEJ012835
ENSP00000261883	SINLEJ000431
ENSP00000261883	SINLEJ000430
ENSP00000261884	SINLEJ000581
ENSP00000261888	SINLEJ000452
[truncated: 11,934 more rows]
