# Supplementary material for: Reconstruction of proto-vertebrate, proto-cyclostome and proto-gnathostome genomes provides new insights into early vertebrate evolution
Source: Nat Commun. 2021 Jul 23;12:4489. doi: 10.1038/s41467-021-24573-z (PMC8302630; doi:10.1038/s41467-021-24573-z)
Supplement: Supplementary file 4 — Supplementary Data 1 [file 41467_2021_24573_MOESM4_ESM.zip › SuppData1/orthologs/HUMAN-MELGA.txt]

ENSP00000262384	ENSMGAP00000004951
ENSP00000362179	ENSMGAP00000003068
ENSP00000278590	ENSMGAP00000016060
ENSP00000386616	ENSMGAP00000013265
ENSP00000354794	ENSMGAP00000010739
ENSP00000455426	ENSMGAP00000004925
ENSP00000268876	ENSMGAP00000003978
ENSP00000361900	ENSMGAP00000003388
ENSP00000295408	ENSMGAP00000002654
ENSP00000296474	ENSMGAP00000002402
ENSP00000317272	ENSMGAP00000009217
ENSP00000363970	ENSMGAP00000001572
ENSP00000373518	ENSMGAP00000010575
ENSP00000362057	ENSMGAP00000003900
ENSP00000367851	ENSMGAP00000015491
ENSP00000159060	ENSMGAP00000013487
ENSP00000263317	ENSMGAP00000016149
ENSP00000358635	ENSMGAP00000018471
ENSP00000445366	ENSMGAP00000000276
ENSP00000281722	ENSMGAP00000000909
ENSP00000363107	ENSMGAP00000000973
ENSP00000354995	ENSMGAP00000015435
ENSP00000304111	ENSMGAP00000002277
ENSP00000272286	ENSMGAP00000010566
ENSP00000260645	ENSMGAP00000010545
ENSP00000410584	ENSMGAP00000017561
ENSP00000389951	ENSMGAP00000018658
ENSP00000363092	ENSMGAP00000000941
ENSP00000261464	ENSMGAP00000017353
ENSP00000454207	ENSMGAP00000014132
ENSP00000362994	ENSMGAP00000003168
ENSP00000247668	ENSMGAP00000000271
ENSP00000433623	ENSMGAP00000010789
ENSP00000249636	ENSMGAP00000010388
ENSP00000262971	ENSMGAP00000011657
ENSP00000334474	ENSMGAP00000005618
ENSP00000247207	ENSMGAP00000016332
ENSP00000367623	ENSMGAP00000005019
ENSP00000297185	ENSMGAP00000000922
ENSP00000234038	ENSMGAP00000003400
ENSP00000453273	ENSMGAP00000004974
ENSP00000367815	ENSMGAP00000000263
ENSP00000326870	ENSMGAP00000004440
ENSP00000260843	ENSMGAP00000011375
ENSP00000367384	ENSMGAP00000015477
ENSP00000337618	ENSMGAP00000015641
ENSP00000295461	ENSMGAP00000012633
ENSP00000311687	ENSMGAP00000004973
ENSP00000363520	ENSMGAP00000005906
ENSP00000339256	ENSMGAP00000012790
ENSP00000297954	ENSMGAP00000005521
ENSP00000414055	ENSMGAP00000013787
ENSP00000352185	ENSMGAP00000005425
ENSP00000271688	ENSMGAP00000006584
ENSP00000325485	ENSMGAP00000010970
ENSP00000402697	ENSMGAP00000004536
ENSP00000355929	ENSMGAP00000017297
ENSP00000251089	ENSMGAP00000013514
ENSP00000309142	ENSMGAP00000006458
ENSP00000468788	ENSMGAP00000010640
ENSP00000297071	ENSMGAP00000010940
ENSP00000380252	ENSMGAP00000009863
ENSP00000257749	ENSMGAP00000014406
ENSP00000366827	ENSMGAP00000007874
ENSP00000379353	ENSMGAP00000014447
ENSP00000268164	ENSMGAP00000009216
ENSP00000231461	ENSMGAP00000006576
ENSP00000262904	ENSMGAP00000002105
ENSP00000345571	ENSMGAP00000001972
ENSP00000368686	ENSMGAP00000002149
ENSP00000268989	ENSMGAP00000008809
ENSP00000448182	ENSMGAP00000011192
ENSP00000320434	ENSMGAP00000007478
ENSP00000304669	ENSMGAP00000000881
ENSP00000386141	ENSMGAP00000011996
ENSP00000477059	ENSMGAP00000007423
ENSP00000416707	ENSMGAP00000015017
ENSP00000428280	ENSMGAP00000013335
ENSP00000272371	ENSMGAP00000014950
ENSP00000360475	ENSMGAP00000001910
ENSP00000222250	ENSMGAP00000004061
ENSP00000268042	ENSMGAP00000009429
ENSP00000372067	ENSMGAP00000014704
ENSP00000331879	ENSMGAP00000001781
ENSP00000276440	ENSMGAP00000000418
ENSP00000340677	ENSMGAP00000007539
ENSP00000272164	ENSMGAP00000011139
ENSP00000290015	ENSMGAP00000017915
ENSP00000258411	ENSMGAP00000011894
ENSP00000252677	ENSMGAP00000010071
ENSP00000367942	ENSMGAP00000009399
ENSP00000224605	ENSMGAP00000008128
ENSP00000282701	ENSMGAP00000007518
ENSP00000334314	ENSMGAP00000014040
ENSP00000320663	ENSMGAP00000010374
ENSP00000252660	ENSMGAP00000016788
ENSP00000377836	ENSMGAP00000002878
ENSP00000359864	ENSMGAP00000002860
ENSP00000264039	ENSMGAP00000000231
ENSP00000412940	ENSMGAP00000019713
ENSP00000264895	ENSMGAP00000005399
ENSP00000374507	ENSMGAP00000013813
ENSP00000338728	ENSMGAP00000001795
ENSP00000360252	ENSMGAP00000012130
ENSP00000370713	ENSMGAP00000005494
ENSP00000441897	ENSMGAP00000000432
ENSP00000357459	ENSMGAP00000006701
ENSP00000296513	ENSMGAP00000010996
ENSP00000262803	ENSMGAP00000004600
ENSP00000399797	ENSMGAP00000004769
ENSP00000351524	ENSMGAP00000007577
ENSP00000424737	ENSMGAP00000011438
ENSP00000417401	ENSMGAP00000007028
ENSP00000394314	ENSMGAP00000010974
ENSP00000253008	ENSMGAP00000005346
ENSP00000354960	ENSMGAP00000000964
ENSP00000361929	ENSMGAP00000003538
ENSP00000196061	ENSMGAP00000006152
ENSP00000282903	ENSMGAP00000006673
ENSP00000292807	ENSMGAP00000019154
ENSP00000347408	ENSMGAP00000018976
ENSP00000428787	ENSMGAP00000002706
ENSP00000388996	ENSMGAP00000005664
ENSP00000406472	ENSMGAP00000008306
ENSP00000265741	ENSMGAP00000008756
ENSP00000423665	ENSMGAP00000005181
ENSP00000296525	ENSMGAP00000007164
ENSP00000417914	ENSMGAP00000015568
ENSP00000350331	ENSMGAP00000003190
ENSP00000264607	ENSMGAP00000001772
ENSP00000355195	ENSMGAP00000005589
ENSP00000363512	ENSMGAP00000007854
ENSP00000305426	ENSMGAP00000006564
ENSP00000380321	ENSMGAP00000014728
ENSP00000229771	ENSMGAP00000000062
ENSP00000314444	ENSMGAP00000014847
ENSP00000216271	ENSMGAP00000008226
ENSP00000080059	ENSMGAP00000010913
ENSP00000346236	ENSMGAP00000008466
ENSP00000464050	ENSMGAP00000001356
ENSP00000380033	ENSMGAP00000013090
ENSP00000225792	ENSMGAP00000007848
ENSP00000263093	ENSMGAP00000006346
ENSP00000262462	ENSMGAP00000010300
ENSP00000300456	ENSMGAP00000003617
ENSP00000252595	ENSMGAP00000003530
ENSP00000359520	ENSMGAP00000009825
ENSP00000351520	ENSMGAP00000000737
ENSP00000347213	ENSMGAP00000001802
ENSP00000301825	ENSMGAP00000011815
ENSP00000222803	ENSMGAP00000011218
ENSP00000242209	ENSMGAP00000012705
ENSP00000317232	ENSMGAP00000007078
ENSP00000345964	ENSMGAP00000011134
ENSP00000358715	ENSMGAP00000017509
ENSP00000370473	ENSMGAP00000000718
ENSP00000275525	ENSMGAP00000000730
ENSP00000233809	ENSMGAP00000012182
ENSP00000269593	ENSMGAP00000002485
ENSP00000169298	ENSMGAP00000018544
ENSP00000386942	ENSMGAP00000015716
ENSP00000362239	ENSMGAP00000003367
ENSP00000417583	ENSMGAP00000009944
ENSP00000355968	ENSMGAP00000016886
ENSP00000363394	ENSMGAP00000002250
ENSP00000415011	ENSMGAP00000013153
ENSP00000261867	ENSMGAP00000007392
ENSP00000415900	ENSMGAP00000005750
ENSP00000362195	ENSMGAP00000003262
ENSP00000262345	ENSMGAP00000012561
ENSP00000395461	ENSMGAP00000010564
ENSP00000261721	ENSMGAP00000007926
ENSP00000384545	ENSMGAP00000006160
ENSP00000376337	ENSMGAP00000014264
ENSP00000385836	ENSMGAP00000014136
ENSP00000260743	ENSMGAP00000010923
ENSP00000329926	ENSMGAP00000010925
ENSP00000357588	ENSMGAP00000014140
ENSP00000424126	ENSMGAP00000008318
ENSP00000340594	ENSMGAP00000009205
ENSP00000368566	ENSMGAP00000009009
ENSP00000348429	ENSMGAP00000011385
ENSP00000258873	ENSMGAP00000003590
ENSP00000233156	ENSMGAP00000004457
ENSP00000222543	ENSMGAP00000008988
ENSP00000311184	ENSMGAP00000008872
ENSP00000324763	ENSMGAP00000010443
ENSP00000265132	ENSMGAP00000000679
ENSP00000376652	ENSMGAP00000014048
ENSP00000355809	ENSMGAP00000008543
ENSP00000348753	ENSMGAP00000004391
ENSP00000348108	ENSMGAP00000013592
ENSP00000355094	ENSMGAP00000018702
ENSP00000328694	ENSMGAP00000008743
ENSP00000379366	ENSMGAP00000010280
ENSP00000271139	ENSMGAP00000011153
ENSP00000427695	ENSMGAP00000008868
ENSP00000331305	ENSMGAP00000016657
ENSP00000290551	ENSMGAP00000006427
ENSP00000348300	ENSMGAP00000003533
ENSP00000423541	ENSMGAP00000009178
ENSP00000299134	ENSMGAP00000005907
ENSP00000452871	ENSMGAP00000010650
ENSP00000353224	ENSMGAP00000007940
ENSP00000345849	ENSMGAP00000008522
ENSP00000401853	ENSMGAP00000000892
ENSP00000266031	ENSMGAP00000000865
ENSP00000337425	ENSMGAP00000005766
ENSP00000350937	ENSMGAP00000009232
ENSP00000157600	ENSMGAP00000010471
ENSP00000295902	ENSMGAP00000009367
ENSP00000401060	ENSMGAP00000009748
ENSP00000404911	ENSMGAP00000006262
ENSP00000373648	ENSMGAP00000013528
ENSP00000337354	ENSMGAP00000008585
ENSP00000216513	ENSMGAP00000014342
ENSP00000264380	ENSMGAP00000009243
ENSP00000390941	ENSMGAP00000000980
ENSP00000310491	ENSMGAP00000011431
ENSP00000346151	ENSMGAP00000005911
ENSP00000304604	ENSMGAP00000018438
ENSP00000324729	ENSMGAP00000014536
ENSP00000325663	ENSMGAP00000017551
ENSP00000275015	ENSMGAP00000019340
ENSP00000311837	ENSMGAP00000014778
ENSP00000429842	ENSMGAP00000011272
ENSP00000217381	ENSMGAP00000001815
ENSP00000338191	ENSMGAP00000008157
ENSP00000378965	ENSMGAP00000013247
ENSP00000357484	ENSMGAP00000014108
ENSP00000419378	ENSMGAP00000000499
ENSP00000358460	ENSMGAP00000001688
ENSP00000414921	ENSMGAP00000007893
ENSP00000410811	ENSMGAP00000016365
ENSP00000333836	ENSMGAP00000016855
ENSP00000354724	ENSMGAP00000007245
ENSP00000337500	ENSMGAP00000008731
ENSP00000461961	ENSMGAP00000000086
ENSP00000056217	ENSMGAP00000014707
ENSP00000264051	ENSMGAP00000001163
ENSP00000367629	ENSMGAP00000001348
ENSP00000348828	ENSMGAP00000011290
ENSP00000366477	ENSMGAP00000007519
ENSP00000402584	ENSMGAP00000011156
ENSP00000319388	ENSMGAP00000000369
ENSP00000332208	ENSMGAP00000014124
ENSP00000401536	ENSMGAP00000015691
ENSP00000293272	ENSMGAP00000001278
ENSP00000248948	ENSMGAP00000007400
ENSP00000369702	ENSMGAP00000004554
ENSP00000287585	ENSMGAP00000008420
ENSP00000441214	ENSMGAP00000018204
ENSP00000342222	ENSMGAP00000006573
ENSP00000301365	ENSMGAP00000006790
ENSP00000406191	ENSMGAP00000006390
ENSP00000313670	ENSMGAP00000002328
ENSP00000264276	ENSMGAP00000008286
ENSP00000291536	ENSMGAP00000015441
ENSP00000347486	ENSMGAP00000004156
ENSP00000356436	ENSMGAP00000000762
ENSP00000306163	ENSMGAP00000010097
ENSP00000360762	ENSMGAP00000008714
ENSP00000430985	ENSMGAP00000014425
ENSP00000250894	ENSMGAP00000010586
ENSP00000262013	ENSMGAP00000008852
ENSP00000369981	ENSMGAP00000009255
ENSP00000418744	ENSMGAP00000008876
ENSP00000361645	ENSMGAP00000004670
ENSP00000278937	ENSMGAP00000003422
ENSP00000352513	ENSMGAP00000015273
ENSP00000322460	ENSMGAP00000003689
ENSP00000278949	ENSMGAP00000003725
ENSP00000266712	ENSMGAP00000011689
ENSP00000442046	ENSMGAP00000014117
ENSP00000343871	ENSMGAP00000015781
ENSP00000362824	ENSMGAP00000009299
ENSP00000283296	ENSMGAP00000015109
ENSP00000273352	ENSMGAP00000015201
ENSP00000361995	ENSMGAP00000003710
ENSP00000268125	ENSMGAP00000008858
ENSP00000275162	ENSMGAP00000014047
ENSP00000428402	ENSMGAP00000011625
ENSP00000302843	ENSMGAP00000000744
ENSP00000347872	ENSMGAP00000004123
ENSP00000303129	ENSMGAP00000006694
ENSP00000399805	ENSMGAP00000012758
ENSP00000323678	ENSMGAP00000016378
ENSP00000005284	ENSMGAP00000006418
ENSP00000300105	ENSMGAP00000013338
ENSP00000262138	ENSMGAP00000007499
ENSP00000440045	ENSMGAP00000003711
ENSP00000400258	ENSMGAP00000014767
ENSP00000362444	ENSMGAP00000004080
ENSP00000247191	ENSMGAP00000014427
ENSP00000359132	ENSMGAP00000006889
ENSP00000363398	ENSMGAP00000002312
ENSP00000367446	ENSMGAP00000013161
ENSP00000388658	ENSMGAP00000010402
ENSP00000400101	ENSMGAP00000010056
ENSP00000322020	ENSMGAP00000009371
ENSP00000367714	ENSMGAP00000001532
ENSP00000307513	ENSMGAP00000000859
ENSP00000283243	ENSMGAP00000011580
ENSP00000356587	ENSMGAP00000002371
ENSP00000368952	ENSMGAP00000015954
ENSP00000319323	ENSMGAP00000002720
ENSP00000328364	ENSMGAP00000013724
ENSP00000345393	ENSMGAP00000016876
ENSP00000350369	ENSMGAP00000005211
ENSP00000344903	ENSMGAP00000002247
ENSP00000297282	ENSMGAP00000014035
ENSP00000194130	ENSMGAP00000008702
ENSP00000392411	ENSMGAP00000005660
ENSP00000406220	ENSMGAP00000008955
ENSP00000365251	ENSMGAP00000006471
ENSP00000435582	ENSMGAP00000003984
ENSP00000388275	ENSMGAP00000012377
ENSP00000353249	ENSMGAP00000014886
ENSP00000360905	ENSMGAP00000011317
ENSP00000350854	ENSMGAP00000005972
ENSP00000379500	ENSMGAP00000007616
ENSP00000355751	ENSMGAP00000012872
ENSP00000222271	ENSMGAP00000004677
ENSP00000339730	ENSMGAP00000003309
ENSP00000360500	ENSMGAP00000011808
ENSP00000371686	ENSMGAP00000017043
ENSP00000190165	ENSMGAP00000019018
ENSP00000227451	ENSMGAP00000010091
ENSP00000257600	ENSMGAP00000005287
ENSP00000410852	ENSMGAP00000002106
ENSP00000005286	ENSMGAP00000006474
ENSP00000356275	ENSMGAP00000001538
ENSP00000431813	ENSMGAP00000001897
ENSP00000160373	ENSMGAP00000009060
ENSP00000271277	ENSMGAP00000004606
ENSP00000303758	ENSMGAP00000000642
ENSP00000261889	ENSMGAP00000000728
ENSP00000363349	ENSMGAP00000008536
ENSP00000238994	ENSMGAP00000016272
ENSP00000308318	ENSMGAP00000009488
ENSP00000360035	ENSMGAP00000005069
ENSP00000284601	ENSMGAP00000009336
ENSP00000336630	ENSMGAP00000008115
ENSP00000356205	ENSMGAP00000005020
ENSP00000276218	ENSMGAP00000016743
ENSP00000391299	ENSMGAP00000010642
ENSP00000342313	ENSMGAP00000003290
ENSP00000440674	ENSMGAP00000014760
ENSP00000332723	ENSMGAP00000013176
ENSP00000411770	ENSMGAP00000014789
ENSP00000359305	ENSMGAP00000008195
ENSP00000356381	ENSMGAP00000013287
ENSP00000369989	ENSMGAP00000016002
ENSP00000233596	ENSMGAP00000004013
ENSP00000368959	ENSMGAP00000006825
ENSP00000254901	ENSMGAP00000010088
ENSP00000438346	ENSMGAP00000013864
ENSP00000362863	ENSMGAP00000003424
ENSP00000358159	ENSMGAP00000014323
ENSP00000295488	ENSMGAP00000008303
ENSP00000435506	ENSMGAP00000013753
ENSP00000264233	ENSMGAP00000015086
ENSP00000317123	ENSMGAP00000001419
ENSP00000253083	ENSMGAP00000003442
ENSP00000267984	ENSMGAP00000017075
ENSP00000365411	ENSMGAP00000019054
ENSP00000263915	ENSMGAP00000011324
ENSP00000381793	ENSMGAP00000019123
ENSP00000369442	ENSMGAP00000015982
ENSP00000257408	ENSMGAP00000012956
ENSP00000264162	ENSMGAP00000013146
ENSP00000240285	ENSMGAP00000012051
ENSP00000365397	ENSMGAP00000005889
ENSP00000351035	ENSMGAP00000007733
ENSP00000358854	ENSMGAP00000010883
ENSP00000262394	ENSMGAP00000008681
ENSP00000319474	ENSMGAP00000005466
ENSP00000387078	ENSMGAP00000013654
ENSP00000349727	ENSMGAP00000003801
ENSP00000372160	ENSMGAP00000008615
ENSP00000262593	ENSMGAP00000009543
ENSP00000344277	ENSMGAP00000002974
ENSP00000273861	ENSMGAP00000012582
ENSP00000313681	ENSMGAP00000009859
ENSP00000216264	ENSMGAP00000018681
ENSP00000347581	ENSMGAP00000013979
ENSP00000361800	ENSMGAP00000004205
ENSP00000360065	ENSMGAP00000012517
ENSP00000242317	ENSMGAP00000001548
ENSP00000380308	ENSMGAP00000010456
ENSP00000264968	ENSMGAP00000015665
ENSP00000338487	ENSMGAP00000007322
ENSP00000474896	ENSMGAP00000011636
ENSP00000354458	ENSMGAP00000012013
ENSP00000360281	ENSMGAP00000012026
ENSP00000322061	ENSMGAP00000005302
ENSP00000309270	ENSMGAP00000016750
ENSP00000362207	ENSMGAP00000004470
ENSP00000307911	ENSMGAP00000017241
ENSP00000354842	ENSMGAP00000011560
ENSP00000344724	ENSMGAP00000002069
ENSP00000219746	ENSMGAP00000004515
ENSP00000311657	ENSMGAP00000001088
ENSP00000346206	ENSMGAP00000010087
ENSP00000440288	ENSMGAP00000003283
ENSP00000275016	ENSMGAP00000015103
ENSP00000310721	ENSMGAP00000011665
ENSP00000301645	ENSMGAP00000011513
ENSP00000318867	ENSMGAP00000016934
ENSP00000259808	ENSMGAP00000018477
ENSP00000220751	ENSMGAP00000012426
ENSP00000332454	ENSMGAP00000015431
ENSP00000306678	ENSMGAP00000004052
ENSP00000363852	ENSMGAP00000007852
ENSP00000359892	ENSMGAP00000012793
ENSP00000262032	ENSMGAP00000010423
ENSP00000413025	ENSMGAP00000006493
ENSP00000344544	ENSMGAP00000002459
ENSP00000357881	ENSMGAP00000012144
ENSP00000343526	ENSMGAP00000012292
ENSP00000303434	ENSMGAP00000003179
ENSP00000292432	ENSMGAP00000004359
ENSP00000295256	ENSMGAP00000005564
ENSP00000367542	ENSMGAP00000017391
ENSP00000340243	ENSMGAP00000003686
ENSP00000342962	ENSMGAP00000014073
ENSP00000319796	ENSMGAP00000010967
ENSP00000420863	ENSMGAP00000003799
ENSP00000262809	ENSMGAP00000004977
ENSP00000215061	ENSMGAP00000017055
ENSP00000274140	ENSMGAP00000006067
ENSP00000427223	ENSMGAP00000001692
ENSP00000471536	ENSMGAP00000000222
ENSP00000385824	ENSMGAP00000014252
ENSP00000363377	ENSMGAP00000001734
ENSP00000366746	ENSMGAP00000007819
ENSP00000413697	ENSMGAP00000013445
ENSP00000330631	ENSMGAP00000019781
ENSP00000043402	ENSMGAP00000016437
ENSP00000335397	ENSMGAP00000017228
ENSP00000340328	ENSMGAP00000016406
ENSP00000263212	ENSMGAP00000000443
ENSP00000312411	ENSMGAP00000007199
ENSP00000417659	ENSMGAP00000010914
ENSP00000254654	ENSMGAP00000005390
ENSP00000477341	ENSMGAP00000008577
ENSP00000343909	ENSMGAP00000009032
ENSP00000378830	ENSMGAP00000008400
ENSP00000338673	ENSMGAP00000008339
ENSP00000376345	ENSMGAP00000009787
ENSP00000339186	ENSMGAP00000012996
ENSP00000378324	ENSMGAP00000003532
ENSP00000414398	ENSMGAP00000002285
ENSP00000307280	ENSMGAP00000003792
ENSP00000347055	ENSMGAP00000001471
ENSP00000379210	ENSMGAP00000002363
ENSP00000229824	ENSMGAP00000002136
ENSP00000379601	ENSMGAP00000005995
ENSP00000316674	ENSMGAP00000001423
ENSP00000330247	ENSMGAP00000018341
ENSP00000406933	ENSMGAP00000000315
ENSP00000376615	ENSMGAP00000013737
ENSP00000261461	ENSMGAP00000010085
ENSP00000417963	ENSMGAP00000003393
ENSP00000412733	ENSMGAP00000011526
ENSP00000296220	ENSMGAP00000012814
ENSP00000379804	ENSMGAP00000011679
ENSP00000263650	ENSMGAP00000007789
ENSP00000378349	ENSMGAP00000003057
ENSP00000353094	ENSMGAP00000002904
ENSP00000320893	ENSMGAP00000007394
ENSP00000328327	ENSMGAP00000009656
ENSP00000218008	ENSMGAP00000007799
ENSP00000334216	ENSMGAP00000015733
ENSP00000356790	ENSMGAP00000015182
ENSP00000473410	ENSMGAP00000008545
ENSP00000381476	ENSMGAP00000011073
ENSP00000407158	ENSMGAP00000005179
ENSP00000396538	ENSMGAP00000008887
ENSP00000379330	ENSMGAP00000009648
ENSP00000377867	ENSMGAP00000002674
ENSP00000325748	ENSMGAP00000003647
ENSP00000361892	ENSMGAP00000003351
ENSP00000344546	ENSMGAP00000013495
ENSP00000343126	ENSMGAP00000002440
ENSP00000368189	ENSMGAP00000003196
ENSP00000263620	ENSMGAP00000003198
ENSP00000352167	ENSMGAP00000014064
ENSP00000413049	ENSMGAP00000008325
ENSP00000354886	ENSMGAP00000014066
ENSP00000326305	ENSMGAP00000008904
ENSP00000397563	ENSMGAP00000019426
ENSP00000257177	ENSMGAP00000011684
ENSP00000365130	ENSMGAP00000006557
ENSP00000263063	ENSMGAP00000006542
ENSP00000344465	ENSMGAP00000014993
ENSP00000274473	ENSMGAP00000008086
ENSP00000266214	ENSMGAP00000009827
ENSP00000259021	ENSMGAP00000001561
ENSP00000287239	ENSMGAP00000006085
ENSP00000380136	ENSMGAP00000002954
ENSP00000316948	ENSMGAP00000007779
ENSP00000394734	ENSMGAP00000007773
ENSP00000337194	ENSMGAP00000003907
ENSP00000379602	ENSMGAP00000014907
ENSP00000264245	ENSMGAP00000015144
ENSP00000310561	ENSMGAP00000000401
ENSP00000410561	ENSMGAP00000004288
ENSP00000266970	ENSMGAP00000017667
ENSP00000272433	ENSMGAP00000014049
ENSP00000347924	ENSMGAP00000011841
ENSP00000316905	ENSMGAP00000003649
ENSP00000224807	ENSMGAP00000010597
ENSP00000266771	ENSMGAP00000002082
ENSP00000340402	ENSMGAP00000019772
ENSP00000365686	ENSMGAP00000015789
ENSP00000417085	ENSMGAP00000012602
ENSP00000418070	ENSMGAP00000015233
ENSP00000264025	ENSMGAP00000001937
ENSP00000359000	ENSMGAP00000007252
ENSP00000274710	ENSMGAP00000000396
ENSP00000324127	ENSMGAP00000007728
ENSP00000020673	ENSMGAP00000007106
ENSP00000417706	ENSMGAP00000015737
ENSP00000292782	ENSMGAP00000009840
ENSP00000319482	ENSMGAP00000010777
ENSP00000334625	ENSMGAP00000012525
ENSP00000298139	ENSMGAP00000004913
ENSP00000317636	ENSMGAP00000004813
ENSP00000269228	ENSMGAP00000010503
ENSP00000265565	ENSMGAP00000001131
ENSP00000332353	ENSMGAP00000006608
ENSP00000361266	ENSMGAP00000010628
ENSP00000396722	ENSMGAP00000000869
ENSP00000330862	ENSMGAP00000000926
ENSP00000350364	ENSMGAP00000018261
ENSP00000264668	ENSMGAP00000006235
ENSP00000297494	ENSMGAP00000005646
ENSP00000419970	ENSMGAP00000003569
ENSP00000283122	ENSMGAP00000018863
ENSP00000319052	ENSMGAP00000005345
ENSP00000355480	ENSMGAP00000011946
ENSP00000387536	ENSMGAP00000015516
ENSP00000282077	ENSMGAP00000017832
ENSP00000005178	ENSMGAP00000009966
ENSP00000333633	ENSMGAP00000004713
ENSP00000349076	ENSMGAP00000014952
ENSP00000417654	ENSMGAP00000015175
ENSP00000320566	ENSMGAP00000008949
ENSP00000322142	ENSMGAP00000003065
ENSP00000380024	ENSMGAP00000014916
ENSP00000364929	ENSMGAP00000016461
ENSP00000307183	ENSMGAP00000006505
ENSP00000377265	ENSMGAP00000015068
ENSP00000362332	ENSMGAP00000003778
ENSP00000201031	ENSMGAP00000009483
ENSP00000008391	ENSMGAP00000015069
ENSP00000267273	ENSMGAP00000015772
ENSP00000406482	ENSMGAP00000018368
ENSP00000290902	ENSMGAP00000013822
ENSP00000316881	ENSMGAP00000007654
ENSP00000323696	ENSMGAP00000012365
ENSP00000347649	ENSMGAP00000004747
ENSP00000236040	ENSMGAP00000006906
ENSP00000379951	ENSMGAP00000014934
ENSP00000340507	ENSMGAP00000013880
ENSP00000384876	ENSMGAP00000006513
ENSP00000302630	ENSMGAP00000006120
ENSP00000261726	ENSMGAP00000005148
ENSP00000396935	ENSMGAP00000018346
ENSP00000417003	ENSMGAP00000008515
ENSP00000268676	ENSMGAP00000008609
ENSP00000304277	ENSMGAP00000011472
ENSP00000305852	ENSMGAP00000011465
ENSP00000373272	ENSMGAP00000011756
ENSP00000256649	ENSMGAP00000015074
ENSP00000338964	ENSMGAP00000000291
ENSP00000381340	ENSMGAP00000007996
ENSP00000323714	ENSMGAP00000004429
ENSP00000393324	ENSMGAP00000009942
ENSP00000239938	ENSMGAP00000009834
ENSP00000445626	ENSMGAP00000014061
ENSP00000331327	ENSMGAP00000000956
ENSP00000177694	ENSMGAP00000006562
ENSP00000409738	ENSMGAP00000012088
ENSP00000321951	ENSMGAP00000011647
ENSP00000437402	ENSMGAP00000014948
ENSP00000387194	ENSMGAP00000011735
ENSP00000357106	ENSMGAP00000001231
ENSP00000227348	ENSMGAP00000001477
ENSP00000395359	ENSMGAP00000002712
ENSP00000475496	ENSMGAP00000004568
ENSP00000268099	ENSMGAP00000001925
ENSP00000302177	ENSMGAP00000014796
ENSP00000324944	ENSMGAP00000002186
ENSP00000314196	ENSMGAP00000016662
ENSP00000261407	ENSMGAP00000014966
ENSP00000346065	ENSMGAP00000015104
ENSP00000384376	ENSMGAP00000018791
ENSP00000255324	ENSMGAP00000016052
ENSP00000414624	ENSMGAP00000004144
ENSP00000325674	ENSMGAP00000002187
ENSP00000452634	ENSMGAP00000014152
ENSP00000369409	ENSMGAP00000014149
ENSP00000284073	ENSMGAP00000008484
ENSP00000349415	ENSMGAP00000006714
ENSP00000229340	ENSMGAP00000009177
ENSP00000257017	ENSMGAP00000001320
ENSP00000306496	ENSMGAP00000002522
ENSP00000358644	ENSMGAP00000004870
ENSP00000393987	ENSMGAP00000010407
ENSP00000295569	ENSMGAP00000009628
ENSP00000418575	ENSMGAP00000009625
ENSP00000263519	ENSMGAP00000019682
ENSP00000318234	ENSMGAP00000002983
ENSP00000254528	ENSMGAP00000009938
ENSP00000332806	ENSMGAP00000003132
ENSP00000325355	ENSMGAP00000009858
ENSP00000345436	ENSMGAP00000006133
ENSP00000396421	ENSMGAP00000015213
ENSP00000274289	ENSMGAP00000003838
ENSP00000361275	ENSMGAP00000010556
ENSP00000253159	ENSMGAP00000008270
ENSP00000441823	ENSMGAP00000001856
ENSP00000251020	ENSMGAP00000004539
ENSP00000259708	ENSMGAP00000003615
ENSP00000228936	ENSMGAP00000012408
ENSP00000320543	ENSMGAP00000005078
ENSP00000419952	ENSMGAP00000011154
ENSP00000344208	ENSMGAP00000007148
ENSP00000410403	ENSMGAP00000005812
ENSP00000465419	ENSMGAP00000000399
ENSP00000281537	ENSMGAP00000004799
ENSP00000355938	ENSMGAP00000010016
ENSP00000320234	ENSMGAP00000007230
ENSP00000371419	ENSMGAP00000005998
ENSP00000398688	ENSMGAP00000009269
ENSP00000221957	ENSMGAP00000002504
ENSP00000300055	ENSMGAP00000008575
ENSP00000405514	ENSMGAP00000009864
ENSP00000424474	ENSMGAP00000008447
ENSP00000226574	ENSMGAP00000018296
ENSP00000295025	ENSMGAP00000019614
ENSP00000329468	ENSMGAP00000008207
ENSP00000353078	ENSMGAP00000011481
ENSP00000366326	ENSMGAP00000007476
ENSP00000338348	ENSMGAP00000003679
ENSP00000341346	ENSMGAP00000009062
ENSP00000207457	ENSMGAP00000003497
ENSP00000379263	ENSMGAP00000002920
ENSP00000283025	ENSMGAP00000008618
ENSP00000259339	ENSMGAP00000004966
ENSP00000345719	ENSMGAP00000004995
ENSP00000356599	ENSMGAP00000002159
ENSP00000350102	ENSMGAP00000016715
ENSP00000378292	ENSMGAP00000011542
ENSP00000078445	ENSMGAP00000002388
ENSP00000342136	ENSMGAP00000001509
ENSP00000329140	ENSMGAP00000014004
ENSP00000434939	ENSMGAP00000011517
ENSP00000273062	ENSMGAP00000012027
ENSP00000273179	ENSMGAP00000017536
ENSP00000411145	ENSMGAP00000008745
ENSP00000283268	ENSMGAP00000009152
ENSP00000359357	ENSMGAP00000008371
ENSP00000346240	ENSMGAP00000006391
ENSP00000337701	ENSMGAP00000009327
ENSP00000370430	ENSMGAP00000015599
ENSP00000265838	ENSMGAP00000016067
ENSP00000356015	ENSMGAP00000013156
ENSP00000295709	ENSMGAP00000011878
ENSP00000439287	ENSMGAP00000003784
ENSP00000323313	ENSMGAP00000012641
ENSP00000264065	ENSMGAP00000009289
ENSP00000381104	ENSMGAP00000007522
ENSP00000365567	ENSMGAP00000015786
ENSP00000360184	ENSMGAP00000017309
ENSP00000216605	ENSMGAP00000019671
ENSP00000379108	ENSMGAP00000007206
ENSP00000265686	ENSMGAP00000004135
ENSP00000332247	ENSMGAP00000002743
ENSP00000264649	ENSMGAP00000003460
ENSP00000336740	ENSMGAP00000001555
ENSP00000338127	ENSMGAP00000017743
ENSP00000361158	ENSMGAP00000010797
ENSP00000349616	ENSMGAP00000014185
ENSP00000421981	ENSMGAP00000007405
ENSP00000290649	ENSMGAP00000000355
ENSP00000430955	ENSMGAP00000004735
ENSP00000304051	ENSMGAP00000016810
ENSP00000247461	ENSMGAP00000007428
ENSP00000326699	ENSMGAP00000002603
ENSP00000320866	ENSMGAP00000002079
ENSP00000269881	ENSMGAP00000005578
ENSP00000370571	ENSMGAP00000013781
ENSP00000264735	ENSMGAP00000007374
ENSP00000261854	ENSMGAP00000019218
ENSP00000288680	ENSMGAP00000019572
ENSP00000229335	ENSMGAP00000014749
ENSP00000244669	ENSMGAP00000010538
ENSP00000278060	ENSMGAP00000001317
ENSP00000297792	ENSMGAP00000002262
ENSP00000383042	ENSMGAP00000000665
ENSP00000269397	ENSMGAP00000005800
ENSP00000216133	ENSMGAP00000018832
ENSP00000269385	ENSMGAP00000005570
ENSP00000441801	ENSMGAP00000014846
ENSP00000227524	ENSMGAP00000002894
ENSP00000363313	ENSMGAP00000001308
ENSP00000430432	ENSMGAP00000014157
ENSP00000361110	ENSMGAP00000006329
ENSP00000368835	ENSMGAP00000005262
ENSP00000312272	ENSMGAP00000007327
ENSP00000342832	ENSMGAP00000000476
ENSP00000432648	ENSMGAP00000009951
ENSP00000381823	ENSMGAP00000008527
ENSP00000265175	ENSMGAP00000006032
ENSP00000343405	ENSMGAP00000006565
ENSP00000280551	ENSMGAP00000011234
ENSP00000259605	ENSMGAP00000007218
ENSP00000274811	ENSMGAP00000004125
ENSP00000368824	ENSMGAP00000015534
ENSP00000354609	ENSMGAP00000018675
ENSP00000357232	ENSMGAP00000008989
ENSP00000268122	ENSMGAP00000008715
ENSP00000360217	ENSMGAP00000015071
ENSP00000343877	ENSMGAP00000010508
ENSP00000406197	ENSMGAP00000016601
ENSP00000363414	ENSMGAP00000002431
ENSP00000215368	ENSMGAP00000004487
ENSP00000328777	ENSMGAP00000006888
ENSP00000265343	ENSMGAP00000009457
ENSP00000321537	ENSMGAP00000004615
ENSP00000376333	ENSMGAP00000009139
ENSP00000342538	ENSMGAP00000014955
ENSP00000359070	ENSMGAP00000006978
ENSP00000317743	ENSMGAP00000011461
ENSP00000385616	ENSMGAP00000014248
ENSP00000384015	ENSMGAP00000001695
ENSP00000341280	ENSMGAP00000002547
ENSP00000460971	ENSMGAP00000010849
ENSP00000355529	ENSMGAP00000006975
ENSP00000278853	ENSMGAP00000002948
ENSP00000386289	ENSMGAP00000004484
ENSP00000363458	ENSMGAP00000001331
ENSP00000347169	ENSMGAP00000012237
ENSP00000285599	ENSMGAP00000013499
ENSP00000261483	ENSMGAP00000017706
ENSP00000353655	ENSMGAP00000011138
ENSP00000362634	ENSMGAP00000004754
ENSP00000451575	ENSMGAP00000013902
ENSP00000419199	ENSMGAP00000006330
ENSP00000397655	ENSMGAP00000008607
ENSP00000438949	ENSMGAP00000013505
ENSP00000320025	ENSMGAP00000007599
ENSP00000265997	ENSMGAP00000009440
ENSP00000443985	ENSMGAP00000005091
ENSP00000263791	ENSMGAP00000012643
ENSP00000199389	ENSMGAP00000000835
ENSP00000307235	ENSMGAP00000013927
ENSP00000233057	ENSMGAP00000011667
ENSP00000359575	ENSMGAP00000008832
ENSP00000338207	ENSMGAP00000006529
ENSP00000442786	ENSMGAP00000014350
ENSP00000257818	ENSMGAP00000010572
ENSP00000361043	ENSMGAP00000011062
ENSP00000336606	ENSMGAP00000012625
ENSP00000386520	ENSMGAP00000002554
ENSP00000370621	ENSMGAP00000016425
ENSP00000357637	ENSMGAP00000017792
ENSP00000430241	ENSMGAP00000000197
ENSP00000352138	ENSMGAP00000005992
ENSP00000417038	ENSMGAP00000013610
ENSP00000360054	ENSMGAP00000005033
ENSP00000311713	ENSMGAP00000003392
ENSP00000348278	ENSMGAP00000011071
ENSP00000336655	ENSMGAP00000001289
ENSP00000194530	ENSMGAP00000008121
ENSP00000370808	ENSMGAP00000007955
ENSP00000281456	ENSMGAP00000006195
ENSP00000320176	ENSMGAP00000017929
ENSP00000415579	ENSMGAP00000009338
ENSP00000264010	ENSMGAP00000001773
ENSP00000318085	ENSMGAP00000002310
ENSP00000404854	ENSMGAP00000013572
ENSP00000343635	ENSMGAP00000007183
ENSP00000357341	ENSMGAP00000014029
ENSP00000217320	ENSMGAP00000000392
ENSP00000337838	ENSMGAP00000001912
ENSP00000274721	ENSMGAP00000010037
ENSP00000347591	ENSMGAP00000017473
ENSP00000313423	ENSMGAP00000014015
ENSP00000360158	ENSMGAP00000015063
ENSP00000366243	ENSMGAP00000019145
ENSP00000357048	ENSMGAP00000006188
ENSP00000263918	ENSMGAP00000011727
ENSP00000327197	ENSMGAP00000009619
ENSP00000004980	ENSMGAP00000007264
ENSP00000258080	ENSMGAP00000010862
ENSP00000357980	ENSMGAP00000012095
ENSP00000356331	ENSMGAP00000005874
ENSP00000318986	ENSMGAP00000015255
ENSP00000419740	ENSMGAP00000011094
ENSP00000369100	ENSMGAP00000003810
ENSP00000356113	ENSMGAP00000002680
ENSP00000024061	ENSMGAP00000013676
ENSP00000323847	ENSMGAP00000017003
ENSP00000282026	ENSMGAP00000016516
ENSP00000314036	ENSMGAP00000013010
ENSP00000310551	ENSMGAP00000005293
ENSP00000370395	ENSMGAP00000004317
ENSP00000433757	ENSMGAP00000004090
ENSP00000368169	ENSMGAP00000002619
ENSP00000394352	ENSMGAP00000004514
ENSP00000378328	ENSMGAP00000005969
ENSP00000427130	ENSMGAP00000010632
ENSP00000261739	ENSMGAP00000006547
ENSP00000359982	ENSMGAP00000012707
ENSP00000408005	ENSMGAP00000005785
ENSP00000262613	ENSMGAP00000009300
ENSP00000342143	ENSMGAP00000015299
ENSP00000347742	ENSMGAP00000002176
ENSP00000294725	ENSMGAP00000005441
ENSP00000382770	ENSMGAP00000001314
ENSP00000415106	ENSMGAP00000011035
ENSP00000280098	ENSMGAP00000013212
ENSP00000228251	ENSMGAP00000015044
ENSP00000262746	ENSMGAP00000010828
ENSP00000368646	ENSMGAP00000015525
ENSP00000296464	ENSMGAP00000004508
ENSP00000384144	ENSMGAP00000019160
ENSP00000299633	ENSMGAP00000007985
ENSP00000317396	ENSMGAP00000014358
ENSP00000258229	ENSMGAP00000012543
ENSP00000370299	ENSMGAP00000015594
ENSP00000365188	ENSMGAP00000019458
ENSP00000367950	ENSMGAP00000009218
ENSP00000368637	ENSMGAP00000000083
ENSP00000406546	ENSMGAP00000012890
ENSP00000298472	ENSMGAP00000011772
ENSP00000387549	ENSMGAP00000001185
ENSP00000363229	ENSMGAP00000001700
ENSP00000343899	ENSMGAP00000014563
ENSP00000283309	ENSMGAP00000012904
ENSP00000271555	ENSMGAP00000000040
ENSP00000340874	ENSMGAP00000017498
ENSP00000444972	ENSMGAP00000011410
ENSP00000265165	ENSMGAP00000005727
ENSP00000340347	ENSMGAP00000008671
ENSP00000441640	ENSMGAP00000012304
ENSP00000416508	ENSMGAP00000007216
ENSP00000327214	ENSMGAP00000004990
ENSP00000390111	ENSMGAP00000006693
ENSP00000377424	ENSMGAP00000011253
ENSP00000362285	ENSMGAP00000004893
ENSP00000380081	ENSMGAP00000003628
ENSP00000345295	ENSMGAP00000000303
ENSP00000265807	ENSMGAP00000004206
ENSP00000376123	ENSMGAP00000014982
ENSP00000279873	ENSMGAP00000003341
ENSP00000347602	ENSMGAP00000019073
ENSP00000264183	ENSMGAP00000012500
ENSP00000325074	ENSMGAP00000000163
ENSP00000336591	ENSMGAP00000009822
ENSP00000335083	ENSMGAP00000013486
ENSP00000399970	ENSMGAP00000012423
ENSP00000329967	ENSMGAP00000010619
ENSP00000430684	ENSMGAP00000002622
ENSP00000359424	ENSMGAP00000012469
ENSP00000224356	ENSMGAP00000009264
ENSP00000001146	ENSMGAP00000014077
ENSP00000299163	ENSMGAP00000007414
ENSP00000262811	ENSMGAP00000010960
ENSP00000385727	ENSMGAP00000010965
ENSP00000298532	ENSMGAP00000007771
ENSP00000339992	ENSMGAP00000013779
ENSP00000217026	ENSMGAP00000002655
ENSP00000398861	ENSMGAP00000010226
ENSP00000323780	ENSMGAP00000002848
ENSP00000295759	ENSMGAP00000012375
ENSP00000297991	ENSMGAP00000001305
ENSP00000318355	ENSMGAP00000013807
ENSP00000297988	ENSMGAP00000001223
ENSP00000253754	ENSMGAP00000009110
ENSP00000337180	ENSMGAP00000012982
ENSP00000392257	ENSMGAP00000014228
ENSP00000260970	ENSMGAP00000010774
ENSP00000232978	ENSMGAP00000001904
ENSP00000368005	ENSMGAP00000009352
ENSP00000359233	ENSMGAP00000007675
ENSP00000349396	ENSMGAP00000013343
ENSP00000258428	ENSMGAP00000015676
ENSP00000361310	ENSMGAP00000011392
ENSP00000241436	ENSMGAP00000001551
ENSP00000230323	ENSMGAP00000006177
ENSP00000295600	ENSMGAP00000009833
ENSP00000265440	ENSMGAP00000009242
ENSP00000354543	ENSMGAP00000011415
ENSP00000368237	ENSMGAP00000007446
ENSP00000351155	ENSMGAP00000014532
ENSP00000358060	ENSMGAP00000000102
ENSP00000338093	ENSMGAP00000004905
ENSP00000355308	ENSMGAP00000007837
ENSP00000261875	ENSMGAP00000010013
ENSP00000360195	ENSMGAP00000012243
ENSP00000328923	ENSMGAP00000007750
ENSP00000247930	ENSMGAP00000000566
ENSP00000262085	ENSMGAP00000000615
ENSP00000399709	ENSMGAP00000009802
ENSP00000361281	ENSMGAP00000010530
ENSP00000332413	ENSMGAP00000015588
ENSP00000361473	ENSMGAP00000010238
ENSP00000360431	ENSMGAP00000009006
ENSP00000268129	ENSMGAP00000008871
ENSP00000326491	ENSMGAP00000006521
ENSP00000358131	ENSMGAP00000000037
ENSP00000305926	ENSMGAP00000004509
ENSP00000237289	ENSMGAP00000013714
ENSP00000352676	ENSMGAP00000012259
ENSP00000228740	ENSMGAP00000017938
ENSP00000289013	ENSMGAP00000013723
ENSP00000357453	ENSMGAP00000014088
ENSP00000348959	ENSMGAP00000014799
ENSP00000380034	ENSMGAP00000011250
ENSP00000246104	ENSMGAP00000017821
ENSP00000260526	ENSMGAP00000007732
ENSP00000203556	ENSMGAP00000003457
ENSP00000439601	ENSMGAP00000003493
ENSP00000230085	ENSMGAP00000014258
ENSP00000377059	ENSMGAP00000005471
ENSP00000342626	ENSMGAP00000011999
ENSP00000333640	ENSMGAP00000004085
ENSP00000356870	ENSMGAP00000013853
ENSP00000386845	ENSMGAP00000009568
ENSP00000281523	ENSMGAP00000011456
ENSP00000332513	ENSMGAP00000015420
ENSP00000358853	ENSMGAP00000014543
ENSP00000265689	ENSMGAP00000009481
ENSP00000356170	ENSMGAP00000002409
ENSP00000362151	ENSMGAP00000000838
ENSP00000420736	ENSMGAP00000009865
ENSP00000404296	ENSMGAP00000014365
ENSP00000360069	ENSMGAP00000016491
ENSP00000368698	ENSMGAP00000003093
ENSP00000361664	ENSMGAP00000000259
ENSP00000356575	ENSMGAP00000013660
ENSP00000432869	ENSMGAP00000018802
ENSP00000309640	ENSMGAP00000007128
ENSP00000333900	ENSMGAP00000005454
ENSP00000289166	ENSMGAP00000017115
ENSP00000318298	ENSMGAP00000014533
ENSP00000443410	ENSMGAP00000016753
ENSP00000358458	ENSMGAP00000017006
ENSP00000359181	ENSMGAP00000010506
ENSP00000360216	ENSMGAP00000017533
ENSP00000265421	ENSMGAP00000002473
ENSP00000427120	ENSMGAP00000016965
ENSP00000271915	ENSMGAP00000002661
ENSP00000365063	ENSMGAP00000016470
ENSP00000366240	ENSMGAP00000005797
ENSP00000250974	ENSMGAP00000001805
ENSP00000227256	ENSMGAP00000001844
ENSP00000331470	ENSMGAP00000009921
ENSP00000282728	ENSMGAP00000009324
ENSP00000321711	ENSMGAP00000010154
ENSP00000435585	ENSMGAP00000003571
ENSP00000281172	ENSMGAP00000014330
ENSP00000264716	ENSMGAP00000010879
ENSP00000289473	ENSMGAP00000001926
ENSP00000380450	ENSMGAP00000005718
ENSP00000309714	ENSMGAP00000003247
ENSP00000295645	ENSMGAP00000012305
ENSP00000375855	ENSMGAP00000000579
ENSP00000356382	ENSMGAP00000005569
ENSP00000405890	ENSMGAP00000003431
ENSP00000251203	ENSMGAP00000011965
ENSP00000318086	ENSMGAP00000003244
ENSP00000368964	ENSMGAP00000015537
ENSP00000414712	ENSMGAP00000013741
ENSP00000362244	ENSMGAP00000003101
ENSP00000251642	ENSMGAP00000006824
ENSP00000263642	ENSMGAP00000011342
ENSP00000437256	ENSMGAP00000013947
ENSP00000192314	ENSMGAP00000003022
ENSP00000385735	ENSMGAP00000015265
ENSP00000270824	ENSMGAP00000003342
ENSP00000350402	ENSMGAP00000015223
ENSP00000320084	ENSMGAP00000001659
ENSP00000358470	ENSMGAP00000015075
ENSP00000426103	ENSMGAP00000002293
ENSP00000261537	ENSMGAP00000010348
ENSP00000369579	ENSMGAP00000009785
ENSP00000471417	ENSMGAP00000004748
ENSP00000368976	ENSMGAP00000003002
ENSP00000388878	ENSMGAP00000012912
ENSP00000368678	ENSMGAP00000017932
ENSP00000424243	ENSMGAP00000014669
ENSP00000316193	ENSMGAP00000006750
ENSP00000356694	ENSMGAP00000004159
ENSP00000363157	ENSMGAP00000002682
ENSP00000376822	ENSMGAP00000012971
ENSP00000287908	ENSMGAP00000008701
ENSP00000369419	ENSMGAP00000008673
ENSP00000256997	ENSMGAP00000011216
ENSP00000358241	ENSMGAP00000015296
ENSP00000256951	ENSMGAP00000012471
ENSP00000379269	ENSMGAP00000002957
ENSP00000439672	ENSMGAP00000018615
ENSP00000344012	ENSMGAP00000016993
ENSP00000301738	ENSMGAP00000006922
ENSP00000312814	ENSMGAP00000009640
ENSP00000384391	ENSMGAP00000013307
ENSP00000386458	ENSMGAP00000013549
ENSP00000296702	ENSMGAP00000009815
ENSP00000239231	ENSMGAP00000001953
ENSP00000302108	ENSMGAP00000008643
ENSP00000332123	ENSMGAP00000013976
ENSP00000274605	ENSMGAP00000003882
ENSP00000370981	ENSMGAP00000001229
ENSP00000359240	ENSMGAP00000010606
ENSP00000253193	ENSMGAP00000005804
ENSP00000276654	ENSMGAP00000013027
ENSP00000318607	ENSMGAP00000010762
ENSP00000371846	ENSMGAP00000003521
ENSP00000262653	ENSMGAP00000001915
ENSP00000268679	ENSMGAP00000019670
ENSP00000402257	ENSMGAP00000012557
ENSP00000383365	ENSMGAP00000000870
ENSP00000434516	ENSMGAP00000013669
ENSP00000430031	ENSMGAP00000007688
ENSP00000350718	ENSMGAP00000002556
ENSP00000261226	ENSMGAP00000011888
ENSP00000384999	ENSMGAP00000009091
ENSP00000411688	ENSMGAP00000005525
ENSP00000332170	ENSMGAP00000016251
ENSP00000366280	ENSMGAP00000002734
ENSP00000251047	ENSMGAP00000000653
ENSP00000258168	ENSMGAP00000006873
ENSP00000262340	ENSMGAP00000012622
ENSP00000261693	ENSMGAP00000002326
ENSP00000264896	ENSMGAP00000010155
ENSP00000399421	ENSMGAP00000005770
ENSP00000322159	ENSMGAP00000012316
ENSP00000361306	ENSMGAP00000006903
ENSP00000384259	ENSMGAP00000003134
ENSP00000372059	ENSMGAP00000002122
ENSP00000417138	ENSMGAP00000008584
ENSP00000264669	ENSMGAP00000006259
ENSP00000258770	ENSMGAP00000002645
ENSP00000228641	ENSMGAP00000011572
ENSP00000241651	ENSMGAP00000001756
ENSP00000250003	ENSMGAP00000007306
ENSP00000352926	ENSMGAP00000014722
ENSP00000354588	ENSMGAP00000005457
ENSP00000268919	ENSMGAP00000016366
ENSP00000368464	ENSMGAP00000017846
ENSP00000343515	ENSMGAP00000006709
ENSP00000428426	ENSMGAP00000011374
ENSP00000313886	ENSMGAP00000015578
ENSP00000355261	ENSMGAP00000004634
ENSP00000425133	ENSMGAP00000001112
ENSP00000415243	ENSMGAP00000010582
ENSP00000359596	ENSMGAP00000008894
ENSP00000473510	ENSMGAP00000007328
ENSP00000364635	ENSMGAP00000000256
ENSP00000219439	ENSMGAP00000000251
ENSP00000358814	ENSMGAP00000019190
ENSP00000368759	ENSMGAP00000003138
ENSP00000360387	ENSMGAP00000009459
ENSP00000265598	ENSMGAP00000009794
ENSP00000408411	ENSMGAP00000007757
ENSP00000376899	ENSMGAP00000014053
ENSP00000256652	ENSMGAP00000014062
ENSP00000350869	ENSMGAP00000004237
ENSP00000297737	ENSMGAP00000001837
ENSP00000406144	ENSMGAP00000011457
ENSP00000323645	ENSMGAP00000010631
ENSP00000265729	ENSMGAP00000008667
ENSP00000362807	ENSMGAP00000018907
ENSP00000264933	ENSMGAP00000007710
ENSP00000218089	ENSMGAP00000007408
ENSP00000348775	ENSMGAP00000013579
ENSP00000307697	ENSMGAP00000009023
ENSP00000420443	ENSMGAP00000008440
ENSP00000272133	ENSMGAP00000017662
ENSP00000348944	ENSMGAP00000002939
ENSP00000349131	ENSMGAP00000014005
ENSP00000217260	ENSMGAP00000008156
ENSP00000276659	ENSMGAP00000013042
ENSP00000344937	ENSMGAP00000005429
ENSP00000216487	ENSMGAP00000013858
ENSP00000383333	ENSMGAP00000015395
ENSP00000287814	ENSMGAP00000004837
ENSP00000262768	ENSMGAP00000019038
ENSP00000266085	ENSMGAP00000013465
ENSP00000314556	ENSMGAP00000010825
ENSP00000360613	ENSMGAP00000008612
ENSP00000298630	ENSMGAP00000012442
ENSP00000418668	ENSMGAP00000007662
ENSP00000290921	ENSMGAP00000013818
ENSP00000353025	ENSMGAP00000008901
ENSP00000351632	ENSMGAP00000009067
ENSP00000350673	ENSMGAP00000015434
ENSP00000241051	ENSMGAP00000000786
ENSP00000265036	ENSMGAP00000017507
ENSP00000278193	ENSMGAP00000013502
ENSP00000447488	ENSMGAP00000011574
ENSP00000361554	ENSMGAP00000010063
ENSP00000075503	ENSMGAP00000015045
ENSP00000226253	ENSMGAP00000005737
ENSP00000329668	ENSMGAP00000007251
ENSP00000264554	ENSMGAP00000002729
ENSP00000364995	ENSMGAP00000014498
ENSP00000346577	ENSMGAP00000009937
ENSP00000378356	ENSMGAP00000003699
ENSP00000264444	ENSMGAP00000003102
ENSP00000337889	ENSMGAP00000017717
ENSP00000370826	ENSMGAP00000007198
ENSP00000382204	ENSMGAP00000012206
ENSP00000360472	ENSMGAP00000009040
ENSP00000477310	ENSMGAP00000008375
ENSP00000300571	ENSMGAP00000010241
ENSP00000376403	ENSMGAP00000006431
ENSP00000357348	ENSMGAP00000014030
ENSP00000338272	ENSMGAP00000012167
ENSP00000369915	ENSMGAP00000007922
ENSP00000347730	ENSMGAP00000005338
ENSP00000394757	ENSMGAP00000008281
ENSP00000441832	ENSMGAP00000016919
ENSP00000335544	ENSMGAP00000007234
ENSP00000295589	ENSMGAP00000013073
ENSP00000290894	ENSMGAP00000000245
ENSP00000307369	ENSMGAP00000006625
ENSP00000366936	ENSMGAP00000007118
ENSP00000446132	ENSMGAP00000011471
ENSP00000356265	ENSMGAP00000001058
ENSP00000371331	ENSMGAP00000008538
ENSP00000354488	ENSMGAP00000001333
ENSP00000370542	ENSMGAP00000014853
ENSP00000344468	ENSMGAP00000017217
ENSP00000307046	ENSMGAP00000012730
ENSP00000361818	ENSMGAP00000017223
ENSP00000280886	ENSMGAP00000005368
ENSP00000301180	ENSMGAP00000011054
ENSP00000434142	ENSMGAP00000014034
ENSP00000391200	ENSMGAP00000018057
ENSP00000415836	ENSMGAP00000008394
ENSP00000361748	ENSMGAP00000004358
ENSP00000403397	ENSMGAP00000011382
ENSP00000355924	ENSMGAP00000009941
ENSP00000393453	ENSMGAP00000013901
ENSP00000322323	ENSMGAP00000001205
ENSP00000468308	ENSMGAP00000007019
ENSP00000263733	ENSMGAP00000002353
ENSP00000260128	ENSMGAP00000011927
ENSP00000258145	ENSMGAP00000010690
ENSP00000313699	ENSMGAP00000016128
ENSP00000433999	ENSMGAP00000009467
ENSP00000360560	ENSMGAP00000011230
ENSP00000377369	ENSMGAP00000013520
ENSP00000341179	ENSMGAP00000009799
ENSP00000414635	ENSMGAP00000010671
ENSP00000319009	ENSMGAP00000015200
ENSP00000264344	ENSMGAP00000005237
ENSP00000380150	ENSMGAP00000019223
ENSP00000384570	ENSMGAP00000013242
ENSP00000311609	ENSMGAP00000004393
ENSP00000330221	ENSMGAP00000003639
ENSP00000310332	ENSMGAP00000002919
ENSP00000361990	ENSMGAP00000010334
ENSP00000290650	ENSMGAP00000012185
ENSP00000400057	ENSMGAP00000014640
ENSP00000264595	ENSMGAP00000006766
ENSP00000301765	ENSMGAP00000005055
ENSP00000318629	ENSMGAP00000012137
ENSP00000384551	ENSMGAP00000010180
ENSP00000272641	ENSMGAP00000013213
ENSP00000329295	ENSMGAP00000016584
ENSP00000378555	ENSMGAP00000010111
ENSP00000320604	ENSMGAP00000005619
ENSP00000261507	ENSMGAP00000001760
ENSP00000400500	ENSMGAP00000009529
ENSP00000300249	ENSMGAP00000018704
ENSP00000358813	ENSMGAP00000014540
ENSP00000346155	ENSMGAP00000006742
ENSP00000356853	ENSMGAP00000003205
ENSP00000361285	ENSMGAP00000005779
ENSP00000376840	ENSMGAP00000014295
ENSP00000362841	ENSMGAP00000000140
ENSP00000359340	ENSMGAP00000006172
ENSP00000429073	ENSMGAP00000011644
ENSP00000284000	ENSMGAP00000016548
ENSP00000368356	ENSMGAP00000011824
ENSP00000380514	ENSMGAP00000005450
ENSP00000273077	ENSMGAP00000012070
ENSP00000378938	ENSMGAP00000013253
ENSP00000314709	ENSMGAP00000016807
ENSP00000261017	ENSMGAP00000009066
ENSP00000225941	ENSMGAP00000002071
ENSP00000371432	ENSMGAP00000002737
ENSP00000368666	ENSMGAP00000015526
ENSP00000389326	ENSMGAP00000015565
ENSP00000369699	ENSMGAP00000015564
ENSP00000271715	ENSMGAP00000000643
ENSP00000248121	ENSMGAP00000005734
ENSP00000317382	ENSMGAP00000015351
ENSP00000359151	ENSMGAP00000007008
ENSP00000369538	ENSMGAP00000003081
ENSP00000306185	ENSMGAP00000007508
ENSP00000296350	ENSMGAP00000006897
ENSP00000256458	ENSMGAP00000010581
ENSP00000390651	ENSMGAP00000009823
ENSP00000236137	ENSMGAP00000019178
ENSP00000308895	ENSMGAP00000001470
ENSP00000336783	ENSMGAP00000003698
ENSP00000379144	ENSMGAP00000006487
ENSP00000304355	ENSMGAP00000010945
ENSP00000386377	ENSMGAP00000013083
ENSP00000392828	ENSMGAP00000007812
ENSP00000368265	ENSMGAP00000002014
ENSP00000234453	ENSMGAP00000009796
ENSP00000369862	ENSMGAP00000015802
ENSP00000362071	ENSMGAP00000003889
ENSP00000344488	ENSMGAP00000012100
ENSP00000284262	ENSMGAP00000007532
ENSP00000378176	ENSMGAP00000005822
ENSP00000438042	ENSMGAP00000006040
ENSP00000355317	ENSMGAP00000000866
ENSP00000373570	ENSMGAP00000005467
ENSP00000354481	ENSMGAP00000002017
ENSP00000226951	ENSMGAP00000018956
ENSP00000362643	ENSMGAP00000010065
ENSP00000440945	ENSMGAP00000017700
ENSP00000439639	ENSMGAP00000002364
ENSP00000398789	ENSMGAP00000010602
ENSP00000313121	ENSMGAP00000014488
ENSP00000339086	ENSMGAP00000000387
ENSP00000371085	ENSMGAP00000013186
ENSP00000414303	ENSMGAP00000016301
ENSP00000397297	ENSMGAP00000016980
ENSP00000358525	ENSMGAP00000016615
ENSP00000299045	ENSMGAP00000013589
ENSP00000335595	ENSMGAP00000000755
ENSP00000380878	ENSMGAP00000006819
ENSP00000347152	ENSMGAP00000011638
ENSP00000363616	ENSMGAP00000002169
ENSP00000318147	ENSMGAP00000000891
ENSP00000262741	ENSMGAP00000011022
ENSP00000428056	ENSMGAP00000018590
ENSP00000433847	ENSMGAP00000001218
ENSP00000355736	ENSMGAP00000012832
ENSP00000260585	ENSMGAP00000011121
ENSP00000229266	ENSMGAP00000013825
ENSP00000441980	ENSMGAP00000005129
ENSP00000377055	ENSMGAP00000016158
ENSP00000360635	ENSMGAP00000000288
ENSP00000471714	ENSMGAP00000012226
ENSP00000316861	ENSMGAP00000015574
ENSP00000405750	ENSMGAP00000009870
ENSP00000386022	ENSMGAP00000002992
ENSP00000369424	ENSMGAP00000015557
ENSP00000356641	ENSMGAP00000001898
ENSP00000274629	ENSMGAP00000019694
ENSP00000258111	ENSMGAP00000011052
ENSP00000379412	ENSMGAP00000004976
ENSP00000156471	ENSMGAP00000012968
ENSP00000380019	ENSMGAP00000018182
ENSP00000446335	ENSMGAP00000006999
ENSP00000315659	ENSMGAP00000009699
ENSP00000353270	ENSMGAP00000007221
ENSP00000377374	ENSMGAP00000003291
ENSP00000350359	ENSMGAP00000011162
ENSP00000264110	ENSMGAP00000019437
ENSP00000361066	ENSMGAP00000004312
ENSP00000385216	ENSMGAP00000014971
ENSP00000325546	ENSMGAP00000011468
ENSP00000256578	ENSMGAP00000005842
ENSP00000430075	ENSMGAP00000014504
ENSP00000379802	ENSMGAP00000006021
ENSP00000356105	ENSMGAP00000002799
ENSP00000258538	ENSMGAP00000013655
ENSP00000370192	ENSMGAP00000016007
ENSP00000363345	ENSMGAP00000008567
ENSP00000395653	ENSMGAP00000005610
ENSP00000370517	ENSMGAP00000005614
ENSP00000269848	ENSMGAP00000002450
ENSP00000381185	ENSMGAP00000004624
ENSP00000387699	ENSMGAP00000008591
ENSP00000265372	ENSMGAP00000005811
ENSP00000439937	ENSMGAP00000004407
ENSP00000264009	ENSMGAP00000000282
ENSP00000231887	ENSMGAP00000001819
ENSP00000370023	ENSMGAP00000014909
ENSP00000474560	ENSMGAP00000005758
ENSP00000277225	ENSMGAP00000007951
ENSP00000398798	ENSMGAP00000011975
ENSP00000318373	ENSMGAP00000014889
ENSP00000244061	ENSMGAP00000009769
ENSP00000326095	ENSMGAP00000007973
ENSP00000360916	ENSMGAP00000017322
ENSP00000359073	ENSMGAP00000006305
ENSP00000296215	ENSMGAP00000003038
ENSP00000355260	ENSMGAP00000013314
ENSP00000398342	ENSMGAP00000011609
ENSP00000170447	ENSMGAP00000004944
ENSP00000219476	ENSMGAP00000005900
ENSP00000371811	ENSMGAP00000016033
ENSP00000370057	ENSMGAP00000015583
ENSP00000444411	ENSMGAP00000009359
ENSP00000222673	ENSMGAP00000009466
ENSP00000263035	ENSMGAP00000004557
ENSP00000367794	ENSMGAP00000015488
ENSP00000362095	ENSMGAP00000004036
ENSP00000206423	ENSMGAP00000015173
ENSP00000264758	ENSMGAP00000018474
ENSP00000348381	ENSMGAP00000011165
ENSP00000264436	ENSMGAP00000002754
ENSP00000287878	ENSMGAP00000004483
ENSP00000436068	ENSMGAP00000011939
ENSP00000343966	ENSMGAP00000016047
ENSP00000358089	ENSMGAP00000011903
ENSP00000303042	ENSMGAP00000011566
ENSP00000296721	ENSMGAP00000003039
ENSP00000410689	ENSMGAP00000018193
ENSP00000397908	ENSMGAP00000018530
ENSP00000261596	ENSMGAP00000009932
ENSP00000362354	ENSMGAP00000003118
ENSP00000263174	ENSMGAP00000007277
ENSP00000341911	ENSMGAP00000003164
ENSP00000359621	ENSMGAP00000009267
ENSP00000264079	ENSMGAP00000014360
ENSP00000359640	ENSMGAP00000009285
ENSP00000444215	ENSMGAP00000017325
ENSP00000328016	ENSMGAP00000017064
ENSP00000366513	ENSMGAP00000003721
ENSP00000266546	ENSMGAP00000014980
ENSP00000362532	ENSMGAP00000008096
ENSP00000381984	ENSMGAP00000019648
ENSP00000349823	ENSMGAP00000012216
ENSP00000264159	ENSMGAP00000013120
ENSP00000257836	ENSMGAP00000000880
ENSP00000359378	ENSMGAP00000005114
ENSP00000444278	ENSMGAP00000015495
ENSP00000351684	ENSMGAP00000005993
ENSP00000348602	ENSMGAP00000012811
ENSP00000379612	ENSMGAP00000011146
ENSP00000396103	ENSMGAP00000014781
ENSP00000327465	ENSMGAP00000006634
ENSP00000276480	ENSMGAP00000011306
ENSP00000228495	ENSMGAP00000006228
ENSP00000226225	ENSMGAP00000008782
ENSP00000359890	ENSMGAP00000002764
ENSP00000267287	ENSMGAP00000019156
ENSP00000282486	ENSMGAP00000018310
ENSP00000414334	ENSMGAP00000006429
ENSP00000264093	ENSMGAP00000004693
ENSP00000327104	ENSMGAP00000014601
ENSP00000356591	ENSMGAP00000002252
ENSP00000450857	ENSMGAP00000017324
ENSP00000265276	ENSMGAP00000011333
ENSP00000355607	ENSMGAP00000012788
ENSP00000337446	ENSMGAP00000008770
ENSP00000009041	ENSMGAP00000012548
ENSP00000295897	ENSMGAP00000010561
ENSP00000422031	ENSMGAP00000001526
ENSP00000382800	ENSMGAP00000001553
ENSP00000353375	ENSMGAP00000008406
ENSP00000353508	ENSMGAP00000004068
ENSP00000340820	ENSMGAP00000001295
ENSP00000361185	ENSMGAP00000017467
ENSP00000469759	ENSMGAP00000011518
ENSP00000361177	ENSMGAP00000001684
ENSP00000370781	ENSMGAP00000003605
ENSP00000318177	ENSMGAP00000005301
ENSP00000259008	ENSMGAP00000007741
ENSP00000388940	ENSMGAP00000005613
ENSP00000262965	ENSMGAP00000002067
ENSP00000363689	ENSMGAP00000007906
ENSP00000234091	ENSMGAP00000014794
ENSP00000391137	ENSMGAP00000000493
ENSP00000386532	ENSMGAP00000002432
ENSP00000321388	ENSMGAP00000009911
ENSP00000361010	ENSMGAP00000006555
ENSP00000323424	ENSMGAP00000014977
ENSP00000331944	ENSMGAP00000008981
ENSP00000405405	ENSMGAP00000015241
ENSP00000351206	ENSMGAP00000014150
ENSP00000362711	ENSMGAP00000004687
ENSP00000358719	ENSMGAP00000014521
ENSP00000212015	ENSMGAP00000003789
ENSP00000202967	ENSMGAP00000009092
ENSP00000354201	ENSMGAP00000007158
ENSP00000323687	ENSMGAP00000004040
ENSP00000237536	ENSMGAP00000000161
ENSP00000362590	ENSMGAP00000000268
ENSP00000273980	ENSMGAP00000005942
ENSP00000347839	ENSMGAP00000011792
ENSP00000321703	ENSMGAP00000001478
ENSP00000375942	ENSMGAP00000012802
ENSP00000299927	ENSMGAP00000000348
ENSP00000319829	ENSMGAP00000008489
ENSP00000358590	ENSMGAP00000014463
ENSP00000361857	ENSMGAP00000000706
ENSP00000393762	ENSMGAP00000014247
ENSP00000441927	ENSMGAP00000016118
ENSP00000359539	ENSMGAP00000009850
ENSP00000347586	ENSMGAP00000006229
ENSP00000262102	ENSMGAP00000012089
ENSP00000392057	ENSMGAP00000007409
ENSP00000298545	ENSMGAP00000006043
ENSP00000231420	ENSMGAP00000002788
ENSP00000296486	ENSMGAP00000005679
ENSP00000310978	ENSMGAP00000007921
ENSP00000368984	ENSMGAP00000011074
ENSP00000265564	ENSMGAP00000012215
ENSP00000374354	ENSMGAP00000015964
ENSP00000216200	ENSMGAP00000013352
ENSP00000363973	ENSMGAP00000007480
ENSP00000398945	ENSMGAP00000002213
ENSP00000381581	ENSMGAP00000015905
ENSP00000266304	ENSMGAP00000012894
ENSP00000302227	ENSMGAP00000004432
ENSP00000348234	ENSMGAP00000009258
ENSP00000262995	ENSMGAP00000003211
ENSP00000399588	ENSMGAP00000007120
ENSP00000350199	ENSMGAP00000010278
ENSP00000358582	ENSMGAP00000005459
ENSP00000346378	ENSMGAP00000007194
ENSP00000427211	ENSMGAP00000012839
ENSP00000360371	ENSMGAP00000011908
ENSP00000376372	ENSMGAP00000014222
ENSP00000440896	ENSMGAP00000012053
ENSP00000360938	ENSMGAP00000006755
ENSP00000255189	ENSMGAP00000009600
ENSP00000299106	ENSMGAP00000000979
ENSP00000363001	ENSMGAP00000000551
ENSP00000357425	ENSMGAP00000014052
ENSP00000316589	ENSMGAP00000002420
ENSP00000011619	ENSMGAP00000002457
ENSP00000362399	ENSMGAP00000002412
ENSP00000456648	ENSMGAP00000011221
ENSP00000290341	ENSMGAP00000002112
ENSP00000280871	ENSMGAP00000007312
ENSP00000352216	ENSMGAP00000003982
ENSP00000275230	ENSMGAP00000013845
ENSP00000384398	ENSMGAP00000001888
ENSP00000432845	ENSMGAP00000016504
ENSP00000408395	ENSMGAP00000005567
ENSP00000309117	ENSMGAP00000008834
ENSP00000339191	ENSMGAP00000009220
ENSP00000341940	ENSMGAP00000010480
ENSP00000308219	ENSMGAP00000007055
ENSP00000452126	ENSMGAP00000009349
ENSP00000297130	ENSMGAP00000006497
ENSP00000306997	ENSMGAP00000011210
ENSP00000352272	ENSMGAP00000006603
ENSP00000354916	ENSMGAP00000006926
ENSP00000008527	ENSMGAP00000013551
ENSP00000406751	ENSMGAP00000011577
ENSP00000473001	ENSMGAP00000007582
ENSP00000393776	ENSMGAP00000004843
ENSP00000359371	ENSMGAP00000006112
ENSP00000355510	ENSMGAP00000018073
ENSP00000240333	ENSMGAP00000001623
ENSP00000368981	ENSMGAP00000003413
ENSP00000377401	ENSMGAP00000011238
ENSP00000381590	ENSMGAP00000009391
ENSP00000454157	ENSMGAP00000013319
ENSP00000354487	ENSMGAP00000006401
ENSP00000245541	ENSMGAP00000010125
ENSP00000341344	ENSMGAP00000013261
ENSP00000311962	ENSMGAP00000017387
ENSP00000356033	ENSMGAP00000013600
ENSP00000338774	ENSMGAP00000001342
ENSP00000264819	ENSMGAP00000002152
ENSP00000283415	ENSMGAP00000007270
ENSP00000311833	ENSMGAP00000000153
ENSP00000344648	ENSMGAP00000015442
ENSP00000340467	ENSMGAP00000008706
ENSP00000384197	ENSMGAP00000009711
ENSP00000263666	ENSMGAP00000010028
ENSP00000413625	ENSMGAP00000005094
ENSP00000271234	ENSMGAP00000008117
ENSP00000260385	ENSMGAP00000002629
ENSP00000234195	ENSMGAP00000011659
ENSP00000386702	ENSMGAP00000016358
ENSP00000267460	ENSMGAP00000014449
ENSP00000351789	ENSMGAP00000004587
ENSP00000414351	ENSMGAP00000017419
ENSP00000360690	ENSMGAP00000015681
ENSP00000381298	ENSMGAP00000012213
ENSP00000368982	ENSMGAP00000003265
ENSP00000424417	ENSMGAP00000000775
ENSP00000333266	ENSMGAP00000003011
ENSP00000313454	ENSMGAP00000010765
ENSP00000345374	ENSMGAP00000007785
ENSP00000312185	ENSMGAP00000012574
ENSP00000290246	ENSMGAP00000008918
ENSP00000377566	ENSMGAP00000002093
ENSP00000362768	ENSMGAP00000000511
ENSP00000262133	ENSMGAP00000004442
ENSP00000267163	ENSMGAP00000015916
ENSP00000355759	ENSMGAP00000019530
ENSP00000364986	ENSMGAP00000005435
ENSP00000294728	ENSMGAP00000006945
ENSP00000355689	ENSMGAP00000002197
ENSP00000264036	ENSMGAP00000019699
ENSP00000296755	ENSMGAP00000004549
ENSP00000300231	ENSMGAP00000017863
ENSP00000325313	ENSMGAP00000003563
ENSP00000363621	ENSMGAP00000005606
ENSP00000261296	ENSMGAP00000015805
ENSP00000283148	ENSMGAP00000015714
ENSP00000298351	ENSMGAP00000013543
ENSP00000355800	ENSMGAP00000008204
ENSP00000259746	ENSMGAP00000011335
ENSP00000384319	ENSMGAP00000004282
ENSP00000287713	ENSMGAP00000001129
ENSP00000355210	ENSMGAP00000013198
ENSP00000355895	ENSMGAP00000009573
ENSP00000337053	ENSMGAP00000013680
ENSP00000444617	ENSMGAP00000001625
ENSP00000369400	ENSMGAP00000015554
ENSP00000345667	ENSMGAP00000015156
ENSP00000324856	ENSMGAP00000003648
ENSP00000158166	ENSMGAP00000002649
ENSP00000312741	ENSMGAP00000003990
ENSP00000260386	ENSMGAP00000011725
ENSP00000371073	ENSMGAP00000015633
ENSP00000420686	ENSMGAP00000015235
ENSP00000367032	ENSMGAP00000003294
ENSP00000358092	ENSMGAP00000014296
ENSP00000368761	ENSMGAP00000003528
ENSP00000360025	ENSMGAP00000012584
ENSP00000364407	ENSMGAP00000010532
ENSP00000407613	ENSMGAP00000011839
ENSP00000376071	ENSMGAP00000008310
ENSP00000223145	ENSMGAP00000010161
ENSP00000347721	ENSMGAP00000002279
ENSP00000333292	ENSMGAP00000002325
ENSP00000271064	ENSMGAP00000004002
ENSP00000259782	ENSMGAP00000014720
ENSP00000349490	ENSMGAP00000013230
ENSP00000307971	ENSMGAP00000005107
ENSP00000348089	ENSMGAP00000008323
ENSP00000334675	ENSMGAP00000001619
ENSP00000288985	ENSMGAP00000015593
ENSP00000359264	ENSMGAP00000008039
ENSP00000359130	ENSMGAP00000006878
ENSP00000368648	ENSMGAP00000011855
ENSP00000315386	ENSMGAP00000016063
ENSP00000295588	ENSMGAP00000015292
ENSP00000264731	ENSMGAP00000001036
ENSP00000311427	ENSMGAP00000002527
ENSP00000206595	ENSMGAP00000013031
ENSP00000328547	ENSMGAP00000007590
ENSP00000273962	ENSMGAP00000011708
ENSP00000312356	ENSMGAP00000015210
ENSP00000304895	ENSMGAP00000016936
ENSP00000365016	ENSMGAP00000015750
ENSP00000361202	ENSMGAP00000006631
ENSP00000356940	ENSMGAP00000013867
ENSP00000376776	ENSMGAP00000006700
ENSP00000423600	ENSMGAP00000009153
ENSP00000249442	ENSMGAP00000009971
ENSP00000284981	ENSMGAP00000015345
ENSP00000363270	ENSMGAP00000012125
ENSP00000317955	ENSMGAP00000011827
ENSP00000282412	ENSMGAP00000010593
ENSP00000284476	ENSMGAP00000009112
ENSP00000267889	ENSMGAP00000003197
ENSP00000312942	ENSMGAP00000013437
ENSP00000392617	ENSMGAP00000000409
ENSP00000378414	ENSMGAP00000010988
ENSP00000349547	ENSMGAP00000000904
ENSP00000347443	ENSMGAP00000003356
ENSP00000443021	ENSMGAP00000010665
ENSP00000349677	ENSMGAP00000001935
ENSP00000453293	ENSMGAP00000004733
ENSP00000315136	ENSMGAP00000000345
ENSP00000259698	ENSMGAP00000008113
ENSP00000400099	ENSMGAP00000001833
ENSP00000334002	ENSMGAP00000019484
ENSP00000328875	ENSMGAP00000008083
ENSP00000328998	ENSMGAP00000012291
ENSP00000261475	ENSMGAP00000013157
ENSP00000355991	ENSMGAP00000004114
ENSP00000358716	ENSMGAP00000004499
ENSP00000265272	ENSMGAP00000010002
ENSP00000400459	ENSMGAP00000014518
ENSP00000306477	ENSMGAP00000011278
ENSP00000313890	ENSMGAP00000019266
ENSP00000364912	ENSMGAP00000005072
ENSP00000358262	ENSMGAP00000015132
ENSP00000283131	ENSMGAP00000003271
ENSP00000360163	ENSMGAP00000007168
ENSP00000326671	ENSMGAP00000006994
ENSP00000366306	ENSMGAP00000016490
ENSP00000377871	ENSMGAP00000016666
ENSP00000302978	ENSMGAP00000016759
ENSP00000333769	ENSMGAP00000002843
ENSP00000290401	ENSMGAP00000001636
ENSP00000265431	ENSMGAP00000012493
ENSP00000307508	ENSMGAP00000001307
ENSP00000367197	ENSMGAP00000008022
ENSP00000416606	ENSMGAP00000001122
ENSP00000256592	ENSMGAP00000005806
ENSP00000462435	ENSMGAP00000019273
ENSP00000317595	ENSMGAP00000004318
ENSP00000353785	ENSMGAP00000001399
ENSP00000361027	ENSMGAP00000006260
ENSP00000473496	ENSMGAP00000011660
ENSP00000362918	ENSMGAP00000001172
ENSP00000376384	ENSMGAP00000009622
ENSP00000274532	ENSMGAP00000005153
ENSP00000217289	ENSMGAP00000006602
ENSP00000345968	ENSMGAP00000004653
ENSP00000331201	ENSMGAP00000005637
ENSP00000298125	ENSMGAP00000018229
ENSP00000233055	ENSMGAP00000004778
ENSP00000359506	ENSMGAP00000008512
ENSP00000371051	ENSMGAP00000002472
ENSP00000296575	ENSMGAP00000003338
ENSP00000366307	ENSMGAP00000017600
ENSP00000343629	ENSMGAP00000003901
ENSP00000308275	ENSMGAP00000004412
ENSP00000312834	ENSMGAP00000004420
ENSP00000246912	ENSMGAP00000003634
ENSP00000370625	ENSMGAP00000008741
ENSP00000263331	ENSMGAP00000007191
ENSP00000285670	ENSMGAP00000018965
ENSP00000349359	ENSMGAP00000001504
ENSP00000356437	ENSMGAP00000013258
ENSP00000310880	ENSMGAP00000007288
ENSP00000475434	ENSMGAP00000013178
ENSP00000245323	ENSMGAP00000019100
ENSP00000204961	ENSMGAP00000000635
ENSP00000310521	ENSMGAP00000012653
ENSP00000264454	ENSMGAP00000001832
ENSP00000343428	ENSMGAP00000016476
ENSP00000375894	ENSMGAP00000016918
ENSP00000313021	ENSMGAP00000003350
ENSP00000349458	ENSMGAP00000014739
ENSP00000302648	ENSMGAP00000001001
ENSP00000409007	ENSMGAP00000003033
ENSP00000363836	ENSMGAP00000005794
ENSP00000262043	ENSMGAP00000014674
ENSP00000216024	ENSMGAP00000013101
ENSP00000419471	ENSMGAP00000012489
ENSP00000358576	ENSMGAP00000016613
ENSP00000367527	ENSMGAP00000017446
ENSP00000355185	ENSMGAP00000011508
ENSP00000323584	ENSMGAP00000008285
ENSP00000240587	ENSMGAP00000016540
ENSP00000360552	ENSMGAP00000016502
ENSP00000357836	ENSMGAP00000000765
ENSP00000233575	ENSMGAP00000014890
ENSP00000363386	ENSMGAP00000002153
ENSP00000355204	ENSMGAP00000016778
ENSP00000395232	ENSMGAP00000013750
ENSP00000363419	ENSMGAP00000001256
ENSP00000440273	ENSMGAP00000003167
ENSP00000345492	ENSMGAP00000005164
ENSP00000326238	ENSMGAP00000016931
ENSP00000354947	ENSMGAP00000009162
ENSP00000346634	ENSMGAP00000003427
ENSP00000369009	ENSMGAP00000015539
ENSP00000286719	ENSMGAP00000010191
ENSP00000354871	ENSMGAP00000015545
ENSP00000283179	ENSMGAP00000011972
ENSP00000302811	ENSMGAP00000011984
ENSP00000257068	ENSMGAP00000016564
ENSP00000335628	ENSMGAP00000005117
ENSP00000343054	ENSMGAP00000003808
ENSP00000266022	ENSMGAP00000002286
ENSP00000264033	ENSMGAP00000002012
ENSP00000284288	ENSMGAP00000000216
ENSP00000227638	ENSMGAP00000016127
ENSP00000379183	ENSMGAP00000008139
ENSP00000427108	ENSMGAP00000006508
ENSP00000442308	ENSMGAP00000007929
ENSP00000442788	ENSMGAP00000006078
ENSP00000278505	ENSMGAP00000018575
ENSP00000304642	ENSMGAP00000005641
ENSP00000395249	ENSMGAP00000012850
ENSP00000296785	ENSMGAP00000001442
ENSP00000305071	ENSMGAP00000004252
ENSP00000367631	ENSMGAP00000006327
ENSP00000295731	ENSMGAP00000011881
ENSP00000273183	ENSMGAP00000012510
ENSP00000413929	ENSMGAP00000010204
ENSP00000368710	ENSMGAP00000000093
ENSP00000340578	ENSMGAP00000010590
ENSP00000418001	ENSMGAP00000018685
ENSP00000476119	ENSMGAP00000002415
ENSP00000306015	ENSMGAP00000011255
ENSP00000377789	ENSMGAP00000006510
ENSP00000378289	ENSMGAP00000006578
ENSP00000347717	ENSMGAP00000001982
ENSP00000339883	ENSMGAP00000008387
ENSP00000273067	ENSMGAP00000012220
ENSP00000333181	ENSMGAP00000005685
ENSP00000402084	ENSMGAP00000006184
ENSP00000380675	ENSMGAP00000013994
ENSP00000278070	ENSMGAP00000010385
ENSP00000312649	ENSMGAP00000002868
ENSP00000264867	ENSMGAP00000013155
ENSP00000228515	ENSMGAP00000009678
ENSP00000318258	ENSMGAP00000011197
ENSP00000377390	ENSMGAP00000009660
ENSP00000379090	ENSMGAP00000004253
ENSP00000261377	ENSMGAP00000010772
ENSP00000363516	ENSMGAP00000005912
ENSP00000407958	ENSMGAP00000016463
ENSP00000429615	ENSMGAP00000009389
ENSP00000361331	ENSMGAP00000010408
ENSP00000313600	ENSMGAP00000002490
ENSP00000273859	ENSMGAP00000012661
ENSP00000349325	ENSMGAP00000015652
ENSP00000254765	ENSMGAP00000014301
ENSP00000264231	ENSMGAP00000019398
ENSP00000356243	ENSMGAP00000005234
ENSP00000452027	ENSMGAP00000013415
ENSP00000258796	ENSMGAP00000002486
ENSP00000269346	ENSMGAP00000006476
ENSP00000366998	ENSMGAP00000018764
ENSP00000405032	ENSMGAP00000012465
ENSP00000394954	ENSMGAP00000008856
ENSP00000371483	ENSMGAP00000013100
ENSP00000321424	ENSMGAP00000004094
ENSP00000376702	ENSMGAP00000000982
ENSP00000319141	ENSMGAP00000010472
ENSP00000398979	ENSMGAP00000004784
ENSP00000323183	ENSMGAP00000013355
ENSP00000476746	ENSMGAP00000014269
ENSP00000431643	ENSMGAP00000003114
ENSP00000269740	ENSMGAP00000004127
ENSP00000367882	ENSMGAP00000015493
ENSP00000254770	ENSMGAP00000012977
ENSP00000388713	ENSMGAP00000003886
ENSP00000259512	ENSMGAP00000013259
ENSP00000158771	ENSMGAP00000002770
ENSP00000315106	ENSMGAP00000018043
ENSP00000362013	ENSMGAP00000014695
ENSP00000286523	ENSMGAP00000012211
ENSP00000370242	ENSMGAP00000015592
ENSP00000384222	ENSMGAP00000006581
ENSP00000362260	ENSMGAP00000004463
ENSP00000353863	ENSMGAP00000012779
ENSP00000294740	ENSMGAP00000016297
ENSP00000291900	ENSMGAP00000004473
ENSP00000434359	ENSMGAP00000013791
ENSP00000238823	ENSMGAP00000017947
ENSP00000367828	ENSMGAP00000015915
ENSP00000362395	ENSMGAP00000001173
ENSP00000322730	ENSMGAP00000003920
ENSP00000379901	ENSMGAP00000010235
ENSP00000400471	ENSMGAP00000004730
ENSP00000360672	ENSMGAP00000009686
ENSP00000343144	ENSMGAP00000016376
ENSP00000219255	ENSMGAP00000002797
ENSP00000321797	ENSMGAP00000016276
ENSP00000274625	ENSMGAP00000001050
ENSP00000364839	ENSMGAP00000007747
ENSP00000269197	ENSMGAP00000011051
ENSP00000391447	ENSMGAP00000014901
ENSP00000384515	ENSMGAP00000014586
ENSP00000391583	ENSMGAP00000014588
ENSP00000367157	ENSMGAP00000016935
ENSP00000379880	ENSMGAP00000019724
ENSP00000292599	ENSMGAP00000016396
ENSP00000434552	ENSMGAP00000016112
ENSP00000239367	ENSMGAP00000019290
ENSP00000342098	ENSMGAP00000011616
ENSP00000382713	ENSMGAP00000006399
ENSP00000386918	ENSMGAP00000013078
ENSP00000417970	ENSMGAP00000012813
ENSP00000366070	ENSMGAP00000002909
ENSP00000301336	ENSMGAP00000005035
ENSP00000280571	ENSMGAP00000002697
ENSP00000305631	ENSMGAP00000003461
ENSP00000337443	ENSMGAP00000007034
ENSP00000356918	ENSMGAP00000013865
ENSP00000308926	ENSMGAP00000004858
ENSP00000387046	ENSMGAP00000003080
ENSP00000356857	ENSMGAP00000013836
ENSP00000358081	ENSMGAP00000011907
ENSP00000287322	ENSMGAP00000001650
ENSP00000369887	ENSMGAP00000005225
ENSP00000441039	ENSMGAP00000015186
ENSP00000453076	ENSMGAP00000012646
ENSP00000430269	ENSMGAP00000019725
ENSP00000332528	ENSMGAP00000009544
ENSP00000328090	ENSMGAP00000009555
ENSP00000296358	ENSMGAP00000013382
ENSP00000304108	ENSMGAP00000004401
ENSP00000367356	ENSMGAP00000008088
ENSP00000410626	ENSMGAP00000009424
ENSP00000270142	ENSMGAP00000015369
ENSP00000371554	ENSMGAP00000013135
ENSP00000377724	ENSMGAP00000002489
ENSP00000243045	ENSMGAP00000007490
ENSP00000357660	ENSMGAP00000012357
ENSP00000424711	ENSMGAP00000013257
ENSP00000261172	ENSMGAP00000011780
ENSP00000262551	ENSMGAP00000004285
ENSP00000356191	ENSMGAP00000009661
ENSP00000360688	ENSMGAP00000019716
ENSP00000308606	ENSMGAP00000010537
ENSP00000420919	ENSMGAP00000008184
ENSP00000351379	ENSMGAP00000016877
ENSP00000418529	ENSMGAP00000007108
ENSP00000269097	ENSMGAP00000008611
ENSP00000253801	ENSMGAP00000004012
ENSP00000364512	ENSMGAP00000011037
ENSP00000331831	ENSMGAP00000015731
ENSP00000272732	ENSMGAP00000010146
ENSP00000388942	ENSMGAP00000011209
ENSP00000362993	ENSMGAP00000002384
ENSP00000318846	ENSMGAP00000006388
ENSP00000345420	ENSMGAP00000013507
ENSP00000265299	ENSMGAP00000001221
ENSP00000277632	ENSMGAP00000008028
ENSP00000261275	ENSMGAP00000004758
ENSP00000331462	ENSMGAP00000012193
ENSP00000340494	ENSMGAP00000014974
ENSP00000320209	ENSMGAP00000009078
ENSP00000463784	ENSMGAP00000003297
ENSP00000253796	ENSMGAP00000003868
ENSP00000254661	ENSMGAP00000002898
ENSP00000242249	ENSMGAP00000001000
ENSP00000227163	ENSMGAP00000019559
ENSP00000388220	ENSMGAP00000011411
ENSP00000343248	ENSMGAP00000004636
ENSP00000356811	ENSMGAP00000013793
ENSP00000338157	ENSMGAP00000002635
ENSP00000300101	ENSMGAP00000000676
ENSP00000307449	ENSMGAP00000000248
ENSP00000246190	ENSMGAP00000001945
ENSP00000356481	ENSMGAP00000000851
ENSP00000362409	ENSMGAP00000002626
ENSP00000419712	ENSMGAP00000006953
ENSP00000401338	ENSMGAP00000009083
ENSP00000233840	ENSMGAP00000001249
ENSP00000320318	ENSMGAP00000003009
ENSP00000294064	ENSMGAP00000016238
ENSP00000261655	ENSMGAP00000001474
ENSP00000467556	ENSMGAP00000009890
ENSP00000329638	ENSMGAP00000008691
ENSP00000303252	ENSMGAP00000004228
ENSP00000302150	ENSMGAP00000002087
ENSP00000368767	ENSMGAP00000011635
ENSP00000215906	ENSMGAP00000007027
ENSP00000378437	ENSMGAP00000005405
ENSP00000308057	ENSMGAP00000004435
ENSP00000361087	ENSMGAP00000002004
ENSP00000373360	ENSMGAP00000009512
ENSP00000358815	ENSMGAP00000003264
ENSP00000384312	ENSMGAP00000013127
ENSP00000307801	ENSMGAP00000015215
ENSP00000358430	ENSMGAP00000011344
ENSP00000182527	ENSMGAP00000015043
ENSP00000263671	ENSMGAP00000016256
ENSP00000361112	ENSMGAP00000006532
ENSP00000297265	ENSMGAP00000012242
ENSP00000344087	ENSMGAP00000001847
ENSP00000396160	ENSMGAP00000001321
ENSP00000451040	ENSMGAP00000013417
ENSP00000281087	ENSMGAP00000005790
ENSP00000361668	ENSMGAP00000000277
ENSP00000456548	ENSMGAP00000016473
ENSP00000385277	ENSMGAP00000016891
ENSP00000285311	ENSMGAP00000005859
ENSP00000364643	ENSMGAP00000007809
ENSP00000344929	ENSMGAP00000007801
ENSP00000364632	ENSMGAP00000007857
ENSP00000359098	ENSMGAP00000014583
ENSP00000266269	ENSMGAP00000008656
ENSP00000320797	ENSMGAP00000007524
ENSP00000380661	ENSMGAP00000001408
ENSP00000351113	ENSMGAP00000012578
ENSP00000463013	ENSMGAP00000000544
ENSP00000334665	ENSMGAP00000006491
ENSP00000439625	ENSMGAP00000000773
ENSP00000344961	ENSMGAP00000011821
ENSP00000378284	ENSMGAP00000000784
ENSP00000264474	ENSMGAP00000014805
ENSP00000318916	ENSMGAP00000012979
ENSP00000359795	ENSMGAP00000009715
ENSP00000319254	ENSMGAP00000006722
ENSP00000265498	ENSMGAP00000002548
ENSP00000369858	ENSMGAP00000015999
ENSP00000292596	ENSMGAP00000007341
ENSP00000349156	ENSMGAP00000016529
ENSP00000383256	ENSMGAP00000018087
ENSP00000230461	ENSMGAP00000014581
ENSP00000402698	ENSMGAP00000015192
ENSP00000231656	ENSMGAP00000006902
ENSP00000358512	ENSMGAP00000015128
ENSP00000369251	ENSMGAP00000015976
ENSP00000391481	ENSMGAP00000005656
ENSP00000297293	ENSMGAP00000000995
ENSP00000324196	ENSMGAP00000006295
ENSP00000362469	ENSMGAP00000008990
ENSP00000360966	ENSMGAP00000006651
ENSP00000370724	ENSMGAP00000019034
ENSP00000281474	ENSMGAP00000014090
ENSP00000349351	ENSMGAP00000005605
ENSP00000348752	ENSMGAP00000003181
ENSP00000328216	ENSMGAP00000004139
ENSP00000296130	ENSMGAP00000012207
ENSP00000299642	ENSMGAP00000006713
ENSP00000280701	ENSMGAP00000011591
ENSP00000304592	ENSMGAP00000005011
ENSP00000223368	ENSMGAP00000000575
ENSP00000270800	ENSMGAP00000005830
ENSP00000296980	ENSMGAP00000013718
ENSP00000314976	ENSMGAP00000013719
ENSP00000249647	ENSMGAP00000012080
ENSP00000254976	ENSMGAP00000006293
ENSP00000361287	ENSMGAP00000000410
ENSP00000377665	ENSMGAP00000008763
ENSP00000263710	ENSMGAP00000012535
ENSP00000219409	ENSMGAP00000009108
ENSP00000228945	ENSMGAP00000012386
ENSP00000297164	ENSMGAP00000001567
ENSP00000064780	ENSMGAP00000017383
ENSP00000398778	ENSMGAP00000013039
ENSP00000257209	ENSMGAP00000006635
ENSP00000384967	ENSMGAP00000006620
ENSP00000296632	ENSMGAP00000008996
ENSP00000304032	ENSMGAP00000008227
ENSP00000360730	ENSMGAP00000002618
ENSP00000361004	ENSMGAP00000002168
ENSP00000412209	ENSMGAP00000010352
ENSP00000295666	ENSMGAP00000008686
ENSP00000359219	ENSMGAP00000010578
ENSP00000333142	ENSMGAP00000013108
ENSP00000388731	ENSMGAP00000009396
ENSP00000400892	ENSMGAP00000019583
ENSP00000357547	ENSMGAP00000013830
ENSP00000252996	ENSMGAP00000005176
ENSP00000348395	ENSMGAP00000009111
ENSP00000357844	ENSMGAP00000014186
ENSP00000465734	ENSMGAP00000005922
ENSP00000260649	ENSMGAP00000010607
ENSP00000359171	ENSMGAP00000007157
ENSP00000269701	ENSMGAP00000009365
ENSP00000340796	ENSMGAP00000008713
ENSP00000419027	ENSMGAP00000001626
ENSP00000377549	ENSMGAP00000002577
ENSP00000473631	ENSMGAP00000015798
ENSP00000406463	ENSMGAP00000003045
ENSP00000384126	ENSMGAP00000016259
ENSP00000328625	ENSMGAP00000002908
ENSP00000299638	ENSMGAP00000005579
ENSP00000369383	ENSMGAP00000018853
ENSP00000253792	ENSMGAP00000002889
ENSP00000361562	ENSMGAP00000008524
ENSP00000354558	ENSMGAP00000004646
ENSP00000292476	ENSMGAP00000004009
ENSP00000262577	ENSMGAP00000013727
ENSP00000400482	ENSMGAP00000006425
ENSP00000228872	ENSMGAP00000014660
ENSP00000380386	ENSMGAP00000014172
ENSP00000265388	ENSMGAP00000002495
ENSP00000450864	ENSMGAP00000013819
ENSP00000301149	ENSMGAP00000010963
ENSP00000294309	ENSMGAP00000010250
ENSP00000263849	ENSMGAP00000012153
ENSP00000435550	ENSMGAP00000013431
ENSP00000294312	ENSMGAP00000010265
ENSP00000237837	ENSMGAP00000014682
ENSP00000287295	ENSMGAP00000001370
ENSP00000307940	ENSMGAP00000011673
ENSP00000392094	ENSMGAP00000010466
ENSP00000230381	ENSMGAP00000010346
ENSP00000370223	ENSMGAP00000000646
ENSP00000384040	ENSMGAP00000001440
ENSP00000398481	ENSMGAP00000008734
ENSP00000215838	ENSMGAP00000015262
ENSP00000257248	ENSMGAP00000003005
ENSP00000316329	ENSMGAP00000008176
ENSP00000359380	ENSMGAP00000007591
ENSP00000278071	ENSMGAP00000016277
ENSP00000356115	ENSMGAP00000002627
ENSP00000357840	ENSMGAP00000014184
ENSP00000279068	ENSMGAP00000005195
ENSP00000318602	ENSMGAP00000007166
ENSP00000359848	ENSMGAP00000009962
ENSP00000237937	ENSMGAP00000005832
ENSP00000261749	ENSMGAP00000008537
ENSP00000244241	ENSMGAP00000008025
ENSP00000326128	ENSMGAP00000005409
ENSP00000393887	ENSMGAP00000009632
ENSP00000369436	ENSMGAP00000003035
ENSP00000410157	ENSMGAP00000010610
ENSP00000344456	ENSMGAP00000012272
ENSP00000264313	ENSMGAP00000012594
ENSP00000370003	ENSMGAP00000000143
[truncated: 5,971 more rows]
