# Supplementary material for: Reconstruction of proto-vertebrate, proto-cyclostome and proto-gnathostome genomes provides new insights into early vertebrate evolution
Source: Nat Commun. 2021 Jul 23;12:4489. doi: 10.1038/s41467-021-24573-z (PMC8302630; doi:10.1038/s41467-021-24573-z)
Supplement: Supplementary file 4 — Supplementary Data 1 [file 41467_2021_24573_MOESM4_ESM.zip › SuppData1/orthologs/HUMAN-MONDO.txt]

ENSP00000262384	ENSMODP00000016222
ENSP00000362179	ENSMODP00000022186
ENSP00000278590	ENSMODP00000018180
ENSP00000386616	ENSMODP00000021006
ENSP00000354794	ENSMODP00000012374
ENSP00000455426	ENSMODP00000016247
ENSP00000268876	ENSMODP00000023878
ENSP00000361900	ENSMODP00000020244
ENSP00000295408	ENSMODP00000028608
ENSP00000301178	ENSMODP00000031323
ENSP00000296474	ENSMODP00000015454
ENSP00000317272	ENSMODP00000019742
ENSP00000266458	ENSMODP00000027793
ENSP00000394008	ENSMODP00000022766
ENSP00000363970	ENSMODP00000003267
ENSP00000373518	ENSMODP00000011631
ENSP00000475084	ENSMODP00000022045
ENSP00000317997	ENSMODP00000022029
ENSP00000367851	ENSMODP00000026393
ENSP00000159060	ENSMODP00000010124
ENSP00000263317	ENSMODP00000003331
ENSP00000281722	ENSMODP00000001568
ENSP00000363107	ENSMODP00000020576
ENSP00000354995	ENSMODP00000026284
ENSP00000304111	ENSMODP00000016589
ENSP00000272286	ENSMODP00000028394
ENSP00000260645	ENSMODP00000000677
ENSP00000292672	ENSMODP00000023901
ENSP00000389951	ENSMODP00000020923
ENSP00000378945	ENSMODP00000025995
ENSP00000363092	ENSMODP00000020567
ENSP00000261464	ENSMODP00000003305
ENSP00000454207	ENSMODP00000016701
ENSP00000362994	ENSMODP00000030326
ENSP00000247668	ENSMODP00000021625
ENSP00000433623	ENSMODP00000024756
ENSP00000376765	ENSMODP00000028954
ENSP00000249636	ENSMODP00000034686
ENSP00000262971	ENSMODP00000000916
ENSP00000334474	ENSMODP00000001331
ENSP00000311778	ENSMODP00000020102
ENSP00000247207	ENSMODP00000005916
ENSP00000364805	ENSMODP00000004149
ENSP00000324173	ENSMODP00000024667
ENSP00000367623	ENSMODP00000021116
ENSP00000297185	ENSMODP00000015137
ENSP00000454748	ENSMODP00000010650
ENSP00000453273	ENSMODP00000011243
ENSP00000362962	ENSMODP00000024507
ENSP00000367815	ENSMODP00000006081
ENSP00000326870	ENSMODP00000017560
ENSP00000303549	ENSMODP00000037659
ENSP00000308361	ENSMODP00000026600
ENSP00000260843	ENSMODP00000026601
ENSP00000320376	ENSMODP00000035510
ENSP00000307259	ENSMODP00000035512
ENSP00000308479	ENSMODP00000035509
ENSP00000367384	ENSMODP00000037658
ENSP00000337618	ENSMODP00000000679
ENSP00000295461	ENSMODP00000025796
ENSP00000311687	ENSMODP00000010442
ENSP00000363520	ENSMODP00000016379
ENSP00000339256	ENSMODP00000008107
ENSP00000313059	ENSMODP00000022950
ENSP00000297954	ENSMODP00000010998
ENSP00000414055	ENSMODP00000011474
ENSP00000350676	ENSMODP00000026122
ENSP00000352185	ENSMODP00000010914
ENSP00000271688	ENSMODP00000023478
ENSP00000284382	ENSMODP00000015235
ENSP00000376453	ENSMODP00000041284
ENSP00000402697	ENSMODP00000004541
ENSP00000355929	ENSMODP00000003832
ENSP00000251089	ENSMODP00000006867
ENSP00000309142	ENSMODP00000000179
ENSP00000264903	ENSMODP00000014712
ENSP00000377024	ENSMODP00000004891
ENSP00000468788	ENSMODP00000006523
ENSP00000297071	ENSMODP00000000959
ENSP00000380252	ENSMODP00000012028
ENSP00000382805	ENSMODP00000026239
ENSP00000257749	ENSMODP00000029754
ENSP00000366827	ENSMODP00000012160
ENSP00000321343	ENSMODP00000004041
ENSP00000379353	ENSMODP00000022102
ENSP00000320431	ENSMODP00000025585
ENSP00000268164	ENSMODP00000016495
ENSP00000231461	ENSMODP00000024060
ENSP00000262904	ENSMODP00000014171
ENSP00000345571	ENSMODP00000003492
ENSP00000368686	ENSMODP00000007623
ENSP00000268989	ENSMODP00000013412
ENSP00000221543	ENSMODP00000016741
ENSP00000448182	ENSMODP00000037068
ENSP00000320434	ENSMODP00000015720
ENSP00000386141	ENSMODP00000036453
ENSP00000477059	ENSMODP00000024298
ENSP00000416707	ENSMODP00000011108
ENSP00000386881	ENSMODP00000013611
ENSP00000428280	ENSMODP00000034167
ENSP00000272371	ENSMODP00000019696
ENSP00000360475	ENSMODP00000021361
ENSP00000222250	ENSMODP00000014344
ENSP00000268042	ENSMODP00000016010
ENSP00000358323	ENSMODP00000023381
ENSP00000372067	ENSMODP00000022856
ENSP00000359095	ENSMODP00000029105
ENSP00000331879	ENSMODP00000011376
ENSP00000404179	ENSMODP00000019937
ENSP00000276440	ENSMODP00000020886
ENSP00000256935	ENSMODP00000008745
ENSP00000340677	ENSMODP00000013331
ENSP00000272164	ENSMODP00000017273
ENSP00000290015	ENSMODP00000013863
ENSP00000258411	ENSMODP00000036044
ENSP00000357077	ENSMODP00000012564
ENSP00000252456	ENSMODP00000008288
ENSP00000252809	ENSMODP00000032324
ENSP00000252677	ENSMODP00000013900
ENSP00000367942	ENSMODP00000017320
ENSP00000287139	ENSMODP00000015229
ENSP00000224605	ENSMODP00000002540
ENSP00000282701	ENSMODP00000025996
ENSP00000468312	ENSMODP00000026913
ENSP00000334314	ENSMODP00000016389
ENSP00000320663	ENSMODP00000000402
ENSP00000378254	ENSMODP00000009650
ENSP00000451998	ENSMODP00000003858
ENSP00000252660	ENSMODP00000009150
ENSP00000309782	ENSMODP00000004985
ENSP00000393251	ENSMODP00000008907
ENSP00000310631	ENSMODP00000004977
ENSP00000366267	ENSMODP00000011765
ENSP00000377836	ENSMODP00000019074
ENSP00000359864	ENSMODP00000019101
ENSP00000292377	ENSMODP00000005435
ENSP00000264039	ENSMODP00000016852
ENSP00000332886	ENSMODP00000000500
ENSP00000280481	ENSMODP00000012769
ENSP00000412940	ENSMODP00000018745
ENSP00000264895	ENSMODP00000026029
ENSP00000374507	ENSMODP00000003122
ENSP00000338728	ENSMODP00000013464
ENSP00000380785	ENSMODP00000008628
ENSP00000360252	ENSMODP00000004044
ENSP00000310015	ENSMODP00000002679
ENSP00000370713	ENSMODP00000007893
ENSP00000357459	ENSMODP00000021412
ENSP00000268624	ENSMODP00000006018
ENSP00000296513	ENSMODP00000023606
ENSP00000262803	ENSMODP00000004519
ENSP00000399797	ENSMODP00000039634
ENSP00000351524	ENSMODP00000004963
ENSP00000424737	ENSMODP00000007067
ENSP00000417401	ENSMODP00000021169
ENSP00000394314	ENSMODP00000024799
ENSP00000384725	ENSMODP00000016775
ENSP00000253008	ENSMODP00000015165
ENSP00000354960	ENSMODP00000005386
ENSP00000361929	ENSMODP00000007425
ENSP00000252599	ENSMODP00000005390
ENSP00000196061	ENSMODP00000013628
ENSP00000223127	ENSMODP00000006172
ENSP00000282903	ENSMODP00000026554
ENSP00000292807	ENSMODP00000004039
ENSP00000352603	ENSMODP00000005255
ENSP00000347408	ENSMODP00000000790
ENSP00000428787	ENSMODP00000012861
ENSP00000388996	ENSMODP00000031750
ENSP00000406472	ENSMODP00000020405
ENSP00000265741	ENSMODP00000013151
ENSP00000276052	ENSMODP00000013497
ENSP00000423665	ENSMODP00000002193
ENSP00000296525	ENSMODP00000004613
ENSP00000417914	ENSMODP00000021509
ENSP00000350331	ENSMODP00000023068
ENSP00000264607	ENSMODP00000002877
ENSP00000355195	ENSMODP00000008929
ENSP00000315167	ENSMODP00000009518
ENSP00000314879	ENSMODP00000009560
ENSP00000363512	ENSMODP00000013499
ENSP00000305426	ENSMODP00000034760
ENSP00000380321	ENSMODP00000022870
ENSP00000221399	ENSMODP00000017133
ENSP00000229771	ENSMODP00000031383
ENSP00000356064	ENSMODP00000009533
ENSP00000314444	ENSMODP00000027887
ENSP00000216271	ENSMODP00000006876
ENSP00000334061	ENSMODP00000012731
ENSP00000225983	ENSMODP00000032765
ENSP00000346236	ENSMODP00000017923
ENSP00000464050	ENSMODP00000012407
ENSP00000380033	ENSMODP00000012104
ENSP00000225792	ENSMODP00000004582
ENSP00000267842	ENSMODP00000002826
ENSP00000263093	ENSMODP00000041023
ENSP00000357650	ENSMODP00000021647
ENSP00000300456	ENSMODP00000007382
ENSP00000252595	ENSMODP00000005455
ENSP00000359520	ENSMODP00000004284
ENSP00000351520	ENSMODP00000020969
ENSP00000360250	ENSMODP00000006113
ENSP00000347213	ENSMODP00000021538
ENSP00000360561	ENSMODP00000021495
ENSP00000301825	ENSMODP00000019075
ENSP00000222803	ENSMODP00000019115
ENSP00000413152	ENSMODP00000012345
ENSP00000242209	ENSMODP00000026928
ENSP00000317232	ENSMODP00000018395
ENSP00000345964	ENSMODP00000013451
ENSP00000358715	ENSMODP00000013531
ENSP00000256637	ENSMODP00000002515
ENSP00000233813	ENSMODP00000019396
ENSP00000370473	ENSMODP00000011895
ENSP00000275525	ENSMODP00000033297
ENSP00000233809	ENSMODP00000019398
ENSP00000269593	ENSMODP00000016469
ENSP00000169298	ENSMODP00000016648
ENSP00000386942	ENSMODP00000003179
ENSP00000362239	ENSMODP00000007000
ENSP00000417583	ENSMODP00000024699
ENSP00000355968	ENSMODP00000003320
ENSP00000363394	ENSMODP00000017619
ENSP00000261867	ENSMODP00000021986
ENSP00000415900	ENSMODP00000024346
ENSP00000362195	ENSMODP00000022203
ENSP00000262345	ENSMODP00000001020
ENSP00000263409	ENSMODP00000025425
ENSP00000274276	ENSMODP00000025415
ENSP00000395461	ENSMODP00000039684
ENSP00000261721	ENSMODP00000024177
ENSP00000384545	ENSMODP00000006059
ENSP00000376337	ENSMODP00000032132
ENSP00000385836	ENSMODP00000022238
ENSP00000260743	ENSMODP00000013827
ENSP00000329926	ENSMODP00000013818
ENSP00000357588	ENSMODP00000022239
ENSP00000251527	ENSMODP00000006713
ENSP00000424126	ENSMODP00000025150
ENSP00000340594	ENSMODP00000000370
ENSP00000341489	ENSMODP00000018131
ENSP00000368566	ENSMODP00000017612
ENSP00000348429	ENSMODP00000012865
ENSP00000258873	ENSMODP00000014616
ENSP00000233156	ENSMODP00000013397
ENSP00000311184	ENSMODP00000015857
ENSP00000324763	ENSMODP00000020847
ENSP00000265132	ENSMODP00000004951
ENSP00000376652	ENSMODP00000031789
ENSP00000355809	ENSMODP00000035173
ENSP00000348753	ENSMODP00000028502
ENSP00000225275	ENSMODP00000018421
ENSP00000225371	ENSMODP00000018444
ENSP00000262290	ENSMODP00000018431
ENSP00000348645	ENSMODP00000012360
ENSP00000281156	ENSMODP00000023326
ENSP00000348108	ENSMODP00000001162
ENSP00000355094	ENSMODP00000007984
ENSP00000328694	ENSMODP00000013862
ENSP00000379366	ENSMODP00000023828
ENSP00000349575	ENSMODP00000005633
ENSP00000271139	ENSMODP00000002353
ENSP00000427695	ENSMODP00000015862
ENSP00000331305	ENSMODP00000020662
ENSP00000290551	ENSMODP00000001296
ENSP00000348300	ENSMODP00000018114
ENSP00000301046	ENSMODP00000026437
ENSP00000423541	ENSMODP00000003778
ENSP00000358142	ENSMODP00000023397
ENSP00000299134	ENSMODP00000003368
ENSP00000221561	ENSMODP00000023888
ENSP00000452871	ENSMODP00000034629
ENSP00000256999	ENSMODP00000003237
ENSP00000432481	ENSMODP00000004030
ENSP00000351484	ENSMODP00000012753
ENSP00000420525	ENSMODP00000005649
ENSP00000345849	ENSMODP00000019186
ENSP00000223026	ENSMODP00000019189
ENSP00000401853	ENSMODP00000015197
ENSP00000337425	ENSMODP00000015236
ENSP00000350937	ENSMODP00000019764
ENSP00000157600	ENSMODP00000005729
ENSP00000295902	ENSMODP00000003767
ENSP00000401060	ENSMODP00000011064
ENSP00000404911	ENSMODP00000031267
ENSP00000345055	ENSMODP00000023136
ENSP00000373648	ENSMODP00000001454
ENSP00000352035	ENSMODP00000029199
ENSP00000262916	ENSMODP00000021931
ENSP00000361007	ENSMODP00000020624
ENSP00000383923	ENSMODP00000020674
ENSP00000383901	ENSMODP00000020631
ENSP00000337354	ENSMODP00000024509
ENSP00000216513	ENSMODP00000010755
ENSP00000247182	ENSMODP00000010746
ENSP00000304502	ENSMODP00000000909
ENSP00000260653	ENSMODP00000000902
ENSP00000264380	ENSMODP00000019865
ENSP00000337159	ENSMODP00000024234
ENSP00000216602	ENSMODP00000016933
ENSP00000390941	ENSMODP00000000835
ENSP00000310491	ENSMODP00000024821
ENSP00000346151	ENSMODP00000021392
ENSP00000304604	ENSMODP00000001044
ENSP00000385450	ENSMODP00000034172
ENSP00000324729	ENSMODP00000016401
ENSP00000164227	ENSMODP00000026088
ENSP00000325663	ENSMODP00000002302
ENSP00000380109	ENSMODP00000017574
ENSP00000312988	ENSMODP00000016796
ENSP00000275015	ENSMODP00000023618
ENSP00000311837	ENSMODP00000017858
ENSP00000429842	ENSMODP00000012397
ENSP00000217381	ENSMODP00000003704
ENSP00000338191	ENSMODP00000003835
ENSP00000378965	ENSMODP00000002775
ENSP00000357484	ENSMODP00000022195
ENSP00000419378	ENSMODP00000021585
ENSP00000358460	ENSMODP00000007727
ENSP00000387088	ENSMODP00000010717
ENSP00000412788	ENSMODP00000005193
ENSP00000414921	ENSMODP00000006815
ENSP00000410811	ENSMODP00000033334
ENSP00000333836	ENSMODP00000007124
ENSP00000387347	ENSMODP00000009331
ENSP00000218436	ENSMODP00000026127
ENSP00000256861	ENSMODP00000020830
ENSP00000233630	ENSMODP00000006054
ENSP00000354724	ENSMODP00000007035
ENSP00000337500	ENSMODP00000008417
ENSP00000461961	ENSMODP00000015774
ENSP00000355026	ENSMODP00000009929
ENSP00000056217	ENSMODP00000002001
ENSP00000264051	ENSMODP00000013128
ENSP00000367629	ENSMODP00000026470
ENSP00000348828	ENSMODP00000019748
ENSP00000366387	ENSMODP00000003420
ENSP00000402584	ENSMODP00000016685
ENSP00000319388	ENSMODP00000021636
ENSP00000371434	ENSMODP00000019237
ENSP00000254325	ENSMODP00000015089
ENSP00000350552	ENSMODP00000002032
ENSP00000332208	ENSMODP00000022209
ENSP00000401536	ENSMODP00000038261
ENSP00000293272	ENSMODP00000023864
ENSP00000369702	ENSMODP00000024626
ENSP00000368908	ENSMODP00000039119
ENSP00000361036	ENSMODP00000006288
ENSP00000423333	ENSMODP00000001736
ENSP00000265310	ENSMODP00000001244
ENSP00000352358	ENSMODP00000001215
ENSP00000342222	ENSMODP00000014063
ENSP00000313670	ENSMODP00000017347
ENSP00000264276	ENSMODP00000020407
ENSP00000291536	ENSMODP00000026357
ENSP00000367792	ENSMODP00000038369
ENSP00000347486	ENSMODP00000015151
ENSP00000290472	ENSMODP00000022375
ENSP00000382434	ENSMODP00000022379
ENSP00000356436	ENSMODP00000014773
ENSP00000306163	ENSMODP00000004906
ENSP00000360762	ENSMODP00000008455
ENSP00000321679	ENSMODP00000020030
ENSP00000430985	ENSMODP00000022788
ENSP00000263674	ENSMODP00000009509
ENSP00000250894	ENSMODP00000020177
ENSP00000262013	ENSMODP00000015849
ENSP00000227756	ENSMODP00000034626
ENSP00000369981	ENSMODP00000018579
ENSP00000418744	ENSMODP00000040020
ENSP00000361645	ENSMODP00000029534
ENSP00000278937	ENSMODP00000016929
ENSP00000432943	ENSMODP00000006206
ENSP00000278947	ENSMODP00000016948
ENSP00000322460	ENSMODP00000016950
ENSP00000278949	ENSMODP00000016932
ENSP00000240618	ENSMODP00000038231
ENSP00000266712	ENSMODP00000025666
ENSP00000442046	ENSMODP00000012544
ENSP00000343871	ENSMODP00000009215
ENSP00000362824	ENSMODP00000005689
ENSP00000283296	ENSMODP00000023558
ENSP00000283303	ENSMODP00000023531
ENSP00000296862	ENSMODP00000023534
ENSP00000360299	ENSMODP00000023556
ENSP00000307831	ENSMODP00000019713
ENSP00000361995	ENSMODP00000020264
ENSP00000268125	ENSMODP00000024418
ENSP00000275162	ENSMODP00000022105
ENSP00000428402	ENSMODP00000010406
ENSP00000302843	ENSMODP00000014796
ENSP00000365007	ENSMODP00000004354
ENSP00000347872	ENSMODP00000018917
ENSP00000303129	ENSMODP00000010074
ENSP00000399805	ENSMODP00000023816
ENSP00000323678	ENSMODP00000015433
ENSP00000375647	ENSMODP00000017578
ENSP00000005284	ENSMODP00000020393
ENSP00000300105	ENSMODP00000036263
ENSP00000262138	ENSMODP00000004989
ENSP00000376914	ENSMODP00000015030
ENSP00000440045	ENSMODP00000014631
ENSP00000400258	ENSMODP00000017783
ENSP00000362444	ENSMODP00000029570
ENSP00000359132	ENSMODP00000004225
ENSP00000379032	ENSMODP00000024791
ENSP00000363398	ENSMODP00000017558
ENSP00000367446	ENSMODP00000005034
ENSP00000220562	ENSMODP00000028670
ENSP00000388658	ENSMODP00000011019
ENSP00000329033	ENSMODP00000023005
ENSP00000367714	ENSMODP00000010206
ENSP00000272937	ENSMODP00000013329
ENSP00000232424	ENSMODP00000024752
ENSP00000393198	ENSMODP00000023250
ENSP00000367065	ENSMODP00000007619
ENSP00000307513	ENSMODP00000012713
ENSP00000283243	ENSMODP00000006389
ENSP00000356587	ENSMODP00000007629
ENSP00000368952	ENSMODP00000012781
ENSP00000319323	ENSMODP00000037511
ENSP00000348886	ENSMODP00000009598
ENSP00000327048	ENSMODP00000028169
ENSP00000328364	ENSMODP00000014248
ENSP00000454062	ENSMODP00000034116
ENSP00000345393	ENSMODP00000023356
ENSP00000350369	ENSMODP00000003753
ENSP00000344903	ENSMODP00000011237
ENSP00000297282	ENSMODP00000034145
ENSP00000194130	ENSMODP00000034463
ENSP00000279027	ENSMODP00000029074
ENSP00000392411	ENSMODP00000028794
ENSP00000406220	ENSMODP00000020748
ENSP00000437082	ENSMODP00000001804
ENSP00000255409	ENSMODP00000001267
ENSP00000356198	ENSMODP00000035744
ENSP00000358747	ENSMODP00000001616
ENSP00000365251	ENSMODP00000010196
ENSP00000435582	ENSMODP00000024853
ENSP00000353249	ENSMODP00000028979
ENSP00000360905	ENSMODP00000001626
ENSP00000350854	ENSMODP00000015585
ENSP00000351346	ENSMODP00000007960
ENSP00000353422	ENSMODP00000034890
ENSP00000437783	ENSMODP00000008077
ENSP00000379500	ENSMODP00000007927
ENSP00000355751	ENSMODP00000007157
ENSP00000222271	ENSMODP00000004469
ENSP00000339730	ENSMODP00000024590
ENSP00000357362	ENSMODP00000021330
ENSP00000383909	ENSMODP00000001502
ENSP00000319651	ENSMODP00000004693
ENSP00000360500	ENSMODP00000000505
ENSP00000371686	ENSMODP00000004192
ENSP00000190165	ENSMODP00000004169
ENSP00000227451	ENSMODP00000025233
ENSP00000257600	ENSMODP00000031563
ENSP00000316532	ENSMODP00000028859
ENSP00000410852	ENSMODP00000019532
ENSP00000408581	ENSMODP00000019523
ENSP00000361650	ENSMODP00000023680
ENSP00000356275	ENSMODP00000035883
ENSP00000431813	ENSMODP00000011235
ENSP00000160373	ENSMODP00000019655
ENSP00000271277	ENSMODP00000001450
ENSP00000237172	ENSMODP00000023063
ENSP00000346560	ENSMODP00000037216
ENSP00000303758	ENSMODP00000020163
ENSP00000261889	ENSMODP00000013652
ENSP00000363349	ENSMODP00000037031
ENSP00000238994	ENSMODP00000008363
ENSP00000308318	ENSMODP00000023740
ENSP00000360035	ENSMODP00000029161
ENSP00000408288	ENSMODP00000005601
ENSP00000284601	ENSMODP00000019802
ENSP00000336630	ENSMODP00000004893
ENSP00000356205	ENSMODP00000035754
ENSP00000276218	ENSMODP00000024714
ENSP00000391299	ENSMODP00000020099
ENSP00000342313	ENSMODP00000040556
ENSP00000440674	ENSMODP00000022442
ENSP00000332723	ENSMODP00000004958
ENSP00000411770	ENSMODP00000018134
ENSP00000359305	ENSMODP00000006025
ENSP00000238497	ENSMODP00000006515
ENSP00000356381	ENSMODP00000020994
ENSP00000369989	ENSMODP00000011509
ENSP00000233596	ENSMODP00000006215
ENSP00000368959	ENSMODP00000016598
ENSP00000254901	ENSMODP00000015178
ENSP00000438346	ENSMODP00000011747
ENSP00000303482	ENSMODP00000011985
ENSP00000362863	ENSMODP00000021456
ENSP00000358159	ENSMODP00000022547
ENSP00000295488	ENSMODP00000025985
ENSP00000435506	ENSMODP00000035244
ENSP00000264233	ENSMODP00000037000
ENSP00000317123	ENSMODP00000010540
ENSP00000253083	ENSMODP00000015462
ENSP00000267984	ENSMODP00000035353
ENSP00000316029	ENSMODP00000009224
ENSP00000365411	ENSMODP00000010677
ENSP00000263915	ENSMODP00000007192
ENSP00000381793	ENSMODP00000011498
ENSP00000403459	ENSMODP00000033084
ENSP00000427458	ENSMODP00000000673
ENSP00000343490	ENSMODP00000012038
ENSP00000369442	ENSMODP00000012043
ENSP00000257408	ENSMODP00000025712
ENSP00000264162	ENSMODP00000036164
ENSP00000240285	ENSMODP00000008837
ENSP00000365397	ENSMODP00000035049
ENSP00000351035	ENSMODP00000025938
ENSP00000307607	ENSMODP00000011340
ENSP00000358854	ENSMODP00000013890
ENSP00000262394	ENSMODP00000023997
ENSP00000319474	ENSMODP00000019174
ENSP00000387078	ENSMODP00000006105
ENSP00000254691	ENSMODP00000025395
ENSP00000276420	ENSMODP00000012182
ENSP00000349727	ENSMODP00000005759
ENSP00000372160	ENSMODP00000038432
ENSP00000262593	ENSMODP00000020495
ENSP00000344277	ENSMODP00000016953
ENSP00000263512	ENSMODP00000038094
ENSP00000428612	ENSMODP00000036539
ENSP00000273905	ENSMODP00000025949
ENSP00000245312	ENSMODP00000007186
ENSP00000273861	ENSMODP00000025808
ENSP00000216540	ENSMODP00000014214
ENSP00000313681	ENSMODP00000011506
ENSP00000216264	ENSMODP00000019642
ENSP00000347581	ENSMODP00000034038
ENSP00000404121	ENSMODP00000007314
ENSP00000262961	ENSMODP00000000807
ENSP00000265069	ENSMODP00000025533
ENSP00000361800	ENSMODP00000007786
ENSP00000360065	ENSMODP00000037316
ENSP00000242317	ENSMODP00000009993
ENSP00000380308	ENSMODP00000035575
ENSP00000264968	ENSMODP00000037551
ENSP00000338487	ENSMODP00000004628
ENSP00000426225	ENSMODP00000039322
ENSP00000474896	ENSMODP00000025647
ENSP00000354458	ENSMODP00000004183
ENSP00000360281	ENSMODP00000037028
ENSP00000263408	ENSMODP00000025406
ENSP00000322061	ENSMODP00000025394
ENSP00000263413	ENSMODP00000025382
ENSP00000309270	ENSMODP00000034209
ENSP00000362207	ENSMODP00000000451
ENSP00000276055	ENSMODP00000037704
ENSP00000307911	ENSMODP00000026551
ENSP00000354842	ENSMODP00000010843
ENSP00000344724	ENSMODP00000003741
ENSP00000219746	ENSMODP00000016415
ENSP00000436500	ENSMODP00000034504
ENSP00000441032	ENSMODP00000017159
ENSP00000311657	ENSMODP00000002321
ENSP00000346206	ENSMODP00000017940
ENSP00000440288	ENSMODP00000015526
ENSP00000351717	ENSMODP00000004828
ENSP00000275016	ENSMODP00000023572
ENSP00000310721	ENSMODP00000010212
ENSP00000301645	ENSMODP00000011028
ENSP00000244043	ENSMODP00000020372
ENSP00000259808	ENSMODP00000010574
ENSP00000220751	ENSMODP00000009583
ENSP00000332454	ENSMODP00000026216
ENSP00000306678	ENSMODP00000017759
ENSP00000363852	ENSMODP00000020345
ENSP00000229729	ENSMODP00000018923
ENSP00000336888	ENSMODP00000033680
ENSP00000359892	ENSMODP00000038197
ENSP00000410447	ENSMODP00000019572
ENSP00000262032	ENSMODP00000002177
ENSP00000413025	ENSMODP00000011613
ENSP00000344544	ENSMODP00000016140
ENSP00000357881	ENSMODP00000009690
ENSP00000473474	ENSMODP00000009558
ENSP00000297679	ENSMODP00000002133
ENSP00000343526	ENSMODP00000001843
ENSP00000303434	ENSMODP00000000384
ENSP00000346643	ENSMODP00000013383
ENSP00000292432	ENSMODP00000006152
ENSP00000223366	ENSMODP00000020206
ENSP00000360002	ENSMODP00000023459
ENSP00000295256	ENSMODP00000024048
ENSP00000442464	ENSMODP00000026649
ENSP00000340243	ENSMODP00000020260
ENSP00000319796	ENSMODP00000022127
ENSP00000420863	ENSMODP00000024585
ENSP00000320346	ENSMODP00000022138
ENSP00000262809	ENSMODP00000032312
ENSP00000215061	ENSMODP00000018806
ENSP00000274140	ENSMODP00000002965
ENSP00000427223	ENSMODP00000002646
ENSP00000379118	ENSMODP00000037712
ENSP00000471536	ENSMODP00000004691
ENSP00000319412	ENSMODP00000021474
ENSP00000385824	ENSMODP00000022440
ENSP00000361672	ENSMODP00000021633
ENSP00000363377	ENSMODP00000006141
ENSP00000366746	ENSMODP00000012151
ENSP00000368818	ENSMODP00000017580
ENSP00000413697	ENSMODP00000038229
ENSP00000330631	ENSMODP00000013223
ENSP00000043402	ENSMODP00000011589
ENSP00000294635	ENSMODP00000000422
ENSP00000263212	ENSMODP00000022092
ENSP00000312411	ENSMODP00000018288
ENSP00000417659	ENSMODP00000020371
ENSP00000254654	ENSMODP00000019866
ENSP00000477341	ENSMODP00000024020
ENSP00000372322	ENSMODP00000010064
ENSP00000343909	ENSMODP00000005441
ENSP00000378830	ENSMODP00000027864
ENSP00000338673	ENSMODP00000004283
ENSP00000376345	ENSMODP00000009105
ENSP00000339186	ENSMODP00000036832
ENSP00000378324	ENSMODP00000014640
ENSP00000414398	ENSMODP00000016641
ENSP00000307280	ENSMODP00000019725
ENSP00000347055	ENSMODP00000013632
ENSP00000379210	ENSMODP00000017432
ENSP00000229824	ENSMODP00000016921
ENSP00000365630	ENSMODP00000011273
ENSP00000262094	ENSMODP00000025604
ENSP00000379601	ENSMODP00000009936
ENSP00000363799	ENSMODP00000034982
ENSP00000334300	ENSMODP00000034984
ENSP00000316674	ENSMODP00000032087
ENSP00000329647	ENSMODP00000003631
ENSP00000330247	ENSMODP00000017343
ENSP00000406933	ENSMODP00000014185
ENSP00000376615	ENSMODP00000002789
ENSP00000261461	ENSMODP00000003583
ENSP00000417963	ENSMODP00000023723
ENSP00000412733	ENSMODP00000001117
ENSP00000296220	ENSMODP00000022920
ENSP00000263650	ENSMODP00000033234
ENSP00000378349	ENSMODP00000015131
ENSP00000353094	ENSMODP00000020543
ENSP00000328327	ENSMODP00000015214
ENSP00000218008	ENSMODP00000012900
ENSP00000334216	ENSMODP00000037115
ENSP00000250111	ENSMODP00000009001
ENSP00000356790	ENSMODP00000003619
ENSP00000407158	ENSMODP00000038324
ENSP00000396538	ENSMODP00000003336
ENSP00000379330	ENSMODP00000020450
ENSP00000388910	ENSMODP00000003636
ENSP00000366378	ENSMODP00000020169
ENSP00000325682	ENSMODP00000010948
ENSP00000334456	ENSMODP00000024947
ENSP00000377867	ENSMODP00000019135
ENSP00000361892	ENSMODP00000020242
ENSP00000429744	ENSMODP00000008035
ENSP00000344546	ENSMODP00000010042
ENSP00000320485	ENSMODP00000017981
ENSP00000343126	ENSMODP00000011835
ENSP00000368189	ENSMODP00000040608
ENSP00000263620	ENSMODP00000007047
ENSP00000263270	ENSMODP00000011322
ENSP00000336666	ENSMODP00000006088
ENSP00000379891	ENSMODP00000026493
ENSP00000352167	ENSMODP00000016433
ENSP00000413049	ENSMODP00000018082
ENSP00000381782	ENSMODP00000012224
ENSP00000354886	ENSMODP00000016445
ENSP00000397563	ENSMODP00000037709
ENSP00000257177	ENSMODP00000000740
ENSP00000365130	ENSMODP00000004328
ENSP00000263063	ENSMODP00000009858
ENSP00000373420	ENSMODP00000021575
ENSP00000325594	ENSMODP00000011718
ENSP00000337732	ENSMODP00000012877
ENSP00000410862	ENSMODP00000014505
ENSP00000344465	ENSMODP00000020838
ENSP00000386908	ENSMODP00000012242
ENSP00000274473	ENSMODP00000019625
ENSP00000340330	ENSMODP00000011971
ENSP00000259021	ENSMODP00000015208
ENSP00000287239	ENSMODP00000000887
ENSP00000380136	ENSMODP00000017666
ENSP00000406037	ENSMODP00000002268
ENSP00000316948	ENSMODP00000005073
ENSP00000394734	ENSMODP00000018787
ENSP00000337194	ENSMODP00000012204
ENSP00000263864	ENSMODP00000019477
ENSP00000356992	ENSMODP00000006685
ENSP00000264245	ENSMODP00000037070
ENSP00000310561	ENSMODP00000005983
ENSP00000320038	ENSMODP00000017552
ENSP00000410561	ENSMODP00000009741
ENSP00000236877	ENSMODP00000031304
ENSP00000384582	ENSMODP00000025280
ENSP00000272433	ENSMODP00000023927
ENSP00000316905	ENSMODP00000007285
ENSP00000224807	ENSMODP00000014942
ENSP00000266771	ENSMODP00000019529
ENSP00000227880	ENSMODP00000008082
ENSP00000340402	ENSMODP00000022314
ENSP00000365686	ENSMODP00000010391
ENSP00000417085	ENSMODP00000022783
ENSP00000356991	ENSMODP00000006646
ENSP00000418070	ENSMODP00000022543
ENSP00000402060	ENSMODP00000026092
ENSP00000264025	ENSMODP00000016502
ENSP00000359000	ENSMODP00000014221
ENSP00000245796	ENSMODP00000017230
ENSP00000274710	ENSMODP00000014738
ENSP00000020673	ENSMODP00000035593
ENSP00000417706	ENSMODP00000004665
ENSP00000319482	ENSMODP00000008768
ENSP00000334625	ENSMODP00000025824
ENSP00000298139	ENSMODP00000037910
ENSP00000475456	ENSMODP00000032954
ENSP00000317636	ENSMODP00000009347
ENSP00000370531	ENSMODP00000008274
ENSP00000259407	ENSMODP00000018012
ENSP00000269228	ENSMODP00000026857
ENSP00000265565	ENSMODP00000017698
ENSP00000332353	ENSMODP00000003369
ENSP00000361266	ENSMODP00000003066
ENSP00000396722	ENSMODP00000006561
ENSP00000330862	ENSMODP00000006571
ENSP00000350364	ENSMODP00000000573
ENSP00000270642	ENSMODP00000026042
ENSP00000264668	ENSMODP00000002568
ENSP00000337459	ENSMODP00000030466
ENSP00000297494	ENSMODP00000033576
ENSP00000419970	ENSMODP00000028496
ENSP00000283122	ENSMODP00000025295
ENSP00000355480	ENSMODP00000040249
ENSP00000387536	ENSMODP00000009219
ENSP00000420927	ENSMODP00000015067
ENSP00000005178	ENSMODP00000020618
ENSP00000378405	ENSMODP00000002245
ENSP00000333633	ENSMODP00000018323
ENSP00000338629	ENSMODP00000011949
ENSP00000349076	ENSMODP00000011583
ENSP00000417654	ENSMODP00000022584
ENSP00000247138	ENSMODP00000012587
ENSP00000320566	ENSMODP00000019328
ENSP00000322142	ENSMODP00000010747
ENSP00000380024	ENSMODP00000022570
ENSP00000364929	ENSMODP00000005573
ENSP00000307183	ENSMODP00000005181
ENSP00000377265	ENSMODP00000023492
ENSP00000362332	ENSMODP00000022320
ENSP00000368924	ENSMODP00000012905
ENSP00000201031	ENSMODP00000020538
ENSP00000008391	ENSMODP00000023494
ENSP00000300209	ENSMODP00000026682
ENSP00000267273	ENSMODP00000007658
ENSP00000406482	ENSMODP00000017716
ENSP00000290902	ENSMODP00000005415
ENSP00000316881	ENSMODP00000018843
ENSP00000323696	ENSMODP00000013520
ENSP00000347649	ENSMODP00000018377
ENSP00000236040	ENSMODP00000021426
ENSP00000379951	ENSMODP00000022621
ENSP00000321005	ENSMODP00000038226
ENSP00000340507	ENSMODP00000017283
ENSP00000351250	ENSMODP00000000527
ENSP00000384876	ENSMODP00000009234
ENSP00000217169	ENSMODP00000021022
ENSP00000419185	ENSMODP00000025583
ENSP00000302630	ENSMODP00000033769
ENSP00000371786	ENSMODP00000032275
ENSP00000261726	ENSMODP00000015346
ENSP00000353401	ENSMODP00000016992
ENSP00000396935	ENSMODP00000014205
ENSP00000417003	ENSMODP00000039908
ENSP00000268676	ENSMODP00000004099
ENSP00000270560	ENSMODP00000006931
ENSP00000304277	ENSMODP00000026580
ENSP00000433102	ENSMODP00000023180
ENSP00000373272	ENSMODP00000032390
ENSP00000256649	ENSMODP00000006350
ENSP00000338964	ENSMODP00000003193
ENSP00000381340	ENSMODP00000000396
ENSP00000265723	ENSMODP00000012716
ENSP00000393324	ENSMODP00000004776
ENSP00000318057	ENSMODP00000028686
ENSP00000242480	ENSMODP00000021349
ENSP00000445626	ENSMODP00000021165
ENSP00000331327	ENSMODP00000012055
ENSP00000374205	ENSMODP00000006606
ENSP00000219905	ENSMODP00000000056
ENSP00000409738	ENSMODP00000019347
ENSP00000321951	ENSMODP00000005294
ENSP00000314380	ENSMODP00000013045
ENSP00000437402	ENSMODP00000022634
ENSP00000387194	ENSMODP00000011852
ENSP00000221476	ENSMODP00000039132
ENSP00000299198	ENSMODP00000012938
ENSP00000357106	ENSMODP00000034639
ENSP00000384193	ENSMODP00000021111
ENSP00000222374	ENSMODP00000026057
ENSP00000227348	ENSMODP00000016249
ENSP00000395359	ENSMODP00000017351
ENSP00000475496	ENSMODP00000024628
ENSP00000268099	ENSMODP00000011585
ENSP00000307275	ENSMODP00000021299
ENSP00000355387	ENSMODP00000011450
ENSP00000316007	ENSMODP00000005514
ENSP00000349320	ENSMODP00000021238
ENSP00000418081	ENSMODP00000015112
ENSP00000419101	ENSMODP00000015549
ENSP00000302177	ENSMODP00000018335
ENSP00000324944	ENSMODP00000014162
ENSP00000314196	ENSMODP00000038772
ENSP00000245615	ENSMODP00000004930
ENSP00000261407	ENSMODP00000022648
ENSP00000406052	ENSMODP00000007656
ENSP00000346065	ENSMODP00000023567
ENSP00000384376	ENSMODP00000011739
ENSP00000255324	ENSMODP00000009725
ENSP00000381504	ENSMODP00000021634
ENSP00000414624	ENSMODP00000011444
ENSP00000325674	ENSMODP00000007665
ENSP00000452634	ENSMODP00000016797
ENSP00000369409	ENSMODP00000016776
ENSP00000284073	ENSMODP00000018496
ENSP00000257552	ENSMODP00000031317
ENSP00000233078	ENSMODP00000006345
ENSP00000349415	ENSMODP00000010252
ENSP00000229340	ENSMODP00000019019
ENSP00000257017	ENSMODP00000016596
ENSP00000306496	ENSMODP00000000124
ENSP00000358644	ENSMODP00000041145
ENSP00000393987	ENSMODP00000017830
ENSP00000295569	ENSMODP00000039008
ENSP00000263519	ENSMODP00000010132
ENSP00000353414	ENSMODP00000006851
ENSP00000369677	ENSMODP00000019624
ENSP00000335481	ENSMODP00000029521
ENSP00000318234	ENSMODP00000028518
ENSP00000254528	ENSMODP00000026821
ENSP00000332806	ENSMODP00000000816
ENSP00000325355	ENSMODP00000009216
ENSP00000345436	ENSMODP00000019885
ENSP00000364627	ENSMODP00000017362
ENSP00000274289	ENSMODP00000024401
ENSP00000361275	ENSMODP00000037713
ENSP00000466248	ENSMODP00000032211
ENSP00000253159	ENSMODP00000015411
ENSP00000441823	ENSMODP00000015319
ENSP00000251020	ENSMODP00000016412
ENSP00000333537	ENSMODP00000007520
ENSP00000259708	ENSMODP00000023696
ENSP00000399403	ENSMODP00000010465
ENSP00000250693	ENSMODP00000010232
ENSP00000348064	ENSMODP00000024079
ENSP00000320543	ENSMODP00000037611
ENSP00000406209	ENSMODP00000017546
ENSP00000317431	ENSMODP00000011227
ENSP00000367323	ENSMODP00000031175
ENSP00000419952	ENSMODP00000019658
ENSP00000302719	ENSMODP00000009371
ENSP00000344208	ENSMODP00000015699
ENSP00000285208	ENSMODP00000023057
ENSP00000410403	ENSMODP00000024083
ENSP00000465419	ENSMODP00000000697
ENSP00000355938	ENSMODP00000003756
ENSP00000320234	ENSMODP00000007180
ENSP00000437041	ENSMODP00000007465
ENSP00000356218	ENSMODP00000001066
ENSP00000407726	ENSMODP00000015952
ENSP00000364220	ENSMODP00000019901
ENSP00000301286	ENSMODP00000032643
ENSP00000221957	ENSMODP00000032620
ENSP00000371272	ENSMODP00000001209
ENSP00000300055	ENSMODP00000035218
ENSP00000336762	ENSMODP00000008643
ENSP00000475417	ENSMODP00000032817
ENSP00000405514	ENSMODP00000038829
ENSP00000424474	ENSMODP00000032819
ENSP00000226574	ENSMODP00000025861
ENSP00000221452	ENSMODP00000026080
ENSP00000384273	ENSMODP00000011996
ENSP00000295025	ENSMODP00000002644
ENSP00000329468	ENSMODP00000023968
ENSP00000265846	ENSMODP00000010783
ENSP00000353078	ENSMODP00000012617
ENSP00000380505	ENSMODP00000004827
ENSP00000366326	ENSMODP00000011494
ENSP00000338348	ENSMODP00000004167
ENSP00000380178	ENSMODP00000035121
ENSP00000207457	ENSMODP00000022295
ENSP00000379263	ENSMODP00000009523
ENSP00000283025	ENSMODP00000006484
ENSP00000259339	ENSMODP00000008405
ENSP00000345719	ENSMODP00000008430
ENSP00000356599	ENSMODP00000007529
ENSP00000350102	ENSMODP00000021481
ENSP00000078445	ENSMODP00000000973
ENSP00000357596	ENSMODP00000021586
ENSP00000342136	ENSMODP00000009022
ENSP00000329140	ENSMODP00000017359
ENSP00000434939	ENSMODP00000024816
ENSP00000273062	ENSMODP00000035989
ENSP00000273179	ENSMODP00000024160
ENSP00000411145	ENSMODP00000019294
ENSP00000283268	ENSMODP00000003329
ENSP00000359357	ENSMODP00000014783
ENSP00000342137	ENSMODP00000016827
ENSP00000346240	ENSMODP00000032116
ENSP00000216180	ENSMODP00000007708
ENSP00000337701	ENSMODP00000018754
ENSP00000378072	ENSMODP00000016996
ENSP00000265838	ENSMODP00000018312
ENSP00000356015	ENSMODP00000008873
ENSP00000295709	ENSMODP00000019213
ENSP00000361769	ENSMODP00000021938
ENSP00000439287	ENSMODP00000020250
ENSP00000384892	ENSMODP00000006799
ENSP00000428417	ENSMODP00000023145
ENSP00000323313	ENSMODP00000022854
ENSP00000264065	ENSMODP00000013163
ENSP00000381104	ENSMODP00000024290
ENSP00000365567	ENSMODP00000009668
ENSP00000360184	ENSMODP00000005706
ENSP00000216605	ENSMODP00000032325
ENSP00000379108	ENSMODP00000023956
ENSP00000265686	ENSMODP00000026659
ENSP00000332247	ENSMODP00000015702
ENSP00000264649	ENSMODP00000018616
ENSP00000336740	ENSMODP00000017313
ENSP00000339916	ENSMODP00000012063
ENSP00000338127	ENSMODP00000009360
ENSP00000361158	ENSMODP00000002937
ENSP00000349616	ENSMODP00000022964
ENSP00000421981	ENSMODP00000026023
ENSP00000321804	ENSMODP00000020635
ENSP00000326031	ENSMODP00000009512
ENSP00000430955	ENSMODP00000041213
ENSP00000304051	ENSMODP00000002256
ENSP00000366395	ENSMODP00000032861
ENSP00000326699	ENSMODP00000000186
ENSP00000320866	ENSMODP00000014423
ENSP00000269881	ENSMODP00000018657
ENSP00000264735	ENSMODP00000018904
ENSP00000332488	ENSMODP00000013720
ENSP00000261854	ENSMODP00000002609
ENSP00000288680	ENSMODP00000003624
ENSP00000229304	ENSMODP00000022453
ENSP00000229335	ENSMODP00000022451
ENSP00000244669	ENSMODP00000016383
ENSP00000307252	ENSMODP00000019284
ENSP00000278060	ENSMODP00000013113
ENSP00000297792	ENSMODP00000014104
ENSP00000383042	ENSMODP00000020160
ENSP00000269397	ENSMODP00000002602
ENSP00000216133	ENSMODP00000036781
ENSP00000384490	ENSMODP00000011965
ENSP00000308750	ENSMODP00000002597
ENSP00000441801	ENSMODP00000013261
ENSP00000227524	ENSMODP00000025440
ENSP00000430432	ENSMODP00000022264
ENSP00000359128	ENSMODP00000014638
ENSP00000361110	ENSMODP00000015845
ENSP00000368835	ENSMODP00000019374
ENSP00000312272	ENSMODP00000018219
ENSP00000342832	ENSMODP00000017946
ENSP00000381821	ENSMODP00000019568
ENSP00000432648	ENSMODP00000025123
ENSP00000381823	ENSMODP00000017800
ENSP00000265175	ENSMODP00000025750
ENSP00000343405	ENSMODP00000000418
ENSP00000280551	ENSMODP00000023657
ENSP00000259605	ENSMODP00000003236
ENSP00000274811	ENSMODP00000006339
ENSP00000368824	ENSMODP00000009961
ENSP00000354609	ENSMODP00000017678
ENSP00000357232	ENSMODP00000021054
ENSP00000268122	ENSMODP00000024395
ENSP00000360217	ENSMODP00000030235
ENSP00000215812	ENSMODP00000011810
ENSP00000251170	ENSMODP00000035502
ENSP00000341564	ENSMODP00000035395
ENSP00000343877	ENSMODP00000011557
ENSP00000406197	ENSMODP00000030221
ENSP00000363414	ENSMODP00000032196
ENSP00000414378	ENSMODP00000021356
ENSP00000215368	ENSMODP00000006487
ENSP00000328777	ENSMODP00000024127
ENSP00000357392	ENSMODP00000021350
ENSP00000359489	ENSMODP00000006894
ENSP00000265343	ENSMODP00000017312
ENSP00000321537	ENSMODP00000037951
ENSP00000376333	ENSMODP00000009275
ENSP00000273666	ENSMODP00000022752
ENSP00000265563	ENSMODP00000016745
ENSP00000342538	ENSMODP00000019852
ENSP00000359070	ENSMODP00000021178
ENSP00000317743	ENSMODP00000024819
ENSP00000385616	ENSMODP00000036771
ENSP00000297325	ENSMODP00000011782
ENSP00000348496	ENSMODP00000000018
ENSP00000363391	ENSMODP00000002040
ENSP00000384015	ENSMODP00000036552
ENSP00000341280	ENSMODP00000013468
ENSP00000460971	ENSMODP00000008971
ENSP00000278853	ENSMODP00000033461
ENSP00000386289	ENSMODP00000035233
ENSP00000363458	ENSMODP00000017492
ENSP00000252891	ENSMODP00000009700
ENSP00000347169	ENSMODP00000008355
ENSP00000285599	ENSMODP00000003515
ENSP00000261483	ENSMODP00000001582
ENSP00000353655	ENSMODP00000024280
ENSP00000375081	ENSMODP00000030142
ENSP00000382544	ENSMODP00000012601
ENSP00000339179	ENSMODP00000004003
ENSP00000362634	ENSMODP00000021758
ENSP00000354168	ENSMODP00000031624
ENSP00000451575	ENSMODP00000002800
ENSP00000419199	ENSMODP00000000114
ENSP00000397655	ENSMODP00000019205
ENSP00000377840	ENSMODP00000015872
ENSP00000438949	ENSMODP00000036012
ENSP00000320025	ENSMODP00000012021
ENSP00000265997	ENSMODP00000036078
ENSP00000265085	ENSMODP00000007480
ENSP00000443985	ENSMODP00000001370
ENSP00000263791	ENSMODP00000000741
ENSP00000199389	ENSMODP00000010072
ENSP00000307235	ENSMODP00000012052
ENSP00000233057	ENSMODP00000028915
ENSP00000359575	ENSMODP00000010141
ENSP00000338207	ENSMODP00000009159
ENSP00000442786	ENSMODP00000022310
ENSP00000257818	ENSMODP00000034350
ENSP00000361043	ENSMODP00000002477
ENSP00000336606	ENSMODP00000009106
ENSP00000386520	ENSMODP00000014850
ENSP00000362441	ENSMODP00000027603
ENSP00000216268	ENSMODP00000038176
ENSP00000357637	ENSMODP00000027297
ENSP00000370022	ENSMODP00000006483
ENSP00000430241	ENSMODP00000010203
ENSP00000353331	ENSMODP00000017571
ENSP00000368190	ENSMODP00000017470
ENSP00000303834	ENSMODP00000025243
ENSP00000303096	ENSMODP00000025249
ENSP00000362942	ENSMODP00000013629
ENSP00000417038	ENSMODP00000021535
ENSP00000360054	ENSMODP00000020738
ENSP00000311713	ENSMODP00000033015
ENSP00000348278	ENSMODP00000009387
ENSP00000336655	ENSMODP00000012275
ENSP00000194530	ENSMODP00000019009
ENSP00000281456	ENSMODP00000005715
ENSP00000281154	ENSMODP00000015188
ENSP00000358888	ENSMODP00000002463
ENSP00000011473	ENSMODP00000021710
ENSP00000263233	ENSMODP00000012392
ENSP00000418994	ENSMODP00000003594
ENSP00000358297	ENSMODP00000023367
ENSP00000417653	ENSMODP00000028116
ENSP00000320176	ENSMODP00000036939
ENSP00000415579	ENSMODP00000020611
ENSP00000264010	ENSMODP00000007129
ENSP00000318085	ENSMODP00000016595
ENSP00000451712	ENSMODP00000008436
ENSP00000343635	ENSMODP00000005879
ENSP00000357341	ENSMODP00000022055
ENSP00000405424	ENSMODP00000006593
ENSP00000217320	ENSMODP00000001554
ENSP00000337838	ENSMODP00000002202
ENSP00000274721	ENSMODP00000015259
ENSP00000347591	ENSMODP00000012001
ENSP00000428518	ENSMODP00000012228
ENSP00000313423	ENSMODP00000005650
ENSP00000360158	ENSMODP00000023481
ENSP00000366243	ENSMODP00000003290
ENSP00000367655	ENSMODP00000006023
ENSP00000357048	ENSMODP00000011933
ENSP00000350071	ENSMODP00000021920
ENSP00000263918	ENSMODP00000019199
ENSP00000327197	ENSMODP00000019847
ENSP00000403712	ENSMODP00000008766
ENSP00000004980	ENSMODP00000002167
ENSP00000258080	ENSMODP00000005932
ENSP00000357980	ENSMODP00000010233
ENSP00000305919	ENSMODP00000013256
ENSP00000303766	ENSMODP00000010236
ENSP00000420267	ENSMODP00000024651
ENSP00000356331	ENSMODP00000016057
ENSP00000371858	ENSMODP00000035835
ENSP00000419740	ENSMODP00000002434
ENSP00000364145	ENSMODP00000014223
ENSP00000369100	ENSMODP00000020783
ENSP00000356047	ENSMODP00000002663
ENSP00000356113	ENSMODP00000002228
ENSP00000296589	ENSMODP00000035742
ENSP00000024061	ENSMODP00000000793
ENSP00000323847	ENSMODP00000034936
ENSP00000282026	ENSMODP00000033076
ENSP00000322628	ENSMODP00000033558
ENSP00000381140	ENSMODP00000026306
ENSP00000314036	ENSMODP00000008112
ENSP00000310551	ENSMODP00000019371
ENSP00000370395	ENSMODP00000024524
ENSP00000433757	ENSMODP00000017789
ENSP00000005340	ENSMODP00000008135
ENSP00000368169	ENSMODP00000007920
ENSP00000394352	ENSMODP00000018051
ENSP00000378328	ENSMODP00000012026
ENSP00000427130	ENSMODP00000009589
ENSP00000261739	ENSMODP00000005299
ENSP00000359982	ENSMODP00000000639
ENSP00000408005	ENSMODP00000020038
ENSP00000262613	ENSMODP00000008498
ENSP00000342143	ENSMODP00000023369
ENSP00000347742	ENSMODP00000034386
ENSP00000294725	ENSMODP00000015347
ENSP00000415106	ENSMODP00000024847
ENSP00000280098	ENSMODP00000036121
ENSP00000228251	ENSMODP00000022758
ENSP00000007699	ENSMODP00000021948
ENSP00000262746	ENSMODP00000002901
ENSP00000368646	ENSMODP00000040987
ENSP00000296464	ENSMODP00000015350
ENSP00000384144	ENSMODP00000016660
ENSP00000357189	ENSMODP00000039226
ENSP00000299633	ENSMODP00000024179
ENSP00000317396	ENSMODP00000010668
ENSP00000258229	ENSMODP00000010685
ENSP00000370299	ENSMODP00000037792
ENSP00000365188	ENSMODP00000013914
ENSP00000368637	ENSMODP00000014568
ENSP00000406546	ENSMODP00000019148
ENSP00000298472	ENSMODP00000011775
ENSP00000387549	ENSMODP00000012321
ENSP00000363229	ENSMODP00000003060
ENSP00000343899	ENSMODP00000016525
ENSP00000283309	ENSMODP00000007256
ENSP00000394794	ENSMODP00000025968
ENSP00000271555	ENSMODP00000033707
ENSP00000340874	ENSMODP00000025296
ENSP00000444972	ENSMODP00000012686
ENSP00000265165	ENSMODP00000025770
ENSP00000340347	ENSMODP00000032051
ENSP00000306512	ENSMODP00000023940
ENSP00000441640	ENSMODP00000038746
ENSP00000416508	ENSMODP00000027463
ENSP00000341942	ENSMODP00000018906
ENSP00000327214	ENSMODP00000003396
ENSP00000438547	ENSMODP00000008522
ENSP00000390111	ENSMODP00000026561
ENSP00000350024	ENSMODP00000010369
ENSP00000362285	ENSMODP00000010853
ENSP00000380081	ENSMODP00000001168
ENSP00000345295	ENSMODP00000001969
ENSP00000265807	ENSMODP00000012416
ENSP00000376123	ENSMODP00000020938
ENSP00000350078	ENSMODP00000010709
ENSP00000279873	ENSMODP00000021339
ENSP00000347602	ENSMODP00000009804
ENSP00000264183	ENSMODP00000010471
ENSP00000325074	ENSMODP00000020833
ENSP00000336591	ENSMODP00000012645
ENSP00000335083	ENSMODP00000003481
ENSP00000399970	ENSMODP00000024554
ENSP00000430684	ENSMODP00000012792
ENSP00000359424	ENSMODP00000013213
ENSP00000224356	ENSMODP00000007874
ENSP00000366354	ENSMODP00000020063
ENSP00000299163	ENSMODP00000024151
ENSP00000398410	ENSMODP00000019296
ENSP00000385727	ENSMODP00000024545
ENSP00000298532	ENSMODP00000029367
ENSP00000339992	ENSMODP00000021821
ENSP00000429633	ENSMODP00000009912
ENSP00000217026	ENSMODP00000001476
ENSP00000398861	ENSMODP00000017495
ENSP00000323780	ENSMODP00000016142
ENSP00000295759	ENSMODP00000019081
ENSP00000297991	ENSMODP00000004690
ENSP00000318355	ENSMODP00000021447
ENSP00000297988	ENSMODP00000001460
ENSP00000284770	ENSMODP00000005905
ENSP00000253754	ENSMODP00000017485
ENSP00000312634	ENSMODP00000011686
ENSP00000337180	ENSMODP00000007263
ENSP00000392257	ENSMODP00000022411
ENSP00000260970	ENSMODP00000010084
ENSP00000232978	ENSMODP00000016985
ENSP00000359233	ENSMODP00000005548
ENSP00000349396	ENSMODP00000007903
ENSP00000258428	ENSMODP00000001707
ENSP00000462664	ENSMODP00000013833
ENSP00000361310	ENSMODP00000023656
ENSP00000241436	ENSMODP00000037403
ENSP00000230323	ENSMODP00000016164
ENSP00000314129	ENSMODP00000012428
ENSP00000295600	ENSMODP00000004592
ENSP00000361458	ENSMODP00000014283
ENSP00000354543	ENSMODP00000026588
ENSP00000368237	ENSMODP00000010683
ENSP00000351155	ENSMODP00000016395
ENSP00000381844	ENSMODP00000010551
ENSP00000358060	ENSMODP00000023437
ENSP00000338093	ENSMODP00000014968
ENSP00000355308	ENSMODP00000012153
ENSP00000419503	ENSMODP00000004472
ENSP00000261875	ENSMODP00000034776
ENSP00000360195	ENSMODP00000001874
ENSP00000328923	ENSMODP00000032142
ENSP00000309087	ENSMODP00000012820
ENSP00000420418	ENSMODP00000002407
ENSP00000247930	ENSMODP00000002840
ENSP00000262085	ENSMODP00000002422
ENSP00000395007	ENSMODP00000002852
ENSP00000338572	ENSMODP00000002429
ENSP00000399709	ENSMODP00000009399
ENSP00000448310	ENSMODP00000008447
ENSP00000361281	ENSMODP00000003128
ENSP00000332413	ENSMODP00000025491
ENSP00000360431	ENSMODP00000007131
ENSP00000362369	ENSMODP00000000751
ENSP00000268129	ENSMODP00000024419
ENSP00000302657	ENSMODP00000024125
ENSP00000326491	ENSMODP00000019615
ENSP00000358131	ENSMODP00000023402
ENSP00000305926	ENSMODP00000014693
ENSP00000237289	ENSMODP00000021739
ENSP00000352676	ENSMODP00000012802
ENSP00000228740	ENSMODP00000009957
ENSP00000358894	ENSMODP00000013972
ENSP00000305449	ENSMODP00000020017
ENSP00000366275	ENSMODP00000020001
ENSP00000289013	ENSMODP00000014280
ENSP00000357453	ENSMODP00000022164
ENSP00000348959	ENSMODP00000006393
ENSP00000380034	ENSMODP00000012734
ENSP00000327968	ENSMODP00000005128
ENSP00000246104	ENSMODP00000024360
ENSP00000203556	ENSMODP00000005767
ENSP00000439601	ENSMODP00000006840
ENSP00000230085	ENSMODP00000022447
ENSP00000377059	ENSMODP00000015486
ENSP00000311538	ENSMODP00000005897
ENSP00000342626	ENSMODP00000009035
ENSP00000333640	ENSMODP00000020293
ENSP00000356870	ENSMODP00000029415
ENSP00000411514	ENSMODP00000018479
ENSP00000386845	ENSMODP00000012767
ENSP00000281523	ENSMODP00000018547
ENSP00000396843	ENSMODP00000031639
ENSP00000370340	ENSMODP00000027788
ENSP00000332513	ENSMODP00000026226
ENSP00000358853	ENSMODP00000040033
ENSP00000265689	ENSMODP00000026658
ENSP00000356170	ENSMODP00000001449
ENSP00000228434	ENSMODP00000022775
ENSP00000390661	ENSMODP00000038235
ENSP00000362151	ENSMODP00000016184
ENSP00000420736	ENSMODP00000034105
ENSP00000365380	ENSMODP00000012328
ENSP00000347883	ENSMODP00000008853
ENSP00000404296	ENSMODP00000036033
ENSP00000272203	ENSMODP00000001842
ENSP00000360069	ENSMODP00000020732
ENSP00000368698	ENSMODP00000013217
ENSP00000361664	ENSMODP00000021631
ENSP00000356575	ENSMODP00000021551
ENSP00000432869	ENSMODP00000024814
ENSP00000309096	ENSMODP00000010380
ENSP00000370767	ENSMODP00000008306
ENSP00000460548	ENSMODP00000008341
ENSP00000333900	ENSMODP00000000102
ENSP00000289166	ENSMODP00000018034
ENSP00000318298	ENSMODP00000022951
ENSP00000443410	ENSMODP00000018218
ENSP00000358458	ENSMODP00000028988
ENSP00000359181	ENSMODP00000014723
ENSP00000242248	ENSMODP00000017408
ENSP00000360216	ENSMODP00000005738
ENSP00000265421	ENSMODP00000012762
ENSP00000476519	ENSMODP00000023922
ENSP00000427120	ENSMODP00000019593
ENSP00000271915	ENSMODP00000021407
ENSP00000365063	ENSMODP00000036739
ENSP00000366240	ENSMODP00000035967
ENSP00000258884	ENSMODP00000024206
ENSP00000355870	ENSMODP00000005747
ENSP00000227256	ENSMODP00000011321
ENSP00000331470	ENSMODP00000023108
ENSP00000282728	ENSMODP00000007998
ENSP00000366997	ENSMODP00000000245
ENSP00000321711	ENSMODP00000012199
ENSP00000281172	ENSMODP00000022352
ENSP00000358820	ENSMODP00000002252
ENSP00000264716	ENSMODP00000019437
ENSP00000245919	ENSMODP00000026917
ENSP00000306245	ENSMODP00000007329
ENSP00000289473	ENSMODP00000008622
ENSP00000348215	ENSMODP00000013794
ENSP00000309714	ENSMODP00000007829
ENSP00000375855	ENSMODP00000014618
ENSP00000356382	ENSMODP00000015808
ENSP00000356386	ENSMODP00000015387
ENSP00000405890	ENSMODP00000036766
ENSP00000251203	ENSMODP00000033497
ENSP00000318086	ENSMODP00000038843
ENSP00000368964	ENSMODP00000005674
ENSP00000362244	ENSMODP00000022245
ENSP00000346158	ENSMODP00000023293
ENSP00000251642	ENSMODP00000018488
ENSP00000263642	ENSMODP00000006974
ENSP00000437256	ENSMODP00000031737
ENSP00000353142	ENSMODP00000005389
ENSP00000192314	ENSMODP00000010701
ENSP00000308591	ENSMODP00000010564
ENSP00000300255	ENSMODP00000026353
ENSP00000270824	ENSMODP00000022226
ENSP00000350402	ENSMODP00000040042
ENSP00000320084	ENSMODP00000038847
ENSP00000358470	ENSMODP00000028989
ENSP00000426103	ENSMODP00000035969
ENSP00000261537	ENSMODP00000026850
ENSP00000369579	ENSMODP00000013104
ENSP00000471417	ENSMODP00000003605
ENSP00000368976	ENSMODP00000017566
ENSP00000301332	ENSMODP00000013693
ENSP00000346964	ENSMODP00000025431
ENSP00000358824	ENSMODP00000010905
ENSP00000316193	ENSMODP00000002771
ENSP00000454562	ENSMODP00000019845
ENSP00000246949	ENSMODP00000020496
ENSP00000469049	ENSMODP00000032553
ENSP00000363157	ENSMODP00000024427
ENSP00000398698	ENSMODP00000019686
ENSP00000403495	ENSMODP00000019688
ENSP00000376822	ENSMODP00000000487
ENSP00000287908	ENSMODP00000013056
ENSP00000323036	ENSMODP00000014725
ENSP00000256997	ENSMODP00000024833
ENSP00000358241	ENSMODP00000023363
ENSP00000256951	ENSMODP00000022708
ENSP00000379269	ENSMODP00000009689
ENSP00000439672	ENSMODP00000006124
ENSP00000254466	ENSMODP00000023868
ENSP00000344012	ENSMODP00000029511
ENSP00000301738	ENSMODP00000020716
ENSP00000312814	ENSMODP00000008863
ENSP00000384391	ENSMODP00000000849
ENSP00000386458	ENSMODP00000005154
ENSP00000296702	ENSMODP00000012678
ENSP00000357631	ENSMODP00000016877
ENSP00000369531	ENSMODP00000027637
ENSP00000347997	ENSMODP00000027638
ENSP00000313377	ENSMODP00000019273
ENSP00000239231	ENSMODP00000008902
ENSP00000302108	ENSMODP00000009055
ENSP00000332123	ENSMODP00000006750
ENSP00000274605	ENSMODP00000031036
ENSP00000370981	ENSMODP00000012246
ENSP00000359240	ENSMODP00000014983
ENSP00000352601	ENSMODP00000006446
ENSP00000253193	ENSMODP00000015285
ENSP00000276654	ENSMODP00000006681
ENSP00000318607	ENSMODP00000034265
ENSP00000262653	ENSMODP00000003670
ENSP00000268679	ENSMODP00000004738
ENSP00000402257	ENSMODP00000009316
ENSP00000383365	ENSMODP00000023221
ENSP00000434516	ENSMODP00000002612
ENSP00000430031	ENSMODP00000009526
ENSP00000350718	ENSMODP00000002150
ENSP00000261226	ENSMODP00000010302
ENSP00000376930	ENSMODP00000008661
ENSP00000384999	ENSMODP00000017550
ENSP00000411688	ENSMODP00000000142
ENSP00000332170	ENSMODP00000009180
ENSP00000366280	ENSMODP00000019993
ENSP00000251047	ENSMODP00000025551
ENSP00000310431	ENSMODP00000011610
ENSP00000258168	ENSMODP00000019007
ENSP00000262340	ENSMODP00000000853
ENSP00000261693	ENSMODP00000019581
ENSP00000264896	ENSMODP00000037525
ENSP00000399421	ENSMODP00000021313
ENSP00000311318	ENSMODP00000007166
ENSP00000322159	ENSMODP00000001680
ENSP00000361306	ENSMODP00000014520
ENSP00000384259	ENSMODP00000010772
ENSP00000376893	ENSMODP00000017242
ENSP00000376896	ENSMODP00000017247
ENSP00000259206	ENSMODP00000017238
ENSP00000372059	ENSMODP00000026473
ENSP00000254323	ENSMODP00000014919
ENSP00000252744	ENSMODP00000024447
ENSP00000417138	ENSMODP00000017144
ENSP00000380594	ENSMODP00000001641
ENSP00000264669	ENSMODP00000002551
ENSP00000258770	ENSMODP00000013240
ENSP00000228641	ENSMODP00000025625
ENSP00000241651	ENSMODP00000001202
ENSP00000228644	ENSMODP00000025626
ENSP00000250003	ENSMODP00000008362
ENSP00000345772	ENSMODP00000031386
ENSP00000352926	ENSMODP00000022868
ENSP00000354588	ENSMODP00000034578
ENSP00000268919	ENSMODP00000018601
ENSP00000385000	ENSMODP00000024465
ENSP00000368464	ENSMODP00000039451
ENSP00000343515	ENSMODP00000021286
ENSP00000355261	ENSMODP00000021094
ENSP00000425133	ENSMODP00000036241
ENSP00000304697	ENSMODP00000004302
ENSP00000415243	ENSMODP00000035037
ENSP00000367797	ENSMODP00000026148
ENSP00000343200	ENSMODP00000034694
ENSP00000414750	ENSMODP00000004137
ENSP00000359596	ENSMODP00000000041
ENSP00000473510	ENSMODP00000019955
ENSP00000364635	ENSMODP00000003358
ENSP00000364620	ENSMODP00000003324
ENSP00000364597	ENSMODP00000003262
ENSP00000364609	ENSMODP00000003322
ENSP00000219439	ENSMODP00000006094
ENSP00000358814	ENSMODP00000002223
ENSP00000352717	ENSMODP00000010928
ENSP00000216733	ENSMODP00000005549
ENSP00000368759	ENSMODP00000013192
ENSP00000360387	ENSMODP00000029137
ENSP00000265598	ENSMODP00000026613
ENSP00000250092	ENSMODP00000008822
ENSP00000408411	ENSMODP00000038160
ENSP00000357065	ENSMODP00000012491
ENSP00000376899	ENSMODP00000006270
ENSP00000256652	ENSMODP00000006284
ENSP00000298527	ENSMODP00000022773
ENSP00000326407	ENSMODP00000022772
ENSP00000350869	ENSMODP00000006052
ENSP00000297737	ENSMODP00000013153
ENSP00000406144	ENSMODP00000037975
ENSP00000422496	ENSMODP00000018716
ENSP00000323645	ENSMODP00000026862
ENSP00000265729	ENSMODP00000012974
ENSP00000394842	ENSMODP00000007017
ENSP00000362807	ENSMODP00000021921
ENSP00000264933	ENSMODP00000000754
ENSP00000218089	ENSMODP00000037746
ENSP00000407761	ENSMODP00000008354
ENSP00000348775	ENSMODP00000003841
ENSP00000307697	ENSMODP00000024469
ENSP00000420443	ENSMODP00000006375
ENSP00000272133	ENSMODP00000040539
ENSP00000348944	ENSMODP00000029504
ENSP00000349131	ENSMODP00000022041
ENSP00000217260	ENSMODP00000024370
ENSP00000276659	ENSMODP00000006466
ENSP00000344937	ENSMODP00000015484
ENSP00000467107	ENSMODP00000031649
ENSP00000216487	ENSMODP00000039714
ENSP00000232603	ENSMODP00000041240
ENSP00000383333	ENSMODP00000026271
ENSP00000287814	ENSMODP00000007680
ENSP00000262768	ENSMODP00000002455
ENSP00000266085	ENSMODP00000001556
ENSP00000218388	ENSMODP00000013588
ENSP00000302199	ENSMODP00000025269
ENSP00000314556	ENSMODP00000011393
ENSP00000347802	ENSMODP00000023373
ENSP00000427123	ENSMODP00000025511
ENSP00000360613	ENSMODP00000012779
ENSP00000360116	ENSMODP00000038537
ENSP00000264552	ENSMODP00000000336
ENSP00000381030	ENSMODP00000012574
ENSP00000298630	ENSMODP00000016928
ENSP00000418668	ENSMODP00000004079
ENSP00000307292	ENSMODP00000023188
ENSP00000305675	ENSMODP00000014872
ENSP00000290921	ENSMODP00000005398
ENSP00000416146	ENSMODP00000011241
ENSP00000353025	ENSMODP00000019316
ENSP00000351632	ENSMODP00000002929
ENSP00000350673	ENSMODP00000026219
ENSP00000396234	ENSMODP00000036548
ENSP00000241051	ENSMODP00000012150
ENSP00000278193	ENSMODP00000011812
ENSP00000447488	ENSMODP00000025627
ENSP00000361554	ENSMODP00000014225
ENSP00000369375	ENSMODP00000005260
ENSP00000075503	ENSMODP00000022763
ENSP00000363634	ENSMODP00000004448
ENSP00000217515	ENSMODP00000025592
ENSP00000226253	ENSMODP00000024040
ENSP00000329668	ENSMODP00000003103
ENSP00000364995	ENSMODP00000016729
ENSP00000346577	ENSMODP00000012700
ENSP00000362271	ENSMODP00000006980
ENSP00000378356	ENSMODP00000015281
ENSP00000260753	ENSMODP00000036034
ENSP00000264444	ENSMODP00000014354
ENSP00000337889	ENSMODP00000004962
ENSP00000401867	ENSMODP00000005900
ENSP00000326563	ENSMODP00000015209
ENSP00000386660	ENSMODP00000027999
ENSP00000370826	ENSMODP00000012011
ENSP00000382204	ENSMODP00000021455
ENSP00000360472	ENSMODP00000007161
ENSP00000312273	ENSMODP00000017265
ENSP00000302297	ENSMODP00000011972
ENSP00000477310	ENSMODP00000018478
ENSP00000300571	ENSMODP00000008222
ENSP00000228887	ENSMODP00000022717
ENSP00000014914	ENSMODP00000022718
ENSP00000376403	ENSMODP00000008442
ENSP00000343464	ENSMODP00000005705
ENSP00000357348	ENSMODP00000022071
ENSP00000338272	ENSMODP00000008245
ENSP00000361943	ENSMODP00000040263
ENSP00000369915	ENSMODP00000008694
ENSP00000347730	ENSMODP00000015844
ENSP00000354206	ENSMODP00000008213
ENSP00000394757	ENSMODP00000015425
ENSP00000295589	ENSMODP00000035626
ENSP00000446058	ENSMODP00000032675
ENSP00000290894	ENSMODP00000022002
ENSP00000307369	ENSMODP00000021450
ENSP00000366936	ENSMODP00000003647
ENSP00000379396	ENSMODP00000034494
ENSP00000446132	ENSMODP00000025611
ENSP00000356265	ENSMODP00000000546
ENSP00000341838	ENSMODP00000020480
ENSP00000354488	ENSMODP00000000474
ENSP00000344468	ENSMODP00000021283
ENSP00000307046	ENSMODP00000008527
ENSP00000361818	ENSMODP00000020228
ENSP00000280886	ENSMODP00000007060
ENSP00000381489	ENSMODP00000017414
ENSP00000375076	ENSMODP00000033224
ENSP00000434142	ENSMODP00000022087
ENSP00000368391	ENSMODP00000008207
ENSP00000391200	ENSMODP00000011441
ENSP00000415836	ENSMODP00000004255
ENSP00000361748	ENSMODP00000029564
ENSP00000400113	ENSMODP00000011211
ENSP00000403397	ENSMODP00000025606
ENSP00000355924	ENSMODP00000003943
ENSP00000393453	ENSMODP00000011968
ENSP00000322323	ENSMODP00000010565
ENSP00000468308	ENSMODP00000005501
ENSP00000263733	ENSMODP00000007504
ENSP00000353007	ENSMODP00000020310
ENSP00000260128	ENSMODP00000009233
ENSP00000313699	ENSMODP00000000429
ENSP00000430620	ENSMODP00000015595
ENSP00000264613	ENSMODP00000026575
ENSP00000360560	ENSMODP00000030288
ENSP00000377369	ENSMODP00000032640
ENSP00000341179	ENSMODP00000021958
ENSP00000414635	ENSMODP00000020109
ENSP00000281441	ENSMODP00000006020
ENSP00000319009	ENSMODP00000038348
ENSP00000264344	ENSMODP00000024001
ENSP00000033079	ENSMODP00000015338
ENSP00000380150	ENSMODP00000000253
ENSP00000384570	ENSMODP00000000694
ENSP00000458715	ENSMODP00000002694
ENSP00000311609	ENSMODP00000023226
ENSP00000330221	ENSMODP00000011527
ENSP00000310332	ENSMODP00000023002
ENSP00000370745	ENSMODP00000012882
ENSP00000424838	ENSMODP00000024342
ENSP00000361990	ENSMODP00000023757
ENSP00000290650	ENSMODP00000022263
ENSP00000368727	ENSMODP00000019349
ENSP00000363832	ENSMODP00000015626
ENSP00000400057	ENSMODP00000009451
ENSP00000264595	ENSMODP00000004684
ENSP00000338624	ENSMODP00000006205
ENSP00000301765	ENSMODP00000025445
ENSP00000320416	ENSMODP00000017237
ENSP00000267202	ENSMODP00000015469
ENSP00000318629	ENSMODP00000023786
ENSP00000384551	ENSMODP00000021940
ENSP00000272641	ENSMODP00000001437
ENSP00000333593	ENSMODP00000023732
ENSP00000329295	ENSMODP00000015265
ENSP00000354451	ENSMODP00000033667
ENSP00000378555	ENSMODP00000025116
ENSP00000301335	ENSMODP00000012970
ENSP00000278426	ENSMODP00000033755
ENSP00000320604	ENSMODP00000010724
ENSP00000261507	ENSMODP00000002862
ENSP00000400500	ENSMODP00000034611
ENSP00000254250	ENSMODP00000012640
ENSP00000300249	ENSMODP00000013262
ENSP00000358813	ENSMODP00000022965
ENSP00000411099	ENSMODP00000010766
ENSP00000346155	ENSMODP00000021258
ENSP00000356853	ENSMODP00000001629
ENSP00000361285	ENSMODP00000015598
ENSP00000376840	ENSMODP00000017667
ENSP00000297283	ENSMODP00000017399
ENSP00000362841	ENSMODP00000021301
ENSP00000359340	ENSMODP00000021025
ENSP00000429073	ENSMODP00000010310
ENSP00000284000	ENSMODP00000030140
ENSP00000305422	ENSMODP00000020391
ENSP00000427514	ENSMODP00000015233
ENSP00000206513	ENSMODP00000005654
ENSP00000386165	ENSMODP00000013188
ENSP00000345774	ENSMODP00000013811
ENSP00000358866	ENSMODP00000010847
ENSP00000368356	ENSMODP00000010341
ENSP00000374353	ENSMODP00000020960
ENSP00000380514	ENSMODP00000020125
ENSP00000273077	ENSMODP00000019344
ENSP00000378938	ENSMODP00000002481
ENSP00000312222	ENSMODP00000000759
ENSP00000350049	ENSMODP00000034155
ENSP00000261017	ENSMODP00000035740
ENSP00000225941	ENSMODP00000032902
ENSP00000230882	ENSMODP00000025374
ENSP00000371432	ENSMODP00000025486
ENSP00000376188	ENSMODP00000004289
ENSP00000417658	ENSMODP00000010261
ENSP00000368666	ENSMODP00000009701
ENSP00000389326	ENSMODP00000021483
ENSP00000369699	ENSMODP00000021469
ENSP00000271715	ENSMODP00000023550
ENSP00000248121	ENSMODP00000020056
ENSP00000344041	ENSMODP00000000287
ENSP00000334223	ENSMODP00000011368
ENSP00000317382	ENSMODP00000001145
ENSP00000359151	ENSMODP00000004384
ENSP00000301945	ENSMODP00000014752
ENSP00000306185	ENSMODP00000026009
ENSP00000296350	ENSMODP00000027349
ENSP00000358997	ENSMODP00000014557
ENSP00000261233	ENSMODP00000011339
ENSP00000256458	ENSMODP00000033729
ENSP00000390651	ENSMODP00000023115
ENSP00000236137	ENSMODP00000003743
ENSP00000308895	ENSMODP00000026955
ENSP00000336783	ENSMODP00000032086
ENSP00000401946	ENSMODP00000011172
ENSP00000379144	ENSMODP00000020434
ENSP00000304355	ENSMODP00000000944
ENSP00000386377	ENSMODP00000000829
ENSP00000385510	ENSMODP00000002770
ENSP00000221847	ENSMODP00000032676
ENSP00000368265	ENSMODP00000009933
ENSP00000357470	ENSMODP00000033980
ENSP00000234453	ENSMODP00000012354
ENSP00000369862	ENSMODP00000002565
ENSP00000362071	ENSMODP00000020280
ENSP00000344488	ENSMODP00000008619
ENSP00000380307	ENSMODP00000004635
ENSP00000284262	ENSMODP00000005464
ENSP00000378176	ENSMODP00000025778
ENSP00000438042	ENSMODP00000001039
ENSP00000355317	ENSMODP00000018053
ENSP00000373570	ENSMODP00000018820
ENSP00000354481	ENSMODP00000007107
ENSP00000356432	ENSMODP00000036101
ENSP00000265922	ENSMODP00000024477
ENSP00000226951	ENSMODP00000038322
ENSP00000369274	ENSMODP00000021354
ENSP00000362643	ENSMODP00000013888
ENSP00000440945	ENSMODP00000034131
ENSP00000439639	ENSMODP00000017409
ENSP00000398789	ENSMODP00000001778
ENSP00000313121	ENSMODP00000022887
ENSP00000339086	ENSMODP00000006007
ENSP00000005260	ENSMODP00000036644
ENSP00000371085	ENSMODP00000027239
ENSP00000414303	ENSMODP00000011818
ENSP00000397297	ENSMODP00000035890
ENSP00000358525	ENSMODP00000005986
ENSP00000299045	ENSMODP00000002334
ENSP00000335595	ENSMODP00000012158
ENSP00000380878	ENSMODP00000011779
ENSP00000262919	ENSMODP00000005644
ENSP00000347152	ENSMODP00000012047
ENSP00000363616	ENSMODP00000002275
ENSP00000318147	ENSMODP00000009126
ENSP00000262741	ENSMODP00000002600
ENSP00000428056	ENSMODP00000024566
ENSP00000433847	ENSMODP00000006925
ENSP00000265471	ENSMODP00000009691
ENSP00000282670	ENSMODP00000001148
ENSP00000355736	ENSMODP00000007001
ENSP00000260585	ENSMODP00000019710
ENSP00000229266	ENSMODP00000003121
ENSP00000441980	ENSMODP00000001852
ENSP00000230582	ENSMODP00000010781
ENSP00000377055	ENSMODP00000032776
ENSP00000360635	ENSMODP00000021504
ENSP00000331626	ENSMODP00000019287
ENSP00000302502	ENSMODP00000020519
ENSP00000355053	ENSMODP00000029316
ENSP00000316861	ENSMODP00000021594
ENSP00000405750	ENSMODP00000014441
ENSP00000016913	ENSMODP00000038334
ENSP00000386022	ENSMODP00000025429
ENSP00000369424	ENSMODP00000021409
ENSP00000319370	ENSMODP00000026635
ENSP00000274629	ENSMODP00000008469
ENSP00000407592	ENSMODP00000026637
ENSP00000258111	ENSMODP00000025502
ENSP00000379412	ENSMODP00000020364
ENSP00000156471	ENSMODP00000001657
ENSP00000224140	ENSMODP00000029455
ENSP00000466047	ENSMODP00000017570
ENSP00000443957	ENSMODP00000027167
ENSP00000380019	ENSMODP00000022572
ENSP00000446335	ENSMODP00000041088
ENSP00000315659	ENSMODP00000036499
ENSP00000353270	ENSMODP00000017973
ENSP00000377374	ENSMODP00000007706
ENSP00000350359	ENSMODP00000019151
ENSP00000264110	ENSMODP00000011885
ENSP00000361066	ENSMODP00000020305
ENSP00000385216	ENSMODP00000029006
ENSP00000369777	ENSMODP00000036139
ENSP00000325546	ENSMODP00000011356
ENSP00000353734	ENSMODP00000021528
ENSP00000442518	ENSMODP00000007565
ENSP00000256578	ENSMODP00000002347
ENSP00000430075	ENSMODP00000005643
ENSP00000356105	ENSMODP00000002270
ENSP00000258538	ENSMODP00000002561
ENSP00000370192	ENSMODP00000011420
ENSP00000363345	ENSMODP00000005927
ENSP00000395653	ENSMODP00000024027
ENSP00000370517	ENSMODP00000008095
ENSP00000269848	ENSMODP00000003803
ENSP00000381185	ENSMODP00000006458
ENSP00000250405	ENSMODP00000005598
ENSP00000387699	ENSMODP00000019932
ENSP00000265372	ENSMODP00000008549
ENSP00000439937	ENSMODP00000004619
ENSP00000431512	ENSMODP00000013355
ENSP00000264009	ENSMODP00000028249
ENSP00000231887	ENSMODP00000003242
ENSP00000370023	ENSMODP00000019732
ENSP00000474560	ENSMODP00000025773
ENSP00000277225	ENSMODP00000018236
ENSP00000398798	ENSMODP00000036015
ENSP00000318373	ENSMODP00000019533
ENSP00000275034	ENSMODP00000026231
ENSP00000244061	ENSMODP00000020382
ENSP00000217740	ENSMODP00000013602
ENSP00000326095	ENSMODP00000005124
ENSP00000359073	ENSMODP00000003400
ENSP00000296215	ENSMODP00000022163
ENSP00000355260	ENSMODP00000020953
ENSP00000398342	ENSMODP00000000255
ENSP00000301242	ENSMODP00000031707
ENSP00000313881	ENSMODP00000027317
ENSP00000170447	ENSMODP00000007792
ENSP00000302647	ENSMODP00000015990
ENSP00000371811	ENSMODP00000010334
ENSP00000370057	ENSMODP00000021643
ENSP00000276185	ENSMODP00000002723
ENSP00000444411	ENSMODP00000003570
ENSP00000222673	ENSMODP00000020138
ENSP00000263035	ENSMODP00000020972
ENSP00000367794	ENSMODP00000026388
ENSP00000362095	ENSMODP00000014831
ENSP00000206423	ENSMODP00000022588
ENSP00000264758	ENSMODP00000004673
ENSP00000348381	ENSMODP00000013307
ENSP00000264436	ENSMODP00000028789
ENSP00000287878	ENSMODP00000033491
ENSP00000323867	ENSMODP00000019616
ENSP00000436068	ENSMODP00000019188
ENSP00000343966	ENSMODP00000009994
ENSP00000358089	ENSMODP00000011039
ENSP00000303042	ENSMODP00000012196
ENSP00000296721	ENSMODP00000007141
ENSP00000410689	ENSMODP00000003656
ENSP00000397908	ENSMODP00000013054
ENSP00000261596	ENSMODP00000035379
ENSP00000362354	ENSMODP00000030729
ENSP00000263174	ENSMODP00000004736
ENSP00000341911	ENSMODP00000007891
ENSP00000357022	ENSMODP00000011749
ENSP00000357072	ENSMODP00000012539
ENSP00000359621	ENSMODP00000000452
ENSP00000264079	ENSMODP00000018859
ENSP00000359640	ENSMODP00000000469
ENSP00000444215	ENSMODP00000001220
ENSP00000357906	ENSMODP00000028908
ENSP00000328016	ENSMODP00000002563
ENSP00000366513	ENSMODP00000003585
ENSP00000266546	ENSMODP00000035688
ENSP00000402460	ENSMODP00000023213
ENSP00000362532	ENSMODP00000000249
ENSP00000381984	ENSMODP00000000479
ENSP00000265990	ENSMODP00000008303
ENSP00000349823	ENSMODP00000019401
ENSP00000264159	ENSMODP00000001016
ENSP00000246794	ENSMODP00000017038
ENSP00000444278	ENSMODP00000026397
ENSP00000351684	ENSMODP00000016123
ENSP00000416797	ENSMODP00000018797
ENSP00000348602	ENSMODP00000015781
ENSP00000398523	ENSMODP00000015414
ENSP00000396103	ENSMODP00000017975
ENSP00000327465	ENSMODP00000021307
ENSP00000276480	ENSMODP00000012044
ENSP00000228495	ENSMODP00000030207
ENSP00000455785	ENSMODP00000019613
ENSP00000226225	ENSMODP00000024010
ENSP00000359890	ENSMODP00000019109
ENSP00000267287	ENSMODP00000010652
ENSP00000282486	ENSMODP00000019759
ENSP00000414334	ENSMODP00000008555
ENSP00000264093	ENSMODP00000027957
ENSP00000327104	ENSMODP00000016279
ENSP00000332258	ENSMODP00000013384
ENSP00000293872	ENSMODP00000020772
ENSP00000425092	ENSMODP00000015904
ENSP00000450857	ENSMODP00000004558
ENSP00000265276	ENSMODP00000012942
ENSP00000355607	ENSMODP00000011716
ENSP00000337446	ENSMODP00000016015
ENSP00000009041	ENSMODP00000041197
ENSP00000295897	ENSMODP00000023917
ENSP00000379138	ENSMODP00000038307
ENSP00000422031	ENSMODP00000000437
ENSP00000259455	ENSMODP00000002313
ENSP00000366233	ENSMODP00000020014
ENSP00000382800	ENSMODP00000017431
ENSP00000353375	ENSMODP00000017861
ENSP00000353508	ENSMODP00000019785
ENSP00000340820	ENSMODP00000013715
ENSP00000361185	ENSMODP00000002105
ENSP00000469759	ENSMODP00000007274
ENSP00000361177	ENSMODP00000002115
ENSP00000370781	ENSMODP00000024299
ENSP00000354623	ENSMODP00000030259
ENSP00000318177	ENSMODP00000015162
ENSP00000259008	ENSMODP00000017819
ENSP00000381382	ENSMODP00000025593
ENSP00000388940	ENSMODP00000010326
ENSP00000262965	ENSMODP00000005101
ENSP00000219069	ENSMODP00000034671
ENSP00000437832	ENSMODP00000026434
ENSP00000294753	ENSMODP00000010936
ENSP00000337724	ENSMODP00000016175
ENSP00000365280	ENSMODP00000024318
ENSP00000363689	ENSMODP00000015992
ENSP00000234091	ENSMODP00000018263
ENSP00000367972	ENSMODP00000014146
ENSP00000360240	ENSMODP00000023521
ENSP00000293414	ENSMODP00000014748
ENSP00000391137	ENSMODP00000005376
ENSP00000321388	ENSMODP00000020621
ENSP00000361010	ENSMODP00000016034
ENSP00000323424	ENSMODP00000020966
ENSP00000331944	ENSMODP00000024435
ENSP00000306565	ENSMODP00000024433
ENSP00000405405	ENSMODP00000022554
ENSP00000354498	ENSMODP00000016777
ENSP00000351206	ENSMODP00000021415
ENSP00000362711	ENSMODP00000021822
ENSP00000440246	ENSMODP00000005123
ENSP00000321070	ENSMODP00000013725
ENSP00000212015	ENSMODP00000021523
ENSP00000354201	ENSMODP00000015379
ENSP00000323687	ENSMODP00000011548
ENSP00000393596	ENSMODP00000019299
ENSP00000352927	ENSMODP00000026802
ENSP00000237536	ENSMODP00000030807
ENSP00000362590	ENSMODP00000016719
ENSP00000336724	ENSMODP00000040791
ENSP00000273980	ENSMODP00000025787
ENSP00000347839	ENSMODP00000011728
ENSP00000358001	ENSMODP00000010351
ENSP00000321703	ENSMODP00000028759
ENSP00000375942	ENSMODP00000006780
ENSP00000247219	ENSMODP00000009348
ENSP00000299927	ENSMODP00000024163
ENSP00000319829	ENSMODP00000028901
ENSP00000360664	ENSMODP00000000919
ENSP00000358590	ENSMODP00000022841
ENSP00000361857	ENSMODP00000021988
ENSP00000253063	ENSMODP00000013582
ENSP00000393762	ENSMODP00000022436
ENSP00000441927	ENSMODP00000000187
ENSP00000359539	ENSMODP00000004345
ENSP00000303077	ENSMODP00000013530
ENSP00000347586	ENSMODP00000039129
ENSP00000262102	ENSMODP00000037855
ENSP00000392057	ENSMODP00000011440
ENSP00000298545	ENSMODP00000015719
ENSP00000231420	ENSMODP00000025489
ENSP00000296486	ENSMODP00000025762
ENSP00000310978	ENSMODP00000005094
ENSP00000368984	ENSMODP00000023625
ENSP00000265564	ENSMODP00000014093
ENSP00000374354	ENSMODP00000012594
ENSP00000216200	ENSMODP00000000934
ENSP00000363973	ENSMODP00000019976
ENSP00000398945	ENSMODP00000006082
ENSP00000381581	ENSMODP00000040702
ENSP00000336831	ENSMODP00000026544
ENSP00000226067	ENSMODP00000018578
ENSP00000266304	ENSMODP00000020657
ENSP00000348234	ENSMODP00000002766
ENSP00000262995	ENSMODP00000000399
ENSP00000399588	ENSMODP00000011531
ENSP00000350199	ENSMODP00000011033
ENSP00000314414	ENSMODP00000007956
ENSP00000358582	ENSMODP00000000838
ENSP00000346378	ENSMODP00000014368
ENSP00000427211	ENSMODP00000025725
ENSP00000387050	ENSMODP00000009530
ENSP00000376372	ENSMODP00000017239
ENSP00000440896	ENSMODP00000008441
ENSP00000360938	ENSMODP00000016300
ENSP00000255189	ENSMODP00000024624
ENSP00000357005	ENSMODP00000006757
ENSP00000299106	ENSMODP00000006642
ENSP00000363001	ENSMODP00000013456
ENSP00000357425	ENSMODP00000022110
ENSP00000340409	ENSMODP00000023187
ENSP00000316589	ENSMODP00000006952
ENSP00000011619	ENSMODP00000034906
ENSP00000341992	ENSMODP00000032408
ENSP00000393275	ENSMODP00000011646
ENSP00000221283	ENSMODP00000018743
ENSP00000359025	ENSMODP00000002816
ENSP00000362399	ENSMODP00000029642
ENSP00000278840	ENSMODP00000009301
ENSP00000278829	ENSMODP00000009324
ENSP00000322229	ENSMODP00000003104
ENSP00000446093	ENSMODP00000023270
ENSP00000456648	ENSMODP00000022210
ENSP00000261965	ENSMODP00000005227
ENSP00000259241	ENSMODP00000023242
ENSP00000290341	ENSMODP00000015362
ENSP00000414019	ENSMODP00000006029
ENSP00000280871	ENSMODP00000023139
ENSP00000352216	ENSMODP00000020292
ENSP00000275230	ENSMODP00000021849
ENSP00000384398	ENSMODP00000005066
ENSP00000432845	ENSMODP00000039503
ENSP00000329918	ENSMODP00000035382
ENSP00000385610	ENSMODP00000013770
ENSP00000408395	ENSMODP00000002547
ENSP00000309117	ENSMODP00000007208
ENSP00000339191	ENSMODP00000019745
ENSP00000341940	ENSMODP00000005749
ENSP00000308219	ENSMODP00000019494
ENSP00000452126	ENSMODP00000035126
ENSP00000337014	ENSMODP00000023382
ENSP00000297130	ENSMODP00000011937
ENSP00000306997	ENSMODP00000023649
ENSP00000352272	ENSMODP00000000328
ENSP00000354916	ENSMODP00000039408
ENSP00000008527	ENSMODP00000001926
ENSP00000406751	ENSMODP00000024807
ENSP00000360076	ENSMODP00000001225
ENSP00000393776	ENSMODP00000002135
ENSP00000279387	ENSMODP00000019585
ENSP00000356708	ENSMODP00000021741
ENSP00000331040	ENSMODP00000026347
ENSP00000371785	ENSMODP00000026346
ENSP00000359371	ENSMODP00000029187
ENSP00000318799	ENSMODP00000010223
ENSP00000355510	ENSMODP00000008591
ENSP00000311343	ENSMODP00000020321
ENSP00000240333	ENSMODP00000038904
ENSP00000368981	ENSMODP00000012579
ENSP00000377401	ENSMODP00000023619
ENSP00000381590	ENSMODP00000038304
ENSP00000454157	ENSMODP00000003794
ENSP00000354487	ENSMODP00000033223
ENSP00000268489	ENSMODP00000003157
ENSP00000430497	ENSMODP00000008393
ENSP00000413418	ENSMODP00000005230
ENSP00000245541	ENSMODP00000009029
ENSP00000341344	ENSMODP00000001300
ENSP00000311962	ENSMODP00000008368
ENSP00000356033	ENSMODP00000009421
ENSP00000338343	ENSMODP00000010627
ENSP00000349723	ENSMODP00000011986
ENSP00000338774	ENSMODP00000002576
ENSP00000264819	ENSMODP00000008240
ENSP00000370611	ENSMODP00000024362
ENSP00000262134	ENSMODP00000016539
ENSP00000317300	ENSMODP00000002164
ENSP00000283415	ENSMODP00000001721
ENSP00000344648	ENSMODP00000026291
ENSP00000331983	ENSMODP00000014890
ENSP00000263666	ENSMODP00000004867
[truncated: 8,826 more rows]
