# Supplementary material for: Reconstruction of proto-vertebrate, proto-cyclostome and proto-gnathostome genomes provides new insights into early vertebrate evolution
Source: Nat Commun. 2021 Jul 23;12:4489. doi: 10.1038/s41467-021-24573-z (PMC8302630; doi:10.1038/s41467-021-24573-z)
Supplement: Supplementary file 4 — Supplementary Data 1 [file 41467_2021_24573_MOESM4_ESM.zip › SuppData1/orthologs/HUMAN-MOUSE.txt]

ENSP00000371994	ENSMUSP00000129557
ENSP00000251343	ENSMUSP00000022831
ENSP00000262384	ENSMUSP00000034074
ENSP00000362179	ENSMUSP00000037172
ENSP00000278590	ENSMUSP00000127603
ENSP00000340839	ENSMUSP00000080820
ENSP00000386616	ENSMUSP00000040217
ENSP00000354794	ENSMUSP00000025288
ENSP00000455426	ENSMUSP00000105282
ENSP00000326581	ENSMUSP00000050750
ENSP00000268876	ENSMUSP00000018989
ENSP00000284320	ENSMUSP00000129186
ENSP00000361900	ENSMUSP00000018466
ENSP00000373450	ENSMUSP00000047335
ENSP00000295408	ENSMUSP00000014505
ENSP00000301178	ENSMUSP00000002677
ENSP00000296474	ENSMUSP00000035203
ENSP00000317272	ENSMUSP00000111103
ENSP00000037243	ENSMUSP00000034428
ENSP00000394008	ENSMUSP00000032264
ENSP00000363970	ENSMUSP00000029128
ENSP00000475084	ENSMUSP00000050314
ENSP00000317997	ENSMUSP00000097060
ENSP00000362057	ENSMUSP00000033610
ENSP00000367851	ENSMUSP00000015484
ENSP00000159060	ENSMUSP00000024565
ENSP00000263317	ENSMUSP00000032781
ENSP00000358635	ENSMUSP00000133649
ENSP00000363745	ENSMUSP00000138399
ENSP00000445366	ENSMUSP00000054412
ENSP00000281722	ENSMUSP00000045511
ENSP00000363107	ENSMUSP00000075235
ENSP00000354995	ENSMUSP00000024829
ENSP00000304111	ENSMUSP00000124647
ENSP00000272286	ENSMUSP00000035246
ENSP00000260645	ENSMUSP00000069495
ENSP00000292672	ENSMUSP00000113675
ENSP00000410584	ENSMUSP00000111483
ENSP00000290583	ENSMUSP00000029784
ENSP00000389951	ENSMUSP00000110574
ENSP00000309591	ENSMUSP00000005606
ENSP00000359719	ENSMUSP00000005164
ENSP00000378945	ENSMUSP00000124963
ENSP00000363092	ENSMUSP00000073268
ENSP00000261464	ENSMUSP00000082710
ENSP00000454207	ENSMUSP00000021706
ENSP00000362994	ENSMUSP00000130759
ENSP00000247668	ENSMUSP00000028311
ENSP00000433623	ENSMUSP00000004949
ENSP00000376765	ENSMUSP00000069259
ENSP00000249636	ENSMUSP00000096248
ENSP00000465676	ENSMUSP00000110425
ENSP00000262971	ENSMUSP00000005064
ENSP00000334474	ENSMUSP00000124863
ENSP00000311778	ENSMUSP00000105409
ENSP00000247207	ENSMUSP00000079306
ENSP00000364805	ENSMUSP00000007248
ENSP00000432083	ENSMUSP00000015800
ENSP00000324173	ENSMUSP00000097747
ENSP00000367623	ENSMUSP00000027961
ENSP00000297185	ENSMUSP00000025217
ENSP00000217182	ENSMUSP00000054556
ENSP00000234038	ENSMUSP00000027494
ENSP00000454748	ENSMUSP00000124394
ENSP00000453273	ENSMUSP00000070606
ENSP00000362962	ENSMUSP00000108660
ENSP00000367815	ENSMUSP00000090790
ENSP00000326870	ENSMUSP00000104363
ENSP00000303549	ENSMUSP00000062535
ENSP00000308361	ENSMUSP00000088642
ENSP00000260843	ENSMUSP00000059272
ENSP00000320376	ENSMUSP00000044730
ENSP00000307259	ENSMUSP00000051353
ENSP00000308479	ENSMUSP00000082115
ENSP00000367384	ENSMUSP00000042715
ENSP00000337618	ENSMUSP00000114020
ENSP00000295461	ENSMUSP00000084462
ENSP00000311687	ENSMUSP00000020679
ENSP00000337452	ENSMUSP00000053871
ENSP00000363520	ENSMUSP00000099608
ENSP00000339256	ENSMUSP00000038922
ENSP00000313059	ENSMUSP00000086017
ENSP00000297954	ENSMUSP00000089212
ENSP00000346667	ENSMUSP00000138839
ENSP00000414055	ENSMUSP00000019516
ENSP00000369666	ENSMUSP00000033081
ENSP00000366271	ENSMUSP00000038229
ENSP00000352185	ENSMUSP00000047308
ENSP00000380692	ENSMUSP00000002305
ENSP00000251363	ENSMUSP00000138819
ENSP00000271688	ENSMUSP00000015858
ENSP00000284382	ENSMUSP00000069238
ENSP00000376453	ENSMUSP00000028426
ENSP00000325485	ENSMUSP00000023762
ENSP00000402697	ENSMUSP00000120598
ENSP00000355929	ENSMUSP00000064556
ENSP00000251089	ENSMUSP00000021682
ENSP00000309142	ENSMUSP00000059666
ENSP00000264903	ENSMUSP00000108629
ENSP00000377024	ENSMUSP00000020624
ENSP00000416959	ENSMUSP00000124846
ENSP00000365950	ENSMUSP00000038964
ENSP00000468788	ENSMUSP00000101004
ENSP00000297071	ENSMUSP00000031841
ENSP00000354855	ENSMUSP00000080467
ENSP00000439120	ENSMUSP00000122476
ENSP00000380252	ENSMUSP00000099733
ENSP00000382805	ENSMUSP00000026703
ENSP00000257749	ENSMUSP00000103815
ENSP00000366827	ENSMUSP00000003509
ENSP00000321343	ENSMUSP00000074764
ENSP00000379353	ENSMUSP00000032421
ENSP00000320431	ENSMUSP00000025477
ENSP00000268164	ENSMUSP00000026896
ENSP00000231461	ENSMUSP00000043477
ENSP00000262904	ENSMUSP00000100012
ENSP00000355249	ENSMUSP00000050047
ENSP00000345571	ENSMUSP00000099434
ENSP00000398124	ENSMUSP00000029069
ENSP00000368686	ENSMUSP00000015003
ENSP00000309794	ENSMUSP00000048516
ENSP00000268989	ENSMUSP00000050496
ENSP00000365962	ENSMUSP00000047838
ENSP00000221543	ENSMUSP00000048260
ENSP00000448182	ENSMUSP00000020339
ENSP00000320434	ENSMUSP00000036487
ENSP00000418191	ENSMUSP00000124376
ENSP00000304669	ENSMUSP00000049007
ENSP00000389714	ENSMUSP00000101080
ENSP00000386141	ENSMUSP00000085900
ENSP00000477059	ENSMUSP00000049346
ENSP00000328326	ENSMUSP00000070648
ENSP00000416707	ENSMUSP00000113708
ENSP00000386881	ENSMUSP00000080579
ENSP00000352208	ENSMUSP00000045036
ENSP00000428280	ENSMUSP00000125718
ENSP00000272371	ENSMUSP00000073803
ENSP00000360475	ENSMUSP00000028349
ENSP00000265138	ENSMUSP00000096957
ENSP00000222250	ENSMUSP00000002989
ENSP00000268042	ENSMUSP00000044578
ENSP00000358323	ENSMUSP00000102710
ENSP00000265224	ENSMUSP00000111054
ENSP00000372067	ENSMUSP00000032500
ENSP00000380759	ENSMUSP00000097166
ENSP00000359095	ENSMUSP00000102177
ENSP00000325690	ENSMUSP00000034703
ENSP00000331879	ENSMUSP00000032715
ENSP00000266037	ENSMUSP00000047652
ENSP00000280333	ENSMUSP00000081531
ENSP00000276440	ENSMUSP00000036674
ENSP00000256935	ENSMUSP00000090884
ENSP00000340677	ENSMUSP00000042867
ENSP00000381739	ENSMUSP00000012426
ENSP00000272164	ENSMUSP00000104411
ENSP00000290015	ENSMUSP00000018630
ENSP00000258411	ENSMUSP00000006718
ENSP00000301061	ENSMUSP00000023732
ENSP00000357077	ENSMUSP00000106861
ENSP00000263097	ENSMUSP00000004784
ENSP00000252456	ENSMUSP00000001384
ENSP00000252809	ENSMUSP00000003808
ENSP00000252677	ENSMUSP00000024049
ENSP00000367942	ENSMUSP00000018382
ENSP00000287139	ENSMUSP00000039653
ENSP00000224605	ENSMUSP00000128621
ENSP00000282701	ENSMUSP00000031278
ENSP00000468312	ENSMUSP00000037654
ENSP00000334314	ENSMUSP00000105486
ENSP00000320663	ENSMUSP00000094528
ENSP00000378254	ENSMUSP00000093960
ENSP00000348842	ENSMUSP00000051080
ENSP00000451998	ENSMUSP00000065643
ENSP00000252660	ENSMUSP00000086409
ENSP00000309782	ENSMUSP00000033386
ENSP00000393251	ENSMUSP00000058000
ENSP00000310631	ENSMUSP00000063021
ENSP00000366267	ENSMUSP00000022707
ENSP00000377836	ENSMUSP00000064131
ENSP00000366246	ENSMUSP00000120362
ENSP00000359864	ENSMUSP00000033450
ENSP00000292377	ENSMUSP00000124459
ENSP00000264039	ENSMUSP00000047199
ENSP00000332886	ENSMUSP00000038015
ENSP00000280481	ENSMUSP00000088670
ENSP00000412940	ENSMUSP00000071627
ENSP00000264895	ENSMUSP00000043250
ENSP00000374507	ENSMUSP00000068629
ENSP00000338728	ENSMUSP00000048978
ENSP00000349238	ENSMUSP00000109067
ENSP00000380785	ENSMUSP00000067752
ENSP00000360252	ENSMUSP00000030306
ENSP00000305699	ENSMUSP00000046788
ENSP00000310015	ENSMUSP00000034427
ENSP00000370713	ENSMUSP00000064775
ENSP00000441897	ENSMUSP00000101046
ENSP00000357459	ENSMUSP00000103028
ENSP00000268624	ENSMUSP00000095964
ENSP00000296513	ENSMUSP00000115260
ENSP00000262803	ENSMUSP00000075089
ENSP00000399797	ENSMUSP00000126897
ENSP00000262794	ENSMUSP00000015509
ENSP00000351524	ENSMUSP00000074533
ENSP00000424737	ENSMUSP00000044432
ENSP00000417401	ENSMUSP00000104459
ENSP00000394314	ENSMUSP00000106905
ENSP00000228437	ENSMUSP00000041942
ENSP00000384725	ENSMUSP00000089513
ENSP00000253008	ENSMUSP00000109098
ENSP00000276594	ENSMUSP00000044245
ENSP00000354960	ENSMUSP00000037532
ENSP00000361929	ENSMUSP00000041622
ENSP00000252599	ENSMUSP00000047923
ENSP00000196061	ENSMUSP00000019199
ENSP00000223127	ENSMUSP00000004968
ENSP00000282903	ENSMUSP00000125373
ENSP00000292807	ENSMUSP00000007216
ENSP00000352603	ENSMUSP00000019662
ENSP00000347408	ENSMUSP00000117346
ENSP00000428787	ENSMUSP00000128446
ENSP00000250244	ENSMUSP00000111093
ENSP00000388996	ENSMUSP00000003117
ENSP00000406472	ENSMUSP00000109886
ENSP00000265741	ENSMUSP00000030763
ENSP00000276052	ENSMUSP00000033380
ENSP00000423665	ENSMUSP00000027697
ENSP00000296525	ENSMUSP00000033918
ENSP00000417914	ENSMUSP00000033755
ENSP00000350331	ENSMUSP00000046476
ENSP00000264607	ENSMUSP00000027538
ENSP00000355195	ENSMUSP00000033549
ENSP00000251535	ENSMUSP00000000329
ENSP00000458832	ENSMUSP00000019068
ENSP00000369530	ENSMUSP00000021262
ENSP00000315167	ENSMUSP00000035250
ENSP00000314879	ENSMUSP00000021268
ENSP00000363512	ENSMUSP00000026795
ENSP00000305426	ENSMUSP00000033341
ENSP00000380321	ENSMUSP00000001562
ENSP00000221399	ENSMUSP00000103391
ENSP00000229771	ENSMUSP00000049070
ENSP00000356064	ENSMUSP00000049248
ENSP00000314444	ENSMUSP00000082895
ENSP00000216271	ENSMUSP00000080832
ENSP00000334061	ENSMUSP00000033501
ENSP00000080059	ENSMUSP00000112110
ENSP00000225983	ENSMUSP00000102770
ENSP00000264606	ENSMUSP00000008995
ENSP00000346236	ENSMUSP00000133245
ENSP00000464050	ENSMUSP00000021046
ENSP00000359361	ENSMUSP00000108994
ENSP00000380033	ENSMUSP00000055535
ENSP00000225792	ENSMUSP00000021062
ENSP00000267842	ENSMUSP00000057595
ENSP00000263093	ENSMUSP00000032539
ENSP00000357650	ENSMUSP00000029541
ENSP00000262462	ENSMUSP00000025500
ENSP00000300456	ENSMUSP00000078971
ENSP00000252595	ENSMUSP00000034267
ENSP00000359520	ENSMUSP00000079864
ENSP00000351520	ENSMUSP00000138944
ENSP00000360250	ENSMUSP00000107850
ENSP00000347213	ENSMUSP00000028328
ENSP00000360561	ENSMUSP00000110022
ENSP00000301825	ENSMUSP00000036830
ENSP00000378046	ENSMUSP00000066839
ENSP00000449751	ENSMUSP00000003445
ENSP00000413152	ENSMUSP00000002809
ENSP00000242209	ENSMUSP00000031795
ENSP00000317232	ENSMUSP00000001595
ENSP00000345964	ENSMUSP00000072472
ENSP00000358715	ENSMUSP00000077919
ENSP00000260197	ENSMUSP00000058613
ENSP00000256637	ENSMUSP00000099692
ENSP00000233813	ENSMUSP00000027377
ENSP00000370473	ENSMUSP00000020702
ENSP00000301464	ENSMUSP00000023807
ENSP00000275525	ENSMUSP00000020704
ENSP00000233809	ENSMUSP00000046610
ENSP00000269593	ENSMUSP00000017637
ENSP00000169298	ENSMUSP00000023601
ENSP00000386942	ENSMUSP00000084091
ENSP00000362239	ENSMUSP00000092654
ENSP00000417583	ENSMUSP00000036227
ENSP00000336733	ENSMUSP00000099882
ENSP00000444688	ENSMUSP00000099922
ENSP00000354490	ENSMUSP00000083077
ENSP00000357060	ENSMUSP00000106874
ENSP00000445306	ENSMUSP00000039657
ENSP00000262623	ENSMUSP00000131964
ENSP00000218548	ENSMUSP00000007340
ENSP00000355968	ENSMUSP00000042410
ENSP00000355893	ENSMUSP00000053181
ENSP00000233535	ENSMUSP00000031037
ENSP00000363394	ENSMUSP00000101500
ENSP00000415011	ENSMUSP00000035257
ENSP00000261867	ENSMUSP00000005952
ENSP00000415900	ENSMUSP00000058045
ENSP00000362195	ENSMUSP00000101768
ENSP00000262345	ENSMUSP00000010605
ENSP00000263409	ENSMUSP00000126137
ENSP00000274276	ENSMUSP00000022746
ENSP00000395461	ENSMUSP00000138230
ENSP00000418751	ENSMUSP00000127300
ENSP00000255608	ENSMUSP00000003434
ENSP00000261721	ENSMUSP00000026093
ENSP00000384545	ENSMUSP00000074864
ENSP00000376337	ENSMUSP00000002880
ENSP00000385836	ENSMUSP00000042466
ENSP00000260743	ENSMUSP00000047278
ENSP00000329926	ENSMUSP00000107444
ENSP00000357588	ENSMUSP00000064462
ENSP00000445952	ENSMUSP00000026427
ENSP00000374218	ENSMUSP00000038757
ENSP00000251527	ENSMUSP00000098548
ENSP00000424126	ENSMUSP00000105212
ENSP00000340594	ENSMUSP00000041897
ENSP00000341489	ENSMUSP00000043085
ENSP00000413241	ENSMUSP00000126417
ENSP00000422607	ENSMUSP00000034046
ENSP00000368566	ENSMUSP00000104533
ENSP00000348429	ENSMUSP00000046585
ENSP00000465589	ENSMUSP00000042352
ENSP00000258873	ENSMUSP00000034822
ENSP00000233156	ENSMUSP00000107347
ENSP00000222543	ENSMUSP00000031674
ENSP00000311184	ENSMUSP00000053238
ENSP00000324763	ENSMUSP00000093141
ENSP00000265132	ENSMUSP00000030041
ENSP00000217428	ENSMUSP00000096695
ENSP00000376652	ENSMUSP00000021689
ENSP00000355809	ENSMUSP00000077781
ENSP00000348753	ENSMUSP00000090987
ENSP00000345405	ENSMUSP00000046216
ENSP00000318820	ENSMUSP00000021005
ENSP00000225275	ENSMUSP00000020779
ENSP00000225371	ENSMUSP00000050497
ENSP00000262290	ENSMUSP00000099466
ENSP00000252804	ENSMUSP00000113703
ENSP00000313829	ENSMUSP00000066516
ENSP00000281156	ENSMUSP00000027226
ENSP00000348108	ENSMUSP00000022954
ENSP00000355094	ENSMUSP00000095025
ENSP00000328694	ENSMUSP00000081455
ENSP00000379366	ENSMUSP00000006424
ENSP00000349575	ENSMUSP00000003438
ENSP00000271139	ENSMUSP00000030477
ENSP00000331305	ENSMUSP00000061390
ENSP00000290551	ENSMUSP00000020692
ENSP00000348300	ENSMUSP00000110074
ENSP00000468094	ENSMUSP00000021328
ENSP00000269053	ENSMUSP00000099512
ENSP00000287748	ENSMUSP00000076887
ENSP00000301046	ENSMUSP00000023726
ENSP00000423541	ENSMUSP00000124473
ENSP00000358142	ENSMUSP00000037576
ENSP00000299134	ENSMUSP00000050730
ENSP00000405482	ENSMUSP00000093743
ENSP00000262953	ENSMUSP00000121125
ENSP00000221561	ENSMUSP00000002518
ENSP00000246112	ENSMUSP00000071905
ENSP00000452871	ENSMUSP00000124131
ENSP00000365735	ENSMUSP00000057527
ENSP00000256999	ENSMUSP00000001824
ENSP00000432481	ENSMUSP00000128674
ENSP00000351484	ENSMUSP00000044231
ENSP00000353224	ENSMUSP00000023486
ENSP00000420525	ENSMUSP00000031729
ENSP00000223026	ENSMUSP00000031691
ENSP00000401853	ENSMUSP00000010191
ENSP00000266031	ENSMUSP00000010195
ENSP00000337425	ENSMUSP00000042667
ENSP00000157600	ENSMUSP00000032376
ENSP00000295902	ENSMUSP00000032093
ENSP00000365494	ENSMUSP00000127892
ENSP00000401060	ENSMUSP00000104878
ENSP00000345055	ENSMUSP00000110955
ENSP00000373648	ENSMUSP00000063380
ENSP00000352035	ENSMUSP00000122915
ENSP00000262916	ENSMUSP00000030376
ENSP00000155840	ENSMUSP00000009689
ENSP00000383900	ENSMUSP00000053913
ENSP00000377900	ENSMUSP00000025680
ENSP00000383923	ENSMUSP00000025682
ENSP00000383901	ENSMUSP00000025685
ENSP00000337354	ENSMUSP00000053270
ENSP00000316842	ENSMUSP00000045973
ENSP00000216513	ENSMUSP00000036150
ENSP00000247182	ENSMUSP00000059026
ENSP00000304502	ENSMUSP00000125871
ENSP00000260653	ENSMUSP00000135677
ENSP00000328596	ENSMUSP00000021519
ENSP00000264380	ENSMUSP00000079926
ENSP00000337159	ENSMUSP00000022217
ENSP00000216602	ENSMUSP00000021714
ENSP00000290974	ENSMUSP00000092464
ENSP00000365908	ENSMUSP00000084977
ENSP00000390941	ENSMUSP00000036721
ENSP00000357927	ENSMUSP00000102813
ENSP00000310491	ENSMUSP00000106963
ENSP00000387928	ENSMUSP00000111359
ENSP00000346151	ENSMUSP00000085872
ENSP00000304604	ENSMUSP00000112934
ENSP00000385450	ENSMUSP00000086730
ENSP00000324729	ENSMUSP00000021467
ENSP00000164227	ENSMUSP00000113851
ENSP00000325663	ENSMUSP00000041173
ENSP00000380109	ENSMUSP00000042317
ENSP00000312988	ENSMUSP00000032815
ENSP00000275015	ENSMUSP00000024742
ENSP00000311837	ENSMUSP00000021004
ENSP00000429842	ENSMUSP00000111151
ENSP00000217381	ENSMUSP00000105350
ENSP00000338191	ENSMUSP00000037324
ENSP00000378965	ENSMUSP00000041294
ENSP00000357484	ENSMUSP00000020008
ENSP00000340396	ENSMUSP00000087587
ENSP00000419378	ENSMUSP00000109904
ENSP00000185206	ENSMUSP00000024755
ENSP00000387088	ENSMUSP00000058308
ENSP00000412788	ENSMUSP00000029780
ENSP00000414921	ENSMUSP00000099947
ENSP00000410811	ENSMUSP00000126340
ENSP00000333836	ENSMUSP00000122855
ENSP00000387347	ENSMUSP00000108717
ENSP00000415769	ENSMUSP00000006697
ENSP00000273283	ENSMUSP00000126449
ENSP00000266041	ENSMUSP00000006703
ENSP00000256861	ENSMUSP00000026886
ENSP00000233630	ENSMUSP00000090277
ENSP00000354724	ENSMUSP00000041790
ENSP00000337500	ENSMUSP00000058730
ENSP00000461961	ENSMUSP00000137517
ENSP00000355026	ENSMUSP00000104311
ENSP00000056217	ENSMUSP00000031750
ENSP00000264051	ENSMUSP00000066894
ENSP00000367629	ENSMUSP00000030898
ENSP00000348828	ENSMUSP00000078281
ENSP00000366387	ENSMUSP00000045432
ENSP00000402584	ENSMUSP00000073246
ENSP00000319388	ENSMUSP00000092735
ENSP00000306335	ENSMUSP00000002444
ENSP00000371434	ENSMUSP00000126313
ENSP00000254325	ENSMUSP00000005600
ENSP00000350552	ENSMUSP00000051107
ENSP00000332208	ENSMUSP00000116057
ENSP00000401536	ENSMUSP00000121212
ENSP00000293272	ENSMUSP00000039600
ENSP00000378365	ENSMUSP00000091779
ENSP00000248948	ENSMUSP00000000926
ENSP00000369702	ENSMUSP00000062239
ENSP00000368908	ENSMUSP00000056364
ENSP00000361036	ENSMUSP00000044054
ENSP00000287585	ENSMUSP00000124470
ENSP00000261497	ENSMUSP00000041263
ENSP00000423333	ENSMUSP00000093427
ENSP00000475071	ENSMUSP00000111409
ENSP00000441214	ENSMUSP00000101903
ENSP00000265310	ENSMUSP00000031901
ENSP00000352358	ENSMUSP00000031902
ENSP00000342222	ENSMUSP00000018651
ENSP00000301365	ENSMUSP00000053755
ENSP00000406191	ENSMUSP00000071859
ENSP00000313670	ENSMUSP00000115718
ENSP00000264276	ENSMUSP00000027178
ENSP00000291536	ENSMUSP00000024832
ENSP00000367792	ENSMUSP00000030915
ENSP00000347486	ENSMUSP00000031437
ENSP00000371833	ENSMUSP00000062607
ENSP00000290472	ENSMUSP00000092252
ENSP00000382434	ENSMUSP00000087525
ENSP00000472546	ENSMUSP00000104168
ENSP00000356436	ENSMUSP00000070868
ENSP00000306163	ENSMUSP00000026172
ENSP00000360762	ENSMUSP00000025718
ENSP00000321679	ENSMUSP00000061168
ENSP00000430985	ENSMUSP00000041300
ENSP00000220429	ENSMUSP00000099517
ENSP00000263674	ENSMUSP00000102647
ENSP00000340297	ENSMUSP00000081225
ENSP00000355060	ENSMUSP00000040531
ENSP00000250894	ENSMUSP00000085683
ENSP00000262013	ENSMUSP00000042271
ENSP00000380488	ENSMUSP00000038633
ENSP00000227756	ENSMUSP00000043636
ENSP00000369981	ENSMUSP00000030212
ENSP00000391372	ENSMUSP00000032874
ENSP00000418744	ENSMUSP00000129800
ENSP00000361645	ENSMUSP00000028214
ENSP00000278937	ENSMUSP00000034600
ENSP00000352513	ENSMUSP00000107062
ENSP00000432943	ENSMUSP00000066701
ENSP00000278947	ENSMUSP00000126826
ENSP00000322460	ENSMUSP00000062507
ENSP00000278949	ENSMUSP00000110311
ENSP00000240618	ENSMUSP00000032252
ENSP00000266712	ENSMUSP00000061470
ENSP00000442046	ENSMUSP00000056353
ENSP00000343871	ENSMUSP00000046368
ENSP00000362824	ENSMUSP00000045409
ENSP00000283296	ENSMUSP00000109229
ENSP00000283303	ENSMUSP00000024711
ENSP00000296862	ENSMUSP00000109244
ENSP00000360299	ENSMUSP00000049380
ENSP00000307831	ENSMUSP00000110422
ENSP00000273352	ENSMUSP00000023437
ENSP00000361995	ENSMUSP00000128922
ENSP00000268125	ENSMUSP00000054545
ENSP00000275162	ENSMUSP00000019920
ENSP00000428402	ENSMUSP00000035649
ENSP00000302843	ENSMUSP00000025208
ENSP00000365007	ENSMUSP00000048714
ENSP00000347872	ENSMUSP00000048350
ENSP00000303129	ENSMUSP00000053431
ENSP00000399805	ENSMUSP00000029850
ENSP00000323678	ENSMUSP00000052544
ENSP00000375647	ENSMUSP00000090567
ENSP00000436836	ENSMUSP00000047888
ENSP00000005284	ENSMUSP00000081664
ENSP00000300105	ENSMUSP00000019290
ENSP00000262138	ENSMUSP00000021066
ENSP00000270458	ENSMUSP00000138618
ENSP00000376914	ENSMUSP00000082220
ENSP00000262429	ENSMUSP00000092794
ENSP00000349595	ENSMUSP00000032974
ENSP00000353072	ENSMUSP00000021142
ENSP00000440045	ENSMUSP00000031423
ENSP00000400258	ENSMUSP00000123078
ENSP00000362444	ENSMUSP00000101700
ENSP00000316377	ENSMUSP00000122896
ENSP00000247191	ENSMUSP00000040416
ENSP00000359132	ENSMUSP00000029575
ENSP00000379032	ENSMUSP00000028623
ENSP00000363398	ENSMUSP00000030643
ENSP00000367446	ENSMUSP00000076505
ENSP00000220562	ENSMUSP00000022550
ENSP00000388658	ENSMUSP00000122103
ENSP00000400101	ENSMUSP00000015256
ENSP00000322020	ENSMUSP00000019226
ENSP00000329033	ENSMUSP00000108302
ENSP00000274764	ENSMUSP00000056604
ENSP00000367714	ENSMUSP00000051118
ENSP00000272937	ENSMUSP00000084062
ENSP00000232424	ENSMUSP00000023171
ENSP00000367065	ENSMUSP00000030782
ENSP00000307513	ENSMUSP00000097909
ENSP00000283243	ENSMUSP00000065205
ENSP00000356587	ENSMUSP00000027896
ENSP00000368952	ENSMUSP00000029307
ENSP00000319323	ENSMUSP00000034883
ENSP00000348886	ENSMUSP00000030169
ENSP00000327048	ENSMUSP00000104732
ENSP00000362410	ENSMUSP00000096728
ENSP00000328364	ENSMUSP00000054226
ENSP00000454062	ENSMUSP00000107035
ENSP00000345393	ENSMUSP00000094076
ENSP00000350369	ENSMUSP00000053899
ENSP00000344903	ENSMUSP00000106460
ENSP00000297282	ENSMUSP00000031868
ENSP00000194130	ENSMUSP00000031713
ENSP00000279027	ENSMUSP00000029208
ENSP00000392411	ENSMUSP00000001122
ENSP00000406220	ENSMUSP00000021161
ENSP00000255409	ENSMUSP00000080717
ENSP00000356198	ENSMUSP00000123979
ENSP00000358747	ENSMUSP00000000573
ENSP00000365251	ENSMUSP00000022040
ENSP00000435582	ENSMUSP00000129216
ENSP00000388275	ENSMUSP00000110669
ENSP00000353249	ENSMUSP00000110348
ENSP00000360905	ENSMUSP00000095533
ENSP00000357597	ENSMUSP00000063051
ENSP00000410943	ENSMUSP00000036360
ENSP00000322802	ENSMUSP00000045542
ENSP00000364591	ENSMUSP00000046782
ENSP00000350854	ENSMUSP00000020441
ENSP00000351346	ENSMUSP00000045490
ENSP00000261517	ENSMUSP00000077040
ENSP00000353422	ENSMUSP00000068716
ENSP00000437783	ENSMUSP00000014545
ENSP00000379500	ENSMUSP00000091964
ENSP00000260356	ENSMUSP00000044903
ENSP00000355751	ENSMUSP00000128308
ENSP00000222271	ENSMUSP00000003659
ENSP00000339730	ENSMUSP00000022213
ENSP00000357362	ENSMUSP00000029682
ENSP00000383909	ENSMUSP00000060441
ENSP00000319651	ENSMUSP00000057488
ENSP00000371711	ENSMUSP00000025755
ENSP00000360500	ENSMUSP00000064220
ENSP00000371686	ENSMUSP00000059654
ENSP00000190165	ENSMUSP00000046812
ENSP00000227451	ENSMUSP00000040229
ENSP00000257600	ENSMUSP00000031607
ENSP00000447873	ENSMUSP00000044627
ENSP00000316532	ENSMUSP00000090528
ENSP00000410852	ENSMUSP00000113090
ENSP00000408581	ENSMUSP00000043633
ENSP00000299308	ENSMUSP00000031446
ENSP00000005286	ENSMUSP00000025645
ENSP00000361650	ENSMUSP00000109092
ENSP00000356275	ENSMUSP00000095169
ENSP00000431813	ENSMUSP00000129378
ENSP00000160373	ENSMUSP00000088089
ENSP00000271277	ENSMUSP00000076751
ENSP00000237172	ENSMUSP00000091329
ENSP00000346560	ENSMUSP00000124179
ENSP00000303758	ENSMUSP00000130758
ENSP00000251775	ENSMUSP00000023502
ENSP00000261889	ENSMUSP00000034946
ENSP00000368831	ENSMUSP00000039243
ENSP00000363349	ENSMUSP00000030080
ENSP00000238994	ENSMUSP00000084578
ENSP00000308318	ENSMUSP00000065679
ENSP00000393832	ENSMUSP00000122712
ENSP00000360035	ENSMUSP00000061402
ENSP00000408288	ENSMUSP00000134894
ENSP00000284601	ENSMUSP00000049054
ENSP00000336630	ENSMUSP00000101060
ENSP00000356205	ENSMUSP00000043522
ENSP00000276218	ENSMUSP00000060591
ENSP00000391299	ENSMUSP00000103897
ENSP00000342313	ENSMUSP00000136611
ENSP00000440674	ENSMUSP00000125580
ENSP00000361366	ENSMUSP00000076383
ENSP00000363079	ENSMUSP00000025797
ENSP00000332723	ENSMUSP00000037867
ENSP00000411770	ENSMUSP00000049285
ENSP00000262225	ENSMUSP00000054834
ENSP00000405926	ENSMUSP00000120904
ENSP00000214869	ENSMUSP00000034698
ENSP00000359305	ENSMUSP00000002837
ENSP00000238497	ENSMUSP00000092230
ENSP00000356381	ENSMUSP00000132514
ENSP00000369989	ENSMUSP00000043210
ENSP00000245121	ENSMUSP00000026486
ENSP00000233596	ENSMUSP00000100991
ENSP00000368959	ENSMUSP00000006027
ENSP00000254901	ENSMUSP00000036065
ENSP00000438346	ENSMUSP00000112662
ENSP00000303482	ENSMUSP00000040162
ENSP00000362863	ENSMUSP00000020023
ENSP00000358159	ENSMUSP00000036726
ENSP00000295488	ENSMUSP00000041599
ENSP00000435506	ENSMUSP00000036110
ENSP00000264233	ENSMUSP00000059757
ENSP00000317123	ENSMUSP00000099509
ENSP00000253083	ENSMUSP00000000939
ENSP00000336747	ENSMUSP00000059033
ENSP00000267984	ENSMUSP00000091769
ENSP00000316029	ENSMUSP00000030187
ENSP00000453508	ENSMUSP00000039633
ENSP00000365411	ENSMUSP00000014290
ENSP00000263915	ENSMUSP00000028252
ENSP00000381793	ENSMUSP00000091011
ENSP00000403459	ENSMUSP00000019456
ENSP00000343490	ENSMUSP00000034969
ENSP00000369442	ENSMUSP00000077899
ENSP00000257408	ENSMUSP00000031096
ENSP00000264162	ENSMUSP00000073190
ENSP00000240285	ENSMUSP00000027053
ENSP00000365397	ENSMUSP00000122552
ENSP00000351035	ENSMUSP00000031251
ENSP00000333300	ENSMUSP00000046772
ENSP00000307607	ENSMUSP00000046298
ENSP00000358854	ENSMUSP00000026027
ENSP00000262394	ENSMUSP00000017821
ENSP00000319474	ENSMUSP00000031309
ENSP00000387078	ENSMUSP00000028368
ENSP00000344504	ENSMUSP00000137309
ENSP00000244573	ENSMUSP00000062030
ENSP00000341214	ENSMUSP00000037304
ENSP00000307705	ENSMUSP00000057308
ENSP00000254691	ENSMUSP00000112833
ENSP00000276420	ENSMUSP00000022698
ENSP00000349727	ENSMUSP00000046695
ENSP00000372160	ENSMUSP00000095103
ENSP00000262593	ENSMUSP00000029075
ENSP00000344277	ENSMUSP00000043554
ENSP00000263512	ENSMUSP00000045150
ENSP00000428612	ENSMUSP00000077808
ENSP00000273905	ENSMUSP00000031263
ENSP00000245312	ENSMUSP00000023835
ENSP00000216540	ENSMUSP00000093229
ENSP00000313681	ENSMUSP00000131010
ENSP00000245222	ENSMUSP00000103366
ENSP00000216264	ENSMUSP00000038203
ENSP00000341159	ENSMUSP00000114325
ENSP00000347581	ENSMUSP00000031977
ENSP00000404121	ENSMUSP00000065770
ENSP00000262961	ENSMUSP00000113913
ENSP00000265069	ENSMUSP00000118911
ENSP00000361800	ENSMUSP00000109340
ENSP00000360065	ENSMUSP00000102481
ENSP00000242317	ENSMUSP00000100028
ENSP00000380308	ENSMUSP00000107770
ENSP00000264968	ENSMUSP00000114175
ENSP00000426225	ENSMUSP00000041629
ENSP00000446921	ENSMUSP00000133717
ENSP00000474896	ENSMUSP00000135959
ENSP00000354458	ENSMUSP00000067541
ENSP00000360281	ENSMUSP00000031663
ENSP00000263408	ENSMUSP00000022749
ENSP00000322061	ENSMUSP00000106317
ENSP00000263413	ENSMUSP00000124417
ENSP00000309270	ENSMUSP00000064246
ENSP00000362207	ENSMUSP00000126281
ENSP00000341206	ENSMUSP00000104845
ENSP00000276055	ENSMUSP00000043222
ENSP00000307911	ENSMUSP00000040775
ENSP00000278412	ENSMUSP00000076971
ENSP00000354842	ENSMUSP00000037966
ENSP00000344724	ENSMUSP00000126243
ENSP00000219746	ENSMUSP00000105250
ENSP00000436500	ENSMUSP00000130050
ENSP00000441032	ENSMUSP00000001280
ENSP00000350881	ENSMUSP00000036739
ENSP00000311657	ENSMUSP00000096258
ENSP00000346206	ENSMUSP00000128401
ENSP00000440288	ENSMUSP00000031354
ENSP00000351717	ENSMUSP00000110729
ENSP00000275016	ENSMUSP00000130073
ENSP00000310721	ENSMUSP00000037487
ENSP00000301645	ENSMUSP00000029905
ENSP00000318867	ENSMUSP00000052989
ENSP00000244043	ENSMUSP00000018113
ENSP00000259808	ENSMUSP00000129831
ENSP00000216274	ENSMUSP00000022830
ENSP00000220751	ENSMUSP00000038833
ENSP00000332454	ENSMUSP00000019386
ENSP00000306678	ENSMUSP00000034792
ENSP00000363852	ENSMUSP00000099975
ENSP00000271227	ENSMUSP00000040210
ENSP00000229729	ENSMUSP00000007249
ENSP00000336888	ENSMUSP00000034697
ENSP00000359892	ENSMUSP00000087394
ENSP00000410447	ENSMUSP00000027146
ENSP00000262032	ENSMUSP00000114404
ENSP00000413025	ENSMUSP00000075992
ENSP00000344544	ENSMUSP00000099430
ENSP00000357881	ENSMUSP00000035583
ENSP00000297679	ENSMUSP00000036245
ENSP00000343526	ENSMUSP00000030289
ENSP00000303434	ENSMUSP00000039943
ENSP00000346643	ENSMUSP00000020277
ENSP00000384774	ENSMUSP00000111946
ENSP00000292432	ENSMUSP00000051215
ENSP00000223366	ENSMUSP00000099984
ENSP00000295256	ENSMUSP00000031982
ENSP00000352268	ENSMUSP00000101375
ENSP00000442464	ENSMUSP00000045864
ENSP00000348911	ENSMUSP00000129444
ENSP00000340243	ENSMUSP00000017851
ENSP00000342962	ENSMUSP00000020027
ENSP00000319796	ENSMUSP00000051261
ENSP00000420863	ENSMUSP00000047547
ENSP00000320346	ENSMUSP00000028679
ENSP00000262809	ENSMUSP00000091163
ENSP00000215061	ENSMUSP00000002469
ENSP00000323264	ENSMUSP00000022137
ENSP00000274140	ENSMUSP00000087694
ENSP00000427223	ENSMUSP00000105884
ENSP00000379118	ENSMUSP00000098594
ENSP00000309141	ENSMUSP00000099976
ENSP00000471536	ENSMUSP00000065225
ENSP00000319412	ENSMUSP00000072669
ENSP00000361917	ENSMUSP00000108824
ENSP00000331662	ENSMUSP00000127305
ENSP00000340672	ENSMUSP00000084097
ENSP00000445683	ENSMUSP00000108769
ENSP00000437872	ENSMUSP00000134666
ENSP00000474720	ENSMUSP00000094045
ENSP00000444537	ENSMUSP00000108819
ENSP00000385824	ENSMUSP00000101141
ENSP00000361672	ENSMUSP00000099716
ENSP00000363377	ENSMUSP00000059420
ENSP00000263904	ENSMUSP00000099820
ENSP00000366746	ENSMUSP00000100025
ENSP00000368818	ENSMUSP00000099744
ENSP00000330631	ENSMUSP00000099572
ENSP00000043402	ENSMUSP00000062924
ENSP00000335397	ENSMUSP00000057725
ENSP00000340328	ENSMUSP00000056313
ENSP00000263212	ENSMUSP00000027373
ENSP00000312411	ENSMUSP00000061278
ENSP00000417659	ENSMUSP00000029355
ENSP00000254654	ENSMUSP00000027534
ENSP00000477341	ENSMUSP00000041395
ENSP00000372322	ENSMUSP00000022511
ENSP00000372361	ENSMUSP00000106916
ENSP00000343909	ENSMUSP00000068197
ENSP00000322915	ENSMUSP00000101714
ENSP00000349708	ENSMUSP00000045366
ENSP00000378830	ENSMUSP00000006851
ENSP00000181839	ENSMUSP00000036013
ENSP00000362361	ENSMUSP00000009699
ENSP00000338673	ENSMUSP00000045527
ENSP00000376345	ENSMUSP00000021090
ENSP00000284154	ENSMUSP00000004959
ENSP00000339186	ENSMUSP00000046532
ENSP00000417273	ENSMUSP00000112221
ENSP00000233154	ENSMUSP00000083611
ENSP00000378324	ENSMUSP00000070413
ENSP00000314030	ENSMUSP00000034138
ENSP00000414398	ENSMUSP00000126828
ENSP00000307280	ENSMUSP00000027151
ENSP00000450385	ENSMUSP00000026428
ENSP00000347055	ENSMUSP00000102570
ENSP00000379210	ENSMUSP00000078715
ENSP00000229824	ENSMUSP00000085253
ENSP00000365630	ENSMUSP00000062771
ENSP00000262094	ENSMUSP00000114094
ENSP00000379601	ENSMUSP00000139310
ENSP00000363799	ENSMUSP00000092693
ENSP00000334300	ENSMUSP00000092692
ENSP00000329647	ENSMUSP00000100532
ENSP00000406933	ENSMUSP00000087680
ENSP00000376615	ENSMUSP00000096994
ENSP00000261461	ENSMUSP00000070726
ENSP00000164133	ENSMUSP00000025695
ENSP00000417963	ENSMUSP00000002839
ENSP00000412733	ENSMUSP00000124370
ENSP00000296220	ENSMUSP00000039632
ENSP00000379804	ENSMUSP00000038013
ENSP00000263650	ENSMUSP00000020411
ENSP00000378349	ENSMUSP00000109915
ENSP00000353094	ENSMUSP00000053175
ENSP00000215941	ENSMUSP00000047042
ENSP00000320893	ENSMUSP00000115813
ENSP00000328327	ENSMUSP00000122395
ENSP00000218008	ENSMUSP00000016471
ENSP00000334216	ENSMUSP00000033826
ENSP00000250111	ENSMUSP00000047353
ENSP00000356790	ENSMUSP00000027863
ENSP00000473410	ENSMUSP00000138773
ENSP00000381476	ENSMUSP00000093914
ENSP00000216139	ENSMUSP00000023295
ENSP00000407158	ENSMUSP00000102366
ENSP00000396538	ENSMUSP00000127784
ENSP00000327850	ENSMUSP00000129001
ENSP00000379330	ENSMUSP00000074198
ENSP00000388910	ENSMUSP00000024179
ENSP00000244623	ENSMUSP00000043099
ENSP00000325682	ENSMUSP00000071835
ENSP00000367649	ENSMUSP00000097431
ENSP00000377867	ENSMUSP00000033444
ENSP00000325748	ENSMUSP00000027498
ENSP00000361892	ENSMUSP00000018353
ENSP00000429744	ENSMUSP00000018476
ENSP00000344546	ENSMUSP00000111463
ENSP00000320485	ENSMUSP00000101517
ENSP00000343126	ENSMUSP00000130173
ENSP00000368189	ENSMUSP00000127678
ENSP00000263620	ENSMUSP00000019708
ENSP00000263270	ENSMUSP00000083281
ENSP00000336666	ENSMUSP00000106709
ENSP00000379891	ENSMUSP00000125268
ENSP00000352167	ENSMUSP00000021693
ENSP00000413049	ENSMUSP00000021971
ENSP00000381782	ENSMUSP00000025732
ENSP00000354886	ENSMUSP00000050329
ENSP00000326305	ENSMUSP00000035222
ENSP00000397563	ENSMUSP00000048124
ENSP00000257177	ENSMUSP00000044836
ENSP00000365130	ENSMUSP00000071623
ENSP00000263063	ENSMUSP00000025077
ENSP00000456163	ENSMUSP00000093958
ENSP00000373420	ENSMUSP00000113429
ENSP00000325594	ENSMUSP00000020643
ENSP00000337732	ENSMUSP00000040108
ENSP00000410862	ENSMUSP00000006750
ENSP00000344465	ENSMUSP00000133474
ENSP00000386908	ENSMUSP00000128672
ENSP00000274473	ENSMUSP00000075174
ENSP00000263071	ENSMUSP00000044248
ENSP00000266214	ENSMUSP00000012161
ENSP00000340330	ENSMUSP00000109271
ENSP00000259021	ENSMUSP00000103362
ENSP00000287239	ENSMUSP00000138377
ENSP00000380136	ENSMUSP00000038181
ENSP00000406037	ENSMUSP00000033070
ENSP00000316948	ENSMUSP00000090820
ENSP00000394734	ENSMUSP00000034868
ENSP00000337194	ENSMUSP00000077019
ENSP00000263864	ENSMUSP00000059501
ENSP00000379602	ENSMUSP00000032487
ENSP00000054666	ENSMUSP00000030797
ENSP00000356992	ENSMUSP00000059389
ENSP00000264245	ENSMUSP00000023487
ENSP00000310561	ENSMUSP00000133898
ENSP00000320038	ENSMUSP00000038412
ENSP00000265734	ENSMUSP00000136352
ENSP00000410561	ENSMUSP00000134251
ENSP00000266970	ENSMUSP00000026416
ENSP00000236877	ENSMUSP00000128926
ENSP00000370669	ENSMUSP00000138735
ENSP00000384582	ENSMUSP00000093245
ENSP00000272433	ENSMUSP00000041872
ENSP00000347924	ENSMUSP00000118743
ENSP00000316905	ENSMUSP00000021930
ENSP00000224807	ENSMUSP00000059419
ENSP00000358909	ENSMUSP00000026011
ENSP00000266771	ENSMUSP00000031367
ENSP00000227880	ENSMUSP00000025646
ENSP00000340402	ENSMUSP00000129239
ENSP00000365686	ENSMUSP00000085728
ENSP00000417085	ENSMUSP00000023616
ENSP00000356991	ENSMUSP00000006578
ENSP00000418070	ENSMUSP00000023334
ENSP00000402060	ENSMUSP00000039205
ENSP00000252483	ENSMUSP00000074898
ENSP00000264025	ENSMUSP00000034510
ENSP00000359000	ENSMUSP00000026254
ENSP00000245796	ENSMUSP00000100006
ENSP00000274710	ENSMUSP00000111381
ENSP00000324127	ENSMUSP00000091178
ENSP00000020673	ENSMUSP00000039728
ENSP00000417706	ENSMUSP00000047208
ENSP00000292782	ENSMUSP00000103817
ENSP00000319482	ENSMUSP00000058968
ENSP00000260247	ENSMUSP00000034499
ENSP00000334625	ENSMUSP00000084427
ENSP00000347232	ENSMUSP00000127995
ENSP00000298139	ENSMUSP00000033990
ENSP00000475456	ENSMUSP00000044363
ENSP00000317636	ENSMUSP00000021097
ENSP00000370531	ENSMUSP00000056131
ENSP00000259407	ENSMUSP00000041983
ENSP00000269228	ENSMUSP00000025279
ENSP00000289547	ENSMUSP00000004505
ENSP00000265565	ENSMUSP00000095953
ENSP00000332353	ENSMUSP00000021921
ENSP00000361266	ENSMUSP00000030443
ENSP00000396722	ENSMUSP00000074578
ENSP00000330862	ENSMUSP00000110898
ENSP00000419000	ENSMUSP00000077913
ENSP00000350364	ENSMUSP00000073664
ENSP00000270642	ENSMUSP00000103608
ENSP00000264668	ENSMUSP00000039810
ENSP00000337459	ENSMUSP00000120421
ENSP00000297494	ENSMUSP00000030834
ENSP00000419970	ENSMUSP00000005651
ENSP00000283122	ENSMUSP00000022009
ENSP00000319052	ENSMUSP00000057392
ENSP00000359300	ENSMUSP00000110198
ENSP00000355480	ENSMUSP00000027775
ENSP00000387536	ENSMUSP00000036604
ENSP00000282077	ENSMUSP00000006669
ENSP00000420927	ENSMUSP00000041447
ENSP00000005178	ENSMUSP00000019721
ENSP00000378405	ENSMUSP00000070345
ENSP00000278823	ENSMUSP00000093959
ENSP00000333633	ENSMUSP00000105348
ENSP00000338629	ENSMUSP00000101307
ENSP00000349076	ENSMUSP00000085695
ENSP00000417654	ENSMUSP00000023344
ENSP00000247138	ENSMUSP00000111327
ENSP00000320566	ENSMUSP00000031680
ENSP00000322142	ENSMUSP00000027505
ENSP00000380024	ENSMUSP00000032480
ENSP00000364929	ENSMUSP00000062593
ENSP00000307183	ENSMUSP00000079226
ENSP00000377265	ENSMUSP00000027059
ENSP00000362332	ENSMUSP00000035902
ENSP00000368924	ENSMUSP00000105822
ENSP00000201031	ENSMUSP00000129922
ENSP00000008391	ENSMUSP00000037699
ENSP00000300209	ENSMUSP00000111939
ENSP00000267273	ENSMUSP00000061229
ENSP00000379201	ENSMUSP00000055002
ENSP00000272643	ENSMUSP00000073220
ENSP00000406482	ENSMUSP00000040176
ENSP00000290902	ENSMUSP00000042701
ENSP00000316881	ENSMUSP00000038056
ENSP00000323696	ENSMUSP00000081941
ENSP00000347649	ENSMUSP00000065278
ENSP00000236040	ENSMUSP00000099723
ENSP00000379951	ENSMUSP00000023958
ENSP00000376397	ENSMUSP00000073913
ENSP00000329942	ENSMUSP00000054883
ENSP00000321005	ENSMUSP00000102782
ENSP00000291582	ENSMUSP00000114904
ENSP00000253024	ENSMUSP00000005705
ENSP00000340507	ENSMUSP00000031859
ENSP00000351250	ENSMUSP00000029444
ENSP00000384876	ENSMUSP00000102352
ENSP00000217169	ENSMUSP00000104503
ENSP00000263464	ENSMUSP00000013949
ENSP00000227758	ENSMUSP00000091422
ENSP00000419185	ENSMUSP00000110798
ENSP00000302630	ENSMUSP00000058020
ENSP00000371786	ENSMUSP00000053288
ENSP00000261726	ENSMUSP00000107381
ENSP00000353401	ENSMUSP00000004097
ENSP00000396935	ENSMUSP00000045566
ENSP00000417003	ENSMUSP00000095320
ENSP00000268676	ENSMUSP00000104460
ENSP00000270560	ENSMUSP00000019063
ENSP00000304277	ENSMUSP00000130999
ENSP00000305852	ENSMUSP00000029377
ENSP00000433102	ENSMUSP00000053384
ENSP00000339659	ENSMUSP00000103319
ENSP00000373272	ENSMUSP00000107447
ENSP00000256649	ENSMUSP00000129861
ENSP00000305161	ENSMUSP00000058109
ENSP00000338964	ENSMUSP00000029131
ENSP00000381340	ENSMUSP00000072074
ENSP00000265723	ENSMUSP00000003717
ENSP00000384881	ENSMUSP00000046177
ENSP00000263817	ENSMUSP00000099770
ENSP00000323714	ENSMUSP00000105630
ENSP00000393324	ENSMUSP00000032151
ENSP00000318057	ENSMUSP00000037042
ENSP00000242480	ENSMUSP00000041053
ENSP00000239938	ENSMUSP00000069616
ENSP00000445626	ENSMUSP00000093433
ENSP00000331327	ENSMUSP00000117891
ENSP00000295743	ENSMUSP00000035020
ENSP00000177694	ENSMUSP00000001484
ENSP00000374205	ENSMUSP00000046787
ENSP00000219905	ENSMUSP00000106401
ENSP00000409738	ENSMUSP00000109427
ENSP00000321951	ENSMUSP00000023750
ENSP00000314380	ENSMUSP00000023225
ENSP00000324105	ENSMUSP00000104188
ENSP00000437402	ENSMUSP00000004378
ENSP00000387194	ENSMUSP00000062584
ENSP00000221476	ENSMUSP00000003643
ENSP00000299198	ENSMUSP00000001304
ENSP00000357106	ENSMUSP00000106851
ENSP00000384193	ENSMUSP00000109931
ENSP00000222374	ENSMUSP00000066880
ENSP00000227348	ENSMUSP00000137837
ENSP00000395359	ENSMUSP00000083073
ENSP00000475496	ENSMUSP00000022197
ENSP00000268099	ENSMUSP00000038350
ENSP00000307275	ENSMUSP00000029684
ENSP00000355387	ENSMUSP00000035898
ENSP00000316007	ENSMUSP00000078808
ENSP00000349320	ENSMUSP00000049457
ENSP00000418081	ENSMUSP00000082173
ENSP00000419101	ENSMUSP00000022567
ENSP00000302177	ENSMUSP00000106567
ENSP00000324944	ENSMUSP00000045441
ENSP00000314196	ENSMUSP00000092988
ENSP00000245615	ENSMUSP00000037107
ENSP00000261407	ENSMUSP00000004381
ENSP00000420269	ENSMUSP00000087633
ENSP00000265512	ENSMUSP00000013458
ENSP00000406052	ENSMUSP00000137298
ENSP00000251864	ENSMUSP00000107231
ENSP00000346065	ENSMUSP00000131277
ENSP00000255324	ENSMUSP00000093469
ENSP00000424595	ENSMUSP00000133931
ENSP00000361512	ENSMUSP00000133736
ENSP00000381504	ENSMUSP00000026839
ENSP00000414624	ENSMUSP00000101999
ENSP00000325674	ENSMUSP00000053766
ENSP00000452634	ENSMUSP00000099806
ENSP00000369409	ENSMUSP00000072438
ENSP00000284073	ENSMUSP00000090470
ENSP00000257552	ENSMUSP00000120516
ENSP00000233078	ENSMUSP00000089958
ENSP00000349415	ENSMUSP00000095285
ENSP00000229340	ENSMUSP00000031492
ENSP00000257017	ENSMUSP00000033430
ENSP00000306496	ENSMUSP00000063054
ENSP00000358644	ENSMUSP00000123514
ENSP00000393987	ENSMUSP00000050199
ENSP00000383933	ENSMUSP00000064808
ENSP00000295569	ENSMUSP00000086710
ENSP00000418575	ENSMUSP00000113152
ENSP00000392043	ENSMUSP00000020107
ENSP00000263519	ENSMUSP00000085775
ENSP00000353414	ENSMUSP00000086398
ENSP00000369677	ENSMUSP00000031055
ENSP00000335481	ENSMUSP00000061704
ENSP00000318234	ENSMUSP00000052095
ENSP00000254528	ENSMUSP00000024849
ENSP00000332806	ENSMUSP00000059732
ENSP00000325355	ENSMUSP00000041328
ENSP00000345436	ENSMUSP00000024958
ENSP00000353518	ENSMUSP00000110491
ENSP00000364627	ENSMUSP00000091375
ENSP00000374237	ENSMUSP00000034527
ENSP00000396421	ENSMUSP00000097296
ENSP00000274289	ENSMUSP00000022212
ENSP00000361275	ENSMUSP00000076130
ENSP00000466248	ENSMUSP00000044400
ENSP00000300093	ENSMUSP00000033154
ENSP00000253159	ENSMUSP00000130004
ENSP00000441823	ENSMUSP00000056967
ENSP00000251020	ENSMUSP00000034090
ENSP00000217086	ENSMUSP00000029061
ENSP00000333537	ENSMUSP00000056401
ENSP00000375810	ENSMUSP00000038091
ENSP00000259708	ENSMUSP00000003642
ENSP00000399403	ENSMUSP00000112262
ENSP00000338766	ENSMUSP00000035167
ENSP00000250693	ENSMUSP00000033300
ENSP00000380258	ENSMUSP00000102550
ENSP00000348064	ENSMUSP00000108706
ENSP00000228936	ENSMUSP00000032341
ENSP00000320543	ENSMUSP00000136950
ENSP00000406209	ENSMUSP00000096445
ENSP00000317431	ENSMUSP00000094072
ENSP00000367323	ENSMUSP00000125058
ENSP00000419952	ENSMUSP00000047480
ENSP00000302719	ENSMUSP00000018614
ENSP00000344208	ENSMUSP00000038719
ENSP00000285208	ENSMUSP00000035155
ENSP00000410403	ENSMUSP00000103958
ENSP00000438262	ENSMUSP00000097154
ENSP00000465419	ENSMUSP00000036438
ENSP00000281537	ENSMUSP00000099652
ENSP00000355938	ENSMUSP00000082777
ENSP00000320234	ENSMUSP00000031455
ENSP00000437041	ENSMUSP00000050061
ENSP00000356218	ENSMUSP00000027726
ENSP00000354468	ENSMUSP00000018186
ENSP00000358695	ENSMUSP00000126119
ENSP00000371419	ENSMUSP00000124258
ENSP00000364220	ENSMUSP00000030533
ENSP00000398688	ENSMUSP00000093911
ENSP00000301286	ENSMUSP00000002908
ENSP00000221957	ENSMUSP00000019726
ENSP00000371272	ENSMUSP00000019808
ENSP00000300055	ENSMUSP00000032762
ENSP00000381057	ENSMUSP00000079025
ENSP00000302046	ENSMUSP00000093613
ENSP00000452245	ENSMUSP00000127274
ENSP00000305596	ENSMUSP00000055079
ENSP00000294829	ENSMUSP00000127945
ENSP00000431905	ENSMUSP00000077119
ENSP00000471272	ENSMUSP00000103560
ENSP00000398617	ENSMUSP00000134691
ENSP00000420140	ENSMUSP00000110941
ENSP00000326652	ENSMUSP00000087973
ENSP00000375956	ENSMUSP00000118318
ENSP00000475417	ENSMUSP00000041732
ENSP00000405514	ENSMUSP00000046906
ENSP00000424474	ENSMUSP00000062231
ENSP00000226574	ENSMUSP00000029812
ENSP00000358983	ENSMUSP00000107512
ENSP00000221452	ENSMUSP00000092355
ENSP00000384273	ENSMUSP00000025867
ENSP00000295025	ENSMUSP00000099928
ENSP00000361803	ENSMUSP00000035800
ENSP00000329468	ENSMUSP00000021050
ENSP00000265846	ENSMUSP00000106489
ENSP00000359484	ENSMUSP00000027339
ENSP00000353078	ENSMUSP00000073228
ENSP00000380505	ENSMUSP00000047763
ENSP00000338348	ENSMUSP00000133515
ENSP00000380178	ENSMUSP00000021148
ENSP00000263228	ENSMUSP00000038813
ENSP00000215574	ENSMUSP00000020550
ENSP00000341346	ENSMUSP00000021155
ENSP00000207457	ENSMUSP00000099676
ENSP00000379263	ENSMUSP00000042063
ENSP00000283025	ENSMUSP00000111497
ENSP00000259339	ENSMUSP00000028199
ENSP00000345719	ENSMUSP00000028200
ENSP00000356599	ENSMUSP00000078572
ENSP00000362381	ENSMUSP00000009707
ENSP00000350102	ENSMUSP00000080548
ENSP00000378292	ENSMUSP00000076437
ENSP00000306261	ENSMUSP00000126197
ENSP00000078445	ENSMUSP00000112836
ENSP00000357596	ENSMUSP00000029547
ENSP00000342136	ENSMUSP00000100008
ENSP00000329140	ENSMUSP00000040208
ENSP00000434939	ENSMUSP00000028663
ENSP00000444978	ENSMUSP00000004134
ENSP00000273062	ENSMUSP00000027367
ENSP00000381148	ENSMUSP00000100891
ENSP00000273179	ENSMUSP00000072852
ENSP00000260327	ENSMUSP00000047543
ENSP00000411145	ENSMUSP00000031709
ENSP00000283268	ENSMUSP00000022262
ENSP00000344782	ENSMUSP00000128052
ENSP00000359357	ENSMUSP00000135039
ENSP00000292853	ENSMUSP00000103916
ENSP00000292852	ENSMUSP00000032818
ENSP00000342137	ENSMUSP00000055562
ENSP00000365961	ENSMUSP00000054022
ENSP00000365944	ENSMUSP00000101331
ENSP00000346240	ENSMUSP00000037377
ENSP00000216180	ENSMUSP00000043826
ENSP00000216177	ENSMUSP00000019012
ENSP00000337701	ENSMUSP00000127149
ENSP00000378072	ENSMUSP00000050123
ENSP00000265838	ENSMUSP00000034547
ENSP00000302898	ENSMUSP00000083426
ENSP00000295709	ENSMUSP00000084430
ENSP00000361769	ENSMUSP00000068178
ENSP00000439287	ENSMUSP00000045637
ENSP00000384892	ENSMUSP00000048719
ENSP00000428417	ENSMUSP00000095420
ENSP00000323313	ENSMUSP00000023550
ENSP00000264065	ENSMUSP00000028392
ENSP00000369081	ENSMUSP00000041839
ENSP00000272227	ENSMUSP00000052912
ENSP00000381104	ENSMUSP00000086422
ENSP00000365567	ENSMUSP00000026624
ENSP00000360184	ENSMUSP00000025989
ENSP00000356290	ENSMUSP00000112897
ENSP00000216605	ENSMUSP00000021443
ENSP00000379108	ENSMUSP00000071578
ENSP00000265686	ENSMUSP00000120531
ENSP00000332247	ENSMUSP00000039737
ENSP00000308122	ENSMUSP00000110558
ENSP00000264649	ENSMUSP00000099399
ENSP00000336740	ENSMUSP00000015137
ENSP00000339916	ENSMUSP00000099162
ENSP00000338127	ENSMUSP00000050087
ENSP00000341785	ENSMUSP00000107856
ENSP00000349616	ENSMUSP00000032272
ENSP00000421981	ENSMUSP00000108593
ENSP00000321804	ENSMUSP00000024702
ENSP00000326031	ENSMUSP00000039109
ENSP00000290649	ENSMUSP00000052258
ENSP00000430955	ENSMUSP00000019333
ENSP00000304051	ENSMUSP00000046467
ENSP00000366395	ENSMUSP00000114843
ENSP00000247461	ENSMUSP00000137440
ENSP00000326699	ENSMUSP00000002259
ENSP00000320866	ENSMUSP00000003912
ENSP00000269881	ENSMUSP00000019876
ENSP00000329093	ENSMUSP00000006949
ENSP00000370571	ENSMUSP00000000219
ENSP00000320337	ENSMUSP00000025925
ENSP00000264735	ENSMUSP00000087257
ENSP00000301790	ENSMUSP00000025929
ENSP00000332488	ENSMUSP00000102613
ENSP00000261854	ENSMUSP00000028844
ENSP00000288680	ENSMUSP00000031530
ENSP00000381237	ENSMUSP00000086460
ENSP00000385741	ENSMUSP00000105249
ENSP00000229304	ENSMUSP00000108205
ENSP00000229335	ENSMUSP00000040524
ENSP00000244669	ENSMUSP00000047402
ENSP00000307252	ENSMUSP00000105815
ENSP00000278060	ENSMUSP00000026537
ENSP00000297792	ENSMUSP00000038373
ENSP00000383042	ENSMUSP00000111977
ENSP00000269397	ENSMUSP00000026665
ENSP00000216133	ENSMUSP00000105245
ENSP00000269385	ENSMUSP00000026663
ENSP00000384490	ENSMUSP00000105255
ENSP00000308750	ENSMUSP00000026662
ENSP00000441405	ENSMUSP00000107048
ENSP00000307774	ENSMUSP00000078374
ENSP00000297565	ENSMUSP00000022952
ENSP00000441801	ENSMUSP00000055486
ENSP00000227524	ENSMUSP00000025642
ENSP00000363313	ENSMUSP00000081572
ENSP00000430432	ENSMUSP00000019911
ENSP00000359128	ENSMUSP00000069578
ENSP00000381032	ENSMUSP00000057365
ENSP00000360829	ENSMUSP00000048642
ENSP00000361110	ENSMUSP00000127071
ENSP00000475261	ENSMUSP00000030585
ENSP00000368835	ENSMUSP00000037764
ENSP00000312272	ENSMUSP00000018571
ENSP00000342832	ENSMUSP00000039760
ENSP00000381821	ENSMUSP00000101964
ENSP00000432648	ENSMUSP00000088231
ENSP00000381823	ENSMUSP00000104725
ENSP00000265175	ENSMUSP00000001079
ENSP00000343405	ENSMUSP00000045955
ENSP00000280551	ENSMUSP00000035823
ENSP00000259605	ENSMUSP00000095702
ENSP00000274811	ENSMUSP00000118474
ENSP00000328059	ENSMUSP00000112820
ENSP00000368824	ENSMUSP00000026750
ENSP00000354609	ENSMUSP00000030645
ENSP00000357232	ENSMUSP00000130767
ENSP00000268122	ENSMUSP00000032766
ENSP00000360217	ENSMUSP00000024721
ENSP00000316203	ENSMUSP00000003681
ENSP00000255858	ENSMUSP00000019512
ENSP00000215812	ENSMUSP00000065084
ENSP00000376268	ENSMUSP00000021177
ENSP00000251170	ENSMUSP00000128063
ENSP00000341564	ENSMUSP00000078547
ENSP00000343877	ENSMUSP00000034817
ENSP00000338330	ENSMUSP00000114166
ENSP00000406197	ENSMUSP00000069127
ENSP00000363414	ENSMUSP00000125932
ENSP00000414378	ENSMUSP00000029674
ENSP00000215368	ENSMUSP00000003154
ENSP00000328777	ENSMUSP00000076115
ENSP00000357392	ENSMUSP00000029566
ENSP00000359489	ENSMUSP00000033532
ENSP00000348793	ENSMUSP00000044128
ENSP00000265343	ENSMUSP00000051479
ENSP00000321537	ENSMUSP00000060749
ENSP00000376333	ENSMUSP00000136054
ENSP00000273666	ENSMUSP00000110435
ENSP00000265563	ENSMUSP00000035220
ENSP00000265717	ENSMUSP00000039797
ENSP00000464977	ENSMUSP00000102288
ENSP00000385749	ENSMUSP00000026973
ENSP00000342538	ENSMUSP00000074113
ENSP00000359070	ENSMUSP00000099334
ENSP00000317743	ENSMUSP00000088098
ENSP00000385616	ENSMUSP00000047864
ENSP00000297325	ENSMUSP00000099973
ENSP00000348496	ENSMUSP00000028982
ENSP00000363391	ENSMUSP00000036484
ENSP00000384015	ENSMUSP00000056655
ENSP00000364550	ENSMUSP00000108207
ENSP00000322408	ENSMUSP00000061095
ENSP00000341280	ENSMUSP00000134205
ENSP00000460971	ENSMUSP00000033207
ENSP00000278853	ENSMUSP00000025641
ENSP00000386289	ENSMUSP00000074115
ENSP00000363458	ENSMUSP00000036749
ENSP00000252891	ENSMUSP00000078245
ENSP00000347169	ENSMUSP00000119303
ENSP00000285599	ENSMUSP00000031002
ENSP00000261483	ENSMUSP00000083928
ENSP00000353655	ENSMUSP00000095949
ENSP00000246194	ENSMUSP00000029120
ENSP00000375081	ENSMUSP00000040302
ENSP00000382544	ENSMUSP00000051035
ENSP00000339179	ENSMUSP00000007735
ENSP00000362634	ENSMUSP00000000421
ENSP00000354168	ENSMUSP00000062783
ENSP00000451575	ENSMUSP00000021617
ENSP00000419199	ENSMUSP00000087810
ENSP00000397655	ENSMUSP00000112965
ENSP00000377840	ENSMUSP00000017552
ENSP00000301050	ENSMUSP00000003442
ENSP00000438949	ENSMUSP00000077438
ENSP00000320025	ENSMUSP00000110371
ENSP00000265997	ENSMUSP00000078690
ENSP00000265085	ENSMUSP00000020543
ENSP00000443985	ENSMUSP00000125857
ENSP00000263791	ENSMUSP00000005233
ENSP00000199389	ENSMUSP00000098056
ENSP00000307235	ENSMUSP00000034093
ENSP00000233057	ENSMUSP00000024884
ENSP00000359575	ENSMUSP00000113840
ENSP00000338207	ENSMUSP00000037079
ENSP00000442786	ENSMUSP00000125335
ENSP00000257818	ENSMUSP00000106770
ENSP00000361043	ENSMUSP00000099765
ENSP00000336606	ENSMUSP00000066977
ENSP00000386520	ENSMUSP00000045454
ENSP00000362441	ENSMUSP00000109203
ENSP00000447879	ENSMUSP00000136026
ENSP00000216268	ENSMUSP00000035437
ENSP00000357637	ENSMUSP00000101724
ENSP00000370022	ENSMUSP00000105915
ENSP00000430241	ENSMUSP00000135500
ENSP00000352138	ENSMUSP00000103243
ENSP00000435466	ENSMUSP00000110801
ENSP00000353331	ENSMUSP00000039395
ENSP00000368190	ENSMUSP00000006825
ENSP00000303096	ENSMUSP00000085124
ENSP00000362942	ENSMUSP00000099628
ENSP00000417038	ENSMUSP00000101184
ENSP00000360054	ENSMUSP00000104543
ENSP00000311713	ENSMUSP00000042155
ENSP00000348278	ENSMUSP00000099776
ENSP00000336655	ENSMUSP00000007444
ENSP00000194530	ENSMUSP00000027185
ENSP00000281456	ENSMUSP00000034049
ENSP00000281154	ENSMUSP00000088723
ENSP00000358888	ENSMUSP00000029486
ENSP00000011473	ENSMUSP00000075990
ENSP00000263233	ENSMUSP00000069429
ENSP00000418994	ENSMUSP00000064986
ENSP00000354775	ENSMUSP00000134380
ENSP00000355014	ENSMUSP00000109423
ENSP00000358297	ENSMUSP00000029740
ENSP00000292385	ENSMUSP00000021950
ENSP00000417653	ENSMUSP00000020769
ENSP00000320176	ENSMUSP00000023531
ENSP00000365745	ENSMUSP00000099368
ENSP00000216923	ENSMUSP00000085285
ENSP00000415579	ENSMUSP00000091845
ENSP00000264010	ENSMUSP00000005841
ENSP00000318085	ENSMUSP00000034629
ENSP00000404854	ENSMUSP00000005256
ENSP00000451712	ENSMUSP00000004673
ENSP00000343635	ENSMUSP00000044430
ENSP00000357341	ENSMUSP00000066741
ENSP00000405424	ENSMUSP00000105926
ENSP00000217320	ENSMUSP00000129278
ENSP00000245923	ENSMUSP00000032559
ENSP00000337838	ENSMUSP00000099907
ENSP00000274721	ENSMUSP00000025224
ENSP00000347591	ENSMUSP00000026076
ENSP00000428518	ENSMUSP00000022699
ENSP00000313423	ENSMUSP00000028787
ENSP00000360158	ENSMUSP00000085794
ENSP00000366243	ENSMUSP00000093908
ENSP00000378177	ENSMUSP00000063277
ENSP00000367655	ENSMUSP00000129522
ENSP00000357048	ENSMUSP00000118179
ENSP00000350071	ENSMUSP00000013130
ENSP00000375777	ENSMUSP00000019220
ENSP00000263918	ENSMUSP00000120830
ENSP00000327197	ENSMUSP00000023457
ENSP00000403712	ENSMUSP00000005336
ENSP00000004980	ENSMUSP00000046598
ENSP00000296257	ENSMUSP00000023561
ENSP00000258080	ENSMUSP00000087073
ENSP00000357980	ENSMUSP00000006367
ENSP00000305919	ENSMUSP00000081044
ENSP00000303766	ENSMUSP00000084910
ENSP00000362690	ENSMUSP00000108504
ENSP00000420267	ENSMUSP00000108498
ENSP00000356331	ENSMUSP00000027649
ENSP00000371858	ENSMUSP00000047123
ENSP00000318986	ENSMUSP00000059720
ENSP00000419740	ENSMUSP00000030475
ENSP00000364145	ENSMUSP00000079692
ENSP00000232375	ENSMUSP00000057197
ENSP00000369100	ENSMUSP00000129122
ENSP00000356047	ENSMUSP00000133073
ENSP00000356113	ENSMUSP00000027695
ENSP00000296589	ENSMUSP00000022851
ENSP00000024061	ENSMUSP00000121775
ENSP00000418096	ENSMUSP00000036774
ENSP00000323847	ENSMUSP00000138370
ENSP00000282026	ENSMUSP00000055447
ENSP00000375057	ENSMUSP00000124344
ENSP00000322628	ENSMUSP00000035918
ENSP00000381140	ENSMUSP00000001240
ENSP00000314036	ENSMUSP00000024594
ENSP00000285518	ENSMUSP00000117025
ENSP00000310551	ENSMUSP00000068690
ENSP00000221566	ENSMUSP00000005067
ENSP00000370395	ENSMUSP00000041307
ENSP00000433757	ENSMUSP00000056378
ENSP00000005340	ENSMUSP00000019362
ENSP00000316054	ENSMUSP00000003318
ENSP00000368169	ENSMUSP00000030948
ENSP00000394352	ENSMUSP00000034566
ENSP00000378328	ENSMUSP00000090568
ENSP00000427130	ENSMUSP00000053783
ENSP00000261739	ENSMUSP00000099638
ENSP00000359982	ENSMUSP00000038662
ENSP00000408005	ENSMUSP00000002572
ENSP00000262613	ENSMUSP00000021077
ENSP00000342143	ENSMUSP00000102685
ENSP00000347742	ENSMUSP00000034618
ENSP00000294725	ENSMUSP00000113333
ENSP00000382770	ENSMUSP00000096457
ENSP00000415106	ENSMUSP00000088179
ENSP00000280098	ENSMUSP00000114974
ENSP00000228251	ENSMUSP00000032309
ENSP00000361626	ENSMUSP00000078589
ENSP00000007699	ENSMUSP00000018698
ENSP00000392859	ENSMUSP00000002397
ENSP00000298510	ENSMUSP00000025961
ENSP00000262746	ENSMUSP00000114159
ENSP00000368646	ENSMUSP00000026328
ENSP00000296464	ENSMUSP00000076336
ENSP00000318687	ENSMUSP00000074392
ENSP00000384144	ENSMUSP00000123700
ENSP00000442129	ENSMUSP00000057557
ENSP00000299633	ENSMUSP00000102926
ENSP00000301284	ENSMUSP00000002911
ENSP00000370109	ENSMUSP00000030207
ENSP00000304192	ENSMUSP00000021567
ENSP00000347931	ENSMUSP00000109245
ENSP00000317396	ENSMUSP00000038916
ENSP00000258229	ENSMUSP00000042294
ENSP00000370299	ENSMUSP00000098701
ENSP00000296043	ENSMUSP00000108678
ENSP00000365188	ENSMUSP00000100070
ENSP00000367950	ENSMUSP00000104641
ENSP00000302851	ENSMUSP00000025212
ENSP00000368637	ENSMUSP00000028815
ENSP00000406546	ENSMUSP00000027405
ENSP00000275227	ENSMUSP00000112634
ENSP00000298472	ENSMUSP00000026084
ENSP00000387549	ENSMUSP00000046924
ENSP00000343899	ENSMUSP00000052202
ENSP00000394794	ENSMUSP00000048119
ENSP00000271555	ENSMUSP00000001455
ENSP00000340874	ENSMUSP00000132547
ENSP00000444972	ENSMUSP00000107284
ENSP00000265165	ENSMUSP00000029611
ENSP00000340347	ENSMUSP00000084055
ENSP00000441640	ENSMUSP00000136280
ENSP00000347716	ENSMUSP00000054385
ENSP00000341805	ENSMUSP00000024657
ENSP00000416508	ENSMUSP00000128224
ENSP00000339182	ENSMUSP00000138479
ENSP00000341942	ENSMUSP00000075204
ENSP00000327214	ENSMUSP00000039648
ENSP00000438547	ENSMUSP00000104273
ENSP00000347038	ENSMUSP00000034941
ENSP00000390111	ENSMUSP00000136181
ENSP00000350024	ENSMUSP00000025826
ENSP00000377424	ENSMUSP00000131976
ENSP00000362285	ENSMUSP00000112685
ENSP00000380081	ENSMUSP00000059896
ENSP00000345295	ENSMUSP00000093699
ENSP00000327846	ENSMUSP00000053690
ENSP00000265807	ENSMUSP00000070825
ENSP00000376123	ENSMUSP00000103207
ENSP00000350078	ENSMUSP00000110684
ENSP00000279873	ENSMUSP00000020106
ENSP00000347602	ENSMUSP00000035512
ENSP00000264183	ENSMUSP00000106163
ENSP00000325074	ENSMUSP00000086640
ENSP00000336591	ENSMUSP00000025377
ENSP00000335083	ENSMUSP00000031003
ENSP00000399970	ENSMUSP00000040321
ENSP00000329967	ENSMUSP00000020316
ENSP00000430684	ENSMUSP00000033939
ENSP00000359424	ENSMUSP00000026217
ENSP00000224356	ENSMUSP00000025946
ENSP00000001146	ENSMUSP00000076886
ENSP00000285949	ENSMUSP00000073105
ENSP00000366354	ENSMUSP00000077338
ENSP00000299163	ENSMUSP00000035326
ENSP00000398410	ENSMUSP00000033010
ENSP00000302562	ENSMUSP00000023555
ENSP00000354671	ENSMUSP00000102095
ENSP00000251472	ENSMUSP00000105363
ENSP00000262811	ENSMUSP00000128703
ENSP00000385727	ENSMUSP00000128464
ENSP00000298532	ENSMUSP00000041767
ENSP00000339992	ENSMUSP00000020158
ENSP00000429633	ENSMUSP00000086034
ENSP00000217026	ENSMUSP00000018005
ENSP00000398861	ENSMUSP00000025046
ENSP00000323780	ENSMUSP00000035214
ENSP00000331103	ENSMUSP00000082091
ENSP00000362427	ENSMUSP00000101708
ENSP00000444628	ENSMUSP00000047128
ENSP00000396615	ENSMUSP00000034448
ENSP00000295759	ENSMUSP00000109253
ENSP00000306920	ENSMUSP00000055803
ENSP00000297991	ENSMUSP00000055110
ENSP00000297988	ENSMUSP00000030136
ENSP00000219919	ENSMUSP00000074063
ENSP00000284770	ENSMUSP00000034053
ENSP00000253754	ENSMUSP00000018755
ENSP00000312634	ENSMUSP00000116200
ENSP00000294517	ENSMUSP00000030581
ENSP00000337180	ENSMUSP00000065544
ENSP00000392257	ENSMUSP00000101146
ENSP00000260970	ENSMUSP00000045945
ENSP00000232978	ENSMUSP00000035112
ENSP00000218104	ENSMUSP00000002084
ENSP00000310688	ENSMUSP00000068940
ENSP00000359233	ENSMUSP00000029770
ENSP00000349396	ENSMUSP00000021666
ENSP00000258428	ENSMUSP00000027251
ENSP00000462664	ENSMUSP00000112563
ENSP00000361310	ENSMUSP00000024749
ENSP00000241436	ENSMUSP00000022172
ENSP00000230323	ENSMUSP00000024786
ENSP00000314129	ENSMUSP00000076864
ENSP00000295600	ENSMUSP00000044938
ENSP00000265440	ENSMUSP00000031533
ENSP00000397435	ENSMUSP00000044517
ENSP00000361458	ENSMUSP00000108620
ENSP00000354543	ENSMUSP00000096688
ENSP00000454919	ENSMUSP00000056464
ENSP00000368237	ENSMUSP00000064758
ENSP00000351155	ENSMUSP00000021466
ENSP00000381844	ENSMUSP00000025668
ENSP00000358060	ENSMUSP00000029752
ENSP00000338093	ENSMUSP00000032728
ENSP00000305682	ENSMUSP00000112283
ENSP00000355308	ENSMUSP00000110401
ENSP00000419503	ENSMUSP00000030221
ENSP00000261875	ENSMUSP00000044955
ENSP00000360195	ENSMUSP00000099851
ENSP00000328923	ENSMUSP00000040126
ENSP00000309087	ENSMUSP00000080111
ENSP00000222032	ENSMUSP00000130957
ENSP00000399700	ENSMUSP00000108531
ENSP00000420418	ENSMUSP00000078806
ENSP00000247930	ENSMUSP00000110230
ENSP00000262085	ENSMUSP00000053643
ENSP00000395007	ENSMUSP00000072868
ENSP00000338572	ENSMUSP00000009411
ENSP00000399709	ENSMUSP00000113053
ENSP00000448310	ENSMUSP00000053408
ENSP00000332413	ENSMUSP00000020378
ENSP00000334181	ENSMUSP00000061632
ENSP00000361473	ENSMUSP00000102014
ENSP00000159111	ENSMUSP00000025036
ENSP00000360431	ENSMUSP00000130604
ENSP00000362369	ENSMUSP00000099404
ENSP00000352336	ENSMUSP00000079991
ENSP00000268129	ENSMUSP00000038361
ENSP00000302657	ENSMUSP00000091541
ENSP00000358131	ENSMUSP00000088291
ENSP00000305926	ENSMUSP00000057282
ENSP00000237289	ENSMUSP00000019997
ENSP00000352676	ENSMUSP00000101763
ENSP00000228740	ENSMUSP00000016033
ENSP00000295640	ENSMUSP00000076564
ENSP00000270357	ENSMUSP00000027487
ENSP00000358894	ENSMUSP00000096972
ENSP00000305449	ENSMUSP00000001166
ENSP00000366275	ENSMUSP00000121317
ENSP00000289013	ENSMUSP00000113042
ENSP00000360645	ENSMUSP00000036996
ENSP00000357453	ENSMUSP00000003843
ENSP00000363452	ENSMUSP00000050979
ENSP00000348959	ENSMUSP00000008907
ENSP00000380034	ENSMUSP00000023356
ENSP00000327968	ENSMUSP00000006762
ENSP00000331692	ENSMUSP00000094093
ENSP00000246104	ENSMUSP00000066280
ENSP00000260526	ENSMUSP00000044624
ENSP00000203556	ENSMUSP00000045676
ENSP00000439601	ENSMUSP00000097100
ENSP00000230085	ENSMUSP00000019939
ENSP00000377059	ENSMUSP00000021246
ENSP00000409581	ENSMUSP00000095866
ENSP00000403701	ENSMUSP00000099624
ENSP00000311538	ENSMUSP00000109398
ENSP00000362978	ENSMUSP00000080425
ENSP00000342626	ENSMUSP00000126383
ENSP00000333640	ENSMUSP00000066244
ENSP00000356870	ENSMUSP00000090335
ENSP00000411514	ENSMUSP00000099408
ENSP00000386845	ENSMUSP00000088271
ENSP00000338927	ENSMUSP00000130176
ENSP00000360231	ENSMUSP00000074899
ENSP00000380781	ENSMUSP00000105386
ENSP00000396843	ENSMUSP00000020461
ENSP00000370340	ENSMUSP00000052863
ENSP00000332513	ENSMUSP00000038110
ENSP00000358853	ENSMUSP00000108841
ENSP00000376077	ENSMUSP00000088935
ENSP00000265689	ENSMUSP00000071933
ENSP00000356170	ENSMUSP00000114272
ENSP00000228434	ENSMUSP00000032259
ENSP00000390661	ENSMUSP00000110524
ENSP00000362151	ENSMUSP00000094916
ENSP00000386200	ENSMUSP00000111137
ENSP00000420736	ENSMUSP00000108948
ENSP00000365380	ENSMUSP00000111405
ENSP00000347883	ENSMUSP00000081714
ENSP00000263265	ENSMUSP00000051468
ENSP00000404296	ENSMUSP00000084904
ENSP00000272203	ENSMUSP00000048214
ENSP00000360069	ENSMUSP00000060255
ENSP00000368698	ENSMUSP00000056147
ENSP00000361664	ENSMUSP00000101914
ENSP00000356575	ENSMUSP00000015645
ENSP00000432869	ENSMUSP00000064128
ENSP00000309640	ENSMUSP00000050246
ENSP00000309096	ENSMUSP00000062016
ENSP00000370767	ENSMUSP00000033255
ENSP00000460548	ENSMUSP00000033263
ENSP00000333900	ENSMUSP00000009798
ENSP00000289166	ENSMUSP00000056015
ENSP00000318298	ENSMUSP00000034802
ENSP00000443410	ENSMUSP00000129483
ENSP00000358458	ENSMUSP00000056872
ENSP00000359181	ENSMUSP00000026239
ENSP00000242248	ENSMUSP00000020767
ENSP00000360216	ENSMUSP00000062078
ENSP00000265421	ENSMUSP00000033938
ENSP00000476519	ENSMUSP00000105705
ENSP00000427120	ENSMUSP00000067884
ENSP00000271915	ENSMUSP00000000811
ENSP00000262888	ENSMUSP00000133065
ENSP00000365063	ENSMUSP00000116130
ENSP00000366240	ENSMUSP00000056099
ENSP00000250974	ENSMUSP00000003436
ENSP00000258884	ENSMUSP00000112988
ENSP00000355870	ENSMUSP00000040505
ENSP00000227256	ENSMUSP00000032717
ENSP00000331470	ENSMUSP00000060424
ENSP00000282728	ENSMUSP00000025944
ENSP00000366997	ENSMUSP00000041906
ENSP00000321711	ENSMUSP00000129772
ENSP00000315569	ENSMUSP00000132673
ENSP00000201647	ENSMUSP00000125840
ENSP00000435585	ENSMUSP00000026577
ENSP00000281172	ENSMUSP00000052776
ENSP00000358820	ENSMUSP00000042004
ENSP00000310170	ENSMUSP00000025850
ENSP00000264716	ENSMUSP00000031017
ENSP00000245919	ENSMUSP00000003640
ENSP00000306245	ENSMUSP00000021674
ENSP00000289473	ENSMUSP00000106906
ENSP00000380450	ENSMUSP00000019464
ENSP00000348215	ENSMUSP00000080325
ENSP00000309714	ENSMUSP00000044276
ENSP00000295645	ENSMUSP00000031145
ENSP00000259467	ENSMUSP00000108562
ENSP00000375855	ENSMUSP00000131631
ENSP00000356382	ENSMUSP00000027615
ENSP00000364190	ENSMUSP00000040464
ENSP00000405890	ENSMUSP00000135516
ENSP00000251203	ENSMUSP00000080219
ENSP00000318086	ENSMUSP00000110414
ENSP00000368964	ENSMUSP00000108090
ENSP00000414712	ENSMUSP00000111963
ENSP00000362244	ENSMUSP00000054338
ENSP00000346158	ENSMUSP00000029469
ENSP00000369213	ENSMUSP00000042433
ENSP00000251642	ENSMUSP00000017974
ENSP00000263642	ENSMUSP00000028259
ENSP00000437256	ENSMUSP00000043676
ENSP00000353142	ENSMUSP00000098099
ENSP00000385735	ENSMUSP00000058348
ENSP00000308591	ENSMUSP00000061517
ENSP00000300255	ENSMUSP00000036695
ENSP00000270824	ENSMUSP00000054141
ENSP00000233712	ENSMUSP00000037422
ENSP00000320084	ENSMUSP00000129418
ENSP00000358470	ENSMUSP00000057721
ENSP00000426103	ENSMUSP00000099465
ENSP00000261537	ENSMUSP00000054428
ENSP00000369579	ENSMUSP00000057040
ENSP00000471417	ENSMUSP00000061643
ENSP00000368976	ENSMUSP00000034240
ENSP00000301332	ENSMUSP00000004294
ENSP00000363827	ENSMUSP00000131316
ENSP00000368678	ENSMUSP00000137931
ENSP00000346964	ENSMUSP00000055599
ENSP00000358824	ENSMUSP00000019232
ENSP00000316193	ENSMUSP00000026315
ENSP00000454562	ENSMUSP00000085862
ENSP00000246949	ENSMUSP00000006136
ENSP00000356694	ENSMUSP00000000834
ENSP00000469049	ENSMUSP00000005976
ENSP00000363157	ENSMUSP00000050144
ENSP00000398698	ENSMUSP00000025263
ENSP00000403495	ENSMUSP00000025266
ENSP00000376822	ENSMUSP00000108260
ENSP00000287908	ENSMUSP00000132501
ENSP00000369419	ENSMUSP00000111081
ENSP00000270593	ENSMUSP00000012921
ENSP00000323036	ENSMUSP00000059889
ENSP00000256997	ENSMUSP00000002172
ENSP00000358241	ENSMUSP00000088263
ENSP00000256951	ENSMUSP00000107538
ENSP00000379269	ENSMUSP00000104342
ENSP00000270221	ENSMUSP00000132519
ENSP00000439672	ENSMUSP00000096973
ENSP00000254466	ENSMUSP00000051907
ENSP00000344012	ENSMUSP00000050275
ENSP00000301738	ENSMUSP00000017090
ENSP00000312814	ENSMUSP00000099324
ENSP00000384391	ENSMUSP00000086835
ENSP00000386458	ENSMUSP00000075655
ENSP00000296702	ENSMUSP00000025375
ENSP00000357631	ENSMUSP00000124476
ENSP00000369531	ENSMUSP00000056365
ENSP00000347997	ENSMUSP00000055229
ENSP00000365576	ENSMUSP00000050191
ENSP00000345195	ENSMUSP00000056888
ENSP00000313377	ENSMUSP00000119606
ENSP00000239231	ENSMUSP00000018990
ENSP00000302108	ENSMUSP00000043562
ENSP00000332123	ENSMUSP00000037109
ENSP00000274605	ENSMUSP00000001080
ENSP00000370981	ENSMUSP00000139117
ENSP00000359240	ENSMUSP00000045478
ENSP00000345392	ENSMUSP00000105995
ENSP00000462054	ENSMUSP00000033740
ENSP00000436212	ENSMUSP00000105593
ENSP00000394207	ENSMUSP00000086164
ENSP00000352601	ENSMUSP00000022782
ENSP00000253193	ENSMUSP00000114026
ENSP00000276654	ENSMUSP00000022916
ENSP00000318607	ENSMUSP00000054134
ENSP00000371846	ENSMUSP00000079395
ENSP00000262653	ENSMUSP00000043087
ENSP00000268679	ENSMUSP00000118997
ENSP00000402257	ENSMUSP00000127109
ENSP00000383365	ENSMUSP00000111269
ENSP00000434516	ENSMUSP00000020484
ENSP00000430031	ENSMUSP00000000828
ENSP00000350718	ENSMUSP00000038369
ENSP00000261226	ENSMUSP00000063264
ENSP00000376930	ENSMUSP00000086285
ENSP00000384999	ENSMUSP00000019050
ENSP00000411688	ENSMUSP00000009789
ENSP00000332170	ENSMUSP00000055297
ENSP00000366280	ENSMUSP00000117200
ENSP00000251047	ENSMUSP00000040140
ENSP00000310431	ENSMUSP00000091352
ENSP00000258168	ENSMUSP00000034308
ENSP00000262340	ENSMUSP00000029824
ENSP00000261693	ENSMUSP00000083242
ENSP00000264896	ENSMUSP00000031377
ENSP00000399421	ENSMUSP00000131832
ENSP00000311318	ENSMUSP00000068450
ENSP00000322159	ENSMUSP00000030279
ENSP00000361306	ENSMUSP00000108595
ENSP00000384259	ENSMUSP00000027502
ENSP00000259205	ENSMUSP00000053391
ENSP00000259211	ENSMUSP00000028361
ENSP00000259213	ENSMUSP00000028363
ENSP00000376893	ENSMUSP00000063004
ENSP00000376896	ENSMUSP00000028360
ENSP00000259206	ENSMUSP00000110126
ENSP00000372059	ENSMUSP00000026562
ENSP00000352614	ENSMUSP00000049474
ENSP00000254323	ENSMUSP00000040078
ENSP00000252744	ENSMUSP00000100724
ENSP00000381693	ENSMUSP00000022358
ENSP00000217407	ENSMUSP00000016168
ENSP00000417138	ENSMUSP00000104939
ENSP00000380594	ENSMUSP00000063107
ENSP00000264669	ENSMUSP00000061737
ENSP00000297532	ENSMUSP00000030800
ENSP00000258770	ENSMUSP00000000394
ENSP00000228641	ENSMUSP00000047529
ENSP00000241651	ENSMUSP00000027730
ENSP00000228644	ENSMUSP00000000445
ENSP00000250003	ENSMUSP00000072330
ENSP00000376368	ENSMUSP00000101148
ENSP00000345772	ENSMUSP00000110447
ENSP00000352926	ENSMUSP00000006311
ENSP00000472109	ENSMUSP00000103431
ENSP00000354588	ENSMUSP00000060671
ENSP00000318914	ENSMUSP00000060783
ENSP00000451594	ENSMUSP00000133459
ENSP00000318131	ENSMUSP00000040929
ENSP00000473036	ENSMUSP00000092401
ENSP00000429344	ENSMUSP00000086646
ENSP00000407642	ENSMUSP00000054177
ENSP00000388850	ENSMUSP00000063061
ENSP00000268919	ENSMUSP00000058084
ENSP00000385000	ENSMUSP00000112715
ENSP00000361298	ENSMUSP00000064261
ENSP00000368464	ENSMUSP00000103690
ENSP00000343515	ENSMUSP00000099331
ENSP00000428426	ENSMUSP00000129157
ENSP00000313886	ENSMUSP00000107806
ENSP00000355261	ENSMUSP00000001451
ENSP00000425133	ENSMUSP00000041241
ENSP00000339484	ENSMUSP00000108521
ENSP00000388107	ENSMUSP00000120096
ENSP00000415243	ENSMUSP00000029194
ENSP00000367797	ENSMUSP00000030917
ENSP00000343200	ENSMUSP00000055037
ENSP00000414750	ENSMUSP00000132338
ENSP00000234701	ENSMUSP00000029919
ENSP00000359596	ENSMUSP00000036029
ENSP00000416255	ENSMUSP00000111120
ENSP00000473510	ENSMUSP00000081232
ENSP00000433664	ENSMUSP00000124551
ENSP00000364635	ENSMUSP00000030765
ENSP00000364620	ENSMUSP00000026378
ENSP00000364597	ENSMUSP00000026381
ENSP00000364609	ENSMUSP00000026377
ENSP00000278353	ENSMUSP00000028619
ENSP00000364412	ENSMUSP00000132011
ENSP00000219439	ENSMUSP00000044371
ENSP00000315931	ENSMUSP00000110897
ENSP00000358814	ENSMUSP00000029490
ENSP00000451950	ENSMUSP00000066524
ENSP00000352717	ENSMUSP00000134377
ENSP00000391669	ENSMUSP00000129584
ENSP00000216733	ENSMUSP00000022813
ENSP00000368759	ENSMUSP00000021794
ENSP00000360387	ENSMUSP00000104764
ENSP00000265598	ENSMUSP00000080556
ENSP00000250092	ENSMUSP00000104294
ENSP00000333298	ENSMUSP00000033824
ENSP00000408411	ENSMUSP00000052283
ENSP00000357065	ENSMUSP00000041232
ENSP00000376899	ENSMUSP00000099755
ENSP00000358495	ENSMUSP00000048900
ENSP00000256652	ENSMUSP00000116643
ENSP00000298527	ENSMUSP00000032262
ENSP00000326407	ENSMUSP00000047065
ENSP00000344563	ENSMUSP00000107713
ENSP00000347916	ENSMUSP00000063627
ENSP00000348074	ENSMUSP00000056625
ENSP00000302569	ENSMUSP00000107707
ENSP00000309124	ENSMUSP00000032265
ENSP00000350869	ENSMUSP00000021937
ENSP00000361868	ENSMUSP00000066815
ENSP00000297737	ENSMUSP00000049430
ENSP00000406144	ENSMUSP00000102229
ENSP00000422496	ENSMUSP00000099887
ENSP00000323645	ENSMUSP00000025294
ENSP00000265729	ENSMUSP00000118221
ENSP00000394842	ENSMUSP00000028257
ENSP00000362807	ENSMUSP00000112638
ENSP00000264933	ENSMUSP00000022060
ENSP00000218089	ENSMUSP00000110724
ENSP00000372689	ENSMUSP00000116205
ENSP00000407761	ENSMUSP00000028859
ENSP00000348775	ENSMUSP00000063412
ENSP00000293217	ENSMUSP00000063325
ENSP00000307697	ENSMUSP00000126464
ENSP00000420443	ENSMUSP00000115772
ENSP00000272133	ENSMUSP00000124611
ENSP00000310003	ENSMUSP00000025805
ENSP00000348944	ENSMUSP00000030687
ENSP00000349131	ENSMUSP00000090287
ENSP00000217260	ENSMUSP00000041578
ENSP00000276659	ENSMUSP00000067325
ENSP00000419901	ENSMUSP00000127504
ENSP00000344937	ENSMUSP00000054747
ENSP00000467107	ENSMUSP00000058447
ENSP00000216487	ENSMUSP00000060771
ENSP00000255006	ENSMUSP00000092053
ENSP00000310406	ENSMUSP00000025818
ENSP00000232603	ENSMUSP00000023330
ENSP00000383333	ENSMUSP00000040152
ENSP00000347821	ENSMUSP00000084663
ENSP00000287814	ENSMUSP00000032462
ENSP00000262768	ENSMUSP00000017610
ENSP00000266085	ENSMUSP00000020234
ENSP00000218388	ENSMUSP00000110999
ENSP00000302199	ENSMUSP00000072563
ENSP00000314556	ENSMUSP00000062047
ENSP00000347802	ENSMUSP00000047244
ENSP00000471252	ENSMUSP00000112932
ENSP00000427123	ENSMUSP00000087815
ENSP00000265339	ENSMUSP00000020657
ENSP00000360613	ENSMUSP00000016452
ENSP00000360116	ENSMUSP00000137472
ENSP00000264552	ENSMUSP00000078459
ENSP00000301037	ENSMUSP00000038139
ENSP00000282908	ENSMUSP00000092432
ENSP00000381030	ENSMUSP00000038471
ENSP00000298630	ENSMUSP00000016125
ENSP00000349541	ENSMUSP00000058321
ENSP00000418668	ENSMUSP00000030033
ENSP00000307292	ENSMUSP00000044979
ENSP00000305675	ENSMUSP00000055694
ENSP00000290921	ENSMUSP00000078682
ENSP00000311825	ENSMUSP00000130294
ENSP00000358417	ENSMUSP00000064755
ENSP00000378504	ENSMUSP00000079730
ENSP00000416146	ENSMUSP00000109779
ENSP00000353025	ENSMUSP00000127709
ENSP00000351632	ENSMUSP00000022269
ENSP00000350673	ENSMUSP00000062006
ENSP00000241051	ENSMUSP00000028595
ENSP00000265036	ENSMUSP00000059291
ENSP00000344909	ENSMUSP00000030578
ENSP00000428976	ENSMUSP00000131281
ENSP00000278193	ENSMUSP00000028583
ENSP00000447488	ENSMUSP00000020057
ENSP00000221459	ENSMUSP00000003971
ENSP00000361554	ENSMUSP00000037129
ENSP00000369375	ENSMUSP00000099862
ENSP00000075503	ENSMUSP00000044098
ENSP00000304908	ENSMUSP00000054909
ENSP00000363634	ENSMUSP00000099961
ENSP00000217515	ENSMUSP00000025476
ENSP00000226253	ENSMUSP00000017534
ENSP00000363988	ENSMUSP00000029987
ENSP00000360891	ENSMUSP00000099890
ENSP00000329668	ENSMUSP00000043146
ENSP00000264554	ENSMUSP00000129491
ENSP00000401303	ENSMUSP00000091940
ENSP00000346577	ENSMUSP00000042785
ENSP00000362271	ENSMUSP00000068479
ENSP00000360939	ENSMUSP00000030491
ENSP00000378356	ENSMUSP00000132659
ENSP00000260753	ENSMUSP00000084599
ENSP00000264444	ENSMUSP00000001184
ENSP00000337889	ENSMUSP00000039071
ENSP00000401867	ENSMUSP00000021941
ENSP00000280082	ENSMUSP00000021384
ENSP00000340900	ENSMUSP00000064801
ENSP00000326563	ENSMUSP00000037628
ENSP00000386660	ENSMUSP00000128789
ENSP00000370826	ENSMUSP00000124816
ENSP00000382204	ENSMUSP00000056227
ENSP00000360472	ENSMUSP00000084507
ENSP00000312273	ENSMUSP00000041579
ENSP00000302297	ENSMUSP00000046705
ENSP00000371548	ENSMUSP00000040436
ENSP00000216068	ENSMUSP00000023055
ENSP00000477310	ENSMUSP00000020775
ENSP00000300571	ENSMUSP00000008878
ENSP00000228887	ENSMUSP00000032327
ENSP00000014914	ENSMUSP00000061062
ENSP00000376403	ENSMUSP00000061760
ENSP00000343464	ENSMUSP00000054823
ENSP00000357348	ENSMUSP00000019924
ENSP00000338272	ENSMUSP00000038014
ENSP00000361943	ENSMUSP00000040576
ENSP00000369915	ENSMUSP00000072510
ENSP00000362616	ENSMUSP00000112677
ENSP00000362171	ENSMUSP00000078453
ENSP00000347730	ENSMUSP00000058468
ENSP00000354206	ENSMUSP00000126854
ENSP00000394757	ENSMUSP00000126629
ENSP00000360526	ENSMUSP00000067334
[truncated: 12,158 more rows]
