# Supplementary material for: Reconstruction of proto-vertebrate, proto-cyclostome and proto-gnathostome genomes provides new insights into early vertebrate evolution
Source: Nat Commun. 2021 Jul 23;12:4489. doi: 10.1038/s41467-021-24573-z (PMC8302630; doi:10.1038/s41467-021-24573-z)
Supplement: Supplementary file 4 — Supplementary Data 1 [file 41467_2021_24573_MOESM4_ESM.zip › SuppData1/orthologs/HUMAN-ORYLA.txt]

ENSP00000262384	ENSORLP00000017023
ENSP00000362179	ENSORLP00000018100
ENSP00000362179	ENSORLP00000011872
ENSP00000386616	ENSORLP00000019139
ENSP00000354794	ENSORLP00000021204
ENSP00000455426	ENSORLP00000017158
ENSP00000268876	ENSORLP00000011600
ENSP00000361900	ENSORLP00000018033
ENSP00000295408	ENSORLP00000014071
ENSP00000317272	ENSORLP00000024532
ENSP00000363970	ENSORLP00000003595
ENSP00000373518	ENSORLP00000017662
ENSP00000362057	ENSORLP00000001741
ENSP00000367851	ENSORLP00000002049
ENSP00000445366	ENSORLP00000025526
ENSP00000281722	ENSORLP00000003018
ENSP00000363107	ENSORLP00000016722
ENSP00000354995	ENSORLP00000025748
ENSP00000272286	ENSORLP00000005821
ENSP00000260645	ENSORLP00000005856
ENSP00000363092	ENSORLP00000007952
ENSP00000261464	ENSORLP00000001368
ENSP00000454207	ENSORLP00000024257
ENSP00000247668	ENSORLP00000003220
ENSP00000247668	ENSORLP00000020860
ENSP00000433623	ENSORLP00000001290
ENSP00000249636	ENSORLP00000008446
ENSP00000249636	ENSORLP00000002593
ENSP00000334474	ENSORLP00000008437
ENSP00000334474	ENSORLP00000011200
ENSP00000324173	ENSORLP00000008651
ENSP00000367623	ENSORLP00000015785
ENSP00000234038	ENSORLP00000020633
ENSP00000326870	ENSORLP00000011714
ENSP00000307259	ENSORLP00000007515
ENSP00000308479	ENSORLP00000000443
ENSP00000311687	ENSORLP00000023088
ENSP00000363520	ENSORLP00000018127
ENSP00000339256	ENSORLP00000003515
ENSP00000414055	ENSORLP00000015272
ENSP00000350676	ENSORLP00000008997
ENSP00000251363	ENSORLP00000006561
ENSP00000271688	ENSORLP00000003243
ENSP00000271688	ENSORLP00000013178
ENSP00000376453	ENSORLP00000021323
ENSP00000402697	ENSORLP00000021828
ENSP00000251089	ENSORLP00000020822
ENSP00000309142	ENSORLP00000021812
ENSP00000264903	ENSORLP00000023561
ENSP00000377024	ENSORLP00000006376
ENSP00000468788	ENSORLP00000019321
ENSP00000297071	ENSORLP00000005874
ENSP00000380252	ENSORLP00000021980
ENSP00000257749	ENSORLP00000022436
ENSP00000366827	ENSORLP00000003775
ENSP00000321343	ENSORLP00000006361
ENSP00000379353	ENSORLP00000018342
ENSP00000320431	ENSORLP00000018930
ENSP00000268164	ENSORLP00000010509
ENSP00000345571	ENSORLP00000001148
ENSP00000368686	ENSORLP00000019667
ENSP00000268989	ENSORLP00000010566
ENSP00000221543	ENSORLP00000002272
ENSP00000448182	ENSORLP00000000244
ENSP00000320434	ENSORLP00000004298
ENSP00000304669	ENSORLP00000009022
ENSP00000386141	ENSORLP00000010106
ENSP00000477059	ENSORLP00000020930
ENSP00000477059	ENSORLP00000018662
ENSP00000386881	ENSORLP00000004264
ENSP00000428280	ENSORLP00000022821
ENSP00000360475	ENSORLP00000021772
ENSP00000222250	ENSORLP00000010763
ENSP00000358323	ENSORLP00000013654
ENSP00000358323	ENSORLP00000025491
ENSP00000380759	ENSORLP00000020331
ENSP00000359095	ENSORLP00000007167
ENSP00000331879	ENSORLP00000001018
ENSP00000276440	ENSORLP00000018097
ENSP00000340677	ENSORLP00000008607
ENSP00000272164	ENSORLP00000022020
ENSP00000290015	ENSORLP00000005695
ENSP00000258411	ENSORLP00000022851
ENSP00000252456	ENSORLP00000020711
ENSP00000252677	ENSORLP00000010817
ENSP00000367942	ENSORLP00000007342
ENSP00000287139	ENSORLP00000011413
ENSP00000282701	ENSORLP00000022256
ENSP00000334314	ENSORLP00000019505
ENSP00000320663	ENSORLP00000004295
ENSP00000378254	ENSORLP00000014720
ENSP00000377836	ENSORLP00000012324
ENSP00000292377	ENSORLP00000000585
ENSP00000264039	ENSORLP00000020019
ENSP00000264039	ENSORLP00000013874
ENSP00000338728	ENSORLP00000005351
ENSP00000380785	ENSORLP00000019519
ENSP00000360252	ENSORLP00000018585
ENSP00000310015	ENSORLP00000018984
ENSP00000370713	ENSORLP00000006254
ENSP00000370713	ENSORLP00000007804
ENSP00000357459	ENSORLP00000012489
ENSP00000268624	ENSORLP00000002135
ENSP00000296513	ENSORLP00000025830
ENSP00000262803	ENSORLP00000010622
ENSP00000399797	ENSORLP00000010171
ENSP00000384725	ENSORLP00000021378
ENSP00000253008	ENSORLP00000021967
ENSP00000253008	ENSORLP00000008922
ENSP00000276594	ENSORLP00000010172
ENSP00000361929	ENSORLP00000024935
ENSP00000282903	ENSORLP00000012679
ENSP00000352603	ENSORLP00000016516
ENSP00000347408	ENSORLP00000011838
ENSP00000388996	ENSORLP00000022565
ENSP00000423665	ENSORLP00000015239
ENSP00000417914	ENSORLP00000011216
ENSP00000264607	ENSORLP00000022670
ENSP00000355195	ENSORLP00000010397
ENSP00000363512	ENSORLP00000009355
ENSP00000305426	ENSORLP00000008594
ENSP00000229771	ENSORLP00000008023
ENSP00000314444	ENSORLP00000022797
ENSP00000216271	ENSORLP00000011723
ENSP00000334061	ENSORLP00000025157
ENSP00000346236	ENSORLP00000001104
ENSP00000464050	ENSORLP00000002977
ENSP00000225792	ENSORLP00000018923
ENSP00000262462	ENSORLP00000023720
ENSP00000300456	ENSORLP00000012925
ENSP00000359520	ENSORLP00000000034
ENSP00000351520	ENSORLP00000013671
ENSP00000301825	ENSORLP00000006742
ENSP00000378046	ENSORLP00000014072
ENSP00000222803	ENSORLP00000009294
ENSP00000222803	ENSORLP00000006181
ENSP00000413152	ENSORLP00000018956
ENSP00000242209	ENSORLP00000014883
ENSP00000317232	ENSORLP00000017224
ENSP00000317232	ENSORLP00000004455
ENSP00000345964	ENSORLP00000007557
ENSP00000358715	ENSORLP00000007575
ENSP00000301464	ENSORLP00000020818
ENSP00000275525	ENSORLP00000016131
ENSP00000275525	ENSORLP00000021474
ENSP00000233809	ENSORLP00000002773
ENSP00000233809	ENSORLP00000018416
ENSP00000386942	ENSORLP00000015721
ENSP00000362239	ENSORLP00000005075
ENSP00000417583	ENSORLP00000004108
ENSP00000417583	ENSORLP00000005033
ENSP00000355968	ENSORLP00000015324
ENSP00000233535	ENSORLP00000011019
ENSP00000415011	ENSORLP00000002202
ENSP00000261867	ENSORLP00000003059
ENSP00000362195	ENSORLP00000018136
ENSP00000262345	ENSORLP00000018833
ENSP00000263409	ENSORLP00000004173
ENSP00000261721	ENSORLP00000004274
ENSP00000384545	ENSORLP00000015164
ENSP00000329926	ENSORLP00000016308
ENSP00000357588	ENSORLP00000024951
ENSP00000445952	ENSORLP00000009657
ENSP00000445952	ENSORLP00000018316
ENSP00000251527	ENSORLP00000007380
ENSP00000251527	ENSORLP00000013444
ENSP00000424126	ENSORLP00000012886
ENSP00000424126	ENSORLP00000001311
ENSP00000340594	ENSORLP00000013607
ENSP00000341489	ENSORLP00000025288
ENSP00000368566	ENSORLP00000001374
ENSP00000348429	ENSORLP00000014802
ENSP00000233156	ENSORLP00000018111
ENSP00000222543	ENSORLP00000005218
ENSP00000311184	ENSORLP00000013299
ENSP00000324763	ENSORLP00000016364
ENSP00000376652	ENSORLP00000019561
ENSP00000376652	ENSORLP00000011906
ENSP00000345405	ENSORLP00000002839
ENSP00000281156	ENSORLP00000012741
ENSP00000349575	ENSORLP00000011358
ENSP00000271139	ENSORLP00000020718
ENSP00000331305	ENSORLP00000017749
ENSP00000348300	ENSORLP00000019397
ENSP00000423541	ENSORLP00000002704
ENSP00000423541	ENSORLP00000011850
ENSP00000358142	ENSORLP00000020399
ENSP00000358142	ENSORLP00000003855
ENSP00000299134	ENSORLP00000008892
ENSP00000452871	ENSORLP00000008411
ENSP00000452871	ENSORLP00000002451
ENSP00000351484	ENSORLP00000001579
ENSP00000353224	ENSORLP00000016596
ENSP00000353224	ENSORLP00000012171
ENSP00000223026	ENSORLP00000000631
ENSP00000337425	ENSORLP00000003863
ENSP00000157600	ENSORLP00000003946
ENSP00000365494	ENSORLP00000018264
ENSP00000401060	ENSORLP00000004025
ENSP00000373648	ENSORLP00000008236
ENSP00000262916	ENSORLP00000015074
ENSP00000337354	ENSORLP00000025646
ENSP00000316842	ENSORLP00000008488
ENSP00000216513	ENSORLP00000019732
ENSP00000247182	ENSORLP00000019739
ENSP00000304502	ENSORLP00000005562
ENSP00000260653	ENSORLP00000005568
ENSP00000337159	ENSORLP00000000954
ENSP00000216602	ENSORLP00000022406
ENSP00000390941	ENSORLP00000022541
ENSP00000390941	ENSORLP00000021818
ENSP00000357927	ENSORLP00000001585
ENSP00000310491	ENSORLP00000024109
ENSP00000346151	ENSORLP00000020061
ENSP00000346151	ENSORLP00000013463
ENSP00000324729	ENSORLP00000011283
ENSP00000311837	ENSORLP00000022013
ENSP00000429842	ENSORLP00000021863
ENSP00000217381	ENSORLP00000007508
ENSP00000357484	ENSORLP00000019672
ENSP00000419378	ENSORLP00000013177
ENSP00000358460	ENSORLP00000001420
ENSP00000333836	ENSORLP00000021168
ENSP00000333836	ENSORLP00000004254
ENSP00000218436	ENSORLP00000020381
ENSP00000233630	ENSORLP00000025494
ENSP00000354724	ENSORLP00000013846
ENSP00000337500	ENSORLP00000004640
ENSP00000461961	ENSORLP00000003433
ENSP00000355026	ENSORLP00000008276
ENSP00000056217	ENSORLP00000014984
ENSP00000264051	ENSORLP00000018887
ENSP00000367629	ENSORLP00000005319
ENSP00000402584	ENSORLP00000014859
ENSP00000319388	ENSORLP00000017630
ENSP00000369702	ENSORLP00000002967
ENSP00000441214	ENSORLP00000009719
ENSP00000406191	ENSORLP00000009264
ENSP00000291536	ENSORLP00000016385
ENSP00000356436	ENSORLP00000011881
ENSP00000360762	ENSORLP00000004619
ENSP00000263674	ENSORLP00000012934
ENSP00000250894	ENSORLP00000014691
ENSP00000262013	ENSORLP00000025699
ENSP00000369981	ENSORLP00000025092
ENSP00000369981	ENSORLP00000008947
ENSP00000418744	ENSORLP00000007330
ENSP00000361645	ENSORLP00000021066
ENSP00000361645	ENSORLP00000017966
ENSP00000278937	ENSORLP00000019821
ENSP00000278937	ENSORLP00000011260
ENSP00000432943	ENSORLP00000003189
ENSP00000278947	ENSORLP00000015135
ENSP00000322460	ENSORLP00000015125
ENSP00000322460	ENSORLP00000011254
ENSP00000266712	ENSORLP00000024718
ENSP00000343871	ENSORLP00000013929
ENSP00000362824	ENSORLP00000007935
ENSP00000361995	ENSORLP00000020501
ENSP00000268125	ENSORLP00000001836
ENSP00000268125	ENSORLP00000002802
ENSP00000428402	ENSORLP00000004251
ENSP00000302843	ENSORLP00000007785
ENSP00000347872	ENSORLP00000003955
ENSP00000347872	ENSORLP00000005716
ENSP00000303129	ENSORLP00000009447
ENSP00000399805	ENSORLP00000016755
ENSP00000323678	ENSORLP00000025680
ENSP00000375647	ENSORLP00000014402
ENSP00000436836	ENSORLP00000017370
ENSP00000005284	ENSORLP00000015976
ENSP00000005284	ENSORLP00000010846
ENSP00000262138	ENSORLP00000012076
ENSP00000270458	ENSORLP00000014408
ENSP00000400258	ENSORLP00000021608
ENSP00000400258	ENSORLP00000014160
ENSP00000362444	ENSORLP00000006974
ENSP00000247191	ENSORLP00000004278
ENSP00000359132	ENSORLP00000020050
ENSP00000379032	ENSORLP00000008218
ENSP00000363398	ENSORLP00000012723
ENSP00000367446	ENSORLP00000007001
ENSP00000367446	ENSORLP00000002142
ENSP00000220562	ENSORLP00000014484
ENSP00000322020	ENSORLP00000007930
ENSP00000329033	ENSORLP00000019891
ENSP00000272937	ENSORLP00000019320
ENSP00000272937	ENSORLP00000020797
ENSP00000307513	ENSORLP00000004088
ENSP00000283243	ENSORLP00000005176
ENSP00000356587	ENSORLP00000010903
ENSP00000368952	ENSORLP00000003924
ENSP00000368952	ENSORLP00000005958
ENSP00000319323	ENSORLP00000009004
ENSP00000328364	ENSORLP00000016407
ENSP00000454062	ENSORLP00000002498
ENSP00000344903	ENSORLP00000005899
ENSP00000194130	ENSORLP00000000178
ENSP00000279027	ENSORLP00000018925
ENSP00000392411	ENSORLP00000003200
ENSP00000406220	ENSORLP00000016932
ENSP00000365251	ENSORLP00000006703
ENSP00000435582	ENSORLP00000020649
ENSP00000353249	ENSORLP00000013120
ENSP00000360905	ENSORLP00000021408
ENSP00000355751	ENSORLP00000013449
ENSP00000222271	ENSORLP00000009845
ENSP00000339730	ENSORLP00000006238
ENSP00000339730	ENSORLP00000011233
ENSP00000319651	ENSORLP00000005200
ENSP00000371686	ENSORLP00000025778
ENSP00000227451	ENSORLP00000002793
ENSP00000227451	ENSORLP00000007565
ENSP00000257600	ENSORLP00000016480
ENSP00000316532	ENSORLP00000019101
ENSP00000356275	ENSORLP00000008804
ENSP00000356275	ENSORLP00000010408
ENSP00000431813	ENSORLP00000000955
ENSP00000160373	ENSORLP00000024303
ENSP00000271277	ENSORLP00000007370
ENSP00000271277	ENSORLP00000011202
ENSP00000346560	ENSORLP00000002460
ENSP00000363349	ENSORLP00000014546
ENSP00000238994	ENSORLP00000025283
ENSP00000238994	ENSORLP00000023562
ENSP00000308318	ENSORLP00000025361
ENSP00000284601	ENSORLP00000002544
ENSP00000284601	ENSORLP00000013157
ENSP00000336630	ENSORLP00000019751
ENSP00000336630	ENSORLP00000013289
ENSP00000356205	ENSORLP00000020092
ENSP00000356205	ENSORLP00000007978
ENSP00000276218	ENSORLP00000019342
ENSP00000391299	ENSORLP00000022468
ENSP00000342313	ENSORLP00000007005
ENSP00000440674	ENSORLP00000015046
ENSP00000440674	ENSORLP00000007689
ENSP00000332723	ENSORLP00000006193
ENSP00000411770	ENSORLP00000018788
ENSP00000214869	ENSORLP00000008504
ENSP00000214869	ENSORLP00000018750
ENSP00000359305	ENSORLP00000002291
ENSP00000356381	ENSORLP00000019227
ENSP00000369989	ENSORLP00000014563
ENSP00000233596	ENSORLP00000016522
ENSP00000368959	ENSORLP00000018166
ENSP00000254901	ENSORLP00000006852
ENSP00000438346	ENSORLP00000019932
ENSP00000362863	ENSORLP00000018275
ENSP00000358159	ENSORLP00000005287
ENSP00000264233	ENSORLP00000006617
ENSP00000317123	ENSORLP00000015378
ENSP00000253083	ENSORLP00000007697
ENSP00000253083	ENSORLP00000001913
ENSP00000263915	ENSORLP00000021170
ENSP00000381793	ENSORLP00000006700
ENSP00000403459	ENSORLP00000017682
ENSP00000343490	ENSORLP00000008593
ENSP00000369442	ENSORLP00000004579
ENSP00000257408	ENSORLP00000005540
ENSP00000264162	ENSORLP00000022648
ENSP00000240285	ENSORLP00000010020
ENSP00000365397	ENSORLP00000021423
ENSP00000358854	ENSORLP00000016275
ENSP00000262394	ENSORLP00000017243
ENSP00000319474	ENSORLP00000001337
ENSP00000387078	ENSORLP00000005361
ENSP00000387078	ENSORLP00000020996
ENSP00000344504	ENSORLP00000009575
ENSP00000372160	ENSORLP00000009804
ENSP00000263512	ENSORLP00000019121
ENSP00000245312	ENSORLP00000024813
ENSP00000273861	ENSORLP00000000315
ENSP00000216540	ENSORLP00000021052
ENSP00000313681	ENSORLP00000000841
ENSP00000313681	ENSORLP00000015688
ENSP00000245222	ENSORLP00000013754
ENSP00000216264	ENSORLP00000014648
ENSP00000347581	ENSORLP00000019946
ENSP00000404121	ENSORLP00000020510
ENSP00000262961	ENSORLP00000021804
ENSP00000265069	ENSORLP00000021576
ENSP00000361800	ENSORLP00000015998
ENSP00000264968	ENSORLP00000015424
ENSP00000338487	ENSORLP00000023222
ENSP00000354458	ENSORLP00000012302
ENSP00000360281	ENSORLP00000012334
ENSP00000322061	ENSORLP00000018569
ENSP00000322061	ENSORLP00000005246
ENSP00000263413	ENSORLP00000018612
ENSP00000309270	ENSORLP00000000570
ENSP00000309270	ENSORLP00000001147
ENSP00000362207	ENSORLP00000011697
ENSP00000362207	ENSORLP00000008639
ENSP00000276055	ENSORLP00000020054
ENSP00000354842	ENSORLP00000016781
ENSP00000344724	ENSORLP00000007482
ENSP00000344724	ENSORLP00000006064
ENSP00000441032	ENSORLP00000020990
ENSP00000346206	ENSORLP00000020220
ENSP00000440288	ENSORLP00000023486
ENSP00000351717	ENSORLP00000021952
ENSP00000310721	ENSORLP00000009060
ENSP00000301645	ENSORLP00000009935
ENSP00000318867	ENSORLP00000022033
ENSP00000244043	ENSORLP00000000805
ENSP00000259808	ENSORLP00000021561
ENSP00000220751	ENSORLP00000010554
ENSP00000332454	ENSORLP00000015653
ENSP00000306678	ENSORLP00000009407
ENSP00000363852	ENSORLP00000007507
ENSP00000363852	ENSORLP00000025418
ENSP00000229729	ENSORLP00000002376
ENSP00000336888	ENSORLP00000020582
ENSP00000336888	ENSORLP00000023533
ENSP00000359892	ENSORLP00000005021
ENSP00000262032	ENSORLP00000009566
ENSP00000262032	ENSORLP00000001925
ENSP00000413025	ENSORLP00000025471
ENSP00000344544	ENSORLP00000003329
ENSP00000473474	ENSORLP00000010833
ENSP00000297679	ENSORLP00000002721
ENSP00000343526	ENSORLP00000013167
ENSP00000303434	ENSORLP00000023378
ENSP00000346643	ENSORLP00000012858
ENSP00000292432	ENSORLP00000024341
ENSP00000223366	ENSORLP00000002505
ENSP00000340243	ENSORLP00000012495
ENSP00000342962	ENSORLP00000019452
ENSP00000319796	ENSORLP00000023753
ENSP00000420863	ENSORLP00000011177
ENSP00000320346	ENSORLP00000010429
ENSP00000320346	ENSORLP00000015853
ENSP00000379118	ENSORLP00000009376
ENSP00000361672	ENSORLP00000017836
ENSP00000361672	ENSORLP00000010308
ENSP00000366746	ENSORLP00000022395
ENSP00000413697	ENSORLP00000018310
ENSP00000413697	ENSORLP00000019175
ENSP00000330631	ENSORLP00000006121
ENSP00000330631	ENSORLP00000004141
ENSP00000335397	ENSORLP00000004548
ENSP00000335397	ENSORLP00000013610
ENSP00000340328	ENSORLP00000017101
ENSP00000294635	ENSORLP00000016759
ENSP00000263212	ENSORLP00000021644
ENSP00000312411	ENSORLP00000017858
ENSP00000417659	ENSORLP00000007854
ENSP00000417659	ENSORLP00000020087
ENSP00000254654	ENSORLP00000023047
ENSP00000477341	ENSORLP00000008712
ENSP00000477341	ENSORLP00000003369
ENSP00000378830	ENSORLP00000013373
ENSP00000378830	ENSORLP00000003415
ENSP00000338673	ENSORLP00000019096
ENSP00000376345	ENSORLP00000019098
ENSP00000378324	ENSORLP00000009345
ENSP00000307280	ENSORLP00000020004
ENSP00000307280	ENSORLP00000003021
ENSP00000229824	ENSORLP00000024871
ENSP00000365630	ENSORLP00000006399
ENSP00000262094	ENSORLP00000018782
ENSP00000379601	ENSORLP00000010963
ENSP00000330247	ENSORLP00000012068
ENSP00000376615	ENSORLP00000005390
ENSP00000261461	ENSORLP00000015200
ENSP00000164133	ENSORLP00000006988
ENSP00000417963	ENSORLP00000003948
ENSP00000412733	ENSORLP00000021534
ENSP00000296220	ENSORLP00000002389
ENSP00000379804	ENSORLP00000002820
ENSP00000263650	ENSORLP00000019504
ENSP00000378349	ENSORLP00000009948
ENSP00000353094	ENSORLP00000020094
ENSP00000328327	ENSORLP00000024224
ENSP00000218008	ENSORLP00000001322
ENSP00000250111	ENSORLP00000010128
ENSP00000356790	ENSORLP00000019655
ENSP00000473410	ENSORLP00000019708
ENSP00000216139	ENSORLP00000008667
ENSP00000396538	ENSORLP00000009527
ENSP00000396538	ENSORLP00000012965
ENSP00000379330	ENSORLP00000020236
ENSP00000377867	ENSORLP00000004136
ENSP00000325748	ENSORLP00000006042
ENSP00000361892	ENSORLP00000024937
ENSP00000429744	ENSORLP00000023002
ENSP00000320485	ENSORLP00000005534
ENSP00000368189	ENSORLP00000021704
ENSP00000263620	ENSORLP00000010296
ENSP00000263270	ENSORLP00000008681
ENSP00000336666	ENSORLP00000013025
ENSP00000379891	ENSORLP00000019892
ENSP00000379891	ENSORLP00000011572
ENSP00000413049	ENSORLP00000014379
ENSP00000354886	ENSORLP00000021970
ENSP00000326305	ENSORLP00000023141
ENSP00000397563	ENSORLP00000011273
ENSP00000257177	ENSORLP00000016465
ENSP00000263063	ENSORLP00000005631
ENSP00000373420	ENSORLP00000013229
ENSP00000325594	ENSORLP00000008749
ENSP00000410862	ENSORLP00000003095
ENSP00000410862	ENSORLP00000007089
ENSP00000274473	ENSORLP00000018447
ENSP00000266214	ENSORLP00000001033
ENSP00000340330	ENSORLP00000009350
ENSP00000259021	ENSORLP00000020926
ENSP00000380136	ENSORLP00000019177
ENSP00000406037	ENSORLP00000001403
ENSP00000337194	ENSORLP00000015686
ENSP00000356992	ENSORLP00000003431
ENSP00000264245	ENSORLP00000008375
ENSP00000266970	ENSORLP00000018768
ENSP00000316905	ENSORLP00000007024
ENSP00000224807	ENSORLP00000009202
ENSP00000358909	ENSORLP00000013725
ENSP00000266771	ENSORLP00000017009
ENSP00000340402	ENSORLP00000020666
ENSP00000365686	ENSORLP00000003654
ENSP00000365686	ENSORLP00000022073
ENSP00000417085	ENSORLP00000012544
ENSP00000356991	ENSORLP00000003476
ENSP00000418070	ENSORLP00000005239
ENSP00000418070	ENSORLP00000011455
ENSP00000264025	ENSORLP00000003137
ENSP00000264025	ENSORLP00000007160
ENSP00000359000	ENSORLP00000001406
ENSP00000245796	ENSORLP00000009050
ENSP00000274710	ENSORLP00000012144
ENSP00000020673	ENSORLP00000003645
ENSP00000020673	ENSORLP00000016043
ENSP00000292782	ENSORLP00000011059
ENSP00000319482	ENSORLP00000010245
ENSP00000334625	ENSORLP00000000220
ENSP00000317636	ENSORLP00000015387
ENSP00000269228	ENSORLP00000022133
ENSP00000361266	ENSORLP00000020198
ENSP00000270642	ENSORLP00000018854
ENSP00000264668	ENSORLP00000009678
ENSP00000337459	ENSORLP00000001295
ENSP00000419970	ENSORLP00000014273
ENSP00000283122	ENSORLP00000001266
ENSP00000355480	ENSORLP00000013872
ENSP00000282077	ENSORLP00000021782
ENSP00000005178	ENSORLP00000005600
ENSP00000333633	ENSORLP00000013956
ENSP00000417654	ENSORLP00000016851
ENSP00000247138	ENSORLP00000023310
ENSP00000322142	ENSORLP00000001915
ENSP00000380024	ENSORLP00000015230
ENSP00000364929	ENSORLP00000022617
ENSP00000307183	ENSORLP00000015380
ENSP00000368924	ENSORLP00000008328
ENSP00000201031	ENSORLP00000007748
ENSP00000008391	ENSORLP00000022151
ENSP00000300209	ENSORLP00000019445
ENSP00000406482	ENSORLP00000020763
ENSP00000406482	ENSORLP00000012940
ENSP00000290902	ENSORLP00000000336
ENSP00000316881	ENSORLP00000007094
ENSP00000323696	ENSORLP00000014849
ENSP00000236040	ENSORLP00000015732
ENSP00000379951	ENSORLP00000015914
ENSP00000351250	ENSORLP00000000400
ENSP00000384876	ENSORLP00000008644
ENSP00000302630	ENSORLP00000016208
ENSP00000261726	ENSORLP00000019992
ENSP00000417003	ENSORLP00000013015
ENSP00000270560	ENSORLP00000009003
ENSP00000305852	ENSORLP00000014146
ENSP00000433102	ENSORLP00000005243
ENSP00000433102	ENSORLP00000004364
ENSP00000373272	ENSORLP00000007029
ENSP00000256649	ENSORLP00000010482
ENSP00000381340	ENSORLP00000010906
ENSP00000381340	ENSORLP00000018286
ENSP00000393324	ENSORLP00000016792
ENSP00000393324	ENSORLP00000013757
ENSP00000318057	ENSORLP00000013777
ENSP00000239938	ENSORLP00000006860
ENSP00000177694	ENSORLP00000015259
ENSP00000374205	ENSORLP00000021053
ENSP00000321951	ENSORLP00000009802
ENSP00000321951	ENSORLP00000019285
ENSP00000314380	ENSORLP00000015837
ENSP00000221476	ENSORLP00000000553
ENSP00000221476	ENSORLP00000001972
ENSP00000384193	ENSORLP00000004064
ENSP00000384193	ENSORLP00000006133
ENSP00000222374	ENSORLP00000017659
ENSP00000307275	ENSORLP00000000772
ENSP00000355387	ENSORLP00000006273
ENSP00000355387	ENSORLP00000016293
ENSP00000316007	ENSORLP00000019064
ENSP00000245615	ENSORLP00000014092
ENSP00000261407	ENSORLP00000015815
ENSP00000255324	ENSORLP00000016050
ENSP00000414624	ENSORLP00000015650
ENSP00000414624	ENSORLP00000000265
ENSP00000325674	ENSORLP00000018809
ENSP00000452634	ENSORLP00000022449
ENSP00000284073	ENSORLP00000012129
ENSP00000233078	ENSORLP00000010391
ENSP00000257017	ENSORLP00000011341
ENSP00000358644	ENSORLP00000010111
ENSP00000393987	ENSORLP00000011469
ENSP00000295569	ENSORLP00000010016
ENSP00000418575	ENSORLP00000017034
ENSP00000369677	ENSORLP00000000669
ENSP00000369677	ENSORLP00000020214
ENSP00000335481	ENSORLP00000008445
ENSP00000345436	ENSORLP00000020827
ENSP00000345436	ENSORLP00000010979
ENSP00000361275	ENSORLP00000020295
ENSP00000253159	ENSORLP00000025674
ENSP00000441823	ENSORLP00000025658
ENSP00000441823	ENSORLP00000011141
ENSP00000251020	ENSORLP00000017336
ENSP00000375810	ENSORLP00000001960
ENSP00000399403	ENSORLP00000010212
ENSP00000320543	ENSORLP00000015767
ENSP00000419952	ENSORLP00000015693
ENSP00000419952	ENSORLP00000019843
ENSP00000302719	ENSORLP00000008717
ENSP00000285208	ENSORLP00000001140
ENSP00000285208	ENSORLP00000020394
ENSP00000410403	ENSORLP00000005508
ENSP00000465419	ENSORLP00000019329
ENSP00000281537	ENSORLP00000008010
ENSP00000281537	ENSORLP00000006581
ENSP00000355938	ENSORLP00000025402
ENSP00000320234	ENSORLP00000013821
ENSP00000437041	ENSORLP00000024053
ENSP00000371419	ENSORLP00000022745
ENSP00000398688	ENSORLP00000019733
ENSP00000405514	ENSORLP00000005546
ENSP00000358983	ENSORLP00000003676
ENSP00000221452	ENSORLP00000008526
ENSP00000384273	ENSORLP00000013930
ENSP00000295025	ENSORLP00000001967
ENSP00000329468	ENSORLP00000012779
ENSP00000329468	ENSORLP00000004346
ENSP00000353078	ENSORLP00000005986
ENSP00000338348	ENSORLP00000022686
ENSP00000341346	ENSORLP00000012051
ENSP00000207457	ENSORLP00000011339
ENSP00000379263	ENSORLP00000013949
ENSP00000356599	ENSORLP00000021489
ENSP00000350102	ENSORLP00000000650
ENSP00000378292	ENSORLP00000012769
ENSP00000078445	ENSORLP00000005793
ENSP00000357596	ENSORLP00000025795
ENSP00000434939	ENSORLP00000007563
ENSP00000273179	ENSORLP00000014895
ENSP00000273179	ENSORLP00000011900
ENSP00000411145	ENSORLP00000024811
ENSP00000283268	ENSORLP00000012733
ENSP00000342137	ENSORLP00000000565
ENSP00000337701	ENSORLP00000007881
ENSP00000378072	ENSORLP00000010638
ENSP00000265838	ENSORLP00000024345
ENSP00000356015	ENSORLP00000016574
ENSP00000361769	ENSORLP00000006562
ENSP00000439287	ENSORLP00000011935
ENSP00000384892	ENSORLP00000003005
ENSP00000384892	ENSORLP00000002035
ENSP00000428417	ENSORLP00000002178
ENSP00000428417	ENSORLP00000003215
ENSP00000323313	ENSORLP00000012347
ENSP00000264065	ENSORLP00000017025
ENSP00000381104	ENSORLP00000002917
ENSP00000360184	ENSORLP00000017941
ENSP00000216605	ENSORLP00000021416
ENSP00000379108	ENSORLP00000002160
ENSP00000265686	ENSORLP00000005823
ENSP00000332247	ENSORLP00000008502
ENSP00000332247	ENSORLP00000011510
ENSP00000264649	ENSORLP00000018108
ENSP00000264649	ENSORLP00000005181
ENSP00000336740	ENSORLP00000009831
ENSP00000336740	ENSORLP00000003480
ENSP00000338127	ENSORLP00000009603
ENSP00000338127	ENSORLP00000000006
ENSP00000361158	ENSORLP00000003456
ENSP00000349616	ENSORLP00000017157
ENSP00000421981	ENSORLP00000022274
ENSP00000421981	ENSORLP00000014310
ENSP00000430955	ENSORLP00000002831
ENSP00000366395	ENSORLP00000011764
ENSP00000326699	ENSORLP00000002509
ENSP00000264735	ENSORLP00000007395
ENSP00000261854	ENSORLP00000015899
ENSP00000288680	ENSORLP00000012111
ENSP00000229335	ENSORLP00000014673
ENSP00000244669	ENSORLP00000013484
ENSP00000244669	ENSORLP00000010247
ENSP00000297792	ENSORLP00000009698
ENSP00000216133	ENSORLP00000017392
ENSP00000308750	ENSORLP00000001129
ENSP00000308750	ENSORLP00000018708
ENSP00000297565	ENSORLP00000003488
ENSP00000441801	ENSORLP00000013456
ENSP00000227524	ENSORLP00000005873
ENSP00000363313	ENSORLP00000024425
ENSP00000430432	ENSORLP00000022529
ENSP00000359128	ENSORLP00000010662
ENSP00000361110	ENSORLP00000012717
ENSP00000381823	ENSORLP00000001122
ENSP00000265175	ENSORLP00000013723
ENSP00000343405	ENSORLP00000013239
ENSP00000280551	ENSORLP00000005955
ENSP00000259605	ENSORLP00000017998
ENSP00000259605	ENSORLP00000004097
ENSP00000274811	ENSORLP00000009102
ENSP00000368824	ENSORLP00000010280
ENSP00000354609	ENSORLP00000018087
ENSP00000357232	ENSORLP00000019528
ENSP00000360217	ENSORLP00000015377
ENSP00000341564	ENSORLP00000025594
ENSP00000343877	ENSORLP00000002384
ENSP00000406197	ENSORLP00000020262
ENSP00000363414	ENSORLP00000024662
ENSP00000414378	ENSORLP00000012261
ENSP00000328777	ENSORLP00000004953
ENSP00000328777	ENSORLP00000016614
ENSP00000359489	ENSORLP00000011444
ENSP00000348793	ENSORLP00000015221
ENSP00000265343	ENSORLP00000001684
ENSP00000321537	ENSORLP00000016576
ENSP00000376333	ENSORLP00000023064
ENSP00000273666	ENSORLP00000025337
ENSP00000317743	ENSORLP00000007576
ENSP00000385616	ENSORLP00000013335
ENSP00000341280	ENSORLP00000016413
ENSP00000363458	ENSORLP00000021954
ENSP00000363458	ENSORLP00000017818
ENSP00000252891	ENSORLP00000011072
ENSP00000285599	ENSORLP00000008813
ENSP00000353655	ENSORLP00000014907
ENSP00000451575	ENSORLP00000022777
ENSP00000419199	ENSORLP00000021784
ENSP00000377840	ENSORLP00000003734
ENSP00000438949	ENSORLP00000008195
ENSP00000320025	ENSORLP00000013669
ENSP00000265997	ENSORLP00000000895
ENSP00000443985	ENSORLP00000020307
ENSP00000263791	ENSORLP00000021185
ENSP00000199389	ENSORLP00000004354
ENSP00000307235	ENSORLP00000022532
ENSP00000359575	ENSORLP00000002805
ENSP00000338207	ENSORLP00000001429
ENSP00000257818	ENSORLP00000005957
ENSP00000336606	ENSORLP00000011190
ENSP00000386520	ENSORLP00000003384
ENSP00000386520	ENSORLP00000002822
ENSP00000362441	ENSORLP00000007639
ENSP00000216268	ENSORLP00000014542
ENSP00000430241	ENSORLP00000008052
ENSP00000368190	ENSORLP00000008374
ENSP00000417038	ENSORLP00000006220
ENSP00000311713	ENSORLP00000014801
ENSP00000311713	ENSORLP00000012367
ENSP00000336655	ENSORLP00000003014
ENSP00000194530	ENSORLP00000005155
ENSP00000281456	ENSORLP00000024315
ENSP00000358888	ENSORLP00000013031
ENSP00000358888	ENSORLP00000007593
ENSP00000011473	ENSORLP00000016550
ENSP00000263233	ENSORLP00000018242
ENSP00000263233	ENSORLP00000024213
ENSP00000358297	ENSORLP00000012675
ENSP00000320176	ENSORLP00000019877
ENSP00000318085	ENSORLP00000009389
ENSP00000404854	ENSORLP00000004435
ENSP00000404854	ENSORLP00000006024
ENSP00000451712	ENSORLP00000012592
ENSP00000343635	ENSORLP00000019373
ENSP00000357341	ENSORLP00000007317
ENSP00000357341	ENSORLP00000021742
ENSP00000405424	ENSORLP00000004010
ENSP00000217320	ENSORLP00000018368
ENSP00000337838	ENSORLP00000002348
ENSP00000274721	ENSORLP00000025528
ENSP00000274721	ENSORLP00000008521
ENSP00000313423	ENSORLP00000022540
ENSP00000366243	ENSORLP00000013537
ENSP00000367655	ENSORLP00000009943
ENSP00000357048	ENSORLP00000003574
ENSP00000263918	ENSORLP00000015422
ENSP00000258080	ENSORLP00000019645
ENSP00000357980	ENSORLP00000018767
ENSP00000318986	ENSORLP00000006779
ENSP00000419740	ENSORLP00000010730
ENSP00000364145	ENSORLP00000024563
ENSP00000364145	ENSORLP00000020397
ENSP00000369100	ENSORLP00000011776
ENSP00000024061	ENSORLP00000024514
ENSP00000024061	ENSORLP00000010808
ENSP00000323847	ENSORLP00000007843
ENSP00000282026	ENSORLP00000023124
ENSP00000314036	ENSORLP00000013341
ENSP00000310551	ENSORLP00000016714
ENSP00000370395	ENSORLP00000003525
ENSP00000005340	ENSORLP00000008509
ENSP00000394352	ENSORLP00000025005
ENSP00000394352	ENSORLP00000006416
ENSP00000378328	ENSORLP00000017419
ENSP00000427130	ENSORLP00000004194
ENSP00000359982	ENSORLP00000009726
ENSP00000408005	ENSORLP00000013078
ENSP00000408005	ENSORLP00000014675
ENSP00000342143	ENSORLP00000022486
ENSP00000415106	ENSORLP00000008345
ENSP00000280098	ENSORLP00000025379
ENSP00000262746	ENSORLP00000013204
ENSP00000368646	ENSORLP00000008267
ENSP00000296464	ENSORLP00000019978
ENSP00000384144	ENSORLP00000024083
ENSP00000317396	ENSORLP00000019777
ENSP00000370299	ENSORLP00000020531
ENSP00000370299	ENSORLP00000000751
ENSP00000367950	ENSORLP00000001630
ENSP00000368637	ENSORLP00000003610
ENSP00000298472	ENSORLP00000002288
ENSP00000387549	ENSORLP00000021942
ENSP00000343899	ENSORLP00000011138
ENSP00000283309	ENSORLP00000013175
ENSP00000283309	ENSORLP00000005580
ENSP00000394794	ENSORLP00000007908
ENSP00000340874	ENSORLP00000012616
ENSP00000265165	ENSORLP00000008700
ENSP00000340347	ENSORLP00000001191
ENSP00000441640	ENSORLP00000020965
ENSP00000347716	ENSORLP00000011113
ENSP00000327214	ENSORLP00000000313
ENSP00000438547	ENSORLP00000007695
ENSP00000362285	ENSORLP00000014371
ENSP00000380081	ENSORLP00000017185
ENSP00000350078	ENSORLP00000014562
ENSP00000279873	ENSORLP00000005984
ENSP00000347602	ENSORLP00000012849
ENSP00000264183	ENSORLP00000015667
ENSP00000336591	ENSORLP00000009272
ENSP00000430684	ENSORLP00000003067
ENSP00000359424	ENSORLP00000016017
ENSP00000359424	ENSORLP00000011761
ENSP00000224356	ENSORLP00000018198
ENSP00000001146	ENSORLP00000004308
ENSP00000285949	ENSORLP00000002541
ENSP00000299163	ENSORLP00000008626
ENSP00000398410	ENSORLP00000006206
ENSP00000262811	ENSORLP00000009945
ENSP00000262811	ENSORLP00000006947
ENSP00000385727	ENSORLP00000003364
ENSP00000339992	ENSORLP00000020749
ENSP00000217026	ENSORLP00000014540
ENSP00000295759	ENSORLP00000020779
ENSP00000297988	ENSORLP00000011130
ENSP00000253754	ENSORLP00000023787
ENSP00000312634	ENSORLP00000014313
ENSP00000337180	ENSORLP00000003831
ENSP00000337180	ENSORLP00000015618
ENSP00000260970	ENSORLP00000021486
ENSP00000232978	ENSORLP00000011770
ENSP00000368005	ENSORLP00000001567
ENSP00000359233	ENSORLP00000004996
ENSP00000349396	ENSORLP00000021831
ENSP00000258428	ENSORLP00000015289
ENSP00000361310	ENSORLP00000008189
ENSP00000241436	ENSORLP00000011743
ENSP00000230323	ENSORLP00000019871
ENSP00000314129	ENSORLP00000017722
ENSP00000295600	ENSORLP00000016884
ENSP00000295600	ENSORLP00000003890
ENSP00000265440	ENSORLP00000013110
ENSP00000368237	ENSORLP00000001292
ENSP00000351155	ENSORLP00000011353
ENSP00000381844	ENSORLP00000002606
ENSP00000358060	ENSORLP00000013022
ENSP00000355308	ENSORLP00000013809
ENSP00000419503	ENSORLP00000015113
ENSP00000261875	ENSORLP00000008885
ENSP00000261875	ENSORLP00000000008
ENSP00000360195	ENSORLP00000013199
ENSP00000360195	ENSORLP00000013004
ENSP00000328923	ENSORLP00000010449
ENSP00000309087	ENSORLP00000001971
ENSP00000222032	ENSORLP00000016868
ENSP00000399709	ENSORLP00000007714
ENSP00000361281	ENSORLP00000003967
ENSP00000332413	ENSORLP00000021777
ENSP00000361473	ENSORLP00000010913
ENSP00000361473	ENSORLP00000004065
ENSP00000360431	ENSORLP00000006557
ENSP00000268129	ENSORLP00000002835
ENSP00000268129	ENSORLP00000001851
ENSP00000302657	ENSORLP00000003990
ENSP00000305926	ENSORLP00000009467
ENSP00000237289	ENSORLP00000006021
ENSP00000228740	ENSORLP00000025490
ENSP00000358894	ENSORLP00000016187
ENSP00000305449	ENSORLP00000001010
ENSP00000289013	ENSORLP00000016432
ENSP00000357453	ENSORLP00000022131
ENSP00000348959	ENSORLP00000010470
ENSP00000380034	ENSORLP00000021850
ENSP00000260526	ENSORLP00000024476
ENSP00000260526	ENSORLP00000006896
ENSP00000439601	ENSORLP00000019268
ENSP00000230085	ENSORLP00000016846
ENSP00000377059	ENSORLP00000015478
ENSP00000333640	ENSORLP00000007802
ENSP00000356870	ENSORLP00000020639
ENSP00000386845	ENSORLP00000013194
ENSP00000281523	ENSORLP00000020591
ENSP00000281523	ENSORLP00000015223
ENSP00000396843	ENSORLP00000003125
ENSP00000370340	ENSORLP00000006538
ENSP00000332513	ENSORLP00000016197
ENSP00000358853	ENSORLP00000020579
ENSP00000356170	ENSORLP00000015123
ENSP00000362151	ENSORLP00000019853
ENSP00000420736	ENSORLP00000003843
ENSP00000347883	ENSORLP00000008406
ENSP00000347883	ENSORLP00000001572
ENSP00000368698	ENSORLP00000011624
ENSP00000361664	ENSORLP00000024677
ENSP00000432869	ENSORLP00000000083
ENSP00000309640	ENSORLP00000009667
ENSP00000309096	ENSORLP00000009993
ENSP00000333900	ENSORLP00000014264
ENSP00000318298	ENSORLP00000002332
ENSP00000318298	ENSORLP00000021276
ENSP00000358458	ENSORLP00000010464
ENSP00000242248	ENSORLP00000001028
ENSP00000360216	ENSORLP00000000790
ENSP00000265421	ENSORLP00000003117
ENSP00000271915	ENSORLP00000012518
ENSP00000262888	ENSORLP00000007975
ENSP00000365063	ENSORLP00000022496
ENSP00000366240	ENSORLP00000013545
ENSP00000355870	ENSORLP00000015094
ENSP00000331470	ENSORLP00000003712
ENSP00000321711	ENSORLP00000022992
ENSP00000201647	ENSORLP00000010161
ENSP00000201647	ENSORLP00000014096
ENSP00000435585	ENSORLP00000008078
ENSP00000358820	ENSORLP00000007396
ENSP00000358820	ENSORLP00000000598
ENSP00000310170	ENSORLP00000002551
ENSP00000264716	ENSORLP00000022798
ENSP00000245919	ENSORLP00000008366
ENSP00000306245	ENSORLP00000021883
ENSP00000306245	ENSORLP00000021887
ENSP00000306245	ENSORLP00000020667
ENSP00000289473	ENSORLP00000024397
ENSP00000348215	ENSORLP00000002898
ENSP00000405890	ENSORLP00000020891
ENSP00000405890	ENSORLP00000017844
ENSP00000251203	ENSORLP00000008183
ENSP00000368964	ENSORLP00000008219
ENSP00000414712	ENSORLP00000020792
ENSP00000362244	ENSORLP00000018249
ENSP00000362244	ENSORLP00000011987
ENSP00000251642	ENSORLP00000004757
ENSP00000263642	ENSORLP00000021147
ENSP00000353142	ENSORLP00000013300
ENSP00000385735	ENSORLP00000009901
ENSP00000385735	ENSORLP00000010189
ENSP00000308591	ENSORLP00000010053
ENSP00000270824	ENSORLP00000011923
ENSP00000320084	ENSORLP00000016328
ENSP00000471417	ENSORLP00000011763
ENSP00000368976	ENSORLP00000023015
ENSP00000301332	ENSORLP00000010186
ENSP00000368678	ENSORLP00000000649
ENSP00000346964	ENSORLP00000006924
ENSP00000376822	ENSORLP00000005567
ENSP00000287908	ENSORLP00000024368
ENSP00000270593	ENSORLP00000008841
ENSP00000256997	ENSORLP00000005038
ENSP00000358241	ENSORLP00000022433
ENSP00000379269	ENSORLP00000013964
ENSP00000379269	ENSORLP00000009231
ENSP00000270221	ENSORLP00000005043
ENSP00000270221	ENSORLP00000005867
ENSP00000439672	ENSORLP00000012065
ENSP00000344012	ENSORLP00000008404
ENSP00000301738	ENSORLP00000009723
ENSP00000384391	ENSORLP00000003395
ENSP00000386458	ENSORLP00000020854
ENSP00000302108	ENSORLP00000004792
ENSP00000332123	ENSORLP00000004857
ENSP00000274605	ENSORLP00000008802
ENSP00000370981	ENSORLP00000013234
ENSP00000359240	ENSORLP00000009167
ENSP00000359240	ENSORLP00000014470
ENSP00000352601	ENSORLP00000009154
ENSP00000276654	ENSORLP00000002045
ENSP00000318607	ENSORLP00000015147
ENSP00000371846	ENSORLP00000024165
ENSP00000402257	ENSORLP00000015412
ENSP00000383365	ENSORLP00000019071
ENSP00000430031	ENSORLP00000014829
ENSP00000350718	ENSORLP00000000340
ENSP00000261226	ENSORLP00000020873
ENSP00000261226	ENSORLP00000005160
ENSP00000384999	ENSORLP00000023777
ENSP00000332170	ENSORLP00000005352
ENSP00000366280	ENSORLP00000020395
ENSP00000366280	ENSORLP00000009101
ENSP00000258168	ENSORLP00000008514
ENSP00000262340	ENSORLP00000015177
ENSP00000262340	ENSORLP00000021726
ENSP00000261693	ENSORLP00000001610
ENSP00000264896	ENSORLP00000012225
ENSP00000322159	ENSORLP00000013038
ENSP00000384259	ENSORLP00000002613
ENSP00000417138	ENSORLP00000016447
ENSP00000264669	ENSORLP00000014289
ENSP00000258770	ENSORLP00000010745
ENSP00000228641	ENSORLP00000020357
ENSP00000241651	ENSORLP00000019914
ENSP00000228644	ENSORLP00000020352
ENSP00000250003	ENSORLP00000000856
ENSP00000352926	ENSORLP00000003174
ENSP00000385000	ENSORLP00000011522
ENSP00000368464	ENSORLP00000007378
ENSP00000343515	ENSORLP00000020999
ENSP00000428426	ENSORLP00000022301
ENSP00000425133	ENSORLP00000009173
ENSP00000414750	ENSORLP00000014847
ENSP00000473510	ENSORLP00000021279
ENSP00000364412	ENSORLP00000005353
ENSP00000219439	ENSORLP00000022038
ENSP00000216733	ENSORLP00000009246
ENSP00000360387	ENSORLP00000011772
ENSP00000250092	ENSORLP00000024890
ENSP00000408411	ENSORLP00000001324
ENSP00000357065	ENSORLP00000006584
ENSP00000350869	ENSORLP00000017378
ENSP00000297737	ENSORLP00000020232
ENSP00000406144	ENSORLP00000021461
ENSP00000323645	ENSORLP00000021155
ENSP00000323645	ENSORLP00000001583
ENSP00000394842	ENSORLP00000004124
ENSP00000362807	ENSORLP00000006939
ENSP00000264933	ENSORLP00000008136
ENSP00000218089	ENSORLP00000010284
ENSP00000218089	ENSORLP00000011055
ENSP00000420443	ENSORLP00000005195
ENSP00000272133	ENSORLP00000019605
ENSP00000310003	ENSORLP00000013402
ENSP00000348944	ENSORLP00000018367
ENSP00000349131	ENSORLP00000007233
ENSP00000276659	ENSORLP00000025645
ENSP00000344937	ENSORLP00000019356
ENSP00000216487	ENSORLP00000022355
ENSP00000347821	ENSORLP00000003715
ENSP00000287814	ENSORLP00000005597
ENSP00000266085	ENSORLP00000011559
ENSP00000314556	ENSORLP00000002483
ENSP00000360613	ENSORLP00000001134
ENSP00000264552	ENSORLP00000014278
ENSP00000298630	ENSORLP00000000586
ENSP00000418668	ENSORLP00000008274
ENSP00000418668	ENSORLP00000004362
ENSP00000290921	ENSORLP00000000321
ENSP00000416146	ENSORLP00000008918
ENSP00000353025	ENSORLP00000019108
ENSP00000396234	ENSORLP00000019292
ENSP00000241051	ENSORLP00000015471
ENSP00000241051	ENSORLP00000012283
ENSP00000265036	ENSORLP00000025663
ENSP00000428976	ENSORLP00000006034
ENSP00000278193	ENSORLP00000007427
ENSP00000447488	ENSORLP00000020350
ENSP00000221459	ENSORLP00000021471
ENSP00000361554	ENSORLP00000013414
ENSP00000075503	ENSORLP00000015064
ENSP00000217515	ENSORLP00000018808
ENSP00000226253	ENSORLP00000005807
ENSP00000264554	ENSORLP00000021050
ENSP00000364995	ENSORLP00000007238
ENSP00000378356	ENSORLP00000008470
ENSP00000264444	ENSORLP00000019355
ENSP00000337889	ENSORLP00000008083
ENSP00000401867	ENSORLP00000008344
ENSP00000370826	ENSORLP00000018244
ENSP00000360472	ENSORLP00000006505
ENSP00000360472	ENSORLP00000008924
ENSP00000302297	ENSORLP00000017688
ENSP00000477310	ENSORLP00000005746
ENSP00000300571	ENSORLP00000010721
ENSP00000300571	ENSORLP00000014578
ENSP00000376403	ENSORLP00000017304
ENSP00000376403	ENSORLP00000009425
ENSP00000343464	ENSORLP00000024319
ENSP00000369915	ENSORLP00000023671
ENSP00000347730	ENSORLP00000019398
ENSP00000394757	ENSORLP00000025676
ENSP00000441832	ENSORLP00000025725
ENSP00000295589	ENSORLP00000008779
ENSP00000446058	ENSORLP00000021065
ENSP00000446058	ENSORLP00000017874
ENSP00000290894	ENSORLP00000016372
ENSP00000307369	ENSORLP00000012147
ENSP00000379396	ENSORLP00000000982
ENSP00000446132	ENSORLP00000015440
ENSP00000356265	ENSORLP00000010365
ENSP00000356265	ENSORLP00000008926
ENSP00000354488	ENSORLP00000008781
ENSP00000354488	ENSORLP00000010456
ENSP00000307046	ENSORLP00000012791
ENSP00000361818	ENSORLP00000003723
ENSP00000280886	ENSORLP00000002991
ENSP00000434142	ENSORLP00000021336
ENSP00000415836	ENSORLP00000019150
ENSP00000361748	ENSORLP00000022231
ENSP00000361748	ENSORLP00000015903
ENSP00000400113	ENSORLP00000000940
ENSP00000355924	ENSORLP00000013764
ENSP00000393453	ENSORLP00000014049
ENSP00000393453	ENSORLP00000004843
ENSP00000468308	ENSORLP00000004830
ENSP00000263733	ENSORLP00000018247
ENSP00000260128	ENSORLP00000010258
ENSP00000258145	ENSORLP00000021062
ENSP00000313699	ENSORLP00000006263
ENSP00000360560	ENSORLP00000014951
ENSP00000377369	ENSORLP00000020815
ENSP00000414635	ENSORLP00000003416
ENSP00000281441	ENSORLP00000007857
ENSP00000319009	ENSORLP00000020203
ENSP00000359119	ENSORLP00000017828
ENSP00000264344	ENSORLP00000009165
ENSP00000384570	ENSORLP00000018059
ENSP00000311609	ENSORLP00000019553
ENSP00000311609	ENSORLP00000017528
ENSP00000330221	ENSORLP00000007206
ENSP00000428338	ENSORLP00000011479
ENSP00000310332	ENSORLP00000007341
ENSP00000424838	ENSORLP00000025607
ENSP00000361990	ENSORLP00000004167
ENSP00000400057	ENSORLP00000025091
ENSP00000264595	ENSORLP00000025244
ENSP00000301765	ENSORLP00000013954
ENSP00000267202	ENSORLP00000020113
ENSP00000318629	ENSORLP00000024533
ENSP00000384551	ENSORLP00000012904
ENSP00000384551	ENSORLP00000020740
ENSP00000333593	ENSORLP00000006934
ENSP00000378555	ENSORLP00000002633
ENSP00000378555	ENSORLP00000004575
ENSP00000278426	ENSORLP00000004437
ENSP00000278426	ENSORLP00000000013
ENSP00000320604	ENSORLP00000001027
ENSP00000360918	ENSORLP00000019451
ENSP00000261507	ENSORLP00000010006
ENSP00000292894	ENSORLP00000001605
ENSP00000400500	ENSORLP00000012762
ENSP00000254250	ENSORLP00000023452
ENSP00000300249	ENSORLP00000021810
ENSP00000361285	ENSORLP00000005282
ENSP00000376840	ENSORLP00000004570
ENSP00000297283	ENSORLP00000013984
ENSP00000359340	ENSORLP00000012188
ENSP00000284000	ENSORLP00000023313
ENSP00000305422	ENSORLP00000018839
ENSP00000427514	ENSORLP00000023322
ENSP00000386165	ENSORLP00000021814
ENSP00000358866	ENSORLP00000002469
ENSP00000368356	ENSORLP00000021765
ENSP00000380514	ENSORLP00000011556
ENSP00000273077	ENSORLP00000025404
ENSP00000378938	ENSORLP00000001270
ENSP00000314709	ENSORLP00000025686
ENSP00000314709	ENSORLP00000001251
ENSP00000350049	ENSORLP00000015294
ENSP00000371432	ENSORLP00000007443
ENSP00000371432	ENSORLP00000000408
ENSP00000368666	ENSORLP00000017499
ENSP00000369699	ENSORLP00000020452
ENSP00000248121	ENSORLP00000010775
ENSP00000248121	ENSORLP00000016398
ENSP00000359151	ENSORLP00000004165
ENSP00000394071	ENSORLP00000020362
ENSP00000369538	ENSORLP00000015081
ENSP00000306185	ENSORLP00000022267
ENSP00000306185	ENSORLP00000014358
ENSP00000296350	ENSORLP00000014067
ENSP00000390651	ENSORLP00000003907
ENSP00000308895	ENSORLP00000008130
ENSP00000379144	ENSORLP00000016025
ENSP00000234453	ENSORLP00000024324
ENSP00000369862	ENSORLP00000011703
ENSP00000369862	ENSORLP00000002673
ENSP00000362071	ENSORLP00000020568
ENSP00000344488	ENSORLP00000009895
ENSP00000284262	ENSORLP00000015851
ENSP00000284262	ENSORLP00000000090
ENSP00000378176	ENSORLP00000002837
ENSP00000355317	ENSORLP00000005664
ENSP00000373570	ENSORLP00000005420
ENSP00000373570	ENSORLP00000005954
ENSP00000265922	ENSORLP00000008448
ENSP00000369274	ENSORLP00000004436
ENSP00000440945	ENSORLP00000024488
ENSP00000439639	ENSORLP00000009131
ENSP00000439639	ENSORLP00000016553
ENSP00000398789	ENSORLP00000005025
ENSP00000313121	ENSORLP00000018684
ENSP00000339086	ENSORLP00000006425
ENSP00000339086	ENSORLP00000003719
ENSP00000371085	ENSORLP00000013216
ENSP00000358525	ENSORLP00000010673
ENSP00000358525	ENSORLP00000008065
ENSP00000299045	ENSORLP00000019308
ENSP00000335595	ENSORLP00000015439
ENSP00000380878	ENSORLP00000020174
ENSP00000318147	ENSORLP00000005089
ENSP00000433847	ENSORLP00000018231
ENSP00000265471	ENSORLP00000007043
ENSP00000229266	ENSORLP00000019656
ENSP00000230582	ENSORLP00000010680
ENSP00000377055	ENSORLP00000003549
ENSP00000360635	ENSORLP00000022202
ENSP00000316861	ENSORLP00000022298
ENSP00000356641	ENSORLP00000016339
ENSP00000319370	ENSORLP00000011215
ENSP00000258111	ENSORLP00000021718
ENSP00000379412	ENSORLP00000007662
ENSP00000156471	ENSORLP00000016527
ENSP00000380019	ENSORLP00000008652
ENSP00000380019	ENSORLP00000016076
ENSP00000446335	ENSORLP00000005074
ENSP00000328083	ENSORLP00000013994
ENSP00000315659	ENSORLP00000005951
ENSP00000377374	ENSORLP00000008246
ENSP00000350359	ENSORLP00000009415
ENSP00000264110	ENSORLP00000021917
ENSP00000361066	ENSORLP00000015195
ENSP00000361066	ENSORLP00000017196
ENSP00000325546	ENSORLP00000024190
ENSP00000430075	ENSORLP00000000811
ENSP00000379802	ENSORLP00000001309
ENSP00000379802	ENSORLP00000009062
ENSP00000356105	ENSORLP00000015151
ENSP00000258538	ENSORLP00000014956
ENSP00000258538	ENSORLP00000020549
ENSP00000363345	ENSORLP00000014558
ENSP00000395653	ENSORLP00000010179
ENSP00000370517	ENSORLP00000007223
ENSP00000370517	ENSORLP00000006215
ENSP00000345771	ENSORLP00000008462
ENSP00000345771	ENSORLP00000002140
ENSP00000264009	ENSORLP00000017264
ENSP00000231887	ENSORLP00000020634
ENSP00000474560	ENSORLP00000008656
ENSP00000398798	ENSORLP00000018617
ENSP00000244061	ENSORLP00000011918
ENSP00000326095	ENSORLP00000024013
ENSP00000360916	ENSORLP00000015274
ENSP00000296215	ENSORLP00000018303
ENSP00000355260	ENSORLP00000020795
ENSP00000301242	ENSORLP00000000482
ENSP00000170447	ENSORLP00000012328
ENSP00000302647	ENSORLP00000022130
ENSP00000371811	ENSORLP00000000609
ENSP00000370057	ENSORLP00000005920
ENSP00000276185	ENSORLP00000007794
ENSP00000444411	ENSORLP00000002434
ENSP00000263035	ENSORLP00000004900
ENSP00000367794	ENSORLP00000011295
ENSP00000362095	ENSORLP00000001614
ENSP00000206423	ENSORLP00000016872
ENSP00000348381	ENSORLP00000018989
ENSP00000348381	ENSORLP00000007550
ENSP00000287878	ENSORLP00000004914
ENSP00000287878	ENSORLP00000020994
ENSP00000323867	ENSORLP00000001994
ENSP00000436068	ENSORLP00000022813
ENSP00000436068	ENSORLP00000006691
ENSP00000343966	ENSORLP00000005300
ENSP00000304102	ENSORLP00000000681
ENSP00000358089	ENSORLP00000017306
ENSP00000262633	ENSORLP00000004209
ENSP00000303042	ENSORLP00000006146
ENSP00000410689	ENSORLP00000025739
ENSP00000397908	ENSORLP00000014649
ENSP00000397908	ENSORLP00000021007
ENSP00000261596	ENSORLP00000014179
ENSP00000359621	ENSORLP00000022184
ENSP00000359621	ENSORLP00000013690
ENSP00000264079	ENSORLP00000000431
ENSP00000264079	ENSORLP00000020468
ENSP00000359640	ENSORLP00000007520
ENSP00000357906	ENSORLP00000019825
ENSP00000328016	ENSORLP00000003691
ENSP00000266546	ENSORLP00000015858
ENSP00000402460	ENSORLP00000019546
ENSP00000362532	ENSORLP00000004933
ENSP00000381984	ENSORLP00000014930
ENSP00000264159	ENSORLP00000005418
ENSP00000257836	ENSORLP00000012322
ENSP00000351684	ENSORLP00000008642
ENSP00000351684	ENSORLP00000019662
ENSP00000416797	ENSORLP00000007590
ENSP00000379612	ENSORLP00000009476
ENSP00000379612	ENSORLP00000006431
ENSP00000396103	ENSORLP00000022342
ENSP00000396103	ENSORLP00000022706
ENSP00000327465	ENSORLP00000002798
ENSP00000327465	ENSORLP00000024992
ENSP00000276480	ENSORLP00000021882
ENSP00000228495	ENSORLP00000009396
ENSP00000455785	ENSORLP00000014029
ENSP00000359890	ENSORLP00000002711
ENSP00000267287	ENSORLP00000006825
ENSP00000414334	ENSORLP00000015496
ENSP00000327104	ENSORLP00000016652
ENSP00000327104	ENSORLP00000019293
ENSP00000356591	ENSORLP00000021565
ENSP00000301466	ENSORLP00000006589
ENSP00000332258	ENSORLP00000023996
ENSP00000332258	ENSORLP00000010826
ENSP00000265276	ENSORLP00000005572
ENSP00000355607	ENSORLP00000021994
ENSP00000337446	ENSORLP00000004265
ENSP00000422031	ENSORLP00000007929
ENSP00000467176	ENSORLP00000008583
ENSP00000467176	ENSORLP00000021000
ENSP00000366233	ENSORLP00000020059
ENSP00000366233	ENSORLP00000013116
ENSP00000340820	ENSORLP00000016114
ENSP00000361185	ENSORLP00000011790
ENSP00000361185	ENSORLP00000008666
ENSP00000469759	ENSORLP00000025515
ENSP00000361177	ENSORLP00000008677
ENSP00000361177	ENSORLP00000011801
ENSP00000259008	ENSORLP00000018580
ENSP00000365280	ENSORLP00000017208
ENSP00000367972	ENSORLP00000003195
ENSP00000391137	ENSORLP00000021920
ENSP00000321388	ENSORLP00000005559
ENSP00000361010	ENSORLP00000008673
ENSP00000351206	ENSORLP00000011650
ENSP00000351206	ENSORLP00000011106
ENSP00000362711	ENSORLP00000017701
ENSP00000358719	ENSORLP00000002640
ENSP00000440246	ENSORLP00000004314
ENSP00000321070	ENSORLP00000006054
ENSP00000212015	ENSORLP00000017142
ENSP00000202967	ENSORLP00000024755
ENSP00000354201	ENSORLP00000021295
ENSP00000323687	ENSORLP00000000884
ENSP00000237536	ENSORLP00000003248
ENSP00000237536	ENSORLP00000018535
ENSP00000362590	ENSORLP00000002745
ENSP00000273980	ENSORLP00000008465
ENSP00000321703	ENSORLP00000020987
ENSP00000321703	ENSORLP00000010315
ENSP00000299927	ENSORLP00000010060
ENSP00000358590	ENSORLP00000022287
ENSP00000358590	ENSORLP00000018553
ENSP00000361857	ENSORLP00000018341
ENSP00000253063	ENSORLP00000013944
ENSP00000393762	ENSORLP00000016911
ENSP00000262102	ENSORLP00000012825
ENSP00000262102	ENSORLP00000023289
ENSP00000392057	ENSORLP00000003945
ENSP00000298545	ENSORLP00000020802
ENSP00000296486	ENSORLP00000006196
ENSP00000310978	ENSORLP00000006735
ENSP00000368984	ENSORLP00000002480
ENSP00000265564	ENSORLP00000002795
ENSP00000374354	ENSORLP00000005030
ENSP00000216200	ENSORLP00000016800
ENSP00000216200	ENSORLP00000013232
ENSP00000363973	ENSORLP00000021360
ENSP00000381581	ENSORLP00000017970
ENSP00000222122	ENSORLP00000014290
ENSP00000302227	ENSORLP00000005000
ENSP00000348234	ENSORLP00000019233
ENSP00000262995	ENSORLP00000009186
ENSP00000399588	ENSORLP00000012019
ENSP00000350199	ENSORLP00000008398
ENSP00000358582	ENSORLP00000002603
ENSP00000346378	ENSORLP00000016152
ENSP00000376372	ENSORLP00000021330
ENSP00000360938	ENSORLP00000012815
ENSP00000255189	ENSORLP00000002988
ENSP00000299106	ENSORLP00000000363
ENSP00000299106	ENSORLP00000006545
ENSP00000363001	ENSORLP00000017968
ENSP00000357425	ENSORLP00000013508
ENSP00000340409	ENSORLP00000005827
ENSP00000316589	ENSORLP00000015906
ENSP00000011619	ENSORLP00000007911
ENSP00000341021	ENSORLP00000011705
ENSP00000362399	ENSORLP00000017492
ENSP00000362399	ENSORLP00000022178
ENSP00000259241	ENSORLP00000017310
ENSP00000414019	ENSORLP00000002342
ENSP00000275230	ENSORLP00000020670
ENSP00000384398	ENSORLP00000019072
ENSP00000385610	ENSORLP00000006290
ENSP00000408395	ENSORLP00000001106
ENSP00000339191	ENSORLP00000024539
ENSP00000308219	ENSORLP00000010889
ENSP00000452126	ENSORLP00000010565
ENSP00000297130	ENSORLP00000006291
ENSP00000306997	ENSORLP00000024234
ENSP00000306997	ENSORLP00000022019
ENSP00000352272	ENSORLP00000005117
ENSP00000352272	ENSORLP00000013171
ENSP00000354916	ENSORLP00000017084
ENSP00000406751	ENSORLP00000018428
ENSP00000473001	ENSORLP00000011673
ENSP00000279387	ENSORLP00000021689
ENSP00000331040	ENSORLP00000012806
ENSP00000371785	ENSORLP00000012811
ENSP00000359371	ENSORLP00000012222
ENSP00000240333	ENSORLP00000003122
ENSP00000368981	ENSORLP00000008261
ENSP00000377401	ENSORLP00000014926
ENSP00000454157	ENSORLP00000000120
ENSP00000454157	ENSORLP00000025012
ENSP00000430497	ENSORLP00000008704
ENSP00000245541	ENSORLP00000004063
ENSP00000245541	ENSORLP00000012205
ENSP00000341344	ENSORLP00000018253
ENSP00000311962	ENSORLP00000012582
ENSP00000356033	ENSORLP00000015190
ENSP00000349723	ENSORLP00000013576
ENSP00000349723	ENSORLP00000013143
ENSP00000338774	ENSORLP00000002119
ENSP00000283415	ENSORLP00000006458
ENSP00000344648	ENSORLP00000025807
ENSP00000340467	ENSORLP00000002521
ENSP00000340467	ENSORLP00000015545
ENSP00000384197	ENSORLP00000004082
ENSP00000384197	ENSORLP00000016341
ENSP00000263666	ENSORLP00000013831
ENSP00000164640	ENSORLP00000017916
ENSP00000413625	ENSORLP00000004429
ENSP00000413625	ENSORLP00000022085
ENSP00000260385	ENSORLP00000022302
ENSP00000386702	ENSORLP00000009810
ENSP00000386702	ENSORLP00000015279
ENSP00000267460	ENSORLP00000020248
ENSP00000351789	ENSORLP00000003080
ENSP00000351789	ENSORLP00000003735
ENSP00000360690	ENSORLP00000011589
ENSP00000381298	ENSORLP00000007458
ENSP00000368982	ENSORLP00000023091
ENSP00000424417	ENSORLP00000010421
ENSP00000380921	ENSORLP00000017680
ENSP00000313454	ENSORLP00000006577
ENSP00000290246	ENSORLP00000019615
ENSP00000377566	ENSORLP00000019638
ENSP00000362768	ENSORLP00000023819
ENSP00000250416	ENSORLP00000003778
ENSP00000364986	ENSORLP00000020043
ENSP00000294728	ENSORLP00000017742
ENSP00000270233	ENSORLP00000017617
ENSP00000264036	ENSORLP00000009555
ENSP00000264036	ENSORLP00000018186
ENSP00000296755	ENSORLP00000004806
ENSP00000325313	ENSORLP00000004111
ENSP00000325313	ENSORLP00000017935
ENSP00000363621	ENSORLP00000021819
ENSP00000261296	ENSORLP00000025339
ENSP00000298351	ENSORLP00000020353
ENSP00000355800	ENSORLP00000021165
ENSP00000384319	ENSORLP00000017554
ENSP00000287713	ENSORLP00000009375
ENSP00000475750	ENSORLP00000017309
ENSP00000337053	ENSORLP00000022641
ENSP00000444617	ENSORLP00000011990
ENSP00000369400	ENSORLP00000020466
ENSP00000369400	ENSORLP00000004514
ENSP00000164139	ENSORLP00000014905
ENSP00000164139	ENSORLP00000007598
ENSP00000216392	ENSORLP00000011230
ENSP00000354575	ENSORLP00000019172
ENSP00000345667	ENSORLP00000004596
ENSP00000345667	ENSORLP00000015948
ENSP00000324856	ENSORLP00000019300
ENSP00000312741	ENSORLP00000013252
ENSP00000260386	ENSORLP00000019334
ENSP00000263370	ENSORLP00000008162
ENSP00000371073	ENSORLP00000020101
ENSP00000420686	ENSORLP00000008423
ENSP00000367032	ENSORLP00000005238
ENSP00000358217	ENSORLP00000002644
ENSP00000368761	ENSORLP00000009270
ENSP00000215631	ENSORLP00000017950
ENSP00000360025	ENSORLP00000006614
ENSP00000364407	ENSORLP00000021635
ENSP00000407613	ENSORLP00000019425
ENSP00000216802	ENSORLP00000016814
ENSP00000376071	ENSORLP00000003806
ENSP00000223145	ENSORLP00000020722
ENSP00000332369	ENSORLP00000005923
ENSP00000347721	ENSORLP00000014476
ENSP00000333292	ENSORLP00000014405
ENSP00000309945	ENSORLP00000024763
ENSP00000271064	ENSORLP00000015144
ENSP00000307971	ENSORLP00000018137
ENSP00000334675	ENSORLP00000023296
ENSP00000288985	ENSORLP00000005365
ENSP00000359264	ENSORLP00000014954
ENSP00000359130	ENSORLP00000017720
ENSP00000368648	ENSORLP00000002627
ENSP00000315386	ENSORLP00000024062
ENSP00000295588	ENSORLP00000004632
ENSP00000311427	ENSORLP00000002270
ENSP00000317332	ENSORLP00000002338
ENSP00000317332	ENSORLP00000014491
ENSP00000273962	ENSORLP00000015110
ENSP00000312356	ENSORLP00000006295
ENSP00000361202	ENSORLP00000011817
ENSP00000376776	ENSORLP00000012854
ENSP00000423600	ENSORLP00000011247
ENSP00000249442	ENSORLP00000001650
ENSP00000284981	ENSORLP00000006333
ENSP00000284981	ENSORLP00000011186
ENSP00000296137	ENSORLP00000022262
ENSP00000317955	ENSORLP00000014172
ENSP00000397050	ENSORLP00000008629
ENSP00000397050	ENSORLP00000011484
ENSP00000284476	ENSORLP00000020315
ENSP00000267889	ENSORLP00000019444
ENSP00000312942	ENSORLP00000012372
ENSP00000312550	ENSORLP00000013987
ENSP00000392617	ENSORLP00000006883
ENSP00000378414	ENSORLP00000008632
ENSP00000349547	ENSORLP00000004669
ENSP00000349547	ENSORLP00000002783
ENSP00000347443	ENSORLP00000019742
ENSP00000378401	ENSORLP00000005416
ENSP00000362201	ENSORLP00000011470
ENSP00000362201	ENSORLP00000008530
ENSP00000315136	ENSORLP00000010005
ENSP00000259698	ENSORLP00000016138
ENSP00000261475	ENSORLP00000022152
ENSP00000396052	ENSORLP00000006816
ENSP00000355991	ENSORLP00000007321
ENSP00000358716	ENSORLP00000011224
ENSP00000377015	ENSORLP00000006748
ENSP00000400459	ENSORLP00000002587
ENSP00000400459	ENSORLP00000021247
ENSP00000306477	ENSORLP00000005051
ENSP00000313890	ENSORLP00000003765
ENSP00000364912	ENSORLP00000025014
ENSP00000364912	ENSORLP00000023046
ENSP00000358262	ENSORLP00000004584
ENSP00000283131	ENSORLP00000023370
ENSP00000366306	ENSORLP00000005779
ENSP00000302978	ENSORLP00000019283
ENSP00000344967	ENSORLP00000001843
ENSP00000302289	ENSORLP00000000380
ENSP00000307508	ENSORLP00000016337
ENSP00000307508	ENSORLP00000011234
ENSP00000469647	ENSORLP00000010522
ENSP00000388402	ENSORLP00000013931
ENSP00000462435	ENSORLP00000000404
ENSP00000353785	ENSORLP00000010156
ENSP00000361027	ENSORLP00000006817
ENSP00000473496	ENSORLP00000010839
ENSP00000362918	ENSORLP00000017958
ENSP00000376384	ENSORLP00000000765
ENSP00000376384	ENSORLP00000022963
ENSP00000217289	ENSORLP00000012341
ENSP00000331201	ENSORLP00000008971
ENSP00000298125	ENSORLP00000012770
ENSP00000233055	ENSORLP00000011639
ENSP00000359506	ENSORLP00000011409
ENSP00000296575	ENSORLP00000009205
ENSP00000365201	ENSORLP00000002583
ENSP00000308275	ENSORLP00000023345
ENSP00000312834	ENSORLP00000007496
ENSP00000246912	ENSORLP00000005624
ENSP00000370625	ENSORLP00000025492
ENSP00000228347	ENSORLP00000013878
ENSP00000263331	ENSORLP00000001089
ENSP00000349359	ENSORLP00000001552
ENSP00000356437	ENSORLP00000017675
ENSP00000475434	ENSORLP00000006205
ENSP00000226091	ENSORLP00000004588
ENSP00000245323	ENSORLP00000006352
ENSP00000204961	ENSORLP00000010309
ENSP00000310521	ENSORLP00000012308
ENSP00000264454	ENSORLP00000011744
ENSP00000343428	ENSORLP00000014035
ENSP00000375894	ENSORLP00000020821
ENSP00000349458	ENSORLP00000012196
ENSP00000245810	ENSORLP00000024929
ENSP00000302648	ENSORLP00000022596
ENSP00000409007	ENSORLP00000009862
ENSP00000409007	ENSORLP00000006891
ENSP00000216024	ENSORLP00000003557
ENSP00000358576	ENSORLP00000007985
ENSP00000367527	ENSORLP00000021646
ENSP00000355185	ENSORLP00000006008
ENSP00000323584	ENSORLP00000004020
ENSP00000323584	ENSORLP00000025678
ENSP00000240587	ENSORLP00000019393
ENSP00000240587	ENSORLP00000020263
ENSP00000360552	ENSORLP00000020160
ENSP00000233575	ENSORLP00000020418
ENSP00000328347	ENSORLP00000017369
ENSP00000363386	ENSORLP00000018703
ENSP00000354163	ENSORLP00000003121
ENSP00000355204	ENSORLP00000010358
ENSP00000363419	ENSORLP00000018379
ENSP00000440273	ENSORLP00000008025
ENSP00000345492	ENSORLP00000004446
ENSP00000354947	ENSORLP00000024471
ENSP00000012443	ENSORLP00000001596
ENSP00000286719	ENSORLP00000008097
ENSP00000286719	ENSORLP00000000429
ENSP00000354871	ENSORLP00000004449
ENSP00000283179	ENSORLP00000020164
ENSP00000302811	ENSORLP00000010222
ENSP00000257068	ENSORLP00000005776
ENSP00000366829	ENSORLP00000010859
ENSP00000264033	ENSORLP00000018205
ENSP00000264033	ENSORLP00000009540
ENSP00000270279	ENSORLP00000017078
ENSP00000284288	ENSORLP00000023811
ENSP00000227638	ENSORLP00000017035
ENSP00000379183	ENSORLP00000020445
ENSP00000386869	ENSORLP00000019236
ENSP00000442788	ENSORLP00000008154
ENSP00000304642	ENSORLP00000007869
ENSP00000395249	ENSORLP00000006661
ENSP00000268184	ENSORLP00000000212
ENSP00000296785	ENSORLP00000004078
ENSP00000305071	ENSORLP00000000976
ENSP00000367631	ENSORLP00000020199
ENSP00000266991	ENSORLP00000009519
ENSP00000367965	ENSORLP00000007337
ENSP00000367965	ENSORLP00000001624
ENSP00000273183	ENSORLP00000018408
ENSP00000327509	ENSORLP00000004345
ENSP00000327509	ENSORLP00000010374
ENSP00000329200	ENSORLP00000004805
ENSP00000413929	ENSORLP00000001377
ENSP00000339692	ENSORLP00000011375
ENSP00000368710	ENSORLP00000003554
ENSP00000340578	ENSORLP00000015073
ENSP00000418001	ENSORLP00000005894
ENSP00000306015	ENSORLP00000005907
ENSP00000347717	ENSORLP00000019315
ENSP00000339883	ENSORLP00000024717
ENSP00000279263	ENSORLP00000013410
ENSP00000273067	ENSORLP00000020586
ENSP00000266643	ENSORLP00000020760
ENSP00000266643	ENSORLP00000019029
ENSP00000333181	ENSORLP00000007969
ENSP00000402084	ENSORLP00000001371
ENSP00000380675	ENSORLP00000019923
ENSP00000404042	ENSORLP00000002647
ENSP00000278070	ENSORLP00000010561
ENSP00000278070	ENSORLP00000015469
ENSP00000312649	ENSORLP00000014010
ENSP00000228515	ENSORLP00000019596
ENSP00000379090	ENSORLP00000011560
ENSP00000379090	ENSORLP00000015154
ENSP00000261377	ENSORLP00000012214
ENSP00000363640	ENSORLP00000020274
ENSP00000289248	ENSORLP00000018488
ENSP00000363516	ENSORLP00000018144
ENSP00000407958	ENSORLP00000006400
ENSP00000407958	ENSORLP00000003599
ENSP00000365503	ENSORLP00000007535
ENSP00000365503	ENSORLP00000014285
ENSP00000429615	ENSORLP00000020878
ENSP00000313600	ENSORLP00000007208
ENSP00000273859	ENSORLP00000022644
ENSP00000349325	ENSORLP00000019787
ENSP00000313172	ENSORLP00000024448
ENSP00000254765	ENSORLP00000024453
ENSP00000264231	ENSORLP00000010822
ENSP00000314420	ENSORLP00000008703
ENSP00000356243	ENSORLP00000010606
ENSP00000366452	ENSORLP00000006785
ENSP00000452027	ENSORLP00000020810
ENSP00000258796	ENSORLP00000005808
ENSP00000258796	ENSORLP00000012156
ENSP00000365714	ENSORLP00000014236
ENSP00000269346	ENSORLP00000013816
ENSP00000269346	ENSORLP00000009296
ENSP00000366998	ENSORLP00000014946
ENSP00000465978	ENSORLP00000016954
ENSP00000371483	ENSORLP00000020360
ENSP00000371483	ENSORLP00000005426
ENSP00000321424	ENSORLP00000006343
ENSP00000376702	ENSORLP00000021224
ENSP00000319141	ENSORLP00000021641
ENSP00000323183	ENSORLP00000018138
ENSP00000476746	ENSORLP00000019690
ENSP00000269740	ENSORLP00000002892
ENSP00000367882	ENSORLP00000011226
ENSP00000254770	ENSORLP00000024597
ENSP00000388713	ENSORLP00000002994
ENSP00000259512	ENSORLP00000025687
ENSP00000158771	ENSORLP00000015770
ENSP00000411827	ENSORLP00000011728
ENSP00000315106	ENSORLP00000004907
ENSP00000286523	ENSORLP00000014019
ENSP00000286523	ENSORLP00000015646
ENSP00000370242	ENSORLP00000004667
ENSP00000362260	ENSORLP00000007841
ENSP00000353863	ENSORLP00000019964
ENSP00000294740	ENSORLP00000006671
ENSP00000294740	ENSORLP00000003490
ENSP00000252530	ENSORLP00000009679
ENSP00000367828	ENSORLP00000010356
ENSP00000362395	ENSORLP00000012995
ENSP00000330774	ENSORLP00000023550
ENSP00000400471	ENSORLP00000001882
ENSP00000343144	ENSORLP00000016444
ENSP00000219255	ENSORLP00000023337
ENSP00000274625	ENSORLP00000005305
ENSP00000386212	ENSORLP00000020385
ENSP00000364839	ENSORLP00000024974
ENSP00000384515	ENSORLP00000003387
ENSP00000379880	ENSORLP00000010863
ENSP00000291592	ENSORLP00000000069
ENSP00000291592	ENSORLP00000018084
ENSP00000434552	ENSORLP00000003379
ENSP00000382713	ENSORLP00000017949
ENSP00000386918	ENSORLP00000018328
ENSP00000417970	ENSORLP00000013259
ENSP00000366070	ENSORLP00000001922
ENSP00000365014	ENSORLP00000006918
ENSP00000262662	ENSORLP00000021449
ENSP00000377224	ENSORLP00000004798
ENSP00000356918	ENSORLP00000022618
ENSP00000356857	ENSORLP00000020645
ENSP00000321445	ENSORLP00000010073
ENSP00000358081	ENSORLP00000017319
ENSP00000287322	ENSORLP00000015833
ENSP00000369887	ENSORLP00000010249
ENSP00000441039	ENSORLP00000011378
ENSP00000298110	ENSORLP00000002058
ENSP00000430269	ENSORLP00000002021
ENSP00000296358	ENSORLP00000010413
ENSP00000304108	ENSORLP00000000115
ENSP00000367356	ENSORLP00000011519
ENSP00000293443	ENSORLP00000017738
ENSP00000436318	ENSORLP00000010084
ENSP00000270142	ENSORLP00000005499
ENSP00000371554	ENSORLP00000024188
ENSP00000243045	ENSORLP00000019051
ENSP00000326869	ENSORLP00000018921
ENSP00000269582	ENSORLP00000010438
ENSP00000357660	ENSORLP00000012428
ENSP00000424711	ENSORLP00000009922
ENSP00000261172	ENSORLP00000019196
ENSP00000262551	ENSORLP00000024687
ENSP00000360688	ENSORLP00000004490
ENSP00000387292	ENSORLP00000018660
ENSP00000418529	ENSORLP00000003107
ENSP00000269097	ENSORLP00000014199
ENSP00000364512	ENSORLP00000021351
ENSP00000369816	ENSORLP00000008096
ENSP00000331831	ENSORLP00000005987
ENSP00000290216	ENSORLP00000003518
ENSP00000272732	ENSORLP00000021884
ENSP00000362993	ENSORLP00000006699
ENSP00000472681	ENSORLP00000013527
ENSP00000266744	ENSORLP00000020661
ENSP00000345420	ENSORLP00000013811
ENSP00000277632	ENSORLP00000010489
ENSP00000354958	ENSORLP00000012557
ENSP00000331462	ENSORLP00000016253
ENSP00000340494	ENSORLP00000022988
ENSP00000340494	ENSORLP00000020264
ENSP00000337731	ENSORLP00000009320
ENSP00000320209	ENSORLP00000004340
ENSP00000253796	ENSORLP00000005336
ENSP00000242249	ENSORLP00000007549
ENSP00000227163	ENSORLP00000019754
ENSP00000343248	ENSORLP00000009437
ENSP00000356811	ENSORLP00000020730
ENSP00000376035	ENSORLP00000008146
ENSP00000300101	ENSORLP00000020784
ENSP00000246190	ENSORLP00000005949
ENSP00000356481	ENSORLP00000016890
ENSP00000362409	ENSORLP00000022125
ENSP00000362409	ENSORLP00000017549
ENSP00000419712	ENSORLP00000021246
ENSP00000401338	ENSORLP00000012224
ENSP00000320318	ENSORLP00000008101
ENSP00000261655	ENSORLP00000017211
ENSP00000261655	ENSORLP00000013572
ENSP00000368767	ENSORLP00000004032
ENSP00000215906	ENSORLP00000018299
ENSP00000308057	ENSORLP00000009052
ENSP00000373360	ENSORLP00000011883
ENSP00000358795	ENSORLP00000002871
ENSP00000358795	ENSORLP00000007584
ENSP00000358815	ENSORLP00000008216
ENSP00000307801	ENSORLP00000006833
ENSP00000307801	ENSORLP00000006764
ENSP00000358430	ENSORLP00000014650
ENSP00000182527	ENSORLP00000016255
ENSP00000263671	ENSORLP00000008757
ENSP00000297265	ENSORLP00000013553
ENSP00000396160	ENSORLP00000018778
ENSP00000368683	ENSORLP00000011633
ENSP00000337128	ENSORLP00000011814
ENSP00000456548	ENSORLP00000012193
ENSP00000456548	ENSORLP00000005850
ENSP00000285311	ENSORLP00000008524
ENSP00000363081	ENSORLP00000007971
ENSP00000359098	ENSORLP00000021902
ENSP00000320797	ENSORLP00000015867
ENSP00000387851	ENSORLP00000001327
ENSP00000351113	ENSORLP00000000301
ENSP00000334665	ENSORLP00000009648
ENSP00000334665	ENSORLP00000004552
ENSP00000439625	ENSORLP00000024023
ENSP00000380185	ENSORLP00000015348
ENSP00000344961	ENSORLP00000014183
ENSP00000359795	ENSORLP00000004472
ENSP00000319254	ENSORLP00000008559
ENSP00000369858	ENSORLP00000004240
ENSP00000450842	ENSORLP00000015829
ENSP00000230461	ENSORLP00000021660
ENSP00000362613	ENSORLP00000002441
ENSP00000474621	ENSORLP00000007201
ENSP00000380437	ENSORLP00000007687
ENSP00000391481	ENSORLP00000003041
ENSP00000346890	ENSORLP00000004326
ENSP00000346890	ENSORLP00000017619
ENSP00000297293	ENSORLP00000012004
ENSP00000270238	ENSORLP00000014045
ENSP00000362469	ENSORLP00000021309
ENSP00000360966	ENSORLP00000016155
ENSP00000370724	ENSORLP00000019983
ENSP00000349351	ENSORLP00000014044
ENSP00000349351	ENSORLP00000002939
ENSP00000348752	ENSORLP00000018283
ENSP00000328216	ENSORLP00000016228
ENSP00000250340	ENSORLP00000022025
ENSP00000296130	ENSORLP00000002778
ENSP00000296130	ENSORLP00000005721
ENSP00000299642	ENSORLP00000009414
ENSP00000280701	ENSORLP00000010856
ENSP00000304592	ENSORLP00000016949
ENSP00000296980	ENSORLP00000023762
ENSP00000314976	ENSORLP00000021407
ENSP00000249647	ENSORLP00000014274
ENSP00000361287	ENSORLP00000009255
ENSP00000361287	ENSORLP00000016105
ENSP00000303147	ENSORLP00000007913
ENSP00000303147	ENSORLP00000011580
ENSP00000377665	ENSORLP00000016589
ENSP00000219409	ENSORLP00000016286
ENSP00000064780	ENSORLP00000012918
ENSP00000398778	ENSORLP00000008716
ENSP00000257209	ENSORLP00000008854
ENSP00000257209	ENSORLP00000017267
ENSP00000384967	ENSORLP00000024782
ENSP00000380524	ENSORLP00000024385
ENSP00000361004	ENSORLP00000008876
ENSP00000333142	ENSORLP00000013079
ENSP00000388731	ENSORLP00000013238
ENSP00000400892	ENSORLP00000006554
ENSP00000252996	ENSORLP00000014852
ENSP00000252996	ENSORLP00000016972
ENSP00000348395	ENSORLP00000018436
ENSP00000357844	ENSORLP00000019008
ENSP00000465734	ENSORLP00000003649
ENSP00000367123	ENSORLP00000006767
ENSP00000343657	ENSORLP00000002037
ENSP00000419027	ENSORLP00000014887
ENSP00000377549	ENSORLP00000015807
ENSP00000473631	ENSORLP00000022167
ENSP00000406463	ENSORLP00000004716
ENSP00000406463	ENSORLP00000017458
ENSP00000384126	ENSORLP00000018971
ENSP00000328625	ENSORLP00000007333
ENSP00000310447	ENSORLP00000015644
ENSP00000369383	ENSORLP00000010956
ENSP00000469836	ENSORLP00000010480
ENSP00000321271	ENSORLP00000008957
ENSP00000387164	ENSORLP00000009387
ENSP00000292476	ENSORLP00000017236
ENSP00000400482	ENSORLP00000006905
ENSP00000413720	ENSORLP00000002598
ENSP00000384849	ENSORLP00000000343
ENSP00000378651	ENSORLP00000002465
ENSP00000378651	ENSORLP00000024657
ENSP00000265388	ENSORLP00000024969
ENSP00000450864	ENSORLP00000016411
ENSP00000263849	ENSORLP00000008538
ENSP00000294312	ENSORLP00000000352
ENSP00000237837	ENSORLP00000019815
ENSP00000287295	ENSORLP00000012070
ENSP00000392094	ENSORLP00000003876
ENSP00000230381	ENSORLP00000004175
ENSP00000230381	ENSORLP00000023475
ENSP00000278833	ENSORLP00000003204
ENSP00000278833	ENSORLP00000013513
ENSP00000380888	ENSORLP00000015443
ENSP00000370223	ENSORLP00000010582
ENSP00000311695	ENSORLP00000002539
ENSP00000384040	ENSORLP00000016525
ENSP00000215838	ENSORLP00000008268
ENSP00000359380	ENSORLP00000011565
ENSP00000359380	ENSORLP00000008592
ENSP00000358880	ENSORLP00000000538
ENSP00000278071	ENSORLP00000007799
ENSP00000357840	ENSORLP00000019004
ENSP00000318602	ENSORLP00000020910
ENSP00000318602	ENSORLP00000016386
ENSP00000359848	ENSORLP00000004125
ENSP00000237937	ENSORLP00000015408
ENSP00000237937	ENSORLP00000017086
ENSP00000326128	ENSORLP00000007642
ENSP00000393887	ENSORLP00000011437
ENSP00000369436	ENSORLP00000015096
ENSP00000410157	ENSORLP00000000077
ENSP00000344456	ENSORLP00000007357
ENSP00000268154	ENSORLP00000010332
ENSP00000268154	ENSORLP00000015793
ENSP00000264313	ENSORLP00000000319
ENSP00000370003	ENSORLP00000015175
ENSP00000370003	ENSORLP00000015347
ENSP00000357625	ENSORLP00000007433
ENSP00000328992	ENSORLP00000006101
ENSP00000318690	ENSORLP00000014059
ENSP00000376224	ENSORLP00000021480
ENSP00000463375	ENSORLP00000005262
ENSP00000306328	ENSORLP00000007236
ENSP00000364140	ENSORLP00000016251
ENSP00000364140	ENSORLP00000017415
ENSP00000426809	ENSORLP00000024936
ENSP00000426809	ENSORLP00000009890
ENSP00000325266	ENSORLP00000003500
ENSP00000311760	ENSORLP00000008389
ENSP00000364035	ENSORLP00000009579
ENSP00000273857	ENSORLP00000023715
ENSP00000303997	ENSORLP00000001111
ENSP00000303997	ENSORLP00000008168
ENSP00000346080	ENSORLP00000003642
ENSP00000235628	ENSORLP00000021536
ENSP00000235628	ENSORLP00000017085
ENSP00000331474	ENSORLP00000020886
ENSP00000375859	ENSORLP00000001200
ENSP00000366058	ENSORLP00000003803
ENSP00000316891	ENSORLP00000024880
ENSP00000316891	ENSORLP00000009819
ENSP00000346874	ENSORLP00000024042
ENSP00000341171	ENSORLP00000019333
ENSP00000341171	ENSORLP00000020327
ENSP00000429064	ENSORLP00000006228
ENSP00000429064	ENSORLP00000000819
ENSP00000256797	ENSORLP00000011199
ENSP00000381053	ENSORLP00000007453
ENSP00000418210	ENSORLP00000017104
ENSP00000418210	ENSORLP00000015086
ENSP00000367494	ENSORLP00000019038
ENSP00000387266	ENSORLP00000003933
ENSP00000387266	ENSORLP00000015587
ENSP00000377409	ENSORLP00000011596
ENSP00000377409	ENSORLP00000007965
ENSP00000424565	ENSORLP00000009075
ENSP00000271636	ENSORLP00000012135
ENSP00000271636	ENSORLP00000000561
ENSP00000357073	ENSORLP00000015258
ENSP00000357073	ENSORLP00000015318
ENSP00000299259	ENSORLP00000002921
ENSP00000368523	ENSORLP00000013095
ENSP00000338532	ENSORLP00000012127
ENSP00000338532	ENSORLP00000007060
ENSP00000262637	ENSORLP00000006783
ENSP00000350036	ENSORLP00000001239
ENSP00000315630	ENSORLP00000001350
ENSP00000315630	ENSORLP00000008946
ENSP00000319831	ENSORLP00000008348
ENSP00000262518	ENSORLP00000015638
ENSP00000251810	ENSORLP00000016486
ENSP00000409906	ENSORLP00000005898
ENSP00000378408	ENSORLP00000009160
ENSP00000378408	ENSORLP00000022172
ENSP00000356433	ENSORLP00000017636
ENSP00000361895	ENSORLP00000021519
ENSP00000361895	ENSORLP00000007351
ENSP00000385527	ENSORLP00000012642
ENSP00000363533	ENSORLP00000006645
ENSP00000322775	ENSORLP00000000928
ENSP00000254624	ENSORLP00000008163
[truncated: 5,668 more rows]
