# Supplementary material for: Reconstruction of proto-vertebrate, proto-cyclostome and proto-gnathostome genomes provides new insights into early vertebrate evolution
Source: Nat Commun. 2021 Jul 23;12:4489. doi: 10.1038/s41467-021-24573-z (PMC8302630; doi:10.1038/s41467-021-24573-z)
Supplement: Supplementary file 4 — Supplementary Data 1 [file 41467_2021_24573_MOESM4_ESM.zip › SuppData1/orthologs/HUMAN-PETMA.txt]

ENSP00000000412	PMZ_0044679-RA
ENSP00000001008	PMZ_0031548-RA
ENSP00000001146	PMZ_0042506-RA
ENSP00000001146	PMZ_0027606-RA
ENSP00000002125	PMZ_0027732-RA
ENSP00000002125	PMZ_0036058-RA
ENSP00000002596	PMZ_0042518-RA
ENSP00000002596	PMZ_0037039-RA
ENSP00000002829	PMZ_0036792-RA
ENSP00000003084	PMZ_0032464-RA
ENSP00000003084	PMZ_0034763-RA
ENSP00000003100	PMZ_0011133-RA
ENSP00000003302	PMZ_0030521-RA
ENSP00000004531	PMZ_0013196-RA
ENSP00000004531	PMZ_0047733-RA
ENSP00000004980	PMZ_0043527-RA
ENSP00000004980	PMZ_0044993-RA
ENSP00000005257	PMZ_0040562-RA
ENSP00000005257	PMZ_0040274-RA
ENSP00000005284	PMZ_0046035-RA
ENSP00000005284	PMZ_0039134-RA
ENSP00000005587	PMZ_0044954-RA
ENSP00000006015	PMZ_0035682-RA
ENSP00000006015	PMZ_0039089-RA
ENSP00000006526	PMZ_0005087-RA
ENSP00000006658	PMZ_0008264-RA
ENSP00000006658	PMZ_0008265-RA
ENSP00000007390	PMZ_0043288-RA
ENSP00000008391	PMZ_0043740-RA
ENSP00000008391	PMZ_0043741-RA
ENSP00000008527	PMZ_0009072-RA
ENSP00000008527	PMZ_0008677-RA
ENSP00000009041	PMZ_0044966-RA
ENSP00000009041	PMZ_0027967-RA
ENSP00000009105	PMZ_0007480-RA
ENSP00000009105	PMZ_0037690-RA
ENSP00000011292	PMZ_0044421-RA
ENSP00000011619	PMZ_0027726-RA
ENSP00000011619	PMZ_0016710-RA
ENSP00000011653	PMZ_0040662-RA
ENSP00000011898	PMZ_0040918-RA
ENSP00000011898	PMZ_0000716-RA
ENSP00000012443	PMZ_0010805-RA
ENSP00000013070	PMZ_0044146-RA
ENSP00000013807	PMZ_0000740-RA
ENSP00000014930	PMZ_0010373-RA
ENSP00000017003	PMZ_0026804-RA
ENSP00000019103	PMZ_0031830-RA
ENSP00000019317	PMZ_0009968-RA
ENSP00000020673	PMZ_0016496-RA
ENSP00000020673	PMZ_0047630-RA
ENSP00000020926	PMZ_0040942-RA
ENSP00000023064	PMZ_0010399-RA
ENSP00000023064	PMZ_0029865-RA
ENSP00000023939	PMZ_0004691-RA
ENSP00000023939	PMZ_0046688-RA
ENSP00000024061	PMZ_0031366-RA
ENSP00000024061	PMZ_0041064-RA
ENSP00000025008	PMZ_0026910-RA
ENSP00000025008	PMZ_0035530-RA
ENSP00000025301	PMZ_0035849-RA
ENSP00000026218	PMZ_0018772-RA
ENSP00000035307	PMZ_0011729-RA
ENSP00000035383	PMZ_0045614-RA
ENSP00000035383	PMZ_0018882-RA
ENSP00000037243	PMZ_0042274-RA
ENSP00000037502	PMZ_0042381-RA
ENSP00000037869	PMZ_0041503-RA
ENSP00000039989	PMZ_0040885-RA
ENSP00000039989	PMZ_0032248-RA
ENSP00000040584	PMZ_0037542-RA
ENSP00000040663	PMZ_0003219-RA
ENSP00000040738	PMZ_0014972-RA
ENSP00000040877	PMZ_0028774-RA
ENSP00000040877	PMZ_0040782-RA
ENSP00000043402	PMZ_0030468-RA
ENSP00000043402	PMZ_0036178-RA
ENSP00000044462	PMZ_0045779-RA
ENSP00000052754	PMZ_0034472-RA
ENSP00000052754	PMZ_0044907-RA
ENSP00000053243	PMZ_0017377-RA
ENSP00000053468	PMZ_0007062-RA
ENSP00000053867	PMZ_0045853-RA
ENSP00000053867	PMZ_0030606-RA
ENSP00000055335	PMZ_0043819-RA
ENSP00000055335	PMZ_0043818-RA
ENSP00000055682	PMZ_0043150-RA
ENSP00000056217	PMZ_0028336-RA
ENSP00000061240	PMZ_0031950-RA
ENSP00000061240	PMZ_0032590-RA
ENSP00000064724	PMZ_0032263-RA
ENSP00000064780	PMZ_0031557-RA
ENSP00000070846	PMZ_0040911-RA
ENSP00000072644	PMZ_0002516-RA
ENSP00000074304	PMZ_0011606-RA
ENSP00000074304	PMZ_0036370-RA
ENSP00000078445	PMZ_0021746-RA
ENSP00000085068	PMZ_0017802-RA
ENSP00000085219	PMZ_0028727-RA
ENSP00000085219	PMZ_0020105-RA
ENSP00000155093	PMZ_0035785-RA
ENSP00000155093	PMZ_0048378-RA
ENSP00000155840	PMZ_0041921-RA
ENSP00000155858	PMZ_0040914-RA
ENSP00000155858	PMZ_0036623-RA
ENSP00000155926	PMZ_0004742-RA
ENSP00000155926	PMZ_0030652-RA
ENSP00000156084	PMZ_0031749-RA
ENSP00000156109	PMZ_0018795-RA
ENSP00000156471	PMZ_0014581-RA
ENSP00000156471	PMZ_0042579-RA
ENSP00000157600	PMZ_0028928-RA
ENSP00000157812	PMZ_0006837-RA
ENSP00000159087	PMZ_0027157-RA
ENSP00000159087	PMZ_0032105-RA
ENSP00000159111	PMZ_0027077-RA
ENSP00000160373	PMZ_0044017-RA
ENSP00000160382	PMZ_0033002-RA
ENSP00000161863	PMZ_0032667-RA
ENSP00000161863	PMZ_0027445-RA
ENSP00000162023	PMZ_0022853-RA
ENSP00000164024	PMZ_0030500-RA
ENSP00000164139	PMZ_0026301-RA
ENSP00000164139	PMZ_0042014-RA
ENSP00000164305	PMZ_0040125-RA
ENSP00000164305	PMZ_0035983-RA
ENSP00000165524	PMZ_0044952-RA
ENSP00000165524	PMZ_0041378-RA
ENSP00000166345	PMZ_0016871-RA
ENSP00000167106	PMZ_0029647-RA
ENSP00000167586	PMZ_0028257-RA
ENSP00000168148	PMZ_0030055-RA
ENSP00000168216	PMZ_0044450-RA
ENSP00000168712	PMZ_0040072-RA
ENSP00000168977	PMZ_0029161-RA
ENSP00000168977	PMZ_0045204-RA
ENSP00000169551	PMZ_0042276-RA
ENSP00000170168	PMZ_0028698-RA
ENSP00000170168	PMZ_0047645-RA
ENSP00000171111	PMZ_0030543-RA
ENSP00000171887	PMZ_0027428-RA
ENSP00000171887	PMZ_0026332-RA
ENSP00000172229	PMZ_0012258-RA
ENSP00000172229	PMZ_0040552-RA
ENSP00000173229	PMZ_0033279-RA
ENSP00000173229	PMZ_0042693-RA
ENSP00000173527	PMZ_0030302-RA
ENSP00000173527	PMZ_0047210-RA
ENSP00000174618	PMZ_0017978-RA
ENSP00000174618	PMZ_0031698-RA
ENSP00000175091	PMZ_0009411-RA
ENSP00000176183	PMZ_0040928-RA
ENSP00000176195	PMZ_0023301-RA
ENSP00000176763	PMZ_0003784-RA
ENSP00000178638	PMZ_0041645-RA
ENSP00000178638	PMZ_0046866-RA
ENSP00000178640	PMZ_0040454-RA
ENSP00000178640	PMZ_0040453-RA
ENSP00000179259	PMZ_0037799-RA
ENSP00000181796	PMZ_0000247-RA
ENSP00000181796	PMZ_0043572-RA
ENSP00000181839	PMZ_0015853-RA
ENSP00000182527	PMZ_0005463-RA
ENSP00000183605	PMZ_0045161-RA
ENSP00000184956	PMZ_0012328-RA
ENSP00000185206	PMZ_0041177-RA
ENSP00000185206	PMZ_0033832-RA
ENSP00000186436	PMZ_0015461-RA
ENSP00000187762	PMZ_0043902-RA
ENSP00000188312	PMZ_0016372-RA
ENSP00000190165	PMZ_0043871-RA
ENSP00000190165	PMZ_0034410-RA
ENSP00000193322	PMZ_0033146-RA
ENSP00000193322	PMZ_0033962-RA
ENSP00000193391	PMZ_0038777-RA
ENSP00000193391	PMZ_0032102-RA
ENSP00000194130	PMZ_0019959-RA
ENSP00000194130	PMZ_0030493-RA
ENSP00000194214	PMZ_0007625-RA
ENSP00000195654	PMZ_0023059-RA
ENSP00000195654	PMZ_0046117-RA
ENSP00000196061	PMZ_0036603-RA
ENSP00000196371	PMZ_0044331-RA
ENSP00000197268	PMZ_0008207-RA
ENSP00000198767	PMZ_0032974-RA
ENSP00000199389	PMZ_0042373-RA
ENSP00000199447	PMZ_0041810-RA
ENSP00000199448	PMZ_0040249-RA
ENSP00000199706	PMZ_0029589-RA
ENSP00000199814	PMZ_0016804-RA
ENSP00000199814	PMZ_0044241-RA
ENSP00000199936	PMZ_0015007-RA
ENSP00000200135	PMZ_0036016-RA
ENSP00000200181	PMZ_0017768-RA
ENSP00000200181	PMZ_0046964-RA
ENSP00000200457	PMZ_0047672-RA
ENSP00000200557	PMZ_0027068-RA
ENSP00000200557	PMZ_0029138-RA
ENSP00000200676	PMZ_0042248-RA
ENSP00000201586	PMZ_0044501-RA
ENSP00000201586	PMZ_0043431-RA
ENSP00000202017	PMZ_0043808-RA
ENSP00000202556	PMZ_0026782-RA
ENSP00000202556	PMZ_0004725-RA
ENSP00000202677	PMZ_0013615-RA
ENSP00000202677	PMZ_0027281-RA
ENSP00000202816	PMZ_0021560-RA
ENSP00000202967	PMZ_0042839-RA
ENSP00000203001	PMZ_0030933-RA
ENSP00000203630	PMZ_0044794-RA
ENSP00000204517	PMZ_0029184-RA
ENSP00000204566	PMZ_0022308-RA
ENSP00000204566	PMZ_0034743-RA
ENSP00000204679	PMZ_0043289-RA
ENSP00000204726	PMZ_0027433-RA
ENSP00000204961	PMZ_0001789-RA
ENSP00000204961	PMZ_0046761-RA
ENSP00000205061	PMZ_0044112-RA
ENSP00000205061	PMZ_0048434-RA
ENSP00000205214	PMZ_0027317-RA
ENSP00000205214	PMZ_0043168-RA
ENSP00000205402	PMZ_0012342-RA
ENSP00000205890	PMZ_0019938-RA
ENSP00000205890	PMZ_0017547-RA
ENSP00000205948	PMZ_0041902-RA
ENSP00000206020	PMZ_0041608-RA
ENSP00000206423	PMZ_0038405-RA
ENSP00000206423	PMZ_0002486-RA
ENSP00000206474	PMZ_0047159-RA
ENSP00000206542	PMZ_0043755-RA
ENSP00000206595	PMZ_0028352-RA
ENSP00000206765	PMZ_0002677-RA
ENSP00000206765	PMZ_0031276-RA
ENSP00000207457	PMZ_0026977-RA
ENSP00000207549	PMZ_0042739-RA
ENSP00000207549	PMZ_0010630-RA
ENSP00000207870	PMZ_0006228-RA
ENSP00000209540	PMZ_0046518-RA
ENSP00000209728	PMZ_0007931-RA
ENSP00000209873	PMZ_0048354-RA
ENSP00000209875	PMZ_0018771-RA
ENSP00000209875	PMZ_0033113-RA
ENSP00000209884	PMZ_0013550-RA
ENSP00000209884	PMZ_0047185-RA
ENSP00000210060	PMZ_0010944-RA
ENSP00000210187	PMZ_0031501-RA
ENSP00000210187	PMZ_0037147-RA
ENSP00000210313	PMZ_0034708-RA
ENSP00000210444	PMZ_0046444-RA
ENSP00000211413	PMZ_0030328-RA
ENSP00000211998	PMZ_0047745-RA
ENSP00000212355	PMZ_0041587-RA
ENSP00000212355	PMZ_0038722-RA
ENSP00000215071	PMZ_0018798-RA
ENSP00000215095	PMZ_0033220-RA
ENSP00000215095	PMZ_0037915-RA
ENSP00000215368	PMZ_0032601-RA
ENSP00000215375	PMZ_0022262-RA
ENSP00000215567	PMZ_0044348-RA
ENSP00000215567	PMZ_0032528-RA
ENSP00000215574	PMZ_0019777-RA
ENSP00000215574	PMZ_0045959-RA
ENSP00000215587	PMZ_0023231-RA
ENSP00000215631	PMZ_0032338-RA
ENSP00000215631	PMZ_0043878-RA
ENSP00000215659	PMZ_0004059-RA
ENSP00000215727	PMZ_0015543-RA
ENSP00000215727	PMZ_0011398-RA
ENSP00000215730	PMZ_0041689-RA
ENSP00000215739	PMZ_0006592-RA
ENSP00000215739	PMZ_0029282-RA
ENSP00000215742	PMZ_0048180-RA
ENSP00000215743	PMZ_0044249-RA
ENSP00000215754	PMZ_0037589-RA
ENSP00000215754	PMZ_0041680-RA
ENSP00000215793	PMZ_0008258-RA
ENSP00000215793	PMZ_0042101-RA
ENSP00000215812	PMZ_0048145-RA
ENSP00000215829	PMZ_0041679-RA
ENSP00000215832	PMZ_0014609-RA
ENSP00000215862	PMZ_0034442-RA
ENSP00000215862	PMZ_0046934-RA
ENSP00000215882	PMZ_0015905-RA
ENSP00000215882	PMZ_0030731-RA
ENSP00000215885	PMZ_0007431-RA
ENSP00000215885	PMZ_0047312-RA
ENSP00000215939	PMZ_0035104-RA
ENSP00000215957	PMZ_0029476-RA
ENSP00000216024	PMZ_0040185-RA
ENSP00000216036	PMZ_0007438-RA
ENSP00000216038	PMZ_0006870-RA
ENSP00000216039	PMZ_0040175-RA
ENSP00000216044	PMZ_0040176-RA
ENSP00000216068	PMZ_0029889-RA
ENSP00000216068	PMZ_0031630-RA
ENSP00000216106	PMZ_0045619-RA
ENSP00000216121	PMZ_0017615-RA
ENSP00000216122	PMZ_0026308-RA
ENSP00000216124	PMZ_0015058-RA
ENSP00000216127	PMZ_0037948-RA
ENSP00000216127	PMZ_0043363-RA
ENSP00000216129	PMZ_0000637-RA
ENSP00000216129	PMZ_0047420-RA
ENSP00000216144	PMZ_0042820-RA
ENSP00000216160	PMZ_0033256-RA
ENSP00000216181	PMZ_0032968-RA
ENSP00000216181	PMZ_0033667-RA
ENSP00000216185	PMZ_0042728-RA
ENSP00000216185	PMZ_0047339-RA
ENSP00000216190	PMZ_0046040-RA
ENSP00000216190	PMZ_0047039-RA
ENSP00000216194	PMZ_0040168-RA
ENSP00000216211	PMZ_0041938-RA
ENSP00000216211	PMZ_0045255-RA
ENSP00000216214	PMZ_0040976-RA
ENSP00000216218	PMZ_0012748-RA
ENSP00000216218	PMZ_0041281-RA
ENSP00000216225	PMZ_0011531-RA
ENSP00000216225	PMZ_0039396-RA
ENSP00000216252	PMZ_0040222-RA
ENSP00000216254	PMZ_0033170-RA
ENSP00000216254	PMZ_0039340-RA
ENSP00000216259	PMZ_0040171-RA
ENSP00000216264	PMZ_0045228-RA
ENSP00000216268	PMZ_0027129-RA
ENSP00000216268	PMZ_0045656-RA
ENSP00000216271	PMZ_0030903-RA
ENSP00000216277	PMZ_0012387-RA
ENSP00000216277	PMZ_0034390-RA
ENSP00000216286	PMZ_0042636-RA
ENSP00000216286	PMZ_0036296-RA
ENSP00000216297	PMZ_0031676-RA
ENSP00000216297	PMZ_0016847-RA
ENSP00000216330	PMZ_0004020-RA
ENSP00000216367	PMZ_0026696-RA
ENSP00000216392	PMZ_0041406-RA
ENSP00000216410	PMZ_0041998-RA
ENSP00000216416	PMZ_0044174-RA
ENSP00000216416	PMZ_0045021-RA
ENSP00000216420	PMZ_0042095-RA
ENSP00000216442	PMZ_0016962-RA
ENSP00000216445	PMZ_0048152-RA
ENSP00000216446	PMZ_0020668-RA
ENSP00000216452	PMZ_0042978-RA
ENSP00000216455	PMZ_0040779-RA
ENSP00000216465	PMZ_0042043-RA
ENSP00000216465	PMZ_0041881-RA
ENSP00000216471	PMZ_0042030-RA
ENSP00000216479	PMZ_0010896-RA
ENSP00000216479	PMZ_0006939-RA
ENSP00000216484	PMZ_0010219-RA
ENSP00000216489	PMZ_0041127-RA
ENSP00000216500	PMZ_0044476-RA
ENSP00000216513	PMZ_0031492-RA
ENSP00000216513	PMZ_0033614-RA
ENSP00000216540	PMZ_0033435-RA
ENSP00000216540	PMZ_0044210-RA
ENSP00000216554	PMZ_0001202-RA
ENSP00000216602	PMZ_0043024-RA
ENSP00000216605	PMZ_0045057-RA
ENSP00000216605	PMZ_0035891-RA
ENSP00000216639	PMZ_0045077-RA
ENSP00000216714	PMZ_0043756-RA
ENSP00000216727	PMZ_0044484-RA
ENSP00000216733	PMZ_0035607-RA
ENSP00000216780	PMZ_0044521-RA
ENSP00000216780	PMZ_0004489-RA
ENSP00000216797	PMZ_0014837-RA
ENSP00000216807	PMZ_0008714-RA
ENSP00000216807	PMZ_0019621-RA
ENSP00000216832	PMZ_0028728-RA
ENSP00000216862	PMZ_0034778-RA
ENSP00000216923	PMZ_0036731-RA
ENSP00000216923	PMZ_0030298-RA
ENSP00000216951	PMZ_0033983-RA
ENSP00000216962	PMZ_0012895-RA
ENSP00000217086	PMZ_0015840-RA
ENSP00000217109	PMZ_0046154-RA
ENSP00000217131	PMZ_0021117-RA
ENSP00000217182	PMZ_0031293-RA
ENSP00000217188	PMZ_0048624-RA
ENSP00000217188	PMZ_0043933-RA
ENSP00000217195	PMZ_0041509-RA
ENSP00000217244	PMZ_0005052-RA
ENSP00000217244	PMZ_0044097-RA
ENSP00000217246	PMZ_0042063-RA
ENSP00000217254	PMZ_0021728-RA
ENSP00000217254	PMZ_0044128-RA
ENSP00000217305	PMZ_0043720-RA
ENSP00000217372	PMZ_0030973-RA
ENSP00000217381	PMZ_0038761-RA
ENSP00000217402	PMZ_0031883-RA
ENSP00000217407	PMZ_0036867-RA
ENSP00000217420	PMZ_0006021-RA
ENSP00000217420	PMZ_0033977-RA
ENSP00000217429	PMZ_0021506-RA
ENSP00000217429	PMZ_0018568-RA
ENSP00000217446	PMZ_0027535-RA
ENSP00000217446	PMZ_0047720-RA
ENSP00000217455	PMZ_0044073-RA
ENSP00000217456	PMZ_0046023-RA
ENSP00000217901	PMZ_0021693-RA
ENSP00000217901	PMZ_0048973-RA
ENSP00000217939	PMZ_0033877-RA
ENSP00000217961	PMZ_0046856-RA
ENSP00000217961	PMZ_0046855-RA
ENSP00000217971	PMZ_0034972-RA
ENSP00000218004	PMZ_0032739-RA
ENSP00000218006	PMZ_0041110-RA
ENSP00000218006	PMZ_0034004-RA
ENSP00000218032	PMZ_0025013-RA
ENSP00000218032	PMZ_0038712-RA
ENSP00000218056	PMZ_0027532-RA
ENSP00000218075	PMZ_0031201-RA
ENSP00000218075	PMZ_0010935-RA
ENSP00000218089	PMZ_0041101-RA
ENSP00000218224	PMZ_0010154-RA
ENSP00000218343	PMZ_0038091-RA
ENSP00000218388	PMZ_0042124-RA
ENSP00000218516	PMZ_0043127-RA
ENSP00000218548	PMZ_0028632-RA
ENSP00000218894	PMZ_0008112-RA
ENSP00000219022	PMZ_0043237-RA
ENSP00000219022	PMZ_0013618-RA
ENSP00000219066	PMZ_0034247-RA
ENSP00000219069	PMZ_0009580-RA
ENSP00000219070	PMZ_0045883-RA
ENSP00000219139	PMZ_0046412-RA
ENSP00000219169	PMZ_0032408-RA
ENSP00000219197	PMZ_0042270-RA
ENSP00000219240	PMZ_0001801-RA
ENSP00000219252	PMZ_0045640-RA
ENSP00000219255	PMZ_0038273-RA
ENSP00000219299	PMZ_0042234-RA
ENSP00000219313	PMZ_0003319-RA
ENSP00000219315	PMZ_0042320-RA
ENSP00000219334	PMZ_0029036-RA
ENSP00000219334	PMZ_0044504-RA
ENSP00000219345	PMZ_0015314-RA
ENSP00000219368	PMZ_0042293-RA
ENSP00000219368	PMZ_0035438-RA
ENSP00000219431	PMZ_0046031-RA
ENSP00000219439	PMZ_0033581-RA
ENSP00000219454	PMZ_0029463-RA
ENSP00000219473	PMZ_0044084-RA
ENSP00000219473	PMZ_0047405-RA
ENSP00000219476	PMZ_0042335-RA
ENSP00000219476	PMZ_0040056-RA
ENSP00000219478	PMZ_0034919-RA
ENSP00000219481	PMZ_0017429-RA
ENSP00000219548	PMZ_0040223-RA
ENSP00000219548	PMZ_0011789-RA
ENSP00000219551	PMZ_0043331-RA
ENSP00000219599	PMZ_0042721-RA
ENSP00000219611	PMZ_0011678-RA
ENSP00000219660	PMZ_0041212-RA
ENSP00000219689	PMZ_0035419-RA
ENSP00000219746	PMZ_0030811-RA
ENSP00000219746	PMZ_0047624-RA
ENSP00000219789	PMZ_0047735-RA
ENSP00000219833	PMZ_0044535-RA
ENSP00000219833	PMZ_0036778-RA
ENSP00000219837	PMZ_0018998-RA
ENSP00000219905	PMZ_0012614-RA
ENSP00000219905	PMZ_0037689-RA
ENSP00000220003	PMZ_0032775-RA
ENSP00000220003	PMZ_0030831-RA
ENSP00000220325	PMZ_0047389-RA
ENSP00000220420	PMZ_0034611-RA
ENSP00000220429	PMZ_0026821-RA
ENSP00000220496	PMZ_0045067-RA
ENSP00000220496	PMZ_0045066-RA
ENSP00000220509	PMZ_0020524-RA
ENSP00000220531	PMZ_0036875-RA
ENSP00000220562	PMZ_0040822-RA
ENSP00000220562	PMZ_0029701-RA
ENSP00000220584	PMZ_0009393-RA
ENSP00000220592	PMZ_0040847-RA
ENSP00000220592	PMZ_0041047-RA
ENSP00000220616	PMZ_0029330-RA
ENSP00000220616	PMZ_0029328-RA
ENSP00000220669	PMZ_0033257-RA
ENSP00000220676	PMZ_0028260-RA
ENSP00000220676	PMZ_0045330-RA
ENSP00000220751	PMZ_0018702-RA
ENSP00000220751	PMZ_0034108-RA
ENSP00000220763	PMZ_0044840-RA
ENSP00000220763	PMZ_0044839-RA
ENSP00000220764	PMZ_0044053-RA
ENSP00000220849	PMZ_0008443-RA
ENSP00000220853	PMZ_0012561-RA
ENSP00000220913	PMZ_0032895-RA
ENSP00000220966	PMZ_0044406-RA
ENSP00000221086	PMZ_0014736-RA
ENSP00000221114	PMZ_0008905-RA
ENSP00000221130	PMZ_0033746-RA
ENSP00000221130	PMZ_0042948-RA
ENSP00000221138	PMZ_0048351-RA
ENSP00000221166	PMZ_0032935-RA
ENSP00000221166	PMZ_0008709-RA
ENSP00000221200	PMZ_0045497-RA
ENSP00000221233	PMZ_0036976-RA
ENSP00000221265	PMZ_0044176-RA
ENSP00000221265	PMZ_0036722-RA
ENSP00000221327	PMZ_0023448-RA
ENSP00000221327	PMZ_0029801-RA
ENSP00000221347	PMZ_0027324-RA
ENSP00000221347	PMZ_0001659-RA
ENSP00000221403	PMZ_0041885-RA
ENSP00000221418	PMZ_0034654-RA
ENSP00000221418	PMZ_0003362-RA
ENSP00000221419	PMZ_0035093-RA
ENSP00000221419	PMZ_0034683-RA
ENSP00000221421	PMZ_0030556-RA
ENSP00000221455	PMZ_0033094-RA
ENSP00000221459	PMZ_0041895-RA
ENSP00000221459	PMZ_0040027-RA
ENSP00000221462	PMZ_0018718-RA
ENSP00000221462	PMZ_0046685-RA
ENSP00000221476	PMZ_0029982-RA
ENSP00000221476	PMZ_0043034-RA
ENSP00000221486	PMZ_0040413-RA
ENSP00000221494	PMZ_0046193-RA
ENSP00000221494	PMZ_0036253-RA
ENSP00000221496	PMZ_0045098-RA
ENSP00000221515	PMZ_0039143-RA
ENSP00000221538	PMZ_0035261-RA
ENSP00000221543	PMZ_0048282-RA
ENSP00000221566	PMZ_0044376-RA
ENSP00000221671	PMZ_0015242-RA
ENSP00000221742	PMZ_0033750-RA
ENSP00000221742	PMZ_0042564-RA
ENSP00000221801	PMZ_0044628-RA
ENSP00000221801	PMZ_0047036-RA
ENSP00000221847	PMZ_0029028-RA
ENSP00000221855	PMZ_0043029-RA
ENSP00000221859	PMZ_0044153-RA
ENSP00000221922	PMZ_0026307-RA
ENSP00000221922	PMZ_0006991-RA
ENSP00000221930	PMZ_0047304-RA
ENSP00000221954	PMZ_0045939-RA
ENSP00000221992	PMZ_0011378-RA
ENSP00000221992	PMZ_0006840-RA
ENSP00000222008	PMZ_0005820-RA
ENSP00000222032	PMZ_0046381-RA
ENSP00000222032	PMZ_0048420-RA
ENSP00000222115	PMZ_0021289-RA
ENSP00000222145	PMZ_0036404-RA
ENSP00000222145	PMZ_0047270-RA
ENSP00000222214	PMZ_0013540-RA
ENSP00000222219	PMZ_0040422-RA
ENSP00000222247	PMZ_0004555-RA
ENSP00000222247	PMZ_0017855-RA
ENSP00000222248	PMZ_0028198-RA
ENSP00000222248	PMZ_0043257-RA
ENSP00000222270	PMZ_0012259-RA
ENSP00000222284	PMZ_0044579-RA
ENSP00000222305	PMZ_0039012-RA
ENSP00000222305	PMZ_0040190-RA
ENSP00000222329	PMZ_0030078-RA
ENSP00000222374	PMZ_0048935-RA
ENSP00000222388	PMZ_0018186-RA
ENSP00000222390	PMZ_0012009-RA
ENSP00000222390	PMZ_0000270-RA
ENSP00000222399	PMZ_0042145-RA
ENSP00000222399	PMZ_0031102-RA
ENSP00000222462	PMZ_0042782-RA
ENSP00000222511	PMZ_0027069-RA
ENSP00000222511	PMZ_0041346-RA
ENSP00000222543	PMZ_0043488-RA
ENSP00000222543	PMZ_0032344-RA
ENSP00000222547	PMZ_0041841-RA
ENSP00000222553	PMZ_0016310-RA
ENSP00000222553	PMZ_0034347-RA
ENSP00000222574	PMZ_0042142-RA
ENSP00000222574	PMZ_0042143-RA
ENSP00000222584	PMZ_0009388-RA
ENSP00000222584	PMZ_0026717-RA
ENSP00000222598	PMZ_0012874-RA
ENSP00000222598	PMZ_0041404-RA
ENSP00000222644	PMZ_0012029-RA
ENSP00000222644	PMZ_0031842-RA
ENSP00000222673	PMZ_0005776-RA
ENSP00000222673	PMZ_0047231-RA
ENSP00000222693	PMZ_0044000-RA
ENSP00000222718	PMZ_0042500-RA
ENSP00000222725	PMZ_0036784-RA
ENSP00000222725	PMZ_0031157-RA
ENSP00000222726	PMZ_0030792-RA
ENSP00000222728	PMZ_0038041-RA
ENSP00000222747	PMZ_0030888-RA
ENSP00000222753	PMZ_0043513-RA
ENSP00000222753	PMZ_0033586-RA
ENSP00000222800	PMZ_0021064-RA
ENSP00000222803	PMZ_0036961-RA
ENSP00000222812	PMZ_0011413-RA
ENSP00000222823	PMZ_0022851-RA
ENSP00000222968	PMZ_0041295-RA
ENSP00000222982	PMZ_0047028-RA
ENSP00000223023	PMZ_0043584-RA
ENSP00000223023	PMZ_0031724-RA
ENSP00000223029	PMZ_0040158-RA
ENSP00000223061	PMZ_0003032-RA
ENSP00000223127	PMZ_0010066-RA
ENSP00000223127	PMZ_0035547-RA
ENSP00000223129	PMZ_0044971-RA
ENSP00000223145	PMZ_0035605-RA
ENSP00000223167	PMZ_0047599-RA
ENSP00000223210	PMZ_0042659-RA
ENSP00000223215	PMZ_0035741-RA
ENSP00000223215	PMZ_0022161-RA
ENSP00000223273	PMZ_0040273-RA
ENSP00000223321	PMZ_0040609-RA
ENSP00000223324	PMZ_0040610-RA
ENSP00000223366	PMZ_0001960-RA
ENSP00000223366	PMZ_0041497-RA
ENSP00000223369	PMZ_0042490-RA
ENSP00000223500	PMZ_0035713-RA
ENSP00000223500	PMZ_0041364-RA
ENSP00000223864	PMZ_0034644-RA
ENSP00000224140	PMZ_0046398-RA
ENSP00000224140	PMZ_0046397-RA
ENSP00000224337	PMZ_0044198-RA
ENSP00000224337	PMZ_0001078-RA
ENSP00000224356	PMZ_0030322-RA
ENSP00000224600	PMZ_0028411-RA
ENSP00000224600	PMZ_0044401-RA
ENSP00000224807	PMZ_0036949-RA
ENSP00000224862	PMZ_0031952-RA
ENSP00000224950	PMZ_0030573-RA
ENSP00000225171	PMZ_0008778-RA
ENSP00000225174	PMZ_0042337-RA
ENSP00000225276	PMZ_0041205-RA
ENSP00000225276	PMZ_0041322-RA
ENSP00000225298	PMZ_0041307-RA
ENSP00000225328	PMZ_0032401-RA
ENSP00000225328	PMZ_0041356-RA
ENSP00000225371	PMZ_0045943-RA
ENSP00000225387	PMZ_0012580-RA
ENSP00000225387	PMZ_0035105-RA
ENSP00000225410	PMZ_0003263-RA
ENSP00000225426	PMZ_0040348-RA
ENSP00000225428	PMZ_0028922-RA
ENSP00000225430	PMZ_0045861-RA
ENSP00000225474	PMZ_0007799-RA
ENSP00000225504	PMZ_0030804-RA
ENSP00000225512	PMZ_0040277-RA
ENSP00000225512	PMZ_0031215-RA
ENSP00000225525	PMZ_0044337-RA
ENSP00000225525	PMZ_0023644-RA
ENSP00000225538	PMZ_0027277-RA
ENSP00000225567	PMZ_0044987-RA
ENSP00000225573	PMZ_0041349-RA
ENSP00000225655	PMZ_0032293-RA
ENSP00000225665	PMZ_0044231-RA
ENSP00000225688	PMZ_0029119-RA
ENSP00000225698	PMZ_0023466-RA
ENSP00000225698	PMZ_0042514-RA
ENSP00000225719	PMZ_0037609-RA
ENSP00000225726	PMZ_0009168-RA
ENSP00000225726	PMZ_0019085-RA
ENSP00000225728	PMZ_0048914-RA
ENSP00000225729	PMZ_0043287-RA
ENSP00000225737	PMZ_0046310-RA
ENSP00000225737	PMZ_0039431-RA
ENSP00000225777	PMZ_0041224-RA
ENSP00000225823	PMZ_0006287-RA
ENSP00000225823	PMZ_0040625-RA
ENSP00000225873	PMZ_0042794-RA
ENSP00000225893	PMZ_0041635-RA
ENSP00000225893	PMZ_0014430-RA
ENSP00000225916	PMZ_0041956-RA
ENSP00000225927	PMZ_0016684-RA
ENSP00000225927	PMZ_0006318-RA
ENSP00000225964	PMZ_0003374-RA
ENSP00000225969	PMZ_0032948-RA
ENSP00000225972	PMZ_0043298-RA
ENSP00000226004	PMZ_0044313-RA
ENSP00000226004	PMZ_0040642-RA
ENSP00000226067	PMZ_0039067-RA
ENSP00000226067	PMZ_0029447-RA
ENSP00000226091	PMZ_0030970-RA
ENSP00000226193	PMZ_0017343-RA
ENSP00000226193	PMZ_0040049-RA
ENSP00000226207	PMZ_0046043-RA
ENSP00000226207	PMZ_0037578-RA
ENSP00000226218	PMZ_0048473-RA
ENSP00000226230	PMZ_0012398-RA
ENSP00000226230	PMZ_0047766-RA
ENSP00000226247	PMZ_0041648-RA
ENSP00000226247	PMZ_0039298-RA
ENSP00000226253	PMZ_0042844-RA
ENSP00000226253	PMZ_0041632-RA
ENSP00000226299	PMZ_0041525-RA
ENSP00000226299	PMZ_0036502-RA
ENSP00000226319	PMZ_0045375-RA
ENSP00000226382	PMZ_0042912-RA
ENSP00000226382	PMZ_0033647-RA
ENSP00000226413	PMZ_0023382-RA
ENSP00000226413	PMZ_0043206-RA
ENSP00000226574	PMZ_0026213-RA
ENSP00000226578	PMZ_0014143-RA
ENSP00000226760	PMZ_0042526-RA
ENSP00000226760	PMZ_0044036-RA
ENSP00000226796	PMZ_0029725-RA
ENSP00000226798	PMZ_0041582-RA
ENSP00000227155	PMZ_0014816-RA
ENSP00000227256	PMZ_0001656-RA
ENSP00000227266	PMZ_0041338-RA
ENSP00000227266	PMZ_0005697-RA
ENSP00000227322	PMZ_0044578-RA
ENSP00000227349	PMZ_0029356-RA
ENSP00000227451	PMZ_0027083-RA
ENSP00000227471	PMZ_0022936-RA
ENSP00000227471	PMZ_0023824-RA
ENSP00000227474	PMZ_0037675-RA
ENSP00000227524	PMZ_0047991-RA
ENSP00000227618	PMZ_0029480-RA
ENSP00000227618	PMZ_0005823-RA
ENSP00000227638	PMZ_0045606-RA
ENSP00000227752	PMZ_0036793-RA
ENSP00000227756	PMZ_0022713-RA
ENSP00000227756	PMZ_0032753-RA
ENSP00000227758	PMZ_0034131-RA
ENSP00000228027	PMZ_0039072-RA
ENSP00000228251	PMZ_0031336-RA
ENSP00000228284	PMZ_0028839-RA
ENSP00000228284	PMZ_0048632-RA
ENSP00000228318	PMZ_0044444-RA
ENSP00000228318	PMZ_0044443-RA
ENSP00000228347	PMZ_0017864-RA
ENSP00000228437	PMZ_0002472-RA
ENSP00000228437	PMZ_0044634-RA
ENSP00000228468	PMZ_0028161-RA
ENSP00000228468	PMZ_0029124-RA
ENSP00000228476	PMZ_0041646-RA
ENSP00000228476	PMZ_0042189-RA
ENSP00000228495	PMZ_0042830-RA
ENSP00000228495	PMZ_0038084-RA
ENSP00000228506	PMZ_0038235-RA
ENSP00000228515	PMZ_0046072-RA
ENSP00000228515	PMZ_0037065-RA
ENSP00000228567	PMZ_0040906-RA
ENSP00000228606	PMZ_0029209-RA
ENSP00000228606	PMZ_0043492-RA
ENSP00000228682	PMZ_0048262-RA
ENSP00000228682	PMZ_0038287-RA
ENSP00000228705	PMZ_0034842-RA
ENSP00000228705	PMZ_0034843-RA
ENSP00000228740	PMZ_0042173-RA
ENSP00000228740	PMZ_0002913-RA
ENSP00000228799	PMZ_0026571-RA
ENSP00000228799	PMZ_0045678-RA
ENSP00000228820	PMZ_0012358-RA
ENSP00000228825	PMZ_0033186-RA
ENSP00000228837	PMZ_0001410-RA
ENSP00000228837	PMZ_0032883-RA
ENSP00000228862	PMZ_0005060-RA
ENSP00000228865	PMZ_0038547-RA
ENSP00000228872	PMZ_0040036-RA
ENSP00000228872	PMZ_0037815-RA
ENSP00000229002	PMZ_0041893-RA
ENSP00000229030	PMZ_0041618-RA
ENSP00000229179	PMZ_0026050-RA
ENSP00000229195	PMZ_0017068-RA
ENSP00000229214	PMZ_0037074-RA
ENSP00000229238	PMZ_0014487-RA
ENSP00000229239	PMZ_0041616-RA
ENSP00000229239	PMZ_0047597-RA
ENSP00000229243	PMZ_0030569-RA
ENSP00000229268	PMZ_0046548-RA
ENSP00000229268	PMZ_0019702-RA
ENSP00000229270	PMZ_0044635-RA
ENSP00000229281	PMZ_0042242-RA
ENSP00000229307	PMZ_0035387-RA
ENSP00000229314	PMZ_0007985-RA
ENSP00000229329	PMZ_0041905-RA
ENSP00000229330	PMZ_0048788-RA
ENSP00000229340	PMZ_0022639-RA
ENSP00000229379	PMZ_0046670-RA
ENSP00000229395	PMZ_0005847-RA
ENSP00000229416	PMZ_0004901-RA
ENSP00000229416	PMZ_0036069-RA
ENSP00000229447	PMZ_0046211-RA
ENSP00000229554	PMZ_0002451-RA
ENSP00000229595	PMZ_0018316-RA
ENSP00000229595	PMZ_0036878-RA
ENSP00000229795	PMZ_0004060-RA
ENSP00000229795	PMZ_0046488-RA
ENSP00000229812	PMZ_0040915-RA
ENSP00000229824	PMZ_0036895-RA
ENSP00000229829	PMZ_0044162-RA
ENSP00000229922	PMZ_0047324-RA
ENSP00000229922	PMZ_0046781-RA
ENSP00000230048	PMZ_0041025-RA
ENSP00000230050	PMZ_0016851-RA
ENSP00000230050	PMZ_0043422-RA
ENSP00000230053	PMZ_0043723-RA
ENSP00000230053	PMZ_0031354-RA
ENSP00000230056	PMZ_0041024-RA
ENSP00000230085	PMZ_0046114-RA
ENSP00000230124	PMZ_0021897-RA
ENSP00000230301	PMZ_0033025-RA
ENSP00000230340	PMZ_0044426-RA
ENSP00000230361	PMZ_0040931-RA
ENSP00000230381	PMZ_0047237-RA
ENSP00000230381	PMZ_0042046-RA
ENSP00000230431	PMZ_0008855-RA
ENSP00000230461	PMZ_0015189-RA
ENSP00000230538	PMZ_0040878-RA
ENSP00000230538	PMZ_0011130-RA
ENSP00000230582	PMZ_0027658-RA
ENSP00000230582	PMZ_0032225-RA
ENSP00000230588	PMZ_0004694-RA
ENSP00000230588	PMZ_0040076-RA
ENSP00000230640	PMZ_0026603-RA
ENSP00000230640	PMZ_0034339-RA
ENSP00000230658	PMZ_0032996-RA
ENSP00000230658	PMZ_0043235-RA
ENSP00000230732	PMZ_0005302-RA
ENSP00000230732	PMZ_0030085-RA
ENSP00000230882	PMZ_0044330-RA
ENSP00000231004	PMZ_0032394-RA
ENSP00000231009	PMZ_0033229-RA
ENSP00000231009	PMZ_0047342-RA
ENSP00000231061	PMZ_0031690-RA
ENSP00000231061	PMZ_0047993-RA
ENSP00000231121	PMZ_0042917-RA
ENSP00000231188	PMZ_0018985-RA
ENSP00000231188	PMZ_0011948-RA
ENSP00000231198	PMZ_0033540-RA
ENSP00000231198	PMZ_0043949-RA
ENSP00000231238	PMZ_0018777-RA
ENSP00000231420	PMZ_0045139-RA
ENSP00000231420	PMZ_0040371-RA
ENSP00000231461	PMZ_0043212-RA
ENSP00000231461	PMZ_0043213-RA
ENSP00000231487	PMZ_0044927-RA
ENSP00000231487	PMZ_0036113-RA
ENSP00000231498	PMZ_0040362-RA
ENSP00000231509	PMZ_0042923-RA
ENSP00000231512	PMZ_0001510-RA
ENSP00000231572	PMZ_0047451-RA
ENSP00000231572	PMZ_0044264-RA
ENSP00000231668	PMZ_0036931-RA
ENSP00000231721	PMZ_0027015-RA
ENSP00000231721	PMZ_0047839-RA
ENSP00000231749	PMZ_0026606-RA
ENSP00000231790	PMZ_0041824-RA
ENSP00000231790	PMZ_0011299-RA
ENSP00000231948	PMZ_0043570-RA
ENSP00000232217	PMZ_0039008-RA
ENSP00000232219	PMZ_0036909-RA
ENSP00000232219	PMZ_0032769-RA
ENSP00000232424	PMZ_0044642-RA
ENSP00000232424	PMZ_0035103-RA
ENSP00000232461	PMZ_0034061-RA
ENSP00000232461	PMZ_0030127-RA
ENSP00000232501	PMZ_0027659-RA
ENSP00000232564	PMZ_0014651-RA
ENSP00000232564	PMZ_0047121-RA
ENSP00000232607	PMZ_0030280-RA
ENSP00000232744	PMZ_0016515-RA
ENSP00000232766	PMZ_0011181-RA
ENSP00000232888	PMZ_0014317-RA
ENSP00000232974	PMZ_0001840-RA
ENSP00000232975	PMZ_0036307-RA
ENSP00000232975	PMZ_0030461-RA
ENSP00000233027	PMZ_0044430-RA
ENSP00000233027	PMZ_0047024-RA
ENSP00000233078	PMZ_0009330-RA
ENSP00000233099	PMZ_0012337-RA
ENSP00000233121	PMZ_0011381-RA
ENSP00000233121	PMZ_0029456-RA
ENSP00000233143	PMZ_0014708-RA
ENSP00000233146	PMZ_0042051-RA
ENSP00000233146	PMZ_0017450-RA
ENSP00000233154	PMZ_0033764-RA
ENSP00000233154	PMZ_0038283-RA
ENSP00000233156	PMZ_0029551-RA
ENSP00000233156	PMZ_0040546-RA
ENSP00000233242	PMZ_0028031-RA
ENSP00000233242	PMZ_0042628-RA
ENSP00000233331	PMZ_0042542-RA
ENSP00000233336	PMZ_0042041-RA
ENSP00000233379	PMZ_0014024-RA
ENSP00000233468	PMZ_0045358-RA
ENSP00000233557	PMZ_0029779-RA
ENSP00000233557	PMZ_0043653-RA
ENSP00000233575	PMZ_0043649-RA
ENSP00000233575	PMZ_0047064-RA
ENSP00000233615	PMZ_0041570-RA
ENSP00000233616	PMZ_0030974-RA
ENSP00000233616	PMZ_0045414-RA
ENSP00000233623	PMZ_0041537-RA
ENSP00000233623	PMZ_0026208-RA
ENSP00000233630	PMZ_0027332-RA
ENSP00000233630	PMZ_0029070-RA
ENSP00000233668	PMZ_0003396-RA
ENSP00000233668	PMZ_0045982-RA
ENSP00000233809	PMZ_0033596-RA
ENSP00000233809	PMZ_0044983-RA
ENSP00000233813	PMZ_0040335-RA
ENSP00000233813	PMZ_0029783-RA
ENSP00000233826	PMZ_0045927-RA
ENSP00000233826	PMZ_0014825-RA
ENSP00000233838	PMZ_0036820-RA
ENSP00000233893	PMZ_0031481-RA
ENSP00000233948	PMZ_0030640-RA
ENSP00000233948	PMZ_0048110-RA
ENSP00000233969	PMZ_0022943-RA
ENSP00000233969	PMZ_0033226-RA
ENSP00000234038	PMZ_0044821-RA
ENSP00000234071	PMZ_0044800-RA
ENSP00000234091	PMZ_0016546-RA
ENSP00000234091	PMZ_0033224-RA
ENSP00000234111	PMZ_0010505-RA
ENSP00000234111	PMZ_0016637-RA
ENSP00000234160	PMZ_0041373-RA
ENSP00000234160	PMZ_0008463-RA
ENSP00000234170	PMZ_0042055-RA
ENSP00000234170	PMZ_0042054-RA
ENSP00000234198	PMZ_0035464-RA
ENSP00000234256	PMZ_0034252-RA
ENSP00000234296	PMZ_0047471-RA
ENSP00000234310	PMZ_0040757-RA
ENSP00000234310	PMZ_0019572-RA
ENSP00000234313	PMZ_0040772-RA
ENSP00000234371	PMZ_0043897-RA
ENSP00000234371	PMZ_0033117-RA
ENSP00000234420	PMZ_0011621-RA
ENSP00000234420	PMZ_0028639-RA
ENSP00000234453	PMZ_0040245-RA
ENSP00000234454	PMZ_0034062-RA
ENSP00000234488	PMZ_0031945-RA
ENSP00000234488	PMZ_0038019-RA
ENSP00000234590	PMZ_0033093-RA
ENSP00000234590	PMZ_0041257-RA
ENSP00000234677	PMZ_0030890-RA
ENSP00000234701	PMZ_0000947-RA
ENSP00000234701	PMZ_0000944-RA
ENSP00000234739	PMZ_0034626-RA
ENSP00000234739	PMZ_0047087-RA
ENSP00000234816	PMZ_0031139-RA
ENSP00000234816	PMZ_0048967-RA
ENSP00000234827	PMZ_0041751-RA
ENSP00000234827	PMZ_0041752-RA
ENSP00000234831	PMZ_0043851-RA
ENSP00000235090	PMZ_0028116-RA
ENSP00000235307	PMZ_0036465-RA
ENSP00000235310	PMZ_0044360-RA
ENSP00000235345	PMZ_0044341-RA
ENSP00000235345	PMZ_0028694-RA
ENSP00000235372	PMZ_0010851-RA
ENSP00000235521	PMZ_0042264-RA
ENSP00000235532	PMZ_0045849-RA
ENSP00000235532	PMZ_0039326-RA
ENSP00000235628	PMZ_0011611-RA
ENSP00000235628	PMZ_0041984-RA
ENSP00000236040	PMZ_0029930-RA
ENSP00000236495	PMZ_0027982-RA
ENSP00000236495	PMZ_0031242-RA
ENSP00000236671	PMZ_0034138-RA
ENSP00000236959	PMZ_0043552-RA
ENSP00000236980	PMZ_0005598-RA
ENSP00000237014	PMZ_0031887-RA
ENSP00000237172	PMZ_0026663-RA
ENSP00000237172	PMZ_0045407-RA
ENSP00000237264	PMZ_0040864-RA
ENSP00000237281	PMZ_0012117-RA
ENSP00000237281	PMZ_0005709-RA
ENSP00000237283	PMZ_0040895-RA
ENSP00000237289	PMZ_0045391-RA
ENSP00000237353	PMZ_0030290-RA
ENSP00000237353	PMZ_0043571-RA
ENSP00000237455	PMZ_0044185-RA
ENSP00000237455	PMZ_0037233-RA
ENSP00000237530	PMZ_0041031-RA
ENSP00000237536	PMZ_0002751-RA
ENSP00000237596	PMZ_0046246-RA
ENSP00000237596	PMZ_0046417-RA
ENSP00000237612	PMZ_0001748-RA
ENSP00000237612	PMZ_0034732-RA
ENSP00000237654	PMZ_0011607-RA
ENSP00000237696	PMZ_0045177-RA
ENSP00000237696	PMZ_0033987-RA
ENSP00000237822	PMZ_0041058-RA
ENSP00000237837	PMZ_0040073-RA
ENSP00000237853	PMZ_0017865-RA
ENSP00000237889	PMZ_0028895-RA
ENSP00000237937	PMZ_0040475-RA
ENSP00000238018	PMZ_0045503-RA
ENSP00000238018	PMZ_0045541-RA
ENSP00000238044	PMZ_0034083-RA
ENSP00000238112	PMZ_0009490-RA
ENSP00000238112	PMZ_0044041-RA
ENSP00000238146	PMZ_0022266-RA
ENSP00000238146	PMZ_0046814-RA
ENSP00000238256	PMZ_0038439-RA
ENSP00000238379	PMZ_0037082-RA
ENSP00000238497	PMZ_0044102-RA
ENSP00000238558	PMZ_0037966-RA
ENSP00000238558	PMZ_0042076-RA
ENSP00000238561	PMZ_0008947-RA
ENSP00000238616	PMZ_0014349-RA
ENSP00000238618	PMZ_0032861-RA
ENSP00000238628	PMZ_0042585-RA
ENSP00000238647	PMZ_0028769-RA
ENSP00000238647	PMZ_0031078-RA
ENSP00000238667	PMZ_0032950-RA
ENSP00000238682	PMZ_0036655-RA
ENSP00000238682	PMZ_0029711-RA
ENSP00000238714	PMZ_0026916-RA
ENSP00000238788	PMZ_0033654-RA
ENSP00000238788	PMZ_0026677-RA
ENSP00000238789	PMZ_0027350-RA
ENSP00000238823	PMZ_0018799-RA
ENSP00000238823	PMZ_0023219-RA
ENSP00000238831	PMZ_0040709-RA
ENSP00000238855	PMZ_0048528-RA
ENSP00000238855	PMZ_0009146-RA
ENSP00000238875	PMZ_0046202-RA
ENSP00000238875	PMZ_0030767-RA
ENSP00000238936	PMZ_0001962-RA
ENSP00000238936	PMZ_0018897-RA
ENSP00000238994	PMZ_0041491-RA
ENSP00000239027	PMZ_0007162-RA
ENSP00000239032	PMZ_0005433-RA
ENSP00000239032	PMZ_0038233-RA
ENSP00000239144	PMZ_0030791-RA
ENSP00000239144	PMZ_0041383-RA
ENSP00000239151	PMZ_0041857-RA
ENSP00000239151	PMZ_0028988-RA
ENSP00000239223	PMZ_0007951-RA
ENSP00000239223	PMZ_0047533-RA
ENSP00000239243	PMZ_0039166-RA
ENSP00000239243	PMZ_0042426-RA
ENSP00000239367	PMZ_0015005-RA
ENSP00000239374	PMZ_0042020-RA
ENSP00000239374	PMZ_0042019-RA
ENSP00000239440	PMZ_0046962-RA
ENSP00000239444	PMZ_0048898-RA
ENSP00000239461	PMZ_0030809-RA
ENSP00000239462	PMZ_0048074-RA
ENSP00000239690	PMZ_0044490-RA
ENSP00000239690	PMZ_0044489-RA
ENSP00000239761	PMZ_0044991-RA
ENSP00000239761	PMZ_0034180-RA
ENSP00000239830	PMZ_0011039-RA
ENSP00000239882	PMZ_0034833-RA
ENSP00000239891	PMZ_0042887-RA
ENSP00000239906	PMZ_0007473-RA
ENSP00000239938	PMZ_0042521-RA
ENSP00000239938	PMZ_0031356-RA
ENSP00000239940	PMZ_0030161-RA
ENSP00000239940	PMZ_0038042-RA
ENSP00000240055	PMZ_0046585-RA
ENSP00000240079	PMZ_0009471-RA
ENSP00000240093	PMZ_0041035-RA
ENSP00000240093	PMZ_0043693-RA
ENSP00000240100	PMZ_0031591-RA
ENSP00000240185	PMZ_0044687-RA
ENSP00000240185	PMZ_0012739-RA
ENSP00000240285	PMZ_0040841-RA
ENSP00000240285	PMZ_0031234-RA
ENSP00000240316	PMZ_0026113-RA
ENSP00000240328	PMZ_0037110-RA
ENSP00000240328	PMZ_0042852-RA
ENSP00000240333	PMZ_0040299-RA
ENSP00000240333	PMZ_0044965-RA
ENSP00000240335	PMZ_0035921-RA
ENSP00000240361	PMZ_0031158-RA
ENSP00000240361	PMZ_0044623-RA
ENSP00000240423	PMZ_0000352-RA
ENSP00000240587	PMZ_0030845-RA
ENSP00000240587	PMZ_0036765-RA
ENSP00000240617	PMZ_0009056-RA
ENSP00000240617	PMZ_0022654-RA
ENSP00000240651	PMZ_0040029-RA
ENSP00000240662	PMZ_0034139-RA
ENSP00000240922	PMZ_0026264-RA
ENSP00000240922	PMZ_0045934-RA
ENSP00000241014	PMZ_0015057-RA
ENSP00000241014	PMZ_0032832-RA
ENSP00000241041	PMZ_0034123-RA
ENSP00000241051	PMZ_0032004-RA
ENSP00000241052	PMZ_0019359-RA
ENSP00000241125	PMZ_0022569-RA
ENSP00000241125	PMZ_0047987-RA
ENSP00000241256	PMZ_0033181-RA
ENSP00000241256	PMZ_0031179-RA
ENSP00000241261	PMZ_0038867-RA
ENSP00000241305	PMZ_0003808-RA
ENSP00000241305	PMZ_0037116-RA
ENSP00000241312	PMZ_0037548-RA
ENSP00000241312	PMZ_0032078-RA
ENSP00000241416	PMZ_0037525-RA
ENSP00000241436	PMZ_0007843-RA
ENSP00000241453	PMZ_0047833-RA
ENSP00000241463	PMZ_0047400-RA
ENSP00000241463	PMZ_0040436-RA
ENSP00000242057	PMZ_0010637-RA
ENSP00000242057	PMZ_0030347-RA
ENSP00000242067	PMZ_0007965-RA
ENSP00000242067	PMZ_0047665-RA
ENSP00000242108	PMZ_0035128-RA
ENSP00000242108	PMZ_0042203-RA
ENSP00000242209	PMZ_0021665-RA
ENSP00000242209	PMZ_0012881-RA
ENSP00000242210	PMZ_0012880-RA
ENSP00000242210	PMZ_0013869-RA
ENSP00000242249	PMZ_0032676-RA
ENSP00000242249	PMZ_0033723-RA
ENSP00000242257	PMZ_0031862-RA
ENSP00000242317	PMZ_0045958-RA
ENSP00000242317	PMZ_0019687-RA
ENSP00000242462	PMZ_0044259-RA
ENSP00000242505	PMZ_0029108-RA
ENSP00000242591	PMZ_0047653-RA
ENSP00000242592	PMZ_0041636-RA
ENSP00000242592	PMZ_0010972-RA
ENSP00000242719	PMZ_0045724-RA
ENSP00000242719	PMZ_0043917-RA
ENSP00000242728	PMZ_0015665-RA
ENSP00000242728	PMZ_0029387-RA
ENSP00000242729	PMZ_0043602-RA
ENSP00000242827	PMZ_0035944-RA
ENSP00000242827	PMZ_0048490-RA
ENSP00000242839	PMZ_0045837-RA
ENSP00000242839	PMZ_0036625-RA
ENSP00000243056	PMZ_0035786-RA
ENSP00000243077	PMZ_0004264-RA
ENSP00000243077	PMZ_0040691-RA
ENSP00000243167	PMZ_0027194-RA
ENSP00000243326	PMZ_0002725-RA
ENSP00000243326	PMZ_0040722-RA
ENSP00000243344	PMZ_0001878-RA
ENSP00000243346	PMZ_0011081-RA
ENSP00000243347	PMZ_0000185-RA
ENSP00000243347	PMZ_0040346-RA
ENSP00000243389	PMZ_0016628-RA
ENSP00000243457	PMZ_0010064-RA
ENSP00000243501	PMZ_0032305-RA
ENSP00000243563	PMZ_0046209-RA
ENSP00000243644	PMZ_0030778-RA
ENSP00000243673	PMZ_0034041-RA
ENSP00000243673	PMZ_0037025-RA
ENSP00000243786	PMZ_0040309-RA
ENSP00000243903	PMZ_0047344-RA
ENSP00000243911	PMZ_0041641-RA
ENSP00000243911	PMZ_0041640-RA
ENSP00000243913	PMZ_0047310-RA
ENSP00000243918	PMZ_0032728-RA
ENSP00000243938	PMZ_0030144-RA
ENSP00000243938	PMZ_0033021-RA
ENSP00000244051	PMZ_0012806-RA
ENSP00000244051	PMZ_0040720-RA
ENSP00000244061	PMZ_0044496-RA
ENSP00000244217	PMZ_0045666-RA
ENSP00000244221	PMZ_0005093-RA
ENSP00000244227	PMZ_0048412-RA
ENSP00000244230	PMZ_0021437-RA
ENSP00000244241	PMZ_0037346-RA
ENSP00000244241	PMZ_0044585-RA
ENSP00000244336	PMZ_0047034-RA
ENSP00000244364	PMZ_0026965-RA
ENSP00000244364	PMZ_0007341-RA
ENSP00000244496	PMZ_0029506-RA
ENSP00000244513	PMZ_0048821-RA
ENSP00000244571	PMZ_0003053-RA
ENSP00000244571	PMZ_0026251-RA
ENSP00000244573	PMZ_0007307-RA
ENSP00000244573	PMZ_0048537-RA
ENSP00000244576	PMZ_0033176-RA
ENSP00000244625	PMZ_0016107-RA
ENSP00000244728	PMZ_0040831-RA
ENSP00000244728	PMZ_0004632-RA
ENSP00000244745	PMZ_0029462-RA
ENSP00000244751	PMZ_0028911-RA
ENSP00000244763	PMZ_0008440-RA
ENSP00000244766	PMZ_0046235-RA
ENSP00000244766	PMZ_0046234-RA
ENSP00000244769	PMZ_0032276-RA
ENSP00000245046	PMZ_0010193-RA
ENSP00000245105	PMZ_0017109-RA
ENSP00000245121	PMZ_0032763-RA
ENSP00000245121	PMZ_0040458-RA
ENSP00000245157	PMZ_0001531-RA
ENSP00000245206	PMZ_0001428-RA
ENSP00000245222	PMZ_0046041-RA
ENSP00000245255	PMZ_0008974-RA
ENSP00000245304	PMZ_0045155-RA
ENSP00000245312	PMZ_0027088-RA
ENSP00000245312	PMZ_0044627-RA
ENSP00000245323	PMZ_0032497-RA
ENSP00000245323	PMZ_0047412-RA
ENSP00000245414	PMZ_0046434-RA
ENSP00000245414	PMZ_0048045-RA
ENSP00000245451	PMZ_0040800-RA
ENSP00000245451	PMZ_0042060-RA
ENSP00000245479	PMZ_0034312-RA
ENSP00000245479	PMZ_0020526-RA
ENSP00000245503	PMZ_0009620-RA
ENSP00000245541	PMZ_0017478-RA
ENSP00000245541	PMZ_0043770-RA
ENSP00000245543	PMZ_0044777-RA
ENSP00000245544	PMZ_0019525-RA
ENSP00000245564	PMZ_0043249-RA
ENSP00000245615	PMZ_0031325-RA
ENSP00000245663	PMZ_0046158-RA
ENSP00000245680	PMZ_0001836-RA
ENSP00000245680	PMZ_0006842-RA
ENSP00000245787	PMZ_0040568-RA
ENSP00000245787	PMZ_0040569-RA
ENSP00000245812	PMZ_0028703-RA
ENSP00000245816	PMZ_0016119-RA
ENSP00000245838	PMZ_0048012-RA
ENSP00000245838	PMZ_0002198-RA
ENSP00000245907	PMZ_0027529-RA
ENSP00000245907	PMZ_0042191-RA
ENSP00000245934	PMZ_0045046-RA
ENSP00000245957	PMZ_0019213-RA
ENSP00000245960	PMZ_0042438-RA
ENSP00000245960	PMZ_0003893-RA
ENSP00000245983	PMZ_0042475-RA
ENSP00000245983	PMZ_0040220-RA
ENSP00000246006	PMZ_0028763-RA
ENSP00000246006	PMZ_0042070-RA
ENSP00000246041	PMZ_0041519-RA
ENSP00000246041	PMZ_0007417-RA
ENSP00000246062	PMZ_0000071-RA
ENSP00000246070	PMZ_0013611-RA
ENSP00000246081	PMZ_0004499-RA
ENSP00000246117	PMZ_0029736-RA
ENSP00000246151	PMZ_0042992-RA
ENSP00000246166	PMZ_0008166-RA
ENSP00000246186	PMZ_0009670-RA
ENSP00000246194	PMZ_0033090-RA
ENSP00000246337	PMZ_0044335-RA
ENSP00000246505	PMZ_0041137-RA
ENSP00000246535	PMZ_0031685-RA
ENSP00000246535	PMZ_0031684-RA
ENSP00000246548	PMZ_0048460-RA
ENSP00000246554	PMZ_0041301-RA
ENSP00000246662	PMZ_0000120-RA
ENSP00000246662	PMZ_0000536-RA
ENSP00000246747	PMZ_0010360-RA
ENSP00000246802	PMZ_0042577-RA
ENSP00000246841	PMZ_0004535-RA
ENSP00000246841	PMZ_0036243-RA
ENSP00000246868	PMZ_0047861-RA
ENSP00000246912	PMZ_0017732-RA
ENSP00000246949	PMZ_0018683-RA
ENSP00000247001	PMZ_0026246-RA
ENSP00000247001	PMZ_0040437-RA
ENSP00000247003	PMZ_0046799-RA
ENSP00000247003	PMZ_0030118-RA
ENSP00000247138	PMZ_0044416-RA
ENSP00000247153	PMZ_0011483-RA
ENSP00000247161	PMZ_0044423-RA
ENSP00000247178	PMZ_0013954-RA
ENSP00000247178	PMZ_0036779-RA
ENSP00000247182	PMZ_0031493-RA
ENSP00000247182	PMZ_0032319-RA
ENSP00000247194	PMZ_0030405-RA
ENSP00000247225	PMZ_0017783-RA
ENSP00000247226	PMZ_0036817-RA
ENSP00000247271	PMZ_0028999-RA
ENSP00000247271	PMZ_0032647-RA
ENSP00000247461	PMZ_0017644-RA
ENSP00000247470	PMZ_0006620-RA
ENSP00000247665	PMZ_0031218-RA
ENSP00000247668	PMZ_0036383-RA
ENSP00000247668	PMZ_0035527-RA
ENSP00000247706	PMZ_0020414-RA
ENSP00000247815	PMZ_0048336-RA
ENSP00000247843	PMZ_0046541-RA
ENSP00000247933	PMZ_0026451-RA
ENSP00000247933	PMZ_0048147-RA
ENSP00000247956	PMZ_0010987-RA
ENSP00000247970	PMZ_0042400-RA
ENSP00000247977	PMZ_0016664-RA
ENSP00000247986	PMZ_0044796-RA
ENSP00000248071	PMZ_0032823-RA
ENSP00000248071	PMZ_0034446-RA
ENSP00000248073	PMZ_0045143-RA
ENSP00000248073	PMZ_0047010-RA
ENSP00000248098	PMZ_0029596-RA
ENSP00000248114	PMZ_0034956-RA
ENSP00000248121	PMZ_0017082-RA
ENSP00000248121	PMZ_0040097-RA
ENSP00000248150	PMZ_0042706-RA
ENSP00000248150	PMZ_0043345-RA
ENSP00000248244	PMZ_0009064-RA
ENSP00000248306	PMZ_0027691-RA
ENSP00000248306	PMZ_0046551-RA
ENSP00000248342	PMZ_0004796-RA
ENSP00000248437	PMZ_0030919-RA
ENSP00000248437	PMZ_0029493-RA
ENSP00000248444	PMZ_0011615-RA
ENSP00000248450	PMZ_0043530-RA
ENSP00000248553	PMZ_0047391-RA
ENSP00000248566	PMZ_0045847-RA
ENSP00000248572	PMZ_0028691-RA
ENSP00000248594	PMZ_0026023-RA
ENSP00000248594	PMZ_0044394-RA
ENSP00000248598	PMZ_0012028-RA
ENSP00000248643	PMZ_0010046-RA
ENSP00000248706	PMZ_0029659-RA
ENSP00000248706	PMZ_0039237-RA
ENSP00000248846	PMZ_0011158-RA
ENSP00000248879	PMZ_0042842-RA
ENSP00000248929	PMZ_0031577-RA
ENSP00000248929	PMZ_0038241-RA
ENSP00000248933	PMZ_0029001-RA
ENSP00000248935	PMZ_0041666-RA
ENSP00000248935	PMZ_0042822-RA
ENSP00000249016	PMZ_0042724-RA
ENSP00000249016	PMZ_0043356-RA
ENSP00000249071	PMZ_0006214-RA
ENSP00000249079	PMZ_0040166-RA
ENSP00000249079	PMZ_0037804-RA
ENSP00000249269	PMZ_0033567-RA
ENSP00000249269	PMZ_0046733-RA
ENSP00000249299	PMZ_0032690-RA
ENSP00000249299	PMZ_0042924-RA
ENSP00000249344	PMZ_0029251-RA
ENSP00000249363	PMZ_0016810-RA
ENSP00000249373	PMZ_0007835-RA
ENSP00000249389	PMZ_0009245-RA
ENSP00000249396	PMZ_0006933-RA
ENSP00000249442	PMZ_0040331-RA
ENSP00000249636	PMZ_0007389-RA
ENSP00000249636	PMZ_0001444-RA
ENSP00000249749	PMZ_0048498-RA
ENSP00000249750	PMZ_0040480-RA
ENSP00000249750	PMZ_0035371-RA
ENSP00000249842	PMZ_0031912-RA
ENSP00000249910	PMZ_0030735-RA
ENSP00000249923	PMZ_0004448-RA
ENSP00000250003	PMZ_0030424-RA
ENSP00000250003	PMZ_0047608-RA
ENSP00000250018	PMZ_0026587-RA
ENSP00000250101	PMZ_0008796-RA
ENSP00000250111	PMZ_0041148-RA
ENSP00000250111	PMZ_0045610-RA
ENSP00000250124	PMZ_0045871-RA
ENSP00000250160	PMZ_0041085-RA
ENSP00000250160	PMZ_0031955-RA
ENSP00000250173	PMZ_0041264-RA
ENSP00000250173	PMZ_0043862-RA
ENSP00000250237	PMZ_0042550-RA
ENSP00000250244	PMZ_0047444-RA
ENSP00000250340	PMZ_0042271-RA
ENSP00000250340	PMZ_0046705-RA
ENSP00000250416	PMZ_0042250-RA
ENSP00000250448	PMZ_0009110-RA
ENSP00000250448	PMZ_0028761-RA
ENSP00000250454	PMZ_0019614-RA
ENSP00000250535	PMZ_0007251-RA
ENSP00000250559	PMZ_0034696-RA
ENSP00000250615	PMZ_0038151-RA
ENSP00000250894	PMZ_0041305-RA
ENSP00000250894	PMZ_0046533-RA
ENSP00000250896	PMZ_0018577-RA
ENSP00000250896	PMZ_0018013-RA
ENSP00000251020	PMZ_0035139-RA
ENSP00000251020	PMZ_0036637-RA
ENSP00000251038	PMZ_0045053-RA
ENSP00000251038	PMZ_0045052-RA
ENSP00000251047	PMZ_0040506-RA
ENSP00000251047	PMZ_0032774-RA
ENSP00000251102	PMZ_0031843-RA
ENSP00000251102	PMZ_0001429-RA
ENSP00000251119	PMZ_0007011-RA
ENSP00000251119	PMZ_0047432-RA
ENSP00000251127	PMZ_0037173-RA
ENSP00000251127	PMZ_0037565-RA
ENSP00000251170	PMZ_0032979-RA
ENSP00000251203	PMZ_0035273-RA
ENSP00000251250	PMZ_0016708-RA
ENSP00000251287	PMZ_0037959-RA
ENSP00000251287	PMZ_0031965-RA
ENSP00000251289	PMZ_0029808-RA
ENSP00000251296	PMZ_0047202-RA
ENSP00000251303	PMZ_0042227-RA
ENSP00000251303	PMZ_0029194-RA
ENSP00000251312	PMZ_0048975-RA
ENSP00000251337	PMZ_0031125-RA
ENSP00000251337	PMZ_0047114-RA
ENSP00000251413	PMZ_0040623-RA
ENSP00000251453	PMZ_0045264-RA
ENSP00000251472	PMZ_0043915-RA
ENSP00000251507	PMZ_0046887-RA
ENSP00000251507	PMZ_0042676-RA
ENSP00000251527	PMZ_0029064-RA
ENSP00000251527	PMZ_0045858-RA
ENSP00000251535	PMZ_0002667-RA
ENSP00000251535	PMZ_0047390-RA
ENSP00000251588	PMZ_0030369-RA
ENSP00000251588	PMZ_0033131-RA
ENSP00000251607	PMZ_0033045-RA
ENSP00000251607	PMZ_0041692-RA
ENSP00000251636	PMZ_0037509-RA
ENSP00000251691	PMZ_0032512-RA
ENSP00000251691	PMZ_0016252-RA
ENSP00000251775	PMZ_0038461-RA
ENSP00000251864	PMZ_0026739-RA
ENSP00000251864	PMZ_0033604-RA
ENSP00000251871	PMZ_0041123-RA
ENSP00000251871	PMZ_0042667-RA
ENSP00000251968	PMZ_0040982-RA
ENSP00000251968	PMZ_0040179-RA
ENSP00000251993	PMZ_0041940-RA
ENSP00000252011	PMZ_0009530-RA
ENSP00000252015	PMZ_0026165-RA
ENSP00000252032	PMZ_0026765-RA
ENSP00000252032	PMZ_0041547-RA
ENSP00000252050	PMZ_0027118-RA
ENSP00000252050	PMZ_0008116-RA
ENSP00000252085	PMZ_0029141-RA
ENSP00000252102	PMZ_0041276-RA
ENSP00000252115	PMZ_0017467-RA
ENSP00000252242	PMZ_0008552-RA
ENSP00000252242	PMZ_0035841-RA
ENSP00000252245	PMZ_0038600-RA
ENSP00000252318	PMZ_0033445-RA
ENSP00000252455	PMZ_0046422-RA
ENSP00000252455	PMZ_0004231-RA
ENSP00000252512	PMZ_0026670-RA
ENSP00000252512	PMZ_0041521-RA
ENSP00000252542	PMZ_0014618-RA
ENSP00000252599	PMZ_0017172-RA
ENSP00000252599	PMZ_0044226-RA
ENSP00000252603	PMZ_0042332-RA
ENSP00000252622	PMZ_0030301-RA
ENSP00000252622	PMZ_0047211-RA
ENSP00000252655	PMZ_0045365-RA
ENSP00000252655	PMZ_0047934-RA
ENSP00000252674	PMZ_0043245-RA
ENSP00000252699	PMZ_0031918-RA
ENSP00000252699	PMZ_0047148-RA
ENSP00000252711	PMZ_0004579-RA
ENSP00000252711	PMZ_0043186-RA
ENSP00000252744	PMZ_0022093-RA
ENSP00000252744	PMZ_0044695-RA
ENSP00000252804	PMZ_0026685-RA
ENSP00000252804	PMZ_0001274-RA
ENSP00000252809	PMZ_0032837-RA
ENSP00000252854	PMZ_0042399-RA
ENSP00000252854	PMZ_0038255-RA
ENSP00000252934	PMZ_0045734-RA
ENSP00000252934	PMZ_0045733-RA
ENSP00000252951	PMZ_0048948-RA
ENSP00000252951	PMZ_0048906-RA
ENSP00000252971	PMZ_0019533-RA
ENSP00000252971	PMZ_0040563-RA
ENSP00000252992	PMZ_0045019-RA
ENSP00000252992	PMZ_0035949-RA
ENSP00000252996	PMZ_0029143-RA
ENSP00000252996	PMZ_0014648-RA
ENSP00000252997	PMZ_0040837-RA
ENSP00000252999	PMZ_0015468-RA
ENSP00000252999	PMZ_0030799-RA
ENSP00000253003	PMZ_0046413-RA
ENSP00000253003	PMZ_0043986-RA
ENSP00000253008	PMZ_0030642-RA
ENSP00000253023	PMZ_0031549-RA
ENSP00000253023	PMZ_0045304-RA
ENSP00000253039	PMZ_0032100-RA
ENSP00000253047	PMZ_0042615-RA
ENSP00000253055	PMZ_0007161-RA
ENSP00000253099	PMZ_0040711-RA
ENSP00000253108	PMZ_0047332-RA
ENSP00000253110	PMZ_0048280-RA
ENSP00000253110	PMZ_0048889-RA
ENSP00000253122	PMZ_0014417-RA
ENSP00000253122	PMZ_0030940-RA
ENSP00000253159	PMZ_0001708-RA
ENSP00000253237	PMZ_0030485-RA
ENSP00000253237	PMZ_0043617-RA
ENSP00000253247	PMZ_0010766-RA
ENSP00000253247	PMZ_0048535-RA
ENSP00000253255	PMZ_0018396-RA
ENSP00000253255	PMZ_0026982-RA
ENSP00000253363	PMZ_0014700-RA
ENSP00000253382	PMZ_0031592-RA
ENSP00000253382	PMZ_0031235-RA
ENSP00000253407	PMZ_0040342-RA
ENSP00000253413	PMZ_0018326-RA
ENSP00000253413	PMZ_0040992-RA
ENSP00000253457	PMZ_0042210-RA
ENSP00000253457	PMZ_0040111-RA
ENSP00000253462	PMZ_0034713-RA
ENSP00000253669	PMZ_0046308-RA
ENSP00000253686	PMZ_0044420-RA
ENSP00000253686	PMZ_0045048-RA
ENSP00000253693	PMZ_0021035-RA
ENSP00000253697	PMZ_0034074-RA
ENSP00000253697	PMZ_0030910-RA
ENSP00000253699	PMZ_0044419-RA
ENSP00000253699	PMZ_0003569-RA
ENSP00000253719	PMZ_0047500-RA
ENSP00000253727	PMZ_0034524-RA
ENSP00000253792	PMZ_0006539-RA
ENSP00000253792	PMZ_0004401-RA
ENSP00000253794	PMZ_0022192-RA
ENSP00000253801	PMZ_0041327-RA
ENSP00000253861	PMZ_0042113-RA
ENSP00000253925	PMZ_0017781-RA
ENSP00000253925	PMZ_0041898-RA
ENSP00000253968	PMZ_0028941-RA
ENSP00000253968	PMZ_0037735-RA
ENSP00000254029	PMZ_0007754-RA
ENSP00000254029	PMZ_0031703-RA
ENSP00000254037	PMZ_0034738-RA
ENSP00000254066	PMZ_0043481-RA
ENSP00000254090	PMZ_0042378-RA
ENSP00000254108	PMZ_0046946-RA
ENSP00000254190	PMZ_0017966-RA
ENSP00000254190	PMZ_0001578-RA
ENSP00000254193	PMZ_0036854-RA
ENSP00000254227	PMZ_0037189-RA
ENSP00000254250	PMZ_0040366-RA
ENSP00000254260	PMZ_0007261-RA
ENSP00000254286	PMZ_0040780-RA
ENSP00000254301	PMZ_0042620-RA
ENSP00000254322	PMZ_0048993-RA
ENSP00000254323	PMZ_0028701-RA
ENSP00000254337	PMZ_0040429-RA
ENSP00000254436	PMZ_0000781-RA
ENSP00000254436	PMZ_0048470-RA
ENSP00000254442	PMZ_0014614-RA
ENSP00000254442	PMZ_0017302-RA
ENSP00000254457	PMZ_0041637-RA
ENSP00000254457	PMZ_0036680-RA
ENSP00000254480	PMZ_0045009-RA
ENSP00000254488	PMZ_0044011-RA
ENSP00000254488	PMZ_0030904-RA
ENSP00000254508	PMZ_0018902-RA
ENSP00000254508	PMZ_0029241-RA
ENSP00000254521	PMZ_0027485-RA
ENSP00000254528	PMZ_0033427-RA
ENSP00000254528	PMZ_0011959-RA
ENSP00000254579	PMZ_0029482-RA
ENSP00000254584	PMZ_0043147-RA
ENSP00000254605	PMZ_0032842-RA
ENSP00000254624	PMZ_0041029-RA
ENSP00000254627	PMZ_0047614-RA
ENSP00000254630	PMZ_0048832-RA
ENSP00000254654	PMZ_0037245-RA
ENSP00000254654	PMZ_0045902-RA
ENSP00000254661	PMZ_0002016-RA
ENSP00000254691	PMZ_0048509-RA
ENSP00000254691	PMZ_0048968-RA
ENSP00000254695	PMZ_0044770-RA
ENSP00000254719	PMZ_0046313-RA
ENSP00000254719	PMZ_0041690-RA
ENSP00000254722	PMZ_0011397-RA
ENSP00000254722	PMZ_0042278-RA
ENSP00000254730	PMZ_0007289-RA
ENSP00000254730	PMZ_0043589-RA
ENSP00000254759	PMZ_0030214-RA
ENSP00000254759	PMZ_0046481-RA
ENSP00000254770	PMZ_0033668-RA
ENSP00000254846	PMZ_0021479-RA
ENSP00000254854	PMZ_0043412-RA
ENSP00000254854	PMZ_0038133-RA
ENSP00000254878	PMZ_0046860-RA
ENSP00000254878	PMZ_0010035-RA
ENSP00000254900	PMZ_0026738-RA
ENSP00000254901	PMZ_0028729-RA
ENSP00000254901	PMZ_0036258-RA
ENSP00000254928	PMZ_0010060-RA
ENSP00000254940	PMZ_0044664-RA
ENSP00000254950	PMZ_0042302-RA
ENSP00000254950	PMZ_0046636-RA
ENSP00000254958	PMZ_0008316-RA
ENSP00000254958	PMZ_0027639-RA
ENSP00000254976	PMZ_0040721-RA
ENSP00000254976	PMZ_0042601-RA
ENSP00000255006	PMZ_0026102-RA
ENSP00000255006	PMZ_0026309-RA
ENSP00000255078	PMZ_0010427-RA
ENSP00000255120	PMZ_0043921-RA
ENSP00000255189	PMZ_0015434-RA
ENSP00000255189	PMZ_0036255-RA
ENSP00000255194	PMZ_0035497-RA
ENSP00000255194	PMZ_0045232-RA
ENSP00000255224	PMZ_0046248-RA
ENSP00000255226	PMZ_0041780-RA
ENSP00000255226	PMZ_0047896-RA
ENSP00000255262	PMZ_0014854-RA
ENSP00000255262	PMZ_0042868-RA
ENSP00000255304	PMZ_0001121-RA
ENSP00000255304	PMZ_0019996-RA
ENSP00000255305	PMZ_0046129-RA
ENSP00000255324	PMZ_0046455-RA
ENSP00000255324	PMZ_0033625-RA
ENSP00000255380	PMZ_0010970-RA
ENSP00000255380	PMZ_0032530-RA
ENSP00000255381	PMZ_0030717-RA
ENSP00000255381	PMZ_0031608-RA
ENSP00000255389	PMZ_0038155-RA
ENSP00000255389	PMZ_0043294-RA
ENSP00000255390	PMZ_0029050-RA
ENSP00000255409	PMZ_0037112-RA
ENSP00000255448	PMZ_0029216-RA
ENSP00000255448	PMZ_0040598-RA
ENSP00000255608	PMZ_0011834-RA
ENSP00000255641	PMZ_0032284-RA
ENSP00000255641	PMZ_0026769-RA
ENSP00000255674	PMZ_0026757-RA
ENSP00000255674	PMZ_0043788-RA
ENSP00000255759	PMZ_0006117-RA
ENSP00000255764	PMZ_0043771-RA
ENSP00000255784	PMZ_0029352-RA
ENSP00000255882	PMZ_0026855-RA
ENSP00000255882	PMZ_0041644-RA
ENSP00000255977	PMZ_0044441-RA
ENSP00000256015	PMZ_0034471-RA
ENSP00000256015	PMZ_0038807-RA
ENSP00000256078	PMZ_0040996-RA
ENSP00000256078	PMZ_0045689-RA
ENSP00000256151	PMZ_0041903-RA
ENSP00000256178	PMZ_0001684-RA
ENSP00000256178	PMZ_0020246-RA
ENSP00000256186	PMZ_0022361-RA
ENSP00000256196	PMZ_0020503-RA
ENSP00000256196	PMZ_0036903-RA
ENSP00000256255	PMZ_0030754-RA
ENSP00000256257	PMZ_0041508-RA
ENSP00000256319	PMZ_0045040-RA
ENSP00000256339	PMZ_0026313-RA
ENSP00000256339	PMZ_0030471-RA
ENSP00000256367	PMZ_0045061-RA
ENSP00000256379	PMZ_0029983-RA
ENSP00000256383	PMZ_0002478-RA
ENSP00000256383	PMZ_0036550-RA
ENSP00000256398	PMZ_0040095-RA
ENSP00000256429	PMZ_0013621-RA
ENSP00000256429	PMZ_0006477-RA
ENSP00000256433	PMZ_0012085-RA
ENSP00000256441	PMZ_0043155-RA
ENSP00000256442	PMZ_0038987-RA
ENSP00000256443	PMZ_0043202-RA
ENSP00000256460	PMZ_0044431-RA
ENSP00000256460	PMZ_0038106-RA
ENSP00000256474	PMZ_0011769-RA
ENSP00000256474	PMZ_0046207-RA
ENSP00000256496	PMZ_0002328-RA
ENSP00000256496	PMZ_0029399-RA
ENSP00000256497	PMZ_0043600-RA
ENSP00000256497	PMZ_0041329-RA
ENSP00000256509	PMZ_0046672-RA
ENSP00000256538	PMZ_0043019-RA
ENSP00000256544	PMZ_0000463-RA
ENSP00000256578	PMZ_0037333-RA
ENSP00000256592	PMZ_0035691-RA
ENSP00000256592	PMZ_0039290-RA
ENSP00000256637	PMZ_0043569-RA
ENSP00000256637	PMZ_0032136-RA
ENSP00000256646	PMZ_0026279-RA
ENSP00000256646	PMZ_0034601-RA
ENSP00000256682	PMZ_0041372-RA
ENSP00000256707	PMZ_0021180-RA
ENSP00000256707	PMZ_0044890-RA
ENSP00000256722	PMZ_0032985-RA
ENSP00000256737	PMZ_0046339-RA
ENSP00000256759	PMZ_0041763-RA
ENSP00000256759	PMZ_0040459-RA
ENSP00000256797	PMZ_0014696-RA
ENSP00000256854	PMZ_0035943-RA
ENSP00000256861	PMZ_0045236-RA
ENSP00000256897	PMZ_0035388-RA
ENSP00000256897	PMZ_0033777-RA
ENSP00000256906	PMZ_0042281-RA
ENSP00000256925	PMZ_0032097-RA
ENSP00000256925	PMZ_0032099-RA
ENSP00000256953	PMZ_0046438-RA
ENSP00000256953	PMZ_0040893-RA
ENSP00000256996	PMZ_0042860-RA
ENSP00000257068	PMZ_0047990-RA
ENSP00000257118	PMZ_0044769-RA
ENSP00000257118	PMZ_0046546-RA
ENSP00000257177	PMZ_0003980-RA
ENSP00000257181	PMZ_0033563-RA
ENSP00000257192	PMZ_0030225-RA
ENSP00000257198	PMZ_0014796-RA
ENSP00000257198	PMZ_0041704-RA
ENSP00000257209	PMZ_0027468-RA
ENSP00000257209	PMZ_0042306-RA
ENSP00000257215	PMZ_0019876-RA
ENSP00000257215	PMZ_0013973-RA
ENSP00000257245	PMZ_0019630-RA
ENSP00000257264	PMZ_0035293-RA
ENSP00000257287	PMZ_0028868-RA
ENSP00000257287	PMZ_0042942-RA
ENSP00000257290	PMZ_0031816-RA
ENSP00000257290	PMZ_0018175-RA
ENSP00000257312	PMZ_0027649-RA
ENSP00000257347	PMZ_0000486-RA
ENSP00000257408	PMZ_0026033-RA
ENSP00000257408	PMZ_0046420-RA
ENSP00000257515	PMZ_0010050-RA
ENSP00000257515	PMZ_0026136-RA
ENSP00000257527	PMZ_0028100-RA
ENSP00000257527	PMZ_0047403-RA
ENSP00000257548	PMZ_0045117-RA
ENSP00000257549	PMZ_0041628-RA
ENSP00000257549	PMZ_0012828-RA
ENSP00000257566	PMZ_0039383-RA
ENSP00000257566	PMZ_0041681-RA
ENSP00000257575	PMZ_0031552-RA
ENSP00000257600	PMZ_0029721-RA
ENSP00000257600	PMZ_0042804-RA
ENSP00000257604	PMZ_0033217-RA
ENSP00000257626	PMZ_0036884-RA
ENSP00000257626	PMZ_0036730-RA
ENSP00000257663	PMZ_0042146-RA
ENSP00000257700	PMZ_0004056-RA
ENSP00000257724	PMZ_0039047-RA
ENSP00000257724	PMZ_0032296-RA
ENSP00000257749	PMZ_0044881-RA
ENSP00000257749	PMZ_0036756-RA
ENSP00000257776	PMZ_0044908-RA
ENSP00000257776	PMZ_0033549-RA
ENSP00000257789	PMZ_0019500-RA
ENSP00000257818	PMZ_0040936-RA
ENSP00000257829	PMZ_0009246-RA
ENSP00000257836	PMZ_0041961-RA
ENSP00000257861	PMZ_0029134-RA
ENSP00000257861	PMZ_0033935-RA
ENSP00000257868	PMZ_0040614-RA
ENSP00000257868	PMZ_0038878-RA
ENSP00000257905	PMZ_0044968-RA
ENSP00000257910	PMZ_0041851-RA
ENSP00000257910	PMZ_0020820-RA
ENSP00000257915	PMZ_0026203-RA
ENSP00000257915	PMZ_0015026-RA
ENSP00000257934	PMZ_0026278-RA
ENSP00000257940	PMZ_0040343-RA
ENSP00000257951	PMZ_0046078-RA
ENSP00000257974	PMZ_0035840-RA
ENSP00000258014	PMZ_0033955-RA
ENSP00000258042	PMZ_0029747-RA
ENSP00000258042	PMZ_0043940-RA
ENSP00000258052	PMZ_0027080-RA
ENSP00000258062	PMZ_0015378-RA
ENSP00000258083	PMZ_0001169-RA
ENSP00000258083	PMZ_0038449-RA
ENSP00000258091	PMZ_0019893-RA
ENSP00000258098	PMZ_0047407-RA
ENSP00000258098	PMZ_0004009-RA
ENSP00000258105	PMZ_0041258-RA
ENSP00000258106	PMZ_0034089-RA
ENSP00000258106	PMZ_0041518-RA
ENSP00000258111	PMZ_0040140-RA
ENSP00000258145	PMZ_0004549-RA
ENSP00000258145	PMZ_0045202-RA
ENSP00000258168	PMZ_0044499-RA
ENSP00000258168	PMZ_0033588-RA
ENSP00000258198	PMZ_0030710-RA
ENSP00000258198	PMZ_0048852-RA
ENSP00000258200	PMZ_0002585-RA
ENSP00000258201	PMZ_0035528-RA
ENSP00000258214	PMZ_0043791-RA
ENSP00000258214	PMZ_0042205-RA
ENSP00000258229	PMZ_0041606-RA
ENSP00000258229	PMZ_0037340-RA
ENSP00000258243	PMZ_0032784-RA
ENSP00000258281	PMZ_0029034-RA
ENSP00000258281	PMZ_0042580-RA
ENSP00000258341	PMZ_0014522-RA
ENSP00000258341	PMZ_0029677-RA
ENSP00000258383	PMZ_0038011-RA
ENSP00000258385	PMZ_0045281-RA
ENSP00000258399	PMZ_0027582-RA
ENSP00000258400	PMZ_0035416-RA
ENSP00000258400	PMZ_0030156-RA
ENSP00000258403	PMZ_0045607-RA
ENSP00000258411	PMZ_0040276-RA
ENSP00000258415	PMZ_0003691-RA
ENSP00000258415	PMZ_0006074-RA
ENSP00000258416	PMZ_0033121-RA
ENSP00000258417	PMZ_0026602-RA
ENSP00000258418	PMZ_0013529-RA
ENSP00000258418	PMZ_0048992-RA
ENSP00000258424	PMZ_0008777-RA
ENSP00000258428	PMZ_0042936-RA
ENSP00000258436	PMZ_0041188-RA
ENSP00000258436	PMZ_0041187-RA
ENSP00000258443	PMZ_0043567-RA
ENSP00000258456	PMZ_0035967-RA
ENSP00000258494	PMZ_0002542-RA
ENSP00000258494	PMZ_0044429-RA
ENSP00000258534	PMZ_0041981-RA
ENSP00000258538	PMZ_0028956-RA
ENSP00000258648	PMZ_0045591-RA
ENSP00000258654	PMZ_0027208-RA
ENSP00000258662	PMZ_0045593-RA
ENSP00000258711	PMZ_0030128-RA
ENSP00000258729	PMZ_0005138-RA
ENSP00000258729	PMZ_0016075-RA
ENSP00000258739	PMZ_0042689-RA
ENSP00000258749	PMZ_0031936-RA
ENSP00000258770	PMZ_0027719-RA
ENSP00000258772	PMZ_0041457-RA
ENSP00000258774	PMZ_0014515-RA
ENSP00000258796	PMZ_0043336-RA
ENSP00000258796	PMZ_0040217-RA
ENSP00000258829	PMZ_0031904-RA
ENSP00000258829	PMZ_0044972-RA
ENSP00000258873	PMZ_0041750-RA
ENSP00000258884	PMZ_0037207-RA
ENSP00000258884	PMZ_0044675-RA
ENSP00000258886	PMZ_0048114-RA
ENSP00000258888	PMZ_0033109-RA
ENSP00000258888	PMZ_0033110-RA
ENSP00000258930	PMZ_0041756-RA
ENSP00000258930	PMZ_0040449-RA
ENSP00000258955	PMZ_0012289-RA
ENSP00000258955	PMZ_0003504-RA
ENSP00000258962	PMZ_0036130-RA
ENSP00000258991	PMZ_0027064-RA
ENSP00000258991	PMZ_0034501-RA
ENSP00000259008	PMZ_0033219-RA
ENSP00000259021	PMZ_0034714-RA
ENSP00000259021	PMZ_0044973-RA
ENSP00000259037	PMZ_0044803-RA
ENSP00000259037	PMZ_0036046-RA
ENSP00000259050	PMZ_0001885-RA
ENSP00000259056	PMZ_0040689-RA
ENSP00000259154	PMZ_0042994-RA
ENSP00000259199	PMZ_0048243-RA
ENSP00000259199	PMZ_0040658-RA
ENSP00000259229	PMZ_0043622-RA
ENSP00000259239	PMZ_0023825-RA
ENSP00000259239	PMZ_0019263-RA
ENSP00000259241	PMZ_0034126-RA
ENSP00000259241	PMZ_0041120-RA
ENSP00000259253	PMZ_0047298-RA
ENSP00000259253	PMZ_0048288-RA
ENSP00000259324	PMZ_0034660-RA
ENSP00000259335	PMZ_0046640-RA
ENSP00000259335	PMZ_0045110-RA
ENSP00000259339	PMZ_0038002-RA
ENSP00000259339	PMZ_0045707-RA
ENSP00000259351	PMZ_0046280-RA
ENSP00000259365	PMZ_0007556-RA
ENSP00000259371	PMZ_0036575-RA
ENSP00000259371	PMZ_0021119-RA
ENSP00000259392	PMZ_0019339-RA
ENSP00000259400	PMZ_0012537-RA
ENSP00000259400	PMZ_0034309-RA
ENSP00000259455	PMZ_0040645-RA
ENSP00000259455	PMZ_0041423-RA
ENSP00000259457	PMZ_0042406-RA
ENSP00000259467	PMZ_0034977-RA
ENSP00000259469	PMZ_0030807-RA
ENSP00000259470	PMZ_0043221-RA
ENSP00000259470	PMZ_0034968-RA
ENSP00000259486	PMZ_0047605-RA
ENSP00000259486	PMZ_0038432-RA
ENSP00000259512	PMZ_0019275-RA
ENSP00000259632	PMZ_0047358-RA
ENSP00000259667	PMZ_0041759-RA
ENSP00000259698	PMZ_0043798-RA
ENSP00000259711	PMZ_0044862-RA
ENSP00000259711	PMZ_0034428-RA
ENSP00000259746	PMZ_0040760-RA
ENSP00000259746	PMZ_0015062-RA
ENSP00000259750	PMZ_0029548-RA
ENSP00000259750	PMZ_0029710-RA
ENSP00000259803	PMZ_0039103-RA
ENSP00000259806	PMZ_0044378-RA
ENSP00000259808	PMZ_0014257-RA
ENSP00000259818	PMZ_0028919-RA
ENSP00000259818	PMZ_0033266-RA
ENSP00000259895	PMZ_0048150-RA
ENSP00000259915	PMZ_0036650-RA
ENSP00000259915	PMZ_0047616-RA
ENSP00000259938	PMZ_0032218-RA
ENSP00000259939	PMZ_0045341-RA
ENSP00000259939	PMZ_0043891-RA
ENSP00000259953	PMZ_0030098-RA
ENSP00000259963	PMZ_0041016-RA
ENSP00000259989	PMZ_0045615-RA
ENSP00000259989	PMZ_0045616-RA
ENSP00000260010	PMZ_0041658-RA
ENSP00000260010	PMZ_0040241-RA
ENSP00000260045	PMZ_0030445-RA
ENSP00000260045	PMZ_0034150-RA
ENSP00000260102	PMZ_0041248-RA
ENSP00000260116	PMZ_0043672-RA
ENSP00000260118	PMZ_0009993-RA
ENSP00000260118	PMZ_0042502-RA
ENSP00000260126	PMZ_0013718-RA
ENSP00000260126	PMZ_0036569-RA
ENSP00000260128	PMZ_0007827-RA
ENSP00000260128	PMZ_0031295-RA
ENSP00000260129	PMZ_0009875-RA
ENSP00000260129	PMZ_0045957-RA
ENSP00000260130	PMZ_0031027-RA
ENSP00000260130	PMZ_0047025-RA
ENSP00000260184	PMZ_0042898-RA
ENSP00000260187	PMZ_0044561-RA
ENSP00000260197	PMZ_0010903-RA
ENSP00000260197	PMZ_0046994-RA
ENSP00000260210	PMZ_0040020-RA
ENSP00000260228	PMZ_0047275-RA
ENSP00000260247	PMZ_0042872-RA
ENSP00000260270	PMZ_0046134-RA
ENSP00000260270	PMZ_0049011-RA
ENSP00000260283	PMZ_0045565-RA
ENSP00000260283	PMZ_0037175-RA
ENSP00000260302	PMZ_0042785-RA
ENSP00000260302	PMZ_0035364-RA
ENSP00000260323	PMZ_0027284-RA
ENSP00000260324	PMZ_0014282-RA
ENSP00000260324	PMZ_0048516-RA
ENSP00000260327	PMZ_0002709-RA
ENSP00000260327	PMZ_0028218-RA
ENSP00000260356	PMZ_0026936-RA
ENSP00000260356	PMZ_0000462-RA
ENSP00000260361	PMZ_0030932-RA
ENSP00000260363	PMZ_0026822-RA
ENSP00000260385	PMZ_0044154-RA
ENSP00000260403	PMZ_0047183-RA
ENSP00000260403	PMZ_0042970-RA
ENSP00000260408	PMZ_0032654-RA
ENSP00000260408	PMZ_0032710-RA
ENSP00000260447	PMZ_0048236-RA
ENSP00000260453	PMZ_0045135-RA
ENSP00000260526	PMZ_0043835-RA
ENSP00000260526	PMZ_0034444-RA
ENSP00000260563	PMZ_0005070-RA
ENSP00000260570	PMZ_0020789-RA
ENSP00000260585	PMZ_0011382-RA
ENSP00000260599	PMZ_0044373-RA
ENSP00000260599	PMZ_0044374-RA
ENSP00000260600	PMZ_0045346-RA
ENSP00000260600	PMZ_0033751-RA
ENSP00000260605	PMZ_0018104-RA
ENSP00000260630	PMZ_0032140-RA
ENSP00000260630	PMZ_0039043-RA
ENSP00000260637	PMZ_0030976-RA
ENSP00000260637	PMZ_0047506-RA
ENSP00000260643	PMZ_0026835-RA
ENSP00000260643	PMZ_0036138-RA
ENSP00000260649	PMZ_0015278-RA
ENSP00000260649	PMZ_0047885-RA
ENSP00000260653	PMZ_0035363-RA
ENSP00000260653	PMZ_0029431-RA
ENSP00000260665	PMZ_0005788-RA
ENSP00000260702	PMZ_0047065-RA
ENSP00000260731	PMZ_0027296-RA
ENSP00000260743	PMZ_0006777-RA
ENSP00000260743	PMZ_0043216-RA
ENSP00000260746	PMZ_0003783-RA
ENSP00000260753	PMZ_0042447-RA
ENSP00000260762	PMZ_0042508-RA
ENSP00000260762	PMZ_0042507-RA
ENSP00000260803	PMZ_0032423-RA
ENSP00000260803	PMZ_0040586-RA
ENSP00000260810	PMZ_0003367-RA
ENSP00000260810	PMZ_0040321-RA
ENSP00000260818	PMZ_0026258-RA
ENSP00000260867	PMZ_0043402-RA
ENSP00000260947	PMZ_0023479-RA
ENSP00000260952	PMZ_0031453-RA
ENSP00000260953	PMZ_0018442-RA
ENSP00000260970	PMZ_0040305-RA
ENSP00000260970	PMZ_0044988-RA
ENSP00000260983	PMZ_0018057-RA
ENSP00000260983	PMZ_0040226-RA
ENSP00000261007	PMZ_0040326-RA
ENSP00000261015	PMZ_0002100-RA
ENSP00000261023	PMZ_0027640-RA
ENSP00000261024	PMZ_0010379-RA
ENSP00000261024	PMZ_0047694-RA
ENSP00000261038	PMZ_0019557-RA
ENSP00000261038	PMZ_0040593-RA
ENSP00000261070	PMZ_0044943-RA
ENSP00000261167	PMZ_0006212-RA
ENSP00000261168	PMZ_0008543-RA
ENSP00000261168	PMZ_0041333-RA
ENSP00000261170	PMZ_0031790-RA
ENSP00000261170	PMZ_0031243-RA
ENSP00000261172	PMZ_0044414-RA
ENSP00000261172	PMZ_0035752-RA
ENSP00000261177	PMZ_0041918-RA
ENSP00000261180	PMZ_0011747-RA
ENSP00000261180	PMZ_0032389-RA
ENSP00000261182	PMZ_0030427-RA
ENSP00000261182	PMZ_0045298-RA
ENSP00000261183	PMZ_0041907-RA
ENSP00000261183	PMZ_0047309-RA
ENSP00000261187	PMZ_0007146-RA
ENSP00000261187	PMZ_0045198-RA
[truncated: 13,169 more rows]
