# Supplementary material for: Reconstruction of proto-vertebrate, proto-cyclostome and proto-gnathostome genomes provides new insights into early vertebrate evolution
Source: Nat Commun. 2021 Jul 23;12:4489. doi: 10.1038/s41467-021-24573-z (PMC8302630; doi:10.1038/s41467-021-24573-z)
Supplement: Supplementary file 4 — Supplementary Data 1 [file 41467_2021_24573_MOESM4_ESM.zip › SuppData1/orthologs/HUMAN-POEGU.txt]

ENSP00000262384	ENSTGUP00000008915
ENSP00000278590	ENSTGUP00000011592
ENSP00000386616	ENSTGUP00000010998
ENSP00000354794	ENSTGUP00000010909
ENSP00000455426	ENSTGUP00000008898
ENSP00000268876	ENSTGUP00000005020
ENSP00000361900	ENSTGUP00000005254
ENSP00000295408	ENSTGUP00000007673
ENSP00000296474	ENSTGUP00000005191
ENSP00000317272	ENSTGUP00000005389
ENSP00000394008	ENSTGUP00000014566
ENSP00000363970	ENSTGUP00000003676
ENSP00000362057	ENSTGUP00000002319
ENSP00000159060	ENSTGUP00000011474
ENSP00000263317	ENSTGUP00000013282
ENSP00000358635	ENSTGUP00000012847
ENSP00000445366	ENSTGUP00000001623
ENSP00000281722	ENSTGUP00000005458
ENSP00000363107	ENSTGUP00000005263
ENSP00000304111	ENSTGUP00000000371
ENSP00000272286	ENSTGUP00000003862
ENSP00000260645	ENSTGUP00000003819
ENSP00000292672	ENSTGUP00000000526
ENSP00000389951	ENSTGUP00000002205
ENSP00000363092	ENSTGUP00000016783
ENSP00000261464	ENSTGUP00000003276
ENSP00000454207	ENSTGUP00000013203
ENSP00000362994	ENSTGUP00000006737
ENSP00000247668	ENSTGUP00000002510
ENSP00000433623	ENSTGUP00000010462
ENSP00000249636	ENSTGUP00000009884
ENSP00000262971	ENSTGUP00000001025
ENSP00000334474	ENSTGUP00000006567
ENSP00000311778	ENSTGUP00000003388
ENSP00000247207	ENSTGUP00000013314
ENSP00000324173	ENSTGUP00000007517
ENSP00000367623	ENSTGUP00000002402
ENSP00000234038	ENSTGUP00000006436
ENSP00000453273	ENSTGUP00000005879
ENSP00000367815	ENSTGUP00000006914
ENSP00000326870	ENSTGUP00000007511
ENSP00000303549	ENSTGUP00000006599
ENSP00000308361	ENSTGUP00000011707
ENSP00000260843	ENSTGUP00000017731
ENSP00000307259	ENSTGUP00000011705
ENSP00000308479	ENSTGUP00000018265
ENSP00000367384	ENSTGUP00000006604
ENSP00000337618	ENSTGUP00000010836
ENSP00000363520	ENSTGUP00000001184
ENSP00000339256	ENSTGUP00000012380
ENSP00000297954	ENSTGUP00000003773
ENSP00000352185	ENSTGUP00000003831
ENSP00000271688	ENSTGUP00000004874
ENSP00000284382	ENSTGUP00000009101
ENSP00000376453	ENSTGUP00000007812
ENSP00000325485	ENSTGUP00000003687
ENSP00000402697	ENSTGUP00000014440
ENSP00000355929	ENSTGUP00000003097
ENSP00000251089	ENSTGUP00000012631
ENSP00000309142	ENSTGUP00000007507
ENSP00000377024	ENSTGUP00000001158
ENSP00000468788	ENSTGUP00000000912
ENSP00000297071	ENSTGUP00000002880
ENSP00000354855	ENSTGUP00000014205
ENSP00000380252	ENSTGUP00000009297
ENSP00000257749	ENSTGUP00000012744
ENSP00000366827	ENSTGUP00000001335
ENSP00000321343	ENSTGUP00000001616
ENSP00000379353	ENSTGUP00000012121
ENSP00000320431	ENSTGUP00000017784
ENSP00000268164	ENSTGUP00000008788
ENSP00000231461	ENSTGUP00000000920
ENSP00000262904	ENSTGUP00000006514
ENSP00000368686	ENSTGUP00000005575
ENSP00000448182	ENSTGUP00000007512
ENSP00000320434	ENSTGUP00000008852
ENSP00000304669	ENSTGUP00000015232
ENSP00000477059	ENSTGUP00000006775
ENSP00000416707	ENSTGUP00000013703
ENSP00000222250	ENSTGUP00000000421
ENSP00000268042	ENSTGUP00000008875
ENSP00000372067	ENSTGUP00000013567
ENSP00000331879	ENSTGUP00000016110
ENSP00000276440	ENSTGUP00000004581
ENSP00000340677	ENSTGUP00000007902
ENSP00000272164	ENSTGUP00000000228
ENSP00000290015	ENSTGUP00000002076
ENSP00000252677	ENSTGUP00000005006
ENSP00000224605	ENSTGUP00000008308
ENSP00000334314	ENSTGUP00000013118
ENSP00000320663	ENSTGUP00000003528
ENSP00000252660	ENSTGUP00000011773
ENSP00000366267	ENSTGUP00000011586
ENSP00000377836	ENSTGUP00000003067
ENSP00000264039	ENSTGUP00000005646
ENSP00000280481	ENSTGUP00000012331
ENSP00000264895	ENSTGUP00000001808
ENSP00000338728	ENSTGUP00000007259
ENSP00000360252	ENSTGUP00000010021
ENSP00000310015	ENSTGUP00000008703
ENSP00000370713	ENSTGUP00000000869
ENSP00000441897	ENSTGUP00000011510
ENSP00000357459	ENSTGUP00000004236
ENSP00000296513	ENSTGUP00000002050
ENSP00000262803	ENSTGUP00000001084
ENSP00000399797	ENSTGUP00000017815
ENSP00000351524	ENSTGUP00000004566
ENSP00000424737	ENSTGUP00000001855
ENSP00000417401	ENSTGUP00000007193
ENSP00000394314	ENSTGUP00000010614
ENSP00000384725	ENSTGUP00000001146
ENSP00000253008	ENSTGUP00000004826
ENSP00000282903	ENSTGUP00000009073
ENSP00000292807	ENSTGUP00000010457
ENSP00000347408	ENSTGUP00000006886
ENSP00000428787	ENSTGUP00000005604
ENSP00000388996	ENSTGUP00000000719
ENSP00000406472	ENSTGUP00000010484
ENSP00000265741	ENSTGUP00000001484
ENSP00000423665	ENSTGUP00000017785
ENSP00000417914	ENSTGUP00000008359
ENSP00000264607	ENSTGUP00000003284
ENSP00000355195	ENSTGUP00000005747
ENSP00000305426	ENSTGUP00000008668
ENSP00000380321	ENSTGUP00000013552
ENSP00000229771	ENSTGUP00000001739
ENSP00000314444	ENSTGUP00000013534
ENSP00000216271	ENSTGUP00000004152
ENSP00000080059	ENSTGUP00000003859
ENSP00000225983	ENSTGUP00000014941
ENSP00000464050	ENSTGUP00000001990
ENSP00000225792	ENSTGUP00000004793
ENSP00000263093	ENSTGUP00000017288
ENSP00000262462	ENSTGUP00000000367
ENSP00000300456	ENSTGUP00000003797
ENSP00000359520	ENSTGUP00000009690
ENSP00000301825	ENSTGUP00000004020
ENSP00000413152	ENSTGUP00000009469
ENSP00000317232	ENSTGUP00000002508
ENSP00000345964	ENSTGUP00000010870
ENSP00000370473	ENSTGUP00000007392
ENSP00000275525	ENSTGUP00000007382
ENSP00000233809	ENSTGUP00000005260
ENSP00000269593	ENSTGUP00000002415
ENSP00000169298	ENSTGUP00000005613
ENSP00000386942	ENSTGUP00000010013
ENSP00000362239	ENSTGUP00000003654
ENSP00000417583	ENSTGUP00000007258
ENSP00000218548	ENSTGUP00000015841
ENSP00000355968	ENSTGUP00000003258
ENSP00000233535	ENSTGUP00000015287
ENSP00000363394	ENSTGUP00000001094
ENSP00000261867	ENSTGUP00000007581
ENSP00000415900	ENSTGUP00000002636
ENSP00000362195	ENSTGUP00000001638
ENSP00000263409	ENSTGUP00000002188
ENSP00000384545	ENSTGUP00000002551
ENSP00000376337	ENSTGUP00000013312
ENSP00000385836	ENSTGUP00000012297
ENSP00000260743	ENSTGUP00000010642
ENSP00000329926	ENSTGUP00000010646
ENSP00000357588	ENSTGUP00000012301
ENSP00000424126	ENSTGUP00000000742
ENSP00000340594	ENSTGUP00000006629
ENSP00000348429	ENSTGUP00000011117
ENSP00000233156	ENSTGUP00000011415
ENSP00000222543	ENSTGUP00000001560
ENSP00000311184	ENSTGUP00000009514
ENSP00000265132	ENSTGUP00000002561
ENSP00000376652	ENSTGUP00000013124
ENSP00000355809	ENSTGUP00000004234
ENSP00000348753	ENSTGUP00000002417
ENSP00000281156	ENSTGUP00000013167
ENSP00000348108	ENSTGUP00000012988
ENSP00000355094	ENSTGUP00000009670
ENSP00000328694	ENSTGUP00000009752
ENSP00000349575	ENSTGUP00000000287
ENSP00000271139	ENSTGUP00000008638
ENSP00000427695	ENSTGUP00000009518
ENSP00000331305	ENSTGUP00000010255
ENSP00000348300	ENSTGUP00000000354
ENSP00000423541	ENSTGUP00000004287
ENSP00000299134	ENSTGUP00000007254
ENSP00000262953	ENSTGUP00000000578
ENSP00000221561	ENSTGUP00000000578
ENSP00000432481	ENSTGUP00000013264
ENSP00000353224	ENSTGUP00000009842
ENSP00000345849	ENSTGUP00000004389
ENSP00000401853	ENSTGUP00000004777
ENSP00000337425	ENSTGUP00000014311
ENSP00000350937	ENSTGUP00000005434
ENSP00000157600	ENSTGUP00000010722
ENSP00000295902	ENSTGUP00000009765
ENSP00000401060	ENSTGUP00000006018
ENSP00000404911	ENSTGUP00000017723
ENSP00000373648	ENSTGUP00000012921
ENSP00000337354	ENSTGUP00000008600
ENSP00000216513	ENSTGUP00000013380
ENSP00000304502	ENSTGUP00000003980
ENSP00000260653	ENSTGUP00000003970
ENSP00000264380	ENSTGUP00000009936
ENSP00000337159	ENSTGUP00000017814
ENSP00000216602	ENSTGUP00000013262
ENSP00000390941	ENSTGUP00000001041
ENSP00000310491	ENSTGUP00000010929
ENSP00000346151	ENSTGUP00000002766
ENSP00000304604	ENSTGUP00000017804
ENSP00000324729	ENSTGUP00000013550
ENSP00000275015	ENSTGUP00000008206
ENSP00000311837	ENSTGUP00000013344
ENSP00000429842	ENSTGUP00000011271
ENSP00000217381	ENSTGUP00000003913
ENSP00000357484	ENSTGUP00000012263
ENSP00000419378	ENSTGUP00000002408
ENSP00000358460	ENSTGUP00000005066
ENSP00000414921	ENSTGUP00000001303
ENSP00000410811	ENSTGUP00000008161
ENSP00000333836	ENSTGUP00000007176
ENSP00000354724	ENSTGUP00000000131
ENSP00000264051	ENSTGUP00000007549
ENSP00000348828	ENSTGUP00000011679
ENSP00000366477	ENSTGUP00000001271
ENSP00000402584	ENSTGUP00000008110
ENSP00000319388	ENSTGUP00000002531
ENSP00000371434	ENSTGUP00000005472
ENSP00000332208	ENSTGUP00000012284
ENSP00000401536	ENSTGUP00000018091
ENSP00000293272	ENSTGUP00000003301
ENSP00000248948	ENSTGUP00000010657
ENSP00000369702	ENSTGUP00000003950
ENSP00000368908	ENSTGUP00000012352
ENSP00000287585	ENSTGUP00000008770
ENSP00000444350	ENSTGUP00000002994
ENSP00000441214	ENSTGUP00000016151
ENSP00000342222	ENSTGUP00000007045
ENSP00000406191	ENSTGUP00000007634
ENSP00000313670	ENSTGUP00000000219
ENSP00000264276	ENSTGUP00000010553
ENSP00000291536	ENSTGUP00000005825
ENSP00000347486	ENSTGUP00000006209
ENSP00000356436	ENSTGUP00000003563
ENSP00000360762	ENSTGUP00000008691
ENSP00000430985	ENSTGUP00000012771
ENSP00000250894	ENSTGUP00000003264
ENSP00000262013	ENSTGUP00000009628
ENSP00000369981	ENSTGUP00000004600
ENSP00000418744	ENSTGUP00000006527
ENSP00000278937	ENSTGUP00000000237
ENSP00000352513	ENSTGUP00000013904
ENSP00000278947	ENSTGUP00000017637
ENSP00000322460	ENSTGUP00000000233
ENSP00000266712	ENSTGUP00000008275
ENSP00000442046	ENSTGUP00000011791
ENSP00000343871	ENSTGUP00000011245
ENSP00000362824	ENSTGUP00000007184
ENSP00000283296	ENSTGUP00000013609
ENSP00000361995	ENSTGUP00000005413
ENSP00000268125	ENSTGUP00000008513
ENSP00000275162	ENSTGUP00000012176
ENSP00000428402	ENSTGUP00000011569
ENSP00000302843	ENSTGUP00000015009
ENSP00000347872	ENSTGUP00000002938
ENSP00000303129	ENSTGUP00000009423
ENSP00000399805	ENSTGUP00000010729
ENSP00000323678	ENSTGUP00000009389
ENSP00000436836	ENSTGUP00000004504
ENSP00000005284	ENSTGUP00000006373
ENSP00000300105	ENSTGUP00000011052
ENSP00000262138	ENSTGUP00000004516
ENSP00000440045	ENSTGUP00000005971
ENSP00000400258	ENSTGUP00000013320
ENSP00000362444	ENSTGUP00000001792
ENSP00000247191	ENSTGUP00000013464
ENSP00000359132	ENSTGUP00000005217
ENSP00000367446	ENSTGUP00000012701
ENSP00000388658	ENSTGUP00000008583
ENSP00000400101	ENSTGUP00000001687
ENSP00000322020	ENSTGUP00000010139
ENSP00000307513	ENSTGUP00000003162
ENSP00000283243	ENSTGUP00000006712
ENSP00000356587	ENSTGUP00000017666
ENSP00000348886	ENSTGUP00000001831
ENSP00000327048	ENSTGUP00000004740
ENSP00000328364	ENSTGUP00000013116
ENSP00000345393	ENSTGUP00000010757
ENSP00000350369	ENSTGUP00000003663
ENSP00000344903	ENSTGUP00000008481
ENSP00000297282	ENSTGUP00000011888
ENSP00000194130	ENSTGUP00000004522
ENSP00000279027	ENSTGUP00000005546
ENSP00000392411	ENSTGUP00000006158
ENSP00000406220	ENSTGUP00000009193
ENSP00000435582	ENSTGUP00000007870
ENSP00000353249	ENSTGUP00000015337
ENSP00000360905	ENSTGUP00000008844
ENSP00000379500	ENSTGUP00000009228
ENSP00000355751	ENSTGUP00000010031
ENSP00000222271	ENSTGUP00000014507
ENSP00000339730	ENSTGUP00000003709
ENSP00000357362	ENSTGUP00000014278
ENSP00000360500	ENSTGUP00000009575
ENSP00000371686	ENSTGUP00000005669
ENSP00000190165	ENSTGUP00000005672
ENSP00000227451	ENSTGUP00000007357
ENSP00000316532	ENSTGUP00000005160
ENSP00000410852	ENSTGUP00000005026
ENSP00000005286	ENSTGUP00000006525
ENSP00000356275	ENSTGUP00000001355
ENSP00000431813	ENSTGUP00000016201
ENSP00000160373	ENSTGUP00000004958
ENSP00000271277	ENSTGUP00000017828
ENSP00000237172	ENSTGUP00000013013
ENSP00000346560	ENSTGUP00000014041
ENSP00000303758	ENSTGUP00000001481
ENSP00000261889	ENSTGUP00000004758
ENSP00000363349	ENSTGUP00000001284
ENSP00000238994	ENSTGUP00000008758
ENSP00000308318	ENSTGUP00000005051
ENSP00000360035	ENSTGUP00000008220
ENSP00000284601	ENSTGUP00000005553
ENSP00000336630	ENSTGUP00000010366
ENSP00000356205	ENSTGUP00000001424
ENSP00000276218	ENSTGUP00000018065
ENSP00000391299	ENSTGUP00000011327
ENSP00000342313	ENSTGUP00000004064
ENSP00000332723	ENSTGUP00000012708
ENSP00000411770	ENSTGUP00000013371
ENSP00000359305	ENSTGUP00000006126
ENSP00000356381	ENSTGUP00000011714
ENSP00000369989	ENSTGUP00000012054
ENSP00000233596	ENSTGUP00000000875
ENSP00000368959	ENSTGUP00000001057
ENSP00000254901	ENSTGUP00000000004
ENSP00000438346	ENSTGUP00000011132
ENSP00000303482	ENSTGUP00000016601
ENSP00000362863	ENSTGUP00000005347
ENSP00000358159	ENSTGUP00000012638
ENSP00000295488	ENSTGUP00000002235
ENSP00000435506	ENSTGUP00000010871
ENSP00000317123	ENSTGUP00000014902
ENSP00000267984	ENSTGUP00000008191
ENSP00000365411	ENSTGUP00000001177
ENSP00000263915	ENSTGUP00000007219
ENSP00000381793	ENSTGUP00000008212
ENSP00000403459	ENSTGUP00000002306
ENSP00000369442	ENSTGUP00000012158
ENSP00000257408	ENSTGUP00000009157
ENSP00000264162	ENSTGUP00000012145
ENSP00000365397	ENSTGUP00000002564
ENSP00000358854	ENSTGUP00000010617
ENSP00000319474	ENSTGUP00000015957
ENSP00000387078	ENSTGUP00000012594
ENSP00000344504	ENSTGUP00000010848
ENSP00000349727	ENSTGUP00000000419
ENSP00000372160	ENSTGUP00000009545
ENSP00000262593	ENSTGUP00000008754
ENSP00000344277	ENSTGUP00000005134
ENSP00000245312	ENSTGUP00000011142
ENSP00000273861	ENSTGUP00000008315
ENSP00000216540	ENSTGUP00000011770
ENSP00000216264	ENSTGUP00000003893
ENSP00000347581	ENSTGUP00000011981
ENSP00000404121	ENSTGUP00000014107
ENSP00000265069	ENSTGUP00000001972
ENSP00000361800	ENSTGUP00000004174
ENSP00000360065	ENSTGUP00000010482
ENSP00000242317	ENSTGUP00000001775
ENSP00000380308	ENSTGUP00000008537
ENSP00000264968	ENSTGUP00000010492
ENSP00000474896	ENSTGUP00000008173
ENSP00000354458	ENSTGUP00000009905
ENSP00000360281	ENSTGUP00000009932
ENSP00000322061	ENSTGUP00000002273
ENSP00000309270	ENSTGUP00000011073
ENSP00000362207	ENSTGUP00000004253
ENSP00000307911	ENSTGUP00000008979
ENSP00000354842	ENSTGUP00000011516
ENSP00000219746	ENSTGUP00000007729
ENSP00000311657	ENSTGUP00000004537
ENSP00000346206	ENSTGUP00000015676
ENSP00000440288	ENSTGUP00000005720
ENSP00000275016	ENSTGUP00000013634
ENSP00000310721	ENSTGUP00000011596
ENSP00000301645	ENSTGUP00000011472
ENSP00000318867	ENSTGUP00000000259
ENSP00000259808	ENSTGUP00000002243
ENSP00000220751	ENSTGUP00000012150
ENSP00000332454	ENSTGUP00000005584
ENSP00000306678	ENSTGUP00000000273
ENSP00000363852	ENSTGUP00000000348
ENSP00000336888	ENSTGUP00000014702
ENSP00000359892	ENSTGUP00000010766
ENSP00000413025	ENSTGUP00000008158
ENSP00000344544	ENSTGUP00000002315
ENSP00000357881	ENSTGUP00000011706
ENSP00000343526	ENSTGUP00000010115
ENSP00000303434	ENSTGUP00000002464
ENSP00000346643	ENSTGUP00000004045
ENSP00000292432	ENSTGUP00000000496
ENSP00000223366	ENSTGUP00000003646
ENSP00000295256	ENSTGUP00000003236
ENSP00000367542	ENSTGUP00000001928
ENSP00000340243	ENSTGUP00000005396
ENSP00000342962	ENSTGUP00000012194
ENSP00000319796	ENSTGUP00000010522
ENSP00000420863	ENSTGUP00000003660
ENSP00000262809	ENSTGUP00000001065
ENSP00000274140	ENSTGUP00000007834
ENSP00000427223	ENSTGUP00000005998
ENSP00000379118	ENSTGUP00000008103
ENSP00000471536	ENSTGUP00000000081
ENSP00000385824	ENSTGUP00000012497
ENSP00000363377	ENSTGUP00000007495
ENSP00000366746	ENSTGUP00000001329
ENSP00000413697	ENSTGUP00000011194
ENSP00000330631	ENSTGUP00000005970
ENSP00000043402	ENSTGUP00000010901
ENSP00000399441	ENSTGUP00000002852
ENSP00000340328	ENSTGUP00000006607
ENSP00000312411	ENSTGUP00000007643
ENSP00000417659	ENSTGUP00000011495
ENSP00000254654	ENSTGUP00000006741
ENSP00000477341	ENSTGUP00000002579
ENSP00000343909	ENSTGUP00000007324
ENSP00000378830	ENSTGUP00000009243
ENSP00000338673	ENSTGUP00000008195
ENSP00000376345	ENSTGUP00000008899
ENSP00000378324	ENSTGUP00000003402
ENSP00000414398	ENSTGUP00000006993
ENSP00000347055	ENSTGUP00000001979
ENSP00000379210	ENSTGUP00000000210
ENSP00000229824	ENSTGUP00000017749
ENSP00000365630	ENSTGUP00000003320
ENSP00000379601	ENSTGUP00000006703
ENSP00000329647	ENSTGUP00000017924
ENSP00000330247	ENSTGUP00000003515
ENSP00000406933	ENSTGUP00000006076
ENSP00000376615	ENSTGUP00000011559
ENSP00000261461	ENSTGUP00000003197
ENSP00000417963	ENSTGUP00000005123
ENSP00000296220	ENSTGUP00000004095
ENSP00000379804	ENSTGUP00000003775
ENSP00000378349	ENSTGUP00000003758
ENSP00000353094	ENSTGUP00000004184
ENSP00000320893	ENSTGUP00000003641
ENSP00000328327	ENSTGUP00000009111
ENSP00000356790	ENSTGUP00000013829
ENSP00000473410	ENSTGUP00000010235
ENSP00000381476	ENSTGUP00000003491
ENSP00000396538	ENSTGUP00000008367
ENSP00000325748	ENSTGUP00000006292
ENSP00000361892	ENSTGUP00000005243
ENSP00000344546	ENSTGUP00000011463
ENSP00000320485	ENSTGUP00000001022
ENSP00000343126	ENSTGUP00000004138
ENSP00000368189	ENSTGUP00000001800
ENSP00000379891	ENSTGUP00000008143
ENSP00000352167	ENSTGUP00000013134
ENSP00000413049	ENSTGUP00000001280
ENSP00000326305	ENSTGUP00000009392
ENSP00000397563	ENSTGUP00000003813
ENSP00000257177	ENSTGUP00000009322
ENSP00000365130	ENSTGUP00000000638
ENSP00000263063	ENSTGUP00000001078
ENSP00000373420	ENSTGUP00000003805
ENSP00000325594	ENSTGUP00000001137
ENSP00000337732	ENSTGUP00000017246
ENSP00000274473	ENSTGUP00000006709
ENSP00000266214	ENSTGUP00000010923
ENSP00000259021	ENSTGUP00000001933
ENSP00000287239	ENSTGUP00000006836
ENSP00000380136	ENSTGUP00000005580
ENSP00000316948	ENSTGUP00000001189
ENSP00000337194	ENSTGUP00000002295
ENSP00000379602	ENSTGUP00000013733
ENSP00000264245	ENSTGUP00000013795
ENSP00000310561	ENSTGUP00000000592
ENSP00000410561	ENSTGUP00000008403
ENSP00000272433	ENSTGUP00000015811
ENSP00000347924	ENSTGUP00000011455
ENSP00000316905	ENSTGUP00000000350
ENSP00000224807	ENSTGUP00000010374
ENSP00000266771	ENSTGUP00000004992
ENSP00000340402	ENSTGUP00000012752
ENSP00000365686	ENSTGUP00000011386
ENSP00000264025	ENSTGUP00000000411
ENSP00000359000	ENSTGUP00000007694
ENSP00000020673	ENSTGUP00000007820
ENSP00000417706	ENSTGUP00000009536
ENSP00000292782	ENSTGUP00000010849
ENSP00000319482	ENSTGUP00000009494
ENSP00000334625	ENSTGUP00000008190
ENSP00000298139	ENSTGUP00000001824
ENSP00000317636	ENSTGUP00000008731
ENSP00000269228	ENSTGUP00000010802
ENSP00000265565	ENSTGUP00000015194
ENSP00000332353	ENSTGUP00000000560
ENSP00000361266	ENSTGUP00000007994
ENSP00000396722	ENSTGUP00000000712
ENSP00000330862	ENSTGUP00000000702
ENSP00000350364	ENSTGUP00000010703
ENSP00000264668	ENSTGUP00000007952
ENSP00000337459	ENSTGUP00000010731
ENSP00000419970	ENSTGUP00000004821
ENSP00000283122	ENSTGUP00000000696
ENSP00000319052	ENSTGUP00000005644
ENSP00000355480	ENSTGUP00000008622
ENSP00000387536	ENSTGUP00000007416
ENSP00000282077	ENSTGUP00000008792
ENSP00000005178	ENSTGUP00000001637
ENSP00000333633	ENSTGUP00000017492
ENSP00000349076	ENSTGUP00000013684
ENSP00000417654	ENSTGUP00000013822
ENSP00000320566	ENSTGUP00000004796
ENSP00000322142	ENSTGUP00000006097
ENSP00000380024	ENSTGUP00000013715
ENSP00000364929	ENSTGUP00000009109
ENSP00000307183	ENSTGUP00000006752
ENSP00000377265	ENSTGUP00000013659
ENSP00000362332	ENSTGUP00000001729
ENSP00000201031	ENSTGUP00000008641
ENSP00000008391	ENSTGUP00000013657
ENSP00000406482	ENSTGUP00000002478
ENSP00000316881	ENSTGUP00000009658
ENSP00000323696	ENSTGUP00000001820
ENSP00000347649	ENSTGUP00000002495
ENSP00000236040	ENSTGUP00000017533
ENSP00000340507	ENSTGUP00000012648
ENSP00000351250	ENSTGUP00000001056
ENSP00000419185	ENSTGUP00000017782
ENSP00000302630	ENSTGUP00000006820
ENSP00000371786	ENSTGUP00000000215
ENSP00000261726	ENSTGUP00000006661
ENSP00000396935	ENSTGUP00000012645
ENSP00000417003	ENSTGUP00000010389
ENSP00000304277	ENSTGUP00000011776
ENSP00000305852	ENSTGUP00000011771
ENSP00000373272	ENSTGUP00000003891
ENSP00000256649	ENSTGUP00000013758
ENSP00000381340	ENSTGUP00000010432
ENSP00000323714	ENSTGUP00000000519
ENSP00000393324	ENSTGUP00000010238
ENSP00000239938	ENSTGUP00000000002
ENSP00000331327	ENSTGUP00000005046
ENSP00000374205	ENSTGUP00000006891
ENSP00000409738	ENSTGUP00000005433
ENSP00000321951	ENSTGUP00000004276
ENSP00000314380	ENSTGUP00000016586
ENSP00000437402	ENSTGUP00000013686
ENSP00000387194	ENSTGUP00000011384
ENSP00000227348	ENSTGUP00000000491
ENSP00000475496	ENSTGUP00000003997
ENSP00000268099	ENSTGUP00000004067
ENSP00000307275	ENSTGUP00000016945
ENSP00000355387	ENSTGUP00000004000
ENSP00000316007	ENSTGUP00000000277
ENSP00000419101	ENSTGUP00000007209
ENSP00000302177	ENSTGUP00000013391
ENSP00000324944	ENSTGUP00000006497
ENSP00000245615	ENSTGUP00000014977
ENSP00000261407	ENSTGUP00000013662
ENSP00000406052	ENSTGUP00000017665
ENSP00000346065	ENSTGUP00000013625
ENSP00000384376	ENSTGUP00000013565
ENSP00000414624	ENSTGUP00000008232
ENSP00000325674	ENSTGUP00000005563
ENSP00000369409	ENSTGUP00000013214
ENSP00000284073	ENSTGUP00000008709
ENSP00000257552	ENSTGUP00000009824
ENSP00000229340	ENSTGUP00000009649
ENSP00000257017	ENSTGUP00000005378
ENSP00000306496	ENSTGUP00000002506
ENSP00000358644	ENSTGUP00000017809
ENSP00000393987	ENSTGUP00000006422
ENSP00000383933	ENSTGUP00000003932
ENSP00000295569	ENSTGUP00000009978
ENSP00000418575	ENSTGUP00000009975
ENSP00000369677	ENSTGUP00000015343
ENSP00000318234	ENSTGUP00000004486
ENSP00000254528	ENSTGUP00000010406
ENSP00000332806	ENSTGUP00000005017
ENSP00000325355	ENSTGUP00000008834
ENSP00000345436	ENSTGUP00000006485
ENSP00000396421	ENSTGUP00000014021
ENSP00000274289	ENSTGUP00000002695
ENSP00000361275	ENSTGUP00000007964
ENSP00000253159	ENSTGUP00000009377
ENSP00000441823	ENSTGUP00000006722
ENSP00000251020	ENSTGUP00000007732
ENSP00000259708	ENSTGUP00000004961
ENSP00000320543	ENSTGUP00000007240
ENSP00000344208	ENSTGUP00000000111
ENSP00000410403	ENSTGUP00000006328
ENSP00000465419	ENSTGUP00000000155
ENSP00000281537	ENSTGUP00000005853
ENSP00000355938	ENSTGUP00000003117
ENSP00000320234	ENSTGUP00000000134
ENSP00000364220	ENSTGUP00000017385
ENSP00000300055	ENSTGUP00000008352
ENSP00000405514	ENSTGUP00000001624
ENSP00000226574	ENSTGUP00000003727
ENSP00000358983	ENSTGUP00000007782
ENSP00000221452	ENSTGUP00000017025
ENSP00000295025	ENSTGUP00000006943
ENSP00000329468	ENSTGUP00000005080
ENSP00000353078	ENSTGUP00000011199
ENSP00000380505	ENSTGUP00000012432
ENSP00000338348	ENSTGUP00000006208
ENSP00000341346	ENSTGUP00000009294
ENSP00000207457	ENSTGUP00000001676
ENSP00000379263	ENSTGUP00000005206
ENSP00000259339	ENSTGUP00000004580
ENSP00000345719	ENSTGUP00000004604
ENSP00000356599	ENSTGUP00000017673
ENSP00000350102	ENSTGUP00000002844
ENSP00000078445	ENSTGUP00000001015
ENSP00000342136	ENSTGUP00000001908
ENSP00000329140	ENSTGUP00000011945
ENSP00000434939	ENSTGUP00000011005
ENSP00000411145	ENSTGUP00000004619
ENSP00000283268	ENSTGUP00000009631
ENSP00000359357	ENSTGUP00000006235
ENSP00000346240	ENSTGUP00000002392
ENSP00000337701	ENSTGUP00000010105
ENSP00000370430	ENSTGUP00000008813
ENSP00000356015	ENSTGUP00000011754
ENSP00000361769	ENSTGUP00000017612
ENSP00000439287	ENSTGUP00000005331
ENSP00000384892	ENSTGUP00000012537
ENSP00000428417	ENSTGUP00000013080
ENSP00000323313	ENSTGUP00000004485
ENSP00000264065	ENSTGUP00000009895
ENSP00000381104	ENSTGUP00000006731
ENSP00000365567	ENSTGUP00000011293
ENSP00000216605	ENSTGUP00000013322
ENSP00000265686	ENSTGUP00000007648
ENSP00000332247	ENSTGUP00000005390
ENSP00000264649	ENSTGUP00000002751
ENSP00000336740	ENSTGUP00000003521
ENSP00000338127	ENSTGUP00000001871
ENSP00000361158	ENSTGUP00000008182
ENSP00000421981	ENSTGUP00000001566
ENSP00000290649	ENSTGUP00000006838
ENSP00000430955	ENSTGUP00000000600
ENSP00000304051	ENSTGUP00000012839
ENSP00000366395	ENSTGUP00000016167
ENSP00000247461	ENSTGUP00000001099
ENSP00000320866	ENSTGUP00000015340
ENSP00000370571	ENSTGUP00000009606
ENSP00000261854	ENSTGUP00000007654
ENSP00000288680	ENSTGUP00000009962
ENSP00000229335	ENSTGUP00000013507
ENSP00000244669	ENSTGUP00000017867
ENSP00000278060	ENSTGUP00000004994
ENSP00000297792	ENSTGUP00000006430
ENSP00000383042	ENSTGUP00000001487
ENSP00000269397	ENSTGUP00000003246
ENSP00000269385	ENSTGUP00000003250
ENSP00000308750	ENSTGUP00000003255
ENSP00000297565	ENSTGUP00000012389
ENSP00000227524	ENSTGUP00000006509
ENSP00000363313	ENSTGUP00000002707
ENSP00000430432	ENSTGUP00000012328
ENSP00000359128	ENSTGUP00000010267
ENSP00000361110	ENSTGUP00000005586
ENSP00000368835	ENSTGUP00000005562
ENSP00000312272	ENSTGUP00000007728
ENSP00000342832	ENSTGUP00000008854
ENSP00000265175	ENSTGUP00000004246
ENSP00000343405	ENSTGUP00000007216
ENSP00000280551	ENSTGUP00000001936
ENSP00000259605	ENSTGUP00000000103
ENSP00000274811	ENSTGUP00000000535
ENSP00000368824	ENSTGUP00000007681
ENSP00000357232	ENSTGUP00000003575
ENSP00000268122	ENSTGUP00000008398
ENSP00000360217	ENSTGUP00000013654
ENSP00000251170	ENSTGUP00000003597
ENSP00000341564	ENSTGUP00000008941
ENSP00000406197	ENSTGUP00000013669
ENSP00000215368	ENSTGUP00000000897
ENSP00000328777	ENSTGUP00000000980
ENSP00000357392	ENSTGUP00000016531
ENSP00000359489	ENSTGUP00000004862
ENSP00000265343	ENSTGUP00000000192
ENSP00000376333	ENSTGUP00000008798
ENSP00000273666	ENSTGUP00000013766
ENSP00000342538	ENSTGUP00000014766
ENSP00000317743	ENSTGUP00000010956
ENSP00000385616	ENSTGUP00000010662
ENSP00000384015	ENSTGUP00000008713
ENSP00000341280	ENSTGUP00000006247
ENSP00000460971	ENSTGUP00000009426
ENSP00000355529	ENSTGUP00000007401
ENSP00000278853	ENSTGUP00000006483
ENSP00000386289	ENSTGUP00000011411
ENSP00000363458	ENSTGUP00000001132
ENSP00000285599	ENSTGUP00000010412
ENSP00000261483	ENSTGUP00000001006
ENSP00000353655	ENSTGUP00000010427
ENSP00000451575	ENSTGUP00000013003
ENSP00000438949	ENSTGUP00000012446
ENSP00000320025	ENSTGUP00000001294
ENSP00000265997	ENSTGUP00000009273
ENSP00000443985	ENSTGUP00000010138
ENSP00000263791	ENSTGUP00000011969
ENSP00000199389	ENSTGUP00000009087
ENSP00000307235	ENSTGUP00000011229
ENSP00000233057	ENSTGUP00000009050
ENSP00000338207	ENSTGUP00000008646
ENSP00000442786	ENSTGUP00000012750
ENSP00000257818	ENSTGUP00000005789
ENSP00000361043	ENSTGUP00000008504
ENSP00000336606	ENSTGUP00000012245
ENSP00000386520	ENSTGUP00000005042
ENSP00000216268	ENSTGUP00000003967
ENSP00000357637	ENSTGUP00000011970
ENSP00000430241	ENSTGUP00000004466
ENSP00000362942	ENSTGUP00000000965
ENSP00000417038	ENSTGUP00000011359
ENSP00000360054	ENSTGUP00000008240
ENSP00000311713	ENSTGUP00000000436
ENSP00000348278	ENSTGUP00000007799
ENSP00000336655	ENSTGUP00000002002
ENSP00000281456	ENSTGUP00000006957
ENSP00000358888	ENSTGUP00000014338
ENSP00000358297	ENSTGUP00000004551
ENSP00000417653	ENSTGUP00000003728
ENSP00000320176	ENSTGUP00000016332
ENSP00000415579	ENSTGUP00000008541
ENSP00000264010	ENSTGUP00000005778
ENSP00000318085	ENSTGUP00000000366
ENSP00000404854	ENSTGUP00000012961
ENSP00000343635	ENSTGUP00000004384
ENSP00000357341	ENSTGUP00000012142
ENSP00000217320	ENSTGUP00000003405
ENSP00000337838	ENSTGUP00000007318
ENSP00000274721	ENSTGUP00000000035
ENSP00000347591	ENSTGUP00000011357
ENSP00000313423	ENSTGUP00000015692
ENSP00000366243	ENSTGUP00000000870
ENSP00000350071	ENSTGUP00000012216
ENSP00000263918	ENSTGUP00000008988
ENSP00000327197	ENSTGUP00000010760
ENSP00000004980	ENSTGUP00000003399
ENSP00000258080	ENSTGUP00000015044
ENSP00000303766	ENSTGUP00000015538
ENSP00000356331	ENSTGUP00000004556
ENSP00000318986	ENSTGUP00000013895
ENSP00000364145	ENSTGUP00000015798
ENSP00000369100	ENSTGUP00000002094
ENSP00000356113	ENSTGUP00000017799
ENSP00000024061	ENSTGUP00000013068
ENSP00000323847	ENSTGUP00000011497
ENSP00000282026	ENSTGUP00000012507
ENSP00000314036	ENSTGUP00000009648
ENSP00000310551	ENSTGUP00000005550
ENSP00000370395	ENSTGUP00000002952
ENSP00000433757	ENSTGUP00000000279
ENSP00000378328	ENSTGUP00000006582
ENSP00000427130	ENSTGUP00000006272
ENSP00000359982	ENSTGUP00000010604
ENSP00000408005	ENSTGUP00000006744
ENSP00000262613	ENSTGUP00000009170
ENSP00000342143	ENSTGUP00000013930
ENSP00000347742	ENSTGUP00000000380
ENSP00000294725	ENSTGUP00000004338
ENSP00000415106	ENSTGUP00000010691
ENSP00000280098	ENSTGUP00000012199
ENSP00000228251	ENSTGUP00000012410
ENSP00000262746	ENSTGUP00000008229
ENSP00000368646	ENSTGUP00000007560
ENSP00000296464	ENSTGUP00000002147
ENSP00000384144	ENSTGUP00000000047
ENSP00000299633	ENSTGUP00000007973
ENSP00000317396	ENSTGUP00000013389
ENSP00000258229	ENSTGUP00000010510
ENSP00000370299	ENSTGUP00000008735
ENSP00000365188	ENSTGUP00000005010
ENSP00000367950	ENSTGUP00000001450
ENSP00000406546	ENSTGUP00000005878
ENSP00000298472	ENSTGUP00000011409
ENSP00000363229	ENSTGUP00000006152
ENSP00000283309	ENSTGUP00000009949
ENSP00000271555	ENSTGUP00000003598
ENSP00000340874	ENSTGUP00000000691
ENSP00000444972	ENSTGUP00000011144
ENSP00000265165	ENSTGUP00000004169
ENSP00000340347	ENSTGUP00000001336
ENSP00000441640	ENSTGUP00000011639
ENSP00000416508	ENSTGUP00000009396
ENSP00000327214	ENSTGUP00000017007
ENSP00000377424	ENSTGUP00000008241
ENSP00000362285	ENSTGUP00000004380
ENSP00000380081	ENSTGUP00000007922
ENSP00000345295	ENSTGUP00000006268
ENSP00000350078	ENSTGUP00000015939
ENSP00000279873	ENSTGUP00000005432
ENSP00000264183	ENSTGUP00000010581
ENSP00000325074	ENSTGUP00000004382
ENSP00000336591	ENSTGUP00000000076
ENSP00000335083	ENSTGUP00000010391
ENSP00000399970	ENSTGUP00000011993
ENSP00000329967	ENSTGUP00000006693
ENSP00000430684	ENSTGUP00000005662
ENSP00000224356	ENSTGUP00000009117
ENSP00000285949	ENSTGUP00000009124
ENSP00000299163	ENSTGUP00000007866
ENSP00000398410	ENSTGUP00000009777
ENSP00000262811	ENSTGUP00000000417
ENSP00000385727	ENSTGUP00000003068
ENSP00000298532	ENSTGUP00000006478
ENSP00000339992	ENSTGUP00000011856
ENSP00000429633	ENSTGUP00000011646
ENSP00000398861	ENSTGUP00000001850
ENSP00000323780	ENSTGUP00000005391
ENSP00000295759	ENSTGUP00000006079
ENSP00000297991	ENSTGUP00000001721
ENSP00000297988	ENSTGUP00000001711
ENSP00000253754	ENSTGUP00000001410
ENSP00000337180	ENSTGUP00000012498
ENSP00000260970	ENSTGUP00000008153
ENSP00000232978	ENSTGUP00000000285
ENSP00000368005	ENSTGUP00000015944
ENSP00000359233	ENSTGUP00000005872
ENSP00000349396	ENSTGUP00000012485
ENSP00000258428	ENSTGUP00000010413
ENSP00000361310	ENSTGUP00000009473
ENSP00000241436	ENSTGUP00000006376
ENSP00000230323	ENSTGUP00000017714
ENSP00000295600	ENSTGUP00000010166
ENSP00000265440	ENSTGUP00000005454
ENSP00000354543	ENSTGUP00000011748
ENSP00000454919	ENSTGUP00000014249
ENSP00000368237	ENSTGUP00000002196
ENSP00000351155	ENSTGUP00000013559
ENSP00000358060	ENSTGUP00000004773
ENSP00000338093	ENSTGUP00000005949
ENSP00000419503	ENSTGUP00000004377
ENSP00000261875	ENSTGUP00000009455
ENSP00000360195	ENSTGUP00000010101
ENSP00000361473	ENSTGUP00000007658
ENSP00000360431	ENSTGUP00000008919
ENSP00000302657	ENSTGUP00000006510
ENSP00000358131	ENSTGUP00000004616
ENSP00000305926	ENSTGUP00000005616
ENSP00000237289	ENSTGUP00000011231
ENSP00000352676	ENSTGUP00000011812
ENSP00000228740	ENSTGUP00000008839
ENSP00000289013	ENSTGUP00000013115
ENSP00000357453	ENSTGUP00000012224
ENSP00000348959	ENSTGUP00000013742
ENSP00000380034	ENSTGUP00000011253
ENSP00000246104	ENSTGUP00000006989
ENSP00000260526	ENSTGUP00000005885
ENSP00000439601	ENSTGUP00000000948
ENSP00000230085	ENSTGUP00000012508
ENSP00000377059	ENSTGUP00000015243
ENSP00000342626	ENSTGUP00000011851
ENSP00000333640	ENSTGUP00000005594
ENSP00000356870	ENSTGUP00000011924
ENSP00000411514	ENSTGUP00000002580
ENSP00000386845	ENSTGUP00000009619
ENSP00000281523	ENSTGUP00000003393
ENSP00000396843	ENSTGUP00000000189
ENSP00000370340	ENSTGUP00000004806
ENSP00000332513	ENSTGUP00000005285
ENSP00000358853	ENSTGUP00000012953
ENSP00000265689	ENSTGUP00000010237
ENSP00000356170	ENSTGUP00000017750
ENSP00000362151	ENSTGUP00000001902
ENSP00000420736	ENSTGUP00000010234
ENSP00000404296	ENSTGUP00000012720
ENSP00000360069	ENSTGUP00000008250
ENSP00000361664	ENSTGUP00000017608
ENSP00000356575	ENSTGUP00000011317
ENSP00000309640	ENSTGUP00000009336
ENSP00000309096	ENSTGUP00000000008
ENSP00000289166	ENSTGUP00000000999
ENSP00000443410	ENSTGUP00000015448
ENSP00000359181	ENSTGUP00000010294
ENSP00000360216	ENSTGUP00000009360
ENSP00000265421	ENSTGUP00000005704
ENSP00000427120	ENSTGUP00000001387
ENSP00000271915	ENSTGUP00000004265
ENSP00000365063	ENSTGUP00000011123
ENSP00000366240	ENSTGUP00000000857
ENSP00000250974	ENSTGUP00000000265
ENSP00000355870	ENSTGUP00000002787
ENSP00000227256	ENSTGUP00000016120
ENSP00000331470	ENSTGUP00000006184
ENSP00000321711	ENSTGUP00000009635
ENSP00000435585	ENSTGUP00000007433
ENSP00000281172	ENSTGUP00000012770
ENSP00000264716	ENSTGUP00000002626
ENSP00000306245	ENSTGUP00000012581
ENSP00000289473	ENSTGUP00000003890
ENSP00000380450	ENSTGUP00000006764
ENSP00000356382	ENSTGUP00000004362
ENSP00000405890	ENSTGUP00000017594
ENSP00000414712	ENSTGUP00000011185
ENSP00000362244	ENSTGUP00000017627
ENSP00000369213	ENSTGUP00000001567
ENSP00000251642	ENSTGUP00000002596
ENSP00000263642	ENSTGUP00000007146
ENSP00000437256	ENSTGUP00000013036
ENSP00000192314	ENSTGUP00000006064
ENSP00000270824	ENSTGUP00000001653
ENSP00000350402	ENSTGUP00000014012
ENSP00000320084	ENSTGUP00000015212
ENSP00000358470	ENSTGUP00000013760
ENSP00000426103	ENSTGUP00000003166
ENSP00000261537	ENSTGUP00000010673
ENSP00000369579	ENSTGUP00000009296
ENSP00000471417	ENSTGUP00000006383
ENSP00000368976	ENSTGUP00000005008
ENSP00000388878	ENSTGUP00000009939
ENSP00000424243	ENSTGUP00000013145
ENSP00000346964	ENSTGUP00000002179
ENSP00000316193	ENSTGUP00000007677
ENSP00000356694	ENSTGUP00000017541
ENSP00000363157	ENSTGUP00000003285
ENSP00000287908	ENSTGUP00000001471
ENSP00000256997	ENSTGUP00000010819
ENSP00000358241	ENSTGUP00000013926
ENSP00000256951	ENSTGUP00000009736
ENSP00000301738	ENSTGUP00000009865
ENSP00000312814	ENSTGUP00000009012
ENSP00000384391	ENSTGUP00000011011
ENSP00000386458	ENSTGUP00000012496
ENSP00000296702	ENSTGUP00000000082
ENSP00000239231	ENSTGUP00000001555
ENSP00000332123	ENSTGUP00000011324
ENSP00000274605	ENSTGUP00000015528
ENSP00000370981	ENSTGUP00000017572
ENSP00000253193	ENSTGUP00000009711
ENSP00000276654	ENSTGUP00000012551
ENSP00000318607	ENSTGUP00000010431
ENSP00000371846	ENSTGUP00000007411
ENSP00000262653	ENSTGUP00000003908
ENSP00000402257	ENSTGUP00000012209
ENSP00000383365	ENSTGUP00000008632
ENSP00000434516	ENSTGUP00000011489
ENSP00000350718	ENSTGUP00000017779
ENSP00000261226	ENSTGUP00000008589
ENSP00000384999	ENSTGUP00000001406
ENSP00000332170	ENSTGUP00000013848
ENSP00000251047	ENSTGUP00000014987
ENSP00000258168	ENSTGUP00000004654
ENSP00000261693	ENSTGUP00000005161
ENSP00000264896	ENSTGUP00000001744
ENSP00000322159	ENSTGUP00000010194
ENSP00000361306	ENSTGUP00000004211
ENSP00000384259	ENSTGUP00000006115
ENSP00000372059	ENSTGUP00000007035
ENSP00000417138	ENSTGUP00000006266
ENSP00000264669	ENSTGUP00000007957
ENSP00000228641	ENSTGUP00000007976
ENSP00000241651	ENSTGUP00000001422
ENSP00000228644	ENSTGUP00000007977
ENSP00000250003	ENSTGUP00000009077
ENSP00000352926	ENSTGUP00000013558
ENSP00000354588	ENSTGUP00000016344
ENSP00000368464	ENSTGUP00000001762
ENSP00000343515	ENSTGUP00000007513
ENSP00000428426	ENSTGUP00000011358
ENSP00000313886	ENSTGUP00000008473
ENSP00000425133	ENSTGUP00000004060
ENSP00000415243	ENSTGUP00000011290
ENSP00000343200	ENSTGUP00000014645
ENSP00000473510	ENSTGUP00000002212
ENSP00000364609	ENSTGUP00000016912
ENSP00000219439	ENSTGUP00000006919
ENSP00000358814	ENSTGUP00000000862
ENSP00000368759	ENSTGUP00000005957
ENSP00000360387	ENSTGUP00000008693
ENSP00000376899	ENSTGUP00000013915
ENSP00000256652	ENSTGUP00000013916
ENSP00000297737	ENSTGUP00000005316
ENSP00000406144	ENSTGUP00000008937
ENSP00000422496	ENSTGUP00000004708
ENSP00000323645	ENSTGUP00000010851
ENSP00000265729	ENSTGUP00000001464
ENSP00000362807	ENSTGUP00000015597
ENSP00000264933	ENSTGUP00000008984
ENSP00000307697	ENSTGUP00000009531
ENSP00000420443	ENSTGUP00000004168
ENSP00000272133	ENSTGUP00000004194
ENSP00000348944	ENSTGUP00000001588
ENSP00000349131	ENSTGUP00000012128
ENSP00000217260	ENSTGUP00000007065
ENSP00000216487	ENSTGUP00000012955
ENSP00000383333	ENSTGUP00000004962
ENSP00000262768	ENSTGUP00000016131
ENSP00000266085	ENSTGUP00000011236
ENSP00000314556	ENSTGUP00000010040
ENSP00000360613	ENSTGUP00000003451
ENSP00000301037	ENSTGUP00000006217
ENSP00000298630	ENSTGUP00000012029
ENSP00000418668	ENSTGUP00000008903
ENSP00000307292	ENSTGUP00000011044
ENSP00000290921	ENSTGUP00000010999
ENSP00000350673	ENSTGUP00000005402
ENSP00000396234	ENSTGUP00000009164
ENSP00000241051	ENSTGUP00000005120
ENSP00000265036	ENSTGUP00000002755
ENSP00000428976	ENSTGUP00000016045
ENSP00000278193	ENSTGUP00000004872
ENSP00000447488	ENSTGUP00000007984
ENSP00000361554	ENSTGUP00000007349
ENSP00000075503	ENSTGUP00000012415
ENSP00000329668	ENSTGUP00000007460
ENSP00000264554	ENSTGUP00000000612
ENSP00000364995	ENSTGUP00000000470
ENSP00000362271	ENSTGUP00000003665
ENSP00000337889	ENSTGUP00000010862
ENSP00000401867	ENSTGUP00000000437
ENSP00000360472	ENSTGUP00000008952
ENSP00000477310	ENSTGUP00000008661
ENSP00000300571	ENSTGUP00000009593
ENSP00000376403	ENSTGUP00000003033
ENSP00000343464	ENSTGUP00000006938
ENSP00000357348	ENSTGUP00000012153
ENSP00000338272	ENSTGUP00000011989
ENSP00000369915	ENSTGUP00000009438
ENSP00000347730	ENSTGUP00000009280
ENSP00000394757	ENSTGUP00000009382
ENSP00000335544	ENSTGUP00000016699
ENSP00000295589	ENSTGUP00000009523
ENSP00000290894	ENSTGUP00000005116
ENSP00000307369	ENSTGUP00000004179
ENSP00000366936	ENSTGUP00000000095
ENSP00000379396	ENSTGUP00000016172
ENSP00000446132	ENSTGUP00000007785
ENSP00000356265	ENSTGUP00000001340
ENSP00000371331	ENSTGUP00000009687
ENSP00000354488	ENSTGUP00000001365
ENSP00000370542	ENSTGUP00000013540
ENSP00000344468	ENSTGUP00000000822
ENSP00000307046	ENSTGUP00000012334
ENSP00000361818	ENSTGUP00000005167
ENSP00000301180	ENSTGUP00000003576
ENSP00000434142	ENSTGUP00000012165
ENSP00000415836	ENSTGUP00000008207
ENSP00000361748	ENSTGUP00000004267
ENSP00000400113	ENSTGUP00000016228
ENSP00000403397	ENSTGUP00000007708
ENSP00000393453	ENSTGUP00000011191
ENSP00000322323	ENSTGUP00000008795
ENSP00000468308	ENSTGUP00000004198
ENSP00000263733	ENSTGUP00000017674
ENSP00000353007	ENSTGUP00000009257
ENSP00000260128	ENSTGUP00000011796
ENSP00000258145	ENSTGUP00000006736
ENSP00000433999	ENSTGUP00000010224
ENSP00000360560	ENSTGUP00000008194
ENSP00000414635	ENSTGUP00000011332
ENSP00000319009	ENSTGUP00000014036
ENSP00000380150	ENSTGUP00000008285
ENSP00000384570	ENSTGUP00000010927
ENSP00000311609	ENSTGUP00000007869
ENSP00000330221	ENSTGUP00000003849
ENSP00000310332	ENSTGUP00000006031
ENSP00000424838	ENSTGUP00000002631
ENSP00000361990	ENSTGUP00000003454
ENSP00000290650	ENSTGUP00000011530
ENSP00000396068	ENSTGUP00000008274
ENSP00000400057	ENSTGUP00000013083
ENSP00000264595	ENSTGUP00000006650
ENSP00000301765	ENSTGUP00000006550
ENSP00000318629	ENSTGUP00000007462
ENSP00000384551	ENSTGUP00000001742
ENSP00000272641	ENSTGUP00000012200
ENSP00000354451	ENSTGUP00000003713
ENSP00000378555	ENSTGUP00000016570
ENSP00000320604	ENSTGUP00000000693
ENSP00000261507	ENSTGUP00000006098
ENSP00000400500	ENSTGUP00000005767
ENSP00000254250	ENSTGUP00000000238
ENSP00000300249	ENSTGUP00000011154
ENSP00000346155	ENSTGUP00000007383
ENSP00000356853	ENSTGUP00000017605
ENSP00000361285	ENSTGUP00000005144
ENSP00000376840	ENSTGUP00000012816
ENSP00000359340	ENSTGUP00000007777
ENSP00000429073	ENSTGUP00000011578
ENSP00000284000	ENSTGUP00000009762
ENSP00000305422	ENSTGUP00000008964
ENSP00000427514	ENSTGUP00000009757
ENSP00000386165	ENSTGUP00000011171
ENSP00000368356	ENSTGUP00000008825
ENSP00000380514	ENSTGUP00000006976
ENSP00000273077	ENSTGUP00000005436
ENSP00000378938	ENSTGUP00000012795
ENSP00000314709	ENSTGUP00000012776
ENSP00000312222	ENSTGUP00000004955
ENSP00000261017	ENSTGUP00000010048
ENSP00000230882	ENSTGUP00000002337
ENSP00000371432	ENSTGUP00000002037
ENSP00000368666	ENSTGUP00000007565
ENSP00000369699	ENSTGUP00000008226
ENSP00000271715	ENSTGUP00000017672
ENSP00000248121	ENSTGUP00000006755
ENSP00000369538	ENSTGUP00000001996
ENSP00000296350	ENSTGUP00000009148
ENSP00000236137	ENSTGUP00000013825
ENSP00000336783	ENSTGUP00000007965
ENSP00000379144	ENSTGUP00000006343
ENSP00000304355	ENSTGUP00000002883
ENSP00000386377	ENSTGUP00000012058
ENSP00000368265	ENSTGUP00000001806
ENSP00000234453	ENSTGUP00000009483
ENSP00000369862	ENSTGUP00000006335
ENSP00000362071	ENSTGUP00000005504
ENSP00000344488	ENSTGUP00000011922
ENSP00000284262	ENSTGUP00000007857
ENSP00000378176	ENSTGUP00000004090
ENSP00000438042	ENSTGUP00000006784
ENSP00000355317	ENSTGUP00000000995
ENSP00000373570	ENSTGUP00000004860
ENSP00000354481	ENSTGUP00000017687
ENSP00000362643	ENSTGUP00000005000
ENSP00000439639	ENSTGUP00000014120
ENSP00000398789	ENSTGUP00000002682
ENSP00000313121	ENSTGUP00000012859
ENSP00000339086	ENSTGUP00000005190
ENSP00000414303	ENSTGUP00000004879
ENSP00000397297	ENSTGUP00000012313
ENSP00000358525	ENSTGUP00000000979
ENSP00000335595	ENSTGUP00000005147
ENSP00000380878	ENSTGUP00000015427
ENSP00000262919	ENSTGUP00000015674
ENSP00000363616	ENSTGUP00000003924
ENSP00000318147	ENSTGUP00000003919
ENSP00000262741	ENSTGUP00000008408
ENSP00000428056	ENSTGUP00000003114
ENSP00000282670	ENSTGUP00000010476
ENSP00000355736	ENSTGUP00000010056
ENSP00000260585	ENSTGUP00000014796
ENSP00000229266	ENSTGUP00000011695
ENSP00000377055	ENSTGUP00000013321
ENSP00000360635	ENSTGUP00000002376
ENSP00000471714	ENSTGUP00000007647
ENSP00000316861	ENSTGUP00000008437
ENSP00000405750	ENSTGUP00000006727
ENSP00000386022	ENSTGUP00000006442
ENSP00000369424	ENSTGUP00000008073
ENSP00000356641	ENSTGUP00000017697
ENSP00000274629	ENSTGUP00000015248
ENSP00000258111	ENSTGUP00000007250
ENSP00000379412	ENSTGUP00000005801
ENSP00000156471	ENSTGUP00000012144
ENSP00000446335	ENSTGUP00000014450
ENSP00000377374	ENSTGUP00000000312
ENSP00000350359	ENSTGUP00000003052
ENSP00000264110	ENSTGUP00000009163
ENSP00000361066	ENSTGUP00000009300
ENSP00000385216	ENSTGUP00000014761
ENSP00000325546	ENSTGUP00000011441
ENSP00000353734	ENSTGUP00000011365
ENSP00000256578	ENSTGUP00000001151
ENSP00000430075	ENSTGUP00000001026
ENSP00000379802	ENSTGUP00000008256
ENSP00000356105	ENSTGUP00000017794
ENSP00000258538	ENSTGUP00000011471
ENSP00000370192	ENSTGUP00000012016
ENSP00000363345	ENSTGUP00000001279
ENSP00000395653	ENSTGUP00000006137
ENSP00000370517	ENSTGUP00000000908
ENSP00000381185	ENSTGUP00000002093
ENSP00000387699	ENSTGUP00000010361
ENSP00000265372	ENSTGUP00000000942
ENSP00000439937	ENSTGUP00000001115
ENSP00000264009	ENSTGUP00000006908
ENSP00000370023	ENSTGUP00000014887
ENSP00000474560	ENSTGUP00000004121
ENSP00000277225	ENSTGUP00000006535
ENSP00000398798	ENSTGUP00000005711
ENSP00000318373	ENSTGUP00000015180
ENSP00000275034	ENSTGUP00000012976
ENSP00000244061	ENSTGUP00000008996
ENSP00000326095	ENSTGUP00000007961
ENSP00000360916	ENSTGUP00000005892
ENSP00000359073	ENSTGUP00000004903
ENSP00000296215	ENSTGUP00000001592
ENSP00000355260	ENSTGUP00000011672
ENSP00000398342	ENSTGUP00000011091
ENSP00000170447	ENSTGUP00000004154
ENSP00000219476	ENSTGUP00000006729
ENSP00000371811	ENSTGUP00000011751
ENSP00000370057	ENSTGUP00000008530
ENSP00000444411	ENSTGUP00000007345
ENSP00000222673	ENSTGUP00000003463
ENSP00000263035	ENSTGUP00000002251
ENSP00000362095	ENSTGUP00000002369
ENSP00000206423	ENSTGUP00000013821
ENSP00000264758	ENSTGUP00000010814
ENSP00000264436	ENSTGUP00000003793
ENSP00000287878	ENSTGUP00000000615
ENSP00000436068	ENSTGUP00000005794
ENSP00000343966	ENSTGUP00000011650
ENSP00000358089	ENSTGUP00000011503
ENSP00000303042	ENSTGUP00000011259
ENSP00000296721	ENSTGUP00000000272
ENSP00000410689	ENSTGUP00000010526
ENSP00000397908	ENSTGUP00000013477
ENSP00000362354	ENSTGUP00000005011
ENSP00000263174	ENSTGUP00000005588
ENSP00000341911	ENSTGUP00000000648
ENSP00000264079	ENSTGUP00000015037
ENSP00000444215	ENSTGUP00000017894
ENSP00000328016	ENSTGUP00000007191
ENSP00000366513	ENSTGUP00000003750
ENSP00000266546	ENSTGUP00000013650
ENSP00000402460	ENSTGUP00000005281
ENSP00000362532	ENSTGUP00000006419
ENSP00000381984	ENSTGUP00000008273
ENSP00000349823	ENSTGUP00000005246
ENSP00000264159	ENSTGUP00000012105
ENSP00000257836	ENSTGUP00000005090
ENSP00000359378	ENSTGUP00000006611
ENSP00000351684	ENSTGUP00000004612
ENSP00000379612	ENSTGUP00000003036
ENSP00000276480	ENSTGUP00000011296
ENSP00000228495	ENSTGUP00000007533
ENSP00000359890	ENSTGUP00000003107
ENSP00000267287	ENSTGUP00000011457
ENSP00000282486	ENSTGUP00000011692
ENSP00000414334	ENSTGUP00000010112
ENSP00000264093	ENSTGUP00000007895
ENSP00000327104	ENSTGUP00000013487
ENSP00000450857	ENSTGUP00000012747
ENSP00000355607	ENSTGUP00000010173
ENSP00000337446	ENSTGUP00000002299
ENSP00000009041	ENSTGUP00000005807
ENSP00000295897	ENSTGUP00000001627
ENSP00000422031	ENSTGUP00000001377
ENSP00000259455	ENSTGUP00000008802
ENSP00000382800	ENSTGUP00000001161
ENSP00000353375	ENSTGUP00000000110
ENSP00000340820	ENSTGUP00000001966
ENSP00000361185	ENSTGUP00000006178
ENSP00000469759	ENSTGUP00000004319
ENSP00000361177	ENSTGUP00000006173
ENSP00000318177	ENSTGUP00000004820
ENSP00000388940	ENSTGUP00000006474
ENSP00000363689	ENSTGUP00000000927
ENSP00000234091	ENSTGUP00000013384
ENSP00000367972	ENSTGUP00000006464
ENSP00000391137	ENSTGUP00000000052
ENSP00000321388	ENSTGUP00000001632
ENSP00000361010	ENSTGUP00000005697
ENSP00000331944	ENSTGUP00000008584
ENSP00000351206	ENSTGUP00000011273
ENSP00000362711	ENSTGUP00000001432
ENSP00000358719	ENSTGUP00000012913
ENSP00000321070	ENSTGUP00000016209
ENSP00000212015	ENSTGUP00000003586
ENSP00000202967	ENSTGUP00000009802
ENSP00000323687	ENSTGUP00000008183
ENSP00000393596	ENSTGUP00000009149
ENSP00000237536	ENSTGUP00000004446
ENSP00000362590	ENSTGUP00000001659
ENSP00000273980	ENSTGUP00000004017
ENSP00000347839	ENSTGUP00000011418
ENSP00000321703	ENSTGUP00000005238
ENSP00000375942	ENSTGUP00000010136
ENSP00000369965	ENSTGUP00000006032
ENSP00000358590	ENSTGUP00000012833
ENSP00000361857	ENSTGUP00000001491
ENSP00000312141	ENSTGUP00000013889
ENSP00000393762	ENSTGUP00000012482
ENSP00000359539	ENSTGUP00000009708
ENSP00000262102	ENSTGUP00000007374
ENSP00000231420	ENSTGUP00000002035
ENSP00000265564	ENSTGUP00000005122
ENSP00000374354	ENSTGUP00000012278
ENSP00000216200	ENSTGUP00000011042
ENSP00000363973	ENSTGUP00000016885
ENSP00000398945	ENSTGUP00000003181
ENSP00000381581	ENSTGUP00000012655
ENSP00000266304	ENSTGUP00000010257
ENSP00000302227	ENSTGUP00000004347
ENSP00000348234	ENSTGUP00000008637
ENSP00000262995	ENSTGUP00000002472
ENSP00000350199	ENSTGUP00000015929
ENSP00000346378	ENSTGUP00000001737
ENSP00000427211	ENSTGUP00000008951
ENSP00000360371	ENSTGUP00000009725
ENSP00000376372	ENSTGUP00000013296
ENSP00000440896	ENSTGUP00000008410
ENSP00000360938	ENSTGUP00000005835
ENSP00000255189	ENSTGUP00000003923
ENSP00000363001	ENSTGUP00000000884
ENSP00000357425	ENSTGUP00000012182
ENSP00000340409	ENSTGUP00000016746
ENSP00000316589	ENSTGUP00000005437
ENSP00000011619	ENSTGUP00000006286
ENSP00000456648	ENSTGUP00000010711
ENSP00000259241	ENSTGUP00000005822
ENSP00000258729	ENSTGUP00000014626
ENSP00000280871	ENSTGUP00000003526
ENSP00000352216	ENSTGUP00000005556
ENSP00000275230	ENSTGUP00000011894
ENSP00000384398	ENSTGUP00000000202
ENSP00000432845	ENSTGUP00000003799
ENSP00000329918	ENSTGUP00000008108
ENSP00000309117	ENSTGUP00000004720
ENSP00000222693	ENSTGUP00000005411
ENSP00000339191	ENSTGUP00000005395
ENSP00000341940	ENSTGUP00000010724
ENSP00000308219	ENSTGUP00000001219
ENSP00000452126	ENSTGUP00000014641
ENSP00000297130	ENSTGUP00000000881
ENSP00000306997	ENSTGUP00000001945
ENSP00000352272	ENSTGUP00000007234
ENSP00000354916	ENSTGUP00000005250
ENSP00000008527	ENSTGUP00000011352
ENSP00000406751	ENSTGUP00000011066
ENSP00000393776	ENSTGUP00000005996
ENSP00000356708	ENSTGUP00000011226
ENSP00000240333	ENSTGUP00000001926
ENSP00000368981	ENSTGUP00000002445
ENSP00000377401	ENSTGUP00000008209
ENSP00000454157	ENSTGUP00000012270
ENSP00000354487	ENSTGUP00000001048
ENSP00000430497	ENSTGUP00000011962
ENSP00000245541	ENSTGUP00000008958
ENSP00000341344	ENSTGUP00000010906
ENSP00000311962	ENSTGUP00000006174
ENSP00000356033	ENSTGUP00000011381
ENSP00000338343	ENSTGUP00000000689
ENSP00000349723	ENSTGUP00000013082
ENSP00000338774	ENSTGUP00000006982
ENSP00000264819	ENSTGUP00000000607
ENSP00000283415	ENSTGUP00000008747
ENSP00000311833	ENSTGUP00000000762
ENSP00000344648	ENSTGUP00000005848
ENSP00000384197	ENSTGUP00000005960
ENSP00000263666	ENSTGUP00000014908
ENSP00000413625	ENSTGUP00000004692
ENSP00000271234	ENSTGUP00000006083
ENSP00000260385	ENSTGUP00000006837
ENSP00000234195	ENSTGUP00000009078
ENSP00000386702	ENSTGUP00000003685
ENSP00000414351	ENSTGUP00000001763
ENSP00000381298	ENSTGUP00000007607
ENSP00000385268	ENSTGUP00000015384
ENSP00000368982	ENSTGUP00000005043
ENSP00000424417	ENSTGUP00000005386
ENSP00000333266	ENSTGUP00000005371
ENSP00000313454	ENSTGUP00000004674
ENSP00000345374	ENSTGUP00000009759
ENSP00000312185	ENSTGUP00000005758
ENSP00000290246	ENSTGUP00000005900
ENSP00000377566	ENSTGUP00000005650
ENSP00000362768	ENSTGUP00000003373
ENSP00000262133	ENSTGUP00000007689
ENSP00000267163	ENSTGUP00000012584
ENSP00000355759	ENSTGUP00000004425
ENSP00000341141	ENSTGUP00000016686
ENSP00000294728	ENSTGUP00000005261
ENSP00000355689	ENSTGUP00000000246
ENSP00000007969	ENSTGUP00000018141
ENSP00000285928	ENSTGUP00000002014
ENSP00000264036	ENSTGUP00000000389
ENSP00000296755	ENSTGUP00000005844
ENSP00000325313	ENSTGUP00000015168
ENSP00000363621	ENSTGUP00000001233
ENSP00000261296	ENSTGUP00000011570
ENSP00000283148	ENSTGUP00000010026
ENSP00000298351	ENSTGUP00000012647
ENSP00000355800	ENSTGUP00000004309
ENSP00000259746	ENSTGUP00000008377
ENSP00000384319	ENSTGUP00000005293
ENSP00000355210	ENSTGUP00000010754
ENSP00000355895	ENSTGUP00000002906
ENSP00000337053	ENSTGUP00000012753
ENSP00000345667	ENSTGUP00000013811
ENSP00000324856	ENSTGUP00000000924
ENSP00000158166	ENSTGUP00000004335
ENSP00000312741	ENSTGUP00000006106
ENSP00000371073	ENSTGUP00000010970
ENSP00000420686	ENSTGUP00000014001
ENSP00000367032	ENSTGUP00000002294
ENSP00000358217	ENSTGUP00000012643
ENSP00000358092	ENSTGUP00000012569
ENSP00000368761	ENSTGUP00000002743
ENSP00000252506	ENSTGUP00000000440
ENSP00000364407	ENSTGUP00000008445
ENSP00000407613	ENSTGUP00000004070
ENSP00000376071	ENSTGUP00000010422
ENSP00000223145	ENSTGUP00000001733
ENSP00000347721	ENSTGUP00000004082
ENSP00000333292	ENSTGUP00000004058
ENSP00000259782	ENSTGUP00000013227
ENSP00000349490	ENSTGUP00000010941
ENSP00000307971	ENSTGUP00000003778
ENSP00000348089	ENSTGUP00000008484
ENSP00000334675	ENSTGUP00000005133
ENSP00000288985	ENSTGUP00000000540
ENSP00000359264	ENSTGUP00000006057
ENSP00000359130	ENSTGUP00000005208
ENSP00000368648	ENSTGUP00000008780
ENSP00000295588	ENSTGUP00000013923
ENSP00000264731	ENSTGUP00000009686
ENSP00000311427	ENSTGUP00000003827
ENSP00000317332	ENSTGUP00000002518
ENSP00000206595	ENSTGUP00000012179
ENSP00000328547	ENSTGUP00000006612
ENSP00000312356	ENSTGUP00000014026
ENSP00000304895	ENSTGUP00000008383
ENSP00000365016	ENSTGUP00000008946
ENSP00000361202	ENSTGUP00000004400
ENSP00000356940	ENSTGUP00000011978
ENSP00000376776	ENSTGUP00000005813
ENSP00000423600	ENSTGUP00000003732
ENSP00000249442	ENSTGUP00000009260
ENSP00000284981	ENSTGUP00000013958
ENSP00000296137	ENSTGUP00000004648
ENSP00000363270	ENSTGUP00000005312
ENSP00000317955	ENSTGUP00000008495
ENSP00000282412	ENSTGUP00000003910
ENSP00000284476	ENSTGUP00000002733
ENSP00000267889	ENSTGUP00000007509
ENSP00000182096	ENSTGUP00000013899
ENSP00000312942	ENSTGUP00000016237
ENSP00000392617	ENSTGUP00000003319
ENSP00000378414	ENSTGUP00000003735
ENSP00000349547	ENSTGUP00000004787
ENSP00000347443	ENSTGUP00000001139
ENSP00000443021	ENSTGUP00000006707
ENSP00000349677	ENSTGUP00000006190
ENSP00000362201	ENSTGUP00000004646
ENSP00000453293	ENSTGUP00000005798
ENSP00000315136	ENSTGUP00000000146
ENSP00000259698	ENSTGUP00000009281
ENSP00000334002	ENSTGUP00000002474
ENSP00000328875	ENSTGUP00000010619
ENSP00000328998	ENSTGUP00000004883
ENSP00000355991	ENSTGUP00000001540
ENSP00000358716	ENSTGUP00000014093
ENSP00000265272	ENSTGUP00000000044
ENSP00000377015	ENSTGUP00000013366
ENSP00000400459	ENSTGUP00000012902
ENSP00000313890	ENSTGUP00000004988
ENSP00000283131	ENSTGUP00000002494
ENSP00000366306	ENSTGUP00000012964
ENSP00000377871	ENSTGUP00000002098
ENSP00000344967	ENSTGUP00000000161
ENSP00000333769	ENSTGUP00000000624
ENSP00000302289	ENSTGUP00000002419
ENSP00000290401	ENSTGUP00000004212
ENSP00000265431	ENSTGUP00000012186
ENSP00000307508	ENSTGUP00000006154
ENSP00000367197	ENSTGUP00000009179
ENSP00000416606	ENSTGUP00000004916
ENSP00000256592	ENSTGUP00000000984
ENSP00000388402	ENSTGUP00000011844
ENSP00000462435	ENSTGUP00000005927
ENSP00000353785	ENSTGUP00000006987
ENSP00000361027	ENSTGUP00000006276
ENSP00000473496	ENSTGUP00000011591
ENSP00000362918	ENSTGUP00000017625
ENSP00000376384	ENSTGUP00000009404
ENSP00000274532	ENSTGUP00000000687
ENSP00000217289	ENSTGUP00000006643
ENSP00000331201	ENSTGUP00000003542
ENSP00000298125	ENSTGUP00000012441
ENSP00000359506	ENSTGUP00000004890
ENSP00000296575	ENSTGUP00000002801
ENSP00000246006	ENSTGUP00000007738
ENSP00000343629	ENSTGUP00000017570
ENSP00000308275	ENSTGUP00000008483
ENSP00000312834	ENSTGUP00000006331
ENSP00000246912	ENSTGUP00000002781
ENSP00000370625	ENSTGUP00000003037
ENSP00000228347	ENSTGUP00000011390
ENSP00000263331	ENSTGUP00000005426
ENSP00000285670	ENSTGUP00000013944
ENSP00000356437	ENSTGUP00000011026
ENSP00000310880	ENSTGUP00000002248
ENSP00000475434	ENSTGUP00000012710
ENSP00000245323	ENSTGUP00000011135
ENSP00000204961	ENSTGUP00000002777
ENSP00000310521	ENSTGUP00000004464
ENSP00000343428	ENSTGUP00000018050
ENSP00000375894	ENSTGUP00000005598
ENSP00000313021	ENSTGUP00000005911
ENSP00000349458	ENSTGUP00000013257
ENSP00000302648	ENSTGUP00000001042
ENSP00000409007	ENSTGUP00000002177
ENSP00000363836	ENSTGUP00000000937
ENSP00000262043	ENSTGUP00000013154
ENSP00000419471	ENSTGUP00000011847
ENSP00000358576	ENSTGUP00000001610
ENSP00000355185	ENSTGUP00000011209
ENSP00000323584	ENSTGUP00000009384
ENSP00000240587	ENSTGUP00000009284
ENSP00000360552	ENSTGUP00000008805
ENSP00000357836	ENSTGUP00000004541
ENSP00000233575	ENSTGUP00000015174
ENSP00000328347	ENSTGUP00000013329
ENSP00000355204	ENSTGUP00000011460
ENSP00000395232	ENSTGUP00000011163
ENSP00000363419	ENSTGUP00000001110
ENSP00000440273	ENSTGUP00000004571
ENSP00000345492	ENSTGUP00000006667
ENSP00000346634	ENSTGUP00000001660
ENSP00000369009	ENSTGUP00000007767
ENSP00000354871	ENSTGUP00000007985
ENSP00000283179	ENSTGUP00000008611
ENSP00000302811	ENSTGUP00000007185
ENSP00000257068	ENSTGUP00000013253
ENSP00000335628	ENSTGUP00000005637
ENSP00000343054	ENSTGUP00000006630
ENSP00000266022	ENSTGUP00000005165
ENSP00000227638	ENSTGUP00000013207
ENSP00000379183	ENSTGUP00000004068
ENSP00000427108	ENSTGUP00000006749
ENSP00000386869	ENSTGUP00000017600
ENSP00000442788	ENSTGUP00000003897
ENSP00000304642	ENSTGUP00000007590
ENSP00000395249	ENSTGUP00000005902
ENSP00000357622	ENSTGUP00000015463
ENSP00000296785	ENSTGUP00000006059
ENSP00000367631	ENSTGUP00000006333
ENSP00000295731	ENSTGUP00000005861
ENSP00000297261	ENSTGUP00000000707
ENSP00000334879	ENSTGUP00000001758
ENSP00000273183	ENSTGUP00000001746
ENSP00000329200	ENSTGUP00000014629
ENSP00000413929	ENSTGUP00000003293
ENSP00000340578	ENSTGUP00000011493
ENSP00000418001	ENSTGUP00000008744
ENSP00000476119	ENSTGUP00000001843
ENSP00000306015	ENSTGUP00000001940
ENSP00000377789	ENSTGUP00000000885
ENSP00000378289	ENSTGUP00000007226
ENSP00000347717	ENSTGUP00000005417
ENSP00000339883	ENSTGUP00000004208
ENSP00000273067	ENSTGUP00000005218
ENSP00000333181	ENSTGUP00000007613
ENSP00000402084	ENSTGUP00000008396
ENSP00000380675	ENSTGUP00000011968
ENSP00000404042	ENSTGUP00000016561
ENSP00000278070	ENSTGUP00000010160
ENSP00000312649	ENSTGUP00000000240
ENSP00000264867	ENSTGUP00000009798
ENSP00000318258	ENSTGUP00000007483
ENSP00000377390	ENSTGUP00000010304
ENSP00000379090	ENSTGUP00000016558
ENSP00000261377	ENSTGUP00000009507
ENSP00000363003	ENSTGUP00000016048
ENSP00000363516	ENSTGUP00000001179
ENSP00000407958	ENSTGUP00000005215
ENSP00000361331	ENSTGUP00000007842
ENSP00000313600	ENSTGUP00000001470
ENSP00000273859	ENSTGUP00000008536
ENSP00000349325	ENSTGUP00000010665
ENSP00000254765	ENSTGUP00000012587
ENSP00000264231	ENSTGUP00000013778
ENSP00000356243	ENSTGUP00000001455
ENSP00000452027	ENSTGUP00000012550
ENSP00000258796	ENSTGUP00000008364
ENSP00000269346	ENSTGUP00000003030
ENSP00000366998	ENSTGUP00000006119
ENSP00000405032	ENSTGUP00000009726
ENSP00000465978	ENSTGUP00000007752
ENSP00000394954	ENSTGUP00000004682
ENSP00000321424	ENSTGUP00000000400
ENSP00000376702	ENSTGUP00000002033
ENSP00000319141	ENSTGUP00000008469
ENSP00000398979	ENSTGUP00000006683
ENSP00000323183	ENSTGUP00000011625
ENSP00000476746	ENSTGUP00000013317
ENSP00000431643	ENSTGUP00000000184
ENSP00000269740	ENSTGUP00000000843
ENSP00000367882	ENSTGUP00000007049
ENSP00000388713	ENSTGUP00000011790
ENSP00000384744	ENSTGUP00000010615
ENSP00000315106	ENSTGUP00000013502
ENSP00000362013	ENSTGUP00000003353
ENSP00000370242	ENSTGUP00000008707
ENSP00000384222	ENSTGUP00000006743
ENSP00000362260	ENSTGUP00000002542
ENSP00000353863	ENSTGUP00000004134
ENSP00000294740	ENSTGUP00000004560
ENSP00000291900	ENSTGUP00000004290
ENSP00000238823	ENSTGUP00000009335
ENSP00000367828	ENSTGUP00000012595
ENSP00000322730	ENSTGUP00000005595
ENSP00000379901	ENSTGUP00000002488
ENSP00000360672	ENSTGUP00000008924
ENSP00000343144	ENSTGUP00000009158
ENSP00000219255	ENSTGUP00000005205
ENSP00000321797	ENSTGUP00000010279
ENSP00000364839	ENSTGUP00000006670
ENSP00000269197	ENSTGUP00000011114
ENSP00000391447	ENSTGUP00000014898
ENSP00000384515	ENSTGUP00000012346
ENSP00000391583	ENSTGUP00000012338
ENSP00000367157	ENSTGUP00000002318
ENSP00000379880	ENSTGUP00000003640
ENSP00000291592	ENSTGUP00000006185
ENSP00000292599	ENSTGUP00000001076
ENSP00000382713	ENSTGUP00000008048
ENSP00000386918	ENSTGUP00000010733
ENSP00000417970	ENSTGUP00000010106
ENSP00000366070	ENSTGUP00000005509
ENSP00000301336	ENSTGUP00000005802
ENSP00000280571	ENSTGUP00000005514
ENSP00000365014	ENSTGUP00000000473
ENSP00000262662	ENSTGUP00000008908
ENSP00000303437	ENSTGUP00000013076
ENSP00000356918	ENSTGUP00000011967
ENSP00000308926	ENSTGUP00000017812
ENSP00000387046	ENSTGUP00000006289
ENSP00000356857	ENSTGUP00000011905
ENSP00000321445	ENSTGUP00000011852
ENSP00000358081	ENSTGUP00000011506
ENSP00000369887	ENSTGUP00000006202
ENSP00000441039	ENSTGUP00000013835
ENSP00000296358	ENSTGUP00000010222
ENSP00000304108	ENSTGUP00000011440
ENSP00000367356	ENSTGUP00000001396
ENSP00000410626	ENSTGUP00000010163
ENSP00000270142	ENSTGUP00000013862
ENSP00000371554	ENSTGUP00000009732
ENSP00000377724	ENSTGUP00000002324
ENSP00000269582	ENSTGUP00000002302
ENSP00000357660	ENSTGUP00000011908
ENSP00000424711	ENSTGUP00000009982
ENSP00000261172	ENSTGUP00000008417
ENSP00000262551	ENSTGUP00000005558
ENSP00000360688	ENSTGUP00000009162
ENSP00000308606	ENSTGUP00000002654
ENSP00000420919	ENSTGUP00000002923
ENSP00000418529	ENSTGUP00000007161
ENSP00000364512	ENSTGUP00000007832
ENSP00000331831	ENSTGUP00000009636
ENSP00000362993	ENSTGUP00000005765
ENSP00000318846	ENSTGUP00000008571
ENSP00000332293	ENSTGUP00000009565
ENSP00000345420	ENSTGUP00000011294
ENSP00000265299	ENSTGUP00000000358
ENSP00000454591	ENSTGUP00000011716
ENSP00000277632	ENSTGUP00000001371
ENSP00000354958	ENSTGUP00000016950
ENSP00000261275	ENSTGUP00000005806
ENSP00000331462	ENSTGUP00000012004
ENSP00000253796	ENSTGUP00000002853
ENSP00000242249	ENSTGUP00000007341
ENSP00000227163	ENSTGUP00000010747
ENSP00000343248	ENSTGUP00000003895
ENSP00000356811	ENSTGUP00000011868
ENSP00000300101	ENSTGUP00000015977
ENSP00000307449	ENSTGUP00000007029
ENSP00000246190	ENSTGUP00000003877
ENSP00000362409	ENSTGUP00000003206
ENSP00000401338	ENSTGUP00000004491
ENSP00000233840	ENSTGUP00000007556
ENSP00000320318	ENSTGUP00000006063
ENSP00000261655	ENSTGUP00000004908
ENSP00000467556	ENSTGUP00000002232
ENSP00000329638	ENSTGUP00000001466
ENSP00000303252	ENSTGUP00000011498
ENSP00000302150	ENSTGUP00000006544
ENSP00000368767	ENSTGUP00000011577
ENSP00000215906	ENSTGUP00000007905
ENSP00000378437	ENSTGUP00000003173
ENSP00000308057	ENSTGUP00000000521
ENSP00000361087	ENSTGUP00000005906
ENSP00000358815	ENSTGUP00000000301
ENSP00000384312	ENSTGUP00000010852
ENSP00000379156	ENSTGUP00000007667
ENSP00000307801	ENSTGUP00000014018
ENSP00000358430	ENSTGUP00000011067
ENSP00000182527	ENSTGUP00000013674
ENSP00000263671	ENSTGUP00000013851
ENSP00000204604	ENSTGUP00000010702
ENSP00000297265	ENSTGUP00000012039
ENSP00000344087	ENSTGUP00000003608
ENSP00000396160	ENSTGUP00000008426
ENSP00000451040	ENSTGUP00000012552
ENSP00000281087	ENSTGUP00000004509
ENSP00000368683	ENSTGUP00000005994
ENSP00000337128	ENSTGUP00000008244
ENSP00000361668	ENSTGUP00000000838
ENSP00000456548	ENSTGUP00000015679
ENSP00000385277	ENSTGUP00000010942
ENSP00000285311	ENSTGUP00000004044
ENSP00000363081	ENSTGUP00000016739
ENSP00000359098	ENSTGUP00000013017
ENSP00000266269	ENSTGUP00000010060
ENSP00000320797	ENSTGUP00000007874
ENSP00000380661	ENSTGUP00000003690
ENSP00000351113	ENSTGUP00000008300
ENSP00000463013	ENSTGUP00000004849
ENSP00000334665	ENSTGUP00000015065
ENSP00000439625	ENSTGUP00000002680
ENSP00000378284	ENSTGUP00000014950
ENSP00000264474	ENSTGUP00000013738
ENSP00000318916	ENSTGUP00000011925
ENSP00000263576	ENSTGUP00000000799
ENSP00000359795	ENSTGUP00000007023
ENSP00000319254	ENSTGUP00000000170
ENSP00000369858	ENSTGUP00000012068
ENSP00000292596	ENSTGUP00000001072
ENSP00000349156	ENSTGUP00000008918
ENSP00000383256	ENSTGUP00000012669
ENSP00000230461	ENSTGUP00000013015
ENSP00000402698	ENSTGUP00000014043
ENSP00000370408	ENSTGUP00000011960
ENSP00000231656	ENSTGUP00000000961
ENSP00000358512	ENSTGUP00000013784
ENSP00000369251	ENSTGUP00000012213
ENSP00000324701	ENSTGUP00000002625
ENSP00000391481	ENSTGUP00000007005
ENSP00000265986	ENSTGUP00000009245
ENSP00000297293	ENSTGUP00000008989
ENSP00000360966	ENSTGUP00000005751
ENSP00000370724	ENSTGUP00000013498
ENSP00000281474	ENSTGUP00000011838
ENSP00000349351	ENSTGUP00000003670
ENSP00000348752	ENSTGUP00000004595
ENSP00000328216	ENSTGUP00000006197
ENSP00000299642	ENSTGUP00000009409
ENSP00000280701	ENSTGUP00000003639
ENSP00000304592	ENSTGUP00000003991
ENSP00000223368	ENSTGUP00000003151
ENSP00000270800	ENSTGUP00000001191
ENSP00000296980	ENSTGUP00000011220
ENSP00000314976	ENSTGUP00000011215
ENSP00000254976	ENSTGUP00000006316
ENSP00000303147	ENSTGUP00000015604
ENSP00000377665	ENSTGUP00000007539
ENSP00000228945	ENSTGUP00000009506
ENSP00000297164	ENSTGUP00000015412
ENSP00000064780	ENSTGUP00000013875
ENSP00000398778	ENSTGUP00000009416
ENSP00000257209	ENSTGUP00000008253
ENSP00000335038	ENSTGUP00000009212
ENSP00000384967	ENSTGUP00000008234
ENSP00000296632	ENSTGUP00000001027
ENSP00000380524	ENSTGUP00000002071
ENSP00000360730	ENSTGUP00000003326
ENSP00000361004	ENSTGUP00000007688
ENSP00000412209	ENSTGUP00000010508
ENSP00000295666	ENSTGUP00000003046
ENSP00000359219	ENSTGUP00000010351
ENSP00000333142	ENSTGUP00000010770
ENSP00000388731	ENSTGUP00000009781
ENSP00000254508	ENSTGUP00000015737
ENSP00000357844	ENSTGUP00000012392
ENSP00000260649	ENSTGUP00000003936
ENSP00000359171	ENSTGUP00000005463
ENSP00000269701	ENSTGUP00000016134
ENSP00000340796	ENSTGUP00000006382
ENSP00000343657	ENSTGUP00000001582
ENSP00000419027	ENSTGUP00000007343
ENSP00000377549	ENSTGUP00000000199
ENSP00000328625	ENSTGUP00000006030
ENSP00000299638	ENSTGUP00000014376
ENSP00000469836	ENSTGUP00000001047
ENSP00000253792	ENSTGUP00000002543
ENSP00000361562	ENSTGUP00000006306
ENSP00000292476	ENSTGUP00000007781
ENSP00000262577	ENSTGUP00000013121
ENSP00000400482	ENSTGUP00000010103
ENSP00000384849	ENSTGUP00000011542
ENSP00000228872	ENSTGUP00000013074
ENSP00000380386	ENSTGUP00000012977
ENSP00000450864	ENSTGUP00000012910
ENSP00000301149	ENSTGUP00000003703
ENSP00000294309	ENSTGUP00000005495
ENSP00000435550	ENSTGUP00000012575
ENSP00000294312	ENSTGUP00000005527
ENSP00000237837	ENSTGUP00000012632
ENSP00000307940	ENSTGUP00000001031
ENSP00000392094	ENSTGUP00000002150
ENSP00000230381	ENSTGUP00000003461
ENSP00000370223	ENSTGUP00000014172
ENSP00000384040	ENSTGUP00000007057
ENSP00000398481	ENSTGUP00000004598
ENSP00000316329	ENSTGUP00000002919
ENSP00000359380	ENSTGUP00000007924
ENSP00000266581	ENSTGUP00000006359
ENSP00000278071	ENSTGUP00000010762
ENSP00000370849	ENSTGUP00000009716
ENSP00000356115	ENSTGUP00000017798
ENSP00000357840	ENSTGUP00000012388
ENSP00000332706	ENSTGUP00000001675
ENSP00000279068	ENSTGUP00000008123
ENSP00000318602	ENSTGUP00000001198
ENSP00000359848	ENSTGUP00000007248
ENSP00000237937	ENSTGUP00000000844
ENSP00000261749	ENSTGUP00000008322
ENSP00000244241	ENSTGUP00000007941
ENSP00000393887	ENSTGUP00000010764
ENSP00000265029	ENSTGUP00000010774
ENSP00000410157	ENSTGUP00000005869
ENSP00000344456	ENSTGUP00000004945
ENSP00000268154	ENSTGUP00000010321
ENSP00000264313	ENSTGUP00000008330
ENSP00000370003	ENSTGUP00000004349
ENSP00000357625	ENSTGUP00000011996
ENSP00000328992	ENSTGUP00000013981
ENSP00000318690	ENSTGUP00000013594
ENSP00000376224	ENSTGUP00000012060
ENSP00000428544	ENSTGUP00000000753
ENSP00000463375	ENSTGUP00000010288
ENSP00000241261	ENSTGUP00000011151
ENSP00000239849	ENSTGUP00000012735
ENSP00000306328	ENSTGUP00000003846
ENSP00000426809	ENSTGUP00000010064
ENSP00000256367	ENSTGUP00000011713
ENSP00000243167	ENSTGUP00000008598
ENSP00000364035	ENSTGUP00000005077
ENSP00000303997	ENSTGUP00000009489
ENSP00000235628	ENSTGUP00000001301
ENSP00000331474	ENSTGUP00000012489
ENSP00000366058	ENSTGUP00000006219
ENSP00000316891	ENSTGUP00000008887
ENSP00000341171	ENSTGUP00000006238
ENSP00000429064	ENSTGUP00000012854
ENSP00000334836	ENSTGUP00000001563
ENSP00000386456	ENSTGUP00000003961
ENSP00000388823	ENSTGUP00000010248
ENSP00000307722	ENSTGUP00000000343
ENSP00000256797	ENSTGUP00000006263
ENSP00000418210	ENSTGUP00000005660
ENSP00000387266	ENSTGUP00000009904
ENSP00000237281	ENSTGUP00000011112
ENSP00000424565	ENSTGUP00000000527
ENSP00000271636	ENSTGUP00000017676
ENSP00000299687	ENSTGUP00000009403
ENSP00000419975	ENSTGUP00000014237
ENSP00000436552	ENSTGUP00000000678
ENSP00000357073	ENSTGUP00000016533
ENSP00000261712	ENSTGUP00000002230
ENSP00000299259	ENSTGUP00000007510
ENSP00000355925	ENSTGUP00000003063
ENSP00000451463	ENSTGUP00000012534
ENSP00000368523	ENSTGUP00000012726
ENSP00000338532	ENSTGUP00000011797
ENSP00000310057	ENSTGUP00000010968
ENSP00000278780	ENSTGUP00000006069
ENSP00000350036	ENSTGUP00000012208
ENSP00000315630	ENSTGUP00000008370
ENSP00000319831	ENSTGUP00000001797
ENSP00000251810	ENSTGUP00000012459
ENSP00000353770	ENSTGUP00000013430
ENSP00000358966	ENSTGUP00000012987
ENSP00000409906	ENSTGUP00000001949
ENSP00000309690	ENSTGUP00000017832
ENSP00000267569	ENSTGUP00000012582
ENSP00000356433	ENSTGUP00000011010
ENSP00000361895	ENSTGUP00000001276
ENSP00000385527	ENSTGUP00000013578
ENSP00000313391	ENSTGUP00000002234
ENSP00000363533	ENSTGUP00000010317
ENSP00000262316	ENSTGUP00000004627
ENSP00000322775	ENSTGUP00000008150
ENSP00000254624	ENSTGUP00000012908
ENSP00000272444	ENSTGUP00000004241
ENSP00000340465	ENSTGUP00000004428
ENSP00000272542	ENSTGUP00000003539
ENSP00000359052	ENSTGUP00000004741
ENSP00000254963	ENSTGUP00000014088
ENSP00000408025	ENSTGUP00000000597
ENSP00000364486	ENSTGUP00000000605
ENSP00000422626	ENSTGUP00000001860
ENSP00000380489	ENSTGUP00000011155
ENSP00000293230	ENSTGUP00000008090
ENSP00000369513	ENSTGUP00000007138
ENSP00000367715	ENSTGUP00000006561
ENSP00000390722	ENSTGUP00000010397
ENSP00000238714	ENSTGUP00000006973
ENSP00000365637	ENSTGUP00000001213
ENSP00000264659	ENSTGUP00000017432
ENSP00000378400	ENSTGUP00000003626
ENSP00000259006	ENSTGUP00000002013
ENSP00000355560	ENSTGUP00000010600
ENSP00000302625	ENSTGUP00000004330
ENSP00000262320	ENSTGUP00000004469
ENSP00000301764	ENSTGUP00000006648
ENSP00000265594	ENSTGUP00000010843
ENSP00000344942	ENSTGUP00000009927
ENSP00000298910	ENSTGUP00000003512
ENSP00000377655	ENSTGUP00000014029
ENSP00000416040	ENSTGUP00000011755
ENSP00000315295	ENSTGUP00000005251
ENSP00000230256	ENSTGUP00000009863
ENSP00000333982	ENSTGUP00000005821
ENSP00000370695	ENSTGUP00000016631
ENSP00000324302	ENSTGUP00000012154
ENSP00000262139	ENSTGUP00000004240
ENSP00000300737	ENSTGUP00000000564
ENSP00000417569	ENSTGUP00000009468
ENSP00000217254	ENSTGUP00000007002
ENSP00000365569	ENSTGUP00000016625
ENSP00000378368	ENSTGUP00000006414
ENSP00000364398	ENSTGUP00000000518
ENSP00000405388	ENSTGUP00000016113
ENSP00000268712	ENSTGUP00000006980
ENSP00000384018	ENSTGUP00000005230
ENSP00000350012	ENSTGUP00000008129
ENSP00000339787	ENSTGUP00000004473
ENSP00000377991	ENSTGUP00000009534
ENSP00000181796	ENSTGUP00000002389
ENSP00000002165	ENSTGUP00000011344
ENSP00000363603	ENSTGUP00000001230
ENSP00000246957	ENSTGUP00000004209
ENSP00000329117	ENSTGUP00000005750
ENSP00000426528	ENSTGUP00000011813
ENSP00000394863	ENSTGUP00000001254
ENSP00000263245	ENSTGUP00000012609
ENSP00000395083	ENSTGUP00000005210
ENSP00000254584	ENSTGUP00000015146
ENSP00000316950	ENSTGUP00000007365
ENSP00000219611	ENSTGUP00000015824
ENSP00000401089	ENSTGUP00000014658
ENSP00000339802	ENSTGUP00000007321
ENSP00000287152	ENSTGUP00000002563
ENSP00000333942	ENSTGUP00000000164
ENSP00000298032	ENSTGUP00000001226
ENSP00000313869	ENSTGUP00000000468
ENSP00000234160	ENSTGUP00000008386
ENSP00000268661	ENSTGUP00000006904
ENSP00000368439	ENSTGUP00000007384
ENSP00000344401	ENSTGUP00000012590
ENSP00000419325	ENSTGUP00000009964
ENSP00000269159	ENSTGUP00000009984
ENSP00000379203	ENSTGUP00000012502
ENSP00000272238	ENSTGUP00000013443
ENSP00000328287	ENSTGUP00000005462
ENSP00000262644	ENSTGUP00000011456
ENSP00000259667	ENSTGUP00000001881
ENSP00000074304	ENSTGUP00000010555
ENSP00000425487	ENSTGUP00000002453
ENSP00000406490	ENSTGUP00000011211
ENSP00000355110	ENSTGUP00000011765
ENSP00000379773	ENSTGUP00000005091
ENSP00000387362	ENSTGUP00000000099
ENSP00000342778	ENSTGUP00000015134
ENSP00000325548	ENSTGUP00000009439
ENSP00000306522	ENSTGUP00000002644
ENSP00000333019	ENSTGUP00000013285
ENSP00000358106	ENSTGUP00000012580
ENSP00000386543	ENSTGUP00000003947
ENSP00000467024	ENSTGUP00000015328
ENSP00000384823	ENSTGUP00000005776
ENSP00000285871	ENSTGUP00000002822
ENSP00000445677	ENSTGUP00000009125
ENSP00000055682	ENSTGUP00000005974
ENSP00000404151	ENSTGUP00000013291
ENSP00000281187	ENSTGUP00000000665
ENSP00000362480	ENSTGUP00000004008
ENSP00000376792	ENSTGUP00000011134
ENSP00000450731	ENSTGUP00000011872
ENSP00000328677	ENSTGUP00000000608
ENSP00000362217	ENSTGUP00000002501
ENSP00000304994	ENSTGUP00000012858
ENSP00000258418	ENSTGUP00000005573
ENSP00000382492	ENSTGUP00000007980
ENSP00000384371	ENSTGUP00000009713
ENSP00000401112	ENSTGUP00000010818
ENSP00000399518	ENSTGUP00000003302
ENSP00000243440	ENSTGUP00000003141
ENSP00000286639	ENSTGUP00000012583
ENSP00000248846	ENSTGUP00000004112
ENSP00000369071	ENSTGUP00000012306
ENSP00000261435	ENSTGUP00000008981
ENSP00000449535	ENSTGUP00000007998
ENSP00000308179	ENSTGUP00000013749
ENSP00000338258	ENSTGUP00000016119
ENSP00000249014	ENSTGUP00000010914
ENSP00000346442	ENSTGUP00000012493
ENSP00000412130	ENSTGUP00000008216
ENSP00000384491	ENSTGUP00000012597
ENSP00000380713	ENSTGUP00000010168
ENSP00000432695	ENSTGUP00000007592
ENSP00000411471	ENSTGUP00000010481
ENSP00000343885	ENSTGUP00000003915
ENSP00000307746	ENSTGUP00000001133
ENSP00000316527	ENSTGUP00000004839
ENSP00000335246	ENSTGUP00000012468
ENSP00000360266	ENSTGUP00000009991
ENSP00000410768	ENSTGUP00000013101
ENSP00000378710	ENSTGUP00000012991
ENSP00000368547	ENSTGUP00000008910
ENSP00000278919	ENSTGUP00000000754
ENSP00000370607	ENSTGUP00000003006
ENSP00000351132	ENSTGUP00000005048
ENSP00000321971	ENSTGUP00000003749
ENSP00000268482	ENSTGUP00000008499
ENSP00000393099	ENSTGUP00000011284
ENSP00000282251	ENSTGUP00000014305
ENSP00000406885	ENSTGUP00000007154
[truncated: 5,213 more rows]
