# Supplementary material for: Reconstruction of proto-vertebrate, proto-cyclostome and proto-gnathostome genomes provides new insights into early vertebrate evolution
Source: Nat Commun. 2021 Jul 23;12:4489. doi: 10.1038/s41467-021-24573-z (PMC8302630; doi:10.1038/s41467-021-24573-z)
Supplement: Supplementary file 4 — Supplementary Data 1 [file 41467_2021_24573_MOESM4_ESM.zip › SuppData1/orthologs/HUMAN-TETNG.txt]

ENSP00000262384	ENSTNIP00000004863
ENSP00000362179	ENSTNIP00000000782
ENSP00000354794	ENSTNIP00000018279
ENSP00000455426	ENSTNIP00000007712
ENSP00000268876	ENSTNIP00000018487
ENSP00000361900	ENSTNIP00000006735
ENSP00000295408	ENSTNIP00000019716
ENSP00000301178	ENSTNIP00000005151
ENSP00000317272	ENSTNIP00000019148
ENSP00000363970	ENSTNIP00000005402
ENSP00000373518	ENSTNIP00000004390
ENSP00000362057	ENSTNIP00000019972
ENSP00000367851	ENSTNIP00000013161
ENSP00000281722	ENSTNIP00000011565
ENSP00000363107	ENSTNIP00000006170
ENSP00000354995	ENSTNIP00000014150
ENSP00000272286	ENSTNIP00000010280
ENSP00000260645	ENSTNIP00000010281
ENSP00000363092	ENSTNIP00000006171
ENSP00000363092	ENSTNIP00000011460
ENSP00000454207	ENSTNIP00000005138
ENSP00000247668	ENSTNIP00000016461
ENSP00000247668	ENSTNIP00000013509
ENSP00000433623	ENSTNIP00000012472
ENSP00000249636	ENSTNIP00000011270
ENSP00000334474	ENSTNIP00000011480
ENSP00000334474	ENSTNIP00000016134
ENSP00000324173	ENSTNIP00000021926
ENSP00000234038	ENSTNIP00000018299
ENSP00000453273	ENSTNIP00000003517
ENSP00000326870	ENSTNIP00000003418
ENSP00000308361	ENSTNIP00000004064
ENSP00000307259	ENSTNIP00000010517
ENSP00000311687	ENSTNIP00000010483
ENSP00000339256	ENSTNIP00000016288
ENSP00000414055	ENSTNIP00000016676
ENSP00000369666	ENSTNIP00000009262
ENSP00000350676	ENSTNIP00000018140
ENSP00000271688	ENSTNIP00000020689
ENSP00000271688	ENSTNIP00000010887
ENSP00000284382	ENSTNIP00000022426
ENSP00000376453	ENSTNIP00000021883
ENSP00000402697	ENSTNIP00000018584
ENSP00000251089	ENSTNIP00000020563
ENSP00000309142	ENSTNIP00000020641
ENSP00000264903	ENSTNIP00000019827
ENSP00000377024	ENSTNIP00000007081
ENSP00000468788	ENSTNIP00000001653
ENSP00000439120	ENSTNIP00000018097
ENSP00000380252	ENSTNIP00000020081
ENSP00000257749	ENSTNIP00000006467
ENSP00000366827	ENSTNIP00000000186
ENSP00000321343	ENSTNIP00000009228
ENSP00000379353	ENSTNIP00000013970
ENSP00000262904	ENSTNIP00000012496
ENSP00000345571	ENSTNIP00000007715
ENSP00000268989	ENSTNIP00000017400
ENSP00000221543	ENSTNIP00000008907
ENSP00000448182	ENSTNIP00000004911
ENSP00000320434	ENSTNIP00000005718
ENSP00000304669	ENSTNIP00000011862
ENSP00000386141	ENSTNIP00000011017
ENSP00000477059	ENSTNIP00000001471
ENSP00000477059	ENSTNIP00000015450
ENSP00000386881	ENSTNIP00000014174
ENSP00000428280	ENSTNIP00000018720
ENSP00000360475	ENSTNIP00000006011
ENSP00000358323	ENSTNIP00000007675
ENSP00000380759	ENSTNIP00000019554
ENSP00000359095	ENSTNIP00000022151
ENSP00000331879	ENSTNIP00000002037
ENSP00000276440	ENSTNIP00000008097
ENSP00000340677	ENSTNIP00000011488
ENSP00000272164	ENSTNIP00000011323
ENSP00000290015	ENSTNIP00000014635
ENSP00000258411	ENSTNIP00000020177
ENSP00000252809	ENSTNIP00000014004
ENSP00000252677	ENSTNIP00000008502
ENSP00000367942	ENSTNIP00000011795
ENSP00000287139	ENSTNIP00000008278
ENSP00000282701	ENSTNIP00000019819
ENSP00000334314	ENSTNIP00000020469
ENSP00000320663	ENSTNIP00000016383
ENSP00000366267	ENSTNIP00000012306
ENSP00000377836	ENSTNIP00000007331
ENSP00000292377	ENSTNIP00000018800
ENSP00000264039	ENSTNIP00000018334
ENSP00000264039	ENSTNIP00000000638
ENSP00000332886	ENSTNIP00000020868
ENSP00000338728	ENSTNIP00000010267
ENSP00000360252	ENSTNIP00000013793
ENSP00000370713	ENSTNIP00000010816
ENSP00000357459	ENSTNIP00000003575
ENSP00000268624	ENSTNIP00000007340
ENSP00000296513	ENSTNIP00000016040
ENSP00000262803	ENSTNIP00000014011
ENSP00000262803	ENSTNIP00000002898
ENSP00000399797	ENSTNIP00000021443
ENSP00000351524	ENSTNIP00000001502
ENSP00000384725	ENSTNIP00000007089
ENSP00000253008	ENSTNIP00000008582
ENSP00000253008	ENSTNIP00000011876
ENSP00000276594	ENSTNIP00000011020
ENSP00000354960	ENSTNIP00000009412
ENSP00000361929	ENSTNIP00000016188
ENSP00000223127	ENSTNIP00000005272
ENSP00000282903	ENSTNIP00000002453
ENSP00000352603	ENSTNIP00000010487
ENSP00000347408	ENSTNIP00000019645
ENSP00000406472	ENSTNIP00000013536
ENSP00000276052	ENSTNIP00000002580
ENSP00000423665	ENSTNIP00000010184
ENSP00000417914	ENSTNIP00000016915
ENSP00000264607	ENSTNIP00000011744
ENSP00000355195	ENSTNIP00000007098
ENSP00000355195	ENSTNIP00000018861
ENSP00000363512	ENSTNIP00000011521
ENSP00000305426	ENSTNIP00000012246
ENSP00000221399	ENSTNIP00000015807
ENSP00000229771	ENSTNIP00000004001
ENSP00000314444	ENSTNIP00000009462
ENSP00000216271	ENSTNIP00000019057
ENSP00000334061	ENSTNIP00000004593
ENSP00000346236	ENSTNIP00000019191
ENSP00000464050	ENSTNIP00000017983
ENSP00000225792	ENSTNIP00000020654
ENSP00000262462	ENSTNIP00000005696
ENSP00000300456	ENSTNIP00000016193
ENSP00000359520	ENSTNIP00000004730
ENSP00000351520	ENSTNIP00000013737
ENSP00000301825	ENSTNIP00000022314
ENSP00000378046	ENSTNIP00000002392
ENSP00000222803	ENSTNIP00000021604
ENSP00000222803	ENSTNIP00000012073
ENSP00000413152	ENSTNIP00000018794
ENSP00000242209	ENSTNIP00000020092
ENSP00000317232	ENSTNIP00000009396
ENSP00000317232	ENSTNIP00000005167
ENSP00000345964	ENSTNIP00000006348
ENSP00000358715	ENSTNIP00000016316
ENSP00000301464	ENSTNIP00000005481
ENSP00000275525	ENSTNIP00000003187
ENSP00000275525	ENSTNIP00000003719
ENSP00000233809	ENSTNIP00000011174
ENSP00000233809	ENSTNIP00000011717
ENSP00000386942	ENSTNIP00000016889
ENSP00000362239	ENSTNIP00000002630
ENSP00000417583	ENSTNIP00000013618
ENSP00000355968	ENSTNIP00000013679
ENSP00000233535	ENSTNIP00000008113
ENSP00000415011	ENSTNIP00000007337
ENSP00000261867	ENSTNIP00000012410
ENSP00000362195	ENSTNIP00000000096
ENSP00000262345	ENSTNIP00000004169
ENSP00000263409	ENSTNIP00000019810
ENSP00000261721	ENSTNIP00000012366
ENSP00000384545	ENSTNIP00000005750
ENSP00000329926	ENSTNIP00000015048
ENSP00000445952	ENSTNIP00000018112
ENSP00000445952	ENSTNIP00000017584
ENSP00000251527	ENSTNIP00000010808
ENSP00000251527	ENSTNIP00000008567
ENSP00000424126	ENSTNIP00000016575
ENSP00000340594	ENSTNIP00000021248
ENSP00000341489	ENSTNIP00000005097
ENSP00000368566	ENSTNIP00000019177
ENSP00000348429	ENSTNIP00000017433
ENSP00000233156	ENSTNIP00000000410
ENSP00000222543	ENSTNIP00000022974
ENSP00000311184	ENSTNIP00000006791
ENSP00000311184	ENSTNIP00000015607
ENSP00000324763	ENSTNIP00000015045
ENSP00000265132	ENSTNIP00000004007
ENSP00000376652	ENSTNIP00000001462
ENSP00000376652	ENSTNIP00000013657
ENSP00000345405	ENSTNIP00000001947
ENSP00000281156	ENSTNIP00000019677
ENSP00000328694	ENSTNIP00000009421
ENSP00000349575	ENSTNIP00000013063
ENSP00000271139	ENSTNIP00000009402
ENSP00000331305	ENSTNIP00000004502
ENSP00000348300	ENSTNIP00000010409
ENSP00000423541	ENSTNIP00000017707
ENSP00000423541	ENSTNIP00000018493
ENSP00000358142	ENSTNIP00000013202
ENSP00000358142	ENSTNIP00000012018
ENSP00000299134	ENSTNIP00000018958
ENSP00000452871	ENSTNIP00000012426
ENSP00000452871	ENSTNIP00000012427
ENSP00000353224	ENSTNIP00000016631
ENSP00000353224	ENSTNIP00000010696
ENSP00000420525	ENSTNIP00000007261
ENSP00000223026	ENSTNIP00000000583
ENSP00000337425	ENSTNIP00000007749
ENSP00000157600	ENSTNIP00000020639
ENSP00000365494	ENSTNIP00000015466
ENSP00000401060	ENSTNIP00000019074
ENSP00000373648	ENSTNIP00000008726
ENSP00000262916	ENSTNIP00000005762
ENSP00000262916	ENSTNIP00000000686
ENSP00000337354	ENSTNIP00000005334
ENSP00000316842	ENSTNIP00000010559
ENSP00000216513	ENSTNIP00000002104
ENSP00000247182	ENSTNIP00000020483
ENSP00000304502	ENSTNIP00000010273
ENSP00000260653	ENSTNIP00000010274
ENSP00000216602	ENSTNIP00000015355
ENSP00000390941	ENSTNIP00000006777
ENSP00000390941	ENSTNIP00000018579
ENSP00000357927	ENSTNIP00000004232
ENSP00000357927	ENSTNIP00000021319
ENSP00000310491	ENSTNIP00000017504
ENSP00000346151	ENSTNIP00000014347
ENSP00000346151	ENSTNIP00000015091
ENSP00000324729	ENSTNIP00000022535
ENSP00000325663	ENSTNIP00000013166
ENSP00000275015	ENSTNIP00000019489
ENSP00000311837	ENSTNIP00000008351
ENSP00000429842	ENSTNIP00000011343
ENSP00000217381	ENSTNIP00000009832
ENSP00000338191	ENSTNIP00000011695
ENSP00000378965	ENSTNIP00000012507
ENSP00000357484	ENSTNIP00000010059
ENSP00000419378	ENSTNIP00000005460
ENSP00000358460	ENSTNIP00000018847
ENSP00000414921	ENSTNIP00000005351
ENSP00000410811	ENSTNIP00000006781
ENSP00000333836	ENSTNIP00000019601
ENSP00000266041	ENSTNIP00000017718
ENSP00000218436	ENSTNIP00000015414
ENSP00000233630	ENSTNIP00000016036
ENSP00000337500	ENSTNIP00000008856
ENSP00000461961	ENSTNIP00000017156
ENSP00000355026	ENSTNIP00000005107
ENSP00000056217	ENSTNIP00000011131
ENSP00000264051	ENSTNIP00000009154
ENSP00000264051	ENSTNIP00000009164
ENSP00000367629	ENSTNIP00000014948
ENSP00000366477	ENSTNIP00000008569
ENSP00000402584	ENSTNIP00000007319
ENSP00000319388	ENSTNIP00000007704
ENSP00000369702	ENSTNIP00000016469
ENSP00000441214	ENSTNIP00000012663
ENSP00000406191	ENSTNIP00000018971
ENSP00000356436	ENSTNIP00000021291
ENSP00000360762	ENSTNIP00000008855
ENSP00000250894	ENSTNIP00000000564
ENSP00000262013	ENSTNIP00000004971
ENSP00000369981	ENSTNIP00000008151
ENSP00000369981	ENSTNIP00000001004
ENSP00000418744	ENSTNIP00000022156
ENSP00000278937	ENSTNIP00000001946
ENSP00000278937	ENSTNIP00000005006
ENSP00000352513	ENSTNIP00000000517
ENSP00000278947	ENSTNIP00000009610
ENSP00000322460	ENSTNIP00000009607
ENSP00000278949	ENSTNIP00000000276
ENSP00000266712	ENSTNIP00000016718
ENSP00000343871	ENSTNIP00000018027
ENSP00000362824	ENSTNIP00000011823
ENSP00000273352	ENSTNIP00000022878
ENSP00000361995	ENSTNIP00000015408
ENSP00000268125	ENSTNIP00000013297
ENSP00000268125	ENSTNIP00000012416
ENSP00000275162	ENSTNIP00000005978
ENSP00000428402	ENSTNIP00000009466
ENSP00000302843	ENSTNIP00000012902
ENSP00000347872	ENSTNIP00000014678
ENSP00000303129	ENSTNIP00000012223
ENSP00000399805	ENSTNIP00000005888
ENSP00000375647	ENSTNIP00000010928
ENSP00000375647	ENSTNIP00000021358
ENSP00000436836	ENSTNIP00000017140
ENSP00000005284	ENSTNIP00000014563
ENSP00000005284	ENSTNIP00000008143
ENSP00000262138	ENSTNIP00000014905
ENSP00000270458	ENSTNIP00000010929
ENSP00000376914	ENSTNIP00000008080
ENSP00000400258	ENSTNIP00000020628
ENSP00000400258	ENSTNIP00000013668
ENSP00000362444	ENSTNIP00000012089
ENSP00000247191	ENSTNIP00000015859
ENSP00000359132	ENSTNIP00000018329
ENSP00000379032	ENSTNIP00000012257
ENSP00000363398	ENSTNIP00000020893
ENSP00000367446	ENSTNIP00000022303
ENSP00000220562	ENSTNIP00000015197
ENSP00000322020	ENSTNIP00000019168
ENSP00000329033	ENSTNIP00000011646
ENSP00000272937	ENSTNIP00000017340
ENSP00000272937	ENSTNIP00000018295
ENSP00000307513	ENSTNIP00000014676
ENSP00000283243	ENSTNIP00000012347
ENSP00000356587	ENSTNIP00000002910
ENSP00000368952	ENSTNIP00000022222
ENSP00000368952	ENSTNIP00000012854
ENSP00000319323	ENSTNIP00000011254
ENSP00000328364	ENSTNIP00000003138
ENSP00000454062	ENSTNIP00000020783
ENSP00000345393	ENSTNIP00000002365
ENSP00000344903	ENSTNIP00000007116
ENSP00000297282	ENSTNIP00000007873
ENSP00000194130	ENSTNIP00000003073
ENSP00000279027	ENSTNIP00000015440
ENSP00000406220	ENSTNIP00000002945
ENSP00000406220	ENSTNIP00000010493
ENSP00000365251	ENSTNIP00000000060
ENSP00000435582	ENSTNIP00000011180
ENSP00000353249	ENSTNIP00000012573
ENSP00000360905	ENSTNIP00000018552
ENSP00000353422	ENSTNIP00000001236
ENSP00000379500	ENSTNIP00000013368
ENSP00000355751	ENSTNIP00000019695
ENSP00000222271	ENSTNIP00000012955
ENSP00000339730	ENSTNIP00000017286
ENSP00000383909	ENSTNIP00000001903
ENSP00000319651	ENSTNIP00000005786
ENSP00000371686	ENSTNIP00000018716
ENSP00000227451	ENSTNIP00000008800
ENSP00000257600	ENSTNIP00000007586
ENSP00000447873	ENSTNIP00000018154
ENSP00000316532	ENSTNIP00000013171
ENSP00000431813	ENSTNIP00000012491
ENSP00000160373	ENSTNIP00000019154
ENSP00000271277	ENSTNIP00000009836
ENSP00000271277	ENSTNIP00000006621
ENSP00000346560	ENSTNIP00000013169
ENSP00000303758	ENSTNIP00000020394
ENSP00000238994	ENSTNIP00000005096
ENSP00000238994	ENSTNIP00000021793
ENSP00000308318	ENSTNIP00000021927
ENSP00000360035	ENSTNIP00000000313
ENSP00000284601	ENSTNIP00000011303
ENSP00000284601	ENSTNIP00000002396
ENSP00000336630	ENSTNIP00000014388
ENSP00000336630	ENSTNIP00000008007
ENSP00000356205	ENSTNIP00000010066
ENSP00000356205	ENSTNIP00000018178
ENSP00000276218	ENSTNIP00000001223
ENSP00000391299	ENSTNIP00000011712
ENSP00000342313	ENSTNIP00000018212
ENSP00000440674	ENSTNIP00000010877
ENSP00000440674	ENSTNIP00000008480
ENSP00000411770	ENSTNIP00000020441
ENSP00000214869	ENSTNIP00000008942
ENSP00000214869	ENSTNIP00000017111
ENSP00000359305	ENSTNIP00000008951
ENSP00000356381	ENSTNIP00000005265
ENSP00000369989	ENSTNIP00000018050
ENSP00000233596	ENSTNIP00000005574
ENSP00000368959	ENSTNIP00000022651
ENSP00000254901	ENSTNIP00000013428
ENSP00000438346	ENSTNIP00000004379
ENSP00000362863	ENSTNIP00000006105
ENSP00000358159	ENSTNIP00000007744
ENSP00000295488	ENSTNIP00000008380
ENSP00000435506	ENSTNIP00000016861
ENSP00000317123	ENSTNIP00000006950
ENSP00000253083	ENSTNIP00000018912
ENSP00000253083	ENSTNIP00000000581
ENSP00000267984	ENSTNIP00000009478
ENSP00000263915	ENSTNIP00000019602
ENSP00000381793	ENSTNIP00000022315
ENSP00000381793	ENSTNIP00000012118
ENSP00000403459	ENSTNIP00000014813
ENSP00000343490	ENSTNIP00000011266
ENSP00000343490	ENSTNIP00000004367
ENSP00000369442	ENSTNIP00000004852
ENSP00000257408	ENSTNIP00000017224
ENSP00000264162	ENSTNIP00000001031
ENSP00000240285	ENSTNIP00000011008
ENSP00000365397	ENSTNIP00000015169
ENSP00000358854	ENSTNIP00000015050
ENSP00000262394	ENSTNIP00000007650
ENSP00000319474	ENSTNIP00000018688
ENSP00000387078	ENSTNIP00000012343
ENSP00000344504	ENSTNIP00000015798
ENSP00000372160	ENSTNIP00000011001
ENSP00000263512	ENSTNIP00000003743
ENSP00000245312	ENSTNIP00000020983
ENSP00000273861	ENSTNIP00000020818
ENSP00000313681	ENSTNIP00000020662
ENSP00000313681	ENSTNIP00000014553
ENSP00000245222	ENSTNIP00000010902
ENSP00000216264	ENSTNIP00000013389
ENSP00000216264	ENSTNIP00000011277
ENSP00000347581	ENSTNIP00000011641
ENSP00000404121	ENSTNIP00000011159
ENSP00000262961	ENSTNIP00000018578
ENSP00000265069	ENSTNIP00000022041
ENSP00000264968	ENSTNIP00000016879
ENSP00000354458	ENSTNIP00000010691
ENSP00000360281	ENSTNIP00000010690
ENSP00000322061	ENSTNIP00000001130
ENSP00000263413	ENSTNIP00000004602
ENSP00000309270	ENSTNIP00000005961
ENSP00000309270	ENSTNIP00000012480
ENSP00000362207	ENSTNIP00000008075
ENSP00000362207	ENSTNIP00000011492
ENSP00000344724	ENSTNIP00000009833
ENSP00000344724	ENSTNIP00000008391
ENSP00000219746	ENSTNIP00000007696
ENSP00000441032	ENSTNIP00000007904
ENSP00000311657	ENSTNIP00000005231
ENSP00000346206	ENSTNIP00000004847
ENSP00000440288	ENSTNIP00000022051
ENSP00000351717	ENSTNIP00000011331
ENSP00000301645	ENSTNIP00000021309
ENSP00000244043	ENSTNIP00000017657
ENSP00000259808	ENSTNIP00000006568
ENSP00000220751	ENSTNIP00000010646
ENSP00000332454	ENSTNIP00000011422
ENSP00000306678	ENSTNIP00000010597
ENSP00000229729	ENSTNIP00000006474
ENSP00000336888	ENSTNIP00000001510
ENSP00000359892	ENSTNIP00000002866
ENSP00000359892	ENSTNIP00000000411
ENSP00000262032	ENSTNIP00000018118
ENSP00000262032	ENSTNIP00000003737
ENSP00000413025	ENSTNIP00000006780
ENSP00000344544	ENSTNIP00000017158
ENSP00000473474	ENSTNIP00000004308
ENSP00000297679	ENSTNIP00000017975
ENSP00000343526	ENSTNIP00000021262
ENSP00000303434	ENSTNIP00000020866
ENSP00000346643	ENSTNIP00000016795
ENSP00000292432	ENSTNIP00000010428
ENSP00000223366	ENSTNIP00000019018
ENSP00000340243	ENSTNIP00000006405
ENSP00000342962	ENSTNIP00000022845
ENSP00000319796	ENSTNIP00000021960
ENSP00000420863	ENSTNIP00000018476
ENSP00000320346	ENSTNIP00000022437
ENSP00000320346	ENSTNIP00000013136
ENSP00000379118	ENSTNIP00000011522
ENSP00000361672	ENSTNIP00000005917
ENSP00000361672	ENSTNIP00000012692
ENSP00000363377	ENSTNIP00000001157
ENSP00000366746	ENSTNIP00000021828
ENSP00000413697	ENSTNIP00000015014
ENSP00000413697	ENSTNIP00000002105
ENSP00000330631	ENSTNIP00000019290
ENSP00000330631	ENSTNIP00000019257
ENSP00000335397	ENSTNIP00000016106
ENSP00000335397	ENSTNIP00000015319
ENSP00000340328	ENSTNIP00000014520
ENSP00000312411	ENSTNIP00000010470
ENSP00000417659	ENSTNIP00000010528
ENSP00000417659	ENSTNIP00000018325
ENSP00000477341	ENSTNIP00000013983
ENSP00000378830	ENSTNIP00000021073
ENSP00000378830	ENSTNIP00000017705
ENSP00000338673	ENSTNIP00000011693
ENSP00000376345	ENSTNIP00000006587
ENSP00000378324	ENSTNIP00000011236
ENSP00000414398	ENSTNIP00000009498
ENSP00000307280	ENSTNIP00000001680
ENSP00000307280	ENSTNIP00000011155
ENSP00000229824	ENSTNIP00000017756
ENSP00000365630	ENSTNIP00000008752
ENSP00000262094	ENSTNIP00000013233
ENSP00000379601	ENSTNIP00000012183
ENSP00000330247	ENSTNIP00000011984
ENSP00000376615	ENSTNIP00000019113
ENSP00000261461	ENSTNIP00000013674
ENSP00000164133	ENSTNIP00000016835
ENSP00000417963	ENSTNIP00000016368
ENSP00000412733	ENSTNIP00000002824
ENSP00000296220	ENSTNIP00000011151
ENSP00000263650	ENSTNIP00000013376
ENSP00000378349	ENSTNIP00000000423
ENSP00000328327	ENSTNIP00000009476
ENSP00000218008	ENSTNIP00000018844
ENSP00000250111	ENSTNIP00000014728
ENSP00000250111	ENSTNIP00000007486
ENSP00000356790	ENSTNIP00000016779
ENSP00000356790	ENSTNIP00000017498
ENSP00000473410	ENSTNIP00000018352
ENSP00000396538	ENSTNIP00000012220
ENSP00000396538	ENSTNIP00000015072
ENSP00000379330	ENSTNIP00000021437
ENSP00000388910	ENSTNIP00000006205
ENSP00000377867	ENSTNIP00000014178
ENSP00000325748	ENSTNIP00000010668
ENSP00000361892	ENSTNIP00000007894
ENSP00000429744	ENSTNIP00000012004
ENSP00000320485	ENSTNIP00000008339
ENSP00000320485	ENSTNIP00000012537
ENSP00000263620	ENSTNIP00000009503
ENSP00000263270	ENSTNIP00000010572
ENSP00000379891	ENSTNIP00000017321
ENSP00000413049	ENSTNIP00000015935
ENSP00000354886	ENSTNIP00000013902
ENSP00000326305	ENSTNIP00000017695
ENSP00000397563	ENSTNIP00000018480
ENSP00000257177	ENSTNIP00000005346
ENSP00000263063	ENSTNIP00000011559
ENSP00000373420	ENSTNIP00000016789
ENSP00000325594	ENSTNIP00000011852
ENSP00000410862	ENSTNIP00000017986
ENSP00000410862	ENSTNIP00000022115
ENSP00000344465	ENSTNIP00000007120
ENSP00000266214	ENSTNIP00000018674
ENSP00000340330	ENSTNIP00000014694
ENSP00000259021	ENSTNIP00000014081
ENSP00000380136	ENSTNIP00000019882
ENSP00000406037	ENSTNIP00000014236
ENSP00000337194	ENSTNIP00000016667
ENSP00000356992	ENSTNIP00000022713
ENSP00000264245	ENSTNIP00000012925
ENSP00000266970	ENSTNIP00000021416
ENSP00000316905	ENSTNIP00000011784
ENSP00000224807	ENSTNIP00000011511
ENSP00000358909	ENSTNIP00000006978
ENSP00000266771	ENSTNIP00000016400
ENSP00000340402	ENSTNIP00000011179
ENSP00000365686	ENSTNIP00000004831
ENSP00000365686	ENSTNIP00000016989
ENSP00000417085	ENSTNIP00000018778
ENSP00000356991	ENSTNIP00000006446
ENSP00000356991	ENSTNIP00000003653
ENSP00000418070	ENSTNIP00000019336
ENSP00000418070	ENSTNIP00000014761
ENSP00000264025	ENSTNIP00000019391
ENSP00000264025	ENSTNIP00000012876
ENSP00000359000	ENSTNIP00000006894
ENSP00000245796	ENSTNIP00000011884
ENSP00000274710	ENSTNIP00000007289
ENSP00000020673	ENSTNIP00000016351
ENSP00000020673	ENSTNIP00000014803
ENSP00000292782	ENSTNIP00000010643
ENSP00000319482	ENSTNIP00000015818
ENSP00000334625	ENSTNIP00000020815
ENSP00000317636	ENSTNIP00000014542
ENSP00000269228	ENSTNIP00000017880
ENSP00000265565	ENSTNIP00000006749
ENSP00000361266	ENSTNIP00000001875
ENSP00000350364	ENSTNIP00000013408
ENSP00000270642	ENSTNIP00000015062
ENSP00000264668	ENSTNIP00000010992
ENSP00000337459	ENSTNIP00000002713
ENSP00000419970	ENSTNIP00000006669
ENSP00000355480	ENSTNIP00000020843
ENSP00000282077	ENSTNIP00000020062
ENSP00000333633	ENSTNIP00000022474
ENSP00000349076	ENSTNIP00000006067
ENSP00000417654	ENSTNIP00000014513
ENSP00000247138	ENSTNIP00000005424
ENSP00000322142	ENSTNIP00000020777
ENSP00000380024	ENSTNIP00000010867
ENSP00000364929	ENSTNIP00000016923
ENSP00000362332	ENSTNIP00000007240
ENSP00000368924	ENSTNIP00000008450
ENSP00000201031	ENSTNIP00000006442
ENSP00000008391	ENSTNIP00000006604
ENSP00000267273	ENSTNIP00000016892
ENSP00000406482	ENSTNIP00000014602
ENSP00000406482	ENSTNIP00000008968
ENSP00000290902	ENSTNIP00000010201
ENSP00000316881	ENSTNIP00000018612
ENSP00000323696	ENSTNIP00000020093
ENSP00000236040	ENSTNIP00000010191
ENSP00000379951	ENSTNIP00000010847
ENSP00000384876	ENSTNIP00000003156
ENSP00000384876	ENSTNIP00000016743
ENSP00000302630	ENSTNIP00000014315
ENSP00000261726	ENSTNIP00000014400
ENSP00000417003	ENSTNIP00000008244
ENSP00000270560	ENSTNIP00000015983
ENSP00000305852	ENSTNIP00000005903
ENSP00000433102	ENSTNIP00000012827
ENSP00000433102	ENSTNIP00000019366
ENSP00000373272	ENSTNIP00000012114
ENSP00000256649	ENSTNIP00000018732
ENSP00000381340	ENSTNIP00000011940
ENSP00000393324	ENSTNIP00000015535
ENSP00000393324	ENSTNIP00000010163
ENSP00000318057	ENSTNIP00000013742
ENSP00000239938	ENSTNIP00000002484
ENSP00000177694	ENSTNIP00000013001
ENSP00000374205	ENSTNIP00000019596
ENSP00000321951	ENSTNIP00000018105
ENSP00000321951	ENSTNIP00000017590
ENSP00000314380	ENSTNIP00000002204
ENSP00000221476	ENSTNIP00000009544
ENSP00000221476	ENSTNIP00000022170
ENSP00000357106	ENSTNIP00000005626
ENSP00000384193	ENSTNIP00000022218
ENSP00000384193	ENSTNIP00000012858
ENSP00000222374	ENSTNIP00000007519
ENSP00000307275	ENSTNIP00000020693
ENSP00000355387	ENSTNIP00000016710
ENSP00000355387	ENSTNIP00000021717
ENSP00000316007	ENSTNIP00000016161
ENSP00000324944	ENSTNIP00000012497
ENSP00000245615	ENSTNIP00000003113
ENSP00000261407	ENSTNIP00000010852
ENSP00000406052	ENSTNIP00000013070
ENSP00000346065	ENSTNIP00000022519
ENSP00000384376	ENSTNIP00000002325
ENSP00000255324	ENSTNIP00000018756
ENSP00000414624	ENSTNIP00000014550
ENSP00000325674	ENSTNIP00000008975
ENSP00000452634	ENSTNIP00000001988
ENSP00000369409	ENSTNIP00000003546
ENSP00000284073	ENSTNIP00000014788
ENSP00000233078	ENSTNIP00000013100
ENSP00000257017	ENSTNIP00000013020
ENSP00000358644	ENSTNIP00000018093
ENSP00000383933	ENSTNIP00000001791
ENSP00000295569	ENSTNIP00000014063
ENSP00000418575	ENSTNIP00000015527
ENSP00000369677	ENSTNIP00000013126
ENSP00000369677	ENSTNIP00000002187
ENSP00000335481	ENSTNIP00000018941
ENSP00000318234	ENSTNIP00000010541
ENSP00000345436	ENSTNIP00000017023
ENSP00000345436	ENSTNIP00000007293
ENSP00000361275	ENSTNIP00000018308
ENSP00000441823	ENSTNIP00000002946
ENSP00000251020	ENSTNIP00000006886
ENSP00000333537	ENSTNIP00000010754
ENSP00000333537	ENSTNIP00000015987
ENSP00000375810	ENSTNIP00000022169
ENSP00000399403	ENSTNIP00000009640
ENSP00000320543	ENSTNIP00000003072
ENSP00000302719	ENSTNIP00000012938
ENSP00000302719	ENSTNIP00000005628
ENSP00000285208	ENSTNIP00000018316
ENSP00000410403	ENSTNIP00000019324
ENSP00000465419	ENSTNIP00000016172
ENSP00000281537	ENSTNIP00000012264
ENSP00000281537	ENSTNIP00000003655
ENSP00000355938	ENSTNIP00000005073
ENSP00000371419	ENSTNIP00000004824
ENSP00000398688	ENSTNIP00000018351
ENSP00000424474	ENSTNIP00000003927
ENSP00000226574	ENSTNIP00000005249
ENSP00000358983	ENSTNIP00000016350
ENSP00000221452	ENSTNIP00000010563
ENSP00000295025	ENSTNIP00000020242
ENSP00000329468	ENSTNIP00000005814
ENSP00000353078	ENSTNIP00000022077
ENSP00000338348	ENSTNIP00000005578
ENSP00000341346	ENSTNIP00000002676
ENSP00000207457	ENSTNIP00000022777
ENSP00000379263	ENSTNIP00000017468
ENSP00000356599	ENSTNIP00000018563
ENSP00000350102	ENSTNIP00000016523
ENSP00000378292	ENSTNIP00000001367
ENSP00000078445	ENSTNIP00000013546
ENSP00000078445	ENSTNIP00000018391
ENSP00000342136	ENSTNIP00000019774
ENSP00000434939	ENSTNIP00000006873
ENSP00000273179	ENSTNIP00000010744
ENSP00000273179	ENSTNIP00000015714
ENSP00000411145	ENSTNIP00000013321
ENSP00000283268	ENSTNIP00000017267
ENSP00000342137	ENSTNIP00000008774
ENSP00000337701	ENSTNIP00000019170
ENSP00000378072	ENSTNIP00000018077
ENSP00000370430	ENSTNIP00000017509
ENSP00000265838	ENSTNIP00000005871
ENSP00000356015	ENSTNIP00000015257
ENSP00000295709	ENSTNIP00000014704
ENSP00000361769	ENSTNIP00000012061
ENSP00000439287	ENSTNIP00000006738
ENSP00000384892	ENSTNIP00000011044
ENSP00000384892	ENSTNIP00000007277
ENSP00000428417	ENSTNIP00000002864
ENSP00000428417	ENSTNIP00000022973
ENSP00000323313	ENSTNIP00000001734
ENSP00000381104	ENSTNIP00000000097
ENSP00000365567	ENSTNIP00000006183
ENSP00000360184	ENSTNIP00000006137
ENSP00000216605	ENSTNIP00000007451
ENSP00000216605	ENSTNIP00000020608
ENSP00000379108	ENSTNIP00000019035
ENSP00000265686	ENSTNIP00000017231
ENSP00000332247	ENSTNIP00000018943
ENSP00000332247	ENSTNIP00000011965
ENSP00000264649	ENSTNIP00000006212
ENSP00000264649	ENSTNIP00000022697
ENSP00000336740	ENSTNIP00000005896
ENSP00000338127	ENSTNIP00000022244
ENSP00000338127	ENSTNIP00000017121
ENSP00000361158	ENSTNIP00000007245
ENSP00000349616	ENSTNIP00000021783
ENSP00000421981	ENSTNIP00000016209
ENSP00000430955	ENSTNIP00000019240
ENSP00000304051	ENSTNIP00000001191
ENSP00000366395	ENSTNIP00000006301
ENSP00000326699	ENSTNIP00000002293
ENSP00000261854	ENSTNIP00000013128
ENSP00000288680	ENSTNIP00000011985
ENSP00000229335	ENSTNIP00000010943
ENSP00000244669	ENSTNIP00000018089
ENSP00000297792	ENSTNIP00000023115
ENSP00000216133	ENSTNIP00000009023
ENSP00000384490	ENSTNIP00000022027
ENSP00000308750	ENSTNIP00000014215
ENSP00000308750	ENSTNIP00000006162
ENSP00000297565	ENSTNIP00000016291
ENSP00000227524	ENSTNIP00000017232
ENSP00000363313	ENSTNIP00000016234
ENSP00000430432	ENSTNIP00000007837
ENSP00000359128	ENSTNIP00000019618
ENSP00000342832	ENSTNIP00000018416
ENSP00000381823	ENSTNIP00000003078
ENSP00000265175	ENSTNIP00000003192
ENSP00000343405	ENSTNIP00000009158
ENSP00000280551	ENSTNIP00000014266
ENSP00000259605	ENSTNIP00000015002
ENSP00000274811	ENSTNIP00000008315
ENSP00000368824	ENSTNIP00000000406
ENSP00000368824	ENSTNIP00000014734
ENSP00000354609	ENSTNIP00000020405
ENSP00000357232	ENSTNIP00000015962
ENSP00000360217	ENSTNIP00000006804
ENSP00000341564	ENSTNIP00000002033
ENSP00000343877	ENSTNIP00000012429
ENSP00000406197	ENSTNIP00000001312
ENSP00000363414	ENSTNIP00000012548
ENSP00000414378	ENSTNIP00000008652
ENSP00000328777	ENSTNIP00000019776
ENSP00000328777	ENSTNIP00000006415
ENSP00000357392	ENSTNIP00000021496
ENSP00000357392	ENSTNIP00000020703
ENSP00000348793	ENSTNIP00000016874
ENSP00000265343	ENSTNIP00000021367
ENSP00000321537	ENSTNIP00000014454
ENSP00000376333	ENSTNIP00000000985
ENSP00000273666	ENSTNIP00000009802
ENSP00000317743	ENSTNIP00000006874
ENSP00000363458	ENSTNIP00000020036
ENSP00000363458	ENSTNIP00000012134
ENSP00000252891	ENSTNIP00000017355
ENSP00000285599	ENSTNIP00000015974
ENSP00000353655	ENSTNIP00000015129
ENSP00000451575	ENSTNIP00000007468
ENSP00000419199	ENSTNIP00000020643
ENSP00000419199	ENSTNIP00000002256
ENSP00000377840	ENSTNIP00000017480
ENSP00000438949	ENSTNIP00000018770
ENSP00000438949	ENSTNIP00000017481
ENSP00000320025	ENSTNIP00000020246
ENSP00000443985	ENSTNIP00000020828
ENSP00000263791	ENSTNIP00000020593
ENSP00000199389	ENSTNIP00000015855
ENSP00000307235	ENSTNIP00000013468
ENSP00000338207	ENSTNIP00000016745
ENSP00000257818	ENSTNIP00000019131
ENSP00000386520	ENSTNIP00000008792
ENSP00000386520	ENSTNIP00000017724
ENSP00000362441	ENSTNIP00000011805
ENSP00000216268	ENSTNIP00000009562
ENSP00000430241	ENSTNIP00000018930
ENSP00000368190	ENSTNIP00000021636
ENSP00000417038	ENSTNIP00000002103
ENSP00000311713	ENSTNIP00000010742
ENSP00000311713	ENSTNIP00000015722
ENSP00000336655	ENSTNIP00000017984
ENSP00000194530	ENSTNIP00000013260
ENSP00000281456	ENSTNIP00000021223
ENSP00000358888	ENSTNIP00000006946
ENSP00000358888	ENSTNIP00000018192
ENSP00000011473	ENSTNIP00000021666
ENSP00000263233	ENSTNIP00000015467
ENSP00000358297	ENSTNIP00000022722
ENSP00000358297	ENSTNIP00000002466
ENSP00000320176	ENSTNIP00000015663
ENSP00000318085	ENSTNIP00000014697
ENSP00000404854	ENSTNIP00000009198
ENSP00000404854	ENSTNIP00000012511
ENSP00000343635	ENSTNIP00000011681
ENSP00000357341	ENSTNIP00000022290
ENSP00000357341	ENSTNIP00000019465
ENSP00000405424	ENSTNIP00000001694
ENSP00000217320	ENSTNIP00000020428
ENSP00000274721	ENSTNIP00000012932
ENSP00000313423	ENSTNIP00000013466
ENSP00000313423	ENSTNIP00000018817
ENSP00000366243	ENSTNIP00000013733
ENSP00000367655	ENSTNIP00000008162
ENSP00000357048	ENSTNIP00000007241
ENSP00000263918	ENSTNIP00000019757
ENSP00000263918	ENSTNIP00000007393
ENSP00000258080	ENSTNIP00000020475
ENSP00000357980	ENSTNIP00000014844
ENSP00000357980	ENSTNIP00000020138
ENSP00000318986	ENSTNIP00000012298
ENSP00000419740	ENSTNIP00000009773
ENSP00000364145	ENSTNIP00000009624
ENSP00000364145	ENSTNIP00000015413
ENSP00000369100	ENSTNIP00000002113
ENSP00000024061	ENSTNIP00000004960
ENSP00000024061	ENSTNIP00000021556
ENSP00000323847	ENSTNIP00000010527
ENSP00000323847	ENSTNIP00000018300
ENSP00000282026	ENSTNIP00000013518
ENSP00000314036	ENSTNIP00000019694
ENSP00000310551	ENSTNIP00000020367
ENSP00000370395	ENSTNIP00000016455
ENSP00000433757	ENSTNIP00000002882
ENSP00000005340	ENSTNIP00000013054
ENSP00000394352	ENSTNIP00000012893
ENSP00000394352	ENSTNIP00000002810
ENSP00000378328	ENSTNIP00000007442
ENSP00000427130	ENSTNIP00000004513
ENSP00000359982	ENSTNIP00000013404
ENSP00000408005	ENSTNIP00000004977
ENSP00000408005	ENSTNIP00000017079
ENSP00000262613	ENSTNIP00000005519
ENSP00000342143	ENSTNIP00000016935
ENSP00000415106	ENSTNIP00000009323
ENSP00000280098	ENSTNIP00000013916
ENSP00000007699	ENSTNIP00000013037
ENSP00000262746	ENSTNIP00000009747
ENSP00000368646	ENSTNIP00000012918
ENSP00000296464	ENSTNIP00000020498
ENSP00000299633	ENSTNIP00000005991
ENSP00000317396	ENSTNIP00000020488
ENSP00000370299	ENSTNIP00000009141
ENSP00000365188	ENSTNIP00000008503
ENSP00000367950	ENSTNIP00000021366
ENSP00000368637	ENSTNIP00000019816
ENSP00000298472	ENSTNIP00000005085
ENSP00000387549	ENSTNIP00000008585
ENSP00000343899	ENSTNIP00000022529
ENSP00000283309	ENSTNIP00000019687
ENSP00000394794	ENSTNIP00000010342
ENSP00000340874	ENSTNIP00000018510
ENSP00000340874	ENSTNIP00000016573
ENSP00000265165	ENSTNIP00000021188
ENSP00000340347	ENSTNIP00000019182
ENSP00000441640	ENSTNIP00000013891
ENSP00000441640	ENSTNIP00000020577
ENSP00000347716	ENSTNIP00000017358
ENSP00000327214	ENSTNIP00000013820
ENSP00000438547	ENSTNIP00000013042
ENSP00000362285	ENSTNIP00000019726
ENSP00000380081	ENSTNIP00000006293
ENSP00000350078	ENSTNIP00000009038
ENSP00000279873	ENSTNIP00000010287
ENSP00000347602	ENSTNIP00000005145
ENSP00000264183	ENSTNIP00000019762
ENSP00000336591	ENSTNIP00000020202
ENSP00000329967	ENSTNIP00000005945
ENSP00000430684	ENSTNIP00000019003
ENSP00000359424	ENSTNIP00000014802
ENSP00000359424	ENSTNIP00000019642
ENSP00000224356	ENSTNIP00000007321
ENSP00000001146	ENSTNIP00000014173
ENSP00000285949	ENSTNIP00000021864
ENSP00000299163	ENSTNIP00000011489
ENSP00000398410	ENSTNIP00000021769
ENSP00000262811	ENSTNIP00000012958
ENSP00000262811	ENSTNIP00000002326
ENSP00000385727	ENSTNIP00000023114
ENSP00000298532	ENSTNIP00000005022
ENSP00000339992	ENSTNIP00000019413
ENSP00000217026	ENSTNIP00000010146
ENSP00000295759	ENSTNIP00000019575
ENSP00000297988	ENSTNIP00000013592
ENSP00000253754	ENSTNIP00000017273
ENSP00000337180	ENSTNIP00000007987
ENSP00000337180	ENSTNIP00000012033
ENSP00000232978	ENSTNIP00000015710
ENSP00000368005	ENSTNIP00000021363
ENSP00000359233	ENSTNIP00000007961
ENSP00000349396	ENSTNIP00000019459
ENSP00000258428	ENSTNIP00000016875
ENSP00000361310	ENSTNIP00000011468
ENSP00000241436	ENSTNIP00000018490
ENSP00000230323	ENSTNIP00000010085
ENSP00000314129	ENSTNIP00000004192
ENSP00000314129	ENSTNIP00000010128
ENSP00000295600	ENSTNIP00000015533
ENSP00000295600	ENSTNIP00000010165
ENSP00000265440	ENSTNIP00000021692
ENSP00000368237	ENSTNIP00000004417
ENSP00000351155	ENSTNIP00000022536
ENSP00000381844	ENSTNIP00000019933
ENSP00000358060	ENSTNIP00000010884
ENSP00000419503	ENSTNIP00000001485
ENSP00000261875	ENSTNIP00000011257
ENSP00000261875	ENSTNIP00000001474
ENSP00000360195	ENSTNIP00000021261
ENSP00000360195	ENSTNIP00000010671
ENSP00000328923	ENSTNIP00000013098
ENSP00000309087	ENSTNIP00000021379
ENSP00000399709	ENSTNIP00000019175
ENSP00000448310	ENSTNIP00000015016
ENSP00000332413	ENSTNIP00000005434
ENSP00000361473	ENSTNIP00000013987
ENSP00000361473	ENSTNIP00000007370
ENSP00000360431	ENSTNIP00000022098
ENSP00000268129	ENSTNIP00000012415
ENSP00000268129	ENSTNIP00000013298
ENSP00000305926	ENSTNIP00000009668
ENSP00000237289	ENSTNIP00000010290
ENSP00000348959	ENSTNIP00000018733
ENSP00000380034	ENSTNIP00000011344
ENSP00000327968	ENSTNIP00000007072
ENSP00000260526	ENSTNIP00000003669
ENSP00000260526	ENSTNIP00000000324
ENSP00000203556	ENSTNIP00000021726
ENSP00000439601	ENSTNIP00000016171
ENSP00000230085	ENSTNIP00000015248
ENSP00000377059	ENSTNIP00000012993
ENSP00000333640	ENSTNIP00000009871
ENSP00000356870	ENSTNIP00000019421
ENSP00000386845	ENSTNIP00000008246
ENSP00000281523	ENSTNIP00000014611
ENSP00000281523	ENSTNIP00000012059
ENSP00000396843	ENSTNIP00000006590
ENSP00000370340	ENSTNIP00000009991
ENSP00000332513	ENSTNIP00000000477
ENSP00000358853	ENSTNIP00000000008
ENSP00000265689	ENSTNIP00000005539
ENSP00000356170	ENSTNIP00000010180
ENSP00000362151	ENSTNIP00000010087
ENSP00000420736	ENSTNIP00000010164
ENSP00000365380	ENSTNIP00000007498
ENSP00000347883	ENSTNIP00000012253
ENSP00000347883	ENSTNIP00000007569
ENSP00000368698	ENSTNIP00000007138
ENSP00000361664	ENSTNIP00000012545
ENSP00000432869	ENSTNIP00000005125
ENSP00000309096	ENSTNIP00000003286
ENSP00000318298	ENSTNIP00000009672
ENSP00000318298	ENSTNIP00000013865
ENSP00000242248	ENSTNIP00000016561
ENSP00000360216	ENSTNIP00000020210
ENSP00000265421	ENSTNIP00000019005
ENSP00000271915	ENSTNIP00000004796
ENSP00000262888	ENSTNIP00000008299
ENSP00000365063	ENSTNIP00000016932
ENSP00000366240	ENSTNIP00000013734
ENSP00000355870	ENSTNIP00000019497
ENSP00000331470	ENSTNIP00000019067
ENSP00000282728	ENSTNIP00000003771
ENSP00000321711	ENSTNIP00000007420
ENSP00000201647	ENSTNIP00000015815
ENSP00000201647	ENSTNIP00000000528
ENSP00000435585	ENSTNIP00000019165
ENSP00000281172	ENSTNIP00000005941
ENSP00000358820	ENSTNIP00000006520
ENSP00000358820	ENSTNIP00000017665
ENSP00000310170	ENSTNIP00000019935
ENSP00000264716	ENSTNIP00000000578
ENSP00000245919	ENSTNIP00000010552
ENSP00000306245	ENSTNIP00000019454
ENSP00000306245	ENSTNIP00000019453
ENSP00000306245	ENSTNIP00000020545
ENSP00000289473	ENSTNIP00000010480
ENSP00000348215	ENSTNIP00000017173
ENSP00000309714	ENSTNIP00000017269
ENSP00000251203	ENSTNIP00000021729
ENSP00000318086	ENSTNIP00000019962
ENSP00000368964	ENSTNIP00000012916
ENSP00000368964	ENSTNIP00000008041
ENSP00000414712	ENSTNIP00000019409
ENSP00000414712	ENSTNIP00000022496
ENSP00000362244	ENSTNIP00000007232
ENSP00000251642	ENSTNIP00000014664
ENSP00000263642	ENSTNIP00000019599
ENSP00000385735	ENSTNIP00000018984
ENSP00000385735	ENSTNIP00000011924
ENSP00000308591	ENSTNIP00000009635
ENSP00000270824	ENSTNIP00000007230
ENSP00000320084	ENSTNIP00000014928
ENSP00000471417	ENSTNIP00000018491
ENSP00000301332	ENSTNIP00000021577
ENSP00000388878	ENSTNIP00000001415
ENSP00000424243	ENSTNIP00000003040
ENSP00000346964	ENSTNIP00000004479
ENSP00000356694	ENSTNIP00000004100
ENSP00000376822	ENSTNIP00000022254
ENSP00000270593	ENSTNIP00000015761
ENSP00000256997	ENSTNIP00000013252
ENSP00000358241	ENSTNIP00000016943
ENSP00000379269	ENSTNIP00000017467
ENSP00000379269	ENSTNIP00000013331
ENSP00000270221	ENSTNIP00000017823
ENSP00000270221	ENSTNIP00000009958
ENSP00000344012	ENSTNIP00000018938
ENSP00000301738	ENSTNIP00000015806
ENSP00000312814	ENSTNIP00000014799
ENSP00000384391	ENSTNIP00000015915
ENSP00000386458	ENSTNIP00000001931
ENSP00000302108	ENSTNIP00000010252
ENSP00000332123	ENSTNIP00000001518
ENSP00000274605	ENSTNIP00000002692
ENSP00000370981	ENSTNIP00000012781
ENSP00000359240	ENSTNIP00000011509
ENSP00000359240	ENSTNIP00000017443
ENSP00000352601	ENSTNIP00000016841
ENSP00000253193	ENSTNIP00000002690
ENSP00000276654	ENSTNIP00000007278
ENSP00000318607	ENSTNIP00000014324
ENSP00000371846	ENSTNIP00000019158
ENSP00000402257	ENSTNIP00000012054
ENSP00000383365	ENSTNIP00000019878
ENSP00000430031	ENSTNIP00000010174
ENSP00000350718	ENSTNIP00000017673
ENSP00000261226	ENSTNIP00000015653
ENSP00000261226	ENSTNIP00000019108
ENSP00000366280	ENSTNIP00000022042
ENSP00000366280	ENSTNIP00000003410
ENSP00000258168	ENSTNIP00000007112
ENSP00000262340	ENSTNIP00000015294
ENSP00000262340	ENSTNIP00000011353
ENSP00000261693	ENSTNIP00000016587
ENSP00000264896	ENSTNIP00000002999
ENSP00000322159	ENSTNIP00000021264
ENSP00000384259	ENSTNIP00000005842
ENSP00000372059	ENSTNIP00000008387
ENSP00000417138	ENSTNIP00000005555
ENSP00000264669	ENSTNIP00000020258
ENSP00000258770	ENSTNIP00000021558
ENSP00000228641	ENSTNIP00000014352
ENSP00000241651	ENSTNIP00000010082
ENSP00000228644	ENSTNIP00000014351
ENSP00000250003	ENSTNIP00000001960
ENSP00000250003	ENSTNIP00000021976
ENSP00000352926	ENSTNIP00000006001
ENSP00000385000	ENSTNIP00000018485
ENSP00000368464	ENSTNIP00000018901
ENSP00000343515	ENSTNIP00000014280
ENSP00000428426	ENSTNIP00000021813
ENSP00000313886	ENSTNIP00000000214
ENSP00000425133	ENSTNIP00000005364
ENSP00000415243	ENSTNIP00000017957
ENSP00000414750	ENSTNIP00000007359
ENSP00000473510	ENSTNIP00000004739
ENSP00000364412	ENSTNIP00000007692
ENSP00000219439	ENSTNIP00000022345
ENSP00000216733	ENSTNIP00000016846
ENSP00000408411	ENSTNIP00000018845
ENSP00000357065	ENSTNIP00000000274
ENSP00000376899	ENSTNIP00000017535
ENSP00000297737	ENSTNIP00000022048
ENSP00000406144	ENSTNIP00000018560
ENSP00000323645	ENSTNIP00000018282
ENSP00000323645	ENSTNIP00000005846
ENSP00000394842	ENSTNIP00000016264
ENSP00000362807	ENSTNIP00000012087
ENSP00000218089	ENSTNIP00000018866
ENSP00000218089	ENSTNIP00000000215
ENSP00000348775	ENSTNIP00000006684
ENSP00000310003	ENSTNIP00000013718
ENSP00000349131	ENSTNIP00000022293
ENSP00000349131	ENSTNIP00000013869
ENSP00000344937	ENSTNIP00000006962
ENSP00000216487	ENSTNIP00000021950
ENSP00000383333	ENSTNIP00000016946
ENSP00000347821	ENSTNIP00000019894
ENSP00000287814	ENSTNIP00000017848
ENSP00000266085	ENSTNIP00000009712
ENSP00000314556	ENSTNIP00000001443
ENSP00000360613	ENSTNIP00000018835
ENSP00000264552	ENSTNIP00000010921
ENSP00000301037	ENSTNIP00000004991
ENSP00000298630	ENSTNIP00000020223
ENSP00000418668	ENSTNIP00000001055
ENSP00000418668	ENSTNIP00000001772
ENSP00000290921	ENSTNIP00000010202
ENSP00000416146	ENSTNIP00000018142
ENSP00000353025	ENSTNIP00000013945
ENSP00000241051	ENSTNIP00000016812
ENSP00000265036	ENSTNIP00000022260
ENSP00000428976	ENSTNIP00000012510
ENSP00000278193	ENSTNIP00000000194
ENSP00000447488	ENSTNIP00000014350
ENSP00000221459	ENSTNIP00000006652
ENSP00000361554	ENSTNIP00000021254
ENSP00000075503	ENSTNIP00000002341
ENSP00000075503	ENSTNIP00000010876
ENSP00000217515	ENSTNIP00000005087
ENSP00000226253	ENSTNIP00000004199
ENSP00000264554	ENSTNIP00000018522
ENSP00000364995	ENSTNIP00000021940
ENSP00000346577	ENSTNIP00000009153
ENSP00000378356	ENSTNIP00000012929
ENSP00000264444	ENSTNIP00000001879
ENSP00000337889	ENSTNIP00000021208
ENSP00000401867	ENSTNIP00000011843
ENSP00000382204	ENSTNIP00000007322
ENSP00000360472	ENSTNIP00000022096
ENSP00000360472	ENSTNIP00000011503
ENSP00000302297	ENSTNIP00000022036
ENSP00000300571	ENSTNIP00000021136
ENSP00000300571	ENSTNIP00000002031
ENSP00000376403	ENSTNIP00000014832
ENSP00000376403	ENSTNIP00000012676
ENSP00000343464	ENSTNIP00000021222
ENSP00000369915	ENSTNIP00000001853
ENSP00000347730	ENSTNIP00000005516
ENSP00000354206	ENSTNIP00000010228
ENSP00000441832	ENSTNIP00000005944
ENSP00000295589	ENSTNIP00000015972
ENSP00000446058	ENSTNIP00000018524
ENSP00000446058	ENSTNIP00000020327
ENSP00000290894	ENSTNIP00000000405
ENSP00000307369	ENSTNIP00000020707
ENSP00000307369	ENSTNIP00000021502
ENSP00000356265	ENSTNIP00000018087
ENSP00000356265	ENSTNIP00000009580
ENSP00000354488	ENSTNIP00000018086
ENSP00000344468	ENSTNIP00000000204
ENSP00000307046	ENSTNIP00000020894
ENSP00000361818	ENSTNIP00000008668
ENSP00000434142	ENSTNIP00000013872
ENSP00000415836	ENSTNIP00000011690
ENSP00000361748	ENSTNIP00000019831
ENSP00000400113	ENSTNIP00000004556
ENSP00000355924	ENSTNIP00000020841
ENSP00000393453	ENSTNIP00000004558
ENSP00000393453	ENSTNIP00000019786
ENSP00000468308	ENSTNIP00000015836
ENSP00000263733	ENSTNIP00000013782
ENSP00000260128	ENSTNIP00000006883
ENSP00000258145	ENSTNIP00000015618
ENSP00000313699	ENSTNIP00000012862
ENSP00000360560	ENSTNIP00000019491
ENSP00000377369	ENSTNIP00000020562
ENSP00000281441	ENSTNIP00000012904
ENSP00000319009	ENSTNIP00000007567
ENSP00000359119	ENSTNIP00000010133
ENSP00000384570	ENSTNIP00000006657
ENSP00000311609	ENSTNIP00000017333
ENSP00000311609	ENSTNIP00000014019
ENSP00000330221	ENSTNIP00000018206
ENSP00000310332	ENSTNIP00000022157
ENSP00000424838	ENSTNIP00000000689
ENSP00000361990	ENSTNIP00000002950
ENSP00000400057	ENSTNIP00000012777
ENSP00000264595	ENSTNIP00000016011
ENSP00000301765	ENSTNIP00000020953
ENSP00000267202	ENSTNIP00000001927
ENSP00000318629	ENSTNIP00000022566
ENSP00000384551	ENSTNIP00000008967
ENSP00000384551	ENSTNIP00000014603
ENSP00000272641	ENSTNIP00000013915
ENSP00000333593	ENSTNIP00000001404
ENSP00000378555	ENSTNIP00000015315
ENSP00000378555	ENSTNIP00000000023
ENSP00000278426	ENSTNIP00000016112
ENSP00000320604	ENSTNIP00000019197
ENSP00000360918	ENSTNIP00000014375
ENSP00000261507	ENSTNIP00000006931
ENSP00000300249	ENSTNIP00000011348
ENSP00000361285	ENSTNIP00000010320
ENSP00000376840	ENSTNIP00000019086
ENSP00000297283	ENSTNIP00000008899
ENSP00000362841	ENSTNIP00000020105
ENSP00000359340	ENSTNIP00000008562
ENSP00000284000	ENSTNIP00000002214
ENSP00000427514	ENSTNIP00000005674
ENSP00000386165	ENSTNIP00000003283
ENSP00000358866	ENSTNIP00000003313
ENSP00000368356	ENSTNIP00000020007
ENSP00000380514	ENSTNIP00000021169
ENSP00000273077	ENSTNIP00000013922
ENSP00000378938	ENSTNIP00000022273
ENSP00000378938	ENSTNIP00000004542
ENSP00000314709	ENSTNIP00000002674
ENSP00000350049	ENSTNIP00000002607
ENSP00000371432	ENSTNIP00000004154
ENSP00000371432	ENSTNIP00000004153
ENSP00000368666	ENSTNIP00000016621
ENSP00000369699	ENSTNIP00000001119
ENSP00000271715	ENSTNIP00000005408
ENSP00000271715	ENSTNIP00000003807
ENSP00000248121	ENSTNIP00000008139
ENSP00000248121	ENSTNIP00000005211
ENSP00000359151	ENSTNIP00000007377
ENSP00000394071	ENSTNIP00000015415
ENSP00000369538	ENSTNIP00000008095
ENSP00000306185	ENSTNIP00000000838
ENSP00000306185	ENSTNIP00000016208
ENSP00000296350	ENSTNIP00000008808
ENSP00000358997	ENSTNIP00000007783
ENSP00000390651	ENSTNIP00000019071
ENSP00000236137	ENSTNIP00000017503
ENSP00000308895	ENSTNIP00000000928
ENSP00000304355	ENSTNIP00000020907
ENSP00000221847	ENSTNIP00000004149
ENSP00000368265	ENSTNIP00000004161
ENSP00000357470	ENSTNIP00000004165
ENSP00000234453	ENSTNIP00000012769
ENSP00000369862	ENSTNIP00000018489
ENSP00000369862	ENSTNIP00000016481
ENSP00000362071	ENSTNIP00000002597
ENSP00000344488	ENSTNIP00000006031
ENSP00000344488	ENSTNIP00000011005
ENSP00000284262	ENSTNIP00000004185
ENSP00000284262	ENSTNIP00000007688
ENSP00000378176	ENSTNIP00000005414
ENSP00000355317	ENSTNIP00000012529
ENSP00000373570	ENSTNIP00000014259
ENSP00000265922	ENSTNIP00000021916
ENSP00000341867	ENSTNIP00000003337
ENSP00000369274	ENSTNIP00000012370
ENSP00000440945	ENSTNIP00000021982
ENSP00000439639	ENSTNIP00000021476
ENSP00000439639	ENSTNIP00000015546
ENSP00000398789	ENSTNIP00000020928
ENSP00000313121	ENSTNIP00000020438
ENSP00000339086	ENSTNIP00000021760
ENSP00000339086	ENSTNIP00000015898
ENSP00000371085	ENSTNIP00000014448
ENSP00000371085	ENSTNIP00000022023
ENSP00000414303	ENSTNIP00000006887
ENSP00000397297	ENSTNIP00000004913
ENSP00000358525	ENSTNIP00000018073
ENSP00000358525	ENSTNIP00000021453
ENSP00000299045	ENSTNIP00000013939
ENSP00000335595	ENSTNIP00000006115
ENSP00000380878	ENSTNIP00000008378
ENSP00000380878	ENSTNIP00000022050
ENSP00000318147	ENSTNIP00000009414
ENSP00000433847	ENSTNIP00000013217
ENSP00000265471	ENSTNIP00000016833
ENSP00000282670	ENSTNIP00000009740
ENSP00000229266	ENSTNIP00000014360
ENSP00000230582	ENSTNIP00000017343
ENSP00000377055	ENSTNIP00000005625
ENSP00000360635	ENSTNIP00000005889
ENSP00000316861	ENSTNIP00000016965
ENSP00000356641	ENSTNIP00000020763
ENSP00000319370	ENSTNIP00000010636
ENSP00000258111	ENSTNIP00000005047
ENSP00000379412	ENSTNIP00000009869
ENSP00000156471	ENSTNIP00000020374
ENSP00000380019	ENSTNIP00000002415
ENSP00000380019	ENSTNIP00000010840
ENSP00000446335	ENSTNIP00000017825
ENSP00000328083	ENSTNIP00000003278
ENSP00000315659	ENSTNIP00000022074
ENSP00000377374	ENSTNIP00000011839
ENSP00000350359	ENSTNIP00000021601
ENSP00000264110	ENSTNIP00000020074
ENSP00000361066	ENSTNIP00000015572
ENSP00000361066	ENSTNIP00000010107
ENSP00000385216	ENSTNIP00000022339
ENSP00000325546	ENSTNIP00000007225
ENSP00000430075	ENSTNIP00000013810
ENSP00000379802	ENSTNIP00000016737
ENSP00000379802	ENSTNIP00000012234
ENSP00000356105	ENSTNIP00000010182
ENSP00000258538	ENSTNIP00000005252
ENSP00000258538	ENSTNIP00000011187
ENSP00000370517	ENSTNIP00000011579
ENSP00000345771	ENSTNIP00000018165
ENSP00000345771	ENSTNIP00000017600
ENSP00000264009	ENSTNIP00000005550
ENSP00000231887	ENSTNIP00000019569
ENSP00000474560	ENSTNIP00000021189
ENSP00000398798	ENSTNIP00000018719
ENSP00000244061	ENSTNIP00000021025
ENSP00000326095	ENSTNIP00000007071
ENSP00000360916	ENSTNIP00000020980
ENSP00000296215	ENSTNIP00000000663
ENSP00000355260	ENSTNIP00000019408
ENSP00000301242	ENSTNIP00000017256
ENSP00000170447	ENSTNIP00000007547
ENSP00000302647	ENSTNIP00000019986
ENSP00000370057	ENSTNIP00000017572
ENSP00000276185	ENSTNIP00000022869
ENSP00000444411	ENSTNIP00000007253
ENSP00000444411	ENSTNIP00000017227
ENSP00000263035	ENSTNIP00000019099
ENSP00000367794	ENSTNIP00000016910
ENSP00000362095	ENSTNIP00000019977
ENSP00000206423	ENSTNIP00000001711
ENSP00000348381	ENSTNIP00000016319
ENSP00000264436	ENSTNIP00000019887
ENSP00000287878	ENSTNIP00000016537
ENSP00000287878	ENSTNIP00000018286
ENSP00000323867	ENSTNIP00000017618
ENSP00000436068	ENSTNIP00000018721
ENSP00000436068	ENSTNIP00000017552
ENSP00000343966	ENSTNIP00000013264
ENSP00000304102	ENSTNIP00000018803
ENSP00000358089	ENSTNIP00000016072
ENSP00000262633	ENSTNIP00000014620
ENSP00000303042	ENSTNIP00000002925
ENSP00000410689	ENSTNIP00000007645
ENSP00000397908	ENSTNIP00000007308
ENSP00000397908	ENSTNIP00000019399
ENSP00000261596	ENSTNIP00000003244
ENSP00000263174	ENSTNIP00000001590
ENSP00000359621	ENSTNIP00000017888
ENSP00000359621	ENSTNIP00000021246
ENSP00000264079	ENSTNIP00000017129
ENSP00000359640	ENSTNIP00000018623
ENSP00000444215	ENSTNIP00000018582
ENSP00000357906	ENSTNIP00000008914
ENSP00000328016	ENSTNIP00000012392
ENSP00000366513	ENSTNIP00000004282
ENSP00000402460	ENSTNIP00000007177
ENSP00000402460	ENSTNIP00000014020
ENSP00000362532	ENSTNIP00000014960
ENSP00000381984	ENSTNIP00000020091
ENSP00000264159	ENSTNIP00000013269
ENSP00000257836	ENSTNIP00000016810
ENSP00000359378	ENSTNIP00000011425
ENSP00000444278	ENSTNIP00000023023
ENSP00000351684	ENSTNIP00000012976
ENSP00000351684	ENSTNIP00000000505
ENSP00000416797	ENSTNIP00000021730
ENSP00000379612	ENSTNIP00000001120
ENSP00000379612	ENSTNIP00000012065
ENSP00000396103	ENSTNIP00000021958
ENSP00000396103	ENSTNIP00000013634
ENSP00000327465	ENSTNIP00000005677
ENSP00000327465	ENSTNIP00000006988
ENSP00000276480	ENSTNIP00000011341
ENSP00000228495	ENSTNIP00000018977
ENSP00000226225	ENSTNIP00000017399
ENSP00000359890	ENSTNIP00000019926
ENSP00000267287	ENSTNIP00000001951
ENSP00000267287	ENSTNIP00000017557
ENSP00000414334	ENSTNIP00000000677
ENSP00000264093	ENSTNIP00000018933
ENSP00000327104	ENSTNIP00000020369
ENSP00000356591	ENSTNIP00000018566
ENSP00000301466	ENSTNIP00000009864
ENSP00000332258	ENSTNIP00000020687
ENSP00000332258	ENSTNIP00000004752
ENSP00000265276	ENSTNIP00000007655
ENSP00000355607	ENSTNIP00000022358
ENSP00000337446	ENSTNIP00000014671
ENSP00000422031	ENSTNIP00000001128
ENSP00000467176	ENSTNIP00000018244
ENSP00000467176	ENSTNIP00000014077
ENSP00000366233	ENSTNIP00000014599
ENSP00000340820	ENSTNIP00000014806
ENSP00000361185	ENSTNIP00000022608
ENSP00000361185	ENSTNIP00000003799
ENSP00000469759	ENSTNIP00000001978
ENSP00000361177	ENSTNIP00000011494
ENSP00000361177	ENSTNIP00000022607
ENSP00000259008	ENSTNIP00000017410
ENSP00000365280	ENSTNIP00000003643
ENSP00000391137	ENSTNIP00000011335
ENSP00000321388	ENSTNIP00000004387
ENSP00000361010	ENSTNIP00000001669
ENSP00000323424	ENSTNIP00000015959
ENSP00000351206	ENSTNIP00000008770
ENSP00000362711	ENSTNIP00000012138
ENSP00000358719	ENSTNIP00000009664
ENSP00000440246	ENSTNIP00000006695
ENSP00000321070	ENSTNIP00000003167
ENSP00000212015	ENSTNIP00000016076
ENSP00000354201	ENSTNIP00000013752
ENSP00000323687	ENSTNIP00000020661
ENSP00000237536	ENSTNIP00000013857
ENSP00000273980	ENSTNIP00000021194
ENSP00000321703	ENSTNIP00000003318
ENSP00000321703	ENSTNIP00000000718
ENSP00000299927	ENSTNIP00000022452
ENSP00000358590	ENSTNIP00000022391
ENSP00000358590	ENSTNIP00000020436
ENSP00000361857	ENSTNIP00000020425
ENSP00000393762	ENSTNIP00000015244
ENSP00000347586	ENSTNIP00000002073
ENSP00000262102	ENSTNIP00000006837
ENSP00000392057	ENSTNIP00000012855
ENSP00000392057	ENSTNIP00000022221
ENSP00000298545	ENSTNIP00000004296
ENSP00000296486	ENSTNIP00000004741
ENSP00000310978	ENSTNIP00000013423
ENSP00000368984	ENSTNIP00000007250
ENSP00000265564	ENSTNIP00000006211
ENSP00000374354	ENSTNIP00000012819
ENSP00000216200	ENSTNIP00000014447
ENSP00000216200	ENSTNIP00000022022
ENSP00000363973	ENSTNIP00000015162
ENSP00000222122	ENSTNIP00000007035
ENSP00000222122	ENSTNIP00000010923
ENSP00000302227	ENSTNIP00000000667
ENSP00000262995	ENSTNIP00000020865
ENSP00000399588	ENSTNIP00000003647
ENSP00000350199	ENSTNIP00000018937
ENSP00000358582	ENSTNIP00000009285
ENSP00000346378	ENSTNIP00000010418
ENSP00000376372	ENSTNIP00000020603
ENSP00000360938	ENSTNIP00000007131
ENSP00000357005	ENSTNIP00000014709
ENSP00000299106	ENSTNIP00000019275
ENSP00000357425	ENSTNIP00000005979
ENSP00000340409	ENSTNIP00000012850
ENSP00000316589	ENSTNIP00000007505
ENSP00000011619	ENSTNIP00000010820
ENSP00000362399	ENSTNIP00000023038
ENSP00000259241	ENSTNIP00000020343
ENSP00000290341	ENSTNIP00000016993
ENSP00000414019	ENSTNIP00000019942
ENSP00000352216	ENSTNIP00000006403
ENSP00000275230	ENSTNIP00000019417
ENSP00000384398	ENSTNIP00000018388
ENSP00000432845	ENSTNIP00000007118
ENSP00000408395	ENSTNIP00000014217
ENSP00000309117	ENSTNIP00000005118
ENSP00000222693	ENSTNIP00000019145
ENSP00000339191	ENSTNIP00000019146
ENSP00000308219	ENSTNIP00000018469
ENSP00000297130	ENSTNIP00000003780
ENSP00000306997	ENSTNIP00000015330
ENSP00000306997	ENSTNIP00000014263
ENSP00000352272	ENSTNIP00000010263
ENSP00000352272	ENSTNIP00000009161
ENSP00000354916	ENSTNIP00000007379
ENSP00000473001	ENSTNIP00000021293
ENSP00000279387	ENSTNIP00000017004
ENSP00000356708	ENSTNIP00000020129
ENSP00000359371	ENSTNIP00000021038
ENSP00000240333	ENSTNIP00000017988
ENSP00000368981	ENSTNIP00000006366
ENSP00000377401	ENSTNIP00000019488
ENSP00000454157	ENSTNIP00000020306
ENSP00000454157	ENSTNIP00000008510
ENSP00000430497	ENSTNIP00000010947
ENSP00000413418	ENSTNIP00000008051
ENSP00000245541	ENSTNIP00000006331
ENSP00000245541	ENSTNIP00000014899
ENSP00000341344	ENSTNIP00000003764
ENSP00000341344	ENSTNIP00000006763
ENSP00000311962	ENSTNIP00000011077
ENSP00000356033	ENSTNIP00000013673
ENSP00000349723	ENSTNIP00000011113
ENSP00000349723	ENSTNIP00000012574
ENSP00000338774	ENSTNIP00000006643
ENSP00000264819	ENSTNIP00000018526
ENSP00000283415	ENSTNIP00000010021
ENSP00000344648	ENSTNIP00000022690
ENSP00000340467	ENSTNIP00000020784
ENSP00000340467	ENSTNIP00000004636
ENSP00000384197	ENSTNIP00000019079
ENSP00000384197	ENSTNIP00000021681
ENSP00000263666	ENSTNIP00000010157
ENSP00000164640	ENSTNIP00000015475
ENSP00000164640	ENSTNIP00000006079
ENSP00000413625	ENSTNIP00000001672
ENSP00000413625	ENSTNIP00000005451
ENSP00000260385	ENSTNIP00000022388
ENSP00000234195	ENSTNIP00000007037
ENSP00000386702	ENSTNIP00000012654
ENSP00000386702	ENSTNIP00000017059
ENSP00000267460	ENSTNIP00000020516
ENSP00000381298	ENSTNIP00000006808
ENSP00000368982	ENSTNIP00000005102
ENSP00000424417	ENSTNIP00000009918
ENSP00000380921	ENSTNIP00000004621
ENSP00000313454	ENSTNIP00000020971
ENSP00000290246	ENSTNIP00000010098
ENSP00000377566	ENSTNIP00000004253
ENSP00000362768	ENSTNIP00000004043
ENSP00000250416	ENSTNIP00000006847
ENSP00000355759	ENSTNIP00000019481
ENSP00000364986	ENSTNIP00000015394
ENSP00000294728	ENSTNIP00000007381
ENSP00000285928	ENSTNIP00000010404
ENSP00000270233	ENSTNIP00000002698
ENSP00000264036	ENSTNIP00000003224
ENSP00000296755	ENSTNIP00000010303
ENSP00000325313	ENSTNIP00000007375
ENSP00000325313	ENSTNIP00000020325
ENSP00000363621	ENSTNIP00000020014
ENSP00000261296	ENSTNIP00000004382
ENSP00000374777	ENSTNIP00000006639
ENSP00000298351	ENSTNIP00000000681
ENSP00000355800	ENSTNIP00000019395
ENSP00000384319	ENSTNIP00000014021
ENSP00000287713	ENSTNIP00000006221
ENSP00000355895	ENSTNIP00000014630
ENSP00000444617	ENSTNIP00000009558
ENSP00000369400	ENSTNIP00000009134
ENSP00000369400	ENSTNIP00000012377
ENSP00000164139	ENSTNIP00000006110
ENSP00000164139	ENSTNIP00000012897
ENSP00000216392	ENSTNIP00000022532
ENSP00000354575	ENSTNIP00000006690
ENSP00000345667	ENSTNIP00000001379
ENSP00000345667	ENSTNIP00000016902
ENSP00000324856	ENSTNIP00000018374
ENSP00000312741	ENSTNIP00000008005
ENSP00000260386	ENSTNIP00000020462
ENSP00000263370	ENSTNIP00000010547
ENSP00000263370	ENSTNIP00000014764
ENSP00000420686	ENSTNIP00000008446
ENSP00000367032	ENSTNIP00000007807
ENSP00000358217	ENSTNIP00000009663
ENSP00000368761	ENSTNIP00000020872
ENSP00000215631	ENSTNIP00000020323
ENSP00000360025	ENSTNIP00000009771
ENSP00000364407	ENSTNIP00000020051
ENSP00000407613	ENSTNIP00000015967
ENSP00000216802	ENSTNIP00000011545
ENSP00000376071	ENSTNIP00000016274
ENSP00000223145	ENSTNIP00000021320
ENSP00000332369	ENSTNIP00000008389
ENSP00000347721	ENSTNIP00000011407
ENSP00000333292	ENSTNIP00000011408
ENSP00000309945	ENSTNIP00000009266
ENSP00000307971	ENSTNIP00000002820
ENSP00000348089	ENSTNIP00000019632
ENSP00000334675	ENSTNIP00000002584
ENSP00000288985	ENSTNIP00000007693
ENSP00000359264	ENSTNIP00000015291
ENSP00000359130	ENSTNIP00000007382
ENSP00000368648	ENSTNIP00000005421
ENSP00000315386	ENSTNIP00000009105
ENSP00000295588	ENSTNIP00000013239
ENSP00000311427	ENSTNIP00000011293
ENSP00000317332	ENSTNIP00000019030
ENSP00000317332	ENSTNIP00000016205
ENSP00000273962	ENSTNIP00000007742
ENSP00000312356	ENSTNIP00000012312
ENSP00000361202	ENSTNIP00000004014
ENSP00000376776	ENSTNIP00000016190
ENSP00000423600	ENSTNIP00000018478
ENSP00000249442	ENSTNIP00000002291
ENSP00000284981	ENSTNIP00000002645
ENSP00000284981	ENSTNIP00000016917
ENSP00000296137	ENSTNIP00000003722
ENSP00000317955	ENSTNIP00000015112
ENSP00000397050	ENSTNIP00000010569
ENSP00000397050	ENSTNIP00000014763
ENSP00000284476	ENSTNIP00000003645
ENSP00000267889	ENSTNIP00000020468
ENSP00000312942	ENSTNIP00000006096
ENSP00000312942	ENSTNIP00000013682
ENSP00000312550	ENSTNIP00000006703
ENSP00000392617	ENSTNIP00000022108
ENSP00000378414	ENSTNIP00000021429
ENSP00000349547	ENSTNIP00000017803
ENSP00000349547	ENSTNIP00000017726
ENSP00000347443	ENSTNIP00000001246
ENSP00000443021	ENSTNIP00000015619
ENSP00000378401	ENSTNIP00000001783
ENSP00000349677	ENSTNIP00000007031
ENSP00000362201	ENSTNIP00000011484
ENSP00000315136	ENSTNIP00000008833
ENSP00000259698	ENSTNIP00000020940
ENSP00000334002	ENSTNIP00000007526
ENSP00000328875	ENSTNIP00000013259
ENSP00000261475	ENSTNIP00000006531
ENSP00000396052	ENSTNIP00000015993
ENSP00000358716	ENSTNIP00000022632
ENSP00000265272	ENSTNIP00000007624
ENSP00000377015	ENSTNIP00000019265
ENSP00000400459	ENSTNIP00000009667
ENSP00000400459	ENSTNIP00000003016
ENSP00000306477	ENSTNIP00000020927
ENSP00000364912	ENSTNIP00000013837
ENSP00000364912	ENSTNIP00000017694
ENSP00000358262	ENSTNIP00000007566
ENSP00000283131	ENSTNIP00000020867
ENSP00000366306	ENSTNIP00000001514
ENSP00000377871	ENSTNIP00000016045
ENSP00000344967	ENSTNIP00000021372
ENSP00000302289	ENSTNIP00000018651
ENSP00000307508	ENSTNIP00000009799
ENSP00000307508	ENSTNIP00000012169
ENSP00000256592	ENSTNIP00000021450
ENSP00000469647	ENSTNIP00000001958
ENSP00000282388	ENSTNIP00000020238
ENSP00000388402	ENSTNIP00000004746
ENSP00000353785	ENSTNIP00000021578
ENSP00000473496	ENSTNIP00000015673
ENSP00000362918	ENSTNIP00000020401
ENSP00000376384	ENSTNIP00000020215
ENSP00000217289	ENSTNIP00000009579
ENSP00000331201	ENSTNIP00000013344
ENSP00000298125	ENSTNIP00000018785
ENSP00000233055	ENSTNIP00000017319
ENSP00000296575	ENSTNIP00000020869
ENSP00000246006	ENSTNIP00000011748
ENSP00000366307	ENSTNIP00000008739
ENSP00000365201	ENSTNIP00000006936
ENSP00000312834	ENSTNIP00000018905
ENSP00000246912	ENSTNIP00000014639
ENSP00000370625	ENSTNIP00000007558
ENSP00000228347	ENSTNIP00000004053
ENSP00000263331	ENSTNIP00000005280
ENSP00000349359	ENSTNIP00000008753
ENSP00000356437	ENSTNIP00000003867
ENSP00000356437	ENSTNIP00000022513
ENSP00000475434	ENSTNIP00000012501
ENSP00000226091	ENSTNIP00000002076
ENSP00000245323	ENSTNIP00000020981
ENSP00000245323	ENSTNIP00000012308
ENSP00000310521	ENSTNIP00000018773
ENSP00000264454	ENSTNIP00000015709
ENSP00000343428	ENSTNIP00000018032
ENSP00000375894	ENSTNIP00000001586
ENSP00000349458	ENSTNIP00000019658
ENSP00000387435	ENSTNIP00000000320
ENSP00000245810	ENSTNIP00000004024
ENSP00000302648	ENSTNIP00000017932
ENSP00000409007	ENSTNIP00000011915
ENSP00000409007	ENSTNIP00000018880
ENSP00000363836	ENSTNIP00000004424
ENSP00000262043	ENSTNIP00000002686
ENSP00000216024	ENSTNIP00000015907
ENSP00000358576	ENSTNIP00000018177
ENSP00000367527	ENSTNIP00000015657
ENSP00000355185	ENSTNIP00000022081
ENSP00000323584	ENSTNIP00000003875
ENSP00000323584	ENSTNIP00000022264
ENSP00000240587	ENSTNIP00000007390
ENSP00000240587	ENSTNIP00000011204
ENSP00000360552	ENSTNIP00000015428
ENSP00000233575	ENSTNIP00000019436
ENSP00000328347	ENSTNIP00000015203
ENSP00000363386	ENSTNIP00000015068
ENSP00000354163	ENSTNIP00000002065
ENSP00000355204	ENSTNIP00000005998
ENSP00000363419	ENSTNIP00000020429
ENSP00000440273	ENSTNIP00000010537
ENSP00000345492	ENSTNIP00000000543
ENSP00000354947	ENSTNIP00000019149
ENSP00000012443	ENSTNIP00000022198
ENSP00000286719	ENSTNIP00000010347
ENSP00000286719	ENSTNIP00000018657
ENSP00000354871	ENSTNIP00000002445
ENSP00000283179	ENSTNIP00000004635
ENSP00000302811	ENSTNIP00000009927
ENSP00000257068	ENSTNIP00000001829
ENSP00000335628	ENSTNIP00000011758
ENSP00000366829	ENSTNIP00000018065
ENSP00000264033	ENSTNIP00000013181
ENSP00000264033	ENSTNIP00000010607
ENSP00000270279	ENSTNIP00000006048
ENSP00000270279	ENSTNIP00000022797
ENSP00000284288	ENSTNIP00000011448
ENSP00000227638	ENSTNIP00000008995
ENSP00000379183	ENSTNIP00000011195
ENSP00000386869	ENSTNIP00000019883
ENSP00000442788	ENSTNIP00000021201
ENSP00000304642	ENSTNIP00000010821
ENSP00000395249	ENSTNIP00000017551
ENSP00000268184	ENSTNIP00000012703
ENSP00000296785	ENSTNIP00000016430
ENSP00000305071	ENSTNIP00000016177
ENSP00000367631	ENSTNIP00000022373
ENSP00000266991	ENSTNIP00000018121
ENSP00000367965	ENSTNIP00000011794
ENSP00000367965	ENSTNIP00000021365
ENSP00000334879	ENSTNIP00000005705
ENSP00000365830	ENSTNIP00000017519
ENSP00000365830	ENSTNIP00000019525
ENSP00000273183	ENSTNIP00000020430
ENSP00000327509	ENSTNIP00000014666
ENSP00000327509	ENSTNIP00000006522
ENSP00000329200	ENSTNIP00000009856
ENSP00000329200	ENSTNIP00000014965
ENSP00000413929	ENSTNIP00000007733
ENSP00000368710	ENSTNIP00000019815
ENSP00000340578	ENSTNIP00000002616
ENSP00000418001	ENSTNIP00000010660
ENSP00000476119	ENSTNIP00000004702
ENSP00000306015	ENSTNIP00000014264
ENSP00000306015	ENSTNIP00000015331
ENSP00000347717	ENSTNIP00000013025
ENSP00000279263	ENSTNIP00000013719
ENSP00000273067	ENSTNIP00000019565
ENSP00000266643	ENSTNIP00000005476
ENSP00000266643	ENSTNIP00000021407
ENSP00000333181	ENSTNIP00000010823
ENSP00000262300	ENSTNIP00000022121
ENSP00000402084	ENSTNIP00000016740
ENSP00000380675	ENSTNIP00000011643
ENSP00000404042	ENSTNIP00000006092
ENSP00000278070	ENSTNIP00000019616
ENSP00000228515	ENSTNIP00000015498
ENSP00000379090	ENSTNIP00000003245
ENSP00000261377	ENSTNIP00000011081
ENSP00000363640	ENSTNIP00000005182
ENSP00000289248	ENSTNIP00000008120
ENSP00000363516	ENSTNIP00000020412
ENSP00000407958	ENSTNIP00000000943
ENSP00000407958	ENSTNIP00000015902
ENSP00000365503	ENSTNIP00000001339
ENSP00000365503	ENSTNIP00000010922
ENSP00000429615	ENSTNIP00000015654
ENSP00000313600	ENSTNIP00000011787
ENSP00000273859	ENSTNIP00000009612
ENSP00000349325	ENSTNIP00000007856
ENSP00000264231	ENSTNIP00000018741
ENSP00000314420	ENSTNIP00000010001
ENSP00000356243	ENSTNIP00000018079
ENSP00000366452	ENSTNIP00000015996
ENSP00000452027	ENSTNIP00000020557
ENSP00000258796	ENSTNIP00000008257
ENSP00000258796	ENSTNIP00000011087
ENSP00000365714	ENSTNIP00000010919
ENSP00000269346	ENSTNIP00000017472
ENSP00000269346	ENSTNIP00000012682
ENSP00000366998	ENSTNIP00000019738
ENSP00000405032	ENSTNIP00000013779
ENSP00000465978	ENSTNIP00000009655
ENSP00000465978	ENSTNIP00000014194
ENSP00000371483	ENSTNIP00000022970
ENSP00000371483	ENSTNIP00000008400
ENSP00000376702	ENSTNIP00000017009
ENSP00000319141	ENSTNIP00000020053
ENSP00000323183	ENSTNIP00000015230
ENSP00000476746	ENSTNIP00000007452
ENSP00000269740	ENSTNIP00000005571
ENSP00000357612	ENSTNIP00000008077
ENSP00000367882	ENSTNIP00000016913
ENSP00000254770	ENSTNIP00000022140
ENSP00000388713	ENSTNIP00000011154
ENSP00000259512	ENSTNIP00000022269
ENSP00000384744	ENSTNIP00000022800
ENSP00000315106	ENSTNIP00000013251
ENSP00000286523	ENSTNIP00000022471
ENSP00000286523	ENSTNIP00000006262
ENSP00000370242	ENSTNIP00000007565
ENSP00000362260	ENSTNIP00000011820
ENSP00000294740	ENSTNIP00000022104
ENSP00000434359	ENSTNIP00000005641
ENSP00000252530	ENSTNIP00000022479
ENSP00000362395	ENSTNIP00000019984
ENSP00000330774	ENSTNIP00000017426
ENSP00000379901	ENSTNIP00000007667
ENSP00000343144	ENSTNIP00000000553
ENSP00000219255	ENSTNIP00000009798
ENSP00000352414	ENSTNIP00000006112
ENSP00000274625	ENSTNIP00000006018
ENSP00000364016	ENSTNIP00000021350
ENSP00000386212	ENSTNIP00000000317
ENSP00000386212	ENSTNIP00000009794
ENSP00000355325	ENSTNIP00000010770
ENSP00000364839	ENSTNIP00000006989
ENSP00000391447	ENSTNIP00000022490
ENSP00000384515	ENSTNIP00000019058
ENSP00000391583	ENSTNIP00000019059
ENSP00000367157	ENSTNIP00000015822
ENSP00000379880	ENSTNIP00000021335
ENSP00000291592	ENSTNIP00000011724
ENSP00000292599	ENSTNIP00000015942
ENSP00000382713	ENSTNIP00000012125
ENSP00000386918	ENSTNIP00000013759
ENSP00000417970	ENSTNIP00000008543
ENSP00000366070	ENSTNIP00000016503
ENSP00000301336	ENSTNIP00000006046
ENSP00000365014	ENSTNIP00000010353
ENSP00000262662	ENSTNIP00000018558
ENSP00000377224	ENSTNIP00000007188
ENSP00000356918	ENSTNIP00000013890
ENSP00000308926	ENSTNIP00000021445
ENSP00000356857	ENSTNIP00000019420
ENSP00000321445	ENSTNIP00000011014
ENSP00000358081	ENSTNIP00000016071
ENSP00000287322	ENSTNIP00000000933
ENSP00000369887	ENSTNIP00000012202
ENSP00000441039	ENSTNIP00000016908
ENSP00000453076	ENSTNIP00000015176
ENSP00000298110	ENSTNIP00000019955
ENSP00000430269	ENSTNIP00000013158
ENSP00000328090	ENSTNIP00000014823
ENSP00000296358	ENSTNIP00000014042
ENSP00000304108	ENSTNIP00000011723
ENSP00000304108	ENSTNIP00000020318
ENSP00000367356	ENSTNIP00000021530
ENSP00000293443	ENSTNIP00000014809
ENSP00000353769	ENSTNIP00000005600
ENSP00000410626	ENSTNIP00000014327
ENSP00000436318	ENSTNIP00000009636
ENSP00000270142	ENSTNIP00000012838
ENSP00000371554	ENSTNIP00000015335
ENSP00000243045	ENSTNIP00000015505
ENSP00000326869	ENSTNIP00000018791
ENSP00000357660	ENSTNIP00000013280
ENSP00000261172	ENSTNIP00000000034
ENSP00000262551	ENSTNIP00000005226
ENSP00000387292	ENSTNIP00000014406
ENSP00000418529	ENSTNIP00000005323
ENSP00000269097	ENSTNIP00000017453
ENSP00000369816	ENSTNIP00000008055
ENSP00000331831	ENSTNIP00000012321
ENSP00000290216	ENSTNIP00000017151
ENSP00000272732	ENSTNIP00000020070
ENSP00000265299	ENSTNIP00000018606
ENSP00000277632	ENSTNIP00000021565
ENSP00000266077	ENSTNIP00000021037
ENSP00000331462	ENSTNIP00000020934
ENSP00000242249	ENSTNIP00000002500
ENSP00000343248	ENSTNIP00000015792
ENSP00000356811	ENSTNIP00000001091
ENSP00000376035	ENSTNIP00000021640
ENSP00000300101	ENSTNIP00000005478
ENSP00000307449	ENSTNIP00000005576
ENSP00000246190	ENSTNIP00000017874
ENSP00000246190	ENSTNIP00000007061
ENSP00000356481	ENSTNIP00000008234
ENSP00000362409	ENSTNIP00000022579
ENSP00000362409	ENSTNIP00000007169
ENSP00000419712	ENSTNIP00000019848
ENSP00000401338	ENSTNIP00000010693
ENSP00000320318	ENSTNIP00000010544
ENSP00000261655	ENSTNIP00000003164
ENSP00000368767	ENSTNIP00000009465
ENSP00000215906	ENSTNIP00000014423
ENSP00000378437	ENSTNIP00000003705
ENSP00000308057	ENSTNIP00000008313
ENSP00000364814	ENSTNIP00000013835
ENSP00000373360	ENSTNIP00000000781
ENSP00000358795	ENSTNIP00000017174
ENSP00000358795	ENSTNIP00000016315
ENSP00000358815	ENSTNIP00000011837
ENSP00000379156	ENSTNIP00000015780
ENSP00000307801	ENSTNIP00000011433
ENSP00000307801	ENSTNIP00000019264
ENSP00000358430	ENSTNIP00000017435
ENSP00000182527	ENSTNIP00000015266
ENSP00000263671	ENSTNIP00000003879
ENSP00000297265	ENSTNIP00000008572
ENSP00000348489	ENSTNIP00000001096
ENSP00000396160	ENSTNIP00000019863
ENSP00000311127	ENSTNIP00000019921
ENSP00000451040	ENSTNIP00000013665
ENSP00000456548	ENSTNIP00000011084
ENSP00000456548	ENSTNIP00000009805
ENSP00000285311	ENSTNIP00000021192
ENSP00000363081	ENSTNIP00000011461
ENSP00000359098	ENSTNIP00000013623
ENSP00000266269	ENSTNIP00000017746
ENSP00000320797	ENSTNIP00000005922
ENSP00000351113	ENSTNIP00000020816
ENSP00000334665	ENSTNIP00000012666
ENSP00000334665	ENSTNIP00000015845
ENSP00000439625	ENSTNIP00000015421
ENSP00000380185	ENSTNIP00000010861
ENSP00000344961	ENSTNIP00000015113
ENSP00000359795	ENSTNIP00000008883
ENSP00000319254	ENSTNIP00000012972
ENSP00000369858	ENSTNIP00000012802
ENSP00000450842	ENSTNIP00000020392
ENSP00000230461	ENSTNIP00000019997
ENSP00000402698	ENSTNIP00000005445
ENSP00000370408	ENSTNIP00000000805
ENSP00000474621	ENSTNIP00000008473
ENSP00000380437	ENSTNIP00000011607
ENSP00000391481	ENSTNIP00000017713
ENSP00000265986	ENSTNIP00000005217
ENSP00000346890	ENSTNIP00000008229
ENSP00000346890	ENSTNIP00000000282
ENSP00000297293	ENSTNIP00000014910
ENSP00000270238	ENSTNIP00000010909
ENSP00000362469	ENSTNIP00000019849
ENSP00000360966	ENSTNIP00000014570
ENSP00000370724	ENSTNIP00000012602
ENSP00000349351	ENSTNIP00000021094
ENSP00000349351	ENSTNIP00000017714
ENSP00000355799	ENSTNIP00000001911
ENSP00000355799	ENSTNIP00000012622
ENSP00000250340	ENSTNIP00000022352
ENSP00000296130	ENSTNIP00000012526
ENSP00000299642	ENSTNIP00000012224
ENSP00000280701	ENSTNIP00000021336
ENSP00000304592	ENSTNIP00000008616
ENSP00000296980	ENSTNIP00000020130
ENSP00000314976	ENSTNIP00000002967
ENSP00000249647	ENSTNIP00000022461
ENSP00000361287	ENSTNIP00000011512
ENSP00000361287	ENSTNIP00000014805
ENSP00000303147	ENSTNIP00000018925
ENSP00000303147	ENSTNIP00000011970
ENSP00000377665	ENSTNIP00000009812
ENSP00000263710	ENSTNIP00000004511
ENSP00000064780	ENSTNIP00000013193
ENSP00000398778	ENSTNIP00000009999
ENSP00000257209	ENSTNIP00000021617
ENSP00000257209	ENSTNIP00000012098
ENSP00000384967	ENSTNIP00000022144
ENSP00000304032	ENSTNIP00000009481
ENSP00000380524	ENSTNIP00000013287
ENSP00000361004	ENSTNIP00000004163
ENSP00000295666	ENSTNIP00000007559
ENSP00000333142	ENSTNIP00000022028
ENSP00000400892	ENSTNIP00000002905
ENSP00000252996	ENSTNIP00000000446
ENSP00000252996	ENSTNIP00000004874
ENSP00000357844	ENSTNIP00000006697
ENSP00000465734	ENSTNIP00000019897
ENSP00000367123	ENSTNIP00000015997
ENSP00000343657	ENSTNIP00000019045
ENSP00000419027	ENSTNIP00000009450
ENSP00000377549	ENSTNIP00000020759
ENSP00000406463	ENSTNIP00000014286
ENSP00000406463	ENSTNIP00000009398
ENSP00000384126	ENSTNIP00000000833
ENSP00000328625	ENSTNIP00000003178
ENSP00000310447	ENSTNIP00000015560
ENSP00000369383	ENSTNIP00000008115
ENSP00000321271	ENSTNIP00000018962
ENSP00000387164	ENSTNIP00000021602
ENSP00000292476	ENSTNIP00000009018
ENSP00000262577	ENSTNIP00000007405
ENSP00000400482	ENSTNIP00000012289
ENSP00000413720	ENSTNIP00000011299
ENSP00000384849	ENSTNIP00000017672
ENSP00000228872	ENSTNIP00000003848
ENSP00000378651	ENSTNIP00000019020
ENSP00000378651	ENSTNIP00000008383
ENSP00000450864	ENSTNIP00000015261
ENSP00000294309	ENSTNIP00000009169
ENSP00000263849	ENSTNIP00000007111
ENSP00000237837	ENSTNIP00000014355
ENSP00000287295	ENSTNIP00000014785
ENSP00000392094	ENSTNIP00000008028
ENSP00000230381	ENSTNIP00000016377
ENSP00000230381	ENSTNIP00000017479
ENSP00000278833	ENSTNIP00000019912
ENSP00000370223	ENSTNIP00000014038
ENSP00000384040	ENSTNIP00000015039
ENSP00000398481	ENSTNIP00000013320
ENSP00000215838	ENSTNIP00000018934
ENSP00000359380	ENSTNIP00000022600
ENSP00000359380	ENSTNIP00000002814
ENSP00000358880	ENSTNIP00000018193
ENSP00000357840	ENSTNIP00000008038
ENSP00000318602	ENSTNIP00000018290
ENSP00000318602	ENSTNIP00000016635
ENSP00000359848	ENSTNIP00000005470
ENSP00000237937	ENSTNIP00000006951
ENSP00000237937	ENSTNIP00000007908
ENSP00000393887	ENSTNIP00000002053
ENSP00000369436	ENSTNIP00000003355
ENSP00000344456	ENSTNIP00000022288
ENSP00000268154	ENSTNIP00000014312
ENSP00000264313	ENSTNIP00000020819
ENSP00000370003	ENSTNIP00000007933
ENSP00000357625	ENSTNIP00000016323
ENSP00000328992	ENSTNIP00000012857
ENSP00000318690	ENSTNIP00000020848
ENSP00000376224	ENSTNIP00000013883
ENSP00000239849	ENSTNIP00000014509
ENSP00000306328	ENSTNIP00000018205
ENSP00000364140	ENSTNIP00000020754
ENSP00000364140	ENSTNIP00000016617
ENSP00000426809	ENSTNIP00000000872
ENSP00000426809	ENSTNIP00000002254
ENSP00000325266	ENSTNIP00000019904
ENSP00000311760	ENSTNIP00000010554
ENSP00000256367	ENSTNIP00000022552
ENSP00000364035	ENSTNIP00000022243
ENSP00000273857	ENSTNIP00000005685
ENSP00000303997	ENSTNIP00000007397
ENSP00000303997	ENSTNIP00000011467
ENSP00000346080	ENSTNIP00000005113
ENSP00000235628	ENSTNIP00000020621
ENSP00000235628	ENSTNIP00000017040
ENSP00000331474	ENSTNIP00000020570
ENSP00000316891	ENSTNIP00000016032
ENSP00000316891	ENSTNIP00000021835
ENSP00000346874	ENSTNIP00000005000
ENSP00000341171	ENSTNIP00000011199
ENSP00000334836	ENSTNIP00000009522
ENSP00000388823	ENSTNIP00000013932
ENSP00000307722	ENSTNIP00000021386
ENSP00000256797	ENSTNIP00000004574
ENSP00000381053	ENSTNIP00000010807
ENSP00000418210	ENSTNIP00000010106
ENSP00000418210	ENSTNIP00000015574
ENSP00000367494	ENSTNIP00000011696
ENSP00000387266	ENSTNIP00000002085
ENSP00000237281	ENSTNIP00000022506
ENSP00000377409	ENSTNIP00000011971
ENSP00000377409	ENSTNIP00000018928
ENSP00000424565	ENSTNIP00000008314
ENSP00000271636	ENSTNIP00000021503
ENSP00000271636	ENSTNIP00000020709
ENSP00000357073	ENSTNIP00000020978
ENSP00000299259	ENSTNIP00000012405
ENSP00000338532	ENSTNIP00000022621
ENSP00000338532	ENSTNIP00000016336
ENSP00000350036	ENSTNIP00000016732
ENSP00000315630	ENSTNIP00000016739
ENSP00000315630	ENSTNIP00000012236
ENSP00000319831	ENSTNIP00000018166
ENSP00000262518	ENSTNIP00000012982
ENSP00000251810	ENSTNIP00000009533
ENSP00000409906	ENSTNIP00000014262
ENSP00000378408	ENSTNIP00000010972
ENSP00000378408	ENSTNIP00000017885
ENSP00000356433	ENSTNIP00000015215
ENSP00000361895	ENSTNIP00000000538
ENSP00000361895	ENSTNIP00000012103
ENSP00000385527	ENSTNIP00000006185
ENSP00000363533	ENSTNIP00000002124
ENSP00000254624	ENSTNIP00000005010
ENSP00000340465	ENSTNIP00000001026
[truncated: 5,413 more rows]
