# Supplementary material for: Reconstruction of proto-vertebrate, proto-cyclostome and proto-gnathostome genomes provides new insights into early vertebrate evolution
Source: Nat Commun. 2021 Jul 23;12:4489. doi: 10.1038/s41467-021-24573-z (PMC8302630; doi:10.1038/s41467-021-24573-z)
Supplement: Supplementary file 4 — Supplementary Data 1 [file 41467_2021_24573_MOESM4_ESM.zip › SuppData1/orthologs/LEPOC-ANOCA.txt]

ENSLOCP00000011371	ENSACAP00000008923
ENSLOCP00000009128	ENSACAP00000005936
ENSLOCP00000003817	ENSACAP00000017014
ENSLOCP00000018009	ENSACAP00000013370
ENSLOCP00000021014	ENSACAP00000006833
ENSLOCP00000007024	ENSACAP00000005194
ENSLOCP00000007725	ENSACAP00000001737
ENSLOCP00000009060	ENSACAP00000013552
ENSLOCP00000011549	ENSACAP00000003212
ENSLOCP00000018593	ENSACAP00000019299
ENSLOCP00000013012	ENSACAP00000011250
ENSLOCP00000009147	ENSACAP00000011817
ENSLOCP00000020429	ENSACAP00000005957
ENSLOCP00000017457	ENSACAP00000003898
ENSLOCP00000019200	ENSACAP00000008564
ENSLOCP00000006554	ENSACAP00000009531
ENSLOCP00000003596	ENSACAP00000007380
ENSLOCP00000004161	ENSACAP00000014328
ENSLOCP00000007780	ENSACAP00000009158
ENSLOCP00000017232	ENSACAP00000001723
ENSLOCP00000016944	ENSACAP00000006548
ENSLOCP00000009530	ENSACAP00000014601
ENSLOCP00000020825	ENSACAP00000005110
ENSLOCP00000005280	ENSACAP00000017344
ENSLOCP00000013773	ENSACAP00000012678
ENSLOCP00000010078	ENSACAP00000015321
ENSLOCP00000015968	ENSACAP00000011594
ENSLOCP00000007610	ENSACAP00000015067
ENSLOCP00000002487	ENSACAP00000003045
ENSLOCP00000020267	ENSACAP00000015078
ENSLOCP00000020273	ENSACAP00000014992
ENSLOCP00000010732	ENSACAP00000009043
ENSLOCP00000019319	ENSACAP00000007603
ENSLOCP00000007227	ENSACAP00000002119
ENSLOCP00000010181	ENSACAP00000023193
ENSLOCP00000008648	ENSACAP00000010068
ENSLOCP00000007649	ENSACAP00000005444
ENSLOCP00000012473	ENSACAP00000005623
ENSLOCP00000019175	ENSACAP00000016112
ENSLOCP00000012015	ENSACAP00000000193
ENSLOCP00000007747	ENSACAP00000010321
ENSLOCP00000001624	ENSACAP00000006987
ENSLOCP00000001262	ENSACAP00000005007
ENSLOCP00000017180	ENSACAP00000010047
ENSLOCP00000005887	ENSACAP00000004219
ENSLOCP00000005999	ENSACAP00000004078
ENSLOCP00000020663	ENSACAP00000001088
ENSLOCP00000014860	ENSACAP00000015698
ENSLOCP00000004833	ENSACAP00000005873
ENSLOCP00000010959	ENSACAP00000001835
ENSLOCP00000012282	ENSACAP00000014840
ENSLOCP00000017952	ENSACAP00000008406
ENSLOCP00000008038	ENSACAP00000012838
ENSLOCP00000010721	ENSACAP00000009680
ENSLOCP00000002259	ENSACAP00000007792
ENSLOCP00000021479	ENSACAP00000018412
ENSLOCP00000002287	ENSACAP00000019211
ENSLOCP00000002248	ENSACAP00000007789
ENSLOCP00000016952	ENSACAP00000020838
ENSLOCP00000021874	ENSACAP00000017650
ENSLOCP00000018849	ENSACAP00000008106
ENSLOCP00000009980	ENSACAP00000012446
ENSLOCP00000014738	ENSACAP00000006460
ENSLOCP00000012061	ENSACAP00000003419
ENSLOCP00000009990	ENSACAP00000012467
ENSLOCP00000011989	ENSACAP00000015858
ENSLOCP00000015226	ENSACAP00000013670
ENSLOCP00000017354	ENSACAP00000001119
ENSLOCP00000012353	ENSACAP00000015929
ENSLOCP00000004132	ENSACAP00000007518
ENSLOCP00000018214	ENSACAP00000011870
ENSLOCP00000020601	ENSACAP00000012669
ENSLOCP00000007900	ENSACAP00000011796
ENSLOCP00000015688	ENSACAP00000009619
ENSLOCP00000010023	ENSACAP00000001319
ENSLOCP00000020756	ENSACAP00000006086
ENSLOCP00000013047	ENSACAP00000016842
ENSLOCP00000012968	ENSACAP00000001864
ENSLOCP00000016356	ENSACAP00000002959
ENSLOCP00000009007	ENSACAP00000011884
ENSLOCP00000012360	ENSACAP00000016298
ENSLOCP00000011681	ENSACAP00000022391
ENSLOCP00000014277	ENSACAP00000013286
ENSLOCP00000007849	ENSACAP00000019060
ENSLOCP00000008437	ENSACAP00000011970
ENSLOCP00000014423	ENSACAP00000012809
ENSLOCP00000020956	ENSACAP00000014097
ENSLOCP00000015752	ENSACAP00000005123
ENSLOCP00000013775	ENSACAP00000012263
ENSLOCP00000004341	ENSACAP00000009190
ENSLOCP00000017705	ENSACAP00000000083
ENSLOCP00000011055	ENSACAP00000004428
ENSLOCP00000010892	ENSACAP00000002974
ENSLOCP00000006526	ENSACAP00000013481
ENSLOCP00000001142	ENSACAP00000008599
ENSLOCP00000020785	ENSACAP00000000242
ENSLOCP00000007583	ENSACAP00000022297
ENSLOCP00000006346	ENSACAP00000011579
ENSLOCP00000017659	ENSACAP00000006096
ENSLOCP00000000889	ENSACAP00000004949
ENSLOCP00000020036	ENSACAP00000007355
ENSLOCP00000008734	ENSACAP00000018297
ENSLOCP00000014576	ENSACAP00000015927
ENSLOCP00000005356	ENSACAP00000008830
ENSLOCP00000004761	ENSACAP00000014517
ENSLOCP00000006533	ENSACAP00000016774
ENSLOCP00000019487	ENSACAP00000007485
ENSLOCP00000007874	ENSACAP00000019597
ENSLOCP00000001954	ENSACAP00000003327
ENSLOCP00000001962	ENSACAP00000013174
ENSLOCP00000017726	ENSACAP00000000079
ENSLOCP00000009983	ENSACAP00000001174
ENSLOCP00000015449	ENSACAP00000003140
ENSLOCP00000005920	ENSACAP00000015338
ENSLOCP00000019609	ENSACAP00000005084
ENSLOCP00000019306	ENSACAP00000010928
ENSLOCP00000006448	ENSACAP00000010696
ENSLOCP00000011240	ENSACAP00000005094
ENSLOCP00000006499	ENSACAP00000012452
ENSLOCP00000009471	ENSACAP00000008056
ENSLOCP00000005310	ENSACAP00000014884
ENSLOCP00000009918	ENSACAP00000016759
ENSLOCP00000017649	ENSACAP00000005904
ENSLOCP00000013021	ENSACAP00000012803
ENSLOCP00000006143	ENSACAP00000008215
ENSLOCP00000008680	ENSACAP00000009961
ENSLOCP00000018224	ENSACAP00000011440
ENSLOCP00000018185	ENSACAP00000013070
ENSLOCP00000020346	ENSACAP00000014146
ENSLOCP00000019133	ENSACAP00000011702
ENSLOCP00000018546	ENSACAP00000015780
ENSLOCP00000006853	ENSACAP00000002299
ENSLOCP00000010912	ENSACAP00000003195
ENSLOCP00000012104	ENSACAP00000020267
ENSLOCP00000008505	ENSACAP00000015236
ENSLOCP00000017548	ENSACAP00000002335
ENSLOCP00000019163	ENSACAP00000003471
ENSLOCP00000009632	ENSACAP00000003380
ENSLOCP00000010916	ENSACAP00000007070
ENSLOCP00000003607	ENSACAP00000007401
ENSLOCP00000015072	ENSACAP00000019189
ENSLOCP00000011033	ENSACAP00000009600
ENSLOCP00000003380	ENSACAP00000011711
ENSLOCP00000012613	ENSACAP00000017664
ENSLOCP00000019084	ENSACAP00000002249
ENSLOCP00000016794	ENSACAP00000000195
ENSLOCP00000007049	ENSACAP00000014285
ENSLOCP00000021122	ENSACAP00000014668
ENSLOCP00000010539	ENSACAP00000003308
ENSLOCP00000000660	ENSACAP00000014909
ENSLOCP00000012614	ENSACAP00000015061
ENSLOCP00000010397	ENSACAP00000016420
ENSLOCP00000017388	ENSACAP00000004060
ENSLOCP00000009421	ENSACAP00000006661
ENSLOCP00000010161	ENSACAP00000010344
ENSLOCP00000016126	ENSACAP00000011938
ENSLOCP00000005393	ENSACAP00000008723
ENSLOCP00000004568	ENSACAP00000008800
ENSLOCP00000012552	ENSACAP00000000609
ENSLOCP00000012928	ENSACAP00000015558
ENSLOCP00000014564	ENSACAP00000014183
ENSLOCP00000019362	ENSACAP00000013350
ENSLOCP00000009470	ENSACAP00000010506
ENSLOCP00000011077	ENSACAP00000009513
ENSLOCP00000017982	ENSACAP00000002901
ENSLOCP00000011435	ENSACAP00000013575
ENSLOCP00000003826	ENSACAP00000012544
ENSLOCP00000011874	ENSACAP00000020331
ENSLOCP00000020061	ENSACAP00000022081
ENSLOCP00000021247	ENSACAP00000007051
ENSLOCP00000018907	ENSACAP00000019114
ENSLOCP00000018175	ENSACAP00000007918
ENSLOCP00000011105	ENSACAP00000009498
ENSLOCP00000012449	ENSACAP00000001475
ENSLOCP00000014471	ENSACAP00000003976
ENSLOCP00000019926	ENSACAP00000004307
ENSLOCP00000014491	ENSACAP00000008062
ENSLOCP00000010143	ENSACAP00000001594
ENSLOCP00000003063	ENSACAP00000010217
ENSLOCP00000003082	ENSACAP00000004865
ENSLOCP00000010983	ENSACAP00000003655
ENSLOCP00000018480	ENSACAP00000011875
ENSLOCP00000001148	ENSACAP00000002928
ENSLOCP00000009433	ENSACAP00000008095
ENSLOCP00000007419	ENSACAP00000000868
ENSLOCP00000007580	ENSACAP00000016976
ENSLOCP00000003101	ENSACAP00000009221
ENSLOCP00000015600	ENSACAP00000016880
ENSLOCP00000014741	ENSACAP00000005302
ENSLOCP00000012489	ENSACAP00000001932
ENSLOCP00000016111	ENSACAP00000007917
ENSLOCP00000004793	ENSACAP00000019641
ENSLOCP00000016120	ENSACAP00000007896
ENSLOCP00000011258	ENSACAP00000004457
ENSLOCP00000008502	ENSACAP00000002426
ENSLOCP00000010754	ENSACAP00000002385
ENSLOCP00000005040	ENSACAP00000017474
ENSLOCP00000004226	ENSACAP00000005740
ENSLOCP00000005055	ENSACAP00000000523
ENSLOCP00000004207	ENSACAP00000005682
ENSLOCP00000002039	ENSACAP00000015820
ENSLOCP00000004212	ENSACAP00000010069
ENSLOCP00000020195	ENSACAP00000016069
ENSLOCP00000020758	ENSACAP00000001093
ENSLOCP00000019518	ENSACAP00000007667
ENSLOCP00000005716	ENSACAP00000017526
ENSLOCP00000003844	ENSACAP00000010676
ENSLOCP00000016149	ENSACAP00000015435
ENSLOCP00000013403	ENSACAP00000014650
ENSLOCP00000003765	ENSACAP00000000942
ENSLOCP00000015553	ENSACAP00000009728
ENSLOCP00000015536	ENSACAP00000009731
ENSLOCP00000002907	ENSACAP00000018182
ENSLOCP00000021066	ENSACAP00000014024
ENSLOCP00000015909	ENSACAP00000013525
ENSLOCP00000019661	ENSACAP00000001427
ENSLOCP00000012721	ENSACAP00000015468
ENSLOCP00000014558	ENSACAP00000004783
ENSLOCP00000014569	ENSACAP00000008216
ENSLOCP00000021145	ENSACAP00000013542
ENSLOCP00000004485	ENSACAP00000007865
ENSLOCP00000003977	ENSACAP00000009388
ENSLOCP00000017733	ENSACAP00000001385
ENSLOCP00000001796	ENSACAP00000018145
ENSLOCP00000006578	ENSACAP00000012872
ENSLOCP00000010716	ENSACAP00000019293
ENSLOCP00000005658	ENSACAP00000016705
ENSLOCP00000000809	ENSACAP00000012594
ENSLOCP00000016973	ENSACAP00000002577
ENSLOCP00000012649	ENSACAP00000012146
ENSLOCP00000015071	ENSACAP00000009720
ENSLOCP00000018253	ENSACAP00000005943
ENSLOCP00000007361	ENSACAP00000000973
ENSLOCP00000013226	ENSACAP00000013030
ENSLOCP00000013456	ENSACAP00000001579
ENSLOCP00000008342	ENSACAP00000012461
ENSLOCP00000018119	ENSACAP00000005813
ENSLOCP00000014306	ENSACAP00000022538
ENSLOCP00000015075	ENSACAP00000015655
ENSLOCP00000019744	ENSACAP00000001953
ENSLOCP00000020291	ENSACAP00000005411
ENSLOCP00000021287	ENSACAP00000005523
ENSLOCP00000002488	ENSACAP00000016164
ENSLOCP00000002663	ENSACAP00000011534
ENSLOCP00000021031	ENSACAP00000006602
ENSLOCP00000004459	ENSACAP00000011843
ENSLOCP00000020394	ENSACAP00000003200
ENSLOCP00000001781	ENSACAP00000009074
ENSLOCP00000014227	ENSACAP00000012719
ENSLOCP00000003808	ENSACAP00000010570
ENSLOCP00000004757	ENSACAP00000001753
ENSLOCP00000014258	ENSACAP00000019903
ENSLOCP00000013970	ENSACAP00000009777
ENSLOCP00000018471	ENSACAP00000012169
ENSLOCP00000006667	ENSACAP00000008206
ENSLOCP00000017850	ENSACAP00000004741
ENSLOCP00000005447	ENSACAP00000015089
ENSLOCP00000020933	ENSACAP00000013366
ENSLOCP00000007685	ENSACAP00000010782
ENSLOCP00000017282	ENSACAP00000014628
ENSLOCP00000012148	ENSACAP00000002673
ENSLOCP00000001146	ENSACAP00000022504
ENSLOCP00000008429	ENSACAP00000000607
ENSLOCP00000016725	ENSACAP00000019708
ENSLOCP00000019526	ENSACAP00000018133
ENSLOCP00000017521	ENSACAP00000008532
ENSLOCP00000017582	ENSACAP00000008554
ENSLOCP00000016494	ENSACAP00000004623
ENSLOCP00000001689	ENSACAP00000003028
ENSLOCP00000019939	ENSACAP00000004244
ENSLOCP00000015630	ENSACAP00000010760
ENSLOCP00000001541	ENSACAP00000012326
ENSLOCP00000020623	ENSACAP00000004205
ENSLOCP00000001021	ENSACAP00000022123
ENSLOCP00000007379	ENSACAP00000008887
ENSLOCP00000012349	ENSACAP00000006450
ENSLOCP00000012336	ENSACAP00000020101
ENSLOCP00000020213	ENSACAP00000003697
ENSLOCP00000020214	ENSACAP00000003684
ENSLOCP00000001894	ENSACAP00000021004
ENSLOCP00000006247	ENSACAP00000010293
ENSLOCP00000012176	ENSACAP00000023319
ENSLOCP00000014722	ENSACAP00000005594
ENSLOCP00000009358	ENSACAP00000008109
ENSLOCP00000020426	ENSACAP00000015543
ENSLOCP00000006899	ENSACAP00000022398
ENSLOCP00000019725	ENSACAP00000008947
ENSLOCP00000018203	ENSACAP00000010774
ENSLOCP00000014625	ENSACAP00000014072
ENSLOCP00000011702	ENSACAP00000011900
ENSLOCP00000004154	ENSACAP00000020690
ENSLOCP00000017471	ENSACAP00000009364
ENSLOCP00000011163	ENSACAP00000001779
ENSLOCP00000020287	ENSACAP00000005299
ENSLOCP00000007217	ENSACAP00000012130
ENSLOCP00000000876	ENSACAP00000008363
ENSLOCP00000003376	ENSACAP00000003188
ENSLOCP00000011255	ENSACAP00000009106
ENSLOCP00000021189	ENSACAP00000014036
ENSLOCP00000002235	ENSACAP00000007060
ENSLOCP00000003249	ENSACAP00000017578
ENSLOCP00000019473	ENSACAP00000012829
ENSLOCP00000013472	ENSACAP00000005032
ENSLOCP00000019433	ENSACAP00000005870
ENSLOCP00000017623	ENSACAP00000009679
ENSLOCP00000003471	ENSACAP00000017072
ENSLOCP00000001969	ENSACAP00000012489
ENSLOCP00000022429	ENSACAP00000020615
ENSLOCP00000021935	ENSACAP00000000594
ENSLOCP00000022309	ENSACAP00000016644
ENSLOCP00000019632	ENSACAP00000000809
ENSLOCP00000017842	ENSACAP00000008014
ENSLOCP00000019045	ENSACAP00000011635
ENSLOCP00000019295	ENSACAP00000004810
ENSLOCP00000014495	ENSACAP00000021872
ENSLOCP00000002207	ENSACAP00000000027
ENSLOCP00000011741	ENSACAP00000000226
ENSLOCP00000000046	ENSACAP00000007738
ENSLOCP00000016875	ENSACAP00000013047
ENSLOCP00000014518	ENSACAP00000020901
ENSLOCP00000017175	ENSACAP00000003852
ENSLOCP00000010114	ENSACAP00000002156
ENSLOCP00000011158	ENSACAP00000006137
ENSLOCP00000006055	ENSACAP00000017488
ENSLOCP00000013253	ENSACAP00000021463
ENSLOCP00000013984	ENSACAP00000000981
ENSLOCP00000021070	ENSACAP00000009209
ENSLOCP00000018776	ENSACAP00000015115
ENSLOCP00000007029	ENSACAP00000012315
ENSLOCP00000016847	ENSACAP00000021250
ENSLOCP00000013710	ENSACAP00000016828
ENSLOCP00000018177	ENSACAP00000010767
ENSLOCP00000015642	ENSACAP00000016001
ENSLOCP00000011542	ENSACAP00000005065
ENSLOCP00000012590	ENSACAP00000000988
ENSLOCP00000004821	ENSACAP00000002892
ENSLOCP00000006185	ENSACAP00000001851
ENSLOCP00000001873	ENSACAP00000002010
ENSLOCP00000000044	ENSACAP00000007811
ENSLOCP00000020944	ENSACAP00000014205
ENSLOCP00000009374	ENSACAP00000003957
ENSLOCP00000007623	ENSACAP00000019837
ENSLOCP00000021298	ENSACAP00000005055
ENSLOCP00000002575	ENSACAP00000003452
ENSLOCP00000013512	ENSACAP00000022607
ENSLOCP00000009795	ENSACAP00000022561
ENSLOCP00000003206	ENSACAP00000007418
ENSLOCP00000015875	ENSACAP00000010717
ENSLOCP00000006242	ENSACAP00000023161
ENSLOCP00000009760	ENSACAP00000007133
ENSLOCP00000005861	ENSACAP00000009262
ENSLOCP00000008215	ENSACAP00000007144
ENSLOCP00000008179	ENSACAP00000007166
ENSLOCP00000020161	ENSACAP00000014451
ENSLOCP00000020208	ENSACAP00000011447
ENSLOCP00000003504	ENSACAP00000003423
ENSLOCP00000018276	ENSACAP00000014516
ENSLOCP00000002245	ENSACAP00000016589
ENSLOCP00000005952	ENSACAP00000016612
ENSLOCP00000017532	ENSACAP00000000766
ENSLOCP00000021347	ENSACAP00000001550
ENSLOCP00000006072	ENSACAP00000005884
ENSLOCP00000005221	ENSACAP00000015136
ENSLOCP00000015458	ENSACAP00000016217
ENSLOCP00000006402	ENSACAP00000001002
ENSLOCP00000014030	ENSACAP00000013260
ENSLOCP00000004614	ENSACAP00000010212
ENSLOCP00000004050	ENSACAP00000011210
ENSLOCP00000011185	ENSACAP00000012546
ENSLOCP00000004811	ENSACAP00000005192
ENSLOCP00000000246	ENSACAP00000016275
ENSLOCP00000016808	ENSACAP00000011119
ENSLOCP00000013803	ENSACAP00000016014
ENSLOCP00000016806	ENSACAP00000000189
ENSLOCP00000000222	ENSACAP00000018669
ENSLOCP00000001823	ENSACAP00000002209
ENSLOCP00000003170	ENSACAP00000007863
ENSLOCP00000021302	ENSACAP00000005144
ENSLOCP00000002027	ENSACAP00000013190
ENSLOCP00000013996	ENSACAP00000015982
ENSLOCP00000000159	ENSACAP00000003038
ENSLOCP00000003313	ENSACAP00000014062
ENSLOCP00000005911	ENSACAP00000017531
ENSLOCP00000003804	ENSACAP00000008252
ENSLOCP00000009318	ENSACAP00000016064
ENSLOCP00000013492	ENSACAP00000014392
ENSLOCP00000000003	ENSACAP00000022803
ENSLOCP00000020482	ENSACAP00000012143
ENSLOCP00000005353	ENSACAP00000002627
ENSLOCP00000005332	ENSACAP00000020312
ENSLOCP00000008839	ENSACAP00000001514
ENSLOCP00000013953	ENSACAP00000013258
ENSLOCP00000010520	ENSACAP00000012231
ENSLOCP00000011038	ENSACAP00000012123
ENSLOCP00000015485	ENSACAP00000010223
ENSLOCP00000001520	ENSACAP00000011216
ENSLOCP00000021137	ENSACAP00000011928
ENSLOCP00000019545	ENSACAP00000006406
ENSLOCP00000002445	ENSACAP00000016440
ENSLOCP00000006609	ENSACAP00000011920
ENSLOCP00000007633	ENSACAP00000011449
ENSLOCP00000002749	ENSACAP00000000792
ENSLOCP00000007449	ENSACAP00000019131
ENSLOCP00000020390	ENSACAP00000010667
ENSLOCP00000019935	ENSACAP00000008195
ENSLOCP00000011379	ENSACAP00000021848
ENSLOCP00000017777	ENSACAP00000009117
ENSLOCP00000018190	ENSACAP00000015939
ENSLOCP00000012033	ENSACAP00000005631
ENSLOCP00000000818	ENSACAP00000000060
ENSLOCP00000002181	ENSACAP00000000062
ENSLOCP00000018932	ENSACAP00000016848
ENSLOCP00000020033	ENSACAP00000002993
ENSLOCP00000001598	ENSACAP00000014378
ENSLOCP00000007296	ENSACAP00000016349
ENSLOCP00000011440	ENSACAP00000007132
ENSLOCP00000015471	ENSACAP00000017264
ENSLOCP00000014096	ENSACAP00000002280
ENSLOCP00000007844	ENSACAP00000008704
ENSLOCP00000014117	ENSACAP00000002301
ENSLOCP00000002613	ENSACAP00000000982
ENSLOCP00000008628	ENSACAP00000006631
ENSLOCP00000009922	ENSACAP00000004423
ENSLOCP00000004498	ENSACAP00000009525
ENSLOCP00000008910	ENSACAP00000019584
ENSLOCP00000002496	ENSACAP00000011435
ENSLOCP00000009982	ENSACAP00000017519
ENSLOCP00000016722	ENSACAP00000018385
ENSLOCP00000011965	ENSACAP00000003635
ENSLOCP00000020080	ENSACAP00000006532
ENSLOCP00000005783	ENSACAP00000015536
ENSLOCP00000019185	ENSACAP00000007357
ENSLOCP00000012674	ENSACAP00000017648
ENSLOCP00000020893	ENSACAP00000004922
ENSLOCP00000011473	ENSACAP00000010908
ENSLOCP00000005296	ENSACAP00000016710
ENSLOCP00000003287	ENSACAP00000022499
ENSLOCP00000010604	ENSACAP00000003450
ENSLOCP00000003378	ENSACAP00000017120
ENSLOCP00000010054	ENSACAP00000000624
ENSLOCP00000007257	ENSACAP00000007712
ENSLOCP00000021652	ENSACAP00000002813
ENSLOCP00000022460	ENSACAP00000003779
ENSLOCP00000019618	ENSACAP00000006838
ENSLOCP00000008543	ENSACAP00000003121
ENSLOCP00000013145	ENSACAP00000004681
ENSLOCP00000021590	ENSACAP00000008548
ENSLOCP00000002170	ENSACAP00000007583
ENSLOCP00000008685	ENSACAP00000019498
ENSLOCP00000008726	ENSACAP00000008475
ENSLOCP00000004373	ENSACAP00000004126
ENSLOCP00000008789	ENSACAP00000015588
ENSLOCP00000010061	ENSACAP00000017189
ENSLOCP00000011092	ENSACAP00000008306
ENSLOCP00000021278	ENSACAP00000016647
ENSLOCP00000010840	ENSACAP00000015154
ENSLOCP00000012831	ENSACAP00000005587
ENSLOCP00000003355	ENSACAP00000003316
ENSLOCP00000021018	ENSACAP00000006756
ENSLOCP00000000167	ENSACAP00000005040
ENSLOCP00000015252	ENSACAP00000011813
ENSLOCP00000011013	ENSACAP00000007413
ENSLOCP00000011651	ENSACAP00000007085
ENSLOCP00000013287	ENSACAP00000011502
ENSLOCP00000008358	ENSACAP00000010004
ENSLOCP00000020447	ENSACAP00000010045
ENSLOCP00000014891	ENSACAP00000020018
ENSLOCP00000006896	ENSACAP00000011328
ENSLOCP00000018708	ENSACAP00000000445
ENSLOCP00000006698	ENSACAP00000015725
ENSLOCP00000001338	ENSACAP00000015191
ENSLOCP00000015784	ENSACAP00000011167
ENSLOCP00000018164	ENSACAP00000008017
ENSLOCP00000009322	ENSACAP00000008008
ENSLOCP00000012690	ENSACAP00000004399
ENSLOCP00000010217	ENSACAP00000000803
ENSLOCP00000015129	ENSACAP00000003367
ENSLOCP00000010059	ENSACAP00000004184
ENSLOCP00000016032	ENSACAP00000007474
ENSLOCP00000011120	ENSACAP00000001458
ENSLOCP00000004451	ENSACAP00000014103
ENSLOCP00000003772	ENSACAP00000014765
ENSLOCP00000014513	ENSACAP00000004657
ENSLOCP00000005710	ENSACAP00000008815
ENSLOCP00000004014	ENSACAP00000016406
ENSLOCP00000007253	ENSACAP00000010376
ENSLOCP00000019030	ENSACAP00000001164
ENSLOCP00000014694	ENSACAP00000005810
ENSLOCP00000004225	ENSACAP00000011557
ENSLOCP00000003011	ENSACAP00000015652
ENSLOCP00000007157	ENSACAP00000013834
ENSLOCP00000021695	ENSACAP00000020730
ENSLOCP00000010525	ENSACAP00000002635
ENSLOCP00000017345	ENSACAP00000006227
ENSLOCP00000015305	ENSACAP00000005008
ENSLOCP00000016622	ENSACAP00000008138
ENSLOCP00000019775	ENSACAP00000004083
ENSLOCP00000017587	ENSACAP00000012175
ENSLOCP00000020501	ENSACAP00000011214
ENSLOCP00000003311	ENSACAP00000011080
ENSLOCP00000010259	ENSACAP00000015437
ENSLOCP00000008128	ENSACAP00000007790
ENSLOCP00000008481	ENSACAP00000011160
ENSLOCP00000005652	ENSACAP00000005916
ENSLOCP00000009356	ENSACAP00000016208
ENSLOCP00000001805	ENSACAP00000012562
ENSLOCP00000014068	ENSACAP00000015914
ENSLOCP00000020186	ENSACAP00000010954
ENSLOCP00000013068	ENSACAP00000021470
ENSLOCP00000010723	ENSACAP00000006737
ENSLOCP00000010751	ENSACAP00000006791
ENSLOCP00000013990	ENSACAP00000009962
ENSLOCP00000009672	ENSACAP00000010102
ENSLOCP00000021427	ENSACAP00000014348
ENSLOCP00000006662	ENSACAP00000017517
ENSLOCP00000010135	ENSACAP00000007409
ENSLOCP00000006228	ENSACAP00000005518
ENSLOCP00000000800	ENSACAP00000008283
ENSLOCP00000008781	ENSACAP00000012104
ENSLOCP00000002761	ENSACAP00000004731
ENSLOCP00000005977	ENSACAP00000005602
ENSLOCP00000003646	ENSACAP00000009797
ENSLOCP00000018454	ENSACAP00000020911
ENSLOCP00000006716	ENSACAP00000015474
ENSLOCP00000011321	ENSACAP00000003716
ENSLOCP00000019560	ENSACAP00000012914
ENSLOCP00000005913	ENSACAP00000016554
ENSLOCP00000003782	ENSACAP00000015593
ENSLOCP00000016038	ENSACAP00000017421
ENSLOCP00000012784	ENSACAP00000010082
ENSLOCP00000007220	ENSACAP00000019370
ENSLOCP00000005472	ENSACAP00000005303
ENSLOCP00000014168	ENSACAP00000008303
ENSLOCP00000000168	ENSACAP00000010652
ENSLOCP00000010130	ENSACAP00000015583
ENSLOCP00000004123	ENSACAP00000011008
ENSLOCP00000005379	ENSACAP00000020481
ENSLOCP00000009388	ENSACAP00000005226
ENSLOCP00000005993	ENSACAP00000008088
ENSLOCP00000016715	ENSACAP00000003237
ENSLOCP00000002485	ENSACAP00000002437
ENSLOCP00000010022	ENSACAP00000001065
ENSLOCP00000004068	ENSACAP00000007432
ENSLOCP00000013462	ENSACAP00000007938
ENSLOCP00000018255	ENSACAP00000015545
ENSLOCP00000007915	ENSACAP00000007692
ENSLOCP00000010992	ENSACAP00000002841
ENSLOCP00000006907	ENSACAP00000012202
ENSLOCP00000017392	ENSACAP00000005799
ENSLOCP00000018843	ENSACAP00000005716
ENSLOCP00000011195	ENSACAP00000009466
ENSLOCP00000015154	ENSACAP00000006764
ENSLOCP00000018674	ENSACAP00000011676
ENSLOCP00000009105	ENSACAP00000016136
ENSLOCP00000002324	ENSACAP00000007832
ENSLOCP00000004176	ENSACAP00000008342
ENSLOCP00000004282	ENSACAP00000000292
ENSLOCP00000002233	ENSACAP00000016592
ENSLOCP00000021344	ENSACAP00000001387
ENSLOCP00000017437	ENSACAP00000004700
ENSLOCP00000007332	ENSACAP00000016253
ENSLOCP00000016692	ENSACAP00000002693
ENSLOCP00000009637	ENSACAP00000005027
ENSLOCP00000011477	ENSACAP00000020603
ENSLOCP00000010337	ENSACAP00000002664
ENSLOCP00000019684	ENSACAP00000006327
ENSLOCP00000020448	ENSACAP00000015074
ENSLOCP00000003567	ENSACAP00000000234
ENSLOCP00000010718	ENSACAP00000016353
ENSLOCP00000018366	ENSACAP00000014973
ENSLOCP00000013425	ENSACAP00000005221
ENSLOCP00000014830	ENSACAP00000019924
ENSLOCP00000007760	ENSACAP00000021507
ENSLOCP00000004463	ENSACAP00000018980
ENSLOCP00000009722	ENSACAP00000007124
ENSLOCP00000002448	ENSACAP00000017651
ENSLOCP00000003932	ENSACAP00000021076
ENSLOCP00000004011	ENSACAP00000011453
ENSLOCP00000002374	ENSACAP00000001435
ENSLOCP00000001500	ENSACAP00000010853
ENSLOCP00000004242	ENSACAP00000020401
ENSLOCP00000011089	ENSACAP00000006453
ENSLOCP00000016565	ENSACAP00000012667
ENSLOCP00000013304	ENSACAP00000002092
ENSLOCP00000018142	ENSACAP00000020519
ENSLOCP00000017846	ENSACAP00000012381
ENSLOCP00000014700	ENSACAP00000017326
ENSLOCP00000007534	ENSACAP00000004402
ENSLOCP00000003529	ENSACAP00000016922
ENSLOCP00000016401	ENSACAP00000006419
ENSLOCP00000007057	ENSACAP00000008402
ENSLOCP00000010689	ENSACAP00000010275
ENSLOCP00000014210	ENSACAP00000003460
ENSLOCP00000018245	ENSACAP00000005918
ENSLOCP00000004841	ENSACAP00000008890
ENSLOCP00000005570	ENSACAP00000010473
ENSLOCP00000002447	ENSACAP00000002138
ENSLOCP00000004148	ENSACAP00000008651
ENSLOCP00000016582	ENSACAP00000006753
ENSLOCP00000019749	ENSACAP00000001891
ENSLOCP00000017826	ENSACAP00000012645
ENSLOCP00000018478	ENSACAP00000016035
ENSLOCP00000020976	ENSACAP00000012239
ENSLOCP00000020203	ENSACAP00000022406
ENSLOCP00000012519	ENSACAP00000015850
ENSLOCP00000014207	ENSACAP00000000098
ENSLOCP00000020679	ENSACAP00000005328
ENSLOCP00000012005	ENSACAP00000007568
ENSLOCP00000003330	ENSACAP00000009697
ENSLOCP00000002611	ENSACAP00000014333
ENSLOCP00000001895	ENSACAP00000000069
ENSLOCP00000018089	ENSACAP00000011496
ENSLOCP00000021223	ENSACAP00000013638
ENSLOCP00000005462	ENSACAP00000002360
ENSLOCP00000019143	ENSACAP00000008788
ENSLOCP00000017875	ENSACAP00000011764
ENSLOCP00000007152	ENSACAP00000001354
ENSLOCP00000018765	ENSACAP00000003677
ENSLOCP00000016689	ENSACAP00000014160
ENSLOCP00000009744	ENSACAP00000004990
ENSLOCP00000010411	ENSACAP00000010477
ENSLOCP00000007095	ENSACAP00000010901
ENSLOCP00000004760	ENSACAP00000003541
ENSLOCP00000009579	ENSACAP00000001030
ENSLOCP00000002781	ENSACAP00000012873
ENSLOCP00000009822	ENSACAP00000009688
ENSLOCP00000004134	ENSACAP00000016226
ENSLOCP00000017556	ENSACAP00000009314
ENSLOCP00000007716	ENSACAP00000001074
ENSLOCP00000009183	ENSACAP00000011982
ENSLOCP00000011977	ENSACAP00000015922
ENSLOCP00000004543	ENSACAP00000016351
ENSLOCP00000008045	ENSACAP00000021025
ENSLOCP00000018336	ENSACAP00000011452
ENSLOCP00000011743	ENSACAP00000014831
ENSLOCP00000004852	ENSACAP00000004483
ENSLOCP00000014275	ENSACAP00000022711
ENSLOCP00000014296	ENSACAP00000001127
ENSLOCP00000014267	ENSACAP00000013194
ENSLOCP00000017734	ENSACAP00000011919
ENSLOCP00000007190	ENSACAP00000016452
ENSLOCP00000007552	ENSACAP00000008110
ENSLOCP00000008912	ENSACAP00000007345
ENSLOCP00000016143	ENSACAP00000004248
ENSLOCP00000011268	ENSACAP00000010090
ENSLOCP00000014255	ENSACAP00000012660
ENSLOCP00000015416	ENSACAP00000016181
ENSLOCP00000014402	ENSACAP00000017024
ENSLOCP00000010755	ENSACAP00000014873
ENSLOCP00000010301	ENSACAP00000002634
ENSLOCP00000004403	ENSACAP00000010493
ENSLOCP00000016384	ENSACAP00000004991
ENSLOCP00000019211	ENSACAP00000012299
ENSLOCP00000007969	ENSACAP00000002580
ENSLOCP00000014935	ENSACAP00000017382
ENSLOCP00000016441	ENSACAP00000019166
ENSLOCP00000003103	ENSACAP00000004912
ENSLOCP00000003263	ENSACAP00000004525
ENSLOCP00000002966	ENSACAP00000003480
ENSLOCP00000013149	ENSACAP00000015035
ENSLOCP00000004702	ENSACAP00000013027
ENSLOCP00000008084	ENSACAP00000010949
ENSLOCP00000004920	ENSACAP00000005327
ENSLOCP00000017316	ENSACAP00000019022
ENSLOCP00000002321	ENSACAP00000001577
ENSLOCP00000011921	ENSACAP00000016618
ENSLOCP00000013274	ENSACAP00000014723
ENSLOCP00000015509	ENSACAP00000022465
ENSLOCP00000000745	ENSACAP00000004166
ENSLOCP00000007657	ENSACAP00000014143
ENSLOCP00000019895	ENSACAP00000014223
ENSLOCP00000004097	ENSACAP00000016319
ENSLOCP00000002772	ENSACAP00000004859
ENSLOCP00000011424	ENSACAP00000007835
ENSLOCP00000000611	ENSACAP00000016259
ENSLOCP00000007064	ENSACAP00000003381
ENSLOCP00000011679	ENSACAP00000014235
ENSLOCP00000015542	ENSACAP00000002316
ENSLOCP00000015277	ENSACAP00000013882
ENSLOCP00000012075	ENSACAP00000000312
ENSLOCP00000000813	ENSACAP00000007273
ENSLOCP00000009666	ENSACAP00000009601
ENSLOCP00000008113	ENSACAP00000012181
ENSLOCP00000017376	ENSACAP00000005938
ENSLOCP00000018940	ENSACAP00000017152
ENSLOCP00000017609	ENSACAP00000014045
ENSLOCP00000013227	ENSACAP00000003095
ENSLOCP00000009084	ENSACAP00000010438
ENSLOCP00000014125	ENSACAP00000006802
ENSLOCP00000001838	ENSACAP00000000255
ENSLOCP00000002962	ENSACAP00000015220
ENSLOCP00000003146	ENSACAP00000014749
ENSLOCP00000010450	ENSACAP00000004143
ENSLOCP00000006384	ENSACAP00000010300
ENSLOCP00000016723	ENSACAP00000010100
ENSLOCP00000004098	ENSACAP00000016309
ENSLOCP00000005348	ENSACAP00000008039
ENSLOCP00000001908	ENSACAP00000011014
ENSLOCP00000002105	ENSACAP00000000116
ENSLOCP00000003347	ENSACAP00000011700
ENSLOCP00000020568	ENSACAP00000020950
ENSLOCP00000009151	ENSACAP00000015656
ENSLOCP00000016453	ENSACAP00000005364
ENSLOCP00000013460	ENSACAP00000013895
ENSLOCP00000003278	ENSACAP00000006857
ENSLOCP00000017197	ENSACAP00000013368
ENSLOCP00000002012	ENSACAP00000010049
ENSLOCP00000022407	ENSACAP00000012756
ENSLOCP00000017946	ENSACAP00000007555
ENSLOCP00000020924	ENSACAP00000014838
ENSLOCP00000019441	ENSACAP00000006929
ENSLOCP00000008031	ENSACAP00000000627
ENSLOCP00000008516	ENSACAP00000006051
ENSLOCP00000011043	ENSACAP00000006030
ENSLOCP00000020169	ENSACAP00000005200
ENSLOCP00000000807	ENSACAP00000017085
ENSLOCP00000008421	ENSACAP00000015839
ENSLOCP00000020167	ENSACAP00000020539
ENSLOCP00000004616	ENSACAP00000012833
ENSLOCP00000012295	ENSACAP00000002652
ENSLOCP00000012285	ENSACAP00000002871
ENSLOCP00000005140	ENSACAP00000009535
ENSLOCP00000013816	ENSACAP00000001235
ENSLOCP00000001079	ENSACAP00000000677
ENSLOCP00000013735	ENSACAP00000013157
ENSLOCP00000013449	ENSACAP00000010105
ENSLOCP00000006181	ENSACAP00000000539
ENSLOCP00000003148	ENSACAP00000013484
ENSLOCP00000009464	ENSACAP00000005762
ENSLOCP00000006489	ENSACAP00000021260
ENSLOCP00000021150	ENSACAP00000010492
ENSLOCP00000012853	ENSACAP00000002604
ENSLOCP00000003947	ENSACAP00000009851
ENSLOCP00000006065	ENSACAP00000005440
ENSLOCP00000006858	ENSACAP00000012475
ENSLOCP00000017921	ENSACAP00000011315
ENSLOCP00000020471	ENSACAP00000008365
ENSLOCP00000004308	ENSACAP00000009206
ENSLOCP00000009616	ENSACAP00000020660
ENSLOCP00000009019	ENSACAP00000002273
ENSLOCP00000001778	ENSACAP00000014984
ENSLOCP00000010343	ENSACAP00000002857
ENSLOCP00000005080	ENSACAP00000009605
ENSLOCP00000011956	ENSACAP00000000371
ENSLOCP00000017420	ENSACAP00000022120
ENSLOCP00000001998	ENSACAP00000007351
ENSLOCP00000004985	ENSACAP00000003073
ENSLOCP00000010504	ENSACAP00000015084
ENSLOCP00000010342	ENSACAP00000015690
ENSLOCP00000001425	ENSACAP00000014625
ENSLOCP00000001975	ENSACAP00000022720
ENSLOCP00000012734	ENSACAP00000016033
ENSLOCP00000014091	ENSACAP00000011236
ENSLOCP00000014553	ENSACAP00000006904
ENSLOCP00000007003	ENSACAP00000010678
ENSLOCP00000012228	ENSACAP00000013644
ENSLOCP00000002815	ENSACAP00000013962
ENSLOCP00000016440	ENSACAP00000006911
ENSLOCP00000010439	ENSACAP00000011639
ENSLOCP00000007490	ENSACAP00000008250
ENSLOCP00000010438	ENSACAP00000005246
ENSLOCP00000019916	ENSACAP00000003435
ENSLOCP00000008670	ENSACAP00000013953
ENSLOCP00000016820	ENSACAP00000002199
ENSLOCP00000008952	ENSACAP00000005451
ENSLOCP00000011725	ENSACAP00000009946
ENSLOCP00000018155	ENSACAP00000005341
ENSLOCP00000018551	ENSACAP00000004888
ENSLOCP00000006404	ENSACAP00000010729
ENSLOCP00000001788	ENSACAP00000014643
ENSLOCP00000007013	ENSACAP00000012306
ENSLOCP00000017561	ENSACAP00000016876
ENSLOCP00000019112	ENSACAP00000012919
ENSLOCP00000020782	ENSACAP00000002265
ENSLOCP00000010907	ENSACAP00000003075
ENSLOCP00000009708	ENSACAP00000015895
ENSLOCP00000009331	ENSACAP00000007089
ENSLOCP00000011051	ENSACAP00000018784
ENSLOCP00000014798	ENSACAP00000009716
ENSLOCP00000020362	ENSACAP00000012917
ENSLOCP00000021272	ENSACAP00000019304
ENSLOCP00000013196	ENSACAP00000001567
ENSLOCP00000012184	ENSACAP00000001539
ENSLOCP00000016583	ENSACAP00000008087
ENSLOCP00000016348	ENSACAP00000008472
ENSLOCP00000004572	ENSACAP00000001783
ENSLOCP00000012068	ENSACAP00000000378
ENSLOCP00000018138	ENSACAP00000018835
ENSLOCP00000005599	ENSACAP00000005311
ENSLOCP00000002644	ENSACAP00000005250
ENSLOCP00000018900	ENSACAP00000008653
ENSLOCP00000012567	ENSACAP00000022847
ENSLOCP00000020306	ENSACAP00000001336
ENSLOCP00000019769	ENSACAP00000022923
ENSLOCP00000012411	ENSACAP00000021854
ENSLOCP00000020230	ENSACAP00000012025
ENSLOCP00000019139	ENSACAP00000009397
ENSLOCP00000019635	ENSACAP00000014644
ENSLOCP00000001806	ENSACAP00000015050
ENSLOCP00000013981	ENSACAP00000006549
ENSLOCP00000006928	ENSACAP00000010660
ENSLOCP00000011695	ENSACAP00000011827
ENSLOCP00000009231	ENSACAP00000009266
ENSLOCP00000002893	ENSACAP00000015367
ENSLOCP00000013146	ENSACAP00000011365
ENSLOCP00000004693	ENSACAP00000005331
ENSLOCP00000009506	ENSACAP00000022818
ENSLOCP00000008821	ENSACAP00000014114
ENSLOCP00000002852	ENSACAP00000012498
ENSLOCP00000018162	ENSACAP00000014528
ENSLOCP00000001715	ENSACAP00000004997
ENSLOCP00000014281	ENSACAP00000000388
ENSLOCP00000007117	ENSACAP00000008334
ENSLOCP00000017202	ENSACAP00000005034
ENSLOCP00000003854	ENSACAP00000001338
ENSLOCP00000016880	ENSACAP00000004133
ENSLOCP00000005322	ENSACAP00000010596
ENSLOCP00000013736	ENSACAP00000002042
ENSLOCP00000018691	ENSACAP00000015020
ENSLOCP00000005451	ENSACAP00000017381
ENSLOCP00000016910	ENSACAP00000000252
ENSLOCP00000005760	ENSACAP00000008027
ENSLOCP00000000999	ENSACAP00000022119
ENSLOCP00000012922	ENSACAP00000016694
ENSLOCP00000011733	ENSACAP00000000233
ENSLOCP00000002819	ENSACAP00000004917
ENSLOCP00000005105	ENSACAP00000004134
ENSLOCP00000018761	ENSACAP00000012400
ENSLOCP00000003846	ENSACAP00000018100
ENSLOCP00000020462	ENSACAP00000003882
ENSLOCP00000013229	ENSACAP00000001773
ENSLOCP00000007137	ENSACAP00000008764
ENSLOCP00000019391	ENSACAP00000008247
ENSLOCP00000009135	ENSACAP00000015591
ENSLOCP00000013389	ENSACAP00000018954
ENSLOCP00000015294	ENSACAP00000006109
ENSLOCP00000018282	ENSACAP00000004015
ENSLOCP00000019874	ENSACAP00000002953
ENSLOCP00000001620	ENSACAP00000014226
ENSLOCP00000013917	ENSACAP00000015357
ENSLOCP00000001993	ENSACAP00000001190
ENSLOCP00000021139	ENSACAP00000008301
ENSLOCP00000014911	ENSACAP00000010139
ENSLOCP00000011469	ENSACAP00000008145
ENSLOCP00000003030	ENSACAP00000014810
ENSLOCP00000003512	ENSACAP00000005940
ENSLOCP00000008157	ENSACAP00000001777
ENSLOCP00000000511	ENSACAP00000003493
ENSLOCP00000016179	ENSACAP00000017329
ENSLOCP00000007458	ENSACAP00000014441
ENSLOCP00000011968	ENSACAP00000012050
ENSLOCP00000021444	ENSACAP00000003927
ENSLOCP00000011151	ENSACAP00000001229
ENSLOCP00000009883	ENSACAP00000011223
ENSLOCP00000006762	ENSACAP00000004429
ENSLOCP00000000702	ENSACAP00000012522
ENSLOCP00000011852	ENSACAP00000005446
ENSLOCP00000019564	ENSACAP00000006540
ENSLOCP00000012768	ENSACAP00000002247
ENSLOCP00000005645	ENSACAP00000004389
ENSLOCP00000017956	ENSACAP00000011548
ENSLOCP00000017680	ENSACAP00000011680
ENSLOCP00000018564	ENSACAP00000015686
ENSLOCP00000000253	ENSACAP00000015129
ENSLOCP00000012436	ENSACAP00000000362
ENSLOCP00000019962	ENSACAP00000004337
ENSLOCP00000013872	ENSACAP00000017717
ENSLOCP00000020166	ENSACAP00000008595
ENSLOCP00000007654	ENSACAP00000015710
ENSLOCP00000016433	ENSACAP00000004766
ENSLOCP00000004184	ENSACAP00000002909
ENSLOCP00000001591	ENSACAP00000014177
ENSLOCP00000009092	ENSACAP00000016651
ENSLOCP00000011580	ENSACAP00000009428
ENSLOCP00000019949	ENSACAP00000004113
ENSLOCP00000002909	ENSACAP00000010910
ENSLOCP00000008090	ENSACAP00000003084
ENSLOCP00000016301	ENSACAP00000002963
ENSLOCP00000007075	ENSACAP00000008618
ENSLOCP00000003717	ENSACAP00000008857
ENSLOCP00000018648	ENSACAP00000009610
ENSLOCP00000013828	ENSACAP00000014522
ENSLOCP00000001155	ENSACAP00000010174
ENSLOCP00000020117	ENSACAP00000006441
ENSLOCP00000015882	ENSACAP00000015529
ENSLOCP00000018924	ENSACAP00000006043
ENSLOCP00000014823	ENSACAP00000011168
ENSLOCP00000007802	ENSACAP00000008502
ENSLOCP00000007183	ENSACAP00000014931
ENSLOCP00000020928	ENSACAP00000013533
ENSLOCP00000015386	ENSACAP00000023320
ENSLOCP00000005237	ENSACAP00000007341
ENSLOCP00000011607	ENSACAP00000013647
ENSLOCP00000003340	ENSACAP00000014904
ENSLOCP00000001670	ENSACAP00000013059
ENSLOCP00000017706	ENSACAP00000005721
ENSLOCP00000020561	ENSACAP00000000020
ENSLOCP00000008873	ENSACAP00000006325
ENSLOCP00000001934	ENSACAP00000005835
ENSLOCP00000011338	ENSACAP00000002931
ENSLOCP00000010972	ENSACAP00000009775
ENSLOCP00000001672	ENSACAP00000009887
ENSLOCP00000014059	ENSACAP00000016009
ENSLOCP00000012855	ENSACAP00000002274
ENSLOCP00000011571	ENSACAP00000019047
ENSLOCP00000008166	ENSACAP00000000056
ENSLOCP00000018669	ENSACAP00000016170
ENSLOCP00000002134	ENSACAP00000009705
ENSLOCP00000016110	ENSACAP00000003731
ENSLOCP00000003362	ENSACAP00000003204
ENSLOCP00000009902	ENSACAP00000017171
ENSLOCP00000015286	ENSACAP00000021486
ENSLOCP00000005069	ENSACAP00000011570
ENSLOCP00000007127	ENSACAP00000003196
ENSLOCP00000015077	ENSACAP00000020251
ENSLOCP00000011966	ENSACAP00000016008
ENSLOCP00000021548	ENSACAP00000009462
ENSLOCP00000004043	ENSACAP00000015735
ENSLOCP00000009868	ENSACAP00000017527
ENSLOCP00000000646	ENSACAP00000014914
ENSLOCP00000002993	ENSACAP00000004062
ENSLOCP00000020985	ENSACAP00000012046
ENSLOCP00000017801	ENSACAP00000014398
ENSLOCP00000014828	ENSACAP00000011701
ENSLOCP00000000783	ENSACAP00000011673
ENSLOCP00000018321	ENSACAP00000000157
ENSLOCP00000002331	ENSACAP00000001285
ENSLOCP00000012475	ENSACAP00000001729
ENSLOCP00000011687	ENSACAP00000012569
ENSLOCP00000015455	ENSACAP00000009683
ENSLOCP00000015429	ENSACAP00000013365
ENSLOCP00000015768	ENSACAP00000002152
ENSLOCP00000014609	ENSACAP00000006089
ENSLOCP00000016818	ENSACAP00000002615
ENSLOCP00000018531	ENSACAP00000013805
ENSLOCP00000004411	ENSACAP00000020817
ENSLOCP00000006636	ENSACAP00000017509
ENSLOCP00000003339	ENSACAP00000006304
ENSLOCP00000003153	ENSACAP00000013457
ENSLOCP00000020190	ENSACAP00000012219
ENSLOCP00000009110	ENSACAP00000009475
ENSLOCP00000016532	ENSACAP00000015902
ENSLOCP00000017243	ENSACAP00000004902
ENSLOCP00000022379	ENSACAP00000017543
ENSLOCP00000011160	ENSACAP00000006641
ENSLOCP00000018952	ENSACAP00000010497
ENSLOCP00000001516	ENSACAP00000008035
ENSLOCP00000004814	ENSACAP00000011988
ENSLOCP00000012999	ENSACAP00000018355
ENSLOCP00000005990	ENSACAP00000009426
ENSLOCP00000014079	ENSACAP00000006651
ENSLOCP00000007639	ENSACAP00000011490
ENSLOCP00000017739	ENSACAP00000011863
ENSLOCP00000019482	ENSACAP00000014732
ENSLOCP00000001810	ENSACAP00000000612
ENSLOCP00000001994	ENSACAP00000011465
ENSLOCP00000006832	ENSACAP00000003949
ENSLOCP00000018022	ENSACAP00000000033
ENSLOCP00000012401	ENSACAP00000005126
ENSLOCP00000010126	ENSACAP00000003652
ENSLOCP00000003100	ENSACAP00000013573
ENSLOCP00000020695	ENSACAP00000003358
ENSLOCP00000017851	ENSACAP00000013187
ENSLOCP00000007858	ENSACAP00000004033
ENSLOCP00000018584	ENSACAP00000004297
ENSLOCP00000003007	ENSACAP00000022849
ENSLOCP00000001825	ENSACAP00000023344
ENSLOCP00000015733	ENSACAP00000021793
ENSLOCP00000008736	ENSACAP00000008827
ENSLOCP00000004474	ENSACAP00000014151
ENSLOCP00000019571	ENSACAP00000021805
ENSLOCP00000009042	ENSACAP00000020091
ENSLOCP00000022250	ENSACAP00000020770
ENSLOCP00000020073	ENSACAP00000012264
ENSLOCP00000016392	ENSACAP00000005507
ENSLOCP00000019535	ENSACAP00000000830
ENSLOCP00000015763	ENSACAP00000017176
ENSLOCP00000003025	ENSACAP00000012265
ENSLOCP00000013336	ENSACAP00000005482
ENSLOCP00000008635	ENSACAP00000006260
ENSLOCP00000011134	ENSACAP00000014820
ENSLOCP00000018477	ENSACAP00000020487
ENSLOCP00000010296	ENSACAP00000012984
ENSLOCP00000011431	ENSACAP00000002180
ENSLOCP00000006145	ENSACAP00000023365
ENSLOCP00000003881	ENSACAP00000012420
ENSLOCP00000019890	ENSACAP00000014261
ENSLOCP00000003343	ENSACAP00000013528
ENSLOCP00000004961	ENSACAP00000002300
ENSLOCP00000012361	ENSACAP00000003616
ENSLOCP00000017515	ENSACAP00000015601
ENSLOCP00000022011	ENSACAP00000008924
ENSLOCP00000021520	ENSACAP00000018911
ENSLOCP00000017503	ENSACAP00000022180
ENSLOCP00000018736	ENSACAP00000007845
ENSLOCP00000004711	ENSACAP00000016236
ENSLOCP00000004668	ENSACAP00000016190
ENSLOCP00000019008	ENSACAP00000007881
ENSLOCP00000016162	ENSACAP00000004259
ENSLOCP00000012000	ENSACAP00000009761
ENSLOCP00000014482	ENSACAP00000012220
ENSLOCP00000013133	ENSACAP00000001296
ENSLOCP00000018741	ENSACAP00000012600
ENSLOCP00000016984	ENSACAP00000002268
ENSLOCP00000015166	ENSACAP00000010685
ENSLOCP00000018183	ENSACAP00000012707
ENSLOCP00000012703	ENSACAP00000001188
ENSLOCP00000012800	ENSACAP00000006800
ENSLOCP00000006211	ENSACAP00000003548
ENSLOCP00000015163	ENSACAP00000005966
ENSLOCP00000019036	ENSACAP00000006803
ENSLOCP00000002866	ENSACAP00000012481
ENSLOCP00000015801	ENSACAP00000020434
ENSLOCP00000008338	ENSACAP00000001047
ENSLOCP00000004541	ENSACAP00000002413
ENSLOCP00000005061	ENSACAP00000006575
ENSLOCP00000008900	ENSACAP00000011611
ENSLOCP00000003975	ENSACAP00000001853
ENSLOCP00000003197	ENSACAP00000007570
ENSLOCP00000020412	ENSACAP00000001952
ENSLOCP00000011468	ENSACAP00000009773
ENSLOCP00000005146	ENSACAP00000006955
ENSLOCP00000018326	ENSACAP00000007310
ENSLOCP00000019136	ENSACAP00000011533
ENSLOCP00000011723	ENSACAP00000006790
ENSLOCP00000001102	ENSACAP00000004455
ENSLOCP00000011666	ENSACAP00000012718
ENSLOCP00000018375	ENSACAP00000011715
ENSLOCP00000019614	ENSACAP00000023411
ENSLOCP00000001764	ENSACAP00000007762
ENSLOCP00000017810	ENSACAP00000005513
ENSLOCP00000011665	ENSACAP00000007810
ENSLOCP00000002449	ENSACAP00000008508
ENSLOCP00000010074	ENSACAP00000017127
ENSLOCP00000018588	ENSACAP00000008914
ENSLOCP00000012820	ENSACAP00000000408
ENSLOCP00000004869	ENSACAP00000002072
ENSLOCP00000013311	ENSACAP00000020570
ENSLOCP00000019031	ENSACAP00000011391
ENSLOCP00000017806	ENSACAP00000008709
ENSLOCP00000019282	ENSACAP00000005268
ENSLOCP00000009287	ENSACAP00000000634
ENSLOCP00000004908	ENSACAP00000015311
ENSLOCP00000007803	ENSACAP00000013153
ENSLOCP00000016544	ENSACAP00000006455
ENSLOCP00000022450	ENSACAP00000013351
ENSLOCP00000004488	ENSACAP00000017582
ENSLOCP00000020024	ENSACAP00000002973
ENSLOCP00000020859	ENSACAP00000008901
ENSLOCP00000007832	ENSACAP00000007261
ENSLOCP00000000434	ENSACAP00000002043
ENSLOCP00000012948	ENSACAP00000015626
ENSLOCP00000005193	ENSACAP00000008566
ENSLOCP00000017728	ENSACAP00000011097
ENSLOCP00000010194	ENSACAP00000010499
ENSLOCP00000001695	ENSACAP00000015185
ENSLOCP00000007926	ENSACAP00000012182
ENSLOCP00000010024	ENSACAP00000007799
ENSLOCP00000012287	ENSACAP00000013383
ENSLOCP00000010787	ENSACAP00000013786
ENSLOCP00000009015	ENSACAP00000007998
ENSLOCP00000005707	ENSACAP00000008314
ENSLOCP00000007270	ENSACAP00000001967
ENSLOCP00000001138	ENSACAP00000000374
ENSLOCP00000017723	ENSACAP00000012309
ENSLOCP00000003444	ENSACAP00000003800
ENSLOCP00000009598	ENSACAP00000003309
ENSLOCP00000007261	ENSACAP00000014849
ENSLOCP00000004135	ENSACAP00000007342
ENSLOCP00000013207	ENSACAP00000011642
ENSLOCP00000012976	ENSACAP00000023153
ENSLOCP00000000415	ENSACAP00000004913
ENSLOCP00000006812	ENSACAP00000013983
ENSLOCP00000009757	ENSACAP00000009189
ENSLOCP00000015890	ENSACAP00000013443
ENSLOCP00000017296	ENSACAP00000004765
ENSLOCP00000002959	ENSACAP00000016111
ENSLOCP00000012293	ENSACAP00000014867
ENSLOCP00000008921	ENSACAP00000000709
ENSLOCP00000004566	ENSACAP00000012234
ENSLOCP00000017647	ENSACAP00000005911
ENSLOCP00000013027	ENSACAP00000020582
ENSLOCP00000019246	ENSACAP00000005939
ENSLOCP00000020958	ENSACAP00000010914
ENSLOCP00000013329	ENSACAP00000003065
ENSLOCP00000020020	ENSACAP00000010309
ENSLOCP00000011815	ENSACAP00000010114
ENSLOCP00000018621	ENSACAP00000001146
ENSLOCP00000014743	ENSACAP00000017617
ENSLOCP00000019986	ENSACAP00000008317
ENSLOCP00000014809	ENSACAP00000011925
ENSLOCP00000017744	ENSACAP00000009776
ENSLOCP00000002141	ENSACAP00000000468
ENSLOCP00000015111	ENSACAP00000007988
ENSLOCP00000012558	ENSACAP00000002667
ENSLOCP00000015214	ENSACAP00000016124
ENSLOCP00000017714	ENSACAP00000013154
ENSLOCP00000019071	ENSACAP00000005500
ENSLOCP00000017819	ENSACAP00000000364
ENSLOCP00000019228	ENSACAP00000022276
ENSLOCP00000010744	ENSACAP00000015744
ENSLOCP00000005744	ENSACAP00000014337
ENSLOCP00000015918	ENSACAP00000001666
ENSLOCP00000018527	ENSACAP00000006488
ENSLOCP00000008221	ENSACAP00000010738
ENSLOCP00000011415	ENSACAP00000014391
ENSLOCP00000019579	ENSACAP00000001348
ENSLOCP00000011235	ENSACAP00000014128
ENSLOCP00000012400	ENSACAP00000005057
ENSLOCP00000020366	ENSACAP00000003243
ENSLOCP00000015030	ENSACAP00000012863
ENSLOCP00000019222	ENSACAP00000012680
ENSLOCP00000005304	ENSACAP00000011973
ENSLOCP00000012990	ENSACAP00000015429
ENSLOCP00000008430	ENSACAP00000006776
ENSLOCP00000008449	ENSACAP00000006744
ENSLOCP00000006386	ENSACAP00000015745
ENSLOCP00000006552	ENSACAP00000010798
ENSLOCP00000004758	ENSACAP00000003528
ENSLOCP00000002795	ENSACAP00000004880
ENSLOCP00000006989	ENSACAP00000015570
ENSLOCP00000009541	ENSACAP00000008928
ENSLOCP00000001720	ENSACAP00000019354
ENSLOCP00000012908	ENSACAP00000015983
ENSLOCP00000005284	ENSACAP00000011379
ENSLOCP00000019998	ENSACAP00000009909
ENSLOCP00000005669	ENSACAP00000016343
ENSLOCP00000001526	ENSACAP00000002415
ENSLOCP00000015545	ENSACAP00000015869
ENSLOCP00000016467	ENSACAP00000007139
ENSLOCP00000007719	ENSACAP00000004256
ENSLOCP00000011559	ENSACAP00000013094
ENSLOCP00000000905	ENSACAP00000013758
ENSLOCP00000017033	ENSACAP00000001980
ENSLOCP00000014189	ENSACAP00000012302
ENSLOCP00000012706	ENSACAP00000020702
ENSLOCP00000018401	ENSACAP00000010825
ENSLOCP00000001293	ENSACAP00000003333
ENSLOCP00000020578	ENSACAP00000012470
ENSLOCP00000012140	ENSACAP00000009060
ENSLOCP00000009819	ENSACAP00000016209
ENSLOCP00000009711	ENSACAP00000016819
ENSLOCP00000011771	ENSACAP00000006542
ENSLOCP00000004489	ENSACAP00000011949
ENSLOCP00000013077	ENSACAP00000014367
ENSLOCP00000004508	ENSACAP00000011992
ENSLOCP00000013069	ENSACAP00000023353
ENSLOCP00000018070	ENSACAP00000008425
ENSLOCP00000019832	ENSACAP00000007987
ENSLOCP00000009838	ENSACAP00000004977
ENSLOCP00000013341	ENSACAP00000016174
ENSLOCP00000001575	ENSACAP00000008123
ENSLOCP00000019355	ENSACAP00000009824
ENSLOCP00000006607	ENSACAP00000008348
ENSLOCP00000014941	ENSACAP00000002614
ENSLOCP00000018086	ENSACAP00000020002
ENSLOCP00000012302	ENSACAP00000013404
ENSLOCP00000019627	ENSACAP00000006550
ENSLOCP00000002090	ENSACAP00000007510
ENSLOCP00000019443	ENSACAP00000014358
ENSLOCP00000014617	ENSACAP00000010741
ENSLOCP00000000952	ENSACAP00000002766
ENSLOCP00000013123	ENSACAP00000014681
ENSLOCP00000002971	ENSACAP00000010564
ENSLOCP00000013438	ENSACAP00000022355
ENSLOCP00000013808	ENSACAP00000022186
ENSLOCP00000017026	ENSACAP00000004615
ENSLOCP00000007886	ENSACAP00000007650
ENSLOCP00000014078	ENSACAP00000002234
ENSLOCP00000012819	ENSACAP00000013635
ENSLOCP00000005420	ENSACAP00000014722
ENSLOCP00000004277	ENSACAP00000007814
ENSLOCP00000008462	ENSACAP00000017321
ENSLOCP00000009646	ENSACAP00000003436
ENSLOCP00000003587	ENSACAP00000015411
ENSLOCP00000019971	ENSACAP00000004560
ENSLOCP00000005132	ENSACAP00000013998
ENSLOCP00000000129	ENSACAP00000008291
ENSLOCP00000007165	ENSACAP00000007377
ENSLOCP00000005492	ENSACAP00000011188
ENSLOCP00000003143	ENSACAP00000009223
ENSLOCP00000017530	ENSACAP00000000679
ENSLOCP00000002180	ENSACAP00000007730
ENSLOCP00000011058	ENSACAP00000003147
ENSLOCP00000018227	ENSACAP00000003039
ENSLOCP00000018983	ENSACAP00000016617
ENSLOCP00000009701	ENSACAP00000014249
ENSLOCP00000019366	ENSACAP00000013601
ENSLOCP00000012323	ENSACAP00000004012
ENSLOCP00000010206	ENSACAP00000010986
ENSLOCP00000011350	ENSACAP00000012986
ENSLOCP00000014458	ENSACAP00000004468
ENSLOCP00000018762	ENSACAP00000018089
ENSLOCP00000010451	ENSACAP00000001565
ENSLOCP00000002062	ENSACAP00000007100
ENSLOCP00000005657	ENSACAP00000013238
ENSLOCP00000021334	ENSACAP00000017451
ENSLOCP00000006771	ENSACAP00000017551
ENSLOCP00000013623	ENSACAP00000007677
ENSLOCP00000005307	ENSACAP00000015326
ENSLOCP00000007240	ENSACAP00000012079
ENSLOCP00000005873	ENSACAP00000006545
ENSLOCP00000002617	ENSACAP00000015823
ENSLOCP00000010367	ENSACAP00000004771
ENSLOCP00000005491	ENSACAP00000003053
ENSLOCP00000015756	ENSACAP00000002261
ENSLOCP00000018367	ENSACAP00000014969
ENSLOCP00000020507	ENSACAP00000005859
ENSLOCP00000014486	ENSACAP00000012715
ENSLOCP00000016551	ENSACAP00000006432
ENSLOCP00000018689	ENSACAP00000009128
ENSLOCP00000005062	ENSACAP00000017366
ENSLOCP00000007478	ENSACAP00000016399
ENSLOCP00000020015	ENSACAP00000010268
ENSLOCP00000007755	ENSACAP00000017158
ENSLOCP00000008105	ENSACAP00000000012
ENSLOCP00000009714	ENSACAP00000016804
ENSLOCP00000001481	ENSACAP00000018703
ENSLOCP00000013922	ENSACAP00000017529
ENSLOCP00000004786	ENSACAP00000017496
ENSLOCP00000001794	ENSACAP00000005297
ENSLOCP00000018487	ENSACAP00000014436
ENSLOCP00000020023	ENSACAP00000017150
ENSLOCP00000020704	ENSACAP00000014078
ENSLOCP00000003149	ENSACAP00000014526
ENSLOCP00000018889	ENSACAP00000017040
ENSLOCP00000014646	ENSACAP00000009816
ENSLOCP00000014965	ENSACAP00000002542
ENSLOCP00000019623	ENSACAP00000006835
ENSLOCP00000012262	ENSACAP00000013615
ENSLOCP00000017761	ENSACAP00000013243
ENSLOCP00000003577	ENSACAP00000000042
ENSLOCP00000000965	ENSACAP00000022456
ENSLOCP00000018979	ENSACAP00000017313
ENSLOCP00000022461	ENSACAP00000000966
ENSLOCP00000009670	ENSACAP00000008328
ENSLOCP00000004300	ENSACAP00000000243
ENSLOCP00000006023	ENSACAP00000014687
ENSLOCP00000019855	ENSACAP00000014287
ENSLOCP00000005897	ENSACAP00000004196
ENSLOCP00000001909	ENSACAP00000002548
ENSLOCP00000010432	ENSACAP00000000747
ENSLOCP00000004476	ENSACAP00000016483
ENSLOCP00000021088	ENSACAP00000017064
ENSLOCP00000018466	ENSACAP00000010990
ENSLOCP00000008791	ENSACAP00000005968
ENSLOCP00000019231	ENSACAP00000002030
ENSLOCP00000010954	ENSACAP00000023186
ENSLOCP00000000345	ENSACAP00000015453
ENSLOCP00000004982	ENSACAP00000004496
ENSLOCP00000021901	ENSACAP00000014269
ENSLOCP00000011678	ENSACAP00000012596
ENSLOCP00000015751	ENSACAP00000011460
ENSLOCP00000020245	ENSACAP00000001984
ENSLOCP00000005875	ENSACAP00000015347
ENSLOCP00000020295	ENSACAP00000002465
ENSLOCP00000008533	ENSACAP00000006510
ENSLOCP00000017077	ENSACAP00000004125
ENSLOCP00000005770	ENSACAP00000011772
ENSLOCP00000020358	ENSACAP00000014085
ENSLOCP00000013837	ENSACAP00000011755
ENSLOCP00000000854	ENSACAP00000009925
ENSLOCP00000021222	ENSACAP00000009333
ENSLOCP00000018007	ENSACAP00000007275
ENSLOCP00000012878	ENSACAP00000016663
ENSLOCP00000012890	ENSACAP00000016663
ENSLOCP00000000149	ENSACAP00000022675
ENSLOCP00000017154	ENSACAP00000022157
ENSLOCP00000021765	ENSACAP00000021841
ENSLOCP00000021683	ENSACAP00000021697
ENSLOCP00000002206	ENSACAP00000018714
ENSLOCP00000014709	ENSACAP00000004823
ENSLOCP00000013191	ENSACAP00000015009
ENSLOCP00000013002	ENSACAP00000007927
ENSLOCP00000017305	ENSACAP00000009116
ENSLOCP00000003599	ENSACAP00000011978
ENSLOCP00000001818	ENSACAP00000001281
ENSLOCP00000000497	ENSACAP00000012382
ENSLOCP00000005278	ENSACAP00000005764
ENSLOCP00000008274	ENSACAP00000022074
ENSLOCP00000018599	ENSACAP00000009014
ENSLOCP00000004275	ENSACAP00000012396
ENSLOCP00000019974	ENSACAP00000016729
ENSLOCP00000003448	ENSACAP00000012942
ENSLOCP00000016550	ENSACAP00000001425
ENSLOCP00000015492	ENSACAP00000012358
ENSLOCP00000010298	ENSACAP00000013841
ENSLOCP00000007403	ENSACAP00000015960
ENSLOCP00000018783	ENSACAP00000023183
ENSLOCP00000017568	ENSACAP00000007066
ENSLOCP00000007625	ENSACAP00000014440
ENSLOCP00000017375	ENSACAP00000018411
ENSLOCP00000006634	ENSACAP00000008266
ENSLOCP00000007411	ENSACAP00000007473
ENSLOCP00000005117	ENSACAP00000007349
ENSLOCP00000019428	ENSACAP00000021037
ENSLOCP00000008883	ENSACAP00000001759
ENSLOCP00000021061	ENSACAP00000009096
ENSLOCP00000015567	ENSACAP00000017772
ENSLOCP00000012579	ENSACAP00000002764
ENSLOCP00000019225	ENSACAP00000012725
ENSLOCP00000019070	ENSACAP00000008007
ENSLOCP00000019073	ENSACAP00000020688
ENSLOCP00000016280	ENSACAP00000001914
ENSLOCP00000012850	ENSACAP00000020374
ENSLOCP00000005747	ENSACAP00000003654
ENSLOCP00000003827	ENSACAP00000015856
ENSLOCP00000012806	ENSACAP00000015628
ENSLOCP00000012813	ENSACAP00000015639
ENSLOCP00000012881	ENSACAP00000015663
ENSLOCP00000008393	ENSACAP00000013653
ENSLOCP00000007479	ENSACAP00000014383
ENSLOCP00000016181	ENSACAP00000017314
ENSLOCP00000001513	ENSACAP00000016063
ENSLOCP00000018710	ENSACAP00000012070
ENSLOCP00000009846	ENSACAP00000009081
ENSLOCP00000004493	ENSACAP00000003373
ENSLOCP00000013177	ENSACAP00000005989
ENSLOCP00000006816	ENSACAP00000012727
ENSLOCP00000009182	ENSACAP00000007957
ENSLOCP00000002538	ENSACAP00000001884
ENSLOCP00000014685	ENSACAP00000004238
ENSLOCP00000010487	ENSACAP00000007900
ENSLOCP00000014587	ENSACAP00000011354
ENSLOCP00000000026	ENSACAP00000007913
ENSLOCP00000018359	ENSACAP00000001386
ENSLOCP00000015529	ENSACAP00000010855
ENSLOCP00000011522	ENSACAP00000009648
ENSLOCP00000001685	ENSACAP00000005053
ENSLOCP00000002767	ENSACAP00000014865
ENSLOCP00000012439	ENSACAP00000003317
ENSLOCP00000014927	ENSACAP00000003290
ENSLOCP00000016948	ENSACAP00000013835
ENSLOCP00000015618	ENSACAP00000014194
ENSLOCP00000019400	ENSACAP00000012502
ENSLOCP00000016036	ENSACAP00000013812
ENSLOCP00000012722	ENSACAP00000020359
ENSLOCP00000007311	ENSACAP00000019267
ENSLOCP00000014968	ENSACAP00000006397
ENSLOCP00000018768	ENSACAP00000006350
ENSLOCP00000004652	ENSACAP00000008906
ENSLOCP00000007368	ENSACAP00000015112
ENSLOCP00000011664	ENSACAP00000011324
ENSLOCP00000002033	ENSACAP00000014578
ENSLOCP00000004675	ENSACAP00000012360
ENSLOCP00000008004	ENSACAP00000007948
ENSLOCP00000017807	ENSACAP00000011916
ENSLOCP00000007843	ENSACAP00000000759
ENSLOCP00000001085	ENSACAP00000017197
ENSLOCP00000007624	ENSACAP00000009085
ENSLOCP00000008187	ENSACAP00000014052
ENSLOCP00000013704	ENSACAP00000010001
ENSLOCP00000006906	ENSACAP00000002308
ENSLOCP00000020119	ENSACAP00000021624
ENSLOCP00000013138	ENSACAP00000004696
ENSLOCP00000002524	ENSACAP00000000053
ENSLOCP00000004941	ENSACAP00000003007
ENSLOCP00000005592	ENSACAP00000017556
ENSLOCP00000021197	ENSACAP00000010533
ENSLOCP00000009498	ENSACAP00000008568
ENSLOCP00000002996	ENSACAP00000014636
ENSLOCP00000005953	ENSACAP00000019791
ENSLOCP00000006910	ENSACAP00000017696
ENSLOCP00000004423	ENSACAP00000004966
ENSLOCP00000012258	ENSACAP00000001595
ENSLOCP00000002343	ENSACAP00000014777
ENSLOCP00000010821	ENSACAP00000002477
ENSLOCP00000008742	ENSACAP00000015737
ENSLOCP00000015271	ENSACAP00000018228
ENSLOCP00000004223	ENSACAP00000017486
ENSLOCP00000021340	ENSACAP00000012806
ENSLOCP00000008690	ENSACAP00000009007
ENSLOCP00000015114	ENSACAP00000011987
ENSLOCP00000009610	ENSACAP00000008411
ENSLOCP00000004062	ENSACAP00000015742
ENSLOCP00000000897	ENSACAP00000007338
ENSLOCP00000012042	ENSACAP00000000241
ENSLOCP00000006961	ENSACAP00000015845
ENSLOCP00000013748	ENSACAP00000009570
ENSLOCP00000013708	ENSACAP00000019518
ENSLOCP00000015139	ENSACAP00000005266
ENSLOCP00000018993	ENSACAP00000005257
ENSLOCP00000009773	ENSACAP00000016825
ENSLOCP00000014563	ENSACAP00000017501
ENSLOCP00000007891	ENSACAP00000001182
ENSLOCP00000012893	ENSACAP00000015702
ENSLOCP00000010267	ENSACAP00000013733
ENSLOCP00000001991	ENSACAP00000012152
ENSLOCP00000016326	ENSACAP00000022765
ENSLOCP00000017936	ENSACAP00000011309
ENSLOCP00000002876	ENSACAP00000011562
ENSLOCP00000012621	ENSACAP00000011886
ENSLOCP00000016642	ENSACAP00000007659
ENSLOCP00000019459	ENSACAP00000005370
ENSLOCP00000014502	ENSACAP00000016318
ENSLOCP00000019600	ENSACAP00000022223
ENSLOCP00000002606	ENSACAP00000018095
ENSLOCP00000007197	ENSACAP00000016945
ENSLOCP00000020398	ENSACAP00000022122
ENSLOCP00000009033	ENSACAP00000010663
ENSLOCP00000003686	ENSACAP00000009991
ENSLOCP00000007012	ENSACAP00000000458
ENSLOCP00000007195	ENSACAP00000003739
ENSLOCP00000002960	ENSACAP00000007328
ENSLOCP00000017397	ENSACAP00000008970
ENSLOCP00000019918	ENSACAP00000005137
ENSLOCP00000008264	ENSACAP00000012415
ENSLOCP00000017196	ENSACAP00000013247
ENSLOCP00000020336	ENSACAP00000014470
ENSLOCP00000017289	ENSACAP00000014174
ENSLOCP00000015142	ENSACAP00000008305
ENSLOCP00000012510	ENSACAP00000002438
ENSLOCP00000018742	ENSACAP00000020635
ENSLOCP00000008147	ENSACAP00000022842
ENSLOCP00000007303	ENSACAP00000013745
ENSLOCP00000009050	ENSACAP00000007530
ENSLOCP00000015396	ENSACAP00000017663
ENSLOCP00000013457	ENSACAP00000010097
ENSLOCP00000011701	ENSACAP00000006908
ENSLOCP00000001429	ENSACAP00000015638
ENSLOCP00000019450	ENSACAP00000006814
ENSLOCP00000001638	ENSACAP00000001447
ENSLOCP00000005312	ENSACAP00000002631
ENSLOCP00000011689	ENSACAP00000011134
ENSLOCP00000009365	ENSACAP00000008867
ENSLOCP00000021043	ENSACAP00000009046
ENSLOCP00000008931	ENSACAP00000000669
ENSLOCP00000000350	ENSACAP00000015515
ENSLOCP00000020122	ENSACAP00000014179
ENSLOCP00000018702	ENSACAP00000004329
ENSLOCP00000007667	ENSACAP00000013085
ENSLOCP00000003757	ENSACAP00000017219
ENSLOCP00000016502	ENSACAP00000012786
ENSLOCP00000004246	ENSACAP00000008957
ENSLOCP00000007288	ENSACAP00000012157
ENSLOCP00000009894	ENSACAP00000017179
ENSLOCP00000016250	ENSACAP00000005868
ENSLOCP00000006977	ENSACAP00000012426
ENSLOCP00000009297	ENSACAP00000015565
ENSLOCP00000005937	ENSACAP00000007154
ENSLOCP00000004321	ENSACAP00000005851
ENSLOCP00000012478	ENSACAP00000005788
ENSLOCP00000006559	ENSACAP00000017714
ENSLOCP00000011739	ENSACAP00000006718
ENSLOCP00000018852	ENSACAP00000005875
ENSLOCP00000002689	ENSACAP00000007647
ENSLOCP00000014733	ENSACAP00000005572
ENSLOCP00000011238	ENSACAP00000015815
ENSLOCP00000020279	ENSACAP00000002216
ENSLOCP00000011676	ENSACAP00000007027
ENSLOCP00000008323	ENSACAP00000010106
ENSLOCP00000007102	ENSACAP00000007219
ENSLOCP00000015164	ENSACAP00000013224
ENSLOCP00000021950	ENSACAP00000007714
ENSLOCP00000007229	ENSACAP00000005826
ENSLOCP00000003412	ENSACAP00000002632
ENSLOCP00000016068	ENSACAP00000014805
ENSLOCP00000016976	ENSACAP00000002279
ENSLOCP00000021360	ENSACAP00000001749
ENSLOCP00000005619	ENSACAP00000013195
ENSLOCP00000001957	ENSACAP00000000073
ENSLOCP00000020071	ENSACAP00000006808
ENSLOCP00000006901	ENSACAP00000012010
ENSLOCP00000002910	ENSACAP00000017894
ENSLOCP00000004743	ENSACAP00000005202
ENSLOCP00000002913	ENSACAP00000012428
ENSLOCP00000022019	ENSACAP00000004220
ENSLOCP00000011873	ENSACAP00000014368
ENSLOCP00000007574	ENSACAP00000018788
ENSLOCP00000017581	ENSACAP00000006159
ENSLOCP00000019451	ENSACAP00000014210
ENSLOCP00000000951	ENSACAP00000023043
ENSLOCP00000005835	ENSACAP00000015417
ENSLOCP00000020086	ENSACAP00000014439
ENSLOCP00000011944	ENSACAP00000003915
ENSLOCP00000002602	ENSACAP00000009373
ENSLOCP00000011974	ENSACAP00000003597
ENSLOCP00000021254	ENSACAP00000010280
ENSLOCP00000006233	ENSACAP00000000838
ENSLOCP00000004049	ENSACAP00000004211
ENSLOCP00000009317	ENSACAP00000012197
ENSLOCP00000015168	ENSACAP00000002742
ENSLOCP00000021356	ENSACAP00000001671
ENSLOCP00000012428	ENSACAP00000011375
ENSLOCP00000008512	ENSACAP00000006692
ENSLOCP00000003447	ENSACAP00000007941
ENSLOCP00000009811	ENSACAP00000016701
ENSLOCP00000015672	ENSACAP00000021804
ENSLOCP00000005766	ENSACAP00000021732
ENSLOCP00000020636	ENSACAP00000006016
ENSLOCP00000001383	ENSACAP00000008386
ENSLOCP00000015270	ENSACAP00000012949
ENSLOCP00000012876	ENSACAP00000012891
ENSLOCP00000005023	ENSACAP00000015060
ENSLOCP00000018801	ENSACAP00000012955
ENSLOCP00000021097	ENSACAP00000003322
ENSLOCP00000018042	ENSACAP00000003407
ENSLOCP00000020253	ENSACAP00000014414
ENSLOCP00000013056	ENSACAP00000018929
ENSLOCP00000004116	ENSACAP00000010559
ENSLOCP00000008639	ENSACAP00000015463
ENSLOCP00000012993	ENSACAP00000011293
ENSLOCP00000019060	ENSACAP00000007007
ENSLOCP00000013725	ENSACAP00000016818
ENSLOCP00000018040	ENSACAP00000008189
ENSLOCP00000016838	ENSACAP00000022031
ENSLOCP00000011173	ENSACAP00000013091
ENSLOCP00000015087	ENSACAP00000020759
ENSLOCP00000005091	ENSACAP00000015210
ENSLOCP00000008469	ENSACAP00000008969
ENSLOCP00000011861	ENSACAP00000016005
ENSLOCP00000002533	ENSACAP00000017656
ENSLOCP00000020351	ENSACAP00000011086
ENSLOCP00000013350	ENSACAP00000014735
ENSLOCP00000020375	ENSACAP00000000961
ENSLOCP00000019960	ENSACAP00000008418
ENSLOCP00000016824	ENSACAP00000005880
ENSLOCP00000019751	ENSACAP00000021935
ENSLOCP00000009952	ENSACAP00000017504
ENSLOCP00000002754	ENSACAP00000007523
ENSLOCP00000017178	ENSACAP00000006158
ENSLOCP00000013694	ENSACAP00000013012
ENSLOCP00000001161	ENSACAP00000000293
ENSLOCP00000007342	ENSACAP00000006127
ENSLOCP00000017462	ENSACAP00000003589
ENSLOCP00000009703	ENSACAP00000007155
ENSLOCP00000009741	ENSACAP00000007102
ENSLOCP00000015354	ENSACAP00000003932
ENSLOCP00000022333	ENSACAP00000000379
ENSLOCP00000009571	ENSACAP00000000267
ENSLOCP00000001195	ENSACAP00000001448
ENSLOCP00000003820	ENSACAP00000005579
ENSLOCP00000007415	ENSACAP00000006748
ENSLOCP00000021085	ENSACAP00000017126
ENSLOCP00000013920	ENSACAP00000016616
ENSLOCP00000019529	ENSACAP00000011741
ENSLOCP00000007504	ENSACAP00000018517
ENSLOCP00000000961	ENSACAP00000011730
ENSLOCP00000019290	ENSACAP00000001927
ENSLOCP00000021352	ENSACAP00000001574
ENSLOCP00000006082	ENSACAP00000020361
ENSLOCP00000006002	ENSACAP00000023034
ENSLOCP00000021692	ENSACAP00000013359
ENSLOCP00000022459	ENSACAP00000015296
ENSLOCP00000021920	ENSACAP00000011756
ENSLOCP00000019085	ENSACAP00000009994
ENSLOCP00000020846	ENSACAP00000001253
ENSLOCP00000011857	ENSACAP00000015765
ENSLOCP00000006151	ENSACAP00000006080
ENSLOCP00000000919	ENSACAP00000001578
ENSLOCP00000006919	ENSACAP00000004214
ENSLOCP00000011317	ENSACAP00000009400
ENSLOCP00000022440	ENSACAP00000009203
ENSLOCP00000012660	ENSACAP00000004469
ENSLOCP00000009230	ENSACAP00000018039
ENSLOCP00000014539	ENSACAP00000008682
ENSLOCP00000004563	ENSACAP00000007347
ENSLOCP00000020393	ENSACAP00000013267
ENSLOCP00000015174	ENSACAP00000012980
ENSLOCP00000009326	ENSACAP00000016753
ENSLOCP00000010362	ENSACAP00000011274
ENSLOCP00000015593	ENSACAP00000016466
ENSLOCP00000007291	ENSACAP00000011840
ENSLOCP00000014355	ENSACAP00000009903
ENSLOCP00000008872	ENSACAP00000014374
ENSLOCP00000001728	ENSACAP00000018247
ENSLOCP00000000326	ENSACAP00000003336
ENSLOCP00000019051	ENSACAP00000015337
ENSLOCP00000019265	ENSACAP00000003049
ENSLOCP00000017566	ENSACAP00000013715
ENSLOCP00000008782	ENSACAP00000009895
ENSLOCP00000001716	ENSACAP00000015439
ENSLOCP00000011931	ENSACAP00000009871
ENSLOCP00000001677	ENSACAP00000019684
ENSLOCP00000018135	ENSACAP00000012253
ENSLOCP00000001866	ENSACAP00000002933
ENSLOCP00000008784	ENSACAP00000021405
ENSLOCP00000001913	ENSACAP00000010353
ENSLOCP00000011416	ENSACAP00000010296
ENSLOCP00000016491	ENSACAP00000015944
ENSLOCP00000006665	ENSACAP00000011749
ENSLOCP00000014284	ENSACAP00000013249
ENSLOCP00000009461	ENSACAP00000005926
ENSLOCP00000007554	ENSACAP00000006103
ENSLOCP00000015210	ENSACAP00000007298
ENSLOCP00000015218	ENSACAP00000013879
ENSLOCP00000007388	ENSACAP00000000936
ENSLOCP00000006871	ENSACAP00000000980
ENSLOCP00000007597	ENSACAP00000016986
ENSLOCP00000006576	ENSACAP00000008495
ENSLOCP00000002353	ENSACAP00000016460
ENSLOCP00000004327	ENSACAP00000012836
ENSLOCP00000015581	ENSACAP00000008089
ENSLOCP00000007560	ENSACAP00000014986
ENSLOCP00000004732	ENSACAP00000003264
ENSLOCP00000010462	ENSACAP00000022442
ENSLOCP00000002838	ENSACAP00000015467
ENSLOCP00000008705	ENSACAP00000014741
ENSLOCP00000005850	ENSACAP00000002600
ENSLOCP00000016350	ENSACAP00000011189
ENSLOCP00000000295	ENSACAP00000012824
ENSLOCP00000008739	ENSACAP00000006020
ENSLOCP00000006421	ENSACAP00000013847
ENSLOCP00000009064	ENSACAP00000011677
ENSLOCP00000006580	ENSACAP00000003114
ENSLOCP00000018624	ENSACAP00000015756
ENSLOCP00000012190	ENSACAP00000015599
ENSLOCP00000013987	ENSACAP00000012122
ENSLOCP00000016999	ENSACAP00000023392
ENSLOCP00000009137	ENSACAP00000003583
ENSLOCP00000014129	ENSACAP00000005286
ENSLOCP00000014931	ENSACAP00000017212
ENSLOCP00000015917	ENSACAP00000015232
ENSLOCP00000000012	ENSACAP00000016360
ENSLOCP00000010552	ENSACAP00000001831
ENSLOCP00000014081	ENSACAP00000008324
ENSLOCP00000008337	ENSACAP00000013075
ENSLOCP00000021429	ENSACAP00000015451
ENSLOCP00000021090	ENSACAP00000009071
ENSLOCP00000022026	ENSACAP00000003352
ENSLOCP00000012280	ENSACAP00000001825
ENSLOCP00000018659	ENSACAP00000015252
ENSLOCP00000005298	ENSACAP00000002708
ENSLOCP00000013893	ENSACAP00000012527
ENSLOCP00000014241	ENSACAP00000009938
ENSLOCP00000018978	ENSACAP00000010722
ENSLOCP00000019891	ENSACAP00000017815
ENSLOCP00000015980	ENSACAP00000009062
ENSLOCP00000005381	ENSACAP00000007884
ENSLOCP00000013432	ENSACAP00000012247
ENSLOCP00000005097	ENSACAP00000008255
ENSLOCP00000012580	ENSACAP00000002602
ENSLOCP00000006953	ENSACAP00000015633
ENSLOCP00000003565	ENSACAP00000000537
ENSLOCP00000003318	ENSACAP00000004499
ENSLOCP00000021144	ENSACAP00000008329
ENSLOCP00000010429	ENSACAP00000006795
ENSLOCP00000021837	ENSACAP00000015278
ENSLOCP00000008438	ENSACAP00000011055
ENSLOCP00000022197	ENSACAP00000002685
ENSLOCP00000007387	ENSACAP00000006709
ENSLOCP00000018686	ENSACAP00000016371
ENSLOCP00000017619	ENSACAP00000011004
ENSLOCP00000007069	ENSACAP00000000977
ENSLOCP00000001710	ENSACAP00000013007
ENSLOCP00000012600	ENSACAP00000011348
ENSLOCP00000012292	ENSACAP00000001870
ENSLOCP00000016783	ENSACAP00000005624
ENSLOCP00000002721	ENSACAP00000014494
ENSLOCP00000019996	ENSACAP00000019240
ENSLOCP00000014995	ENSACAP00000000984
ENSLOCP00000005102	ENSACAP00000014063
ENSLOCP00000009686	ENSACAP00000005993
ENSLOCP00000001440	ENSACAP00000008112
ENSLOCP00000015017	ENSACAP00000015449
ENSLOCP00000014924	ENSACAP00000004057
ENSLOCP00000008774	ENSACAP00000005689
ENSLOCP00000014791	ENSACAP00000014961
ENSLOCP00000014651	ENSACAP00000006995
ENSLOCP00000008744	ENSACAP00000011308
ENSLOCP00000004775	ENSACAP00000016172
ENSLOCP00000004912	ENSACAP00000014888
ENSLOCP00000019570	ENSACAP00000000770
ENSLOCP00000006513	ENSACAP00000017718
ENSLOCP00000012804	ENSACAP00000002967
ENSLOCP00000004513	ENSACAP00000008791
ENSLOCP00000014622	ENSACAP00000012319
ENSLOCP00000018521	ENSACAP00000015625
ENSLOCP00000016935	ENSACAP00000013710
ENSLOCP00000003354	ENSACAP00000017131
ENSLOCP00000006590	ENSACAP00000011839
ENSLOCP00000013208	ENSACAP00000008104
ENSLOCP00000008798	ENSACAP00000005828
ENSLOCP00000007383	ENSACAP00000011187
ENSLOCP00000015516	ENSACAP00000017311
ENSLOCP00000015556	ENSACAP00000016202
ENSLOCP00000005158	ENSACAP00000009515
ENSLOCP00000008254	ENSACAP00000016946
ENSLOCP00000000642	ENSACAP00000000957
ENSLOCP00000012380	ENSACAP00000000557
ENSLOCP00000007170	ENSACAP00000016469
ENSLOCP00000015944	ENSACAP00000004662
ENSLOCP00000009691	ENSACAP00000012859
ENSLOCP00000018038	ENSACAP00000003472
ENSLOCP00000021343	ENSACAP00000001246
ENSLOCP00000011711	ENSACAP00000007643
ENSLOCP00000015118	ENSACAP00000008009
ENSLOCP00000010911	ENSACAP00000002636
ENSLOCP00000020687	ENSACAP00000019516
ENSLOCP00000018481	ENSACAP00000008364
ENSLOCP00000020035	ENSACAP00000004649
ENSLOCP00000005614	ENSACAP00000015369
ENSLOCP00000014978	ENSACAP00000017589
ENSLOCP00000014986	ENSACAP00000017594
ENSLOCP00000005829	ENSACAP00000006594
ENSLOCP00000005394	ENSACAP00000014580
ENSLOCP00000007087	ENSACAP00000016992
ENSLOCP00000000498	ENSACAP00000002228
ENSLOCP00000017221	ENSACAP00000013096
ENSLOCP00000020871	ENSACAP00000005404
ENSLOCP00000002017	ENSACAP00000002786
ENSLOCP00000017200	ENSACAP00000006035
ENSLOCP00000012161	ENSACAP00000001468
ENSLOCP00000018328	ENSACAP00000019736
ENSLOCP00000015840	ENSACAP00000011958
ENSLOCP00000000060	ENSACAP00000006749
ENSLOCP00000019334	ENSACAP00000009047
ENSLOCP00000009595	ENSACAP00000014481
ENSLOCP00000002053	ENSACAP00000010030
ENSLOCP00000015241	ENSACAP00000006130
ENSLOCP00000018848	ENSACAP00000005830
ENSLOCP00000015507	ENSACAP00000002374
ENSLOCP00000009280	ENSACAP00000008018
ENSLOCP00000013534	ENSACAP00000012696
ENSLOCP00000018148	ENSACAP00000014814
ENSLOCP00000013277	ENSACAP00000002063
ENSLOCP00000001226	ENSACAP00000013130
ENSLOCP00000004742	ENSACAP00000003771
ENSLOCP00000001048	ENSACAP00000010109
ENSLOCP00000014026	ENSACAP00000016750
ENSLOCP00000003984	ENSACAP00000005383
ENSLOCP00000016021	ENSACAP00000009618
ENSLOCP00000012499	ENSACAP00000001532
ENSLOCP00000020600	ENSACAP00000000317
ENSLOCP00000013635	ENSACAP00000009031
ENSLOCP00000001128	ENSACAP00000003841
ENSLOCP00000006646	ENSACAP00000012771
ENSLOCP00000008048	ENSACAP00000016060
ENSLOCP00000006680	ENSACAP00000018066
ENSLOCP00000010757	ENSACAP00000003869
ENSLOCP00000009442	ENSACAP00000014429
ENSLOCP00000016407	ENSACAP00000001106
ENSLOCP00000009355	ENSACAP00000007441
ENSLOCP00000005141	ENSACAP00000003479
ENSLOCP00000007790	ENSACAP00000003057
ENSLOCP00000001294	ENSACAP00000012969
ENSLOCP00000004307	ENSACAP00000006667
ENSLOCP00000001946	ENSACAP00000001956
ENSLOCP00000005364	ENSACAP00000022146
ENSLOCP00000018421	ENSACAP00000013861
ENSLOCP00000012394	ENSACAP00000014647
ENSLOCP00000009385	ENSACAP00000006068
ENSLOCP00000003957	ENSACAP00000012201
ENSLOCP00000008503	ENSACAP00000018507
ENSLOCP00000014610	ENSACAP00000007068
ENSLOCP00000016620	ENSACAP00000006207
ENSLOCP00000021285	ENSACAP00000005659
ENSLOCP00000006312	ENSACAP00000006146
ENSLOCP00000007097	ENSACAP00000017685
ENSLOCP00000006314	ENSACAP00000020674
ENSLOCP00000018542	ENSACAP00000009403
ENSLOCP00000004312	ENSACAP00000001011
ENSLOCP00000002395	ENSACAP00000022986
ENSLOCP00000019794	ENSACAP00000023242
ENSLOCP00000015390	ENSACAP00000016028
ENSLOCP00000014209	ENSACAP00000012748
ENSLOCP00000014074	ENSACAP00000016873
ENSLOCP00000014940	ENSACAP00000006458
ENSLOCP00000011939	ENSACAP00000022750
ENSLOCP00000009227	ENSACAP00000013337
ENSLOCP00000020249	ENSACAP00000014598
ENSLOCP00000014690	ENSACAP00000003397
ENSLOCP00000009564	ENSACAP00000001635
ENSLOCP00000013439	ENSACAP00000001558
ENSLOCP00000010880	ENSACAP00000017164
ENSLOCP00000020092	ENSACAP00000014074
ENSLOCP00000010906	ENSACAP00000017177
ENSLOCP00000015127	ENSACAP00000009970
ENSLOCP00000019424	ENSACAP00000002410
ENSLOCP00000015684	ENSACAP00000003764
ENSLOCP00000014045	ENSACAP00000017386
ENSLOCP00000011994	ENSACAP00000003546
ENSLOCP00000002555	ENSACAP00000009483
ENSLOCP00000008498	ENSACAP00000011263
ENSLOCP00000019471	ENSACAP00000012773
ENSLOCP00000003232	ENSACAP00000017581
ENSLOCP00000016288	ENSACAP00000017065
ENSLOCP00000006752	ENSACAP00000021596
ENSLOCP00000014493	ENSACAP00000009943
ENSLOCP00000006776	ENSACAP00000015119
ENSLOCP00000011554	ENSACAP00000002287
ENSLOCP00000004686	ENSACAP00000013146
ENSLOCP00000002982	ENSACAP00000015169
ENSLOCP00000002435	ENSACAP00000000050
ENSLOCP00000002142	ENSACAP00000003711
ENSLOCP00000007528	ENSACAP00000015207
ENSLOCP00000004486	ENSACAP00000006309
ENSLOCP00000020865	ENSACAP00000000038
ENSLOCP00000006073	ENSACAP00000000912
ENSLOCP00000004216	ENSACAP00000008907
ENSLOCP00000011779	ENSACAP00000003085
ENSLOCP00000014801	ENSACAP00000016894
ENSLOCP00000005780	ENSACAP00000010221
ENSLOCP00000013444	ENSACAP00000013739
ENSLOCP00000009818	ENSACAP00000015174
ENSLOCP00000006935	ENSACAP00000004223
ENSLOCP00000002410	ENSACAP00000019520
ENSLOCP00000020353	ENSACAP00000011139
ENSLOCP00000001422	ENSACAP00000004781
ENSLOCP00000002766	ENSACAP00000004556
ENSLOCP00000008981	ENSACAP00000011319
ENSLOCP00000021105	ENSACAP00000004426
ENSLOCP00000011756	ENSACAP00000002618
ENSLOCP00000013852	ENSACAP00000010385
ENSLOCP00000016630	ENSACAP00000006186
ENSLOCP00000016613	ENSACAP00000008191
ENSLOCP00000006720	ENSACAP00000006980
ENSLOCP00000013580	ENSACAP00000016608
ENSLOCP00000019771	ENSACAP00000003999
ENSLOCP00000015574	ENSACAP00000008246
ENSLOCP00000018581	ENSACAP00000008730
ENSLOCP00000020012	ENSACAP00000000330
ENSLOCP00000018060	ENSACAP00000006393
ENSLOCP00000004617	ENSACAP00000007926
ENSLOCP00000020918	ENSACAP00000014941
ENSLOCP00000005197	ENSACAP00000016656
ENSLOCP00000006147	ENSACAP00000010835
ENSLOCP00000020514	ENSACAP00000006007
ENSLOCP00000009204	ENSACAP00000013695
ENSLOCP00000018363	ENSACAP00000011013
ENSLOCP00000018416	ENSACAP00000000248
ENSLOCP00000007825	ENSACAP00000000810
ENSLOCP00000014420	ENSACAP00000009915
ENSLOCP00000017138	ENSACAP00000006482
ENSLOCP00000010866	ENSACAP00000003967
ENSLOCP00000013813	ENSACAP00000003520
ENSLOCP00000008268	ENSACAP00000008631
ENSLOCP00000006833	ENSACAP00000002386
ENSLOCP00000014521	ENSACAP00000008533
ENSLOCP00000013780	ENSACAP00000012376
ENSLOCP00000011952	ENSACAP00000016666
ENSLOCP00000003536	ENSACAP00000012500
ENSLOCP00000010352	ENSACAP00000017384
ENSLOCP00000010399	ENSACAP00000012031
ENSLOCP00000004103	ENSACAP00000005251
ENSLOCP00000016785	ENSACAP00000004686
ENSLOCP00000015046	ENSACAP00000017153
ENSLOCP00000006063	ENSACAP00000001244
ENSLOCP00000003268	ENSACAP00000007629
ENSLOCP00000010961	ENSACAP00000002918
ENSLOCP00000006952	ENSACAP00000012148
ENSLOCP00000017973	ENSACAP00000011691
ENSLOCP00000009824	ENSACAP00000009061
ENSLOCP00000012553	ENSACAP00000002167
ENSLOCP00000013557	ENSACAP00000012892
ENSLOCP00000002415	ENSACAP00000022695
ENSLOCP00000015732	ENSACAP00000011125
ENSLOCP00000018931	ENSACAP00000003273
ENSLOCP00000007073	ENSACAP00000016558
ENSLOCP00000013157	ENSACAP00000014653
ENSLOCP00000005891	ENSACAP00000000996
ENSLOCP00000004021	ENSACAP00000017376
ENSLOCP00000021346	ENSACAP00000001503
ENSLOCP00000011692	ENSACAP00000012304
ENSLOCP00000008192	ENSACAP00000001349
ENSLOCP00000014152	ENSACAP00000003529
ENSLOCP00000004829	ENSACAP00000009385
ENSLOCP00000022344	ENSACAP00000018362
ENSLOCP00000009493	ENSACAP00000005833
ENSLOCP00000002091	ENSACAP00000003761
ENSLOCP00000013821	ENSACAP00000008371
ENSLOCP00000006865	ENSACAP00000005206
ENSLOCP00000008158	ENSACAP00000004846
ENSLOCP00000006282	ENSACAP00000001051
ENSLOCP00000016647	ENSACAP00000006134
ENSLOCP00000014265	ENSACAP00000013341
ENSLOCP00000001088	ENSACAP00000002346
ENSLOCP00000007972	ENSACAP00000002151
ENSLOCP00000018707	ENSACAP00000015029
ENSLOCP00000019836	ENSACAP00000008005
ENSLOCP00000002490	ENSACAP00000016412
ENSLOCP00000020010	ENSACAP00000010115
ENSLOCP00000010775	ENSACAP00000003630
ENSLOCP00000015853	ENSACAP00000010055
ENSLOCP00000015109	ENSACAP00000015877
ENSLOCP00000008065	ENSACAP00000004055
ENSLOCP00000017193	ENSACAP00000013204
ENSLOCP00000020327	ENSACAP00000014434
ENSLOCP00000019206	ENSACAP00000006449
ENSLOCP00000019204	ENSACAP00000006424
ENSLOCP00000007720	ENSACAP00000011574
ENSLOCP00000017719	ENSACAP00000000087
ENSLOCP00000013469	ENSACAP00000014523
ENSLOCP00000015453	ENSACAP00000013188
ENSLOCP00000015435	ENSACAP00000009727
ENSLOCP00000000119	ENSACAP00000003139
ENSLOCP00000021274	ENSACAP00000000517
ENSLOCP00000011203	ENSACAP00000018406
ENSLOCP00000014097	ENSACAP00000004493
ENSLOCP00000018793	ENSACAP00000015006
ENSLOCP00000018047	ENSACAP00000014443
ENSLOCP00000003171	ENSACAP00000021844
ENSLOCP00000011980	ENSACAP00000023069
ENSLOCP00000008415	ENSACAP00000011046
ENSLOCP00000013613	ENSACAP00000009380
ENSLOCP00000012528	ENSACAP00000002608
ENSLOCP00000013203	ENSACAP00000003169
ENSLOCP00000004066	ENSACAP00000017614
ENSLOCP00000014382	ENSACAP00000004858
ENSLOCP00000016275	ENSACAP00000008700
ENSLOCP00000020250	ENSACAP00000014499
ENSLOCP00000019502	ENSACAP00000014353
ENSLOCP00000001476	ENSACAP00000021654
ENSLOCP00000016439	ENSACAP00000006279
ENSLOCP00000014508	ENSACAP00000015534
ENSLOCP00000004843	ENSACAP00000013532
ENSLOCP00000020210	ENSACAP00000004470
ENSLOCP00000018032	ENSACAP00000003506
ENSLOCP00000015259	ENSACAP00000003754
ENSLOCP00000001966	ENSACAP00000002925
ENSLOCP00000010567	ENSACAP00000012849
ENSLOCP00000019881	ENSACAP00000014874
ENSLOCP00000007611	ENSACAP00000011857
ENSLOCP00000008548	ENSACAP00000016361
ENSLOCP00000010811	ENSACAP00000000854
ENSLOCP00000004796	ENSACAP00000002833
ENSLOCP00000021114	ENSACAP00000012559
ENSLOCP00000008320	ENSACAP00000001157
ENSLOCP00000001519	ENSACAP00000016133
ENSLOCP00000012127	ENSACAP00000014673
ENSLOCP00000018204	ENSACAP00000011215
ENSLOCP00000015645	ENSACAP00000013467
ENSLOCP00000020466	ENSACAP00000008325
ENSLOCP00000012680	ENSACAP00000009634
ENSLOCP00000022322	ENSACAP00000016067
ENSLOCP00000021861	ENSACAP00000010067
ENSLOCP00000013769	ENSACAP00000013997
ENSLOCP00000019778	ENSACAP00000006082
ENSLOCP00000001896	ENSACAP00000001818
ENSLOCP00000007225	ENSACAP00000006381
ENSLOCP00000005698	ENSACAP00000010058
ENSLOCP00000013022	ENSACAP00000007977
ENSLOCP00000018225	ENSACAP00000003106
ENSLOCP00000017251	ENSACAP00000008692
ENSLOCP00000012008	ENSACAP00000009186
ENSLOCP00000003166	ENSACAP00000003603
ENSLOCP00000016220	ENSACAP00000017352
ENSLOCP00000007447	ENSACAP00000000869
ENSLOCP00000010214	ENSACAP00000015452
ENSLOCP00000020386	ENSACAP00000013246
ENSLOCP00000004230	ENSACAP00000012317
ENSLOCP00000003508	ENSACAP00000018347
ENSLOCP00000017652	ENSACAP00000005284
ENSLOCP00000015394	ENSACAP00000012888
ENSLOCP00000003200	ENSACAP00000002214
ENSLOCP00000007566	ENSACAP00000002183
ENSLOCP00000008944	ENSACAP00000006840
ENSLOCP00000008720	ENSACAP00000016121
ENSLOCP00000010825	ENSACAP00000003415
ENSLOCP00000011246	ENSACAP00000012684
ENSLOCP00000021363	ENSACAP00000016636
ENSLOCP00000013066	ENSACAP00000011424
ENSLOCP00000000301	ENSACAP00000008175
ENSLOCP00000019452	ENSACAP00000006218
ENSLOCP00000017482	ENSACAP00000005622
ENSLOCP00000002700	ENSACAP00000003690
ENSLOCP00000007576	ENSACAP00000005959
ENSLOCP00000005772	ENSACAP00000006715
ENSLOCP00000000144	ENSACAP00000003171
ENSLOCP00000019239	ENSACAP00000016840
ENSLOCP00000016664	ENSACAP00000014480
ENSLOCP00000006291	ENSACAP00000006290
ENSLOCP00000004055	ENSACAP00000002005
ENSLOCP00000013687	ENSACAP00000009719
ENSLOCP00000017492	ENSACAP00000022743
ENSLOCP00000002058	ENSACAP00000005096
ENSLOCP00000013578	ENSACAP00000023298
ENSLOCP00000019728	ENSACAP00000005843
ENSLOCP00000019243	ENSACAP00000001494
ENSLOCP00000005171	ENSACAP00000003394
ENSLOCP00000002359	ENSACAP00000005277
ENSLOCP00000019429	ENSACAP00000016539
ENSLOCP00000019554	ENSACAP00000004829
ENSLOCP00000013928	ENSACAP00000004076
ENSLOCP00000014391	ENSACAP00000008233
ENSLOCP00000001548	ENSACAP00000011240
ENSLOCP00000006866	ENSACAP00000021866
ENSLOCP00000001179	ENSACAP00000005050
ENSLOCP00000019606	ENSACAP00000023397
ENSLOCP00000016175	ENSACAP00000017196
ENSLOCP00000011913	ENSACAP00000014270
ENSLOCP00000017772	ENSACAP00000020004
ENSLOCP00000009259	ENSACAP00000011387
ENSLOCP00000019431	ENSACAP00000016535
ENSLOCP00000002463	ENSACAP00000005124
ENSLOCP00000006246	ENSACAP00000009874
ENSLOCP00000011812	ENSACAP00000009501
ENSLOCP00000011790	ENSACAP00000009866
ENSLOCP00000006110	ENSACAP00000013770
ENSLOCP00000018147	ENSACAP00000013607
ENSLOCP00000020745	ENSACAP00000006294
ENSLOCP00000018048	ENSACAP00000013301
ENSLOCP00000003987	ENSACAP00000008553
ENSLOCP00000009799	ENSACAP00000011641
ENSLOCP00000004751	ENSACAP00000022969
ENSLOCP00000009694	ENSACAP00000010250
ENSLOCP00000021112	ENSACAP00000020284
ENSLOCP00000020417	ENSACAP00000005392
ENSLOCP00000010780	ENSACAP00000019824
ENSLOCP00000005421	ENSACAP00000011605
[truncated: 8,163 more rows]
