# Supplementary material for: Reconstruction of proto-vertebrate, proto-cyclostome and proto-gnathostome genomes provides new insights into early vertebrate evolution
Source: Nat Commun. 2021 Jul 23;12:4489. doi: 10.1038/s41467-021-24573-z (PMC8302630; doi:10.1038/s41467-021-24573-z)
Supplement: Supplementary file 4 — Supplementary Data 1 [file 41467_2021_24573_MOESM4_ESM.zip › SuppData1/orthologs/LEPOC-BRAFL.txt]

ENSLOCP00000006075	fgenesh2_pg.scaffold_351000043
ENSLOCP00000013157	fgenesh2_pg.scaffold_352000005
ENSLOCP00000013656	fgenesh2_pg.scaffold_352000011
ENSLOCP00000010708	fgenesh2_pg.scaffold_353000014
ENSLOCP00000018367	fgenesh2_pg.scaffold_353000019
ENSLOCP00000006457	fgenesh2_pg.scaffold_353000041
ENSLOCP00000011583	fgenesh2_pg.scaffold_355000001
ENSLOCP00000002014	fgenesh2_pg.scaffold_355000014
ENSLOCP00000014599	fgenesh2_pg.scaffold_355000040
ENSLOCP00000010182	fgenesh2_pg.scaffold_355000054
ENSLOCP00000021819	fgenesh2_pg.scaffold_356000007
ENSLOCP00000019037	fgenesh2_pg.scaffold_356000053
ENSLOCP00000021909	fgenesh2_pg.scaffold_358000025
ENSLOCP00000009800	fgenesh2_pg.scaffold_358000027
ENSLOCP00000006651	fgenesh2_pg.scaffold_359000018
ENSLOCP00000006154	fgenesh2_pg.scaffold_359000049
ENSLOCP00000009855	fgenesh2_pg.scaffold_360000003
ENSLOCP00000010804	fgenesh2_pg.scaffold_360000041
ENSLOCP00000005520	fgenesh2_pg.scaffold_360000052
ENSLOCP00000009806	fgenesh2_pg.scaffold_361000001
ENSLOCP00000010850	fgenesh2_pg.scaffold_361000015
ENSLOCP00000017210	fgenesh2_pg.scaffold_361000017
ENSLOCP00000018113	fgenesh2_pg.scaffold_361000018
ENSLOCP00000009820	fgenesh2_pg.scaffold_361000021
ENSLOCP00000007793	fgenesh2_pg.scaffold_361000038
ENSLOCP00000015036	fgenesh2_pg.scaffold_362000019
ENSLOCP00000017258	fgenesh2_pg.scaffold_363000036
ENSLOCP00000006287	fgenesh2_pg.scaffold_364000023
ENSLOCP00000018726	fgenesh2_pg.scaffold_364000027
ENSLOCP00000012705	fgenesh2_pg.scaffold_364000039
ENSLOCP00000002999	fgenesh2_pg.scaffold_364000047
ENSLOCP00000007585	fgenesh2_pg.scaffold_364000050
ENSLOCP00000009752	fgenesh2_pg.scaffold_364000053
ENSLOCP00000003241	fgenesh2_pg.scaffold_365000014
ENSLOCP00000007935	fgenesh2_pg.scaffold_367000027
ENSLOCP00000006256	fgenesh2_pg.scaffold_367000031
ENSLOCP00000007273	fgenesh2_pg.scaffold_367000045
ENSLOCP00000011119	fgenesh2_pg.scaffold_368000011
ENSLOCP00000004255	fgenesh2_pg.scaffold_369000011
ENSLOCP00000000022	fgenesh2_pg.scaffold_369000036
ENSLOCP00000001116	fgenesh2_pg.scaffold_370000006
ENSLOCP00000012295	fgenesh2_pg.scaffold_371000008
ENSLOCP00000001210	fgenesh2_pg.scaffold_371000019
ENSLOCP00000003152	fgenesh2_pg.scaffold_371000020
ENSLOCP00000015467	fgenesh2_pg.scaffold_371000040
ENSLOCP00000016099	fgenesh2_pg.scaffold_371000041
ENSLOCP00000013135	fgenesh2_pg.scaffold_371000051
ENSLOCP00000011380	fgenesh2_pg.scaffold_371000051
ENSLOCP00000000095	fgenesh2_pg.scaffold_371000052
ENSLOCP00000007667	fgenesh2_pg.scaffold_371000061
ENSLOCP00000008457	fgenesh2_pg.scaffold_372000005
ENSLOCP00000000356	fgenesh2_pg.scaffold_372000021
ENSLOCP00000017427	fgenesh2_pg.scaffold_373000026
ENSLOCP00000014610	fgenesh2_pg.scaffold_374000029
ENSLOCP00000007561	fgenesh2_pg.scaffold_374000029
ENSLOCP00000016620	fgenesh2_pg.scaffold_374000029
ENSLOCP00000022113	fgenesh2_pg.scaffold_374000039
ENSLOCP00000005641	fgenesh2_pg.scaffold_374000042
ENSLOCP00000010528	fgenesh2_pg.scaffold_374000042
ENSLOCP00000018733	fgenesh2_pg.scaffold_375000002
ENSLOCP00000021456	fgenesh2_pg.scaffold_375000015
ENSLOCP00000001552	fgenesh2_pg.scaffold_375000016
ENSLOCP00000019143	fgenesh2_pg.scaffold_375000019
ENSLOCP00000021223	fgenesh2_pg.scaffold_375000019
ENSLOCP00000022320	fgenesh2_pg.scaffold_375000032
ENSLOCP00000019531	fgenesh2_pg.scaffold_376000026
ENSLOCP00000002697	fgenesh2_pg.scaffold_376000034
ENSLOCP00000022376	fgenesh2_pg.scaffold_377000001
ENSLOCP00000021612	fgenesh2_pg.scaffold_377000001
ENSLOCP00000018489	fgenesh2_pg.scaffold_377000005
ENSLOCP00000021138	fgenesh2_pg.scaffold_377000020
ENSLOCP00000003556	fgenesh2_pg.scaffold_377000035
ENSLOCP00000000327	fgenesh2_pg.scaffold_377000035
ENSLOCP00000017584	fgenesh2_pg.scaffold_378000022
ENSLOCP00000020814	fgenesh2_pg.scaffold_378000051
ENSLOCP00000002126	fgenesh2_pg.scaffold_379000006
ENSLOCP00000017035	fgenesh2_pg.scaffold_379000018
ENSLOCP00000009050	fgenesh2_pg.scaffold_380000008
ENSLOCP00000012264	fgenesh2_pg.scaffold_380000008
ENSLOCP00000022335	fgenesh2_pg.scaffold_380000024
ENSLOCP00000021326	fgenesh2_pg.scaffold_380000036
ENSLOCP00000017597	fgenesh2_pg.scaffold_380000036
ENSLOCP00000008815	fgenesh2_pg.scaffold_380000036
ENSLOCP00000008499	fgenesh2_pg.scaffold_381000020
ENSLOCP00000018565	fgenesh2_pg.scaffold_381000020
ENSLOCP00000008456	fgenesh2_pg.scaffold_381000021
ENSLOCP00000015108	fgenesh2_pg.scaffold_381000021
ENSLOCP00000020963	fgenesh2_pg.scaffold_381000034
ENSLOCP00000005136	fgenesh2_pg.scaffold_381000039
ENSLOCP00000013061	fgenesh2_pg.scaffold_382000006
ENSLOCP00000014172	fgenesh2_pg.scaffold_382000007
ENSLOCP00000009209	fgenesh2_pg.scaffold_382000007
ENSLOCP00000004046	fgenesh2_pg.scaffold_382000041
ENSLOCP00000012379	fgenesh2_pg.scaffold_383000011
ENSLOCP00000017404	fgenesh2_pg.scaffold_384000004
ENSLOCP00000021775	fgenesh2_pg.scaffold_384000007
ENSLOCP00000019307	fgenesh2_pg.scaffold_384000024
ENSLOCP00000013788	fgenesh2_pg.scaffold_384000024
ENSLOCP00000020719	fgenesh2_pg.scaffold_384000041
ENSLOCP00000015315	fgenesh2_pg.scaffold_384000041
ENSLOCP00000004075	fgenesh2_pg.scaffold_385000013
ENSLOCP00000011619	fgenesh2_pg.scaffold_385000017
ENSLOCP00000012118	fgenesh2_pg.scaffold_385000018
ENSLOCP00000011745	fgenesh2_pg.scaffold_386000031
ENSLOCP00000002156	fgenesh2_pg.scaffold_386000031
ENSLOCP00000008107	fgenesh2_pg.scaffold_386000031
ENSLOCP00000004725	fgenesh2_pg.scaffold_386000032
ENSLOCP00000005271	fgenesh2_pg.scaffold_386000033
ENSLOCP00000014778	fgenesh2_pg.scaffold_386000033
ENSLOCP00000005048	fgenesh2_pg.scaffold_387000005
ENSLOCP00000009143	fgenesh2_pg.scaffold_388000003
ENSLOCP00000010412	fgenesh2_pg.scaffold_388000029
ENSLOCP00000000954	fgenesh2_pg.scaffold_388000032
ENSLOCP00000014248	fgenesh2_pg.scaffold_388000033
ENSLOCP00000019923	fgenesh2_pg.scaffold_389000024
ENSLOCP00000001535	fgenesh2_pg.scaffold_389000029
ENSLOCP00000019346	fgenesh2_pg.scaffold_390000004
ENSLOCP00000002049	fgenesh2_pg.scaffold_391000010
ENSLOCP00000010067	fgenesh2_pg.scaffold_391000010
ENSLOCP00000004855	fgenesh2_pg.scaffold_391000023
ENSLOCP00000007047	fgenesh2_pg.scaffold_391000033
ENSLOCP00000009539	fgenesh2_pg.scaffold_391000033
ENSLOCP00000011556	fgenesh2_pg.scaffold_391000033
ENSLOCP00000002388	fgenesh2_pg.scaffold_391000033
ENSLOCP00000009155	fgenesh2_pg.scaffold_393000013
ENSLOCP00000017400	fgenesh2_pg.scaffold_393000027
ENSLOCP00000022062	fgenesh2_pg.scaffold_394000039
ENSLOCP00000014493	fgenesh2_pg.scaffold_394000039
ENSLOCP00000014319	fgenesh2_pg.scaffold_395000006
ENSLOCP00000019913	fgenesh2_pg.scaffold_395000008
ENSLOCP00000007958	fgenesh2_pg.scaffold_395000011
ENSLOCP00000017360	fgenesh2_pg.scaffold_395000023
ENSLOCP00000019394	fgenesh2_pg.scaffold_395000037
ENSLOCP00000019221	fgenesh2_pg.scaffold_396000027
ENSLOCP00000008698	fgenesh2_pg.scaffold_398000058
ENSLOCP00000009103	fgenesh2_pg.scaffold_398000059
ENSLOCP00000001367	fgenesh2_pg.scaffold_400000031
ENSLOCP00000008819	fgenesh2_pg.scaffold_401000016
ENSLOCP00000014006	fgenesh2_pg.scaffold_401000027
ENSLOCP00000008544	fgenesh2_pg.scaffold_402000006
ENSLOCP00000008509	fgenesh2_pg.scaffold_402000006
ENSLOCP00000021302	fgenesh2_pg.scaffold_402000021
ENSLOCP00000017982	fgenesh2_pg.scaffold_402000028
ENSLOCP00000006708	fgenesh2_pg.scaffold_403000003
ENSLOCP00000010198	fgenesh2_pg.scaffold_403000022
ENSLOCP00000017282	fgenesh2_pg.scaffold_403000023
ENSLOCP00000007685	fgenesh2_pg.scaffold_403000023
ENSLOCP00000007705	fgenesh2_pg.scaffold_403000023
ENSLOCP00000013123	fgenesh2_pg.scaffold_403000025
ENSLOCP00000009467	fgenesh2_pg.scaffold_404000035
ENSLOCP00000009678	fgenesh2_pg.scaffold_404000038
ENSLOCP00000011654	fgenesh2_pg.scaffold_405000003
ENSLOCP00000011490	fgenesh2_pg.scaffold_405000019
ENSLOCP00000017938	fgenesh2_pg.scaffold_406000011
ENSLOCP00000001000	fgenesh2_pg.scaffold_406000011
ENSLOCP00000008610	fgenesh2_pg.scaffold_406000028
ENSLOCP00000013720	fgenesh2_pg.scaffold_407000028
ENSLOCP00000018945	fgenesh2_pg.scaffold_408000033
ENSLOCP00000008772	fgenesh2_pg.scaffold_408000034
ENSLOCP00000013236	fgenesh2_pg.scaffold_409000002
ENSLOCP00000000630	fgenesh2_pg.scaffold_409000005
ENSLOCP00000016377	fgenesh2_pg.scaffold_409000005
ENSLOCP00000013118	fgenesh2_pg.scaffold_409000005
ENSLOCP00000011198	fgenesh2_pg.scaffold_410000005
ENSLOCP00000000462	fgenesh2_pg.scaffold_410000008
ENSLOCP00000005374	fgenesh2_pg.scaffold_410000031
ENSLOCP00000001631	fgenesh2_pg.scaffold_411000014
ENSLOCP00000019066	fgenesh2_pg.scaffold_411000041
ENSLOCP00000017831	fgenesh2_pg.scaffold_412000006
ENSLOCP00000011173	fgenesh2_pg.scaffold_413000015
ENSLOCP00000022328	fgenesh2_pg.scaffold_413000018
ENSLOCP00000015059	fgenesh2_pg.scaffold_413000023
ENSLOCP00000010295	fgenesh2_pg.scaffold_413000024
ENSLOCP00000011666	fgenesh2_pg.scaffold_413000026
ENSLOCP00000014506	fgenesh2_pg.scaffold_414000003
ENSLOCP00000006209	fgenesh2_pg.scaffold_414000018
ENSLOCP00000010759	fgenesh2_pg.scaffold_414000023
ENSLOCP00000000966	fgenesh2_pg.scaffold_414000023
ENSLOCP00000007223	fgenesh2_pg.scaffold_415000003
ENSLOCP00000014018	fgenesh2_pg.scaffold_415000011
ENSLOCP00000005213	fgenesh2_pg.scaffold_415000020
ENSLOCP00000002517	fgenesh2_pg.scaffold_415000035
ENSLOCP00000003074	fgenesh2_pg.scaffold_416000004
ENSLOCP00000006667	fgenesh2_pg.scaffold_416000027
ENSLOCP00000009460	fgenesh2_pg.scaffold_417000011
ENSLOCP00000004970	fgenesh2_pg.scaffold_417000012
ENSLOCP00000013072	fgenesh2_pg.scaffold_417000012
ENSLOCP00000020035	fgenesh2_pg.scaffold_418000002
ENSLOCP00000020911	fgenesh2_pg.scaffold_418000015
ENSLOCP00000020947	fgenesh2_pg.scaffold_418000016
ENSLOCP00000011215	fgenesh2_pg.scaffold_418000024
ENSLOCP00000020063	fgenesh2_pg.scaffold_418000032
ENSLOCP00000000102	fgenesh2_pg.scaffold_419000002
ENSLOCP00000021503	fgenesh2_pg.scaffold_419000014
ENSLOCP00000017948	fgenesh2_pg.scaffold_419000019
ENSLOCP00000000915	fgenesh2_pg.scaffold_420000037
ENSLOCP00000007103	fgenesh2_pg.scaffold_421000002
ENSLOCP00000008805	fgenesh2_pg.scaffold_421000008
ENSLOCP00000006994	fgenesh2_pg.scaffold_421000017
ENSLOCP00000002581	fgenesh2_pg.scaffold_421000019
ENSLOCP00000001750	fgenesh2_pg.scaffold_421000023
ENSLOCP00000002732	fgenesh2_pg.scaffold_421000037
ENSLOCP00000020689	fgenesh2_pg.scaffold_421000042
ENSLOCP00000018940	fgenesh2_pg.scaffold_422000008
ENSLOCP00000003459	fgenesh2_pg.scaffold_423000009
ENSLOCP00000003599	fgenesh2_pg.scaffold_423000012
ENSLOCP00000012364	fgenesh2_pg.scaffold_423000017
ENSLOCP00000013749	fgenesh2_pg.scaffold_423000025
ENSLOCP00000012006	fgenesh2_pg.scaffold_423000030
ENSLOCP00000001316	fgenesh2_pg.scaffold_425000008
ENSLOCP00000016194	fgenesh2_pg.scaffold_425000008
ENSLOCP00000013371	fgenesh2_pg.scaffold_425000010
ENSLOCP00000003922	fgenesh2_pg.scaffold_426000018
ENSLOCP00000007482	fgenesh2_pg.scaffold_426000022
ENSLOCP00000013450	fgenesh2_pg.scaffold_426000048
ENSLOCP00000010229	fgenesh2_pg.scaffold_426000048
ENSLOCP00000011105	fgenesh2_pg.scaffold_427000017
ENSLOCP00000010261	fgenesh2_pg.scaffold_429000005
ENSLOCP00000011707	fgenesh2_pg.scaffold_429000008
ENSLOCP00000000324	fgenesh2_pg.scaffold_429000014
ENSLOCP00000013168	fgenesh2_pg.scaffold_429000014
ENSLOCP00000020608	fgenesh2_pg.scaffold_429000016
ENSLOCP00000006081	fgenesh2_pg.scaffold_430000022
ENSLOCP00000010278	fgenesh2_pg.scaffold_431000004
ENSLOCP00000014893	fgenesh2_pg.scaffold_432000025
ENSLOCP00000008703	fgenesh2_pg.scaffold_432000033
ENSLOCP00000005994	fgenesh2_pg.scaffold_432000036
ENSLOCP00000002566	fgenesh2_pg.scaffold_432000042
ENSLOCP00000018915	fgenesh2_pg.scaffold_433000021
ENSLOCP00000008165	fgenesh2_pg.scaffold_435000006
ENSLOCP00000009357	fgenesh2_pg.scaffold_435000009
ENSLOCP00000016547	fgenesh2_pg.scaffold_436000003
ENSLOCP00000012580	fgenesh2_pg.scaffold_436000014
ENSLOCP00000002029	fgenesh2_pg.scaffold_436000014
ENSLOCP00000012340	fgenesh2_pg.scaffold_436000015
ENSLOCP00000007959	fgenesh2_pg.scaffold_436000040
ENSLOCP00000009063	fgenesh2_pg.scaffold_438000005
ENSLOCP00000016844	fgenesh2_pg.scaffold_438000005
ENSLOCP00000013230	fgenesh2_pg.scaffold_438000005
ENSLOCP00000009569	fgenesh2_pg.scaffold_438000009
ENSLOCP00000013243	fgenesh2_pg.scaffold_438000009
ENSLOCP00000001431	fgenesh2_pg.scaffold_438000019
ENSLOCP00000020737	fgenesh2_pg.scaffold_438000028
ENSLOCP00000018859	fgenesh2_pg.scaffold_438000033
ENSLOCP00000003939	fgenesh2_pg.scaffold_439000005
ENSLOCP00000002791	fgenesh2_pg.scaffold_439000020
ENSLOCP00000004994	fgenesh2_pg.scaffold_439000020
ENSLOCP00000012458	fgenesh2_pg.scaffold_439000027
ENSLOCP00000001271	fgenesh2_pg.scaffold_440000010
ENSLOCP00000017713	fgenesh2_pg.scaffold_442000010
ENSLOCP00000003184	fgenesh2_pg.scaffold_443000004
ENSLOCP00000003082	fgenesh2_pg.scaffold_443000016
ENSLOCP00000016137	fgenesh2_pg.scaffold_445000011
ENSLOCP00000002704	fgenesh2_pg.scaffold_446000002
ENSLOCP00000018357	fgenesh2_pg.scaffold_446000002
ENSLOCP00000019328	fgenesh2_pg.scaffold_446000010
ENSLOCP00000011017	fgenesh2_pg.scaffold_446000018
ENSLOCP00000011179	fgenesh2_pg.scaffold_447000005
ENSLOCP00000004253	fgenesh2_pg.scaffold_447000006
ENSLOCP00000018385	fgenesh2_pg.scaffold_447000013
ENSLOCP00000017601	fgenesh2_pg.scaffold_450000016
ENSLOCP00000016972	fgenesh2_pg.scaffold_450000016
ENSLOCP00000016833	fgenesh2_pg.scaffold_450000017
ENSLOCP00000013933	fgenesh2_pg.scaffold_450000022
ENSLOCP00000006137	fgenesh2_pg.scaffold_450000023
ENSLOCP00000005515	fgenesh2_pg.scaffold_451000018
ENSLOCP00000019225	fgenesh2_pg.scaffold_451000018
ENSLOCP00000010722	fgenesh2_pg.scaffold_452000028
ENSLOCP00000005954	fgenesh2_pg.scaffold_452000028
ENSLOCP00000004830	fgenesh2_pg.scaffold_452000036
ENSLOCP00000005926	fgenesh2_pg.scaffold_452000039
ENSLOCP00000007560	fgenesh2_pg.scaffold_454000007
ENSLOCP00000015818	fgenesh2_pg.scaffold_454000010
ENSLOCP00000018549	fgenesh2_pg.scaffold_454000014
ENSLOCP00000006109	fgenesh2_pg.scaffold_455000014
ENSLOCP00000010951	fgenesh2_pg.scaffold_458000006
ENSLOCP00000008413	fgenesh2_pg.scaffold_458000006
ENSLOCP00000007459	fgenesh2_pg.scaffold_458000013
ENSLOCP00000010684	fgenesh2_pg.scaffold_458000014
ENSLOCP00000022263	fgenesh2_pg.scaffold_458000015
ENSLOCP00000003377	fgenesh2_pg.scaffold_458000016
ENSLOCP00000003727	fgenesh2_pg.scaffold_458000023
ENSLOCP00000008517	fgenesh2_pg.scaffold_458000024
ENSLOCP00000007002	fgenesh2_pg.scaffold_458000024
ENSLOCP00000007484	fgenesh2_pg.scaffold_459000002
ENSLOCP00000005078	fgenesh2_pg.scaffold_459000008
ENSLOCP00000003008	fgenesh2_pg.scaffold_459000012
ENSLOCP00000010604	fgenesh2_pg.scaffold_459000031
ENSLOCP00000021947	fgenesh2_pg.scaffold_459000034
ENSLOCP00000011419	fgenesh2_pg.scaffold_460000014
ENSLOCP00000021536	fgenesh2_pg.scaffold_460000024
ENSLOCP00000020764	fgenesh2_pg.scaffold_461000003
ENSLOCP00000019705	fgenesh2_pg.scaffold_463000018
ENSLOCP00000015699	fgenesh2_pg.scaffold_463000032
ENSLOCP00000015682	fgenesh2_pg.scaffold_463000045
ENSLOCP00000009636	fgenesh2_pg.scaffold_463000051
ENSLOCP00000005787	fgenesh2_pg.scaffold_463000052
ENSLOCP00000006151	fgenesh2_pg.scaffold_464000003
ENSLOCP00000009939	fgenesh2_pg.scaffold_465000025
ENSLOCP00000012494	fgenesh2_pg.scaffold_466000008
ENSLOCP00000004242	fgenesh2_pg.scaffold_466000032
ENSLOCP00000016565	fgenesh2_pg.scaffold_466000032
ENSLOCP00000006837	fgenesh2_pg.scaffold_467000017
ENSLOCP00000018984	fgenesh2_pg.scaffold_468000007
ENSLOCP00000006822	fgenesh2_pg.scaffold_468000008
ENSLOCP00000010540	fgenesh2_pg.scaffold_468000016
ENSLOCP00000010863	fgenesh2_pg.scaffold_468000019
ENSLOCP00000001476	fgenesh2_pg.scaffold_470000027
ENSLOCP00000010216	fgenesh2_pg.scaffold_471000021
ENSLOCP00000022088	fgenesh2_pg.scaffold_472000003
ENSLOCP00000006448	fgenesh2_pg.scaffold_472000004
ENSLOCP00000020297	fgenesh2_pg.scaffold_473000004
ENSLOCP00000000452	fgenesh2_pg.scaffold_473000005
ENSLOCP00000019397	fgenesh2_pg.scaffold_473000017
ENSLOCP00000015448	fgenesh2_pg.scaffold_474000017
ENSLOCP00000003650	fgenesh2_pg.scaffold_475000016
ENSLOCP00000004995	fgenesh2_pg.scaffold_476000015
ENSLOCP00000003888	fgenesh2_pg.scaffold_476000017
ENSLOCP00000009703	fgenesh2_pg.scaffold_476000020
ENSLOCP00000000900	fgenesh2_pg.scaffold_478000027
ENSLOCP00000007953	fgenesh2_pg.scaffold_479000021
ENSLOCP00000006717	fgenesh2_pg.scaffold_479000027
ENSLOCP00000021530	fgenesh2_pg.scaffold_480000011
ENSLOCP00000012534	fgenesh2_pg.scaffold_481000007
ENSLOCP00000016466	fgenesh2_pg.scaffold_481000007
ENSLOCP00000020209	fgenesh2_pg.scaffold_482000017
ENSLOCP00000021973	fgenesh2_pg.scaffold_482000025
ENSLOCP00000003751	fgenesh2_pg.scaffold_484000006
ENSLOCP00000015598	fgenesh2_pg.scaffold_484000012
ENSLOCP00000011120	fgenesh2_pg.scaffold_484000017
ENSLOCP00000008926	fgenesh2_pg.scaffold_484000027
ENSLOCP00000013385	fgenesh2_pg.scaffold_484000031
ENSLOCP00000019256	fgenesh2_pg.scaffold_486000005
ENSLOCP00000009115	fgenesh2_pg.scaffold_486000033
ENSLOCP00000006344	fgenesh2_pg.scaffold_488000010
ENSLOCP00000016825	fgenesh2_pg.scaffold_488000010
ENSLOCP00000006408	fgenesh2_pg.scaffold_489000005
ENSLOCP00000012395	fgenesh2_pg.scaffold_489000007
ENSLOCP00000008321	fgenesh2_pg.scaffold_489000009
ENSLOCP00000020955	fgenesh2_pg.scaffold_489000013
ENSLOCP00000008726	fgenesh2_pg.scaffold_489000019
ENSLOCP00000009707	fgenesh2_pg.scaffold_489000023
ENSLOCP00000017786	fgenesh2_pg.scaffold_490000007
ENSLOCP00000016529	fgenesh2_pg.scaffold_491000016
ENSLOCP00000014212	fgenesh2_pg.scaffold_493000013
ENSLOCP00000017669	fgenesh2_pg.scaffold_493000035
ENSLOCP00000020177	fgenesh2_pg.scaffold_494000012
ENSLOCP00000014044	fgenesh2_pg.scaffold_495000015
ENSLOCP00000011129	fgenesh2_pg.scaffold_495000015
ENSLOCP00000006654	fgenesh2_pg.scaffold_497000007
ENSLOCP00000016922	fgenesh2_pg.scaffold_498000008
ENSLOCP00000002888	fgenesh2_pg.scaffold_499000007
ENSLOCP00000009039	fgenesh2_pg.scaffold_499000014
ENSLOCP00000016136	fgenesh2_pg.scaffold_499000014
ENSLOCP00000021078	fgenesh2_pg.scaffold_501000002
ENSLOCP00000022017	fgenesh2_pg.scaffold_503000004
ENSLOCP00000018844	fgenesh2_pg.scaffold_503000005
ENSLOCP00000020286	fgenesh2_pg.scaffold_503000011
ENSLOCP00000006545	fgenesh2_pg.scaffold_504000008
ENSLOCP00000007641	fgenesh2_pg.scaffold_504000024
ENSLOCP00000022123	fgenesh2_pg.scaffold_505000006
ENSLOCP00000021245	fgenesh2_pg.scaffold_505000009
ENSLOCP00000018021	fgenesh2_pg.scaffold_505000014
ENSLOCP00000001592	fgenesh2_pg.scaffold_505000017
ENSLOCP00000017441	fgenesh2_pg.scaffold_505000023
ENSLOCP00000019700	fgenesh2_pg.scaffold_505000025
ENSLOCP00000022304	fgenesh2_pg.scaffold_508000013
ENSLOCP00000011467	fgenesh2_pg.scaffold_508000014
ENSLOCP00000019483	fgenesh2_pg.scaffold_508000037
ENSLOCP00000006550	fgenesh2_pg.scaffold_508000037
ENSLOCP00000021934	fgenesh2_pg.scaffold_509000004
ENSLOCP00000021667	fgenesh2_pg.scaffold_509000004
ENSLOCP00000022251	fgenesh2_pg.scaffold_509000004
ENSLOCP00000018338	fgenesh2_pg.scaffold_509000015
ENSLOCP00000005537	fgenesh2_pg.scaffold_510000011
ENSLOCP00000014629	fgenesh2_pg.scaffold_511000009
ENSLOCP00000003396	fgenesh2_pg.scaffold_512000023
ENSLOCP00000015957	fgenesh2_pg.scaffold_512000037
ENSLOCP00000000996	fgenesh2_pg.scaffold_513000013
ENSLOCP00000003755	fgenesh2_pg.scaffold_514000033
ENSLOCP00000016155	fgenesh2_pg.scaffold_515000012
ENSLOCP00000005649	fgenesh2_pg.scaffold_515000013
ENSLOCP00000010494	fgenesh2_pg.scaffold_515000017
ENSLOCP00000002983	fgenesh2_pg.scaffold_515000023
ENSLOCP00000008620	fgenesh2_pg.scaffold_517000019
ENSLOCP00000013193	fgenesh2_pg.scaffold_517000028
ENSLOCP00000016334	fgenesh2_pg.scaffold_518000005
ENSLOCP00000013862	fgenesh2_pg.scaffold_518000005
ENSLOCP00000014905	fgenesh2_pg.scaffold_518000008
ENSLOCP00000012773	fgenesh2_pg.scaffold_520000004
ENSLOCP00000018278	fgenesh2_pg.scaffold_523000003
ENSLOCP00000002237	fgenesh2_pg.scaffold_523000021
ENSLOCP00000020920	fgenesh2_pg.scaffold_523000028
ENSLOCP00000013568	fgenesh2_pg.scaffold_525000004
ENSLOCP00000000603	fgenesh2_pg.scaffold_525000005
ENSLOCP00000001525	fgenesh2_pg.scaffold_525000006
ENSLOCP00000004526	fgenesh2_pg.scaffold_525000008
ENSLOCP00000010656	fgenesh2_pg.scaffold_526000017
ENSLOCP00000020777	fgenesh2_pg.scaffold_527000023
ENSLOCP00000008829	fgenesh2_pg.scaffold_528000016
ENSLOCP00000013241	fgenesh2_pg.scaffold_529000002
ENSLOCP00000019474	fgenesh2_pg.scaffold_530000010
ENSLOCP00000000117	fgenesh2_pg.scaffold_530000022
ENSLOCP00000001702	fgenesh2_pg.scaffold_530000026
ENSLOCP00000004988	fgenesh2_pg.scaffold_530000026
ENSLOCP00000010952	fgenesh2_pg.scaffold_531000012
ENSLOCP00000000502	fgenesh2_pg.scaffold_532000007
ENSLOCP00000003525	fgenesh2_pg.scaffold_532000027
ENSLOCP00000006860	fgenesh2_pg.scaffold_534000029
ENSLOCP00000007438	fgenesh2_pg.scaffold_538000002
ENSLOCP00000001190	fgenesh2_pg.scaffold_538000020
ENSLOCP00000021467	fgenesh2_pg.scaffold_539000018
ENSLOCP00000003088	fgenesh2_pg.scaffold_541000005
ENSLOCP00000006205	fgenesh2_pg.scaffold_541000006
ENSLOCP00000020519	fgenesh2_pg.scaffold_542000011
ENSLOCP00000018034	fgenesh2_pg.scaffold_544000022
ENSLOCP00000021415	fgenesh2_pg.scaffold_546000001
ENSLOCP00000019703	fgenesh2_pg.scaffold_546000014
ENSLOCP00000022208	fgenesh2_pg.scaffold_546000024
ENSLOCP00000010139	fgenesh2_pg.scaffold_547000013
ENSLOCP00000002961	fgenesh2_pg.scaffold_550000002
ENSLOCP00000015453	fgenesh2_pg.scaffold_550000014
ENSLOCP00000016744	fgenesh2_pg.scaffold_550000018
ENSLOCP00000009635	fgenesh2_pg.scaffold_550000018
ENSLOCP00000017869	fgenesh2_pg.scaffold_551000018
ENSLOCP00000006005	fgenesh2_pg.scaffold_551000019
ENSLOCP00000003126	fgenesh2_pg.scaffold_553000036
ENSLOCP00000020808	fgenesh2_pg.scaffold_554000005
ENSLOCP00000003350	fgenesh2_pg.scaffold_554000005
ENSLOCP00000016902	fgenesh2_pg.scaffold_555000013
ENSLOCP00000009509	fgenesh2_pg.scaffold_555000018
ENSLOCP00000001624	fgenesh2_pg.scaffold_558000021
ENSLOCP00000007747	fgenesh2_pg.scaffold_558000021
ENSLOCP00000005942	fgenesh2_pg.scaffold_560000005
ENSLOCP00000000973	fgenesh2_pg.scaffold_560000010
ENSLOCP00000006940	fgenesh2_pg.scaffold_560000014
ENSLOCP00000008472	fgenesh2_pg.scaffold_561000002
ENSLOCP00000005056	fgenesh2_pg.scaffold_561000009
ENSLOCP00000003946	fgenesh2_pg.scaffold_561000009
ENSLOCP00000005406	fgenesh2_pg.scaffold_562000005
ENSLOCP00000019283	fgenesh2_pg.scaffold_562000008
ENSLOCP00000013246	fgenesh2_pg.scaffold_562000012
ENSLOCP00000014369	fgenesh2_pg.scaffold_562000014
ENSLOCP00000011056	fgenesh2_pg.scaffold_562000024
ENSLOCP00000008483	fgenesh2_pg.scaffold_563000015
ENSLOCP00000005008	fgenesh2_pg.scaffold_565000001
ENSLOCP00000016720	fgenesh2_pg.scaffold_565000007
ENSLOCP00000020478	fgenesh2_pg.scaffold_565000009
ENSLOCP00000013358	fgenesh2_pg.scaffold_565000027
ENSLOCP00000004726	fgenesh2_pg.scaffold_567000003
ENSLOCP00000007314	fgenesh2_pg.scaffold_568000011
ENSLOCP00000014711	fgenesh2_pg.scaffold_569000009
ENSLOCP00000007815	fgenesh2_pg.scaffold_569000009
ENSLOCP00000001043	fgenesh2_pg.scaffold_569000013
ENSLOCP00000011300	fgenesh2_pg.scaffold_569000013
ENSLOCP00000014565	fgenesh2_pg.scaffold_569000028
ENSLOCP00000015253	fgenesh2_pg.scaffold_571000001
ENSLOCP00000007845	fgenesh2_pg.scaffold_571000012
ENSLOCP00000007257	fgenesh2_pg.scaffold_572000011
ENSLOCP00000002540	fgenesh2_pg.scaffold_573000008
ENSLOCP00000013569	fgenesh2_pg.scaffold_574000008
ENSLOCP00000008687	fgenesh2_pg.scaffold_575000007
ENSLOCP00000009813	fgenesh2_pg.scaffold_575000009
ENSLOCP00000008245	fgenesh2_pg.scaffold_575000015
ENSLOCP00000022481	fgenesh2_pg.scaffold_575000019
ENSLOCP00000020591	fgenesh2_pg.scaffold_576000025
ENSLOCP00000001173	fgenesh2_pg.scaffold_577000023
ENSLOCP00000017863	fgenesh2_pg.scaffold_578000013
ENSLOCP00000022131	fgenesh2_pg.scaffold_579000006
ENSLOCP00000019216	fgenesh2_pg.scaffold_579000007
ENSLOCP00000006587	fgenesh2_pg.scaffold_579000014
ENSLOCP00000020139	fgenesh2_pg.scaffold_579000023
ENSLOCP00000001466	fgenesh2_pg.scaffold_579000025
ENSLOCP00000001679	fgenesh2_pg.scaffold_579000026
ENSLOCP00000014890	fgenesh2_pg.scaffold_580000013
ENSLOCP00000008049	fgenesh2_pg.scaffold_582000016
ENSLOCP00000016634	fgenesh2_pg.scaffold_583000018
ENSLOCP00000009746	fgenesh2_pg.scaffold_584000026
ENSLOCP00000017872	fgenesh2_pg.scaffold_586000009
ENSLOCP00000003308	fgenesh2_pg.scaffold_586000023
ENSLOCP00000011505	fgenesh2_pg.scaffold_588000009
ENSLOCP00000017962	fgenesh2_pg.scaffold_588000016
ENSLOCP00000004601	fgenesh2_pg.scaffold_589000006
ENSLOCP00000010126	fgenesh2_pg.scaffold_591000004
ENSLOCP00000015949	fgenesh2_pg.scaffold_592000013
ENSLOCP00000015953	fgenesh2_pg.scaffold_593000012
ENSLOCP00000009890	fgenesh2_pg.scaffold_594000013
ENSLOCP00000018661	fgenesh2_pg.scaffold_594000018
ENSLOCP00000010401	fgenesh2_pg.scaffold_595000012
ENSLOCP00000012622	fgenesh2_pg.scaffold_595000017
ENSLOCP00000002382	fgenesh2_pg.scaffold_596000007
ENSLOCP00000022083	fgenesh2_pg.scaffold_596000007
ENSLOCP00000013357	fgenesh2_pg.scaffold_599000001
ENSLOCP00000021624	fgenesh2_pg.scaffold_599000007
ENSLOCP00000018677	fgenesh2_pg.scaffold_599000013
ENSLOCP00000012180	fgenesh2_pg.scaffold_600000005
ENSLOCP00000017477	fgenesh2_pg.scaffold_602000011
ENSLOCP00000014147	fgenesh2_pg.scaffold_602000013
ENSLOCP00000006542	fgenesh2_pg.scaffold_604000005
ENSLOCP00000018626	fgenesh2_pg.scaffold_604000005
ENSLOCP00000018662	fgenesh2_pg.scaffold_604000007
ENSLOCP00000013258	fgenesh2_pg.scaffold_606000003
ENSLOCP00000004732	fgenesh2_pg.scaffold_606000005
ENSLOCP00000020387	fgenesh2_pg.scaffold_609000008
ENSLOCP00000009595	fgenesh2_pg.scaffold_610000011
ENSLOCP00000011225	fgenesh2_pg.scaffold_610000014
ENSLOCP00000016488	fgenesh2_pg.scaffold_611000001
ENSLOCP00000010548	fgenesh2_pg.scaffold_611000002
ENSLOCP00000001610	fgenesh2_pg.scaffold_611000004
ENSLOCP00000006902	fgenesh2_pg.scaffold_612000026
ENSLOCP00000006845	fgenesh2_pg.scaffold_616000012
ENSLOCP00000007877	fgenesh2_pg.scaffold_617000001
ENSLOCP00000007019	fgenesh2_pg.scaffold_617000003
ENSLOCP00000003919	fgenesh2_pg.scaffold_617000003
ENSLOCP00000002690	fgenesh2_pg.scaffold_617000003
ENSLOCP00000011124	fgenesh2_pg.scaffold_618000006
ENSLOCP00000014671	fgenesh2_pg.scaffold_618000006
ENSLOCP00000016151	fgenesh2_pg.scaffold_618000015
ENSLOCP00000021035	fgenesh2_pg.scaffold_621000005
ENSLOCP00000019150	fgenesh2_pg.scaffold_624000011
ENSLOCP00000010175	fgenesh2_pg.scaffold_624000023
ENSLOCP00000002285	fgenesh2_pg.scaffold_624000027
ENSLOCP00000018351	fgenesh2_pg.scaffold_625000011
ENSLOCP00000004141	fgenesh2_pg.scaffold_626000003
ENSLOCP00000008504	fgenesh2_pg.scaffold_626000005
ENSLOCP00000019335	fgenesh2_pg.scaffold_627000020
ENSLOCP00000014072	fgenesh2_pg.scaffold_629000003
ENSLOCP00000011221	fgenesh2_pg.scaffold_629000004
ENSLOCP00000016202	fgenesh2_pg.scaffold_630000002
ENSLOCP00000021038	fgenesh2_pg.scaffold_630000003
ENSLOCP00000002218	fgenesh2_pg.scaffold_630000005
ENSLOCP00000001489	fgenesh2_pg.scaffold_630000009
ENSLOCP00000001380	fgenesh2_pg.scaffold_631000010
ENSLOCP00000012584	fgenesh2_pg.scaffold_632000004
ENSLOCP00000016038	fgenesh2_pg.scaffold_632000019
ENSLOCP00000020517	fgenesh2_pg.scaffold_634000007
ENSLOCP00000007360	fgenesh2_pg.scaffold_634000013
ENSLOCP00000019083	fgenesh2_pg.scaffold_639000008
ENSLOCP00000015924	fgenesh2_pg.scaffold_641000002
ENSLOCP00000008345	fgenesh2_pg.scaffold_641000010
ENSLOCP00000005057	fgenesh2_pg.scaffold_641000027
ENSLOCP00000005793	fgenesh2_pg.scaffold_642000009
ENSLOCP00000016317	fgenesh2_pg.scaffold_643000007
ENSLOCP00000007128	fgenesh2_pg.scaffold_643000012
ENSLOCP00000015856	fgenesh2_pg.scaffold_644000010
ENSLOCP00000003483	fgenesh2_pg.scaffold_645000002
ENSLOCP00000014743	fgenesh2_pg.scaffold_646000003
ENSLOCP00000004735	fgenesh2_pg.scaffold_646000008
ENSLOCP00000006976	fgenesh2_pg.scaffold_652000015
ENSLOCP00000006959	fgenesh2_pg.scaffold_652000015
ENSLOCP00000003379	fgenesh2_pg.scaffold_652000021
ENSLOCP00000007550	fgenesh2_pg.scaffold_652000021
ENSLOCP00000003352	fgenesh2_pg.scaffold_652000021
ENSLOCP00000022096	fgenesh2_pg.scaffold_652000021
ENSLOCP00000020124	fgenesh2_pg.scaffold_652000021
ENSLOCP00000009118	fgenesh2_pg.scaffold_655000003
ENSLOCP00000001701	fgenesh2_pg.scaffold_655000012
ENSLOCP00000012678	fgenesh2_pg.scaffold_656000011
ENSLOCP00000012230	fgenesh2_pg.scaffold_657000004
ENSLOCP00000021447	fgenesh2_pg.scaffold_657000007
ENSLOCP00000022467	fgenesh2_pg.scaffold_657000008
ENSLOCP00000021436	fgenesh2_pg.scaffold_657000008
ENSLOCP00000007382	fgenesh2_pg.scaffold_658000005
ENSLOCP00000002801	fgenesh2_pg.scaffold_658000014
ENSLOCP00000009668	fgenesh2_pg.scaffold_659000007
ENSLOCP00000014971	fgenesh2_pg.scaffold_659000010
ENSLOCP00000020019	fgenesh2_pg.scaffold_660000001
ENSLOCP00000009921	fgenesh2_pg.scaffold_660000001
ENSLOCP00000005421	fgenesh2_pg.scaffold_660000001
ENSLOCP00000000863	fgenesh2_pg.scaffold_660000001
ENSLOCP00000009906	fgenesh2_pg.scaffold_660000001
ENSLOCP00000021789	fgenesh2_pg.scaffold_660000016
ENSLOCP00000006061	fgenesh2_pg.scaffold_661000007
ENSLOCP00000020755	fgenesh2_pg.scaffold_662000001
ENSLOCP00000020096	fgenesh2_pg.scaffold_662000013
ENSLOCP00000001590	fgenesh2_pg.scaffold_670000003
ENSLOCP00000019476	fgenesh2_pg.scaffold_671000010
ENSLOCP00000017253	fgenesh2_pg.scaffold_674000002
ENSLOCP00000004484	fgenesh2_pg.scaffold_675000019
ENSLOCP00000010162	fgenesh2_pg.scaffold_675000019
ENSLOCP00000011594	fgenesh2_pg.scaffold_676000004
ENSLOCP00000020493	fgenesh2_pg.scaffold_676000014
ENSLOCP00000021717	fgenesh2_pg.scaffold_676000019
ENSLOCP00000012193	fgenesh2_pg.scaffold_677000005
ENSLOCP00000007822	fgenesh2_pg.scaffold_677000013
ENSLOCP00000010180	fgenesh2_pg.scaffold_678000002
ENSLOCP00000005546	fgenesh2_pg.scaffold_678000012
ENSLOCP00000018983	fgenesh2_pg.scaffold_681000003
ENSLOCP00000011688	fgenesh2_pg.scaffold_681000011
ENSLOCP00000019436	fgenesh2_pg.scaffold_681000013
ENSLOCP00000016910	fgenesh2_pg.scaffold_683000010
ENSLOCP00000005760	fgenesh2_pg.scaffold_683000010
ENSLOCP00000021521	fgenesh2_pg.scaffold_683000017
ENSLOCP00000003154	fgenesh2_pg.scaffold_684000002
ENSLOCP00000004217	fgenesh2_pg.scaffold_684000006
ENSLOCP00000016279	fgenesh2_pg.scaffold_684000007
ENSLOCP00000018303	fgenesh2_pg.scaffold_684000015
ENSLOCP00000002807	fgenesh2_pg.scaffold_688000012
ENSLOCP00000014324	fgenesh2_pg.scaffold_690000004
ENSLOCP00000011853	fgenesh2_pg.scaffold_690000004
ENSLOCP00000022059	fgenesh2_pg.scaffold_694000001
ENSLOCP00000013244	fgenesh2_pg.scaffold_694000006
ENSLOCP00000020909	fgenesh2_pg.scaffold_695000006
ENSLOCP00000016818	fgenesh2_pg.scaffold_695000022
ENSLOCP00000018868	fgenesh2_pg.scaffold_695000022
ENSLOCP00000009212	fgenesh2_pg.scaffold_696000002
ENSLOCP00000009962	fgenesh2_pg.scaffold_698000010
ENSLOCP00000010419	fgenesh2_pg.scaffold_698000011
ENSLOCP00000011821	fgenesh2_pg.scaffold_699000002
ENSLOCP00000020547	fgenesh2_pg.scaffold_699000003
ENSLOCP00000021680	fgenesh2_pg.scaffold_699000013
ENSLOCP00000019892	fgenesh2_pg.scaffold_703000008
ENSLOCP00000019962	fgenesh2_pg.scaffold_704000006
ENSLOCP00000008460	fgenesh2_pg.scaffold_705000001
ENSLOCP00000000190	fgenesh2_pg.scaffold_705000001
ENSLOCP00000005351	fgenesh2_pg.scaffold_705000002
ENSLOCP00000005273	fgenesh2_pg.scaffold_706000002
ENSLOCP00000017913	fgenesh2_pg.scaffold_707000006
ENSLOCP00000008761	fgenesh2_pg.scaffold_708000004
ENSLOCP00000016254	fgenesh2_pg.scaffold_709000003
ENSLOCP00000019428	fgenesh2_pg.scaffold_709000007
ENSLOCP00000015269	fgenesh2_pg.scaffold_711000009
ENSLOCP00000007738	fgenesh2_pg.scaffold_712000003
ENSLOCP00000016807	fgenesh2_pg.scaffold_712000013
ENSLOCP00000019712	fgenesh2_pg.scaffold_712000013
ENSLOCP00000013599	fgenesh2_pg.scaffold_712000013
ENSLOCP00000022080	fgenesh2_pg.scaffold_713000012
ENSLOCP00000022468	fgenesh2_pg.scaffold_715000015
ENSLOCP00000001765	fgenesh2_pg.scaffold_716000005
ENSLOCP00000000406	fgenesh2_pg.scaffold_718000006
ENSLOCP00000006552	fgenesh2_pg.scaffold_721000008
ENSLOCP00000007563	fgenesh2_pg.scaffold_726000006
ENSLOCP00000012512	fgenesh2_pg.scaffold_727000001
ENSLOCP00000006197	fgenesh2_pg.scaffold_729000005
ENSLOCP00000013971	fgenesh2_pg.scaffold_731000004
ENSLOCP00000009512	fgenesh2_pg.scaffold_731000007
ENSLOCP00000009263	fgenesh2_pg.scaffold_732000002
ENSLOCP00000002770	fgenesh2_pg.scaffold_732000008
ENSLOCP00000001801	fgenesh2_pg.scaffold_735000010
ENSLOCP00000003387	fgenesh2_pg.scaffold_740000010
ENSLOCP00000019139	fgenesh2_pg.scaffold_741000002
ENSLOCP00000019710	fgenesh2_pg.scaffold_744000002
ENSLOCP00000019683	fgenesh2_pg.scaffold_745000006
ENSLOCP00000002493	fgenesh2_pg.scaffold_747000008
ENSLOCP00000007825	fgenesh2_pg.scaffold_751000002
ENSLOCP00000010627	fgenesh2_pg.scaffold_753000006
ENSLOCP00000021911	fgenesh2_pg.scaffold_755000003
ENSLOCP00000020669	fgenesh2_pg.scaffold_755000011
ENSLOCP00000012462	fgenesh2_pg.scaffold_757000006
ENSLOCP00000011431	fgenesh2_pg.scaffold_758000003
ENSLOCP00000011417	fgenesh2_pg.scaffold_758000004
ENSLOCP00000005263	fgenesh2_pg.scaffold_758000007
ENSLOCP00000008411	fgenesh2_pg.scaffold_758000022
ENSLOCP00000006675	fgenesh2_pg.scaffold_759000005
ENSLOCP00000010402	fgenesh2_pg.scaffold_760000004
ENSLOCP00000003941	fgenesh2_pg.scaffold_763000010
ENSLOCP00000016746	fgenesh2_pg.scaffold_764000006
ENSLOCP00000018622	fgenesh2_pg.scaffold_765000006
ENSLOCP00000014592	fgenesh2_pg.scaffold_767000002
ENSLOCP00000015937	fgenesh2_pg.scaffold_768000006
ENSLOCP00000002149	fgenesh2_pg.scaffold_769000003
ENSLOCP00000004142	fgenesh2_pg.scaffold_774000003
ENSLOCP00000015125	fgenesh2_pg.scaffold_776000008
ENSLOCP00000022287	fgenesh2_pg.scaffold_776000009
ENSLOCP00000012927	fgenesh2_pg.scaffold_776000011
ENSLOCP00000002152	fgenesh2_pg.scaffold_780000009
ENSLOCP00000002734	fgenesh2_pg.scaffold_780000018
ENSLOCP00000001407	fgenesh2_pg.scaffold_781000006
ENSLOCP00000014903	fgenesh2_pg.scaffold_782000007
ENSLOCP00000011742	fgenesh2_pg.scaffold_782000011
ENSLOCP00000014440	fgenesh2_pg.scaffold_783000003
ENSLOCP00000018735	fgenesh2_pg.scaffold_783000010
ENSLOCP00000008237	fgenesh2_pg.scaffold_786000007
ENSLOCP00000020819	fgenesh2_pg.scaffold_786000008
ENSLOCP00000015948	fgenesh2_pg.scaffold_787000001
ENSLOCP00000010399	fgenesh2_pg.scaffold_787000001
ENSLOCP00000015825	fgenesh2_pg.scaffold_787000002
ENSLOCP00000004790	fgenesh2_pg.scaffold_792000016
ENSLOCP00000015392	fgenesh2_pg.scaffold_795000007
ENSLOCP00000003827	fgenesh2_pg.scaffold_800000003
ENSLOCP00000017989	fgenesh2_pg.scaffold_800000018
ENSLOCP00000002545	fgenesh2_pg.scaffold_800000018
ENSLOCP00000021532	fgenesh2_pg.scaffold_802000003
ENSLOCP00000007488	fgenesh2_pg.scaffold_802000004
ENSLOCP00000015531	fgenesh2_pg.scaffold_803000004
ENSLOCP00000021060	fgenesh2_pg.scaffold_803000008
ENSLOCP00000020749	fgenesh2_pg.scaffold_805000007
ENSLOCP00000003104	fgenesh2_pg.scaffold_805000007
ENSLOCP00000001279	fgenesh2_pg.scaffold_805000010
ENSLOCP00000008881	fgenesh2_pg.scaffold_805000010
ENSLOCP00000001153	fgenesh2_pg.scaffold_808000001
ENSLOCP00000006292	fgenesh2_pg.scaffold_810000008
ENSLOCP00000000544	fgenesh2_pg.scaffold_811000009
ENSLOCP00000005691	fgenesh2_pg.scaffold_812000005
ENSLOCP00000020699	fgenesh2_pg.scaffold_813000008
ENSLOCP00000011627	fgenesh2_pg.scaffold_814000014
ENSLOCP00000003687	fgenesh2_pg.scaffold_816000007
ENSLOCP00000012431	fgenesh2_pg.scaffold_816000008
ENSLOCP00000017009	fgenesh2_pg.scaffold_817000015
ENSLOCP00000022030	fgenesh2_pg.scaffold_818000001
ENSLOCP00000021094	fgenesh2_pg.scaffold_818000004
ENSLOCP00000014507	fgenesh2_pg.scaffold_821000004
ENSLOCP00000019450	fgenesh2_pg.scaffold_824000005
ENSLOCP00000012679	fgenesh2_pg.scaffold_824000007
ENSLOCP00000020502	fgenesh2_pg.scaffold_843000017
ENSLOCP00000021062	fgenesh2_pg.scaffold_846000004
ENSLOCP00000022029	fgenesh2_pg.scaffold_846000008
ENSLOCP00000003245	fgenesh2_pg.scaffold_848000003
ENSLOCP00000021675	fgenesh2_pg.scaffold_853000002
ENSLOCP00000007087	fgenesh2_pg.scaffold_853000003
ENSLOCP00000008266	fgenesh2_pg.scaffold_854000005
ENSLOCP00000009676	fgenesh2_pg.scaffold_855000015
ENSLOCP00000000109	fgenesh2_pg.scaffold_859000008
ENSLOCP00000017342	fgenesh2_pg.scaffold_869000001
ENSLOCP00000018193	fgenesh2_pg.scaffold_869000003
ENSLOCP00000012980	fgenesh2_pg.scaffold_869000003
ENSLOCP00000017333	fgenesh2_pg.scaffold_870000007
ENSLOCP00000014327	fgenesh2_pg.scaffold_872000006
ENSLOCP00000010164	fgenesh2_pg.scaffold_872000007
ENSLOCP00000021572	fgenesh2_pg.scaffold_873000003
ENSLOCP00000010835	fgenesh2_pg.scaffold_876000003
ENSLOCP00000013297	fgenesh2_pg.scaffold_877000002
ENSLOCP00000010573	fgenesh2_pg.scaffold_880000001
ENSLOCP00000005874	fgenesh2_pg.scaffold_881000006
ENSLOCP00000000147	fgenesh2_pg.scaffold_882000007
ENSLOCP00000005252	fgenesh2_pg.scaffold_884000004
ENSLOCP00000012141	fgenesh2_pg.scaffold_884000004
ENSLOCP00000013535	fgenesh2_pg.scaffold_895000002
ENSLOCP00000022231	fgenesh2_pg.scaffold_895000003
ENSLOCP00000021684	fgenesh2_pg.scaffold_895000012
ENSLOCP00000013810	fgenesh2_pg.scaffold_897000004
ENSLOCP00000010529	fgenesh2_pg.scaffold_905000005
ENSLOCP00000009575	fgenesh2_pg.scaffold_905000006
ENSLOCP00000007116	fgenesh2_pg.scaffold_905000006
ENSLOCP00000016340	fgenesh2_pg.scaffold_922000005
ENSLOCP00000015097	fgenesh2_pg.scaffold_937000005
ENSLOCP00000017231	fgenesh2_pg.scaffold_944000004
ENSLOCP00000016666	fgenesh2_pg.scaffold_958000002
ENSLOCP00000002057	fgenesh2_pg.scaffold_960000001
ENSLOCP00000005102	fgenesh2_pg.scaffold_960000001
ENSLOCP00000021053	fgenesh2_pg.scaffold_976000007
ENSLOCP00000008356	fgenesh2_pg.scaffold_979000001
ENSLOCP00000011262	fgenesh2_pg.scaffold_980000005
ENSLOCP00000016166	fgenesh2_pg.scaffold_980000006
ENSLOCP00000011706	fgenesh2_pg.scaffold_987000003
ENSLOCP00000006622	fgenesh2_pg.scaffold_992000001
ENSLOCP00000016145	fgenesh2_pg.scaffold_994000002
ENSLOCP00000019675	fgenesh2_pg.scaffold_996000001
ENSLOCP00000002942	fgenesh2_pg.scaffold_1004000005
ENSLOCP00000011912	fgenesh2_pg.scaffold_1013000002
ENSLOCP00000019014	fgenesh2_pg.scaffold_1013000002
ENSLOCP00000003624	fgenesh2_pg.scaffold_1022000007
ENSLOCP00000000347	fgenesh2_pg.scaffold_1022000007
ENSLOCP00000015751	fgenesh2_pg.scaffold_1036000002
ENSLOCP00000022374	fgenesh2_pg.scaffold_1040000003
ENSLOCP00000003337	fgenesh2_pg.scaffold_1041000003
ENSLOCP00000007004	fgenesh2_pg.scaffold_1044000004
ENSLOCP00000020806	fgenesh2_pg.scaffold_1049000004
ENSLOCP00000014272	fgenesh2_pg.scaffold_1098000001
ENSLOCP00000020927	fgenesh2_pg.scaffold_1110000002
ENSLOCP00000022477	fgenesh2_pg.scaffold_1120000002
ENSLOCP00000019753	fgenesh2_pg.scaffold_1139000001
ENSLOCP00000008400	fgenesh2_pg.scaffold_1146000001
ENSLOCP00000008407	fgenesh2_pg.scaffold_1156000002
ENSLOCP00000007124	fgenesh2_pg.scaffold_1161000001
ENSLOCP00000009561	fgenesh2_pg.scaffold_1176000001
ENSLOCP00000006436	fgenesh2_pg.scaffold_1176000001
ENSLOCP00000020218	fgenesh2_pg.scaffold_1176000001
ENSLOCP00000016945	fgenesh2_pg.scaffold_1176000001
ENSLOCP00000011762	fgenesh2_pg.scaffold_1212000002
ENSLOCP00000012034	fgenesh2_pg.scaffold_1248000001
ENSLOCP00000009095	fgenesh2_pg.scaffold_1248000001
ENSLOCP00000009297	fgenesh2_pg.scaffold_1253000001
ENSLOCP00000006507	fgenesh2_pg.scaffold_1276000001
ENSLOCP00000017270	fgenesh2_pg.scaffold_1279000001
ENSLOCP00000012802	fgenesh2_pg.scaffold_1280000001
ENSLOCP00000002005	fgenesh2_pg.scaffold_1284000001
ENSLOCP00000003503	fgenesh2_pg.scaffold_1297000001
ENSLOCP00000022150	fgenesh2_pg.scaffold_1300000001
ENSLOCP00000011482	fgenesh2_pg.scaffold_1304000001
ENSLOCP00000000011	fgenesh2_pg.scaffold_1308000003
ENSLOCP00000007552	fgenesh2_pg.scaffold_1314000001
ENSLOCP00000014924	fgenesh2_pg.scaffold_1317000001
ENSLOCP00000015533	fgenesh2_pg.scaffold_1317000001
ENSLOCP00000005035	fgenesh2_pg.scaffold_1317000002
ENSLOCP00000018975	fgenesh2_pg.scaffold_1345000002
ENSLOCP00000012750	fgenesh2_pg.scaffold_1354000002
ENSLOCP00000013853	fgenesh2_pg.scaffold_1366000001
ENSLOCP00000021354	fgenesh2_pg.scaffold_1381000004
ENSLOCP00000020939	fgenesh2_pg.scaffold_1406000001
ENSLOCP00000005094	fgenesh2_pg.scaffold_1426000001
ENSLOCP00000010878	fgenesh2_pg.scaffold_1426000002
ENSLOCP00000017552	fgenesh2_pg.scaffold_1433000001
ENSLOCP00000017199	fgenesh2_pg.scaffold_1436000001
ENSLOCP00000014593	fgenesh2_pg.scaffold_1470000001
ENSLOCP00000004947	fgenesh2_pg.scaffold_1488000001
ENSLOCP00000010575	fgenesh2_pg.scaffold_1488000001
ENSLOCP00000005245	fgenesh2_pg.scaffold_1518000001
ENSLOCP00000001938	fgenesh2_pg.scaffold_1605000001
ENSLOCP00000020314	fgenesh2_pg.scaffold_1610000001
ENSLOCP00000021251	fgenesh2_pg.scaffold_1636000001
ENSLOCP00000012044	fgenesh2_pg.scaffold_1636000001
ENSLOCP00000006199	fgenesh2_pg.scaffold_1636000001
ENSLOCP00000004119	fgenesh2_pg.scaffold_1646000001
ENSLOCP00000012945	fgenesh2_pg.scaffold_1690000001
ENSLOCP00000021690	fgenesh2_pg.scaffold_1709000001
ENSLOCP00000004631	fgenesh2_pg.scaffold_1726000001
ENSLOCP00000022315	fgenesh2_pg.scaffold_1748000001
ENSLOCP00000006652	fgenesh2_pg.scaffold_1757000001
ENSLOCP00000004080	fgenesh2_pg.scaffold_1837000001
ENSLOCP00000015718	fgenesh2_pg.scaffold_1837000001
ENSLOCP00000015836	fgenesh2_pg.scaffold_1837000002
ENSLOCP00000022329	fgenesh2_pg.scaffold_1911000001
ENSLOCP00000012642	fgenesh2_pg.scaffold_1997000001
ENSLOCP00000000276	fgenesh2_pg.scaffold_2088000002
ENSLOCP00000012076	fgenesh2_pg.scaffold_2220000001
ENSLOCP00000008351	fgenesh2_pg.scaffold_2220000001
ENSLOCP00000009526	fgenesh2_pg.scaffold_2229000001
ENSLOCP00000002426	fgenesh2_pg.scaffold_2238000001
ENSLOCP00000015219	fgenesh2_pg.scaffold_2244000002
ENSLOCP00000016306	fgenesh2_pg.scaffold_2270000001
ENSLOCP00000009765	fgenesh2_pg.scaffold_2400000001
ENSLOCP00000007692	fgenesh2_pg.scaffold_2487000001
ENSLOCP00000016861	fgenesh2_pg.scaffold_2905000001
ENSLOCP00000019774	fgenesh2_pg.scaffold_2913000001
ENSLOCP00000000935	fgenesh2_pg.scaffold_2926000001
ENSLOCP00000001832	estExt_fgenesh2_pm.C_10008
ENSLOCP00000022025	estExt_fgenesh2_pm.C_10013
ENSLOCP00000011414	estExt_fgenesh2_pm.C_10048
ENSLOCP00000014015	estExt_fgenesh2_pm.C_20002
ENSLOCP00000016749	estExt_fgenesh2_pm.C_20027
ENSLOCP00000012876	estExt_fgenesh2_pm.C_30005
ENSLOCP00000011780	estExt_fgenesh2_pm.C_30022
ENSLOCP00000016046	estExt_fgenesh2_pm.C_40019
ENSLOCP00000013465	estExt_fgenesh2_pm.C_40040
ENSLOCP00000014258	estExt_fgenesh2_pm.C_40040
ENSLOCP00000013970	estExt_fgenesh2_pm.C_40040
ENSLOCP00000018471	estExt_fgenesh2_pm.C_40040
ENSLOCP00000009878	estExt_fgenesh2_pm.C_50068
ENSLOCP00000012480	estExt_fgenesh2_pm.C_50068
ENSLOCP00000008690	estExt_fgenesh2_pm.C_60011
ENSLOCP00000011726	estExt_fgenesh2_pm.C_60012
ENSLOCP00000009017	estExt_fgenesh2_pm.C_60020
ENSLOCP00000013739	estExt_fgenesh2_pm.C_80046
ENSLOCP00000013493	estExt_fgenesh2_pm.C_90006
ENSLOCP00000014394	estExt_fgenesh2_pm.C_90008
ENSLOCP00000012502	estExt_fgenesh2_pm.C_90018
ENSLOCP00000011241	estExt_fgenesh2_pm.C_90023
ENSLOCP00000018153	estExt_fgenesh2_pm.C_90024
ENSLOCP00000019866	estExt_fgenesh2_pm.C_100022
ENSLOCP00000012543	estExt_fgenesh2_pm.C_110028
ENSLOCP00000002565	estExt_fgenesh2_pm.C_120011
ENSLOCP00000014263	estExt_fgenesh2_pm.C_120013
ENSLOCP00000016901	estExt_fgenesh2_pm.C_120025
ENSLOCP00000017143	estExt_fgenesh2_pm.C_140002
ENSLOCP00000003952	estExt_fgenesh2_pm.C_140009
ENSLOCP00000006310	estExt_fgenesh2_pm.C_140010
ENSLOCP00000001206	estExt_fgenesh2_pm.C_150008
ENSLOCP00000013574	estExt_fgenesh2_pm.C_160003
ENSLOCP00000016117	estExt_fgenesh2_pm.C_170015
ENSLOCP00000019152	estExt_fgenesh2_pm.C_180005
ENSLOCP00000022483	estExt_fgenesh2_pm.C_190022
ENSLOCP00000005407	estExt_fgenesh2_pm.C_200002
ENSLOCP00000015306	estExt_fgenesh2_pm.C_200002
ENSLOCP00000014793	estExt_fgenesh2_pm.C_200004
ENSLOCP00000007931	estExt_fgenesh2_pm.C_200006
ENSLOCP00000014300	estExt_fgenesh2_pm.C_200006
ENSLOCP00000002193	estExt_fgenesh2_pm.C_200008
ENSLOCP00000012323	estExt_fgenesh2_pm.C_200012
ENSLOCP00000007376	estExt_fgenesh2_pm.C_200017
ENSLOCP00000004518	estExt_fgenesh2_pm.C_200017
ENSLOCP00000007546	estExt_fgenesh2_pm.C_200017
ENSLOCP00000005603	estExt_fgenesh2_pm.C_200018
ENSLOCP00000005999	estExt_fgenesh2_pm.C_200020
ENSLOCP00000012708	estExt_fgenesh2_pm.C_200029
ENSLOCP00000008995	estExt_fgenesh2_pm.C_210009
ENSLOCP00000006833	estExt_fgenesh2_pm.C_210020
ENSLOCP00000013085	estExt_fgenesh2_pm.C_210021
ENSLOCP00000010388	estExt_fgenesh2_pm.C_220008
ENSLOCP00000016782	estExt_fgenesh2_pm.C_220009
ENSLOCP00000019172	estExt_fgenesh2_pm.C_230002
ENSLOCP00000003696	estExt_fgenesh2_pm.C_230007
ENSLOCP00000011797	estExt_fgenesh2_pm.C_240022
ENSLOCP00000022246	estExt_fgenesh2_pm.C_240024
ENSLOCP00000022245	estExt_fgenesh2_pm.C_240024
ENSLOCP00000016199	estExt_fgenesh2_pm.C_250003
ENSLOCP00000020680	estExt_fgenesh2_pm.C_270006
ENSLOCP00000017259	estExt_fgenesh2_pm.C_270011
ENSLOCP00000016537	estExt_fgenesh2_pm.C_270021
ENSLOCP00000020666	estExt_fgenesh2_pm.C_270021
ENSLOCP00000006059	estExt_fgenesh2_pm.C_290006
ENSLOCP00000008011	estExt_fgenesh2_pm.C_300001
ENSLOCP00000009953	estExt_fgenesh2_pm.C_330016
ENSLOCP00000020613	estExt_fgenesh2_pm.C_340001
ENSLOCP00000009052	estExt_fgenesh2_pm.C_340001
ENSLOCP00000019955	estExt_fgenesh2_pm.C_340003
ENSLOCP00000019639	estExt_fgenesh2_pm.C_350010
ENSLOCP00000009726	estExt_fgenesh2_pm.C_360006
ENSLOCP00000019540	estExt_fgenesh2_pm.C_370012
ENSLOCP00000003078	estExt_fgenesh2_pm.C_380013
ENSLOCP00000005540	estExt_fgenesh2_pm.C_400026
ENSLOCP00000013726	estExt_fgenesh2_pm.C_400026
ENSLOCP00000010359	estExt_fgenesh2_pm.C_400028
ENSLOCP00000017507	estExt_fgenesh2_pm.C_420009
ENSLOCP00000019025	estExt_fgenesh2_pm.C_420010
ENSLOCP00000016438	estExt_fgenesh2_pm.C_420010
ENSLOCP00000020754	estExt_fgenesh2_pm.C_420010
ENSLOCP00000009555	estExt_fgenesh2_pm.C_450023
ENSLOCP00000019749	estExt_fgenesh2_pm.C_460018
ENSLOCP00000022330	estExt_fgenesh2_pm.C_460024
ENSLOCP00000001268	estExt_fgenesh2_pm.C_470005
ENSLOCP00000004838	estExt_fgenesh2_pm.C_510015
ENSLOCP00000012692	estExt_fgenesh2_pm.C_510015
ENSLOCP00000001429	estExt_fgenesh2_pm.C_520005
ENSLOCP00000005116	estExt_fgenesh2_pm.C_540002
ENSLOCP00000007891	estExt_fgenesh2_pm.C_550013
ENSLOCP00000011769	estExt_fgenesh2_pm.C_570012
ENSLOCP00000006276	estExt_fgenesh2_pm.C_620017
ENSLOCP00000016468	estExt_fgenesh2_pm.C_630008
ENSLOCP00000002184	estExt_fgenesh2_pm.C_640003
ENSLOCP00000004131	estExt_fgenesh2_pm.C_660005
ENSLOCP00000015426	estExt_fgenesh2_pm.C_660005
ENSLOCP00000006320	estExt_fgenesh2_pm.C_660019
ENSLOCP00000019302	estExt_fgenesh2_pm.C_670016
ENSLOCP00000012126	estExt_fgenesh2_pm.C_680004
ENSLOCP00000005020	estExt_fgenesh2_pm.C_690014
ENSLOCP00000017348	estExt_fgenesh2_pm.C_690014
ENSLOCP00000015310	estExt_fgenesh2_pm.C_690014
ENSLOCP00000009970	estExt_fgenesh2_pm.C_700001
ENSLOCP00000015034	estExt_fgenesh2_pm.C_700005
ENSLOCP00000003857	estExt_fgenesh2_pm.C_720002
ENSLOCP00000007081	estExt_fgenesh2_pm.C_740007
ENSLOCP00000004417	estExt_fgenesh2_pm.C_740025
ENSLOCP00000007439	estExt_fgenesh2_pm.C_750012
ENSLOCP00000014406	estExt_fgenesh2_pm.C_760026
ENSLOCP00000010772	estExt_fgenesh2_pm.C_770004
ENSLOCP00000017272	estExt_fgenesh2_pm.C_770012
ENSLOCP00000002139	estExt_fgenesh2_pm.C_770026
ENSLOCP00000003669	estExt_fgenesh2_pm.C_780006
ENSLOCP00000009538	estExt_fgenesh2_pm.C_780022
ENSLOCP00000013577	estExt_fgenesh2_pm.C_790006
ENSLOCP00000018861	estExt_fgenesh2_pm.C_820008
ENSLOCP00000014681	estExt_fgenesh2_pm.C_820008
ENSLOCP00000002672	estExt_fgenesh2_pm.C_830005
ENSLOCP00000015660	estExt_fgenesh2_pm.C_840004
ENSLOCP00000021243	estExt_fgenesh2_pm.C_840011
ENSLOCP00000008031	estExt_fgenesh2_pm.C_850002
ENSLOCP00000008516	estExt_fgenesh2_pm.C_850002
ENSLOCP00000015268	estExt_fgenesh2_pm.C_860004
ENSLOCP00000012222	estExt_fgenesh2_pm.C_900001
ENSLOCP00000002924	estExt_fgenesh2_pm.C_900007
ENSLOCP00000015815	estExt_fgenesh2_pm.C_920010
ENSLOCP00000018434	estExt_fgenesh2_pm.C_920016
ENSLOCP00000010823	estExt_fgenesh2_pm.C_960008
ENSLOCP00000016891	estExt_fgenesh2_pm.C_960011
ENSLOCP00000002552	estExt_fgenesh2_pm.C_1000005
ENSLOCP00000013140	estExt_fgenesh2_pm.C_1010014
ENSLOCP00000016731	estExt_fgenesh2_pm.C_1040001
ENSLOCP00000018380	estExt_fgenesh2_pm.C_1050011
ENSLOCP00000019479	estExt_fgenesh2_pm.C_1050011
ENSLOCP00000001890	estExt_fgenesh2_pm.C_1080002
ENSLOCP00000006094	estExt_fgenesh2_pm.C_1080002
ENSLOCP00000006273	estExt_fgenesh2_pm.C_1100001
ENSLOCP00000013507	estExt_fgenesh2_pm.C_1120017
ENSLOCP00000001584	estExt_fgenesh2_pm.C_1120019
ENSLOCP00000003509	estExt_fgenesh2_pm.C_1140006
ENSLOCP00000021815	estExt_fgenesh2_pm.C_1150001
ENSLOCP00000011049	estExt_fgenesh2_pm.C_1160003
ENSLOCP00000021016	estExt_fgenesh2_pm.C_1170007
ENSLOCP00000015065	estExt_fgenesh2_pm.C_1200015
ENSLOCP00000017617	estExt_fgenesh2_pm.C_1200015
ENSLOCP00000006417	estExt_fgenesh2_pm.C_1200015
ENSLOCP00000004605	estExt_fgenesh2_pm.C_1200015
ENSLOCP00000005059	estExt_fgenesh2_pm.C_1210003
ENSLOCP00000015880	estExt_fgenesh2_pm.C_1210012
ENSLOCP00000005471	estExt_fgenesh2_pm.C_1230011
ENSLOCP00000005486	estExt_fgenesh2_pm.C_1230012
ENSLOCP00000021143	estExt_fgenesh2_pm.C_1240007
ENSLOCP00000004003	estExt_fgenesh2_pm.C_1240007
ENSLOCP00000001723	estExt_fgenesh2_pm.C_1240007
ENSLOCP00000011026	estExt_fgenesh2_pm.C_1240012
ENSLOCP00000014577	estExt_fgenesh2_pm.C_1260005
ENSLOCP00000019647	estExt_fgenesh2_pm.C_1280009
ENSLOCP00000019402	estExt_fgenesh2_pm.C_1290003
ENSLOCP00000010672	estExt_fgenesh2_pm.C_1290004
ENSLOCP00000006297	estExt_fgenesh2_pm.C_1290007
ENSLOCP00000003065	estExt_fgenesh2_pm.C_1290010
ENSLOCP00000003497	estExt_fgenesh2_pm.C_1300010
ENSLOCP00000014414	estExt_fgenesh2_pm.C_1310003
ENSLOCP00000008084	estExt_fgenesh2_pm.C_1310006
ENSLOCP00000013012	estExt_fgenesh2_pm.C_1320010
ENSLOCP00000021810	estExt_fgenesh2_pm.C_1350003
ENSLOCP00000008453	estExt_fgenesh2_pm.C_1350003
ENSLOCP00000001419	estExt_fgenesh2_pm.C_1350013
ENSLOCP00000009151	estExt_fgenesh2_pm.C_1370002
ENSLOCP00000016527	estExt_fgenesh2_pm.C_1370008
ENSLOCP00000021109	estExt_fgenesh2_pm.C_1380002
ENSLOCP00000007374	estExt_fgenesh2_pm.C_1380012
ENSLOCP00000021087	estExt_fgenesh2_pm.C_1410011
ENSLOCP00000014375	estExt_fgenesh2_pm.C_1420005
ENSLOCP00000005611	estExt_fgenesh2_pm.C_1440005
ENSLOCP00000008762	estExt_fgenesh2_pm.C_1450001
ENSLOCP00000010430	estExt_fgenesh2_pm.C_1450005
ENSLOCP00000018469	estExt_fgenesh2_pm.C_1450006
ENSLOCP00000012426	estExt_fgenesh2_pm.C_1460007
ENSLOCP00000009201	estExt_fgenesh2_pm.C_1460009
ENSLOCP00000021055	estExt_fgenesh2_pm.C_1460013
ENSLOCP00000002359	estExt_fgenesh2_pm.C_1460022
ENSLOCP00000005171	estExt_fgenesh2_pm.C_1460022
ENSLOCP00000004321	estExt_fgenesh2_pm.C_1520010
ENSLOCP00000018417	estExt_fgenesh2_pm.C_1530006
ENSLOCP00000003346	estExt_fgenesh2_pm.C_1570003
ENSLOCP00000006083	estExt_fgenesh2_pm.C_1570003
ENSLOCP00000015205	estExt_fgenesh2_pm.C_1580005
ENSLOCP00000002971	estExt_fgenesh2_pm.C_1580006
ENSLOCP00000002077	estExt_fgenesh2_pm.C_1590001
ENSLOCP00000017105	estExt_fgenesh2_pm.C_1590009
ENSLOCP00000011984	estExt_fgenesh2_pm.C_1590011
ENSLOCP00000009669	estExt_fgenesh2_pm.C_1590014
ENSLOCP00000004344	estExt_fgenesh2_pm.C_1590014
ENSLOCP00000011626	estExt_fgenesh2_pm.C_1620006
ENSLOCP00000001907	estExt_fgenesh2_pm.C_1650015
ENSLOCP00000013202	estExt_fgenesh2_pm.C_1650016
ENSLOCP00000017624	estExt_fgenesh2_pm.C_1650016
ENSLOCP00000013364	estExt_fgenesh2_pm.C_1650016
ENSLOCP00000005657	estExt_fgenesh2_pm.C_1660005
ENSLOCP00000020166	estExt_fgenesh2_pm.C_1660016
ENSLOCP00000020160	estExt_fgenesh2_pm.C_1660017
ENSLOCP00000003423	estExt_fgenesh2_pm.C_1670001
ENSLOCP00000005991	estExt_fgenesh2_pm.C_1670004
ENSLOCP00000003124	estExt_fgenesh2_pm.C_1670007
ENSLOCP00000002460	estExt_fgenesh2_pm.C_1690001
ENSLOCP00000010989	estExt_fgenesh2_pm.C_1700006
ENSLOCP00000014349	estExt_fgenesh2_pm.C_1720006
ENSLOCP00000020932	estExt_fgenesh2_pm.C_1760004
ENSLOCP00000014541	estExt_fgenesh2_pm.C_1760008
ENSLOCP00000019466	estExt_fgenesh2_pm.C_1760012
ENSLOCP00000010424	estExt_fgenesh2_pm.C_1770004
ENSLOCP00000011332	estExt_fgenesh2_pm.C_1830002
ENSLOCP00000014146	estExt_fgenesh2_pm.C_1880004
ENSLOCP00000013939	estExt_fgenesh2_pm.C_1880005
ENSLOCP00000015574	estExt_fgenesh2_pm.C_1880007
ENSLOCP00000015469	estExt_fgenesh2_pm.C_1880009
ENSLOCP00000004619	estExt_fgenesh2_pm.C_1910009
ENSLOCP00000020271	estExt_fgenesh2_pm.C_1910011
ENSLOCP00000012596	estExt_fgenesh2_pm.C_1920005
ENSLOCP00000012868	estExt_fgenesh2_pm.C_1930006
ENSLOCP00000004708	estExt_fgenesh2_pm.C_1950013
ENSLOCP00000005579	estExt_fgenesh2_pm.C_1950018
ENSLOCP00000014195	estExt_fgenesh2_pm.C_1950020
ENSLOCP00000019329	estExt_fgenesh2_pm.C_1960004
ENSLOCP00000002179	estExt_fgenesh2_pm.C_1960012
ENSLOCP00000014005	estExt_fgenesh2_pm.C_1960017
ENSLOCP00000003514	estExt_fgenesh2_pm.C_1970003
ENSLOCP00000016509	estExt_fgenesh2_pm.C_1970009
ENSLOCP00000010922	estExt_fgenesh2_pm.C_1980001
ENSLOCP00000001137	estExt_fgenesh2_pm.C_1980001
ENSLOCP00000020416	estExt_fgenesh2_pm.C_1980009
ENSLOCP00000021105	estExt_fgenesh2_pm.C_1980010
ENSLOCP00000015837	estExt_fgenesh2_pm.C_1980010
ENSLOCP00000005938	estExt_fgenesh2_pm.C_2010007
ENSLOCP00000021531	estExt_fgenesh2_pm.C_2020005
ENSLOCP00000003512	estExt_fgenesh2_pm.C_2030002
ENSLOCP00000006358	estExt_fgenesh2_pm.C_2030003
ENSLOCP00000010321	estExt_fgenesh2_pm.C_2030008
ENSLOCP00000010743	estExt_fgenesh2_pm.C_2030010
ENSLOCP00000022293	estExt_fgenesh2_pm.C_2050004
ENSLOCP00000014062	estExt_fgenesh2_pm.C_2050013
ENSLOCP00000012182	estExt_fgenesh2_pm.C_2050017
ENSLOCP00000011571	estExt_fgenesh2_pm.C_2120001
ENSLOCP00000015722	estExt_fgenesh2_pm.C_2120002
ENSLOCP00000009356	estExt_fgenesh2_pm.C_2120011
ENSLOCP00000011540	estExt_fgenesh2_pm.C_2160008
ENSLOCP00000009416	estExt_fgenesh2_pm.C_2160010
ENSLOCP00000019818	estExt_fgenesh2_pm.C_2160010
ENSLOCP00000022289	estExt_fgenesh2_pm.C_2170004
ENSLOCP00000012990	estExt_fgenesh2_pm.C_2170007
ENSLOCP00000005301	estExt_fgenesh2_pm.C_2170010
ENSLOCP00000011939	estExt_fgenesh2_pm.C_2170011
ENSLOCP00000002162	estExt_fgenesh2_pm.C_2190011
ENSLOCP00000012184	estExt_fgenesh2_pm.C_2200004
ENSLOCP00000018330	estExt_fgenesh2_pm.C_2200004
ENSLOCP00000017108	estExt_fgenesh2_pm.C_2230002
ENSLOCP00000001507	estExt_fgenesh2_pm.C_2230002
ENSLOCP00000005484	estExt_fgenesh2_pm.C_2240001
ENSLOCP00000000735	estExt_fgenesh2_pm.C_2250001
ENSLOCP00000017819	estExt_fgenesh2_pm.C_2280003
ENSLOCP00000009383	estExt_fgenesh2_pm.C_2280003
ENSLOCP00000009396	estExt_fgenesh2_pm.C_2280003
ENSLOCP00000013028	estExt_fgenesh2_pm.C_2280003
ENSLOCP00000009188	estExt_fgenesh2_pm.C_2290002
ENSLOCP00000002617	estExt_fgenesh2_pm.C_2290002
ENSLOCP00000014682	estExt_fgenesh2_pm.C_2300010
ENSLOCP00000020196	estExt_fgenesh2_pm.C_2310004
ENSLOCP00000014254	estExt_fgenesh2_pm.C_2310007
ENSLOCP00000017878	estExt_fgenesh2_pm.C_2310011
ENSLOCP00000020575	estExt_fgenesh2_pm.C_2310012
ENSLOCP00000009701	estExt_fgenesh2_pm.C_2320004
ENSLOCP00000019946	estExt_fgenesh2_pm.C_2320006
ENSLOCP00000007347	estExt_fgenesh2_pm.C_2330006
ENSLOCP00000010174	estExt_fgenesh2_pm.C_2330008
ENSLOCP00000000148	estExt_fgenesh2_pm.C_2350003
ENSLOCP00000016630	estExt_fgenesh2_pm.C_2360005
ENSLOCP00000012619	estExt_fgenesh2_pm.C_2380007
ENSLOCP00000003815	estExt_fgenesh2_pm.C_2380010
ENSLOCP00000020981	estExt_fgenesh2_pm.C_2380011
ENSLOCP00000021524	estExt_fgenesh2_pm.C_2400003
ENSLOCP00000001280	estExt_fgenesh2_pm.C_2440003
ENSLOCP00000015430	estExt_fgenesh2_pm.C_2460001
ENSLOCP00000003496	estExt_fgenesh2_pm.C_2460005
ENSLOCP00000009246	estExt_fgenesh2_pm.C_2490002
ENSLOCP00000019585	estExt_fgenesh2_pm.C_2520004
ENSLOCP00000007229	estExt_fgenesh2_pm.C_2570011
ENSLOCP00000014975	estExt_fgenesh2_pm.C_2590007
ENSLOCP00000009583	estExt_fgenesh2_pm.C_2620003
ENSLOCP00000004451	estExt_fgenesh2_pm.C_2640006
ENSLOCP00000019551	estExt_fgenesh2_pm.C_2640006
ENSLOCP00000003135	estExt_fgenesh2_pm.C_2650002
ENSLOCP00000020823	estExt_fgenesh2_pm.C_2670001
ENSLOCP00000020086	estExt_fgenesh2_pm.C_2700001
ENSLOCP00000019185	estExt_fgenesh2_pm.C_2700001
ENSLOCP00000004595	estExt_fgenesh2_pm.C_2720003
ENSLOCP00000008470	estExt_fgenesh2_pm.C_2730005
ENSLOCP00000020616	estExt_fgenesh2_pm.C_2730005
ENSLOCP00000002796	estExt_fgenesh2_pm.C_2730006
ENSLOCP00000017646	estExt_fgenesh2_pm.C_2730009
ENSLOCP00000015121	estExt_fgenesh2_pm.C_2730010
ENSLOCP00000009911	estExt_fgenesh2_pm.C_2750004
ENSLOCP00000012655	estExt_fgenesh2_pm.C_2750004
ENSLOCP00000004399	estExt_fgenesh2_pm.C_2780002
ENSLOCP00000010577	estExt_fgenesh2_pm.C_2790004
ENSLOCP00000002368	estExt_fgenesh2_pm.C_2790004
ENSLOCP00000012837	estExt_fgenesh2_pm.C_2810004
ENSLOCP00000013130	estExt_fgenesh2_pm.C_2820004
ENSLOCP00000002143	estExt_fgenesh2_pm.C_2830003
ENSLOCP00000018918	estExt_fgenesh2_pm.C_2850013
ENSLOCP00000004426	estExt_fgenesh2_pm.C_2860002
ENSLOCP00000021943	estExt_fgenesh2_pm.C_2860004
ENSLOCP00000019742	estExt_fgenesh2_pm.C_2860004
ENSLOCP00000011642	estExt_fgenesh2_pm.C_2860004
ENSLOCP00000009156	estExt_fgenesh2_pm.C_2910001
ENSLOCP00000013822	estExt_fgenesh2_pm.C_2910001
ENSLOCP00000009604	estExt_fgenesh2_pm.C_2970004
ENSLOCP00000000006	estExt_fgenesh2_pm.C_2980005
ENSLOCP00000009838	estExt_fgenesh2_pm.C_3040001
ENSLOCP00000006950	estExt_fgenesh2_pm.C_3130007
ENSLOCP00000003048	estExt_fgenesh2_pm.C_3170006
ENSLOCP00000009772	estExt_fgenesh2_pm.C_3200001
ENSLOCP00000010610	estExt_fgenesh2_pm.C_3230005
ENSLOCP00000013065	estExt_fgenesh2_pm.C_3250002
ENSLOCP00000013728	estExt_fgenesh2_pm.C_3250008
ENSLOCP00000000167	estExt_fgenesh2_pm.C_3300001
ENSLOCP00000005620	estExt_fgenesh2_pm.C_3340002
ENSLOCP00000005217	estExt_fgenesh2_pm.C_3410004
ENSLOCP00000018259	estExt_fgenesh2_pm.C_3460003
ENSLOCP00000020305	estExt_fgenesh2_pm.C_3470009
ENSLOCP00000013845	estExt_fgenesh2_pm.C_3480002
ENSLOCP00000003280	estExt_fgenesh2_pm.C_3490004
ENSLOCP00000005135	estExt_fgenesh2_pm.C_3490013
ENSLOCP00000020275	estExt_fgenesh2_pm.C_3560005
ENSLOCP00000009960	estExt_fgenesh2_pm.C_3580003
ENSLOCP00000008173	estExt_fgenesh2_pm.C_3590009
ENSLOCP00000002134	estExt_fgenesh2_pm.C_3660002
ENSLOCP00000016397	estExt_fgenesh2_pm.C_3760003
ENSLOCP00000018281	estExt_fgenesh2_pm.C_3760010
ENSLOCP00000016184	estExt_fgenesh2_pm.C_3760012
ENSLOCP00000009534	estExt_fgenesh2_pm.C_3790010
ENSLOCP00000016774	estExt_fgenesh2_pm.C_3790010
ENSLOCP00000007364	estExt_fgenesh2_pm.C_3890005
ENSLOCP00000003314	estExt_fgenesh2_pm.C_3910001
ENSLOCP00000012454	estExt_fgenesh2_pm.C_3920001
ENSLOCP00000004117	estExt_fgenesh2_pm.C_3920005
ENSLOCP00000020576	estExt_fgenesh2_pm.C_3930001
ENSLOCP00000020357	estExt_fgenesh2_pm.C_3930001
ENSLOCP00000000918	estExt_fgenesh2_pm.C_3930001
ENSLOCP00000013889	estExt_fgenesh2_pm.C_3930001
ENSLOCP00000018745	estExt_fgenesh2_pm.C_3930001
ENSLOCP00000007185	estExt_fgenesh2_pm.C_3960006
ENSLOCP00000013311	estExt_fgenesh2_pm.C_3970001
ENSLOCP00000003761	estExt_fgenesh2_pm.C_3980003
ENSLOCP00000010614	estExt_fgenesh2_pm.C_3980006
ENSLOCP00000021634	estExt_fgenesh2_pm.C_4030002
ENSLOCP00000022333	estExt_fgenesh2_pm.C_4030002
ENSLOCP00000022058	estExt_fgenesh2_pm.C_4030002
ENSLOCP00000012294	estExt_fgenesh2_pm.C_4100006
ENSLOCP00000016252	estExt_fgenesh2_pm.C_4110005
ENSLOCP00000017150	estExt_fgenesh2_pm.C_4130004
ENSLOCP00000015508	estExt_fgenesh2_pm.C_4230001
ENSLOCP00000009323	estExt_fgenesh2_pm.C_4250007
ENSLOCP00000008827	estExt_fgenesh2_pm.C_4250009
ENSLOCP00000021587	estExt_fgenesh2_pm.C_4290002
ENSLOCP00000018199	estExt_fgenesh2_pm.C_4380004
ENSLOCP00000020761	estExt_fgenesh2_pm.C_4380004
ENSLOCP00000012321	estExt_fgenesh2_pm.C_4460001
ENSLOCP00000018323	estExt_fgenesh2_pm.C_4460001
ENSLOCP00000005362	estExt_fgenesh2_pm.C_4470003
ENSLOCP00000011384	estExt_fgenesh2_pm.C_4470004
ENSLOCP00000011921	estExt_fgenesh2_pm.C_4470004
ENSLOCP00000011703	estExt_fgenesh2_pm.C_4520006
ENSLOCP00000017031	estExt_fgenesh2_pm.C_4560004
ENSLOCP00000013881	estExt_fgenesh2_pm.C_4610007
ENSLOCP00000002626	estExt_fgenesh2_pm.C_4610007
ENSLOCP00000017361	estExt_fgenesh2_pm.C_4610007
ENSLOCP00000017102	estExt_fgenesh2_pm.C_4750001
ENSLOCP00000010122	estExt_fgenesh2_pm.C_4780002
ENSLOCP00000012093	estExt_fgenesh2_pm.C_4780002
ENSLOCP00000010646	estExt_fgenesh2_pm.C_4830005
ENSLOCP00000013210	estExt_fgenesh2_pm.C_4840005
ENSLOCP00000015211	estExt_fgenesh2_pm.C_5340003
ENSLOCP00000015054	estExt_fgenesh2_pm.C_5460005
ENSLOCP00000002701	estExt_fgenesh2_pm.C_5590003
ENSLOCP00000011943	estExt_fgenesh2_pm.C_5690003
ENSLOCP00000000724	estExt_fgenesh2_pm.C_5690005
ENSLOCP00000017450	estExt_fgenesh2_pm.C_5760005
ENSLOCP00000013177	estExt_fgenesh2_pm.C_5970004
ENSLOCP00000004493	estExt_fgenesh2_pm.C_5970004
ENSLOCP00000019059	estExt_fgenesh2_pm.C_6550003
ENSLOCP00000012195	estExt_fgenesh2_pm.C_6570002
ENSLOCP00000020891	estExt_fgenesh2_pm.C_6620001
ENSLOCP00000011485	estExt_fgenesh2_pm.C_6620001
ENSLOCP00000005416	estExt_fgenesh2_pm.C_6620001
ENSLOCP00000011965	estExt_fgenesh2_pm.C_6650001
ENSLOCP00000021362	estExt_fgenesh2_pm.C_6810001
ENSLOCP00000013317	estExt_fgenesh2_pm.C_6810002
ENSLOCP00000018346	estExt_fgenesh2_pm.C_6830004
ENSLOCP00000014479	estExt_fgenesh2_pm.C_6900001
ENSLOCP00000001215	estExt_fgenesh2_pm.C_7050004
ENSLOCP00000017410	estExt_fgenesh2_pm.C_7050004
ENSLOCP00000002516	estExt_fgenesh2_pm.C_7060005
ENSLOCP00000018739	estExt_fgenesh2_pm.C_7120003
ENSLOCP00000014995	estExt_fgenesh2_pm.C_7240001
ENSLOCP00000020720	estExt_fgenesh2_pm.C_7310002
ENSLOCP00000006674	estExt_fgenesh2_pm.C_7330001
ENSLOCP00000014540	estExt_fgenesh2_pm.C_7390001
ENSLOCP00000015062	estExt_fgenesh2_pm.C_7550001
ENSLOCP00000019204	estExt_fgenesh2_pm.C_7790002
ENSLOCP00000003230	estExt_fgenesh2_pm.C_8260001
ENSLOCP00000011102	estExt_fgenesh2_pm.C_9450002
ENSLOCP00000002764	estExt_fgenesh2_pm.C_10030002
ENSLOCP00000018462	estExt_fgenesh2_pm.C_10130001
ENSLOCP00000012871	estExt_fgenesh2_pm.C_12800001
ENSLOCP00000007180	estExt_fgenesh2_kg.C_80001
ENSLOCP00000010407	estExt_fgenesh2_kg.C_80003
ENSLOCP00000004801	estExt_fgenesh2_kg.C_90001
ENSLOCP00000005332	estExt_fgenesh2_kg.C_140001
ENSLOCP00000007240	estExt_fgenesh2_kg.C_190001
ENSLOCP00000005873	estExt_fgenesh2_kg.C_190001
ENSLOCP00000020858	estExt_fgenesh2_kg.C_1360002
ENSLOCP00000015320	estExt_fgenesh2_kg.C_1370001
ENSLOCP00000008259	estExt_fgenesh2_kg.C_1460001
ENSLOCP00000021844	estExt_fgenesh2_kg.C_2440002
ENSLOCP00000022396	estExt_fgenesh2_kg.C_2440002
ENSLOCP00000014581	estExt_fgenesh2_kg.C_2600002
ENSLOCP00000005643	estExt_fgenesh2_kg.C_2610001
ENSLOCP00000021596	estExt_fgenesh2_kg.C_3300001
ENSLOCP00000002199	estExt_fgenesh2_kg.C_3300001
ENSLOCP00000004098	estExt_fgenesh2_kg.C_3310001
ENSLOCP00000005726	estExt_fgenesh2_kg.C_3520001
ENSLOCP00000013480	estExt_fgenesh2_kg.C_3770001
ENSLOCP00000014505	estExt_fgenesh2_kg.C_4020003
ENSLOCP00000008494	estExt_fgenesh2_kg.C_4020003
ENSLOCP00000007759	estExt_fgenesh2_kg.C_4020003
ENSLOCP00000014199	estExt_fgenesh2_kg.C_7600001
ENSLOCP00000021657	estExt_fgenesh2_kg.C_7600001
ENSLOCP00000001267	estExt_fgenesh2_kg.C_7770001
ENSLOCP00000013989	estExt_fgenesh2_pg.C_10090
ENSLOCP00000006025	estExt_fgenesh2_pg.C_10119
ENSLOCP00000011155	estExt_fgenesh2_pg.C_10119
ENSLOCP00000011602	estExt_fgenesh2_pg.C_10120
ENSLOCP00000001838	estExt_fgenesh2_pg.C_10167
ENSLOCP00000018682	estExt_fgenesh2_pg.C_10167
ENSLOCP00000009465	estExt_fgenesh2_pg.C_10197
ENSLOCP00000014857	estExt_fgenesh2_pg.C_10236
ENSLOCP00000005328	estExt_fgenesh2_pg.C_10260
ENSLOCP00000021344	estExt_fgenesh2_pg.C_10285
ENSLOCP00000007332	estExt_fgenesh2_pg.C_10285
ENSLOCP00000017437	estExt_fgenesh2_pg.C_10285
ENSLOCP00000019977	estExt_fgenesh2_pg.C_10317
ENSLOCP00000005264	estExt_fgenesh2_pg.C_10322
ENSLOCP00000010021	estExt_fgenesh2_pg.C_10341
ENSLOCP00000000782	estExt_fgenesh2_pg.C_10359
ENSLOCP00000003069	estExt_fgenesh2_pg.C_20001
ENSLOCP00000013727	estExt_fgenesh2_pg.C_20003
ENSLOCP00000009990	estExt_fgenesh2_pg.C_20004
ENSLOCP00000018847	estExt_fgenesh2_pg.C_20008
ENSLOCP00000015878	estExt_fgenesh2_pg.C_20011
ENSLOCP00000018407	estExt_fgenesh2_pg.C_20014
ENSLOCP00000013954	estExt_fgenesh2_pg.C_20014
ENSLOCP00000018415	estExt_fgenesh2_pg.C_20014
ENSLOCP00000015883	estExt_fgenesh2_pg.C_20014
ENSLOCP00000018960	estExt_fgenesh2_pg.C_20027
ENSLOCP00000001640	estExt_fgenesh2_pg.C_20029
ENSLOCP00000014764	estExt_fgenesh2_pg.C_20037
ENSLOCP00000018085	estExt_fgenesh2_pg.C_20044
ENSLOCP00000000671	estExt_fgenesh2_pg.C_20045
ENSLOCP00000010077	estExt_fgenesh2_pg.C_20047
ENSLOCP00000003275	estExt_fgenesh2_pg.C_20058
ENSLOCP00000016499	estExt_fgenesh2_pg.C_20060
ENSLOCP00000002491	estExt_fgenesh2_pg.C_20067
ENSLOCP00000005431	estExt_fgenesh2_pg.C_20083
ENSLOCP00000021883	estExt_fgenesh2_pg.C_20085
ENSLOCP00000007218	estExt_fgenesh2_pg.C_20103
ENSLOCP00000010889	estExt_fgenesh2_pg.C_20105
ENSLOCP00000017126	estExt_fgenesh2_pg.C_20106
ENSLOCP00000014683	estExt_fgenesh2_pg.C_20112
ENSLOCP00000017184	estExt_fgenesh2_pg.C_20115
ENSLOCP00000017123	estExt_fgenesh2_pg.C_20119
ENSLOCP00000021230	estExt_fgenesh2_pg.C_20127
ENSLOCP00000018787	estExt_fgenesh2_pg.C_20130
ENSLOCP00000021510	estExt_fgenesh2_pg.C_20135
ENSLOCP00000009747	estExt_fgenesh2_pg.C_20138
ENSLOCP00000000556	estExt_fgenesh2_pg.C_20143
ENSLOCP00000010669	estExt_fgenesh2_pg.C_20168
ENSLOCP00000005190	estExt_fgenesh2_pg.C_20180
ENSLOCP00000010263	estExt_fgenesh2_pg.C_20190
ENSLOCP00000002037	estExt_fgenesh2_pg.C_20191
ENSLOCP00000011777	estExt_fgenesh2_pg.C_20192
ENSLOCP00000000101	estExt_fgenesh2_pg.C_20201
ENSLOCP00000009842	estExt_fgenesh2_pg.C_20204
ENSLOCP00000017178	estExt_fgenesh2_pg.C_20205
ENSLOCP00000017183	estExt_fgenesh2_pg.C_20206
ENSLOCP00000013661	estExt_fgenesh2_pg.C_20227
ENSLOCP00000015295	estExt_fgenesh2_pg.C_20245
ENSLOCP00000009064	estExt_fgenesh2_pg.C_20266
ENSLOCP00000005890	estExt_fgenesh2_pg.C_20280
ENSLOCP00000018276	estExt_fgenesh2_pg.C_20313
ENSLOCP00000007278	estExt_fgenesh2_pg.C_20313
ENSLOCP00000005594	estExt_fgenesh2_pg.C_20313
ENSLOCP00000012225	estExt_fgenesh2_pg.C_20314
ENSLOCP00000015165	estExt_fgenesh2_pg.C_20317
ENSLOCP00000014002	estExt_fgenesh2_pg.C_20336
ENSLOCP00000015916	estExt_fgenesh2_pg.C_20344
ENSLOCP00000007282	estExt_fgenesh2_pg.C_20344
ENSLOCP00000018252	estExt_fgenesh2_pg.C_20344
ENSLOCP00000014082	estExt_fgenesh2_pg.C_20385
ENSLOCP00000001656	estExt_fgenesh2_pg.C_20387
ENSLOCP00000005694	estExt_fgenesh2_pg.C_30041
ENSLOCP00000000590	estExt_fgenesh2_pg.C_30108
ENSLOCP00000014298	estExt_fgenesh2_pg.C_30108
ENSLOCP00000008445	estExt_fgenesh2_pg.C_30116
ENSLOCP00000000403	estExt_fgenesh2_pg.C_30125
ENSLOCP00000001402	estExt_fgenesh2_pg.C_30182
ENSLOCP00000001483	estExt_fgenesh2_pg.C_40056
ENSLOCP00000003457	estExt_fgenesh2_pg.C_40065
ENSLOCP00000018421	estExt_fgenesh2_pg.C_40065
ENSLOCP00000005364	estExt_fgenesh2_pg.C_40065
ENSLOCP00000006707	estExt_fgenesh2_pg.C_40072
ENSLOCP00000005591	estExt_fgenesh2_pg.C_40113
ENSLOCP00000003849	estExt_fgenesh2_pg.C_40173
ENSLOCP00000013671	estExt_fgenesh2_pg.C_40220
ENSLOCP00000022199	estExt_fgenesh2_pg.C_40233
ENSLOCP00000017165	estExt_fgenesh2_pg.C_40240
ENSLOCP00000013806	estExt_fgenesh2_pg.C_40281
ENSLOCP00000001678	estExt_fgenesh2_pg.C_40284
ENSLOCP00000009919	estExt_fgenesh2_pg.C_40290
ENSLOCP00000015196	estExt_fgenesh2_pg.C_40309
ENSLOCP00000020627	estExt_fgenesh2_pg.C_40324
ENSLOCP00000019698	estExt_fgenesh2_pg.C_50017
ENSLOCP00000017144	estExt_fgenesh2_pg.C_50023
ENSLOCP00000013620	estExt_fgenesh2_pg.C_50035
ENSLOCP00000002649	estExt_fgenesh2_pg.C_50035
ENSLOCP00000003261	estExt_fgenesh2_pg.C_50038
ENSLOCP00000014339	estExt_fgenesh2_pg.C_50052
ENSLOCP00000016613	estExt_fgenesh2_pg.C_50075
ENSLOCP00000007365	estExt_fgenesh2_pg.C_50130
ENSLOCP00000014109	estExt_fgenesh2_pg.C_50187
ENSLOCP00000015700	estExt_fgenesh2_pg.C_50261
ENSLOCP00000005803	estExt_fgenesh2_pg.C_50294
ENSLOCP00000009067	estExt_fgenesh2_pg.C_50318
ENSLOCP00000018137	estExt_fgenesh2_pg.C_50323
ENSLOCP00000016197	estExt_fgenesh2_pg.C_50396
ENSLOCP00000003493	estExt_fgenesh2_pg.C_60021
ENSLOCP00000015626	estExt_fgenesh2_pg.C_60073
ENSLOCP00000008151	estExt_fgenesh2_pg.C_60076
ENSLOCP00000005133	estExt_fgenesh2_pg.C_60084
ENSLOCP00000002561	estExt_fgenesh2_pg.C_60112
ENSLOCP00000002944	estExt_fgenesh2_pg.C_60113
ENSLOCP00000020535	estExt_fgenesh2_pg.C_60122
ENSLOCP00000004993	estExt_fgenesh2_pg.C_60149
ENSLOCP00000014950	estExt_fgenesh2_pg.C_60149
ENSLOCP00000007688	estExt_fgenesh2_pg.C_60165
ENSLOCP00000006798	estExt_fgenesh2_pg.C_60165
ENSLOCP00000006882	estExt_fgenesh2_pg.C_60168
ENSLOCP00000007910	estExt_fgenesh2_pg.C_60184
ENSLOCP00000014132	estExt_fgenesh2_pg.C_60212
ENSLOCP00000010143	estExt_fgenesh2_pg.C_60246
ENSLOCP00000009659	estExt_fgenesh2_pg.C_70059
ENSLOCP00000006625	estExt_fgenesh2_pg.C_70133
ENSLOCP00000006494	estExt_fgenesh2_pg.C_70201
ENSLOCP00000007871	estExt_fgenesh2_pg.C_70230
ENSLOCP00000008721	estExt_fgenesh2_pg.C_70288
ENSLOCP00000014050	estExt_fgenesh2_pg.C_80031
ENSLOCP00000006582	estExt_fgenesh2_pg.C_80039
ENSLOCP00000011495	estExt_fgenesh2_pg.C_80044
ENSLOCP00000017475	estExt_fgenesh2_pg.C_80050
ENSLOCP00000018005	estExt_fgenesh2_pg.C_80059
ENSLOCP00000013461	estExt_fgenesh2_pg.C_80156
ENSLOCP00000013875	estExt_fgenesh2_pg.C_80162
ENSLOCP00000003667	estExt_fgenesh2_pg.C_80189
ENSLOCP00000012300	estExt_fgenesh2_pg.C_80191
ENSLOCP00000019401	estExt_fgenesh2_pg.C_80223
ENSLOCP00000002439	estExt_fgenesh2_pg.C_80223
ENSLOCP00000011863	estExt_fgenesh2_pg.C_80253
ENSLOCP00000005539	estExt_fgenesh2_pg.C_80253
ENSLOCP00000020756	estExt_fgenesh2_pg.C_80276
ENSLOCP00000020686	estExt_fgenesh2_pg.C_80283
ENSLOCP00000013445	estExt_fgenesh2_pg.C_80289
ENSLOCP00000001048	estExt_fgenesh2_pg.C_80293
ENSLOCP00000003659	estExt_fgenesh2_pg.C_80310
ENSLOCP00000011403	estExt_fgenesh2_pg.C_80310
ENSLOCP00000019029	estExt_fgenesh2_pg.C_80312
ENSLOCP00000004351	estExt_fgenesh2_pg.C_90008
ENSLOCP00000016979	estExt_fgenesh2_pg.C_90026
ENSLOCP00000015107	estExt_fgenesh2_pg.C_90026
ENSLOCP00000007795	estExt_fgenesh2_pg.C_90058
ENSLOCP00000014767	estExt_fgenesh2_pg.C_90110
ENSLOCP00000014308	estExt_fgenesh2_pg.C_90121
ENSLOCP00000007408	estExt_fgenesh2_pg.C_90156
ENSLOCP00000014252	estExt_fgenesh2_pg.C_90188
ENSLOCP00000014500	estExt_fgenesh2_pg.C_90208
ENSLOCP00000018324	estExt_fgenesh2_pg.C_90208
ENSLOCP00000005201	estExt_fgenesh2_pg.C_90213
ENSLOCP00000021345	estExt_fgenesh2_pg.C_90213
ENSLOCP00000013833	estExt_fgenesh2_pg.C_90213
ENSLOCP00000015442	estExt_fgenesh2_pg.C_90260
ENSLOCP00000018811	estExt_fgenesh2_pg.C_90277
ENSLOCP00000001698	estExt_fgenesh2_pg.C_100018
ENSLOCP00000011519	estExt_fgenesh2_pg.C_100032
ENSLOCP00000011341	estExt_fgenesh2_pg.C_100032
ENSLOCP00000004500	estExt_fgenesh2_pg.C_100036
ENSLOCP00000015676	estExt_fgenesh2_pg.C_100037
ENSLOCP00000019637	estExt_fgenesh2_pg.C_100046
ENSLOCP00000011791	estExt_fgenesh2_pg.C_100080
ENSLOCP00000002085	estExt_fgenesh2_pg.C_100105
ENSLOCP00000020253	estExt_fgenesh2_pg.C_100106
ENSLOCP00000017592	estExt_fgenesh2_pg.C_100138
ENSLOCP00000020564	estExt_fgenesh2_pg.C_100169
ENSLOCP00000019212	estExt_fgenesh2_pg.C_100176
ENSLOCP00000019630	estExt_fgenesh2_pg.C_100177
ENSLOCP00000021040	estExt_fgenesh2_pg.C_100183
ENSLOCP00000015434	estExt_fgenesh2_pg.C_100198
ENSLOCP00000014849	estExt_fgenesh2_pg.C_100204
ENSLOCP00000004857	estExt_fgenesh2_pg.C_100208
ENSLOCP00000001302	estExt_fgenesh2_pg.C_100208
ENSLOCP00000017991	estExt_fgenesh2_pg.C_100209
ENSLOCP00000018311	estExt_fgenesh2_pg.C_100214
ENSLOCP00000018033	estExt_fgenesh2_pg.C_100229
ENSLOCP00000012538	estExt_fgenesh2_pg.C_100251
ENSLOCP00000018072	estExt_fgenesh2_pg.C_100251
ENSLOCP00000019612	estExt_fgenesh2_pg.C_100263
ENSLOCP00000019200	estExt_fgenesh2_pg.C_100267
ENSLOCP00000017603	estExt_fgenesh2_pg.C_100275
ENSLOCP00000019390	estExt_fgenesh2_pg.C_100276
ENSLOCP00000010206	estExt_fgenesh2_pg.C_110064
ENSLOCP00000007896	estExt_fgenesh2_pg.C_110084
ENSLOCP00000000485	estExt_fgenesh2_pg.C_110089
ENSLOCP00000003537	estExt_fgenesh2_pg.C_110154
ENSLOCP00000007736	estExt_fgenesh2_pg.C_110183
ENSLOCP00000000831	estExt_fgenesh2_pg.C_110185
ENSLOCP00000012644	estExt_fgenesh2_pg.C_110221
ENSLOCP00000010058	estExt_fgenesh2_pg.C_110221
ENSLOCP00000001157	estExt_fgenesh2_pg.C_110224
ENSLOCP00000001461	estExt_fgenesh2_pg.C_110235
ENSLOCP00000005951	estExt_fgenesh2_pg.C_110259
ENSLOCP00000009985	estExt_fgenesh2_pg.C_110267
ENSLOCP00000004160	estExt_fgenesh2_pg.C_110276
ENSLOCP00000000202	estExt_fgenesh2_pg.C_120002
ENSLOCP00000009223	estExt_fgenesh2_pg.C_120003
ENSLOCP00000012099	estExt_fgenesh2_pg.C_120008
ENSLOCP00000016098	estExt_fgenesh2_pg.C_120019
ENSLOCP00000013437	estExt_fgenesh2_pg.C_120020
ENSLOCP00000007921	estExt_fgenesh2_pg.C_120023
ENSLOCP00000014242	estExt_fgenesh2_pg.C_120043
ENSLOCP00000016005	estExt_fgenesh2_pg.C_120044
ENSLOCP00000015999	estExt_fgenesh2_pg.C_120046
ENSLOCP00000006386	estExt_fgenesh2_pg.C_120053
ENSLOCP00000009400	estExt_fgenesh2_pg.C_120063
ENSLOCP00000011452	estExt_fgenesh2_pg.C_120071
ENSLOCP00000011704	estExt_fgenesh2_pg.C_120074
ENSLOCP00000009340	estExt_fgenesh2_pg.C_120080
ENSLOCP00000008299	estExt_fgenesh2_pg.C_120082
ENSLOCP00000012103	estExt_fgenesh2_pg.C_120085
ENSLOCP00000004400	estExt_fgenesh2_pg.C_120089
ENSLOCP00000011517	estExt_fgenesh2_pg.C_120115
ENSLOCP00000016942	estExt_fgenesh2_pg.C_120116
ENSLOCP00000022307	estExt_fgenesh2_pg.C_120133
ENSLOCP00000007841	estExt_fgenesh2_pg.C_120140
ENSLOCP00000008180	estExt_fgenesh2_pg.C_120140
ENSLOCP00000015887	estExt_fgenesh2_pg.C_120162
ENSLOCP00000007979	estExt_fgenesh2_pg.C_120170
ENSLOCP00000016309	estExt_fgenesh2_pg.C_120181
ENSLOCP00000015150	estExt_fgenesh2_pg.C_120183
ENSLOCP00000013139	estExt_fgenesh2_pg.C_120230
ENSLOCP00000001686	estExt_fgenesh2_pg.C_130004
ENSLOCP00000017812	estExt_fgenesh2_pg.C_130007
ENSLOCP00000005234	estExt_fgenesh2_pg.C_130007
ENSLOCP00000010844	estExt_fgenesh2_pg.C_130007
ENSLOCP00000020043	estExt_fgenesh2_pg.C_130007
ENSLOCP00000009126	estExt_fgenesh2_pg.C_130021
ENSLOCP00000005203	estExt_fgenesh2_pg.C_130080
ENSLOCP00000019815	estExt_fgenesh2_pg.C_130091
ENSLOCP00000007033	estExt_fgenesh2_pg.C_130098
ENSLOCP00000010249	estExt_fgenesh2_pg.C_130117
ENSLOCP00000011099	estExt_fgenesh2_pg.C_130140
ENSLOCP00000005456	estExt_fgenesh2_pg.C_130146
ENSLOCP00000018488	estExt_fgenesh2_pg.C_130182
ENSLOCP00000002570	estExt_fgenesh2_pg.C_140007
ENSLOCP00000016580	estExt_fgenesh2_pg.C_140011
ENSLOCP00000008170	estExt_fgenesh2_pg.C_140022
ENSLOCP00000004788	estExt_fgenesh2_pg.C_140022
ENSLOCP00000008399	estExt_fgenesh2_pg.C_140065
ENSLOCP00000006139	estExt_fgenesh2_pg.C_140065
ENSLOCP00000002266	estExt_fgenesh2_pg.C_140109
ENSLOCP00000012499	estExt_fgenesh2_pg.C_140135
ENSLOCP00000018302	estExt_fgenesh2_pg.C_140148
ENSLOCP00000008684	estExt_fgenesh2_pg.C_140176
ENSLOCP00000010746	estExt_fgenesh2_pg.C_140177
ENSLOCP00000010203	estExt_fgenesh2_pg.C_140177
ENSLOCP00000009660	estExt_fgenesh2_pg.C_140177
ENSLOCP00000007129	estExt_fgenesh2_pg.C_140196
ENSLOCP00000008547	estExt_fgenesh2_pg.C_140197
ENSLOCP00000010515	estExt_fgenesh2_pg.C_150005
ENSLOCP00000001193	estExt_fgenesh2_pg.C_150005
ENSLOCP00000014640	estExt_fgenesh2_pg.C_150027
ENSLOCP00000008417	estExt_fgenesh2_pg.C_150029
ENSLOCP00000017486	estExt_fgenesh2_pg.C_150032
ENSLOCP00000005261	estExt_fgenesh2_pg.C_150046
ENSLOCP00000016770	estExt_fgenesh2_pg.C_150060
ENSLOCP00000006576	estExt_fgenesh2_pg.C_150066
ENSLOCP00000020711	estExt_fgenesh2_pg.C_150071
ENSLOCP00000005779	estExt_fgenesh2_pg.C_150074
ENSLOCP00000006775	estExt_fgenesh2_pg.C_150079
ENSLOCP00000011358	estExt_fgenesh2_pg.C_150093
ENSLOCP00000016985	estExt_fgenesh2_pg.C_150104
ENSLOCP00000007396	estExt_fgenesh2_pg.C_150109
ENSLOCP00000007464	estExt_fgenesh2_pg.C_150114
ENSLOCP00000016206	estExt_fgenesh2_pg.C_150121
ENSLOCP00000001962	estExt_fgenesh2_pg.C_150153
ENSLOCP00000001950	estExt_fgenesh2_pg.C_150190
ENSLOCP00000012959	estExt_fgenesh2_pg.C_150190
ENSLOCP00000011694	estExt_fgenesh2_pg.C_160011
ENSLOCP00000002112	estExt_fgenesh2_pg.C_160043
ENSLOCP00000000572	estExt_fgenesh2_pg.C_160044
ENSLOCP00000004041	estExt_fgenesh2_pg.C_160047
ENSLOCP00000013108	estExt_fgenesh2_pg.C_160050
ENSLOCP00000011576	estExt_fgenesh2_pg.C_160056
ENSLOCP00000015845	estExt_fgenesh2_pg.C_160059
ENSLOCP00000012643	estExt_fgenesh2_pg.C_160096
ENSLOCP00000000720	estExt_fgenesh2_pg.C_160127
ENSLOCP00000010378	estExt_fgenesh2_pg.C_160144
ENSLOCP00000005551	estExt_fgenesh2_pg.C_160162
ENSLOCP00000000795	estExt_fgenesh2_pg.C_160162
ENSLOCP00000011829	estExt_fgenesh2_pg.C_160163
ENSLOCP00000020219	estExt_fgenesh2_pg.C_160164
ENSLOCP00000019246	estExt_fgenesh2_pg.C_160164
ENSLOCP00000015443	estExt_fgenesh2_pg.C_160164
ENSLOCP00000014389	estExt_fgenesh2_pg.C_160208
ENSLOCP00000008191	estExt_fgenesh2_pg.C_160215
ENSLOCP00000008304	estExt_fgenesh2_pg.C_160216
ENSLOCP00000001858	estExt_fgenesh2_pg.C_160229
ENSLOCP00000011021	estExt_fgenesh2_pg.C_170008
ENSLOCP00000003763	estExt_fgenesh2_pg.C_170020
ENSLOCP00000003865	estExt_fgenesh2_pg.C_170021
ENSLOCP00000009908	estExt_fgenesh2_pg.C_170036
ENSLOCP00000001618	estExt_fgenesh2_pg.C_170046
ENSLOCP00000010176	estExt_fgenesh2_pg.C_170049
ENSLOCP00000008565	estExt_fgenesh2_pg.C_170060
ENSLOCP00000013784	estExt_fgenesh2_pg.C_170076
ENSLOCP00000013772	estExt_fgenesh2_pg.C_170078
ENSLOCP00000009271	estExt_fgenesh2_pg.C_170078
ENSLOCP00000010805	estExt_fgenesh2_pg.C_170084
ENSLOCP00000011672	estExt_fgenesh2_pg.C_170087
ENSLOCP00000000625	estExt_fgenesh2_pg.C_170095
ENSLOCP00000004026	estExt_fgenesh2_pg.C_170105
ENSLOCP00000006873	estExt_fgenesh2_pg.C_170117
ENSLOCP00000002670	estExt_fgenesh2_pg.C_170117
ENSLOCP00000003283	estExt_fgenesh2_pg.C_170118
ENSLOCP00000007505	estExt_fgenesh2_pg.C_170156
ENSLOCP00000017350	estExt_fgenesh2_pg.C_170162
ENSLOCP00000010071	estExt_fgenesh2_pg.C_170164
ENSLOCP00000010049	estExt_fgenesh2_pg.C_170171
ENSLOCP00000017073	estExt_fgenesh2_pg.C_170180
ENSLOCP00000015661	estExt_fgenesh2_pg.C_170211
ENSLOCP00000000965	estExt_fgenesh2_pg.C_170211
ENSLOCP00000017277	estExt_fgenesh2_pg.C_180028
ENSLOCP00000001205	estExt_fgenesh2_pg.C_180028
ENSLOCP00000019645	estExt_fgenesh2_pg.C_180031
ENSLOCP00000011409	estExt_fgenesh2_pg.C_180088
ENSLOCP00000014854	estExt_fgenesh2_pg.C_180092
ENSLOCP00000020736	estExt_fgenesh2_pg.C_180099
ENSLOCP00000002463	estExt_fgenesh2_pg.C_180099
ENSLOCP00000021224	estExt_fgenesh2_pg.C_180133
ENSLOCP00000013912	estExt_fgenesh2_pg.C_180134
ENSLOCP00000019719	estExt_fgenesh2_pg.C_180140
ENSLOCP00000002900	estExt_fgenesh2_pg.C_180146
ENSLOCP00000005381	estExt_fgenesh2_pg.C_180155
ENSLOCP00000002115	estExt_fgenesh2_pg.C_180156
ENSLOCP00000021891	estExt_fgenesh2_pg.C_180167
ENSLOCP00000005883	estExt_fgenesh2_pg.C_180177
ENSLOCP00000006637	estExt_fgenesh2_pg.C_180180
ENSLOCP00000016540	estExt_fgenesh2_pg.C_180201
ENSLOCP00000017472	estExt_fgenesh2_pg.C_180215
ENSLOCP00000005928	estExt_fgenesh2_pg.C_180215
ENSLOCP00000003629	estExt_fgenesh2_pg.C_180215
ENSLOCP00000001475	estExt_fgenesh2_pg.C_180230
ENSLOCP00000001477	estExt_fgenesh2_pg.C_180230
ENSLOCP00000008410	estExt_fgenesh2_pg.C_180230
ENSLOCP00000003978	estExt_fgenesh2_pg.C_190006
ENSLOCP00000012735	estExt_fgenesh2_pg.C_190007
ENSLOCP00000000349	estExt_fgenesh2_pg.C_190008
ENSLOCP00000009016	estExt_fgenesh2_pg.C_190011
ENSLOCP00000001294	estExt_fgenesh2_pg.C_190013
ENSLOCP00000006452	estExt_fgenesh2_pg.C_190015
ENSLOCP00000007670	estExt_fgenesh2_pg.C_190016
ENSLOCP00000007644	estExt_fgenesh2_pg.C_190022
ENSLOCP00000011255	estExt_fgenesh2_pg.C_190026
ENSLOCP00000008997	estExt_fgenesh2_pg.C_190031
ENSLOCP00000012013	estExt_fgenesh2_pg.C_190048
ENSLOCP00000014307	estExt_fgenesh2_pg.C_190065
ENSLOCP00000009030	estExt_fgenesh2_pg.C_190074
ENSLOCP00000010693	estExt_fgenesh2_pg.C_190082
ENSLOCP00000019155	estExt_fgenesh2_pg.C_190141
ENSLOCP00000016939	estExt_fgenesh2_pg.C_190141
ENSLOCP00000003009	estExt_fgenesh2_pg.C_190150
ENSLOCP00000011761	estExt_fgenesh2_pg.C_190168
ENSLOCP00000008163	estExt_fgenesh2_pg.C_190196
ENSLOCP00000008021	estExt_fgenesh2_pg.C_190198
ENSLOCP00000005475	estExt_fgenesh2_pg.C_190210
ENSLOCP00000008552	estExt_fgenesh2_pg.C_190212
ENSLOCP00000008514	estExt_fgenesh2_pg.C_190226
ENSLOCP00000012347	estExt_fgenesh2_pg.C_190227
ENSLOCP00000021854	estExt_fgenesh2_pg.C_200042
ENSLOCP00000007907	estExt_fgenesh2_pg.C_200091
ENSLOCP00000014288	estExt_fgenesh2_pg.C_200091
ENSLOCP00000000005	estExt_fgenesh2_pg.C_200103
ENSLOCP00000007889	estExt_fgenesh2_pg.C_200113
ENSLOCP00000006585	estExt_fgenesh2_pg.C_200128
ENSLOCP00000008558	estExt_fgenesh2_pg.C_200133
ENSLOCP00000005718	estExt_fgenesh2_pg.C_200137
ENSLOCP00000014495	estExt_fgenesh2_pg.C_200156
ENSLOCP00000000879	estExt_fgenesh2_pg.C_200162
ENSLOCP00000007462	estExt_fgenesh2_pg.C_200171
ENSLOCP00000002396	estExt_fgenesh2_pg.C_200194
ENSLOCP00000017508	estExt_fgenesh2_pg.C_200203
ENSLOCP00000003119	estExt_fgenesh2_pg.C_200208
ENSLOCP00000019434	estExt_fgenesh2_pg.C_210009
ENSLOCP00000000712	estExt_fgenesh2_pg.C_210011
ENSLOCP00000001442	estExt_fgenesh2_pg.C_210065
ENSLOCP00000008249	estExt_fgenesh2_pg.C_210065
ENSLOCP00000001696	estExt_fgenesh2_pg.C_210080
ENSLOCP00000004848	estExt_fgenesh2_pg.C_210148
ENSLOCP00000003973	estExt_fgenesh2_pg.C_210164
ENSLOCP00000000541	estExt_fgenesh2_pg.C_210169
ENSLOCP00000000599	estExt_fgenesh2_pg.C_210173
ENSLOCP00000013680	estExt_fgenesh2_pg.C_220002
ENSLOCP00000013688	estExt_fgenesh2_pg.C_220002
ENSLOCP00000005708	estExt_fgenesh2_pg.C_220016
ENSLOCP00000014480	estExt_fgenesh2_pg.C_220020
ENSLOCP00000013672	estExt_fgenesh2_pg.C_220037
ENSLOCP00000010787	estExt_fgenesh2_pg.C_220037
ENSLOCP00000001968	estExt_fgenesh2_pg.C_220037
ENSLOCP00000016418	estExt_fgenesh2_pg.C_220046
ENSLOCP00000018373	estExt_fgenesh2_pg.C_220052
ENSLOCP00000008831	estExt_fgenesh2_pg.C_220053
ENSLOCP00000014698	estExt_fgenesh2_pg.C_220065
ENSLOCP00000017078	estExt_fgenesh2_pg.C_220068
ENSLOCP00000017081	estExt_fgenesh2_pg.C_220068
ENSLOCP00000015077	estExt_fgenesh2_pg.C_220068
ENSLOCP00000016544	estExt_fgenesh2_pg.C_220068
ENSLOCP00000014466	estExt_fgenesh2_pg.C_220070
ENSLOCP00000021765	estExt_fgenesh2_pg.C_220070
ENSLOCP00000008785	estExt_fgenesh2_pg.C_220119
ENSLOCP00000000015	estExt_fgenesh2_pg.C_220119
ENSLOCP00000000008	estExt_fgenesh2_pg.C_220121
ENSLOCP00000002841	estExt_fgenesh2_pg.C_220122
ENSLOCP00000009000	estExt_fgenesh2_pg.C_220127
ENSLOCP00000006275	estExt_fgenesh2_pg.C_220137
ENSLOCP00000015572	estExt_fgenesh2_pg.C_220142
ENSLOCP00000002963	estExt_fgenesh2_pg.C_220145
ENSLOCP00000017090	estExt_fgenesh2_pg.C_220147
ENSLOCP00000016168	estExt_fgenesh2_pg.C_220149
ENSLOCP00000017037	estExt_fgenesh2_pg.C_220171
ENSLOCP00000021950	estExt_fgenesh2_pg.C_220176
ENSLOCP00000014216	estExt_fgenesh2_pg.C_220178
ENSLOCP00000016076	estExt_fgenesh2_pg.C_220178
ENSLOCP00000001699	estExt_fgenesh2_pg.C_220182
ENSLOCP00000021508	estExt_fgenesh2_pg.C_220183
ENSLOCP00000005990	estExt_fgenesh2_pg.C_220185
ENSLOCP00000003972	estExt_fgenesh2_pg.C_220193
ENSLOCP00000016387	estExt_fgenesh2_pg.C_220195
ENSLOCP00000001717	estExt_fgenesh2_pg.C_220210
ENSLOCP00000007937	estExt_fgenesh2_pg.C_220214
ENSLOCP00000005905	estExt_fgenesh2_pg.C_220219
ENSLOCP00000004206	estExt_fgenesh2_pg.C_220223
ENSLOCP00000021581	estExt_fgenesh2_pg.C_220227
ENSLOCP00000013068	estExt_fgenesh2_pg.C_230005
ENSLOCP00000012216	estExt_fgenesh2_pg.C_230028
ENSLOCP00000003447	estExt_fgenesh2_pg.C_230040
ENSLOCP00000018666	estExt_fgenesh2_pg.C_230062
ENSLOCP00000013266	estExt_fgenesh2_pg.C_230068
ENSLOCP00000010235	estExt_fgenesh2_pg.C_230100
ENSLOCP00000020579	estExt_fgenesh2_pg.C_230101
ENSLOCP00000012001	estExt_fgenesh2_pg.C_230107
ENSLOCP00000018933	estExt_fgenesh2_pg.C_230149
ENSLOCP00000010426	estExt_fgenesh2_pg.C_230167
ENSLOCP00000017829	estExt_fgenesh2_pg.C_240056
ENSLOCP00000018424	estExt_fgenesh2_pg.C_240099
ENSLOCP00000013567	estExt_fgenesh2_pg.C_240101
ENSLOCP00000010867	estExt_fgenesh2_pg.C_240116
ENSLOCP00000009702	estExt_fgenesh2_pg.C_240122
ENSLOCP00000007220	estExt_fgenesh2_pg.C_240178
ENSLOCP00000014125	estExt_fgenesh2_pg.C_240194
ENSLOCP00000014141	estExt_fgenesh2_pg.C_240195
ENSLOCP00000013706	estExt_fgenesh2_pg.C_240224
ENSLOCP00000000721	estExt_fgenesh2_pg.C_250009
ENSLOCP00000003644	estExt_fgenesh2_pg.C_250055
ENSLOCP00000000892	estExt_fgenesh2_pg.C_250074
ENSLOCP00000008479	estExt_fgenesh2_pg.C_250089
ENSLOCP00000018773	estExt_fgenesh2_pg.C_250089
ENSLOCP00000012416	estExt_fgenesh2_pg.C_260014
ENSLOCP00000003809	estExt_fgenesh2_pg.C_260080
ENSLOCP00000014539	estExt_fgenesh2_pg.C_260094
ENSLOCP00000000540	estExt_fgenesh2_pg.C_260094
ENSLOCP00000015218	estExt_fgenesh2_pg.C_260094
ENSLOCP00000007554	estExt_fgenesh2_pg.C_260094
ENSLOCP00000002123	estExt_fgenesh2_pg.C_260097
ENSLOCP00000003466	estExt_fgenesh2_pg.C_260098
ENSLOCP00000012991	estExt_fgenesh2_pg.C_260105
ENSLOCP00000010605	estExt_fgenesh2_pg.C_260106
ENSLOCP00000000377	estExt_fgenesh2_pg.C_260162
ENSLOCP00000022443	estExt_fgenesh2_pg.C_260197
ENSLOCP00000012214	estExt_fgenesh2_pg.C_260217
ENSLOCP00000001018	estExt_fgenesh2_pg.C_270032
ENSLOCP00000017048	estExt_fgenesh2_pg.C_270116
ENSLOCP00000004452	estExt_fgenesh2_pg.C_270119
ENSLOCP00000020663	estExt_fgenesh2_pg.C_270134
ENSLOCP00000016348	estExt_fgenesh2_pg.C_270141
ENSLOCP00000004572	estExt_fgenesh2_pg.C_270141
ENSLOCP00000012055	estExt_fgenesh2_pg.C_270141
ENSLOCP00000018138	estExt_fgenesh2_pg.C_270141
ENSLOCP00000012068	estExt_fgenesh2_pg.C_270141
ENSLOCP00000020601	estExt_fgenesh2_pg.C_270147
ENSLOCP00000002011	estExt_fgenesh2_pg.C_270165
ENSLOCP00000007299	estExt_fgenesh2_pg.C_280009
ENSLOCP00000018943	estExt_fgenesh2_pg.C_280096
ENSLOCP00000007637	estExt_fgenesh2_pg.C_280097
ENSLOCP00000020302	estExt_fgenesh2_pg.C_290002
ENSLOCP00000014779	estExt_fgenesh2_pg.C_290012
ENSLOCP00000022226	estExt_fgenesh2_pg.C_290107
ENSLOCP00000009387	estExt_fgenesh2_pg.C_290143
ENSLOCP00000004095	estExt_fgenesh2_pg.C_300010
ENSLOCP00000012091	estExt_fgenesh2_pg.C_300019
ENSLOCP00000001554	estExt_fgenesh2_pg.C_300030
ENSLOCP00000000610	estExt_fgenesh2_pg.C_300051
ENSLOCP00000022018	estExt_fgenesh2_pg.C_300078
ENSLOCP00000011260	estExt_fgenesh2_pg.C_300094
ENSLOCP00000018939	estExt_fgenesh2_pg.C_300110
ENSLOCP00000013846	estExt_fgenesh2_pg.C_300118
ENSLOCP00000001391	estExt_fgenesh2_pg.C_300128
ENSLOCP00000006413	estExt_fgenesh2_pg.C_310020
ENSLOCP00000007594	estExt_fgenesh2_pg.C_310032
ENSLOCP00000015972	estExt_fgenesh2_pg.C_310032
ENSLOCP00000013664	estExt_fgenesh2_pg.C_310048
ENSLOCP00000013676	estExt_fgenesh2_pg.C_310048
ENSLOCP00000021785	estExt_fgenesh2_pg.C_310100
ENSLOCP00000018883	estExt_fgenesh2_pg.C_320158
ENSLOCP00000016989	estExt_fgenesh2_pg.C_320192
ENSLOCP00000006188	estExt_fgenesh2_pg.C_330044
ENSLOCP00000006144	estExt_fgenesh2_pg.C_330045
ENSLOCP00000009026	estExt_fgenesh2_pg.C_330073
ENSLOCP00000009012	estExt_fgenesh2_pg.C_330073
ENSLOCP00000012269	estExt_fgenesh2_pg.C_330076
ENSLOCP00000009885	estExt_fgenesh2_pg.C_330084
ENSLOCP00000009863	estExt_fgenesh2_pg.C_330084
ENSLOCP00000012748	estExt_fgenesh2_pg.C_330089
ENSLOCP00000009044	estExt_fgenesh2_pg.C_330089
ENSLOCP00000005010	estExt_fgenesh2_pg.C_330102
ENSLOCP00000004952	estExt_fgenesh2_pg.C_330102
ENSLOCP00000002586	estExt_fgenesh2_pg.C_330106
ENSLOCP00000016588	estExt_fgenesh2_pg.C_330109
ENSLOCP00000012869	estExt_fgenesh2_pg.C_330130
ENSLOCP00000001995	estExt_fgenesh2_pg.C_330157
ENSLOCP00000010333	estExt_fgenesh2_pg.C_330160
ENSLOCP00000008134	estExt_fgenesh2_pg.C_340018
ENSLOCP00000018376	estExt_fgenesh2_pg.C_340019
ENSLOCP00000010599	estExt_fgenesh2_pg.C_340026
ENSLOCP00000012962	estExt_fgenesh2_pg.C_340027
ENSLOCP00000007414	estExt_fgenesh2_pg.C_340055
ENSLOCP00000011153	estExt_fgenesh2_pg.C_340116
ENSLOCP00000010282	estExt_fgenesh2_pg.C_340235
ENSLOCP00000011405	estExt_fgenesh2_pg.C_340237
ENSLOCP00000013056	estExt_fgenesh2_pg.C_350009
ENSLOCP00000019488	estExt_fgenesh2_pg.C_350080
ENSLOCP00000010544	estExt_fgenesh2_pg.C_350133
ENSLOCP00000019823	estExt_fgenesh2_pg.C_350147
ENSLOCP00000013511	estExt_fgenesh2_pg.C_350147
ENSLOCP00000017466	estExt_fgenesh2_pg.C_350151
ENSLOCP00000019822	estExt_fgenesh2_pg.C_350156
ENSLOCP00000007586	estExt_fgenesh2_pg.C_350163
ENSLOCP00000003674	estExt_fgenesh2_pg.C_350171
ENSLOCP00000019624	estExt_fgenesh2_pg.C_350173
ENSLOCP00000016628	estExt_fgenesh2_pg.C_350173
ENSLOCP00000015288	estExt_fgenesh2_pg.C_350177
ENSLOCP00000002469	estExt_fgenesh2_pg.C_360100
ENSLOCP00000018192	estExt_fgenesh2_pg.C_360108
ENSLOCP00000020469	estExt_fgenesh2_pg.C_360144
ENSLOCP00000021863	estExt_fgenesh2_pg.C_360144
ENSLOCP00000019573	estExt_fgenesh2_pg.C_370011
ENSLOCP00000014496	estExt_fgenesh2_pg.C_370035
ENSLOCP00000012635	estExt_fgenesh2_pg.C_370048
ENSLOCP00000022048	estExt_fgenesh2_pg.C_370062
ENSLOCP00000004651	estExt_fgenesh2_pg.C_370081
ENSLOCP00000016743	estExt_fgenesh2_pg.C_370105
ENSLOCP00000021281	estExt_fgenesh2_pg.C_370123
ENSLOCP00000016764	estExt_fgenesh2_pg.C_370124
ENSLOCP00000016075	estExt_fgenesh2_pg.C_370140
ENSLOCP00000018131	estExt_fgenesh2_pg.C_370161
ENSLOCP00000011847	estExt_fgenesh2_pg.C_370197
ENSLOCP00000016905	estExt_fgenesh2_pg.C_370205
ENSLOCP00000019378	estExt_fgenesh2_pg.C_370205
ENSLOCP00000017784	estExt_fgenesh2_pg.C_370211
ENSLOCP00000011913	estExt_fgenesh2_pg.C_370229
ENSLOCP00000015009	estExt_fgenesh2_pg.C_380063
ENSLOCP00000004630	estExt_fgenesh2_pg.C_380064
ENSLOCP00000016170	estExt_fgenesh2_pg.C_380073
ENSLOCP00000014206	estExt_fgenesh2_pg.C_380096
ENSLOCP00000011835	estExt_fgenesh2_pg.C_380096
ENSLOCP00000018210	estExt_fgenesh2_pg.C_380096
ENSLOCP00000015487	estExt_fgenesh2_pg.C_380103
ENSLOCP00000008044	estExt_fgenesh2_pg.C_380122
ENSLOCP00000010145	estExt_fgenesh2_pg.C_380134
ENSLOCP00000019342	estExt_fgenesh2_pg.C_390053
ENSLOCP00000014622	estExt_fgenesh2_pg.C_390072
ENSLOCP00000019808	estExt_fgenesh2_pg.C_390083
ENSLOCP00000012192	estExt_fgenesh2_pg.C_390085
ENSLOCP00000001368	estExt_fgenesh2_pg.C_390114
ENSLOCP00000003296	estExt_fgenesh2_pg.C_390120
ENSLOCP00000002335	estExt_fgenesh2_pg.C_390156
ENSLOCP00000002623	estExt_fgenesh2_pg.C_390171
ENSLOCP00000008655	estExt_fgenesh2_pg.C_400018
ENSLOCP00000000870	estExt_fgenesh2_pg.C_400020
ENSLOCP00000013767	estExt_fgenesh2_pg.C_400020
ENSLOCP00000005355	estExt_fgenesh2_pg.C_400029
ENSLOCP00000006715	estExt_fgenesh2_pg.C_400049
ENSLOCP00000017023	estExt_fgenesh2_pg.C_400099
ENSLOCP00000018648	estExt_fgenesh2_pg.C_400102
ENSLOCP00000009889	estExt_fgenesh2_pg.C_400156
ENSLOCP00000002197	estExt_fgenesh2_pg.C_400168
ENSLOCP00000002094	estExt_fgenesh2_pg.C_410021
ENSLOCP00000012097	estExt_fgenesh2_pg.C_410021
ENSLOCP00000012354	estExt_fgenesh2_pg.C_410059
ENSLOCP00000005919	estExt_fgenesh2_pg.C_420001
ENSLOCP00000006518	estExt_fgenesh2_pg.C_420001
ENSLOCP00000000077	estExt_fgenesh2_pg.C_420014
ENSLOCP00000019333	estExt_fgenesh2_pg.C_420034
ENSLOCP00000019133	estExt_fgenesh2_pg.C_420040
ENSLOCP00000003225	estExt_fgenesh2_pg.C_420041
ENSLOCP00000011447	estExt_fgenesh2_pg.C_420051
ENSLOCP00000002998	estExt_fgenesh2_pg.C_420051
ENSLOCP00000021644	estExt_fgenesh2_pg.C_420051
ENSLOCP00000017239	estExt_fgenesh2_pg.C_420055
ENSLOCP00000017249	estExt_fgenesh2_pg.C_420056
ENSLOCP00000012308	estExt_fgenesh2_pg.C_420058
ENSLOCP00000005410	estExt_fgenesh2_pg.C_420064
ENSLOCP00000001782	estExt_fgenesh2_pg.C_420075
ENSLOCP00000019381	estExt_fgenesh2_pg.C_420080
ENSLOCP00000017629	estExt_fgenesh2_pg.C_420080
ENSLOCP00000020718	estExt_fgenesh2_pg.C_420096
ENSLOCP00000014213	estExt_fgenesh2_pg.C_420098
ENSLOCP00000018161	estExt_fgenesh2_pg.C_420110
ENSLOCP00000004071	estExt_fgenesh2_pg.C_420113
ENSLOCP00000011945	estExt_fgenesh2_pg.C_420128
ENSLOCP00000005226	estExt_fgenesh2_pg.C_430059
ENSLOCP00000013859	estExt_fgenesh2_pg.C_430064
ENSLOCP00000012929	estExt_fgenesh2_pg.C_430109
ENSLOCP00000012998	estExt_fgenesh2_pg.C_430149
ENSLOCP00000021294	estExt_fgenesh2_pg.C_440045
ENSLOCP00000020417	estExt_fgenesh2_pg.C_440053
ENSLOCP00000021079	estExt_fgenesh2_pg.C_440105
ENSLOCP00000018725	estExt_fgenesh2_pg.C_440128
ENSLOCP00000001014	estExt_fgenesh2_pg.C_450009
ENSLOCP00000001455	estExt_fgenesh2_pg.C_450014
ENSLOCP00000019206	estExt_fgenesh2_pg.C_450041
ENSLOCP00000005786	estExt_fgenesh2_pg.C_450068
ENSLOCP00000012453	estExt_fgenesh2_pg.C_450073
ENSLOCP00000002733	estExt_fgenesh2_pg.C_450079
ENSLOCP00000005105	estExt_fgenesh2_pg.C_450085
ENSLOCP00000018761	estExt_fgenesh2_pg.C_450085
ENSLOCP00000017257	estExt_fgenesh2_pg.C_450105
ENSLOCP00000010129	estExt_fgenesh2_pg.C_450137
ENSLOCP00000002339	estExt_fgenesh2_pg.C_450155
ENSLOCP00000016457	estExt_fgenesh2_pg.C_460010
ENSLOCP00000017945	estExt_fgenesh2_pg.C_460010
ENSLOCP00000015627	estExt_fgenesh2_pg.C_460039
ENSLOCP00000015882	estExt_fgenesh2_pg.C_460040
ENSLOCP00000020117	estExt_fgenesh2_pg.C_460040
ENSLOCP00000015686	estExt_fgenesh2_pg.C_460046
ENSLOCP00000007719	estExt_fgenesh2_pg.C_460059
ENSLOCP00000019879	estExt_fgenesh2_pg.C_460072
ENSLOCP00000020631	estExt_fgenesh2_pg.C_460076
ENSLOCP00000019395	estExt_fgenesh2_pg.C_460105
ENSLOCP00000000565	estExt_fgenesh2_pg.C_460120
ENSLOCP00000015577	estExt_fgenesh2_pg.C_460120
ENSLOCP00000006434	estExt_fgenesh2_pg.C_460122
ENSLOCP00000017482	estExt_fgenesh2_pg.C_460123
ENSLOCP00000014037	estExt_fgenesh2_pg.C_460144
ENSLOCP00000009699	estExt_fgenesh2_pg.C_460150
ENSLOCP00000015881	estExt_fgenesh2_pg.C_460151
ENSLOCP00000007771	estExt_fgenesh2_pg.C_470009
ENSLOCP00000012888	estExt_fgenesh2_pg.C_470036
ENSLOCP00000016973	estExt_fgenesh2_pg.C_470074
ENSLOCP00000013545	estExt_fgenesh2_pg.C_480006
ENSLOCP00000000989	estExt_fgenesh2_pg.C_480096
ENSLOCP00000020624	estExt_fgenesh2_pg.C_480096
ENSLOCP00000015421	estExt_fgenesh2_pg.C_480096
ENSLOCP00000015415	estExt_fgenesh2_pg.C_480136
ENSLOCP00000007384	estExt_fgenesh2_pg.C_490009
ENSLOCP00000001384	estExt_fgenesh2_pg.C_490009
ENSLOCP00000013910	estExt_fgenesh2_pg.C_490023
ENSLOCP00000016968	estExt_fgenesh2_pg.C_490037
ENSLOCP00000018701	estExt_fgenesh2_pg.C_490038
ENSLOCP00000016675	estExt_fgenesh2_pg.C_490064
ENSLOCP00000005058	estExt_fgenesh2_pg.C_490126
ENSLOCP00000001340	estExt_fgenesh2_pg.C_490126
ENSLOCP00000001398	estExt_fgenesh2_pg.C_490126
ENSLOCP00000000203	estExt_fgenesh2_pg.C_490126
ENSLOCP00000010970	estExt_fgenesh2_pg.C_490133
ENSLOCP00000006677	estExt_fgenesh2_pg.C_490133
ENSLOCP00000004524	estExt_fgenesh2_pg.C_490133
ENSLOCP00000000450	estExt_fgenesh2_pg.C_490133
ENSLOCP00000017092	estExt_fgenesh2_pg.C_490133
ENSLOCP00000001088	estExt_fgenesh2_pg.C_500001
ENSLOCP00000018707	estExt_fgenesh2_pg.C_500001
ENSLOCP00000012787	estExt_fgenesh2_pg.C_500024
ENSLOCP00000021430	estExt_fgenesh2_pg.C_500039
ENSLOCP00000004992	estExt_fgenesh2_pg.C_500060
ENSLOCP00000018985	estExt_fgenesh2_pg.C_500060
ENSLOCP00000005029	estExt_fgenesh2_pg.C_500060
ENSLOCP00000012950	estExt_fgenesh2_pg.C_500081
ENSLOCP00000013273	estExt_fgenesh2_pg.C_510094
ENSLOCP00000014217	estExt_fgenesh2_pg.C_520028
ENSLOCP00000001022	estExt_fgenesh2_pg.C_520028
ENSLOCP00000004314	estExt_fgenesh2_pg.C_520028
ENSLOCP00000002023	estExt_fgenesh2_pg.C_520031
ENSLOCP00000013217	estExt_fgenesh2_pg.C_520038
ENSLOCP00000019248	estExt_fgenesh2_pg.C_520044
ENSLOCP00000021470	estExt_fgenesh2_pg.C_520097
ENSLOCP00000003287	estExt_fgenesh2_pg.C_530092
ENSLOCP00000006049	estExt_fgenesh2_pg.C_530100
ENSLOCP00000015852	estExt_fgenesh2_pg.C_540023
ENSLOCP00000006535	estExt_fgenesh2_pg.C_540141
ENSLOCP00000004812	estExt_fgenesh2_pg.C_550023
ENSLOCP00000005808	estExt_fgenesh2_pg.C_550035
ENSLOCP00000005081	estExt_fgenesh2_pg.C_550039
ENSLOCP00000015758	estExt_fgenesh2_pg.C_550045
ENSLOCP00000018269	estExt_fgenesh2_pg.C_550049
ENSLOCP00000006380	estExt_fgenesh2_pg.C_550062
ENSLOCP00000007757	estExt_fgenesh2_pg.C_550062
ENSLOCP00000015466	estExt_fgenesh2_pg.C_550062
ENSLOCP00000001355	estExt_fgenesh2_pg.C_550062
ENSLOCP00000006843	estExt_fgenesh2_pg.C_550062
ENSLOCP00000011472	estExt_fgenesh2_pg.C_550103
ENSLOCP00000015947	estExt_fgenesh2_pg.C_560087
ENSLOCP00000001714	estExt_fgenesh2_pg.C_570010
ENSLOCP00000013802	estExt_fgenesh2_pg.C_570010
ENSLOCP00000010719	estExt_fgenesh2_pg.C_570024
ENSLOCP00000016669	estExt_fgenesh2_pg.C_570030
ENSLOCP00000015092	estExt_fgenesh2_pg.C_570070
ENSLOCP00000020882	estExt_fgenesh2_pg.C_570074
ENSLOCP00000003260	estExt_fgenesh2_pg.C_570092
ENSLOCP00000000753	estExt_fgenesh2_pg.C_570108
ENSLOCP00000005637	estExt_fgenesh2_pg.C_570131
ENSLOCP00000010809	estExt_fgenesh2_pg.C_570133
ENSLOCP00000001981	estExt_fgenesh2_pg.C_570151
ENSLOCP00000015685	estExt_fgenesh2_pg.C_580001
ENSLOCP00000019948	estExt_fgenesh2_pg.C_580086
ENSLOCP00000002500	estExt_fgenesh2_pg.C_580112
ENSLOCP00000009776	estExt_fgenesh2_pg.C_580113
ENSLOCP00000009302	estExt_fgenesh2_pg.C_580131
ENSLOCP00000012451	estExt_fgenesh2_pg.C_590046
ENSLOCP00000010726	estExt_fgenesh2_pg.C_600040
ENSLOCP00000017958	estExt_fgenesh2_pg.C_600048
ENSLOCP00000011497	estExt_fgenesh2_pg.C_600097
ENSLOCP00000019135	estExt_fgenesh2_pg.C_610011
ENSLOCP00000019349	estExt_fgenesh2_pg.C_610012
ENSLOCP00000016400	estExt_fgenesh2_pg.C_610029
ENSLOCP00000005101	estExt_fgenesh2_pg.C_610033
ENSLOCP00000019281	estExt_fgenesh2_pg.C_610052
ENSLOCP00000012612	estExt_fgenesh2_pg.C_610109
ENSLOCP00000016494	estExt_fgenesh2_pg.C_610109
ENSLOCP00000019207	estExt_fgenesh2_pg.C_610109
ENSLOCP00000016449	estExt_fgenesh2_pg.C_610121
ENSLOCP00000006806	estExt_fgenesh2_pg.C_610135
ENSLOCP00000017574	estExt_fgenesh2_pg.C_610144
ENSLOCP00000012151	estExt_fgenesh2_pg.C_610144
ENSLOCP00000016218	estExt_fgenesh2_pg.C_610165
ENSLOCP00000012127	estExt_fgenesh2_pg.C_610172
ENSLOCP00000018204	estExt_fgenesh2_pg.C_610172
ENSLOCP00000001270	estExt_fgenesh2_pg.C_620036
ENSLOCP00000005809	estExt_fgenesh2_pg.C_620036
[truncated: 11,046 more rows]
