# Supplementary material for: Reconstruction of proto-vertebrate, proto-cyclostome and proto-gnathostome genomes provides new insights into early vertebrate evolution
Source: Nat Commun. 2021 Jul 23;12:4489. doi: 10.1038/s41467-021-24573-z (PMC8302630; doi:10.1038/s41467-021-24573-z)
Supplement: Supplementary file 4 — Supplementary Data 1 [file 41467_2021_24573_MOESM4_ESM.zip › SuppData1/orthologs/LEPOC-BRARE.txt]

ENSLOCP00000011371	ENSDARP00000122973
ENSLOCP00000009128	ENSDARP00000074624
ENSLOCP00000003817	ENSDARP00000061719
ENSLOCP00000003817	ENSDARP00000095914
ENSLOCP00000018009	ENSDARP00000118051
ENSLOCP00000007024	ENSDARP00000006624
ENSLOCP00000011549	ENSDARP00000105714
ENSLOCP00000018593	ENSDARP00000093807
ENSLOCP00000011472	ENSDARP00000023678
ENSLOCP00000013012	ENSDARP00000117083
ENSLOCP00000009147	ENSDARP00000001240
ENSLOCP00000020429	ENSDARP00000101815
ENSLOCP00000013339	ENSDARP00000124745
ENSLOCP00000019200	ENSDARP00000123904
ENSLOCP00000006554	ENSDARP00000106622
ENSLOCP00000003596	ENSDARP00000039056
ENSLOCP00000010127	ENSDARP00000060036
ENSLOCP00000017832	ENSDARP00000068351
ENSLOCP00000017832	ENSDARP00000051546
ENSLOCP00000019587	ENSDARP00000065589
ENSLOCP00000004161	ENSDARP00000003432
ENSLOCP00000007780	ENSDARP00000042321
ENSLOCP00000017232	ENSDARP00000101214
ENSLOCP00000016944	ENSDARP00000085160
ENSLOCP00000009530	ENSDARP00000111829
ENSLOCP00000020915	ENSDARP00000127882
ENSLOCP00000013773	ENSDARP00000035017
ENSLOCP00000010078	ENSDARP00000099341
ENSLOCP00000015968	ENSDARP00000083503
ENSLOCP00000007610	ENSDARP00000016279
ENSLOCP00000002487	ENSDARP00000087241
ENSLOCP00000004672	ENSDARP00000081045
ENSLOCP00000020267	ENSDARP00000120245
ENSLOCP00000020273	ENSDARP00000086278
ENSLOCP00000010732	ENSDARP00000126778
ENSLOCP00000010732	ENSDARP00000033222
ENSLOCP00000016575	ENSDARP00000113983
ENSLOCP00000016575	ENSDARP00000063179
ENSLOCP00000006610	ENSDARP00000087742
ENSLOCP00000006610	ENSDARP00000115413
ENSLOCP00000018635	ENSDARP00000125671
ENSLOCP00000007870	ENSDARP00000006351
ENSLOCP00000007870	ENSDARP00000039628
ENSLOCP00000019319	ENSDARP00000108480
ENSLOCP00000007227	ENSDARP00000111278
ENSLOCP00000012214	ENSDARP00000110780
ENSLOCP00000012214	ENSDARP00000002825
ENSLOCP00000011625	ENSDARP00000085704
ENSLOCP00000008648	ENSDARP00000071397
ENSLOCP00000007649	ENSDARP00000043235
ENSLOCP00000007649	ENSDARP00000112135
ENSLOCP00000000762	ENSDARP00000020894
ENSLOCP00000012473	ENSDARP00000117890
ENSLOCP00000019175	ENSDARP00000040549
ENSLOCP00000012015	ENSDARP00000105765
ENSLOCP00000007747	ENSDARP00000091948
ENSLOCP00000001624	ENSDARP00000016657
ENSLOCP00000001624	ENSDARP00000043465
ENSLOCP00000000941	ENSDARP00000117927
ENSLOCP00000001262	ENSDARP00000036715
ENSLOCP00000007089	ENSDARP00000013849
ENSLOCP00000017180	ENSDARP00000128322
ENSLOCP00000017180	ENSDARP00000052396
ENSLOCP00000008030	ENSDARP00000122573
ENSLOCP00000007201	ENSDARP00000096293
ENSLOCP00000005887	ENSDARP00000097747
ENSLOCP00000005887	ENSDARP00000102479
ENSLOCP00000018808	ENSDARP00000099582
ENSLOCP00000003218	ENSDARP00000004394
ENSLOCP00000005999	ENSDARP00000017456
ENSLOCP00000020663	ENSDARP00000075275
ENSLOCP00000014860	ENSDARP00000003744
ENSLOCP00000019922	ENSDARP00000118774
ENSLOCP00000019922	ENSDARP00000104468
ENSLOCP00000004833	ENSDARP00000010921
ENSLOCP00000013825	ENSDARP00000097050
ENSLOCP00000010959	ENSDARP00000025441
ENSLOCP00000012282	ENSDARP00000097768
ENSLOCP00000000639	ENSDARP00000111923
ENSLOCP00000008038	ENSDARP00000115728
ENSLOCP00000010721	ENSDARP00000060526
ENSLOCP00000002436	ENSDARP00000114666
ENSLOCP00000002259	ENSDARP00000102702
ENSLOCP00000021480	ENSDARP00000128832
ENSLOCP00000002287	ENSDARP00000128926
ENSLOCP00000002248	ENSDARP00000104196
ENSLOCP00000016952	ENSDARP00000022016
ENSLOCP00000018849	ENSDARP00000105356
ENSLOCP00000012061	ENSDARP00000123389
ENSLOCP00000009990	ENSDARP00000072786
ENSLOCP00000003317	ENSDARP00000122905
ENSLOCP00000020953	ENSDARP00000007995
ENSLOCP00000020953	ENSDARP00000129163
ENSLOCP00000015226	ENSDARP00000129294
ENSLOCP00000018208	ENSDARP00000036929
ENSLOCP00000019753	ENSDARP00000114466
ENSLOCP00000012353	ENSDARP00000109018
ENSLOCP00000012353	ENSDARP00000041145
ENSLOCP00000004132	ENSDARP00000098378
ENSLOCP00000006157	ENSDARP00000093306
ENSLOCP00000006157	ENSDARP00000053157
ENSLOCP00000010044	ENSDARP00000121246
ENSLOCP00000018214	ENSDARP00000007140
ENSLOCP00000020601	ENSDARP00000104491
ENSLOCP00000020601	ENSDARP00000050378
ENSLOCP00000005255	ENSDARP00000042193
ENSLOCP00000005255	ENSDARP00000033512
ENSLOCP00000007900	ENSDARP00000099879
ENSLOCP00000007900	ENSDARP00000076418
ENSLOCP00000015688	ENSDARP00000052791
ENSLOCP00000015688	ENSDARP00000102159
ENSLOCP00000010023	ENSDARP00000070109
ENSLOCP00000006473	ENSDARP00000002973
ENSLOCP00000004830	ENSDARP00000087079
ENSLOCP00000020756	ENSDARP00000033311
ENSLOCP00000016356	ENSDARP00000067607
ENSLOCP00000009007	ENSDARP00000071278
ENSLOCP00000011681	ENSDARP00000016139
ENSLOCP00000018637	ENSDARP00000009865
ENSLOCP00000014277	ENSDARP00000010426
ENSLOCP00000016536	ENSDARP00000103041
ENSLOCP00000007849	ENSDARP00000105608
ENSLOCP00000008437	ENSDARP00000062853
ENSLOCP00000014423	ENSDARP00000015027
ENSLOCP00000011059	ENSDARP00000047540
ENSLOCP00000020956	ENSDARP00000036016
ENSLOCP00000015752	ENSDARP00000104838
ENSLOCP00000013775	ENSDARP00000110537
ENSLOCP00000016830	ENSDARP00000070847
ENSLOCP00000004341	ENSDARP00000066622
ENSLOCP00000017705	ENSDARP00000022709
ENSLOCP00000011055	ENSDARP00000011180
ENSLOCP00000010892	ENSDARP00000109781
ENSLOCP00000006526	ENSDARP00000100111
ENSLOCP00000001142	ENSDARP00000101968
ENSLOCP00000020785	ENSDARP00000121362
ENSLOCP00000007583	ENSDARP00000011396
ENSLOCP00000017090	ENSDARP00000122393
ENSLOCP00000004907	ENSDARP00000047840
ENSLOCP00000004907	ENSDARP00000060945
ENSLOCP00000006346	ENSDARP00000086789
ENSLOCP00000017659	ENSDARP00000078040
ENSLOCP00000000889	ENSDARP00000020784
ENSLOCP00000020036	ENSDARP00000111457
ENSLOCP00000008734	ENSDARP00000013157
ENSLOCP00000014576	ENSDARP00000052440
ENSLOCP00000005356	ENSDARP00000105799
ENSLOCP00000005033	ENSDARP00000058512
ENSLOCP00000004761	ENSDARP00000107372
ENSLOCP00000000938	ENSDARP00000107527
ENSLOCP00000006533	ENSDARP00000107947
ENSLOCP00000006533	ENSDARP00000053660
ENSLOCP00000001361	ENSDARP00000114340
ENSLOCP00000006948	ENSDARP00000117746
ENSLOCP00000006948	ENSDARP00000005170
ENSLOCP00000007874	ENSDARP00000101407
ENSLOCP00000013471	ENSDARP00000056104
ENSLOCP00000019945	ENSDARP00000118166
ENSLOCP00000019945	ENSDARP00000041684
ENSLOCP00000001954	ENSDARP00000098075
ENSLOCP00000001954	ENSDARP00000089131
ENSLOCP00000001962	ENSDARP00000069080
ENSLOCP00000002578	ENSDARP00000017762
ENSLOCP00000009983	ENSDARP00000052420
ENSLOCP00000009983	ENSDARP00000128041
ENSLOCP00000019179	ENSDARP00000109966
ENSLOCP00000012953	ENSDARP00000086597
ENSLOCP00000021847	ENSDARP00000106043
ENSLOCP00000015449	ENSDARP00000118811
ENSLOCP00000007340	ENSDARP00000016959
ENSLOCP00000005920	ENSDARP00000003829
ENSLOCP00000016604	ENSDARP00000086523
ENSLOCP00000019609	ENSDARP00000036828
ENSLOCP00000019609	ENSDARP00000082250
ENSLOCP00000009405	ENSDARP00000097745
ENSLOCP00000019306	ENSDARP00000123474
ENSLOCP00000011895	ENSDARP00000098876
ENSLOCP00000006448	ENSDARP00000049623
ENSLOCP00000011962	ENSDARP00000119476
ENSLOCP00000011240	ENSDARP00000105575
ENSLOCP00000006499	ENSDARP00000005680
ENSLOCP00000009471	ENSDARP00000059973
ENSLOCP00000007628	ENSDARP00000129595
ENSLOCP00000002972	ENSDARP00000052060
ENSLOCP00000009918	ENSDARP00000121183
ENSLOCP00000009918	ENSDARP00000003525
ENSLOCP00000017649	ENSDARP00000129116
ENSLOCP00000013021	ENSDARP00000008475
ENSLOCP00000006143	ENSDARP00000058968
ENSLOCP00000008680	ENSDARP00000079823
ENSLOCP00000018224	ENSDARP00000008223
ENSLOCP00000018185	ENSDARP00000104791
ENSLOCP00000019133	ENSDARP00000079585
ENSLOCP00000012778	ENSDARP00000127915
ENSLOCP00000005737	ENSDARP00000108980
ENSLOCP00000006828	ENSDARP00000019171
ENSLOCP00000006828	ENSDARP00000098897
ENSLOCP00000018546	ENSDARP00000039553
ENSLOCP00000005812	ENSDARP00000052983
ENSLOCP00000018544	ENSDARP00000007058
ENSLOCP00000016171	ENSDARP00000105944
ENSLOCP00000006853	ENSDARP00000106138
ENSLOCP00000010912	ENSDARP00000123199
ENSLOCP00000010447	ENSDARP00000102041
ENSLOCP00000010447	ENSDARP00000102786
ENSLOCP00000012104	ENSDARP00000084650
ENSLOCP00000013595	ENSDARP00000084598
ENSLOCP00000008955	ENSDARP00000088628
ENSLOCP00000008505	ENSDARP00000121158
ENSLOCP00000008505	ENSDARP00000102048
ENSLOCP00000017548	ENSDARP00000101583
ENSLOCP00000016248	ENSDARP00000062009
ENSLOCP00000009632	ENSDARP00000057433
ENSLOCP00000010916	ENSDARP00000063051
ENSLOCP00000003607	ENSDARP00000081844
ENSLOCP00000015072	ENSDARP00000115372
ENSLOCP00000003380	ENSDARP00000112407
ENSLOCP00000002426	ENSDARP00000013006
ENSLOCP00000012613	ENSDARP00000064825
ENSLOCP00000019084	ENSDARP00000040837
ENSLOCP00000016794	ENSDARP00000042673
ENSLOCP00000002147	ENSDARP00000018863
ENSLOCP00000007049	ENSDARP00000127476
ENSLOCP00000021122	ENSDARP00000099506
ENSLOCP00000004953	ENSDARP00000110909
ENSLOCP00000012614	ENSDARP00000013506
ENSLOCP00000012614	ENSDARP00000117090
ENSLOCP00000003234	ENSDARP00000102910
ENSLOCP00000006565	ENSDARP00000077830
ENSLOCP00000009421	ENSDARP00000012147
ENSLOCP00000016126	ENSDARP00000073893
ENSLOCP00000005393	ENSDARP00000104859
ENSLOCP00000019213	ENSDARP00000025072
ENSLOCP00000007722	ENSDARP00000057731
ENSLOCP00000009447	ENSDARP00000037980
ENSLOCP00000012552	ENSDARP00000075572
ENSLOCP00000012928	ENSDARP00000091375
ENSLOCP00000014564	ENSDARP00000002635
ENSLOCP00000019362	ENSDARP00000093844
ENSLOCP00000011332	ENSDARP00000108255
ENSLOCP00000016801	ENSDARP00000069715
ENSLOCP00000009470	ENSDARP00000073523
ENSLOCP00000011077	ENSDARP00000030625
ENSLOCP00000017982	ENSDARP00000014061
ENSLOCP00000017982	ENSDARP00000054692
ENSLOCP00000017364	ENSDARP00000091900
ENSLOCP00000016800	ENSDARP00000095620
ENSLOCP00000016082	ENSDARP00000106795
ENSLOCP00000003826	ENSDARP00000084007
ENSLOCP00000020442	ENSDARP00000087668
ENSLOCP00000011874	ENSDARP00000124333
ENSLOCP00000011874	ENSDARP00000099556
ENSLOCP00000020061	ENSDARP00000118167
ENSLOCP00000020061	ENSDARP00000129724
ENSLOCP00000021247	ENSDARP00000091436
ENSLOCP00000018907	ENSDARP00000109870
ENSLOCP00000018175	ENSDARP00000124246
ENSLOCP00000016135	ENSDARP00000100072
ENSLOCP00000011105	ENSDARP00000110473
ENSLOCP00000012449	ENSDARP00000129124
ENSLOCP00000014471	ENSDARP00000070686
ENSLOCP00000019926	ENSDARP00000092253
ENSLOCP00000016691	ENSDARP00000055491
ENSLOCP00000016003	ENSDARP00000087935
ENSLOCP00000016017	ENSDARP00000052637
ENSLOCP00000010175	ENSDARP00000067708
ENSLOCP00000010143	ENSDARP00000106457
ENSLOCP00000003063	ENSDARP00000012791
ENSLOCP00000010443	ENSDARP00000101326
ENSLOCP00000010443	ENSDARP00000006540
ENSLOCP00000018480	ENSDARP00000056073
ENSLOCP00000001254	ENSDARP00000122424
ENSLOCP00000001003	ENSDARP00000008913
ENSLOCP00000001148	ENSDARP00000111869
ENSLOCP00000009433	ENSDARP00000053775
ENSLOCP00000007419	ENSDARP00000059618
ENSLOCP00000007580	ENSDARP00000106564
ENSLOCP00000003101	ENSDARP00000022147
ENSLOCP00000015600	ENSDARP00000066366
ENSLOCP00000015600	ENSDARP00000095220
ENSLOCP00000014762	ENSDARP00000099181
ENSLOCP00000014741	ENSDARP00000100931
ENSLOCP00000014741	ENSDARP00000127731
ENSLOCP00000012489	ENSDARP00000101400
ENSLOCP00000007457	ENSDARP00000129655
ENSLOCP00000015152	ENSDARP00000119088
ENSLOCP00000015152	ENSDARP00000121875
ENSLOCP00000019453	ENSDARP00000073048
ENSLOCP00000016111	ENSDARP00000027644
ENSLOCP00000004793	ENSDARP00000095343
ENSLOCP00000004793	ENSDARP00000109154
ENSLOCP00000016120	ENSDARP00000019674
ENSLOCP00000016120	ENSDARP00000056452
ENSLOCP00000011258	ENSDARP00000068816
ENSLOCP00000011258	ENSDARP00000019643
ENSLOCP00000017308	ENSDARP00000106374
ENSLOCP00000010754	ENSDARP00000122397
ENSLOCP00000010754	ENSDARP00000129467
ENSLOCP00000005040	ENSDARP00000053606
ENSLOCP00000004226	ENSDARP00000057298
ENSLOCP00000004226	ENSDARP00000063586
ENSLOCP00000005055	ENSDARP00000064460
ENSLOCP00000004207	ENSDARP00000116789
ENSLOCP00000002039	ENSDARP00000024272
ENSLOCP00000020195	ENSDARP00000022487
ENSLOCP00000020758	ENSDARP00000052075
ENSLOCP00000019518	ENSDARP00000050473
ENSLOCP00000003844	ENSDARP00000074794
ENSLOCP00000016149	ENSDARP00000025373
ENSLOCP00000013403	ENSDARP00000046044
ENSLOCP00000003765	ENSDARP00000063985
ENSLOCP00000015553	ENSDARP00000058305
ENSLOCP00000015553	ENSDARP00000062984
ENSLOCP00000015536	ENSDARP00000117105
ENSLOCP00000021066	ENSDARP00000069251
ENSLOCP00000007452	ENSDARP00000080352
ENSLOCP00000007452	ENSDARP00000080348
ENSLOCP00000019661	ENSDARP00000109601
ENSLOCP00000014569	ENSDARP00000091774
ENSLOCP00000014569	ENSDARP00000104127
ENSLOCP00000014579	ENSDARP00000099065
ENSLOCP00000021145	ENSDARP00000092792
ENSLOCP00000004485	ENSDARP00000028904
ENSLOCP00000004485	ENSDARP00000114008
ENSLOCP00000003977	ENSDARP00000010917
ENSLOCP00000015256	ENSDARP00000025094
ENSLOCP00000017733	ENSDARP00000101279
ENSLOCP00000017733	ENSDARP00000001617
ENSLOCP00000001796	ENSDARP00000097628
ENSLOCP00000001796	ENSDARP00000080655
ENSLOCP00000006578	ENSDARP00000097784
ENSLOCP00000010716	ENSDARP00000098809
ENSLOCP00000005658	ENSDARP00000020703
ENSLOCP00000000809	ENSDARP00000072810
ENSLOCP00000008619	ENSDARP00000062072
ENSLOCP00000008619	ENSDARP00000092056
ENSLOCP00000017785	ENSDARP00000052905
ENSLOCP00000016973	ENSDARP00000039916
ENSLOCP00000016973	ENSDARP00000109890
ENSLOCP00000012649	ENSDARP00000079273
ENSLOCP00000015071	ENSDARP00000123999
ENSLOCP00000019197	ENSDARP00000053749
ENSLOCP00000001084	ENSDARP00000107734
ENSLOCP00000018253	ENSDARP00000083765
ENSLOCP00000007361	ENSDARP00000047652
ENSLOCP00000013226	ENSDARP00000081855
ENSLOCP00000018127	ENSDARP00000091926
ENSLOCP00000018322	ENSDARP00000109462
ENSLOCP00000013456	ENSDARP00000076606
ENSLOCP00000013456	ENSDARP00000025648
ENSLOCP00000008342	ENSDARP00000098282
ENSLOCP00000002711	ENSDARP00000011426
ENSLOCP00000018119	ENSDARP00000089635
ENSLOCP00000018119	ENSDARP00000107258
ENSLOCP00000014306	ENSDARP00000109709
ENSLOCP00000014306	ENSDARP00000045814
ENSLOCP00000019589	ENSDARP00000019206
ENSLOCP00000015075	ENSDARP00000060763
ENSLOCP00000020291	ENSDARP00000046463
ENSLOCP00000008490	ENSDARP00000010533
ENSLOCP00000002488	ENSDARP00000105365
ENSLOCP00000002663	ENSDARP00000094247
ENSLOCP00000002663	ENSDARP00000069273
ENSLOCP00000021031	ENSDARP00000091908
ENSLOCP00000004459	ENSDARP00000106068
ENSLOCP00000020394	ENSDARP00000014920
ENSLOCP00000020773	ENSDARP00000113517
ENSLOCP00000001781	ENSDARP00000106281
ENSLOCP00000001781	ENSDARP00000108347
ENSLOCP00000014227	ENSDARP00000088385
ENSLOCP00000001299	ENSDARP00000120338
ENSLOCP00000004757	ENSDARP00000064175
ENSLOCP00000013465	ENSDARP00000049239
ENSLOCP00000013970	ENSDARP00000006800
ENSLOCP00000018471	ENSDARP00000031665
ENSLOCP00000005419	ENSDARP00000119208
ENSLOCP00000006667	ENSDARP00000078459
ENSLOCP00000017850	ENSDARP00000106886
ENSLOCP00000011010	ENSDARP00000078354
ENSLOCP00000005447	ENSDARP00000089497
ENSLOCP00000020933	ENSDARP00000075190
ENSLOCP00000007685	ENSDARP00000117865
ENSLOCP00000017282	ENSDARP00000045678
ENSLOCP00000017282	ENSDARP00000109120
ENSLOCP00000008753	ENSDARP00000016784
ENSLOCP00000008429	ENSDARP00000122069
ENSLOCP00000019524	ENSDARP00000105750
ENSLOCP00000019526	ENSDARP00000128113
ENSLOCP00000019528	ENSDARP00000068002
ENSLOCP00000017582	ENSDARP00000114765
ENSLOCP00000017755	ENSDARP00000122045
ENSLOCP00000019207	ENSDARP00000068054
ENSLOCP00000016494	ENSDARP00000128272
ENSLOCP00000012612	ENSDARP00000054743
ENSLOCP00000001689	ENSDARP00000059513
ENSLOCP00000001689	ENSDARP00000067176
ENSLOCP00000019939	ENSDARP00000093008
ENSLOCP00000019939	ENSDARP00000079805
ENSLOCP00000001541	ENSDARP00000108227
ENSLOCP00000001021	ENSDARP00000077949
ENSLOCP00000007379	ENSDARP00000026364
ENSLOCP00000018274	ENSDARP00000123087
ENSLOCP00000012336	ENSDARP00000028379
ENSLOCP00000020213	ENSDARP00000075251
ENSLOCP00000020213	ENSDARP00000071623
ENSLOCP00000018271	ENSDARP00000072527
ENSLOCP00000012326	ENSDARP00000110487
ENSLOCP00000012326	ENSDARP00000030834
ENSLOCP00000001894	ENSDARP00000093395
ENSLOCP00000004623	ENSDARP00000102577
ENSLOCP00000006247	ENSDARP00000114103
ENSLOCP00000012176	ENSDARP00000069214
ENSLOCP00000008344	ENSDARP00000116818
ENSLOCP00000012014	ENSDARP00000077012
ENSLOCP00000004731	ENSDARP00000077905
ENSLOCP00000009358	ENSDARP00000079578
ENSLOCP00000018216	ENSDARP00000077013
ENSLOCP00000006899	ENSDARP00000034827
ENSLOCP00000019725	ENSDARP00000118891
ENSLOCP00000019725	ENSDARP00000103999
ENSLOCP00000013506	ENSDARP00000099612
ENSLOCP00000018203	ENSDARP00000064393
ENSLOCP00000018203	ENSDARP00000113608
ENSLOCP00000012560	ENSDARP00000044422
ENSLOCP00000012560	ENSDARP00000119378
ENSLOCP00000014625	ENSDARP00000106287
ENSLOCP00000011702	ENSDARP00000126959
ENSLOCP00000004154	ENSDARP00000075402
ENSLOCP00000004516	ENSDARP00000098186
ENSLOCP00000017471	ENSDARP00000045035
ENSLOCP00000011163	ENSDARP00000015303
ENSLOCP00000011163	ENSDARP00000109941
ENSLOCP00000020251	ENSDARP00000089603
ENSLOCP00000020287	ENSDARP00000077021
ENSLOCP00000007217	ENSDARP00000083042
ENSLOCP00000000876	ENSDARP00000104940
ENSLOCP00000003376	ENSDARP00000067932
ENSLOCP00000011255	ENSDARP00000061163
ENSLOCP00000021189	ENSDARP00000061134
ENSLOCP00000002235	ENSDARP00000119520
ENSLOCP00000003249	ENSDARP00000035859
ENSLOCP00000019473	ENSDARP00000030813
ENSLOCP00000013472	ENSDARP00000088399
ENSLOCP00000018778	ENSDARP00000014010
ENSLOCP00000017623	ENSDARP00000110320
ENSLOCP00000009993	ENSDARP00000109557
ENSLOCP00000009993	ENSDARP00000036256
ENSLOCP00000003471	ENSDARP00000040307
ENSLOCP00000001969	ENSDARP00000039821
ENSLOCP00000001969	ENSDARP00000011705
ENSLOCP00000022429	ENSDARP00000117905
ENSLOCP00000021935	ENSDARP00000006334
ENSLOCP00000021935	ENSDARP00000109638
ENSLOCP00000022309	ENSDARP00000114769
ENSLOCP00000019632	ENSDARP00000029675
ENSLOCP00000011378	ENSDARP00000105398
ENSLOCP00000005824	ENSDARP00000104950
ENSLOCP00000017842	ENSDARP00000037689
ENSLOCP00000019045	ENSDARP00000072911
ENSLOCP00000019295	ENSDARP00000066933
ENSLOCP00000019299	ENSDARP00000066932
ENSLOCP00000014495	ENSDARP00000092355
ENSLOCP00000002207	ENSDARP00000001039
ENSLOCP00000000046	ENSDARP00000095486
ENSLOCP00000000046	ENSDARP00000080646
ENSLOCP00000017175	ENSDARP00000127303
ENSLOCP00000017175	ENSDARP00000122795
ENSLOCP00000007629	ENSDARP00000103363
ENSLOCP00000010114	ENSDARP00000098618
ENSLOCP00000009013	ENSDARP00000098410
ENSLOCP00000009065	ENSDARP00000128029
ENSLOCP00000011158	ENSDARP00000098684
ENSLOCP00000006055	ENSDARP00000111989
ENSLOCP00000011588	ENSDARP00000077638
ENSLOCP00000013253	ENSDARP00000111319
ENSLOCP00000013984	ENSDARP00000028542
ENSLOCP00000021070	ENSDARP00000097773
ENSLOCP00000001059	ENSDARP00000108057
ENSLOCP00000015979	ENSDARP00000041235
ENSLOCP00000007485	ENSDARP00000104544
ENSLOCP00000018776	ENSDARP00000032295
ENSLOCP00000021177	ENSDARP00000116051
ENSLOCP00000007029	ENSDARP00000126208
ENSLOCP00000010750	ENSDARP00000109588
ENSLOCP00000010750	ENSDARP00000007599
ENSLOCP00000016847	ENSDARP00000101821
ENSLOCP00000019055	ENSDARP00000038316
ENSLOCP00000013710	ENSDARP00000066188
ENSLOCP00000013710	ENSDARP00000116649
ENSLOCP00000018177	ENSDARP00000058320
ENSLOCP00000010257	ENSDARP00000117687
ENSLOCP00000015642	ENSDARP00000111119
ENSLOCP00000010004	ENSDARP00000104626
ENSLOCP00000003959	ENSDARP00000078166
ENSLOCP00000005107	ENSDARP00000121795
ENSLOCP00000010365	ENSDARP00000068089
ENSLOCP00000004821	ENSDARP00000094167
ENSLOCP00000006185	ENSDARP00000099261
ENSLOCP00000001873	ENSDARP00000024335
ENSLOCP00000001873	ENSDARP00000090686
ENSLOCP00000000044	ENSDARP00000097889
ENSLOCP00000000044	ENSDARP00000098001
ENSLOCP00000009374	ENSDARP00000027821
ENSLOCP00000009374	ENSDARP00000111756
ENSLOCP00000016040	ENSDARP00000104945
ENSLOCP00000021298	ENSDARP00000124695
ENSLOCP00000003613	ENSDARP00000101793
ENSLOCP00000003613	ENSDARP00000110965
ENSLOCP00000002575	ENSDARP00000120365
ENSLOCP00000013512	ENSDARP00000082784
ENSLOCP00000009795	ENSDARP00000103750
ENSLOCP00000003601	ENSDARP00000030418
ENSLOCP00000004778	ENSDARP00000062190
ENSLOCP00000004697	ENSDARP00000077039
ENSLOCP00000004697	ENSDARP00000111021
ENSLOCP00000008012	ENSDARP00000091264
ENSLOCP00000008012	ENSDARP00000110333
ENSLOCP00000014668	ENSDARP00000067629
ENSLOCP00000014668	ENSDARP00000085044
ENSLOCP00000015875	ENSDARP00000007836
ENSLOCP00000006242	ENSDARP00000018632
ENSLOCP00000006242	ENSDARP00000045932
ENSLOCP00000007493	ENSDARP00000051402
ENSLOCP00000007493	ENSDARP00000114502
ENSLOCP00000009760	ENSDARP00000095328
ENSLOCP00000009760	ENSDARP00000032601
ENSLOCP00000005861	ENSDARP00000092425
ENSLOCP00000001848	ENSDARP00000101478
ENSLOCP00000008215	ENSDARP00000092068
ENSLOCP00000008179	ENSDARP00000084700
ENSLOCP00000008179	ENSDARP00000079303
ENSLOCP00000020161	ENSDARP00000051104
ENSLOCP00000020161	ENSDARP00000067260
ENSLOCP00000020208	ENSDARP00000128595
ENSLOCP00000018594	ENSDARP00000086446
ENSLOCP00000003504	ENSDARP00000109667
ENSLOCP00000020373	ENSDARP00000129129
ENSLOCP00000002245	ENSDARP00000094710
ENSLOCP00000005952	ENSDARP00000117556
ENSLOCP00000017532	ENSDARP00000095187
ENSLOCP00000017532	ENSDARP00000026805
ENSLOCP00000021347	ENSDARP00000069597
ENSLOCP00000005221	ENSDARP00000109180
ENSLOCP00000015051	ENSDARP00000093113
ENSLOCP00000015458	ENSDARP00000091828
ENSLOCP00000006402	ENSDARP00000057524
ENSLOCP00000002216	ENSDARP00000077702
ENSLOCP00000002216	ENSDARP00000080290
ENSLOCP00000019565	ENSDARP00000101110
ENSLOCP00000014030	ENSDARP00000073439
ENSLOCP00000004614	ENSDARP00000106240
ENSLOCP00000004050	ENSDARP00000118753
ENSLOCP00000000246	ENSDARP00000119475
ENSLOCP00000000246	ENSDARP00000122486
ENSLOCP00000016808	ENSDARP00000128562
ENSLOCP00000016808	ENSDARP00000126045
ENSLOCP00000006604	ENSDARP00000098491
ENSLOCP00000006604	ENSDARP00000055022
ENSLOCP00000016806	ENSDARP00000057324
ENSLOCP00000016806	ENSDARP00000099217
ENSLOCP00000000222	ENSDARP00000118548
ENSLOCP00000000222	ENSDARP00000094670
ENSLOCP00000001823	ENSDARP00000078963
ENSLOCP00000003174	ENSDARP00000121065
ENSLOCP00000008710	ENSDARP00000113858
ENSLOCP00000008710	ENSDARP00000047200
ENSLOCP00000021302	ENSDARP00000076873
ENSLOCP00000002027	ENSDARP00000093925
ENSLOCP00000003711	ENSDARP00000054451
ENSLOCP00000003711	ENSDARP00000113100
ENSLOCP00000001407	ENSDARP00000002935
ENSLOCP00000013996	ENSDARP00000066410
ENSLOCP00000000159	ENSDARP00000086549
ENSLOCP00000003313	ENSDARP00000073621
ENSLOCP00000005911	ENSDARP00000107675
ENSLOCP00000003804	ENSDARP00000003397
ENSLOCP00000003804	ENSDARP00000108198
ENSLOCP00000019706	ENSDARP00000124029
ENSLOCP00000013492	ENSDARP00000093555
ENSLOCP00000013006	ENSDARP00000094162
ENSLOCP00000020482	ENSDARP00000094885
ENSLOCP00000018516	ENSDARP00000111917
ENSLOCP00000005643	ENSDARP00000055708
ENSLOCP00000005353	ENSDARP00000092351
ENSLOCP00000017301	ENSDARP00000111735
ENSLOCP00000006003	ENSDARP00000018393
ENSLOCP00000008839	ENSDARP00000073394
ENSLOCP00000013373	ENSDARP00000098436
ENSLOCP00000004901	ENSDARP00000108551
ENSLOCP00000013953	ENSDARP00000102728
ENSLOCP00000010520	ENSDARP00000098758
ENSLOCP00000010551	ENSDARP00000011500
ENSLOCP00000011038	ENSDARP00000119695
ENSLOCP00000010581	ENSDARP00000107042
ENSLOCP00000010581	ENSDARP00000121180
ENSLOCP00000006693	ENSDARP00000120230
ENSLOCP00000011510	ENSDARP00000117311
ENSLOCP00000018383	ENSDARP00000083949
ENSLOCP00000005299	ENSDARP00000064746
ENSLOCP00000000480	ENSDARP00000108993
ENSLOCP00000005593	ENSDARP00000018087
ENSLOCP00000005593	ENSDARP00000099244
ENSLOCP00000022225	ENSDARP00000064832
ENSLOCP00000001520	ENSDARP00000118205
ENSLOCP00000021137	ENSDARP00000106725
ENSLOCP00000019545	ENSDARP00000047006
ENSLOCP00000002445	ENSDARP00000091933
ENSLOCP00000006609	ENSDARP00000070437
ENSLOCP00000007633	ENSDARP00000058513
ENSLOCP00000007633	ENSDARP00000098418
ENSLOCP00000002749	ENSDARP00000025120
ENSLOCP00000007449	ENSDARP00000116922
ENSLOCP00000019935	ENSDARP00000094377
ENSLOCP00000011379	ENSDARP00000113955
ENSLOCP00000017777	ENSDARP00000003150
ENSLOCP00000007280	ENSDARP00000008085
ENSLOCP00000003880	ENSDARP00000046612
ENSLOCP00000018190	ENSDARP00000102140
ENSLOCP00000012033	ENSDARP00000098114
ENSLOCP00000000818	ENSDARP00000059885
ENSLOCP00000002181	ENSDARP00000048506
ENSLOCP00000018932	ENSDARP00000013329
ENSLOCP00000018932	ENSDARP00000106067
ENSLOCP00000015379	ENSDARP00000012255
ENSLOCP00000015379	ENSDARP00000087115
ENSLOCP00000020033	ENSDARP00000102127
ENSLOCP00000001598	ENSDARP00000070464
ENSLOCP00000007296	ENSDARP00000093348
ENSLOCP00000007296	ENSDARP00000051004
ENSLOCP00000010070	ENSDARP00000057304
ENSLOCP00000011440	ENSDARP00000057589
ENSLOCP00000014096	ENSDARP00000108943
ENSLOCP00000007824	ENSDARP00000093167
ENSLOCP00000014117	ENSDARP00000002460
ENSLOCP00000014107	ENSDARP00000051145
ENSLOCP00000002613	ENSDARP00000055349
ENSLOCP00000009922	ENSDARP00000085707
ENSLOCP00000004498	ENSDARP00000103082
ENSLOCP00000008216	ENSDARP00000117915
ENSLOCP00000008910	ENSDARP00000110688
ENSLOCP00000014035	ENSDARP00000073434
ENSLOCP00000002496	ENSDARP00000107971
ENSLOCP00000007723	ENSDARP00000101176
ENSLOCP00000007620	ENSDARP00000101258
ENSLOCP00000002225	ENSDARP00000085013
ENSLOCP00000009982	ENSDARP00000108491
ENSLOCP00000019193	ENSDARP00000063703
ENSLOCP00000016722	ENSDARP00000112846
ENSLOCP00000011965	ENSDARP00000048886
ENSLOCP00000011965	ENSDARP00000002532
ENSLOCP00000020080	ENSDARP00000014325
ENSLOCP00000005783	ENSDARP00000053403
ENSLOCP00000019185	ENSDARP00000091516
ENSLOCP00000012674	ENSDARP00000069657
ENSLOCP00000012674	ENSDARP00000123484
ENSLOCP00000005296	ENSDARP00000129096
ENSLOCP00000003287	ENSDARP00000033122
ENSLOCP00000018474	ENSDARP00000095533
ENSLOCP00000010604	ENSDARP00000069870
ENSLOCP00000003378	ENSDARP00000050176
ENSLOCP00000010054	ENSDARP00000105882
ENSLOCP00000019819	ENSDARP00000006228
ENSLOCP00000007257	ENSDARP00000014980
ENSLOCP00000007257	ENSDARP00000108067
ENSLOCP00000021652	ENSDARP00000065669
ENSLOCP00000022460	ENSDARP00000118761
ENSLOCP00000022460	ENSDARP00000129035
ENSLOCP00000021688	ENSDARP00000110712
ENSLOCP00000019618	ENSDARP00000111556
ENSLOCP00000019618	ENSDARP00000111169
ENSLOCP00000022091	ENSDARP00000123464
ENSLOCP00000004204	ENSDARP00000113432
ENSLOCP00000008543	ENSDARP00000121566
ENSLOCP00000011839	ENSDARP00000078258
ENSLOCP00000013145	ENSDARP00000093285
ENSLOCP00000013145	ENSDARP00000101777
ENSLOCP00000021590	ENSDARP00000099736
ENSLOCP00000008685	ENSDARP00000106854
ENSLOCP00000008726	ENSDARP00000112558
ENSLOCP00000004373	ENSDARP00000018055
ENSLOCP00000004373	ENSDARP00000117469
ENSLOCP00000008789	ENSDARP00000010335
ENSLOCP00000008789	ENSDARP00000100341
ENSLOCP00000010061	ENSDARP00000058495
ENSLOCP00000011092	ENSDARP00000128615
ENSLOCP00000021278	ENSDARP00000016314
ENSLOCP00000006993	ENSDARP00000121973
ENSLOCP00000017639	ENSDARP00000046688
ENSLOCP00000010884	ENSDARP00000067665
ENSLOCP00000010840	ENSDARP00000047070
ENSLOCP00000010840	ENSDARP00000098435
ENSLOCP00000012831	ENSDARP00000014840
ENSLOCP00000003355	ENSDARP00000042677
ENSLOCP00000021018	ENSDARP00000043315
ENSLOCP00000015252	ENSDARP00000064900
ENSLOCP00000011651	ENSDARP00000043161
ENSLOCP00000013287	ENSDARP00000123784
ENSLOCP00000008358	ENSDARP00000023124
ENSLOCP00000008358	ENSDARP00000019093
ENSLOCP00000014891	ENSDARP00000104305
ENSLOCP00000002608	ENSDARP00000099211
ENSLOCP00000006896	ENSDARP00000065555
ENSLOCP00000018708	ENSDARP00000098660
ENSLOCP00000006698	ENSDARP00000105864
ENSLOCP00000006698	ENSDARP00000079991
ENSLOCP00000001338	ENSDARP00000013812
ENSLOCP00000015784	ENSDARP00000102404
ENSLOCP00000009322	ENSDARP00000117778
ENSLOCP00000012690	ENSDARP00000061155
ENSLOCP00000012690	ENSDARP00000082723
ENSLOCP00000010217	ENSDARP00000089458
ENSLOCP00000015129	ENSDARP00000062698
ENSLOCP00000015216	ENSDARP00000065233
ENSLOCP00000017122	ENSDARP00000110875
ENSLOCP00000017122	ENSDARP00000052476
ENSLOCP00000010059	ENSDARP00000124944
ENSLOCP00000016032	ENSDARP00000100285
ENSLOCP00000004451	ENSDARP00000066702
ENSLOCP00000004451	ENSDARP00000104887
ENSLOCP00000003772	ENSDARP00000065852
ENSLOCP00000003772	ENSDARP00000066124
ENSLOCP00000006481	ENSDARP00000008564
ENSLOCP00000019551	ENSDARP00000061357
ENSLOCP00000014513	ENSDARP00000015825
ENSLOCP00000005710	ENSDARP00000005989
ENSLOCP00000004014	ENSDARP00000119398
ENSLOCP00000007253	ENSDARP00000105402
ENSLOCP00000019030	ENSDARP00000111705
ENSLOCP00000022199	ENSDARP00000056285
ENSLOCP00000021966	ENSDARP00000072101
ENSLOCP00000018347	ENSDARP00000120631
ENSLOCP00000018347	ENSDARP00000110058
ENSLOCP00000001627	ENSDARP00000068140
ENSLOCP00000014694	ENSDARP00000111440
ENSLOCP00000007157	ENSDARP00000102258
ENSLOCP00000021695	ENSDARP00000050618
ENSLOCP00000010525	ENSDARP00000024256
ENSLOCP00000017345	ENSDARP00000019940
ENSLOCP00000015305	ENSDARP00000113054
ENSLOCP00000016622	ENSDARP00000101191
ENSLOCP00000017587	ENSDARP00000036893
ENSLOCP00000007894	ENSDARP00000098560
ENSLOCP00000020501	ENSDARP00000011155
ENSLOCP00000008324	ENSDARP00000022486
ENSLOCP00000003311	ENSDARP00000106616
ENSLOCP00000010259	ENSDARP00000019087
ENSLOCP00000004705	ENSDARP00000107390
ENSLOCP00000008128	ENSDARP00000069275
ENSLOCP00000008481	ENSDARP00000065205
ENSLOCP00000013473	ENSDARP00000037121
ENSLOCP00000013473	ENSDARP00000080844
ENSLOCP00000001805	ENSDARP00000123093
ENSLOCP00000014068	ENSDARP00000000748
ENSLOCP00000012841	ENSDARP00000006873
ENSLOCP00000020186	ENSDARP00000098822
ENSLOCP00000010723	ENSDARP00000119169
ENSLOCP00000010751	ENSDARP00000057735
ENSLOCP00000013990	ENSDARP00000121323
ENSLOCP00000009672	ENSDARP00000114284
ENSLOCP00000009672	ENSDARP00000118698
ENSLOCP00000018788	ENSDARP00000120347
ENSLOCP00000021427	ENSDARP00000108405
ENSLOCP00000006662	ENSDARP00000101408
ENSLOCP00000006662	ENSDARP00000127739
ENSLOCP00000003566	ENSDARP00000124000
ENSLOCP00000021899	ENSDARP00000065118
ENSLOCP00000021512	ENSDARP00000126440
ENSLOCP00000006228	ENSDARP00000044370
ENSLOCP00000008781	ENSDARP00000101166
ENSLOCP00000005977	ENSDARP00000100378
ENSLOCP00000003646	ENSDARP00000129043
ENSLOCP00000010444	ENSDARP00000107840
ENSLOCP00000000240	ENSDARP00000105606
ENSLOCP00000018454	ENSDARP00000068009
ENSLOCP00000018454	ENSDARP00000107380
ENSLOCP00000006716	ENSDARP00000073110
ENSLOCP00000011321	ENSDARP00000073658
ENSLOCP00000005913	ENSDARP00000020000
ENSLOCP00000006333	ENSDARP00000007208
ENSLOCP00000003782	ENSDARP00000078769
ENSLOCP00000016038	ENSDARP00000101760
ENSLOCP00000011383	ENSDARP00000110955
ENSLOCP00000012784	ENSDARP00000043125
ENSLOCP00000007220	ENSDARP00000107242
ENSLOCP00000005472	ENSDARP00000106580
ENSLOCP00000005232	ENSDARP00000073959
ENSLOCP00000014168	ENSDARP00000007186
ENSLOCP00000000168	ENSDARP00000030718
ENSLOCP00000010130	ENSDARP00000023293
ENSLOCP00000010130	ENSDARP00000109007
ENSLOCP00000004123	ENSDARP00000074529
ENSLOCP00000004123	ENSDARP00000121140
ENSLOCP00000005379	ENSDARP00000091084
ENSLOCP00000009388	ENSDARP00000116091
ENSLOCP00000005993	ENSDARP00000013960
ENSLOCP00000009985	ENSDARP00000073468
ENSLOCP00000002485	ENSDARP00000005772
ENSLOCP00000010022	ENSDARP00000078285
ENSLOCP00000004068	ENSDARP00000053683
ENSLOCP00000018255	ENSDARP00000074907
ENSLOCP00000007915	ENSDARP00000073367
ENSLOCP00000010992	ENSDARP00000101307
ENSLOCP00000017760	ENSDARP00000099592
ENSLOCP00000004967	ENSDARP00000103890
ENSLOCP00000017392	ENSDARP00000066677
ENSLOCP00000018843	ENSDARP00000111926
ENSLOCP00000011195	ENSDARP00000056522
ENSLOCP00000011223	ENSDARP00000057637
ENSLOCP00000018674	ENSDARP00000112428
ENSLOCP00000003759	ENSDARP00000065850
ENSLOCP00000009105	ENSDARP00000122149
ENSLOCP00000002324	ENSDARP00000087565
ENSLOCP00000018143	ENSDARP00000002483
ENSLOCP00000013495	ENSDARP00000089645
ENSLOCP00000004282	ENSDARP00000026726
ENSLOCP00000004282	ENSDARP00000069945
ENSLOCP00000002233	ENSDARP00000110892
ENSLOCP00000021344	ENSDARP00000027703
ENSLOCP00000017437	ENSDARP00000089585
ENSLOCP00000007332	ENSDARP00000087966
ENSLOCP00000017678	ENSDARP00000090285
ENSLOCP00000006726	ENSDARP00000091415
ENSLOCP00000001637	ENSDARP00000093185
ENSLOCP00000003351	ENSDARP00000083017
ENSLOCP00000005108	ENSDARP00000123346
ENSLOCP00000005108	ENSDARP00000122328
ENSLOCP00000016692	ENSDARP00000098249
ENSLOCP00000011477	ENSDARP00000115648
ENSLOCP00000005346	ENSDARP00000082852
ENSLOCP00000015873	ENSDARP00000086017
ENSLOCP00000019684	ENSDARP00000086016
ENSLOCP00000020448	ENSDARP00000009248
ENSLOCP00000003567	ENSDARP00000103866
ENSLOCP00000003567	ENSDARP00000107114
ENSLOCP00000010718	ENSDARP00000087386
ENSLOCP00000018366	ENSDARP00000072649
ENSLOCP00000007180	ENSDARP00000119225
ENSLOCP00000002991	ENSDARP00000091347
ENSLOCP00000013425	ENSDARP00000120829
ENSLOCP00000010710	ENSDARP00000088115
ENSLOCP00000014830	ENSDARP00000064077
ENSLOCP00000007760	ENSDARP00000072426
ENSLOCP00000007760	ENSDARP00000024471
ENSLOCP00000009722	ENSDARP00000054597
ENSLOCP00000009722	ENSDARP00000068226
ENSLOCP00000002448	ENSDARP00000083002
ENSLOCP00000016103	ENSDARP00000108364
ENSLOCP00000004011	ENSDARP00000127790
ENSLOCP00000002374	ENSDARP00000051665
ENSLOCP00000001500	ENSDARP00000063550
ENSLOCP00000004242	ENSDARP00000109769
ENSLOCP00000004242	ENSDARP00000086614
ENSLOCP00000011089	ENSDARP00000104731
ENSLOCP00000016565	ENSDARP00000008977
ENSLOCP00000016565	ENSDARP00000103131
ENSLOCP00000013304	ENSDARP00000114731
ENSLOCP00000017846	ENSDARP00000040170
ENSLOCP00000015703	ENSDARP00000087834
ENSLOCP00000006398	ENSDARP00000065858
ENSLOCP00000007534	ENSDARP00000078136
ENSLOCP00000003529	ENSDARP00000045176
ENSLOCP00000016401	ENSDARP00000055472
ENSLOCP00000016401	ENSDARP00000007188
ENSLOCP00000007057	ENSDARP00000122058
ENSLOCP00000007057	ENSDARP00000055170
ENSLOCP00000013945	ENSDARP00000012720
ENSLOCP00000009233	ENSDARP00000121375
ENSLOCP00000009233	ENSDARP00000102138
ENSLOCP00000014210	ENSDARP00000011428
ENSLOCP00000018245	ENSDARP00000067931
ENSLOCP00000006490	ENSDARP00000028641
ENSLOCP00000006490	ENSDARP00000010419
ENSLOCP00000004841	ENSDARP00000107433
ENSLOCP00000005570	ENSDARP00000004932
ENSLOCP00000005570	ENSDARP00000018197
ENSLOCP00000011600	ENSDARP00000061954
ENSLOCP00000002447	ENSDARP00000102663
ENSLOCP00000017668	ENSDARP00000093820
ENSLOCP00000004148	ENSDARP00000125623
ENSLOCP00000016582	ENSDARP00000059319
ENSLOCP00000018694	ENSDARP00000020283
ENSLOCP00000017826	ENSDARP00000077543
ENSLOCP00000018478	ENSDARP00000085982
ENSLOCP00000020976	ENSDARP00000011866
ENSLOCP00000020203	ENSDARP00000019419
ENSLOCP00000014207	ENSDARP00000103928
ENSLOCP00000020679	ENSDARP00000093469
ENSLOCP00000012005	ENSDARP00000091500
ENSLOCP00000003330	ENSDARP00000098790
ENSLOCP00000002611	ENSDARP00000058551
ENSLOCP00000002611	ENSDARP00000043822
ENSLOCP00000001895	ENSDARP00000099232
ENSLOCP00000018089	ENSDARP00000115356
ENSLOCP00000021223	ENSDARP00000055323
ENSLOCP00000005462	ENSDARP00000093139
ENSLOCP00000019143	ENSDARP00000112921
ENSLOCP00000002743	ENSDARP00000094806
ENSLOCP00000017875	ENSDARP00000010745
ENSLOCP00000018765	ENSDARP00000069762
ENSLOCP00000016689	ENSDARP00000088594
ENSLOCP00000016689	ENSDARP00000083835
ENSLOCP00000009744	ENSDARP00000013993
ENSLOCP00000009744	ENSDARP00000062873
ENSLOCP00000010411	ENSDARP00000003281
ENSLOCP00000010411	ENSDARP00000115804
ENSLOCP00000007095	ENSDARP00000069637
ENSLOCP00000005092	ENSDARP00000114446
ENSLOCP00000004760	ENSDARP00000019575
ENSLOCP00000004760	ENSDARP00000006495
ENSLOCP00000009579	ENSDARP00000052520
ENSLOCP00000002781	ENSDARP00000101834
ENSLOCP00000002781	ENSDARP00000098057
ENSLOCP00000009822	ENSDARP00000067888
ENSLOCP00000004134	ENSDARP00000093770
ENSLOCP00000004134	ENSDARP00000084749
ENSLOCP00000017556	ENSDARP00000079474
ENSLOCP00000007716	ENSDARP00000056962
ENSLOCP00000007716	ENSDARP00000110937
ENSLOCP00000011977	ENSDARP00000015367
ENSLOCP00000020822	ENSDARP00000119606
ENSLOCP00000004543	ENSDARP00000118392
ENSLOCP00000004543	ENSDARP00000118182
ENSLOCP00000018646	ENSDARP00000094246
ENSLOCP00000008045	ENSDARP00000088317
ENSLOCP00000002797	ENSDARP00000095133
ENSLOCP00000018336	ENSDARP00000031559
ENSLOCP00000011743	ENSDARP00000061852
ENSLOCP00000017324	ENSDARP00000091884
ENSLOCP00000004852	ENSDARP00000038591
ENSLOCP00000004852	ENSDARP00000101636
ENSLOCP00000014296	ENSDARP00000040954
ENSLOCP00000014267	ENSDARP00000105896
ENSLOCP00000014267	ENSDARP00000078311
ENSLOCP00000017734	ENSDARP00000059139
ENSLOCP00000019056	ENSDARP00000112717
ENSLOCP00000007552	ENSDARP00000093754
ENSLOCP00000002901	ENSDARP00000098505
ENSLOCP00000008912	ENSDARP00000100165
ENSLOCP00000016143	ENSDARP00000074395
ENSLOCP00000011268	ENSDARP00000083566
ENSLOCP00000014255	ENSDARP00000107838
ENSLOCP00000015416	ENSDARP00000101331
ENSLOCP00000012702	ENSDARP00000004018
ENSLOCP00000014402	ENSDARP00000024532
ENSLOCP00000014402	ENSDARP00000106658
ENSLOCP00000010755	ENSDARP00000118126
ENSLOCP00000017072	ENSDARP00000085288
ENSLOCP00000010301	ENSDARP00000129223
ENSLOCP00000004403	ENSDARP00000098193
ENSLOCP00000016384	ENSDARP00000093977
ENSLOCP00000016384	ENSDARP00000021648
ENSLOCP00000005426	ENSDARP00000072241
ENSLOCP00000019211	ENSDARP00000014581
ENSLOCP00000007969	ENSDARP00000085966
ENSLOCP00000007969	ENSDARP00000078148
ENSLOCP00000012283	ENSDARP00000117099
ENSLOCP00000012283	ENSDARP00000108440
ENSLOCP00000014935	ENSDARP00000089604
ENSLOCP00000014935	ENSDARP00000121254
ENSLOCP00000016441	ENSDARP00000073910
ENSLOCP00000003103	ENSDARP00000114025
ENSLOCP00000003263	ENSDARP00000115419
ENSLOCP00000005785	ENSDARP00000058369
ENSLOCP00000005791	ENSDARP00000020458
ENSLOCP00000002966	ENSDARP00000109736
ENSLOCP00000013149	ENSDARP00000093662
ENSLOCP00000004702	ENSDARP00000087219
ENSLOCP00000017049	ENSDARP00000049719
ENSLOCP00000008084	ENSDARP00000109027
ENSLOCP00000004920	ENSDARP00000032448
ENSLOCP00000017629	ENSDARP00000117843
ENSLOCP00000017316	ENSDARP00000090977
ENSLOCP00000019381	ENSDARP00000001051
ENSLOCP00000002321	ENSDARP00000054006
ENSLOCP00000002321	ENSDARP00000115491
ENSLOCP00000011384	ENSDARP00000037339
ENSLOCP00000011921	ENSDARP00000092724
ENSLOCP00000013274	ENSDARP00000121626
ENSLOCP00000015509	ENSDARP00000057866
ENSLOCP00000000745	ENSDARP00000036949
ENSLOCP00000007657	ENSDARP00000070580
ENSLOCP00000019895	ENSDARP00000129510
ENSLOCP00000004097	ENSDARP00000047895
ENSLOCP00000004097	ENSDARP00000120021
ENSLOCP00000002772	ENSDARP00000091395
ENSLOCP00000001134	ENSDARP00000098890
ENSLOCP00000011424	ENSDARP00000074512
ENSLOCP00000011424	ENSDARP00000121706
ENSLOCP00000000611	ENSDARP00000085674
ENSLOCP00000000611	ENSDARP00000087041
ENSLOCP00000007064	ENSDARP00000078889
ENSLOCP00000007064	ENSDARP00000102277
ENSLOCP00000015542	ENSDARP00000086172
ENSLOCP00000013294	ENSDARP00000116599
ENSLOCP00000015277	ENSDARP00000098718
ENSLOCP00000000813	ENSDARP00000106714
ENSLOCP00000009666	ENSDARP00000114663
ENSLOCP00000008113	ENSDARP00000125954
ENSLOCP00000017376	ENSDARP00000114939
ENSLOCP00000018940	ENSDARP00000091972
ENSLOCP00000017609	ENSDARP00000098087
ENSLOCP00000013227	ENSDARP00000115423
ENSLOCP00000009084	ENSDARP00000103321
ENSLOCP00000014125	ENSDARP00000077321
ENSLOCP00000001838	ENSDARP00000094372
ENSLOCP00000018682	ENSDARP00000064026
ENSLOCP00000002962	ENSDARP00000071771
ENSLOCP00000006493	ENSDARP00000013509
ENSLOCP00000003146	ENSDARP00000105125
ENSLOCP00000010450	ENSDARP00000038588
ENSLOCP00000006384	ENSDARP00000092401
ENSLOCP00000006572	ENSDARP00000090736
ENSLOCP00000016723	ENSDARP00000066758
ENSLOCP00000004098	ENSDARP00000090595
ENSLOCP00000001908	ENSDARP00000123832
ENSLOCP00000001908	ENSDARP00000071871
ENSLOCP00000002105	ENSDARP00000014968
ENSLOCP00000003347	ENSDARP00000060416
ENSLOCP00000020568	ENSDARP00000127594
ENSLOCP00000002087	ENSDARP00000015430
ENSLOCP00000002087	ENSDARP00000110197
ENSLOCP00000009151	ENSDARP00000022009
ENSLOCP00000016453	ENSDARP00000012861
ENSLOCP00000016453	ENSDARP00000042188
ENSLOCP00000013460	ENSDARP00000071589
ENSLOCP00000002117	ENSDARP00000021993
ENSLOCP00000017197	ENSDARP00000045582
ENSLOCP00000020329	ENSDARP00000109572
ENSLOCP00000008708	ENSDARP00000102789
ENSLOCP00000002012	ENSDARP00000000004
ENSLOCP00000022407	ENSDARP00000084629
ENSLOCP00000017946	ENSDARP00000076420
ENSLOCP00000020924	ENSDARP00000058776
ENSLOCP00000019441	ENSDARP00000031200
ENSLOCP00000008031	ENSDARP00000040700
ENSLOCP00000008031	ENSDARP00000089186
ENSLOCP00000008516	ENSDARP00000045244
ENSLOCP00000011043	ENSDARP00000118972
ENSLOCP00000020169	ENSDARP00000117791
ENSLOCP00000000807	ENSDARP00000007990
ENSLOCP00000016251	ENSDARP00000076787
ENSLOCP00000008421	ENSDARP00000123798
ENSLOCP00000020167	ENSDARP00000028710
ENSLOCP00000012295	ENSDARP00000126878
ENSLOCP00000012285	ENSDARP00000102873
ENSLOCP00000012285	ENSDARP00000072256
ENSLOCP00000005140	ENSDARP00000026757
ENSLOCP00000013816	ENSDARP00000128498
ENSLOCP00000005188	ENSDARP00000026964
ENSLOCP00000005188	ENSDARP00000034007
ENSLOCP00000001079	ENSDARP00000122574
ENSLOCP00000011684	ENSDARP00000037261
ENSLOCP00000013449	ENSDARP00000023050
ENSLOCP00000006181	ENSDARP00000084260
ENSLOCP00000003148	ENSDARP00000021474
ENSLOCP00000015612	ENSDARP00000095224
ENSLOCP00000001086	ENSDARP00000093602
ENSLOCP00000009464	ENSDARP00000075077
ENSLOCP00000006489	ENSDARP00000073773
ENSLOCP00000021150	ENSDARP00000106248
ENSLOCP00000012853	ENSDARP00000025140
ENSLOCP00000021032	ENSDARP00000043482
ENSLOCP00000003947	ENSDARP00000070982
ENSLOCP00000006065	ENSDARP00000111684
ENSLOCP00000006858	ENSDARP00000103254
ENSLOCP00000017921	ENSDARP00000127668
ENSLOCP00000004308	ENSDARP00000126061
ENSLOCP00000016541	ENSDARP00000026697
ENSLOCP00000009616	ENSDARP00000106114
ENSLOCP00000009019	ENSDARP00000118737
ENSLOCP00000012860	ENSDARP00000113588
ENSLOCP00000010343	ENSDARP00000101878
ENSLOCP00000016194	ENSDARP00000104442
ENSLOCP00000005080	ENSDARP00000046879
ENSLOCP00000001316	ENSDARP00000089275
ENSLOCP00000017290	ENSDARP00000119770
ENSLOCP00000017290	ENSDARP00000073770
ENSLOCP00000017420	ENSDARP00000071970
ENSLOCP00000001959	ENSDARP00000095300
ENSLOCP00000001998	ENSDARP00000095301
ENSLOCP00000004985	ENSDARP00000016158
ENSLOCP00000010504	ENSDARP00000101294
ENSLOCP00000010504	ENSDARP00000127688
ENSLOCP00000010342	ENSDARP00000050444
ENSLOCP00000010342	ENSDARP00000101218
ENSLOCP00000001425	ENSDARP00000101787
ENSLOCP00000013636	ENSDARP00000115995
ENSLOCP00000005391	ENSDARP00000112273
ENSLOCP00000006030	ENSDARP00000125027
ENSLOCP00000014006	ENSDARP00000121946
ENSLOCP00000012734	ENSDARP00000034778
ENSLOCP00000014091	ENSDARP00000121883
ENSLOCP00000009948	ENSDARP00000093333
ENSLOCP00000015009	ENSDARP00000103599
ENSLOCP00000014553	ENSDARP00000022906
ENSLOCP00000011391	ENSDARP00000119224
ENSLOCP00000007003	ENSDARP00000107220
ENSLOCP00000012228	ENSDARP00000015325
ENSLOCP00000018388	ENSDARP00000109921
ENSLOCP00000008280	ENSDARP00000062854
ENSLOCP00000011630	ENSDARP00000054459
ENSLOCP00000002843	ENSDARP00000103913
ENSLOCP00000005427	ENSDARP00000029174
ENSLOCP00000005427	ENSDARP00000121364
ENSLOCP00000002815	ENSDARP00000021118
ENSLOCP00000002815	ENSDARP00000111994
ENSLOCP00000016440	ENSDARP00000006762
ENSLOCP00000010439	ENSDARP00000019930
ENSLOCP00000014368	ENSDARP00000107477
ENSLOCP00000014368	ENSDARP00000122330
ENSLOCP00000000944	ENSDARP00000129430
ENSLOCP00000000944	ENSDARP00000106814
ENSLOCP00000010993	ENSDARP00000056638
ENSLOCP00000007490	ENSDARP00000057621
ENSLOCP00000010438	ENSDARP00000028496
ENSLOCP00000000284	ENSDARP00000120035
ENSLOCP00000019916	ENSDARP00000019194
ENSLOCP00000008670	ENSDARP00000003738
ENSLOCP00000016820	ENSDARP00000120742
ENSLOCP00000008952	ENSDARP00000032456
ENSLOCP00000011725	ENSDARP00000094621
ENSLOCP00000018155	ENSDARP00000037871
ENSLOCP00000018155	ENSDARP00000059365
ENSLOCP00000012115	ENSDARP00000015917
ENSLOCP00000012115	ENSDARP00000024900
ENSLOCP00000018551	ENSDARP00000011271
ENSLOCP00000001788	ENSDARP00000108842
ENSLOCP00000010951	ENSDARP00000085223
ENSLOCP00000010951	ENSDARP00000113546
ENSLOCP00000005139	ENSDARP00000099657
ENSLOCP00000007013	ENSDARP00000053595
ENSLOCP00000018399	ENSDARP00000010772
ENSLOCP00000017561	ENSDARP00000031172
ENSLOCP00000017561	ENSDARP00000058935
ENSLOCP00000007882	ENSDARP00000105358
ENSLOCP00000019112	ENSDARP00000096745
ENSLOCP00000017559	ENSDARP00000099574
ENSLOCP00000020552	ENSDARP00000048022
ENSLOCP00000020552	ENSDARP00000006267
ENSLOCP00000017476	ENSDARP00000066453
ENSLOCP00000017476	ENSDARP00000001281
ENSLOCP00000020782	ENSDARP00000115425
ENSLOCP00000020782	ENSDARP00000113191
ENSLOCP00000010907	ENSDARP00000121393
ENSLOCP00000009708	ENSDARP00000106817
ENSLOCP00000009331	ENSDARP00000103186
ENSLOCP00000015035	ENSDARP00000099464
ENSLOCP00000011051	ENSDARP00000122775
ENSLOCP00000014798	ENSDARP00000127267
ENSLOCP00000020362	ENSDARP00000093281
ENSLOCP00000020362	ENSDARP00000127821
ENSLOCP00000021272	ENSDARP00000119878
ENSLOCP00000013196	ENSDARP00000116232
ENSLOCP00000006991	ENSDARP00000011444
ENSLOCP00000016583	ENSDARP00000053075
ENSLOCP00000016348	ENSDARP00000011292
ENSLOCP00000004572	ENSDARP00000094733
ENSLOCP00000012068	ENSDARP00000108265
ENSLOCP00000018138	ENSDARP00000048182
ENSLOCP00000018138	ENSDARP00000012201
ENSLOCP00000005599	ENSDARP00000090967
ENSLOCP00000005599	ENSDARP00000123512
ENSLOCP00000010475	ENSDARP00000060531
ENSLOCP00000002644	ENSDARP00000109996
ENSLOCP00000007978	ENSDARP00000058554
ENSLOCP00000007978	ENSDARP00000128116
ENSLOCP00000001889	ENSDARP00000039450
ENSLOCP00000007126	ENSDARP00000005530
ENSLOCP00000018900	ENSDARP00000074492
ENSLOCP00000012906	ENSDARP00000068605
ENSLOCP00000012567	ENSDARP00000103047
ENSLOCP00000012567	ENSDARP00000115087
ENSLOCP00000020306	ENSDARP00000107565
ENSLOCP00000019769	ENSDARP00000091217
ENSLOCP00000013563	ENSDARP00000089063
ENSLOCP00000012411	ENSDARP00000084834
ENSLOCP00000012433	ENSDARP00000084550
ENSLOCP00000020230	ENSDARP00000072130
ENSLOCP00000020230	ENSDARP00000095128
ENSLOCP00000019139	ENSDARP00000119407
ENSLOCP00000019139	ENSDARP00000127908
ENSLOCP00000017133	ENSDARP00000087158
ENSLOCP00000014803	ENSDARP00000109303
ENSLOCP00000019635	ENSDARP00000124236
ENSLOCP00000019635	ENSDARP00000106093
ENSLOCP00000009904	ENSDARP00000122495
ENSLOCP00000001806	ENSDARP00000073490
ENSLOCP00000005735	ENSDARP00000103682
ENSLOCP00000005735	ENSDARP00000098415
ENSLOCP00000006928	ENSDARP00000126312
ENSLOCP00000006928	ENSDARP00000102007
ENSLOCP00000018644	ENSDARP00000025800
ENSLOCP00000011695	ENSDARP00000119028
ENSLOCP00000009231	ENSDARP00000109716
ENSLOCP00000002893	ENSDARP00000121537
ENSLOCP00000006824	ENSDARP00000075786
ENSLOCP00000013146	ENSDARP00000043865
ENSLOCP00000004693	ENSDARP00000124331
ENSLOCP00000009506	ENSDARP00000104082
ENSLOCP00000009506	ENSDARP00000074744
ENSLOCP00000008821	ENSDARP00000102655
ENSLOCP00000002852	ENSDARP00000065330
ENSLOCP00000018162	ENSDARP00000072797
ENSLOCP00000012156	ENSDARP00000119304
ENSLOCP00000014281	ENSDARP00000101271
ENSLOCP00000007117	ENSDARP00000128983
ENSLOCP00000017202	ENSDARP00000062840
ENSLOCP00000017202	ENSDARP00000127571
ENSLOCP00000009813	ENSDARP00000105117
ENSLOCP00000011310	ENSDARP00000114046
ENSLOCP00000004547	ENSDARP00000110643
ENSLOCP00000003854	ENSDARP00000103111
ENSLOCP00000016880	ENSDARP00000098230
ENSLOCP00000005322	ENSDARP00000003850
ENSLOCP00000018691	ENSDARP00000069541
ENSLOCP00000003327	ENSDARP00000039309
ENSLOCP00000007009	ENSDARP00000012152
ENSLOCP00000011521	ENSDARP00000103927
ENSLOCP00000011521	ENSDARP00000119264
ENSLOCP00000005451	ENSDARP00000106650
ENSLOCP00000016910	ENSDARP00000099537
ENSLOCP00000016910	ENSDARP00000129752
ENSLOCP00000005760	ENSDARP00000111982
ENSLOCP00000000999	ENSDARP00000041396
ENSLOCP00000012922	ENSDARP00000056868
ENSLOCP00000012922	ENSDARP00000038667
ENSLOCP00000002819	ENSDARP00000019390
ENSLOCP00000005105	ENSDARP00000084821
ENSLOCP00000012453	ENSDARP00000003519
ENSLOCP00000018761	ENSDARP00000014732
ENSLOCP00000020462	ENSDARP00000003991
ENSLOCP00000013229	ENSDARP00000114915
ENSLOCP00000002422	ENSDARP00000077724
ENSLOCP00000007137	ENSDARP00000100728
ENSLOCP00000008446	ENSDARP00000103647
ENSLOCP00000008100	ENSDARP00000109390
ENSLOCP00000014292	ENSDARP00000110556
ENSLOCP00000017693	ENSDARP00000070661
ENSLOCP00000016048	ENSDARP00000129867
ENSLOCP00000016048	ENSDARP00000101607
ENSLOCP00000009135	ENSDARP00000087453
ENSLOCP00000013389	ENSDARP00000123328
ENSLOCP00000015294	ENSDARP00000121285
ENSLOCP00000018282	ENSDARP00000128656
ENSLOCP00000019874	ENSDARP00000072078
ENSLOCP00000001620	ENSDARP00000082073
ENSLOCP00000013917	ENSDARP00000125714
ENSLOCP00000016983	ENSDARP00000094504
ENSLOCP00000001993	ENSDARP00000109037
ENSLOCP00000021139	ENSDARP00000074257
ENSLOCP00000015793	ENSDARP00000051806
ENSLOCP00000014911	ENSDARP00000107517
ENSLOCP00000003109	ENSDARP00000117320
ENSLOCP00000011469	ENSDARP00000029427
ENSLOCP00000003030	ENSDARP00000016596
ENSLOCP00000005987	ENSDARP00000126174
ENSLOCP00000007766	ENSDARP00000115088
ENSLOCP00000003512	ENSDARP00000049009
ENSLOCP00000008157	ENSDARP00000041589
ENSLOCP00000000511	ENSDARP00000046526
ENSLOCP00000016179	ENSDARP00000127387
ENSLOCP00000004306	ENSDARP00000128790
ENSLOCP00000011968	ENSDARP00000093332
ENSLOCP00000003269	ENSDARP00000050849
ENSLOCP00000007512	ENSDARP00000113661
ENSLOCP00000007512	ENSDARP00000112226
ENSLOCP00000010531	ENSDARP00000111960
ENSLOCP00000009883	ENSDARP00000024846
ENSLOCP00000021141	ENSDARP00000087416
ENSLOCP00000006762	ENSDARP00000012411
ENSLOCP00000011364	ENSDARP00000090999
ENSLOCP00000000702	ENSDARP00000094810
ENSLOCP00000011852	ENSDARP00000083866
ENSLOCP00000011852	ENSDARP00000083861
ENSLOCP00000016971	ENSDARP00000108772
ENSLOCP00000016971	ENSDARP00000082411
ENSLOCP00000002755	ENSDARP00000105921
ENSLOCP00000019564	ENSDARP00000007655
ENSLOCP00000012768	ENSDARP00000094772
ENSLOCP00000006944	ENSDARP00000103094
ENSLOCP00000005645	ENSDARP00000065138
ENSLOCP00000017680	ENSDARP00000051185
ENSLOCP00000009102	ENSDARP00000093927
ENSLOCP00000018564	ENSDARP00000064725
ENSLOCP00000000253	ENSDARP00000101129
ENSLOCP00000012957	ENSDARP00000109285
ENSLOCP00000012436	ENSDARP00000100462
ENSLOCP00000019962	ENSDARP00000018064
ENSLOCP00000020166	ENSDARP00000074190
ENSLOCP00000014800	ENSDARP00000123183
ENSLOCP00000007654	ENSDARP00000021253
ENSLOCP00000016433	ENSDARP00000054822
ENSLOCP00000004184	ENSDARP00000081199
ENSLOCP00000001591	ENSDARP00000094802
ENSLOCP00000009092	ENSDARP00000077256
ENSLOCP00000011580	ENSDARP00000073752
ENSLOCP00000011580	ENSDARP00000113323
ENSLOCP00000019949	ENSDARP00000100116
ENSLOCP00000002909	ENSDARP00000091365
ENSLOCP00000008090	ENSDARP00000103524
ENSLOCP00000016301	ENSDARP00000116609
ENSLOCP00000007075	ENSDARP00000013759
ENSLOCP00000003717	ENSDARP00000016201
ENSLOCP00000018648	ENSDARP00000039879
ENSLOCP00000013828	ENSDARP00000041608
ENSLOCP00000001155	ENSDARP00000037712
ENSLOCP00000020117	ENSDARP00000061913
ENSLOCP00000015882	ENSDARP00000017895
ENSLOCP00000015882	ENSDARP00000020770
ENSLOCP00000018924	ENSDARP00000104466
ENSLOCP00000014823	ENSDARP00000070824
ENSLOCP00000007183	ENSDARP00000032264
ENSLOCP00000007183	ENSDARP00000115900
ENSLOCP00000015386	ENSDARP00000041713
ENSLOCP00000015386	ENSDARP00000020867
ENSLOCP00000005237	ENSDARP00000087620
ENSLOCP00000005237	ENSDARP00000021697
ENSLOCP00000005794	ENSDARP00000087617
ENSLOCP00000011607	ENSDARP00000117820
ENSLOCP00000011607	ENSDARP00000100590
ENSLOCP00000003340	ENSDARP00000111996
ENSLOCP00000001670	ENSDARP00000122091
ENSLOCP00000012438	ENSDARP00000114440
ENSLOCP00000012438	ENSDARP00000062681
ENSLOCP00000020561	ENSDARP00000076045
ENSLOCP00000008873	ENSDARP00000018618
ENSLOCP00000008873	ENSDARP00000118078
ENSLOCP00000008920	ENSDARP00000108469
ENSLOCP00000008406	ENSDARP00000106624
ENSLOCP00000001934	ENSDARP00000073848
ENSLOCP00000010972	ENSDARP00000112460
ENSLOCP00000001672	ENSDARP00000100101
ENSLOCP00000014059	ENSDARP00000083454
ENSLOCP00000018435	ENSDARP00000075899
ENSLOCP00000012855	ENSDARP00000092445
ENSLOCP00000011571	ENSDARP00000092429
ENSLOCP00000004438	ENSDARP00000063524
ENSLOCP00000008166	ENSDARP00000052384
ENSLOCP00000008166	ENSDARP00000067158
ENSLOCP00000020039	ENSDARP00000074283
ENSLOCP00000018669	ENSDARP00000012808
ENSLOCP00000002134	ENSDARP00000040409
ENSLOCP00000010909	ENSDARP00000107633
ENSLOCP00000005187	ENSDARP00000105160
ENSLOCP00000003362	ENSDARP00000109436
ENSLOCP00000004900	ENSDARP00000109113
ENSLOCP00000009902	ENSDARP00000011293
ENSLOCP00000015286	ENSDARP00000124325
ENSLOCP00000015286	ENSDARP00000043677
ENSLOCP00000011762	ENSDARP00000063717
ENSLOCP00000002898	ENSDARP00000053684
ENSLOCP00000010949	ENSDARP00000115345
ENSLOCP00000005069	ENSDARP00000016209
ENSLOCP00000005363	ENSDARP00000080193
ENSLOCP00000017081	ENSDARP00000104762
ENSLOCP00000017078	ENSDARP00000093874
ENSLOCP00000015077	ENSDARP00000066052
ENSLOCP00000021772	ENSDARP00000109267
ENSLOCP00000011966	ENSDARP00000055394
ENSLOCP00000021548	ENSDARP00000104051
ENSLOCP00000004043	ENSDARP00000109556
ENSLOCP00000009868	ENSDARP00000097371
ENSLOCP00000002993	ENSDARP00000051798
ENSLOCP00000017801	ENSDARP00000077625
ENSLOCP00000014828	ENSDARP00000054625
ENSLOCP00000002253	ENSDARP00000054875
ENSLOCP00000011829	ENSDARP00000108280
ENSLOCP00000018321	ENSDARP00000070563
ENSLOCP00000018418	ENSDARP00000116605
ENSLOCP00000000529	ENSDARP00000107425
ENSLOCP00000001353	ENSDARP00000099886
ENSLOCP00000002331	ENSDARP00000051663
ENSLOCP00000012475	ENSDARP00000090052
ENSLOCP00000011687	ENSDARP00000097487
ENSLOCP00000015455	ENSDARP00000127272
ENSLOCP00000015429	ENSDARP00000058762
ENSLOCP00000015768	ENSDARP00000083666
ENSLOCP00000014609	ENSDARP00000090007
ENSLOCP00000018868	ENSDARP00000129621
ENSLOCP00000016818	ENSDARP00000100039
ENSLOCP00000004411	ENSDARP00000097836
ENSLOCP00000004411	ENSDARP00000103132
ENSLOCP00000006636	ENSDARP00000050017
ENSLOCP00000003339	ENSDARP00000061326
ENSLOCP00000003153	ENSDARP00000020679
ENSLOCP00000009886	ENSDARP00000058869
ENSLOCP00000018608	ENSDARP00000053517
ENSLOCP00000020190	ENSDARP00000015966
ENSLOCP00000009110	ENSDARP00000077794
ENSLOCP00000009110	ENSDARP00000102826
ENSLOCP00000016532	ENSDARP00000104446
ENSLOCP00000016532	ENSDARP00000025803
ENSLOCP00000001069	ENSDARP00000093902
ENSLOCP00000016472	ENSDARP00000068305
ENSLOCP00000010168	ENSDARP00000060813
ENSLOCP00000022379	ENSDARP00000043290
ENSLOCP00000022380	ENSDARP00000052294
ENSLOCP00000001930	ENSDARP00000101723
ENSLOCP00000001930	ENSDARP00000040277
ENSLOCP00000011160	ENSDARP00000092347
ENSLOCP00000011160	ENSDARP00000116412
ENSLOCP00000008265	ENSDARP00000107579
ENSLOCP00000008265	ENSDARP00000012943
ENSLOCP00000018952	ENSDARP00000068559
ENSLOCP00000001516	ENSDARP00000113026
ENSLOCP00000004814	ENSDARP00000105953
ENSLOCP00000012999	ENSDARP00000125884
ENSLOCP00000005990	ENSDARP00000024810
ENSLOCP00000014079	ENSDARP00000035593
ENSLOCP00000007639	ENSDARP00000027152
ENSLOCP00000019882	ENSDARP00000092538
ENSLOCP00000019882	ENSDARP00000089501
ENSLOCP00000017739	ENSDARP00000048675
ENSLOCP00000017739	ENSDARP00000115860
ENSLOCP00000019482	ENSDARP00000046625
ENSLOCP00000015285	ENSDARP00000121293
ENSLOCP00000001810	ENSDARP00000085946
ENSLOCP00000019646	ENSDARP00000113219
ENSLOCP00000005602	ENSDARP00000112978
ENSLOCP00000001994	ENSDARP00000128691
ENSLOCP00000004256	ENSDARP00000023151
ENSLOCP00000004256	ENSDARP00000041006
ENSLOCP00000020502	ENSDARP00000118416
ENSLOCP00000001537	ENSDARP00000111362
ENSLOCP00000006832	ENSDARP00000108392
ENSLOCP00000021020	ENSDARP00000082800
ENSLOCP00000012401	ENSDARP00000023794
ENSLOCP00000012401	ENSDARP00000058728
ENSLOCP00000010126	ENSDARP00000114402
ENSLOCP00000010126	ENSDARP00000080768
ENSLOCP00000017195	ENSDARP00000099884
ENSLOCP00000007394	ENSDARP00000114797
ENSLOCP00000003100	ENSDARP00000058092
ENSLOCP00000003100	ENSDARP00000009785
ENSLOCP00000020695	ENSDARP00000063702
ENSLOCP00000017851	ENSDARP00000110600
ENSLOCP00000016443	ENSDARP00000094127
ENSLOCP00000007858	ENSDARP00000014955
ENSLOCP00000012412	ENSDARP00000099510
ENSLOCP00000012794	ENSDARP00000123496
ENSLOCP00000018584	ENSDARP00000129200
ENSLOCP00000003007	ENSDARP00000070385
ENSLOCP00000003007	ENSDARP00000056537
ENSLOCP00000015733	ENSDARP00000105963
ENSLOCP00000008736	ENSDARP00000078434
ENSLOCP00000004474	ENSDARP00000018980
ENSLOCP00000019571	ENSDARP00000062907
ENSLOCP00000021738	ENSDARP00000002367
ENSLOCP00000016041	ENSDARP00000117664
ENSLOCP00000016041	ENSDARP00000127227
ENSLOCP00000020073	ENSDARP00000012869
ENSLOCP00000016392	ENSDARP00000006838
ENSLOCP00000016392	ENSDARP00000113944
ENSLOCP00000015763	ENSDARP00000107021
ENSLOCP00000009001	ENSDARP00000081714
ENSLOCP00000003025	ENSDARP00000022331
ENSLOCP00000003025	ENSDARP00000083997
ENSLOCP00000013336	ENSDARP00000101964
ENSLOCP00000012073	ENSDARP00000097114
ENSLOCP00000018477	ENSDARP00000109570
ENSLOCP00000010296	ENSDARP00000113730
ENSLOCP00000011431	ENSDARP00000120826
ENSLOCP00000019597	ENSDARP00000090291
ENSLOCP00000006145	ENSDARP00000071465
ENSLOCP00000002923	ENSDARP00000079654
ENSLOCP00000003881	ENSDARP00000044207
ENSLOCP00000019890	ENSDARP00000098627
ENSLOCP00000003343	ENSDARP00000115969
ENSLOCP00000004961	ENSDARP00000007237
ENSLOCP00000012361	ENSDARP00000113995
ENSLOCP00000017515	ENSDARP00000121746
ENSLOCP00000016868	ENSDARP00000105895
ENSLOCP00000022011	ENSDARP00000115355
ENSLOCP00000015036	ENSDARP00000110953
ENSLOCP00000017503	ENSDARP00000088990
ENSLOCP00000018736	ENSDARP00000009986
ENSLOCP00000001265	ENSDARP00000074034
ENSLOCP00000001265	ENSDARP00000103952
ENSLOCP00000002922	ENSDARP00000099224
ENSLOCP00000004711	ENSDARP00000045398
ENSLOCP00000004668	ENSDARP00000080406
ENSLOCP00000004342	ENSDARP00000075509
ENSLOCP00000019008	ENSDARP00000091924
ENSLOCP00000003892	ENSDARP00000050761
ENSLOCP00000016162	ENSDARP00000008140
ENSLOCP00000012000	ENSDARP00000047072
ENSLOCP00000012000	ENSDARP00000115525
ENSLOCP00000010039	ENSDARP00000110151
ENSLOCP00000014482	ENSDARP00000115217
ENSLOCP00000013133	ENSDARP00000110113
ENSLOCP00000003077	ENSDARP00000022077
ENSLOCP00000016984	ENSDARP00000030881
ENSLOCP00000015166	ENSDARP00000115067
ENSLOCP00000015166	ENSDARP00000001793
ENSLOCP00000019498	ENSDARP00000098590
ENSLOCP00000018183	ENSDARP00000082673
ENSLOCP00000018183	ENSDARP00000063095
ENSLOCP00000012703	ENSDARP00000054734
ENSLOCP00000012703	ENSDARP00000065012
ENSLOCP00000018901	ENSDARP00000038991
ENSLOCP00000012800	ENSDARP00000105722
ENSLOCP00000006183	ENSDARP00000088388
ENSLOCP00000015163	ENSDARP00000091083
ENSLOCP00000018533	ENSDARP00000104897
ENSLOCP00000019036	ENSDARP00000052551
ENSLOCP00000006308	ENSDARP00000007792
ENSLOCP00000002866	ENSDARP00000081313
ENSLOCP00000008338	ENSDARP00000073595
ENSLOCP00000004541	ENSDARP00000051413
ENSLOCP00000005495	ENSDARP00000054427
ENSLOCP00000005061	ENSDARP00000118711
ENSLOCP00000005061	ENSDARP00000105614
ENSLOCP00000008900	ENSDARP00000044837
ENSLOCP00000008900	ENSDARP00000049419
ENSLOCP00000003975	ENSDARP00000084170
ENSLOCP00000003197	ENSDARP00000085993
ENSLOCP00000020412	ENSDARP00000100420
ENSLOCP00000020412	ENSDARP00000097792
ENSLOCP00000005146	ENSDARP00000128169
ENSLOCP00000018326	ENSDARP00000111268
ENSLOCP00000018326	ENSDARP00000073887
ENSLOCP00000011723	ENSDARP00000107305
ENSLOCP00000015960	ENSDARP00000106793
ENSLOCP00000018356	ENSDARP00000062696
ENSLOCP00000018356	ENSDARP00000074879
ENSLOCP00000001102	ENSDARP00000073632
ENSLOCP00000001102	ENSDARP00000102997
ENSLOCP00000011666	ENSDARP00000082444
ENSLOCP00000002215	ENSDARP00000107355
ENSLOCP00000011773	ENSDARP00000104487
ENSLOCP00000019614	ENSDARP00000079959
ENSLOCP00000001764	ENSDARP00000080136
ENSLOCP00000017810	ENSDARP00000114111
ENSLOCP00000007471	ENSDARP00000103287
ENSLOCP00000011665	ENSDARP00000101246
ENSLOCP00000010074	ENSDARP00000020528
ENSLOCP00000010074	ENSDARP00000048135
ENSLOCP00000018588	ENSDARP00000050541
ENSLOCP00000008520	ENSDARP00000105488
ENSLOCP00000006214	ENSDARP00000114497
ENSLOCP00000006214	ENSDARP00000029204
ENSLOCP00000006189	ENSDARP00000105986
ENSLOCP00000009307	ENSDARP00000106755
ENSLOCP00000008547	ENSDARP00000102247
ENSLOCP00000012820	ENSDARP00000118143
ENSLOCP00000004869	ENSDARP00000115280
ENSLOCP00000013311	ENSDARP00000088711
ENSLOCP00000019031	ENSDARP00000122176
ENSLOCP00000019031	ENSDARP00000113716
ENSLOCP00000017806	ENSDARP00000080101
ENSLOCP00000017806	ENSDARP00000072349
ENSLOCP00000019282	ENSDARP00000041401
ENSLOCP00000013206	ENSDARP00000128619
ENSLOCP00000020592	ENSDARP00000013620
ENSLOCP00000014512	ENSDARP00000103000
ENSLOCP00000015167	ENSDARP00000038893
ENSLOCP00000009287	ENSDARP00000025057
ENSLOCP00000009287	ENSDARP00000128605
ENSLOCP00000004908	ENSDARP00000119495
ENSLOCP00000007803	ENSDARP00000115557
ENSLOCP00000016544	ENSDARP00000113004
ENSLOCP00000016544	ENSDARP00000118656
ENSLOCP00000014453	ENSDARP00000104621
ENSLOCP00000014466	ENSDARP00000123074
ENSLOCP00000021904	ENSDARP00000053220
ENSLOCP00000022450	ENSDARP00000040809
ENSLOCP00000021945	ENSDARP00000046422
ENSLOCP00000021620	ENSDARP00000066268
ENSLOCP00000004488	ENSDARP00000100307
ENSLOCP00000020024	ENSDARP00000090929
ENSLOCP00000020859	ENSDARP00000086538
ENSLOCP00000012948	ENSDARP00000013325
ENSLOCP00000005193	ENSDARP00000073869
ENSLOCP00000020428	ENSDARP00000107727
ENSLOCP00000017728	ENSDARP00000021237
ENSLOCP00000010194	ENSDARP00000004047
ENSLOCP00000010194	ENSDARP00000088503
ENSLOCP00000001695	ENSDARP00000073112
ENSLOCP00000001695	ENSDARP00000073184
ENSLOCP00000007926	ENSDARP00000022131
ENSLOCP00000010024	ENSDARP00000101463
ENSLOCP00000004964	ENSDARP00000083252
ENSLOCP00000012287	ENSDARP00000062236
ENSLOCP00000013672	ENSDARP00000000069
ENSLOCP00000013672	ENSDARP00000099565
ENSLOCP00000010787	ENSDARP00000108396
ENSLOCP00000004724	ENSDARP00000124778
ENSLOCP00000003898	ENSDARP00000102513
ENSLOCP00000003898	ENSDARP00000126197
ENSLOCP00000010927	ENSDARP00000102375
ENSLOCP00000009015	ENSDARP00000128564
ENSLOCP00000005707	ENSDARP00000105964
ENSLOCP00000018873	ENSDARP00000076935
ENSLOCP00000007270	ENSDARP00000106329
ENSLOCP00000001138	ENSDARP00000110922
ENSLOCP00000001138	ENSDARP00000103804
ENSLOCP00000002985	ENSDARP00000010482
ENSLOCP00000019135	ENSDARP00000091935
ENSLOCP00000017723	ENSDARP00000024354
ENSLOCP00000003444	ENSDARP00000050129
ENSLOCP00000011930	ENSDARP00000041699
ENSLOCP00000009598	ENSDARP00000040396
ENSLOCP00000007261	ENSDARP00000076104
ENSLOCP00000004135	ENSDARP00000090833
ENSLOCP00000013207	ENSDARP00000070056
ENSLOCP00000012976	ENSDARP00000020214
ENSLOCP00000012976	ENSDARP00000026086
ENSLOCP00000000415	ENSDARP00000128969
ENSLOCP00000006812	ENSDARP00000090804
ENSLOCP00000015890	ENSDARP00000101922
ENSLOCP00000008070	ENSDARP00000103259
ENSLOCP00000014590	ENSDARP00000105471
ENSLOCP00000017296	ENSDARP00000006859
ENSLOCP00000002959	ENSDARP00000118137
ENSLOCP00000012293	ENSDARP00000080453
ENSLOCP00000018998	ENSDARP00000072542
ENSLOCP00000008921	ENSDARP00000100323
ENSLOCP00000008921	ENSDARP00000102421
ENSLOCP00000004566	ENSDARP00000109963
ENSLOCP00000017647	ENSDARP00000103889
ENSLOCP00000013027	ENSDARP00000114452
ENSLOCP00000020958	ENSDARP00000068850
ENSLOCP00000020219	ENSDARP00000129299
ENSLOCP00000013329	ENSDARP00000105635
ENSLOCP00000020020	ENSDARP00000105547
ENSLOCP00000011815	ENSDARP00000023268
ENSLOCP00000018621	ENSDARP00000100785
ENSLOCP00000022330	ENSDARP00000111650
ENSLOCP00000014743	ENSDARP00000118027
ENSLOCP00000019986	ENSDARP00000127270
ENSLOCP00000004722	ENSDARP00000098280
ENSLOCP00000004722	ENSDARP00000126694
ENSLOCP00000014809	ENSDARP00000102423
ENSLOCP00000005776	ENSDARP00000120118
ENSLOCP00000017744	ENSDARP00000110624
ENSLOCP00000017744	ENSDARP00000074640
ENSLOCP00000009907	ENSDARP00000115546
ENSLOCP00000002141	ENSDARP00000044082
ENSLOCP00000002141	ENSDARP00000015104
ENSLOCP00000018547	ENSDARP00000051824
ENSLOCP00000018547	ENSDARP00000090035
ENSLOCP00000015111	ENSDARP00000114249
ENSLOCP00000012558	ENSDARP00000129238
ENSLOCP00000015214	ENSDARP00000109205
ENSLOCP00000017714	ENSDARP00000089922
ENSLOCP00000019071	ENSDARP00000093339
ENSLOCP00000005966	ENSDARP00000100026
ENSLOCP00000009450	ENSDARP00000083210
ENSLOCP00000009396	ENSDARP00000101354
ENSLOCP00000003000	ENSDARP00000108719
ENSLOCP00000010744	ENSDARP00000098767
ENSLOCP00000005744	ENSDARP00000117850
ENSLOCP00000015525	ENSDARP00000045108
ENSLOCP00000015525	ENSDARP00000019873
ENSLOCP00000013306	ENSDARP00000110829
ENSLOCP00000008853	ENSDARP00000105578
ENSLOCP00000004114	ENSDARP00000062985
ENSLOCP00000018527	ENSDARP00000102999
ENSLOCP00000008221	ENSDARP00000054091
ENSLOCP00000006200	ENSDARP00000114989
ENSLOCP00000011415	ENSDARP00000126363
ENSLOCP00000019579	ENSDARP00000107839
ENSLOCP00000011235	ENSDARP00000123814
ENSLOCP00000009153	ENSDARP00000099721
ENSLOCP00000020366	ENSDARP00000124057
ENSLOCP00000015030	ENSDARP00000106309
ENSLOCP00000019222	ENSDARP00000117685
ENSLOCP00000005304	ENSDARP00000013115
ENSLOCP00000012990	ENSDARP00000062550
ENSLOCP00000008430	ENSDARP00000041727
ENSLOCP00000001418	ENSDARP00000101543
ENSLOCP00000008449	ENSDARP00000072275
ENSLOCP00000006386	ENSDARP00000092344
ENSLOCP00000006552	ENSDARP00000042048
ENSLOCP00000004758	ENSDARP00000124888
ENSLOCP00000002795	ENSDARP00000039912
ENSLOCP00000006989	ENSDARP00000103727
ENSLOCP00000001720	ENSDARP00000111316
ENSLOCP00000001720	ENSDARP00000082779
ENSLOCP00000012908	ENSDARP00000082758
ENSLOCP00000005284	ENSDARP00000121534
ENSLOCP00000019998	ENSDARP00000070211
ENSLOCP00000005669	ENSDARP00000066654
ENSLOCP00000001526	ENSDARP00000109123
ENSLOCP00000001539	ENSDARP00000115602
ENSLOCP00000016467	ENSDARP00000100833
ENSLOCP00000017742	ENSDARP00000011601
ENSLOCP00000017742	ENSDARP00000024046
ENSLOCP00000007719	ENSDARP00000048865
ENSLOCP00000007719	ENSDARP00000113169
ENSLOCP00000011559	ENSDARP00000047190
ENSLOCP00000000905	ENSDARP00000106759
ENSLOCP00000006060	ENSDARP00000092015
ENSLOCP00000009159	ENSDARP00000076033
ENSLOCP00000016752	ENSDARP00000069995
ENSLOCP00000017033	ENSDARP00000006482
ENSLOCP00000017033	ENSDARP00000015078
ENSLOCP00000014189	ENSDARP00000046980
ENSLOCP00000012706	ENSDARP00000090750
ENSLOCP00000018401	ENSDARP00000109858
ENSLOCP00000020578	ENSDARP00000026811
ENSLOCP00000012140	ENSDARP00000069192
ENSLOCP00000012140	ENSDARP00000122392
ENSLOCP00000009819	ENSDARP00000107677
ENSLOCP00000021207	ENSDARP00000121728
ENSLOCP00000009711	ENSDARP00000065255
ENSLOCP00000011771	ENSDARP00000107238
ENSLOCP00000004489	ENSDARP00000004469
ENSLOCP00000013077	ENSDARP00000101848
ENSLOCP00000004508	ENSDARP00000105556
ENSLOCP00000013069	ENSDARP00000050532
ENSLOCP00000018070	ENSDARP00000101144
ENSLOCP00000009838	ENSDARP00000007440
ENSLOCP00000009838	ENSDARP00000013511
ENSLOCP00000013341	ENSDARP00000110201
ENSLOCP00000001575	ENSDARP00000115859
ENSLOCP00000004010	ENSDARP00000041370
ENSLOCP00000019355	ENSDARP00000115601
ENSLOCP00000006607	ENSDARP00000112656
ENSLOCP00000014941	ENSDARP00000023719
ENSLOCP00000018086	ENSDARP00000103421
ENSLOCP00000018086	ENSDARP00000128996
ENSLOCP00000012302	ENSDARP00000021876
ENSLOCP00000012302	ENSDARP00000056456
ENSLOCP00000019627	ENSDARP00000049862
ENSLOCP00000016678	ENSDARP00000090605
ENSLOCP00000006763	ENSDARP00000116421
ENSLOCP00000017157	ENSDARP00000054114
ENSLOCP00000002090	ENSDARP00000061314
ENSLOCP00000019443	ENSDARP00000074909
ENSLOCP00000014617	ENSDARP00000079665
ENSLOCP00000000952	ENSDARP00000012931
ENSLOCP00000014027	ENSDARP00000036825
ENSLOCP00000013123	ENSDARP00000060943
ENSLOCP00000002971	ENSDARP00000119275
ENSLOCP00000013438	ENSDARP00000102218
ENSLOCP00000017026	ENSDARP00000016888
ENSLOCP00000009222	ENSDARP00000128469
ENSLOCP00000007886	ENSDARP00000127769
ENSLOCP00000014078	ENSDARP00000121899
ENSLOCP00000003110	ENSDARP00000098697
ENSLOCP00000012819	ENSDARP00000117108
ENSLOCP00000017741	ENSDARP00000118036
ENSLOCP00000016302	ENSDARP00000117993
ENSLOCP00000016330	ENSDARP00000110043
ENSLOCP00000016335	ENSDARP00000122904
ENSLOCP00000005420	ENSDARP00000116800
ENSLOCP00000008462	ENSDARP00000099945
ENSLOCP00000009646	ENSDARP00000128004
ENSLOCP00000003587	ENSDARP00000120902
ENSLOCP00000016408	ENSDARP00000082162
ENSLOCP00000005132	ENSDARP00000009763
ENSLOCP00000005132	ENSDARP00000126239
ENSLOCP00000000129	ENSDARP00000106448
ENSLOCP00000007165	ENSDARP00000126711
ENSLOCP00000005492	ENSDARP00000012165
ENSLOCP00000003143	ENSDARP00000003715
ENSLOCP00000017530	ENSDARP00000035450
ENSLOCP00000017530	ENSDARP00000067326
ENSLOCP00000005502	ENSDARP00000101710
ENSLOCP00000007887	ENSDARP00000097906
ENSLOCP00000002180	ENSDARP00000004474
ENSLOCP00000018227	ENSDARP00000128798
ENSLOCP00000018983	ENSDARP00000032728
ENSLOCP00000019366	ENSDARP00000011882
ENSLOCP00000012323	ENSDARP00000027655
ENSLOCP00000010206	ENSDARP00000002127
ENSLOCP00000011350	ENSDARP00000098475
ENSLOCP00000014458	ENSDARP00000098293
ENSLOCP00000014458	ENSDARP00000081435
ENSLOCP00000011050	ENSDARP00000101163
ENSLOCP00000018762	ENSDARP00000104020
ENSLOCP00000010451	ENSDARP00000121750
ENSLOCP00000002062	ENSDARP00000024226
ENSLOCP00000005657	ENSDARP00000031677
ENSLOCP00000001751	ENSDARP00000099504
ENSLOCP00000001751	ENSDARP00000099596
ENSLOCP00000021334	ENSDARP00000119736
ENSLOCP00000013623	ENSDARP00000120629
ENSLOCP00000005307	ENSDARP00000067651
ENSLOCP00000005307	ENSDARP00000111412
ENSLOCP00000007240	ENSDARP00000058570
ENSLOCP00000005873	ENSDARP00000068039
ENSLOCP00000002617	ENSDARP00000053781
ENSLOCP00000010367	ENSDARP00000099142
ENSLOCP00000005491	ENSDARP00000083591
ENSLOCP00000015756	ENSDARP00000105619
ENSLOCP00000018367	ENSDARP00000112873
ENSLOCP00000020507	ENSDARP00000012094
ENSLOCP00000014486	ENSDARP00000098673
ENSLOCP00000014486	ENSDARP00000059238
ENSLOCP00000016551	ENSDARP00000096134
ENSLOCP00000003053	ENSDARP00000106591
ENSLOCP00000016190	ENSDARP00000024694
ENSLOCP00000018689	ENSDARP00000073453
ENSLOCP00000011299	ENSDARP00000123973
ENSLOCP00000005062	ENSDARP00000118433
ENSLOCP00000004745	ENSDARP00000117417
ENSLOCP00000007478	ENSDARP00000006502
ENSLOCP00000020015	ENSDARP00000115424
ENSLOCP00000015506	ENSDARP00000055889
ENSLOCP00000007755	ENSDARP00000059445
ENSLOCP00000008105	ENSDARP00000110557
ENSLOCP00000012129	ENSDARP00000063466
ENSLOCP00000009714	ENSDARP00000110633
ENSLOCP00000009714	ENSDARP00000044669
ENSLOCP00000001481	ENSDARP00000083101
ENSLOCP00000020021	ENSDARP00000116665
ENSLOCP00000004786	ENSDARP00000052292
ENSLOCP00000001794	ENSDARP00000126846
ENSLOCP00000018487	ENSDARP00000075601
ENSLOCP00000020023	ENSDARP00000053545
ENSLOCP00000012534	ENSDARP00000064994
ENSLOCP00000016466	ENSDARP00000066628
ENSLOCP00000020704	ENSDARP00000086486
ENSLOCP00000003149	ENSDARP00000060183
ENSLOCP00000018889	ENSDARP00000019763
ENSLOCP00000014646	ENSDARP00000093642
ENSLOCP00000003643	ENSDARP00000025329
ENSLOCP00000014965	ENSDARP00000112220
ENSLOCP00000019623	ENSDARP00000060860
ENSLOCP00000012262	ENSDARP00000109350
ENSLOCP00000017761	ENSDARP00000098158
ENSLOCP00000017761	ENSDARP00000080214
ENSLOCP00000003577	ENSDARP00000103434
ENSLOCP00000003577	ENSDARP00000080529
ENSLOCP00000000965	ENSDARP00000126391
ENSLOCP00000014874	ENSDARP00000033739
ENSLOCP00000022461	ENSDARP00000127636
ENSLOCP00000009670	ENSDARP00000103798
ENSLOCP00000004300	ENSDARP00000054019
ENSLOCP00000004300	ENSDARP00000115671
ENSLOCP00000000627	ENSDARP00000058501
ENSLOCP00000006023	ENSDARP00000019858
ENSLOCP00000019855	ENSDARP00000013130
ENSLOCP00000001909	ENSDARP00000103038
ENSLOCP00000019909	ENSDARP00000110664
ENSLOCP00000010432	ENSDARP00000107933
ENSLOCP00000021088	ENSDARP00000054070
ENSLOCP00000021088	ENSDARP00000071346
ENSLOCP00000018466	ENSDARP00000118970
ENSLOCP00000021910	ENSDARP00000114520
ENSLOCP00000014390	ENSDARP00000057879
ENSLOCP00000018798	ENSDARP00000063569
ENSLOCP00000008791	ENSDARP00000056244
ENSLOCP00000019231	ENSDARP00000017489
ENSLOCP00000003331	ENSDARP00000032274
ENSLOCP00000000345	ENSDARP00000122855
ENSLOCP00000004982	ENSDARP00000127960
ENSLOCP00000021901	ENSDARP00000076697
ENSLOCP00000011678	ENSDARP00000116695
ENSLOCP00000007833	ENSDARP00000063257
ENSLOCP00000015751	ENSDARP00000075766
ENSLOCP00000020245	ENSDARP00000116160
ENSLOCP00000020295	ENSDARP00000057729
ENSLOCP00000013918	ENSDARP00000079889
ENSLOCP00000017077	ENSDARP00000069661
ENSLOCP00000005770	ENSDARP00000077707
ENSLOCP00000020358	ENSDARP00000008092
ENSLOCP00000013837	ENSDARP00000114441
ENSLOCP00000013837	ENSDARP00000114711
ENSLOCP00000021222	ENSDARP00000112244
ENSLOCP00000018007	ENSDARP00000114070
ENSLOCP00000012878	ENSDARP00000043297
ENSLOCP00000012890	ENSDARP00000105362
ENSLOCP00000012890	ENSDARP00000058705
ENSLOCP00000002206	ENSDARP00000050897
ENSLOCP00000010760	ENSDARP00000073319
ENSLOCP00000014709	ENSDARP00000104186
ENSLOCP00000014709	ENSDARP00000128024
ENSLOCP00000013191	ENSDARP00000036851
ENSLOCP00000013002	ENSDARP00000012506
ENSLOCP00000003599	ENSDARP00000128225
ENSLOCP00000001818	ENSDARP00000017670
ENSLOCP00000001818	ENSDARP00000062538
ENSLOCP00000000497	ENSDARP00000105703
ENSLOCP00000018599	ENSDARP00000109109
ENSLOCP00000004275	ENSDARP00000080404
ENSLOCP00000004275	ENSDARP00000075049
ENSLOCP00000019974	ENSDARP00000071575
ENSLOCP00000019974	ENSDARP00000098914
ENSLOCP00000003448	ENSDARP00000106372
ENSLOCP00000015492	ENSDARP00000110039
ENSLOCP00000010298	ENSDARP00000013943
ENSLOCP00000010396	ENSDARP00000045880
ENSLOCP00000007403	ENSDARP00000129456
ENSLOCP00000004680	ENSDARP00000122936
ENSLOCP00000004680	ENSDARP00000123297
ENSLOCP00000011236	ENSDARP00000072581
ENSLOCP00000003650	ENSDARP00000107368
ENSLOCP00000017568	ENSDARP00000123693
ENSLOCP00000013656	ENSDARP00000101000
ENSLOCP00000006634	ENSDARP00000033575
ENSLOCP00000007411	ENSDARP00000071718
ENSLOCP00000005117	ENSDARP00000059840
ENSLOCP00000019428	ENSDARP00000013224
ENSLOCP00000011794	ENSDARP00000116711
ENSLOCP00000008883	ENSDARP00000101095
ENSLOCP00000021061	ENSDARP00000106120
ENSLOCP00000015567	ENSDARP00000076977
ENSLOCP00000005515	ENSDARP00000014456
ENSLOCP00000012579	ENSDARP00000066372
ENSLOCP00000019225	ENSDARP00000121437
ENSLOCP00000016781	ENSDARP00000006940
ENSLOCP00000019070	ENSDARP00000095198
ENSLOCP00000019073	ENSDARP00000033750
ENSLOCP00000007848	ENSDARP00000020280
ENSLOCP00000012850	ENSDARP00000074711
ENSLOCP00000000705	ENSDARP00000025726
ENSLOCP00000000705	ENSDARP00000010728
ENSLOCP00000003827	ENSDARP00000122155
ENSLOCP00000012806	ENSDARP00000085788
ENSLOCP00000012881	ENSDARP00000118847
ENSLOCP00000008393	ENSDARP00000091872
ENSLOCP00000007479	ENSDARP00000065494
ENSLOCP00000016181	ENSDARP00000079636
ENSLOCP00000016181	ENSDARP00000050209
ENSLOCP00000001513	ENSDARP00000052917
ENSLOCP00000001513	ENSDARP00000071644
ENSLOCP00000007933	ENSDARP00000052496
ENSLOCP00000018710	ENSDARP00000110985
ENSLOCP00000001986	ENSDARP00000097754
ENSLOCP00000009846	ENSDARP00000099100
ENSLOCP00000018443	ENSDARP00000027995
ENSLOCP00000013177	ENSDARP00000033638
ENSLOCP00000006816	ENSDARP00000075769
ENSLOCP00000011256	ENSDARP00000112584
ENSLOCP00000009182	ENSDARP00000111052
ENSLOCP00000010833	ENSDARP00000069405
ENSLOCP00000014685	ENSDARP00000093277
ENSLOCP00000017223	ENSDARP00000097644
ENSLOCP00000010487	ENSDARP00000071527
ENSLOCP00000005764	ENSDARP00000107923
ENSLOCP00000000026	ENSDARP00000111463
ENSLOCP00000000026	ENSDARP00000027776
ENSLOCP00000014944	ENSDARP00000099020
ENSLOCP00000018359	ENSDARP00000102219
ENSLOCP00000015529	ENSDARP00000122442
ENSLOCP00000015529	ENSDARP00000098349
ENSLOCP00000011522	ENSDARP00000101167
ENSLOCP00000001685	ENSDARP00000097850
ENSLOCP00000002767	ENSDARP00000107236
ENSLOCP00000000936	ENSDARP00000078242
ENSLOCP00000005589	ENSDARP00000009143
ENSLOCP00000012439	ENSDARP00000123046
ENSLOCP00000014927	ENSDARP00000108870
ENSLOCP00000016948	ENSDARP00000064708
ENSLOCP00000015618	ENSDARP00000080869
ENSLOCP00000019400	ENSDARP00000107843
ENSLOCP00000016036	ENSDARP00000080872
ENSLOCP00000016036	ENSDARP00000067638
ENSLOCP00000012722	ENSDARP00000027028
ENSLOCP00000010402	ENSDARP00000095644
ENSLOCP00000007311	ENSDARP00000122172
ENSLOCP00000014968	ENSDARP00000083123
ENSLOCP00000018768	ENSDARP00000109699
ENSLOCP00000018768	ENSDARP00000004922
ENSLOCP00000014682	ENSDARP00000093080
ENSLOCP00000004652	ENSDARP00000095874
ENSLOCP00000004689	ENSDARP00000046775
ENSLOCP00000011664	ENSDARP00000017189
ENSLOCP00000002033	ENSDARP00000106590
ENSLOCP00000004675	ENSDARP00000110098
ENSLOCP00000019733	ENSDARP00000050752
ENSLOCP00000009516	ENSDARP00000126975
ENSLOCP00000008004	ENSDARP00000051778
ENSLOCP00000017807	ENSDARP00000019179
ENSLOCP00000007843	ENSDARP00000106508
ENSLOCP00000001085	ENSDARP00000110359
ENSLOCP00000003484	ENSDARP00000072767
ENSLOCP00000009458	ENSDARP00000060291
ENSLOCP00000015825	ENSDARP00000056431
ENSLOCP00000008187	ENSDARP00000051900
ENSLOCP00000007673	ENSDARP00000110264
ENSLOCP00000013704	ENSDARP00000101211
ENSLOCP00000012506	ENSDARP00000123412
ENSLOCP00000006906	ENSDARP00000104045
ENSLOCP00000009732	ENSDARP00000118274
ENSLOCP00000020119	ENSDARP00000040265
ENSLOCP00000013138	ENSDARP00000010347
ENSLOCP00000002524	ENSDARP00000009713
ENSLOCP00000004941	ENSDARP00000077123
ENSLOCP00000004941	ENSDARP00000085962
ENSLOCP00000016883	ENSDARP00000111661
ENSLOCP00000005592	ENSDARP00000104195
ENSLOCP00000021197	ENSDARP00000121429
ENSLOCP00000011891	ENSDARP00000078057
ENSLOCP00000020619	ENSDARP00000087625
ENSLOCP00000009498	ENSDARP00000079812
ENSLOCP00000002996	ENSDARP00000102193
ENSLOCP00000006462	ENSDARP00000002994
ENSLOCP00000006910	ENSDARP00000092636
ENSLOCP00000004423	ENSDARP00000013575
ENSLOCP00000010198	ENSDARP00000060808
ENSLOCP00000002343	ENSDARP00000080411
ENSLOCP00000007801	ENSDARP00000116550
ENSLOCP00000022246	ENSDARP00000112153
ENSLOCP00000011499	ENSDARP00000118902
ENSLOCP00000010821	ENSDARP00000117673
ENSLOCP00000017173	ENSDARP00000090876
[truncated: 12,609 more rows]
