# Supplementary material for: Reconstruction of proto-vertebrate, proto-cyclostome and proto-gnathostome genomes provides new insights into early vertebrate evolution
Source: Nat Commun. 2021 Jul 23;12:4489. doi: 10.1038/s41467-021-24573-z (PMC8302630; doi:10.1038/s41467-021-24573-z)
Supplement: Supplementary file 4 — Supplementary Data 1 [file 41467_2021_24573_MOESM4_ESM.zip › SuppData1/orthologs/LEPOC-CALMI.txt]

ENSLOCP00000000004	SINCAM011582
ENSLOCP00000000005	SINCAM014768
ENSLOCP00000000006	SINCAM011580
ENSLOCP00000000018	SINCAM011548
ENSLOCP00000000022	SINCAM923118
ENSLOCP00000000025	SINCAM921869
ENSLOCP00000000026	SINCAM921870
ENSLOCP00000000029	SINCAM007146
ENSLOCP00000000032	SINCAM015898
ENSLOCP00000000038	SINCAM007148
ENSLOCP00000000044	SINCAM007149
ENSLOCP00000000045	SINCAM017851
ENSLOCP00000000046	SINCAM007150
ENSLOCP00000000048	SINCAM006244
ENSLOCP00000000051	SINCAM007151
ENSLOCP00000000056	SINCAM015009
ENSLOCP00000000064	SINCAM015267
ENSLOCP00000000070	SINCAM000350
ENSLOCP00000000071	SINCAM000437
ENSLOCP00000000087	SINCAM012906
ENSLOCP00000000089	SINCAM000815
ENSLOCP00000000100	SINCAM012990
ENSLOCP00000000103	SINCAM923029
ENSLOCP00000000104	SINCAM012782
ENSLOCP00000000106	SINCAM014445
ENSLOCP00000000108	SINCAM005115
ENSLOCP00000000111	SINCAM012780
ENSLOCP00000000115	SINCAM013023
ENSLOCP00000000116	SINCAM006045
ENSLOCP00000000119	SINCAM005114
ENSLOCP00000000126	SINCAM003714
ENSLOCP00000000129	SINCAM012779
ENSLOCP00000000135	SINCAM004850
ENSLOCP00000000136	SINCAM922918
ENSLOCP00000000139	SINCAM008852
ENSLOCP00000000144	SINCAM005112
ENSLOCP00000000145	SINCAM004852
ENSLOCP00000000147	SINCAM000495
ENSLOCP00000000154	SINCAM015903
ENSLOCP00000000159	SINCAM005111
ENSLOCP00000000162	SINCAM012777
ENSLOCP00000000167	SINCAM004853
ENSLOCP00000000179	SINCAM005110
ENSLOCP00000000183	SINCAM015647
ENSLOCP00000000184	SINCAM014623
ENSLOCP00000000187	SINCAM920538
ENSLOCP00000000195	SINCAM009014
ENSLOCP00000000198	SINCAM012882
ENSLOCP00000000202	SINCAM920764
ENSLOCP00000000204	SINCAM017700
ENSLOCP00000000207	SINCAM013340
ENSLOCP00000000208	SINCAM010904
ENSLOCP00000000210	SINCAM005109
ENSLOCP00000000211	SINCAM922932
ENSLOCP00000000213	SINCAM922941
ENSLOCP00000000220	SINCAM012881
ENSLOCP00000000221	SINCAM004855
ENSLOCP00000000240	SINCAM922482
ENSLOCP00000000242	SINCAM015923
ENSLOCP00000000243	SINCAM002569
ENSLOCP00000000244	SINCAM923158
ENSLOCP00000000256	SINCAM005125
ENSLOCP00000000260	SINCAM921381
ENSLOCP00000000264	SINCAM010324
ENSLOCP00000000268	SINCAM002829
ENSLOCP00000000273	SINCAM923082
ENSLOCP00000000275	SINCAM014406
ENSLOCP00000000278	SINCAM014932
ENSLOCP00000000280	SINCAM921382
ENSLOCP00000000289	SINCAM920849
ENSLOCP00000000300	SINCAM002863
ENSLOCP00000000302	SINCAM015327
ENSLOCP00000000304	SINCAM921383
ENSLOCP00000000307	SINCAM015612
ENSLOCP00000000308	SINCAM920850
ENSLOCP00000000310	SINCAM015387
ENSLOCP00000000313	SINCAM012786
ENSLOCP00000000314	SINCAM001601
ENSLOCP00000000316	SINCAM922619
ENSLOCP00000000324	SINCAM921384
ENSLOCP00000000326	SINCAM005116
ENSLOCP00000000328	SINCAM900054
ENSLOCP00000000332	SINCAM002864
ENSLOCP00000000339	SINCAM016429
ENSLOCP00000000343	SINCAM003868
ENSLOCP00000000348	SINCAM015664
ENSLOCP00000000349	SINCAM008942
ENSLOCP00000000350	SINCAM011670
ENSLOCP00000000360	SINCAM015307
ENSLOCP00000000362	SINCAM008560
ENSLOCP00000000367	SINCAM014638
ENSLOCP00000000372	SINCAM006989
ENSLOCP00000000375	SINCAM018101
ENSLOCP00000000381	SINCAM002865
ENSLOCP00000000390	SINCAM015449
ENSLOCP00000000394	SINCAM012908
ENSLOCP00000000395	SINCAM013025
ENSLOCP00000000399	SINCAM006011
ENSLOCP00000000404	SINCAM014098
ENSLOCP00000000407	SINCAM001806
ENSLOCP00000000414	SINCAM011517
ENSLOCP00000000415	SINCAM004857
ENSLOCP00000000416	SINCAM010598
ENSLOCP00000000419	SINCAM005117
ENSLOCP00000000423	SINCAM922228
ENSLOCP00000000424	SINCAM922732
ENSLOCP00000000425	SINCAM014630
ENSLOCP00000000428	SINCAM007895
ENSLOCP00000000434	SINCAM012907
ENSLOCP00000000436	SINCAM013751
ENSLOCP00000000451	SINCAM013050
ENSLOCP00000000454	SINCAM001636
ENSLOCP00000000456	SINCAM010597
ENSLOCP00000000457	SINCAM000414
ENSLOCP00000000458	SINCAM005118
ENSLOCP00000000461	SINCAM004858
ENSLOCP00000000463	SINCAM007849
ENSLOCP00000000465	SINCAM017055
ENSLOCP00000000472	SINCAM009158
ENSLOCP00000000475	SINCAM010609
ENSLOCP00000000481	SINCAM922214
ENSLOCP00000000482	SINCAM004373
ENSLOCP00000000483	SINCAM007931
ENSLOCP00000000490	SINCAM000669
ENSLOCP00000000493	SINCAM015515
ENSLOCP00000000495	SINCAM012975
ENSLOCP00000000498	SINCAM012293
ENSLOCP00000000500	SINCAM001635
ENSLOCP00000000507	SINCAM010596
ENSLOCP00000000511	SINCAM921742
ENSLOCP00000000512	SINCAM007848
ENSLOCP00000000514	SINCAM009046
ENSLOCP00000000515	SINCAM002438
ENSLOCP00000000516	SINCAM011578
ENSLOCP00000000522	SINCAM015641
ENSLOCP00000000529	SINCAM003685
ENSLOCP00000000533	SINCAM017850
ENSLOCP00000000534	SINCAM922815
ENSLOCP00000000535	SINCAM018080
ENSLOCP00000000540	SINCAM012974
ENSLOCP00000000541	SINCAM014679
ENSLOCP00000000542	SINCAM009088
ENSLOCP00000000544	SINCAM012294
ENSLOCP00000000546	SINCAM014597
ENSLOCP00000000547	SINCAM922215
ENSLOCP00000000548	SINCAM003124
ENSLOCP00000000549	SINCAM012314
ENSLOCP00000000552	SINCAM001634
ENSLOCP00000000559	SINCAM921740
ENSLOCP00000000562	SINCAM007872
ENSLOCP00000000565	SINCAM003485
ENSLOCP00000000570	SINCAM016770
ENSLOCP00000000571	SINCAM008874
ENSLOCP00000000579	SINCAM921063
ENSLOCP00000000583	SINCAM010368
ENSLOCP00000000585	SINCAM013583
ENSLOCP00000000586	SINCAM018091
ENSLOCP00000000590	SINCAM012322
ENSLOCP00000000591	SINCAM015147
ENSLOCP00000000599	SINCAM922883
ENSLOCP00000000602	SINCAM007871
ENSLOCP00000000609	SINCAM002440
ENSLOCP00000000610	SINCAM009159
ENSLOCP00000000611	SINCAM923108
ENSLOCP00000000613	SINCAM001488
ENSLOCP00000000614	SINCAM922877
ENSLOCP00000000619	SINCAM005934
ENSLOCP00000000620	SINCAM005869
ENSLOCP00000000625	SINCAM011081
ENSLOCP00000000627	SINCAM002870
ENSLOCP00000000630	SINCAM013562
ENSLOCP00000000631	SINCAM003931
ENSLOCP00000000634	SINCAM011519
ENSLOCP00000000635	SINCAM010370
ENSLOCP00000000640	SINCAM004004
ENSLOCP00000000641	SINCAM921509
ENSLOCP00000000642	SINCAM001632
ENSLOCP00000000643	SINCAM923078
ENSLOCP00000000646	SINCAM007870
ENSLOCP00000000647	SINCAM014987
ENSLOCP00000000650	SINCAM002856
ENSLOCP00000000652	SINCAM009160
ENSLOCP00000000653	SINCAM922107
ENSLOCP00000000654	SINCAM012886
ENSLOCP00000000660	SINCAM923164
ENSLOCP00000000662	SINCAM009787
ENSLOCP00000000670	SINCAM922044
ENSLOCP00000000674	SINCAM017256
ENSLOCP00000000676	SINCAM011520
ENSLOCP00000000679	SINCAM007055
ENSLOCP00000000680	SINCAM001996
ENSLOCP00000000681	SINCAM011080
ENSLOCP00000000689	SINCAM015302
ENSLOCP00000000693	SINCAM014455
ENSLOCP00000000695	SINCAM012887
ENSLOCP00000000701	SINCAM921739
ENSLOCP00000000712	SINCAM001995
ENSLOCP00000000714	SINCAM922045
ENSLOCP00000000717	SINCAM011521
ENSLOCP00000000720	SINCAM921858
ENSLOCP00000000724	SINCAM922383
ENSLOCP00000000728	SINCAM011575
ENSLOCP00000000732	SINCAM007864
ENSLOCP00000000734	SINCAM008923
ENSLOCP00000000741	SINCAM006031
ENSLOCP00000000743	SINCAM007625
ENSLOCP00000000744	SINCAM004053
ENSLOCP00000000745	SINCAM921800
ENSLOCP00000000747	SINCAM002867
ENSLOCP00000000752	SINCAM003825
ENSLOCP00000000753	SINCAM922046
ENSLOCP00000000757	SINCAM922216
ENSLOCP00000000759	SINCAM003820
ENSLOCP00000000760	SINCAM011066
ENSLOCP00000000761	SINCAM010557
ENSLOCP00000000765	SINCAM001631
ENSLOCP00000000766	SINCAM004613
ENSLOCP00000000767	SINCAM006292
ENSLOCP00000000769	SINCAM007861
ENSLOCP00000000775	SINCAM922458
ENSLOCP00000000778	SINCAM008924
ENSLOCP00000000782	SINCAM002871
ENSLOCP00000000784	SINCAM009163
ENSLOCP00000000787	SINCAM010372
ENSLOCP00000000789	SINCAM013711
ENSLOCP00000000791	SINCAM922225
ENSLOCP00000000797	SINCAM921484
ENSLOCP00000000799	SINCAM921501
ENSLOCP00000000800	SINCAM011764
ENSLOCP00000000801	SINCAM921980
ENSLOCP00000000805	SINCAM900193
ENSLOCP00000000806	SINCAM920853
ENSLOCP00000000810	SINCAM922961
ENSLOCP00000000813	SINCAM009164
ENSLOCP00000000817	SINCAM002872
ENSLOCP00000000818	SINCAM011545
ENSLOCP00000000819	SINCAM001630
ENSLOCP00000000831	SINCAM007860
ENSLOCP00000000836	SINCAM002826
ENSLOCP00000000839	SINCAM013748
ENSLOCP00000000841	SINCAM921738
ENSLOCP00000000844	SINCAM006288
ENSLOCP00000000848	SINCAM002886
ENSLOCP00000000851	SINCAM001923
ENSLOCP00000000852	SINCAM007744
ENSLOCP00000000855	SINCAM015617
ENSLOCP00000000856	SINCAM010374
ENSLOCP00000000857	SINCAM014862
ENSLOCP00000000860	SINCAM921981
ENSLOCP00000000861	SINCAM011646
ENSLOCP00000000862	SINCAM014012
ENSLOCP00000000863	SINCAM012911
ENSLOCP00000000865	SINCAM922970
ENSLOCP00000000870	SINCAM009166
ENSLOCP00000000874	SINCAM015758
ENSLOCP00000000875	SINCAM006267
ENSLOCP00000000877	SINCAM008808
ENSLOCP00000000879	SINCAM007743
ENSLOCP00000000880	SINCAM015618
ENSLOCP00000000886	SINCAM008919
ENSLOCP00000000887	SINCAM001627
ENSLOCP00000000891	SINCAM013712
ENSLOCP00000000897	SINCAM921913
ENSLOCP00000000900	SINCAM008809
ENSLOCP00000000903	SINCAM003990
ENSLOCP00000000904	SINCAM922535
ENSLOCP00000000905	SINCAM002233
ENSLOCP00000000906	SINCAM010375
ENSLOCP00000000908	SINCAM008920
ENSLOCP00000000909	SINCAM007853
ENSLOCP00000000910	SINCAM014014
ENSLOCP00000000913	SINCAM014874
ENSLOCP00000000914	SINCAM921744
ENSLOCP00000000917	SINCAM922973
ENSLOCP00000000918	SINCAM012391
ENSLOCP00000000921	SINCAM004138
ENSLOCP00000000922	SINCAM920537
ENSLOCP00000000923	SINCAM011068
ENSLOCP00000000926	SINCAM011495
ENSLOCP00000000932	SINCAM003991
ENSLOCP00000000933	SINCAM008612
ENSLOCP00000000940	SINCAM015414
ENSLOCP00000000942	SINCAM012972
ENSLOCP00000000945	SINCAM922703
ENSLOCP00000000947	SINCAM000743
ENSLOCP00000000948	SINCAM011069
ENSLOCP00000000949	SINCAM008786
ENSLOCP00000000950	SINCAM008930
ENSLOCP00000000951	SINCAM921926
ENSLOCP00000000953	SINCAM010376
ENSLOCP00000000954	SINCAM013605
ENSLOCP00000000955	SINCAM004044
ENSLOCP00000000959	SINCAM003992
ENSLOCP00000000960	SINCAM001625
ENSLOCP00000000961	SINCAM005600
ENSLOCP00000000963	SINCAM007835
ENSLOCP00000000964	SINCAM011818
ENSLOCP00000000973	SINCAM011494
ENSLOCP00000000975	SINCAM006405
ENSLOCP00000000977	SINCAM008584
ENSLOCP00000000979	SINCAM009282
ENSLOCP00000000982	SINCAM921982
ENSLOCP00000000983	SINCAM000741
ENSLOCP00000000984	SINCAM007836
ENSLOCP00000000986	SINCAM921745
ENSLOCP00000000987	SINCAM005599
ENSLOCP00000000989	SINCAM011490
ENSLOCP00000000990	SINCAM920756
ENSLOCP00000000991	SINCAM013893
ENSLOCP00000000995	SINCAM008586
ENSLOCP00000000996	SINCAM922468
ENSLOCP00000000997	SINCAM922549
ENSLOCP00000000999	SINCAM003994
ENSLOCP00000001002	SINCAM016201
ENSLOCP00000001003	SINCAM007858
ENSLOCP00000001008	SINCAM000740
ENSLOCP00000001009	SINCAM016278
ENSLOCP00000001012	SINCAM009167
ENSLOCP00000001014	SINCAM010377
ENSLOCP00000001018	SINCAM921983
ENSLOCP00000001019	SINCAM008587
ENSLOCP00000001023	SINCAM920533
ENSLOCP00000001024	SINCAM014020
ENSLOCP00000001027	SINCAM006404
ENSLOCP00000001028	SINCAM010378
ENSLOCP00000001029	SINCAM000924
ENSLOCP00000001030	SINCAM003885
ENSLOCP00000001033	SINCAM014854
ENSLOCP00000001036	SINCAM011816
ENSLOCP00000001038	SINCAM004042
ENSLOCP00000001041	SINCAM002884
ENSLOCP00000001042	SINCAM003995
ENSLOCP00000001045	SINCAM006403
ENSLOCP00000001048	SINCAM006892
ENSLOCP00000001051	SINCAM007866
ENSLOCP00000001053	SINCAM920745
ENSLOCP00000001054	SINCAM010379
ENSLOCP00000001055	SINCAM003123
ENSLOCP00000001059	SINCAM012723
ENSLOCP00000001060	SINCAM011789
ENSLOCP00000001061	SINCAM004041
ENSLOCP00000001062	SINCAM002931
ENSLOCP00000001065	SINCAM011511
ENSLOCP00000001067	SINCAM000739
ENSLOCP00000001068	SINCAM015318
ENSLOCP00000001069	SINCAM011297
ENSLOCP00000001073	SINCAM007780
ENSLOCP00000001074	SINCAM010380
ENSLOCP00000001078	SINCAM006281
ENSLOCP00000001079	SINCAM006402
ENSLOCP00000001080	SINCAM013895
ENSLOCP00000001082	SINCAM009553
ENSLOCP00000001084	SINCAM012844
ENSLOCP00000001086	SINCAM922548
ENSLOCP00000001088	SINCAM922329
ENSLOCP00000001089	SINCAM005880
ENSLOCP00000001093	SINCAM007771
ENSLOCP00000001096	SINCAM009554
ENSLOCP00000001100	SINCAM000421
ENSLOCP00000001102	SINCAM000738
ENSLOCP00000001103	SINCAM006397
ENSLOCP00000001104	SINCAM003122
ENSLOCP00000001105	SINCAM015316
ENSLOCP00000001109	SINCAM000751
ENSLOCP00000001110	SINCAM010381
ENSLOCP00000001112	SINCAM017761
ENSLOCP00000001114	SINCAM013871
ENSLOCP00000001116	SINCAM011509
ENSLOCP00000001119	SINCAM009555
ENSLOCP00000001120	SINCAM922390
ENSLOCP00000001122	SINCAM921496
ENSLOCP00000001123	SINCAM921747
ENSLOCP00000001128	SINCAM005404
ENSLOCP00000001129	SINCAM002151
ENSLOCP00000001130	SINCAM000750
ENSLOCP00000001133	SINCAM013603
ENSLOCP00000001135	SINCAM011098
ENSLOCP00000001136	SINCAM012845
ENSLOCP00000001137	SINCAM003121
ENSLOCP00000001138	SINCAM006396
ENSLOCP00000001144	SINCAM010382
ENSLOCP00000001146	SINCAM009556
ENSLOCP00000001147	SINCAM008935
ENSLOCP00000001148	SINCAM001699
ENSLOCP00000001151	SINCAM013602
ENSLOCP00000001152	SINCAM012846
ENSLOCP00000001157	SINCAM007851
ENSLOCP00000001160	SINCAM011474
ENSLOCP00000001161	SINCAM006395
ENSLOCP00000001165	SINCAM015315
ENSLOCP00000001167	SINCAM006022
ENSLOCP00000001168	SINCAM003119
ENSLOCP00000001171	SINCAM010383
ENSLOCP00000001172	SINCAM000737
ENSLOCP00000001173	SINCAM001700
ENSLOCP00000001176	SINCAM016147
ENSLOCP00000001177	SINCAM921413
ENSLOCP00000001179	SINCAM008934
ENSLOCP00000001183	SINCAM000719
ENSLOCP00000001192	SINCAM006393
ENSLOCP00000001193	SINCAM011099
ENSLOCP00000001194	SINCAM008842
ENSLOCP00000001195	SINCAM006023
ENSLOCP00000001198	SINCAM921412
ENSLOCP00000001200	SINCAM009559
ENSLOCP00000001206	SINCAM001510
ENSLOCP00000001207	SINCAM011946
ENSLOCP00000001211	SINCAM000736
ENSLOCP00000001212	SINCAM013601
ENSLOCP00000001213	SINCAM005405
ENSLOCP00000001214	SINCAM003118
ENSLOCP00000001216	SINCAM009715
ENSLOCP00000001218	SINCAM015704
ENSLOCP00000001219	SINCAM900057
ENSLOCP00000001220	SINCAM920752
ENSLOCP00000001221	SINCAM008860
ENSLOCP00000001223	SINCAM922059
ENSLOCP00000001224	SINCAM011100
ENSLOCP00000001225	SINCAM006392
ENSLOCP00000001226	SINCAM009102
ENSLOCP00000001229	SINCAM009560
ENSLOCP00000001230	SINCAM003117
ENSLOCP00000001232	SINCAM920715
ENSLOCP00000001234	SINCAM921522
ENSLOCP00000001235	SINCAM011947
ENSLOCP00000001240	SINCAM008887
ENSLOCP00000001241	SINCAM011478
ENSLOCP00000001243	SINCAM010446
ENSLOCP00000001244	SINCAM009561
ENSLOCP00000001247	SINCAM011101
ENSLOCP00000001248	SINCAM013599
ENSLOCP00000001249	SINCAM012852
ENSLOCP00000001250	SINCAM008838
ENSLOCP00000001252	SINCAM000789
ENSLOCP00000001253	SINCAM006024
ENSLOCP00000001254	SINCAM007955
ENSLOCP00000001255	SINCAM002227
ENSLOCP00000001257	SINCAM920900
ENSLOCP00000001261	SINCAM004564
ENSLOCP00000001262	SINCAM011477
ENSLOCP00000001266	SINCAM010155
ENSLOCP00000001268	SINCAM008888
ENSLOCP00000001271	SINCAM008839
ENSLOCP00000001274	SINCAM011948
ENSLOCP00000001280	SINCAM012853
ENSLOCP00000001282	SINCAM004311
ENSLOCP00000001283	SINCAM006975
ENSLOCP00000001284	SINCAM015256
ENSLOCP00000001287	SINCAM011658
ENSLOCP00000001288	SINCAM013600
ENSLOCP00000001292	SINCAM002228
ENSLOCP00000001295	SINCAM010447
ENSLOCP00000001297	SINCAM011102
ENSLOCP00000001299	SINCAM012869
ENSLOCP00000001300	SINCAM014684
ENSLOCP00000001302	SINCAM005870
ENSLOCP00000001310	SINCAM008940
ENSLOCP00000001316	SINCAM010449
ENSLOCP00000001317	SINCAM921492
ENSLOCP00000001318	SINCAM920524
ENSLOCP00000001319	SINCAM004442
ENSLOCP00000001320	SINCAM013598
ENSLOCP00000001321	SINCAM013872
ENSLOCP00000001323	SINCAM018063
ENSLOCP00000001325	SINCAM011659
ENSLOCP00000001326	SINCAM011103
ENSLOCP00000001329	SINCAM011942
ENSLOCP00000001332	SINCAM002229
ENSLOCP00000001333	SINCAM012870
ENSLOCP00000001336	SINCAM000729
ENSLOCP00000001338	SINCAM008840
ENSLOCP00000001339	SINCAM004108
ENSLOCP00000001341	SINCAM013873
ENSLOCP00000001343	SINCAM006489
ENSLOCP00000001348	SINCAM002859
ENSLOCP00000001350	SINCAM005169
ENSLOCP00000001351	SINCAM011906
ENSLOCP00000001355	SINCAM000734
ENSLOCP00000001361	SINCAM000766
ENSLOCP00000001363	SINCAM002860
ENSLOCP00000001364	SINCAM923096
ENSLOCP00000001367	SINCAM007998
ENSLOCP00000001368	SINCAM005854
ENSLOCP00000001369	SINCAM005168
ENSLOCP00000001371	SINCAM920564
ENSLOCP00000001372	SINCAM011939
ENSLOCP00000001376	SINCAM011660
ENSLOCP00000001377	SINCAM010450
ENSLOCP00000001380	SINCAM007997
ENSLOCP00000001382	SINCAM008600
ENSLOCP00000001383	SINCAM000735
ENSLOCP00000001384	SINCAM006390
ENSLOCP00000001385	SINCAM002861
ENSLOCP00000001386	SINCAM920515
ENSLOCP00000001388	SINCAM011144
ENSLOCP00000001392	SINCAM002230
ENSLOCP00000001393	SINCAM008000
ENSLOCP00000001396	SINCAM004109
ENSLOCP00000001397	SINCAM008601
ENSLOCP00000001401	SINCAM000771
ENSLOCP00000001402	SINCAM011661
ENSLOCP00000001404	SINCAM922480
ENSLOCP00000001406	SINCAM010466
ENSLOCP00000001411	SINCAM002231
ENSLOCP00000001413	SINCAM008602
ENSLOCP00000001415	SINCAM005153
ENSLOCP00000001416	SINCAM014004
ENSLOCP00000001417	SINCAM011145
ENSLOCP00000001418	SINCAM010124
ENSLOCP00000001419	SINCAM000715
ENSLOCP00000001420	SINCAM005148
ENSLOCP00000001422	SINCAM002862
ENSLOCP00000001423	SINCAM006389
ENSLOCP00000001425	SINCAM010662
ENSLOCP00000001426	SINCAM010444
ENSLOCP00000001427	SINCAM008938
ENSLOCP00000001428	SINCAM921251
ENSLOCP00000001430	SINCAM015311
ENSLOCP00000001432	SINCAM004313
ENSLOCP00000001433	SINCAM922481
ENSLOCP00000001435	SINCAM921986
ENSLOCP00000001436	SINCAM009566
ENSLOCP00000001437	SINCAM011648
ENSLOCP00000001439	SINCAM000716
ENSLOCP00000001440	SINCAM013597
ENSLOCP00000001442	SINCAM008002
ENSLOCP00000001444	SINCAM002849
ENSLOCP00000001445	SINCAM006388
ENSLOCP00000001446	SINCAM008603
ENSLOCP00000001450	SINCAM922244
ENSLOCP00000001453	SINCAM014239
ENSLOCP00000001455	SINCAM920755
ENSLOCP00000001456	SINCAM006385
ENSLOCP00000001458	SINCAM010443
ENSLOCP00000001460	SINCAM921978
ENSLOCP00000001461	SINCAM005151
ENSLOCP00000001462	SINCAM920536
ENSLOCP00000001464	SINCAM013595
ENSLOCP00000001466	SINCAM008604
ENSLOCP00000001470	SINCAM011656
ENSLOCP00000001472	SINCAM015860
ENSLOCP00000001475	SINCAM013989
ENSLOCP00000001476	SINCAM006384
ENSLOCP00000001477	SINCAM004107
ENSLOCP00000001479	SINCAM920522
ENSLOCP00000001480	SINCAM922879
ENSLOCP00000001481	SINCAM012866
ENSLOCP00000001482	SINCAM008605
ENSLOCP00000001483	SINCAM921987
ENSLOCP00000001484	SINCAM009567
ENSLOCP00000001486	SINCAM001906
ENSLOCP00000001488	SINCAM005855
ENSLOCP00000001489	SINCAM005185
ENSLOCP00000001490	SINCAM922547
ENSLOCP00000001492	SINCAM004106
ENSLOCP00000001493	SINCAM017531
ENSLOCP00000001496	SINCAM011862
ENSLOCP00000001498	SINCAM001897
ENSLOCP00000001499	SINCAM004784
ENSLOCP00000001500	SINCAM008606
ENSLOCP00000001501	SINCAM922243
ENSLOCP00000001506	SINCAM014981
ENSLOCP00000001509	SINCAM015322
ENSLOCP00000001510	SINCAM000782
ENSLOCP00000001511	SINCAM922944
ENSLOCP00000001512	SINCAM001898
ENSLOCP00000001515	SINCAM922452
ENSLOCP00000001516	SINCAM004714
ENSLOCP00000001519	SINCAM005857
ENSLOCP00000001520	SINCAM011149
ENSLOCP00000001521	SINCAM009568
ENSLOCP00000001522	SINCAM008607
ENSLOCP00000001524	SINCAM011459
ENSLOCP00000001527	SINCAM010419
ENSLOCP00000001530	SINCAM013990
ENSLOCP00000001531	SINCAM920535
ENSLOCP00000001533	SINCAM006382
ENSLOCP00000001534	SINCAM005145
ENSLOCP00000001537	SINCAM922453
ENSLOCP00000001540	SINCAM010418
ENSLOCP00000001541	SINCAM009084
ENSLOCP00000001543	SINCAM000765
ENSLOCP00000001547	SINCAM011460
ENSLOCP00000001548	SINCAM011151
ENSLOCP00000001549	SINCAM005858
ENSLOCP00000001550	SINCAM001901
ENSLOCP00000001551	SINCAM008005
ENSLOCP00000001555	SINCAM012868
ENSLOCP00000001558	SINCAM009570
ENSLOCP00000001559	SINCAM015392
ENSLOCP00000001560	SINCAM922211
ENSLOCP00000001563	SINCAM004785
ENSLOCP00000001564	SINCAM010460
ENSLOCP00000001565	SINCAM011152
ENSLOCP00000001567	SINCAM012056
ENSLOCP00000001568	SINCAM009083
ENSLOCP00000001571	SINCAM006381
ENSLOCP00000001572	SINCAM922737
ENSLOCP00000001573	SINCAM001902
ENSLOCP00000001574	SINCAM008008
ENSLOCP00000001575	SINCAM004713
ENSLOCP00000001580	SINCAM014858
ENSLOCP00000001583	SINCAM014983
ENSLOCP00000001584	SINCAM008730
ENSLOCP00000001587	SINCAM010432
ENSLOCP00000001589	SINCAM011156
ENSLOCP00000001591	SINCAM009082
ENSLOCP00000001592	SINCAM001142
ENSLOCP00000001593	SINCAM009571
ENSLOCP00000001594	SINCAM007366
ENSLOCP00000001595	SINCAM002204
ENSLOCP00000001598	SINCAM012998
ENSLOCP00000001599	SINCAM007838
ENSLOCP00000001601	SINCAM920857
ENSLOCP00000001607	SINCAM002203
ENSLOCP00000001609	SINCAM920594
ENSLOCP00000001610	SINCAM013665
ENSLOCP00000001611	SINCAM010433
ENSLOCP00000001612	SINCAM007363
ENSLOCP00000001613	SINCAM005860
ENSLOCP00000001614	SINCAM011854
ENSLOCP00000001615	SINCAM015802
ENSLOCP00000001616	SINCAM006380
ENSLOCP00000001617	SINCAM008729
ENSLOCP00000001619	SINCAM004712
ENSLOCP00000001621	SINCAM921493
ENSLOCP00000001622	SINCAM012999
ENSLOCP00000001624	SINCAM007852
ENSLOCP00000001626	SINCAM011464
ENSLOCP00000001627	SINCAM000764
ENSLOCP00000001628	SINCAM002202
ENSLOCP00000001629	SINCAM011157
ENSLOCP00000001630	SINCAM015530
ENSLOCP00000001634	SINCAM010628
ENSLOCP00000001636	SINCAM006379
ENSLOCP00000001637	SINCAM001143
ENSLOCP00000001638	SINCAM921248
ENSLOCP00000001639	SINCAM002676
ENSLOCP00000001640	SINCAM004711
ENSLOCP00000001646	SINCAM005862
ENSLOCP00000001647	SINCAM011158
ENSLOCP00000001649	SINCAM000763
ENSLOCP00000001651	SINCAM007765
ENSLOCP00000001652	SINCAM002201
ENSLOCP00000001653	SINCAM013993
ENSLOCP00000001654	SINCAM014985
ENSLOCP00000001656	SINCAM004710
ENSLOCP00000001659	SINCAM001145
ENSLOCP00000001660	SINCAM013000
ENSLOCP00000001661	SINCAM009079
ENSLOCP00000001662	SINCAM005187
ENSLOCP00000001665	SINCAM013572
ENSLOCP00000001667	SINCAM004082
ENSLOCP00000001670	SINCAM007764
ENSLOCP00000001673	SINCAM013992
ENSLOCP00000001676	SINCAM011856
ENSLOCP00000001678	SINCAM011159
ENSLOCP00000001679	SINCAM920595
ENSLOCP00000001680	SINCAM009300
ENSLOCP00000001683	SINCAM010627
ENSLOCP00000001685	SINCAM011467
ENSLOCP00000001687	SINCAM011864
ENSLOCP00000001689	SINCAM005863
ENSLOCP00000001692	SINCAM009104
ENSLOCP00000001693	SINCAM007359
ENSLOCP00000001694	SINCAM013002
ENSLOCP00000001695	SINCAM922738
ENSLOCP00000001696	SINCAM005188
ENSLOCP00000001698	SINCAM010626
ENSLOCP00000001699	SINCAM011160
ENSLOCP00000001701	SINCAM004709
ENSLOCP00000001703	SINCAM001146
ENSLOCP00000001709	SINCAM003576
ENSLOCP00000001710	SINCAM007763
ENSLOCP00000001711	SINCAM007357
ENSLOCP00000001712	SINCAM011500
ENSLOCP00000001714	SINCAM001915
ENSLOCP00000001716	SINCAM009301
ENSLOCP00000001717	SINCAM920534
ENSLOCP00000001718	SINCAM002264
ENSLOCP00000001719	SINCAM005217
ENSLOCP00000001722	SINCAM004933
ENSLOCP00000001723	SINCAM007761
ENSLOCP00000001726	SINCAM008567
ENSLOCP00000001727	SINCAM007355
ENSLOCP00000001728	SINCAM922739
ENSLOCP00000001730	SINCAM011499
ENSLOCP00000001731	SINCAM010890
ENSLOCP00000001733	SINCAM009305
ENSLOCP00000001734	SINCAM002674
ENSLOCP00000001736	SINCAM006378
ENSLOCP00000001737	SINCAM007428
ENSLOCP00000001740	SINCAM011938
ENSLOCP00000001742	SINCAM005216
ENSLOCP00000001743	SINCAM013573
ENSLOCP00000001744	SINCAM013919
ENSLOCP00000001745	SINCAM011498
ENSLOCP00000001746	SINCAM000713
ENSLOCP00000001747	SINCAM001916
ENSLOCP00000001750	SINCAM001148
ENSLOCP00000001751	SINCAM007760
ENSLOCP00000001753	SINCAM921551
ENSLOCP00000001755	SINCAM004085
ENSLOCP00000001756	SINCAM010623
ENSLOCP00000001757	SINCAM013004
ENSLOCP00000001761	SINCAM011909
ENSLOCP00000001762	SINCAM004724
ENSLOCP00000001764	SINCAM009306
ENSLOCP00000001766	SINCAM001149
ENSLOCP00000001767	SINCAM013574
ENSLOCP00000001768	SINCAM006377
ENSLOCP00000001769	SINCAM007362
ENSLOCP00000001770	SINCAM922029
ENSLOCP00000001772	SINCAM920528
ENSLOCP00000001773	SINCAM001917
ENSLOCP00000001777	SINCAM012823
ENSLOCP00000001778	SINCAM008566
ENSLOCP00000001779	SINCAM010622
ENSLOCP00000001780	SINCAM004086
ENSLOCP00000001781	SINCAM011647
ENSLOCP00000001783	SINCAM922001
ENSLOCP00000001784	SINCAM001921
ENSLOCP00000001785	SINCAM006376
ENSLOCP00000001787	SINCAM013575
ENSLOCP00000001789	SINCAM012822
ENSLOCP00000001790	SINCAM005196
ENSLOCP00000001792	SINCAM011487
ENSLOCP00000001793	SINCAM921702
ENSLOCP00000001794	SINCAM004097
ENSLOCP00000001795	SINCAM008385
ENSLOCP00000001796	SINCAM001150
ENSLOCP00000001797	SINCAM006374
ENSLOCP00000001799	SINCAM921473
ENSLOCP00000001801	SINCAM012821
ENSLOCP00000001802	SINCAM005865
ENSLOCP00000001805	SINCAM004936
ENSLOCP00000001806	SINCAM008564
ENSLOCP00000001807	SINCAM923037
ENSLOCP00000001809	SINCAM013576
ENSLOCP00000001810	SINCAM011219
ENSLOCP00000001812	SINCAM000744
ENSLOCP00000001814	SINCAM008387
ENSLOCP00000001815	SINCAM013934
ENSLOCP00000001817	SINCAM006373
ENSLOCP00000001818	SINCAM005197
ENSLOCP00000001819	SINCAM012002
ENSLOCP00000001822	SINCAM921935
ENSLOCP00000001823	SINCAM001922
ENSLOCP00000001829	SINCAM920529
ENSLOCP00000001830	SINCAM004095
ENSLOCP00000001831	SINCAM005966
ENSLOCP00000001833	SINCAM922964
ENSLOCP00000001836	SINCAM007431
ENSLOCP00000001837	SINCAM006372
ENSLOCP00000001838	SINCAM002673
ENSLOCP00000001840	SINCAM009073
ENSLOCP00000001841	SINCAM001151
ENSLOCP00000001845	SINCAM005198
ENSLOCP00000001846	SINCAM920539
ENSLOCP00000001847	SINCAM005040
ENSLOCP00000001851	SINCAM009071
ENSLOCP00000001852	SINCAM011218
ENSLOCP00000001854	SINCAM922221
ENSLOCP00000001855	SINCAM013585
ENSLOCP00000001856	SINCAM921936
ENSLOCP00000001857	SINCAM006371
ENSLOCP00000001858	SINCAM922963
ENSLOCP00000001861	SINCAM001152
ENSLOCP00000001863	SINCAM017510
ENSLOCP00000001865	SINCAM007429
ENSLOCP00000001866	SINCAM005799
ENSLOCP00000001867	SINCAM008903
ENSLOCP00000001869	SINCAM004937
ENSLOCP00000001871	SINCAM001772
ENSLOCP00000001872	SINCAM900280
ENSLOCP00000001873	SINCAM005199
ENSLOCP00000001875	SINCAM006408
ENSLOCP00000001876	SINCAM922058
ENSLOCP00000001882	SINCAM008901
ENSLOCP00000001883	SINCAM011217
ENSLOCP00000001884	SINCAM004938
ENSLOCP00000001885	SINCAM009211
ENSLOCP00000001886	SINCAM004819
ENSLOCP00000001889	SINCAM007373
ENSLOCP00000001890	SINCAM008015
ENSLOCP00000001891	SINCAM000780
ENSLOCP00000001893	SINCAM002672
ENSLOCP00000001894	SINCAM922901
ENSLOCP00000001896	SINCAM006409
ENSLOCP00000001899	SINCAM001154
ENSLOCP00000001900	SINCAM012890
ENSLOCP00000001904	SINCAM001775
ENSLOCP00000001905	SINCAM004818
ENSLOCP00000001906	SINCAM007756
ENSLOCP00000001907	SINCAM009758
ENSLOCP00000001910	SINCAM000779
ENSLOCP00000001911	SINCAM007372
ENSLOCP00000001914	SINCAM013709
ENSLOCP00000001916	SINCAM011990
ENSLOCP00000001918	SINCAM012927
ENSLOCP00000001919	SINCAM011534
ENSLOCP00000001923	SINCAM005732
ENSLOCP00000001924	SINCAM009210
ENSLOCP00000001926	SINCAM013710
ENSLOCP00000001927	SINCAM011216
ENSLOCP00000001928	SINCAM010485
ENSLOCP00000001930	SINCAM012893
ENSLOCP00000001931	SINCAM011989
ENSLOCP00000001937	SINCAM007410
ENSLOCP00000001939	SINCAM007754
ENSLOCP00000001940	SINCAM922416
ENSLOCP00000001942	SINCAM012894
ENSLOCP00000001944	SINCAM002441
ENSLOCP00000001946	SINCAM006410
ENSLOCP00000001948	SINCAM017991
ENSLOCP00000001949	SINCAM010484
ENSLOCP00000001950	SINCAM004816
ENSLOCP00000001953	SINCAM015260
ENSLOCP00000001954	SINCAM007753
ENSLOCP00000001955	SINCAM014387
ENSLOCP00000001957	SINCAM922223
ENSLOCP00000001959	SINCAM015262
ENSLOCP00000001960	SINCAM002474
ENSLOCP00000001961	SINCAM922402
ENSLOCP00000001962	SINCAM001159
ENSLOCP00000001964	SINCAM922415
ENSLOCP00000001966	SINCAM004815
ENSLOCP00000001967	SINCAM921472
ENSLOCP00000001968	SINCAM011051
ENSLOCP00000001969	SINCAM012836
ENSLOCP00000001970	SINCAM008590
ENSLOCP00000001971	SINCAM003781
ENSLOCP00000001972	SINCAM900219
ENSLOCP00000001974	SINCAM009095
ENSLOCP00000001976	SINCAM011796
ENSLOCP00000001978	SINCAM005219
ENSLOCP00000001980	SINCAM007414
ENSLOCP00000001981	SINCAM010482
ENSLOCP00000001982	SINCAM013626
ENSLOCP00000001983	SINCAM006411
ENSLOCP00000001984	SINCAM017782
ENSLOCP00000001985	SINCAM002475
ENSLOCP00000001987	SINCAM900220
ENSLOCP00000001988	SINCAM920662
ENSLOCP00000001991	SINCAM008895
ENSLOCP00000001992	SINCAM014751
ENSLOCP00000001993	SINCAM011046
ENSLOCP00000001994	SINCAM002593
ENSLOCP00000001995	SINCAM922222
ENSLOCP00000001996	SINCAM004814
ENSLOCP00000001998	SINCAM009207
ENSLOCP00000001999	SINCAM007750
ENSLOCP00000002004	SINCAM005221
ENSLOCP00000002006	SINCAM012833
ENSLOCP00000002008	SINCAM920796
ENSLOCP00000002010	SINCAM008746
ENSLOCP00000002011	SINCAM016083
ENSLOCP00000002012	SINCAM900221
ENSLOCP00000002014	SINCAM010481
ENSLOCP00000002015	SINCAM922413
ENSLOCP00000002016	SINCAM005222
ENSLOCP00000002017	SINCAM004813
ENSLOCP00000002020	SINCAM006412
ENSLOCP00000002022	SINCAM012807
ENSLOCP00000002024	SINCAM016253
ENSLOCP00000002025	SINCAM013627
ENSLOCP00000002026	SINCAM011299
ENSLOCP00000002032	SINCAM010319
ENSLOCP00000002033	SINCAM007577
ENSLOCP00000002034	SINCAM001162
ENSLOCP00000002036	SINCAM009206
ENSLOCP00000002037	SINCAM004812
ENSLOCP00000002040	SINCAM006413
ENSLOCP00000002041	SINCAM921794
ENSLOCP00000002044	SINCAM007748
ENSLOCP00000002048	SINCAM004553
ENSLOCP00000002049	SINCAM012805
ENSLOCP00000002051	SINCAM002506
ENSLOCP00000002053	SINCAM900222
ENSLOCP00000002054	SINCAM008747
ENSLOCP00000002055	SINCAM001776
ENSLOCP00000002056	SINCAM007576
ENSLOCP00000002057	SINCAM001297
ENSLOCP00000002058	SINCAM921748
ENSLOCP00000002059	SINCAM015562
ENSLOCP00000002061	SINCAM009221
ENSLOCP00000002062	SINCAM010320
ENSLOCP00000002063	SINCAM005224
ENSLOCP00000002064	SINCAM001163
ENSLOCP00000002065	SINCAM007747
ENSLOCP00000002068	SINCAM014026
ENSLOCP00000002069	SINCAM900223
ENSLOCP00000002071	SINCAM011055
ENSLOCP00000002073	SINCAM017410
ENSLOCP00000002075	SINCAM921749
ENSLOCP00000002077	SINCAM006414
ENSLOCP00000002078	SINCAM009222
ENSLOCP00000002080	SINCAM012364
ENSLOCP00000002081	SINCAM001164
ENSLOCP00000002082	SINCAM008749
ENSLOCP00000002084	SINCAM001777
ENSLOCP00000002085	SINCAM922411
ENSLOCP00000002086	SINCAM921420
ENSLOCP00000002087	SINCAM004552
ENSLOCP00000002088	SINCAM001166
ENSLOCP00000002089	SINCAM014240
ENSLOCP00000002090	SINCAM009224
ENSLOCP00000002091	SINCAM007746
ENSLOCP00000002092	SINCAM011137
ENSLOCP00000002093	SINCAM008823
ENSLOCP00000002094	SINCAM011505
ENSLOCP00000002095	SINCAM005225
ENSLOCP00000002096	SINCAM006416
ENSLOCP00000002097	SINCAM014996
ENSLOCP00000002099	SINCAM922412
ENSLOCP00000002101	SINCAM012732
ENSLOCP00000002103	SINCAM004551
ENSLOCP00000002104	SINCAM921920
ENSLOCP00000002105	SINCAM001168
ENSLOCP00000002106	SINCAM011135
ENSLOCP00000002109	SINCAM011504
ENSLOCP00000002110	SINCAM013631
ENSLOCP00000002111	SINCAM005226
ENSLOCP00000002112	SINCAM001778
ENSLOCP00000002113	SINCAM008944
ENSLOCP00000002114	SINCAM011985
ENSLOCP00000002115	SINCAM013977
ENSLOCP00000002117	SINCAM008825
ENSLOCP00000002119	SINCAM000787
ENSLOCP00000002120	SINCAM009225
ENSLOCP00000002121	SINCAM010322
ENSLOCP00000002122	SINCAM007391
ENSLOCP00000002123	SINCAM012739
ENSLOCP00000002124	SINCAM008943
ENSLOCP00000002126	SINCAM921471
ENSLOCP00000002128	SINCAM923119
ENSLOCP00000002129	SINCAM922735
ENSLOCP00000002132	SINCAM002505
ENSLOCP00000002133	SINCAM010323
ENSLOCP00000002134	SINCAM920962
ENSLOCP00000002135	SINCAM009226
ENSLOCP00000002136	SINCAM006417
ENSLOCP00000002138	SINCAM000786
ENSLOCP00000002140	SINCAM012738
ENSLOCP00000002141	SINCAM001169
ENSLOCP00000002142	SINCAM921470
ENSLOCP00000002143	SINCAM007390
ENSLOCP00000002144	SINCAM005195
ENSLOCP00000002147	SINCAM011986
ENSLOCP00000002148	SINCAM001779
ENSLOCP00000002152	SINCAM008826
ENSLOCP00000002153	SINCAM012737
ENSLOCP00000002156	SINCAM002749
ENSLOCP00000002157	SINCAM011405
ENSLOCP00000002158	SINCAM921419
ENSLOCP00000002159	SINCAM005194
ENSLOCP00000002160	SINCAM011637
ENSLOCP00000002164	SINCAM007856
ENSLOCP00000002165	SINCAM008827
ENSLOCP00000002166	SINCAM001780
ENSLOCP00000002167	SINCAM006600
ENSLOCP00000002169	SINCAM001170
ENSLOCP00000002171	SINCAM922565
ENSLOCP00000002172	SINCAM922027
ENSLOCP00000002176	SINCAM007387
ENSLOCP00000002177	SINCAM005193
ENSLOCP00000002178	SINCAM001781
ENSLOCP00000002180	SINCAM920789
ENSLOCP00000002181	SINCAM922226
ENSLOCP00000002183	SINCAM012793
ENSLOCP00000002184	SINCAM006348
ENSLOCP00000002185	SINCAM008831
ENSLOCP00000002186	SINCAM017337
ENSLOCP00000002187	SINCAM922736
ENSLOCP00000002188	SINCAM010326
ENSLOCP00000002189	SINCAM008890
ENSLOCP00000002190	SINCAM922419
ENSLOCP00000002191	SINCAM900224
ENSLOCP00000002192	SINCAM000760
ENSLOCP00000002193	SINCAM921979
ENSLOCP00000002194	SINCAM007775
ENSLOCP00000002196	SINCAM005191
ENSLOCP00000002197	SINCAM004550
ENSLOCP00000002198	SINCAM920788
ENSLOCP00000002199	SINCAM007774
ENSLOCP00000002200	SINCAM003691
ENSLOCP00000002201	SINCAM011569
ENSLOCP00000002202	SINCAM008891
ENSLOCP00000002204	SINCAM922420
ENSLOCP00000002207	SINCAM000759
ENSLOCP00000002208	SINCAM007384
ENSLOCP00000002210	SINCAM004549
ENSLOCP00000002213	SINCAM001171
ENSLOCP00000002214	SINCAM011065
ENSLOCP00000002216	SINCAM922564
ENSLOCP00000002219	SINCAM001782
ENSLOCP00000002223	SINCAM009230
ENSLOCP00000002224	SINCAM006350
ENSLOCP00000002225	SINCAM007573
ENSLOCP00000002226	SINCAM000758
ENSLOCP00000002227	SINCAM010330
ENSLOCP00000002228	SINCAM922935
ENSLOCP00000002229	SINCAM922475
ENSLOCP00000002230	SINCAM922284
ENSLOCP00000002232	SINCAM011570
ENSLOCP00000002233	SINCAM002599
ENSLOCP00000002235	SINCAM921475
ENSLOCP00000002237	SINCAM009231
ENSLOCP00000002239	SINCAM004245
ENSLOCP00000002242	SINCAM001172
ENSLOCP00000002243	SINCAM005190
ENSLOCP00000002244	SINCAM013721
ENSLOCP00000002245	SINCAM922421
ENSLOCP00000002246	SINCAM012958
ENSLOCP00000002247	SINCAM011212
ENSLOCP00000002248	SINCAM009233
ENSLOCP00000002249	SINCAM018085
ENSLOCP00000002250	SINCAM922220
ENSLOCP00000002252	SINCAM007574
ENSLOCP00000002254	SINCAM002694
ENSLOCP00000002255	SINCAM001756
ENSLOCP00000002257	SINCAM005189
ENSLOCP00000002258	SINCAM921359
ENSLOCP00000002259	SINCAM009235
ENSLOCP00000002261	SINCAM007772
ENSLOCP00000002262	SINCAM014995
ENSLOCP00000002263	SINCAM002487
ENSLOCP00000002264	SINCAM920597
ENSLOCP00000002265	SINCAM012956
ENSLOCP00000002266	SINCAM013720
ENSLOCP00000002267	SINCAM921722
ENSLOCP00000002269	SINCAM007575
ENSLOCP00000002270	SINCAM922936
ENSLOCP00000002271	SINCAM014994
ENSLOCP00000002274	SINCAM922422
ENSLOCP00000002276	SINCAM005201
ENSLOCP00000002279	SINCAM001173
ENSLOCP00000002280	SINCAM006351
ENSLOCP00000002281	SINCAM007778
ENSLOCP00000002283	SINCAM011488
ENSLOCP00000002284	SINCAM010332
ENSLOCP00000002285	SINCAM011214
ENSLOCP00000002286	SINCAM923114
ENSLOCP00000002287	SINCAM009238
ENSLOCP00000002290	SINCAM921356
ENSLOCP00000002292	SINCAM922423
ENSLOCP00000002294	SINCAM001174
ENSLOCP00000002296	SINCAM016489
ENSLOCP00000002303	SINCAM005202
ENSLOCP00000002304	SINCAM011215
ENSLOCP00000002305	SINCAM009239
ENSLOCP00000002306	SINCAM006352
ENSLOCP00000002307	SINCAM008764
ENSLOCP00000002308	SINCAM010333
ENSLOCP00000002309	SINCAM001307
ENSLOCP00000002310	SINCAM922424
ENSLOCP00000002311	SINCAM920708
ENSLOCP00000002316	SINCAM011651
ENSLOCP00000002317	SINCAM000785
ENSLOCP00000002318	SINCAM004846
ENSLOCP00000002320	SINCAM007378
ENSLOCP00000002323	SINCAM006353
ENSLOCP00000002324	SINCAM009240
ENSLOCP00000002327	SINCAM008733
ENSLOCP00000002328	SINCAM001175
ENSLOCP00000002331	SINCAM007377
ENSLOCP00000002334	SINCAM000784
ENSLOCP00000002336	SINCAM011994
ENSLOCP00000002337	SINCAM009056
ENSLOCP00000002338	SINCAM011600
ENSLOCP00000002339	SINCAM001912
ENSLOCP00000002340	SINCAM004786
ENSLOCP00000002341	SINCAM006354
ENSLOCP00000002343	SINCAM005203
ENSLOCP00000002344	SINCAM010334
ENSLOCP00000002346	SINCAM009245
ENSLOCP00000002347	SINCAM922470
ENSLOCP00000002350	SINCAM014027
ENSLOCP00000002353	SINCAM011996
ENSLOCP00000002354	SINCAM920787
ENSLOCP00000002356	SINCAM008731
ENSLOCP00000002357	SINCAM006355
ENSLOCP00000002358	SINCAM011139
ENSLOCP00000002359	SINCAM005204
ENSLOCP00000002360	SINCAM007376
ENSLOCP00000002363	SINCAM001911
ENSLOCP00000002364	SINCAM920598
ENSLOCP00000002365	SINCAM009358
ENSLOCP00000002366	SINCAM013685
ENSLOCP00000002368	SINCAM004787
ENSLOCP00000002369	SINCAM012951
ENSLOCP00000002370	SINCAM011998
ENSLOCP00000002371	SINCAM007777
ENSLOCP00000002372	SINCAM003007
ENSLOCP00000002375	SINCAM015331
ENSLOCP00000002376	SINCAM008835
ENSLOCP00000002378	SINCAM011140
ENSLOCP00000002380	SINCAM016015
ENSLOCP00000002381	SINCAM920531
ENSLOCP00000002386	SINCAM013785
ENSLOCP00000002387	SINCAM007374
ENSLOCP00000002392	SINCAM001910
ENSLOCP00000002394	SINCAM011127
ENSLOCP00000002395	SINCAM009246
ENSLOCP00000002396	SINCAM007776
ENSLOCP00000002398	SINCAM001180
ENSLOCP00000002401	SINCAM000755
ENSLOCP00000002404	SINCAM010337
ENSLOCP00000002407	SINCAM004637
ENSLOCP00000002414	SINCAM016361
ENSLOCP00000002415	SINCAM001178
ENSLOCP00000002416	SINCAM012039
ENSLOCP00000002417	SINCAM011126
ENSLOCP00000002419	SINCAM920786
ENSLOCP00000002420	SINCAM004252
ENSLOCP00000002421	SINCAM014024
ENSLOCP00000002422	SINCAM013786
ENSLOCP00000002425	SINCAM016869
ENSLOCP00000002426	SINCAM012997
ENSLOCP00000002427	SINCAM001909
ENSLOCP00000002428	SINCAM007700
ENSLOCP00000002431	SINCAM007995
ENSLOCP00000002432	SINCAM922745
ENSLOCP00000002433	SINCAM010338
ENSLOCP00000002434	SINCAM004788
ENSLOCP00000002435	SINCAM011598
ENSLOCP00000002436	SINCAM921355
ENSLOCP00000002438	SINCAM011106
ENSLOCP00000002440	SINCAM007702
ENSLOCP00000002441	SINCAM001908
ENSLOCP00000002442	SINCAM008898
ENSLOCP00000002443	SINCAM009249
ENSLOCP00000002445	SINCAM012040
ENSLOCP00000002447	SINCAM001046
ENSLOCP00000002448	SINCAM921353
ENSLOCP00000002451	SINCAM010339
ENSLOCP00000002453	SINCAM922744
ENSLOCP00000002458	SINCAM011602
ENSLOCP00000002459	SINCAM005207
ENSLOCP00000002460	SINCAM006359
ENSLOCP00000002461	SINCAM007703
ENSLOCP00000002462	SINCAM001907
ENSLOCP00000002467	SINCAM015375
ENSLOCP00000002469	SINCAM008837
ENSLOCP00000002471	SINCAM012996
ENSLOCP00000002472	SINCAM002485
ENSLOCP00000002474	SINCAM012038
ENSLOCP00000002476	SINCAM014022
ENSLOCP00000002477	SINCAM011595
ENSLOCP00000002481	SINCAM013788
ENSLOCP00000002485	SINCAM010401
ENSLOCP00000002487	SINCAM004132
ENSLOCP00000002488	SINCAM017880
ENSLOCP00000002490	SINCAM012055
ENSLOCP00000002491	SINCAM012428
ENSLOCP00000002492	SINCAM001045
ENSLOCP00000002494	SINCAM005209
ENSLOCP00000002496	SINCAM008841
ENSLOCP00000002497	SINCAM012995
ENSLOCP00000002499	SINCAM921732
ENSLOCP00000002500	SINCAM013789
ENSLOCP00000002501	SINCAM009250
ENSLOCP00000002505	SINCAM000721
ENSLOCP00000002507	SINCAM011593
ENSLOCP00000002508	SINCAM001044
ENSLOCP00000002512	SINCAM006360
ENSLOCP00000002515	SINCAM009469
ENSLOCP00000002516	SINCAM013793
ENSLOCP00000002517	SINCAM000720
ENSLOCP00000002520	SINCAM922713
ENSLOCP00000002521	SINCAM007704
ENSLOCP00000002522	SINCAM921243
ENSLOCP00000002524	SINCAM011592
ENSLOCP00000002525	SINCAM008904
ENSLOCP00000002527	SINCAM922090
ENSLOCP00000002529	SINCAM005211
ENSLOCP00000002530	SINCAM006361
ENSLOCP00000002533	SINCAM921352
ENSLOCP00000002536	SINCAM921728
ENSLOCP00000002537	SINCAM009251
ENSLOCP00000002538	SINCAM001043
ENSLOCP00000002539	SINCAM007900
ENSLOCP00000002542	SINCAM002812
ENSLOCP00000002544	SINCAM010400
ENSLOCP00000002546	SINCAM008878
ENSLOCP00000002549	SINCAM000680
ENSLOCP00000002550	SINCAM001904
ENSLOCP00000002552	SINCAM921545
ENSLOCP00000002553	SINCAM004064
ENSLOCP00000002555	SINCAM011583
ENSLOCP00000002556	SINCAM013792
ENSLOCP00000002558	SINCAM920576
ENSLOCP00000002559	SINCAM008880
ENSLOCP00000002560	SINCAM010399
ENSLOCP00000002561	SINCAM001903
ENSLOCP00000002562	SINCAM016111
ENSLOCP00000002564	SINCAM000679
ENSLOCP00000002565	SINCAM006330
ENSLOCP00000002566	SINCAM921727
ENSLOCP00000002568	SINCAM007918
ENSLOCP00000002569	SINCAM004009
ENSLOCP00000002572	SINCAM922712
ENSLOCP00000002575	SINCAM011111
ENSLOCP00000002576	SINCAM010397
ENSLOCP00000002577	SINCAM922583
ENSLOCP00000002578	SINCAM012954
ENSLOCP00000002580	SINCAM011586
ENSLOCP00000002581	SINCAM000678
ENSLOCP00000002584	SINCAM011811
ENSLOCP00000002585	SINCAM002205
ENSLOCP00000002586	SINCAM014897
ENSLOCP00000002587	SINCAM004008
ENSLOCP00000002589	SINCAM008882
ENSLOCP00000002590	SINCAM007917
ENSLOCP00000002591	SINCAM920575
ENSLOCP00000002593	SINCAM922460
ENSLOCP00000002595	SINCAM922711
ENSLOCP00000002598	SINCAM011891
ENSLOCP00000002602	SINCAM011587
ENSLOCP00000002603	SINCAM009252
ENSLOCP00000002604	SINCAM008861
ENSLOCP00000002605	SINCAM006329
ENSLOCP00000002607	SINCAM007915
ENSLOCP00000002608	SINCAM000676
ENSLOCP00000002609	SINCAM011403
ENSLOCP00000002610	SINCAM013877
ENSLOCP00000002611	SINCAM001758
ENSLOCP00000002613	SINCAM008828
ENSLOCP00000002614	SINCAM921351
ENSLOCP00000002616	SINCAM005173
ENSLOCP00000002618	SINCAM009204
ENSLOCP00000002622	SINCAM920574
ENSLOCP00000002623	SINCAM007916
ENSLOCP00000002627	SINCAM013884
ENSLOCP00000002632	SINCAM006328
ENSLOCP00000002634	SINCAM016190
ENSLOCP00000002637	SINCAM009125
ENSLOCP00000002641	SINCAM007705
ENSLOCP00000002643	SINCAM015001
ENSLOCP00000002644	SINCAM922461
ENSLOCP00000002645	SINCAM922052
ENSLOCP00000002647	SINCAM007863
ENSLOCP00000002652	SINCAM011589
ENSLOCP00000002653	SINCAM900249
ENSLOCP00000002654	SINCAM920573
ENSLOCP00000002658	SINCAM008829
ENSLOCP00000002659	SINCAM000673
ENSLOCP00000002660	SINCAM011975
ENSLOCP00000002661	SINCAM010395
ENSLOCP00000002663	SINCAM009070
ENSLOCP00000002668	SINCAM007994
ENSLOCP00000002669	SINCAM005171
ENSLOCP00000002670	SINCAM011078
ENSLOCP00000002671	SINCAM006327
ENSLOCP00000002672	SINCAM015002
ENSLOCP00000002673	SINCAM012889
ENSLOCP00000002675	SINCAM007706
ENSLOCP00000002677	SINCAM013897
ENSLOCP00000002678	SINCAM010394
ENSLOCP00000002681	SINCAM011973
ENSLOCP00000002682	SINCAM013790
ENSLOCP00000002686	SINCAM004007
ENSLOCP00000002687	SINCAM007708
ENSLOCP00000002689	SINCAM000671
ENSLOCP00000002691	SINCAM008830
ENSLOCP00000002695	SINCAM011077
ENSLOCP00000002697	SINCAM017807
ENSLOCP00000002700	SINCAM002668
ENSLOCP00000002701	SINCAM922577
ENSLOCP00000002703	SINCAM001037
ENSLOCP00000002706	SINCAM011866
ENSLOCP00000002708	SINCAM921460
ENSLOCP00000002709	SINCAM004006
ENSLOCP00000002711	SINCAM921497
ENSLOCP00000002712	SINCAM001761
ENSLOCP00000002714	SINCAM008886
ENSLOCP00000002715	SINCAM922051
ENSLOCP00000002717	SINCAM011591
ENSLOCP00000002719	SINCAM004635
ENSLOCP00000002720	SINCAM012885
ENSLOCP00000002721	SINCAM005132
ENSLOCP00000002728	SINCAM007535
ENSLOCP00000002729	SINCAM001955
ENSLOCP00000002732	SINCAM012884
ENSLOCP00000002733	SINCAM010307
ENSLOCP00000002734	SINCAM011424
ENSLOCP00000002735	SINCAM004633
ENSLOCP00000002736	SINCAM921461
ENSLOCP00000002738	SINCAM004005
ENSLOCP00000002740	SINCAM922396
ENSLOCP00000002741	SINCAM921275
ENSLOCP00000002743	SINCAM922575
ENSLOCP00000002745	SINCAM921499
ENSLOCP00000002748	SINCAM011515
ENSLOCP00000002749	SINCAM001036
ENSLOCP00000002754	SINCAM008844
ENSLOCP00000002759	SINCAM011967
ENSLOCP00000002761	SINCAM013898
ENSLOCP00000002763	SINCAM007867
ENSLOCP00000002764	SINCAM002667
ENSLOCP00000002766	SINCAM008884
ENSLOCP00000002767	SINCAM011514
ENSLOCP00000002770	SINCAM016796
ENSLOCP00000002771	SINCAM001953
ENSLOCP00000002772	SINCAM006340
ENSLOCP00000002774	SINCAM921502
ENSLOCP00000002775	SINCAM010308
ENSLOCP00000002776	SINCAM002665
ENSLOCP00000002778	SINCAM004968
ENSLOCP00000002781	SINCAM011966
ENSLOCP00000002782	SINCAM013899
ENSLOCP00000002783	SINCAM005131
ENSLOCP00000002784	SINCAM008570
ENSLOCP00000002786	SINCAM007710
ENSLOCP00000002791	SINCAM010309
ENSLOCP00000002795	SINCAM006339
ENSLOCP00000002796	SINCAM001035
ENSLOCP00000002797	SINCAM012736
ENSLOCP00000002799	SINCAM007711
ENSLOCP00000002800	SINCAM008568
ENSLOCP00000002801	SINCAM008883
ENSLOCP00000002802	SINCAM016785
ENSLOCP00000002803	SINCAM011513
ENSLOCP00000002804	SINCAM007843
ENSLOCP00000002805	SINCAM013900
ENSLOCP00000002807	SINCAM009006
ENSLOCP00000002808	SINCAM010310
ENSLOCP00000002811	SINCAM920572
ENSLOCP00000002814	SINCAM008864
ENSLOCP00000002815	SINCAM001952
ENSLOCP00000002816	SINCAM008561
ENSLOCP00000002819	SINCAM006338
ENSLOCP00000002820	SINCAM922407
ENSLOCP00000002823	SINCAM002663
ENSLOCP00000002824	SINCAM007712
ENSLOCP00000002825	SINCAM007841
ENSLOCP00000002826	SINCAM922550
ENSLOCP00000002832	SINCAM014848
ENSLOCP00000002833	SINCAM008866
ENSLOCP00000002835	SINCAM008563
ENSLOCP00000002836	SINCAM011293
ENSLOCP00000002837	SINCAM005630
ENSLOCP00000002841	SINCAM013901
ENSLOCP00000002845	SINCAM005143
ENSLOCP00000002848	SINCAM010316
ENSLOCP00000002849	SINCAM007415
ENSLOCP00000002852	SINCAM922406
ENSLOCP00000002853	SINCAM008867
ENSLOCP00000002854	SINCAM006336
ENSLOCP00000002855	SINCAM010396
ENSLOCP00000002856	SINCAM920571
ENSLOCP00000002858	SINCAM011295
ENSLOCP00000002864	SINCAM007840
ENSLOCP00000002865	SINCAM007714
ENSLOCP00000002866	SINCAM011964
ENSLOCP00000002867	SINCAM000143
ENSLOCP00000002868	SINCAM013874
ENSLOCP00000002870	SINCAM012734
ENSLOCP00000002871	SINCAM010314
ENSLOCP00000002872	SINCAM002662
ENSLOCP00000002875	SINCAM011512
ENSLOCP00000002878	SINCAM012425
ENSLOCP00000002879	SINCAM922405
ENSLOCP00000002881	SINCAM011296
ENSLOCP00000002884	SINCAM000722
ENSLOCP00000002885	SINCAM012733
ENSLOCP00000002887	SINCAM007839
ENSLOCP00000002890	SINCAM920722
ENSLOCP00000002891	SINCAM013578
ENSLOCP00000002892	SINCAM010468
ENSLOCP00000002893	SINCAM005493
ENSLOCP00000002898	SINCAM014946
ENSLOCP00000002900	SINCAM011117
ENSLOCP00000002901	SINCAM922951
ENSLOCP00000002902	SINCAM002275
ENSLOCP00000002905	SINCAM013737
ENSLOCP00000002906	SINCAM007716
ENSLOCP00000002907	SINCAM005492
ENSLOCP00000002908	SINCAM010469
ENSLOCP00000002909	SINCAM006334
ENSLOCP00000002913	SINCAM011959
ENSLOCP00000002914	SINCAM014870
ENSLOCP00000002916	SINCAM013687
ENSLOCP00000002917	SINCAM000013
ENSLOCP00000002919	SINCAM014742
ENSLOCP00000002922	SINCAM013860
ENSLOCP00000002924	SINCAM004970
ENSLOCP00000002925	SINCAM920927
ENSLOCP00000002928	SINCAM002274
ENSLOCP00000002929	SINCAM001300
ENSLOCP00000002930	SINCAM008870
ENSLOCP00000002933	SINCAM011961
ENSLOCP00000002934	SINCAM013662
ENSLOCP00000002935	SINCAM007717
ENSLOCP00000002937	SINCAM010471
ENSLOCP00000002943	SINCAM011260
ENSLOCP00000002944	SINCAM011897
ENSLOCP00000002945	SINCAM000100
ENSLOCP00000002946	SINCAM001302
ENSLOCP00000002949	SINCAM014945
ENSLOCP00000002952	SINCAM012741
ENSLOCP00000002954	SINCAM011962
ENSLOCP00000002955	SINCAM921548
ENSLOCP00000002957	SINCAM010346
ENSLOCP00000002958	SINCAM007876
ENSLOCP00000002959	SINCAM015023
ENSLOCP00000002960	SINCAM002272
ENSLOCP00000002961	SINCAM007718
ENSLOCP00000002962	SINCAM920926
ENSLOCP00000002963	SINCAM011259
ENSLOCP00000002964	SINCAM008871
ENSLOCP00000002966	SINCAM002660
ENSLOCP00000002968	SINCAM000091
ENSLOCP00000002971	SINCAM921547
ENSLOCP00000002972	SINCAM012742
ENSLOCP00000002973	SINCAM011958
ENSLOCP00000002974	SINCAM014944
ENSLOCP00000002975	SINCAM921704
ENSLOCP00000002977	SINCAM010317
ENSLOCP00000002978	SINCAM002271
ENSLOCP00000002982	SINCAM001304
ENSLOCP00000002983	SINCAM007874
ENSLOCP00000002984	SINCAM002659
ENSLOCP00000002985	SINCAM013688
ENSLOCP00000002991	SINCAM921546
ENSLOCP00000002992	SINCAM013861
ENSLOCP00000002995	SINCAM001303
ENSLOCP00000002998	SINCAM010384
ENSLOCP00000003004	SINCAM007719
ENSLOCP00000003005	SINCAM011644
ENSLOCP00000003009	SINCAM008873
ENSLOCP00000003012	SINCAM002269
ENSLOCP00000003013	SINCAM000723
ENSLOCP00000003015	SINCAM010385
ENSLOCP00000003017	SINCAM007873
ENSLOCP00000003025	SINCAM006362
ENSLOCP00000003026	SINCAM011258
ENSLOCP00000003027	SINCAM011956
ENSLOCP00000003028	SINCAM002658
ENSLOCP00000003029	SINCAM008876
ENSLOCP00000003030	SINCAM008581
ENSLOCP00000003032	SINCAM001305
ENSLOCP00000003034	SINCAM012919
ENSLOCP00000003035	SINCAM000724
ENSLOCP00000003036	SINCAM005446
ENSLOCP00000003038	SINCAM010404
ENSLOCP00000003042	SINCAM921462
ENSLOCP00000003047	SINCAM011955
ENSLOCP00000003048	SINCAM002657
ENSLOCP00000003049	SINCAM007982
ENSLOCP00000003053	SINCAM009353
ENSLOCP00000003054	SINCAM000101
ENSLOCP00000003056	SINCAM005445
ENSLOCP00000003057	SINCAM010403
ENSLOCP00000003058	SINCAM013862
ENSLOCP00000003059	SINCAM002268
ENSLOCP00000003061	SINCAM011638
ENSLOCP00000003062	SINCAM008580
ENSLOCP00000003065	SINCAM921463
ENSLOCP00000003069	SINCAM011279
ENSLOCP00000003074	SINCAM922661
ENSLOCP00000003075	SINCAM000056
ENSLOCP00000003076	SINCAM013864
ENSLOCP00000003077	SINCAM922312
ENSLOCP00000003078	SINCAM005484
ENSLOCP00000003079	SINCAM011922
ENSLOCP00000003081	SINCAM006363
ENSLOCP00000003083	SINCAM011639
ENSLOCP00000003085	SINCAM921733
ENSLOCP00000003086	SINCAM008578
ENSLOCP00000003088	SINCAM007721
ENSLOCP00000003091	SINCAM011278
ENSLOCP00000003093	SINCAM012710
ENSLOCP00000003094	SINCAM007886
ENSLOCP00000003096	SINCAM013859
ENSLOCP00000003099	SINCAM005483
ENSLOCP00000003100	SINCAM008905
ENSLOCP00000003101	SINCAM002267
ENSLOCP00000003102	SINCAM011640
ENSLOCP00000003103	SINCAM013824
ENSLOCP00000003104	SINCAM011276
ENSLOCP00000003106	SINCAM011953
ENSLOCP00000003109	SINCAM006364
ENSLOCP00000003112	SINCAM007887
ENSLOCP00000003114	SINCAM920925
ENSLOCP00000003119	SINCAM922707
ENSLOCP00000003120	SINCAM007722
ENSLOCP00000003122	SINCAM003103
ENSLOCP00000003123	SINCAM000913
ENSLOCP00000003124	SINCAM000102
ENSLOCP00000003126	SINCAM005482
ENSLOCP00000003129	SINCAM008577
ENSLOCP00000003130	SINCAM921503
ENSLOCP00000003131	SINCAM004556
ENSLOCP00000003132	SINCAM922440
ENSLOCP00000003133	SINCAM002655
ENSLOCP00000003135	SINCAM000816
ENSLOCP00000003136	SINCAM007723
ENSLOCP00000003137	SINCAM922706
ENSLOCP00000003138	SINCAM000912
ENSLOCP00000003139	SINCAM009337
ENSLOCP00000003140	SINCAM011914
ENSLOCP00000003142	SINCAM004765
ENSLOCP00000003143	SINCAM010402
ENSLOCP00000003144	SINCAM002654
ENSLOCP00000003146	SINCAM004557
ENSLOCP00000003148	SINCAM002266
ENSLOCP00000003149	SINCAM011641
ENSLOCP00000003151	SINCAM006366
ENSLOCP00000003152	SINCAM920541
ENSLOCP00000003154	SINCAM007888
ENSLOCP00000003155	SINCAM001784
ENSLOCP00000003156	SINCAM011273
ENSLOCP00000003160	SINCAM004435
ENSLOCP00000003161	SINCAM012722
ENSLOCP00000003164	SINCAM002265
ENSLOCP00000003166	SINCAM006367
ENSLOCP00000003168	SINCAM000082
ENSLOCP00000003170	SINCAM010393
ENSLOCP00000003172	SINCAM011642
ENSLOCP00000003173	SINCAM007724
ENSLOCP00000003174	SINCAM008576
ENSLOCP00000003175	SINCAM921734
ENSLOCP00000003176	SINCAM012921
ENSLOCP00000003177	SINCAM004558
ENSLOCP00000003183	SINCAM001678
ENSLOCP00000003184	SINCAM921504
ENSLOCP00000003185	SINCAM005481
ENSLOCP00000003187	SINCAM000078
ENSLOCP00000003188	SINCAM921736
ENSLOCP00000003190	SINCAM011272
ENSLOCP00000003192	SINCAM007725
ENSLOCP00000003195	SINCAM922705
ENSLOCP00000003197	SINCAM010392
ENSLOCP00000003199	SINCAM000083
ENSLOCP00000003200	SINCAM011911
ENSLOCP00000003201	SINCAM004434
ENSLOCP00000003202	SINCAM004559
ENSLOCP00000003204	SINCAM001677
ENSLOCP00000003205	SINCAM007785
ENSLOCP00000003207	SINCAM007552
ENSLOCP00000003208	SINCAM000432
ENSLOCP00000003211	SINCAM008908
ENSLOCP00000003214	SINCAM000081
ENSLOCP00000003217	SINCAM000894
ENSLOCP00000003218	SINCAM922728
ENSLOCP00000003220	SINCAM012925
ENSLOCP00000003221	SINCAM013827
ENSLOCP00000003224	SINCAM013857
ENSLOCP00000003225	SINCAM921342
ENSLOCP00000003227	SINCAM011271
ENSLOCP00000003229	SINCAM005480
ENSLOCP00000003230	SINCAM010391
ENSLOCP00000003232	SINCAM008909
ENSLOCP00000003233	SINCAM008574
ENSLOCP00000003234	SINCAM007786
ENSLOCP00000003238	SINCAM004433
ENSLOCP00000003240	SINCAM013828
ENSLOCP00000003244	SINCAM921343
ENSLOCP00000003245	SINCAM011282
ENSLOCP00000003246	SINCAM922050
ENSLOCP00000003247	SINCAM922796
ENSLOCP00000003249	SINCAM008910
ENSLOCP00000003251	SINCAM013856
ENSLOCP00000003252	SINCAM000019
ENSLOCP00000003253	SINCAM920924
ENSLOCP00000003256	SINCAM007787
ENSLOCP00000003257	SINCAM010876
ENSLOCP00000003258	SINCAM008573
ENSLOCP00000003259	SINCAM015759
ENSLOCP00000003260	SINCAM011910
ENSLOCP00000003261	SINCAM011310
ENSLOCP00000003262	SINCAM012924
ENSLOCP00000003263	SINCAM004597
ENSLOCP00000003264	SINCAM006779
ENSLOCP00000003265	SINCAM015874
ENSLOCP00000003266	SINCAM011454
ENSLOCP00000003268	SINCAM010303
ENSLOCP00000003269	SINCAM010180
ENSLOCP00000003270	SINCAM013831
ENSLOCP00000003273	SINCAM008911
ENSLOCP00000003274	SINCAM001676
ENSLOCP00000003275	SINCAM000018
ENSLOCP00000003276	SINCAM008572
ENSLOCP00000003279	SINCAM007369
ENSLOCP00000003280	SINCAM011894
ENSLOCP00000003282	SINCAM012296
ENSLOCP00000003283	SINCAM011347
ENSLOCP00000003284	SINCAM005474
ENSLOCP00000003285	SINCAM920689
ENSLOCP00000003287	SINCAM006450
ENSLOCP00000003289	SINCAM000895
ENSLOCP00000003290	SINCAM002590
ENSLOCP00000003291	SINCAM012926
ENSLOCP00000003292	SINCAM008913
ENSLOCP00000003296	SINCAM017380
ENSLOCP00000003297	SINCAM002652
ENSLOCP00000003300	SINCAM013657
ENSLOCP00000003302	SINCAM922018
ENSLOCP00000003303	SINCAM920915
ENSLOCP00000003305	SINCAM012963
ENSLOCP00000003308	SINCAM008571
ENSLOCP00000003309	SINCAM006449
ENSLOCP00000003310	SINCAM007368
ENSLOCP00000003311	SINCAM008035
ENSLOCP00000003312	SINCAM009129
ENSLOCP00000003313	SINCAM011666
ENSLOCP00000003316	SINCAM000017
ENSLOCP00000003317	SINCAM009068
ENSLOCP00000003318	SINCAM004598
ENSLOCP00000003320	SINCAM000896
ENSLOCP00000003321	SINCAM005452
ENSLOCP00000003323	SINCAM922724
ENSLOCP00000003325	SINCAM002591
ENSLOCP00000003327	SINCAM007370
ENSLOCP00000003328	SINCAM011665
ENSLOCP00000003329	SINCAM010304
ENSLOCP00000003330	SINCAM006448
ENSLOCP00000003331	SINCAM012965
ENSLOCP00000003332	SINCAM000016
ENSLOCP00000003336	SINCAM002589
ENSLOCP00000003337	SINCAM000897
ENSLOCP00000003338	SINCAM009126
ENSLOCP00000003340	SINCAM005469
ENSLOCP00000003341	SINCAM002650
ENSLOCP00000003343	SINCAM922240
ENSLOCP00000003344	SINCAM004672
ENSLOCP00000003345	SINCAM013655
ENSLOCP00000003346	SINCAM007448
ENSLOCP00000003347	SINCAM010769
ENSLOCP00000003351	SINCAM012966
ENSLOCP00000003353	SINCAM006447
ENSLOCP00000003354	SINCAM000898
ENSLOCP00000003355	SINCAM010305
ENSLOCP00000003356	SINCAM005468
ENSLOCP00000003358	SINCAM002587
ENSLOCP00000003359	SINCAM012013
ENSLOCP00000003361	SINCAM922019
ENSLOCP00000003362	SINCAM007449
ENSLOCP00000003367	SINCAM004599
ENSLOCP00000003368	SINCAM009087
ENSLOCP00000003369	SINCAM016702
ENSLOCP00000003370	SINCAM008036
ENSLOCP00000003371	SINCAM002586
ENSLOCP00000003372	SINCAM004573
ENSLOCP00000003373	SINCAM011349
ENSLOCP00000003376	SINCAM010306
ENSLOCP00000003377	SINCAM922725
ENSLOCP00000003378	SINCAM000934
ENSLOCP00000003380	SINCAM920428
ENSLOCP00000003385	SINCAM006446
ENSLOCP00000003386	SINCAM011350
ENSLOCP00000003387	SINCAM008917
ENSLOCP00000003389	SINCAM004251
ENSLOCP00000003396	SINCAM920551
ENSLOCP00000003401	SINCAM010465
ENSLOCP00000003402	SINCAM005467
ENSLOCP00000003404	SINCAM001848
ENSLOCP00000003405	SINCAM006418
ENSLOCP00000003407	SINCAM008037
ENSLOCP00000003409	SINCAM004243
ENSLOCP00000003410	SINCAM007446
ENSLOCP00000003411	SINCAM000931
ENSLOCP00000003412	SINCAM011351
ENSLOCP00000003413	SINCAM013659
ENSLOCP00000003415	SINCAM011933
ENSLOCP00000003417	SINCAM001869
ENSLOCP00000003419	SINCAM921536
ENSLOCP00000003421	SINCAM005444
ENSLOCP00000003422	SINCAM922704
ENSLOCP00000003423	SINCAM011650
ENSLOCP00000003425	SINCAM010464
ENSLOCP00000003428	SINCAM008751
ENSLOCP00000003429	SINCAM012962
ENSLOCP00000003430	SINCAM000930
ENSLOCP00000003431	SINCAM015590
ENSLOCP00000003432	SINCAM009132
ENSLOCP00000003436	SINCAM922557
ENSLOCP00000003437	SINCAM921425
ENSLOCP00000003443	SINCAM007952
ENSLOCP00000003444	SINCAM017486
ENSLOCP00000003445	SINCAM920427
ENSLOCP00000003446	SINCAM005486
ENSLOCP00000003447	SINCAM010463
ENSLOCP00000003448	SINCAM900236
ENSLOCP00000003449	SINCAM008750
ENSLOCP00000003450	SINCAM004527
ENSLOCP00000003451	SINCAM012012
ENSLOCP00000003456	SINCAM002467
ENSLOCP00000003458	SINCAM006419
ENSLOCP00000003459	SINCAM922552
ENSLOCP00000003460	SINCAM007441
ENSLOCP00000003466	SINCAM012961
ENSLOCP00000003468	SINCAM900235
ENSLOCP00000003469	SINCAM011605
ENSLOCP00000003471	SINCAM000929
ENSLOCP00000003472	SINCAM007951
ENSLOCP00000003473	SINCAM000011
ENSLOCP00000003475	SINCAM002509
ENSLOCP00000003476	SINCAM011352
ENSLOCP00000003477	SINCAM010411
ENSLOCP00000003479	SINCAM006420
ENSLOCP00000003480	SINCAM002649
ENSLOCP00000003481	SINCAM921706
ENSLOCP00000003482	SINCAM920797
ENSLOCP00000003484	SINCAM005487
ENSLOCP00000003488	SINCAM000928
ENSLOCP00000003489	SINCAM000010
ENSLOCP00000003490	SINCAM004645
ENSLOCP00000003491	SINCAM012933
ENSLOCP00000003492	SINCAM007950
ENSLOCP00000003493	SINCAM011968
ENSLOCP00000003495	SINCAM922230
ENSLOCP00000003496	SINCAM013745
ENSLOCP00000003497	SINCAM008857
ENSLOCP00000003498	SINCAM010410
ENSLOCP00000003499	SINCAM011749
ENSLOCP00000003501	SINCAM009547
ENSLOCP00000003502	SINCAM000927
ENSLOCP00000003503	SINCAM011969
ENSLOCP00000003504	SINCAM004574
ENSLOCP00000003505	SINCAM006421
ENSLOCP00000003508	SINCAM900234
ENSLOCP00000003509	SINCAM013890
ENSLOCP00000003510	SINCAM005488
ENSLOCP00000003511	SINCAM004528
ENSLOCP00000003512	SINCAM011048
ENSLOCP00000003514	SINCAM922231
ENSLOCP00000003515	SINCAM010409
ENSLOCP00000003516	SINCAM921448
ENSLOCP00000003517	SINCAM012934
ENSLOCP00000003518	SINCAM000009
ENSLOCP00000003519	SINCAM008856
ENSLOCP00000003521	SINCAM007949
ENSLOCP00000003524	SINCAM922232
ENSLOCP00000003525	SINCAM004575
ENSLOCP00000003526	SINCAM002648
ENSLOCP00000003528	SINCAM008961
ENSLOCP00000003529	SINCAM010408
ENSLOCP00000003532	SINCAM012935
ENSLOCP00000003536	SINCAM000008
ENSLOCP00000003537	SINCAM007948
ENSLOCP00000003540	SINCAM011054
ENSLOCP00000003541	SINCAM008853
ENSLOCP00000003543	SINCAM000926
ENSLOCP00000003544	SINCAM010407
ENSLOCP00000003546	SINCAM012960
ENSLOCP00000003548	SINCAM002503
ENSLOCP00000003549	SINCAM013593
ENSLOCP00000003550	SINCAM008960
ENSLOCP00000003552	SINCAM004530
ENSLOCP00000003556	SINCAM920771
ENSLOCP00000003557	SINCAM921447
ENSLOCP00000003558	SINCAM007947
ENSLOCP00000003560	SINCAM008855
ENSLOCP00000003562	SINCAM005489
ENSLOCP00000003563	SINCAM016839
ENSLOCP00000003565	SINCAM013892
ENSLOCP00000003566	SINCAM010427
ENSLOCP00000003568	SINCAM011971
ENSLOCP00000003569	SINCAM920795
ENSLOCP00000003570	SINCAM000923
ENSLOCP00000003571	SINCAM009122
ENSLOCP00000003572	SINCAM920912
ENSLOCP00000003573	SINCAM007626
ENSLOCP00000003574	SINCAM006424
ENSLOCP00000003576	SINCAM012959
ENSLOCP00000003577	SINCAM011607
ENSLOCP00000003578	SINCAM008959
ENSLOCP00000003581	SINCAM015019
ENSLOCP00000003582	SINCAM000007
ENSLOCP00000003583	SINCAM015613
ENSLOCP00000003585	SINCAM007946
ENSLOCP00000003586	SINCAM000137
ENSLOCP00000003587	SINCAM005494
ENSLOCP00000003590	SINCAM920772
ENSLOCP00000003591	SINCAM011608
ENSLOCP00000003592	SINCAM004441
ENSLOCP00000003593	SINCAM921721
ENSLOCP00000003595	SINCAM005162
ENSLOCP00000003596	SINCAM010425
ENSLOCP00000003598	SINCAM920929
ENSLOCP00000003599	SINCAM007944
ENSLOCP00000003600	SINCAM921769
ENSLOCP00000003604	SINCAM004577
ENSLOCP00000003605	SINCAM011053
ENSLOCP00000003606	SINCAM004440
ENSLOCP00000003607	SINCAM010424
ENSLOCP00000003608	SINCAM013867
ENSLOCP00000003610	SINCAM008983
ENSLOCP00000003612	SINCAM005090
ENSLOCP00000003613	SINCAM013592
ENSLOCP00000003615	SINCAM002357
ENSLOCP00000003617	SINCAM007943
ENSLOCP00000003621	SINCAM004438
ENSLOCP00000003622	SINCAM004579
ENSLOCP00000003623	SINCAM006503
ENSLOCP00000003624	SINCAM011609
ENSLOCP00000003627	SINCAM002358
ENSLOCP00000003629	SINCAM007685
ENSLOCP00000003630	SINCAM007942
ENSLOCP00000003631	SINCAM016567
ENSLOCP00000003632	SINCAM008744
ENSLOCP00000003634	SINCAM004580
ENSLOCP00000003635	SINCAM008982
ENSLOCP00000003637	SINCAM001004
ENSLOCP00000003638	SINCAM011052
ENSLOCP00000003640	SINCAM012728
ENSLOCP00000003641	SINCAM002502
ENSLOCP00000003642	SINCAM005091
ENSLOCP00000003643	SINCAM011610
ENSLOCP00000003644	SINCAM002360
ENSLOCP00000003646	SINCAM004436
ENSLOCP00000003647	SINCAM010416
ENSLOCP00000003648	SINCAM009549
ENSLOCP00000003650	SINCAM900233
ENSLOCP00000003651	SINCAM007454
ENSLOCP00000003652	SINCAM011050
ENSLOCP00000003654	SINCAM006903
ENSLOCP00000003656	SINCAM012729
ENSLOCP00000003657	SINCAM012005
ENSLOCP00000003659	SINCAM013590
ENSLOCP00000003661	SINCAM000443
ENSLOCP00000003662	SINCAM015057
ENSLOCP00000003663	SINCAM008741
ENSLOCP00000003665	SINCAM004581
ENSLOCP00000003668	SINCAM006425
ENSLOCP00000003669	SINCAM002361
ENSLOCP00000003673	SINCAM900232
ENSLOCP00000003674	SINCAM004602
ENSLOCP00000003675	SINCAM920430
ENSLOCP00000003676	SINCAM007941
ENSLOCP00000003677	SINCAM922721
ENSLOCP00000003678	SINCAM005093
ENSLOCP00000003679	SINCAM011613
ENSLOCP00000003681	SINCAM923036
ENSLOCP00000003682	SINCAM008740
ENSLOCP00000003684	SINCAM006426
ENSLOCP00000003686	SINCAM002362
ENSLOCP00000003687	SINCAM007455
ENSLOCP00000003688	SINCAM012730
ENSLOCP00000003692	SINCAM922106
ENSLOCP00000003694	SINCAM009546
ENSLOCP00000003695	SINCAM011614
ENSLOCP00000003696	SINCAM921720
ENSLOCP00000003699	SINCAM922946
ENSLOCP00000003701	SINCAM012006
ENSLOCP00000003703	SINCAM011402
ENSLOCP00000003704	SINCAM007456
ENSLOCP00000003706	SINCAM000444
ENSLOCP00000003709	SINCAM006428
ENSLOCP00000003711	SINCAM002500
ENSLOCP00000003712	SINCAM004601
ENSLOCP00000003713	SINCAM921976
ENSLOCP00000003715	SINCAM920567
ENSLOCP00000003717	SINCAM004582
ENSLOCP00000003718	SINCAM921524
ENSLOCP00000003721	SINCAM012838
ENSLOCP00000003722	SINCAM011615
ENSLOCP00000003723	SINCAM010618
ENSLOCP00000003724	SINCAM000445
ENSLOCP00000003725	SINCAM005094
ENSLOCP00000003726	SINCAM007457
ENSLOCP00000003727	SINCAM002363
ENSLOCP00000003728	SINCAM008739
ENSLOCP00000003730	SINCAM013587
ENSLOCP00000003732	SINCAM009545
ENSLOCP00000003733	SINCAM000998
ENSLOCP00000003736	SINCAM002499
ENSLOCP00000003739	SINCAM922945
ENSLOCP00000003741	SINCAM011075
ENSLOCP00000003743	SINCAM012008
ENSLOCP00000003750	SINCAM007458
ENSLOCP00000003751	SINCAM006429
ENSLOCP00000003752	SINCAM005096
ENSLOCP00000003754	SINCAM004600
ENSLOCP00000003755	SINCAM012717
ENSLOCP00000003756	SINCAM922233
ENSLOCP00000003757	SINCAM920566
ENSLOCP00000003758	SINCAM014016
ENSLOCP00000003760	SINCAM922425
ENSLOCP00000003761	SINCAM000446
ENSLOCP00000003762	SINCAM009544
ENSLOCP00000003763	SINCAM011304
ENSLOCP00000003766	SINCAM001205
ENSLOCP00000003768	SINCAM920773
ENSLOCP00000003769	SINCAM008737
ENSLOCP00000003770	SINCAM001741
ENSLOCP00000003772	SINCAM013588
ENSLOCP00000003773	SINCAM006430
ENSLOCP00000003774	SINCAM921341
ENSLOCP00000003776	SINCAM007459
ENSLOCP00000003780	SINCAM004583
ENSLOCP00000003782	SINCAM012009
ENSLOCP00000003785	SINCAM922234
ENSLOCP00000003786	SINCAM000447
ENSLOCP00000003790	SINCAM002407
ENSLOCP00000003791	SINCAM007460
ENSLOCP00000003792	SINCAM007813
ENSLOCP00000003793	SINCAM005099
ENSLOCP00000003794	SINCAM011305
ENSLOCP00000003797	SINCAM001742
ENSLOCP00000003798	SINCAM009059
ENSLOCP00000003801	SINCAM011617
ENSLOCP00000003803	SINCAM008753
ENSLOCP00000003804	SINCAM002406
ENSLOCP00000003807	SINCAM004242
ENSLOCP00000003808	SINCAM000995
ENSLOCP00000003809	SINCAM005100
ENSLOCP00000003810	SINCAM006432
ENSLOCP00000003811	SINCAM011929
ENSLOCP00000003813	SINCAM000448
ENSLOCP00000003814	SINCAM008735
ENSLOCP00000003815	SINCAM007938
ENSLOCP00000003817	SINCAM009057
ENSLOCP00000003818	SINCAM920776
ENSLOCP00000003820	SINCAM920544
ENSLOCP00000003821	SINCAM011298
ENSLOCP00000003822	SINCAM004241
ENSLOCP00000003826	SINCAM011618
ENSLOCP00000003827	SINCAM006433
ENSLOCP00000003828	SINCAM920675
ENSLOCP00000003829	SINCAM011930
ENSLOCP00000003831	SINCAM005101
ENSLOCP00000003834	SINCAM013985
ENSLOCP00000003837	SINCAM012718
ENSLOCP00000003838	SINCAM000838
ENSLOCP00000003839	SINCAM000449
ENSLOCP00000003841	SINCAM010658
ENSLOCP00000003842	SINCAM006434
ENSLOCP00000003843	SINCAM008734
ENSLOCP00000003844	SINCAM002520
ENSLOCP00000003846	SINCAM005102
ENSLOCP00000003847	SINCAM003223
ENSLOCP00000003848	SINCAM007463
ENSLOCP00000003849	SINCAM011308
ENSLOCP00000003850	SINCAM013986
ENSLOCP00000003851	SINCAM007937
ENSLOCP00000003852	SINCAM922875
ENSLOCP00000003853	SINCAM002519
ENSLOCP00000003854	SINCAM013680
ENSLOCP00000003856	SINCAM006435
ENSLOCP00000003857	SINCAM011905
ENSLOCP00000003858	SINCAM008765
ENSLOCP00000003859	SINCAM000837
ENSLOCP00000003860	SINCAM010600
ENSLOCP00000003863	SINCAM000450
ENSLOCP00000003864	SINCAM005103
ENSLOCP00000003865	SINCAM011307
ENSLOCP00000003866	SINCAM011619
ENSLOCP00000003867	SINCAM921553
ENSLOCP00000003868	SINCAM016254
ENSLOCP00000003869	SINCAM002517
ENSLOCP00000003871	SINCAM012719
ENSLOCP00000003872	SINCAM009542
ENSLOCP00000003873	SINCAM013987
ENSLOCP00000003875	SINCAM009106
ENSLOCP00000003877	SINCAM008885
ENSLOCP00000003878	SINCAM001743
ENSLOCP00000003879	SINCAM000160
ENSLOCP00000003880	SINCAM013589
ENSLOCP00000003881	SINCAM011620
ENSLOCP00000003882	SINCAM002516
ENSLOCP00000003884	SINCAM011300
ENSLOCP00000003885	SINCAM004837
ENSLOCP00000003887	SINCAM009541
ENSLOCP00000003892	SINCAM011879
ENSLOCP00000003893	SINCAM000451
ENSLOCP00000003894	SINCAM009067
ENSLOCP00000003895	SINCAM920847
ENSLOCP00000003896	SINCAM013982
ENSLOCP00000003897	SINCAM011621
ENSLOCP00000003898	SINCAM007792
ENSLOCP00000003899	SINCAM009540
ENSLOCP00000003901	SINCAM005014
ENSLOCP00000003902	SINCAM007464
ENSLOCP00000003906	SINCAM002515
ENSLOCP00000003908	SINCAM006437
ENSLOCP00000003911	SINCAM008766
ENSLOCP00000003912	SINCAM011301
ENSLOCP00000003913	SINCAM009066
ENSLOCP00000003914	SINCAM014009
ENSLOCP00000003917	SINCAM002514
ENSLOCP00000003919	SINCAM007854
ENSLOCP00000003920	SINCAM015263
ENSLOCP00000003922	SINCAM921426
ENSLOCP00000003923	SINCAM009538
ENSLOCP00000003925	SINCAM011302
ENSLOCP00000003926	SINCAM005105
ENSLOCP00000003927	SINCAM009064
ENSLOCP00000003929	SINCAM010603
ENSLOCP00000003930	SINCAM922398
ENSLOCP00000003931	SINCAM000452
ENSLOCP00000003932	SINCAM007794
ENSLOCP00000003934	SINCAM011622
ENSLOCP00000003936	SINCAM005107
ENSLOCP00000003937	SINCAM009537
ENSLOCP00000003938	SINCAM007814
ENSLOCP00000003940	SINCAM010604
ENSLOCP00000003941	SINCAM920648
[truncated: 10,807 more rows]
