# Supplementary material for: Reconstruction of proto-vertebrate, proto-cyclostome and proto-gnathostome genomes provides new insights into early vertebrate evolution
Source: Nat Commun. 2021 Jul 23;12:4489. doi: 10.1038/s41467-021-24573-z (PMC8302630; doi:10.1038/s41467-021-24573-z)
Supplement: Supplementary file 4 — Supplementary Data 1 [file 41467_2021_24573_MOESM4_ESM.zip › SuppData1/orthologs/LEPOC-CANFA.txt]

ENSLOCP00000009128	ENSCAFP00000014731
ENSLOCP00000003817	ENSCAFP00000004893
ENSLOCP00000021014	ENSCAFP00000000536
ENSLOCP00000007725	ENSCAFP00000026820
ENSLOCP00000009060	ENSCAFP00000014703
ENSLOCP00000011472	ENSCAFP00000027009
ENSLOCP00000009147	ENSCAFP00000014101
ENSLOCP00000020429	ENSCAFP00000010599
ENSLOCP00000019200	ENSCAFP00000041478
ENSLOCP00000007780	ENSCAFP00000011228
ENSLOCP00000017232	ENSCAFP00000025792
ENSLOCP00000018831	ENSCAFP00000025906
ENSLOCP00000009530	ENSCAFP00000020532
ENSLOCP00000020825	ENSCAFP00000000844
ENSLOCP00000005280	ENSCAFP00000019636
ENSLOCP00000013773	ENSCAFP00000008815
ENSLOCP00000010078	ENSCAFP00000012433
ENSLOCP00000007610	ENSCAFP00000022926
ENSLOCP00000002487	ENSCAFP00000015206
ENSLOCP00000020267	ENSCAFP00000003668
ENSLOCP00000020273	ENSCAFP00000003657
ENSLOCP00000019319	ENSCAFP00000007426
ENSLOCP00000007649	ENSCAFP00000035869
ENSLOCP00000019175	ENSCAFP00000041440
ENSLOCP00000012015	ENSCAFP00000026713
ENSLOCP00000001624	ENSCAFP00000028894
ENSLOCP00000001262	ENSCAFP00000010159
ENSLOCP00000007089	ENSCAFP00000027741
ENSLOCP00000017180	ENSCAFP00000025741
ENSLOCP00000005887	ENSCAFP00000023060
ENSLOCP00000005999	ENSCAFP00000029957
ENSLOCP00000020663	ENSCAFP00000007014
ENSLOCP00000014860	ENSCAFP00000001849
ENSLOCP00000017952	ENSCAFP00000025988
ENSLOCP00000008038	ENSCAFP00000029580
ENSLOCP00000010721	ENSCAFP00000027190
ENSLOCP00000002259	ENSCAFP00000032029
ENSLOCP00000021479	ENSCAFP00000012523
ENSLOCP00000002287	ENSCAFP00000012528
ENSLOCP00000002248	ENSCAFP00000012512
ENSLOCP00000021874	ENSCAFP00000021250
ENSLOCP00000009980	ENSCAFP00000014319
ENSLOCP00000014738	ENSCAFP00000038033
ENSLOCP00000012061	ENSCAFP00000025582
ENSLOCP00000003317	ENSCAFP00000019089
ENSLOCP00000011989	ENSCAFP00000035150
ENSLOCP00000017354	ENSCAFP00000003298
ENSLOCP00000012353	ENSCAFP00000002012
ENSLOCP00000004132	ENSCAFP00000024610
ENSLOCP00000006157	ENSCAFP00000012157
ENSLOCP00000018214	ENSCAFP00000024137
ENSLOCP00000005255	ENSCAFP00000027297
ENSLOCP00000007900	ENSCAFP00000018115
ENSLOCP00000015688	ENSCAFP00000015735
ENSLOCP00000010023	ENSCAFP00000017392
ENSLOCP00000004830	ENSCAFP00000030690
ENSLOCP00000020756	ENSCAFP00000018258
ENSLOCP00000013047	ENSCAFP00000025261
ENSLOCP00000016356	ENSCAFP00000011525
ENSLOCP00000009007	ENSCAFP00000012786
ENSLOCP00000012360	ENSCAFP00000000688
ENSLOCP00000014277	ENSCAFP00000004119
ENSLOCP00000007849	ENSCAFP00000037844
ENSLOCP00000008437	ENSCAFP00000019894
ENSLOCP00000014423	ENSCAFP00000004239
ENSLOCP00000020956	ENSCAFP00000041229
ENSLOCP00000015752	ENSCAFP00000039048
ENSLOCP00000013775	ENSCAFP00000025974
ENSLOCP00000004341	ENSCAFP00000000191
ENSLOCP00000017705	ENSCAFP00000016481
ENSLOCP00000011055	ENSCAFP00000011295
ENSLOCP00000010892	ENSCAFP00000041377
ENSLOCP00000001142	ENSCAFP00000011055
ENSLOCP00000007583	ENSCAFP00000037675
ENSLOCP00000006346	ENSCAFP00000028469
ENSLOCP00000000889	ENSCAFP00000005175
ENSLOCP00000020036	ENSCAFP00000000678
ENSLOCP00000008734	ENSCAFP00000004185
ENSLOCP00000014576	ENSCAFP00000001898
ENSLOCP00000005373	ENSCAFP00000019583
ENSLOCP00000004761	ENSCAFP00000034643
ENSLOCP00000006533	ENSCAFP00000010553
ENSLOCP00000019487	ENSCAFP00000011914
ENSLOCP00000001361	ENSCAFP00000013282
ENSLOCP00000007874	ENSCAFP00000012034
ENSLOCP00000013471	ENSCAFP00000001467
ENSLOCP00000001954	ENSCAFP00000028666
ENSLOCP00000002578	ENSCAFP00000022241
ENSLOCP00000017726	ENSCAFP00000016043
ENSLOCP00000009983	ENSCAFP00000016786
ENSLOCP00000012953	ENSCAFP00000018033
ENSLOCP00000021847	ENSCAFP00000030540
ENSLOCP00000005920	ENSCAFP00000035073
ENSLOCP00000019306	ENSCAFP00000013243
ENSLOCP00000006448	ENSCAFP00000014218
ENSLOCP00000011240	ENSCAFP00000042751
ENSLOCP00000006499	ENSCAFP00000022068
ENSLOCP00000001682	ENSCAFP00000021938
ENSLOCP00000017649	ENSCAFP00000023624
ENSLOCP00000013021	ENSCAFP00000001306
ENSLOCP00000006143	ENSCAFP00000020713
ENSLOCP00000004694	ENSCAFP00000023867
ENSLOCP00000008680	ENSCAFP00000013047
ENSLOCP00000018185	ENSCAFP00000026382
ENSLOCP00000020346	ENSCAFP00000009752
ENSLOCP00000005737	ENSCAFP00000007928
ENSLOCP00000018546	ENSCAFP00000027825
ENSLOCP00000016171	ENSCAFP00000021439
ENSLOCP00000006853	ENSCAFP00000018637
ENSLOCP00000019163	ENSCAFP00000004138
ENSLOCP00000009632	ENSCAFP00000025317
ENSLOCP00000010916	ENSCAFP00000027841
ENSLOCP00000003607	ENSCAFP00000029742
ENSLOCP00000011033	ENSCAFP00000016350
ENSLOCP00000003380	ENSCAFP00000005947
ENSLOCP00000002426	ENSCAFP00000021524
ENSLOCP00000012613	ENSCAFP00000019815
ENSLOCP00000016794	ENSCAFP00000016801
ENSLOCP00000010539	ENSCAFP00000031903
ENSLOCP00000006545	ENSCAFP00000030461
ENSLOCP00000000660	ENSCAFP00000036507
ENSLOCP00000012614	ENSCAFP00000019811
ENSLOCP00000003234	ENSCAFP00000029719
ENSLOCP00000010397	ENSCAFP00000022462
ENSLOCP00000017388	ENSCAFP00000020467
ENSLOCP00000009421	ENSCAFP00000011995
ENSLOCP00000010161	ENSCAFP00000018117
ENSLOCP00000016126	ENSCAFP00000021690
ENSLOCP00000005393	ENSCAFP00000022596
ENSLOCP00000004568	ENSCAFP00000023182
ENSLOCP00000012552	ENSCAFP00000018253
ENSLOCP00000012928	ENSCAFP00000002791
ENSLOCP00000014564	ENSCAFP00000014825
ENSLOCP00000011332	ENSCAFP00000007048
ENSLOCP00000009470	ENSCAFP00000017550
ENSLOCP00000012355	ENSCAFP00000037940
ENSLOCP00000019262	ENSCAFP00000007818
ENSLOCP00000011077	ENSCAFP00000018354
ENSLOCP00000017982	ENSCAFP00000024345
ENSLOCP00000011435	ENSCAFP00000010341
ENSLOCP00000003826	ENSCAFP00000010262
ENSLOCP00000011874	ENSCAFP00000001922
ENSLOCP00000021247	ENSCAFP00000005678
ENSLOCP00000018907	ENSCAFP00000000979
ENSLOCP00000018175	ENSCAFP00000022990
ENSLOCP00000011105	ENSCAFP00000018541
ENSLOCP00000012449	ENSCAFP00000001491
ENSLOCP00000014471	ENSCAFP00000018897
ENSLOCP00000014491	ENSCAFP00000002001
ENSLOCP00000016691	ENSCAFP00000017225
ENSLOCP00000010175	ENSCAFP00000025707
ENSLOCP00000010143	ENSCAFP00000001025
ENSLOCP00000003063	ENSCAFP00000029725
ENSLOCP00000003082	ENSCAFP00000022577
ENSLOCP00000010983	ENSCAFP00000013959
ENSLOCP00000018480	ENSCAFP00000013459
ENSLOCP00000001148	ENSCAFP00000007656
ENSLOCP00000007419	ENSCAFP00000004543
ENSLOCP00000007580	ENSCAFP00000042734
ENSLOCP00000003101	ENSCAFP00000004699
ENSLOCP00000015600	ENSCAFP00000023374
ENSLOCP00000014762	ENSCAFP00000033673
ENSLOCP00000014741	ENSCAFP00000015628
ENSLOCP00000016111	ENSCAFP00000018107
ENSLOCP00000004793	ENSCAFP00000041937
ENSLOCP00000016120	ENSCAFP00000018097
ENSLOCP00000011258	ENSCAFP00000021381
ENSLOCP00000008502	ENSCAFP00000020181
ENSLOCP00000010754	ENSCAFP00000003057
ENSLOCP00000005040	ENSCAFP00000042913
ENSLOCP00000004226	ENSCAFP00000030233
ENSLOCP00000005477	ENSCAFP00000007396
ENSLOCP00000020195	ENSCAFP00000041421
ENSLOCP00000019518	ENSCAFP00000007210
ENSLOCP00000005716	ENSCAFP00000018683
ENSLOCP00000003844	ENSCAFP00000001179
ENSLOCP00000016149	ENSCAFP00000032670
ENSLOCP00000003765	ENSCAFP00000005013
ENSLOCP00000008575	ENSCAFP00000027366
ENSLOCP00000015553	ENSCAFP00000027533
ENSLOCP00000002907	ENSCAFP00000037510
ENSLOCP00000015909	ENSCAFP00000019445
ENSLOCP00000019661	ENSCAFP00000042805
ENSLOCP00000012721	ENSCAFP00000027189
ENSLOCP00000014558	ENSCAFP00000015344
ENSLOCP00000014569	ENSCAFP00000015347
ENSLOCP00000021146	ENSCAFP00000001267
ENSLOCP00000004485	ENSCAFP00000036079
ENSLOCP00000015256	ENSCAFP00000007816
ENSLOCP00000001796	ENSCAFP00000011829
ENSLOCP00000006578	ENSCAFP00000030086
ENSLOCP00000010716	ENSCAFP00000023803
ENSLOCP00000012649	ENSCAFP00000001165
ENSLOCP00000015071	ENSCAFP00000016128
ENSLOCP00000018253	ENSCAFP00000020918
ENSLOCP00000007361	ENSCAFP00000040632
ENSLOCP00000013226	ENSCAFP00000003004
ENSLOCP00000013456	ENSCAFP00000025369
ENSLOCP00000008342	ENSCAFP00000029086
ENSLOCP00000002711	ENSCAFP00000004896
ENSLOCP00000014306	ENSCAFP00000026399
ENSLOCP00000019744	ENSCAFP00000004789
ENSLOCP00000007166	ENSCAFP00000010033
ENSLOCP00000002488	ENSCAFP00000021003
ENSLOCP00000021031	ENSCAFP00000003598
ENSLOCP00000020394	ENSCAFP00000030367
ENSLOCP00000001781	ENSCAFP00000014716
ENSLOCP00000014227	ENSCAFP00000004331
ENSLOCP00000003808	ENSCAFP00000002488
ENSLOCP00000001299	ENSCAFP00000028722
ENSLOCP00000004757	ENSCAFP00000034674
ENSLOCP00000014258	ENSCAFP00000030999
ENSLOCP00000013970	ENSCAFP00000013904
ENSLOCP00000018471	ENSCAFP00000009236
ENSLOCP00000011010	ENSCAFP00000036371
ENSLOCP00000005447	ENSCAFP00000016465
ENSLOCP00000017282	ENSCAFP00000025949
ENSLOCP00000008429	ENSCAFP00000019067
ENSLOCP00000016725	ENSCAFP00000021123
ENSLOCP00000019522	ENSCAFP00000002566
ENSLOCP00000019526	ENSCAFP00000002572
ENSLOCP00000019528	ENSCAFP00000002573
ENSLOCP00000017521	ENSCAFP00000015681
ENSLOCP00000017582	ENSCAFP00000015697
ENSLOCP00000016494	ENSCAFP00000008315
ENSLOCP00000001689	ENSCAFP00000014368
ENSLOCP00000015630	ENSCAFP00000001557
ENSLOCP00000001541	ENSCAFP00000004162
ENSLOCP00000007379	ENSCAFP00000023110
ENSLOCP00000018274	ENSCAFP00000006542
ENSLOCP00000012349	ENSCAFP00000022969
ENSLOCP00000012336	ENSCAFP00000040206
ENSLOCP00000020213	ENSCAFP00000003716
ENSLOCP00000020214	ENSCAFP00000003708
ENSLOCP00000006247	ENSCAFP00000012996
ENSLOCP00000012176	ENSCAFP00000027024
ENSLOCP00000004731	ENSCAFP00000028252
ENSLOCP00000009358	ENSCAFP00000018239
ENSLOCP00000020426	ENSCAFP00000001241
ENSLOCP00000006899	ENSCAFP00000013467
ENSLOCP00000019725	ENSCAFP00000006489
ENSLOCP00000014625	ENSCAFP00000021364
ENSLOCP00000011702	ENSCAFP00000014166
ENSLOCP00000020251	ENSCAFP00000002917
ENSLOCP00000020287	ENSCAFP00000004775
ENSLOCP00000007217	ENSCAFP00000010009
ENSLOCP00000000876	ENSCAFP00000011007
ENSLOCP00000003376	ENSCAFP00000030087
ENSLOCP00000011255	ENSCAFP00000001366
ENSLOCP00000021189	ENSCAFP00000001321
ENSLOCP00000002235	ENSCAFP00000043077
ENSLOCP00000018778	ENSCAFP00000041266
ENSLOCP00000003471	ENSCAFP00000004485
ENSLOCP00000022429	ENSCAFP00000040526
ENSLOCP00000021935	ENSCAFP00000015470
ENSLOCP00000022309	ENSCAFP00000042532
ENSLOCP00000017842	ENSCAFP00000035513
ENSLOCP00000002207	ENSCAFP00000012421
ENSLOCP00000011741	ENSCAFP00000024642
ENSLOCP00000000046	ENSCAFP00000010770
ENSLOCP00000016875	ENSCAFP00000024338
ENSLOCP00000014518	ENSCAFP00000006187
ENSLOCP00000017175	ENSCAFP00000025113
ENSLOCP00000010114	ENSCAFP00000005216
ENSLOCP00000011158	ENSCAFP00000017041
ENSLOCP00000006055	ENSCAFP00000039810
ENSLOCP00000013984	ENSCAFP00000020878
ENSLOCP00000021070	ENSCAFP00000002131
ENSLOCP00000001317	ENSCAFP00000028913
ENSLOCP00000007029	ENSCAFP00000042339
ENSLOCP00000016847	ENSCAFP00000036076
ENSLOCP00000015642	ENSCAFP00000008259
ENSLOCP00000010365	ENSCAFP00000022787
ENSLOCP00000011542	ENSCAFP00000041145
ENSLOCP00000012590	ENSCAFP00000018218
ENSLOCP00000004821	ENSCAFP00000031887
ENSLOCP00000006897	ENSCAFP00000028664
ENSLOCP00000001873	ENSCAFP00000020325
ENSLOCP00000000044	ENSCAFP00000010756
ENSLOCP00000020944	ENSCAFP00000004620
ENSLOCP00000007623	ENSCAFP00000008390
ENSLOCP00000002575	ENSCAFP00000028873
ENSLOCP00000013512	ENSCAFP00000025456
ENSLOCP00000014668	ENSCAFP00000002279
ENSLOCP00000006242	ENSCAFP00000030020
ENSLOCP00000007493	ENSCAFP00000029648
ENSLOCP00000009760	ENSCAFP00000018839
ENSLOCP00000005861	ENSCAFP00000041849
ENSLOCP00000001848	ENSCAFP00000019099
ENSLOCP00000008215	ENSCAFP00000042471
ENSLOCP00000008179	ENSCAFP00000037953
ENSLOCP00000020208	ENSCAFP00000009132
ENSLOCP00000003504	ENSCAFP00000008783
ENSLOCP00000002245	ENSCAFP00000013874
ENSLOCP00000005952	ENSCAFP00000039644
ENSLOCP00000017532	ENSCAFP00000017037
ENSLOCP00000021347	ENSCAFP00000001426
ENSLOCP00000006072	ENSCAFP00000010681
ENSLOCP00000015458	ENSCAFP00000008523
ENSLOCP00000014030	ENSCAFP00000021553
ENSLOCP00000004614	ENSCAFP00000029683
ENSLOCP00000011185	ENSCAFP00000020737
ENSLOCP00000004811	ENSCAFP00000000032
ENSLOCP00000016808	ENSCAFP00000039820
ENSLOCP00000006604	ENSCAFP00000025905
ENSLOCP00000013803	ENSCAFP00000039613
ENSLOCP00000000222	ENSCAFP00000037408
ENSLOCP00000001823	ENSCAFP00000029570
ENSLOCP00000021302	ENSCAFP00000024003
ENSLOCP00000002027	ENSCAFP00000005367
ENSLOCP00000013996	ENSCAFP00000022150
ENSLOCP00000000159	ENSCAFP00000029639
ENSLOCP00000003313	ENSCAFP00000013939
ENSLOCP00000005911	ENSCAFP00000018700
ENSLOCP00000003804	ENSCAFP00000001191
ENSLOCP00000019706	ENSCAFP00000012166
ENSLOCP00000009318	ENSCAFP00000018942
ENSLOCP00000013492	ENSCAFP00000003177
ENSLOCP00000020482	ENSCAFP00000023790
ENSLOCP00000005332	ENSCAFP00000018292
ENSLOCP00000006122	ENSCAFP00000028954
ENSLOCP00000013953	ENSCAFP00000019683
ENSLOCP00000010520	ENSCAFP00000014137
ENSLOCP00000011038	ENSCAFP00000020384
ENSLOCP00000010581	ENSCAFP00000009003
ENSLOCP00000018383	ENSCAFP00000026323
ENSLOCP00000022225	ENSCAFP00000037494
ENSLOCP00000015485	ENSCAFP00000008824
ENSLOCP00000001520	ENSCAFP00000024276
ENSLOCP00000021137	ENSCAFP00000004919
ENSLOCP00000019545	ENSCAFP00000005317
ENSLOCP00000002445	ENSCAFP00000015478
ENSLOCP00000006609	ENSCAFP00000027600
ENSLOCP00000007633	ENSCAFP00000022673
ENSLOCP00000002749	ENSCAFP00000001958
ENSLOCP00000007449	ENSCAFP00000012263
ENSLOCP00000020390	ENSCAFP00000004740
ENSLOCP00000019935	ENSCAFP00000006886
ENSLOCP00000012033	ENSCAFP00000002376
ENSLOCP00000002181	ENSCAFP00000013729
ENSLOCP00000001598	ENSCAFP00000021570
ENSLOCP00000007296	ENSCAFP00000013230
ENSLOCP00000011440	ENSCAFP00000036551
ENSLOCP00000015471	ENSCAFP00000002446
ENSLOCP00000007844	ENSCAFP00000038471
ENSLOCP00000014117	ENSCAFP00000002925
ENSLOCP00000008628	ENSCAFP00000011342
ENSLOCP00000008910	ENSCAFP00000031222
ENSLOCP00000002496	ENSCAFP00000027100
ENSLOCP00000009982	ENSCAFP00000024154
ENSLOCP00000019193	ENSCAFP00000002697
ENSLOCP00000016722	ENSCAFP00000027229
ENSLOCP00000011965	ENSCAFP00000038401
ENSLOCP00000005783	ENSCAFP00000013877
ENSLOCP00000019185	ENSCAFP00000005116
ENSLOCP00000012674	ENSCAFP00000020107
ENSLOCP00000020893	ENSCAFP00000003966
ENSLOCP00000011473	ENSCAFP00000013583
ENSLOCP00000005296	ENSCAFP00000019645
ENSLOCP00000003378	ENSCAFP00000004554
ENSLOCP00000007257	ENSCAFP00000042713
ENSLOCP00000021652	ENSCAFP00000009964
ENSLOCP00000022460	ENSCAFP00000018157
ENSLOCP00000019618	ENSCAFP00000004942
ENSLOCP00000008543	ENSCAFP00000020374
ENSLOCP00000013145	ENSCAFP00000015121
ENSLOCP00000021590	ENSCAFP00000027678
ENSLOCP00000008685	ENSCAFP00000021753
ENSLOCP00000008726	ENSCAFP00000028620
ENSLOCP00000010061	ENSCAFP00000020375
ENSLOCP00000011092	ENSCAFP00000038936
ENSLOCP00000021278	ENSCAFP00000004845
ENSLOCP00000010840	ENSCAFP00000026000
ENSLOCP00000012831	ENSCAFP00000029873
ENSLOCP00000021018	ENSCAFP00000000550
ENSLOCP00000000167	ENSCAFP00000009897
ENSLOCP00000000654	ENSCAFP00000031869
ENSLOCP00000011013	ENSCAFP00000032071
ENSLOCP00000011651	ENSCAFP00000001786
ENSLOCP00000013287	ENSCAFP00000038509
ENSLOCP00000008358	ENSCAFP00000037679
ENSLOCP00000020447	ENSCAFP00000005292
ENSLOCP00000014891	ENSCAFP00000013398
ENSLOCP00000002608	ENSCAFP00000035883
ENSLOCP00000006698	ENSCAFP00000011536
ENSLOCP00000015784	ENSCAFP00000020404
ENSLOCP00000009322	ENSCAFP00000006427
ENSLOCP00000010217	ENSCAFP00000015605
ENSLOCP00000015129	ENSCAFP00000024052
ENSLOCP00000017122	ENSCAFP00000025530
ENSLOCP00000010059	ENSCAFP00000009488
ENSLOCP00000016032	ENSCAFP00000023599
ENSLOCP00000011120	ENSCAFP00000007651
ENSLOCP00000004451	ENSCAFP00000011875
ENSLOCP00000003772	ENSCAFP00000024108
ENSLOCP00000014513	ENSCAFP00000015277
ENSLOCP00000005710	ENSCAFP00000027492
ENSLOCP00000004014	ENSCAFP00000014581
ENSLOCP00000007253	ENSCAFP00000035619
ENSLOCP00000014694	ENSCAFP00000024019
ENSLOCP00000004225	ENSCAFP00000031589
ENSLOCP00000003011	ENSCAFP00000017479
ENSLOCP00000007157	ENSCAFP00000036252
ENSLOCP00000021695	ENSCAFP00000036663
ENSLOCP00000005017	ENSCAFP00000013903
ENSLOCP00000010525	ENSCAFP00000008996
ENSLOCP00000017345	ENSCAFP00000002884
ENSLOCP00000015305	ENSCAFP00000024409
ENSLOCP00000016622	ENSCAFP00000007560
ENSLOCP00000019775	ENSCAFP00000001057
ENSLOCP00000020501	ENSCAFP00000005803
ENSLOCP00000010259	ENSCAFP00000026118
ENSLOCP00000004705	ENSCAFP00000028279
ENSLOCP00000008128	ENSCAFP00000027873
ENSLOCP00000008481	ENSCAFP00000027380
ENSLOCP00000005652	ENSCAFP00000040628
ENSLOCP00000009356	ENSCAFP00000018734
ENSLOCP00000001805	ENSCAFP00000003369
ENSLOCP00000014068	ENSCAFP00000000511
ENSLOCP00000020186	ENSCAFP00000008964
ENSLOCP00000010723	ENSCAFP00000027972
ENSLOCP00000010751	ENSCAFP00000027955
ENSLOCP00000009672	ENSCAFP00000027458
ENSLOCP00000009644	ENSCAFP00000027446
ENSLOCP00000021427	ENSCAFP00000013818
ENSLOCP00000006662	ENSCAFP00000021258
ENSLOCP00000021899	ENSCAFP00000021749
ENSLOCP00000006228	ENSCAFP00000010606
ENSLOCP00000000800	ENSCAFP00000013783
ENSLOCP00000008781	ENSCAFP00000014278
ENSLOCP00000002761	ENSCAFP00000017072
ENSLOCP00000005977	ENSCAFP00000010647
ENSLOCP00000018454	ENSCAFP00000026031
ENSLOCP00000006716	ENSCAFP00000011396
ENSLOCP00000011321	ENSCAFP00000007003
ENSLOCP00000019560	ENSCAFP00000002982
ENSLOCP00000005913	ENSCAFP00000010757
ENSLOCP00000003782	ENSCAFP00000016804
ENSLOCP00000016038	ENSCAFP00000013721
ENSLOCP00000012784	ENSCAFP00000013170
ENSLOCP00000005472	ENSCAFP00000014998
ENSLOCP00000005232	ENSCAFP00000020477
ENSLOCP00000014168	ENSCAFP00000004081
ENSLOCP00000000168	ENSCAFP00000000938
ENSLOCP00000010130	ENSCAFP00000026148
ENSLOCP00000004123	ENSCAFP00000030253
ENSLOCP00000009388	ENSCAFP00000036535
ENSLOCP00000005993	ENSCAFP00000005014
ENSLOCP00000016715	ENSCAFP00000024021
ENSLOCP00000002485	ENSCAFP00000038277
ENSLOCP00000004068	ENSCAFP00000024667
ENSLOCP00000013462	ENSCAFP00000014770
ENSLOCP00000007915	ENSCAFP00000027739
ENSLOCP00000010992	ENSCAFP00000005389
ENSLOCP00000018843	ENSCAFP00000012208
ENSLOCP00000011195	ENSCAFP00000035961
ENSLOCP00000015154	ENSCAFP00000024410
ENSLOCP00000018674	ENSCAFP00000004364
ENSLOCP00000015904	ENSCAFP00000014759
ENSLOCP00000002233	ENSCAFP00000013933
ENSLOCP00000021344	ENSCAFP00000001409
ENSLOCP00000017437	ENSCAFP00000019708
ENSLOCP00000007332	ENSCAFP00000013071
ENSLOCP00000017678	ENSCAFP00000019667
ENSLOCP00000016692	ENSCAFP00000014784
ENSLOCP00000009637	ENSCAFP00000012942
ENSLOCP00000011477	ENSCAFP00000034803
ENSLOCP00000010337	ENSCAFP00000035306
ENSLOCP00000005346	ENSCAFP00000027335
ENSLOCP00000020448	ENSCAFP00000023001
ENSLOCP00000020509	ENSCAFP00000005627
ENSLOCP00000003567	ENSCAFP00000042901
ENSLOCP00000010718	ENSCAFP00000008944
ENSLOCP00000018366	ENSCAFP00000024882
ENSLOCP00000013425	ENSCAFP00000006746
ENSLOCP00000014830	ENSCAFP00000002508
ENSLOCP00000007760	ENSCAFP00000037475
ENSLOCP00000009722	ENSCAFP00000041417
ENSLOCP00000002448	ENSCAFP00000021028
ENSLOCP00000002374	ENSCAFP00000022735
ENSLOCP00000001500	ENSCAFP00000042451
ENSLOCP00000004242	ENSCAFP00000021134
ENSLOCP00000011089	ENSCAFP00000042686
ENSLOCP00000016565	ENSCAFP00000014131
ENSLOCP00000018142	ENSCAFP00000025104
ENSLOCP00000017846	ENSCAFP00000017529
ENSLOCP00000007534	ENSCAFP00000028361
ENSLOCP00000003529	ENSCAFP00000029349
ENSLOCP00000016401	ENSCAFP00000042579
ENSLOCP00000018245	ENSCAFP00000020955
ENSLOCP00000004841	ENSCAFP00000019966
ENSLOCP00000005570	ENSCAFP00000020445
ENSLOCP00000016283	ENSCAFP00000020220
ENSLOCP00000004148	ENSCAFP00000000213
ENSLOCP00000016582	ENSCAFP00000023411
ENSLOCP00000019749	ENSCAFP00000004772
ENSLOCP00000018478	ENSCAFP00000010967
ENSLOCP00000020203	ENSCAFP00000018144
ENSLOCP00000020679	ENSCAFP00000002550
ENSLOCP00000003330	ENSCAFP00000018686
ENSLOCP00000002611	ENSCAFP00000008070
ENSLOCP00000001895	ENSCAFP00000015204
ENSLOCP00000018089	ENSCAFP00000026719
ENSLOCP00000002743	ENSCAFP00000033564
ENSLOCP00000017875	ENSCAFP00000033192
ENSLOCP00000014848	ENSCAFP00000031787
ENSLOCP00000018765	ENSCAFP00000027307
ENSLOCP00000012122	ENSCAFP00000009569
ENSLOCP00000016689	ENSCAFP00000024567
ENSLOCP00000009744	ENSCAFP00000011460
ENSLOCP00000010411	ENSCAFP00000022476
ENSLOCP00000007095	ENSCAFP00000016511
ENSLOCP00000004760	ENSCAFP00000030051
ENSLOCP00000002781	ENSCAFP00000017095
ENSLOCP00000007716	ENSCAFP00000008426
ENSLOCP00000009183	ENSCAFP00000014145
ENSLOCP00000011977	ENSCAFP00000000711
ENSLOCP00000004543	ENSCAFP00000018208
ENSLOCP00000008045	ENSCAFP00000026469
ENSLOCP00000002797	ENSCAFP00000029071
ENSLOCP00000018336	ENSCAFP00000006235
ENSLOCP00000017324	ENSCAFP00000020484
ENSLOCP00000004852	ENSCAFP00000023862
ENSLOCP00000014275	ENSCAFP00000040579
ENSLOCP00000014296	ENSCAFP00000036692
ENSLOCP00000014267	ENSCAFP00000026420
ENSLOCP00000017734	ENSCAFP00000017789
ENSLOCP00000007190	ENSCAFP00000013295
ENSLOCP00000007552	ENSCAFP00000005569
ENSLOCP00000008912	ENSCAFP00000005913
ENSLOCP00000011268	ENSCAFP00000020169
ENSLOCP00000014255	ENSCAFP00000004319
ENSLOCP00000015416	ENSCAFP00000000488
ENSLOCP00000014402	ENSCAFP00000020929
ENSLOCP00000010755	ENSCAFP00000024294
ENSLOCP00000010301	ENSCAFP00000000867
ENSLOCP00000004403	ENSCAFP00000041094
ENSLOCP00000016384	ENSCAFP00000024952
ENSLOCP00000019211	ENSCAFP00000008454
ENSLOCP00000007969	ENSCAFP00000024968
ENSLOCP00000014935	ENSCAFP00000013819
ENSLOCP00000001191	ENSCAFP00000018695
ENSLOCP00000003263	ENSCAFP00000039921
ENSLOCP00000004920	ENSCAFP00000000121
ENSLOCP00000011921	ENSCAFP00000017820
ENSLOCP00000013274	ENSCAFP00000024586
ENSLOCP00000015509	ENSCAFP00000014427
ENSLOCP00000000745	ENSCAFP00000015058
ENSLOCP00000007657	ENSCAFP00000010182
ENSLOCP00000019895	ENSCAFP00000018594
ENSLOCP00000004097	ENSCAFP00000041042
ENSLOCP00000002772	ENSCAFP00000017213
ENSLOCP00000001134	ENSCAFP00000018712
ENSLOCP00000011424	ENSCAFP00000015207
ENSLOCP00000007064	ENSCAFP00000017680
ENSLOCP00000011679	ENSCAFP00000014886
ENSLOCP00000018784	ENSCAFP00000010829
ENSLOCP00000015542	ENSCAFP00000008566
ENSLOCP00000015277	ENSCAFP00000014939
ENSLOCP00000012075	ENSCAFP00000041584
ENSLOCP00000000813	ENSCAFP00000017275
ENSLOCP00000009666	ENSCAFP00000026384
ENSLOCP00000017376	ENSCAFP00000037413
ENSLOCP00000013227	ENSCAFP00000009638
ENSLOCP00000014125	ENSCAFP00000007269
ENSLOCP00000001838	ENSCAFP00000026870
ENSLOCP00000002962	ENSCAFP00000007005
ENSLOCP00000010450	ENSCAFP00000030275
ENSLOCP00000006384	ENSCAFP00000004219
ENSLOCP00000016723	ENSCAFP00000014869
ENSLOCP00000004098	ENSCAFP00000014452
ENSLOCP00000005348	ENSCAFP00000006985
ENSLOCP00000001908	ENSCAFP00000019835
ENSLOCP00000002105	ENSCAFP00000038493
ENSLOCP00000003347	ENSCAFP00000039860
ENSLOCP00000020568	ENSCAFP00000036390
ENSLOCP00000013460	ENSCAFP00000003118
ENSLOCP00000003278	ENSCAFP00000024747
ENSLOCP00000017197	ENSCAFP00000027224
ENSLOCP00000002012	ENSCAFP00000015466
ENSLOCP00000017946	ENSCAFP00000023037
ENSLOCP00000019441	ENSCAFP00000005192
ENSLOCP00000008031	ENSCAFP00000019298
ENSLOCP00000020169	ENSCAFP00000003144
ENSLOCP00000016251	ENSCAFP00000014194
ENSLOCP00000008421	ENSCAFP00000017664
ENSLOCP00000020167	ENSCAFP00000003141
ENSLOCP00000004616	ENSCAFP00000000408
ENSLOCP00000012295	ENSCAFP00000037362
ENSLOCP00000012285	ENSCAFP00000035063
ENSLOCP00000013449	ENSCAFP00000024551
ENSLOCP00000006181	ENSCAFP00000020603
ENSLOCP00000003148	ENSCAFP00000006920
ENSLOCP00000001086	ENSCAFP00000003692
ENSLOCP00000009464	ENSCAFP00000021617
ENSLOCP00000021150	ENSCAFP00000003412
ENSLOCP00000012853	ENSCAFP00000013912
ENSLOCP00000003947	ENSCAFP00000010288
ENSLOCP00000004308	ENSCAFP00000000189
ENSLOCP00000016541	ENSCAFP00000023336
ENSLOCP00000007164	ENSCAFP00000028793
ENSLOCP00000009019	ENSCAFP00000012593
ENSLOCP00000011956	ENSCAFP00000019114
ENSLOCP00000017420	ENSCAFP00000023342
ENSLOCP00000001998	ENSCAFP00000033932
ENSLOCP00000010504	ENSCAFP00000009658
ENSLOCP00000001425	ENSCAFP00000035463
ENSLOCP00000013636	ENSCAFP00000014481
ENSLOCP00000014553	ENSCAFP00000024482
ENSLOCP00000012228	ENSCAFP00000009645
ENSLOCP00000018388	ENSCAFP00000013621
ENSLOCP00000011630	ENSCAFP00000001811
ENSLOCP00000016440	ENSCAFP00000024565
ENSLOCP00000010439	ENSCAFP00000014694
ENSLOCP00000007490	ENSCAFP00000035067
ENSLOCP00000010438	ENSCAFP00000002091
ENSLOCP00000019916	ENSCAFP00000000527
ENSLOCP00000011725	ENSCAFP00000017503
ENSLOCP00000018155	ENSCAFP00000006727
ENSLOCP00000001788	ENSCAFP00000017281
ENSLOCP00000010951	ENSCAFP00000011557
ENSLOCP00000005139	ENSCAFP00000037714
ENSLOCP00000007013	ENSCAFP00000037565
ENSLOCP00000017561	ENSCAFP00000026565
ENSLOCP00000007882	ENSCAFP00000038444
ENSLOCP00000020782	ENSCAFP00000004976
ENSLOCP00000010907	ENSCAFP00000014992
ENSLOCP00000009708	ENSCAFP00000003932
ENSLOCP00000009331	ENSCAFP00000021277
ENSLOCP00000011051	ENSCAFP00000020370
ENSLOCP00000020362	ENSCAFP00000002995
ENSLOCP00000021272	ENSCAFP00000038986
ENSLOCP00000013196	ENSCAFP00000011031
ENSLOCP00000016583	ENSCAFP00000037092
ENSLOCP00000004572	ENSCAFP00000030225
ENSLOCP00000012068	ENSCAFP00000026876
ENSLOCP00000002644	ENSCAFP00000028871
ENSLOCP00000018900	ENSCAFP00000027665
ENSLOCP00000020306	ENSCAFP00000042142
ENSLOCP00000019769	ENSCAFP00000001041
ENSLOCP00000012411	ENSCAFP00000009830
ENSLOCP00000019139	ENSCAFP00000028368
ENSLOCP00000019635	ENSCAFP00000006943
ENSLOCP00000009904	ENSCAFP00000017831
ENSLOCP00000001806	ENSCAFP00000020319
ENSLOCP00000013616	ENSCAFP00000027206
ENSLOCP00000013981	ENSCAFP00000007147
ENSLOCP00000006928	ENSCAFP00000028698
ENSLOCP00000016425	ENSCAFP00000021466
ENSLOCP00000011695	ENSCAFP00000014147
ENSLOCP00000009231	ENSCAFP00000010386
ENSLOCP00000002893	ENSCAFP00000007056
ENSLOCP00000009506	ENSCAFP00000000016
ENSLOCP00000008821	ENSCAFP00000014336
ENSLOCP00000018162	ENSCAFP00000006722
ENSLOCP00000012156	ENSCAFP00000027011
ENSLOCP00000001715	ENSCAFP00000002599
ENSLOCP00000007117	ENSCAFP00000026912
ENSLOCP00000003854	ENSCAFP00000013013
ENSLOCP00000016880	ENSCAFP00000024848
ENSLOCP00000007009	ENSCAFP00000031366
ENSLOCP00000005451	ENSCAFP00000028316
ENSLOCP00000016910	ENSCAFP00000015301
ENSLOCP00000000999	ENSCAFP00000018207
ENSLOCP00000011733	ENSCAFP00000024645
ENSLOCP00000005105	ENSCAFP00000010109
ENSLOCP00000012453	ENSCAFP00000015233
ENSLOCP00000013229	ENSCAFP00000010963
ENSLOCP00000007137	ENSCAFP00000018300
ENSLOCP00000017693	ENSCAFP00000017642
ENSLOCP00000013389	ENSCAFP00000003095
ENSLOCP00000014870	ENSCAFP00000015815
ENSLOCP00000015294	ENSCAFP00000014918
ENSLOCP00000018282	ENSCAFP00000036658
ENSLOCP00000019874	ENSCAFP00000004425
ENSLOCP00000016983	ENSCAFP00000030645
ENSLOCP00000014911	ENSCAFP00000016401
ENSLOCP00000011469	ENSCAFP00000038238
ENSLOCP00000003512	ENSCAFP00000028983
ENSLOCP00000008157	ENSCAFP00000022556
ENSLOCP00000016179	ENSCAFP00000026455
ENSLOCP00000007458	ENSCAFP00000027979
ENSLOCP00000011968	ENSCAFP00000020513
ENSLOCP00000021444	ENSCAFP00000028758
ENSLOCP00000007512	ENSCAFP00000028224
ENSLOCP00000010531	ENSCAFP00000025626
ENSLOCP00000009883	ENSCAFP00000003214
ENSLOCP00000006762	ENSCAFP00000013655
ENSLOCP00000012768	ENSCAFP00000010567
ENSLOCP00000005645	ENSCAFP00000043191
ENSLOCP00000017680	ENSCAFP00000008356
ENSLOCP00000000253	ENSCAFP00000014031
ENSLOCP00000012957	ENSCAFP00000001995
ENSLOCP00000012436	ENSCAFP00000038892
ENSLOCP00000019962	ENSCAFP00000001037
ENSLOCP00000001591	ENSCAFP00000004178
ENSLOCP00000009092	ENSCAFP00000014005
ENSLOCP00000011580	ENSCAFP00000000950
ENSLOCP00000019949	ENSCAFP00000003850
ENSLOCP00000002909	ENSCAFP00000017744
ENSLOCP00000008090	ENSCAFP00000021105
ENSLOCP00000007075	ENSCAFP00000010648
ENSLOCP00000003717	ENSCAFP00000008702
ENSLOCP00000018648	ENSCAFP00000008708
ENSLOCP00000013828	ENSCAFP00000012933
ENSLOCP00000015882	ENSCAFP00000023570
ENSLOCP00000014823	ENSCAFP00000037367
ENSLOCP00000007802	ENSCAFP00000016218
ENSLOCP00000007183	ENSCAFP00000010863
ENSLOCP00000015386	ENSCAFP00000022163
ENSLOCP00000005237	ENSCAFP00000018366
ENSLOCP00000011607	ENSCAFP00000003034
ENSLOCP00000003340	ENSCAFP00000006870
ENSLOCP00000020561	ENSCAFP00000023440
ENSLOCP00000008873	ENSCAFP00000013014
ENSLOCP00000011338	ENSCAFP00000025484
ENSLOCP00000010972	ENSCAFP00000039273
ENSLOCP00000001672	ENSCAFP00000020508
ENSLOCP00000014059	ENSCAFP00000042695
ENSLOCP00000012855	ENSCAFP00000033194
ENSLOCP00000002134	ENSCAFP00000014845
ENSLOCP00000010909	ENSCAFP00000038688
ENSLOCP00000005187	ENSCAFP00000028685
ENSLOCP00000016110	ENSCAFP00000022558
ENSLOCP00000003362	ENSCAFP00000015422
ENSLOCP00000009902	ENSCAFP00000020480
ENSLOCP00000015286	ENSCAFP00000002291
ENSLOCP00000005069	ENSCAFP00000021793
ENSLOCP00000007127	ENSCAFP00000014950
ENSLOCP00000015077	ENSCAFP00000037305
ENSLOCP00000011966	ENSCAFP00000000717
ENSLOCP00000009868	ENSCAFP00000024195
ENSLOCP00000000646	ENSCAFP00000004803
ENSLOCP00000020985	ENSCAFP00000006011
ENSLOCP00000018321	ENSCAFP00000014332
ENSLOCP00000001464	ENSCAFP00000015255
ENSLOCP00000002331	ENSCAFP00000022665
ENSLOCP00000012475	ENSCAFP00000001464
ENSLOCP00000011687	ENSCAFP00000016780
ENSLOCP00000015455	ENSCAFP00000021916
ENSLOCP00000015768	ENSCAFP00000003365
ENSLOCP00000014609	ENSCAFP00000024521
ENSLOCP00000004411	ENSCAFP00000019525
ENSLOCP00000006636	ENSCAFP00000018607
ENSLOCP00000003153	ENSCAFP00000018970
ENSLOCP00000009886	ENSCAFP00000033031
ENSLOCP00000020190	ENSCAFP00000003128
ENSLOCP00000016472	ENSCAFP00000011759
ENSLOCP00000017243	ENSCAFP00000025812
ENSLOCP00000022094	ENSCAFP00000042260
ENSLOCP00000011160	ENSCAFP00000011070
ENSLOCP00000008265	ENSCAFP00000025134
ENSLOCP00000018952	ENSCAFP00000028170
ENSLOCP00000012999	ENSCAFP00000001330
ENSLOCP00000005990	ENSCAFP00000027044
ENSLOCP00000014079	ENSCAFP00000007214
ENSLOCP00000007639	ENSCAFP00000016816
ENSLOCP00000001994	ENSCAFP00000019186
ENSLOCP00000006832	ENSCAFP00000013509
ENSLOCP00000001883	ENSCAFP00000016600
ENSLOCP00000010126	ENSCAFP00000014548
ENSLOCP00000003100	ENSCAFP00000037592
ENSLOCP00000017851	ENSCAFP00000007638
ENSLOCP00000018584	ENSCAFP00000018084
ENSLOCP00000009042	ENSCAFP00000002227
ENSLOCP00000021738	ENSCAFP00000038133
ENSLOCP00000016041	ENSCAFP00000025970
ENSLOCP00000020073	ENSCAFP00000003986
ENSLOCP00000016392	ENSCAFP00000011747
ENSLOCP00000019535	ENSCAFP00000002595
ENSLOCP00000015763	ENSCAFP00000024293
ENSLOCP00000003025	ENSCAFP00000008647
ENSLOCP00000013336	ENSCAFP00000006688
ENSLOCP00000008635	ENSCAFP00000011027
ENSLOCP00000011134	ENSCAFP00000024648
ENSLOCP00000012073	ENSCAFP00000022636
ENSLOCP00000018477	ENSCAFP00000040552
ENSLOCP00000010296	ENSCAFP00000037595
ENSLOCP00000011431	ENSCAFP00000010977
ENSLOCP00000006145	ENSCAFP00000031798
ENSLOCP00000019890	ENSCAFP00000038758
ENSLOCP00000003343	ENSCAFP00000010588
ENSLOCP00000004961	ENSCAFP00000006360
ENSLOCP00000012361	ENSCAFP00000013503
ENSLOCP00000017515	ENSCAFP00000014871
ENSLOCP00000016868	ENSCAFP00000025411
ENSLOCP00000022011	ENSCAFP00000001020
ENSLOCP00000001963	ENSCAFP00000009901
ENSLOCP00000018736	ENSCAFP00000013146
ENSLOCP00000019008	ENSCAFP00000000433
ENSLOCP00000016162	ENSCAFP00000014411
ENSLOCP00000012000	ENSCAFP00000007406
ENSLOCP00000014482	ENSCAFP00000019021
ENSLOCP00000013133	ENSCAFP00000018105
ENSLOCP00000018741	ENSCAFP00000016251
ENSLOCP00000016984	ENSCAFP00000039971
ENSLOCP00000015166	ENSCAFP00000030494
ENSLOCP00000019498	ENSCAFP00000005932
ENSLOCP00000018183	ENSCAFP00000023239
ENSLOCP00000019036	ENSCAFP00000017015
ENSLOCP00000008338	ENSCAFP00000030188
ENSLOCP00000004541	ENSCAFP00000018035
ENSLOCP00000008900	ENSCAFP00000001608
ENSLOCP00000003197	ENSCAFP00000029552
ENSLOCP00000020412	ENSCAFP00000001478
ENSLOCP00000011468	ENSCAFP00000000973
ENSLOCP00000005146	ENSCAFP00000012693
ENSLOCP00000019136	ENSCAFP00000039140
ENSLOCP00000011723	ENSCAFP00000001731
ENSLOCP00000001102	ENSCAFP00000009362
ENSLOCP00000011666	ENSCAFP00000002671
ENSLOCP00000002215	ENSCAFP00000018474
ENSLOCP00000019614	ENSCAFP00000008904
ENSLOCP00000001764	ENSCAFP00000019300
ENSLOCP00000017810	ENSCAFP00000024463
ENSLOCP00000002449	ENSCAFP00000012325
ENSLOCP00000010074	ENSCAFP00000018471
ENSLOCP00000018588	ENSCAFP00000008772
ENSLOCP00000012820	ENSCAFP00000013268
ENSLOCP00000004869	ENSCAFP00000040383
ENSLOCP00000013311	ENSCAFP00000006600
ENSLOCP00000019031	ENSCAFP00000024249
ENSLOCP00000019282	ENSCAFP00000007772
ENSLOCP00000014512	ENSCAFP00000014905
ENSLOCP00000009287	ENSCAFP00000001767
ENSLOCP00000022450	ENSCAFP00000003364
ENSLOCP00000020024	ENSCAFP00000001094
ENSLOCP00000020859	ENSCAFP00000012576
ENSLOCP00000007832	ENSCAFP00000037339
ENSLOCP00000012948	ENSCAFP00000011130
ENSLOCP00000005193	ENSCAFP00000020487
ENSLOCP00000017728	ENSCAFP00000023701
ENSLOCP00000001695	ENSCAFP00000020741
ENSLOCP00000007926	ENSCAFP00000027973
ENSLOCP00000010024	ENSCAFP00000017214
ENSLOCP00000012287	ENSCAFP00000030290
ENSLOCP00000009015	ENSCAFP00000040183
ENSLOCP00000007270	ENSCAFP00000012369
ENSLOCP00000001138	ENSCAFP00000007768
ENSLOCP00000003444	ENSCAFP00000014617
ENSLOCP00000004135	ENSCAFP00000019709
ENSLOCP00000013207	ENSCAFP00000005822
ENSLOCP00000006812	ENSCAFP00000017928
ENSLOCP00000015890	ENSCAFP00000019457
ENSLOCP00000012293	ENSCAFP00000022925
ENSLOCP00000008921	ENSCAFP00000016758
ENSLOCP00000017647	ENSCAFP00000023610
ENSLOCP00000013027	ENSCAFP00000001305
ENSLOCP00000013329	ENSCAFP00000022144
ENSLOCP00000020020	ENSCAFP00000042619
ENSLOCP00000011815	ENSCAFP00000017607
ENSLOCP00000018621	ENSCAFP00000014908
ENSLOCP00000014743	ENSCAFP00000021577
ENSLOCP00000014809	ENSCAFP00000013880
ENSLOCP00000002141	ENSCAFP00000012216
ENSLOCP00000015029	ENSCAFP00000016212
ENSLOCP00000015111	ENSCAFP00000016565
ENSLOCP00000012558	ENSCAFP00000001404
ENSLOCP00000015214	ENSCAFP00000024678
ENSLOCP00000017714	ENSCAFP00000008945
ENSLOCP00000003111	ENSCAFP00000020118
ENSLOCP00000009450	ENSCAFP00000023307
ENSLOCP00000017819	ENSCAFP00000023981
ENSLOCP00000010744	ENSCAFP00000021152
ENSLOCP00000005744	ENSCAFP00000023648
ENSLOCP00000015918	ENSCAFP00000023347
ENSLOCP00000008853	ENSCAFP00000031657
ENSLOCP00000004114	ENSCAFP00000023203
ENSLOCP00000018527	ENSCAFP00000009788
ENSLOCP00000008221	ENSCAFP00000019146
ENSLOCP00000011415	ENSCAFP00000022671
ENSLOCP00000019579	ENSCAFP00000036018
ENSLOCP00000011235	ENSCAFP00000009823
ENSLOCP00000012400	ENSCAFP00000021055
ENSLOCP00000020366	ENSCAFP00000000505
ENSLOCP00000019222	ENSCAFP00000008270
ENSLOCP00000005304	ENSCAFP00000014093
ENSLOCP00000008430	ENSCAFP00000011244
ENSLOCP00000001418	ENSCAFP00000013234
ENSLOCP00000006552	ENSCAFP00000014261
ENSLOCP00000004758	ENSCAFP00000025742
ENSLOCP00000001720	ENSCAFP00000022112
ENSLOCP00000012908	ENSCAFP00000011253
ENSLOCP00000005284	ENSCAFP00000029125
ENSLOCP00000019998	ENSCAFP00000000330
ENSLOCP00000005669	ENSCAFP00000010889
ENSLOCP00000001526	ENSCAFP00000013756
ENSLOCP00000015545	ENSCAFP00000001697
ENSLOCP00000016467	ENSCAFP00000016515
ENSLOCP00000011559	ENSCAFP00000031950
ENSLOCP00000012706	ENSCAFP00000001186
ENSLOCP00000018401	ENSCAFP00000013738
ENSLOCP00000012140	ENSCAFP00000000907
ENSLOCP00000009711	ENSCAFP00000018229
ENSLOCP00000011771	ENSCAFP00000007958
ENSLOCP00000013069	ENSCAFP00000032366
ENSLOCP00000018070	ENSCAFP00000028386
ENSLOCP00000013341	ENSCAFP00000024883
ENSLOCP00000001575	ENSCAFP00000003300
ENSLOCP00000019355	ENSCAFP00000002810
ENSLOCP00000006607	ENSCAFP00000013822
ENSLOCP00000014941	ENSCAFP00000002327
ENSLOCP00000018086	ENSCAFP00000023193
ENSLOCP00000012302	ENSCAFP00000036381
ENSLOCP00000019627	ENSCAFP00000005050
ENSLOCP00000002090	ENSCAFP00000012330
ENSLOCP00000019443	ENSCAFP00000022210
ENSLOCP00000014617	ENSCAFP00000035204
ENSLOCP00000013808	ENSCAFP00000002408
ENSLOCP00000017026	ENSCAFP00000025394
ENSLOCP00000007886	ENSCAFP00000027748
ENSLOCP00000014078	ENSCAFP00000002907
ENSLOCP00000003110	ENSCAFP00000027318
ENSLOCP00000012819	ENSCAFP00000009609
ENSLOCP00000005420	ENSCAFP00000007191
ENSLOCP00000008462	ENSCAFP00000023408
ENSLOCP00000009646	ENSCAFP00000025331
ENSLOCP00000003587	ENSCAFP00000007061
ENSLOCP00000019971	ENSCAFP00000000632
ENSLOCP00000005132	ENSCAFP00000007322
ENSLOCP00000007165	ENSCAFP00000011841
ENSLOCP00000017530	ENSCAFP00000017021
ENSLOCP00000007887	ENSCAFP00000027910
ENSLOCP00000011058	ENSCAFP00000017168
ENSLOCP00000018227	ENSCAFP00000015093
ENSLOCP00000018983	ENSCAFP00000000383
ENSLOCP00000009701	ENSCAFP00000018785
ENSLOCP00000019366	ENSCAFP00000009652
ENSLOCP00000014458	ENSCAFP00000015194
ENSLOCP00000018762	ENSCAFP00000003492
ENSLOCP00000010451	ENSCAFP00000001851
ENSLOCP00000002062	ENSCAFP00000011084
ENSLOCP00000005657	ENSCAFP00000007042
ENSLOCP00000021334	ENSCAFP00000001353
ENSLOCP00000013623	ENSCAFP00000014522
ENSLOCP00000007240	ENSCAFP00000009921
ENSLOCP00000005873	ENSCAFP00000042263
ENSLOCP00000010367	ENSCAFP00000020882
ENSLOCP00000005491	ENSCAFP00000031556
ENSLOCP00000015756	ENSCAFP00000013258
ENSLOCP00000020507	ENSCAFP00000005620
ENSLOCP00000016551	ENSCAFP00000024751
ENSLOCP00000007478	ENSCAFP00000015723
ENSLOCP00000020015	ENSCAFP00000000283
ENSLOCP00000007755	ENSCAFP00000020859
ENSLOCP00000008105	ENSCAFP00000008672
ENSLOCP00000001481	ENSCAFP00000028388
ENSLOCP00000013922	ENSCAFP00000042477
ENSLOCP00000020021	ENSCAFP00000037686
ENSLOCP00000020023	ENSCAFP00000004172
ENSLOCP00000016466	ENSCAFP00000039903
ENSLOCP00000020704	ENSCAFP00000000816
ENSLOCP00000003149	ENSCAFP00000033052
ENSLOCP00000014646	ENSCAFP00000014144
ENSLOCP00000014965	ENSCAFP00000002320
ENSLOCP00000012262	ENSCAFP00000009713
ENSLOCP00000017761	ENSCAFP00000023435
ENSLOCP00000003577	ENSCAFP00000012717
ENSLOCP00000000965	ENSCAFP00000005794
ENSLOCP00000018979	ENSCAFP00000018391
ENSLOCP00000022461	ENSCAFP00000041431
ENSLOCP00000009670	ENSCAFP00000014382
ENSLOCP00000004300	ENSCAFP00000003747
ENSLOCP00000006023	ENSCAFP00000013767
ENSLOCP00000005897	ENSCAFP00000019786
ENSLOCP00000001909	ENSCAFP00000018798
ENSLOCP00000004476	ENSCAFP00000037718
ENSLOCP00000021088	ENSCAFP00000037639
ENSLOCP00000018466	ENSCAFP00000025481
ENSLOCP00000021910	ENSCAFP00000014524
ENSLOCP00000018798	ENSCAFP00000004275
ENSLOCP00000008791	ENSCAFP00000012522
ENSLOCP00000019231	ENSCAFP00000008250
ENSLOCP00000010954	ENSCAFP00000000318
ENSLOCP00000000345	ENSCAFP00000025287
ENSLOCP00000004982	ENSCAFP00000007038
ENSLOCP00000021901	ENSCAFP00000036910
ENSLOCP00000011678	ENSCAFP00000002657
ENSLOCP00000020245	ENSCAFP00000016690
ENSLOCP00000005875	ENSCAFP00000014415
ENSLOCP00000020295	ENSCAFP00000013803
ENSLOCP00000008533	ENSCAFP00000011144
ENSLOCP00000017077	ENSCAFP00000025455
ENSLOCP00000020358	ENSCAFP00000018743
ENSLOCP00000013837	ENSCAFP00000029326
ENSLOCP00000000854	ENSCAFP00000019360
ENSLOCP00000021222	ENSCAFP00000007787
ENSLOCP00000018007	ENSCAFP00000006628
ENSLOCP00000012878	ENSCAFP00000025086
ENSLOCP00000012890	ENSCAFP00000025086
ENSLOCP00000002206	ENSCAFP00000016769
ENSLOCP00000014709	ENSCAFP00000015395
ENSLOCP00000013191	ENSCAFP00000024743
ENSLOCP00000013002	ENSCAFP00000003245
ENSLOCP00000017305	ENSCAFP00000003160
ENSLOCP00000001818	ENSCAFP00000035560
ENSLOCP00000005278	ENSCAFP00000019606
ENSLOCP00000008274	ENSCAFP00000020904
ENSLOCP00000018599	ENSCAFP00000027953
ENSLOCP00000004275	ENSCAFP00000019314
ENSLOCP00000019974	ENSCAFP00000000354
ENSLOCP00000003448	ENSCAFP00000005159
ENSLOCP00000016550	ENSCAFP00000002634
ENSLOCP00000015492	ENSCAFP00000023103
ENSLOCP00000010298	ENSCAFP00000015359
ENSLOCP00000017568	ENSCAFP00000026292
ENSLOCP00000013656	ENSCAFP00000031096
ENSLOCP00000007625	ENSCAFP00000028397
ENSLOCP00000017375	ENSCAFP00000025195
ENSLOCP00000006634	ENSCAFP00000039715
ENSLOCP00000007411	ENSCAFP00000012666
ENSLOCP00000005117	ENSCAFP00000002382
ENSLOCP00000019428	ENSCAFP00000001232
ENSLOCP00000008883	ENSCAFP00000028575
ENSLOCP00000021061	ENSCAFP00000003634
ENSLOCP00000015567	ENSCAFP00000031617
ENSLOCP00000019070	ENSCAFP00000028921
ENSLOCP00000016280	ENSCAFP00000011026
ENSLOCP00000012850	ENSCAFP00000021643
ENSLOCP00000005747	ENSCAFP00000004996
ENSLOCP00000003827	ENSCAFP00000007311
ENSLOCP00000012806	ENSCAFP00000002744
ENSLOCP00000012881	ENSCAFP00000002718
ENSLOCP00000008393	ENSCAFP00000016299
ENSLOCP00000007479	ENSCAFP00000027988
ENSLOCP00000016181	ENSCAFP00000026442
ENSLOCP00000001513	ENSCAFP00000005987
ENSLOCP00000018710	ENSCAFP00000038424
ENSLOCP00000009846	ENSCAFP00000018018
ENSLOCP00000013177	ENSCAFP00000007024
ENSLOCP00000006816	ENSCAFP00000008737
ENSLOCP00000014587	ENSCAFP00000030562
ENSLOCP00000001439	ENSCAFP00000009607
ENSLOCP00000014944	ENSCAFP00000000336
ENSLOCP00000018359	ENSCAFP00000014785
ENSLOCP00000015529	ENSCAFP00000014341
ENSLOCP00000011522	ENSCAFP00000000960
ENSLOCP00000001685	ENSCAFP00000010199
ENSLOCP00000002767	ENSCAFP00000009831
ENSLOCP00000012439	ENSCAFP00000013371
ENSLOCP00000002824	ENSCAFP00000021267
ENSLOCP00000016948	ENSCAFP00000005807
ENSLOCP00000015618	ENSCAFP00000014755
ENSLOCP00000019400	ENSCAFP00000009333
ENSLOCP00000012722	ENSCAFP00000001181
ENSLOCP00000007311	ENSCAFP00000008269
ENSLOCP00000014968	ENSCAFP00000040025
ENSLOCP00000018768	ENSCAFP00000040397
ENSLOCP00000004652	ENSCAFP00000029650
ENSLOCP00000007368	ENSCAFP00000020579
ENSLOCP00000011664	ENSCAFP00000030301
ENSLOCP00000002033	ENSCAFP00000010357
ENSLOCP00000004675	ENSCAFP00000012634
ENSLOCP00000008004	ENSCAFP00000027626
ENSLOCP00000017807	ENSCAFP00000026612
ENSLOCP00000007843	ENSCAFP00000019248
ENSLOCP00000007624	ENSCAFP00000024420
ENSLOCP00000008187	ENSCAFP00000014457
ENSLOCP00000013704	ENSCAFP00000014876
ENSLOCP00000006906	ENSCAFP00000004684
ENSLOCP00000009732	ENSCAFP00000018196
ENSLOCP00000020119	ENSCAFP00000008676
ENSLOCP00000013138	ENSCAFP00000015142
ENSLOCP00000002524	ENSCAFP00000013332
ENSLOCP00000004941	ENSCAFP00000010208
ENSLOCP00000005592	ENSCAFP00000017851
ENSLOCP00000020619	ENSCAFP00000022877
ENSLOCP00000005953	ENSCAFP00000002807
ENSLOCP00000006462	ENSCAFP00000022394
ENSLOCP00000006910	ENSCAFP00000035182
ENSLOCP00000012258	ENSCAFP00000035135
ENSLOCP00000002343	ENSCAFP00000019592
ENSLOCP00000008742	ENSCAFP00000021877
ENSLOCP00000015271	ENSCAFP00000039994
ENSLOCP00000004223	ENSCAFP00000022071
ENSLOCP00000011257	ENSCAFP00000001737
ENSLOCP00000021340	ENSCAFP00000029582
ENSLOCP00000015114	ENSCAFP00000029308
ENSLOCP00000009610	ENSCAFP00000014358
ENSLOCP00000004062	ENSCAFP00000017546
ENSLOCP00000018767	ENSCAFP00000027327
ENSLOCP00000006961	ENSCAFP00000040914
ENSLOCP00000013748	ENSCAFP00000032301
ENSLOCP00000015139	ENSCAFP00000024324
ENSLOCP00000018993	ENSCAFP00000008580
ENSLOCP00000011531	ENSCAFP00000005796
ENSLOCP00000014563	ENSCAFP00000002233
ENSLOCP00000007891	ENSCAFP00000026836
ENSLOCP00000012893	ENSCAFP00000002712
ENSLOCP00000010267	ENSCAFP00000015417
ENSLOCP00000001991	ENSCAFP00000039187
ENSLOCP00000016326	ENSCAFP00000016267
ENSLOCP00000017936	ENSCAFP00000027450
ENSLOCP00000019095	ENSCAFP00000010509
ENSLOCP00000012621	ENSCAFP00000021458
ENSLOCP00000019459	ENSCAFP00000024076
ENSLOCP00000019600	ENSCAFP00000024050
ENSLOCP00000002606	ENSCAFP00000018889
ENSLOCP00000007197	ENSCAFP00000004870
ENSLOCP00000020398	ENSCAFP00000001500
ENSLOCP00000009033	ENSCAFP00000010193
ENSLOCP00000003686	ENSCAFP00000000995
ENSLOCP00000007012	ENSCAFP00000011248
ENSLOCP00000007195	ENSCAFP00000013744
ENSLOCP00000017397	ENSCAFP00000040454
ENSLOCP00000008264	ENSCAFP00000014196
ENSLOCP00000018420	ENSCAFP00000026515
ENSLOCP00000017196	ENSCAFP00000007442
ENSLOCP00000020336	ENSCAFP00000040576
ENSLOCP00000017740	ENSCAFP00000022333
ENSLOCP00000017289	ENSCAFP00000034132
ENSLOCP00000018742	ENSCAFP00000027185
ENSLOCP00000008147	ENSCAFP00000040255
ENSLOCP00000007303	ENSCAFP00000027628
ENSLOCP00000009050	ENSCAFP00000016366
ENSLOCP00000015678	ENSCAFP00000003752
ENSLOCP00000013457	ENSCAFP00000024542
ENSLOCP00000001429	ENSCAFP00000022968
ENSLOCP00000019450	ENSCAFP00000005211
ENSLOCP00000001638	ENSCAFP00000014928
ENSLOCP00000005312	ENSCAFP00000010842
ENSLOCP00000011689	ENSCAFP00000030300
ENSLOCP00000009365	ENSCAFP00000010601
ENSLOCP00000020122	ENSCAFP00000008700
ENSLOCP00000007667	ENSCAFP00000007922
ENSLOCP00000004246	ENSCAFP00000000205
ENSLOCP00000007288	ENSCAFP00000027611
ENSLOCP00000016250	ENSCAFP00000021819
ENSLOCP00000014410	ENSCAFP00000003204
ENSLOCP00000004321	ENSCAFP00000030231
ENSLOCP00000011739	ENSCAFP00000001720
ENSLOCP00000018852	ENSCAFP00000040350
ENSLOCP00000002689	ENSCAFP00000021931
ENSLOCP00000014733	ENSCAFP00000024190
ENSLOCP00000013269	ENSCAFP00000011182
ENSLOCP00000008323	ENSCAFP00000019288
ENSLOCP00000007102	ENSCAFP00000011773
ENSLOCP00000018472	ENSCAFP00000014169
ENSLOCP00000007229	ENSCAFP00000025701
ENSLOCP00000003412	ENSCAFP00000026635
ENSLOCP00000016068	ENSCAFP00000006790
ENSLOCP00000016976	ENSCAFP00000011266
ENSLOCP00000021360	ENSCAFP00000042346
ENSLOCP00000005619	ENSCAFP00000012336
ENSLOCP00000001957	ENSCAFP00000015053
ENSLOCP00000006901	ENSCAFP00000011272
ENSLOCP00000002910	ENSCAFP00000008218
ENSLOCP00000004743	ENSCAFP00000036000
ENSLOCP00000022019	ENSCAFP00000039647
ENSLOCP00000011873	ENSCAFP00000036103
ENSLOCP00000007574	ENSCAFP00000040130
ENSLOCP00000017581	ENSCAFP00000020218
ENSLOCP00000008284	ENSCAFP00000025299
ENSLOCP00000005835	ENSCAFP00000014399
ENSLOCP00000020086	ENSCAFP00000008612
ENSLOCP00000011944	ENSCAFP00000015847
ENSLOCP00000002602	ENSCAFP00000014808
ENSLOCP00000011974	ENSCAFP00000015880
ENSLOCP00000021254	ENSCAFP00000005712
ENSLOCP00000006233	ENSCAFP00000016522
ENSLOCP00000004049	ENSCAFP00000042364
ENSLOCP00000009317	ENSCAFP00000038599
ENSLOCP00000015168	ENSCAFP00000008435
ENSLOCP00000021356	ENSCAFP00000012357
ENSLOCP00000012428	ENSCAFP00000036239
ENSLOCP00000008512	ENSCAFP00000011403
ENSLOCP00000003447	ENSCAFP00000029345
ENSLOCP00000007330	ENSCAFP00000029694
ENSLOCP00000005766	ENSCAFP00000013856
ENSLOCP00000001383	ENSCAFP00000011059
ENSLOCP00000015270	ENSCAFP00000016186
ENSLOCP00000012876	ENSCAFP00000020520
ENSLOCP00000005023	ENSCAFP00000038130
ENSLOCP00000021097	ENSCAFP00000000512
ENSLOCP00000009061	ENSCAFP00000006229
ENSLOCP00000020253	ENSCAFP00000002920
ENSLOCP00000013056	ENSCAFP00000025266
ENSLOCP00000004116	ENSCAFP00000030449
ENSLOCP00000008639	ENSCAFP00000021708
ENSLOCP00000001341	ENSCAFP00000015003
ENSLOCP00000012993	ENSCAFP00000013717
ENSLOCP00000018040	ENSCAFP00000042832
ENSLOCP00000011173	ENSCAFP00000014462
ENSLOCP00000005149	ENSCAFP00000023996
ENSLOCP00000005091	ENSCAFP00000011346
ENSLOCP00000008469	ENSCAFP00000029203
ENSLOCP00000016665	ENSCAFP00000021440
ENSLOCP00000011861	ENSCAFP00000019182
ENSLOCP00000013350	ENSCAFP00000010252
ENSLOCP00000020375	ENSCAFP00000002487
ENSLOCP00000019960	ENSCAFP00000023340
ENSLOCP00000016824	ENSCAFP00000012324
ENSLOCP00000009952	ENSCAFP00000024041
ENSLOCP00000002754	ENSCAFP00000019077
ENSLOCP00000017178	ENSCAFP00000034722
ENSLOCP00000013694	ENSCAFP00000035064
ENSLOCP00000001161	ENSCAFP00000007775
ENSLOCP00000007342	ENSCAFP00000039566
ENSLOCP00000009703	ENSCAFP00000011653
ENSLOCP00000009741	ENSCAFP00000011629
ENSLOCP00000015354	ENSCAFP00000025994
ENSLOCP00000003240	ENSCAFP00000029023
ENSLOCP00000001195	ENSCAFP00000032124
ENSLOCP00000003820	ENSCAFP00000008080
ENSLOCP00000007415	ENSCAFP00000026490
ENSLOCP00000021085	ENSCAFP00000004205
ENSLOCP00000013920	ENSCAFP00000019369
ENSLOCP00000007504	ENSCAFP00000029480
ENSLOCP00000000961	ENSCAFP00000004723
ENSLOCP00000019290	ENSCAFP00000004259
ENSLOCP00000006318	ENSCAFP00000016446
ENSLOCP00000006082	ENSCAFP00000018827
ENSLOCP00000021692	ENSCAFP00000011000
ENSLOCP00000022459	ENSCAFP00000036854
ENSLOCP00000021691	ENSCAFP00000011002
ENSLOCP00000019434	ENSCAFP00000002323
ENSLOCP00000019085	ENSCAFP00000028904
ENSLOCP00000020846	ENSCAFP00000009205
ENSLOCP00000006197	ENSCAFP00000028999
ENSLOCP00000006151	ENSCAFP00000028822
ENSLOCP00000000919	ENSCAFP00000021571
ENSLOCP00000011317	ENSCAFP00000039837
ENSLOCP00000022440	ENSCAFP00000001373
ENSLOCP00000012660	ENSCAFP00000018916
ENSLOCP00000016180	ENSCAFP00000024878
ENSLOCP00000014539	ENSCAFP00000027709
ENSLOCP00000004563	ENSCAFP00000019682
ENSLOCP00000009326	ENSCAFP00000017872
ENSLOCP00000010362	ENSCAFP00000043151
ENSLOCP00000015593	ENSCAFP00000007900
ENSLOCP00000008872	ENSCAFP00000006304
ENSLOCP00000000326	ENSCAFP00000029657
ENSLOCP00000019265	ENSCAFP00000007805
ENSLOCP00000008782	ENSCAFP00000013031
ENSLOCP00000001716	ENSCAFP00000019330
ENSLOCP00000018135	ENSCAFP00000028744
ENSLOCP00000019917	ENSCAFP00000000535
ENSLOCP00000001866	ENSCAFP00000014260
ENSLOCP00000001913	ENSCAFP00000022443
ENSLOCP00000011416	ENSCAFP00000017520
ENSLOCP00000016491	ENSCAFP00000036839
ENSLOCP00000006665	ENSCAFP00000025858
ENSLOCP00000014284	ENSCAFP00000043003
ENSLOCP00000007554	ENSCAFP00000028203
ENSLOCP00000015210	ENSCAFP00000002871
ENSLOCP00000015218	ENSCAFP00000002838
ENSLOCP00000007597	ENSCAFP00000038335
ENSLOCP00000006576	ENSCAFP00000013953
ENSLOCP00000002353	ENSCAFP00000034708
ENSLOCP00000004327	ENSCAFP00000012024
ENSLOCP00000004189	ENSCAFP00000029486
ENSLOCP00000015581	ENSCAFP00000016477
ENSLOCP00000004732	ENSCAFP00000017974
ENSLOCP00000008705	ENSCAFP00000006504
ENSLOCP00000016350	ENSCAFP00000002121
ENSLOCP00000004492	ENSCAFP00000005246
ENSLOCP00000012112	ENSCAFP00000022761
ENSLOCP00000000295	ENSCAFP00000011517
ENSLOCP00000009064	ENSCAFP00000019085
ENSLOCP00000006580	ENSCAFP00000013033
ENSLOCP00000012190	ENSCAFP00000001753
ENSLOCP00000013987	ENSCAFP00000003601
ENSLOCP00000009137	ENSCAFP00000027765
ENSLOCP00000014931	ENSCAFP00000026362
ENSLOCP00000014081	ENSCAFP00000002059
ENSLOCP00000008337	ENSCAFP00000005718
ENSLOCP00000021429	ENSCAFP00000014984
ENSLOCP00000021090	ENSCAFP00000022527
ENSLOCP00000022026	ENSCAFP00000014297
ENSLOCP00000018659	ENSCAFP00000002751
ENSLOCP00000005298	ENSCAFP00000010831
ENSLOCP00000018978	ENSCAFP00000013825
ENSLOCP00000015980	ENSCAFP00000017303
ENSLOCP00000005097	ENSCAFP00000011750
ENSLOCP00000012580	ENSCAFP00000019848
ENSLOCP00000006953	ENSCAFP00000006438
ENSLOCP00000003565	ENSCAFP00000014225
ENSLOCP00000021837	ENSCAFP00000007008
ENSLOCP00000008438	ENSCAFP00000027388
ENSLOCP00000022197	ENSCAFP00000006048
ENSLOCP00000018686	ENSCAFP00000030795
ENSLOCP00000017619	ENSCAFP00000016356
ENSLOCP00000007069	ENSCAFP00000006911
ENSLOCP00000001710	ENSCAFP00000028851
ENSLOCP00000012292	ENSCAFP00000017369
ENSLOCP00000002721	ENSCAFP00000021058
ENSLOCP00000001323	ENSCAFP00000016577
ENSLOCP00000019996	ENSCAFP00000041213
ENSLOCP00000003106	ENSCAFP00000016777
ENSLOCP00000014995	ENSCAFP00000012323
ENSLOCP00000009686	ENSCAFP00000021750
ENSLOCP00000001440	ENSCAFP00000041567
ENSLOCP00000015017	ENSCAFP00000027005
ENSLOCP00000014924	ENSCAFP00000014051
ENSLOCP00000014791	ENSCAFP00000024728
ENSLOCP00000014651	ENSCAFP00000004477
ENSLOCP00000008744	ENSCAFP00000019690
ENSLOCP00000004775	ENSCAFP00000015958
ENSLOCP00000019570	ENSCAFP00000006049
ENSLOCP00000006513	ENSCAFP00000010477
ENSLOCP00000012804	ENSCAFP00000014011
ENSLOCP00000004513	ENSCAFP00000011233
ENSLOCP00000014622	ENSCAFP00000014952
ENSLOCP00000018521	ENSCAFP00000002835
ENSLOCP00000003354	ENSCAFP00000004557
ENSLOCP00000006590	ENSCAFP00000027559
ENSLOCP00000013208	ENSCAFP00000008228
ENSLOCP00000008798	ENSCAFP00000013277
ENSLOCP00000015516	ENSCAFP00000000102
ENSLOCP00000005158	ENSCAFP00000019912
ENSLOCP00000000642	ENSCAFP00000005495
ENSLOCP00000009691	ENSCAFP00000030227
ENSLOCP00000011711	ENSCAFP00000019481
ENSLOCP00000015118	ENSCAFP00000016506
ENSLOCP00000010911	ENSCAFP00000021906
ENSLOCP00000020687	ENSCAFP00000007318
ENSLOCP00000020035	ENSCAFP00000004153
ENSLOCP00000005614	ENSCAFP00000016885
ENSLOCP00000014978	ENSCAFP00000043160
ENSLOCP00000005829	ENSCAFP00000029445
ENSLOCP00000005394	ENSCAFP00000029334
ENSLOCP00000008787	ENSCAFP00000027443
ENSLOCP00000007087	ENSCAFP00000004890
ENSLOCP00000017221	ENSCAFP00000007389
ENSLOCP00000002017	ENSCAFP00000010660
ENSLOCP00000012161	ENSCAFP00000017097
ENSLOCP00000018328	ENSCAFP00000026548
ENSLOCP00000015840	ENSCAFP00000003459
ENSLOCP00000019334	ENSCAFP00000007211
ENSLOCP00000009595	ENSCAFP00000020602
ENSLOCP00000018814	ENSCAFP00000025819
ENSLOCP00000002053	ENSCAFP00000015487
ENSLOCP00000015241	ENSCAFP00000015741
ENSLOCP00000018848	ENSCAFP00000005087
ENSLOCP00000015507	ENSCAFP00000007340
ENSLOCP00000009280	ENSCAFP00000012869
ENSLOCP00000013534	ENSCAFP00000007343
ENSLOCP00000013277	ENSCAFP00000010930
ENSLOCP00000004742	ENSCAFP00000041344
ENSLOCP00000016092	ENSCAFP00000021831
ENSLOCP00000014026	ENSCAFP00000017967
ENSLOCP00000016021	ENSCAFP00000016703
ENSLOCP00000012499	ENSCAFP00000021336
ENSLOCP00000020600	ENSCAFP00000005395
ENSLOCP00000013635	ENSCAFP00000027242
ENSLOCP00000001128	ENSCAFP00000029709
ENSLOCP00000006646	ENSCAFP00000030101
ENSLOCP00000008048	ENSCAFP00000042740
ENSLOCP00000004797	ENSCAFP00000028058
ENSLOCP00000009442	ENSCAFP00000033785
ENSLOCP00000016407	ENSCAFP00000022584
ENSLOCP00000009355	ENSCAFP00000037874
ENSLOCP00000005141	ENSCAFP00000041075
ENSLOCP00000007790	ENSCAFP00000017473
ENSLOCP00000001294	ENSCAFP00000012989
ENSLOCP00000004307	ENSCAFP00000026368
ENSLOCP00000001946	ENSCAFP00000007541
ENSLOCP00000005364	ENSCAFP00000010866
ENSLOCP00000018421	ENSCAFP00000028248
ENSLOCP00000012394	ENSCAFP00000020417
ENSLOCP00000009385	ENSCAFP00000016342
ENSLOCP00000008503	ENSCAFP00000027014
ENSLOCP00000014610	ENSCAFP00000004461
ENSLOCP00000021285	ENSCAFP00000042874
ENSLOCP00000006312	ENSCAFP00000019510
ENSLOCP00000007097	ENSCAFP00000010096
ENSLOCP00000005246	ENSCAFP00000016040
ENSLOCP00000006314	ENSCAFP00000027535
ENSLOCP00000018542	ENSCAFP00000027803
ENSLOCP00000004312	ENSCAFP00000008257
ENSLOCP00000002395	ENSCAFP00000012631
ENSLOCP00000006166	ENSCAFP00000030286
ENSLOCP00000019794	ENSCAFP00000012865
ENSLOCP00000014209	ENSCAFP00000004338
ENSLOCP00000014940	ENSCAFP00000021920
ENSLOCP00000011939	ENSCAFP00000020479
ENSLOCP00000006985	ENSCAFP00000010528
ENSLOCP00000009227	ENSCAFP00000002282
ENSLOCP00000014690	ENSCAFP00000006042
ENSLOCP00000020092	ENSCAFP00000003937
ENSLOCP00000010906	ENSCAFP00000025498
ENSLOCP00000015127	ENSCAFP00000016027
ENSLOCP00000019424	ENSCAFP00000017416
ENSLOCP00000018657	ENSCAFP00000009217
ENSLOCP00000015684	ENSCAFP00000024111
ENSLOCP00000014045	ENSCAFP00000005431
ENSLOCP00000011994	ENSCAFP00000041330
ENSLOCP00000003232	ENSCAFP00000019008
ENSLOCP00000016288	ENSCAFP00000020147
ENSLOCP00000006752	ENSCAFP00000035860
ENSLOCP00000014493	ENSCAFP00000016927
ENSLOCP00000006776	ENSCAFP00000023419
ENSLOCP00000004686	ENSCAFP00000007875
ENSLOCP00000002982	ENSCAFP00000010071
ENSLOCP00000002435	ENSCAFP00000013248
ENSLOCP00000007528	ENSCAFP00000027546
ENSLOCP00000006073	ENSCAFP00000026175
ENSLOCP00000004216	ENSCAFP00000000209
ENSLOCP00000011779	ENSCAFP00000014976
ENSLOCP00000011392	ENSCAFP00000007169
ENSLOCP00000005780	ENSCAFP00000017909
ENSLOCP00000013444	ENSCAFP00000003112
ENSLOCP00000004245	ENSCAFP00000029255
ENSLOCP00000009818	ENSCAFP00000024628
ENSLOCP00000001422	ENSCAFP00000000403
ENSLOCP00000002766	ENSCAFP00000015779
ENSLOCP00000021105	ENSCAFP00000030483
ENSLOCP00000011756	ENSCAFP00000006606
ENSLOCP00000015837	ENSCAFP00000000245
ENSLOCP00000013852	ENSCAFP00000019617
ENSLOCP00000016630	ENSCAFP00000024843
ENSLOCP00000016613	ENSCAFP00000007577
ENSLOCP00000021077	ENSCAFP00000001504
ENSLOCP00000006720	ENSCAFP00000012674
ENSLOCP00000013580	ENSCAFP00000002112
ENSLOCP00000019771	ENSCAFP00000001053
ENSLOCP00000015574	ENSCAFP00000016211
ENSLOCP00000018581	ENSCAFP00000008798
ENSLOCP00000018060	ENSCAFP00000019018
ENSLOCP00000020918	ENSCAFP00000004540
ENSLOCP00000005197	ENSCAFP00000004467
ENSLOCP00000006147	ENSCAFP00000017449
ENSLOCP00000020514	ENSCAFP00000030785
ENSLOCP00000009204	ENSCAFP00000006120
ENSLOCP00000014420	ENSCAFP00000041321
ENSLOCP00000017138	ENSCAFP00000010402
ENSLOCP00000010866	ENSCAFP00000009979
ENSLOCP00000006833	ENSCAFP00000029454
ENSLOCP00000014521	ENSCAFP00000027717
ENSLOCP00000013780	ENSCAFP00000016665
ENSLOCP00000011952	ENSCAFP00000000346
ENSLOCP00000003536	ENSCAFP00000006144
ENSLOCP00000002462	ENSCAFP00000020720
ENSLOCP00000010352	ENSCAFP00000009188
ENSLOCP00000010399	ENSCAFP00000022743
ENSLOCP00000004103	ENSCAFP00000021891
ENSLOCP00000016785	ENSCAFP00000031764
ENSLOCP00000012901	ENSCAFP00000035137
ENSLOCP00000004934	ENSCAFP00000029678
ENSLOCP00000003268	ENSCAFP00000037136
ENSLOCP00000010961	ENSCAFP00000005384
ENSLOCP00000017973	ENSCAFP00000029008
ENSLOCP00000009824	ENSCAFP00000017800
ENSLOCP00000012553	ENSCAFP00000013620
ENSLOCP00000013557	ENSCAFP00000040405
ENSLOCP00000015946	ENSCAFP00000031402
ENSLOCP00000006774	ENSCAFP00000021918
ENSLOCP00000015732	ENSCAFP00000027161
ENSLOCP00000018931	ENSCAFP00000023187
ENSLOCP00000003184	ENSCAFP00000029306
ENSLOCP00000007073	ENSCAFP00000013457
ENSLOCP00000000744	ENSCAFP00000018655
ENSLOCP00000005891	ENSCAFP00000014414
ENSLOCP00000004021	ENSCAFP00000017615
ENSLOCP00000021346	ENSCAFP00000038422
ENSLOCP00000011692	ENSCAFP00000009604
ENSLOCP00000008192	ENSCAFP00000030150
ENSLOCP00000014152	ENSCAFP00000030151
ENSLOCP00000004829	ENSCAFP00000010537
ENSLOCP00000022344	ENSCAFP00000035678
ENSLOCP00000002091	ENSCAFP00000029837
ENSLOCP00000008538	ENSCAFP00000023539
ENSLOCP00000008158	ENSCAFP00000006275
ENSLOCP00000016647	ENSCAFP00000024866
ENSLOCP00000014265	ENSCAFP00000004102
ENSLOCP00000018707	ENSCAFP00000024783
ENSLOCP00000012659	ENSCAFP00000027907
ENSLOCP00000019836	ENSCAFP00000014687
ENSLOCP00000002490	ENSCAFP00000015678
ENSLOCP00000020010	ENSCAFP00000000305
ENSLOCP00000010775	ENSCAFP00000020283
ENSLOCP00000015853	ENSCAFP00000000237
ENSLOCP00000015109	ENSCAFP00000008287
ENSLOCP00000008065	ENSCAFP00000028152
ENSLOCP00000017193	ENSCAFP00000007434
ENSLOCP00000019206	ENSCAFP00000005057
ENSLOCP00000019204	ENSCAFP00000005060
ENSLOCP00000007720	ENSCAFP00000039695
ENSLOCP00000017719	ENSCAFP00000016162
ENSLOCP00000013469	ENSCAFP00000037526
ENSLOCP00000015453	ENSCAFP00000018306
ENSLOCP00000015435	ENSCAFP00000021870
ENSLOCP00000000119	ENSCAFP00000029644
ENSLOCP00000011203	ENSCAFP00000001713
ENSLOCP00000018793	ENSCAFP00000002620
ENSLOCP00000018047	ENSCAFP00000013814
ENSLOCP00000000996	ENSCAFP00000022420
ENSLOCP00000013613	ENSCAFP00000012039
ENSLOCP00000021455	ENSCAFP00000000380
ENSLOCP00000021611	ENSCAFP00000041269
ENSLOCP00000021612	ENSCAFP00000041648
ENSLOCP00000004066	ENSCAFP00000021457
ENSLOCP00000006770	ENSCAFP00000036631
ENSLOCP00000014382	ENSCAFP00000024921
ENSLOCP00000016275	ENSCAFP00000014125
ENSLOCP00000020250	ENSCAFP00000038197
ENSLOCP00000001476	ENSCAFP00000008225
ENSLOCP00000016610	ENSCAFP00000012211
ENSLOCP00000016439	ENSCAFP00000007064
ENSLOCP00000014508	ENSCAFP00000002156
ENSLOCP00000004843	ENSCAFP00000031044
ENSLOCP00000020210	ENSCAFP00000000946
ENSLOCP00000015259	ENSCAFP00000025939
ENSLOCP00000010567	ENSCAFP00000026270
ENSLOCP00000019881	ENSCAFP00000004380
ENSLOCP00000007611	ENSCAFP00000029202
ENSLOCP00000010811	ENSCAFP00000015442
ENSLOCP00000004796	ENSCAFP00000015379
ENSLOCP00000001519	ENSCAFP00000036795
ENSLOCP00000012127	ENSCAFP00000038623
ENSLOCP00000004285	ENSCAFP00000029584
ENSLOCP00000015645	ENSCAFP00000013678
ENSLOCP00000020466	ENSCAFP00000009247
ENSLOCP00000021861	ENSCAFP00000008859
ENSLOCP00000013769	ENSCAFP00000022404
ENSLOCP00000019778	ENSCAFP00000004720
ENSLOCP00000005698	ENSCAFP00000007086
ENSLOCP00000018225	ENSCAFP00000027128
ENSLOCP00000017251	ENSCAFP00000040146
ENSLOCP00000007447	ENSCAFP00000012718
ENSLOCP00000010214	ENSCAFP00000012356
ENSLOCP00000004230	ENSCAFP00000019271
ENSLOCP00000015394	ENSCAFP00000004107
ENSLOCP00000003200	ENSCAFP00000015214
ENSLOCP00000007566	ENSCAFP00000030219
ENSLOCP00000008944	ENSCAFP00000012808
ENSLOCP00000008720	ENSCAFP00000014197
ENSLOCP00000010825	ENSCAFP00000006618
ENSLOCP00000000301	ENSCAFP00000008035
ENSLOCP00000019452	ENSCAFP00000023715
ENSLOCP00000017482	ENSCAFP00000024185
ENSLOCP00000002244	ENSCAFP00000023918
ENSLOCP00000000144	ENSCAFP00000029643
ENSLOCP00000017591	ENSCAFP00000021434
ENSLOCP00000019239	ENSCAFP00000041457
ENSLOCP00000004055	ENSCAFP00000017804
ENSLOCP00000013687	ENSCAFP00000011771
ENSLOCP00000017492	ENSCAFP00000041079
ENSLOCP00000000942	ENSCAFP00000022440
ENSLOCP00000002058	ENSCAFP00000019424
ENSLOCP00000013578	ENSCAFP00000025284
ENSLOCP00000019728	ENSCAFP00000023813
ENSLOCP00000019243	ENSCAFP00000002849
ENSLOCP00000002359	ENSCAFP00000038683
ENSLOCP00000019429	ENSCAFP00000000386
ENSLOCP00000014391	ENSCAFP00000002039
ENSLOCP00000001548	ENSCAFP00000024250
ENSLOCP00000006866	ENSCAFP00000010363
ENSLOCP00000019606	ENSCAFP00000015946
ENSLOCP00000016175	ENSCAFP00000025521
ENSLOCP00000019679	ENSCAFP00000008314
ENSLOCP00000017772	ENSCAFP00000032890
ENSLOCP00000009259	ENSCAFP00000018805
ENSLOCP00000002463	ENSCAFP00000021097
ENSLOCP00000014702	ENSCAFP00000021509
ENSLOCP00000006246	ENSCAFP00000010522
ENSLOCP00000011790	ENSCAFP00000017270
ENSLOCP00000006110	ENSCAFP00000028888
ENSLOCP00000008410	ENSCAFP00000012271
ENSLOCP00000018147	ENSCAFP00000014052
ENSLOCP00000018048	ENSCAFP00000007593
ENSLOCP00000009799	ENSCAFP00000016094
ENSLOCP00000004751	ENSCAFP00000015248
ENSLOCP00000009694	ENSCAFP00000027436
ENSLOCP00000021112	ENSCAFP00000031095
ENSLOCP00000020417	ENSCAFP00000005506
ENSLOCP00000010780	ENSCAFP00000011429
ENSLOCP00000000863	ENSCAFP00000028654
ENSLOCP00000005421	ENSCAFP00000036046
ENSLOCP00000009414	ENSCAFP00000018620
ENSLOCP00000012466	ENSCAFP00000018360
ENSLOCP00000013666	ENSCAFP00000040776
ENSLOCP00000017902	ENSCAFP00000021115
ENSLOCP00000000855	ENSCAFP00000011755
ENSLOCP00000001511	ENSCAFP00000030943
ENSLOCP00000013844	ENSCAFP00000002164
ENSLOCP00000015217	ENSCAFP00000008897
ENSLOCP00000004990	ENSCAFP00000009895
ENSLOCP00000017165	ENSCAFP00000040084
ENSLOCP00000011269	ENSCAFP00000001757
ENSLOCP00000011596	ENSCAFP00000029839
ENSLOCP00000000179	ENSCAFP00000029636
ENSLOCP00000019104	ENSCAFP00000008605
ENSLOCP00000002368	ENSCAFP00000021166
ENSLOCP00000007989	ENSCAFP00000016160
ENSLOCP00000017063	ENSCAFP00000024579
ENSLOCP00000017547	ENSCAFP00000026656
ENSLOCP00000008470	ENSCAFP00000027162
ENSLOCP00000015134	ENSCAFP00000015483
ENSLOCP00000015669	ENSCAFP00000037628
ENSLOCP00000021906	ENSCAFP00000038890
ENSLOCP00000021517	ENSCAFP00000015285
ENSLOCP00000021584	ENSCAFP00000026634
ENSLOCP00000021041	ENSCAFP00000000263
ENSLOCP00000003154	ENSCAFP00000029281
ENSLOCP00000007260	ENSCAFP00000039968
ENSLOCP00000008474	ENSCAFP00000019775
ENSLOCP00000013192	ENSCAFP00000012583
ENSLOCP00000015949	ENSCAFP00000020432
ENSLOCP00000018813	ENSCAFP00000009251
ENSLOCP00000020235	ENSCAFP00000003697
ENSLOCP00000012321	ENSCAFP00000022940
ENSLOCP00000018323	ENSCAFP00000006601
ENSLOCP00000020266	ENSCAFP00000016718
ENSLOCP00000005884	ENSCAFP00000027819
ENSLOCP00000014771	ENSCAFP00000018718
ENSLOCP00000006432	ENSCAFP00000039272
ENSLOCP00000017528	ENSCAFP00000015650
ENSLOCP00000015038	ENSCAFP00000037417
ENSLOCP00000021103	ENSCAFP00000036581
ENSLOCP00000013956	ENSCAFP00000040503
ENSLOCP00000004138	ENSCAFP00000013148
ENSLOCP00000006321	ENSCAFP00000021263
ENSLOCP00000002997	ENSCAFP00000028310
ENSLOCP00000005568	ENSCAFP00000015388
ENSLOCP00000016841	ENSCAFP00000023416
ENSLOCP00000013144	ENSCAFP00000018072
ENSLOCP00000011198	ENSCAFP00000019700
ENSLOCP00000019426	ENSCAFP00000041250
ENSLOCP00000013862	ENSCAFP00000017575
ENSLOCP00000012716	ENSCAFP00000020134
ENSLOCP00000013263	ENSCAFP00000009924
ENSLOCP00000018390	ENSCAFP00000029045
ENSLOCP00000021100	ENSCAFP00000004375
ENSLOCP00000007328	ENSCAFP00000008880
ENSLOCP00000016533	ENSCAFP00000015065
ENSLOCP00000009591	ENSCAFP00000023775
ENSLOCP00000020728	ENSCAFP00000038748
ENSLOCP00000012962	ENSCAFP00000016192
ENSLOCP00000010940	ENSCAFP00000011181
ENSLOCP00000017970	ENSCAFP00000027555
ENSLOCP00000021883	ENSCAFP00000007862
ENSLOCP00000022279	ENSCAFP00000005905
ENSLOCP00000006231	ENSCAFP00000029180
ENSLOCP00000014705	ENSCAFP00000027304
ENSLOCP00000012555	ENSCAFP00000013256
ENSLOCP00000007851	ENSCAFP00000032856
ENSLOCP00000011031	ENSCAFP00000015524
ENSLOCP00000018965	ENSCAFP00000005719
ENSLOCP00000013015	ENSCAFP00000014272
ENSLOCP00000017961	ENSCAFP00000008265
ENSLOCP00000020311	ENSCAFP00000037474
ENSLOCP00000017209	ENSCAFP00000024272
ENSLOCP00000009970	ENSCAFP00000030200
ENSLOCP00000008352	ENSCAFP00000008175
ENSLOCP00000009784	ENSCAFP00000016005
ENSLOCP00000017095	ENSCAFP00000026921
ENSLOCP00000005932	ENSCAFP00000039259
ENSLOCP00000006044	ENSCAFP00000018790
ENSLOCP00000006463	ENSCAFP00000030532
ENSLOCP00000008852	ENSCAFP00000020190
ENSLOCP00000020313	ENSCAFP00000008898
ENSLOCP00000017192	ENSCAFP00000008677
ENSLOCP00000012682	ENSCAFP00000006361
ENSLOCP00000004815	ENSCAFP00000023878
ENSLOCP00000018950	ENSCAFP00000028164
ENSLOCP00000010889	ENSCAFP00000011227
ENSLOCP00000012730	ENSCAFP00000022037
ENSLOCP00000014307	ENSCAFP00000007381
ENSLOCP00000006418	ENSCAFP00000011793
ENSLOCP00000015333	ENSCAFP00000022009
ENSLOCP00000014052	ENSCAFP00000003370
ENSLOCP00000018771	ENSCAFP00000002728
ENSLOCP00000020453	ENSCAFP00000010651
ENSLOCP00000001038	ENSCAFP00000038199
ENSLOCP00000018806	ENSCAFP00000027597
ENSLOCP00000019871	ENSCAFP00000000523
ENSLOCP00000011104	ENSCAFP00000001204
ENSLOCP00000016558	ENSCAFP00000035853
ENSLOCP00000013610	ENSCAFP00000009014
ENSLOCP00000018105	ENSCAFP00000024607
ENSLOCP00000012543	ENSCAFP00000015809
ENSLOCP00000002932	ENSCAFP00000017765
ENSLOCP00000011753	ENSCAFP00000007888
ENSLOCP00000021879	ENSCAFP00000035502
ENSLOCP00000005432	ENSCAFP00000015819
ENSLOCP00000016202	ENSCAFP00000014313
ENSLOCP00000020862	ENSCAFP00000003279
ENSLOCP00000005057	ENSCAFP00000042535
ENSLOCP00000007678	ENSCAFP00000027575
ENSLOCP00000003755	ENSCAFP00000030865
ENSLOCP00000015571	ENSCAFP00000042228
ENSLOCP00000000597	ENSCAFP00000005478
ENSLOCP00000021057	ENSCAFP00000003632
ENSLOCP00000014485	ENSCAFP00000001990
ENSLOCP00000017199	ENSCAFP00000024255
ENSLOCP00000013166	ENSCAFP00000013629
ENSLOCP00000020655	ENSCAFP00000006994
ENSLOCP00000014833	ENSCAFP00000016459
ENSLOCP00000004777	ENSCAFP00000031768
ENSLOCP00000006939	ENSCAFP00000011262
ENSLOCP00000002879	ENSCAFP00000017362
ENSLOCP00000011836	ENSCAFP00000000797
ENSLOCP00000020684	ENSCAFP00000007312
ENSLOCP00000007334	ENSCAFP00000034783
ENSLOCP00000005124	ENSCAFP00000018766
ENSLOCP00000001726	ENSCAFP00000042944
ENSLOCP00000009554	ENSCAFP00000012613
ENSLOCP00000019198	ENSCAFP00000005070
ENSLOCP00000019978	ENSCAFP00000030955
ENSLOCP00000004255	ENSCAFP00000019287
ENSLOCP00000018258	ENSCAFP00000006422
ENSLOCP00000004774	ENSCAFP00000012487
ENSLOCP00000009118	ENSCAFP00000018934
ENSLOCP00000001131	ENSCAFP00000023048
ENSLOCP00000020571	ENSCAFP00000023283
ENSLOCP00000008855	ENSCAFP00000006305
ENSLOCP00000000631	ENSCAFP00000042127
ENSLOCP00000003995	ENSCAFP00000017824
ENSLOCP00000005167	ENSCAFP00000006923
ENSLOCP00000006446	ENSCAFP00000016524
ENSLOCP00000009089	ENSCAFP00000006202
ENSLOCP00000019079	ENSCAFP00000030405
ENSLOCP00000019811	ENSCAFP00000012834
ENSLOCP00000015512	ENSCAFP00000015986
ENSLOCP00000005357	ENSCAFP00000006121
ENSLOCP00000015550	ENSCAFP00000028176
ENSLOCP00000013487	ENSCAFP00000022237
ENSLOCP00000017447	ENSCAFP00000018294
ENSLOCP00000013579	ENSCAFP00000031216
ENSLOCP00000005712	ENSCAFP00000021154
ENSLOCP00000019628	ENSCAFP00000008466
ENSLOCP00000009345	ENSCAFP00000012759
ENSLOCP00000013037	ENSCAFP00000001297
ENSLOCP00000004529	ENSCAFP00000012711
ENSLOCP00000012584	ENSCAFP00000031335
ENSLOCP00000005733	ENSCAFP00000007104
ENSLOCP00000015735	ENSCAFP00000024254
ENSLOCP00000007251	ENSCAFP00000038416
ENSLOCP00000019178	ENSCAFP00000017840
ENSLOCP00000005045	ENSCAFP00000010409
ENSLOCP00000019240	ENSCAFP00000009096
ENSLOCP00000003075	ENSCAFP00000004511
ENSLOCP00000009710	ENSCAFP00000011487
ENSLOCP00000012168	ENSCAFP00000001726
ENSLOCP00000015446	ENSCAFP00000018286
ENSLOCP00000022411	ENSCAFP00000041711
ENSLOCP00000006037	ENSCAFP00000015326
ENSLOCP00000019592	ENSCAFP00000023948
ENSLOCP00000011795	ENSCAFP00000021261
ENSLOCP00000004674	ENSCAFP00000040391
ENSLOCP00000015564	ENSCAFP00000028190
ENSLOCP00000004339	ENSCAFP00000011018
ENSLOCP00000020497	ENSCAFP00000005790
ENSLOCP00000013424	ENSCAFP00000024552
ENSLOCP00000018687	ENSCAFP00000041939
ENSLOCP00000015643	ENSCAFP00000014772
ENSLOCP00000014998	ENSCAFP00000027002
ENSLOCP00000015207	ENSCAFP00000031277
ENSLOCP00000005807	ENSCAFP00000011620
ENSLOCP00000010073	ENSCAFP00000038496
ENSLOCP00000020767	ENSCAFP00000000882
ENSLOCP00000003775	ENSCAFP00000002486
ENSLOCP00000000241	ENSCAFP00000001419
ENSLOCP00000006931	ENSCAFP00000004755
ENSLOCP00000013106	ENSCAFP00000014048
ENSLOCP00000003292	ENSCAFP00000019069
ENSLOCP00000009100	ENSCAFP00000027790
ENSLOCP00000014958	ENSCAFP00000009967
ENSLOCP00000013152	ENSCAFP00000025430
ENSLOCP00000014354	ENSCAFP00000002797
ENSLOCP00000010164	ENSCAFP00000014827
ENSLOCP00000020424	ENSCAFP00000005369
ENSLOCP00000020421	ENSCAFP00000036666
ENSLOCP00000002420	ENSCAFP00000038621
ENSLOCP00000016463	ENSCAFP00000025009
ENSLOCP00000011792	ENSCAFP00000015455
ENSLOCP00000013081	ENSCAFP00000025013
ENSLOCP00000001770	ENSCAFP00000040257
ENSLOCP00000001618	ENSCAFP00000003872
ENSLOCP00000015819	ENSCAFP00000006750
ENSLOCP00000019314	ENSCAFP00000008171
ENSLOCP00000008186	ENSCAFP00000035859
ENSLOCP00000011934	ENSCAFP00000024164
ENSLOCP00000013419	ENSCAFP00000024163
ENSLOCP00000015190	ENSCAFP00000019177
ENSLOCP00000009379	ENSCAFP00000042254
ENSLOCP00000020108	ENSCAFP00000000611
ENSLOCP00000015862	ENSCAFP00000023609
ENSLOCP00000007568	ENSCAFP00000019332
ENSLOCP00000000394	ENSCAFP00000037303
ENSLOCP00000010565	ENSCAFP00000025629
ENSLOCP00000009497	ENSCAFP00000020460
ENSLOCP00000013091	ENSCAFP00000005173
ENSLOCP00000005554	ENSCAFP00000020684
ENSLOCP00000011271	ENSCAFP00000001384
ENSLOCP00000002816	ENSCAFP00000041590
ENSLOCP00000008057	ENSCAFP00000020782
ENSLOCP00000014813	ENSCAFP00000021710
ENSLOCP00000021323	ENSCAFP00000002395
ENSLOCP00000016719	ENSCAFP00000024807
ENSLOCP00000008876	ENSCAFP00000016916
ENSLOCP00000016869	ENSCAFP00000011757
ENSLOCP00000018337	ENSCAFP00000025633
ENSLOCP00000003264	ENSCAFP00000018539
ENSLOCP00000018355	ENSCAFP00000007568
ENSLOCP00000011604	ENSCAFP00000042074
ENSLOCP00000007046	ENSCAFP00000029690
ENSLOCP00000012383	ENSCAFP00000040466
ENSLOCP00000012752	ENSCAFP00000006631
ENSLOCP00000014962	ENSCAFP00000021491
ENSLOCP00000006186	ENSCAFP00000013335
ENSLOCP00000003568	ENSCAFP00000016994
ENSLOCP00000010167	ENSCAFP00000000006
ENSLOCP00000008269	ENSCAFP00000040187
ENSLOCP00000018319	ENSCAFP00000014330
ENSLOCP00000011837	ENSCAFP00000024864
ENSLOCP00000006978	ENSCAFP00000010728
ENSLOCP00000007484	ENSCAFP00000026563
ENSLOCP00000020145	ENSCAFP00000006300
ENSLOCP00000018911	ENSCAFP00000001248
ENSLOCP00000021624	ENSCAFP00000033578
ENSLOCP00000022433	ENSCAFP00000008470
ENSLOCP00000021940	ENSCAFP00000041404
ENSLOCP00000014047	ENSCAFP00000034146
ENSLOCP00000006876	ENSCAFP00000006055
ENSLOCP00000015779	ENSCAFP00000013796
ENSLOCP00000010676	ENSCAFP00000041357
ENSLOCP00000019065	ENSCAFP00000006093
ENSLOCP00000006976	ENSCAFP00000011107
ENSLOCP00000012508	ENSCAFP00000031885
ENSLOCP00000010377	ENSCAFP00000040389
ENSLOCP00000011482	ENSCAFP00000037876
ENSLOCP00000005428	ENSCAFP00000001801
ENSLOCP00000021044	ENSCAFP00000000264
ENSLOCP00000020013	ENSCAFP00000000296
ENSLOCP00000004667	ENSCAFP00000011719
ENSLOCP00000005522	ENSCAFP00000042455
ENSLOCP00000014034	ENSCAFP00000017970
ENSLOCP00000010474	ENSCAFP00000022573
ENSLOCP00000015335	ENSCAFP00000012860
ENSLOCP00000021597	ENSCAFP00000037611
ENSLOCP00000020649	ENSCAFP00000012415
ENSLOCP00000016137	ENSCAFP00000006957
ENSLOCP00000012162	ENSCAFP00000023021
ENSLOCP00000010586	ENSCAFP00000042521
ENSLOCP00000012795	ENSCAFP00000006969
ENSLOCP00000016360	ENSCAFP00000020864
ENSLOCP00000000547	ENSCAFP00000009790
ENSLOCP00000011159	ENSCAFP00000013012
ENSLOCP00000022163	ENSCAFP00000024271
ENSLOCP00000016009	ENSCAFP00000039760
ENSLOCP00000010705	ENSCAFP00000013821
ENSLOCP00000015659	ENSCAFP00000024099
ENSLOCP00000009315	ENSCAFP00000019352
ENSLOCP00000003786	ENSCAFP00000022263
ENSLOCP00000020236	ENSCAFP00000009203
ENSLOCP00000017093	ENSCAFP00000003355
ENSLOCP00000014818	ENSCAFP00000013921
ENSLOCP00000004602	ENSCAFP00000039403
ENSLOCP00000018898	ENSCAFP00000011391
ENSLOCP00000013135	ENSCAFP00000013187
ENSLOCP00000014036	ENSCAFP00000003775
ENSLOCP00000022406	ENSCAFP00000024132
ENSLOCP00000007316	ENSCAFP00000010130
ENSLOCP00000016122	ENSCAFP00000021204
ENSLOCP00000009973	ENSCAFP00000017476
ENSLOCP00000017111	ENSCAFP00000024547
ENSLOCP00000012181	ENSCAFP00000009630
ENSLOCP00000016919	ENSCAFP00000024719
ENSLOCP00000008909	ENSCAFP00000019512
ENSLOCP00000007857	ENSCAFP00000018180
ENSLOCP00000021121	ENSCAFP00000036165
ENSLOCP00000011633	ENSCAFP00000004612
ENSLOCP00000002223	ENSCAFP00000042563
ENSLOCP00000012848	ENSCAFP00000006878
ENSLOCP00000011533	ENSCAFP00000002787
ENSLOCP00000007608	ENSCAFP00000024984
ENSLOCP00000006153	ENSCAFP00000019226
ENSLOCP00000003336	ENSCAFP00000012381
ENSLOCP00000019658	ENSCAFP00000012191
ENSLOCP00000014908	ENSCAFP00000031933
ENSLOCP00000005233	ENSCAFP00000032174
ENSLOCP00000016382	ENSCAFP00000004688
ENSLOCP00000018693	ENSCAFP00000010400
ENSLOCP00000021996	ENSCAFP00000012822
ENSLOCP00000003925	ENSCAFP00000025547
ENSLOCP00000020003	ENSCAFP00000000327
ENSLOCP00000000964	ENSCAFP00000011032
ENSLOCP00000010410	ENSCAFP00000022495
ENSLOCP00000002111	ENSCAFP00000019862
ENSLOCP00000002065	ENSCAFP00000029838
ENSLOCP00000003094	ENSCAFP00000029279
ENSLOCP00000007713	ENSCAFP00000029122
ENSLOCP00000012992	ENSCAFP00000039657
ENSLOCP00000007570	ENSCAFP00000010020
ENSLOCP00000008144	ENSCAFP00000021323
ENSLOCP00000006050	ENSCAFP00000035754
ENSLOCP00000014596	ENSCAFP00000024492
ENSLOCP00000009675	ENSCAFP00000041192
ENSLOCP00000010701	ENSCAFP00000018711
ENSLOCP00000014717	ENSCAFP00000015378
ENSLOCP00000014805	ENSCAFP00000024740
ENSLOCP00000019235	ENSCAFP00000009791
ENSLOCP00000002247	ENSCAFP00000027324
ENSLOCP00000006330	ENSCAFP00000014212
ENSLOCP00000015099	ENSCAFP00000016036
ENSLOCP00000000971	ENSCAFP00000003227
ENSLOCP00000002667	ENSCAFP00000008187
ENSLOCP00000017035	ENSCAFP00000026779
ENSLOCP00000017509	ENSCAFP00000007451
ENSLOCP00000014637	ENSCAFP00000012493
ENSLOCP00000003974	ENSCAFP00000024476
ENSLOCP00000003192	ENSCAFP00000038426
ENSLOCP00000009692	ENSCAFP00000014389
ENSLOCP00000004005	ENSCAFP00000018044
ENSLOCP00000004319	ENSCAFP00000038061
ENSLOCP00000003733	ENSCAFP00000002483
ENSLOCP00000015595	ENSCAFP00000016333
ENSLOCP00000007661	ENSCAFP00000022864
ENSLOCP00000019232	ENSCAFP00000008237
ENSLOCP00000020889	ENSCAFP00000040725
ENSLOCP00000004595	ENSCAFP00000033984
ENSLOCP00000009481	ENSCAFP00000011896
ENSLOCP00000006630	ENSCAFP00000037445
ENSLOCP00000017373	ENSCAFP00000002915
ENSLOCP00000007091	ENSCAFP00000028695
ENSLOCP00000015734	ENSCAFP00000008588
ENSLOCP00000005624	ENSCAFP00000023586
ENSLOCP00000003345	ENSCAFP00000028990
ENSLOCP00000008298	ENSCAFP00000022410
ENSLOCP00000019501	ENSCAFP00000012281
ENSLOCP00000004560	ENSCAFP00000036530
ENSLOCP00000000220	ENSCAFP00000028339
ENSLOCP00000012880	ENSCAFP00000005514
ENSLOCP00000000260	ENSCAFP00000009849
ENSLOCP00000005416	ENSCAFP00000023013
ENSLOCP00000020891	ENSCAFP00000003965
ENSLOCP00000011485	ENSCAFP00000013591
ENSLOCP00000018731	ENSCAFP00000025318
ENSLOCP00000005112	ENSCAFP00000010063
ENSLOCP00000013645	ENSCAFP00000026906
ENSLOCP00000013819	ENSCAFP00000014374
ENSLOCP00000005500	ENSCAFP00000029391
ENSLOCP00000001132	ENSCAFP00000016960
ENSLOCP00000017378	ENSCAFP00000012705
ENSLOCP00000019287	ENSCAFP00000004913
ENSLOCP00000008596	ENSCAFP00000011097
ENSLOCP00000010481	ENSCAFP00000022728
ENSLOCP00000002668	ENSCAFP00000029861
ENSLOCP00000004201	ENSCAFP00000029276
ENSLOCP00000020356	ENSCAFP00000005546
ENSLOCP00000017369	ENSCAFP00000003325
ENSLOCP00000004112	ENSCAFP00000024627
ENSLOCP00000002093	ENSCAFP00000020205
ENSLOCP00000006169	ENSCAFP00000012095
ENSLOCP00000019368	ENSCAFP00000001221
ENSLOCP00000019331	ENSCAFP00000004325
ENSLOCP00000002441	ENSCAFP00000020709
ENSLOCP00000008414	ENSCAFP00000008477
ENSLOCP00000015182	ENSCAFP00000009039
ENSLOCP00000001194	ENSCAFP00000019299
ENSLOCP00000021365	ENSCAFP00000042783
ENSLOCP00000018985	ENSCAFP00000000373
ENSLOCP00000021364	ENSCAFP00000000368
ENSLOCP00000016628	ENSCAFP00000016365
ENSLOCP00000015482	ENSCAFP00000023298
ENSLOCP00000018720	ENSCAFP00000011509
ENSLOCP00000001574	ENSCAFP00000029939
ENSLOCP00000007646	ENSCAFP00000022628
ENSLOCP00000014836	ENSCAFP00000009284
ENSLOCP00000007573	ENSCAFP00000008375
ENSLOCP00000011782	ENSCAFP00000023960
ENSLOCP00000004222	ENSCAFP00000042838
ENSLOCP00000006741	ENSCAFP00000011305
ENSLOCP00000000407	ENSCAFP00000005143
ENSLOCP00000004039	ENSCAFP00000000215
ENSLOCP00000012668	ENSCAFP00000035847
ENSLOCP00000015806	ENSCAFP00000020342
ENSLOCP00000015722	ENSCAFP00000027655
ENSLOCP00000016805	ENSCAFP00000026935
ENSLOCP00000014029	ENSCAFP00000003380
ENSLOCP00000014295	ENSCAFP00000039731
ENSLOCP00000014093	ENSCAFP00000002050
ENSLOCP00000007936	ENSCAFP00000020984
ENSLOCP00000006929	ENSCAFP00000009511
ENSLOCP00000015921	ENSCAFP00000004659
ENSLOCP00000008108	ENSCAFP00000025596
ENSLOCP00000004523	ENSCAFP00000018423
ENSLOCP00000007521	ENSCAFP00000017898
ENSLOCP00000021003	ENSCAFP00000005836
ENSLOCP00000016817	ENSCAFP00000025324
ENSLOCP00000002127	ENSCAFP00000022829
ENSLOCP00000011581	ENSCAFP00000029676
ENSLOCP00000012547	ENSCAFP00000003396
ENSLOCP00000008156	ENSCAFP00000023700
ENSLOCP00000006016	ENSCAFP00000029952
ENSLOCP00000009163	ENSCAFP00000010760
ENSLOCP00000011517	ENSCAFP00000031910
ENSLOCP00000006188	ENSCAFP00000008195
ENSLOCP00000015531	ENSCAFP00000023160
ENSLOCP00000005811	ENSCAFP00000007837
ENSLOCP00000011843	ENSCAFP00000040289
ENSLOCP00000005907	ENSCAFP00000000194
ENSLOCP00000019534	ENSCAFP00000042559
ENSLOCP00000002246	ENSCAFP00000022024
ENSLOCP00000004809	ENSCAFP00000009201
ENSLOCP00000005099	ENSCAFP00000004493
ENSLOCP00000007715	ENSCAFP00000024527
ENSLOCP00000005782	ENSCAFP00000022180
[truncated: 6,231 more rows]
