# Supplementary material for: Reconstruction of proto-vertebrate, proto-cyclostome and proto-gnathostome genomes provides new insights into early vertebrate evolution
Source: Nat Commun. 2021 Jul 23;12:4489. doi: 10.1038/s41467-021-24573-z (PMC8302630; doi:10.1038/s41467-021-24573-z)
Supplement: Supplementary file 4 — Supplementary Data 1 [file 41467_2021_24573_MOESM4_ESM.zip › SuppData1/orthologs/LEPOC-CHICK.txt]

ENSLOCP00000009128	ENSGALP00000006197
ENSLOCP00000003817	ENSGALP00000003140
ENSLOCP00000018009	ENSGALP00000007499
ENSLOCP00000007024	ENSGALP00000006308
ENSLOCP00000007725	ENSGALP00000024336
ENSLOCP00000009060	ENSGALP00000006178
ENSLOCP00000011549	ENSGALP00000002175
ENSLOCP00000018593	ENSGALP00000013518
ENSLOCP00000011472	ENSGALP00000003417
ENSLOCP00000013012	ENSGALP00000024624
ENSLOCP00000009147	ENSGALP00000006527
ENSLOCP00000020429	ENSGALP00000013423
ENSLOCP00000019200	ENSGALP00000042226
ENSLOCP00000006554	ENSGALP00000010474
ENSLOCP00000003596	ENSGALP00000005074
ENSLOCP00000004161	ENSGALP00000041254
ENSLOCP00000007780	ENSGALP00000002938
ENSLOCP00000017232	ENSGALP00000013077
ENSLOCP00000016944	ENSGALP00000003834
ENSLOCP00000018831	ENSGALP00000010835
ENSLOCP00000009530	ENSGALP00000026172
ENSLOCP00000020825	ENSGALP00000022178
ENSLOCP00000005280	ENSGALP00000025476
ENSLOCP00000013773	ENSGALP00000009477
ENSLOCP00000010078	ENSGALP00000015078
ENSLOCP00000015968	ENSGALP00000023036
ENSLOCP00000007610	ENSGALP00000005964
ENSLOCP00000002487	ENSGALP00000025999
ENSLOCP00000020267	ENSGALP00000016167
ENSLOCP00000020273	ENSGALP00000016163
ENSLOCP00000013950	ENSGALP00000009290
ENSLOCP00000007870	ENSGALP00000042521
ENSLOCP00000019319	ENSGALP00000010845
ENSLOCP00000007227	ENSGALP00000013128
ENSLOCP00000010181	ENSGALP00000041979
ENSLOCP00000008648	ENSGALP00000017721
ENSLOCP00000007649	ENSGALP00000006027
ENSLOCP00000000762	ENSGALP00000041168
ENSLOCP00000012473	ENSGALP00000029643
ENSLOCP00000019175	ENSGALP00000016021
ENSLOCP00000012015	ENSGALP00000018553
ENSLOCP00000007747	ENSGALP00000002401
ENSLOCP00000001624	ENSGALP00000014649
ENSLOCP00000001262	ENSGALP00000012873
ENSLOCP00000007089	ENSGALP00000006340
ENSLOCP00000017180	ENSGALP00000012927
ENSLOCP00000005887	ENSGALP00000007730
ENSLOCP00000005999	ENSGALP00000001474
ENSLOCP00000020663	ENSGALP00000010718
ENSLOCP00000014860	ENSGALP00000003717
ENSLOCP00000004833	ENSGALP00000036285
ENSLOCP00000010959	ENSGALP00000009351
ENSLOCP00000012282	ENSGALP00000019566
ENSLOCP00000017952	ENSGALP00000006447
ENSLOCP00000008038	ENSGALP00000005150
ENSLOCP00000010721	ENSGALP00000007847
ENSLOCP00000002259	ENSGALP00000032312
ENSLOCP00000021479	ENSGALP00000016886
ENSLOCP00000002287	ENSGALP00000016882
ENSLOCP00000002248	ENSGALP00000016891
ENSLOCP00000016952	ENSGALP00000008089
ENSLOCP00000021874	ENSGALP00000026119
ENSLOCP00000018849	ENSGALP00000007963
ENSLOCP00000009980	ENSGALP00000026960
ENSLOCP00000014738	ENSGALP00000041360
ENSLOCP00000012061	ENSGALP00000005960
ENSLOCP00000009990	ENSGALP00000035809
ENSLOCP00000003317	ENSGALP00000006776
ENSLOCP00000011989	ENSGALP00000035831
ENSLOCP00000015226	ENSGALP00000004717
ENSLOCP00000017354	ENSGALP00000008354
ENSLOCP00000012353	ENSGALP00000000103
ENSLOCP00000020601	ENSGALP00000020923
ENSLOCP00000015688	ENSGALP00000023528
ENSLOCP00000010023	ENSGALP00000017712
ENSLOCP00000004830	ENSGALP00000004991
ENSLOCP00000020756	ENSGALP00000015926
ENSLOCP00000013047	ENSGALP00000016880
ENSLOCP00000012968	ENSGALP00000015871
ENSLOCP00000016356	ENSGALP00000009004
ENSLOCP00000012360	ENSGALP00000009685
ENSLOCP00000011681	ENSGALP00000010541
ENSLOCP00000014277	ENSGALP00000017856
ENSLOCP00000008437	ENSGALP00000032649
ENSLOCP00000020956	ENSGALP00000025114
ENSLOCP00000015752	ENSGALP00000014101
ENSLOCP00000013775	ENSGALP00000042998
ENSLOCP00000017705	ENSGALP00000011134
ENSLOCP00000011055	ENSGALP00000041611
ENSLOCP00000010892	ENSGALP00000036527
ENSLOCP00000006526	ENSGALP00000042712
ENSLOCP00000001142	ENSGALP00000042464
ENSLOCP00000020785	ENSGALP00000030960
ENSLOCP00000007583	ENSGALP00000002638
ENSLOCP00000006346	ENSGALP00000009200
ENSLOCP00000017659	ENSGALP00000040642
ENSLOCP00000020036	ENSGALP00000016547
ENSLOCP00000008734	ENSGALP00000021543
ENSLOCP00000014576	ENSGALP00000003847
ENSLOCP00000005356	ENSGALP00000008131
ENSLOCP00000004761	ENSGALP00000035892
ENSLOCP00000006533	ENSGALP00000010428
ENSLOCP00000019487	ENSGALP00000026821
ENSLOCP00000001361	ENSGALP00000025899
ENSLOCP00000013471	ENSGALP00000026322
ENSLOCP00000001954	ENSGALP00000013796
ENSLOCP00000001962	ENSGALP00000043032
ENSLOCP00000002578	ENSGALP00000005571
ENSLOCP00000017726	ENSGALP00000011333
ENSLOCP00000005920	ENSGALP00000006299
ENSLOCP00000019609	ENSGALP00000038075
ENSLOCP00000019306	ENSGALP00000000412
ENSLOCP00000006448	ENSGALP00000039341
ENSLOCP00000011240	ENSGALP00000008661
ENSLOCP00000006499	ENSGALP00000018503
ENSLOCP00000005310	ENSGALP00000024768
ENSLOCP00000002972	ENSGALP00000041815
ENSLOCP00000017649	ENSGALP00000007547
ENSLOCP00000004694	ENSGALP00000009611
ENSLOCP00000008680	ENSGALP00000017701
ENSLOCP00000018185	ENSGALP00000018224
ENSLOCP00000020346	ENSGALP00000016105
ENSLOCP00000019133	ENSGALP00000013191
ENSLOCP00000012778	ENSGALP00000017290
ENSLOCP00000005737	ENSGALP00000027271
ENSLOCP00000006828	ENSGALP00000010863
ENSLOCP00000018546	ENSGALP00000009806
ENSLOCP00000005812	ENSGALP00000027267
ENSLOCP00000006853	ENSGALP00000003684
ENSLOCP00000008505	ENSGALP00000032215
ENSLOCP00000019163	ENSGALP00000013142
ENSLOCP00000010916	ENSGALP00000017678
ENSLOCP00000003607	ENSGALP00000001334
ENSLOCP00000015072	ENSGALP00000010979
ENSLOCP00000011033	ENSGALP00000038745
ENSLOCP00000003380	ENSGALP00000019325
ENSLOCP00000002426	ENSGALP00000005090
ENSLOCP00000012613	ENSGALP00000002366
ENSLOCP00000019084	ENSGALP00000038404
ENSLOCP00000007049	ENSGALP00000013052
ENSLOCP00000021122	ENSGALP00000020571
ENSLOCP00000010539	ENSGALP00000008574
ENSLOCP00000004953	ENSGALP00000035907
ENSLOCP00000012614	ENSGALP00000038563
ENSLOCP00000003234	ENSGALP00000007976
ENSLOCP00000009421	ENSGALP00000010958
ENSLOCP00000010161	ENSGALP00000013724
ENSLOCP00000005393	ENSGALP00000008112
ENSLOCP00000012552	ENSGALP00000013714
ENSLOCP00000012928	ENSGALP00000014734
ENSLOCP00000014564	ENSGALP00000000973
ENSLOCP00000019362	ENSGALP00000018656
ENSLOCP00000011332	ENSGALP00000041492
ENSLOCP00000009470	ENSGALP00000026677
ENSLOCP00000012355	ENSGALP00000026679
ENSLOCP00000019262	ENSGALP00000013670
ENSLOCP00000011077	ENSGALP00000006782
ENSLOCP00000017982	ENSGALP00000012265
ENSLOCP00000011435	ENSGALP00000009402
ENSLOCP00000003826	ENSGALP00000009612
ENSLOCP00000011874	ENSGALP00000010281
ENSLOCP00000020061	ENSGALP00000022282
ENSLOCP00000021247	ENSGALP00000036082
ENSLOCP00000018907	ENSGALP00000014065
ENSLOCP00000014009	ENSGALP00000017619
ENSLOCP00000011105	ENSGALP00000033098
ENSLOCP00000012449	ENSGALP00000010325
ENSLOCP00000014471	ENSGALP00000000810
ENSLOCP00000019926	ENSGALP00000025626
ENSLOCP00000014491	ENSGALP00000019975
ENSLOCP00000016691	ENSGALP00000005576
ENSLOCP00000010143	ENSGALP00000000239
ENSLOCP00000003063	ENSGALP00000007948
ENSLOCP00000003082	ENSGALP00000021686
ENSLOCP00000010983	ENSGALP00000038787
ENSLOCP00000018480	ENSGALP00000000530
ENSLOCP00000001148	ENSGALP00000018774
ENSLOCP00000007419	ENSGALP00000018209
ENSLOCP00000007580	ENSGALP00000014878
ENSLOCP00000003101	ENSGALP00000019882
ENSLOCP00000015600	ENSGALP00000041356
ENSLOCP00000014762	ENSGALP00000013781
ENSLOCP00000014741	ENSGALP00000013726
ENSLOCP00000016111	ENSGALP00000020311
ENSLOCP00000016120	ENSGALP00000020307
ENSLOCP00000011258	ENSGALP00000018675
ENSLOCP00000008502	ENSGALP00000008889
ENSLOCP00000010754	ENSGALP00000027075
ENSLOCP00000005040	ENSGALP00000008481
ENSLOCP00000004226	ENSGALP00000014663
ENSLOCP00000005055	ENSGALP00000008104
ENSLOCP00000004207	ENSGALP00000014672
ENSLOCP00000020195	ENSGALP00000016015
ENSLOCP00000020758	ENSGALP00000041013
ENSLOCP00000005716	ENSGALP00000016884
ENSLOCP00000003844	ENSGALP00000025920
ENSLOCP00000016149	ENSGALP00000009133
ENSLOCP00000013403	ENSGALP00000023682
ENSLOCP00000003765	ENSGALP00000003295
ENSLOCP00000008575	ENSGALP00000018278
ENSLOCP00000015553	ENSGALP00000005914
ENSLOCP00000015536	ENSGALP00000005933
ENSLOCP00000002907	ENSGALP00000043195
ENSLOCP00000021066	ENSGALP00000037396
ENSLOCP00000015909	ENSGALP00000009678
ENSLOCP00000019661	ENSGALP00000014673
ENSLOCP00000012721	ENSGALP00000019114
ENSLOCP00000014558	ENSGALP00000013447
ENSLOCP00000014569	ENSGALP00000013448
ENSLOCP00000021145	ENSGALP00000024083
ENSLOCP00000021146	ENSGALP00000024082
ENSLOCP00000003977	ENSGALP00000019723
ENSLOCP00000017733	ENSGALP00000011296
ENSLOCP00000001796	ENSGALP00000023592
ENSLOCP00000006578	ENSGALP00000014112
ENSLOCP00000010716	ENSGALP00000041748
ENSLOCP00000005658	ENSGALP00000010121
ENSLOCP00000000809	ENSGALP00000018337
ENSLOCP00000016973	ENSGALP00000017274
ENSLOCP00000012649	ENSGALP00000010722
ENSLOCP00000015071	ENSGALP00000041770
ENSLOCP00000001084	ENSGALP00000040940
ENSLOCP00000018253	ENSGALP00000005190
ENSLOCP00000007361	ENSGALP00000033380
ENSLOCP00000013226	ENSGALP00000015469
ENSLOCP00000013456	ENSGALP00000011904
ENSLOCP00000008342	ENSGALP00000000058
ENSLOCP00000002711	ENSGALP00000014581
ENSLOCP00000014306	ENSGALP00000018258
ENSLOCP00000015075	ENSGALP00000042267
ENSLOCP00000019744	ENSGALP00000014259
ENSLOCP00000020291	ENSGALP00000026355
ENSLOCP00000021287	ENSGALP00000026363
ENSLOCP00000002663	ENSGALP00000005166
ENSLOCP00000021031	ENSGALP00000026192
ENSLOCP00000020394	ENSGALP00000018821
ENSLOCP00000001781	ENSGALP00000010760
ENSLOCP00000014227	ENSGALP00000018856
ENSLOCP00000001299	ENSGALP00000016984
ENSLOCP00000004757	ENSGALP00000041658
ENSLOCP00000014258	ENSGALP00000037169
ENSLOCP00000013970	ENSGALP00000042394
ENSLOCP00000018471	ENSGALP00000018378
ENSLOCP00000006667	ENSGALP00000032209
ENSLOCP00000017850	ENSGALP00000011089
ENSLOCP00000011010	ENSGALP00000042413
ENSLOCP00000005447	ENSGALP00000007956
ENSLOCP00000020933	ENSGALP00000020873
ENSLOCP00000007685	ENSGALP00000041496
ENSLOCP00000017282	ENSGALP00000013164
ENSLOCP00000012148	ENSGALP00000020507
ENSLOCP00000001146	ENSGALP00000038688
ENSLOCP00000008429	ENSGALP00000012087
ENSLOCP00000019522	ENSGALP00000014237
ENSLOCP00000019528	ENSGALP00000030077
ENSLOCP00000017521	ENSGALP00000003336
ENSLOCP00000017582	ENSGALP00000040977
ENSLOCP00000016494	ENSGALP00000013575
ENSLOCP00000001689	ENSGALP00000015542
ENSLOCP00000019939	ENSGALP00000025631
ENSLOCP00000015630	ENSGALP00000026153
ENSLOCP00000001021	ENSGALP00000038530
ENSLOCP00000007379	ENSGALP00000010290
ENSLOCP00000012349	ENSGALP00000028023
ENSLOCP00000012336	ENSGALP00000036578
ENSLOCP00000020213	ENSGALP00000043451
ENSLOCP00000012326	ENSGALP00000036574
ENSLOCP00000006247	ENSGALP00000025071
ENSLOCP00000012176	ENSGALP00000018782
ENSLOCP00000008344	ENSGALP00000025254
ENSLOCP00000014722	ENSGALP00000043236
ENSLOCP00000004731	ENSGALP00000040460
ENSLOCP00000019725	ENSGALP00000038910
ENSLOCP00000014625	ENSGALP00000020137
ENSLOCP00000011702	ENSGALP00000024720
ENSLOCP00000004154	ENSGALP00000041141
ENSLOCP00000004137	ENSGALP00000033738
ENSLOCP00000011163	ENSGALP00000041417
ENSLOCP00000020251	ENSGALP00000016518
ENSLOCP00000020287	ENSGALP00000026350
ENSLOCP00000007217	ENSGALP00000024556
ENSLOCP00000000876	ENSGALP00000040830
ENSLOCP00000003376	ENSGALP00000043176
ENSLOCP00000011255	ENSGALP00000026399
ENSLOCP00000021189	ENSGALP00000023990
ENSLOCP00000002235	ENSGALP00000040961
ENSLOCP00000003249	ENSGALP00000001914
ENSLOCP00000019473	ENSGALP00000030892
ENSLOCP00000013472	ENSGALP00000025760
ENSLOCP00000018778	ENSGALP00000007523
ENSLOCP00000019433	ENSGALP00000013837
ENSLOCP00000003471	ENSGALP00000025221
ENSLOCP00000001969	ENSGALP00000003035
ENSLOCP00000022429	ENSGALP00000043302
ENSLOCP00000021935	ENSGALP00000037618
ENSLOCP00000022309	ENSGALP00000009621
ENSLOCP00000019632	ENSGALP00000017259
ENSLOCP00000019045	ENSGALP00000042449
ENSLOCP00000019295	ENSGALP00000011148
ENSLOCP00000014495	ENSGALP00000013380
ENSLOCP00000002207	ENSGALP00000040755
ENSLOCP00000011741	ENSGALP00000024701
ENSLOCP00000000046	ENSGALP00000010493
ENSLOCP00000016875	ENSGALP00000039384
ENSLOCP00000014518	ENSGALP00000041259
ENSLOCP00000010114	ENSGALP00000027876
ENSLOCP00000011158	ENSGALP00000002287
ENSLOCP00000006055	ENSGALP00000001583
ENSLOCP00000013253	ENSGALP00000013830
ENSLOCP00000021070	ENSGALP00000016475
ENSLOCP00000001317	ENSGALP00000039646
ENSLOCP00000001059	ENSGALP00000002721
ENSLOCP00000018776	ENSGALP00000020611
ENSLOCP00000007029	ENSGALP00000007049
ENSLOCP00000016847	ENSGALP00000041378
ENSLOCP00000013710	ENSGALP00000001317
ENSLOCP00000015642	ENSGALP00000042939
ENSLOCP00000005107	ENSGALP00000008256
ENSLOCP00000010365	ENSGALP00000005438
ENSLOCP00000011542	ENSGALP00000008707
ENSLOCP00000012590	ENSGALP00000013692
ENSLOCP00000004821	ENSGALP00000026019
ENSLOCP00000001873	ENSGALP00000008107
ENSLOCP00000000044	ENSGALP00000010477
ENSLOCP00000020944	ENSGALP00000025385
ENSLOCP00000021298	ENSGALP00000026323
ENSLOCP00000002575	ENSGALP00000002718
ENSLOCP00000013512	ENSGALP00000011876
ENSLOCP00000003206	ENSGALP00000003502
ENSLOCP00000014668	ENSGALP00000024312
ENSLOCP00000015875	ENSGALP00000009724
ENSLOCP00000006242	ENSGALP00000007174
ENSLOCP00000009760	ENSGALP00000011976
ENSLOCP00000005861	ENSGALP00000024855
ENSLOCP00000001848	ENSGALP00000042850
ENSLOCP00000008215	ENSGALP00000033652
ENSLOCP00000008179	ENSGALP00000011971
ENSLOCP00000020161	ENSGALP00000017858
ENSLOCP00000020208	ENSGALP00000018235
ENSLOCP00000003504	ENSGALP00000027206
ENSLOCP00000018276	ENSGALP00000008699
ENSLOCP00000011557	ENSGALP00000036123
ENSLOCP00000002245	ENSGALP00000006738
ENSLOCP00000005952	ENSGALP00000024953
ENSLOCP00000017532	ENSGALP00000041666
ENSLOCP00000021347	ENSGALP00000023925
ENSLOCP00000006072	ENSGALP00000024913
ENSLOCP00000005221	ENSGALP00000042630
ENSLOCP00000015051	ENSGALP00000022679
ENSLOCP00000015458	ENSGALP00000003973
ENSLOCP00000006402	ENSGALP00000039901
ENSLOCP00000002216	ENSGALP00000022198
ENSLOCP00000019565	ENSGALP00000026568
ENSLOCP00000014030	ENSGALP00000004444
ENSLOCP00000004614	ENSGALP00000021570
ENSLOCP00000004050	ENSGALP00000018510
ENSLOCP00000011185	ENSGALP00000006916
ENSLOCP00000004811	ENSGALP00000036151
ENSLOCP00000006604	ENSGALP00000040814
ENSLOCP00000013803	ENSGALP00000040622
ENSLOCP00000003170	ENSGALP00000008931
ENSLOCP00000003174	ENSGALP00000002373
ENSLOCP00000021302	ENSGALP00000026331
ENSLOCP00000002027	ENSGALP00000003970
ENSLOCP00000013996	ENSGALP00000019842
ENSLOCP00000000159	ENSGALP00000043429
ENSLOCP00000005911	ENSGALP00000040906
ENSLOCP00000009318	ENSGALP00000015519
ENSLOCP00000013492	ENSGALP00000015517
ENSLOCP00000000003	ENSGALP00000000410
ENSLOCP00000005353	ENSGALP00000042261
ENSLOCP00000008839	ENSGALP00000003190
ENSLOCP00000013953	ENSGALP00000000626
ENSLOCP00000010520	ENSGALP00000032471
ENSLOCP00000010551	ENSGALP00000018165
ENSLOCP00000011038	ENSGALP00000006610
ENSLOCP00000010581	ENSGALP00000027477
ENSLOCP00000006693	ENSGALP00000034251
ENSLOCP00000018383	ENSGALP00000002224
ENSLOCP00000005299	ENSGALP00000003207
ENSLOCP00000000480	ENSGALP00000041121
ENSLOCP00000022225	ENSGALP00000042973
ENSLOCP00000015485	ENSGALP00000011799
ENSLOCP00000001520	ENSGALP00000006645
ENSLOCP00000021137	ENSGALP00000021021
ENSLOCP00000019545	ENSGALP00000014400
ENSLOCP00000002445	ENSGALP00000007061
ENSLOCP00000006609	ENSGALP00000034297
ENSLOCP00000007633	ENSGALP00000009628
ENSLOCP00000002749	ENSGALP00000020540
ENSLOCP00000017868	ENSGALP00000011010
ENSLOCP00000007449	ENSGALP00000039900
ENSLOCP00000020390	ENSGALP00000019136
ENSLOCP00000019935	ENSGALP00000026608
ENSLOCP00000018190	ENSGALP00000005861
ENSLOCP00000000818	ENSGALP00000038626
ENSLOCP00000002181	ENSGALP00000010237
ENSLOCP00000018932	ENSGALP00000041792
ENSLOCP00000015379	ENSGALP00000015662
ENSLOCP00000020033	ENSGALP00000018239
ENSLOCP00000001598	ENSGALP00000005183
ENSLOCP00000007296	ENSGALP00000023854
ENSLOCP00000014096	ENSGALP00000037648
ENSLOCP00000007844	ENSGALP00000042279
ENSLOCP00000014117	ENSGALP00000043296
ENSLOCP00000002613	ENSGALP00000002940
ENSLOCP00000008628	ENSGALP00000017594
ENSLOCP00000009922	ENSGALP00000042395
ENSLOCP00000004498	ENSGALP00000019701
ENSLOCP00000014035	ENSGALP00000004449
ENSLOCP00000002496	ENSGALP00000003605
ENSLOCP00000016722	ENSGALP00000004366
ENSLOCP00000011965	ENSGALP00000000423
ENSLOCP00000020080	ENSGALP00000043387
ENSLOCP00000005783	ENSGALP00000006426
ENSLOCP00000019185	ENSGALP00000014860
ENSLOCP00000012674	ENSGALP00000041570
ENSLOCP00000020893	ENSGALP00000025581
ENSLOCP00000011473	ENSGALP00000024602
ENSLOCP00000005296	ENSGALP00000041590
ENSLOCP00000003287	ENSGALP00000019663
ENSLOCP00000010604	ENSGALP00000008547
ENSLOCP00000003378	ENSGALP00000025200
ENSLOCP00000010054	ENSGALP00000008787
ENSLOCP00000007257	ENSGALP00000010774
ENSLOCP00000021652	ENSGALP00000041595
ENSLOCP00000022460	ENSGALP00000033543
ENSLOCP00000019618	ENSGALP00000038111
ENSLOCP00000004204	ENSGALP00000027991
ENSLOCP00000008543	ENSGALP00000033249
ENSLOCP00000013145	ENSGALP00000000223
ENSLOCP00000021590	ENSGALP00000006462
ENSLOCP00000002170	ENSGALP00000032309
ENSLOCP00000008685	ENSGALP00000015273
ENSLOCP00000008726	ENSGALP00000003483
ENSLOCP00000004373	ENSGALP00000043309
ENSLOCP00000008789	ENSGALP00000015251
ENSLOCP00000010061	ENSGALP00000023027
ENSLOCP00000011092	ENSGALP00000043336
ENSLOCP00000021278	ENSGALP00000042407
ENSLOCP00000017639	ENSGALP00000013449
ENSLOCP00000012831	ENSGALP00000009483
ENSLOCP00000003355	ENSGALP00000037994
ENSLOCP00000021018	ENSGALP00000041928
ENSLOCP00000000167	ENSGALP00000027543
ENSLOCP00000015252	ENSGALP00000002864
ENSLOCP00000000654	ENSGALP00000024461
ENSLOCP00000011013	ENSGALP00000037103
ENSLOCP00000011651	ENSGALP00000027996
ENSLOCP00000013287	ENSGALP00000025409
ENSLOCP00000008358	ENSGALP00000004574
ENSLOCP00000020447	ENSGALP00000024889
ENSLOCP00000014891	ENSGALP00000018252
ENSLOCP00000002608	ENSGALP00000025261
ENSLOCP00000006896	ENSGALP00000024026
ENSLOCP00000006698	ENSGALP00000038592
ENSLOCP00000001338	ENSGALP00000001365
ENSLOCP00000015784	ENSGALP00000010316
ENSLOCP00000018164	ENSGALP00000038766
ENSLOCP00000009322	ENSGALP00000012240
ENSLOCP00000012690	ENSGALP00000014104
ENSLOCP00000010217	ENSGALP00000032500
ENSLOCP00000015129	ENSGALP00000043046
ENSLOCP00000010059	ENSGALP00000027517
ENSLOCP00000016032	ENSGALP00000023080
ENSLOCP00000011120	ENSGALP00000020127
ENSLOCP00000004451	ENSGALP00000043303
ENSLOCP00000003772	ENSGALP00000006759
ENSLOCP00000014513	ENSGALP00000013398
ENSLOCP00000005710	ENSGALP00000009076
ENSLOCP00000004014	ENSGALP00000013225
ENSLOCP00000007253	ENSGALP00000020504
ENSLOCP00000019030	ENSGALP00000018059
ENSLOCP00000014694	ENSGALP00000041481
ENSLOCP00000004225	ENSGALP00000022304
ENSLOCP00000003011	ENSGALP00000012613
ENSLOCP00000007157	ENSGALP00000001743
ENSLOCP00000010525	ENSGALP00000027184
ENSLOCP00000017345	ENSGALP00000022799
ENSLOCP00000015305	ENSGALP00000015323
ENSLOCP00000016622	ENSGALP00000038332
ENSLOCP00000019775	ENSGALP00000030103
ENSLOCP00000007894	ENSGALP00000014475
ENSLOCP00000020501	ENSGALP00000020966
ENSLOCP00000003311	ENSGALP00000001800
ENSLOCP00000008481	ENSGALP00000018083
ENSLOCP00000005652	ENSGALP00000009349
ENSLOCP00000009356	ENSGALP00000015531
ENSLOCP00000001805	ENSGALP00000027001
ENSLOCP00000014068	ENSGALP00000009513
ENSLOCP00000020186	ENSGALP00000042648
ENSLOCP00000010723	ENSGALP00000017612
ENSLOCP00000010751	ENSGALP00000017617
ENSLOCP00000009672	ENSGALP00000023901
ENSLOCP00000021427	ENSGALP00000013735
ENSLOCP00000006662	ENSGALP00000039792
ENSLOCP00000010135	ENSGALP00000012145
ENSLOCP00000006228	ENSGALP00000024866
ENSLOCP00000000800	ENSGALP00000033981
ENSLOCP00000008781	ENSGALP00000005919
ENSLOCP00000003646	ENSGALP00000024366
ENSLOCP00000010444	ENSGALP00000013389
ENSLOCP00000018454	ENSGALP00000003108
ENSLOCP00000006716	ENSGALP00000005918
ENSLOCP00000019560	ENSGALP00000026916
ENSLOCP00000005913	ENSGALP00000024965
ENSLOCP00000016038	ENSGALP00000036419
ENSLOCP00000012784	ENSGALP00000040927
ENSLOCP00000007220	ENSGALP00000033747
ENSLOCP00000005472	ENSGALP00000025962
ENSLOCP00000005232	ENSGALP00000012668
ENSLOCP00000014168	ENSGALP00000024856
ENSLOCP00000010130	ENSGALP00000042108
ENSLOCP00000004123	ENSGALP00000018540
ENSLOCP00000005379	ENSGALP00000039156
ENSLOCP00000005993	ENSGALP00000021333
ENSLOCP00000016715	ENSGALP00000021927
ENSLOCP00000002485	ENSGALP00000008742
ENSLOCP00000013462	ENSGALP00000029846
ENSLOCP00000018255	ENSGALP00000031700
ENSLOCP00000007915	ENSGALP00000017812
ENSLOCP00000010992	ENSGALP00000016052
ENSLOCP00000017392	ENSGALP00000031452
ENSLOCP00000018843	ENSGALP00000015855
ENSLOCP00000011195	ENSGALP00000006706
ENSLOCP00000011223	ENSGALP00000006708
ENSLOCP00000015154	ENSGALP00000041197
ENSLOCP00000018674	ENSGALP00000042434
ENSLOCP00000015904	ENSGALP00000016919
ENSLOCP00000009105	ENSGALP00000014921
ENSLOCP00000002324	ENSGALP00000016865
ENSLOCP00000004176	ENSGALP00000038490
ENSLOCP00000004282	ENSGALP00000034548
ENSLOCP00000002233	ENSGALP00000006699
ENSLOCP00000021344	ENSGALP00000023943
ENSLOCP00000017437	ENSGALP00000022517
ENSLOCP00000007332	ENSGALP00000023842
ENSLOCP00000005108	ENSGALP00000042744
ENSLOCP00000016692	ENSGALP00000021227
ENSLOCP00000009637	ENSGALP00000031642
ENSLOCP00000011477	ENSGALP00000009416
ENSLOCP00000010337	ENSGALP00000042029
ENSLOCP00000005346	ENSGALP00000000835
ENSLOCP00000019684	ENSGALP00000013472
ENSLOCP00000020448	ENSGALP00000021851
ENSLOCP00000020509	ENSGALP00000024641
ENSLOCP00000003567	ENSGALP00000041822
ENSLOCP00000010718	ENSGALP00000027470
ENSLOCP00000018366	ENSGALP00000009065
ENSLOCP00000013425	ENSGALP00000014081
ENSLOCP00000014830	ENSGALP00000020470
ENSLOCP00000007760	ENSGALP00000034313
ENSLOCP00000004463	ENSGALP00000012522
ENSLOCP00000009722	ENSGALP00000037969
ENSLOCP00000002448	ENSGALP00000029689
ENSLOCP00000002374	ENSGALP00000002266
ENSLOCP00000001500	ENSGALP00000008101
ENSLOCP00000004242	ENSGALP00000015507
ENSLOCP00000011089	ENSGALP00000010092
ENSLOCP00000016565	ENSGALP00000018364
ENSLOCP00000013304	ENSGALP00000042785
ENSLOCP00000018142	ENSGALP00000008859
ENSLOCP00000017846	ENSGALP00000011107
ENSLOCP00000014700	ENSGALP00000020098
ENSLOCP00000007534	ENSGALP00000002102
ENSLOCP00000003529	ENSGALP00000009912
ENSLOCP00000016401	ENSGALP00000012993
ENSLOCP00000007057	ENSGALP00000033231
ENSLOCP00000010689	ENSGALP00000027070
ENSLOCP00000014210	ENSGALP00000036774
ENSLOCP00000018245	ENSGALP00000005132
ENSLOCP00000004841	ENSGALP00000010583
ENSLOCP00000005570	ENSGALP00000004578
ENSLOCP00000016283	ENSGALP00000000815
ENSLOCP00000002447	ENSGALP00000020510
ENSLOCP00000016582	ENSGALP00000007047
ENSLOCP00000019749	ENSGALP00000014260
ENSLOCP00000018478	ENSGALP00000020754
ENSLOCP00000020976	ENSGALP00000024086
ENSLOCP00000020203	ENSGALP00000015963
ENSLOCP00000012519	ENSGALP00000019298
ENSLOCP00000014207	ENSGALP00000018352
ENSLOCP00000020679	ENSGALP00000013883
ENSLOCP00000012005	ENSGALP00000017157
ENSLOCP00000003330	ENSGALP00000019672
ENSLOCP00000002611	ENSGALP00000018684
ENSLOCP00000001895	ENSGALP00000010319
ENSLOCP00000018089	ENSGALP00000004476
ENSLOCP00000005462	ENSGALP00000039313
ENSLOCP00000002743	ENSGALP00000002903
ENSLOCP00000017875	ENSGALP00000013470
ENSLOCP00000007152	ENSGALP00000027832
ENSLOCP00000018765	ENSGALP00000038293
ENSLOCP00000012122	ENSGALP00000027108
ENSLOCP00000009744	ENSGALP00000004355
ENSLOCP00000010411	ENSGALP00000024537
ENSLOCP00000007095	ENSGALP00000007090
ENSLOCP00000004760	ENSGALP00000000945
ENSLOCP00000009579	ENSGALP00000020619
ENSLOCP00000002781	ENSGALP00000012917
ENSLOCP00000009822	ENSGALP00000005357
ENSLOCP00000004134	ENSGALP00000027233
ENSLOCP00000017556	ENSGALP00000009728
ENSLOCP00000007716	ENSGALP00000009265
ENSLOCP00000009183	ENSGALP00000006511
ENSLOCP00000008045	ENSGALP00000009365
ENSLOCP00000002797	ENSGALP00000041111
ENSLOCP00000018336	ENSGALP00000000595
ENSLOCP00000011743	ENSGALP00000016137
ENSLOCP00000014275	ENSGALP00000018274
ENSLOCP00000014296	ENSGALP00000010236
ENSLOCP00000014267	ENSGALP00000031875
ENSLOCP00000017734	ENSGALP00000043043
ENSLOCP00000007190	ENSGALP00000023865
ENSLOCP00000007552	ENSGALP00000017275
ENSLOCP00000008912	ENSGALP00000011874
ENSLOCP00000014255	ENSGALP00000018837
ENSLOCP00000015416	ENSGALP00000009617
ENSLOCP00000014402	ENSGALP00000041518
ENSLOCP00000010755	ENSGALP00000041263
ENSLOCP00000010301	ENSGALP00000023648
ENSLOCP00000004403	ENSGALP00000033003
ENSLOCP00000016384	ENSGALP00000016147
ENSLOCP00000019211	ENSGALP00000005756
ENSLOCP00000007969	ENSGALP00000023538
ENSLOCP00000014935	ENSGALP00000020874
ENSLOCP00000003103	ENSGALP00000034600
ENSLOCP00000003263	ENSGALP00000024275
ENSLOCP00000002966	ENSGALP00000036114
ENSLOCP00000013149	ENSGALP00000015412
ENSLOCP00000008084	ENSGALP00000042598
ENSLOCP00000004920	ENSGALP00000041027
ENSLOCP00000017316	ENSGALP00000015296
ENSLOCP00000011921	ENSGALP00000015211
ENSLOCP00000013274	ENSGALP00000005157
ENSLOCP00000015509	ENSGALP00000038512
ENSLOCP00000007657	ENSGALP00000004240
ENSLOCP00000019895	ENSGALP00000021351
ENSLOCP00000004097	ENSGALP00000027228
ENSLOCP00000002772	ENSGALP00000019052
ENSLOCP00000011424	ENSGALP00000024751
ENSLOCP00000007064	ENSGALP00000010887
ENSLOCP00000011679	ENSGALP00000009030
ENSLOCP00000015542	ENSGALP00000001319
ENSLOCP00000015277	ENSGALP00000009095
ENSLOCP00000012075	ENSGALP00000041662
ENSLOCP00000000813	ENSGALP00000014300
ENSLOCP00000009666	ENSGALP00000003552
ENSLOCP00000008113	ENSGALP00000027704
ENSLOCP00000017376	ENSGALP00000022752
ENSLOCP00000018940	ENSGALP00000021484
ENSLOCP00000017609	ENSGALP00000013422
ENSLOCP00000013227	ENSGALP00000016701
ENSLOCP00000014125	ENSGALP00000003806
ENSLOCP00000001838	ENSGALP00000024194
ENSLOCP00000002962	ENSGALP00000016460
ENSLOCP00000010450	ENSGALP00000018497
ENSLOCP00000016723	ENSGALP00000021275
ENSLOCP00000004098	ENSGALP00000013280
ENSLOCP00000001908	ENSGALP00000003187
ENSLOCP00000002105	ENSGALP00000023563
ENSLOCP00000003347	ENSGALP00000042990
ENSLOCP00000020568	ENSGALP00000041233
ENSLOCP00000009151	ENSGALP00000021580
ENSLOCP00000013460	ENSGALP00000015774
ENSLOCP00000017197	ENSGALP00000004425
ENSLOCP00000002012	ENSGALP00000024472
ENSLOCP00000020924	ENSGALP00000025442
ENSLOCP00000019441	ENSGALP00000014665
ENSLOCP00000008031	ENSGALP00000032950
ENSLOCP00000008516	ENSGALP00000023298
ENSLOCP00000011043	ENSGALP00000027168
ENSLOCP00000020169	ENSGALP00000026865
ENSLOCP00000000807	ENSGALP00000003759
ENSLOCP00000008421	ENSGALP00000012451
ENSLOCP00000020167	ENSGALP00000030899
ENSLOCP00000012295	ENSGALP00000027185
ENSLOCP00000012285	ENSGALP00000027192
ENSLOCP00000005140	ENSGALP00000032767
ENSLOCP00000013816	ENSGALP00000020014
ENSLOCP00000001079	ENSGALP00000020164
ENSLOCP00000013735	ENSGALP00000017421
ENSLOCP00000013449	ENSGALP00000043075
ENSLOCP00000006181	ENSGALP00000011808
ENSLOCP00000003148	ENSGALP00000036750
ENSLOCP00000001086	ENSGALP00000007707
ENSLOCP00000009464	ENSGALP00000023347
ENSLOCP00000006489	ENSGALP00000040523
ENSLOCP00000012853	ENSGALP00000003066
ENSLOCP00000003947	ENSGALP00000009567
ENSLOCP00000006065	ENSGALP00000009239
ENSLOCP00000006858	ENSGALP00000035646
ENSLOCP00000017921	ENSGALP00000038337
ENSLOCP00000004308	ENSGALP00000040858
ENSLOCP00000007164	ENSGALP00000041186
ENSLOCP00000009019	ENSGALP00000007307
ENSLOCP00000001778	ENSGALP00000002789
ENSLOCP00000010343	ENSGALP00000012206
ENSLOCP00000005080	ENSGALP00000013802
ENSLOCP00000011956	ENSGALP00000010287
ENSLOCP00000001998	ENSGALP00000016960
ENSLOCP00000004985	ENSGALP00000041993
ENSLOCP00000010504	ENSGALP00000029287
ENSLOCP00000010342	ENSGALP00000014974
ENSLOCP00000001425	ENSGALP00000030515
ENSLOCP00000013636	ENSGALP00000023879
ENSLOCP00000014091	ENSGALP00000017711
ENSLOCP00000009948	ENSGALP00000017690
ENSLOCP00000014553	ENSGALP00000042248
ENSLOCP00000007003	ENSGALP00000012845
ENSLOCP00000012228	ENSGALP00000012607
ENSLOCP00000011630	ENSGALP00000012417
ENSLOCP00000002815	ENSGALP00000041400
ENSLOCP00000010439	ENSGALP00000018106
ENSLOCP00000019916	ENSGALP00000016042
ENSLOCP00000008670	ENSGALP00000003737
ENSLOCP00000008952	ENSGALP00000023398
ENSLOCP00000011725	ENSGALP00000015047
ENSLOCP00000018551	ENSGALP00000013585
ENSLOCP00000006404	ENSGALP00000032149
ENSLOCP00000001788	ENSGALP00000042206
ENSLOCP00000007013	ENSGALP00000007035
ENSLOCP00000017561	ENSGALP00000022809
ENSLOCP00000007882	ENSGALP00000001525
ENSLOCP00000019112	ENSGALP00000013815
ENSLOCP00000020552	ENSGALP00000036709
ENSLOCP00000020782	ENSGALP00000026423
ENSLOCP00000010907	ENSGALP00000020661
ENSLOCP00000009331	ENSGALP00000023450
ENSLOCP00000011051	ENSGALP00000006571
ENSLOCP00000014798	ENSGALP00000014576
ENSLOCP00000020362	ENSGALP00000043110
ENSLOCP00000021272	ENSGALP00000026552
ENSLOCP00000013196	ENSGALP00000027645
ENSLOCP00000012184	ENSGALP00000026729
ENSLOCP00000016583	ENSGALP00000002881
ENSLOCP00000016348	ENSGALP00000021811
ENSLOCP00000004572	ENSGALP00000002611
ENSLOCP00000012068	ENSGALP00000018643
ENSLOCP00000005599	ENSGALP00000008916
ENSLOCP00000002644	ENSGALP00000024479
ENSLOCP00000007978	ENSGALP00000042272
ENSLOCP00000018900	ENSGALP00000039779
ENSLOCP00000020306	ENSGALP00000030045
ENSLOCP00000019769	ENSGALP00000038439
ENSLOCP00000012411	ENSGALP00000041219
ENSLOCP00000020230	ENSGALP00000018350
ENSLOCP00000009904	ENSGALP00000040736
ENSLOCP00000013616	ENSGALP00000023875
ENSLOCP00000013981	ENSGALP00000013016
ENSLOCP00000006928	ENSGALP00000009374
ENSLOCP00000011695	ENSGALP00000024716
ENSLOCP00000009231	ENSGALP00000023702
ENSLOCP00000002893	ENSGALP00000016453
ENSLOCP00000006824	ENSGALP00000009850
ENSLOCP00000013146	ENSGALP00000016553
ENSLOCP00000004693	ENSGALP00000022167
ENSLOCP00000009506	ENSGALP00000030451
ENSLOCP00000008821	ENSGALP00000005923
ENSLOCP00000002852	ENSGALP00000012696
ENSLOCP00000001715	ENSGALP00000031347
ENSLOCP00000014281	ENSGALP00000019105
ENSLOCP00000017202	ENSGALP00000037486
ENSLOCP00000003854	ENSGALP00000032335
ENSLOCP00000005322	ENSGALP00000006372
ENSLOCP00000013736	ENSGALP00000024674
ENSLOCP00000018691	ENSGALP00000042154
ENSLOCP00000003327	ENSGALP00000010839
ENSLOCP00000007009	ENSGALP00000042693
ENSLOCP00000005451	ENSGALP00000001085
ENSLOCP00000016910	ENSGALP00000033875
ENSLOCP00000005760	ENSGALP00000007961
ENSLOCP00000000999	ENSGALP00000015935
ENSLOCP00000012922	ENSGALP00000016790
ENSLOCP00000011733	ENSGALP00000037040
ENSLOCP00000002819	ENSGALP00000019067
ENSLOCP00000005105	ENSGALP00000008475
ENSLOCP00000018761	ENSGALP00000022816
ENSLOCP00000003846	ENSGALP00000017475
ENSLOCP00000020462	ENSGALP00000025497
ENSLOCP00000007137	ENSGALP00000041217
ENSLOCP00000017693	ENSGALP00000037830
ENSLOCP00000019391	ENSGALP00000018461
ENSLOCP00000009135	ENSGALP00000021578
ENSLOCP00000013389	ENSGALP00000015748
ENSLOCP00000014870	ENSGALP00000036814
ENSLOCP00000015294	ENSGALP00000042025
ENSLOCP00000019874	ENSGALP00000039504
ENSLOCP00000001620	ENSGALP00000039979
ENSLOCP00000013917	ENSGALP00000020270
ENSLOCP00000016983	ENSGALP00000005249
ENSLOCP00000001993	ENSGALP00000033602
ENSLOCP00000021139	ENSGALP00000025669
ENSLOCP00000014911	ENSGALP00000014482
ENSLOCP00000011469	ENSGALP00000009075
ENSLOCP00000003030	ENSGALP00000039649
ENSLOCP00000003512	ENSGALP00000008415
ENSLOCP00000008157	ENSGALP00000009768
ENSLOCP00000000511	ENSGALP00000003644
ENSLOCP00000016179	ENSGALP00000002056
ENSLOCP00000007458	ENSGALP00000011735
ENSLOCP00000011968	ENSGALP00000006692
ENSLOCP00000003269	ENSGALP00000042082
ENSLOCP00000021444	ENSGALP00000014035
ENSLOCP00000007512	ENSGALP00000001898
ENSLOCP00000009883	ENSGALP00000003967
ENSLOCP00000006762	ENSGALP00000013658
ENSLOCP00000011852	ENSGALP00000041927
ENSLOCP00000019564	ENSGALP00000014521
ENSLOCP00000012768	ENSGALP00000011620
ENSLOCP00000006944	ENSGALP00000005496
ENSLOCP00000005645	ENSGALP00000009544
ENSLOCP00000018564	ENSGALP00000022904
ENSLOCP00000000253	ENSGALP00000023449
ENSLOCP00000012436	ENSGALP00000026775
ENSLOCP00000019962	ENSGALP00000019037
ENSLOCP00000013872	ENSGALP00000004375
ENSLOCP00000020166	ENSGALP00000026663
ENSLOCP00000014800	ENSGALP00000019469
ENSLOCP00000007654	ENSGALP00000032883
ENSLOCP00000004184	ENSGALP00000018527
ENSLOCP00000001591	ENSGALP00000005026
ENSLOCP00000009092	ENSGALP00000006585
ENSLOCP00000011580	ENSGALP00000025853
ENSLOCP00000019949	ENSGALP00000025647
ENSLOCP00000002909	ENSGALP00000019087
ENSLOCP00000008090	ENSGALP00000014379
ENSLOCP00000016301	ENSGALP00000020830
ENSLOCP00000007075	ENSGALP00000010593
ENSLOCP00000003717	ENSGALP00000027216
ENSLOCP00000018648	ENSGALP00000010473
ENSLOCP00000013828	ENSGALP00000008863
ENSLOCP00000020117	ENSGALP00000020258
ENSLOCP00000015882	ENSGALP00000019224
ENSLOCP00000018924	ENSGALP00000022034
ENSLOCP00000014823	ENSGALP00000017621
ENSLOCP00000007802	ENSGALP00000005548
ENSLOCP00000007183	ENSGALP00000005054
ENSLOCP00000015386	ENSGALP00000005145
ENSLOCP00000005237	ENSGALP00000039786
ENSLOCP00000005794	ENSGALP00000011249
ENSLOCP00000011607	ENSGALP00000042230
ENSLOCP00000003340	ENSGALP00000016611
ENSLOCP00000001670	ENSGALP00000014836
ENSLOCP00000020561	ENSGALP00000036715
ENSLOCP00000008873	ENSGALP00000017674
ENSLOCP00000001934	ENSGALP00000043416
ENSLOCP00000011338	ENSGALP00000005837
ENSLOCP00000010972	ENSGALP00000026304
ENSLOCP00000014059	ENSGALP00000009549
ENSLOCP00000012855	ENSGALP00000015961
ENSLOCP00000008166	ENSGALP00000010070
ENSLOCP00000018669	ENSGALP00000020786
ENSLOCP00000002134	ENSGALP00000010566
ENSLOCP00000010909	ENSGALP00000011632
ENSLOCP00000005187	ENSGALP00000000586
ENSLOCP00000016110	ENSGALP00000009230
ENSLOCP00000003362	ENSGALP00000011293
ENSLOCP00000004900	ENSGALP00000010006
ENSLOCP00000009902	ENSGALP00000023051
ENSLOCP00000015286	ENSGALP00000005099
ENSLOCP00000005069	ENSGALP00000005619
ENSLOCP00000007127	ENSGALP00000020669
ENSLOCP00000015077	ENSGALP00000037639
ENSLOCP00000011966	ENSGALP00000025755
ENSLOCP00000021548	ENSGALP00000004970
ENSLOCP00000004043	ENSGALP00000012563
ENSLOCP00000009868	ENSGALP00000022525
ENSLOCP00000000646	ENSGALP00000014372
ENSLOCP00000002993	ENSGALP00000005212
ENSLOCP00000020985	ENSGALP00000024133
ENSLOCP00000017801	ENSGALP00000007696
ENSLOCP00000014828	ENSGALP00000004141
ENSLOCP00000000783	ENSGALP00000012471
ENSLOCP00000012475	ENSGALP00000010342
ENSLOCP00000011687	ENSGALP00000016935
ENSLOCP00000015455	ENSGALP00000008311
ENSLOCP00000015429	ENSGALP00000019555
ENSLOCP00000015768	ENSGALP00000024668
ENSLOCP00000014609	ENSGALP00000042045
ENSLOCP00000016818	ENSGALP00000012555
ENSLOCP00000018531	ENSGALP00000011357
ENSLOCP00000004411	ENSGALP00000026391
ENSLOCP00000006636	ENSGALP00000000759
ENSLOCP00000003339	ENSGALP00000042958
ENSLOCP00000003153	ENSGALP00000001868
ENSLOCP00000009886	ENSGALP00000021577
ENSLOCP00000020190	ENSGALP00000026871
ENSLOCP00000009110	ENSGALP00000012712
ENSLOCP00000016532	ENSGALP00000002573
ENSLOCP00000017243	ENSGALP00000013096
ENSLOCP00000022094	ENSGALP00000026856
ENSLOCP00000022379	ENSGALP00000015740
ENSLOCP00000011160	ENSGALP00000000368
ENSLOCP00000018952	ENSGALP00000014918
ENSLOCP00000001516	ENSGALP00000027020
ENSLOCP00000004814	ENSGALP00000017970
ENSLOCP00000012999	ENSGALP00000011529
ENSLOCP00000005990	ENSGALP00000023237
ENSLOCP00000014079	ENSGALP00000013059
ENSLOCP00000017739	ENSGALP00000011344
ENSLOCP00000019482	ENSGALP00000013072
ENSLOCP00000001810	ENSGALP00000005814
ENSLOCP00000001994	ENSGALP00000009879
ENSLOCP00000006832	ENSGALP00000013590
ENSLOCP00000001883	ENSGALP00000005991
ENSLOCP00000018022	ENSGALP00000021168
ENSLOCP00000012401	ENSGALP00000000581
ENSLOCP00000010126	ENSGALP00000020711
ENSLOCP00000003100	ENSGALP00000001572
ENSLOCP00000020695	ENSGALP00000026582
ENSLOCP00000012412	ENSGALP00000024999
ENSLOCP00000018584	ENSGALP00000013553
ENSLOCP00000008736	ENSGALP00000039622
ENSLOCP00000004474	ENSGALP00000025165
ENSLOCP00000019571	ENSGALP00000019507
ENSLOCP00000016041	ENSGALP00000017666
ENSLOCP00000020073	ENSGALP00000040770
ENSLOCP00000016392	ENSGALP00000008868
ENSLOCP00000019535	ENSGALP00000014312
ENSLOCP00000015763	ENSGALP00000042042
ENSLOCP00000003025	ENSGALP00000020410
ENSLOCP00000013336	ENSGALP00000013972
ENSLOCP00000008635	ENSGALP00000011187
ENSLOCP00000012073	ENSGALP00000023384
ENSLOCP00000018477	ENSGALP00000003366
ENSLOCP00000010296	ENSGALP00000005347
ENSLOCP00000011431	ENSGALP00000025668
ENSLOCP00000006145	ENSGALP00000042146
ENSLOCP00000019890	ENSGALP00000009582
ENSLOCP00000003343	ENSGALP00000042980
ENSLOCP00000004961	ENSGALP00000037559
ENSLOCP00000012361	ENSGALP00000025665
ENSLOCP00000017515	ENSGALP00000005120
ENSLOCP00000022011	ENSGALP00000013908
ENSLOCP00000021520	ENSGALP00000041479
ENSLOCP00000018736	ENSGALP00000000320
ENSLOCP00000019008	ENSGALP00000022322
ENSLOCP00000016162	ENSGALP00000036468
ENSLOCP00000012000	ENSGALP00000009602
ENSLOCP00000014482	ENSGALP00000000765
ENSLOCP00000013133	ENSGALP00000013627
ENSLOCP00000003077	ENSGALP00000035815
ENSLOCP00000016984	ENSGALP00000017250
ENSLOCP00000015166	ENSGALP00000040789
ENSLOCP00000012703	ENSGALP00000011785
ENSLOCP00000012800	ENSGALP00000000343
ENSLOCP00000006211	ENSGALP00000002124
ENSLOCP00000015163	ENSGALP00000042083
ENSLOCP00000019036	ENSGALP00000015886
ENSLOCP00000002866	ENSGALP00000012699
ENSLOCP00000008338	ENSGALP00000002808
ENSLOCP00000004541	ENSGALP00000010995
ENSLOCP00000005061	ENSGALP00000002263
ENSLOCP00000008900	ENSGALP00000026092
ENSLOCP00000003975	ENSGALP00000001286
ENSLOCP00000003197	ENSGALP00000028898
ENSLOCP00000020412	ENSGALP00000031109
ENSLOCP00000005146	ENSGALP00000042408
ENSLOCP00000019136	ENSGALP00000039434
ENSLOCP00000011723	ENSGALP00000012311
ENSLOCP00000018356	ENSGALP00000002763
ENSLOCP00000001102	ENSGALP00000025786
ENSLOCP00000011666	ENSGALP00000024381
ENSLOCP00000015765	ENSGALP00000033447
ENSLOCP00000002215	ENSGALP00000039965
ENSLOCP00000019614	ENSGALP00000017198
ENSLOCP00000001764	ENSGALP00000013905
ENSLOCP00000011665	ENSGALP00000010482
ENSLOCP00000002449	ENSGALP00000042257
ENSLOCP00000010074	ENSGALP00000025070
ENSLOCP00000012820	ENSGALP00000024818
ENSLOCP00000004869	ENSGALP00000016849
ENSLOCP00000013311	ENSGALP00000013934
ENSLOCP00000019031	ENSGALP00000034535
ENSLOCP00000017806	ENSGALP00000003271
ENSLOCP00000019282	ENSGALP00000010211
ENSLOCP00000014512	ENSGALP00000000995
ENSLOCP00000015167	ENSGALP00000005236
ENSLOCP00000009287	ENSGALP00000026006
ENSLOCP00000016544	ENSGALP00000040955
ENSLOCP00000021904	ENSGALP00000035695
ENSLOCP00000022450	ENSGALP00000041236
ENSLOCP00000004488	ENSGALP00000026077
ENSLOCP00000020024	ENSGALP00000018851
ENSLOCP00000020859	ENSGALP00000026290
ENSLOCP00000007832	ENSGALP00000014726
ENSLOCP00000000434	ENSGALP00000022734
ENSLOCP00000012948	ENSGALP00000023773
ENSLOCP00000005193	ENSGALP00000012695
ENSLOCP00000010194	ENSGALP00000013689
ENSLOCP00000001695	ENSGALP00000012864
ENSLOCP00000007926	ENSGALP00000041317
ENSLOCP00000010024	ENSGALP00000043171
ENSLOCP00000012287	ENSGALP00000018433
ENSLOCP00000010787	ENSGALP00000024939
ENSLOCP00000009015	ENSGALP00000003855
ENSLOCP00000005707	ENSGALP00000039705
ENSLOCP00000007270	ENSGALP00000013113
ENSLOCP00000001138	ENSGALP00000020186
ENSLOCP00000002985	ENSGALP00000038408
ENSLOCP00000003444	ENSGALP00000020714
ENSLOCP00000011930	ENSGALP00000015246
ENSLOCP00000007261	ENSGALP00000016629
ENSLOCP00000004135	ENSGALP00000026337
ENSLOCP00000013207	ENSGALP00000016536
ENSLOCP00000012976	ENSGALP00000011770
ENSLOCP00000000415	ENSGALP00000027534
ENSLOCP00000006812	ENSGALP00000039757
ENSLOCP00000009757	ENSGALP00000035370
ENSLOCP00000015890	ENSGALP00000009708
ENSLOCP00000017296	ENSGALP00000000387
ENSLOCP00000012293	ENSGALP00000019425
ENSLOCP00000008921	ENSGALP00000026764
ENSLOCP00000004566	ENSGALP00000018701
ENSLOCP00000017647	ENSGALP00000041663
ENSLOCP00000019246	ENSGALP00000000260
ENSLOCP00000020958	ENSGALP00000019122
ENSLOCP00000013329	ENSGALP00000018487
ENSLOCP00000020020	ENSGALP00000031127
ENSLOCP00000011815	ENSGALP00000015096
ENSLOCP00000018621	ENSGALP00000002591
ENSLOCP00000014743	ENSGALP00000020178
ENSLOCP00000019986	ENSGALP00000018405
ENSLOCP00000004722	ENSGALP00000009820
ENSLOCP00000014809	ENSGALP00000018028
ENSLOCP00000005776	ENSGALP00000040245
ENSLOCP00000017744	ENSGALP00000011486
ENSLOCP00000002141	ENSGALP00000023559
ENSLOCP00000015029	ENSGALP00000014420
ENSLOCP00000015111	ENSGALP00000017123
ENSLOCP00000012558	ENSGALP00000010462
ENSLOCP00000015214	ENSGALP00000015213
ENSLOCP00000019071	ENSGALP00000018228
ENSLOCP00000009450	ENSGALP00000005977
ENSLOCP00000019228	ENSGALP00000016532
ENSLOCP00000010744	ENSGALP00000007283
ENSLOCP00000005744	ENSGALP00000017075
ENSLOCP00000015918	ENSGALP00000003727
ENSLOCP00000008853	ENSGALP00000029357
ENSLOCP00000018527	ENSGALP00000042849
ENSLOCP00000008221	ENSGALP00000004725
ENSLOCP00000011415	ENSGALP00000000021
ENSLOCP00000019579	ENSGALP00000000384
ENSLOCP00000011235	ENSGALP00000012219
ENSLOCP00000012400	ENSGALP00000024993
ENSLOCP00000020366	ENSGALP00000015982
ENSLOCP00000015030	ENSGALP00000021757
ENSLOCP00000019222	ENSGALP00000039780
ENSLOCP00000005304	ENSGALP00000005196
ENSLOCP00000008430	ENSGALP00000010871
ENSLOCP00000001418	ENSGALP00000025896
ENSLOCP00000008449	ENSGALP00000010878
ENSLOCP00000006386	ENSGALP00000013215
ENSLOCP00000006552	ENSGALP00000009127
ENSLOCP00000004758	ENSGALP00000010168
ENSLOCP00000002795	ENSGALP00000019062
ENSLOCP00000006989	ENSGALP00000016769
ENSLOCP00000001720	ENSGALP00000005525
ENSLOCP00000012908	ENSGALP00000023805
ENSLOCP00000005284	ENSGALP00000002947
ENSLOCP00000019998	ENSGALP00000022584
ENSLOCP00000005669	ENSGALP00000024981
ENSLOCP00000001526	ENSGALP00000005531
ENSLOCP00000015545	ENSGALP00000043211
ENSLOCP00000016467	ENSGALP00000003950
ENSLOCP00000007719	ENSGALP00000004267
ENSLOCP00000011559	ENSGALP00000018459
ENSLOCP00000000905	ENSGALP00000019498
ENSLOCP00000016752	ENSGALP00000006765
ENSLOCP00000017033	ENSGALP00000021842
ENSLOCP00000014189	ENSGALP00000008695
ENSLOCP00000012706	ENSGALP00000042746
ENSLOCP00000001293	ENSGALP00000005708
ENSLOCP00000020578	ENSGALP00000026476
ENSLOCP00000012140	ENSGALP00000035817
ENSLOCP00000009819	ENSGALP00000015366
ENSLOCP00000009711	ENSGALP00000015979
ENSLOCP00000011771	ENSGALP00000015981
ENSLOCP00000004489	ENSGALP00000016827
ENSLOCP00000013077	ENSGALP00000002633
ENSLOCP00000004508	ENSGALP00000018658
ENSLOCP00000013069	ENSGALP00000039111
ENSLOCP00000019832	ENSGALP00000019513
ENSLOCP00000009838	ENSGALP00000009045
ENSLOCP00000013341	ENSGALP00000016610
ENSLOCP00000001575	ENSGALP00000027018
ENSLOCP00000019355	ENSGALP00000037252
ENSLOCP00000006607	ENSGALP00000032210
ENSLOCP00000014941	ENSGALP00000005375
ENSLOCP00000012302	ENSGALP00000042425
ENSLOCP00000019627	ENSGALP00000042575
ENSLOCP00000002090	ENSGALP00000042043
ENSLOCP00000019443	ENSGALP00000013852
ENSLOCP00000014617	ENSGALP00000020135
ENSLOCP00000014027	ENSGALP00000005194
ENSLOCP00000013123	ENSGALP00000025340
ENSLOCP00000002971	ENSGALP00000019107
ENSLOCP00000013438	ENSGALP00000014088
ENSLOCP00000017026	ENSGALP00000012079
ENSLOCP00000007886	ENSGALP00000017807
ENSLOCP00000014078	ENSGALP00000016496
ENSLOCP00000003110	ENSGALP00000040485
ENSLOCP00000008462	ENSGALP00000011669
ENSLOCP00000003587	ENSGALP00000016449
ENSLOCP00000019971	ENSGALP00000016269
ENSLOCP00000005132	ENSGALP00000016357
ENSLOCP00000000129	ENSGALP00000006501
ENSLOCP00000007165	ENSGALP00000043291
ENSLOCP00000010403	ENSGALP00000025951
ENSLOCP00000005492	ENSGALP00000005944
ENSLOCP00000003143	ENSGALP00000008738
ENSLOCP00000017530	ENSGALP00000010798
ENSLOCP00000002180	ENSGALP00000024049
ENSLOCP00000011058	ENSGALP00000021745
ENSLOCP00000018227	ENSGALP00000006022
ENSLOCP00000018983	ENSGALP00000022443
ENSLOCP00000009701	ENSGALP00000037851
ENSLOCP00000019366	ENSGALP00000018616
ENSLOCP00000012323	ENSGALP00000000506
ENSLOCP00000010206	ENSGALP00000013530
ENSLOCP00000011350	ENSGALP00000020566
ENSLOCP00000005165	ENSGALP00000041223
ENSLOCP00000010451	ENSGALP00000025954
ENSLOCP00000002062	ENSGALP00000007674
ENSLOCP00000005657	ENSGALP00000019634
ENSLOCP00000021334	ENSGALP00000023961
ENSLOCP00000006771	ENSGALP00000001537
ENSLOCP00000013623	ENSGALP00000023152
ENSLOCP00000005307	ENSGALP00000012995
ENSLOCP00000007240	ENSGALP00000024548
ENSLOCP00000002617	ENSGALP00000042878
ENSLOCP00000010367	ENSGALP00000041554
ENSLOCP00000005491	ENSGALP00000023099
ENSLOCP00000015756	ENSGALP00000032595
ENSLOCP00000018367	ENSGALP00000009066
ENSLOCP00000020507	ENSGALP00000024654
ENSLOCP00000014486	ENSGALP00000017972
ENSLOCP00000018689	ENSGALP00000006752
ENSLOCP00000005062	ENSGALP00000001125
ENSLOCP00000007478	ENSGALP00000007168
ENSLOCP00000020015	ENSGALP00000022622
ENSLOCP00000007755	ENSGALP00000038010
ENSLOCP00000008105	ENSGALP00000018385
ENSLOCP00000013922	ENSGALP00000008721
ENSLOCP00000004786	ENSGALP00000000726
ENSLOCP00000001794	ENSGALP00000003007
ENSLOCP00000018487	ENSGALP00000031725
ENSLOCP00000020023	ENSGALP00000031029
ENSLOCP00000003149	ENSGALP00000011197
ENSLOCP00000018889	ENSGALP00000021538
ENSLOCP00000014646	ENSGALP00000000772
ENSLOCP00000014965	ENSGALP00000005325
ENSLOCP00000019623	ENSGALP00000015329
ENSLOCP00000012262	ENSGALP00000012592
ENSLOCP00000003577	ENSGALP00000009811
ENSLOCP00000018979	ENSGALP00000021407
ENSLOCP00000009670	ENSGALP00000020761
ENSLOCP00000004300	ENSGALP00000041421
ENSLOCP00000006023	ENSGALP00000037568
ENSLOCP00000019855	ENSGALP00000020480
ENSLOCP00000010432	ENSGALP00000006921
ENSLOCP00000004476	ENSGALP00000040360
ENSLOCP00000021088	ENSGALP00000025530
ENSLOCP00000018466	ENSGALP00000011580
ENSLOCP00000021910	ENSGALP00000023291
ENSLOCP00000008791	ENSGALP00000032645
ENSLOCP00000019231	ENSGALP00000005963
ENSLOCP00000010954	ENSGALP00000003995
ENSLOCP00000000345	ENSGALP00000041436
ENSLOCP00000021901	ENSGALP00000027178
ENSLOCP00000011678	ENSGALP00000042466
ENSLOCP00000015751	ENSGALP00000010347
ENSLOCP00000020245	ENSGALP00000041483
ENSLOCP00000005875	ENSGALP00000006307
ENSLOCP00000020295	ENSGALP00000037987
ENSLOCP00000008533	ENSGALP00000041279
ENSLOCP00000017077	ENSGALP00000012350
ENSLOCP00000005770	ENSGALP00000012585
ENSLOCP00000020358	ENSGALP00000021338
ENSLOCP00000021222	ENSGALP00000016284
ENSLOCP00000012878	ENSGALP00000041340
ENSLOCP00000012890	ENSGALP00000041340
ENSLOCP00000002206	ENSGALP00000034504
ENSLOCP00000013191	ENSGALP00000004460
ENSLOCP00000013002	ENSGALP00000027027
ENSLOCP00000017305	ENSGALP00000022343
ENSLOCP00000003599	ENSGALP00000001944
ENSLOCP00000001818	ENSGALP00000008117
ENSLOCP00000005278	ENSGALP00000005415
ENSLOCP00000008274	ENSGALP00000021848
ENSLOCP00000018599	ENSGALP00000010097
ENSLOCP00000004275	ENSGALP00000026428
ENSLOCP00000019974	ENSGALP00000022497
ENSLOCP00000003448	ENSGALP00000034427
ENSLOCP00000015492	ENSGALP00000005315
ENSLOCP00000010298	ENSGALP00000018045
ENSLOCP00000007403	ENSGALP00000010379
ENSLOCP00000004680	ENSGALP00000012608
ENSLOCP00000018783	ENSGALP00000007527
ENSLOCP00000017568	ENSGALP00000002650
ENSLOCP00000013656	ENSGALP00000023881
ENSLOCP00000007625	ENSGALP00000002233
ENSLOCP00000017375	ENSGALP00000011722
ENSLOCP00000006634	ENSGALP00000024079
ENSLOCP00000007411	ENSGALP00000001501
ENSLOCP00000019428	ENSGALP00000018409
ENSLOCP00000008883	ENSGALP00000039379
ENSLOCP00000021061	ENSGALP00000026174
ENSLOCP00000015567	ENSGALP00000005904
ENSLOCP00000012579	ENSGALP00000010494
ENSLOCP00000019225	ENSGALP00000028961
ENSLOCP00000016280	ENSGALP00000035475
ENSLOCP00000012850	ENSGALP00000004854
ENSLOCP00000005747	ENSGALP00000039261
ENSLOCP00000003827	ENSGALP00000019763
ENSLOCP00000012806	ENSGALP00000014653
ENSLOCP00000012813	ENSGALP00000014639
ENSLOCP00000012881	ENSGALP00000014618
ENSLOCP00000008393	ENSGALP00000024926
ENSLOCP00000007479	ENSGALP00000042221
ENSLOCP00000016181	ENSGALP00000040670
ENSLOCP00000018710	ENSGALP00000041085
ENSLOCP00000009846	ENSGALP00000041942
ENSLOCP00000004493	ENSGALP00000010352
ENSLOCP00000013177	ENSGALP00000012875
ENSLOCP00000006816	ENSGALP00000036952
ENSLOCP00000009182	ENSGALP00000017032
ENSLOCP00000002538	ENSGALP00000020520
ENSLOCP00000001174	ENSGALP00000002398
ENSLOCP00000010487	ENSGALP00000021907
ENSLOCP00000005764	ENSGALP00000001762
ENSLOCP00000002505	ENSGALP00000025703
ENSLOCP00000014587	ENSGALP00000002927
ENSLOCP00000000026	ENSGALP00000010368
ENSLOCP00000001439	ENSGALP00000025734
ENSLOCP00000014944	ENSGALP00000022701
ENSLOCP00000018359	ENSGALP00000002647
ENSLOCP00000015529	ENSGALP00000038507
ENSLOCP00000011522	ENSGALP00000025859
ENSLOCP00000001685	ENSGALP00000012805
ENSLOCP00000002767	ENSGALP00000008146
ENSLOCP00000012439	ENSGALP00000035841
ENSLOCP00000014927	ENSGALP00000042929
ENSLOCP00000002824	ENSGALP00000003091
ENSLOCP00000016948	ENSGALP00000009979
ENSLOCP00000015618	ENSGALP00000000948
ENSLOCP00000019400	ENSGALP00000018449
ENSLOCP00000016036	ENSGALP00000013816
ENSLOCP00000012722	ENSGALP00000010783
ENSLOCP00000007311	ENSGALP00000027922
ENSLOCP00000014968	ENSGALP00000041057
ENSLOCP00000018768	ENSGALP00000042373
ENSLOCP00000004652	ENSGALP00000008671
ENSLOCP00000007368	ENSGALP00000042957
ENSLOCP00000011664	ENSGALP00000018351
ENSLOCP00000002033	ENSGALP00000004761
ENSLOCP00000004675	ENSGALP00000018715
ENSLOCP00000008004	ENSGALP00000017873
ENSLOCP00000017807	ENSGALP00000013462
ENSLOCP00000007843	ENSGALP00000010165
ENSLOCP00000001085	ENSGALP00000006733
ENSLOCP00000008187	ENSGALP00000011153
ENSLOCP00000013704	ENSGALP00000021276
ENSLOCP00000012506	ENSGALP00000042570
ENSLOCP00000006906	ENSGALP00000008969
ENSLOCP00000009732	ENSGALP00000015983
ENSLOCP00000020119	ENSGALP00000030023
ENSLOCP00000013138	ENSGALP00000039912
ENSLOCP00000002524	ENSGALP00000038684
ENSLOCP00000004941	ENSGALP00000027574
ENSLOCP00000005592	ENSGALP00000022658
ENSLOCP00000021197	ENSGALP00000024262
ENSLOCP00000020619	ENSGALP00000029867
ENSLOCP00000002996	ENSGALP00000016443
ENSLOCP00000005953	ENSGALP00000009309
ENSLOCP00000006462	ENSGALP00000009594
ENSLOCP00000006910	ENSGALP00000024609
ENSLOCP00000004423	ENSGALP00000041329
ENSLOCP00000012258	ENSGALP00000026714
ENSLOCP00000002343	ENSGALP00000007425
ENSLOCP00000010821	ENSGALP00000008802
ENSLOCP00000008742	ENSGALP00000015220
ENSLOCP00000015271	ENSGALP00000038852
ENSLOCP00000004223	ENSGALP00000016375
ENSLOCP00000001376	ENSGALP00000041628
ENSLOCP00000021340	ENSGALP00000040737
ENSLOCP00000008690	ENSGALP00000003152
ENSLOCP00000015114	ENSGALP00000000438
ENSLOCP00000009740	ENSGALP00000043346
ENSLOCP00000009610	ENSGALP00000020772
ENSLOCP00000004062	ENSGALP00000012540
ENSLOCP00000000897	ENSGALP00000014232
ENSLOCP00000012042	ENSGALP00000027119
ENSLOCP00000018767	ENSGALP00000013946
ENSLOCP00000013748	ENSGALP00000024885
ENSLOCP00000013708	ENSGALP00000024898
ENSLOCP00000015139	ENSGALP00000001718
ENSLOCP00000018993	ENSGALP00000005486
ENSLOCP00000011531	ENSGALP00000017136
ENSLOCP00000014563	ENSGALP00000008685
ENSLOCP00000007891	ENSGALP00000024258
ENSLOCP00000012893	ENSGALP00000014599
ENSLOCP00000001991	ENSGALP00000005084
ENSLOCP00000016326	ENSGALP00000021816
ENSLOCP00000017936	ENSGALP00000013808
ENSLOCP00000012621	ENSGALP00000025093
ENSLOCP00000016642	ENSGALP00000003376
ENSLOCP00000014502	ENSGALP00000019918
ENSLOCP00000019600	ENSGALP00000015132
ENSLOCP00000007197	ENSGALP00000003008
ENSLOCP00000020398	ENSGALP00000036605
ENSLOCP00000009033	ENSGALP00000038599
ENSLOCP00000003686	ENSGALP00000042187
ENSLOCP00000007012	ENSGALP00000007244
ENSLOCP00000007195	ENSGALP00000025695
ENSLOCP00000002960	ENSGALP00000019831
ENSLOCP00000017397	ENSGALP00000036803
ENSLOCP00000019918	ENSGALP00000013766
ENSLOCP00000010068	ENSGALP00000037440
ENSLOCP00000008264	ENSGALP00000025794
ENSLOCP00000017196	ENSGALP00000007955
ENSLOCP00000017289	ENSGALP00000013212
ENSLOCP00000007535	ENSGALP00000001872
ENSLOCP00000015142	ENSGALP00000005295
ENSLOCP00000012510	ENSGALP00000033423
ENSLOCP00000018742	ENSGALP00000014072
ENSLOCP00000007303	ENSGALP00000042178
ENSLOCP00000009050	ENSGALP00000032327
ENSLOCP00000015396	ENSGALP00000005154
ENSLOCP00000015678	ENSGALP00000042730
ENSLOCP00000013457	ENSGALP00000025299
ENSLOCP00000011701	ENSGALP00000012349
ENSLOCP00000019450	ENSGALP00000040907
ENSLOCP00000001638	ENSGALP00000025949
ENSLOCP00000005312	ENSGALP00000019072
ENSLOCP00000011689	ENSGALP00000018376
ENSLOCP00000009365	ENSGALP00000023706
ENSLOCP00000008931	ENSGALP00000025996
ENSLOCP00000000350	ENSGALP00000039371
ENSLOCP00000020122	ENSGALP00000017782
ENSLOCP00000018702	ENSGALP00000039853
ENSLOCP00000007667	ENSGALP00000016165
ENSLOCP00000003757	ENSGALP00000002841
ENSLOCP00000016502	ENSGALP00000025280
ENSLOCP00000007288	ENSGALP00000043256
ENSLOCP00000009894	ENSGALP00000036836
ENSLOCP00000016250	ENSGALP00000008011
ENSLOCP00000006977	ENSGALP00000001966
ENSLOCP00000014410	ENSGALP00000017365
ENSLOCP00000009297	ENSGALP00000011095
ENSLOCP00000005937	ENSGALP00000007779
ENSLOCP00000004321	ENSGALP00000014638
ENSLOCP00000012478	ENSGALP00000041616
ENSLOCP00000006559	ENSGALP00000035964
ENSLOCP00000011739	ENSGALP00000005105
ENSLOCP00000018852	ENSGALP00000022471
ENSLOCP00000002689	ENSGALP00000025256
ENSLOCP00000014733	ENSGALP00000041667
ENSLOCP00000011238	ENSGALP00000016543
ENSLOCP00000020279	ENSGALP00000015343
ENSLOCP00000011676	ENSGALP00000012399
ENSLOCP00000008323	ENSGALP00000004639
ENSLOCP00000007102	ENSGALP00000041795
ENSLOCP00000015164	ENSGALP00000042010
ENSLOCP00000021950	ENSGALP00000019896
ENSLOCP00000007229	ENSGALP00000008845
ENSLOCP00000003412	ENSGALP00000003147
ENSLOCP00000016068	ENSGALP00000033823
ENSLOCP00000005619	ENSGALP00000041743
ENSLOCP00000001957	ENSGALP00000010387
ENSLOCP00000020071	ENSGALP00000016623
ENSLOCP00000006901	ENSGALP00000033461
ENSLOCP00000004743	ENSGALP00000022179
ENSLOCP00000002913	ENSGALP00000012634
ENSLOCP00000022019	ENSGALP00000041946
ENSLOCP00000011873	ENSGALP00000023158
ENSLOCP00000017581	ENSGALP00000003993
ENSLOCP00000008284	ENSGALP00000041998
ENSLOCP00000019451	ENSGALP00000038179
ENSLOCP00000000951	ENSGALP00000014119
ENSLOCP00000005835	ENSGALP00000039475
ENSLOCP00000020086	ENSGALP00000016759
ENSLOCP00000011944	ENSGALP00000000490
ENSLOCP00000002602	ENSGALP00000010627
ENSLOCP00000011974	ENSGALP00000000418
ENSLOCP00000021254	ENSGALP00000026538
ENSLOCP00000006233	ENSGALP00000000792
ENSLOCP00000009317	ENSGALP00000006255
ENSLOCP00000015168	ENSGALP00000010746
ENSLOCP00000021356	ENSGALP00000023914
ENSLOCP00000012428	ENSGALP00000030879
ENSLOCP00000008512	ENSGALP00000038018
ENSLOCP00000003447	ENSGALP00000000701
ENSLOCP00000007330	ENSGALP00000007419
ENSLOCP00000005766	ENSGALP00000006488
ENSLOCP00000020636	ENSGALP00000015907
ENSLOCP00000001383	ENSGALP00000025637
ENSLOCP00000015270	ENSGALP00000006638
ENSLOCP00000012876	ENSGALP00000006719
ENSLOCP00000005023	ENSGALP00000018361
ENSLOCP00000021097	ENSGALP00000016008
ENSLOCP00000009061	ENSGALP00000027770
ENSLOCP00000018042	ENSGALP00000039908
ENSLOCP00000001924	ENSGALP00000016972
ENSLOCP00000020253	ENSGALP00000016511
ENSLOCP00000013056	ENSGALP00000036900
ENSLOCP00000004116	ENSGALP00000043460
ENSLOCP00000008639	ENSGALP00000015298
ENSLOCP00000012993	ENSGALP00000024636
ENSLOCP00000019060	ENSGALP00000013230
ENSLOCP00000013725	ENSGALP00000001306
ENSLOCP00000016838	ENSGALP00000010558
ENSLOCP00000011173	ENSGALP00000016878
ENSLOCP00000015087	ENSGALP00000039433
ENSLOCP00000007929	ENSGALP00000005028
ENSLOCP00000005303	ENSGALP00000002921
ENSLOCP00000005149	ENSGALP00000007002
ENSLOCP00000005091	ENSGALP00000028002
ENSLOCP00000008469	ENSGALP00000003942
ENSLOCP00000011861	ENSGALP00000010315
ENSLOCP00000002533	ENSGALP00000026123
ENSLOCP00000020351	ENSGALP00000026509
ENSLOCP00000013350	ENSGALP00000038038
ENSLOCP00000020375	ENSGALP00000016092
ENSLOCP00000019960	ENSGALP00000025658
ENSLOCP00000016824	ENSGALP00000017419
ENSLOCP00000009952	ENSGALP00000008333
ENSLOCP00000002754	ENSGALP00000042753
ENSLOCP00000017178	ENSGALP00000022155
ENSLOCP00000013694	ENSGALP00000017404
ENSLOCP00000001161	ENSGALP00000040980
ENSLOCP00000017462	ENSGALP00000013987
ENSLOCP00000009703	ENSGALP00000032036
ENSLOCP00000015354	ENSGALP00000006317
ENSLOCP00000022333	ENSGALP00000010254
ENSLOCP00000009571	ENSGALP00000015550
ENSLOCP00000001195	ENSGALP00000015440
ENSLOCP00000003820	ENSGALP00000024775
ENSLOCP00000007415	ENSGALP00000035995
ENSLOCP00000021085	ENSGALP00000025542
ENSLOCP00000013920	ENSGALP00000000558
ENSLOCP00000019529	ENSGALP00000041643
ENSLOCP00000007504	ENSGALP00000005911
ENSLOCP00000000961	ENSGALP00000021309
ENSLOCP00000021352	ENSGALP00000031103
ENSLOCP00000006318	ENSGALP00000000843
ENSLOCP00000006082	ENSGALP00000033347
ENSLOCP00000006002	ENSGALP00000042863
ENSLOCP00000021692	ENSGALP00000007758
ENSLOCP00000022459	ENSGALP00000012991
ENSLOCP00000021691	ENSGALP00000043098
ENSLOCP00000020846	ENSGALP00000017248
ENSLOCP00000011857	ENSGALP00000016081
ENSLOCP00000006197	ENSGALP00000008654
ENSLOCP00000006151	ENSGALP00000008657
ENSLOCP00000000919	ENSGALP00000034943
ENSLOCP00000006919	ENSGALP00000029144
ENSLOCP00000011317	ENSGALP00000026367
ENSLOCP00000022440	ENSGALP00000026389
ENSLOCP00000012660	ENSGALP00000014166
ENSLOCP00000009230	ENSGALP00000014164
ENSLOCP00000016180	ENSGALP00000001964
ENSLOCP00000014539	ENSGALP00000038374
ENSLOCP00000000540	ENSGALP00000041435
ENSLOCP00000004563	ENSGALP00000026339
ENSLOCP00000020393	ENSGALP00000026940
ENSLOCP00000002598	ENSGALP00000022345
ENSLOCP00000015174	ENSGALP00000039731
ENSLOCP00000009326	ENSGALP00000042770
ENSLOCP00000010362	ENSGALP00000040597
ENSLOCP00000015593	ENSGALP00000043184
ENSLOCP00000007291	ENSGALP00000008955
ENSLOCP00000014355	ENSGALP00000006931
ENSLOCP00000008872	ENSGALP00000027789
ENSLOCP00000001728	ENSGALP00000012815
ENSLOCP00000000326	ENSGALP00000008453
ENSLOCP00000019265	ENSGALP00000013267
ENSLOCP00000017566	ENSGALP00000011170
ENSLOCP00000018440	ENSGALP00000000135
ENSLOCP00000008782	ENSGALP00000017682
ENSLOCP00000001716	ENSGALP00000032783
ENSLOCP00000011931	ENSGALP00000010405
ENSLOCP00000001677	ENSGALP00000011051
ENSLOCP00000001866	ENSGALP00000015600
ENSLOCP00000001913	ENSGALP00000024514
ENSLOCP00000011416	ENSGALP00000006980
ENSLOCP00000016491	ENSGALP00000002643
ENSLOCP00000006665	ENSGALP00000009774
ENSLOCP00000014284	ENSGALP00000017861
ENSLOCP00000009461	ENSGALP00000003253
ENSLOCP00000015210	ENSGALP00000009383
ENSLOCP00000015218	ENSGALP00000040651
ENSLOCP00000007388	ENSGALP00000018216
ENSLOCP00000007597	ENSGALP00000032659
ENSLOCP00000006576	ENSGALP00000024072
ENSLOCP00000002353	ENSGALP00000039162
ENSLOCP00000004327	ENSGALP00000025193
ENSLOCP00000004189	ENSGALP00000009289
ENSLOCP00000015581	ENSGALP00000017129
ENSLOCP00000007560	ENSGALP00000005856
ENSLOCP00000004732	ENSGALP00000001390
ENSLOCP00000010462	ENSGALP00000024849
ENSLOCP00000002838	ENSGALP00000040785
ENSLOCP00000008705	ENSGALP00000027812
ENSLOCP00000005850	ENSGALP00000035733
ENSLOCP00000016350	ENSGALP00000037537
ENSLOCP00000008739	ENSGALP00000038883
ENSLOCP00000006421	ENSGALP00000041545
ENSLOCP00000009064	ENSGALP00000026603
ENSLOCP00000006580	ENSGALP00000013381
ENSLOCP00000018624	ENSGALP00000022861
ENSLOCP00000012190	ENSGALP00000004423
ENSLOCP00000013987	ENSGALP00000017600
ENSLOCP00000016999	ENSGALP00000017243
ENSLOCP00000009137	ENSGALP00000004775
ENSLOCP00000014129	ENSGALP00000019596
ENSLOCP00000014931	ENSGALP00000040936
ENSLOCP00000015917	ENSGALP00000011192
ENSLOCP00000010552	ENSGALP00000005601
ENSLOCP00000014081	ENSGALP00000020051
ENSLOCP00000021429	ENSGALP00000019837
ENSLOCP00000021090	ENSGALP00000043385
ENSLOCP00000022026	ENSGALP00000004030
ENSLOCP00000012280	ENSGALP00000004234
ENSLOCP00000018659	ENSGALP00000036889
ENSLOCP00000005298	ENSGALP00000019086
ENSLOCP00000013893	ENSGALP00000020041
ENSLOCP00000014241	ENSGALP00000039533
ENSLOCP00000019891	ENSGALP00000043172
ENSLOCP00000015980	ENSGALP00000014887
ENSLOCP00000013432	ENSGALP00000013528
ENSLOCP00000005097	ENSGALP00000004936
ENSLOCP00000012580	ENSGALP00000007663
ENSLOCP00000006953	ENSGALP00000023820
ENSLOCP00000003565	ENSGALP00000033857
ENSLOCP00000003318	ENSGALP00000024272
ENSLOCP00000021144	ENSGALP00000025661
ENSLOCP00000010429	ENSGALP00000042784
ENSLOCP00000021837	ENSGALP00000041562
ENSLOCP00000008438	ENSGALP00000032290
ENSLOCP00000022197	ENSGALP00000031203
ENSLOCP00000007387	ENSGALP00000024517
ENSLOCP00000018686	ENSGALP00000020806
ENSLOCP00000007069	ENSGALP00000027828
ENSLOCP00000001710	ENSGALP00000014813
ENSLOCP00000012600	ENSGALP00000039251
ENSLOCP00000012292	ENSGALP00000026702
ENSLOCP00000016783	ENSGALP00000031563
ENSLOCP00000002721	ENSGALP00000007158
ENSLOCP00000019996	ENSGALP00000016303
ENSLOCP00000003106	ENSGALP00000007750
ENSLOCP00000014995	ENSGALP00000015978
ENSLOCP00000005102	ENSGALP00000005791
ENSLOCP00000009686	ENSGALP00000023303
ENSLOCP00000001440	ENSGALP00000042674
ENSLOCP00000015017	ENSGALP00000001903
ENSLOCP00000014924	ENSGALP00000011809
ENSLOCP00000014791	ENSGALP00000004508
ENSLOCP00000014651	ENSGALP00000018139
ENSLOCP00000008744	ENSGALP00000032623
ENSLOCP00000004775	ENSGALP00000007263
ENSLOCP00000004912	ENSGALP00000025120
ENSLOCP00000019570	ENSGALP00000026768
ENSLOCP00000006513	ENSGALP00000024806
ENSLOCP00000012804	ENSGALP00000003242
ENSLOCP00000004513	ENSGALP00000009070
ENSLOCP00000014622	ENSGALP00000001016
ENSLOCP00000016935	ENSGALP00000010066
ENSLOCP00000003354	ENSGALP00000040780
ENSLOCP00000006590	ENSGALP00000005695
ENSLOCP00000013208	ENSGALP00000011232
ENSLOCP00000007383	ENSGALP00000010012
ENSLOCP00000015516	ENSGALP00000020984
ENSLOCP00000005158	ENSGALP00000013824
ENSLOCP00000008254	ENSGALP00000028981
ENSLOCP00000000642	ENSGALP00000011458
ENSLOCP00000012380	ENSGALP00000021770
ENSLOCP00000007170	ENSGALP00000023872
ENSLOCP00000015944	ENSGALP00000009653
ENSLOCP00000009691	ENSGALP00000005096
ENSLOCP00000018038	ENSGALP00000039922
ENSLOCP00000021343	ENSGALP00000031100
ENSLOCP00000011711	ENSGALP00000010786
ENSLOCP00000015118	ENSGALP00000025929
ENSLOCP00000010911	ENSGALP00000018561
ENSLOCP00000020687	ENSGALP00000026599
ENSLOCP00000018481	ENSGALP00000011572
ENSLOCP00000020035	ENSGALP00000025563
ENSLOCP00000005614	ENSGALP00000012999
ENSLOCP00000014986	ENSGALP00000035999
ENSLOCP00000005829	ENSGALP00000011768
ENSLOCP00000005394	ENSGALP00000004246
ENSLOCP00000007087	ENSGALP00000003126
ENSLOCP00000017221	ENSGALP00000007982
ENSLOCP00000011149	ENSGALP00000016384
ENSLOCP00000020871	ENSGALP00000013683
ENSLOCP00000002017	ENSGALP00000027611
ENSLOCP00000017200	ENSGALP00000022180
ENSLOCP00000012161	ENSGALP00000026733
ENSLOCP00000015840	ENSGALP00000036695
ENSLOCP00000001858	ENSGALP00000041564
ENSLOCP00000019334	ENSGALP00000005812
ENSLOCP00000018814	ENSGALP00000010977
ENSLOCP00000002053	ENSGALP00000024466
ENSLOCP00000015241	ENSGALP00000032493
ENSLOCP00000018848	ENSGALP00000041907
ENSLOCP00000015507	ENSGALP00000037978
ENSLOCP00000009280	ENSGALP00000041835
ENSLOCP00000013534	ENSGALP00000037439
ENSLOCP00000018148	ENSGALP00000008824
ENSLOCP00000013277	ENSGALP00000035658
ENSLOCP00000001226	ENSGALP00000003954
ENSLOCP00000004742	ENSGALP00000000999
ENSLOCP00000001048	ENSGALP00000008530
ENSLOCP00000014026	ENSGALP00000015333
ENSLOCP00000016021	ENSGALP00000014623
ENSLOCP00000012499	ENSGALP00000036444
ENSLOCP00000020600	ENSGALP00000026501
ENSLOCP00000013635	ENSGALP00000023902
ENSLOCP00000001128	ENSGALP00000008724
ENSLOCP00000006646	ENSGALP00000014155
ENSLOCP00000008048	ENSGALP00000022017
ENSLOCP00000006680	ENSGALP00000014175
ENSLOCP00000004797	ENSGALP00000006772
ENSLOCP00000010757	ENSGALP00000041896
ENSLOCP00000016407	ENSGALP00000007631
ENSLOCP00000009355	ENSGALP00000023600
ENSLOCP00000005141	ENSGALP00000008499
ENSLOCP00000001294	ENSGALP00000010965
ENSLOCP00000004307	ENSGALP00000021401
ENSLOCP00000001946	ENSGALP00000019932
ENSLOCP00000005364	ENSGALP00000019608
ENSLOCP00000018421	ENSGALP00000043251
ENSLOCP00000012394	ENSGALP00000026179
ENSLOCP00000009385	ENSGALP00000003359
ENSLOCP00000003957	ENSGALP00000002590
ENSLOCP00000014610	ENSGALP00000018109
ENSLOCP00000016620	ENSGALP00000002315
ENSLOCP00000021285	ENSGALP00000026378
ENSLOCP00000006312	ENSGALP00000009531
ENSLOCP00000007097	ENSGALP00000024567
ENSLOCP00000005246	ENSGALP00000008235
ENSLOCP00000006314	ENSGALP00000009155
ENSLOCP00000018542	ENSGALP00000041987
ENSLOCP00000004312	ENSGALP00000043009
ENSLOCP00000002395	ENSGALP00000016852
ENSLOCP00000006166	ENSGALP00000008433
ENSLOCP00000019794	ENSGALP00000034906
ENSLOCP00000015390	ENSGALP00000009571
ENSLOCP00000014209	ENSGALP00000042484
ENSLOCP00000014074	ENSGALP00000015396
ENSLOCP00000018579	ENSGALP00000005158
ENSLOCP00000014940	ENSGALP00000020284
ENSLOCP00000011939	ENSGALP00000006680
ENSLOCP00000020249	ENSGALP00000016523
ENSLOCP00000014690	ENSGALP00000019318
ENSLOCP00000009564	ENSGALP00000012171
ENSLOCP00000013439	ENSGALP00000037522
ENSLOCP00000010880	ENSGALP00000017191
ENSLOCP00000020092	ENSGALP00000014787
ENSLOCP00000010906	ENSGALP00000017195
ENSLOCP00000015127	ENSGALP00000014283
ENSLOCP00000019257	ENSGALP00000023270
ENSLOCP00000019424	ENSGALP00000018176
ENSLOCP00000018657	ENSGALP00000005119
ENSLOCP00000006052	ENSGALP00000007153
ENSLOCP00000015684	ENSGALP00000023510
ENSLOCP00000014045	ENSGALP00000019684
ENSLOCP00000011994	ENSGALP00000000400
ENSLOCP00000002555	ENSGALP00000010605
ENSLOCP00000008498	ENSGALP00000024104
ENSLOCP00000019471	ENSGALP00000041392
ENSLOCP00000003232	ENSGALP00000041784
ENSLOCP00000016288	ENSGALP00000000885
ENSLOCP00000006752	ENSGALP00000040383
ENSLOCP00000014493	ENSGALP00000041005
ENSLOCP00000006776	ENSGALP00000003616
ENSLOCP00000011554	ENSGALP00000016266
ENSLOCP00000004686	ENSGALP00000016189
ENSLOCP00000002982	ENSGALP00000041524
ENSLOCP00000002435	ENSGALP00000009976
ENSLOCP00000002142	ENSGALP00000010189
ENSLOCP00000004486	ENSGALP00000014509
ENSLOCP00000020865	ENSGALP00000021127
ENSLOCP00000006073	ENSGALP00000038436
ENSLOCP00000004216	ENSGALP00000043390
ENSLOCP00000011392	ENSGALP00000021740
ENSLOCP00000005780	ENSGALP00000006353
ENSLOCP00000013444	ENSGALP00000015756
ENSLOCP00000004245	ENSGALP00000005007
ENSLOCP00000002410	ENSGALP00000039774
ENSLOCP00000020353	ENSGALP00000036097
ENSLOCP00000001422	ENSGALP00000022390
ENSLOCP00000002766	ENSGALP00000005123
ENSLOCP00000008981	ENSGALP00000026648
ENSLOCP00000021105	ENSGALP00000025506
ENSLOCP00000011756	ENSGALP00000027827
ENSLOCP00000013852	ENSGALP00000004350
ENSLOCP00000016630	ENSGALP00000002001
ENSLOCP00000016613	ENSGALP00000003058
ENSLOCP00000021077	ENSGALP00000023887
ENSLOCP00000006720	ENSGALP00000005381
ENSLOCP00000013580	ENSGALP00000001096
ENSLOCP00000015574	ENSGALP00000017170
ENSLOCP00000011356	ENSGALP00000025880
ENSLOCP00000018581	ENSGALP00000039913
ENSLOCP00000020012	ENSGALP00000022616
ENSLOCP00000018060	ENSGALP00000003891
ENSLOCP00000004617	ENSGALP00000041327
ENSLOCP00000020918	ENSGALP00000041204
ENSLOCP00000005197	ENSGALP00000001262
ENSLOCP00000006147	ENSGALP00000040623
ENSLOCP00000020514	ENSGALP00000024627
ENSLOCP00000009204	ENSGALP00000027757
ENSLOCP00000018363	ENSGALP00000009047
ENSLOCP00000007825	ENSGALP00000003646
ENSLOCP00000014420	ENSGALP00000006934
ENSLOCP00000017138	ENSGALP00000022108
ENSLOCP00000010866	ENSGALP00000027552
ENSLOCP00000013813	ENSGALP00000023284
ENSLOCP00000008268	ENSGALP00000017952
ENSLOCP00000006833	ENSGALP00000021824
ENSLOCP00000014521	ENSGALP00000005423
ENSLOCP00000013780	ENSGALP00000017115
ENSLOCP00000011952	ENSGALP00000023190
ENSLOCP00000003536	ENSGALP00000036966
ENSLOCP00000002462	ENSGALP00000019366
ENSLOCP00000010352	ENSGALP00000027492
ENSLOCP00000010399	ENSGALP00000005475
ENSLOCP00000010461	ENSGALP00000033676
ENSLOCP00000004103	ENSGALP00000038334
ENSLOCP00000016785	ENSGALP00000009526
ENSLOCP00000012901	ENSGALP00000027391
ENSLOCP00000015046	ENSGALP00000004823
ENSLOCP00000006063	ENSGALP00000009970
ENSLOCP00000004934	ENSGALP00000007314
ENSLOCP00000003268	ENSGALP00000001312
ENSLOCP00000010961	ENSGALP00000016076
ENSLOCP00000017973	ENSGALP00000013681
ENSLOCP00000009824	ENSGALP00000013190
ENSLOCP00000002054	ENSGALP00000003342
ENSLOCP00000012553	ENSGALP00000039305
ENSLOCP00000013557	ENSGALP00000001702
ENSLOCP00000015946	ENSGALP00000023025
ENSLOCP00000002415	ENSGALP00000036860
ENSLOCP00000015732	ENSGALP00000019012
ENSLOCP00000018931	ENSGALP00000017453
ENSLOCP00000003184	ENSGALP00000004490
ENSLOCP00000007073	ENSGALP00000007139
ENSLOCP00000013157	ENSGALP00000025348
ENSLOCP00000005891	ENSGALP00000002228
ENSLOCP00000004021	ENSGALP00000001051
ENSLOCP00000021346	ENSGALP00000023938
ENSLOCP00000011692	ENSGALP00000041541
ENSLOCP00000008192	ENSGALP00000002189
ENSLOCP00000014152	ENSGALP00000020696
ENSLOCP00000004829	ENSGALP00000041101
ENSLOCP00000022344	ENSGALP00000043364
ENSLOCP00000009493	ENSGALP00000003111
ENSLOCP00000002091	ENSGALP00000011635
ENSLOCP00000013821	ENSGALP00000027988
ENSLOCP00000006865	ENSGALP00000006566
ENSLOCP00000008158	ENSGALP00000003371
ENSLOCP00000006282	ENSGALP00000041951
ENSLOCP00000016647	ENSGALP00000001973
ENSLOCP00000014265	ENSGALP00000043342
ENSLOCP00000001088	ENSGALP00000027954
ENSLOCP00000007972	ENSGALP00000000971
ENSLOCP00000012659	ENSGALP00000027436
ENSLOCP00000019836	ENSGALP00000042241
ENSLOCP00000002490	ENSGALP00000007155
ENSLOCP00000020010	ENSGALP00000022613
ENSLOCP00000010775	ENSGALP00000022667
ENSLOCP00000015109	ENSGALP00000041630
ENSLOCP00000008065	ENSGALP00000011899
ENSLOCP00000017193	ENSGALP00000007931
ENSLOCP00000020327	ENSGALP00000020491
ENSLOCP00000019206	ENSGALP00000015290
ENSLOCP00000019204	ENSGALP00000015287
ENSLOCP00000007720	ENSGALP00000024623
ENSLOCP00000017719	ENSGALP00000042077
ENSLOCP00000013469	ENSGALP00000007246
ENSLOCP00000015453	ENSGALP00000019534
ENSLOCP00000015435	ENSGALP00000008383
ENSLOCP00000000119	ENSGALP00000008417
ENSLOCP00000021274	ENSGALP00000042275
ENSLOCP00000011203	ENSGALP00000042481
ENSLOCP00000014097	ENSGALP00000000142
ENSLOCP00000018793	ENSGALP00000020598
ENSLOCP00000018047	ENSGALP00000013730
ENSLOCP00000008415	ENSGALP00000018081
ENSLOCP00000012528	ENSGALP00000010423
ENSLOCP00000013203	ENSGALP00000016689
ENSLOCP00000021455	ENSGALP00000022444
ENSLOCP00000021611	ENSGALP00000043426
ENSLOCP00000022463	ENSGALP00000009161
ENSLOCP00000014382	ENSGALP00000016142
ENSLOCP00000016275	ENSGALP00000020819
ENSLOCP00000020250	ENSGALP00000016521
ENSLOCP00000019502	ENSGALP00000013157
ENSLOCP00000001476	ENSGALP00000020312
ENSLOCP00000016610	ENSGALP00000025229
ENSLOCP00000016439	ENSGALP00000012961
ENSLOCP00000004843	ENSGALP00000009899
ENSLOCP00000020210	ENSGALP00000022298
ENSLOCP00000015259	ENSGALP00000006172
ENSLOCP00000001966	ENSGALP00000027609
ENSLOCP00000019881	ENSGALP00000012750
ENSLOCP00000007611	ENSGALP00000001660
ENSLOCP00000008548	ENSGALP00000005649
ENSLOCP00000010811	ENSGALP00000021516
ENSLOCP00000004796	ENSGALP00000026030
ENSLOCP00000021114	ENSGALP00000020927
ENSLOCP00000008320	ENSGALP00000033974
ENSLOCP00000001519	ENSGALP00000030056
ENSLOCP00000012127	ENSGALP00000012678
ENSLOCP00000004285	ENSGALP00000006494
ENSLOCP00000015645	ENSGALP00000007102
ENSLOCP00000020466	ENSGALP00000017154
ENSLOCP00000012680	ENSGALP00000035850
ENSLOCP00000013769	ENSGALP00000019779
ENSLOCP00000019778	ENSGALP00000038747
ENSLOCP00000001896	ENSGALP00000019969
ENSLOCP00000005698	ENSGALP00000019650
ENSLOCP00000013022	ENSGALP00000027022
ENSLOCP00000018225	ENSGALP00000014376
ENSLOCP00000017251	ENSGALP00000022268
ENSLOCP00000012008	ENSGALP00000006474
ENSLOCP00000003166	ENSGALP00000020364
ENSLOCP00000016220	ENSGALP00000002014
ENSLOCP00000007447	ENSGALP00000039652
ENSLOCP00000010214	ENSGALP00000015051
ENSLOCP00000020386	ENSGALP00000035888
ENSLOCP00000015394	ENSGALP00000019178
ENSLOCP00000003200	ENSGALP00000011711
ENSLOCP00000007566	ENSGALP00000002699
ENSLOCP00000008944	ENSGALP00000002030
ENSLOCP00000008720	ENSGALP00000038901
ENSLOCP00000010825	ENSGALP00000027407
ENSLOCP00000021363	ENSGALP00000041622
ENSLOCP00000013066	ENSGALP00000007181
ENSLOCP00000019452	ENSGALP00000015000
ENSLOCP00000017482	ENSGALP00000015485
ENSLOCP00000002244	ENSGALP00000022199
ENSLOCP00000018826	ENSGALP00000010910
ENSLOCP00000002700	ENSGALP00000022580
ENSLOCP00000005772	ENSGALP00000010140
ENSLOCP00000000144	ENSGALP00000008427
ENSLOCP00000016664	ENSGALP00000013710
ENSLOCP00000006291	ENSGALP00000024723
ENSLOCP00000004055	ENSGALP00000010929
ENSLOCP00000013687	ENSGALP00000024142
ENSLOCP00000017492	ENSGALP00000013709
ENSLOCP00000000942	ENSGALP00000041636
ENSLOCP00000002058	ENSGALP00000006431
ENSLOCP00000013578	ENSGALP00000016926
ENSLOCP00000019728	ENSGALP00000015071
ENSLOCP00000019243	ENSGALP00000016706
ENSLOCP00000008230	ENSGALP00000040722
ENSLOCP00000002359	ENSGALP00000007382
ENSLOCP00000013928	ENSGALP00000020344
ENSLOCP00000014391	ENSGALP00000020022
ENSLOCP00000001548	ENSGALP00000006671
ENSLOCP00000006866	ENSGALP00000043246
ENSLOCP00000001179	ENSGALP00000006365
ENSLOCP00000019606	ENSGALP00000041702
ENSLOCP00000016175	ENSGALP00000017201
ENSLOCP00000011913	ENSGALP00000023169
ENSLOCP00000009259	ENSGALP00000035839
ENSLOCP00000019431	ENSGALP00000040812
ENSLOCP00000011790	ENSGALP00000024377
ENSLOCP00000008410	ENSGALP00000006378
ENSLOCP00000018147	ENSGALP00000013993
ENSLOCP00000020745	ENSGALP00000014741
ENSLOCP00000009799	ENSGALP00000026933
ENSLOCP00000004751	ENSGALP00000024760
ENSLOCP00000009694	ENSGALP00000023916
ENSLOCP00000020417	ENSGALP00000024778
ENSLOCP00000010780	ENSGALP00000016204
ENSLOCP00000000863	ENSGALP00000042038
ENSLOCP00000005421	ENSGALP00000041380
ENSLOCP00000009414	ENSGALP00000015559
ENSLOCP00000002148	ENSGALP00000018802
ENSLOCP00000012466	ENSGALP00000013782
ENSLOCP00000013666	ENSGALP00000017392
ENSLOCP00000002975	ENSGALP00000002109
ENSLOCP00000000855	ENSGALP00000035933
ENSLOCP00000001511	ENSGALP00000028353
ENSLOCP00000007365	ENSGALP00000006798
ENSLOCP00000013844	ENSGALP00000020315
ENSLOCP00000015217	ENSGALP00000004473
ENSLOCP00000004990	ENSGALP00000010093
ENSLOCP00000017165	ENSGALP00000006162
ENSLOCP00000011269	ENSGALP00000020574
ENSLOCP00000011596	ENSGALP00000009323
ENSLOCP00000012872	ENSGALP00000023825
ENSLOCP00000000179	ENSGALP00000032851
ENSLOCP00000019104	ENSGALP00000017255
ENSLOCP00000010577	ENSGALP00000027189
ENSLOCP00000002368	ENSGALP00000027658
ENSLOCP00000007989	ENSGALP00000024921
ENSLOCP00000006343	ENSGALP00000001485
ENSLOCP00000017547	ENSGALP00000043116
ENSLOCP00000008470	ENSGALP00000024006
ENSLOCP00000020139	ENSGALP00000006352
ENSLOCP00000015134	ENSGALP00000020005
ENSLOCP00000015669	ENSGALP00000043142
ENSLOCP00000021906	ENSGALP00000024696
ENSLOCP00000021517	ENSGALP00000007937
ENSLOCP00000021584	ENSGALP00000013147
ENSLOCP00000003154	ENSGALP00000004609
ENSLOCP00000007260	ENSGALP00000023859
ENSLOCP00000008474	ENSGALP00000015059
ENSLOCP00000013192	ENSGALP00000036014
ENSLOCP00000015949	ENSGALP00000036811
ENSLOCP00000018813	ENSGALP00000018382
ENSLOCP00000020235	ENSGALP00000031284
ENSLOCP00000012321	ENSGALP00000019417
ENSLOCP00000020266	ENSGALP00000015303
ENSLOCP00000018171	ENSGALP00000007553
ENSLOCP00000009086	ENSGALP00000007415
ENSLOCP00000006041	ENSGALP00000000694
ENSLOCP00000020476	ENSGALP00000036465
ENSLOCP00000005884	ENSGALP00000041070
ENSLOCP00000010448	ENSGALP00000008938
ENSLOCP00000012832	ENSGALP00000024815
ENSLOCP00000018835	ENSGALP00000010707
ENSLOCP00000014771	ENSGALP00000000494
ENSLOCP00000006432	ENSGALP00000010010
ENSLOCP00000015038	ENSGALP00000001221
ENSLOCP00000021103	ENSGALP00000015985
ENSLOCP00000004138	ENSGALP00000015568
ENSLOCP00000006321	ENSGALP00000041851
ENSLOCP00000002997	ENSGALP00000001055
ENSLOCP00000011543	ENSGALP00000024333
ENSLOCP00000005568	ENSGALP00000022126
ENSLOCP00000008994	ENSGALP00000012980
ENSLOCP00000016841	ENSGALP00000039222
ENSLOCP00000013144	ENSGALP00000013618
ENSLOCP00000011198	ENSGALP00000016315
ENSLOCP00000002924	ENSGALP00000026904
ENSLOCP00000009131	ENSGALP00000001832
ENSLOCP00000011088	ENSGALP00000016398
ENSLOCP00000003848	ENSGALP00000011947
ENSLOCP00000016334	ENSGALP00000033069
ENSLOCP00000013862	ENSGALP00000002091
ENSLOCP00000012716	ENSGALP00000039428
ENSLOCP00000009103	ENSGALP00000017056
ENSLOCP00000013263	ENSGALP00000012264
ENSLOCP00000018390	ENSGALP00000013675
ENSLOCP00000006356	ENSGALP00000025503
ENSLOCP00000021100	ENSGALP00000025502
ENSLOCP00000007328	ENSGALP00000018269
ENSLOCP00000016533	ENSGALP00000003731
ENSLOCP00000022043	ENSGALP00000000545
ENSLOCP00000009591	ENSGALP00000005794
ENSLOCP00000012962	ENSGALP00000024208
ENSLOCP00000010940	ENSGALP00000016102
ENSLOCP00000017970	ENSGALP00000013722
ENSLOCP00000021883	ENSGALP00000027276
ENSLOCP00000006231	ENSGALP00000002020
ENSLOCP00000014705	ENSGALP00000038139
ENSLOCP00000012555	ENSGALP00000026395
ENSLOCP00000007851	ENSGALP00000041715
ENSLOCP00000011031	ENSGALP00000022085
ENSLOCP00000013015	ENSGALP00000004015
ENSLOCP00000009970	ENSGALP00000003277
ENSLOCP00000008352	ENSGALP00000024504
ENSLOCP00000009784	ENSGALP00000020417
ENSLOCP00000006336	ENSGALP00000010467
ENSLOCP00000017095	ENSGALP00000012899
ENSLOCP00000007446	ENSGALP00000017306
ENSLOCP00000005005	ENSGALP00000027569
ENSLOCP00000005932	ENSGALP00000024954
ENSLOCP00000006044	ENSGALP00000009213
ENSLOCP00000006463	ENSGALP00000001412
ENSLOCP00000008852	ENSGALP00000011399
ENSLOCP00000015221	ENSGALP00000023225
ENSLOCP00000018408	ENSGALP00000004917
ENSLOCP00000020313	ENSGALP00000014328
ENSLOCP00000021601	ENSGALP00000013850
ENSLOCP00000017192	ENSGALP00000011677
ENSLOCP00000012682	ENSGALP00000027438
ENSLOCP00000004815	ENSGALP00000008268
ENSLOCP00000000652	ENSGALP00000014383
ENSLOCP00000018950	ENSGALP00000014935
ENSLOCP00000020285	ENSGALP00000015358
ENSLOCP00000010889	ENSGALP00000016156
ENSLOCP00000007559	ENSGALP00000005982
ENSLOCP00000012730	ENSGALP00000005199
ENSLOCP00000014307	ENSGALP00000003428
ENSLOCP00000006418	ENSGALP00000006999
ENSLOCP00000015333	ENSGALP00000005059
ENSLOCP00000014052	ENSGALP00000037170
ENSLOCP00000018771	ENSGALP00000020620
ENSLOCP00000020453	ENSGALP00000014001
ENSLOCP00000001038	ENSGALP00000025245
ENSLOCP00000018806	ENSGALP00000039758
ENSLOCP00000019871	ENSGALP00000020138
[truncated: 7,665 more rows]
