# Supplementary material for: Reconstruction of proto-vertebrate, proto-cyclostome and proto-gnathostome genomes provides new insights into early vertebrate evolution
Source: Nat Commun. 2021 Jul 23;12:4489. doi: 10.1038/s41467-021-24573-z (PMC8302630; doi:10.1038/s41467-021-24573-z)
Supplement: Supplementary file 4 — Supplementary Data 1 [file 41467_2021_24573_MOESM4_ESM.zip › SuppData1/orthologs/LEPOC-GASAC.txt]

ENSLOCP00000011371	ENSGACP00000024945
ENSLOCP00000009128	ENSGACP00000003450
ENSLOCP00000003817	ENSGACP00000018304
ENSLOCP00000003817	ENSGACP00000003045
ENSLOCP00000018009	ENSGACP00000026872
ENSLOCP00000021014	ENSGACP00000008784
ENSLOCP00000007024	ENSGACP00000027282
ENSLOCP00000007725	ENSGACP00000017512
ENSLOCP00000009060	ENSGACP00000003444
ENSLOCP00000011549	ENSGACP00000027655
ENSLOCP00000018593	ENSGACP00000015229
ENSLOCP00000011472	ENSGACP00000013204
ENSLOCP00000013012	ENSGACP00000018412
ENSLOCP00000009147	ENSGACP00000004939
ENSLOCP00000020429	ENSGACP00000007033
ENSLOCP00000017457	ENSGACP00000017057
ENSLOCP00000013339	ENSGACP00000015909
ENSLOCP00000019200	ENSGACP00000012136
ENSLOCP00000006554	ENSGACP00000004873
ENSLOCP00000003596	ENSGACP00000002806
ENSLOCP00000003596	ENSGACP00000023126
ENSLOCP00000010127	ENSGACP00000013826
ENSLOCP00000017832	ENSGACP00000025635
ENSLOCP00000019587	ENSGACP00000026047
ENSLOCP00000004161	ENSGACP00000004170
ENSLOCP00000007780	ENSGACP00000000014
ENSLOCP00000017232	ENSGACP00000010389
ENSLOCP00000016944	ENSGACP00000008196
ENSLOCP00000018831	ENSGACP00000022876
ENSLOCP00000009530	ENSGACP00000020510
ENSLOCP00000008728	ENSGACP00000010533
ENSLOCP00000020915	ENSGACP00000012075
ENSLOCP00000005280	ENSGACP00000004209
ENSLOCP00000013773	ENSGACP00000025947
ENSLOCP00000010078	ENSGACP00000000488
ENSLOCP00000015968	ENSGACP00000021405
ENSLOCP00000007610	ENSGACP00000013531
ENSLOCP00000004672	ENSGACP00000026980
ENSLOCP00000020267	ENSGACP00000014122
ENSLOCP00000020273	ENSGACP00000014108
ENSLOCP00000010732	ENSGACP00000021962
ENSLOCP00000016575	ENSGACP00000022891
ENSLOCP00000016575	ENSGACP00000024574
ENSLOCP00000006610	ENSGACP00000017005
ENSLOCP00000007870	ENSGACP00000015493
ENSLOCP00000007870	ENSGACP00000004288
ENSLOCP00000007227	ENSGACP00000018787
ENSLOCP00000012214	ENSGACP00000013822
ENSLOCP00000012214	ENSGACP00000024909
ENSLOCP00000008648	ENSGACP00000002402
ENSLOCP00000007649	ENSGACP00000013540
ENSLOCP00000007649	ENSGACP00000012095
ENSLOCP00000000762	ENSGACP00000013490
ENSLOCP00000012473	ENSGACP00000020058
ENSLOCP00000019175	ENSGACP00000025883
ENSLOCP00000012015	ENSGACP00000005703
ENSLOCP00000001624	ENSGACP00000020860
ENSLOCP00000001624	ENSGACP00000006974
ENSLOCP00000000941	ENSGACP00000022084
ENSLOCP00000001262	ENSGACP00000022648
ENSLOCP00000007089	ENSGACP00000014759
ENSLOCP00000017180	ENSGACP00000006839
ENSLOCP00000017180	ENSGACP00000022315
ENSLOCP00000007201	ENSGACP00000016761
ENSLOCP00000005887	ENSGACP00000011561
ENSLOCP00000005887	ENSGACP00000002990
ENSLOCP00000003218	ENSGACP00000010471
ENSLOCP00000005999	ENSGACP00000021969
ENSLOCP00000020663	ENSGACP00000025513
ENSLOCP00000014860	ENSGACP00000025845
ENSLOCP00000019922	ENSGACP00000023903
ENSLOCP00000013825	ENSGACP00000005981
ENSLOCP00000010959	ENSGACP00000017996
ENSLOCP00000012282	ENSGACP00000011089
ENSLOCP00000017952	ENSGACP00000019294
ENSLOCP00000008038	ENSGACP00000009755
ENSLOCP00000010721	ENSGACP00000015915
ENSLOCP00000021480	ENSGACP00000013498
ENSLOCP00000002287	ENSGACP00000013505
ENSLOCP00000018849	ENSGACP00000023103
ENSLOCP00000012061	ENSGACP00000002295
ENSLOCP00000009990	ENSGACP00000018209
ENSLOCP00000003317	ENSGACP00000012521
ENSLOCP00000011989	ENSGACP00000004603
ENSLOCP00000020953	ENSGACP00000016002
ENSLOCP00000015226	ENSGACP00000004546
ENSLOCP00000018208	ENSGACP00000011567
ENSLOCP00000019753	ENSGACP00000013013
ENSLOCP00000012353	ENSGACP00000006206
ENSLOCP00000004132	ENSGACP00000019496
ENSLOCP00000006157	ENSGACP00000022493
ENSLOCP00000006157	ENSGACP00000015690
ENSLOCP00000010044	ENSGACP00000021682
ENSLOCP00000018214	ENSGACP00000011590
ENSLOCP00000020601	ENSGACP00000026389
ENSLOCP00000005255	ENSGACP00000013724
ENSLOCP00000007900	ENSGACP00000004274
ENSLOCP00000007900	ENSGACP00000015475
ENSLOCP00000015688	ENSGACP00000017407
ENSLOCP00000010023	ENSGACP00000007063
ENSLOCP00000006473	ENSGACP00000007544
ENSLOCP00000004830	ENSGACP00000013968
ENSLOCP00000020756	ENSGACP00000015931
ENSLOCP00000013047	ENSGACP00000009933
ENSLOCP00000016356	ENSGACP00000005141
ENSLOCP00000012360	ENSGACP00000023842
ENSLOCP00000011681	ENSGACP00000007915
ENSLOCP00000011681	ENSGACP00000013351
ENSLOCP00000018637	ENSGACP00000022780
ENSLOCP00000014277	ENSGACP00000009128
ENSLOCP00000016536	ENSGACP00000005129
ENSLOCP00000007849	ENSGACP00000012449
ENSLOCP00000008437	ENSGACP00000005885
ENSLOCP00000014423	ENSGACP00000009355
ENSLOCP00000020956	ENSGACP00000008256
ENSLOCP00000013775	ENSGACP00000021278
ENSLOCP00000004341	ENSGACP00000024121
ENSLOCP00000017705	ENSGACP00000014218
ENSLOCP00000010892	ENSGACP00000008788
ENSLOCP00000006526	ENSGACP00000012624
ENSLOCP00000001142	ENSGACP00000006233
ENSLOCP00000007583	ENSGACP00000018261
ENSLOCP00000017090	ENSGACP00000015509
ENSLOCP00000004907	ENSGACP00000022347
ENSLOCP00000006346	ENSGACP00000007046
ENSLOCP00000017659	ENSGACP00000017631
ENSLOCP00000000889	ENSGACP00000016853
ENSLOCP00000020036	ENSGACP00000010215
ENSLOCP00000008734	ENSGACP00000007839
ENSLOCP00000014576	ENSGACP00000024328
ENSLOCP00000005356	ENSGACP00000002797
ENSLOCP00000005356	ENSGACP00000008850
ENSLOCP00000005033	ENSGACP00000003106
ENSLOCP00000004761	ENSGACP00000003687
ENSLOCP00000000938	ENSGACP00000012330
ENSLOCP00000006533	ENSGACP00000013891
ENSLOCP00000006533	ENSGACP00000015752
ENSLOCP00000006691	ENSGACP00000019427
ENSLOCP00000001361	ENSGACP00000024876
ENSLOCP00000006948	ENSGACP00000012938
ENSLOCP00000006948	ENSGACP00000010785
ENSLOCP00000007874	ENSGACP00000005558
ENSLOCP00000013471	ENSGACP00000011056
ENSLOCP00000019945	ENSGACP00000011849
ENSLOCP00000019945	ENSGACP00000015166
ENSLOCP00000001954	ENSGACP00000023914
ENSLOCP00000001954	ENSGACP00000004412
ENSLOCP00000001962	ENSGACP00000013838
ENSLOCP00000002578	ENSGACP00000010614
ENSLOCP00000009983	ENSGACP00000000678
ENSLOCP00000019179	ENSGACP00000004693
ENSLOCP00000012953	ENSGACP00000008325
ENSLOCP00000021847	ENSGACP00000002669
ENSLOCP00000007340	ENSGACP00000007346
ENSLOCP00000005920	ENSGACP00000022578
ENSLOCP00000016604	ENSGACP00000000019
ENSLOCP00000016604	ENSGACP00000003509
ENSLOCP00000019609	ENSGACP00000025019
ENSLOCP00000009405	ENSGACP00000003466
ENSLOCP00000019306	ENSGACP00000016521
ENSLOCP00000011895	ENSGACP00000023637
ENSLOCP00000006448	ENSGACP00000011213
ENSLOCP00000011962	ENSGACP00000024426
ENSLOCP00000011240	ENSGACP00000023031
ENSLOCP00000006499	ENSGACP00000010089
ENSLOCP00000009471	ENSGACP00000012027
ENSLOCP00000007628	ENSGACP00000007945
ENSLOCP00000005310	ENSGACP00000003980
ENSLOCP00000002972	ENSGACP00000020505
ENSLOCP00000009910	ENSGACP00000000125
ENSLOCP00000009918	ENSGACP00000008514
ENSLOCP00000017649	ENSGACP00000024791
ENSLOCP00000013021	ENSGACP00000024033
ENSLOCP00000006143	ENSGACP00000003038
ENSLOCP00000008680	ENSGACP00000002405
ENSLOCP00000018224	ENSGACP00000016753
ENSLOCP00000018185	ENSGACP00000011399
ENSLOCP00000020346	ENSGACP00000016404
ENSLOCP00000019133	ENSGACP00000026319
ENSLOCP00000019133	ENSGACP00000015343
ENSLOCP00000012778	ENSGACP00000010214
ENSLOCP00000005737	ENSGACP00000020270
ENSLOCP00000006828	ENSGACP00000018406
ENSLOCP00000018546	ENSGACP00000024658
ENSLOCP00000005812	ENSGACP00000020271
ENSLOCP00000005812	ENSGACP00000005379
ENSLOCP00000018544	ENSGACP00000024661
ENSLOCP00000016171	ENSGACP00000021658
ENSLOCP00000006853	ENSGACP00000018417
ENSLOCP00000006853	ENSGACP00000008623
ENSLOCP00000010912	ENSGACP00000022764
ENSLOCP00000010447	ENSGACP00000015439
ENSLOCP00000010447	ENSGACP00000027196
ENSLOCP00000012104	ENSGACP00000004121
ENSLOCP00000013595	ENSGACP00000001213
ENSLOCP00000008505	ENSGACP00000006111
ENSLOCP00000008505	ENSGACP00000023493
ENSLOCP00000017548	ENSGACP00000009940
ENSLOCP00000016248	ENSGACP00000002481
ENSLOCP00000019163	ENSGACP00000014394
ENSLOCP00000009632	ENSGACP00000008802
ENSLOCP00000010916	ENSGACP00000019210
ENSLOCP00000003607	ENSGACP00000002834
ENSLOCP00000015072	ENSGACP00000002348
ENSLOCP00000015072	ENSGACP00000023091
ENSLOCP00000003380	ENSGACP00000022066
ENSLOCP00000002426	ENSGACP00000010750
ENSLOCP00000012613	ENSGACP00000012695
ENSLOCP00000012613	ENSGACP00000007203
ENSLOCP00000019084	ENSGACP00000005237
ENSLOCP00000016794	ENSGACP00000024500
ENSLOCP00000002147	ENSGACP00000015235
ENSLOCP00000021122	ENSGACP00000025056
ENSLOCP00000006545	ENSGACP00000022065
ENSLOCP00000004953	ENSGACP00000003704
ENSLOCP00000000660	ENSGACP00000003704
ENSLOCP00000012614	ENSGACP00000016370
ENSLOCP00000003234	ENSGACP00000022984
ENSLOCP00000006565	ENSGACP00000017542
ENSLOCP00000009421	ENSGACP00000004888
ENSLOCP00000016126	ENSGACP00000002403
ENSLOCP00000005393	ENSGACP00000008807
ENSLOCP00000019213	ENSGACP00000017318
ENSLOCP00000007722	ENSGACP00000008998
ENSLOCP00000012552	ENSGACP00000020352
ENSLOCP00000012928	ENSGACP00000018750
ENSLOCP00000014564	ENSGACP00000014494
ENSLOCP00000011332	ENSGACP00000023747
ENSLOCP00000009470	ENSGACP00000004440
ENSLOCP00000012355	ENSGACP00000005070
ENSLOCP00000011077	ENSGACP00000002886
ENSLOCP00000017982	ENSGACP00000007201
ENSLOCP00000017982	ENSGACP00000024497
ENSLOCP00000017364	ENSGACP00000000952
ENSLOCP00000011435	ENSGACP00000010311
ENSLOCP00000003826	ENSGACP00000020639
ENSLOCP00000020442	ENSGACP00000026334
ENSLOCP00000011874	ENSGACP00000006806
ENSLOCP00000020061	ENSGACP00000011680
ENSLOCP00000020061	ENSGACP00000015215
ENSLOCP00000021247	ENSGACP00000017136
ENSLOCP00000018907	ENSGACP00000005071
ENSLOCP00000018175	ENSGACP00000001491
ENSLOCP00000016135	ENSGACP00000006953
ENSLOCP00000014009	ENSGACP00000010693
ENSLOCP00000012449	ENSGACP00000000220
ENSLOCP00000014471	ENSGACP00000012914
ENSLOCP00000019926	ENSGACP00000015985
ENSLOCP00000016691	ENSGACP00000009347
ENSLOCP00000016691	ENSGACP00000025450
ENSLOCP00000016003	ENSGACP00000019821
ENSLOCP00000010175	ENSGACP00000024285
ENSLOCP00000010143	ENSGACP00000024263
ENSLOCP00000003063	ENSGACP00000023016
ENSLOCP00000010443	ENSGACP00000024823
ENSLOCP00000010443	ENSGACP00000013546
ENSLOCP00000010983	ENSGACP00000019572
ENSLOCP00000018480	ENSGACP00000014238
ENSLOCP00000001254	ENSGACP00000023940
ENSLOCP00000001148	ENSGACP00000008454
ENSLOCP00000009433	ENSGACP00000000960
ENSLOCP00000007419	ENSGACP00000010767
ENSLOCP00000007419	ENSGACP00000009332
ENSLOCP00000007580	ENSGACP00000003473
ENSLOCP00000003101	ENSGACP00000006347
ENSLOCP00000015600	ENSGACP00000008366
ENSLOCP00000015600	ENSGACP00000011689
ENSLOCP00000014762	ENSGACP00000021542
ENSLOCP00000014762	ENSGACP00000012439
ENSLOCP00000014741	ENSGACP00000012414
ENSLOCP00000007457	ENSGACP00000006985
ENSLOCP00000015152	ENSGACP00000010409
ENSLOCP00000015152	ENSGACP00000000436
ENSLOCP00000019453	ENSGACP00000026167
ENSLOCP00000011251	ENSGACP00000003272
ENSLOCP00000004793	ENSGACP00000000772
ENSLOCP00000004793	ENSGACP00000014142
ENSLOCP00000016120	ENSGACP00000006410
ENSLOCP00000016120	ENSGACP00000017305
ENSLOCP00000011258	ENSGACP00000018854
ENSLOCP00000011258	ENSGACP00000003269
ENSLOCP00000016726	ENSGACP00000023946
ENSLOCP00000017308	ENSGACP00000027538
ENSLOCP00000010754	ENSGACP00000004022
ENSLOCP00000005040	ENSGACP00000021129
ENSLOCP00000004226	ENSGACP00000021829
ENSLOCP00000004226	ENSGACP00000015846
ENSLOCP00000005055	ENSGACP00000021132
ENSLOCP00000004207	ENSGACP00000021827
ENSLOCP00000002039	ENSGACP00000023370
ENSLOCP00000004212	ENSGACP00000011775
ENSLOCP00000020195	ENSGACP00000013084
ENSLOCP00000019518	ENSGACP00000016079
ENSLOCP00000003844	ENSGACP00000003931
ENSLOCP00000016149	ENSGACP00000022235
ENSLOCP00000013403	ENSGACP00000024618
ENSLOCP00000003765	ENSGACP00000018219
ENSLOCP00000008575	ENSGACP00000019166
ENSLOCP00000015553	ENSGACP00000008117
ENSLOCP00000015536	ENSGACP00000005801
ENSLOCP00000021066	ENSGACP00000002055
ENSLOCP00000007452	ENSGACP00000020184
ENSLOCP00000015909	ENSGACP00000019859
ENSLOCP00000019661	ENSGACP00000005941
ENSLOCP00000014558	ENSGACP00000005138
ENSLOCP00000014569	ENSGACP00000025436
ENSLOCP00000014579	ENSGACP00000005130
ENSLOCP00000021145	ENSGACP00000005832
ENSLOCP00000021146	ENSGACP00000005837
ENSLOCP00000004485	ENSGACP00000012209
ENSLOCP00000004485	ENSGACP00000000820
ENSLOCP00000015256	ENSGACP00000023196
ENSLOCP00000015256	ENSGACP00000005211
ENSLOCP00000017733	ENSGACP00000019610
ENSLOCP00000017733	ENSGACP00000017490
ENSLOCP00000001796	ENSGACP00000013771
ENSLOCP00000001796	ENSGACP00000020523
ENSLOCP00000006578	ENSGACP00000008747
ENSLOCP00000010716	ENSGACP00000013296
ENSLOCP00000004271	ENSGACP00000026778
ENSLOCP00000008619	ENSGACP00000023174
ENSLOCP00000017785	ENSGACP00000025537
ENSLOCP00000016973	ENSGACP00000023395
ENSLOCP00000016973	ENSGACP00000024826
ENSLOCP00000012649	ENSGACP00000027605
ENSLOCP00000015071	ENSGACP00000004758
ENSLOCP00000019197	ENSGACP00000014374
ENSLOCP00000001084	ENSGACP00000010091
ENSLOCP00000007361	ENSGACP00000003129
ENSLOCP00000013226	ENSGACP00000008282
ENSLOCP00000018127	ENSGACP00000001795
ENSLOCP00000018322	ENSGACP00000006053
ENSLOCP00000013456	ENSGACP00000007790
ENSLOCP00000013456	ENSGACP00000016640
ENSLOCP00000008342	ENSGACP00000025425
ENSLOCP00000002711	ENSGACP00000023045
ENSLOCP00000018119	ENSGACP00000008872
ENSLOCP00000014306	ENSGACP00000011374
ENSLOCP00000014306	ENSGACP00000016639
ENSLOCP00000019589	ENSGACP00000005392
ENSLOCP00000015075	ENSGACP00000013919
ENSLOCP00000020291	ENSGACP00000007495
ENSLOCP00000008490	ENSGACP00000007430
ENSLOCP00000021287	ENSGACP00000017514
ENSLOCP00000002488	ENSGACP00000001068
ENSLOCP00000002663	ENSGACP00000012167
ENSLOCP00000002663	ENSGACP00000008702
ENSLOCP00000021031	ENSGACP00000008073
ENSLOCP00000004459	ENSGACP00000011673
ENSLOCP00000005530	ENSGACP00000012756
ENSLOCP00000020773	ENSGACP00000017036
ENSLOCP00000001781	ENSGACP00000014609
ENSLOCP00000001299	ENSGACP00000010177
ENSLOCP00000004757	ENSGACP00000015729
ENSLOCP00000013465	ENSGACP00000016633
ENSLOCP00000014258	ENSGACP00000010104
ENSLOCP00000018471	ENSGACP00000026169
ENSLOCP00000005419	ENSGACP00000026691
ENSLOCP00000018476	ENSGACP00000009650
ENSLOCP00000006667	ENSGACP00000020789
ENSLOCP00000006667	ENSGACP00000013293
ENSLOCP00000017850	ENSGACP00000019511
ENSLOCP00000011010	ENSGACP00000017434
ENSLOCP00000011010	ENSGACP00000005074
ENSLOCP00000005447	ENSGACP00000011768
ENSLOCP00000020933	ENSGACP00000000857
ENSLOCP00000007685	ENSGACP00000015220
ENSLOCP00000017282	ENSGACP00000006905
ENSLOCP00000017282	ENSGACP00000022342
ENSLOCP00000012111	ENSGACP00000006402
ENSLOCP00000012148	ENSGACP00000009977
ENSLOCP00000008429	ENSGACP00000007159
ENSLOCP00000008429	ENSGACP00000021629
ENSLOCP00000016725	ENSGACP00000001510
ENSLOCP00000019526	ENSGACP00000011518
ENSLOCP00000019528	ENSGACP00000011514
ENSLOCP00000017582	ENSGACP00000007653
ENSLOCP00000017755	ENSGACP00000007537
ENSLOCP00000019207	ENSGACP00000012152
ENSLOCP00000016494	ENSGACP00000005156
ENSLOCP00000012612	ENSGACP00000012277
ENSLOCP00000001689	ENSGACP00000005372
ENSLOCP00000019939	ENSGACP00000015965
ENSLOCP00000019939	ENSGACP00000023911
ENSLOCP00000015630	ENSGACP00000020863
ENSLOCP00000001541	ENSGACP00000006436
ENSLOCP00000001021	ENSGACP00000022656
ENSLOCP00000007379	ENSGACP00000013194
ENSLOCP00000018274	ENSGACP00000012821
ENSLOCP00000012349	ENSGACP00000011152
ENSLOCP00000012336	ENSGACP00000011147
ENSLOCP00000020213	ENSGACP00000014281
ENSLOCP00000018271	ENSGACP00000012830
ENSLOCP00000012326	ENSGACP00000011138
ENSLOCP00000001894	ENSGACP00000025165
ENSLOCP00000004623	ENSGACP00000011630
ENSLOCP00000004643	ENSGACP00000021908
ENSLOCP00000012176	ENSGACP00000006350
ENSLOCP00000008344	ENSGACP00000010944
ENSLOCP00000012014	ENSGACP00000021347
ENSLOCP00000004731	ENSGACP00000022338
ENSLOCP00000004731	ENSGACP00000014096
ENSLOCP00000009358	ENSGACP00000013148
ENSLOCP00000018216	ENSGACP00000014174
ENSLOCP00000006899	ENSGACP00000020152
ENSLOCP00000019725	ENSGACP00000026379
ENSLOCP00000019725	ENSGACP00000015814
ENSLOCP00000013506	ENSGACP00000014601
ENSLOCP00000018203	ENSGACP00000001037
ENSLOCP00000018203	ENSGACP00000016075
ENSLOCP00000012560	ENSGACP00000012318
ENSLOCP00000012560	ENSGACP00000003744
ENSLOCP00000014625	ENSGACP00000015693
ENSLOCP00000011702	ENSGACP00000018115
ENSLOCP00000004516	ENSGACP00000010283
ENSLOCP00000011163	ENSGACP00000016549
ENSLOCP00000011163	ENSGACP00000006709
ENSLOCP00000020251	ENSGACP00000017867
ENSLOCP00000020287	ENSGACP00000007480
ENSLOCP00000007217	ENSGACP00000023702
ENSLOCP00000000876	ENSGACP00000008047
ENSLOCP00000003376	ENSGACP00000002773
ENSLOCP00000011255	ENSGACP00000009197
ENSLOCP00000021189	ENSGACP00000007682
ENSLOCP00000002235	ENSGACP00000023139
ENSLOCP00000003249	ENSGACP00000009670
ENSLOCP00000019473	ENSGACP00000016283
ENSLOCP00000019473	ENSGACP00000019711
ENSLOCP00000013472	ENSGACP00000020139
ENSLOCP00000018778	ENSGACP00000022997
ENSLOCP00000017623	ENSGACP00000016288
ENSLOCP00000017623	ENSGACP00000026639
ENSLOCP00000009993	ENSGACP00000001220
ENSLOCP00000009993	ENSGACP00000019660
ENSLOCP00000001969	ENSGACP00000017963
ENSLOCP00000001969	ENSGACP00000014611
ENSLOCP00000022429	ENSGACP00000003972
ENSLOCP00000021935	ENSGACP00000007261
ENSLOCP00000022309	ENSGACP00000011199
ENSLOCP00000019632	ENSGACP00000005865
ENSLOCP00000011378	ENSGACP00000013405
ENSLOCP00000019045	ENSGACP00000015077
ENSLOCP00000019295	ENSGACP00000026557
ENSLOCP00000019299	ENSGACP00000026559
ENSLOCP00000014495	ENSGACP00000003636
ENSLOCP00000002207	ENSGACP00000022041
ENSLOCP00000011741	ENSGACP00000022171
ENSLOCP00000000046	ENSGACP00000014617
ENSLOCP00000016875	ENSGACP00000023960
ENSLOCP00000014518	ENSGACP00000003253
ENSLOCP00000017175	ENSGACP00000025585
ENSLOCP00000010114	ENSGACP00000013823
ENSLOCP00000009013	ENSGACP00000006910
ENSLOCP00000011158	ENSGACP00000000546
ENSLOCP00000006055	ENSGACP00000008541
ENSLOCP00000002443	ENSGACP00000013570
ENSLOCP00000011588	ENSGACP00000006743
ENSLOCP00000013253	ENSGACP00000005245
ENSLOCP00000013271	ENSGACP00000022509
ENSLOCP00000013984	ENSGACP00000016976
ENSLOCP00000021070	ENSGACP00000021564
ENSLOCP00000001317	ENSGACP00000023933
ENSLOCP00000001059	ENSGACP00000010018
ENSLOCP00000015979	ENSGACP00000022273
ENSLOCP00000007485	ENSGACP00000016434
ENSLOCP00000018776	ENSGACP00000015645
ENSLOCP00000021177	ENSGACP00000007726
ENSLOCP00000010750	ENSGACP00000015785
ENSLOCP00000019055	ENSGACP00000026399
ENSLOCP00000019055	ENSGACP00000013147
ENSLOCP00000013710	ENSGACP00000010158
ENSLOCP00000013710	ENSGACP00000010766
ENSLOCP00000018177	ENSGACP00000001488
ENSLOCP00000015642	ENSGACP00000014594
ENSLOCP00000010004	ENSGACP00000013836
ENSLOCP00000005107	ENSGACP00000012065
ENSLOCP00000004821	ENSGACP00000002976
ENSLOCP00000001873	ENSGACP00000009782
ENSLOCP00000000044	ENSGACP00000014610
ENSLOCP00000007623	ENSGACP00000010870
ENSLOCP00000003613	ENSGACP00000016740
ENSLOCP00000003613	ENSGACP00000005835
ENSLOCP00000002575	ENSGACP00000017221
ENSLOCP00000013512	ENSGACP00000006610
ENSLOCP00000009795	ENSGACP00000014035
ENSLOCP00000003601	ENSGACP00000017022
ENSLOCP00000004697	ENSGACP00000020724
ENSLOCP00000004697	ENSGACP00000003172
ENSLOCP00000008012	ENSGACP00000016230
ENSLOCP00000008012	ENSGACP00000020231
ENSLOCP00000014668	ENSGACP00000024519
ENSLOCP00000014668	ENSGACP00000022977
ENSLOCP00000006242	ENSGACP00000002710
ENSLOCP00000007493	ENSGACP00000004756
ENSLOCP00000007493	ENSGACP00000024428
ENSLOCP00000009760	ENSGACP00000008120
ENSLOCP00000009760	ENSGACP00000026911
ENSLOCP00000001848	ENSGACP00000023362
ENSLOCP00000008215	ENSGACP00000009622
ENSLOCP00000008179	ENSGACP00000009627
ENSLOCP00000008179	ENSGACP00000026912
ENSLOCP00000020161	ENSGACP00000018009
ENSLOCP00000020161	ENSGACP00000026115
ENSLOCP00000020208	ENSGACP00000012368
ENSLOCP00000018594	ENSGACP00000025431
ENSLOCP00000003504	ENSGACP00000002501
ENSLOCP00000018276	ENSGACP00000024161
ENSLOCP00000020373	ENSGACP00000015442
ENSLOCP00000002245	ENSGACP00000015186
ENSLOCP00000005952	ENSGACP00000019007
ENSLOCP00000017532	ENSGACP00000009364
ENSLOCP00000017532	ENSGACP00000022283
ENSLOCP00000021347	ENSGACP00000016040
ENSLOCP00000005221	ENSGACP00000000574
ENSLOCP00000015051	ENSGACP00000023040
ENSLOCP00000015458	ENSGACP00000027323
ENSLOCP00000006402	ENSGACP00000011344
ENSLOCP00000002216	ENSGACP00000007394
ENSLOCP00000002216	ENSGACP00000010244
ENSLOCP00000019565	ENSGACP00000015467
ENSLOCP00000014030	ENSGACP00000012004
ENSLOCP00000014030	ENSGACP00000008427
ENSLOCP00000004614	ENSGACP00000020774
ENSLOCP00000004050	ENSGACP00000019686
ENSLOCP00000004811	ENSGACP00000007393
ENSLOCP00000000246	ENSGACP00000014077
ENSLOCP00000000246	ENSGACP00000002623
ENSLOCP00000016808	ENSGACP00000015404
ENSLOCP00000016808	ENSGACP00000024486
ENSLOCP00000006604	ENSGACP00000018930
ENSLOCP00000006604	ENSGACP00000022151
ENSLOCP00000016806	ENSGACP00000024490
ENSLOCP00000016806	ENSGACP00000016156
ENSLOCP00000000222	ENSGACP00000014072
ENSLOCP00000001823	ENSGACP00000003890
ENSLOCP00000003174	ENSGACP00000026723
ENSLOCP00000008710	ENSGACP00000017760
ENSLOCP00000008710	ENSGACP00000023207
ENSLOCP00000021302	ENSGACP00000008971
ENSLOCP00000021302	ENSGACP00000010715
ENSLOCP00000002027	ENSGACP00000009867
ENSLOCP00000003711	ENSGACP00000005055
ENSLOCP00000003711	ENSGACP00000019506
ENSLOCP00000001407	ENSGACP00000010781
ENSLOCP00000013996	ENSGACP00000012507
ENSLOCP00000000159	ENSGACP00000018335
ENSLOCP00000003313	ENSGACP00000020593
ENSLOCP00000005911	ENSGACP00000003601
ENSLOCP00000003804	ENSGACP00000008287
ENSLOCP00000003804	ENSGACP00000003954
ENSLOCP00000019706	ENSGACP00000011110
ENSLOCP00000013492	ENSGACP00000008952
ENSLOCP00000013006	ENSGACP00000006976
ENSLOCP00000000003	ENSGACP00000007269
ENSLOCP00000020482	ENSGACP00000018118
ENSLOCP00000018516	ENSGACP00000023081
ENSLOCP00000005726	ENSGACP00000008408
ENSLOCP00000005332	ENSGACP00000017819
ENSLOCP00000006003	ENSGACP00000012231
ENSLOCP00000008839	ENSGACP00000009734
ENSLOCP00000013373	ENSGACP00000005364
ENSLOCP00000013953	ENSGACP00000011957
ENSLOCP00000010520	ENSGACP00000020024
ENSLOCP00000010551	ENSGACP00000020028
ENSLOCP00000011038	ENSGACP00000010507
ENSLOCP00000010581	ENSGACP00000015759
ENSLOCP00000010581	ENSGACP00000027242
ENSLOCP00000018383	ENSGACP00000006238
ENSLOCP00000005593	ENSGACP00000013450
ENSLOCP00000022225	ENSGACP00000007062
ENSLOCP00000001520	ENSGACP00000018621
ENSLOCP00000021137	ENSGACP00000025390
ENSLOCP00000002445	ENSGACP00000015595
ENSLOCP00000006609	ENSGACP00000027075
ENSLOCP00000006609	ENSGACP00000011371
ENSLOCP00000007633	ENSGACP00000014438
ENSLOCP00000007633	ENSGACP00000002482
ENSLOCP00000014915	ENSGACP00000000527
ENSLOCP00000014499	ENSGACP00000016509
ENSLOCP00000002749	ENSGACP00000010138
ENSLOCP00000017868	ENSGACP00000002636
ENSLOCP00000007449	ENSGACP00000014484
ENSLOCP00000019935	ENSGACP00000007335
ENSLOCP00000011379	ENSGACP00000014770
ENSLOCP00000017777	ENSGACP00000016172
ENSLOCP00000007280	ENSGACP00000024357
ENSLOCP00000003880	ENSGACP00000016778
ENSLOCP00000018190	ENSGACP00000023333
ENSLOCP00000012033	ENSGACP00000010547
ENSLOCP00000000818	ENSGACP00000014945
ENSLOCP00000002181	ENSGACP00000014826
ENSLOCP00000018932	ENSGACP00000001426
ENSLOCP00000018932	ENSGACP00000005705
ENSLOCP00000015379	ENSGACP00000010458
ENSLOCP00000015379	ENSGACP00000007957
ENSLOCP00000020033	ENSGACP00000007626
ENSLOCP00000001598	ENSGACP00000011322
ENSLOCP00000007296	ENSGACP00000021331
ENSLOCP00000007296	ENSGACP00000013049
ENSLOCP00000010070	ENSGACP00000004140
ENSLOCP00000011440	ENSGACP00000014740
ENSLOCP00000015471	ENSGACP00000025750
ENSLOCP00000014096	ENSGACP00000019148
ENSLOCP00000007824	ENSGACP00000009024
ENSLOCP00000014117	ENSGACP00000019139
ENSLOCP00000014107	ENSGACP00000019142
ENSLOCP00000008628	ENSGACP00000021558
ENSLOCP00000008628	ENSGACP00000025677
ENSLOCP00000009922	ENSGACP00000015799
ENSLOCP00000004498	ENSGACP00000000812
ENSLOCP00000008910	ENSGACP00000011290
ENSLOCP00000007723	ENSGACP00000016109
ENSLOCP00000007620	ENSGACP00000016160
ENSLOCP00000007620	ENSGACP00000023253
ENSLOCP00000002225	ENSGACP00000018103
ENSLOCP00000009982	ENSGACP00000021467
ENSLOCP00000011965	ENSGACP00000006721
ENSLOCP00000011965	ENSGACP00000012822
ENSLOCP00000020080	ENSGACP00000025732
ENSLOCP00000005783	ENSGACP00000022562
ENSLOCP00000019185	ENSGACP00000011924
ENSLOCP00000012674	ENSGACP00000008097
ENSLOCP00000012674	ENSGACP00000013458
ENSLOCP00000011473	ENSGACP00000018946
ENSLOCP00000005296	ENSGACP00000012763
ENSLOCP00000018474	ENSGACP00000022499
ENSLOCP00000010604	ENSGACP00000002436
ENSLOCP00000003378	ENSGACP00000023501
ENSLOCP00000010054	ENSGACP00000001210
ENSLOCP00000019819	ENSGACP00000014750
ENSLOCP00000007257	ENSGACP00000014637
ENSLOCP00000021652	ENSGACP00000017766
ENSLOCP00000017754	ENSGACP00000016155
ENSLOCP00000022091	ENSGACP00000014967
ENSLOCP00000004204	ENSGACP00000026775
ENSLOCP00000008543	ENSGACP00000017720
ENSLOCP00000008543	ENSGACP00000023168
ENSLOCP00000011839	ENSGACP00000006850
ENSLOCP00000013145	ENSGACP00000000388
ENSLOCP00000013145	ENSGACP00000010687
ENSLOCP00000021590	ENSGACP00000027546
ENSLOCP00000008685	ENSGACP00000022436
ENSLOCP00000008726	ENSGACP00000009783
ENSLOCP00000004373	ENSGACP00000006438
ENSLOCP00000004373	ENSGACP00000017556
ENSLOCP00000008789	ENSGACP00000022395
ENSLOCP00000008789	ENSGACP00000016553
ENSLOCP00000010061	ENSGACP00000013794
ENSLOCP00000010061	ENSGACP00000002583
ENSLOCP00000011092	ENSGACP00000008851
ENSLOCP00000021278	ENSGACP00000011962
ENSLOCP00000006993	ENSGACP00000020560
ENSLOCP00000017639	ENSGACP00000021742
ENSLOCP00000010884	ENSGACP00000009929
ENSLOCP00000010840	ENSGACP00000013617
ENSLOCP00000010840	ENSGACP00000024845
ENSLOCP00000012831	ENSGACP00000007476
ENSLOCP00000003355	ENSGACP00000002768
ENSLOCP00000021018	ENSGACP00000008862
ENSLOCP00000000167	ENSGACP00000002243
ENSLOCP00000015252	ENSGACP00000023563
ENSLOCP00000000654	ENSGACP00000004347
ENSLOCP00000011013	ENSGACP00000024642
ENSLOCP00000011651	ENSGACP00000023961
ENSLOCP00000013287	ENSGACP00000010920
ENSLOCP00000008358	ENSGACP00000020256
ENSLOCP00000020447	ENSGACP00000018674
ENSLOCP00000014891	ENSGACP00000001541
ENSLOCP00000002608	ENSGACP00000025293
ENSLOCP00000006896	ENSGACP00000021244
ENSLOCP00000018708	ENSGACP00000015197
ENSLOCP00000006698	ENSGACP00000010883
ENSLOCP00000001338	ENSGACP00000010157
ENSLOCP00000015784	ENSGACP00000016455
ENSLOCP00000012690	ENSGACP00000011325
ENSLOCP00000012690	ENSGACP00000019984
ENSLOCP00000010217	ENSGACP00000007247
ENSLOCP00000015129	ENSGACP00000005764
ENSLOCP00000015216	ENSGACP00000025833
ENSLOCP00000017122	ENSGACP00000006690
ENSLOCP00000010059	ENSGACP00000027174
ENSLOCP00000016032	ENSGACP00000023717
ENSLOCP00000004451	ENSGACP00000003615
ENSLOCP00000003772	ENSGACP00000005917
ENSLOCP00000014513	ENSGACP00000024117
ENSLOCP00000005710	ENSGACP00000018050
ENSLOCP00000004014	ENSGACP00000018757
ENSLOCP00000007253	ENSGACP00000020047
ENSLOCP00000007253	ENSGACP00000007585
ENSLOCP00000019030	ENSGACP00000026129
ENSLOCP00000022199	ENSGACP00000011922
ENSLOCP00000021966	ENSGACP00000009688
ENSLOCP00000001627	ENSGACP00000026257
ENSLOCP00000004225	ENSGACP00000003547
ENSLOCP00000007157	ENSGACP00000019183
ENSLOCP00000021695	ENSGACP00000002744
ENSLOCP00000010525	ENSGACP00000002016
ENSLOCP00000017345	ENSGACP00000018705
ENSLOCP00000015305	ENSGACP00000010376
ENSLOCP00000015305	ENSGACP00000007930
ENSLOCP00000016622	ENSGACP00000025486
ENSLOCP00000016622	ENSGACP00000016795
ENSLOCP00000019775	ENSGACP00000025138
ENSLOCP00000019775	ENSGACP00000011755
ENSLOCP00000017587	ENSGACP00000011384
ENSLOCP00000007894	ENSGACP00000002674
ENSLOCP00000020501	ENSGACP00000018076
ENSLOCP00000008324	ENSGACP00000000720
ENSLOCP00000003311	ENSGACP00000022972
ENSLOCP00000010259	ENSGACP00000008295
ENSLOCP00000004705	ENSGACP00000014107
ENSLOCP00000008128	ENSGACP00000006667
ENSLOCP00000005652	ENSGACP00000011466
ENSLOCP00000013473	ENSGACP00000008934
ENSLOCP00000001805	ENSGACP00000003847
ENSLOCP00000014068	ENSGACP00000022310
ENSLOCP00000010723	ENSGACP00000021571
ENSLOCP00000010751	ENSGACP00000021553
ENSLOCP00000013990	ENSGACP00000020928
ENSLOCP00000009672	ENSGACP00000023675
ENSLOCP00000009672	ENSGACP00000009161
ENSLOCP00000009644	ENSGACP00000023666
ENSLOCP00000018788	ENSGACP00000017826
ENSLOCP00000021427	ENSGACP00000022606
ENSLOCP00000006662	ENSGACP00000003183
ENSLOCP00000006662	ENSGACP00000011082
ENSLOCP00000003566	ENSGACP00000002789
ENSLOCP00000021899	ENSGACP00000018264
ENSLOCP00000021512	ENSGACP00000004899
ENSLOCP00000010135	ENSGACP00000023531
ENSLOCP00000000800	ENSGACP00000008056
ENSLOCP00000000800	ENSGACP00000009168
ENSLOCP00000008781	ENSGACP00000022048
ENSLOCP00000005977	ENSGACP00000016335
ENSLOCP00000010444	ENSGACP00000019459
ENSLOCP00000010444	ENSGACP00000020854
ENSLOCP00000000240	ENSGACP00000011656
ENSLOCP00000006716	ENSGACP00000006884
ENSLOCP00000011321	ENSGACP00000023755
ENSLOCP00000005913	ENSGACP00000002114
ENSLOCP00000003782	ENSGACP00000001216
ENSLOCP00000003782	ENSGACP00000001729
ENSLOCP00000016038	ENSGACP00000017178
ENSLOCP00000012784	ENSGACP00000021150
ENSLOCP00000005472	ENSGACP00000026689
ENSLOCP00000005232	ENSGACP00000012092
ENSLOCP00000014168	ENSGACP00000023826
ENSLOCP00000014168	ENSGACP00000021508
ENSLOCP00000000168	ENSGACP00000003882
ENSLOCP00000010130	ENSGACP00000008443
ENSLOCP00000010130	ENSGACP00000025295
ENSLOCP00000004123	ENSGACP00000015893
ENSLOCP00000004123	ENSGACP00000019478
ENSLOCP00000005379	ENSGACP00000008584
ENSLOCP00000009388	ENSGACP00000012018
ENSLOCP00000009388	ENSGACP00000000954
ENSLOCP00000005993	ENSGACP00000003981
ENSLOCP00000016715	ENSGACP00000023947
ENSLOCP00000009985	ENSGACP00000012833
ENSLOCP00000009985	ENSGACP00000003261
ENSLOCP00000002485	ENSGACP00000019749
ENSLOCP00000010022	ENSGACP00000015247
ENSLOCP00000004068	ENSGACP00000018081
ENSLOCP00000013462	ENSGACP00000001845
ENSLOCP00000018255	ENSGACP00000024168
ENSLOCP00000007915	ENSGACP00000009082
ENSLOCP00000010992	ENSGACP00000022777
ENSLOCP00000017760	ENSGACP00000024746
ENSLOCP00000004967	ENSGACP00000004099
ENSLOCP00000017392	ENSGACP00000018775
ENSLOCP00000018843	ENSGACP00000017417
ENSLOCP00000011195	ENSGACP00000021216
ENSLOCP00000015154	ENSGACP00000027504
ENSLOCP00000018674	ENSGACP00000005858
ENSLOCP00000003759	ENSGACP00000005859
ENSLOCP00000009105	ENSGACP00000002229
ENSLOCP00000009105	ENSGACP00000014456
ENSLOCP00000002324	ENSGACP00000013539
ENSLOCP00000018143	ENSGACP00000014073
ENSLOCP00000013495	ENSGACP00000024603
ENSLOCP00000004176	ENSGACP00000022298
ENSLOCP00000004282	ENSGACP00000010265
ENSLOCP00000004282	ENSGACP00000009778
ENSLOCP00000002233	ENSGACP00000015141
ENSLOCP00000021344	ENSGACP00000005329
ENSLOCP00000017437	ENSGACP00000023030
ENSLOCP00000007332	ENSGACP00000013038
ENSLOCP00000017678	ENSGACP00000014266
ENSLOCP00000017678	ENSGACP00000021767
ENSLOCP00000006726	ENSGACP00000016658
ENSLOCP00000001637	ENSGACP00000011771
ENSLOCP00000003351	ENSGACP00000020549
ENSLOCP00000005108	ENSGACP00000000463
ENSLOCP00000005108	ENSGACP00000004984
ENSLOCP00000011477	ENSGACP00000010282
ENSLOCP00000015873	ENSGACP00000018956
ENSLOCP00000019684	ENSGACP00000015912
ENSLOCP00000020448	ENSGACP00000026330
ENSLOCP00000003567	ENSGACP00000018424
ENSLOCP00000003567	ENSGACP00000010363
ENSLOCP00000010718	ENSGACP00000015764
ENSLOCP00000010718	ENSGACP00000027003
ENSLOCP00000018366	ENSGACP00000022490
ENSLOCP00000002991	ENSGACP00000001596
ENSLOCP00000013425	ENSGACP00000022529
ENSLOCP00000010710	ENSGACP00000015957
ENSLOCP00000014830	ENSGACP00000025239
ENSLOCP00000014830	ENSGACP00000009059
ENSLOCP00000007760	ENSGACP00000014363
ENSLOCP00000007760	ENSGACP00000027136
ENSLOCP00000004463	ENSGACP00000018567
ENSLOCP00000009722	ENSGACP00000023567
ENSLOCP00000009722	ENSGACP00000024371
ENSLOCP00000002448	ENSGACP00000010873
ENSLOCP00000016103	ENSGACP00000006935
ENSLOCP00000002374	ENSGACP00000005024
ENSLOCP00000001500	ENSGACP00000027593
ENSLOCP00000004242	ENSGACP00000013327
ENSLOCP00000004242	ENSGACP00000018279
ENSLOCP00000011089	ENSGACP00000006461
ENSLOCP00000016565	ENSGACP00000022880
ENSLOCP00000016565	ENSGACP00000024592
ENSLOCP00000013304	ENSGACP00000001770
ENSLOCP00000017846	ENSGACP00000003771
ENSLOCP00000017846	ENSGACP00000002157
ENSLOCP00000006398	ENSGACP00000024480
ENSLOCP00000007534	ENSGACP00000006853
ENSLOCP00000003529	ENSGACP00000002749
ENSLOCP00000016401	ENSGACP00000009150
ENSLOCP00000007057	ENSGACP00000022120
ENSLOCP00000007057	ENSGACP00000016791
ENSLOCP00000013945	ENSGACP00000019164
ENSLOCP00000009233	ENSGACP00000004728
ENSLOCP00000014210	ENSGACP00000023632
ENSLOCP00000018245	ENSGACP00000013757
ENSLOCP00000006490	ENSGACP00000019663
ENSLOCP00000006490	ENSGACP00000017001
ENSLOCP00000004841	ENSGACP00000011965
ENSLOCP00000005570	ENSGACP00000008707
ENSLOCP00000021446	ENSGACP00000021926
ENSLOCP00000011600	ENSGACP00000022992
ENSLOCP00000002447	ENSGACP00000009985
ENSLOCP00000017668	ENSGACP00000014298
ENSLOCP00000004148	ENSGACP00000023614
ENSLOCP00000016582	ENSGACP00000020929
ENSLOCP00000018694	ENSGACP00000022776
ENSLOCP00000017826	ENSGACP00000016320
ENSLOCP00000018478	ENSGACP00000013315
ENSLOCP00000020976	ENSGACP00000008151
ENSLOCP00000020203	ENSGACP00000013188
ENSLOCP00000012519	ENSGACP00000014372
ENSLOCP00000020679	ENSGACP00000016187
ENSLOCP00000012005	ENSGACP00000014581
ENSLOCP00000003330	ENSGACP00000019677
ENSLOCP00000002611	ENSGACP00000004083
ENSLOCP00000002611	ENSGACP00000005781
ENSLOCP00000001895	ENSGACP00000014663
ENSLOCP00000018089	ENSGACP00000013881
ENSLOCP00000021223	ENSGACP00000006303
ENSLOCP00000005462	ENSGACP00000021151
ENSLOCP00000002743	ENSGACP00000014852
ENSLOCP00000017875	ENSGACP00000024470
ENSLOCP00000018765	ENSGACP00000023022
ENSLOCP00000012122	ENSGACP00000020220
ENSLOCP00000016689	ENSGACP00000026953
ENSLOCP00000016689	ENSGACP00000001525
ENSLOCP00000009744	ENSGACP00000020796
ENSLOCP00000010411	ENSGACP00000018045
ENSLOCP00000010411	ENSGACP00000020202
ENSLOCP00000007095	ENSGACP00000019892
ENSLOCP00000005092	ENSGACP00000003226
ENSLOCP00000004760	ENSGACP00000020784
ENSLOCP00000004760	ENSGACP00000016165
ENSLOCP00000009579	ENSGACP00000007257
ENSLOCP00000009579	ENSGACP00000003332
ENSLOCP00000002781	ENSGACP00000014657
ENSLOCP00000009822	ENSGACP00000021601
ENSLOCP00000004134	ENSGACP00000005673
ENSLOCP00000004134	ENSGACP00000018309
ENSLOCP00000007716	ENSGACP00000020761
ENSLOCP00000009183	ENSGACP00000000023
ENSLOCP00000011977	ENSGACP00000004790
ENSLOCP00000004543	ENSGACP00000010121
ENSLOCP00000004543	ENSGACP00000009597
ENSLOCP00000002797	ENSGACP00000011075
ENSLOCP00000018336	ENSGACP00000012573
ENSLOCP00000011743	ENSGACP00000017025
ENSLOCP00000017324	ENSGACP00000000936
ENSLOCP00000004852	ENSGACP00000018533
ENSLOCP00000004852	ENSGACP00000000313
ENSLOCP00000014296	ENSGACP00000022262
ENSLOCP00000014267	ENSGACP00000017069
ENSLOCP00000017734	ENSGACP00000001537
ENSLOCP00000007190	ENSGACP00000013067
ENSLOCP00000007552	ENSGACP00000007024
ENSLOCP00000002901	ENSGACP00000006249
ENSLOCP00000008912	ENSGACP00000002168
ENSLOCP00000016143	ENSGACP00000013160
ENSLOCP00000011268	ENSGACP00000021273
ENSLOCP00000014255	ENSGACP00000019076
ENSLOCP00000015416	ENSGACP00000024268
ENSLOCP00000012702	ENSGACP00000012327
ENSLOCP00000014402	ENSGACP00000012836
ENSLOCP00000014402	ENSGACP00000009393
ENSLOCP00000010755	ENSGACP00000017596
ENSLOCP00000017072	ENSGACP00000006467
ENSLOCP00000017072	ENSGACP00000022863
ENSLOCP00000010301	ENSGACP00000024684
ENSLOCP00000004403	ENSGACP00000018570
ENSLOCP00000016384	ENSGACP00000007863
ENSLOCP00000005426	ENSGACP00000002833
ENSLOCP00000019211	ENSGACP00000017301
ENSLOCP00000007969	ENSGACP00000004232
ENSLOCP00000012283	ENSGACP00000027547
ENSLOCP00000012283	ENSGACP00000023905
ENSLOCP00000014935	ENSGACP00000006403
ENSLOCP00000016441	ENSGACP00000026819
ENSLOCP00000003103	ENSGACP00000000415
ENSLOCP00000001191	ENSGACP00000023413
ENSLOCP00000003263	ENSGACP00000027353
ENSLOCP00000005785	ENSGACP00000026655
ENSLOCP00000002966	ENSGACP00000021996
ENSLOCP00000013149	ENSGACP00000008387
ENSLOCP00000004702	ENSGACP00000000767
ENSLOCP00000017049	ENSGACP00000012508
ENSLOCP00000008084	ENSGACP00000003296
ENSLOCP00000004920	ENSGACP00000000699
ENSLOCP00000017629	ENSGACP00000026640
ENSLOCP00000017316	ENSGACP00000016034
ENSLOCP00000019381	ENSGACP00000017691
ENSLOCP00000002321	ENSGACP00000026125
ENSLOCP00000002321	ENSGACP00000026802
ENSLOCP00000011384	ENSGACP00000023154
ENSLOCP00000011921	ENSGACP00000004151
ENSLOCP00000013274	ENSGACP00000023997
ENSLOCP00000015509	ENSGACP00000010622
ENSLOCP00000000745	ENSGACP00000004019
ENSLOCP00000007657	ENSGACP00000016125
ENSLOCP00000019895	ENSGACP00000014496
ENSLOCP00000004097	ENSGACP00000018285
ENSLOCP00000004097	ENSGACP00000005651
ENSLOCP00000002772	ENSGACP00000019208
ENSLOCP00000001134	ENSGACP00000026444
ENSLOCP00000001134	ENSGACP00000023425
ENSLOCP00000011424	ENSGACP00000014984
ENSLOCP00000011424	ENSGACP00000026896
ENSLOCP00000000611	ENSGACP00000012610
ENSLOCP00000007064	ENSGACP00000016192
ENSLOCP00000007064	ENSGACP00000027292
ENSLOCP00000011679	ENSGACP00000019290
ENSLOCP00000018784	ENSGACP00000022105
ENSLOCP00000015542	ENSGACP00000024689
ENSLOCP00000015277	ENSGACP00000001742
ENSLOCP00000015277	ENSGACP00000005540
ENSLOCP00000000813	ENSGACP00000021178
ENSLOCP00000009666	ENSGACP00000011308
ENSLOCP00000008113	ENSGACP00000017588
ENSLOCP00000017376	ENSGACP00000018744
ENSLOCP00000018940	ENSGACP00000001313
ENSLOCP00000017609	ENSGACP00000014383
ENSLOCP00000009084	ENSGACP00000019810
ENSLOCP00000014125	ENSGACP00000017560
ENSLOCP00000015325	ENSGACP00000010429
ENSLOCP00000001838	ENSGACP00000022840
ENSLOCP00000018682	ENSGACP00000015640
ENSLOCP00000011298	ENSGACP00000009307
ENSLOCP00000002962	ENSGACP00000018236
ENSLOCP00000006493	ENSGACP00000026586
ENSLOCP00000003146	ENSGACP00000008141
ENSLOCP00000010450	ENSGACP00000012510
ENSLOCP00000006384	ENSGACP00000016479
ENSLOCP00000006572	ENSGACP00000026585
ENSLOCP00000016723	ENSGACP00000003484
ENSLOCP00000004098	ENSGACP00000018708
ENSLOCP00000001908	ENSGACP00000010198
ENSLOCP00000002105	ENSGACP00000020504
ENSLOCP00000003347	ENSGACP00000022073
ENSLOCP00000020568	ENSGACP00000019135
ENSLOCP00000002087	ENSGACP00000003430
ENSLOCP00000009151	ENSGACP00000006442
ENSLOCP00000016453	ENSGACP00000005009
ENSLOCP00000016453	ENSGACP00000007584
ENSLOCP00000013460	ENSGACP00000008923
ENSLOCP00000002117	ENSGACP00000027457
ENSLOCP00000017197	ENSGACP00000014890
ENSLOCP00000020329	ENSGACP00000003650
ENSLOCP00000008708	ENSGACP00000009800
ENSLOCP00000002012	ENSGACP00000012239
ENSLOCP00000022407	ENSGACP00000023801
ENSLOCP00000017946	ENSGACP00000000363
ENSLOCP00000020924	ENSGACP00000010872
ENSLOCP00000019441	ENSGACP00000000841
ENSLOCP00000008031	ENSGACP00000014629
ENSLOCP00000011043	ENSGACP00000004599
ENSLOCP00000000807	ENSGACP00000003493
ENSLOCP00000016251	ENSGACP00000003037
ENSLOCP00000008421	ENSGACP00000007881
ENSLOCP00000020167	ENSGACP00000009707
ENSLOCP00000004616	ENSGACP00000000594
ENSLOCP00000012295	ENSGACP00000020169
ENSLOCP00000012285	ENSGACP00000004030
ENSLOCP00000005140	ENSGACP00000019422
ENSLOCP00000013816	ENSGACP00000010552
ENSLOCP00000005188	ENSGACP00000021100
ENSLOCP00000005188	ENSGACP00000004389
ENSLOCP00000001079	ENSGACP00000009667
ENSLOCP00000011684	ENSGACP00000023956
ENSLOCP00000013449	ENSGACP00000021696
ENSLOCP00000006181	ENSGACP00000013298
ENSLOCP00000003148	ENSGACP00000006321
ENSLOCP00000015612	ENSGACP00000011711
ENSLOCP00000001086	ENSGACP00000014620
ENSLOCP00000009464	ENSGACP00000013026
ENSLOCP00000012853	ENSGACP00000006576
ENSLOCP00000021032	ENSGACP00000025078
ENSLOCP00000021032	ENSGACP00000004795
ENSLOCP00000003947	ENSGACP00000020648
ENSLOCP00000006065	ENSGACP00000003419
ENSLOCP00000006858	ENSGACP00000027283
ENSLOCP00000017921	ENSGACP00000024474
ENSLOCP00000016541	ENSGACP00000021822
ENSLOCP00000009616	ENSGACP00000017846
ENSLOCP00000009019	ENSGACP00000017880
ENSLOCP00000001778	ENSGACP00000013112
ENSLOCP00000012860	ENSGACP00000010760
ENSLOCP00000010343	ENSGACP00000012036
ENSLOCP00000016194	ENSGACP00000004640
ENSLOCP00000005080	ENSGACP00000002740
ENSLOCP00000001316	ENSGACP00000021051
ENSLOCP00000017420	ENSGACP00000025449
ENSLOCP00000001959	ENSGACP00000008346
ENSLOCP00000001998	ENSGACP00000008433
ENSLOCP00000004985	ENSGACP00000004068
ENSLOCP00000010504	ENSGACP00000027200
ENSLOCP00000010504	ENSGACP00000015452
ENSLOCP00000010342	ENSGACP00000022209
ENSLOCP00000010342	ENSGACP00000024664
ENSLOCP00000001425	ENSGACP00000010991
ENSLOCP00000013636	ENSGACP00000010960
ENSLOCP00000001975	ENSGACP00000008391
ENSLOCP00000005391	ENSGACP00000002102
ENSLOCP00000006030	ENSGACP00000016604
ENSLOCP00000006030	ENSGACP00000022512
ENSLOCP00000012734	ENSGACP00000012286
ENSLOCP00000009948	ENSGACP00000018402
ENSLOCP00000015009	ENSGACP00000021746
ENSLOCP00000011391	ENSGACP00000010374
ENSLOCP00000007003	ENSGACP00000019917
ENSLOCP00000012228	ENSGACP00000004443
ENSLOCP00000012228	ENSGACP00000015655
ENSLOCP00000018388	ENSGACP00000014318
ENSLOCP00000008280	ENSGACP00000020234
ENSLOCP00000011630	ENSGACP00000023964
ENSLOCP00000005427	ENSGACP00000004315
ENSLOCP00000005427	ENSGACP00000021144
ENSLOCP00000002815	ENSGACP00000008399
ENSLOCP00000002815	ENSGACP00000004154
ENSLOCP00000016440	ENSGACP00000005023
ENSLOCP00000010439	ENSGACP00000007470
ENSLOCP00000014368	ENSGACP00000016620
ENSLOCP00000014368	ENSGACP00000005136
ENSLOCP00000000944	ENSGACP00000016346
ENSLOCP00000000944	ENSGACP00000009456
ENSLOCP00000007490	ENSGACP00000012323
ENSLOCP00000007490	ENSGACP00000000795
ENSLOCP00000010438	ENSGACP00000006963
ENSLOCP00000019916	ENSGACP00000025485
ENSLOCP00000008670	ENSGACP00000009896
ENSLOCP00000016820	ENSGACP00000001450
ENSLOCP00000008952	ENSGACP00000012418
ENSLOCP00000008952	ENSGACP00000013256
ENSLOCP00000011725	ENSGACP00000019319
ENSLOCP00000018155	ENSGACP00000026643
ENSLOCP00000018155	ENSGACP00000016500
ENSLOCP00000019169	ENSGACP00000025887
ENSLOCP00000012115	ENSGACP00000006287
ENSLOCP00000012115	ENSGACP00000018155
ENSLOCP00000018551	ENSGACP00000009299
ENSLOCP00000010951	ENSGACP00000015626
ENSLOCP00000010951	ENSGACP00000027248
ENSLOCP00000018399	ENSGACP00000022474
ENSLOCP00000017561	ENSGACP00000008376
ENSLOCP00000017561	ENSGACP00000021839
ENSLOCP00000007882	ENSGACP00000019024
ENSLOCP00000019112	ENSGACP00000016755
ENSLOCP00000019112	ENSGACP00000026150
ENSLOCP00000017559	ENSGACP00000001688
ENSLOCP00000017559	ENSGACP00000002013
ENSLOCP00000020552	ENSGACP00000026021
ENSLOCP00000020552	ENSGACP00000011216
ENSLOCP00000017476	ENSGACP00000013394
ENSLOCP00000017476	ENSGACP00000002138
ENSLOCP00000020782	ENSGACP00000018252
ENSLOCP00000009708	ENSGACP00000015136
ENSLOCP00000009331	ENSGACP00000013136
ENSLOCP00000014537	ENSGACP00000021758
ENSLOCP00000014798	ENSGACP00000008717
ENSLOCP00000013196	ENSGACP00000001739
ENSLOCP00000012184	ENSGACP00000019231
ENSLOCP00000006991	ENSGACP00000007714
ENSLOCP00000016583	ENSGACP00000017767
ENSLOCP00000016583	ENSGACP00000025597
ENSLOCP00000016348	ENSGACP00000019584
ENSLOCP00000004572	ENSGACP00000002920
ENSLOCP00000018138	ENSGACP00000005818
ENSLOCP00000018138	ENSGACP00000026645
ENSLOCP00000002644	ENSGACP00000010967
ENSLOCP00000007978	ENSGACP00000016108
ENSLOCP00000007978	ENSGACP00000009475
ENSLOCP00000009094	ENSGACP00000002213
ENSLOCP00000001889	ENSGACP00000017919
ENSLOCP00000007126	ENSGACP00000002250
ENSLOCP00000018900	ENSGACP00000024788
ENSLOCP00000012906	ENSGACP00000025827
ENSLOCP00000012567	ENSGACP00000007096
ENSLOCP00000020306	ENSGACP00000025282
ENSLOCP00000019769	ENSGACP00000025134
ENSLOCP00000013563	ENSGACP00000006481
ENSLOCP00000012433	ENSGACP00000012391
ENSLOCP00000020230	ENSGACP00000026079
ENSLOCP00000020230	ENSGACP00000011854
ENSLOCP00000017133	ENSGACP00000009521
ENSLOCP00000014803	ENSGACP00000005384
ENSLOCP00000019635	ENSGACP00000005951
ENSLOCP00000009904	ENSGACP00000011391
ENSLOCP00000005735	ENSGACP00000015947
ENSLOCP00000006928	ENSGACP00000007695
ENSLOCP00000006928	ENSGACP00000022143
ENSLOCP00000018644	ENSGACP00000026218
ENSLOCP00000002893	ENSGACP00000018222
ENSLOCP00000006824	ENSGACP00000021825
ENSLOCP00000013146	ENSGACP00000010854
ENSLOCP00000004693	ENSGACP00000007366
ENSLOCP00000009506	ENSGACP00000007268
ENSLOCP00000009506	ENSGACP00000003320
ENSLOCP00000008821	ENSGACP00000022052
ENSLOCP00000002852	ENSGACP00000014709
ENSLOCP00000018162	ENSGACP00000016423
ENSLOCP00000012156	ENSGACP00000006341
ENSLOCP00000014281	ENSGACP00000005027
ENSLOCP00000007117	ENSGACP00000016788
ENSLOCP00000017202	ENSGACP00000024977
ENSLOCP00000017202	ENSGACP00000014061
ENSLOCP00000009813	ENSGACP00000013965
ENSLOCP00000011310	ENSGACP00000024390
ENSLOCP00000004547	ENSGACP00000002211
ENSLOCP00000003854	ENSGACP00000009357
ENSLOCP00000003854	ENSGACP00000019831
ENSLOCP00000016880	ENSGACP00000027367
ENSLOCP00000016880	ENSGACP00000001479
ENSLOCP00000005322	ENSGACP00000002190
ENSLOCP00000018691	ENSGACP00000022669
ENSLOCP00000007496	ENSGACP00000026906
ENSLOCP00000003327	ENSGACP00000019397
ENSLOCP00000007009	ENSGACP00000014833
ENSLOCP00000011521	ENSGACP00000023725
ENSLOCP00000005451	ENSGACP00000017486
ENSLOCP00000016910	ENSGACP00000020545
ENSLOCP00000016910	ENSGACP00000008214
ENSLOCP00000005760	ENSGACP00000011645
ENSLOCP00000000999	ENSGACP00000015883
ENSLOCP00000012922	ENSGACP00000010088
ENSLOCP00000012922	ENSGACP00000014002
ENSLOCP00000011733	ENSGACP00000022168
ENSLOCP00000002819	ENSGACP00000019194
ENSLOCP00000005105	ENSGACP00000003217
ENSLOCP00000020462	ENSGACP00000018711
ENSLOCP00000013229	ENSGACP00000011271
ENSLOCP00000002422	ENSGACP00000014934
ENSLOCP00000007137	ENSGACP00000019889
ENSLOCP00000008100	ENSGACP00000016285
ENSLOCP00000014292	ENSGACP00000025964
ENSLOCP00000019391	ENSGACP00000008882
ENSLOCP00000016048	ENSGACP00000007732
ENSLOCP00000016048	ENSGACP00000004387
ENSLOCP00000009135	ENSGACP00000006387
ENSLOCP00000013389	ENSGACP00000008823
ENSLOCP00000014870	ENSGACP00000022290
ENSLOCP00000015294	ENSGACP00000001732
ENSLOCP00000018282	ENSGACP00000012747
ENSLOCP00000001620	ENSGACP00000009573
ENSLOCP00000016983	ENSGACP00000016398
ENSLOCP00000016983	ENSGACP00000025666
ENSLOCP00000001993	ENSGACP00000014879
ENSLOCP00000001993	ENSGACP00000007436
ENSLOCP00000021139	ENSGACP00000005210
ENSLOCP00000021139	ENSGACP00000024184
ENSLOCP00000015793	ENSGACP00000012390
ENSLOCP00000014911	ENSGACP00000008646
ENSLOCP00000003109	ENSGACP00000001053
ENSLOCP00000014429	ENSGACP00000002186
ENSLOCP00000011469	ENSGACP00000000374
ENSLOCP00000008747	ENSGACP00000017791
ENSLOCP00000003030	ENSGACP00000026719
ENSLOCP00000005987	ENSGACP00000011726
ENSLOCP00000007766	ENSGACP00000020205
ENSLOCP00000003512	ENSGACP00000024992
ENSLOCP00000008157	ENSGACP00000002945
ENSLOCP00000000511	ENSGACP00000003232
ENSLOCP00000016179	ENSGACP00000004357
ENSLOCP00000011968	ENSGACP00000014598
ENSLOCP00000003269	ENSGACP00000019384
ENSLOCP00000021444	ENSGACP00000000429
ENSLOCP00000011151	ENSGACP00000019186
ENSLOCP00000007512	ENSGACP00000016997
ENSLOCP00000009883	ENSGACP00000009028
ENSLOCP00000021141	ENSGACP00000026535
ENSLOCP00000011364	ENSGACP00000002986
ENSLOCP00000000702	ENSGACP00000015454
ENSLOCP00000011852	ENSGACP00000016895
ENSLOCP00000011852	ENSGACP00000004524
ENSLOCP00000016971	ENSGACP00000020528
ENSLOCP00000016971	ENSGACP00000008336
ENSLOCP00000002755	ENSGACP00000011062
ENSLOCP00000019564	ENSGACP00000011420
ENSLOCP00000012768	ENSGACP00000015381
ENSLOCP00000006944	ENSGACP00000023962
ENSLOCP00000017680	ENSGACP00000026642
ENSLOCP00000009102	ENSGACP00000014966
ENSLOCP00000018564	ENSGACP00000025533
ENSLOCP00000000253	ENSGACP00000007315
ENSLOCP00000012436	ENSGACP00000020044
ENSLOCP00000019962	ENSGACP00000011955
ENSLOCP00000013872	ENSGACP00000005308
ENSLOCP00000020166	ENSGACP00000009877
ENSLOCP00000014800	ENSGACP00000007967
ENSLOCP00000007654	ENSGACP00000008424
ENSLOCP00000016433	ENSGACP00000021631
ENSLOCP00000004184	ENSGACP00000026991
ENSLOCP00000001591	ENSGACP00000009569
ENSLOCP00000009092	ENSGACP00000004606
ENSLOCP00000011580	ENSGACP00000006381
ENSLOCP00000011580	ENSGACP00000013712
ENSLOCP00000019949	ENSGACP00000005279
ENSLOCP00000019949	ENSGACP00000023917
ENSLOCP00000002909	ENSGACP00000001625
ENSLOCP00000008090	ENSGACP00000010844
ENSLOCP00000016301	ENSGACP00000003016
ENSLOCP00000007075	ENSGACP00000004840
ENSLOCP00000003717	ENSGACP00000003120
ENSLOCP00000018648	ENSGACP00000022763
ENSLOCP00000013828	ENSGACP00000004093
ENSLOCP00000001155	ENSGACP00000002947
ENSLOCP00000020117	ENSGACP00000011452
ENSLOCP00000015882	ENSGACP00000018197
ENSLOCP00000015882	ENSGACP00000008589
ENSLOCP00000018924	ENSGACP00000010978
ENSLOCP00000014823	ENSGACP00000006210
ENSLOCP00000007802	ENSGACP00000023740
ENSLOCP00000007183	ENSGACP00000011462
ENSLOCP00000007183	ENSGACP00000022643
ENSLOCP00000015386	ENSGACP00000020308
ENSLOCP00000015386	ENSGACP00000011353
ENSLOCP00000005237	ENSGACP00000011634
ENSLOCP00000005237	ENSGACP00000027095
ENSLOCP00000005794	ENSGACP00000011550
ENSLOCP00000011607	ENSGACP00000025278
ENSLOCP00000011607	ENSGACP00000021615
ENSLOCP00000003340	ENSGACP00000023419
ENSLOCP00000001670	ENSGACP00000007018
ENSLOCP00000012438	ENSGACP00000000663
ENSLOCP00000020561	ENSGACP00000025981
ENSLOCP00000008873	ENSGACP00000023459
ENSLOCP00000008920	ENSGACP00000017831
ENSLOCP00000002981	ENSGACP00000026494
ENSLOCP00000008406	ENSGACP00000021587
ENSLOCP00000001934	ENSGACP00000006705
ENSLOCP00000011338	ENSGACP00000027051
ENSLOCP00000010972	ENSGACP00000012605
ENSLOCP00000001672	ENSGACP00000024753
ENSLOCP00000012855	ENSGACP00000024433
ENSLOCP00000011571	ENSGACP00000014621
ENSLOCP00000004438	ENSGACP00000004023
ENSLOCP00000008166	ENSGACP00000016683
ENSLOCP00000008166	ENSGACP00000007603
ENSLOCP00000020039	ENSGACP00000010241
ENSLOCP00000010909	ENSGACP00000013009
ENSLOCP00000005187	ENSGACP00000022379
ENSLOCP00000016110	ENSGACP00000021782
ENSLOCP00000003362	ENSGACP00000022778
ENSLOCP00000004900	ENSGACP00000000668
ENSLOCP00000009902	ENSGACP00000013915
ENSLOCP00000015286	ENSGACP00000015432
ENSLOCP00000015286	ENSGACP00000012755
ENSLOCP00000002898	ENSGACP00000023283
ENSLOCP00000007127	ENSGACP00000002942
ENSLOCP00000005363	ENSGACP00000012796
ENSLOCP00000017081	ENSGACP00000024086
ENSLOCP00000017081	ENSGACP00000015523
ENSLOCP00000017078	ENSGACP00000024085
ENSLOCP00000015077	ENSGACP00000019004
ENSLOCP00000015077	ENSGACP00000013377
ENSLOCP00000011966	ENSGACP00000004612
ENSLOCP00000004043	ENSGACP00000014867
ENSLOCP00000009868	ENSGACP00000023748
ENSLOCP00000000646	ENSGACP00000020419
ENSLOCP00000017801	ENSGACP00000024783
ENSLOCP00000014828	ENSGACP00000024795
ENSLOCP00000002253	ENSGACP00000022060
ENSLOCP00000011829	ENSGACP00000026847
ENSLOCP00000000783	ENSGACP00000009662
ENSLOCP00000012475	ENSGACP00000001904
ENSLOCP00000011687	ENSGACP00000022127
ENSLOCP00000015455	ENSGACP00000003772
ENSLOCP00000015429	ENSGACP00000025824
ENSLOCP00000018837	ENSGACP00000019330
ENSLOCP00000015768	ENSGACP00000024300
ENSLOCP00000015768	ENSGACP00000023427
ENSLOCP00000014609	ENSGACP00000024339
ENSLOCP00000016818	ENSGACP00000024118
ENSLOCP00000018531	ENSGACP00000024509
ENSLOCP00000004411	ENSGACP00000007216
ENSLOCP00000004411	ENSGACP00000026945
ENSLOCP00000020840	ENSGACP00000015750
ENSLOCP00000006636	ENSGACP00000012547
ENSLOCP00000003339	ENSGACP00000003673
ENSLOCP00000003339	ENSGACP00000000544
ENSLOCP00000003153	ENSGACP00000009785
ENSLOCP00000009886	ENSGACP00000023502
ENSLOCP00000018608	ENSGACP00000021022
ENSLOCP00000018608	ENSGACP00000015276
ENSLOCP00000020190	ENSGACP00000013074
ENSLOCP00000009110	ENSGACP00000018990
ENSLOCP00000016532	ENSGACP00000024066
ENSLOCP00000016532	ENSGACP00000017728
ENSLOCP00000016472	ENSGACP00000002199
ENSLOCP00000017243	ENSGACP00000022362
ENSLOCP00000010168	ENSGACP00000017384
ENSLOCP00000022379	ENSGACP00000009795
ENSLOCP00000022380	ENSGACP00000010794
ENSLOCP00000001930	ENSGACP00000014615
ENSLOCP00000011160	ENSGACP00000008992
ENSLOCP00000011160	ENSGACP00000023708
ENSLOCP00000008265	ENSGACP00000015930
ENSLOCP00000008265	ENSGACP00000005975
ENSLOCP00000018952	ENSGACP00000024782
ENSLOCP00000001516	ENSGACP00000003796
ENSLOCP00000004814	ENSGACP00000021566
ENSLOCP00000012999	ENSGACP00000027413
ENSLOCP00000005990	ENSGACP00000018796
ENSLOCP00000014079	ENSGACP00000020153
ENSLOCP00000007639	ENSGACP00000009853
ENSLOCP00000019882	ENSGACP00000015359
ENSLOCP00000019882	ENSGACP00000015360
ENSLOCP00000017739	ENSGACP00000007645
ENSLOCP00000017739	ENSGACP00000001531
ENSLOCP00000019482	ENSGACP00000013289
ENSLOCP00000015285	ENSGACP00000006172
ENSLOCP00000001810	ENSGACP00000015074
ENSLOCP00000019646	ENSGACP00000005935
ENSLOCP00000005602	ENSGACP00000011495
ENSLOCP00000005602	ENSGACP00000004482
ENSLOCP00000004256	ENSGACP00000010298
ENSLOCP00000004256	ENSGACP00000009790
ENSLOCP00000001537	ENSGACP00000013008
ENSLOCP00000006832	ENSGACP00000019566
ENSLOCP00000021020	ENSGACP00000025092
ENSLOCP00000012401	ENSGACP00000015717
ENSLOCP00000012401	ENSGACP00000000654
ENSLOCP00000010126	ENSGACP00000004645
ENSLOCP00000007394	ENSGACP00000003140
ENSLOCP00000003100	ENSGACP00000009814
ENSLOCP00000003100	ENSGACP00000011993
ENSLOCP00000020695	ENSGACP00000014277
ENSLOCP00000017851	ENSGACP00000007758
ENSLOCP00000016443	ENSGACP00000007086
ENSLOCP00000007858	ENSGACP00000000296
ENSLOCP00000012412	ENSGACP00000025502
ENSLOCP00000012794	ENSGACP00000020387
ENSLOCP00000018584	ENSGACP00000015208
ENSLOCP00000003007	ENSGACP00000023489
ENSLOCP00000001825	ENSGACP00000021031
ENSLOCP00000015733	ENSGACP00000006591
ENSLOCP00000008736	ENSGACP00000004769
ENSLOCP00000004474	ENSGACP00000003634
ENSLOCP00000019571	ENSGACP00000005570
ENSLOCP00000022250	ENSGACP00000018939
ENSLOCP00000016041	ENSGACP00000018017
ENSLOCP00000020073	ENSGACP00000018922
ENSLOCP00000016392	ENSGACP00000005104
ENSLOCP00000016392	ENSGACP00000003471
ENSLOCP00000015763	ENSGACP00000012280
ENSLOCP00000009001	ENSGACP00000003982
ENSLOCP00000003025	ENSGACP00000001586
ENSLOCP00000003025	ENSGACP00000019536
ENSLOCP00000013336	ENSGACP00000005344
ENSLOCP00000008635	ENSGACP00000003851
ENSLOCP00000012073	ENSGACP00000018443
ENSLOCP00000010296	ENSGACP00000012546
ENSLOCP00000011431	ENSGACP00000005836
ENSLOCP00000006145	ENSGACP00000005799
ENSLOCP00000002923	ENSGACP00000024483
ENSLOCP00000003881	ENSGACP00000020643
ENSLOCP00000019890	ENSGACP00000025467
ENSLOCP00000003343	ENSGACP00000013047
ENSLOCP00000012361	ENSGACP00000012044
ENSLOCP00000017515	ENSGACP00000007457
ENSLOCP00000017515	ENSGACP00000002040
ENSLOCP00000016868	ENSGACP00000024087
ENSLOCP00000022011	ENSGACP00000025126
ENSLOCP00000001963	ENSGACP00000022272
ENSLOCP00000011327	ENSGACP00000024394
ENSLOCP00000011327	ENSGACP00000027052
ENSLOCP00000018736	ENSGACP00000011182
ENSLOCP00000001265	ENSGACP00000026426
ENSLOCP00000002922	ENSGACP00000008758
ENSLOCP00000004711	ENSGACP00000010213
ENSLOCP00000004668	ENSGACP00000010237
ENSLOCP00000004342	ENSGACP00000009735
ENSLOCP00000019008	ENSGACP00000013685
ENSLOCP00000003892	ENSGACP00000014319
ENSLOCP00000016162	ENSGACP00000017217
ENSLOCP00000016162	ENSGACP00000006457
ENSLOCP00000012000	ENSGACP00000016787
ENSLOCP00000010039	ENSGACP00000007084
ENSLOCP00000014482	ENSGACP00000012903
ENSLOCP00000013133	ENSGACP00000018709
ENSLOCP00000016984	ENSGACP00000023430
ENSLOCP00000015166	ENSGACP00000015267
ENSLOCP00000015166	ENSGACP00000010388
ENSLOCP00000019498	ENSGACP00000024908
ENSLOCP00000018183	ENSGACP00000015998
ENSLOCP00000018183	ENSGACP00000001485
ENSLOCP00000012703	ENSGACP00000012123
ENSLOCP00000012703	ENSGACP00000001808
ENSLOCP00000018901	ENSGACP00000016911
ENSLOCP00000006183	ENSGACP00000013577
ENSLOCP00000015163	ENSGACP00000027506
ENSLOCP00000018533	ENSGACP00000014769
ENSLOCP00000019036	ENSGACP00000026410
ENSLOCP00000002866	ENSGACP00000014718
ENSLOCP00000004541	ENSGACP00000026983
ENSLOCP00000005495	ENSGACP00000013767
ENSLOCP00000005061	ENSGACP00000000637
ENSLOCP00000005061	ENSGACP00000013355
ENSLOCP00000008900	ENSGACP00000007903
ENSLOCP00000008900	ENSGACP00000009270
ENSLOCP00000003975	ENSGACP00000002982
ENSLOCP00000003197	ENSGACP00000000613
ENSLOCP00000020412	ENSGACP00000008010
ENSLOCP00000020412	ENSGACP00000013580
ENSLOCP00000011468	ENSGACP00000006292
ENSLOCP00000005146	ENSGACP00000012210
ENSLOCP00000018326	ENSGACP00000012646
ENSLOCP00000018326	ENSGACP00000026895
ENSLOCP00000019136	ENSGACP00000015315
ENSLOCP00000011723	ENSGACP00000027359
ENSLOCP00000015960	ENSGACP00000015063
ENSLOCP00000015960	ENSGACP00000008816
ENSLOCP00000018356	ENSGACP00000014022
ENSLOCP00000018356	ENSGACP00000002464
ENSLOCP00000001102	ENSGACP00000023147
ENSLOCP00000011666	ENSGACP00000014149
ENSLOCP00000015774	ENSGACP00000018396
ENSLOCP00000002215	ENSGACP00000023466
ENSLOCP00000011773	ENSGACP00000017044
ENSLOCP00000018375	ENSGACP00000012447
ENSLOCP00000019614	ENSGACP00000005819
ENSLOCP00000019614	ENSGACP00000026045
ENSLOCP00000017810	ENSGACP00000026515
ENSLOCP00000007471	ENSGACP00000012316
ENSLOCP00000011665	ENSGACP00000013359
ENSLOCP00000002449	ENSGACP00000011279
ENSLOCP00000010074	ENSGACP00000018915
ENSLOCP00000010074	ENSGACP00000013658
ENSLOCP00000008520	ENSGACP00000013150
ENSLOCP00000006214	ENSGACP00000004655
ENSLOCP00000006214	ENSGACP00000024223
ENSLOCP00000006189	ENSGACP00000004662
ENSLOCP00000009307	ENSGACP00000011748
ENSLOCP00000008547	ENSGACP00000013641
ENSLOCP00000012820	ENSGACP00000020289
ENSLOCP00000004869	ENSGACP00000020594
ENSLOCP00000013311	ENSGACP00000005330
ENSLOCP00000019031	ENSGACP00000015126
ENSLOCP00000017806	ENSGACP00000001060
ENSLOCP00000017806	ENSGACP00000012992
ENSLOCP00000019282	ENSGACP00000025361
ENSLOCP00000013206	ENSGACP00000006195
ENSLOCP00000020592	ENSGACP00000018247
ENSLOCP00000015167	ENSGACP00000021506
ENSLOCP00000009287	ENSGACP00000005289
ENSLOCP00000009287	ENSGACP00000011803
ENSLOCP00000004908	ENSGACP00000009986
ENSLOCP00000007803	ENSGACP00000012435
ENSLOCP00000016544	ENSGACP00000005142
ENSLOCP00000016544	ENSGACP00000007447
ENSLOCP00000014453	ENSGACP00000009362
ENSLOCP00000014466	ENSGACP00000011016
ENSLOCP00000021904	ENSGACP00000020304
ENSLOCP00000022450	ENSGACP00000000638
ENSLOCP00000021620	ENSGACP00000004869
ENSLOCP00000004488	ENSGACP00000009282
ENSLOCP00000020024	ENSGACP00000007669
ENSLOCP00000020859	ENSGACP00000008638
ENSLOCP00000007832	ENSGACP00000013678
ENSLOCP00000000434	ENSGACP00000004276
ENSLOCP00000012948	ENSGACP00000020956
ENSLOCP00000005193	ENSGACP00000012102
ENSLOCP00000020428	ENSGACP00000025272
ENSLOCP00000017728	ENSGACP00000025556
ENSLOCP00000010194	ENSGACP00000006226
ENSLOCP00000010194	ENSGACP00000020381
ENSLOCP00000003413	ENSGACP00000016340
ENSLOCP00000001695	ENSGACP00000014239
ENSLOCP00000007926	ENSGACP00000008184
ENSLOCP00000010024	ENSGACP00000023437
ENSLOCP00000004964	ENSGACP00000011998
ENSLOCP00000012287	ENSGACP00000012363
ENSLOCP00000013672	ENSGACP00000020087
ENSLOCP00000013672	ENSGACP00000017472
ENSLOCP00000010787	ENSGACP00000004707
ENSLOCP00000004724	ENSGACP00000006642
ENSLOCP00000003898	ENSGACP00000018478
ENSLOCP00000003898	ENSGACP00000021211
ENSLOCP00000010927	ENSGACP00000013700
ENSLOCP00000005707	ENSGACP00000011723
ENSLOCP00000005707	ENSGACP00000002924
ENSLOCP00000007270	ENSGACP00000006961
ENSLOCP00000014363	ENSGACP00000009363
ENSLOCP00000001138	ENSGACP00000009716
ENSLOCP00000002985	ENSGACP00000008523
ENSLOCP00000017039	ENSGACP00000025630
ENSLOCP00000019135	ENSGACP00000016657
ENSLOCP00000017723	ENSGACP00000007569
ENSLOCP00000003444	ENSGACP00000004602
ENSLOCP00000011930	ENSGACP00000004136
ENSLOCP00000009598	ENSGACP00000025253
ENSLOCP00000007261	ENSGACP00000021342
ENSLOCP00000004135	ENSGACP00000027345
ENSLOCP00000013207	ENSGACP00000010866
ENSLOCP00000012976	ENSGACP00000024055
ENSLOCP00000006812	ENSGACP00000026575
ENSLOCP00000009757	ENSGACP00000005530
ENSLOCP00000015890	ENSGACP00000019225
ENSLOCP00000008070	ENSGACP00000015088
ENSLOCP00000014590	ENSGACP00000022995
ENSLOCP00000017296	ENSGACP00000016089
ENSLOCP00000002959	ENSGACP00000027312
ENSLOCP00000012293	ENSGACP00000011106
ENSLOCP00000018998	ENSGACP00000013727
ENSLOCP00000008921	ENSGACP00000018513
ENSLOCP00000008921	ENSGACP00000020555
ENSLOCP00000004566	ENSGACP00000024156
ENSLOCP00000013027	ENSGACP00000027415
ENSLOCP00000019246	ENSGACP00000007508
ENSLOCP00000020020	ENSGACP00000015201
ENSLOCP00000011815	ENSGACP00000002813
ENSLOCP00000022330	ENSGACP00000003233
ENSLOCP00000014743	ENSGACP00000015886
ENSLOCP00000019986	ENSGACP00000007781
ENSLOCP00000019986	ENSGACP00000008111
ENSLOCP00000004722	ENSGACP00000009428
ENSLOCP00000014809	ENSGACP00000021636
ENSLOCP00000005776	ENSGACP00000017313
ENSLOCP00000017744	ENSGACP00000017465
ENSLOCP00000017744	ENSGACP00000019617
ENSLOCP00000002141	ENSGACP00000013569
ENSLOCP00000002141	ENSGACP00000020509
ENSLOCP00000018547	ENSGACP00000014801
ENSLOCP00000015111	ENSGACP00000023070
ENSLOCP00000015214	ENSGACP00000017218
ENSLOCP00000015214	ENSGACP00000007854
ENSLOCP00000017714	ENSGACP00000007778
ENSLOCP00000003111	ENSGACP00000023303
ENSLOCP00000003111	ENSGACP00000026973
ENSLOCP00000019071	ENSGACP00000021322
ENSLOCP00000005966	ENSGACP00000012284
ENSLOCP00000009450	ENSGACP00000006796
ENSLOCP00000017819	ENSGACP00000025651
ENSLOCP00000009396	ENSGACP00000004839
ENSLOCP00000007025	ENSGACP00000019900
ENSLOCP00000003000	ENSGACP00000026502
ENSLOCP00000010744	ENSGACP00000006741
ENSLOCP00000005744	ENSGACP00000010343
ENSLOCP00000015525	ENSGACP00000024688
ENSLOCP00000015525	ENSGACP00000027319
ENSLOCP00000008221	ENSGACP00000014020
ENSLOCP00000006200	ENSGACP00000020914
ENSLOCP00000011415	ENSGACP00000005290
ENSLOCP00000019579	ENSGACP00000005684
ENSLOCP00000011235	ENSGACP00000024380
ENSLOCP00000009153	ENSGACP00000012585
ENSLOCP00000020366	ENSGACP00000000783
ENSLOCP00000015030	ENSGACP00000000485
ENSLOCP00000019222	ENSGACP00000005440
ENSLOCP00000005304	ENSGACP00000005520
ENSLOCP00000005304	ENSGACP00000008884
ENSLOCP00000012990	ENSGACP00000005472
ENSLOCP00000008430	ENSGACP00000020277
ENSLOCP00000001418	ENSGACP00000024870
ENSLOCP00000008449	ENSGACP00000014662
ENSLOCP00000006386	ENSGACP00000002167
ENSLOCP00000006552	ENSGACP00000011201
ENSLOCP00000004758	ENSGACP00000018511
ENSLOCP00000002795	ENSGACP00000019200
ENSLOCP00000006989	ENSGACP00000006831
ENSLOCP00000001720	ENSGACP00000011389
ENSLOCP00000001720	ENSGACP00000020478
ENSLOCP00000012908	ENSGACP00000020888
ENSLOCP00000019998	ENSGACP00000014622
ENSLOCP00000001526	ENSGACP00000014242
ENSLOCP00000016467	ENSGACP00000005097
ENSLOCP00000017742	ENSGACP00000012797
ENSLOCP00000017742	ENSGACP00000001076
ENSLOCP00000007719	ENSGACP00000020324
ENSLOCP00000011559	ENSGACP00000007882
ENSLOCP00000000905	ENSGACP00000023299
ENSLOCP00000009159	ENSGACP00000005841
ENSLOCP00000016752	ENSGACP00000020884
ENSLOCP00000016752	ENSGACP00000008112
ENSLOCP00000017033	ENSGACP00000022280
ENSLOCP00000014189	ENSGACP00000004250
ENSLOCP00000012706	ENSGACP00000027587
ENSLOCP00000018401	ENSGACP00000014631
ENSLOCP00000020578	ENSGACP00000017183
ENSLOCP00000012140	ENSGACP00000006108
ENSLOCP00000012140	ENSGACP00000006862
ENSLOCP00000009819	ENSGACP00000021943
ENSLOCP00000021207	ENSGACP00000011712
ENSLOCP00000009711	ENSGACP00000006821
ENSLOCP00000011771	ENSGACP00000004406
ENSLOCP00000013077	ENSGACP00000024020
ENSLOCP00000004508	ENSGACP00000024147
ENSLOCP00000013069	ENSGACP00000027418
ENSLOCP00000018070	ENSGACP00000000331
ENSLOCP00000019832	ENSGACP00000025161
ENSLOCP00000009838	ENSGACP00000000106
ENSLOCP00000013341	ENSGACP00000013692
ENSLOCP00000001575	ENSGACP00000003807
ENSLOCP00000004010	ENSGACP00000018312
ENSLOCP00000019355	ENSGACP00000011883
ENSLOCP00000006607	ENSGACP00000013233
ENSLOCP00000014941	ENSGACP00000000468
ENSLOCP00000018086	ENSGACP00000013704
ENSLOCP00000012302	ENSGACP00000004476
ENSLOCP00000012302	ENSGACP00000015723
ENSLOCP00000019627	ENSGACP00000025000
ENSLOCP00000017157	ENSGACP00000023377
ENSLOCP00000019443	ENSGACP00000013789
ENSLOCP00000019443	ENSGACP00000025896
ENSLOCP00000014617	ENSGACP00000015687
ENSLOCP00000000952	ENSGACP00000022513
ENSLOCP00000014027	ENSGACP00000006622
ENSLOCP00000017977	ENSGACP00000019326
ENSLOCP00000013123	ENSGACP00000019919
ENSLOCP00000002971	ENSGACP00000001598
ENSLOCP00000013438	ENSGACP00000005375
ENSLOCP00000013808	ENSGACP00000001152
ENSLOCP00000017026	ENSGACP00000006366
ENSLOCP00000017026	ENSGACP00000022518
ENSLOCP00000009222	ENSGACP00000018311
ENSLOCP00000007886	ENSGACP00000009074
ENSLOCP00000007886	ENSGACP00000021387
ENSLOCP00000014078	ENSGACP00000019159
ENSLOCP00000003110	ENSGACP00000010863
ENSLOCP00000012819	ENSGACP00000027396
ENSLOCP00000016335	ENSGACP00000026358
ENSLOCP00000005420	ENSGACP00000012339
ENSLOCP00000013053	ENSGACP00000020725
ENSLOCP00000009646	ENSGACP00000025248
ENSLOCP00000019971	ENSGACP00000019354
ENSLOCP00000016408	ENSGACP00000021016
ENSLOCP00000005132	ENSGACP00000020574
ENSLOCP00000005132	ENSGACP00000003950
ENSLOCP00000000129	ENSGACP00000011572
ENSLOCP00000007165	ENSGACP00000009014
ENSLOCP00000010403	ENSGACP00000006201
ENSLOCP00000003143	ENSGACP00000000627
ENSLOCP00000017530	ENSGACP00000022282
ENSLOCP00000017530	ENSGACP00000009385
ENSLOCP00000005502	ENSGACP00000011533
ENSLOCP00000002180	ENSGACP00000022872
ENSLOCP00000000826	ENSGACP00000013501
ENSLOCP00000018227	ENSGACP00000014205
ENSLOCP00000018983	ENSGACP00000013966
ENSLOCP00000019366	ENSGACP00000000877
ENSLOCP00000010206	ENSGACP00000006212
ENSLOCP00000014458	ENSGACP00000024135
ENSLOCP00000011050	ENSGACP00000000320
ENSLOCP00000011050	ENSGACP00000009983
ENSLOCP00000018766	ENSGACP00000019273
ENSLOCP00000005165	ENSGACP00000017946
ENSLOCP00000010451	ENSGACP00000007039
ENSLOCP00000002062	ENSGACP00000019633
ENSLOCP00000005657	ENSGACP00000007368
ENSLOCP00000001751	ENSGACP00000004362
ENSLOCP00000001751	ENSGACP00000023883
ENSLOCP00000021334	ENSGACP00000008982
ENSLOCP00000006771	ENSGACP00000017993
ENSLOCP00000013623	ENSGACP00000010947
ENSLOCP00000005307	ENSGACP00000002115
ENSLOCP00000005307	ENSGACP00000013400
ENSLOCP00000007240	ENSGACP00000023693
ENSLOCP00000010367	ENSGACP00000013415
ENSLOCP00000005491	ENSGACP00000017500
ENSLOCP00000015756	ENSGACP00000000325
ENSLOCP00000015756	ENSGACP00000009862
ENSLOCP00000018367	ENSGACP00000027023
ENSLOCP00000020507	ENSGACP00000011786
ENSLOCP00000014486	ENSGACP00000009377
ENSLOCP00000014486	ENSGACP00000011012
ENSLOCP00000016551	ENSGACP00000005151
ENSLOCP00000003053	ENSGACP00000006046
ENSLOCP00000018689	ENSGACP00000022676
ENSLOCP00000018689	ENSGACP00000027037
ENSLOCP00000011299	ENSGACP00000001838
ENSLOCP00000005062	ENSGACP00000003095
ENSLOCP00000004745	ENSGACP00000003675
ENSLOCP00000007478	ENSGACP00000007825
ENSLOCP00000020015	ENSGACP00000014481
ENSLOCP00000015506	ENSGACP00000011558
ENSLOCP00000007755	ENSGACP00000002697
ENSLOCP00000008721	ENSGACP00000000910
ENSLOCP00000008105	ENSGACP00000017167
ENSLOCP00000008105	ENSGACP00000006575
ENSLOCP00000012129	ENSGACP00000004131
ENSLOCP00000009714	ENSGACP00000025727
ENSLOCP00000001481	ENSGACP00000002639
ENSLOCP00000013922	ENSGACP00000026012
ENSLOCP00000004786	ENSGACP00000011815
ENSLOCP00000001794	ENSGACP00000009143
ENSLOCP00000018487	ENSGACP00000024523
ENSLOCP00000020023	ENSGACP00000014423
ENSLOCP00000012534	ENSGACP00000020554
ENSLOCP00000011480	ENSGACP00000007842
ENSLOCP00000011480	ENSGACP00000013393
ENSLOCP00000020704	ENSGACP00000016336
ENSLOCP00000003149	ENSGACP00000003094
ENSLOCP00000018889	ENSGACP00000025223
ENSLOCP00000014646	ENSGACP00000014464
ENSLOCP00000003643	ENSGACP00000008797
ENSLOCP00000014965	ENSGACP00000000471
ENSLOCP00000019623	ENSGACP00000025005
ENSLOCP00000012262	ENSGACP00000015660
ENSLOCP00000017761	ENSGACP00000016881
ENSLOCP00000003577	ENSGACP00000020615
ENSLOCP00000003577	ENSGACP00000008863
ENSLOCP00000014874	ENSGACP00000015412
ENSLOCP00000022461	ENSGACP00000014873
ENSLOCP00000009670	ENSGACP00000003060
ENSLOCP00000004300	ENSGACP00000009739
ENSLOCP00000000627	ENSGACP00000015845
ENSLOCP00000006023	ENSGACP00000023304
ENSLOCP00000019855	ENSGACP00000025408
ENSLOCP00000005897	ENSGACP00000012314
ENSLOCP00000001909	ENSGACP00000025167
ENSLOCP00000010432	ENSGACP00000006886
ENSLOCP00000021088	ENSGACP00000006855
ENSLOCP00000021088	ENSGACP00000017577
ENSLOCP00000021910	ENSGACP00000010936
ENSLOCP00000014390	ENSGACP00000024155
ENSLOCP00000018798	ENSGACP00000002447
ENSLOCP00000008791	ENSGACP00000003793
ENSLOCP00000019231	ENSGACP00000005399
ENSLOCP00000003331	ENSGACP00000020547
ENSLOCP00000000345	ENSGACP00000015807
ENSLOCP00000004982	ENSGACP00000009981
ENSLOCP00000021901	ENSGACP00000004692
ENSLOCP00000011678	ENSGACP00000014168
ENSLOCP00000015751	ENSGACP00000018409
ENSLOCP00000020245	ENSGACP00000013281
ENSLOCP00000020295	ENSGACP00000005249
ENSLOCP00000008533	ENSGACP00000020286
ENSLOCP00000013918	ENSGACP00000013016
ENSLOCP00000017077	ENSGACP00000022867
ENSLOCP00000005770	ENSGACP00000021702
ENSLOCP00000020358	ENSGACP00000000803
ENSLOCP00000013837	ENSGACP00000010141
ENSLOCP00000013837	ENSGACP00000001303
ENSLOCP00000000854	ENSGACP00000022534
ENSLOCP00000021222	ENSGACP00000017126
ENSLOCP00000018007	ENSGACP00000012932
ENSLOCP00000012878	ENSGACP00000013845
ENSLOCP00000012890	ENSGACP00000013876
ENSLOCP00000012890	ENSGACP00000010100
ENSLOCP00000002206	ENSGACP00000027536
ENSLOCP00000014709	ENSGACP00000021530
ENSLOCP00000013191	ENSGACP00000027426
ENSLOCP00000013002	ENSGACP00000001069
ENSLOCP00000003599	ENSGACP00000021234
ENSLOCP00000000497	ENSGACP00000017296
ENSLOCP00000005278	ENSGACP00000017727
ENSLOCP00000005278	ENSGACP00000005203
ENSLOCP00000008274	ENSGACP00000013382
ENSLOCP00000008274	ENSGACP00000024818
ENSLOCP00000001480	ENSGACP00000015879
ENSLOCP00000018599	ENSGACP00000022797
ENSLOCP00000004275	ENSGACP00000027343
ENSLOCP00000019974	ENSGACP00000014685
ENSLOCP00000019974	ENSGACP00000015178
ENSLOCP00000003448	ENSGACP00000018151
ENSLOCP00000003448	ENSGACP00000003415
ENSLOCP00000015492	ENSGACP00000011552
ENSLOCP00000010298	ENSGACP00000007327
ENSLOCP00000010396	ENSGACP00000026600
ENSLOCP00000004680	ENSGACP00000012298
ENSLOCP00000004680	ENSGACP00000022376
ENSLOCP00000011236	ENSGACP00000027209
ENSLOCP00000018783	ENSGACP00000022960
ENSLOCP00000001055	ENSGACP00000012229
ENSLOCP00000003650	ENSGACP00000018166
ENSLOCP00000017568	ENSGACP00000021850
ENSLOCP00000013656	ENSGACP00000010964
ENSLOCP00000002132	ENSGACP00000022862
ENSLOCP00000017375	ENSGACP00000019111
ENSLOCP00000006634	ENSGACP00000013243
ENSLOCP00000007411	ENSGACP00000023232
ENSLOCP00000005117	ENSGACP00000011378
ENSLOCP00000019428	ENSGACP00000015242
ENSLOCP00000008883	ENSGACP00000006409
ENSLOCP00000021061	ENSGACP00000008014
ENSLOCP00000015567	ENSGACP00000010278
ENSLOCP00000012579	ENSGACP00000027612
ENSLOCP00000019225	ENSGACP00000000444
ENSLOCP00000019225	ENSGACP00000005428
ENSLOCP00000019073	ENSGACP00000010064
ENSLOCP00000007848	ENSGACP00000007779
ENSLOCP00000000705	ENSGACP00000000611
ENSLOCP00000000705	ENSGACP00000017676
ENSLOCP00000003827	ENSGACP00000019737
ENSLOCP00000012806	ENSGACP00000000127
ENSLOCP00000008393	ENSGACP00000004819
ENSLOCP00000007479	ENSGACP00000018977
ENSLOCP00000016181	ENSGACP00000014316
ENSLOCP00000001513	ENSGACP00000009863
ENSLOCP00000001513	ENSGACP00000008995
ENSLOCP00000007933	ENSGACP00000020499
ENSLOCP00000009846	ENSGACP00000011352
ENSLOCP00000004493	ENSGACP00000011788
ENSLOCP00000013177	ENSGACP00000005480
ENSLOCP00000006816	ENSGACP00000007811
ENSLOCP00000011256	ENSGACP00000027058
ENSLOCP00000010833	ENSGACP00000006549
ENSLOCP00000014685	ENSGACP00000022955
ENSLOCP00000017223	ENSGACP00000022373
ENSLOCP00000005764	ENSGACP00000005715
ENSLOCP00000001439	ENSGACP00000008814
ENSLOCP00000014944	ENSGACP00000024276
ENSLOCP00000018359	ENSGACP00000014013
ENSLOCP00000015529	ENSGACP00000010628
ENSLOCP00000015529	ENSGACP00000004594
ENSLOCP00000011522	ENSGACP00000013754
ENSLOCP00000001685	ENSGACP00000015038
ENSLOCP00000002767	ENSGACP00000011811
ENSLOCP00000000936	ENSGACP00000008035
ENSLOCP00000005589	ENSGACP00000020360
ENSLOCP00000012439	ENSGACP00000006703
ENSLOCP00000014927	ENSGACP00000023203
ENSLOCP00000002824	ENSGACP00000017237
ENSLOCP00000016948	ENSGACP00000014371
ENSLOCP00000015618	ENSGACP00000001362
ENSLOCP00000019400	ENSGACP00000026511
ENSLOCP00000019400	ENSGACP00000013426
ENSLOCP00000016036	ENSGACP00000002148
ENSLOCP00000016036	ENSGACP00000003901
ENSLOCP00000012722	ENSGACP00000027588
ENSLOCP00000010402	ENSGACP00000013525
ENSLOCP00000007311	ENSGACP00000014943
ENSLOCP00000014968	ENSGACP00000022210
ENSLOCP00000018768	ENSGACP00000007115
ENSLOCP00000018768	ENSGACP00000022138
ENSLOCP00000014682	ENSGACP00000021709
ENSLOCP00000004652	ENSGACP00000003099
ENSLOCP00000004689	ENSGACP00000013921
ENSLOCP00000011664	ENSGACP00000007844
ENSLOCP00000011664	ENSGACP00000023634
ENSLOCP00000004675	ENSGACP00000022821
ENSLOCP00000004698	ENSGACP00000018249
ENSLOCP00000019733	ENSGACP00000026365
ENSLOCP00000009516	ENSGACP00000021154
ENSLOCP00000008004	ENSGACP00000009183
ENSLOCP00000007843	ENSGACP00000006045
ENSLOCP00000001085	ENSGACP00000004590
ENSLOCP00000003484	ENSGACP00000018958
ENSLOCP00000015825	ENSGACP00000003229
ENSLOCP00000008187	ENSGACP00000004142
ENSLOCP00000007673	ENSGACP00000008257
ENSLOCP00000013704	ENSGACP00000005621
ENSLOCP00000012506	ENSGACP00000001952
ENSLOCP00000006906	ENSGACP00000011760
ENSLOCP00000009732	ENSGACP00000006835
ENSLOCP00000020119	ENSGACP00000026432
ENSLOCP00000013138	ENSGACP00000000443
ENSLOCP00000002524	ENSGACP00000011166
ENSLOCP00000002524	ENSGACP00000022921
ENSLOCP00000004941	ENSGACP00000004120
ENSLOCP00000005592	ENSGACP00000007637
ENSLOCP00000021197	ENSGACP00000015250
ENSLOCP00000020619	ENSGACP00000004972
ENSLOCP00000004847	ENSGACP00000020745
ENSLOCP00000009498	ENSGACP00000013171
ENSLOCP00000002996	ENSGACP00000018246
ENSLOCP00000005953	ENSGACP00000010688
ENSLOCP00000006462	ENSGACP00000013878
ENSLOCP00000006910	ENSGACP00000022649
ENSLOCP00000004423	ENSGACP00000009663
ENSLOCP00000010198	ENSGACP00000017381
ENSLOCP00000002343	ENSGACP00000002147
ENSLOCP00000007801	ENSGACP00000027134
ENSLOCP00000011499	ENSGACP00000010268
ENSLOCP00000002515	ENSGACP00000010640
ENSLOCP00000010821	ENSGACP00000015774
ENSLOCP00000008742	ENSGACP00000022417
ENSLOCP00000015271	ENSGACP00000023549
ENSLOCP00000004223	ENSGACP00000006090
ENSLOCP00000004673	ENSGACP00000020722
ENSLOCP00000004673	ENSGACP00000012579
ENSLOCP00000003496	ENSGACP00000006356
ENSLOCP00000001376	ENSGACP00000009205
ENSLOCP00000001376	ENSGACP00000022633
ENSLOCP00000016638	ENSGACP00000026961
ENSLOCP00000011257	ENSGACP00000009250
ENSLOCP00000021340	ENSGACP00000009038
ENSLOCP00000008690	ENSGACP00000004807
ENSLOCP00000019640	ENSGACP00000025044
ENSLOCP00000004062	ENSGACP00000014864
ENSLOCP00000016254	ENSGACP00000001096
ENSLOCP00000018767	ENSGACP00000023013
ENSLOCP00000006961	ENSGACP00000008786
ENSLOCP00000013748	ENSGACP00000019016
ENSLOCP00000013708	ENSGACP00000005004
ENSLOCP00000013729	ENSGACP00000005008
ENSLOCP00000010788	ENSGACP00000010181
ENSLOCP00000015139	ENSGACP00000027501
ENSLOCP00000018993	ENSGACP00000007297
ENSLOCP00000011531	ENSGACP00000014693
ENSLOCP00000009773	ENSGACP00000006671
ENSLOCP00000007891	ENSGACP00000017566
ENSLOCP00000007891	ENSGACP00000005870
ENSLOCP00000010267	ENSGACP00000018363
ENSLOCP00000001991	ENSGACP00000009849
ENSLOCP00000016326	ENSGACP00000002988
ENSLOCP00000017936	ENSGACP00000024484
ENSLOCP00000017936	ENSGACP00000026918
ENSLOCP00000012621	ENSGACP00000000988
ENSLOCP00000016642	ENSGACP00000025473
ENSLOCP00000019459	ENSGACP00000018525
ENSLOCP00000014502	ENSGACP00000015581
ENSLOCP00000019600	ENSGACP00000005586
ENSLOCP00000002606	ENSGACP00000026800
ENSLOCP00000007197	ENSGACP00000018089
ENSLOCP00000020398	ENSGACP00000008044
ENSLOCP00000003686	ENSGACP00000007152
ENSLOCP00000007012	ENSGACP00000018808
ENSLOCP00000007195	ENSGACP00000002960
ENSLOCP00000002960	ENSGACP00000016785
ENSLOCP00000017397	ENSGACP00000017476
ENSLOCP00000019918	ENSGACP00000017803
ENSLOCP00000019918	ENSGACP00000021471
ENSLOCP00000017605	ENSGACP00000007575
ENSLOCP00000010068	ENSGACP00000012553
ENSLOCP00000008264	ENSGACP00000004852
ENSLOCP00000018420	ENSGACP00000023358
ENSLOCP00000017196	ENSGACP00000009784
ENSLOCP00000015631	ENSGACP00000003991
ENSLOCP00000020336	ENSGACP00000025297
ENSLOCP00000017289	ENSGACP00000022337
ENSLOCP00000007535	ENSGACP00000015264
ENSLOCP00000015142	ENSGACP00000022831
ENSLOCP00000018742	ENSGACP00000023071
ENSLOCP00000007303	ENSGACP00000027272
ENSLOCP00000013225	ENSGACP00000027428
ENSLOCP00000009050	ENSGACP00000003674
ENSLOCP00000015396	ENSGACP00000020310
ENSLOCP00000015396	ENSGACP00000011359
ENSLOCP00000015678	ENSGACP00000020843
ENSLOCP00000006159	ENSGACP00000020301
ENSLOCP00000006159	ENSGACP00000003007
ENSLOCP00000013457	ENSGACP00000021706
ENSLOCP00000011701	ENSGACP00000023954
ENSLOCP00000009685	ENSGACP00000006805
ENSLOCP00000001429	ENSGACP00000022397
ENSLOCP00000019450	ENSGACP00000026168
ENSLOCP00000018664	ENSGACP00000026198
ENSLOCP00000005312	ENSGACP00000004328
ENSLOCP00000005312	ENSGACP00000021115
ENSLOCP00000011689	ENSGACP00000007831
ENSLOCP00000009365	ENSGACP00000007310
ENSLOCP00000021043	ENSGACP00000026156
ENSLOCP00000001851	ENSGACP00000009646
ENSLOCP00000001851	ENSGACP00000007612
ENSLOCP00000000350	ENSGACP00000020449
ENSLOCP00000020122	ENSGACP00000026431
ENSLOCP00000018702	ENSGACP00000022645
ENSLOCP00000007667	ENSGACP00000008929
ENSLOCP00000004246	ENSGACP00000000829
ENSLOCP00000007288	ENSGACP00000014660
ENSLOCP00000009894	ENSGACP00000023761
ENSLOCP00000016250	ENSGACP00000022158
ENSLOCP00000006977	ENSGACP00000015271
ENSLOCP00000014410	ENSGACP00000021815
ENSLOCP00000009297	ENSGACP00000015982
ENSLOCP00000005937	ENSGACP00000021976
ENSLOCP00000004321	ENSGACP00000021841
ENSLOCP00000004528	ENSGACP00000021914
ENSLOCP00000012478	ENSGACP00000021101
ENSLOCP00000006559	ENSGACP00000002538
ENSLOCP00000011739	ENSGACP00000027357
ENSLOCP00000000030	ENSGACP00000013571
[truncated: 11,582 more rows]
