# Supplementary material for: Reconstruction of proto-vertebrate, proto-cyclostome and proto-gnathostome genomes provides new insights into early vertebrate evolution
Source: Nat Commun. 2021 Jul 23;12:4489. doi: 10.1038/s41467-021-24573-z (PMC8302630; doi:10.1038/s41467-021-24573-z)
Supplement: Supplementary file 4 — Supplementary Data 1 [file 41467_2021_24573_MOESM4_ESM.zip › SuppData1/orthologs/LEPOC-HUMAN.txt]

ENSLOCP00000009128	ENSP00000262384
ENSLOCP00000003817	ENSP00000362179
ENSLOCP00000021014	ENSP00000386616
ENSLOCP00000007725	ENSP00000354794
ENSLOCP00000009060	ENSP00000455426
ENSLOCP00000011472	ENSP00000268876
ENSLOCP00000009147	ENSP00000361900
ENSLOCP00000020429	ENSP00000295408
ENSLOCP00000019200	ENSP00000317272
ENSLOCP00000007780	ENSP00000363970
ENSLOCP00000017232	ENSP00000373518
ENSLOCP00000018831	ENSP00000362057
ENSLOCP00000009530	ENSP00000367851
ENSLOCP00000020825	ENSP00000159060
ENSLOCP00000013773	ENSP00000445366
ENSLOCP00000010078	ENSP00000281722
ENSLOCP00000007610	ENSP00000363107
ENSLOCP00000002487	ENSP00000354995
ENSLOCP00000020267	ENSP00000272286
ENSLOCP00000020273	ENSP00000260645
ENSLOCP00000019319	ENSP00000389951
ENSLOCP00000007649	ENSP00000363092
ENSLOCP00000019175	ENSP00000261464
ENSLOCP00000012015	ENSP00000454207
ENSLOCP00000007747	ENSP00000362994
ENSLOCP00000001624	ENSP00000247668
ENSLOCP00000001262	ENSP00000433623
ENSLOCP00000017180	ENSP00000249636
ENSLOCP00000005887	ENSP00000334474
ENSLOCP00000005999	ENSP00000324173
ENSLOCP00000020663	ENSP00000367623
ENSLOCP00000014860	ENSP00000297185
ENSLOCP00000010959	ENSP00000234038
ENSLOCP00000017952	ENSP00000453273
ENSLOCP00000008038	ENSP00000367815
ENSLOCP00000010721	ENSP00000326870
ENSLOCP00000002259	ENSP00000308361
ENSLOCP00000021479	ENSP00000260843
ENSLOCP00000002287	ENSP00000307259
ENSLOCP00000002248	ENSP00000308479
ENSLOCP00000021874	ENSP00000367384
ENSLOCP00000009980	ENSP00000337618
ENSLOCP00000014738	ENSP00000295461
ENSLOCP00000012061	ENSP00000311687
ENSLOCP00000003317	ENSP00000363520
ENSLOCP00000011989	ENSP00000339256
ENSLOCP00000017354	ENSP00000297954
ENSLOCP00000012353	ENSP00000414055
ENSLOCP00000004132	ENSP00000369666
ENSLOCP00000018214	ENSP00000350676
ENSLOCP00000005255	ENSP00000251363
ENSLOCP00000007900	ENSP00000271688
ENSLOCP00000015688	ENSP00000284382
ENSLOCP00000010023	ENSP00000376453
ENSLOCP00000004830	ENSP00000402697
ENSLOCP00000020756	ENSP00000355929
ENSLOCP00000013047	ENSP00000251089
ENSLOCP00000016356	ENSP00000309142
ENSLOCP00000009007	ENSP00000264903
ENSLOCP00000012360	ENSP00000377024
ENSLOCP00000014277	ENSP00000297071
ENSLOCP00000007849	ENSP00000439120
ENSLOCP00000008437	ENSP00000380252
ENSLOCP00000020956	ENSP00000257749
ENSLOCP00000015752	ENSP00000366827
ENSLOCP00000013775	ENSP00000321343
ENSLOCP00000004341	ENSP00000320431
ENSLOCP00000017705	ENSP00000268164
ENSLOCP00000011055	ENSP00000231461
ENSLOCP00000010892	ENSP00000262904
ENSLOCP00000001142	ENSP00000345571
ENSLOCP00000007583	ENSP00000368686
ENSLOCP00000006346	ENSP00000268989
ENSLOCP00000000889	ENSP00000221543
ENSLOCP00000020036	ENSP00000448182
ENSLOCP00000008734	ENSP00000320434
ENSLOCP00000014576	ENSP00000304669
ENSLOCP00000004761	ENSP00000386141
ENSLOCP00000006533	ENSP00000477059
ENSLOCP00000019487	ENSP00000416707
ENSLOCP00000001361	ENSP00000386881
ENSLOCP00000013471	ENSP00000428280
ENSLOCP00000001954	ENSP00000360475
ENSLOCP00000002578	ENSP00000222250
ENSLOCP00000017726	ENSP00000268042
ENSLOCP00000009983	ENSP00000358323
ENSLOCP00000012953	ENSP00000380759
ENSLOCP00000021847	ENSP00000359095
ENSLOCP00000005920	ENSP00000331879
ENSLOCP00000019306	ENSP00000276440
ENSLOCP00000006448	ENSP00000340677
ENSLOCP00000011240	ENSP00000272164
ENSLOCP00000006499	ENSP00000258411
ENSLOCP00000009918	ENSP00000252456
ENSLOCP00000001682	ENSP00000252809
ENSLOCP00000017649	ENSP00000252677
ENSLOCP00000013021	ENSP00000367942
ENSLOCP00000006143	ENSP00000287139
ENSLOCP00000004694	ENSP00000224605
ENSLOCP00000008680	ENSP00000282701
ENSLOCP00000018185	ENSP00000334314
ENSLOCP00000020346	ENSP00000320663
ENSLOCP00000005737	ENSP00000366267
ENSLOCP00000018546	ENSP00000377836
ENSLOCP00000016171	ENSP00000292377
ENSLOCP00000006853	ENSP00000264039
ENSLOCP00000010912	ENSP00000332886
ENSLOCP00000019163	ENSP00000338728
ENSLOCP00000009632	ENSP00000380785
ENSLOCP00000010916	ENSP00000360252
ENSLOCP00000003607	ENSP00000310015
ENSLOCP00000015072	ENSP00000370713
ENSLOCP00000011033	ENSP00000441897
ENSLOCP00000003380	ENSP00000296513
ENSLOCP00000002426	ENSP00000262803
ENSLOCP00000012613	ENSP00000399797
ENSLOCP00000016794	ENSP00000351524
ENSLOCP00000007049	ENSP00000394314
ENSLOCP00000010539	ENSP00000384725
ENSLOCP00000006545	ENSP00000253008
ENSLOCP00000000660	ENSP00000276594
ENSLOCP00000012614	ENSP00000354960
ENSLOCP00000003234	ENSP00000361929
ENSLOCP00000010397	ENSP00000252599
ENSLOCP00000017388	ENSP00000223127
ENSLOCP00000009421	ENSP00000282903
ENSLOCP00000010161	ENSP00000292807
ENSLOCP00000016126	ENSP00000352603
ENSLOCP00000005393	ENSP00000347408
ENSLOCP00000004568	ENSP00000388996
ENSLOCP00000012552	ENSP00000406472
ENSLOCP00000012928	ENSP00000265741
ENSLOCP00000014564	ENSP00000423665
ENSLOCP00000009470	ENSP00000417914
ENSLOCP00000019262	ENSP00000350331
ENSLOCP00000011077	ENSP00000264607
ENSLOCP00000017982	ENSP00000355195
ENSLOCP00000011435	ENSP00000363512
ENSLOCP00000003826	ENSP00000305426
ENSLOCP00000011874	ENSP00000229771
ENSLOCP00000021247	ENSP00000314444
ENSLOCP00000018907	ENSP00000216271
ENSLOCP00000018175	ENSP00000334061
ENSLOCP00000012449	ENSP00000346236
ENSLOCP00000014471	ENSP00000464050
ENSLOCP00000014491	ENSP00000380033
ENSLOCP00000016691	ENSP00000225792
ENSLOCP00000010175	ENSP00000357650
ENSLOCP00000010143	ENSP00000262462
ENSLOCP00000003063	ENSP00000300456
ENSLOCP00000003082	ENSP00000252595
ENSLOCP00000010983	ENSP00000359520
ENSLOCP00000018480	ENSP00000351520
ENSLOCP00000001148	ENSP00000301825
ENSLOCP00000007419	ENSP00000222803
ENSLOCP00000007580	ENSP00000413152
ENSLOCP00000003101	ENSP00000242209
ENSLOCP00000015600	ENSP00000317232
ENSLOCP00000014762	ENSP00000345964
ENSLOCP00000014741	ENSP00000358715
ENSLOCP00000016111	ENSP00000370473
ENSLOCP00000004793	ENSP00000301464
ENSLOCP00000016120	ENSP00000275525
ENSLOCP00000011258	ENSP00000233809
ENSLOCP00000008502	ENSP00000169298
ENSLOCP00000010754	ENSP00000386942
ENSLOCP00000005040	ENSP00000362239
ENSLOCP00000004226	ENSP00000417583
ENSLOCP00000005477	ENSP00000444688
ENSLOCP00000020195	ENSP00000355968
ENSLOCP00000019518	ENSP00000233535
ENSLOCP00000005716	ENSP00000363394
ENSLOCP00000003844	ENSP00000415011
ENSLOCP00000016149	ENSP00000261867
ENSLOCP00000003765	ENSP00000362195
ENSLOCP00000008575	ENSP00000262345
ENSLOCP00000015553	ENSP00000263409
ENSLOCP00000002907	ENSP00000395461
ENSLOCP00000015909	ENSP00000261721
ENSLOCP00000019661	ENSP00000384545
ENSLOCP00000012721	ENSP00000376337
ENSLOCP00000014558	ENSP00000260743
ENSLOCP00000014569	ENSP00000329926
ENSLOCP00000021146	ENSP00000357588
ENSLOCP00000004485	ENSP00000445952
ENSLOCP00000015256	ENSP00000251527
ENSLOCP00000001796	ENSP00000424126
ENSLOCP00000006578	ENSP00000340594
ENSLOCP00000010716	ENSP00000341489
ENSLOCP00000012649	ENSP00000368566
ENSLOCP00000015071	ENSP00000348429
ENSLOCP00000018253	ENSP00000258873
ENSLOCP00000007361	ENSP00000233156
ENSLOCP00000013226	ENSP00000222543
ENSLOCP00000013456	ENSP00000311184
ENSLOCP00000008342	ENSP00000324763
ENSLOCP00000002711	ENSP00000265132
ENSLOCP00000014306	ENSP00000376652
ENSLOCP00000019744	ENSP00000348753
ENSLOCP00000007166	ENSP00000348645
ENSLOCP00000021031	ENSP00000281156
ENSLOCP00000020394	ENSP00000355094
ENSLOCP00000001781	ENSP00000328694
ENSLOCP00000014227	ENSP00000379366
ENSLOCP00000001299	ENSP00000349575
ENSLOCP00000004757	ENSP00000271139
ENSLOCP00000014258	ENSP00000331305
ENSLOCP00000013970	ENSP00000290551
ENSLOCP00000006667	ENSP00000423541
ENSLOCP00000011010	ENSP00000358142
ENSLOCP00000005447	ENSP00000299134
ENSLOCP00000017282	ENSP00000452871
ENSLOCP00000008429	ENSP00000353224
ENSLOCP00000016725	ENSP00000420525
ENSLOCP00000019522	ENSP00000345849
ENSLOCP00000019526	ENSP00000223026
ENSLOCP00000017521	ENSP00000401853
ENSLOCP00000017582	ENSP00000337425
ENSLOCP00000016494	ENSP00000157600
ENSLOCP00000001689	ENSP00000401060
ENSLOCP00000015630	ENSP00000373648
ENSLOCP00000001541	ENSP00000262916
ENSLOCP00000007379	ENSP00000337354
ENSLOCP00000018274	ENSP00000316842
ENSLOCP00000012349	ENSP00000216513
ENSLOCP00000012336	ENSP00000247182
ENSLOCP00000020213	ENSP00000304502
ENSLOCP00000020214	ENSP00000260653
ENSLOCP00000006247	ENSP00000337159
ENSLOCP00000012176	ENSP00000216602
ENSLOCP00000004731	ENSP00000390941
ENSLOCP00000009358	ENSP00000357927
ENSLOCP00000006899	ENSP00000310491
ENSLOCP00000019725	ENSP00000346151
ENSLOCP00000014625	ENSP00000324729
ENSLOCP00000011702	ENSP00000325663
ENSLOCP00000017471	ENSP00000312988
ENSLOCP00000020251	ENSP00000275015
ENSLOCP00000020287	ENSP00000311837
ENSLOCP00000007217	ENSP00000429842
ENSLOCP00000000876	ENSP00000217381
ENSLOCP00000003376	ENSP00000338191
ENSLOCP00000011255	ENSP00000378965
ENSLOCP00000021189	ENSP00000357484
ENSLOCP00000002235	ENSP00000419378
ENSLOCP00000018778	ENSP00000358460
ENSLOCP00000003471	ENSP00000414921
ENSLOCP00000022429	ENSP00000410811
ENSLOCP00000021935	ENSP00000333836
ENSLOCP00000017842	ENSP00000266041
ENSLOCP00000019045	ENSP00000218436
ENSLOCP00000002207	ENSP00000233630
ENSLOCP00000011741	ENSP00000354724
ENSLOCP00000000046	ENSP00000337500
ENSLOCP00000016875	ENSP00000461961
ENSLOCP00000017175	ENSP00000355026
ENSLOCP00000010114	ENSP00000056217
ENSLOCP00000011158	ENSP00000264051
ENSLOCP00000006055	ENSP00000367629
ENSLOCP00000013253	ENSP00000366477
ENSLOCP00000021070	ENSP00000402584
ENSLOCP00000001317	ENSP00000319388
ENSLOCP00000007029	ENSP00000369702
ENSLOCP00000016847	ENSP00000287585
ENSLOCP00000015642	ENSP00000441214
ENSLOCP00000005107	ENSP00000406191
ENSLOCP00000011542	ENSP00000313670
ENSLOCP00000012590	ENSP00000264276
ENSLOCP00000004821	ENSP00000291536
ENSLOCP00000006897	ENSP00000367792
ENSLOCP00000001873	ENSP00000356436
ENSLOCP00000000044	ENSP00000360762
ENSLOCP00000020944	ENSP00000430985
ENSLOCP00000007623	ENSP00000263674
ENSLOCP00000002575	ENSP00000250894
ENSLOCP00000013512	ENSP00000262013
ENSLOCP00000014668	ENSP00000369981
ENSLOCP00000006242	ENSP00000418744
ENSLOCP00000007493	ENSP00000361645
ENSLOCP00000009760	ENSP00000278937
ENSLOCP00000005861	ENSP00000352513
ENSLOCP00000001848	ENSP00000432943
ENSLOCP00000008215	ENSP00000278947
ENSLOCP00000008179	ENSP00000322460
ENSLOCP00000020208	ENSP00000266712
ENSLOCP00000003504	ENSP00000343871
ENSLOCP00000018276	ENSP00000362824
ENSLOCP00000011557	ENSP00000273352
ENSLOCP00000002245	ENSP00000361995
ENSLOCP00000017532	ENSP00000268125
ENSLOCP00000021347	ENSP00000275162
ENSLOCP00000006072	ENSP00000428402
ENSLOCP00000015458	ENSP00000302843
ENSLOCP00000014030	ENSP00000347872
ENSLOCP00000004614	ENSP00000303129
ENSLOCP00000004050	ENSP00000399805
ENSLOCP00000004811	ENSP00000323678
ENSLOCP00000000246	ENSP00000375647
ENSLOCP00000016808	ENSP00000436836
ENSLOCP00000006604	ENSP00000005284
ENSLOCP00000013803	ENSP00000300105
ENSLOCP00000016806	ENSP00000262138
ENSLOCP00000000222	ENSP00000270458
ENSLOCP00000001823	ENSP00000376914
ENSLOCP00000021302	ENSP00000400258
ENSLOCP00000002027	ENSP00000362444
ENSLOCP00000013996	ENSP00000247191
ENSLOCP00000000159	ENSP00000359132
ENSLOCP00000003313	ENSP00000379032
ENSLOCP00000005911	ENSP00000363398
ENSLOCP00000003804	ENSP00000367446
ENSLOCP00000019706	ENSP00000220562
ENSLOCP00000009318	ENSP00000388658
ENSLOCP00000013492	ENSP00000400101
ENSLOCP00000000003	ENSP00000322020
ENSLOCP00000020482	ENSP00000329033
ENSLOCP00000005332	ENSP00000272937
ENSLOCP00000006122	ENSP00000367065
ENSLOCP00000013953	ENSP00000307513
ENSLOCP00000010520	ENSP00000283243
ENSLOCP00000011038	ENSP00000356587
ENSLOCP00000010581	ENSP00000368952
ENSLOCP00000018383	ENSP00000319323
ENSLOCP00000005299	ENSP00000348886
ENSLOCP00000000480	ENSP00000327048
ENSLOCP00000022225	ENSP00000328364
ENSLOCP00000015485	ENSP00000350369
ENSLOCP00000001520	ENSP00000344903
ENSLOCP00000021137	ENSP00000297282
ENSLOCP00000019545	ENSP00000194130
ENSLOCP00000002445	ENSP00000279027
ENSLOCP00000006609	ENSP00000392411
ENSLOCP00000007633	ENSP00000406220
ENSLOCP00000002749	ENSP00000365251
ENSLOCP00000007449	ENSP00000435582
ENSLOCP00000020390	ENSP00000388275
ENSLOCP00000019935	ENSP00000353249
ENSLOCP00000011379	ENSP00000360905
ENSLOCP00000012033	ENSP00000353422
ENSLOCP00000002181	ENSP00000379500
ENSLOCP00000020033	ENSP00000355751
ENSLOCP00000001598	ENSP00000222271
ENSLOCP00000007296	ENSP00000339730
ENSLOCP00000011440	ENSP00000383909
ENSLOCP00000015471	ENSP00000319651
ENSLOCP00000007844	ENSP00000360500
ENSLOCP00000014117	ENSP00000371686
ENSLOCP00000008628	ENSP00000227451
ENSLOCP00000009922	ENSP00000257600
ENSLOCP00000008910	ENSP00000447873
ENSLOCP00000002496	ENSP00000316532
ENSLOCP00000009982	ENSP00000005286
ENSLOCP00000019193	ENSP00000361650
ENSLOCP00000011965	ENSP00000356275
ENSLOCP00000005783	ENSP00000431813
ENSLOCP00000019185	ENSP00000160373
ENSLOCP00000012674	ENSP00000271277
ENSLOCP00000020893	ENSP00000237172
ENSLOCP00000011473	ENSP00000346560
ENSLOCP00000005296	ENSP00000303758
ENSLOCP00000003378	ENSP00000363349
ENSLOCP00000007257	ENSP00000238994
ENSLOCP00000021652	ENSP00000308318
ENSLOCP00000014321	ENSP00000393832
ENSLOCP00000022460	ENSP00000360035
ENSLOCP00000019618	ENSP00000284601
ENSLOCP00000008543	ENSP00000336630
ENSLOCP00000013145	ENSP00000356205
ENSLOCP00000021590	ENSP00000276218
ENSLOCP00000008685	ENSP00000391299
ENSLOCP00000008726	ENSP00000342313
ENSLOCP00000010061	ENSP00000440674
ENSLOCP00000011092	ENSP00000332723
ENSLOCP00000021278	ENSP00000411770
ENSLOCP00000010840	ENSP00000214869
ENSLOCP00000012831	ENSP00000359305
ENSLOCP00000021018	ENSP00000356381
ENSLOCP00000000167	ENSP00000369989
ENSLOCP00000000654	ENSP00000233596
ENSLOCP00000011013	ENSP00000368959
ENSLOCP00000011651	ENSP00000254901
ENSLOCP00000013287	ENSP00000438346
ENSLOCP00000008358	ENSP00000362863
ENSLOCP00000020447	ENSP00000358159
ENSLOCP00000014891	ENSP00000295488
ENSLOCP00000002608	ENSP00000435506
ENSLOCP00000006896	ENSP00000264233
ENSLOCP00000018708	ENSP00000317123
ENSLOCP00000006698	ENSP00000253083
ENSLOCP00000015784	ENSP00000267984
ENSLOCP00000009322	ENSP00000365411
ENSLOCP00000010217	ENSP00000263915
ENSLOCP00000015129	ENSP00000403459
ENSLOCP00000017122	ENSP00000343490
ENSLOCP00000010059	ENSP00000369442
ENSLOCP00000016032	ENSP00000257408
ENSLOCP00000011120	ENSP00000264162
ENSLOCP00000004451	ENSP00000240285
ENSLOCP00000003772	ENSP00000365397
ENSLOCP00000014513	ENSP00000358854
ENSLOCP00000005710	ENSP00000262394
ENSLOCP00000004014	ENSP00000319474
ENSLOCP00000007253	ENSP00000387078
ENSLOCP00000022199	ENSP00000344504
ENSLOCP00000014694	ENSP00000349727
ENSLOCP00000004225	ENSP00000372160
ENSLOCP00000003011	ENSP00000262593
ENSLOCP00000007157	ENSP00000344277
ENSLOCP00000021695	ENSP00000263512
ENSLOCP00000005017	ENSP00000273905
ENSLOCP00000010525	ENSP00000245312
ENSLOCP00000017345	ENSP00000273861
ENSLOCP00000015305	ENSP00000216540
ENSLOCP00000016622	ENSP00000313681
ENSLOCP00000019775	ENSP00000216264
ENSLOCP00000020501	ENSP00000347581
ENSLOCP00000010259	ENSP00000404121
ENSLOCP00000004705	ENSP00000262961
ENSLOCP00000008128	ENSP00000265069
ENSLOCP00000008481	ENSP00000360065
ENSLOCP00000005652	ENSP00000242317
ENSLOCP00000009356	ENSP00000380308
ENSLOCP00000001805	ENSP00000264968
ENSLOCP00000014068	ENSP00000338487
ENSLOCP00000020186	ENSP00000474896
ENSLOCP00000010723	ENSP00000354458
ENSLOCP00000010751	ENSP00000360281
ENSLOCP00000009672	ENSP00000322061
ENSLOCP00000009644	ENSP00000263413
ENSLOCP00000021427	ENSP00000309270
ENSLOCP00000006662	ENSP00000362207
ENSLOCP00000021899	ENSP00000276055
ENSLOCP00000006228	ENSP00000354842
ENSLOCP00000000800	ENSP00000344724
ENSLOCP00000008781	ENSP00000219746
ENSLOCP00000002761	ENSP00000436500
ENSLOCP00000005977	ENSP00000441032
ENSLOCP00000018454	ENSP00000311657
ENSLOCP00000006716	ENSP00000440288
ENSLOCP00000011321	ENSP00000351717
ENSLOCP00000019560	ENSP00000275016
ENSLOCP00000005913	ENSP00000310721
ENSLOCP00000003782	ENSP00000244043
ENSLOCP00000016038	ENSP00000259808
ENSLOCP00000012784	ENSP00000220751
ENSLOCP00000005472	ENSP00000332454
ENSLOCP00000005232	ENSP00000306678
ENSLOCP00000014168	ENSP00000363852
ENSLOCP00000000168	ENSP00000229729
ENSLOCP00000010130	ENSP00000336888
ENSLOCP00000004123	ENSP00000359892
ENSLOCP00000009388	ENSP00000262032
ENSLOCP00000005993	ENSP00000413025
ENSLOCP00000016715	ENSP00000344544
ENSLOCP00000010022	ENSP00000473474
ENSLOCP00000004068	ENSP00000297679
ENSLOCP00000007915	ENSP00000343526
ENSLOCP00000010992	ENSP00000303434
ENSLOCP00000011195	ENSP00000346643
ENSLOCP00000015154	ENSP00000292432
ENSLOCP00000018674	ENSP00000223366
ENSLOCP00000015904	ENSP00000295256
ENSLOCP00000002233	ENSP00000340243
ENSLOCP00000021344	ENSP00000342962
ENSLOCP00000017437	ENSP00000319796
ENSLOCP00000007332	ENSP00000420863
ENSLOCP00000017678	ENSP00000320346
ENSLOCP00000016692	ENSP00000274140
ENSLOCP00000009637	ENSP00000427223
ENSLOCP00000011477	ENSP00000379118
ENSLOCP00000010337	ENSP00000309141
ENSLOCP00000005346	ENSP00000471536
ENSLOCP00000020509	ENSP00000385824
ENSLOCP00000003567	ENSP00000361672
ENSLOCP00000018366	ENSP00000363377
ENSLOCP00000013425	ENSP00000366746
ENSLOCP00000014830	ENSP00000413697
ENSLOCP00000007760	ENSP00000330631
ENSLOCP00000004463	ENSP00000043402
ENSLOCP00000009722	ENSP00000335397
ENSLOCP00000009569	ENSP00000399441
ENSLOCP00000002448	ENSP00000340328
ENSLOCP00000004011	ENSP00000294635
ENSLOCP00000002374	ENSP00000263212
ENSLOCP00000001500	ENSP00000312411
ENSLOCP00000004242	ENSP00000417659
ENSLOCP00000011089	ENSP00000254654
ENSLOCP00000016565	ENSP00000477341
ENSLOCP00000018142	ENSP00000343909
ENSLOCP00000017846	ENSP00000378830
ENSLOCP00000003529	ENSP00000338673
ENSLOCP00000016401	ENSP00000376345
ENSLOCP00000018245	ENSP00000378324
ENSLOCP00000004841	ENSP00000414398
ENSLOCP00000005570	ENSP00000307280
ENSLOCP00000016283	ENSP00000347055
ENSLOCP00000002447	ENSP00000365630
ENSLOCP00000004148	ENSP00000262094
ENSLOCP00000016582	ENSP00000379601
ENSLOCP00000018694	ENSP00000330247
ENSLOCP00000018478	ENSP00000376615
ENSLOCP00000020203	ENSP00000261461
ENSLOCP00000020679	ENSP00000417963
ENSLOCP00000012005	ENSP00000412733
ENSLOCP00000003330	ENSP00000296220
ENSLOCP00000002611	ENSP00000379804
ENSLOCP00000001895	ENSP00000263650
ENSLOCP00000018089	ENSP00000378349
ENSLOCP00000002743	ENSP00000353094
ENSLOCP00000014848	ENSP00000215941
ENSLOCP00000018765	ENSP00000218008
ENSLOCP00000012122	ENSP00000334216
ENSLOCP00000016689	ENSP00000250111
ENSLOCP00000010411	ENSP00000356790
ENSLOCP00000007095	ENSP00000473410
ENSLOCP00000004760	ENSP00000396538
ENSLOCP00000002781	ENSP00000379330
ENSLOCP00000017556	ENSP00000377867
ENSLOCP00000007716	ENSP00000325748
ENSLOCP00000009183	ENSP00000361892
ENSLOCP00000011977	ENSP00000429744
ENSLOCP00000004543	ENSP00000320485
ENSLOCP00000008045	ENSP00000368189
ENSLOCP00000002797	ENSP00000263620
ENSLOCP00000018336	ENSP00000263270
ENSLOCP00000017324	ENSP00000336666
ENSLOCP00000004852	ENSP00000379891
ENSLOCP00000014275	ENSP00000352167
ENSLOCP00000014296	ENSP00000413049
ENSLOCP00000014267	ENSP00000354886
ENSLOCP00000017734	ENSP00000326305
ENSLOCP00000007190	ENSP00000397563
ENSLOCP00000007552	ENSP00000257177
ENSLOCP00000008912	ENSP00000263063
ENSLOCP00000011268	ENSP00000373420
ENSLOCP00000015416	ENSP00000325594
ENSLOCP00000014402	ENSP00000410862
ENSLOCP00000010755	ENSP00000344465
ENSLOCP00000010301	ENSP00000274473
ENSLOCP00000004403	ENSP00000266214
ENSLOCP00000016384	ENSP00000259021
ENSLOCP00000019211	ENSP00000380136
ENSLOCP00000014935	ENSP00000337194
ENSLOCP00000001191	ENSP00000356992
ENSLOCP00000003263	ENSP00000264245
ENSLOCP00000004920	ENSP00000266970
ENSLOCP00000011921	ENSP00000347924
ENSLOCP00000013274	ENSP00000316905
ENSLOCP00000015509	ENSP00000224807
ENSLOCP00000000745	ENSP00000358909
ENSLOCP00000007657	ENSP00000266771
ENSLOCP00000019895	ENSP00000340402
ENSLOCP00000004097	ENSP00000365686
ENSLOCP00000002772	ENSP00000417085
ENSLOCP00000001134	ENSP00000356991
ENSLOCP00000011424	ENSP00000418070
ENSLOCP00000007064	ENSP00000264025
ENSLOCP00000011679	ENSP00000359000
ENSLOCP00000018784	ENSP00000245796
ENSLOCP00000015542	ENSP00000274710
ENSLOCP00000015277	ENSP00000020673
ENSLOCP00000012075	ENSP00000417706
ENSLOCP00000000813	ENSP00000292782
ENSLOCP00000009666	ENSP00000319482
ENSLOCP00000017376	ENSP00000334625
ENSLOCP00000013227	ENSP00000298139
ENSLOCP00000014125	ENSP00000317636
ENSLOCP00000001838	ENSP00000269228
ENSLOCP00000002962	ENSP00000361266
ENSLOCP00000010450	ENSP00000350364
ENSLOCP00000006384	ENSP00000270642
ENSLOCP00000016723	ENSP00000264668
ENSLOCP00000004098	ENSP00000337459
ENSLOCP00000005348	ENSP00000297494
ENSLOCP00000001908	ENSP00000419970
ENSLOCP00000002105	ENSP00000283122
ENSLOCP00000020568	ENSP00000355480
ENSLOCP00000009151	ENSP00000282077
ENSLOCP00000013460	ENSP00000005178
ENSLOCP00000003278	ENSP00000378405
ENSLOCP00000017197	ENSP00000333633
ENSLOCP00000002012	ENSP00000417654
ENSLOCP00000017946	ENSP00000247138
ENSLOCP00000019441	ENSP00000320566
ENSLOCP00000008031	ENSP00000322142
ENSLOCP00000008516	ENSP00000380024
ENSLOCP00000011043	ENSP00000364929
ENSLOCP00000020169	ENSP00000377265
ENSLOCP00000000807	ENSP00000362332
ENSLOCP00000016251	ENSP00000368924
ENSLOCP00000008421	ENSP00000201031
ENSLOCP00000020167	ENSP00000008391
ENSLOCP00000004616	ENSP00000300209
ENSLOCP00000012285	ENSP00000267273
ENSLOCP00000013735	ENSP00000406482
ENSLOCP00000013449	ENSP00000290902
ENSLOCP00000006181	ENSP00000316881
ENSLOCP00000003148	ENSP00000323696
ENSLOCP00000001086	ENSP00000236040
ENSLOCP00000009464	ENSP00000379951
ENSLOCP00000021150	ENSP00000253024
ENSLOCP00000012853	ENSP00000351250
ENSLOCP00000003947	ENSP00000384876
ENSLOCP00000004308	ENSP00000419185
ENSLOCP00000016541	ENSP00000302630
ENSLOCP00000007164	ENSP00000371786
ENSLOCP00000009019	ENSP00000261726
ENSLOCP00000005080	ENSP00000417003
ENSLOCP00000017420	ENSP00000270560
ENSLOCP00000001998	ENSP00000305852
ENSLOCP00000010504	ENSP00000433102
ENSLOCP00000001425	ENSP00000373272
ENSLOCP00000013636	ENSP00000256649
ENSLOCP00000014553	ENSP00000323714
ENSLOCP00000012228	ENSP00000393324
ENSLOCP00000018388	ENSP00000318057
ENSLOCP00000011630	ENSP00000239938
ENSLOCP00000016440	ENSP00000177694
ENSLOCP00000010439	ENSP00000374205
ENSLOCP00000007490	ENSP00000321951
ENSLOCP00000010438	ENSP00000314380
ENSLOCP00000011725	ENSP00000387194
ENSLOCP00000018155	ENSP00000221476
ENSLOCP00000001788	ENSP00000357106
ENSLOCP00000010951	ENSP00000384193
ENSLOCP00000005139	ENSP00000222374
ENSLOCP00000007013	ENSP00000475496
ENSLOCP00000017561	ENSP00000355387
ENSLOCP00000007882	ENSP00000316007
ENSLOCP00000020782	ENSP00000302177
ENSLOCP00000010907	ENSP00000324944
ENSLOCP00000009708	ENSP00000245615
ENSLOCP00000009331	ENSP00000261407
ENSLOCP00000011051	ENSP00000406052
ENSLOCP00000020362	ENSP00000346065
ENSLOCP00000021272	ENSP00000384376
ENSLOCP00000013196	ENSP00000255324
ENSLOCP00000016583	ENSP00000414624
ENSLOCP00000004572	ENSP00000325674
ENSLOCP00000012068	ENSP00000452634
ENSLOCP00000005599	ENSP00000284073
ENSLOCP00000002644	ENSP00000233078
ENSLOCP00000018900	ENSP00000257017
ENSLOCP00000020306	ENSP00000393987
ENSLOCP00000019769	ENSP00000383933
ENSLOCP00000012411	ENSP00000295569
ENSLOCP00000019139	ENSP00000263519
ENSLOCP00000019635	ENSP00000369677
ENSLOCP00000009904	ENSP00000335481
ENSLOCP00000001806	ENSP00000318234
ENSLOCP00000013616	ENSP00000254528
ENSLOCP00000013981	ENSP00000325355
ENSLOCP00000006928	ENSP00000345436
ENSLOCP00000011695	ENSP00000396421
ENSLOCP00000009231	ENSP00000274289
ENSLOCP00000002893	ENSP00000361275
ENSLOCP00000004693	ENSP00000253159
ENSLOCP00000009506	ENSP00000441823
ENSLOCP00000008821	ENSP00000251020
ENSLOCP00000018162	ENSP00000375810
ENSLOCP00000001715	ENSP00000259708
ENSLOCP00000007117	ENSP00000320543
ENSLOCP00000003854	ENSP00000419952
ENSLOCP00000016880	ENSP00000302719
ENSLOCP00000013736	ENSP00000344208
ENSLOCP00000007009	ENSP00000410403
ENSLOCP00000005451	ENSP00000465419
ENSLOCP00000016910	ENSP00000281537
ENSLOCP00000000999	ENSP00000355938
ENSLOCP00000011733	ENSP00000320234
ENSLOCP00000005105	ENSP00000437041
ENSLOCP00000012453	ENSP00000356218
ENSLOCP00000013229	ENSP00000371419
ENSLOCP00000007137	ENSP00000398688
ENSLOCP00000017693	ENSP00000300055
ENSLOCP00000013389	ENSP00000405514
ENSLOCP00000014870	ENSP00000226574
ENSLOCP00000015294	ENSP00000358983
ENSLOCP00000018282	ENSP00000221452
ENSLOCP00000019874	ENSP00000295025
ENSLOCP00000016983	ENSP00000329468
ENSLOCP00000014911	ENSP00000353078
ENSLOCP00000011469	ENSP00000338348
ENSLOCP00000008157	ENSP00000341346
ENSLOCP00000000511	ENSP00000207457
ENSLOCP00000016179	ENSP00000379263
ENSLOCP00000007458	ENSP00000283025
ENSLOCP00000011968	ENSP00000356599
ENSLOCP00000021444	ENSP00000350102
ENSLOCP00000007512	ENSP00000078445
ENSLOCP00000010531	ENSP00000357596
ENSLOCP00000009883	ENSP00000342136
ENSLOCP00000006762	ENSP00000434939
ENSLOCP00000011852	ENSP00000273179
ENSLOCP00000019564	ENSP00000411145
ENSLOCP00000012768	ENSP00000283268
ENSLOCP00000005645	ENSP00000359357
ENSLOCP00000017680	ENSP00000342137
ENSLOCP00000000253	ENSP00000337701
ENSLOCP00000012957	ENSP00000378072
ENSLOCP00000012436	ENSP00000370430
ENSLOCP00000019962	ENSP00000356015
ENSLOCP00000004184	ENSP00000295709
ENSLOCP00000001591	ENSP00000361769
ENSLOCP00000009092	ENSP00000439287
ENSLOCP00000011580	ENSP00000384892
ENSLOCP00000019949	ENSP00000428417
ENSLOCP00000002909	ENSP00000323313
ENSLOCP00000008090	ENSP00000264065
ENSLOCP00000007075	ENSP00000381104
ENSLOCP00000003717	ENSP00000365567
ENSLOCP00000013828	ENSP00000360184
ENSLOCP00000015882	ENSP00000216605
ENSLOCP00000014823	ENSP00000379108
ENSLOCP00000007802	ENSP00000265686
ENSLOCP00000007183	ENSP00000332247
ENSLOCP00000015386	ENSP00000264649
ENSLOCP00000005237	ENSP00000336740
ENSLOCP00000011607	ENSP00000338127
ENSLOCP00000003340	ENSP00000361158
ENSLOCP00000020561	ENSP00000349616
ENSLOCP00000008873	ENSP00000421981
ENSLOCP00000011338	ENSP00000430955
ENSLOCP00000010972	ENSP00000304051
ENSLOCP00000001672	ENSP00000366395
ENSLOCP00000014059	ENSP00000247461
ENSLOCP00000012855	ENSP00000326699
ENSLOCP00000002134	ENSP00000370571
ENSLOCP00000010909	ENSP00000264735
ENSLOCP00000016110	ENSP00000261854
ENSLOCP00000003362	ENSP00000288680
ENSLOCP00000009902	ENSP00000229335
ENSLOCP00000015286	ENSP00000244669
ENSLOCP00000005069	ENSP00000278060
ENSLOCP00000007127	ENSP00000297792
ENSLOCP00000015077	ENSP00000308750
ENSLOCP00000011966	ENSP00000297565
ENSLOCP00000009868	ENSP00000227524
ENSLOCP00000000646	ENSP00000363313
ENSLOCP00000020985	ENSP00000430432
ENSLOCP00000000783	ENSP00000359128
ENSLOCP00000018321	ENSP00000381032
ENSLOCP00000001464	ENSP00000475261
ENSLOCP00000002331	ENSP00000342832
ENSLOCP00000012475	ENSP00000381823
ENSLOCP00000011687	ENSP00000265175
ENSLOCP00000015455	ENSP00000343405
ENSLOCP00000015429	ENSP00000280551
ENSLOCP00000015768	ENSP00000259605
ENSLOCP00000014609	ENSP00000274811
ENSLOCP00000004411	ENSP00000368824
ENSLOCP00000006636	ENSP00000354609
ENSLOCP00000009886	ENSP00000357232
ENSLOCP00000020190	ENSP00000360217
ENSLOCP00000016472	ENSP00000341564
ENSLOCP00000017243	ENSP00000343877
ENSLOCP00000022094	ENSP00000406197
ENSLOCP00000022379	ENSP00000363414
ENSLOCP00000011160	ENSP00000328777
ENSLOCP00000018952	ENSP00000359489
ENSLOCP00000001516	ENSP00000348793
ENSLOCP00000012999	ENSP00000265343
ENSLOCP00000005990	ENSP00000321537
ENSLOCP00000014079	ENSP00000376333
ENSLOCP00000007639	ENSP00000273666
ENSLOCP00000001994	ENSP00000359070
ENSLOCP00000006832	ENSP00000317743
ENSLOCP00000001883	ENSP00000384015
ENSLOCP00000010126	ENSP00000341280
ENSLOCP00000003100	ENSP00000363458
ENSLOCP00000017851	ENSP00000252891
ENSLOCP00000012412	ENSP00000285599
ENSLOCP00000018584	ENSP00000353655
ENSLOCP00000021738	ENSP00000354168
ENSLOCP00000016041	ENSP00000451575
ENSLOCP00000016392	ENSP00000419199
ENSLOCP00000019535	ENSP00000397655
ENSLOCP00000015763	ENSP00000377840
ENSLOCP00000003025	ENSP00000438949
ENSLOCP00000013336	ENSP00000320025
ENSLOCP00000008635	ENSP00000265997
ENSLOCP00000011134	ENSP00000265085
ENSLOCP00000012073	ENSP00000443985
ENSLOCP00000010296	ENSP00000199389
ENSLOCP00000011431	ENSP00000307235
ENSLOCP00000006145	ENSP00000359575
ENSLOCP00000019890	ENSP00000442786
ENSLOCP00000003343	ENSP00000257818
ENSLOCP00000004961	ENSP00000361043
ENSLOCP00000012361	ENSP00000336606
ENSLOCP00000017515	ENSP00000386520
ENSLOCP00000016868	ENSP00000362441
ENSLOCP00000022011	ENSP00000216268
ENSLOCP00000021520	ENSP00000370621
ENSLOCP00000001963	ENSP00000370022
ENSLOCP00000018736	ENSP00000430241
ENSLOCP00000004668	ENSP00000368190
ENSLOCP00000019008	ENSP00000417038
ENSLOCP00000012000	ENSP00000311713
ENSLOCP00000014482	ENSP00000336655
ENSLOCP00000013133	ENSP00000194530
ENSLOCP00000018741	ENSP00000370808
ENSLOCP00000016984	ENSP00000281456
ENSLOCP00000015166	ENSP00000358888
ENSLOCP00000019498	ENSP00000011473
ENSLOCP00000018183	ENSP00000263233
ENSLOCP00000019036	ENSP00000320176
ENSLOCP00000008338	ENSP00000264010
ENSLOCP00000004541	ENSP00000318085
ENSLOCP00000008900	ENSP00000404854
ENSLOCP00000003197	ENSP00000343635
ENSLOCP00000020412	ENSP00000357341
ENSLOCP00000011468	ENSP00000405424
ENSLOCP00000005146	ENSP00000217320
ENSLOCP00000019136	ENSP00000337838
ENSLOCP00000011723	ENSP00000274721
ENSLOCP00000001102	ENSP00000313423
ENSLOCP00000011666	ENSP00000366243
ENSLOCP00000002215	ENSP00000357048
ENSLOCP00000019614	ENSP00000263918
ENSLOCP00000001764	ENSP00000327197
ENSLOCP00000017810	ENSP00000403712
ENSLOCP00000002449	ENSP00000258080
ENSLOCP00000010074	ENSP00000357980
ENSLOCP00000018588	ENSP00000305919
ENSLOCP00000012820	ENSP00000318986
ENSLOCP00000004869	ENSP00000419740
ENSLOCP00000019031	ENSP00000364145
ENSLOCP00000019282	ENSP00000369100
ENSLOCP00000014512	ENSP00000356113
ENSLOCP00000009287	ENSP00000024061
ENSLOCP00000021904	ENSP00000282026
ENSLOCP00000020024	ENSP00000314036
ENSLOCP00000007832	ENSP00000310551
ENSLOCP00000012948	ENSP00000370395
ENSLOCP00000005193	ENSP00000433757
ENSLOCP00000017728	ENSP00000005340
ENSLOCP00000001695	ENSP00000394352
ENSLOCP00000007926	ENSP00000378328
ENSLOCP00000010024	ENSP00000427130
ENSLOCP00000012287	ENSP00000359982
ENSLOCP00000010787	ENSP00000342143
ENSLOCP00000009015	ENSP00000294725
ENSLOCP00000007270	ENSP00000415106
ENSLOCP00000001138	ENSP00000280098
ENSLOCP00000017039	ENSP00000007699
ENSLOCP00000007261	ENSP00000262746
ENSLOCP00000004135	ENSP00000368646
ENSLOCP00000013207	ENSP00000296464
ENSLOCP00000006812	ENSP00000384144
ENSLOCP00000015890	ENSP00000299633
ENSLOCP00000012293	ENSP00000317396
ENSLOCP00000008921	ENSP00000370299
ENSLOCP00000017647	ENSP00000365188
ENSLOCP00000013027	ENSP00000367950
ENSLOCP00000019246	ENSP00000368637
ENSLOCP00000013329	ENSP00000406546
ENSLOCP00000011815	ENSP00000298472
ENSLOCP00000018621	ENSP00000387549
ENSLOCP00000014743	ENSP00000343899
ENSLOCP00000019986	ENSP00000283309
ENSLOCP00000014809	ENSP00000394794
ENSLOCP00000002141	ENSP00000340874
ENSLOCP00000015029	ENSP00000444972
ENSLOCP00000015111	ENSP00000265165
ENSLOCP00000012558	ENSP00000340347
ENSLOCP00000015214	ENSP00000441640
ENSLOCP00000017714	ENSP00000347716
ENSLOCP00000009450	ENSP00000327214
ENSLOCP00000017819	ENSP00000438547
ENSLOCP00000019228	ENSP00000377424
ENSLOCP00000010744	ENSP00000362285
ENSLOCP00000005744	ENSP00000380081
ENSLOCP00000015918	ENSP00000345295
ENSLOCP00000008853	ENSP00000376123
ENSLOCP00000018527	ENSP00000350078
ENSLOCP00000008221	ENSP00000279873
ENSLOCP00000011415	ENSP00000347602
ENSLOCP00000019579	ENSP00000264183
ENSLOCP00000011235	ENSP00000336591
ENSLOCP00000012400	ENSP00000335083
ENSLOCP00000020366	ENSP00000329967
ENSLOCP00000019222	ENSP00000430684
ENSLOCP00000005304	ENSP00000359424
ENSLOCP00000008430	ENSP00000224356
ENSLOCP00000001418	ENSP00000001146
ENSLOCP00000008449	ENSP00000285949
ENSLOCP00000006552	ENSP00000299163
ENSLOCP00000004758	ENSP00000398410
ENSLOCP00000001720	ENSP00000262811
ENSLOCP00000012908	ENSP00000385727
ENSLOCP00000005284	ENSP00000298532
ENSLOCP00000019998	ENSP00000339992
ENSLOCP00000005669	ENSP00000429633
ENSLOCP00000001526	ENSP00000217026
ENSLOCP00000015545	ENSP00000398861
ENSLOCP00000016467	ENSP00000323780
ENSLOCP00000011559	ENSP00000295759
ENSLOCP00000012706	ENSP00000253754
ENSLOCP00000018401	ENSP00000312634
ENSLOCP00000012140	ENSP00000337180
ENSLOCP00000009711	ENSP00000260970
ENSLOCP00000011771	ENSP00000232978
ENSLOCP00000013069	ENSP00000368005
ENSLOCP00000009838	ENSP00000359233
ENSLOCP00000013341	ENSP00000349396
ENSLOCP00000001575	ENSP00000258428
ENSLOCP00000019355	ENSP00000361310
ENSLOCP00000006607	ENSP00000241436
ENSLOCP00000014941	ENSP00000230323
ENSLOCP00000018086	ENSP00000314129
ENSLOCP00000012302	ENSP00000295600
ENSLOCP00000019627	ENSP00000265440
ENSLOCP00000002090	ENSP00000354543
ENSLOCP00000019443	ENSP00000368237
ENSLOCP00000014617	ENSP00000351155
ENSLOCP00000000952	ENSP00000381844
ENSLOCP00000013438	ENSP00000355308
ENSLOCP00000013808	ENSP00000419503
ENSLOCP00000017026	ENSP00000261875
ENSLOCP00000007886	ENSP00000360195
ENSLOCP00000003110	ENSP00000328923
ENSLOCP00000012819	ENSP00000309087
ENSLOCP00000005420	ENSP00000222032
ENSLOCP00000008462	ENSP00000399709
ENSLOCP00000009646	ENSP00000448310
ENSLOCP00000003587	ENSP00000361281
ENSLOCP00000019971	ENSP00000332413
ENSLOCP00000005132	ENSP00000361473
ENSLOCP00000007165	ENSP00000360431
ENSLOCP00000017530	ENSP00000268129
ENSLOCP00000007887	ENSP00000302657
ENSLOCP00000011058	ENSP00000358131
ENSLOCP00000018227	ENSP00000305926
ENSLOCP00000018983	ENSP00000237289
ENSLOCP00000009701	ENSP00000352676
ENSLOCP00000019366	ENSP00000228740
ENSLOCP00000014458	ENSP00000358894
ENSLOCP00000018762	ENSP00000305449
ENSLOCP00000010451	ENSP00000289013
ENSLOCP00000021334	ENSP00000357453
ENSLOCP00000013623	ENSP00000348959
ENSLOCP00000007240	ENSP00000380034
ENSLOCP00000005873	ENSP00000327968
ENSLOCP00000002617	ENSP00000246104
ENSLOCP00000010367	ENSP00000203556
ENSLOCP00000005491	ENSP00000439601
ENSLOCP00000020507	ENSP00000230085
ENSLOCP00000016551	ENSP00000377059
ENSLOCP00000007478	ENSP00000333640
ENSLOCP00000020015	ENSP00000356870
ENSLOCP00000007755	ENSP00000386845
ENSLOCP00000008105	ENSP00000281523
ENSLOCP00000001481	ENSP00000396843
ENSLOCP00000013922	ENSP00000370340
ENSLOCP00000001794	ENSP00000332513
ENSLOCP00000020023	ENSP00000358853
ENSLOCP00000003149	ENSP00000265689
ENSLOCP00000014646	ENSP00000356170
ENSLOCP00000014965	ENSP00000362151
ENSLOCP00000012262	ENSP00000420736
ENSLOCP00000017761	ENSP00000365380
ENSLOCP00000003577	ENSP00000347883
ENSLOCP00000000965	ENSP00000263265
ENSLOCP00000018979	ENSP00000404296
ENSLOCP00000022461	ENSP00000360069
ENSLOCP00000009670	ENSP00000368698
ENSLOCP00000004300	ENSP00000361664
ENSLOCP00000006023	ENSP00000432869
ENSLOCP00000005897	ENSP00000309640
ENSLOCP00000001909	ENSP00000309096
ENSLOCP00000010432	ENSP00000333900
ENSLOCP00000004476	ENSP00000289166
ENSLOCP00000021088	ENSP00000318298
ENSLOCP00000018466	ENSP00000443410
ENSLOCP00000021910	ENSP00000358458
ENSLOCP00000018798	ENSP00000242248
ENSLOCP00000008791	ENSP00000360216
ENSLOCP00000019231	ENSP00000265421
ENSLOCP00000010954	ENSP00000427120
ENSLOCP00000000345	ENSP00000271915
ENSLOCP00000004982	ENSP00000262888
ENSLOCP00000021901	ENSP00000365063
ENSLOCP00000011678	ENSP00000366240
ENSLOCP00000020245	ENSP00000355870
ENSLOCP00000005875	ENSP00000227256
ENSLOCP00000020295	ENSP00000331470
ENSLOCP00000008533	ENSP00000282728
ENSLOCP00000017077	ENSP00000321711
ENSLOCP00000020358	ENSP00000281172
ENSLOCP00000013837	ENSP00000358820
ENSLOCP00000000854	ENSP00000310170
ENSLOCP00000021222	ENSP00000264716
ENSLOCP00000018007	ENSP00000245919
ENSLOCP00000012878	ENSP00000306245
ENSLOCP00000012890	ENSP00000306245
ENSLOCP00000002206	ENSP00000289473
ENSLOCP00000014709	ENSP00000348215
ENSLOCP00000013191	ENSP00000309714
ENSLOCP00000017305	ENSP00000295645
ENSLOCP00000001818	ENSP00000375855
ENSLOCP00000005278	ENSP00000405890
ENSLOCP00000008274	ENSP00000251203
ENSLOCP00000018599	ENSP00000318086
ENSLOCP00000004275	ENSP00000368964
ENSLOCP00000019974	ENSP00000414712
ENSLOCP00000003448	ENSP00000362244
ENSLOCP00000016550	ENSP00000369213
ENSLOCP00000015492	ENSP00000251642
ENSLOCP00000010298	ENSP00000263642
ENSLOCP00000004680	ENSP00000385735
ENSLOCP00000017568	ENSP00000320084
ENSLOCP00000013656	ENSP00000358470
ENSLOCP00000007625	ENSP00000426103
ENSLOCP00000017375	ENSP00000369579
ENSLOCP00000006634	ENSP00000471417
ENSLOCP00000007411	ENSP00000368976
ENSLOCP00000005117	ENSP00000301332
ENSLOCP00000019428	ENSP00000388878
ENSLOCP00000008883	ENSP00000368678
ENSLOCP00000021061	ENSP00000424243
ENSLOCP00000015567	ENSP00000346964
ENSLOCP00000019070	ENSP00000358824
ENSLOCP00000016280	ENSP00000316193
ENSLOCP00000012850	ENSP00000356694
ENSLOCP00000005747	ENSP00000363157
ENSLOCP00000003827	ENSP00000376822
ENSLOCP00000012806	ENSP00000287908
ENSLOCP00000012881	ENSP00000369419
ENSLOCP00000008393	ENSP00000358241
ENSLOCP00000016181	ENSP00000379269
ENSLOCP00000001513	ENSP00000270221
ENSLOCP00000018710	ENSP00000439672
ENSLOCP00000009846	ENSP00000344012
ENSLOCP00000004493	ENSP00000301738
ENSLOCP00000013177	ENSP00000312814
ENSLOCP00000006816	ENSP00000386458
ENSLOCP00000014587	ENSP00000239231
ENSLOCP00000000026	ENSP00000302108
ENSLOCP00000001439	ENSP00000332123
ENSLOCP00000014944	ENSP00000274605
ENSLOCP00000018359	ENSP00000370981
ENSLOCP00000015529	ENSP00000359240
ENSLOCP00000011522	ENSP00000276654
ENSLOCP00000001685	ENSP00000318607
ENSLOCP00000002767	ENSP00000371846
ENSLOCP00000012439	ENSP00000402257
ENSLOCP00000002824	ENSP00000383365
ENSLOCP00000016948	ENSP00000430031
ENSLOCP00000015618	ENSP00000350718
ENSLOCP00000019400	ENSP00000261226
ENSLOCP00000012722	ENSP00000384999
ENSLOCP00000007311	ENSP00000332170
ENSLOCP00000018768	ENSP00000366280
ENSLOCP00000004652	ENSP00000258168
ENSLOCP00000011664	ENSP00000262340
ENSLOCP00000002033	ENSP00000261693
ENSLOCP00000004675	ENSP00000264896
ENSLOCP00000008004	ENSP00000322159
ENSLOCP00000017807	ENSP00000361306
ENSLOCP00000007843	ENSP00000384259
ENSLOCP00000001085	ENSP00000372059
ENSLOCP00000007624	ENSP00000254323
ENSLOCP00000008187	ENSP00000417138
ENSLOCP00000013704	ENSP00000264669
ENSLOCP00000006906	ENSP00000258770
ENSLOCP00000020119	ENSP00000228641
ENSLOCP00000013138	ENSP00000241651
ENSLOCP00000002524	ENSP00000250003
ENSLOCP00000020619	ENSP00000352926
ENSLOCP00000009498	ENSP00000385000
ENSLOCP00000005953	ENSP00000368464
ENSLOCP00000006462	ENSP00000343515
ENSLOCP00000006910	ENSP00000428426
ENSLOCP00000012258	ENSP00000313886
ENSLOCP00000002343	ENSP00000425133
ENSLOCP00000008742	ENSP00000415243
ENSLOCP00000015271	ENSP00000414750
ENSLOCP00000004223	ENSP00000473510
ENSLOCP00000011257	ENSP00000364412
ENSLOCP00000021340	ENSP00000219439
ENSLOCP00000015114	ENSP00000358814
ENSLOCP00000009610	ENSP00000368759
ENSLOCP00000004062	ENSP00000360387
ENSLOCP00000000897	ENSP00000265598
ENSLOCP00000016254	ENSP00000250092
ENSLOCP00000018767	ENSP00000408411
ENSLOCP00000006961	ENSP00000357065
ENSLOCP00000013748	ENSP00000376899
ENSLOCP00000015139	ENSP00000350869
ENSLOCP00000018993	ENSP00000297737
ENSLOCP00000011531	ENSP00000406144
ENSLOCP00000014563	ENSP00000422496
ENSLOCP00000007891	ENSP00000323645
ENSLOCP00000012893	ENSP00000265729
ENSLOCP00000010267	ENSP00000394842
ENSLOCP00000001991	ENSP00000362807
ENSLOCP00000016326	ENSP00000264933
ENSLOCP00000017936	ENSP00000218089
ENSLOCP00000019095	ENSP00000407761
ENSLOCP00000012621	ENSP00000348775
ENSLOCP00000019459	ENSP00000420443
ENSLOCP00000019600	ENSP00000272133
ENSLOCP00000002606	ENSP00000310003
ENSLOCP00000007197	ENSP00000348944
ENSLOCP00000020398	ENSP00000349131
ENSLOCP00000009033	ENSP00000217260
ENSLOCP00000003686	ENSP00000276659
ENSLOCP00000007012	ENSP00000344937
ENSLOCP00000017397	ENSP00000216487
ENSLOCP00000008264	ENSP00000383333
ENSLOCP00000018420	ENSP00000347821
ENSLOCP00000017196	ENSP00000287814
ENSLOCP00000020336	ENSP00000266085
ENSLOCP00000017740	ENSP00000218388
ENSLOCP00000017289	ENSP00000314556
ENSLOCP00000018742	ENSP00000360613
ENSLOCP00000008147	ENSP00000360116
ENSLOCP00000007303	ENSP00000301037
ENSLOCP00000009050	ENSP00000298630
ENSLOCP00000015678	ENSP00000418668
ENSLOCP00000013457	ENSP00000290921
ENSLOCP00000019450	ENSP00000353025
ENSLOCP00000001638	ENSP00000350673
ENSLOCP00000018664	ENSP00000396234
ENSLOCP00000005312	ENSP00000241051
ENSLOCP00000009365	ENSP00000265036
ENSLOCP00000000350	ENSP00000278193
ENSLOCP00000020122	ENSP00000447488
ENSLOCP00000007667	ENSP00000361554
ENSLOCP00000004246	ENSP00000217515
ENSLOCP00000007288	ENSP00000226253
ENSLOCP00000016250	ENSP00000329668
ENSLOCP00000006977	ENSP00000264554
ENSLOCP00000014410	ENSP00000364995
ENSLOCP00000004321	ENSP00000346577
ENSLOCP00000011739	ENSP00000378356
ENSLOCP00000018852	ENSP00000264444
ENSLOCP00000002689	ENSP00000337889
ENSLOCP00000014733	ENSP00000401867
ENSLOCP00000013269	ENSP00000386660
ENSLOCP00000008323	ENSP00000382204
ENSLOCP00000007102	ENSP00000360472
ENSLOCP00000018472	ENSP00000302297
ENSLOCP00000007229	ENSP00000477310
ENSLOCP00000003412	ENSP00000300571
ENSLOCP00000016068	ENSP00000376403
ENSLOCP00000016976	ENSP00000343464
ENSLOCP00000021360	ENSP00000357348
ENSLOCP00000005619	ENSP00000338272
ENSLOCP00000001957	ENSP00000369915
ENSLOCP00000006901	ENSP00000347730
ENSLOCP00000002910	ENSP00000354206
ENSLOCP00000004743	ENSP00000394757
ENSLOCP00000022019	ENSP00000441832
ENSLOCP00000011873	ENSP00000295589
ENSLOCP00000007574	ENSP00000446058
ENSLOCP00000017581	ENSP00000290894
ENSLOCP00000008284	ENSP00000307369
ENSLOCP00000005835	ENSP00000379396
ENSLOCP00000020086	ENSP00000446132
ENSLOCP00000011944	ENSP00000356265
ENSLOCP00000002602	ENSP00000371331
ENSLOCP00000011974	ENSP00000354488
ENSLOCP00000021254	ENSP00000370542
ENSLOCP00000006233	ENSP00000344468
ENSLOCP00000004049	ENSP00000307046
ENSLOCP00000009317	ENSP00000361818
ENSLOCP00000015168	ENSP00000280886
ENSLOCP00000021356	ENSP00000434142
ENSLOCP00000012428	ENSP00000391200
ENSLOCP00000003447	ENSP00000415836
ENSLOCP00000007330	ENSP00000361748
ENSLOCP00000005766	ENSP00000400113
ENSLOCP00000020636	ENSP00000355924
ENSLOCP00000001383	ENSP00000393453
ENSLOCP00000015270	ENSP00000468308
ENSLOCP00000012876	ENSP00000263733
ENSLOCP00000005023	ENSP00000260128
ENSLOCP00000021097	ENSP00000258145
ENSLOCP00000009061	ENSP00000313699
ENSLOCP00000020253	ENSP00000360560
ENSLOCP00000013056	ENSP00000377369
ENSLOCP00000004116	ENSP00000341179
ENSLOCP00000008639	ENSP00000414635
ENSLOCP00000001341	ENSP00000281441
ENSLOCP00000012993	ENSP00000319009
ENSLOCP00000018040	ENSP00000359119
ENSLOCP00000011173	ENSP00000264344
ENSLOCP00000005149	ENSP00000380150
ENSLOCP00000005091	ENSP00000311609
ENSLOCP00000008469	ENSP00000330221
ENSLOCP00000016665	ENSP00000428338
ENSLOCP00000011861	ENSP00000310332
ENSLOCP00000013350	ENSP00000424838
ENSLOCP00000020375	ENSP00000361990
ENSLOCP00000019960	ENSP00000400057
ENSLOCP00000016824	ENSP00000264595
ENSLOCP00000009952	ENSP00000301765
ENSLOCP00000002754	ENSP00000320416
ENSLOCP00000017178	ENSP00000318629
ENSLOCP00000013694	ENSP00000384551
ENSLOCP00000001161	ENSP00000272641
ENSLOCP00000007342	ENSP00000333593
ENSLOCP00000009703	ENSP00000378555
ENSLOCP00000009741	ENSP00000278426
ENSLOCP00000015354	ENSP00000320604
ENSLOCP00000009571	ENSP00000261507
ENSLOCP00000001195	ENSP00000400500
ENSLOCP00000003820	ENSP00000254250
ENSLOCP00000007415	ENSP00000300249
ENSLOCP00000021085	ENSP00000358813
ENSLOCP00000007504	ENSP00000361285
ENSLOCP00000000961	ENSP00000376840
ENSLOCP00000019290	ENSP00000297283
ENSLOCP00000006318	ENSP00000362841
ENSLOCP00000006082	ENSP00000359340
ENSLOCP00000006002	ENSP00000429073
ENSLOCP00000021692	ENSP00000284000
ENSLOCP00000022459	ENSP00000305422
ENSLOCP00000021691	ENSP00000427514
ENSLOCP00000021920	ENSP00000386165
ENSLOCP00000019085	ENSP00000358866
ENSLOCP00000020846	ENSP00000368356
ENSLOCP00000006197	ENSP00000374353
ENSLOCP00000006151	ENSP00000380514
ENSLOCP00000000919	ENSP00000273077
ENSLOCP00000011317	ENSP00000378938
ENSLOCP00000022440	ENSP00000314709
ENSLOCP00000012660	ENSP00000261017
ENSLOCP00000016180	ENSP00000225941
ENSLOCP00000014539	ENSP00000371432
ENSLOCP00000004563	ENSP00000368666
ENSLOCP00000009326	ENSP00000369699
ENSLOCP00000010362	ENSP00000271715
ENSLOCP00000007291	ENSP00000248121
ENSLOCP00000008872	ENSP00000317382
ENSLOCP00000000326	ENSP00000359151
ENSLOCP00000019051	ENSP00000394071
ENSLOCP00000019265	ENSP00000369538
ENSLOCP00000008782	ENSP00000306185
ENSLOCP00000001716	ENSP00000296350
ENSLOCP00000018135	ENSP00000358997
ENSLOCP00000019917	ENSP00000261233
ENSLOCP00000001866	ENSP00000390651
ENSLOCP00000001913	ENSP00000236137
ENSLOCP00000011416	ENSP00000308895
ENSLOCP00000016491	ENSP00000336783
ENSLOCP00000006665	ENSP00000379144
ENSLOCP00000014284	ENSP00000304355
ENSLOCP00000007554	ENSP00000221847
ENSLOCP00000015218	ENSP00000368265
ENSLOCP00000007597	ENSP00000234453
ENSLOCP00000006576	ENSP00000369862
ENSLOCP00000002353	ENSP00000362071
ENSLOCP00000004327	ENSP00000344488
ENSLOCP00000004189	ENSP00000284262
ENSLOCP00000015581	ENSP00000378176
ENSLOCP00000004732	ENSP00000355317
ENSLOCP00000016350	ENSP00000373570
ENSLOCP00000004492	ENSP00000265922
ENSLOCP00000012112	ENSP00000226951
ENSLOCP00000000295	ENSP00000341867
ENSLOCP00000009064	ENSP00000369274
ENSLOCP00000006580	ENSP00000440945
ENSLOCP00000012190	ENSP00000439639
ENSLOCP00000013987	ENSP00000398789
ENSLOCP00000009137	ENSP00000339086
ENSLOCP00000014081	ENSP00000371085
ENSLOCP00000021429	ENSP00000414303
ENSLOCP00000021090	ENSP00000397297
ENSLOCP00000022026	ENSP00000358525
ENSLOCP00000018659	ENSP00000299045
ENSLOCP00000005298	ENSP00000335595
ENSLOCP00000018978	ENSP00000380878
ENSLOCP00000015980	ENSP00000347152
ENSLOCP00000005097	ENSP00000363616
ENSLOCP00000012580	ENSP00000318147
ENSLOCP00000006953	ENSP00000262741
ENSLOCP00000003565	ENSP00000433847
ENSLOCP00000021837	ENSP00000361274
ENSLOCP00000008438	ENSP00000282670
ENSLOCP00000022197	ENSP00000355736
ENSLOCP00000018686	ENSP00000229266
ENSLOCP00000017619	ENSP00000230582
ENSLOCP00000007069	ENSP00000377055
ENSLOCP00000001710	ENSP00000360635
ENSLOCP00000012292	ENSP00000316861
ENSLOCP00000002721	ENSP00000356641
ENSLOCP00000001323	ENSP00000319370
ENSLOCP00000019996	ENSP00000258111
ENSLOCP00000003106	ENSP00000379412
ENSLOCP00000014995	ENSP00000156471
ENSLOCP00000009686	ENSP00000380019
ENSLOCP00000001440	ENSP00000446335
ENSLOCP00000015017	ENSP00000328083
ENSLOCP00000014924	ENSP00000315659
ENSLOCP00000014791	ENSP00000377374
ENSLOCP00000014651	ENSP00000350359
ENSLOCP00000008744	ENSP00000264110
ENSLOCP00000004775	ENSP00000361066
ENSLOCP00000019570	ENSP00000385216
ENSLOCP00000006513	ENSP00000325546
ENSLOCP00000012804	ENSP00000430075
ENSLOCP00000004513	ENSP00000379802
ENSLOCP00000014622	ENSP00000356105
ENSLOCP00000018521	ENSP00000258538
ENSLOCP00000003354	ENSP00000363345
ENSLOCP00000006590	ENSP00000395653
ENSLOCP00000013208	ENSP00000370517
ENSLOCP00000008798	ENSP00000345771
ENSLOCP00000015516	ENSP00000381185
ENSLOCP00000005158	ENSP00000387699
ENSLOCP00000000642	ENSP00000265372
ENSLOCP00000009691	ENSP00000264009
ENSLOCP00000011711	ENSP00000231887
ENSLOCP00000015118	ENSP00000474560
ENSLOCP00000010911	ENSP00000398798
ENSLOCP00000020687	ENSP00000318373
ENSLOCP00000020035	ENSP00000275034
ENSLOCP00000005614	ENSP00000244061
ENSLOCP00000014978	ENSP00000217740
ENSLOCP00000005829	ENSP00000326095
ENSLOCP00000005394	ENSP00000360916
ENSLOCP00000007087	ENSP00000296215
ENSLOCP00000017221	ENSP00000170447
ENSLOCP00000011149	ENSP00000302647
ENSLOCP00000002017	ENSP00000371811
ENSLOCP00000012161	ENSP00000370057
ENSLOCP00000018328	ENSP00000276185
ENSLOCP00000015840	ENSP00000444411
ENSLOCP00000019334	ENSP00000263035
ENSLOCP00000009595	ENSP00000367794
ENSLOCP00000018814	ENSP00000362095
ENSLOCP00000002053	ENSP00000206423
ENSLOCP00000015241	ENSP00000348381
ENSLOCP00000018848	ENSP00000264436
ENSLOCP00000015507	ENSP00000287878
ENSLOCP00000009280	ENSP00000323867
ENSLOCP00000013534	ENSP00000436068
ENSLOCP00000013277	ENSP00000343966
ENSLOCP00000016092	ENSP00000304102
ENSLOCP00000014026	ENSP00000358089
ENSLOCP00000003984	ENSP00000262633
ENSLOCP00000016021	ENSP00000303042
ENSLOCP00000012499	ENSP00000410689
ENSLOCP00000020600	ENSP00000397908
ENSLOCP00000013635	ENSP00000261596
ENSLOCP00000001128	ENSP00000263174
ENSLOCP00000006646	ENSP00000359621
ENSLOCP00000008048	ENSP00000264079
ENSLOCP00000006680	ENSP00000359640
ENSLOCP00000004797	ENSP00000444215
ENSLOCP00000009442	ENSP00000357906
ENSLOCP00000016407	ENSP00000328016
ENSLOCP00000009355	ENSP00000266546
ENSLOCP00000005141	ENSP00000402460
ENSLOCP00000001294	ENSP00000362532
ENSLOCP00000004307	ENSP00000381984
ENSLOCP00000001946	ENSP00000264159
ENSLOCP00000005364	ENSP00000257836
ENSLOCP00000018421	ENSP00000359378
ENSLOCP00000012394	ENSP00000444278
ENSLOCP00000009385	ENSP00000351684
ENSLOCP00000008503	ENSP00000416797
ENSLOCP00000014610	ENSP00000379612
ENSLOCP00000021285	ENSP00000396103
ENSLOCP00000006312	ENSP00000327465
ENSLOCP00000007097	ENSP00000276480
ENSLOCP00000005246	ENSP00000228495
ENSLOCP00000006314	ENSP00000226225
ENSLOCP00000018542	ENSP00000359890
ENSLOCP00000004312	ENSP00000267287
ENSLOCP00000002395	ENSP00000282486
ENSLOCP00000006166	ENSP00000414334
ENSLOCP00000019794	ENSP00000264093
ENSLOCP00000014940	ENSP00000327104
ENSLOCP00000011939	ENSP00000356591
ENSLOCP00000006985	ENSP00000301466
ENSLOCP00000009227	ENSP00000332258
ENSLOCP00000010906	ENSP00000450857
ENSLOCP00000015127	ENSP00000265276
ENSLOCP00000019424	ENSP00000355607
ENSLOCP00000015684	ENSP00000337446
ENSLOCP00000014045	ENSP00000009041
ENSLOCP00000011994	ENSP00000422031
ENSLOCP00000003232	ENSP00000382800
ENSLOCP00000016288	ENSP00000340820
ENSLOCP00000006752	ENSP00000361185
ENSLOCP00000014493	ENSP00000469759
ENSLOCP00000006776	ENSP00000361177
ENSLOCP00000002982	ENSP00000370781
ENSLOCP00000006073	ENSP00000259008
ENSLOCP00000004216	ENSP00000381382
ENSLOCP00000004874	ENSP00000365280
ENSLOCP00000011779	ENSP00000367972
ENSLOCP00000011392	ENSP00000391137
ENSLOCP00000005780	ENSP00000386532
ENSLOCP00000013444	ENSP00000321388
ENSLOCP00000004245	ENSP00000361010
ENSLOCP00000009818	ENSP00000323424
ENSLOCP00000001422	ENSP00000351206
ENSLOCP00000002766	ENSP00000362711
ENSLOCP00000021105	ENSP00000358719
ENSLOCP00000011756	ENSP00000440246
ENSLOCP00000015837	ENSP00000321070
ENSLOCP00000013852	ENSP00000212015
ENSLOCP00000016630	ENSP00000354201
ENSLOCP00000016613	ENSP00000323687
ENSLOCP00000006720	ENSP00000237536
ENSLOCP00000013580	ENSP00000362590
ENSLOCP00000019771	ENSP00000336724
ENSLOCP00000015574	ENSP00000273980
ENSLOCP00000018581	ENSP00000321703
ENSLOCP00000018060	ENSP00000299927
ENSLOCP00000020918	ENSP00000358590
ENSLOCP00000005197	ENSP00000361857
ENSLOCP00000006147	ENSP00000253063
ENSLOCP00000020514	ENSP00000393762
ENSLOCP00000009204	ENSP00000441927
ENSLOCP00000018416	ENSP00000303077
ENSLOCP00000014420	ENSP00000347586
ENSLOCP00000017138	ENSP00000262102
ENSLOCP00000010866	ENSP00000392057
ENSLOCP00000006833	ENSP00000298545
ENSLOCP00000014521	ENSP00000231420
ENSLOCP00000013780	ENSP00000296486
ENSLOCP00000011952	ENSP00000310978
ENSLOCP00000003536	ENSP00000368984
ENSLOCP00000002462	ENSP00000265564
ENSLOCP00000010352	ENSP00000374354
ENSLOCP00000004103	ENSP00000363973
ENSLOCP00000016785	ENSP00000398945
ENSLOCP00000012901	ENSP00000381581
ENSLOCP00000004934	ENSP00000302227
ENSLOCP00000003268	ENSP00000348234
ENSLOCP00000010961	ENSP00000262995
ENSLOCP00000017973	ENSP00000399588
ENSLOCP00000009824	ENSP00000350199
ENSLOCP00000012553	ENSP00000358582
ENSLOCP00000013557	ENSP00000346378
ENSLOCP00000015946	ENSP00000427211
ENSLOCP00000015732	ENSP00000376372
ENSLOCP00000018931	ENSP00000440896
ENSLOCP00000003184	ENSP00000360938
ENSLOCP00000007073	ENSP00000255189
ENSLOCP00000000744	ENSP00000357005
ENSLOCP00000005891	ENSP00000299106
ENSLOCP00000004021	ENSP00000363001
ENSLOCP00000021346	ENSP00000357425
ENSLOCP00000011692	ENSP00000340409
ENSLOCP00000008192	ENSP00000316589
ENSLOCP00000014152	ENSP00000011619
ENSLOCP00000004829	ENSP00000301463
ENSLOCP00000022344	ENSP00000393275
ENSLOCP00000002091	ENSP00000362399
ENSLOCP00000008538	ENSP00000322229
ENSLOCP00000008158	ENSP00000259241
ENSLOCP00000016647	ENSP00000290341
ENSLOCP00000018707	ENSP00000414019
ENSLOCP00000019836	ENSP00000280871
ENSLOCP00000002490	ENSP00000352216
ENSLOCP00000020010	ENSP00000275230
ENSLOCP00000010775	ENSP00000432845
ENSLOCP00000015853	ENSP00000385610
ENSLOCP00000015109	ENSP00000408395
ENSLOCP00000008065	ENSP00000309117
ENSLOCP00000019206	ENSP00000222693
ENSLOCP00000019204	ENSP00000339191
ENSLOCP00000007720	ENSP00000308219
ENSLOCP00000017719	ENSP00000452126
ENSLOCP00000013469	ENSP00000297130
ENSLOCP00000015453	ENSP00000306997
ENSLOCP00000015435	ENSP00000352272
ENSLOCP00000000119	ENSP00000354916
ENSLOCP00000018793	ENSP00000008527
ENSLOCP00000018047	ENSP00000406751
ENSLOCP00000000996	ENSP00000473001
ENSLOCP00000013613	ENSP00000393776
ENSLOCP00000021455	ENSP00000356708
ENSLOCP00000021611	ENSP00000331040
ENSLOCP00000021612	ENSP00000371785
ENSLOCP00000022463	ENSP00000359371
ENSLOCP00000004066	ENSP00000311343
ENSLOCP00000014382	ENSP00000240333
ENSLOCP00000016275	ENSP00000368981
ENSLOCP00000020250	ENSP00000377401
ENSLOCP00000001476	ENSP00000454157
ENSLOCP00000016610	ENSP00000430497
ENSLOCP00000016439	ENSP00000245541
ENSLOCP00000014508	ENSP00000341344
ENSLOCP00000004843	ENSP00000311962
ENSLOCP00000020210	ENSP00000356033
ENSLOCP00000015259	ENSP00000338343
ENSLOCP00000010567	ENSP00000349723
ENSLOCP00000019881	ENSP00000338774
ENSLOCP00000007611	ENSP00000264819
ENSLOCP00000010811	ENSP00000283415
ENSLOCP00000004796	ENSP00000344648
ENSLOCP00000001519	ENSP00000384197
ENSLOCP00000012127	ENSP00000263666
ENSLOCP00000018204	ENSP00000164640
ENSLOCP00000004285	ENSP00000413625
ENSLOCP00000015645	ENSP00000260385
ENSLOCP00000020466	ENSP00000234195
ENSLOCP00000021861	ENSP00000386702
ENSLOCP00000013769	ENSP00000267460
ENSLOCP00000019778	ENSP00000351789
ENSLOCP00000005698	ENSP00000414351
ENSLOCP00000018225	ENSP00000360690
ENSLOCP00000017251	ENSP00000381298
ENSLOCP00000007447	ENSP00000368982
ENSLOCP00000010214	ENSP00000424417
ENSLOCP00000004230	ENSP00000380921
ENSLOCP00000015394	ENSP00000313454
ENSLOCP00000003200	ENSP00000290246
ENSLOCP00000007566	ENSP00000377566
ENSLOCP00000008944	ENSP00000362768
ENSLOCP00000008720	ENSP00000262133
ENSLOCP00000010825	ENSP00000267163
ENSLOCP00000000301	ENSP00000250416
ENSLOCP00000019452	ENSP00000355759
ENSLOCP00000002244	ENSP00000364986
ENSLOCP00000000144	ENSP00000294728
ENSLOCP00000017591	ENSP00000007969
ENSLOCP00000019239	ENSP00000285928
ENSLOCP00000004055	ENSP00000264036
ENSLOCP00000013687	ENSP00000296755
ENSLOCP00000017492	ENSP00000300231
ENSLOCP00000000942	ENSP00000325313
ENSLOCP00000002058	ENSP00000363621
ENSLOCP00000013578	ENSP00000298351
ENSLOCP00000019728	ENSP00000355800
ENSLOCP00000019243	ENSP00000259746
ENSLOCP00000002359	ENSP00000287713
ENSLOCP00000019429	ENSP00000475750
ENSLOCP00000014391	ENSP00000355210
ENSLOCP00000019606	ENSP00000355895
ENSLOCP00000016175	ENSP00000337053
ENSLOCP00000019679	ENSP00000367312
ENSLOCP00000017772	ENSP00000444617
ENSLOCP00000009259	ENSP00000369400
ENSLOCP00000002463	ENSP00000164139
ENSLOCP00000014702	ENSP00000216392
ENSLOCP00000006246	ENSP00000354575
ENSLOCP00000011790	ENSP00000345667
ENSLOCP00000006110	ENSP00000324856
ENSLOCP00000008410	ENSP00000312741
ENSLOCP00000018147	ENSP00000260386
ENSLOCP00000018048	ENSP00000263370
ENSLOCP00000009799	ENSP00000371073
ENSLOCP00000004751	ENSP00000420686
ENSLOCP00000009694	ENSP00000367032
ENSLOCP00000021112	ENSP00000358217
ENSLOCP00000020417	ENSP00000358092
ENSLOCP00000010780	ENSP00000368761
ENSLOCP00000000863	ENSP00000215631
ENSLOCP00000005421	ENSP00000360025
ENSLOCP00000009414	ENSP00000364407
ENSLOCP00000002148	ENSP00000407613
ENSLOCP00000012466	ENSP00000376071
ENSLOCP00000013666	ENSP00000223145
ENSLOCP00000017902	ENSP00000332369
ENSLOCP00000002975	ENSP00000333292
ENSLOCP00000001511	ENSP00000271064
ENSLOCP00000013844	ENSP00000349490
ENSLOCP00000015217	ENSP00000307971
ENSLOCP00000004990	ENSP00000348089
ENSLOCP00000017165	ENSP00000334675
ENSLOCP00000011269	ENSP00000288985
ENSLOCP00000011596	ENSP00000359264
ENSLOCP00000000179	ENSP00000359130
ENSLOCP00000019104	ENSP00000368648
ENSLOCP00000002368	ENSP00000315386
ENSLOCP00000007989	ENSP00000295588
ENSLOCP00000017547	ENSP00000311427
ENSLOCP00000008470	ENSP00000317332
ENSLOCP00000015134	ENSP00000273962
ENSLOCP00000021906	ENSP00000312356
ENSLOCP00000021517	ENSP00000304895
ENSLOCP00000021584	ENSP00000361202
ENSLOCP00000021041	ENSP00000356940
ENSLOCP00000003154	ENSP00000376776
ENSLOCP00000007260	ENSP00000423600
ENSLOCP00000008474	ENSP00000249442
ENSLOCP00000013192	ENSP00000284981
ENSLOCP00000015949	ENSP00000296137
ENSLOCP00000018813	ENSP00000317955
ENSLOCP00000020235	ENSP00000282412
ENSLOCP00000018323	ENSP00000397050
ENSLOCP00000020266	ENSP00000284476
ENSLOCP00000018171	ENSP00000267889
ENSLOCP00000006102	ENSP00000182096
ENSLOCP00000005884	ENSP00000312942
ENSLOCP00000014771	ENSP00000392617
ENSLOCP00000006432	ENSP00000378414
ENSLOCP00000017528	ENSP00000349547
ENSLOCP00000015038	ENSP00000347443
ENSLOCP00000021103	ENSP00000443021
ENSLOCP00000013956	ENSP00000378401
ENSLOCP00000004138	ENSP00000349677
ENSLOCP00000006321	ENSP00000362201
ENSLOCP00000002997	ENSP00000315136
ENSLOCP00000005568	ENSP00000259698
ENSLOCP00000016841	ENSP00000334002
ENSLOCP00000013144	ENSP00000328875
ENSLOCP00000011198	ENSP00000261475
ENSLOCP00000019426	ENSP00000297788
ENSLOCP00000013862	ENSP00000355991
ENSLOCP00000012716	ENSP00000358716
ENSLOCP00000013263	ENSP00000265272
ENSLOCP00000006356	ENSP00000377015
ENSLOCP00000021100	ENSP00000400459
ENSLOCP00000007328	ENSP00000306477
ENSLOCP00000016533	ENSP00000313890
ENSLOCP00000009591	ENSP00000364912
ENSLOCP00000020728	ENSP00000382804
ENSLOCP00000012962	ENSP00000358262
ENSLOCP00000010940	ENSP00000283131
ENSLOCP00000017970	ENSP00000360163
ENSLOCP00000021883	ENSP00000366306
ENSLOCP00000022279	ENSP00000377871
ENSLOCP00000006231	ENSP00000333769
ENSLOCP00000014705	ENSP00000302289
ENSLOCP00000012555	ENSP00000265431
ENSLOCP00000007851	ENSP00000307508
ENSLOCP00000011031	ENSP00000367197
ENSLOCP00000013015	ENSP00000256592
ENSLOCP00000017961	ENSP00000469647
ENSLOCP00000020311	ENSP00000282388
ENSLOCP00000017209	ENSP00000388402
ENSLOCP00000009970	ENSP00000462435
ENSLOCP00000008352	ENSP00000317595
ENSLOCP00000009784	ENSP00000353785
ENSLOCP00000017095	ENSP00000361027
ENSLOCP00000005932	ENSP00000473496
ENSLOCP00000006463	ENSP00000362918
ENSLOCP00000008852	ENSP00000376384
ENSLOCP00000020313	ENSP00000217289
ENSLOCP00000017192	ENSP00000331201
ENSLOCP00000012682	ENSP00000298125
ENSLOCP00000004815	ENSP00000233055
ENSLOCP00000018950	ENSP00000359506
ENSLOCP00000010889	ENSP00000296575
ENSLOCP00000012730	ENSP00000343629
ENSLOCP00000014307	ENSP00000308275
ENSLOCP00000006418	ENSP00000312834
ENSLOCP00000015333	ENSP00000246912
ENSLOCP00000014052	ENSP00000370625
ENSLOCP00000018771	ENSP00000228347
ENSLOCP00000020453	ENSP00000263331
ENSLOCP00000001038	ENSP00000285670
ENSLOCP00000018806	ENSP00000349359
ENSLOCP00000019871	ENSP00000356437
ENSLOCP00000011104	ENSP00000475434
ENSLOCP00000016558	ENSP00000226091
ENSLOCP00000013610	ENSP00000245323
ENSLOCP00000018105	ENSP00000204961
ENSLOCP00000002932	ENSP00000310521
ENSLOCP00000011753	ENSP00000264454
ENSLOCP00000021879	ENSP00000343428
ENSLOCP00000005432	ENSP00000375894
ENSLOCP00000016202	ENSP00000313021
ENSLOCP00000020862	ENSP00000349458
ENSLOCP00000005057	ENSP00000387435
ENSLOCP00000007678	ENSP00000245810
ENSLOCP00000003755	ENSP00000302648
ENSLOCP00000015571	ENSP00000409007
ENSLOCP00000000597	ENSP00000363836
ENSLOCP00000021057	ENSP00000262043
ENSLOCP00000014485	ENSP00000216024
ENSLOCP00000017199	ENSP00000419471
ENSLOCP00000013166	ENSP00000358576
ENSLOCP00000020655	ENSP00000367527
ENSLOCP00000014833	ENSP00000355185
ENSLOCP00000004777	ENSP00000323584
ENSLOCP00000006939	ENSP00000240587
ENSLOCP00000002879	ENSP00000360552
ENSLOCP00000011836	ENSP00000312368
ENSLOCP00000020684	ENSP00000233575
ENSLOCP00000007334	ENSP00000354163
ENSLOCP00000005124	ENSP00000363419
ENSLOCP00000001726	ENSP00000440273
ENSLOCP00000009554	ENSP00000345492
ENSLOCP00000019198	ENSP00000354947
ENSLOCP00000004255	ENSP00000369009
ENSLOCP00000018258	ENSP00000012443
ENSLOCP00000004774	ENSP00000286719
ENSLOCP00000009118	ENSP00000354871
ENSLOCP00000020571	ENSP00000283179
ENSLOCP00000008855	ENSP00000257068
ENSLOCP00000000631	ENSP00000335628
ENSLOCP00000003995	ENSP00000264033
ENSLOCP00000005167	ENSP00000270279
ENSLOCP00000006446	ENSP00000284288
ENSLOCP00000009089	ENSP00000227638
ENSLOCP00000019079	ENSP00000379183
ENSLOCP00000019811	ENSP00000386869
ENSLOCP00000015512	ENSP00000442788
ENSLOCP00000005357	ENSP00000278505
ENSLOCP00000015550	ENSP00000304642
ENSLOCP00000013487	ENSP00000395249
ENSLOCP00000017447	ENSP00000268184
ENSLOCP00000013579	ENSP00000296785
ENSLOCP00000005712	ENSP00000305071
ENSLOCP00000019628	ENSP00000367631
ENSLOCP00000009345	ENSP00000266991
ENSLOCP00000013321	ENSP00000295731
ENSLOCP00000013037	ENSP00000367965
ENSLOCP00000004529	ENSP00000334879
ENSLOCP00000012584	ENSP00000365830
ENSLOCP00000021600	ENSP00000340975
ENSLOCP00000005733	ENSP00000273183
ENSLOCP00000015735	ENSP00000327509
ENSLOCP00000007251	ENSP00000329200
ENSLOCP00000019178	ENSP00000413929
ENSLOCP00000005045	ENSP00000339692
ENSLOCP00000019240	ENSP00000368710
ENSLOCP00000003075	ENSP00000340578
ENSLOCP00000009710	ENSP00000418001
ENSLOCP00000012168	ENSP00000476119
ENSLOCP00000015446	ENSP00000306015
ENSLOCP00000022411	ENSP00000377789
ENSLOCP00000006037	ENSP00000347717
ENSLOCP00000019592	ENSP00000339883
ENSLOCP00000011795	ENSP00000273067
ENSLOCP00000004674	ENSP00000266643
ENSLOCP00000015564	ENSP00000333181
ENSLOCP00000004339	ENSP00000402084
ENSLOCP00000020497	ENSP00000380675
ENSLOCP00000018687	ENSP00000404042
ENSLOCP00000015643	ENSP00000278070
ENSLOCP00000014998	ENSP00000312649
ENSLOCP00000015207	ENSP00000264867
ENSLOCP00000005807	ENSP00000228515
ENSLOCP00000010073	ENSP00000318258
ENSLOCP00000020767	ENSP00000379090
ENSLOCP00000000241	ENSP00000363640
ENSLOCP00000006931	ENSP00000289248
ENSLOCP00000003292	ENSP00000363516
ENSLOCP00000009100	ENSP00000407958
ENSLOCP00000014958	ENSP00000429615
ENSLOCP00000013152	ENSP00000313600
ENSLOCP00000014354	ENSP00000273859
ENSLOCP00000010164	ENSP00000349325
ENSLOCP00000020424	ENSP00000313172
ENSLOCP00000020421	ENSP00000254765
ENSLOCP00000002420	ENSP00000264231
ENSLOCP00000016463	ENSP00000314420
ENSLOCP00000011792	ENSP00000356243
ENSLOCP00000013081	ENSP00000452027
ENSLOCP00000001770	ENSP00000258796
ENSLOCP00000001618	ENSP00000365714
ENSLOCP00000015819	ENSP00000269346
ENSLOCP00000019314	ENSP00000366998
ENSLOCP00000014528	ENSP00000465978
ENSLOCP00000008186	ENSP00000394954
ENSLOCP00000011934	ENSP00000371483
ENSLOCP00000013419	ENSP00000321424
ENSLOCP00000015190	ENSP00000376702
ENSLOCP00000009379	ENSP00000319141
ENSLOCP00000020108	ENSP00000323183
ENSLOCP00000015862	ENSP00000476746
ENSLOCP00000007568	ENSP00000431643
ENSLOCP00000000394	ENSP00000269740
ENSLOCP00000010565	ENSP00000357612
ENSLOCP00000009497	ENSP00000367882
ENSLOCP00000013091	ENSP00000254770
ENSLOCP00000005554	ENSP00000388713
ENSLOCP00000011271	ENSP00000259512
ENSLOCP00000002816	ENSP00000158771
ENSLOCP00000008057	ENSP00000384744
ENSLOCP00000014813	ENSP00000315106
ENSLOCP00000021323	ENSP00000362013
ENSLOCP00000016719	ENSP00000286523
ENSLOCP00000008876	ENSP00000370242
ENSLOCP00000016869	ENSP00000384222
ENSLOCP00000018337	ENSP00000362260
ENSLOCP00000003264	ENSP00000353863
ENSLOCP00000014233	ENSP00000294740
ENSLOCP00000018355	ENSP00000469686
ENSLOCP00000007046	ENSP00000291900
ENSLOCP00000012383	ENSP00000434359
ENSLOCP00000020631	ENSP00000238823
ENSLOCP00000012752	ENSP00000367828
ENSLOCP00000018453	ENSP00000362395
ENSLOCP00000014962	ENSP00000330774
ENSLOCP00000013744	ENSP00000379901
ENSLOCP00000006186	ENSP00000400471
ENSLOCP00000003568	ENSP00000360672
ENSLOCP00000010167	ENSP00000343144
ENSLOCP00000008269	ENSP00000219255
ENSLOCP00000018319	ENSP00000352414
ENSLOCP00000011837	ENSP00000274625
ENSLOCP00000006978	ENSP00000364839
ENSLOCP00000007484	ENSP00000269197
ENSLOCP00000020145	ENSP00000391447
ENSLOCP00000018910	ENSP00000384515
ENSLOCP00000018911	ENSP00000391583
ENSLOCP00000021624	ENSP00000367157
ENSLOCP00000022433	ENSP00000379880
ENSLOCP00000021940	ENSP00000291592
ENSLOCP00000014047	ENSP00000292599
ENSLOCP00000006876	ENSP00000434552
ENSLOCP00000015779	ENSP00000342098
ENSLOCP00000010676	ENSP00000382713
ENSLOCP00000019065	ENSP00000417970
ENSLOCP00000006976	ENSP00000366070
ENSLOCP00000012508	ENSP00000365014
ENSLOCP00000010377	ENSP00000305631
ENSLOCP00000011482	ENSP00000262662
ENSLOCP00000005428	ENSP00000303437
ENSLOCP00000021044	ENSP00000356918
ENSLOCP00000012581	ENSP00000308926
ENSLOCP00000020013	ENSP00000356857
ENSLOCP00000004667	ENSP00000321445
ENSLOCP00000005522	ENSP00000455444
ENSLOCP00000014034	ENSP00000358081
ENSLOCP00000018640	ENSP00000287322
ENSLOCP00000016811	ENSP00000369887
ENSLOCP00000010474	ENSP00000441039
ENSLOCP00000015335	ENSP00000453076
ENSLOCP00000021597	ENSP00000298110
ENSLOCP00000020649	ENSP00000430269
ENSLOCP00000016145	ENSP00000332528
ENSLOCP00000016137	ENSP00000328090
ENSLOCP00000012162	ENSP00000296358
ENSLOCP00000010586	ENSP00000304108
ENSLOCP00000012795	ENSP00000367356
ENSLOCP00000016360	ENSP00000293443
ENSLOCP00000000547	ENSP00000410626
ENSLOCP00000011159	ENSP00000270142
ENSLOCP00000022163	ENSP00000371554
ENSLOCP00000016009	ENSP00000377724
ENSLOCP00000005204	ENSP00000243045
ENSLOCP00000010705	ENSP00000326869
ENSLOCP00000015659	ENSP00000269582
ENSLOCP00000009315	ENSP00000357660
ENSLOCP00000003786	ENSP00000424711
ENSLOCP00000020236	ENSP00000261172
ENSLOCP00000017093	ENSP00000262551
ENSLOCP00000014818	ENSP00000356191
ENSLOCP00000004602	ENSP00000360688
ENSLOCP00000018898	ENSP00000387292
ENSLOCP00000013135	ENSP00000420919
ENSLOCP00000014036	ENSP00000320757
ENSLOCP00000022406	ENSP00000351379
ENSLOCP00000007316	ENSP00000418529
ENSLOCP00000016122	ENSP00000269097
ENSLOCP00000009973	ENSP00000364512
ENSLOCP00000017111	ENSP00000369816
ENSLOCP00000012181	ENSP00000331831
ENSLOCP00000016919	ENSP00000290216
ENSLOCP00000008909	ENSP00000272732
ENSLOCP00000007857	ENSP00000362993
ENSLOCP00000022042	ENSP00000472681
ENSLOCP00000021121	ENSP00000345420
ENSLOCP00000011633	ENSP00000265299
ENSLOCP00000002223	ENSP00000454591
ENSLOCP00000012848	ENSP00000277632
ENSLOCP00000011533	ENSP00000257515
ENSLOCP00000007608	ENSP00000354958
ENSLOCP00000006153	ENSP00000266077
ENSLOCP00000003336	ENSP00000331462
ENSLOCP00000019658	ENSP00000340494
ENSLOCP00000014908	ENSP00000320209
ENSLOCP00000015247	ENSP00000253796
ENSLOCP00000005233	ENSP00000254661
ENSLOCP00000016382	ENSP00000242249
ENSLOCP00000021996	ENSP00000227163
ENSLOCP00000003925	ENSP00000343248
ENSLOCP00000020003	ENSP00000356811
ENSLOCP00000004756	ENSP00000376035
ENSLOCP00000007973	ENSP00000307449
ENSLOCP00000000964	ENSP00000246190
ENSLOCP00000010410	ENSP00000335040
ENSLOCP00000002111	ENSP00000356481
ENSLOCP00000002065	ENSP00000362409
ENSLOCP00000003094	ENSP00000419712
ENSLOCP00000007713	ENSP00000401338
ENSLOCP00000012992	ENSP00000371789
ENSLOCP00000011947	ENSP00000320318
ENSLOCP00000007570	ENSP00000261655
ENSLOCP00000008144	ENSP00000303252
ENSLOCP00000006050	ENSP00000368767
ENSLOCP00000014596	ENSP00000308057
ENSLOCP00000009675	ENSP00000364814
ENSLOCP00000010701	ENSP00000373360
ENSLOCP00000014717	ENSP00000358795
ENSLOCP00000014805	ENSP00000358815
ENSLOCP00000006330	ENSP00000307801
ENSLOCP00000015099	ENSP00000358430
ENSLOCP00000000971	ENSP00000182527
ENSLOCP00000002667	ENSP00000263671
ENSLOCP00000017035	ENSP00000361112
ENSLOCP00000014637	ENSP00000297265
ENSLOCP00000003974	ENSP00000348489
ENSLOCP00000003192	ENSP00000396160
ENSLOCP00000009692	ENSP00000368683
ENSLOCP00000004005	ENSP00000337128
ENSLOCP00000004319	ENSP00000361668
ENSLOCP00000003733	ENSP00000369395
ENSLOCP00000022190	ENSP00000456548
ENSLOCP00000013853	ENSP00000385277
ENSLOCP00000015595	ENSP00000285311
ENSLOCP00000007661	ENSP00000363081
ENSLOCP00000019232	ENSP00000220812
ENSLOCP00000020889	ENSP00000359098
ENSLOCP00000004595	ENSP00000320797
ENSLOCP00000009481	ENSP00000380661
ENSLOCP00000006630	ENSP00000387851
ENSLOCP00000017373	ENSP00000351113
ENSLOCP00000015734	ENSP00000334665
ENSLOCP00000003345	ENSP00000439625
ENSLOCP00000008298	ENSP00000380185
ENSLOCP00000018818	ENSP00000344961
ENSLOCP00000019501	ENSP00000346990
ENSLOCP00000004560	ENSP00000359795
ENSLOCP00000000220	ENSP00000319254
ENSLOCP00000012880	ENSP00000265498
ENSLOCP00000000260	ENSP00000369858
ENSLOCP00000005416	ENSP00000450842
ENSLOCP00000020891	ENSP00000230461
ENSLOCP00000011485	ENSP00000402698
ENSLOCP00000018731	ENSP00000362613
ENSLOCP00000005112	ENSP00000370408
ENSLOCP00000013645	ENSP00000231656
ENSLOCP00000013819	ENSP00000358512
ENSLOCP00000005500	ENSP00000474621
ENSLOCP00000001132	ENSP00000380437
ENSLOCP00000017378	ENSP00000391481
ENSLOCP00000008596	ENSP00000265986
ENSLOCP00000010481	ENSP00000297293
ENSLOCP00000002668	ENSP00000362469
ENSLOCP00000004201	ENSP00000360966
ENSLOCP00000020356	ENSP00000370724
ENSLOCP00000017369	ENSP00000349351
ENSLOCP00000004112	ENSP00000322249
ENSLOCP00000002093	ENSP00000348752
ENSLOCP00000006169	ENSP00000328216
ENSLOCP00000019368	ENSP00000355799
ENSLOCP00000019331	ENSP00000250340
ENSLOCP00000002441	ENSP00000296130
ENSLOCP00000008414	ENSP00000280701
ENSLOCP00000015182	ENSP00000304592
ENSLOCP00000001194	ENSP00000223368
ENSLOCP00000021365	ENSP00000270800
ENSLOCP00000018985	ENSP00000296980
ENSLOCP00000021364	ENSP00000314976
ENSLOCP00000016628	ENSP00000249647
ENSLOCP00000019624	ENSP00000254976
ENSLOCP00000015482	ENSP00000361287
ENSLOCP00000018720	ENSP00000303147
ENSLOCP00000001574	ENSP00000377665
ENSLOCP00000007646	ENSP00000219409
ENSLOCP00000014836	ENSP00000297164
ENSLOCP00000007573	ENSP00000064780
ENSLOCP00000011782	ENSP00000398778
ENSLOCP00000004222	ENSP00000257209
ENSLOCP00000006741	ENSP00000335038
ENSLOCP00000000407	ENSP00000384967
ENSLOCP00000004039	ENSP00000462349
ENSLOCP00000012668	ENSP00000296632
ENSLOCP00000015806	ENSP00000304032
ENSLOCP00000015722	ENSP00000380524
ENSLOCP00000016805	ENSP00000361004
ENSLOCP00000014029	ENSP00000295666
ENSLOCP00000014295	ENSP00000359219
ENSLOCP00000014093	ENSP00000333142
ENSLOCP00000007936	ENSP00000388731
ENSLOCP00000006929	ENSP00000400892
ENSLOCP00000015921	ENSP00000395835
ENSLOCP00000008108	ENSP00000357547
ENSLOCP00000004523	ENSP00000252996
ENSLOCP00000007521	ENSP00000348395
ENSLOCP00000021003	ENSP00000357844
ENSLOCP00000016817	ENSP00000465734
ENSLOCP00000002127	ENSP00000367123
ENSLOCP00000011581	ENSP00000359171
ENSLOCP00000008156	ENSP00000269701
ENSLOCP00000006016	ENSP00000340796
ENSLOCP00000013955	ENSP00000343657
ENSLOCP00000009163	ENSP00000419027
ENSLOCP00000011517	ENSP00000377549
ENSLOCP00000006188	ENSP00000473631
ENSLOCP00000015531	ENSP00000406463
ENSLOCP00000005811	ENSP00000384126
ENSLOCP00000011843	ENSP00000328625
ENSLOCP00000005907	ENSP00000310447
ENSLOCP00000019534	ENSP00000369383
ENSLOCP00000002246	ENSP00000469836
ENSLOCP00000004809	ENSP00000321271
ENSLOCP00000005099	ENSP00000387164
ENSLOCP00000007715	ENSP00000354558
ENSLOCP00000005782	ENSP00000292476
ENSLOCP00000010478	ENSP00000262577
ENSLOCP00000006126	ENSP00000400482
ENSLOCP00000000989	ENSP00000413720
ENSLOCP00000015421	ENSP00000384849
ENSLOCP00000020624	ENSP00000228872
[truncated: 6,248 more rows]
