# Supplementary material for: Reconstruction of proto-vertebrate, proto-cyclostome and proto-gnathostome genomes provides new insights into early vertebrate evolution
Source: Nat Commun. 2021 Jul 23;12:4489. doi: 10.1038/s41467-021-24573-z (PMC8302630; doi:10.1038/s41467-021-24573-z)
Supplement: Supplementary file 4 — Supplementary Data 1 [file 41467_2021_24573_MOESM4_ESM.zip › SuppData1/orthologs/LEPOC-LETJA.txt]

ENSLOCP00000000004	SINLEJ016576
ENSLOCP00000000005	SINLEJ010963
ENSLOCP00000000005	SINLEJ017975
ENSLOCP00000000006	SINLEJ015736
ENSLOCP00000000011	SINLEJ010745
ENSLOCP00000000018	SINLEJ002735
ENSLOCP00000000018	SINLEJ002734
ENSLOCP00000000020	SINLEJ011718
ENSLOCP00000000022	SINLEJ002023
ENSLOCP00000000022	SINLEJ019430
ENSLOCP00000000025	SINLEJ001193
ENSLOCP00000000025	SINLEJ011999
ENSLOCP00000000028	SINLEJ015162
ENSLOCP00000000030	SINLEJ011918
ENSLOCP00000000032	SINLEJ018250
ENSLOCP00000000032	SINLEJ002085
ENSLOCP00000000038	SINLEJ011917
ENSLOCP00000000046	SINLEJ004325
ENSLOCP00000000048	SINLEJ017744
ENSLOCP00000000050	SINLEJ008274
ENSLOCP00000000051	SINLEJ011911
ENSLOCP00000000051	SINLEJ018355
ENSLOCP00000000053	SINLEJ003740
ENSLOCP00000000057	SINLEJ003695
ENSLOCP00000000061	SINLEJ013501
ENSLOCP00000000078	SINLEJ005661
ENSLOCP00000000086	SINLEJ018064
ENSLOCP00000000087	SINLEJ000140
ENSLOCP00000000089	SINLEJ010292
ENSLOCP00000000089	SINLEJ019416
ENSLOCP00000000090	SINLEJ005112
ENSLOCP00000000099	SINLEJ009735
ENSLOCP00000000101	SINLEJ014281
ENSLOCP00000000104	SINLEJ012820
ENSLOCP00000000108	SINLEJ002845
ENSLOCP00000000111	SINLEJ009941
ENSLOCP00000000129	SINLEJ009965
ENSLOCP00000000133	SINLEJ009821
ENSLOCP00000000136	SINLEJ019332
ENSLOCP00000000144	SINLEJ017807
ENSLOCP00000000144	SINLEJ002724
ENSLOCP00000000147	SINLEJ006202
ENSLOCP00000000148	SINLEJ011504
ENSLOCP00000000162	SINLEJ009957
ENSLOCP00000000162	SINLEJ000178
ENSLOCP00000000167	SINLEJ013484
ENSLOCP00000000173	SINLEJ009390
ENSLOCP00000000173	SINLEJ009388
ENSLOCP00000000179	SINLEJ009877
ENSLOCP00000000187	SINLEJ017420
ENSLOCP00000000198	SINLEJ017015
ENSLOCP00000000208	SINLEJ007058
ENSLOCP00000000210	SINLEJ009878
ENSLOCP00000000213	SINLEJ018571
ENSLOCP00000000213	SINLEJ019215
ENSLOCP00000000226	SINLEJ011776
ENSLOCP00000000226	SINLEJ017850
ENSLOCP00000000233	SINLEJ005190
ENSLOCP00000000233	SINLEJ016846
ENSLOCP00000000236	SINLEJ018285
ENSLOCP00000000236	SINLEJ016002
ENSLOCP00000000242	SINLEJ018185
ENSLOCP00000000250	SINLEJ001024
ENSLOCP00000000253	SINLEJ016862
ENSLOCP00000000253	SINLEJ007623
ENSLOCP00000000257	SINLEJ000164
ENSLOCP00000000261	SINLEJ012268
ENSLOCP00000000263	SINLEJ015374
ENSLOCP00000000263	SINLEJ014955
ENSLOCP00000000273	SINLEJ009372
ENSLOCP00000000275	SINLEJ005792
ENSLOCP00000000276	SINLEJ000130
ENSLOCP00000000276	SINLEJ018227
ENSLOCP00000000277	SINLEJ014234
ENSLOCP00000000277	SINLEJ017479
ENSLOCP00000000280	SINLEJ007187
ENSLOCP00000000300	SINLEJ012610
ENSLOCP00000000300	SINLEJ013490
ENSLOCP00000000301	SINLEJ009276
ENSLOCP00000000304	SINLEJ000885
ENSLOCP00000000308	SINLEJ014350
ENSLOCP00000000324	SINLEJ006934
ENSLOCP00000000328	SINLEJ000615
ENSLOCP00000000328	SINLEJ000624
ENSLOCP00000000333	SINLEJ013898
ENSLOCP00000000343	SINLEJ017301
ENSLOCP00000000350	SINLEJ016152
ENSLOCP00000000350	SINLEJ002693
ENSLOCP00000000358	SINLEJ000084
ENSLOCP00000000369	SINLEJ007600
ENSLOCP00000000377	SINLEJ017473
ENSLOCP00000000394	SINLEJ012416
ENSLOCP00000000396	SINLEJ015554
ENSLOCP00000000404	SINLEJ017855
ENSLOCP00000000404	SINLEJ013829
ENSLOCP00000000417	SINLEJ017133
ENSLOCP00000000417	SINLEJ016087
ENSLOCP00000000423	SINLEJ016580
ENSLOCP00000000428	SINLEJ005623
ENSLOCP00000000428	SINLEJ014408
ENSLOCP00000000434	SINLEJ012430
ENSLOCP00000000434	SINLEJ005074
ENSLOCP00000000436	SINLEJ012164
ENSLOCP00000000440	SINLEJ008129
ENSLOCP00000000451	SINLEJ016412
ENSLOCP00000000454	SINLEJ010450
ENSLOCP00000000454	SINLEJ600416
ENSLOCP00000000456	SINLEJ008760
ENSLOCP00000000458	SINLEJ009859
ENSLOCP00000000458	SINLEJ009416
ENSLOCP00000000461	SINLEJ006173
ENSLOCP00000000463	SINLEJ018303
ENSLOCP00000000472	SINLEJ008142
ENSLOCP00000000480	SINLEJ008759
ENSLOCP00000000480	SINLEJ011140
ENSLOCP00000000482	SINLEJ012611
ENSLOCP00000000482	SINLEJ017790
ENSLOCP00000000490	SINLEJ004253
ENSLOCP00000000494	SINLEJ011597
ENSLOCP00000000500	SINLEJ010453
ENSLOCP00000000500	SINLEJ600414
ENSLOCP00000000505	SINLEJ002902
ENSLOCP00000000506	SINLEJ008920
ENSLOCP00000000506	SINLEJ016303
ENSLOCP00000000507	SINLEJ009327
ENSLOCP00000000507	SINLEJ015865
ENSLOCP00000000508	SINLEJ004229
ENSLOCP00000000509	SINLEJ000033
ENSLOCP00000000511	SINLEJ015280
ENSLOCP00000000511	SINLEJ006918
ENSLOCP00000000512	SINLEJ016698
ENSLOCP00000000515	SINLEJ008219
ENSLOCP00000000515	SINLEJ008264
ENSLOCP00000000522	SINLEJ017480
ENSLOCP00000000529	SINLEJ001040
ENSLOCP00000000533	SINLEJ019449
ENSLOCP00000000533	SINLEJ004830
ENSLOCP00000000540	SINLEJ009997
ENSLOCP00000000546	SINLEJ016679
ENSLOCP00000000546	SINLEJ016681
ENSLOCP00000000547	SINLEJ012987
ENSLOCP00000000547	SINLEJ013290
ENSLOCP00000000548	SINLEJ015958
ENSLOCP00000000548	SINLEJ016674
ENSLOCP00000000549	SINLEJ009337
ENSLOCP00000000553	SINLEJ016978
ENSLOCP00000000559	SINLEJ015216
ENSLOCP00000000559	SINLEJ006858
ENSLOCP00000000565	SINLEJ001902
ENSLOCP00000000565	SINLEJ006067
ENSLOCP00000000575	SINLEJ011328
ENSLOCP00000000583	SINLEJ013956
ENSLOCP00000000585	SINLEJ012066
ENSLOCP00000000585	SINLEJ012064
ENSLOCP00000000586	SINLEJ002027
ENSLOCP00000000590	SINLEJ013260
ENSLOCP00000000591	SINLEJ016993
ENSLOCP00000000599	SINLEJ018293
ENSLOCP00000000609	SINLEJ008222
ENSLOCP00000000609	SINLEJ009753
ENSLOCP00000000610	SINLEJ011780
ENSLOCP00000000611	SINLEJ016885
ENSLOCP00000000611	SINLEJ016893
ENSLOCP00000000619	SINLEJ019055
ENSLOCP00000000619	SINLEJ019130
ENSLOCP00000000627	SINLEJ017823
ENSLOCP00000000627	SINLEJ002838
ENSLOCP00000000630	SINLEJ600015
ENSLOCP00000000631	SINLEJ000987
ENSLOCP00000000640	SINLEJ001782
ENSLOCP00000000640	SINLEJ005910
ENSLOCP00000000641	SINLEJ018292
ENSLOCP00000000643	SINLEJ000214
ENSLOCP00000000643	SINLEJ000160
ENSLOCP00000000645	SINLEJ013933
ENSLOCP00000000646	SINLEJ018399
ENSLOCP00000000652	SINLEJ013339
ENSLOCP00000000652	SINLEJ014842
ENSLOCP00000000654	SINLEJ013276
ENSLOCP00000000660	SINLEJ019229
ENSLOCP00000000660	SINLEJ018737
ENSLOCP00000000664	SINLEJ000136
ENSLOCP00000000664	SINLEJ000131
ENSLOCP00000000670	SINLEJ008737
ENSLOCP00000000672	SINLEJ007459
ENSLOCP00000000674	SINLEJ018242
ENSLOCP00000000674	SINLEJ018240
ENSLOCP00000000679	SINLEJ003997
ENSLOCP00000000680	SINLEJ016323
ENSLOCP00000000680	SINLEJ008901
ENSLOCP00000000681	SINLEJ017413
ENSLOCP00000000681	SINLEJ009087
ENSLOCP00000000690	SINLEJ005378
ENSLOCP00000000693	SINLEJ017391
ENSLOCP00000000693	SINLEJ016100
ENSLOCP00000000701	SINLEJ009823
ENSLOCP00000000717	SINLEJ013292
ENSLOCP00000000720	SINLEJ007831
ENSLOCP00000000720	SINLEJ007828
ENSLOCP00000000724	SINLEJ013076
ENSLOCP00000000724	SINLEJ013077
ENSLOCP00000000732	SINLEJ016700
ENSLOCP00000000732	SINLEJ016699
ENSLOCP00000000734	SINLEJ008343
ENSLOCP00000000735	SINLEJ013923
ENSLOCP00000000743	SINLEJ019440
ENSLOCP00000000743	SINLEJ018721
ENSLOCP00000000745	SINLEJ007326
ENSLOCP00000000747	SINLEJ002840
ENSLOCP00000000755	SINLEJ007043
ENSLOCP00000000757	SINLEJ017668
ENSLOCP00000000759	SINLEJ014516
ENSLOCP00000000760	SINLEJ009041
ENSLOCP00000000760	SINLEJ009042
ENSLOCP00000000761	SINLEJ015838
ENSLOCP00000000761	SINLEJ015840
ENSLOCP00000000762	SINLEJ006865
ENSLOCP00000000762	SINLEJ015224
ENSLOCP00000000764	SINLEJ014339
ENSLOCP00000000765	SINLEJ010430
ENSLOCP00000000766	SINLEJ014814
ENSLOCP00000000767	SINLEJ006996
ENSLOCP00000000773	SINLEJ017331
ENSLOCP00000000773	SINLEJ017329
ENSLOCP00000000778	SINLEJ008593
ENSLOCP00000000778	SINLEJ015888
ENSLOCP00000000782	SINLEJ017824
ENSLOCP00000000787	SINLEJ009360
ENSLOCP00000000787	SINLEJ009359
ENSLOCP00000000791	SINLEJ013271
ENSLOCP00000000791	SINLEJ002892
ENSLOCP00000000797	SINLEJ005570
ENSLOCP00000000800	SINLEJ008879
ENSLOCP00000000801	SINLEJ002809
ENSLOCP00000000801	SINLEJ005876
ENSLOCP00000000810	SINLEJ016705
ENSLOCP00000000817	SINLEJ017825
ENSLOCP00000000817	SINLEJ017826
ENSLOCP00000000818	SINLEJ007632
ENSLOCP00000000819	SINLEJ600201
ENSLOCP00000000819	SINLEJ004867
ENSLOCP00000000820	SINLEJ001047
ENSLOCP00000000821	SINLEJ015508
ENSLOCP00000000821	SINLEJ015482
ENSLOCP00000000822	SINLEJ003885
ENSLOCP00000000826	SINLEJ008545
ENSLOCP00000000826	SINLEJ009630
ENSLOCP00000000831	SINLEJ016702
ENSLOCP00000000831	SINLEJ016701
ENSLOCP00000000832	SINLEJ003653
ENSLOCP00000000832	SINLEJ014912
ENSLOCP00000000841	SINLEJ016120
ENSLOCP00000000844	SINLEJ600199
ENSLOCP00000000845	SINLEJ018677
ENSLOCP00000000851	SINLEJ001660
ENSLOCP00000000851	SINLEJ001659
ENSLOCP00000000852	SINLEJ005627
ENSLOCP00000000852	SINLEJ012082
ENSLOCP00000000853	SINLEJ015845
ENSLOCP00000000855	SINLEJ016984
ENSLOCP00000000856	SINLEJ016332
ENSLOCP00000000860	SINLEJ010815
ENSLOCP00000000860	SINLEJ009913
ENSLOCP00000000861	SINLEJ007567
ENSLOCP00000000861	SINLEJ007571
ENSLOCP00000000862	SINLEJ016031
ENSLOCP00000000863	SINLEJ009975
ENSLOCP00000000863	SINLEJ009974
ENSLOCP00000000875	SINLEJ003417
ENSLOCP00000000877	SINLEJ015382
ENSLOCP00000000877	SINLEJ003573
ENSLOCP00000000879	SINLEJ005657
ENSLOCP00000000880	SINLEJ008576
ENSLOCP00000000883	SINLEJ010049
ENSLOCP00000000886	SINLEJ008333
ENSLOCP00000000887	SINLEJ001272
ENSLOCP00000000888	SINLEJ004968
ENSLOCP00000000888	SINLEJ004969
ENSLOCP00000000900	SINLEJ015381
ENSLOCP00000000903	SINLEJ000999
ENSLOCP00000000903	SINLEJ001983
ENSLOCP00000000905	SINLEJ004849
ENSLOCP00000000905	SINLEJ004848
ENSLOCP00000000909	SINLEJ016268
ENSLOCP00000000909	SINLEJ014384
ENSLOCP00000000910	SINLEJ014619
ENSLOCP00000000911	SINLEJ013122
ENSLOCP00000000913	SINLEJ016183
ENSLOCP00000000913	SINLEJ016184
ENSLOCP00000000914	SINLEJ008290
ENSLOCP00000000914	SINLEJ008289
ENSLOCP00000000917	SINLEJ014511
ENSLOCP00000000917	SINLEJ002107
ENSLOCP00000000918	SINLEJ009106
ENSLOCP00000000918	SINLEJ002752
ENSLOCP00000000919	SINLEJ001430
ENSLOCP00000000921	SINLEJ001176
ENSLOCP00000000922	SINLEJ011863
ENSLOCP00000000923	SINLEJ009125
ENSLOCP00000000926	SINLEJ016245
ENSLOCP00000000926	SINLEJ016870
ENSLOCP00000000933	SINLEJ011613
ENSLOCP00000000941	SINLEJ016694
ENSLOCP00000000944	SINLEJ001431
ENSLOCP00000000947	SINLEJ011919
ENSLOCP00000000948	SINLEJ005338
ENSLOCP00000000950	SINLEJ015770
ENSLOCP00000000950	SINLEJ005695
ENSLOCP00000000951	SINLEJ018404
ENSLOCP00000000951	SINLEJ018405
ENSLOCP00000000954	SINLEJ019092
ENSLOCP00000000955	SINLEJ016137
ENSLOCP00000000955	SINLEJ016138
ENSLOCP00000000959	SINLEJ001980
ENSLOCP00000000960	SINLEJ010416
ENSLOCP00000000960	SINLEJ600203
ENSLOCP00000000961	SINLEJ008093
ENSLOCP00000000971	SINLEJ006789
ENSLOCP00000000973	SINLEJ016857
ENSLOCP00000000973	SINLEJ004923
ENSLOCP00000000979	SINLEJ008172
ENSLOCP00000000979	SINLEJ008173
ENSLOCP00000000982	SINLEJ009126
ENSLOCP00000000982	SINLEJ010939
ENSLOCP00000000983	SINLEJ004324
ENSLOCP00000000986	SINLEJ009641
ENSLOCP00000000995	SINLEJ001723
ENSLOCP00000000997	SINLEJ600369
ENSLOCP00000000997	SINLEJ011751
ENSLOCP00000000998	SINLEJ018144
ENSLOCP00000000998	SINLEJ018366
ENSLOCP00000000999	SINLEJ001979
ENSLOCP00000000999	SINLEJ001180
ENSLOCP00000001002	SINLEJ002973
ENSLOCP00000001003	SINLEJ004563
ENSLOCP00000001003	SINLEJ004562
ENSLOCP00000001008	SINLEJ004327
ENSLOCP00000001008	SINLEJ004326
ENSLOCP00000001009	SINLEJ011149
ENSLOCP00000001009	SINLEJ014021
ENSLOCP00000001010	SINLEJ008561
ENSLOCP00000001012	SINLEJ014825
ENSLOCP00000001012	SINLEJ011729
ENSLOCP00000001018	SINLEJ600136
ENSLOCP00000001023	SINLEJ018907
ENSLOCP00000001023	SINLEJ015941
ENSLOCP00000001027	SINLEJ600035
ENSLOCP00000001033	SINLEJ016575
ENSLOCP00000001033	SINLEJ015737
ENSLOCP00000001041	SINLEJ014314
ENSLOCP00000001041	SINLEJ014315
ENSLOCP00000001042	SINLEJ001182
ENSLOCP00000001043	SINLEJ019239
ENSLOCP00000001045	SINLEJ001503
ENSLOCP00000001045	SINLEJ004718
ENSLOCP00000001048	SINLEJ003098
ENSLOCP00000001049	SINLEJ004277
ENSLOCP00000001051	SINLEJ018119
ENSLOCP00000001054	SINLEJ009358
ENSLOCP00000001055	SINLEJ013594
ENSLOCP00000001061	SINLEJ009260
ENSLOCP00000001062	SINLEJ008259
ENSLOCP00000001065	SINLEJ013264
ENSLOCP00000001067	SINLEJ004321
ENSLOCP00000001068	SINLEJ011532
ENSLOCP00000001069	SINLEJ014797
ENSLOCP00000001073	SINLEJ005684
ENSLOCP00000001078	SINLEJ004611
ENSLOCP00000001078	SINLEJ004610
ENSLOCP00000001079	SINLEJ001498
ENSLOCP00000001079	SINLEJ003229
ENSLOCP00000001080	SINLEJ014563
ENSLOCP00000001082	SINLEJ011832
ENSLOCP00000001082	SINLEJ011831
ENSLOCP00000001083	SINLEJ009321
ENSLOCP00000001084	SINLEJ012784
ENSLOCP00000001084	SINLEJ012785
ENSLOCP00000001085	SINLEJ016572
ENSLOCP00000001085	SINLEJ016876
ENSLOCP00000001086	SINLEJ007753
ENSLOCP00000001088	SINLEJ013413
ENSLOCP00000001089	SINLEJ015672
ENSLOCP00000001089	SINLEJ007239
ENSLOCP00000001095	SINLEJ013219
ENSLOCP00000001102	SINLEJ004319
ENSLOCP00000001107	SINLEJ009095
ENSLOCP00000001107	SINLEJ014020
ENSLOCP00000001110	SINLEJ014013
ENSLOCP00000001112	SINLEJ011824
ENSLOCP00000001116	SINLEJ016571
ENSLOCP00000001116	SINLEJ016875
ENSLOCP00000001119	SINLEJ011830
ENSLOCP00000001119	SINLEJ008152
ENSLOCP00000001120	SINLEJ002669
ENSLOCP00000001129	SINLEJ005581
ENSLOCP00000001134	SINLEJ016887
ENSLOCP00000001134	SINLEJ016888
ENSLOCP00000001135	SINLEJ011035
ENSLOCP00000001136	SINLEJ015906
ENSLOCP00000001138	SINLEJ001489
ENSLOCP00000001144	SINLEJ008753
ENSLOCP00000001147	SINLEJ005852
ENSLOCP00000001148	SINLEJ011933
ENSLOCP00000001152	SINLEJ000283
ENSLOCP00000001158	SINLEJ013419
ENSLOCP00000001160	SINLEJ016124
ENSLOCP00000001161	SINLEJ010443
ENSLOCP00000001165	SINLEJ011587
ENSLOCP00000001165	SINLEJ011586
ENSLOCP00000001167	SINLEJ017173
ENSLOCP00000001171	SINLEJ011215
ENSLOCP00000001171	SINLEJ014071
ENSLOCP00000001172	SINLEJ004405
ENSLOCP00000001177	SINLEJ013452
ENSLOCP00000001183	SINLEJ004469
ENSLOCP00000001192	SINLEJ013832
ENSLOCP00000001193	SINLEJ011041
ENSLOCP00000001198	SINLEJ013453
ENSLOCP00000001200	SINLEJ013365
ENSLOCP00000001200	SINLEJ018406
ENSLOCP00000001206	SINLEJ001206
ENSLOCP00000001206	SINLEJ016768
ENSLOCP00000001207	SINLEJ011276
ENSLOCP00000001207	SINLEJ011275
ENSLOCP00000001209	SINLEJ010101
ENSLOCP00000001209	SINLEJ009459
ENSLOCP00000001211	SINLEJ011899
ENSLOCP00000001212	SINLEJ012175
ENSLOCP00000001213	SINLEJ018708
ENSLOCP00000001216	SINLEJ017848
ENSLOCP00000001219	SINLEJ000311
ENSLOCP00000001219	SINLEJ004086
ENSLOCP00000001220	SINLEJ008787
ENSLOCP00000001221	SINLEJ011575
ENSLOCP00000001221	SINLEJ011576
ENSLOCP00000001222	SINLEJ015826
ENSLOCP00000001223	SINLEJ011293
ENSLOCP00000001225	SINLEJ015318
ENSLOCP00000001226	SINLEJ015115
ENSLOCP00000001247	SINLEJ005428
ENSLOCP00000001247	SINLEJ013241
ENSLOCP00000001250	SINLEJ007742
ENSLOCP00000001253	SINLEJ013685
ENSLOCP00000001253	SINLEJ011429
ENSLOCP00000001254	SINLEJ004340
ENSLOCP00000001255	SINLEJ013973
ENSLOCP00000001255	SINLEJ008783
ENSLOCP00000001257	SINLEJ000333
ENSLOCP00000001257	SINLEJ000332
ENSLOCP00000001262	SINLEJ013137
ENSLOCP00000001262	SINLEJ013138
ENSLOCP00000001268	SINLEJ008679
ENSLOCP00000001277	SINLEJ018883
ENSLOCP00000001280	SINLEJ000023
ENSLOCP00000001280	SINLEJ000025
ENSLOCP00000001282	SINLEJ011548
ENSLOCP00000001284	SINLEJ005164
ENSLOCP00000001284	SINLEJ016220
ENSLOCP00000001287	SINLEJ007501
ENSLOCP00000001288	SINLEJ012148
ENSLOCP00000001288	SINLEJ013868
ENSLOCP00000001292	SINLEJ017114
ENSLOCP00000001292	SINLEJ011179
ENSLOCP00000001294	SINLEJ013124
ENSLOCP00000001294	SINLEJ013123
ENSLOCP00000001297	SINLEJ014908
ENSLOCP00000001297	SINLEJ003656
ENSLOCP00000001299	SINLEJ012531
ENSLOCP00000001302	SINLEJ007486
ENSLOCP00000001305	SINLEJ006039
ENSLOCP00000001305	SINLEJ001015
ENSLOCP00000001310	SINLEJ016976
ENSLOCP00000001316	SINLEJ008050
ENSLOCP00000001320	SINLEJ019124
ENSLOCP00000001321	SINLEJ014660
ENSLOCP00000001321	SINLEJ014661
ENSLOCP00000001323	SINLEJ007837
ENSLOCP00000001323	SINLEJ016460
ENSLOCP00000001325	SINLEJ013135
ENSLOCP00000001325	SINLEJ013136
ENSLOCP00000001332	SINLEJ011272
ENSLOCP00000001332	SINLEJ011264
ENSLOCP00000001336	SINLEJ004298
ENSLOCP00000001338	SINLEJ011574
ENSLOCP00000001338	SINLEJ003797
ENSLOCP00000001339	SINLEJ014609
ENSLOCP00000001340	SINLEJ011549
ENSLOCP00000001341	SINLEJ016034
ENSLOCP00000001344	SINLEJ000665
ENSLOCP00000001346	SINLEJ003132
ENSLOCP00000001348	SINLEJ012624
ENSLOCP00000001348	SINLEJ012604
ENSLOCP00000001350	SINLEJ014412
ENSLOCP00000001357	SINLEJ000086
ENSLOCP00000001361	SINLEJ004285
ENSLOCP00000001361	SINLEJ004283
ENSLOCP00000001363	SINLEJ007715
ENSLOCP00000001368	SINLEJ015665
ENSLOCP00000001368	SINLEJ007244
ENSLOCP00000001371	SINLEJ009932
ENSLOCP00000001372	SINLEJ008858
ENSLOCP00000001372	SINLEJ008704
ENSLOCP00000001376	SINLEJ007502
ENSLOCP00000001380	SINLEJ014379
ENSLOCP00000001380	SINLEJ005692
ENSLOCP00000001382	SINLEJ016397
ENSLOCP00000001382	SINLEJ016396
ENSLOCP00000001383	SINLEJ015213
ENSLOCP00000001383	SINLEJ011961
ENSLOCP00000001384	SINLEJ015323
ENSLOCP00000001384	SINLEJ015324
ENSLOCP00000001386	SINLEJ006398
ENSLOCP00000001391	SINLEJ003110
ENSLOCP00000001391	SINLEJ017579
ENSLOCP00000001393	SINLEJ005694
ENSLOCP00000001394	SINLEJ005898
ENSLOCP00000001396	SINLEJ016010
ENSLOCP00000001397	SINLEJ015409
ENSLOCP00000001397	SINLEJ014048
ENSLOCP00000001401	SINLEJ018419
ENSLOCP00000001402	SINLEJ011039
ENSLOCP00000001404	SINLEJ000582
ENSLOCP00000001411	SINLEJ013080
ENSLOCP00000001413	SINLEJ015392
ENSLOCP00000001415	SINLEJ014401
ENSLOCP00000001417	SINLEJ002919
ENSLOCP00000001417	SINLEJ010969
ENSLOCP00000001418	SINLEJ015199
ENSLOCP00000001418	SINLEJ004281
ENSLOCP00000001420	SINLEJ005756
ENSLOCP00000001420	SINLEJ018000
ENSLOCP00000001421	SINLEJ010087
ENSLOCP00000001423	SINLEJ004690
ENSLOCP00000001425	SINLEJ008698
ENSLOCP00000001425	SINLEJ014056
ENSLOCP00000001426	SINLEJ010320
ENSLOCP00000001427	SINLEJ008518
ENSLOCP00000001427	SINLEJ006850
ENSLOCP00000001428	SINLEJ014582
ENSLOCP00000001429	SINLEJ005163
ENSLOCP00000001429	SINLEJ016219
ENSLOCP00000001433	SINLEJ012916
ENSLOCP00000001433	SINLEJ012915
ENSLOCP00000001435	SINLEJ010975
ENSLOCP00000001436	SINLEJ007778
ENSLOCP00000001436	SINLEJ012219
ENSLOCP00000001437	SINLEJ007627
ENSLOCP00000001437	SINLEJ010036
ENSLOCP00000001440	SINLEJ012149
ENSLOCP00000001440	SINLEJ018353
ENSLOCP00000001442	SINLEJ005759
ENSLOCP00000001442	SINLEJ017330
ENSLOCP00000001445	SINLEJ010382
ENSLOCP00000001445	SINLEJ003216
ENSLOCP00000001449	SINLEJ008022
ENSLOCP00000001455	SINLEJ008697
ENSLOCP00000001455	SINLEJ008696
ENSLOCP00000001456	SINLEJ010381
ENSLOCP00000001458	SINLEJ018948
ENSLOCP00000001458	SINLEJ018791
ENSLOCP00000001460	SINLEJ007779
ENSLOCP00000001461	SINLEJ003840
ENSLOCP00000001462	SINLEJ015203
ENSLOCP00000001462	SINLEJ015204
ENSLOCP00000001464	SINLEJ011608
ENSLOCP00000001464	SINLEJ019304
ENSLOCP00000001465	SINLEJ019271
ENSLOCP00000001475	SINLEJ014584
ENSLOCP00000001476	SINLEJ015327
ENSLOCP00000001476	SINLEJ019252
ENSLOCP00000001477	SINLEJ014583
ENSLOCP00000001479	SINLEJ015098
ENSLOCP00000001480	SINLEJ014342
ENSLOCP00000001480	SINLEJ005760
ENSLOCP00000001481	SINLEJ000196
ENSLOCP00000001481	SINLEJ000381
ENSLOCP00000001483	SINLEJ005269
ENSLOCP00000001483	SINLEJ005268
ENSLOCP00000001484	SINLEJ007780
ENSLOCP00000001484	SINLEJ017870
ENSLOCP00000001486	SINLEJ008706
ENSLOCP00000001486	SINLEJ019272
ENSLOCP00000001488	SINLEJ009455
ENSLOCP00000001488	SINLEJ015668
ENSLOCP00000001492	SINLEJ017581
ENSLOCP00000001492	SINLEJ003108
ENSLOCP00000001496	SINLEJ008278
ENSLOCP00000001500	SINLEJ014991
ENSLOCP00000001500	SINLEJ003571
ENSLOCP00000001501	SINLEJ007538
ENSLOCP00000001501	SINLEJ008202
ENSLOCP00000001502	SINLEJ015527
ENSLOCP00000001502	SINLEJ016655
ENSLOCP00000001510	SINLEJ004415
ENSLOCP00000001512	SINLEJ004706
ENSLOCP00000001512	SINLEJ003198
ENSLOCP00000001515	SINLEJ009929
ENSLOCP00000001516	SINLEJ006353
ENSLOCP00000001517	SINLEJ008068
ENSLOCP00000001518	SINLEJ019466
ENSLOCP00000001519	SINLEJ011422
ENSLOCP00000001519	SINLEJ011423
ENSLOCP00000001520	SINLEJ002903
ENSLOCP00000001520	SINLEJ014767
ENSLOCP00000001521	SINLEJ007781
ENSLOCP00000001521	SINLEJ012243
ENSLOCP00000001522	SINLEJ015385
ENSLOCP00000001527	SINLEJ005475
ENSLOCP00000001528	SINLEJ004983
ENSLOCP00000001530	SINLEJ014585
ENSLOCP00000001531	SINLEJ004381
ENSLOCP00000001533	SINLEJ010377
ENSLOCP00000001533	SINLEJ015328
ENSLOCP00000001534	SINLEJ018398
ENSLOCP00000001537	SINLEJ004701
ENSLOCP00000001540	SINLEJ003173
ENSLOCP00000001541	SINLEJ008302
ENSLOCP00000001541	SINLEJ008297
ENSLOCP00000001543	SINLEJ004380
ENSLOCP00000001548	SINLEJ002924
ENSLOCP00000001549	SINLEJ013765
ENSLOCP00000001549	SINLEJ014012
ENSLOCP00000001550	SINLEJ600426
ENSLOCP00000001550	SINLEJ600425
ENSLOCP00000001551	SINLEJ005763
ENSLOCP00000001551	SINLEJ005762
ENSLOCP00000001553	SINLEJ017999
ENSLOCP00000001553	SINLEJ018846
ENSLOCP00000001555	SINLEJ012529
ENSLOCP00000001563	SINLEJ012670
ENSLOCP00000001563	SINLEJ012669
ENSLOCP00000001564	SINLEJ012174
ENSLOCP00000001567	SINLEJ008384
ENSLOCP00000001568	SINLEJ006833
ENSLOCP00000001571	SINLEJ001292
ENSLOCP00000001572	SINLEJ012188
ENSLOCP00000001573	SINLEJ600423
ENSLOCP00000001573	SINLEJ001201
ENSLOCP00000001574	SINLEJ005745
ENSLOCP00000001574	SINLEJ005754
ENSLOCP00000001575	SINLEJ006357
ENSLOCP00000001575	SINLEJ006356
ENSLOCP00000001576	SINLEJ014935
ENSLOCP00000001580	SINLEJ012862
ENSLOCP00000001580	SINLEJ013253
ENSLOCP00000001582	SINLEJ019217
ENSLOCP00000001584	SINLEJ016377
ENSLOCP00000001584	SINLEJ016378
ENSLOCP00000001586	SINLEJ008554
ENSLOCP00000001587	SINLEJ009357
ENSLOCP00000001587	SINLEJ009356
ENSLOCP00000001589	SINLEJ005336
ENSLOCP00000001590	SINLEJ011421
ENSLOCP00000001592	SINLEJ012944
ENSLOCP00000001593	SINLEJ007785
ENSLOCP00000001595	SINLEJ008865
ENSLOCP00000001599	SINLEJ014317
ENSLOCP00000001599	SINLEJ014316
ENSLOCP00000001600	SINLEJ005432
ENSLOCP00000001605	SINLEJ016527
ENSLOCP00000001607	SINLEJ008856
ENSLOCP00000001609	SINLEJ010827
ENSLOCP00000001612	SINLEJ014938
ENSLOCP00000001612	SINLEJ003628
ENSLOCP00000001613	SINLEJ005376
ENSLOCP00000001614	SINLEJ002771
ENSLOCP00000001616	SINLEJ017857
ENSLOCP00000001616	SINLEJ013826
ENSLOCP00000001617	SINLEJ016376
ENSLOCP00000001619	SINLEJ006358
ENSLOCP00000001621	SINLEJ011865
ENSLOCP00000001622	SINLEJ000389
ENSLOCP00000001622	SINLEJ014262
ENSLOCP00000001626	SINLEJ013252
ENSLOCP00000001634	SINLEJ009262
ENSLOCP00000001634	SINLEJ009264
ENSLOCP00000001637	SINLEJ003944
ENSLOCP00000001638	SINLEJ018987
ENSLOCP00000001638	SINLEJ019295
ENSLOCP00000001639	SINLEJ008483
ENSLOCP00000001647	SINLEJ002888
ENSLOCP00000001649	SINLEJ012874
ENSLOCP00000001651	SINLEJ017553
ENSLOCP00000001651	SINLEJ017555
ENSLOCP00000001652	SINLEJ013018
ENSLOCP00000001653	SINLEJ013651
ENSLOCP00000001653	SINLEJ001250
ENSLOCP00000001657	SINLEJ600482
ENSLOCP00000001660	SINLEJ004148
ENSLOCP00000001660	SINLEJ019116
ENSLOCP00000001662	SINLEJ005701
ENSLOCP00000001662	SINLEJ005702
ENSLOCP00000001672	SINLEJ000732
ENSLOCP00000001673	SINLEJ018278
ENSLOCP00000001676	SINLEJ006678
ENSLOCP00000001676	SINLEJ016338
ENSLOCP00000001679	SINLEJ006210
ENSLOCP00000001680	SINLEJ014811
ENSLOCP00000001680	SINLEJ018647
ENSLOCP00000001681	SINLEJ018312
ENSLOCP00000001683	SINLEJ009272
ENSLOCP00000001686	SINLEJ016832
ENSLOCP00000001686	SINLEJ017392
ENSLOCP00000001687	SINLEJ015249
ENSLOCP00000001687	SINLEJ006887
ENSLOCP00000001689	SINLEJ018792
ENSLOCP00000001689	SINLEJ007265
ENSLOCP00000001692	SINLEJ018053
ENSLOCP00000001693	SINLEJ003804
ENSLOCP00000001693	SINLEJ003805
ENSLOCP00000001698	SINLEJ011169
ENSLOCP00000001699	SINLEJ010953
ENSLOCP00000001700	SINLEJ006084
ENSLOCP00000001701	SINLEJ006362
ENSLOCP00000001702	SINLEJ007637
ENSLOCP00000001702	SINLEJ007638
ENSLOCP00000001703	SINLEJ005135
ENSLOCP00000001710	SINLEJ016265
ENSLOCP00000001712	SINLEJ007636
ENSLOCP00000001714	SINLEJ014015
ENSLOCP00000001714	SINLEJ009355
ENSLOCP00000001716	SINLEJ011788
ENSLOCP00000001719	SINLEJ016811
ENSLOCP00000001722	SINLEJ006365
ENSLOCP00000001723	SINLEJ005670
ENSLOCP00000001726	SINLEJ003689
ENSLOCP00000001730	SINLEJ007635
ENSLOCP00000001730	SINLEJ007634
ENSLOCP00000001733	SINLEJ013478
ENSLOCP00000001736	SINLEJ015329
ENSLOCP00000001736	SINLEJ003212
ENSLOCP00000001740	SINLEJ015044
ENSLOCP00000001744	SINLEJ016006
ENSLOCP00000001745	SINLEJ007633
ENSLOCP00000001747	SINLEJ012965
ENSLOCP00000001751	SINLEJ005671
ENSLOCP00000001755	SINLEJ002958
ENSLOCP00000001755	SINLEJ014596
ENSLOCP00000001756	SINLEJ011170
ENSLOCP00000001756	SINLEJ017111
ENSLOCP00000001757	SINLEJ009986
ENSLOCP00000001761	SINLEJ003881
ENSLOCP00000001763	SINLEJ000824
ENSLOCP00000001764	SINLEJ008162
ENSLOCP00000001768	SINLEJ010375
ENSLOCP00000001768	SINLEJ003442
ENSLOCP00000001770	SINLEJ010959
ENSLOCP00000001770	SINLEJ009029
ENSLOCP00000001772	SINLEJ004288
ENSLOCP00000001777	SINLEJ010007
ENSLOCP00000001778	SINLEJ011579
ENSLOCP00000001779	SINLEJ011174
ENSLOCP00000001779	SINLEJ017118
ENSLOCP00000001781	SINLEJ013248
ENSLOCP00000001781	SINLEJ007572
ENSLOCP00000001783	SINLEJ017066
ENSLOCP00000001783	SINLEJ003058
ENSLOCP00000001785	SINLEJ010374
ENSLOCP00000001787	SINLEJ600104
ENSLOCP00000001792	SINLEJ007630
ENSLOCP00000001794	SINLEJ012739
ENSLOCP00000001795	SINLEJ002094
ENSLOCP00000001795	SINLEJ002093
ENSLOCP00000001796	SINLEJ015875
ENSLOCP00000001796	SINLEJ010600
ENSLOCP00000001797	SINLEJ001476
ENSLOCP00000001797	SINLEJ010373
ENSLOCP00000001799	SINLEJ011752
ENSLOCP00000001799	SINLEJ003476
ENSLOCP00000001802	SINLEJ013641
ENSLOCP00000001802	SINLEJ010137
ENSLOCP00000001805	SINLEJ017105
ENSLOCP00000001806	SINLEJ003669
ENSLOCP00000001807	SINLEJ014559
ENSLOCP00000001809	SINLEJ600126
ENSLOCP00000001809	SINLEJ600125
ENSLOCP00000001810	SINLEJ017065
ENSLOCP00000001810	SINLEJ014700
ENSLOCP00000001811	SINLEJ009908
ENSLOCP00000001811	SINLEJ000720
ENSLOCP00000001814	SINLEJ000795
ENSLOCP00000001815	SINLEJ014586
ENSLOCP00000001818	SINLEJ005552
ENSLOCP00000001823	SINLEJ008715
ENSLOCP00000001823	SINLEJ008717
ENSLOCP00000001829	SINLEJ004417
ENSLOCP00000001829	SINLEJ004418
ENSLOCP00000001830	SINLEJ012656
ENSLOCP00000001831	SINLEJ010130
ENSLOCP00000001831	SINLEJ010131
ENSLOCP00000001834	SINLEJ001062
ENSLOCP00000001836	SINLEJ003642
ENSLOCP00000001836	SINLEJ014923
ENSLOCP00000001838	SINLEJ006683
ENSLOCP00000001841	SINLEJ015874
ENSLOCP00000001845	SINLEJ014374
ENSLOCP00000001845	SINLEJ005549
ENSLOCP00000001847	SINLEJ016203
ENSLOCP00000001848	SINLEJ014562
ENSLOCP00000001852	SINLEJ003063
ENSLOCP00000001852	SINLEJ003062
ENSLOCP00000001854	SINLEJ001216
ENSLOCP00000001861	SINLEJ015872
ENSLOCP00000001861	SINLEJ015873
ENSLOCP00000001865	SINLEJ003644
ENSLOCP00000001865	SINLEJ014920
ENSLOCP00000001866	SINLEJ007348
ENSLOCP00000001867	SINLEJ015023
ENSLOCP00000001868	SINLEJ002166
ENSLOCP00000001869	SINLEJ007076
ENSLOCP00000001869	SINLEJ017108
ENSLOCP00000001871	SINLEJ008723
ENSLOCP00000001871	SINLEJ008725
ENSLOCP00000001873	SINLEJ005548
ENSLOCP00000001875	SINLEJ004606
ENSLOCP00000001875	SINLEJ004605
ENSLOCP00000001880	SINLEJ006795
ENSLOCP00000001880	SINLEJ008558
ENSLOCP00000001882	SINLEJ012731
ENSLOCP00000001882	SINLEJ012736
ENSLOCP00000001883	SINLEJ012589
ENSLOCP00000001883	SINLEJ003064
ENSLOCP00000001885	SINLEJ012114
ENSLOCP00000001886	SINLEJ010504
ENSLOCP00000001889	SINLEJ011511
ENSLOCP00000001890	SINLEJ016675
ENSLOCP00000001893	SINLEJ005497
ENSLOCP00000001896	SINLEJ600303
ENSLOCP00000001896	SINLEJ001646
ENSLOCP00000001898	SINLEJ012995
ENSLOCP00000001899	SINLEJ012869
ENSLOCP00000001903	SINLEJ011510
ENSLOCP00000001904	SINLEJ011450
ENSLOCP00000001904	SINLEJ008224
ENSLOCP00000001906	SINLEJ016293
ENSLOCP00000001906	SINLEJ003869
ENSLOCP00000001907	SINLEJ011299
ENSLOCP00000001907	SINLEJ011300
ENSLOCP00000001908	SINLEJ003771
ENSLOCP00000001909	SINLEJ005120
ENSLOCP00000001915	SINLEJ005454
ENSLOCP00000001915	SINLEJ006784
ENSLOCP00000001918	SINLEJ015871
ENSLOCP00000001918	SINLEJ004120
ENSLOCP00000001923	SINLEJ016603
ENSLOCP00000001924	SINLEJ011792
ENSLOCP00000001925	SINLEJ004899
ENSLOCP00000001927	SINLEJ005318
ENSLOCP00000001934	SINLEJ015135
ENSLOCP00000001937	SINLEJ003647
ENSLOCP00000001937	SINLEJ014917
ENSLOCP00000001939	SINLEJ005556
ENSLOCP00000001939	SINLEJ005557
ENSLOCP00000001940	SINLEJ002806
ENSLOCP00000001942	SINLEJ012877
ENSLOCP00000001944	SINLEJ008235
ENSLOCP00000001945	SINLEJ017363
ENSLOCP00000001946	SINLEJ600301
ENSLOCP00000001946	SINLEJ600302
ENSLOCP00000001950	SINLEJ007131
ENSLOCP00000001951	SINLEJ014932
ENSLOCP00000001951	SINLEJ003633
ENSLOCP00000001952	SINLEJ008653
ENSLOCP00000001953	SINLEJ005157
ENSLOCP00000001953	SINLEJ016213
ENSLOCP00000001954	SINLEJ014423
ENSLOCP00000001955	SINLEJ000079
ENSLOCP00000001955	SINLEJ000065
ENSLOCP00000001957	SINLEJ008104
ENSLOCP00000001959	SINLEJ014824
ENSLOCP00000001959	SINLEJ013982
ENSLOCP00000001960	SINLEJ009809
ENSLOCP00000001961	SINLEJ013959
ENSLOCP00000001962	SINLEJ015870
ENSLOCP00000001962	SINLEJ010765
ENSLOCP00000001964	SINLEJ009666
ENSLOCP00000001964	SINLEJ009664
ENSLOCP00000001966	SINLEJ003034
ENSLOCP00000001969	SINLEJ009864
ENSLOCP00000001970	SINLEJ003761
ENSLOCP00000001972	SINLEJ010992
ENSLOCP00000001972	SINLEJ007367
ENSLOCP00000001974	SINLEJ013709
ENSLOCP00000001974	SINLEJ006694
ENSLOCP00000001976	SINLEJ016759
ENSLOCP00000001976	SINLEJ001215
ENSLOCP00000001978	SINLEJ005774
ENSLOCP00000001978	SINLEJ014387
ENSLOCP00000001981	SINLEJ013939
ENSLOCP00000001981	SINLEJ008869
ENSLOCP00000001982	SINLEJ012206
ENSLOCP00000001983	SINLEJ004612
ENSLOCP00000001983	SINLEJ004613
ENSLOCP00000001984	SINLEJ014568
ENSLOCP00000001985	SINLEJ008234
ENSLOCP00000001985	SINLEJ016981
ENSLOCP00000001986	SINLEJ017765
ENSLOCP00000001988	SINLEJ019311
ENSLOCP00000001988	SINLEJ018533
ENSLOCP00000001990	SINLEJ019401
ENSLOCP00000001993	SINLEJ012574
ENSLOCP00000001993	SINLEJ003066
ENSLOCP00000001994	SINLEJ009663
ENSLOCP00000001995	SINLEJ013215
ENSLOCP00000001998	SINLEJ011855
ENSLOCP00000001998	SINLEJ013981
ENSLOCP00000001999	SINLEJ014367
ENSLOCP00000002003	SINLEJ001371
ENSLOCP00000002004	SINLEJ017860
ENSLOCP00000002004	SINLEJ017679
ENSLOCP00000002006	SINLEJ012456
ENSLOCP00000002008	SINLEJ016985
ENSLOCP00000002010	SINLEJ011527
ENSLOCP00000002011	SINLEJ012576
ENSLOCP00000002014	SINLEJ011224
ENSLOCP00000002014	SINLEJ009308
ENSLOCP00000002015	SINLEJ017046
ENSLOCP00000002020	SINLEJ600314
ENSLOCP00000002022	SINLEJ009853
ENSLOCP00000002023	SINLEJ006029
ENSLOCP00000002024	SINLEJ600128
ENSLOCP00000002032	SINLEJ013931
ENSLOCP00000002034	SINLEJ004119
ENSLOCP00000002034	SINLEJ004116
ENSLOCP00000002037	SINLEJ019367
ENSLOCP00000002039	SINLEJ019384
ENSLOCP00000002039	SINLEJ019057
ENSLOCP00000002040	SINLEJ001706
ENSLOCP00000002040	SINLEJ010390
ENSLOCP00000002045	SINLEJ001874
ENSLOCP00000002046	SINLEJ008081
ENSLOCP00000002046	SINLEJ008080
ENSLOCP00000002047	SINLEJ018302
ENSLOCP00000002048	SINLEJ008208
ENSLOCP00000002048	SINLEJ017433
ENSLOCP00000002053	SINLEJ001765
ENSLOCP00000002053	SINLEJ001766
ENSLOCP00000002054	SINLEJ011526
ENSLOCP00000002057	SINLEJ006538
ENSLOCP00000002057	SINLEJ006540
ENSLOCP00000002058	SINLEJ006861
ENSLOCP00000002058	SINLEJ015220
ENSLOCP00000002059	SINLEJ004429
ENSLOCP00000002059	SINLEJ004430
ENSLOCP00000002060	SINLEJ016794
ENSLOCP00000002061	SINLEJ011869
ENSLOCP00000002061	SINLEJ014827
ENSLOCP00000002063	SINLEJ005801
ENSLOCP00000002063	SINLEJ019246
ENSLOCP00000002064	SINLEJ012872
ENSLOCP00000002065	SINLEJ014343
ENSLOCP00000002065	SINLEJ005712
ENSLOCP00000002068	SINLEJ011194
ENSLOCP00000002068	SINLEJ011193
ENSLOCP00000002069	SINLEJ013363
ENSLOCP00000002069	SINLEJ013362
ENSLOCP00000002075	SINLEJ008511
ENSLOCP00000002077	SINLEJ001704
ENSLOCP00000002078	SINLEJ013469
ENSLOCP00000002078	SINLEJ017802
ENSLOCP00000002080	SINLEJ016044
ENSLOCP00000002082	SINLEJ011524
ENSLOCP00000002084	SINLEJ600012
ENSLOCP00000002084	SINLEJ600013
ENSLOCP00000002086	SINLEJ011509
ENSLOCP00000002087	SINLEJ014888
ENSLOCP00000002090	SINLEJ017714
ENSLOCP00000002091	SINLEJ017600
ENSLOCP00000002092	SINLEJ000707
ENSLOCP00000002093	SINLEJ019141
ENSLOCP00000002093	SINLEJ000100
ENSLOCP00000002094	SINLEJ013265
ENSLOCP00000002094	SINLEJ018444
ENSLOCP00000002095	SINLEJ016449
ENSLOCP00000002096	SINLEJ001703
ENSLOCP00000002096	SINLEJ010389
ENSLOCP00000002099	SINLEJ008535
ENSLOCP00000002101	SINLEJ000206
ENSLOCP00000002101	SINLEJ000201
ENSLOCP00000002105	SINLEJ012864
ENSLOCP00000002107	SINLEJ004287
ENSLOCP00000002107	SINLEJ006472
ENSLOCP00000002109	SINLEJ008121
ENSLOCP00000002110	SINLEJ010316
ENSLOCP00000002112	SINLEJ003846
ENSLOCP00000002113	SINLEJ008621
ENSLOCP00000002115	SINLEJ016909
ENSLOCP00000002119	SINLEJ004299
ENSLOCP00000002120	SINLEJ013408
ENSLOCP00000002120	SINLEJ013407
ENSLOCP00000002129	SINLEJ003113
ENSLOCP00000002129	SINLEJ017576
ENSLOCP00000002132	SINLEJ009653
ENSLOCP00000002132	SINLEJ009654
ENSLOCP00000002134	SINLEJ007458
ENSLOCP00000002135	SINLEJ016430
ENSLOCP00000002136	SINLEJ001702
ENSLOCP00000002136	SINLEJ009032
ENSLOCP00000002141	SINLEJ000508
ENSLOCP00000002141	SINLEJ012837
ENSLOCP00000002142	SINLEJ017138
ENSLOCP00000002144	SINLEJ005542
ENSLOCP00000002145	SINLEJ003120
ENSLOCP00000002146	SINLEJ014506
ENSLOCP00000002147	SINLEJ006541
ENSLOCP00000002148	SINLEJ600033
ENSLOCP00000002153	SINLEJ000212
ENSLOCP00000002157	SINLEJ011070
ENSLOCP00000002157	SINLEJ009135
ENSLOCP00000002158	SINLEJ011577
ENSLOCP00000002159	SINLEJ005543
ENSLOCP00000002160	SINLEJ007576
ENSLOCP00000002160	SINLEJ007583
ENSLOCP00000002162	SINLEJ016919
ENSLOCP00000002162	SINLEJ016916
ENSLOCP00000002163	SINLEJ014505
ENSLOCP00000002167	SINLEJ010491
ENSLOCP00000002169	SINLEJ015909
ENSLOCP00000002172	SINLEJ017471
ENSLOCP00000002176	SINLEJ011679
ENSLOCP00000002177	SINLEJ011331
ENSLOCP00000002178	SINLEJ009208
ENSLOCP00000002179	SINLEJ001937
ENSLOCP00000002183	SINLEJ014273
ENSLOCP00000002184	SINLEJ600322
ENSLOCP00000002184	SINLEJ003412
ENSLOCP00000002185	SINLEJ019447
ENSLOCP00000002186	SINLEJ010961
ENSLOCP00000002188	SINLEJ008744
ENSLOCP00000002188	SINLEJ013042
ENSLOCP00000002190	SINLEJ005523
ENSLOCP00000002190	SINLEJ005524
ENSLOCP00000002191	SINLEJ017719
ENSLOCP00000002191	SINLEJ017718
ENSLOCP00000002192	SINLEJ004400
ENSLOCP00000002195	SINLEJ013079
ENSLOCP00000002197	SINLEJ009456
ENSLOCP00000002198	SINLEJ008616
ENSLOCP00000002198	SINLEJ008617
ENSLOCP00000002201	SINLEJ002972
ENSLOCP00000002202	SINLEJ006836
ENSLOCP00000002206	SINLEJ019360
ENSLOCP00000002207	SINLEJ004395
ENSLOCP00000002207	SINLEJ004398
ENSLOCP00000002211	SINLEJ014455
ENSLOCP00000002213	SINLEJ012836
ENSLOCP00000002214	SINLEJ009136
ENSLOCP00000002215	SINLEJ016942
ENSLOCP00000002215	SINLEJ016941
ENSLOCP00000002216	SINLEJ011337
ENSLOCP00000002218	SINLEJ017602
ENSLOCP00000002218	SINLEJ017601
ENSLOCP00000002219	SINLEJ013381
ENSLOCP00000002219	SINLEJ013379
ENSLOCP00000002223	SINLEJ013374
ENSLOCP00000002223	SINLEJ013373
ENSLOCP00000002224	SINLEJ004796
ENSLOCP00000002224	SINLEJ003413
ENSLOCP00000002226	SINLEJ011893
ENSLOCP00000002226	SINLEJ004393
ENSLOCP00000002227	SINLEJ018905
ENSLOCP00000002227	SINLEJ018906
ENSLOCP00000002229	SINLEJ005782
ENSLOCP00000002229	SINLEJ005783
ENSLOCP00000002232	SINLEJ008126
ENSLOCP00000002232	SINLEJ016873
ENSLOCP00000002233	SINLEJ008508
ENSLOCP00000002242	SINLEJ010729
ENSLOCP00000002242	SINLEJ010730
ENSLOCP00000002244	SINLEJ012073
ENSLOCP00000002245	SINLEJ006741
ENSLOCP00000002245	SINLEJ008507
ENSLOCP00000002246	SINLEJ011864
ENSLOCP00000002247	SINLEJ015625
ENSLOCP00000002247	SINLEJ005299
ENSLOCP00000002249	SINLEJ017394
ENSLOCP00000002250	SINLEJ016814
ENSLOCP00000002250	SINLEJ017970
ENSLOCP00000002252	SINLEJ011565
ENSLOCP00000002252	SINLEJ011564
ENSLOCP00000002254	SINLEJ009217
ENSLOCP00000002254	SINLEJ014786
ENSLOCP00000002262	SINLEJ005949
ENSLOCP00000002262	SINLEJ005944
ENSLOCP00000002265	SINLEJ009999
ENSLOCP00000002265	SINLEJ000143
ENSLOCP00000002274	SINLEJ008885
ENSLOCP00000002274	SINLEJ008886
ENSLOCP00000002279	SINLEJ004154
ENSLOCP00000002279	SINLEJ012903
ENSLOCP00000002280	SINLEJ600321
ENSLOCP00000002280	SINLEJ001381
ENSLOCP00000002281	SINLEJ014705
ENSLOCP00000002283	SINLEJ016850
ENSLOCP00000002286	SINLEJ004699
ENSLOCP00000002294	SINLEJ014185
ENSLOCP00000002298	SINLEJ019222
ENSLOCP00000002301	SINLEJ014338
ENSLOCP00000002303	SINLEJ005651
ENSLOCP00000002304	SINLEJ009133
ENSLOCP00000002304	SINLEJ005302
ENSLOCP00000002305	SINLEJ011755
ENSLOCP00000002305	SINLEJ013477
ENSLOCP00000002306	SINLEJ001387
ENSLOCP00000002308	SINLEJ013050
ENSLOCP00000002308	SINLEJ017122
ENSLOCP00000002309	SINLEJ008440
ENSLOCP00000002309	SINLEJ011208
ENSLOCP00000002311	SINLEJ009352
ENSLOCP00000002316	SINLEJ002726
ENSLOCP00000002317	SINLEJ004290
ENSLOCP00000002320	SINLEJ003779
ENSLOCP00000002323	SINLEJ001390
ENSLOCP00000002323	SINLEJ600408
ENSLOCP00000002327	SINLEJ003730
ENSLOCP00000002328	SINLEJ012884
ENSLOCP00000002328	SINLEJ014186
ENSLOCP00000002329	SINLEJ009923
ENSLOCP00000002331	SINLEJ011529
ENSLOCP00000002331	SINLEJ003778
ENSLOCP00000002334	SINLEJ015148
ENSLOCP00000002337	SINLEJ017158
ENSLOCP00000002337	SINLEJ017584
ENSLOCP00000002338	SINLEJ016247
ENSLOCP00000002338	SINLEJ017376
ENSLOCP00000002339	SINLEJ009351
ENSLOCP00000002339	SINLEJ009349
ENSLOCP00000002340	SINLEJ012678
ENSLOCP00000002341	SINLEJ600268
ENSLOCP00000002341	SINLEJ600407
ENSLOCP00000002344	SINLEJ011279
ENSLOCP00000002347	SINLEJ019415
ENSLOCP00000002349	SINLEJ016504
ENSLOCP00000002350	SINLEJ016047
ENSLOCP00000002350	SINLEJ014558
ENSLOCP00000002351	SINLEJ009626
ENSLOCP00000002353	SINLEJ013072
ENSLOCP00000002353	SINLEJ009381
ENSLOCP00000002354	SINLEJ008238
ENSLOCP00000002354	SINLEJ008620
ENSLOCP00000002355	SINLEJ006015
ENSLOCP00000002355	SINLEJ014547
ENSLOCP00000002357	SINLEJ003365
ENSLOCP00000002357	SINLEJ003366
ENSLOCP00000002359	SINLEJ005650
ENSLOCP00000002359	SINLEJ016446
ENSLOCP00000002360	SINLEJ003627
ENSLOCP00000002360	SINLEJ014939
ENSLOCP00000002363	SINLEJ011117
ENSLOCP00000002364	SINLEJ010885
ENSLOCP00000002366	SINLEJ007795
ENSLOCP00000002366	SINLEJ007802
ENSLOCP00000002369	SINLEJ004090
ENSLOCP00000002371	SINLEJ005687
ENSLOCP00000002372	SINLEJ009633
ENSLOCP00000002376	SINLEJ011508
ENSLOCP00000002378	SINLEJ014757
ENSLOCP00000002380	SINLEJ013272
ENSLOCP00000002380	SINLEJ016248
ENSLOCP00000002381	SINLEJ015141
ENSLOCP00000002382	SINLEJ600131
ENSLOCP00000002382	SINLEJ010788
ENSLOCP00000002387	SINLEJ011563
ENSLOCP00000002387	SINLEJ018311
ENSLOCP00000002389	SINLEJ007804
ENSLOCP00000002391	SINLEJ008657
ENSLOCP00000002391	SINLEJ008656
ENSLOCP00000002393	SINLEJ016659
ENSLOCP00000002393	SINLEJ016609
ENSLOCP00000002394	SINLEJ014758
ENSLOCP00000002395	SINLEJ008156
ENSLOCP00000002396	SINLEJ005683
ENSLOCP00000002401	SINLEJ004369
ENSLOCP00000002403	SINLEJ003359
ENSLOCP00000002404	SINLEJ011278
ENSLOCP00000002407	SINLEJ018205
ENSLOCP00000002407	SINLEJ018206
ENSLOCP00000002410	SINLEJ019336
ENSLOCP00000002410	SINLEJ008654
ENSLOCP00000002414	SINLEJ018577
ENSLOCP00000002414	SINLEJ018692
ENSLOCP00000002416	SINLEJ010541
ENSLOCP00000002417	SINLEJ009082
ENSLOCP00000002419	SINLEJ008243
ENSLOCP00000002420	SINLEJ012666
ENSLOCP00000002421	SINLEJ016041
ENSLOCP00000002422	SINLEJ011866
ENSLOCP00000002423	SINLEJ015551
ENSLOCP00000002423	SINLEJ013134
ENSLOCP00000002425	SINLEJ013997
ENSLOCP00000002426	SINLEJ004137
ENSLOCP00000002426	SINLEJ004136
ENSLOCP00000002429	SINLEJ013518
ENSLOCP00000002431	SINLEJ005711
ENSLOCP00000002431	SINLEJ005709
ENSLOCP00000002432	SINLEJ017472
ENSLOCP00000002432	SINLEJ017475
ENSLOCP00000002433	SINLEJ009219
ENSLOCP00000002433	SINLEJ013955
ENSLOCP00000002434	SINLEJ015111
ENSLOCP00000002440	SINLEJ011642
ENSLOCP00000002441	SINLEJ008708
ENSLOCP00000002442	SINLEJ008341
ENSLOCP00000002442	SINLEJ008595
ENSLOCP00000002443	SINLEJ012104
ENSLOCP00000002443	SINLEJ007730
ENSLOCP00000002447	SINLEJ004034
ENSLOCP00000002447	SINLEJ016422
ENSLOCP00000002448	SINLEJ016272
ENSLOCP00000002448	SINLEJ016271
ENSLOCP00000002450	SINLEJ015109
ENSLOCP00000002450	SINLEJ012680
ENSLOCP00000002451	SINLEJ008710
ENSLOCP00000002451	SINLEJ011116
ENSLOCP00000002459	SINLEJ005653
ENSLOCP00000002459	SINLEJ014395
ENSLOCP00000002460	SINLEJ600307
ENSLOCP00000002460	SINLEJ013785
ENSLOCP00000002461	SINLEJ011641
ENSLOCP00000002462	SINLEJ008707
ENSLOCP00000002467	SINLEJ014613
ENSLOCP00000002467	SINLEJ014363
ENSLOCP00000002469	SINLEJ007745
ENSLOCP00000002469	SINLEJ007744
ENSLOCP00000002471	SINLEJ004135
ENSLOCP00000002471	SINLEJ002876
ENSLOCP00000002472	SINLEJ005501
ENSLOCP00000002474	SINLEJ011147
ENSLOCP00000002481	SINLEJ018909
ENSLOCP00000002482	SINLEJ004348
ENSLOCP00000002485	SINLEJ011242
ENSLOCP00000002487	SINLEJ014625
ENSLOCP00000002487	SINLEJ014624
ENSLOCP00000002488	SINLEJ005134
ENSLOCP00000002490	SINLEJ008529
ENSLOCP00000002491	SINLEJ005335
ENSLOCP00000002492	SINLEJ004031
ENSLOCP00000002492	SINLEJ004032
ENSLOCP00000002496	SINLEJ003635
ENSLOCP00000002496	SINLEJ014930
ENSLOCP00000002501	SINLEJ007729
ENSLOCP00000002501	SINLEJ007728
ENSLOCP00000002505	SINLEJ001192
ENSLOCP00000002505	SINLEJ004518
ENSLOCP00000002507	SINLEJ017113
ENSLOCP00000002507	SINLEJ017120
ENSLOCP00000002508	SINLEJ004030
ENSLOCP00000002511	SINLEJ016714
ENSLOCP00000002512	SINLEJ003363
ENSLOCP00000002512	SINLEJ012145
ENSLOCP00000002515	SINLEJ019260
ENSLOCP00000002516	SINLEJ007816
ENSLOCP00000002516	SINLEJ008701
ENSLOCP00000002520	SINLEJ003025
ENSLOCP00000002520	SINLEJ003024
ENSLOCP00000002521	SINLEJ016380
ENSLOCP00000002523	SINLEJ009338
ENSLOCP00000002523	SINLEJ018828
ENSLOCP00000002524	SINLEJ019427
ENSLOCP00000002524	SINLEJ016147
ENSLOCP00000002525	SINLEJ015022
ENSLOCP00000002525	SINLEJ018166
ENSLOCP00000002528	SINLEJ000662
ENSLOCP00000002528	SINLEJ000659
ENSLOCP00000002529	SINLEJ017978
ENSLOCP00000002529	SINLEJ017979
ENSLOCP00000002530	SINLEJ012101
ENSLOCP00000002533	SINLEJ008057
ENSLOCP00000002533	SINLEJ018017
ENSLOCP00000002537	SINLEJ012119
ENSLOCP00000002537	SINLEJ012118
ENSLOCP00000002538	SINLEJ012078
ENSLOCP00000002538	SINLEJ014269
ENSLOCP00000002541	SINLEJ013812
ENSLOCP00000002541	SINLEJ006334
ENSLOCP00000002549	SINLEJ012045
ENSLOCP00000002550	SINLEJ011248
ENSLOCP00000002550	SINLEJ011247
ENSLOCP00000002552	SINLEJ600032
ENSLOCP00000002553	SINLEJ018616
ENSLOCP00000002553	SINLEJ013376
ENSLOCP00000002556	SINLEJ012197
ENSLOCP00000002558	SINLEJ012879
ENSLOCP00000002558	SINLEJ012878
ENSLOCP00000002560	SINLEJ012989
ENSLOCP00000002560	SINLEJ009343
ENSLOCP00000002561	SINLEJ013926
ENSLOCP00000002562	SINLEJ011134
ENSLOCP00000002562	SINLEJ013925
ENSLOCP00000002563	SINLEJ014326
ENSLOCP00000002565	SINLEJ001644
ENSLOCP00000002568	SINLEJ016290
ENSLOCP00000002568	SINLEJ005528
ENSLOCP00000002569	SINLEJ011775
ENSLOCP00000002572	SINLEJ016134
ENSLOCP00000002572	SINLEJ016135
ENSLOCP00000002574	SINLEJ008059
ENSLOCP00000002574	SINLEJ008058
ENSLOCP00000002575	SINLEJ005254
ENSLOCP00000002575	SINLEJ005249
ENSLOCP00000002580	SINLEJ016574
ENSLOCP00000002581	SINLEJ004259
ENSLOCP00000002585	SINLEJ001643
ENSLOCP00000002585	SINLEJ003466
ENSLOCP00000002589	SINLEJ012605
ENSLOCP00000002589	SINLEJ012623
ENSLOCP00000002590	SINLEJ003837
ENSLOCP00000002591	SINLEJ004101
ENSLOCP00000002593	SINLEJ012937
ENSLOCP00000002595	SINLEJ013803
ENSLOCP00000002598	SINLEJ009214
ENSLOCP00000002598	SINLEJ018556
ENSLOCP00000002603	SINLEJ012115
ENSLOCP00000002603	SINLEJ016737
ENSLOCP00000002604	SINLEJ008666
ENSLOCP00000002607	SINLEJ017143
ENSLOCP00000002609	SINLEJ003135
ENSLOCP00000002610	SINLEJ009847
ENSLOCP00000002614	SINLEJ018224
ENSLOCP00000002614	SINLEJ018225
ENSLOCP00000002621	SINLEJ018326
ENSLOCP00000002622	SINLEJ004099
ENSLOCP00000002632	SINLEJ600034
ENSLOCP00000002634	SINLEJ003464
ENSLOCP00000002641	SINLEJ003599
ENSLOCP00000002641	SINLEJ014964
ENSLOCP00000002643	SINLEJ004901
ENSLOCP00000002644	SINLEJ012897
ENSLOCP00000002645	SINLEJ011163
ENSLOCP00000002647	SINLEJ018892
ENSLOCP00000002652	SINLEJ019228
ENSLOCP00000002668	SINLEJ017334
ENSLOCP00000002668	SINLEJ017326
ENSLOCP00000002669	SINLEJ017774
ENSLOCP00000002669	SINLEJ017549
ENSLOCP00000002670	SINLEJ009083
ENSLOCP00000002671	SINLEJ003253
ENSLOCP00000002671	SINLEJ003252
ENSLOCP00000002672	SINLEJ000986
ENSLOCP00000002673	SINLEJ007154
ENSLOCP00000002673	SINLEJ012896
ENSLOCP00000002675	SINLEJ003600
ENSLOCP00000002675	SINLEJ014962
ENSLOCP00000002681	SINLEJ017125
ENSLOCP00000002681	SINLEJ011183
ENSLOCP00000002682	SINLEJ007748
ENSLOCP00000002686	SINLEJ013451
ENSLOCP00000002687	SINLEJ003745
ENSLOCP00000002688	SINLEJ017356
ENSLOCP00000002695	SINLEJ014764
ENSLOCP00000002697	SINLEJ005009
ENSLOCP00000002698	SINLEJ012533
ENSLOCP00000002700	SINLEJ012974
ENSLOCP00000002700	SINLEJ012975
ENSLOCP00000002701	SINLEJ019172
ENSLOCP00000002703	SINLEJ016413
ENSLOCP00000002703	SINLEJ012853
ENSLOCP00000002706	SINLEJ010060
ENSLOCP00000002706	SINLEJ018280
ENSLOCP00000002708	SINLEJ011547
ENSLOCP00000002709	SINLEJ013450
ENSLOCP00000002711	SINLEJ005733
ENSLOCP00000002711	SINLEJ000816
ENSLOCP00000002715	SINLEJ008718
ENSLOCP00000002715	SINLEJ008721
ENSLOCP00000002717	SINLEJ017375
ENSLOCP00000002717	SINLEJ002701
ENSLOCP00000002719	SINLEJ019278
ENSLOCP00000002721	SINLEJ005610
ENSLOCP00000002721	SINLEJ005609
ENSLOCP00000002724	SINLEJ016019
ENSLOCP00000002732	SINLEJ004085
ENSLOCP00000002733	SINLEJ011237
ENSLOCP00000002736	SINLEJ011546
ENSLOCP00000002736	SINLEJ003744
ENSLOCP00000002740	SINLEJ012179
ENSLOCP00000002741	SINLEJ015100
ENSLOCP00000002743	SINLEJ007739
ENSLOCP00000002745	SINLEJ005647
ENSLOCP00000002749	SINLEJ004095
ENSLOCP00000002749	SINLEJ004094
ENSLOCP00000002750	SINLEJ015498
ENSLOCP00000002759	SINLEJ008742
ENSLOCP00000002759	SINLEJ013023
ENSLOCP00000002761	SINLEJ014610
ENSLOCP00000002761	SINLEJ002996
ENSLOCP00000002764	SINLEJ011213
ENSLOCP00000002766	SINLEJ012606
ENSLOCP00000002766	SINLEJ012622
ENSLOCP00000002767	SINLEJ007471
ENSLOCP00000002767	SINLEJ007472
ENSLOCP00000002770	SINLEJ016558
ENSLOCP00000002770	SINLEJ015560
ENSLOCP00000002783	SINLEJ014329
ENSLOCP00000002783	SINLEJ005607
ENSLOCP00000002785	SINLEJ014392
ENSLOCP00000002789	SINLEJ005843
ENSLOCP00000002789	SINLEJ000934
ENSLOCP00000002790	SINLEJ000081
ENSLOCP00000002790	SINLEJ018142
ENSLOCP00000002791	SINLEJ014062
ENSLOCP00000002791	SINLEJ009331
ENSLOCP00000002793	SINLEJ013900
ENSLOCP00000002794	SINLEJ011705
ENSLOCP00000002796	SINLEJ004092
ENSLOCP00000002796	SINLEJ004093
ENSLOCP00000002800	SINLEJ011594
ENSLOCP00000002801	SINLEJ018111
ENSLOCP00000002801	SINLEJ019340
ENSLOCP00000002802	SINLEJ015589
ENSLOCP00000002802	SINLEJ018903
ENSLOCP00000002805	SINLEJ014649
ENSLOCP00000002805	SINLEJ014650
ENSLOCP00000002806	SINLEJ017192
ENSLOCP00000002808	SINLEJ014066
ENSLOCP00000002808	SINLEJ014064
ENSLOCP00000002810	SINLEJ011880
ENSLOCP00000002814	SINLEJ006704
ENSLOCP00000002815	SINLEJ004841
ENSLOCP00000002818	SINLEJ016507
ENSLOCP00000002818	SINLEJ016610
ENSLOCP00000002819	SINLEJ004795
ENSLOCP00000002819	SINLEJ004794
ENSLOCP00000002823	SINLEJ019202
ENSLOCP00000002825	SINLEJ003037
ENSLOCP00000002825	SINLEJ003036
ENSLOCP00000002826	SINLEJ019307
ENSLOCP00000002826	SINLEJ005451
ENSLOCP00000002831	SINLEJ015043
ENSLOCP00000002831	SINLEJ015042
ENSLOCP00000002833	SINLEJ002786
ENSLOCP00000002835	SINLEJ003721
ENSLOCP00000002836	SINLEJ009127
ENSLOCP00000002837	SINLEJ008069
ENSLOCP00000002837	SINLEJ008070
ENSLOCP00000002841	SINLEJ014648
ENSLOCP00000002842	SINLEJ017619
ENSLOCP00000002844	SINLEJ016950
ENSLOCP00000002845	SINLEJ005693
ENSLOCP00000002848	SINLEJ014067
ENSLOCP00000002849	SINLEJ015391
ENSLOCP00000002852	SINLEJ012991
ENSLOCP00000002853	SINLEJ002785
ENSLOCP00000002853	SINLEJ002783
ENSLOCP00000002854	SINLEJ010369
ENSLOCP00000002854	SINLEJ003204
ENSLOCP00000002855	SINLEJ016497
ENSLOCP00000002855	SINLEJ016535
ENSLOCP00000002856	SINLEJ000016
ENSLOCP00000002857	SINLEJ017201
ENSLOCP00000002858	SINLEJ009129
ENSLOCP00000002858	SINLEJ009128
ENSLOCP00000002861	SINLEJ014323
ENSLOCP00000002865	SINLEJ018766
ENSLOCP00000002867	SINLEJ004524
ENSLOCP00000002870	SINLEJ000015
ENSLOCP00000002871	SINLEJ009333
ENSLOCP00000002874	SINLEJ011691
ENSLOCP00000002875	SINLEJ013259
ENSLOCP00000002876	SINLEJ010325
ENSLOCP00000002878	SINLEJ016536
ENSLOCP00000002878	SINLEJ016534
ENSLOCP00000002880	SINLEJ006033
ENSLOCP00000002881	SINLEJ005403
ENSLOCP00000002881	SINLEJ005404
ENSLOCP00000002884	SINLEJ015172
ENSLOCP00000002890	SINLEJ600339
ENSLOCP00000002891	SINLEJ012067
ENSLOCP00000002892	SINLEJ013114
ENSLOCP00000002892	SINLEJ009287
ENSLOCP00000002893	SINLEJ012484
ENSLOCP00000002897	SINLEJ011310
ENSLOCP00000002897	SINLEJ011309
ENSLOCP00000002898	SINLEJ015157
ENSLOCP00000002900	SINLEJ001126
ENSLOCP00000002902	SINLEJ009285
ENSLOCP00000002904	SINLEJ017209
ENSLOCP00000002907	SINLEJ003545
ENSLOCP00000002908	SINLEJ009294
ENSLOCP00000002908	SINLEJ008834
ENSLOCP00000002909	SINLEJ003202
ENSLOCP00000002909	SINLEJ010370
ENSLOCP00000002913	SINLEJ019236
ENSLOCP00000002913	SINLEJ019279
ENSLOCP00000002914	SINLEJ017851
ENSLOCP00000002914	SINLEJ017852
ENSLOCP00000002916	SINLEJ012100
ENSLOCP00000002921	SINLEJ017216
ENSLOCP00000002923	SINLEJ016264
ENSLOCP00000002924	SINLEJ013420
ENSLOCP00000002928	SINLEJ008687
ENSLOCP00000002928	SINLEJ009284
ENSLOCP00000002929	SINLEJ011666
ENSLOCP00000002932	SINLEJ003201
ENSLOCP00000002937	SINLEJ019082
ENSLOCP00000002937	SINLEJ018678
ENSLOCP00000002944	SINLEJ011114
ENSLOCP00000002945	SINLEJ017874
ENSLOCP00000002945	SINLEJ017349
ENSLOCP00000002952	SINLEJ012470
ENSLOCP00000002952	SINLEJ012447
ENSLOCP00000002954	SINLEJ013116
ENSLOCP00000002954	SINLEJ013117
ENSLOCP00000002955	SINLEJ010366
ENSLOCP00000002955	SINLEJ010367
ENSLOCP00000002958	SINLEJ017328
ENSLOCP00000002958	SINLEJ017332
ENSLOCP00000002960	SINLEJ600011
ENSLOCP00000002963	SINLEJ011059
ENSLOCP00000002963	SINLEJ015616
ENSLOCP00000002964	SINLEJ006686
ENSLOCP00000002964	SINLEJ000099
ENSLOCP00000002965	SINLEJ018549
ENSLOCP00000002965	SINLEJ019326
ENSLOCP00000002966	SINLEJ004447
ENSLOCP00000002969	SINLEJ017212
ENSLOCP00000002971	SINLEJ004618
ENSLOCP00000002972	SINLEJ012540
ENSLOCP00000002973	SINLEJ009256
ENSLOCP00000002975	SINLEJ003675
ENSLOCP00000002975	SINLEJ011578
ENSLOCP00000002978	SINLEJ003180
ENSLOCP00000002983	SINLEJ016270
ENSLOCP00000002984	SINLEJ008826
ENSLOCP00000002985	SINLEJ007732
ENSLOCP00000002992	SINLEJ003099
ENSLOCP00000002993	SINLEJ009619
ENSLOCP00000002998	SINLEJ011094
ENSLOCP00000002998	SINLEJ017656
ENSLOCP00000003000	SINLEJ000930
ENSLOCP00000003000	SINLEJ000892
ENSLOCP00000003004	SINLEJ019337
ENSLOCP00000003005	SINLEJ007560
ENSLOCP00000003005	SINLEJ013250
ENSLOCP00000003006	SINLEJ017220
ENSLOCP00000003012	SINLEJ003179
ENSLOCP00000003015	SINLEJ008732
ENSLOCP00000003017	SINLEJ018156
ENSLOCP00000003022	SINLEJ017341
ENSLOCP00000003025	SINLEJ003541
ENSLOCP00000003025	SINLEJ004620
ENSLOCP00000003026	SINLEJ015620
ENSLOCP00000003026	SINLEJ011061
ENSLOCP00000003027	SINLEJ011162
ENSLOCP00000003028	SINLEJ009230
ENSLOCP00000003029	SINLEJ017039
ENSLOCP00000003035	SINLEJ004487
ENSLOCP00000003036	SINLEJ009998
ENSLOCP00000003038	SINLEJ017126
ENSLOCP00000003038	SINLEJ011184
ENSLOCP00000003042	SINLEJ003060
ENSLOCP00000003047	SINLEJ009239
ENSLOCP00000003048	SINLEJ015092
ENSLOCP00000003049	SINLEJ005603
ENSLOCP00000003053	SINLEJ011847
ENSLOCP00000003053	SINLEJ013444
ENSLOCP00000003056	SINLEJ010050
ENSLOCP00000003057	SINLEJ007853
ENSLOCP00000003058	SINLEJ003101
ENSLOCP00000003058	SINLEJ003100
ENSLOCP00000003059	SINLEJ003200
ENSLOCP00000003059	SINLEJ600419
ENSLOCP00000003061	SINLEJ007499
ENSLOCP00000003061	SINLEJ007498
ENSLOCP00000003062	SINLEJ011591
ENSLOCP00000003062	SINLEJ011590
ENSLOCP00000003065	SINLEJ003569
ENSLOCP00000003065	SINLEJ014993
ENSLOCP00000003069	SINLEJ005379
ENSLOCP00000003074	SINLEJ010799
ENSLOCP00000003074	SINLEJ003969
ENSLOCP00000003077	SINLEJ006225
ENSLOCP00000003078	SINLEJ017030
ENSLOCP00000003078	SINLEJ012478
ENSLOCP00000003086	SINLEJ006958
ENSLOCP00000003091	SINLEJ005380
ENSLOCP00000003094	SINLEJ014411
ENSLOCP00000003096	SINLEJ013620
ENSLOCP00000003099	SINLEJ009995
ENSLOCP00000003099	SINLEJ009992
ENSLOCP00000003101	SINLEJ004703
ENSLOCP00000003101	SINLEJ600420
ENSLOCP00000003102	SINLEJ007557
ENSLOCP00000003102	SINLEJ013245
ENSLOCP00000003104	SINLEJ005382
ENSLOCP00000003106	SINLEJ008773
ENSLOCP00000003106	SINLEJ008777
ENSLOCP00000003109	SINLEJ003530
ENSLOCP00000003109	SINLEJ004628
ENSLOCP00000003114	SINLEJ009990
ENSLOCP00000003116	SINLEJ014072
ENSLOCP00000003120	SINLEJ011634
ENSLOCP00000003120	SINLEJ011633
ENSLOCP00000003124	SINLEJ019029
ENSLOCP00000003124	SINLEJ019028
ENSLOCP00000003132	SINLEJ009951
ENSLOCP00000003132	SINLEJ013308
ENSLOCP00000003133	SINLEJ009732
ENSLOCP00000003133	SINLEJ017885
ENSLOCP00000003135	SINLEJ012083
ENSLOCP00000003138	SINLEJ012554
ENSLOCP00000003138	SINLEJ019418
ENSLOCP00000003140	SINLEJ008775
ENSLOCP00000003140	SINLEJ008779
ENSLOCP00000003143	SINLEJ009370
ENSLOCP00000003144	SINLEJ018234
ENSLOCP00000003144	SINLEJ017886
ENSLOCP00000003146	SINLEJ016012
ENSLOCP00000003146	SINLEJ019286
ENSLOCP00000003148	SINLEJ004704
ENSLOCP00000003148	SINLEJ600421
ENSLOCP00000003149	SINLEJ013244
ENSLOCP00000003151	SINLEJ600056
ENSLOCP00000003151	SINLEJ600055
ENSLOCP00000003152	SINLEJ017024
ENSLOCP00000003155	SINLEJ014061
ENSLOCP00000003156	SINLEJ005388
ENSLOCP00000003156	SINLEJ005390
ENSLOCP00000003157	SINLEJ007881
ENSLOCP00000003157	SINLEJ007879
ENSLOCP00000003163	SINLEJ005999
ENSLOCP00000003166	SINLEJ004626
ENSLOCP00000003166	SINLEJ001683
ENSLOCP00000003168	SINLEJ015768
ENSLOCP00000003168	SINLEJ009494
ENSLOCP00000003174	SINLEJ011580
ENSLOCP00000003174	SINLEJ003766
ENSLOCP00000003176	SINLEJ006093
ENSLOCP00000003176	SINLEJ012519
ENSLOCP00000003183	SINLEJ003364
ENSLOCP00000003184	SINLEJ014419
ENSLOCP00000003184	SINLEJ014418
ENSLOCP00000003185	SINLEJ009977
ENSLOCP00000003187	SINLEJ006299
ENSLOCP00000003187	SINLEJ006297
ENSLOCP00000003189	SINLEJ005995
ENSLOCP00000003189	SINLEJ002118
ENSLOCP00000003190	SINLEJ005385
ENSLOCP00000003190	SINLEJ005386
ENSLOCP00000003195	SINLEJ003843
ENSLOCP00000003195	SINLEJ003842
ENSLOCP00000003196	SINLEJ001416
ENSLOCP00000003196	SINLEJ013793
ENSLOCP00000003197	SINLEJ009346
ENSLOCP00000003199	SINLEJ012521
ENSLOCP00000003200	SINLEJ009298
ENSLOCP00000003200	SINLEJ008700
ENSLOCP00000003202	SINLEJ014574
ENSLOCP00000003202	SINLEJ014575
ENSLOCP00000003204	SINLEJ001392
ENSLOCP00000003207	SINLEJ005420
ENSLOCP00000003207	SINLEJ005410
ENSLOCP00000003210	SINLEJ000103
ENSLOCP00000003216	SINLEJ600114
ENSLOCP00000003216	SINLEJ600046
ENSLOCP00000003217	SINLEJ012461
ENSLOCP00000003217	SINLEJ012460
ENSLOCP00000003218	SINLEJ016693
ENSLOCP00000003218	SINLEJ014647
ENSLOCP00000003224	SINLEJ003085
ENSLOCP00000003224	SINLEJ003086
ENSLOCP00000003229	SINLEJ012523
ENSLOCP00000003231	SINLEJ019209
ENSLOCP00000003231	SINLEJ018953
ENSLOCP00000003238	SINLEJ018722
ENSLOCP00000003242	SINLEJ017395
ENSLOCP00000003245	SINLEJ005375
ENSLOCP00000003247	SINLEJ008079
ENSLOCP00000003247	SINLEJ007470
ENSLOCP00000003248	SINLEJ001418
ENSLOCP00000003249	SINLEJ017621
ENSLOCP00000003250	SINLEJ011602
ENSLOCP00000003251	SINLEJ014600
ENSLOCP00000003251	SINLEJ014635
ENSLOCP00000003252	SINLEJ018602
ENSLOCP00000003253	SINLEJ009911
ENSLOCP00000003256	SINLEJ005713
ENSLOCP00000003257	SINLEJ019268
ENSLOCP00000003257	SINLEJ018720
ENSLOCP00000003259	SINLEJ000998
ENSLOCP00000003259	SINLEJ012079
ENSLOCP00000003260	SINLEJ009316
ENSLOCP00000003261	SINLEJ002867
ENSLOCP00000003262	SINLEJ000977
ENSLOCP00000003264	SINLEJ010468
ENSLOCP00000003264	SINLEJ015623
ENSLOCP00000003265	SINLEJ003631
ENSLOCP00000003265	SINLEJ014934
ENSLOCP00000003268	SINLEJ009176
ENSLOCP00000003270	SINLEJ007788
ENSLOCP00000003270	SINLEJ001163
ENSLOCP00000003273	SINLEJ013526
ENSLOCP00000003273	SINLEJ013530
ENSLOCP00000003274	SINLEJ003362
ENSLOCP00000003274	SINLEJ003361
ENSLOCP00000003276	SINLEJ003768
ENSLOCP00000003276	SINLEJ003769
ENSLOCP00000003277	SINLEJ016216
ENSLOCP00000003279	SINLEJ014927
ENSLOCP00000003279	SINLEJ003638
ENSLOCP00000003282	SINLEJ013225
ENSLOCP00000003282	SINLEJ016170
ENSLOCP00000003283	SINLEJ009017
ENSLOCP00000003284	SINLEJ016707
ENSLOCP00000003285	SINLEJ009173
ENSLOCP00000003287	SINLEJ013632
ENSLOCP00000003291	SINLEJ015869
ENSLOCP00000003291	SINLEJ010761
ENSLOCP00000003296	SINLEJ005160
ENSLOCP00000003297	SINLEJ008649
ENSLOCP00000003297	SINLEJ009734
ENSLOCP00000003298	SINLEJ013044
ENSLOCP00000003302	SINLEJ009018
ENSLOCP00000003303	SINLEJ009935
ENSLOCP00000003303	SINLEJ009936
ENSLOCP00000003305	SINLEJ012795
ENSLOCP00000003309	SINLEJ004664
ENSLOCP00000003311	SINLEJ005575
ENSLOCP00000003311	SINLEJ005576
ENSLOCP00000003313	SINLEJ013223
ENSLOCP00000003313	SINLEJ013222
ENSLOCP00000003314	SINLEJ001288
ENSLOCP00000003314	SINLEJ012023
ENSLOCP00000003316	SINLEJ018457
ENSLOCP00000003317	SINLEJ008614
ENSLOCP00000003318	SINLEJ014692
ENSLOCP00000003320	SINLEJ009854
ENSLOCP00000003323	SINLEJ016018
ENSLOCP00000003325	SINLEJ006818
ENSLOCP00000003327	SINLEJ014965
ENSLOCP00000003328	SINLEJ016168
ENSLOCP00000003328	SINLEJ013224
ENSLOCP00000003330	SINLEJ003465
ENSLOCP00000003330	SINLEJ001642
ENSLOCP00000003331	SINLEJ014290
ENSLOCP00000003331	SINLEJ000056
ENSLOCP00000003333	SINLEJ003625
ENSLOCP00000003333	SINLEJ003626
ENSLOCP00000003337	SINLEJ012534
ENSLOCP00000003340	SINLEJ012508
ENSLOCP00000003341	SINLEJ009736
ENSLOCP00000003343	SINLEJ013182
ENSLOCP00000003346	SINLEJ003590
ENSLOCP00000003346	SINLEJ014972
ENSLOCP00000003347	SINLEJ007094
ENSLOCP00000003347	SINLEJ017144
ENSLOCP00000003355	SINLEJ009189
ENSLOCP00000003356	SINLEJ012885
ENSLOCP00000003357	SINLEJ015088
ENSLOCP00000003357	SINLEJ015090
ENSLOCP00000003359	SINLEJ017253
ENSLOCP00000003361	SINLEJ005361
ENSLOCP00000003361	SINLEJ005360
ENSLOCP00000003362	SINLEJ011523
ENSLOCP00000003366	SINLEJ000274
ENSLOCP00000003366	SINLEJ000275
ENSLOCP00000003367	SINLEJ018588
ENSLOCP00000003369	SINLEJ015089
ENSLOCP00000003369	SINLEJ015091
ENSLOCP00000003370	SINLEJ005541
ENSLOCP00000003370	SINLEJ005540
ENSLOCP00000003371	SINLEJ005462
ENSLOCP00000003372	SINLEJ019234
ENSLOCP00000003376	SINLEJ008765
ENSLOCP00000003377	SINLEJ005881
ENSLOCP00000003378	SINLEJ012455
ENSLOCP00000003379	SINLEJ003666
ENSLOCP00000003381	SINLEJ003589
ENSLOCP00000003381	SINLEJ014973
ENSLOCP00000003385	SINLEJ600215
ENSLOCP00000003386	SINLEJ009019
ENSLOCP00000003388	SINLEJ013183
ENSLOCP00000003389	SINLEJ017950
ENSLOCP00000003395	SINLEJ000213
ENSLOCP00000003404	SINLEJ006928
ENSLOCP00000003407	SINLEJ014351
ENSLOCP00000003409	SINLEJ004235
ENSLOCP00000003409	SINLEJ012658
ENSLOCP00000003413	SINLEJ012225
ENSLOCP00000003413	SINLEJ007790
ENSLOCP00000003415	SINLEJ018785
ENSLOCP00000003415	SINLEJ018060
ENSLOCP00000003419	SINLEJ005590
ENSLOCP00000003421	SINLEJ010064
ENSLOCP00000003421	SINLEJ000176
ENSLOCP00000003422	SINLEJ014634
ENSLOCP00000003423	SINLEJ007596
ENSLOCP00000003423	SINLEJ007595
ENSLOCP00000003424	SINLEJ011639
ENSLOCP00000003428	SINLEJ003630
ENSLOCP00000003428	SINLEJ014936
ENSLOCP00000003430	SINLEJ009861
ENSLOCP00000003430	SINLEJ009860
ENSLOCP00000003431	SINLEJ016622
ENSLOCP00000003431	SINLEJ016618
ENSLOCP00000003434	SINLEJ004774
ENSLOCP00000003434	SINLEJ004775
ENSLOCP00000003441	SINLEJ011843
ENSLOCP00000003443	SINLEJ014390
ENSLOCP00000003444	SINLEJ015831
ENSLOCP00000003444	SINLEJ008829
ENSLOCP00000003445	SINLEJ006972
ENSLOCP00000003445	SINLEJ006971
ENSLOCP00000003448	SINLEJ012674
ENSLOCP00000003448	SINLEJ012619
ENSLOCP00000003449	SINLEJ000090
ENSLOCP00000003450	SINLEJ014560
ENSLOCP00000003458	SINLEJ010302
ENSLOCP00000003460	SINLEJ015393
ENSLOCP00000003469	SINLEJ016154
ENSLOCP00000003471	SINLEJ018893
ENSLOCP00000003471	SINLEJ009863
ENSLOCP00000003472	SINLEJ016697
ENSLOCP00000003473	SINLEJ014086
ENSLOCP00000003475	SINLEJ008354
ENSLOCP00000003477	SINLEJ015395
ENSLOCP00000003479	SINLEJ004687
ENSLOCP00000003479	SINLEJ600387
ENSLOCP00000003480	SINLEJ008648
ENSLOCP00000003480	SINLEJ008646
ENSLOCP00000003481	SINLEJ011600
ENSLOCP00000003482	SINLEJ006885
ENSLOCP00000003482	SINLEJ015247
ENSLOCP00000003484	SINLEJ017010
ENSLOCP00000003484	SINLEJ017012
ENSLOCP00000003486	SINLEJ005730
ENSLOCP00000003486	SINLEJ008906
ENSLOCP00000003488	SINLEJ005347
ENSLOCP00000003489	SINLEJ006238
ENSLOCP00000003492	SINLEJ014398
ENSLOCP00000003493	SINLEJ013049
ENSLOCP00000003494	SINLEJ002890
ENSLOCP00000003495	SINLEJ016153
ENSLOCP00000003495	SINLEJ007663
ENSLOCP00000003496	SINLEJ011327
ENSLOCP00000003496	SINLEJ011329
ENSLOCP00000003498	SINLEJ009378
ENSLOCP00000003502	SINLEJ600060
ENSLOCP00000003502	SINLEJ600115
ENSLOCP00000003504	SINLEJ014830
ENSLOCP00000003505	SINLEJ003268
ENSLOCP00000003505	SINLEJ600388
ENSLOCP00000003509	SINLEJ014641
ENSLOCP00000003510	SINLEJ017013
ENSLOCP00000003514	SINLEJ016854
ENSLOCP00000003517	SINLEJ003973
ENSLOCP00000003518	SINLEJ006253
ENSLOCP00000003518	SINLEJ007032
ENSLOCP00000003521	SINLEJ014400
ENSLOCP00000003521	SINLEJ005535
ENSLOCP00000003526	SINLEJ009744
ENSLOCP00000003536	SINLEJ006281
ENSLOCP00000003537	SINLEJ003873
ENSLOCP00000003540	SINLEJ006938
ENSLOCP00000003540	SINLEJ002815
ENSLOCP00000003541	SINLEJ003655
ENSLOCP00000003541	SINLEJ018015
ENSLOCP00000003544	SINLEJ011112
ENSLOCP00000003546	SINLEJ014307
ENSLOCP00000003546	SINLEJ014297
ENSLOCP00000003548	SINLEJ006722
ENSLOCP00000003549	SINLEJ007692
ENSLOCP00000003549	SINLEJ012232
ENSLOCP00000003550	SINLEJ015007
ENSLOCP00000003556	SINLEJ008346
ENSLOCP00000003556	SINLEJ008344
ENSLOCP00000003558	SINLEJ005534
ENSLOCP00000003562	SINLEJ006935
ENSLOCP00000003563	SINLEJ018918
ENSLOCP00000003563	SINLEJ017236
ENSLOCP00000003565	SINLEJ014693
ENSLOCP00000003565	SINLEJ017004
ENSLOCP00000003566	SINLEJ011791
ENSLOCP00000003566	SINLEJ014383
ENSLOCP00000003568	SINLEJ013047
ENSLOCP00000003569	SINLEJ008644
ENSLOCP00000003574	SINLEJ001370
ENSLOCP00000003574	SINLEJ600390
ENSLOCP00000003576	SINLEJ010793
ENSLOCP00000003577	SINLEJ018709
ENSLOCP00000003577	SINLEJ017866
ENSLOCP00000003578	SINLEJ009767
ENSLOCP00000003582	SINLEJ015471
ENSLOCP00000003582	SINLEJ010653
ENSLOCP00000003587	SINLEJ002962
ENSLOCP00000003595	SINLEJ010791
ENSLOCP00000003596	SINLEJ009252
ENSLOCP00000003596	SINLEJ019463
ENSLOCP00000003598	SINLEJ000321
ENSLOCP00000003599	SINLEJ017683
ENSLOCP00000003600	SINLEJ006720
ENSLOCP00000003604	SINLEJ008158
ENSLOCP00000003604	SINLEJ008157
ENSLOCP00000003605	SINLEJ002769
ENSLOCP00000003605	SINLEJ002770
ENSLOCP00000003606	SINLEJ014599
ENSLOCP00000003606	SINLEJ018277
ENSLOCP00000003607	SINLEJ009253
ENSLOCP00000003608	SINLEJ018408
ENSLOCP00000003608	SINLEJ018465
ENSLOCP00000003612	SINLEJ017022
ENSLOCP00000003612	SINLEJ009949
ENSLOCP00000003615	SINLEJ013113
ENSLOCP00000003615	SINLEJ013112
ENSLOCP00000003617	SINLEJ005553
ENSLOCP00000003622	SINLEJ011852
ENSLOCP00000003623	SINLEJ017279
ENSLOCP00000003623	SINLEJ600448
ENSLOCP00000003624	SINLEJ018995
ENSLOCP00000003631	SINLEJ018670
ENSLOCP00000003632	SINLEJ003694
ENSLOCP00000003635	SINLEJ002775
ENSLOCP00000003638	SINLEJ018578
ENSLOCP00000003638	SINLEJ014722
ENSLOCP00000003639	SINLEJ600391
ENSLOCP00000003640	SINLEJ004024
ENSLOCP00000003640	SINLEJ012910
ENSLOCP00000003641	SINLEJ016974
ENSLOCP00000003641	SINLEJ008308
ENSLOCP00000003642	SINLEJ017021
ENSLOCP00000003643	SINLEJ019071
ENSLOCP00000003644	SINLEJ008669
ENSLOCP00000003644	SINLEJ008670
ENSLOCP00000003647	SINLEJ011222
ENSLOCP00000003651	SINLEJ003658
ENSLOCP00000003651	SINLEJ007882
ENSLOCP00000003654	SINLEJ014565
ENSLOCP00000003656	SINLEJ012782
ENSLOCP00000003657	SINLEJ005437
ENSLOCP00000003657	SINLEJ005438
ENSLOCP00000003661	SINLEJ004314
ENSLOCP00000003661	SINLEJ011390
ENSLOCP00000003665	SINLEJ018783
ENSLOCP00000003665	SINLEJ017643
ENSLOCP00000003668	SINLEJ013848
ENSLOCP00000003669	SINLEJ005494
ENSLOCP00000003669	SINLEJ005495
ENSLOCP00000003675	SINLEJ016511
ENSLOCP00000003675	SINLEJ017707
ENSLOCP00000003676	SINLEJ005546
ENSLOCP00000003676	SINLEJ005545
ENSLOCP00000003677	SINLEJ017806
ENSLOCP00000003678	SINLEJ009947
ENSLOCP00000003681	SINLEJ014566
ENSLOCP00000003684	SINLEJ003266
ENSLOCP00000003686	SINLEJ002688
ENSLOCP00000003686	SINLEJ005493
ENSLOCP00000003688	SINLEJ012912
ENSLOCP00000003692	SINLEJ017805
ENSLOCP00000003694	SINLEJ007874
ENSLOCP00000003695	SINLEJ013164
ENSLOCP00000003695	SINLEJ013165
ENSLOCP00000003696	SINLEJ011651
ENSLOCP00000003699	SINLEJ014124
ENSLOCP00000003703	SINLEJ002760
ENSLOCP00000003706	SINLEJ007929
ENSLOCP00000003709	SINLEJ001368
ENSLOCP00000003711	SINLEJ006682
ENSLOCP00000003711	SINLEJ008438
ENSLOCP00000003712	SINLEJ016930
ENSLOCP00000003715	SINLEJ010061
ENSLOCP00000003717	SINLEJ019186
ENSLOCP00000003718	SINLEJ016452
ENSLOCP00000003719	SINLEJ009980
ENSLOCP00000003722	SINLEJ019305
ENSLOCP00000003723	SINLEJ009274
ENSLOCP00000003723	SINLEJ009275
ENSLOCP00000003724	SINLEJ011939
ENSLOCP00000003724	SINLEJ011940
ENSLOCP00000003727	SINLEJ006785
ENSLOCP00000003727	SINLEJ002685
ENSLOCP00000003732	SINLEJ007907
ENSLOCP00000003736	SINLEJ008437
ENSLOCP00000003737	SINLEJ006237
ENSLOCP00000003739	SINLEJ013524
ENSLOCP00000003741	SINLEJ009979
ENSLOCP00000003744	SINLEJ011153
ENSLOCP00000003749	SINLEJ014045
ENSLOCP00000003751	SINLEJ600395
ENSLOCP00000003751	SINLEJ014544
ENSLOCP00000003755	SINLEJ012487
ENSLOCP00000003757	SINLEJ010062
ENSLOCP00000003758	SINLEJ007523
ENSLOCP00000003760	SINLEJ005457
ENSLOCP00000003760	SINLEJ009609
ENSLOCP00000003761	SINLEJ004302
ENSLOCP00000003762	SINLEJ007909
ENSLOCP00000003762	SINLEJ007910
ENSLOCP00000003763	SINLEJ012134
ENSLOCP00000003766	SINLEJ009888
ENSLOCP00000003768	SINLEJ016359
ENSLOCP00000003768	SINLEJ008427
ENSLOCP00000003769	SINLEJ016401
ENSLOCP00000003770	SINLEJ003536
ENSLOCP00000003771	SINLEJ009282
ENSLOCP00000003771	SINLEJ009281
ENSLOCP00000003772	SINLEJ012169
ENSLOCP00000003773	SINLEJ004781
ENSLOCP00000003774	SINLEJ002866
ENSLOCP00000003782	SINLEJ006892
[truncated: 12,025 more rows]
