# Supplementary material for: Reconstruction of proto-vertebrate, proto-cyclostome and proto-gnathostome genomes provides new insights into early vertebrate evolution
Source: Nat Commun. 2021 Jul 23;12:4489. doi: 10.1038/s41467-021-24573-z (PMC8302630; doi:10.1038/s41467-021-24573-z)
Supplement: Supplementary file 4 — Supplementary Data 1 [file 41467_2021_24573_MOESM4_ESM.zip › SuppData1/orthologs/LEPOC-MELGA.txt]

ENSLOCP00000009128	ENSMGAP00000004951
ENSLOCP00000003817	ENSMGAP00000003068
ENSLOCP00000018009	ENSMGAP00000000132
ENSLOCP00000021014	ENSMGAP00000013265
ENSLOCP00000007024	ENSMGAP00000013498
ENSLOCP00000007725	ENSMGAP00000010739
ENSLOCP00000009060	ENSMGAP00000004925
ENSLOCP00000011549	ENSMGAP00000002621
ENSLOCP00000018593	ENSMGAP00000011180
ENSLOCP00000011472	ENSMGAP00000003978
ENSLOCP00000013012	ENSMGAP00000015197
ENSLOCP00000009147	ENSMGAP00000003388
ENSLOCP00000020429	ENSMGAP00000002654
ENSLOCP00000019200	ENSMGAP00000009217
ENSLOCP00000006554	ENSMGAP00000002648
ENSLOCP00000003596	ENSMGAP00000009326
ENSLOCP00000004161	ENSMGAP00000007525
ENSLOCP00000007780	ENSMGAP00000001572
ENSLOCP00000017232	ENSMGAP00000010575
ENSLOCP00000016944	ENSMGAP00000000479
ENSLOCP00000018831	ENSMGAP00000003900
ENSLOCP00000009530	ENSMGAP00000015491
ENSLOCP00000020825	ENSMGAP00000013487
ENSLOCP00000005280	ENSMGAP00000000415
ENSLOCP00000013773	ENSMGAP00000000276
ENSLOCP00000010078	ENSMGAP00000000909
ENSLOCP00000015968	ENSMGAP00000012849
ENSLOCP00000007610	ENSMGAP00000000973
ENSLOCP00000002487	ENSMGAP00000015435
ENSLOCP00000020267	ENSMGAP00000010566
ENSLOCP00000020273	ENSMGAP00000010545
ENSLOCP00000013950	ENSMGAP00000007706
ENSLOCP00000007870	ENSMGAP00000007436
ENSLOCP00000019319	ENSMGAP00000018658
ENSLOCP00000007227	ENSMGAP00000011060
ENSLOCP00000010181	ENSMGAP00000006437
ENSLOCP00000008648	ENSMGAP00000007584
ENSLOCP00000007649	ENSMGAP00000000941
ENSLOCP00000000762	ENSMGAP00000015853
ENSLOCP00000012473	ENSMGAP00000015605
ENSLOCP00000019175	ENSMGAP00000017353
ENSLOCP00000012015	ENSMGAP00000014132
ENSLOCP00000007747	ENSMGAP00000003168
ENSLOCP00000001624	ENSMGAP00000000271
ENSLOCP00000001262	ENSMGAP00000010789
ENSLOCP00000007089	ENSMGAP00000013478
ENSLOCP00000017180	ENSMGAP00000010388
ENSLOCP00000005887	ENSMGAP00000005618
ENSLOCP00000020663	ENSMGAP00000005019
ENSLOCP00000014860	ENSMGAP00000000922
ENSLOCP00000004833	ENSMGAP00000017433
ENSLOCP00000010959	ENSMGAP00000003400
ENSLOCP00000012282	ENSMGAP00000018942
ENSLOCP00000017952	ENSMGAP00000004974
ENSLOCP00000008038	ENSMGAP00000000263
ENSLOCP00000010721	ENSMGAP00000004440
ENSLOCP00000021479	ENSMGAP00000011375
ENSLOCP00000016952	ENSMGAP00000018280
ENSLOCP00000021874	ENSMGAP00000015477
ENSLOCP00000018849	ENSMGAP00000009720
ENSLOCP00000009980	ENSMGAP00000015641
ENSLOCP00000014738	ENSMGAP00000012633
ENSLOCP00000012061	ENSMGAP00000004973
ENSLOCP00000009990	ENSMGAP00000015643
ENSLOCP00000003317	ENSMGAP00000005906
ENSLOCP00000011989	ENSMGAP00000012790
ENSLOCP00000015226	ENSMGAP00000003923
ENSLOCP00000017354	ENSMGAP00000005521
ENSLOCP00000012353	ENSMGAP00000013787
ENSLOCP00000020601	ENSMGAP00000013930
ENSLOCP00000007900	ENSMGAP00000006584
ENSLOCP00000004830	ENSMGAP00000004536
ENSLOCP00000020756	ENSMGAP00000017297
ENSLOCP00000013047	ENSMGAP00000013514
ENSLOCP00000012968	ENSMGAP00000002404
ENSLOCP00000016356	ENSMGAP00000006458
ENSLOCP00000011681	ENSMGAP00000002526
ENSLOCP00000014277	ENSMGAP00000010940
ENSLOCP00000008437	ENSMGAP00000009863
ENSLOCP00000020956	ENSMGAP00000014406
ENSLOCP00000015752	ENSMGAP00000007874
ENSLOCP00000017705	ENSMGAP00000009216
ENSLOCP00000011055	ENSMGAP00000006576
ENSLOCP00000010892	ENSMGAP00000002105
ENSLOCP00000006526	ENSMGAP00000000989
ENSLOCP00000001142	ENSMGAP00000001972
ENSLOCP00000020785	ENSMGAP00000014828
ENSLOCP00000007583	ENSMGAP00000002149
ENSLOCP00000004907	ENSMGAP00000006655
ENSLOCP00000006346	ENSMGAP00000008809
ENSLOCP00000020036	ENSMGAP00000011192
ENSLOCP00000008734	ENSMGAP00000007478
ENSLOCP00000014576	ENSMGAP00000000881
ENSLOCP00000005356	ENSMGAP00000017442
ENSLOCP00000004761	ENSMGAP00000011996
ENSLOCP00000006533	ENSMGAP00000007423
ENSLOCP00000019487	ENSMGAP00000015017
ENSLOCP00000013471	ENSMGAP00000013335
ENSLOCP00000001954	ENSMGAP00000001910
ENSLOCP00000001962	ENSMGAP00000004502
ENSLOCP00000002578	ENSMGAP00000004061
ENSLOCP00000017726	ENSMGAP00000009429
ENSLOCP00000005920	ENSMGAP00000001781
ENSLOCP00000019306	ENSMGAP00000000418
ENSLOCP00000006448	ENSMGAP00000007539
ENSLOCP00000011240	ENSMGAP00000011139
ENSLOCP00000006499	ENSMGAP00000011894
ENSLOCP00000005310	ENSMGAP00000015236
ENSLOCP00000002972	ENSMGAP00000003757
ENSLOCP00000017649	ENSMGAP00000010071
ENSLOCP00000013021	ENSMGAP00000009399
ENSLOCP00000004694	ENSMGAP00000008128
ENSLOCP00000008680	ENSMGAP00000007518
ENSLOCP00000018185	ENSMGAP00000014040
ENSLOCP00000020346	ENSMGAP00000010374
ENSLOCP00000019133	ENSMGAP00000001944
ENSLOCP00000012778	ENSMGAP00000013734
ENSLOCP00000006828	ENSMGAP00000000217
ENSLOCP00000018546	ENSMGAP00000002878
ENSLOCP00000006853	ENSMGAP00000000231
ENSLOCP00000019163	ENSMGAP00000001795
ENSLOCP00000010916	ENSMGAP00000012130
ENSLOCP00000015072	ENSMGAP00000005494
ENSLOCP00000011033	ENSMGAP00000000432
ENSLOCP00000003380	ENSMGAP00000010996
ENSLOCP00000002426	ENSMGAP00000004600
ENSLOCP00000012613	ENSMGAP00000004769
ENSLOCP00000019084	ENSMGAP00000008135
ENSLOCP00000016794	ENSMGAP00000007577
ENSLOCP00000007049	ENSMGAP00000010974
ENSLOCP00000021122	ENSMGAP00000013515
ENSLOCP00000004953	ENSMGAP00000011943
ENSLOCP00000012614	ENSMGAP00000000964
ENSLOCP00000003234	ENSMGAP00000003538
ENSLOCP00000009421	ENSMGAP00000006673
ENSLOCP00000010161	ENSMGAP00000019154
ENSLOCP00000005393	ENSMGAP00000018976
ENSLOCP00000012552	ENSMGAP00000008306
ENSLOCP00000012928	ENSMGAP00000008756
ENSLOCP00000014564	ENSMGAP00000005181
ENSLOCP00000019362	ENSMGAP00000012044
ENSLOCP00000009470	ENSMGAP00000015568
ENSLOCP00000012355	ENSMGAP00000015570
ENSLOCP00000019262	ENSMGAP00000003190
ENSLOCP00000011077	ENSMGAP00000001772
ENSLOCP00000017982	ENSMGAP00000005589
ENSLOCP00000011435	ENSMGAP00000007854
ENSLOCP00000003826	ENSMGAP00000006564
ENSLOCP00000011874	ENSMGAP00000000062
ENSLOCP00000020061	ENSMGAP00000013566
ENSLOCP00000021247	ENSMGAP00000014847
ENSLOCP00000018907	ENSMGAP00000008226
ENSLOCP00000014009	ENSMGAP00000019750
ENSLOCP00000011105	ENSMGAP00000001752
ENSLOCP00000012449	ENSMGAP00000008466
ENSLOCP00000014471	ENSMGAP00000001356
ENSLOCP00000019926	ENSMGAP00000014625
ENSLOCP00000014491	ENSMGAP00000013090
ENSLOCP00000016691	ENSMGAP00000007848
ENSLOCP00000010143	ENSMGAP00000010300
ENSLOCP00000003063	ENSMGAP00000003617
ENSLOCP00000003082	ENSMGAP00000003530
ENSLOCP00000010983	ENSMGAP00000009825
ENSLOCP00000018480	ENSMGAP00000000737
ENSLOCP00000001148	ENSMGAP00000011815
ENSLOCP00000007419	ENSMGAP00000011218
ENSLOCP00000003101	ENSMGAP00000012705
ENSLOCP00000015600	ENSMGAP00000007078
ENSLOCP00000014762	ENSMGAP00000011134
ENSLOCP00000014741	ENSMGAP00000017509
ENSLOCP00000012489	ENSMGAP00000013574
ENSLOCP00000016111	ENSMGAP00000000718
ENSLOCP00000016120	ENSMGAP00000000730
ENSLOCP00000011258	ENSMGAP00000012182
ENSLOCP00000008502	ENSMGAP00000018544
ENSLOCP00000010754	ENSMGAP00000015716
ENSLOCP00000005040	ENSMGAP00000003367
ENSLOCP00000004226	ENSMGAP00000009944
ENSLOCP00000005055	ENSMGAP00000003349
ENSLOCP00000004207	ENSMGAP00000009979
ENSLOCP00000020195	ENSMGAP00000016886
ENSLOCP00000020758	ENSMGAP00000009563
ENSLOCP00000005716	ENSMGAP00000002250
ENSLOCP00000003844	ENSMGAP00000013153
ENSLOCP00000016149	ENSMGAP00000007392
ENSLOCP00000013403	ENSMGAP00000006485
ENSLOCP00000003765	ENSMGAP00000003262
ENSLOCP00000008575	ENSMGAP00000012561
ENSLOCP00000015536	ENSMGAP00000003178
ENSLOCP00000002907	ENSMGAP00000010564
ENSLOCP00000021066	ENSMGAP00000011128
ENSLOCP00000015909	ENSMGAP00000007926
ENSLOCP00000019661	ENSMGAP00000006160
ENSLOCP00000012721	ENSMGAP00000014264
ENSLOCP00000014558	ENSMGAP00000010923
ENSLOCP00000014569	ENSMGAP00000010925
ENSLOCP00000021145	ENSMGAP00000014141
ENSLOCP00000021146	ENSMGAP00000014140
ENSLOCP00000003977	ENSMGAP00000012934
ENSLOCP00000017733	ENSMGAP00000009394
ENSLOCP00000001796	ENSMGAP00000008318
ENSLOCP00000006578	ENSMGAP00000009205
ENSLOCP00000005658	ENSMGAP00000010936
ENSLOCP00000000809	ENSMGAP00000011774
ENSLOCP00000016973	ENSMGAP00000006256
ENSLOCP00000012649	ENSMGAP00000009009
ENSLOCP00000015071	ENSMGAP00000011385
ENSLOCP00000001084	ENSMGAP00000001142
ENSLOCP00000018253	ENSMGAP00000003590
ENSLOCP00000007361	ENSMGAP00000004457
ENSLOCP00000013226	ENSMGAP00000008988
ENSLOCP00000013456	ENSMGAP00000008872
ENSLOCP00000008342	ENSMGAP00000010443
ENSLOCP00000002711	ENSMGAP00000000679
ENSLOCP00000014306	ENSMGAP00000014048
ENSLOCP00000015075	ENSMGAP00000012880
ENSLOCP00000019744	ENSMGAP00000004391
ENSLOCP00000020291	ENSMGAP00000014779
ENSLOCP00000021287	ENSMGAP00000014780
ENSLOCP00000002663	ENSMGAP00000004289
ENSLOCP00000020394	ENSMGAP00000018702
ENSLOCP00000001781	ENSMGAP00000008743
ENSLOCP00000014227	ENSMGAP00000010280
ENSLOCP00000004757	ENSMGAP00000011153
ENSLOCP00000014258	ENSMGAP00000016657
ENSLOCP00000013970	ENSMGAP00000006427
ENSLOCP00000018471	ENSMGAP00000016637
ENSLOCP00000006667	ENSMGAP00000009178
ENSLOCP00000017850	ENSMGAP00000009175
ENSLOCP00000005447	ENSMGAP00000005907
ENSLOCP00000020933	ENSMGAP00000013873
ENSLOCP00000017282	ENSMGAP00000010650
ENSLOCP00000001146	ENSMGAP00000010259
ENSLOCP00000008429	ENSMGAP00000007940
ENSLOCP00000019522	ENSMGAP00000008522
ENSLOCP00000019528	ENSMGAP00000008533
ENSLOCP00000017521	ENSMGAP00000000892
ENSLOCP00000017582	ENSMGAP00000005766
ENSLOCP00000016494	ENSMGAP00000010471
ENSLOCP00000001689	ENSMGAP00000009748
ENSLOCP00000019939	ENSMGAP00000014629
ENSLOCP00000015630	ENSMGAP00000013528
ENSLOCP00000001021	ENSMGAP00000007961
ENSLOCP00000007379	ENSMGAP00000008585
ENSLOCP00000012349	ENSMGAP00000014342
ENSLOCP00000012326	ENSMGAP00000014345
ENSLOCP00000008344	ENSMGAP00000013739
ENSLOCP00000014722	ENSMGAP00000003888
ENSLOCP00000004731	ENSMGAP00000000980
ENSLOCP00000006899	ENSMGAP00000011431
ENSLOCP00000019725	ENSMGAP00000005911
ENSLOCP00000014625	ENSMGAP00000014536
ENSLOCP00000011702	ENSMGAP00000017551
ENSLOCP00000004154	ENSMGAP00000003873
ENSLOCP00000004137	ENSMGAP00000002322
ENSLOCP00000011163	ENSMGAP00000013170
ENSLOCP00000020251	ENSMGAP00000019340
ENSLOCP00000020287	ENSMGAP00000014778
ENSLOCP00000007217	ENSMGAP00000011272
ENSLOCP00000000876	ENSMGAP00000001815
ENSLOCP00000003376	ENSMGAP00000008157
ENSLOCP00000011255	ENSMGAP00000013247
ENSLOCP00000021189	ENSMGAP00000014108
ENSLOCP00000002235	ENSMGAP00000000499
ENSLOCP00000003249	ENSMGAP00000001575
ENSLOCP00000019473	ENSMGAP00000015092
ENSLOCP00000013472	ENSMGAP00000015391
ENSLOCP00000018778	ENSMGAP00000001688
ENSLOCP00000019433	ENSMGAP00000007468
ENSLOCP00000003471	ENSMGAP00000007893
ENSLOCP00000001969	ENSMGAP00000003355
ENSLOCP00000022429	ENSMGAP00000016365
ENSLOCP00000021935	ENSMGAP00000016855
ENSLOCP00000019632	ENSMGAP00000011869
ENSLOCP00000019295	ENSMGAP00000004109
ENSLOCP00000011741	ENSMGAP00000007245
ENSLOCP00000000046	ENSMGAP00000008731
ENSLOCP00000016875	ENSMGAP00000000086
ENSLOCP00000014518	ENSMGAP00000002593
ENSLOCP00000010114	ENSMGAP00000014707
ENSLOCP00000011158	ENSMGAP00000001163
ENSLOCP00000006055	ENSMGAP00000001348
ENSLOCP00000013253	ENSMGAP00000007519
ENSLOCP00000021070	ENSMGAP00000011156
ENSLOCP00000001317	ENSMGAP00000000369
ENSLOCP00000001059	ENSMGAP00000001091
ENSLOCP00000018776	ENSMGAP00000013568
ENSLOCP00000007029	ENSMGAP00000004554
ENSLOCP00000016847	ENSMGAP00000008420
ENSLOCP00000013710	ENSMGAP00000000085
ENSLOCP00000015642	ENSMGAP00000018204
ENSLOCP00000005107	ENSMGAP00000006390
ENSLOCP00000010365	ENSMGAP00000000887
ENSLOCP00000011542	ENSMGAP00000002328
ENSLOCP00000012590	ENSMGAP00000008286
ENSLOCP00000004821	ENSMGAP00000015441
ENSLOCP00000001873	ENSMGAP00000000762
ENSLOCP00000000044	ENSMGAP00000008714
ENSLOCP00000020944	ENSMGAP00000014425
ENSLOCP00000009374	ENSMGAP00000000509
ENSLOCP00000002575	ENSMGAP00000010586
ENSLOCP00000013512	ENSMGAP00000008852
ENSLOCP00000003206	ENSMGAP00000001395
ENSLOCP00000014668	ENSMGAP00000009255
ENSLOCP00000015875	ENSMGAP00000008040
ENSLOCP00000006242	ENSMGAP00000008876
ENSLOCP00000007493	ENSMGAP00000004670
ENSLOCP00000009760	ENSMGAP00000003422
ENSLOCP00000005861	ENSMGAP00000015273
ENSLOCP00000008179	ENSMGAP00000003689
ENSLOCP00000020161	ENSMGAP00000011606
ENSLOCP00000020208	ENSMGAP00000011689
ENSLOCP00000003504	ENSMGAP00000015781
ENSLOCP00000018276	ENSMGAP00000009299
ENSLOCP00000011557	ENSMGAP00000015201
ENSLOCP00000002245	ENSMGAP00000003710
ENSLOCP00000005952	ENSMGAP00000011655
ENSLOCP00000017532	ENSMGAP00000008858
ENSLOCP00000021347	ENSMGAP00000014047
ENSLOCP00000006072	ENSMGAP00000011625
ENSLOCP00000015051	ENSMGAP00000011759
ENSLOCP00000015458	ENSMGAP00000000744
ENSLOCP00000006402	ENSMGAP00000005385
ENSLOCP00000002216	ENSMGAP00000005473
ENSLOCP00000019565	ENSMGAP00000014873
ENSLOCP00000014030	ENSMGAP00000004123
ENSLOCP00000004614	ENSMGAP00000006694
ENSLOCP00000004050	ENSMGAP00000012758
ENSLOCP00000011185	ENSMGAP00000002056
ENSLOCP00000004811	ENSMGAP00000016378
ENSLOCP00000006604	ENSMGAP00000006418
ENSLOCP00000013803	ENSMGAP00000013338
ENSLOCP00000016806	ENSMGAP00000007499
ENSLOCP00000003170	ENSMGAP00000007180
ENSLOCP00000003174	ENSMGAP00000002574
ENSLOCP00000021302	ENSMGAP00000014767
ENSLOCP00000002027	ENSMGAP00000004080
ENSLOCP00000013996	ENSMGAP00000014427
ENSLOCP00000000159	ENSMGAP00000006889
ENSLOCP00000005911	ENSMGAP00000002312
ENSLOCP00000003804	ENSMGAP00000013161
ENSLOCP00000009318	ENSMGAP00000010402
ENSLOCP00000013492	ENSMGAP00000010056
ENSLOCP00000000003	ENSMGAP00000009371
ENSLOCP00000005353	ENSMGAP00000003946
ENSLOCP00000008839	ENSMGAP00000007704
ENSLOCP00000013953	ENSMGAP00000000859
ENSLOCP00000010520	ENSMGAP00000011580
ENSLOCP00000010551	ENSMGAP00000019406
ENSLOCP00000011038	ENSMGAP00000002371
ENSLOCP00000010581	ENSMGAP00000015954
ENSLOCP00000006693	ENSMGAP00000008030
ENSLOCP00000018383	ENSMGAP00000002720
ENSLOCP00000005593	ENSMGAP00000002995
ENSLOCP00000022225	ENSMGAP00000013724
ENSLOCP00000015485	ENSMGAP00000005211
ENSLOCP00000001520	ENSMGAP00000002247
ENSLOCP00000021137	ENSMGAP00000014035
ENSLOCP00000019545	ENSMGAP00000008702
ENSLOCP00000006609	ENSMGAP00000005660
ENSLOCP00000007633	ENSMGAP00000008955
ENSLOCP00000002749	ENSMGAP00000006471
ENSLOCP00000017868	ENSMGAP00000009069
ENSLOCP00000007449	ENSMGAP00000003984
ENSLOCP00000020390	ENSMGAP00000012377
ENSLOCP00000019935	ENSMGAP00000014886
ENSLOCP00000011379	ENSMGAP00000011317
ENSLOCP00000000818	ENSMGAP00000007542
ENSLOCP00000002181	ENSMGAP00000007616
ENSLOCP00000018932	ENSMGAP00000014484
ENSLOCP00000015379	ENSMGAP00000012667
ENSLOCP00000020033	ENSMGAP00000012872
ENSLOCP00000001598	ENSMGAP00000004677
ENSLOCP00000007296	ENSMGAP00000003309
ENSLOCP00000014096	ENSMGAP00000005030
ENSLOCP00000007844	ENSMGAP00000011808
ENSLOCP00000014117	ENSMGAP00000017043
ENSLOCP00000002613	ENSMGAP00000003362
ENSLOCP00000008628	ENSMGAP00000010091
ENSLOCP00000009922	ENSMGAP00000005287
ENSLOCP00000004498	ENSMGAP00000012887
ENSLOCP00000014035	ENSMGAP00000004102
ENSLOCP00000009982	ENSMGAP00000006474
ENSLOCP00000016722	ENSMGAP00000019025
ENSLOCP00000011965	ENSMGAP00000001538
ENSLOCP00000020080	ENSMGAP00000011398
ENSLOCP00000005783	ENSMGAP00000001897
ENSLOCP00000019185	ENSMGAP00000009060
ENSLOCP00000012674	ENSMGAP00000004606
ENSLOCP00000005296	ENSMGAP00000000642
ENSLOCP00000003287	ENSMGAP00000012789
ENSLOCP00000010604	ENSMGAP00000009313
ENSLOCP00000003378	ENSMGAP00000008536
ENSLOCP00000010054	ENSMGAP00000007353
ENSLOCP00000007257	ENSMGAP00000016272
ENSLOCP00000021652	ENSMGAP00000009488
ENSLOCP00000022460	ENSMGAP00000005069
ENSLOCP00000019618	ENSMGAP00000009336
ENSLOCP00000004204	ENSMGAP00000006249
ENSLOCP00000008543	ENSMGAP00000008115
ENSLOCP00000013145	ENSMGAP00000005020
ENSLOCP00000021590	ENSMGAP00000016743
ENSLOCP00000002170	ENSMGAP00000011387
ENSLOCP00000008685	ENSMGAP00000010642
ENSLOCP00000008726	ENSMGAP00000003290
ENSLOCP00000008789	ENSMGAP00000010616
ENSLOCP00000010061	ENSMGAP00000014760
ENSLOCP00000011092	ENSMGAP00000013176
ENSLOCP00000021278	ENSMGAP00000014789
ENSLOCP00000017639	ENSMGAP00000010924
ENSLOCP00000012831	ENSMGAP00000008195
ENSLOCP00000003355	ENSMGAP00000008829
ENSLOCP00000021018	ENSMGAP00000013287
ENSLOCP00000000167	ENSMGAP00000016002
ENSLOCP00000015252	ENSMGAP00000004273
ENSLOCP00000000654	ENSMGAP00000004013
ENSLOCP00000011013	ENSMGAP00000006825
ENSLOCP00000011651	ENSMGAP00000010088
ENSLOCP00000013287	ENSMGAP00000013864
ENSLOCP00000008358	ENSMGAP00000003424
ENSLOCP00000020447	ENSMGAP00000014323
ENSLOCP00000014891	ENSMGAP00000008303
ENSLOCP00000002608	ENSMGAP00000013753
ENSLOCP00000006896	ENSMGAP00000015086
ENSLOCP00000018708	ENSMGAP00000001419
ENSLOCP00000006698	ENSMGAP00000003442
ENSLOCP00000001338	ENSMGAP00000001207
ENSLOCP00000015784	ENSMGAP00000017075
ENSLOCP00000018164	ENSMGAP00000004136
ENSLOCP00000009322	ENSMGAP00000019054
ENSLOCP00000012690	ENSMGAP00000009053
ENSLOCP00000010217	ENSMGAP00000011324
ENSLOCP00000010059	ENSMGAP00000015982
ENSLOCP00000016032	ENSMGAP00000012956
ENSLOCP00000011120	ENSMGAP00000013146
ENSLOCP00000004451	ENSMGAP00000012051
ENSLOCP00000003772	ENSMGAP00000005889
ENSLOCP00000014513	ENSMGAP00000010883
ENSLOCP00000005710	ENSMGAP00000008681
ENSLOCP00000004014	ENSMGAP00000005466
ENSLOCP00000007253	ENSMGAP00000013654
ENSLOCP00000019030	ENSMGAP00000012674
ENSLOCP00000014694	ENSMGAP00000003801
ENSLOCP00000004225	ENSMGAP00000008615
ENSLOCP00000003011	ENSMGAP00000009543
ENSLOCP00000007157	ENSMGAP00000002974
ENSLOCP00000017345	ENSMGAP00000012582
ENSLOCP00000016622	ENSMGAP00000009859
ENSLOCP00000019775	ENSMGAP00000018681
ENSLOCP00000007894	ENSMGAP00000009417
ENSLOCP00000020501	ENSMGAP00000013979
ENSLOCP00000003311	ENSMGAP00000008333
ENSLOCP00000008481	ENSMGAP00000012517
ENSLOCP00000005652	ENSMGAP00000001548
ENSLOCP00000009356	ENSMGAP00000010456
ENSLOCP00000001805	ENSMGAP00000015665
ENSLOCP00000014068	ENSMGAP00000007322
ENSLOCP00000020186	ENSMGAP00000011636
ENSLOCP00000010723	ENSMGAP00000012013
ENSLOCP00000010751	ENSMGAP00000012026
ENSLOCP00000009672	ENSMGAP00000005302
ENSLOCP00000021427	ENSMGAP00000016750
ENSLOCP00000006662	ENSMGAP00000004470
ENSLOCP00000010135	ENSMGAP00000010142
ENSLOCP00000006228	ENSMGAP00000011560
ENSLOCP00000000800	ENSMGAP00000002069
ENSLOCP00000008781	ENSMGAP00000004515
ENSLOCP00000003646	ENSMGAP00000015154
ENSLOCP00000000240	ENSMGAP00000000834
ENSLOCP00000018454	ENSMGAP00000001088
ENSLOCP00000006716	ENSMGAP00000003283
ENSLOCP00000019560	ENSMGAP00000015103
ENSLOCP00000005913	ENSMGAP00000011665
ENSLOCP00000016038	ENSMGAP00000018477
ENSLOCP00000012784	ENSMGAP00000012426
ENSLOCP00000005472	ENSMGAP00000015431
ENSLOCP00000005232	ENSMGAP00000004052
ENSLOCP00000014168	ENSMGAP00000007852
ENSLOCP00000004123	ENSMGAP00000012793
ENSLOCP00000009388	ENSMGAP00000010423
ENSLOCP00000005993	ENSMGAP00000006493
ENSLOCP00000016715	ENSMGAP00000002459
ENSLOCP00000002485	ENSMGAP00000007000
ENSLOCP00000018255	ENSMGAP00000005320
ENSLOCP00000007915	ENSMGAP00000012292
ENSLOCP00000010992	ENSMGAP00000003179
ENSLOCP00000006907	ENSMGAP00000016183
ENSLOCP00000017392	ENSMGAP00000012498
ENSLOCP00000018843	ENSMGAP00000011284
ENSLOCP00000011223	ENSMGAP00000004241
ENSLOCP00000015154	ENSMGAP00000004359
ENSLOCP00000015904	ENSMGAP00000005564
ENSLOCP00000009105	ENSMGAP00000010368
ENSLOCP00000002324	ENSMGAP00000011345
ENSLOCP00000018143	ENSMGAP00000017489
ENSLOCP00000004176	ENSMGAP00000005791
ENSLOCP00000004282	ENSMGAP00000000187
ENSLOCP00000002233	ENSMGAP00000003686
ENSLOCP00000021344	ENSMGAP00000014073
ENSLOCP00000017437	ENSMGAP00000010967
ENSLOCP00000007332	ENSMGAP00000003799
ENSLOCP00000003351	ENSMGAP00000019424
ENSLOCP00000016692	ENSMGAP00000006067
ENSLOCP00000009637	ENSMGAP00000001692
ENSLOCP00000005346	ENSMGAP00000000222
ENSLOCP00000019684	ENSMGAP00000006182
ENSLOCP00000020448	ENSMGAP00000019133
ENSLOCP00000020509	ENSMGAP00000014252
ENSLOCP00000010718	ENSMGAP00000016530
ENSLOCP00000018366	ENSMGAP00000001734
ENSLOCP00000013425	ENSMGAP00000007819
ENSLOCP00000014830	ENSMGAP00000013445
ENSLOCP00000007760	ENSMGAP00000019781
ENSLOCP00000004463	ENSMGAP00000016437
ENSLOCP00000009722	ENSMGAP00000017228
ENSLOCP00000002448	ENSMGAP00000016406
ENSLOCP00000002374	ENSMGAP00000000443
ENSLOCP00000001500	ENSMGAP00000007199
ENSLOCP00000004242	ENSMGAP00000010914
ENSLOCP00000011089	ENSMGAP00000005390
ENSLOCP00000016565	ENSMGAP00000008577
ENSLOCP00000018142	ENSMGAP00000009032
ENSLOCP00000017846	ENSMGAP00000008400
ENSLOCP00000014700	ENSMGAP00000012893
ENSLOCP00000007534	ENSMGAP00000002200
ENSLOCP00000003529	ENSMGAP00000008339
ENSLOCP00000016401	ENSMGAP00000009787
ENSLOCP00000010689	ENSMGAP00000015712
ENSLOCP00000014210	ENSMGAP00000005690
ENSLOCP00000018245	ENSMGAP00000003532
ENSLOCP00000004841	ENSMGAP00000002285
ENSLOCP00000005570	ENSMGAP00000003792
ENSLOCP00000016283	ENSMGAP00000001471
ENSLOCP00000016582	ENSMGAP00000005995
ENSLOCP00000019749	ENSMGAP00000004414
ENSLOCP00000018694	ENSMGAP00000018341
ENSLOCP00000018478	ENSMGAP00000013737
ENSLOCP00000020976	ENSMGAP00000014138
ENSLOCP00000020203	ENSMGAP00000010085
ENSLOCP00000012519	ENSMGAP00000014303
ENSLOCP00000014207	ENSMGAP00000014086
ENSLOCP00000020679	ENSMGAP00000003393
ENSLOCP00000012005	ENSMGAP00000011526
ENSLOCP00000003330	ENSMGAP00000012814
ENSLOCP00000002611	ENSMGAP00000011679
ENSLOCP00000001895	ENSMGAP00000007789
ENSLOCP00000018089	ENSMGAP00000003057
ENSLOCP00000005462	ENSMGAP00000000986
ENSLOCP00000002743	ENSMGAP00000002904
ENSLOCP00000017875	ENSMGAP00000006908
ENSLOCP00000007152	ENSMGAP00000016162
ENSLOCP00000018765	ENSMGAP00000007799
ENSLOCP00000012122	ENSMGAP00000015733
ENSLOCP00000009744	ENSMGAP00000006170
ENSLOCP00000010411	ENSMGAP00000015182
ENSLOCP00000007095	ENSMGAP00000008545
ENSLOCP00000004760	ENSMGAP00000008887
ENSLOCP00000009579	ENSMGAP00000001786
ENSLOCP00000002781	ENSMGAP00000009648
ENSLOCP00000009822	ENSMGAP00000003766
ENSLOCP00000004134	ENSMGAP00000015790
ENSLOCP00000017556	ENSMGAP00000002674
ENSLOCP00000007716	ENSMGAP00000003647
ENSLOCP00000009183	ENSMGAP00000003351
ENSLOCP00000008045	ENSMGAP00000003196
ENSLOCP00000002797	ENSMGAP00000003198
ENSLOCP00000011743	ENSMGAP00000013062
ENSLOCP00000014275	ENSMGAP00000014064
ENSLOCP00000014296	ENSMGAP00000008325
ENSLOCP00000014267	ENSMGAP00000014066
ENSLOCP00000017734	ENSMGAP00000008904
ENSLOCP00000007190	ENSMGAP00000019426
ENSLOCP00000007552	ENSMGAP00000011684
ENSLOCP00000008912	ENSMGAP00000006542
ENSLOCP00000014255	ENSMGAP00000010260
ENSLOCP00000010755	ENSMGAP00000014993
ENSLOCP00000010301	ENSMGAP00000008086
ENSLOCP00000004403	ENSMGAP00000009827
ENSLOCP00000016384	ENSMGAP00000001561
ENSLOCP00000019211	ENSMGAP00000002954
ENSLOCP00000007969	ENSMGAP00000000108
ENSLOCP00000014935	ENSMGAP00000003907
ENSLOCP00000003103	ENSMGAP00000000402
ENSLOCP00000003263	ENSMGAP00000015144
ENSLOCP00000002966	ENSMGAP00000009393
ENSLOCP00000013149	ENSMGAP00000009074
ENSLOCP00000008084	ENSMGAP00000002614
ENSLOCP00000004920	ENSMGAP00000017667
ENSLOCP00000017316	ENSMGAP00000012381
ENSLOCP00000011921	ENSMGAP00000011841
ENSLOCP00000013274	ENSMGAP00000003649
ENSLOCP00000015509	ENSMGAP00000010597
ENSLOCP00000007657	ENSMGAP00000002082
ENSLOCP00000019895	ENSMGAP00000019772
ENSLOCP00000004097	ENSMGAP00000015789
ENSLOCP00000002772	ENSMGAP00000012602
ENSLOCP00000011424	ENSMGAP00000015233
ENSLOCP00000007064	ENSMGAP00000001937
ENSLOCP00000011679	ENSMGAP00000007252
ENSLOCP00000015542	ENSMGAP00000000396
ENSLOCP00000015277	ENSMGAP00000007106
ENSLOCP00000012075	ENSMGAP00000015737
ENSLOCP00000000813	ENSMGAP00000009840
ENSLOCP00000009666	ENSMGAP00000010777
ENSLOCP00000008113	ENSMGAP00000016088
ENSLOCP00000017376	ENSMGAP00000012525
ENSLOCP00000018940	ENSMGAP00000014409
ENSLOCP00000017609	ENSMGAP00000010882
ENSLOCP00000013227	ENSMGAP00000004913
ENSLOCP00000014125	ENSMGAP00000004813
ENSLOCP00000001838	ENSMGAP00000010503
ENSLOCP00000002962	ENSMGAP00000010628
ENSLOCP00000010450	ENSMGAP00000018261
ENSLOCP00000016723	ENSMGAP00000006235
ENSLOCP00000005348	ENSMGAP00000005646
ENSLOCP00000001908	ENSMGAP00000003569
ENSLOCP00000002105	ENSMGAP00000018863
ENSLOCP00000003347	ENSMGAP00000010973
ENSLOCP00000020568	ENSMGAP00000011946
ENSLOCP00000009151	ENSMGAP00000017832
ENSLOCP00000013460	ENSMGAP00000009966
ENSLOCP00000017197	ENSMGAP00000004713
ENSLOCP00000002012	ENSMGAP00000015175
ENSLOCP00000022407	ENSMGAP00000016373
ENSLOCP00000020924	ENSMGAP00000014453
ENSLOCP00000019441	ENSMGAP00000008949
ENSLOCP00000008031	ENSMGAP00000003065
ENSLOCP00000008516	ENSMGAP00000014916
ENSLOCP00000011043	ENSMGAP00000016461
ENSLOCP00000020169	ENSMGAP00000015068
ENSLOCP00000000807	ENSMGAP00000003778
ENSLOCP00000008421	ENSMGAP00000009483
ENSLOCP00000020167	ENSMGAP00000015069
ENSLOCP00000012295	ENSMGAP00000015767
ENSLOCP00000012285	ENSMGAP00000015772
ENSLOCP00000005140	ENSMGAP00000008552
ENSLOCP00000013816	ENSMGAP00000014508
ENSLOCP00000013735	ENSMGAP00000018368
ENSLOCP00000013449	ENSMGAP00000013822
ENSLOCP00000006181	ENSMGAP00000007654
ENSLOCP00000003148	ENSMGAP00000012365
ENSLOCP00000001086	ENSMGAP00000006906
ENSLOCP00000009464	ENSMGAP00000014934
ENSLOCP00000006489	ENSMGAP00000001401
ENSLOCP00000003947	ENSMGAP00000006513
ENSLOCP00000006065	ENSMGAP00000006157
ENSLOCP00000006858	ENSMGAP00000016097
ENSLOCP00000017921	ENSMGAP00000007451
ENSLOCP00000016541	ENSMGAP00000006120
ENSLOCP00000009019	ENSMGAP00000005148
ENSLOCP00000001778	ENSMGAP00000003159
ENSLOCP00000010343	ENSMGAP00000008084
ENSLOCP00000005080	ENSMGAP00000008515
ENSLOCP00000011956	ENSMGAP00000002996
ENSLOCP00000001998	ENSMGAP00000011465
ENSLOCP00000004985	ENSMGAP00000016018
ENSLOCP00000010342	ENSMGAP00000000582
ENSLOCP00000001425	ENSMGAP00000011756
ENSLOCP00000013636	ENSMGAP00000015074
ENSLOCP00000019032	ENSMGAP00000012668
ENSLOCP00000014091	ENSMGAP00000010751
ENSLOCP00000009948	ENSMGAP00000011031
ENSLOCP00000014553	ENSMGAP00000004429
ENSLOCP00000007003	ENSMGAP00000008708
ENSLOCP00000012228	ENSMGAP00000009942
ENSLOCP00000011630	ENSMGAP00000009834
ENSLOCP00000002815	ENSMGAP00000011602
ENSLOCP00000016440	ENSMGAP00000006562
ENSLOCP00000007490	ENSMGAP00000011647
ENSLOCP00000019916	ENSMGAP00000010719
ENSLOCP00000008670	ENSMGAP00000003451
ENSLOCP00000008952	ENSMGAP00000014948
ENSLOCP00000011725	ENSMGAP00000011735
ENSLOCP00000018551	ENSMGAP00000010964
ENSLOCP00000006404	ENSMGAP00000007958
ENSLOCP00000001788	ENSMGAP00000001231
ENSLOCP00000007013	ENSMGAP00000004568
ENSLOCP00000019112	ENSMGAP00000005509
ENSLOCP00000020782	ENSMGAP00000014796
ENSLOCP00000010907	ENSMGAP00000002186
ENSLOCP00000009331	ENSMGAP00000014966
ENSLOCP00000014798	ENSMGAP00000017895
ENSLOCP00000020362	ENSMGAP00000015104
ENSLOCP00000021272	ENSMGAP00000018791
ENSLOCP00000013196	ENSMGAP00000016052
ENSLOCP00000012184	ENSMGAP00000015581
ENSLOCP00000016583	ENSMGAP00000004144
ENSLOCP00000016348	ENSMGAP00000007691
ENSLOCP00000004572	ENSMGAP00000002187
ENSLOCP00000012068	ENSMGAP00000014152
ENSLOCP00000005599	ENSMGAP00000008484
ENSLOCP00000007978	ENSMGAP00000004460
ENSLOCP00000018900	ENSMGAP00000001320
ENSLOCP00000020306	ENSMGAP00000010407
ENSLOCP00000013563	ENSMGAP00000007914
ENSLOCP00000012411	ENSMGAP00000009628
ENSLOCP00000020230	ENSMGAP00000011771
ENSLOCP00000019139	ENSMGAP00000019682
ENSLOCP00000001806	ENSMGAP00000002983
ENSLOCP00000013616	ENSMGAP00000009938
ENSLOCP00000013981	ENSMGAP00000009858
ENSLOCP00000006928	ENSMGAP00000006133
ENSLOCP00000011695	ENSMGAP00000015213
ENSLOCP00000009231	ENSMGAP00000003838
ENSLOCP00000002893	ENSMGAP00000010556
ENSLOCP00000006824	ENSMGAP00000006531
ENSLOCP00000013146	ENSMGAP00000004562
ENSLOCP00000004693	ENSMGAP00000008270
ENSLOCP00000009506	ENSMGAP00000001856
ENSLOCP00000008821	ENSMGAP00000004539
ENSLOCP00000002852	ENSMGAP00000009638
ENSLOCP00000001715	ENSMGAP00000003615
ENSLOCP00000014281	ENSMGAP00000012062
ENSLOCP00000007117	ENSMGAP00000005078
ENSLOCP00000017202	ENSMGAP00000009287
ENSLOCP00000003854	ENSMGAP00000011154
ENSLOCP00000005322	ENSMGAP00000005290
ENSLOCP00000013736	ENSMGAP00000007148
ENSLOCP00000018691	ENSMGAP00000000918
ENSLOCP00000003327	ENSMGAP00000008229
ENSLOCP00000007009	ENSMGAP00000005812
ENSLOCP00000005451	ENSMGAP00000000399
ENSLOCP00000016910	ENSMGAP00000004799
ENSLOCP00000000999	ENSMGAP00000010016
ENSLOCP00000012922	ENSMGAP00000013452
ENSLOCP00000011733	ENSMGAP00000007230
ENSLOCP00000002819	ENSMGAP00000012616
ENSLOCP00000018761	ENSMGAP00000014539
ENSLOCP00000003846	ENSMGAP00000011874
ENSLOCP00000020462	ENSMGAP00000014503
ENSLOCP00000013229	ENSMGAP00000005998
ENSLOCP00000007137	ENSMGAP00000009269
ENSLOCP00000017693	ENSMGAP00000008575
ENSLOCP00000019391	ENSMGAP00000012924
ENSLOCP00000009135	ENSMGAP00000010258
ENSLOCP00000013389	ENSMGAP00000009864
ENSLOCP00000014870	ENSMGAP00000018296
ENSLOCP00000019874	ENSMGAP00000019614
ENSLOCP00000001620	ENSMGAP00000003653
ENSLOCP00000013917	ENSMGAP00000013211
ENSLOCP00000016983	ENSMGAP00000008207
ENSLOCP00000001993	ENSMGAP00000001765
ENSLOCP00000021139	ENSMGAP00000014644
ENSLOCP00000014911	ENSMGAP00000011481
ENSLOCP00000011469	ENSMGAP00000003679
ENSLOCP00000003030	ENSMGAP00000002356
ENSLOCP00000003512	ENSMGAP00000005216
ENSLOCP00000008157	ENSMGAP00000009062
ENSLOCP00000000511	ENSMGAP00000003497
ENSLOCP00000016179	ENSMGAP00000002920
ENSLOCP00000007458	ENSMGAP00000008618
ENSLOCP00000011968	ENSMGAP00000002159
ENSLOCP00000003269	ENSMGAP00000003507
ENSLOCP00000021444	ENSMGAP00000016715
ENSLOCP00000007512	ENSMGAP00000002388
ENSLOCP00000009883	ENSMGAP00000001509
ENSLOCP00000006762	ENSMGAP00000011517
ENSLOCP00000011852	ENSMGAP00000017536
ENSLOCP00000019564	ENSMGAP00000008745
ENSLOCP00000012768	ENSMGAP00000009152
ENSLOCP00000006944	ENSMGAP00000006117
ENSLOCP00000005645	ENSMGAP00000008371
ENSLOCP00000018564	ENSMGAP00000014576
ENSLOCP00000000253	ENSMGAP00000009327
ENSLOCP00000012436	ENSMGAP00000015599
ENSLOCP00000019962	ENSMGAP00000013156
ENSLOCP00000013872	ENSMGAP00000000691
ENSLOCP00000020166	ENSMGAP00000014914
ENSLOCP00000014800	ENSMGAP00000012337
ENSLOCP00000007654	ENSMGAP00000009500
ENSLOCP00000004184	ENSMGAP00000011878
ENSLOCP00000009092	ENSMGAP00000003784
ENSLOCP00000002909	ENSMGAP00000012641
ENSLOCP00000008090	ENSMGAP00000009289
ENSLOCP00000016301	ENSMGAP00000003484
ENSLOCP00000007075	ENSMGAP00000007522
ENSLOCP00000003717	ENSMGAP00000015786
ENSLOCP00000018648	ENSMGAP00000003471
ENSLOCP00000013828	ENSMGAP00000017309
ENSLOCP00000020117	ENSMGAP00000013349
ENSLOCP00000015882	ENSMGAP00000019671
ENSLOCP00000018924	ENSMGAP00000010815
ENSLOCP00000014823	ENSMGAP00000007206
ENSLOCP00000007802	ENSMGAP00000004135
ENSLOCP00000007183	ENSMGAP00000002743
ENSLOCP00000020928	ENSMGAP00000013868
ENSLOCP00000015386	ENSMGAP00000003460
ENSLOCP00000005237	ENSMGAP00000001555
ENSLOCP00000005794	ENSMGAP00000017807
ENSLOCP00000011607	ENSMGAP00000017743
ENSLOCP00000003340	ENSMGAP00000010797
ENSLOCP00000001670	ENSMGAP00000000209
ENSLOCP00000020561	ENSMGAP00000014185
ENSLOCP00000008873	ENSMGAP00000007405
ENSLOCP00000002981	ENSMGAP00000019582
ENSLOCP00000001934	ENSMGAP00000002145
ENSLOCP00000011338	ENSMGAP00000004735
ENSLOCP00000010972	ENSMGAP00000016810
ENSLOCP00000014059	ENSMGAP00000007428
ENSLOCP00000012855	ENSMGAP00000002603
ENSLOCP00000008166	ENSMGAP00000019035
ENSLOCP00000018669	ENSMGAP00000018102
ENSLOCP00000002134	ENSMGAP00000013781
ENSLOCP00000010909	ENSMGAP00000007374
ENSLOCP00000005187	ENSMGAP00000000135
ENSLOCP00000016110	ENSMGAP00000019218
ENSLOCP00000003362	ENSMGAP00000019572
ENSLOCP00000004900	ENSMGAP00000007202
ENSLOCP00000009902	ENSMGAP00000014749
ENSLOCP00000015286	ENSMGAP00000010538
ENSLOCP00000005069	ENSMGAP00000001317
ENSLOCP00000007127	ENSMGAP00000002262
ENSLOCP00000004043	ENSMGAP00000009473
ENSLOCP00000009868	ENSMGAP00000002894
ENSLOCP00000000646	ENSMGAP00000001308
ENSLOCP00000002993	ENSMGAP00000004521
ENSLOCP00000020985	ENSMGAP00000014157
ENSLOCP00000017801	ENSMGAP00000010017
ENSLOCP00000014828	ENSMGAP00000001598
ENSLOCP00000002331	ENSMGAP00000000476
ENSLOCP00000012475	ENSMGAP00000008527
ENSLOCP00000011687	ENSMGAP00000006032
ENSLOCP00000015455	ENSMGAP00000006565
ENSLOCP00000015429	ENSMGAP00000011234
ENSLOCP00000015768	ENSMGAP00000007218
ENSLOCP00000014609	ENSMGAP00000004125
ENSLOCP00000016818	ENSMGAP00000005938
ENSLOCP00000018531	ENSMGAP00000004548
ENSLOCP00000004411	ENSMGAP00000015534
ENSLOCP00000006636	ENSMGAP00000018675
ENSLOCP00000003339	ENSMGAP00000016485
ENSLOCP00000003153	ENSMGAP00000001473
ENSLOCP00000009886	ENSMGAP00000008989
ENSLOCP00000020190	ENSMGAP00000015071
ENSLOCP00000009110	ENSMGAP00000015268
ENSLOCP00000016532	ENSMGAP00000003747
ENSLOCP00000017243	ENSMGAP00000010508
ENSLOCP00000022094	ENSMGAP00000016601
ENSLOCP00000022379	ENSMGAP00000002431
ENSLOCP00000011160	ENSMGAP00000006888
ENSLOCP00000004814	ENSMGAP00000007784
ENSLOCP00000012999	ENSMGAP00000009457
ENSLOCP00000005990	ENSMGAP00000004615
ENSLOCP00000014079	ENSMGAP00000009139
ENSLOCP00000017739	ENSMGAP00000008942
ENSLOCP00000019482	ENSMGAP00000006928
ENSLOCP00000001810	ENSMGAP00000001301
ENSLOCP00000001994	ENSMGAP00000006978
ENSLOCP00000001537	ENSMGAP00000000915
ENSLOCP00000006832	ENSMGAP00000011461
ENSLOCP00000001883	ENSMGAP00000001695
ENSLOCP00000018022	ENSMGAP00000014160
ENSLOCP00000012401	ENSMGAP00000000890
ENSLOCP00000010126	ENSMGAP00000002547
ENSLOCP00000003100	ENSMGAP00000001331
ENSLOCP00000020695	ENSMGAP00000014880
ENSLOCP00000012412	ENSMGAP00000013499
ENSLOCP00000018584	ENSMGAP00000011138
ENSLOCP00000015733	ENSMGAP00000012253
ENSLOCP00000008736	ENSMGAP00000001767
ENSLOCP00000004474	ENSMGAP00000012043
ENSLOCP00000019571	ENSMGAP00000011147
ENSLOCP00000016041	ENSMGAP00000013902
ENSLOCP00000020073	ENSMGAP00000002309
ENSLOCP00000016392	ENSMGAP00000006330
ENSLOCP00000019535	ENSMGAP00000008607
ENSLOCP00000003025	ENSMGAP00000013505
ENSLOCP00000013336	ENSMGAP00000007599
ENSLOCP00000008635	ENSMGAP00000009440
ENSLOCP00000012073	ENSMGAP00000005091
ENSLOCP00000018477	ENSMGAP00000000867
ENSLOCP00000010296	ENSMGAP00000000835
ENSLOCP00000011431	ENSMGAP00000013927
ENSLOCP00000006145	ENSMGAP00000008832
ENSLOCP00000019890	ENSMGAP00000014350
ENSLOCP00000003343	ENSMGAP00000010572
ENSLOCP00000004961	ENSMGAP00000011062
ENSLOCP00000012361	ENSMGAP00000012625
ENSLOCP00000017515	ENSMGAP00000002554
ENSLOCP00000021520	ENSMGAP00000016425
ENSLOCP00000018736	ENSMGAP00000000197
ENSLOCP00000019008	ENSMGAP00000013610
ENSLOCP00000016162	ENSMGAP00000003074
ENSLOCP00000012000	ENSMGAP00000003392
ENSLOCP00000014482	ENSMGAP00000001289
ENSLOCP00000013133	ENSMGAP00000008121
ENSLOCP00000003077	ENSMGAP00000015622
ENSLOCP00000018741	ENSMGAP00000007955
ENSLOCP00000016984	ENSMGAP00000006195
ENSLOCP00000012703	ENSMGAP00000017468
ENSLOCP00000006211	ENSMGAP00000003060
ENSLOCP00000015163	ENSMGAP00000003452
ENSLOCP00000019036	ENSMGAP00000017929
ENSLOCP00000002866	ENSMGAP00000009595
ENSLOCP00000008338	ENSMGAP00000001773
ENSLOCP00000004541	ENSMGAP00000002310
ENSLOCP00000005061	ENSMGAP00000000888
ENSLOCP00000008900	ENSMGAP00000013572
ENSLOCP00000003975	ENSMGAP00000003488
ENSLOCP00000003197	ENSMGAP00000007183
ENSLOCP00000020412	ENSMGAP00000014029
ENSLOCP00000005146	ENSMGAP00000000392
ENSLOCP00000019136	ENSMGAP00000001912
ENSLOCP00000011723	ENSMGAP00000010037
ENSLOCP00000018356	ENSMGAP00000001260
ENSLOCP00000001102	ENSMGAP00000014015
ENSLOCP00000011666	ENSMGAP00000019145
ENSLOCP00000015765	ENSMGAP00000008344
ENSLOCP00000002215	ENSMGAP00000006188
ENSLOCP00000019614	ENSMGAP00000011727
ENSLOCP00000001764	ENSMGAP00000009619
ENSLOCP00000002449	ENSMGAP00000010862
ENSLOCP00000010074	ENSMGAP00000012095
ENSLOCP00000012820	ENSMGAP00000015255
ENSLOCP00000004869	ENSMGAP00000011094
ENSLOCP00000013311	ENSMGAP00000007567
ENSLOCP00000017806	ENSMGAP00000000861
ENSLOCP00000019282	ENSMGAP00000003810
ENSLOCP00000014512	ENSMGAP00000002680
ENSLOCP00000015167	ENSMGAP00000019519
ENSLOCP00000009287	ENSMGAP00000013676
ENSLOCP00000004908	ENSMGAP00000000283
ENSLOCP00000016544	ENSMGAP00000000674
ENSLOCP00000021904	ENSMGAP00000016516
ENSLOCP00000004488	ENSMGAP00000015459
ENSLOCP00000020024	ENSMGAP00000013010
ENSLOCP00000020859	ENSMGAP00000014751
ENSLOCP00000007832	ENSMGAP00000005293
ENSLOCP00000000434	ENSMGAP00000004116
ENSLOCP00000012948	ENSMGAP00000004317
ENSLOCP00000005193	ENSMGAP00000004090
ENSLOCP00000010194	ENSMGAP00000009202
ENSLOCP00000001695	ENSMGAP00000004514
ENSLOCP00000007926	ENSMGAP00000005969
ENSLOCP00000010024	ENSMGAP00000010632
ENSLOCP00000012287	ENSMGAP00000012707
ENSLOCP00000010787	ENSMGAP00000015299
ENSLOCP00000009015	ENSMGAP00000005441
ENSLOCP00000005707	ENSMGAP00000018918
ENSLOCP00000007270	ENSMGAP00000011035
ENSLOCP00000001138	ENSMGAP00000013212
ENSLOCP00000002985	ENSMGAP00000017429
ENSLOCP00000017723	ENSMGAP00000008753
ENSLOCP00000003444	ENSMGAP00000002665
ENSLOCP00000011930	ENSMGAP00000011845
ENSLOCP00000007261	ENSMGAP00000010828
ENSLOCP00000004135	ENSMGAP00000015525
ENSLOCP00000013207	ENSMGAP00000004508
ENSLOCP00000012976	ENSMGAP00000009525
ENSLOCP00000000415	ENSMGAP00000015997
ENSLOCP00000006812	ENSMGAP00000019160
ENSLOCP00000015890	ENSMGAP00000007985
ENSLOCP00000017296	ENSMGAP00000012338
ENSLOCP00000012293	ENSMGAP00000014358
ENSLOCP00000008921	ENSMGAP00000015594
ENSLOCP00000004566	ENSMGAP00000009855
ENSLOCP00000017647	ENSMGAP00000019458
ENSLOCP00000013027	ENSMGAP00000009218
ENSLOCP00000019246	ENSMGAP00000000083
ENSLOCP00000020958	ENSMGAP00000012341
ENSLOCP00000013329	ENSMGAP00000012890
ENSLOCP00000020020	ENSMGAP00000013856
ENSLOCP00000011815	ENSMGAP00000011772
ENSLOCP00000018621	ENSMGAP00000001185
ENSLOCP00000014743	ENSMGAP00000014563
ENSLOCP00000019986	ENSMGAP00000012904
ENSLOCP00000004722	ENSMGAP00000008183
ENSLOCP00000005776	ENSMGAP00000004140
ENSLOCP00000017744	ENSMGAP00000009610
ENSLOCP00000002141	ENSMGAP00000017498
ENSLOCP00000015029	ENSMGAP00000011410
ENSLOCP00000015111	ENSMGAP00000005727
ENSLOCP00000012558	ENSMGAP00000008671
ENSLOCP00000015214	ENSMGAP00000012304
ENSLOCP00000019071	ENSMGAP00000012838
ENSLOCP00000009450	ENSMGAP00000004990
ENSLOCP00000019228	ENSMGAP00000011253
ENSLOCP00000010744	ENSMGAP00000004893
ENSLOCP00000005744	ENSMGAP00000003628
ENSLOCP00000015918	ENSMGAP00000000303
ENSLOCP00000008853	ENSMGAP00000014982
ENSLOCP00000008221	ENSMGAP00000003341
ENSLOCP00000011415	ENSMGAP00000019073
ENSLOCP00000019579	ENSMGAP00000012500
ENSLOCP00000011235	ENSMGAP00000009822
ENSLOCP00000012400	ENSMGAP00000013486
ENSLOCP00000020366	ENSMGAP00000010619
ENSLOCP00000019222	ENSMGAP00000002622
ENSLOCP00000005304	ENSMGAP00000012469
ENSLOCP00000012990	ENSMGAP00000008837
ENSLOCP00000008430	ENSMGAP00000009264
ENSLOCP00000001418	ENSMGAP00000014077
ENSLOCP00000006386	ENSMGAP00000007297
ENSLOCP00000006552	ENSMGAP00000007414
ENSLOCP00000002795	ENSMGAP00000012606
ENSLOCP00000006989	ENSMGAP00000010978
ENSLOCP00000001720	ENSMGAP00000010960
ENSLOCP00000012908	ENSMGAP00000010965
ENSLOCP00000005284	ENSMGAP00000007771
ENSLOCP00000019998	ENSMGAP00000013779
ENSLOCP00000001526	ENSMGAP00000002655
ENSLOCP00000015545	ENSMGAP00000010226
ENSLOCP00000016467	ENSMGAP00000002848
ENSLOCP00000007719	ENSMGAP00000000873
ENSLOCP00000011559	ENSMGAP00000012375
ENSLOCP00000000905	ENSMGAP00000012358
ENSLOCP00000016752	ENSMGAP00000005421
ENSLOCP00000017033	ENSMGAP00000011934
ENSLOCP00000014189	ENSMGAP00000006861
ENSLOCP00000012706	ENSMGAP00000009110
ENSLOCP00000001293	ENSMGAP00000004865
ENSLOCP00000020578	ENSMGAP00000014821
ENSLOCP00000012140	ENSMGAP00000012982
ENSLOCP00000009819	ENSMGAP00000019009
ENSLOCP00000009711	ENSMGAP00000010774
ENSLOCP00000011771	ENSMGAP00000001904
ENSLOCP00000004489	ENSMGAP00000005077
ENSLOCP00000013077	ENSMGAP00000002231
ENSLOCP00000004508	ENSMGAP00000009641
ENSLOCP00000013069	ENSMGAP00000009352
ENSLOCP00000019832	ENSMGAP00000007365
ENSLOCP00000009838	ENSMGAP00000007675
ENSLOCP00000013341	ENSMGAP00000013343
ENSLOCP00000001575	ENSMGAP00000015676
ENSLOCP00000019355	ENSMGAP00000011392
ENSLOCP00000006607	ENSMGAP00000001551
ENSLOCP00000014941	ENSMGAP00000006177
ENSLOCP00000012302	ENSMGAP00000009833
ENSLOCP00000019627	ENSMGAP00000009242
ENSLOCP00000002090	ENSMGAP00000011415
ENSLOCP00000019443	ENSMGAP00000007446
ENSLOCP00000014617	ENSMGAP00000014532
ENSLOCP00000014027	ENSMGAP00000002658
ENSLOCP00000013123	ENSMGAP00000015341
ENSLOCP00000002971	ENSMGAP00000012682
ENSLOCP00000013438	ENSMGAP00000007837
ENSLOCP00000017026	ENSMGAP00000010013
ENSLOCP00000007886	ENSMGAP00000012243
ENSLOCP00000003110	ENSMGAP00000007750
ENSLOCP00000008462	ENSMGAP00000009802
ENSLOCP00000003587	ENSMGAP00000010530
ENSLOCP00000019971	ENSMGAP00000015588
ENSLOCP00000005132	ENSMGAP00000010238
ENSLOCP00000000129	ENSMGAP00000006048
ENSLOCP00000007165	ENSMGAP00000009006
ENSLOCP00000010403	ENSMGAP00000013736
ENSLOCP00000005492	ENSMGAP00000003099
ENSLOCP00000003143	ENSMGAP00000006995
ENSLOCP00000017530	ENSMGAP00000008871
ENSLOCP00000011058	ENSMGAP00000000037
ENSLOCP00000018227	ENSMGAP00000004509
ENSLOCP00000018983	ENSMGAP00000013714
ENSLOCP00000009701	ENSMGAP00000012259
ENSLOCP00000019366	ENSMGAP00000017938
ENSLOCP00000012323	ENSMGAP00000000997
ENSLOCP00000010206	ENSMGAP00000009055
ENSLOCP00000011350	ENSMGAP00000006472
ENSLOCP00000005165	ENSMGAP00000001186
ENSLOCP00000010451	ENSMGAP00000013723
ENSLOCP00000002062	ENSMGAP00000005705
ENSLOCP00000005657	ENSMGAP00000012478
ENSLOCP00000021334	ENSMGAP00000014088
ENSLOCP00000006771	ENSMGAP00000001315
ENSLOCP00000013623	ENSMGAP00000014799
ENSLOCP00000005307	ENSMGAP00000009757
ENSLOCP00000007240	ENSMGAP00000011250
ENSLOCP00000002617	ENSMGAP00000017821
ENSLOCP00000010367	ENSMGAP00000003457
ENSLOCP00000005491	ENSMGAP00000003493
ENSLOCP00000015756	ENSMGAP00000010197
ENSLOCP00000018367	ENSMGAP00000001738
ENSLOCP00000020507	ENSMGAP00000014258
ENSLOCP00000014486	ENSMGAP00000011093
ENSLOCP00000016551	ENSMGAP00000005471
ENSLOCP00000018689	ENSMGAP00000000903
ENSLOCP00000005062	ENSMGAP00000000633
ENSLOCP00000007478	ENSMGAP00000004085
ENSLOCP00000020015	ENSMGAP00000013853
ENSLOCP00000007755	ENSMGAP00000009568
ENSLOCP00000008105	ENSMGAP00000011456
ENSLOCP00000001794	ENSMGAP00000015420
ENSLOCP00000018487	ENSMGAP00000017659
ENSLOCP00000020023	ENSMGAP00000014543
ENSLOCP00000003149	ENSMGAP00000009481
ENSLOCP00000018889	ENSMGAP00000019061
ENSLOCP00000014646	ENSMGAP00000002409
ENSLOCP00000014965	ENSMGAP00000000838
ENSLOCP00000019623	ENSMGAP00000009320
ENSLOCP00000012262	ENSMGAP00000009865
ENSLOCP00000018979	ENSMGAP00000014365
ENSLOCP00000022461	ENSMGAP00000016491
ENSLOCP00000009670	ENSMGAP00000003093
ENSLOCP00000004300	ENSMGAP00000000259
ENSLOCP00000006023	ENSMGAP00000018802
ENSLOCP00000019855	ENSMGAP00000013462
ENSLOCP00000005897	ENSMGAP00000007128
ENSLOCP00000010432	ENSMGAP00000005454
ENSLOCP00000004476	ENSMGAP00000017115
ENSLOCP00000021088	ENSMGAP00000014533
ENSLOCP00000018466	ENSMGAP00000016753
ENSLOCP00000021910	ENSMGAP00000017006
ENSLOCP00000008791	ENSMGAP00000017533
ENSLOCP00000019231	ENSMGAP00000002473
ENSLOCP00000010954	ENSMGAP00000016965
ENSLOCP00000000345	ENSMGAP00000002661
ENSLOCP00000021901	ENSMGAP00000016470
ENSLOCP00000011678	ENSMGAP00000005797
ENSLOCP00000015751	ENSMGAP00000008356
ENSLOCP00000005875	ENSMGAP00000001844
ENSLOCP00000020295	ENSMGAP00000009921
ENSLOCP00000008533	ENSMGAP00000009324
ENSLOCP00000017077	ENSMGAP00000010154
ENSLOCP00000005770	ENSMGAP00000008398
ENSLOCP00000020358	ENSMGAP00000014330
ENSLOCP00000021222	ENSMGAP00000010879
ENSLOCP00000002206	ENSMGAP00000001926
ENSLOCP00000013191	ENSMGAP00000003247
ENSLOCP00000013002	ENSMGAP00000015683
ENSLOCP00000017305	ENSMGAP00000012305
ENSLOCP00000003599	ENSMGAP00000008138
ENSLOCP00000001818	ENSMGAP00000000579
ENSLOCP00000005278	ENSMGAP00000003431
ENSLOCP00000008274	ENSMGAP00000011965
ENSLOCP00000018599	ENSMGAP00000003244
ENSLOCP00000004275	ENSMGAP00000015537
ENSLOCP00000019974	ENSMGAP00000013741
ENSLOCP00000003448	ENSMGAP00000003101
ENSLOCP00000015492	ENSMGAP00000006824
ENSLOCP00000010298	ENSMGAP00000011342
ENSLOCP00000007403	ENSMGAP00000002814
ENSLOCP00000004680	ENSMGAP00000015265
ENSLOCP00000018783	ENSMGAP00000001699
ENSLOCP00000017568	ENSMGAP00000001659
ENSLOCP00000013656	ENSMGAP00000015075
ENSLOCP00000007625	ENSMGAP00000002293
ENSLOCP00000017375	ENSMGAP00000009785
ENSLOCP00000006634	ENSMGAP00000004748
ENSLOCP00000000426	ENSMGAP00000000011
ENSLOCP00000007411	ENSMGAP00000003002
ENSLOCP00000019428	ENSMGAP00000012912
ENSLOCP00000008883	ENSMGAP00000017932
ENSLOCP00000021061	ENSMGAP00000014669
ENSLOCP00000012579	ENSMGAP00000008719
ENSLOCP00000019225	ENSMGAP00000002544
ENSLOCP00000016280	ENSMGAP00000006750
ENSLOCP00000012850	ENSMGAP00000004159
ENSLOCP00000005747	ENSMGAP00000002682
ENSLOCP00000003827	ENSMGAP00000012971
ENSLOCP00000012806	ENSMGAP00000008701
ENSLOCP00000012881	ENSMGAP00000008673
ENSLOCP00000008393	ENSMGAP00000015296
ENSLOCP00000007479	ENSMGAP00000008629
ENSLOCP00000016181	ENSMGAP00000002957
ENSLOCP00000018710	ENSMGAP00000018615
ENSLOCP00000009846	ENSMGAP00000016993
ENSLOCP00000004493	ENSMGAP00000006922
ENSLOCP00000013177	ENSMGAP00000009640
ENSLOCP00000006816	ENSMGAP00000013549
ENSLOCP00000009182	ENSMGAP00000012417
ENSLOCP00000002538	ENSMGAP00000006353
ENSLOCP00000001174	ENSMGAP00000001245
ENSLOCP00000010487	ENSMGAP00000000020
ENSLOCP00000005764	ENSMGAP00000001641
ENSLOCP00000002505	ENSMGAP00000013964
ENSLOCP00000014587	ENSMGAP00000001953
ENSLOCP00000000026	ENSMGAP00000008643
ENSLOCP00000001439	ENSMGAP00000013976
ENSLOCP00000014944	ENSMGAP00000003882
ENSLOCP00000018359	ENSMGAP00000001229
ENSLOCP00000015529	ENSMGAP00000010606
ENSLOCP00000011522	ENSMGAP00000013027
ENSLOCP00000001685	ENSMGAP00000010762
ENSLOCP00000002767	ENSMGAP00000003521
ENSLOCP00000012439	ENSMGAP00000012557
ENSLOCP00000014927	ENSMGAP00000004776
ENSLOCP00000002824	ENSMGAP00000000870
ENSLOCP00000016948	ENSMGAP00000007688
ENSLOCP00000015618	ENSMGAP00000002556
ENSLOCP00000019400	ENSMGAP00000011888
ENSLOCP00000016036	ENSMGAP00000010755
ENSLOCP00000012722	ENSMGAP00000009091
ENSLOCP00000007311	ENSMGAP00000016251
ENSLOCP00000014968	ENSMGAP00000003916
ENSLOCP00000018768	ENSMGAP00000002734
ENSLOCP00000004652	ENSMGAP00000006873
ENSLOCP00000007368	ENSMGAP00000004381
ENSLOCP00000011664	ENSMGAP00000012622
ENSLOCP00000002033	ENSMGAP00000002326
ENSLOCP00000004675	ENSMGAP00000010155
ENSLOCP00000008004	ENSMGAP00000012316
ENSLOCP00000017807	ENSMGAP00000006903
ENSLOCP00000007843	ENSMGAP00000003134
ENSLOCP00000001085	ENSMGAP00000002122
ENSLOCP00000008187	ENSMGAP00000008584
ENSLOCP00000013704	ENSMGAP00000006259
ENSLOCP00000012506	ENSMGAP00000001004
ENSLOCP00000006906	ENSMGAP00000002645
ENSLOCP00000009732	ENSMGAP00000010799
ENSLOCP00000020119	ENSMGAP00000011572
ENSLOCP00000013138	ENSMGAP00000001756
ENSLOCP00000002524	ENSMGAP00000007306
ENSLOCP00000004941	ENSMGAP00000016020
ENSLOCP00000005592	ENSMGAP00000000828
ENSLOCP00000021197	ENSMGAP00000014208
ENSLOCP00000020619	ENSMGAP00000014722
ENSLOCP00000002996	ENSMGAP00000010500
ENSLOCP00000005953	ENSMGAP00000017846
ENSLOCP00000006462	ENSMGAP00000006709
ENSLOCP00000006910	ENSMGAP00000011374
ENSLOCP00000004423	ENSMGAP00000001027
ENSLOCP00000012258	ENSMGAP00000015578
ENSLOCP00000010198	ENSMGAP00000006728
ENSLOCP00000002343	ENSMGAP00000001112
ENSLOCP00000010821	ENSMGAP00000005616
ENSLOCP00000008742	ENSMGAP00000010582
ENSLOCP00000004223	ENSMGAP00000007328
ENSLOCP00000001376	ENSMGAP00000010877
ENSLOCP00000021340	ENSMGAP00000000251
ENSLOCP00000008690	ENSMGAP00000001694
ENSLOCP00000015114	ENSMGAP00000019190
ENSLOCP00000009610	ENSMGAP00000003138
ENSLOCP00000004062	ENSMGAP00000009459
ENSLOCP00000000897	ENSMGAP00000009794
ENSLOCP00000012042	ENSMGAP00000015740
ENSLOCP00000018767	ENSMGAP00000007757
ENSLOCP00000013748	ENSMGAP00000014053
ENSLOCP00000013708	ENSMGAP00000015288
ENSLOCP00000015139	ENSMGAP00000004237
ENSLOCP00000018993	ENSMGAP00000001837
ENSLOCP00000011531	ENSMGAP00000011457
ENSLOCP00000007891	ENSMGAP00000010631
ENSLOCP00000012893	ENSMGAP00000008667
ENSLOCP00000001991	ENSMGAP00000018907
ENSLOCP00000016326	ENSMGAP00000007710
ENSLOCP00000017936	ENSMGAP00000007408
ENSLOCP00000012621	ENSMGAP00000013579
ENSLOCP00000016642	ENSMGAP00000004320
ENSLOCP00000019459	ENSMGAP00000008440
ENSLOCP00000014502	ENSMGAP00000014471
ENSLOCP00000019600	ENSMGAP00000017662
ENSLOCP00000007197	ENSMGAP00000002939
ENSLOCP00000020398	ENSMGAP00000014005
ENSLOCP00000009033	ENSMGAP00000008156
ENSLOCP00000003686	ENSMGAP00000013042
ENSLOCP00000007012	ENSMGAP00000005429
ENSLOCP00000007195	ENSMGAP00000012662
ENSLOCP00000002960	ENSMGAP00000012660
ENSLOCP00000017397	ENSMGAP00000013858
ENSLOCP00000019918	ENSMGAP00000003252
ENSLOCP00000010068	ENSMGAP00000009577
ENSLOCP00000008264	ENSMGAP00000015395
ENSLOCP00000017196	ENSMGAP00000004837
ENSLOCP00000020336	ENSMGAP00000013465
ENSLOCP00000017289	ENSMGAP00000010825
ENSLOCP00000007535	ENSMGAP00000002555
ENSLOCP00000015142	ENSMGAP00000019015
ENSLOCP00000012510	ENSMGAP00000008614
ENSLOCP00000018742	ENSMGAP00000008612
ENSLOCP00000009050	ENSMGAP00000012442
ENSLOCP00000015396	ENSMGAP00000003096
ENSLOCP00000015678	ENSMGAP00000007662
ENSLOCP00000013457	ENSMGAP00000013818
ENSLOCP00000011701	ENSMGAP00000010057
ENSLOCP00000019450	ENSMGAP00000008901
ENSLOCP00000001638	ENSMGAP00000015434
ENSLOCP00000005312	ENSMGAP00000000786
ENSLOCP00000011689	ENSMGAP00000012634
ENSLOCP00000009365	ENSMGAP00000017507
ENSLOCP00000008931	ENSMGAP00000013682
ENSLOCP00000000350	ENSMGAP00000013502
ENSLOCP00000020122	ENSMGAP00000011574
ENSLOCP00000018702	ENSMGAP00000000951
ENSLOCP00000007667	ENSMGAP00000010063
ENSLOCP00000003757	ENSMGAP00000008930
ENSLOCP00000016502	ENSMGAP00000018912
ENSLOCP00000007288	ENSMGAP00000005737
ENSLOCP00000009894	ENSMGAP00000006786
ENSLOCP00000016250	ENSMGAP00000007251
ENSLOCP00000006977	ENSMGAP00000002729
ENSLOCP00000014410	ENSMGAP00000014498
ENSLOCP00000009297	ENSMGAP00000002852
ENSLOCP00000005937	ENSMGAP00000003742
ENSLOCP00000004321	ENSMGAP00000009937
ENSLOCP00000012478	ENSMGAP00000011254
ENSLOCP00000006559	ENSMGAP00000011462
ENSLOCP00000011739	ENSMGAP00000003699
ENSLOCP00000018852	ENSMGAP00000003102
ENSLOCP00000002689	ENSMGAP00000017717
ENSLOCP00000011238	ENSMGAP00000013271
ENSLOCP00000020279	ENSMGAP00000009204
ENSLOCP00000011676	ENSMGAP00000010078
ENSLOCP00000008323	ENSMGAP00000012206
ENSLOCP00000007102	ENSMGAP00000009040
ENSLOCP00000015164	ENSMGAP00000013128
ENSLOCP00000021950	ENSMGAP00000014254
ENSLOCP00000007229	ENSMGAP00000008375
ENSLOCP00000003412	ENSMGAP00000010241
ENSLOCP00000016068	ENSMGAP00000006431
ENSLOCP00000021360	ENSMGAP00000014030
ENSLOCP00000005619	ENSMGAP00000012167
ENSLOCP00000001957	ENSMGAP00000007922
ENSLOCP00000020071	ENSMGAP00000011334
ENSLOCP00000006901	ENSMGAP00000005338
ENSLOCP00000004743	ENSMGAP00000008281
ENSLOCP00000002913	ENSMGAP00000009584
ENSLOCP00000022019	ENSMGAP00000016919
ENSLOCP00000011873	ENSMGAP00000013073
ENSLOCP00000017581	ENSMGAP00000000245
ENSLOCP00000008284	ENSMGAP00000006625
ENSLOCP00000019451	ENSMGAP00000007389
ENSLOCP00000000951	ENSMGAP00000009709
ENSLOCP00000020086	ENSMGAP00000011471
ENSLOCP00000011944	ENSMGAP00000001058
ENSLOCP00000002602	ENSMGAP00000008538
ENSLOCP00000011974	ENSMGAP00000001333
ENSLOCP00000021254	ENSMGAP00000014853
ENSLOCP00000006233	ENSMGAP00000017217
ENSLOCP00000004049	ENSMGAP00000012730
ENSLOCP00000009317	ENSMGAP00000017223
ENSLOCP00000015168	ENSMGAP00000005368
ENSLOCP00000012103	ENSMGAP00000000994
ENSLOCP00000021356	ENSMGAP00000014034
ENSLOCP00000012428	ENSMGAP00000018057
ENSLOCP00000008512	ENSMGAP00000010074
ENSLOCP00000003447	ENSMGAP00000008394
ENSLOCP00000007330	ENSMGAP00000004358
ENSLOCP00000020636	ENSMGAP00000009941
ENSLOCP00000001383	ENSMGAP00000013901
ENSLOCP00000015270	ENSMGAP00000007019
ENSLOCP00000012876	ENSMGAP00000002353
ENSLOCP00000005023	ENSMGAP00000011927
ENSLOCP00000021097	ENSMGAP00000010690
ENSLOCP00000009061	ENSMGAP00000016128
ENSLOCP00000018042	ENSMGAP00000000239
ENSLOCP00000001924	ENSMGAP00000011507
ENSLOCP00000020253	ENSMGAP00000011230
ENSLOCP00000013056	ENSMGAP00000013520
ENSLOCP00000004116	ENSMGAP00000009799
ENSLOCP00000008639	ENSMGAP00000010671
ENSLOCP00000012993	ENSMGAP00000015200
ENSLOCP00000019060	ENSMGAP00000006747
ENSLOCP00000013725	ENSMGAP00000000104
ENSLOCP00000016838	ENSMGAP00000008164
ENSLOCP00000011173	ENSMGAP00000005237
ENSLOCP00000015087	ENSMGAP00000007989
ENSLOCP00000007929	ENSMGAP00000002438
ENSLOCP00000005303	ENSMGAP00000007700
ENSLOCP00000005149	ENSMGAP00000019223
ENSLOCP00000005091	ENSMGAP00000004393
ENSLOCP00000008469	ENSMGAP00000003639
ENSLOCP00000011861	ENSMGAP00000002919
ENSLOCP00000002533	ENSMGAP00000015478
ENSLOCP00000020351	ENSMGAP00000014835
ENSLOCP00000020375	ENSMGAP00000010334
ENSLOCP00000019960	ENSMGAP00000014640
ENSLOCP00000016824	ENSMGAP00000006766
ENSLOCP00000009952	ENSMGAP00000005055
ENSLOCP00000017178	ENSMGAP00000012137
ENSLOCP00000013694	ENSMGAP00000010180
ENSLOCP00000001161	ENSMGAP00000013213
ENSLOCP00000009703	ENSMGAP00000010111
ENSLOCP00000015354	ENSMGAP00000005619
ENSLOCP00000022333	ENSMGAP00000016270
ENSLOCP00000009571	ENSMGAP00000001760
ENSLOCP00000001195	ENSMGAP00000009529
ENSLOCP00000007415	ENSMGAP00000018704
ENSLOCP00000021085	ENSMGAP00000014540
ENSLOCP00000013920	ENSMGAP00000000739
ENSLOCP00000019529	ENSMGAP00000017986
ENSLOCP00000007504	ENSMGAP00000005779
ENSLOCP00000000961	ENSMGAP00000014295
ENSLOCP00000021352	ENSMGAP00000018188
ENSLOCP00000006318	ENSMGAP00000000140
ENSLOCP00000006082	ENSMGAP00000006172
ENSLOCP00000006002	ENSMGAP00000011644
ENSLOCP00000021692	ENSMGAP00000016548
ENSLOCP00000016311	ENSMGAP00000017982
ENSLOCP00000020846	ENSMGAP00000011824
ENSLOCP00000011857	ENSMGAP00000012195
ENSLOCP00000006151	ENSMGAP00000005450
ENSLOCP00000000919	ENSMGAP00000012070
ENSLOCP00000011317	ENSMGAP00000013253
ENSLOCP00000022440	ENSMGAP00000016807
ENSLOCP00000012660	ENSMGAP00000009066
ENSLOCP00000009230	ENSMGAP00000006876
ENSLOCP00000016180	ENSMGAP00000002071
ENSLOCP00000014539	ENSMGAP00000002737
ENSLOCP00000000540	ENSMGAP00000008642
ENSLOCP00000004563	ENSMGAP00000015526
ENSLOCP00000020393	ENSMGAP00000015121
ENSLOCP00000002598	ENSMGAP00000009167
ENSLOCP00000015174	ENSMGAP00000001023
ENSLOCP00000009326	ENSMGAP00000015564
ENSLOCP00000010362	ENSMGAP00000000643
ENSLOCP00000007291	ENSMGAP00000005734
ENSLOCP00000014355	ENSMGAP00000006178
ENSLOCP00000008872	ENSMGAP00000015351
ENSLOCP00000001728	ENSMGAP00000004467
ENSLOCP00000000326	ENSMGAP00000007008
ENSLOCP00000019265	ENSMGAP00000003081
ENSLOCP00000017566	ENSMGAP00000019634
ENSLOCP00000018440	ENSMGAP00000000032
ENSLOCP00000008782	ENSMGAP00000007508
ENSLOCP00000001716	ENSMGAP00000006897
ENSLOCP00000011931	ENSMGAP00000002725
ENSLOCP00000001677	ENSMGAP00000008477
ENSLOCP00000001866	ENSMGAP00000009823
ENSLOCP00000008784	ENSMGAP00000005864
ENSLOCP00000001913	ENSMGAP00000019178
ENSLOCP00000011416	ENSMGAP00000001470
ENSLOCP00000016491	ENSMGAP00000003698
ENSLOCP00000006665	ENSMGAP00000006487
ENSLOCP00000014284	ENSMGAP00000010945
ENSLOCP00000009461	ENSMGAP00000006088
ENSLOCP00000015210	ENSMGAP00000002054
ENSLOCP00000015218	ENSMGAP00000002014
ENSLOCP00000007388	ENSMGAP00000011231
ENSLOCP00000007597	ENSMGAP00000009796
ENSLOCP00000006576	ENSMGAP00000015802
ENSLOCP00000002353	ENSMGAP00000003889
ENSLOCP00000004327	ENSMGAP00000012100
ENSLOCP00000004189	ENSMGAP00000007532
ENSLOCP00000015581	ENSMGAP00000005822
ENSLOCP00000007560	ENSMGAP00000001008
ENSLOCP00000016625	ENSMGAP00000018565
ENSLOCP00000004732	ENSMGAP00000000866
ENSLOCP00000010462	ENSMGAP00000015271
ENSLOCP00000002838	ENSMGAP00000006269
ENSLOCP00000008705	ENSMGAP00000016150
ENSLOCP00000005850	ENSMGAP00000015806
ENSLOCP00000016350	ENSMGAP00000005467
ENSLOCP00000012112	ENSMGAP00000018956
ENSLOCP00000008739	ENSMGAP00000009570
ENSLOCP00000006421	ENSMGAP00000005050
ENSLOCP00000006580	ENSMGAP00000017700
ENSLOCP00000018624	ENSMGAP00000014526
ENSLOCP00000012190	ENSMGAP00000002364
ENSLOCP00000013987	ENSMGAP00000010602
ENSLOCP00000016999	ENSMGAP00000006180
ENSLOCP00000009137	ENSMGAP00000000387
ENSLOCP00000014129	ENSMGAP00000012958
ENSLOCP00000014931	ENSMGAP00000001649
ENSLOCP00000015917	ENSMGAP00000006276
ENSLOCP00000010552	ENSMGAP00000001111
ENSLOCP00000014081	ENSMGAP00000013186
ENSLOCP00000021429	ENSMGAP00000016301
ENSLOCP00000021090	ENSMGAP00000016980
ENSLOCP00000022026	ENSMGAP00000016615
ENSLOCP00000012280	ENSMGAP00000005875
ENSLOCP00000018659	ENSMGAP00000013589
ENSLOCP00000005298	ENSMGAP00000000755
ENSLOCP00000013893	ENSMGAP00000011783
ENSLOCP00000014241	ENSMGAP00000006685
ENSLOCP00000018978	ENSMGAP00000006819
ENSLOCP00000019891	ENSMGAP00000007002
ENSLOCP00000015980	ENSMGAP00000011638
ENSLOCP00000013432	ENSMGAP00000010447
ENSLOCP00000005097	ENSMGAP00000002169
ENSLOCP00000012580	ENSMGAP00000000891
ENSLOCP00000006953	ENSMGAP00000011022
ENSLOCP00000003565	ENSMGAP00000001218
ENSLOCP00000003318	ENSMGAP00000015140
ENSLOCP00000021144	ENSMGAP00000014643
ENSLOCP00000010429	ENSMGAP00000007805
ENSLOCP00000022197	ENSMGAP00000012832
ENSLOCP00000018686	ENSMGAP00000013825
ENSLOCP00000007069	ENSMGAP00000016158
ENSLOCP00000001710	ENSMGAP00000000288
ENSLOCP00000012600	ENSMGAP00000008771
ENSLOCP00000012292	ENSMGAP00000015574
ENSLOCP00000016783	ENSMGAP00000007086
ENSLOCP00000002721	ENSMGAP00000001898
ENSLOCP00000019996	ENSMGAP00000011052
ENSLOCP00000003106	ENSMGAP00000004976
ENSLOCP00000014995	ENSMGAP00000012968
ENSLOCP00000005102	ENSMGAP00000005936
ENSLOCP00000009686	ENSMGAP00000018182
ENSLOCP00000001440	ENSMGAP00000006999
ENSLOCP00000015017	ENSMGAP00000002903
ENSLOCP00000014924	ENSMGAP00000009699
ENSLOCP00000008774	ENSMGAP00000001332
ENSLOCP00000014791	ENSMGAP00000003291
ENSLOCP00000014651	ENSMGAP00000011162
ENSLOCP00000008744	ENSMGAP00000019437
ENSLOCP00000004775	ENSMGAP00000004312
ENSLOCP00000004912	ENSMGAP00000011971
ENSLOCP00000019570	ENSMGAP00000014971
ENSLOCP00000006513	ENSMGAP00000011468
ENSLOCP00000012804	ENSMGAP00000014504
ENSLOCP00000004513	ENSMGAP00000006021
ENSLOCP00000014622	ENSMGAP00000002799
ENSLOCP00000018521	ENSMGAP00000013655
ENSLOCP00000016935	ENSMGAP00000007739
ENSLOCP00000003354	ENSMGAP00000008567
ENSLOCP00000006590	ENSMGAP00000005610
ENSLOCP00000013208	ENSMGAP00000005614
ENSLOCP00000007383	ENSMGAP00000007284
ENSLOCP00000015516	ENSMGAP00000004624
ENSLOCP00000015556	ENSMGAP00000010114
ENSLOCP00000005158	ENSMGAP00000008591
ENSLOCP00000008254	ENSMGAP00000011069
ENSLOCP00000000642	ENSMGAP00000005811
ENSLOCP00000012380	ENSMGAP00000015597
ENSLOCP00000015944	ENSMGAP00000007875
ENSLOCP00000009691	ENSMGAP00000000282
ENSLOCP00000018038	ENSMGAP00000000200
ENSLOCP00000021343	ENSMGAP00000014075
ENSLOCP00000011711	ENSMGAP00000001819
ENSLOCP00000015118	ENSMGAP00000005758
ENSLOCP00000010911	ENSMGAP00000011975
ENSLOCP00000020687	ENSMGAP00000014889
ENSLOCP00000018481	ENSMGAP00000004779
ENSLOCP00000005614	ENSMGAP00000009769
ENSLOCP00000014986	ENSMGAP00000010997
ENSLOCP00000005829	ENSMGAP00000007973
ENSLOCP00000005394	ENSMGAP00000017322
ENSLOCP00000007087	ENSMGAP00000003038
ENSLOCP00000000498	ENSMGAP00000005853
ENSLOCP00000017221	ENSMGAP00000004944
ENSLOCP00000020871	ENSMGAP00000003087
ENSLOCP00000002017	ENSMGAP00000016033
ENSLOCP00000017200	ENSMGAP00000012156
ENSLOCP00000012161	ENSMGAP00000015583
ENSLOCP00000015840	ENSMGAP00000009359
ENSLOCP00000001858	ENSMGAP00000003720
ENSLOCP00000019334	ENSMGAP00000004557
ENSLOCP00000009595	ENSMGAP00000015488
ENSLOCP00000018814	ENSMGAP00000004036
ENSLOCP00000002053	ENSMGAP00000015173
ENSLOCP00000015241	ENSMGAP00000011165
ENSLOCP00000018848	ENSMGAP00000002754
ENSLOCP00000015507	ENSMGAP00000004483
ENSLOCP00000013534	ENSMGAP00000011939
ENSLOCP00000018148	ENSMGAP00000004030
ENSLOCP00000013277	ENSMGAP00000016047
ENSLOCP00000001226	ENSMGAP00000004032
ENSLOCP00000004742	ENSMGAP00000008993
ENSLOCP00000001048	ENSMGAP00000006749
ENSLOCP00000014026	ENSMGAP00000011903
ENSLOCP00000016021	ENSMGAP00000011566
ENSLOCP00000012499	ENSMGAP00000018193
ENSLOCP00000020600	ENSMGAP00000018530
ENSLOCP00000013635	ENSMGAP00000009932
ENSLOCP00000001128	ENSMGAP00000007277
ENSLOCP00000006646	ENSMGAP00000009267
ENSLOCP00000008048	ENSMGAP00000014360
ENSLOCP00000006680	ENSMGAP00000009285
ENSLOCP00000004797	ENSMGAP00000017325
ENSLOCP00000010757	ENSMGAP00000017049
ENSLOCP00000016407	ENSMGAP00000017064
ENSLOCP00000009355	ENSMGAP00000014980
ENSLOCP00000001294	ENSMGAP00000008096
ENSLOCP00000004307	ENSMGAP00000019648
ENSLOCP00000001946	ENSMGAP00000013120
ENSLOCP00000005364	ENSMGAP00000000880
ENSLOCP00000018421	ENSMGAP00000005114
ENSLOCP00000012394	ENSMGAP00000015495
ENSLOCP00000009385	ENSMGAP00000005993
ENSLOCP00000003957	ENSMGAP00000002863
ENSLOCP00000014610	ENSMGAP00000011146
ENSLOCP00000016620	ENSMGAP00000007150
ENSLOCP00000021285	ENSMGAP00000014781
ENSLOCP00000006312	ENSMGAP00000006634
ENSLOCP00000007097	ENSMGAP00000011306
ENSLOCP00000005246	ENSMGAP00000006228
ENSLOCP00000006314	ENSMGAP00000008782
ENSLOCP00000018542	ENSMGAP00000002764
ENSLOCP00000004312	ENSMGAP00000019156
ENSLOCP00000002395	ENSMGAP00000018310
ENSLOCP00000006166	ENSMGAP00000006429
ENSLOCP00000019794	ENSMGAP00000004693
ENSLOCP00000015390	ENSMGAP00000007501
ENSLOCP00000014209	ENSMGAP00000010327
ENSLOCP00000014074	ENSMGAP00000011955
ENSLOCP00000018579	ENSMGAP00000001645
ENSLOCP00000014940	ENSMGAP00000014601
ENSLOCP00000011939	ENSMGAP00000002252
ENSLOCP00000020249	ENSMGAP00000011247
ENSLOCP00000014690	ENSMGAP00000012608
ENSLOCP00000009564	ENSMGAP00000009244
ENSLOCP00000013439	ENSMGAP00000008916
ENSLOCP00000010880	ENSMGAP00000019006
ENSLOCP00000020092	ENSMGAP00000005580
ENSLOCP00000010906	ENSMGAP00000017324
ENSLOCP00000015127	ENSMGAP00000011333
ENSLOCP00000019257	ENSMGAP00000009109
ENSLOCP00000019424	ENSMGAP00000012788
ENSLOCP00000018657	ENSMGAP00000001676
ENSLOCP00000006052	ENSMGAP00000005133
ENSLOCP00000015684	ENSMGAP00000008770
ENSLOCP00000014045	ENSMGAP00000012548
ENSLOCP00000011994	ENSMGAP00000001526
ENSLOCP00000002555	ENSMGAP00000017432
ENSLOCP00000008498	ENSMGAP00000015110
ENSLOCP00000019471	ENSMGAP00000015088
ENSLOCP00000003232	ENSMGAP00000001553
ENSLOCP00000016288	ENSMGAP00000001295
ENSLOCP00000006752	ENSMGAP00000017467
ENSLOCP00000014493	ENSMGAP00000011518
ENSLOCP00000006776	ENSMGAP00000001684
ENSLOCP00000011554	ENSMGAP00000013118
ENSLOCP00000004686	ENSMGAP00000010106
ENSLOCP00000002982	ENSMGAP00000003605
ENSLOCP00000002435	ENSMGAP00000007224
ENSLOCP00000002142	ENSMGAP00000002349
ENSLOCP00000004486	ENSMGAP00000009788
ENSLOCP00000020865	ENSMGAP00000014126
ENSLOCP00000006073	ENSMGAP00000007741
ENSLOCP00000011392	ENSMGAP00000000493
ENSLOCP00000005780	ENSMGAP00000002432
ENSLOCP00000013444	ENSMGAP00000009911
ENSLOCP00000004245	ENSMGAP00000006555
ENSLOCP00000009818	ENSMGAP00000014977
ENSLOCP00000002410	ENSMGAP00000005506
ENSLOCP00000020353	ENSMGAP00000016907
ENSLOCP00000001422	ENSMGAP00000014150
ENSLOCP00000002766	ENSMGAP00000004687
ENSLOCP00000008981	ENSMGAP00000015558
ENSLOCP00000021105	ENSMGAP00000014521
ENSLOCP00000013852	ENSMGAP00000003789
ENSLOCP00000016630	ENSMGAP00000007158
ENSLOCP00000016613	ENSMGAP00000004040
ENSLOCP00000021077	ENSMGAP00000013997
ENSLOCP00000006720	ENSMGAP00000000161
ENSLOCP00000013580	ENSMGAP00000000268
ENSLOCP00000015574	ENSMGAP00000005942
ENSLOCP00000011356	ENSMGAP00000014046
ENSLOCP00000018581	ENSMGAP00000001478
ENSLOCP00000020012	ENSMGAP00000017942
ENSLOCP00000018060	ENSMGAP00000000348
ENSLOCP00000004617	ENSMGAP00000011594
ENSLOCP00000020918	ENSMGAP00000014463
ENSLOCP00000005197	ENSMGAP00000000706
ENSLOCP00000020514	ENSMGAP00000014247
ENSLOCP00000009204	ENSMGAP00000016118
ENSLOCP00000018363	ENSMGAP00000007806
ENSLOCP00000007825	ENSMGAP00000001371
ENSLOCP00000014420	ENSMGAP00000006229
ENSLOCP00000017138	ENSMGAP00000012089
ENSLOCP00000010866	ENSMGAP00000007409
ENSLOCP00000013813	ENSMGAP00000005193
ENSLOCP00000008268	ENSMGAP00000012418
ENSLOCP00000006833	ENSMGAP00000006043
ENSLOCP00000014521	ENSMGAP00000002788
ENSLOCP00000013780	ENSMGAP00000005679
ENSLOCP00000011952	ENSMGAP00000007921
ENSLOCP00000003536	ENSMGAP00000011074
ENSLOCP00000002462	ENSMGAP00000012215
ENSLOCP00000010352	ENSMGAP00000015964
ENSLOCP00000010399	ENSMGAP00000000945
ENSLOCP00000010461	ENSMGAP00000019524
ENSLOCP00000004103	ENSMGAP00000007480
ENSLOCP00000016785	ENSMGAP00000002213
ENSLOCP00000012901	ENSMGAP00000015905
ENSLOCP00000015046	ENSMGAP00000018914
ENSLOCP00000006063	ENSMGAP00000008744
ENSLOCP00000004934	ENSMGAP00000004432
ENSLOCP00000003268	ENSMGAP00000009258
ENSLOCP00000010961	ENSMGAP00000003211
ENSLOCP00000006952	ENSMGAP00000016180
ENSLOCP00000017973	ENSMGAP00000007120
ENSLOCP00000009824	ENSMGAP00000010278
ENSLOCP00000002054	ENSMGAP00000003814
ENSLOCP00000012553	ENSMGAP00000005459
ENSLOCP00000013557	ENSMGAP00000007194
ENSLOCP00000015946	ENSMGAP00000012839
ENSLOCP00000015732	ENSMGAP00000014222
ENSLOCP00000018931	ENSMGAP00000012053
ENSLOCP00000003184	ENSMGAP00000006755
ENSLOCP00000007073	ENSMGAP00000009600
ENSLOCP00000013157	ENSMGAP00000015342
ENSLOCP00000005891	ENSMGAP00000000979
ENSLOCP00000004021	ENSMGAP00000000551
ENSLOCP00000021346	ENSMGAP00000014052
ENSLOCP00000008192	ENSMGAP00000002420
ENSLOCP00000014152	ENSMGAP00000002457
ENSLOCP00000002091	ENSMGAP00000002412
ENSLOCP00000013821	ENSMGAP00000003850
ENSLOCP00000006865	ENSMGAP00000005722
ENSLOCP00000006282	ENSMGAP00000018362
ENSLOCP00000016647	ENSMGAP00000002112
ENSLOCP00000014265	ENSMGAP00000010915
ENSLOCP00000001088	ENSMGAP00000016228
ENSLOCP00000007972	ENSMGAP00000016196
ENSLOCP00000012659	ENSMGAP00000015935
ENSLOCP00000019836	ENSMGAP00000007312
ENSLOCP00000002490	ENSMGAP00000003982
ENSLOCP00000020010	ENSMGAP00000013845
ENSLOCP00000010775	ENSMGAP00000016504
ENSLOCP00000015109	ENSMGAP00000005567
ENSLOCP00000008065	ENSMGAP00000008834
ENSLOCP00000017193	ENSMGAP00000004818
ENSLOCP00000020327	ENSMGAP00000013477
ENSLOCP00000019204	ENSMGAP00000009220
ENSLOCP00000014670	ENSMGAP00000000475
ENSLOCP00000007720	ENSMGAP00000007055
ENSLOCP00000017719	ENSMGAP00000009349
ENSLOCP00000013469	ENSMGAP00000006497
ENSLOCP00000015453	ENSMGAP00000011210
ENSLOCP00000015435	ENSMGAP00000006603
ENSLOCP00000000119	ENSMGAP00000006926
ENSLOCP00000021274	ENSMGAP00000005400
ENSLOCP00000011203	ENSMGAP00000001402
ENSLOCP00000014097	ENSMGAP00000005212
ENSLOCP00000018793	ENSMGAP00000013551
ENSLOCP00000018047	ENSMGAP00000011577
ENSLOCP00000000996	ENSMGAP00000007582
ENSLOCP00000008415	ENSMGAP00000012496
ENSLOCP00000013613	ENSMGAP00000004843
ENSLOCP00000012528	ENSMGAP00000008658
ENSLOCP00000013203	ENSMGAP00000017712
ENSLOCP00000022463	ENSMGAP00000006112
ENSLOCP00000014382	ENSMGAP00000001623
ENSLOCP00000016275	ENSMGAP00000003413
ENSLOCP00000020250	ENSMGAP00000011238
ENSLOCP00000001476	ENSMGAP00000013319
ENSLOCP00000016439	ENSMGAP00000010125
ENSLOCP00000014508	ENSMGAP00000013261
ENSLOCP00000004843	ENSMGAP00000017387
ENSLOCP00000020210	ENSMGAP00000013600
ENSLOCP00000018032	ENSMGAP00000000183
ENSLOCP00000001966	ENSMGAP00000016032
ENSLOCP00000019881	ENSMGAP00000001342
ENSLOCP00000007611	ENSMGAP00000002152
ENSLOCP00000008548	ENSMGAP00000004099
ENSLOCP00000010811	ENSMGAP00000007270
ENSLOCP00000004796	ENSMGAP00000015442
ENSLOCP00000021114	ENSMGAP00000013941
ENSLOCP00000008320	ENSMGAP00000018453
ENSLOCP00000001519	ENSMGAP00000009711
ENSLOCP00000012127	ENSMGAP00000010028
ENSLOCP00000004285	ENSMGAP00000005094
ENSLOCP00000015645	ENSMGAP00000002629
ENSLOCP00000020466	ENSMGAP00000011659
ENSLOCP00000012680	ENSMGAP00000012353
ENSLOCP00000021861	ENSMGAP00000016358
ENSLOCP00000013769	ENSMGAP00000014449
ENSLOCP00000019778	ENSMGAP00000004587
ENSLOCP00000001896	ENSMGAP00000013142
ENSLOCP00000005698	ENSMGAP00000017419
ENSLOCP00000013022	ENSMGAP00000015682
ENSLOCP00000018225	ENSMGAP00000015681
ENSLOCP00000017251	ENSMGAP00000012213
ENSLOCP00000012008	ENSMGAP00000005786
ENSLOCP00000003166	ENSMGAP00000013416
ENSLOCP00000016220	ENSMGAP00000002837
ENSLOCP00000007447	ENSMGAP00000003265
ENSLOCP00000010214	ENSMGAP00000000775
ENSLOCP00000020386	ENSMGAP00000015116
ENSLOCP00000015394	ENSMGAP00000010765
ENSLOCP00000003200	ENSMGAP00000008918
ENSLOCP00000007566	ENSMGAP00000002093
ENSLOCP00000008944	ENSMGAP00000000511
ENSLOCP00000008720	ENSMGAP00000004442
ENSLOCP00000010825	ENSMGAP00000015916
ENSLOCP00000013066	ENSMGAP00000003712
ENSLOCP00000019452	ENSMGAP00000019530
ENSLOCP00000017482	ENSMGAP00000012539
ENSLOCP00000002244	ENSMGAP00000005435
ENSLOCP00000018826	ENSMGAP00000003936
ENSLOCP00000002700	ENSMGAP00000009215
ENSLOCP00000005772	ENSMGAP00000007916
ENSLOCP00000000144	ENSMGAP00000006945
ENSLOCP00000016664	ENSMGAP00000010629
ENSLOCP00000004055	ENSMGAP00000019699
ENSLOCP00000013687	ENSMGAP00000004549
ENSLOCP00000017492	ENSMGAP00000017863
ENSLOCP00000000942	ENSMGAP00000003563
ENSLOCP00000002058	ENSMGAP00000005606
ENSLOCP00000013578	ENSMGAP00000013543
ENSLOCP00000019728	ENSMGAP00000008204
ENSLOCP00000019243	ENSMGAP00000011335
ENSLOCP00000008230	ENSMGAP00000003898
ENSLOCP00000002359	ENSMGAP00000001129
ENSLOCP00000019554	ENSMGAP00000003619
ENSLOCP00000013928	ENSMGAP00000014612
ENSLOCP00000014391	ENSMGAP00000013198
ENSLOCP00000001548	ENSMGAP00000002266
ENSLOCP00000006866	ENSMGAP00000011390
ENSLOCP00000001179	ENSMGAP00000005599
ENSLOCP00000019606	ENSMGAP00000009573
ENSLOCP00000016175	ENSMGAP00000013680
ENSLOCP00000011913	ENSMGAP00000013095
ENSLOCP00000017772	ENSMGAP00000001625
ENSLOCP00000009259	ENSMGAP00000015554
ENSLOCP00000019431	ENSMGAP00000013685
ENSLOCP00000011790	ENSMGAP00000015156
ENSLOCP00000006110	ENSMGAP00000003648
ENSLOCP00000008410	ENSMGAP00000003990
ENSLOCP00000018147	ENSMGAP00000011725
ENSLOCP00000020745	ENSMGAP00000005957
ENSLOCP00000009799	ENSMGAP00000015633
ENSLOCP00000004751	ENSMGAP00000015235
ENSLOCP00000009694	ENSMGAP00000003294
ENSLOCP00000020417	ENSMGAP00000014296
ENSLOCP00000010780	ENSMGAP00000003528
ENSLOCP00000005421	ENSMGAP00000012584
ENSLOCP00000009414	ENSMGAP00000010532
ENSLOCP00000002148	ENSMGAP00000011839
ENSLOCP00000012466	ENSMGAP00000008310
ENSLOCP00000013666	ENSMGAP00000010161
ENSLOCP00000002975	ENSMGAP00000002325
ENSLOCP00000000855	ENSMGAP00000015037
ENSLOCP00000001511	ENSMGAP00000004002
ENSLOCP00000007365	ENSMGAP00000002399
ENSLOCP00000013844	ENSMGAP00000013230
ENSLOCP00000015217	ENSMGAP00000005107
ENSLOCP00000004990	ENSMGAP00000008323
ENSLOCP00000017165	ENSMGAP00000001619
ENSLOCP00000011269	ENSMGAP00000015593
ENSLOCP00000011596	ENSMGAP00000008039
ENSLOCP00000012872	ENSMGAP00000004480
ENSLOCP00000000179	ENSMGAP00000006878
ENSLOCP00000019104	ENSMGAP00000011855
ENSLOCP00000010577	ENSMGAP00000015770
ENSLOCP00000002368	ENSMGAP00000016063
ENSLOCP00000007989	ENSMGAP00000015292
ENSLOCP00000006343	ENSMGAP00000001059
ENSLOCP00000017547	ENSMGAP00000002527
ENSLOCP00000020139	ENSMGAP00000014894
ENSLOCP00000015134	ENSMGAP00000011708
ENSLOCP00000021906	ENSMGAP00000015210
ENSLOCP00000021517	ENSMGAP00000016936
ENSLOCP00000021584	ENSMGAP00000006631
ENSLOCP00000021041	ENSMGAP00000013867
ENSLOCP00000003154	ENSMGAP00000006700
ENSLOCP00000007260	ENSMGAP00000009153
ENSLOCP00000008474	ENSMGAP00000009971
ENSLOCP00000013192	ENSMGAP00000015345
ENSLOCP00000018813	ENSMGAP00000011827
ENSLOCP00000020235	ENSMGAP00000010593
ENSLOCP00000012321	ENSMGAP00000014351
ENSLOCP00000020266	ENSMGAP00000009112
ENSLOCP00000018171	ENSMGAP00000003197
ENSLOCP00000009086	ENSMGAP00000006417
ENSLOCP00000006041	ENSMGAP00000000058
ENSLOCP00000020476	ENSMGAP00000014287
ENSLOCP00000005884	ENSMGAP00000013437
ENSLOCP00000012832	ENSMGAP00000015254
ENSLOCP00000018835	ENSMGAP00000003962
ENSLOCP00000014771	ENSMGAP00000000409
ENSLOCP00000006432	ENSMGAP00000010988
ENSLOCP00000017528	ENSMGAP00000000904
ENSLOCP00000015038	ENSMGAP00000003356
ENSLOCP00000021103	ENSMGAP00000010665
ENSLOCP00000004138	ENSMGAP00000001935
ENSLOCP00000002997	ENSMGAP00000000345
ENSLOCP00000011543	ENSMGAP00000005706
ENSLOCP00000005568	ENSMGAP00000008113
ENSLOCP00000008994	ENSMGAP00000009718
ENSLOCP00000016841	ENSMGAP00000019484
ENSLOCP00000013144	ENSMGAP00000008083
ENSLOCP00000011198	ENSMGAP00000013157
ENSLOCP00000002924	ENSMGAP00000015629
ENSLOCP00000009131	ENSMGAP00000001668
ENSLOCP00000011088	ENSMGAP00000013185
ENSLOCP00000003848	ENSMGAP00000019410
ENSLOCP00000016334	ENSMGAP00000006596
ENSLOCP00000013862	ENSMGAP00000004114
ENSLOCP00000012716	ENSMGAP00000004499
ENSLOCP00000009103	ENSMGAP00000012448
ENSLOCP00000013263	ENSMGAP00000010002
ENSLOCP00000018390	ENSMGAP00000007071
ENSLOCP00000021100	ENSMGAP00000014518
ENSLOCP00000007328	ENSMGAP00000011278
ENSLOCP00000016533	ENSMGAP00000019266
ENSLOCP00000009591	ENSMGAP00000005072
ENSLOCP00000012962	ENSMGAP00000015132
ENSLOCP00000010940	ENSMGAP00000003271
ENSLOCP00000017970	ENSMGAP00000007168
ENSLOCP00000021883	ENSMGAP00000016490
ENSLOCP00000022279	ENSMGAP00000016666
ENSLOCP00000006231	ENSMGAP00000002843
ENSLOCP00000012555	ENSMGAP00000012493
ENSLOCP00000007851	ENSMGAP00000001307
ENSLOCP00000011031	ENSMGAP00000008022
ENSLOCP00000013015	ENSMGAP00000005806
ENSLOCP00000009970	ENSMGAP00000019273
ENSLOCP00000008352	ENSMGAP00000004318
ENSLOCP00000009784	ENSMGAP00000001399
ENSLOCP00000006336	ENSMGAP00000002576
ENSLOCP00000017095	ENSMGAP00000006260
ENSLOCP00000005005	ENSMGAP00000016016
ENSLOCP00000005932	ENSMGAP00000011660
ENSLOCP00000006044	ENSMGAP00000006137
ENSLOCP00000006463	ENSMGAP00000001172
ENSLOCP00000008852	ENSMGAP00000009622
ENSLOCP00000015221	ENSMGAP00000013167
ENSLOCP00000018408	ENSMGAP00000001400
ENSLOCP00000020313	ENSMGAP00000006602
ENSLOCP00000021601	ENSMGAP00000019564
ENSLOCP00000017192	ENSMGAP00000005637
ENSLOCP00000012682	ENSMGAP00000018229
ENSLOCP00000004815	ENSMGAP00000004778
ENSLOCP00000000652	ENSMGAP00000009956
ENSLOCP00000018950	ENSMGAP00000008512
ENSLOCP00000020285	ENSMGAP00000009254
ENSLOCP00000010889	ENSMGAP00000003338
ENSLOCP00000007559	ENSMGAP00000005669
ENSLOCP00000012730	ENSMGAP00000003901
ENSLOCP00000014307	ENSMGAP00000004412
ENSLOCP00000006418	ENSMGAP00000004420
ENSLOCP00000003333	ENSMGAP00000019532
ENSLOCP00000015333	ENSMGAP00000003634
ENSLOCP00000014052	ENSMGAP00000008741
ENSLOCP00000020453	ENSMGAP00000007191
ENSLOCP00000001038	ENSMGAP00000018965
ENSLOCP00000018806	ENSMGAP00000001504
ENSLOCP00000019871	ENSMGAP00000013258
ENSLOCP00000011104	ENSMGAP00000013178
ENSLOCP00000013610	ENSMGAP00000019100
ENSLOCP00000018105	ENSMGAP00000000635
ENSLOCP00000012543	ENSMGAP00000004610
ENSLOCP00000002932	ENSMGAP00000012653
ENSLOCP00000011753	ENSMGAP00000001832
ENSLOCP00000021879	ENSMGAP00000016476
ENSLOCP00000005432	ENSMGAP00000016918
ENSLOCP00000021497	ENSMGAP00000016922
ENSLOCP00000016202	ENSMGAP00000003350
ENSLOCP00000020862	ENSMGAP00000014739
ENSLOCP00000014113	ENSMGAP00000014119
ENSLOCP00000003755	ENSMGAP00000001001
ENSLOCP00000015571	ENSMGAP00000003033
ENSLOCP00000005103	ENSMGAP00000008541
ENSLOCP00000000597	ENSMGAP00000005794
ENSLOCP00000021057	ENSMGAP00000014674
ENSLOCP00000014485	ENSMGAP00000013101
ENSLOCP00000001482	ENSMGAP00000007189
ENSLOCP00000017199	ENSMGAP00000012489
ENSLOCP00000013166	ENSMGAP00000016613
ENSLOCP00000020655	ENSMGAP00000017446
ENSLOCP00000014833	ENSMGAP00000011508
ENSLOCP00000004777	ENSMGAP00000008285
ENSLOCP00000006939	ENSMGAP00000016540
ENSLOCP00000002879	ENSMGAP00000016502
ENSLOCP00000020684	ENSMGAP00000014890
ENSLOCP00000005838	ENSMGAP00000011675
ENSLOCP00000005124	ENSMGAP00000001256
ENSLOCP00000001726	ENSMGAP00000003167
ENSLOCP00000009554	ENSMGAP00000005164
ENSLOCP00000019198	ENSMGAP00000009162
ENSLOCP00000008850	ENSMGAP00000013545
ENSLOCP00000019978	ENSMGAP00000013749
ENSLOCP00000004255	ENSMGAP00000015539
ENSLOCP00000004774	ENSMGAP00000010191
ENSLOCP00000009118	ENSMGAP00000015545
ENSLOCP00000020571	ENSMGAP00000011972
ENSLOCP00000008855	ENSMGAP00000016564
ENSLOCP00000018152	ENSMGAP00000008217
ENSLOCP00000000631	ENSMGAP00000005117
ENSLOCP00000003995	ENSMGAP00000002012
ENSLOCP00000006446	ENSMGAP00000000216
ENSLOCP00000009089	ENSMGAP00000016127
ENSLOCP00000019079	ENSMGAP00000008139
ENSLOCP00000015512	ENSMGAP00000006078
ENSLOCP00000005357	ENSMGAP00000018575
ENSLOCP00000015308	ENSMGAP00000003706
ENSLOCP00000015550	ENSMGAP00000005641
ENSLOCP00000013487	ENSMGAP00000012850
ENSLOCP00000001622	ENSMGAP00000004782
ENSLOCP00000013579	ENSMGAP00000001442
ENSLOCP00000005712	ENSMGAP00000004252
ENSLOCP00000019628	ENSMGAP00000006327
ENSLOCP00000013321	ENSMGAP00000011881
ENSLOCP00000005733	ENSMGAP00000012510
ENSLOCP00000019178	ENSMGAP00000010204
ENSLOCP00000012002	ENSMGAP00000014128
ENSLOCP00000007031	ENSMGAP00000010931
ENSLOCP00000019240	ENSMGAP00000000093
ENSLOCP00000003075	ENSMGAP00000010590
ENSLOCP00000012605	ENSMGAP00000015510
ENSLOCP00000009710	ENSMGAP00000018685
ENSLOCP00000018807	ENSMGAP00000011843
ENSLOCP00000012168	ENSMGAP00000002415
ENSLOCP00000015446	ENSMGAP00000011255
ENSLOCP00000022411	ENSMGAP00000006510
ENSLOCP00000006037	ENSMGAP00000001982
ENSLOCP00000019592	ENSMGAP00000008387
ENSLOCP00000011795	ENSMGAP00000012220
ENSLOCP00000015564	ENSMGAP00000005685
ENSLOCP00000004339	ENSMGAP00000006184
ENSLOCP00000020497	ENSMGAP00000013994
ENSLOCP00000013424	ENSMGAP00000013824
ENSLOCP00000015643	ENSMGAP00000010385
ENSLOCP00000014998	ENSMGAP00000002868
ENSLOCP00000015207	ENSMGAP00000013155
ENSLOCP00000005807	ENSMGAP00000009678
ENSLOCP00000010073	ENSMGAP00000011197
ENSLOCP00000012052	ENSMGAP00000003620
ENSLOCP00000020767	ENSMGAP00000004253
ENSLOCP00000001371	ENSMGAP00000001849
ENSLOCP00000005569	ENSMGAP00000008238
ENSLOCP00000016940	ENSMGAP00000008109
ENSLOCP00000004122	ENSMGAP00000010053
ENSLOCP00000013106	ENSMGAP00000015389
ENSLOCP00000003292	ENSMGAP00000005912
ENSLOCP00000019557	ENSMGAP00000015100
ENSLOCP00000009100	ENSMGAP00000016463
ENSLOCP00000014958	ENSMGAP00000009389
ENSLOCP00000000860	ENSMGAP00000010752
[truncated: 7,082 more rows]
