# Supplementary material for: Reconstruction of proto-vertebrate, proto-cyclostome and proto-gnathostome genomes provides new insights into early vertebrate evolution
Source: Nat Commun. 2021 Jul 23;12:4489. doi: 10.1038/s41467-021-24573-z (PMC8302630; doi:10.1038/s41467-021-24573-z)
Supplement: Supplementary file 4 — Supplementary Data 1 [file 41467_2021_24573_MOESM4_ESM.zip › SuppData1/orthologs/LEPOC-MONDO.txt]

ENSLOCP00000009128	ENSMODP00000016222
ENSLOCP00000003817	ENSMODP00000022186
ENSLOCP00000018009	ENSMODP00000006413
ENSLOCP00000021014	ENSMODP00000021006
ENSLOCP00000007024	ENSMODP00000020505
ENSLOCP00000007725	ENSMODP00000012374
ENSLOCP00000009060	ENSMODP00000016247
ENSLOCP00000011549	ENSMODP00000009976
ENSLOCP00000018593	ENSMODP00000024314
ENSLOCP00000011472	ENSMODP00000023878
ENSLOCP00000013012	ENSMODP00000002624
ENSLOCP00000009147	ENSMODP00000020244
ENSLOCP00000020429	ENSMODP00000028608
ENSLOCP00000019200	ENSMODP00000019742
ENSLOCP00000006554	ENSMODP00000023074
ENSLOCP00000003596	ENSMODP00000002660
ENSLOCP00000004161	ENSMODP00000005540
ENSLOCP00000007780	ENSMODP00000003267
ENSLOCP00000017232	ENSMODP00000011631
ENSLOCP00000009530	ENSMODP00000026393
ENSLOCP00000020825	ENSMODP00000010124
ENSLOCP00000005280	ENSMODP00000020165
ENSLOCP00000010078	ENSMODP00000001568
ENSLOCP00000007610	ENSMODP00000020576
ENSLOCP00000002487	ENSMODP00000026284
ENSLOCP00000020267	ENSMODP00000028394
ENSLOCP00000020273	ENSMODP00000000677
ENSLOCP00000007870	ENSMODP00000023578
ENSLOCP00000019319	ENSMODP00000020923
ENSLOCP00000007227	ENSMODP00000024842
ENSLOCP00000007649	ENSMODP00000020567
ENSLOCP00000012473	ENSMODP00000000005
ENSLOCP00000019175	ENSMODP00000003305
ENSLOCP00000012015	ENSMODP00000016701
ENSLOCP00000007747	ENSMODP00000030326
ENSLOCP00000001624	ENSMODP00000021625
ENSLOCP00000001262	ENSMODP00000024756
ENSLOCP00000007089	ENSMODP00000024090
ENSLOCP00000017180	ENSMODP00000034686
ENSLOCP00000005887	ENSMODP00000001331
ENSLOCP00000005999	ENSMODP00000024667
ENSLOCP00000020663	ENSMODP00000021116
ENSLOCP00000014860	ENSMODP00000015137
ENSLOCP00000004833	ENSMODP00000021051
ENSLOCP00000017952	ENSMODP00000011243
ENSLOCP00000008038	ENSMODP00000006081
ENSLOCP00000010721	ENSMODP00000017560
ENSLOCP00000002259	ENSMODP00000026600
ENSLOCP00000021479	ENSMODP00000026601
ENSLOCP00000002287	ENSMODP00000035512
ENSLOCP00000002248	ENSMODP00000035509
ENSLOCP00000021874	ENSMODP00000037658
ENSLOCP00000018849	ENSMODP00000014612
ENSLOCP00000009980	ENSMODP00000000679
ENSLOCP00000014738	ENSMODP00000025796
ENSLOCP00000012061	ENSMODP00000010442
ENSLOCP00000003317	ENSMODP00000016379
ENSLOCP00000011989	ENSMODP00000008107
ENSLOCP00000017354	ENSMODP00000010998
ENSLOCP00000018208	ENSMODP00000026124
ENSLOCP00000012353	ENSMODP00000011474
ENSLOCP00000018214	ENSMODP00000026122
ENSLOCP00000007900	ENSMODP00000023478
ENSLOCP00000015688	ENSMODP00000015235
ENSLOCP00000010023	ENSMODP00000041284
ENSLOCP00000004830	ENSMODP00000004541
ENSLOCP00000020756	ENSMODP00000003832
ENSLOCP00000013047	ENSMODP00000006867
ENSLOCP00000012968	ENSMODP00000000092
ENSLOCP00000016356	ENSMODP00000000179
ENSLOCP00000009007	ENSMODP00000014712
ENSLOCP00000012360	ENSMODP00000004891
ENSLOCP00000014277	ENSMODP00000000959
ENSLOCP00000008437	ENSMODP00000012028
ENSLOCP00000020956	ENSMODP00000029754
ENSLOCP00000015752	ENSMODP00000012160
ENSLOCP00000013775	ENSMODP00000004041
ENSLOCP00000004341	ENSMODP00000025585
ENSLOCP00000017705	ENSMODP00000016495
ENSLOCP00000011055	ENSMODP00000024060
ENSLOCP00000010892	ENSMODP00000014171
ENSLOCP00000006526	ENSMODP00000015986
ENSLOCP00000001142	ENSMODP00000003492
ENSLOCP00000020785	ENSMODP00000013925
ENSLOCP00000007583	ENSMODP00000007623
ENSLOCP00000004907	ENSMODP00000030239
ENSLOCP00000006346	ENSMODP00000013412
ENSLOCP00000017659	ENSMODP00000012859
ENSLOCP00000000889	ENSMODP00000016741
ENSLOCP00000020036	ENSMODP00000037068
ENSLOCP00000008734	ENSMODP00000015720
ENSLOCP00000005356	ENSMODP00000000761
ENSLOCP00000004761	ENSMODP00000036453
ENSLOCP00000006533	ENSMODP00000024298
ENSLOCP00000019487	ENSMODP00000011108
ENSLOCP00000001361	ENSMODP00000013611
ENSLOCP00000007874	ENSMODP00000002121
ENSLOCP00000013471	ENSMODP00000034167
ENSLOCP00000001954	ENSMODP00000021361
ENSLOCP00000001962	ENSMODP00000025206
ENSLOCP00000002578	ENSMODP00000014344
ENSLOCP00000017726	ENSMODP00000016010
ENSLOCP00000009983	ENSMODP00000023381
ENSLOCP00000021847	ENSMODP00000029105
ENSLOCP00000005920	ENSMODP00000011376
ENSLOCP00000019306	ENSMODP00000020886
ENSLOCP00000006448	ENSMODP00000013331
ENSLOCP00000011240	ENSMODP00000017273
ENSLOCP00000006499	ENSMODP00000036044
ENSLOCP00000005310	ENSMODP00000022560
ENSLOCP00000002972	ENSMODP00000006951
ENSLOCP00000009918	ENSMODP00000008288
ENSLOCP00000001682	ENSMODP00000032324
ENSLOCP00000017649	ENSMODP00000013900
ENSLOCP00000013021	ENSMODP00000017320
ENSLOCP00000006143	ENSMODP00000015229
ENSLOCP00000004694	ENSMODP00000002540
ENSLOCP00000008680	ENSMODP00000025996
ENSLOCP00000018185	ENSMODP00000016389
ENSLOCP00000020346	ENSMODP00000000402
ENSLOCP00000019133	ENSMODP00000002182
ENSLOCP00000005737	ENSMODP00000011765
ENSLOCP00000018546	ENSMODP00000019074
ENSLOCP00000016171	ENSMODP00000005435
ENSLOCP00000006853	ENSMODP00000016852
ENSLOCP00000010912	ENSMODP00000000500
ENSLOCP00000008505	ENSMODP00000024292
ENSLOCP00000019163	ENSMODP00000013464
ENSLOCP00000009632	ENSMODP00000008628
ENSLOCP00000010916	ENSMODP00000004044
ENSLOCP00000003607	ENSMODP00000002679
ENSLOCP00000015072	ENSMODP00000007893
ENSLOCP00000003380	ENSMODP00000023606
ENSLOCP00000002426	ENSMODP00000004519
ENSLOCP00000012613	ENSMODP00000039634
ENSLOCP00000019084	ENSMODP00000037970
ENSLOCP00000016794	ENSMODP00000004963
ENSLOCP00000007049	ENSMODP00000024799
ENSLOCP00000021122	ENSMODP00000001757
ENSLOCP00000010539	ENSMODP00000016775
ENSLOCP00000004953	ENSMODP00000036437
ENSLOCP00000012614	ENSMODP00000005386
ENSLOCP00000003234	ENSMODP00000007425
ENSLOCP00000010397	ENSMODP00000005390
ENSLOCP00000017388	ENSMODP00000006172
ENSLOCP00000009421	ENSMODP00000026554
ENSLOCP00000010161	ENSMODP00000004039
ENSLOCP00000016126	ENSMODP00000005255
ENSLOCP00000005393	ENSMODP00000000790
ENSLOCP00000012552	ENSMODP00000020405
ENSLOCP00000012928	ENSMODP00000013151
ENSLOCP00000014564	ENSMODP00000002193
ENSLOCP00000019362	ENSMODP00000009886
ENSLOCP00000011332	ENSMODP00000005016
ENSLOCP00000009470	ENSMODP00000021509
ENSLOCP00000012355	ENSMODP00000021545
ENSLOCP00000019262	ENSMODP00000023068
ENSLOCP00000011077	ENSMODP00000002877
ENSLOCP00000017982	ENSMODP00000008929
ENSLOCP00000011435	ENSMODP00000013499
ENSLOCP00000003826	ENSMODP00000034760
ENSLOCP00000011874	ENSMODP00000031383
ENSLOCP00000021247	ENSMODP00000027887
ENSLOCP00000018907	ENSMODP00000006876
ENSLOCP00000018175	ENSMODP00000012731
ENSLOCP00000014009	ENSMODP00000001749
ENSLOCP00000011105	ENSMODP00000020580
ENSLOCP00000012449	ENSMODP00000017923
ENSLOCP00000014471	ENSMODP00000012407
ENSLOCP00000014491	ENSMODP00000012104
ENSLOCP00000016691	ENSMODP00000004582
ENSLOCP00000010175	ENSMODP00000021647
ENSLOCP00000003063	ENSMODP00000007382
ENSLOCP00000003082	ENSMODP00000005455
ENSLOCP00000010983	ENSMODP00000004284
ENSLOCP00000018480	ENSMODP00000020969
ENSLOCP00000001148	ENSMODP00000019075
ENSLOCP00000007419	ENSMODP00000019115
ENSLOCP00000007580	ENSMODP00000012345
ENSLOCP00000003101	ENSMODP00000026928
ENSLOCP00000015600	ENSMODP00000018395
ENSLOCP00000014762	ENSMODP00000013451
ENSLOCP00000014741	ENSMODP00000013531
ENSLOCP00000012489	ENSMODP00000035351
ENSLOCP00000016111	ENSMODP00000011895
ENSLOCP00000016120	ENSMODP00000033297
ENSLOCP00000011258	ENSMODP00000019398
ENSLOCP00000008502	ENSMODP00000016648
ENSLOCP00000010754	ENSMODP00000003179
ENSLOCP00000005040	ENSMODP00000007000
ENSLOCP00000004226	ENSMODP00000024699
ENSLOCP00000020195	ENSMODP00000003320
ENSLOCP00000020758	ENSMODP00000005329
ENSLOCP00000005716	ENSMODP00000017619
ENSLOCP00000016149	ENSMODP00000021986
ENSLOCP00000013403	ENSMODP00000024349
ENSLOCP00000003765	ENSMODP00000022203
ENSLOCP00000008575	ENSMODP00000001020
ENSLOCP00000015553	ENSMODP00000025425
ENSLOCP00000002907	ENSMODP00000039684
ENSLOCP00000021066	ENSMODP00000016658
ENSLOCP00000015909	ENSMODP00000024177
ENSLOCP00000019661	ENSMODP00000006059
ENSLOCP00000012721	ENSMODP00000032132
ENSLOCP00000014558	ENSMODP00000013827
ENSLOCP00000014569	ENSMODP00000013818
ENSLOCP00000021146	ENSMODP00000022239
ENSLOCP00000003977	ENSMODP00000023168
ENSLOCP00000015256	ENSMODP00000006713
ENSLOCP00000017733	ENSMODP00000016086
ENSLOCP00000001796	ENSMODP00000025150
ENSLOCP00000006578	ENSMODP00000000370
ENSLOCP00000010716	ENSMODP00000018131
ENSLOCP00000005658	ENSMODP00000005345
ENSLOCP00000016973	ENSMODP00000012871
ENSLOCP00000012649	ENSMODP00000017612
ENSLOCP00000015071	ENSMODP00000012865
ENSLOCP00000018253	ENSMODP00000014616
ENSLOCP00000007361	ENSMODP00000013397
ENSLOCP00000013456	ENSMODP00000015857
ENSLOCP00000008342	ENSMODP00000020847
ENSLOCP00000002711	ENSMODP00000004951
ENSLOCP00000014306	ENSMODP00000031789
ENSLOCP00000015075	ENSMODP00000033636
ENSLOCP00000019744	ENSMODP00000028502
ENSLOCP00000020291	ENSMODP00000017863
ENSLOCP00000007166	ENSMODP00000012360
ENSLOCP00000002488	ENSMODP00000038839
ENSLOCP00000021031	ENSMODP00000023326
ENSLOCP00000020394	ENSMODP00000007984
ENSLOCP00000001781	ENSMODP00000013862
ENSLOCP00000014227	ENSMODP00000023828
ENSLOCP00000003808	ENSMODP00000005289
ENSLOCP00000001299	ENSMODP00000005633
ENSLOCP00000004757	ENSMODP00000002353
ENSLOCP00000014258	ENSMODP00000020662
ENSLOCP00000013970	ENSMODP00000001296
ENSLOCP00000006667	ENSMODP00000003778
ENSLOCP00000017850	ENSMODP00000016652
ENSLOCP00000011010	ENSMODP00000023397
ENSLOCP00000005447	ENSMODP00000003368
ENSLOCP00000007685	ENSMODP00000000346
ENSLOCP00000017282	ENSMODP00000034629
ENSLOCP00000016725	ENSMODP00000005649
ENSLOCP00000019522	ENSMODP00000019186
ENSLOCP00000019526	ENSMODP00000019189
ENSLOCP00000019528	ENSMODP00000019192
ENSLOCP00000017521	ENSMODP00000015197
ENSLOCP00000017582	ENSMODP00000015236
ENSLOCP00000016494	ENSMODP00000005729
ENSLOCP00000001689	ENSMODP00000011064
ENSLOCP00000015630	ENSMODP00000001454
ENSLOCP00000001541	ENSMODP00000021931
ENSLOCP00000007379	ENSMODP00000024509
ENSLOCP00000012349	ENSMODP00000010755
ENSLOCP00000012336	ENSMODP00000010746
ENSLOCP00000020213	ENSMODP00000000909
ENSLOCP00000020214	ENSMODP00000000902
ENSLOCP00000012326	ENSMODP00000010740
ENSLOCP00000006247	ENSMODP00000024234
ENSLOCP00000012176	ENSMODP00000016933
ENSLOCP00000008344	ENSMODP00000035258
ENSLOCP00000014722	ENSMODP00000005846
ENSLOCP00000004731	ENSMODP00000000835
ENSLOCP00000020426	ENSMODP00000013547
ENSLOCP00000006899	ENSMODP00000024821
ENSLOCP00000019725	ENSMODP00000021392
ENSLOCP00000014625	ENSMODP00000016401
ENSLOCP00000011702	ENSMODP00000002302
ENSLOCP00000017471	ENSMODP00000016796
ENSLOCP00000020251	ENSMODP00000023618
ENSLOCP00000020287	ENSMODP00000017858
ENSLOCP00000007217	ENSMODP00000012397
ENSLOCP00000000876	ENSMODP00000003704
ENSLOCP00000003376	ENSMODP00000003835
ENSLOCP00000011255	ENSMODP00000002775
ENSLOCP00000021189	ENSMODP00000022195
ENSLOCP00000002235	ENSMODP00000021585
ENSLOCP00000003249	ENSMODP00000017428
ENSLOCP00000013472	ENSMODP00000026323
ENSLOCP00000018778	ENSMODP00000007727
ENSLOCP00000017623	ENSMODP00000016781
ENSLOCP00000003471	ENSMODP00000006815
ENSLOCP00000001969	ENSMODP00000007822
ENSLOCP00000022429	ENSMODP00000033334
ENSLOCP00000021935	ENSMODP00000007124
ENSLOCP00000019632	ENSMODP00000019317
ENSLOCP00000019045	ENSMODP00000026127
ENSLOCP00000014495	ENSMODP00000035640
ENSLOCP00000002207	ENSMODP00000006054
ENSLOCP00000011741	ENSMODP00000007035
ENSLOCP00000000046	ENSMODP00000008417
ENSLOCP00000016875	ENSMODP00000015774
ENSLOCP00000014518	ENSMODP00000011325
ENSLOCP00000017175	ENSMODP00000009929
ENSLOCP00000010114	ENSMODP00000002001
ENSLOCP00000009013	ENSMODP00000004035
ENSLOCP00000011158	ENSMODP00000013128
ENSLOCP00000006055	ENSMODP00000026470
ENSLOCP00000013984	ENSMODP00000016349
ENSLOCP00000021070	ENSMODP00000016685
ENSLOCP00000001317	ENSMODP00000021636
ENSLOCP00000001059	ENSMODP00000001690
ENSLOCP00000007029	ENSMODP00000024626
ENSLOCP00000013710	ENSMODP00000017180
ENSLOCP00000010365	ENSMODP00000010191
ENSLOCP00000011542	ENSMODP00000017347
ENSLOCP00000012590	ENSMODP00000020407
ENSLOCP00000004821	ENSMODP00000026357
ENSLOCP00000006897	ENSMODP00000038369
ENSLOCP00000001873	ENSMODP00000014773
ENSLOCP00000000044	ENSMODP00000008455
ENSLOCP00000020944	ENSMODP00000022788
ENSLOCP00000009374	ENSMODP00000023496
ENSLOCP00000007623	ENSMODP00000009509
ENSLOCP00000021298	ENSMODP00000017746
ENSLOCP00000002575	ENSMODP00000020177
ENSLOCP00000013512	ENSMODP00000015849
ENSLOCP00000014668	ENSMODP00000018579
ENSLOCP00000006242	ENSMODP00000040020
ENSLOCP00000007493	ENSMODP00000029534
ENSLOCP00000009760	ENSMODP00000016929
ENSLOCP00000001848	ENSMODP00000006206
ENSLOCP00000008215	ENSMODP00000016948
ENSLOCP00000008179	ENSMODP00000016950
ENSLOCP00000020161	ENSMODP00000025635
ENSLOCP00000020208	ENSMODP00000025666
ENSLOCP00000003504	ENSMODP00000009215
ENSLOCP00000018276	ENSMODP00000005689
ENSLOCP00000002245	ENSMODP00000020264
ENSLOCP00000005952	ENSMODP00000010276
ENSLOCP00000017532	ENSMODP00000024418
ENSLOCP00000021347	ENSMODP00000022105
ENSLOCP00000006072	ENSMODP00000010406
ENSLOCP00000015458	ENSMODP00000014796
ENSLOCP00000006402	ENSMODP00000037021
ENSLOCP00000019565	ENSMODP00000002608
ENSLOCP00000014030	ENSMODP00000018917
ENSLOCP00000004614	ENSMODP00000010074
ENSLOCP00000004050	ENSMODP00000023816
ENSLOCP00000011185	ENSMODP00000007213
ENSLOCP00000004811	ENSMODP00000015433
ENSLOCP00000000246	ENSMODP00000017578
ENSLOCP00000006604	ENSMODP00000020393
ENSLOCP00000013803	ENSMODP00000036263
ENSLOCP00000016806	ENSMODP00000004989
ENSLOCP00000001823	ENSMODP00000015030
ENSLOCP00000003170	ENSMODP00000005946
ENSLOCP00000021302	ENSMODP00000017783
ENSLOCP00000002027	ENSMODP00000029570
ENSLOCP00000000159	ENSMODP00000004225
ENSLOCP00000003313	ENSMODP00000024791
ENSLOCP00000005911	ENSMODP00000017558
ENSLOCP00000003804	ENSMODP00000005034
ENSLOCP00000019706	ENSMODP00000028670
ENSLOCP00000009318	ENSMODP00000011019
ENSLOCP00000020482	ENSMODP00000023005
ENSLOCP00000005332	ENSMODP00000013329
ENSLOCP00000006122	ENSMODP00000007619
ENSLOCP00000013953	ENSMODP00000012713
ENSLOCP00000010520	ENSMODP00000006389
ENSLOCP00000010551	ENSMODP00000006313
ENSLOCP00000011038	ENSMODP00000007629
ENSLOCP00000010581	ENSMODP00000012781
ENSLOCP00000006693	ENSMODP00000024518
ENSLOCP00000018383	ENSMODP00000037511
ENSLOCP00000005299	ENSMODP00000009598
ENSLOCP00000000480	ENSMODP00000028169
ENSLOCP00000005593	ENSMODP00000000643
ENSLOCP00000022225	ENSMODP00000014248
ENSLOCP00000015485	ENSMODP00000003753
ENSLOCP00000001520	ENSMODP00000011237
ENSLOCP00000021137	ENSMODP00000034145
ENSLOCP00000019545	ENSMODP00000034463
ENSLOCP00000002445	ENSMODP00000029074
ENSLOCP00000006609	ENSMODP00000028794
ENSLOCP00000007633	ENSMODP00000020748
ENSLOCP00000002749	ENSMODP00000010196
ENSLOCP00000017868	ENSMODP00000024458
ENSLOCP00000007449	ENSMODP00000024853
ENSLOCP00000019935	ENSMODP00000028979
ENSLOCP00000011379	ENSMODP00000001626
ENSLOCP00000012033	ENSMODP00000034890
ENSLOCP00000002181	ENSMODP00000007927
ENSLOCP00000015379	ENSMODP00000000814
ENSLOCP00000020033	ENSMODP00000007157
ENSLOCP00000001598	ENSMODP00000004469
ENSLOCP00000007296	ENSMODP00000024590
ENSLOCP00000011440	ENSMODP00000001502
ENSLOCP00000015471	ENSMODP00000004693
ENSLOCP00000007844	ENSMODP00000000505
ENSLOCP00000014117	ENSMODP00000004192
ENSLOCP00000002613	ENSMODP00000028503
ENSLOCP00000008628	ENSMODP00000025233
ENSLOCP00000009922	ENSMODP00000031563
ENSLOCP00000002496	ENSMODP00000028859
ENSLOCP00000019193	ENSMODP00000023680
ENSLOCP00000016722	ENSMODP00000018283
ENSLOCP00000011965	ENSMODP00000035883
ENSLOCP00000005783	ENSMODP00000011235
ENSLOCP00000019185	ENSMODP00000019655
ENSLOCP00000012674	ENSMODP00000001450
ENSLOCP00000020893	ENSMODP00000023063
ENSLOCP00000011473	ENSMODP00000037216
ENSLOCP00000005296	ENSMODP00000020163
ENSLOCP00000003287	ENSMODP00000022916
ENSLOCP00000003378	ENSMODP00000037031
ENSLOCP00000010054	ENSMODP00000004914
ENSLOCP00000007257	ENSMODP00000008363
ENSLOCP00000021652	ENSMODP00000023740
ENSLOCP00000022460	ENSMODP00000029161
ENSLOCP00000019618	ENSMODP00000019802
ENSLOCP00000004204	ENSMODP00000013887
ENSLOCP00000008543	ENSMODP00000004893
ENSLOCP00000013145	ENSMODP00000035754
ENSLOCP00000021590	ENSMODP00000024714
ENSLOCP00000008685	ENSMODP00000020099
ENSLOCP00000008726	ENSMODP00000040556
ENSLOCP00000010061	ENSMODP00000022442
ENSLOCP00000011092	ENSMODP00000004958
ENSLOCP00000021278	ENSMODP00000018134
ENSLOCP00000017639	ENSMODP00000024244
ENSLOCP00000012831	ENSMODP00000006025
ENSLOCP00000003355	ENSMODP00000003796
ENSLOCP00000021018	ENSMODP00000020994
ENSLOCP00000000167	ENSMODP00000011509
ENSLOCP00000015252	ENSMODP00000004108
ENSLOCP00000000654	ENSMODP00000006215
ENSLOCP00000011013	ENSMODP00000016598
ENSLOCP00000011651	ENSMODP00000015178
ENSLOCP00000013287	ENSMODP00000011747
ENSLOCP00000008358	ENSMODP00000021456
ENSLOCP00000020447	ENSMODP00000022547
ENSLOCP00000014891	ENSMODP00000025985
ENSLOCP00000002608	ENSMODP00000035244
ENSLOCP00000006896	ENSMODP00000037000
ENSLOCP00000018708	ENSMODP00000010540
ENSLOCP00000006698	ENSMODP00000015462
ENSLOCP00000001338	ENSMODP00000028490
ENSLOCP00000015784	ENSMODP00000035353
ENSLOCP00000018164	ENSMODP00000014112
ENSLOCP00000009322	ENSMODP00000010677
ENSLOCP00000010217	ENSMODP00000007192
ENSLOCP00000015129	ENSMODP00000033084
ENSLOCP00000017122	ENSMODP00000012038
ENSLOCP00000010059	ENSMODP00000012043
ENSLOCP00000016032	ENSMODP00000025712
ENSLOCP00000011120	ENSMODP00000036164
ENSLOCP00000004451	ENSMODP00000008837
ENSLOCP00000003772	ENSMODP00000035049
ENSLOCP00000014513	ENSMODP00000013890
ENSLOCP00000005710	ENSMODP00000023997
ENSLOCP00000004014	ENSMODP00000019174
ENSLOCP00000007253	ENSMODP00000006105
ENSLOCP00000019030	ENSMODP00000011310
ENSLOCP00000014694	ENSMODP00000005759
ENSLOCP00000004225	ENSMODP00000038432
ENSLOCP00000003011	ENSMODP00000020495
ENSLOCP00000007157	ENSMODP00000016953
ENSLOCP00000021695	ENSMODP00000038094
ENSLOCP00000005017	ENSMODP00000025949
ENSLOCP00000010525	ENSMODP00000007186
ENSLOCP00000017345	ENSMODP00000025808
ENSLOCP00000015305	ENSMODP00000014214
ENSLOCP00000016622	ENSMODP00000011506
ENSLOCP00000019775	ENSMODP00000019642
ENSLOCP00000007894	ENSMODP00000013017
ENSLOCP00000020501	ENSMODP00000034038
ENSLOCP00000003311	ENSMODP00000024630
ENSLOCP00000010259	ENSMODP00000007314
ENSLOCP00000004705	ENSMODP00000000807
ENSLOCP00000008128	ENSMODP00000025533
ENSLOCP00000008481	ENSMODP00000037316
ENSLOCP00000005652	ENSMODP00000009993
ENSLOCP00000009356	ENSMODP00000035575
ENSLOCP00000001805	ENSMODP00000037551
ENSLOCP00000014068	ENSMODP00000004628
ENSLOCP00000020186	ENSMODP00000025647
ENSLOCP00000010723	ENSMODP00000004183
ENSLOCP00000010751	ENSMODP00000037028
ENSLOCP00000009672	ENSMODP00000025394
ENSLOCP00000009644	ENSMODP00000025382
ENSLOCP00000021427	ENSMODP00000034209
ENSLOCP00000006662	ENSMODP00000000451
ENSLOCP00000021899	ENSMODP00000037704
ENSLOCP00000010135	ENSMODP00000025104
ENSLOCP00000006228	ENSMODP00000010843
ENSLOCP00000000800	ENSMODP00000003741
ENSLOCP00000008781	ENSMODP00000016415
ENSLOCP00000002761	ENSMODP00000034504
ENSLOCP00000005977	ENSMODP00000017159
ENSLOCP00000003646	ENSMODP00000022651
ENSLOCP00000010444	ENSMODP00000001221
ENSLOCP00000018454	ENSMODP00000002321
ENSLOCP00000006716	ENSMODP00000015526
ENSLOCP00000011321	ENSMODP00000004828
ENSLOCP00000019560	ENSMODP00000023572
ENSLOCP00000005913	ENSMODP00000010212
ENSLOCP00000003782	ENSMODP00000020372
ENSLOCP00000016038	ENSMODP00000010574
ENSLOCP00000012784	ENSMODP00000009583
ENSLOCP00000005472	ENSMODP00000026216
ENSLOCP00000005232	ENSMODP00000017759
ENSLOCP00000014168	ENSMODP00000020345
ENSLOCP00000000168	ENSMODP00000018923
ENSLOCP00000010130	ENSMODP00000033680
ENSLOCP00000004123	ENSMODP00000038197
ENSLOCP00000009388	ENSMODP00000002177
ENSLOCP00000005993	ENSMODP00000011613
ENSLOCP00000016715	ENSMODP00000016140
ENSLOCP00000002485	ENSMODP00000018953
ENSLOCP00000010022	ENSMODP00000009558
ENSLOCP00000004068	ENSMODP00000002133
ENSLOCP00000013462	ENSMODP00000006650
ENSLOCP00000018255	ENSMODP00000007345
ENSLOCP00000007915	ENSMODP00000001843
ENSLOCP00000010992	ENSMODP00000000384
ENSLOCP00000006907	ENSMODP00000005851
ENSLOCP00000017392	ENSMODP00000025829
ENSLOCP00000018843	ENSMODP00000014169
ENSLOCP00000011195	ENSMODP00000013383
ENSLOCP00000011223	ENSMODP00000013333
ENSLOCP00000015154	ENSMODP00000006152
ENSLOCP00000018674	ENSMODP00000020206
ENSLOCP00000015904	ENSMODP00000024048
ENSLOCP00000004282	ENSMODP00000021326
ENSLOCP00000002233	ENSMODP00000020260
ENSLOCP00000017437	ENSMODP00000022127
ENSLOCP00000007332	ENSMODP00000024585
ENSLOCP00000017678	ENSMODP00000022138
ENSLOCP00000005108	ENSMODP00000024224
ENSLOCP00000016692	ENSMODP00000002965
ENSLOCP00000009637	ENSMODP00000002646
ENSLOCP00000011477	ENSMODP00000037712
ENSLOCP00000005346	ENSMODP00000004691
ENSLOCP00000020448	ENSMODP00000022880
ENSLOCP00000020509	ENSMODP00000022440
ENSLOCP00000003567	ENSMODP00000021633
ENSLOCP00000010718	ENSMODP00000012958
ENSLOCP00000018366	ENSMODP00000006141
ENSLOCP00000013425	ENSMODP00000012151
ENSLOCP00000014830	ENSMODP00000038229
ENSLOCP00000007760	ENSMODP00000013223
ENSLOCP00000004463	ENSMODP00000011589
ENSLOCP00000004011	ENSMODP00000000422
ENSLOCP00000002374	ENSMODP00000022092
ENSLOCP00000001500	ENSMODP00000018288
ENSLOCP00000004242	ENSMODP00000020371
ENSLOCP00000011089	ENSMODP00000019866
ENSLOCP00000016565	ENSMODP00000024020
ENSLOCP00000018142	ENSMODP00000005441
ENSLOCP00000017846	ENSMODP00000027864
ENSLOCP00000006398	ENSMODP00000006870
ENSLOCP00000007534	ENSMODP00000035953
ENSLOCP00000003529	ENSMODP00000004283
ENSLOCP00000016401	ENSMODP00000009105
ENSLOCP00000007057	ENSMODP00000001146
ENSLOCP00000009233	ENSMODP00000023122
ENSLOCP00000010689	ENSMODP00000003094
ENSLOCP00000018245	ENSMODP00000014640
ENSLOCP00000004841	ENSMODP00000016641
ENSLOCP00000005570	ENSMODP00000019725
ENSLOCP00000016283	ENSMODP00000013632
ENSLOCP00000002447	ENSMODP00000011273
ENSLOCP00000004148	ENSMODP00000025604
ENSLOCP00000016582	ENSMODP00000009936
ENSLOCP00000019749	ENSMODP00000004115
ENSLOCP00000018694	ENSMODP00000017343
ENSLOCP00000017826	ENSMODP00000020508
ENSLOCP00000018478	ENSMODP00000002789
ENSLOCP00000020976	ENSMODP00000022250
ENSLOCP00000020203	ENSMODP00000003583
ENSLOCP00000012519	ENSMODP00000011192
ENSLOCP00000014207	ENSMODP00000016585
ENSLOCP00000020679	ENSMODP00000023723
ENSLOCP00000012005	ENSMODP00000001117
ENSLOCP00000003330	ENSMODP00000022920
ENSLOCP00000001895	ENSMODP00000033234
ENSLOCP00000018089	ENSMODP00000015131
ENSLOCP00000021223	ENSMODP00000017053
ENSLOCP00000005462	ENSMODP00000012030
ENSLOCP00000002743	ENSMODP00000020543
ENSLOCP00000017875	ENSMODP00000014545
ENSLOCP00000007152	ENSMODP00000005518
ENSLOCP00000018765	ENSMODP00000012900
ENSLOCP00000012122	ENSMODP00000037115
ENSLOCP00000016689	ENSMODP00000009001
ENSLOCP00000010411	ENSMODP00000003619
ENSLOCP00000004760	ENSMODP00000003336
ENSLOCP00000002781	ENSMODP00000020450
ENSLOCP00000009822	ENSMODP00000006508
ENSLOCP00000004134	ENSMODP00000010412
ENSLOCP00000017556	ENSMODP00000019135
ENSLOCP00000009183	ENSMODP00000020242
ENSLOCP00000011977	ENSMODP00000008035
ENSLOCP00000004543	ENSMODP00000017981
ENSLOCP00000008045	ENSMODP00000040608
ENSLOCP00000002797	ENSMODP00000007047
ENSLOCP00000018336	ENSMODP00000011322
ENSLOCP00000011743	ENSMODP00000021927
ENSLOCP00000017324	ENSMODP00000006088
ENSLOCP00000004852	ENSMODP00000026493
ENSLOCP00000014275	ENSMODP00000016433
ENSLOCP00000014296	ENSMODP00000018082
ENSLOCP00000014267	ENSMODP00000016445
ENSLOCP00000007190	ENSMODP00000037709
ENSLOCP00000007552	ENSMODP00000000740
ENSLOCP00000008912	ENSMODP00000009858
ENSLOCP00000016143	ENSMODP00000009575
ENSLOCP00000011268	ENSMODP00000021575
ENSLOCP00000014255	ENSMODP00000038702
ENSLOCP00000015416	ENSMODP00000011718
ENSLOCP00000014402	ENSMODP00000014505
ENSLOCP00000010755	ENSMODP00000020838
ENSLOCP00000010301	ENSMODP00000019625
ENSLOCP00000016384	ENSMODP00000015208
ENSLOCP00000019211	ENSMODP00000017666
ENSLOCP00000007969	ENSMODP00000033852
ENSLOCP00000014935	ENSMODP00000012204
ENSLOCP00000016441	ENSMODP00000009679
ENSLOCP00000001191	ENSMODP00000006685
ENSLOCP00000003263	ENSMODP00000037070
ENSLOCP00000002966	ENSMODP00000026793
ENSLOCP00000013149	ENSMODP00000013501
ENSLOCP00000013274	ENSMODP00000007285
ENSLOCP00000015509	ENSMODP00000014942
ENSLOCP00000007657	ENSMODP00000019529
ENSLOCP00000019895	ENSMODP00000022314
ENSLOCP00000004097	ENSMODP00000010391
ENSLOCP00000002772	ENSMODP00000022783
ENSLOCP00000001134	ENSMODP00000006646
ENSLOCP00000011424	ENSMODP00000022543
ENSLOCP00000007064	ENSMODP00000016502
ENSLOCP00000011679	ENSMODP00000014221
ENSLOCP00000018784	ENSMODP00000017230
ENSLOCP00000015542	ENSMODP00000014738
ENSLOCP00000015277	ENSMODP00000035593
ENSLOCP00000012075	ENSMODP00000004665
ENSLOCP00000009666	ENSMODP00000008768
ENSLOCP00000008113	ENSMODP00000000980
ENSLOCP00000017376	ENSMODP00000025824
ENSLOCP00000018940	ENSMODP00000022198
ENSLOCP00000017609	ENSMODP00000024262
ENSLOCP00000013227	ENSMODP00000037910
ENSLOCP00000014125	ENSMODP00000009347
ENSLOCP00000001838	ENSMODP00000026857
ENSLOCP00000018682	ENSMODP00000020173
ENSLOCP00000002962	ENSMODP00000003066
ENSLOCP00000003146	ENSMODP00000022677
ENSLOCP00000010450	ENSMODP00000000573
ENSLOCP00000006384	ENSMODP00000026042
ENSLOCP00000016723	ENSMODP00000002568
ENSLOCP00000004098	ENSMODP00000030466
ENSLOCP00000005348	ENSMODP00000033576
ENSLOCP00000001908	ENSMODP00000028496
ENSLOCP00000002105	ENSMODP00000025295
ENSLOCP00000020568	ENSMODP00000040249
ENSLOCP00000013460	ENSMODP00000020618
ENSLOCP00000003278	ENSMODP00000002245
ENSLOCP00000017197	ENSMODP00000018323
ENSLOCP00000002012	ENSMODP00000022584
ENSLOCP00000022407	ENSMODP00000031583
ENSLOCP00000017946	ENSMODP00000012587
ENSLOCP00000020924	ENSMODP00000022830
ENSLOCP00000019441	ENSMODP00000019328
ENSLOCP00000008031	ENSMODP00000010747
ENSLOCP00000008516	ENSMODP00000022570
ENSLOCP00000011043	ENSMODP00000005573
ENSLOCP00000020169	ENSMODP00000023492
ENSLOCP00000000807	ENSMODP00000022320
ENSLOCP00000016251	ENSMODP00000012905
ENSLOCP00000008421	ENSMODP00000020538
ENSLOCP00000020167	ENSMODP00000023494
ENSLOCP00000004616	ENSMODP00000026682
ENSLOCP00000012295	ENSMODP00000007206
ENSLOCP00000012285	ENSMODP00000007658
ENSLOCP00000005140	ENSMODP00000019917
ENSLOCP00000013816	ENSMODP00000014818
ENSLOCP00000001079	ENSMODP00000001348
ENSLOCP00000013735	ENSMODP00000017716
ENSLOCP00000013449	ENSMODP00000005415
ENSLOCP00000006181	ENSMODP00000018843
ENSLOCP00000003148	ENSMODP00000013520
ENSLOCP00000001086	ENSMODP00000021426
ENSLOCP00000009464	ENSMODP00000022621
ENSLOCP00000006489	ENSMODP00000014282
ENSLOCP00000012853	ENSMODP00000000527
ENSLOCP00000003947	ENSMODP00000009234
ENSLOCP00000017921	ENSMODP00000018720
ENSLOCP00000004308	ENSMODP00000025583
ENSLOCP00000016541	ENSMODP00000033769
ENSLOCP00000007164	ENSMODP00000032275
ENSLOCP00000009019	ENSMODP00000015346
ENSLOCP00000005080	ENSMODP00000039908
ENSLOCP00000011956	ENSMODP00000022988
ENSLOCP00000017420	ENSMODP00000006931
ENSLOCP00000010504	ENSMODP00000023180
ENSLOCP00000010342	ENSMODP00000001342
ENSLOCP00000001425	ENSMODP00000032390
ENSLOCP00000013636	ENSMODP00000006350
ENSLOCP00000014006	ENSMODP00000008545
ENSLOCP00000009948	ENSMODP00000009711
ENSLOCP00000012228	ENSMODP00000004776
ENSLOCP00000018388	ENSMODP00000028686
ENSLOCP00000010439	ENSMODP00000006606
ENSLOCP00000007490	ENSMODP00000005294
ENSLOCP00000010438	ENSMODP00000013045
ENSLOCP00000019916	ENSMODP00000011352
ENSLOCP00000016820	ENSMODP00000006501
ENSLOCP00000011725	ENSMODP00000011852
ENSLOCP00000018155	ENSMODP00000039132
ENSLOCP00000018551	ENSMODP00000022162
ENSLOCP00000006404	ENSMODP00000025343
ENSLOCP00000001788	ENSMODP00000034639
ENSLOCP00000010951	ENSMODP00000021111
ENSLOCP00000005139	ENSMODP00000026057
ENSLOCP00000007013	ENSMODP00000024628
ENSLOCP00000017561	ENSMODP00000011450
ENSLOCP00000007882	ENSMODP00000005514
ENSLOCP00000020552	ENSMODP00000022967
ENSLOCP00000020782	ENSMODP00000018335
ENSLOCP00000010907	ENSMODP00000014162
ENSLOCP00000009708	ENSMODP00000004930
ENSLOCP00000009331	ENSMODP00000022648
ENSLOCP00000011051	ENSMODP00000007656
ENSLOCP00000014798	ENSMODP00000012236
ENSLOCP00000020362	ENSMODP00000023567
ENSLOCP00000021272	ENSMODP00000011739
ENSLOCP00000013196	ENSMODP00000009725
ENSLOCP00000016583	ENSMODP00000011444
ENSLOCP00000016348	ENSMODP00000000791
ENSLOCP00000004572	ENSMODP00000007665
ENSLOCP00000012068	ENSMODP00000016797
ENSLOCP00000018138	ENSMODP00000013686
ENSLOCP00000005599	ENSMODP00000018496
ENSLOCP00000002644	ENSMODP00000006345
ENSLOCP00000018900	ENSMODP00000016596
ENSLOCP00000020306	ENSMODP00000017830
ENSLOCP00000012411	ENSMODP00000039008
ENSLOCP00000020230	ENSMODP00000012361
ENSLOCP00000019139	ENSMODP00000010132
ENSLOCP00000019635	ENSMODP00000019624
ENSLOCP00000009904	ENSMODP00000029521
ENSLOCP00000001806	ENSMODP00000028518
ENSLOCP00000013616	ENSMODP00000026821
ENSLOCP00000013981	ENSMODP00000009216
ENSLOCP00000006928	ENSMODP00000019885
ENSLOCP00000009231	ENSMODP00000024401
ENSLOCP00000002893	ENSMODP00000037713
ENSLOCP00000006824	ENSMODP00000008297
ENSLOCP00000013146	ENSMODP00000041050
ENSLOCP00000004693	ENSMODP00000015411
ENSLOCP00000009506	ENSMODP00000015319
ENSLOCP00000008821	ENSMODP00000016412
ENSLOCP00000002852	ENSMODP00000020476
ENSLOCP00000012156	ENSMODP00000016920
ENSLOCP00000001715	ENSMODP00000023696
ENSLOCP00000007117	ENSMODP00000037611
ENSLOCP00000017202	ENSMODP00000027434
ENSLOCP00000003854	ENSMODP00000019658
ENSLOCP00000016880	ENSMODP00000009371
ENSLOCP00000013736	ENSMODP00000015699
ENSLOCP00000007496	ENSMODP00000009434
ENSLOCP00000007009	ENSMODP00000024083
ENSLOCP00000005451	ENSMODP00000000697
ENSLOCP00000000999	ENSMODP00000003756
ENSLOCP00000012922	ENSMODP00000007149
ENSLOCP00000011733	ENSMODP00000007180
ENSLOCP00000002819	ENSMODP00000022846
ENSLOCP00000005105	ENSMODP00000007465
ENSLOCP00000012453	ENSMODP00000001066
ENSLOCP00000018761	ENSMODP00000023845
ENSLOCP00000020462	ENSMODP00000022903
ENSLOCP00000017693	ENSMODP00000035218
ENSLOCP00000019391	ENSMODP00000029205
ENSLOCP00000013389	ENSMODP00000038829
ENSLOCP00000014870	ENSMODP00000025861
ENSLOCP00000018282	ENSMODP00000026080
ENSLOCP00000019874	ENSMODP00000002644
ENSLOCP00000016983	ENSMODP00000023968
ENSLOCP00000021139	ENSMODP00000023159
ENSLOCP00000014911	ENSMODP00000012617
ENSLOCP00000011469	ENSMODP00000004167
ENSLOCP00000003512	ENSMODP00000021102
ENSLOCP00000000511	ENSMODP00000022295
ENSLOCP00000016179	ENSMODP00000009523
ENSLOCP00000007458	ENSMODP00000006484
ENSLOCP00000011968	ENSMODP00000007529
ENSLOCP00000003269	ENSMODP00000006828
ENSLOCP00000021444	ENSMODP00000021481
ENSLOCP00000007512	ENSMODP00000000973
ENSLOCP00000010531	ENSMODP00000021586
ENSLOCP00000009883	ENSMODP00000009022
ENSLOCP00000006762	ENSMODP00000024816
ENSLOCP00000000702	ENSMODP00000026685
ENSLOCP00000011852	ENSMODP00000024160
ENSLOCP00000019564	ENSMODP00000019294
ENSLOCP00000012768	ENSMODP00000003329
ENSLOCP00000006944	ENSMODP00000015764
ENSLOCP00000005645	ENSMODP00000014783
ENSLOCP00000017680	ENSMODP00000016827
ENSLOCP00000000253	ENSMODP00000018754
ENSLOCP00000012957	ENSMODP00000016996
ENSLOCP00000019962	ENSMODP00000008873
ENSLOCP00000013872	ENSMODP00000004395
ENSLOCP00000020166	ENSMODP00000019727
ENSLOCP00000007654	ENSMODP00000020529
ENSLOCP00000016433	ENSMODP00000009731
ENSLOCP00000004184	ENSMODP00000019213
ENSLOCP00000001591	ENSMODP00000021938
ENSLOCP00000009092	ENSMODP00000020250
ENSLOCP00000011580	ENSMODP00000006799
ENSLOCP00000019949	ENSMODP00000023145
ENSLOCP00000002909	ENSMODP00000022854
ENSLOCP00000008090	ENSMODP00000013163
ENSLOCP00000016301	ENSMODP00000012554
ENSLOCP00000007075	ENSMODP00000024290
ENSLOCP00000003717	ENSMODP00000009668
ENSLOCP00000018648	ENSMODP00000037418
ENSLOCP00000013828	ENSMODP00000005706
ENSLOCP00000001155	ENSMODP00000004028
ENSLOCP00000020117	ENSMODP00000020931
ENSLOCP00000015882	ENSMODP00000032325
ENSLOCP00000018924	ENSMODP00000013118
ENSLOCP00000014823	ENSMODP00000023956
ENSLOCP00000007802	ENSMODP00000026659
ENSLOCP00000007183	ENSMODP00000015702
ENSLOCP00000020928	ENSMODP00000017261
ENSLOCP00000015386	ENSMODP00000018616
ENSLOCP00000005237	ENSMODP00000017313
ENSLOCP00000011607	ENSMODP00000009360
ENSLOCP00000003340	ENSMODP00000002937
ENSLOCP00000001670	ENSMODP00000021497
ENSLOCP00000020561	ENSMODP00000022964
ENSLOCP00000008873	ENSMODP00000026023
ENSLOCP00000011338	ENSMODP00000041213
ENSLOCP00000010972	ENSMODP00000002256
ENSLOCP00000001672	ENSMODP00000032861
ENSLOCP00000012855	ENSMODP00000000186
ENSLOCP00000011571	ENSMODP00000001131
ENSLOCP00000008166	ENSMODP00000008312
ENSLOCP00000018669	ENSMODP00000002898
ENSLOCP00000010909	ENSMODP00000018904
ENSLOCP00000005187	ENSMODP00000005860
ENSLOCP00000016110	ENSMODP00000002609
ENSLOCP00000003362	ENSMODP00000003624
ENSLOCP00000009902	ENSMODP00000022451
ENSLOCP00000015286	ENSMODP00000016383
ENSLOCP00000005069	ENSMODP00000013113
ENSLOCP00000007127	ENSMODP00000014104
ENSLOCP00000015077	ENSMODP00000002597
ENSLOCP00000021548	ENSMODP00000038268
ENSLOCP00000004043	ENSMODP00000020530
ENSLOCP00000009868	ENSMODP00000025440
ENSLOCP00000020985	ENSMODP00000022264
ENSLOCP00000017801	ENSMODP00000036209
ENSLOCP00000014828	ENSMODP00000013319
ENSLOCP00000000783	ENSMODP00000014638
ENSLOCP00000002331	ENSMODP00000017946
ENSLOCP00000012475	ENSMODP00000017800
ENSLOCP00000011687	ENSMODP00000025750
ENSLOCP00000015455	ENSMODP00000000418
ENSLOCP00000015429	ENSMODP00000023657
ENSLOCP00000015768	ENSMODP00000003236
ENSLOCP00000014609	ENSMODP00000006339
ENSLOCP00000018531	ENSMODP00000017894
ENSLOCP00000004411	ENSMODP00000009961
ENSLOCP00000006636	ENSMODP00000017678
ENSLOCP00000003153	ENSMODP00000017481
ENSLOCP00000009886	ENSMODP00000021054
ENSLOCP00000020190	ENSMODP00000030235
ENSLOCP00000016532	ENSMODP00000002004
ENSLOCP00000016472	ENSMODP00000035395
ENSLOCP00000017243	ENSMODP00000011557
ENSLOCP00000022094	ENSMODP00000030221
ENSLOCP00000022379	ENSMODP00000032196
ENSLOCP00000011160	ENSMODP00000024127
ENSLOCP00000008265	ENSMODP00000033908
ENSLOCP00000018952	ENSMODP00000006894
ENSLOCP00000004814	ENSMODP00000037078
ENSLOCP00000012999	ENSMODP00000017312
ENSLOCP00000005990	ENSMODP00000037951
ENSLOCP00000014079	ENSMODP00000009275
ENSLOCP00000007639	ENSMODP00000022752
ENSLOCP00000001994	ENSMODP00000021178
ENSLOCP00000006832	ENSMODP00000024819
ENSLOCP00000001883	ENSMODP00000036552
ENSLOCP00000018022	ENSMODP00000022937
ENSLOCP00000012401	ENSMODP00000000907
ENSLOCP00000010126	ENSMODP00000013468
ENSLOCP00000003100	ENSMODP00000017492
ENSLOCP00000017851	ENSMODP00000009700
ENSLOCP00000012412	ENSMODP00000003515
ENSLOCP00000018584	ENSMODP00000024280
ENSLOCP00000019571	ENSMODP00000023745
ENSLOCP00000009042	ENSMODP00000013199
ENSLOCP00000021738	ENSMODP00000031624
ENSLOCP00000016041	ENSMODP00000002800
ENSLOCP00000020073	ENSMODP00000028428
ENSLOCP00000016392	ENSMODP00000000114
ENSLOCP00000019535	ENSMODP00000019205
ENSLOCP00000015763	ENSMODP00000015872
ENSLOCP00000003025	ENSMODP00000036012
ENSLOCP00000013336	ENSMODP00000012021
ENSLOCP00000008635	ENSMODP00000036078
ENSLOCP00000011134	ENSMODP00000007480
ENSLOCP00000012073	ENSMODP00000001370
ENSLOCP00000018477	ENSMODP00000002441
ENSLOCP00000010296	ENSMODP00000010072
ENSLOCP00000011431	ENSMODP00000012052
ENSLOCP00000006145	ENSMODP00000010141
ENSLOCP00000019890	ENSMODP00000022310
ENSLOCP00000003343	ENSMODP00000034350
ENSLOCP00000004961	ENSMODP00000002477
ENSLOCP00000012361	ENSMODP00000009106
ENSLOCP00000017515	ENSMODP00000014850
ENSLOCP00000016868	ENSMODP00000027603
ENSLOCP00000022011	ENSMODP00000038176
ENSLOCP00000001963	ENSMODP00000006483
ENSLOCP00000018736	ENSMODP00000010203
ENSLOCP00000004668	ENSMODP00000017470
ENSLOCP00000019008	ENSMODP00000021535
ENSLOCP00000016162	ENSMODP00000013260
ENSLOCP00000012000	ENSMODP00000033015
ENSLOCP00000014482	ENSMODP00000012275
ENSLOCP00000013133	ENSMODP00000019009
ENSLOCP00000016984	ENSMODP00000005715
ENSLOCP00000015166	ENSMODP00000002463
ENSLOCP00000019498	ENSMODP00000021710
ENSLOCP00000018183	ENSMODP00000012392
ENSLOCP00000012800	ENSMODP00000001604
ENSLOCP00000006211	ENSMODP00000008002
ENSLOCP00000015163	ENSMODP00000031085
ENSLOCP00000019036	ENSMODP00000036939
ENSLOCP00000002866	ENSMODP00000020479
ENSLOCP00000008338	ENSMODP00000007129
ENSLOCP00000004541	ENSMODP00000016595
ENSLOCP00000005061	ENSMODP00000001638
ENSLOCP00000003975	ENSMODP00000017712
ENSLOCP00000003197	ENSMODP00000005879
ENSLOCP00000020412	ENSMODP00000022055
ENSLOCP00000011468	ENSMODP00000006593
ENSLOCP00000005146	ENSMODP00000001554
ENSLOCP00000018326	ENSMODP00000031019
ENSLOCP00000019136	ENSMODP00000002202
ENSLOCP00000011723	ENSMODP00000015259
ENSLOCP00000001102	ENSMODP00000005650
ENSLOCP00000011666	ENSMODP00000003290
ENSLOCP00000002215	ENSMODP00000011933
ENSLOCP00000019614	ENSMODP00000019199
ENSLOCP00000001764	ENSMODP00000019847
ENSLOCP00000017810	ENSMODP00000008766
ENSLOCP00000002449	ENSMODP00000005932
ENSLOCP00000010074	ENSMODP00000010233
ENSLOCP00000018588	ENSMODP00000013256
ENSLOCP00000004869	ENSMODP00000002434
ENSLOCP00000013311	ENSMODP00000011834
ENSLOCP00000019031	ENSMODP00000014223
ENSLOCP00000019282	ENSMODP00000020783
ENSLOCP00000014512	ENSMODP00000002228
ENSLOCP00000009287	ENSMODP00000000793
ENSLOCP00000021904	ENSMODP00000033076
ENSLOCP00000022450	ENSMODP00000017775
ENSLOCP00000020024	ENSMODP00000008112
ENSLOCP00000020859	ENSMODP00000015125
ENSLOCP00000007832	ENSMODP00000019371
ENSLOCP00000012948	ENSMODP00000024524
ENSLOCP00000018256	ENSMODP00000012765
ENSLOCP00000005193	ENSMODP00000017789
ENSLOCP00000017728	ENSMODP00000008135
ENSLOCP00000010194	ENSMODP00000003932
ENSLOCP00000001695	ENSMODP00000018051
ENSLOCP00000007926	ENSMODP00000012026
ENSLOCP00000010024	ENSMODP00000009589
ENSLOCP00000012287	ENSMODP00000000639
ENSLOCP00000010787	ENSMODP00000023369
ENSLOCP00000009015	ENSMODP00000015347
ENSLOCP00000005707	ENSMODP00000001142
ENSLOCP00000007270	ENSMODP00000024847
ENSLOCP00000001138	ENSMODP00000036121
ENSLOCP00000002985	ENSMODP00000021480
ENSLOCP00000017039	ENSMODP00000021948
ENSLOCP00000003444	ENSMODP00000013556
ENSLOCP00000011930	ENSMODP00000011601
ENSLOCP00000009598	ENSMODP00000008649
ENSLOCP00000007261	ENSMODP00000002901
ENSLOCP00000004135	ENSMODP00000040987
ENSLOCP00000013207	ENSMODP00000015350
ENSLOCP00000012976	ENSMODP00000017278
ENSLOCP00000006812	ENSMODP00000016660
ENSLOCP00000015890	ENSMODP00000024179
ENSLOCP00000002959	ENSMODP00000012033
ENSLOCP00000012293	ENSMODP00000010668
ENSLOCP00000008921	ENSMODP00000037792
ENSLOCP00000004566	ENSMODP00000014851
ENSLOCP00000017647	ENSMODP00000013914
ENSLOCP00000019246	ENSMODP00000014568
ENSLOCP00000013329	ENSMODP00000019148
ENSLOCP00000020020	ENSMODP00000021861
ENSLOCP00000011815	ENSMODP00000011775
ENSLOCP00000018621	ENSMODP00000012321
ENSLOCP00000014743	ENSMODP00000016525
ENSLOCP00000019986	ENSMODP00000007256
ENSLOCP00000014809	ENSMODP00000025968
ENSLOCP00000005776	ENSMODP00000005053
ENSLOCP00000017744	ENSMODP00000015918
ENSLOCP00000002141	ENSMODP00000025296
ENSLOCP00000015029	ENSMODP00000012686
ENSLOCP00000015111	ENSMODP00000025770
ENSLOCP00000012558	ENSMODP00000032051
ENSLOCP00000015214	ENSMODP00000038746
ENSLOCP00000003111	ENSMODP00000012241
ENSLOCP00000019071	ENSMODP00000007051
ENSLOCP00000009450	ENSMODP00000003396
ENSLOCP00000017819	ENSMODP00000008522
ENSLOCP00000010744	ENSMODP00000010853
ENSLOCP00000005744	ENSMODP00000001168
ENSLOCP00000015918	ENSMODP00000001969
ENSLOCP00000008853	ENSMODP00000020938
ENSLOCP00000004114	ENSMODP00000018625
ENSLOCP00000018527	ENSMODP00000010709
ENSLOCP00000008221	ENSMODP00000021339
ENSLOCP00000011415	ENSMODP00000009804
ENSLOCP00000019579	ENSMODP00000010471
ENSLOCP00000011235	ENSMODP00000012645
ENSLOCP00000012400	ENSMODP00000003481
ENSLOCP00000015030	ENSMODP00000002458
ENSLOCP00000019222	ENSMODP00000012792
ENSLOCP00000005304	ENSMODP00000013213
ENSLOCP00000012990	ENSMODP00000013290
ENSLOCP00000008430	ENSMODP00000007874
ENSLOCP00000006386	ENSMODP00000015503
ENSLOCP00000006552	ENSMODP00000024151
ENSLOCP00000004758	ENSMODP00000019296
ENSLOCP00000002795	ENSMODP00000022843
ENSLOCP00000009541	ENSMODP00000014339
ENSLOCP00000012908	ENSMODP00000024545
ENSLOCP00000005284	ENSMODP00000029367
ENSLOCP00000019998	ENSMODP00000021821
ENSLOCP00000005669	ENSMODP00000009912
ENSLOCP00000001526	ENSMODP00000001476
ENSLOCP00000015545	ENSMODP00000017495
ENSLOCP00000016467	ENSMODP00000016142
ENSLOCP00000007719	ENSMODP00000020148
ENSLOCP00000011559	ENSMODP00000019081
ENSLOCP00000000905	ENSMODP00000013546
ENSLOCP00000016752	ENSMODP00000039626
ENSLOCP00000014189	ENSMODP00000006532
ENSLOCP00000012706	ENSMODP00000017485
ENSLOCP00000018401	ENSMODP00000011686
ENSLOCP00000001293	ENSMODP00000021660
ENSLOCP00000012140	ENSMODP00000007263
ENSLOCP00000009711	ENSMODP00000010084
ENSLOCP00000011771	ENSMODP00000016985
ENSLOCP00000004489	ENSMODP00000014754
ENSLOCP00000013077	ENSMODP00000009505
ENSLOCP00000004508	ENSMODP00000014777
ENSLOCP00000018070	ENSMODP00000010355
ENSLOCP00000009838	ENSMODP00000005548
ENSLOCP00000013341	ENSMODP00000007903
ENSLOCP00000001575	ENSMODP00000001707
ENSLOCP00000019355	ENSMODP00000023656
ENSLOCP00000006607	ENSMODP00000037403
ENSLOCP00000014941	ENSMODP00000016164
ENSLOCP00000018086	ENSMODP00000012428
ENSLOCP00000012302	ENSMODP00000004592
ENSLOCP00000002090	ENSMODP00000026588
ENSLOCP00000019443	ENSMODP00000010683
ENSLOCP00000014617	ENSMODP00000016395
ENSLOCP00000000952	ENSMODP00000010551
ENSLOCP00000014027	ENSMODP00000025526
ENSLOCP00000013123	ENSMODP00000026281
ENSLOCP00000002971	ENSMODP00000022865
ENSLOCP00000013438	ENSMODP00000012153
ENSLOCP00000013808	ENSMODP00000004472
ENSLOCP00000017026	ENSMODP00000034776
ENSLOCP00000009222	ENSMODP00000007877
ENSLOCP00000007886	ENSMODP00000001874
ENSLOCP00000014078	ENSMODP00000004145
ENSLOCP00000003110	ENSMODP00000032142
ENSLOCP00000012819	ENSMODP00000012820
ENSLOCP00000008462	ENSMODP00000009399
ENSLOCP00000009646	ENSMODP00000008447
ENSLOCP00000003587	ENSMODP00000003128
ENSLOCP00000019971	ENSMODP00000025491
ENSLOCP00000000129	ENSMODP00000032606
ENSLOCP00000007165	ENSMODP00000007131
ENSLOCP00000017530	ENSMODP00000024419
ENSLOCP00000007887	ENSMODP00000024125
ENSLOCP00000011058	ENSMODP00000023402
ENSLOCP00000018227	ENSMODP00000014693
ENSLOCP00000018983	ENSMODP00000021739
ENSLOCP00000009701	ENSMODP00000012802
ENSLOCP00000019366	ENSMODP00000009957
ENSLOCP00000012323	ENSMODP00000000631
ENSLOCP00000011350	ENSMODP00000003395
ENSLOCP00000014458	ENSMODP00000013972
ENSLOCP00000018762	ENSMODP00000020017
ENSLOCP00000005165	ENSMODP00000017672
ENSLOCP00000010451	ENSMODP00000014280
ENSLOCP00000002062	ENSMODP00000015329
ENSLOCP00000005657	ENSMODP00000003002
ENSLOCP00000021334	ENSMODP00000022164
ENSLOCP00000006771	ENSMODP00000032193
ENSLOCP00000013623	ENSMODP00000006393
ENSLOCP00000005307	ENSMODP00000020384
ENSLOCP00000007240	ENSMODP00000012734
ENSLOCP00000005873	ENSMODP00000005128
ENSLOCP00000002617	ENSMODP00000024360
ENSLOCP00000010367	ENSMODP00000005767
ENSLOCP00000005491	ENSMODP00000006840
ENSLOCP00000015756	ENSMODP00000005371
ENSLOCP00000020507	ENSMODP00000022447
ENSLOCP00000014486	ENSMODP00000000668
ENSLOCP00000016551	ENSMODP00000015486
ENSLOCP00000005062	ENSMODP00000013511
ENSLOCP00000007478	ENSMODP00000020293
ENSLOCP00000020015	ENSMODP00000029415
ENSLOCP00000007755	ENSMODP00000012767
ENSLOCP00000008105	ENSMODP00000018547
ENSLOCP00000009714	ENSMODP00000014501
ENSLOCP00000001481	ENSMODP00000031639
ENSLOCP00000013922	ENSMODP00000027788
ENSLOCP00000001794	ENSMODP00000026226
ENSLOCP00000018487	ENSMODP00000005319
ENSLOCP00000020023	ENSMODP00000040033
ENSLOCP00000020704	ENSMODP00000007477
ENSLOCP00000003149	ENSMODP00000026658
ENSLOCP00000018889	ENSMODP00000036146
ENSLOCP00000014646	ENSMODP00000001449
ENSLOCP00000014965	ENSMODP00000016184
ENSLOCP00000019623	ENSMODP00000019790
ENSLOCP00000012262	ENSMODP00000034105
ENSLOCP00000017761	ENSMODP00000012328
ENSLOCP00000003577	ENSMODP00000008853
ENSLOCP00000018979	ENSMODP00000036033
ENSLOCP00000022461	ENSMODP00000020732
ENSLOCP00000009670	ENSMODP00000013217
ENSLOCP00000004300	ENSMODP00000021631
ENSLOCP00000006023	ENSMODP00000024814
ENSLOCP00000019855	ENSMODP00000001518
ENSLOCP00000001909	ENSMODP00000010380
ENSLOCP00000010432	ENSMODP00000000102
ENSLOCP00000004476	ENSMODP00000018034
ENSLOCP00000021088	ENSMODP00000022951
ENSLOCP00000018466	ENSMODP00000018218
ENSLOCP00000021910	ENSMODP00000028988
ENSLOCP00000018798	ENSMODP00000017408
ENSLOCP00000008791	ENSMODP00000005738
ENSLOCP00000019231	ENSMODP00000012762
ENSLOCP00000000345	ENSMODP00000021407
ENSLOCP00000021901	ENSMODP00000036739
ENSLOCP00000011678	ENSMODP00000035967
ENSLOCP00000020245	ENSMODP00000005747
ENSLOCP00000005875	ENSMODP00000011321
ENSLOCP00000020295	ENSMODP00000023108
ENSLOCP00000008533	ENSMODP00000007998
ENSLOCP00000017077	ENSMODP00000012199
ENSLOCP00000005770	ENSMODP00000003082
ENSLOCP00000020358	ENSMODP00000022352
ENSLOCP00000013837	ENSMODP00000002252
ENSLOCP00000021222	ENSMODP00000019437
ENSLOCP00000018007	ENSMODP00000026917
ENSLOCP00000012878	ENSMODP00000007329
ENSLOCP00000012890	ENSMODP00000007329
ENSLOCP00000002206	ENSMODP00000008622
ENSLOCP00000014709	ENSMODP00000013794
ENSLOCP00000013191	ENSMODP00000007829
ENSLOCP00000013002	ENSMODP00000001808
ENSLOCP00000001818	ENSMODP00000014618
ENSLOCP00000000497	ENSMODP00000018604
ENSLOCP00000005278	ENSMODP00000036766
ENSLOCP00000008274	ENSMODP00000033497
ENSLOCP00000018599	ENSMODP00000038843
ENSLOCP00000004275	ENSMODP00000005674
ENSLOCP00000003448	ENSMODP00000022245
ENSLOCP00000015492	ENSMODP00000018488
ENSLOCP00000010298	ENSMODP00000006974
ENSLOCP00000007403	ENSMODP00000023016
ENSLOCP00000017568	ENSMODP00000038847
ENSLOCP00000013656	ENSMODP00000028989
ENSLOCP00000007625	ENSMODP00000035969
ENSLOCP00000017375	ENSMODP00000013104
ENSLOCP00000006634	ENSMODP00000003605
ENSLOCP00000007411	ENSMODP00000017566
ENSLOCP00000005117	ENSMODP00000013693
ENSLOCP00000015567	ENSMODP00000025431
ENSLOCP00000012579	ENSMODP00000017701
ENSLOCP00000019070	ENSMODP00000010905
ENSLOCP00000019073	ENSMODP00000010889
ENSLOCP00000016280	ENSMODP00000002771
ENSLOCP00000005747	ENSMODP00000024427
ENSLOCP00000003827	ENSMODP00000000487
ENSLOCP00000012806	ENSMODP00000013056
ENSLOCP00000012813	ENSMODP00000013043
ENSLOCP00000008393	ENSMODP00000023363
ENSLOCP00000007479	ENSMODP00000006499
ENSLOCP00000016181	ENSMODP00000009689
ENSLOCP00000018710	ENSMODP00000006124
ENSLOCP00000009846	ENSMODP00000029511
ENSLOCP00000004493	ENSMODP00000020716
ENSLOCP00000013177	ENSMODP00000008863
ENSLOCP00000006816	ENSMODP00000005154
ENSLOCP00000014685	ENSMODP00000003980
ENSLOCP00000010487	ENSMODP00000040762
ENSLOCP00000014587	ENSMODP00000008902
ENSLOCP00000000026	ENSMODP00000009055
ENSLOCP00000001439	ENSMODP00000006750
ENSLOCP00000014944	ENSMODP00000031036
ENSLOCP00000018359	ENSMODP00000012246
ENSLOCP00000015529	ENSMODP00000014983
ENSLOCP00000011522	ENSMODP00000006681
ENSLOCP00000001685	ENSMODP00000034265
ENSLOCP00000012439	ENSMODP00000009316
ENSLOCP00000014927	ENSMODP00000023716
ENSLOCP00000002824	ENSMODP00000023221
ENSLOCP00000016948	ENSMODP00000009526
ENSLOCP00000015618	ENSMODP00000002150
ENSLOCP00000019400	ENSMODP00000010302
ENSLOCP00000012722	ENSMODP00000017550
ENSLOCP00000007311	ENSMODP00000009180
ENSLOCP00000014968	ENSMODP00000005405
ENSLOCP00000018768	ENSMODP00000019993
ENSLOCP00000004652	ENSMODP00000019007
ENSLOCP00000007368	ENSMODP00000017961
ENSLOCP00000011664	ENSMODP00000000853
ENSLOCP00000002033	ENSMODP00000019581
ENSLOCP00000004675	ENSMODP00000037525
ENSLOCP00000008004	ENSMODP00000001680
ENSLOCP00000017807	ENSMODP00000014520
ENSLOCP00000007843	ENSMODP00000010772
ENSLOCP00000001085	ENSMODP00000026473
ENSLOCP00000007624	ENSMODP00000014919
ENSLOCP00000008187	ENSMODP00000017144
ENSLOCP00000013704	ENSMODP00000002551
ENSLOCP00000006906	ENSMODP00000013240
ENSLOCP00000009732	ENSMODP00000010047
ENSLOCP00000020119	ENSMODP00000025625
ENSLOCP00000013138	ENSMODP00000001202
ENSLOCP00000002524	ENSMODP00000008362
ENSLOCP00000004941	ENSMODP00000010954
ENSLOCP00000005592	ENSMODP00000032258
ENSLOCP00000021197	ENSMODP00000040103
ENSLOCP00000020619	ENSMODP00000022868
ENSLOCP00000009498	ENSMODP00000024465
ENSLOCP00000005953	ENSMODP00000039451
ENSLOCP00000006462	ENSMODP00000021286
ENSLOCP00000004423	ENSMODP00000020168
ENSLOCP00000002343	ENSMODP00000036241
ENSLOCP00000008742	ENSMODP00000035037
ENSLOCP00000015271	ENSMODP00000004137
ENSLOCP00000004223	ENSMODP00000019955
ENSLOCP00000001376	ENSMODP00000024785
ENSLOCP00000021340	ENSMODP00000006094
ENSLOCP00000008690	ENSMODP00000003352
ENSLOCP00000015114	ENSMODP00000002223
ENSLOCP00000009610	ENSMODP00000013192
ENSLOCP00000004062	ENSMODP00000029137
ENSLOCP00000000897	ENSMODP00000026613
ENSLOCP00000016254	ENSMODP00000008822
ENSLOCP00000012042	ENSMODP00000004771
ENSLOCP00000018767	ENSMODP00000038160
ENSLOCP00000006961	ENSMODP00000012491
ENSLOCP00000013748	ENSMODP00000006270
ENSLOCP00000013708	ENSMODP00000028994
ENSLOCP00000015139	ENSMODP00000006052
ENSLOCP00000018993	ENSMODP00000013153
ENSLOCP00000011531	ENSMODP00000037975
ENSLOCP00000014563	ENSMODP00000018716
ENSLOCP00000007891	ENSMODP00000026862
ENSLOCP00000012893	ENSMODP00000012974
ENSLOCP00000010267	ENSMODP00000007017
ENSLOCP00000001991	ENSMODP00000021921
ENSLOCP00000016326	ENSMODP00000000754
ENSLOCP00000017936	ENSMODP00000037746
ENSLOCP00000002876	ENSMODP00000000381
ENSLOCP00000019095	ENSMODP00000008354
ENSLOCP00000012621	ENSMODP00000003841
ENSLOCP00000016642	ENSMODP00000009713
ENSLOCP00000019459	ENSMODP00000006375
ENSLOCP00000014502	ENSMODP00000014567
ENSLOCP00000019600	ENSMODP00000040539
ENSLOCP00000007197	ENSMODP00000029504
ENSLOCP00000020398	ENSMODP00000022041
ENSLOCP00000009033	ENSMODP00000024370
ENSLOCP00000003686	ENSMODP00000006466
ENSLOCP00000007012	ENSMODP00000015484
ENSLOCP00000007195	ENSMODP00000008872
ENSLOCP00000017397	ENSMODP00000039714
ENSLOCP00000008264	ENSMODP00000026271
ENSLOCP00000017196	ENSMODP00000007680
ENSLOCP00000020336	ENSMODP00000001556
ENSLOCP00000017740	ENSMODP00000013588
ENSLOCP00000017289	ENSMODP00000011393
ENSLOCP00000012510	ENSMODP00000017763
ENSLOCP00000018742	ENSMODP00000012779
ENSLOCP00000008147	ENSMODP00000038537
ENSLOCP00000009050	ENSMODP00000016928
ENSLOCP00000015396	ENSMODP00000018587
ENSLOCP00000015678	ENSMODP00000004079
ENSLOCP00000013457	ENSMODP00000005398
ENSLOCP00000019450	ENSMODP00000019316
ENSLOCP00000001638	ENSMODP00000026219
ENSLOCP00000018664	ENSMODP00000036548
ENSLOCP00000005312	ENSMODP00000012150
ENSLOCP00000011689	ENSMODP00000000824
ENSLOCP00000021043	ENSMODP00000023312
ENSLOCP00000008931	ENSMODP00000000777
ENSLOCP00000000350	ENSMODP00000011812
ENSLOCP00000020122	ENSMODP00000025627
ENSLOCP00000018702	ENSMODP00000005908
ENSLOCP00000007667	ENSMODP00000014225
ENSLOCP00000004246	ENSMODP00000025592
ENSLOCP00000007288	ENSMODP00000024040
ENSLOCP00000016250	ENSMODP00000003103
ENSLOCP00000014410	ENSMODP00000016729
ENSLOCP00000009297	ENSMODP00000021388
ENSLOCP00000004321	ENSMODP00000012700
ENSLOCP00000012478	ENSMODP00000001785
ENSLOCP00000011739	ENSMODP00000015281
ENSLOCP00000018852	ENSMODP00000014354
ENSLOCP00000002689	ENSMODP00000004962
ENSLOCP00000014733	ENSMODP00000005900
ENSLOCP00000020279	ENSMODP00000035265
ENSLOCP00000013269	ENSMODP00000027999
ENSLOCP00000008323	ENSMODP00000021455
ENSLOCP00000007102	ENSMODP00000007161
ENSLOCP00000018472	ENSMODP00000011972
ENSLOCP00000015164	ENSMODP00000000544
ENSLOCP00000021950	ENSMODP00000011975
ENSLOCP00000007229	ENSMODP00000018478
ENSLOCP00000003412	ENSMODP00000008222
ENSLOCP00000016068	ENSMODP00000008442
ENSLOCP00000016976	ENSMODP00000005705
ENSLOCP00000021360	ENSMODP00000022071
ENSLOCP00000005619	ENSMODP00000008245
ENSLOCP00000001957	ENSMODP00000008694
ENSLOCP00000006901	ENSMODP00000015844
ENSLOCP00000002910	ENSMODP00000008213
ENSLOCP00000004743	ENSMODP00000015425
ENSLOCP00000002913	ENSMODP00000020481
ENSLOCP00000011873	ENSMODP00000035626
ENSLOCP00000007574	ENSMODP00000032675
ENSLOCP00000017581	ENSMODP00000022002
ENSLOCP00000008284	ENSMODP00000021450
ENSLOCP00000000951	ENSMODP00000026607
ENSLOCP00000005835	ENSMODP00000034494
ENSLOCP00000020086	ENSMODP00000025611
ENSLOCP00000011944	ENSMODP00000000546
ENSLOCP00000011974	ENSMODP00000000474
ENSLOCP00000006233	ENSMODP00000021283
ENSLOCP00000004049	ENSMODP00000008527
ENSLOCP00000009317	ENSMODP00000020228
ENSLOCP00000015168	ENSMODP00000007060
ENSLOCP00000021356	ENSMODP00000022087
ENSLOCP00000012428	ENSMODP00000011441
ENSLOCP00000008512	ENSMODP00000025223
ENSLOCP00000003447	ENSMODP00000004255
ENSLOCP00000009811	ENSMODP00000008253
ENSLOCP00000007330	ENSMODP00000029564
ENSLOCP00000005766	ENSMODP00000011211
ENSLOCP00000020636	ENSMODP00000003943
ENSLOCP00000001383	ENSMODP00000011968
ENSLOCP00000015270	ENSMODP00000005501
ENSLOCP00000012876	ENSMODP00000007504
ENSLOCP00000005023	ENSMODP00000009233
ENSLOCP00000009061	ENSMODP00000000429
ENSLOCP00000020253	ENSMODP00000030288
ENSLOCP00000013056	ENSMODP00000032640
ENSLOCP00000004116	ENSMODP00000021958
ENSLOCP00000008639	ENSMODP00000020109
ENSLOCP00000001341	ENSMODP00000006020
ENSLOCP00000012993	ENSMODP00000038348
ENSLOCP00000013725	ENSMODP00000017177
ENSLOCP00000011173	ENSMODP00000024001
ENSLOCP00000005149	ENSMODP00000000253
ENSLOCP00000005091	ENSMODP00000023226
ENSLOCP00000008469	ENSMODP00000011527
ENSLOCP00000011861	ENSMODP00000023002
ENSLOCP00000013350	ENSMODP00000024342
ENSLOCP00000020375	ENSMODP00000023757
ENSLOCP00000019960	ENSMODP00000009451
ENSLOCP00000016824	ENSMODP00000004684
ENSLOCP00000009952	ENSMODP00000025445
ENSLOCP00000002754	ENSMODP00000017237
ENSLOCP00000017178	ENSMODP00000023786
ENSLOCP00000013694	ENSMODP00000021940
ENSLOCP00000001161	ENSMODP00000001437
ENSLOCP00000007342	ENSMODP00000023732
ENSLOCP00000017462	ENSMODP00000013457
ENSLOCP00000009703	ENSMODP00000025116
ENSLOCP00000009741	ENSMODP00000033755
ENSLOCP00000015354	ENSMODP00000010724
ENSLOCP00000009571	ENSMODP00000002862
ENSLOCP00000003240	ENSMODP00000007324
ENSLOCP00000001195	ENSMODP00000034611
ENSLOCP00000003820	ENSMODP00000012640
ENSLOCP00000007415	ENSMODP00000013262
ENSLOCP00000021085	ENSMODP00000022965
ENSLOCP00000013920	ENSMODP00000012834
ENSLOCP00000007504	ENSMODP00000015598
ENSLOCP00000000961	ENSMODP00000017667
ENSLOCP00000019290	ENSMODP00000017399
ENSLOCP00000021352	ENSMODP00000038519
ENSLOCP00000006318	ENSMODP00000021301
ENSLOCP00000006082	ENSMODP00000021025
ENSLOCP00000006002	ENSMODP00000010310
ENSLOCP00000021692	ENSMODP00000030140
ENSLOCP00000022459	ENSMODP00000020391
ENSLOCP00000021691	ENSMODP00000015233
ENSLOCP00000021920	ENSMODP00000013188
ENSLOCP00000019434	ENSMODP00000018821
ENSLOCP00000019085	ENSMODP00000010847
ENSLOCP00000020846	ENSMODP00000010341
ENSLOCP00000011857	ENSMODP00000021895
ENSLOCP00000006197	ENSMODP00000020960
ENSLOCP00000006151	ENSMODP00000020125
ENSLOCP00000000919	ENSMODP00000019344
ENSLOCP00000011317	ENSMODP00000002481
ENSLOCP00000012660	ENSMODP00000035740
ENSLOCP00000009230	ENSMODP00000010567
ENSLOCP00000016180	ENSMODP00000032902
ENSLOCP00000014539	ENSMODP00000025486
ENSLOCP00000004563	ENSMODP00000009701
ENSLOCP00000020393	ENSMODP00000030251
ENSLOCP00000009326	ENSMODP00000021469
ENSLOCP00000010362	ENSMODP00000023550
ENSLOCP00000007291	ENSMODP00000020056
ENSLOCP00000008872	ENSMODP00000001145
ENSLOCP00000001728	ENSMODP00000018020
ENSLOCP00000000326	ENSMODP00000004384
ENSLOCP00000008782	ENSMODP00000026009
ENSLOCP00000001716	ENSMODP00000027349
ENSLOCP00000018135	ENSMODP00000014557
ENSLOCP00000019917	ENSMODP00000011339
ENSLOCP00000001866	ENSMODP00000023115
ENSLOCP00000001913	ENSMODP00000003743
ENSLOCP00000011416	ENSMODP00000026955
ENSLOCP00000016491	ENSMODP00000032086
ENSLOCP00000006665	ENSMODP00000020434
ENSLOCP00000014284	ENSMODP00000000944
ENSLOCP00000007554	ENSMODP00000032676
ENSLOCP00000015210	ENSMODP00000009813
ENSLOCP00000015218	ENSMODP00000009933
ENSLOCP00000007597	ENSMODP00000012354
ENSLOCP00000006576	ENSMODP00000002565
ENSLOCP00000002353	ENSMODP00000020280
ENSLOCP00000004327	ENSMODP00000008619
ENSLOCP00000004189	ENSMODP00000005464
ENSLOCP00000015581	ENSMODP00000025778
ENSLOCP00000016625	ENSMODP00000015401
ENSLOCP00000004732	ENSMODP00000018053
ENSLOCP00000010462	ENSMODP00000003470
ENSLOCP00000002838	ENSMODP00000012022
ENSLOCP00000008705	ENSMODP00000003356
ENSLOCP00000005850	ENSMODP00000011738
ENSLOCP00000016350	ENSMODP00000018820
ENSLOCP00000004492	ENSMODP00000024477
ENSLOCP00000012112	ENSMODP00000038322
ENSLOCP00000006421	ENSMODP00000030082
ENSLOCP00000009064	ENSMODP00000021354
ENSLOCP00000006580	ENSMODP00000034131
ENSLOCP00000012190	ENSMODP00000017409
ENSLOCP00000013987	ENSMODP00000001778
ENSLOCP00000009137	ENSMODP00000006007
ENSLOCP00000014129	ENSMODP00000038040
ENSLOCP00000014931	ENSMODP00000010172
ENSLOCP00000015917	ENSMODP00000003064
ENSLOCP00000014081	ENSMODP00000027239
ENSLOCP00000008337	ENSMODP00000017220
ENSLOCP00000021429	ENSMODP00000011818
ENSLOCP00000021090	ENSMODP00000035890
ENSLOCP00000022026	ENSMODP00000005986
ENSLOCP00000012280	ENSMODP00000017301
ENSLOCP00000018659	ENSMODP00000002334
ENSLOCP00000005298	ENSMODP00000012158
ENSLOCP00000013893	ENSMODP00000025871
ENSLOCP00000014241	ENSMODP00000000263
ENSLOCP00000018978	ENSMODP00000011779
ENSLOCP00000015980	ENSMODP00000012047
ENSLOCP00000005097	ENSMODP00000002275
ENSLOCP00000012580	ENSMODP00000009126
ENSLOCP00000006953	ENSMODP00000002600
ENSLOCP00000003565	ENSMODP00000006925
ENSLOCP00000021144	ENSMODP00000023154
ENSLOCP00000008438	ENSMODP00000001148
ENSLOCP00000022197	ENSMODP00000007001
ENSLOCP00000007387	ENSMODP00000039867
ENSLOCP00000018686	ENSMODP00000003121
ENSLOCP00000017619	ENSMODP00000010781
ENSLOCP00000007069	ENSMODP00000032776
ENSLOCP00000001710	ENSMODP00000021504
ENSLOCP00000012600	ENSMODP00000017677
ENSLOCP00000012292	ENSMODP00000021594
ENSLOCP00000016783	ENSMODP00000004536
ENSLOCP00000001323	ENSMODP00000026635
ENSLOCP00000019996	ENSMODP00000025502
ENSLOCP00000003106	ENSMODP00000020364
ENSLOCP00000014995	ENSMODP00000001657
ENSLOCP00000009686	ENSMODP00000022572
ENSLOCP00000001440	ENSMODP00000041088
ENSLOCP00000015017	ENSMODP00000012818
ENSLOCP00000014924	ENSMODP00000036499
ENSLOCP00000008774	ENSMODP00000002162
ENSLOCP00000014791	ENSMODP00000007706
ENSLOCP00000014651	ENSMODP00000019151
ENSLOCP00000008744	ENSMODP00000011885
ENSLOCP00000004775	ENSMODP00000020305
ENSLOCP00000019570	ENSMODP00000029006
ENSLOCP00000006513	ENSMODP00000011356
ENSLOCP00000012804	ENSMODP00000005643
ENSLOCP00000014622	ENSMODP00000002270
ENSLOCP00000018521	ENSMODP00000002561
ENSLOCP00000003354	ENSMODP00000005927
ENSLOCP00000006590	ENSMODP00000024027
ENSLOCP00000013208	ENSMODP00000008095
ENSLOCP00000007383	ENSMODP00000024313
ENSLOCP00000015516	ENSMODP00000006458
ENSLOCP00000015556	ENSMODP00000017616
ENSLOCP00000005158	ENSMODP00000019932
ENSLOCP00000000642	ENSMODP00000008549
ENSLOCP00000012380	ENSMODP00000021801
ENSLOCP00000007170	ENSMODP00000024609
ENSLOCP00000015944	ENSMODP00000024173
ENSLOCP00000009691	ENSMODP00000028249
ENSLOCP00000021343	ENSMODP00000022136
ENSLOCP00000011711	ENSMODP00000003242
ENSLOCP00000015118	ENSMODP00000025773
ENSLOCP00000010911	ENSMODP00000036015
ENSLOCP00000020687	ENSMODP00000019533
ENSLOCP00000018481	ENSMODP00000005304
ENSLOCP00000020035	ENSMODP00000026231
ENSLOCP00000005614	ENSMODP00000020382
ENSLOCP00000014978	ENSMODP00000013602
ENSLOCP00000005829	ENSMODP00000005124
ENSLOCP00000008787	ENSMODP00000032525
ENSLOCP00000007087	ENSMODP00000022163
ENSLOCP00000017221	ENSMODP00000007792
ENSLOCP00000011149	ENSMODP00000015990
ENSLOCP00000020871	ENSMODP00000002562
ENSLOCP00000002017	ENSMODP00000010334
ENSLOCP00000012161	ENSMODP00000021643
ENSLOCP00000018328	ENSMODP00000002723
ENSLOCP00000015840	ENSMODP00000003570
ENSLOCP00000001858	ENSMODP00000023866
ENSLOCP00000000060	ENSMODP00000002300
ENSLOCP00000019334	ENSMODP00000020972
ENSLOCP00000009595	ENSMODP00000026388
ENSLOCP00000018814	ENSMODP00000014831
ENSLOCP00000002053	ENSMODP00000022588
ENSLOCP00000015241	ENSMODP00000013307
ENSLOCP00000018848	ENSMODP00000028789
ENSLOCP00000015507	ENSMODP00000033491
ENSLOCP00000009280	ENSMODP00000019616
ENSLOCP00000013534	ENSMODP00000019188
ENSLOCP00000018148	ENSMODP00000005475
ENSLOCP00000013277	ENSMODP00000009994
ENSLOCP00000001226	ENSMODP00000022371
ENSLOCP00000004742	ENSMODP00000003194
ENSLOCP00000001048	ENSMODP00000011041
ENSLOCP00000014026	ENSMODP00000011039
ENSLOCP00000016021	ENSMODP00000012196
ENSLOCP00000012499	ENSMODP00000003656
ENSLOCP00000020600	ENSMODP00000013054
ENSLOCP00000013635	ENSMODP00000035379
ENSLOCP00000001128	ENSMODP00000004736
ENSLOCP00000006646	ENSMODP00000000452
ENSLOCP00000008048	ENSMODP00000018859
ENSLOCP00000006680	ENSMODP00000000469
ENSLOCP00000004797	ENSMODP00000001220
ENSLOCP00000010757	ENSMODP00000016946
ENSLOCP00000009442	ENSMODP00000028908
ENSLOCP00000016407	ENSMODP00000002563
ENSLOCP00000009355	ENSMODP00000035688
ENSLOCP00000005141	ENSMODP00000023213
ENSLOCP00000007790	ENSMODP00000023428
ENSLOCP00000001294	ENSMODP00000000249
ENSLOCP00000004307	ENSMODP00000000479
ENSLOCP00000001946	ENSMODP00000001016
ENSLOCP00000012394	ENSMODP00000026397
ENSLOCP00000009385	ENSMODP00000016123
ENSLOCP00000003957	ENSMODP00000021880
ENSLOCP00000008503	ENSMODP00000018797
ENSLOCP00000021285	ENSMODP00000017975
ENSLOCP00000006312	ENSMODP00000021307
ENSLOCP00000007097	ENSMODP00000012044
ENSLOCP00000005246	ENSMODP00000030207
ENSLOCP00000006314	ENSMODP00000024010
ENSLOCP00000018542	ENSMODP00000019109
ENSLOCP00000004312	ENSMODP00000010652
ENSLOCP00000002395	ENSMODP00000019759
ENSLOCP00000006166	ENSMODP00000008555
ENSLOCP00000019794	ENSMODP00000027957
ENSLOCP00000014209	ENSMODP00000023830
ENSLOCP00000014074	ENSMODP00000010813
ENSLOCP00000018579	ENSMODP00000013424
ENSLOCP00000014940	ENSMODP00000016279
ENSLOCP00000009227	ENSMODP00000013384
ENSLOCP00000010880	ENSMODP00000004565
ENSLOCP00000020092	ENSMODP00000028423
ENSLOCP00000010906	ENSMODP00000004558
ENSLOCP00000015127	ENSMODP00000012942
ENSLOCP00000019424	ENSMODP00000011716
ENSLOCP00000018657	ENSMODP00000013466
ENSLOCP00000015684	ENSMODP00000016015
ENSLOCP00000014045	ENSMODP00000041197
ENSLOCP00000011994	ENSMODP00000000437
ENSLOCP00000008498	ENSMODP00000022719
ENSLOCP00000019471	ENSMODP00000026322
ENSLOCP00000003232	ENSMODP00000017431
ENSLOCP00000016288	ENSMODP00000013715
ENSLOCP00000006752	ENSMODP00000002105
ENSLOCP00000014493	ENSMODP00000007274
ENSLOCP00000006776	ENSMODP00000002115
ENSLOCP00000004686	ENSMODP00000003752
ENSLOCP00000002982	ENSMODP00000024299
ENSLOCP00000002435	ENSMODP00000008475
ENSLOCP00000007528	ENSMODP00000002379
ENSLOCP00000004486	ENSMODP00000026022
ENSLOCP00000020865	ENSMODP00000022909
ENSLOCP00000006073	ENSMODP00000017819
ENSLOCP00000004216	ENSMODP00000025593
ENSLOCP00000004874	ENSMODP00000024318
ENSLOCP00000011779	ENSMODP00000014146
ENSLOCP00000011392	ENSMODP00000005376
ENSLOCP00000013444	ENSMODP00000020621
ENSLOCP00000004245	ENSMODP00000016034
ENSLOCP00000009818	ENSMODP00000020966
ENSLOCP00000006935	ENSMODP00000022491
ENSLOCP00000002410	ENSMODP00000022004
ENSLOCP00000001422	ENSMODP00000021415
ENSLOCP00000002766	ENSMODP00000021822
ENSLOCP00000008981	ENSMODP00000021414
ENSLOCP00000011756	ENSMODP00000005123
ENSLOCP00000015837	ENSMODP00000013725
ENSLOCP00000013852	ENSMODP00000021523
ENSLOCP00000016630	ENSMODP00000015379
ENSLOCP00000016613	ENSMODP00000011548
ENSLOCP00000021077	ENSMODP00000022037
ENSLOCP00000006720	ENSMODP00000030807
ENSLOCP00000013580	ENSMODP00000016719
ENSLOCP00000019771	ENSMODP00000040791
ENSLOCP00000015574	ENSMODP00000025787
ENSLOCP00000018581	ENSMODP00000028759
ENSLOCP00000020012	ENSMODP00000021852
ENSLOCP00000018060	ENSMODP00000024163
ENSLOCP00000020918	ENSMODP00000022841
ENSLOCP00000005197	ENSMODP00000021988
ENSLOCP00000006147	ENSMODP00000013582
ENSLOCP00000020514	ENSMODP00000022436
ENSLOCP00000009204	ENSMODP00000000187
ENSLOCP00000018416	ENSMODP00000013530
ENSLOCP00000014420	ENSMODP00000039129
ENSLOCP00000017138	ENSMODP00000037855
ENSLOCP00000010866	ENSMODP00000011440
ENSLOCP00000013813	ENSMODP00000019202
ENSLOCP00000008268	ENSMODP00000001457
ENSLOCP00000006833	ENSMODP00000015719
ENSLOCP00000014521	ENSMODP00000025489
ENSLOCP00000013780	ENSMODP00000025762
ENSLOCP00000011952	ENSMODP00000005094
ENSLOCP00000003536	ENSMODP00000023625
ENSLOCP00000002462	ENSMODP00000014093
ENSLOCP00000010352	ENSMODP00000012594
ENSLOCP00000010399	ENSMODP00000010237
ENSLOCP00000010461	ENSMODP00000010248
ENSLOCP00000015948	ENSMODP00000039423
ENSLOCP00000004103	ENSMODP00000019976
ENSLOCP00000016785	ENSMODP00000006082
ENSLOCP00000012901	ENSMODP00000040702
ENSLOCP00000003268	ENSMODP00000002766
ENSLOCP00000010961	ENSMODP00000000399
ENSLOCP00000006952	ENSMODP00000005825
ENSLOCP00000017973	ENSMODP00000011531
ENSLOCP00000009824	ENSMODP00000011033
ENSLOCP00000012553	ENSMODP00000000838
ENSLOCP00000013557	ENSMODP00000014368
ENSLOCP00000015946	ENSMODP00000025725
ENSLOCP00000006774	ENSMODP00000004844
ENSLOCP00000002415	ENSMODP00000025340
ENSLOCP00000015732	ENSMODP00000017239
ENSLOCP00000018931	ENSMODP00000008441
ENSLOCP00000003184	ENSMODP00000016300
ENSLOCP00000007073	ENSMODP00000024624
ENSLOCP00000013157	ENSMODP00000026280
ENSLOCP00000000744	ENSMODP00000006757
ENSLOCP00000005891	ENSMODP00000006642
ENSLOCP00000004021	ENSMODP00000013456
ENSLOCP00000021346	ENSMODP00000022110
ENSLOCP00000011692	ENSMODP00000023187
ENSLOCP00000008192	ENSMODP00000006952
ENSLOCP00000014152	ENSMODP00000034906
ENSLOCP00000022344	ENSMODP00000011646
ENSLOCP00000002091	ENSMODP00000029642
ENSLOCP00000013821	ENSMODP00000001893
ENSLOCP00000006865	ENSMODP00000016281
ENSLOCP00000008538	ENSMODP00000003104
ENSLOCP00000008158	ENSMODP00000023242
ENSLOCP00000016647	ENSMODP00000015362
ENSLOCP00000014265	ENSMODP00000001219
ENSLOCP00000001088	ENSMODP00000008501
ENSLOCP00000007972	ENSMODP00000032729
ENSLOCP00000018707	ENSMODP00000006029
ENSLOCP00000012659	ENSMODP00000013337
ENSLOCP00000019836	ENSMODP00000023139
ENSLOCP00000002490	ENSMODP00000020292
ENSLOCP00000020010	ENSMODP00000021849
ENSLOCP00000010775	ENSMODP00000039503
ENSLOCP00000015853	ENSMODP00000013770
ENSLOCP00000015109	ENSMODP00000002547
ENSLOCP00000008065	ENSMODP00000007208
ENSLOCP00000017193	ENSMODP00000007632
ENSLOCP00000020327	ENSMODP00000001534
ENSLOCP00000019204	ENSMODP00000019745
ENSLOCP00000007720	ENSMODP00000019494
ENSLOCP00000017719	ENSMODP00000035126
ENSLOCP00000013469	ENSMODP00000011937
ENSLOCP00000015453	ENSMODP00000023649
ENSLOCP00000015435	ENSMODP00000000328
ENSLOCP00000000119	ENSMODP00000039408
ENSLOCP00000021274	ENSMODP00000012595
ENSLOCP00000018793	ENSMODP00000001926
ENSLOCP00000018047	ENSMODP00000024807
ENSLOCP00000013613	ENSMODP00000002135
ENSLOCP00000012528	ENSMODP00000017725
ENSLOCP00000021455	ENSMODP00000021741
ENSLOCP00000021611	ENSMODP00000026347
ENSLOCP00000021612	ENSMODP00000026346
ENSLOCP00000022463	ENSMODP00000029187
ENSLOCP00000004066	ENSMODP00000020321
ENSLOCP00000015254	ENSMODP00000005513
ENSLOCP00000000324	ENSMODP00000011626
ENSLOCP00000006770	ENSMODP00000039297
ENSLOCP00000014382	ENSMODP00000038904
ENSLOCP00000016275	ENSMODP00000012579
ENSLOCP00000020250	ENSMODP00000023619
ENSLOCP00000001476	ENSMODP00000003794
ENSLOCP00000016610	ENSMODP00000008393
ENSLOCP00000016439	ENSMODP00000009029
ENSLOCP00000014508	ENSMODP00000001300
ENSLOCP00000004843	ENSMODP00000008368
ENSLOCP00000020210	ENSMODP00000009421
ENSLOCP00000015259	ENSMODP00000010627
ENSLOCP00000001966	ENSMODP00000010403
ENSLOCP00000010567	ENSMODP00000011986
ENSLOCP00000019881	ENSMODP00000002576
ENSLOCP00000007611	ENSMODP00000008240
ENSLOCP00000010811	ENSMODP00000001721
ENSLOCP00000004796	ENSMODP00000026291
ENSLOCP00000021114	ENSMODP00000017128
ENSLOCP00000008320	ENSMODP00000007108
ENSLOCP00000012127	ENSMODP00000004867
ENSLOCP00000018204	ENSMODP00000010692
ENSLOCP00000004285	ENSMODP00000008673
ENSLOCP00000008847	ENSMODP00000002763
ENSLOCP00000015645	ENSMODP00000000301
ENSLOCP00000020466	ENSMODP00000010528
ENSLOCP00000012680	ENSMODP00000010073
ENSLOCP00000021861	ENSMODP00000032191
ENSLOCP00000013769	ENSMODP00000009501
ENSLOCP00000019778	ENSMODP00000003910
ENSLOCP00000001896	ENSMODP00000001101
ENSLOCP00000007225	ENSMODP00000023734
ENSLOCP00000005698	ENSMODP00000002815
ENSLOCP00000018225	ENSMODP00000012726
ENSLOCP00000003166	ENSMODP00000004406
ENSLOCP00000016220	ENSMODP00000009401
ENSLOCP00000007447	ENSMODP00000017551
ENSLOCP00000010214	ENSMODP00000001455
ENSLOCP00000020386	ENSMODP00000030254
ENSLOCP00000015394	ENSMODP00000025939
ENSLOCP00000003200	ENSMODP00000029725
ENSLOCP00000007566	ENSMODP00000007595
ENSLOCP00000008944	ENSMODP00000000448
ENSLOCP00000008720	ENSMODP00000016476
ENSLOCP00000010825	ENSMODP00000013976
ENSLOCP00000011246	ENSMODP00000000581
ENSLOCP00000021363	ENSMODP00000021756
ENSLOCP00000013066	ENSMODP00000014791
ENSLOCP00000000301	ENSMODP00000008892
ENSLOCP00000019452	ENSMODP00000007535
ENSLOCP00000020542	ENSMODP00000021930
ENSLOCP00000002244	ENSMODP00000004307
ENSLOCP00000018826	ENSMODP00000031416
ENSLOCP00000007576	ENSMODP00000029151
ENSLOCP00000000144	ENSMODP00000004279
ENSLOCP00000017591	ENSMODP00000022632
ENSLOCP00000019239	ENSMODP00000017986
ENSLOCP00000004055	ENSMODP00000016550
ENSLOCP00000013687	ENSMODP00000002057
ENSLOCP00000017492	ENSMODP00000022190
ENSLOCP00000000942	ENSMODP00000023903
ENSLOCP00000002058	ENSMODP00000016112
ENSLOCP00000013578	ENSMODP00000006821
ENSLOCP00000019728	ENSMODP00000007341
ENSLOCP00000019243	ENSMODP00000023634
ENSLOCP00000008230	ENSMODP00000031883
ENSLOCP00000002359	ENSMODP00000008755
ENSLOCP00000019429	ENSMODP00000021714
ENSLOCP00000014391	ENSMODP00000023352
ENSLOCP00000001548	ENSMODP00000011249
ENSLOCP00000006866	ENSMODP00000011702
ENSLOCP00000001179	ENSMODP00000016105
ENSLOCP00000019606	ENSMODP00000005316
ENSLOCP00000016175	ENSMODP00000004548
ENSLOCP00000019679	ENSMODP00000006431
ENSLOCP00000011913	ENSMODP00000000178
ENSLOCP00000017772	ENSMODP00000027542
ENSLOCP00000009259	ENSMODP00000021395
ENSLOCP00000019431	ENSMODP00000021711
ENSLOCP00000002463	ENSMODP00000008261
ENSLOCP00000006246	ENSMODP00000017293
ENSLOCP00000011812	ENSMODP00000002996
ENSLOCP00000011790	ENSMODP00000022804
ENSLOCP00000006110	ENSMODP00000040099
ENSLOCP00000008410	ENSMODP00000015049
ENSLOCP00000018147	ENSMODP00000000136
ENSLOCP00000018048	ENSMODP00000009833
ENSLOCP00000009799	ENSMODP00000000410
ENSLOCP00000004751	ENSMODP00000022549
ENSLOCP00000009694	ENSMODP00000025381
ENSLOCP00000021112	ENSMODP00000022552
ENSLOCP00000020417	ENSMODP00000022480
ENSLOCP00000010780	ENSMODP00000000623
ENSLOCP00000000863	ENSMODP00000005965
ENSLOCP00000005421	ENSMODP00000000937
ENSLOCP00000009414	ENSMODP00000035585
ENSLOCP00000002148	ENSMODP00000018160
ENSLOCP00000001181	ENSMODP00000004313
ENSLOCP00000012466	ENSMODP00000020356
ENSLOCP00000013666	ENSMODP00000003924
ENSLOCP00000017902	ENSMODP00000037223
ENSLOCP00000002975	ENSMODP00000013896
ENSLOCP00000000855	ENSMODP00000015068
ENSLOCP00000001511	ENSMODP00000040581
ENSLOCP00000007365	ENSMODP00000000143
ENSLOCP00000013844	ENSMODP00000000708
ENSLOCP00000004990	ENSMODP00000003046
ENSLOCP00000017165	ENSMODP00000013666
ENSLOCP00000011269	ENSMODP00000003297
ENSLOCP00000008810	ENSMODP00000032532
ENSLOCP00000011596	ENSMODP00000005883
ENSLOCP00000000179	ENSMODP00000004209
ENSLOCP00000019104	ENSMODP00000019311
ENSLOCP00000010577	ENSMODP00000007439
ENSLOCP00000007989	ENSMODP00000022689
ENSLOCP00000017063	ENSMODP00000009014
ENSLOCP00000017547	ENSMODP00000010999
ENSLOCP00000008470	ENSMODP00000024289
ENSLOCP00000015134	ENSMODP00000025903
ENSLOCP00000015669	ENSMODP00000003590
ENSLOCP00000021906	ENSMODP00000037274
ENSLOCP00000021517	ENSMODP00000035224
ENSLOCP00000021584	ENSMODP00000014386
ENSLOCP00000021041	ENSMODP00000021896
ENSLOCP00000003154	ENSMODP00000016277
ENSLOCP00000007260	ENSMODP00000024593
ENSLOCP00000008474	ENSMODP00000012015
ENSLOCP00000013192	ENSMODP00000026268
ENSLOCP00000015949	ENSMODP00000014292
ENSLOCP00000018813	ENSMODP00000011856
ENSLOCP00000020235	ENSMODP00000000810
ENSLOCP00000012321	ENSMODP00000010718
ENSLOCP00000020266	ENSMODP00000005938
ENSLOCP00000018171	ENSMODP00000000563
ENSLOCP00000006041	ENSMODP00000017785
ENSLOCP00000005884	ENSMODP00000024110
ENSLOCP00000010448	ENSMODP00000013246
ENSLOCP00000012832	ENSMODP00000021193
ENSLOCP00000011060	ENSMODP00000005484
ENSLOCP00000014771	ENSMODP00000032514
ENSLOCP00000017528	ENSMODP00000018198
ENSLOCP00000013956	ENSMODP00000018796
ENSLOCP00000004138	ENSMODP00000003004
ENSLOCP00000006321	ENSMODP00000037026
ENSLOCP00000002997	ENSMODP00000000717
ENSLOCP00000011543	ENSMODP00000003457
ENSLOCP00000005568	ENSMODP00000014686
ENSLOCP00000016841	ENSMODP00000018316
ENSLOCP00000013144	ENSMODP00000018999
ENSLOCP00000011198	ENSMODP00000016150
ENSLOCP00000002924	ENSMODP00000000153
ENSLOCP00000011088	ENSMODP00000015953
ENSLOCP00000003848	ENSMODP00000019118
ENSLOCP00000016334	ENSMODP00000000274
ENSLOCP00000019426	ENSMODP00000018836
ENSLOCP00000013862	ENSMODP00000003057
ENSLOCP00000012716	ENSMODP00000001583
ENSLOCP00000009103	ENSMODP00000016915
ENSLOCP00000013263	ENSMODP00000007245
ENSLOCP00000018390	ENSMODP00000020592
ENSLOCP00000006356	ENSMODP00000032798
ENSLOCP00000021100	ENSMODP00000029853
ENSLOCP00000007328	ENSMODP00000018200
ENSLOCP00000008346	ENSMODP00000041124
ENSLOCP00000016533	ENSMODP00000014920
ENSLOCP00000022043	ENSMODP00000002092
ENSLOCP00000009591	ENSMODP00000031808
ENSLOCP00000020728	ENSMODP00000007343
ENSLOCP00000012962	ENSMODP00000023332
ENSLOCP00000010940	ENSMODP00000000470
ENSLOCP00000017970	ENSMODP00000016503
ENSLOCP00000021883	ENSMODP00000001945
ENSLOCP00000022279	ENSMODP00000038091
ENSLOCP00000006231	ENSMODP00000008086
ENSLOCP00000014705	ENSMODP00000025350
ENSLOCP00000012555	ENSMODP00000009468
ENSLOCP00000007851	ENSMODP00000028132
ENSLOCP00000011031	ENSMODP00000014909
ENSLOCP00000018965	ENSMODP00000017212
ENSLOCP00000013015	ENSMODP00000005917
ENSLOCP00000017961	ENSMODP00000016878
ENSLOCP00000020311	ENSMODP00000000486
ENSLOCP00000017209	ENSMODP00000012674
ENSLOCP00000009970	ENSMODP00000007356
ENSLOCP00000008352	ENSMODP00000008291
ENSLOCP00000009784	ENSMODP00000000841
ENSLOCP00000017095	ENSMODP00000006275
ENSLOCP00000007446	ENSMODP00000000638
ENSLOCP00000005005	ENSMODP00000011165
ENSLOCP00000005932	ENSMODP00000010254
ENSLOCP00000006044	ENSMODP00000021020
ENSLOCP00000006463	ENSMODP00000013732
ENSLOCP00000008852	ENSMODP00000018665
ENSLOCP00000015221	ENSMODP00000000696
ENSLOCP00000020313	ENSMODP00000004802
ENSLOCP00000017192	ENSMODP00000003405
ENSLOCP00000012682	ENSMODP00000013195
ENSLOCP00000004815	ENSMODP00000026495
ENSLOCP00000000652	ENSMODP00000026620
ENSLOCP00000018950	ENSMODP00000006868
ENSLOCP00000010889	ENSMODP00000000517
ENSLOCP00000007559	ENSMODP00000015558
ENSLOCP00000012730	ENSMODP00000004636
ENSLOCP00000014307	ENSMODP00000009652
ENSLOCP00000006418	ENSMODP00000015248
ENSLOCP00000003333	ENSMODP00000017234
ENSLOCP00000015333	ENSMODP00000018653
ENSLOCP00000014052	ENSMODP00000040055
ENSLOCP00000018771	ENSMODP00000002305
ENSLOCP00000020453	ENSMODP00000008158
ENSLOCP00000001038	ENSMODP00000026206
ENSLOCP00000018806	ENSMODP00000016543
ENSLOCP00000019871	ENSMODP00000021028
ENSLOCP00000011104	ENSMODP00000004935
ENSLOCP00000016558	ENSMODP00000009157
ENSLOCP00000013610	ENSMODP00000006875
ENSLOCP00000018105	ENSMODP00000013643
ENSLOCP00000012543	ENSMODP00000023317
ENSLOCP00000002932	ENSMODP00000022857
ENSLOCP00000011753	ENSMODP00000027851
ENSLOCP00000021879	ENSMODP00000009797
ENSLOCP00000005432	ENSMODP00000013278
ENSLOCP00000016202	ENSMODP00000034873
ENSLOCP00000020862	ENSMODP00000023457
ENSLOCP00000014113	ENSMODP00000016662
ENSLOCP00000005057	ENSMODP00000003680
ENSLOCP00000003755	ENSMODP00000027120
ENSLOCP00000015571	ENSMODP00000025432
ENSLOCP00000005103	ENSMODP00000019909
ENSLOCP00000000597	ENSMODP00000008380
ENSLOCP00000021057	ENSMODP00000023311
ENSLOCP00000014485	ENSMODP00000012067
ENSLOCP00000001482	ENSMODP00000018294
ENSLOCP00000017199	ENSMODP00000012669
ENSLOCP00000013166	ENSMODP00000000804
ENSLOCP00000020655	ENSMODP00000021122
ENSLOCP00000014833	ENSMODP00000012356
ENSLOCP00000004777	ENSMODP00000015429
ENSLOCP00000006939	ENSMODP00000015514
ENSLOCP00000002879	ENSMODP00000029130
ENSLOCP00000011836	ENSMODP00000007764
ENSLOCP00000020684	ENSMODP00000019547
ENSLOCP00000005838	ENSMODP00000010129
ENSLOCP00000005124	ENSMODP00000017529
ENSLOCP00000001726	ENSMODP00000017003
ENSLOCP00000009554	ENSMODP00000031686
ENSLOCP00000019198	ENSMODP00000019731
ENSLOCP00000008850	ENSMODP00000034085
ENSLOCP00000004255	ENSMODP00000010160
ENSLOCP00000018258	ENSMODP00000011522
ENSLOCP00000004774	ENSMODP00000023987
ENSLOCP00000009118	ENSMODP00000021381
ENSLOCP00000001131	ENSMODP00000009881
ENSLOCP00000020571	ENSMODP00000008088
ENSLOCP00000008855	ENSMODP00000001206
ENSLOCP00000003995	ENSMODP00000016553
ENSLOCP00000005167	ENSMODP00000039257
ENSLOCP00000006446	ENSMODP00000004501
ENSLOCP00000009089	ENSMODP00000000334
ENSLOCP00000019079	ENSMODP00000006782
ENSLOCP00000012505	ENSMODP00000032061
ENSLOCP00000019811	ENSMODP00000027954
ENSLOCP00000015512	ENSMODP00000037282
ENSLOCP00000005357	ENSMODP00000000192
ENSLOCP00000015550	ENSMODP00000036805
ENSLOCP00000013487	ENSMODP00000019134
ENSLOCP00000001622	ENSMODP00000004409
ENSLOCP00000017447	ENSMODP00000013470
ENSLOCP00000013579	ENSMODP00000002174
[truncated: 7,453 more rows]
