# Supplementary material for: Reconstruction of proto-vertebrate, proto-cyclostome and proto-gnathostome genomes provides new insights into early vertebrate evolution
Source: Nat Commun. 2021 Jul 23;12:4489. doi: 10.1038/s41467-021-24573-z (PMC8302630; doi:10.1038/s41467-021-24573-z)
Supplement: Supplementary file 4 — Supplementary Data 1 [file 41467_2021_24573_MOESM4_ESM.zip › SuppData1/orthologs/LEPOC-MOUSE.txt]

ENSLOCP00000009128	ENSMUSP00000034074
ENSLOCP00000003817	ENSMUSP00000037172
ENSLOCP00000021014	ENSMUSP00000040217
ENSLOCP00000007725	ENSMUSP00000025288
ENSLOCP00000009060	ENSMUSP00000105282
ENSLOCP00000011472	ENSMUSP00000018989
ENSLOCP00000009147	ENSMUSP00000018466
ENSLOCP00000020429	ENSMUSP00000014505
ENSLOCP00000019200	ENSMUSP00000111103
ENSLOCP00000007780	ENSMUSP00000029128
ENSLOCP00000018831	ENSMUSP00000033610
ENSLOCP00000009530	ENSMUSP00000015484
ENSLOCP00000020825	ENSMUSP00000024565
ENSLOCP00000013773	ENSMUSP00000054412
ENSLOCP00000010078	ENSMUSP00000045511
ENSLOCP00000007610	ENSMUSP00000075235
ENSLOCP00000002487	ENSMUSP00000024829
ENSLOCP00000020267	ENSMUSP00000035246
ENSLOCP00000020273	ENSMUSP00000069495
ENSLOCP00000019319	ENSMUSP00000110574
ENSLOCP00000007649	ENSMUSP00000073268
ENSLOCP00000019175	ENSMUSP00000082710
ENSLOCP00000012015	ENSMUSP00000021706
ENSLOCP00000007747	ENSMUSP00000130759
ENSLOCP00000001624	ENSMUSP00000028311
ENSLOCP00000001262	ENSMUSP00000004949
ENSLOCP00000007089	ENSMUSP00000017530
ENSLOCP00000017180	ENSMUSP00000096248
ENSLOCP00000005887	ENSMUSP00000124863
ENSLOCP00000005999	ENSMUSP00000097747
ENSLOCP00000020663	ENSMUSP00000027961
ENSLOCP00000014860	ENSMUSP00000025217
ENSLOCP00000010959	ENSMUSP00000027494
ENSLOCP00000017952	ENSMUSP00000070606
ENSLOCP00000008038	ENSMUSP00000090790
ENSLOCP00000010721	ENSMUSP00000104363
ENSLOCP00000002259	ENSMUSP00000088642
ENSLOCP00000021479	ENSMUSP00000059272
ENSLOCP00000002287	ENSMUSP00000051353
ENSLOCP00000002248	ENSMUSP00000082115
ENSLOCP00000021874	ENSMUSP00000042715
ENSLOCP00000009980	ENSMUSP00000114020
ENSLOCP00000014738	ENSMUSP00000084462
ENSLOCP00000012061	ENSMUSP00000020679
ENSLOCP00000003317	ENSMUSP00000099608
ENSLOCP00000011989	ENSMUSP00000038922
ENSLOCP00000017354	ENSMUSP00000089212
ENSLOCP00000012353	ENSMUSP00000019516
ENSLOCP00000004132	ENSMUSP00000033081
ENSLOCP00000005255	ENSMUSP00000138819
ENSLOCP00000007900	ENSMUSP00000015858
ENSLOCP00000015688	ENSMUSP00000069238
ENSLOCP00000010023	ENSMUSP00000028426
ENSLOCP00000004830	ENSMUSP00000120598
ENSLOCP00000020756	ENSMUSP00000064556
ENSLOCP00000013047	ENSMUSP00000021682
ENSLOCP00000016356	ENSMUSP00000059666
ENSLOCP00000009007	ENSMUSP00000108629
ENSLOCP00000012360	ENSMUSP00000020624
ENSLOCP00000014277	ENSMUSP00000031841
ENSLOCP00000007849	ENSMUSP00000122476
ENSLOCP00000008437	ENSMUSP00000099733
ENSLOCP00000014423	ENSMUSP00000005103
ENSLOCP00000020956	ENSMUSP00000103815
ENSLOCP00000015752	ENSMUSP00000003509
ENSLOCP00000013775	ENSMUSP00000074764
ENSLOCP00000004341	ENSMUSP00000025477
ENSLOCP00000017705	ENSMUSP00000026896
ENSLOCP00000011055	ENSMUSP00000043477
ENSLOCP00000010892	ENSMUSP00000100012
ENSLOCP00000001142	ENSMUSP00000099434
ENSLOCP00000007583	ENSMUSP00000015003
ENSLOCP00000006346	ENSMUSP00000050496
ENSLOCP00000000889	ENSMUSP00000048260
ENSLOCP00000020036	ENSMUSP00000020339
ENSLOCP00000008734	ENSMUSP00000036487
ENSLOCP00000014576	ENSMUSP00000049007
ENSLOCP00000004761	ENSMUSP00000085900
ENSLOCP00000006533	ENSMUSP00000049346
ENSLOCP00000019487	ENSMUSP00000113708
ENSLOCP00000001361	ENSMUSP00000080579
ENSLOCP00000007874	ENSMUSP00000105240
ENSLOCP00000013471	ENSMUSP00000125718
ENSLOCP00000001954	ENSMUSP00000028349
ENSLOCP00000002578	ENSMUSP00000002989
ENSLOCP00000017726	ENSMUSP00000044578
ENSLOCP00000009983	ENSMUSP00000102710
ENSLOCP00000012953	ENSMUSP00000097166
ENSLOCP00000021847	ENSMUSP00000102177
ENSLOCP00000005920	ENSMUSP00000032715
ENSLOCP00000019306	ENSMUSP00000036674
ENSLOCP00000006448	ENSMUSP00000042867
ENSLOCP00000011240	ENSMUSP00000104411
ENSLOCP00000006499	ENSMUSP00000006718
ENSLOCP00000009918	ENSMUSP00000001384
ENSLOCP00000001682	ENSMUSP00000003808
ENSLOCP00000017649	ENSMUSP00000024049
ENSLOCP00000013021	ENSMUSP00000018382
ENSLOCP00000006143	ENSMUSP00000039653
ENSLOCP00000004694	ENSMUSP00000128621
ENSLOCP00000008680	ENSMUSP00000031278
ENSLOCP00000018185	ENSMUSP00000105486
ENSLOCP00000020346	ENSMUSP00000094528
ENSLOCP00000005737	ENSMUSP00000022707
ENSLOCP00000018546	ENSMUSP00000064131
ENSLOCP00000016171	ENSMUSP00000124459
ENSLOCP00000006853	ENSMUSP00000047199
ENSLOCP00000010912	ENSMUSP00000038015
ENSLOCP00000008505	ENSMUSP00000119993
ENSLOCP00000019163	ENSMUSP00000048978
ENSLOCP00000009632	ENSMUSP00000067752
ENSLOCP00000010916	ENSMUSP00000030306
ENSLOCP00000003607	ENSMUSP00000034427
ENSLOCP00000015072	ENSMUSP00000064775
ENSLOCP00000011033	ENSMUSP00000101046
ENSLOCP00000003380	ENSMUSP00000115260
ENSLOCP00000002426	ENSMUSP00000075089
ENSLOCP00000012613	ENSMUSP00000126897
ENSLOCP00000016794	ENSMUSP00000074533
ENSLOCP00000007049	ENSMUSP00000106905
ENSLOCP00000010539	ENSMUSP00000089513
ENSLOCP00000006545	ENSMUSP00000109098
ENSLOCP00000000660	ENSMUSP00000044245
ENSLOCP00000012614	ENSMUSP00000037532
ENSLOCP00000003234	ENSMUSP00000041622
ENSLOCP00000010397	ENSMUSP00000047923
ENSLOCP00000017388	ENSMUSP00000004968
ENSLOCP00000009421	ENSMUSP00000125373
ENSLOCP00000010161	ENSMUSP00000007216
ENSLOCP00000016126	ENSMUSP00000019662
ENSLOCP00000005393	ENSMUSP00000117346
ENSLOCP00000004568	ENSMUSP00000003117
ENSLOCP00000012552	ENSMUSP00000109886
ENSLOCP00000012928	ENSMUSP00000030763
ENSLOCP00000014564	ENSMUSP00000027697
ENSLOCP00000011332	ENSMUSP00000030814
ENSLOCP00000009470	ENSMUSP00000033755
ENSLOCP00000012355	ENSMUSP00000033756
ENSLOCP00000019262	ENSMUSP00000046476
ENSLOCP00000011077	ENSMUSP00000027538
ENSLOCP00000017982	ENSMUSP00000033549
ENSLOCP00000011435	ENSMUSP00000026795
ENSLOCP00000003826	ENSMUSP00000033341
ENSLOCP00000011874	ENSMUSP00000049070
ENSLOCP00000021247	ENSMUSP00000082895
ENSLOCP00000018907	ENSMUSP00000080832
ENSLOCP00000018175	ENSMUSP00000033501
ENSLOCP00000012449	ENSMUSP00000133245
ENSLOCP00000014471	ENSMUSP00000021046
ENSLOCP00000014491	ENSMUSP00000055535
ENSLOCP00000016691	ENSMUSP00000021062
ENSLOCP00000010175	ENSMUSP00000029541
ENSLOCP00000010143	ENSMUSP00000025500
ENSLOCP00000003063	ENSMUSP00000078971
ENSLOCP00000003082	ENSMUSP00000034267
ENSLOCP00000010983	ENSMUSP00000079864
ENSLOCP00000018480	ENSMUSP00000138944
ENSLOCP00000001148	ENSMUSP00000036830
ENSLOCP00000007580	ENSMUSP00000002809
ENSLOCP00000003101	ENSMUSP00000031795
ENSLOCP00000015600	ENSMUSP00000001595
ENSLOCP00000014762	ENSMUSP00000072472
ENSLOCP00000014741	ENSMUSP00000077919
ENSLOCP00000016111	ENSMUSP00000020702
ENSLOCP00000004793	ENSMUSP00000023807
ENSLOCP00000016120	ENSMUSP00000020704
ENSLOCP00000011258	ENSMUSP00000046610
ENSLOCP00000008502	ENSMUSP00000023601
ENSLOCP00000010754	ENSMUSP00000084091
ENSLOCP00000005040	ENSMUSP00000092654
ENSLOCP00000004226	ENSMUSP00000036227
ENSLOCP00000005477	ENSMUSP00000099922
ENSLOCP00000020195	ENSMUSP00000042410
ENSLOCP00000019518	ENSMUSP00000031037
ENSLOCP00000005716	ENSMUSP00000101500
ENSLOCP00000003844	ENSMUSP00000035257
ENSLOCP00000016149	ENSMUSP00000005952
ENSLOCP00000003765	ENSMUSP00000101768
ENSLOCP00000008575	ENSMUSP00000010605
ENSLOCP00000015553	ENSMUSP00000126137
ENSLOCP00000002907	ENSMUSP00000138230
ENSLOCP00000015909	ENSMUSP00000026093
ENSLOCP00000019661	ENSMUSP00000074864
ENSLOCP00000012721	ENSMUSP00000002880
ENSLOCP00000014558	ENSMUSP00000047278
ENSLOCP00000014569	ENSMUSP00000107444
ENSLOCP00000021146	ENSMUSP00000064462
ENSLOCP00000004485	ENSMUSP00000026427
ENSLOCP00000015256	ENSMUSP00000098548
ENSLOCP00000001796	ENSMUSP00000105212
ENSLOCP00000006578	ENSMUSP00000041897
ENSLOCP00000010716	ENSMUSP00000043085
ENSLOCP00000012649	ENSMUSP00000104533
ENSLOCP00000015071	ENSMUSP00000046585
ENSLOCP00000018253	ENSMUSP00000034822
ENSLOCP00000007361	ENSMUSP00000107347
ENSLOCP00000013226	ENSMUSP00000031674
ENSLOCP00000013456	ENSMUSP00000053238
ENSLOCP00000008342	ENSMUSP00000093141
ENSLOCP00000002711	ENSMUSP00000030041
ENSLOCP00000014306	ENSMUSP00000021689
ENSLOCP00000019744	ENSMUSP00000090987
ENSLOCP00000002488	ENSMUSP00000121309
ENSLOCP00000021031	ENSMUSP00000027226
ENSLOCP00000020394	ENSMUSP00000095025
ENSLOCP00000001781	ENSMUSP00000081455
ENSLOCP00000014227	ENSMUSP00000006424
ENSLOCP00000001299	ENSMUSP00000003438
ENSLOCP00000004757	ENSMUSP00000030477
ENSLOCP00000014258	ENSMUSP00000061390
ENSLOCP00000013970	ENSMUSP00000020692
ENSLOCP00000006667	ENSMUSP00000124473
ENSLOCP00000011010	ENSMUSP00000037576
ENSLOCP00000005447	ENSMUSP00000050730
ENSLOCP00000017282	ENSMUSP00000124131
ENSLOCP00000008429	ENSMUSP00000023486
ENSLOCP00000016725	ENSMUSP00000031729
ENSLOCP00000019526	ENSMUSP00000031691
ENSLOCP00000019528	ENSMUSP00000031690
ENSLOCP00000017521	ENSMUSP00000010191
ENSLOCP00000017582	ENSMUSP00000042667
ENSLOCP00000016494	ENSMUSP00000032376
ENSLOCP00000001689	ENSMUSP00000104878
ENSLOCP00000015630	ENSMUSP00000063380
ENSLOCP00000001541	ENSMUSP00000030376
ENSLOCP00000007379	ENSMUSP00000053270
ENSLOCP00000018274	ENSMUSP00000045973
ENSLOCP00000012349	ENSMUSP00000036150
ENSLOCP00000012336	ENSMUSP00000059026
ENSLOCP00000020213	ENSMUSP00000125871
ENSLOCP00000020214	ENSMUSP00000135677
ENSLOCP00000006247	ENSMUSP00000022217
ENSLOCP00000012176	ENSMUSP00000021714
ENSLOCP00000004731	ENSMUSP00000036721
ENSLOCP00000009358	ENSMUSP00000102813
ENSLOCP00000020426	ENSMUSP00000132008
ENSLOCP00000006899	ENSMUSP00000106963
ENSLOCP00000019725	ENSMUSP00000085872
ENSLOCP00000014625	ENSMUSP00000021467
ENSLOCP00000011702	ENSMUSP00000041173
ENSLOCP00000017471	ENSMUSP00000032815
ENSLOCP00000020251	ENSMUSP00000024742
ENSLOCP00000020287	ENSMUSP00000021004
ENSLOCP00000007217	ENSMUSP00000111151
ENSLOCP00000000876	ENSMUSP00000105350
ENSLOCP00000003376	ENSMUSP00000037324
ENSLOCP00000011255	ENSMUSP00000041294
ENSLOCP00000021189	ENSMUSP00000020008
ENSLOCP00000002235	ENSMUSP00000109904
ENSLOCP00000003471	ENSMUSP00000099947
ENSLOCP00000022429	ENSMUSP00000126340
ENSLOCP00000021935	ENSMUSP00000122855
ENSLOCP00000022309	ENSMUSP00000137256
ENSLOCP00000017842	ENSMUSP00000006703
ENSLOCP00000002207	ENSMUSP00000090277
ENSLOCP00000011741	ENSMUSP00000041790
ENSLOCP00000000046	ENSMUSP00000058730
ENSLOCP00000016875	ENSMUSP00000137517
ENSLOCP00000014518	ENSMUSP00000028071
ENSLOCP00000017175	ENSMUSP00000104311
ENSLOCP00000010114	ENSMUSP00000031750
ENSLOCP00000011158	ENSMUSP00000066894
ENSLOCP00000006055	ENSMUSP00000030898
ENSLOCP00000021070	ENSMUSP00000073246
ENSLOCP00000001317	ENSMUSP00000092735
ENSLOCP00000007029	ENSMUSP00000062239
ENSLOCP00000016847	ENSMUSP00000124470
ENSLOCP00000015642	ENSMUSP00000101903
ENSLOCP00000005107	ENSMUSP00000071859
ENSLOCP00000010365	ENSMUSP00000132687
ENSLOCP00000011542	ENSMUSP00000115718
ENSLOCP00000012590	ENSMUSP00000027178
ENSLOCP00000004821	ENSMUSP00000024832
ENSLOCP00000006897	ENSMUSP00000030915
ENSLOCP00000001873	ENSMUSP00000070868
ENSLOCP00000000044	ENSMUSP00000025718
ENSLOCP00000020944	ENSMUSP00000041300
ENSLOCP00000007623	ENSMUSP00000102647
ENSLOCP00000002575	ENSMUSP00000085683
ENSLOCP00000013512	ENSMUSP00000042271
ENSLOCP00000014668	ENSMUSP00000030212
ENSLOCP00000006242	ENSMUSP00000129800
ENSLOCP00000007493	ENSMUSP00000028214
ENSLOCP00000009760	ENSMUSP00000034600
ENSLOCP00000005861	ENSMUSP00000107062
ENSLOCP00000001848	ENSMUSP00000066701
ENSLOCP00000008215	ENSMUSP00000126826
ENSLOCP00000008179	ENSMUSP00000062507
ENSLOCP00000020208	ENSMUSP00000061470
ENSLOCP00000003504	ENSMUSP00000046368
ENSLOCP00000018276	ENSMUSP00000045409
ENSLOCP00000011557	ENSMUSP00000023437
ENSLOCP00000002245	ENSMUSP00000128922
ENSLOCP00000005952	ENSMUSP00000095845
ENSLOCP00000017532	ENSMUSP00000054545
ENSLOCP00000021347	ENSMUSP00000019920
ENSLOCP00000006072	ENSMUSP00000035649
ENSLOCP00000015458	ENSMUSP00000025208
ENSLOCP00000014030	ENSMUSP00000048350
ENSLOCP00000004614	ENSMUSP00000053431
ENSLOCP00000004050	ENSMUSP00000029850
ENSLOCP00000011185	ENSMUSP00000044945
ENSLOCP00000004811	ENSMUSP00000052544
ENSLOCP00000000246	ENSMUSP00000090567
ENSLOCP00000016808	ENSMUSP00000047888
ENSLOCP00000006604	ENSMUSP00000081664
ENSLOCP00000013803	ENSMUSP00000019290
ENSLOCP00000016806	ENSMUSP00000021066
ENSLOCP00000000222	ENSMUSP00000138618
ENSLOCP00000001823	ENSMUSP00000082220
ENSLOCP00000021302	ENSMUSP00000123078
ENSLOCP00000002027	ENSMUSP00000101700
ENSLOCP00000013996	ENSMUSP00000040416
ENSLOCP00000000159	ENSMUSP00000029575
ENSLOCP00000003313	ENSMUSP00000028623
ENSLOCP00000005911	ENSMUSP00000030643
ENSLOCP00000003804	ENSMUSP00000076505
ENSLOCP00000019706	ENSMUSP00000022550
ENSLOCP00000009318	ENSMUSP00000122103
ENSLOCP00000013492	ENSMUSP00000015256
ENSLOCP00000000003	ENSMUSP00000019226
ENSLOCP00000020482	ENSMUSP00000108302
ENSLOCP00000005332	ENSMUSP00000084062
ENSLOCP00000006122	ENSMUSP00000030782
ENSLOCP00000013953	ENSMUSP00000097909
ENSLOCP00000010520	ENSMUSP00000065205
ENSLOCP00000010551	ENSMUSP00000028362
ENSLOCP00000011038	ENSMUSP00000027896
ENSLOCP00000010581	ENSMUSP00000029307
ENSLOCP00000018383	ENSMUSP00000034883
ENSLOCP00000005299	ENSMUSP00000030169
ENSLOCP00000000480	ENSMUSP00000104732
ENSLOCP00000022225	ENSMUSP00000054226
ENSLOCP00000015485	ENSMUSP00000053899
ENSLOCP00000001520	ENSMUSP00000106460
ENSLOCP00000021137	ENSMUSP00000031868
ENSLOCP00000019545	ENSMUSP00000031713
ENSLOCP00000002445	ENSMUSP00000029208
ENSLOCP00000006609	ENSMUSP00000001122
ENSLOCP00000007633	ENSMUSP00000021161
ENSLOCP00000002749	ENSMUSP00000022040
ENSLOCP00000007449	ENSMUSP00000129216
ENSLOCP00000020390	ENSMUSP00000110669
ENSLOCP00000019935	ENSMUSP00000110348
ENSLOCP00000011379	ENSMUSP00000095533
ENSLOCP00000012033	ENSMUSP00000068716
ENSLOCP00000002181	ENSMUSP00000091964
ENSLOCP00000020033	ENSMUSP00000128308
ENSLOCP00000001598	ENSMUSP00000003659
ENSLOCP00000007296	ENSMUSP00000022213
ENSLOCP00000011440	ENSMUSP00000060441
ENSLOCP00000015471	ENSMUSP00000057488
ENSLOCP00000007844	ENSMUSP00000064220
ENSLOCP00000014117	ENSMUSP00000059654
ENSLOCP00000008628	ENSMUSP00000040229
ENSLOCP00000009922	ENSMUSP00000031607
ENSLOCP00000008910	ENSMUSP00000044627
ENSLOCP00000002496	ENSMUSP00000090528
ENSLOCP00000009982	ENSMUSP00000025645
ENSLOCP00000019193	ENSMUSP00000109092
ENSLOCP00000016722	ENSMUSP00000006523
ENSLOCP00000011965	ENSMUSP00000095169
ENSLOCP00000005783	ENSMUSP00000129378
ENSLOCP00000019185	ENSMUSP00000088089
ENSLOCP00000012674	ENSMUSP00000076751
ENSLOCP00000020893	ENSMUSP00000091329
ENSLOCP00000011473	ENSMUSP00000124179
ENSLOCP00000005296	ENSMUSP00000130758
ENSLOCP00000003378	ENSMUSP00000030080
ENSLOCP00000007257	ENSMUSP00000084578
ENSLOCP00000021652	ENSMUSP00000065679
ENSLOCP00000014321	ENSMUSP00000122712
ENSLOCP00000022460	ENSMUSP00000061402
ENSLOCP00000019618	ENSMUSP00000049054
ENSLOCP00000008543	ENSMUSP00000101060
ENSLOCP00000013145	ENSMUSP00000043522
ENSLOCP00000021590	ENSMUSP00000060591
ENSLOCP00000008685	ENSMUSP00000103897
ENSLOCP00000008726	ENSMUSP00000136611
ENSLOCP00000010061	ENSMUSP00000125580
ENSLOCP00000011092	ENSMUSP00000037867
ENSLOCP00000021278	ENSMUSP00000049285
ENSLOCP00000010840	ENSMUSP00000034698
ENSLOCP00000012831	ENSMUSP00000002837
ENSLOCP00000021018	ENSMUSP00000132514
ENSLOCP00000000167	ENSMUSP00000043210
ENSLOCP00000000654	ENSMUSP00000100991
ENSLOCP00000011013	ENSMUSP00000006027
ENSLOCP00000011651	ENSMUSP00000036065
ENSLOCP00000013287	ENSMUSP00000112662
ENSLOCP00000008358	ENSMUSP00000020023
ENSLOCP00000020447	ENSMUSP00000036726
ENSLOCP00000014891	ENSMUSP00000041599
ENSLOCP00000002608	ENSMUSP00000036110
ENSLOCP00000006896	ENSMUSP00000059757
ENSLOCP00000018708	ENSMUSP00000099509
ENSLOCP00000006698	ENSMUSP00000000939
ENSLOCP00000015784	ENSMUSP00000091769
ENSLOCP00000009322	ENSMUSP00000014290
ENSLOCP00000010217	ENSMUSP00000028252
ENSLOCP00000015129	ENSMUSP00000019456
ENSLOCP00000017122	ENSMUSP00000034969
ENSLOCP00000010059	ENSMUSP00000077899
ENSLOCP00000016032	ENSMUSP00000031096
ENSLOCP00000011120	ENSMUSP00000073190
ENSLOCP00000004451	ENSMUSP00000027053
ENSLOCP00000003772	ENSMUSP00000122552
ENSLOCP00000014513	ENSMUSP00000026027
ENSLOCP00000005710	ENSMUSP00000017821
ENSLOCP00000004014	ENSMUSP00000031309
ENSLOCP00000007253	ENSMUSP00000028368
ENSLOCP00000022199	ENSMUSP00000137309
ENSLOCP00000014694	ENSMUSP00000046695
ENSLOCP00000004225	ENSMUSP00000095103
ENSLOCP00000003011	ENSMUSP00000029075
ENSLOCP00000007157	ENSMUSP00000043554
ENSLOCP00000021695	ENSMUSP00000045150
ENSLOCP00000005017	ENSMUSP00000031263
ENSLOCP00000010525	ENSMUSP00000023835
ENSLOCP00000015305	ENSMUSP00000093229
ENSLOCP00000016622	ENSMUSP00000131010
ENSLOCP00000019775	ENSMUSP00000038203
ENSLOCP00000020501	ENSMUSP00000031977
ENSLOCP00000010259	ENSMUSP00000065770
ENSLOCP00000004705	ENSMUSP00000113913
ENSLOCP00000008128	ENSMUSP00000118911
ENSLOCP00000008481	ENSMUSP00000102481
ENSLOCP00000005652	ENSMUSP00000100028
ENSLOCP00000009356	ENSMUSP00000107770
ENSLOCP00000001805	ENSMUSP00000114175
ENSLOCP00000020186	ENSMUSP00000135959
ENSLOCP00000010723	ENSMUSP00000067541
ENSLOCP00000010751	ENSMUSP00000031663
ENSLOCP00000009672	ENSMUSP00000106317
ENSLOCP00000009644	ENSMUSP00000124417
ENSLOCP00000021427	ENSMUSP00000064246
ENSLOCP00000006662	ENSMUSP00000126281
ENSLOCP00000021899	ENSMUSP00000043222
ENSLOCP00000006228	ENSMUSP00000037966
ENSLOCP00000000800	ENSMUSP00000126243
ENSLOCP00000008781	ENSMUSP00000105250
ENSLOCP00000002761	ENSMUSP00000130050
ENSLOCP00000005977	ENSMUSP00000001280
ENSLOCP00000018454	ENSMUSP00000096258
ENSLOCP00000006716	ENSMUSP00000031354
ENSLOCP00000011321	ENSMUSP00000110729
ENSLOCP00000019560	ENSMUSP00000130073
ENSLOCP00000005913	ENSMUSP00000037487
ENSLOCP00000003782	ENSMUSP00000018113
ENSLOCP00000016038	ENSMUSP00000129831
ENSLOCP00000012784	ENSMUSP00000038833
ENSLOCP00000005472	ENSMUSP00000019386
ENSLOCP00000005232	ENSMUSP00000034792
ENSLOCP00000014168	ENSMUSP00000099975
ENSLOCP00000000168	ENSMUSP00000007249
ENSLOCP00000010130	ENSMUSP00000034697
ENSLOCP00000004123	ENSMUSP00000087394
ENSLOCP00000009388	ENSMUSP00000114404
ENSLOCP00000005993	ENSMUSP00000075992
ENSLOCP00000016715	ENSMUSP00000099430
ENSLOCP00000002485	ENSMUSP00000044457
ENSLOCP00000004068	ENSMUSP00000036245
ENSLOCP00000007915	ENSMUSP00000030289
ENSLOCP00000010992	ENSMUSP00000039943
ENSLOCP00000017392	ENSMUSP00000070554
ENSLOCP00000018843	ENSMUSP00000000642
ENSLOCP00000011195	ENSMUSP00000020277
ENSLOCP00000015154	ENSMUSP00000051215
ENSLOCP00000018674	ENSMUSP00000099984
ENSLOCP00000015904	ENSMUSP00000031982
ENSLOCP00000002233	ENSMUSP00000017851
ENSLOCP00000021344	ENSMUSP00000020027
ENSLOCP00000017437	ENSMUSP00000051261
ENSLOCP00000007332	ENSMUSP00000047547
ENSLOCP00000017678	ENSMUSP00000028679
ENSLOCP00000016692	ENSMUSP00000087694
ENSLOCP00000009637	ENSMUSP00000105884
ENSLOCP00000011477	ENSMUSP00000098594
ENSLOCP00000010337	ENSMUSP00000099976
ENSLOCP00000005346	ENSMUSP00000065225
ENSLOCP00000020509	ENSMUSP00000101141
ENSLOCP00000003567	ENSMUSP00000099716
ENSLOCP00000010718	ENSMUSP00000055308
ENSLOCP00000018366	ENSMUSP00000059420
ENSLOCP00000013425	ENSMUSP00000100025
ENSLOCP00000007760	ENSMUSP00000099572
ENSLOCP00000004463	ENSMUSP00000062924
ENSLOCP00000009722	ENSMUSP00000057725
ENSLOCP00000002448	ENSMUSP00000056313
ENSLOCP00000003932	ENSMUSP00000053644
ENSLOCP00000002374	ENSMUSP00000027373
ENSLOCP00000001500	ENSMUSP00000061278
ENSLOCP00000004242	ENSMUSP00000029355
ENSLOCP00000011089	ENSMUSP00000027534
ENSLOCP00000016565	ENSMUSP00000041395
ENSLOCP00000018142	ENSMUSP00000068197
ENSLOCP00000017846	ENSMUSP00000006851
ENSLOCP00000007534	ENSMUSP00000101225
ENSLOCP00000003529	ENSMUSP00000045527
ENSLOCP00000016401	ENSMUSP00000021090
ENSLOCP00000018245	ENSMUSP00000070413
ENSLOCP00000004841	ENSMUSP00000126828
ENSLOCP00000005570	ENSMUSP00000027151
ENSLOCP00000016283	ENSMUSP00000102570
ENSLOCP00000002447	ENSMUSP00000062771
ENSLOCP00000004148	ENSMUSP00000114094
ENSLOCP00000016582	ENSMUSP00000139310
ENSLOCP00000019749	ENSMUSP00000000137
ENSLOCP00000018478	ENSMUSP00000096994
ENSLOCP00000020976	ENSMUSP00000047126
ENSLOCP00000020203	ENSMUSP00000070726
ENSLOCP00000020679	ENSMUSP00000002839
ENSLOCP00000012005	ENSMUSP00000124370
ENSLOCP00000003330	ENSMUSP00000039632
ENSLOCP00000002611	ENSMUSP00000038013
ENSLOCP00000001895	ENSMUSP00000020411
ENSLOCP00000018089	ENSMUSP00000109915
ENSLOCP00000002743	ENSMUSP00000053175
ENSLOCP00000017875	ENSMUSP00000033805
ENSLOCP00000014848	ENSMUSP00000047042
ENSLOCP00000018765	ENSMUSP00000016471
ENSLOCP00000012122	ENSMUSP00000033826
ENSLOCP00000016689	ENSMUSP00000047353
ENSLOCP00000009744	ENSMUSP00000034983
ENSLOCP00000010411	ENSMUSP00000027863
ENSLOCP00000007095	ENSMUSP00000138773
ENSLOCP00000004760	ENSMUSP00000127784
ENSLOCP00000002781	ENSMUSP00000074198
ENSLOCP00000017556	ENSMUSP00000033444
ENSLOCP00000007716	ENSMUSP00000027498
ENSLOCP00000009183	ENSMUSP00000018353
ENSLOCP00000011977	ENSMUSP00000018476
ENSLOCP00000004543	ENSMUSP00000101517
ENSLOCP00000008045	ENSMUSP00000127678
ENSLOCP00000002797	ENSMUSP00000019708
ENSLOCP00000018336	ENSMUSP00000083281
ENSLOCP00000017324	ENSMUSP00000106709
ENSLOCP00000004852	ENSMUSP00000125268
ENSLOCP00000014275	ENSMUSP00000021693
ENSLOCP00000014296	ENSMUSP00000021971
ENSLOCP00000014267	ENSMUSP00000050329
ENSLOCP00000017734	ENSMUSP00000035222
ENSLOCP00000007190	ENSMUSP00000048124
ENSLOCP00000007552	ENSMUSP00000044836
ENSLOCP00000008912	ENSMUSP00000025077
ENSLOCP00000011268	ENSMUSP00000113429
ENSLOCP00000014255	ENSMUSP00000031229
ENSLOCP00000015416	ENSMUSP00000020643
ENSLOCP00000014402	ENSMUSP00000006750
ENSLOCP00000010755	ENSMUSP00000133474
ENSLOCP00000010301	ENSMUSP00000075174
ENSLOCP00000004403	ENSMUSP00000012161
ENSLOCP00000016384	ENSMUSP00000103362
ENSLOCP00000019211	ENSMUSP00000038181
ENSLOCP00000007969	ENSMUSP00000113390
ENSLOCP00000014935	ENSMUSP00000077019
ENSLOCP00000016441	ENSMUSP00000021273
ENSLOCP00000001191	ENSMUSP00000059389
ENSLOCP00000003263	ENSMUSP00000023487
ENSLOCP00000004920	ENSMUSP00000026416
ENSLOCP00000011921	ENSMUSP00000118743
ENSLOCP00000013274	ENSMUSP00000021930
ENSLOCP00000015509	ENSMUSP00000059419
ENSLOCP00000000745	ENSMUSP00000026011
ENSLOCP00000007657	ENSMUSP00000031367
ENSLOCP00000019895	ENSMUSP00000129239
ENSLOCP00000004097	ENSMUSP00000085728
ENSLOCP00000002772	ENSMUSP00000023616
ENSLOCP00000001134	ENSMUSP00000006578
ENSLOCP00000011424	ENSMUSP00000023334
ENSLOCP00000007064	ENSMUSP00000034510
ENSLOCP00000011679	ENSMUSP00000026254
ENSLOCP00000018784	ENSMUSP00000100006
ENSLOCP00000015542	ENSMUSP00000111381
ENSLOCP00000015277	ENSMUSP00000039728
ENSLOCP00000012075	ENSMUSP00000047208
ENSLOCP00000000813	ENSMUSP00000103817
ENSLOCP00000009666	ENSMUSP00000058968
ENSLOCP00000017376	ENSMUSP00000084427
ENSLOCP00000013227	ENSMUSP00000033990
ENSLOCP00000014125	ENSMUSP00000021097
ENSLOCP00000001838	ENSMUSP00000025279
ENSLOCP00000002962	ENSMUSP00000030443
ENSLOCP00000010450	ENSMUSP00000073664
ENSLOCP00000006384	ENSMUSP00000103608
ENSLOCP00000016723	ENSMUSP00000039810
ENSLOCP00000004098	ENSMUSP00000120421
ENSLOCP00000005348	ENSMUSP00000030834
ENSLOCP00000001908	ENSMUSP00000005651
ENSLOCP00000002105	ENSMUSP00000022009
ENSLOCP00000020568	ENSMUSP00000027775
ENSLOCP00000009151	ENSMUSP00000006669
ENSLOCP00000013460	ENSMUSP00000019721
ENSLOCP00000003278	ENSMUSP00000070345
ENSLOCP00000017197	ENSMUSP00000105348
ENSLOCP00000002012	ENSMUSP00000023344
ENSLOCP00000017946	ENSMUSP00000111327
ENSLOCP00000019441	ENSMUSP00000031680
ENSLOCP00000008031	ENSMUSP00000027505
ENSLOCP00000008516	ENSMUSP00000032480
ENSLOCP00000011043	ENSMUSP00000062593
ENSLOCP00000020169	ENSMUSP00000027059
ENSLOCP00000000807	ENSMUSP00000035902
ENSLOCP00000016251	ENSMUSP00000105822
ENSLOCP00000008421	ENSMUSP00000129922
ENSLOCP00000020167	ENSMUSP00000037699
ENSLOCP00000004616	ENSMUSP00000111939
ENSLOCP00000012295	ENSMUSP00000056481
ENSLOCP00000012285	ENSMUSP00000061229
ENSLOCP00000013735	ENSMUSP00000040176
ENSLOCP00000013449	ENSMUSP00000042701
ENSLOCP00000006181	ENSMUSP00000038056
ENSLOCP00000003148	ENSMUSP00000081941
ENSLOCP00000001086	ENSMUSP00000099723
ENSLOCP00000009464	ENSMUSP00000023958
ENSLOCP00000021150	ENSMUSP00000005705
ENSLOCP00000012853	ENSMUSP00000029444
ENSLOCP00000003947	ENSMUSP00000102352
ENSLOCP00000004308	ENSMUSP00000110798
ENSLOCP00000016541	ENSMUSP00000058020
ENSLOCP00000007164	ENSMUSP00000053288
ENSLOCP00000009019	ENSMUSP00000107381
ENSLOCP00000005080	ENSMUSP00000095320
ENSLOCP00000011956	ENSMUSP00000110802
ENSLOCP00000017420	ENSMUSP00000019063
ENSLOCP00000001998	ENSMUSP00000029377
ENSLOCP00000010504	ENSMUSP00000053384
ENSLOCP00000001425	ENSMUSP00000107447
ENSLOCP00000013636	ENSMUSP00000129861
ENSLOCP00000014553	ENSMUSP00000105630
ENSLOCP00000012228	ENSMUSP00000032151
ENSLOCP00000018388	ENSMUSP00000037042
ENSLOCP00000011630	ENSMUSP00000069616
ENSLOCP00000016440	ENSMUSP00000001484
ENSLOCP00000010439	ENSMUSP00000046787
ENSLOCP00000007490	ENSMUSP00000023750
ENSLOCP00000010438	ENSMUSP00000023225
ENSLOCP00000019916	ENSMUSP00000020446
ENSLOCP00000011725	ENSMUSP00000062584
ENSLOCP00000018155	ENSMUSP00000003643
ENSLOCP00000001788	ENSMUSP00000106851
ENSLOCP00000010951	ENSMUSP00000109931
ENSLOCP00000005139	ENSMUSP00000066880
ENSLOCP00000007013	ENSMUSP00000022197
ENSLOCP00000017561	ENSMUSP00000035898
ENSLOCP00000007882	ENSMUSP00000078808
ENSLOCP00000020552	ENSMUSP00000044660
ENSLOCP00000020782	ENSMUSP00000106567
ENSLOCP00000010907	ENSMUSP00000045441
ENSLOCP00000009708	ENSMUSP00000037107
ENSLOCP00000009331	ENSMUSP00000004381
ENSLOCP00000011051	ENSMUSP00000137298
ENSLOCP00000020362	ENSMUSP00000131277
ENSLOCP00000013196	ENSMUSP00000093469
ENSLOCP00000016583	ENSMUSP00000101999
ENSLOCP00000016348	ENSMUSP00000039416
ENSLOCP00000004572	ENSMUSP00000053766
ENSLOCP00000012068	ENSMUSP00000099806
ENSLOCP00000005599	ENSMUSP00000090470
ENSLOCP00000002644	ENSMUSP00000089958
ENSLOCP00000018900	ENSMUSP00000033430
ENSLOCP00000020306	ENSMUSP00000050199
ENSLOCP00000019769	ENSMUSP00000064808
ENSLOCP00000012411	ENSMUSP00000086710
ENSLOCP00000019139	ENSMUSP00000085775
ENSLOCP00000019635	ENSMUSP00000031055
ENSLOCP00000009904	ENSMUSP00000061704
ENSLOCP00000001806	ENSMUSP00000052095
ENSLOCP00000013616	ENSMUSP00000024849
ENSLOCP00000013981	ENSMUSP00000041328
ENSLOCP00000006928	ENSMUSP00000024958
ENSLOCP00000016425	ENSMUSP00000124381
ENSLOCP00000011695	ENSMUSP00000097296
ENSLOCP00000009231	ENSMUSP00000022212
ENSLOCP00000002893	ENSMUSP00000076130
ENSLOCP00000004693	ENSMUSP00000130004
ENSLOCP00000009506	ENSMUSP00000056967
ENSLOCP00000008821	ENSMUSP00000034090
ENSLOCP00000018162	ENSMUSP00000038091
ENSLOCP00000012156	ENSMUSP00000082004
ENSLOCP00000001715	ENSMUSP00000003642
ENSLOCP00000007117	ENSMUSP00000136950
ENSLOCP00000003854	ENSMUSP00000047480
ENSLOCP00000016880	ENSMUSP00000018614
ENSLOCP00000013736	ENSMUSP00000038719
ENSLOCP00000007009	ENSMUSP00000103958
ENSLOCP00000005451	ENSMUSP00000036438
ENSLOCP00000016910	ENSMUSP00000099652
ENSLOCP00000000999	ENSMUSP00000082777
ENSLOCP00000011733	ENSMUSP00000031455
ENSLOCP00000005105	ENSMUSP00000050061
ENSLOCP00000012453	ENSMUSP00000027726
ENSLOCP00000013229	ENSMUSP00000124258
ENSLOCP00000007137	ENSMUSP00000093911
ENSLOCP00000017693	ENSMUSP00000032762
ENSLOCP00000013389	ENSMUSP00000046906
ENSLOCP00000014870	ENSMUSP00000029812
ENSLOCP00000015294	ENSMUSP00000107512
ENSLOCP00000018282	ENSMUSP00000092355
ENSLOCP00000019874	ENSMUSP00000099928
ENSLOCP00000016983	ENSMUSP00000021050
ENSLOCP00000014911	ENSMUSP00000073228
ENSLOCP00000011469	ENSMUSP00000133515
ENSLOCP00000003512	ENSMUSP00000025002
ENSLOCP00000008157	ENSMUSP00000021155
ENSLOCP00000000511	ENSMUSP00000099676
ENSLOCP00000016179	ENSMUSP00000042063
ENSLOCP00000007458	ENSMUSP00000111497
ENSLOCP00000011968	ENSMUSP00000078572
ENSLOCP00000021444	ENSMUSP00000080548
ENSLOCP00000007512	ENSMUSP00000112836
ENSLOCP00000010531	ENSMUSP00000029547
ENSLOCP00000009883	ENSMUSP00000100008
ENSLOCP00000006762	ENSMUSP00000028663
ENSLOCP00000011852	ENSMUSP00000072852
ENSLOCP00000019564	ENSMUSP00000031709
ENSLOCP00000012768	ENSMUSP00000022262
ENSLOCP00000005645	ENSMUSP00000135039
ENSLOCP00000017680	ENSMUSP00000055562
ENSLOCP00000000253	ENSMUSP00000127149
ENSLOCP00000012957	ENSMUSP00000050123
ENSLOCP00000020166	ENSMUSP00000110434
ENSLOCP00000004184	ENSMUSP00000084430
ENSLOCP00000001591	ENSMUSP00000068178
ENSLOCP00000009092	ENSMUSP00000045637
ENSLOCP00000011580	ENSMUSP00000048719
ENSLOCP00000019949	ENSMUSP00000095420
ENSLOCP00000002909	ENSMUSP00000023550
ENSLOCP00000008090	ENSMUSP00000028392
ENSLOCP00000007075	ENSMUSP00000086422
ENSLOCP00000003717	ENSMUSP00000026624
ENSLOCP00000018648	ENSMUSP00000110373
ENSLOCP00000013828	ENSMUSP00000025989
ENSLOCP00000001155	ENSMUSP00000113782
ENSLOCP00000015882	ENSMUSP00000021443
ENSLOCP00000014823	ENSMUSP00000071578
ENSLOCP00000007802	ENSMUSP00000120531
ENSLOCP00000007183	ENSMUSP00000039737
ENSLOCP00000015386	ENSMUSP00000099399
ENSLOCP00000005237	ENSMUSP00000015137
ENSLOCP00000011607	ENSMUSP00000050087
ENSLOCP00000020561	ENSMUSP00000032272
ENSLOCP00000008873	ENSMUSP00000108593
ENSLOCP00000011338	ENSMUSP00000019333
ENSLOCP00000010972	ENSMUSP00000046467
ENSLOCP00000001672	ENSMUSP00000114843
ENSLOCP00000014059	ENSMUSP00000137440
ENSLOCP00000012855	ENSMUSP00000002259
ENSLOCP00000011571	ENSMUSP00000030285
ENSLOCP00000002134	ENSMUSP00000000219
ENSLOCP00000010909	ENSMUSP00000087257
ENSLOCP00000005187	ENSMUSP00000036289
ENSLOCP00000016110	ENSMUSP00000028844
ENSLOCP00000003362	ENSMUSP00000031530
ENSLOCP00000009902	ENSMUSP00000040524
ENSLOCP00000015286	ENSMUSP00000047402
ENSLOCP00000005069	ENSMUSP00000026537
ENSLOCP00000007127	ENSMUSP00000038373
ENSLOCP00000015077	ENSMUSP00000026662
ENSLOCP00000011966	ENSMUSP00000022952
ENSLOCP00000009868	ENSMUSP00000025642
ENSLOCP00000000646	ENSMUSP00000081572
ENSLOCP00000020985	ENSMUSP00000019911
ENSLOCP00000000783	ENSMUSP00000069578
ENSLOCP00000018321	ENSMUSP00000057365
ENSLOCP00000001464	ENSMUSP00000030585
ENSLOCP00000002331	ENSMUSP00000039760
ENSLOCP00000012475	ENSMUSP00000104725
ENSLOCP00000011687	ENSMUSP00000001079
ENSLOCP00000015455	ENSMUSP00000045955
ENSLOCP00000015429	ENSMUSP00000035823
ENSLOCP00000015768	ENSMUSP00000095702
ENSLOCP00000014609	ENSMUSP00000118474
ENSLOCP00000004411	ENSMUSP00000026750
ENSLOCP00000006636	ENSMUSP00000030645
ENSLOCP00000003153	ENSMUSP00000030627
ENSLOCP00000009886	ENSMUSP00000130767
ENSLOCP00000020190	ENSMUSP00000024721
ENSLOCP00000016472	ENSMUSP00000078547
ENSLOCP00000017243	ENSMUSP00000034817
ENSLOCP00000022094	ENSMUSP00000069127
ENSLOCP00000022379	ENSMUSP00000125932
ENSLOCP00000011160	ENSMUSP00000076115
ENSLOCP00000008265	ENSMUSP00000029673
ENSLOCP00000018952	ENSMUSP00000033532
ENSLOCP00000001516	ENSMUSP00000044128
ENSLOCP00000012999	ENSMUSP00000051479
ENSLOCP00000005990	ENSMUSP00000060749
ENSLOCP00000014079	ENSMUSP00000136054
ENSLOCP00000007639	ENSMUSP00000110435
ENSLOCP00000001994	ENSMUSP00000099334
ENSLOCP00000006832	ENSMUSP00000088098
ENSLOCP00000001883	ENSMUSP00000056655
ENSLOCP00000010126	ENSMUSP00000134205
ENSLOCP00000003100	ENSMUSP00000036749
ENSLOCP00000017851	ENSMUSP00000078245
ENSLOCP00000012412	ENSMUSP00000031002
ENSLOCP00000018584	ENSMUSP00000095949
ENSLOCP00000009042	ENSMUSP00000071120
ENSLOCP00000021738	ENSMUSP00000062783
ENSLOCP00000016041	ENSMUSP00000021617
ENSLOCP00000020073	ENSMUSP00000020551
ENSLOCP00000016392	ENSMUSP00000087810
ENSLOCP00000019535	ENSMUSP00000112965
ENSLOCP00000015763	ENSMUSP00000017552
ENSLOCP00000003025	ENSMUSP00000077438
ENSLOCP00000013336	ENSMUSP00000110371
ENSLOCP00000008635	ENSMUSP00000078690
ENSLOCP00000011134	ENSMUSP00000020543
ENSLOCP00000012073	ENSMUSP00000125857
ENSLOCP00000018477	ENSMUSP00000137079
ENSLOCP00000010296	ENSMUSP00000098056
ENSLOCP00000011431	ENSMUSP00000034093
ENSLOCP00000006145	ENSMUSP00000113840
ENSLOCP00000019890	ENSMUSP00000125335
ENSLOCP00000003343	ENSMUSP00000106770
ENSLOCP00000004961	ENSMUSP00000099765
ENSLOCP00000012361	ENSMUSP00000066977
ENSLOCP00000017515	ENSMUSP00000045454
ENSLOCP00000016868	ENSMUSP00000109203
ENSLOCP00000022011	ENSMUSP00000035437
ENSLOCP00000001963	ENSMUSP00000105915
ENSLOCP00000018736	ENSMUSP00000135500
ENSLOCP00000004668	ENSMUSP00000006825
ENSLOCP00000019008	ENSMUSP00000101184
ENSLOCP00000016162	ENSMUSP00000105790
ENSLOCP00000012000	ENSMUSP00000042155
ENSLOCP00000014482	ENSMUSP00000007444
ENSLOCP00000013133	ENSMUSP00000027185
ENSLOCP00000016984	ENSMUSP00000034049
ENSLOCP00000015166	ENSMUSP00000029486
ENSLOCP00000019498	ENSMUSP00000075990
ENSLOCP00000018183	ENSMUSP00000069429
ENSLOCP00000019036	ENSMUSP00000023531
ENSLOCP00000008338	ENSMUSP00000005841
ENSLOCP00000004541	ENSMUSP00000034629
ENSLOCP00000008900	ENSMUSP00000005256
ENSLOCP00000003197	ENSMUSP00000044430
ENSLOCP00000020412	ENSMUSP00000066741
ENSLOCP00000011468	ENSMUSP00000105926
ENSLOCP00000005146	ENSMUSP00000129278
ENSLOCP00000019136	ENSMUSP00000099907
ENSLOCP00000011723	ENSMUSP00000025224
ENSLOCP00000001102	ENSMUSP00000028787
ENSLOCP00000011666	ENSMUSP00000093908
ENSLOCP00000002215	ENSMUSP00000118179
ENSLOCP00000019614	ENSMUSP00000120830
ENSLOCP00000001764	ENSMUSP00000023457
ENSLOCP00000017810	ENSMUSP00000005336
ENSLOCP00000002449	ENSMUSP00000087073
ENSLOCP00000010074	ENSMUSP00000006367
ENSLOCP00000018588	ENSMUSP00000081044
ENSLOCP00000012820	ENSMUSP00000059720
ENSLOCP00000004869	ENSMUSP00000030475
ENSLOCP00000013311	ENSMUSP00000028034
ENSLOCP00000019031	ENSMUSP00000079692
ENSLOCP00000019282	ENSMUSP00000129122
ENSLOCP00000014512	ENSMUSP00000027695
ENSLOCP00000009287	ENSMUSP00000121775
ENSLOCP00000021904	ENSMUSP00000055447
ENSLOCP00000022450	ENSMUSP00000114458
ENSLOCP00000020024	ENSMUSP00000024594
ENSLOCP00000007832	ENSMUSP00000068690
ENSLOCP00000012948	ENSMUSP00000041307
ENSLOCP00000005193	ENSMUSP00000056378
ENSLOCP00000017728	ENSMUSP00000019362
ENSLOCP00000001695	ENSMUSP00000034566
ENSLOCP00000007926	ENSMUSP00000090568
ENSLOCP00000010024	ENSMUSP00000053783
ENSLOCP00000012287	ENSMUSP00000038662
ENSLOCP00000010787	ENSMUSP00000102685
ENSLOCP00000009015	ENSMUSP00000113333
ENSLOCP00000007270	ENSMUSP00000088179
ENSLOCP00000001138	ENSMUSP00000114974
ENSLOCP00000017039	ENSMUSP00000018698
ENSLOCP00000007261	ENSMUSP00000114159
ENSLOCP00000004135	ENSMUSP00000026328
ENSLOCP00000013207	ENSMUSP00000076336
ENSLOCP00000006812	ENSMUSP00000123700
ENSLOCP00000015890	ENSMUSP00000102926
ENSLOCP00000012293	ENSMUSP00000038916
ENSLOCP00000008921	ENSMUSP00000098701
ENSLOCP00000017647	ENSMUSP00000100070
ENSLOCP00000013027	ENSMUSP00000104641
ENSLOCP00000019246	ENSMUSP00000028815
ENSLOCP00000013329	ENSMUSP00000027405
ENSLOCP00000011815	ENSMUSP00000026084
ENSLOCP00000018621	ENSMUSP00000046924
ENSLOCP00000014743	ENSMUSP00000052202
ENSLOCP00000014809	ENSMUSP00000048119
ENSLOCP00000002141	ENSMUSP00000132547
ENSLOCP00000015029	ENSMUSP00000107284
ENSLOCP00000015111	ENSMUSP00000029611
ENSLOCP00000012558	ENSMUSP00000084055
ENSLOCP00000015214	ENSMUSP00000136280
ENSLOCP00000017714	ENSMUSP00000054385
ENSLOCP00000003111	ENSMUSP00000120125
ENSLOCP00000009450	ENSMUSP00000039648
ENSLOCP00000017819	ENSMUSP00000104273
ENSLOCP00000019228	ENSMUSP00000131976
ENSLOCP00000010744	ENSMUSP00000112685
ENSLOCP00000005744	ENSMUSP00000059896
ENSLOCP00000015918	ENSMUSP00000093699
ENSLOCP00000008853	ENSMUSP00000103207
ENSLOCP00000004114	ENSMUSP00000127575
ENSLOCP00000018527	ENSMUSP00000110684
ENSLOCP00000008221	ENSMUSP00000020106
ENSLOCP00000011415	ENSMUSP00000035512
ENSLOCP00000019579	ENSMUSP00000106163
ENSLOCP00000011235	ENSMUSP00000025377
ENSLOCP00000012400	ENSMUSP00000031003
ENSLOCP00000020366	ENSMUSP00000020316
ENSLOCP00000019222	ENSMUSP00000033939
ENSLOCP00000005304	ENSMUSP00000026217
ENSLOCP00000008430	ENSMUSP00000025946
ENSLOCP00000001418	ENSMUSP00000076886
ENSLOCP00000008449	ENSMUSP00000073105
ENSLOCP00000006552	ENSMUSP00000035326
ENSLOCP00000004758	ENSMUSP00000033010
ENSLOCP00000001720	ENSMUSP00000128703
ENSLOCP00000012908	ENSMUSP00000128464
ENSLOCP00000005284	ENSMUSP00000041767
ENSLOCP00000019998	ENSMUSP00000020158
ENSLOCP00000005669	ENSMUSP00000086034
ENSLOCP00000001526	ENSMUSP00000018005
ENSLOCP00000015545	ENSMUSP00000025046
ENSLOCP00000016467	ENSMUSP00000035214
ENSLOCP00000011559	ENSMUSP00000109253
ENSLOCP00000012706	ENSMUSP00000018755
ENSLOCP00000018401	ENSMUSP00000116200
ENSLOCP00000012140	ENSMUSP00000065544
ENSLOCP00000009711	ENSMUSP00000045945
ENSLOCP00000011771	ENSMUSP00000035112
ENSLOCP00000009838	ENSMUSP00000029770
ENSLOCP00000013341	ENSMUSP00000021666
ENSLOCP00000001575	ENSMUSP00000027251
ENSLOCP00000019355	ENSMUSP00000024749
ENSLOCP00000006607	ENSMUSP00000022172
ENSLOCP00000014941	ENSMUSP00000024786
ENSLOCP00000018086	ENSMUSP00000076864
ENSLOCP00000012302	ENSMUSP00000044938
ENSLOCP00000019627	ENSMUSP00000031533
ENSLOCP00000002090	ENSMUSP00000096688
ENSLOCP00000019443	ENSMUSP00000064758
ENSLOCP00000014617	ENSMUSP00000021466
ENSLOCP00000000952	ENSMUSP00000025668
ENSLOCP00000013438	ENSMUSP00000110401
ENSLOCP00000013808	ENSMUSP00000030221
ENSLOCP00000017026	ENSMUSP00000044955
ENSLOCP00000007886	ENSMUSP00000099851
ENSLOCP00000014078	ENSMUSP00000042177
ENSLOCP00000003110	ENSMUSP00000040126
ENSLOCP00000012819	ENSMUSP00000080111
ENSLOCP00000005420	ENSMUSP00000130957
ENSLOCP00000008462	ENSMUSP00000113053
ENSLOCP00000009646	ENSMUSP00000053408
ENSLOCP00000019971	ENSMUSP00000020378
ENSLOCP00000005132	ENSMUSP00000102014
ENSLOCP00000007165	ENSMUSP00000130604
ENSLOCP00000017530	ENSMUSP00000038361
ENSLOCP00000007887	ENSMUSP00000091541
ENSLOCP00000011058	ENSMUSP00000088291
ENSLOCP00000018227	ENSMUSP00000057282
ENSLOCP00000018983	ENSMUSP00000019997
ENSLOCP00000009701	ENSMUSP00000101763
ENSLOCP00000019366	ENSMUSP00000016033
ENSLOCP00000014458	ENSMUSP00000096972
ENSLOCP00000018762	ENSMUSP00000001166
ENSLOCP00000010451	ENSMUSP00000113042
ENSLOCP00000002062	ENSMUSP00000032705
ENSLOCP00000005657	ENSMUSP00000107492
ENSLOCP00000021334	ENSMUSP00000003843
ENSLOCP00000013623	ENSMUSP00000008907
ENSLOCP00000007240	ENSMUSP00000023356
ENSLOCP00000005873	ENSMUSP00000006762
ENSLOCP00000002617	ENSMUSP00000066280
ENSLOCP00000010367	ENSMUSP00000045676
ENSLOCP00000005491	ENSMUSP00000097100
ENSLOCP00000015756	ENSMUSP00000026150
ENSLOCP00000020507	ENSMUSP00000019939
ENSLOCP00000016551	ENSMUSP00000021246
ENSLOCP00000007478	ENSMUSP00000066244
ENSLOCP00000020015	ENSMUSP00000090335
ENSLOCP00000007755	ENSMUSP00000088271
ENSLOCP00000001481	ENSMUSP00000020461
ENSLOCP00000013922	ENSMUSP00000052863
ENSLOCP00000001794	ENSMUSP00000038110
ENSLOCP00000020023	ENSMUSP00000108841
ENSLOCP00000020704	ENSMUSP00000023289
ENSLOCP00000003149	ENSMUSP00000071933
ENSLOCP00000018889	ENSMUSP00000032413
ENSLOCP00000014646	ENSMUSP00000114272
ENSLOCP00000014965	ENSMUSP00000094916
ENSLOCP00000012262	ENSMUSP00000108948
ENSLOCP00000017761	ENSMUSP00000111405
ENSLOCP00000003577	ENSMUSP00000081714
ENSLOCP00000000965	ENSMUSP00000051468
ENSLOCP00000018979	ENSMUSP00000084904
ENSLOCP00000022461	ENSMUSP00000060255
ENSLOCP00000009670	ENSMUSP00000056147
ENSLOCP00000004300	ENSMUSP00000101914
ENSLOCP00000006023	ENSMUSP00000064128
ENSLOCP00000005897	ENSMUSP00000050246
ENSLOCP00000001909	ENSMUSP00000062016
ENSLOCP00000010432	ENSMUSP00000009798
ENSLOCP00000004476	ENSMUSP00000056015
ENSLOCP00000021088	ENSMUSP00000034802
ENSLOCP00000018466	ENSMUSP00000129483
ENSLOCP00000021910	ENSMUSP00000056872
ENSLOCP00000018798	ENSMUSP00000020767
ENSLOCP00000008791	ENSMUSP00000062078
ENSLOCP00000019231	ENSMUSP00000033938
ENSLOCP00000010954	ENSMUSP00000067884
ENSLOCP00000000345	ENSMUSP00000000811
ENSLOCP00000004982	ENSMUSP00000133065
ENSLOCP00000021901	ENSMUSP00000116130
ENSLOCP00000011678	ENSMUSP00000056099
ENSLOCP00000020245	ENSMUSP00000040505
ENSLOCP00000005875	ENSMUSP00000032717
ENSLOCP00000020295	ENSMUSP00000060424
ENSLOCP00000008533	ENSMUSP00000025944
ENSLOCP00000017077	ENSMUSP00000129772
ENSLOCP00000020358	ENSMUSP00000052776
ENSLOCP00000013837	ENSMUSP00000042004
ENSLOCP00000000854	ENSMUSP00000025850
ENSLOCP00000021222	ENSMUSP00000031017
ENSLOCP00000018007	ENSMUSP00000003640
ENSLOCP00000012878	ENSMUSP00000021674
ENSLOCP00000012890	ENSMUSP00000021674
ENSLOCP00000002206	ENSMUSP00000106906
ENSLOCP00000014709	ENSMUSP00000080325
ENSLOCP00000013191	ENSMUSP00000044276
ENSLOCP00000013002	ENSMUSP00000027247
ENSLOCP00000017305	ENSMUSP00000031145
ENSLOCP00000001818	ENSMUSP00000131631
ENSLOCP00000005278	ENSMUSP00000135516
ENSLOCP00000008274	ENSMUSP00000080219
ENSLOCP00000018599	ENSMUSP00000110414
ENSLOCP00000004275	ENSMUSP00000108090
ENSLOCP00000019974	ENSMUSP00000111963
ENSLOCP00000003448	ENSMUSP00000054338
ENSLOCP00000016550	ENSMUSP00000042433
ENSLOCP00000015492	ENSMUSP00000017974
ENSLOCP00000010298	ENSMUSP00000028259
ENSLOCP00000004680	ENSMUSP00000058348
ENSLOCP00000017568	ENSMUSP00000129418
ENSLOCP00000013656	ENSMUSP00000057721
ENSLOCP00000007625	ENSMUSP00000099465
ENSLOCP00000017375	ENSMUSP00000057040
ENSLOCP00000006634	ENSMUSP00000061643
ENSLOCP00000007411	ENSMUSP00000034240
ENSLOCP00000005117	ENSMUSP00000004294
ENSLOCP00000008883	ENSMUSP00000137931
ENSLOCP00000015567	ENSMUSP00000055599
ENSLOCP00000019070	ENSMUSP00000019232
ENSLOCP00000016280	ENSMUSP00000026315
ENSLOCP00000012850	ENSMUSP00000000834
ENSLOCP00000005747	ENSMUSP00000050144
ENSLOCP00000003827	ENSMUSP00000108260
ENSLOCP00000012806	ENSMUSP00000132501
ENSLOCP00000012881	ENSMUSP00000111081
ENSLOCP00000008393	ENSMUSP00000088263
ENSLOCP00000007479	ENSMUSP00000077466
ENSLOCP00000016181	ENSMUSP00000104342
ENSLOCP00000001513	ENSMUSP00000132519
ENSLOCP00000018710	ENSMUSP00000096973
ENSLOCP00000009846	ENSMUSP00000050275
ENSLOCP00000004493	ENSMUSP00000017090
ENSLOCP00000013177	ENSMUSP00000099324
ENSLOCP00000006816	ENSMUSP00000075655
ENSLOCP00000014587	ENSMUSP00000018990
ENSLOCP00000000026	ENSMUSP00000043562
ENSLOCP00000001439	ENSMUSP00000037109
ENSLOCP00000014944	ENSMUSP00000001080
ENSLOCP00000018359	ENSMUSP00000139117
ENSLOCP00000015529	ENSMUSP00000045478
ENSLOCP00000011522	ENSMUSP00000022916
ENSLOCP00000001685	ENSMUSP00000054134
ENSLOCP00000002767	ENSMUSP00000079395
ENSLOCP00000012439	ENSMUSP00000127109
ENSLOCP00000002824	ENSMUSP00000111269
ENSLOCP00000016948	ENSMUSP00000000828
ENSLOCP00000015618	ENSMUSP00000038369
ENSLOCP00000019400	ENSMUSP00000063264
ENSLOCP00000012722	ENSMUSP00000019050
ENSLOCP00000007311	ENSMUSP00000055297
ENSLOCP00000014968	ENSMUSP00000021940
ENSLOCP00000018768	ENSMUSP00000117200
ENSLOCP00000004652	ENSMUSP00000034308
ENSLOCP00000007368	ENSMUSP00000112727
ENSLOCP00000011664	ENSMUSP00000029824
ENSLOCP00000002033	ENSMUSP00000083242
ENSLOCP00000004675	ENSMUSP00000031377
ENSLOCP00000008004	ENSMUSP00000030279
ENSLOCP00000017807	ENSMUSP00000108595
ENSLOCP00000007843	ENSMUSP00000027502
ENSLOCP00000001085	ENSMUSP00000026562
ENSLOCP00000007624	ENSMUSP00000040078
ENSLOCP00000008187	ENSMUSP00000104939
ENSLOCP00000013704	ENSMUSP00000061737
ENSLOCP00000006906	ENSMUSP00000000394
ENSLOCP00000009732	ENSMUSP00000072896
ENSLOCP00000020119	ENSMUSP00000047529
ENSLOCP00000013138	ENSMUSP00000027730
ENSLOCP00000002524	ENSMUSP00000072330
ENSLOCP00000004941	ENSMUSP00000016143
ENSLOCP00000005592	ENSMUSP00000081263
ENSLOCP00000020619	ENSMUSP00000006311
ENSLOCP00000009498	ENSMUSP00000112715
ENSLOCP00000005953	ENSMUSP00000103690
ENSLOCP00000006462	ENSMUSP00000099331
ENSLOCP00000006910	ENSMUSP00000129157
ENSLOCP00000012258	ENSMUSP00000107806
ENSLOCP00000002343	ENSMUSP00000041241
ENSLOCP00000008742	ENSMUSP00000029194
ENSLOCP00000015271	ENSMUSP00000132338
ENSLOCP00000004223	ENSMUSP00000081232
ENSLOCP00000011257	ENSMUSP00000132011
ENSLOCP00000021340	ENSMUSP00000044371
ENSLOCP00000015114	ENSMUSP00000029490
ENSLOCP00000009610	ENSMUSP00000021794
ENSLOCP00000004062	ENSMUSP00000104764
ENSLOCP00000000897	ENSMUSP00000080556
ENSLOCP00000016254	ENSMUSP00000104294
ENSLOCP00000018767	ENSMUSP00000052283
ENSLOCP00000006961	ENSMUSP00000041232
ENSLOCP00000013748	ENSMUSP00000099755
ENSLOCP00000015139	ENSMUSP00000021937
ENSLOCP00000018993	ENSMUSP00000049430
ENSLOCP00000011531	ENSMUSP00000102229
ENSLOCP00000014563	ENSMUSP00000099887
ENSLOCP00000007891	ENSMUSP00000025294
ENSLOCP00000012893	ENSMUSP00000118221
ENSLOCP00000010267	ENSMUSP00000028257
ENSLOCP00000001991	ENSMUSP00000112638
ENSLOCP00000016326	ENSMUSP00000022060
ENSLOCP00000017936	ENSMUSP00000110724
ENSLOCP00000019095	ENSMUSP00000028859
ENSLOCP00000012621	ENSMUSP00000063412
ENSLOCP00000019459	ENSMUSP00000115772
ENSLOCP00000019600	ENSMUSP00000124611
ENSLOCP00000002606	ENSMUSP00000025805
ENSLOCP00000007197	ENSMUSP00000030687
ENSLOCP00000020398	ENSMUSP00000090287
ENSLOCP00000009033	ENSMUSP00000041578
ENSLOCP00000003686	ENSMUSP00000067325
ENSLOCP00000007012	ENSMUSP00000054747
ENSLOCP00000007195	ENSMUSP00000081954
ENSLOCP00000017397	ENSMUSP00000060771
ENSLOCP00000008264	ENSMUSP00000040152
ENSLOCP00000018420	ENSMUSP00000084663
ENSLOCP00000017196	ENSMUSP00000032462
ENSLOCP00000020336	ENSMUSP00000020234
ENSLOCP00000017740	ENSMUSP00000110999
ENSLOCP00000017289	ENSMUSP00000062047
ENSLOCP00000018742	ENSMUSP00000016452
ENSLOCP00000008147	ENSMUSP00000137472
ENSLOCP00000007303	ENSMUSP00000038139
ENSLOCP00000009050	ENSMUSP00000016125
ENSLOCP00000015678	ENSMUSP00000030033
ENSLOCP00000013457	ENSMUSP00000078682
ENSLOCP00000001429	ENSMUSP00000010241
ENSLOCP00000019450	ENSMUSP00000127709
ENSLOCP00000001638	ENSMUSP00000062006
ENSLOCP00000005312	ENSMUSP00000028595
ENSLOCP00000011689	ENSMUSP00000113216
ENSLOCP00000009365	ENSMUSP00000059291
ENSLOCP00000000350	ENSMUSP00000028583
ENSLOCP00000020122	ENSMUSP00000020057
ENSLOCP00000007667	ENSMUSP00000037129
ENSLOCP00000004246	ENSMUSP00000025476
ENSLOCP00000007288	ENSMUSP00000017534
ENSLOCP00000016250	ENSMUSP00000043146
ENSLOCP00000006977	ENSMUSP00000129491
ENSLOCP00000004321	ENSMUSP00000042785
ENSLOCP00000011739	ENSMUSP00000132659
ENSLOCP00000018852	ENSMUSP00000001184
ENSLOCP00000002689	ENSMUSP00000039071
ENSLOCP00000014733	ENSMUSP00000021941
ENSLOCP00000013269	ENSMUSP00000128789
ENSLOCP00000008323	ENSMUSP00000056227
ENSLOCP00000007102	ENSMUSP00000084507
ENSLOCP00000018472	ENSMUSP00000046705
ENSLOCP00000007229	ENSMUSP00000020775
ENSLOCP00000003412	ENSMUSP00000008878
ENSLOCP00000016068	ENSMUSP00000061760
ENSLOCP00000016976	ENSMUSP00000054823
ENSLOCP00000021360	ENSMUSP00000019924
ENSLOCP00000005619	ENSMUSP00000038014
ENSLOCP00000001957	ENSMUSP00000072510
ENSLOCP00000006901	ENSMUSP00000058468
ENSLOCP00000002910	ENSMUSP00000126854
ENSLOCP00000004743	ENSMUSP00000126629
ENSLOCP00000022019	ENSMUSP00000066287
ENSLOCP00000011873	ENSMUSP00000031093
ENSLOCP00000007574	ENSMUSP00000047656
ENSLOCP00000017581	ENSMUSP00000106160
ENSLOCP00000008284	ENSMUSP00000059658
ENSLOCP00000005835	ENSMUSP00000067448
ENSLOCP00000020086	ENSMUSP00000032719
ENSLOCP00000011944	ENSMUSP00000067241
ENSLOCP00000002602	ENSMUSP00000122733
ENSLOCP00000011974	ENSMUSP00000123509
ENSLOCP00000021254	ENSMUSP00000020911
ENSLOCP00000006233	ENSMUSP00000065877
ENSLOCP00000004049	ENSMUSP00000022871
ENSLOCP00000009317	ENSMUSP00000017153
ENSLOCP00000015168	ENSMUSP00000133806
ENSLOCP00000021356	ENSMUSP00000000305
ENSLOCP00000012428	ENSMUSP00000126674
ENSLOCP00000008512	ENSMUSP00000037971
ENSLOCP00000003447	ENSMUSP00000001092
ENSLOCP00000007330	ENSMUSP00000080521
ENSLOCP00000005766	ENSMUSP00000112498
ENSLOCP00000020636	ENSMUSP00000027897
ENSLOCP00000001383	ENSMUSP00000073911
ENSLOCP00000015270	ENSMUSP00000020938
ENSLOCP00000012876	ENSMUSP00000112534
ENSLOCP00000005023	ENSMUSP00000137523
ENSLOCP00000021097	ENSMUSP00000043167
ENSLOCP00000009061	ENSMUSP00000124518
ENSLOCP00000020253	ENSMUSP00000109175
ENSLOCP00000013056	ENSMUSP00000093183
ENSLOCP00000004116	ENSMUSP00000097699
ENSLOCP00000008639	ENSMUSP00000029252
ENSLOCP00000001341	ENSMUSP00000042313
ENSLOCP00000018040	ENSMUSP00000002081
ENSLOCP00000005149	ENSMUSP00000082941
ENSLOCP00000005091	ENSMUSP00000057849
ENSLOCP00000008469	ENSMUSP00000048969
ENSLOCP00000016665	ENSMUSP00000060124
ENSLOCP00000011861	ENSMUSP00000040168
ENSLOCP00000013350	ENSMUSP00000096769
ENSLOCP00000020375	ENSMUSP00000108961
ENSLOCP00000019960	ENSMUSP00000051709
ENSLOCP00000016824	ENSMUSP00000033920
ENSLOCP00000009952	ENSMUSP00000085264
ENSLOCP00000002754	ENSMUSP00000063762
ENSLOCP00000017178	ENSMUSP00000096415
ENSLOCP00000013694	ENSMUSP00000125274
ENSLOCP00000001161	ENSMUSP00000100009
ENSLOCP00000007342	ENSMUSP00000092900
ENSLOCP00000009703	ENSMUSP00000088227
ENSLOCP00000009741	ENSMUSP00000028469
ENSLOCP00000009571	ENSMUSP00000034015
ENSLOCP00000003240	ENSMUSP00000035240
ENSLOCP00000003820	ENSMUSP00000042464
ENSLOCP00000007415	ENSMUSP00000025127
ENSLOCP00000021085	ENSMUSP00000064839
ENSLOCP00000013920	ENSMUSP00000102554
ENSLOCP00000007504	ENSMUSP00000002625
ENSLOCP00000000961	ENSMUSP00000047393
ENSLOCP00000019290	ENSMUSP00000020768
ENSLOCP00000006318	ENSMUSP00000101614
ENSLOCP00000006082	ENSMUSP00000099342
ENSLOCP00000006002	ENSMUSP00000100063
ENSLOCP00000021692	ENSMUSP00000118588
ENSLOCP00000022459	ENSMUSP00000069850
ENSLOCP00000021691	ENSMUSP00000096129
ENSLOCP00000019434	ENSMUSP00000087960
ENSLOCP00000019085	ENSMUSP00000109938
ENSLOCP00000020846	ENSMUSP00000113395
ENSLOCP00000006197	ENSMUSP00000077091
ENSLOCP00000006151	ENSMUSP00000113051
ENSLOCP00000000919	ENSMUSP00000027370
ENSLOCP00000011317	ENSMUSP00000105797
ENSLOCP00000022440	ENSMUSP00000094164
ENSLOCP00000012660	ENSMUSP00000058754
ENSLOCP00000016180	ENSMUSP00000061893
ENSLOCP00000004563	ENSMUSP00000039443
ENSLOCP00000009326	ENSMUSP00000107899
ENSLOCP00000010362	ENSMUSP00000102891
ENSLOCP00000015593	ENSMUSP00000026649
ENSLOCP00000007291	ENSMUSP00000007236
ENSLOCP00000008872	ENSMUSP00000057355
ENSLOCP00000000326	ENSMUSP00000000349
ENSLOCP00000019051	ENSMUSP00000015435
ENSLOCP00000019265	ENSMUSP00000062996
ENSLOCP00000008782	ENSMUSP00000031281
ENSLOCP00000001716	ENSMUSP00000023464
ENSLOCP00000018135	ENSMUSP00000033769
ENSLOCP00000019917	ENSMUSP00000020448
ENSLOCP00000001866	ENSMUSP00000074471
ENSLOCP00000001913	ENSMUSP00000037561
ENSLOCP00000011416	ENSMUSP00000101050
ENSLOCP00000016491	ENSMUSP00000101951
ENSLOCP00000006665	ENSMUSP00000091595
ENSLOCP00000014284	ENSMUSP00000058077
ENSLOCP00000007554	ENSMUSP00000003274
ENSLOCP00000015218	ENSMUSP00000100026
ENSLOCP00000007597	ENSMUSP00000107551
ENSLOCP00000006576	ENSMUSP00000076856
ENSLOCP00000002353	ENSMUSP00000017961
ENSLOCP00000004327	ENSMUSP00000039072
ENSLOCP00000004189	ENSMUSP00000026357
ENSLOCP00000015581	ENSMUSP00000087713
ENSLOCP00000004732	ENSMUSP00000040647
ENSLOCP00000008705	ENSMUSP00000004770
ENSLOCP00000016350	ENSMUSP00000006151
ENSLOCP00000004492	ENSMUSP00000030036
ENSLOCP00000012112	ENSMUSP00000128473
ENSLOCP00000000295	ENSMUSP00000124673
ENSLOCP00000009064	ENSMUSP00000033652
ENSLOCP00000006580	ENSMUSP00000106981
ENSLOCP00000012190	ENSMUSP00000044168
ENSLOCP00000013987	ENSMUSP00000038430
ENSLOCP00000009137	ENSMUSP00000009713
ENSLOCP00000014931	ENSMUSP00000104335
ENSLOCP00000014081	ENSMUSP00000127816
ENSLOCP00000008337	ENSMUSP00000057916
ENSLOCP00000021429	ENSMUSP00000057989
ENSLOCP00000021090	ENSMUSP00000107863
ENSLOCP00000022026	ENSMUSP00000102538
ENSLOCP00000018659	ENSMUSP00000020223
ENSLOCP00000005298	ENSMUSP00000106747
ENSLOCP00000018978	ENSMUSP00000077532
ENSLOCP00000015980	ENSMUSP00000076514
ENSLOCP00000005097	ENSMUSP00000041202
ENSLOCP00000012580	ENSMUSP00000058941
ENSLOCP00000006953	ENSMUSP00000030464
ENSLOCP00000003565	ENSMUSP00000125700
ENSLOCP00000021837	ENSMUSP00000052243
ENSLOCP00000008438	ENSMUSP00000112019
ENSLOCP00000018686	ENSMUSP00000112708
ENSLOCP00000017619	ENSMUSP00000006341
ENSLOCP00000007069	ENSMUSP00000075429
ENSLOCP00000001710	ENSMUSP00000028332
ENSLOCP00000012292	ENSMUSP00000107848
ENSLOCP00000002721	ENSMUSP00000076160
ENSLOCP00000001323	ENSMUSP00000130177
ENSLOCP00000019996	ENSMUSP00000065384
ENSLOCP00000003106	ENSMUSP00000049404
ENSLOCP00000014995	ENSMUSP00000047157
ENSLOCP00000009686	ENSMUSP00000108046
ENSLOCP00000001440	ENSMUSP00000101686
ENSLOCP00000015017	ENSMUSP00000130560
ENSLOCP00000014924	ENSMUSP00000026209
ENSLOCP00000014791	ENSMUSP00000132922
ENSLOCP00000014651	ENSMUSP00000038532
ENSLOCP00000008744	ENSMUSP00000058521
ENSLOCP00000004775	ENSMUSP00000085416
ENSLOCP00000019570	ENSMUSP00000082971
ENSLOCP00000006513	ENSMUSP00000003369
ENSLOCP00000012804	ENSMUSP00000088217
ENSLOCP00000004513	ENSMUSP00000005829
ENSLOCP00000014622	ENSMUSP00000083747
ENSLOCP00000018521	ENSMUSP00000036690
ENSLOCP00000003354	ENSMUSP00000030081
ENSLOCP00000006590	ENSMUSP00000001126
ENSLOCP00000013208	ENSMUSP00000117030
ENSLOCP00000008798	ENSMUSP00000059801
ENSLOCP00000015516	ENSMUSP00000108371
ENSLOCP00000005158	ENSMUSP00000059973
ENSLOCP00000000642	ENSMUSP00000121233
ENSLOCP00000009691	ENSMUSP00000048904
ENSLOCP00000018038	ENSMUSP00000114018
ENSLOCP00000011711	ENSMUSP00000023559
ENSLOCP00000015118	ENSMUSP00000029610
ENSLOCP00000010911	ENSMUSP00000109366
ENSLOCP00000020687	ENSMUSP00000110238
ENSLOCP00000020035	ENSMUSP00000034787
ENSLOCP00000005614	ENSMUSP00000104837
ENSLOCP00000014978	ENSMUSP00000058251
ENSLOCP00000005829	ENSMUSP00000014614
ENSLOCP00000005394	ENSMUSP00000062782
ENSLOCP00000008787	ENSMUSP00000005889
ENSLOCP00000007087	ENSMUSP00000060721
ENSLOCP00000017221	ENSMUSP00000000449
ENSLOCP00000011149	ENSMUSP00000106315
ENSLOCP00000002017	ENSMUSP00000022543
ENSLOCP00000012161	ENSMUSP00000107775
ENSLOCP00000018328	ENSMUSP00000042515
ENSLOCP00000015840	ENSMUSP00000103434
ENSLOCP00000019334	ENSMUSP00000092769
ENSLOCP00000009595	ENSMUSP00000047926
ENSLOCP00000018814	ENSMUSP00000108928
ENSLOCP00000002053	ENSMUSP00000097097
ENSLOCP00000015241	ENSMUSP00000107370
ENSLOCP00000018848	ENSMUSP00000032069
ENSLOCP00000015507	ENSMUSP00000030784
ENSLOCP00000009280	ENSMUSP00000132499
ENSLOCP00000013534	ENSMUSP00000080342
ENSLOCP00000013277	ENSMUSP00000022507
ENSLOCP00000001226	ENSMUSP00000030623
ENSLOCP00000016092	ENSMUSP00000019638
ENSLOCP00000014026	ENSMUSP00000101833
ENSLOCP00000003984	ENSMUSP00000040005
ENSLOCP00000016021	ENSMUSP00000107210
ENSLOCP00000012499	ENSMUSP00000067779
ENSLOCP00000020600	ENSMUSP00000070583
ENSLOCP00000013635	ENSMUSP00000118610
ENSLOCP00000001128	ENSMUSP00000044693
ENSLOCP00000006646	ENSMUSP00000038801
ENSLOCP00000008048	ENSMUSP00000004683
ENSLOCP00000006680	ENSMUSP00000011152
ENSLOCP00000004797	ENSMUSP00000076961
ENSLOCP00000009442	ENSMUSP00000013851
ENSLOCP00000016407	ENSMUSP00000096356
ENSLOCP00000009355	ENSMUSP00000008297
ENSLOCP00000005141	ENSMUSP00000035027
ENSLOCP00000007790	ENSMUSP00000088297
ENSLOCP00000001294	ENSMUSP00000099412
ENSLOCP00000004307	ENSMUSP00000043618
ENSLOCP00000001946	ENSMUSP00000083806
ENSLOCP00000005364	ENSMUSP00000028593
ENSLOCP00000018421	ENSMUSP00000038947
ENSLOCP00000012394	ENSMUSP00000109659
ENSLOCP00000009385	ENSMUSP00000041920
ENSLOCP00000008503	ENSMUSP00000125993
ENSLOCP00000014610	ENSMUSP00000079548
ENSLOCP00000021285	ENSMUSP00000058264
ENSLOCP00000006312	ENSMUSP00000079900
ENSLOCP00000007097	ENSMUSP00000118322
ENSLOCP00000005246	ENSMUSP00000001125
ENSLOCP00000006314	ENSMUSP00000103912
ENSLOCP00000018542	ENSMUSP00000110526
ENSLOCP00000004312	ENSMUSP00000085763
ENSLOCP00000002395	ENSMUSP00000096686
ENSLOCP00000006166	ENSMUSP00000053616
ENSLOCP00000019794	ENSMUSP00000014698
ENSLOCP00000014209	ENSMUSP00000031311
ENSLOCP00000014940	ENSMUSP00000084577
ENSLOCP00000011939	ENSMUSP00000058344
ENSLOCP00000006985	ENSMUSP00000023806
ENSLOCP00000009227	ENSMUSP00000023214
ENSLOCP00000014690	ENSMUSP00000055254
ENSLOCP00000020092	ENSMUSP00000067027
ENSLOCP00000010906	ENSMUSP00000053908
ENSLOCP00000015127	ENSMUSP00000057635
ENSLOCP00000019424	ENSMUSP00000034466
ENSLOCP00000018657	ENSMUSP00000033979
ENSLOCP00000015684	ENSMUSP00000018311
ENSLOCP00000014045	ENSMUSP00000037991
ENSLOCP00000011994	ENSMUSP00000137093
ENSLOCP00000003232	ENSMUSP00000050353
ENSLOCP00000016288	ENSMUSP00000097919
ENSLOCP00000006752	ENSMUSP00000056642
ENSLOCP00000014493	ENSMUSP00000136912
ENSLOCP00000006776	ENSMUSP00000113964
ENSLOCP00000004686	ENSMUSP00000006565
ENSLOCP00000002982	ENSMUSP00000104867
ENSLOCP00000002435	ENSMUSP00000009667
ENSLOCP00000007528	ENSMUSP00000007814
ENSLOCP00000006073	ENSMUSP00000043108
ENSLOCP00000004216	ENSMUSP00000110636
ENSLOCP00000004874	ENSMUSP00000092019
ENSLOCP00000011779	ENSMUSP00000021810
ENSLOCP00000011392	ENSMUSP00000041539
ENSLOCP00000005780	ENSMUSP00000084095
ENSLOCP00000013444	ENSMUSP00000040331
ENSLOCP00000004245	ENSMUSP00000109653
ENSLOCP00000009818	ENSMUSP00000059783
ENSLOCP00000001422	ENSMUSP00000044936
ENSLOCP00000002766	ENSMUSP00000081285
ENSLOCP00000021105	ENSMUSP00000034989
ENSLOCP00000011756	ENSMUSP00000032856
ENSLOCP00000015837	ENSMUSP00000025439
ENSLOCP00000013852	ENSMUSP00000112595
ENSLOCP00000016630	ENSMUSP00000098097
ENSLOCP00000016613	ENSMUSP00000080791
ENSLOCP00000021077	ENSMUSP00000090293
ENSLOCP00000006720	ENSMUSP00000066556
ENSLOCP00000013580	ENSMUSP00000046877
ENSLOCP00000019771	ENSMUSP00000065721
ENSLOCP00000015574	ENSMUSP00000129205
ENSLOCP00000018581	ENSMUSP00000081043
ENSLOCP00000018060	ENSMUSP00000102976
ENSLOCP00000020918	ENSMUSP00000037233
ENSLOCP00000005197	ENSMUSP00000127068
ENSLOCP00000006147	ENSMUSP00000030724
ENSLOCP00000020514	ENSMUSP00000097515
ENSLOCP00000009204	ENSMUSP00000034507
ENSLOCP00000018416	ENSMUSP00000041337
ENSLOCP00000014420	ENSMUSP00000054840
ENSLOCP00000017138	ENSMUSP00000059503
ENSLOCP00000010866	ENSMUSP00000082694
ENSLOCP00000008268	ENSMUSP00000102559
ENSLOCP00000006833	ENSMUSP00000073789
ENSLOCP00000014521	ENSMUSP00000022858
ENSLOCP00000013780	ENSMUSP00000072121
ENSLOCP00000011952	ENSMUSP00000132190
ENSLOCP00000003536	ENSMUSP00000029269
ENSLOCP00000002462	ENSMUSP00000026891
ENSLOCP00000010352	ENSMUSP00000029316
ENSLOCP00000010399	ENSMUSP00000031622
ENSLOCP00000004103	ENSMUSP00000030551
ENSLOCP00000016785	ENSMUSP00000033547
ENSLOCP00000012901	ENSMUSP00000116271
ENSLOCP00000004934	ENSMUSP00000109291
ENSLOCP00000003268	ENSMUSP00000001720
ENSLOCP00000010961	ENSMUSP00000034150
ENSLOCP00000017973	ENSMUSP00000041951
ENSLOCP00000009824	ENSMUSP00000009234
ENSLOCP00000012553	ENSMUSP00000044262
ENSLOCP00000013557	ENSMUSP00000001415
ENSLOCP00000015946	ENSMUSP00000125211
ENSLOCP00000006774	ENSMUSP00000059039
ENSLOCP00000015732	ENSMUSP00000067002
ENSLOCP00000018931	ENSMUSP00000069326
ENSLOCP00000003184	ENSMUSP00000099950
ENSLOCP00000007073	ENSMUSP00000039663
ENSLOCP00000000744	ENSMUSP00000041907
ENSLOCP00000005891	ENSMUSP00000034472
ENSLOCP00000004021	ENSMUSP00000030709
ENSLOCP00000021346	ENSMUSP00000020022
ENSLOCP00000011692	ENSMUSP00000042187
ENSLOCP00000008192	ENSMUSP00000040045
ENSLOCP00000014152	ENSMUSP00000130636
ENSLOCP00000004829	ENSMUSP00000121493
ENSLOCP00000022344	ENSMUSP00000096874
ENSLOCP00000002091	ENSMUSP00000089051
ENSLOCP00000008538	ENSMUSP00000010807
ENSLOCP00000008158	ENSMUSP00000085499
ENSLOCP00000016647	ENSMUSP00000013559
ENSLOCP00000018707	ENSMUSP00000019503
ENSLOCP00000019836	ENSMUSP00000104906
ENSLOCP00000002490	ENSMUSP00000029196
ENSLOCP00000020010	ENSMUSP00000043962
ENSLOCP00000010775	ENSMUSP00000134222
ENSLOCP00000015853	ENSMUSP00000089463
ENSLOCP00000015109	ENSMUSP00000017576
ENSLOCP00000008065	ENSMUSP00000049970
ENSLOCP00000017193	ENSMUSP00000009538
ENSLOCP00000019206	ENSMUSP00000000058
ENSLOCP00000019204	ENSMUSP00000007799
ENSLOCP00000007720	ENSMUSP00000126177
ENSLOCP00000017719	ENSMUSP00000091870
ENSLOCP00000013469	ENSMUSP00000063108
ENSLOCP00000015453	ENSMUSP00000029761
ENSLOCP00000015435	ENSMUSP00000087955
ENSLOCP00000000119	ENSMUSP00000087950
ENSLOCP00000011203	ENSMUSP00000046003
ENSLOCP00000018793	ENSMUSP00000020227
ENSLOCP00000018047	ENSMUSP00000088047
ENSLOCP00000000996	ENSMUSP00000091151
ENSLOCP00000013613	ENSMUSP00000042959
ENSLOCP00000021455	ENSMUSP00000057106
ENSLOCP00000021611	ENSMUSP00000036797
ENSLOCP00000021612	ENSMUSP00000061408
ENSLOCP00000022463	ENSMUSP00000104506
ENSLOCP00000004066	ENSMUSP00000137584
ENSLOCP00000000324	ENSMUSP00000106128
ENSLOCP00000014382	ENSMUSP00000021243
ENSLOCP00000016275	ENSMUSP00000021870
ENSLOCP00000020250	ENSMUSP00000037834
ENSLOCP00000001476	ENSMUSP00000069685
ENSLOCP00000016610	ENSMUSP00000026284
ENSLOCP00000016439	ENSMUSP00000019135
ENSLOCP00000014508	ENSMUSP00000035992
ENSLOCP00000004843	ENSMUSP00000033160
ENSLOCP00000015259	ENSMUSP00000076459
ENSLOCP00000010567	ENSMUSP00000068258
ENSLOCP00000019881	ENSMUSP00000105140
ENSLOCP00000007611	ENSMUSP00000059864
ENSLOCP00000010811	ENSMUSP00000022099
ENSLOCP00000004796	ENSMUSP00000128223
ENSLOCP00000001519	ENSMUSP00000133159
ENSLOCP00000012127	ENSMUSP00000075376
ENSLOCP00000018204	ENSMUSP00000002080
ENSLOCP00000004285	ENSMUSP00000109190
ENSLOCP00000015645	ENSMUSP00000092283
ENSLOCP00000020466	ENSMUSP00000044543
ENSLOCP00000021861	ENSMUSP00000026134
ENSLOCP00000013769	ENSMUSP00000072894
ENSLOCP00000019778	ENSMUSP00000099018
ENSLOCP00000005698	ENSMUSP00000107503
ENSLOCP00000018225	ENSMUSP00000016383
ENSLOCP00000017251	ENSMUSP00000066403
ENSLOCP00000007447	ENSMUSP00000034239
ENSLOCP00000010214	ENSMUSP00000114968
ENSLOCP00000004230	ENSMUSP00000108075
ENSLOCP00000015394	ENSMUSP00000035328
ENSLOCP00000003200	ENSMUSP00000071619
ENSLOCP00000007566	ENSMUSP00000105000
ENSLOCP00000008944	ENSMUSP00000029170
ENSLOCP00000008720	ENSMUSP00000034091
ENSLOCP00000010825	ENSMUSP00000022701
ENSLOCP00000000301	ENSMUSP00000048877
ENSLOCP00000019452	ENSMUSP00000027777
ENSLOCP00000017482	ENSMUSP00000021550
ENSLOCP00000002244	ENSMUSP00000040853
ENSLOCP00000000144	ENSMUSP00000029574
ENSLOCP00000017591	ENSMUSP00000032218
ENSLOCP00000019239	ENSMUSP00000065146
ENSLOCP00000004055	ENSMUSP00000034650
ENSLOCP00000013687	ENSMUSP00000068374
ENSLOCP00000017492	ENSMUSP00000092223
ENSLOCP00000000942	ENSMUSP00000019405
ENSLOCP00000002058	ENSMUSP00000099599
ENSLOCP00000013578	ENSMUSP00000119872
ENSLOCP00000019728	ENSMUSP00000027800
ENSLOCP00000019243	ENSMUSP00000109151
ENSLOCP00000002359	ENSMUSP00000041110
ENSLOCP00000019429	ENSMUSP00000020000
ENSLOCP00000014391	ENSMUSP00000074518
ENSLOCP00000019606	ENSMUSP00000048229
ENSLOCP00000016175	ENSMUSP00000021347
ENSLOCP00000019679	ENSMUSP00000113800
ENSLOCP00000017772	ENSMUSP00000098893
ENSLOCP00000009259	ENSMUSP00000080280
ENSLOCP00000002463	ENSMUSP00000047564
ENSLOCP00000014702	ENSMUSP00000071231
ENSLOCP00000006246	ENSMUSP00000001279
ENSLOCP00000011790	ENSMUSP00000112539
ENSLOCP00000006110	ENSMUSP00000003152
ENSLOCP00000008410	ENSMUSP00000107297
ENSLOCP00000018147	ENSMUSP00000028758
ENSLOCP00000018048	ENSMUSP00000003850
ENSLOCP00000009799	ENSMUSP00000083892
ENSLOCP00000004751	ENSMUSP00000114852
ENSLOCP00000009694	ENSMUSP00000053553
ENSLOCP00000021112	ENSMUSP00000092761
ENSLOCP00000020417	ENSMUSP00000101129
ENSLOCP00000010780	ENSMUSP00000096214
ENSLOCP00000000863	ENSMUSP00000015456
ENSLOCP00000005421	ENSMUSP00000044034
ENSLOCP00000009414	ENSMUSP00000107804
ENSLOCP00000002148	ENSMUSP00000077138
ENSLOCP00000012466	ENSMUSP00000041671
ENSLOCP00000013666	ENSMUSP00000069444
ENSLOCP00000017902	ENSMUSP00000066040
ENSLOCP00000002975	ENSMUSP00000044418
ENSLOCP00000000855	ENSMUSP00000006235
ENSLOCP00000001511	ENSMUSP00000101620
ENSLOCP00000013844	ENSMUSP00000018313
ENSLOCP00000015217	ENSMUSP00000026156
ENSLOCP00000004990	ENSMUSP00000066256
ENSLOCP00000017165	ENSMUSP00000050592
ENSLOCP00000011269	ENSMUSP00000069488
ENSLOCP00000011596	ENSMUSP00000029766
ENSLOCP00000000179	ENSMUSP00000065254
ENSLOCP00000019104	ENSMUSP00000136503
ENSLOCP00000002368	ENSMUSP00000039313
ENSLOCP00000007989	ENSMUSP00000038166
ENSLOCP00000017547	ENSMUSP00000060225
ENSLOCP00000008470	ENSMUSP00000104864
ENSLOCP00000015134	ENSMUSP00000125749
ENSLOCP00000015669	ENSMUSP00000041052
ENSLOCP00000021906	ENSMUSP00000058954
ENSLOCP00000021517	ENSMUSP00000063795
ENSLOCP00000021584	ENSMUSP00000067085
ENSLOCP00000021041	ENSMUSP00000093460
ENSLOCP00000003154	ENSMUSP00000000910
ENSLOCP00000007260	ENSMUSP00000075526
ENSLOCP00000008474	ENSMUSP00000028511
ENSLOCP00000013192	ENSMUSP00000005406
ENSLOCP00000015949	ENSMUSP00000133222
ENSLOCP00000018813	ENSMUSP00000061493
ENSLOCP00000020235	ENSMUSP00000079107
ENSLOCP00000012321	ENSMUSP00000021514
ENSLOCP00000018323	ENSMUSP00000032560
ENSLOCP00000020266	ENSMUSP00000003035
ENSLOCP00000018171	ENSMUSP00000037136
ENSLOCP00000006102	ENSMUSP00000137452
ENSLOCP00000005884	ENSMUSP00000091532
ENSLOCP00000014771	ENSMUSP00000021052
ENSLOCP00000006432	ENSMUSP00000023759
ENSLOCP00000017528	ENSMUSP00000091301
ENSLOCP00000015038	ENSMUSP00000027688
ENSLOCP00000021103	ENSMUSP00000026902
ENSLOCP00000013956	ENSMUSP00000128840
ENSLOCP00000004138	ENSMUSP00000112930
ENSLOCP00000006321	ENSMUSP00000113115
ENSLOCP00000002997	ENSMUSP00000050995
ENSLOCP00000005568	ENSMUSP00000106013
ENSLOCP00000016841	ENSMUSP00000133356
ENSLOCP00000013144	ENSMUSP00000027186
ENSLOCP00000011198	ENSMUSP00000021410
ENSLOCP00000019426	ENSMUSP00000137673
ENSLOCP00000013862	ENSMUSP00000040977
ENSLOCP00000012716	ENSMUSP00000088176
ENSLOCP00000013263	ENSMUSP00000080881
ENSLOCP00000006356	ENSMUSP00000051092
ENSLOCP00000021100	ENSMUSP00000074066
ENSLOCP00000007328	ENSMUSP00000087608
ENSLOCP00000008346	ENSMUSP00000028430
ENSLOCP00000016533	ENSMUSP00000059330
ENSLOCP00000009591	ENSMUSP00000101412
ENSLOCP00000020728	ENSMUSP00000053112
ENSLOCP00000012962	ENSMUSP00000029730
ENSLOCP00000010940	ENSMUSP00000044361
ENSLOCP00000017970	ENSMUSP00000086366
ENSLOCP00000021883	ENSMUSP00000022709
ENSLOCP00000022279	ENSMUSP00000103742
ENSLOCP00000006231	ENSMUSP00000070751
ENSLOCP00000014705	ENSMUSP00000022242
ENSLOCP00000012555	ENSMUSP00000029876
ENSLOCP00000007851	ENSMUSP00000003754
ENSLOCP00000011031	ENSMUSP00000021770
ENSLOCP00000018965	ENSMUSP00000072276
ENSLOCP00000013015	ENSMUSP00000029450
ENSLOCP00000017961	ENSMUSP00000057815
ENSLOCP00000020311	ENSMUSP00000050820
ENSLOCP00000017209	ENSMUSP00000021552
ENSLOCP00000009970	ENSMUSP00000135040
ENSLOCP00000008352	ENSMUSP00000008957
ENSLOCP00000009784	ENSMUSP00000022057
ENSLOCP00000017095	ENSMUSP00000108455
ENSLOCP00000005932	ENSMUSP00000103983
ENSLOCP00000006044	ENSMUSP00000037808
ENSLOCP00000006463	ENSMUSP00000120414
ENSLOCP00000008852	ENSMUSP00000026548
ENSLOCP00000020313	ENSMUSP00000047616
ENSLOCP00000017192	ENSMUSP00000026900
ENSLOCP00000012682	ENSMUSP00000014691
ENSLOCP00000004815	ENSMUSP00000109140
ENSLOCP00000018950	ENSMUSP00000085906
ENSLOCP00000010889	ENSMUSP00000078047
ENSLOCP00000012730	ENSMUSP00000138433
ENSLOCP00000014307	ENSMUSP00000102047
ENSLOCP00000006418	ENSMUSP00000064943
ENSLOCP00000015333	ENSMUSP00000017945
ENSLOCP00000014052	ENSMUSP00000031167
ENSLOCP00000018771	ENSMUSP00000076418
ENSLOCP00000020453	ENSMUSP00000099494
ENSLOCP00000001038	ENSMUSP00000109877
ENSLOCP00000018806	ENSMUSP00000033427
ENSLOCP00000019871	ENSMUSP00000015449
ENSLOCP00000011104	ENSMUSP00000025356
ENSLOCP00000016558	ENSMUSP00000004036
ENSLOCP00000013610	ENSMUSP00000001319
ENSLOCP00000018105	ENSMUSP00000050716
ENSLOCP00000012543	ENSMUSP00000029476
ENSLOCP00000002932	ENSMUSP00000039568
ENSLOCP00000011753	ENSMUSP00000077628
ENSLOCP00000021879	ENSMUSP00000061410
ENSLOCP00000005432	ENSMUSP00000084196
ENSLOCP00000016202	ENSMUSP00000129615
ENSLOCP00000020862	ENSMUSP00000048234
ENSLOCP00000005057	ENSMUSP00000064521
ENSLOCP00000007678	ENSMUSP00000002740
ENSLOCP00000003755	ENSMUSP00000046512
ENSLOCP00000015571	ENSMUSP00000022744
ENSLOCP00000000597	ENSMUSP00000050001
ENSLOCP00000021057	ENSMUSP00000085650
ENSLOCP00000014485	ENSMUSP00000023065
ENSLOCP00000017199	ENSMUSP00000078490
ENSLOCP00000013166	ENSMUSP00000029435
ENSLOCP00000020655	ENSMUSP00000100053
ENSLOCP00000014833	ENSMUSP00000138290
ENSLOCP00000004777	ENSMUSP00000089388
ENSLOCP00000006939	ENSMUSP00000021641
ENSLOCP00000002879	ENSMUSP00000104785
ENSLOCP00000011836	ENSMUSP00000013755
ENSLOCP00000020684	ENSMUSP00000031029
ENSLOCP00000007334	ENSMUSP00000105491
ENSLOCP00000005124	ENSMUSP00000099609
ENSLOCP00000001726	ENSMUSP00000005188
ENSLOCP00000009554	ENSMUSP00000083490
ENSLOCP00000019198	ENSMUSP00000015877
ENSLOCP00000004255	ENSMUSP00000108083
ENSLOCP00000018258	ENSMUSP00000003183
ENSLOCP00000004774	ENSMUSP00000031359
ENSLOCP00000009118	ENSMUSP00000071191
ENSLOCP00000001131	ENSMUSP00000094515
ENSLOCP00000020571	ENSMUSP00000047571
ENSLOCP00000008855	ENSMUSP00000053086
ENSLOCP00000000631	ENSMUSP00000125912
ENSLOCP00000003995	ENSMUSP00000041902
ENSLOCP00000005167	ENSMUSP00000039955
ENSLOCP00000006446	ENSMUSP00000011262
ENSLOCP00000009089	ENSMUSP00000126405
ENSLOCP00000019079	ENSMUSP00000124354
ENSLOCP00000019811	ENSMUSP00000087049
ENSLOCP00000015512	ENSMUSP00000096203
ENSLOCP00000005357	ENSMUSP00000127751
ENSLOCP00000015550	ENSMUSP00000022881
ENSLOCP00000013487	ENSMUSP00000095300
ENSLOCP00000001622	ENSMUSP00000075916
ENSLOCP00000017447	ENSMUSP00000113540
ENSLOCP00000013579	ENSMUSP00000022164
ENSLOCP00000005712	ENSMUSP00000075140
ENSLOCP00000019628	ENSMUSP00000113881
ENSLOCP00000009345	ENSMUSP00000023737
ENSLOCP00000013321	ENSMUSP00000128056
ENSLOCP00000013037	ENSMUSP00000100561
ENSLOCP00000004529	ENSMUSP00000055267
ENSLOCP00000012584	ENSMUSP00000138351
ENSLOCP00000021600	ENSMUSP00000058152
ENSLOCP00000005733	ENSMUSP00000035083
ENSLOCP00000015735	ENSMUSP00000017544
ENSLOCP00000007251	ENSMUSP00000048148
ENSLOCP00000019178	ENSMUSP00000073004
ENSLOCP00000005045	ENSMUSP00000048267
ENSLOCP00000019240	ENSMUSP00000028814
ENSLOCP00000003075	ENSMUSP00000031317
ENSLOCP00000009710	ENSMUSP00000112717
ENSLOCP00000012168	ENSMUSP00000025050
ENSLOCP00000015446	ENSMUSP00000102034
ENSLOCP00000022411	ENSMUSP00000095174
ENSLOCP00000006037	ENSMUSP00000073541
ENSLOCP00000019592	ENSMUSP00000005003
ENSLOCP00000011795	ENSMUSP00000042803
ENSLOCP00000004674	ENSMUSP00000041581
ENSLOCP00000015564	ENSMUSP00000118729
ENSLOCP00000004339	ENSMUSP00000033326
ENSLOCP00000020497	ENSMUSP00000038754
ENSLOCP00000013424	ENSMUSP00000004943
ENSLOCP00000018687	ENSMUSP00000004508
ENSLOCP00000015643	ENSMUSP00000107530
ENSLOCP00000014998	ENSMUSP00000074771
ENSLOCP00000015207	ENSMUSP00000117040
ENSLOCP00000005807	ENSMUSP00000052144
ENSLOCP00000010073	ENSMUSP00000117533
ENSLOCP00000020767	ENSMUSP00000086167
ENSLOCP00000000241	ENSMUSP00000073402
ENSLOCP00000006931	ENSMUSP00000054546
ENSLOCP00000013106	ENSMUSP00000060394
ENSLOCP00000003292	ENSMUSP00000030606
ENSLOCP00000009100	ENSMUSP00000132646
ENSLOCP00000014958	ENSMUSP00000033927
ENSLOCP00000013152	ENSMUSP00000076844
ENSLOCP00000010164	ENSMUSP00000129811
ENSLOCP00000020424	ENSMUSP00000093382
ENSLOCP00000020421	ENSMUSP00000019994
ENSLOCP00000002420	ENSMUSP00000023494
ENSLOCP00000016463	ENSMUSP00000021271
ENSLOCP00000011792	ENSMUSP00000027687
ENSLOCP00000013081	ENSMUSP00000019379
ENSLOCP00000001770	ENSMUSP00000037447
ENSLOCP00000001618	ENSMUSP00000078384
ENSLOCP00000015819	ENSMUSP00000037821
ENSLOCP00000019314	ENSMUSP00000105657
ENSLOCP00000014528	ENSMUSP00000137895
ENSLOCP00000008186	ENSMUSP00000073591
ENSLOCP00000011934	ENSMUSP00000092380
ENSLOCP00000013419	ENSMUSP00000059138
ENSLOCP00000015190	ENSMUSP00000019734
ENSLOCP00000009379	ENSMUSP00000028403
ENSLOCP00000020108	ENSMUSP00000097656
ENSLOCP00000015862	ENSMUSP00000135853
ENSLOCP00000007568	ENSMUSP00000060941
ENSLOCP00000000394	ENSMUSP00000113147
ENSLOCP00000009497	ENSMUSP00000064516
ENSLOCP00000013091	ENSMUSP00000052146
ENSLOCP00000005554	ENSMUSP00000109612
ENSLOCP00000011271	ENSMUSP00000022993
ENSLOCP00000002816	ENSMUSP00000117052
ENSLOCP00000008057	ENSMUSP00000009236
ENSLOCP00000014813	ENSMUSP00000120015
ENSLOCP00000021323	ENSMUSP00000077103
ENSLOCP00000016719	ENSMUSP00000105923
ENSLOCP00000016869	ENSMUSP00000056121
ENSLOCP00000018337	ENSMUSP00000109036
ENSLOCP00000003264	ENSMUSP00000126338
ENSLOCP00000014233	ENSMUSP00000107677
ENSLOCP00000018355	ENSMUSP00000078966
ENSLOCP00000011604	ENSMUSP00000041874
ENSLOCP00000007046	ENSMUSP00000046441
ENSLOCP00000012383	ENSMUSP00000098096
ENSLOCP00000020631	ENSMUSP00000108126
ENSLOCP00000012752	ENSMUSP00000022704
ENSLOCP00000018453	ENSMUSP00000033591
ENSLOCP00000014962	ENSMUSP00000097971
ENSLOCP00000013744	ENSMUSP00000031556
ENSLOCP00000006186	ENSMUSP00000069764
ENSLOCP00000003568	ENSMUSP00000052619
ENSLOCP00000010167	ENSMUSP00000069182
ENSLOCP00000008269	ENSMUSP00000090886
ENSLOCP00000018319	ENSMUSP00000022697
ENSLOCP00000011837	ENSMUSP00000020507
ENSLOCP00000006978	ENSMUSP00000105413
ENSLOCP00000007484	ENSMUSP00000095260
ENSLOCP00000020145	ENSMUSP00000117384
ENSLOCP00000018910	ENSMUSP00000023072
ENSLOCP00000018911	ENSMUSP00000131443
ENSLOCP00000022433	ENSMUSP00000059463
ENSLOCP00000021940	ENSMUSP00000059570
ENSLOCP00000014047	ENSMUSP00000059210
ENSLOCP00000006876	ENSMUSP00000136866
ENSLOCP00000015779	ENSMUSP00000106441
ENSLOCP00000010676	ENSMUSP00000070906
ENSLOCP00000019065	ENSMUSP00000054420
ENSLOCP00000006976	ENSMUSP00000050014
ENSLOCP00000012508	ENSMUSP00000021828
ENSLOCP00000010377	ENSMUSP00000127094
ENSLOCP00000011482	ENSMUSP00000095534
ENSLOCP00000021044	ENSMUSP00000020174
ENSLOCP00000012581	ENSMUSP00000002298
ENSLOCP00000020013	ENSMUSP00000053178
ENSLOCP00000004667	ENSMUSP00000027062
ENSLOCP00000005522	ENSMUSP00000138827
ENSLOCP00000014034	ENSMUSP00000033136
ENSLOCP00000018640	ENSMUSP00000044725
ENSLOCP00000016811	ENSMUSP00000049112
ENSLOCP00000010474	ENSMUSP00000136621
ENSLOCP00000015335	ENSMUSP00000037586
ENSLOCP00000021597	ENSMUSP00000058183
ENSLOCP00000020649	ENSMUSP00000069209
ENSLOCP00000016145	ENSMUSP00000062109
ENSLOCP00000016137	ENSMUSP00000019006
ENSLOCP00000012162	ENSMUSP00000109734
ENSLOCP00000010586	ENSMUSP00000062702
ENSLOCP00000012795	ENSMUSP00000110751
ENSLOCP00000016360	ENSMUSP00000038486
ENSLOCP00000000547	ENSMUSP00000101648
ENSLOCP00000011159	ENSMUSP00000023707
ENSLOCP00000022163	ENSMUSP00000098768
ENSLOCP00000016009	ENSMUSP00000053056
ENSLOCP00000005204	ENSMUSP00000026409
ENSLOCP00000010705	ENSMUSP00000027266
ENSLOCP00000015659	ENSMUSP00000035549
ENSLOCP00000009315	ENSMUSP00000056245
ENSLOCP00000003786	ENSMUSP00000058204
ENSLOCP00000020236	ENSMUSP00000100922
ENSLOCP00000017093	ENSMUSP00000021822
ENSLOCP00000014818	ENSMUSP00000120568
ENSLOCP00000004602	ENSMUSP00000030296
ENSLOCP00000018898	ENSMUSP00000063977
ENSLOCP00000013135	ENSMUSP00000057116
ENSLOCP00000014036	ENSMUSP00000083549
ENSLOCP00000022406	ENSMUSP00000054053
ENSLOCP00000007316	ENSMUSP00000086542
ENSLOCP00000016122	ENSMUSP00000077995
ENSLOCP00000009973	ENSMUSP00000005364
ENSLOCP00000017111	ENSMUSP00000005334
ENSLOCP00000012181	ENSMUSP00000033828
ENSLOCP00000016919	ENSMUSP00000021249
ENSLOCP00000008909	ENSMUSP00000088320
ENSLOCP00000007857	ENSMUSP00000123201
ENSLOCP00000022042	ENSMUSP00000137746
ENSLOCP00000021121	ENSMUSP00000137650
ENSLOCP00000011633	ENSMUSP00000061221
ENSLOCP00000012848	ENSMUSP00000028105
ENSLOCP00000011533	ENSMUSP00000093878
ENSLOCP00000007608	ENSMUSP00000039261
ENSLOCP00000003336	ENSMUSP00000041242
ENSLOCP00000019658	ENSMUSP00000064422
ENSLOCP00000014908	ENSMUSP00000025404
ENSLOCP00000015247	ENSMUSP00000122072
ENSLOCP00000005233	ENSMUSP00000095253
ENSLOCP00000016382	ENSMUSP00000047518
ENSLOCP00000018693	ENSMUSP00000004473
ENSLOCP00000021996	ENSMUSP00000002180
ENSLOCP00000003925	ENSMUSP00000060907
ENSLOCP00000020003	ENSMUSP00000020153
ENSLOCP00000004756	ENSMUSP00000103786
ENSLOCP00000007973	ENSMUSP00000095966
ENSLOCP00000000964	ENSMUSP00000000895
ENSLOCP00000010410	ENSMUSP00000123432
ENSLOCP00000002111	ENSMUSP00000115822
ENSLOCP00000002065	ENSMUSP00000028135
ENSLOCP00000003094	ENSMUSP00000009358
ENSLOCP00000007713	ENSMUSP00000025010
ENSLOCP00000012992	ENSMUSP00000096813
ENSLOCP00000011947	ENSMUSP00000051151
ENSLOCP00000007570	ENSMUSP00000106978
ENSLOCP00000008144	ENSMUSP00000041941
ENSLOCP00000006050	ENSMUSP00000077273
ENSLOCP00000014596	ENSMUSP00000043074
ENSLOCP00000009675	ENSMUSP00000006380
ENSLOCP00000010701	ENSMUSP00000060194
ENSLOCP00000014717	ENSMUSP00000107439
ENSLOCP00000014805	ENSMUSP00000051481
ENSLOCP00000019235	ENSMUSP00000055437
ENSLOCP00000006330	ENSMUSP00000119774
ENSLOCP00000015099	ENSMUSP00000025936
ENSLOCP00000000971	ENSMUSP00000047992
ENSLOCP00000002667	ENSMUSP00000032977
ENSLOCP00000017035	ENSMUSP00000108499
ENSLOCP00000017509	ENSMUSP00000071292
ENSLOCP00000014637	ENSMUSP00000029049
ENSLOCP00000003974	ENSMUSP00000043682
ENSLOCP00000003192	ENSMUSP00000063879
ENSLOCP00000009692	ENSMUSP00000021796
ENSLOCP00000004005	ENSMUSP00000029030
ENSLOCP00000004319	ENSMUSP00000030384
ENSLOCP00000003733	ENSMUSP00000102718
ENSLOCP00000022190	ENSMUSP00000053869
ENSLOCP00000013853	ENSMUSP00000085960
ENSLOCP00000015595	ENSMUSP00000029665
ENSLOCP00000007661	ENSMUSP00000025803
ENSLOCP00000019232	ENSMUSP00000033936
ENSLOCP00000020889	ENSMUSP00000034881
ENSLOCP00000004595	ENSMUSP00000020821
ENSLOCP00000009481	ENSMUSP00000105248
ENSLOCP00000017373	ENSMUSP00000098687
ENSLOCP00000007091	ENSMUSP00000137400
ENSLOCP00000015734	ENSMUSP00000026445
ENSLOCP00000005624	ENSMUSP00000031565
ENSLOCP00000003345	ENSMUSP00000081132
ENSLOCP00000008298	ENSMUSP00000037004
ENSLOCP00000019501	ENSMUSP00000022610
ENSLOCP00000004560	ENSMUSP00000037328
ENSLOCP00000000220	ENSMUSP00000049236
ENSLOCP00000012880	ENSMUSP00000096705
ENSLOCP00000000260	ENSMUSP00000071130
ENSLOCP00000005416	ENSMUSP00000037476
ENSLOCP00000011485	ENSMUSP00000023434
ENSLOCP00000018731	ENSMUSP00000033689
ENSLOCP00000005112	ENSMUSP00000031650
ENSLOCP00000013645	ENSMUSP00000025521
ENSLOCP00000013819	ENSMUSP00000059212
ENSLOCP00000001132	ENSMUSP00000049676
ENSLOCP00000017378	ENSMUSP00000022529
ENSLOCP00000019287	ENSMUSP00000001185
ENSLOCP00000008596	ENSMUSP00000121358
ENSLOCP00000010481	ENSMUSP00000048238
ENSLOCP00000002668	ENSMUSP00000028129
ENSLOCP00000004201	ENSMUSP00000049103
[truncated: 6,551 more rows]
