# Supplementary material for: Reconstruction of proto-vertebrate, proto-cyclostome and proto-gnathostome genomes provides new insights into early vertebrate evolution
Source: Nat Commun. 2021 Jul 23;12:4489. doi: 10.1038/s41467-021-24573-z (PMC8302630; doi:10.1038/s41467-021-24573-z)
Supplement: Supplementary file 4 — Supplementary Data 1 [file 41467_2021_24573_MOESM4_ESM.zip › SuppData1/orthologs/LEPOC-ORYLA.txt]

ENSLOCP00000011371	ENSORLP00000011382
ENSLOCP00000009128	ENSORLP00000017023
ENSLOCP00000003817	ENSORLP00000018100
ENSLOCP00000003817	ENSORLP00000011872
ENSLOCP00000018009	ENSORLP00000011982
ENSLOCP00000021014	ENSORLP00000019139
ENSLOCP00000007024	ENSORLP00000006953
ENSLOCP00000007725	ENSORLP00000021204
ENSLOCP00000009060	ENSORLP00000017158
ENSLOCP00000005031	ENSORLP00000025700
ENSLOCP00000011549	ENSORLP00000016021
ENSLOCP00000018593	ENSORLP00000014861
ENSLOCP00000011472	ENSORLP00000011600
ENSLOCP00000013012	ENSORLP00000020191
ENSLOCP00000009147	ENSORLP00000018033
ENSLOCP00000020429	ENSORLP00000014071
ENSLOCP00000017457	ENSORLP00000001378
ENSLOCP00000013339	ENSORLP00000017918
ENSLOCP00000019200	ENSORLP00000024532
ENSLOCP00000006554	ENSORLP00000001259
ENSLOCP00000003596	ENSORLP00000018991
ENSLOCP00000003596	ENSORLP00000000678
ENSLOCP00000010127	ENSORLP00000014971
ENSLOCP00000019587	ENSORLP00000024884
ENSLOCP00000004161	ENSORLP00000015857
ENSLOCP00000007780	ENSORLP00000003595
ENSLOCP00000017232	ENSORLP00000017662
ENSLOCP00000016944	ENSORLP00000006648
ENSLOCP00000018831	ENSORLP00000001741
ENSLOCP00000009530	ENSORLP00000002049
ENSLOCP00000008728	ENSORLP00000013801
ENSLOCP00000020915	ENSORLP00000018607
ENSLOCP00000005280	ENSORLP00000003123
ENSLOCP00000013773	ENSORLP00000025526
ENSLOCP00000010078	ENSORLP00000003018
ENSLOCP00000015968	ENSORLP00000007356
ENSLOCP00000007610	ENSORLP00000016722
ENSLOCP00000002487	ENSORLP00000025748
ENSLOCP00000004672	ENSORLP00000009370
ENSLOCP00000020267	ENSORLP00000005821
ENSLOCP00000020273	ENSORLP00000005856
ENSLOCP00000010732	ENSORLP00000011473
ENSLOCP00000016575	ENSORLP00000008769
ENSLOCP00000016575	ENSORLP00000003411
ENSLOCP00000006610	ENSORLP00000005783
ENSLOCP00000007870	ENSORLP00000013089
ENSLOCP00000007870	ENSORLP00000003278
ENSLOCP00000012214	ENSORLP00000008832
ENSLOCP00000012214	ENSORLP00000018527
ENSLOCP00000011625	ENSORLP00000001301
ENSLOCP00000008648	ENSORLP00000022254
ENSLOCP00000007649	ENSORLP00000007952
ENSLOCP00000000762	ENSORLP00000021688
ENSLOCP00000012473	ENSORLP00000025578
ENSLOCP00000019175	ENSORLP00000001368
ENSLOCP00000012015	ENSORLP00000024257
ENSLOCP00000001624	ENSORLP00000003220
ENSLOCP00000001624	ENSORLP00000020860
ENSLOCP00000000941	ENSORLP00000008989
ENSLOCP00000001262	ENSORLP00000001290
ENSLOCP00000007089	ENSORLP00000005579
ENSLOCP00000017180	ENSORLP00000008446
ENSLOCP00000017180	ENSORLP00000002593
ENSLOCP00000008030	ENSORLP00000021702
ENSLOCP00000007201	ENSORLP00000006265
ENSLOCP00000005887	ENSORLP00000008437
ENSLOCP00000005887	ENSORLP00000011200
ENSLOCP00000003218	ENSORLP00000007708
ENSLOCP00000003218	ENSORLP00000000287
ENSLOCP00000005999	ENSORLP00000008651
ENSLOCP00000020663	ENSORLP00000015785
ENSLOCP00000019922	ENSORLP00000002804
ENSLOCP00000013825	ENSORLP00000023779
ENSLOCP00000010959	ENSORLP00000020633
ENSLOCP00000012282	ENSORLP00000019791
ENSLOCP00000000639	ENSORLP00000021946
ENSLOCP00000010721	ENSORLP00000011714
ENSLOCP00000021480	ENSORLP00000007530
ENSLOCP00000002287	ENSORLP00000007515
ENSLOCP00000002248	ENSORLP00000000443
ENSLOCP00000018849	ENSORLP00000000994
ENSLOCP00000012061	ENSORLP00000023088
ENSLOCP00000009990	ENSORLP00000019930
ENSLOCP00000003317	ENSORLP00000018127
ENSLOCP00000011989	ENSORLP00000003515
ENSLOCP00000015226	ENSORLP00000014267
ENSLOCP00000018208	ENSORLP00000008956
ENSLOCP00000019753	ENSORLP00000015452
ENSLOCP00000012353	ENSORLP00000015272
ENSLOCP00000006157	ENSORLP00000010748
ENSLOCP00000006157	ENSORLP00000016221
ENSLOCP00000010044	ENSORLP00000013894
ENSLOCP00000018214	ENSORLP00000008997
ENSLOCP00000020601	ENSORLP00000019966
ENSLOCP00000005255	ENSORLP00000006561
ENSLOCP00000007900	ENSORLP00000003243
ENSLOCP00000007900	ENSORLP00000013178
ENSLOCP00000010023	ENSORLP00000021323
ENSLOCP00000006473	ENSORLP00000008585
ENSLOCP00000004830	ENSORLP00000021828
ENSLOCP00000013047	ENSORLP00000020822
ENSLOCP00000016356	ENSORLP00000021812
ENSLOCP00000009007	ENSORLP00000023561
ENSLOCP00000012360	ENSORLP00000006376
ENSLOCP00000011681	ENSORLP00000020723
ENSLOCP00000011681	ENSORLP00000017283
ENSLOCP00000018637	ENSORLP00000002104
ENSLOCP00000014277	ENSORLP00000005874
ENSLOCP00000016536	ENSORLP00000015446
ENSLOCP00000008437	ENSORLP00000021980
ENSLOCP00000014423	ENSORLP00000006256
ENSLOCP00000020956	ENSORLP00000022436
ENSLOCP00000015752	ENSORLP00000003775
ENSLOCP00000013775	ENSORLP00000006361
ENSLOCP00000004341	ENSORLP00000018930
ENSLOCP00000017705	ENSORLP00000010509
ENSLOCP00000006526	ENSORLP00000017999
ENSLOCP00000001142	ENSORLP00000001148
ENSLOCP00000007583	ENSORLP00000019667
ENSLOCP00000017090	ENSORLP00000011262
ENSLOCP00000004907	ENSORLP00000010168
ENSLOCP00000006346	ENSORLP00000010566
ENSLOCP00000017659	ENSORLP00000024016
ENSLOCP00000000889	ENSORLP00000002272
ENSLOCP00000020036	ENSORLP00000000244
ENSLOCP00000008734	ENSORLP00000004298
ENSLOCP00000014576	ENSORLP00000009022
ENSLOCP00000005356	ENSORLP00000010698
ENSLOCP00000005356	ENSORLP00000011805
ENSLOCP00000005033	ENSORLP00000011799
ENSLOCP00000004761	ENSORLP00000010106
ENSLOCP00000000938	ENSORLP00000016231
ENSLOCP00000006533	ENSORLP00000020930
ENSLOCP00000006533	ENSORLP00000018662
ENSLOCP00000006691	ENSORLP00000005348
ENSLOCP00000001361	ENSORLP00000004264
ENSLOCP00000006948	ENSORLP00000005046
ENSLOCP00000006948	ENSORLP00000008900
ENSLOCP00000013471	ENSORLP00000022821
ENSLOCP00000019945	ENSORLP00000016795
ENSLOCP00000001954	ENSORLP00000021772
ENSLOCP00000001962	ENSORLP00000013008
ENSLOCP00000002578	ENSORLP00000010763
ENSLOCP00000009983	ENSORLP00000013654
ENSLOCP00000009983	ENSORLP00000025491
ENSLOCP00000019179	ENSORLP00000002328
ENSLOCP00000012953	ENSORLP00000020331
ENSLOCP00000021847	ENSORLP00000007167
ENSLOCP00000015449	ENSORLP00000025625
ENSLOCP00000007340	ENSORLP00000021655
ENSLOCP00000005920	ENSORLP00000001018
ENSLOCP00000016604	ENSORLP00000012502
ENSLOCP00000019609	ENSORLP00000013287
ENSLOCP00000009405	ENSORLP00000012411
ENSLOCP00000019306	ENSORLP00000018097
ENSLOCP00000011895	ENSORLP00000005077
ENSLOCP00000006448	ENSORLP00000008607
ENSLOCP00000011962	ENSORLP00000009584
ENSLOCP00000011240	ENSORLP00000022020
ENSLOCP00000006499	ENSORLP00000022851
ENSLOCP00000009471	ENSORLP00000009589
ENSLOCP00000007628	ENSORLP00000019677
ENSLOCP00000005310	ENSORLP00000010876
ENSLOCP00000002972	ENSORLP00000007022
ENSLOCP00000009910	ENSORLP00000005015
ENSLOCP00000009918	ENSORLP00000020711
ENSLOCP00000017649	ENSORLP00000010817
ENSLOCP00000013021	ENSORLP00000007342
ENSLOCP00000006143	ENSORLP00000011413
ENSLOCP00000008680	ENSORLP00000022256
ENSLOCP00000018224	ENSORLP00000001811
ENSLOCP00000018185	ENSORLP00000019505
ENSLOCP00000020346	ENSORLP00000004295
ENSLOCP00000019133	ENSORLP00000002403
ENSLOCP00000012778	ENSORLP00000020546
ENSLOCP00000006828	ENSORLP00000013879
ENSLOCP00000006828	ENSORLP00000020030
ENSLOCP00000018546	ENSORLP00000012324
ENSLOCP00000018544	ENSORLP00000012321
ENSLOCP00000016171	ENSORLP00000000585
ENSLOCP00000006853	ENSORLP00000020019
ENSLOCP00000006853	ENSORLP00000013874
ENSLOCP00000010447	ENSORLP00000004387
ENSLOCP00000010447	ENSORLP00000005138
ENSLOCP00000012104	ENSORLP00000004358
ENSLOCP00000013595	ENSORLP00000025595
ENSLOCP00000008505	ENSORLP00000002330
ENSLOCP00000008505	ENSORLP00000014471
ENSLOCP00000017548	ENSORLP00000002265
ENSLOCP00000016248	ENSORLP00000022693
ENSLOCP00000019163	ENSORLP00000005351
ENSLOCP00000009632	ENSORLP00000019519
ENSLOCP00000010916	ENSORLP00000018585
ENSLOCP00000003607	ENSORLP00000018984
ENSLOCP00000015072	ENSORLP00000006254
ENSLOCP00000015072	ENSORLP00000007804
ENSLOCP00000003380	ENSORLP00000025830
ENSLOCP00000002426	ENSORLP00000010622
ENSLOCP00000012613	ENSORLP00000010171
ENSLOCP00000019084	ENSORLP00000003679
ENSLOCP00000002147	ENSORLP00000013378
ENSLOCP00000021122	ENSORLP00000013805
ENSLOCP00000010539	ENSORLP00000021378
ENSLOCP00000006545	ENSORLP00000021967
ENSLOCP00000006545	ENSORLP00000008922
ENSLOCP00000004953	ENSORLP00000010172
ENSLOCP00000000660	ENSORLP00000010172
ENSLOCP00000003234	ENSORLP00000024935
ENSLOCP00000006565	ENSORLP00000023595
ENSLOCP00000009421	ENSORLP00000012679
ENSLOCP00000016126	ENSORLP00000016516
ENSLOCP00000005393	ENSORLP00000011838
ENSLOCP00000019213	ENSORLP00000019208
ENSLOCP00000007722	ENSORLP00000013358
ENSLOCP00000014564	ENSORLP00000015239
ENSLOCP00000011332	ENSORLP00000021947
ENSLOCP00000009470	ENSORLP00000011216
ENSLOCP00000012355	ENSORLP00000022337
ENSLOCP00000011077	ENSORLP00000022670
ENSLOCP00000017982	ENSORLP00000010397
ENSLOCP00000017364	ENSORLP00000012944
ENSLOCP00000016082	ENSORLP00000017118
ENSLOCP00000011435	ENSORLP00000009355
ENSLOCP00000003826	ENSORLP00000008594
ENSLOCP00000020442	ENSORLP00000020183
ENSLOCP00000011874	ENSORLP00000008023
ENSLOCP00000021247	ENSORLP00000022797
ENSLOCP00000018907	ENSORLP00000011723
ENSLOCP00000018175	ENSORLP00000025157
ENSLOCP00000006280	ENSORLP00000001341
ENSLOCP00000016135	ENSORLP00000021264
ENSLOCP00000014009	ENSORLP00000009115
ENSLOCP00000012449	ENSORLP00000001104
ENSLOCP00000014471	ENSORLP00000002977
ENSLOCP00000019926	ENSORLP00000002814
ENSLOCP00000016691	ENSORLP00000018923
ENSLOCP00000016003	ENSORLP00000004009
ENSLOCP00000010143	ENSORLP00000023720
ENSLOCP00000003063	ENSORLP00000012925
ENSLOCP00000010443	ENSORLP00000018812
ENSLOCP00000010443	ENSORLP00000008407
ENSLOCP00000010983	ENSORLP00000000034
ENSLOCP00000018480	ENSORLP00000013671
ENSLOCP00000001254	ENSORLP00000017746
ENSLOCP00000001148	ENSORLP00000006742
ENSLOCP00000009433	ENSORLP00000001903
ENSLOCP00000007419	ENSORLP00000009294
ENSLOCP00000007419	ENSORLP00000006181
ENSLOCP00000007580	ENSORLP00000018956
ENSLOCP00000003101	ENSORLP00000014883
ENSLOCP00000015600	ENSORLP00000017224
ENSLOCP00000015600	ENSORLP00000004455
ENSLOCP00000014762	ENSORLP00000007557
ENSLOCP00000014741	ENSORLP00000007575
ENSLOCP00000015152	ENSORLP00000007606
ENSLOCP00000015152	ENSORLP00000020003
ENSLOCP00000019453	ENSORLP00000019078
ENSLOCP00000011251	ENSORLP00000018441
ENSLOCP00000004793	ENSORLP00000020818
ENSLOCP00000016120	ENSORLP00000016131
ENSLOCP00000016120	ENSORLP00000021474
ENSLOCP00000011258	ENSORLP00000002773
ENSLOCP00000011258	ENSORLP00000018416
ENSLOCP00000016726	ENSORLP00000003316
ENSLOCP00000017308	ENSORLP00000024376
ENSLOCP00000010754	ENSORLP00000015721
ENSLOCP00000005040	ENSORLP00000005075
ENSLOCP00000004226	ENSORLP00000004108
ENSLOCP00000004226	ENSORLP00000005033
ENSLOCP00000005055	ENSORLP00000005082
ENSLOCP00000004207	ENSORLP00000004103
ENSLOCP00000002039	ENSORLP00000003294
ENSLOCP00000020195	ENSORLP00000015324
ENSLOCP00000019518	ENSORLP00000011019
ENSLOCP00000003844	ENSORLP00000002202
ENSLOCP00000016149	ENSORLP00000003059
ENSLOCP00000003765	ENSORLP00000018136
ENSLOCP00000008575	ENSORLP00000018833
ENSLOCP00000015553	ENSORLP00000004173
ENSLOCP00000015536	ENSORLP00000002542
ENSLOCP00000021066	ENSORLP00000025253
ENSLOCP00000007452	ENSORLP00000018825
ENSLOCP00000015909	ENSORLP00000004274
ENSLOCP00000019661	ENSORLP00000015164
ENSLOCP00000014569	ENSORLP00000016308
ENSLOCP00000014579	ENSORLP00000001218
ENSLOCP00000021145	ENSORLP00000024941
ENSLOCP00000021146	ENSORLP00000024951
ENSLOCP00000004485	ENSORLP00000009657
ENSLOCP00000004485	ENSORLP00000018316
ENSLOCP00000003977	ENSORLP00000022635
ENSLOCP00000015256	ENSORLP00000007380
ENSLOCP00000015256	ENSORLP00000013444
ENSLOCP00000017733	ENSORLP00000018715
ENSLOCP00000017733	ENSORLP00000010626
ENSLOCP00000001796	ENSORLP00000012886
ENSLOCP00000001796	ENSORLP00000001311
ENSLOCP00000006578	ENSORLP00000013607
ENSLOCP00000010716	ENSORLP00000025288
ENSLOCP00000005658	ENSORLP00000019460
ENSLOCP00000000809	ENSORLP00000017788
ENSLOCP00000004271	ENSORLP00000013845
ENSLOCP00000008619	ENSORLP00000013381
ENSLOCP00000017785	ENSORLP00000008608
ENSLOCP00000016973	ENSORLP00000010861
ENSLOCP00000012649	ENSORLP00000001374
ENSLOCP00000015071	ENSORLP00000014802
ENSLOCP00000019197	ENSORLP00000013843
ENSLOCP00000001084	ENSORLP00000011582
ENSLOCP00000007361	ENSORLP00000018111
ENSLOCP00000013226	ENSORLP00000005218
ENSLOCP00000018322	ENSORLP00000009200
ENSLOCP00000013456	ENSORLP00000013299
ENSLOCP00000008342	ENSORLP00000016364
ENSLOCP00000018119	ENSORLP00000016628
ENSLOCP00000018119	ENSORLP00000006481
ENSLOCP00000014306	ENSORLP00000019561
ENSLOCP00000014306	ENSORLP00000011906
ENSLOCP00000015075	ENSORLP00000016312
ENSLOCP00000020291	ENSORLP00000022007
ENSLOCP00000008490	ENSORLP00000007691
ENSLOCP00000021287	ENSORLP00000022338
ENSLOCP00000002488	ENSORLP00000014848
ENSLOCP00000002663	ENSORLP00000025861
ENSLOCP00000002663	ENSORLP00000021466
ENSLOCP00000021031	ENSORLP00000012741
ENSLOCP00000004459	ENSORLP00000016856
ENSLOCP00000005530	ENSORLP00000015714
ENSLOCP00000020773	ENSORLP00000011487
ENSLOCP00000018929	ENSORLP00000003892
ENSLOCP00000001299	ENSORLP00000011358
ENSLOCP00000004757	ENSORLP00000020718
ENSLOCP00000013465	ENSORLP00000013293
ENSLOCP00000014258	ENSORLP00000017749
ENSLOCP00000018471	ENSORLP00000019122
ENSLOCP00000005419	ENSORLP00000015603
ENSLOCP00000018476	ENSORLP00000002458
ENSLOCP00000006667	ENSORLP00000002704
ENSLOCP00000006667	ENSORLP00000011850
ENSLOCP00000017850	ENSORLP00000018351
ENSLOCP00000017850	ENSORLP00000018365
ENSLOCP00000011010	ENSORLP00000020399
ENSLOCP00000011010	ENSORLP00000003855
ENSLOCP00000005447	ENSORLP00000008892
ENSLOCP00000020933	ENSORLP00000024191
ENSLOCP00000007705	ENSORLP00000021108
ENSLOCP00000007685	ENSORLP00000021088
ENSLOCP00000017282	ENSORLP00000008411
ENSLOCP00000017282	ENSORLP00000002451
ENSLOCP00000012111	ENSORLP00000002066
ENSLOCP00000012148	ENSORLP00000006366
ENSLOCP00000008429	ENSORLP00000016596
ENSLOCP00000008429	ENSORLP00000012171
ENSLOCP00000019526	ENSORLP00000000631
ENSLOCP00000019528	ENSORLP00000000643
ENSLOCP00000017517	ENSORLP00000004611
ENSLOCP00000017582	ENSORLP00000003863
ENSLOCP00000017755	ENSORLP00000003521
ENSLOCP00000019207	ENSORLP00000024553
ENSLOCP00000016494	ENSORLP00000003946
ENSLOCP00000012612	ENSORLP00000010202
ENSLOCP00000001689	ENSORLP00000004025
ENSLOCP00000019939	ENSORLP00000002826
ENSLOCP00000019939	ENSORLP00000003087
ENSLOCP00000015630	ENSORLP00000008236
ENSLOCP00000001541	ENSORLP00000015074
ENSLOCP00000007379	ENSORLP00000025646
ENSLOCP00000018274	ENSORLP00000008488
ENSLOCP00000012349	ENSORLP00000019732
ENSLOCP00000012336	ENSORLP00000019739
ENSLOCP00000020213	ENSORLP00000005562
ENSLOCP00000018271	ENSORLP00000008483
ENSLOCP00000020214	ENSORLP00000005568
ENSLOCP00000012326	ENSORLP00000019744
ENSLOCP00000001894	ENSORLP00000010004
ENSLOCP00000004643	ENSORLP00000004538
ENSLOCP00000004643	ENSORLP00000020669
ENSLOCP00000006247	ENSORLP00000000954
ENSLOCP00000012176	ENSORLP00000022406
ENSLOCP00000008344	ENSORLP00000019916
ENSLOCP00000012014	ENSORLP00000006018
ENSLOCP00000004731	ENSORLP00000022541
ENSLOCP00000004731	ENSORLP00000021818
ENSLOCP00000009358	ENSORLP00000001585
ENSLOCP00000018216	ENSORLP00000009486
ENSLOCP00000006899	ENSORLP00000024109
ENSLOCP00000019725	ENSORLP00000020061
ENSLOCP00000019725	ENSORLP00000013463
ENSLOCP00000013506	ENSORLP00000019839
ENSLOCP00000018203	ENSORLP00000018070
ENSLOCP00000012560	ENSORLP00000010133
ENSLOCP00000012560	ENSORLP00000013279
ENSLOCP00000014625	ENSORLP00000011283
ENSLOCP00000004516	ENSORLP00000008432
ENSLOCP00000011163	ENSORLP00000022136
ENSLOCP00000011163	ENSORLP00000019865
ENSLOCP00000020287	ENSORLP00000022013
ENSLOCP00000007217	ENSORLP00000021863
ENSLOCP00000000876	ENSORLP00000007508
ENSLOCP00000021189	ENSORLP00000019672
ENSLOCP00000002235	ENSORLP00000013177
ENSLOCP00000003249	ENSORLP00000021900
ENSLOCP00000019473	ENSORLP00000012795
ENSLOCP00000019473	ENSORLP00000005479
ENSLOCP00000013472	ENSORLP00000025635
ENSLOCP00000018778	ENSORLP00000001420
ENSLOCP00000017623	ENSORLP00000000891
ENSLOCP00000017623	ENSORLP00000000591
ENSLOCP00000009993	ENSORLP00000023919
ENSLOCP00000009993	ENSORLP00000017003
ENSLOCP00000001969	ENSORLP00000017575
ENSLOCP00000001969	ENSORLP00000014312
ENSLOCP00000021935	ENSORLP00000021168
ENSLOCP00000021935	ENSORLP00000004254
ENSLOCP00000022309	ENSORLP00000008713
ENSLOCP00000022309	ENSORLP00000023858
ENSLOCP00000019632	ENSORLP00000015312
ENSLOCP00000011378	ENSORLP00000006956
ENSLOCP00000019045	ENSORLP00000020381
ENSLOCP00000019295	ENSORLP00000021195
ENSLOCP00000019299	ENSORLP00000021465
ENSLOCP00000014495	ENSORLP00000002046
ENSLOCP00000002207	ENSORLP00000025494
ENSLOCP00000011741	ENSORLP00000013846
ENSLOCP00000000046	ENSORLP00000004640
ENSLOCP00000016875	ENSORLP00000003433
ENSLOCP00000014518	ENSORLP00000009051
ENSLOCP00000017175	ENSORLP00000008276
ENSLOCP00000010114	ENSORLP00000014984
ENSLOCP00000011158	ENSORLP00000018887
ENSLOCP00000006055	ENSORLP00000005319
ENSLOCP00000002443	ENSORLP00000007383
ENSLOCP00000013984	ENSORLP00000018843
ENSLOCP00000021070	ENSORLP00000014859
ENSLOCP00000001317	ENSORLP00000017630
ENSLOCP00000001059	ENSORLP00000011608
ENSLOCP00000015979	ENSORLP00000009706
ENSLOCP00000007485	ENSORLP00000012878
ENSLOCP00000018776	ENSORLP00000013942
ENSLOCP00000021177	ENSORLP00000023283
ENSLOCP00000007029	ENSORLP00000002967
ENSLOCP00000010750	ENSORLP00000003771
ENSLOCP00000019055	ENSORLP00000019927
ENSLOCP00000013710	ENSORLP00000020153
ENSLOCP00000013710	ENSORLP00000008018
ENSLOCP00000015642	ENSORLP00000009719
ENSLOCP00000010004	ENSORLP00000014935
ENSLOCP00000005107	ENSORLP00000009264
ENSLOCP00000004821	ENSORLP00000016385
ENSLOCP00000001873	ENSORLP00000011881
ENSLOCP00000000044	ENSORLP00000004619
ENSLOCP00000007623	ENSORLP00000012934
ENSLOCP00000003613	ENSORLP00000011736
ENSLOCP00000003613	ENSORLP00000021464
ENSLOCP00000002575	ENSORLP00000014691
ENSLOCP00000013512	ENSORLP00000025699
ENSLOCP00000009795	ENSORLP00000014496
ENSLOCP00000003206	ENSORLP00000018746
ENSLOCP00000004778	ENSORLP00000001680
ENSLOCP00000004697	ENSORLP00000009187
ENSLOCP00000008012	ENSORLP00000004783
ENSLOCP00000008012	ENSORLP00000018713
ENSLOCP00000014668	ENSORLP00000025092
ENSLOCP00000014668	ENSORLP00000008947
ENSLOCP00000006242	ENSORLP00000007330
ENSLOCP00000007493	ENSORLP00000021066
ENSLOCP00000007493	ENSORLP00000017966
ENSLOCP00000000310	ENSORLP00000002965
ENSLOCP00000009760	ENSORLP00000019821
ENSLOCP00000009760	ENSORLP00000011260
ENSLOCP00000001848	ENSORLP00000003189
ENSLOCP00000008215	ENSORLP00000015135
ENSLOCP00000008179	ENSORLP00000015125
ENSLOCP00000008179	ENSORLP00000011254
ENSLOCP00000020161	ENSORLP00000020032
ENSLOCP00000020161	ENSORLP00000018578
ENSLOCP00000020208	ENSORLP00000024718
ENSLOCP00000018594	ENSORLP00000016238
ENSLOCP00000003504	ENSORLP00000013929
ENSLOCP00000018276	ENSORLP00000007935
ENSLOCP00000002245	ENSORLP00000020501
ENSLOCP00000005952	ENSORLP00000005391
ENSLOCP00000017532	ENSORLP00000001836
ENSLOCP00000017532	ENSORLP00000002802
ENSLOCP00000006072	ENSORLP00000004251
ENSLOCP00000005221	ENSORLP00000019486
ENSLOCP00000015458	ENSORLP00000007785
ENSLOCP00000006402	ENSORLP00000008561
ENSLOCP00000002216	ENSORLP00000003224
ENSLOCP00000002216	ENSORLP00000020210
ENSLOCP00000014030	ENSORLP00000003955
ENSLOCP00000014030	ENSORLP00000005716
ENSLOCP00000004614	ENSORLP00000009447
ENSLOCP00000004050	ENSORLP00000016755
ENSLOCP00000004811	ENSORLP00000025680
ENSLOCP00000000246	ENSORLP00000014402
ENSLOCP00000016808	ENSORLP00000017370
ENSLOCP00000006604	ENSORLP00000015976
ENSLOCP00000006604	ENSORLP00000010846
ENSLOCP00000016806	ENSORLP00000012076
ENSLOCP00000000222	ENSORLP00000014408
ENSLOCP00000003174	ENSORLP00000014665
ENSLOCP00000008710	ENSORLP00000019899
ENSLOCP00000008710	ENSORLP00000013511
ENSLOCP00000021302	ENSORLP00000021608
ENSLOCP00000021302	ENSORLP00000014160
ENSLOCP00000002027	ENSORLP00000006974
ENSLOCP00000003711	ENSORLP00000013016
ENSLOCP00000003711	ENSORLP00000010417
ENSLOCP00000001407	ENSORLP00000020789
ENSLOCP00000013996	ENSORLP00000004278
ENSLOCP00000000159	ENSORLP00000020050
ENSLOCP00000003313	ENSORLP00000008218
ENSLOCP00000005911	ENSORLP00000012723
ENSLOCP00000003804	ENSORLP00000007001
ENSLOCP00000003804	ENSORLP00000002142
ENSLOCP00000019706	ENSORLP00000014484
ENSLOCP00000013006	ENSORLP00000008138
ENSLOCP00000000003	ENSORLP00000007930
ENSLOCP00000020482	ENSORLP00000019891
ENSLOCP00000018516	ENSORLP00000001824
ENSLOCP00000005726	ENSORLP00000004962
ENSLOCP00000005353	ENSORLP00000019309
ENSLOCP00000005332	ENSORLP00000019320
ENSLOCP00000005332	ENSORLP00000020797
ENSLOCP00000006003	ENSORLP00000009470
ENSLOCP00000008839	ENSORLP00000006865
ENSLOCP00000013373	ENSORLP00000013786
ENSLOCP00000013953	ENSORLP00000004088
ENSLOCP00000010520	ENSORLP00000005176
ENSLOCP00000010551	ENSORLP00000005255
ENSLOCP00000004872	ENSORLP00000008062
ENSLOCP00000011038	ENSORLP00000010903
ENSLOCP00000010581	ENSORLP00000003924
ENSLOCP00000010581	ENSORLP00000005958
ENSLOCP00000018383	ENSORLP00000009004
ENSLOCP00000005593	ENSORLP00000011879
ENSLOCP00000005593	ENSORLP00000017466
ENSLOCP00000022225	ENSORLP00000016407
ENSLOCP00000001520	ENSORLP00000005899
ENSLOCP00000019545	ENSORLP00000000178
ENSLOCP00000002445	ENSORLP00000018925
ENSLOCP00000006609	ENSORLP00000003200
ENSLOCP00000007633	ENSORLP00000016932
ENSLOCP00000002749	ENSORLP00000006703
ENSLOCP00000007449	ENSORLP00000020649
ENSLOCP00000019935	ENSORLP00000013120
ENSLOCP00000011379	ENSORLP00000021408
ENSLOCP00000017777	ENSORLP00000017806
ENSLOCP00000007280	ENSORLP00000015964
ENSLOCP00000003880	ENSORLP00000024786
ENSLOCP00000018190	ENSORLP00000000640
ENSLOCP00000018932	ENSORLP00000012533
ENSLOCP00000018932	ENSORLP00000004693
ENSLOCP00000015379	ENSORLP00000022311
ENSLOCP00000015379	ENSORLP00000021091
ENSLOCP00000020033	ENSORLP00000013449
ENSLOCP00000001598	ENSORLP00000009845
ENSLOCP00000007296	ENSORLP00000006238
ENSLOCP00000007296	ENSORLP00000011233
ENSLOCP00000010070	ENSORLP00000021090
ENSLOCP00000015471	ENSORLP00000005200
ENSLOCP00000014096	ENSORLP00000025382
ENSLOCP00000007824	ENSORLP00000013273
ENSLOCP00000014117	ENSORLP00000025778
ENSLOCP00000002613	ENSORLP00000019118
ENSLOCP00000008628	ENSORLP00000002793
ENSLOCP00000008628	ENSORLP00000007565
ENSLOCP00000009922	ENSORLP00000016480
ENSLOCP00000004498	ENSORLP00000018319
ENSLOCP00000008216	ENSORLP00000021518
ENSLOCP00000002496	ENSORLP00000019101
ENSLOCP00000007723	ENSORLP00000016960
ENSLOCP00000007620	ENSORLP00000017089
ENSLOCP00000007620	ENSORLP00000013597
ENSLOCP00000002225	ENSORLP00000001810
ENSLOCP00000011965	ENSORLP00000008804
ENSLOCP00000011965	ENSORLP00000010408
ENSLOCP00000020080	ENSORLP00000015382
ENSLOCP00000005783	ENSORLP00000000955
ENSLOCP00000019185	ENSORLP00000024303
ENSLOCP00000012674	ENSORLP00000007370
ENSLOCP00000012674	ENSORLP00000011202
ENSLOCP00000011473	ENSORLP00000002460
ENSLOCP00000018474	ENSORLP00000001945
ENSLOCP00000010604	ENSORLP00000021417
ENSLOCP00000003378	ENSORLP00000014546
ENSLOCP00000010054	ENSORLP00000024006
ENSLOCP00000019819	ENSORLP00000014533
ENSLOCP00000007257	ENSORLP00000025283
ENSLOCP00000007257	ENSORLP00000023562
ENSLOCP00000021652	ENSORLP00000025361
ENSLOCP00000021688	ENSORLP00000011970
ENSLOCP00000017754	ENSORLP00000017810
ENSLOCP00000019618	ENSORLP00000002544
ENSLOCP00000019618	ENSORLP00000013157
ENSLOCP00000022091	ENSORLP00000017189
ENSLOCP00000004204	ENSORLP00000014924
ENSLOCP00000008543	ENSORLP00000019751
ENSLOCP00000008543	ENSORLP00000013289
ENSLOCP00000011839	ENSORLP00000008039
ENSLOCP00000013145	ENSORLP00000020092
ENSLOCP00000013145	ENSORLP00000007978
ENSLOCP00000021590	ENSORLP00000019342
ENSLOCP00000008685	ENSORLP00000022468
ENSLOCP00000008726	ENSORLP00000007005
ENSLOCP00000004373	ENSORLP00000009287
ENSLOCP00000004373	ENSORLP00000024202
ENSLOCP00000008789	ENSORLP00000003686
ENSLOCP00000010061	ENSORLP00000015046
ENSLOCP00000010061	ENSORLP00000007689
ENSLOCP00000020694	ENSORLP00000002540
ENSLOCP00000011092	ENSORLP00000006193
ENSLOCP00000021278	ENSORLP00000018788
ENSLOCP00000006993	ENSORLP00000000587
ENSLOCP00000017639	ENSORLP00000015748
ENSLOCP00000010884	ENSORLP00000006268
ENSLOCP00000010840	ENSORLP00000008504
ENSLOCP00000010840	ENSORLP00000018750
ENSLOCP00000012831	ENSORLP00000002291
ENSLOCP00000003355	ENSORLP00000019066
ENSLOCP00000021018	ENSORLP00000019227
ENSLOCP00000000167	ENSORLP00000014563
ENSLOCP00000015252	ENSORLP00000014904
ENSLOCP00000000654	ENSORLP00000016522
ENSLOCP00000011013	ENSORLP00000018166
ENSLOCP00000011651	ENSORLP00000006852
ENSLOCP00000013287	ENSORLP00000019932
ENSLOCP00000008358	ENSORLP00000018275
ENSLOCP00000020447	ENSORLP00000005287
ENSLOCP00000006896	ENSORLP00000006617
ENSLOCP00000018708	ENSORLP00000015378
ENSLOCP00000006698	ENSORLP00000007697
ENSLOCP00000006698	ENSORLP00000001913
ENSLOCP00000001338	ENSORLP00000014432
ENSLOCP00000012690	ENSORLP00000006622
ENSLOCP00000010217	ENSORLP00000021170
ENSLOCP00000015129	ENSORLP00000017682
ENSLOCP00000015216	ENSORLP00000006016
ENSLOCP00000017122	ENSORLP00000008593
ENSLOCP00000010059	ENSORLP00000004579
ENSLOCP00000016032	ENSORLP00000005540
ENSLOCP00000011120	ENSORLP00000022648
ENSLOCP00000004451	ENSORLP00000010020
ENSLOCP00000003772	ENSORLP00000021423
ENSLOCP00000014513	ENSORLP00000016275
ENSLOCP00000005710	ENSORLP00000017243
ENSLOCP00000004014	ENSORLP00000001337
ENSLOCP00000007253	ENSORLP00000005361
ENSLOCP00000007253	ENSORLP00000020996
ENSLOCP00000019030	ENSORLP00000024525
ENSLOCP00000022199	ENSORLP00000009575
ENSLOCP00000001627	ENSORLP00000007415
ENSLOCP00000004225	ENSORLP00000009804
ENSLOCP00000021695	ENSORLP00000019121
ENSLOCP00000010525	ENSORLP00000024813
ENSLOCP00000017345	ENSORLP00000000315
ENSLOCP00000015305	ENSORLP00000021052
ENSLOCP00000016622	ENSORLP00000000841
ENSLOCP00000016622	ENSORLP00000015688
ENSLOCP00000019775	ENSORLP00000014648
ENSLOCP00000017587	ENSORLP00000008846
ENSLOCP00000007894	ENSORLP00000013260
ENSLOCP00000020501	ENSORLP00000019946
ENSLOCP00000008324	ENSORLP00000013739
ENSLOCP00000003311	ENSORLP00000012742
ENSLOCP00000010259	ENSORLP00000020510
ENSLOCP00000004705	ENSORLP00000021804
ENSLOCP00000008128	ENSORLP00000021576
ENSLOCP00000013473	ENSORLP00000005682
ENSLOCP00000001805	ENSORLP00000015424
ENSLOCP00000014068	ENSORLP00000023222
ENSLOCP00000012841	ENSORLP00000013432
ENSLOCP00000010723	ENSORLP00000012302
ENSLOCP00000010751	ENSORLP00000012334
ENSLOCP00000013990	ENSORLP00000003701
ENSLOCP00000009672	ENSORLP00000018569
ENSLOCP00000009672	ENSORLP00000005246
ENSLOCP00000009644	ENSORLP00000018612
ENSLOCP00000018788	ENSORLP00000020527
ENSLOCP00000021427	ENSORLP00000000570
ENSLOCP00000021427	ENSORLP00000001147
ENSLOCP00000006662	ENSORLP00000011697
ENSLOCP00000006662	ENSORLP00000008639
ENSLOCP00000021899	ENSORLP00000020054
ENSLOCP00000021512	ENSORLP00000012704
ENSLOCP00000010135	ENSORLP00000004401
ENSLOCP00000006228	ENSORLP00000016781
ENSLOCP00000000800	ENSORLP00000007482
ENSLOCP00000000800	ENSORLP00000006064
ENSLOCP00000005977	ENSORLP00000020990
ENSLOCP00000000240	ENSORLP00000008567
ENSLOCP00000006716	ENSORLP00000023486
ENSLOCP00000011321	ENSORLP00000021952
ENSLOCP00000005913	ENSORLP00000009060
ENSLOCP00000003782	ENSORLP00000000805
ENSLOCP00000016038	ENSORLP00000021561
ENSLOCP00000011383	ENSORLP00000011349
ENSLOCP00000012784	ENSORLP00000010554
ENSLOCP00000005472	ENSORLP00000015653
ENSLOCP00000005232	ENSORLP00000009407
ENSLOCP00000014168	ENSORLP00000007507
ENSLOCP00000014168	ENSORLP00000025418
ENSLOCP00000000168	ENSORLP00000002376
ENSLOCP00000010130	ENSORLP00000020582
ENSLOCP00000010130	ENSORLP00000023533
ENSLOCP00000004123	ENSORLP00000005021
ENSLOCP00000005379	ENSORLP00000020066
ENSLOCP00000009388	ENSORLP00000009566
ENSLOCP00000009388	ENSORLP00000001925
ENSLOCP00000005993	ENSORLP00000025471
ENSLOCP00000016715	ENSORLP00000003329
ENSLOCP00000009985	ENSORLP00000007006
ENSLOCP00000009985	ENSORLP00000011937
ENSLOCP00000002485	ENSORLP00000017612
ENSLOCP00000010022	ENSORLP00000010833
ENSLOCP00000004068	ENSORLP00000002721
ENSLOCP00000013462	ENSORLP00000010780
ENSLOCP00000018255	ENSORLP00000008011
ENSLOCP00000007915	ENSORLP00000013167
ENSLOCP00000010992	ENSORLP00000023378
ENSLOCP00000017760	ENSORLP00000011975
ENSLOCP00000004967	ENSORLP00000011073
ENSLOCP00000017392	ENSORLP00000000556
ENSLOCP00000018843	ENSORLP00000019339
ENSLOCP00000011195	ENSORLP00000012858
ENSLOCP00000015154	ENSORLP00000024341
ENSLOCP00000018674	ENSORLP00000002505
ENSLOCP00000009105	ENSORLP00000016642
ENSLOCP00000009105	ENSORLP00000014817
ENSLOCP00000002324	ENSORLP00000007491
ENSLOCP00000018143	ENSORLP00000009776
ENSLOCP00000013495	ENSORLP00000016394
ENSLOCP00000004282	ENSORLP00000010552
ENSLOCP00000004282	ENSORLP00000024673
ENSLOCP00000002233	ENSORLP00000012495
ENSLOCP00000021344	ENSORLP00000019452
ENSLOCP00000017437	ENSORLP00000023753
ENSLOCP00000007332	ENSORLP00000011177
ENSLOCP00000017678	ENSORLP00000010429
ENSLOCP00000017678	ENSORLP00000015853
ENSLOCP00000006726	ENSORLP00000006407
ENSLOCP00000001637	ENSORLP00000010842
ENSLOCP00000003351	ENSORLP00000010998
ENSLOCP00000005108	ENSORLP00000000800
ENSLOCP00000005108	ENSORLP00000021619
ENSLOCP00000011477	ENSORLP00000009376
ENSLOCP00000019684	ENSORLP00000013283
ENSLOCP00000020448	ENSORLP00000020197
ENSLOCP00000003567	ENSORLP00000017836
ENSLOCP00000003567	ENSORLP00000010308
ENSLOCP00000010718	ENSORLP00000003871
ENSLOCP00000010718	ENSORLP00000009664
ENSLOCP00000007180	ENSORLP00000006269
ENSLOCP00000002991	ENSORLP00000012153
ENSLOCP00000013425	ENSORLP00000022395
ENSLOCP00000010710	ENSORLP00000011757
ENSLOCP00000014830	ENSORLP00000018310
ENSLOCP00000014830	ENSORLP00000019175
ENSLOCP00000007760	ENSORLP00000006121
ENSLOCP00000007760	ENSORLP00000004141
ENSLOCP00000009722	ENSORLP00000004548
ENSLOCP00000009722	ENSORLP00000013610
ENSLOCP00000002448	ENSORLP00000017101
ENSLOCP00000016103	ENSORLP00000021272
ENSLOCP00000004011	ENSORLP00000016759
ENSLOCP00000002374	ENSORLP00000021644
ENSLOCP00000001500	ENSORLP00000017858
ENSLOCP00000004242	ENSORLP00000007854
ENSLOCP00000004242	ENSORLP00000020087
ENSLOCP00000011089	ENSORLP00000023047
ENSLOCP00000016565	ENSORLP00000008712
ENSLOCP00000016565	ENSORLP00000003369
ENSLOCP00000013304	ENSORLP00000016209
ENSLOCP00000017846	ENSORLP00000013373
ENSLOCP00000017846	ENSORLP00000003415
ENSLOCP00000015703	ENSORLP00000004297
ENSLOCP00000006398	ENSORLP00000022884
ENSLOCP00000007534	ENSORLP00000000238
ENSLOCP00000003529	ENSORLP00000019096
ENSLOCP00000016401	ENSORLP00000019098
ENSLOCP00000007057	ENSORLP00000011080
ENSLOCP00000007057	ENSORLP00000015725
ENSLOCP00000013945	ENSORLP00000001729
ENSLOCP00000009233	ENSORLP00000012449
ENSLOCP00000014210	ENSORLP00000007866
ENSLOCP00000018245	ENSORLP00000009345
ENSLOCP00000006490	ENSORLP00000018898
ENSLOCP00000006490	ENSORLP00000011605
ENSLOCP00000005570	ENSORLP00000020004
ENSLOCP00000005570	ENSORLP00000003021
ENSLOCP00000021446	ENSORLP00000008451
ENSLOCP00000011600	ENSORLP00000022044
ENSLOCP00000002447	ENSORLP00000006399
ENSLOCP00000017668	ENSORLP00000010372
ENSLOCP00000004148	ENSORLP00000018782
ENSLOCP00000016582	ENSORLP00000010963
ENSLOCP00000018694	ENSORLP00000012068
ENSLOCP00000017826	ENSORLP00000017568
ENSLOCP00000018478	ENSORLP00000005390
ENSLOCP00000020976	ENSORLP00000022513
ENSLOCP00000020203	ENSORLP00000015200
ENSLOCP00000012519	ENSORLP00000022595
ENSLOCP00000020679	ENSORLP00000003948
ENSLOCP00000012005	ENSORLP00000021534
ENSLOCP00000003330	ENSORLP00000002389
ENSLOCP00000002611	ENSORLP00000002820
ENSLOCP00000001895	ENSORLP00000019504
ENSLOCP00000018089	ENSORLP00000009948
ENSLOCP00000021223	ENSORLP00000021650
ENSLOCP00000005462	ENSORLP00000012393
ENSLOCP00000002743	ENSORLP00000020094
ENSLOCP00000017875	ENSORLP00000010119
ENSLOCP00000018765	ENSORLP00000001322
ENSLOCP00000016689	ENSORLP00000010128
ENSLOCP00000009744	ENSORLP00000005919
ENSLOCP00000010411	ENSORLP00000019655
ENSLOCP00000007095	ENSORLP00000019708
ENSLOCP00000004760	ENSORLP00000009527
ENSLOCP00000004760	ENSORLP00000012965
ENSLOCP00000009579	ENSORLP00000025656
ENSLOCP00000009579	ENSORLP00000010102
ENSLOCP00000002781	ENSORLP00000020236
ENSLOCP00000009822	ENSORLP00000014987
ENSLOCP00000004134	ENSORLP00000022063
ENSLOCP00000004134	ENSORLP00000003559
ENSLOCP00000017556	ENSORLP00000004136
ENSLOCP00000007716	ENSORLP00000006042
ENSLOCP00000009183	ENSORLP00000024937
ENSLOCP00000011977	ENSORLP00000023002
ENSLOCP00000004543	ENSORLP00000005534
ENSLOCP00000018646	ENSORLP00000018513
ENSLOCP00000008045	ENSORLP00000021704
ENSLOCP00000002797	ENSORLP00000010296
ENSLOCP00000018336	ENSORLP00000008681
ENSLOCP00000011743	ENSORLP00000013360
ENSLOCP00000017324	ENSORLP00000013025
ENSLOCP00000004852	ENSORLP00000019892
ENSLOCP00000004852	ENSORLP00000011572
ENSLOCP00000014296	ENSORLP00000014379
ENSLOCP00000014267	ENSORLP00000021970
ENSLOCP00000017734	ENSORLP00000023141
ENSLOCP00000007190	ENSORLP00000011273
ENSLOCP00000007552	ENSORLP00000016465
ENSLOCP00000002901	ENSORLP00000002129
ENSLOCP00000008912	ENSORLP00000005631
ENSLOCP00000016143	ENSORLP00000005442
ENSLOCP00000011268	ENSORLP00000013229
ENSLOCP00000014255	ENSORLP00000024752
ENSLOCP00000015416	ENSORLP00000008749
ENSLOCP00000012702	ENSORLP00000011679
ENSLOCP00000014402	ENSORLP00000003095
ENSLOCP00000014402	ENSORLP00000007089
ENSLOCP00000017072	ENSORLP00000008790
ENSLOCP00000017072	ENSORLP00000022973
ENSLOCP00000010301	ENSORLP00000018447
ENSLOCP00000004403	ENSORLP00000001033
ENSLOCP00000016384	ENSORLP00000020926
ENSLOCP00000005426	ENSORLP00000010755
ENSLOCP00000019211	ENSORLP00000019177
ENSLOCP00000007969	ENSORLP00000003191
ENSLOCP00000012283	ENSORLP00000019340
ENSLOCP00000012283	ENSORLP00000006631
ENSLOCP00000014935	ENSORLP00000015686
ENSLOCP00000016441	ENSORLP00000012914
ENSLOCP00000001191	ENSORLP00000003431
ENSLOCP00000003263	ENSORLP00000008375
ENSLOCP00000005785	ENSORLP00000000381
ENSLOCP00000002966	ENSORLP00000005056
ENSLOCP00000013149	ENSORLP00000005122
ENSLOCP00000004702	ENSORLP00000019056
ENSLOCP00000008084	ENSORLP00000024000
ENSLOCP00000004920	ENSORLP00000018768
ENSLOCP00000017629	ENSORLP00000000581
ENSLOCP00000017316	ENSORLP00000011835
ENSLOCP00000019381	ENSORLP00000004679
ENSLOCP00000002321	ENSORLP00000006919
ENSLOCP00000002321	ENSORLP00000013362
ENSLOCP00000011384	ENSORLP00000000855
ENSLOCP00000013274	ENSORLP00000007024
ENSLOCP00000015509	ENSORLP00000009202
ENSLOCP00000000745	ENSORLP00000013725
ENSLOCP00000007657	ENSORLP00000017009
ENSLOCP00000019895	ENSORLP00000020666
ENSLOCP00000004097	ENSORLP00000003654
ENSLOCP00000004097	ENSORLP00000022073
ENSLOCP00000002772	ENSORLP00000012544
ENSLOCP00000001134	ENSORLP00000003476
ENSLOCP00000011424	ENSORLP00000005239
ENSLOCP00000011424	ENSORLP00000011455
ENSLOCP00000000611	ENSORLP00000016462
ENSLOCP00000000611	ENSORLP00000008765
ENSLOCP00000007064	ENSORLP00000003137
ENSLOCP00000007064	ENSORLP00000007160
ENSLOCP00000011679	ENSORLP00000001406
ENSLOCP00000018784	ENSORLP00000009050
ENSLOCP00000015542	ENSORLP00000012144
ENSLOCP00000015277	ENSORLP00000003645
ENSLOCP00000015277	ENSORLP00000016043
ENSLOCP00000000813	ENSORLP00000011059
ENSLOCP00000009666	ENSORLP00000010245
ENSLOCP00000008113	ENSORLP00000002565
ENSLOCP00000017376	ENSORLP00000000220
ENSLOCP00000018940	ENSORLP00000016099
ENSLOCP00000017609	ENSORLP00000010178
ENSLOCP00000014125	ENSORLP00000015387
ENSLOCP00000001838	ENSORLP00000022133
ENSLOCP00000018682	ENSORLP00000016102
ENSLOCP00000011298	ENSORLP00000005453
ENSLOCP00000002962	ENSORLP00000020198
ENSLOCP00000006493	ENSORLP00000025848
ENSLOCP00000003146	ENSORLP00000008179
ENSLOCP00000006384	ENSORLP00000018854
ENSLOCP00000006572	ENSORLP00000025846
ENSLOCP00000016723	ENSORLP00000009678
ENSLOCP00000004098	ENSORLP00000001295
ENSLOCP00000001908	ENSORLP00000014273
ENSLOCP00000002105	ENSORLP00000001266
ENSLOCP00000003347	ENSORLP00000025832
ENSLOCP00000020568	ENSORLP00000013872
ENSLOCP00000002087	ENSORLP00000009459
ENSLOCP00000009151	ENSORLP00000021782
ENSLOCP00000016453	ENSORLP00000015232
ENSLOCP00000013460	ENSORLP00000005600
ENSLOCP00000002117	ENSORLP00000018272
ENSLOCP00000017197	ENSORLP00000013956
ENSLOCP00000020329	ENSORLP00000012906
ENSLOCP00000008708	ENSORLP00000007033
ENSLOCP00000002012	ENSORLP00000016851
ENSLOCP00000017946	ENSORLP00000023310
ENSLOCP00000020924	ENSORLP00000014269
ENSLOCP00000008031	ENSORLP00000001915
ENSLOCP00000008516	ENSORLP00000015230
ENSLOCP00000011043	ENSORLP00000022617
ENSLOCP00000016251	ENSORLP00000008328
ENSLOCP00000008421	ENSORLP00000007748
ENSLOCP00000020167	ENSORLP00000022151
ENSLOCP00000004616	ENSORLP00000019445
ENSLOCP00000012295	ENSORLP00000006247
ENSLOCP00000005140	ENSORLP00000002888
ENSLOCP00000013816	ENSORLP00000020194
ENSLOCP00000005188	ENSORLP00000015359
ENSLOCP00000001079	ENSORLP00000025390
ENSLOCP00000011684	ENSORLP00000006795
ENSLOCP00000013449	ENSORLP00000000336
ENSLOCP00000006181	ENSORLP00000007094
ENSLOCP00000003148	ENSORLP00000014849
ENSLOCP00000015612	ENSORLP00000004426
ENSLOCP00000001086	ENSORLP00000015732
ENSLOCP00000009464	ENSORLP00000015914
ENSLOCP00000006489	ENSORLP00000020378
ENSLOCP00000012853	ENSORLP00000000400
ENSLOCP00000021032	ENSORLP00000014098
ENSLOCP00000003947	ENSORLP00000008644
ENSLOCP00000006065	ENSORLP00000012199
ENSLOCP00000006858	ENSORLP00000006992
ENSLOCP00000017921	ENSORLP00000010149
ENSLOCP00000016541	ENSORLP00000016208
ENSLOCP00000009616	ENSORLP00000019709
ENSLOCP00000009019	ENSORLP00000019992
ENSLOCP00000012860	ENSORLP00000017455
ENSLOCP00000010343	ENSORLP00000009150
ENSLOCP00000016194	ENSORLP00000014592
ENSLOCP00000005080	ENSORLP00000013015
ENSLOCP00000001316	ENSORLP00000011841
ENSLOCP00000017290	ENSORLP00000023014
ENSLOCP00000017420	ENSORLP00000009003
ENSLOCP00000001959	ENSORLP00000014122
ENSLOCP00000001998	ENSORLP00000014146
ENSLOCP00000004985	ENSORLP00000011048
ENSLOCP00000010504	ENSORLP00000005243
ENSLOCP00000010504	ENSORLP00000004364
ENSLOCP00000010342	ENSORLP00000010567
ENSLOCP00000010342	ENSORLP00000003207
ENSLOCP00000001425	ENSORLP00000007029
ENSLOCP00000013636	ENSORLP00000010482
ENSLOCP00000001975	ENSORLP00000014131
ENSLOCP00000005391	ENSORLP00000011628
ENSLOCP00000006030	ENSORLP00000018252
ENSLOCP00000006030	ENSORLP00000010855
ENSLOCP00000012734	ENSORLP00000011622
ENSLOCP00000009948	ENSORLP00000004294
ENSLOCP00000015009	ENSORLP00000025567
ENSLOCP00000011391	ENSORLP00000024150
ENSLOCP00000007003	ENSORLP00000019702
ENSLOCP00000012228	ENSORLP00000016792
ENSLOCP00000012228	ENSORLP00000013757
ENSLOCP00000018388	ENSORLP00000013777
ENSLOCP00000008280	ENSORLP00000018302
ENSLOCP00000011630	ENSORLP00000006860
ENSLOCP00000002843	ENSORLP00000008003
ENSLOCP00000005427	ENSORLP00000015554
ENSLOCP00000005427	ENSORLP00000012370
ENSLOCP00000002815	ENSORLP00000006797
ENSLOCP00000002815	ENSORLP00000002878
ENSLOCP00000016440	ENSORLP00000015259
ENSLOCP00000010439	ENSORLP00000021053
ENSLOCP00000014368	ENSORLP00000011946
ENSLOCP00000014368	ENSORLP00000012627
ENSLOCP00000000944	ENSORLP00000014099
ENSLOCP00000000944	ENSORLP00000025401
ENSLOCP00000007490	ENSORLP00000009802
ENSLOCP00000007490	ENSORLP00000019285
ENSLOCP00000010438	ENSORLP00000015837
ENSLOCP00000008670	ENSORLP00000007068
ENSLOCP00000016820	ENSORLP00000023700
ENSLOCP00000008952	ENSORLP00000008004
ENSLOCP00000008952	ENSORLP00000015753
ENSLOCP00000018155	ENSORLP00000000553
ENSLOCP00000018155	ENSORLP00000001972
ENSLOCP00000019169	ENSORLP00000001343
ENSLOCP00000012115	ENSORLP00000022417
ENSLOCP00000012115	ENSORLP00000025241
ENSLOCP00000018551	ENSORLP00000001793
ENSLOCP00000010951	ENSORLP00000004064
ENSLOCP00000010951	ENSORLP00000006133
ENSLOCP00000005139	ENSORLP00000017659
ENSLOCP00000005662	ENSORLP00000018421
ENSLOCP00000018399	ENSORLP00000002027
ENSLOCP00000017561	ENSORLP00000006273
ENSLOCP00000017561	ENSORLP00000016293
ENSLOCP00000007882	ENSORLP00000019064
ENSLOCP00000019112	ENSORLP00000020289
ENSLOCP00000019112	ENSORLP00000019006
ENSLOCP00000017559	ENSORLP00000004589
ENSLOCP00000017559	ENSORLP00000002699
ENSLOCP00000020552	ENSORLP00000017521
ENSLOCP00000020552	ENSORLP00000000888
ENSLOCP00000017476	ENSORLP00000011034
ENSLOCP00000017476	ENSORLP00000003347
ENSLOCP00000009708	ENSORLP00000014092
ENSLOCP00000009331	ENSORLP00000015815
ENSLOCP00000014798	ENSORLP00000006085
ENSLOCP00000013196	ENSORLP00000016050
ENSLOCP00000012184	ENSORLP00000008370
ENSLOCP00000006991	ENSORLP00000020847
ENSLOCP00000016583	ENSORLP00000015650
ENSLOCP00000016583	ENSORLP00000000265
ENSLOCP00000016348	ENSORLP00000005273
ENSLOCP00000004572	ENSORLP00000018809
ENSLOCP00000012068	ENSORLP00000022449
ENSLOCP00000018138	ENSORLP00000023899
ENSLOCP00000018138	ENSORLP00000000502
ENSLOCP00000005599	ENSORLP00000012129
ENSLOCP00000010475	ENSORLP00000018439
ENSLOCP00000002644	ENSORLP00000010391
ENSLOCP00000007978	ENSORLP00000004478
ENSLOCP00000007978	ENSORLP00000006537
ENSLOCP00000009094	ENSORLP00000005812
ENSLOCP00000001889	ENSORLP00000023195
ENSLOCP00000007126	ENSORLP00000014466
ENSLOCP00000018900	ENSORLP00000011341
ENSLOCP00000012906	ENSORLP00000013347
ENSLOCP00000012906	ENSORLP00000002582
ENSLOCP00000012567	ENSORLP00000008221
ENSLOCP00000020306	ENSORLP00000011469
ENSLOCP00000013563	ENSORLP00000000499
ENSLOCP00000012411	ENSORLP00000010016
ENSLOCP00000012433	ENSORLP00000010026
ENSLOCP00000020230	ENSORLP00000018317
ENSLOCP00000017133	ENSORLP00000005883
ENSLOCP00000019635	ENSORLP00000000669
ENSLOCP00000019635	ENSORLP00000020214
ENSLOCP00000009904	ENSORLP00000008445
ENSLOCP00000005735	ENSORLP00000011977
ENSLOCP00000005735	ENSORLP00000018336
ENSLOCP00000006928	ENSORLP00000020827
ENSLOCP00000006928	ENSORLP00000010979
ENSLOCP00000018644	ENSORLP00000019404
ENSLOCP00000002893	ENSORLP00000020295
ENSLOCP00000006824	ENSORLP00000012039
ENSLOCP00000013146	ENSORLP00000019987
ENSLOCP00000004693	ENSORLP00000025674
ENSLOCP00000009506	ENSORLP00000025658
ENSLOCP00000009506	ENSORLP00000011141
ENSLOCP00000008821	ENSORLP00000017336
ENSLOCP00000002852	ENSORLP00000020188
ENSLOCP00000018162	ENSORLP00000001960
ENSLOCP00000012156	ENSORLP00000022402
ENSLOCP00000014281	ENSORLP00000012927
ENSLOCP00000007117	ENSORLP00000015767
ENSLOCP00000017202	ENSORLP00000009030
ENSLOCP00000009813	ENSORLP00000014618
ENSLOCP00000011310	ENSORLP00000009346
ENSLOCP00000004547	ENSORLP00000005422
ENSLOCP00000003854	ENSORLP00000015693
ENSLOCP00000003854	ENSORLP00000019843
ENSLOCP00000016880	ENSORLP00000008717
ENSLOCP00000005322	ENSORLP00000005497
ENSLOCP00000018691	ENSORLP00000002306
ENSLOCP00000007496	ENSORLP00000011325
ENSLOCP00000007009	ENSORLP00000005508
ENSLOCP00000011521	ENSORLP00000016902
ENSLOCP00000005451	ENSORLP00000019329
ENSLOCP00000016910	ENSORLP00000008010
ENSLOCP00000016910	ENSORLP00000006581
ENSLOCP00000005760	ENSORLP00000008369
ENSLOCP00000000999	ENSORLP00000025402
ENSLOCP00000012922	ENSORLP00000020686
ENSLOCP00000012922	ENSORLP00000011402
ENSLOCP00000011733	ENSORLP00000013821
ENSLOCP00000002819	ENSORLP00000012460
ENSLOCP00000005105	ENSORLP00000024053
ENSLOCP00000020462	ENSORLP00000005236
ENSLOCP00000013229	ENSORLP00000022745
ENSLOCP00000002422	ENSORLP00000019984
ENSLOCP00000007137	ENSORLP00000019733
ENSLOCP00000008100	ENSORLP00000020569
ENSLOCP00000014292	ENSORLP00000006341
ENSLOCP00000016048	ENSORLP00000020862
ENSLOCP00000016048	ENSORLP00000014050
ENSLOCP00000009135	ENSORLP00000021802
ENSLOCP00000013389	ENSORLP00000005546
ENSLOCP00000015294	ENSORLP00000003676
ENSLOCP00000018282	ENSORLP00000008526
ENSLOCP00000019874	ENSORLP00000001967
ENSLOCP00000001620	ENSORLP00000006583
ENSLOCP00000016983	ENSORLP00000012779
ENSLOCP00000016983	ENSORLP00000004346
ENSLOCP00000001993	ENSORLP00000010071
ENSLOCP00000021139	ENSORLP00000015907
ENSLOCP00000015793	ENSORLP00000003673
ENSLOCP00000014911	ENSORLP00000005986
ENSLOCP00000003109	ENSORLP00000012093
ENSLOCP00000014429	ENSORLP00000003915
ENSLOCP00000011469	ENSORLP00000022686
ENSLOCP00000008747	ENSORLP00000019931
ENSLOCP00000003030	ENSORLP00000014493
ENSLOCP00000005987	ENSORLP00000010909
ENSLOCP00000007766	ENSORLP00000018776
ENSLOCP00000003512	ENSORLP00000014296
ENSLOCP00000008157	ENSORLP00000012051
ENSLOCP00000000511	ENSORLP00000011339
ENSLOCP00000016179	ENSORLP00000013949
ENSLOCP00000011968	ENSORLP00000021489
ENSLOCP00000003269	ENSORLP00000025588
ENSLOCP00000021444	ENSORLP00000000650
ENSLOCP00000007512	ENSORLP00000005793
ENSLOCP00000010531	ENSORLP00000025795
ENSLOCP00000021141	ENSORLP00000020983
ENSLOCP00000006762	ENSORLP00000007563
ENSLOCP00000011364	ENSORLP00000017991
ENSLOCP00000000702	ENSORLP00000020728
ENSLOCP00000011852	ENSORLP00000014895
ENSLOCP00000011852	ENSORLP00000011900
ENSLOCP00000016971	ENSORLP00000007902
ENSLOCP00000016971	ENSORLP00000006345
ENSLOCP00000002755	ENSORLP00000010305
ENSLOCP00000019564	ENSORLP00000024811
ENSLOCP00000012768	ENSORLP00000012733
ENSLOCP00000006944	ENSORLP00000018038
ENSLOCP00000017680	ENSORLP00000000565
ENSLOCP00000009121	ENSORLP00000017272
ENSLOCP00000009102	ENSORLP00000015007
ENSLOCP00000018564	ENSORLP00000016193
ENSLOCP00000000253	ENSORLP00000007881
ENSLOCP00000012957	ENSORLP00000010638
ENSLOCP00000019962	ENSORLP00000016574
ENSLOCP00000013872	ENSORLP00000003192
ENSLOCP00000020166	ENSORLP00000023513
ENSLOCP00000014800	ENSORLP00000020346
ENSLOCP00000007654	ENSORLP00000007073
ENSLOCP00000016433	ENSORLP00000000711
ENSLOCP00000001591	ENSORLP00000006562
ENSLOCP00000009092	ENSORLP00000011935
ENSLOCP00000011580	ENSORLP00000003005
ENSLOCP00000011580	ENSORLP00000002035
ENSLOCP00000019949	ENSORLP00000002178
ENSLOCP00000019949	ENSORLP00000003215
ENSLOCP00000002909	ENSORLP00000012347
ENSLOCP00000008090	ENSORLP00000017025
ENSLOCP00000016301	ENSORLP00000008237
ENSLOCP00000007075	ENSORLP00000002917
ENSLOCP00000018648	ENSORLP00000002081
ENSLOCP00000013828	ENSORLP00000017941
ENSLOCP00000001155	ENSORLP00000008019
ENSLOCP00000020117	ENSORLP00000018106
ENSLOCP00000015882	ENSORLP00000021416
ENSLOCP00000018924	ENSORLP00000007827
ENSLOCP00000014823	ENSORLP00000002160
ENSLOCP00000007802	ENSORLP00000005823
ENSLOCP00000007183	ENSORLP00000008502
ENSLOCP00000007183	ENSORLP00000011510
ENSLOCP00000015386	ENSORLP00000018108
ENSLOCP00000015386	ENSORLP00000005181
ENSLOCP00000005237	ENSORLP00000009831
ENSLOCP00000005237	ENSORLP00000003480
ENSLOCP00000005794	ENSORLP00000008588
ENSLOCP00000011607	ENSORLP00000009603
ENSLOCP00000011607	ENSORLP00000000006
ENSLOCP00000003340	ENSORLP00000003456
ENSLOCP00000012438	ENSORLP00000018559
ENSLOCP00000020561	ENSORLP00000017157
ENSLOCP00000008873	ENSORLP00000022274
ENSLOCP00000008873	ENSORLP00000014310
ENSLOCP00000008920	ENSORLP00000019963
ENSLOCP00000002981	ENSORLP00000013924
ENSLOCP00000008406	ENSORLP00000014927
ENSLOCP00000001934	ENSORLP00000022740
ENSLOCP00000011338	ENSORLP00000002831
ENSLOCP00000001672	ENSORLP00000011764
ENSLOCP00000012855	ENSORLP00000002509
ENSLOCP00000011571	ENSORLP00000021484
ENSLOCP00000004438	ENSORLP00000003650
ENSLOCP00000008166	ENSORLP00000019461
ENSLOCP00000008166	ENSORLP00000007502
ENSLOCP00000020039	ENSORLP00000000279
ENSLOCP00000018669	ENSORLP00000020655
ENSLOCP00000010909	ENSORLP00000007395
ENSLOCP00000005187	ENSORLP00000022501
ENSLOCP00000016110	ENSORLP00000015899
ENSLOCP00000003362	ENSORLP00000012111
ENSLOCP00000004900	ENSORLP00000023111
ENSLOCP00000009902	ENSORLP00000014673
ENSLOCP00000015286	ENSORLP00000013484
ENSLOCP00000015286	ENSORLP00000010247
ENSLOCP00000002898	ENSORLP00000007986
ENSLOCP00000007127	ENSORLP00000009698
ENSLOCP00000005363	ENSORLP00000015786
ENSLOCP00000017081	ENSORLP00000002324
ENSLOCP00000017081	ENSORLP00000011275
ENSLOCP00000017078	ENSORLP00000002308
ENSLOCP00000015077	ENSORLP00000001129
ENSLOCP00000015077	ENSORLP00000018708
ENSLOCP00000011966	ENSORLP00000003488
ENSLOCP00000004043	ENSORLP00000011809
ENSLOCP00000009868	ENSORLP00000005873
ENSLOCP00000000646	ENSORLP00000024425
ENSLOCP00000020985	ENSORLP00000022529
ENSLOCP00000017801	ENSORLP00000012043
ENSLOCP00000014828	ENSORLP00000011294
ENSLOCP00000011829	ENSORLP00000012766
ENSLOCP00000000783	ENSORLP00000010662
ENSLOCP00000001609	ENSORLP00000010810
ENSLOCP00000012475	ENSORLP00000001122
ENSLOCP00000011687	ENSORLP00000013723
ENSLOCP00000015455	ENSORLP00000013239
ENSLOCP00000015429	ENSORLP00000005955
ENSLOCP00000018837	ENSORLP00000000277
ENSLOCP00000015768	ENSORLP00000017998
ENSLOCP00000015768	ENSORLP00000004097
ENSLOCP00000014609	ENSORLP00000009102
ENSLOCP00000018868	ENSORLP00000018040
ENSLOCP00000016818	ENSORLP00000007705
ENSLOCP00000004411	ENSORLP00000010280
ENSLOCP00000006636	ENSORLP00000018087
ENSLOCP00000003153	ENSORLP00000021945
ENSLOCP00000009886	ENSORLP00000019528
ENSLOCP00000018608	ENSORLP00000011612
ENSLOCP00000018608	ENSORLP00000014706
ENSLOCP00000020190	ENSORLP00000015377
ENSLOCP00000009110	ENSORLP00000024666
ENSLOCP00000009110	ENSORLP00000000977
ENSLOCP00000016532	ENSORLP00000002253
ENSLOCP00000016532	ENSORLP00000015530
ENSLOCP00000016472	ENSORLP00000025594
ENSLOCP00000017243	ENSORLP00000002384
ENSLOCP00000010168	ENSORLP00000020335
ENSLOCP00000022094	ENSORLP00000020262
ENSLOCP00000022379	ENSORLP00000024662
ENSLOCP00000022380	ENSORLP00000016551
ENSLOCP00000011160	ENSORLP00000004953
ENSLOCP00000011160	ENSORLP00000016614
ENSLOCP00000008265	ENSORLP00000012287
ENSLOCP00000008265	ENSORLP00000000592
ENSLOCP00000018952	ENSORLP00000011444
ENSLOCP00000001516	ENSORLP00000015221
ENSLOCP00000004814	ENSORLP00000008072
ENSLOCP00000012999	ENSORLP00000001684
ENSLOCP00000005990	ENSORLP00000016576
ENSLOCP00000014079	ENSORLP00000023064
ENSLOCP00000007639	ENSORLP00000025337
ENSLOCP00000019882	ENSORLP00000017724
ENSLOCP00000017739	ENSORLP00000003826
ENSLOCP00000017739	ENSORLP00000023083
ENSLOCP00000019482	ENSORLP00000005487
ENSLOCP00000001810	ENSORLP00000010584
ENSLOCP00000019646	ENSORLP00000020225
ENSLOCP00000005602	ENSORLP00000010355
ENSLOCP00000005602	ENSORLP00000016214
ENSLOCP00000001537	ENSORLP00000017684
ENSLOCP00000006832	ENSORLP00000007576
ENSLOCP00000021020	ENSORLP00000014356
ENSLOCP00000012401	ENSORLP00000018794
ENSLOCP00000012401	ENSORLP00000018507
ENSLOCP00000010126	ENSORLP00000016413
ENSLOCP00000007394	ENSORLP00000018145
ENSLOCP00000003100	ENSORLP00000021954
ENSLOCP00000003100	ENSORLP00000017818
ENSLOCP00000020695	ENSORLP00000020436
ENSLOCP00000017851	ENSORLP00000011072
ENSLOCP00000016443	ENSORLP00000023496
ENSLOCP00000007858	ENSORLP00000024903
ENSLOCP00000012412	ENSORLP00000008813
ENSLOCP00000018584	ENSORLP00000014907
ENSLOCP00000003007	ENSORLP00000003914
ENSLOCP00000003007	ENSORLP00000012547
ENSLOCP00000015733	ENSORLP00000015935
ENSLOCP00000004474	ENSORLP00000009992
ENSLOCP00000019571	ENSORLP00000023230
ENSLOCP00000016041	ENSORLP00000022777
ENSLOCP00000016392	ENSORLP00000021784
ENSLOCP00000015763	ENSORLP00000003734
ENSLOCP00000009001	ENSORLP00000015456
ENSLOCP00000003025	ENSORLP00000008195
ENSLOCP00000013336	ENSORLP00000013669
ENSLOCP00000008635	ENSORLP00000000895
ENSLOCP00000012073	ENSORLP00000020307
ENSLOCP00000010296	ENSORLP00000004354
ENSLOCP00000011431	ENSORLP00000022532
ENSLOCP00000006145	ENSORLP00000002805
ENSLOCP00000003881	ENSORLP00000008616
ENSLOCP00000003343	ENSORLP00000005957
ENSLOCP00000012361	ENSORLP00000011190
ENSLOCP00000017515	ENSORLP00000003384
ENSLOCP00000017515	ENSORLP00000002822
ENSLOCP00000016868	ENSORLP00000007639
ENSLOCP00000022011	ENSORLP00000014542
ENSLOCP00000011327	ENSORLP00000009366
ENSLOCP00000011327	ENSORLP00000002907
ENSLOCP00000018736	ENSORLP00000008052
ENSLOCP00000001265	ENSORLP00000003363
ENSLOCP00000001265	ENSORLP00000014212
ENSLOCP00000004711	ENSORLP00000008347
ENSLOCP00000004668	ENSORLP00000008374
ENSLOCP00000004342	ENSORLP00000024685
ENSLOCP00000019008	ENSORLP00000006220
ENSLOCP00000003892	ENSORLP00000014698
ENSLOCP00000016162	ENSORLP00000021513
ENSLOCP00000016162	ENSORLP00000016090
ENSLOCP00000012000	ENSORLP00000014801
ENSLOCP00000012000	ENSORLP00000012367
ENSLOCP00000010039	ENSORLP00000021310
ENSLOCP00000014482	ENSORLP00000003014
ENSLOCP00000013133	ENSORLP00000005155
ENSLOCP00000016984	ENSORLP00000024315
ENSLOCP00000015166	ENSORLP00000013031
ENSLOCP00000015166	ENSORLP00000007593
ENSLOCP00000019498	ENSORLP00000016550
ENSLOCP00000018183	ENSORLP00000018242
ENSLOCP00000018183	ENSORLP00000024213
ENSLOCP00000012703	ENSORLP00000010349
ENSLOCP00000012703	ENSORLP00000025006
ENSLOCP00000018901	ENSORLP00000018649
ENSLOCP00000015163	ENSORLP00000022971
ENSLOCP00000018533	ENSORLP00000014655
ENSLOCP00000019036	ENSORLP00000019877
ENSLOCP00000006308	ENSORLP00000000042
ENSLOCP00000002866	ENSORLP00000020165
ENSLOCP00000004541	ENSORLP00000009389
ENSLOCP00000005495	ENSORLP00000006851
ENSLOCP00000005061	ENSORLP00000023613
ENSLOCP00000005061	ENSORLP00000017330
ENSLOCP00000008900	ENSORLP00000004435
ENSLOCP00000008900	ENSORLP00000006024
ENSLOCP00000003197	ENSORLP00000019373
ENSLOCP00000020412	ENSORLP00000007317
ENSLOCP00000020412	ENSORLP00000021742
ENSLOCP00000011468	ENSORLP00000004010
ENSLOCP00000005146	ENSORLP00000018368
ENSLOCP00000018326	ENSORLP00000008640
ENSLOCP00000018326	ENSORLP00000011466
ENSLOCP00000019136	ENSORLP00000002348
ENSLOCP00000011723	ENSORLP00000025528
ENSLOCP00000011723	ENSORLP00000008521
ENSLOCP00000015960	ENSORLP00000004313
ENSLOCP00000015960	ENSORLP00000006312
ENSLOCP00000018356	ENSORLP00000013248
ENSLOCP00000001102	ENSORLP00000022540
ENSLOCP00000011666	ENSORLP00000013537
ENSLOCP00000002215	ENSORLP00000003574
ENSLOCP00000011773	ENSORLP00000013342
ENSLOCP00000018375	ENSORLP00000008858
ENSLOCP00000019614	ENSORLP00000015422
ENSLOCP00000007471	ENSORLP00000009796
ENSLOCP00000011665	ENSORLP00000017170
ENSLOCP00000002449	ENSORLP00000019645
ENSLOCP00000010074	ENSORLP00000018767
ENSLOCP00000008520	ENSORLP00000007568
ENSLOCP00000006214	ENSORLP00000020642
ENSLOCP00000006214	ENSORLP00000016540
ENSLOCP00000009307	ENSORLP00000008711
ENSLOCP00000008547	ENSORLP00000015204
ENSLOCP00000012820	ENSORLP00000006779
ENSLOCP00000004869	ENSORLP00000010730
ENSLOCP00000013311	ENSORLP00000013632
ENSLOCP00000019031	ENSORLP00000024563
ENSLOCP00000019031	ENSORLP00000020397
ENSLOCP00000017806	ENSORLP00000001640
ENSLOCP00000017806	ENSORLP00000016745
ENSLOCP00000019282	ENSORLP00000011776
ENSLOCP00000013206	ENSORLP00000021180
ENSLOCP00000020592	ENSORLP00000019687
ENSLOCP00000015167	ENSORLP00000008198
ENSLOCP00000009287	ENSORLP00000024514
ENSLOCP00000009287	ENSORLP00000010808
ENSLOCP00000004908	ENSORLP00000005259
ENSLOCP00000007803	ENSORLP00000009999
ENSLOCP00000016544	ENSORLP00000015475
ENSLOCP00000016544	ENSORLP00000021341
ENSLOCP00000014453	ENSORLP00000006270
ENSLOCP00000014466	ENSORLP00000009636
ENSLOCP00000021904	ENSORLP00000023124
ENSLOCP00000021620	ENSORLP00000023558
ENSLOCP00000004488	ENSORLP00000025443
ENSLOCP00000020024	ENSORLP00000013341
ENSLOCP00000020859	ENSORLP00000012100
ENSLOCP00000007832	ENSORLP00000016714
ENSLOCP00000000434	ENSORLP00000002885
ENSLOCP00000012948	ENSORLP00000003525
ENSLOCP00000020428	ENSORLP00000011383
ENSLOCP00000017728	ENSORLP00000008509
ENSLOCP00000010194	ENSORLP00000023191
ENSLOCP00000010194	ENSORLP00000017708
ENSLOCP00000003413	ENSORLP00000017487
ENSLOCP00000001695	ENSORLP00000025005
ENSLOCP00000001695	ENSORLP00000006416
ENSLOCP00000007926	ENSORLP00000017419
ENSLOCP00000010024	ENSORLP00000004194
ENSLOCP00000004964	ENSORLP00000009123
ENSLOCP00000012287	ENSORLP00000009726
ENSLOCP00000013672	ENSORLP00000015246
ENSLOCP00000010787	ENSORLP00000022486
ENSLOCP00000004724	ENSORLP00000018895
ENSLOCP00000003898	ENSORLP00000000904
ENSLOCP00000003898	ENSORLP00000006640
ENSLOCP00000010927	ENSORLP00000008687
ENSLOCP00000005707	ENSORLP00000008316
ENSLOCP00000005707	ENSORLP00000011054
ENSLOCP00000007270	ENSORLP00000008345
ENSLOCP00000014363	ENSORLP00000007031
ENSLOCP00000001138	ENSORLP00000025379
ENSLOCP00000002985	ENSORLP00000005291
ENSLOCP00000017723	ENSORLP00000003644
ENSLOCP00000003444	ENSORLP00000016345
ENSLOCP00000011930	ENSORLP00000017890
ENSLOCP00000009598	ENSORLP00000018207
ENSLOCP00000007261	ENSORLP00000013204
ENSLOCP00000004135	ENSORLP00000008267
ENSLOCP00000013207	ENSORLP00000019978
ENSLOCP00000012976	ENSORLP00000007499
ENSLOCP00000006812	ENSORLP00000024083
ENSLOCP00000009757	ENSORLP00000025071
ENSLOCP00000008070	ENSORLP00000021203
ENSLOCP00000014590	ENSORLP00000025329
ENSLOCP00000017296	ENSORLP00000011897
ENSLOCP00000002959	ENSORLP00000007437
ENSLOCP00000012293	ENSORLP00000019777
ENSLOCP00000008921	ENSORLP00000020531
ENSLOCP00000008921	ENSORLP00000000751
ENSLOCP00000004566	ENSORLP00000019043
ENSLOCP00000013027	ENSORLP00000001630
ENSLOCP00000019246	ENSORLP00000003610
ENSLOCP00000020020	ENSORLP00000023096
ENSLOCP00000011815	ENSORLP00000002288
ENSLOCP00000018621	ENSORLP00000021942
ENSLOCP00000022330	ENSORLP00000011830
ENSLOCP00000014743	ENSORLP00000011138
ENSLOCP00000019986	ENSORLP00000013175
ENSLOCP00000019986	ENSORLP00000005580
ENSLOCP00000004722	ENSORLP00000011041
ENSLOCP00000004722	ENSORLP00000002879
ENSLOCP00000014809	ENSORLP00000007908
ENSLOCP00000017744	ENSORLP00000010661
ENSLOCP00000017744	ENSORLP00000018765
ENSLOCP00000009907	ENSORLP00000019482
ENSLOCP00000002141	ENSORLP00000012616
ENSLOCP00000018547	ENSORLP00000014809
ENSLOCP00000015111	ENSORLP00000008700
ENSLOCP00000012558	ENSORLP00000001191
ENSLOCP00000015214	ENSORLP00000020965
ENSLOCP00000017714	ENSORLP00000011113
ENSLOCP00000003111	ENSORLP00000003540
ENSLOCP00000003111	ENSORLP00000009262
ENSLOCP00000019071	ENSORLP00000013573
ENSLOCP00000005966	ENSORLP00000009593
ENSLOCP00000009450	ENSORLP00000000313
ENSLOCP00000017819	ENSORLP00000007695
ENSLOCP00000009396	ENSORLP00000012615
ENSLOCP00000003000	ENSORLP00000013887
ENSLOCP00000010744	ENSORLP00000014371
ENSLOCP00000005744	ENSORLP00000017185
ENSLOCP00000018273	ENSORLP00000009307
ENSLOCP00000018527	ENSORLP00000014562
ENSLOCP00000008221	ENSORLP00000005984
ENSLOCP00000011415	ENSORLP00000012849
ENSLOCP00000019579	ENSORLP00000015667
ENSLOCP00000011235	ENSORLP00000009272
ENSLOCP00000009153	ENSORLP00000007402
ENSLOCP00000015030	ENSORLP00000019746
ENSLOCP00000019222	ENSORLP00000003067
ENSLOCP00000005304	ENSORLP00000016017
ENSLOCP00000005304	ENSORLP00000011761
ENSLOCP00000012990	ENSORLP00000024830
ENSLOCP00000008430	ENSORLP00000018198
ENSLOCP00000001418	ENSORLP00000004308
ENSLOCP00000008449	ENSORLP00000002541
ENSLOCP00000006386	ENSORLP00000024707
ENSLOCP00000006552	ENSORLP00000008626
ENSLOCP00000004758	ENSORLP00000006206
ENSLOCP00000002795	ENSORLP00000012478
ENSLOCP00000006989	ENSORLP00000016788
ENSLOCP00000001720	ENSORLP00000009945
ENSLOCP00000001720	ENSORLP00000006947
ENSLOCP00000012908	ENSORLP00000003364
ENSLOCP00000019998	ENSORLP00000020749
ENSLOCP00000001526	ENSORLP00000014540
ENSLOCP00000001539	ENSORLP00000004335
ENSLOCP00000017742	ENSORLP00000021057
ENSLOCP00000017742	ENSORLP00000001533
ENSLOCP00000007719	ENSORLP00000017913
ENSLOCP00000011559	ENSORLP00000020779
ENSLOCP00000000905	ENSORLP00000025168
ENSLOCP00000009159	ENSORLP00000000413
ENSLOCP00000016752	ENSORLP00000010364
ENSLOCP00000017033	ENSORLP00000010329
ENSLOCP00000014189	ENSORLP00000017698
ENSLOCP00000012706	ENSORLP00000023787
ENSLOCP00000018401	ENSORLP00000014313
ENSLOCP00000020578	ENSORLP00000022229
ENSLOCP00000012140	ENSORLP00000003831
ENSLOCP00000012140	ENSORLP00000015618
ENSLOCP00000009819	ENSORLP00000025064
ENSLOCP00000021207	ENSORLP00000018596
ENSLOCP00000009711	ENSORLP00000021486
ENSLOCP00000011771	ENSORLP00000011770
ENSLOCP00000013077	ENSORLP00000007318
ENSLOCP00000004508	ENSORLP00000019018
ENSLOCP00000013069	ENSORLP00000001567
ENSLOCP00000018070	ENSORLP00000024959
ENSLOCP00000019832	ENSORLP00000010831
ENSLOCP00000009838	ENSORLP00000004996
ENSLOCP00000013341	ENSORLP00000021831
ENSLOCP00000001575	ENSORLP00000015289
ENSLOCP00000004010	ENSORLP00000000522
ENSLOCP00000019355	ENSORLP00000008189
ENSLOCP00000006607	ENSORLP00000011743
ENSLOCP00000014941	ENSORLP00000019871
ENSLOCP00000018086	ENSORLP00000017722
ENSLOCP00000012302	ENSORLP00000016884
ENSLOCP00000012302	ENSORLP00000003890
ENSLOCP00000019627	ENSORLP00000013110
ENSLOCP00000017157	ENSORLP00000003759
ENSLOCP00000019443	ENSORLP00000001292
ENSLOCP00000014617	ENSORLP00000011353
ENSLOCP00000000952	ENSORLP00000002606
ENSLOCP00000017977	ENSORLP00000017952
ENSLOCP00000013123	ENSORLP00000006858
ENSLOCP00000002971	ENSORLP00000012194
ENSLOCP00000013438	ENSORLP00000013809
ENSLOCP00000013808	ENSORLP00000015113
ENSLOCP00000017026	ENSORLP00000008885
ENSLOCP00000017026	ENSORLP00000000008
ENSLOCP00000009222	ENSORLP00000006721
ENSLOCP00000007886	ENSORLP00000013199
ENSLOCP00000007886	ENSORLP00000013004
ENSLOCP00000014078	ENSORLP00000025772
ENSLOCP00000003110	ENSORLP00000010449
ENSLOCP00000012819	ENSORLP00000001971
ENSLOCP00000016335	ENSORLP00000004392
ENSLOCP00000005420	ENSORLP00000016868
ENSLOCP00000013053	ENSORLP00000002405
ENSLOCP00000008462	ENSORLP00000007714
ENSLOCP00000003587	ENSORLP00000003967
ENSLOCP00000019971	ENSORLP00000021777
ENSLOCP00000005132	ENSORLP00000010913
ENSLOCP00000005132	ENSORLP00000004065
ENSLOCP00000000129	ENSORLP00000008475
ENSLOCP00000007165	ENSORLP00000006557
ENSLOCP00000010403	ENSORLP00000016263
ENSLOCP00000005492	ENSORLP00000011762
ENSLOCP00000003143	ENSORLP00000019496
ENSLOCP00000017530	ENSORLP00000002835
ENSLOCP00000017530	ENSORLP00000001851
ENSLOCP00000005502	ENSORLP00000010340
ENSLOCP00000007887	ENSORLP00000003990
ENSLOCP00000002180	ENSORLP00000022096
ENSLOCP00000000826	ENSORLP00000021653
ENSLOCP00000018227	ENSORLP00000009467
ENSLOCP00000018983	ENSORLP00000006021
ENSLOCP00000019366	ENSORLP00000025490
ENSLOCP00000010206	ENSORLP00000022856
ENSLOCP00000014458	ENSORLP00000016187
ENSLOCP00000011050	ENSORLP00000000045
ENSLOCP00000011050	ENSORLP00000009717
ENSLOCP00000018762	ENSORLP00000001010
ENSLOCP00000005165	ENSORLP00000019854
ENSLOCP00000010451	ENSORLP00000016432
ENSLOCP00000002062	ENSORLP00000018830
ENSLOCP00000005657	ENSORLP00000014611
ENSLOCP00000001751	ENSORLP00000022208
ENSLOCP00000001751	ENSORLP00000017427
ENSLOCP00000021334	ENSORLP00000022131
ENSLOCP00000006771	ENSORLP00000018644
ENSLOCP00000013623	ENSORLP00000010470
ENSLOCP00000005307	ENSORLP00000011590
ENSLOCP00000005307	ENSORLP00000017376
ENSLOCP00000007240	ENSORLP00000021850
ENSLOCP00000005491	ENSORLP00000019268
ENSLOCP00000015756	ENSORLP00000000074
ENSLOCP00000015756	ENSORLP00000009952
ENSLOCP00000018367	ENSORLP00000002261
ENSLOCP00000020507	ENSORLP00000016846
ENSLOCP00000014486	ENSORLP00000009622
ENSLOCP00000016551	ENSORLP00000015478
ENSLOCP00000003053	ENSORLP00000025743
ENSLOCP00000018689	ENSORLP00000002280
ENSLOCP00000018689	ENSORLP00000002470
ENSLOCP00000011299	ENSORLP00000025042
ENSLOCP00000005062	ENSORLP00000011778
ENSLOCP00000004745	ENSORLP00000010103
ENSLOCP00000007478	ENSORLP00000007802
ENSLOCP00000020015	ENSORLP00000020639
ENSLOCP00000015506	ENSORLP00000004743
ENSLOCP00000007755	ENSORLP00000013194
ENSLOCP00000008105	ENSORLP00000020591
ENSLOCP00000008105	ENSORLP00000015223
ENSLOCP00000012129	ENSORLP00000004400
ENSLOCP00000009714	ENSORLP00000004659
ENSLOCP00000001481	ENSORLP00000003125
ENSLOCP00000013922	ENSORLP00000006538
ENSLOCP00000004786	ENSORLP00000016557
ENSLOCP00000001794	ENSORLP00000016197
ENSLOCP00000018487	ENSORLP00000013041
ENSLOCP00000020023	ENSORLP00000020579
ENSLOCP00000012534	ENSORLP00000000767
ENSLOCP00000020704	ENSORLP00000012738
ENSLOCP00000018889	ENSORLP00000011036
ENSLOCP00000014646	ENSORLP00000015123
ENSLOCP00000003643	ENSORLP00000001540
ENSLOCP00000014965	ENSORLP00000019853
ENSLOCP00000019623	ENSORLP00000013152
ENSLOCP00000012262	ENSORLP00000003843
ENSLOCP00000003577	ENSORLP00000008406
ENSLOCP00000003577	ENSORLP00000001572
ENSLOCP00000014874	ENSORLP00000013407
ENSLOCP00000009670	ENSORLP00000011624
ENSLOCP00000004300	ENSORLP00000024677
ENSLOCP00000000627	ENSORLP00000022708
ENSLOCP00000006023	ENSORLP00000000083
ENSLOCP00000019855	ENSORLP00000012412
ENSLOCP00000005897	ENSORLP00000009667
ENSLOCP00000001909	ENSORLP00000009993
ENSLOCP00000010432	ENSORLP00000014264
ENSLOCP00000021088	ENSORLP00000002332
ENSLOCP00000021088	ENSORLP00000021276
ENSLOCP00000021910	ENSORLP00000010464
ENSLOCP00000014390	ENSORLP00000016127
ENSLOCP00000018798	ENSORLP00000001028
ENSLOCP00000008791	ENSORLP00000000790
ENSLOCP00000019231	ENSORLP00000003117
ENSLOCP00000003331	ENSORLP00000011023
ENSLOCP00000000345	ENSORLP00000012518
ENSLOCP00000004982	ENSORLP00000007975
ENSLOCP00000021901	ENSORLP00000022496
ENSLOCP00000011678	ENSORLP00000013545
ENSLOCP00000020245	ENSORLP00000015094
ENSLOCP00000020295	ENSORLP00000003712
ENSLOCP00000013918	ENSORLP00000006875
ENSLOCP00000017077	ENSORLP00000022992
ENSLOCP00000005770	ENSORLP00000011754
ENSLOCP00000013837	ENSORLP00000007396
ENSLOCP00000013837	ENSORLP00000000598
ENSLOCP00000000854	ENSORLP00000002551
ENSLOCP00000021222	ENSORLP00000022798
ENSLOCP00000018007	ENSORLP00000008366
ENSLOCP00000012878	ENSORLP00000021883
ENSLOCP00000012890	ENSORLP00000021887
ENSLOCP00000012890	ENSORLP00000020667
ENSLOCP00000008841	ENSORLP00000017538
ENSLOCP00000022353	ENSORLP00000000738
ENSLOCP00000002206	ENSORLP00000024397
ENSLOCP00000010760	ENSORLP00000003961
ENSLOCP00000014709	ENSORLP00000002898
ENSLOCP00000013002	ENSORLP00000011693
ENSLOCP00000003599	ENSORLP00000006433
ENSLOCP00000000497	ENSORLP00000020234
ENSLOCP00000005278	ENSORLP00000020891
ENSLOCP00000005278	ENSORLP00000017844
ENSLOCP00000008274	ENSORLP00000008183
ENSLOCP00000001480	ENSORLP00000016625
ENSLOCP00000004275	ENSORLP00000008219
ENSLOCP00000019974	ENSORLP00000020792
ENSLOCP00000003448	ENSORLP00000018249
ENSLOCP00000003448	ENSORLP00000011987
ENSLOCP00000015492	ENSORLP00000004757
ENSLOCP00000010298	ENSORLP00000021147
ENSLOCP00000010396	ENSORLP00000013824
ENSLOCP00000007403	ENSORLP00000004536
ENSLOCP00000004680	ENSORLP00000009901
ENSLOCP00000004680	ENSORLP00000010189
ENSLOCP00000011236	ENSORLP00000005436
ENSLOCP00000018783	ENSORLP00000001427
ENSLOCP00000001055	ENSORLP00000016290
ENSLOCP00000003650	ENSORLP00000018201
ENSLOCP00000004639	ENSORLP00000024806
ENSLOCP00000017568	ENSORLP00000016328
ENSLOCP00000002132	ENSORLP00000022107
ENSLOCP00000006634	ENSORLP00000011763
ENSLOCP00000007411	ENSORLP00000023015
ENSLOCP00000005117	ENSORLP00000010186
ENSLOCP00000008883	ENSORLP00000000649
ENSLOCP00000015567	ENSORLP00000006924
ENSLOCP00000012579	ENSORLP00000001216
ENSLOCP00000019225	ENSORLP00000000676
ENSLOCP00000019225	ENSORLP00000003099
ENSLOCP00000019073	ENSORLP00000007304
ENSLOCP00000007848	ENSORLP00000020884
ENSLOCP00000000705	ENSORLP00000013121
ENSLOCP00000000705	ENSORLP00000020071
ENSLOCP00000003827	ENSORLP00000005567
ENSLOCP00000012806	ENSORLP00000024368
ENSLOCP00000008393	ENSORLP00000022433
ENSLOCP00000007479	ENSORLP00000023461
ENSLOCP00000016181	ENSORLP00000013964
ENSLOCP00000016181	ENSORLP00000009231
ENSLOCP00000001513	ENSORLP00000005043
ENSLOCP00000001513	ENSORLP00000005867
ENSLOCP00000007933	ENSORLP00000007693
ENSLOCP00000018710	ENSORLP00000012065
ENSLOCP00000009846	ENSORLP00000008404
ENSLOCP00000004493	ENSORLP00000009723
ENSLOCP00000006816	ENSORLP00000020854
ENSLOCP00000011256	ENSORLP00000003029
ENSLOCP00000010833	ENSORLP00000015198
ENSLOCP00000014685	ENSORLP00000008884
ENSLOCP00000017223	ENSORLP00000002331
ENSLOCP00000005764	ENSORLP00000006252
ENSLOCP00000000026	ENSORLP00000004792
ENSLOCP00000001439	ENSORLP00000004857
ENSLOCP00000014944	ENSORLP00000008802
ENSLOCP00000018359	ENSORLP00000013234
ENSLOCP00000015529	ENSORLP00000009167
ENSLOCP00000015529	ENSORLP00000014470
ENSLOCP00000011522	ENSORLP00000002045
ENSLOCP00000001685	ENSORLP00000015147
ENSLOCP00000002767	ENSORLP00000024165
ENSLOCP00000000936	ENSORLP00000007572
ENSLOCP00000005589	ENSORLP00000007021
ENSLOCP00000012439	ENSORLP00000015412
ENSLOCP00000014927	ENSORLP00000000771
ENSLOCP00000002824	ENSORLP00000019071
ENSLOCP00000016948	ENSORLP00000014829
ENSLOCP00000015618	ENSORLP00000000340
ENSLOCP00000019400	ENSORLP00000020873
ENSLOCP00000019400	ENSORLP00000005160
ENSLOCP00000016036	ENSORLP00000003373
ENSLOCP00000016036	ENSORLP00000013722
ENSLOCP00000012722	ENSORLP00000023777
ENSLOCP00000010402	ENSORLP00000006489
ENSLOCP00000007311	ENSORLP00000005352
ENSLOCP00000014968	ENSORLP00000014117
ENSLOCP00000018768	ENSORLP00000020395
ENSLOCP00000018768	ENSORLP00000009101
ENSLOCP00000014682	ENSORLP00000007628
ENSLOCP00000004652	ENSORLP00000008514
ENSLOCP00000004689	ENSORLP00000001873
ENSLOCP00000011664	ENSORLP00000015177
ENSLOCP00000011664	ENSORLP00000021726
ENSLOCP00000002033	ENSORLP00000001610
ENSLOCP00000004675	ENSORLP00000012225
ENSLOCP00000004698	ENSORLP00000000458
ENSLOCP00000019733	ENSORLP00000020106
ENSLOCP00000009516	ENSORLP00000005027
ENSLOCP00000008004	ENSORLP00000013038
ENSLOCP00000007843	ENSORLP00000002613
ENSLOCP00000003484	ENSORLP00000015854
ENSLOCP00000008187	ENSORLP00000016447
ENSLOCP00000007673	ENSORLP00000004701
ENSLOCP00000001761	ENSORLP00000014350
ENSLOCP00000013704	ENSORLP00000014289
ENSLOCP00000006906	ENSORLP00000010745
ENSLOCP00000009732	ENSORLP00000021470
ENSLOCP00000020119	ENSORLP00000020357
ENSLOCP00000013138	ENSORLP00000019914
ENSLOCP00000002524	ENSORLP00000000856
ENSLOCP00000004941	ENSORLP00000011104
ENSLOCP00000005592	ENSORLP00000013868
ENSLOCP00000021197	ENSORLP00000017542
ENSLOCP00000020619	ENSORLP00000003174
ENSLOCP00000004847	ENSORLP00000009326
ENSLOCP00000009498	ENSORLP00000011522
ENSLOCP00000002996	ENSORLP00000020139
ENSLOCP00000005953	ENSORLP00000007378
ENSLOCP00000006462	ENSORLP00000020999
ENSLOCP00000006910	ENSORLP00000022301
ENSLOCP00000004423	ENSORLP00000005476
ENSLOCP00000010198	ENSORLP00000020330
ENSLOCP00000002343	ENSORLP00000009173
ENSLOCP00000007801	ENSORLP00000004123
ENSLOCP00000022246	ENSORLP00000008963
ENSLOCP00000011499	ENSORLP00000009398
ENSLOCP00000002515	ENSORLP00000010731
ENSLOCP00000010821	ENSORLP00000011617
ENSLOCP00000015271	ENSORLP00000014847
ENSLOCP00000004223	ENSORLP00000021279
ENSLOCP00000004673	ENSORLP00000009162
ENSLOCP00000004673	ENSORLP00000022889
ENSLOCP00000001376	ENSORLP00000001758
ENSLOCP00000001376	ENSORLP00000001233
ENSLOCP00000016638	ENSORLP00000009883
ENSLOCP00000011257	ENSORLP00000005353
ENSLOCP00000021340	ENSORLP00000022038
ENSLOCP00000008690	ENSORLP00000016107
ENSLOCP00000019640	ENSORLP00000013619
ENSLOCP00000009740	ENSORLP00000023236
ENSLOCP00000004062	ENSORLP00000011772
ENSLOCP00000016254	ENSORLP00000024890
ENSLOCP00000018767	ENSORLP00000001324
ENSLOCP00000006961	ENSORLP00000006584
ENSLOCP00000013708	ENSORLP00000022361
ENSLOCP00000010788	ENSORLP00000009532
ENSLOCP00000015139	ENSORLP00000017378
ENSLOCP00000018993	ENSORLP00000020232
ENSLOCP00000011531	ENSORLP00000021461
ENSLOCP00000009773	ENSORLP00000020770
ENSLOCP00000007891	ENSORLP00000021155
ENSLOCP00000007891	ENSORLP00000001583
ENSLOCP00000010267	ENSORLP00000004124
ENSLOCP00000001991	ENSORLP00000006939
ENSLOCP00000016326	ENSORLP00000008136
ENSLOCP00000017936	ENSORLP00000010284
ENSLOCP00000017936	ENSORLP00000011055
ENSLOCP00000002876	ENSORLP00000013591
ENSLOCP00000016150	ENSORLP00000000600
ENSLOCP00000016642	ENSORLP00000000969
ENSLOCP00000019459	ENSORLP00000005195
ENSLOCP00000014502	ENSORLP00000011506
ENSLOCP00000019600	ENSORLP00000019605
ENSLOCP00000002606	ENSORLP00000013402
ENSLOCP00000007197	ENSORLP00000018367
ENSLOCP00000020398	ENSORLP00000007233
ENSLOCP00000003686	ENSORLP00000025645
ENSLOCP00000007012	ENSORLP00000019356
ENSLOCP00000007195	ENSORLP00000009734
ENSLOCP00000002960	ENSORLP00000019924
ENSLOCP00000017397	ENSORLP00000022355
ENSLOCP00000019918	ENSORLP00000000392
ENSLOCP00000019918	ENSORLP00000003060
ENSLOCP00000017605	ENSORLP00000010727
ENSLOCP00000001849	ENSORLP00000010049
ENSLOCP00000010068	ENSORLP00000010183
ENSLOCP00000018420	ENSORLP00000003715
ENSLOCP00000017196	ENSORLP00000005597
ENSLOCP00000015631	ENSORLP00000013685
ENSLOCP00000020336	ENSORLP00000011559
ENSLOCP00000017289	ENSORLP00000002483
ENSLOCP00000007535	ENSORLP00000021059
ENSLOCP00000015142	ENSORLP00000012244
ENSLOCP00000018742	ENSORLP00000001134
ENSLOCP00000009050	ENSORLP00000000586
ENSLOCP00000015396	ENSORLP00000017990
ENSLOCP00000015396	ENSORLP00000005108
ENSLOCP00000015678	ENSORLP00000008274
ENSLOCP00000015678	ENSORLP00000004362
ENSLOCP00000006159	ENSORLP00000023068
ENSLOCP00000006159	ENSORLP00000010959
ENSLOCP00000013457	ENSORLP00000000321
ENSLOCP00000011701	ENSORLP00000006778
ENSLOCP00000009685	ENSORLP00000021510
ENSLOCP00000001429	ENSORLP00000003058
ENSLOCP00000019450	ENSORLP00000019108
ENSLOCP00000018664	ENSORLP00000019292
ENSLOCP00000005312	ENSORLP00000015471
ENSLOCP00000005312	ENSORLP00000012283
ENSLOCP00000011689	ENSORLP00000015248
ENSLOCP00000009365	ENSORLP00000025663
ENSLOCP00000021043	ENSORLP00000000095
ENSLOCP00000001851	ENSORLP00000006637
ENSLOCP00000001851	ENSORLP00000021990
ENSLOCP00000000350	ENSORLP00000007427
ENSLOCP00000020122	ENSORLP00000020350
ENSLOCP00000018702	ENSORLP00000002326
ENSLOCP00000007667	ENSORLP00000013414
ENSLOCP00000004246	ENSORLP00000018808
ENSLOCP00000007288	ENSORLP00000005807
ENSLOCP00000009894	ENSORLP00000005965
ENSLOCP00000006977	ENSORLP00000021050
ENSLOCP00000014410	ENSORLP00000007238
ENSLOCP00000009297	ENSORLP00000012223
ENSLOCP00000005937	ENSORLP00000008777
ENSLOCP00000004528	ENSORLP00000008421
ENSLOCP00000012478	ENSORLP00000005718
ENSLOCP00000006559	ENSORLP00000006732
ENSLOCP00000011739	ENSORLP00000008470
ENSLOCP00000000030	ENSORLP00000025263
ENSLOCP00000000030	ENSORLP00000004583
ENSLOCP00000017258	ENSORLP00000008396
ENSLOCP00000017258	ENSORLP00000002418
ENSLOCP00000015223	ENSORLP00000007493
ENSLOCP00000018852	ENSORLP00000019355
ENSLOCP00000002689	ENSORLP00000008083
ENSLOCP00000014733	ENSORLP00000008344
ENSLOCP00000011238	ENSORLP00000022122
ENSLOCP00000020279	ENSORLP00000015067
ENSLOCP00000011676	ENSORLP00000006841
ENSLOCP00000007102	ENSORLP00000006505
ENSLOCP00000007102	ENSORLP00000008924
ENSLOCP00000018472	ENSORLP00000017688
ENSLOCP00000015164	ENSORLP00000006095
ENSLOCP00000021950	ENSORLP00000013174
ENSLOCP00000010594	ENSORLP00000003119
ENSLOCP00000007229	ENSORLP00000005746
ENSLOCP00000003412	ENSORLP00000010721
ENSLOCP00000003412	ENSORLP00000014578
ENSLOCP00000016068	ENSORLP00000017304
ENSLOCP00000016068	ENSORLP00000009425
ENSLOCP00000016976	ENSORLP00000024319
ENSLOCP00000002145	ENSORLP00000017125
ENSLOCP00000001957	ENSORLP00000023671
ENSLOCP00000020071	ENSORLP00000015211
ENSLOCP00000006901	ENSORLP00000019398
ENSLOCP00000004743	ENSORLP00000025676
ENSLOCP00000022019	ENSORLP00000025725
ENSLOCP00000010802	ENSORLP00000022493
ENSLOCP00000010802	ENSORLP00000005111
ENSLOCP00000011873	ENSORLP00000008779
ENSLOCP00000007574	ENSORLP00000021065
ENSLOCP00000007574	ENSORLP00000017874
ENSLOCP00000017581	ENSORLP00000016372
ENSLOCP00000008284	ENSORLP00000012147
ENSLOCP00000019451	ENSORLP00000023037
ENSLOCP00000000951	ENSORLP00000011094
ENSLOCP00000017808	ENSORLP00000013361
ENSLOCP00000005835	ENSORLP00000000982
ENSLOCP00000020086	ENSORLP00000015440
ENSLOCP00000011944	ENSORLP00000010365
ENSLOCP00000011944	ENSORLP00000008926
ENSLOCP00000020881	ENSORLP00000018386
ENSLOCP00000011974	ENSORLP00000008781
ENSLOCP00000011974	ENSORLP00000010456
ENSLOCP00000004049	ENSORLP00000012791
ENSLOCP00000009317	ENSORLP00000003723
ENSLOCP00000015168	ENSORLP00000002991
ENSLOCP00000008299	ENSORLP00000008659
ENSLOCP00000008299	ENSORLP00000023758
ENSLOCP00000012103	ENSORLP00000024292
ENSLOCP00000012103	ENSORLP00000020354
ENSLOCP00000021356	ENSORLP00000021336
ENSLOCP00000003325	ENSORLP00000016242
ENSLOCP00000006205	ENSORLP00000022874
ENSLOCP00000008512	ENSORLP00000007366
ENSLOCP00000003447	ENSORLP00000019150
ENSLOCP00000009811	ENSORLP00000020736
ENSLOCP00000007330	ENSORLP00000022231
ENSLOCP00000007330	ENSORLP00000015903
ENSLOCP00000005766	ENSORLP00000000940
ENSLOCP00000020078	ENSORLP00000015325
ENSLOCP00000020565	ENSORLP00000014125
ENSLOCP00000020636	ENSORLP00000013764
ENSLOCP00000001383	ENSORLP00000014049
ENSLOCP00000001383	ENSORLP00000004843
ENSLOCP00000015270	ENSORLP00000004830
ENSLOCP00000012876	ENSORLP00000018247
ENSLOCP00000014942	ENSORLP00000025209
ENSLOCP00000004813	ENSORLP00000017249
ENSLOCP00000004813	ENSORLP00000023008
ENSLOCP00000005023	ENSORLP00000010258
ENSLOCP00000018801	ENSORLP00000001052
ENSLOCP00000021097	ENSORLP00000021062
ENSLOCP00000017017	ENSORLP00000003710
ENSLOCP00000009061	ENSORLP00000006263
ENSLOCP00000001924	ENSORLP00000014114
ENSLOCP00000020253	ENSORLP00000014951
ENSLOCP00000013056	ENSORLP00000020815
ENSLOCP00000008639	ENSORLP00000003416
ENSLOCP00000001341	ENSORLP00000007857
ENSLOCP00000012993	ENSORLP00000020203
ENSLOCP00000019060	ENSORLP00000003275
ENSLOCP00000013725	ENSORLP00000020171
ENSLOCP00000013725	ENSORLP00000008093
ENSLOCP00000018040	ENSORLP00000017828
ENSLOCP00000016838	ENSORLP00000001536
ENSLOCP00000011173	ENSORLP00000009165
ENSLOCP00000007929	ENSORLP00000006728
ENSLOCP00000017094	ENSORLP00000002349
ENSLOCP00000005091	ENSORLP00000019553
ENSLOCP00000005091	ENSORLP00000017528
ENSLOCP00000008469	ENSORLP00000007206
ENSLOCP00000016665	ENSORLP00000011479
ENSLOCP00000011861	ENSORLP00000007341
ENSLOCP00000020351	ENSORLP00000020904
ENSLOCP00000013350	ENSORLP00000025607
ENSLOCP00000020375	ENSORLP00000004167
ENSLOCP00000015956	ENSORLP00000020118
ENSLOCP00000019457	ENSORLP00000001339
ENSLOCP00000012838	ENSORLP00000000160
ENSLOCP00000019960	ENSORLP00000025091
ENSLOCP00000021035	ENSORLP00000012747
ENSLOCP00000016824	ENSORLP00000025244
ENSLOCP00000019672	ENSORLP00000015103
ENSLOCP00000009952	ENSORLP00000013954
ENSLOCP00000017178	ENSORLP00000024533
ENSLOCP00000013694	ENSORLP00000012904
ENSLOCP00000013694	ENSORLP00000020740
ENSLOCP00000007342	ENSORLP00000006934
ENSLOCP00000014345	ENSORLP00000003134
ENSLOCP00000006700	ENSORLP00000012239
ENSLOCP00000017462	ENSORLP00000000201
ENSLOCP00000009703	ENSORLP00000002633
[truncated: 10,842 more rows]
