# Supplementary material for: Reconstruction of proto-vertebrate, proto-cyclostome and proto-gnathostome genomes provides new insights into early vertebrate evolution
Source: Nat Commun. 2021 Jul 23;12:4489. doi: 10.1038/s41467-021-24573-z (PMC8302630; doi:10.1038/s41467-021-24573-z)
Supplement: Supplementary file 4 — Supplementary Data 1 [file 41467_2021_24573_MOESM4_ESM.zip › SuppData1/orthologs/LEPOC-PETMA.txt]

ENSLOCP00000000001	PMZ_0041611-RA
ENSLOCP00000000002	PMZ_0002183-RA
ENSLOCP00000000002	PMZ_0048581-RA
ENSLOCP00000000004	PMZ_0014813-RA
ENSLOCP00000000005	PMZ_0030478-RA
ENSLOCP00000000005	PMZ_0036241-RA
ENSLOCP00000000006	PMZ_0033736-RA
ENSLOCP00000000007	PMZ_0041919-RA
ENSLOCP00000000011	PMZ_0017846-RA
ENSLOCP00000000016	PMZ_0047029-RA
ENSLOCP00000000018	PMZ_0015669-RA
ENSLOCP00000000022	PMZ_0035255-RA
ENSLOCP00000000022	PMZ_0023448-RA
ENSLOCP00000000025	PMZ_0045991-RA
ENSLOCP00000000025	PMZ_0012071-RA
ENSLOCP00000000028	PMZ_0012038-RA
ENSLOCP00000000029	PMZ_0039104-RA
ENSLOCP00000000030	PMZ_0042447-RA
ENSLOCP00000000030	PMZ_0041904-RA
ENSLOCP00000000038	PMZ_0042446-RA
ENSLOCP00000000044	PMZ_0035542-RA
ENSLOCP00000000046	PMZ_0005684-RA
ENSLOCP00000000046	PMZ_0033529-RA
ENSLOCP00000000050	PMZ_0044230-RA
ENSLOCP00000000051	PMZ_0042444-RA
ENSLOCP00000000051	PMZ_0046928-RA
ENSLOCP00000000060	PMZ_0042883-RA
ENSLOCP00000000061	PMZ_0021764-RA
ENSLOCP00000000066	PMZ_0047034-RA
ENSLOCP00000000066	PMZ_0048711-RA
ENSLOCP00000000070	PMZ_0046347-RA
ENSLOCP00000000070	PMZ_0047282-RA
ENSLOCP00000000082	PMZ_0024070-RA
ENSLOCP00000000083	PMZ_0047040-RA
ENSLOCP00000000086	PMZ_0010190-RA
ENSLOCP00000000087	PMZ_0033938-RA
ENSLOCP00000000089	PMZ_0032822-RA
ENSLOCP00000000100	PMZ_0030582-RA
ENSLOCP00000000103	PMZ_0007535-RA
ENSLOCP00000000104	PMZ_0009066-RA
ENSLOCP00000000104	PMZ_0009064-RA
ENSLOCP00000000108	PMZ_0005070-RA
ENSLOCP00000000111	PMZ_0002520-RA
ENSLOCP00000000111	PMZ_0039440-RA
ENSLOCP00000000113	PMZ_0046521-RA
ENSLOCP00000000113	PMZ_0005663-RA
ENSLOCP00000000116	PMZ_0048580-RA
ENSLOCP00000000116	PMZ_0048600-RA
ENSLOCP00000000129	PMZ_0027077-RA
ENSLOCP00000000138	PMZ_0037253-RA
ENSLOCP00000000145	PMZ_0023186-RA
ENSLOCP00000000145	PMZ_0041020-RA
ENSLOCP00000000147	PMZ_0006276-RA
ENSLOCP00000000148	PMZ_0013442-RA
ENSLOCP00000000158	PMZ_0037169-RA
ENSLOCP00000000162	PMZ_0032572-RA
ENSLOCP00000000162	PMZ_0048583-RA
ENSLOCP00000000167	PMZ_0005387-RA
ENSLOCP00000000173	PMZ_0012852-RA
ENSLOCP00000000179	PMZ_0030815-RA
ENSLOCP00000000179	PMZ_0043844-RA
ENSLOCP00000000184	PMZ_0046978-RA
ENSLOCP00000000185	PMZ_0042619-RA
ENSLOCP00000000187	PMZ_0048322-RA
ENSLOCP00000000187	PMZ_0048278-RA
ENSLOCP00000000198	PMZ_0037201-RA
ENSLOCP00000000198	PMZ_0040364-RA
ENSLOCP00000000208	PMZ_0043123-RA
ENSLOCP00000000208	PMZ_0042916-RA
ENSLOCP00000000210	PMZ_0030814-RA
ENSLOCP00000000213	PMZ_0027767-RA
ENSLOCP00000000213	PMZ_0029120-RA
ENSLOCP00000000221	PMZ_0001121-RA
ENSLOCP00000000221	PMZ_0019996-RA
ENSLOCP00000000226	PMZ_0029870-RA
ENSLOCP00000000226	PMZ_0023557-RA
ENSLOCP00000000231	PMZ_0013063-RA
ENSLOCP00000000233	PMZ_0043845-RA
ENSLOCP00000000233	PMZ_0030813-RA
ENSLOCP00000000236	PMZ_0037067-RA
ENSLOCP00000000250	PMZ_0001169-RA
ENSLOCP00000000250	PMZ_0038449-RA
ENSLOCP00000000256	PMZ_0036306-RA
ENSLOCP00000000256	PMZ_0038765-RA
ENSLOCP00000000260	PMZ_0036977-RA
ENSLOCP00000000263	PMZ_0041648-RA
ENSLOCP00000000265	PMZ_0044113-RA
ENSLOCP00000000273	PMZ_0003320-RA
ENSLOCP00000000273	PMZ_0004844-RA
ENSLOCP00000000275	PMZ_0032675-RA
ENSLOCP00000000275	PMZ_0047360-RA
ENSLOCP00000000276	PMZ_0040367-RA
ENSLOCP00000000276	PMZ_0048738-RA
ENSLOCP00000000277	PMZ_0032313-RA
ENSLOCP00000000278	PMZ_0049001-RA
ENSLOCP00000000281	PMZ_0046487-RA
ENSLOCP00000000281	PMZ_0036143-RA
ENSLOCP00000000283	PMZ_0045349-RA
ENSLOCP00000000291	PMZ_0043231-RA
ENSLOCP00000000291	PMZ_0009699-RA
ENSLOCP00000000294	PMZ_0037627-RA
ENSLOCP00000000300	PMZ_0043940-RA
ENSLOCP00000000304	PMZ_0018797-RA
ENSLOCP00000000308	PMZ_0030739-RA
ENSLOCP00000000312	PMZ_0029830-RA
ENSLOCP00000000323	PMZ_0048610-RA
ENSLOCP00000000324	PMZ_0027053-RA
ENSLOCP00000000328	PMZ_0040514-RA
ENSLOCP00000000328	PMZ_0040513-RA
ENSLOCP00000000330	PMZ_0032186-RA
ENSLOCP00000000343	PMZ_0040731-RA
ENSLOCP00000000347	PMZ_0047105-RA
ENSLOCP00000000347	PMZ_0036592-RA
ENSLOCP00000000350	PMZ_0041895-RA
ENSLOCP00000000350	PMZ_0040027-RA
ENSLOCP00000000358	PMZ_0044440-RA
ENSLOCP00000000362	PMZ_0017787-RA
ENSLOCP00000000362	PMZ_0034536-RA
ENSLOCP00000000380	PMZ_0044729-RA
ENSLOCP00000000394	PMZ_0044393-RA
ENSLOCP00000000395	PMZ_0022262-RA
ENSLOCP00000000402	PMZ_0047310-RA
ENSLOCP00000000404	PMZ_0034054-RA
ENSLOCP00000000407	PMZ_0047641-RA
ENSLOCP00000000417	PMZ_0034584-RA
ENSLOCP00000000417	PMZ_0000387-RA
ENSLOCP00000000418	PMZ_0030520-RA
ENSLOCP00000000418	PMZ_0045279-RA
ENSLOCP00000000423	PMZ_0010860-RA
ENSLOCP00000000424	PMZ_0038212-RA
ENSLOCP00000000428	PMZ_0042399-RA
ENSLOCP00000000428	PMZ_0038255-RA
ENSLOCP00000000434	PMZ_0044376-RA
ENSLOCP00000000434	PMZ_0010821-RA
ENSLOCP00000000436	PMZ_0027660-RA
ENSLOCP00000000440	PMZ_0032722-RA
ENSLOCP00000000447	PMZ_0034244-RA
ENSLOCP00000000447	PMZ_0000315-RA
ENSLOCP00000000454	PMZ_0005029-RA
ENSLOCP00000000454	PMZ_0008885-RA
ENSLOCP00000000456	PMZ_0015314-RA
ENSLOCP00000000458	PMZ_0043842-RA
ENSLOCP00000000458	PMZ_0043841-RA
ENSLOCP00000000461	PMZ_0014549-RA
ENSLOCP00000000463	PMZ_0038641-RA
ENSLOCP00000000463	PMZ_0037621-RA
ENSLOCP00000000472	PMZ_0016961-RA
ENSLOCP00000000472	PMZ_0047141-RA
ENSLOCP00000000480	PMZ_0037436-RA
ENSLOCP00000000480	PMZ_0039331-RA
ENSLOCP00000000482	PMZ_0033147-RA
ENSLOCP00000000482	PMZ_0046139-RA
ENSLOCP00000000483	PMZ_0048090-RA
ENSLOCP00000000490	PMZ_0020912-RA
ENSLOCP00000000493	PMZ_0024018-RB
ENSLOCP00000000494	PMZ_0027196-RA
ENSLOCP00000000497	PMZ_0046164-RA
ENSLOCP00000000500	PMZ_0031431-RA
ENSLOCP00000000500	PMZ_0040565-RA
ENSLOCP00000000501	PMZ_0038238-RA
ENSLOCP00000000502	PMZ_0044328-RA
ENSLOCP00000000505	PMZ_0040174-RA
ENSLOCP00000000506	PMZ_0005879-RA
ENSLOCP00000000506	PMZ_0043747-RA
ENSLOCP00000000508	PMZ_0000573-RA
ENSLOCP00000000515	PMZ_0036324-RA
ENSLOCP00000000515	PMZ_0043668-RA
ENSLOCP00000000526	PMZ_0000884-RA
ENSLOCP00000000526	PMZ_0048723-RA
ENSLOCP00000000527	PMZ_0046993-RA
ENSLOCP00000000529	PMZ_0044163-RA
ENSLOCP00000000533	PMZ_0048459-RA
ENSLOCP00000000533	PMZ_0048160-RA
ENSLOCP00000000540	PMZ_0043850-RA
ENSLOCP00000000540	PMZ_0042570-RA
ENSLOCP00000000541	PMZ_0036963-RA
ENSLOCP00000000544	PMZ_0013861-RA
ENSLOCP00000000546	PMZ_0046496-RA
ENSLOCP00000000547	PMZ_0028145-RA
ENSLOCP00000000547	PMZ_0008251-RA
ENSLOCP00000000548	PMZ_0048046-RA
ENSLOCP00000000548	PMZ_0023120-RA
ENSLOCP00000000549	PMZ_0042218-RA
ENSLOCP00000000553	PMZ_0047605-RA
ENSLOCP00000000559	PMZ_0007678-RA
ENSLOCP00000000562	PMZ_0039017-RA
ENSLOCP00000000565	PMZ_0026676-RA
ENSLOCP00000000565	PMZ_0030403-RA
ENSLOCP00000000567	PMZ_0038872-RA
ENSLOCP00000000568	PMZ_0041357-RA
ENSLOCP00000000571	PMZ_0030463-RA
ENSLOCP00000000571	PMZ_0030421-RA
ENSLOCP00000000575	PMZ_0037698-RA
ENSLOCP00000000583	PMZ_0034437-RA
ENSLOCP00000000583	PMZ_0038250-RA
ENSLOCP00000000585	PMZ_0027437-RA
ENSLOCP00000000585	PMZ_0033805-RA
ENSLOCP00000000586	PMZ_0048605-RA
ENSLOCP00000000587	PMZ_0006620-RA
ENSLOCP00000000590	PMZ_0040969-RA
ENSLOCP00000000591	PMZ_0042586-RA
ENSLOCP00000000599	PMZ_0036080-RA
ENSLOCP00000000609	PMZ_0035127-RA
ENSLOCP00000000609	PMZ_0043667-RA
ENSLOCP00000000610	PMZ_0045166-RA
ENSLOCP00000000611	PMZ_0048382-RA
ENSLOCP00000000611	PMZ_0038978-RA
ENSLOCP00000000613	PMZ_0026879-RA
ENSLOCP00000000617	PMZ_0039217-RA
ENSLOCP00000000619	PMZ_0037141-RA
ENSLOCP00000000625	PMZ_0030338-RA
ENSLOCP00000000627	PMZ_0040896-RA
ENSLOCP00000000627	PMZ_0030982-RA
ENSLOCP00000000630	PMZ_0045853-RA
ENSLOCP00000000630	PMZ_0030606-RA
ENSLOCP00000000631	PMZ_0046793-RA
ENSLOCP00000000632	PMZ_0048669-RA
ENSLOCP00000000635	PMZ_0032183-RA
ENSLOCP00000000635	PMZ_0043715-RA
ENSLOCP00000000639	PMZ_0032234-RA
ENSLOCP00000000640	PMZ_0045988-RA
ENSLOCP00000000641	PMZ_0036079-RA
ENSLOCP00000000642	PMZ_0034327-RA
ENSLOCP00000000643	PMZ_0036629-RA
ENSLOCP00000000643	PMZ_0023818-RA
ENSLOCP00000000645	PMZ_0045878-RA
ENSLOCP00000000651	PMZ_0032120-RA
ENSLOCP00000000652	PMZ_0008787-RA
ENSLOCP00000000652	PMZ_0029273-RA
ENSLOCP00000000654	PMZ_0037896-RA
ENSLOCP00000000654	PMZ_0040987-RA
ENSLOCP00000000664	PMZ_0030436-RA
ENSLOCP00000000664	PMZ_0046476-RA
ENSLOCP00000000674	PMZ_0048168-RA
ENSLOCP00000000679	PMZ_0008396-RA
ENSLOCP00000000679	PMZ_0033620-RA
ENSLOCP00000000680	PMZ_0012869-RA
ENSLOCP00000000680	PMZ_0022898-RA
ENSLOCP00000000681	PMZ_0043316-RA
ENSLOCP00000000681	PMZ_0018015-RA
ENSLOCP00000000688	PMZ_0042368-RA
ENSLOCP00000000688	PMZ_0042120-RA
ENSLOCP00000000693	PMZ_0048807-RA
ENSLOCP00000000701	PMZ_0009034-RA
ENSLOCP00000000701	PMZ_0045784-RA
ENSLOCP00000000705	PMZ_0041603-RA
ENSLOCP00000000717	PMZ_0040995-RA
ENSLOCP00000000719	PMZ_0042982-RA
ENSLOCP00000000724	PMZ_0014079-RA
ENSLOCP00000000724	PMZ_0044514-RA
ENSLOCP00000000732	PMZ_0036246-RA
ENSLOCP00000000735	PMZ_0030893-RA
ENSLOCP00000000743	PMZ_0038655-RA
ENSLOCP00000000743	PMZ_0013362-RA
ENSLOCP00000000745	PMZ_0022111-RA
ENSLOCP00000000745	PMZ_0003750-RA
ENSLOCP00000000747	PMZ_0013805-RA
ENSLOCP00000000747	PMZ_0004893-RA
ENSLOCP00000000752	PMZ_0048760-RA
ENSLOCP00000000752	PMZ_0047983-RA
ENSLOCP00000000753	PMZ_0010020-RA
ENSLOCP00000000757	PMZ_0038752-RA
ENSLOCP00000000757	PMZ_0040996-RA
ENSLOCP00000000759	PMZ_0028706-RA
ENSLOCP00000000759	PMZ_0042969-RA
ENSLOCP00000000760	PMZ_0017039-RA
ENSLOCP00000000761	PMZ_0028909-RA
ENSLOCP00000000761	PMZ_0047383-RA
ENSLOCP00000000762	PMZ_0034887-RA
ENSLOCP00000000765	PMZ_0007204-RA
ENSLOCP00000000765	PMZ_0043525-RA
ENSLOCP00000000766	PMZ_0045591-RA
ENSLOCP00000000769	PMZ_0046830-RA
ENSLOCP00000000778	PMZ_0040828-RA
ENSLOCP00000000782	PMZ_0040895-RA
ENSLOCP00000000784	PMZ_0004351-RA
ENSLOCP00000000787	PMZ_0021163-RA
ENSLOCP00000000791	PMZ_0040982-RA
ENSLOCP00000000791	PMZ_0040179-RA
ENSLOCP00000000792	PMZ_0038880-RA
ENSLOCP00000000797	PMZ_0030328-RA
ENSLOCP00000000800	PMZ_0047667-RA
ENSLOCP00000000801	PMZ_0026350-RA
ENSLOCP00000000801	PMZ_0048307-RA
ENSLOCP00000000802	PMZ_0047882-RA
ENSLOCP00000000810	PMZ_0034498-RA
ENSLOCP00000000810	PMZ_0046657-RA
ENSLOCP00000000817	PMZ_0019799-RA
ENSLOCP00000000818	PMZ_0011468-RA
ENSLOCP00000000819	PMZ_0032892-RA
ENSLOCP00000000819	PMZ_0028840-RA
ENSLOCP00000000820	PMZ_0020436-RA
ENSLOCP00000000826	PMZ_0044868-RA
ENSLOCP00000000827	PMZ_0045687-RA
ENSLOCP00000000832	PMZ_0027893-RA
ENSLOCP00000000841	PMZ_0026942-RA
ENSLOCP00000000843	PMZ_0031049-RA
ENSLOCP00000000844	PMZ_0040601-RA
ENSLOCP00000000848	PMZ_0047887-RA
ENSLOCP00000000848	PMZ_0047969-RA
ENSLOCP00000000851	PMZ_0014189-RA
ENSLOCP00000000851	PMZ_0007744-RA
ENSLOCP00000000852	PMZ_0008350-RA
ENSLOCP00000000853	PMZ_0014882-RA
ENSLOCP00000000855	PMZ_0046143-RA
ENSLOCP00000000856	PMZ_0045297-RA
ENSLOCP00000000859	PMZ_0011405-RA
ENSLOCP00000000860	PMZ_0043215-RA
ENSLOCP00000000861	PMZ_0026576-RA
ENSLOCP00000000861	PMZ_0035846-RA
ENSLOCP00000000862	PMZ_0016183-RA
ENSLOCP00000000863	PMZ_0032338-RA
ENSLOCP00000000863	PMZ_0043878-RA
ENSLOCP00000000875	PMZ_0026644-RA
ENSLOCP00000000877	PMZ_0042834-RA
ENSLOCP00000000877	PMZ_0041630-RA
ENSLOCP00000000879	PMZ_0003200-RA
ENSLOCP00000000880	PMZ_0009393-RA
ENSLOCP00000000883	PMZ_0037301-RA
ENSLOCP00000000887	PMZ_0027203-RA
ENSLOCP00000000887	PMZ_0027864-RA
ENSLOCP00000000888	PMZ_0005279-RA
ENSLOCP00000000888	PMZ_0041606-RA
ENSLOCP00000000889	PMZ_0007669-RA
ENSLOCP00000000900	PMZ_0042832-RA
ENSLOCP00000000903	PMZ_0040725-RA
ENSLOCP00000000905	PMZ_0034815-RA
ENSLOCP00000000908	PMZ_0038780-RA
ENSLOCP00000000908	PMZ_0040837-RA
ENSLOCP00000000909	PMZ_0011609-RA
ENSLOCP00000000909	PMZ_0033553-RA
ENSLOCP00000000910	PMZ_0047119-RA
ENSLOCP00000000911	PMZ_0044484-RA
ENSLOCP00000000914	PMZ_0043695-RA
ENSLOCP00000000914	PMZ_0027022-RA
ENSLOCP00000000917	PMZ_0045023-RA
ENSLOCP00000000917	PMZ_0040769-RA
ENSLOCP00000000918	PMZ_0017343-RA
ENSLOCP00000000918	PMZ_0040049-RA
ENSLOCP00000000919	PMZ_0018187-RA
ENSLOCP00000000922	PMZ_0019893-RA
ENSLOCP00000000923	PMZ_0031378-RA
ENSLOCP00000000923	PMZ_0043302-RA
ENSLOCP00000000926	PMZ_0026041-RA
ENSLOCP00000000926	PMZ_0031202-RA
ENSLOCP00000000928	PMZ_0047782-RA
ENSLOCP00000000933	PMZ_0033910-RA
ENSLOCP00000000936	PMZ_0033485-RA
ENSLOCP00000000941	PMZ_0035527-RA
ENSLOCP00000000942	PMZ_0041790-RA
ENSLOCP00000000946	PMZ_0043885-RA
ENSLOCP00000000947	PMZ_0038926-RA
ENSLOCP00000000947	PMZ_0042448-RA
ENSLOCP00000000948	PMZ_0016733-RA
ENSLOCP00000000948	PMZ_0040934-RA
ENSLOCP00000000949	PMZ_0041899-RA
ENSLOCP00000000950	PMZ_0005020-RA
ENSLOCP00000000951	PMZ_0037103-RA
ENSLOCP00000000951	PMZ_0046974-RA
ENSLOCP00000000955	PMZ_0020757-RA
ENSLOCP00000000955	PMZ_0047219-RA
ENSLOCP00000000960	PMZ_0046270-RA
ENSLOCP00000000960	PMZ_0032333-RA
ENSLOCP00000000961	PMZ_0045496-RA
ENSLOCP00000000961	PMZ_0047537-RA
ENSLOCP00000000963	PMZ_0037281-RA
ENSLOCP00000000964	PMZ_0038070-RA
ENSLOCP00000000973	PMZ_0040914-RA
ENSLOCP00000000975	PMZ_0044980-RA
ENSLOCP00000000977	PMZ_0041669-RA
ENSLOCP00000000979	PMZ_0045270-RA
ENSLOCP00000000979	PMZ_0045269-RA
ENSLOCP00000000982	PMZ_0043301-RA
ENSLOCP00000000982	PMZ_0014770-RA
ENSLOCP00000000983	PMZ_0027789-RA
ENSLOCP00000000983	PMZ_0047369-RA
ENSLOCP00000000984	PMZ_0035485-RA
ENSLOCP00000000985	PMZ_0043211-RA
ENSLOCP00000000986	PMZ_0043657-RA
ENSLOCP00000000986	PMZ_0037094-RA
ENSLOCP00000000989	PMZ_0005227-RA
ENSLOCP00000000989	PMZ_0032206-RA
ENSLOCP00000000991	PMZ_0034082-RA
ENSLOCP00000000991	PMZ_0007340-RA
ENSLOCP00000000997	PMZ_0014745-RA
ENSLOCP00000000997	PMZ_0034265-RA
ENSLOCP00000000999	PMZ_0005970-RA
ENSLOCP00000001002	PMZ_0026335-RA
ENSLOCP00000001003	PMZ_0041456-RA
ENSLOCP00000001008	PMZ_0026765-RA
ENSLOCP00000001008	PMZ_0041547-RA
ENSLOCP00000001009	PMZ_0030717-RA
ENSLOCP00000001009	PMZ_0037578-RA
ENSLOCP00000001010	PMZ_0031293-RA
ENSLOCP00000001012	PMZ_0028138-RA
ENSLOCP00000001012	PMZ_0004536-RA
ENSLOCP00000001015	PMZ_0027547-RA
ENSLOCP00000001015	PMZ_0029258-RA
ENSLOCP00000001018	PMZ_0030129-RA
ENSLOCP00000001018	PMZ_0030130-RA
ENSLOCP00000001019	PMZ_0042763-RA
ENSLOCP00000001021	PMZ_0041921-RA
ENSLOCP00000001023	PMZ_0038982-RA
ENSLOCP00000001023	PMZ_0035467-RA
ENSLOCP00000001027	PMZ_0009265-RA
ENSLOCP00000001028	PMZ_0034713-RA
ENSLOCP00000001033	PMZ_0040926-RA
ENSLOCP00000001033	PMZ_0045670-RA
ENSLOCP00000001036	PMZ_0037318-RA
ENSLOCP00000001041	PMZ_0048237-RA
ENSLOCP00000001041	PMZ_0048274-RA
ENSLOCP00000001042	PMZ_0029647-RA
ENSLOCP00000001042	PMZ_0045984-RA
ENSLOCP00000001045	PMZ_0019068-RA
ENSLOCP00000001045	PMZ_0029297-RA
ENSLOCP00000001048	PMZ_0011889-RA
ENSLOCP00000001049	PMZ_0041554-RA
ENSLOCP00000001049	PMZ_0048128-RA
ENSLOCP00000001053	PMZ_0021605-RA
ENSLOCP00000001054	PMZ_0042210-RA
ENSLOCP00000001054	PMZ_0040111-RA
ENSLOCP00000001055	PMZ_0014462-RA
ENSLOCP00000001060	PMZ_0037071-RA
ENSLOCP00000001060	PMZ_0040842-RA
ENSLOCP00000001061	PMZ_0042260-RA
ENSLOCP00000001062	PMZ_0043650-RA
ENSLOCP00000001065	PMZ_0040976-RA
ENSLOCP00000001065	PMZ_0040977-RA
ENSLOCP00000001067	PMZ_0041549-RA
ENSLOCP00000001067	PMZ_0033838-RA
ENSLOCP00000001073	PMZ_0011618-RA
ENSLOCP00000001078	PMZ_0041822-RA
ENSLOCP00000001078	PMZ_0047019-RA
ENSLOCP00000001079	PMZ_0026957-RA
ENSLOCP00000001080	PMZ_0044565-RA
ENSLOCP00000001082	PMZ_0032144-RA
ENSLOCP00000001082	PMZ_0036721-RA
ENSLOCP00000001083	PMZ_0037161-RA
ENSLOCP00000001083	PMZ_0037458-RA
ENSLOCP00000001084	PMZ_0014139-RA
ENSLOCP00000001084	PMZ_0035599-RA
ENSLOCP00000001085	PMZ_0016577-RA
ENSLOCP00000001086	PMZ_0029930-RA
ENSLOCP00000001086	PMZ_0035914-RA
ENSLOCP00000001088	PMZ_0033433-RA
ENSLOCP00000001089	PMZ_0044468-RA
ENSLOCP00000001089	PMZ_0008562-RA
ENSLOCP00000001093	PMZ_0035942-RA
ENSLOCP00000001102	PMZ_0045981-RA
ENSLOCP00000001104	PMZ_0038209-RA
ENSLOCP00000001105	PMZ_0035202-RA
ENSLOCP00000001105	PMZ_0047797-RA
ENSLOCP00000001107	PMZ_0003652-RA
ENSLOCP00000001107	PMZ_0012877-RA
ENSLOCP00000001108	PMZ_0045706-RA
ENSLOCP00000001110	PMZ_0045647-RA
ENSLOCP00000001112	PMZ_0009309-RA
ENSLOCP00000001116	PMZ_0040922-RA
ENSLOCP00000001116	PMZ_0040923-RA
ENSLOCP00000001119	PMZ_0038163-RA
ENSLOCP00000001119	PMZ_0035629-RA
ENSLOCP00000001120	PMZ_0040004-RA
ENSLOCP00000001122	PMZ_0044763-RA
ENSLOCP00000001129	PMZ_0033513-RA
ENSLOCP00000001129	PMZ_0029159-RA
ENSLOCP00000001130	PMZ_0041558-RA
ENSLOCP00000001130	PMZ_0047857-RA
ENSLOCP00000001131	PMZ_0048398-RA
ENSLOCP00000001131	PMZ_0048394-RA
ENSLOCP00000001132	PMZ_0046930-RA
ENSLOCP00000001134	PMZ_0048653-RA
ENSLOCP00000001135	PMZ_0029447-RA
ENSLOCP00000001136	PMZ_0043245-RA
ENSLOCP00000001138	PMZ_0048838-RA
ENSLOCP00000001138	PMZ_0038828-RA
ENSLOCP00000001144	PMZ_0034426-RA
ENSLOCP00000001144	PMZ_0036075-RA
ENSLOCP00000001146	PMZ_0036554-RA
ENSLOCP00000001147	PMZ_0042992-RA
ENSLOCP00000001148	PMZ_0032595-RA
ENSLOCP00000001148	PMZ_0027261-RA
ENSLOCP00000001152	PMZ_0015685-RA
ENSLOCP00000001152	PMZ_0035631-RA
ENSLOCP00000001158	PMZ_0034004-RA
ENSLOCP00000001158	PMZ_0041397-RA
ENSLOCP00000001160	PMZ_0019359-RA
ENSLOCP00000001161	PMZ_0040298-RA
ENSLOCP00000001165	PMZ_0036138-RA
ENSLOCP00000001168	PMZ_0038882-RA
ENSLOCP00000001168	PMZ_0048171-RA
ENSLOCP00000001169	PMZ_0038300-RA
ENSLOCP00000001171	PMZ_0039016-RA
ENSLOCP00000001171	PMZ_0044378-RA
ENSLOCP00000001172	PMZ_0041519-RA
ENSLOCP00000001172	PMZ_0007417-RA
ENSLOCP00000001173	PMZ_0036530-RA
ENSLOCP00000001177	PMZ_0014533-RA
ENSLOCP00000001183	PMZ_0011430-RA
ENSLOCP00000001183	PMZ_0044962-RA
ENSLOCP00000001184	PMZ_0047657-RA
ENSLOCP00000001184	PMZ_0036635-RA
ENSLOCP00000001190	PMZ_0046555-RA
ENSLOCP00000001191	PMZ_0044591-RA
ENSLOCP00000001192	PMZ_0044129-RA
ENSLOCP00000001193	PMZ_0026600-RA
ENSLOCP00000001198	PMZ_0041103-RA
ENSLOCP00000001198	PMZ_0048364-RA
ENSLOCP00000001199	PMZ_0046500-RA
ENSLOCP00000001200	PMZ_0041122-RA
ENSLOCP00000001200	PMZ_0046682-RA
ENSLOCP00000001201	PMZ_0045869-RA
ENSLOCP00000001201	PMZ_0046284-RA
ENSLOCP00000001202	PMZ_0042223-RA
ENSLOCP00000001206	PMZ_0040231-RA
ENSLOCP00000001207	PMZ_0017034-RA
ENSLOCP00000001207	PMZ_0038121-RA
ENSLOCP00000001209	PMZ_0042163-RA
ENSLOCP00000001211	PMZ_0042438-RA
ENSLOCP00000001211	PMZ_0043719-RA
ENSLOCP00000001212	PMZ_0032557-RA
ENSLOCP00000001213	PMZ_0035223-RA
ENSLOCP00000001216	PMZ_0047441-RA
ENSLOCP00000001218	PMZ_0045405-RA
ENSLOCP00000001219	PMZ_0016581-RA
ENSLOCP00000001219	PMZ_0037340-RA
ENSLOCP00000001220	PMZ_0009796-RA
ENSLOCP00000001221	PMZ_0009922-RA
ENSLOCP00000001221	PMZ_0042769-RA
ENSLOCP00000001223	PMZ_0044039-RA
ENSLOCP00000001224	PMZ_0018813-RA
ENSLOCP00000001224	PMZ_0029632-RA
ENSLOCP00000001225	PMZ_0005367-RA
ENSLOCP00000001225	PMZ_0040297-RA
ENSLOCP00000001226	PMZ_0037200-RA
ENSLOCP00000001234	PMZ_0036798-RA
ENSLOCP00000001235	PMZ_0034829-RA
ENSLOCP00000001236	PMZ_0036827-RA
ENSLOCP00000001247	PMZ_0041233-RA
ENSLOCP00000001247	PMZ_0030062-RA
ENSLOCP00000001250	PMZ_0029044-RA
ENSLOCP00000001250	PMZ_0035159-RA
ENSLOCP00000001251	PMZ_0046858-RA
ENSLOCP00000001252	PMZ_0030703-RA
ENSLOCP00000001253	PMZ_0011898-RA
ENSLOCP00000001253	PMZ_0045211-RA
ENSLOCP00000001254	PMZ_0020165-RA
ENSLOCP00000001254	PMZ_0030029-RA
ENSLOCP00000001255	PMZ_0009794-RA
ENSLOCP00000001255	PMZ_0031845-RA
ENSLOCP00000001257	PMZ_0040407-RA
ENSLOCP00000001257	PMZ_0047456-RA
ENSLOCP00000001262	PMZ_0014711-RA
ENSLOCP00000001268	PMZ_0040801-RA
ENSLOCP00000001270	PMZ_0009549-RA
ENSLOCP00000001274	PMZ_0036072-RA
ENSLOCP00000001274	PMZ_0047378-RA
ENSLOCP00000001277	PMZ_0047938-RA
ENSLOCP00000001280	PMZ_0033824-RA
ENSLOCP00000001282	PMZ_0032704-RA
ENSLOCP00000001284	PMZ_0014103-RA
ENSLOCP00000001287	PMZ_0041953-RA
ENSLOCP00000001288	PMZ_0034505-RA
ENSLOCP00000001288	PMZ_0030640-RA
ENSLOCP00000001292	PMZ_0044114-RA
ENSLOCP00000001294	PMZ_0044483-RA
ENSLOCP00000001299	PMZ_0020415-RA
ENSLOCP00000001302	PMZ_0030614-RA
ENSLOCP00000001305	PMZ_0043052-RA
ENSLOCP00000001305	PMZ_0022182-RA
ENSLOCP00000001308	PMZ_0047014-RA
ENSLOCP00000001316	PMZ_0034416-RA
ENSLOCP00000001317	PMZ_0034401-RA
ENSLOCP00000001318	PMZ_0041499-RA
ENSLOCP00000001321	PMZ_0031530-RA
ENSLOCP00000001322	PMZ_0023359-RA
ENSLOCP00000001323	PMZ_0005978-RA
ENSLOCP00000001325	PMZ_0040885-RA
ENSLOCP00000001325	PMZ_0047571-RA
ENSLOCP00000001326	PMZ_0043864-RA
ENSLOCP00000001329	PMZ_0045874-RA
ENSLOCP00000001332	PMZ_0044052-RA
ENSLOCP00000001336	PMZ_0041556-RA
ENSLOCP00000001338	PMZ_0027379-RA
ENSLOCP00000001338	PMZ_0005927-RA
ENSLOCP00000001339	PMZ_0044601-RA
ENSLOCP00000001339	PMZ_0044600-RA
ENSLOCP00000001340	PMZ_0042785-RA
ENSLOCP00000001340	PMZ_0035364-RA
ENSLOCP00000001341	PMZ_0044576-RA
ENSLOCP00000001346	PMZ_0040215-RA
ENSLOCP00000001346	PMZ_0037653-RA
ENSLOCP00000001348	PMZ_0015378-RA
ENSLOCP00000001350	PMZ_0044706-RA
ENSLOCP00000001355	PMZ_0011957-RA
ENSLOCP00000001357	PMZ_0047275-RA
ENSLOCP00000001357	PMZ_0044056-RA
ENSLOCP00000001361	PMZ_0042505-RA
ENSLOCP00000001361	PMZ_0041565-RA
ENSLOCP00000001363	PMZ_0044766-RA
ENSLOCP00000001368	PMZ_0028262-RA
ENSLOCP00000001368	PMZ_0043992-RA
ENSLOCP00000001369	PMZ_0047855-RA
ENSLOCP00000001371	PMZ_0028698-RA
ENSLOCP00000001371	PMZ_0047645-RA
ENSLOCP00000001376	PMZ_0041952-RA
ENSLOCP00000001380	PMZ_0034605-RA
ENSLOCP00000001380	PMZ_0044720-RA
ENSLOCP00000001382	PMZ_0042801-RA
ENSLOCP00000001382	PMZ_0042802-RA
ENSLOCP00000001383	PMZ_0042513-RA
ENSLOCP00000001383	PMZ_0038891-RA
ENSLOCP00000001384	PMZ_0040691-RA
ENSLOCP00000001384	PMZ_0026636-RA
ENSLOCP00000001388	PMZ_0038178-RA
ENSLOCP00000001388	PMZ_0038637-RA
ENSLOCP00000001393	PMZ_0008428-RA
ENSLOCP00000001396	PMZ_0020779-RA
ENSLOCP00000001397	PMZ_0032521-RA
ENSLOCP00000001397	PMZ_0012482-RA
ENSLOCP00000001401	PMZ_0034062-RA
ENSLOCP00000001402	PMZ_0027604-RA
ENSLOCP00000001404	PMZ_0032284-RA
ENSLOCP00000001404	PMZ_0026769-RA
ENSLOCP00000001406	PMZ_0046630-RA
ENSLOCP00000001406	PMZ_0007701-RA
ENSLOCP00000001407	PMZ_0028854-RA
ENSLOCP00000001411	PMZ_0031944-RA
ENSLOCP00000001411	PMZ_0046334-RA
ENSLOCP00000001413	PMZ_0042848-RA
ENSLOCP00000001415	PMZ_0044713-RA
ENSLOCP00000001415	PMZ_0046665-RA
ENSLOCP00000001417	PMZ_0029476-RA
ENSLOCP00000001418	PMZ_0042506-RA
ENSLOCP00000001418	PMZ_0027606-RA
ENSLOCP00000001420	PMZ_0036641-RA
ENSLOCP00000001420	PMZ_0036031-RA
ENSLOCP00000001421	PMZ_0015053-RA
ENSLOCP00000001423	PMZ_0001583-RA
ENSLOCP00000001425	PMZ_0022166-RA
ENSLOCP00000001425	PMZ_0036155-RA
ENSLOCP00000001426	PMZ_0046736-RA
ENSLOCP00000001426	PMZ_0033140-RA
ENSLOCP00000001427	PMZ_0026319-RA
ENSLOCP00000001427	PMZ_0018309-RA
ENSLOCP00000001429	PMZ_0014105-RA
ENSLOCP00000001429	PMZ_0009021-RA
ENSLOCP00000001433	PMZ_0033253-RA
ENSLOCP00000001436	PMZ_0031971-RA
ENSLOCP00000001436	PMZ_0033002-RA
ENSLOCP00000001437	PMZ_0027169-RA
ENSLOCP00000001437	PMZ_0047327-RA
ENSLOCP00000001440	PMZ_0044656-RA
ENSLOCP00000001442	PMZ_0042350-RA
ENSLOCP00000001442	PMZ_0042351-RA
ENSLOCP00000001444	PMZ_0018041-RA
ENSLOCP00000001445	PMZ_0026741-RA
ENSLOCP00000001445	PMZ_0005883-RA
ENSLOCP00000001447	PMZ_0031261-RA
ENSLOCP00000001449	PMZ_0033635-RA
ENSLOCP00000001449	PMZ_0047023-RA
ENSLOCP00000001455	PMZ_0043834-RA
ENSLOCP00000001455	PMZ_0045690-RA
ENSLOCP00000001456	PMZ_0043507-RA
ENSLOCP00000001458	PMZ_0037053-RA
ENSLOCP00000001458	PMZ_0040737-RA
ENSLOCP00000001460	PMZ_0015918-RA
ENSLOCP00000001460	PMZ_0045065-RA
ENSLOCP00000001461	PMZ_0027623-RA
ENSLOCP00000001462	PMZ_0042509-RA
ENSLOCP00000001462	PMZ_0046819-RA
ENSLOCP00000001464	PMZ_0041613-RA
ENSLOCP00000001464	PMZ_0035379-RA
ENSLOCP00000001465	PMZ_0042669-RA
ENSLOCP00000001465	PMZ_0042423-RA
ENSLOCP00000001466	PMZ_0031158-RA
ENSLOCP00000001476	PMZ_0012671-RA
ENSLOCP00000001476	PMZ_0017601-RA
ENSLOCP00000001477	PMZ_0044594-RA
ENSLOCP00000001478	PMZ_0035602-RA
ENSLOCP00000001479	PMZ_0045377-RA
ENSLOCP00000001480	PMZ_0031521-RA
ENSLOCP00000001480	PMZ_0032380-RA
ENSLOCP00000001481	PMZ_0018970-RA
ENSLOCP00000001483	PMZ_0004372-RA
ENSLOCP00000001483	PMZ_0037166-RA
ENSLOCP00000001484	PMZ_0044803-RA
ENSLOCP00000001486	PMZ_0013047-RA
ENSLOCP00000001486	PMZ_0034529-RA
ENSLOCP00000001488	PMZ_0002540-RA
ENSLOCP00000001488	PMZ_0036626-RA
ENSLOCP00000001490	PMZ_0031645-RA
ENSLOCP00000001492	PMZ_0046341-RA
ENSLOCP00000001493	PMZ_0005183-RA
ENSLOCP00000001496	PMZ_0043697-RA
ENSLOCP00000001496	PMZ_0043698-RA
ENSLOCP00000001498	PMZ_0001044-RA
ENSLOCP00000001499	PMZ_0041166-RA
ENSLOCP00000001500	PMZ_0042837-RA
ENSLOCP00000001500	PMZ_0041629-RA
ENSLOCP00000001502	PMZ_0047716-RA
ENSLOCP00000001507	PMZ_0031578-RA
ENSLOCP00000001510	PMZ_0041511-RA
ENSLOCP00000001511	PMZ_0020152-RA
ENSLOCP00000001512	PMZ_0027043-RA
ENSLOCP00000001512	PMZ_0045848-RA
ENSLOCP00000001515	PMZ_0002437-RA
ENSLOCP00000001517	PMZ_0013973-RA
ENSLOCP00000001519	PMZ_0045209-RA
ENSLOCP00000001520	PMZ_0037456-RA
ENSLOCP00000001520	PMZ_0035543-RA
ENSLOCP00000001521	PMZ_0044802-RA
ENSLOCP00000001521	PMZ_0019702-RA
ENSLOCP00000001522	PMZ_0042836-RA
ENSLOCP00000001527	PMZ_0041702-RA
ENSLOCP00000001528	PMZ_0026061-RA
ENSLOCP00000001530	PMZ_0044595-RA
ENSLOCP00000001531	PMZ_0005093-RA
ENSLOCP00000001533	PMZ_0037525-RA
ENSLOCP00000001534	PMZ_0038438-RA
ENSLOCP00000001536	PMZ_0039125-RA
ENSLOCP00000001537	PMZ_0013605-RA
ENSLOCP00000001537	PMZ_0039026-RA
ENSLOCP00000001538	PMZ_0040303-RA
ENSLOCP00000001540	PMZ_0041354-RA
ENSLOCP00000001541	PMZ_0033490-RA
ENSLOCP00000001541	PMZ_0040435-RA
ENSLOCP00000001549	PMZ_0034427-RA
ENSLOCP00000001550	PMZ_0026554-RA
ENSLOCP00000001550	PMZ_0046743-RA
ENSLOCP00000001551	PMZ_0042347-RA
ENSLOCP00000001551	PMZ_0042349-RA
ENSLOCP00000001555	PMZ_0027406-RA
ENSLOCP00000001555	PMZ_0048717-RA
ENSLOCP00000001556	PMZ_0009966-RA
ENSLOCP00000001558	PMZ_0036538-RA
ENSLOCP00000001563	PMZ_0004196-RA
ENSLOCP00000001563	PMZ_0045587-RA
ENSLOCP00000001564	PMZ_0044664-RA
ENSLOCP00000001565	PMZ_0021980-RA
ENSLOCP00000001567	PMZ_0010529-RA
ENSLOCP00000001568	PMZ_0031982-RA
ENSLOCP00000001571	PMZ_0006229-RA
ENSLOCP00000001572	PMZ_0016133-RA
ENSLOCP00000001573	PMZ_0003976-RA
ENSLOCP00000001573	PMZ_0029303-RA
ENSLOCP00000001574	PMZ_0021461-RA
ENSLOCP00000001574	PMZ_0046273-RA
ENSLOCP00000001575	PMZ_0042936-RA
ENSLOCP00000001575	PMZ_0048195-RA
ENSLOCP00000001580	PMZ_0040963-RA
ENSLOCP00000001580	PMZ_0045545-RA
ENSLOCP00000001581	PMZ_0033300-RA
ENSLOCP00000001583	PMZ_0029525-RA
ENSLOCP00000001583	PMZ_0036253-RA
ENSLOCP00000001584	PMZ_0016323-RA
ENSLOCP00000001587	PMZ_0033901-RA
ENSLOCP00000001587	PMZ_0047791-RA
ENSLOCP00000001589	PMZ_0029597-RA
ENSLOCP00000001590	PMZ_0045208-RA
ENSLOCP00000001592	PMZ_0046242-RA
ENSLOCP00000001593	PMZ_0015671-RA
ENSLOCP00000001595	PMZ_0016309-RA
ENSLOCP00000001599	PMZ_0044760-RA
ENSLOCP00000001600	PMZ_0015369-RA
ENSLOCP00000001601	PMZ_0031177-RA
ENSLOCP00000001605	PMZ_0047607-RA
ENSLOCP00000001607	PMZ_0008287-RA
ENSLOCP00000001609	PMZ_0043203-RA
ENSLOCP00000001613	PMZ_0047194-RA
ENSLOCP00000001613	PMZ_0018633-RA
ENSLOCP00000001614	PMZ_0013387-RA
ENSLOCP00000001616	PMZ_0044947-RA
ENSLOCP00000001616	PMZ_0032850-RA
ENSLOCP00000001617	PMZ_0042814-RA
ENSLOCP00000001619	PMZ_0042937-RA
ENSLOCP00000001619	PMZ_0036212-RA
ENSLOCP00000001621	PMZ_0031218-RA
ENSLOCP00000001622	PMZ_0046367-RA
ENSLOCP00000001622	PMZ_0046365-RA
ENSLOCP00000001623	PMZ_0040744-RA
ENSLOCP00000001624	PMZ_0047751-RA
ENSLOCP00000001626	PMZ_0036298-RA
ENSLOCP00000001626	PMZ_0036297-RA
ENSLOCP00000001627	PMZ_0045982-RA
ENSLOCP00000001629	PMZ_0031862-RA
ENSLOCP00000001631	PMZ_0046561-RA
ENSLOCP00000001634	PMZ_0042259-RA
ENSLOCP00000001634	PMZ_0042257-RA
ENSLOCP00000001639	PMZ_0030801-RA
ENSLOCP00000001639	PMZ_0042377-RA
ENSLOCP00000001644	PMZ_0018221-RA
ENSLOCP00000001646	PMZ_0009781-RA
ENSLOCP00000001647	PMZ_0031861-RA
ENSLOCP00000001649	PMZ_0005248-RA
ENSLOCP00000001649	PMZ_0031893-RA
ENSLOCP00000001651	PMZ_0038454-RA
ENSLOCP00000001651	PMZ_0029630-RA
ENSLOCP00000001652	PMZ_0016161-RA
ENSLOCP00000001652	PMZ_0047706-RA
ENSLOCP00000001653	PMZ_0045728-RA
ENSLOCP00000001653	PMZ_0020763-RA
ENSLOCP00000001656	PMZ_0028866-RA
ENSLOCP00000001657	PMZ_0040536-RA
ENSLOCP00000001660	PMZ_0008756-RA
ENSLOCP00000001662	PMZ_0026709-RA
ENSLOCP00000001672	PMZ_0017515-RA
ENSLOCP00000001673	PMZ_0033294-RA
ENSLOCP00000001676	PMZ_0031363-RA
ENSLOCP00000001676	PMZ_0045312-RA
ENSLOCP00000001680	PMZ_0045589-RA
ENSLOCP00000001680	PMZ_0046750-RA
ENSLOCP00000001683	PMZ_0011119-RA
ENSLOCP00000001683	PMZ_0045440-RA
ENSLOCP00000001687	PMZ_0041031-RA
ENSLOCP00000001689	PMZ_0028929-RA
ENSLOCP00000001691	PMZ_0048616-RA
ENSLOCP00000001692	PMZ_0038503-RA
ENSLOCP00000001692	PMZ_0047188-RA
ENSLOCP00000001693	PMZ_0011836-RA
ENSLOCP00000001693	PMZ_0035396-RA
ENSLOCP00000001695	PMZ_0009297-RA
ENSLOCP00000001696	PMZ_0041703-RA
ENSLOCP00000001698	PMZ_0044109-RA
ENSLOCP00000001698	PMZ_0047308-RA
ENSLOCP00000001699	PMZ_0032702-RA
ENSLOCP00000001701	PMZ_0042940-RA
ENSLOCP00000001702	PMZ_0041915-RA
ENSLOCP00000001702	PMZ_0039237-RA
ENSLOCP00000001703	PMZ_0030549-RA
ENSLOCP00000001703	PMZ_0030431-RA
ENSLOCP00000001711	PMZ_0041463-RA
ENSLOCP00000001712	PMZ_0010428-RA
ENSLOCP00000001714	PMZ_0037474-RA
ENSLOCP00000001716	PMZ_0045191-RA
ENSLOCP00000001716	PMZ_0018770-RA
ENSLOCP00000001719	PMZ_0035276-RA
ENSLOCP00000001723	PMZ_0003180-RA
ENSLOCP00000001723	PMZ_0046783-RA
ENSLOCP00000001726	PMZ_0030712-RA
ENSLOCP00000001727	PMZ_0047677-RA
ENSLOCP00000001728	PMZ_0035301-RA
ENSLOCP00000001730	PMZ_0010427-RA
ENSLOCP00000001731	PMZ_0028870-RA
ENSLOCP00000001733	PMZ_0041088-RA
ENSLOCP00000001733	PMZ_0048105-RA
ENSLOCP00000001734	PMZ_0033964-RA
ENSLOCP00000001736	PMZ_0012720-RA
ENSLOCP00000001736	PMZ_0029125-RA
ENSLOCP00000001740	PMZ_0030973-RA
ENSLOCP00000001744	PMZ_0001192-RA
ENSLOCP00000001744	PMZ_0046656-RA
ENSLOCP00000001745	PMZ_0010425-RA
ENSLOCP00000001745	PMZ_0040919-RA
ENSLOCP00000001747	PMZ_0036343-RA
ENSLOCP00000001748	PMZ_0042028-RA
ENSLOCP00000001750	PMZ_0030387-RA
ENSLOCP00000001750	PMZ_0030388-RA
ENSLOCP00000001751	PMZ_0026096-RA
ENSLOCP00000001752	PMZ_0044312-RA
ENSLOCP00000001753	PMZ_0015321-RA
ENSLOCP00000001753	PMZ_0014662-RA
ENSLOCP00000001755	PMZ_0026945-RA
ENSLOCP00000001755	PMZ_0018339-RA
ENSLOCP00000001756	PMZ_0044112-RA
ENSLOCP00000001756	PMZ_0048434-RA
ENSLOCP00000001757	PMZ_0007159-RA
ENSLOCP00000001757	PMZ_0035677-RA
ENSLOCP00000001761	PMZ_0045879-RA
ENSLOCP00000001761	PMZ_0046218-RA
ENSLOCP00000001763	PMZ_0042599-RA
ENSLOCP00000001764	PMZ_0045274-RA
ENSLOCP00000001766	PMZ_0031589-RA
ENSLOCP00000001768	PMZ_0041408-RA
ENSLOCP00000001768	PMZ_0043506-RA
ENSLOCP00000001770	PMZ_0043336-RA
ENSLOCP00000001770	PMZ_0040217-RA
ENSLOCP00000001771	PMZ_0040019-RA
ENSLOCP00000001773	PMZ_0045646-RA
ENSLOCP00000001774	PMZ_0003310-RA
ENSLOCP00000001777	PMZ_0043902-RA
ENSLOCP00000001778	PMZ_0007867-RA
ENSLOCP00000001778	PMZ_0042766-RA
ENSLOCP00000001779	PMZ_0017284-RA
ENSLOCP00000001779	PMZ_0029017-RA
ENSLOCP00000001781	PMZ_0004667-RA
ENSLOCP00000001781	PMZ_0030065-RA
ENSLOCP00000001783	PMZ_0035667-RA
ENSLOCP00000001783	PMZ_0048684-RA
ENSLOCP00000001784	PMZ_0034530-RA
ENSLOCP00000001785	PMZ_0043505-RA
ENSLOCP00000001785	PMZ_0021056-RA
ENSLOCP00000001787	PMZ_0010910-RA
ENSLOCP00000001789	PMZ_0037095-RA
ENSLOCP00000001789	PMZ_0046281-RA
ENSLOCP00000001790	PMZ_0046603-RA
ENSLOCP00000001792	PMZ_0014631-RA
ENSLOCP00000001792	PMZ_0019327-RA
ENSLOCP00000001794	PMZ_0041179-RA
ENSLOCP00000001796	PMZ_0043253-RA
ENSLOCP00000001796	PMZ_0043254-RA
ENSLOCP00000001797	PMZ_0043504-RA
ENSLOCP00000001799	PMZ_0028186-RA
ENSLOCP00000001802	PMZ_0045727-RA
ENSLOCP00000001802	PMZ_0043587-RA
ENSLOCP00000001805	PMZ_0032583-RA
ENSLOCP00000001806	PMZ_0017336-RA
ENSLOCP00000001806	PMZ_0009084-RA
ENSLOCP00000001807	PMZ_0048391-RA
ENSLOCP00000001807	PMZ_0037385-RA
ENSLOCP00000001809	PMZ_0005595-RA
ENSLOCP00000001810	PMZ_0042696-RA
ENSLOCP00000001810	PMZ_0034069-RA
ENSLOCP00000001811	PMZ_0045086-RA
ENSLOCP00000001814	PMZ_0042609-RA
ENSLOCP00000001815	PMZ_0044596-RA
ENSLOCP00000001817	PMZ_0040291-RA
ENSLOCP00000001818	PMZ_0035010-RA
ENSLOCP00000001823	PMZ_0043827-RA
ENSLOCP00000001823	PMZ_0046452-RA
ENSLOCP00000001826	PMZ_0008425-RA
ENSLOCP00000001829	PMZ_0041509-RA
ENSLOCP00000001830	PMZ_0045577-RA
ENSLOCP00000001831	PMZ_0027002-RA
ENSLOCP00000001832	PMZ_0043065-RA
ENSLOCP00000001834	PMZ_0047148-RA
ENSLOCP00000001834	PMZ_0046112-RA
ENSLOCP00000001836	PMZ_0026401-RA
ENSLOCP00000001838	PMZ_0007200-RA
ENSLOCP00000001838	PMZ_0047004-RA
ENSLOCP00000001841	PMZ_0015548-RA
ENSLOCP00000001841	PMZ_0043379-RA
ENSLOCP00000001845	PMZ_0030806-RA
ENSLOCP00000001845	PMZ_0044725-RA
ENSLOCP00000001848	PMZ_0046484-RA
ENSLOCP00000001848	PMZ_0007659-RA
ENSLOCP00000001852	PMZ_0040183-RA
ENSLOCP00000001852	PMZ_0028825-RA
ENSLOCP00000001854	PMZ_0037722-RA
ENSLOCP00000001855	PMZ_0010851-RA
ENSLOCP00000001858	PMZ_0046946-RA
ENSLOCP00000001861	PMZ_0031873-RA
ENSLOCP00000001861	PMZ_0046380-RA
ENSLOCP00000001863	PMZ_0037168-RA
ENSLOCP00000001863	PMZ_0029417-RA
ENSLOCP00000001865	PMZ_0027852-RA
ENSLOCP00000001866	PMZ_0019396-RA
ENSLOCP00000001867	PMZ_0012412-RA
ENSLOCP00000001867	PMZ_0032956-RA
ENSLOCP00000001869	PMZ_0031702-RA
ENSLOCP00000001871	PMZ_0019384-RA
ENSLOCP00000001871	PMZ_0043826-RA
ENSLOCP00000001873	PMZ_0042418-RA
ENSLOCP00000001873	PMZ_0042417-RA
ENSLOCP00000001875	PMZ_0041825-RA
ENSLOCP00000001875	PMZ_0044167-RA
ENSLOCP00000001882	PMZ_0041182-RA
ENSLOCP00000001883	PMZ_0040184-RA
ENSLOCP00000001883	PMZ_0029584-RA
ENSLOCP00000001884	PMZ_0031701-RA
ENSLOCP00000001885	PMZ_0026093-RA
ENSLOCP00000001885	PMZ_0032635-RA
ENSLOCP00000001886	PMZ_0044233-RA
ENSLOCP00000001886	PMZ_0033446-RA
ENSLOCP00000001889	PMZ_0022639-RA
ENSLOCP00000001890	PMZ_0046499-RA
ENSLOCP00000001893	PMZ_0035143-RA
ENSLOCP00000001895	PMZ_0027058-RA
ENSLOCP00000001895	PMZ_0044602-RA
ENSLOCP00000001896	PMZ_0026201-RA
ENSLOCP00000001896	PMZ_0033066-RA
ENSLOCP00000001898	PMZ_0007064-RA
ENSLOCP00000001899	PMZ_0017514-RA
ENSLOCP00000001899	PMZ_0013235-RA
ENSLOCP00000001900	PMZ_0009326-RA
ENSLOCP00000001903	PMZ_0046471-RA
ENSLOCP00000001904	PMZ_0040630-RA
ENSLOCP00000001904	PMZ_0037064-RA
ENSLOCP00000001906	PMZ_0030675-RA
ENSLOCP00000001906	PMZ_0031544-RA
ENSLOCP00000001907	PMZ_0002632-RA
ENSLOCP00000001907	PMZ_0034695-RA
ENSLOCP00000001908	PMZ_0026983-RA
ENSLOCP00000001908	PMZ_0047102-RA
ENSLOCP00000001909	PMZ_0020569-RA
ENSLOCP00000001910	PMZ_0032600-RA
ENSLOCP00000001915	PMZ_0035205-RA
ENSLOCP00000001915	PMZ_0047089-RA
ENSLOCP00000001918	PMZ_0030263-RA
ENSLOCP00000001918	PMZ_0043255-RA
ENSLOCP00000001919	PMZ_0030661-RA
ENSLOCP00000001919	PMZ_0047531-RA
ENSLOCP00000001920	PMZ_0007480-RA
ENSLOCP00000001920	PMZ_0044529-RA
ENSLOCP00000001922	PMZ_0046472-RA
ENSLOCP00000001924	PMZ_0045188-RA
ENSLOCP00000001925	PMZ_0036221-RA
ENSLOCP00000001927	PMZ_0032442-RA
ENSLOCP00000001928	PMZ_0035489-RA
ENSLOCP00000001937	PMZ_0024120-RA
ENSLOCP00000001938	PMZ_0043040-RA
ENSLOCP00000001938	PMZ_0012908-RA
ENSLOCP00000001939	PMZ_0007888-RA
ENSLOCP00000001939	PMZ_0042413-RA
ENSLOCP00000001942	PMZ_0031259-RA
ENSLOCP00000001944	PMZ_0013901-RA
ENSLOCP00000001946	PMZ_0006451-RA
ENSLOCP00000001950	PMZ_0020342-RA
ENSLOCP00000001950	PMZ_0044249-RA
ENSLOCP00000001952	PMZ_0046627-RA
ENSLOCP00000001953	PMZ_0006945-RA
ENSLOCP00000001954	PMZ_0044697-RA
ENSLOCP00000001955	PMZ_0038252-RA
ENSLOCP00000001957	PMZ_0040031-RA
ENSLOCP00000001962	PMZ_0043256-RA
ENSLOCP00000001962	PMZ_0018524-RA
ENSLOCP00000001963	PMZ_0041498-RA
ENSLOCP00000001964	PMZ_0029334-RA
ENSLOCP00000001964	PMZ_0047397-RA
ENSLOCP00000001966	PMZ_0040121-RA
ENSLOCP00000001968	PMZ_0029451-RA
ENSLOCP00000001968	PMZ_0039327-RA
ENSLOCP00000001969	PMZ_0009382-RA
ENSLOCP00000001969	PMZ_0037546-RA
ENSLOCP00000001970	PMZ_0041696-RA
ENSLOCP00000001972	PMZ_0032727-RA
ENSLOCP00000001974	PMZ_0033619-RA
ENSLOCP00000001976	PMZ_0037210-RA
ENSLOCP00000001976	PMZ_0026905-RA
ENSLOCP00000001978	PMZ_0014897-RA
ENSLOCP00000001978	PMZ_0015124-RA
ENSLOCP00000001981	PMZ_0010399-RA
ENSLOCP00000001981	PMZ_0029865-RA
ENSLOCP00000001982	PMZ_0033906-RA
ENSLOCP00000001982	PMZ_0044681-RA
ENSLOCP00000001983	PMZ_0002321-RA
ENSLOCP00000001983	PMZ_0041821-RA
ENSLOCP00000001984	PMZ_0044561-RA
ENSLOCP00000001985	PMZ_0032097-RA
ENSLOCP00000001985	PMZ_0032099-RA
ENSLOCP00000001986	PMZ_0029684-RA
ENSLOCP00000001993	PMZ_0042729-RA
ENSLOCP00000001993	PMZ_0040186-RA
ENSLOCP00000001994	PMZ_0016815-RA
ENSLOCP00000001994	PMZ_0044857-RA
ENSLOCP00000001995	PMZ_0040943-RA
ENSLOCP00000001995	PMZ_0046951-RA
ENSLOCP00000001996	PMZ_0039376-RA
ENSLOCP00000001999	PMZ_0020582-RA
ENSLOCP00000002004	PMZ_0045691-RA
ENSLOCP00000002008	PMZ_0046144-RA
ENSLOCP00000002008	PMZ_0040815-RA
ENSLOCP00000002010	PMZ_0042792-RA
ENSLOCP00000002011	PMZ_0042731-RA
ENSLOCP00000002014	PMZ_0019087-RA
ENSLOCP00000002014	PMZ_0027633-RA
ENSLOCP00000002015	PMZ_0010552-RA
ENSLOCP00000002016	PMZ_0018580-RA
ENSLOCP00000002020	PMZ_0040596-RA
ENSLOCP00000002023	PMZ_0048038-RA
ENSLOCP00000002024	PMZ_0005818-RA
ENSLOCP00000002025	PMZ_0039293-RA
ENSLOCP00000002025	PMZ_0047257-RA
ENSLOCP00000002029	PMZ_0032378-RA
ENSLOCP00000002032	PMZ_0045877-RA
ENSLOCP00000002034	PMZ_0026297-RA
ENSLOCP00000002034	PMZ_0047942-RA
ENSLOCP00000002040	PMZ_0002798-RA
ENSLOCP00000002044	PMZ_0019339-RA
ENSLOCP00000002045	PMZ_0028707-RA
ENSLOCP00000002045	PMZ_0018935-RA
ENSLOCP00000002048	PMZ_0033675-RA
ENSLOCP00000002048	PMZ_0045247-RA
ENSLOCP00000002049	PMZ_0034117-RA
ENSLOCP00000002053	PMZ_0002486-RA
ENSLOCP00000002053	PMZ_0038405-RA
ENSLOCP00000002054	PMZ_0027144-RA
ENSLOCP00000002055	PMZ_0041401-RA
ENSLOCP00000002055	PMZ_0045011-RA
ENSLOCP00000002056	PMZ_0043208-RA
ENSLOCP00000002056	PMZ_0006697-RA
ENSLOCP00000002057	PMZ_0017606-RA
ENSLOCP00000002058	PMZ_0047279-RA
ENSLOCP00000002059	PMZ_0026321-RA
ENSLOCP00000002059	PMZ_0047425-RA
ENSLOCP00000002060	PMZ_0010624-RA
ENSLOCP00000002060	PMZ_0047520-RA
ENSLOCP00000002061	PMZ_0046309-RA
ENSLOCP00000002061	PMZ_0045599-RA
ENSLOCP00000002062	PMZ_0007261-RA
ENSLOCP00000002063	PMZ_0042333-RA
ENSLOCP00000002064	PMZ_0005252-RA
ENSLOCP00000002065	PMZ_0009373-RA
ENSLOCP00000002065	PMZ_0032379-RA
ENSLOCP00000002068	PMZ_0044125-RA
ENSLOCP00000002068	PMZ_0031030-RA
ENSLOCP00000002069	PMZ_0041124-RA
ENSLOCP00000002071	PMZ_0037147-RA
ENSLOCP00000002073	PMZ_0040921-RA
ENSLOCP00000002075	PMZ_0012801-RA
ENSLOCP00000002077	PMZ_0040354-RA
ENSLOCP00000002078	PMZ_0030161-RA
ENSLOCP00000002078	PMZ_0032293-RA
ENSLOCP00000002080	PMZ_0030078-RA
ENSLOCP00000002082	PMZ_0042794-RA
ENSLOCP00000002084	PMZ_0021035-RA
ENSLOCP00000002087	PMZ_0045622-RA
ENSLOCP00000002090	PMZ_0019597-RA
ENSLOCP00000002091	PMZ_0026098-RA
ENSLOCP00000002091	PMZ_0048638-RA
ENSLOCP00000002092	PMZ_0012022-RA
ENSLOCP00000002092	PMZ_0041676-RA
ENSLOCP00000002093	PMZ_0038613-RA
ENSLOCP00000002093	PMZ_0047695-RA
ENSLOCP00000002094	PMZ_0040975-RA
ENSLOCP00000002094	PMZ_0029255-RA
ENSLOCP00000002096	PMZ_0029129-RA
ENSLOCP00000002096	PMZ_0040353-RA
ENSLOCP00000002099	PMZ_0040854-RA
ENSLOCP00000002101	PMZ_0032060-RA
ENSLOCP00000002103	PMZ_0047903-RA
ENSLOCP00000002105	PMZ_0027023-RA
ENSLOCP00000002107	PMZ_0032005-RA
ENSLOCP00000002109	PMZ_0045290-RA
ENSLOCP00000002110	PMZ_0033191-RA
ENSLOCP00000002110	PMZ_0047598-RA
ENSLOCP00000002112	PMZ_0044999-RA
ENSLOCP00000002112	PMZ_0032636-RA
ENSLOCP00000002113	PMZ_0032849-RA
ENSLOCP00000002114	PMZ_0043720-RA
ENSLOCP00000002114	PMZ_0030376-RA
ENSLOCP00000002115	PMZ_0035487-RA
ENSLOCP00000002115	PMZ_0036646-RA
ENSLOCP00000002116	PMZ_0046201-RA
ENSLOCP00000002119	PMZ_0005304-RA
ENSLOCP00000002120	PMZ_0033437-RA
ENSLOCP00000002124	PMZ_0041057-RA
ENSLOCP00000002129	PMZ_0011591-RA
ENSLOCP00000002132	PMZ_0007585-RA
ENSLOCP00000002132	PMZ_0020259-RA
ENSLOCP00000002134	PMZ_0003423-RA
ENSLOCP00000002134	PMZ_0036073-RA
ENSLOCP00000002135	PMZ_0030054-RA
ENSLOCP00000002135	PMZ_0033285-RA
ENSLOCP00000002136	PMZ_0002795-RA
ENSLOCP00000002136	PMZ_0040352-RA
ENSLOCP00000002139	PMZ_0038155-RA
ENSLOCP00000002139	PMZ_0043294-RA
ENSLOCP00000002141	PMZ_0043243-RA
ENSLOCP00000002141	PMZ_0035836-RA
ENSLOCP00000002142	PMZ_0033240-RA
ENSLOCP00000002144	PMZ_0031424-RA
ENSLOCP00000002147	PMZ_0026502-RA
ENSLOCP00000002148	PMZ_0009267-RA
ENSLOCP00000002153	PMZ_0029808-RA
ENSLOCP00000002156	PMZ_0020280-RA
ENSLOCP00000002156	PMZ_0042282-RA
ENSLOCP00000002157	PMZ_0029119-RA
ENSLOCP00000002157	PMZ_0037948-RA
ENSLOCP00000002158	PMZ_0005928-RA
ENSLOCP00000002159	PMZ_0031425-RA
ENSLOCP00000002162	PMZ_0046502-RA
ENSLOCP00000002163	PMZ_0033402-RA
ENSLOCP00000002163	PMZ_0047497-RA
ENSLOCP00000002167	PMZ_0043557-RA
ENSLOCP00000002169	PMZ_0014886-RA
ENSLOCP00000002171	PMZ_0013679-RA
ENSLOCP00000002172	PMZ_0040012-RA
ENSLOCP00000002173	PMZ_0041537-RA
ENSLOCP00000002176	PMZ_0036605-RA
ENSLOCP00000002176	PMZ_0042316-RA
ENSLOCP00000002177	PMZ_0027833-RA
ENSLOCP00000002178	PMZ_0013006-RA
ENSLOCP00000002179	PMZ_0046019-RA
ENSLOCP00000002180	PMZ_0040848-RA
ENSLOCP00000002183	PMZ_0026334-RA
ENSLOCP00000002183	PMZ_0031786-RA
ENSLOCP00000002184	PMZ_0040590-RA
ENSLOCP00000002184	PMZ_0016618-RA
ENSLOCP00000002186	PMZ_0030486-RA
ENSLOCP00000002188	PMZ_0035879-RA
ENSLOCP00000002188	PMZ_0036216-RA
ENSLOCP00000002189	PMZ_0011960-RA
ENSLOCP00000002189	PMZ_0033973-RA
ENSLOCP00000002190	PMZ_0041236-RA
ENSLOCP00000002191	PMZ_0043210-RA
ENSLOCP00000002191	PMZ_0035998-RA
ENSLOCP00000002192	PMZ_0031871-RA
ENSLOCP00000002194	PMZ_0048290-RA
ENSLOCP00000002195	PMZ_0031942-RA
ENSLOCP00000002197	PMZ_0035736-RA
ENSLOCP00000002197	PMZ_0046618-RA
ENSLOCP00000002198	PMZ_0040816-RA
ENSLOCP00000002199	PMZ_0047616-RA
ENSLOCP00000002200	PMZ_0044001-RA
ENSLOCP00000002201	PMZ_0040139-RA
ENSLOCP00000002206	PMZ_0029386-RA
ENSLOCP00000002207	PMZ_0027332-RA
ENSLOCP00000002207	PMZ_0029070-RA
ENSLOCP00000002210	PMZ_0037912-RA
ENSLOCP00000002210	PMZ_0039127-RA
ENSLOCP00000002211	PMZ_0045034-RA
ENSLOCP00000002211	PMZ_0006937-RA
ENSLOCP00000002213	PMZ_0035388-RA
ENSLOCP00000002213	PMZ_0033777-RA
ENSLOCP00000002214	PMZ_0043293-RA
ENSLOCP00000002215	PMZ_0046390-RA
ENSLOCP00000002215	PMZ_0032682-RA
ENSLOCP00000002216	PMZ_0047415-RA
ENSLOCP00000002216	PMZ_0027686-RA
ENSLOCP00000002218	PMZ_0018754-RA
ENSLOCP00000002219	PMZ_0032292-RA
ENSLOCP00000002224	PMZ_0026934-RA
ENSLOCP00000002224	PMZ_0031214-RA
ENSLOCP00000002226	PMZ_0029068-RA
ENSLOCP00000002226	PMZ_0033079-RA
ENSLOCP00000002229	PMZ_0042343-RA
ENSLOCP00000002229	PMZ_0032748-RA
ENSLOCP00000002232	PMZ_0032721-RA
ENSLOCP00000002232	PMZ_0031204-RA
ENSLOCP00000002233	PMZ_0042580-RA
ENSLOCP00000002234	PMZ_0007247-RA
ENSLOCP00000002237	PMZ_0045485-RA
ENSLOCP00000002242	PMZ_0043270-RA
ENSLOCP00000002242	PMZ_0042559-RA
ENSLOCP00000002243	PMZ_0044120-RA
ENSLOCP00000002244	PMZ_0020572-RA
ENSLOCP00000002245	PMZ_0041087-RA
ENSLOCP00000002245	PMZ_0021497-RA
ENSLOCP00000002246	PMZ_0047774-RA
ENSLOCP00000002247	PMZ_0042666-RA
ENSLOCP00000002247	PMZ_0043295-RA
ENSLOCP00000002250	PMZ_0046332-RA
ENSLOCP00000002250	PMZ_0013686-RA
ENSLOCP00000002252	PMZ_0042773-RA
ENSLOCP00000002254	PMZ_0031445-RA
ENSLOCP00000002254	PMZ_0003069-RA
ENSLOCP00000002262	PMZ_0043016-RA
ENSLOCP00000002262	PMZ_0036633-RA
ENSLOCP00000002263	PMZ_0043660-RA
ENSLOCP00000002263	PMZ_0043509-RA
ENSLOCP00000002265	PMZ_0045106-RA
ENSLOCP00000002265	PMZ_0043898-RA
ENSLOCP00000002267	PMZ_0041675-RA
ENSLOCP00000002267	PMZ_0034785-RA
ENSLOCP00000002269	PMZ_0042384-RA
ENSLOCP00000002270	PMZ_0046620-RA
ENSLOCP00000002272	PMZ_0048905-RA
ENSLOCP00000002279	PMZ_0018083-RA
ENSLOCP00000002279	PMZ_0041741-RA
ENSLOCP00000002280	PMZ_0028899-RA
ENSLOCP00000002280	PMZ_0011517-RA
ENSLOCP00000002283	PMZ_0019975-RA
ENSLOCP00000002283	PMZ_0030618-RA
ENSLOCP00000002290	PMZ_0047566-RA
ENSLOCP00000002293	PMZ_0020822-RA
ENSLOCP00000002294	PMZ_0046560-RA
ENSLOCP00000002294	PMZ_0046559-RA
ENSLOCP00000002298	PMZ_0036110-RA
ENSLOCP00000002301	PMZ_0046166-RA
ENSLOCP00000002303	PMZ_0042374-RA
ENSLOCP00000002303	PMZ_0026340-RA
ENSLOCP00000002304	PMZ_0013815-RA
ENSLOCP00000002304	PMZ_0030586-RA
ENSLOCP00000002305	PMZ_0018340-RA
ENSLOCP00000002305	PMZ_0028091-RA
ENSLOCP00000002306	PMZ_0029282-RA
ENSLOCP00000002308	PMZ_0029143-RA
ENSLOCP00000002308	PMZ_0014648-RA
ENSLOCP00000002309	PMZ_0047342-RA
ENSLOCP00000002309	PMZ_0034872-RA
ENSLOCP00000002311	PMZ_0046633-RA
ENSLOCP00000002316	PMZ_0016468-RA
ENSLOCP00000002317	PMZ_0032937-RA
ENSLOCP00000002318	PMZ_0040086-RA
ENSLOCP00000002319	PMZ_0035533-RA
ENSLOCP00000002320	PMZ_0008472-RA
ENSLOCP00000002321	PMZ_0001669-RA
ENSLOCP00000002323	PMZ_0040274-RA
ENSLOCP00000002323	PMZ_0034479-RA
ENSLOCP00000002327	PMZ_0032649-RA
ENSLOCP00000002327	PMZ_0031286-RA
ENSLOCP00000002328	PMZ_0030774-RA
ENSLOCP00000002328	PMZ_0033650-RA
ENSLOCP00000002329	PMZ_0043856-RA
ENSLOCP00000002331	PMZ_0042790-RA
ENSLOCP00000002335	PMZ_0048350-RA
ENSLOCP00000002337	PMZ_0011611-RA
ENSLOCP00000002337	PMZ_0041984-RA
ENSLOCP00000002338	PMZ_0000732-RA
ENSLOCP00000002338	PMZ_0034139-RA
ENSLOCP00000002339	PMZ_0046634-RA
ENSLOCP00000002340	PMZ_0045553-RA
ENSLOCP00000002341	PMZ_0031224-RA
ENSLOCP00000002341	PMZ_0040275-RA
ENSLOCP00000002343	PMZ_0033459-RA
ENSLOCP00000002344	PMZ_0038101-RA
ENSLOCP00000002344	PMZ_0044049-RA
ENSLOCP00000002345	PMZ_0040472-RA
ENSLOCP00000002350	PMZ_0047395-RA
ENSLOCP00000002353	PMZ_0018599-RA
ENSLOCP00000002353	PMZ_0037834-RA
ENSLOCP00000002354	PMZ_0031621-RA
ENSLOCP00000002354	PMZ_0036907-RA
ENSLOCP00000002355	PMZ_0043043-RA
ENSLOCP00000002357	PMZ_0028316-RA
ENSLOCP00000002357	PMZ_0030753-RA
ENSLOCP00000002359	PMZ_0026341-RA
ENSLOCP00000002359	PMZ_0037306-RA
ENSLOCP00000002360	PMZ_0014609-RA
ENSLOCP00000002362	PMZ_0040381-RA
ENSLOCP00000002364	PMZ_0006403-RA
ENSLOCP00000002366	PMZ_0018454-RA
ENSLOCP00000002366	PMZ_0033229-RA
ENSLOCP00000002369	PMZ_0004310-RA
ENSLOCP00000002372	PMZ_0029347-RA
ENSLOCP00000002372	PMZ_0044866-RA
ENSLOCP00000002376	PMZ_0019437-RA
ENSLOCP00000002378	PMZ_0032416-RA
ENSLOCP00000002380	PMZ_0040983-RA
ENSLOCP00000002381	PMZ_0042474-RA
ENSLOCP00000002387	PMZ_0042774-RA
ENSLOCP00000002389	PMZ_0048279-RA
ENSLOCP00000002389	PMZ_0023145-RA
ENSLOCP00000002391	PMZ_0001913-RA
ENSLOCP00000002392	PMZ_0030192-RA
ENSLOCP00000002392	PMZ_0047615-RA
ENSLOCP00000002394	PMZ_0032417-RA
ENSLOCP00000002395	PMZ_0040192-RA
ENSLOCP00000002395	PMZ_0046091-RA
ENSLOCP00000002396	PMZ_0027953-RA
ENSLOCP00000002400	PMZ_0042086-RA
ENSLOCP00000002404	PMZ_0033030-RA
ENSLOCP00000002404	PMZ_0044050-RA
ENSLOCP00000002407	PMZ_0036958-RA
ENSLOCP00000002407	PMZ_0047492-RA
ENSLOCP00000002410	PMZ_0034638-RA
ENSLOCP00000002410	PMZ_0037035-RA
ENSLOCP00000002414	PMZ_0048832-RA
ENSLOCP00000002414	PMZ_0041661-RA
ENSLOCP00000002416	PMZ_0031738-RA
ENSLOCP00000002417	PMZ_0019512-RA
ENSLOCP00000002419	PMZ_0043659-RA
ENSLOCP00000002420	PMZ_0045582-RA
ENSLOCP00000002421	PMZ_0026989-RA
ENSLOCP00000002421	PMZ_0047889-RA
ENSLOCP00000002425	PMZ_0046411-RA
ENSLOCP00000002426	PMZ_0010731-RA
ENSLOCP00000002426	PMZ_0040578-RA
ENSLOCP00000002429	PMZ_0044943-RA
ENSLOCP00000002431	PMZ_0027940-RA
ENSLOCP00000002431	PMZ_0042364-RA
ENSLOCP00000002432	PMZ_0030344-RA
ENSLOCP00000002433	PMZ_0010509-RA
ENSLOCP00000002433	PMZ_0037695-RA
ENSLOCP00000002434	PMZ_0018620-RA
ENSLOCP00000002438	PMZ_0041218-RA
ENSLOCP00000002440	PMZ_0046312-RA
ENSLOCP00000002441	PMZ_0013045-RA
ENSLOCP00000002441	PMZ_0045882-RA
ENSLOCP00000002442	PMZ_0032065-RA
ENSLOCP00000002442	PMZ_0031673-RA
ENSLOCP00000002443	PMZ_0032699-RA
ENSLOCP00000002445	PMZ_0042396-RA
ENSLOCP00000002447	PMZ_0011536-RA
ENSLOCP00000002447	PMZ_0001580-RA
ENSLOCP00000002448	PMZ_0030050-RA
ENSLOCP00000002450	PMZ_0027079-RA
ENSLOCP00000002450	PMZ_0045368-RA
ENSLOCP00000002451	PMZ_0044089-RA
ENSLOCP00000002451	PMZ_0013041-RA
ENSLOCP00000002459	PMZ_0014522-RA
ENSLOCP00000002459	PMZ_0029677-RA
ENSLOCP00000002460	PMZ_0040597-RA
ENSLOCP00000002460	PMZ_0026150-RA
ENSLOCP00000002461	PMZ_0018173-RA
ENSLOCP00000002462	PMZ_0013046-RA
ENSLOCP00000002467	PMZ_0020050-RA
ENSLOCP00000002467	PMZ_0036107-RA
ENSLOCP00000002469	PMZ_0019729-RA
ENSLOCP00000002469	PMZ_0044782-RA
ENSLOCP00000002471	PMZ_0046799-RA
ENSLOCP00000002471	PMZ_0030118-RA
ENSLOCP00000002472	PMZ_0041243-RA
ENSLOCP00000002472	PMZ_0041244-RA
ENSLOCP00000002474	PMZ_0044134-RA
ENSLOCP00000002477	PMZ_0048277-RA
ENSLOCP00000002477	PMZ_0034723-RA
ENSLOCP00000002482	PMZ_0033937-RA
ENSLOCP00000002482	PMZ_0047424-RA
ENSLOCP00000002484	PMZ_0041643-RA
ENSLOCP00000002484	PMZ_0011395-RA
ENSLOCP00000002485	PMZ_0022568-RA
ENSLOCP00000002488	PMZ_0030550-RA
ENSLOCP00000002490	PMZ_0040858-RA
ENSLOCP00000002491	PMZ_0029596-RA
ENSLOCP00000002492	PMZ_0027643-RA
ENSLOCP00000002492	PMZ_0019689-RA
ENSLOCP00000002495	PMZ_0044493-RA
ENSLOCP00000002496	PMZ_0028129-RA
ENSLOCP00000002496	PMZ_0028044-RA
ENSLOCP00000002501	PMZ_0044774-RA
ENSLOCP00000002505	PMZ_0045990-RA
ENSLOCP00000002507	PMZ_0012680-RA
ENSLOCP00000002507	PMZ_0032409-RA
ENSLOCP00000002508	PMZ_0015698-RA
ENSLOCP00000002511	PMZ_0026695-RA
ENSLOCP00000002515	PMZ_0036358-RA
ENSLOCP00000002515	PMZ_0042401-RA
ENSLOCP00000002516	PMZ_0044810-RA
ENSLOCP00000002516	PMZ_0038713-RA
ENSLOCP00000002517	PMZ_0005068-RA
ENSLOCP00000002520	PMZ_0020904-RA
ENSLOCP00000002521	PMZ_0029719-RA
ENSLOCP00000002522	PMZ_0031468-RA
ENSLOCP00000002523	PMZ_0048545-RA
ENSLOCP00000002524	PMZ_0030424-RA
ENSLOCP00000002524	PMZ_0047608-RA
ENSLOCP00000002525	PMZ_0045418-RA
ENSLOCP00000002527	PMZ_0042209-RA
ENSLOCP00000002528	PMZ_0010360-RA
ENSLOCP00000002529	PMZ_0046712-RA
ENSLOCP00000002529	PMZ_0046710-RA
ENSLOCP00000002530	PMZ_0044637-RA
ENSLOCP00000002533	PMZ_0046797-RA
ENSLOCP00000002533	PMZ_0031057-RA
ENSLOCP00000002538	PMZ_0046372-RA
ENSLOCP00000002538	PMZ_0029607-RA
ENSLOCP00000002539	PMZ_0030645-RA
ENSLOCP00000002541	PMZ_0017030-RA
ENSLOCP00000002541	PMZ_0016406-RA
ENSLOCP00000002549	PMZ_0042543-RA
ENSLOCP00000002550	PMZ_0027005-RA
ENSLOCP00000002552	PMZ_0009268-RA
ENSLOCP00000002553	PMZ_0022914-RA
ENSLOCP00000002553	PMZ_0038325-RA
ENSLOCP00000002555	PMZ_0004983-RA
ENSLOCP00000002556	PMZ_0036282-RA
ENSLOCP00000002556	PMZ_0044657-RA
ENSLOCP00000002558	PMZ_0045522-RA
ENSLOCP00000002560	PMZ_0045654-RA
ENSLOCP00000002560	PMZ_0044541-RA
ENSLOCP00000002561	PMZ_0045867-RA
ENSLOCP00000002562	PMZ_0044097-RA
ENSLOCP00000002562	PMZ_0030895-RA
ENSLOCP00000002563	PMZ_0040733-RA
ENSLOCP00000002564	PMZ_0042538-RA
ENSLOCP00000002565	PMZ_0003616-RA
ENSLOCP00000002565	PMZ_0040334-RA
ENSLOCP00000002566	PMZ_0047886-RA
ENSLOCP00000002568	PMZ_0008920-RA
ENSLOCP00000002568	PMZ_0036055-RA
ENSLOCP00000002569	PMZ_0029619-RA
ENSLOCP00000002572	PMZ_0023813-RA
ENSLOCP00000002574	PMZ_0020286-RA
ENSLOCP00000002575	PMZ_0041305-RA
ENSLOCP00000002580	PMZ_0031205-RA
ENSLOCP00000002581	PMZ_0041574-RA
ENSLOCP00000002585	PMZ_0041418-RA
ENSLOCP00000002585	PMZ_0029341-RA
ENSLOCP00000002587	PMZ_0037478-RA
ENSLOCP00000002589	PMZ_0008517-RA
ENSLOCP00000002589	PMZ_0048883-RA
ENSLOCP00000002590	PMZ_0041599-RA
ENSLOCP00000002591	PMZ_0002719-RA
ENSLOCP00000002593	PMZ_0016730-RA
ENSLOCP00000002595	PMZ_0017672-RA
ENSLOCP00000002595	PMZ_0044959-RA
ENSLOCP00000002598	PMZ_0035650-RA
ENSLOCP00000002598	PMZ_0031029-RA
ENSLOCP00000002603	PMZ_0016420-RA
ENSLOCP00000002603	PMZ_0048064-RA
ENSLOCP00000002604	PMZ_0046174-RA
ENSLOCP00000002605	PMZ_0027882-RA
ENSLOCP00000002607	PMZ_0038385-RA
ENSLOCP00000002607	PMZ_0023945-RA
ENSLOCP00000002609	PMZ_0040218-RA
ENSLOCP00000002610	PMZ_0007035-RA
ENSLOCP00000002610	PMZ_0045940-RA
ENSLOCP00000002611	PMZ_0003614-RA
ENSLOCP00000002612	PMZ_0030188-RA
ENSLOCP00000002614	PMZ_0020685-RA
ENSLOCP00000002616	PMZ_0034245-RA
ENSLOCP00000002616	PMZ_0044740-RA
ENSLOCP00000002617	PMZ_0010258-RA
ENSLOCP00000002621	PMZ_0034372-RA
ENSLOCP00000002622	PMZ_0002721-RA
ENSLOCP00000002623	PMZ_0041875-RA
ENSLOCP00000002627	PMZ_0037781-RA
ENSLOCP00000002629	PMZ_0048901-RA
ENSLOCP00000002632	PMZ_0009266-RA
ENSLOCP00000002634	PMZ_0012232-RA
ENSLOCP00000002641	PMZ_0026855-RA
ENSLOCP00000002641	PMZ_0041644-RA
ENSLOCP00000002643	PMZ_0013519-RA
ENSLOCP00000002644	PMZ_0009330-RA
ENSLOCP00000002645	PMZ_0030694-RA
ENSLOCP00000002647	PMZ_0046597-RA
ENSLOCP00000002652	PMZ_0046890-RA
ENSLOCP00000002653	PMZ_0017000-RA
ENSLOCP00000002653	PMZ_0048375-RA
ENSLOCP00000002654	PMZ_0038604-RA
ENSLOCP00000002660	PMZ_0044045-RA
ENSLOCP00000002660	PMZ_0043571-RA
ENSLOCP00000002661	PMZ_0033628-RA
ENSLOCP00000002663	PMZ_0040829-RA
ENSLOCP00000002667	PMZ_0029814-RA
ENSLOCP00000002667	PMZ_0042746-RA
ENSLOCP00000002668	PMZ_0036866-RA
ENSLOCP00000002669	PMZ_0042385-RA
ENSLOCP00000002670	PMZ_0029881-RA
ENSLOCP00000002671	PMZ_0003691-RA
ENSLOCP00000002671	PMZ_0006074-RA
ENSLOCP00000002672	PMZ_0044178-RA
ENSLOCP00000002673	PMZ_0043164-RA
ENSLOCP00000002673	PMZ_0009327-RA
ENSLOCP00000002675	PMZ_0011398-RA
ENSLOCP00000002676	PMZ_0030925-RA
ENSLOCP00000002681	PMZ_0044122-RA
ENSLOCP00000002681	PMZ_0031121-RA
ENSLOCP00000002682	PMZ_0044786-RA
ENSLOCP00000002686	PMZ_0014534-RA
ENSLOCP00000002687	PMZ_0041689-RA
ENSLOCP00000002689	PMZ_0029675-RA
ENSLOCP00000002695	PMZ_0038192-RA
ENSLOCP00000002695	PMZ_0032949-RA
ENSLOCP00000002697	PMZ_0031597-RA
ENSLOCP00000002697	PMZ_0036177-RA
ENSLOCP00000002698	PMZ_0011344-RA
ENSLOCP00000002700	PMZ_0044546-RA
ENSLOCP00000002700	PMZ_0044544-RA
ENSLOCP00000002703	PMZ_0034163-RA
ENSLOCP00000002703	PMZ_0045542-RA
ENSLOCP00000002708	PMZ_0042786-RA
ENSLOCP00000002708	PMZ_0030732-RA
ENSLOCP00000002709	PMZ_0041104-RA
ENSLOCP00000002710	PMZ_0048385-RA
ENSLOCP00000002711	PMZ_0000937-RA
ENSLOCP00000002711	PMZ_0000935-RA
ENSLOCP00000002715	PMZ_0029463-RA
ENSLOCP00000002717	PMZ_0034138-RA
ENSLOCP00000002719	PMZ_0046900-RA
ENSLOCP00000002719	PMZ_0047302-RA
ENSLOCP00000002721	PMZ_0015487-RB
ENSLOCP00000002721	PMZ_0034060-RA
ENSLOCP00000002724	PMZ_0044581-RA
ENSLOCP00000002732	PMZ_0041749-RA
ENSLOCP00000002732	PMZ_0032771-RA
ENSLOCP00000002733	PMZ_0018105-RA
ENSLOCP00000002736	PMZ_0015905-RA
ENSLOCP00000002740	PMZ_0045830-RA
ENSLOCP00000002743	PMZ_0044779-RA
ENSLOCP00000002745	PMZ_0003220-RA
ENSLOCP00000002748	PMZ_0040928-RA
ENSLOCP00000002749	PMZ_0026455-RA
ENSLOCP00000002757	PMZ_0046892-RA
ENSLOCP00000002759	PMZ_0033626-RA
ENSLOCP00000002759	PMZ_0033627-RA
ENSLOCP00000002763	PMZ_0045201-RA
ENSLOCP00000002766	PMZ_0008518-RA
ENSLOCP00000002766	PMZ_0047154-RA
ENSLOCP00000002767	PMZ_0027091-RA
ENSLOCP00000002772	PMZ_0040641-RA
ENSLOCP00000002778	PMZ_0013585-RA
ENSLOCP00000002783	PMZ_0011974-RA
ENSLOCP00000002783	PMZ_0015127-RA
ENSLOCP00000002784	PMZ_0026003-RA
ENSLOCP00000002785	PMZ_0029833-RA
ENSLOCP00000002785	PMZ_0040748-RA
ENSLOCP00000002790	PMZ_0032092-RA
ENSLOCP00000002790	PMZ_0001063-RA
ENSLOCP00000002791	PMZ_0035268-RA
ENSLOCP00000002793	PMZ_0044998-RA
ENSLOCP00000002795	PMZ_0031311-RA
ENSLOCP00000002796	PMZ_0004313-RA
ENSLOCP00000002800	PMZ_0015139-RA
ENSLOCP00000002800	PMZ_0042498-RA
ENSLOCP00000002801	PMZ_0046140-RA
ENSLOCP00000002802	PMZ_0047863-RA
ENSLOCP00000002802	PMZ_0034866-RA
ENSLOCP00000002804	PMZ_0046394-RA
ENSLOCP00000002804	PMZ_0048887-RA
ENSLOCP00000002805	PMZ_0044618-RA
ENSLOCP00000002808	PMZ_0034516-RA
ENSLOCP00000002808	PMZ_0047660-RA
ENSLOCP00000002819	PMZ_0019557-RA
ENSLOCP00000002819	PMZ_0040593-RA
ENSLOCP00000002823	PMZ_0044083-RA
ENSLOCP00000002825	PMZ_0040119-RA
ENSLOCP00000002825	PMZ_0031562-RA
ENSLOCP00000002826	PMZ_0002394-RA
ENSLOCP00000002826	PMZ_0001064-RA
ENSLOCP00000002831	PMZ_0030974-RA
ENSLOCP00000002831	PMZ_0045414-RA
ENSLOCP00000002833	PMZ_0040068-RA
ENSLOCP00000002835	PMZ_0008769-RA
ENSLOCP00000002836	PMZ_0043300-RA
ENSLOCP00000002837	PMZ_0027834-RA
ENSLOCP00000002841	PMZ_0044617-RA
ENSLOCP00000002841	PMZ_0033795-RA
ENSLOCP00000002842	PMZ_0036291-RA
ENSLOCP00000002842	PMZ_0033266-RA
ENSLOCP00000002844	PMZ_0045931-RA
ENSLOCP00000002845	PMZ_0008427-RA
ENSLOCP00000002848	PMZ_0037346-RA
ENSLOCP00000002848	PMZ_0044585-RA
ENSLOCP00000002849	PMZ_0042839-RA
ENSLOCP00000002853	PMZ_0040067-RA
ENSLOCP00000002854	PMZ_0026682-RA
ENSLOCP00000002854	PMZ_0003493-RA
ENSLOCP00000002856	PMZ_0033117-RA
ENSLOCP00000002856	PMZ_0045134-RA
ENSLOCP00000002858	PMZ_0008119-RA
ENSLOCP00000002858	PMZ_0043299-RA
ENSLOCP00000002861	PMZ_0044742-RA
ENSLOCP00000002861	PMZ_0044743-RA
ENSLOCP00000002864	PMZ_0021658-RA
ENSLOCP00000002865	PMZ_0048678-RA
ENSLOCP00000002865	PMZ_0048762-RA
ENSLOCP00000002866	PMZ_0036731-RA
ENSLOCP00000002866	PMZ_0012440-RA
ENSLOCP00000002867	PMZ_0033424-RA
ENSLOCP00000002867	PMZ_0041481-RA
ENSLOCP00000002868	PMZ_0028941-RA
ENSLOCP00000002870	PMZ_0045090-RA
ENSLOCP00000002871	PMZ_0018638-RA
ENSLOCP00000002871	PMZ_0033105-RA
ENSLOCP00000002875	PMZ_0040968-RA
ENSLOCP00000002876	PMZ_0041633-RA
ENSLOCP00000002878	PMZ_0016335-RA
ENSLOCP00000002879	PMZ_0037153-RA
ENSLOCP00000002881	PMZ_0032869-RA
ENSLOCP00000002881	PMZ_0041231-RA
ENSLOCP00000002884	PMZ_0042492-RA
ENSLOCP00000002891	PMZ_0044630-RA
ENSLOCP00000002891	PMZ_0044629-RA
ENSLOCP00000002892	PMZ_0010464-RA
ENSLOCP00000002892	PMZ_0038304-RA
ENSLOCP00000002897	PMZ_0015007-RA
ENSLOCP00000002897	PMZ_0045996-RA
ENSLOCP00000002898	PMZ_0013105-RA
ENSLOCP00000002900	PMZ_0012467-RA
ENSLOCP00000002900	PMZ_0044149-RA
ENSLOCP00000002902	PMZ_0042247-RA
ENSLOCP00000002902	PMZ_0044060-RA
ENSLOCP00000002904	PMZ_0033822-RA
ENSLOCP00000002907	PMZ_0009826-RA
ENSLOCP00000002908	PMZ_0016554-RA
ENSLOCP00000002908	PMZ_0038029-RA
ENSLOCP00000002909	PMZ_0013824-RA
ENSLOCP00000002909	PMZ_0026954-RA
ENSLOCP00000002913	PMZ_0047763-RA
ENSLOCP00000002913	PMZ_0000142-RA
ENSLOCP00000002914	PMZ_0034346-RA
ENSLOCP00000002916	PMZ_0044636-RA
ENSLOCP00000002922	PMZ_0010801-RA
ENSLOCP00000002923	PMZ_0047754-RA
ENSLOCP00000002923	PMZ_0034610-RA
ENSLOCP00000002924	PMZ_0018243-RA
ENSLOCP00000002925	PMZ_0028696-RA
ENSLOCP00000002928	PMZ_0009881-RA
ENSLOCP00000002928	PMZ_0030761-RA
ENSLOCP00000002929	PMZ_0015161-RA
ENSLOCP00000002932	PMZ_0018430-RA
ENSLOCP00000002933	PMZ_0045637-RA
ENSLOCP00000002937	PMZ_0039145-RA
ENSLOCP00000002940	PMZ_0047326-RA
ENSLOCP00000002943	PMZ_0042737-RA
ENSLOCP00000002944	PMZ_0044082-RA
ENSLOCP00000002944	PMZ_0022854-RA
ENSLOCP00000002945	PMZ_0003604-RA
ENSLOCP00000002945	PMZ_0047170-RA
ENSLOCP00000002946	PMZ_0038430-RA
ENSLOCP00000002946	PMZ_0029039-RA
ENSLOCP00000002949	PMZ_0029903-RA
ENSLOCP00000002949	PMZ_0046058-RA
ENSLOCP00000002952	PMZ_0032529-RA
ENSLOCP00000002952	PMZ_0044362-RA
ENSLOCP00000002954	PMZ_0034778-RA
ENSLOCP00000002955	PMZ_0026955-RA
ENSLOCP00000002955	PMZ_0043501-RA
ENSLOCP00000002958	PMZ_0042747-RA
ENSLOCP00000002960	PMZ_0045852-RA
ENSLOCP00000002960	PMZ_0036171-RA
ENSLOCP00000002962	PMZ_0028697-RA
ENSLOCP00000002962	PMZ_0033707-RA
ENSLOCP00000002963	PMZ_0009743-RA
ENSLOCP00000002966	PMZ_0009968-RA
ENSLOCP00000002972	PMZ_0044316-RA
ENSLOCP00000002975	PMZ_0017691-RA
ENSLOCP00000002975	PMZ_0014977-RA
ENSLOCP00000002978	PMZ_0031372-RA
ENSLOCP00000002978	PMZ_0041358-RA
ENSLOCP00000002981	PMZ_0040703-RA
ENSLOCP00000002981	PMZ_0016022-RA
ENSLOCP00000002983	PMZ_0044754-RA
ENSLOCP00000002984	PMZ_0001415-RA
ENSLOCP00000002985	PMZ_0031336-RA
ENSLOCP00000002987	PMZ_0044042-RA
ENSLOCP00000002992	PMZ_0040201-RA
ENSLOCP00000002992	PMZ_0034122-RA
ENSLOCP00000002993	PMZ_0016737-RA
ENSLOCP00000002996	PMZ_0023457-RA
ENSLOCP00000002996	PMZ_0048696-RA
ENSLOCP00000002998	PMZ_0006894-RA
ENSLOCP00000002998	PMZ_0032016-RA
ENSLOCP00000003000	PMZ_0028681-RA
ENSLOCP00000003000	PMZ_0042574-RA
ENSLOCP00000003005	PMZ_0026302-RA
ENSLOCP00000003005	PMZ_0004655-RA
ENSLOCP00000003012	PMZ_0007965-RA
ENSLOCP00000003012	PMZ_0047665-RA
ENSLOCP00000003015	PMZ_0029469-RA
ENSLOCP00000003015	PMZ_0043648-RA
ENSLOCP00000003017	PMZ_0038439-RA
ENSLOCP00000003017	PMZ_0047845-RA
ENSLOCP00000003022	PMZ_0040797-RA
ENSLOCP00000003022	PMZ_0005747-RA
ENSLOCP00000003025	PMZ_0031874-RA
ENSLOCP00000003026	PMZ_0017489-RA
ENSLOCP00000003026	PMZ_0042672-RA
ENSLOCP00000003028	PMZ_0037760-RA
ENSLOCP00000003029	PMZ_0040007-RA
ENSLOCP00000003035	PMZ_0009376-RA
ENSLOCP00000003036	PMZ_0043897-RA
ENSLOCP00000003038	PMZ_0009669-RA
ENSLOCP00000003047	PMZ_0018899-RA
ENSLOCP00000003048	PMZ_0045382-RA
ENSLOCP00000003049	PMZ_0042416-RA
ENSLOCP00000003053	PMZ_0045175-RA
ENSLOCP00000003053	PMZ_0048965-RA
ENSLOCP00000003054	PMZ_0007964-RA
ENSLOCP00000003056	PMZ_0033563-RA
ENSLOCP00000003057	PMZ_0044525-RA
ENSLOCP00000003057	PMZ_0046639-RA
ENSLOCP00000003058	PMZ_0040202-RA
ENSLOCP00000003058	PMZ_0037051-RA
ENSLOCP00000003059	PMZ_0012880-RA
ENSLOCP00000003059	PMZ_0013869-RA
ENSLOCP00000003061	PMZ_0033412-RA
ENSLOCP00000003061	PMZ_0045441-RA
ENSLOCP00000003062	PMZ_0010846-RA
ENSLOCP00000003062	PMZ_0042765-RA
ENSLOCP00000003065	PMZ_0032444-RA
ENSLOCP00000003074	PMZ_0006233-RA
ENSLOCP00000003074	PMZ_0027868-RA
ENSLOCP00000003075	PMZ_0034593-RA
ENSLOCP00000003076	PMZ_0021490-RA
ENSLOCP00000003077	PMZ_0000492-RA
ENSLOCP00000003077	PMZ_0043149-RA
ENSLOCP00000003078	PMZ_0044340-RA
ENSLOCP00000003081	PMZ_0032249-RA
ENSLOCP00000003083	PMZ_0032478-RA
ENSLOCP00000003085	PMZ_0041157-RA
ENSLOCP00000003086	PMZ_0043085-RA
ENSLOCP00000003091	PMZ_0029184-RA
ENSLOCP00000003094	PMZ_0032000-RA
ENSLOCP00000003094	PMZ_0048222-RA
ENSLOCP00000003096	PMZ_0045506-RA
ENSLOCP00000003099	PMZ_0043895-RA
ENSLOCP00000003099	PMZ_0043887-RA
ENSLOCP00000003100	PMZ_0048923-RA
ENSLOCP00000003101	PMZ_0021665-RA
ENSLOCP00000003101	PMZ_0012881-RA
ENSLOCP00000003102	PMZ_0026305-RA
ENSLOCP00000003102	PMZ_0019623-RA
ENSLOCP00000003104	PMZ_0012747-RA
ENSLOCP00000003106	PMZ_0027232-RA
ENSLOCP00000003106	PMZ_0014256-RA
ENSLOCP00000003108	PMZ_0031235-RA
ENSLOCP00000003109	PMZ_0029164-RA
ENSLOCP00000003109	PMZ_0028924-RA
ENSLOCP00000003110	PMZ_0032887-RA
ENSLOCP00000003111	PMZ_0036452-RA
ENSLOCP00000003114	PMZ_0043886-RA
ENSLOCP00000003114	PMZ_0041190-RA
ENSLOCP00000003116	PMZ_0045831-RA
ENSLOCP00000003120	PMZ_0027433-RA
ENSLOCP00000003122	PMZ_0048845-RA
ENSLOCP00000003123	PMZ_0036288-RA
ENSLOCP00000003123	PMZ_0029797-RA
ENSLOCP00000003124	PMZ_0041451-RA
ENSLOCP00000003125	PMZ_0029774-RA
ENSLOCP00000003129	PMZ_0022819-RA
ENSLOCP00000003129	PMZ_0014496-RA
ENSLOCP00000003131	PMZ_0039156-RA
ENSLOCP00000003131	PMZ_0047671-RA
ENSLOCP00000003132	PMZ_0017771-RA
ENSLOCP00000003133	PMZ_0045306-RA
ENSLOCP00000003133	PMZ_0034970-RA
ENSLOCP00000003135	PMZ_0012538-RA
ENSLOCP00000003135	PMZ_0032821-RA
ENSLOCP00000003138	PMZ_0037029-RA
ENSLOCP00000003138	PMZ_0048437-RA
ENSLOCP00000003140	PMZ_0016217-RA
ENSLOCP00000003144	PMZ_0041245-RA
ENSLOCP00000003144	PMZ_0033976-RA
ENSLOCP00000003146	PMZ_0044583-RA
ENSLOCP00000003146	PMZ_0046979-RA
ENSLOCP00000003148	PMZ_0026555-RA
ENSLOCP00000003148	PMZ_0041806-RA
ENSLOCP00000003149	PMZ_0030063-RA
ENSLOCP00000003151	PMZ_0002725-RA
ENSLOCP00000003152	PMZ_0030754-RA
ENSLOCP00000003154	PMZ_0045704-RA
ENSLOCP00000003155	PMZ_0045632-RA
ENSLOCP00000003156	PMZ_0029189-RA
ENSLOCP00000003156	PMZ_0027690-RA
ENSLOCP00000003157	PMZ_0027879-RA
ENSLOCP00000003157	PMZ_0023311-RA
ENSLOCP00000003163	PMZ_0031351-RA
ENSLOCP00000003164	PMZ_0003977-RA
ENSLOCP00000003166	PMZ_0000185-RA
ENSLOCP00000003166	PMZ_0040346-RA
ENSLOCP00000003168	PMZ_0035664-RA
ENSLOCP00000003168	PMZ_0035392-RA
ENSLOCP00000003172	PMZ_0037681-RA
ENSLOCP00000003174	PMZ_0029854-RA
ENSLOCP00000003174	PMZ_0046198-RA
ENSLOCP00000003176	PMZ_0043068-RA
ENSLOCP00000003176	PMZ_0021019-RA
ENSLOCP00000003183	PMZ_0003584-RA
ENSLOCP00000003183	PMZ_0001861-RA
ENSLOCP00000003184	PMZ_0044700-RA
ENSLOCP00000003184	PMZ_0044701-RA
ENSLOCP00000003185	PMZ_0043881-RA
ENSLOCP00000003187	PMZ_0027662-RA
ENSLOCP00000003187	PMZ_0027472-RA
ENSLOCP00000003189	PMZ_0002234-RA
ENSLOCP00000003189	PMZ_0047541-RA
ENSLOCP00000003190	PMZ_0012749-RA
ENSLOCP00000003190	PMZ_0046805-RA
ENSLOCP00000003192	PMZ_0031827-RA
ENSLOCP00000003195	PMZ_0041595-RA
ENSLOCP00000003196	PMZ_0012946-RA
ENSLOCP00000003196	PMZ_0030924-RA
ENSLOCP00000003197	PMZ_0042216-RA
ENSLOCP00000003199	PMZ_0009950-RA
ENSLOCP00000003200	PMZ_0027511-RA
ENSLOCP00000003200	PMZ_0043833-RA
ENSLOCP00000003202	PMZ_0031409-RA
ENSLOCP00000003202	PMZ_0044588-RA
ENSLOCP00000003204	PMZ_0015026-RA
ENSLOCP00000003204	PMZ_0001855-RA
ENSLOCP00000003205	PMZ_0035056-RA
ENSLOCP00000003214	PMZ_0038263-RA
ENSLOCP00000003216	PMZ_0040686-RA
ENSLOCP00000003216	PMZ_0046865-RA
ENSLOCP00000003217	PMZ_0044355-RA
ENSLOCP00000003217	PMZ_0044354-RA
ENSLOCP00000003218	PMZ_0044616-RA
ENSLOCP00000003218	PMZ_0034565-RA
ENSLOCP00000003220	PMZ_0044320-RA
ENSLOCP00000003224	PMZ_0001450-RA
ENSLOCP00000003229	PMZ_0032823-RA
ENSLOCP00000003229	PMZ_0034446-RA
ENSLOCP00000003232	PMZ_0033547-RA
ENSLOCP00000003232	PMZ_0044944-RA
ENSLOCP00000003233	PMZ_0034735-RA
ENSLOCP00000003234	PMZ_0044226-RA
ENSLOCP00000003234	PMZ_0044731-RA
ENSLOCP00000003242	PMZ_0009583-RA
ENSLOCP00000003242	PMZ_0029504-RA
ENSLOCP00000003244	PMZ_0034959-RA
ENSLOCP00000003245	PMZ_0031484-RA
ENSLOCP00000003245	PMZ_0029183-RA
ENSLOCP00000003247	PMZ_0041973-RA
ENSLOCP00000003247	PMZ_0041972-RA
ENSLOCP00000003248	PMZ_0004784-RA
ENSLOCP00000003249	PMZ_0033832-RA
ENSLOCP00000003250	PMZ_0030289-RA
ENSLOCP00000003251	PMZ_0044609-RA
ENSLOCP00000003251	PMZ_0026265-RA
ENSLOCP00000003252	PMZ_0021455-RA
ENSLOCP00000003253	PMZ_0028705-RA
ENSLOCP00000003253	PMZ_0022807-RA
ENSLOCP00000003255	PMZ_0037245-RA
ENSLOCP00000003256	PMZ_0014926-RA
ENSLOCP00000003257	PMZ_0048568-RA
ENSLOCP00000003259	PMZ_0037714-RA
ENSLOCP00000003260	PMZ_0042237-RA
ENSLOCP00000003260	PMZ_0044086-RA
ENSLOCP00000003261	PMZ_0031086-RA
ENSLOCP00000003263	PMZ_0028942-RA
ENSLOCP00000003264	PMZ_0043540-RA
ENSLOCP00000003264	PMZ_0034349-RA
ENSLOCP00000003265	PMZ_0008240-RA
ENSLOCP00000003266	PMZ_0014816-RA
ENSLOCP00000003268	PMZ_0007521-RA
ENSLOCP00000003268	PMZ_0041517-RA
ENSLOCP00000003270	PMZ_0015176-RA
ENSLOCP00000003273	PMZ_0033028-RA
ENSLOCP00000003274	PMZ_0032049-RA
ENSLOCP00000003274	PMZ_0030921-RA
ENSLOCP00000003276	PMZ_0023466-RA
ENSLOCP00000003279	PMZ_0007438-RA
ENSLOCP00000003280	PMZ_0032728-RA
ENSLOCP00000003282	PMZ_0030294-RA
ENSLOCP00000003282	PMZ_0040951-RA
ENSLOCP00000003283	PMZ_0018414-RA
ENSLOCP00000003284	PMZ_0047189-RA
ENSLOCP00000003284	PMZ_0047984-RA
ENSLOCP00000003285	PMZ_0042319-RA
ENSLOCP00000003287	PMZ_0038461-RA
ENSLOCP00000003290	PMZ_0046158-RA
ENSLOCP00000003291	PMZ_0028198-RA
ENSLOCP00000003291	PMZ_0043257-RA
ENSLOCP00000003292	PMZ_0033029-RA
ENSLOCP00000003296	PMZ_0010592-RA
ENSLOCP00000003297	PMZ_0026434-RA
ENSLOCP00000003297	PMZ_0030162-RA
ENSLOCP00000003300	PMZ_0028960-RA
ENSLOCP00000003300	PMZ_0044608-RA
ENSLOCP00000003302	PMZ_0046619-RA
ENSLOCP00000003302	PMZ_0018997-RA
ENSLOCP00000003303	PMZ_0002443-RA
ENSLOCP00000003305	PMZ_0046054-RA
ENSLOCP00000003309	PMZ_0041813-RA
ENSLOCP00000003311	PMZ_0028000-RA
ENSLOCP00000003313	PMZ_0040948-RA
ENSLOCP00000003313	PMZ_0047568-RA
ENSLOCP00000003314	PMZ_0017916-RA
ENSLOCP00000003314	PMZ_0048005-RA
ENSLOCP00000003317	PMZ_0040818-RA
ENSLOCP00000003320	PMZ_0043838-RA
ENSLOCP00000003320	PMZ_0033276-RA
ENSLOCP00000003323	PMZ_0014233-RA
ENSLOCP00000003325	PMZ_0032256-RA
ENSLOCP00000003325	PMZ_0048468-RA
ENSLOCP00000003328	PMZ_0040950-RA
ENSLOCP00000003328	PMZ_0040949-RA
ENSLOCP00000003329	PMZ_0038685-RA
ENSLOCP00000003330	PMZ_0012231-RA
ENSLOCP00000003331	PMZ_0045759-RA
ENSLOCP00000003331	PMZ_0046056-RA
ENSLOCP00000003333	PMZ_0040838-RA
ENSLOCP00000003335	PMZ_0039144-RA
ENSLOCP00000003335	PMZ_0038718-RA
ENSLOCP00000003336	PMZ_0036210-RA
ENSLOCP00000003337	PMZ_0033275-RA
ENSLOCP00000003338	PMZ_0027373-RA
ENSLOCP00000003340	PMZ_0032567-RA
ENSLOCP00000003341	PMZ_0020796-RA
ENSLOCP00000003343	PMZ_0040936-RA
ENSLOCP00000003345	PMZ_0029042-RA
ENSLOCP00000003345	PMZ_0044783-RA
ENSLOCP00000003346	PMZ_0041636-RA
ENSLOCP00000003346	PMZ_0010972-RA
ENSLOCP00000003347	PMZ_0018154-RA
ENSLOCP00000003347	PMZ_0045705-RA
ENSLOCP00000003354	PMZ_0018059-RA
ENSLOCP00000003355	PMZ_0042302-RA
ENSLOCP00000003355	PMZ_0046636-RA
ENSLOCP00000003356	PMZ_0045517-RA
ENSLOCP00000003359	PMZ_0043750-RA
ENSLOCP00000003359	PMZ_0032095-RA
ENSLOCP00000003361	PMZ_0018370-RA
ENSLOCP00000003362	PMZ_0004533-RA
ENSLOCP00000003366	PMZ_0028183-RA
ENSLOCP00000003366	PMZ_0040396-RA
ENSLOCP00000003369	PMZ_0045383-RA
ENSLOCP00000003369	PMZ_0045384-RA
ENSLOCP00000003370	PMZ_0042419-RA
ENSLOCP00000003370	PMZ_0035380-RA
ENSLOCP00000003371	PMZ_0041258-RA
ENSLOCP00000003372	PMZ_0037173-RA
ENSLOCP00000003372	PMZ_0037565-RA
ENSLOCP00000003373	PMZ_0018998-RA
ENSLOCP00000003376	PMZ_0044066-RA
ENSLOCP00000003376	PMZ_0047594-RA
ENSLOCP00000003377	PMZ_0030875-RA
ENSLOCP00000003378	PMZ_0014196-RA
ENSLOCP00000003379	PMZ_0011413-RA
ENSLOCP00000003379	PMZ_0033220-RA
ENSLOCP00000003381	PMZ_0041635-RA
ENSLOCP00000003385	PMZ_0040611-RA
ENSLOCP00000003385	PMZ_0029075-RA
ENSLOCP00000003386	PMZ_0043342-RA
ENSLOCP00000003388	PMZ_0001660-RA
ENSLOCP00000003391	PMZ_0038723-RA
ENSLOCP00000003395	PMZ_0036150-RA
ENSLOCP00000003404	PMZ_0041016-RA
ENSLOCP00000003405	PMZ_0004413-RA
ENSLOCP00000003405	PMZ_0020926-RA
ENSLOCP00000003407	PMZ_0043467-RA
ENSLOCP00000003408	PMZ_0046337-RA
ENSLOCP00000003409	PMZ_0045579-RA
ENSLOCP00000003410	PMZ_0038235-RA
ENSLOCP00000003413	PMZ_0029850-RA
ENSLOCP00000003415	PMZ_0047391-RA
ENSLOCP00000003419	PMZ_0037831-RA
ENSLOCP00000003421	PMZ_0046191-RA
ENSLOCP00000003422	PMZ_0013357-RA
ENSLOCP00000003423	PMZ_0009246-RA
ENSLOCP00000003424	PMZ_0048956-RA
ENSLOCP00000003425	PMZ_0046256-RA
ENSLOCP00000003425	PMZ_0046255-RA
ENSLOCP00000003428	PMZ_0041655-RA
ENSLOCP00000003428	PMZ_0019752-RA
ENSLOCP00000003430	PMZ_0043843-RA
ENSLOCP00000003436	PMZ_0042229-RA
[truncated: 13,352 more rows]
