# Supplementary material for: Reconstruction of proto-vertebrate, proto-cyclostome and proto-gnathostome genomes provides new insights into early vertebrate evolution
Source: Nat Commun. 2021 Jul 23;12:4489. doi: 10.1038/s41467-021-24573-z (PMC8302630; doi:10.1038/s41467-021-24573-z)
Supplement: Supplementary file 4 — Supplementary Data 1 [file 41467_2021_24573_MOESM4_ESM.zip › SuppData1/orthologs/LEPOC-POEGU.txt]

ENSLOCP00000009128	ENSTGUP00000008915
ENSLOCP00000018009	ENSTGUP00000002935
ENSLOCP00000021014	ENSTGUP00000010998
ENSLOCP00000007725	ENSTGUP00000010909
ENSLOCP00000009060	ENSTGUP00000008898
ENSLOCP00000018593	ENSTGUP00000010401
ENSLOCP00000011472	ENSTGUP00000005020
ENSLOCP00000013012	ENSTGUP00000014038
ENSLOCP00000009147	ENSTGUP00000005254
ENSLOCP00000020429	ENSTGUP00000007673
ENSLOCP00000019200	ENSTGUP00000005389
ENSLOCP00000006554	ENSTGUP00000006862
ENSLOCP00000003596	ENSTGUP00000008706
ENSLOCP00000004161	ENSTGUP00000007828
ENSLOCP00000007780	ENSTGUP00000003676
ENSLOCP00000016944	ENSTGUP00000004968
ENSLOCP00000018831	ENSTGUP00000002319
ENSLOCP00000020825	ENSTGUP00000011474
ENSLOCP00000005280	ENSTGUP00000000909
ENSLOCP00000013773	ENSTGUP00000001623
ENSLOCP00000010078	ENSTGUP00000005458
ENSLOCP00000015968	ENSTGUP00000008967
ENSLOCP00000007610	ENSTGUP00000005263
ENSLOCP00000020267	ENSTGUP00000003862
ENSLOCP00000020273	ENSTGUP00000003819
ENSLOCP00000019319	ENSTGUP00000002205
ENSLOCP00000007227	ENSTGUP00000010714
ENSLOCP00000008648	ENSTGUP00000002960
ENSLOCP00000007649	ENSTGUP00000016783
ENSLOCP00000012473	ENSTGUP00000008885
ENSLOCP00000019175	ENSTGUP00000003276
ENSLOCP00000012015	ENSTGUP00000013203
ENSLOCP00000007747	ENSTGUP00000006737
ENSLOCP00000001624	ENSTGUP00000002510
ENSLOCP00000001262	ENSTGUP00000010462
ENSLOCP00000017180	ENSTGUP00000009884
ENSLOCP00000005887	ENSTGUP00000006567
ENSLOCP00000005999	ENSTGUP00000007517
ENSLOCP00000020663	ENSTGUP00000002402
ENSLOCP00000004833	ENSTGUP00000007645
ENSLOCP00000010959	ENSTGUP00000006436
ENSLOCP00000017952	ENSTGUP00000005879
ENSLOCP00000008038	ENSTGUP00000006914
ENSLOCP00000010721	ENSTGUP00000007511
ENSLOCP00000002259	ENSTGUP00000011707
ENSLOCP00000021479	ENSTGUP00000017731
ENSLOCP00000002287	ENSTGUP00000011705
ENSLOCP00000002248	ENSTGUP00000018265
ENSLOCP00000021874	ENSTGUP00000006604
ENSLOCP00000009980	ENSTGUP00000010836
ENSLOCP00000009990	ENSTGUP00000010829
ENSLOCP00000003317	ENSTGUP00000001184
ENSLOCP00000011989	ENSTGUP00000012380
ENSLOCP00000015226	ENSTGUP00000002856
ENSLOCP00000017354	ENSTGUP00000003773
ENSLOCP00000020601	ENSTGUP00000012053
ENSLOCP00000007900	ENSTGUP00000004874
ENSLOCP00000015688	ENSTGUP00000009101
ENSLOCP00000010023	ENSTGUP00000007812
ENSLOCP00000004830	ENSTGUP00000014440
ENSLOCP00000020756	ENSTGUP00000003097
ENSLOCP00000013047	ENSTGUP00000012631
ENSLOCP00000016356	ENSTGUP00000007507
ENSLOCP00000012360	ENSTGUP00000001158
ENSLOCP00000014277	ENSTGUP00000002880
ENSLOCP00000008437	ENSTGUP00000009297
ENSLOCP00000020956	ENSTGUP00000012744
ENSLOCP00000015752	ENSTGUP00000001335
ENSLOCP00000013775	ENSTGUP00000001616
ENSLOCP00000004341	ENSTGUP00000017784
ENSLOCP00000017705	ENSTGUP00000008788
ENSLOCP00000011055	ENSTGUP00000000920
ENSLOCP00000010892	ENSTGUP00000006514
ENSLOCP00000006526	ENSTGUP00000000930
ENSLOCP00000020785	ENSTGUP00000013468
ENSLOCP00000007583	ENSTGUP00000005575
ENSLOCP00000004907	ENSTGUP00000007749
ENSLOCP00000020036	ENSTGUP00000007512
ENSLOCP00000008734	ENSTGUP00000008852
ENSLOCP00000014576	ENSTGUP00000015232
ENSLOCP00000006533	ENSTGUP00000006775
ENSLOCP00000019487	ENSTGUP00000013703
ENSLOCP00000001962	ENSTGUP00000000722
ENSLOCP00000002578	ENSTGUP00000000421
ENSLOCP00000017726	ENSTGUP00000008875
ENSLOCP00000005920	ENSTGUP00000016110
ENSLOCP00000019609	ENSTGUP00000005741
ENSLOCP00000009405	ENSTGUP00000015454
ENSLOCP00000019306	ENSTGUP00000004581
ENSLOCP00000006448	ENSTGUP00000007902
ENSLOCP00000011240	ENSTGUP00000000228
ENSLOCP00000005310	ENSTGUP00000013997
ENSLOCP00000002972	ENSTGUP00000000954
ENSLOCP00000017649	ENSTGUP00000005006
ENSLOCP00000004694	ENSTGUP00000008308
ENSLOCP00000018185	ENSTGUP00000013118
ENSLOCP00000020346	ENSTGUP00000003528
ENSLOCP00000019133	ENSTGUP00000007385
ENSLOCP00000012778	ENSTGUP00000012794
ENSLOCP00000005737	ENSTGUP00000011586
ENSLOCP00000006828	ENSTGUP00000005627
ENSLOCP00000018546	ENSTGUP00000003067
ENSLOCP00000005812	ENSTGUP00000011582
ENSLOCP00000006853	ENSTGUP00000005646
ENSLOCP00000019163	ENSTGUP00000007259
ENSLOCP00000010916	ENSTGUP00000010021
ENSLOCP00000003607	ENSTGUP00000008703
ENSLOCP00000015072	ENSTGUP00000000869
ENSLOCP00000011033	ENSTGUP00000011510
ENSLOCP00000003380	ENSTGUP00000002050
ENSLOCP00000002426	ENSTGUP00000001084
ENSLOCP00000012613	ENSTGUP00000017815
ENSLOCP00000019084	ENSTGUP00000004062
ENSLOCP00000016794	ENSTGUP00000004566
ENSLOCP00000007049	ENSTGUP00000010614
ENSLOCP00000010539	ENSTGUP00000001146
ENSLOCP00000004953	ENSTGUP00000011805
ENSLOCP00000009421	ENSTGUP00000009073
ENSLOCP00000010161	ENSTGUP00000010457
ENSLOCP00000005393	ENSTGUP00000006886
ENSLOCP00000012552	ENSTGUP00000010484
ENSLOCP00000012928	ENSTGUP00000001484
ENSLOCP00000014564	ENSTGUP00000017785
ENSLOCP00000019362	ENSTGUP00000008916
ENSLOCP00000009470	ENSTGUP00000008359
ENSLOCP00000011077	ENSTGUP00000003284
ENSLOCP00000017982	ENSTGUP00000005747
ENSLOCP00000003826	ENSTGUP00000008668
ENSLOCP00000011874	ENSTGUP00000001739
ENSLOCP00000020061	ENSTGUP00000011408
ENSLOCP00000021247	ENSTGUP00000013534
ENSLOCP00000018907	ENSTGUP00000004152
ENSLOCP00000014009	ENSTGUP00000002713
ENSLOCP00000011105	ENSTGUP00000003338
ENSLOCP00000014471	ENSTGUP00000001990
ENSLOCP00000019926	ENSTGUP00000013056
ENSLOCP00000016691	ENSTGUP00000004793
ENSLOCP00000016017	ENSTGUP00000016062
ENSLOCP00000010143	ENSTGUP00000000367
ENSLOCP00000003063	ENSTGUP00000003797
ENSLOCP00000010983	ENSTGUP00000009690
ENSLOCP00000001148	ENSTGUP00000004020
ENSLOCP00000009433	ENSTGUP00000015654
ENSLOCP00000007580	ENSTGUP00000009469
ENSLOCP00000015600	ENSTGUP00000002508
ENSLOCP00000014762	ENSTGUP00000010870
ENSLOCP00000012489	ENSTGUP00000010505
ENSLOCP00000016111	ENSTGUP00000007392
ENSLOCP00000016120	ENSTGUP00000007382
ENSLOCP00000011258	ENSTGUP00000005260
ENSLOCP00000008502	ENSTGUP00000005613
ENSLOCP00000010754	ENSTGUP00000010013
ENSLOCP00000005040	ENSTGUP00000003654
ENSLOCP00000004226	ENSTGUP00000007258
ENSLOCP00000005055	ENSTGUP00000003652
ENSLOCP00000004207	ENSTGUP00000007261
ENSLOCP00000020195	ENSTGUP00000003258
ENSLOCP00000020758	ENSTGUP00000002891
ENSLOCP00000019518	ENSTGUP00000015287
ENSLOCP00000005716	ENSTGUP00000001094
ENSLOCP00000016149	ENSTGUP00000007581
ENSLOCP00000013403	ENSTGUP00000002648
ENSLOCP00000003765	ENSTGUP00000001638
ENSLOCP00000015553	ENSTGUP00000002188
ENSLOCP00000015536	ENSTGUP00000002190
ENSLOCP00000021066	ENSTGUP00000008066
ENSLOCP00000019661	ENSTGUP00000002551
ENSLOCP00000012721	ENSTGUP00000013312
ENSLOCP00000014558	ENSTGUP00000010642
ENSLOCP00000014569	ENSTGUP00000010646
ENSLOCP00000021145	ENSTGUP00000012303
ENSLOCP00000021146	ENSTGUP00000012301
ENSLOCP00000003977	ENSTGUP00000011871
ENSLOCP00000001796	ENSTGUP00000000742
ENSLOCP00000006578	ENSTGUP00000006629
ENSLOCP00000005658	ENSTGUP00000003796
ENSLOCP00000016973	ENSTGUP00000006934
ENSLOCP00000015071	ENSTGUP00000011117
ENSLOCP00000001084	ENSTGUP00000000374
ENSLOCP00000007361	ENSTGUP00000011415
ENSLOCP00000013226	ENSTGUP00000001560
ENSLOCP00000013456	ENSTGUP00000009514
ENSLOCP00000002711	ENSTGUP00000002561
ENSLOCP00000014306	ENSTGUP00000013124
ENSLOCP00000015075	ENSTGUP00000012102
ENSLOCP00000019744	ENSTGUP00000002417
ENSLOCP00000020291	ENSTGUP00000013346
ENSLOCP00000021287	ENSTGUP00000013353
ENSLOCP00000002488	ENSTGUP00000016403
ENSLOCP00000002663	ENSTGUP00000017623
ENSLOCP00000021031	ENSTGUP00000013167
ENSLOCP00000020394	ENSTGUP00000009670
ENSLOCP00000001781	ENSTGUP00000009752
ENSLOCP00000001299	ENSTGUP00000000287
ENSLOCP00000004757	ENSTGUP00000008638
ENSLOCP00000014258	ENSTGUP00000010255
ENSLOCP00000018471	ENSTGUP00000008451
ENSLOCP00000006667	ENSTGUP00000004287
ENSLOCP00000017850	ENSTGUP00000008720
ENSLOCP00000005447	ENSTGUP00000007254
ENSLOCP00000007685	ENSTGUP00000000599
ENSLOCP00000012148	ENSTGUP00000003357
ENSLOCP00000008429	ENSTGUP00000009842
ENSLOCP00000019522	ENSTGUP00000004389
ENSLOCP00000019528	ENSTGUP00000004395
ENSLOCP00000017521	ENSTGUP00000004777
ENSLOCP00000017582	ENSTGUP00000014311
ENSLOCP00000016494	ENSTGUP00000010722
ENSLOCP00000001689	ENSTGUP00000006018
ENSLOCP00000019939	ENSTGUP00000013065
ENSLOCP00000015630	ENSTGUP00000012921
ENSLOCP00000020623	ENSTGUP00000013073
ENSLOCP00000001021	ENSTGUP00000009461
ENSLOCP00000007379	ENSTGUP00000008600
ENSLOCP00000012349	ENSTGUP00000013380
ENSLOCP00000020213	ENSTGUP00000003980
ENSLOCP00000020214	ENSTGUP00000003970
ENSLOCP00000012326	ENSTGUP00000013381
ENSLOCP00000006247	ENSTGUP00000017814
ENSLOCP00000012176	ENSTGUP00000013262
ENSLOCP00000004731	ENSTGUP00000001041
ENSLOCP00000006899	ENSTGUP00000010929
ENSLOCP00000019725	ENSTGUP00000002766
ENSLOCP00000014625	ENSTGUP00000013550
ENSLOCP00000011163	ENSTGUP00000012344
ENSLOCP00000020251	ENSTGUP00000008206
ENSLOCP00000020287	ENSTGUP00000013344
ENSLOCP00000007217	ENSTGUP00000011271
ENSLOCP00000000876	ENSTGUP00000003913
ENSLOCP00000021189	ENSTGUP00000012263
ENSLOCP00000002235	ENSTGUP00000002408
ENSLOCP00000019473	ENSTGUP00000013640
ENSLOCP00000013472	ENSTGUP00000004846
ENSLOCP00000018778	ENSTGUP00000005066
ENSLOCP00000019433	ENSTGUP00000002184
ENSLOCP00000017623	ENSTGUP00000017308
ENSLOCP00000003471	ENSTGUP00000001303
ENSLOCP00000001969	ENSTGUP00000000660
ENSLOCP00000022429	ENSTGUP00000008161
ENSLOCP00000021935	ENSTGUP00000007176
ENSLOCP00000022309	ENSTGUP00000017739
ENSLOCP00000019632	ENSTGUP00000008762
ENSLOCP00000019295	ENSTGUP00000002152
ENSLOCP00000014495	ENSTGUP00000010598
ENSLOCP00000011741	ENSTGUP00000000131
ENSLOCP00000014518	ENSTGUP00000001243
ENSLOCP00000011158	ENSTGUP00000007549
ENSLOCP00000013253	ENSTGUP00000001271
ENSLOCP00000021070	ENSTGUP00000008110
ENSLOCP00000001317	ENSTGUP00000002531
ENSLOCP00000001059	ENSTGUP00000000391
ENSLOCP00000018776	ENSTGUP00000011372
ENSLOCP00000007029	ENSTGUP00000003950
ENSLOCP00000016847	ENSTGUP00000008770
ENSLOCP00000013710	ENSTGUP00000001715
ENSLOCP00000015642	ENSTGUP00000016151
ENSLOCP00000005107	ENSTGUP00000007634
ENSLOCP00000010365	ENSTGUP00000009034
ENSLOCP00000011542	ENSTGUP00000000219
ENSLOCP00000012590	ENSTGUP00000010553
ENSLOCP00000004821	ENSTGUP00000005825
ENSLOCP00000001873	ENSTGUP00000003563
ENSLOCP00000000044	ENSTGUP00000008691
ENSLOCP00000020944	ENSTGUP00000012771
ENSLOCP00000021298	ENSTGUP00000013311
ENSLOCP00000002575	ENSTGUP00000003264
ENSLOCP00000013512	ENSTGUP00000009628
ENSLOCP00000003206	ENSTGUP00000008404
ENSLOCP00000014668	ENSTGUP00000004600
ENSLOCP00000015875	ENSTGUP00000007997
ENSLOCP00000006242	ENSTGUP00000006527
ENSLOCP00000009760	ENSTGUP00000000237
ENSLOCP00000005861	ENSTGUP00000013904
ENSLOCP00000008215	ENSTGUP00000017637
ENSLOCP00000008179	ENSTGUP00000000233
ENSLOCP00000020161	ENSTGUP00000008091
ENSLOCP00000020208	ENSTGUP00000008275
ENSLOCP00000003504	ENSTGUP00000011245
ENSLOCP00000018276	ENSTGUP00000007184
ENSLOCP00000002245	ENSTGUP00000005413
ENSLOCP00000005952	ENSTGUP00000011588
ENSLOCP00000017532	ENSTGUP00000008513
ENSLOCP00000021347	ENSTGUP00000012176
ENSLOCP00000006072	ENSTGUP00000011569
ENSLOCP00000005221	ENSTGUP00000015744
ENSLOCP00000015051	ENSTGUP00000003599
ENSLOCP00000015458	ENSTGUP00000015009
ENSLOCP00000006402	ENSTGUP00000004590
ENSLOCP00000002216	ENSTGUP00000017430
ENSLOCP00000019565	ENSTGUP00000013582
ENSLOCP00000014030	ENSTGUP00000002938
ENSLOCP00000004614	ENSTGUP00000009423
ENSLOCP00000004050	ENSTGUP00000010729
ENSLOCP00000004811	ENSTGUP00000009389
ENSLOCP00000016808	ENSTGUP00000004504
ENSLOCP00000006604	ENSTGUP00000006373
ENSLOCP00000013803	ENSTGUP00000011052
ENSLOCP00000016806	ENSTGUP00000004516
ENSLOCP00000003170	ENSTGUP00000004460
ENSLOCP00000003174	ENSTGUP00000004279
ENSLOCP00000021302	ENSTGUP00000013320
ENSLOCP00000002027	ENSTGUP00000001792
ENSLOCP00000013996	ENSTGUP00000013464
ENSLOCP00000000159	ENSTGUP00000005217
ENSLOCP00000003804	ENSTGUP00000012701
ENSLOCP00000009318	ENSTGUP00000008583
ENSLOCP00000013492	ENSTGUP00000001687
ENSLOCP00000000003	ENSTGUP00000010139
ENSLOCP00000005353	ENSTGUP00000005561
ENSLOCP00000013953	ENSTGUP00000003162
ENSLOCP00000010520	ENSTGUP00000006712
ENSLOCP00000011038	ENSTGUP00000017666
ENSLOCP00000006693	ENSTGUP00000006931
ENSLOCP00000005299	ENSTGUP00000001831
ENSLOCP00000000480	ENSTGUP00000004740
ENSLOCP00000005593	ENSTGUP00000004803
ENSLOCP00000022225	ENSTGUP00000013116
ENSLOCP00000015485	ENSTGUP00000003663
ENSLOCP00000001520	ENSTGUP00000008481
ENSLOCP00000021137	ENSTGUP00000011888
ENSLOCP00000019545	ENSTGUP00000004522
ENSLOCP00000002445	ENSTGUP00000005546
ENSLOCP00000006609	ENSTGUP00000006158
ENSLOCP00000007633	ENSTGUP00000009193
ENSLOCP00000017868	ENSTGUP00000008651
ENSLOCP00000007449	ENSTGUP00000007870
ENSLOCP00000019935	ENSTGUP00000015337
ENSLOCP00000011379	ENSTGUP00000008844
ENSLOCP00000000818	ENSTGUP00000009196
ENSLOCP00000002181	ENSTGUP00000009228
ENSLOCP00000018932	ENSTGUP00000012466
ENSLOCP00000020033	ENSTGUP00000010031
ENSLOCP00000001598	ENSTGUP00000014507
ENSLOCP00000007296	ENSTGUP00000003709
ENSLOCP00000014096	ENSTGUP00000005681
ENSLOCP00000007844	ENSTGUP00000009575
ENSLOCP00000014117	ENSTGUP00000005669
ENSLOCP00000002613	ENSTGUP00000004672
ENSLOCP00000008628	ENSTGUP00000007357
ENSLOCP00000004498	ENSTGUP00000003986
ENSLOCP00000014035	ENSTGUP00000002936
ENSLOCP00000002496	ENSTGUP00000005160
ENSLOCP00000009982	ENSTGUP00000006525
ENSLOCP00000016722	ENSTGUP00000017458
ENSLOCP00000011965	ENSTGUP00000001355
ENSLOCP00000020080	ENSTGUP00000007730
ENSLOCP00000005783	ENSTGUP00000016201
ENSLOCP00000019185	ENSTGUP00000004958
ENSLOCP00000012674	ENSTGUP00000017828
ENSLOCP00000020893	ENSTGUP00000013013
ENSLOCP00000011473	ENSTGUP00000014041
ENSLOCP00000005296	ENSTGUP00000001481
ENSLOCP00000003287	ENSTGUP00000004119
ENSLOCP00000010604	ENSTGUP00000001167
ENSLOCP00000003378	ENSTGUP00000001284
ENSLOCP00000010054	ENSTGUP00000005641
ENSLOCP00000007257	ENSTGUP00000008758
ENSLOCP00000021652	ENSTGUP00000005051
ENSLOCP00000022460	ENSTGUP00000008220
ENSLOCP00000019618	ENSTGUP00000005553
ENSLOCP00000004204	ENSTGUP00000006849
ENSLOCP00000008543	ENSTGUP00000010366
ENSLOCP00000013145	ENSTGUP00000001424
ENSLOCP00000021590	ENSTGUP00000018065
ENSLOCP00000008685	ENSTGUP00000011327
ENSLOCP00000008726	ENSTGUP00000004064
ENSLOCP00000011092	ENSTGUP00000012708
ENSLOCP00000021278	ENSTGUP00000013371
ENSLOCP00000017639	ENSTGUP00000014657
ENSLOCP00000012831	ENSTGUP00000006126
ENSLOCP00000021018	ENSTGUP00000011714
ENSLOCP00000000167	ENSTGUP00000012054
ENSLOCP00000000654	ENSTGUP00000000875
ENSLOCP00000011013	ENSTGUP00000001057
ENSLOCP00000011651	ENSTGUP00000000004
ENSLOCP00000013287	ENSTGUP00000011132
ENSLOCP00000008358	ENSTGUP00000005347
ENSLOCP00000020447	ENSTGUP00000012638
ENSLOCP00000014891	ENSTGUP00000002235
ENSLOCP00000002608	ENSTGUP00000010871
ENSLOCP00000018708	ENSTGUP00000014902
ENSLOCP00000001338	ENSTGUP00000003269
ENSLOCP00000015784	ENSTGUP00000008191
ENSLOCP00000009322	ENSTGUP00000001177
ENSLOCP00000012690	ENSTGUP00000010058
ENSLOCP00000010217	ENSTGUP00000007219
ENSLOCP00000015129	ENSTGUP00000002306
ENSLOCP00000010059	ENSTGUP00000012158
ENSLOCP00000016032	ENSTGUP00000009157
ENSLOCP00000011120	ENSTGUP00000012145
ENSLOCP00000003772	ENSTGUP00000002564
ENSLOCP00000014513	ENSTGUP00000010617
ENSLOCP00000004014	ENSTGUP00000015957
ENSLOCP00000007253	ENSTGUP00000012594
ENSLOCP00000019030	ENSTGUP00000010318
ENSLOCP00000022199	ENSTGUP00000010848
ENSLOCP00000014694	ENSTGUP00000000419
ENSLOCP00000004225	ENSTGUP00000009545
ENSLOCP00000003011	ENSTGUP00000008754
ENSLOCP00000007157	ENSTGUP00000005134
ENSLOCP00000010525	ENSTGUP00000011142
ENSLOCP00000017345	ENSTGUP00000008315
ENSLOCP00000015305	ENSTGUP00000011770
ENSLOCP00000019775	ENSTGUP00000003893
ENSLOCP00000007894	ENSTGUP00000009747
ENSLOCP00000020501	ENSTGUP00000011981
ENSLOCP00000003311	ENSTGUP00000007205
ENSLOCP00000010259	ENSTGUP00000014107
ENSLOCP00000008128	ENSTGUP00000001972
ENSLOCP00000008481	ENSTGUP00000010482
ENSLOCP00000005652	ENSTGUP00000001775
ENSLOCP00000009356	ENSTGUP00000008537
ENSLOCP00000001805	ENSTGUP00000010492
ENSLOCP00000020186	ENSTGUP00000008173
ENSLOCP00000010723	ENSTGUP00000009905
ENSLOCP00000010751	ENSTGUP00000009932
ENSLOCP00000013990	ENSTGUP00000002220
ENSLOCP00000009672	ENSTGUP00000002273
ENSLOCP00000021427	ENSTGUP00000011073
ENSLOCP00000006662	ENSTGUP00000004253
ENSLOCP00000010135	ENSTGUP00000007190
ENSLOCP00000006228	ENSTGUP00000011516
ENSLOCP00000008781	ENSTGUP00000007729
ENSLOCP00000003646	ENSTGUP00000013806
ENSLOCP00000010444	ENSTGUP00000001358
ENSLOCP00000018454	ENSTGUP00000004537
ENSLOCP00000006716	ENSTGUP00000005720
ENSLOCP00000019560	ENSTGUP00000013634
ENSLOCP00000005913	ENSTGUP00000011596
ENSLOCP00000016038	ENSTGUP00000002243
ENSLOCP00000012784	ENSTGUP00000012150
ENSLOCP00000007220	ENSTGUP00000007063
ENSLOCP00000005472	ENSTGUP00000005584
ENSLOCP00000005232	ENSTGUP00000000273
ENSLOCP00000014168	ENSTGUP00000000348
ENSLOCP00000010130	ENSTGUP00000014702
ENSLOCP00000004123	ENSTGUP00000010766
ENSLOCP00000005379	ENSTGUP00000002968
ENSLOCP00000005993	ENSTGUP00000008158
ENSLOCP00000016715	ENSTGUP00000002315
ENSLOCP00000002485	ENSTGUP00000004524
ENSLOCP00000013462	ENSTGUP00000013743
ENSLOCP00000007915	ENSTGUP00000010115
ENSLOCP00000010992	ENSTGUP00000002464
ENSLOCP00000006907	ENSTGUP00000013397
ENSLOCP00000017392	ENSTGUP00000008113
ENSLOCP00000011195	ENSTGUP00000004045
ENSLOCP00000011223	ENSTGUP00000004114
ENSLOCP00000015154	ENSTGUP00000000496
ENSLOCP00000018674	ENSTGUP00000003646
ENSLOCP00000015904	ENSTGUP00000003236
ENSLOCP00000009105	ENSTGUP00000011148
ENSLOCP00000004176	ENSTGUP00000000739
ENSLOCP00000004282	ENSTGUP00000014708
ENSLOCP00000002233	ENSTGUP00000005396
ENSLOCP00000021344	ENSTGUP00000012194
ENSLOCP00000017437	ENSTGUP00000010522
ENSLOCP00000007332	ENSTGUP00000003660
ENSLOCP00000005108	ENSTGUP00000001609
ENSLOCP00000016692	ENSTGUP00000007834
ENSLOCP00000009637	ENSTGUP00000005998
ENSLOCP00000011477	ENSTGUP00000008103
ENSLOCP00000005346	ENSTGUP00000000081
ENSLOCP00000019684	ENSTGUP00000002845
ENSLOCP00000020509	ENSTGUP00000012497
ENSLOCP00000010718	ENSTGUP00000012368
ENSLOCP00000018366	ENSTGUP00000007495
ENSLOCP00000013425	ENSTGUP00000001329
ENSLOCP00000014830	ENSTGUP00000011194
ENSLOCP00000007760	ENSTGUP00000005970
ENSLOCP00000004463	ENSTGUP00000010901
ENSLOCP00000009569	ENSTGUP00000002852
ENSLOCP00000002448	ENSTGUP00000006607
ENSLOCP00000001500	ENSTGUP00000007643
ENSLOCP00000004242	ENSTGUP00000011495
ENSLOCP00000011089	ENSTGUP00000006741
ENSLOCP00000016565	ENSTGUP00000002579
ENSLOCP00000018142	ENSTGUP00000007324
ENSLOCP00000017846	ENSTGUP00000009243
ENSLOCP00000014700	ENSTGUP00000001909
ENSLOCP00000003529	ENSTGUP00000008195
ENSLOCP00000016401	ENSTGUP00000008899
ENSLOCP00000007057	ENSTGUP00000007251
ENSLOCP00000010689	ENSTGUP00000010036
ENSLOCP00000014210	ENSTGUP00000001501
ENSLOCP00000018245	ENSTGUP00000003402
ENSLOCP00000004841	ENSTGUP00000006993
ENSLOCP00000016283	ENSTGUP00000001979
ENSLOCP00000002447	ENSTGUP00000003320
ENSLOCP00000016582	ENSTGUP00000006703
ENSLOCP00000019749	ENSTGUP00000002413
ENSLOCP00000018694	ENSTGUP00000003515
ENSLOCP00000018478	ENSTGUP00000011559
ENSLOCP00000020976	ENSTGUP00000012311
ENSLOCP00000020203	ENSTGUP00000003197
ENSLOCP00000012519	ENSTGUP00000013348
ENSLOCP00000014207	ENSTGUP00000013170
ENSLOCP00000020679	ENSTGUP00000005123
ENSLOCP00000003330	ENSTGUP00000004095
ENSLOCP00000002611	ENSTGUP00000003775
ENSLOCP00000018089	ENSTGUP00000003758
ENSLOCP00000019143	ENSTGUP00000016505
ENSLOCP00000002743	ENSTGUP00000004184
ENSLOCP00000017875	ENSTGUP00000004199
ENSLOCP00000007152	ENSTGUP00000013333
ENSLOCP00000009744	ENSTGUP00000008695
ENSLOCP00000010411	ENSTGUP00000013829
ENSLOCP00000007095	ENSTGUP00000010235
ENSLOCP00000004760	ENSTGUP00000008367
ENSLOCP00000009579	ENSTGUP00000006827
ENSLOCP00000009822	ENSTGUP00000007212
ENSLOCP00000004134	ENSTGUP00000011398
ENSLOCP00000007716	ENSTGUP00000006292
ENSLOCP00000009183	ENSTGUP00000005243
ENSLOCP00000004543	ENSTGUP00000001022
ENSLOCP00000008045	ENSTGUP00000001800
ENSLOCP00000011743	ENSTGUP00000012221
ENSLOCP00000004852	ENSTGUP00000008143
ENSLOCP00000014275	ENSTGUP00000013134
ENSLOCP00000014296	ENSTGUP00000001280
ENSLOCP00000017734	ENSTGUP00000009392
ENSLOCP00000007190	ENSTGUP00000003813
ENSLOCP00000007552	ENSTGUP00000009322
ENSLOCP00000008912	ENSTGUP00000001078
ENSLOCP00000011268	ENSTGUP00000003805
ENSLOCP00000014255	ENSTGUP00000001706
ENSLOCP00000015416	ENSTGUP00000001137
ENSLOCP00000010301	ENSTGUP00000006709
ENSLOCP00000004403	ENSTGUP00000010923
ENSLOCP00000016384	ENSTGUP00000001933
ENSLOCP00000019211	ENSTGUP00000005580
ENSLOCP00000007969	ENSTGUP00000016909
ENSLOCP00000014935	ENSTGUP00000002295
ENSLOCP00000003263	ENSTGUP00000013795
ENSLOCP00000013149	ENSTGUP00000001543
ENSLOCP00000008084	ENSTGUP00000005490
ENSLOCP00000017316	ENSTGUP00000011756
ENSLOCP00000011921	ENSTGUP00000011455
ENSLOCP00000013274	ENSTGUP00000000350
ENSLOCP00000015509	ENSTGUP00000010374
ENSLOCP00000007657	ENSTGUP00000004992
ENSLOCP00000019895	ENSTGUP00000012752
ENSLOCP00000004097	ENSTGUP00000011386
ENSLOCP00000007064	ENSTGUP00000000411
ENSLOCP00000011679	ENSTGUP00000007694
ENSLOCP00000015277	ENSTGUP00000007820
ENSLOCP00000012075	ENSTGUP00000009536
ENSLOCP00000000813	ENSTGUP00000010849
ENSLOCP00000009666	ENSTGUP00000009494
ENSLOCP00000008113	ENSTGUP00000013097
ENSLOCP00000017376	ENSTGUP00000008190
ENSLOCP00000018940	ENSTGUP00000012093
ENSLOCP00000017609	ENSTGUP00000010286
ENSLOCP00000013227	ENSTGUP00000001824
ENSLOCP00000014125	ENSTGUP00000008731
ENSLOCP00000001838	ENSTGUP00000010802
ENSLOCP00000002962	ENSTGUP00000007994
ENSLOCP00000010450	ENSTGUP00000010703
ENSLOCP00000016723	ENSTGUP00000007952
ENSLOCP00000004098	ENSTGUP00000010731
ENSLOCP00000001908	ENSTGUP00000004821
ENSLOCP00000002105	ENSTGUP00000000696
ENSLOCP00000003347	ENSTGUP00000002072
ENSLOCP00000020568	ENSTGUP00000008622
ENSLOCP00000009151	ENSTGUP00000008792
ENSLOCP00000016453	ENSTGUP00000015019
ENSLOCP00000013460	ENSTGUP00000001637
ENSLOCP00000017197	ENSTGUP00000017492
ENSLOCP00000002012	ENSTGUP00000013822
ENSLOCP00000022407	ENSTGUP00000001646
ENSLOCP00000020924	ENSTGUP00000012821
ENSLOCP00000019441	ENSTGUP00000004796
ENSLOCP00000008031	ENSTGUP00000006097
ENSLOCP00000008516	ENSTGUP00000013715
ENSLOCP00000011043	ENSTGUP00000009109
ENSLOCP00000020169	ENSTGUP00000013659
ENSLOCP00000000807	ENSTGUP00000001729
ENSLOCP00000008421	ENSTGUP00000008641
ENSLOCP00000020167	ENSTGUP00000013657
ENSLOCP00000005140	ENSTGUP00000010367
ENSLOCP00000013816	ENSTGUP00000013586
ENSLOCP00000001079	ENSTGUP00000012185
ENSLOCP00000013735	ENSTGUP00000002478
ENSLOCP00000006181	ENSTGUP00000009658
ENSLOCP00000003148	ENSTGUP00000001820
ENSLOCP00000001086	ENSTGUP00000017533
ENSLOCP00000006489	ENSTGUP00000017724
ENSLOCP00000012853	ENSTGUP00000001056
ENSLOCP00000006065	ENSTGUP00000007779
ENSLOCP00000006858	ENSTGUP00000013125
ENSLOCP00000017921	ENSTGUP00000003825
ENSLOCP00000004308	ENSTGUP00000017782
ENSLOCP00000016541	ENSTGUP00000006820
ENSLOCP00000007164	ENSTGUP00000000215
ENSLOCP00000009019	ENSTGUP00000006661
ENSLOCP00000001778	ENSTGUP00000004557
ENSLOCP00000010343	ENSTGUP00000009938
ENSLOCP00000005080	ENSTGUP00000010389
ENSLOCP00000011956	ENSTGUP00000006055
ENSLOCP00000001998	ENSTGUP00000011771
ENSLOCP00000004985	ENSTGUP00000011932
ENSLOCP00000010342	ENSTGUP00000005259
ENSLOCP00000001425	ENSTGUP00000003891
ENSLOCP00000013636	ENSTGUP00000013758
ENSLOCP00000014091	ENSTGUP00000002753
ENSLOCP00000009948	ENSTGUP00000007872
ENSLOCP00000014553	ENSTGUP00000000519
ENSLOCP00000007003	ENSTGUP00000010281
ENSLOCP00000012228	ENSTGUP00000010238
ENSLOCP00000011630	ENSTGUP00000000002
ENSLOCP00000002815	ENSTGUP00000003655
ENSLOCP00000010439	ENSTGUP00000006891
ENSLOCP00000007490	ENSTGUP00000004276
ENSLOCP00000010438	ENSTGUP00000016586
ENSLOCP00000019916	ENSTGUP00000006809
ENSLOCP00000008952	ENSTGUP00000013686
ENSLOCP00000011725	ENSTGUP00000011384
ENSLOCP00000018551	ENSTGUP00000010596
ENSLOCP00000007013	ENSTGUP00000003997
ENSLOCP00000017561	ENSTGUP00000004000
ENSLOCP00000007882	ENSTGUP00000000277
ENSLOCP00000019112	ENSTGUP00000002652
ENSLOCP00000020782	ENSTGUP00000013391
ENSLOCP00000010907	ENSTGUP00000006497
ENSLOCP00000009708	ENSTGUP00000014977
ENSLOCP00000009331	ENSTGUP00000013662
ENSLOCP00000011051	ENSTGUP00000017665
ENSLOCP00000014798	ENSTGUP00000011255
ENSLOCP00000020362	ENSTGUP00000013625
ENSLOCP00000021272	ENSTGUP00000013565
ENSLOCP00000012184	ENSTGUP00000008508
ENSLOCP00000016583	ENSTGUP00000008232
ENSLOCP00000016348	ENSTGUP00000008971
ENSLOCP00000004572	ENSTGUP00000005563
ENSLOCP00000005599	ENSTGUP00000008709
ENSLOCP00000007978	ENSTGUP00000003359
ENSLOCP00000018900	ENSTGUP00000005378
ENSLOCP00000020306	ENSTGUP00000006422
ENSLOCP00000019769	ENSTGUP00000003932
ENSLOCP00000012411	ENSTGUP00000009978
ENSLOCP00000020230	ENSTGUP00000008400
ENSLOCP00000019635	ENSTGUP00000015343
ENSLOCP00000001806	ENSTGUP00000004486
ENSLOCP00000013616	ENSTGUP00000010406
ENSLOCP00000013981	ENSTGUP00000008834
ENSLOCP00000006928	ENSTGUP00000006485
ENSLOCP00000011695	ENSTGUP00000014021
ENSLOCP00000009231	ENSTGUP00000002695
ENSLOCP00000002893	ENSTGUP00000007964
ENSLOCP00000006824	ENSTGUP00000006290
ENSLOCP00000013146	ENSTGUP00000002148
ENSLOCP00000004693	ENSTGUP00000009377
ENSLOCP00000009506	ENSTGUP00000006722
ENSLOCP00000008821	ENSTGUP00000007732
ENSLOCP00000002852	ENSTGUP00000018293
ENSLOCP00000001715	ENSTGUP00000004961
ENSLOCP00000014281	ENSTGUP00000004585
ENSLOCP00000007117	ENSTGUP00000007240
ENSLOCP00000017202	ENSTGUP00000009287
ENSLOCP00000005322	ENSTGUP00000017247
ENSLOCP00000013736	ENSTGUP00000000111
ENSLOCP00000018691	ENSTGUP00000002702
ENSLOCP00000007009	ENSTGUP00000006328
ENSLOCP00000005451	ENSTGUP00000000155
ENSLOCP00000016910	ENSTGUP00000005853
ENSLOCP00000005760	ENSTGUP00000006686
ENSLOCP00000000999	ENSTGUP00000003117
ENSLOCP00000012922	ENSTGUP00000012588
ENSLOCP00000011733	ENSTGUP00000000134
ENSLOCP00000002819	ENSTGUP00000004525
ENSLOCP00000018761	ENSTGUP00000012512
ENSLOCP00000003846	ENSTGUP00000009688
ENSLOCP00000020462	ENSTGUP00000012883
ENSLOCP00000017693	ENSTGUP00000008352
ENSLOCP00000019391	ENSTGUP00000009929
ENSLOCP00000009135	ENSTGUP00000008808
ENSLOCP00000013389	ENSTGUP00000001624
ENSLOCP00000014870	ENSTGUP00000003727
ENSLOCP00000015294	ENSTGUP00000007782
ENSLOCP00000018282	ENSTGUP00000017025
ENSLOCP00000019874	ENSTGUP00000006943
ENSLOCP00000001620	ENSTGUP00000017609
ENSLOCP00000013917	ENSTGUP00000010867
ENSLOCP00000016983	ENSTGUP00000005080
ENSLOCP00000021139	ENSTGUP00000013090
ENSLOCP00000014911	ENSTGUP00000011199
ENSLOCP00000011469	ENSTGUP00000006208
ENSLOCP00000003030	ENSTGUP00000004093
ENSLOCP00000003512	ENSTGUP00000007070
ENSLOCP00000008157	ENSTGUP00000009294
ENSLOCP00000000511	ENSTGUP00000001676
ENSLOCP00000016179	ENSTGUP00000005206
ENSLOCP00000011968	ENSTGUP00000017673
ENSLOCP00000003269	ENSTGUP00000003747
ENSLOCP00000021444	ENSTGUP00000002844
ENSLOCP00000007512	ENSTGUP00000001015
ENSLOCP00000009883	ENSTGUP00000001908
ENSLOCP00000006762	ENSTGUP00000011005
ENSLOCP00000019564	ENSTGUP00000004619
ENSLOCP00000012768	ENSTGUP00000009631
ENSLOCP00000006944	ENSTGUP00000016269
ENSLOCP00000005645	ENSTGUP00000006235
ENSLOCP00000018564	ENSTGUP00000012359
ENSLOCP00000000253	ENSTGUP00000010105
ENSLOCP00000012436	ENSTGUP00000008813
ENSLOCP00000019962	ENSTGUP00000011754
ENSLOCP00000014800	ENSTGUP00000004739
ENSLOCP00000007654	ENSTGUP00000008714
ENSLOCP00000001591	ENSTGUP00000017612
ENSLOCP00000009092	ENSTGUP00000005331
ENSLOCP00000011580	ENSTGUP00000012537
ENSLOCP00000019949	ENSTGUP00000013080
ENSLOCP00000008771	ENSTGUP00000001822
ENSLOCP00000002909	ENSTGUP00000004485
ENSLOCP00000008090	ENSTGUP00000009895
ENSLOCP00000016301	ENSTGUP00000002434
ENSLOCP00000007075	ENSTGUP00000006731
ENSLOCP00000003717	ENSTGUP00000011293
ENSLOCP00000018648	ENSTGUP00000002217
ENSLOCP00000020117	ENSTGUP00000011660
ENSLOCP00000015882	ENSTGUP00000013322
ENSLOCP00000018924	ENSTGUP00000017599
ENSLOCP00000007802	ENSTGUP00000007648
ENSLOCP00000007183	ENSTGUP00000005390
ENSLOCP00000020928	ENSTGUP00000011774
ENSLOCP00000015386	ENSTGUP00000002751
ENSLOCP00000005237	ENSTGUP00000003521
ENSLOCP00000005794	ENSTGUP00000010050
ENSLOCP00000011607	ENSTGUP00000001871
ENSLOCP00000003340	ENSTGUP00000008182
ENSLOCP00000008873	ENSTGUP00000001566
ENSLOCP00000002981	ENSTGUP00000002650
ENSLOCP00000011338	ENSTGUP00000000600
ENSLOCP00000010972	ENSTGUP00000012839
ENSLOCP00000001672	ENSTGUP00000016167
ENSLOCP00000014059	ENSTGUP00000001099
ENSLOCP00000018669	ENSTGUP00000011613
ENSLOCP00000002134	ENSTGUP00000009606
ENSLOCP00000005187	ENSTGUP00000000064
ENSLOCP00000016110	ENSTGUP00000007654
ENSLOCP00000003362	ENSTGUP00000009962
ENSLOCP00000004900	ENSTGUP00000006896
ENSLOCP00000009902	ENSTGUP00000013507
ENSLOCP00000015286	ENSTGUP00000017867
ENSLOCP00000005069	ENSTGUP00000004994
ENSLOCP00000007127	ENSTGUP00000006430
ENSLOCP00000015077	ENSTGUP00000003255
ENSLOCP00000011966	ENSTGUP00000012389
ENSLOCP00000004043	ENSTGUP00000008702
ENSLOCP00000009868	ENSTGUP00000006509
ENSLOCP00000000646	ENSTGUP00000002707
ENSLOCP00000002993	ENSTGUP00000001473
ENSLOCP00000020985	ENSTGUP00000012328
ENSLOCP00000017801	ENSTGUP00000004957
ENSLOCP00000014828	ENSTGUP00000015405
ENSLOCP00000000783	ENSTGUP00000010267
ENSLOCP00000002331	ENSTGUP00000008854
ENSLOCP00000011687	ENSTGUP00000004246
ENSLOCP00000015455	ENSTGUP00000007216
ENSLOCP00000015429	ENSTGUP00000001936
ENSLOCP00000015768	ENSTGUP00000000103
ENSLOCP00000014609	ENSTGUP00000000535
ENSLOCP00000016818	ENSTGUP00000005964
ENSLOCP00000004411	ENSTGUP00000007681
ENSLOCP00000003153	ENSTGUP00000001147
ENSLOCP00000009886	ENSTGUP00000003575
ENSLOCP00000020190	ENSTGUP00000013654
ENSLOCP00000016532	ENSTGUP00000007993
ENSLOCP00000016472	ENSTGUP00000008941
ENSLOCP00000022094	ENSTGUP00000013669
ENSLOCP00000011160	ENSTGUP00000000980
ENSLOCP00000008265	ENSTGUP00000015639
ENSLOCP00000018952	ENSTGUP00000004862
ENSLOCP00000004814	ENSTGUP00000002818
ENSLOCP00000012999	ENSTGUP00000000192
ENSLOCP00000014079	ENSTGUP00000008798
ENSLOCP00000007639	ENSTGUP00000013766
ENSLOCP00000019482	ENSTGUP00000003190
ENSLOCP00000001810	ENSTGUP00000008775
ENSLOCP00000006832	ENSTGUP00000010956
ENSLOCP00000001883	ENSTGUP00000008713
ENSLOCP00000018022	ENSTGUP00000013014
ENSLOCP00000012401	ENSTGUP00000001314
ENSLOCP00000010126	ENSTGUP00000006247
ENSLOCP00000003100	ENSTGUP00000001132
ENSLOCP00000020695	ENSTGUP00000015045
ENSLOCP00000012412	ENSTGUP00000010412
ENSLOCP00000018584	ENSTGUP00000010427
ENSLOCP00000015733	ENSTGUP00000012048
ENSLOCP00000008736	ENSTGUP00000003830
ENSLOCP00000019571	ENSTGUP00000001973
ENSLOCP00000022250	ENSTGUP00000004892
ENSLOCP00000016041	ENSTGUP00000013003
ENSLOCP00000020073	ENSTGUP00000007529
ENSLOCP00000003025	ENSTGUP00000012446
ENSLOCP00000013336	ENSTGUP00000001294
ENSLOCP00000008635	ENSTGUP00000009273
ENSLOCP00000012073	ENSTGUP00000010138
ENSLOCP00000018477	ENSTGUP00000004706
ENSLOCP00000010296	ENSTGUP00000009087
ENSLOCP00000011431	ENSTGUP00000011229
ENSLOCP00000019890	ENSTGUP00000012750
ENSLOCP00000003343	ENSTGUP00000005789
ENSLOCP00000004961	ENSTGUP00000008504
ENSLOCP00000012361	ENSTGUP00000012245
ENSLOCP00000017515	ENSTGUP00000005042
ENSLOCP00000022011	ENSTGUP00000003967
ENSLOCP00000018736	ENSTGUP00000004466
ENSLOCP00000019008	ENSTGUP00000011359
ENSLOCP00000016162	ENSTGUP00000006025
ENSLOCP00000012000	ENSTGUP00000000436
ENSLOCP00000014482	ENSTGUP00000002002
ENSLOCP00000003077	ENSTGUP00000011040
ENSLOCP00000016984	ENSTGUP00000006957
ENSLOCP00000015166	ENSTGUP00000014338
ENSLOCP00000012703	ENSTGUP00000018194
ENSLOCP00000012800	ENSTGUP00000000994
ENSLOCP00000006211	ENSTGUP00000000646
ENSLOCP00000015163	ENSTGUP00000015549
ENSLOCP00000019036	ENSTGUP00000016332
ENSLOCP00000002866	ENSTGUP00000008818
ENSLOCP00000008338	ENSTGUP00000005778
ENSLOCP00000004541	ENSTGUP00000000366
ENSLOCP00000005061	ENSTGUP00000003241
ENSLOCP00000008900	ENSTGUP00000012961
ENSLOCP00000003975	ENSTGUP00000004837
ENSLOCP00000003197	ENSTGUP00000004384
ENSLOCP00000020412	ENSTGUP00000012142
ENSLOCP00000005146	ENSTGUP00000003405
ENSLOCP00000019136	ENSTGUP00000007318
ENSLOCP00000011723	ENSTGUP00000000035
ENSLOCP00000018356	ENSTGUP00000017571
ENSLOCP00000001102	ENSTGUP00000015692
ENSLOCP00000011666	ENSTGUP00000000870
ENSLOCP00000019614	ENSTGUP00000008988
ENSLOCP00000001764	ENSTGUP00000010760
ENSLOCP00000011665	ENSTGUP00000006899
ENSLOCP00000002449	ENSTGUP00000015044
ENSLOCP00000012820	ENSTGUP00000013895
ENSLOCP00000013311	ENSTGUP00000001283
ENSLOCP00000019031	ENSTGUP00000015798
ENSLOCP00000017806	ENSTGUP00000004771
ENSLOCP00000019282	ENSTGUP00000002094
ENSLOCP00000014512	ENSTGUP00000017799
ENSLOCP00000015167	ENSTGUP00000002004
ENSLOCP00000009287	ENSTGUP00000013068
ENSLOCP00000007803	ENSTGUP00000014386
ENSLOCP00000016544	ENSTGUP00000015254
ENSLOCP00000021904	ENSTGUP00000012507
ENSLOCP00000022450	ENSTGUP00000002557
ENSLOCP00000004488	ENSTGUP00000006143
ENSLOCP00000020024	ENSTGUP00000009648
ENSLOCP00000020859	ENSTGUP00000013270
ENSLOCP00000007832	ENSTGUP00000005550
ENSLOCP00000000434	ENSTGUP00000000853
ENSLOCP00000012948	ENSTGUP00000002952
ENSLOCP00000005193	ENSTGUP00000000279
ENSLOCP00000010194	ENSTGUP00000010437
ENSLOCP00000007926	ENSTGUP00000006582
ENSLOCP00000010024	ENSTGUP00000006272
ENSLOCP00000012287	ENSTGUP00000010604
ENSLOCP00000010787	ENSTGUP00000013930
ENSLOCP00000009015	ENSTGUP00000004338
ENSLOCP00000005707	ENSTGUP00000006732
ENSLOCP00000007270	ENSTGUP00000010691
ENSLOCP00000001138	ENSTGUP00000012199
ENSLOCP00000002985	ENSTGUP00000017543
ENSLOCP00000017723	ENSTGUP00000009283
ENSLOCP00000003444	ENSTGUP00000006186
ENSLOCP00000011930	ENSTGUP00000011465
ENSLOCP00000007261	ENSTGUP00000008229
ENSLOCP00000004135	ENSTGUP00000007560
ENSLOCP00000013207	ENSTGUP00000002147
ENSLOCP00000012976	ENSTGUP00000000187
ENSLOCP00000000415	ENSTGUP00000012080
ENSLOCP00000006812	ENSTGUP00000000047
ENSLOCP00000009757	ENSTGUP00000017655
ENSLOCP00000015890	ENSTGUP00000007973
ENSLOCP00000012293	ENSTGUP00000013389
ENSLOCP00000008921	ENSTGUP00000008735
ENSLOCP00000004566	ENSTGUP00000001747
ENSLOCP00000017647	ENSTGUP00000005010
ENSLOCP00000013027	ENSTGUP00000001450
ENSLOCP00000020958	ENSTGUP00000009457
ENSLOCP00000013329	ENSTGUP00000005878
ENSLOCP00000020020	ENSTGUP00000011934
ENSLOCP00000011815	ENSTGUP00000011409
ENSLOCP00000019986	ENSTGUP00000009949
ENSLOCP00000017744	ENSTGUP00000009014
ENSLOCP00000002141	ENSTGUP00000000691
ENSLOCP00000015029	ENSTGUP00000011144
ENSLOCP00000015111	ENSTGUP00000004169
ENSLOCP00000012558	ENSTGUP00000001336
ENSLOCP00000015214	ENSTGUP00000011639
ENSLOCP00000019071	ENSTGUP00000010053
ENSLOCP00000009450	ENSTGUP00000017007
ENSLOCP00000019228	ENSTGUP00000008241
ENSLOCP00000010744	ENSTGUP00000004380
ENSLOCP00000005744	ENSTGUP00000007922
ENSLOCP00000015918	ENSTGUP00000006268
ENSLOCP00000018527	ENSTGUP00000015939
ENSLOCP00000008221	ENSTGUP00000005432
ENSLOCP00000019579	ENSTGUP00000010581
ENSLOCP00000011235	ENSTGUP00000000076
ENSLOCP00000012400	ENSTGUP00000010391
ENSLOCP00000020366	ENSTGUP00000006693
ENSLOCP00000015030	ENSTGUP00000001142
ENSLOCP00000019222	ENSTGUP00000005662
ENSLOCP00000012990	ENSTGUP00000001502
ENSLOCP00000008430	ENSTGUP00000009117
ENSLOCP00000008449	ENSTGUP00000009124
ENSLOCP00000006386	ENSTGUP00000010804
ENSLOCP00000006552	ENSTGUP00000007866
ENSLOCP00000004758	ENSTGUP00000009777
ENSLOCP00000002795	ENSTGUP00000004527
ENSLOCP00000006989	ENSTGUP00000008365
ENSLOCP00000001720	ENSTGUP00000000417
ENSLOCP00000012908	ENSTGUP00000003068
ENSLOCP00000005284	ENSTGUP00000006478
ENSLOCP00000019998	ENSTGUP00000011856
ENSLOCP00000005669	ENSTGUP00000011646
ENSLOCP00000015545	ENSTGUP00000001850
ENSLOCP00000016467	ENSTGUP00000005391
ENSLOCP00000007719	ENSTGUP00000005286
ENSLOCP00000011559	ENSTGUP00000006079
ENSLOCP00000000905	ENSTGUP00000004699
ENSLOCP00000016752	ENSTGUP00000006336
ENSLOCP00000017033	ENSTGUP00000007059
ENSLOCP00000014189	ENSTGUP00000007359
ENSLOCP00000012706	ENSTGUP00000001410
ENSLOCP00000001293	ENSTGUP00000001370
ENSLOCP00000020578	ENSTGUP00000013433
ENSLOCP00000012140	ENSTGUP00000012498
ENSLOCP00000009819	ENSTGUP00000005837
ENSLOCP00000009711	ENSTGUP00000008153
ENSLOCP00000011771	ENSTGUP00000000285
ENSLOCP00000004489	ENSTGUP00000001788
ENSLOCP00000013077	ENSTGUP00000001516
ENSLOCP00000004508	ENSTGUP00000001776
ENSLOCP00000013069	ENSTGUP00000015944
ENSLOCP00000009838	ENSTGUP00000005872
ENSLOCP00000013341	ENSTGUP00000012485
ENSLOCP00000001575	ENSTGUP00000010413
ENSLOCP00000019355	ENSTGUP00000009473
ENSLOCP00000006607	ENSTGUP00000006376
ENSLOCP00000014941	ENSTGUP00000017714
ENSLOCP00000012302	ENSTGUP00000010166
ENSLOCP00000019627	ENSTGUP00000005454
ENSLOCP00000002090	ENSTGUP00000011748
ENSLOCP00000019443	ENSTGUP00000002196
ENSLOCP00000014617	ENSTGUP00000013559
ENSLOCP00000014027	ENSTGUP00000001988
ENSLOCP00000002971	ENSTGUP00000004410
ENSLOCP00000013808	ENSTGUP00000004377
ENSLOCP00000017026	ENSTGUP00000009455
ENSLOCP00000007886	ENSTGUP00000010101
ENSLOCP00000005132	ENSTGUP00000007658
ENSLOCP00000000129	ENSTGUP00000000796
ENSLOCP00000007165	ENSTGUP00000008919
ENSLOCP00000010403	ENSTGUP00000013127
ENSLOCP00000005492	ENSTGUP00000004946
ENSLOCP00000003143	ENSTGUP00000004589
ENSLOCP00000007887	ENSTGUP00000006510
ENSLOCP00000002180	ENSTGUP00000010645
ENSLOCP00000011058	ENSTGUP00000004616
ENSLOCP00000018227	ENSTGUP00000005616
ENSLOCP00000018983	ENSTGUP00000011231
ENSLOCP00000009701	ENSTGUP00000011812
ENSLOCP00000019366	ENSTGUP00000008839
ENSLOCP00000012323	ENSTGUP00000001334
ENSLOCP00000010206	ENSTGUP00000010360
ENSLOCP00000011350	ENSTGUP00000000585
ENSLOCP00000010451	ENSTGUP00000013115
ENSLOCP00000005657	ENSTGUP00000001781
ENSLOCP00000021334	ENSTGUP00000012224
ENSLOCP00000006771	ENSTGUP00000001126
ENSLOCP00000013623	ENSTGUP00000013742
ENSLOCP00000005307	ENSTGUP00000008983
ENSLOCP00000007240	ENSTGUP00000011253
ENSLOCP00000002617	ENSTGUP00000006989
ENSLOCP00000005491	ENSTGUP00000000948
ENSLOCP00000015756	ENSTGUP00000010034
ENSLOCP00000018367	ENSTGUP00000007505
ENSLOCP00000020507	ENSTGUP00000012508
ENSLOCP00000014486	ENSTGUP00000002971
ENSLOCP00000016551	ENSTGUP00000015243
ENSLOCP00000018689	ENSTGUP00000002719
ENSLOCP00000005062	ENSTGUP00000000898
ENSLOCP00000007478	ENSTGUP00000005594
ENSLOCP00000020015	ENSTGUP00000011924
ENSLOCP00000007755	ENSTGUP00000009619
ENSLOCP00000008105	ENSTGUP00000003393
ENSLOCP00000001481	ENSTGUP00000000189
ENSLOCP00000013922	ENSTGUP00000004806
ENSLOCP00000004786	ENSTGUP00000001063
ENSLOCP00000001794	ENSTGUP00000005285
ENSLOCP00000018487	ENSTGUP00000002621
ENSLOCP00000020023	ENSTGUP00000012953
ENSLOCP00000003149	ENSTGUP00000010237
ENSLOCP00000018889	ENSTGUP00000012108
ENSLOCP00000014646	ENSTGUP00000017750
ENSLOCP00000014965	ENSTGUP00000001902
ENSLOCP00000019623	ENSTGUP00000005547
ENSLOCP00000012262	ENSTGUP00000010234
ENSLOCP00000018979	ENSTGUP00000012720
ENSLOCP00000022461	ENSTGUP00000008250
ENSLOCP00000004300	ENSTGUP00000017608
ENSLOCP00000019855	ENSTGUP00000011218
ENSLOCP00000005897	ENSTGUP00000009336
ENSLOCP00000001909	ENSTGUP00000000008
ENSLOCP00000004476	ENSTGUP00000000999
ENSLOCP00000018466	ENSTGUP00000015448
ENSLOCP00000008791	ENSTGUP00000009360
ENSLOCP00000019231	ENSTGUP00000005704
ENSLOCP00000010954	ENSTGUP00000001387
ENSLOCP00000000345	ENSTGUP00000004265
ENSLOCP00000021901	ENSTGUP00000011123
ENSLOCP00000011678	ENSTGUP00000000857
ENSLOCP00000015751	ENSTGUP00000008251
ENSLOCP00000020245	ENSTGUP00000002787
ENSLOCP00000005875	ENSTGUP00000016120
ENSLOCP00000020295	ENSTGUP00000006184
ENSLOCP00000017077	ENSTGUP00000009635
ENSLOCP00000020358	ENSTGUP00000012770
ENSLOCP00000021222	ENSTGUP00000002626
ENSLOCP00000012878	ENSTGUP00000012581
ENSLOCP00000012890	ENSTGUP00000012581
ENSLOCP00000002206	ENSTGUP00000003890
ENSLOCP00000013002	ENSTGUP00000010355
ENSLOCP00000003599	ENSTGUP00000007080
ENSLOCP00000005278	ENSTGUP00000017594
ENSLOCP00000019974	ENSTGUP00000011185
ENSLOCP00000003448	ENSTGUP00000017627
ENSLOCP00000016550	ENSTGUP00000001567
ENSLOCP00000015492	ENSTGUP00000002596
ENSLOCP00000010298	ENSTGUP00000007146
ENSLOCP00000007403	ENSTGUP00000005987
ENSLOCP00000018783	ENSTGUP00000005059
ENSLOCP00000001055	ENSTGUP00000013598
ENSLOCP00000017568	ENSTGUP00000015212
ENSLOCP00000013656	ENSTGUP00000013760
ENSLOCP00000007625	ENSTGUP00000003166
ENSLOCP00000017375	ENSTGUP00000009296
ENSLOCP00000006634	ENSTGUP00000006383
ENSLOCP00000007411	ENSTGUP00000005008
ENSLOCP00000019428	ENSTGUP00000009939
ENSLOCP00000021061	ENSTGUP00000013145
ENSLOCP00000015567	ENSTGUP00000002179
ENSLOCP00000012579	ENSTGUP00000001338
ENSLOCP00000016280	ENSTGUP00000007677
ENSLOCP00000012850	ENSTGUP00000017541
ENSLOCP00000005747	ENSTGUP00000003285
ENSLOCP00000012806	ENSTGUP00000001471
ENSLOCP00000012813	ENSTGUP00000001469
ENSLOCP00000008393	ENSTGUP00000013926
ENSLOCP00000007479	ENSTGUP00000004938
ENSLOCP00000004493	ENSTGUP00000009865
ENSLOCP00000013177	ENSTGUP00000009012
ENSLOCP00000006816	ENSTGUP00000012496
ENSLOCP00000009182	ENSTGUP00000011988
ENSLOCP00000002538	ENSTGUP00000003290
ENSLOCP00000001174	ENSTGUP00000000363
ENSLOCP00000010487	ENSTGUP00000004677
ENSLOCP00000005764	ENSTGUP00000002985
ENSLOCP00000014587	ENSTGUP00000001555
ENSLOCP00000001439	ENSTGUP00000011324
ENSLOCP00000014944	ENSTGUP00000015528
ENSLOCP00000018359	ENSTGUP00000017572
ENSLOCP00000011522	ENSTGUP00000012551
ENSLOCP00000001685	ENSTGUP00000010431
ENSLOCP00000002767	ENSTGUP00000007411
ENSLOCP00000012439	ENSTGUP00000012209
ENSLOCP00000002824	ENSTGUP00000008632
ENSLOCP00000015618	ENSTGUP00000017779
ENSLOCP00000019400	ENSTGUP00000008589
ENSLOCP00000016036	ENSTGUP00000010892
ENSLOCP00000012722	ENSTGUP00000001406
ENSLOCP00000007311	ENSTGUP00000013848
ENSLOCP00000014968	ENSTGUP00000000385
ENSLOCP00000004652	ENSTGUP00000004654
ENSLOCP00000002033	ENSTGUP00000005161
ENSLOCP00000004675	ENSTGUP00000001744
ENSLOCP00000008004	ENSTGUP00000010194
ENSLOCP00000017807	ENSTGUP00000004211
ENSLOCP00000007843	ENSTGUP00000006115
ENSLOCP00000001085	ENSTGUP00000007035
ENSLOCP00000008187	ENSTGUP00000006266
ENSLOCP00000013704	ENSTGUP00000007957
ENSLOCP00000012506	ENSTGUP00000000070
ENSLOCP00000009732	ENSTGUP00000008107
ENSLOCP00000020119	ENSTGUP00000007976
ENSLOCP00000013138	ENSTGUP00000001422
ENSLOCP00000002524	ENSTGUP00000009077
ENSLOCP00000004941	ENSTGUP00000011910
ENSLOCP00000005592	ENSTGUP00000000989
ENSLOCP00000020619	ENSTGUP00000013558
ENSLOCP00000005953	ENSTGUP00000001762
ENSLOCP00000006462	ENSTGUP00000007513
ENSLOCP00000006910	ENSTGUP00000011358
ENSLOCP00000004423	ENSTGUP00000000953
ENSLOCP00000012258	ENSTGUP00000008473
ENSLOCP00000002343	ENSTGUP00000004060
ENSLOCP00000010821	ENSTGUP00000006875
ENSLOCP00000008742	ENSTGUP00000011290
ENSLOCP00000004223	ENSTGUP00000002212
ENSLOCP00000001376	ENSTGUP00000010538
ENSLOCP00000021340	ENSTGUP00000006919
ENSLOCP00000008690	ENSTGUP00000003784
ENSLOCP00000015114	ENSTGUP00000000862
ENSLOCP00000009740	ENSTGUP00000006634
ENSLOCP00000009610	ENSTGUP00000005957
ENSLOCP00000004062	ENSTGUP00000008693
ENSLOCP00000013748	ENSTGUP00000013915
ENSLOCP00000013708	ENSTGUP00000013917
ENSLOCP00000018993	ENSTGUP00000005316
ENSLOCP00000011531	ENSTGUP00000008937
ENSLOCP00000014563	ENSTGUP00000004708
ENSLOCP00000007891	ENSTGUP00000010851
ENSLOCP00000012893	ENSTGUP00000001464
ENSLOCP00000001991	ENSTGUP00000015597
ENSLOCP00000016326	ENSTGUP00000008984
ENSLOCP00000016642	ENSTGUP00000008466
ENSLOCP00000019459	ENSTGUP00000004168
ENSLOCP00000014502	ENSTGUP00000013482
ENSLOCP00000019600	ENSTGUP00000004194
ENSLOCP00000007197	ENSTGUP00000001588
ENSLOCP00000020398	ENSTGUP00000012128
ENSLOCP00000009033	ENSTGUP00000007065
ENSLOCP00000007195	ENSTGUP00000012279
ENSLOCP00000002960	ENSTGUP00000005516
ENSLOCP00000017397	ENSTGUP00000012955
ENSLOCP00000019918	ENSTGUP00000007934
ENSLOCP00000010068	ENSTGUP00000011087
ENSLOCP00000008264	ENSTGUP00000004962
ENSLOCP00000020336	ENSTGUP00000011236
ENSLOCP00000017289	ENSTGUP00000010040
ENSLOCP00000015142	ENSTGUP00000002015
ENSLOCP00000012510	ENSTGUP00000001323
ENSLOCP00000018742	ENSTGUP00000003451
ENSLOCP00000007303	ENSTGUP00000006217
ENSLOCP00000009050	ENSTGUP00000012029
ENSLOCP00000015396	ENSTGUP00000002732
ENSLOCP00000015678	ENSTGUP00000008903
ENSLOCP00000013457	ENSTGUP00000010999
ENSLOCP00000011701	ENSTGUP00000000029
ENSLOCP00000001638	ENSTGUP00000005402
ENSLOCP00000018664	ENSTGUP00000009164
ENSLOCP00000005312	ENSTGUP00000005120
ENSLOCP00000011689	ENSTGUP00000010586
ENSLOCP00000009365	ENSTGUP00000002755
ENSLOCP00000008931	ENSTGUP00000013071
ENSLOCP00000000350	ENSTGUP00000004872
ENSLOCP00000020122	ENSTGUP00000007984
ENSLOCP00000018702	ENSTGUP00000002691
ENSLOCP00000007667	ENSTGUP00000007349
ENSLOCP00000003757	ENSTGUP00000001438
ENSLOCP00000016502	ENSTGUP00000001333
ENSLOCP00000009894	ENSTGUP00000000667
ENSLOCP00000016250	ENSTGUP00000007460
ENSLOCP00000006977	ENSTGUP00000000612
ENSLOCP00000014410	ENSTGUP00000000470
ENSLOCP00000009297	ENSTGUP00000004318
ENSLOCP00000012478	ENSTGUP00000008823
ENSLOCP00000006559	ENSTGUP00000011436
ENSLOCP00000002689	ENSTGUP00000010862
ENSLOCP00000014733	ENSTGUP00000000437
ENSLOCP00000011238	ENSTGUP00000012433
ENSLOCP00000020279	ENSTGUP00000002762
ENSLOCP00000011676	ENSTGUP00000000018
ENSLOCP00000007102	ENSTGUP00000008952
ENSLOCP00000015164	ENSTGUP00000009718
ENSLOCP00000021950	ENSTGUP00000010608
ENSLOCP00000007229	ENSTGUP00000008661
ENSLOCP00000003412	ENSTGUP00000009593
ENSLOCP00000016068	ENSTGUP00000003033
ENSLOCP00000016976	ENSTGUP00000006938
ENSLOCP00000021360	ENSTGUP00000012153
ENSLOCP00000005619	ENSTGUP00000011989
ENSLOCP00000001957	ENSTGUP00000009438
ENSLOCP00000020071	ENSTGUP00000007659
ENSLOCP00000006901	ENSTGUP00000009280
ENSLOCP00000004743	ENSTGUP00000009382
ENSLOCP00000002913	ENSTGUP00000016830
ENSLOCP00000011873	ENSTGUP00000009523
ENSLOCP00000017581	ENSTGUP00000005116
ENSLOCP00000008284	ENSTGUP00000004179
ENSLOCP00000019451	ENSTGUP00000002204
ENSLOCP00000000951	ENSTGUP00000010794
ENSLOCP00000005835	ENSTGUP00000016172
ENSLOCP00000020086	ENSTGUP00000007785
ENSLOCP00000011944	ENSTGUP00000001340
ENSLOCP00000002602	ENSTGUP00000009687
ENSLOCP00000011974	ENSTGUP00000001365
ENSLOCP00000021254	ENSTGUP00000013540
ENSLOCP00000006233	ENSTGUP00000000822
ENSLOCP00000004049	ENSTGUP00000012334
ENSLOCP00000009317	ENSTGUP00000005167
ENSLOCP00000012103	ENSTGUP00000011601
ENSLOCP00000021356	ENSTGUP00000012165
ENSLOCP00000008512	ENSTGUP00000007342
ENSLOCP00000003447	ENSTGUP00000008207
ENSLOCP00000007330	ENSTGUP00000004267
ENSLOCP00000005766	ENSTGUP00000016228
ENSLOCP00000001383	ENSTGUP00000011191
ENSLOCP00000015270	ENSTGUP00000004198
ENSLOCP00000012876	ENSTGUP00000017674
ENSLOCP00000005023	ENSTGUP00000011796
ENSLOCP00000021097	ENSTGUP00000006736
ENSLOCP00000001924	ENSTGUP00000011793
ENSLOCP00000020253	ENSTGUP00000008194
ENSLOCP00000008639	ENSTGUP00000011332
ENSLOCP00000012993	ENSTGUP00000014036
ENSLOCP00000013725	ENSTGUP00000001709
ENSLOCP00000016838	ENSTGUP00000008743
ENSLOCP00000007929	ENSTGUP00000005695
ENSLOCP00000005149	ENSTGUP00000008285
ENSLOCP00000005091	ENSTGUP00000007869
ENSLOCP00000008469	ENSTGUP00000003849
ENSLOCP00000011861	ENSTGUP00000006031
ENSLOCP00000002533	ENSTGUP00000006674
ENSLOCP00000020351	ENSTGUP00000013493
ENSLOCP00000013350	ENSTGUP00000002631
ENSLOCP00000020375	ENSTGUP00000003454
ENSLOCP00000019960	ENSTGUP00000013083
ENSLOCP00000016824	ENSTGUP00000006650
ENSLOCP00000009952	ENSTGUP00000006550
ENSLOCP00000017178	ENSTGUP00000007462
ENSLOCP00000013694	ENSTGUP00000001742
ENSLOCP00000001161	ENSTGUP00000012200
ENSLOCP00000017462	ENSTGUP00000010751
ENSLOCP00000009703	ENSTGUP00000016570
ENSLOCP00000015354	ENSTGUP00000000693
ENSLOCP00000022333	ENSTGUP00000008563
ENSLOCP00000009571	ENSTGUP00000006098
ENSLOCP00000001195	ENSTGUP00000005767
ENSLOCP00000003820	ENSTGUP00000000238
ENSLOCP00000007415	ENSTGUP00000011154
ENSLOCP00000013920	ENSTGUP00000003201
ENSLOCP00000019529	ENSTGUP00000015219
ENSLOCP00000007504	ENSTGUP00000005144
ENSLOCP00000000961	ENSTGUP00000012816
ENSLOCP00000021352	ENSTGUP00000012170
ENSLOCP00000006082	ENSTGUP00000007777
ENSLOCP00000006002	ENSTGUP00000011578
ENSLOCP00000021692	ENSTGUP00000009762
ENSLOCP00000022459	ENSTGUP00000008964
ENSLOCP00000021691	ENSTGUP00000009757
ENSLOCP00000021920	ENSTGUP00000011171
ENSLOCP00000000829	ENSTGUP00000007685
ENSLOCP00000019434	ENSTGUP00000016441
ENSLOCP00000020846	ENSTGUP00000008825
ENSLOCP00000011857	ENSTGUP00000012172
ENSLOCP00000006151	ENSTGUP00000006976
ENSLOCP00000000919	ENSTGUP00000005436
ENSLOCP00000011317	ENSTGUP00000012795
ENSLOCP00000022440	ENSTGUP00000012776
ENSLOCP00000012660	ENSTGUP00000010048
ENSLOCP00000009230	ENSTGUP00000001166
ENSLOCP00000014539	ENSTGUP00000002037
ENSLOCP00000000540	ENSTGUP00000001087
ENSLOCP00000004563	ENSTGUP00000007565
ENSLOCP00000020393	ENSTGUP00000013599
ENSLOCP00000002598	ENSTGUP00000010023
ENSLOCP00000015174	ENSTGUP00000002032
ENSLOCP00000009326	ENSTGUP00000008226
ENSLOCP00000010362	ENSTGUP00000017672
ENSLOCP00000015593	ENSTGUP00000003481
ENSLOCP00000007291	ENSTGUP00000006755
ENSLOCP00000001728	ENSTGUP00000000318
ENSLOCP00000019265	ENSTGUP00000001996
ENSLOCP00000018440	ENSTGUP00000004099
ENSLOCP00000001716	ENSTGUP00000009148
ENSLOCP00000011931	ENSTGUP00000006788
ENSLOCP00000001677	ENSTGUP00000010143
ENSLOCP00000001913	ENSTGUP00000013825
ENSLOCP00000016491	ENSTGUP00000007965
ENSLOCP00000006665	ENSTGUP00000006343
ENSLOCP00000014284	ENSTGUP00000002883
ENSLOCP00000009461	ENSTGUP00000004660
ENSLOCP00000015210	ENSTGUP00000001807
ENSLOCP00000015218	ENSTGUP00000001806
ENSLOCP00000007597	ENSTGUP00000009483
ENSLOCP00000006576	ENSTGUP00000006335
ENSLOCP00000002353	ENSTGUP00000005504
ENSLOCP00000004327	ENSTGUP00000011922
ENSLOCP00000004189	ENSTGUP00000007857
ENSLOCP00000015581	ENSTGUP00000004090
ENSLOCP00000007560	ENSTGUP00000005207
ENSLOCP00000004732	ENSTGUP00000000995
ENSLOCP00000010462	ENSTGUP00000013902
ENSLOCP00000002838	ENSTGUP00000014630
ENSLOCP00000008705	ENSTGUP00000013283
ENSLOCP00000005850	ENSTGUP00000011576
ENSLOCP00000016350	ENSTGUP00000004860
ENSLOCP00000006421	ENSTGUP00000009009
ENSLOCP00000018624	ENSTGUP00000012404
ENSLOCP00000012190	ENSTGUP00000014120
ENSLOCP00000013987	ENSTGUP00000002682
ENSLOCP00000009137	ENSTGUP00000005190
ENSLOCP00000014129	ENSTGUP00000010407
ENSLOCP00000014931	ENSTGUP00000005984
ENSLOCP00000015917	ENSTGUP00000003110
ENSLOCP00000010552	ENSTGUP00000008914
ENSLOCP00000021429	ENSTGUP00000004879
ENSLOCP00000021090	ENSTGUP00000012313
ENSLOCP00000022026	ENSTGUP00000000979
ENSLOCP00000005298	ENSTGUP00000005147
ENSLOCP00000013893	ENSTGUP00000003675
ENSLOCP00000018978	ENSTGUP00000015427
ENSLOCP00000019891	ENSTGUP00000006200
ENSLOCP00000013432	ENSTGUP00000010672
ENSLOCP00000005097	ENSTGUP00000003924
ENSLOCP00000012580	ENSTGUP00000003919
ENSLOCP00000006953	ENSTGUP00000008408
ENSLOCP00000003318	ENSTGUP00000013794
ENSLOCP00000021144	ENSTGUP00000013088
ENSLOCP00000010429	ENSTGUP00000009769
ENSLOCP00000008438	ENSTGUP00000010476
ENSLOCP00000022197	ENSTGUP00000010056
ENSLOCP00000007387	ENSTGUP00000011156
ENSLOCP00000018686	ENSTGUP00000011695
ENSLOCP00000007069	ENSTGUP00000013321
ENSLOCP00000001710	ENSTGUP00000002376
ENSLOCP00000012600	ENSTGUP00000001346
ENSLOCP00000012292	ENSTGUP00000008437
ENSLOCP00000016783	ENSTGUP00000006551
ENSLOCP00000002721	ENSTGUP00000017697
ENSLOCP00000019996	ENSTGUP00000007250
ENSLOCP00000003106	ENSTGUP00000005801
ENSLOCP00000014995	ENSTGUP00000012144
ENSLOCP00000005102	ENSTGUP00000005265
ENSLOCP00000001440	ENSTGUP00000014450
ENSLOCP00000008774	ENSTGUP00000003078
ENSLOCP00000014791	ENSTGUP00000000312
ENSLOCP00000014651	ENSTGUP00000003052
ENSLOCP00000008744	ENSTGUP00000009163
ENSLOCP00000004775	ENSTGUP00000009300
ENSLOCP00000004912	ENSTGUP00000011821
ENSLOCP00000019570	ENSTGUP00000014761
ENSLOCP00000006513	ENSTGUP00000011441
ENSLOCP00000012804	ENSTGUP00000001026
ENSLOCP00000004513	ENSTGUP00000008256
ENSLOCP00000014622	ENSTGUP00000017794
ENSLOCP00000018521	ENSTGUP00000011471
ENSLOCP00000016935	ENSTGUP00000008457
ENSLOCP00000003354	ENSTGUP00000001279
ENSLOCP00000006590	ENSTGUP00000006137
ENSLOCP00000013208	ENSTGUP00000000908
ENSLOCP00000007383	ENSTGUP00000006866
ENSLOCP00000015516	ENSTGUP00000002093
ENSLOCP00000015556	ENSTGUP00000001882
ENSLOCP00000005158	ENSTGUP00000010361
ENSLOCP00000008254	ENSTGUP00000003509
ENSLOCP00000000642	ENSTGUP00000000942
ENSLOCP00000012380	ENSTGUP00000008787
ENSLOCP00000007170	ENSTGUP00000003826
ENSLOCP00000008999	ENSTGUP00000015345
ENSLOCP00000009691	ENSTGUP00000006908
ENSLOCP00000021343	ENSTGUP00000012204
ENSLOCP00000015118	ENSTGUP00000004121
ENSLOCP00000010911	ENSTGUP00000005711
ENSLOCP00000020687	ENSTGUP00000015180
ENSLOCP00000018481	ENSTGUP00000002638
ENSLOCP00000020035	ENSTGUP00000012976
ENSLOCP00000005614	ENSTGUP00000008996
ENSLOCP00000014986	ENSTGUP00000011084
ENSLOCP00000005829	ENSTGUP00000007961
ENSLOCP00000005394	ENSTGUP00000005892
ENSLOCP00000007087	ENSTGUP00000001592
ENSLOCP00000000498	ENSTGUP00000001787
ENSLOCP00000017221	ENSTGUP00000004154
ENSLOCP00000020871	ENSTGUP00000007844
ENSLOCP00000002017	ENSTGUP00000011751
ENSLOCP00000017200	ENSTGUP00000007515
ENSLOCP00000012161	ENSTGUP00000008530
ENSLOCP00000015840	ENSTGUP00000007345
ENSLOCP00000001858	ENSTGUP00000004873
ENSLOCP00000019334	ENSTGUP00000002251
ENSLOCP00000018814	ENSTGUP00000002369
ENSLOCP00000002053	ENSTGUP00000013821
ENSLOCP00000018848	ENSTGUP00000003793
ENSLOCP00000015507	ENSTGUP00000000615
ENSLOCP00000013534	ENSTGUP00000005794
ENSLOCP00000018148	ENSTGUP00000007278
ENSLOCP00000013277	ENSTGUP00000011650
ENSLOCP00000001226	ENSTGUP00000001786
ENSLOCP00000004742	ENSTGUP00000008429
ENSLOCP00000001048	ENSTGUP00000007322
ENSLOCP00000014026	ENSTGUP00000011503
ENSLOCP00000016021	ENSTGUP00000011259
ENSLOCP00000011462	ENSTGUP00000015833
ENSLOCP00000012499	ENSTGUP00000010526
ENSLOCP00000020600	ENSTGUP00000013477
ENSLOCP00000001128	ENSTGUP00000005588
ENSLOCP00000008048	ENSTGUP00000015037
ENSLOCP00000004797	ENSTGUP00000017894
ENSLOCP00000010757	ENSTGUP00000017833
ENSLOCP00000016407	ENSTGUP00000007191
ENSLOCP00000009355	ENSTGUP00000013650
ENSLOCP00000005141	ENSTGUP00000005281
ENSLOCP00000001294	ENSTGUP00000006419
ENSLOCP00000004307	ENSTGUP00000008273
ENSLOCP00000001946	ENSTGUP00000012105
ENSLOCP00000005364	ENSTGUP00000005090
ENSLOCP00000018421	ENSTGUP00000006611
ENSLOCP00000009385	ENSTGUP00000004612
ENSLOCP00000003957	ENSTGUP00000006595
ENSLOCP00000014610	ENSTGUP00000003036
ENSLOCP00000007097	ENSTGUP00000011296
ENSLOCP00000005246	ENSTGUP00000007533
ENSLOCP00000018542	ENSTGUP00000003107
ENSLOCP00000004312	ENSTGUP00000011457
ENSLOCP00000002395	ENSTGUP00000011692
ENSLOCP00000006166	ENSTGUP00000010112
ENSLOCP00000019794	ENSTGUP00000007895
ENSLOCP00000015390	ENSTGUP00000001112
ENSLOCP00000018579	ENSTGUP00000004959
ENSLOCP00000014940	ENSTGUP00000013487
ENSLOCP00000014690	ENSTGUP00000009896
ENSLOCP00000009564	ENSTGUP00000004386
ENSLOCP00000020092	ENSTGUP00000005833
ENSLOCP00000010906	ENSTGUP00000012747
ENSLOCP00000019257	ENSTGUP00000003763
ENSLOCP00000019424	ENSTGUP00000010173
ENSLOCP00000018657	ENSTGUP00000004923
ENSLOCP00000015684	ENSTGUP00000002299
ENSLOCP00000014045	ENSTGUP00000005807
ENSLOCP00000011994	ENSTGUP00000001377
ENSLOCP00000002555	ENSTGUP00000009668
ENSLOCP00000008498	ENSTGUP00000013774
ENSLOCP00000019471	ENSTGUP00000013641
ENSLOCP00000003232	ENSTGUP00000001161
ENSLOCP00000016288	ENSTGUP00000001966
ENSLOCP00000006752	ENSTGUP00000006178
ENSLOCP00000014493	ENSTGUP00000004319
ENSLOCP00000006776	ENSTGUP00000006173
ENSLOCP00000011554	ENSTGUP00000012293
ENSLOCP00000004686	ENSTGUP00000007380
ENSLOCP00000002435	ENSTGUP00000009045
ENSLOCP00000002142	ENSTGUP00000003274
ENSLOCP00000004486	ENSTGUP00000007113
ENSLOCP00000020865	ENSTGUP00000013050
ENSLOCP00000011779	ENSTGUP00000006464
ENSLOCP00000011392	ENSTGUP00000000052
ENSLOCP00000013444	ENSTGUP00000001632
ENSLOCP00000004245	ENSTGUP00000005697
ENSLOCP00000002410	ENSTGUP00000001278
ENSLOCP00000020353	ENSTGUP00000013495
ENSLOCP00000001422	ENSTGUP00000011273
ENSLOCP00000002766	ENSTGUP00000001432
ENSLOCP00000008981	ENSTGUP00000008104
ENSLOCP00000021105	ENSTGUP00000012913
ENSLOCP00000015837	ENSTGUP00000016209
ENSLOCP00000013852	ENSTGUP00000003586
ENSLOCP00000016613	ENSTGUP00000008183
ENSLOCP00000021077	ENSTGUP00000012119
ENSLOCP00000006720	ENSTGUP00000004446
ENSLOCP00000013580	ENSTGUP00000001659
ENSLOCP00000015574	ENSTGUP00000004017
ENSLOCP00000018581	ENSTGUP00000005238
ENSLOCP00000020012	ENSTGUP00000011899
ENSLOCP00000004617	ENSTGUP00000009172
ENSLOCP00000020918	ENSTGUP00000012833
ENSLOCP00000005197	ENSTGUP00000001491
ENSLOCP00000020514	ENSTGUP00000012482
ENSLOCP00000018363	ENSTGUP00000007492
ENSLOCP00000007825	ENSTGUP00000006147
ENSLOCP00000017138	ENSTGUP00000007374
ENSLOCP00000013813	ENSTGUP00000005329
ENSLOCP00000008268	ENSTGUP00000010324
ENSLOCP00000014521	ENSTGUP00000002035
ENSLOCP00000002462	ENSTGUP00000005122
ENSLOCP00000010352	ENSTGUP00000012278
ENSLOCP00000010399	ENSTGUP00000017871
ENSLOCP00000010461	ENSTGUP00000008994
ENSLOCP00000004103	ENSTGUP00000016885
ENSLOCP00000016785	ENSTGUP00000003181
ENSLOCP00000012901	ENSTGUP00000012655
ENSLOCP00000015046	ENSTGUP00000009774
ENSLOCP00000006063	ENSTGUP00000006417
ENSLOCP00000004934	ENSTGUP00000004347
ENSLOCP00000003268	ENSTGUP00000008637
ENSLOCP00000010961	ENSTGUP00000002472
ENSLOCP00000006952	ENSTGUP00000013395
ENSLOCP00000009824	ENSTGUP00000015929
ENSLOCP00000002054	ENSTGUP00000004979
ENSLOCP00000013557	ENSTGUP00000001737
ENSLOCP00000015946	ENSTGUP00000008951
ENSLOCP00000015732	ENSTGUP00000013296
ENSLOCP00000018931	ENSTGUP00000008410
ENSLOCP00000003184	ENSTGUP00000005835
ENSLOCP00000007073	ENSTGUP00000003923
ENSLOCP00000004021	ENSTGUP00000000884
ENSLOCP00000021346	ENSTGUP00000012182
ENSLOCP00000011692	ENSTGUP00000016746
ENSLOCP00000008192	ENSTGUP00000005437
ENSLOCP00000014152	ENSTGUP00000006286
ENSLOCP00000013821	ENSTGUP00000008030
ENSLOCP00000006865	ENSTGUP00000001221
ENSLOCP00000008158	ENSTGUP00000005822
ENSLOCP00000006282	ENSTGUP00000011461
ENSLOCP00000014265	ENSTGUP00000002872
ENSLOCP00000001088	ENSTGUP00000013882
ENSLOCP00000007972	ENSTGUP00000013429
ENSLOCP00000012659	ENSTGUP00000012456
ENSLOCP00000019836	ENSTGUP00000003526
ENSLOCP00000002490	ENSTGUP00000005556
ENSLOCP00000020010	ENSTGUP00000011894
ENSLOCP00000010775	ENSTGUP00000003799
ENSLOCP00000008065	ENSTGUP00000004720
ENSLOCP00000017193	ENSTGUP00000004222
ENSLOCP00000019206	ENSTGUP00000005411
ENSLOCP00000019204	ENSTGUP00000005395
ENSLOCP00000000939	ENSTGUP00000006723
ENSLOCP00000007720	ENSTGUP00000001219
ENSLOCP00000017719	ENSTGUP00000014641
ENSLOCP00000013469	ENSTGUP00000000881
ENSLOCP00000015453	ENSTGUP00000001945
ENSLOCP00000015435	ENSTGUP00000007234
ENSLOCP00000000119	ENSTGUP00000005250
ENSLOCP00000021274	ENSTGUP00000016740
ENSLOCP00000011203	ENSTGUP00000000514
ENSLOCP00000014097	ENSTGUP00000001452
ENSLOCP00000018793	ENSTGUP00000011352
ENSLOCP00000018047	ENSTGUP00000011066
ENSLOCP00000008415	ENSTGUP00000010433
ENSLOCP00000013613	ENSTGUP00000005996
ENSLOCP00000013203	ENSTGUP00000001817
ENSLOCP00000021455	ENSTGUP00000011226
ENSLOCP00000014382	ENSTGUP00000001926
ENSLOCP00000016275	ENSTGUP00000002445
ENSLOCP00000020250	ENSTGUP00000008209
ENSLOCP00000019502	ENSTGUP00000003103
ENSLOCP00000001476	ENSTGUP00000012270
ENSLOCP00000016610	ENSTGUP00000011962
ENSLOCP00000016439	ENSTGUP00000008958
ENSLOCP00000014508	ENSTGUP00000010906
ENSLOCP00000004843	ENSTGUP00000006174
ENSLOCP00000020210	ENSTGUP00000011381
ENSLOCP00000015259	ENSTGUP00000000689
ENSLOCP00000001966	ENSTGUP00000011764
ENSLOCP00000010567	ENSTGUP00000013082
ENSLOCP00000019881	ENSTGUP00000006982
ENSLOCP00000007611	ENSTGUP00000000607
ENSLOCP00000010811	ENSTGUP00000008747
ENSLOCP00000004796	ENSTGUP00000005848
ENSLOCP00000021114	ENSTGUP00000012041
ENSLOCP00000008320	ENSTGUP00000005815
ENSLOCP00000001519	ENSTGUP00000005960
ENSLOCP00000012127	ENSTGUP00000014908
ENSLOCP00000004285	ENSTGUP00000004692
ENSLOCP00000015645	ENSTGUP00000006837
ENSLOCP00000020466	ENSTGUP00000009078
ENSLOCP00000012680	ENSTGUP00000012124
ENSLOCP00000021861	ENSTGUP00000003685
ENSLOCP00000001896	ENSTGUP00000012127
ENSLOCP00000007225	ENSTGUP00000016220
ENSLOCP00000005698	ENSTGUP00000001763
ENSLOCP00000013022	ENSTGUP00000010383
ENSLOCP00000017251	ENSTGUP00000007607
ENSLOCP00000012008	ENSTGUP00000000736
ENSLOCP00000003166	ENSTGUP00000012363
ENSLOCP00000016220	ENSTGUP00000005228
ENSLOCP00000007447	ENSTGUP00000005043
ENSLOCP00000010214	ENSTGUP00000005386
ENSLOCP00000020386	ENSTGUP00000013604
ENSLOCP00000017652	ENSTGUP00000015218
ENSLOCP00000015394	ENSTGUP00000004674
ENSLOCP00000003200	ENSTGUP00000005900
ENSLOCP00000007566	ENSTGUP00000005650
ENSLOCP00000008944	ENSTGUP00000003373
ENSLOCP00000008720	ENSTGUP00000007689
ENSLOCP00000010825	ENSTGUP00000012584
ENSLOCP00000011246	ENSTGUP00000000529
ENSLOCP00000021363	ENSTGUP00000011212
ENSLOCP00000013066	ENSTGUP00000006583
ENSLOCP00000019452	ENSTGUP00000004425
ENSLOCP00000018826	ENSTGUP00000002345
ENSLOCP00000002700	ENSTGUP00000010035
ENSLOCP00000000144	ENSTGUP00000005261
ENSLOCP00000017591	ENSTGUP00000018141
ENSLOCP00000019239	ENSTGUP00000002014
ENSLOCP00000016664	ENSTGUP00000010803
ENSLOCP00000006291	ENSTGUP00000014017
ENSLOCP00000004055	ENSTGUP00000000389
ENSLOCP00000013687	ENSTGUP00000005844
ENSLOCP00000000942	ENSTGUP00000015168
ENSLOCP00000002058	ENSTGUP00000001233
ENSLOCP00000013578	ENSTGUP00000012647
ENSLOCP00000019728	ENSTGUP00000004309
ENSLOCP00000019243	ENSTGUP00000008377
ENSLOCP00000019554	ENSTGUP00000004927
ENSLOCP00000014391	ENSTGUP00000010754
ENSLOCP00000001548	ENSTGUP00000008475
ENSLOCP00000001179	ENSTGUP00000001236
ENSLOCP00000019606	ENSTGUP00000002906
ENSLOCP00000016175	ENSTGUP00000012753
ENSLOCP00000011913	ENSTGUP00000009567
ENSLOCP00000019431	ENSTGUP00000011244
ENSLOCP00000011790	ENSTGUP00000013811
ENSLOCP00000006110	ENSTGUP00000000924
ENSLOCP00000008410	ENSTGUP00000006106
ENSLOCP00000020745	ENSTGUP00000004452
ENSLOCP00000009799	ENSTGUP00000010970
ENSLOCP00000004751	ENSTGUP00000014001
ENSLOCP00000009694	ENSTGUP00000002294
ENSLOCP00000021112	ENSTGUP00000012643
ENSLOCP00000020417	ENSTGUP00000012569
ENSLOCP00000010780	ENSTGUP00000002743
ENSLOCP00000009414	ENSTGUP00000008445
ENSLOCP00000002148	ENSTGUP00000004070
ENSLOCP00000012466	ENSTGUP00000010422
ENSLOCP00000013666	ENSTGUP00000001733
ENSLOCP00000002975	ENSTGUP00000004058
ENSLOCP00000000855	ENSTGUP00000013685
ENSLOCP00000007365	ENSTGUP00000008375
ENSLOCP00000013844	ENSTGUP00000010941
ENSLOCP00000015217	ENSTGUP00000003778
ENSLOCP00000004990	ENSTGUP00000008484
ENSLOCP00000017165	ENSTGUP00000005133
ENSLOCP00000011269	ENSTGUP00000000540
ENSLOCP00000011596	ENSTGUP00000006057
ENSLOCP00000012872	ENSTGUP00000000651
ENSLOCP00000000179	ENSTGUP00000005208
ENSLOCP00000019104	ENSTGUP00000008780
ENSLOCP00000007989	ENSTGUP00000013923
ENSLOCP00000006343	ENSTGUP00000002829
ENSLOCP00000017547	ENSTGUP00000003827
ENSLOCP00000008470	ENSTGUP00000002518
ENSLOCP00000015669	ENSTGUP00000007351
ENSLOCP00000021906	ENSTGUP00000014026
ENSLOCP00000021517	ENSTGUP00000008383
ENSLOCP00000021584	ENSTGUP00000004400
ENSLOCP00000021041	ENSTGUP00000011978
ENSLOCP00000003154	ENSTGUP00000005813
ENSLOCP00000007260	ENSTGUP00000003732
ENSLOCP00000008474	ENSTGUP00000009260
ENSLOCP00000013192	ENSTGUP00000013958
ENSLOCP00000015949	ENSTGUP00000004648
ENSLOCP00000018813	ENSTGUP00000008495
ENSLOCP00000020235	ENSTGUP00000003910
ENSLOCP00000012321	ENSTGUP00000013385
ENSLOCP00000020266	ENSTGUP00000002733
ENSLOCP00000018171	ENSTGUP00000007509
ENSLOCP00000009086	ENSTGUP00000002381
ENSLOCP00000006041	ENSTGUP00000001061
ENSLOCP00000020476	ENSTGUP00000012559
ENSLOCP00000006102	ENSTGUP00000013899
ENSLOCP00000005884	ENSTGUP00000016237
ENSLOCP00000010448	ENSTGUP00000007898
ENSLOCP00000012832	ENSTGUP00000013893
ENSLOCP00000014771	ENSTGUP00000003319
ENSLOCP00000006432	ENSTGUP00000003735
ENSLOCP00000017528	ENSTGUP00000004787
ENSLOCP00000015038	ENSTGUP00000001139
ENSLOCP00000021103	ENSTGUP00000006707
ENSLOCP00000004138	ENSTGUP00000006190
ENSLOCP00000006321	ENSTGUP00000004646
ENSLOCP00000002997	ENSTGUP00000000146
ENSLOCP00000011543	ENSTGUP00000001101
ENSLOCP00000005568	ENSTGUP00000009281
ENSLOCP00000016841	ENSTGUP00000002474
ENSLOCP00000013144	ENSTGUP00000010619
ENSLOCP00000002924	ENSTGUP00000011015
ENSLOCP00000009131	ENSTGUP00000007306
ENSLOCP00000011088	ENSTGUP00000012365
ENSLOCP00000003848	ENSTGUP00000009503
ENSLOCP00000016334	ENSTGUP00000007595
ENSLOCP00000013862	ENSTGUP00000001540
ENSLOCP00000012716	ENSTGUP00000014093
ENSLOCP00000013263	ENSTGUP00000000044
ENSLOCP00000018390	ENSTGUP00000004120
ENSLOCP00000006356	ENSTGUP00000013366
ENSLOCP00000021100	ENSTGUP00000012902
ENSLOCP00000016533	ENSTGUP00000004988
ENSLOCP00000022043	ENSTGUP00000000910
ENSLOCP00000010940	ENSTGUP00000002494
ENSLOCP00000021883	ENSTGUP00000012964
ENSLOCP00000022279	ENSTGUP00000002098
ENSLOCP00000006231	ENSTGUP00000000624
ENSLOCP00000014705	ENSTGUP00000002419
ENSLOCP00000012555	ENSTGUP00000012186
ENSLOCP00000007851	ENSTGUP00000006154
ENSLOCP00000011031	ENSTGUP00000009179
ENSLOCP00000013015	ENSTGUP00000000984
ENSLOCP00000017209	ENSTGUP00000011844
ENSLOCP00000009970	ENSTGUP00000005927
ENSLOCP00000009784	ENSTGUP00000006987
ENSLOCP00000006336	ENSTGUP00000006883
ENSLOCP00000017095	ENSTGUP00000006276
ENSLOCP00000007446	ENSTGUP00000009411
ENSLOCP00000005005	ENSTGUP00000011938
ENSLOCP00000005932	ENSTGUP00000011591
ENSLOCP00000006044	ENSTGUP00000007793
ENSLOCP00000006463	ENSTGUP00000017625
ENSLOCP00000008852	ENSTGUP00000009404
ENSLOCP00000018408	ENSTGUP00000004844
ENSLOCP00000020313	ENSTGUP00000006643
ENSLOCP00000021601	ENSTGUP00000017277
ENSLOCP00000017192	ENSTGUP00000003542
ENSLOCP00000012682	ENSTGUP00000012441
ENSLOCP00000000652	ENSTGUP00000010912
ENSLOCP00000018950	ENSTGUP00000004890
ENSLOCP00000010889	ENSTGUP00000002801
ENSLOCP00000007559	ENSTGUP00000005073
ENSLOCP00000012730	ENSTGUP00000017570
ENSLOCP00000014307	ENSTGUP00000008483
ENSLOCP00000006418	ENSTGUP00000006331
ENSLOCP00000003333	ENSTGUP00000003175
ENSLOCP00000015333	ENSTGUP00000002781
ENSLOCP00000014052	ENSTGUP00000003037
ENSLOCP00000018771	ENSTGUP00000011390
ENSLOCP00000020453	ENSTGUP00000005426
ENSLOCP00000001038	ENSTGUP00000013944
ENSLOCP00000019871	ENSTGUP00000011026
ENSLOCP00000011104	ENSTGUP00000012710
ENSLOCP00000013610	ENSTGUP00000011135
ENSLOCP00000018105	ENSTGUP00000002777
ENSLOCP00000012543	ENSTGUP00000017506
ENSLOCP00000002932	ENSTGUP00000004464
ENSLOCP00000021879	ENSTGUP00000018050
ENSLOCP00000005432	ENSTGUP00000005598
ENSLOCP00000021497	ENSTGUP00000017890
ENSLOCP00000016202	ENSTGUP00000005911
ENSLOCP00000020862	ENSTGUP00000013257
ENSLOCP00000003755	ENSTGUP00000001042
ENSLOCP00000015571	ENSTGUP00000002177
ENSLOCP00000005103	ENSTGUP00000010375
ENSLOCP00000000597	ENSTGUP00000000937
ENSLOCP00000021057	ENSTGUP00000013154
ENSLOCP00000017199	ENSTGUP00000011847
ENSLOCP00000013166	ENSTGUP00000001610
ENSLOCP00000014833	ENSTGUP00000011209
ENSLOCP00000004777	ENSTGUP00000009384
ENSLOCP00000006939	ENSTGUP00000009284
ENSLOCP00000002879	ENSTGUP00000008805
ENSLOCP00000020684	ENSTGUP00000015174
ENSLOCP00000005838	ENSTGUP00000011607
ENSLOCP00000005124	ENSTGUP00000001110
ENSLOCP00000001726	ENSTGUP00000004571
ENSLOCP00000009554	ENSTGUP00000006667
ENSLOCP00000008850	ENSTGUP00000012933
ENSLOCP00000019978	ENSTGUP00000011175
ENSLOCP00000004255	ENSTGUP00000007767
ENSLOCP00000009118	ENSTGUP00000007985
ENSLOCP00000020571	ENSTGUP00000008611
ENSLOCP00000008855	ENSTGUP00000013253
ENSLOCP00000018152	ENSTGUP00000004693
ENSLOCP00000000631	ENSTGUP00000005637
ENSLOCP00000009089	ENSTGUP00000013207
ENSLOCP00000019079	ENSTGUP00000004068
ENSLOCP00000019811	ENSTGUP00000017600
ENSLOCP00000015512	ENSTGUP00000003897
ENSLOCP00000015308	ENSTGUP00000002802
ENSLOCP00000015550	ENSTGUP00000007590
ENSLOCP00000013487	ENSTGUP00000005902
ENSLOCP00000001622	ENSTGUP00000001096
ENSLOCP00000013579	ENSTGUP00000006059
ENSLOCP00000019628	ENSTGUP00000006333
ENSLOCP00000013321	ENSTGUP00000005861
ENSLOCP00000004529	ENSTGUP00000001758
ENSLOCP00000005733	ENSTGUP00000001746
ENSLOCP00000007251	ENSTGUP00000014629
ENSLOCP00000019178	ENSTGUP00000003293
ENSLOCP00000012002	ENSTGUP00000013200
ENSLOCP00000007031	ENSTGUP00000008318
ENSLOCP00000003075	ENSTGUP00000011493
ENSLOCP00000012605	ENSTGUP00000007274
ENSLOCP00000009710	ENSTGUP00000008744
ENSLOCP00000018807	ENSTGUP00000008505
ENSLOCP00000012168	ENSTGUP00000001843
ENSLOCP00000015446	ENSTGUP00000001940
ENSLOCP00000022411	ENSTGUP00000000885
ENSLOCP00000006037	ENSTGUP00000005417
ENSLOCP00000019592	ENSTGUP00000004208
ENSLOCP00000011795	ENSTGUP00000005218
ENSLOCP00000015564	ENSTGUP00000007613
ENSLOCP00000004339	ENSTGUP00000008396
ENSLOCP00000020497	ENSTGUP00000011968
ENSLOCP00000013424	ENSTGUP00000011012
ENSLOCP00000018687	ENSTGUP00000016561
ENSLOCP00000015643	ENSTGUP00000010160
ENSLOCP00000014998	ENSTGUP00000000240
ENSLOCP00000015207	ENSTGUP00000009798
ENSLOCP00000010073	ENSTGUP00000007483
ENSLOCP00000012052	ENSTGUP00000000465
ENSLOCP00000020767	ENSTGUP00000016558
ENSLOCP00000001371	ENSTGUP00000000260
ENSLOCP00000016940	ENSTGUP00000004987
ENSLOCP00000003292	ENSTGUP00000001179
ENSLOCP00000019557	ENSTGUP00000013635
ENSLOCP00000009100	ENSTGUP00000005215
ENSLOCP00000000860	ENSTGUP00000009526
ENSLOCP00000013152	ENSTGUP00000001470
ENSLOCP00000014354	ENSTGUP00000008536
ENSLOCP00000010164	ENSTGUP00000010665
ENSLOCP00000020421	ENSTGUP00000012587
ENSLOCP00000002420	ENSTGUP00000013778
ENSLOCP00000004424	ENSTGUP00000008095
ENSLOCP00000007699	ENSTGUP00000010926
ENSLOCP00000002383	ENSTGUP00000009826
ENSLOCP00000011792	ENSTGUP00000001455
ENSLOCP00000020626	ENSTGUP00000003086
ENSLOCP00000013081	ENSTGUP00000012550
ENSLOCP00000001770	ENSTGUP00000008364
ENSLOCP00000015819	ENSTGUP00000003030
ENSLOCP00000019314	ENSTGUP00000006119
ENSLOCP00000014528	ENSTGUP00000007752
ENSLOCP00000008186	ENSTGUP00000004682
ENSLOCP00000013419	ENSTGUP00000000400
ENSLOCP00000015190	ENSTGUP00000002033
ENSLOCP00000009379	ENSTGUP00000008469
ENSLOCP00000020108	ENSTGUP00000011625
ENSLOCP00000015862	ENSTGUP00000013317
ENSLOCP00000021818	ENSTGUP00000013315
ENSLOCP00000007568	ENSTGUP00000000184
ENSLOCP00000015552	ENSTGUP00000001673
ENSLOCP00000015923	ENSTGUP00000006261
ENSLOCP00000000394	ENSTGUP00000000843
ENSLOCP00000009497	ENSTGUP00000007049
ENSLOCP00000005554	ENSTGUP00000011790
ENSLOCP00000008057	ENSTGUP00000010615
ENSLOCP00000019477	ENSTGUP00000010705
ENSLOCP00000014813	ENSTGUP00000013502
ENSLOCP00000021323	ENSTGUP00000003353
ENSLOCP00000008876	ENSTGUP00000008707
ENSLOCP00000015220	ENSTGUP00000001542
ENSLOCP00000016869	ENSTGUP00000006743
ENSLOCP00000018337	ENSTGUP00000002542
ENSLOCP00000003950	ENSTGUP00000007443
ENSLOCP00000003264	ENSTGUP00000004134
ENSLOCP00000014233	ENSTGUP00000004560
ENSLOCP00000005207	ENSTGUP00000008574
ENSLOCP00000019485	ENSTGUP00000010404
ENSLOCP00000011604	ENSTGUP00000012276
ENSLOCP00000007046	ENSTGUP00000004290
ENSLOCP00000019542	ENSTGUP00000005035
ENSLOCP00000017370	ENSTGUP00000017505
ENSLOCP00000011024	ENSTGUP00000004597
ENSLOCP00000015082	ENSTGUP00000012101
ENSLOCP00000020631	ENSTGUP00000009335
ENSLOCP00000012752	ENSTGUP00000012595
ENSLOCP00000013744	ENSTGUP00000002488
ENSLOCP00000015935	ENSTGUP00000004809
ENSLOCP00000003568	ENSTGUP00000008924
ENSLOCP00000010167	ENSTGUP00000009158
ENSLOCP00000008269	ENSTGUP00000005205
ENSLOCP00000020803	ENSTGUP00000013420
ENSLOCP00000016788	ENSTGUP00000006279
ENSLOCP00000006978	ENSTGUP00000006670
ENSLOCP00000007484	ENSTGUP00000011114
ENSLOCP00000020145	ENSTGUP00000014898
ENSLOCP00000018910	ENSTGUP00000012346
ENSLOCP00000004867	ENSTGUP00000016363
ENSLOCP00000018911	ENSTGUP00000012338
ENSLOCP00000021624	ENSTGUP00000002318
ENSLOCP00000022433	ENSTGUP00000003640
ENSLOCP00000021940	ENSTGUP00000006185
ENSLOCP00000014047	ENSTGUP00000001076
ENSLOCP00000012875	ENSTGUP00000002350
ENSLOCP00000010676	ENSTGUP00000008048
ENSLOCP00000017344	ENSTGUP00000003812
ENSLOCP00000019065	ENSTGUP00000010106
ENSLOCP00000006976	ENSTGUP00000005509
ENSLOCP00000012508	ENSTGUP00000000473
ENSLOCP00000011482	ENSTGUP00000008908
ENSLOCP00000005428	ENSTGUP00000013076
ENSLOCP00000004862	ENSTGUP00000000866
ENSLOCP00000021044	ENSTGUP00000011967
ENSLOCP00000012581	ENSTGUP00000017812
ENSLOCP00000020013	ENSTGUP00000011905
ENSLOCP00000004667	ENSTGUP00000011852
ENSLOCP00000014034	ENSTGUP00000011506
ENSLOCP00000012138	ENSTGUP00000013249
ENSLOCP00000003676	ENSTGUP00000017524
ENSLOCP00000016811	ENSTGUP00000006202
ENSLOCP00000010474	ENSTGUP00000013835
ENSLOCP00000005814	ENSTGUP00000006275
ENSLOCP00000012162	ENSTGUP00000010222
ENSLOCP00000010586	ENSTGUP00000011440
ENSLOCP00000012795	ENSTGUP00000001396
ENSLOCP00000020278	ENSTGUP00000006262
ENSLOCP00000000547	ENSTGUP00000010163
ENSLOCP00000011159	ENSTGUP00000013862
ENSLOCP00000022163	ENSTGUP00000009732
ENSLOCP00000016009	ENSTGUP00000002324
ENSLOCP00000015659	ENSTGUP00000002302
ENSLOCP00000009315	ENSTGUP00000011908
ENSLOCP00000002237	ENSTGUP00000011715
ENSLOCP00000003786	ENSTGUP00000009982
ENSLOCP00000020236	ENSTGUP00000008417
ENSLOCP00000017093	ENSTGUP00000005558
ENSLOCP00000004602	ENSTGUP00000009162
ENSLOCP00000013926	ENSTGUP00000002649
ENSLOCP00000013135	ENSTGUP00000002923
ENSLOCP00000010373	ENSTGUP00000013147
ENSLOCP00000007316	ENSTGUP00000007161
ENSLOCP00000020528	ENSTGUP00000013577
ENSLOCP00000009973	ENSTGUP00000007832
ENSLOCP00000012181	ENSTGUP00000009636
ENSLOCP00000007857	ENSTGUP00000005765
ENSLOCP00000021121	ENSTGUP00000011294
ENSLOCP00000011633	ENSTGUP00000000358
ENSLOCP00000002223	ENSTGUP00000011716
ENSLOCP00000012848	ENSTGUP00000001371
ENSLOCP00000007608	ENSTGUP00000016950
ENSLOCP00000003336	ENSTGUP00000012004
ENSLOCP00000017941	ENSTGUP00000007935
ENSLOCP00000018053	ENSTGUP00000005094
ENSLOCP00000015247	ENSTGUP00000002853
ENSLOCP00000016382	ENSTGUP00000007341
ENSLOCP00000006129	ENSTGUP00000008402
ENSLOCP00000018693	ENSTGUP00000011697
ENSLOCP00000021996	ENSTGUP00000010747
ENSLOCP00000017893	ENSTGUP00000007849
ENSLOCP00000003925	ENSTGUP00000003895
ENSLOCP00000020003	ENSTGUP00000011868
ENSLOCP00000012494	ENSTGUP00000012190
ENSLOCP00000007973	ENSTGUP00000007029
ENSLOCP00000000964	ENSTGUP00000003877
ENSLOCP00000002065	ENSTGUP00000003206
ENSLOCP00000007713	ENSTGUP00000004491
ENSLOCP00000011947	ENSTGUP00000006063
ENSLOCP00000007570	ENSTGUP00000004908
ENSLOCP00000008144	ENSTGUP00000011498
ENSLOCP00000020299	ENSTGUP00000006179
ENSLOCP00000006050	ENSTGUP00000011577
ENSLOCP00000014596	ENSTGUP00000000521
ENSLOCP00000014805	ENSTGUP00000000301
ENSLOCP00000006330	ENSTGUP00000014018
ENSLOCP00000015099	ENSTGUP00000011067
ENSLOCP00000000971	ENSTGUP00000013674
ENSLOCP00000002667	ENSTGUP00000013851
ENSLOCP00000010777	ENSTGUP00000010700
ENSLOCP00000004156	ENSTGUP00000007894
ENSLOCP00000008672	ENSTGUP00000003848
ENSLOCP00000014637	ENSTGUP00000012039
ENSLOCP00000003192	ENSTGUP00000008426
ENSLOCP00000005842	ENSTGUP00000006452
ENSLOCP00000010431	ENSTGUP00000007851
ENSLOCP00000019187	ENSTGUP00000005099
ENSLOCP00000019712	ENSTGUP00000008385
ENSLOCP00000009692	ENSTGUP00000005994
ENSLOCP00000004005	ENSTGUP00000008244
ENSLOCP00000004319	ENSTGUP00000000838
ENSLOCP00000022190	ENSTGUP00000015679
ENSLOCP00000013853	ENSTGUP00000010942
ENSLOCP00000015595	ENSTGUP00000004044
ENSLOCP00000007661	ENSTGUP00000016739
ENSLOCP00000020889	ENSTGUP00000013017
ENSLOCP00000018864	ENSTGUP00000006766
ENSLOCP00000004595	ENSTGUP00000007874
ENSLOCP00000015303	ENSTGUP00000002807
ENSLOCP00000004426	ENSTGUP00000015509
ENSLOCP00000012399	ENSTGUP00000016801
ENSLOCP00000009481	ENSTGUP00000003690
ENSLOCP00000017373	ENSTGUP00000008300
ENSLOCP00000007091	ENSTGUP00000000324
ENSLOCP00000015494	ENSTGUP00000003683
ENSLOCP00000010356	ENSTGUP00000013150
ENSLOCP00000015734	ENSTGUP00000015065
ENSLOCP00000005624	ENSTGUP00000007888
ENSLOCP00000003345	ENSTGUP00000002680
ENSLOCP00000008856	ENSTGUP00000015955
ENSLOCP00000002481	ENSTGUP00000017382
ENSLOCP00000004560	ENSTGUP00000007023
ENSLOCP00000000220	ENSTGUP00000000170
ENSLOCP00000000260	ENSTGUP00000012068
ENSLOCP00000014033	ENSTGUP00000001109
ENSLOCP00000020891	ENSTGUP00000013015
ENSLOCP00000011485	ENSTGUP00000014043
ENSLOCP00000005112	ENSTGUP00000011960
ENSLOCP00000013645	ENSTGUP00000000961
ENSLOCP00000013819	ENSTGUP00000013784
ENSLOCP00000001271	ENSTGUP00000003218
ENSLOCP00000016070	ENSTGUP00000002268
ENSLOCP00000017378	ENSTGUP00000007005
ENSLOCP00000019287	ENSTGUP00000003837
ENSLOCP00000008596	ENSTGUP00000009245
ENSLOCP00000010481	ENSTGUP00000008989
ENSLOCP00000004201	ENSTGUP00000005751
ENSLOCP00000002372	ENSTGUP00000001297
ENSLOCP00000020356	ENSTGUP00000013498
ENSLOCP00000013839	ENSTGUP00000012887
ENSLOCP00000017369	ENSTGUP00000003670
ENSLOCP00000002093	ENSTGUP00000004595
ENSLOCP00000006169	ENSTGUP00000006197
ENSLOCP00000019849	ENSTGUP00000009922
ENSLOCP00000008414	ENSTGUP00000003639
ENSLOCP00000015182	ENSTGUP00000003991
ENSLOCP00000001194	ENSTGUP00000003151
ENSLOCP00000006399	ENSTGUP00000006318
ENSLOCP00000021365	ENSTGUP00000001191
ENSLOCP00000018985	ENSTGUP00000011220
ENSLOCP00000021364	ENSTGUP00000011215
ENSLOCP00000019624	ENSTGUP00000006316
ENSLOCP00000018720	ENSTGUP00000015604
ENSLOCP00000001584	ENSTGUP00000005535
ENSLOCP00000001574	ENSTGUP00000007539
ENSLOCP00000017121	ENSTGUP00000003610
[truncated: 6,201 more rows]
