# Supplementary material for: Reconstruction of proto-vertebrate, proto-cyclostome and proto-gnathostome genomes provides new insights into early vertebrate evolution
Source: Nat Commun. 2021 Jul 23;12:4489. doi: 10.1038/s41467-021-24573-z (PMC8302630; doi:10.1038/s41467-021-24573-z)
Supplement: Supplementary file 4 — Supplementary Data 1 [file 41467_2021_24573_MOESM4_ESM.zip › SuppData1/orthologs/LEPOC-TETNG.txt]

ENSLOCP00000011371	ENSTNIP00000006282
ENSLOCP00000009128	ENSTNIP00000004863
ENSLOCP00000003817	ENSTNIP00000000782
ENSLOCP00000018009	ENSTNIP00000014782
ENSLOCP00000007725	ENSTNIP00000018279
ENSLOCP00000009060	ENSTNIP00000007712
ENSLOCP00000011549	ENSTNIP00000010478
ENSLOCP00000018593	ENSTNIP00000015128
ENSLOCP00000011472	ENSTNIP00000018487
ENSLOCP00000013012	ENSTNIP00000013577
ENSLOCP00000009147	ENSTNIP00000006735
ENSLOCP00000020429	ENSTNIP00000019716
ENSLOCP00000017457	ENSTNIP00000022203
ENSLOCP00000013339	ENSTNIP00000010138
ENSLOCP00000019200	ENSTNIP00000019148
ENSLOCP00000006554	ENSTNIP00000021849
ENSLOCP00000003596	ENSTNIP00000011698
ENSLOCP00000003596	ENSTNIP00000005529
ENSLOCP00000010127	ENSTNIP00000011130
ENSLOCP00000019587	ENSTNIP00000007394
ENSLOCP00000007780	ENSTNIP00000005402
ENSLOCP00000017232	ENSTNIP00000004390
ENSLOCP00000016944	ENSTNIP00000016699
ENSLOCP00000018831	ENSTNIP00000019972
ENSLOCP00000009530	ENSTNIP00000013161
ENSLOCP00000020915	ENSTNIP00000020437
ENSLOCP00000005280	ENSTNIP00000020722
ENSLOCP00000010078	ENSTNIP00000011565
ENSLOCP00000015968	ENSTNIP00000008871
ENSLOCP00000007610	ENSTNIP00000006170
ENSLOCP00000002487	ENSTNIP00000014150
ENSLOCP00000004672	ENSTNIP00000014695
ENSLOCP00000020267	ENSTNIP00000010280
ENSLOCP00000020273	ENSTNIP00000010281
ENSLOCP00000010732	ENSTNIP00000023041
ENSLOCP00000016575	ENSTNIP00000013982
ENSLOCP00000016575	ENSTNIP00000010621
ENSLOCP00000006610	ENSTNIP00000013547
ENSLOCP00000007870	ENSTNIP00000010886
ENSLOCP00000007870	ENSTNIP00000020690
ENSLOCP00000012214	ENSTNIP00000013350
ENSLOCP00000012214	ENSTNIP00000017048
ENSLOCP00000011625	ENSTNIP00000006662
ENSLOCP00000007649	ENSTNIP00000006171
ENSLOCP00000007649	ENSTNIP00000011460
ENSLOCP00000000762	ENSTNIP00000019469
ENSLOCP00000012473	ENSTNIP00000017513
ENSLOCP00000012015	ENSTNIP00000005138
ENSLOCP00000001624	ENSTNIP00000016461
ENSLOCP00000001624	ENSTNIP00000013509
ENSLOCP00000000941	ENSTNIP00000011878
ENSLOCP00000001262	ENSTNIP00000012472
ENSLOCP00000007089	ENSTNIP00000019321
ENSLOCP00000017180	ENSTNIP00000011270
ENSLOCP00000008030	ENSTNIP00000005780
ENSLOCP00000007201	ENSTNIP00000005826
ENSLOCP00000005887	ENSTNIP00000011480
ENSLOCP00000005887	ENSTNIP00000016134
ENSLOCP00000003218	ENSTNIP00000006909
ENSLOCP00000005999	ENSTNIP00000021926
ENSLOCP00000019922	ENSTNIP00000012710
ENSLOCP00000019922	ENSTNIP00000017166
ENSLOCP00000013825	ENSTNIP00000020273
ENSLOCP00000010959	ENSTNIP00000018299
ENSLOCP00000012282	ENSTNIP00000020489
ENSLOCP00000017952	ENSTNIP00000003517
ENSLOCP00000010721	ENSTNIP00000003418
ENSLOCP00000002259	ENSTNIP00000004064
ENSLOCP00000021480	ENSTNIP00000010518
ENSLOCP00000002287	ENSTNIP00000010517
ENSLOCP00000018849	ENSTNIP00000018824
ENSLOCP00000012061	ENSTNIP00000010483
ENSLOCP00000009990	ENSTNIP00000013568
ENSLOCP00000011989	ENSTNIP00000016288
ENSLOCP00000020953	ENSTNIP00000015078
ENSLOCP00000018208	ENSTNIP00000018141
ENSLOCP00000019753	ENSTNIP00000006801
ENSLOCP00000012353	ENSTNIP00000016676
ENSLOCP00000004132	ENSTNIP00000009262
ENSLOCP00000006157	ENSTNIP00000009047
ENSLOCP00000010044	ENSTNIP00000005821
ENSLOCP00000018214	ENSTNIP00000018140
ENSLOCP00000020601	ENSTNIP00000014336
ENSLOCP00000007900	ENSTNIP00000020689
ENSLOCP00000007900	ENSTNIP00000010887
ENSLOCP00000015688	ENSTNIP00000022426
ENSLOCP00000010023	ENSTNIP00000021883
ENSLOCP00000006473	ENSTNIP00000021431
ENSLOCP00000004830	ENSTNIP00000018584
ENSLOCP00000013047	ENSTNIP00000020563
ENSLOCP00000016356	ENSTNIP00000020641
ENSLOCP00000009007	ENSTNIP00000019827
ENSLOCP00000012360	ENSTNIP00000007081
ENSLOCP00000011681	ENSTNIP00000002296
ENSLOCP00000011681	ENSTNIP00000020347
ENSLOCP00000018637	ENSTNIP00000019957
ENSLOCP00000016536	ENSTNIP00000003727
ENSLOCP00000007849	ENSTNIP00000018097
ENSLOCP00000008437	ENSTNIP00000020081
ENSLOCP00000014423	ENSTNIP00000000829
ENSLOCP00000020956	ENSTNIP00000006467
ENSLOCP00000015752	ENSTNIP00000000186
ENSLOCP00000013775	ENSTNIP00000009228
ENSLOCP00000010892	ENSTNIP00000012496
ENSLOCP00000006526	ENSTNIP00000020402
ENSLOCP00000001142	ENSTNIP00000007715
ENSLOCP00000017090	ENSTNIP00000021157
ENSLOCP00000004907	ENSTNIP00000011922
ENSLOCP00000006346	ENSTNIP00000017400
ENSLOCP00000017659	ENSTNIP00000006361
ENSLOCP00000000889	ENSTNIP00000008907
ENSLOCP00000020036	ENSTNIP00000004911
ENSLOCP00000008734	ENSTNIP00000005718
ENSLOCP00000014576	ENSTNIP00000011862
ENSLOCP00000005356	ENSTNIP00000013215
ENSLOCP00000005356	ENSTNIP00000019644
ENSLOCP00000004761	ENSTNIP00000011017
ENSLOCP00000000938	ENSTNIP00000015267
ENSLOCP00000006533	ENSTNIP00000001471
ENSLOCP00000006533	ENSTNIP00000015450
ENSLOCP00000006691	ENSTNIP00000021301
ENSLOCP00000001361	ENSTNIP00000014174
ENSLOCP00000006948	ENSTNIP00000003920
ENSLOCP00000006948	ENSTNIP00000011501
ENSLOCP00000007874	ENSTNIP00000006548
ENSLOCP00000013471	ENSTNIP00000018720
ENSLOCP00000019945	ENSTNIP00000015252
ENSLOCP00000019945	ENSTNIP00000022495
ENSLOCP00000001954	ENSTNIP00000006011
ENSLOCP00000001962	ENSTNIP00000012789
ENSLOCP00000009983	ENSTNIP00000007675
ENSLOCP00000019179	ENSTNIP00000011305
ENSLOCP00000012953	ENSTNIP00000019554
ENSLOCP00000021847	ENSTNIP00000022151
ENSLOCP00000007340	ENSTNIP00000017016
ENSLOCP00000005920	ENSTNIP00000002037
ENSLOCP00000016604	ENSTNIP00000007548
ENSLOCP00000016604	ENSTNIP00000021047
ENSLOCP00000019609	ENSTNIP00000003018
ENSLOCP00000019306	ENSTNIP00000008097
ENSLOCP00000011895	ENSTNIP00000008591
ENSLOCP00000006448	ENSTNIP00000011488
ENSLOCP00000011962	ENSTNIP00000020186
ENSLOCP00000011240	ENSTNIP00000011323
ENSLOCP00000006499	ENSTNIP00000020177
ENSLOCP00000007628	ENSTNIP00000017366
ENSLOCP00000005310	ENSTNIP00000015675
ENSLOCP00000002972	ENSTNIP00000014001
ENSLOCP00000001682	ENSTNIP00000014004
ENSLOCP00000017649	ENSTNIP00000008502
ENSLOCP00000013021	ENSTNIP00000011795
ENSLOCP00000006143	ENSTNIP00000008278
ENSLOCP00000008680	ENSTNIP00000019819
ENSLOCP00000018224	ENSTNIP00000003984
ENSLOCP00000018185	ENSTNIP00000020469
ENSLOCP00000020346	ENSTNIP00000016383
ENSLOCP00000012778	ENSTNIP00000020539
ENSLOCP00000005737	ENSTNIP00000012306
ENSLOCP00000006828	ENSTNIP00000004866
ENSLOCP00000006828	ENSTNIP00000018333
ENSLOCP00000018546	ENSTNIP00000007331
ENSLOCP00000005812	ENSTNIP00000012305
ENSLOCP00000005812	ENSTNIP00000016977
ENSLOCP00000018544	ENSTNIP00000007401
ENSLOCP00000016171	ENSTNIP00000018800
ENSLOCP00000006853	ENSTNIP00000018334
ENSLOCP00000006853	ENSTNIP00000000638
ENSLOCP00000010912	ENSTNIP00000020868
ENSLOCP00000010447	ENSTNIP00000012825
ENSLOCP00000012104	ENSTNIP00000005462
ENSLOCP00000013595	ENSTNIP00000007968
ENSLOCP00000008955	ENSTNIP00000019825
ENSLOCP00000008505	ENSTNIP00000019031
ENSLOCP00000008505	ENSTNIP00000016206
ENSLOCP00000017548	ENSTNIP00000011294
ENSLOCP00000019163	ENSTNIP00000010267
ENSLOCP00000010916	ENSTNIP00000013793
ENSLOCP00000015072	ENSTNIP00000010816
ENSLOCP00000003380	ENSTNIP00000016040
ENSLOCP00000002426	ENSTNIP00000014011
ENSLOCP00000002426	ENSTNIP00000002898
ENSLOCP00000012613	ENSTNIP00000021443
ENSLOCP00000019084	ENSTNIP00000019065
ENSLOCP00000016794	ENSTNIP00000001502
ENSLOCP00000002147	ENSTNIP00000005691
ENSLOCP00000010539	ENSTNIP00000007089
ENSLOCP00000006545	ENSTNIP00000008582
ENSLOCP00000006545	ENSTNIP00000011876
ENSLOCP00000004953	ENSTNIP00000011020
ENSLOCP00000000660	ENSTNIP00000011020
ENSLOCP00000012614	ENSTNIP00000009412
ENSLOCP00000003234	ENSTNIP00000016188
ENSLOCP00000017388	ENSTNIP00000005272
ENSLOCP00000009421	ENSTNIP00000002453
ENSLOCP00000016126	ENSTNIP00000010487
ENSLOCP00000005393	ENSTNIP00000019645
ENSLOCP00000019213	ENSTNIP00000001588
ENSLOCP00000007722	ENSTNIP00000021255
ENSLOCP00000012552	ENSTNIP00000013536
ENSLOCP00000014564	ENSTNIP00000010184
ENSLOCP00000011332	ENSTNIP00000011332
ENSLOCP00000009470	ENSTNIP00000016915
ENSLOCP00000012355	ENSTNIP00000016960
ENSLOCP00000011077	ENSTNIP00000011744
ENSLOCP00000017982	ENSTNIP00000007098
ENSLOCP00000017982	ENSTNIP00000018861
ENSLOCP00000011435	ENSTNIP00000011521
ENSLOCP00000003826	ENSTNIP00000012246
ENSLOCP00000011874	ENSTNIP00000004001
ENSLOCP00000020061	ENSTNIP00000015237
ENSLOCP00000020061	ENSTNIP00000022499
ENSLOCP00000021247	ENSTNIP00000009462
ENSLOCP00000018907	ENSTNIP00000019057
ENSLOCP00000018175	ENSTNIP00000004593
ENSLOCP00000006280	ENSTNIP00000000291
ENSLOCP00000016135	ENSTNIP00000017010
ENSLOCP00000014009	ENSTNIP00000021609
ENSLOCP00000012449	ENSTNIP00000019191
ENSLOCP00000014471	ENSTNIP00000017983
ENSLOCP00000019926	ENSTNIP00000012711
ENSLOCP00000016691	ENSTNIP00000020654
ENSLOCP00000016003	ENSTNIP00000012359
ENSLOCP00000016017	ENSTNIP00000009909
ENSLOCP00000010143	ENSTNIP00000005696
ENSLOCP00000003063	ENSTNIP00000016193
ENSLOCP00000010443	ENSTNIP00000021720
ENSLOCP00000010983	ENSTNIP00000004730
ENSLOCP00000018480	ENSTNIP00000013737
ENSLOCP00000001148	ENSTNIP00000022314
ENSLOCP00000009433	ENSTNIP00000017622
ENSLOCP00000007419	ENSTNIP00000021604
ENSLOCP00000007419	ENSTNIP00000012073
ENSLOCP00000007580	ENSTNIP00000018794
ENSLOCP00000003101	ENSTNIP00000020092
ENSLOCP00000015600	ENSTNIP00000009396
ENSLOCP00000015600	ENSTNIP00000005167
ENSLOCP00000014762	ENSTNIP00000006348
ENSLOCP00000014741	ENSTNIP00000016316
ENSLOCP00000007457	ENSTNIP00000017394
ENSLOCP00000015152	ENSTNIP00000018191
ENSLOCP00000015152	ENSTNIP00000010080
ENSLOCP00000019453	ENSTNIP00000013946
ENSLOCP00000011251	ENSTNIP00000011716
ENSLOCP00000004793	ENSTNIP00000005481
ENSLOCP00000016120	ENSTNIP00000003187
ENSLOCP00000016120	ENSTNIP00000003719
ENSLOCP00000011258	ENSTNIP00000011174
ENSLOCP00000011258	ENSTNIP00000011717
ENSLOCP00000016726	ENSTNIP00000017159
ENSLOCP00000017308	ENSTNIP00000010479
ENSLOCP00000010754	ENSTNIP00000016889
ENSLOCP00000005040	ENSTNIP00000002630
ENSLOCP00000004226	ENSTNIP00000013618
ENSLOCP00000004207	ENSTNIP00000005469
ENSLOCP00000020195	ENSTNIP00000013679
ENSLOCP00000019518	ENSTNIP00000008113
ENSLOCP00000003844	ENSTNIP00000007337
ENSLOCP00000016149	ENSTNIP00000012410
ENSLOCP00000013403	ENSTNIP00000004170
ENSLOCP00000003765	ENSTNIP00000000096
ENSLOCP00000008575	ENSTNIP00000004169
ENSLOCP00000015553	ENSTNIP00000019810
ENSLOCP00000015536	ENSTNIP00000004172
ENSLOCP00000021066	ENSTNIP00000008001
ENSLOCP00000007452	ENSTNIP00000018390
ENSLOCP00000015909	ENSTNIP00000012366
ENSLOCP00000019661	ENSTNIP00000005750
ENSLOCP00000014569	ENSTNIP00000015048
ENSLOCP00000014579	ENSTNIP00000006337
ENSLOCP00000004485	ENSTNIP00000018112
ENSLOCP00000004485	ENSTNIP00000017584
ENSLOCP00000003977	ENSTNIP00000000796
ENSLOCP00000015256	ENSTNIP00000010808
ENSLOCP00000015256	ENSTNIP00000008567
ENSLOCP00000017733	ENSTNIP00000022432
ENSLOCP00000001796	ENSTNIP00000016575
ENSLOCP00000006578	ENSTNIP00000021248
ENSLOCP00000010716	ENSTNIP00000005097
ENSLOCP00000005658	ENSTNIP00000015493
ENSLOCP00000000809	ENSTNIP00000006412
ENSLOCP00000004271	ENSTNIP00000009433
ENSLOCP00000008619	ENSTNIP00000008008
ENSLOCP00000017785	ENSTNIP00000013057
ENSLOCP00000016973	ENSTNIP00000021220
ENSLOCP00000012649	ENSTNIP00000019177
ENSLOCP00000015071	ENSTNIP00000017433
ENSLOCP00000019197	ENSTNIP00000013744
ENSLOCP00000001084	ENSTNIP00000006953
ENSLOCP00000007361	ENSTNIP00000000410
ENSLOCP00000013226	ENSTNIP00000022974
ENSLOCP00000018127	ENSTNIP00000014125
ENSLOCP00000018322	ENSTNIP00000002900
ENSLOCP00000013456	ENSTNIP00000006791
ENSLOCP00000013456	ENSTNIP00000015607
ENSLOCP00000008342	ENSTNIP00000015045
ENSLOCP00000002711	ENSTNIP00000004007
ENSLOCP00000018119	ENSTNIP00000003017
ENSLOCP00000018119	ENSTNIP00000000369
ENSLOCP00000014306	ENSTNIP00000001462
ENSLOCP00000014306	ENSTNIP00000013657
ENSLOCP00000019589	ENSTNIP00000010056
ENSLOCP00000015075	ENSTNIP00000020379
ENSLOCP00000020291	ENSTNIP00000008352
ENSLOCP00000008490	ENSTNIP00000009314
ENSLOCP00000021287	ENSTNIP00000001079
ENSLOCP00000002488	ENSTNIP00000007481
ENSLOCP00000002663	ENSTNIP00000016052
ENSLOCP00000002663	ENSTNIP00000020615
ENSLOCP00000021031	ENSTNIP00000019677
ENSLOCP00000004459	ENSTNIP00000017029
ENSLOCP00000005530	ENSTNIP00000020397
ENSLOCP00000020773	ENSTNIP00000003024
ENSLOCP00000001781	ENSTNIP00000009421
ENSLOCP00000001299	ENSTNIP00000013063
ENSLOCP00000004757	ENSTNIP00000009402
ENSLOCP00000013465	ENSTNIP00000015608
ENSLOCP00000014258	ENSTNIP00000004502
ENSLOCP00000018471	ENSTNIP00000013944
ENSLOCP00000018476	ENSTNIP00000011284
ENSLOCP00000006667	ENSTNIP00000017707
ENSLOCP00000006667	ENSTNIP00000018493
ENSLOCP00000017850	ENSTNIP00000014875
ENSLOCP00000011010	ENSTNIP00000013202
ENSLOCP00000011010	ENSTNIP00000012018
ENSLOCP00000005447	ENSTNIP00000018958
ENSLOCP00000020933	ENSTNIP00000006044
ENSLOCP00000007705	ENSTNIP00000001381
ENSLOCP00000007685	ENSTNIP00000023021
ENSLOCP00000017282	ENSTNIP00000012426
ENSLOCP00000017282	ENSTNIP00000012427
ENSLOCP00000012111	ENSTNIP00000019044
ENSLOCP00000008429	ENSTNIP00000016631
ENSLOCP00000008429	ENSTNIP00000010696
ENSLOCP00000016725	ENSTNIP00000007261
ENSLOCP00000019526	ENSTNIP00000000583
ENSLOCP00000019528	ENSTNIP00000013315
ENSLOCP00000017582	ENSTNIP00000007749
ENSLOCP00000017755	ENSTNIP00000014995
ENSLOCP00000019207	ENSTNIP00000003726
ENSLOCP00000016494	ENSTNIP00000020639
ENSLOCP00000012612	ENSTNIP00000014072
ENSLOCP00000001689	ENSTNIP00000019074
ENSLOCP00000019939	ENSTNIP00000017165
ENSLOCP00000015630	ENSTNIP00000008726
ENSLOCP00000001541	ENSTNIP00000005762
ENSLOCP00000020623	ENSTNIP00000005999
ENSLOCP00000001021	ENSTNIP00000012469
ENSLOCP00000007379	ENSTNIP00000005334
ENSLOCP00000018274	ENSTNIP00000010559
ENSLOCP00000012349	ENSTNIP00000002104
ENSLOCP00000012336	ENSTNIP00000020483
ENSLOCP00000020213	ENSTNIP00000010273
ENSLOCP00000020214	ENSTNIP00000010274
ENSLOCP00000012326	ENSTNIP00000020485
ENSLOCP00000001894	ENSTNIP00000006251
ENSLOCP00000004623	ENSTNIP00000014486
ENSLOCP00000004643	ENSTNIP00000002694
ENSLOCP00000004643	ENSTNIP00000009400
ENSLOCP00000012176	ENSTNIP00000015355
ENSLOCP00000008344	ENSTNIP00000020495
ENSLOCP00000012014	ENSTNIP00000010366
ENSLOCP00000004731	ENSTNIP00000006777
ENSLOCP00000004731	ENSTNIP00000018579
ENSLOCP00000009358	ENSTNIP00000004232
ENSLOCP00000009358	ENSTNIP00000021319
ENSLOCP00000018216	ENSTNIP00000011229
ENSLOCP00000006899	ENSTNIP00000017504
ENSLOCP00000019725	ENSTNIP00000014347
ENSLOCP00000019725	ENSTNIP00000015091
ENSLOCP00000018203	ENSTNIP00000006009
ENSLOCP00000018203	ENSTNIP00000015472
ENSLOCP00000012560	ENSTNIP00000014070
ENSLOCP00000014625	ENSTNIP00000022535
ENSLOCP00000011702	ENSTNIP00000013166
ENSLOCP00000004154	ENSTNIP00000017385
ENSLOCP00000004516	ENSTNIP00000021633
ENSLOCP00000011163	ENSTNIP00000006529
ENSLOCP00000011163	ENSTNIP00000012589
ENSLOCP00000020251	ENSTNIP00000019489
ENSLOCP00000020287	ENSTNIP00000008351
ENSLOCP00000007217	ENSTNIP00000011343
ENSLOCP00000000876	ENSTNIP00000009832
ENSLOCP00000003376	ENSTNIP00000011695
ENSLOCP00000011255	ENSTNIP00000012507
ENSLOCP00000021189	ENSTNIP00000010059
ENSLOCP00000002235	ENSTNIP00000005460
ENSLOCP00000003249	ENSTNIP00000020028
ENSLOCP00000019473	ENSTNIP00000000589
ENSLOCP00000019473	ENSTNIP00000009807
ENSLOCP00000013472	ENSTNIP00000016240
ENSLOCP00000018778	ENSTNIP00000018847
ENSLOCP00000017623	ENSTNIP00000002068
ENSLOCP00000009993	ENSTNIP00000022138
ENSLOCP00000003471	ENSTNIP00000005351
ENSLOCP00000001969	ENSTNIP00000004489
ENSLOCP00000022429	ENSTNIP00000006781
ENSLOCP00000021935	ENSTNIP00000019601
ENSLOCP00000022309	ENSTNIP00000018159
ENSLOCP00000022309	ENSTNIP00000000759
ENSLOCP00000011378	ENSTNIP00000018605
ENSLOCP00000017842	ENSTNIP00000017718
ENSLOCP00000019045	ENSTNIP00000015414
ENSLOCP00000019295	ENSTNIP00000000110
ENSLOCP00000014495	ENSTNIP00000012771
ENSLOCP00000002207	ENSTNIP00000016036
ENSLOCP00000000046	ENSTNIP00000008856
ENSLOCP00000016875	ENSTNIP00000017156
ENSLOCP00000014518	ENSTNIP00000010967
ENSLOCP00000017175	ENSTNIP00000005107
ENSLOCP00000010114	ENSTNIP00000011131
ENSLOCP00000009013	ENSTNIP00000013828
ENSLOCP00000009065	ENSTNIP00000017790
ENSLOCP00000011158	ENSTNIP00000009154
ENSLOCP00000011158	ENSTNIP00000009164
ENSLOCP00000006055	ENSTNIP00000014948
ENSLOCP00000002443	ENSTNIP00000010510
ENSLOCP00000011588	ENSTNIP00000022040
ENSLOCP00000013253	ENSTNIP00000008569
ENSLOCP00000013271	ENSTNIP00000006689
ENSLOCP00000013984	ENSTNIP00000005153
ENSLOCP00000013984	ENSTNIP00000013909
ENSLOCP00000021070	ENSTNIP00000007319
ENSLOCP00000001317	ENSTNIP00000007704
ENSLOCP00000001059	ENSTNIP00000021294
ENSLOCP00000015979	ENSTNIP00000011909
ENSLOCP00000007485	ENSTNIP00000005877
ENSLOCP00000018776	ENSTNIP00000015101
ENSLOCP00000021177	ENSTNIP00000012610
ENSLOCP00000007029	ENSTNIP00000016469
ENSLOCP00000010750	ENSTNIP00000022225
ENSLOCP00000019055	ENSTNIP00000005455
ENSLOCP00000019055	ENSTNIP00000003237
ENSLOCP00000013710	ENSTNIP00000009582
ENSLOCP00000013710	ENSTNIP00000018175
ENSLOCP00000015642	ENSTNIP00000012663
ENSLOCP00000010004	ENSTNIP00000011128
ENSLOCP00000003959	ENSTNIP00000009206
ENSLOCP00000005107	ENSTNIP00000018971
ENSLOCP00000010365	ENSTNIP00000015857
ENSLOCP00000001873	ENSTNIP00000021291
ENSLOCP00000000044	ENSTNIP00000008855
ENSLOCP00000003613	ENSTNIP00000005864
ENSLOCP00000003613	ENSTNIP00000004290
ENSLOCP00000002575	ENSTNIP00000000564
ENSLOCP00000013512	ENSTNIP00000004971
ENSLOCP00000003206	ENSTNIP00000019862
ENSLOCP00000004778	ENSTNIP00000022187
ENSLOCP00000004697	ENSTNIP00000012230
ENSLOCP00000004697	ENSTNIP00000008957
ENSLOCP00000008012	ENSTNIP00000013606
ENSLOCP00000008012	ENSTNIP00000018400
ENSLOCP00000014668	ENSTNIP00000008151
ENSLOCP00000014668	ENSTNIP00000001004
ENSLOCP00000015875	ENSTNIP00000005236
ENSLOCP00000006242	ENSTNIP00000022156
ENSLOCP00000009760	ENSTNIP00000001946
ENSLOCP00000009760	ENSTNIP00000005006
ENSLOCP00000005861	ENSTNIP00000000517
ENSLOCP00000008215	ENSTNIP00000009610
ENSLOCP00000008179	ENSTNIP00000009607
ENSLOCP00000020161	ENSTNIP00000011635
ENSLOCP00000020161	ENSTNIP00000013963
ENSLOCP00000020208	ENSTNIP00000016718
ENSLOCP00000018594	ENSTNIP00000008250
ENSLOCP00000003504	ENSTNIP00000018027
ENSLOCP00000018276	ENSTNIP00000011823
ENSLOCP00000011557	ENSTNIP00000022878
ENSLOCP00000002245	ENSTNIP00000015408
ENSLOCP00000005952	ENSTNIP00000005958
ENSLOCP00000017532	ENSTNIP00000013297
ENSLOCP00000017532	ENSTNIP00000012416
ENSLOCP00000021347	ENSTNIP00000005978
ENSLOCP00000006072	ENSTNIP00000009466
ENSLOCP00000005221	ENSTNIP00000009886
ENSLOCP00000015051	ENSTNIP00000021184
ENSLOCP00000015458	ENSTNIP00000012902
ENSLOCP00000006402	ENSTNIP00000011486
ENSLOCP00000002216	ENSTNIP00000013856
ENSLOCP00000002216	ENSTNIP00000008963
ENSLOCP00000019565	ENSTNIP00000004438
ENSLOCP00000014030	ENSTNIP00000014678
ENSLOCP00000004614	ENSTNIP00000012223
ENSLOCP00000004050	ENSTNIP00000005888
ENSLOCP00000000246	ENSTNIP00000010928
ENSLOCP00000000246	ENSTNIP00000021358
ENSLOCP00000016808	ENSTNIP00000017140
ENSLOCP00000006604	ENSTNIP00000014563
ENSLOCP00000006604	ENSTNIP00000008143
ENSLOCP00000016806	ENSTNIP00000014905
ENSLOCP00000000222	ENSTNIP00000010929
ENSLOCP00000001823	ENSTNIP00000008080
ENSLOCP00000003174	ENSTNIP00000001466
ENSLOCP00000008710	ENSTNIP00000014393
ENSLOCP00000021302	ENSTNIP00000020628
ENSLOCP00000021302	ENSTNIP00000013668
ENSLOCP00000002027	ENSTNIP00000012089
ENSLOCP00000003711	ENSTNIP00000015747
ENSLOCP00000003711	ENSTNIP00000008779
ENSLOCP00000001407	ENSTNIP00000021891
ENSLOCP00000013996	ENSTNIP00000015859
ENSLOCP00000000159	ENSTNIP00000018329
ENSLOCP00000003313	ENSTNIP00000012257
ENSLOCP00000005911	ENSTNIP00000020893
ENSLOCP00000003804	ENSTNIP00000022303
ENSLOCP00000019706	ENSTNIP00000015197
ENSLOCP00000013006	ENSTNIP00000021451
ENSLOCP00000000003	ENSTNIP00000019168
ENSLOCP00000020482	ENSTNIP00000011646
ENSLOCP00000018516	ENSTNIP00000012443
ENSLOCP00000005726	ENSTNIP00000014957
ENSLOCP00000005353	ENSTNIP00000003806
ENSLOCP00000005332	ENSTNIP00000017340
ENSLOCP00000005332	ENSTNIP00000018295
ENSLOCP00000006003	ENSTNIP00000018639
ENSLOCP00000008839	ENSTNIP00000018217
ENSLOCP00000000307	ENSTNIP00000012346
ENSLOCP00000013830	ENSTNIP00000001891
ENSLOCP00000013373	ENSTNIP00000020248
ENSLOCP00000013953	ENSTNIP00000014676
ENSLOCP00000010520	ENSTNIP00000012347
ENSLOCP00000004872	ENSTNIP00000010345
ENSLOCP00000011038	ENSTNIP00000002910
ENSLOCP00000010581	ENSTNIP00000022222
ENSLOCP00000010581	ENSTNIP00000012854
ENSLOCP00000018383	ENSTNIP00000011254
ENSLOCP00000005593	ENSTNIP00000021024
ENSLOCP00000005593	ENSTNIP00000010120
ENSLOCP00000022225	ENSTNIP00000003138
ENSLOCP00000001520	ENSTNIP00000007116
ENSLOCP00000021137	ENSTNIP00000007873
ENSLOCP00000019545	ENSTNIP00000003073
ENSLOCP00000002445	ENSTNIP00000015440
ENSLOCP00000007633	ENSTNIP00000002945
ENSLOCP00000007633	ENSTNIP00000010493
ENSLOCP00000002749	ENSTNIP00000000060
ENSLOCP00000007449	ENSTNIP00000011180
ENSLOCP00000019935	ENSTNIP00000012573
ENSLOCP00000011379	ENSTNIP00000018552
ENSLOCP00000017777	ENSTNIP00000015480
ENSLOCP00000007280	ENSTNIP00000005714
ENSLOCP00000003880	ENSTNIP00000009287
ENSLOCP00000012033	ENSTNIP00000001236
ENSLOCP00000000818	ENSTNIP00000014332
ENSLOCP00000002181	ENSTNIP00000013368
ENSLOCP00000018932	ENSTNIP00000010042
ENSLOCP00000018932	ENSTNIP00000019093
ENSLOCP00000015379	ENSTNIP00000015175
ENSLOCP00000015379	ENSTNIP00000020582
ENSLOCP00000020033	ENSTNIP00000019695
ENSLOCP00000001598	ENSTNIP00000012955
ENSLOCP00000007296	ENSTNIP00000017286
ENSLOCP00000010070	ENSTNIP00000023097
ENSLOCP00000011440	ENSTNIP00000001903
ENSLOCP00000015471	ENSTNIP00000005786
ENSLOCP00000014096	ENSTNIP00000001272
ENSLOCP00000007824	ENSTNIP00000021258
ENSLOCP00000014117	ENSTNIP00000018716
ENSLOCP00000014107	ENSTNIP00000018715
ENSLOCP00000002613	ENSTNIP00000007349
ENSLOCP00000008628	ENSTNIP00000008800
ENSLOCP00000009922	ENSTNIP00000007586
ENSLOCP00000004498	ENSTNIP00000017585
ENSLOCP00000008216	ENSTNIP00000005255
ENSLOCP00000008910	ENSTNIP00000018154
ENSLOCP00000014035	ENSTNIP00000005456
ENSLOCP00000002496	ENSTNIP00000013171
ENSLOCP00000007723	ENSTNIP00000016401
ENSLOCP00000007620	ENSTNIP00000022967
ENSLOCP00000007620	ENSTNIP00000006084
ENSLOCP00000002225	ENSTNIP00000008550
ENSLOCP00000020080	ENSTNIP00000007796
ENSLOCP00000005783	ENSTNIP00000012491
ENSLOCP00000019185	ENSTNIP00000019154
ENSLOCP00000012674	ENSTNIP00000009836
ENSLOCP00000012674	ENSTNIP00000006621
ENSLOCP00000011473	ENSTNIP00000013169
ENSLOCP00000005296	ENSTNIP00000020394
ENSLOCP00000010604	ENSTNIP00000019855
ENSLOCP00000010054	ENSTNIP00000007224
ENSLOCP00000019819	ENSTNIP00000009040
ENSLOCP00000007257	ENSTNIP00000005096
ENSLOCP00000007257	ENSTNIP00000021793
ENSLOCP00000021652	ENSTNIP00000021927
ENSLOCP00000022460	ENSTNIP00000000313
ENSLOCP00000021688	ENSTNIP00000012144
ENSLOCP00000017754	ENSTNIP00000003108
ENSLOCP00000019618	ENSTNIP00000011303
ENSLOCP00000019618	ENSTNIP00000002396
ENSLOCP00000004204	ENSTNIP00000011379
ENSLOCP00000008543	ENSTNIP00000014388
ENSLOCP00000008543	ENSTNIP00000008007
ENSLOCP00000011839	ENSTNIP00000021459
ENSLOCP00000013145	ENSTNIP00000010066
ENSLOCP00000013145	ENSTNIP00000018178
ENSLOCP00000021590	ENSTNIP00000001223
ENSLOCP00000008685	ENSTNIP00000011712
ENSLOCP00000008726	ENSTNIP00000018212
ENSLOCP00000004373	ENSTNIP00000021471
ENSLOCP00000004373	ENSTNIP00000006003
ENSLOCP00000008789	ENSTNIP00000017954
ENSLOCP00000008789	ENSTNIP00000006744
ENSLOCP00000010061	ENSTNIP00000010877
ENSLOCP00000010061	ENSTNIP00000008480
ENSLOCP00000021278	ENSTNIP00000020441
ENSLOCP00000006993	ENSTNIP00000016515
ENSLOCP00000017639	ENSTNIP00000014310
ENSLOCP00000010884	ENSTNIP00000005774
ENSLOCP00000010840	ENSTNIP00000008942
ENSLOCP00000010840	ENSTNIP00000017111
ENSLOCP00000012831	ENSTNIP00000008951
ENSLOCP00000003355	ENSTNIP00000011694
ENSLOCP00000021018	ENSTNIP00000005265
ENSLOCP00000000167	ENSTNIP00000018050
ENSLOCP00000015252	ENSTNIP00000007364
ENSLOCP00000000654	ENSTNIP00000005574
ENSLOCP00000011013	ENSTNIP00000022651
ENSLOCP00000011651	ENSTNIP00000013428
ENSLOCP00000013287	ENSTNIP00000004379
ENSLOCP00000008358	ENSTNIP00000006105
ENSLOCP00000020447	ENSTNIP00000007744
ENSLOCP00000014891	ENSTNIP00000008380
ENSLOCP00000002608	ENSTNIP00000016861
ENSLOCP00000018708	ENSTNIP00000006950
ENSLOCP00000006698	ENSTNIP00000018912
ENSLOCP00000006698	ENSTNIP00000000581
ENSLOCP00000001338	ENSTNIP00000017196
ENSLOCP00000015784	ENSTNIP00000009478
ENSLOCP00000012690	ENSTNIP00000014487
ENSLOCP00000012690	ENSTNIP00000017549
ENSLOCP00000010217	ENSTNIP00000019602
ENSLOCP00000015129	ENSTNIP00000014813
ENSLOCP00000015216	ENSTNIP00000004486
ENSLOCP00000017122	ENSTNIP00000011266
ENSLOCP00000017122	ENSTNIP00000004367
ENSLOCP00000010059	ENSTNIP00000004852
ENSLOCP00000016032	ENSTNIP00000017224
ENSLOCP00000011120	ENSTNIP00000001031
ENSLOCP00000004451	ENSTNIP00000011008
ENSLOCP00000003772	ENSTNIP00000015169
ENSLOCP00000014513	ENSTNIP00000015050
ENSLOCP00000005710	ENSTNIP00000007650
ENSLOCP00000004014	ENSTNIP00000018688
ENSLOCP00000007253	ENSTNIP00000012343
ENSLOCP00000019030	ENSTNIP00000009061
ENSLOCP00000022199	ENSTNIP00000015798
ENSLOCP00000018347	ENSTNIP00000008788
ENSLOCP00000001627	ENSTNIP00000005042
ENSLOCP00000004225	ENSTNIP00000011001
ENSLOCP00000021695	ENSTNIP00000003743
ENSLOCP00000010525	ENSTNIP00000020983
ENSLOCP00000017345	ENSTNIP00000020818
ENSLOCP00000016622	ENSTNIP00000020662
ENSLOCP00000016622	ENSTNIP00000014553
ENSLOCP00000019775	ENSTNIP00000013389
ENSLOCP00000019775	ENSTNIP00000011277
ENSLOCP00000017587	ENSTNIP00000018148
ENSLOCP00000007894	ENSTNIP00000006122
ENSLOCP00000020501	ENSTNIP00000011641
ENSLOCP00000003311	ENSTNIP00000007612
ENSLOCP00000003311	ENSTNIP00000019840
ENSLOCP00000010259	ENSTNIP00000011159
ENSLOCP00000004705	ENSTNIP00000018578
ENSLOCP00000008128	ENSTNIP00000022041
ENSLOCP00000013473	ENSTNIP00000020915
ENSLOCP00000001805	ENSTNIP00000016879
ENSLOCP00000010723	ENSTNIP00000010691
ENSLOCP00000010751	ENSTNIP00000010690
ENSLOCP00000013990	ENSTNIP00000016441
ENSLOCP00000009672	ENSTNIP00000001130
ENSLOCP00000009644	ENSTNIP00000004602
ENSLOCP00000018788	ENSTNIP00000011189
ENSLOCP00000021427	ENSTNIP00000005961
ENSLOCP00000021427	ENSTNIP00000012480
ENSLOCP00000006662	ENSTNIP00000008075
ENSLOCP00000006662	ENSTNIP00000011492
ENSLOCP00000003566	ENSTNIP00000011697
ENSLOCP00000010135	ENSTNIP00000016114
ENSLOCP00000000800	ENSTNIP00000009833
ENSLOCP00000000800	ENSTNIP00000008391
ENSLOCP00000008781	ENSTNIP00000007696
ENSLOCP00000005977	ENSTNIP00000007904
ENSLOCP00000010444	ENSTNIP00000019853
ENSLOCP00000010444	ENSTNIP00000016462
ENSLOCP00000000240	ENSTNIP00000012973
ENSLOCP00000000240	ENSTNIP00000018403
ENSLOCP00000018454	ENSTNIP00000005231
ENSLOCP00000006716	ENSTNIP00000022051
ENSLOCP00000011321	ENSTNIP00000011331
ENSLOCP00000003782	ENSTNIP00000017657
ENSLOCP00000016038	ENSTNIP00000006568
ENSLOCP00000012784	ENSTNIP00000010646
ENSLOCP00000005472	ENSTNIP00000011422
ENSLOCP00000005232	ENSTNIP00000010597
ENSLOCP00000000168	ENSTNIP00000006474
ENSLOCP00000010130	ENSTNIP00000001510
ENSLOCP00000004123	ENSTNIP00000002866
ENSLOCP00000004123	ENSTNIP00000000411
ENSLOCP00000005379	ENSTNIP00000019535
ENSLOCP00000009388	ENSTNIP00000018118
ENSLOCP00000009388	ENSTNIP00000003737
ENSLOCP00000005993	ENSTNIP00000006780
ENSLOCP00000016715	ENSTNIP00000017158
ENSLOCP00000009985	ENSTNIP00000016342
ENSLOCP00000002485	ENSTNIP00000007680
ENSLOCP00000010022	ENSTNIP00000004308
ENSLOCP00000004068	ENSTNIP00000017975
ENSLOCP00000013462	ENSTNIP00000018739
ENSLOCP00000018255	ENSTNIP00000011826
ENSLOCP00000007915	ENSTNIP00000021262
ENSLOCP00000010992	ENSTNIP00000020866
ENSLOCP00000004967	ENSTNIP00000015688
ENSLOCP00000017392	ENSTNIP00000020812
ENSLOCP00000018843	ENSTNIP00000019885
ENSLOCP00000011195	ENSTNIP00000016795
ENSLOCP00000015154	ENSTNIP00000010428
ENSLOCP00000018674	ENSTNIP00000019018
ENSLOCP00000009105	ENSTNIP00000011550
ENSLOCP00000009105	ENSTNIP00000009447
ENSLOCP00000002324	ENSTNIP00000010515
ENSLOCP00000009041	ENSTNIP00000022698
ENSLOCP00000018143	ENSTNIP00000004723
ENSLOCP00000013495	ENSTNIP00000004202
ENSLOCP00000004176	ENSTNIP00000017940
ENSLOCP00000004282	ENSTNIP00000017046
ENSLOCP00000004282	ENSTNIP00000012546
ENSLOCP00000002233	ENSTNIP00000006405
ENSLOCP00000021344	ENSTNIP00000022845
ENSLOCP00000017437	ENSTNIP00000021960
ENSLOCP00000007332	ENSTNIP00000018476
ENSLOCP00000017678	ENSTNIP00000022437
ENSLOCP00000017678	ENSTNIP00000013136
ENSLOCP00000006726	ENSTNIP00000006987
ENSLOCP00000001637	ENSTNIP00000013580
ENSLOCP00000005108	ENSTNIP00000016528
ENSLOCP00000005108	ENSTNIP00000007195
ENSLOCP00000011477	ENSTNIP00000011522
ENSLOCP00000019684	ENSTNIP00000015086
ENSLOCP00000020448	ENSTNIP00000014339
ENSLOCP00000003567	ENSTNIP00000005917
ENSLOCP00000003567	ENSTNIP00000012692
ENSLOCP00000010718	ENSTNIP00000022223
ENSLOCP00000010718	ENSTNIP00000014710
ENSLOCP00000018366	ENSTNIP00000001157
ENSLOCP00000002991	ENSTNIP00000003824
ENSLOCP00000013425	ENSTNIP00000021828
ENSLOCP00000010710	ENSTNIP00000021179
ENSLOCP00000014830	ENSTNIP00000015014
ENSLOCP00000014830	ENSTNIP00000002105
ENSLOCP00000007760	ENSTNIP00000019290
ENSLOCP00000007760	ENSTNIP00000019257
ENSLOCP00000009722	ENSTNIP00000016106
ENSLOCP00000009722	ENSTNIP00000015319
ENSLOCP00000002448	ENSTNIP00000014520
ENSLOCP00000016103	ENSTNIP00000017012
ENSLOCP00000001500	ENSTNIP00000010470
ENSLOCP00000004242	ENSTNIP00000010528
ENSLOCP00000004242	ENSTNIP00000018325
ENSLOCP00000016565	ENSTNIP00000013983
ENSLOCP00000013304	ENSTNIP00000018752
ENSLOCP00000017846	ENSTNIP00000021073
ENSLOCP00000017846	ENSTNIP00000017705
ENSLOCP00000015703	ENSTNIP00000014668
ENSLOCP00000007534	ENSTNIP00000013822
ENSLOCP00000003529	ENSTNIP00000011693
ENSLOCP00000016401	ENSTNIP00000006587
ENSLOCP00000007057	ENSTNIP00000007298
ENSLOCP00000007057	ENSTNIP00000014555
ENSLOCP00000013945	ENSTNIP00000014198
ENSLOCP00000009233	ENSTNIP00000015727
ENSLOCP00000018245	ENSTNIP00000011236
ENSLOCP00000006490	ENSTNIP00000014850
ENSLOCP00000006490	ENSTNIP00000022407
ENSLOCP00000004841	ENSTNIP00000009498
ENSLOCP00000005570	ENSTNIP00000001680
ENSLOCP00000005570	ENSTNIP00000011155
ENSLOCP00000021446	ENSTNIP00000021917
ENSLOCP00000011600	ENSTNIP00000011313
ENSLOCP00000002447	ENSTNIP00000008752
ENSLOCP00000017668	ENSTNIP00000022439
ENSLOCP00000004148	ENSTNIP00000013233
ENSLOCP00000016582	ENSTNIP00000012183
ENSLOCP00000018694	ENSTNIP00000011984
ENSLOCP00000017826	ENSTNIP00000015509
ENSLOCP00000018478	ENSTNIP00000019113
ENSLOCP00000020976	ENSTNIP00000007834
ENSLOCP00000020203	ENSTNIP00000013674
ENSLOCP00000012519	ENSTNIP00000015346
ENSLOCP00000020679	ENSTNIP00000016368
ENSLOCP00000012005	ENSTNIP00000002824
ENSLOCP00000003330	ENSTNIP00000011151
ENSLOCP00000001895	ENSTNIP00000013376
ENSLOCP00000018089	ENSTNIP00000000423
ENSLOCP00000021223	ENSTNIP00000008611
ENSLOCP00000005462	ENSTNIP00000016807
ENSLOCP00000017875	ENSTNIP00000002777
ENSLOCP00000018765	ENSTNIP00000018844
ENSLOCP00000016689	ENSTNIP00000014728
ENSLOCP00000016689	ENSTNIP00000007486
ENSLOCP00000009744	ENSTNIP00000010661
ENSLOCP00000009744	ENSTNIP00000000098
ENSLOCP00000010411	ENSTNIP00000016779
ENSLOCP00000010411	ENSTNIP00000017498
ENSLOCP00000007095	ENSTNIP00000018352
ENSLOCP00000005092	ENSTNIP00000000618
ENSLOCP00000004760	ENSTNIP00000012220
ENSLOCP00000004760	ENSTNIP00000015072
ENSLOCP00000009579	ENSTNIP00000005497
ENSLOCP00000002781	ENSTNIP00000021437
ENSLOCP00000009822	ENSTNIP00000014296
ENSLOCP00000004134	ENSTNIP00000016990
ENSLOCP00000004134	ENSTNIP00000016268
ENSLOCP00000017556	ENSTNIP00000014178
ENSLOCP00000007716	ENSTNIP00000010668
ENSLOCP00000009183	ENSTNIP00000007894
ENSLOCP00000011977	ENSTNIP00000012004
ENSLOCP00000004543	ENSTNIP00000008339
ENSLOCP00000004543	ENSTNIP00000012537
ENSLOCP00000002797	ENSTNIP00000009503
ENSLOCP00000018336	ENSTNIP00000010572
ENSLOCP00000011743	ENSTNIP00000005158
ENSLOCP00000004852	ENSTNIP00000017321
ENSLOCP00000014296	ENSTNIP00000015935
ENSLOCP00000014267	ENSTNIP00000013902
ENSLOCP00000017734	ENSTNIP00000017695
ENSLOCP00000019056	ENSTNIP00000009622
ENSLOCP00000007190	ENSTNIP00000018480
ENSLOCP00000007552	ENSTNIP00000005346
ENSLOCP00000002901	ENSTNIP00000019039
ENSLOCP00000008912	ENSTNIP00000011559
ENSLOCP00000016143	ENSTNIP00000015827
ENSLOCP00000011268	ENSTNIP00000016789
ENSLOCP00000014255	ENSTNIP00000018413
ENSLOCP00000015416	ENSTNIP00000011852
ENSLOCP00000012702	ENSTNIP00000021523
ENSLOCP00000014402	ENSTNIP00000017986
ENSLOCP00000014402	ENSTNIP00000022115
ENSLOCP00000010755	ENSTNIP00000007120
ENSLOCP00000017072	ENSTNIP00000011261
ENSLOCP00000017072	ENSTNIP00000007421
ENSLOCP00000004403	ENSTNIP00000018674
ENSLOCP00000016384	ENSTNIP00000014081
ENSLOCP00000005426	ENSTNIP00000006152
ENSLOCP00000019211	ENSTNIP00000019882
ENSLOCP00000007969	ENSTNIP00000020719
ENSLOCP00000012283	ENSTNIP00000010407
ENSLOCP00000012283	ENSTNIP00000013417
ENSLOCP00000014935	ENSTNIP00000016667
ENSLOCP00000013175	ENSTNIP00000016495
ENSLOCP00000016441	ENSTNIP00000013704
ENSLOCP00000001191	ENSTNIP00000022713
ENSLOCP00000003263	ENSTNIP00000012925
ENSLOCP00000005785	ENSTNIP00000014582
ENSLOCP00000013149	ENSTNIP00000020923
ENSLOCP00000004702	ENSTNIP00000002125
ENSLOCP00000017049	ENSTNIP00000017997
ENSLOCP00000008084	ENSTNIP00000005755
ENSLOCP00000004920	ENSTNIP00000021416
ENSLOCP00000017629	ENSTNIP00000008813
ENSLOCP00000017316	ENSTNIP00000007972
ENSLOCP00000019381	ENSTNIP00000012704
ENSLOCP00000002321	ENSTNIP00000016840
ENSLOCP00000002321	ENSTNIP00000012705
ENSLOCP00000011384	ENSTNIP00000018815
ENSLOCP00000013274	ENSTNIP00000011784
ENSLOCP00000015509	ENSTNIP00000011511
ENSLOCP00000000745	ENSTNIP00000006978
ENSLOCP00000007657	ENSTNIP00000016400
ENSLOCP00000019895	ENSTNIP00000011179
ENSLOCP00000004097	ENSTNIP00000004831
ENSLOCP00000004097	ENSTNIP00000016989
ENSLOCP00000002772	ENSTNIP00000018778
ENSLOCP00000001134	ENSTNIP00000006446
ENSLOCP00000001134	ENSTNIP00000003653
ENSLOCP00000011424	ENSTNIP00000019336
ENSLOCP00000011424	ENSTNIP00000014761
ENSLOCP00000000611	ENSTNIP00000010830
ENSLOCP00000007064	ENSTNIP00000019391
ENSLOCP00000007064	ENSTNIP00000012876
ENSLOCP00000011679	ENSTNIP00000006894
ENSLOCP00000018784	ENSTNIP00000011884
ENSLOCP00000015542	ENSTNIP00000007289
ENSLOCP00000015277	ENSTNIP00000016351
ENSLOCP00000015277	ENSTNIP00000014803
ENSLOCP00000000813	ENSTNIP00000010643
ENSLOCP00000009666	ENSTNIP00000015818
ENSLOCP00000017376	ENSTNIP00000020815
ENSLOCP00000018940	ENSTNIP00000010045
ENSLOCP00000017609	ENSTNIP00000022447
ENSLOCP00000009084	ENSTNIP00000020683
ENSLOCP00000014125	ENSTNIP00000014542
ENSLOCP00000015325	ENSTNIP00000019487
ENSLOCP00000001838	ENSTNIP00000017880
ENSLOCP00000018682	ENSTNIP00000006374
ENSLOCP00000011298	ENSTNIP00000007694
ENSLOCP00000002962	ENSTNIP00000001875
ENSLOCP00000006493	ENSTNIP00000011447
ENSLOCP00000003146	ENSTNIP00000002393
ENSLOCP00000010450	ENSTNIP00000013408
ENSLOCP00000006384	ENSTNIP00000015062
ENSLOCP00000006572	ENSTNIP00000011446
ENSLOCP00000016723	ENSTNIP00000010992
ENSLOCP00000004098	ENSTNIP00000002713
ENSLOCP00000001908	ENSTNIP00000006669
ENSLOCP00000003347	ENSTNIP00000016041
ENSLOCP00000020568	ENSTNIP00000020843
ENSLOCP00000002087	ENSTNIP00000010986
ENSLOCP00000009151	ENSTNIP00000020062
ENSLOCP00000016453	ENSTNIP00000020088
ENSLOCP00000002117	ENSTNIP00000013186
ENSLOCP00000017197	ENSTNIP00000022474
ENSLOCP00000020329	ENSTNIP00000008016
ENSLOCP00000008708	ENSTNIP00000018210
ENSLOCP00000002012	ENSTNIP00000014513
ENSLOCP00000022407	ENSTNIP00000017242
ENSLOCP00000017946	ENSTNIP00000005424
ENSLOCP00000020924	ENSTNIP00000019503
ENSLOCP00000008031	ENSTNIP00000020777
ENSLOCP00000008516	ENSTNIP00000010867
ENSLOCP00000011043	ENSTNIP00000016923
ENSLOCP00000000807	ENSTNIP00000007240
ENSLOCP00000016251	ENSTNIP00000008450
ENSLOCP00000008421	ENSTNIP00000006442
ENSLOCP00000020167	ENSTNIP00000006604
ENSLOCP00000012295	ENSTNIP00000012315
ENSLOCP00000012285	ENSTNIP00000016892
ENSLOCP00000005140	ENSTNIP00000011170
ENSLOCP00000013816	ENSTNIP00000020513
ENSLOCP00000005188	ENSTNIP00000016816
ENSLOCP00000001079	ENSTNIP00000001464
ENSLOCP00000011684	ENSTNIP00000013425
ENSLOCP00000013449	ENSTNIP00000010201
ENSLOCP00000006181	ENSTNIP00000018612
ENSLOCP00000003148	ENSTNIP00000020093
ENSLOCP00000015612	ENSTNIP00000005166
ENSLOCP00000001086	ENSTNIP00000010191
ENSLOCP00000009464	ENSTNIP00000010847
ENSLOCP00000006489	ENSTNIP00000018315
ENSLOCP00000021032	ENSTNIP00000009576
ENSLOCP00000021032	ENSTNIP00000000435
ENSLOCP00000003947	ENSTNIP00000003156
ENSLOCP00000003947	ENSTNIP00000016743
ENSLOCP00000006065	ENSTNIP00000006583
ENSLOCP00000006858	ENSTNIP00000012883
ENSLOCP00000017921	ENSTNIP00000018867
ENSLOCP00000016541	ENSTNIP00000014315
ENSLOCP00000009019	ENSTNIP00000014400
ENSLOCP00000001778	ENSTNIP00000010539
ENSLOCP00000010343	ENSTNIP00000001072
ENSLOCP00000016194	ENSTNIP00000017438
ENSLOCP00000005080	ENSTNIP00000008244
ENSLOCP00000001316	ENSTNIP00000012153
ENSLOCP00000017420	ENSTNIP00000015983
ENSLOCP00000001959	ENSTNIP00000005904
ENSLOCP00000001998	ENSTNIP00000005903
ENSLOCP00000004985	ENSTNIP00000002780
ENSLOCP00000010504	ENSTNIP00000012827
ENSLOCP00000010504	ENSTNIP00000019366
ENSLOCP00000010342	ENSTNIP00000009911
ENSLOCP00000001425	ENSTNIP00000012114
ENSLOCP00000013636	ENSTNIP00000018732
ENSLOCP00000001975	ENSTNIP00000002110
ENSLOCP00000005391	ENSTNIP00000006469
ENSLOCP00000006030	ENSTNIP00000014426
ENSLOCP00000006030	ENSTNIP00000011941
ENSLOCP00000009948	ENSTNIP00000002504
ENSLOCP00000015009	ENSTNIP00000016000
ENSLOCP00000011391	ENSTNIP00000011518
ENSLOCP00000012228	ENSTNIP00000015535
ENSLOCP00000012228	ENSTNIP00000010163
ENSLOCP00000018388	ENSTNIP00000013742
ENSLOCP00000011630	ENSTNIP00000002484
ENSLOCP00000005427	ENSTNIP00000010614
ENSLOCP00000005427	ENSTNIP00000016808
ENSLOCP00000002815	ENSTNIP00000022310
ENSLOCP00000002815	ENSTNIP00000020728
ENSLOCP00000016440	ENSTNIP00000013001
ENSLOCP00000010439	ENSTNIP00000019596
ENSLOCP00000014368	ENSTNIP00000005194
ENSLOCP00000000944	ENSTNIP00000010723
ENSLOCP00000000944	ENSTNIP00000013921
ENSLOCP00000007490	ENSTNIP00000018105
ENSLOCP00000007490	ENSTNIP00000017590
ENSLOCP00000010438	ENSTNIP00000002204
ENSLOCP00000008670	ENSTNIP00000008056
ENSLOCP00000016820	ENSTNIP00000005277
ENSLOCP00000008952	ENSTNIP00000005910
ENSLOCP00000018155	ENSTNIP00000009544
ENSLOCP00000018155	ENSTNIP00000022170
ENSLOCP00000012115	ENSTNIP00000007458
ENSLOCP00000018551	ENSTNIP00000003642
ENSLOCP00000001788	ENSTNIP00000005626
ENSLOCP00000010951	ENSTNIP00000022218
ENSLOCP00000010951	ENSTNIP00000012858
ENSLOCP00000005139	ENSTNIP00000007519
ENSLOCP00000018399	ENSTNIP00000012451
ENSLOCP00000017561	ENSTNIP00000016710
ENSLOCP00000017561	ENSTNIP00000021717
ENSLOCP00000007882	ENSTNIP00000016161
ENSLOCP00000019112	ENSTNIP00000022394
ENSLOCP00000019112	ENSTNIP00000000254
ENSLOCP00000017559	ENSTNIP00000017801
ENSLOCP00000017559	ENSTNIP00000017731
ENSLOCP00000020552	ENSTNIP00000010388
ENSLOCP00000020552	ENSTNIP00000000465
ENSLOCP00000017476	ENSTNIP00000018063
ENSLOCP00000017476	ENSTNIP00000018061
ENSLOCP00000010907	ENSTNIP00000012497
ENSLOCP00000009708	ENSTNIP00000003113
ENSLOCP00000009331	ENSTNIP00000010852
ENSLOCP00000011051	ENSTNIP00000013070
ENSLOCP00000014798	ENSTNIP00000022085
ENSLOCP00000020362	ENSTNIP00000022519
ENSLOCP00000021272	ENSTNIP00000002325
ENSLOCP00000013196	ENSTNIP00000018756
ENSLOCP00000012184	ENSTNIP00000011144
ENSLOCP00000006991	ENSTNIP00000017022
ENSLOCP00000016583	ENSTNIP00000014550
ENSLOCP00000016348	ENSTNIP00000021295
ENSLOCP00000004572	ENSTNIP00000008975
ENSLOCP00000012068	ENSTNIP00000001988
ENSLOCP00000018138	ENSTNIP00000000011
ENSLOCP00000005599	ENSTNIP00000014788
ENSLOCP00000002644	ENSTNIP00000013100
ENSLOCP00000007978	ENSTNIP00000017795
ENSLOCP00000007978	ENSTNIP00000018229
ENSLOCP00000009094	ENSTNIP00000011568
ENSLOCP00000001889	ENSTNIP00000014404
ENSLOCP00000007126	ENSTNIP00000018049
ENSLOCP00000018900	ENSTNIP00000013020
ENSLOCP00000012906	ENSTNIP00000013023
ENSLOCP00000012906	ENSTNIP00000015311
ENSLOCP00000012567	ENSTNIP00000021446
ENSLOCP00000019769	ENSTNIP00000001791
ENSLOCP00000013563	ENSTNIP00000013817
ENSLOCP00000012411	ENSTNIP00000014063
ENSLOCP00000012433	ENSTNIP00000014064
ENSLOCP00000020230	ENSTNIP00000009500
ENSLOCP00000020230	ENSTNIP00000004455
ENSLOCP00000017133	ENSTNIP00000017854
ENSLOCP00000014803	ENSTNIP00000004110
ENSLOCP00000019635	ENSTNIP00000013126
ENSLOCP00000019635	ENSTNIP00000002187
ENSLOCP00000009904	ENSTNIP00000018941
ENSLOCP00000001806	ENSTNIP00000010541
ENSLOCP00000005735	ENSTNIP00000021030
ENSLOCP00000005735	ENSTNIP00000015463
ENSLOCP00000006928	ENSTNIP00000017023
ENSLOCP00000006928	ENSTNIP00000007293
ENSLOCP00000018644	ENSTNIP00000014371
ENSLOCP00000002893	ENSTNIP00000018308
ENSLOCP00000006824	ENSTNIP00000011090
ENSLOCP00000013146	ENSTNIP00000020499
ENSLOCP00000009506	ENSTNIP00000002946
ENSLOCP00000008821	ENSTNIP00000006886
ENSLOCP00000002852	ENSTNIP00000015430
ENSLOCP00000018162	ENSTNIP00000022169
ENSLOCP00000012156	ENSTNIP00000015356
ENSLOCP00000014281	ENSTNIP00000015742
ENSLOCP00000007117	ENSTNIP00000003072
ENSLOCP00000017202	ENSTNIP00000017097
ENSLOCP00000017202	ENSTNIP00000013340
ENSLOCP00000009813	ENSTNIP00000010939
ENSLOCP00000011310	ENSTNIP00000001663
ENSLOCP00000004547	ENSTNIP00000017838
ENSLOCP00000016880	ENSTNIP00000012938
ENSLOCP00000016880	ENSTNIP00000005628
ENSLOCP00000005322	ENSTNIP00000017840
ENSLOCP00000018691	ENSTNIP00000019945
ENSLOCP00000007009	ENSTNIP00000019324
ENSLOCP00000011521	ENSTNIP00000006919
ENSLOCP00000005451	ENSTNIP00000016172
ENSLOCP00000016910	ENSTNIP00000012264
ENSLOCP00000016910	ENSTNIP00000003655
ENSLOCP00000005760	ENSTNIP00000011475
ENSLOCP00000000999	ENSTNIP00000005073
ENSLOCP00000012922	ENSTNIP00000020547
ENSLOCP00000012922	ENSTNIP00000019446
ENSLOCP00000002819	ENSTNIP00000018776
ENSLOCP00000013229	ENSTNIP00000004824
ENSLOCP00000002422	ENSTNIP00000015388
ENSLOCP00000007137	ENSTNIP00000018351
ENSLOCP00000008446	ENSTNIP00000008933
ENSLOCP00000008100	ENSTNIP00000000821
ENSLOCP00000014292	ENSTNIP00000009986
ENSLOCP00000019391	ENSTNIP00000022337
ENSLOCP00000016048	ENSTNIP00000017021
ENSLOCP00000016048	ENSTNIP00000017461
ENSLOCP00000009135	ENSTNIP00000020063
ENSLOCP00000014870	ENSTNIP00000005249
ENSLOCP00000015294	ENSTNIP00000016350
ENSLOCP00000018282	ENSTNIP00000010563
ENSLOCP00000019874	ENSTNIP00000020242
ENSLOCP00000001620	ENSTNIP00000012060
ENSLOCP00000013917	ENSTNIP00000022000
ENSLOCP00000016983	ENSTNIP00000005814
ENSLOCP00000001993	ENSTNIP00000012641
ENSLOCP00000001993	ENSTNIP00000010215
ENSLOCP00000021139	ENSTNIP00000012774
ENSLOCP00000021139	ENSTNIP00000022570
ENSLOCP00000015793	ENSTNIP00000005587
ENSLOCP00000014911	ENSTNIP00000022077
ENSLOCP00000014429	ENSTNIP00000005753
ENSLOCP00000011469	ENSTNIP00000005578
ENSLOCP00000008747	ENSTNIP00000014395
ENSLOCP00000005987	ENSTNIP00000013585
ENSLOCP00000007766	ENSTNIP00000018534
ENSLOCP00000003512	ENSTNIP00000017093
ENSLOCP00000008157	ENSTNIP00000002676
ENSLOCP00000000511	ENSTNIP00000022777
ENSLOCP00000016179	ENSTNIP00000017468
ENSLOCP00000011968	ENSTNIP00000018563
ENSLOCP00000003269	ENSTNIP00000019844
ENSLOCP00000021444	ENSTNIP00000016523
ENSLOCP00000011151	ENSTNIP00000011147
ENSLOCP00000007512	ENSTNIP00000013546
ENSLOCP00000007512	ENSTNIP00000018391
ENSLOCP00000009883	ENSTNIP00000019774
ENSLOCP00000021141	ENSTNIP00000015622
ENSLOCP00000006762	ENSTNIP00000006873
ENSLOCP00000011364	ENSTNIP00000011728
ENSLOCP00000000702	ENSTNIP00000007914
ENSLOCP00000011852	ENSTNIP00000010744
ENSLOCP00000011852	ENSTNIP00000015714
ENSLOCP00000016971	ENSTNIP00000012268
ENSLOCP00000016971	ENSTNIP00000016692
ENSLOCP00000019564	ENSTNIP00000013321
ENSLOCP00000012768	ENSTNIP00000017267
ENSLOCP00000006944	ENSTNIP00000006436
ENSLOCP00000017680	ENSTNIP00000008774
ENSLOCP00000009121	ENSTNIP00000015517
ENSLOCP00000009102	ENSTNIP00000007022
ENSLOCP00000018564	ENSTNIP00000010052
ENSLOCP00000000253	ENSTNIP00000019170
ENSLOCP00000012957	ENSTNIP00000018077
ENSLOCP00000012436	ENSTNIP00000017509
ENSLOCP00000019962	ENSTNIP00000015257
ENSLOCP00000013872	ENSTNIP00000019008
ENSLOCP00000020166	ENSTNIP00000016281
ENSLOCP00000007654	ENSTNIP00000009848
ENSLOCP00000016433	ENSTNIP00000018805
ENSLOCP00000004184	ENSTNIP00000014704
ENSLOCP00000001591	ENSTNIP00000012061
ENSLOCP00000009092	ENSTNIP00000006738
ENSLOCP00000011580	ENSTNIP00000011044
ENSLOCP00000011580	ENSTNIP00000007277
ENSLOCP00000019949	ENSTNIP00000002864
ENSLOCP00000019949	ENSTNIP00000022973
ENSLOCP00000002909	ENSTNIP00000001734
ENSLOCP00000016301	ENSTNIP00000008404
ENSLOCP00000007075	ENSTNIP00000000097
ENSLOCP00000003717	ENSTNIP00000006183
ENSLOCP00000018648	ENSTNIP00000019956
ENSLOCP00000013828	ENSTNIP00000006137
ENSLOCP00000020117	ENSTNIP00000001639
ENSLOCP00000015882	ENSTNIP00000007451
ENSLOCP00000015882	ENSTNIP00000020608
ENSLOCP00000018924	ENSTNIP00000018919
ENSLOCP00000014823	ENSTNIP00000019035
ENSLOCP00000007802	ENSTNIP00000017231
ENSLOCP00000007183	ENSTNIP00000018943
ENSLOCP00000007183	ENSTNIP00000011965
ENSLOCP00000015386	ENSTNIP00000006212
ENSLOCP00000015386	ENSTNIP00000022697
ENSLOCP00000005237	ENSTNIP00000005896
ENSLOCP00000005794	ENSTNIP00000018947
ENSLOCP00000011607	ENSTNIP00000022244
ENSLOCP00000011607	ENSTNIP00000017121
ENSLOCP00000003340	ENSTNIP00000007245
ENSLOCP00000012438	ENSTNIP00000009874
ENSLOCP00000020561	ENSTNIP00000021783
ENSLOCP00000008873	ENSTNIP00000016209
ENSLOCP00000008920	ENSTNIP00000014398
ENSLOCP00000008406	ENSTNIP00000014293
ENSLOCP00000001934	ENSTNIP00000013450
ENSLOCP00000011338	ENSTNIP00000019240
ENSLOCP00000010972	ENSTNIP00000001191
ENSLOCP00000001672	ENSTNIP00000006301
ENSLOCP00000012855	ENSTNIP00000002293
ENSLOCP00000011571	ENSTNIP00000018562
ENSLOCP00000008166	ENSTNIP00000002879
ENSLOCP00000020039	ENSTNIP00000003451
ENSLOCP00000018669	ENSTNIP00000015641
ENSLOCP00000016110	ENSTNIP00000013128
ENSLOCP00000003362	ENSTNIP00000011985
ENSLOCP00000004900	ENSTNIP00000008563
ENSLOCP00000009902	ENSTNIP00000010943
ENSLOCP00000015286	ENSTNIP00000018089
ENSLOCP00000002898	ENSTNIP00000001941
ENSLOCP00000007127	ENSTNIP00000023115
ENSLOCP00000005363	ENSTNIP00000020393
ENSLOCP00000017081	ENSTNIP00000021158
ENSLOCP00000017078	ENSTNIP00000007258
ENSLOCP00000015077	ENSTNIP00000014215
ENSLOCP00000015077	ENSTNIP00000006162
ENSLOCP00000011966	ENSTNIP00000016291
ENSLOCP00000009868	ENSTNIP00000017232
ENSLOCP00000000646	ENSTNIP00000016234
ENSLOCP00000020985	ENSTNIP00000007837
ENSLOCP00000017801	ENSTNIP00000008499
ENSLOCP00000014828	ENSTNIP00000013021
ENSLOCP00000002253	ENSTNIP00000016038
ENSLOCP00000011829	ENSTNIP00000013697
ENSLOCP00000000783	ENSTNIP00000019618
ENSLOCP00000001609	ENSTNIP00000013579
ENSLOCP00000002331	ENSTNIP00000018416
ENSLOCP00000012475	ENSTNIP00000003078
ENSLOCP00000011687	ENSTNIP00000003192
ENSLOCP00000015455	ENSTNIP00000009158
ENSLOCP00000015429	ENSTNIP00000014266
ENSLOCP00000018837	ENSTNIP00000018702
ENSLOCP00000015768	ENSTNIP00000015002
ENSLOCP00000014609	ENSTNIP00000008315
ENSLOCP00000016818	ENSTNIP00000011810
ENSLOCP00000018531	ENSTNIP00000018853
ENSLOCP00000004411	ENSTNIP00000000406
ENSLOCP00000004411	ENSTNIP00000014734
ENSLOCP00000006636	ENSTNIP00000020405
ENSLOCP00000003153	ENSTNIP00000020034
ENSLOCP00000009886	ENSTNIP00000015962
ENSLOCP00000018608	ENSTNIP00000003600
ENSLOCP00000020190	ENSTNIP00000006804
ENSLOCP00000009110	ENSTNIP00000018422
ENSLOCP00000009110	ENSTNIP00000016546
ENSLOCP00000016532	ENSTNIP00000009331
ENSLOCP00000016532	ENSTNIP00000014547
ENSLOCP00000016472	ENSTNIP00000002033
ENSLOCP00000017243	ENSTNIP00000012429
ENSLOCP00000022094	ENSTNIP00000001312
ENSLOCP00000022379	ENSTNIP00000012548
ENSLOCP00000001930	ENSTNIP00000022460
ENSLOCP00000011160	ENSTNIP00000019776
ENSLOCP00000011160	ENSTNIP00000006415
ENSLOCP00000008265	ENSTNIP00000021497
ENSLOCP00000008265	ENSTNIP00000020704
ENSLOCP00000001516	ENSTNIP00000016874
ENSLOCP00000004814	ENSTNIP00000010346
ENSLOCP00000012999	ENSTNIP00000021367
ENSLOCP00000005990	ENSTNIP00000014454
ENSLOCP00000014079	ENSTNIP00000000985
ENSLOCP00000007639	ENSTNIP00000009802
ENSLOCP00000019882	ENSTNIP00000015218
ENSLOCP00000019882	ENSTNIP00000001224
ENSLOCP00000019482	ENSTNIP00000019115
ENSLOCP00000001810	ENSTNIP00000021133
ENSLOCP00000019646	ENSTNIP00000022371
ENSLOCP00000005602	ENSTNIP00000021571
ENSLOCP00000005602	ENSTNIP00000020938
ENSLOCP00000004256	ENSTNIP00000000529
ENSLOCP00000004256	ENSTNIP00000012547
ENSLOCP00000006832	ENSTNIP00000006874
ENSLOCP00000021020	ENSTNIP00000009577
ENSLOCP00000012401	ENSTNIP00000009875
ENSLOCP00000007394	ENSTNIP00000011721
ENSLOCP00000003100	ENSTNIP00000020036
ENSLOCP00000003100	ENSTNIP00000012134
ENSLOCP00000020695	ENSTNIP00000019433
ENSLOCP00000017851	ENSTNIP00000017355
ENSLOCP00000016443	ENSTNIP00000000766
ENSLOCP00000007858	ENSTNIP00000021992
ENSLOCP00000012412	ENSTNIP00000015974
ENSLOCP00000018584	ENSTNIP00000015129
ENSLOCP00000003007	ENSTNIP00000003574
ENSLOCP00000003007	ENSTNIP00000010233
ENSLOCP00000015733	ENSTNIP00000001642
ENSLOCP00000004474	ENSTNIP00000011009
ENSLOCP00000016041	ENSTNIP00000007468
ENSLOCP00000016392	ENSTNIP00000020643
ENSLOCP00000016392	ENSTNIP00000002256
ENSLOCP00000015763	ENSTNIP00000017480
ENSLOCP00000003025	ENSTNIP00000018770
ENSLOCP00000003025	ENSTNIP00000017481
ENSLOCP00000013336	ENSTNIP00000020246
ENSLOCP00000012073	ENSTNIP00000020828
ENSLOCP00000010296	ENSTNIP00000015855
ENSLOCP00000011431	ENSTNIP00000013468
ENSLOCP00000002923	ENSTNIP00000021831
ENSLOCP00000003881	ENSTNIP00000012245
ENSLOCP00000003343	ENSTNIP00000019131
ENSLOCP00000017515	ENSTNIP00000008792
ENSLOCP00000017515	ENSTNIP00000017724
ENSLOCP00000016868	ENSTNIP00000011805
ENSLOCP00000022011	ENSTNIP00000009562
ENSLOCP00000011327	ENSTNIP00000020195
ENSLOCP00000011327	ENSTNIP00000019239
ENSLOCP00000018736	ENSTNIP00000018930
ENSLOCP00000001265	ENSTNIP00000008552
ENSLOCP00000001265	ENSTNIP00000006449
ENSLOCP00000002922	ENSTNIP00000014692
ENSLOCP00000004711	ENSTNIP00000021637
ENSLOCP00000004668	ENSTNIP00000021636
ENSLOCP00000004342	ENSTNIP00000012543
ENSLOCP00000019008	ENSTNIP00000002103
ENSLOCP00000003892	ENSTNIP00000010171
ENSLOCP00000016162	ENSTNIP00000009468
ENSLOCP00000016162	ENSTNIP00000009311
ENSLOCP00000012000	ENSTNIP00000010742
ENSLOCP00000012000	ENSTNIP00000015722
ENSLOCP00000010039	ENSTNIP00000021882
ENSLOCP00000014482	ENSTNIP00000017984
ENSLOCP00000013133	ENSTNIP00000013260
ENSLOCP00000016984	ENSTNIP00000021223
ENSLOCP00000015166	ENSTNIP00000006946
ENSLOCP00000015166	ENSTNIP00000018192
ENSLOCP00000019498	ENSTNIP00000021666
ENSLOCP00000018183	ENSTNIP00000015467
ENSLOCP00000012703	ENSTNIP00000014044
ENSLOCP00000012703	ENSTNIP00000017761
ENSLOCP00000018901	ENSTNIP00000014407
ENSLOCP00000006183	ENSTNIP00000001249
ENSLOCP00000015163	ENSTNIP00000010429
ENSLOCP00000018533	ENSTNIP00000009037
ENSLOCP00000019036	ENSTNIP00000015663
ENSLOCP00000002866	ENSTNIP00000015429
ENSLOCP00000004541	ENSTNIP00000014697
ENSLOCP00000005495	ENSTNIP00000005873
ENSLOCP00000005061	ENSTNIP00000018005
ENSLOCP00000005061	ENSTNIP00000010111
ENSLOCP00000008900	ENSTNIP00000009198
ENSLOCP00000008900	ENSTNIP00000012511
ENSLOCP00000003975	ENSTNIP00000007687
ENSLOCP00000003197	ENSTNIP00000011681
ENSLOCP00000020412	ENSTNIP00000022290
ENSLOCP00000020412	ENSTNIP00000019465
ENSLOCP00000011468	ENSTNIP00000001694
ENSLOCP00000005146	ENSTNIP00000020428
ENSLOCP00000018326	ENSTNIP00000000832
ENSLOCP00000018326	ENSTNIP00000014762
ENSLOCP00000011723	ENSTNIP00000012932
ENSLOCP00000015960	ENSTNIP00000012759
ENSLOCP00000015960	ENSTNIP00000003122
ENSLOCP00000018356	ENSTNIP00000006597
ENSLOCP00000018356	ENSTNIP00000016608
ENSLOCP00000001102	ENSTNIP00000013466
ENSLOCP00000001102	ENSTNIP00000018817
ENSLOCP00000011666	ENSTNIP00000013733
ENSLOCP00000002215	ENSTNIP00000007241
ENSLOCP00000011773	ENSTNIP00000004503
ENSLOCP00000018375	ENSTNIP00000010580
ENSLOCP00000019614	ENSTNIP00000019757
ENSLOCP00000019614	ENSTNIP00000007393
ENSLOCP00000007471	ENSTNIP00000018106
ENSLOCP00000002449	ENSTNIP00000020475
ENSLOCP00000010074	ENSTNIP00000014844
ENSLOCP00000010074	ENSTNIP00000020138
ENSLOCP00000008520	ENSTNIP00000002601
ENSLOCP00000006214	ENSTNIP00000013501
ENSLOCP00000006189	ENSTNIP00000013500
ENSLOCP00000009307	ENSTNIP00000007404
ENSLOCP00000008547	ENSTNIP00000010868
ENSLOCP00000012820	ENSTNIP00000012298
ENSLOCP00000004869	ENSTNIP00000009773
ENSLOCP00000013311	ENSTNIP00000020245
ENSLOCP00000019031	ENSTNIP00000009624
ENSLOCP00000019031	ENSTNIP00000015413
ENSLOCP00000017806	ENSTNIP00000017634
ENSLOCP00000017806	ENSTNIP00000009897
ENSLOCP00000019282	ENSTNIP00000002113
ENSLOCP00000013206	ENSTNIP00000006460
ENSLOCP00000020592	ENSTNIP00000011661
ENSLOCP00000015167	ENSTNIP00000010351
ENSLOCP00000009287	ENSTNIP00000004960
ENSLOCP00000009287	ENSTNIP00000021556
ENSLOCP00000004908	ENSTNIP00000017830
ENSLOCP00000007803	ENSTNIP00000018099
ENSLOCP00000016544	ENSTNIP00000012994
ENSLOCP00000016544	ENSTNIP00000005724
ENSLOCP00000014453	ENSTNIP00000002989
ENSLOCP00000014466	ENSTNIP00000021594
ENSLOCP00000021904	ENSTNIP00000013518
ENSLOCP00000004488	ENSTNIP00000008321
ENSLOCP00000020024	ENSTNIP00000019694
ENSLOCP00000020859	ENSTNIP00000019656
ENSLOCP00000007832	ENSTNIP00000020367
ENSLOCP00000000434	ENSTNIP00000005570
ENSLOCP00000012948	ENSTNIP00000016455
ENSLOCP00000005193	ENSTNIP00000002882
ENSLOCP00000020428	ENSTNIP00000009705
ENSLOCP00000017728	ENSTNIP00000013054
ENSLOCP00000010194	ENSTNIP00000014140
ENSLOCP00000010194	ENSTNIP00000014023
ENSLOCP00000003413	ENSTNIP00000015512
ENSLOCP00000001695	ENSTNIP00000012893
ENSLOCP00000001695	ENSTNIP00000002810
ENSLOCP00000007926	ENSTNIP00000007442
ENSLOCP00000010024	ENSTNIP00000004513
ENSLOCP00000004964	ENSTNIP00000018967
ENSLOCP00000012287	ENSTNIP00000013404
ENSLOCP00000013672	ENSTNIP00000020903
ENSLOCP00000013672	ENSTNIP00000014537
ENSLOCP00000010787	ENSTNIP00000016935
ENSLOCP00000004724	ENSTNIP00000001771
ENSLOCP00000003898	ENSTNIP00000018667
ENSLOCP00000003898	ENSTNIP00000001454
ENSLOCP00000010927	ENSTNIP00000013358
ENSLOCP00000005707	ENSTNIP00000003253
ENSLOCP00000005707	ENSTNIP00000016143
ENSLOCP00000007270	ENSTNIP00000009323
ENSLOCP00000014363	ENSTNIP00000022112
ENSLOCP00000001138	ENSTNIP00000013916
ENSLOCP00000002985	ENSTNIP00000014949
ENSLOCP00000017039	ENSTNIP00000013037
ENSLOCP00000019135	ENSTNIP00000021123
ENSLOCP00000017723	ENSTNIP00000014992
ENSLOCP00000003444	ENSTNIP00000007753
ENSLOCP00000011930	ENSTNIP00000022867
ENSLOCP00000009598	ENSTNIP00000015018
ENSLOCP00000007261	ENSTNIP00000009747
ENSLOCP00000004135	ENSTNIP00000012918
ENSLOCP00000013207	ENSTNIP00000020498
ENSLOCP00000012976	ENSTNIP00000011796
ENSLOCP00000009757	ENSTNIP00000020674
ENSLOCP00000015890	ENSTNIP00000005991
ENSLOCP00000008070	ENSTNIP00000000055
ENSLOCP00000014590	ENSTNIP00000021181
ENSLOCP00000017296	ENSTNIP00000022554
ENSLOCP00000002959	ENSTNIP00000012895
ENSLOCP00000012293	ENSTNIP00000020488
ENSLOCP00000018998	ENSTNIP00000020132
ENSLOCP00000008921	ENSTNIP00000009141
ENSLOCP00000004566	ENSTNIP00000005704
ENSLOCP00000017647	ENSTNIP00000008503
ENSLOCP00000013027	ENSTNIP00000021366
ENSLOCP00000019246	ENSTNIP00000019816
ENSLOCP00000020020	ENSTNIP00000022498
ENSLOCP00000011815	ENSTNIP00000005085
ENSLOCP00000018621	ENSTNIP00000008585
ENSLOCP00000022330	ENSTNIP00000022612
ENSLOCP00000014743	ENSTNIP00000022529
ENSLOCP00000019986	ENSTNIP00000019687
ENSLOCP00000004722	ENSTNIP00000019626
ENSLOCP00000004722	ENSTNIP00000005892
ENSLOCP00000014809	ENSTNIP00000010342
ENSLOCP00000005776	ENSTNIP00000016179
ENSLOCP00000017744	ENSTNIP00000022431
ENSLOCP00000017744	ENSTNIP00000000244
ENSLOCP00000009907	ENSTNIP00000015963
ENSLOCP00000002141	ENSTNIP00000018510
ENSLOCP00000002141	ENSTNIP00000016573
ENSLOCP00000018547	ENSTNIP00000009036
ENSLOCP00000015111	ENSTNIP00000021188
ENSLOCP00000012558	ENSTNIP00000019182
ENSLOCP00000015214	ENSTNIP00000013891
ENSLOCP00000015214	ENSTNIP00000020577
ENSLOCP00000017714	ENSTNIP00000017358
ENSLOCP00000003111	ENSTNIP00000019903
ENSLOCP00000003111	ENSTNIP00000012953
ENSLOCP00000019071	ENSTNIP00000020834
ENSLOCP00000005966	ENSTNIP00000018641
ENSLOCP00000009450	ENSTNIP00000013820
ENSLOCP00000017819	ENSTNIP00000013042
ENSLOCP00000009396	ENSTNIP00000015734
ENSLOCP00000007025	ENSTNIP00000018354
ENSLOCP00000010744	ENSTNIP00000019726
ENSLOCP00000005744	ENSTNIP00000006293
ENSLOCP00000015525	ENSTNIP00000003028
ENSLOCP00000018273	ENSTNIP00000011240
ENSLOCP00000018527	ENSTNIP00000009038
ENSLOCP00000008221	ENSTNIP00000010287
ENSLOCP00000006200	ENSTNIP00000016452
ENSLOCP00000011415	ENSTNIP00000005145
ENSLOCP00000019579	ENSTNIP00000019762
ENSLOCP00000011235	ENSTNIP00000020202
ENSLOCP00000009153	ENSTNIP00000016324
ENSLOCP00000020366	ENSTNIP00000005945
ENSLOCP00000015030	ENSTNIP00000010090
ENSLOCP00000019222	ENSTNIP00000019003
ENSLOCP00000005304	ENSTNIP00000014802
ENSLOCP00000005304	ENSTNIP00000019642
ENSLOCP00000012990	ENSTNIP00000020679
ENSLOCP00000008430	ENSTNIP00000007321
ENSLOCP00000001418	ENSTNIP00000014173
ENSLOCP00000008449	ENSTNIP00000021864
ENSLOCP00000006386	ENSTNIP00000021005
ENSLOCP00000006552	ENSTNIP00000011489
ENSLOCP00000004758	ENSTNIP00000021769
ENSLOCP00000002795	ENSTNIP00000018777
ENSLOCP00000006989	ENSTNIP00000006603
ENSLOCP00000001720	ENSTNIP00000012958
ENSLOCP00000001720	ENSTNIP00000002326
ENSLOCP00000012908	ENSTNIP00000023114
ENSLOCP00000005284	ENSTNIP00000005022
ENSLOCP00000019998	ENSTNIP00000019413
ENSLOCP00000001526	ENSTNIP00000010146
ENSLOCP00000017742	ENSTNIP00000009901
ENSLOCP00000017742	ENSTNIP00000017638
ENSLOCP00000007719	ENSTNIP00000006387
ENSLOCP00000011559	ENSTNIP00000019575
ENSLOCP00000000905	ENSTNIP00000021216
ENSLOCP00000009159	ENSTNIP00000020714
ENSLOCP00000016752	ENSTNIP00000012198
ENSLOCP00000016752	ENSTNIP00000016703
ENSLOCP00000017033	ENSTNIP00000009923
ENSLOCP00000014189	ENSTNIP00000016064
ENSLOCP00000012706	ENSTNIP00000017273
ENSLOCP00000020578	ENSTNIP00000004466
ENSLOCP00000012140	ENSTNIP00000007987
ENSLOCP00000012140	ENSTNIP00000012033
ENSLOCP00000009819	ENSTNIP00000016019
ENSLOCP00000021207	ENSTNIP00000015241
ENSLOCP00000011771	ENSTNIP00000015710
ENSLOCP00000013077	ENSTNIP00000011792
ENSLOCP00000013069	ENSTNIP00000021363
ENSLOCP00000018070	ENSTNIP00000008937
ENSLOCP00000019832	ENSTNIP00000013399
ENSLOCP00000009838	ENSTNIP00000007961
ENSLOCP00000013341	ENSTNIP00000019459
ENSLOCP00000001575	ENSTNIP00000016875
ENSLOCP00000004010	ENSTNIP00000006730
ENSLOCP00000019355	ENSTNIP00000011468
ENSLOCP00000006607	ENSTNIP00000018490
ENSLOCP00000014941	ENSTNIP00000010085
ENSLOCP00000018086	ENSTNIP00000004192
ENSLOCP00000018086	ENSTNIP00000010128
ENSLOCP00000012302	ENSTNIP00000015533
ENSLOCP00000012302	ENSTNIP00000010165
ENSLOCP00000019627	ENSTNIP00000021692
ENSLOCP00000019443	ENSTNIP00000004417
ENSLOCP00000014617	ENSTNIP00000022536
ENSLOCP00000000952	ENSTNIP00000019933
ENSLOCP00000014027	ENSTNIP00000019047
ENSLOCP00000013123	ENSTNIP00000017559
ENSLOCP00000002971	ENSTNIP00000003538
ENSLOCP00000013808	ENSTNIP00000001485
ENSLOCP00000017026	ENSTNIP00000011257
ENSLOCP00000017026	ENSTNIP00000001474
ENSLOCP00000009222	ENSTNIP00000021749
ENSLOCP00000007886	ENSTNIP00000021261
ENSLOCP00000007886	ENSTNIP00000010671
ENSLOCP00000014078	ENSTNIP00000018712
ENSLOCP00000003110	ENSTNIP00000013098
ENSLOCP00000012819	ENSTNIP00000021379
ENSLOCP00000017741	ENSTNIP00000013056
ENSLOCP00000016330	ENSTNIP00000001451
ENSLOCP00000016335	ENSTNIP00000000376
ENSLOCP00000013053	ENSTNIP00000016489
ENSLOCP00000008462	ENSTNIP00000019175
ENSLOCP00000009646	ENSTNIP00000015016
ENSLOCP00000019971	ENSTNIP00000005434
ENSLOCP00000016408	ENSTNIP00000001865
ENSLOCP00000005132	ENSTNIP00000013987
ENSLOCP00000005132	ENSTNIP00000007370
ENSLOCP00000000129	ENSTNIP00000012969
ENSLOCP00000007165	ENSTNIP00000022098
ENSLOCP00000005492	ENSTNIP00000006472
ENSLOCP00000003143	ENSTNIP00000001176
ENSLOCP00000017530	ENSTNIP00000012415
ENSLOCP00000017530	ENSTNIP00000013298
ENSLOCP00000005502	ENSTNIP00000009127
ENSLOCP00000002180	ENSTNIP00000007006
ENSLOCP00000000826	ENSTNIP00000019468
ENSLOCP00000018227	ENSTNIP00000009668
ENSLOCP00000018983	ENSTNIP00000010290
ENSLOCP00000010206	ENSTNIP00000014141
ENSLOCP00000011050	ENSTNIP00000005318
ENSLOCP00000018766	ENSTNIP00000016549
ENSLOCP00000018766	ENSTNIP00000018706
ENSLOCP00000005165	ENSTNIP00000008911
ENSLOCP00000002062	ENSTNIP00000014852
ENSLOCP00000005657	ENSTNIP00000020098
ENSLOCP00000001751	ENSTNIP00000005890
ENSLOCP00000001751	ENSTNIP00000007903
ENSLOCP00000006771	ENSTNIP00000007891
ENSLOCP00000013623	ENSTNIP00000018733
ENSLOCP00000005307	ENSTNIP00000006468
ENSLOCP00000005307	ENSTNIP00000001657
ENSLOCP00000007240	ENSTNIP00000011344
ENSLOCP00000005873	ENSTNIP00000007072
ENSLOCP00000010367	ENSTNIP00000021726
ENSLOCP00000005491	ENSTNIP00000016171
ENSLOCP00000015756	ENSTNIP00000000502
ENSLOCP00000015756	ENSTNIP00000019611
ENSLOCP00000018367	ENSTNIP00000021392
ENSLOCP00000020507	ENSTNIP00000015248
ENSLOCP00000014486	ENSTNIP00000012070
ENSLOCP00000014486	ENSTNIP00000021595
ENSLOCP00000016551	ENSTNIP00000012993
ENSLOCP00000003053	ENSTNIP00000014157
ENSLOCP00000018689	ENSTNIP00000019946
ENSLOCP00000018689	ENSTNIP00000009083
ENSLOCP00000011299	ENSTNIP00000014127
ENSLOCP00000004745	ENSTNIP00000011015
ENSLOCP00000007478	ENSTNIP00000009871
ENSLOCP00000020015	ENSTNIP00000019421
ENSLOCP00000015506	ENSTNIP00000014665
ENSLOCP00000007755	ENSTNIP00000008246
ENSLOCP00000008721	ENSTNIP00000017607
ENSLOCP00000008105	ENSTNIP00000014611
ENSLOCP00000008105	ENSTNIP00000012059
ENSLOCP00000009714	ENSTNIP00000014105
ENSLOCP00000001481	ENSTNIP00000006590
ENSLOCP00000013922	ENSTNIP00000009991
ENSLOCP00000004786	ENSTNIP00000016050
ENSLOCP00000001794	ENSTNIP00000000477
ENSLOCP00000020023	ENSTNIP00000000008
ENSLOCP00000011480	ENSTNIP00000020351
ENSLOCP00000020704	ENSTNIP00000021107
ENSLOCP00000003149	ENSTNIP00000005539
ENSLOCP00000018889	ENSTNIP00000005300
ENSLOCP00000014646	ENSTNIP00000010180
ENSLOCP00000003643	ENSTNIP00000005339
ENSLOCP00000014965	ENSTNIP00000010087
ENSLOCP00000019623	ENSTNIP00000021693
ENSLOCP00000012262	ENSTNIP00000010164
ENSLOCP00000017761	ENSTNIP00000007498
ENSLOCP00000003577	ENSTNIP00000012253
ENSLOCP00000003577	ENSTNIP00000007569
ENSLOCP00000009670	ENSTNIP00000007138
ENSLOCP00000004300	ENSTNIP00000012545
ENSLOCP00000000627	ENSTNIP00000013636
ENSLOCP00000006023	ENSTNIP00000005125
ENSLOCP00000019855	ENSTNIP00000010037
ENSLOCP00000001909	ENSTNIP00000003286
ENSLOCP00000019909	ENSTNIP00000022507
ENSLOCP00000021088	ENSTNIP00000009672
ENSLOCP00000021088	ENSTNIP00000013865
ENSLOCP00000014390	ENSTNIP00000015056
ENSLOCP00000018798	ENSTNIP00000016561
ENSLOCP00000008791	ENSTNIP00000020210
ENSLOCP00000019231	ENSTNIP00000019005
ENSLOCP00000003331	ENSTNIP00000013994
ENSLOCP00000000345	ENSTNIP00000004796
ENSLOCP00000004982	ENSTNIP00000008299
ENSLOCP00000021901	ENSTNIP00000016932
ENSLOCP00000011678	ENSTNIP00000013734
ENSLOCP00000020245	ENSTNIP00000019497
ENSLOCP00000020295	ENSTNIP00000019067
ENSLOCP00000008533	ENSTNIP00000003771
ENSLOCP00000013918	ENSTNIP00000020164
ENSLOCP00000017077	ENSTNIP00000007420
ENSLOCP00000005770	ENSTNIP00000010711
ENSLOCP00000020358	ENSTNIP00000005941
ENSLOCP00000013837	ENSTNIP00000006520
ENSLOCP00000013837	ENSTNIP00000017665
ENSLOCP00000000854	ENSTNIP00000019935
ENSLOCP00000021222	ENSTNIP00000000578
ENSLOCP00000018007	ENSTNIP00000010552
ENSLOCP00000012878	ENSTNIP00000019454
ENSLOCP00000012890	ENSTNIP00000019453
ENSLOCP00000012890	ENSTNIP00000020545
ENSLOCP00000022353	ENSTNIP00000009609
ENSLOCP00000002206	ENSTNIP00000010480
ENSLOCP00000010760	ENSTNIP00000002815
ENSLOCP00000014709	ENSTNIP00000017173
ENSLOCP00000013191	ENSTNIP00000017269
ENSLOCP00000013002	ENSTNIP00000018766
ENSLOCP00000003599	ENSTNIP00000002090
ENSLOCP00000009063	ENSTNIP00000015300
ENSLOCP00000000497	ENSTNIP00000006509
ENSLOCP00000008274	ENSTNIP00000021729
ENSLOCP00000001480	ENSTNIP00000006972
ENSLOCP00000018599	ENSTNIP00000019962
ENSLOCP00000004275	ENSTNIP00000012916
ENSLOCP00000004275	ENSTNIP00000008041
ENSLOCP00000019974	ENSTNIP00000019409
ENSLOCP00000019974	ENSTNIP00000022496
ENSLOCP00000003448	ENSTNIP00000007232
ENSLOCP00000015492	ENSTNIP00000014664
ENSLOCP00000010298	ENSTNIP00000019599
ENSLOCP00000010396	ENSTNIP00000008130
ENSLOCP00000007403	ENSTNIP00000008612
ENSLOCP00000004680	ENSTNIP00000018984
ENSLOCP00000004680	ENSTNIP00000011924
ENSLOCP00000011236	ENSTNIP00000012834
ENSLOCP00000018783	ENSTNIP00000000634
ENSLOCP00000001055	ENSTNIP00000015264
ENSLOCP00000004639	ENSTNIP00000002861
ENSLOCP00000017568	ENSTNIP00000014928
ENSLOCP00000002132	ENSTNIP00000017877
ENSLOCP00000006634	ENSTNIP00000018491
ENSLOCP00000005117	ENSTNIP00000021577
ENSLOCP00000019428	ENSTNIP00000001415
ENSLOCP00000021061	ENSTNIP00000003040
ENSLOCP00000015567	ENSTNIP00000004479
ENSLOCP00000012579	ENSTNIP00000019181
ENSLOCP00000019225	ENSTNIP00000016524
ENSLOCP00000019225	ENSTNIP00000019004
ENSLOCP00000016781	ENSTNIP00000021055
ENSLOCP00000019073	ENSTNIP00000018202
ENSLOCP00000012850	ENSTNIP00000004100
ENSLOCP00000000705	ENSTNIP00000001907
ENSLOCP00000003827	ENSTNIP00000022254
ENSLOCP00000008393	ENSTNIP00000016943
ENSLOCP00000007479	ENSTNIP00000007603
ENSLOCP00000016181	ENSTNIP00000017467
ENSLOCP00000016181	ENSTNIP00000013331
ENSLOCP00000001513	ENSTNIP00000017823
ENSLOCP00000001513	ENSTNIP00000009958
ENSLOCP00000007933	ENSTNIP00000012275
ENSLOCP00000009846	ENSTNIP00000018938
ENSLOCP00000018443	ENSTNIP00000004884
ENSLOCP00000004493	ENSTNIP00000015806
ENSLOCP00000013177	ENSTNIP00000014799
ENSLOCP00000006816	ENSTNIP00000001931
ENSLOCP00000011256	ENSTNIP00000002603
ENSLOCP00000010833	ENSTNIP00000007756
ENSLOCP00000014685	ENSTNIP00000013976
ENSLOCP00000017223	ENSTNIP00000012431
ENSLOCP00000005764	ENSTNIP00000008993
ENSLOCP00000000026	ENSTNIP00000010252
ENSLOCP00000001439	ENSTNIP00000001518
ENSLOCP00000014944	ENSTNIP00000002692
ENSLOCP00000018359	ENSTNIP00000012781
ENSLOCP00000015529	ENSTNIP00000011509
ENSLOCP00000015529	ENSTNIP00000017443
ENSLOCP00000011522	ENSTNIP00000007278
ENSLOCP00000001685	ENSTNIP00000014324
ENSLOCP00000002767	ENSTNIP00000019158
ENSLOCP00000000936	ENSTNIP00000017875
ENSLOCP00000005589	ENSTNIP00000012285
ENSLOCP00000012439	ENSTNIP00000012054
ENSLOCP00000014927	ENSTNIP00000018809
ENSLOCP00000002824	ENSTNIP00000019878
ENSLOCP00000016948	ENSTNIP00000010174
ENSLOCP00000015618	ENSTNIP00000017673
ENSLOCP00000019400	ENSTNIP00000015653
ENSLOCP00000019400	ENSTNIP00000019108
ENSLOCP00000016036	ENSTNIP00000017706
ENSLOCP00000016036	ENSTNIP00000021084
ENSLOCP00000010402	ENSTNIP00000020147
ENSLOCP00000014968	ENSTNIP00000009077
ENSLOCP00000018768	ENSTNIP00000022042
ENSLOCP00000018768	ENSTNIP00000003410
ENSLOCP00000014682	ENSTNIP00000010335
ENSLOCP00000004652	ENSTNIP00000007112
ENSLOCP00000004689	ENSTNIP00000009353
ENSLOCP00000011664	ENSTNIP00000015294
ENSLOCP00000011664	ENSTNIP00000011353
ENSLOCP00000002033	ENSTNIP00000016587
ENSLOCP00000004675	ENSTNIP00000002999
ENSLOCP00000004698	ENSTNIP00000018658
ENSLOCP00000019733	ENSTNIP00000014345
ENSLOCP00000009516	ENSTNIP00000007184
ENSLOCP00000008004	ENSTNIP00000021264
ENSLOCP00000007843	ENSTNIP00000005842
ENSLOCP00000001085	ENSTNIP00000008387
ENSLOCP00000003484	ENSTNIP00000020758
ENSLOCP00000008187	ENSTNIP00000005555
ENSLOCP00000007673	ENSTNIP00000000293
ENSLOCP00000001761	ENSTNIP00000010150
ENSLOCP00000013704	ENSTNIP00000020258
ENSLOCP00000012506	ENSTNIP00000004897
ENSLOCP00000006906	ENSTNIP00000021558
ENSLOCP00000009732	ENSTNIP00000020041
ENSLOCP00000020119	ENSTNIP00000014352
ENSLOCP00000013138	ENSTNIP00000010082
ENSLOCP00000002524	ENSTNIP00000001960
ENSLOCP00000002524	ENSTNIP00000021976
ENSLOCP00000004941	ENSTNIP00000015690
ENSLOCP00000005592	ENSTNIP00000020111
ENSLOCP00000021197	ENSTNIP00000015211
ENSLOCP00000020619	ENSTNIP00000006001
ENSLOCP00000004847	ENSTNIP00000000328
ENSLOCP00000009498	ENSTNIP00000018485
ENSLOCP00000002996	ENSTNIP00000018305
ENSLOCP00000005953	ENSTNIP00000018901
ENSLOCP00000006462	ENSTNIP00000014280
ENSLOCP00000006910	ENSTNIP00000021813
ENSLOCP00000012258	ENSTNIP00000000214
ENSLOCP00000010198	ENSTNIP00000013207
ENSLOCP00000002343	ENSTNIP00000005364
ENSLOCP00000007801	ENSTNIP00000019255
ENSLOCP00000022246	ENSTNIP00000018963
ENSLOCP00000011499	ENSTNIP00000011523
ENSLOCP00000010821	ENSTNIP00000021174
ENSLOCP00000008742	ENSTNIP00000017957
ENSLOCP00000015271	ENSTNIP00000007359
ENSLOCP00000004223	ENSTNIP00000004739
ENSLOCP00000004673	ENSTNIP00000012231
ENSLOCP00000004673	ENSTNIP00000016721
ENSLOCP00000003496	ENSTNIP00000022870
ENSLOCP00000001376	ENSTNIP00000013291
ENSLOCP00000001376	ENSTNIP00000012474
ENSLOCP00000016638	ENSTNIP00000014721
ENSLOCP00000011257	ENSTNIP00000007692
ENSLOCP00000021340	ENSTNIP00000022345
ENSLOCP00000008690	ENSTNIP00000009346
ENSLOCP00000009740	ENSTNIP00000005960
ENSLOCP00000018767	ENSTNIP00000018845
ENSLOCP00000006961	ENSTNIP00000000274
ENSLOCP00000013748	ENSTNIP00000017535
ENSLOCP00000013729	ENSTNIP00000016954
ENSLOCP00000010788	ENSTNIP00000011527
ENSLOCP00000018993	ENSTNIP00000022048
ENSLOCP00000011531	ENSTNIP00000018560
ENSLOCP00000009773	ENSTNIP00000003541
ENSLOCP00000007891	ENSTNIP00000018282
ENSLOCP00000007891	ENSTNIP00000005846
ENSLOCP00000010267	ENSTNIP00000016264
ENSLOCP00000001991	ENSTNIP00000012087
ENSLOCP00000017936	ENSTNIP00000018866
ENSLOCP00000017936	ENSTNIP00000000215
ENSLOCP00000002876	ENSTNIP00000004627
ENSLOCP00000012621	ENSTNIP00000006684
ENSLOCP00000014502	ENSTNIP00000022544
ENSLOCP00000002606	ENSTNIP00000013718
ENSLOCP00000020398	ENSTNIP00000022293
ENSLOCP00000020398	ENSTNIP00000013869
ENSLOCP00000007012	ENSTNIP00000006962
ENSLOCP00000007195	ENSTNIP00000006858
ENSLOCP00000002960	ENSTNIP00000006271
ENSLOCP00000017397	ENSTNIP00000021950
ENSLOCP00000019918	ENSTNIP00000001688
ENSLOCP00000019918	ENSTNIP00000017167
ENSLOCP00000017605	ENSTNIP00000022866
ENSLOCP00000001849	ENSTNIP00000006253
ENSLOCP00000010068	ENSTNIP00000018990
ENSLOCP00000008264	ENSTNIP00000016946
ENSLOCP00000018420	ENSTNIP00000019894
ENSLOCP00000017196	ENSTNIP00000017848
ENSLOCP00000015631	ENSTNIP00000004801
ENSLOCP00000020336	ENSTNIP00000009712
ENSLOCP00000017289	ENSTNIP00000001443
ENSLOCP00000007535	ENSTNIP00000018523
ENSLOCP00000015142	ENSTNIP00000011989
ENSLOCP00000018742	ENSTNIP00000018835
ENSLOCP00000007303	ENSTNIP00000004991
ENSLOCP00000013225	ENSTNIP00000000714
ENSLOCP00000009050	ENSTNIP00000020223
ENSLOCP00000015396	ENSTNIP00000007713
ENSLOCP00000015396	ENSTNIP00000014656
ENSLOCP00000015678	ENSTNIP00000001055
ENSLOCP00000015678	ENSTNIP00000001772
ENSLOCP00000006159	ENSTNIP00000011731
ENSLOCP00000013457	ENSTNIP00000010202
ENSLOCP00000011701	ENSTNIP00000013424
ENSLOCP00000009685	ENSTNIP00000020042
ENSLOCP00000019450	ENSTNIP00000013945
ENSLOCP00000005312	ENSTNIP00000016812
ENSLOCP00000011689	ENSTNIP00000003231
ENSLOCP00000009365	ENSTNIP00000022260
ENSLOCP00000021043	ENSTNIP00000005851
ENSLOCP00000001851	ENSTNIP00000001154
ENSLOCP00000001851	ENSTNIP00000011779
ENSLOCP00000000350	ENSTNIP00000000194
ENSLOCP00000020122	ENSTNIP00000014350
ENSLOCP00000018702	ENSTNIP00000019943
ENSLOCP00000007667	ENSTNIP00000021254
ENSLOCP00000000672	ENSTNIP00000004533
ENSLOCP00000004246	ENSTNIP00000005087
ENSLOCP00000007288	ENSTNIP00000004199
ENSLOCP00000009894	ENSTNIP00000017235
ENSLOCP00000006977	ENSTNIP00000018522
ENSLOCP00000014410	ENSTNIP00000021940
ENSLOCP00000009297	ENSTNIP00000021499
ENSLOCP00000005937	ENSTNIP00000011868
ENSLOCP00000004321	ENSTNIP00000009153
ENSLOCP00000004528	ENSTNIP00000021915
ENSLOCP00000012478	ENSTNIP00000010653
ENSLOCP00000006559	ENSTNIP00000011601
ENSLOCP00000011739	ENSTNIP00000012929
ENSLOCP00000000030	ENSTNIP00000013283
ENSLOCP00000000030	ENSTNIP00000016386
ENSLOCP00000017258	ENSTNIP00000012428
ENSLOCP00000015223	ENSTNIP00000016320
ENSLOCP00000018852	ENSTNIP00000001879
ENSLOCP00000002689	ENSTNIP00000021208
ENSLOCP00000014733	ENSTNIP00000011843
ENSLOCP00000011238	ENSTNIP00000019989
ENSLOCP00000020279	ENSTNIP00000019494
ENSLOCP00000011676	ENSTNIP00000013426
ENSLOCP00000008323	ENSTNIP00000007322
ENSLOCP00000007102	ENSTNIP00000022096
ENSLOCP00000007102	ENSTNIP00000011503
ENSLOCP00000018472	ENSTNIP00000022036
ENSLOCP00000015164	ENSTNIP00000023010
ENSLOCP00000021950	ENSTNIP00000022025
ENSLOCP00000003412	ENSTNIP00000021136
ENSLOCP00000003412	ENSTNIP00000002031
ENSLOCP00000016068	ENSTNIP00000014832
ENSLOCP00000016068	ENSTNIP00000012676
ENSLOCP00000016976	ENSTNIP00000021222
ENSLOCP00000002145	ENSTNIP00000012093
ENSLOCP00000001957	ENSTNIP00000001853
ENSLOCP00000020071	ENSTNIP00000008224
ENSLOCP00000006901	ENSTNIP00000005516
ENSLOCP00000002910	ENSTNIP00000010228
ENSLOCP00000002913	ENSTNIP00000015427
ENSLOCP00000022019	ENSTNIP00000005944
ENSLOCP00000010802	ENSTNIP00000016934
ENSLOCP00000010802	ENSTNIP00000013256
ENSLOCP00000011873	ENSTNIP00000015972
ENSLOCP00000007574	ENSTNIP00000018524
ENSLOCP00000007574	ENSTNIP00000020327
ENSLOCP00000017581	ENSTNIP00000000405
ENSLOCP00000008284	ENSTNIP00000020707
ENSLOCP00000008284	ENSTNIP00000021502
ENSLOCP00000019451	ENSTNIP00000005491
ENSLOCP00000000951	ENSTNIP00000010641
ENSLOCP00000011944	ENSTNIP00000018087
ENSLOCP00000011944	ENSTNIP00000009580
ENSLOCP00000020881	ENSTNIP00000013969
ENSLOCP00000011974	ENSTNIP00000018086
ENSLOCP00000006233	ENSTNIP00000000204
ENSLOCP00000004049	ENSTNIP00000020894
ENSLOCP00000009317	ENSTNIP00000008668
ENSLOCP00000008299	ENSTNIP00000018161
ENSLOCP00000008299	ENSTNIP00000017595
ENSLOCP00000012103	ENSTNIP00000003222
ENSLOCP00000021356	ENSTNIP00000013872
ENSLOCP00000006205	ENSTNIP00000000104
ENSLOCP00000008512	ENSTNIP00000008870
ENSLOCP00000003447	ENSTNIP00000011690
ENSLOCP00000007330	ENSTNIP00000019831
ENSLOCP00000005766	ENSTNIP00000004556
ENSLOCP00000020078	ENSTNIP00000007797
ENSLOCP00000004804	ENSTNIP00000019629
ENSLOCP00000020565	ENSTNIP00000003315
ENSLOCP00000020636	ENSTNIP00000020841
ENSLOCP00000001383	ENSTNIP00000004558
ENSLOCP00000001383	ENSTNIP00000019786
ENSLOCP00000015270	ENSTNIP00000015836
ENSLOCP00000012876	ENSTNIP00000013782
ENSLOCP00000014942	ENSTNIP00000011866
ENSLOCP00000004813	ENSTNIP00000010108
ENSLOCP00000004813	ENSTNIP00000004307
ENSLOCP00000005023	ENSTNIP00000006883
ENSLOCP00000018801	ENSTNIP00000016562
ENSLOCP00000021097	ENSTNIP00000015618
ENSLOCP00000017017	ENSTNIP00000019896
ENSLOCP00000009061	ENSTNIP00000012862
ENSLOCP00000001924	ENSTNIP00000003738
ENSLOCP00000020253	ENSTNIP00000019491
ENSLOCP00000013056	ENSTNIP00000020562
ENSLOCP00000001341	ENSTNIP00000012904
ENSLOCP00000012993	ENSTNIP00000007567
ENSLOCP00000019060	ENSTNIP00000008528
ENSLOCP00000013725	ENSTNIP00000009581
ENSLOCP00000013725	ENSTNIP00000018174
ENSLOCP00000018040	ENSTNIP00000010133
ENSLOCP00000017094	ENSTNIP00000007256
ENSLOCP00000005091	ENSTNIP00000017333
ENSLOCP00000005091	ENSTNIP00000014019
ENSLOCP00000008469	ENSTNIP00000018206
ENSLOCP00000011861	ENSTNIP00000022157
ENSLOCP00000020351	ENSTNIP00000019403
ENSLOCP00000013350	ENSTNIP00000000689
ENSLOCP00000020375	ENSTNIP00000002950
ENSLOCP00000015956	ENSTNIP00000020509
ENSLOCP00000019457	ENSTNIP00000009372
ENSLOCP00000012838	ENSTNIP00000020311
ENSLOCP00000019960	ENSTNIP00000012777
ENSLOCP00000021035	ENSTNIP00000000285
ENSLOCP00000016824	ENSTNIP00000016011
ENSLOCP00000019672	ENSTNIP00000019746
ENSLOCP00000009952	ENSTNIP00000020953
ENSLOCP00000017178	ENSTNIP00000022566
ENSLOCP00000013694	ENSTNIP00000008967
ENSLOCP00000013694	ENSTNIP00000014603
ENSLOCP00000001161	ENSTNIP00000013915
ENSLOCP00000007342	ENSTNIP00000001404
ENSLOCP00000014345	ENSTNIP00000001896
ENSLOCP00000006700	ENSTNIP00000018494
ENSLOCP00000017462	ENSTNIP00000012702
ENSLOCP00000009703	ENSTNIP00000015315
ENSLOCP00000009703	ENSTNIP00000000023
ENSLOCP00000008519	ENSTNIP00000009650
ENSLOCP00000009741	ENSTNIP00000016112
ENSLOCP00000015354	ENSTNIP00000019197
ENSLOCP00000021634	ENSTNIP00000016477
ENSLOCP00000009571	ENSTNIP00000006931
ENSLOCP00000020134	ENSTNIP00000022494
ENSLOCP00000007415	ENSTNIP00000011348
ENSLOCP00000006810	ENSTNIP00000009618
ENSLOCP00000009460	ENSTNIP00000020050
ENSLOCP00000009460	ENSTNIP00000010713
ENSLOCP00000007504	ENSTNIP00000010320
ENSLOCP00000000961	ENSTNIP00000019086
ENSLOCP00000019290	ENSTNIP00000008899
ENSLOCP00000021352	ENSTNIP00000001554
ENSLOCP00000006318	ENSTNIP00000020105
ENSLOCP00000006082	ENSTNIP00000008562
ENSLOCP00000021692	ENSTNIP00000002214
ENSLOCP00000021691	ENSTNIP00000005674
ENSLOCP00000021920	ENSTNIP00000003283
ENSLOCP00000000829	ENSTNIP00000017005
ENSLOCP00000000446	ENSTNIP00000018975
ENSLOCP00000006458	ENSTNIP00000017403
ENSLOCP00000006458	ENSTNIP00000019225
ENSLOCP00000019434	ENSTNIP00000008895
ENSLOCP00000019434	ENSTNIP00000019109
ENSLOCP00000016311	ENSTNIP00000009333
ENSLOCP00000019085	ENSTNIP00000003313
ENSLOCP00000001807	ENSTNIP00000009639
ENSLOCP00000018369	ENSTNIP00000010581
ENSLOCP00000020846	ENSTNIP00000020007
ENSLOCP00000006151	ENSTNIP00000021169
ENSLOCP00000000919	ENSTNIP00000013922
ENSLOCP00000000599	ENSTNIP00000010310
ENSLOCP00000011317	ENSTNIP00000022273
ENSLOCP00000011317	ENSTNIP00000004542
ENSLOCP00000022440	ENSTNIP00000002674
ENSLOCP00000005504	ENSTNIP00000006921
ENSLOCP00000011830	ENSTNIP00000004150
ENSLOCP00000009798	ENSTNIP00000004152
ENSLOCP00000009798	ENSTNIP00000004151
ENSLOCP00000014539	ENSTNIP00000004154
ENSLOCP00000014539	ENSTNIP00000004153
ENSLOCP00000000540	ENSTNIP00000004147
ENSLOCP00000000540	ENSTNIP00000022820
ENSLOCP00000004563	ENSTNIP00000016621
[truncated: 10,374 more rows]
