# Supplementary material for: Reconstruction of proto-vertebrate, proto-cyclostome and proto-gnathostome genomes provides new insights into early vertebrate evolution
Source: Nat Commun. 2021 Jul 23;12:4489. doi: 10.1038/s41467-021-24573-z (PMC8302630; doi:10.1038/s41467-021-24573-z)
Supplement: Supplementary file 4 — Supplementary Data 1 [file 41467_2021_24573_MOESM4_ESM.zip › SuppData1/orthologs/LETJA-BIOGL.txt]

SINLEJ015569	BGLB000002
SINLEJ019432	BGLB000002
SINLEJ016565	BGLB000002
SINLEJ002692	BGLB000002
SINLEJ013732	BGLB000003
SINLEJ004338	BGLB000005
SINLEJ017896	BGLB000005
SINLEJ018941	BGLB000006
SINLEJ018942	BGLB000006
SINLEJ008254	BGLB000007
SINLEJ002812	BGLB000007
SINLEJ012262	BGLB000007
SINLEJ010640	BGLB000008
SINLEJ006124	BGLB000008
SINLEJ600357	BGLB000009
SINLEJ016522	BGLB000010
SINLEJ016531	BGLB000010
SINLEJ013354	BGLB000010
SINLEJ006985	BGLB000010
SINLEJ005692	BGLB000011
SINLEJ014379	BGLB000011
SINLEJ005607	BGLB000011
SINLEJ002685	BGLB000011
SINLEJ000109	BGLB000012
SINLEJ003841	BGLB000012
SINLEJ010880	BGLB000012
SINLEJ008443	BGLB000012
SINLEJ007621	BGLB000013
SINLEJ010290	BGLB000015
SINLEJ000242	BGLB000016
SINLEJ017633	BGLB000017
SINLEJ011102	BGLB000017
SINLEJ008843	BGLB000017
SINLEJ018429	BGLB000018
SINLEJ017796	BGLB000018
SINLEJ019466	BGLB000018
SINLEJ019121	BGLB000019
SINLEJ006254	BGLB000019
SINLEJ006201	BGLB000020
SINLEJ006200	BGLB000020
SINLEJ001923	BGLB000020
SINLEJ001922	BGLB000020
SINLEJ015679	BGLB000021
SINLEJ010212	BGLB000021
SINLEJ018757	BGLB000021
SINLEJ019078	BGLB000022
SINLEJ010773	BGLB000022
SINLEJ013493	BGLB000022
SINLEJ018882	BGLB000022
SINLEJ600482	BGLB000024
SINLEJ016124	BGLB000025
SINLEJ011231	BGLB000025
SINLEJ005275	BGLB000025
SINLEJ010527	BGLB000028
SINLEJ001354	BGLB000028
SINLEJ004018	BGLB000028
SINLEJ007367	BGLB000030
SINLEJ014416	BGLB000030
SINLEJ009377	BGLB000032
SINLEJ017621	BGLB000032
SINLEJ001746	BGLB000035
SINLEJ018326	BGLB000038
SINLEJ006986	BGLB000038
SINLEJ013486	BGLB000038
SINLEJ011664	BGLB000039
SINLEJ018892	BGLB000039
SINLEJ011665	BGLB000039
SINLEJ006573	BGLB000043
SINLEJ003836	BGLB000043
SINLEJ006493	BGLB000043
SINLEJ006564	BGLB000043
SINLEJ014197	BGLB000044
SINLEJ000977	BGLB000045
SINLEJ012347	BGLB000046
SINLEJ007307	BGLB000046
SINLEJ012348	BGLB000046
SINLEJ004526	BGLB000046
SINLEJ019306	BGLB000048
SINLEJ005295	BGLB000048
SINLEJ006876	BGLB000049
SINLEJ014095	BGLB000049
SINLEJ012573	BGLB000050
SINLEJ010957	BGLB000050
SINLEJ015238	BGLB000050
SINLEJ001383	BGLB000050
SINLEJ017918	BGLB000054
SINLEJ000455	BGLB000054
SINLEJ000272	BGLB000054
SINLEJ008547	BGLB000054
SINLEJ007533	BGLB000055
SINLEJ007413	BGLB000058
SINLEJ009829	BGLB000059
SINLEJ003749	BGLB000059
SINLEJ012763	BGLB000060
SINLEJ004364	BGLB000062
SINLEJ018147	BGLB000062
SINLEJ016914	BGLB000064
SINLEJ016520	BGLB000064
SINLEJ016542	BGLB000064
SINLEJ012445	BGLB000066
SINLEJ000202	BGLB000066
SINLEJ000207	BGLB000066
SINLEJ007833	BGLB000069
SINLEJ000199	BGLB000069
SINLEJ019463	BGLB000069
SINLEJ001693	BGLB000071
SINLEJ001520	BGLB000071
SINLEJ012644	BGLB000072
SINLEJ008428	BGLB000072
SINLEJ006734	BGLB000073
SINLEJ000274	BGLB000073
SINLEJ010026	BGLB000073
SINLEJ014671	BGLB000076
SINLEJ014695	BGLB000076
SINLEJ016516	BGLB000076
SINLEJ016559	BGLB000076
SINLEJ014949	BGLB000077
SINLEJ003616	BGLB000077
SINLEJ017942	BGLB000077
SINLEJ003771	BGLB000077
SINLEJ011252	BGLB000078
SINLEJ016501	BGLB000079
SINLEJ004692	BGLB000079
SINLEJ006348	BGLB000080
SINLEJ006349	BGLB000080
SINLEJ011562	BGLB000080
SINLEJ001480	BGLB000081
SINLEJ017287	BGLB000081
SINLEJ017282	BGLB000081
SINLEJ001479	BGLB000081
SINLEJ019021	BGLB000082
SINLEJ010346	BGLB000083
SINLEJ006762	BGLB000087
SINLEJ008405	BGLB000087
SINLEJ009714	BGLB000087
SINLEJ009713	BGLB000087
SINLEJ012452	BGLB000092
SINLEJ013357	BGLB000092
SINLEJ015038	BGLB000093
SINLEJ018261	BGLB000093
SINLEJ019041	BGLB000093
SINLEJ015352	BGLB000095
SINLEJ017841	BGLB000095
SINLEJ003680	BGLB000095
SINLEJ003679	BGLB000095
SINLEJ013776	BGLB000096
SINLEJ004570	BGLB000099
SINLEJ001030	BGLB000099
SINLEJ012733	BGLB000099
SINLEJ012738	BGLB000099
SINLEJ006259	BGLB000100
SINLEJ018461	BGLB000101
SINLEJ015921	BGLB000101
SINLEJ015924	BGLB000101
SINLEJ015922	BGLB000101
SINLEJ010043	BGLB000102
SINLEJ015998	BGLB000102
SINLEJ007526	BGLB000104
SINLEJ016498	BGLB000104
SINLEJ008473	BGLB000104
SINLEJ013160	BGLB000105
SINLEJ017711	BGLB000106
SINLEJ016080	BGLB000106
SINLEJ016519	BGLB000108
SINLEJ008581	BGLB000108
SINLEJ016021	BGLB000109
SINLEJ014813	BGLB000109
SINLEJ007090	BGLB000110
SINLEJ005179	BGLB000111
SINLEJ016835	BGLB000111
SINLEJ016239	BGLB000111
SINLEJ016838	BGLB000111
SINLEJ006970	BGLB000113
SINLEJ000883	BGLB000113
SINLEJ000984	BGLB000114
SINLEJ017284	BGLB000114
SINLEJ012238	BGLB000114
SINLEJ004277	BGLB000114
SINLEJ007589	BGLB000115
SINLEJ003654	BGLB000116
SINLEJ014911	BGLB000116
SINLEJ007608	BGLB000116
SINLEJ005031	BGLB000116
SINLEJ012020	BGLB000120
SINLEJ013491	BGLB000122
SINLEJ016530	BGLB000122
SINLEJ016513	BGLB000122
SINLEJ016512	BGLB000122
SINLEJ000408	BGLB000124
SINLEJ000412	BGLB000124
SINLEJ000409	BGLB000124
SINLEJ000410	BGLB000124
SINLEJ014123	BGLB000127
SINLEJ017773	BGLB000127
SINLEJ018951	BGLB000127
SINLEJ006408	BGLB000127
SINLEJ009350	BGLB000128
SINLEJ013063	BGLB000128
SINLEJ010637	BGLB000128
SINLEJ000900	BGLB000128
SINLEJ002068	BGLB000130
SINLEJ003756	BGLB000130
SINLEJ007382	BGLB000132
SINLEJ000714	BGLB000132
SINLEJ005160	BGLB000132
SINLEJ016216	BGLB000132
SINLEJ010139	BGLB000133
SINLEJ007807	BGLB000133
SINLEJ003833	BGLB000133
SINLEJ006485	BGLB000133
SINLEJ008552	BGLB000134
SINLEJ009676	BGLB000134
SINLEJ013618	BGLB000134
SINLEJ002678	BGLB000134
SINLEJ016485	BGLB000135
SINLEJ600276	BGLB000135
SINLEJ000293	BGLB000135
SINLEJ007854	BGLB000138
SINLEJ009409	BGLB000138
SINLEJ010893	BGLB000138
SINLEJ008896	BGLB000138
SINLEJ003615	BGLB000139
SINLEJ013398	BGLB000140
SINLEJ013417	BGLB000142
SINLEJ015720	BGLB000143
SINLEJ004722	BGLB000145
SINLEJ010319	BGLB000146
SINLEJ003456	BGLB000146
SINLEJ014865	BGLB000148
SINLEJ002703	BGLB000148
SINLEJ012151	BGLB000149
SINLEJ018354	BGLB000149
SINLEJ000281	BGLB000149
SINLEJ001535	BGLB000151
SINLEJ010929	BGLB000152
SINLEJ016358	BGLB000152
SINLEJ010649	BGLB000152
SINLEJ015474	BGLB000152
SINLEJ014366	BGLB000154
SINLEJ010837	BGLB000154
SINLEJ015334	BGLB000159
SINLEJ012931	BGLB000160
SINLEJ010707	BGLB000160
SINLEJ008179	BGLB000162
SINLEJ006905	BGLB000162
SINLEJ015833	BGLB000162
SINLEJ009667	BGLB000163
SINLEJ005143	BGLB000163
SINLEJ003186	BGLB000164
SINLEJ017602	BGLB000164
SINLEJ012448	BGLB000164
SINLEJ000328	BGLB000164
SINLEJ017050	BGLB000165
SINLEJ019214	BGLB000165
SINLEJ011409	BGLB000165
SINLEJ016796	BGLB000167
SINLEJ010081	BGLB000167
SINLEJ009388	BGLB000167
SINLEJ017802	BGLB000167
SINLEJ018888	BGLB000169
SINLEJ005770	BGLB000169
SINLEJ000411	BGLB000171
SINLEJ000406	BGLB000171
SINLEJ008037	BGLB000172
SINLEJ008038	BGLB000172
SINLEJ000037	BGLB000172
SINLEJ010565	BGLB000173
SINLEJ019193	BGLB000173
SINLEJ009163	BGLB000174
SINLEJ018919	BGLB000174
SINLEJ003845	BGLB000174
SINLEJ000721	BGLB000176
SINLEJ001320	BGLB000176
SINLEJ004410	BGLB000176
SINLEJ600074	BGLB000177
SINLEJ015087	BGLB000178
SINLEJ017325	BGLB000179
SINLEJ008424	BGLB000179
SINLEJ010930	BGLB000179
SINLEJ011376	BGLB000179
SINLEJ015792	BGLB000180
SINLEJ011313	BGLB000180
SINLEJ010186	BGLB000180
SINLEJ010202	BGLB000180
SINLEJ001220	BGLB000183
SINLEJ013813	BGLB000184
SINLEJ014588	BGLB000185
SINLEJ011445	BGLB000188
SINLEJ019029	BGLB000190
SINLEJ011014	BGLB000190
SINLEJ003018	BGLB000191
SINLEJ008376	BGLB000191
SINLEJ002892	BGLB000192
SINLEJ012615	BGLB000192
SINLEJ005103	BGLB000193
SINLEJ600067	BGLB000193
SINLEJ014765	BGLB000194
SINLEJ008855	BGLB000194
SINLEJ003881	BGLB000195
SINLEJ013936	BGLB000195
SINLEJ010659	BGLB000202
SINLEJ002190	BGLB000210
SINLEJ017336	BGLB000210
SINLEJ011129	BGLB000210
SINLEJ014434	BGLB000210
SINLEJ010320	BGLB000212
SINLEJ019362	BGLB000216
SINLEJ019036	BGLB000217
SINLEJ014622	BGLB000217
SINLEJ005538	BGLB000217
SINLEJ005623	BGLB000218
SINLEJ004003	BGLB000218
SINLEJ002847	BGLB000218
SINLEJ007154	BGLB000218
SINLEJ006937	BGLB000457
SINLEJ010688	BGLB000457
SINLEJ003942	BGLB000457
SINLEJ002835	BGLB000471
SINLEJ006320	BGLB000472
SINLEJ011991	BGLB000472
SINLEJ003656	BGLB000472
SINLEJ004296	BGLB000472
SINLEJ018459	BGLB000483
SINLEJ006385	BGLB000483
SINLEJ007120	BGLB000483
SINLEJ010343	BGLB000483
SINLEJ018742	BGLB000489
SINLEJ018516	BGLB000489
SINLEJ006223	BGLB000489
SINLEJ014275	BGLB000489
SINLEJ014074	BGLB000492
SINLEJ002824	BGLB000492
SINLEJ014075	BGLB000492
SINLEJ012499	BGLB000492
SINLEJ018332	BGLB000495
SINLEJ013521	BGLB000495
SINLEJ003465	BGLB000498
SINLEJ001642	BGLB000498
SINLEJ014303	BGLB000498
SINLEJ001640	BGLB000498
SINLEJ007466	BGLB000499
SINLEJ007456	BGLB000499
SINLEJ014137	BGLB000499
SINLEJ007109	BGLB000499
SINLEJ005769	BGLB000501
SINLEJ018492	BGLB000501
SINLEJ003327	BGLB000501
SINLEJ015362	BGLB000501
SINLEJ005750	BGLB000510
SINLEJ600292	BGLB000510
SINLEJ006647	BGLB000510
SINLEJ010569	BGLB000510
SINLEJ015056	BGLB000514
SINLEJ005679	BGLB000517
SINLEJ011055	BGLB000517
SINLEJ015611	BGLB000517
SINLEJ011628	BGLB000517
SINLEJ016922	BGLB000519
SINLEJ011952	BGLB000519
SINLEJ011927	BGLB000519
SINLEJ013835	BGLB000522
SINLEJ003550	BGLB000522
SINLEJ006325	BGLB000522
SINLEJ013532	BGLB000541
SINLEJ013527	BGLB000541
SINLEJ012755	BGLB000541
SINLEJ017367	BGLB000541
SINLEJ016749	BGLB000545
SINLEJ016489	BGLB000545
SINLEJ013811	BGLB000545
SINLEJ018717	BGLB000545
SINLEJ003921	BGLB000551
SINLEJ017574	BGLB000551
SINLEJ017454	BGLB000551
SINLEJ004066	BGLB000551
SINLEJ004577	BGLB000554
SINLEJ017429	BGLB000554
SINLEJ007147	BGLB000554
SINLEJ010103	BGLB000554
SINLEJ013249	BGLB000555
SINLEJ007560	BGLB000555
SINLEJ015105	BGLB000566
SINLEJ000857	BGLB000566
SINLEJ007403	BGLB000567
SINLEJ001657	BGLB000567
SINLEJ017341	BGLB000567
SINLEJ016941	BGLB000567
SINLEJ002706	BGLB000573
SINLEJ019238	BGLB000573
SINLEJ019372	BGLB000573
SINLEJ019428	BGLB000573
SINLEJ012753	BGLB000576
SINLEJ012752	BGLB000576
SINLEJ000166	BGLB000576
SINLEJ018596	BGLB000576
SINLEJ000489	BGLB000616
SINLEJ011804	BGLB000639
SINLEJ011803	BGLB000639
SINLEJ011788	BGLB000639
SINLEJ003294	BGLB000639
SINLEJ012667	BGLB000659
SINLEJ012666	BGLB000659
SINLEJ600314	BGLB000690
SINLEJ010344	BGLB000690
SINLEJ003249	BGLB000690
SINLEJ008222	BGLB000690
SINLEJ012843	BGLB000701
SINLEJ010886	BGLB000701
SINLEJ000607	BGLB000701
SINLEJ011009	BGLB000701
SINLEJ004098	BGLB000705
SINLEJ013016	BGLB000705
SINLEJ600481	BGLB000710
SINLEJ005072	BGLB000710
SINLEJ001085	BGLB000710
SINLEJ001759	BGLB000710
SINLEJ013777	BGLB000711
SINLEJ016488	BGLB000711
SINLEJ000826	BGLB000711
SINLEJ018580	BGLB000711
SINLEJ004149	BGLB000712
SINLEJ014220	BGLB000718
SINLEJ009915	BGLB000718
SINLEJ009914	BGLB000718
SINLEJ013060	BGLB000718
SINLEJ007567	BGLB000719
SINLEJ011475	BGLB000766
SINLEJ013480	BGLB000766
SINLEJ002002	BGLB000766
SINLEJ012313	BGLB000766
SINLEJ017593	BGLB000767
SINLEJ017735	BGLB000767
SINLEJ004951	BGLB000767
SINLEJ009575	BGLB000772
SINLEJ012708	BGLB000772
SINLEJ007196	BGLB000773
SINLEJ017163	BGLB000773
SINLEJ017162	BGLB000773
SINLEJ007195	BGLB000773
SINLEJ010284	BGLB000786
SINLEJ000324	BGLB000786
SINLEJ001941	BGLB000786
SINLEJ018589	BGLB000786
SINLEJ008166	BGLB000788
SINLEJ006104	BGLB000788
SINLEJ010253	BGLB000788
SINLEJ000896	BGLB000788
SINLEJ008599	BGLB000795
SINLEJ001514	BGLB000795
SINLEJ016379	BGLB000795
SINLEJ600070	BGLB000795
SINLEJ004920	BGLB000796
SINLEJ010167	BGLB000799
SINLEJ017629	BGLB000805
SINLEJ010128	BGLB000805
SINLEJ014791	BGLB000805
SINLEJ010127	BGLB000805
SINLEJ010249	BGLB000810
SINLEJ019296	BGLB000810
SINLEJ019117	BGLB000810
SINLEJ019101	BGLB000810
SINLEJ009490	BGLB000817
SINLEJ007223	BGLB000817
SINLEJ015687	BGLB000817
SINLEJ011315	BGLB000817
SINLEJ009769	BGLB000818
SINLEJ008680	BGLB000818
SINLEJ007757	BGLB000818
SINLEJ013703	BGLB000819
SINLEJ600411	BGLB000824
SINLEJ600410	BGLB000824
SINLEJ004034	BGLB000826
SINLEJ016422	BGLB000826
SINLEJ016866	BGLB000826
SINLEJ016251	BGLB000826
SINLEJ004071	BGLB000841
SINLEJ014215	BGLB000841
SINLEJ012307	BGLB000841
SINLEJ007222	BGLB000844
SINLEJ015690	BGLB000844
SINLEJ007393	BGLB000851
SINLEJ012355	BGLB000852
SINLEJ007259	BGLB000852
SINLEJ012354	BGLB000852
SINLEJ015651	BGLB000852
SINLEJ012345	BGLB000854
SINLEJ006807	BGLB000854
SINLEJ018410	BGLB000854
SINLEJ009787	BGLB000854
SINLEJ015773	BGLB000878
SINLEJ007380	BGLB000878
SINLEJ003923	BGLB000878
SINLEJ017572	BGLB000878
SINLEJ013745	BGLB000881
SINLEJ017241	BGLB000881
SINLEJ013746	BGLB000881
SINLEJ018486	BGLB000889
SINLEJ011370	BGLB000889
SINLEJ001271	BGLB000889
SINLEJ001270	BGLB000889
SINLEJ008333	BGLB000892
SINLEJ003985	BGLB000892
SINLEJ009185	BGLB000900
SINLEJ017664	BGLB000906
SINLEJ012341	BGLB000906
SINLEJ015691	BGLB000906
SINLEJ007221	BGLB000906
SINLEJ016936	BGLB000918
SINLEJ017665	BGLB000922
SINLEJ012339	BGLB000922
SINLEJ012340	BGLB000922
SINLEJ001880	BGLB000922
SINLEJ007705	BGLB000928
SINLEJ014052	BGLB000928
SINLEJ009931	BGLB000928
SINLEJ006214	BGLB000928
SINLEJ011602	BGLB000935
SINLEJ001770	BGLB000946
SINLEJ007930	BGLB000946
SINLEJ012971	BGLB000946
SINLEJ000832	BGLB000947
SINLEJ005958	BGLB000947
SINLEJ005051	BGLB000947
SINLEJ001144	BGLB000947
SINLEJ001920	BGLB000952
SINLEJ013782	BGLB000952
SINLEJ001492	BGLB000952
SINLEJ012165	BGLB000953
SINLEJ005660	BGLB000955
SINLEJ007033	BGLB000955
SINLEJ003308	BGLB000955
SINLEJ000946	BGLB000960
SINLEJ006087	BGLB000960
SINLEJ014028	BGLB000960
SINLEJ014026	BGLB000960
SINLEJ003758	BGLB000961
SINLEJ011522	BGLB000962
SINLEJ017451	BGLB000962
SINLEJ003924	BGLB000962
SINLEJ017571	BGLB000962
SINLEJ015744	BGLB000971
SINLEJ007626	BGLB000971
SINLEJ012754	BGLB000971
SINLEJ010318	BGLB000971
SINLEJ009625	BGLB000973
SINLEJ012325	BGLB000973
SINLEJ600286	BGLB000973
SINLEJ005303	BGLB000973
SINLEJ011877	BGLB000990
SINLEJ012196	BGLB000990
SINLEJ003744	BGLB000990
SINLEJ014259	BGLB000990
SINLEJ013276	BGLB000994
SINLEJ005815	BGLB000994
SINLEJ003973	BGLB000995
SINLEJ600148	BGLB001005
SINLEJ010086	BGLB001005
SINLEJ007906	BGLB001005
SINLEJ007349	BGLB001015
SINLEJ006222	BGLB001015
SINLEJ006221	BGLB001016
SINLEJ002158	BGLB001016
SINLEJ007545	BGLB001017
SINLEJ004239	BGLB001024
SINLEJ006934	BGLB001030
SINLEJ012894	BGLB001030
SINLEJ000751	BGLB001030
SINLEJ007041	BGLB001030
SINLEJ014182	BGLB001031
SINLEJ008936	BGLB001031
SINLEJ014142	BGLB001031
SINLEJ014183	BGLB001031
SINLEJ019272	BGLB001032
SINLEJ019367	BGLB001032
SINLEJ006322	BGLB001043
SINLEJ014910	BGLB001043
SINLEJ006313	BGLB001043
SINLEJ003655	BGLB001043
SINLEJ003812	BGLB001048
SINLEJ011472	BGLB001048
SINLEJ000784	BGLB001048
SINLEJ005886	BGLB001048
SINLEJ017465	BGLB001050
SINLEJ017466	BGLB001050
SINLEJ600293	BGLB001050
SINLEJ001448	BGLB001050
SINLEJ007534	BGLB001053
SINLEJ013388	BGLB001053
SINLEJ007122	BGLB001056
SINLEJ006341	BGLB001056
SINLEJ019458	BGLB001056
SINLEJ019226	BGLB001056
SINLEJ008119	BGLB001060
SINLEJ014309	BGLB001060
SINLEJ001154	BGLB001060
SINLEJ004703	BGLB001060
SINLEJ000437	BGLB001074
SINLEJ010835	BGLB001074
SINLEJ012855	BGLB001074
SINLEJ012854	BGLB001074
SINLEJ006030	BGLB001083
SINLEJ006031	BGLB001083
SINLEJ014360	BGLB001083
SINLEJ017025	BGLB001084
SINLEJ004590	BGLB001084
SINLEJ002801	BGLB001102
SINLEJ008832	BGLB001102
SINLEJ012981	BGLB001102
SINLEJ013181	BGLB001119
SINLEJ005443	BGLB001119
SINLEJ004906	BGLB001133
SINLEJ600088	BGLB001133
SINLEJ012834	BGLB001134
SINLEJ006106	BGLB001134
SINLEJ014392	BGLB001136
SINLEJ018301	BGLB001137
SINLEJ010142	BGLB001137
SINLEJ008651	BGLB001150
SINLEJ004028	BGLB001150
SINLEJ003993	BGLB001150
SINLEJ009733	BGLB001150
SINLEJ000605	BGLB001152
SINLEJ007040	BGLB001152
SINLEJ005565	BGLB001155
SINLEJ000009	BGLB001155
SINLEJ014425	BGLB001155
SINLEJ008679	BGLB001155
SINLEJ600295	BGLB001160
SINLEJ011392	BGLB001160
SINLEJ600296	BGLB001160
SINLEJ013284	BGLB001162
SINLEJ013282	BGLB001162
SINLEJ016942	BGLB001162
SINLEJ005885	BGLB001162
SINLEJ009233	BGLB001164
SINLEJ008090	BGLB001164
SINLEJ013942	BGLB001164
SINLEJ004395	BGLB001175
SINLEJ004547	BGLB001175
SINLEJ004325	BGLB001175
SINLEJ001688	BGLB001175
SINLEJ015159	BGLB001178
SINLEJ001428	BGLB001178
SINLEJ002708	BGLB001178
SINLEJ012891	BGLB001178
SINLEJ008139	BGLB001182
SINLEJ016660	BGLB001182
SINLEJ016626	BGLB001182
SINLEJ016652	BGLB001182
SINLEJ018417	BGLB001189
SINLEJ017722	BGLB001189
SINLEJ018416	BGLB001189
SINLEJ018415	BGLB001189
SINLEJ004413	BGLB001192
SINLEJ011906	BGLB001192
SINLEJ001608	BGLB001192
SINLEJ019393	BGLB001192
SINLEJ006372	BGLB001194
SINLEJ012523	BGLB001194
SINLEJ017309	BGLB001194
SINLEJ006371	BGLB001194
SINLEJ006308	BGLB001195
SINLEJ006302	BGLB001195
SINLEJ007108	BGLB001195
SINLEJ019391	BGLB001195
SINLEJ008841	BGLB001202
SINLEJ014286	BGLB001202
SINLEJ013594	BGLB001202
SINLEJ007068	BGLB001202
SINLEJ006234	BGLB001214
SINLEJ014099	BGLB001214
SINLEJ014098	BGLB001214
SINLEJ014555	BGLB001214
SINLEJ017724	BGLB001215
SINLEJ000481	BGLB001215
SINLEJ004052	BGLB001215
SINLEJ010741	BGLB001215
SINLEJ002697	BGLB001224
SINLEJ001762	BGLB001224
SINLEJ008540	BGLB001225
SINLEJ016975	BGLB001225
SINLEJ008309	BGLB001225
SINLEJ012653	BGLB001225
SINLEJ001912	BGLB001230
SINLEJ006676	BGLB001230
SINLEJ000589	BGLB001238
SINLEJ012417	BGLB001238
SINLEJ008366	BGLB001238
SINLEJ004074	BGLB001241
SINLEJ009857	BGLB001241
SINLEJ017092	BGLB001241
SINLEJ007014	BGLB001245
SINLEJ008899	BGLB001245
SINLEJ600249	BGLB001273
SINLEJ001456	BGLB001273
SINLEJ003246	BGLB001273
SINLEJ010208	BGLB001273
SINLEJ003387	BGLB001276
SINLEJ011190	BGLB001276
SINLEJ009227	BGLB001276
SINLEJ001695	BGLB001276
SINLEJ011988	BGLB001277
SINLEJ002098	BGLB001277
SINLEJ007892	BGLB001284
SINLEJ010872	BGLB001284
SINLEJ016414	BGLB001284
SINLEJ010871	BGLB001284
SINLEJ009367	BGLB001295
SINLEJ018890	BGLB001295
SINLEJ003466	BGLB001303
SINLEJ001643	BGLB001303
SINLEJ005379	BGLB001304
SINLEJ017022	BGLB001304
SINLEJ003365	BGLB001304
SINLEJ011850	BGLB001304
SINLEJ004772	BGLB001318
SINLEJ004112	BGLB001318
SINLEJ010882	BGLB001318
SINLEJ000521	BGLB001318
SINLEJ010277	BGLB001338
SINLEJ012164	BGLB001338
SINLEJ010276	BGLB001338
SINLEJ007736	BGLB001338
SINLEJ004691	BGLB001366
SINLEJ600309	BGLB001366
SINLEJ008215	BGLB001410
SINLEJ008134	BGLB001410
SINLEJ017176	BGLB001411
SINLEJ005211	BGLB001411
SINLEJ004106	BGLB001411
SINLEJ006040	BGLB001411
SINLEJ001612	BGLB001425
SINLEJ010412	BGLB001425
SINLEJ013850	BGLB001425
SINLEJ015114	BGLB001425
SINLEJ010955	BGLB001435
SINLEJ010945	BGLB001437
SINLEJ003839	BGLB001437
SINLEJ017416	BGLB001444
SINLEJ014747	BGLB001444
SINLEJ007913	BGLB001444
SINLEJ011367	BGLB001444
SINLEJ003000	BGLB001452
SINLEJ014511	BGLB001455
SINLEJ004498	BGLB001455
SINLEJ000510	BGLB001456
SINLEJ004367	BGLB001469
SINLEJ016905	BGLB001470
SINLEJ016906	BGLB001470
SINLEJ600092	BGLB001470
SINLEJ014609	BGLB001479
SINLEJ013437	BGLB001479
SINLEJ018463	BGLB001479
SINLEJ014625	BGLB001480
SINLEJ014624	BGLB001480
SINLEJ014623	BGLB001480
SINLEJ017816	BGLB001482
SINLEJ002704	BGLB001487
SINLEJ011868	BGLB001493
SINLEJ012760	BGLB001493
SINLEJ011783	BGLB001493
SINLEJ011263	BGLB001493
SINLEJ017532	BGLB001494
SINLEJ009309	BGLB001494
SINLEJ006170	BGLB001494
SINLEJ009681	BGLB001495
SINLEJ006922	BGLB001495
SINLEJ015284	BGLB001495
SINLEJ008372	BGLB001495
SINLEJ002152	BGLB001500
SINLEJ000948	BGLB001500
SINLEJ600252	BGLB001506
SINLEJ000204	BGLB001506
SINLEJ004984	BGLB001519
SINLEJ006027	BGLB001519
SINLEJ003441	BGLB001519
SINLEJ001183	BGLB001520
SINLEJ017534	BGLB001520
SINLEJ007001	BGLB001520
SINLEJ016999	BGLB001553
SINLEJ005901	BGLB001553
SINLEJ000860	BGLB001553
SINLEJ018569	BGLB001553
SINLEJ016840	BGLB001558
SINLEJ005183	BGLB001558
SINLEJ005892	BGLB001558
SINLEJ005184	BGLB001558
SINLEJ000482	BGLB001570
SINLEJ003912	BGLB001570
SINLEJ017497	BGLB001570
SINLEJ019105	BGLB001570
SINLEJ007004	BGLB001571
SINLEJ019248	BGLB001571
SINLEJ007680	BGLB001571
SINLEJ007678	BGLB001571
SINLEJ001115	BGLB001578
SINLEJ008652	BGLB001578
SINLEJ016150	BGLB001578
SINLEJ005509	BGLB001578
SINLEJ016849	BGLB001583
SINLEJ005193	BGLB001583
SINLEJ006109	BGLB001583
SINLEJ013999	BGLB001583
SINLEJ005850	BGLB001584
SINLEJ008934	BGLB001584
SINLEJ015981	BGLB001584
SINLEJ015004	BGLB001584
SINLEJ009766	BGLB001587
SINLEJ017086	BGLB001587
SINLEJ010982	BGLB001587
SINLEJ001111	BGLB001588
SINLEJ006729	BGLB001588
SINLEJ001645	BGLB001588
SINLEJ003823	BGLB001601
SINLEJ009403	BGLB001601
SINLEJ018418	BGLB001601
SINLEJ015261	BGLB001603
SINLEJ006899	BGLB001603
SINLEJ004525	BGLB001603
SINLEJ011990	BGLB001603
SINLEJ008866	BGLB001608
SINLEJ011123	BGLB001608
SINLEJ001891	BGLB001608
SINLEJ005073	BGLB001608
SINLEJ006128	BGLB001618
SINLEJ005715	BGLB001618
SINLEJ012420	BGLB001618
SINLEJ007191	BGLB001619
SINLEJ018546	BGLB001619
SINLEJ009850	BGLB001621
SINLEJ011797	BGLB001640
SINLEJ014510	BGLB001640
SINLEJ011823	BGLB001643
SINLEJ008106	BGLB001647
SINLEJ017550	BGLB001647
SINLEJ004774	BGLB001647
SINLEJ013267	BGLB001654
SINLEJ010052	BGLB001654
SINLEJ009173	BGLB001654
SINLEJ015811	BGLB001654
SINLEJ001633	BGLB001664
SINLEJ013266	BGLB001664
SINLEJ013450	BGLB001668
SINLEJ018887	BGLB001677
SINLEJ013368	BGLB001677
SINLEJ013369	BGLB001677
SINLEJ018886	BGLB001677
SINLEJ010734	BGLB001678
SINLEJ018684	BGLB001678
SINLEJ019165	BGLB001678
SINLEJ014772	BGLB001678
SINLEJ004428	BGLB001683
SINLEJ008316	BGLB001684
SINLEJ005384	BGLB001684
SINLEJ013621	BGLB001685
SINLEJ013622	BGLB001685
SINLEJ005317	BGLB001685
SINLEJ013359	BGLB001688
SINLEJ001713	BGLB001688
SINLEJ011158	BGLB001688
SINLEJ011669	BGLB001689
SINLEJ018224	BGLB001697
SINLEJ018225	BGLB001697
SINLEJ011497	BGLB001697
SINLEJ019424	BGLB001697
SINLEJ012175	BGLB001699
SINLEJ002881	BGLB001699
SINLEJ001807	BGLB001699
SINLEJ012186	BGLB001699
SINLEJ013414	BGLB001710
SINLEJ013307	BGLB001712
SINLEJ017519	BGLB001712
SINLEJ017516	BGLB001712
SINLEJ016862	BGLB001712
SINLEJ013428	BGLB001713
SINLEJ017931	BGLB001713
SINLEJ017189	BGLB001713
SINLEJ015756	BGLB001713
SINLEJ008533	BGLB001734
SINLEJ006073	BGLB001734
SINLEJ005611	BGLB001734
SINLEJ006757	BGLB001734
SINLEJ010509	BGLB001738
SINLEJ012369	BGLB001738
SINLEJ002099	BGLB001738
SINLEJ017783	BGLB001741
SINLEJ018500	BGLB001741
SINLEJ012761	BGLB001741
SINLEJ013932	BGLB001741
SINLEJ012188	BGLB001744
SINLEJ003026	BGLB001744
SINLEJ017546	BGLB001747
SINLEJ012537	BGLB001747
SINLEJ019295	BGLB001747
SINLEJ004321	BGLB001750
SINLEJ008854	BGLB001750
SINLEJ600009	BGLB001769
SINLEJ001363	BGLB001769
SINLEJ001361	BGLB001769
SINLEJ003757	BGLB001769
SINLEJ018277	BGLB001770
SINLEJ007284	BGLB001778
SINLEJ010698	BGLB001779
SINLEJ015429	BGLB001779
SINLEJ010697	BGLB001779
SINLEJ015430	BGLB001779
SINLEJ008184	BGLB001782
SINLEJ008607	BGLB001782
SINLEJ016820	BGLB001782
SINLEJ010992	BGLB001789
SINLEJ017407	BGLB001789
SINLEJ002913	BGLB001789
SINLEJ017239	BGLB001793
SINLEJ006500	BGLB001796
SINLEJ001672	BGLB001796
SINLEJ010608	BGLB001796
SINLEJ010607	BGLB001796
SINLEJ000326	BGLB001809
SINLEJ003187	BGLB001809
SINLEJ003185	BGLB001809
SINLEJ019092	BGLB001809
SINLEJ003587	BGLB001812
SINLEJ014975	BGLB001812
SINLEJ008132	BGLB001812
SINLEJ003139	BGLB001813
SINLEJ011962	BGLB001813
SINLEJ001412	BGLB001813
SINLEJ012930	BGLB001813
SINLEJ002917	BGLB001814
SINLEJ006310	BGLB001814
SINLEJ001531	BGLB001835
SINLEJ006427	BGLB001835
SINLEJ600228	BGLB001835
SINLEJ019205	BGLB001835
SINLEJ007841	BGLB001836
SINLEJ006562	BGLB001839
SINLEJ010674	BGLB001839
SINLEJ015452	BGLB001839
SINLEJ002921	BGLB001840
SINLEJ011526	BGLB001840
SINLEJ003663	BGLB001840
SINLEJ018945	BGLB001850
SINLEJ014063	BGLB001850
SINLEJ001866	BGLB001850
SINLEJ019261	BGLB001850
SINLEJ002935	BGLB001851
SINLEJ018661	BGLB001851
SINLEJ008057	BGLB001851
SINLEJ005484	BGLB001851
SINLEJ010815	BGLB001856
SINLEJ009912	BGLB001856
SINLEJ004509	BGLB001856
SINLEJ009913	BGLB001856
SINLEJ008967	BGLB001860
SINLEJ008966	BGLB001860
SINLEJ007452	BGLB001860
SINLEJ014378	BGLB001860
SINLEJ001022	BGLB001865
SINLEJ014653	BGLB001865
SINLEJ016011	BGLB001865
SINLEJ005925	BGLB001865
SINLEJ003391	BGLB001869
SINLEJ016526	BGLB001869
SINLEJ008331	BGLB001869
SINLEJ001733	BGLB001869
SINLEJ002943	BGLB001871
SINLEJ009781	BGLB001871
SINLEJ015747	BGLB001871
SINLEJ003390	BGLB001871
SINLEJ014812	BGLB001872
SINLEJ010521	BGLB001876
SINLEJ010520	BGLB001876
SINLEJ008657	BGLB001876
SINLEJ005155	BGLB001876
SINLEJ017054	BGLB001893
SINLEJ011563	BGLB001893
SINLEJ017477	BGLB001893
SINLEJ018311	BGLB001893
SINLEJ011366	BGLB001902
SINLEJ012282	BGLB001902
SINLEJ010735	BGLB001902
SINLEJ012000	BGLB001902
SINLEJ018578	BGLB001916
SINLEJ014722	BGLB001916
SINLEJ014723	BGLB001916
SINLEJ008593	BGLB001916
SINLEJ016784	BGLB001918
SINLEJ005257	BGLB001918
SINLEJ009148	BGLB001918
SINLEJ010300	BGLB001918
SINLEJ016769	BGLB001931
SINLEJ001205	BGLB001931
SINLEJ003409	BGLB001931
SINLEJ011202	BGLB001931
SINLEJ012788	BGLB001934
SINLEJ000899	BGLB001934
SINLEJ006448	BGLB001940
SINLEJ000034	BGLB001940
SINLEJ016325	BGLB001940
SINLEJ010610	BGLB001941
SINLEJ011814	BGLB001941
SINLEJ016186	BGLB001941
SINLEJ018922	BGLB001941
SINLEJ003559	BGLB001946
SINLEJ005329	BGLB001947
SINLEJ018760	BGLB001947
SINLEJ007251	BGLB001947
SINLEJ015660	BGLB001947
SINLEJ000553	BGLB001990
SINLEJ004727	BGLB001990
SINLEJ000555	BGLB001990
SINLEJ000554	BGLB001990
SINLEJ017339	BGLB002001
SINLEJ009075	BGLB002001
SINLEJ011412	BGLB002001
SINLEJ008209	BGLB002001
SINLEJ005149	BGLB002019
SINLEJ007537	BGLB002019
SINLEJ016205	BGLB002019
SINLEJ002911	BGLB002022
SINLEJ001035	BGLB002022
SINLEJ001459	BGLB002022
SINLEJ005767	BGLB002022
SINLEJ005814	BGLB002024
SINLEJ017319	BGLB002024
SINLEJ007268	BGLB002024
SINLEJ004970	BGLB002024
SINLEJ009419	BGLB002025
SINLEJ006743	BGLB002025
SINLEJ011023	BGLB002025
SINLEJ008505	BGLB002025
SINLEJ002875	BGLB002035
SINLEJ009092	BGLB002035
SINLEJ005312	BGLB002035
SINLEJ003874	BGLB002035
SINLEJ016800	BGLB002041
SINLEJ009137	BGLB002041
SINLEJ015372	BGLB002041
SINLEJ015174	BGLB002041
SINLEJ015855	BGLB002044
SINLEJ015856	BGLB002044
SINLEJ002891	BGLB002045
SINLEJ005787	BGLB002046
SINLEJ005786	BGLB002046
SINLEJ009573	BGLB002046
SINLEJ009138	BGLB002046
SINLEJ002749	BGLB002065
SINLEJ009112	BGLB002065
SINLEJ014735	BGLB002065
SINLEJ009172	BGLB002065
SINLEJ006931	BGLB002068
SINLEJ015294	BGLB002068
SINLEJ014538	BGLB002068
SINLEJ600037	BGLB002068
SINLEJ006613	BGLB002069
SINLEJ006589	BGLB002071
SINLEJ010534	BGLB002071
SINLEJ010535	BGLB002071
SINLEJ014212	BGLB002073
SINLEJ011016	BGLB002083
SINLEJ011015	BGLB002083
SINLEJ016793	BGLB002089
SINLEJ005296	BGLB002089
SINLEJ010839	BGLB002093
SINLEJ007155	BGLB002093
SINLEJ019439	BGLB002093
SINLEJ008621	BGLB002094
SINLEJ009082	BGLB002095
SINLEJ004565	BGLB002095
SINLEJ005512	BGLB002095
SINLEJ012169	BGLB002095
SINLEJ014758	BGLB002096
SINLEJ015883	BGLB002099
SINLEJ004195	BGLB002099
SINLEJ011005	BGLB002099
SINLEJ008164	BGLB002099
SINLEJ013118	BGLB002109
SINLEJ017824	BGLB002113
SINLEJ600225	BGLB002113
SINLEJ005592	BGLB002154
SINLEJ003685	BGLB002161
SINLEJ016055	BGLB002161
SINLEJ600187	BGLB002161
SINLEJ012281	BGLB002161
SINLEJ004053	BGLB002167
SINLEJ010897	BGLB002167
SINLEJ004054	BGLB002167
SINLEJ010896	BGLB002167
SINLEJ015891	BGLB002169
SINLEJ004167	BGLB002169
SINLEJ012900	BGLB002169
SINLEJ015890	BGLB002169
SINLEJ003811	BGLB002184
SINLEJ016912	BGLB002184
SINLEJ012072	BGLB002184
SINLEJ009430	BGLB002185
SINLEJ003295	BGLB002185
SINLEJ600222	BGLB002185
SINLEJ013762	BGLB002185
SINLEJ011461	BGLB002186
SINLEJ013720	BGLB002186
SINLEJ007299	BGLB002186
SINLEJ013718	BGLB002186
SINLEJ014642	BGLB002188
SINLEJ001119	BGLB002188
SINLEJ013918	BGLB002200
SINLEJ000223	BGLB002200
SINLEJ017948	BGLB002200
SINLEJ014567	BGLB002200
SINLEJ006994	BGLB002201
SINLEJ006152	BGLB002201
SINLEJ002128	BGLB002201
SINLEJ010991	BGLB002201
SINLEJ012226	BGLB002204
SINLEJ004266	BGLB002204
SINLEJ007724	BGLB002204
SINLEJ007725	BGLB002204
SINLEJ007793	BGLB002242
SINLEJ007798	BGLB002242
SINLEJ017308	BGLB002242
SINLEJ012218	BGLB002267
SINLEJ018317	BGLB002267
SINLEJ005845	BGLB002267
SINLEJ001860	BGLB002267
SINLEJ000042	BGLB002275
SINLEJ000049	BGLB002275
SINLEJ002883	BGLB002288
SINLEJ010916	BGLB002288
SINLEJ010917	BGLB002288
SINLEJ600126	BGLB002288
SINLEJ007063	BGLB002299
SINLEJ009085	BGLB002299
SINLEJ019405	BGLB002299
SINLEJ016403	BGLB002316
SINLEJ014528	BGLB002316
SINLEJ005363	BGLB002316
SINLEJ011037	BGLB002316
SINLEJ006816	BGLB002318
SINLEJ017890	BGLB002318
SINLEJ017891	BGLB002318
SINLEJ003627	BGLB002318
SINLEJ003712	BGLB002321
SINLEJ003035	BGLB002323
SINLEJ004608	BGLB002323
SINLEJ011625	BGLB002325
SINLEJ004124	BGLB002325
SINLEJ003709	BGLB002326
SINLEJ012115	BGLB002326
SINLEJ003236	BGLB002336
SINLEJ014463	BGLB002336
SINLEJ005812	BGLB002336
SINLEJ005332	BGLB002358
SINLEJ001490	BGLB002358
SINLEJ004295	BGLB002358
SINLEJ010948	BGLB002359
SINLEJ014138	BGLB002359
SINLEJ001845	BGLB002359
SINLEJ003560	BGLB002362
SINLEJ600221	BGLB002366
SINLEJ011931	BGLB002366
SINLEJ018693	BGLB002366
SINLEJ014794	BGLB002367
SINLEJ014795	BGLB002367
SINLEJ005399	BGLB002367
SINLEJ013784	BGLB002367
SINLEJ006629	BGLB002369
SINLEJ006401	BGLB002377
SINLEJ010643	BGLB002377
SINLEJ018189	BGLB002377
SINLEJ017811	BGLB002377
SINLEJ000472	BGLB002379
SINLEJ014871	BGLB002388
SINLEJ011668	BGLB002388
SINLEJ013394	BGLB002388
SINLEJ009550	BGLB002388
SINLEJ016111	BGLB002393
SINLEJ014764	BGLB002393
SINLEJ016140	BGLB002393
SINLEJ004265	BGLB002393
SINLEJ015216	BGLB002396
SINLEJ006915	BGLB002396
SINLEJ015278	BGLB002396
SINLEJ008550	BGLB002396
SINLEJ014732	BGLB002397
SINLEJ000163	BGLB002397
SINLEJ017027	BGLB002397
SINLEJ013948	BGLB002397
SINLEJ005641	BGLB002412
SINLEJ003178	BGLB002412
SINLEJ009382	BGLB002412
SINLEJ006569	BGLB002412
SINLEJ005560	BGLB002416
SINLEJ006704	BGLB002416
SINLEJ001066	BGLB002416
SINLEJ007344	BGLB002432
SINLEJ005493	BGLB002436
SINLEJ006699	BGLB002436
SINLEJ002688	BGLB002436
SINLEJ003230	BGLB002436
SINLEJ006773	BGLB002441
SINLEJ008482	BGLB002441
SINLEJ008481	BGLB002441
SINLEJ007692	BGLB002441
SINLEJ015272	BGLB002457
SINLEJ600308	BGLB002457
SINLEJ006909	BGLB002457
SINLEJ003359	BGLB002457
SINLEJ000970	BGLB002462
SINLEJ004466	BGLB002470
SINLEJ011912	BGLB002470
SINLEJ017240	BGLB002470
SINLEJ009989	BGLB002473
SINLEJ012458	BGLB002473
SINLEJ000008	BGLB002473
SINLEJ004588	BGLB002473
SINLEJ011193	BGLB002476
SINLEJ016407	BGLB002476
SINLEJ016408	BGLB002476
SINLEJ000032	BGLB002479
SINLEJ006518	BGLB002480
SINLEJ013930	BGLB002480
SINLEJ007179	BGLB002480
SINLEJ003369	BGLB002480
SINLEJ017020	BGLB002482
SINLEJ013541	BGLB002482
SINLEJ010668	BGLB002482
SINLEJ015457	BGLB002482
SINLEJ009805	BGLB002487
SINLEJ015219	BGLB002487
SINLEJ006860	BGLB002487
SINLEJ001783	BGLB002487
SINLEJ005454	BGLB002494
SINLEJ600195	BGLB002495
SINLEJ018820	BGLB002495
SINLEJ003854	BGLB002495
SINLEJ011722	BGLB002495
SINLEJ012481	BGLB002512
SINLEJ000369	BGLB002538
SINLEJ000368	BGLB002538
SINLEJ008542	BGLB002538
SINLEJ008980	BGLB002538
SINLEJ009944	BGLB002540
SINLEJ010635	BGLB002540
SINLEJ006731	BGLB002558
SINLEJ600182	BGLB002558
SINLEJ018832	BGLB002564
SINLEJ018685	BGLB002564
SINLEJ018675	BGLB002564
SINLEJ018595	BGLB002564
SINLEJ008802	BGLB002566
SINLEJ012645	BGLB002566
SINLEJ018979	BGLB002566
SINLEJ013260	BGLB002571
SINLEJ012613	BGLB002571
SINLEJ006238	BGLB002585
SINLEJ015213	BGLB002585
SINLEJ011961	BGLB002585
SINLEJ011954	BGLB002585
SINLEJ014873	BGLB002589
SINLEJ012097	BGLB002590
SINLEJ009083	BGLB002590
SINLEJ007811	BGLB002590
SINLEJ016614	BGLB002590
SINLEJ017044	BGLB002591
SINLEJ009271	BGLB002591
SINLEJ013497	BGLB002591
SINLEJ013643	BGLB002591
SINLEJ012453	BGLB002602
SINLEJ012454	BGLB002602
SINLEJ016724	BGLB002602
SINLEJ010012	BGLB002602
SINLEJ001597	BGLB002605
SINLEJ011539	BGLB002605
SINLEJ003776	BGLB002605
SINLEJ010445	BGLB002605
SINLEJ000265	BGLB002606
SINLEJ018916	BGLB002606
SINLEJ018619	BGLB002606
SINLEJ000842	BGLB002607
SINLEJ005455	BGLB002622
SINLEJ001561	BGLB002622
SINLEJ016765	BGLB002622
SINLEJ015413	BGLB002622
SINLEJ015431	BGLB002625
SINLEJ014382	BGLB002626
SINLEJ014092	BGLB002635
SINLEJ006999	BGLB002635
SINLEJ011688	BGLB002635
SINLEJ010366	BGLB002635
SINLEJ015268	BGLB002645
SINLEJ012112	BGLB002645
SINLEJ008384	BGLB002655
SINLEJ003966	BGLB002660
SINLEJ016984	BGLB002660
SINLEJ010802	BGLB002660
SINLEJ014304	BGLB002660
SINLEJ008920	BGLB002663
SINLEJ016303	BGLB002663
SINLEJ010963	BGLB002664
SINLEJ017974	BGLB002664
SINLEJ010964	BGLB002664
SINLEJ017975	BGLB002664
SINLEJ014412	BGLB002666
SINLEJ010592	BGLB002666
SINLEJ006650	BGLB002666
SINLEJ014570	BGLB002666
SINLEJ007582	BGLB002677
SINLEJ006207	BGLB002677
SINLEJ013445	BGLB002678
SINLEJ013446	BGLB002678
SINLEJ007745	BGLB002678
SINLEJ016794	BGLB002678
SINLEJ600298	BGLB002693
SINLEJ007248	BGLB002693
SINLEJ008479	BGLB002693
SINLEJ009323	BGLB002693
SINLEJ007085	BGLB002698
SINLEJ005014	BGLB002698
SINLEJ015384	BGLB002698
SINLEJ017096	BGLB002699
SINLEJ007088	BGLB002699
SINLEJ007086	BGLB002699
SINLEJ017099	BGLB002699
SINLEJ013791	BGLB002711
SINLEJ600057	BGLB002711
SINLEJ008594	BGLB002713
SINLEJ006854	BGLB002713
SINLEJ008444	BGLB002713
SINLEJ008445	BGLB002713
SINLEJ008250	BGLB002718
SINLEJ000820	BGLB002718
SINLEJ008249	BGLB002718
SINLEJ011211	BGLB002718
SINLEJ011864	BGLB002721
SINLEJ012572	BGLB002721
SINLEJ008314	BGLB002721
SINLEJ007651	BGLB002721
SINLEJ006802	BGLB002722
SINLEJ006803	BGLB002722
SINLEJ019203	BGLB002722
SINLEJ009495	BGLB002722
SINLEJ003979	BGLB002725
SINLEJ005214	BGLB002725
SINLEJ006560	BGLB002725
SINLEJ013419	BGLB002725
SINLEJ008577	BGLB002732
SINLEJ017015	BGLB002738
SINLEJ005861	BGLB002738
SINLEJ009908	BGLB002738
SINLEJ000720	BGLB002738
SINLEJ010603	BGLB002744
SINLEJ012107	BGLB002751
SINLEJ015119	BGLB002751
SINLEJ006382	BGLB002753
SINLEJ018193	BGLB002753
SINLEJ018010	BGLB002753
SINLEJ019104	BGLB002753
SINLEJ010378	BGLB002754
SINLEJ001299	BGLB002754
SINLEJ018046	BGLB002754
SINLEJ012888	BGLB002754
SINLEJ006225	BGLB002755
SINLEJ007134	BGLB002755
SINLEJ004527	BGLB002762
SINLEJ002945	BGLB002762
SINLEJ017056	BGLB002762
SINLEJ010997	BGLB002762
SINLEJ012485	BGLB002763
SINLEJ013610	BGLB002796
SINLEJ008461	BGLB002796
SINLEJ012493	BGLB002798
SINLEJ012492	BGLB002798
SINLEJ014411	BGLB002798
SINLEJ007189	BGLB002798
SINLEJ009845	BGLB002800
SINLEJ000005	BGLB002800
SINLEJ014340	BGLB002800
SINLEJ014341	BGLB002800
SINLEJ017010	BGLB002803
SINLEJ017012	BGLB002803
SINLEJ009920	BGLB002803
SINLEJ009919	BGLB002803
SINLEJ012569	BGLB002804
SINLEJ000142	BGLB002804
SINLEJ011070	BGLB002804
SINLEJ009973	BGLB002804
SINLEJ003866	BGLB002805
SINLEJ004603	BGLB002805
SINLEJ008338	BGLB002807
SINLEJ016992	BGLB002807
SINLEJ006954	BGLB002807
SINLEJ018739	BGLB002807
SINLEJ015822	BGLB002817
SINLEJ015930	BGLB002817
SINLEJ015033	BGLB002817
SINLEJ013318	BGLB002817
SINLEJ001014	BGLB002819
SINLEJ005548	BGLB002823
SINLEJ015165	BGLB002823
SINLEJ003871	BGLB002823
SINLEJ006369	BGLB002823
SINLEJ009993	BGLB002847
SINLEJ016195	BGLB002851
SINLEJ002789	BGLB002851
SINLEJ012414	BGLB002851
SINLEJ013293	BGLB002851
SINLEJ013500	BGLB002860
SINLEJ003254	BGLB002860
SINLEJ010910	BGLB002870
SINLEJ000211	BGLB002870
SINLEJ005089	BGLB002870
SINLEJ012006	BGLB002870
SINLEJ004203	BGLB002887
SINLEJ013498	BGLB002887
SINLEJ011285	BGLB002887
SINLEJ008874	BGLB002887
SINLEJ001592	BGLB002935
SINLEJ004724	BGLB002935
SINLEJ010463	BGLB002935
SINLEJ006640	BGLB002935
SINLEJ012684	BGLB002936
SINLEJ013508	BGLB002936
SINLEJ010906	BGLB002936
SINLEJ010908	BGLB002936
SINLEJ011317	BGLB002963
SINLEJ005244	BGLB002963
SINLEJ010138	BGLB002963
SINLEJ008271	BGLB002963
SINLEJ007346	BGLB002964
SINLEJ009276	BGLB002964
SINLEJ004032	BGLB002964
SINLEJ006619	BGLB002964
SINLEJ015782	BGLB002965
SINLEJ012504	BGLB002965
SINLEJ018121	BGLB002968
SINLEJ009454	BGLB002968
SINLEJ018825	BGLB002968
SINLEJ018122	BGLB002968
SINLEJ006093	BGLB002970
SINLEJ008796	BGLB002970
SINLEJ009581	BGLB002971
SINLEJ004442	BGLB002971
SINLEJ005552	BGLB002977
SINLEJ017683	BGLB002977
SINLEJ006940	BGLB002977
SINLEJ003779	BGLB002978
SINLEJ016452	BGLB002978
SINLEJ012917	BGLB002978
SINLEJ001511	BGLB002978
SINLEJ017982	BGLB002985
SINLEJ011982	BGLB002985
SINLEJ018657	BGLB002985
SINLEJ013795	BGLB002996
SINLEJ016502	BGLB002997
SINLEJ003292	BGLB003013
SINLEJ017242	BGLB003013
SINLEJ018378	BGLB003013
SINLEJ010971	BGLB003017
SINLEJ019281	BGLB003017
SINLEJ018231	BGLB003017
SINLEJ018953	BGLB003017
SINLEJ600317	BGLB003032
SINLEJ600496	BGLB003032
SINLEJ014438	BGLB003032
SINLEJ001760	BGLB003032
SINLEJ016130	BGLB003035
SINLEJ000822	BGLB003035
SINLEJ006158	BGLB003037
SINLEJ006157	BGLB003037
SINLEJ014274	BGLB003058
SINLEJ004546	BGLB003058
SINLEJ013923	BGLB003058
SINLEJ010561	BGLB003058
SINLEJ011686	BGLB003059
SINLEJ016319	BGLB003082
SINLEJ013364	BGLB003082
SINLEJ008785	BGLB003089
SINLEJ010153	BGLB003089
SINLEJ008784	BGLB003089
SINLEJ005513	BGLB003089
SINLEJ012591	BGLB003093
SINLEJ005232	BGLB003100
SINLEJ007056	BGLB003100
SINLEJ009507	BGLB003102
SINLEJ014380	BGLB003102
SINLEJ014901	BGLB003102
SINLEJ016394	BGLB003102
SINLEJ011204	BGLB003106
SINLEJ007262	BGLB003106
SINLEJ013124	BGLB003118
SINLEJ013123	BGLB003118
SINLEJ011277	BGLB003118
SINLEJ000012	BGLB003118
SINLEJ014054	BGLB003119
SINLEJ014053	BGLB003119
SINLEJ007564	BGLB003119
SINLEJ013301	BGLB003119
SINLEJ011234	BGLB003132
SINLEJ013020	BGLB003132
SINLEJ009303	BGLB003132
SINLEJ013021	BGLB003132
SINLEJ013733	BGLB003136
SINLEJ018435	BGLB003136
SINLEJ011467	BGLB003136
SINLEJ018639	BGLB003136
SINLEJ017907	BGLB003138
SINLEJ008185	BGLB003138
SINLEJ017908	BGLB003138
SINLEJ007614	BGLB003138
SINLEJ009392	BGLB003142
SINLEJ003604	BGLB003142
SINLEJ014958	BGLB003142
SINLEJ016296	BGLB003152
SINLEJ005541	BGLB003163
SINLEJ003863	BGLB003163
SINLEJ007576	BGLB003163
SINLEJ019034	BGLB003163
SINLEJ014348	BGLB003164
SINLEJ014347	BGLB003164
SINLEJ009688	BGLB003164
SINLEJ014635	BGLB003164
SINLEJ003783	BGLB003165
SINLEJ006394	BGLB003187
SINLEJ007184	BGLB003187
SINLEJ007185	BGLB003187
SINLEJ002832	BGLB003187
SINLEJ006373	BGLB003194
SINLEJ007096	BGLB003194
SINLEJ016171	BGLB003194
SINLEJ008410	BGLB003194
SINLEJ012304	BGLB003195
SINLEJ000441	BGLB003199
SINLEJ010727	BGLB003199
SINLEJ010842	BGLB003199
SINLEJ010578	BGLB003199
SINLEJ001285	BGLB003201
SINLEJ013064	BGLB003201
SINLEJ009672	BGLB003201
SINLEJ017567	BGLB003201
SINLEJ016717	BGLB003214
SINLEJ010255	BGLB003214
SINLEJ600417	BGLB003214
SINLEJ016260	BGLB003215
SINLEJ600301	BGLB003223
SINLEJ600302	BGLB003223
SINLEJ004853	BGLB003223
SINLEJ018946	BGLB003223
SINLEJ000834	BGLB003224
SINLEJ001061	BGLB003224
SINLEJ001842	BGLB003224
SINLEJ005855	BGLB003224
SINLEJ006063	BGLB003231
SINLEJ006457	BGLB003231
SINLEJ001149	BGLB003238
SINLEJ005046	BGLB003238
SINLEJ005044	BGLB003238
SINLEJ000891	BGLB003238
SINLEJ005009	BGLB003246
SINLEJ013200	BGLB003246
SINLEJ013204	BGLB003246
SINLEJ013089	BGLB003246
SINLEJ006076	BGLB003261
SINLEJ000813	BGLB003261
SINLEJ000814	BGLB003261
SINLEJ010299	BGLB003261
SINLEJ008247	BGLB003270
SINLEJ001971	BGLB003274
SINLEJ014476	BGLB003274
SINLEJ005035	BGLB003274
SINLEJ005034	BGLB003274
SINLEJ014502	BGLB003279
SINLEJ013487	BGLB003279
SINLEJ013495	BGLB003279
SINLEJ016524	BGLB003279
SINLEJ008150	BGLB003286
SINLEJ004988	BGLB003288
SINLEJ004987	BGLB003288
SINLEJ600354	BGLB003288
SINLEJ014468	BGLB003288
SINLEJ000227	BGLB003289
SINLEJ009520	BGLB003289
SINLEJ014250	BGLB003289
SINLEJ017365	BGLB003289
SINLEJ003688	BGLB003291
SINLEJ019251	BGLB003291
SINLEJ004105	BGLB003291
SINLEJ017866	BGLB003291
SINLEJ002122	BGLB003293
SINLEJ002121	BGLB003293
SINLEJ006003	BGLB003293
SINLEJ002770	BGLB003293
SINLEJ005005	BGLB003294
SINLEJ005003	BGLB003294
SINLEJ005116	BGLB003296
SINLEJ012673	BGLB003296
SINLEJ009150	BGLB003296
SINLEJ019316	BGLB003302
SINLEJ010865	BGLB003304
SINLEJ012919	BGLB003304
SINLEJ008028	BGLB003304
SINLEJ016994	BGLB003309
SINLEJ004808	BGLB003309
SINLEJ005162	BGLB003309
SINLEJ013054	BGLB003309
SINLEJ000889	BGLB003316
SINLEJ001146	BGLB003316
SINLEJ005042	BGLB003316
SINLEJ005043	BGLB003316
SINLEJ008731	BGLB003317
SINLEJ001614	BGLB003317
SINLEJ002182	BGLB003326
SINLEJ014494	BGLB003326
SINLEJ008163	BGLB003326
SINLEJ011731	BGLB003326
SINLEJ001460	BGLB003343
SINLEJ016459	BGLB003343
SINLEJ002108	BGLB003346
SINLEJ007377	BGLB003346
SINLEJ001827	BGLB003351
SINLEJ001833	BGLB003351
SINLEJ001834	BGLB003351
SINLEJ001828	BGLB003351
SINLEJ000876	BGLB003353
SINLEJ007331	BGLB003353
SINLEJ002912	BGLB003353
SINLEJ005992	BGLB003353
SINLEJ007057	BGLB003356
SINLEJ003471	BGLB003356
SINLEJ015343	BGLB003356
SINLEJ004849	BGLB003356
SINLEJ001152	BGLB003358
SINLEJ006049	BGLB003358
SINLEJ006044	BGLB003358
SINLEJ017178	BGLB003358
SINLEJ010511	BGLB003363
SINLEJ005879	BGLB003363
SINLEJ001751	BGLB003363
SINLEJ007553	BGLB003363
SINLEJ014333	BGLB003376
SINLEJ003838	BGLB003376
SINLEJ018322	BGLB003376
SINLEJ014332	BGLB003376
SINLEJ014520	BGLB003377
SINLEJ016290	BGLB003378
SINLEJ005528	BGLB003378
SINLEJ005788	BGLB003378
SINLEJ014849	BGLB003378
SINLEJ003008	BGLB003379
SINLEJ006028	BGLB003390
SINLEJ000695	BGLB003390
SINLEJ018437	BGLB003390
SINLEJ018636	BGLB003390
SINLEJ017142	BGLB003397
SINLEJ016464	BGLB003397
SINLEJ015958	BGLB003398
SINLEJ019025	BGLB003398
SINLEJ016107	BGLB003398
SINLEJ002023	BGLB003398
SINLEJ013435	BGLB003432
SINLEJ006475	BGLB003432
SINLEJ009349	BGLB003432
SINLEJ008228	BGLB003445
SINLEJ007282	BGLB003445
SINLEJ018536	BGLB003448
SINLEJ017463	BGLB003448
SINLEJ019274	BGLB003448
SINLEJ002107	BGLB003448
SINLEJ000575	BGLB003450
SINLEJ000574	BGLB003450
SINLEJ000576	BGLB003450
SINLEJ003031	BGLB003451
SINLEJ011965	BGLB003451
SINLEJ010508	BGLB003451
SINLEJ014675	BGLB003451
SINLEJ010337	BGLB003468
SINLEJ001446	BGLB003468
SINLEJ010338	BGLB003468
SINLEJ005717	BGLB003476
SINLEJ001110	BGLB003476
SINLEJ017889	BGLB003476
SINLEJ012912	BGLB003476
SINLEJ004564	BGLB003480
SINLEJ001300	BGLB003482
SINLEJ000840	BGLB003482
SINLEJ010382	BGLB003482
SINLEJ003216	BGLB003482
SINLEJ600360	BGLB003483
SINLEJ600361	BGLB003483
SINLEJ006889	BGLB003483
SINLEJ001582	BGLB003483
SINLEJ009935	BGLB003491
SINLEJ011902	BGLB003492
SINLEJ007953	BGLB003493
SINLEJ004490	BGLB003493
SINLEJ007954	BGLB003493
SINLEJ004491	BGLB003493
SINLEJ003938	BGLB003498
SINLEJ012080	BGLB003503
SINLEJ004832	BGLB003508
SINLEJ001367	BGLB003520
SINLEJ001364	BGLB003520
SINLEJ010505	BGLB003520
SINLEJ005863	BGLB003520
SINLEJ015109	BGLB003521
SINLEJ000585	BGLB003521
SINLEJ009979	BGLB003521
SINLEJ004134	BGLB003521
SINLEJ009260	BGLB003523
SINLEJ019058	BGLB003524
SINLEJ013484	BGLB003526
SINLEJ000465	BGLB003526
SINLEJ000464	BGLB003526
SINLEJ005998	BGLB003526
SINLEJ000581	BGLB003530
SINLEJ003596	BGLB003530
SINLEJ004460	BGLB003530
SINLEJ016518	BGLB003530
SINLEJ006399	BGLB003533
SINLEJ010575	BGLB003533
SINLEJ005950	BGLB003533
SINLEJ014839	BGLB003533
SINLEJ006209	BGLB003547
SINLEJ014126	BGLB003547
SINLEJ014254	BGLB003547
SINLEJ012081	BGLB003547
SINLEJ003781	BGLB003550
SINLEJ004572	BGLB003550
SINLEJ011600	BGLB003550
SINLEJ012005	BGLB003550
SINLEJ011365	BGLB003554
SINLEJ005629	BGLB003554
SINLEJ004417	BGLB003560
SINLEJ004418	BGLB003560
SINLEJ012011	BGLB003563
SINLEJ012009	BGLB003563
SINLEJ012010	BGLB003563
SINLEJ012012	BGLB003563
SINLEJ600258	BGLB003565
SINLEJ001775	BGLB003566
SINLEJ004684	BGLB003566
SINLEJ011038	BGLB003566
SINLEJ013151	BGLB003566
SINLEJ004216	BGLB003567
SINLEJ012918	BGLB003567
SINLEJ017524	BGLB003567
SINLEJ012455	BGLB003567
SINLEJ600381	BGLB003569
SINLEJ015762	BGLB003569
SINLEJ003754	BGLB003569
SINLEJ015757	BGLB003569
SINLEJ003902	BGLB003583
SINLEJ009482	BGLB003583
SINLEJ013286	BGLB003583
SINLEJ013300	BGLB003583
SINLEJ003934	BGLB003585
SINLEJ003935	BGLB003585
SINLEJ011820	BGLB003585
SINLEJ013775	BGLB003585
SINLEJ000906	BGLB003604
SINLEJ014482	BGLB003604
SINLEJ001851	BGLB003604
SINLEJ005144	BGLB003604
SINLEJ006361	BGLB003614
SINLEJ001395	BGLB003634
SINLEJ017560	BGLB003634
SINLEJ004809	BGLB003634
SINLEJ001394	BGLB003634
SINLEJ004670	BGLB003636
SINLEJ004669	BGLB003636
SINLEJ003358	BGLB003636
SINLEJ008908	BGLB003636
SINLEJ010462	BGLB003638
SINLEJ010461	BGLB003638
SINLEJ003150	BGLB003638
SINLEJ017296	BGLB003638
SINLEJ600199	BGLB003639
SINLEJ009527	BGLB003639
SINLEJ001636	BGLB003639
SINLEJ013376	BGLB003639
SINLEJ003619	BGLB003653
SINLEJ014946	BGLB003653
SINLEJ017950	BGLB003656
SINLEJ000598	BGLB003657
SINLEJ004143	BGLB003657
SINLEJ004142	BGLB003657
SINLEJ000249	BGLB003657
SINLEJ006461	BGLB003684
SINLEJ003565	BGLB003684
SINLEJ600237	BGLB003693
SINLEJ017846	BGLB003693
SINLEJ017847	BGLB003693
SINLEJ017848	BGLB003693
SINLEJ013595	BGLB003695
SINLEJ009235	BGLB003695
SINLEJ009473	BGLB003696
SINLEJ013211	BGLB003696
SINLEJ015764	BGLB003696
SINLEJ008207	BGLB003696
SINLEJ013535	BGLB003697
SINLEJ018232	BGLB003703
SINLEJ014999	BGLB003703
SINLEJ000084	BGLB003705
SINLEJ011332	BGLB003705
SINLEJ008694	BGLB003705
SINLEJ011834	BGLB003705
SINLEJ002072	BGLB003708
SINLEJ012132	BGLB003708
SINLEJ012410	BGLB003708
SINLEJ001109	BGLB003708
SINLEJ010008	BGLB003718
SINLEJ001629	BGLB003718
SINLEJ003455	BGLB003718
SINLEJ600207	BGLB003718
SINLEJ006733	BGLB003725
SINLEJ015888	BGLB003725
SINLEJ007264	BGLB003725
SINLEJ008388	BGLB003726
SINLEJ006823	BGLB003726
SINLEJ003127	BGLB003726
SINLEJ009674	BGLB003726
SINLEJ000023	BGLB003727
SINLEJ000025	BGLB003727
SINLEJ018680	BGLB003727
SINLEJ018682	BGLB003727
SINLEJ002973	BGLB003730
SINLEJ019213	BGLB003730
SINLEJ013007	BGLB003730
SINLEJ011728	BGLB003733
SINLEJ003810	BGLB003733
SINLEJ016005	BGLB003733
SINLEJ019087	BGLB003733
SINLEJ009834	BGLB003743
SINLEJ012875	BGLB003743
SINLEJ008241	BGLB003753
SINLEJ006192	BGLB003753
SINLEJ004390	BGLB003753
SINLEJ006169	BGLB003753
SINLEJ012057	BGLB003770
SINLEJ007540	BGLB003770
SINLEJ012058	BGLB003770
SINLEJ009635	BGLB003770
SINLEJ003460	BGLB003796
SINLEJ013723	BGLB003796
SINLEJ007812	BGLB003796
SINLEJ006191	BGLB003796
SINLEJ001336	BGLB003797
SINLEJ005429	BGLB003797
SINLEJ015661	BGLB003807
SINLEJ013539	BGLB003807
SINLEJ009544	BGLB003807
SINLEJ007250	BGLB003807
SINLEJ001305	BGLB003811
SINLEJ008104	BGLB003811
SINLEJ009518	BGLB003811
SINLEJ015086	BGLB003814
SINLEJ018292	BGLB003818
SINLEJ014346	BGLB003819
SINLEJ003861	BGLB003819
SINLEJ004342	BGLB003819
SINLEJ000238	BGLB003830
SINLEJ012873	BGLB003830
SINLEJ009356	BGLB003830
SINLEJ018915	BGLB003830
SINLEJ007103	BGLB003836
SINLEJ014181	BGLB003836
SINLEJ014143	BGLB003836
SINLEJ019461	BGLB003836
SINLEJ002853	BGLB003851
SINLEJ016882	BGLB003851
SINLEJ016890	BGLB003851
SINLEJ016715	BGLB003852
SINLEJ011402	BGLB003852
SINLEJ007956	BGLB003852
SINLEJ006828	BGLB003852
SINLEJ018667	BGLB003885
SINLEJ018551	BGLB003885
SINLEJ010652	BGLB003899
SINLEJ015472	BGLB003899
SINLEJ003694	BGLB003899
SINLEJ003544	BGLB003899
SINLEJ004548	BGLB003905
SINLEJ016233	BGLB003905
SINLEJ005175	BGLB003905
SINLEJ015984	BGLB003936
SINLEJ014743	BGLB003936
SINLEJ017834	BGLB003936
SINLEJ007110	BGLB003954
SINLEJ015355	BGLB003954
SINLEJ017838	BGLB003954
SINLEJ001593	BGLB003956
SINLEJ016750	BGLB003956
SINLEJ016490	BGLB003956
SINLEJ004117	BGLB003956
SINLEJ010467	BGLB003957
SINLEJ010466	BGLB003957
SINLEJ600393	BGLB003957
SINLEJ001871	BGLB003957
SINLEJ003808	BGLB003982
SINLEJ000257	BGLB003982
SINLEJ016834	BGLB003982
SINLEJ002172	BGLB004007
SINLEJ000992	BGLB004007
SINLEJ006089	BGLB004007
SINLEJ005133	BGLB004007
SINLEJ600280	BGLB004008
SINLEJ003396	BGLB004008
SINLEJ004487	BGLB004008
SINLEJ004886	BGLB004008
SINLEJ008093	BGLB004010
SINLEJ004533	BGLB004010
SINLEJ008740	BGLB004016
SINLEJ002989	BGLB004016
SINLEJ004890	BGLB004034
SINLEJ013209	BGLB004034
SINLEJ001225	BGLB004043
SINLEJ010107	BGLB004044
SINLEJ018087	BGLB004051
SINLEJ018145	BGLB004051
SINLEJ004362	BGLB004058
SINLEJ012236	BGLB004058
SINLEJ007571	BGLB004058
SINLEJ010732	BGLB004088
SINLEJ015605	BGLB004088
SINLEJ011049	BGLB004088
SINLEJ004281	BGLB004088
SINLEJ014400	BGLB004121
SINLEJ016159	BGLB004121
SINLEJ012976	BGLB004121
SINLEJ003557	BGLB004121
SINLEJ000508	BGLB004146
SINLEJ012837	BGLB004146
SINLEJ014189	BGLB004146
SINLEJ014190	BGLB004146
SINLEJ019440	BGLB004202
SINLEJ006668	BGLB004202
SINLEJ007732	BGLB004202
SINLEJ007931	BGLB004202
SINLEJ015022	BGLB004207
SINLEJ018166	BGLB004207
SINLEJ018165	BGLB004207
SINLEJ013481	BGLB004207
SINLEJ017626	BGLB004209
SINLEJ017625	BGLB004209
SINLEJ013512	BGLB004209
SINLEJ013514	BGLB004209
SINLEJ018752	BGLB004210
SINLEJ012677	BGLB004212
SINLEJ016145	BGLB004214
SINLEJ013279	BGLB004214
SINLEJ008125	BGLB004214
SINLEJ017973	BGLB004214
SINLEJ015010	BGLB004217
SINLEJ015011	BGLB004217
SINLEJ004175	BGLB004217
SINLEJ006984	BGLB004217
SINLEJ010117	BGLB004229
SINLEJ017067	BGLB004229
SINLEJ002001	BGLB004229
SINLEJ004658	BGLB004247
SINLEJ011066	BGLB004247
SINLEJ000148	BGLB004247
SINLEJ007951	BGLB004247
SINLEJ007028	BGLB004261
SINLEJ018154	BGLB004261
SINLEJ000096	BGLB004261
SINLEJ005604	BGLB004261
SINLEJ600264	BGLB004263
SINLEJ003385	BGLB004263
SINLEJ003384	BGLB004263
SINLEJ600263	BGLB004263
SINLEJ014100	BGLB004264
SINLEJ018705	BGLB004264
SINLEJ018704	BGLB004264
SINLEJ006958	BGLB004264
SINLEJ014569	BGLB004265
SINLEJ009352	BGLB004265
SINLEJ006553	BGLB004272
SINLEJ006554	BGLB004272
SINLEJ006552	BGLB004272
SINLEJ005318	BGLB004272
SINLEJ005388	BGLB004321
SINLEJ007269	BGLB004321
SINLEJ600486	BGLB004345
SINLEJ003313	BGLB004345
SINLEJ001611	BGLB004345
SINLEJ011075	BGLB004345
SINLEJ600146	BGLB004390
SINLEJ010309	BGLB004390
SINLEJ014888	BGLB004390
SINLEJ012797	BGLB004400
SINLEJ000057	BGLB004400
SINLEJ000056	BGLB004400
SINLEJ014289	BGLB004400
SINLEJ000125	BGLB004425
SINLEJ000156	BGLB004425
SINLEJ016069	BGLB004425
SINLEJ010799	BGLB004433
SINLEJ003968	BGLB004433
SINLEJ003969	BGLB004433
SINLEJ004838	BGLB004433
[truncated: 8,787 more rows]
