# Supplementary material for: Reconstruction of proto-vertebrate, proto-cyclostome and proto-gnathostome genomes provides new insights into early vertebrate evolution
Source: Nat Commun. 2021 Jul 23;12:4489. doi: 10.1038/s41467-021-24573-z (PMC8302630; doi:10.1038/s41467-021-24573-z)
Supplement: Supplementary file 4 — Supplementary Data 1 [file 41467_2021_24573_MOESM4_ESM.zip › SuppData1/orthologs/LETJA-BOMMO.txt]

SINLEJ015812	BGIBMGA000001-TA
SINLEJ004265	BGIBMGA000002-TA
SINLEJ006956	BGIBMGA000002-TA
SINLEJ000478	BGIBMGA000002-TA
SINLEJ000901	BGIBMGA000012-TA
SINLEJ006526	BGIBMGA000016-TA
SINLEJ009331	BGIBMGA000019-TA
SINLEJ019346	BGIBMGA000025-TA
SINLEJ019353	BGIBMGA000025-TA
SINLEJ011923	BGIBMGA000029-TA
SINLEJ013876	BGIBMGA000030-TA
SINLEJ003393	BGIBMGA000030-TA
SINLEJ012428	BGIBMGA000031-TA
SINLEJ011907	BGIBMGA000032-TA
SINLEJ011908	BGIBMGA000032-TA
SINLEJ004520	BGIBMGA000033-TA
SINLEJ007956	BGIBMGA000033-TA
SINLEJ004493	BGIBMGA000034-TA
SINLEJ009194	BGIBMGA000055-TA
SINLEJ000921	BGIBMGA000057-TA
SINLEJ015206	BGIBMGA000060-TA
SINLEJ600484	BGIBMGA000060-TA
SINLEJ015207	BGIBMGA000060-TA
SINLEJ019201	BGIBMGA000060-TA
SINLEJ004303	BGIBMGA000061-TA
SINLEJ011931	BGIBMGA000062-TA
SINLEJ004243	BGIBMGA000062-TA
SINLEJ012080	BGIBMGA000063-TA
SINLEJ012020	BGIBMGA000064-TA
SINLEJ016010	BGIBMGA000065-TA
SINLEJ012289	BGIBMGA000066-TA
SINLEJ004784	BGIBMGA000067-TA
SINLEJ014440	BGIBMGA000069-TA
SINLEJ014439	BGIBMGA000069-TA
SINLEJ008482	BGIBMGA000072-TA
SINLEJ006773	BGIBMGA000072-TA
SINLEJ008481	BGIBMGA000072-TA
SINLEJ014668	BGIBMGA000074-TA
SINLEJ009014	BGIBMGA000078-TA
SINLEJ010950	BGIBMGA000078-TA
SINLEJ011751	BGIBMGA000078-TA
SINLEJ002006	BGIBMGA000080-TA
SINLEJ000786	BGIBMGA000080-TA
SINLEJ017328	BGIBMGA000081-TA
SINLEJ017332	BGIBMGA000081-TA
SINLEJ005040	BGIBMGA000082-TA
SINLEJ005041	BGIBMGA000082-TA
SINLEJ011815	BGIBMGA000083-TA
SINLEJ002871	BGIBMGA000083-TA
SINLEJ000678	BGIBMGA000084-TA
SINLEJ002188	BGIBMGA000084-TA
SINLEJ004393	BGIBMGA000084-TA
SINLEJ010756	BGIBMGA000084-TA
SINLEJ017358	BGIBMGA000085-TA
SINLEJ003788	BGIBMGA000085-TA
SINLEJ001473	BGIBMGA000086-TA
SINLEJ017284	BGIBMGA000086-TA
SINLEJ001479	BGIBMGA000086-TA
SINLEJ015309	BGIBMGA000086-TA
SINLEJ011825	BGIBMGA000090-TA
SINLEJ014895	BGIBMGA000090-TA
SINLEJ005028	BGIBMGA000091-TA
SINLEJ001967	BGIBMGA000091-TA
SINLEJ005027	BGIBMGA000091-TA
SINLEJ001968	BGIBMGA000091-TA
SINLEJ010397	BGIBMGA000092-TA
SINLEJ010396	BGIBMGA000092-TA
SINLEJ006083	BGIBMGA000097-TA
SINLEJ002066	BGIBMGA000097-TA
SINLEJ017762	BGIBMGA000097-TA
SINLEJ005081	BGIBMGA000097-TA
SINLEJ016706	BGIBMGA000101-TA
SINLEJ017084	BGIBMGA000103-TA
SINLEJ003835	BGIBMGA000103-TA
SINLEJ002093	BGIBMGA000103-TA
SINLEJ019115	BGIBMGA000104-TA
SINLEJ002149	BGIBMGA000107-TA
SINLEJ001103	BGIBMGA000107-TA
SINLEJ017153	BGIBMGA000109-TA
SINLEJ001914	BGIBMGA000109-TA
SINLEJ017589	BGIBMGA000109-TA
SINLEJ006073	BGIBMGA000109-TA
SINLEJ001856	BGIBMGA000110-TA
SINLEJ015395	BGIBMGA000110-TA
SINLEJ014921	BGIBMGA000110-TA
SINLEJ018009	BGIBMGA000111-TA
SINLEJ018007	BGIBMGA000111-TA
SINLEJ018062	BGIBMGA000111-TA
SINLEJ001977	BGIBMGA000114-TA
SINLEJ003833	BGIBMGA000114-TA
SINLEJ000883	BGIBMGA000114-TA
SINLEJ600274	BGIBMGA000115-TA
SINLEJ002169	BGIBMGA000117-TA
SINLEJ014616	BGIBMGA000119-TA
SINLEJ006572	BGIBMGA000120-TA
SINLEJ008695	BGIBMGA000121-TA
SINLEJ009766	BGIBMGA000123-TA
SINLEJ012174	BGIBMGA000127-TA
SINLEJ006679	BGIBMGA000128-TA
SINLEJ002947	BGIBMGA000128-TA
SINLEJ016207	BGIBMGA000129-TA
SINLEJ014477	BGIBMGA000132-TA
SINLEJ006086	BGIBMGA000132-TA
SINLEJ011748	BGIBMGA000132-TA
SINLEJ008726	BGIBMGA000132-TA
SINLEJ005066	BGIBMGA000136-TA
SINLEJ001045	BGIBMGA000136-TA
SINLEJ005988	BGIBMGA000136-TA
SINLEJ016909	BGIBMGA000136-TA
SINLEJ001044	BGIBMGA000137-TA
SINLEJ001873	BGIBMGA000137-TA
SINLEJ000371	BGIBMGA000138-TA
SINLEJ004999	BGIBMGA000140-TA
SINLEJ001894	BGIBMGA000140-TA
SINLEJ002172	BGIBMGA000144-TA
SINLEJ006089	BGIBMGA000144-TA
SINLEJ000992	BGIBMGA000144-TA
SINLEJ005133	BGIBMGA000144-TA
SINLEJ015746	BGIBMGA000147-TA
SINLEJ600054	BGIBMGA000148-TA
SINLEJ000711	BGIBMGA000149-TA
SINLEJ013560	BGIBMGA000150-TA
SINLEJ013562	BGIBMGA000150-TA
SINLEJ002072	BGIBMGA000152-TA
SINLEJ002071	BGIBMGA000152-TA
SINLEJ012410	BGIBMGA000152-TA
SINLEJ006061	BGIBMGA000152-TA
SINLEJ000767	BGIBMGA000154-TA
SINLEJ000646	BGIBMGA000154-TA
SINLEJ011826	BGIBMGA000154-TA
SINLEJ003375	BGIBMGA000155-TA
SINLEJ001137	BGIBMGA000156-TA
SINLEJ002903	BGIBMGA000157-TA
SINLEJ014767	BGIBMGA000157-TA
SINLEJ018240	BGIBMGA000158-TA
SINLEJ012195	BGIBMGA000163-TA
SINLEJ007161	BGIBMGA000164-TA
SINLEJ016878	BGIBMGA000164-TA
SINLEJ018854	BGIBMGA000164-TA
SINLEJ005013	BGIBMGA000167-TA
SINLEJ005014	BGIBMGA000167-TA
SINLEJ005925	BGIBMGA000173-TA
SINLEJ014771	BGIBMGA000174-TA
SINLEJ009059	BGIBMGA000175-TA
SINLEJ014770	BGIBMGA000175-TA
SINLEJ001206	BGIBMGA000175-TA
SINLEJ016768	BGIBMGA000175-TA
SINLEJ011241	BGIBMGA000177-TA
SINLEJ009061	BGIBMGA000178-TA
SINLEJ006984	BGIBMGA000178-TA
SINLEJ009060	BGIBMGA000178-TA
SINLEJ009048	BGIBMGA000180-TA
SINLEJ014772	BGIBMGA000180-TA
SINLEJ011655	BGIBMGA000180-TA
SINLEJ007062	BGIBMGA000181-TA
SINLEJ018606	BGIBMGA000181-TA
SINLEJ004113	BGIBMGA000184-TA
SINLEJ001561	BGIBMGA000186-TA
SINLEJ006553	BGIBMGA000187-TA
SINLEJ006552	BGIBMGA000187-TA
SINLEJ009273	BGIBMGA000188-TA
SINLEJ011122	BGIBMGA000189-TA
SINLEJ011342	BGIBMGA000198-TA
SINLEJ007378	BGIBMGA000198-TA
SINLEJ011165	BGIBMGA000200-TA
SINLEJ011164	BGIBMGA000200-TA
SINLEJ003226	BGIBMGA000200-TA
SINLEJ015914	BGIBMGA000204-TA
SINLEJ010770	BGIBMGA000204-TA
SINLEJ014857	BGIBMGA000204-TA
SINLEJ010769	BGIBMGA000204-TA
SINLEJ008037	BGIBMGA000205-TA
SINLEJ008038	BGIBMGA000205-TA
SINLEJ000433	BGIBMGA000206-TA
SINLEJ012142	BGIBMGA000206-TA
SINLEJ000791	BGIBMGA000206-TA
SINLEJ006114	BGIBMGA000206-TA
SINLEJ007892	BGIBMGA000207-TA
SINLEJ010871	BGIBMGA000207-TA
SINLEJ007710	BGIBMGA000207-TA
SINLEJ008362	BGIBMGA000207-TA
SINLEJ010872	BGIBMGA000209-TA
SINLEJ014255	BGIBMGA000209-TA
SINLEJ001824	BGIBMGA000209-TA
SINLEJ006115	BGIBMGA000209-TA
SINLEJ004461	BGIBMGA000215-TA
SINLEJ006321	BGIBMGA000215-TA
SINLEJ009545	BGIBMGA000219-TA
SINLEJ008026	BGIBMGA000220-TA
SINLEJ011324	BGIBMGA000222-TA
SINLEJ015165	BGIBMGA000222-TA
SINLEJ000190	BGIBMGA000229-TA
SINLEJ000187	BGIBMGA000229-TA
SINLEJ017030	BGIBMGA000231-TA
SINLEJ012478	BGIBMGA000231-TA
SINLEJ012479	BGIBMGA000231-TA
SINLEJ016499	BGIBMGA000234-TA
SINLEJ018783	BGIBMGA000234-TA
SINLEJ016500	BGIBMGA000235-TA
SINLEJ006104	BGIBMGA000236-TA
SINLEJ018994	BGIBMGA000236-TA
SINLEJ011656	BGIBMGA000236-TA
SINLEJ013763	BGIBMGA000236-TA
SINLEJ010669	BGIBMGA000237-TA
SINLEJ015456	BGIBMGA000237-TA
SINLEJ015455	BGIBMGA000237-TA
SINLEJ014980	BGIBMGA000237-TA
SINLEJ005217	BGIBMGA000238-TA
SINLEJ007668	BGIBMGA000238-TA
SINLEJ009508	BGIBMGA000240-TA
SINLEJ009509	BGIBMGA000241-TA
SINLEJ011412	BGIBMGA000241-TA
SINLEJ011414	BGIBMGA000241-TA
SINLEJ011413	BGIBMGA000241-TA
SINLEJ009510	BGIBMGA000242-TA
SINLEJ004293	BGIBMGA000242-TA
SINLEJ011410	BGIBMGA000242-TA
SINLEJ011408	BGIBMGA000242-TA
SINLEJ000329	BGIBMGA000243-TA
SINLEJ000012	BGIBMGA000244-TA
SINLEJ015397	BGIBMGA000286-TA
SINLEJ003292	BGIBMGA000287-TA
SINLEJ010285	BGIBMGA000288-TA
SINLEJ008860	BGIBMGA000288-TA
SINLEJ007293	BGIBMGA000290-TA
SINLEJ003760	BGIBMGA000290-TA
SINLEJ003759	BGIBMGA000290-TA
SINLEJ007307	BGIBMGA000292-TA
SINLEJ016833	BGIBMGA000293-TA
SINLEJ009999	BGIBMGA000295-TA
SINLEJ000143	BGIBMGA000295-TA
SINLEJ018409	BGIBMGA000295-TA
SINLEJ004192	BGIBMGA000295-TA
SINLEJ018869	BGIBMGA000298-TA
SINLEJ000302	BGIBMGA000301-TA
SINLEJ011914	BGIBMGA000301-TA
SINLEJ011915	BGIBMGA000301-TA
SINLEJ011913	BGIBMGA000301-TA
SINLEJ013690	BGIBMGA000302-TA
SINLEJ013689	BGIBMGA000302-TA
SINLEJ001755	BGIBMGA000302-TA
SINLEJ001754	BGIBMGA000302-TA
SINLEJ012569	BGIBMGA000303-TA
SINLEJ000142	BGIBMGA000303-TA
SINLEJ009973	BGIBMGA000303-TA
SINLEJ007001	BGIBMGA000305-TA
SINLEJ009968	BGIBMGA000305-TA
SINLEJ010028	BGIBMGA000305-TA
SINLEJ010606	BGIBMGA000307-TA
SINLEJ011924	BGIBMGA000307-TA
SINLEJ004426	BGIBMGA000307-TA
SINLEJ004427	BGIBMGA000307-TA
SINLEJ007285	BGIBMGA000308-TA
SINLEJ009519	BGIBMGA000308-TA
SINLEJ011484	BGIBMGA000308-TA
SINLEJ009520	BGIBMGA000308-TA
SINLEJ009517	BGIBMGA000309-TA
SINLEJ007283	BGIBMGA000309-TA
SINLEJ007372	BGIBMGA000310-TA
SINLEJ007373	BGIBMGA000310-TA
SINLEJ013526	BGIBMGA000312-TA
SINLEJ013530	BGIBMGA000312-TA
SINLEJ006612	BGIBMGA000313-TA
SINLEJ011817	BGIBMGA000313-TA
SINLEJ005529	BGIBMGA000316-TA
SINLEJ012753	BGIBMGA000319-TA
SINLEJ012752	BGIBMGA000319-TA
SINLEJ000129	BGIBMGA000319-TA
SINLEJ000150	BGIBMGA000319-TA
SINLEJ006026	BGIBMGA000320-TA
SINLEJ006025	BGIBMGA000320-TA
SINLEJ017263	BGIBMGA000320-TA
SINLEJ010514	BGIBMGA000321-TA
SINLEJ005996	BGIBMGA000321-TA
SINLEJ006929	BGIBMGA000322-TA
SINLEJ015291	BGIBMGA000322-TA
SINLEJ006052	BGIBMGA000322-TA
SINLEJ600338	BGIBMGA000322-TA
SINLEJ013585	BGIBMGA000323-TA
SINLEJ002867	BGIBMGA000338-TA
SINLEJ013707	BGIBMGA000339-TA
SINLEJ004078	BGIBMGA000349-TA
SINLEJ600321	BGIBMGA000351-TA
SINLEJ001381	BGIBMGA000351-TA
SINLEJ001380	BGIBMGA000351-TA
SINLEJ012936	BGIBMGA000351-TA
SINLEJ017959	BGIBMGA000353-TA
SINLEJ008019	BGIBMGA000353-TA
SINLEJ008018	BGIBMGA000353-TA
SINLEJ008017	BGIBMGA000353-TA
SINLEJ016413	BGIBMGA000354-TA
SINLEJ016461	BGIBMGA000354-TA
SINLEJ000925	BGIBMGA000354-TA
SINLEJ016824	BGIBMGA000354-TA
SINLEJ015086	BGIBMGA000355-TA
SINLEJ013592	BGIBMGA000358-TA
SINLEJ013460	BGIBMGA000358-TA
SINLEJ014263	BGIBMGA000358-TA
SINLEJ007669	BGIBMGA000359-TA
SINLEJ010468	BGIBMGA000362-TA
SINLEJ017795	BGIBMGA000364-TA
SINLEJ012690	BGIBMGA000365-TA
SINLEJ007893	BGIBMGA000366-TA
SINLEJ007896	BGIBMGA000366-TA
SINLEJ007894	BGIBMGA000366-TA
SINLEJ003820	BGIBMGA000366-TA
SINLEJ018290	BGIBMGA000367-TA
SINLEJ003252	BGIBMGA000368-TA
SINLEJ003253	BGIBMGA000368-TA
SINLEJ001272	BGIBMGA000369-TA
SINLEJ004418	BGIBMGA000374-TA
SINLEJ018759	BGIBMGA000375-TA
SINLEJ016002	BGIBMGA000376-TA
SINLEJ016101	BGIBMGA000376-TA
SINLEJ005590	BGIBMGA000376-TA
SINLEJ001819	BGIBMGA000376-TA
SINLEJ015555	BGIBMGA000377-TA
SINLEJ013574	BGIBMGA000379-TA
SINLEJ013575	BGIBMGA000379-TA
SINLEJ013576	BGIBMGA000379-TA
SINLEJ015515	BGIBMGA000379-TA
SINLEJ012720	BGIBMGA000382-TA
SINLEJ008907	BGIBMGA000385-TA
SINLEJ012230	BGIBMGA000385-TA
SINLEJ002709	BGIBMGA000385-TA
SINLEJ011207	BGIBMGA000385-TA
SINLEJ005024	BGIBMGA000387-TA
SINLEJ001915	BGIBMGA000387-TA
SINLEJ018621	BGIBMGA000387-TA
SINLEJ008216	BGIBMGA000387-TA
SINLEJ011752	BGIBMGA000388-TA
SINLEJ014867	BGIBMGA000388-TA
SINLEJ005065	BGIBMGA000388-TA
SINLEJ015921	BGIBMGA000388-TA
SINLEJ014082	BGIBMGA000390-TA
SINLEJ014081	BGIBMGA000390-TA
SINLEJ007325	BGIBMGA000390-TA
SINLEJ004394	BGIBMGA000390-TA
SINLEJ012503	BGIBMGA000391-TA
SINLEJ018603	BGIBMGA000391-TA
SINLEJ013627	BGIBMGA000394-TA
SINLEJ009952	BGIBMGA000395-TA
SINLEJ009786	BGIBMGA000395-TA
SINLEJ012489	BGIBMGA000398-TA
SINLEJ005635	BGIBMGA000400-TA
SINLEJ008736	BGIBMGA000401-TA
SINLEJ002944	BGIBMGA000406-TA
SINLEJ600305	BGIBMGA000406-TA
SINLEJ003356	BGIBMGA000406-TA
SINLEJ010228	BGIBMGA000407-TA
SINLEJ010220	BGIBMGA000407-TA
SINLEJ006627	BGIBMGA000408-TA
SINLEJ010544	BGIBMGA000408-TA
SINLEJ006626	BGIBMGA000408-TA
SINLEJ010543	BGIBMGA000408-TA
SINLEJ009588	BGIBMGA000411-TA
SINLEJ005338	BGIBMGA000412-TA
SINLEJ015777	BGIBMGA000416-TA
SINLEJ014860	BGIBMGA000417-TA
SINLEJ005725	BGIBMGA000418-TA
SINLEJ012661	BGIBMGA000419-TA
SINLEJ012435	BGIBMGA000420-TA
SINLEJ014262	BGIBMGA000420-TA
SINLEJ001810	BGIBMGA000421-TA
SINLEJ006781	BGIBMGA000422-TA
SINLEJ012482	BGIBMGA000422-TA
SINLEJ012481	BGIBMGA000422-TA
SINLEJ007345	BGIBMGA000422-TA
SINLEJ012673	BGIBMGA000425-TA
SINLEJ013607	BGIBMGA000425-TA
SINLEJ002687	BGIBMGA000425-TA
SINLEJ004477	BGIBMGA000429-TA
SINLEJ004480	BGIBMGA000429-TA
SINLEJ005800	BGIBMGA000439-TA
SINLEJ018889	BGIBMGA000439-TA
SINLEJ016017	BGIBMGA000439-TA
SINLEJ016016	BGIBMGA000439-TA
SINLEJ007779	BGIBMGA000440-TA
SINLEJ015431	BGIBMGA000442-TA
SINLEJ015432	BGIBMGA000442-TA
SINLEJ010696	BGIBMGA000442-TA
SINLEJ006657	BGIBMGA000442-TA
SINLEJ015374	BGIBMGA000445-TA
SINLEJ003607	BGIBMGA000445-TA
SINLEJ014955	BGIBMGA000445-TA
SINLEJ001772	BGIBMGA000445-TA
SINLEJ004791	BGIBMGA000447-TA
SINLEJ012154	BGIBMGA000447-TA
SINLEJ010140	BGIBMGA000450-TA
SINLEJ011375	BGIBMGA000451-TA
SINLEJ015325	BGIBMGA000454-TA
SINLEJ001989	BGIBMGA000454-TA
SINLEJ007246	BGIBMGA000456-TA
SINLEJ015664	BGIBMGA000456-TA
SINLEJ010069	BGIBMGA000456-TA
SINLEJ015411	BGIBMGA000456-TA
SINLEJ001720	BGIBMGA000459-TA
SINLEJ001624	BGIBMGA000459-TA
SINLEJ000091	BGIBMGA000459-TA
SINLEJ006415	BGIBMGA000459-TA
SINLEJ007719	BGIBMGA000461-TA
SINLEJ009142	BGIBMGA000464-TA
SINLEJ003436	BGIBMGA000465-TA
SINLEJ007389	BGIBMGA000467-TA
SINLEJ006308	BGIBMGA000467-TA
SINLEJ006299	BGIBMGA000467-TA
SINLEJ007390	BGIBMGA000467-TA
SINLEJ017340	BGIBMGA000468-TA
SINLEJ009335	BGIBMGA000469-TA
SINLEJ016167	BGIBMGA000470-TA
SINLEJ008595	BGIBMGA000472-TA
SINLEJ015858	BGIBMGA000473-TA
SINLEJ010130	BGIBMGA000473-TA
SINLEJ013748	BGIBMGA000474-TA
SINLEJ012316	BGIBMGA000474-TA
SINLEJ012317	BGIBMGA000474-TA
SINLEJ000013	BGIBMGA000475-TA
SINLEJ012451	BGIBMGA000475-TA
SINLEJ012171	BGIBMGA000475-TA
SINLEJ012290	BGIBMGA000477-TA
SINLEJ014195	BGIBMGA000478-TA
SINLEJ010414	BGIBMGA000478-TA
SINLEJ014349	BGIBMGA000481-TA
SINLEJ002989	BGIBMGA000481-TA
SINLEJ000322	BGIBMGA000483-TA
SINLEJ007310	BGIBMGA000484-TA
SINLEJ012450	BGIBMGA000484-TA
SINLEJ010941	BGIBMGA000489-TA
SINLEJ005931	BGIBMGA000491-TA
SINLEJ005592	BGIBMGA000494-TA
SINLEJ003661	BGIBMGA000496-TA
SINLEJ017433	BGIBMGA000496-TA
SINLEJ007142	BGIBMGA000496-TA
SINLEJ001628	BGIBMGA000497-TA
SINLEJ003536	BGIBMGA000497-TA
SINLEJ006200	BGIBMGA000498-TA
SINLEJ009229	BGIBMGA000502-TA
SINLEJ010487	BGIBMGA000502-TA
SINLEJ009228	BGIBMGA000502-TA
SINLEJ009230	BGIBMGA000503-TA
SINLEJ016853	BGIBMGA000503-TA
SINLEJ000085	BGIBMGA000505-TA
SINLEJ001783	BGIBMGA000506-TA
SINLEJ012659	BGIBMGA000508-TA
SINLEJ012127	BGIBMGA000509-TA
SINLEJ007721	BGIBMGA000510-TA
SINLEJ006722	BGIBMGA000510-TA
SINLEJ012241	BGIBMGA000510-TA
SINLEJ012297	BGIBMGA000511-TA
SINLEJ007576	BGIBMGA000512-TA
SINLEJ013243	BGIBMGA000512-TA
SINLEJ007583	BGIBMGA000512-TA
SINLEJ007584	BGIBMGA000512-TA
SINLEJ004875	BGIBMGA000515-TA
SINLEJ003261	BGIBMGA000516-TA
SINLEJ001280	BGIBMGA000516-TA
SINLEJ010435	BGIBMGA000516-TA
SINLEJ001279	BGIBMGA000516-TA
SINLEJ012817	BGIBMGA000517-TA
SINLEJ016335	BGIBMGA000518-TA
SINLEJ008890	BGIBMGA000518-TA
SINLEJ009330	BGIBMGA000518-TA
SINLEJ012527	BGIBMGA000521-TA
SINLEJ009192	BGIBMGA000521-TA
SINLEJ018768	BGIBMGA000521-TA
SINLEJ004097	BGIBMGA000523-TA
SINLEJ012199	BGIBMGA000526-TA
SINLEJ007732	BGIBMGA000526-TA
SINLEJ016959	BGIBMGA000528-TA
SINLEJ008100	BGIBMGA000528-TA
SINLEJ010827	BGIBMGA000528-TA
SINLEJ000660	BGIBMGA000528-TA
SINLEJ007727	BGIBMGA000529-TA
SINLEJ004912	BGIBMGA000529-TA
SINLEJ004911	BGIBMGA000529-TA
SINLEJ007452	BGIBMGA000532-TA
SINLEJ012449	BGIBMGA000532-TA
SINLEJ005209	BGIBMGA000532-TA
SINLEJ013292	BGIBMGA000533-TA
SINLEJ003208	BGIBMGA000534-TA
SINLEJ600015	BGIBMGA000536-TA
SINLEJ009327	BGIBMGA000537-TA
SINLEJ012889	BGIBMGA000537-TA
SINLEJ005999	BGIBMGA000538-TA
SINLEJ003863	BGIBMGA000540-TA
SINLEJ019034	BGIBMGA000540-TA
SINLEJ019033	BGIBMGA000540-TA
SINLEJ004275	BGIBMGA000540-TA
SINLEJ002890	BGIBMGA000541-TA
SINLEJ007870	BGIBMGA000542-TA
SINLEJ012204	BGIBMGA000542-TA
SINLEJ012434	BGIBMGA000545-TA
SINLEJ009923	BGIBMGA000546-TA
SINLEJ004905	BGIBMGA000546-TA
SINLEJ005369	BGIBMGA000547-TA
SINLEJ010350	BGIBMGA000547-TA
SINLEJ011500	BGIBMGA000548-TA
SINLEJ000705	BGIBMGA000549-TA
SINLEJ006927	BGIBMGA000550-TA
SINLEJ015290	BGIBMGA000550-TA
SINLEJ015289	BGIBMGA000550-TA
SINLEJ006926	BGIBMGA000550-TA
SINLEJ008086	BGIBMGA000551-TA
SINLEJ006762	BGIBMGA000553-TA
SINLEJ009714	BGIBMGA000553-TA
SINLEJ008405	BGIBMGA000553-TA
SINLEJ009713	BGIBMGA000553-TA
SINLEJ008485	BGIBMGA000554-TA
SINLEJ011167	BGIBMGA000554-TA
SINLEJ019272	BGIBMGA000555-TA
SINLEJ010674	BGIBMGA000555-TA
SINLEJ015452	BGIBMGA000555-TA
SINLEJ008706	BGIBMGA000555-TA
SINLEJ012098	BGIBMGA000559-TA
SINLEJ012099	BGIBMGA000559-TA
SINLEJ013629	BGIBMGA000562-TA
SINLEJ017123	BGIBMGA000562-TA
SINLEJ019431	BGIBMGA000562-TA
SINLEJ003296	BGIBMGA000562-TA
SINLEJ015262	BGIBMGA000563-TA
SINLEJ005671	BGIBMGA000564-TA
SINLEJ011597	BGIBMGA000564-TA
SINLEJ005672	BGIBMGA000564-TA
SINLEJ010913	BGIBMGA000564-TA
SINLEJ017327	BGIBMGA000565-TA
SINLEJ006161	BGIBMGA000566-TA
SINLEJ002827	BGIBMGA000567-TA
SINLEJ008077	BGIBMGA000570-TA
SINLEJ007555	BGIBMGA000570-TA
SINLEJ016291	BGIBMGA000572-TA
SINLEJ007037	BGIBMGA000573-TA
SINLEJ014078	BGIBMGA000577-TA
SINLEJ010071	BGIBMGA000577-TA
SINLEJ002829	BGIBMGA000577-TA
SINLEJ014619	BGIBMGA000578-TA
SINLEJ007489	BGIBMGA000579-TA
SINLEJ006047	BGIBMGA000579-TA
SINLEJ014547	BGIBMGA000579-TA
SINLEJ002849	BGIBMGA000581-TA
SINLEJ018843	BGIBMGA000582-TA
SINLEJ003708	BGIBMGA000582-TA
SINLEJ017616	BGIBMGA000587-TA
SINLEJ001273	BGIBMGA000587-TA
SINLEJ010428	BGIBMGA000587-TA
SINLEJ007514	BGIBMGA000590-TA
SINLEJ009278	BGIBMGA000591-TA
SINLEJ004371	BGIBMGA000592-TA
SINLEJ006605	BGIBMGA000592-TA
SINLEJ005480	BGIBMGA000596-TA
SINLEJ006776	BGIBMGA000596-TA
SINLEJ011177	BGIBMGA000597-TA
SINLEJ007010	BGIBMGA000599-TA
SINLEJ017818	BGIBMGA000600-TA
SINLEJ011243	BGIBMGA000600-TA
SINLEJ011244	BGIBMGA000600-TA
SINLEJ001528	BGIBMGA000600-TA
SINLEJ010438	BGIBMGA000601-TA
SINLEJ001426	BGIBMGA000601-TA
SINLEJ003469	BGIBMGA000601-TA
SINLEJ015345	BGIBMGA000601-TA
SINLEJ004642	BGIBMGA000602-TA
SINLEJ003193	BGIBMGA000602-TA
SINLEJ600480	BGIBMGA000602-TA
SINLEJ010484	BGIBMGA000602-TA
SINLEJ016787	BGIBMGA000603-TA
SINLEJ005254	BGIBMGA000603-TA
SINLEJ005253	BGIBMGA000603-TA
SINLEJ005247	BGIBMGA000603-TA
SINLEJ000132	BGIBMGA000604-TA
SINLEJ017233	BGIBMGA000604-TA
SINLEJ011152	BGIBMGA000607-TA
SINLEJ019256	BGIBMGA000607-TA
SINLEJ019279	BGIBMGA000607-TA
SINLEJ009529	BGIBMGA000612-TA
SINLEJ009181	BGIBMGA000615-TA
SINLEJ008862	BGIBMGA000615-TA
SINLEJ008863	BGIBMGA000615-TA
SINLEJ009179	BGIBMGA000615-TA
SINLEJ008629	BGIBMGA000617-TA
SINLEJ006717	BGIBMGA000617-TA
SINLEJ006718	BGIBMGA000617-TA
SINLEJ013880	BGIBMGA000618-TA
SINLEJ004541	BGIBMGA000620-TA
SINLEJ003106	BGIBMGA000620-TA
SINLEJ005720	BGIBMGA000621-TA
SINLEJ000913	BGIBMGA000621-TA
SINLEJ000912	BGIBMGA000621-TA
SINLEJ000911	BGIBMGA000621-TA
SINLEJ001286	BGIBMGA000622-TA
SINLEJ004758	BGIBMGA000622-TA
SINLEJ006515	BGIBMGA000622-TA
SINLEJ006476	BGIBMGA000622-TA
SINLEJ004761	BGIBMGA000624-TA
SINLEJ004760	BGIBMGA000624-TA
SINLEJ600026	BGIBMGA000624-TA
SINLEJ003506	BGIBMGA000624-TA
SINLEJ003826	BGIBMGA000626-TA
SINLEJ000739	BGIBMGA000626-TA
SINLEJ006251	BGIBMGA000627-TA
SINLEJ002968	BGIBMGA000628-TA
SINLEJ002963	BGIBMGA000628-TA
SINLEJ017537	BGIBMGA000629-TA
SINLEJ017538	BGIBMGA000629-TA
SINLEJ011784	BGIBMGA000629-TA
SINLEJ016462	BGIBMGA000630-TA
SINLEJ017140	BGIBMGA000630-TA
SINLEJ000677	BGIBMGA000630-TA
SINLEJ017193	BGIBMGA000631-TA
SINLEJ017141	BGIBMGA000632-TA
SINLEJ016463	BGIBMGA000632-TA
SINLEJ004652	BGIBMGA000632-TA
SINLEJ007814	BGIBMGA000635-TA
SINLEJ007083	BGIBMGA000637-TA
SINLEJ013030	BGIBMGA000638-TA
SINLEJ013033	BGIBMGA000638-TA
SINLEJ013032	BGIBMGA000639-TA
SINLEJ013029	BGIBMGA000639-TA
SINLEJ013031	BGIBMGA000639-TA
SINLEJ009295	BGIBMGA000639-TA
SINLEJ018607	BGIBMGA000640-TA
SINLEJ006890	BGIBMGA000640-TA
SINLEJ600328	BGIBMGA000640-TA
SINLEJ015250	BGIBMGA000640-TA
SINLEJ007413	BGIBMGA000641-TA
SINLEJ013232	BGIBMGA000642-TA
SINLEJ008478	BGIBMGA000642-TA
SINLEJ010631	BGIBMGA000645-TA
SINLEJ011904	BGIBMGA000645-TA
SINLEJ016154	BGIBMGA000647-TA
SINLEJ005580	BGIBMGA000651-TA
SINLEJ014413	BGIBMGA000654-TA
SINLEJ011746	BGIBMGA000658-TA
SINLEJ004320	BGIBMGA000659-TA
SINLEJ006905	BGIBMGA000660-TA
SINLEJ003202	BGIBMGA000661-TA
SINLEJ010370	BGIBMGA000661-TA
SINLEJ011250	BGIBMGA000664-TA
SINLEJ015268	BGIBMGA000668-TA
SINLEJ011123	BGIBMGA000669-TA
SINLEJ005365	BGIBMGA000669-TA
SINLEJ000117	BGIBMGA000669-TA
SINLEJ006319	BGIBMGA000669-TA
SINLEJ004886	BGIBMGA000672-TA
SINLEJ017364	BGIBMGA000675-TA
SINLEJ003681	BGIBMGA000675-TA
SINLEJ019214	BGIBMGA000679-TA
SINLEJ014422	BGIBMGA000680-TA
SINLEJ016241	BGIBMGA000683-TA
SINLEJ013267	BGIBMGA000683-TA
SINLEJ013193	BGIBMGA000683-TA
SINLEJ016242	BGIBMGA000683-TA
SINLEJ007901	BGIBMGA000686-TA
SINLEJ012167	BGIBMGA000686-TA
SINLEJ012168	BGIBMGA000686-TA
SINLEJ015050	BGIBMGA000687-TA
SINLEJ009884	BGIBMGA000687-TA
SINLEJ005768	BGIBMGA000689-TA
SINLEJ005767	BGIBMGA000689-TA
SINLEJ001436	BGIBMGA000690-TA
SINLEJ002076	BGIBMGA000690-TA
SINLEJ006022	BGIBMGA000690-TA
SINLEJ000553	BGIBMGA000692-TA
SINLEJ000554	BGIBMGA000692-TA
SINLEJ600134	BGIBMGA000692-TA
SINLEJ000552	BGIBMGA000692-TA
SINLEJ000555	BGIBMGA000693-TA
SINLEJ003004	BGIBMGA000693-TA
SINLEJ003704	BGIBMGA000693-TA
SINLEJ005691	BGIBMGA000696-TA
SINLEJ014352	BGIBMGA000697-TA
SINLEJ007446	BGIBMGA000698-TA
SINLEJ007445	BGIBMGA000698-TA
SINLEJ010558	BGIBMGA000698-TA
SINLEJ010473	BGIBMGA000699-TA
SINLEJ004656	BGIBMGA000699-TA
SINLEJ600431	BGIBMGA000699-TA
SINLEJ017956	BGIBMGA000699-TA
SINLEJ016124	BGIBMGA000701-TA
SINLEJ015872	BGIBMGA000701-TA
SINLEJ015098	BGIBMGA000701-TA
SINLEJ007676	BGIBMGA000703-TA
SINLEJ007775	BGIBMGA000703-TA
SINLEJ012222	BGIBMGA000703-TA
SINLEJ014465	BGIBMGA000703-TA
SINLEJ012221	BGIBMGA000704-TA
SINLEJ007776	BGIBMGA000704-TA
SINLEJ007677	BGIBMGA000704-TA
SINLEJ016297	BGIBMGA000705-TA
SINLEJ005539	BGIBMGA000705-TA
SINLEJ019400	BGIBMGA000705-TA
SINLEJ016444	BGIBMGA000705-TA
SINLEJ012422	BGIBMGA000708-TA
SINLEJ011936	BGIBMGA000709-TA
SINLEJ019202	BGIBMGA000710-TA
SINLEJ018064	BGIBMGA000710-TA
SINLEJ600429	BGIBMGA000711-TA
SINLEJ003865	BGIBMGA000715-TA
SINLEJ007361	BGIBMGA000715-TA
SINLEJ014357	BGIBMGA000716-TA
SINLEJ005617	BGIBMGA000716-TA
SINLEJ006294	BGIBMGA000716-TA
SINLEJ005616	BGIBMGA000716-TA
SINLEJ014379	BGIBMGA000717-TA
SINLEJ014329	BGIBMGA000717-TA
SINLEJ010929	BGIBMGA000717-TA
SINLEJ016358	BGIBMGA000717-TA
SINLEJ018443	BGIBMGA000719-TA
SINLEJ008652	BGIBMGA000721-TA
SINLEJ001115	BGIBMGA000721-TA
SINLEJ005509	BGIBMGA000721-TA
SINLEJ005508	BGIBMGA000721-TA
SINLEJ018921	BGIBMGA000722-TA
SINLEJ018350	BGIBMGA000723-TA
SINLEJ010385	BGIBMGA000724-TA
SINLEJ013824	BGIBMGA000724-TA
SINLEJ001801	BGIBMGA000724-TA
SINLEJ005571	BGIBMGA000724-TA
SINLEJ005057	BGIBMGA000725-TA
SINLEJ006370	BGIBMGA000727-TA
SINLEJ007152	BGIBMGA000727-TA
SINLEJ003052	BGIBMGA000727-TA
SINLEJ014302	BGIBMGA000727-TA
SINLEJ004532	BGIBMGA000728-TA
SINLEJ006284	BGIBMGA000728-TA
SINLEJ000824	BGIBMGA000728-TA
SINLEJ006197	BGIBMGA000731-TA
SINLEJ016137	BGIBMGA000731-TA
SINLEJ600381	BGIBMGA000733-TA
SINLEJ002014	BGIBMGA000733-TA
SINLEJ001406	BGIBMGA000733-TA
SINLEJ011252	BGIBMGA000742-TA
SINLEJ016385	BGIBMGA000743-TA
SINLEJ014632	BGIBMGA000743-TA
SINLEJ011927	BGIBMGA000746-TA
SINLEJ600183	BGIBMGA000748-TA
SINLEJ014144	BGIBMGA000748-TA
SINLEJ001148	BGIBMGA000751-TA
SINLEJ005980	BGIBMGA000753-TA
SINLEJ005981	BGIBMGA000753-TA
SINLEJ003980	BGIBMGA000753-TA
SINLEJ009966	BGIBMGA000754-TA
SINLEJ009967	BGIBMGA000754-TA
SINLEJ015173	BGIBMGA000757-TA
SINLEJ015174	BGIBMGA000757-TA
SINLEJ010038	BGIBMGA000757-TA
SINLEJ004327	BGIBMGA000760-TA
SINLEJ010915	BGIBMGA000760-TA
SINLEJ000978	BGIBMGA000762-TA
SINLEJ011879	BGIBMGA000762-TA
SINLEJ010778	BGIBMGA000765-TA
SINLEJ005269	BGIBMGA000766-TA
SINLEJ005268	BGIBMGA000766-TA
SINLEJ002179	BGIBMGA000767-TA
SINLEJ005959	BGIBMGA000767-TA
SINLEJ000833	BGIBMGA000767-TA
SINLEJ002181	BGIBMGA000767-TA
SINLEJ001724	BGIBMGA000768-TA
SINLEJ015635	BGIBMGA000768-TA
SINLEJ011077	BGIBMGA000768-TA
SINLEJ014689	BGIBMGA000768-TA
SINLEJ012476	BGIBMGA000769-TA
SINLEJ017032	BGIBMGA000769-TA
SINLEJ017986	BGIBMGA000769-TA
SINLEJ017989	BGIBMGA000769-TA
SINLEJ008651	BGIBMGA000770-TA
SINLEJ009733	BGIBMGA000770-TA
SINLEJ010564	BGIBMGA000770-TA
SINLEJ005128	BGIBMGA000771-TA
SINLEJ010510	BGIBMGA000773-TA
SINLEJ600411	BGIBMGA000774-TA
SINLEJ600129	BGIBMGA000775-TA
SINLEJ017488	BGIBMGA000777-TA
SINLEJ001006	BGIBMGA000778-TA
SINLEJ003703	BGIBMGA000778-TA
SINLEJ005106	BGIBMGA000779-TA
SINLEJ011316	BGIBMGA000779-TA
SINLEJ000742	BGIBMGA000779-TA
SINLEJ012226	BGIBMGA000779-TA
SINLEJ001822	BGIBMGA000783-TA
SINLEJ000771	BGIBMGA000783-TA
SINLEJ017673	BGIBMGA000783-TA
SINLEJ000650	BGIBMGA000783-TA
SINLEJ000662	BGIBMGA000786-TA
SINLEJ000659	BGIBMGA000786-TA
SINLEJ000980	BGIBMGA000787-TA
SINLEJ002127	BGIBMGA000787-TA
SINLEJ014518	BGIBMGA000787-TA
SINLEJ013160	BGIBMGA000787-TA
SINLEJ006056	BGIBMGA000790-TA
SINLEJ001897	BGIBMGA000790-TA
SINLEJ005001	BGIBMGA000791-TA
SINLEJ006054	BGIBMGA000791-TA
SINLEJ001157	BGIBMGA000791-TA
SINLEJ001899	BGIBMGA000791-TA
SINLEJ600228	BGIBMGA000792-TA
SINLEJ600344	BGIBMGA000792-TA
SINLEJ004014	BGIBMGA000792-TA
SINLEJ001013	BGIBMGA000793-TA
SINLEJ004974	BGIBMGA000793-TA
SINLEJ001852	BGIBMGA000795-TA
SINLEJ000906	BGIBMGA000796-TA
SINLEJ001851	BGIBMGA000796-TA
SINLEJ005145	BGIBMGA000796-TA
SINLEJ001853	BGIBMGA000796-TA
SINLEJ005144	BGIBMGA000798-TA
SINLEJ014482	BGIBMGA000798-TA
SINLEJ001147	BGIBMGA000800-TA
SINLEJ016677	BGIBMGA000801-TA
SINLEJ015072	BGIBMGA000802-TA
SINLEJ015075	BGIBMGA000802-TA
SINLEJ012602	BGIBMGA000802-TA
SINLEJ006940	BGIBMGA000803-TA
SINLEJ002022	BGIBMGA000804-TA
SINLEJ009384	BGIBMGA000806-TA
SINLEJ013293	BGIBMGA000806-TA
SINLEJ011593	BGIBMGA000807-TA
SINLEJ013294	BGIBMGA000807-TA
SINLEJ014554	BGIBMGA000808-TA
SINLEJ002173	BGIBMGA000813-TA
SINLEJ016721	BGIBMGA000813-TA
SINLEJ013436	BGIBMGA000813-TA
SINLEJ001944	BGIBMGA000814-TA
SINLEJ001905	BGIBMGA000814-TA
SINLEJ010112	BGIBMGA000814-TA
SINLEJ016685	BGIBMGA000815-TA
SINLEJ014377	BGIBMGA000815-TA
SINLEJ000372	BGIBMGA000815-TA
SINLEJ003878	BGIBMGA000815-TA
SINLEJ007702	BGIBMGA000816-TA
SINLEJ012419	BGIBMGA000818-TA
SINLEJ008753	BGIBMGA000818-TA
SINLEJ008749	BGIBMGA000818-TA
SINLEJ014473	BGIBMGA000819-TA
SINLEJ006139	BGIBMGA000819-TA
SINLEJ002183	BGIBMGA000820-TA
SINLEJ002184	BGIBMGA000821-TA
SINLEJ011037	BGIBMGA000823-TA
SINLEJ005953	BGIBMGA000823-TA
SINLEJ013565	BGIBMGA000825-TA
SINLEJ011804	BGIBMGA000826-TA
SINLEJ011803	BGIBMGA000826-TA
SINLEJ009769	BGIBMGA000827-TA
SINLEJ003165	BGIBMGA000828-TA
SINLEJ015795	BGIBMGA000828-TA
SINLEJ009166	BGIBMGA000829-TA
SINLEJ010349	BGIBMGA000837-TA
SINLEJ009132	BGIBMGA000839-TA
SINLEJ012596	BGIBMGA000839-TA
SINLEJ011576	BGIBMGA000839-TA
SINLEJ006148	BGIBMGA000840-TA
SINLEJ009902	BGIBMGA000840-TA
SINLEJ015107	BGIBMGA000842-TA
SINLEJ009687	BGIBMGA000842-TA
SINLEJ014152	BGIBMGA000843-TA
SINLEJ014172	BGIBMGA000843-TA
SINLEJ006165	BGIBMGA000843-TA
SINLEJ015102	BGIBMGA000844-TA
SINLEJ012265	BGIBMGA000845-TA
SINLEJ013320	BGIBMGA000846-TA
SINLEJ011843	BGIBMGA000846-TA
SINLEJ011842	BGIBMGA000846-TA
SINLEJ010150	BGIBMGA000848-TA
SINLEJ007549	BGIBMGA000849-TA
SINLEJ008075	BGIBMGA000849-TA
SINLEJ007550	BGIBMGA000849-TA
SINLEJ008076	BGIBMGA000849-TA
SINLEJ004377	BGIBMGA000850-TA
SINLEJ013584	BGIBMGA000851-TA
SINLEJ007056	BGIBMGA000852-TA
SINLEJ005385	BGIBMGA000853-TA
SINLEJ005386	BGIBMGA000853-TA
SINLEJ004292	BGIBMGA000853-TA
SINLEJ013205	BGIBMGA000854-TA
SINLEJ013201	BGIBMGA000854-TA
SINLEJ009403	BGIBMGA000854-TA
SINLEJ004700	BGIBMGA000855-TA
SINLEJ001829	BGIBMGA000858-TA
SINLEJ005187	BGIBMGA000862-TA
SINLEJ016843	BGIBMGA000862-TA
SINLEJ013291	BGIBMGA000863-TA
SINLEJ004444	BGIBMGA000864-TA
SINLEJ007340	BGIBMGA000865-TA
SINLEJ014414	BGIBMGA000866-TA
SINLEJ600473	BGIBMGA000871-TA
SINLEJ006129	BGIBMGA000872-TA
SINLEJ006130	BGIBMGA000872-TA
SINLEJ016142	BGIBMGA000872-TA
SINLEJ010779	BGIBMGA000875-TA
SINLEJ012028	BGIBMGA000880-TA
SINLEJ012029	BGIBMGA000880-TA
SINLEJ014562	BGIBMGA000881-TA
SINLEJ003083	BGIBMGA000888-TA
SINLEJ005776	BGIBMGA000888-TA
SINLEJ014802	BGIBMGA000888-TA
SINLEJ003081	BGIBMGA000888-TA
SINLEJ014174	BGIBMGA000890-TA
SINLEJ004485	BGIBMGA000890-TA
SINLEJ008023	BGIBMGA000890-TA
SINLEJ005915	BGIBMGA000890-TA
SINLEJ014151	BGIBMGA000891-TA
SINLEJ007172	BGIBMGA000891-TA
SINLEJ014171	BGIBMGA000891-TA
SINLEJ018211	BGIBMGA000891-TA
SINLEJ014109	BGIBMGA000892-TA
SINLEJ014113	BGIBMGA000892-TA
SINLEJ009246	BGIBMGA000892-TA
SINLEJ013277	BGIBMGA000892-TA
SINLEJ014112	BGIBMGA000893-TA
SINLEJ002764	BGIBMGA000894-TA
SINLEJ007043	BGIBMGA000894-TA
SINLEJ002787	BGIBMGA000897-TA
SINLEJ018417	BGIBMGA000897-TA
SINLEJ000168	BGIBMGA000898-TA
SINLEJ013157	BGIBMGA000903-TA
SINLEJ000605	BGIBMGA000903-TA
SINLEJ012888	BGIBMGA000905-TA
SINLEJ004647	BGIBMGA000907-TA
SINLEJ003002	BGIBMGA000909-TA
SINLEJ015815	BGIBMGA000910-TA
SINLEJ015813	BGIBMGA000910-TA
SINLEJ015814	BGIBMGA000910-TA
SINLEJ012372	BGIBMGA000910-TA
SINLEJ003003	BGIBMGA000913-TA
SINLEJ001445	BGIBMGA000913-TA
SINLEJ013743	BGIBMGA000913-TA
SINLEJ018421	BGIBMGA000918-TA
SINLEJ007557	BGIBMGA000919-TA
SINLEJ013245	BGIBMGA000919-TA
SINLEJ016807	BGIBMGA000919-TA
SINLEJ011327	BGIBMGA000919-TA
SINLEJ008190	BGIBMGA000921-TA
SINLEJ000316	BGIBMGA000922-TA
SINLEJ600057	BGIBMGA000923-TA
SINLEJ003040	BGIBMGA000924-TA
SINLEJ003041	BGIBMGA000924-TA
SINLEJ012151	BGIBMGA000925-TA
SINLEJ018354	BGIBMGA000925-TA
SINLEJ007867	BGIBMGA000925-TA
SINLEJ015736	BGIBMGA000926-TA
SINLEJ010744	BGIBMGA000927-TA
SINLEJ017932	BGIBMGA000927-TA
SINLEJ017190	BGIBMGA000927-TA
SINLEJ009977	BGIBMGA000927-TA
SINLEJ007007	BGIBMGA000928-TA
SINLEJ007070	BGIBMGA000930-TA
SINLEJ015448	BGIBMGA000930-TA
SINLEJ010678	BGIBMGA000930-TA
SINLEJ006195	BGIBMGA000930-TA
SINLEJ006432	BGIBMGA000932-TA
SINLEJ006496	BGIBMGA000933-TA
SINLEJ008933	BGIBMGA000934-TA
SINLEJ014050	BGIBMGA000934-TA
SINLEJ004079	BGIBMGA000934-TA
SINLEJ004556	BGIBMGA000936-TA
SINLEJ017013	BGIBMGA000937-TA
SINLEJ014148	BGIBMGA000938-TA
SINLEJ014176	BGIBMGA000938-TA
SINLEJ007698	BGIBMGA000943-TA
SINLEJ018475	BGIBMGA000944-TA
SINLEJ017239	BGIBMGA000944-TA
SINLEJ011469	BGIBMGA000946-TA
SINLEJ005722	BGIBMGA000947-TA
SINLEJ006187	BGIBMGA000948-TA
SINLEJ006188	BGIBMGA000948-TA
SINLEJ006238	BGIBMGA000949-TA
SINLEJ006997	BGIBMGA000950-TA
SINLEJ006277	BGIBMGA000958-TA
SINLEJ000502	BGIBMGA000958-TA
SINLEJ007230	BGIBMGA000958-TA
SINLEJ007853	BGIBMGA000959-TA
SINLEJ007140	BGIBMGA000959-TA
SINLEJ001486	BGIBMGA000963-TA
SINLEJ009587	BGIBMGA000963-TA
SINLEJ013086	BGIBMGA000964-TA
SINLEJ008792	BGIBMGA000964-TA
SINLEJ008793	BGIBMGA000964-TA
SINLEJ008791	BGIBMGA000964-TA
SINLEJ018368	BGIBMGA000965-TA
SINLEJ016608	BGIBMGA000965-TA
SINLEJ016620	BGIBMGA000965-TA
SINLEJ011720	BGIBMGA000965-TA
SINLEJ014694	BGIBMGA000966-TA
SINLEJ006392	BGIBMGA000970-TA
SINLEJ007592	BGIBMGA000975-TA
SINLEJ013256	BGIBMGA000975-TA
SINLEJ007591	BGIBMGA000975-TA
SINLEJ004153	BGIBMGA000975-TA
SINLEJ004366	BGIBMGA000979-TA
SINLEJ009561	BGIBMGA000979-TA
SINLEJ000848	BGIBMGA000983-TA
SINLEJ000775	BGIBMGA000983-TA
SINLEJ006009	BGIBMGA000988-TA
SINLEJ014511	BGIBMGA000988-TA
SINLEJ002107	BGIBMGA000988-TA
SINLEJ006921	BGIBMGA000988-TA
SINLEJ007463	BGIBMGA000989-TA
SINLEJ007462	BGIBMGA000989-TA
SINLEJ004095	BGIBMGA000989-TA
SINLEJ008622	BGIBMGA000989-TA
SINLEJ003021	BGIBMGA000991-TA
SINLEJ014457	BGIBMGA000992-TA
SINLEJ002104	BGIBMGA000994-TA
SINLEJ007520	BGIBMGA000995-TA
SINLEJ007628	BGIBMGA001000-TA
SINLEJ007460	BGIBMGA001001-TA
SINLEJ013263	BGIBMGA001001-TA
SINLEJ000881	BGIBMGA001004-TA
SINLEJ000882	BGIBMGA001004-TA
SINLEJ600360	BGIBMGA001004-TA
SINLEJ009833	BGIBMGA001004-TA
SINLEJ600397	BGIBMGA001007-TA
SINLEJ002815	BGIBMGA001007-TA
SINLEJ006800	BGIBMGA001008-TA
SINLEJ001122	BGIBMGA001010-TA
SINLEJ012997	BGIBMGA001011-TA
SINLEJ010190	BGIBMGA001011-TA
SINLEJ012996	BGIBMGA001011-TA
SINLEJ007212	BGIBMGA001013-TA
SINLEJ015699	BGIBMGA001013-TA
SINLEJ002924	BGIBMGA001014-TA
SINLEJ006290	BGIBMGA001014-TA
SINLEJ006291	BGIBMGA001014-TA
SINLEJ008208	BGIBMGA001014-TA
SINLEJ017470	BGIBMGA001015-TA
SINLEJ014393	BGIBMGA001018-TA
SINLEJ003973	BGIBMGA001018-TA
SINLEJ002741	BGIBMGA001019-TA
SINLEJ009897	BGIBMGA001020-TA
SINLEJ002702	BGIBMGA001023-TA
SINLEJ002705	BGIBMGA001024-TA
SINLEJ002703	BGIBMGA001024-TA
SINLEJ014830	BGIBMGA001024-TA
SINLEJ016179	BGIBMGA001024-TA
SINLEJ007059	BGIBMGA001025-TA
SINLEJ015490	BGIBMGA001027-TA
SINLEJ013135	BGIBMGA001028-TA
SINLEJ016573	BGIBMGA001031-TA
SINLEJ016877	BGIBMGA001031-TA
SINLEJ017536	BGIBMGA001031-TA
SINLEJ016188	BGIBMGA001031-TA
SINLEJ004172	BGIBMGA001032-TA
SINLEJ012721	BGIBMGA001032-TA
SINLEJ012899	BGIBMGA001032-TA
SINLEJ000663	BGIBMGA001032-TA
SINLEJ016868	BGIBMGA001033-TA
SINLEJ016253	BGIBMGA001033-TA
SINLEJ017664	BGIBMGA001035-TA
SINLEJ012341	BGIBMGA001035-TA
SINLEJ015691	BGIBMGA001035-TA
SINLEJ007221	BGIBMGA001035-TA
SINLEJ016737	BGIBMGA001036-TA
SINLEJ006450	BGIBMGA001036-TA
SINLEJ003019	BGIBMGA001037-TA
SINLEJ016432	BGIBMGA001037-TA
SINLEJ009551	BGIBMGA001038-TA
SINLEJ004644	BGIBMGA001038-TA
SINLEJ000751	BGIBMGA001038-TA
SINLEJ012754	BGIBMGA001038-TA
SINLEJ013225	BGIBMGA001039-TA
SINLEJ015748	BGIBMGA001039-TA
SINLEJ003109	BGIBMGA001039-TA
SINLEJ017580	BGIBMGA001039-TA
SINLEJ007158	BGIBMGA001041-TA
SINLEJ007167	BGIBMGA001042-TA
SINLEJ014155	BGIBMGA001042-TA
SINLEJ005513	BGIBMGA001042-TA
SINLEJ013041	BGIBMGA001044-TA
SINLEJ013036	BGIBMGA001044-TA
SINLEJ008741	BGIBMGA001044-TA
SINLEJ003093	BGIBMGA001045-TA
SINLEJ005618	BGIBMGA001047-TA
SINLEJ017374	BGIBMGA001048-TA
SINLEJ007499	BGIBMGA001048-TA
SINLEJ017546	BGIBMGA001048-TA
SINLEJ006176	BGIBMGA001054-TA
SINLEJ006178	BGIBMGA001054-TA
SINLEJ006177	BGIBMGA001054-TA
SINLEJ600244	BGIBMGA001054-TA
SINLEJ013307	BGIBMGA001056-TA
SINLEJ007624	BGIBMGA001056-TA
SINLEJ017516	BGIBMGA001056-TA
SINLEJ016862	BGIBMGA001056-TA
SINLEJ006977	BGIBMGA001061-TA
SINLEJ001040	BGIBMGA001062-TA
SINLEJ007054	BGIBMGA001064-TA
SINLEJ015761	BGIBMGA001064-TA
SINLEJ007539	BGIBMGA001070-TA
SINLEJ002726	BGIBMGA001072-TA
SINLEJ002727	BGIBMGA001072-TA
SINLEJ017443	BGIBMGA001073-TA
SINLEJ006317	BGIBMGA001074-TA
SINLEJ004174	BGIBMGA001074-TA
SINLEJ014076	BGIBMGA001074-TA
SINLEJ014169	BGIBMGA001074-TA
SINLEJ015849	BGIBMGA001076-TA
SINLEJ016195	BGIBMGA001079-TA
SINLEJ002789	BGIBMGA001079-TA
SINLEJ017543	BGIBMGA001079-TA
SINLEJ016577	BGIBMGA001079-TA
SINLEJ008102	BGIBMGA001081-TA
SINLEJ001761	BGIBMGA001083-TA
SINLEJ007646	BGIBMGA001083-TA
SINLEJ019399	BGIBMGA001083-TA
SINLEJ013668	BGIBMGA001083-TA
SINLEJ011534	BGIBMGA001084-TA
SINLEJ006969	BGIBMGA001085-TA
SINLEJ011811	BGIBMGA001085-TA
SINLEJ007023	BGIBMGA001085-TA
SINLEJ006191	BGIBMGA001085-TA
SINLEJ007522	BGIBMGA001087-TA
SINLEJ007521	BGIBMGA001089-TA
SINLEJ000818	BGIBMGA001091-TA
SINLEJ003438	BGIBMGA001091-TA
SINLEJ000817	BGIBMGA001091-TA
SINLEJ001493	BGIBMGA001091-TA
SINLEJ006208	BGIBMGA001093-TA
SINLEJ016108	BGIBMGA001093-TA
SINLEJ013087	BGIBMGA001096-TA
SINLEJ008790	BGIBMGA001096-TA
SINLEJ014135	BGIBMGA001096-TA
SINLEJ013088	BGIBMGA001096-TA
SINLEJ007077	BGIBMGA001097-TA
SINLEJ017107	BGIBMGA001097-TA
SINLEJ005879	BGIBMGA001098-TA
SINLEJ008047	BGIBMGA001098-TA
SINLEJ011229	BGIBMGA001098-TA
SINLEJ007746	BGIBMGA001100-TA
SINLEJ012160	BGIBMGA001100-TA
SINLEJ007747	BGIBMGA001100-TA
SINLEJ006650	BGIBMGA001100-TA
SINLEJ014102	BGIBMGA001101-TA
SINLEJ014775	BGIBMGA001102-TA
SINLEJ016244	BGIBMGA001105-TA
SINLEJ011989	BGIBMGA001106-TA
SINLEJ006179	BGIBMGA001106-TA
SINLEJ016128	BGIBMGA001107-TA
SINLEJ007495	BGIBMGA001107-TA
SINLEJ019098	BGIBMGA001107-TA
SINLEJ013158	BGIBMGA001107-TA
SINLEJ017725	BGIBMGA001115-TA
SINLEJ003200	BGIBMGA001118-TA
SINLEJ600419	BGIBMGA001118-TA
SINLEJ009547	BGIBMGA001119-TA
SINLEJ007306	BGIBMGA001119-TA
SINLEJ018402	BGIBMGA001119-TA
SINLEJ018403	BGIBMGA001119-TA
SINLEJ013179	BGIBMGA001121-TA
SINLEJ007883	BGIBMGA001121-TA
SINLEJ006067	BGIBMGA001121-TA
SINLEJ000241	BGIBMGA001121-TA
SINLEJ000733	BGIBMGA001123-TA
SINLEJ000734	BGIBMGA001123-TA
SINLEJ011457	BGIBMGA001123-TA
SINLEJ017241	BGIBMGA001124-TA
SINLEJ006616	BGIBMGA001125-TA
SINLEJ007492	BGIBMGA001129-TA
SINLEJ013210	BGIBMGA001129-TA
SINLEJ007493	BGIBMGA001129-TA
SINLEJ007494	BGIBMGA001129-TA
SINLEJ001805	BGIBMGA001130-TA
SINLEJ005916	BGIBMGA001130-TA
SINLEJ000950	BGIBMGA001130-TA
SINLEJ012139	BGIBMGA001130-TA
SINLEJ006281	BGIBMGA001131-TA
SINLEJ006287	BGIBMGA001132-TA
SINLEJ007058	BGIBMGA001132-TA
SINLEJ009652	BGIBMGA001137-TA
SINLEJ013094	BGIBMGA001138-TA
SINLEJ600440	BGIBMGA001138-TA
SINLEJ006698	BGIBMGA001139-TA
SINLEJ009785	BGIBMGA001139-TA
SINLEJ012830	BGIBMGA001139-TA
SINLEJ013170	BGIBMGA001140-TA
SINLEJ007477	BGIBMGA001140-TA
SINLEJ600345	BGIBMGA001140-TA
SINLEJ600229	BGIBMGA001140-TA
SINLEJ007474	BGIBMGA001141-TA
SINLEJ007475	BGIBMGA001141-TA
SINLEJ013171	BGIBMGA001141-TA
SINLEJ006253	BGIBMGA001142-TA
SINLEJ007032	BGIBMGA001142-TA
SINLEJ009190	BGIBMGA001142-TA
SINLEJ017865	BGIBMGA001152-TA
SINLEJ018540	BGIBMGA001152-TA
SINLEJ013172	BGIBMGA001152-TA
SINLEJ013596	BGIBMGA001152-TA
SINLEJ014464	BGIBMGA001154-TA
SINLEJ007276	BGIBMGA001154-TA
SINLEJ005706	BGIBMGA001157-TA
SINLEJ016149	BGIBMGA001157-TA
SINLEJ013182	BGIBMGA001157-TA
SINLEJ016159	BGIBMGA001157-TA
SINLEJ017440	BGIBMGA001160-TA
SINLEJ008331	BGIBMGA001160-TA
SINLEJ000083	BGIBMGA001162-TA
SINLEJ005640	BGIBMGA001165-TA
SINLEJ007239	BGIBMGA001165-TA
SINLEJ015672	BGIBMGA001165-TA
SINLEJ012257	BGIBMGA001165-TA
SINLEJ006989	BGIBMGA001166-TA
SINLEJ016864	BGIBMGA001167-TA
SINLEJ013183	BGIBMGA001168-TA
SINLEJ007593	BGIBMGA001168-TA
SINLEJ016897	BGIBMGA001168-TA
SINLEJ007511	BGIBMGA001172-TA
SINLEJ013140	BGIBMGA001172-TA
SINLEJ009492	BGIBMGA001172-TA
SINLEJ012861	BGIBMGA001173-TA
SINLEJ000564	BGIBMGA001173-TA
SINLEJ007501	BGIBMGA001175-TA
SINLEJ002729	BGIBMGA001178-TA
SINLEJ014163	BGIBMGA001183-TA
SINLEJ007011	BGIBMGA001183-TA
SINLEJ005377	BGIBMGA001185-TA
SINLEJ007030	BGIBMGA001187-TA
SINLEJ007190	BGIBMGA001188-TA
SINLEJ006184	BGIBMGA001188-TA
SINLEJ014106	BGIBMGA001188-TA
SINLEJ002962	BGIBMGA001191-TA
SINLEJ009571	BGIBMGA001194-TA
SINLEJ015794	BGIBMGA001194-TA
SINLEJ007799	BGIBMGA001197-TA
SINLEJ007794	BGIBMGA001197-TA
SINLEJ007800	BGIBMGA001197-TA
SINLEJ018432	BGIBMGA001198-TA
SINLEJ013226	BGIBMGA001198-TA
SINLEJ019120	BGIBMGA001198-TA
SINLEJ002707	BGIBMGA001198-TA
SINLEJ015847	BGIBMGA001200-TA
SINLEJ010975	BGIBMGA001200-TA
SINLEJ019326	BGIBMGA001200-TA
SINLEJ012540	BGIBMGA001201-TA
SINLEJ002695	BGIBMGA001202-TA
SINLEJ007612	BGIBMGA001202-TA
SINLEJ002697	BGIBMGA001202-TA
SINLEJ001762	BGIBMGA001202-TA
SINLEJ008123	BGIBMGA001206-TA
SINLEJ600167	BGIBMGA001208-TA
SINLEJ018575	BGIBMGA001208-TA
SINLEJ009136	BGIBMGA001209-TA
SINLEJ016967	BGIBMGA001210-TA
SINLEJ009149	BGIBMGA001211-TA
SINLEJ009151	BGIBMGA001211-TA
SINLEJ009150	BGIBMGA001211-TA
SINLEJ016783	BGIBMGA001211-TA
SINLEJ007094	BGIBMGA001212-TA
SINLEJ012864	BGIBMGA001212-TA
SINLEJ004253	BGIBMGA001215-TA
SINLEJ007784	BGIBMGA001218-TA
SINLEJ011605	BGIBMGA001219-TA
SINLEJ018175	BGIBMGA001219-TA
SINLEJ018254	BGIBMGA001219-TA
SINLEJ019071	BGIBMGA001219-TA
SINLEJ012376	BGIBMGA001220-TA
SINLEJ009851	BGIBMGA001220-TA
SINLEJ013583	BGIBMGA001220-TA
SINLEJ013741	BGIBMGA001221-TA
SINLEJ013740	BGIBMGA001222-TA
SINLEJ016766	BGIBMGA001222-TA
SINLEJ018909	BGIBMGA001223-TA
SINLEJ003034	BGIBMGA001224-TA
SINLEJ001003	BGIBMGA001230-TA
SINLEJ600395	BGIBMGA001231-TA
SINLEJ017876	BGIBMGA001232-TA
SINLEJ019026	BGIBMGA001232-TA
SINLEJ005392	BGIBMGA001232-TA
SINLEJ018377	BGIBMGA001232-TA
SINLEJ007133	BGIBMGA001233-TA
SINLEJ002068	BGIBMGA001235-TA
SINLEJ008134	BGIBMGA001236-TA
SINLEJ008215	BGIBMGA001236-TA
SINLEJ017380	BGIBMGA001237-TA
SINLEJ013215	BGIBMGA001238-TA
SINLEJ009744	BGIBMGA001238-TA
SINLEJ016183	BGIBMGA001238-TA
SINLEJ015645	BGIBMGA001238-TA
SINLEJ016064	BGIBMGA001241-TA
SINLEJ008514	BGIBMGA001243-TA
SINLEJ009720	BGIBMGA001243-TA
SINLEJ015743	BGIBMGA001243-TA
SINLEJ008070	BGIBMGA001244-TA
SINLEJ008069	BGIBMGA001244-TA
SINLEJ012942	BGIBMGA001247-TA
SINLEJ007469	BGIBMGA001249-TA
SINLEJ018741	BGIBMGA001251-TA
SINLEJ002095	BGIBMGA001252-TA
SINLEJ005390	BGIBMGA001254-TA
SINLEJ005389	BGIBMGA001254-TA
SINLEJ005391	BGIBMGA001254-TA
SINLEJ009873	BGIBMGA001254-TA
SINLEJ005388	BGIBMGA001255-TA
SINLEJ013966	BGIBMGA001255-TA
SINLEJ007506	BGIBMGA001256-TA
SINLEJ007505	BGIBMGA001256-TA
SINLEJ003219	BGIBMGA001256-TA
SINLEJ007507	BGIBMGA001256-TA
SINLEJ002698	BGIBMGA001257-TA
SINLEJ007075	BGIBMGA001258-TA
SINLEJ017109	BGIBMGA001258-TA
SINLEJ004457	BGIBMGA001259-TA
SINLEJ009029	BGIBMGA001261-TA
SINLEJ006358	BGIBMGA001265-TA
SINLEJ013430	BGIBMGA001265-TA
SINLEJ018459	BGIBMGA001266-TA
SINLEJ006385	BGIBMGA001266-TA
SINLEJ007120	BGIBMGA001266-TA
SINLEJ006960	BGIBMGA001267-TA
SINLEJ011911	BGIBMGA001267-TA
SINLEJ006961	BGIBMGA001267-TA
SINLEJ016153	BGIBMGA001268-TA
SINLEJ007663	BGIBMGA001268-TA
SINLEJ008097	BGIBMGA001268-TA
SINLEJ010476	BGIBMGA001268-TA
SINLEJ007662	BGIBMGA001269-TA
SINLEJ008811	BGIBMGA001271-TA
SINLEJ009675	BGIBMGA001273-TA
SINLEJ009706	BGIBMGA001274-TA
SINLEJ009707	BGIBMGA001275-TA
SINLEJ015198	BGIBMGA001277-TA
SINLEJ000569	BGIBMGA001278-TA
SINLEJ005523	BGIBMGA001278-TA
SINLEJ008063	BGIBMGA001278-TA
SINLEJ002779	BGIBMGA001278-TA
SINLEJ015056	BGIBMGA001279-TA
SINLEJ006276	BGIBMGA001281-TA
SINLEJ008082	BGIBMGA001283-TA
SINLEJ017000	BGIBMGA001290-TA
SINLEJ000859	BGIBMGA001290-TA
SINLEJ013138	BGIBMGA001290-TA
SINLEJ016694	BGIBMGA001290-TA
SINLEJ014100	BGIBMGA001292-TA
SINLEJ018705	BGIBMGA001292-TA
SINLEJ018704	BGIBMGA001292-TA
SINLEJ001032	BGIBMGA001292-TA
SINLEJ006205	BGIBMGA001293-TA
SINLEJ006204	BGIBMGA001294-TA
SINLEJ006203	BGIBMGA001294-TA
SINLEJ007294	BGIBMGA001294-TA
SINLEJ019382	BGIBMGA001295-TA
SINLEJ007456	BGIBMGA001296-TA
SINLEJ007466	BGIBMGA001296-TA
SINLEJ008202	BGIBMGA001296-TA
SINLEJ004499	BGIBMGA001298-TA
SINLEJ007201	BGIBMGA001298-TA
SINLEJ017166	BGIBMGA001298-TA
SINLEJ013634	BGIBMGA001300-TA
SINLEJ013635	BGIBMGA001300-TA
SINLEJ009515	BGIBMGA001300-TA
SINLEJ006441	BGIBMGA001300-TA
SINLEJ008800	BGIBMGA001301-TA
SINLEJ005396	BGIBMGA001302-TA
SINLEJ005395	BGIBMGA001302-TA
SINLEJ003185	BGIBMGA001303-TA
SINLEJ016180	BGIBMGA001305-TA
SINLEJ013696	BGIBMGA001310-TA
SINLEJ012285	BGIBMGA001310-TA
SINLEJ001623	BGIBMGA001310-TA
SINLEJ006048	BGIBMGA001312-TA
SINLEJ003492	BGIBMGA001312-TA
SINLEJ010291	BGIBMGA001318-TA
SINLEJ011639	BGIBMGA001318-TA
SINLEJ006045	BGIBMGA001319-TA
SINLEJ000728	BGIBMGA001319-TA
SINLEJ012441	BGIBMGA001319-TA
SINLEJ004530	BGIBMGA001321-TA
SINLEJ011897	BGIBMGA001321-TA
SINLEJ013147	BGIBMGA001330-TA
SINLEJ011368	BGIBMGA001333-TA
SINLEJ600436	BGIBMGA001334-TA
SINLEJ003210	BGIBMGA001334-TA
SINLEJ600481	BGIBMGA001335-TA
SINLEJ009265	BGIBMGA001341-TA
SINLEJ009269	BGIBMGA001342-TA
SINLEJ009296	BGIBMGA001343-TA
SINLEJ001343	BGIBMGA001344-TA
SINLEJ001344	BGIBMGA001344-TA
SINLEJ018624	BGIBMGA001344-TA
SINLEJ018956	BGIBMGA001344-TA
SINLEJ003885	BGIBMGA001346-TA
SINLEJ003364	BGIBMGA001348-TA
SINLEJ001456	BGIBMGA001348-TA
SINLEJ003939	BGIBMGA001348-TA
SINLEJ013589	BGIBMGA001348-TA
SINLEJ600312	BGIBMGA001349-TA
SINLEJ009567	BGIBMGA001349-TA
SINLEJ010870	BGIBMGA001350-TA
SINLEJ016410	BGIBMGA001352-TA
SINLEJ001211	BGIBMGA001355-TA
SINLEJ005621	BGIBMGA001355-TA
SINLEJ016762	BGIBMGA001356-TA
SINLEJ002760	BGIBMGA001357-TA
SINLEJ013563	BGIBMGA001363-TA
SINLEJ012681	BGIBMGA001363-TA
SINLEJ017083	BGIBMGA001365-TA
SINLEJ003992	BGIBMGA001370-TA
SINLEJ000298	BGIBMGA001370-TA
SINLEJ600364	BGIBMGA001370-TA
SINLEJ600053	BGIBMGA001371-TA
SINLEJ000297	BGIBMGA001372-TA
SINLEJ000219	BGIBMGA001372-TA
SINLEJ004820	BGIBMGA001375-TA
SINLEJ009771	BGIBMGA001375-TA
SINLEJ013822	BGIBMGA001375-TA
SINLEJ016005	BGIBMGA001379-TA
SINLEJ012071	BGIBMGA001379-TA
SINLEJ012072	BGIBMGA001379-TA
SINLEJ600507	BGIBMGA001379-TA
SINLEJ600306	BGIBMGA001380-TA
SINLEJ600307	BGIBMGA001380-TA
SINLEJ013785	BGIBMGA001380-TA
SINLEJ013786	BGIBMGA001380-TA
SINLEJ006861	BGIBMGA001383-TA
SINLEJ015220	BGIBMGA001383-TA
SINLEJ016712	BGIBMGA001384-TA
SINLEJ017146	BGIBMGA001384-TA
SINLEJ001518	BGIBMGA001385-TA
SINLEJ009518	BGIBMGA001385-TA
SINLEJ013262	BGIBMGA001385-TA
SINLEJ019006	BGIBMGA001386-TA
SINLEJ008324	BGIBMGA001387-TA
SINLEJ000225	BGIBMGA001390-TA
SINLEJ007922	BGIBMGA001390-TA
SINLEJ015871	BGIBMGA001391-TA
SINLEJ012866	BGIBMGA001391-TA
SINLEJ012867	BGIBMGA001391-TA
SINLEJ004120	BGIBMGA001391-TA
SINLEJ016266	BGIBMGA001392-TA
SINLEJ017258	BGIBMGA001392-TA
SINLEJ003317	BGIBMGA001392-TA
SINLEJ001687	BGIBMGA001395-TA
SINLEJ000427	BGIBMGA001396-TA
SINLEJ010723	BGIBMGA001398-TA
SINLEJ017480	BGIBMGA001398-TA
SINLEJ010800	BGIBMGA001399-TA
SINLEJ003967	BGIBMGA001399-TA
SINLEJ004041	BGIBMGA001401-TA
SINLEJ012842	BGIBMGA001403-TA
SINLEJ014206	BGIBMGA001406-TA
SINLEJ016506	BGIBMGA001406-TA
SINLEJ001584	BGIBMGA001407-TA
SINLEJ004067	BGIBMGA001409-TA
SINLEJ000423	BGIBMGA001410-TA
SINLEJ000422	BGIBMGA001410-TA
SINLEJ008347	BGIBMGA001410-TA
SINLEJ000563	BGIBMGA001411-TA
SINLEJ019260	BGIBMGA001415-TA
SINLEJ010725	BGIBMGA001416-TA
SINLEJ010724	BGIBMGA001416-TA
SINLEJ006318	BGIBMGA001416-TA
SINLEJ014204	BGIBMGA001417-TA
SINLEJ003164	BGIBMGA001417-TA
SINLEJ006166	BGIBMGA001417-TA
SINLEJ008685	BGIBMGA001417-TA
SINLEJ000236	BGIBMGA001423-TA
SINLEJ000237	BGIBMGA001423-TA
SINLEJ000235	BGIBMGA001423-TA
SINLEJ007046	BGIBMGA001423-TA
SINLEJ004126	BGIBMGA001425-TA
SINLEJ014318	BGIBMGA001425-TA
SINLEJ000414	BGIBMGA001425-TA
SINLEJ014265	BGIBMGA001427-TA
SINLEJ003678	BGIBMGA001427-TA
SINLEJ015738	BGIBMGA001427-TA
SINLEJ018645	BGIBMGA001428-TA
SINLEJ008261	BGIBMGA001428-TA
SINLEJ003978	BGIBMGA001430-TA
SINLEJ015870	BGIBMGA001431-TA
SINLEJ010765	BGIBMGA001431-TA
SINLEJ012871	BGIBMGA001431-TA
SINLEJ004045	BGIBMGA001434-TA
SINLEJ010133	BGIBMGA001434-TA
SINLEJ012809	BGIBMGA001434-TA
SINLEJ000499	BGIBMGA001434-TA
SINLEJ016037	BGIBMGA001435-TA
SINLEJ000500	BGIBMGA001435-TA
SINLEJ004046	BGIBMGA001435-TA
SINLEJ016036	BGIBMGA001435-TA
SINLEJ000666	BGIBMGA001436-TA
SINLEJ013121	BGIBMGA001437-TA
SINLEJ014264	BGIBMGA001438-TA
SINLEJ019234	BGIBMGA001444-TA
SINLEJ018430	BGIBMGA001444-TA
SINLEJ010826	BGIBMGA001447-TA
SINLEJ016458	BGIBMGA001447-TA
SINLEJ000274	BGIBMGA001447-TA
SINLEJ004233	BGIBMGA001447-TA
SINLEJ000382	BGIBMGA001448-TA
SINLEJ000383	BGIBMGA001448-TA
SINLEJ004914	BGIBMGA001448-TA
SINLEJ018734	BGIBMGA001448-TA
SINLEJ004021	BGIBMGA001450-TA
SINLEJ012913	BGIBMGA001450-TA
SINLEJ000456	BGIBMGA001458-TA
SINLEJ012808	BGIBMGA001458-TA
SINLEJ000460	BGIBMGA001458-TA
SINLEJ012807	BGIBMGA001458-TA
SINLEJ000506	BGIBMGA001460-TA
SINLEJ014213	BGIBMGA001460-TA
SINLEJ012806	BGIBMGA001460-TA
SINLEJ003840	BGIBMGA001460-TA
SINLEJ010227	BGIBMGA001467-TA
SINLEJ010219	BGIBMGA001467-TA
SINLEJ010218	BGIBMGA001467-TA
SINLEJ010814	BGIBMGA001467-TA
SINLEJ015881	BGIBMGA001468-TA
SINLEJ012937	BGIBMGA001471-TA
SINLEJ009304	BGIBMGA001472-TA
SINLEJ009303	BGIBMGA001472-TA
SINLEJ010857	BGIBMGA001472-TA
SINLEJ014199	BGIBMGA001472-TA
SINLEJ008121	BGIBMGA001474-TA
SINLEJ012191	BGIBMGA001476-TA
SINLEJ000491	BGIBMGA001478-TA
SINLEJ004049	BGIBMGA001482-TA
SINLEJ000060	BGIBMGA001483-TA
SINLEJ003806	BGIBMGA001483-TA
SINLEJ018776	BGIBMGA001484-TA
SINLEJ018067	BGIBMGA001484-TA
SINLEJ018124	BGIBMGA001484-TA
SINLEJ007421	BGIBMGA001484-TA
SINLEJ010117	BGIBMGA001488-TA
SINLEJ010887	BGIBMGA001490-TA
SINLEJ005242	BGIBMGA001492-TA
SINLEJ018423	BGIBMGA001493-TA
SINLEJ015906	BGIBMGA001494-TA
SINLEJ015907	BGIBMGA001494-TA
SINLEJ000291	BGIBMGA001494-TA
SINLEJ000289	BGIBMGA001494-TA
SINLEJ010037	BGIBMGA001496-TA
SINLEJ014281	BGIBMGA001497-TA
SINLEJ003977	BGIBMGA001497-TA
SINLEJ003976	BGIBMGA001497-TA
SINLEJ014279	BGIBMGA001497-TA
SINLEJ000598	BGIBMGA001498-TA
SINLEJ000249	BGIBMGA001498-TA
SINLEJ004142	BGIBMGA001498-TA
SINLEJ010751	BGIBMGA001498-TA
SINLEJ002042	BGIBMGA001500-TA
SINLEJ015903	BGIBMGA001501-TA
SINLEJ004234	BGIBMGA001502-TA
SINLEJ012314	BGIBMGA001502-TA
SINLEJ015910	BGIBMGA001509-TA
SINLEJ015901	BGIBMGA001510-TA
SINLEJ000281	BGIBMGA001510-TA
SINLEJ000282	BGIBMGA001510-TA
SINLEJ015902	BGIBMGA001510-TA
SINLEJ004019	BGIBMGA001512-TA
SINLEJ000582	BGIBMGA001512-TA
SINLEJ000583	BGIBMGA001512-TA
SINLEJ014244	BGIBMGA001513-TA
SINLEJ016435	BGIBMGA001513-TA
SINLEJ001847	BGIBMGA001513-TA
SINLEJ003999	BGIBMGA001513-TA
SINLEJ000642	BGIBMGA001519-TA
SINLEJ000763	BGIBMGA001519-TA
SINLEJ000417	BGIBMGA001522-TA
SINLEJ016759	BGIBMGA001522-TA
SINLEJ018166	BGIBMGA001525-TA
SINLEJ015022	BGIBMGA001525-TA
SINLEJ016425	BGIBMGA001528-TA
SINLEJ000057	BGIBMGA001530-TA
SINLEJ012797	BGIBMGA001530-TA
SINLEJ012798	BGIBMGA001530-TA
SINLEJ014289	BGIBMGA001530-TA
SINLEJ010169	BGIBMGA001531-TA
SINLEJ010101	BGIBMGA001531-TA
SINLEJ010823	BGIBMGA001531-TA
SINLEJ017208	BGIBMGA001531-TA
SINLEJ011533	BGIBMGA001536-TA
SINLEJ000570	BGIBMGA001537-TA
SINLEJ015894	BGIBMGA001538-TA
SINLEJ012879	BGIBMGA001539-TA
SINLEJ004137	BGIBMGA001540-TA
SINLEJ006538	BGIBMGA001540-TA
SINLEJ007635	BGIBMGA001540-TA
SINLEJ004136	BGIBMGA001540-TA
SINLEJ010862	BGIBMGA001542-TA
SINLEJ017832	BGIBMGA001542-TA
SINLEJ016840	BGIBMGA001546-TA
SINLEJ005892	BGIBMGA001546-TA
SINLEJ005184	BGIBMGA001546-TA
SINLEJ005891	BGIBMGA001546-TA
SINLEJ005183	BGIBMGA001547-TA
SINLEJ005888	BGIBMGA001547-TA
SINLEJ005887	BGIBMGA001547-TA
SINLEJ012663	BGIBMGA001547-TA
SINLEJ016411	BGIBMGA001548-TA
SINLEJ003917	BGIBMGA001548-TA
SINLEJ014546	BGIBMGA001549-TA
SINLEJ012385	BGIBMGA001549-TA
SINLEJ010829	BGIBMGA001550-TA
SINLEJ009388	BGIBMGA001550-TA
SINLEJ014268	BGIBMGA001551-TA
SINLEJ014269	BGIBMGA001551-TA
SINLEJ012078	BGIBMGA001551-TA
SINLEJ012077	BGIBMGA001551-TA
SINLEJ004194	BGIBMGA001552-TA
SINLEJ014156	BGIBMGA001552-TA
SINLEJ007168	BGIBMGA001552-TA
SINLEJ004193	BGIBMGA001553-TA
SINLEJ008205	BGIBMGA001553-TA
SINLEJ001402	BGIBMGA001557-TA
SINLEJ013840	BGIBMGA001557-TA
SINLEJ001400	BGIBMGA001557-TA
SINLEJ004785	BGIBMGA001557-TA
SINLEJ017665	BGIBMGA001558-TA
SINLEJ012339	BGIBMGA001558-TA
SINLEJ012340	BGIBMGA001558-TA
SINLEJ000421	BGIBMGA001559-TA
SINLEJ010812	BGIBMGA001559-TA
SINLEJ000420	BGIBMGA001559-TA
SINLEJ005724	BGIBMGA001559-TA
SINLEJ010729	BGIBMGA001560-TA
SINLEJ010730	BGIBMGA001560-TA
SINLEJ002110	BGIBMGA001560-TA
SINLEJ004077	BGIBMGA001561-TA
SINLEJ000038	BGIBMGA001562-TA
SINLEJ004190	BGIBMGA001562-TA
SINLEJ005948	BGIBMGA001563-TA
SINLEJ004191	BGIBMGA001566-TA
SINLEJ000037	BGIBMGA001566-TA
SINLEJ005548	BGIBMGA001566-TA
SINLEJ010313	BGIBMGA001566-TA
SINLEJ010083	BGIBMGA001572-TA
SINLEJ010084	BGIBMGA001572-TA
SINLEJ005423	BGIBMGA001573-TA
SINLEJ000055	BGIBMGA001576-TA
SINLEJ016275	BGIBMGA001578-TA
SINLEJ004211	BGIBMGA001579-TA
SINLEJ004210	BGIBMGA001579-TA
SINLEJ016932	BGIBMGA001579-TA
SINLEJ004209	BGIBMGA001580-TA
SINLEJ010893	BGIBMGA001581-TA
SINLEJ000296	BGIBMGA001582-TA
SINLEJ014231	BGIBMGA001584-TA
SINLEJ003990	BGIBMGA001585-TA
SINLEJ012632	BGIBMGA001585-TA
SINLEJ010852	BGIBMGA001585-TA
SINLEJ000295	BGIBMGA001587-TA
SINLEJ012804	BGIBMGA001587-TA
SINLEJ003991	BGIBMGA001587-TA
SINLEJ000258	BGIBMGA001589-TA
SINLEJ014277	BGIBMGA001589-TA
SINLEJ012959	BGIBMGA001589-TA
SINLEJ007633	BGIBMGA001589-TA
SINLEJ015082	BGIBMGA001590-TA
SINLEJ008350	BGIBMGA001590-TA
SINLEJ001685	BGIBMGA001594-TA
SINLEJ004624	BGIBMGA001594-TA
SINLEJ017361	BGIBMGA001594-TA
SINLEJ001686	BGIBMGA001594-TA
SINLEJ003255	BGIBMGA001600-TA
SINLEJ016716	BGIBMGA001608-TA
SINLEJ003834	BGIBMGA001609-TA
SINLEJ000672	BGIBMGA001610-TA
SINLEJ014471	BGIBMGA001610-TA
SINLEJ005125	BGIBMGA001610-TA
SINLEJ001864	BGIBMGA001610-TA
SINLEJ000545	BGIBMGA001613-TA
SINLEJ018795	BGIBMGA001613-TA
SINLEJ012015	BGIBMGA001619-TA
SINLEJ012014	BGIBMGA001619-TA
SINLEJ019040	BGIBMGA001621-TA
SINLEJ011405	BGIBMGA001627-TA
SINLEJ008145	BGIBMGA001632-TA
SINLEJ000174	BGIBMGA001637-TA
SINLEJ012890	BGIBMGA001637-TA
SINLEJ014783	BGIBMGA001638-TA
SINLEJ012026	BGIBMGA001640-TA
SINLEJ006234	BGIBMGA001644-TA
SINLEJ014099	BGIBMGA001644-TA
SINLEJ014098	BGIBMGA001644-TA
SINLEJ010427	BGIBMGA001644-TA
SINLEJ007944	BGIBMGA001646-TA
SINLEJ001092	BGIBMGA001646-TA
SINLEJ007943	BGIBMGA001646-TA
SINLEJ007181	BGIBMGA001646-TA
SINLEJ004184	BGIBMGA001648-TA
SINLEJ600215	BGIBMGA001650-TA
SINLEJ008750	BGIBMGA001655-TA
SINLEJ010515	BGIBMGA001655-TA
SINLEJ015954	BGIBMGA001657-TA
SINLEJ009581	BGIBMGA001657-TA
SINLEJ019268	BGIBMGA001657-TA
SINLEJ015463	BGIBMGA001659-TA
SINLEJ016940	BGIBMGA001664-TA
SINLEJ003727	BGIBMGA001664-TA
SINLEJ013630	BGIBMGA001664-TA
SINLEJ011953	BGIBMGA001666-TA
SINLEJ003982	BGIBMGA001669-TA
SINLEJ014259	BGIBMGA001669-TA
SINLEJ014074	BGIBMGA001670-TA
SINLEJ002824	BGIBMGA001670-TA
SINLEJ014075	BGIBMGA001670-TA
SINLEJ010907	BGIBMGA001670-TA
SINLEJ003700	BGIBMGA001675-TA
SINLEJ016698	BGIBMGA001678-TA
SINLEJ016103	BGIBMGA001680-TA
SINLEJ018571	BGIBMGA001680-TA
SINLEJ015958	BGIBMGA001680-TA
SINLEJ000160	BGIBMGA001680-TA
SINLEJ015948	BGIBMGA001681-TA
SINLEJ016106	BGIBMGA001681-TA
SINLEJ000172	BGIBMGA001681-TA
SINLEJ016809	BGIBMGA001681-TA
SINLEJ000164	BGIBMGA001682-TA
SINLEJ010296	BGIBMGA001682-TA
SINLEJ019443	BGIBMGA001682-TA
SINLEJ011333	BGIBMGA001682-TA
SINLEJ006748	BGIBMGA001683-TA
SINLEJ016674	BGIBMGA001684-TA
SINLEJ000214	BGIBMGA001684-TA
SINLEJ015996	BGIBMGA001684-TA
SINLEJ014046	BGIBMGA001684-TA
SINLEJ018860	BGIBMGA001685-TA
SINLEJ018918	BGIBMGA001685-TA
SINLEJ016923	BGIBMGA001685-TA
SINLEJ016107	BGIBMGA001685-TA
SINLEJ017244	BGIBMGA001686-TA
SINLEJ005121	BGIBMGA001688-TA
SINLEJ001522	BGIBMGA001688-TA
SINLEJ009162	BGIBMGA001689-TA
SINLEJ012706	BGIBMGA001692-TA
SINLEJ018750	BGIBMGA001692-TA
SINLEJ003291	BGIBMGA001693-TA
SINLEJ010670	BGIBMGA001695-TA
SINLEJ004350	BGIBMGA001695-TA
SINLEJ017009	BGIBMGA001696-TA
SINLEJ001746	BGIBMGA001698-TA
SINLEJ005240	BGIBMGA001699-TA
SINLEJ013382	BGIBMGA001699-TA
SINLEJ005713	BGIBMGA001700-TA
SINLEJ015995	BGIBMGA001704-TA
SINLEJ015997	BGIBMGA001704-TA
SINLEJ004617	BGIBMGA001705-TA
SINLEJ012576	BGIBMGA001705-TA
SINLEJ011777	BGIBMGA001706-TA
SINLEJ001780	BGIBMGA001706-TA
SINLEJ011169	BGIBMGA001710-TA
SINLEJ007107	BGIBMGA001710-TA
SINLEJ000509	BGIBMGA001712-TA
SINLEJ014789	BGIBMGA001713-TA
SINLEJ000321	BGIBMGA001713-TA
SINLEJ011423	BGIBMGA001714-TA
SINLEJ004949	BGIBMGA001715-TA
SINLEJ016029	BGIBMGA001717-TA
SINLEJ019151	BGIBMGA001717-TA
SINLEJ015183	BGIBMGA001721-TA
SINLEJ010191	BGIBMGA001722-TA
SINLEJ016088	BGIBMGA001723-TA
SINLEJ004658	BGIBMGA001723-TA
SINLEJ016079	BGIBMGA001723-TA
SINLEJ015371	BGIBMGA001723-TA
SINLEJ003983	BGIBMGA001725-TA
SINLEJ000264	BGIBMGA001725-TA
SINLEJ011685	BGIBMGA001728-TA
SINLEJ001472	BGIBMGA001730-TA
SINLEJ005587	BGIBMGA001730-TA
SINLEJ005585	BGIBMGA001730-TA
SINLEJ013810	BGIBMGA001730-TA
SINLEJ003129	BGIBMGA001731-TA
SINLEJ004722	BGIBMGA001733-TA
SINLEJ011195	BGIBMGA001734-TA
SINLEJ004381	BGIBMGA001735-TA
SINLEJ000213	BGIBMGA001736-TA
SINLEJ000163	BGIBMGA001736-TA
SINLEJ017026	BGIBMGA001736-TA
SINLEJ018353	BGIBMGA001736-TA
SINLEJ009197	BGIBMGA001738-TA
SINLEJ008333	BGIBMGA001738-TA
SINLEJ004833	BGIBMGA001739-TA
SINLEJ600451	BGIBMGA001739-TA
SINLEJ600444	BGIBMGA001739-TA
SINLEJ001350	BGIBMGA001739-TA
SINLEJ001164	BGIBMGA001744-TA
SINLEJ011632	BGIBMGA001748-TA
SINLEJ019432	BGIBMGA001748-TA
SINLEJ011532	BGIBMGA001750-TA
SINLEJ006106	BGIBMGA001753-TA
SINLEJ012834	BGIBMGA001753-TA
SINLEJ008938	BGIBMGA001753-TA
SINLEJ005589	BGIBMGA001754-TA
SINLEJ010399	BGIBMGA001754-TA
SINLEJ005584	BGIBMGA001755-TA
SINLEJ017382	BGIBMGA001755-TA
SINLEJ001613	BGIBMGA001764-TA
SINLEJ010413	BGIBMGA001764-TA
SINLEJ001612	BGIBMGA001765-TA
SINLEJ013850	BGIBMGA001765-TA
SINLEJ010412	BGIBMGA001765-TA
SINLEJ015114	BGIBMGA001765-TA
SINLEJ003804	BGIBMGA001766-TA
SINLEJ003805	BGIBMGA001766-TA
SINLEJ001739	BGIBMGA001766-TA
SINLEJ006554	BGIBMGA001769-TA
SINLEJ000683	BGIBMGA001770-TA
SINLEJ000592	BGIBMGA001773-TA
SINLEJ006990	BGIBMGA001776-TA
SINLEJ015698	BGIBMGA001776-TA
SINLEJ007752	BGIBMGA001779-TA
SINLEJ000369	BGIBMGA001786-TA
SINLEJ001747	BGIBMGA001789-TA
SINLEJ012491	BGIBMGA001789-TA
SINLEJ015782	BGIBMGA001792-TA
SINLEJ002102	BGIBMGA001797-TA
SINLEJ010855	BGIBMGA001799-TA
SINLEJ010856	BGIBMGA001799-TA
SINLEJ010854	BGIBMGA001799-TA
SINLEJ000455	BGIBMGA001800-TA
SINLEJ017852	BGIBMGA001801-TA
SINLEJ001130	BGIBMGA001801-TA
SINLEJ011930	BGIBMGA001803-TA
SINLEJ005012	BGIBMGA001804-TA
SINLEJ004326	BGIBMGA001804-TA
SINLEJ017530	BGIBMGA001805-TA
SINLEJ009311	BGIBMGA001805-TA
SINLEJ000186	BGIBMGA001805-TA
SINLEJ015833	BGIBMGA001806-TA
SINLEJ004032	BGIBMGA001807-TA
SINLEJ007913	BGIBMGA001808-TA
SINLEJ013214	BGIBMGA001810-TA
SINLEJ007647	BGIBMGA001810-TA
SINLEJ007648	BGIBMGA001811-TA
SINLEJ003162	BGIBMGA001812-TA
SINLEJ012783	BGIBMGA001813-TA
SINLEJ012877	BGIBMGA001817-TA
SINLEJ006376	BGIBMGA001818-TA
SINLEJ007044	BGIBMGA001818-TA
SINLEJ008200	BGIBMGA001818-TA
SINLEJ019415	BGIBMGA001825-TA
SINLEJ013519	BGIBMGA001825-TA
SINLEJ011973	BGIBMGA001827-TA
SINLEJ011974	BGIBMGA001827-TA
SINLEJ012893	BGIBMGA001827-TA
SINLEJ000231	BGIBMGA001829-TA
SINLEJ000447	BGIBMGA001829-TA
SINLEJ013371	BGIBMGA001832-TA
SINLEJ016709	BGIBMGA001833-TA
SINLEJ013919	BGIBMGA001833-TA
SINLEJ000941	BGIBMGA001833-TA
SINLEJ014438	BGIBMGA001836-TA
SINLEJ001760	BGIBMGA001836-TA
SINLEJ006060	BGIBMGA001836-TA
SINLEJ000240	BGIBMGA001836-TA
SINLEJ006611	BGIBMGA001841-TA
SINLEJ008632	BGIBMGA001842-TA
SINLEJ009271	BGIBMGA001843-TA
SINLEJ014311	BGIBMGA001847-TA
SINLEJ014291	BGIBMGA001847-TA
SINLEJ008101	BGIBMGA001847-TA
SINLEJ000575	BGIBMGA001849-TA
SINLEJ000574	BGIBMGA001849-TA
SINLEJ000576	BGIBMGA001849-TA
SINLEJ015558	BGIBMGA001850-TA
SINLEJ013806	BGIBMGA001852-TA
SINLEJ011668	BGIBMGA001852-TA
SINLEJ003964	BGIBMGA001853-TA
SINLEJ010801	BGIBMGA001853-TA
SINLEJ014079	BGIBMGA001853-TA
SINLEJ007162	BGIBMGA001854-TA
SINLEJ017388	BGIBMGA001854-TA
SINLEJ011649	BGIBMGA001858-TA
SINLEJ003715	BGIBMGA001859-TA
SINLEJ011647	BGIBMGA001859-TA
SINLEJ003717	BGIBMGA001859-TA
SINLEJ011648	BGIBMGA001859-TA
SINLEJ000031	BGIBMGA001866-TA
SINLEJ004257	BGIBMGA001866-TA
SINLEJ012872	BGIBMGA001867-TA
SINLEJ017608	BGIBMGA001868-TA
SINLEJ010109	BGIBMGA001869-TA
SINLEJ016473	BGIBMGA001869-TA
SINLEJ010335	BGIBMGA001869-TA
SINLEJ009442	BGIBMGA001869-TA
SINLEJ017312	BGIBMGA001870-TA
SINLEJ019235	BGIBMGA001871-TA
SINLEJ012992	BGIBMGA001872-TA
SINLEJ015331	BGIBMGA001874-TA
SINLEJ008743	BGIBMGA001874-TA
SINLEJ013556	BGIBMGA001874-TA
SINLEJ004075	BGIBMGA001875-TA
SINLEJ004182	BGIBMGA001877-TA
SINLEJ004913	BGIBMGA001878-TA
SINLEJ018987	BGIBMGA001878-TA
SINLEJ004587	BGIBMGA001878-TA
SINLEJ012824	BGIBMGA001881-TA
SINLEJ018562	BGIBMGA001881-TA
SINLEJ000565	BGIBMGA001881-TA
SINLEJ000566	BGIBMGA001882-TA
SINLEJ017455	BGIBMGA001882-TA
SINLEJ017575	BGIBMGA001882-TA
SINLEJ003920	BGIBMGA001882-TA
SINLEJ003027	BGIBMGA001884-TA
SINLEJ007774	BGIBMGA001885-TA
SINLEJ013975	BGIBMGA001885-TA
SINLEJ004231	BGIBMGA001886-TA
SINLEJ009562	BGIBMGA001886-TA
SINLEJ006393	BGIBMGA001886-TA
SINLEJ013399	BGIBMGA001887-TA
SINLEJ011699	BGIBMGA001890-TA
SINLEJ018894	BGIBMGA001894-TA
SINLEJ008818	BGIBMGA001895-TA
SINLEJ015012	BGIBMGA001896-TA
SINLEJ012985	BGIBMGA001896-TA
SINLEJ005048	BGIBMGA001896-TA
SINLEJ008188	BGIBMGA001897-TA
SINLEJ007002	BGIBMGA001897-TA
SINLEJ003866	BGIBMGA001898-TA
SINLEJ006361	BGIBMGA001903-TA
SINLEJ006174	BGIBMGA001906-TA
SINLEJ015312	BGIBMGA001910-TA
SINLEJ001670	BGIBMGA001910-TA
SINLEJ001669	BGIBMGA001910-TA
SINLEJ010064	BGIBMGA001911-TA
SINLEJ000619	BGIBMGA001911-TA
SINLEJ017059	BGIBMGA001913-TA
SINLEJ013503	BGIBMGA001913-TA
SINLEJ013495	BGIBMGA001913-TA
SINLEJ008426	BGIBMGA001913-TA
SINLEJ012308	BGIBMGA001914-TA
SINLEJ014258	BGIBMGA001915-TA
SINLEJ012805	BGIBMGA001916-TA
SINLEJ005562	BGIBMGA001918-TA
SINLEJ000692	BGIBMGA001918-TA
SINLEJ012083	BGIBMGA001920-TA
SINLEJ018333	BGIBMGA001920-TA
SINLEJ018335	BGIBMGA001920-TA
SINLEJ018544	BGIBMGA001920-TA
SINLEJ003268	BGIBMGA001921-TA
SINLEJ600388	BGIBMGA001921-TA
SINLEJ004463	BGIBMGA001923-TA
SINLEJ013159	BGIBMGA001923-TA
SINLEJ017555	BGIBMGA001924-TA
SINLEJ008229	BGIBMGA001924-TA
SINLEJ018781	BGIBMGA001924-TA
SINLEJ008281	BGIBMGA001924-TA
SINLEJ014367	BGIBMGA001925-TA
SINLEJ000544	BGIBMGA001926-TA
SINLEJ004296	BGIBMGA001926-TA
SINLEJ008201	BGIBMGA001926-TA
SINLEJ005010	BGIBMGA001927-TA
SINLEJ013078	BGIBMGA001928-TA
SINLEJ013998	BGIBMGA001928-TA
SINLEJ008881	BGIBMGA001928-TA
SINLEJ004009	BGIBMGA001929-TA
SINLEJ004013	BGIBMGA001929-TA
SINLEJ002955	BGIBMGA001929-TA
SINLEJ012790	BGIBMGA001930-TA
SINLEJ010737	BGIBMGA001930-TA
SINLEJ003950	BGIBMGA001930-TA
SINLEJ003953	BGIBMGA001930-TA
SINLEJ012401	BGIBMGA001934-TA
SINLEJ010082	BGIBMGA001935-TA
SINLEJ010749	BGIBMGA001936-TA
SINLEJ005832	BGIBMGA001936-TA
SINLEJ004339	BGIBMGA001937-TA
SINLEJ016718	BGIBMGA001938-TA
SINLEJ009756	BGIBMGA001940-TA
SINLEJ002851	BGIBMGA001940-TA
SINLEJ006719	BGIBMGA001940-TA
SINLEJ003935	BGIBMGA001942-TA
SINLEJ003934	BGIBMGA001942-TA
SINLEJ002976	BGIBMGA001943-TA
SINLEJ008826	BGIBMGA001945-TA
SINLEJ008885	BGIBMGA001947-TA
SINLEJ008884	BGIBMGA001949-TA
SINLEJ002193	BGIBMGA001949-TA
SINLEJ008954	BGIBMGA001949-TA
SINLEJ013122	BGIBMGA001950-TA
SINLEJ011270	BGIBMGA001957-TA
SINLEJ009734	BGIBMGA001962-TA
SINLEJ008649	BGIBMGA001962-TA
SINLEJ012505	BGIBMGA001962-TA
SINLEJ006726	BGIBMGA001962-TA
SINLEJ011885	BGIBMGA001964-TA
SINLEJ015800	BGIBMGA001966-TA
SINLEJ010094	BGIBMGA001966-TA
SINLEJ015799	BGIBMGA001966-TA
SINLEJ007422	BGIBMGA001966-TA
SINLEJ011351	BGIBMGA001967-TA
SINLEJ019217	BGIBMGA001967-TA
SINLEJ013640	BGIBMGA001969-TA
SINLEJ009292	BGIBMGA001969-TA
SINLEJ004287	BGIBMGA001969-TA
SINLEJ015821	BGIBMGA001976-TA
SINLEJ009338	BGIBMGA001976-TA
SINLEJ018828	BGIBMGA001976-TA
SINLEJ018829	BGIBMGA001976-TA
SINLEJ004006	BGIBMGA001977-TA
SINLEJ004010	BGIBMGA001977-TA
SINLEJ015905	BGIBMGA001977-TA
SINLEJ000286	BGIBMGA001977-TA
SINLEJ004005	BGIBMGA001978-TA
SINLEJ000284	BGIBMGA001978-TA
SINLEJ014229	BGIBMGA001978-TA
SINLEJ015904	BGIBMGA001978-TA
SINLEJ014401	BGIBMGA001979-TA
SINLEJ005623	BGIBMGA001979-TA
SINLEJ012559	BGIBMGA001979-TA
SINLEJ018664	BGIBMGA001979-TA
[truncated: 12,565 more rows]
