# Supplementary material for: Reconstruction of proto-vertebrate, proto-cyclostome and proto-gnathostome genomes provides new insights into early vertebrate evolution
Source: Nat Commun. 2021 Jul 23;12:4489. doi: 10.1038/s41467-021-24573-z (PMC8302630; doi:10.1038/s41467-021-24573-z)
Supplement: Supplementary file 4 — Supplementary Data 1 [file 41467_2021_24573_MOESM4_ESM.zip › SuppData1/orthologs/LETJA-BRAFL.txt]

SINLEJ018774	e_gw.1.149.1
SINLEJ003917	e_gw.1.155.1
SINLEJ006780	e_gw.1.169.1
SINLEJ008399	e_gw.1.169.1
SINLEJ008400	e_gw.1.169.1
SINLEJ009716	e_gw.1.169.1
SINLEJ008257	e_gw.1.184.1
SINLEJ011808	e_gw.1.207.1
SINLEJ007632	e_gw.1.249.1
SINLEJ008572	e_gw.1.263.1
SINLEJ011193	e_gw.1.266.1
SINLEJ009806	e_gw.1.267.1
SINLEJ008567	e_gw.1.3.1
SINLEJ006791	e_gw.1.3.1
SINLEJ008318	e_gw.1.300.1
SINLEJ005465	e_gw.1.300.1
SINLEJ002179	e_gw.1.320.1
SINLEJ008576	e_gw.1.334.1
SINLEJ017046	e_gw.1.37.1
SINLEJ013649	e_gw.1.402.1
SINLEJ010942	e_gw.1.41.1
SINLEJ003735	e_gw.1.41.1
SINLEJ004981	e_gw.1.440.1
SINLEJ016984	e_gw.1.460.1
SINLEJ018729	e_gw.1.470.1
SINLEJ005466	e_gw.1.474.1
SINLEJ008320	e_gw.1.474.1
SINLEJ016888	e_gw.1.534.1
SINLEJ006839	e_gw.1.55.1
SINLEJ006838	e_gw.1.55.1
SINLEJ006655	e_gw.1.556.1
SINLEJ017578	e_gw.1.59.1
SINLEJ003111	e_gw.1.59.1
SINLEJ010706	e_gw.1.666.1
SINLEJ004169	e_gw.1.666.1
SINLEJ009747	e_gw.1.667.1
SINLEJ002777	e_gw.1.673.1
SINLEJ003814	e_gw.1.675.1
SINLEJ018917	e_gw.1.709.1
SINLEJ015509	e_gw.1.77.1
SINLEJ008235	e_gw.1.79.1
SINLEJ010443	e_gw.1.87.1
SINLEJ008545	e_gw.1.91.1
SINLEJ009630	e_gw.1.91.1
SINLEJ002052	e_gw.10.10.1
SINLEJ014445	e_gw.10.10.1
SINLEJ014447	e_gw.10.10.1
SINLEJ014446	e_gw.10.10.1
SINLEJ010250	e_gw.10.14.1
SINLEJ011432	e_gw.10.14.1
SINLEJ001046	e_gw.10.14.1
SINLEJ004970	e_gw.10.14.1
SINLEJ000828	e_gw.10.142.1
SINLEJ004945	e_gw.10.142.1
SINLEJ006011	e_gw.10.142.1
SINLEJ004946	e_gw.10.142.1
SINLEJ005196	e_gw.10.151.1
SINLEJ017186	e_gw.10.151.1
SINLEJ001880	e_gw.10.158.1
SINLEJ017099	e_gw.10.173.1
SINLEJ007083	e_gw.10.173.1
SINLEJ007091	e_gw.10.173.1
SINLEJ007240	e_gw.10.180.1
SINLEJ010151	e_gw.10.182.1
SINLEJ013715	e_gw.10.182.1
SINLEJ009474	e_gw.10.182.1
SINLEJ009512	e_gw.10.191.1
SINLEJ007338	e_gw.10.191.1
SINLEJ007090	e_gw.10.218.1
SINLEJ005030	e_gw.10.236.1
SINLEJ005031	e_gw.10.236.1
SINLEJ009587	e_gw.10.3.1
SINLEJ009588	e_gw.10.3.1
SINLEJ015795	e_gw.10.3.1
SINLEJ010213	e_gw.10.308.1
SINLEJ009580	e_gw.10.308.1
SINLEJ001068	e_gw.10.370.1
SINLEJ005087	e_gw.10.370.1
SINLEJ010104	e_gw.10.378.1
SINLEJ010103	e_gw.10.378.1
SINLEJ010102	e_gw.10.378.1
SINLEJ010123	e_gw.10.423.1
SINLEJ017173	e_gw.10.429.1
SINLEJ010187	e_gw.10.437.1
SINLEJ003104	e_gw.10.451.1
SINLEJ019359	e_gw.10.451.1
SINLEJ013670	e_gw.10.460.1
SINLEJ013671	e_gw.10.460.1
SINLEJ007386	e_gw.10.466.1
SINLEJ007385	e_gw.10.466.1
SINLEJ009561	e_gw.10.469.1
SINLEJ010355	e_gw.10.469.1
SINLEJ013696	e_gw.10.470.1
SINLEJ012285	e_gw.10.470.1
SINLEJ010181	e_gw.10.493.1
SINLEJ019066	e_gw.10.59.1
SINLEJ011356	e_gw.10.60.1
SINLEJ011357	e_gw.10.60.1
SINLEJ002054	e_gw.10.61.1
SINLEJ014448	e_gw.10.61.1
SINLEJ013664	e_gw.10.68.1
SINLEJ007346	e_gw.10.75.1
SINLEJ010189	e_gw.10.78.1
SINLEJ010188	e_gw.10.78.1
SINLEJ010185	e_gw.10.85.1
SINLEJ012942	e_gw.10.85.1
SINLEJ005011	e_gw.10.92.1
SINLEJ013684	e_gw.10.96.1
SINLEJ010285	e_gw.10.99.1
SINLEJ600264	e_gw.100.150.1
SINLEJ003385	e_gw.100.150.1
SINLEJ600263	e_gw.100.150.1
SINLEJ009545	e_gw.100.160.1
SINLEJ009163	e_gw.100.26.1
SINLEJ017796	e_gw.100.26.1
SINLEJ011318	e_gw.100.28.1
SINLEJ018429	e_gw.100.30.1
SINLEJ007193	e_gw.100.50.1
SINLEJ007136	e_gw.100.6.1
SINLEJ003000	e_gw.100.66.1
SINLEJ017013	e_gw.101.134.1
SINLEJ001111	e_gw.101.15.1
SINLEJ009868	e_gw.101.15.1
SINLEJ009945	e_gw.101.18.1
SINLEJ009946	e_gw.101.18.1
SINLEJ012477	e_gw.101.18.1
SINLEJ017031	e_gw.101.183.1
SINLEJ012646	e_gw.101.183.1
SINLEJ003554	e_gw.101.21.1
SINLEJ006469	e_gw.101.27.1
SINLEJ015109	e_gw.101.49.1
SINLEJ000208	e_gw.101.51.1
SINLEJ012541	e_gw.101.53.1
SINLEJ012645	e_gw.101.84.1
SINLEJ004208	e_gw.101.91.1
SINLEJ013593	e_gw.101.99.1
SINLEJ000879	e_gw.1011.13.1
SINLEJ008162	e_gw.1017.2.1
SINLEJ001273	e_gw.102.141.1
SINLEJ010428	e_gw.102.141.1
SINLEJ004449	e_gw.102.143.1
SINLEJ004908	e_gw.1023.4.1
SINLEJ017592	e_gw.1025.3.1
SINLEJ017736	e_gw.1025.3.1
SINLEJ004468	e_gw.103.22.1
SINLEJ013902	e_gw.103.45.1
SINLEJ013901	e_gw.103.45.1
SINLEJ009772	e_gw.103.53.1
SINLEJ004389	e_gw.1030.13.1
SINLEJ004390	e_gw.1030.13.1
SINLEJ001166	e_gw.1036.3.1
SINLEJ009481	e_gw.1036.3.1
SINLEJ008550	e_gw.104.119.1
SINLEJ008681	e_gw.104.34.1
SINLEJ016363	e_gw.104.68.1
SINLEJ002691	e_gw.104.75.1
SINLEJ012656	e_gw.105.156.1
SINLEJ018617	e_gw.105.175.1
SINLEJ015002	e_gw.105.177.1
SINLEJ012699	e_gw.105.204.1
SINLEJ015976	e_gw.105.209.1
SINLEJ015031	e_gw.105.211.1
SINLEJ005881	e_gw.105.216.1
SINLEJ017241	e_gw.105.28.1
SINLEJ001935	e_gw.105.35.1
SINLEJ015041	e_gw.105.49.1
SINLEJ012606	e_gw.105.50.1
SINLEJ018365	e_gw.105.50.1
SINLEJ012607	e_gw.105.65.1
SINLEJ012621	e_gw.105.65.1
SINLEJ003624	e_gw.1055.12.1
SINLEJ005810	e_gw.1055.6.1
SINLEJ016094	e_gw.1056.1.1
SINLEJ000878	e_gw.106.108.1
SINLEJ009939	e_gw.106.163.1
SINLEJ003456	e_gw.106.170.1
SINLEJ009042	e_gw.106.177.1
SINLEJ000204	e_gw.106.22.1
SINLEJ000199	e_gw.106.22.1
SINLEJ003890	e_gw.106.61.1
SINLEJ600163	e_gw.107.13.1
SINLEJ004082	e_gw.107.13.1
SINLEJ000268	e_gw.107.13.1
SINLEJ000267	e_gw.107.13.1
SINLEJ010845	e_gw.107.151.1
SINLEJ000427	e_gw.107.43.1
SINLEJ006153	e_gw.107.51.1
SINLEJ012006	e_gw.107.55.1
SINLEJ008282	e_gw.1077.2.1
SINLEJ017435	e_gw.108.115.1
SINLEJ600301	e_gw.108.29.1
SINLEJ600302	e_gw.108.29.1
SINLEJ018320	e_gw.108.30.1
SINLEJ003848	e_gw.108.30.1
SINLEJ017615	e_gw.108.30.1
SINLEJ017616	e_gw.108.31.1
SINLEJ014902	e_gw.108.39.1
SINLEJ014855	e_gw.108.39.1
SINLEJ010927	e_gw.108.39.1
SINLEJ016677	e_gw.108.44.1
SINLEJ001411	e_gw.108.44.1
SINLEJ005696	e_gw.108.80.1
SINLEJ005599	e_gw.108.95.1
SINLEJ005597	e_gw.108.95.1
SINLEJ005601	e_gw.108.95.1
SINLEJ016284	e_gw.108.96.1
SINLEJ015033	e_gw.1084.10.1
SINLEJ015037	e_gw.1084.10.1
SINLEJ015933	e_gw.1084.10.1
SINLEJ001355	e_gw.1099.1.1
SINLEJ016105	e_gw.11.104.1
SINLEJ016459	e_gw.11.178.1
SINLEJ007313	e_gw.11.18.1
SINLEJ017322	e_gw.11.235.1
SINLEJ018609	e_gw.11.5.1
SINLEJ005651	e_gw.11.841.1
SINLEJ016786	e_gw.11.853.1
SINLEJ000918	e_gw.11.861.1
SINLEJ006258	e_gw.11.880.1
SINLEJ005534	e_gw.11.885.1
SINLEJ016154	e_gw.110.105.1
SINLEJ010388	e_gw.110.107.1
SINLEJ016193	e_gw.110.66.1
SINLEJ007176	e_gw.111.147.1
SINLEJ013729	e_gw.111.24.1
SINLEJ009492	e_gw.111.242.1
SINLEJ007375	e_gw.111.242.1
SINLEJ012303	e_gw.111.242.1
SINLEJ012528	e_gw.111.251.1
SINLEJ011983	e_gw.111.6.1
SINLEJ006395	e_gw.111.6.1
SINLEJ018211	e_gw.111.6.1
SINLEJ011452	e_gw.111.81.1
SINLEJ011451	e_gw.111.81.1
SINLEJ011438	e_gw.111.9.1
SINLEJ003782	e_gw.111.9.1
SINLEJ016157	e_gw.111.9.1
SINLEJ009574	e_gw.111.9.1
SINLEJ006895	e_gw.1111.1.1
SINLEJ015257	e_gw.1111.1.1
SINLEJ009761	e_gw.1111.1.1
SINLEJ001157	e_gw.1114.5.1
SINLEJ001899	e_gw.1114.5.1
SINLEJ010051	e_gw.235.11.1
SINLEJ017704	e_gw.235.11.1
SINLEJ017707	e_gw.235.11.1
SINLEJ009549	e_gw.235.29.1
SINLEJ006962	e_gw.235.29.1
SINLEJ003135	e_gw.235.36.1
SINLEJ011506	e_gw.235.50.1
SINLEJ011509	e_gw.235.50.1
SINLEJ005577	e_gw.235.6.1
SINLEJ003466	e_gw.236.16.1
SINLEJ003465	e_gw.236.24.1
SINLEJ001642	e_gw.236.24.1
SINLEJ011548	e_gw.236.47.1
SINLEJ001998	e_gw.237.119.1
SINLEJ000519	e_gw.237.132.1
SINLEJ000520	e_gw.237.132.1
SINLEJ010869	e_gw.237.138.1
SINLEJ012792	e_gw.237.3.1
SINLEJ004110	e_gw.237.39.1
SINLEJ007669	e_gw.237.43.1
SINLEJ014985	e_gw.237.43.1
SINLEJ003577	e_gw.237.43.1
SINLEJ003703	e_gw.237.43.1
SINLEJ012886	e_gw.237.44.1
SINLEJ007674	e_gw.237.44.1
SINLEJ013638	e_gw.237.44.1
SINLEJ012754	e_gw.237.44.1
SINLEJ005636	e_gw.238.151.1
SINLEJ003839	e_gw.238.151.1
SINLEJ005635	e_gw.238.151.1
SINLEJ005655	e_gw.238.16.1
SINLEJ014395	e_gw.238.16.1
SINLEJ005653	e_gw.238.16.1
SINLEJ005652	e_gw.238.16.1
SINLEJ005563	e_gw.238.167.1
SINLEJ014424	e_gw.238.167.1
SINLEJ013154	e_gw.238.39.1
SINLEJ015745	e_gw.238.39.1
SINLEJ017486	e_gw.238.39.1
SINLEJ005623	e_gw.238.47.1
SINLEJ001844	e_gw.239.1.1
SINLEJ600328	e_gw.239.28.1
SINLEJ600484	e_gw.239.7.1
SINLEJ600483	e_gw.239.7.1
SINLEJ013613	e_gw.24.103.1
SINLEJ017706	e_gw.24.103.1
SINLEJ005699	e_gw.24.105.1
SINLEJ005700	e_gw.24.105.1
SINLEJ007040	e_gw.24.106.1
SINLEJ007039	e_gw.24.106.1
SINLEJ014129	e_gw.24.106.1
SINLEJ006984	e_gw.24.135.1
SINLEJ006228	e_gw.24.168.1
SINLEJ014780	e_gw.24.205.1
SINLEJ014784	e_gw.24.205.1
SINLEJ017513	e_gw.24.282.1
SINLEJ011032	e_gw.24.282.1
SINLEJ018030	e_gw.24.282.1
SINLEJ014029	e_gw.24.327.1
SINLEJ006388	e_gw.24.37.1
SINLEJ007079	e_gw.24.37.1
SINLEJ017105	e_gw.24.37.1
SINLEJ007078	e_gw.24.37.1
SINLEJ003015	e_gw.24.399.1
SINLEJ006932	e_gw.24.399.1
SINLEJ006218	e_gw.24.75.1
SINLEJ014161	e_gw.24.91.1
SINLEJ004952	e_gw.240.29.1
SINLEJ011770	e_gw.240.29.1
SINLEJ013401	e_gw.240.29.1
SINLEJ009061	e_gw.240.40.1
SINLEJ006545	e_gw.240.64.1
SINLEJ002946	e_gw.240.66.1
SINLEJ011084	e_gw.240.69.1
SINLEJ017145	e_gw.241.144.1
SINLEJ016466	e_gw.241.144.1
SINLEJ011317	e_gw.241.30.1
SINLEJ010138	e_gw.241.30.1
SINLEJ007755	e_gw.241.33.1
SINLEJ009537	e_gw.241.4.1
SINLEJ009500	e_gw.241.86.1
SINLEJ015925	e_gw.242.18.1
SINLEJ015679	e_gw.242.22.1
SINLEJ010194	e_gw.242.22.1
SINLEJ007232	e_gw.242.22.1
SINLEJ011385	e_gw.242.22.1
SINLEJ011376	e_gw.242.33.1
SINLEJ016967	e_gw.242.79.1
SINLEJ013623	e_gw.242.79.1
SINLEJ014570	e_gw.243.24.1
SINLEJ000993	e_gw.243.28.1
SINLEJ017089	e_gw.243.28.1
SINLEJ017088	e_gw.243.28.1
SINLEJ001822	e_gw.243.6.1
SINLEJ006117	e_gw.243.6.1
SINLEJ000771	e_gw.243.6.1
SINLEJ017673	e_gw.243.6.1
SINLEJ013133	e_gw.244.112.1
SINLEJ008651	e_gw.244.71.1
SINLEJ008228	e_gw.244.71.1
SINLEJ009917	e_gw.244.76.1
SINLEJ006125	e_gw.245.141.1
SINLEJ009120	e_gw.245.173.1
SINLEJ005875	e_gw.245.185.1
SINLEJ002976	e_gw.245.231.1
SINLEJ005286	e_gw.245.59.1
SINLEJ005285	e_gw.245.59.1
SINLEJ002885	e_gw.245.93.1
SINLEJ006667	e_gw.246.104.1
SINLEJ002803	e_gw.246.31.1
SINLEJ018808	e_gw.246.31.1
SINLEJ005521	e_gw.246.31.1
SINLEJ008312	e_gw.246.31.1
SINLEJ008608	e_gw.246.52.1
SINLEJ008258	e_gw.246.52.1
SINLEJ019303	e_gw.247.20.1
SINLEJ000550	e_gw.247.35.1
SINLEJ012882	e_gw.247.62.1
SINLEJ015398	e_gw.248.28.1
SINLEJ018611	e_gw.249.7.1
SINLEJ006952	e_gw.249.7.1
SINLEJ016108	e_gw.249.7.1
SINLEJ009282	e_gw.249.7.1
SINLEJ000339	e_gw.249.73.1
SINLEJ001706	e_gw.249.81.1
SINLEJ010390	e_gw.249.81.1
SINLEJ001267	e_gw.249.89.1
SINLEJ600072	e_gw.249.89.1
SINLEJ005576	e_gw.249.89.1
SINLEJ016706	e_gw.249.89.1
SINLEJ003251	e_gw.25.105.1
SINLEJ003250	e_gw.25.105.1
SINLEJ010343	e_gw.25.105.1
SINLEJ009886	e_gw.25.121.1
SINLEJ013020	e_gw.25.125.1
SINLEJ011233	e_gw.25.125.1
SINLEJ009321	e_gw.25.125.1
SINLEJ011244	e_gw.25.141.1
SINLEJ017817	e_gw.25.141.1
SINLEJ011241	e_gw.25.17.1
SINLEJ013539	e_gw.25.187.1
SINLEJ002690	e_gw.25.2.1
SINLEJ008556	e_gw.25.5.1
SINLEJ006794	e_gw.25.5.1
SINLEJ006793	e_gw.25.5.1
SINLEJ001929	e_gw.25.5.1
SINLEJ009253	e_gw.25.7.1
SINLEJ016547	e_gw.250.118.1
SINLEJ015482	e_gw.250.118.1
SINLEJ007163	e_gw.250.133.1
SINLEJ003941	e_gw.250.147.1
SINLEJ019368	e_gw.250.42.1
SINLEJ016337	e_gw.250.50.1
SINLEJ008888	e_gw.250.50.1
SINLEJ018428	e_gw.250.50.1
SINLEJ007788	e_gw.251.51.1
SINLEJ001508	e_gw.251.51.1
SINLEJ008417	e_gw.251.64.1
SINLEJ008415	e_gw.251.64.1
SINLEJ008416	e_gw.251.64.1
SINLEJ005990	e_gw.252.100.1
SINLEJ006122	e_gw.252.51.1
SINLEJ013314	e_gw.252.51.1
SINLEJ000915	e_gw.252.51.1
SINLEJ001086	e_gw.252.93.1
SINLEJ017410	e_gw.2527.2.1
SINLEJ000269	e_gw.253.21.1
SINLEJ012784	e_gw.253.33.1
SINLEJ014642	e_gw.253.49.1
SINLEJ014195	e_gw.253.9.1
SINLEJ009793	e_gw.254.149.1
SINLEJ010552	e_gw.254.41.1
SINLEJ010553	e_gw.254.41.1
SINLEJ016820	e_gw.254.43.1
SINLEJ006720	e_gw.2546.1.1
SINLEJ010236	e_gw.255.15.1
SINLEJ016421	e_gw.256.15.1
SINLEJ014095	e_gw.257.52.1
SINLEJ008756	e_gw.258.108.1
SINLEJ009185	e_gw.258.141.1
SINLEJ008734	e_gw.258.141.1
SINLEJ008735	e_gw.258.141.1
SINLEJ008736	e_gw.258.141.1
SINLEJ013130	e_gw.258.21.1
SINLEJ010118	e_gw.258.43.1
SINLEJ005311	e_gw.258.65.1
SINLEJ007810	e_gw.259.18.1
SINLEJ018867	e_gw.259.248.1
SINLEJ006127	e_gw.259.37.1
SINLEJ007813	e_gw.259.41.1
SINLEJ009535	e_gw.259.79.1
SINLEJ012423	e_gw.26.106.1
SINLEJ012422	e_gw.26.107.1
SINLEJ003036	e_gw.26.20.1
SINLEJ000109	e_gw.26.286.1
SINLEJ009941	e_gw.26.36.1
SINLEJ011404	e_gw.26.6.1
SINLEJ010624	e_gw.26.62.1
SINLEJ000006	e_gw.26.82.1
SINLEJ009940	e_gw.26.83.1
SINLEJ012440	e_gw.26.83.1
SINLEJ011403	e_gw.26.94.1
SINLEJ012464	e_gw.26.99.1
SINLEJ001606	e_gw.260.11.1
SINLEJ004823	e_gw.260.11.1
SINLEJ600490	e_gw.260.11.1
SINLEJ001603	e_gw.260.32.1
SINLEJ010403	e_gw.260.32.1
SINLEJ001600	e_gw.260.36.1
SINLEJ600495	e_gw.260.40.1
SINLEJ010402	e_gw.260.79.1
SINLEJ600494	e_gw.260.79.1
SINLEJ013817	e_gw.260.79.1
SINLEJ600492	e_gw.260.82.1
SINLEJ003825	e_gw.261.1.1
SINLEJ013268	e_gw.261.7.1
SINLEJ013258	e_gw.261.7.1
SINLEJ007122	e_gw.262.16.1
SINLEJ006341	e_gw.262.16.1
SINLEJ019458	e_gw.262.16.1
SINLEJ019226	e_gw.262.16.1
SINLEJ011650	e_gw.262.30.1
SINLEJ015298	e_gw.263.16.1
SINLEJ018683	e_gw.263.32.1
SINLEJ009409	e_gw.264.30.1
SINLEJ008272	e_gw.264.39.1
SINLEJ008637	e_gw.264.39.1
SINLEJ003122	e_gw.264.39.1
SINLEJ003121	e_gw.264.39.1
SINLEJ016521	e_gw.264.61.1
SINLEJ016523	e_gw.264.61.1
SINLEJ007925	e_gw.265.25.1
SINLEJ018795	e_gw.265.25.1
SINLEJ600346	e_gw.265.25.1
SINLEJ007923	e_gw.265.25.1
SINLEJ012498	e_gw.265.59.1
SINLEJ003841	e_gw.265.75.1
SINLEJ005544	e_gw.266.114.1
SINLEJ011368	e_gw.266.196.1
SINLEJ016701	e_gw.266.2.1
SINLEJ016702	e_gw.266.2.1
SINLEJ000350	e_gw.266.270.1
SINLEJ014364	e_gw.266.94.1
SINLEJ017282	e_gw.268.4.1
SINLEJ004277	e_gw.268.4.1
SINLEJ011232	e_gw.269.17.1
SINLEJ006301	e_gw.269.20.1
SINLEJ009305	e_gw.269.20.1
SINLEJ018677	e_gw.269.20.1
SINLEJ013412	e_gw.269.39.1
SINLEJ011723	e_gw.269.39.1
SINLEJ008789	e_gw.269.58.1
SINLEJ009601	e_gw.27.105.1
SINLEJ007227	e_gw.27.106.1
SINLEJ015683	e_gw.27.106.1
SINLEJ012250	e_gw.27.106.1
SINLEJ010140	e_gw.27.106.1
SINLEJ009551	e_gw.27.119.1
SINLEJ004099	e_gw.27.144.1
SINLEJ004899	e_gw.27.148.1
SINLEJ010257	e_gw.27.182.1
SINLEJ009598	e_gw.27.289.1
SINLEJ004695	e_gw.27.29.1
SINLEJ012325	e_gw.27.300.1
SINLEJ014094	e_gw.27.302.1
SINLEJ019001	e_gw.27.302.1
SINLEJ011307	e_gw.27.31.1
SINLEJ011306	e_gw.27.31.1
SINLEJ011308	e_gw.27.31.1
SINLEJ018275	e_gw.27.321.1
SINLEJ015789	e_gw.27.321.1
SINLEJ010883	e_gw.27.335.1
SINLEJ010290	e_gw.27.345.1
SINLEJ008985	e_gw.27.372.1
SINLEJ017279	e_gw.27.372.1
SINLEJ007919	e_gw.27.4.1
SINLEJ018521	e_gw.27.4.1
SINLEJ018666	e_gw.27.4.1
SINLEJ018955	e_gw.27.4.1
SINLEJ015651	e_gw.27.41.1
SINLEJ009596	e_gw.27.41.1
SINLEJ013736	e_gw.27.80.1
SINLEJ007392	e_gw.27.84.1
SINLEJ012862	e_gw.270.39.1
SINLEJ003073	e_gw.270.42.1
SINLEJ003068	e_gw.270.42.1
SINLEJ003069	e_gw.270.42.1
SINLEJ016518	e_gw.270.42.1
SINLEJ007622	e_gw.270.54.1
SINLEJ010030	e_gw.270.56.1
SINLEJ014753	e_gw.271.1.1
SINLEJ009036	e_gw.271.43.1
SINLEJ009037	e_gw.271.55.1
SINLEJ010993	e_gw.271.72.1
SINLEJ014950	e_gw.272.1.1
SINLEJ003614	e_gw.272.1.1
SINLEJ017941	e_gw.272.1.1
SINLEJ011661	e_gw.272.1.1
SINLEJ005218	e_gw.272.22.1
SINLEJ004665	e_gw.272.22.1
SINLEJ011607	e_gw.272.3.1
SINLEJ003620	e_gw.272.3.1
SINLEJ014945	e_gw.272.3.1
SINLEJ003574	e_gw.272.67.1
SINLEJ014988	e_gw.272.67.1
SINLEJ001379	e_gw.272.71.1
SINLEJ006305	e_gw.272.95.1
SINLEJ003559	e_gw.272.98.1
SINLEJ000476	e_gw.273.10.1
SINLEJ014238	e_gw.273.15.1
SINLEJ014237	e_gw.273.15.1
SINLEJ000059	e_gw.273.16.1
SINLEJ014816	e_gw.273.26.1
SINLEJ018851	e_gw.273.32.1
SINLEJ014729	e_gw.273.32.1
SINLEJ011034	e_gw.273.54.1
SINLEJ000388	e_gw.273.75.1
SINLEJ004219	e_gw.273.94.1
SINLEJ005725	e_gw.274.36.1
SINLEJ005729	e_gw.274.36.1
SINLEJ015000	e_gw.274.61.1
SINLEJ001763	e_gw.275.51.1
SINLEJ017115	e_gw.275.81.1
SINLEJ011178	e_gw.275.81.1
SINLEJ011273	e_gw.275.81.1
SINLEJ004838	e_gw.276.28.1
SINLEJ014814	e_gw.276.45.1
SINLEJ010064	e_gw.276.49.1
SINLEJ014157	e_gw.276.79.1
SINLEJ001259	e_gw.276.9.1
SINLEJ001260	e_gw.276.9.1
SINLEJ600426	e_gw.276.93.1
SINLEJ600425	e_gw.276.93.1
SINLEJ013230	e_gw.277.1.1
SINLEJ006265	e_gw.277.101.1
SINLEJ011053	e_gw.277.122.1
SINLEJ015609	e_gw.277.122.1
SINLEJ006273	e_gw.277.40.1
SINLEJ007190	e_gw.277.5.1
SINLEJ011031	e_gw.277.60.1
SINLEJ003130	e_gw.277.78.1
SINLEJ003013	e_gw.277.78.1
SINLEJ018784	e_gw.277.78.1
SINLEJ003014	e_gw.277.78.1
SINLEJ005256	e_gw.277.83.1
SINLEJ018151	e_gw.277.86.1
SINLEJ018593	e_gw.277.87.1
SINLEJ017617	e_gw.277.87.1
SINLEJ008840	e_gw.277.92.1
SINLEJ008841	e_gw.277.92.1
SINLEJ009664	e_gw.278.1.1
SINLEJ009665	e_gw.278.1.1
SINLEJ007964	e_gw.278.13.1
SINLEJ013561	e_gw.278.38.1
SINLEJ005483	e_gw.278.46.1
SINLEJ009663	e_gw.278.46.1
SINLEJ016395	e_gw.278.51.1
SINLEJ010568	e_gw.278.63.1
SINLEJ010653	e_gw.278.63.1
SINLEJ008013	e_gw.278.63.1
SINLEJ013982	e_gw.278.77.1
SINLEJ015350	e_gw.278.92.1
SINLEJ017843	e_gw.278.92.1
SINLEJ001767	e_gw.278.92.1
SINLEJ007624	e_gw.279.100.1
SINLEJ016862	e_gw.279.100.1
SINLEJ008650	e_gw.279.15.1
SINLEJ007557	e_gw.279.30.1
SINLEJ016604	e_gw.279.77.1
SINLEJ000524	e_gw.279.79.1
SINLEJ011399	e_gw.28.248.1
SINLEJ017613	e_gw.28.263.1
SINLEJ012293	e_gw.28.263.1
SINLEJ001594	e_gw.28.263.1
SINLEJ012458	e_gw.28.265.1
SINLEJ011480	e_gw.28.266.1
SINLEJ000969	e_gw.28.266.1
SINLEJ017317	e_gw.28.3.1
SINLEJ014878	e_gw.28.3.1
SINLEJ012414	e_gw.28.313.1
SINLEJ000098	e_gw.28.81.1
SINLEJ012045	e_gw.280.15.1
SINLEJ001979	e_gw.280.20.1
SINLEJ017270	e_gw.280.20.1
SINLEJ001180	e_gw.280.20.1
SINLEJ000694	e_gw.280.20.1
SINLEJ003915	e_gw.280.7.1
SINLEJ001527	e_gw.281.110.1
SINLEJ014428	e_gw.281.21.1
SINLEJ010929	e_gw.281.36.1
SINLEJ006786	e_gw.281.57.1
SINLEJ008424	e_gw.281.57.1
SINLEJ007735	e_gw.281.88.1
SINLEJ014287	e_gw.282.10.1
SINLEJ012445	e_gw.282.27.1
SINLEJ600507	e_gw.282.4.1
SINLEJ006652	e_gw.282.47.1
SINLEJ006669	e_gw.282.47.1
SINLEJ013085	e_gw.282.51.1
SINLEJ003151	e_gw.282.55.1
SINLEJ016397	e_gw.283.17.1
SINLEJ016396	e_gw.283.17.1
SINLEJ011595	e_gw.283.26.1
SINLEJ004836	e_gw.283.5.1
SINLEJ008472	e_gw.283.5.1
SINLEJ010913	e_gw.283.66.1
SINLEJ007891	e_gw.284.67.1
SINLEJ010901	e_gw.284.67.1
SINLEJ014484	e_gw.285.127.1
SINLEJ005818	e_gw.285.40.1
SINLEJ005819	e_gw.285.67.1
SINLEJ008584	e_gw.286.11.1
SINLEJ019080	e_gw.286.22.1
SINLEJ003490	e_gw.286.22.1
SINLEJ600244	e_gw.286.33.1
SINLEJ600243	e_gw.286.46.1
SINLEJ014520	e_gw.286.5.1
SINLEJ003027	e_gw.286.5.1
SINLEJ017445	e_gw.287.12.1
SINLEJ007649	e_gw.287.27.1
SINLEJ008071	e_gw.287.64.1
SINLEJ000951	e_gw.287.74.1
SINLEJ002805	e_gw.287.80.1
SINLEJ009837	e_gw.287.80.1
SINLEJ016869	e_gw.287.85.1
SINLEJ016255	e_gw.287.85.1
SINLEJ010806	e_gw.287.85.1
SINLEJ015467	e_gw.288.19.1
SINLEJ006542	e_gw.288.19.1
SINLEJ003498	e_gw.288.19.1
SINLEJ014943	e_gw.288.26.1
SINLEJ003622	e_gw.288.26.1
SINLEJ019243	e_gw.288.3.1
SINLEJ002717	e_gw.288.65.1
SINLEJ013285	e_gw.288.65.1
SINLEJ013286	e_gw.288.65.1
SINLEJ005323	e_gw.289.26.1
SINLEJ019300	e_gw.289.26.1
SINLEJ016828	e_gw.289.31.1
SINLEJ008963	e_gw.289.37.1
SINLEJ015843	e_gw.289.58.1
SINLEJ600103	e_gw.29.159.1
SINLEJ013320	e_gw.29.213.1
SINLEJ011842	e_gw.29.213.1
SINLEJ006233	e_gw.29.80.1
SINLEJ005401	e_gw.29.80.1
SINLEJ006580	e_gw.290.17.1
SINLEJ006581	e_gw.290.17.1
SINLEJ004720	e_gw.290.43.1
SINLEJ014273	e_gw.290.8.1
SINLEJ007643	e_gw.291.15.1
SINLEJ013192	e_gw.291.15.1
SINLEJ007492	e_gw.291.69.1
SINLEJ013210	e_gw.291.69.1
SINLEJ016140	e_gw.292.11.1
SINLEJ014369	e_gw.292.22.1
SINLEJ005663	e_gw.292.22.1
SINLEJ017830	e_gw.292.43.1
SINLEJ017828	e_gw.292.43.1
SINLEJ009992	e_gw.292.46.1
SINLEJ018588	e_gw.292.46.1
SINLEJ013357	e_gw.292.64.1
SINLEJ006995	e_gw.293.12.1
SINLEJ006267	e_gw.293.16.1
SINLEJ006349	e_gw.293.34.1
SINLEJ011874	e_gw.294.34.1
SINLEJ006875	e_gw.294.39.1
SINLEJ015237	e_gw.294.39.1
SINLEJ013023	e_gw.294.39.1
SINLEJ008106	e_gw.294.39.1
SINLEJ007324	e_gw.294.48.1
SINLEJ011909	e_gw.294.48.1
SINLEJ004400	e_gw.294.8.1
SINLEJ007063	e_gw.295.38.1
SINLEJ009085	e_gw.295.38.1
SINLEJ011098	e_gw.295.41.1
SINLEJ008263	e_gw.296.14.1
SINLEJ008220	e_gw.296.14.1
SINLEJ006781	e_gw.296.16.1
SINLEJ006808	e_gw.296.18.1
SINLEJ016977	e_gw.296.18.1
SINLEJ002852	e_gw.296.33.1
SINLEJ004407	e_gw.296.33.1
SINLEJ008595	e_gw.296.43.1
SINLEJ008243	e_gw.296.72.1
SINLEJ015761	e_gw.296.76.1
SINLEJ011602	e_gw.297.117.1
SINLEJ009524	e_gw.297.138.1
SINLEJ003690	e_gw.297.62.1
SINLEJ011596	e_gw.297.62.1
SINLEJ013182	e_gw.297.76.1
SINLEJ005578	e_gw.297.83.1
SINLEJ008122	e_gw.298.103.1
SINLEJ003526	e_gw.298.104.1
SINLEJ008205	e_gw.298.35.1
SINLEJ003266	e_gw.298.51.1
SINLEJ016453	e_gw.298.93.1
SINLEJ004833	e_gw.299.23.1
SINLEJ600451	e_gw.299.23.1
SINLEJ600444	e_gw.299.23.1
SINLEJ001348	e_gw.299.32.1
SINLEJ600453	e_gw.299.54.1
SINLEJ001349	e_gw.299.54.1
SINLEJ600241	e_gw.299.66.1
SINLEJ600442	e_gw.299.89.1
SINLEJ600441	e_gw.299.89.1
SINLEJ001352	e_gw.299.89.1
SINLEJ001353	e_gw.299.89.1
SINLEJ013261	e_gw.3.1.1
SINLEJ013262	e_gw.3.1.1
SINLEJ012105	e_gw.3.10.1
SINLEJ018057	e_gw.3.103.1
SINLEJ005539	e_gw.3.120.1
SINLEJ016443	e_gw.3.120.1
SINLEJ016444	e_gw.3.120.1
SINLEJ019400	e_gw.3.120.1
SINLEJ002705	e_gw.3.123.1
SINLEJ002703	e_gw.3.123.1
SINLEJ016126	e_gw.3.123.1
SINLEJ002702	e_gw.3.123.1
SINLEJ000454	e_gw.3.131.1
SINLEJ013179	e_gw.3.139.1
SINLEJ011295	e_gw.3.140.1
SINLEJ005720	e_gw.3.147.1
SINLEJ000913	e_gw.3.147.1
SINLEJ011342	e_gw.3.148.1
SINLEJ002969	e_gw.3.155.1
SINLEJ016583	e_gw.3.187.1
SINLEJ007629	e_gw.3.217.1
SINLEJ007628	e_gw.3.219.1
SINLEJ600231	e_gw.3.25.1
SINLEJ600347	e_gw.3.25.1
SINLEJ013115	e_gw.3.285.1
SINLEJ002725	e_gw.3.30.1
SINLEJ002964	e_gw.3.34.1
SINLEJ013249	e_gw.3.359.1
SINLEJ007560	e_gw.3.359.1
SINLEJ016156	e_gw.3.371.1
SINLEJ006671	e_gw.3.51.1
SINLEJ002730	e_gw.3.52.1
SINLEJ012977	e_gw.3.52.1
SINLEJ016581	e_gw.3.91.1
SINLEJ002783	e_gw.3.91.1
SINLEJ014402	e_gw.3.97.1
SINLEJ012962	e_gw.30.115.1
SINLEJ600182	e_gw.30.117.1
SINLEJ019168	e_gw.30.12.1
SINLEJ015470	e_gw.30.154.1
SINLEJ017124	e_gw.30.163.1
SINLEJ017694	e_gw.30.216.1
SINLEJ014315	e_gw.30.223.1
SINLEJ013390	e_gw.30.227.1
SINLEJ014866	e_gw.30.227.1
SINLEJ011782	e_gw.30.227.1
SINLEJ008140	e_gw.30.237.1
SINLEJ009644	e_gw.30.266.1
SINLEJ001737	e_gw.30.280.1
SINLEJ014875	e_gw.30.293.1
SINLEJ012073	e_gw.30.312.1
SINLEJ014865	e_gw.30.321.1
SINLEJ015987	e_gw.30.328.1
SINLEJ600373	e_gw.30.332.1
SINLEJ013387	e_gw.30.364.1
SINLEJ014864	e_gw.30.364.1
SINLEJ014863	e_gw.30.364.1
SINLEJ014862	e_gw.30.364.1
SINLEJ005781	e_gw.30.404.1
SINLEJ015897	e_gw.30.65.1
SINLEJ017930	e_gw.30.9.1
SINLEJ006785	e_gw.300.5.1
SINLEJ004154	e_gw.301.26.1
SINLEJ011695	e_gw.301.40.1
SINLEJ019347	e_gw.301.63.1
SINLEJ010822	e_gw.301.8.1
SINLEJ017949	e_gw.301.8.1
SINLEJ000314	e_gw.301.8.1
SINLEJ007458	e_gw.302.1.1
SINLEJ008607	e_gw.302.21.1
SINLEJ016587	e_gw.302.22.1
SINLEJ007460	e_gw.302.22.1
SINLEJ013263	e_gw.302.22.1
SINLEJ016153	e_gw.303.33.1
SINLEJ007663	e_gw.303.33.1
SINLEJ008097	e_gw.303.33.1
SINLEJ007662	e_gw.303.33.1
SINLEJ015737	e_gw.303.55.1
SINLEJ007878	e_gw.303.60.1
SINLEJ000475	e_gw.304.29.1
SINLEJ000474	e_gw.304.29.1
SINLEJ000473	e_gw.304.29.1
SINLEJ011334	e_gw.304.34.1
SINLEJ600343	e_gw.304.34.1
SINLEJ000001	e_gw.304.74.1
SINLEJ009392	e_gw.304.78.1
SINLEJ013900	e_gw.304.92.1
SINLEJ012581	e_gw.305.25.1
SINLEJ001774	e_gw.305.48.1
SINLEJ005829	e_gw.305.54.1
SINLEJ012001	e_gw.306.26.1
SINLEJ004574	e_gw.306.26.1
SINLEJ000337	e_gw.306.43.1
SINLEJ000953	e_gw.306.5.1
SINLEJ015545	e_gw.306.50.1
SINLEJ004589	e_gw.306.59.1
SINLEJ018266	e_gw.307.27.1
SINLEJ019126	e_gw.307.27.1
SINLEJ018527	e_gw.307.27.1
SINLEJ010914	e_gw.307.27.1
SINLEJ014185	e_gw.307.37.1
SINLEJ014201	e_gw.307.53.1
SINLEJ017840	e_gw.307.80.1
SINLEJ015353	e_gw.307.80.1
SINLEJ004365	e_gw.309.128.1
SINLEJ010729	e_gw.31.189.1
SINLEJ007201	e_gw.31.197.1
SINLEJ017166	e_gw.31.197.1
SINLEJ005879	e_gw.31.279.1
SINLEJ008047	e_gw.31.279.1
SINLEJ008048	e_gw.31.279.1
SINLEJ011601	e_gw.31.298.1
SINLEJ000422	e_gw.31.46.1
SINLEJ016100	e_gw.31.50.1
SINLEJ011302	e_gw.31.50.1
SINLEJ014136	e_gw.31.75.1
SINLEJ003945	e_gw.31.83.1
SINLEJ010747	e_gw.31.93.1
SINLEJ018394	e_gw.310.16.1
SINLEJ018392	e_gw.310.16.1
SINLEJ007025	e_gw.310.18.1
SINLEJ014121	e_gw.310.18.1
SINLEJ014122	e_gw.310.18.1
SINLEJ000303	e_gw.311.43.1
SINLEJ011154	e_gw.311.66.1
SINLEJ000484	e_gw.311.76.1
SINLEJ000486	e_gw.311.76.1
SINLEJ000487	e_gw.311.76.1
SINLEJ000358	e_gw.311.93.1
SINLEJ012763	e_gw.312.16.1
SINLEJ001511	e_gw.312.31.1
SINLEJ013875	e_gw.312.31.1
SINLEJ003236	e_gw.312.38.1
SINLEJ003387	e_gw.312.55.1
SINLEJ019374	e_gw.312.63.1
SINLEJ001637	e_gw.312.66.1
SINLEJ010779	e_gw.313.12.1
SINLEJ009819	e_gw.313.20.1
SINLEJ008610	e_gw.313.20.1
SINLEJ008292	e_gw.313.20.1
SINLEJ009817	e_gw.313.20.1
SINLEJ011500	e_gw.313.27.1
SINLEJ008256	e_gw.313.40.1
SINLEJ008585	e_gw.313.40.1
SINLEJ008622	e_gw.313.54.1
SINLEJ017927	e_gw.313.54.1
SINLEJ011615	e_gw.314.10.1
SINLEJ012172	e_gw.314.10.1
SINLEJ007826	e_gw.314.21.1
SINLEJ003823	e_gw.314.22.1
SINLEJ018491	e_gw.314.28.1
SINLEJ017780	e_gw.314.28.1
SINLEJ019358	e_gw.314.28.1
SINLEJ007827	e_gw.314.28.1
SINLEJ015807	e_gw.315.15.1
SINLEJ011359	e_gw.315.25.1
SINLEJ011348	e_gw.315.45.1
SINLEJ008773	e_gw.317.25.1
SINLEJ011267	e_gw.317.25.1
SINLEJ011262	e_gw.317.25.1
SINLEJ011268	e_gw.317.25.1
SINLEJ008777	e_gw.317.28.1
SINLEJ008774	e_gw.317.28.1
SINLEJ011260	e_gw.317.28.1
SINLEJ009227	e_gw.317.3.1
SINLEJ010000	e_gw.317.3.1
SINLEJ008850	e_gw.317.41.1
SINLEJ007604	e_gw.317.42.1
SINLEJ008899	e_gw.317.55.1
SINLEJ016325	e_gw.317.55.1
SINLEJ008826	e_gw.317.62.1
SINLEJ013047	e_gw.317.88.1
SINLEJ016900	e_gw.317.97.1
SINLEJ012470	e_gw.318.18.1
SINLEJ003186	e_gw.318.18.1
SINLEJ012447	e_gw.318.18.1
SINLEJ012472	e_gw.318.18.1
SINLEJ009856	e_gw.318.3.1
SINLEJ000881	e_gw.318.45.1
SINLEJ016801	e_gw.318.62.1
SINLEJ009162	e_gw.318.73.1
SINLEJ012939	e_gw.319.19.1
SINLEJ012938	e_gw.319.19.1
SINLEJ017889	e_gw.319.24.1
SINLEJ018237	e_gw.319.24.1
SINLEJ011653	e_gw.319.45.1
SINLEJ002819	e_gw.32.130.1
SINLEJ007179	e_gw.32.131.1
SINLEJ019432	e_gw.32.131.1
SINLEJ006263	e_gw.32.172.1
SINLEJ007308	e_gw.32.172.1
SINLEJ006220	e_gw.32.178.1
SINLEJ006353	e_gw.32.23.1
SINLEJ006956	e_gw.32.23.1
SINLEJ006154	e_gw.32.355.1
SINLEJ006232	e_gw.32.685.1
SINLEJ014696	e_gw.32.78.1
SINLEJ014779	e_gw.32.78.1
SINLEJ007513	e_gw.320.106.1
SINLEJ018435	e_gw.320.110.1
SINLEJ018639	e_gw.320.110.1
SINLEJ013733	e_gw.320.110.1
SINLEJ017607	e_gw.320.110.1
SINLEJ013577	e_gw.320.36.1
SINLEJ012406	e_gw.320.38.1
SINLEJ015662	e_gw.320.40.1
SINLEJ007248	e_gw.320.40.1
SINLEJ005513	e_gw.320.40.1
SINLEJ009550	e_gw.320.40.1
SINLEJ009463	e_gw.320.52.1
SINLEJ007208	e_gw.320.52.1
SINLEJ015703	e_gw.320.52.1
SINLEJ017174	e_gw.320.52.1
SINLEJ014267	e_gw.320.60.1
SINLEJ004835	e_gw.320.65.1
SINLEJ009570	e_gw.320.89.1
SINLEJ013879	e_gw.321.129.1
SINLEJ001615	e_gw.321.129.1
SINLEJ010457	e_gw.321.5.1
SINLEJ002862	e_gw.321.5.1
SINLEJ013839	e_gw.321.90.1
SINLEJ004890	e_gw.322.3.1
SINLEJ600047	e_gw.322.32.1
SINLEJ017935	e_gw.322.34.1
SINLEJ015281	e_gw.323.46.1
SINLEJ006919	e_gw.323.46.1
SINLEJ000057	e_gw.324.15.1
SINLEJ012797	e_gw.324.15.1
SINLEJ012798	e_gw.324.15.1
SINLEJ014289	e_gw.324.15.1
SINLEJ004182	e_gw.324.16.1
SINLEJ000935	e_gw.324.25.1
SINLEJ012867	e_gw.324.28.1
SINLEJ013504	e_gw.324.28.1
SINLEJ010786	e_gw.324.28.1
SINLEJ012228	e_gw.324.44.1
SINLEJ002031	e_gw.324.44.1
SINLEJ012841	e_gw.324.72.1
SINLEJ015810	e_gw.325.12.1
SINLEJ007343	e_gw.325.13.1
SINLEJ004347	e_gw.325.13.1
SINLEJ004288	e_gw.325.15.1
SINLEJ007341	e_gw.325.38.1
SINLEJ004403	e_gw.325.5.1
SINLEJ600295	e_gw.325.55.1
SINLEJ600297	e_gw.325.55.1
SINLEJ600294	e_gw.325.55.1
SINLEJ011904	e_gw.325.59.1
SINLEJ000218	e_gw.325.59.1
SINLEJ011996	e_gw.325.63.1
SINLEJ004364	e_gw.325.65.1
SINLEJ002834	e_gw.326.12.1
SINLEJ005379	e_gw.326.31.1
SINLEJ006289	e_gw.326.4.1
SINLEJ002095	e_gw.326.51.1
SINLEJ018013	e_gw.326.55.1
SINLEJ006373	e_gw.326.78.1
SINLEJ006988	e_gw.326.79.1
SINLEJ011953	e_gw.327.20.1
SINLEJ004439	e_gw.327.37.1
SINLEJ008470	e_gw.327.52.1
SINLEJ008322	e_gw.327.54.1
SINLEJ010383	e_gw.327.54.1
SINLEJ008488	e_gw.327.54.1
SINLEJ008594	e_gw.327.57.1
SINLEJ006854	e_gw.327.57.1
SINLEJ006855	e_gw.327.57.1
SINLEJ008445	e_gw.327.57.1
SINLEJ008468	e_gw.327.7.1
SINLEJ013668	e_gw.327.7.1
SINLEJ013288	e_gw.328.38.1
SINLEJ007284	e_gw.328.38.1
SINLEJ007684	e_gw.328.53.1
SINLEJ015754	e_gw.328.53.1
SINLEJ007683	e_gw.328.53.1
SINLEJ018541	e_gw.328.53.1
SINLEJ015234	e_gw.328.54.1
SINLEJ006872	e_gw.328.54.1
SINLEJ002808	e_gw.328.58.1
SINLEJ017612	e_gw.329.27.1
SINLEJ006589	e_gw.329.29.1
SINLEJ010534	e_gw.329.29.1
SINLEJ011386	e_gw.329.54.1
SINLEJ011393	e_gw.329.54.1
SINLEJ018051	e_gw.329.65.1
SINLEJ018707	e_gw.329.65.1
SINLEJ014903	e_gw.33.148.1
SINLEJ014848	e_gw.33.15.1
SINLEJ014896	e_gw.33.15.1
SINLEJ013325	e_gw.33.15.1
SINLEJ018353	e_gw.33.166.1
SINLEJ003811	e_gw.33.18.1
SINLEJ003202	e_gw.33.195.1
SINLEJ010370	e_gw.33.195.1
SINLEJ014861	e_gw.33.197.1
SINLEJ006350	e_gw.33.40.1
SINLEJ006351	e_gw.33.40.1
SINLEJ017855	e_gw.33.89.1
SINLEJ012722	e_gw.330.18.1
SINLEJ013759	e_gw.330.21.1
SINLEJ015051	e_gw.330.22.1
SINLEJ015054	e_gw.330.22.1
SINLEJ003449	e_gw.330.23.1
SINLEJ600463	e_gw.330.23.1
SINLEJ001633	e_gw.330.23.1
SINLEJ012772	e_gw.330.23.1
SINLEJ015015	e_gw.330.29.1
SINLEJ015107	e_gw.331.10.1
SINLEJ008112	e_gw.331.20.1
SINLEJ013245	e_gw.331.26.1
SINLEJ016194	e_gw.331.31.1
SINLEJ013178	e_gw.331.68.1
SINLEJ016603	e_gw.331.68.1
SINLEJ015342	e_gw.332.22.1
SINLEJ600203	e_gw.332.24.1
SINLEJ013835	e_gw.332.24.1
SINLEJ000380	e_gw.332.64.1
SINLEJ600452	e_gw.332.89.1
SINLEJ015871	e_gw.333.24.1
SINLEJ016267	e_gw.333.24.1
SINLEJ016266	e_gw.333.24.1
SINLEJ012866	e_gw.333.24.1
SINLEJ014662	e_gw.333.34.1
SINLEJ015983	e_gw.333.48.1
SINLEJ015116	e_gw.334.115.1
SINLEJ014300	e_gw.334.115.1
SINLEJ014304	e_gw.334.115.1
SINLEJ010803	e_gw.334.115.1
SINLEJ017982	e_gw.334.17.1
SINLEJ006261	e_gw.335.15.1
SINLEJ003034	e_gw.335.4.1
SINLEJ012074	e_gw.335.5.1
SINLEJ015982	e_gw.336.11.1
SINLEJ018498	e_gw.336.11.1
SINLEJ013629	e_gw.336.15.1
SINLEJ019431	e_gw.336.15.1
SINLEJ019434	e_gw.336.15.1
SINLEJ013992	e_gw.336.19.1
SINLEJ009269	e_gw.336.33.1
SINLEJ015014	e_gw.337.19.1
SINLEJ017962	e_gw.337.19.1
SINLEJ015016	e_gw.337.19.1
SINLEJ012033	e_gw.337.81.1
SINLEJ005721	e_gw.337.92.1
SINLEJ014382	e_gw.337.92.1
SINLEJ004593	e_gw.338.72.1
SINLEJ018633	e_gw.338.72.1
SINLEJ008754	e_gw.339.17.1
SINLEJ010658	e_gw.339.60.1
SINLEJ001433	e_gw.339.60.1
SINLEJ010581	e_gw.339.60.1
SINLEJ007231	e_gw.339.60.1
SINLEJ004907	e_gw.34.1.1
SINLEJ004909	e_gw.34.1.1
SINLEJ016742	e_gw.34.1.1
SINLEJ016483	e_gw.34.1.1
SINLEJ009831	e_gw.34.15.1
SINLEJ004646	e_gw.34.37.1
SINLEJ018807	e_gw.34.37.1
SINLEJ001451	e_gw.340.1.1
SINLEJ004850	e_gw.340.1.1
SINLEJ600254	e_gw.340.1.1
SINLEJ010340	e_gw.340.1.1
SINLEJ001403	e_gw.340.5.1
SINLEJ004853	e_gw.340.82.1
SINLEJ016021	e_gw.340.85.1
SINLEJ008828	e_gw.341.13.1
SINLEJ008690	e_gw.341.21.1
SINLEJ017298	e_gw.341.21.1
SINLEJ008770	e_gw.341.65.1
SINLEJ009368	e_gw.341.65.1
SINLEJ017816	e_gw.341.65.1
SINLEJ001748	e_gw.341.74.1
SINLEJ010860	e_gw.341.74.1
SINLEJ011187	e_gw.341.77.1
SINLEJ017128	e_gw.341.77.1
SINLEJ012557	e_gw.342.20.1
SINLEJ016351	e_gw.342.20.1
SINLEJ017634	e_gw.342.20.1
SINLEJ000189	e_gw.342.44.1
SINLEJ000185	e_gw.342.44.1
SINLEJ007547	e_gw.342.58.1
SINLEJ009242	e_gw.342.58.1
SINLEJ018859	e_gw.342.6.1
SINLEJ003160	e_gw.342.6.1
SINLEJ018614	e_gw.342.6.1
SINLEJ003055	e_gw.342.6.1
SINLEJ013318	e_gw.343.23.1
SINLEJ015934	e_gw.343.23.1
SINLEJ015931	e_gw.343.23.1
SINLEJ013097	e_gw.343.23.1
SINLEJ600486	e_gw.343.4.1
SINLEJ003313	e_gw.343.4.1
SINLEJ001609	e_gw.343.45.1
SINLEJ002984	e_gw.343.47.1
SINLEJ010411	e_gw.343.49.1
SINLEJ013849	e_gw.343.49.1
SINLEJ001611	e_gw.343.49.1
SINLEJ010407	e_gw.343.54.1
SINLEJ016236	e_gw.343.60.1
SINLEJ005743	e_gw.343.63.1
SINLEJ006618	e_gw.343.63.1
SINLEJ000044	e_gw.344.3.1
SINLEJ000051	e_gw.344.3.1
SINLEJ017710	e_gw.344.3.1
SINLEJ017708	e_gw.344.3.1
SINLEJ001721	e_gw.344.44.1
SINLEJ011088	e_gw.344.59.1
SINLEJ009973	e_gw.345.34.1
SINLEJ003904	e_gw.346.47.1
SINLEJ003903	e_gw.346.47.1
SINLEJ012936	e_gw.346.50.1
SINLEJ000384	e_gw.346.56.1
SINLEJ000385	e_gw.346.56.1
SINLEJ010767	e_gw.346.70.1
SINLEJ015911	e_gw.346.70.1
SINLEJ010422	e_gw.346.70.1
SINLEJ010423	e_gw.346.70.1
SINLEJ001079	e_gw.347.103.1
SINLEJ014501	e_gw.347.109.1
SINLEJ017337	e_gw.347.116.1
SINLEJ002189	e_gw.347.116.1
SINLEJ005978	e_gw.347.116.1
SINLEJ005977	e_gw.347.116.1
SINLEJ001750	e_gw.347.38.1
SINLEJ010016	e_gw.347.59.1
SINLEJ001241	e_gw.347.75.1
SINLEJ001248	e_gw.347.75.1
SINLEJ001250	e_gw.347.75.1
SINLEJ018472	e_gw.347.75.1
SINLEJ000780	e_gw.347.82.1
SINLEJ005894	e_gw.347.82.1
SINLEJ005893	e_gw.347.82.1
SINLEJ001128	e_gw.347.90.1
SINLEJ001034	e_gw.347.99.1
SINLEJ016845	e_gw.347.99.1
SINLEJ005189	e_gw.347.99.1
SINLEJ010010	e_gw.348.51.1
SINLEJ000061	e_gw.348.51.1
SINLEJ018893	e_gw.348.59.1
SINLEJ009864	e_gw.348.59.1
SINLEJ009863	e_gw.348.59.1
SINLEJ009932	e_gw.348.6.1
SINLEJ005930	e_gw.348.75.1
SINLEJ014061	e_gw.349.27.1
SINLEJ009289	e_gw.349.37.1
SINLEJ009288	e_gw.349.37.1
SINLEJ017632	e_gw.349.86.1
SINLEJ011103	e_gw.349.86.1
SINLEJ005118	e_gw.35.103.1
SINLEJ002007	e_gw.35.103.1
SINLEJ019338	e_gw.35.145.1
SINLEJ001884	e_gw.35.145.1
SINLEJ009694	e_gw.35.145.1
SINLEJ016988	e_gw.35.145.1
SINLEJ000741	e_gw.35.150.1
SINLEJ001991	e_gw.35.241.1
SINLEJ017752	e_gw.35.25.1
SINLEJ005098	e_gw.35.313.1
SINLEJ006034	e_gw.35.313.1
SINLEJ001964	e_gw.35.313.1
SINLEJ001963	e_gw.35.313.1
SINLEJ004451	e_gw.35.318.1
SINLEJ000169	e_gw.35.343.1
SINLEJ019224	e_gw.35.343.1
SINLEJ011778	e_gw.35.343.1
SINLEJ018284	e_gw.35.346.1
SINLEJ001036	e_gw.35.357.1
SINLEJ001966	e_gw.35.42.1
SINLEJ001136	e_gw.35.42.1
SINLEJ000740	e_gw.35.42.1
SINLEJ011535	e_gw.35.55.1
SINLEJ001895	e_gw.35.60.1
SINLEJ009706	e_gw.35.83.1
SINLEJ002150	e_gw.351.112.1
SINLEJ000713	e_gw.351.112.1
SINLEJ002000	e_gw.351.40.1
SINLEJ002001	e_gw.351.40.1
SINLEJ013479	e_gw.351.40.1
SINLEJ018078	e_gw.351.41.1
SINLEJ014505	e_gw.351.62.1
SINLEJ014506	e_gw.351.62.1
SINLEJ000859	e_gw.351.88.1
SINLEJ017000	e_gw.351.88.1
SINLEJ005119	e_gw.351.88.1
SINLEJ007794	e_gw.353.1.1
SINLEJ007799	e_gw.353.1.1
SINLEJ007800	e_gw.353.1.1
SINLEJ015956	e_gw.354.101.1
SINLEJ016078	e_gw.354.7.1
SINLEJ008683	e_gw.355.1.1
SINLEJ009049	e_gw.355.103.1
SINLEJ009377	e_gw.355.27.1
SINLEJ012978	e_gw.355.3.1
SINLEJ012995	e_gw.355.61.1
SINLEJ018426	e_gw.355.7.1
SINLEJ003572	e_gw.355.72.1
SINLEJ014990	e_gw.355.72.1
SINLEJ010717	e_gw.356.11.1
SINLEJ012171	e_gw.356.3.1
SINLEJ015101	e_gw.356.32.1
SINLEJ019302	e_gw.356.32.1
SINLEJ004999	e_gw.356.50.1
SINLEJ015772	e_gw.356.59.1
SINLEJ010129	e_gw.356.59.1
SINLEJ002109	e_gw.356.61.1
SINLEJ006787	e_gw.357.114.1
SINLEJ007394	e_gw.357.41.1
SINLEJ011016	e_gw.358.52.1
SINLEJ014827	e_gw.359.27.1
SINLEJ013453	e_gw.359.28.1
SINLEJ018404	e_gw.359.3.1
SINLEJ018405	e_gw.359.3.1
SINLEJ013419	e_gw.359.53.1
SINLEJ008180	e_gw.359.53.1
SINLEJ007736	e_gw.36.169.1
SINLEJ012184	e_gw.36.169.1
SINLEJ011478	e_gw.36.218.1
SINLEJ007825	e_gw.36.4.1
SINLEJ015769	e_gw.36.4.1
SINLEJ015768	e_gw.36.4.1
SINLEJ012125	e_gw.36.4.1
SINLEJ019397	e_gw.36.85.1
SINLEJ007859	e_gw.36.99.1
SINLEJ007860	e_gw.36.99.1
SINLEJ017718	e_gw.360.23.1
SINLEJ011748	e_gw.360.25.1
SINLEJ011749	e_gw.360.4.1
SINLEJ010262	e_gw.360.4.1
SINLEJ008186	e_gw.361.2.1
SINLEJ013441	e_gw.361.55.1
SINLEJ001193	e_gw.361.68.1
SINLEJ001309	e_gw.363.26.1
SINLEJ001310	e_gw.363.26.1
SINLEJ000426	e_gw.363.48.1
SINLEJ004150	e_gw.363.48.1
SINLEJ015894	e_gw.363.53.1
SINLEJ015893	e_gw.363.53.1
SINLEJ018077	e_gw.363.59.1
SINLEJ005614	e_gw.364.20.1
SINLEJ011519	e_gw.364.29.1
SINLEJ007578	e_gw.364.40.1
SINLEJ003729	e_gw.364.69.1
SINLEJ012368	e_gw.364.77.1
SINLEJ015389	e_gw.364.95.1
SINLEJ016195	e_gw.366.16.1
SINLEJ002789	e_gw.366.16.1
SINLEJ017543	e_gw.366.16.1
SINLEJ017481	e_gw.366.16.1
SINLEJ012903	e_gw.368.2.1
SINLEJ004204	e_gw.368.37.1
SINLEJ017136	e_gw.368.40.1
SINLEJ011476	e_gw.37.11.1
SINLEJ011472	e_gw.37.12.1
SINLEJ015061	e_gw.37.12.1
SINLEJ015064	e_gw.37.12.1
SINLEJ015891	e_gw.37.139.1
SINLEJ004167	e_gw.37.139.1
SINLEJ012900	e_gw.37.139.1
SINLEJ009517	e_gw.37.158.1
SINLEJ007283	e_gw.37.158.1
SINLEJ009519	e_gw.37.158.1
SINLEJ007285	e_gw.37.158.1
SINLEJ012359	e_gw.37.162.1
SINLEJ012357	e_gw.37.162.1
SINLEJ013687	e_gw.37.180.1
SINLEJ013669	e_gw.37.188.1
SINLEJ011325	e_gw.37.226.1
SINLEJ013164	e_gw.37.226.1
SINLEJ007360	e_gw.37.272.1
SINLEJ010263	e_gw.37.272.1
SINLEJ012281	e_gw.37.321.1
SINLEJ012280	e_gw.37.321.1
SINLEJ010256	e_gw.37.34.1
SINLEJ010255	e_gw.37.34.1
SINLEJ013699	e_gw.37.359.1
SINLEJ013700	e_gw.37.359.1
SINLEJ012363	e_gw.37.410.1
SINLEJ011351	e_gw.37.415.1
SINLEJ011353	e_gw.37.429.1
SINLEJ019417	e_gw.37.51.1
SINLEJ018947	e_gw.370.14.1
SINLEJ600404	e_gw.371.27.1
SINLEJ600405	e_gw.371.27.1
SINLEJ009981	e_gw.371.37.1
SINLEJ000028	e_gw.371.37.1
SINLEJ000029	e_gw.371.37.1
SINLEJ010961	e_gw.371.54.1
SINLEJ016028	e_gw.371.77.1
SINLEJ009984	e_gw.371.84.1
SINLEJ001374	e_gw.372.6.1
SINLEJ000431	e_gw.373.1.1
SINLEJ000592	e_gw.373.23.1
SINLEJ000591	e_gw.373.23.1
SINLEJ015495	e_gw.373.32.1
SINLEJ015483	e_gw.373.32.1
SINLEJ010870	e_gw.373.4.1
SINLEJ010738	e_gw.373.51.1
SINLEJ000472	e_gw.373.51.1
SINLEJ001643	e_gw.374.41.1
SINLEJ006009	e_gw.374.48.1
SINLEJ014511	e_gw.374.48.1
SINLEJ002107	e_gw.374.48.1
SINLEJ002741	e_gw.375.14.1
SINLEJ016150	e_gw.375.23.1
SINLEJ007659	e_gw.375.23.1
SINLEJ016151	e_gw.375.45.1
SINLEJ007660	e_gw.375.46.1
SINLEJ016526	e_gw.376.43.1
SINLEJ016509	e_gw.376.43.1
SINLEJ001943	e_gw.376.47.1
SINLEJ013997	e_gw.376.9.1
SINLEJ013569	e_gw.377.22.1
SINLEJ011870	e_gw.377.23.1
SINLEJ001393	e_gw.378.29.1
SINLEJ014785	e_gw.378.33.1
SINLEJ600211	e_gw.378.33.1
SINLEJ014787	e_gw.378.33.1
SINLEJ012751	e_gw.378.53.1
SINLEJ009774	e_gw.378.55.1
SINLEJ009773	e_gw.378.55.1
SINLEJ009776	e_gw.378.55.1
SINLEJ600371	e_gw.379.34.1
SINLEJ011527	e_gw.379.54.1
SINLEJ014870	e_gw.379.55.1
SINLEJ019298	e_gw.379.55.1
SINLEJ016832	e_gw.379.66.1
SINLEJ003542	e_gw.379.74.1
SINLEJ010543	e_gw.38.140.1
SINLEJ006626	e_gw.38.140.1
SINLEJ006840	e_gw.38.168.1
SINLEJ014559	e_gw.38.180.1
SINLEJ010642	e_gw.38.184.1
SINLEJ010601	e_gw.38.26.1
SINLEJ004829	e_gw.38.26.1
SINLEJ009801	e_gw.38.37.1
SINLEJ006602	e_gw.38.46.1
SINLEJ006510	e_gw.38.47.1
SINLEJ006505	e_gw.38.47.1
SINLEJ006504	e_gw.38.47.1
SINLEJ006507	e_gw.38.47.1
SINLEJ003492	e_gw.38.80.1
SINLEJ005681	e_gw.38.94.1
SINLEJ010602	e_gw.38.94.1
SINLEJ008216	e_gw.38.96.1
SINLEJ014673	e_gw.38.96.1
SINLEJ015155	e_gw.380.10.1
SINLEJ014900	e_gw.380.27.1
SINLEJ014854	e_gw.380.27.1
SINLEJ011916	e_gw.380.32.1
SINLEJ015154	e_gw.380.32.1
SINLEJ004287	e_gw.380.32.1
SINLEJ006472	e_gw.380.32.1
SINLEJ004243	e_gw.380.40.1
SINLEJ008118	e_gw.380.48.1
SINLEJ004338	e_gw.380.8.1
SINLEJ007574	e_gw.380.88.1
SINLEJ015036	e_gw.381.1.1
SINLEJ011863	e_gw.381.17.1
SINLEJ010148	e_gw.381.22.1
SINLEJ001513	e_gw.382.58.1
SINLEJ019355	e_gw.382.71.1
SINLEJ010153	e_gw.383.17.1
SINLEJ003103	e_gw.384.1.1
SINLEJ005828	e_gw.384.110.1
SINLEJ000698	e_gw.384.110.1
SINLEJ001100	e_gw.384.112.1
SINLEJ002099	e_gw.384.62.1
SINLEJ002098	e_gw.384.62.1
SINLEJ009228	e_gw.385.109.1
SINLEJ018363	e_gw.385.28.1
SINLEJ002858	e_gw.386.13.1
SINLEJ008686	e_gw.386.3.1
SINLEJ008260	e_gw.386.3.1
SINLEJ008680	e_gw.386.5.1
SINLEJ018169	e_gw.386.65.1
SINLEJ016361	e_gw.386.67.1
SINLEJ018899	e_gw.386.8.1
SINLEJ005529	e_gw.386.83.1
SINLEJ005694	e_gw.386.83.1
SINLEJ003382	e_gw.387.18.1
SINLEJ001443	e_gw.387.33.1
SINLEJ600259	e_gw.387.33.1
SINLEJ003379	e_gw.387.33.1
SINLEJ003380	e_gw.387.33.1
SINLEJ003381	e_gw.387.35.1
SINLEJ017491	e_gw.387.35.1
SINLEJ018081	e_gw.387.35.1
SINLEJ004065	e_gw.388.19.1
SINLEJ008171	e_gw.388.3.1
SINLEJ012087	e_gw.388.67.1
SINLEJ004438	e_gw.388.69.1
SINLEJ015388	e_gw.389.24.1
SINLEJ014941	e_gw.389.26.1
SINLEJ003625	e_gw.389.26.1
SINLEJ003626	e_gw.389.26.1
SINLEJ014940	e_gw.389.26.1
SINLEJ016355	e_gw.389.3.1
SINLEJ002116	e_gw.39.209.1
SINLEJ005998	e_gw.39.209.1
SINLEJ013685	e_gw.39.229.1
SINLEJ011429	e_gw.39.229.1
SINLEJ013965	e_gw.39.229.1
SINLEJ006000	e_gw.39.281.1
SINLEJ007807	e_gw.39.294.1
SINLEJ016123	e_gw.39.323.1
SINLEJ008611	e_gw.39.46.1
SINLEJ005708	e_gw.39.50.1
SINLEJ012408	e_gw.39.51.1
SINLEJ004813	e_gw.39.51.1
SINLEJ005120	e_gw.39.56.1
SINLEJ019280	e_gw.39.96.1
SINLEJ013428	e_gw.39.96.1
SINLEJ004510	e_gw.39.99.1
SINLEJ011153	e_gw.390.37.1
SINLEJ009337	e_gw.390.37.1
SINLEJ004214	e_gw.391.24.1
SINLEJ004213	e_gw.391.37.1
SINLEJ013448	e_gw.392.1.1
SINLEJ013447	e_gw.392.1.1
SINLEJ008173	e_gw.392.10.1
SINLEJ000565	e_gw.392.37.1
SINLEJ017516	e_gw.392.56.1
SINLEJ008181	e_gw.392.57.1
SINLEJ006557	e_gw.392.57.1
SINLEJ006636	e_gw.394.1.1
SINLEJ006635	e_gw.394.1.1
SINLEJ009137	e_gw.394.2.1
SINLEJ017054	e_gw.394.22.1
SINLEJ017477	e_gw.394.22.1
SINLEJ006112	e_gw.394.36.1
SINLEJ005310	e_gw.394.39.1
SINLEJ014672	e_gw.394.58.1
SINLEJ010958	e_gw.394.68.1
SINLEJ001344	e_gw.395.13.1
SINLEJ008333	e_gw.395.14.1
SINLEJ011667	e_gw.395.41.1
SINLEJ007626	e_gw.396.31.1
SINLEJ007625	e_gw.396.31.1
SINLEJ016591	e_gw.396.44.1
SINLEJ013145	e_gw.396.50.1
SINLEJ011800	e_gw.396.50.1
SINLEJ016572	e_gw.396.68.1
SINLEJ016876	e_gw.396.68.1
SINLEJ016745	e_gw.397.20.1
SINLEJ016486	e_gw.397.20.1
SINLEJ004734	e_gw.397.20.1
SINLEJ600455	e_gw.397.20.1
SINLEJ600286	e_gw.397.28.1
SINLEJ001528	e_gw.397.30.1
SINLEJ018419	e_gw.398.46.1
SINLEJ012031	e_gw.398.51.1
SINLEJ016716	e_gw.398.56.1
SINLEJ001478	e_gw.398.57.1
SINLEJ001477	e_gw.398.57.1
SINLEJ011689	e_gw.398.67.1
SINLEJ003288	e_gw.399.5.1
SINLEJ600197	e_gw.399.5.1
SINLEJ017730	e_gw.399.5.1
SINLEJ003006	e_gw.399.5.1
SINLEJ010950	e_gw.4.120.1
SINLEJ014794	e_gw.4.125.1
SINLEJ006436	e_gw.4.128.1
SINLEJ008135	e_gw.4.136.1
SINLEJ008214	e_gw.4.136.1
SINLEJ010147	e_gw.4.137.1
SINLEJ004043	e_gw.4.145.1
SINLEJ010947	e_gw.4.154.1
SINLEJ019350	e_gw.4.178.1
SINLEJ009006	e_gw.4.182.1
SINLEJ002868	e_gw.4.182.1
SINLEJ005346	e_gw.4.182.1
SINLEJ010946	e_gw.4.182.1
SINLEJ004472	e_gw.4.204.1
SINLEJ010969	e_gw.4.227.1
SINLEJ017468	e_gw.4.237.1
SINLEJ012420	e_gw.4.333.1
SINLEJ018123	e_gw.4.339.1
SINLEJ002943	e_gw.4.362.1
SINLEJ009846	e_gw.4.387.1
SINLEJ010036	e_gw.4.388.1
SINLEJ005220	e_gw.4.39.1
SINLEJ009073	e_gw.4.396.1
SINLEJ005213	e_gw.4.396.1
SINLEJ011025	e_gw.4.4.1
SINLEJ002947	e_gw.4.4.1
SINLEJ005327	e_gw.4.414.1
SINLEJ016669	e_gw.4.414.1
SINLEJ005224	e_gw.4.451.1
SINLEJ011012	e_gw.4.46.1
SINLEJ011011	e_gw.4.46.1
SINLEJ002931	e_gw.4.464.1
SINLEJ005345	e_gw.4.483.1
SINLEJ008952	e_gw.4.53.1
SINLEJ001488	e_gw.4.67.1
SINLEJ018606	e_gw.4.67.1
SINLEJ014197	e_gw.40.104.1
SINLEJ018231	e_gw.40.104.1
SINLEJ013277	e_gw.40.104.1
SINLEJ015004	e_gw.40.104.1
SINLEJ012049	e_gw.40.113.1
SINLEJ003181	e_gw.40.119.1
SINLEJ014907	e_gw.40.202.1
SINLEJ013270	e_gw.40.202.1
SINLEJ018017	e_gw.40.204.1
SINLEJ017755	e_gw.40.208.1
SINLEJ019322	e_gw.40.208.1
SINLEJ019452	e_gw.40.208.1
SINLEJ013454	e_gw.40.37.1
SINLEJ014890	e_gw.40.39.1
SINLEJ013219	e_gw.40.412.1
SINLEJ011685	e_gw.40.45.1
SINLEJ008179	e_gw.40.52.1
SINLEJ018806	e_gw.40.63.1
SINLEJ018215	e_gw.40.63.1
SINLEJ017928	e_gw.40.68.1
SINLEJ011735	e_gw.40.94.1
SINLEJ018294	e_gw.400.16.1
SINLEJ005548	e_gw.400.34.1
SINLEJ015165	e_gw.400.34.1
SINLEJ003120	e_gw.401.113.1
SINLEJ005705	e_gw.401.26.1
SINLEJ016532	e_gw.401.42.1
SINLEJ001605	e_gw.402.27.1
SINLEJ005752	e_gw.402.30.1
SINLEJ001602	e_gw.402.47.1
SINLEJ004824	e_gw.402.47.1
SINLEJ600493	e_gw.402.47.1
SINLEJ014266	e_gw.403.31.1
SINLEJ003979	e_gw.403.62.1
SINLEJ000260	e_gw.403.62.1
SINLEJ012961	e_gw.403.62.1
SINLEJ012960	e_gw.403.62.1
SINLEJ005453	e_gw.403.86.1
SINLEJ000468	e_gw.403.90.1
SINLEJ012521	e_gw.404.22.1
SINLEJ012460	e_gw.404.8.1
SINLEJ600247	e_gw.405.20.1
SINLEJ001521	e_gw.405.4.1
SINLEJ009357	e_gw.406.3.1
SINLEJ004422	e_gw.406.46.1
SINLEJ004423	e_gw.406.46.1
SINLEJ004421	e_gw.406.46.1
SINLEJ013596	e_gw.407.16.1
SINLEJ013595	e_gw.407.16.1
SINLEJ015297	e_gw.407.2.1
SINLEJ013068	e_gw.407.254.1
SINLEJ008192	e_gw.408.16.1
SINLEJ007455	e_gw.408.16.1
SINLEJ003157	e_gw.408.23.1
SINLEJ001552	e_gw.408.23.1
SINLEJ010474	e_gw.408.23.1
SINLEJ003201	e_gw.409.22.1
SINLEJ006139	e_gw.409.39.1
SINLEJ014473	e_gw.409.39.1
SINLEJ015949	e_gw.41.133.1
SINLEJ013919	e_gw.41.21.1
SINLEJ002922	e_gw.41.33.1
SINLEJ016827	e_gw.41.62.1
SINLEJ012441	e_gw.41.66.1
SINLEJ004190	e_gw.410.32.1
SINLEJ000038	e_gw.410.32.1
SINLEJ600106	e_gw.410.37.1
SINLEJ000060	e_gw.410.41.1
SINLEJ003806	e_gw.410.41.1
SINLEJ003934	e_gw.410.43.1
SINLEJ003935	e_gw.410.43.1
SINLEJ000457	e_gw.410.63.1
SINLEJ008693	e_gw.411.48.1
SINLEJ014058	e_gw.411.48.1
SINLEJ018988	e_gw.413.33.1
SINLEJ004625	e_gw.414.14.1
SINLEJ004624	e_gw.414.14.1
SINLEJ004623	e_gw.414.14.1
SINLEJ600057	e_gw.414.18.1
SINLEJ003264	e_gw.414.19.1
SINLEJ600278	e_gw.414.26.1
SINLEJ600169	e_gw.414.35.1
SINLEJ600268	e_gw.414.39.1
SINLEJ600407	e_gw.414.39.1
SINLEJ001391	e_gw.414.39.1
SINLEJ007156	e_gw.414.39.1
SINLEJ001377	e_gw.414.40.1
SINLEJ010368	e_gw.414.40.1
SINLEJ004524	e_gw.415.20.1
SINLEJ015137	e_gw.415.29.1
SINLEJ001551	e_gw.415.38.1
SINLEJ600246	e_gw.417.1.1
SINLEJ600245	e_gw.417.1.1
SINLEJ600248	e_gw.417.1.1
SINLEJ600033	e_gw.417.31.1
SINLEJ600289	e_gw.417.41.1
SINLEJ001429	e_gw.417.46.1
SINLEJ018089	e_gw.417.46.1
SINLEJ013737	e_gw.417.56.1
SINLEJ015981	e_gw.418.35.1
SINLEJ012622	e_gw.418.45.1
SINLEJ018112	e_gw.418.45.1
SINLEJ014443	e_gw.42.109.1
SINLEJ002187	e_gw.42.109.1
SINLEJ005954	e_gw.42.109.1
SINLEJ010667	e_gw.42.109.1
SINLEJ014568	e_gw.42.11.1
SINLEJ019012	e_gw.42.140.1
SINLEJ001430	e_gw.42.155.1
SINLEJ018255	e_gw.42.168.1
SINLEJ018253	e_gw.42.168.1
SINLEJ007135	e_gw.42.198.1
SINLEJ001985	e_gw.42.219.1
SINLEJ016044	e_gw.42.234.1
SINLEJ005001	e_gw.42.248.1
SINLEJ006054	e_gw.42.248.1
SINLEJ001898	e_gw.42.248.1
SINLEJ001900	e_gw.42.248.1
SINLEJ001858	e_gw.42.257.1
SINLEJ005185	e_gw.42.26.1
SINLEJ016841	e_gw.42.26.1
SINLEJ012531	e_gw.42.268.1
SINLEJ016999	e_gw.42.32.1
SINLEJ005901	e_gw.42.32.1
SINLEJ000860	e_gw.42.32.1
SINLEJ001090	e_gw.42.37.1
SINLEJ002077	e_gw.42.37.1
SINLEJ005108	e_gw.42.4.1
SINLEJ014531	e_gw.42.4.1
SINLEJ005109	e_gw.42.4.1
SINLEJ000815	e_gw.42.4.1
SINLEJ600314	e_gw.42.41.1
SINLEJ009310	e_gw.42.41.1
SINLEJ017001	e_gw.42.42.1
SINLEJ000858	e_gw.42.42.1
SINLEJ017531	e_gw.42.43.1
SINLEJ013132	e_gw.42.47.1
SINLEJ000848	e_gw.42.86.1
SINLEJ005914	e_gw.42.96.1
SINLEJ001817	e_gw.42.96.1
SINLEJ012777	e_gw.420.36.1
SINLEJ000489	e_gw.420.56.1
SINLEJ000258	e_gw.421.40.1
SINLEJ014277	e_gw.421.40.1
SINLEJ014278	e_gw.421.40.1
SINLEJ012959	e_gw.421.40.1
SINLEJ004151	e_gw.421.42.1
SINLEJ019344	e_gw.421.56.1
SINLEJ003973	e_gw.421.58.1
SINLEJ012452	e_gw.421.61.1
SINLEJ012551	e_gw.422.12.1
SINLEJ014775	e_gw.422.74.1
SINLEJ012682	e_gw.422.74.1
SINLEJ010040	e_gw.423.34.1
SINLEJ012385	e_gw.423.43.1
SINLEJ012267	e_gw.423.43.1
SINLEJ019010	e_gw.423.48.1
SINLEJ009347	e_gw.424.31.1
SINLEJ017116	e_gw.424.35.1
SINLEJ018530	e_gw.424.35.1
SINLEJ011176	e_gw.424.35.1
SINLEJ011177	e_gw.424.35.1
SINLEJ019174	e_gw.425.15.1
SINLEJ019195	e_gw.425.15.1
SINLEJ003709	e_gw.425.25.1
SINLEJ004871	e_gw.425.44.1
SINLEJ010072	e_gw.425.47.1
SINLEJ016394	e_gw.426.1.1
SINLEJ010168	e_gw.426.46.1
SINLEJ009882	e_gw.426.50.1
SINLEJ017096	e_gw.426.59.1
SINLEJ017094	e_gw.426.59.1
SINLEJ007088	e_gw.426.59.1
SINLEJ004611	e_gw.427.2.1
SINLEJ004610	e_gw.427.2.1
SINLEJ010477	e_gw.427.22.1
SINLEJ001556	e_gw.427.22.1
SINLEJ001555	e_gw.427.22.1
SINLEJ005928	e_gw.427.66.1
SINLEJ005927	e_gw.427.66.1
SINLEJ015355	e_gw.428.10.1
SINLEJ017838	e_gw.428.10.1
SINLEJ013389	e_gw.428.17.1
SINLEJ018827	e_gw.428.17.1
SINLEJ017801	e_gw.428.17.1
SINLEJ011821	e_gw.428.20.1
SINLEJ006644	e_gw.428.20.1
SINLEJ006641	e_gw.428.20.1
SINLEJ011932	e_gw.428.20.1
SINLEJ005726	e_gw.428.35.1
SINLEJ015920	e_gw.429.42.1
SINLEJ014158	e_gw.43.166.1
SINLEJ014167	e_gw.43.166.1
SINLEJ012952	e_gw.43.261.1
SINLEJ007181	e_gw.43.29.1
SINLEJ014176	e_gw.43.32.1
SINLEJ014148	e_gw.43.32.1
SINLEJ007023	e_gw.43.78.1
SINLEJ011811	e_gw.43.78.1
SINLEJ006191	e_gw.43.78.1
SINLEJ006190	e_gw.43.78.1
SINLEJ009149	e_gw.43.83.1
SINLEJ013309	e_gw.43.98.1
SINLEJ019137	e_gw.431.1.1
SINLEJ019140	e_gw.431.1.1
SINLEJ019142	e_gw.431.1.1
SINLEJ018768	e_gw.431.13.1
SINLEJ009296	e_gw.431.37.1
SINLEJ011189	e_gw.431.8.1
SINLEJ005640	e_gw.432.47.1
SINLEJ018397	e_gw.432.47.1
SINLEJ019233	e_gw.432.47.1
SINLEJ000277	e_gw.432.47.1
SINLEJ006547	e_gw.433.21.1
SINLEJ014553	e_gw.433.5.1
SINLEJ003086	e_gw.434.2.1
SINLEJ009734	e_gw.434.23.1
SINLEJ006726	e_gw.434.23.1
SINLEJ012468	e_gw.434.36.1
SINLEJ010058	e_gw.434.36.1
SINLEJ012469	e_gw.434.36.1
SINLEJ009930	e_gw.435.62.1
SINLEJ013775	e_gw.436.17.1
SINLEJ012416	e_gw.436.23.1
SINLEJ009912	e_gw.436.25.1
SINLEJ009913	e_gw.436.25.1
SINLEJ007838	e_gw.436.47.1
SINLEJ009879	e_gw.436.5.1
SINLEJ010962	e_gw.437.31.1
SINLEJ010906	e_gw.437.42.1
SINLEJ010908	e_gw.437.42.1
SINLEJ008968	e_gw.437.42.1
SINLEJ000195	e_gw.438.64.1
SINLEJ014587	e_gw.439.2.1
SINLEJ017969	e_gw.439.48.1
SINLEJ016812	e_gw.439.48.1
SINLEJ012542	e_gw.44.1.1
SINLEJ008341	e_gw.44.122.1
SINLEJ008596	e_gw.44.122.1
SINLEJ018301	e_gw.44.180.1
SINLEJ009687	e_gw.44.38.1
SINLEJ009995	e_gw.44.77.1
SINLEJ019035	e_gw.44.77.1
SINLEJ019416	e_gw.44.77.1
SINLEJ009991	e_gw.44.77.1
SINLEJ014765	e_gw.440.22.1
SINLEJ012199	e_gw.440.24.1
SINLEJ007732	e_gw.440.24.1
SINLEJ015308	e_gw.441.3.1
SINLEJ003517	e_gw.441.3.1
SINLEJ003514	e_gw.441.3.1
SINLEJ016852	e_gw.441.3.1
SINLEJ011622	e_gw.441.35.1
SINLEJ015382	e_gw.441.78.1
SINLEJ003573	e_gw.441.78.1
SINLEJ013752	e_gw.442.23.1
SINLEJ007514	e_gw.442.33.1
SINLEJ011690	e_gw.442.34.1
SINLEJ017542	e_gw.442.58.1
SINLEJ007594	e_gw.442.65.1
SINLEJ018157	e_gw.443.22.1
SINLEJ016268	e_gw.444.1.1
SINLEJ014384	e_gw.444.1.1
SINLEJ014360	e_gw.444.17.1
SINLEJ018502	e_gw.444.30.1
SINLEJ003713	e_gw.444.30.1
SINLEJ017672	e_gw.444.30.1
SINLEJ017392	e_gw.444.51.1
SINLEJ003255	e_gw.444.52.1
SINLEJ016235	e_gw.444.52.1
SINLEJ005689	e_gw.444.55.1
SINLEJ017393	e_gw.444.57.1
SINLEJ016027	e_gw.444.59.1
SINLEJ018029	e_gw.445.13.1
SINLEJ009342	e_gw.445.13.1
SINLEJ016709	e_gw.446.1.1
SINLEJ004904	e_gw.446.15.1
SINLEJ001919	e_gw.446.21.1
SINLEJ006071	e_gw.446.54.1
SINLEJ001927	e_gw.446.72.1
SINLEJ001000	e_gw.446.72.1
SINLEJ006069	e_gw.446.75.1
SINLEJ004483	e_gw.447.29.1
SINLEJ008055	e_gw.447.29.1
SINLEJ007968	e_gw.447.29.1
SINLEJ008053	e_gw.447.29.1
SINLEJ006360	e_gw.449.4.1
SINLEJ018667	e_gw.45.131.1
SINLEJ014040	e_gw.45.14.1
SINLEJ014039	e_gw.45.14.1
SINLEJ011109	e_gw.45.151.1
SINLEJ011286	e_gw.45.22.1
SINLEJ008857	e_gw.45.223.1
SINLEJ013139	e_gw.45.224.1
SINLEJ018461	e_gw.45.243.1
SINLEJ015921	e_gw.45.243.1
SINLEJ015924	e_gw.45.243.1
SINLEJ015919	e_gw.45.243.1
SINLEJ012967	e_gw.45.282.1
SINLEJ008691	e_gw.45.290.1
SINLEJ011251	e_gw.45.290.1
SINLEJ018222	e_gw.45.290.1
SINLEJ018223	e_gw.45.290.1
SINLEJ008737	e_gw.45.294.1
SINLEJ017164	e_gw.45.39.1
SINLEJ007197	e_gw.45.39.1
SINLEJ012968	e_gw.45.62.1
SINLEJ009327	e_gw.45.85.1
SINLEJ015865	e_gw.45.85.1
SINLEJ005960	e_gw.450.25.1
SINLEJ012852	e_gw.450.25.1
SINLEJ016412	e_gw.450.25.1
SINLEJ014938	e_gw.450.28.1
SINLEJ003628	e_gw.450.28.1
SINLEJ000561	e_gw.450.61.1
SINLEJ001595	e_gw.450.66.1
SINLEJ011846	e_gw.450.69.1
SINLEJ000065	e_gw.451.25.1
SINLEJ018306	e_gw.451.25.1
SINLEJ000067	e_gw.451.25.1
SINLEJ015189	e_gw.451.25.1
SINLEJ011073	e_gw.451.9.1
SINLEJ016086	e_gw.452.37.1
SINLEJ010741	e_gw.452.68.1
SINLEJ010742	e_gw.452.68.1
SINLEJ005931	e_gw.453.14.1
SINLEJ013072	e_gw.453.3.1
SINLEJ009380	e_gw.453.3.1
SINLEJ008794	e_gw.453.33.1
SINLEJ009379	e_gw.453.39.1
SINLEJ008861	e_gw.453.40.1
SINLEJ010619	e_gw.454.13.1
SINLEJ600102	e_gw.454.13.1
SINLEJ006458	e_gw.454.32.1
SINLEJ018045	e_gw.454.32.1
SINLEJ008092	e_gw.455.17.1
SINLEJ007698	e_gw.455.21.1
SINLEJ007901	e_gw.455.26.1
SINLEJ012167	e_gw.455.26.1
SINLEJ600049	e_gw.456.2.1
SINLEJ002746	e_gw.456.21.1
SINLEJ007261	e_gw.456.35.1
SINLEJ010206	e_gw.456.35.1
SINLEJ013725	e_gw.456.35.1
SINLEJ012377	e_gw.456.7.1
SINLEJ011493	e_gw.456.7.1
SINLEJ017938	e_gw.456.9.1
SINLEJ011892	e_gw.456.9.1
SINLEJ004939	e_gw.46.1.1
SINLEJ004941	e_gw.46.1.1
SINLEJ000738	e_gw.46.1.1
SINLEJ600139	e_gw.46.101.1
SINLEJ010613	e_gw.46.105.1
SINLEJ001032	e_gw.46.130.1
SINLEJ005711	e_gw.46.200.1
SINLEJ005710	e_gw.46.200.1
SINLEJ001980	e_gw.46.207.1
SINLEJ000884	e_gw.46.208.1
SINLEJ002890	e_gw.46.217.1
SINLEJ014481	e_gw.46.265.1
SINLEJ008022	e_gw.46.268.1
SINLEJ005039	e_gw.46.30.1
SINLEJ005878	e_gw.46.30.1
SINLEJ005788	e_gw.46.31.1
SINLEJ002149	e_gw.46.347.1
SINLEJ001103	e_gw.46.347.1
SINLEJ008534	e_gw.46.38.1
SINLEJ017320	e_gw.46.38.1
SINLEJ006923	e_gw.46.38.1
SINLEJ001121	e_gw.46.86.1
SINLEJ012091	e_gw.460.15.1
SINLEJ013408	e_gw.460.26.1
SINLEJ013407	e_gw.460.26.1
SINLEJ008166	e_gw.460.4.1
SINLEJ003047	e_gw.461.13.1
SINLEJ001728	e_gw.461.14.1
SINLEJ019048	e_gw.461.23.1
SINLEJ001794	e_gw.461.27.1
SINLEJ009662	e_gw.461.27.1
SINLEJ000180	e_gw.461.27.1
SINLEJ009959	e_gw.461.27.1
SINLEJ018945	e_gw.461.45.1
SINLEJ014063	e_gw.461.45.1
SINLEJ001866	e_gw.461.45.1
SINLEJ018478	e_gw.461.7.1
SINLEJ017045	e_gw.462.3.1
SINLEJ009613	e_gw.462.3.1
SINLEJ008271	e_gw.462.3.1
SINLEJ001571	e_gw.463.47.1
SINLEJ007552	e_gw.465.31.1
SINLEJ002962	e_gw.466.24.1
SINLEJ013373	e_gw.466.91.1
SINLEJ006044	e_gw.467.42.1
SINLEJ017178	e_gw.467.42.1
SINLEJ004264	e_gw.468.26.1
SINLEJ014055	e_gw.469.21.1
SINLEJ005374	e_gw.469.52.1
SINLEJ008835	e_gw.469.52.1
SINLEJ012048	e_gw.469.52.1
SINLEJ012046	e_gw.469.52.1
SINLEJ011280	e_gw.469.55.1
SINLEJ000347	e_gw.469.62.1
SINLEJ000348	e_gw.469.62.1
SINLEJ000027	e_gw.469.62.1
SINLEJ002028	e_gw.47.11.1
SINLEJ002029	e_gw.47.11.1
SINLEJ013166	e_gw.47.11.1
SINLEJ006764	e_gw.47.141.1
SINLEJ009712	e_gw.47.141.1
SINLEJ003849	e_gw.47.200.1
SINLEJ019069	e_gw.47.200.1
SINLEJ000702	e_gw.47.200.1
SINLEJ016029	e_gw.47.201.1
SINLEJ010472	e_gw.47.28.1
SINLEJ002786	e_gw.47.31.1
SINLEJ007304	e_gw.47.65.1
SINLEJ007303	e_gw.47.66.1
SINLEJ012311	e_gw.47.66.1
SINLEJ007305	e_gw.47.66.1
SINLEJ018170	e_gw.47.73.1
SINLEJ006790	e_gw.47.74.1
SINLEJ016343	e_gw.47.74.1
SINLEJ002743	e_gw.47.74.1
SINLEJ002742	e_gw.47.74.1
SINLEJ003891	e_gw.47.79.1
SINLEJ003898	e_gw.47.79.1
SINLEJ013909	e_gw.470.10.1
SINLEJ013910	e_gw.470.10.1
SINLEJ010359	e_gw.470.17.1
SINLEJ010360	e_gw.470.17.1
SINLEJ600319	e_gw.470.21.1
SINLEJ003415	e_gw.470.21.1
SINLEJ015944	e_gw.470.28.1
SINLEJ017022	e_gw.471.22.1
SINLEJ012118	e_gw.471.39.1
SINLEJ006969	e_gw.475.13.1
SINLEJ014904	e_gw.475.13.1
SINLEJ014086	e_gw.475.13.1
SINLEJ014856	e_gw.475.13.1
SINLEJ003688	e_gw.476.18.1
SINLEJ016451	e_gw.477.20.1
SINLEJ003388	e_gw.477.63.1
SINLEJ010538	e_gw.477.75.1
SINLEJ015300	e_gw.478.2.1
SINLEJ014989	e_gw.478.35.1
SINLEJ003172	e_gw.478.40.1
SINLEJ001519	e_gw.479.15.1
SINLEJ011360	e_gw.479.18.1
SINLEJ016538	e_gw.48.18.1
SINLEJ002015	e_gw.48.18.1
SINLEJ008016	e_gw.48.193.1
SINLEJ011696	e_gw.48.208.1
SINLEJ010306	e_gw.48.27.1
[truncated: 15,508 more rows]
