# Supplementary material for: Reconstruction of proto-vertebrate, proto-cyclostome and proto-gnathostome genomes provides new insights into early vertebrate evolution
Source: Nat Commun. 2021 Jul 23;12:4489. doi: 10.1038/s41467-021-24573-z (PMC8302630; doi:10.1038/s41467-021-24573-z)
Supplement: Supplementary file 4 — Supplementary Data 1 [file 41467_2021_24573_MOESM4_ESM.zip › SuppData1/orthologs/LETJA-CALMI.txt]

SINLEJ008012	SINCAM000007
SINLEJ006281	SINCAM000008
SINLEJ006238	SINCAM000010
SINLEJ018457	SINCAM000017
SINLEJ010513	SINCAM000025
SINLEJ006455	SINCAM000025
SINLEJ010512	SINCAM000026
SINLEJ005780	SINCAM000029
SINLEJ010633	SINCAM000032
SINLEJ006403	SINCAM000036
SINLEJ006401	SINCAM000037
SINLEJ010643	SINCAM000037
SINLEJ010640	SINCAM000039
SINLEJ005679	SINCAM000040
SINLEJ005678	SINCAM000040
SINLEJ006131	SINCAM000044
SINLEJ006132	SINCAM000044
SINLEJ004587	SINCAM000045
SINLEJ010525	SINCAM000047
SINLEJ010645	SINCAM000049
SINLEJ006495	SINCAM000049
SINLEJ010647	SINCAM000051
SINLEJ015476	SINCAM000051
SINLEJ004209	SINCAM000058
SINLEJ004210	SINCAM000058
SINLEJ004212	SINCAM000059
SINLEJ010626	SINCAM000063
SINLEJ010625	SINCAM000064
SINLEJ006649	SINCAM000064
SINLEJ006128	SINCAM000068
SINLEJ005715	SINCAM000068
SINLEJ004362	SINCAM000069
SINLEJ004361	SINCAM000070
SINLEJ004275	SINCAM000071
SINLEJ004274	SINCAM000071
SINLEJ010549	SINCAM000075
SINLEJ010556	SINCAM000077
SINLEJ006299	SINCAM000078
SINLEJ006298	SINCAM000078
SINLEJ006297	SINCAM000079
SINLEJ006542	SINCAM000081
SINLEJ013508	SINCAM000082
SINLEJ012521	SINCAM000083
SINLEJ002915	SINCAM000083
SINLEJ012516	SINCAM000084
SINLEJ017349	SINCAM000100
SINLEJ019028	SINCAM000102
SINLEJ019029	SINCAM000103
SINLEJ011659	SINCAM000103
SINLEJ004537	SINCAM000104
SINLEJ005187	SINCAM000106
SINLEJ016842	SINCAM000106
SINLEJ015475	SINCAM000112
SINLEJ010648	SINCAM000112
SINLEJ005674	SINCAM000116
SINLEJ017601	SINCAM000123
SINLEJ012471	SINCAM000123
SINLEJ006274	SINCAM000125
SINLEJ006275	SINCAM000125
SINLEJ008999	SINCAM000127
SINLEJ014091	SINCAM000130
SINLEJ006391	SINCAM000130
SINLEJ003009	SINCAM000131
SINLEJ003010	SINCAM000131
SINLEJ006235	SINCAM000132
SINLEJ006236	SINCAM000132
SINLEJ006234	SINCAM000133
SINLEJ014099	SINCAM000133
SINLEJ018705	SINCAM000134
SINLEJ013927	SINCAM000135
SINLEJ004483	SINCAM000136
SINLEJ013483	SINCAM000140
SINLEJ018543	SINCAM000141
SINLEJ004524	SINCAM000143
SINLEJ015425	SINCAM000147
SINLEJ015825	SINCAM000148
SINLEJ015460	SINCAM000149
SINLEJ006625	SINCAM000151
SINLEJ010515	SINCAM000152
SINLEJ005747	SINCAM000153
SINLEJ005738	SINCAM000153
SINLEJ006412	SINCAM000155
SINLEJ006267	SINCAM000155
SINLEJ010705	SINCAM000159
SINLEJ017896	SINCAM000161
SINLEJ004341	SINCAM000162
SINLEJ004342	SINCAM000163
SINLEJ004424	SINCAM000164
SINLEJ011924	SINCAM000165
SINLEJ010607	SINCAM000172
SINLEJ006499	SINCAM000172
SINLEJ010606	SINCAM000174
SINLEJ010605	SINCAM000175
SINLEJ004448	SINCAM000178
SINLEJ004445	SINCAM000179
SINLEJ004446	SINCAM000179
SINLEJ015132	SINCAM000180
SINLEJ004444	SINCAM000180
SINLEJ004438	SINCAM000184
SINLEJ019187	SINCAM000186
SINLEJ005882	SINCAM000186
SINLEJ006158	SINCAM000191
SINLEJ006986	SINCAM000192
SINLEJ006987	SINCAM000192
SINLEJ006164	SINCAM000193
SINLEJ006165	SINCAM000193
SINLEJ003007	SINCAM000194
SINLEJ006159	SINCAM000194
SINLEJ006172	SINCAM000196
SINLEJ006226	SINCAM000197
SINLEJ010669	SINCAM000199
SINLEJ006489	SINCAM000199
SINLEJ015436	SINCAM000200
SINLEJ010692	SINCAM000200
SINLEJ006476	SINCAM000201
SINLEJ006474	SINCAM000201
SINLEJ004746	SINCAM000203
SINLEJ006516	SINCAM000204
SINLEJ010561	SINCAM000204
SINLEJ006193	SINCAM000205
SINLEJ006194	SINCAM000205
SINLEJ006187	SINCAM000209
SINLEJ006188	SINCAM000209
SINLEJ007028	SINCAM000210
SINLEJ006280	SINCAM000214
SINLEJ017724	SINCAM000215
SINLEJ000230	SINCAM000216
SINLEJ017169	SINCAM000216
SINLEJ007116	SINCAM000218
SINLEJ007117	SINCAM000218
SINLEJ006262	SINCAM000221
SINLEJ019058	SINCAM000221
SINLEJ006290	SINCAM000222
SINLEJ006292	SINCAM000224
SINLEJ006294	SINCAM000225
SINLEJ600300	SINCAM000228
SINLEJ006241	SINCAM000228
SINLEJ017429	SINCAM000232
SINLEJ007147	SINCAM000232
SINLEJ017427	SINCAM000234
SINLEJ006247	SINCAM000234
SINLEJ003022	SINCAM000235
SINLEJ003023	SINCAM000235
SINLEJ003039	SINCAM000236
SINLEJ006758	SINCAM000236
SINLEJ014080	SINCAM000237
SINLEJ014079	SINCAM000237
SINLEJ006337	SINCAM000238
SINLEJ006335	SINCAM000238
SINLEJ006329	SINCAM000239
SINLEJ006328	SINCAM000239
SINLEJ006346	SINCAM000241
SINLEJ007127	SINCAM000241
SINLEJ006347	SINCAM000243
SINLEJ006374	SINCAM000244
SINLEJ006254	SINCAM000247
SINLEJ009428	SINCAM000247
SINLEJ007129	SINCAM000248
SINLEJ006342	SINCAM000249
SINLEJ006258	SINCAM000250
SINLEJ002837	SINCAM000250
SINLEJ006485	SINCAM000251
SINLEJ006484	SINCAM000251
SINLEJ006273	SINCAM000254
SINLEJ010595	SINCAM000256
SINLEJ008504	SINCAM000260
SINLEJ003727	SINCAM000261
SINLEJ016940	SINCAM000261
SINLEJ007322	SINCAM000263
SINLEJ004336	SINCAM000264
SINLEJ012527	SINCAM000265
SINLEJ004557	SINCAM000268
SINLEJ004574	SINCAM000272
SINLEJ012001	SINCAM000272
SINLEJ012005	SINCAM000274
SINLEJ004572	SINCAM000274
SINLEJ011288	SINCAM000276
SINLEJ011289	SINCAM000276
SINLEJ004452	SINCAM000281
SINLEJ018411	SINCAM000282
SINLEJ014097	SINCAM000282
SINLEJ006229	SINCAM000283
SINLEJ006230	SINCAM000283
SINLEJ014181	SINCAM000288
SINLEJ014143	SINCAM000288
SINLEJ006302	SINCAM000289
SINLEJ012952	SINCAM000289
SINLEJ005690	SINCAM000291
SINLEJ007109	SINCAM000292
SINLEJ007110	SINCAM000292
SINLEJ013317	SINCAM000296
SINLEJ001093	SINCAM000302
SINLEJ006154	SINCAM000305
SINLEJ011889	SINCAM000305
SINLEJ006994	SINCAM000306
SINLEJ002960	SINCAM000307
SINLEJ007138	SINCAM000307
SINLEJ010903	SINCAM000308
SINLEJ014782	SINCAM000310
SINLEJ007039	SINCAM000311
SINLEJ005619	SINCAM000311
SINLEJ006197	SINCAM000312
SINLEJ007071	SINCAM000313
SINLEJ006199	SINCAM000313
SINLEJ006195	SINCAM000314
SINLEJ012080	SINCAM000316
SINLEJ011955	SINCAM000317
SINLEJ004541	SINCAM000318
SINLEJ004432	SINCAM000319
SINLEJ019206	SINCAM000319
SINLEJ018155	SINCAM000320
SINLEJ007324	SINCAM000322
SINLEJ011909	SINCAM000322
SINLEJ011906	SINCAM000323
SINLEJ003788	SINCAM000325
SINLEJ004273	SINCAM000327
SINLEJ004480	SINCAM000328
SINLEJ004477	SINCAM000328
SINLEJ016500	SINCAM000332
SINLEJ009283	SINCAM000337
SINLEJ011254	SINCAM000338
SINLEJ001458	SINCAM000340
SINLEJ000841	SINCAM000342
SINLEJ000757	SINCAM000342
SINLEJ001064	SINCAM000343
SINLEJ014497	SINCAM000343
SINLEJ005140	SINCAM000344
SINLEJ006954	SINCAM000347
SINLEJ010580	SINCAM000349
SINLEJ010655	SINCAM000355
SINLEJ017276	SINCAM000355
SINLEJ010511	SINCAM000356
SINLEJ008048	SINCAM000356
SINLEJ006626	SINCAM000357
SINLEJ010658	SINCAM000358
SINLEJ015469	SINCAM000358
SINLEJ008036	SINCAM000360
SINLEJ014555	SINCAM000361
SINLEJ015434	SINCAM000363
SINLEJ006579	SINCAM000366
SINLEJ010599	SINCAM000366
SINLEJ000522	SINCAM000367
SINLEJ008009	SINCAM000367
SINLEJ006586	SINCAM000368
SINLEJ006630	SINCAM000372
SINLEJ010517	SINCAM000373
SINLEJ000592	SINCAM000374
SINLEJ006301	SINCAM000376
SINLEJ017618	SINCAM000376
SINLEJ006605	SINCAM000379
SINLEJ006604	SINCAM000379
SINLEJ006606	SINCAM000380
SINLEJ006866	SINCAM000384
SINLEJ015225	SINCAM000384
SINLEJ006589	SINCAM000387
SINLEJ010534	SINCAM000387
SINLEJ006591	SINCAM000388
SINLEJ010533	SINCAM000388
SINLEJ010530	SINCAM000390
SINLEJ006595	SINCAM000390
SINLEJ006600	SINCAM000392
SINLEJ010547	SINCAM000392
SINLEJ006602	SINCAM000394
SINLEJ006352	SINCAM000395
SINLEJ006957	SINCAM000396
SINLEJ006360	SINCAM000397
SINLEJ006139	SINCAM000398
SINLEJ007132	SINCAM000403
SINLEJ007427	SINCAM000404
SINLEJ008800	SINCAM000404
SINLEJ005818	SINCAM000409
SINLEJ013493	SINCAM000410
SINLEJ007680	SINCAM000410
SINLEJ007013	SINCAM000413
SINLEJ010088	SINCAM000415
SINLEJ006445	SINCAM000416
SINLEJ015422	SINCAM000417
SINLEJ010703	SINCAM000417
SINLEJ010672	SINCAM000423
SINLEJ015453	SINCAM000423
SINLEJ015444	SINCAM000427
SINLEJ010684	SINCAM000427
SINLEJ006448	SINCAM000428
SINLEJ000034	SINCAM000428
SINLEJ004304	SINCAM000430
SINLEJ011978	SINCAM000430
SINLEJ011878	SINCAM000433
SINLEJ011879	SINCAM000435
SINLEJ004559	SINCAM000436
SINLEJ018989	SINCAM000437
SINLEJ018314	SINCAM000437
SINLEJ015333	SINCAM000438
SINLEJ014052	SINCAM000438
SINLEJ015924	SINCAM000440
SINLEJ004306	SINCAM000441
SINLEJ004305	SINCAM000441
SINLEJ011977	SINCAM000442
SINLEJ004314	SINCAM000443
SINLEJ011390	SINCAM000443
SINLEJ007929	SINCAM000444
SINLEJ012060	SINCAM000444
SINLEJ011939	SINCAM000445
SINLEJ011940	SINCAM000445
SINLEJ004302	SINCAM000446
SINLEJ004371	SINCAM000448
SINLEJ007327	SINCAM000449
SINLEJ007328	SINCAM000449
SINLEJ011949	SINCAM000450
SINLEJ004497	SINCAM000453
SINLEJ004505	SINCAM000454
SINLEJ004502	SINCAM000454
SINLEJ011982	SINCAM000455
SINLEJ004514	SINCAM000457
SINLEJ010290	SINCAM000461
SINLEJ004379	SINCAM000466
SINLEJ600167	SINCAM000470
SINLEJ018575	SINCAM000470
SINLEJ004358	SINCAM000471
SINLEJ016986	SINCAM000473
SINLEJ018870	SINCAM000473
SINLEJ013635	SINCAM000474
SINLEJ013634	SINCAM000474
SINLEJ014102	SINCAM000475
SINLEJ017622	SINCAM000475
SINLEJ006272	SINCAM000477
SINLEJ007046	SINCAM000477
SINLEJ006382	SINCAM000479
SINLEJ006383	SINCAM000479
SINLEJ007051	SINCAM000481
SINLEJ006323	SINCAM000482
SINLEJ006373	SINCAM000483
SINLEJ007096	SINCAM000483
SINLEJ001196	SINCAM000485
SINLEJ016780	SINCAM000485
SINLEJ006204	SINCAM000489
SINLEJ006312	SINCAM000489
SINLEJ006211	SINCAM000490
SINLEJ006212	SINCAM000490
SINLEJ006207	SINCAM000492
SINLEJ006206	SINCAM000492
SINLEJ006208	SINCAM000493
SINLEJ014126	SINCAM000494
SINLEJ006202	SINCAM000495
SINLEJ006251	SINCAM000496
SINLEJ006250	SINCAM000497
SINLEJ000887	SINCAM000497
SINLEJ006249	SINCAM000498
SINLEJ010943	SINCAM000498
SINLEJ015850	SINCAM000500
SINLEJ006375	SINCAM000500
SINLEJ007122	SINCAM000501
SINLEJ006341	SINCAM000501
SINLEJ007125	SINCAM000504
SINLEJ006338	SINCAM000504
SINLEJ014164	SINCAM000507
SINLEJ006278	SINCAM000508
SINLEJ015847	SINCAM000508
SINLEJ002833	SINCAM000509
SINLEJ006277	SINCAM000510
SINLEJ006276	SINCAM000510
SINLEJ006317	SINCAM000513
SINLEJ004194	SINCAM000513
SINLEJ006319	SINCAM000514
SINLEJ006318	SINCAM000514
SINLEJ014173	SINCAM000516
SINLEJ014150	SINCAM000516
SINLEJ007174	SINCAM000519
SINLEJ006395	SINCAM000520
SINLEJ007175	SINCAM000520
SINLEJ001206	SINCAM000521
SINLEJ016768	SINCAM000521
SINLEJ014155	SINCAM000522
SINLEJ014169	SINCAM000522
SINLEJ007165	SINCAM000524
SINLEJ009158	SINCAM000524
SINLEJ002823	SINCAM000525
SINLEJ007931	SINCAM000525
SINLEJ014078	SINCAM000527
SINLEJ010071	SINCAM000527
SINLEJ007183	SINCAM000528
SINLEJ007074	SINCAM000531
SINLEJ001077	SINCAM000532
SINLEJ018337	SINCAM000533
SINLEJ018338	SINCAM000533
SINLEJ006168	SINCAM000535
SINLEJ006170	SINCAM000535
SINLEJ006985	SINCAM000540
SINLEJ006984	SINCAM000541
SINLEJ006177	SINCAM000542
SINLEJ006180	SINCAM000544
SINLEJ006181	SINCAM000545
SINLEJ006183	SINCAM000546
SINLEJ003011	SINCAM000554
SINLEJ010471	SINCAM000554
SINLEJ006153	SINCAM000555
SINLEJ014132	SINCAM000558
SINLEJ019040	SINCAM000558
SINLEJ006365	SINCAM000559
SINLEJ006364	SINCAM000559
SINLEJ007965	SINCAM000560
SINLEJ007158	SINCAM000562
SINLEJ006367	SINCAM000563
SINLEJ006369	SINCAM000564
SINLEJ006370	SINCAM000565
SINLEJ003052	SINCAM000565
SINLEJ006217	SINCAM000566
SINLEJ006216	SINCAM000567
SINLEJ014103	SINCAM000567
SINLEJ003034	SINCAM000569
SINLEJ002810	SINCAM000572
SINLEJ005033	SINCAM000572
SINLEJ002817	SINCAM000575
SINLEJ006313	SINCAM000576
SINLEJ014115	SINCAM000577
SINLEJ014111	SINCAM000577
SINLEJ007012	SINCAM000582
SINLEJ006137	SINCAM000586
SINLEJ006134	SINCAM000586
SINLEJ018878	SINCAM000587
SINLEJ006950	SINCAM000587
SINLEJ006439	SINCAM000590
SINLEJ010680	SINCAM000591
SINLEJ010681	SINCAM000591
SINLEJ015445	SINCAM000592
SINLEJ010683	SINCAM000592
SINLEJ010539	SINCAM000593
SINLEJ007190	SINCAM000594
SINLEJ006224	SINCAM000595
SINLEJ014174	SINCAM000596
SINLEJ006568	SINCAM000600
SINLEJ011464	SINCAM000600
SINLEJ015861	SINCAM000602
SINLEJ003836	SINCAM000603
SINLEJ019306	SINCAM000603
SINLEJ015548	SINCAM000604
SINLEJ006565	SINCAM000604
SINLEJ003254	SINCAM000609
SINLEJ006553	SINCAM000612
SINLEJ006554	SINCAM000612
SINLEJ006965	SINCAM000616
SINLEJ006964	SINCAM000616
SINLEJ002834	SINCAM000617
SINLEJ013086	SINCAM000618
SINLEJ014135	SINCAM000618
SINLEJ014414	SINCAM000621
SINLEJ006289	SINCAM000622
SINLEJ001719	SINCAM000627
SINLEJ007067	SINCAM000629
SINLEJ007068	SINCAM000629
SINLEJ007066	SINCAM000630
SINLEJ014136	SINCAM000631
SINLEJ017748	SINCAM000632
SINLEJ008996	SINCAM000632
SINLEJ000917	SINCAM000634
SINLEJ014053	SINCAM000634
SINLEJ006288	SINCAM000636
SINLEJ019133	SINCAM000637
SINLEJ007015	SINCAM000638
SINLEJ007059	SINCAM000640
SINLEJ007057	SINCAM000642
SINLEJ006285	SINCAM000642
SINLEJ007054	SINCAM000643
SINLEJ003042	SINCAM000645
SINLEJ003130	SINCAM000648
SINLEJ018784	SINCAM000648
SINLEJ003016	SINCAM000649
SINLEJ003015	SINCAM000649
SINLEJ006514	SINCAM000652
SINLEJ004244	SINCAM000656
SINLEJ012019	SINCAM000656
SINLEJ004241	SINCAM000657
SINLEJ004240	SINCAM000657
SINLEJ004252	SINCAM000660
SINLEJ007625	SINCAM000660
SINLEJ004575	SINCAM000661
SINLEJ004577	SINCAM000662
SINLEJ004578	SINCAM000662
SINLEJ012031	SINCAM000664
SINLEJ004256	SINCAM000666
SINLEJ004257	SINCAM000666
SINLEJ004253	SINCAM000669
SINLEJ004260	SINCAM000672
SINLEJ004259	SINCAM000678
SINLEJ015351	SINCAM000678
SINLEJ012045	SINCAM000680
SINLEJ012044	SINCAM000683
SINLEJ004542	SINCAM000686
SINLEJ014281	SINCAM000686
SINLEJ012042	SINCAM000687
SINLEJ017702	SINCAM000688
SINLEJ004455	SINCAM000690
SINLEJ011900	SINCAM000691
SINLEJ004568	SINCAM000692
SINLEJ004569	SINCAM000693
SINLEJ018632	SINCAM000694
SINLEJ004592	SINCAM000694
SINLEJ018633	SINCAM000695
SINLEJ001020	SINCAM000696
SINLEJ001021	SINCAM000696
SINLEJ006470	SINCAM000698
SINLEJ004354	SINCAM000698
SINLEJ015168	SINCAM000701
SINLEJ004353	SINCAM000701
SINLEJ004352	SINCAM000702
SINLEJ012691	SINCAM000702
SINLEJ004265	SINCAM000706
SINLEJ004303	SINCAM000707
SINLEJ007955	SINCAM000710
SINLEJ000972	SINCAM000711
SINLEJ000973	SINCAM000711
SINLEJ004756	SINCAM000714
SINLEJ015390	SINCAM000714
SINLEJ004469	SINCAM000719
SINLEJ004487	SINCAM000724
SINLEJ004556	SINCAM000725
SINLEJ004372	SINCAM000726
SINLEJ004298	SINCAM000729
SINLEJ015213	SINCAM000735
SINLEJ011961	SINCAM000735
SINLEJ011899	SINCAM000736
SINLEJ004405	SINCAM000737
SINLEJ012027	SINCAM000739
SINLEJ004322	SINCAM000739
SINLEJ004326	SINCAM000740
SINLEJ004327	SINCAM000740
SINLEJ004324	SINCAM000741
SINLEJ015136	SINCAM000754
SINLEJ011905	SINCAM000756
SINLEJ004382	SINCAM000756
SINLEJ011893	SINCAM000758
SINLEJ004395	SINCAM000759
SINLEJ004398	SINCAM000759
SINLEJ012874	SINCAM000763
SINLEJ004318	SINCAM000764
SINLEJ004380	SINCAM000765
SINLEJ004282	SINCAM000769
SINLEJ018419	SINCAM000771
SINLEJ019332	SINCAM000772
SINLEJ015187	SINCAM000774
SINLEJ004406	SINCAM000774
SINLEJ015188	SINCAM000775
SINLEJ004531	SINCAM000776
SINLEJ004415	SINCAM000781
SINLEJ004290	SINCAM000785
SINLEJ015472	SINCAM000796
SINLEJ010652	SINCAM000796
SINLEJ005750	SINCAM000797
SINLEJ010569	SINCAM000797
SINLEJ010528	SINCAM000798
SINLEJ005742	SINCAM000798
SINLEJ004917	SINCAM000800
SINLEJ012297	SINCAM000800
SINLEJ005498	SINCAM000802
SINLEJ004546	SINCAM000805
SINLEJ004547	SINCAM000806
SINLEJ004549	SINCAM000807
SINLEJ006667	SINCAM000808
SINLEJ004544	SINCAM000810
SINLEJ004545	SINCAM000810
SINLEJ004213	SINCAM000813
SINLEJ004205	SINCAM000814
SINLEJ009994	SINCAM000815
SINLEJ000228	SINCAM000818
SINLEJ006525	SINCAM000820
SINLEJ012950	SINCAM000820
SINLEJ010604	SINCAM000822
SINLEJ015540	SINCAM000824
SINLEJ005784	SINCAM000825
SINLEJ006442	SINCAM000826
SINLEJ010613	SINCAM000826
SINLEJ011763	SINCAM000827
SINLEJ004529	SINCAM000828
SINLEJ004528	SINCAM000828
SINLEJ006652	SINCAM000831
SINLEJ006669	SINCAM000831
SINLEJ010570	SINCAM000833
SINLEJ000215	SINCAM000834
SINLEJ000216	SINCAM000834
SINLEJ000011	SINCAM000835
SINLEJ009890	SINCAM000836
SINLEJ012425	SINCAM000837
SINLEJ009891	SINCAM000837
SINLEJ000974	SINCAM000838
SINLEJ013352	SINCAM000840
SINLEJ004536	SINCAM000840
SINLEJ004567	SINCAM000841
SINLEJ004566	SINCAM000842
SINLEJ006651	SINCAM000843
SINLEJ006650	SINCAM000843
SINLEJ010602	SINCAM000845
SINLEJ006530	SINCAM000846
SINLEJ010593	SINCAM000846
SINLEJ006756	SINCAM000847
SINLEJ006622	SINCAM000849
SINLEJ010616	SINCAM000849
SINLEJ010618	SINCAM000854
SINLEJ000392	SINCAM000861
SINLEJ012846	SINCAM000861
SINLEJ012847	SINCAM000862
SINLEJ010823	SINCAM000862
SINLEJ010834	SINCAM000863
SINLEJ010833	SINCAM000863
SINLEJ004151	SINCAM000866
SINLEJ012422	SINCAM000867
SINLEJ012423	SINCAM000867
SINLEJ009080	SINCAM000873
SINLEJ000203	SINCAM000874
SINLEJ012424	SINCAM000877
SINLEJ000553	SINCAM000879
SINLEJ000555	SINCAM000879
SINLEJ000558	SINCAM000881
SINLEJ005471	SINCAM000882
SINLEJ006795	SINCAM000882
SINLEJ000561	SINCAM000883
SINLEJ000562	SINCAM000883
SINLEJ012539	SINCAM000889
SINLEJ009867	SINCAM000889
SINLEJ011060	SINCAM000890
SINLEJ014651	SINCAM000893
SINLEJ012460	SINCAM000894
SINLEJ008668	SINCAM000894
SINLEJ012458	SINCAM000895
SINLEJ009856	SINCAM000895
SINLEJ009854	SINCAM000896
SINLEJ012534	SINCAM000897
SINLEJ013708	SINCAM000899
SINLEJ012556	SINCAM000899
SINLEJ012555	SINCAM000900
SINLEJ012507	SINCAM000901
SINLEJ009954	SINCAM000901
SINLEJ012505	SINCAM000902
SINLEJ000345	SINCAM000902
SINLEJ012503	SINCAM000905
SINLEJ000372	SINCAM000909
SINLEJ009669	SINCAM000911
SINLEJ009670	SINCAM000911
SINLEJ012554	SINCAM000912
SINLEJ018137	SINCAM000912
SINLEJ012043	SINCAM000913
SINLEJ018641	SINCAM000920
SINLEJ018131	SINCAM000922
SINLEJ006673	SINCAM000922
SINLEJ600060	SINCAM000927
SINLEJ600115	SINCAM000927
SINLEJ018893	SINCAM000929
SINLEJ009864	SINCAM000929
SINLEJ009861	SINCAM000930
SINLEJ009860	SINCAM000930
SINLEJ000109	SINCAM000935
SINLEJ003841	SINCAM000935
SINLEJ012553	SINCAM000937
SINLEJ000363	SINCAM000938
SINLEJ013372	SINCAM000940
SINLEJ003983	SINCAM000941
SINLEJ000264	SINCAM000941
SINLEJ000265	SINCAM000943
SINLEJ003987	SINCAM000944
SINLEJ012955	SINCAM000944
SINLEJ015897	SINCAM000945
SINLEJ015895	SINCAM000948
SINLEJ015894	SINCAM000948
SINLEJ015846	SINCAM000950
SINLEJ000471	SINCAM000951
SINLEJ003954	SINCAM000951
SINLEJ012190	SINCAM000953
SINLEJ000533	SINCAM000953
SINLEJ000530	SINCAM000954
SINLEJ007891	SINCAM000955
SINLEJ010901	SINCAM000955
SINLEJ016857	SINCAM000957
SINLEJ004141	SINCAM000960
SINLEJ004125	SINCAM000961
SINLEJ004077	SINCAM000962
SINLEJ000400	SINCAM000963
SINLEJ004124	SINCAM000964
SINLEJ015877	SINCAM000966
SINLEJ014299	SINCAM000968
SINLEJ001727	SINCAM000970
SINLEJ012464	SINCAM000971
SINLEJ012485	SINCAM000972
SINLEJ009950	SINCAM000976
SINLEJ012426	SINCAM000979
SINLEJ012469	SINCAM000979
SINLEJ010016	SINCAM000982
SINLEJ000190	SINCAM000984
SINLEJ000187	SINCAM000984
SINLEJ012473	SINCAM000986
SINLEJ010024	SINCAM000986
SINLEJ004128	SINCAM000989
SINLEJ004130	SINCAM000989
SINLEJ010809	SINCAM000991
SINLEJ000423	SINCAM000993
SINLEJ015864	SINCAM001001
SINLEJ006587	SINCAM001001
SINLEJ014203	SINCAM001011
SINLEJ010728	SINCAM001011
SINLEJ011816	SINCAM001012
SINLEJ011813	SINCAM001012
SINLEJ017033	SINCAM001014
SINLEJ012475	SINCAM001014
SINLEJ000033	SINCAM001016
SINLEJ009858	SINCAM001017
SINLEJ000032	SINCAM001021
SINLEJ009944	SINCAM001022
SINLEJ007005	SINCAM001026
SINLEJ000018	SINCAM001027
SINLEJ000019	SINCAM001027
SINLEJ003967	SINCAM001030
SINLEJ010800	SINCAM001031
SINLEJ003966	SINCAM001032
SINLEJ010802	SINCAM001032
SINLEJ004083	SINCAM001033
SINLEJ004093	SINCAM001035
SINLEJ004092	SINCAM001035
SINLEJ004095	SINCAM001036
SINLEJ004096	SINCAM001037
SINLEJ012853	SINCAM001037
SINLEJ004098	SINCAM001038
SINLEJ014268	SINCAM001043
SINLEJ012078	SINCAM001043
SINLEJ004032	SINCAM001045
SINLEJ004033	SINCAM001046
SINLEJ004037	SINCAM001047
SINLEJ010890	SINCAM001047
SINLEJ000493	SINCAM001049
SINLEJ010720	SINCAM001051
SINLEJ000594	SINCAM001052
SINLEJ010721	SINCAM001052
SINLEJ010867	SINCAM001054
SINLEJ000537	SINCAM001054
SINLEJ000591	SINCAM001055
SINLEJ012925	SINCAM001058
SINLEJ016435	SINCAM001059
SINLEJ016436	SINCAM001059
SINLEJ016434	SINCAM001060
SINLEJ008049	SINCAM001065
SINLEJ018608	SINCAM001067
SINLEJ018607	SINCAM001067
SINLEJ010722	SINCAM001068
SINLEJ000539	SINCAM001068
SINLEJ000528	SINCAM001070
SINLEJ000584	SINCAM001071
SINLEJ012910	SINCAM001071
SINLEJ004023	SINCAM001073
SINLEJ004022	SINCAM001075
SINLEJ004021	SINCAM001076
SINLEJ012913	SINCAM001076
SINLEJ000580	SINCAM001077
SINLEJ004020	SINCAM001077
SINLEJ000582	SINCAM001078
SINLEJ015927	SINCAM001079
SINLEJ019016	SINCAM001079
SINLEJ004017	SINCAM001080
SINLEJ004009	SINCAM001085
SINLEJ004013	SINCAM001085
SINLEJ010723	SINCAM001086
SINLEJ010725	SINCAM001087
SINLEJ010865	SINCAM001089
SINLEJ010866	SINCAM001089
SINLEJ017834	SINCAM001090
SINLEJ001063	SINCAM001091
SINLEJ011167	SINCAM001092
SINLEJ012143	SINCAM001096
SINLEJ010840	SINCAM001096
SINLEJ000868	SINCAM001097
SINLEJ000867	SINCAM001098
SINLEJ012799	SINCAM001099
SINLEJ012800	SINCAM001099
SINLEJ000057	SINCAM001100
SINLEJ014289	SINCAM001100
SINLEJ012794	SINCAM001102
SINLEJ600106	SINCAM001102
SINLEJ012803	SINCAM001103
SINLEJ012802	SINCAM001103
SINLEJ012940	SINCAM001106
SINLEJ012939	SINCAM001107
SINLEJ012938	SINCAM001107
SINLEJ012936	SINCAM001108
SINLEJ008335	SINCAM001110
SINLEJ008980	SINCAM001111
SINLEJ008979	SINCAM001111
SINLEJ000613	SINCAM001114
SINLEJ003910	SINCAM001114
SINLEJ012865	SINCAM001116
SINLEJ014188	SINCAM001116
SINLEJ003939	SINCAM001117
SINLEJ012875	SINCAM001118
SINLEJ003940	SINCAM001118
SINLEJ001919	SINCAM001119
SINLEJ008239	SINCAM001121
SINLEJ010879	SINCAM001124
SINLEJ010878	SINCAM001124
SINLEJ010877	SINCAM001128
SINLEJ010719	SINCAM001128
SINLEJ010875	SINCAM001129
SINLEJ010876	SINCAM001129
SINLEJ012843	SINCAM001132
SINLEJ010886	SINCAM001132
SINLEJ012841	SINCAM001135
SINLEJ003941	SINCAM001136
SINLEJ012944	SINCAM001142
SINLEJ010826	SINCAM001143
SINLEJ003944	SINCAM001143
SINLEJ012452	SINCAM001144
SINLEJ005135	SINCAM001146
SINLEJ001309	SINCAM001147
SINLEJ015875	SINCAM001150
SINLEJ015873	SINCAM001152
SINLEJ012869	SINCAM001154
SINLEJ018140	SINCAM001156
SINLEJ015870	SINCAM001159
SINLEJ010765	SINCAM001159
SINLEJ004119	SINCAM001161
SINLEJ004116	SINCAM001162
SINLEJ004115	SINCAM001162
SINLEJ012872	SINCAM001163
SINLEJ000239	SINCAM001164
SINLEJ012864	SINCAM001168
SINLEJ000508	SINCAM001169
SINLEJ015909	SINCAM001170
SINLEJ012836	SINCAM001171
SINLEJ010729	SINCAM001172
SINLEJ010730	SINCAM001172
SINLEJ004154	SINCAM001173
SINLEJ012903	SINCAM001173
SINLEJ012884	SINCAM001175
SINLEJ000517	SINCAM001175
SINLEJ000516	SINCAM001176
SINLEJ014201	SINCAM001177
SINLEJ015555	SINCAM001177
SINLEJ012881	SINCAM001181
SINLEJ004904	SINCAM001181
SINLEJ004106	SINCAM001183
SINLEJ006040	SINCAM001183
SINLEJ000453	SINCAM001188
SINLEJ012421	SINCAM001189
SINLEJ016458	SINCAM001190
SINLEJ009560	SINCAM001190
SINLEJ000224	SINCAM001193
SINLEJ000223	SINCAM001193
SINLEJ000317	SINCAM001196
SINLEJ012943	SINCAM001196
SINLEJ000316	SINCAM001197
SINLEJ010748	SINCAM001198
SINLEJ018318	SINCAM001198
SINLEJ010747	SINCAM001199
SINLEJ003945	SINCAM001199
SINLEJ009888	SINCAM001205
SINLEJ015908	SINCAM001206
SINLEJ005156	SINCAM001206
SINLEJ015910	SINCAM001207
SINLEJ001086	SINCAM001207
SINLEJ012818	SINCAM001209
SINLEJ018477	SINCAM001210
SINLEJ018480	SINCAM001210
SINLEJ000476	SINCAM001211
SINLEJ010778	SINCAM001215
SINLEJ014254	SINCAM001216
SINLEJ004089	SINCAM001217
SINLEJ015868	SINCAM001219
SINLEJ010759	SINCAM001219
SINLEJ010754	SINCAM001220
SINLEJ000243	SINCAM001220
SINLEJ010753	SINCAM001221
SINLEJ014617	SINCAM001221
SINLEJ000248	SINCAM001223
SINLEJ010751	SINCAM001224
SINLEJ000249	SINCAM001224
SINLEJ004145	SINCAM001226
SINLEJ001901	SINCAM001227
SINLEJ012046	SINCAM001227
SINLEJ003965	SINCAM001229
SINLEJ012787	SINCAM001230
SINLEJ012786	SINCAM001230
SINLEJ000579	SINCAM001231
SINLEJ010749	SINCAM001232
SINLEJ017040	SINCAM001232
SINLEJ000595	SINCAM001234
SINLEJ000596	SINCAM001234
SINLEJ000600	SINCAM001236
SINLEJ004222	SINCAM001237
SINLEJ000601	SINCAM001239
SINLEJ010768	SINCAM001239
SINLEJ014286	SINCAM001240
SINLEJ014285	SINCAM001240
SINLEJ004200	SINCAM001242
SINLEJ000604	SINCAM001243
SINLEJ000606	SINCAM001246
SINLEJ004134	SINCAM001246
SINLEJ010830	SINCAM001247
SINLEJ004139	SINCAM001248
SINLEJ004138	SINCAM001248
SINLEJ003975	SINCAM001249
SINLEJ014301	SINCAM001249
SINLEJ010795	SINCAM001250
SINLEJ000240	SINCAM001250
SINLEJ000391	SINCAM001251
SINLEJ010736	SINCAM001251
SINLEJ010829	SINCAM001252
SINLEJ003955	SINCAM001256
SINLEJ009985	SINCAM001257
SINLEJ010032	SINCAM001258
SINLEJ010035	SINCAM001258
SINLEJ000175	SINCAM001261
SINLEJ017318	SINCAM001263
SINLEJ009970	SINCAM001263
SINLEJ000021	SINCAM001264
SINLEJ003962	SINCAM001267
SINLEJ003957	SINCAM001272
SINLEJ003956	SINCAM001272
SINLEJ000153	SINCAM001274
SINLEJ009922	SINCAM001274
SINLEJ017014	SINCAM001275
SINLEJ017011	SINCAM001277
SINLEJ017311	SINCAM001280
SINLEJ010001	SINCAM001281
SINLEJ012427	SINCAM001281
SINLEJ012484	SINCAM001283
SINLEJ009874	SINCAM001286
SINLEJ003144	SINCAM001287
SINLEJ000192	SINCAM001288
SINLEJ000193	SINCAM001288
SINLEJ011944	SINCAM001289
SINLEJ011943	SINCAM001289
SINLEJ008850	SINCAM001290
SINLEJ000886	SINCAM001292
SINLEJ009875	SINCAM001292
SINLEJ005658	SINCAM001293
SINLEJ009987	SINCAM001294
SINLEJ009845	SINCAM001296
SINLEJ000005	SINCAM001296
SINLEJ008460	SINCAM001297
SINLEJ008463	SINCAM001297
SINLEJ000191	SINCAM001299
SINLEJ000188	SINCAM001299
SINLEJ000202	SINCAM001303
SINLEJ013628	SINCAM001305
SINLEJ009895	SINCAM001307
SINLEJ011207	SINCAM001307
SINLEJ004170	SINCAM001309
SINLEJ004171	SINCAM001309
SINLEJ012899	SINCAM001310
SINLEJ013837	SINCAM001311
SINLEJ004058	SINCAM001312
SINLEJ012811	SINCAM001313
SINLEJ012810	SINCAM001315
SINLEJ010902	SINCAM001315
SINLEJ004060	SINCAM001316
SINLEJ004061	SINCAM001317
SINLEJ000470	SINCAM001318
SINLEJ004065	SINCAM001318
SINLEJ004063	SINCAM001319
SINLEJ010788	SINCAM001319
SINLEJ012812	SINCAM001320
SINLEJ012815	SINCAM001320
SINLEJ001477	SINCAM001321
SINLEJ001478	SINCAM001321
SINLEJ000566	SINCAM001324
SINLEJ017455	SINCAM001324
SINLEJ000570	SINCAM001325
SINLEJ000541	SINCAM001327
SINLEJ004191	SINCAM001329
SINLEJ000037	SINCAM001329
SINLEJ000256	SINCAM001337
SINLEJ000257	SINCAM001337
SINLEJ000258	SINCAM001338
SINLEJ014278	SINCAM001338
SINLEJ000259	SINCAM001339
SINLEJ012849	SINCAM001341
SINLEJ012850	SINCAM001342
SINLEJ003981	SINCAM001343
SINLEJ012851	SINCAM001343
SINLEJ003979	SINCAM001344
SINLEJ012962	SINCAM001344
SINLEJ012960	SINCAM001345
SINLEJ017473	SINCAM001345
SINLEJ004068	SINCAM001352
SINLEJ013963	SINCAM001353
SINLEJ004069	SINCAM001353
SINLEJ000295	SINCAM001357
SINLEJ003990	SINCAM001357
SINLEJ000298	SINCAM001358
SINLEJ000297	SINCAM001358
SINLEJ000506	SINCAM001359
SINLEJ014213	SINCAM001359
SINLEJ004048	SINCAM001360
SINLEJ004047	SINCAM001361
SINLEJ003937	SINCAM001363
SINLEJ014274	SINCAM001368
SINLEJ012920	SINCAM001373
SINLEJ003929	SINCAM001373
SINLEJ003931	SINCAM001374
SINLEJ003934	SINCAM001376
SINLEJ003935	SINCAM001376
SINLEJ015866	SINCAM001381
SINLEJ010755	SINCAM001381
SINLEJ000543	SINCAM001382
SINLEJ010894	SINCAM001385
SINLEJ000501	SINCAM001387
SINLEJ016410	SINCAM001390
SINLEJ019344	SINCAM001392
SINLEJ016409	SINCAM001396
SINLEJ000589	SINCAM001396
SINLEJ015883	SINCAM001399
SINLEJ015882	SINCAM001399
SINLEJ004184	SINCAM001403
SINLEJ014224	SINCAM001403
SINLEJ004186	SINCAM001404
SINLEJ018418	SINCAM001405
SINLEJ000046	SINCAM001406
SINLEJ000053	SINCAM001406
SINLEJ004189	SINCAM001408
SINLEJ004192	SINCAM001412
SINLEJ015886	SINCAM001412
SINLEJ010846	SINCAM001415
SINLEJ010845	SINCAM001416
SINLEJ001121	SINCAM001416
SINLEJ000040	SINCAM001417
SINLEJ000047	SINCAM001417
SINLEJ004162	SINCAM001418
SINLEJ010739	SINCAM001418
SINLEJ010741	SINCAM001419
SINLEJ010742	SINCAM001419
SINLEJ012929	SINCAM001420
SINLEJ012928	SINCAM001420
SINLEJ012775	SINCAM001421
SINLEJ012774	SINCAM001421
SINLEJ007623	SINCAM001422
SINLEJ012932	SINCAM001423
SINLEJ004176	SINCAM001424
SINLEJ004175	SINCAM001424
SINLEJ004179	SINCAM001425
SINLEJ012844	SINCAM001426
SINLEJ011914	SINCAM001428
SINLEJ013784	SINCAM001429
SINLEJ004049	SINCAM001430
SINLEJ000479	SINCAM001431
SINLEJ000478	SINCAM001431
SINLEJ004054	SINCAM001433
SINLEJ000480	SINCAM001433
SINLEJ007311	SINCAM001436
SINLEJ000481	SINCAM001437
SINLEJ004052	SINCAM001437
SINLEJ012778	SINCAM001439
SINLEJ000222	SINCAM001439
SINLEJ000465	SINCAM001440
SINLEJ014197	SINCAM001442
SINLEJ000306	SINCAM001443
SINLEJ004153	SINCAM001443
SINLEJ010806	SINCAM001448
SINLEJ010316	SINCAM001453
SINLEJ005456	SINCAM001459
SINLEJ017819	SINCAM001459
SINLEJ013665	SINCAM001460
SINLEJ012493	SINCAM001461
SINLEJ012492	SINCAM001461
SINLEJ012488	SINCAM001462
SINLEJ012888	SINCAM001463
SINLEJ010052	SINCAM001474
SINLEJ012490	SINCAM001474
SINLEJ018993	SINCAM001478
SINLEJ009981	SINCAM001479
SINLEJ600083	SINCAM001480
SINLEJ001393	SINCAM001482
SINLEJ013676	SINCAM001484
SINLEJ011259	SINCAM001487
SINLEJ003159	SINCAM001488
SINLEJ004669	SINCAM001489
SINLEJ004670	SINCAM001489
SINLEJ010299	SINCAM001491
SINLEJ013909	SINCAM001492
SINLEJ013910	SINCAM001492
SINLEJ600137	SINCAM001494
SINLEJ600138	SINCAM001495
SINLEJ600017	SINCAM001496
SINLEJ004854	SINCAM001500
SINLEJ013843	SINCAM001502
SINLEJ014023	SINCAM001502
SINLEJ001404	SINCAM001503
SINLEJ600022	SINCAM001509
SINLEJ003510	SINCAM001511
SINLEJ600027	SINCAM001511
SINLEJ015251	SINCAM001515
SINLEJ006891	SINCAM001515
SINLEJ012059	SINCAM001516
SINLEJ001520	SINCAM001517
SINLEJ600031	SINCAM001518
SINLEJ010490	SINCAM001519
SINLEJ000113	SINCAM001521
SINLEJ003171	SINCAM001525
SINLEJ600391	SINCAM001528
SINLEJ600390	SINCAM001528
SINLEJ600393	SINCAM001529
SINLEJ600392	SINCAM001529
SINLEJ600394	SINCAM001530
SINLEJ004721	SINCAM001530
SINLEJ013847	SINCAM001532
SINLEJ013846	SINCAM001532
SINLEJ600397	SINCAM001533
SINLEJ600399	SINCAM001534
SINLEJ010307	SINCAM001534
SINLEJ600401	SINCAM001536
SINLEJ004780	SINCAM001537
SINLEJ004779	SINCAM001537
SINLEJ600405	SINCAM001539
SINLEJ600404	SINCAM001540
SINLEJ010303	SINCAM001541
SINLEJ000217	SINCAM001541
SINLEJ018923	SINCAM001542
SINLEJ001708	SINCAM001542
SINLEJ018638	SINCAM001543
SINLEJ018414	SINCAM001543
SINLEJ009686	SINCAM001546
SINLEJ008377	SINCAM001547
SINLEJ009685	SINCAM001547
SINLEJ008685	SINCAM001548
SINLEJ015834	SINCAM001550
SINLEJ011160	SINCAM001550
SINLEJ011632	SINCAM001551
SINLEJ011206	SINCAM001554
SINLEJ011151	SINCAM001557
SINLEJ009361	SINCAM001558
SINLEJ009625	SINCAM001560
SINLEJ012325	SINCAM001560
SINLEJ006838	SINCAM001562
SINLEJ006837	SINCAM001562
SINLEJ011199	SINCAM001564
SINLEJ013092	SINCAM001565
SINLEJ010420	SINCAM001570
SINLEJ010421	SINCAM001570
SINLEJ013839	SINCAM001572
SINLEJ018482	SINCAM001573
SINLEJ013834	SINCAM001576
SINLEJ013906	SINCAM001576
SINLEJ004672	SINCAM001577
SINLEJ004671	SINCAM001577
SINLEJ010347	SINCAM001579
SINLEJ010348	SINCAM001579
SINLEJ008908	SINCAM001580
SINLEJ016315	SINCAM001580
SINLEJ013984	SINCAM001582
SINLEJ017284	SINCAM001583
SINLEJ001480	SINCAM001583
SINLEJ013799	SINCAM001587
SINLEJ003384	SINCAM001593
SINLEJ600263	SINCAM001593
SINLEJ600265	SINCAM001594
SINLEJ003386	SINCAM001595
SINLEJ600266	SINCAM001596
SINLEJ003387	SINCAM001597
SINLEJ015005	SINCAM001605
SINLEJ013801	SINCAM001608
SINLEJ013800	SINCAM001608
SINLEJ600428	SINCAM001609
SINLEJ004651	SINCAM001610
SINLEJ600318	SINCAM001614
SINLEJ600474	SINCAM001614
SINLEJ003207	SINCAM001615
SINLEJ600473	SINCAM001615
SINLEJ600471	SINCAM001617
SINLEJ009194	SINCAM001618
SINLEJ600375	SINCAM001619
SINLEJ018046	SINCAM001621
SINLEJ015326	SINCAM001621
SINLEJ001300	SINCAM001622
SINLEJ010382	SINCAM001622
SINLEJ015329	SINCAM001623
SINLEJ017459	SINCAM001623
SINLEJ013828	SINCAM001624
SINLEJ001714	SINCAM001624
SINLEJ010416	SINCAM001625
SINLEJ600203	SINCAM001625
SINLEJ007445	SINCAM001626
SINLEJ004864	SINCAM001627
SINLEJ600202	SINCAM001627
SINLEJ004866	SINCAM001630
SINLEJ600200	SINCAM001630
SINLEJ010430	SINCAM001631
SINLEJ003461	SINCAM001632
SINLEJ600413	SINCAM001632
SINLEJ010453	SINCAM001635
SINLEJ001274	SINCAM001635
SINLEJ010451	SINCAM001636
SINLEJ004876	SINCAM001637
SINLEJ003444	SINCAM001638
SINLEJ010447	SINCAM001638
SINLEJ001294	SINCAM001639
SINLEJ001295	SINCAM001640
SINLEJ001296	SINCAM001640
SINLEJ001297	SINCAM001641
SINLEJ004686	SINCAM001643
SINLEJ003001	SINCAM001644
SINLEJ010354	SINCAM001645
SINLEJ600385	SINCAM001645
SINLEJ600383	SINCAM001647
SINLEJ010356	SINCAM001647
SINLEJ600381	SINCAM001648
SINLEJ600382	SINCAM001648
SINLEJ001372	SINCAM001650
SINLEJ009674	SINCAM001653
SINLEJ008386	SINCAM001655
SINLEJ018778	SINCAM001659
SINLEJ011113	SINCAM001662
SINLEJ010498	SINCAM001665
SINLEJ001314	SINCAM001666
SINLEJ015303	SINCAM001667
SINLEJ001313	SINCAM001669
SINLEJ015302	SINCAM001669
SINLEJ004608	SINCAM001670
SINLEJ004607	SINCAM001670
SINLEJ016949	SINCAM001671
SINLEJ003353	SINCAM001672
SINLEJ600305	SINCAM001673
SINLEJ003355	SINCAM001673
SINLEJ001646	SINCAM001674
SINLEJ001645	SINCAM001674
SINLEJ003358	SINCAM001675
SINLEJ003357	SINCAM001675
SINLEJ600307	SINCAM001676
SINLEJ600306	SINCAM001676
SINLEJ600308	SINCAM001677
SINLEJ001392	SINCAM001677
SINLEJ006182	SINCAM001679
SINLEJ001391	SINCAM001680
SINLEJ003264	SINCAM001681
SINLEJ014376	SINCAM001683
SINLEJ004805	SINCAM001683
SINLEJ600408	SINCAM001684
SINLEJ003263	SINCAM001684
SINLEJ001388	SINCAM001685
SINLEJ003262	SINCAM001685
SINLEJ012995	SINCAM001686
SINLEJ003401	SINCAM001687
SINLEJ600283	SINCAM001688
SINLEJ003402	SINCAM001688
SINLEJ007064	SINCAM001689
SINLEJ014537	SINCAM001692
SINLEJ014536	SINCAM001692
SINLEJ010481	SINCAM001693
SINLEJ010480	SINCAM001693
SINLEJ600269	SINCAM001694
SINLEJ001219	SINCAM001695
SINLEJ013392	SINCAM001695
SINLEJ010438	SINCAM001696
SINLEJ001426	SINCAM001696
SINLEJ001425	SINCAM001697
SINLEJ015345	SINCAM001697
SINLEJ003488	SINCAM001698
SINLEJ600179	SINCAM001698
SINLEJ003524	SINCAM001702
SINLEJ003525	SINCAM001702
SINLEJ017466	SINCAM001703
SINLEJ600293	SINCAM001703
SINLEJ600352	SINCAM001704
SINLEJ600102	SINCAM001704
SINLEJ003156	SINCAM001705
SINLEJ600120	SINCAM001706
SINLEJ003152	SINCAM001707
SINLEJ003153	SINCAM001707
SINLEJ003527	SINCAM001709
SINLEJ001675	SINCAM001710
SINLEJ003540	SINCAM001713
SINLEJ001674	SINCAM001714
SINLEJ004615	SINCAM001714
SINLEJ012748	SINCAM001716
SINLEJ012680	SINCAM001716
SINLEJ015299	SINCAM001717
SINLEJ015109	SINCAM001717
SINLEJ015000	SINCAM001719
SINLEJ013277	SINCAM001720
SINLEJ010300	SINCAM001722
SINLEJ002814	SINCAM001725
SINLEJ003172	SINCAM001726
SINLEJ600075	SINCAM001730
SINLEJ018611	SINCAM001730
SINLEJ004635	SINCAM001732
SINLEJ600077	SINCAM001732
SINLEJ003528	SINCAM001733
SINLEJ004633	SINCAM001733
SINLEJ600059	SINCAM001734
SINLEJ003535	SINCAM001735
SINLEJ000080	SINCAM001737
SINLEJ001685	SINCAM001738
SINLEJ004625	SINCAM001738
SINLEJ003533	SINCAM001739
SINLEJ003532	SINCAM001739
SINLEJ003536	SINCAM001741
SINLEJ001690	SINCAM001743
SINLEJ004596	SINCAM001743
SINLEJ003537	SINCAM001744
SINLEJ004597	SINCAM001745
SINLEJ001694	SINCAM001746
SINLEJ001692	SINCAM001746
SINLEJ012963	SINCAM001752
SINLEJ009258	SINCAM001753
SINLEJ009298	SINCAM001754
SINLEJ008699	SINCAM001754
SINLEJ014038	SINCAM001755
SINLEJ003463	SINCAM001760
SINLEJ003462	SINCAM001760
SINLEJ004664	SINCAM001761
SINLEJ600213	SINCAM001762
SINLEJ600309	SINCAM001764
SINLEJ004691	SINCAM001764
SINLEJ015308	SINCAM001765
SINLEJ003514	SINCAM001765
SINLEJ008723	SINCAM001772
SINLEJ008725	SINCAM001772
SINLEJ012087	SINCAM001773
SINLEJ016467	SINCAM001774
SINLEJ017476	SINCAM001774
SINLEJ016759	SINCAM001775
SINLEJ001215	SINCAM001775
SINLEJ600012	SINCAM001777
SINLEJ600013	SINCAM001777
SINLEJ003846	SINCAM001778
SINLEJ600033	SINCAM001779
SINLEJ013381	SINCAM001782
SINLEJ013378	SINCAM001782
SINLEJ008774	SINCAM001783
SINLEJ008778	SINCAM001783
SINLEJ014061	SINCAM001784
SINLEJ007863	SINCAM001784
SINLEJ000731	SINCAM001785
SINLEJ008693	SINCAM001786
SINLEJ014059	SINCAM001786
SINLEJ008695	SINCAM001787
SINLEJ013041	SINCAM001788
SINLEJ008741	SINCAM001788
SINLEJ011234	SINCAM001790
SINLEJ013021	SINCAM001790
SINLEJ008900	SINCAM001791
SINLEJ011231	SINCAM001794
SINLEJ008876	SINCAM001799
SINLEJ008875	SINCAM001801
SINLEJ011285	SINCAM001802
SINLEJ008874	SINCAM001802
SINLEJ008857	SINCAM001804
SINLEJ014035	SINCAM001804
SINLEJ008861	SINCAM001807
SINLEJ008862	SINCAM001808
SINLEJ009180	SINCAM001808
SINLEJ009181	SINCAM001809
SINLEJ008863	SINCAM001809
SINLEJ017681	SINCAM001810
SINLEJ013124	SINCAM001810
SINLEJ012977	SINCAM001811
SINLEJ011295	SINCAM001811
SINLEJ006671	SINCAM001812
SINLEJ016141	SINCAM001814
SINLEJ017436	SINCAM001814
SINLEJ008772	SINCAM001822
SINLEJ008771	SINCAM001822
SINLEJ008749	SINCAM001823
SINLEJ009174	SINCAM001825
SINLEJ015876	SINCAM001825
SINLEJ011215	SINCAM001826
SINLEJ008756	SINCAM001828
SINLEJ006905	SINCAM001829
SINLEJ005440	SINCAM001830
SINLEJ005441	SINCAM001830
SINLEJ015268	SINCAM001831
SINLEJ009642	SINCAM001832
SINLEJ009637	SINCAM001832
SINLEJ008627	SINCAM001833
SINLEJ006704	SINCAM001835
SINLEJ006705	SINCAM001836
SINLEJ006706	SINCAM001837
SINLEJ009616	SINCAM001837
SINLEJ009811	SINCAM001841
SINLEJ005476	SINCAM001842
SINLEJ005463	SINCAM001843
SINLEJ009645	SINCAM001846
SINLEJ008480	SINCAM001846
SINLEJ006928	SINCAM001848
SINLEJ002672	SINCAM001849
SINLEJ016365	SINCAM001851
SINLEJ010046	SINCAM001852
SINLEJ008801	SINCAM001852
SINLEJ012992	SINCAM001853
SINLEJ013048	SINCAM001857
SINLEJ009161	SINCAM001858
SINLEJ013046	SINCAM001858
SINLEJ013012	SINCAM001865
SINLEJ013015	SINCAM001865
SINLEJ013045	SINCAM001866
SINLEJ011292	SINCAM001867
SINLEJ013518	SINCAM001869
SINLEJ007316	SINCAM001869
SINLEJ013093	SINCAM001874
SINLEJ013067	SINCAM001878
SINLEJ018719	SINCAM001880
SINLEJ018586	SINCAM001880
SINLEJ009339	SINCAM001882
SINLEJ009340	SINCAM001882
SINLEJ008737	SINCAM001883
SINLEJ013069	SINCAM001884
SINLEJ013130	SINCAM001885
SINLEJ013129	SINCAM001886
SINLEJ013985	SINCAM001887
SINLEJ013119	SINCAM001887
SINLEJ011189	SINCAM001888
SINLEJ011188	SINCAM001888
SINLEJ013044	SINCAM001889
SINLEJ003244	SINCAM001891
SINLEJ003243	SINCAM001891
SINLEJ013896	SINCAM001892
SINLEJ600053	SINCAM001893
SINLEJ003377	SINCAM001896
SINLEJ600427	SINCAM001898
SINLEJ004706	SINCAM001898
SINLEJ600425	SINCAM001901
SINLEJ600426	SINCAM001901
SINLEJ004705	SINCAM001902
SINLEJ013926	SINCAM001903
SINLEJ011248	SINCAM001904
SINLEJ011246	SINCAM001904
SINLEJ008706	SINCAM001906
SINLEJ008707	SINCAM001907
SINLEJ008708	SINCAM001908
SINLEJ007774	SINCAM001911
SINLEJ008710	SINCAM001911
SINLEJ009351	SINCAM001912
SINLEJ009349	SINCAM001912
SINLEJ014015	SINCAM001915
SINLEJ009355	SINCAM001915
SINLEJ012965	SINCAM001916
SINLEJ015398	SINCAM001920
SINLEJ015399	SINCAM001920
SINLEJ008715	SINCAM001922
SINLEJ008717	SINCAM001922
SINLEJ001660	SINCAM001923
SINLEJ003520	SINCAM001923
SINLEJ003378	SINCAM001926
SINLEJ600251	SINCAM001926
SINLEJ600249	SINCAM001927
SINLEJ003246	SINCAM001927
SINLEJ004852	SINCAM001930
SINLEJ001451	SINCAM001932
SINLEJ001453	SINCAM001932
SINLEJ009222	SINCAM001933
SINLEJ011297	SINCAM001935
SINLEJ014637	SINCAM001935
SINLEJ013058	SINCAM001936
SINLEJ018264	SINCAM001937
SINLEJ018263	SINCAM001937
SINLEJ010360	SINCAM001939
SINLEJ009186	SINCAM001941
SINLEJ016302	SINCAM001943
SINLEJ008921	SINCAM001943
SINLEJ010315	SINCAM001944
SINLEJ001285	SINCAM001944
SINLEJ010318	SINCAM001945
SINLEJ016491	SINCAM001946
SINLEJ016752	SINCAM001946
SINLEJ013892	SINCAM001950
SINLEJ004841	SINCAM001952
SINLEJ003326	SINCAM001953
SINLEJ003342	SINCAM001957
SINLEJ600290	SINCAM001957
SINLEJ013881	SINCAM001958
SINLEJ013880	SINCAM001959
SINLEJ003301	SINCAM001968
SINLEJ001599	SINCAM001968
SINLEJ017438	SINCAM001969
SINLEJ600495	SINCAM001971
SINLEJ004825	SINCAM001971
SINLEJ600493	SINCAM001972
SINLEJ013817	SINCAM001972
SINLEJ600492	SINCAM001973
SINLEJ001602	SINCAM001973
SINLEJ010403	SINCAM001974
SINLEJ001606	SINCAM001976
SINLEJ004823	SINCAM001976
SINLEJ001607	SINCAM001977
SINLEJ010405	SINCAM001978
SINLEJ001608	SINCAM001979
SINLEJ600488	SINCAM001980
SINLEJ600329	SINCAM001980
SINLEJ001610	SINCAM001983
SINLEJ003312	SINCAM001983
SINLEJ003313	SINCAM001984
SINLEJ009702	SINCAM001984
SINLEJ010413	SINCAM001985
SINLEJ600483	SINCAM001986
SINLEJ001614	SINCAM001987
SINLEJ004598	SINCAM001989
SINLEJ008845	SINCAM001990
SINLEJ011154	SINCAM001991
SINLEJ009189	SINCAM001991
SINLEJ015837	SINCAM001992
SINLEJ015836	SINCAM001992
SINLEJ015840	SINCAM001993
SINLEJ011252	SINCAM001994
SINLEJ013603	SINCAM001994
SINLEJ016323	SINCAM001996
SINLEJ008901	SINCAM001996
SINLEJ008904	SINCAM001998
SINLEJ016320	SINCAM001998
SINLEJ008894	SINCAM002000
SINLEJ011228	SINCAM002002
SINLEJ007743	SINCAM002002
SINLEJ011230	SINCAM002003
SINLEJ016329	SINCAM002003
SINLEJ016328	SINCAM002005
SINLEJ008896	SINCAM002005
SINLEJ001095	SINCAM002006
SINLEJ009293	SINCAM002007
SINLEJ008746	SINCAM002007
SINLEJ009290	SINCAM002008
SINLEJ013033	SINCAM002009
SINLEJ008733	SINCAM002013
SINLEJ011142	SINCAM002016
SINLEJ002142	SINCAM002016
SINLEJ600015	SINCAM002022
SINLEJ015317	SINCAM002023
SINLEJ004617	SINCAM002024
SINLEJ004648	SINCAM002026
SINLEJ600436	SINCAM002027
SINLEJ003210	SINCAM002027
SINLEJ003321	SINCAM002031
SINLEJ600332	SINCAM002032
SINLEJ001221	SINCAM002032
SINLEJ010460	SINCAM002047
SINLEJ600461	SINCAM002050
SINLEJ003451	SINCAM002051
SINLEJ003453	SINCAM002051
SINLEJ003449	SINCAM002052
SINLEJ600463	SINCAM002052
SINLEJ010319	SINCAM002053
SINLEJ600205	SINCAM002053
SINLEJ600204	SINCAM002055
SINLEJ003459	SINCAM002055
SINLEJ013865	SINCAM002056
SINLEJ018494	SINCAM002056
SINLEJ001333	SINCAM002057
SINLEJ600149	SINCAM002058
SINLEJ600150	SINCAM002059
SINLEJ600152	SINCAM002060
SINLEJ003430	SINCAM002060
SINLEJ003428	SINCAM002063
SINLEJ009085	SINCAM002063
SINLEJ003427	SINCAM002064
SINLEJ003426	SINCAM002065
SINLEJ001330	SINCAM002065
SINLEJ005587	SINCAM002066
SINLEJ005583	SINCAM002066
SINLEJ015318	SINCAM002068
SINLEJ001485	SINCAM002069
SINLEJ015320	SINCAM002070
SINLEJ010432	SINCAM002072
SINLEJ003230	SINCAM002073
SINLEJ001496	SINCAM002073
SINLEJ012208	SINCAM002074
SINLEJ003851	SINCAM002074
SINLEJ001491	SINCAM002075
SINLEJ004819	SINCAM002076
SINLEJ003447	SINCAM002076
SINLEJ013994	SINCAM002081
SINLEJ004731	SINCAM002083
SINLEJ007551	SINCAM002083
SINLEJ001764	SINCAM002084
SINLEJ003436	SINCAM002086
SINLEJ001713	SINCAM002088
SINLEJ013776	SINCAM002088
SINLEJ001575	SINCAM002089
SINLEJ600143	SINCAM002090
SINLEJ003434	SINCAM002090
SINLEJ003460	SINCAM002093
SINLEJ004878	SINCAM002094
SINLEJ600267	SINCAM002095
SINLEJ003395	SINCAM002095
SINLEJ003394	SINCAM002096
SINLEJ003393	SINCAM002097
SINLEJ013876	SINCAM002097
SINLEJ001580	SINCAM002098
SINLEJ003391	SINCAM002098
SINLEJ016484	SINCAM002099
SINLEJ016743	SINCAM002099
SINLEJ004736	SINCAM002100
SINLEJ018994	SINCAM002101
SINLEJ000897	SINCAM002101
SINLEJ001576	SINCAM002103
SINLEJ016485	SINCAM002104
SINLEJ004735	SINCAM002104
SINLEJ016745	SINCAM002105
SINLEJ016486	SINCAM002105
SINLEJ600456	SINCAM002106
SINLEJ600457	SINCAM002106
SINLEJ600182	SINCAM002108
SINLEJ003491	SINCAM002109
SINLEJ019079	SINCAM002109
SINLEJ600181	SINCAM002110
SINLEJ018711	SINCAM002110
SINLEJ003489	SINCAM002111
SINLEJ005697	SINCAM002111
SINLEJ600177	SINCAM002113
SINLEJ003486	SINCAM002114
SINLEJ003367	SINCAM002116
SINLEJ003205	SINCAM002119
SINLEJ009980	SINCAM002121
SINLEJ010371	SINCAM002121
SINLEJ010384	SINCAM002122
SINLEJ014206	SINCAM002122
SINLEJ001432	SINCAM002126
SINLEJ012462	SINCAM002126
SINLEJ001433	SINCAM002127
SINLEJ013856	SINCAM002128
SINLEJ012084	SINCAM002129
SINLEJ013857	SINCAM002129
SINLEJ001434	SINCAM002130
SINLEJ015347	SINCAM002130
SINLEJ013861	SINCAM002133
SINLEJ003470	SINCAM002134
SINLEJ015341	SINCAM002134
SINLEJ017246	SINCAM002135
SINLEJ600319	SINCAM002136
SINLEJ003415	SINCAM002136
SINLEJ600320	SINCAM002137
SINLEJ001545	SINCAM002142
SINLEJ001546	SINCAM002142
SINLEJ001547	SINCAM002143
SINLEJ003145	SINCAM002143
SINLEJ010472	SINCAM002144
SINLEJ003187	SINCAM002145
SINLEJ001567	SINCAM002146
SINLEJ003157	SINCAM002149
SINLEJ001726	SINCAM002149
SINLEJ005581	SINCAM002151
SINLEJ004662	SINCAM002153
SINLEJ003502	SINCAM002154
SINLEJ014085	SINCAM002154
SINLEJ015295	SINCAM002155
SINLEJ003503	SINCAM002155
SINLEJ003501	SINCAM002156
SINLEJ001654	SINCAM002156
SINLEJ001653	SINCAM002157
SINLEJ003499	SINCAM002158
SINLEJ600187	SINCAM002158
SINLEJ001383	SINCAM002160
SINLEJ003410	SINCAM002161
SINLEJ003409	SINCAM002162
SINLEJ003404	SINCAM002164
SINLEJ004799	SINCAM002164
SINLEJ001385	SINCAM002165
SINLEJ003405	SINCAM002165
SINLEJ003408	SINCAM002166
SINLEJ010485	SINCAM002169
SINLEJ003193	SINCAM002169
SINLEJ013772	SINCAM002171
SINLEJ600440	SINCAM002173
SINLEJ600163	SINCAM002174
SINLEJ004880	SINCAM002174
SINLEJ001231	SINCAM002175
SINLEJ600165	SINCAM002176
SINLEJ002776	SINCAM002177
SINLEJ600162	SINCAM002177
SINLEJ600175	SINCAM002178
SINLEJ600176	SINCAM002178
SINLEJ001619	SINCAM002183
SINLEJ001617	SINCAM002183
SINLEJ600168	SINCAM002184
SINLEJ014054	SINCAM002184
SINLEJ001621	SINCAM002185
SINLEJ003297	SINCAM002186
SINLEJ013804	SINCAM002186
SINLEJ003423	SINCAM002187
SINLEJ600158	SINCAM002188
SINLEJ003422	SINCAM002188
SINLEJ004860	SINCAM002191
SINLEJ001428	SINCAM002193
SINLEJ001427	SINCAM002193
SINLEJ011054	SINCAM002195
SINLEJ015610	SINCAM002195
SINLEJ600239	SINCAM002196
SINLEJ600240	SINCAM002196
SINLEJ600237	SINCAM002197
SINLEJ600234	SINCAM002197
SINLEJ001358	SINCAM002199
SINLEJ001153	SINCAM002199
SINLEJ013018	SINCAM002201
SINLEJ013019	SINCAM002201
SINLEJ008856	SINCAM002203
SINLEJ008865	SINCAM002204
SINLEJ001643	SINCAM002205
SINLEJ003169	SINCAM002207
SINLEJ003164	SINCAM002208
SINLEJ003165	SINCAM002208
SINLEJ600360	SINCAM002209
SINLEJ600361	SINCAM002209
SINLEJ600357	SINCAM002210
SINLEJ600354	SINCAM002213
SINLEJ004747	SINCAM002214
SINLEJ003338	SINCAM002216
SINLEJ600481	SINCAM002217
SINLEJ600140	SINCAM002221
SINLEJ600470	SINCAM002222
SINLEJ001224	SINCAM002223
SINLEJ001222	SINCAM002223
SINLEJ600016	SINCAM002224
SINLEJ004741	SINCAM002224
SINLEJ008784	SINCAM002226
SINLEJ008786	SINCAM002226
SINLEJ013973	SINCAM002227
SINLEJ008783	SINCAM002227
SINLEJ017114	SINCAM002228
SINLEJ011179	SINCAM002228
SINLEJ011264	SINCAM002229
SINLEJ011271	SINCAM002229
SINLEJ007597	SINCAM002230
SINLEJ013080	SINCAM002231
SINLEJ004849	SINCAM002233
SINLEJ600257	SINCAM002233
SINLEJ003236	SINCAM002236
SINLEJ003234	SINCAM002236
SINLEJ003235	SINCAM002237
SINLEJ004715	SINCAM002237
SINLEJ013781	SINCAM002238
SINLEJ009755	SINCAM002244
SINLEJ001318	SINCAM002249
SINLEJ003282	SINCAM002250
SINLEJ003283	SINCAM002251
SINLEJ001329	SINCAM002251
SINLEJ600069	SINCAM002252
SINLEJ001321	SINCAM002256
SINLEJ001322	SINCAM002257
SINLEJ600421	SINCAM002266
SINLEJ600422	SINCAM002266
SINLEJ004703	SINCAM002267
SINLEJ001154	SINCAM002267
SINLEJ003200	SINCAM002268
SINLEJ003179	SINCAM002269
SINLEJ003180	SINCAM002271
SINLEJ009284	SINCAM002273
SINLEJ009285	SINCAM002275
SINLEJ019166	SINCAM002276
SINLEJ012763	SINCAM002276
SINLEJ008444	SINCAM002277
SINLEJ006854	SINCAM002277
SINLEJ014416	SINCAM002281
SINLEJ008443	SINCAM002283
SINLEJ008510	SINCAM002284
SINLEJ009672	SINCAM002284
SINLEJ016118	SINCAM002285
SINLEJ008441	SINCAM002288
SINLEJ013743	SINCAM002288
SINLEJ009671	SINCAM002290
SINLEJ011097	SINCAM002293
SINLEJ017636	SINCAM002293
SINLEJ013127	SINCAM002294
SINLEJ011121	SINCAM002294
SINLEJ008609	SINCAM002295
SINLEJ005477	SINCAM002295
SINLEJ008730	SINCAM002296
SINLEJ011220	SINCAM002296
SINLEJ013098	SINCAM002297
SINLEJ001117	SINCAM002297
SINLEJ017708	SINCAM002298
SINLEJ008399	SINCAM002300
SINLEJ008398	SINCAM002300
SINLEJ006735	SINCAM002302
SINLEJ009719	SINCAM002303
SINLEJ008664	SINCAM002303
SINLEJ008547	SINCAM002306
SINLEJ008548	SINCAM002306
SINLEJ017820	SINCAM002307
SINLEJ018867	SINCAM002308
SINLEJ018932	SINCAM002309
SINLEJ010976	SINCAM002310
SINLEJ014323	SINCAM002310
SINLEJ002847	SINCAM002312
SINLEJ003115	SINCAM002314
SINLEJ009610	SINCAM002315
SINLEJ008281	SINCAM002315
SINLEJ008282	SINCAM002316
SINLEJ011240	SINCAM002317
SINLEJ011239	SINCAM002319
SINLEJ014062	SINCAM002320
SINLEJ009331	SINCAM002320
SINLEJ008763	SINCAM002322
SINLEJ011334	SINCAM002324
SINLEJ013649	SINCAM002324
SINLEJ013107	SINCAM002325
SINLEJ013108	SINCAM002325
SINLEJ008597	SINCAM002330
SINLEJ008598	SINCAM002330
SINLEJ008325	SINCAM002333
SINLEJ009803	SINCAM002335
SINLEJ008577	SINCAM002337
SINLEJ011145	SINCAM002340
SINLEJ009197	SINCAM002342
SINLEJ019236	SINCAM002342
SINLEJ009196	SINCAM002343
SINLEJ009195	SINCAM002344
SINLEJ009192	SINCAM002345
SINLEJ009193	SINCAM002345
SINLEJ008836	SINCAM002346
SINLEJ009202	SINCAM002347
SINLEJ008835	SINCAM002347
SINLEJ011135	SINCAM002351
SINLEJ013023	SINCAM002353
SINLEJ009205	SINCAM002354
SINLEJ009206	SINCAM002354
SINLEJ008691	SINCAM002355
SINLEJ011251	SINCAM002355
SINLEJ013113	SINCAM002357
SINLEJ013112	SINCAM002357
SINLEJ009287	SINCAM002358
SINLEJ015872	SINCAM002359
SINLEJ008670	SINCAM002360
SINLEJ008669	SINCAM002360
SINLEJ006785	SINCAM002363
SINLEJ002685	SINCAM002363
SINLEJ009294	SINCAM002364
SINLEJ016361	SINCAM002366
SINLEJ016333	SINCAM002368
SINLEJ008892	SINCAM002368
SINLEJ011138	SINCAM002370
SINLEJ011227	SINCAM002372
SINLEJ016326	SINCAM002372
SINLEJ005929	SINCAM002374
SINLEJ012979	SINCAM002375
SINLEJ008842	SINCAM002379
SINLEJ008819	SINCAM002380
SINLEJ011256	SINCAM002380
SINLEJ011263	SINCAM002381
SINLEJ011269	SINCAM002381
SINLEJ017244	SINCAM002382
SINLEJ008839	SINCAM002383
SINLEJ008838	SINCAM002383
SINLEJ008803	SINCAM002384
SINLEJ009165	SINCAM002385
SINLEJ011191	SINCAM002385
SINLEJ011137	SINCAM002389
SINLEJ015841	SINCAM002389
SINLEJ009638	SINCAM002392
SINLEJ009640	SINCAM002392
SINLEJ008502	SINCAM002394
SINLEJ008503	SINCAM002396
SINLEJ008248	SINCAM002400
SINLEJ006883	SINCAM002401
SINLEJ015245	SINCAM002401
SINLEJ013070	SINCAM002402
SINLEJ013118	SINCAM002402
SINLEJ005466	SINCAM002406
SINLEJ008320	SINCAM002406
SINLEJ009651	SINCAM002407
SINLEJ009344	SINCAM002408
SINLEJ011226	SINCAM002408
SINLEJ011127	SINCAM002409
SINLEJ013066	SINCAM002412
SINLEJ013065	SINCAM002413
SINLEJ008869	SINCAM002415
SINLEJ008868	SINCAM002416
SINLEJ011129	SINCAM002417
SINLEJ009255	SINCAM002417
SINLEJ008855	SINCAM002418
SINLEJ008866	SINCAM002420
SINLEJ011123	SINCAM002420
SINLEJ008754	SINCAM002421
SINLEJ011161	SINCAM002421
SINLEJ013002	SINCAM002422
SINLEJ008740	SINCAM002424
SINLEJ009213	SINCAM002427
SINLEJ011286	SINCAM002428
SINLEJ001169	SINCAM002428
SINLEJ009216	SINCAM002430
SINLEJ013953	SINCAM002430
SINLEJ006825	SINCAM002433
SINLEJ006827	SINCAM002435
SINLEJ009635	SINCAM002436
SINLEJ008219	SINCAM002438
SINLEJ008264	SINCAM002438
SINLEJ009754	SINCAM002440
SINLEJ008221	SINCAM002440
SINLEJ008235	SINCAM002441
SINLEJ015402	SINCAM002442
SINLEJ015272	SINCAM002443
SINLEJ006910	SINCAM002443
SINLEJ010217	SINCAM002444
SINLEJ015259	SINCAM002445
SINLEJ006897	SINCAM002445
SINLEJ015261	SINCAM002446
SINLEJ006899	SINCAM002446
SINLEJ009648	SINCAM002449
SINLEJ006878	SINCAM002449
SINLEJ016335	SINCAM002450
SINLEJ008890	SINCAM002450
SINLEJ014180	SINCAM002453
SINLEJ011196	SINCAM002455
SINLEJ008729	SINCAM002457
SINLEJ008726	SINCAM002458
SINLEJ000255	SINCAM002459
SINLEJ013010	SINCAM002460
SINLEJ011217	SINCAM002461
SINLEJ011216	SINCAM002461
SINLEJ009190	SINCAM002462
SINLEJ013111	SINCAM002464
SINLEJ011218	SINCAM002465
SINLEJ011128	SINCAM002466
SINLEJ008323	SINCAM002467
SINLEJ006864	SINCAM002468
SINLEJ015223	SINCAM002468
SINLEJ005502	SINCAM002469
SINLEJ005504	SINCAM002470
SINLEJ005503	SINCAM002470
SINLEJ009707	SINCAM002472
SINLEJ009706	SINCAM002473
SINLEJ009809	SINCAM002474
SINLEJ008234	SINCAM002475
SINLEJ016981	SINCAM002475
SINLEJ009815	SINCAM002477
SINLEJ006904	SINCAM002477
SINLEJ006895	SINCAM002479
SINLEJ015257	SINCAM002479
SINLEJ008292	SINCAM002480
SINLEJ008294	SINCAM002480
SINLEJ000732	SINCAM002481
SINLEJ017948	SINCAM002482
SINLEJ008556	SINCAM002483
SINLEJ006794	SINCAM002483
SINLEJ008247	SINCAM002484
SINLEJ006792	SINCAM002484
SINLEJ005501	SINCAM002485
SINLEJ008241	SINCAM002487
SINLEJ016902	SINCAM002490
SINLEJ005488	SINCAM002493
SINLEJ005487	SINCAM002493
SINLEJ008587	SINCAM002494
SINLEJ008278	SINCAM002495
SINLEJ008612	SINCAM002495
SINLEJ016350	SINCAM002496
SINLEJ002677	SINCAM002496
SINLEJ008420	SINCAM002497
SINLEJ008353	SINCAM002498
SINLEJ008437	SINCAM002499
SINLEJ006682	SINCAM002500
SINLEJ016974	SINCAM002502
SINLEJ008308	SINCAM002502
SINLEJ009653	SINCAM002505
SINLEJ009654	SINCAM002505
SINLEJ009679	SINCAM002509
SINLEJ008354	SINCAM002509
SINLEJ016973	SINCAM002510
SINLEJ009778	SINCAM002510
SINLEJ006693	SINCAM002511
SINLEJ008493	SINCAM002511
SINLEJ008672	SINCAM002513
SINLEJ010743	SINCAM002513
SINLEJ006698	SINCAM002514
SINLEJ002692	SINCAM002515
SINLEJ005481	SINCAM002517
SINLEJ008250	SINCAM002523
SINLEJ008249	SINCAM002523
SINLEJ017051	SINCAM002524
SINLEJ006769	SINCAM002524
SINLEJ008252	SINCAM002526
SINLEJ008253	SINCAM002526
SINLEJ005480	SINCAM002528
SINLEJ006776	SINCAM002528
SINLEJ006778	SINCAM002529
SINLEJ008407	SINCAM002529
SINLEJ006860	SINCAM002532
SINLEJ005496	SINCAM002533
SINLEJ002797	SINCAM002534
SINLEJ009781	SINCAM002535
SINLEJ002798	SINCAM002535
SINLEJ009822	SINCAM002537
SINLEJ008330	SINCAM002537
SINLEJ006746	SINCAM002539
SINLEJ002979	SINCAM002539
SINLEJ011918	SINCAM002540
SINLEJ005518	SINCAM002541
SINLEJ009715	SINCAM002544
SINLEJ005512	SINCAM002545
SINLEJ009631	SINCAM002545
SINLEJ008332	SINCAM002547
SINLEJ013025	SINCAM002550
SINLEJ013024	SINCAM002550
SINLEJ013026	SINCAM002551
SINLEJ008880	SINCAM002553
SINLEJ016042	SINCAM002553
SINLEJ013998	SINCAM002554
SINLEJ013078	SINCAM002554
SINLEJ008273	SINCAM002558
SINLEJ015190	SINCAM002562
SINLEJ001026	SINCAM002562
SINLEJ017045	SINCAM002564
SINLEJ008271	SINCAM002564
SINLEJ017043	SINCAM002565
SINLEJ017042	SINCAM002565
SINLEJ002803	SINCAM002570
SINLEJ018808	SINCAM002570
SINLEJ008313	SINCAM002571
SINLEJ018807	SINCAM002571
SINLEJ008541	SINCAM002573
SINLEJ008564	SINCAM002574
SINLEJ008350	SINCAM002574
SINLEJ016968	SINCAM002575
SINLEJ008536	SINCAM002576
[truncated: 11,910 more rows]
