# Supplementary material for: Reconstruction of proto-vertebrate, proto-cyclostome and proto-gnathostome genomes provides new insights into early vertebrate evolution
Source: Nat Commun. 2021 Jul 23;12:4489. doi: 10.1038/s41467-021-24573-z (PMC8302630; doi:10.1038/s41467-021-24573-z)
Supplement: Supplementary file 4 — Supplementary Data 1 [file 41467_2021_24573_MOESM4_ESM.zip › SuppData1/orthologs/LETJA-CHICK.txt]

SINLEJ012925	ENSGALP00000000003
SINLEJ000945	ENSGALP00000000018
SINLEJ006610	ENSGALP00000000025
SINLEJ010555	ENSGALP00000000025
SINLEJ008916	ENSGALP00000000050
SINLEJ008918	ENSGALP00000000050
SINLEJ002867	ENSGALP00000000052
SINLEJ015804	ENSGALP00000000054
SINLEJ002751	ENSGALP00000000058
SINLEJ009110	ENSGALP00000000058
SINLEJ010592	ENSGALP00000000070
SINLEJ006651	ENSGALP00000000070
SINLEJ008269	ENSGALP00000000076
SINLEJ008266	ENSGALP00000000076
SINLEJ016535	ENSGALP00000000083
SINLEJ015552	ENSGALP00000000083
SINLEJ007362	ENSGALP00000000088
SINLEJ018419	ENSGALP00000000091
SINLEJ008677	ENSGALP00000000096
SINLEJ006839	ENSGALP00000000102
SINLEJ006838	ENSGALP00000000102
SINLEJ006603	ENSGALP00000000114
SINLEJ010685	ENSGALP00000000114
SINLEJ007410	ENSGALP00000000122
SINLEJ015774	ENSGALP00000000122
SINLEJ013448	ENSGALP00000000127
SINLEJ013447	ENSGALP00000000127
SINLEJ007261	ENSGALP00000000131
SINLEJ010206	ENSGALP00000000131
SINLEJ010687	ENSGALP00000000135
SINLEJ015442	ENSGALP00000000135
SINLEJ017542	ENSGALP00000000140
SINLEJ009592	ENSGALP00000000144
SINLEJ008937	ENSGALP00000000146
SINLEJ016609	ENSGALP00000000146
SINLEJ016667	ENSGALP00000000148
SINLEJ016627	ENSGALP00000000148
SINLEJ005682	ENSGALP00000000157
SINLEJ005421	ENSGALP00000000160
SINLEJ015543	ENSGALP00000000168
SINLEJ015422	ENSGALP00000000170
SINLEJ010703	ENSGALP00000000170
SINLEJ016148	ENSGALP00000000189
SINLEJ017194	ENSGALP00000000204
SINLEJ006207	ENSGALP00000000205
SINLEJ006206	ENSGALP00000000205
SINLEJ000443	ENSGALP00000000206
SINLEJ016684	ENSGALP00000000211
SINLEJ016685	ENSGALP00000000211
SINLEJ008982	ENSGALP00000000216
SINLEJ012923	ENSGALP00000000216
SINLEJ006589	ENSGALP00000000220
SINLEJ010534	ENSGALP00000000220
SINLEJ006588	ENSGALP00000000224
SINLEJ003912	ENSGALP00000000239
SINLEJ000482	ENSGALP00000000239
SINLEJ012794	ENSGALP00000000246
SINLEJ017350	ENSGALP00000000252
SINLEJ017354	ENSGALP00000000252
SINLEJ011747	ENSGALP00000000256
SINLEJ010536	ENSGALP00000000260
SINLEJ009273	ENSGALP00000000261
SINLEJ600415	ENSGALP00000000266
SINLEJ006611	ENSGALP00000000272
SINLEJ012803	ENSGALP00000000275
SINLEJ012802	ENSGALP00000000275
SINLEJ013228	ENSGALP00000000286
SINLEJ007656	ENSGALP00000000286
SINLEJ012941	ENSGALP00000000293
SINLEJ012939	ENSGALP00000000295
SINLEJ012940	ENSGALP00000000295
SINLEJ001014	ENSGALP00000000309
SINLEJ012936	ENSGALP00000000312
SINLEJ018598	ENSGALP00000000322
SINLEJ008979	ENSGALP00000000325
SINLEJ008980	ENSGALP00000000325
SINLEJ003088	ENSGALP00000000327
SINLEJ003910	ENSGALP00000000333
SINLEJ000621	ENSGALP00000000333
SINLEJ001058	ENSGALP00000000337
SINLEJ001060	ENSGALP00000000337
SINLEJ002691	ENSGALP00000000338
SINLEJ013884	ENSGALP00000000351
SINLEJ003317	ENSGALP00000000351
SINLEJ018332	ENSGALP00000000352
SINLEJ014188	ENSGALP00000000358
SINLEJ008092	ENSGALP00000000361
SINLEJ003939	ENSGALP00000000364
SINLEJ015142	ENSGALP00000000365
SINLEJ012875	ENSGALP00000000368
SINLEJ003940	ENSGALP00000000368
SINLEJ014615	ENSGALP00000000373
SINLEJ014616	ENSGALP00000000379
SINLEJ017929	ENSGALP00000000383
SINLEJ018216	ENSGALP00000000383
SINLEJ002150	ENSGALP00000000384
SINLEJ000713	ENSGALP00000000384
SINLEJ017970	ENSGALP00000000385
SINLEJ016816	ENSGALP00000000385
SINLEJ017008	ENSGALP00000000387
SINLEJ000850	ENSGALP00000000387
SINLEJ017578	ENSGALP00000000392
SINLEJ003111	ENSGALP00000000392
SINLEJ016575	ENSGALP00000000400
SINLEJ016193	ENSGALP00000000400
SINLEJ003073	ENSGALP00000000403
SINLEJ003068	ENSGALP00000000403
SINLEJ003926	ENSGALP00000000406
SINLEJ013287	ENSGALP00000000410
SINLEJ007454	ENSGALP00000000410
SINLEJ004295	ENSGALP00000000412
SINLEJ014583	ENSGALP00000000416
SINLEJ014584	ENSGALP00000000416
SINLEJ016188	ENSGALP00000000418
SINLEJ017536	ENSGALP00000000418
SINLEJ015146	ENSGALP00000000419
SINLEJ004290	ENSGALP00000000419
SINLEJ016136	ENSGALP00000000421
SINLEJ003853	ENSGALP00000000422
SINLEJ003852	ENSGALP00000000422
SINLEJ001762	ENSGALP00000000423
SINLEJ013506	ENSGALP00000000429
SINLEJ001342	ENSGALP00000000429
SINLEJ010872	ENSGALP00000000432
SINLEJ000432	ENSGALP00000000432
SINLEJ007409	ENSGALP00000000438
SINLEJ010279	ENSGALP00000000438
SINLEJ000213	ENSGALP00000000465
SINLEJ004684	ENSGALP00000000468
SINLEJ004683	ENSGALP00000000468
SINLEJ012922	ENSGALP00000000471
SINLEJ016134	ENSGALP00000000478
SINLEJ006859	ENSGALP00000000484
SINLEJ015218	ENSGALP00000000484
SINLEJ013528	ENSGALP00000000485
SINLEJ011879	ENSGALP00000000496
SINLEJ013618	ENSGALP00000000497
SINLEJ003381	ENSGALP00000000498
SINLEJ600261	ENSGALP00000000498
SINLEJ017418	ENSGALP00000000499
SINLEJ014748	ENSGALP00000000499
SINLEJ013159	ENSGALP00000000509
SINLEJ011877	ENSGALP00000000517
SINLEJ001416	ENSGALP00000000518
SINLEJ015056	ENSGALP00000000524
SINLEJ011876	ENSGALP00000000530
SINLEJ011875	ENSGALP00000000530
SINLEJ018999	ENSGALP00000000534
SINLEJ003348	ENSGALP00000000540
SINLEJ013735	ENSGALP00000000541
SINLEJ013736	ENSGALP00000000541
SINLEJ016165	ENSGALP00000000544
SINLEJ013234	ENSGALP00000000544
SINLEJ009511	ENSGALP00000000545
SINLEJ004349	ENSGALP00000000547
SINLEJ018910	ENSGALP00000000547
SINLEJ015915	ENSGALP00000000549
SINLEJ010771	ENSGALP00000000549
SINLEJ012924	ENSGALP00000000555
SINLEJ016428	ENSGALP00000000555
SINLEJ017897	ENSGALP00000000556
SINLEJ600298	ENSGALP00000000558
SINLEJ013803	ENSGALP00000000562
SINLEJ010121	ENSGALP00000000569
SINLEJ009498	ENSGALP00000000569
SINLEJ010120	ENSGALP00000000571
SINLEJ009847	ENSGALP00000000573
SINLEJ007290	ENSGALP00000000581
SINLEJ003921	ENSGALP00000000583
SINLEJ017574	ENSGALP00000000583
SINLEJ016429	ENSGALP00000000586
SINLEJ017451	ENSGALP00000000586
SINLEJ011257	ENSGALP00000000592
SINLEJ011258	ENSGALP00000000592
SINLEJ009669	ENSGALP00000000594
SINLEJ009670	ENSGALP00000000594
SINLEJ001147	ENSGALP00000000595
SINLEJ018139	ENSGALP00000000597
SINLEJ018965	ENSGALP00000000597
SINLEJ015783	ENSGALP00000000611
SINLEJ008201	ENSGALP00000000613
SINLEJ001699	ENSGALP00000000615
SINLEJ014214	ENSGALP00000000617
SINLEJ600350	ENSGALP00000000619
SINLEJ017624	ENSGALP00000000619
SINLEJ005766	ENSGALP00000000625
SINLEJ014388	ENSGALP00000000625
SINLEJ600374	ENSGALP00000000626
SINLEJ600372	ENSGALP00000000626
SINLEJ007957	ENSGALP00000000632
SINLEJ006686	ENSGALP00000000634
SINLEJ004024	ENSGALP00000000639
SINLEJ000584	ENSGALP00000000639
SINLEJ012782	ENSGALP00000000643
SINLEJ015160	ENSGALP00000000645
SINLEJ004488	ENSGALP00000000645
SINLEJ013908	ENSGALP00000000654
SINLEJ006323	ENSGALP00000000666
SINLEJ015333	ENSGALP00000000669
SINLEJ003485	ENSGALP00000000669
SINLEJ012912	ENSGALP00000000670
SINLEJ004890	ENSGALP00000000677
SINLEJ011327	ENSGALP00000000686
SINLEJ011329	ENSGALP00000000686
SINLEJ016864	ENSGALP00000000688
SINLEJ012754	ENSGALP00000000694
SINLEJ010478	ENSGALP00000000696
SINLEJ018407	ENSGALP00000000703
SINLEJ017274	ENSGALP00000000703
SINLEJ007279	ENSGALP00000000711
SINLEJ017532	ENSGALP00000000713
SINLEJ009309	ENSGALP00000000713
SINLEJ000571	ENSGALP00000000715
SINLEJ011931	ENSGALP00000000719
SINLEJ012733	ENSGALP00000000726
SINLEJ012738	ENSGALP00000000726
SINLEJ012868	ENSGALP00000000734
SINLEJ000623	ENSGALP00000000734
SINLEJ001561	ENSGALP00000000742
SINLEJ011293	ENSGALP00000000744
SINLEJ018050	ENSGALP00000000748
SINLEJ017939	ENSGALP00000000749
SINLEJ013534	ENSGALP00000000749
SINLEJ018502	ENSGALP00000000758
SINLEJ003713	ENSGALP00000000758
SINLEJ002859	ENSGALP00000000760
SINLEJ013877	ENSGALP00000000765
SINLEJ009981	ENSGALP00000000775
SINLEJ011096	ENSGALP00000000782
SINLEJ017637	ENSGALP00000000782
SINLEJ002860	ENSGALP00000000792
SINLEJ014219	ENSGALP00000000803
SINLEJ014217	ENSGALP00000000803
SINLEJ001562	ENSGALP00000000810
SINLEJ005628	ENSGALP00000000810
SINLEJ003184	ENSGALP00000000815
SINLEJ004645	ENSGALP00000000815
SINLEJ002930	ENSGALP00000000818
SINLEJ016637	ENSGALP00000000823
SINLEJ015310	ENSGALP00000000830
SINLEJ008604	ENSGALP00000000832
SINLEJ008603	ENSGALP00000000832
SINLEJ010888	ENSGALP00000000835
SINLEJ014640	ENSGALP00000000853
SINLEJ014639	ENSGALP00000000855
SINLEJ015828	ENSGALP00000000855
SINLEJ007881	ENSGALP00000000860
SINLEJ018091	ENSGALP00000000860
SINLEJ016415	ENSGALP00000000864
SINLEJ012781	ENSGALP00000000864
SINLEJ007538	ENSGALP00000000871
SINLEJ008635	ENSGALP00000000874
SINLEJ008636	ENSGALP00000000876
SINLEJ016965	ENSGALP00000000876
SINLEJ007399	ENSGALP00000000880
SINLEJ008096	ENSGALP00000000882
SINLEJ013425	ENSGALP00000000882
SINLEJ000551	ENSGALP00000000885
SINLEJ009951	ENSGALP00000000893
SINLEJ013308	ENSGALP00000000893
SINLEJ009331	ENSGALP00000000894
SINLEJ014587	ENSGALP00000000894
SINLEJ007788	ENSGALP00000000899
SINLEJ002706	ENSGALP00000000906
SINLEJ019253	ENSGALP00000000906
SINLEJ011237	ENSGALP00000000908
SINLEJ009357	ENSGALP00000000911
SINLEJ009356	ENSGALP00000000911
SINLEJ019241	ENSGALP00000000913
SINLEJ014180	ENSGALP00000000913
SINLEJ012106	ENSGALP00000000916
SINLEJ000043	ENSGALP00000000916
SINLEJ012174	ENSGALP00000000921
SINLEJ012111	ENSGALP00000000924
SINLEJ012112	ENSGALP00000000924
SINLEJ018121	ENSGALP00000000926
SINLEJ015669	ENSGALP00000000926
SINLEJ003173	ENSGALP00000000927
SINLEJ005475	ENSGALP00000000930
SINLEJ013109	ENSGALP00000000933
SINLEJ011095	ENSGALP00000000933
SINLEJ006817	ENSGALP00000000940
SINLEJ015671	ENSGALP00000000941
SINLEJ007240	ENSGALP00000000941
SINLEJ016044	ENSGALP00000000943
SINLEJ008739	ENSGALP00000000945
SINLEJ015007	ENSGALP00000000947
SINLEJ007304	ENSGALP00000000948
SINLEJ600090	ENSGALP00000000954
SINLEJ600089	ENSGALP00000000954
SINLEJ007249	ENSGALP00000000960
SINLEJ009550	ENSGALP00000000960
SINLEJ009548	ENSGALP00000000965
SINLEJ006962	ENSGALP00000000965
SINLEJ001398	ENSGALP00000000966
SINLEJ600092	ENSGALP00000000966
SINLEJ011019	ENSGALP00000000968
SINLEJ011020	ENSGALP00000000968
SINLEJ001226	ENSGALP00000000973
SINLEJ013761	ENSGALP00000000981
SINLEJ011222	ENSGALP00000000989
SINLEJ012364	ENSGALP00000000992
SINLEJ007202	ENSGALP00000000992
SINLEJ013236	ENSGALP00000000995
SINLEJ013237	ENSGALP00000000995
SINLEJ011587	ENSGALP00000000998
SINLEJ011586	ENSGALP00000000998
SINLEJ009374	ENSGALP00000000999
SINLEJ015661	ENSGALP00000001006
SINLEJ009544	ENSGALP00000001006
SINLEJ009376	ENSGALP00000001007
SINLEJ016311	ENSGALP00000001007
SINLEJ007718	ENSGALP00000001013
SINLEJ015072	ENSGALP00000001014
SINLEJ012860	ENSGALP00000001014
SINLEJ009541	ENSGALP00000001016
SINLEJ006718	ENSGALP00000001024
SINLEJ008629	ENSGALP00000001024
SINLEJ016957	ENSGALP00000001025
SINLEJ016956	ENSGALP00000001025
SINLEJ012906	ENSGALP00000001026
SINLEJ006720	ENSGALP00000001030
SINLEJ009605	ENSGALP00000001033
SINLEJ015676	ENSGALP00000001033
SINLEJ011858	ENSGALP00000001044
SINLEJ017992	ENSGALP00000001044
SINLEJ002775	ENSGALP00000001048
SINLEJ006731	ENSGALP00000001051
SINLEJ002975	ENSGALP00000001054
SINLEJ009572	ENSGALP00000001057
SINLEJ011310	ENSGALP00000001059
SINLEJ011309	ENSGALP00000001059
SINLEJ017762	ENSGALP00000001091
SINLEJ018547	ENSGALP00000001091
SINLEJ018753	ENSGALP00000001096
SINLEJ013452	ENSGALP00000001104
SINLEJ012167	ENSGALP00000001105
SINLEJ012168	ENSGALP00000001105
SINLEJ000300	ENSGALP00000001107
SINLEJ000935	ENSGALP00000001108
SINLEJ000936	ENSGALP00000001108
SINLEJ008760	ENSGALP00000001115
SINLEJ016095	ENSGALP00000001118
SINLEJ014130	ENSGALP00000001118
SINLEJ014300	ENSGALP00000001120
SINLEJ014304	ENSGALP00000001120
SINLEJ009278	ENSGALP00000001129
SINLEJ013094	ENSGALP00000001129
SINLEJ017361	ENSGALP00000001135
SINLEJ010129	ENSGALP00000001136
SINLEJ000489	ENSGALP00000001143
SINLEJ004165	ENSGALP00000001149
SINLEJ012916	ENSGALP00000001151
SINLEJ012915	ENSGALP00000001151
SINLEJ009274	ENSGALP00000001157
SINLEJ009275	ENSGALP00000001157
SINLEJ009334	ENSGALP00000001161
SINLEJ004217	ENSGALP00000001166
SINLEJ013419	ENSGALP00000001168
SINLEJ008180	ENSGALP00000001168
SINLEJ009335	ENSGALP00000001179
SINLEJ014020	ENSGALP00000001182
SINLEJ010166	ENSGALP00000001187
SINLEJ009446	ENSGALP00000001187
SINLEJ015009	ENSGALP00000001192
SINLEJ007984	ENSGALP00000001192
SINLEJ009483	ENSGALP00000001201
SINLEJ011323	ENSGALP00000001201
SINLEJ000168	ENSGALP00000001205
SINLEJ013417	ENSGALP00000001210
SINLEJ002835	ENSGALP00000001219
SINLEJ012303	ENSGALP00000001221
SINLEJ011532	ENSGALP00000001225
SINLEJ016813	ENSGALP00000001227
SINLEJ012628	ENSGALP00000001231
SINLEJ005434	ENSGALP00000001233
SINLEJ004462	ENSGALP00000001233
SINLEJ000362	ENSGALP00000001234
SINLEJ016514	ENSGALP00000001241
SINLEJ017907	ENSGALP00000001243
SINLEJ017908	ENSGALP00000001243
SINLEJ010507	ENSGALP00000001248
SINLEJ017334	ENSGALP00000001249
SINLEJ017326	ENSGALP00000001249
SINLEJ015981	ENSGALP00000001251
SINLEJ015976	ENSGALP00000001251
SINLEJ011403	ENSGALP00000001253
SINLEJ011404	ENSGALP00000001253
SINLEJ008334	ENSGALP00000001254
SINLEJ011192	ENSGALP00000001257
SINLEJ017273	ENSGALP00000001262
SINLEJ013750	ENSGALP00000001263
SINLEJ600497	ENSGALP00000001263
SINLEJ018940	ENSGALP00000001268
SINLEJ017808	ENSGALP00000001268
SINLEJ019023	ENSGALP00000001272
SINLEJ015479	ENSGALP00000001272
SINLEJ004616	ENSGALP00000001281
SINLEJ018530	ENSGALP00000001286
SINLEJ016301	ENSGALP00000001287
SINLEJ008922	ENSGALP00000001287
SINLEJ011166	ENSGALP00000001292
SINLEJ013520	ENSGALP00000001293
SINLEJ009512	ENSGALP00000001295
SINLEJ007336	ENSGALP00000001295
SINLEJ009320	ENSGALP00000001298
SINLEJ013504	ENSGALP00000001299
SINLEJ007193	ENSGALP00000001306
SINLEJ017160	ENSGALP00000001306
SINLEJ007742	ENSGALP00000001307
SINLEJ009176	ENSGALP00000001312
SINLEJ012720	ENSGALP00000001315
SINLEJ007194	ENSGALP00000001317
SINLEJ017161	ENSGALP00000001317
SINLEJ011160	ENSGALP00000001318
SINLEJ015834	ENSGALP00000001318
SINLEJ010641	ENSGALP00000001319
SINLEJ007188	ENSGALP00000001320
SINLEJ011667	ENSGALP00000001321
SINLEJ009238	ENSGALP00000001332
SINLEJ009237	ENSGALP00000001332
SINLEJ009253	ENSGALP00000001334
SINLEJ011791	ENSGALP00000001340
SINLEJ014383	ENSGALP00000001340
SINLEJ019321	ENSGALP00000001342
SINLEJ003258	ENSGALP00000001350
SINLEJ014379	ENSGALP00000001360
SINLEJ005692	ENSGALP00000001360
SINLEJ011574	ENSGALP00000001365
SINLEJ003797	ENSGALP00000001365
SINLEJ005694	ENSGALP00000001370
SINLEJ018845	ENSGALP00000001374
SINLEJ018000	ENSGALP00000001374
SINLEJ014656	ENSGALP00000001377
SINLEJ014840	ENSGALP00000001381
SINLEJ012758	ENSGALP00000001390
SINLEJ012759	ENSGALP00000001390
SINLEJ008119	ENSGALP00000001396
SINLEJ005759	ENSGALP00000001400
SINLEJ017330	ENSGALP00000001400
SINLEJ012092	ENSGALP00000001407
SINLEJ017635	ENSGALP00000001409
SINLEJ000602	ENSGALP00000001411
SINLEJ017045	ENSGALP00000001412
SINLEJ009613	ENSGALP00000001412
SINLEJ009093	ENSGALP00000001418
SINLEJ009096	ENSGALP00000001418
SINLEJ014019	ENSGALP00000001422
SINLEJ007187	ENSGALP00000001422
SINLEJ012156	ENSGALP00000001428
SINLEJ012154	ENSGALP00000001428
SINLEJ014563	ENSGALP00000001432
SINLEJ013268	ENSGALP00000001440
SINLEJ013258	ENSGALP00000001440
SINLEJ005763	ENSGALP00000001441
SINLEJ005761	ENSGALP00000001441
SINLEJ009326	ENSGALP00000001443
SINLEJ016950	ENSGALP00000001448
SINLEJ002771	ENSGALP00000001451
SINLEJ006722	ENSGALP00000001451
SINLEJ013796	ENSGALP00000001456
SINLEJ013797	ENSGALP00000001456
SINLEJ006057	ENSGALP00000001460
SINLEJ015969	ENSGALP00000001461
SINLEJ005745	ENSGALP00000001464
SINLEJ005754	ENSGALP00000001464
SINLEJ012760	ENSGALP00000001468
SINLEJ012546	ENSGALP00000001470
SINLEJ012545	ENSGALP00000001470
SINLEJ019219	ENSGALP00000001471
SINLEJ019250	ENSGALP00000001471
SINLEJ006700	ENSGALP00000001472
SINLEJ008797	ENSGALP00000001472
SINLEJ016456	ENSGALP00000001474
SINLEJ009092	ENSGALP00000001475
SINLEJ003874	ENSGALP00000001475
SINLEJ018352	ENSGALP00000001477
SINLEJ017033	ENSGALP00000001477
SINLEJ008428	ENSGALP00000001479
SINLEJ013503	ENSGALP00000001479
SINLEJ016018	ENSGALP00000001483
SINLEJ004343	ENSGALP00000001485
SINLEJ006181	ENSGALP00000001489
SINLEJ013976	ENSGALP00000001491
SINLEJ008806	ENSGALP00000001491
SINLEJ014354	ENSGALP00000001493
SINLEJ005881	ENSGALP00000001499
SINLEJ013090	ENSGALP00000001501
SINLEJ011415	ENSGALP00000001501
SINLEJ013522	ENSGALP00000001507
SINLEJ013521	ENSGALP00000001507
SINLEJ011600	ENSGALP00000001510
SINLEJ016676	ENSGALP00000001512
SINLEJ001525	ENSGALP00000001521
SINLEJ003139	ENSGALP00000001527
SINLEJ003843	ENSGALP00000001528
SINLEJ003842	ENSGALP00000001528
SINLEJ000861	ENSGALP00000001533
SINLEJ007806	ENSGALP00000001542
SINLEJ018015	ENSGALP00000001554
SINLEJ009932	ENSGALP00000001555
SINLEJ600482	ENSGALP00000001569
SINLEJ003085	ENSGALP00000001577
SINLEJ003086	ENSGALP00000001577
SINLEJ004791	ENSGALP00000001579
SINLEJ004792	ENSGALP00000001579
SINLEJ011512	ENSGALP00000001581
SINLEJ012103	ENSGALP00000001583
SINLEJ006754	ENSGALP00000001587
SINLEJ006755	ENSGALP00000001587
SINLEJ014307	ENSGALP00000001589
SINLEJ014297	ENSGALP00000001589
SINLEJ014600	ENSGALP00000001598
SINLEJ014635	ENSGALP00000001598
SINLEJ019288	ENSGALP00000001605
SINLEJ004793	ENSGALP00000001613
SINLEJ001397	ENSGALP00000001613
SINLEJ005616	ENSGALP00000001614
SINLEJ016696	ENSGALP00000001617
SINLEJ016695	ENSGALP00000001617
SINLEJ011509	ENSGALP00000001632
SINLEJ007719	ENSGALP00000001635
SINLEJ005620	ENSGALP00000001637
SINLEJ005618	ENSGALP00000001637
SINLEJ015885	ENSGALP00000001640
SINLEJ015990	ENSGALP00000001655
SINLEJ005615	ENSGALP00000001655
SINLEJ004127	ENSGALP00000001658
SINLEJ010832	ENSGALP00000001658
SINLEJ009846	ENSGALP00000001661
SINLEJ016370	ENSGALP00000001664
SINLEJ016371	ENSGALP00000001664
SINLEJ004726	ENSGALP00000001674
SINLEJ014751	ENSGALP00000001674
SINLEJ007727	ENSGALP00000001681
SINLEJ007726	ENSGALP00000001681
SINLEJ010812	ENSGALP00000001688
SINLEJ010811	ENSGALP00000001688
SINLEJ016369	ENSGALP00000001689
SINLEJ010810	ENSGALP00000001693
SINLEJ015127	ENSGALP00000001710
SINLEJ004329	ENSGALP00000001710
SINLEJ001922	ENSGALP00000001713
SINLEJ003099	ENSGALP00000001717
SINLEJ001037	ENSGALP00000001721
SINLEJ003101	ENSGALP00000001745
SINLEJ003100	ENSGALP00000001745
SINLEJ003346	ENSGALP00000001750
SINLEJ002886	ENSGALP00000001751
SINLEJ010791	ENSGALP00000001751
SINLEJ003696	ENSGALP00000001764
SINLEJ014691	ENSGALP00000001765
SINLEJ014116	ENSGALP00000001765
SINLEJ014041	ENSGALP00000001766
SINLEJ016476	ENSGALP00000001786
SINLEJ016735	ENSGALP00000001786
SINLEJ014670	ENSGALP00000001788
SINLEJ008338	ENSGALP00000001791
SINLEJ009282	ENSGALP00000001795
SINLEJ009281	ENSGALP00000001795
SINLEJ016749	ENSGALP00000001799
SINLEJ016489	ENSGALP00000001799
SINLEJ005575	ENSGALP00000001800
SINLEJ016706	ENSGALP00000001800
SINLEJ600153	ENSGALP00000001801
SINLEJ013807	ENSGALP00000001803
SINLEJ001542	ENSGALP00000001804
SINLEJ002721	ENSGALP00000001806
SINLEJ014045	ENSGALP00000001808
SINLEJ007275	ENSGALP00000001812
SINLEJ019393	ENSGALP00000001812
SINLEJ016546	ENSGALP00000001823
SINLEJ016652	ENSGALP00000001823
SINLEJ007875	ENSGALP00000001828
SINLEJ004921	ENSGALP00000001828
SINLEJ013421	ENSGALP00000001832
SINLEJ008171	ENSGALP00000001832
SINLEJ014769	ENSGALP00000001836
SINLEJ013047	ENSGALP00000001840
SINLEJ013016	ENSGALP00000001848
SINLEJ013013	ENSGALP00000001848
SINLEJ010961	ENSGALP00000001850
SINLEJ007877	ENSGALP00000001853
SINLEJ005541	ENSGALP00000001856
SINLEJ010918	ENSGALP00000001859
SINLEJ007735	ENSGALP00000001862
SINLEJ017281	ENSGALP00000001866
SINLEJ013081	ENSGALP00000001866
SINLEJ004040	ENSGALP00000001872
SINLEJ005590	ENSGALP00000001875
SINLEJ009031	ENSGALP00000001877
SINLEJ004482	ENSGALP00000001879
SINLEJ004481	ENSGALP00000001879
SINLEJ011546	ENSGALP00000001882
SINLEJ003744	ENSGALP00000001882
SINLEJ004041	ENSGALP00000001888
SINLEJ019012	ENSGALP00000001896
SINLEJ000818	ENSGALP00000001896
SINLEJ000506	ENSGALP00000001898
SINLEJ012806	ENSGALP00000001898
SINLEJ014350	ENSGALP00000001900
SINLEJ001085	ENSGALP00000001900
SINLEJ019003	ENSGALP00000001906
SINLEJ007443	ENSGALP00000001909
SINLEJ006398	ENSGALP00000001909
SINLEJ010920	ENSGALP00000001912
SINLEJ010919	ENSGALP00000001912
SINLEJ017621	ENSGALP00000001914
SINLEJ009596	ENSGALP00000001929
SINLEJ015651	ENSGALP00000001929
SINLEJ000456	ENSGALP00000001932
SINLEJ012808	ENSGALP00000001932
SINLEJ000256	ENSGALP00000001940
SINLEJ017683	ENSGALP00000001944
SINLEJ013457	ENSGALP00000001947
SINLEJ013458	ENSGALP00000001947
SINLEJ013948	ENSGALP00000001953
SINLEJ012076	ENSGALP00000001953
SINLEJ013526	ENSGALP00000001957
SINLEJ013530	ENSGALP00000001957
SINLEJ010435	ENSGALP00000001973
SINLEJ003261	ENSGALP00000001973
SINLEJ001723	ENSGALP00000001978
SINLEJ014660	ENSGALP00000001986
SINLEJ014661	ENSGALP00000001986
SINLEJ600334	ENSGALP00000001991
SINLEJ002851	ENSGALP00000001992
SINLEJ009756	ENSGALP00000001992
SINLEJ009064	ENSGALP00000001994
SINLEJ014776	ENSGALP00000001994
SINLEJ003745	ENSGALP00000001995
SINLEJ600333	ENSGALP00000002001
SINLEJ017032	ENSGALP00000002007
SINLEJ016411	ENSGALP00000002008
SINLEJ003917	ENSGALP00000002008
SINLEJ016156	ENSGALP00000002009
SINLEJ010926	ENSGALP00000002014
SINLEJ018607	ENSGALP00000002016
SINLEJ003032	ENSGALP00000002020
SINLEJ012823	ENSGALP00000002020
SINLEJ006678	ENSGALP00000002021
SINLEJ016910	ENSGALP00000002025
SINLEJ013501	ENSGALP00000002025
SINLEJ005534	ENSGALP00000002036
SINLEJ003819	ENSGALP00000002038
SINLEJ000059	ENSGALP00000002038
SINLEJ017468	ENSGALP00000002039
SINLEJ014235	ENSGALP00000002041
SINLEJ014236	ENSGALP00000002041
SINLEJ003920	ENSGALP00000002046
SINLEJ017455	ENSGALP00000002046
SINLEJ010245	ENSGALP00000002049
SINLEJ005535	ENSGALP00000002055
SINLEJ014399	ENSGALP00000002055
SINLEJ009072	ENSGALP00000002056
SINLEJ009071	ENSGALP00000002056
SINLEJ011252	ENSGALP00000002063
SINLEJ014398	ENSGALP00000002066
SINLEJ011598	ENSGALP00000002078
SINLEJ011599	ENSGALP00000002078
SINLEJ004548	ENSGALP00000002080
SINLEJ007843	ENSGALP00000002083
SINLEJ017056	ENSGALP00000002089
SINLEJ019420	ENSGALP00000002089
SINLEJ004392	ENSGALP00000002091
SINLEJ003823	ENSGALP00000002092
SINLEJ014249	ENSGALP00000002095
SINLEJ000568	ENSGALP00000002096
SINLEJ000567	ENSGALP00000002096
SINLEJ004483	ENSGALP00000002103
SINLEJ008055	ENSGALP00000002103
SINLEJ003599	ENSGALP00000002106
SINLEJ014964	ENSGALP00000002106
SINLEJ002849	ENSGALP00000002114
SINLEJ000279	ENSGALP00000002119
SINLEJ002142	ENSGALP00000002121
SINLEJ003600	ENSGALP00000002121
SINLEJ004062	ENSGALP00000002124
SINLEJ010903	ENSGALP00000002124
SINLEJ016038	ENSGALP00000002138
SINLEJ003675	ENSGALP00000002144
SINLEJ011578	ENSGALP00000002144
SINLEJ008233	ENSGALP00000002147
SINLEJ005499	ENSGALP00000002147
SINLEJ011641	ENSGALP00000002154
SINLEJ015158	ENSGALP00000002155
SINLEJ018434	ENSGALP00000002160
SINLEJ018433	ENSGALP00000002160
SINLEJ010185	ENSGALP00000002168
SINLEJ011642	ENSGALP00000002170
SINLEJ001167	ENSGALP00000002170
SINLEJ003855	ENSGALP00000002172
SINLEJ002773	ENSGALP00000002172
SINLEJ000590	ENSGALP00000002175
SINLEJ008952	ENSGALP00000002180
SINLEJ004486	ENSGALP00000002183
SINLEJ012093	ENSGALP00000002183
SINLEJ017805	ENSGALP00000002185
SINLEJ007603	ENSGALP00000002186
SINLEJ008832	ENSGALP00000002189
SINLEJ006728	ENSGALP00000002193
SINLEJ009551	ENSGALP00000002194
SINLEJ011036	ENSGALP00000002194
SINLEJ005587	ENSGALP00000002197
SINLEJ005583	ENSGALP00000002197
SINLEJ000402	ENSGALP00000002201
SINLEJ014652	ENSGALP00000002203
SINLEJ019066	ENSGALP00000002203
SINLEJ007500	ENSGALP00000002205
SINLEJ004526	ENSGALP00000002205
SINLEJ004310	ENSGALP00000002208
SINLEJ010291	ENSGALP00000002212
SINLEJ007528	ENSGALP00000002212
SINLEJ014766	ENSGALP00000002218
SINLEJ011590	ENSGALP00000002221
SINLEJ011591	ENSGALP00000002221
SINLEJ010526	ENSGALP00000002224
SINLEJ014651	ENSGALP00000002228
SINLEJ018854	ENSGALP00000002228
SINLEJ007792	ENSGALP00000002233
SINLEJ012235	ENSGALP00000002233
SINLEJ005573	ENSGALP00000002234
SINLEJ005483	ENSGALP00000002235
SINLEJ008419	ENSGALP00000002235
SINLEJ006958	ENSGALP00000002240
SINLEJ018369	ENSGALP00000002242
SINLEJ007914	ENSGALP00000002244
SINLEJ007915	ENSGALP00000002244
SINLEJ007899	ENSGALP00000002246
SINLEJ007898	ENSGALP00000002246
SINLEJ011563	ENSGALP00000002248
SINLEJ018311	ENSGALP00000002248
SINLEJ000023	ENSGALP00000002252
SINLEJ000025	ENSGALP00000002252
SINLEJ012151	ENSGALP00000002256
SINLEJ018354	ENSGALP00000002256
SINLEJ012070	ENSGALP00000002257
SINLEJ007917	ENSGALP00000002257
SINLEJ003103	ENSGALP00000002259
SINLEJ003104	ENSGALP00000002259
SINLEJ011176	ENSGALP00000002263
SINLEJ012861	ENSGALP00000002269
SINLEJ015862	ENSGALP00000002269
SINLEJ003627	ENSGALP00000002278
SINLEJ014939	ENSGALP00000002278
SINLEJ015054	ENSGALP00000002279
SINLEJ015051	ENSGALP00000002279
SINLEJ005260	ENSGALP00000002281
SINLEJ005258	ENSGALP00000002281
SINLEJ007862	ENSGALP00000002287
SINLEJ007861	ENSGALP00000002287
SINLEJ007414	ENSGALP00000002295
SINLEJ007444	ENSGALP00000002297
SINLEJ008875	ENSGALP00000002297
SINLEJ007870	ENSGALP00000002302
SINLEJ013975	ENSGALP00000002304
SINLEJ018618	ENSGALP00000002307
SINLEJ600294	ENSGALP00000002319
SINLEJ600295	ENSGALP00000002319
SINLEJ014646	ENSGALP00000002322
SINLEJ013960	ENSGALP00000002328
SINLEJ007832	ENSGALP00000002329
SINLEJ007833	ENSGALP00000002329
SINLEJ006681	ENSGALP00000002333
SINLEJ012616	ENSGALP00000002338
SINLEJ600495	ENSGALP00000002343
SINLEJ004825	ENSGALP00000002343
SINLEJ000022	ENSGALP00000002345
SINLEJ002758	ENSGALP00000002347
SINLEJ005007	ENSGALP00000002348
SINLEJ012405	ENSGALP00000002349
SINLEJ008889	ENSGALP00000002352
SINLEJ016336	ENSGALP00000002352
SINLEJ010257	ENSGALP00000002355
SINLEJ014430	ENSGALP00000002356
SINLEJ016084	ENSGALP00000002356
SINLEJ003779	ENSGALP00000002359
SINLEJ016244	ENSGALP00000002359
SINLEJ014644	ENSGALP00000002364
SINLEJ014645	ENSGALP00000002364
SINLEJ012408	ENSGALP00000002366
SINLEJ012409	ENSGALP00000002366
SINLEJ016082	ENSGALP00000002368
SINLEJ016057	ENSGALP00000002368
SINLEJ018760	ENSGALP00000002372
SINLEJ007251	ENSGALP00000002372
SINLEJ011581	ENSGALP00000002373
SINLEJ000105	ENSGALP00000002373
SINLEJ003649	ENSGALP00000002377
SINLEJ016553	ENSGALP00000002377
SINLEJ012326	ENSGALP00000002380
SINLEJ013724	ENSGALP00000002380
SINLEJ008891	ENSGALP00000002382
SINLEJ016334	ENSGALP00000002382
SINLEJ012288	ENSGALP00000002383
SINLEJ003764	ENSGALP00000002383
SINLEJ004087	ENSGALP00000002385
SINLEJ000055	ENSGALP00000002388
SINLEJ010916	ENSGALP00000002394
SINLEJ010917	ENSGALP00000002394
SINLEJ010738	ENSGALP00000002398
SINLEJ011679	ENSGALP00000002407
SINLEJ000283	ENSGALP00000002414
SINLEJ015906	ENSGALP00000002419
SINLEJ001687	ENSGALP00000002420
SINLEJ007796	ENSGALP00000002423
SINLEJ017117	ENSGALP00000002426
SINLEJ011175	ENSGALP00000002426
SINLEJ014641	ENSGALP00000002436
SINLEJ011369	ENSGALP00000002437
SINLEJ017983	ENSGALP00000002441
SINLEJ001685	ENSGALP00000002449
SINLEJ001686	ENSGALP00000002449
SINLEJ009054	ENSGALP00000002451
SINLEJ013748	ENSGALP00000002452
SINLEJ012316	ENSGALP00000002452
SINLEJ013443	ENSGALP00000002455
SINLEJ012183	ENSGALP00000002458
SINLEJ017993	ENSGALP00000002472
SINLEJ003531	ENSGALP00000002477
SINLEJ008986	ENSGALP00000002479
SINLEJ014060	ENSGALP00000002491
SINLEJ001682	ENSGALP00000002493
SINLEJ009365	ENSGALP00000002495
SINLEJ009366	ENSGALP00000002495
SINLEJ017861	ENSGALP00000002497
SINLEJ003812	ENSGALP00000002501
SINLEJ004419	ENSGALP00000002502
SINLEJ015172	ENSGALP00000002502
SINLEJ015914	ENSGALP00000002508
SINLEJ010770	ENSGALP00000002508
SINLEJ011226	ENSGALP00000002511
SINLEJ009344	ENSGALP00000002511
SINLEJ600079	ENSGALP00000002513
SINLEJ001681	ENSGALP00000002513
SINLEJ006679	ENSGALP00000002517
SINLEJ003768	ENSGALP00000002522
SINLEJ003769	ENSGALP00000002522
SINLEJ009153	ENSGALP00000002525
SINLEJ010935	ENSGALP00000002525
SINLEJ002041	ENSGALP00000002532
SINLEJ016237	ENSGALP00000002532
SINLEJ014169	ENSGALP00000002536
SINLEJ008082	ENSGALP00000002546
SINLEJ003902	ENSGALP00000002547
SINLEJ012346	ENSGALP00000002557
SINLEJ010798	ENSGALP00000002563
SINLEJ003167	ENSGALP00000002563
SINLEJ003364	ENSGALP00000002570
SINLEJ600312	ENSGALP00000002570
SINLEJ014794	ENSGALP00000002573
SINLEJ003837	ENSGALP00000002576
SINLEJ007174	ENSGALP00000002581
SINLEJ007176	ENSGALP00000002581
SINLEJ012197	ENSGALP00000002583
SINLEJ005660	ENSGALP00000002590
SINLEJ003809	ENSGALP00000002590
SINLEJ007172	ENSGALP00000002598
SINLEJ017607	ENSGALP00000002604
SINLEJ018639	ENSGALP00000002604
SINLEJ006397	ENSGALP00000002606
SINLEJ002804	ENSGALP00000002609
SINLEJ016022	ENSGALP00000002610
SINLEJ003980	ENSGALP00000002617
SINLEJ001388	ENSGALP00000002620
SINLEJ003262	ENSGALP00000002620
SINLEJ009716	ENSGALP00000002622
SINLEJ012933	ENSGALP00000002623
SINLEJ004414	ENSGALP00000002625
SINLEJ005833	ENSGALP00000002625
SINLEJ019108	ENSGALP00000002626
SINLEJ017608	ENSGALP00000002635
SINLEJ017133	ENSGALP00000002636
SINLEJ016087	ENSGALP00000002636
SINLEJ014044	ENSGALP00000002638
SINLEJ011126	ENSGALP00000002638
SINLEJ002927	ENSGALP00000002643
SINLEJ002928	ENSGALP00000002643
SINLEJ003020	ENSGALP00000002646
SINLEJ005530	ENSGALP00000002649
SINLEJ005529	ENSGALP00000002649
SINLEJ013431	ENSGALP00000002651
SINLEJ013432	ENSGALP00000002651
SINLEJ004805	ENSGALP00000002654
SINLEJ003985	ENSGALP00000002656
SINLEJ003984	ENSGALP00000002656
SINLEJ012283	ENSGALP00000002658
SINLEJ011156	ENSGALP00000002658
SINLEJ005593	ENSGALP00000002660
SINLEJ017439	ENSGALP00000002668
SINLEJ014193	ENSGALP00000002670
SINLEJ000564	ENSGALP00000002674
SINLEJ018417	ENSGALP00000002680
SINLEJ017722	ENSGALP00000002680
SINLEJ010138	ENSGALP00000002688
SINLEJ011808	ENSGALP00000002693
SINLEJ016964	ENSGALP00000002693
SINLEJ003964	ENSGALP00000002695
SINLEJ010801	ENSGALP00000002695
SINLEJ001437	ENSGALP00000002701
SINLEJ000566	ENSGALP00000002705
SINLEJ018564	ENSGALP00000002705
SINLEJ000329	ENSGALP00000002706
SINLEJ000308	ENSGALP00000002707
SINLEJ007748	ENSGALP00000002713
SINLEJ005247	ENSGALP00000002718
SINLEJ005252	ENSGALP00000002718
SINLEJ009061	ENSGALP00000002730
SINLEJ009060	ENSGALP00000002730
SINLEJ011800	ENSGALP00000002742
SINLEJ000190	ENSGALP00000002744
SINLEJ000187	ENSGALP00000002744
SINLEJ011601	ENSGALP00000002749
SINLEJ008601	ENSGALP00000002750
SINLEJ008324	ENSGALP00000002750
SINLEJ000306	ENSGALP00000002753
SINLEJ000305	ENSGALP00000002753
SINLEJ000242	ENSGALP00000002754
SINLEJ005141	ENSGALP00000002754
SINLEJ011911	ENSGALP00000002755
SINLEJ018355	ENSGALP00000002755
SINLEJ014677	ENSGALP00000002756
SINLEJ003135	ENSGALP00000002760
SINLEJ007933	ENSGALP00000002761
SINLEJ011120	ENSGALP00000002767
SINLEJ009271	ENSGALP00000002771
SINLEJ010853	ENSGALP00000002771
SINLEJ009806	ENSGALP00000002772
SINLEJ600481	ENSGALP00000002777
SINLEJ010061	ENSGALP00000002778
SINLEJ008994	ENSGALP00000002781
SINLEJ005398	ENSGALP00000002781
SINLEJ011799	ENSGALP00000002782
SINLEJ014204	ENSGALP00000002785
SINLEJ011579	ENSGALP00000002788
SINLEJ009164	ENSGALP00000002796
SINLEJ011357	ENSGALP00000002804
SINLEJ014047	ENSGALP00000002808
SINLEJ015538	ENSGALP00000002808
SINLEJ013572	ENSGALP00000002814
SINLEJ006963	ENSGALP00000002819
SINLEJ005428	ENSGALP00000002822
SINLEJ006139	ENSGALP00000002822
SINLEJ003689	ENSGALP00000002825
SINLEJ006457	ENSGALP00000002830
SINLEJ006456	ENSGALP00000002830
SINLEJ019141	ENSGALP00000002837
SINLEJ003762	ENSGALP00000002837
SINLEJ004388	ENSGALP00000002839
SINLEJ004385	ENSGALP00000002839
SINLEJ010062	ENSGALP00000002841
SINLEJ014908	ENSGALP00000002845
SINLEJ018012	ENSGALP00000002845
SINLEJ000466	ENSGALP00000002848
SINLEJ009853	ENSGALP00000002858
SINLEJ019172	ENSGALP00000002860
SINLEJ018132	ENSGALP00000002862
SINLEJ000465	ENSGALP00000002864
SINLEJ000464	ENSGALP00000002864
SINLEJ007741	ENSGALP00000002874
SINLEJ015810	ENSGALP00000002875
SINLEJ019447	ENSGALP00000002876
SINLEJ000729	ENSGALP00000002886
SINLEJ017271	ENSGALP00000002886
SINLEJ009930	ENSGALP00000002890
SINLEJ005374	ENSGALP00000002895
SINLEJ010774	ENSGALP00000002898
SINLEJ010775	ENSGALP00000002898
SINLEJ007739	ENSGALP00000002903
SINLEJ007740	ENSGALP00000002903
SINLEJ010665	ENSGALP00000002906
SINLEJ015459	ENSGALP00000002906
SINLEJ006430	ENSGALP00000002910
SINLEJ010638	ENSGALP00000002910
SINLEJ017305	ENSGALP00000002911
SINLEJ005232	ENSGALP00000002914
SINLEJ005393	ENSGALP00000002914
SINLEJ009165	ENSGALP00000002915
SINLEJ008804	ENSGALP00000002915
SINLEJ005598	ENSGALP00000002928
SINLEJ016285	ENSGALP00000002928
SINLEJ009852	ENSGALP00000002932
SINLEJ009777	ENSGALP00000002932
SINLEJ011235	ENSGALP00000002938
SINLEJ013007	ENSGALP00000002938
SINLEJ014695	ENSGALP00000002940
SINLEJ013491	ENSGALP00000002940
SINLEJ005677	ENSGALP00000002944
SINLEJ000336	ENSGALP00000002947
SINLEJ012308	ENSGALP00000002952
SINLEJ004500	ENSGALP00000002963
SINLEJ011922	ENSGALP00000002963
SINLEJ003954	ENSGALP00000002983
SINLEJ006399	ENSGALP00000002985
SINLEJ001594	ENSGALP00000002985
SINLEJ005669	ENSGALP00000002996
SINLEJ007483	ENSGALP00000002998
SINLEJ012270	ENSGALP00000003001
SINLEJ000266	ENSGALP00000003005
SINLEJ009475	ENSGALP00000003006
SINLEJ012739	ENSGALP00000003007
SINLEJ012734	ENSGALP00000003007
SINLEJ002688	ENSGALP00000003008
SINLEJ015895	ENSGALP00000003009
SINLEJ015894	ENSGALP00000003009
SINLEJ003761	ENSGALP00000003012
SINLEJ014371	ENSGALP00000003014
SINLEJ015897	ENSGALP00000003019
SINLEJ016668	ENSGALP00000003020
SINLEJ005665	ENSGALP00000003026
SINLEJ018893	ENSGALP00000003035
SINLEJ009864	ENSGALP00000003035
SINLEJ017363	ENSGALP00000003039
SINLEJ008690	ENSGALP00000003043
SINLEJ017297	ENSGALP00000003043
SINLEJ011061	ENSGALP00000003050
SINLEJ015620	ENSGALP00000003050
SINLEJ014436	ENSGALP00000003054
SINLEJ011057	ENSGALP00000003058
SINLEJ015614	ENSGALP00000003058
SINLEJ016688	ENSGALP00000003060
SINLEJ002689	ENSGALP00000003063
SINLEJ011571	ENSGALP00000003065
SINLEJ003763	ENSGALP00000003065
SINLEJ007473	ENSGALP00000003066
SINLEJ006401	ENSGALP00000003075
SINLEJ005680	ENSGALP00000003075
SINLEJ000206	ENSGALP00000003077
SINLEJ000201	ENSGALP00000003077
SINLEJ002094	ENSGALP00000003079
SINLEJ002093	ENSGALP00000003079
SINLEJ000578	ENSGALP00000003081
SINLEJ000577	ENSGALP00000003081
SINLEJ012592	ENSGALP00000003086
SINLEJ012591	ENSGALP00000003086
SINLEJ012564	ENSGALP00000003089
SINLEJ000124	ENSGALP00000003089
SINLEJ000591	ENSGALP00000003092
SINLEJ000592	ENSGALP00000003092
SINLEJ019301	ENSGALP00000003098
SINLEJ008423	ENSGALP00000003101
SINLEJ008422	ENSGALP00000003101
SINLEJ000015	ENSGALP00000003104
SINLEJ012913	ENSGALP00000003108
SINLEJ007930	ENSGALP00000003113
SINLEJ006403	ENSGALP00000003114
SINLEJ012550	ENSGALP00000003114
SINLEJ012046	ENSGALP00000003121
SINLEJ018815	ENSGALP00000003123
SINLEJ014743	ENSGALP00000003123
SINLEJ016788	ENSGALP00000003124
SINLEJ012679	ENSGALP00000003126
SINLEJ000265	ENSGALP00000003130
SINLEJ005781	ENSGALP00000003131
SINLEJ011044	ENSGALP00000003137
SINLEJ015600	ENSGALP00000003137
SINLEJ006434	ENSGALP00000003139
SINLEJ010650	ENSGALP00000003139
SINLEJ004182	ENSGALP00000003142
SINLEJ002878	ENSGALP00000003147
SINLEJ009336	ENSGALP00000003152
SINLEJ000363	ENSGALP00000003157
SINLEJ018766	ENSGALP00000003165
SINLEJ007865	ENSGALP00000003172
SINLEJ007866	ENSGALP00000003172
SINLEJ013121	ENSGALP00000003175
SINLEJ009115	ENSGALP00000003183
SINLEJ012889	ENSGALP00000003183
SINLEJ003771	ENSGALP00000003187
SINLEJ012108	ENSGALP00000003190
SINLEJ007809	ENSGALP00000003190
SINLEJ007904	ENSGALP00000003195
SINLEJ005373	ENSGALP00000003205
SINLEJ005372	ENSGALP00000003205
SINLEJ004199	ENSGALP00000003207
SINLEJ018937	ENSGALP00000003215
SINLEJ018515	ENSGALP00000003216
SINLEJ000237	ENSGALP00000003229
SINLEJ010780	ENSGALP00000003229
SINLEJ013293	ENSGALP00000003242
SINLEJ013294	ENSGALP00000003242
SINLEJ013111	ENSGALP00000003244
SINLEJ012529	ENSGALP00000003246
SINLEJ011527	ENSGALP00000003249
SINLEJ004211	ENSGALP00000003250
SINLEJ004210	ENSGALP00000003250
SINLEJ006619	ENSGALP00000003252
SINLEJ014369	ENSGALP00000003253
SINLEJ005663	ENSGALP00000003253
SINLEJ008878	ENSGALP00000003257
SINLEJ010786	ENSGALP00000003259
SINLEJ011111	ENSGALP00000003263
SINLEJ012698	ENSGALP00000003269
SINLEJ015025	ENSGALP00000003269
SINLEJ009490	ENSGALP00000003271
SINLEJ015687	ENSGALP00000003271
SINLEJ009362	ENSGALP00000003277
SINLEJ015151	ENSGALP00000003279
SINLEJ004300	ENSGALP00000003279
SINLEJ014581	ENSGALP00000003281
SINLEJ019337	ENSGALP00000003284
SINLEJ015597	ENSGALP00000003285
SINLEJ011041	ENSGALP00000003285
SINLEJ004212	ENSGALP00000003291
SINLEJ006389	ENSGALP00000003293
SINLEJ011981	ENSGALP00000003296
SINLEJ007376	ENSGALP00000003297
SINLEJ007377	ENSGALP00000003297
SINLEJ007621	ENSGALP00000003300
SINLEJ005785	ENSGALP00000003301
SINLEJ019453	ENSGALP00000003301
SINLEJ005361	ENSGALP00000003306
SINLEJ005360	ENSGALP00000003306
SINLEJ014124	ENSGALP00000003312
SINLEJ015878	ENSGALP00000003317
SINLEJ013519	ENSGALP00000003319
SINLEJ014526	ENSGALP00000003320
SINLEJ017141	ENSGALP00000003321
SINLEJ016462	ENSGALP00000003321
SINLEJ001748	ENSGALP00000003325
SINLEJ005338	ENSGALP00000003329
SINLEJ012948	ENSGALP00000003331
SINLEJ003569	ENSGALP00000003334
SINLEJ014993	ENSGALP00000003334
SINLEJ015772	ENSGALP00000003336
SINLEJ011525	ENSGALP00000003342
SINLEJ011526	ENSGALP00000003342
SINLEJ004545	ENSGALP00000003352
SINLEJ004544	ENSGALP00000003352
SINLEJ005659	ENSGALP00000003359
SINLEJ000599	ENSGALP00000003366
SINLEJ012893	ENSGALP00000003366
SINLEJ011524	ENSGALP00000003367
SINLEJ000060	ENSGALP00000003373
SINLEJ003806	ENSGALP00000003373
SINLEJ011634	ENSGALP00000003374
SINLEJ011633	ENSGALP00000003374
SINLEJ014734	ENSGALP00000003376
SINLEJ014733	ENSGALP00000003376
SINLEJ003983	ENSGALP00000003381
SINLEJ000264	ENSGALP00000003381
SINLEJ005658	ENSGALP00000003384
SINLEJ000037	ENSGALP00000003389
SINLEJ004190	ENSGALP00000003389
SINLEJ016601	ENSGALP00000003395
SINLEJ016599	ENSGALP00000003395
SINLEJ011091	ENSGALP00000003408
SINLEJ015648	ENSGALP00000003408
SINLEJ005617	ENSGALP00000003413
SINLEJ014357	ENSGALP00000003413
SINLEJ001727	ENSGALP00000003417
SINLEJ017362	ENSGALP00000003417
SINLEJ004009	ENSGALP00000003418
SINLEJ004013	ENSGALP00000003418
SINLEJ018513	ENSGALP00000003426
SINLEJ018801	ENSGALP00000003426
SINLEJ011090	ENSGALP00000003428
SINLEJ015647	ENSGALP00000003428
SINLEJ001003	ENSGALP00000003431
SINLEJ008861	ENSGALP00000003432
SINLEJ000367	ENSGALP00000003437
SINLEJ009125	ENSGALP00000003439
SINLEJ004394	ENSGALP00000003444
SINLEJ004202	ENSGALP00000003445
SINLEJ013988	ENSGALP00000003455
SINLEJ011508	ENSGALP00000003458
SINLEJ009084	ENSGALP00000003470
SINLEJ003825	ENSGALP00000003474
SINLEJ014355	ENSGALP00000003475
SINLEJ003862	ENSGALP00000003476
SINLEJ011595	ENSGALP00000003479
SINLEJ010724	ENSGALP00000003481
SINLEJ004226	ENSGALP00000003483
SINLEJ016184	ENSGALP00000003483
SINLEJ017300	ENSGALP00000003484
SINLEJ003829	ENSGALP00000003489
SINLEJ003830	ENSGALP00000003489
SINLEJ005363	ENSGALP00000003491
SINLEJ016798	ENSGALP00000003491
SINLEJ600308	ENSGALP00000003492
SINLEJ003359	ENSGALP00000003492
SINLEJ013100	ENSGALP00000003494
SINLEJ013101	ENSGALP00000003494
SINLEJ003754	ENSGALP00000003502
SINLEJ015757	ENSGALP00000003502
SINLEJ009169	ENSGALP00000003512
SINLEJ001349	ENSGALP00000003513
SINLEJ600453	ENSGALP00000003513
SINLEJ006915	ENSGALP00000003523
SINLEJ015278	ENSGALP00000003523
SINLEJ010865	ENSGALP00000003525
SINLEJ010866	ENSGALP00000003525
SINLEJ009531	ENSGALP00000003530
SINLEJ009534	ENSGALP00000003536
SINLEJ004370	ENSGALP00000003538
SINLEJ005786	ENSGALP00000003546
SINLEJ009033	ENSGALP00000003552
SINLEJ002984	ENSGALP00000003552
SINLEJ001348	ENSGALP00000003553
SINLEJ011630	ENSGALP00000003557
SINLEJ003140	ENSGALP00000003558
SINLEJ011722	ENSGALP00000003563
SINLEJ009937	ENSGALP00000003564
SINLEJ011098	ENSGALP00000003564
SINLEJ000582	ENSGALP00000003568
SINLEJ600241	ENSGALP00000003574
SINLEJ015892	ENSGALP00000003574
SINLEJ006721	ENSGALP00000003577
SINLEJ010122	ENSGALP00000003578
SINLEJ007338	ENSGALP00000003578
SINLEJ012731	ENSGALP00000003580
SINLEJ012736	ENSGALP00000003580
SINLEJ009083	ENSGALP00000003582
SINLEJ016286	ENSGALP00000003589
SINLEJ016287	ENSGALP00000003589
SINLEJ007745	ENSGALP00000003592
SINLEJ007744	ENSGALP00000003592
SINLEJ005788	ENSGALP00000003594
SINLEJ017835	ENSGALP00000003601
SINLEJ010864	ENSGALP00000003601
SINLEJ003798	ENSGALP00000003605
SINLEJ011567	ENSGALP00000003605
SINLEJ012764	ENSGALP00000003607
SINLEJ016782	ENSGALP00000003607
SINLEJ015545	ENSGALP00000003608
SINLEJ009171	ENSGALP00000003612
SINLEJ009172	ENSGALP00000003612
SINLEJ008333	ENSGALP00000003617
SINLEJ001063	ENSGALP00000003621
SINLEJ004810	ENSGALP00000003623
SINLEJ019392	ENSGALP00000003630
SINLEJ014764	ENSGALP00000003634
SINLEJ017867	ENSGALP00000003637
SINLEJ019045	ENSGALP00000003637
SINLEJ000581	ENSGALP00000003639
SINLEJ006295	ENSGALP00000003642
SINLEJ015280	ENSGALP00000003644
SINLEJ006916	ENSGALP00000003644
SINLEJ008809	ENSGALP00000003646
SINLEJ008808	ENSGALP00000003646
SINLEJ600224	ENSGALP00000003662
SINLEJ013808	ENSGALP00000003662
SINLEJ009510	ENSGALP00000003671
SINLEJ009509	ENSGALP00000003671
SINLEJ011629	ENSGALP00000003675
SINLEJ011628	ENSGALP00000003675
SINLEJ000580	ENSGALP00000003682
SINLEJ010777	ENSGALP00000003682
SINLEJ016944	ENSGALP00000003683
SINLEJ013459	ENSGALP00000003684
SINLEJ013463	ENSGALP00000003684
SINLEJ014797	ENSGALP00000003688
SINLEJ014795	ENSGALP00000003688
SINLEJ009823	ENSGALP00000003690
SINLEJ013439	ENSGALP00000003691
SINLEJ011849	ENSGALP00000003691
SINLEJ001340	ENSGALP00000003693
SINLEJ001341	ENSGALP00000003693
SINLEJ003241	ENSGALP00000003694
SINLEJ001504	ENSGALP00000003694
SINLEJ004708	ENSGALP00000003695
SINLEJ004712	ENSGALP00000003695
SINLEJ010923	ENSGALP00000003700
SINLEJ010924	ENSGALP00000003700
SINLEJ018144	ENSGALP00000003703
SINLEJ018366	ENSGALP00000003703
SINLEJ004214	ENSGALP00000003704
SINLEJ008343	ENSGALP00000003705
SINLEJ003755	ENSGALP00000003706
SINLEJ004113	ENSGALP00000003710
SINLEJ010107	ENSGALP00000003715
SINLEJ004404	ENSGALP00000003717
SINLEJ016278	ENSGALP00000003718
SINLEJ016277	ENSGALP00000003718
SINLEJ005674	ENSGALP00000003727
SINLEJ005673	ENSGALP00000003727
SINLEJ000541	ENSGALP00000003729
SINLEJ007876	ENSGALP00000003737
SINLEJ005461	ENSGALP00000003737
SINLEJ016374	ENSGALP00000003740
SINLEJ017242	ENSGALP00000003745
SINLEJ003292	ENSGALP00000003745
SINLEJ005814	ENSGALP00000003746
SINLEJ017319	ENSGALP00000003746
SINLEJ012492	ENSGALP00000003747
SINLEJ012493	ENSGALP00000003747
SINLEJ015354	ENSGALP00000003749
SINLEJ003684	ENSGALP00000003749
SINLEJ011040	ENSGALP00000003752
SINLEJ015595	ENSGALP00000003752
SINLEJ006855	ENSGALP00000003759
SINLEJ013963	ENSGALP00000003760
SINLEJ004069	ENSGALP00000003760
SINLEJ000085	ENSGALP00000003764
SINLEJ011544	ENSGALP00000003767
SINLEJ011474	ENSGALP00000003768
SINLEJ012907	ENSGALP00000003770
SINLEJ004817	ENSGALP00000003773
SINLEJ002796	ENSGALP00000003773
SINLEJ008824	ENSGALP00000003781
SINLEJ008820	ENSGALP00000003781
SINLEJ016120	ENSGALP00000003784
SINLEJ004068	ENSGALP00000003788
SINLEJ012920	ENSGALP00000003792
SINLEJ003929	ENSGALP00000003792
SINLEJ600199	ENSGALP00000003798
SINLEJ006444	ENSGALP00000003802
SINLEJ011033	ENSGALP00000003806
SINLEJ011030	ENSGALP00000003806
SINLEJ012908	ENSGALP00000003813
SINLEJ011101	ENSGALP00000003823
SINLEJ017634	ENSGALP00000003823
SINLEJ003293	ENSGALP00000003828
SINLEJ004729	ENSGALP00000003828
SINLEJ000408	ENSGALP00000003834
SINLEJ000412	ENSGALP00000003834
SINLEJ016683	ENSGALP00000003836
SINLEJ009124	ENSGALP00000003841
SINLEJ005289	ENSGALP00000003842
SINLEJ000411	ENSGALP00000003851
SINLEJ000406	ENSGALP00000003851
SINLEJ005802	ENSGALP00000003853
SINLEJ005803	ENSGALP00000003853
SINLEJ005539	ENSGALP00000003855
SINLEJ016444	ENSGALP00000003855
SINLEJ006121	ENSGALP00000003859
SINLEJ010746	ENSGALP00000003859
SINLEJ000957	ENSGALP00000003865
SINLEJ012044	ENSGALP00000003865
SINLEJ011122	ENSGALP00000003869
SINLEJ004730	ENSGALP00000003872
SINLEJ003702	ENSGALP00000003874
SINLEJ011614	ENSGALP00000003874
SINLEJ016713	ENSGALP00000003877
SINLEJ003760	ENSGALP00000003878
SINLEJ003759	ENSGALP00000003878
SINLEJ013127	ENSGALP00000003885
SINLEJ011121	ENSGALP00000003885
SINLEJ003872	ENSGALP00000003888
SINLEJ003871	ENSGALP00000003888
SINLEJ003253	ENSGALP00000003890
SINLEJ003250	ENSGALP00000003890
SINLEJ012193	ENSGALP00000003893
SINLEJ003810	ENSGALP00000003897
SINLEJ003811	ENSGALP00000003897
SINLEJ010933	ENSGALP00000003906
SINLEJ011543	ENSGALP00000003907
SINLEJ019119	ENSGALP00000003907
SINLEJ018033	ENSGALP00000003908
SINLEJ003701	ENSGALP00000003909
SINLEJ007891	ENSGALP00000003909
SINLEJ004381	ENSGALP00000003912
SINLEJ014755	ENSGALP00000003914
SINLEJ011453	ENSGALP00000003917
SINLEJ010523	ENSGALP00000003918
SINLEJ004405	ENSGALP00000003933
SINLEJ009527	ENSGALP00000003934
SINLEJ003695	ENSGALP00000003935
SINLEJ012097	ENSGALP00000003942
SINLEJ013221	ENSGALP00000003942
SINLEJ007368	ENSGALP00000003950
SINLEJ012296	ENSGALP00000003950
SINLEJ004812	ENSGALP00000003951
SINLEJ010537	ENSGALP00000003953
SINLEJ006634	ENSGALP00000003953
SINLEJ014322	ENSGALP00000003954
SINLEJ005623	ENSGALP00000003955
SINLEJ014408	ENSGALP00000003955
SINLEJ007353	ENSGALP00000003964
SINLEJ011336	ENSGALP00000003964
SINLEJ004098	ENSGALP00000003966
SINLEJ011602	ENSGALP00000003967
SINLEJ003880	ENSGALP00000003968
SINLEJ003879	ENSGALP00000003968
SINLEJ008438	ENSGALP00000003970
SINLEJ000224	ENSGALP00000003974
SINLEJ000223	ENSGALP00000003974
SINLEJ012594	ENSGALP00000003985
SINLEJ012593	ENSGALP00000003985
SINLEJ016425	ENSGALP00000003993
SINLEJ016424	ENSGALP00000003993
SINLEJ000057	ENSGALP00000003995
SINLEJ012797	ENSGALP00000003995
SINLEJ016445	ENSGALP00000003997
SINLEJ003694	ENSGALP00000004002
SINLEJ014407	ENSGALP00000004011
SINLEJ017130	ENSGALP00000004011
SINLEJ011701	ENSGALP00000004012
SINLEJ015961	ENSGALP00000004012
SINLEJ016593	ENSGALP00000004015
SINLEJ001126	ENSGALP00000004016
SINLEJ001439	ENSGALP00000004028
SINLEJ016472	ENSGALP00000004028
SINLEJ011617	ENSGALP00000004032
SINLEJ010089	ENSGALP00000004034
SINLEJ006272	ENSGALP00000004038
SINLEJ007045	ENSGALP00000004038
SINLEJ011588	ENSGALP00000004046
SINLEJ014507	ENSGALP00000004048
SINLEJ007049	ENSGALP00000004054
SINLEJ006270	ENSGALP00000004054
SINLEJ000294	ENSGALP00000004055
SINLEJ003781	ENSGALP00000004056
SINLEJ013181	ENSGALP00000004058
SINLEJ001577	ENSGALP00000004064
SINLEJ600313	ENSGALP00000004064
SINLEJ006482	ENSGALP00000004067
SINLEJ011485	ENSGALP00000004067
SINLEJ003866	ENSGALP00000004071
SINLEJ009152	ENSGALP00000004077
SINLEJ003676	ENSGALP00000004078
SINLEJ016157	ENSGALP00000004079
SINLEJ006688	ENSGALP00000004083
SINLEJ006694	ENSGALP00000004083
SINLEJ017245	ENSGALP00000004091
SINLEJ000971	ENSGALP00000004091
SINLEJ000712	ENSGALP00000004093
SINLEJ019327	ENSGALP00000004094
SINLEJ007822	ENSGALP00000004095
SINLEJ007817	ENSGALP00000004095
SINLEJ017930	ENSGALP00000004104
SINLEJ013254	ENSGALP00000004108
SINLEJ015857	ENSGALP00000004109
SINLEJ016376	ENSGALP00000004111
SINLEJ016377	ENSGALP00000004113
SINLEJ016378	ENSGALP00000004113
SINLEJ000509	ENSGALP00000004118
SINLEJ011810	ENSGALP00000004122
SINLEJ005734	ENSGALP00000004124
SINLEJ016267	ENSGALP00000004130
SINLEJ016266	ENSGALP00000004130
SINLEJ011531	ENSGALP00000004137
SINLEJ004734	ENSGALP00000004138
SINLEJ600455	ENSGALP00000004138
SINLEJ006279	ENSGALP00000004141
SINLEJ011811	ENSGALP00000004146
SINLEJ011814	ENSGALP00000004146
SINLEJ013260	ENSGALP00000004159
SINLEJ006522	ENSGALP00000004162
SINLEJ008307	ENSGALP00000004162
SINLEJ004742	ENSGALP00000004163
SINLEJ014179	ENSGALP00000004163
SINLEJ007695	ENSGALP00000004166
SINLEJ008811	ENSGALP00000004169
SINLEJ008810	ENSGALP00000004169
SINLEJ001223	ENSGALP00000004173
SINLEJ600467	ENSGALP00000004173
SINLEJ019160	ENSGALP00000004174
SINLEJ016686	ENSGALP00000004180
SINLEJ011684	ENSGALP00000004180
SINLEJ004173	ENSGALP00000004185
SINLEJ015471	ENSGALP00000004186
SINLEJ002826	ENSGALP00000004186
SINLEJ004449	ENSGALP00000004189
SINLEJ014401	ENSGALP00000004192
SINLEJ006848	ENSGALP00000004192
SINLEJ001336	ENSGALP00000004195
SINLEJ005429	ENSGALP00000004195
SINLEJ003635	ENSGALP00000004197
SINLEJ014930	ENSGALP00000004197
SINLEJ012535	ENSGALP00000004202
SINLEJ003558	ENSGALP00000004202
SINLEJ013185	ENSGALP00000004206
SINLEJ016117	ENSGALP00000004214
SINLEJ017827	ENSGALP00000004217
SINLEJ014377	ENSGALP00000004217
SINLEJ015601	ENSGALP00000004219
SINLEJ011045	ENSGALP00000004219
SINLEJ006436	ENSGALP00000004223
SINLEJ600139	ENSGALP00000004227
SINLEJ011174	ENSGALP00000004232
SINLEJ017118	ENSGALP00000004232
SINLEJ010675	ENSGALP00000004237
SINLEJ003661	ENSGALP00000004240
SINLEJ003660	ENSGALP00000004240
SINLEJ013784	ENSGALP00000004243
SINLEJ001328	ENSGALP00000004244
SINLEJ016280	ENSGALP00000004246
SINLEJ016282	ENSGALP00000004246
SINLEJ015457	ENSGALP00000004248
SINLEJ010668	ENSGALP00000004248
SINLEJ004174	ENSGALP00000004249
SINLEJ010651	ENSGALP00000004251
SINLEJ010488	ENSGALP00000004251
SINLEJ005742	ENSGALP00000004256
SINLEJ015858	ENSGALP00000004257
SINLEJ014240	ENSGALP00000004263
SINLEJ015375	ENSGALP00000004265
SINLEJ014957	ENSGALP00000004265
SINLEJ006465	ENSGALP00000004267
SINLEJ010842	ENSGALP00000004270
SINLEJ003800	ENSGALP00000004272
SINLEJ003662	ENSGALP00000004272
SINLEJ005237	ENSGALP00000004274
SINLEJ005235	ENSGALP00000004274
SINLEJ005718	ENSGALP00000004275
SINLEJ010352	ENSGALP00000004279
SINLEJ013648	ENSGALP00000004283
SINLEJ015791	ENSGALP00000004283
SINLEJ016122	ENSGALP00000004286
SINLEJ016123	ENSGALP00000004286
SINLEJ007702	ENSGALP00000004291
SINLEJ007703	ENSGALP00000004291
SINLEJ001294	ENSGALP00000004298
SINLEJ008465	ENSGALP00000004301
SINLEJ008458	ENSGALP00000004301
SINLEJ005303	ENSGALP00000004303
SINLEJ011075	ENSGALP00000004303
SINLEJ004920	ENSGALP00000004305
SINLEJ011507	ENSGALP00000004309
SINLEJ600436	ENSGALP00000004310
SINLEJ003210	ENSGALP00000004310
SINLEJ006462	ENSGALP00000004315
SINLEJ006464	ENSGALP00000004315
SINLEJ011170	ENSGALP00000004317
SINLEJ017111	ENSGALP00000004317
SINLEJ014241	ENSGALP00000004319
SINLEJ010971	ENSGALP00000004327
SINLEJ003321	ENSGALP00000004327
SINLEJ010495	ENSGALP00000004335
SINLEJ001326	ENSGALP00000004335
SINLEJ011169	ENSGALP00000004344
SINLEJ006019	ENSGALP00000004345
SINLEJ000696	ENSGALP00000004345
SINLEJ000229	ENSGALP00000004348
SINLEJ004215	ENSGALP00000004348
SINLEJ001321	ENSGALP00000004354
SINLEJ013324	ENSGALP00000004355
SINLEJ013830	ENSGALP00000004357
SINLEJ009272	ENSGALP00000004360
SINLEJ006521	ENSGALP00000004363
SINLEJ006520	ENSGALP00000004363
SINLEJ005068	ENSGALP00000004365
SINLEJ000280	ENSGALP00000004371
SINLEJ010806	ENSGALP00000004371
SINLEJ009209	ENSGALP00000004373
SINLEJ013935	ENSGALP00000004373
SINLEJ012844	ENSGALP00000004375
SINLEJ017470	ENSGALP00000004378
SINLEJ017460	ENSGALP00000004383
SINLEJ014994	ENSGALP00000004385
SINLEJ011473	ENSGALP00000004388
SINLEJ012792	ENSGALP00000004390
SINLEJ006927	ENSGALP00000004392
SINLEJ015290	ENSGALP00000004392
SINLEJ001565	ENSGALP00000004398
SINLEJ004443	ENSGALP00000004401
SINLEJ007456	ENSGALP00000004409
SINLEJ007466	ENSGALP00000004409
SINLEJ005286	ENSGALP00000004416
SINLEJ005285	ENSGALP00000004416
SINLEJ007704	ENSGALP00000004417
SINLEJ009262	ENSGALP00000004419
SINLEJ009264	ENSGALP00000004419
SINLEJ014846	ENSGALP00000004421
SINLEJ013322	ENSGALP00000004421
SINLEJ008192	ENSGALP00000004423
SINLEJ007455	ENSGALP00000004423
SINLEJ005069	ENSGALP00000004425
SINLEJ001083	ENSGALP00000004425
SINLEJ015330	ENSGALP00000004428
SINLEJ003441	ENSGALP00000004428
SINLEJ004530	ENSGALP00000004434
SINLEJ008514	ENSGALP00000004437
SINLEJ009720	ENSGALP00000004437
SINLEJ003546	ENSGALP00000004439
SINLEJ015411	ENSGALP00000004439
SINLEJ011896	ENSGALP00000004442
SINLEJ015331	ENSGALP00000004444
SINLEJ007563	ENSGALP00000004455
SINLEJ007561	ENSGALP00000004455
SINLEJ007450	ENSGALP00000004467
SINLEJ003900	ENSGALP00000004471
SINLEJ010124	ENSGALP00000004472
SINLEJ012793	ENSGALP00000004476
SINLEJ015159	ENSGALP00000004478
SINLEJ015180	ENSGALP00000004480
SINLEJ015181	ENSGALP00000004480
SINLEJ017410	ENSGALP00000004484
SINLEJ016409	ENSGALP00000004487
SINLEJ000588	ENSGALP00000004487
SINLEJ009348	ENSGALP00000004488
SINLEJ018997	ENSGALP00000004488
SINLEJ003916	ENSGALP00000004489
SINLEJ014419	ENSGALP00000004490
SINLEJ014418	ENSGALP00000004490
SINLEJ014899	ENSGALP00000004501
SINLEJ014851	ENSGALP00000004501
SINLEJ010986	ENSGALP00000004504
SINLEJ015179	ENSGALP00000004508
SINLEJ003141	ENSGALP00000004513
SINLEJ011873	ENSGALP00000004515
SINLEJ009537	ENSGALP00000004517
SINLEJ012259	ENSGALP00000004517
SINLEJ009674	ENSGALP00000004518
SINLEJ003904	ENSGALP00000004520
SINLEJ003903	ENSGALP00000004520
SINLEJ008983	ENSGALP00000004521
SINLEJ018488	ENSGALP00000004524
SINLEJ003483	ENSGALP00000004532
SINLEJ001483	ENSGALP00000004532
SINLEJ007302	ENSGALP00000004534
SINLEJ012816	ENSGALP00000004539
SINLEJ012813	ENSGALP00000004539
SINLEJ004560	ENSGALP00000004542
SINLEJ003831	ENSGALP00000004545
SINLEJ014131	ENSGALP00000004545
SINLEJ017799	ENSGALP00000004546
SINLEJ002895	ENSGALP00000004546
SINLEJ005114	ENSGALP00000004554
SINLEJ006022	ENSGALP00000004554
SINLEJ002846	ENSGALP00000004559
SINLEJ016979	ENSGALP00000004559
SINLEJ001559	ENSGALP00000004560
SINLEJ011564	ENSGALP00000004568
SINLEJ011565	ENSGALP00000004568
SINLEJ017976	ENSGALP00000004570
SINLEJ017800	ENSGALP00000004570
SINLEJ000948	ENSGALP00000004573
SINLEJ002848	ENSGALP00000004581
SINLEJ006716	ENSGALP00000004587
SINLEJ000905	ENSGALP00000004587
SINLEJ004195	ENSGALP00000004596
SINLEJ015883	ENSGALP00000004596
SINLEJ011359	ENSGALP00000004599
SINLEJ005227	ENSGALP00000004606
SINLEJ005226	ENSGALP00000004606
SINLEJ008167	ENSGALP00000004614
SINLEJ008168	ENSGALP00000004614
SINLEJ014253	ENSGALP00000004621
SINLEJ005229	ENSGALP00000004632
SINLEJ004491	ENSGALP00000004639
SINLEJ001989	ENSGALP00000004639
SINLEJ003747	ENSGALP00000004641
SINLEJ003749	ENSGALP00000004641
SINLEJ005244	ENSGALP00000004659
SINLEJ009303	ENSGALP00000004663
SINLEJ009322	ENSGALP00000004663
SINLEJ007885	ENSGALP00000004669
SINLEJ012863	ENSGALP00000004687
SINLEJ012041	ENSGALP00000004690
SINLEJ010396	ENSGALP00000004697
SINLEJ010397	ENSGALP00000004697
SINLEJ004523	ENSGALP00000004706
SINLEJ011992	ENSGALP00000004706
SINLEJ014737	ENSGALP00000004707
SINLEJ014736	ENSGALP00000004707
SINLEJ017437	ENSGALP00000004713
SINLEJ005241	ENSGALP00000004714
SINLEJ005242	ENSGALP00000004714
SINLEJ013673	ENSGALP00000004717
SINLEJ015937	ENSGALP00000004719
SINLEJ001509	ENSGALP00000004720
SINLEJ000563	ENSGALP00000004722
SINLEJ004260	ENSGALP00000004724
SINLEJ004522	ENSGALP00000004725
SINLEJ011993	ENSGALP00000004725
SINLEJ011848	ENSGALP00000004727
SINLEJ015863	ENSGALP00000004727
SINLEJ005239	ENSGALP00000004733
SINLEJ008933	ENSGALP00000004733
SINLEJ000382	ENSGALP00000004735
SINLEJ000383	ENSGALP00000004735
SINLEJ009159	ENSGALP00000004745
SINLEJ011994	ENSGALP00000004749
SINLEJ000559	ENSGALP00000004750
SINLEJ000560	ENSGALP00000004750
SINLEJ016390	ENSGALP00000004753
SINLEJ016391	ENSGALP00000004753
SINLEJ009167	ENSGALP00000004756
SINLEJ000054	ENSGALP00000004762
SINLEJ000053	ENSGALP00000004762
SINLEJ005641	ENSGALP00000004768
SINLEJ000451	ENSGALP00000004770
SINLEJ002986	ENSGALP00000004775
SINLEJ005230	ENSGALP00000004775
SINLEJ004584	ENSGALP00000004784
SINLEJ010854	ENSGALP00000004785
SINLEJ015400	ENSGALP00000004786
SINLEJ018991	ENSGALP00000004786
SINLEJ011035	ENSGALP00000004791
SINLEJ005636	ENSGALP00000004794
SINLEJ003839	ENSGALP00000004794
SINLEJ009771	ENSGALP00000004798
SINLEJ013822	ENSGALP00000004798
SINLEJ003824	ENSGALP00000004799
SINLEJ002669	ENSGALP00000004803
SINLEJ013000	ENSGALP00000004804
SINLEJ014258	ENSGALP00000004807
SINLEJ018418	ENSGALP00000004810
SINLEJ011929	ENSGALP00000004811
SINLEJ000315	ENSGALP00000004822
SINLEJ004464	ENSGALP00000004822
SINLEJ017513	ENSGALP00000004823
SINLEJ011034	ENSGALP00000004823
SINLEJ015899	ENSGALP00000004827
SINLEJ015900	ENSGALP00000004827
SINLEJ004184	ENSGALP00000004832
SINLEJ013091	ENSGALP00000004839
SINLEJ011637	ENSGALP00000004840
SINLEJ011638	ENSGALP00000004840
SINLEJ004520	ENSGALP00000004845
SINLEJ011998	ENSGALP00000004845
SINLEJ010831	ENSGALP00000004847
SINLEJ004359	ENSGALP00000004850
SINLEJ004357	ENSGALP00000004850
SINLEJ008971	ENSGALP00000004856
SINLEJ014826	ENSGALP00000004861
SINLEJ011554	ENSGALP00000004864
SINLEJ011553	ENSGALP00000004864
SINLEJ015833	ENSGALP00000004866
SINLEJ003826	ENSGALP00000004870
SINLEJ014224	ENSGALP00000004871
SINLEJ002809	ENSGALP00000004877
SINLEJ005790	ENSGALP00000004879
SINLEJ005791	ENSGALP00000004879
SINLEJ011143	ENSGALP00000004885
SINLEJ016804	ENSGALP00000004887
SINLEJ007959	ENSGALP00000004887
SINLEJ004517	ENSGALP00000004889
SINLEJ011165	ENSGALP00000004897
SINLEJ011164	ENSGALP00000004897
SINLEJ016384	ENSGALP00000004899
SINLEJ016381	ENSGALP00000004899
SINLEJ009041	ENSGALP00000004902
SINLEJ009042	ENSGALP00000004902
SINLEJ002761	ENSGALP00000004907
SINLEJ012598	ENSGALP00000004907
SINLEJ013393	ENSGALP00000004912
SINLEJ004512	ENSGALP00000004917
SINLEJ004511	ENSGALP00000004917
SINLEJ011621	ENSGALP00000004924
SINLEJ003699	ENSGALP00000004924
SINLEJ003132	ENSGALP00000004927
SINLEJ003405	ENSGALP00000004930
SINLEJ012997	ENSGALP00000004936
SINLEJ012996	ENSGALP00000004936
SINLEJ015186	ENSGALP00000004938
SINLEJ004407	ENSGALP00000004938
SINLEJ004135	ENSGALP00000004940
SINLEJ000662	ENSGALP00000004944
SINLEJ000659	ENSGALP00000004944
SINLEJ010169	ENSGALP00000004951
SINLEJ014483	ENSGALP00000004956
SINLEJ017413	ENSGALP00000004959
SINLEJ009087	ENSGALP00000004959
SINLEJ016547	ENSGALP00000004962
SINLEJ015590	ENSGALP00000004962
SINLEJ012999	ENSGALP00000004966
SINLEJ004644	ENSGALP00000004970
SINLEJ004643	ENSGALP00000004970
SINLEJ011463	ENSGALP00000004972
SINLEJ600253	ENSGALP00000004979
SINLEJ010821	ENSGALP00000004982
SINLEJ003397	ENSGALP00000004983
SINLEJ012587	ENSGALP00000004989
SINLEJ000313	ENSGALP00000004991
SINLEJ010828	ENSGALP00000004991
SINLEJ001094	ENSGALP00000004992
SINLEJ009267	ENSGALP00000004997
SINLEJ009268	ENSGALP00000004997
SINLEJ018397	ENSGALP00000005001
SINLEJ010514	ENSGALP00000005006
SINLEJ009269	ENSGALP00000005013
SINLEJ011953	ENSGALP00000005030
SINLEJ007575	ENSGALP00000005030
SINLEJ011923	ENSGALP00000005033
SINLEJ016394	ENSGALP00000005037
SINLEJ013992	ENSGALP00000005042
SINLEJ009037	ENSGALP00000005045
SINLEJ018921	ENSGALP00000005047
SINLEJ003757	ENSGALP00000005054
SINLEJ011168	ENSGALP00000005055
SINLEJ018696	ENSGALP00000005055
SINLEJ600247	ENSGALP00000005059
SINLEJ018292	ENSGALP00000005067
SINLEJ010527	ENSGALP00000005068
SINLEJ016769	ENSGALP00000005071
SINLEJ001205	ENSGALP00000005071
SINLEJ009252	ENSGALP00000005074
SINLEJ019463	ENSGALP00000005074
SINLEJ015382	ENSGALP00000005078
SINLEJ003573	ENSGALP00000005078
SINLEJ019054	ENSGALP00000005079
SINLEJ003719	ENSGALP00000005087
SINLEJ009251	ENSGALP00000005089
SINLEJ004137	ENSGALP00000005090
SINLEJ004136	ENSGALP00000005090
SINLEJ011204	ENSGALP00000005096
SINLEJ004238	ENSGALP00000005099
SINLEJ012588	ENSGALP00000005100
SINLEJ003097	ENSGALP00000005100
SINLEJ011918	ENSGALP00000005105
SINLEJ005716	ENSGALP00000005109
SINLEJ011583	ENSGALP00000005109
SINLEJ018111	ENSGALP00000005118
SINLEJ019340	ENSGALP00000005118
SINLEJ010704	ENSGALP00000005119
SINLEJ015421	ENSGALP00000005119
SINLEJ011307	ENSGALP00000005120
SINLEJ011306	ENSGALP00000005120
SINLEJ004586	ENSGALP00000005122
SINLEJ016163	ENSGALP00000005125
SINLEJ008188	ENSGALP00000005129
SINLEJ600009	ENSGALP00000005145
SINLEJ001363	ENSGALP00000005145
SINLEJ018427	ENSGALP00000005150
SINLEJ003176	ENSGALP00000005151
SINLEJ005649	ENSGALP00000005151
SINLEJ012582	ENSGALP00000005153
SINLEJ004835	ENSGALP00000005154
SINLEJ001357	ENSGALP00000005154
SINLEJ004456	ENSGALP00000005157
SINLEJ600444	ENSGALP00000005161
SINLEJ001351	ENSGALP00000005161
SINLEJ012585	ENSGALP00000005171
SINLEJ012583	ENSGALP00000005171
SINLEJ013095	ENSGALP00000005180
SINLEJ004833	ENSGALP00000005182
SINLEJ600451	ENSGALP00000005182
SINLEJ012580	ENSGALP00000005184
SINLEJ006577	ENSGALP00000005187
SINLEJ006576	ENSGALP00000005187
SINLEJ000575	ENSGALP00000005194
SINLEJ000574	ENSGALP00000005194
SINLEJ005798	ENSGALP00000005196
SINLEJ003850	ENSGALP00000005199
SINLEJ008816	ENSGALP00000005207
SINLEJ008817	ENSGALP00000005207
SINLEJ012578	ENSGALP00000005208
SINLEJ012577	ENSGALP00000005208
SINLEJ004045	ENSGALP00000005210
SINLEJ009620	ENSGALP00000005212
SINLEJ009619	ENSGALP00000005212
SINLEJ011626	ENSGALP00000005215
SINLEJ004542	ENSGALP00000005219
SINLEJ004748	ENSGALP00000005219
SINLEJ000389	ENSGALP00000005227
SINLEJ014262	ENSGALP00000005227
SINLEJ003570	ENSGALP00000005231
SINLEJ014992	ENSGALP00000005231
SINLEJ004043	ENSGALP00000005236
SINLEJ017705	ENSGALP00000005237
SINLEJ009747	ENSGALP00000005240
SINLEJ015350	ENSGALP00000005241
SINLEJ017844	ENSGALP00000005241
SINLEJ004081	ENSGALP00000005252
SINLEJ007964	ENSGALP00000005256
SINLEJ011331	ENSGALP00000005261
SINLEJ010126	ENSGALP00000005265
SINLEJ005543	ENSGALP00000005266
SINLEJ002785	ENSGALP00000005271
SINLEJ002783	ENSGALP00000005271
SINLEJ011608	ENSGALP00000005275
SINLEJ010827	ENSGALP00000005275
SINLEJ012887	ENSGALP00000005284
SINLEJ600136	ENSGALP00000005284
SINLEJ000497	ENSGALP00000005295
SINLEJ600219	ENSGALP00000005296
SINLEJ600217	ENSGALP00000005296
SINLEJ011965	ENSGALP00000005298
SINLEJ014309	ENSGALP00000005299
SINLEJ014295	ENSGALP00000005299
SINLEJ016139	ENSGALP00000005301
SINLEJ012085	ENSGALP00000005301
SINLEJ004859	ENSGALP00000005302
SINLEJ008652	ENSGALP00000005308
SINLEJ005509	ENSGALP00000005308
SINLEJ003035	ENSGALP00000005311
SINLEJ005701	ENSGALP00000005314
SINLEJ005702	ENSGALP00000005314
SINLEJ010826	ENSGALP00000005320
SINLEJ003943	ENSGALP00000005320
SINLEJ000139	ENSGALP00000005322
SINLEJ008726	ENSGALP00000005323
SINLEJ009499	ENSGALP00000005325
SINLEJ010116	ENSGALP00000005325
SINLEJ000271	ENSGALP00000005334
SINLEJ000269	ENSGALP00000005334
SINLEJ019415	ENSGALP00000005338
SINLEJ005843	ENSGALP00000005340
SINLEJ000934	ENSGALP00000005340
SINLEJ014452	ENSGALP00000005342
SINLEJ002060	ENSGALP00000005342
SINLEJ000217	ENSGALP00000005343
SINLEJ005782	ENSGALP00000005345
SINLEJ005783	ENSGALP00000005345
SINLEJ008798	ENSGALP00000005347
SINLEJ012537	ENSGALP00000005353
SINLEJ003556	ENSGALP00000005353
SINLEJ011136	ENSGALP00000005357
SINLEJ003070	ENSGALP00000005362
SINLEJ009035	ENSGALP00000005362
SINLEJ007343	ENSGALP00000005363
SINLEJ007341	ENSGALP00000005363
SINLEJ002934	ENSGALP00000005367
SINLEJ013589	ENSGALP00000005368
SINLEJ003343	ENSGALP00000005371
SINLEJ004756	ENSGALP00000005371
SINLEJ009602	ENSGALP00000005375
SINLEJ017039	ENSGALP00000005376
SINLEJ009201	ENSGALP00000005378
SINLEJ017885	ENSGALP00000005381
SINLEJ003559	ENSGALP00000005383
SINLEJ003708	ENSGALP00000005384
SINLEJ014079	ENSGALP00000005392
SINLEJ011624	ENSGALP00000005396
SINLEJ015042	ENSGALP00000005396
SINLEJ005756	ENSGALP00000005401
SINLEJ017999	ENSGALP00000005401
SINLEJ008835	ENSGALP00000005404
SINLEJ000221	ENSGALP00000005410
SINLEJ000220	ENSGALP00000005410
SINLEJ009986	ENSGALP00000005414
SINLEJ014342	ENSGALP00000005415
SINLEJ005760	ENSGALP00000005415
SINLEJ005224	ENSGALP00000005417
SINLEJ000034	ENSGALP00000005423
SINLEJ008090	ENSGALP00000005425
SINLEJ009233	ENSGALP00000005425
SINLEJ012586	ENSGALP00000005427
SINLEJ011971	ENSGALP00000005435
SINLEJ010301	ENSGALP00000005437
SINLEJ009079	ENSGALP00000005438
SINLEJ010027	ENSGALP00000005438
SINLEJ009386	ENSGALP00000005448
SINLEJ013883	ENSGALP00000005453
SINLEJ013882	ENSGALP00000005453
SINLEJ009477	ENSGALP00000005458
SINLEJ009479	ENSGALP00000005458
SINLEJ009036	ENSGALP00000005461
SINLEJ003314	ENSGALP00000005468
SINLEJ010077	ENSGALP00000005469
SINLEJ011471	ENSGALP00000005473
SINLEJ011470	ENSGALP00000005473
SINLEJ010431	ENSGALP00000005478
SINLEJ012360	ENSGALP00000005482
SINLEJ011966	ENSGALP00000005486
SINLEJ017145	ENSGALP00000005487
SINLEJ016466	ENSGALP00000005487
SINLEJ007205	ENSGALP00000005490
SINLEJ017170	ENSGALP00000005490
SINLEJ009048	ENSGALP00000005493
SINLEJ012729	ENSGALP00000005497
SINLEJ003988	ENSGALP00000005505
SINLEJ010731	ENSGALP00000005505
SINLEJ018148	ENSGALP00000005509
SINLEJ005717	ENSGALP00000005520
SINLEJ005605	ENSGALP00000005527
SINLEJ005606	ENSGALP00000005527
SINLEJ003989	ENSGALP00000005534
SINLEJ009075	ENSGALP00000005536
SINLEJ005719	ENSGALP00000005542
SINLEJ018820	ENSGALP00000005545
SINLEJ003854	ENSGALP00000005545
SINLEJ011652	ENSGALP00000005548
SINLEJ008666	ENSGALP00000005550
SINLEJ007324	ENSGALP00000005551
SINLEJ011909	ENSGALP00000005551
SINLEJ017355	ENSGALP00000005556
SINLEJ017960	ENSGALP00000005556
SINLEJ012804	ENSGALP00000005562
SINLEJ014231	ENSGALP00000005562
SINLEJ012623	ENSGALP00000005565
SINLEJ012605	ENSGALP00000005565
SINLEJ008384	ENSGALP00000005566
SINLEJ004367	ENSGALP00000005577
SINLEJ016968	ENSGALP00000005583
SINLEJ008385	ENSGALP00000005583
SINLEJ013020	ENSGALP00000005587
SINLEJ011233	ENSGALP00000005587
SINLEJ011004	ENSGALP00000005592
SINLEJ011003	ENSGALP00000005592
SINLEJ009735	ENSGALP00000005593
SINLEJ018236	ENSGALP00000005593
SINLEJ018823	ENSGALP00000005598
SINLEJ005970	ENSGALP00000005599
SINLEJ009966	ENSGALP00000005605
SINLEJ009967	ENSGALP00000005605
SINLEJ009744	ENSGALP00000005606
SINLEJ003186	ENSGALP00000005610
SINLEJ003189	ENSGALP00000005610
SINLEJ012381	ENSGALP00000005614
SINLEJ001518	ENSGALP00000005619
SINLEJ012494	ENSGALP00000005620
SINLEJ013028	ENSGALP00000005627
SINLEJ019143	ENSGALP00000005627
SINLEJ017072	ENSGALP00000005631
SINLEJ002908	ENSGALP00000005631
SINLEJ015022	ENSGALP00000005633
SINLEJ018166	ENSGALP00000005633
SINLEJ011005	ENSGALP00000005637
SINLEJ011144	ENSGALP00000005641
SINLEJ013035	ENSGALP00000005641
SINLEJ010482	ENSGALP00000005643
SINLEJ001346	ENSGALP00000005645
SINLEJ007529	ENSGALP00000005647
SINLEJ003056	ENSGALP00000005649
SINLEJ000927	ENSGALP00000005650
SINLEJ013792	ENSGALP00000005653
[truncated: 11,372 more rows]
