# Supplementary material for: Reconstruction of proto-vertebrate, proto-cyclostome and proto-gnathostome genomes provides new insights into early vertebrate evolution
Source: Nat Commun. 2021 Jul 23;12:4489. doi: 10.1038/s41467-021-24573-z (PMC8302630; doi:10.1038/s41467-021-24573-z)
Supplement: Supplementary file 4 — Supplementary Data 1 [file 41467_2021_24573_MOESM4_ESM.zip › SuppData1/orthologs/LETJA-CHLFA.txt]

SINLEJ007896	CF1.1
SINLEJ007897	CF1.1
SINLEJ001553	CF1.10
SINLEJ000643	CF1.11
SINLEJ000764	CF1.11
SINLEJ007867	CF1.12
SINLEJ012151	CF1.12
SINLEJ018354	CF1.12
SINLEJ007895	CF1.2
SINLEJ005498	CF1.30
SINLEJ018534	CF1.31
SINLEJ004604	CF1.35.1
SINLEJ010822	CF10029.3
SINLEJ017949	CF10029.3
SINLEJ000314	CF10029.3
SINLEJ000471	CF10029.5
SINLEJ018609	CF1011.11
SINLEJ019447	CF1011.13
SINLEJ011630	CF1011.2
SINLEJ014566	CF1011.3
SINLEJ015300	CF1011.7
SINLEJ006067	CF10153.1
SINLEJ001578	CF10153.1
SINLEJ004738	CF10153.1
SINLEJ008612	CF10153.1
SINLEJ011889	CF10271.10
SINLEJ004460	CF10271.12
SINLEJ016075	CF10271.12
SINLEJ004331	CF10271.13
SINLEJ012050	CF10271.13
SINLEJ009547	CF10271.14
SINLEJ007306	CF10271.14
SINLEJ018402	CF10271.14
SINLEJ018403	CF10271.14
SINLEJ008333	CF10271.15
SINLEJ006314	CF10271.18
SINLEJ011990	CF10271.2
SINLEJ004525	CF10271.2
SINLEJ011073	CF10271.2
SINLEJ000157	CF10271.2
SINLEJ013916	CF10271.28
SINLEJ010443	CF10271.38
SINLEJ012703	CF10271.39
SINLEJ012709	CF10271.39
SINLEJ009658	CF10271.4
SINLEJ003379	CF10271.5
SINLEJ001445	CF10271.5
SINLEJ015178	CF10271.7
SINLEJ004539	CF10271.7
SINLEJ007676	CF10415.17
SINLEJ007775	CF10415.17
SINLEJ012221	CF10415.17
SINLEJ007776	CF10415.17
SINLEJ007721	CF10415.18
SINLEJ011240	CF10415.4
SINLEJ007903	CF10415.7
SINLEJ003091	CF10415.8
SINLEJ008307	CF10513.1
SINLEJ019262	CF10513.1
SINLEJ014502	CF10617.1
SINLEJ001460	CF10617.2
SINLEJ004104	CF10629.1
SINLEJ013337	CF10629.1
SINLEJ008006	CF10677.16
SINLEJ012045	CF10677.20
SINLEJ000207	CF10677.22
SINLEJ004532	CF10677.9
SINLEJ006284	CF10677.9
SINLEJ012318	CF10699.10
SINLEJ012319	CF10699.10
SINLEJ003149	CF10699.12
SINLEJ005410	CF10699.13
SINLEJ005421	CF10699.13
SINLEJ017252	CF10699.15
SINLEJ017249	CF10699.15
SINLEJ013744	CF10699.16
SINLEJ011486	CF10699.17
SINLEJ007276	CF10699.18
SINLEJ010112	CF10699.18
SINLEJ007838	CF10699.20
SINLEJ012281	CF10699.22
SINLEJ012280	CF10699.22
SINLEJ012279	CF10699.22
SINLEJ010106	CF10699.23
SINLEJ014327	CF10699.23
SINLEJ007345	CF10699.24
SINLEJ007192	CF10699.26
SINLEJ017159	CF10699.26
SINLEJ009487	CF10699.26
SINLEJ010248	CF10699.26
SINLEJ001209	CF10699.38
SINLEJ016764	CF10699.38
SINLEJ002042	CF10699.38
SINLEJ009551	CF10699.42
SINLEJ004653	CF10699.42
SINLEJ008846	CF10699.50
SINLEJ017664	CF10699.52
SINLEJ012341	CF10699.52
SINLEJ015691	CF10699.52
SINLEJ007221	CF10699.52
SINLEJ014973	CF10699.54
SINLEJ017165	CF10699.7.5
SINLEJ007198	CF10699.7.5
SINLEJ013728	CF10699.7.5
SINLEJ013727	CF10699.7.5
SINLEJ010153	CF10699.8
SINLEJ600252	CF1071.1
SINLEJ006664	CF10719.10
SINLEJ015540	CF10719.10
SINLEJ016802	CF10719.13
SINLEJ005308	CF10719.13
SINLEJ005306	CF10719.13
SINLEJ005307	CF10719.13
SINLEJ011019	CF10719.15
SINLEJ011020	CF10719.15
SINLEJ009109	CF10719.15
SINLEJ000755	CF10719.15
SINLEJ005371	CF10719.17
SINLEJ002793	CF10719.17
SINLEJ009125	CF10719.2
SINLEJ019364	CF10719.21.1
SINLEJ006419	CF10719.22
SINLEJ017407	CF10719.23
SINLEJ010992	CF10719.23
SINLEJ002913	CF10719.23
SINLEJ009056	CF10719.24
SINLEJ010501	CF10719.31
SINLEJ006544	CF10719.31
SINLEJ008013	CF10719.31
SINLEJ008011	CF10719.31
SINLEJ008009	CF10719.36
SINLEJ000330	CF10719.37
SINLEJ015464	CF10719.37
SINLEJ010630	CF10719.4
SINLEJ006579	CF10719.40
SINLEJ010599	CF10719.40
SINLEJ010598	CF10719.40
SINLEJ006583	CF10719.41
SINLEJ006582	CF10719.41
SINLEJ006580	CF10719.41
SINLEJ006581	CF10719.41
SINLEJ006412	CF10719.8.1
SINLEJ600484	CF10719.8.1
SINLEJ008247	CF10783.14
SINLEJ006792	CF10783.14
SINLEJ002690	CF10783.16
SINLEJ008669	CF10783.17
SINLEJ008670	CF10783.17
SINLEJ012265	CF10783.17
SINLEJ008423	CF10783.18
SINLEJ008422	CF10783.18
SINLEJ006747	CF10783.2
SINLEJ008511	CF10783.20
SINLEJ006838	CF10783.9
SINLEJ007963	CF10783.9
SINLEJ006839	CF10783.9
SINLEJ018983	CF10783.9
SINLEJ002721	CF10817.11
SINLEJ019115	CF10817.12
SINLEJ003113	CF10817.13
SINLEJ017576	CF10817.13
SINLEJ013950	CF10817.14
SINLEJ016911	CF10817.15
SINLEJ014868	CF10817.2
SINLEJ018485	CF10817.26
SINLEJ004932	CF10817.33
SINLEJ016029	CF10817.35
SINLEJ000927	CF10839.10
SINLEJ016397	CF10839.12
SINLEJ016396	CF10839.12
SINLEJ017115	CF10839.20
SINLEJ011178	CF10839.20
SINLEJ011273	CF10839.20
SINLEJ001785	CF10839.8
SINLEJ003107	CF10839.9
SINLEJ017583	CF10839.9
SINLEJ017582	CF10839.9
SINLEJ000646	CF10909.1
SINLEJ000767	CF10909.1
SINLEJ017704	CF11051.3.1
SINLEJ007559	CF11107.10
SINLEJ012698	CF11107.2
SINLEJ012695	CF11107.2
SINLEJ012696	CF11107.2
SINLEJ011910	CF11107.2
SINLEJ013179	CF11107.22
SINLEJ001759	CF11107.22
SINLEJ014437	CF11107.22
SINLEJ001217	CF11107.22
SINLEJ002729	CF11107.24
SINLEJ007530	CF11107.25.1
SINLEJ005366	CF11107.26
SINLEJ007532	CF11107.27
SINLEJ008113	CF11107.27
SINLEJ005355	CF11107.28.1
SINLEJ007531	CF11107.29
SINLEJ016047	CF11107.3
SINLEJ013612	CF11107.3
SINLEJ014558	CF11107.3
SINLEJ012697	CF11107.3
SINLEJ012615	CF11107.32
SINLEJ018442	CF11107.34
SINLEJ007451	CF11107.34
SINLEJ013287	CF11107.36
SINLEJ007454	CF11107.36
SINLEJ007453	CF11107.36
SINLEJ015111	CF11107.37
SINLEJ003141	CF11107.37
SINLEJ016587	CF11107.38
SINLEJ002083	CF11107.39
SINLEJ008938	CF11107.39
SINLEJ016624	CF11107.7
SINLEJ019021	CF11107.9
SINLEJ017796	CF11107.9
SINLEJ014412	CF11121.11
SINLEJ010592	CF11121.11
SINLEJ006650	CF11121.11
SINLEJ006651	CF11121.11
SINLEJ010658	CF11121.12.1
SINLEJ015467	CF11121.12.1
SINLEJ005661	CF11121.12.1
SINLEJ000701	CF11121.12.1
SINLEJ009122	CF11121.13
SINLEJ013149	CF11121.18
SINLEJ006438	CF11121.2
SINLEJ006257	CF11121.2
SINLEJ005749	CF11121.2
SINLEJ019299	CF11121.21
SINLEJ018937	CF11121.21
SINLEJ019330	CF11121.21
SINLEJ018140	CF11121.21
SINLEJ001208	CF11121.25
SINLEJ010619	CF11121.27.1
SINLEJ010618	CF11121.27.1
SINLEJ600102	CF11121.27.1
SINLEJ018013	CF11121.27.1
SINLEJ016790	CF11121.29
SINLEJ001161	CF11121.29
SINLEJ009126	CF11121.32
SINLEJ010939	CF11121.32
SINLEJ010937	CF11121.32
SINLEJ014761	CF11121.32
SINLEJ012570	CF11121.37
SINLEJ014778	CF11121.39.1
SINLEJ006636	CF11121.4
SINLEJ006635	CF11121.4
SINLEJ008950	CF11121.44
SINLEJ016805	CF11121.44
SINLEJ008951	CF11121.44
SINLEJ011719	CF11121.44
SINLEJ005338	CF11121.47
SINLEJ017799	CF11121.5
SINLEJ002895	CF11121.5
SINLEJ014679	CF11121.56
SINLEJ014678	CF11121.56
SINLEJ010933	CF11121.57
SINLEJ010904	CF11121.6
SINLEJ000403	CF11121.6
SINLEJ000404	CF11121.6
SINLEJ000405	CF11121.6
SINLEJ005680	CF11121.60.1
SINLEJ010682	CF11121.60.1
SINLEJ015446	CF11121.60.1
SINLEJ013094	CF11121.7
SINLEJ600209	CF11157.12
SINLEJ600208	CF11157.12
SINLEJ017433	CF11157.13
SINLEJ008208	CF11157.13
SINLEJ007142	CF11157.13
SINLEJ002797	CF11157.15
SINLEJ017014	CF11157.22
SINLEJ005171	CF11157.22
SINLEJ016228	CF11157.22
SINLEJ017256	CF11157.22
SINLEJ004306	CF11157.27
SINLEJ004307	CF11157.27
SINLEJ008458	CF11157.28.1
SINLEJ008465	CF11157.29
SINLEJ009657	CF11157.30
SINLEJ008236	CF11157.30
SINLEJ008238	CF11157.30
SINLEJ008620	CF11157.30
SINLEJ012469	CF11157.35
SINLEJ017044	CF11157.38
SINLEJ002982	CF11157.4
SINLEJ019261	CF11157.41
SINLEJ004165	CF11157.7
SINLEJ002130	CF11307.2
SINLEJ007286	CF11307.3
SINLEJ015054	CF1137.11
SINLEJ015051	CF1137.11
SINLEJ013759	CF1137.12
SINLEJ018783	CF1137.15
SINLEJ017643	CF1137.15
SINLEJ014998	CF1137.24
SINLEJ014997	CF1137.24
SINLEJ019068	CF1137.24
SINLEJ012717	CF1137.24
SINLEJ010884	CF1137.8.1
SINLEJ011960	CF11535.12
SINLEJ600471	CF11535.19
SINLEJ003389	CF11535.19
SINLEJ003388	CF11535.19
SINLEJ003037	CF11535.24.2
SINLEJ013861	CF11535.24.2
SINLEJ000443	CF11535.25
SINLEJ014376	CF11535.26
SINLEJ010431	CF11535.3
SINLEJ005594	CF11535.31.1
SINLEJ003847	CF11535.31.1
SINLEJ014345	CF11535.31.1
SINLEJ018984	CF11535.31.1
SINLEJ003364	CF11535.38
SINLEJ600312	CF11535.38
SINLEJ003939	CF11535.38
SINLEJ600308	CF11535.39
SINLEJ001392	CF11535.39
SINLEJ003359	CF11535.39
SINLEJ013787	CF11535.39
SINLEJ001614	CF11535.40
SINLEJ010715	CF11535.41
SINLEJ010711	CF11535.41
SINLEJ011274	CF11535.8
SINLEJ000916	CF11599.2
SINLEJ011862	CF11599.4
SINLEJ004410	CF11599.4
SINLEJ004411	CF11599.4
SINLEJ003017	CF11599.5
SINLEJ009149	CF11599.6
SINLEJ009151	CF11599.7
SINLEJ009150	CF11599.7
SINLEJ001938	CF11609.1
SINLEJ006251	CF11633.1
SINLEJ005388	CF11633.10_CF11633.7
SINLEJ005390	CF11633.10_CF11633.7
SINLEJ005389	CF11633.10_CF11633.7
SINLEJ005391	CF11633.10_CF11633.7
SINLEJ005385	CF11633.12
SINLEJ005386	CF11633.12
SINLEJ017401	CF11633.15.1
SINLEJ017402	CF11633.15.1
SINLEJ011773	CF11633.16
SINLEJ011760	CF11633.16
SINLEJ013764	CF11633.17
SINLEJ003132	CF11633.19
SINLEJ600243	CF11633.19
SINLEJ019006	CF11633.2
SINLEJ002818	CF11633.20
SINLEJ006193	CF11633.22
SINLEJ006194	CF11633.22
SINLEJ007022	CF11633.22
SINLEJ007020	CF11633.22
SINLEJ006273	CF11633.4
SINLEJ016787	CF11633.5
SINLEJ005254	CF11633.5
SINLEJ005249	CF11633.5
SINLEJ005253	CF11633.5
SINLEJ016360	CF11731.1
SINLEJ008551	CF11731.1
SINLEJ012105	CF11731.8
SINLEJ003099	CF11733.12.1
SINLEJ014664	CF11733.12.1
SINLEJ019324	CF11733.12.1
SINLEJ005590	CF11733.5
SINLEJ000532	CF11733.6
SINLEJ600460	CF11735.13
SINLEJ600371	CF11735.4
SINLEJ016089	CF11735.7
SINLEJ000631	CF11735.7
SINLEJ016440	CF11735.7
SINLEJ014949	CF11777.10.2
SINLEJ003616	CF11777.10.2
SINLEJ017942	CF11777.10.2
SINLEJ003615	CF11777.10.2
SINLEJ012923	CF11777.19
SINLEJ013652	CF11777.27
SINLEJ000064	CF11777.3
SINLEJ000078	CF11777.3
SINLEJ000067	CF11777.3
SINLEJ000065	CF11777.3
SINLEJ016092	CF11777.5
SINLEJ011577	CF11777.8
SINLEJ003795	CF11777.9
SINLEJ004304	CF11879.7
SINLEJ011978	CF11879.7
SINLEJ013299	CF11879.7
SINLEJ017525	CF11879.7
SINLEJ018991	CF11985.1
SINLEJ014182	CF12063.1
SINLEJ014142	CF12063.1
SINLEJ014183	CF12063.1
SINLEJ005231	CF12119.10
SINLEJ007786	CF12119.11
SINLEJ003823	CF12119.12
SINLEJ007695	CF12119.13
SINLEJ017208	CF12119.14
SINLEJ004911	CF12119.19
SINLEJ014765	CF12119.2
SINLEJ018888	CF12119.2
SINLEJ004459	CF12119.20
SINLEJ006911	CF12119.5.1
SINLEJ015274	CF12119.5.1
SINLEJ007909	CF12119.6
SINLEJ007910	CF12119.6
SINLEJ007855	CF12119.7
SINLEJ007735	CF12123.14
SINLEJ007907	CF12123.17
SINLEJ012101	CF12123.3.1
SINLEJ016969	CF12123.7
SINLEJ004256	CF12125.1
SINLEJ004257	CF12125.1
SINLEJ009812	CF12125.1
SINLEJ004258	CF12125.2
SINLEJ004248	CF12125.3
SINLEJ012330	CF12189.10
SINLEJ012327	CF12189.10
SINLEJ012328	CF12189.10
SINLEJ012329	CF12189.10
SINLEJ007433	CF12189.8
SINLEJ012378	CF12189.8
SINLEJ012274	CF12255.1
SINLEJ003342	CF12283.1
SINLEJ004741	CF12283.1
SINLEJ001971	CF12303.1
SINLEJ014476	CF12303.1
SINLEJ005035	CF12303.1
SINLEJ005034	CF12303.1
SINLEJ013480	CF12303.12
SINLEJ002002	CF12303.12
SINLEJ006366	CF12303.14
SINLEJ001146	CF12303.2
SINLEJ000889	CF12303.2
SINLEJ005042	CF12303.2
SINLEJ000890	CF12303.2
SINLEJ004960	CF12303.21
SINLEJ005832	CF12303.21
SINLEJ004963	CF12303.21
SINLEJ004964	CF12303.21
SINLEJ005874	CF12303.26
SINLEJ005873	CF12303.26
SINLEJ017964	CF12303.26
SINLEJ001160	CF12303.28
SINLEJ005997	CF12303.28
SINLEJ002117	CF12303.28
SINLEJ009709	CF12303.30
SINLEJ016840	CF12303.31
SINLEJ005183	CF12303.31
SINLEJ005892	CF12303.31
SINLEJ005184	CF12303.31
SINLEJ016504	CF12303.32
SINLEJ011866	CF12351.1
SINLEJ016954	CF12367.1
SINLEJ016825	CF12367.1
SINLEJ017226	CF12367.1
SINLEJ004108	CF12367.10
SINLEJ001985	CF12367.15
SINLEJ014840	CF12367.19
SINLEJ001910	CF12367.20
SINLEJ008563	CF12367.22
SINLEJ014812	CF12367.22
SINLEJ005582	CF12367.22
SINLEJ008817	CF12367.22
SINLEJ004350	CF12367.26
SINLEJ010821	CF12367.26
SINLEJ005980	CF12367.27
SINLEJ005981	CF12367.27
SINLEJ016721	CF12367.29
SINLEJ004988	CF12367.30.1
SINLEJ004987	CF12367.30.1
SINLEJ001125	CF12367.31
SINLEJ010490	CF12367.31
SINLEJ014588	CF12413.11
SINLEJ014563	CF12413.12
SINLEJ018440	CF12413.13
SINLEJ018813	CF12413.13
SINLEJ018437	CF12413.13
SINLEJ017845	CF12413.13
SINLEJ014615	CF12413.14
SINLEJ016041	CF12413.5.1
SINLEJ006131	CF12485.3
SINLEJ006132	CF12485.3
SINLEJ006764	CF12485.5
SINLEJ009712	CF12485.5
SINLEJ002973	CF12485.6
SINLEJ004749	CF12491.2
SINLEJ004748	CF12491.2
SINLEJ004826	CF12491.2
SINLEJ600439	CF12491.6
SINLEJ018567	CF12491.6
SINLEJ014490	CF12495.2
SINLEJ017079	CF12495.8
SINLEJ013796	CF12611.10
SINLEJ013797	CF12611.10
SINLEJ015794	CF12611.13
SINLEJ003320	CF12611.8
SINLEJ600420	CF12611.9
SINLEJ013880	CF12611.9
SINLEJ010743	CF12629.13
SINLEJ019217	CF12629.13
SINLEJ011405	CF12629.21_CF12629.22
SINLEJ012630	CF12629.21_CF12629.22
SINLEJ011775	CF12629.29
SINLEJ011786	CF12629.6
SINLEJ011785	CF12629.6
SINLEJ019333	CF12629.6
SINLEJ019084	CF12629.6
SINLEJ005560	CF12647.10
SINLEJ000861	CF12647.11
SINLEJ014749	CF12647.11
SINLEJ015887	CF12647.12
SINLEJ010712	CF12647.12
SINLEJ010713	CF12647.12
SINLEJ013085	CF12647.12
SINLEJ016676	CF12647.4
SINLEJ016677	CF12647.5
SINLEJ014373	CF12647.6
SINLEJ005550	CF12647.6
SINLEJ014374	CF12647.6
SINLEJ005549	CF12647.6
SINLEJ015165	CF12647.7
SINLEJ013556	CF12647.8
SINLEJ014675	CF12775.2
SINLEJ012769	CF12851.10
SINLEJ013637	CF12851.11
SINLEJ015969	CF12851.12
SINLEJ017787	CF12851.16
SINLEJ017788	CF12851.16
SINLEJ000069	CF12851.16
SINLEJ002072	CF12851.17
SINLEJ005111	CF12851.17
SINLEJ012439	CF12851.27
SINLEJ002768	CF12851.30
SINLEJ004002	CF12851.39
SINLEJ015991	CF12851.39
SINLEJ017985	CF12851.39
SINLEJ013975	CF12851.39
SINLEJ007622	CF12851.8
SINLEJ012519	CF12855.1
SINLEJ011348	CF12931.10
SINLEJ001054	CF12931.15
SINLEJ019167	CF12931.15
SINLEJ005935	CF12931.16
SINLEJ005013	CF12931.19
SINLEJ005014	CF12931.19
SINLEJ002983	CF12931.19
SINLEJ005885	CF12931.20
SINLEJ001848	CF12931.23
SINLEJ003119	CF12931.24
SINLEJ017255	CF12931.3
SINLEJ008924	CF12931.3
SINLEJ016298	CF12931.3
SINLEJ017254	CF12931.3
SINLEJ018862	CF12931.5
SINLEJ013382	CF12931.6
SINLEJ002691	CF12931.6
SINLEJ014927	CF12957.1
SINLEJ003638	CF12957.1
SINLEJ008116	CF12957.14
SINLEJ015739	CF12957.15
SINLEJ008191	CF12957.16
SINLEJ018798	CF12957.4
SINLEJ017369	CF12957.6
SINLEJ013152	CF12957.7
SINLEJ011533	CF12987.3.2
SINLEJ005870	CF13003.11
SINLEJ000863	CF13003.5
SINLEJ000865	CF13003.5
SINLEJ000864	CF13003.5
SINLEJ006057	CF13003.6
SINLEJ008233	CF13003.6
SINLEJ005499	CF13003.6
SINLEJ006102	CF13003.7
SINLEJ001129	CF13003.7
SINLEJ001131	CF13003.7
SINLEJ001130	CF13003.7
SINLEJ000635	CF13003.8
SINLEJ000759	CF13003.8
SINLEJ002122	CF13003.9.6
SINLEJ006003	CF13003.9.6
SINLEJ002121	CF13003.9.6
SINLEJ006002	CF13003.9.6
SINLEJ010503	CF13175.10
SINLEJ015719	CF13175.11
SINLEJ016855	CF13175.4
SINLEJ017374	CF13175.5
SINLEJ007499	CF13175.5
SINLEJ007507	CF13175.5
SINLEJ000716	CF13175.5
SINLEJ002790	CF13175.6
SINLEJ002801	CF13175.7
SINLEJ006681	CF13175.8
SINLEJ008955	CF13299.4
SINLEJ008998	CF13299.5.2
SINLEJ014109	CF13299.6
SINLEJ014113	CF13299.6
SINLEJ014112	CF13299.6
SINLEJ007168	CF13299.7
SINLEJ014156	CF13299.7
SINLEJ001032	CF13457.10
SINLEJ005040	CF13457.11
SINLEJ005041	CF13457.11
SINLEJ005066	CF13457.3.4
SINLEJ001045	CF13457.3.4
SINLEJ005988	CF13457.3.4
SINLEJ001875	CF13457.3.4
SINLEJ001820	CF13457.4
SINLEJ001880	CF13457.5
SINLEJ001100	CF13457.6
SINLEJ008842	CF13553.7
SINLEJ015552	CF13637.2
SINLEJ010366	CF13637.4
SINLEJ016323	CF13637.4
SINLEJ008901	CF13637.4
SINLEJ010365	CF13637.4
SINLEJ017640	CF13837.15
SINLEJ018797	CF13837.17
SINLEJ010719	CF13837.19
SINLEJ008508	CF13837.21
SINLEJ010736	CF13837.21
SINLEJ005526	CF13837.21
SINLEJ005525	CF13837.21
SINLEJ015444	CF13837.22
SINLEJ006876	CF13837.3
SINLEJ015238	CF13837.3
SINLEJ006877	CF13837.3
SINLEJ015239	CF13837.3
SINLEJ006363	CF13837.5
SINLEJ008686	CF13837.6
SINLEJ008260	CF13837.6
SINLEJ008679	CF13837.7
SINLEJ008681	CF13837.8
SINLEJ008680	CF13837.8
SINLEJ014495	CF13851.1
SINLEJ004743	CF13899.8
SINLEJ010521	CF13899.9
SINLEJ010520	CF13899.9
SINLEJ018303	CF13957.1
SINLEJ010381	CF13999.1
SINLEJ013206	CF14007.2
SINLEJ008314	CF14045.1.2
SINLEJ008278	CF14045.8
SINLEJ008611	CF14045.8
SINLEJ015147	CF14065.13
SINLEJ015148	CF14065.13
SINLEJ004288	CF14065.19
SINLEJ004484	CF14065.2
SINLEJ008025	CF14065.23
SINLEJ018632	CF14065.25
SINLEJ004592	CF14065.25
SINLEJ015899	CF14065.3
SINLEJ004314	CF14065.32
SINLEJ011879	CF14065.38
SINLEJ004559	CF14065.38
SINLEJ015898	CF14065.4
SINLEJ015900	CF14065.4
SINLEJ006470	CF14065.41
SINLEJ011547	CF14065.41
SINLEJ004354	CF14065.41
SINLEJ009813	CF14065.41
SINLEJ004413	CF14065.43
SINLEJ004356	CF14065.44
SINLEJ007939	CF14065.45
SINLEJ007938	CF14065.45
SINLEJ011804	CF14065.51
SINLEJ011788	CF14065.51
SINLEJ001696	CF14065.55
SINLEJ004772	CF14065.55
SINLEJ004773	CF14065.55
SINLEJ001698	CF14065.55
SINLEJ011976	CF14065.63_CF14065.66
SINLEJ011973	CF14065.67
SINLEJ011974	CF14065.67
SINLEJ011975	CF14065.67
SINLEJ007322	CF14065.68
SINLEJ000257	CF14065.70
SINLEJ000972	CF14065.71
SINLEJ000973	CF14065.71
SINLEJ007761	CF14067.13
SINLEJ012203	CF14067.13
SINLEJ004343	CF14067.13
SINLEJ018912	CF14067.13
SINLEJ007845	CF14067.14
SINLEJ012061	CF14067.14
SINLEJ012062	CF14067.14
SINLEJ007844	CF14067.14
SINLEJ012199	CF14067.16
SINLEJ007732	CF14067.16
SINLEJ015554	CF14067.17
SINLEJ008750	CF14067.17
SINLEJ007880	CF14067.21
SINLEJ012248	CF14067.26
SINLEJ007736	CF14067.8
SINLEJ009810	CF14067.8
SINLEJ018074	CF14109.1
SINLEJ009641	CF14109.4
SINLEJ012158	CF14127.10
SINLEJ004339	CF14127.10
SINLEJ012766	CF14127.12
SINLEJ002680	CF14127.13
SINLEJ006940	CF14127.14
SINLEJ007664	CF14127.15
SINLEJ012671	CF14127.17
SINLEJ004917	CF14127.19
SINLEJ012609	CF14127.24
SINLEJ001658	CF14127.25
SINLEJ001657	CF14127.25
SINLEJ016978	CF14127.26
SINLEJ003093	CF14127.26
SINLEJ017377	CF14127.28
SINLEJ012606	CF14127.30
SINLEJ012622	CF14127.30
SINLEJ018365	CF14127.30
SINLEJ018112	CF14127.30
SINLEJ012607	CF14127.33
SINLEJ012621	CF14127.33
SINLEJ010526	CF14127.35
SINLEJ013232	CF14127.36
SINLEJ017793	CF14127.4
SINLEJ017791	CF14127.4
SINLEJ017061	CF14145.10
SINLEJ002933	CF14145.10
SINLEJ014974	CF14145.13
SINLEJ017060	CF14145.16
SINLEJ002932	CF14145.16
SINLEJ018250	CF14145.2
SINLEJ019152	CF14145.2
SINLEJ006562	CF14145.3
SINLEJ010674	CF14145.3
SINLEJ015452	CF14145.3
SINLEJ008952	CF14145.4
SINLEJ005322	CF14145.5
SINLEJ005321	CF14145.5
SINLEJ008082	CF14145.5
SINLEJ016128	CF14161.1.1
SINLEJ007495	CF14161.1.1
SINLEJ019098	CF14161.1.1
SINLEJ018876	CF14161.1.1
SINLEJ017052	CF14161.16
SINLEJ012904	CF14161.17
SINLEJ000507	CF14161.17
SINLEJ013240	CF14161.3
SINLEJ007589	CF14161.3
SINLEJ007581	CF14161.3
SINLEJ007587	CF14161.3
SINLEJ016244	CF14161.5
SINLEJ013572	CF14161.6
SINLEJ002741	CF14161.9
SINLEJ013320	CF14229.1
SINLEJ017307	CF14233.1
SINLEJ017306	CF14233.1
SINLEJ000511	CF14233.3
SINLEJ000514	CF14233.3
SINLEJ004155	CF14233.3
SINLEJ004156	CF14233.3
SINLEJ018229	CF14233.6
SINLEJ014800	CF14233.8
SINLEJ008457	CF14233.8
SINLEJ010749	CF14347.15
SINLEJ000502	CF14347.16
SINLEJ000503	CF14347.16
SINLEJ014209	CF14347.17
SINLEJ004059	CF14347.9
SINLEJ012810	CF14347.9
SINLEJ010902	CF14347.9
SINLEJ000467	CF14347.9
SINLEJ009520	CF14377.1
SINLEJ013419	CF14377.10
SINLEJ008180	CF14377.10
SINLEJ008181	CF14377.10
SINLEJ002849	CF14377.10
SINLEJ005127	CF14377.14
SINLEJ014818	CF14377.2
SINLEJ014817	CF14377.2
SINLEJ013453	CF14377.3
SINLEJ003374	CF14377.5
SINLEJ007633	CF14631.16
SINLEJ002970	CF14631.17
SINLEJ015918	CF14631.22
SINLEJ017532	CF14631.24.1
SINLEJ004680	CF14657.10
SINLEJ007887	CF14657.15
SINLEJ002142	CF14657.17
SINLEJ014962	CF14657.17
SINLEJ003600	CF14657.17
SINLEJ016390	CF14657.17
SINLEJ006845	CF14657.2
SINLEJ008512	CF14657.2
SINLEJ011042	CF14657.2
SINLEJ015214	CF14657.2
SINLEJ005404	CF14657.20
SINLEJ010454	CF14657.21
SINLEJ019225	CF14657.21
SINLEJ014677	CF14657.21
SINLEJ016815	CF14657.23
SINLEJ017969	CF14657.23
SINLEJ016812	CF14657.23
SINLEJ001434	CF14657.24
SINLEJ015347	CF14657.24
SINLEJ013858	CF14657.24
SINLEJ016291	CF14657.29
SINLEJ019465	CF14657.29
SINLEJ005320	CF14657.29
SINLEJ008603	CF14657.29
SINLEJ600335	CF14657.9
SINLEJ008485	CF14743.1
SINLEJ009929	CF14743.11
SINLEJ006720	CF14743.12
SINLEJ009975	CF14907.10
SINLEJ009974	CF14907.10
SINLEJ012488	CF14907.14
SINLEJ010061	CF14907.17
SINLEJ008542	CF14907.18
SINLEJ008543	CF14907.18
SINLEJ001850	CF14907.6
SINLEJ013330	CF15027.114
SINLEJ011829	CF15027.114
SINLEJ014874	CF15027.114
SINLEJ018559	CF15027.114
SINLEJ014872	CF15027.115
SINLEJ003639	CF15027.12
SINLEJ014926	CF15027.12
SINLEJ011754	CF15027.12
SINLEJ014805	CF15027.12
SINLEJ019017	CF15027.122
SINLEJ013428	CF15027.124
SINLEJ017931	CF15027.124
SINLEJ013427	CF15027.124
SINLEJ007730	CF15027.124
SINLEJ013983	CF15027.125
SINLEJ013385	CF15027.13
SINLEJ013384	CF15027.13
SINLEJ013383	CF15027.13
SINLEJ010091	CF15027.15
SINLEJ013361	CF15027.17
SINLEJ012167	CF15027.19
SINLEJ013415	CF15027.26
SINLEJ007417	CF15027.29
SINLEJ013610	CF15027.34
SINLEJ013609	CF15027.34
SINLEJ008059	CF15027.36
SINLEJ008058	CF15027.36
SINLEJ008057	CF15027.37
SINLEJ018017	CF15027.37
SINLEJ018018	CF15027.37
SINLEJ013389	CF15027.38
SINLEJ018827	CF15027.38
SINLEJ017801	CF15027.38
SINLEJ001942	CF15027.39
SINLEJ000402	CF15027.4
SINLEJ018016	CF15027.41
SINLEJ011154	CF15027.50
SINLEJ011806	CF15027.56
SINLEJ013460	CF15027.56
SINLEJ013462	CF15027.56
SINLEJ011779	CF15027.56
SINLEJ008147	CF15027.59
SINLEJ017926	CF15027.60
SINLEJ013328	CF15027.60
SINLEJ013327	CF15027.60
SINLEJ004835	CF15027.66
SINLEJ014887	CF15027.67
SINLEJ013974	CF15027.75
SINLEJ017819	CF15027.76
SINLEJ007348	CF15027.84
SINLEJ013636	CF15027.84
SINLEJ012188	CF15027.85
SINLEJ013454	CF15027.89
SINLEJ019043	CF15027.89
SINLEJ009986	CF15027.98
SINLEJ012879	CF15073.10
SINLEJ012878	CF15073.10
SINLEJ000247	CF15073.17
SINLEJ010752	CF15073.17
SINLEJ015129	CF15073.17
SINLEJ000246	CF15073.17
SINLEJ013846	CF15073.19
SINLEJ000566	CF15073.21.1
SINLEJ003920	CF15073.21.1
SINLEJ017575	CF15073.21.1
SINLEJ017455	CF15073.21.1
SINLEJ003996	CF15073.23
SINLEJ010791	CF15073.7
SINLEJ003970	CF15073.9.1
SINLEJ001802	CF15153.3
SINLEJ017886	CF15153.4
SINLEJ018235	CF15153.4
SINLEJ600412	CF1527.2
SINLEJ002995	CF15311.10
SINLEJ001764	CF15311.10
SINLEJ014653	CF15311.16
SINLEJ010666	CF15311.16
SINLEJ003818	CF15311.2
SINLEJ009356	CF15311.3
SINLEJ009357	CF15311.3
SINLEJ003585	CF15311.4
SINLEJ014977	CF15311.4
SINLEJ000684	CF15311.5
SINLEJ001956	CF15353.1
SINLEJ001957	CF15353.1
SINLEJ001166	CF15353.2
SINLEJ009857	CF15353.3
SINLEJ016715	CF15353.4
SINLEJ011722	CF15353.4
SINLEJ010090	CF15353.4
SINLEJ010149	CF15353.4
SINLEJ005953	CF15353.5
SINLEJ004999	CF15353.6
SINLEJ005000	CF15353.6
SINLEJ003505	CF15353.6
SINLEJ001149	CF15353.9
SINLEJ005046	CF15353.9
SINLEJ005044	CF15353.9
SINLEJ000891	CF15353.9
SINLEJ013677	CF15369.1
SINLEJ013676	CF15369.1
SINLEJ013678	CF15369.1
SINLEJ012297	CF15369.2
SINLEJ011432	CF15369.4.2
SINLEJ010250	CF15369.4.2
SINLEJ010251	CF15477.11
SINLEJ010145	CF15477.13
SINLEJ012413	CF15477.14
SINLEJ004294	CF15477.15
SINLEJ010252	CF15477.26
SINLEJ009500	CF15477.3
SINLEJ001654	CF15477.34
SINLEJ600191	CF15477.34
SINLEJ001652	CF15477.34
SINLEJ001576	CF15477.4
SINLEJ005945	CF15477.9
SINLEJ005379	CF1553.11
SINLEJ004854	CF1553.24
SINLEJ007061	CF1553.25
SINLEJ006343	CF1553.27
SINLEJ013317	CF1553.28
SINLEJ017903	CF1553.3
SINLEJ016265	CF1553.3
SINLEJ013334	CF1553.30
SINLEJ013333	CF1553.30
SINLEJ014149	CF1553.31
SINLEJ014175	CF1553.31
SINLEJ004587	CF1553.32
SINLEJ006346	CF1553.8
SINLEJ007127	CF1553.8
SINLEJ007153	CF15543.1
SINLEJ007123	CF15543.3
SINLEJ001517	CF15543.4
SINLEJ005241	CF15543.5
SINLEJ017096	CF15565.1
SINLEJ004214	CF15571.1
SINLEJ004000	CF15571.1
SINLEJ010850	CF15571.3
SINLEJ010849	CF15571.3
SINLEJ014232	CF15571.4
SINLEJ001651	CF15593.10
SINLEJ004870	CF15593.10
SINLEJ006213	CF15593.10
SINLEJ001650	CF15593.10
SINLEJ011449	CF15649.1_CF15649.2
SINLEJ006822	CF15649.1_CF15649.2
SINLEJ017233	CF15747.1
SINLEJ010799	CF15757.2
SINLEJ003968	CF15757.2
SINLEJ003969	CF15757.2
SINLEJ016429	CF15757.5
SINLEJ003924	CF15757.5
SINLEJ017571	CF15757.5
SINLEJ017451	CF15757.5
SINLEJ008650	CF15767.12
SINLEJ018988	CF15767.13
SINLEJ014250	CF15767.13
SINLEJ017365	CF15767.13
SINLEJ017973	CF15767.15
SINLEJ003984	CF15767.25
SINLEJ010956	CF15767.29
SINLEJ009534	CF15767.29
SINLEJ005365	CF15767.29
SINLEJ002897	CF15767.3
SINLEJ002898	CF15767.3
SINLEJ000737	CF15767.3
SINLEJ015751	CF15767.32
SINLEJ009076	CF15767.33
SINLEJ010955	CF15767.34.4
SINLEJ013486	CF15767.35
SINLEJ002916	CF15767.36
SINLEJ002915	CF15767.36
SINLEJ002890	CF15767.37
SINLEJ006423	CF15767.7
SINLEJ006424	CF15767.7
SINLEJ010588	CF15767.7
SINLEJ010590	CF15767.7
SINLEJ000409	CF15837.2
SINLEJ016913	CF15837.2
SINLEJ008639	CF15837.5
SINLEJ000391	CF15837.6
SINLEJ000893	CF15837.6
SINLEJ012685	CF15837.6
SINLEJ016182	CF15849.3
SINLEJ016162	CF15849.4
SINLEJ013525	CF15849.6
SINLEJ013529	CF15849.6
SINLEJ008061	CF15869.20
SINLEJ018887	CF15869.21
SINLEJ013368	CF15869.21
SINLEJ013369	CF15869.21
SINLEJ018886	CF15869.21
SINLEJ017723	CF15869.7
SINLEJ018416	CF15869.7
SINLEJ013387	CF15883.1
SINLEJ014864	CF15883.1
SINLEJ013386	CF15883.1
SINLEJ014863	CF15883.1
SINLEJ011789	CF15883.6
SINLEJ010507	CF15883.9
SINLEJ008441	CF15947.3
SINLEJ002859	CF15947.3
SINLEJ008377	CF15947.3
SINLEJ016467	CF15947.3
SINLEJ600181	CF15949.12
SINLEJ018711	CF15949.12
SINLEJ003491	CF15949.12
SINLEJ019079	CF15949.12
SINLEJ017863	CF15949.15
SINLEJ018538	CF15949.15
SINLEJ017865	CF15949.16.1
SINLEJ013172	CF15949.16.1
SINLEJ018540	CF15949.16.1
SINLEJ011113	CF15949.17
SINLEJ003252	CF15949.25
SINLEJ010342	CF15949.25
SINLEJ013200	CF15949.5
SINLEJ013204	CF15949.5
SINLEJ013199	CF15949.5
SINLEJ013198	CF15949.5
SINLEJ016016	CF15949.6
SINLEJ013422	CF15949.7
SINLEJ013423	CF15949.7
SINLEJ003568	CF16183.1
SINLEJ014994	CF16183.1
SINLEJ014947	CF16183.12
SINLEJ003618	CF16183.12
SINLEJ007443	CF16183.16
SINLEJ015417	CF16183.17
SINLEJ015419	CF16183.17
SINLEJ015416	CF16183.17
SINLEJ015418	CF16183.17
SINLEJ011562	CF16183.19
SINLEJ005623	CF16183.23
SINLEJ014401	CF16183.23
SINLEJ012559	CF16183.23
SINLEJ010783	CF16183.23
SINLEJ011527	CF16183.8
SINLEJ015854	CF16271.10
SINLEJ015853	CF16271.10
SINLEJ018644	CF16271.11
SINLEJ019284	CF16271.11
SINLEJ002802	CF16271.11
SINLEJ012531	CF16271.12
SINLEJ012780	CF16271.3
SINLEJ006127	CF16271.3
SINLEJ007616	CF16271.6
SINLEJ008127	CF16271.7
SINLEJ008129	CF16271.7
SINLEJ005790	CF16279.5
SINLEJ006361	CF16339.1
SINLEJ006308	CF16339.14
SINLEJ013962	CF16339.14
SINLEJ012951	CF16339.14
SINLEJ011983	CF16339.5
SINLEJ006396	CF16339.5
SINLEJ014151	CF16339.5
SINLEJ006395	CF16339.5
SINLEJ000828	CF16341.7
SINLEJ001627	CF16341.7
SINLEJ004945	CF16341.7
SINLEJ006012	CF16341.7
SINLEJ016895	CF16359.11
SINLEJ016137	CF16359.12
SINLEJ008825	CF16449.1
SINLEJ004359	CF16525.1
SINLEJ017441	CF16525.1
SINLEJ016996	CF16525.10
SINLEJ001943	CF16525.15
SINLEJ001941	CF16525.16
SINLEJ001114	CF16525.17
SINLEJ001113	CF16525.17
SINLEJ014548	CF16525.2
SINLEJ000715	CF16525.21
SINLEJ002146	CF16525.21
SINLEJ002159	CF16525.23
SINLEJ001090	CF16525.25
SINLEJ002077	CF16525.25
SINLEJ017877	CF16525.27
SINLEJ001006	CF16525.3
SINLEJ000736	CF16525.4
SINLEJ001169	CF16525.6
SINLEJ000711	CF16525.9
SINLEJ002871	CF16535.1
SINLEJ013503	CF16535.107
SINLEJ005281	CF16535.110
SINLEJ005280	CF16535.111
SINLEJ009003	CF16535.113
SINLEJ005344	CF16535.113
SINLEJ014731	CF16535.113
SINLEJ005343	CF16535.113
SINLEJ006602	CF16535.114
SINLEJ006453	CF16535.117
SINLEJ018646	CF16535.117
SINLEJ008936	CF16535.121
SINLEJ003063	CF16535.122
SINLEJ003062	CF16535.122
SINLEJ005117	CF16535.124
SINLEJ015869	CF16535.125
SINLEJ015712	CF16535.125
SINLEJ010763	CF16535.125
SINLEJ013281	CF16535.125
SINLEJ005288	CF16535.131
SINLEJ003137	CF16535.131
SINLEJ011000	CF16535.131
SINLEJ016284	CF16535.131
SINLEJ010645	CF16535.16.12
SINLEJ006495	CF16535.16.12
SINLEJ015477	CF16535.16.12
SINLEJ006496	CF16535.16.12
SINLEJ004168	CF16535.21
SINLEJ004018	CF16535.21
SINLEJ010691	CF16535.22
SINLEJ006561	CF16535.22
SINLEJ015438	CF16535.22
SINLEJ015431	CF16535.23
SINLEJ010696	CF16535.23
SINLEJ006657	CF16535.23
SINLEJ006658	CF16535.23
SINLEJ006028	CF16535.25
SINLEJ000695	CF16535.25
SINLEJ018636	CF16535.25
SINLEJ018446	CF16535.25
SINLEJ005747	CF16535.26
SINLEJ005738	CF16535.26
SINLEJ005739	CF16535.26
SINLEJ003980	CF16535.38
SINLEJ002769	CF16535.39
SINLEJ016800	CF16535.40
SINLEJ009137	CF16535.40
SINLEJ017413	CF16535.46
SINLEJ009087	CF16535.46
SINLEJ006537	CF16535.46
SINLEJ006540	CF16535.46
SINLEJ005373	CF16535.47
SINLEJ005372	CF16535.47
SINLEJ008877	CF16535.48
SINLEJ009362	CF16535.48
SINLEJ008682	CF16535.49
SINLEJ003502	CF16535.49
SINLEJ003121	CF16535.49
SINLEJ006416	CF16535.52
SINLEJ005714	CF16535.52
SINLEJ005579	CF16535.54
SINLEJ005348	CF16535.59
SINLEJ005349	CF16535.59
SINLEJ005347	CF16535.59
SINLEJ006447	CF16535.61
SINLEJ015224	CF16535.61
SINLEJ015542	CF16535.61
SINLEJ015226	CF16535.61
SINLEJ003102	CF16535.62
SINLEJ006509	CF16535.66
SINLEJ006508	CF16535.66
SINLEJ006510	CF16535.66
SINLEJ006506	CF16535.66
SINLEJ011242	CF16535.71
SINLEJ006387	CF16535.71
SINLEJ018456	CF16535.71
SINLEJ006627	CF16535.72
SINLEJ010544	CF16535.72
SINLEJ006626	CF16535.72
SINLEJ010543	CF16535.72
SINLEJ010944	CF16535.73
SINLEJ010945	CF16535.76
SINLEJ013001	CF16535.77
SINLEJ005329	CF16535.83
SINLEJ017059	CF16535.85
SINLEJ012586	CF16535.86
SINLEJ006620	CF16535.89_CF16535.90
SINLEJ010572	CF16535.89_CF16535.90
SINLEJ010570	CF16535.89_CF16535.90
SINLEJ010571	CF16535.89_CF16535.90
SINLEJ011725	CF16535.91
SINLEJ006454	CF16535.94
SINLEJ011703	CF16535.94
SINLEJ017200	CF16535.94
SINLEJ011817	CF16535.94
SINLEJ010612	CF16535.97
SINLEJ006442	CF16535.98
SINLEJ014785	CF16557.10
SINLEJ019338	CF16557.14
SINLEJ019370	CF16557.14
SINLEJ007733	CF16557.14
SINLEJ600369	CF16557.21
SINLEJ011667	CF16557.22
SINLEJ009506	CF16557.23
SINLEJ011400	CF16557.28
SINLEJ016575	CF16557.28
SINLEJ010119	CF16557.31
SINLEJ009502	CF16557.31
SINLEJ011417	CF16557.31
SINLEJ009501	CF16557.31
SINLEJ003917	CF16557.6
SINLEJ008179	CF16557.8
SINLEJ012611	CF16557.9
SINLEJ004119	CF16557.9
SINLEJ600473	CF16981.1
SINLEJ008615	CF16985.13
SINLEJ002860	CF16985.13
SINLEJ005469	CF16985.13
SINLEJ008360	CF16985.13
SINLEJ013429	CF16985.15
SINLEJ600199	CF16985.17
SINLEJ018364	CF16985.17
SINLEJ005466	CF16985.18
SINLEJ008318	CF16985.18
SINLEJ008320	CF16985.18
SINLEJ005465	CF16985.18
SINLEJ002777	CF16985.22
SINLEJ007331	CF16985.23
SINLEJ006393	CF16985.24
SINLEJ009729	CF16985.29
SINLEJ009732	CF16985.32
SINLEJ017885	CF16985.32
SINLEJ012006	CF16985.32
SINLEJ009698	CF16985.35
SINLEJ015222	CF16985.35
SINLEJ006863	CF16985.35
SINLEJ008045	CF16985.41
SINLEJ006912	CF16985.44
SINLEJ015275	CF16985.44
SINLEJ018266	CF16985.9.2
SINLEJ003849	CF16985.9.2
SINLEJ019126	CF16985.9.2
SINLEJ015410	CF16985.9.2
SINLEJ007354	CF16997.1
SINLEJ000509	CF17009.9
SINLEJ012168	CF17071.1
SINLEJ007901	CF17071.1
SINLEJ016006	CF17079.1
SINLEJ016730	CF17271.14
SINLEJ000809	CF17271.14
SINLEJ017183	CF17271.14
SINLEJ005201	CF17271.14
SINLEJ017589	CF17271.15.1
SINLEJ006073	CF17271.15.1
SINLEJ017153	CF17271.15.1
SINLEJ001914	CF17271.15.1
SINLEJ000131	CF17271.17
SINLEJ000136	CF17271.17
SINLEJ011065	CF17271.17
SINLEJ016146	CF17271.2
SINLEJ005026	CF17271.23
SINLEJ014535	CF17271.5
SINLEJ002149	CF17271.6
SINLEJ001103	CF17271.6
SINLEJ005188	CF17271.7
SINLEJ016844	CF17271.7
SINLEJ001034	CF17271.7
SINLEJ001806	CF17271.7
SINLEJ016233	CF17271.9.2
SINLEJ005175	CF17271.9.2
SINLEJ016998	CF17271.9.2
SINLEJ016234	CF17271.9.2
SINLEJ010875	CF17297.11
SINLEJ015671	CF17297.2
SINLEJ007240	CF17297.2
SINLEJ013757	CF17297.2
SINLEJ014668	CF17297.5
SINLEJ010488	CF17297.9
SINLEJ007922	CF17339.14
SINLEJ014824	CF17339.14
SINLEJ009010	CF17339.15
SINLEJ011488	CF17339.15
SINLEJ007649	CF17339.21
SINLEJ005387	CF17339.22
SINLEJ017049	CF17339.4
SINLEJ003604	CF17339.5
SINLEJ014958	CF17339.5
SINLEJ009392	CF17339.5
SINLEJ008241	CF17339.7
SINLEJ018627	CF17381.1
SINLEJ018315	CF17381.11
SINLEJ001739	CF17381.11
SINLEJ019276	CF17381.16
SINLEJ015118	CF17381.18
SINLEJ019406	CF17381.20
SINLEJ002969	CF17381.23
SINLEJ012732	CF17381.3
SINLEJ012737	CF17381.3
SINLEJ012678	CF17381.5
SINLEJ000817	CF17381.6
SINLEJ001124	CF17407.2
SINLEJ015566	CF17419.1
SINLEJ006047	CF17509.12
SINLEJ006048	CF17509.12
SINLEJ006046	CF17509.12
SINLEJ000931	CF17509.2
SINLEJ005996	CF17509.3
SINLEJ000692	CF17509.3
SINLEJ005170	CF17509.5
SINLEJ016227	CF17509.6
SINLEJ600206	CF17611.1
SINLEJ015232	CF17615.17
SINLEJ015229	CF17615.17
SINLEJ006900	CF17615.22
SINLEJ004933	CF17615.22
SINLEJ008394	CF17615.23
SINLEJ008393	CF17615.23
SINLEJ013990	CF17615.24
SINLEJ013991	CF17615.24
SINLEJ008545	CF17615.25
SINLEJ009630	CF17615.25
SINLEJ009829	CF17615.29
SINLEJ005488	CF17615.32
SINLEJ005489	CF17615.32
SINLEJ005487	CF17615.32
SINLEJ005486	CF17615.32
SINLEJ001040	CF17725.1
SINLEJ002158	CF17725.10
SINLEJ000727	CF17725.11
SINLEJ006358	CF17725.11
SINLEJ000726	CF17725.11
SINLEJ007065	CF17725.11
SINLEJ005071	CF17725.12
SINLEJ001084	CF17725.14
SINLEJ005012	CF17725.17
SINLEJ014509	CF17725.18
SINLEJ014619	CF17725.18
SINLEJ016724	CF17725.2
SINLEJ000802	CF17725.2
SINLEJ000801	CF17725.2
SINLEJ001042	CF17725.2
SINLEJ005108	CF17725.20.1
SINLEJ014531	CF17725.20.1
SINLEJ000815	CF17725.20.1
SINLEJ005109	CF17725.20.1
SINLEJ004998	CF17725.23
SINLEJ001154	CF17725.24
SINLEJ004703	CF17725.24
SINLEJ001998	CF17725.25
SINLEJ002066	CF17725.29
SINLEJ006096	CF17725.29
SINLEJ016230	CF17725.29
SINLEJ006082	CF17725.29
SINLEJ010881	CF17725.41
SINLEJ001924	CF17725.47
SINLEJ005924	CF17725.47
SINLEJ017082	CF17725.48
SINLEJ017003	CF17725.48
SINLEJ000856	CF17725.48
SINLEJ015765	CF17725.48
SINLEJ013364	CF17725.51
SINLEJ005242	CF17725.51
SINLEJ012675	CF17725.53
SINLEJ018618	CF17725.55
SINLEJ001822	CF17725.9
SINLEJ006117	CF17725.9
SINLEJ017673	CF17725.9
SINLEJ000771	CF17725.9
SINLEJ010207	CF17745.3
SINLEJ015650	CF17745.3
SINLEJ009576	CF17745.3
SINLEJ011397	CF17745.3
SINLEJ010249	CF17745.7.2
SINLEJ019117	CF17745.7.2
SINLEJ019296	CF17745.7.2
SINLEJ018793	CF17745.7.2
SINLEJ010523	CF17769.11
SINLEJ012005	CF17769.5
SINLEJ014413	CF17769.5
SINLEJ010857	CF17769.7
SINLEJ014198	CF17769.7
SINLEJ008781	CF17769.7
SINLEJ013021	CF17769.7
SINLEJ014643	CF17769.8.1
SINLEJ005400	CF17795.16
SINLEJ007006	CF17795.2
SINLEJ006222	CF17795.20
SINLEJ014091	CF17795.22
SINLEJ006391	CF17795.22
SINLEJ006980	CF17795.26
SINLEJ008366	CF17795.27
SINLEJ006324	CF17795.33
SINLEJ019050	CF17795.33
SINLEJ006215	CF17795.36
SINLEJ015638	CF17795.38
SINLEJ007023	CF17795.40.2
SINLEJ006191	CF17795.40.2
SINLEJ007024	CF17795.40.2
SINLEJ006192	CF17795.40.2
SINLEJ006335	CF17795.43
SINLEJ006336	CF17795.43
SINLEJ006337	CF17795.43
SINLEJ005244	CF17795.5
SINLEJ010891	CF17795.62
SINLEJ017190	CF17795.65
SINLEJ013655	CF17795.66
SINLEJ009388	CF17795.66
SINLEJ018005	CF17795.67
SINLEJ007119	CF17795.68
SINLEJ007118	CF17795.68
SINLEJ004928	CF17795.68
SINLEJ007117	CF17795.69
SINLEJ007116	CF17795.69
SINLEJ003711	CF17795.70
SINLEJ017513	CF17795.72
SINLEJ018851	CF17795.72
SINLEJ011034	CF17795.72
SINLEJ018030	CF17795.72
SINLEJ007040	CF17795.73
SINLEJ007041	CF17795.73
SINLEJ008530	CF17795.73
SINLEJ007039	CF17795.73
SINLEJ017100	CF17795.77
SINLEJ007082	CF17795.77
SINLEJ006390	CF17795.77
SINLEJ014160	CF17795.80
SINLEJ014166	CF17795.80
SINLEJ006234	CF17795.82
SINLEJ014099	CF17795.82
SINLEJ014098	CF17795.82
SINLEJ006236	CF17795.83
SINLEJ006235	CF17795.83
SINLEJ013188	CF17795.84
SINLEJ012747	CF17795.92
SINLEJ017142	CF17795.94
SINLEJ016464	CF17795.94
SINLEJ005604	CF17795.94
SINLEJ005436	CF17831.2
SINLEJ019382	CF18043.1
SINLEJ013130	CF18105.1
SINLEJ016021	CF18105.1
SINLEJ011917	CF1811.11
SINLEJ010305	CF18115.11
SINLEJ007925	CF18115.15
SINLEJ007923	CF18115.15
SINLEJ018605	CF18115.15
SINLEJ007926	CF18115.15
SINLEJ003429	CF18115.23
SINLEJ001332	CF18115.23
SINLEJ003428	CF18115.24
SINLEJ001331	CF18115.24
SINLEJ003427	CF18115.24
SINLEJ600153	CF18115.29
SINLEJ003426	CF18115.29
SINLEJ001330	CF18115.29
SINLEJ001501	CF18115.3
SINLEJ003236	CF18115.3
SINLEJ001502	CF18115.3
SINLEJ003234	CF18115.3
SINLEJ001491	CF18115.35
SINLEJ011967	CF18115.37
SINLEJ600035	CF18115.38
SINLEJ001385	CF18115.39
SINLEJ003404	CF18115.39
SINLEJ003367	CF18115.39
SINLEJ004800	CF18115.39
SINLEJ013783	CF18115.4
SINLEJ001327	CF18115.4
SINLEJ010704	CF18115.4
SINLEJ015421	CF18115.4
SINLEJ008578	CF18115.43
SINLEJ010568	CF18115.43
SINLEJ010654	CF18115.43
SINLEJ012663	CF18115.43
SINLEJ003485	CF18115.44
SINLEJ600118	CF18115.8
SINLEJ003363	CF18115.9
SINLEJ009431	CF18115.9
SINLEJ013180	CF18151.4
SINLEJ017540	CF18151.4
SINLEJ007003	CF18151.8
SINLEJ007638	CF18151.8
SINLEJ009156	CF18255.1
SINLEJ014064	CF18255.15
SINLEJ014066	CF18255.15
SINLEJ014065	CF18255.15
SINLEJ008908	CF18255.18
SINLEJ016315	CF18255.18
SINLEJ016314	CF18255.18
SINLEJ008909	CF18255.18
SINLEJ011196	CF18255.19
SINLEJ008729	CF18255.20
SINLEJ013110	CF18255.20
SINLEJ009276	CF18255.24
SINLEJ007906	CF18255.25
SINLEJ013095	CF18255.30
SINLEJ016728	CF1827.2
SINLEJ000807	CF1827.2
SINLEJ017037	CF18363.10
SINLEJ006700	CF18363.10
SINLEJ015241	CF18363.14
SINLEJ006879	CF18363.14
SINLEJ008364	CF18363.2
SINLEJ008363	CF18363.2
SINLEJ009805	CF18363.3
SINLEJ015219	CF18363.3
SINLEJ006860	CF18363.3
SINLEJ009692	CF18363.4
SINLEJ009693	CF18363.4
SINLEJ008614	CF18363.4
SINLEJ012603	CF18363.5
SINLEJ010041	CF18363.6
SINLEJ012499	CF18363.7
SINLEJ008269	CF18363.9
SINLEJ010427	CF18495.2.2
SINLEJ003284	CF18495.2.2
SINLEJ600071	CF18495.2.2
SINLEJ001264	CF18495.2.2
SINLEJ003377	CF18495.3
SINLEJ003372	CF18495.4
SINLEJ003371	CF18495.4
SINLEJ013534	CF18495.4
SINLEJ008903	CF18495.4
SINLEJ013615	CF18541.10
SINLEJ009924	CF18541.16
SINLEJ017951	CF18541.17
SINLEJ009310	CF18541.18
SINLEJ003619	CF18541.28
SINLEJ014946	CF18541.28
SINLEJ002738	CF18541.32
SINLEJ017378	CF18541.33
SINLEJ007546	CF18541.38
SINLEJ007548	CF18541.38
SINLEJ016934	CF18541.39
SINLEJ016932	CF18541.40
SINLEJ014292	CF18541.41
SINLEJ014310	CF18541.41
SINLEJ007576	CF18541.44
SINLEJ013243	CF18541.44
SINLEJ007583	CF18541.44
SINLEJ007584	CF18541.44
SINLEJ013273	CF18541.45
SINLEJ019300	CF18541.45
SINLEJ005052	CF18541.45
SINLEJ003904	CF18687.1
SINLEJ009136	CF19009.2
SINLEJ015871	CF1925.13.2
SINLEJ012866	CF1925.13.2
SINLEJ012867	CF1925.13.2
SINLEJ004120	CF1925.13.2
SINLEJ016427	CF1925.18
SINLEJ016426	CF1925.19
SINLEJ014256	CF1925.19
SINLEJ014257	CF1925.19
SINLEJ016850	CF1925.19
SINLEJ000417	CF1925.21
SINLEJ000416	CF1925.21
SINLEJ004133	CF1925.22
SINLEJ004132	CF1925.22
SINLEJ001305	CF1925.24
SINLEJ018377	CF1925.31
SINLEJ010738	CF1925.32
SINLEJ000300	CF1925.34
SINLEJ002094	CF1925.35
SINLEJ017924	CF1925.35
SINLEJ017055	CF1925.35
SINLEJ000021	CF1925.37
SINLEJ000456	CF1925.6
SINLEJ012808	CF1925.6
SINLEJ012807	CF1925.6
SINLEJ011854	CF19379.15
SINLEJ014883	CF19379.15
SINLEJ013133	CF19379.18
SINLEJ014903	CF19379.5
SINLEJ014855	CF19379.5
SINLEJ018207	CF19379.6
SINLEJ012746	CF19379.7
SINLEJ012976	CF19379.7
SINLEJ001537	CF19463.2
SINLEJ002693	CF19467.1
SINLEJ016152	CF19467.1
SINLEJ007661	CF19467.1
SINLEJ010480	CF19561.19
SINLEJ010727	CF19561.25
SINLEJ008954	CF19561.28
SINLEJ000579	CF19561.29
SINLEJ013929	CF19561.32
SINLEJ000488	CF19561.37
SINLEJ009650	CF19561.7
SINLEJ013810	CF19563.1
SINLEJ600375	CF19563.1
SINLEJ006500	CF19563.3
SINLEJ010608	CF19563.3
SINLEJ010607	CF19563.3
SINLEJ006499	CF19563.3
SINLEJ006497	CF19563.6
SINLEJ008960	CF19565.16
SINLEJ009722	CF19565.16
SINLEJ011053	CF19565.17
SINLEJ015609	CF19565.17
SINLEJ010579	CF19565.20
SINLEJ010577	CF19565.20
SINLEJ014546	CF19565.20
SINLEJ018404	CF19565.21
SINLEJ014492	CF19565.21
SINLEJ014493	CF19565.21
SINLEJ005658	CF19565.21
SINLEJ006444	CF19565.23
SINLEJ016748	CF19565.26.1
SINLEJ015970	CF19565.26.1
SINLEJ006695	CF19565.29
SINLEJ010057	CF19565.29
SINLEJ004865	CF19565.29
SINLEJ015944	CF1959.10
SINLEJ004558	CF1959.14
SINLEJ011721	CF1959.19
SINLEJ015135	CF1959.6
SINLEJ005039	CF19617.1
SINLEJ005878	CF19617.1
SINLEJ005038	CF19617.3
SINLEJ001147	CF19617.4
SINLEJ001075	CF19617.5
SINLEJ018537	CF19675.11
SINLEJ013444	CF19675.11
SINLEJ018959	CF19675.11
SINLEJ014848	CF19675.8
SINLEJ014896	CF19675.8
SINLEJ013325	CF19675.8
SINLEJ018936	CF19675.9
SINLEJ007328	CF19675.9
SINLEJ007720	CF19711.13
SINLEJ005906	CF19711.17
SINLEJ002102	CF19711.21
SINLEJ005991	CF19711.23
SINLEJ005990	CF19711.23
SINLEJ013358	CF19711.27
SINLEJ016933	CF19711.30
SINLEJ001778	CF19711.3_CF19711.1
SINLEJ001185	CF19711.3_CF19711.1
SINLEJ005060	CF19711.3_CF19711.1
SINLEJ005827	CF19711.3_CF19711.1
SINLEJ017269	CF19711.5
SINLEJ001133	CF19711.6
SINLEJ000523	CF19711.6
SINLEJ002173	CF19711.6
SINLEJ001132	CF19711.6
SINLEJ004347	CF19711.7
SINLEJ002034	CF19711.8
SINLEJ009979	CF19717.12
SINLEJ014737	CF19717.14
SINLEJ014736	CF19717.14
SINLEJ017283	CF19717.16
SINLEJ006927	CF19717.2
SINLEJ015290	CF19717.2
SINLEJ015289	CF19717.2
SINLEJ006926	CF19717.2
SINLEJ006685	CF19717.3
SINLEJ008353	CF19717.3
SINLEJ003381	CF19717.4
SINLEJ002845	CF19717.6
SINLEJ019449	CF19723.1
SINLEJ002947	CF19723.2
SINLEJ000188	CF19777.1
SINLEJ013276	CF19777.2
SINLEJ000546	CF19777.3.1
SINLEJ000547	CF19777.3.1
SINLEJ000548	CF19777.3.1
SINLEJ000545	CF19777.4
SINLEJ007318	CF19783.1
SINLEJ012273	CF19783.1
SINLEJ009372	CF19787.13
SINLEJ009373	CF19787.13
SINLEJ011155	CF19787.2
SINLEJ011232	CF19787.3
SINLEJ017125	CF19787.4
SINLEJ011183	CF19787.4
SINLEJ018024	CF19831.12
SINLEJ006135	CF19831.12
SINLEJ017900	CF19831.12
SINLEJ018298	CF19831.12
SINLEJ006137	CF19831.13
SINLEJ017556	CF19831.13
SINLEJ018300	CF19831.13
SINLEJ017902	CF19831.13
SINLEJ017398	CF19831.18
SINLEJ006322	CF19831.20
SINLEJ006243	CF19831.24
SINLEJ007144	CF19831.24
SINLEJ017431	CF19831.24
SINLEJ007145	CF19831.24
SINLEJ006244	CF19831.25
SINLEJ007146	CF19831.25
SINLEJ017430	CF19831.25
SINLEJ007149	CF19831.27
SINLEJ017427	CF19831.27
SINLEJ006247	CF19831.27
SINLEJ017426	CF19831.27
SINLEJ002889	CF19831.31
SINLEJ017622	CF19831.31
SINLEJ006937	CF19831.32
SINLEJ006238	CF19831.5
SINLEJ005515	CF19831.9
SINLEJ006261	CF19831.9
SINLEJ011248	CF19831.9
SINLEJ001384	CF1989.101
SINLEJ003527	CF1989.108
SINLEJ018105	CF1989.11
SINLEJ004635	CF1989.111
SINLEJ600077	CF1989.111
SINLEJ600171	CF1989.114
SINLEJ001290	CF1989.114
SINLEJ600172	CF1989.115
SINLEJ012002	CF1989.115
SINLEJ010509	CF1989.121
SINLEJ600246	CF1989.122
SINLEJ600245	CF1989.122
SINLEJ600248	CF1989.122
SINLEJ003754	CF1989.126.1
SINLEJ001687	CF1989.127
SINLEJ001678	CF1989.128
SINLEJ600057	CF1989.133
SINLEJ000080	CF1989.134
SINLEJ011157	CF1989.141
SINLEJ004730	CF1989.148
SINLEJ010537	CF1989.151
SINLEJ010536	CF1989.151
SINLEJ011439	CF1989.151
SINLEJ006634	CF1989.151
SINLEJ003439	CF1989.165
SINLEJ001482	CF1989.165
SINLEJ000313	CF1989.165
SINLEJ003926	CF1989.165
SINLEJ001616	CF1989.167_CF1989.168
SINLEJ011483	CF1989.167_CF1989.168
SINLEJ600136	CF1989.169.1
SINLEJ600135	CF1989.169.1
SINLEJ600134	CF1989.169.1
SINLEJ005717	CF1989.171
SINLEJ001629	CF1989.18
SINLEJ600207	CF1989.18
SINLEJ003455	CF1989.20
SINLEJ015718	CF1989.25.1
SINLEJ016600	CF1989.25.1
SINLEJ600148	CF1989.25.1
SINLEJ016599	CF1989.25.1
SINLEJ001509	CF1989.28
SINLEJ005190	CF1989.29
SINLEJ016846	CF1989.29
SINLEJ001421	CF1989.30.1
SINLEJ003473	CF1989.30.1
SINLEJ010436	CF1989.30.1
SINLEJ010437	CF1989.30.1
SINLEJ001300	CF1989.31.1
SINLEJ010382	CF1989.31.1
SINLEJ006292	CF1989.31.1
SINLEJ003216	CF1989.31.1
SINLEJ016593	CF1989.32
SINLEJ600258	CF1989.33
SINLEJ004684	CF1989.34
SINLEJ004683	CF1989.34
SINLEJ007051	CF1989.35
SINLEJ009785	CF1989.36
SINLEJ001666	CF1989.39
SINLEJ013769	CF1989.39
SINLEJ001667	CF1989.39
SINLEJ006430	CF1989.45
SINLEJ005374	CF1989.47
SINLEJ012442	CF1989.47
SINLEJ010750	CF1989.47
SINLEJ001901	CF1989.47
SINLEJ013264	CF1989.5
SINLEJ004832	CF1989.51
SINLEJ013853	CF1989.52
SINLEJ017071	CF1989.55
SINLEJ017070	CF1989.55
SINLEJ017069	CF1989.55
SINLEJ004688	CF1989.57
SINLEJ010373	CF1989.57
SINLEJ001328	CF1989.58
SINLEJ004656	CF1989.59
SINLEJ010473	CF1989.59
SINLEJ600431	CF1989.59
SINLEJ009621	CF1989.61
SINLEJ600169	CF1989.63
SINLEJ017017	CF1989.66
SINLEJ600344	CF1989.68
SINLEJ009377	CF1989.72
SINLEJ004617	CF1989.79
SINLEJ004616	CF1989.80
SINLEJ004731	CF1989.81
SINLEJ007551	CF1989.81
SINLEJ014319	CF1989.81
SINLEJ003448	CF1989.81
SINLEJ001403	CF1989.86
SINLEJ012264	CF1989.86
SINLEJ017466	CF1989.88
SINLEJ013823	CF1989.88
SINLEJ010386	CF1989.88
SINLEJ005059	CF1989.88
SINLEJ010303	CF1989.92
SINLEJ001710	CF1989.92
SINLEJ015405	CF1989.93
SINLEJ015404	CF1989.93
SINLEJ006325	CF1989.99
SINLEJ019398	CF19911.1
SINLEJ018561	CF19911.1
SINLEJ008577	CF19911.11
SINLEJ000967	CF19911.13
SINLEJ002692	CF19911.17
SINLEJ003016	CF19911.20
SINLEJ000738	CF19911.20
SINLEJ017198	CF19911.3
SINLEJ000212	CF19911.4.1
SINLEJ001474	CF19911.6
SINLEJ014597	CF19965.1
SINLEJ001565	CF19965.4_CF19965.3
SINLEJ018432	CF19973.5
SINLEJ013226	CF19973.5
SINLEJ002707	CF19973.5
SINLEJ019120	CF19973.5
SINLEJ015294	CF20055.10.13
SINLEJ600037	CF20055.10.13
SINLEJ003503	CF20055.10.13
SINLEJ001648	CF20055.10.13
SINLEJ003504	CF20055.11
SINLEJ015295	CF20055.11
SINLEJ013864	CF20055.11
SINLEJ018496	CF20055.11
SINLEJ004754	CF20055.12
SINLEJ004755	CF20055.12
SINLEJ001282	CF20055.13
SINLEJ001644	CF20055.17
SINLEJ014180	CF20055.17
SINLEJ600244	CF20055.21
SINLEJ012081	CF20055.22
SINLEJ003346	CF20055.27
SINLEJ010394	CF20055.28
SINLEJ017281	CF20055.3
SINLEJ008470	CF20055.31.1
SINLEJ013856	CF20055.33
SINLEJ003179	CF20055.34
SINLEJ003180	CF20055.37
SINLEJ001902	CF20055.37
SINLEJ017695	CF20055.37
SINLEJ015746	CF20055.37
SINLEJ015522	CF20055.47
SINLEJ018629	CF20055.47
SINLEJ600292	CF20055.49
SINLEJ004753	CF20055.49
SINLEJ001284	CF20055.49
SINLEJ005296	CF20055.49
SINLEJ003258	CF20057.3
SINLEJ010328	CF20057.4
SINLEJ013895	CF20057.4
SINLEJ010327	CF20057.4
SINLEJ010329	CF20057.4
SINLEJ014880	CF20057.5
SINLEJ004679	CF20057.9
SINLEJ600065	CF20057.9
SINLEJ001259	CF20057.9
SINLEJ004678	CF20057.9
SINLEJ005919	CF20165.9
SINLEJ004271	CF20223.1
SINLEJ006986	CF20223.1
SINLEJ016195	CF20223.16
SINLEJ017543	CF20223.16
SINLEJ002789	CF20223.16
SINLEJ015731	CF20223.16
SINLEJ015397	CF20223.2
SINLEJ009724	CF20223.8
SINLEJ005532	CF2027.7
SINLEJ005123	CF20291.1
SINLEJ000224	CF20341.1
SINLEJ000223	CF20341.1
SINLEJ014225	CF20341.2
SINLEJ012143	CF20341.3
SINLEJ010840	CF20341.3
SINLEJ014196	CF20341.3
SINLEJ009410	CF20341.4
SINLEJ012235	CF20341.4
SINLEJ012237	CF20341.4
SINLEJ001052	CF20345.10
SINLEJ014063	CF20345.10
SINLEJ001053	CF20345.10
SINLEJ005982	CF20345.12
SINLEJ001345	CF20345.12
SINLEJ017156	CF20345.13
SINLEJ017586	CF20345.13
SINLEJ007526	CF20345.13
SINLEJ010098	CF20345.14
SINLEJ010099	CF20345.14
SINLEJ000680	CF20345.16
SINLEJ000681	CF20345.16
SINLEJ013421	CF20345.16
SINLEJ008171	CF20345.16
SINLEJ012957	CF20345.19
SINLEJ011029	CF20345.20
SINLEJ005167	CF20345.22
SINLEJ016223	CF20345.22
SINLEJ001037	CF20345.23
SINLEJ005077	CF20345.24
SINLEJ005023	CF20345.26
SINLEJ001927	CF20345.26
SINLEJ001000	CF20345.26
SINLEJ017150	CF20345.26
SINLEJ006074	CF20345.27
SINLEJ000806	CF20345.27
SINLEJ016727	CF20345.27
SINLEJ001975	CF20345.27
SINLEJ009573	CF20345.28
SINLEJ001047	CF20345.28
SINLEJ019114	CF20345.30
SINLEJ016708	CF20345.30
SINLEJ005985	CF20345.32
SINLEJ002190	CF20345.34
SINLEJ017336	CF20345.34
SINLEJ014434	CF20345.34
SINLEJ009993	CF20345.35
SINLEJ001183	CF20345.44.1
SINLEJ000657	CF20345.45
SINLEJ000660	CF20345.45
SINLEJ001182	CF20345.45
SINLEJ001181	CF20345.45
SINLEJ009816	CF20345.6
SINLEJ015581	CF20385.10
SINLEJ018241	CF20385.10
SINLEJ016556	CF20385.10
SINLEJ015478	CF20385.10
SINLEJ000214	CF20385.2
SINLEJ017236	CF20385.2
SINLEJ000156	CF20385.2
SINLEJ012202	CF20385.2
SINLEJ015533	CF20385.4
SINLEJ015495	CF20385.4
SINLEJ015498	CF20385.4
SINLEJ015485	CF20385.4
SINLEJ004184	CF20385.9
SINLEJ004344	CF20445.12
SINLEJ009519	CF20445.13
SINLEJ006232	CF20445.19
SINLEJ012270	CF20445.20
SINLEJ018117	CF20445.22
SINLEJ018149	CF20445.22
SINLEJ000950	CF20445.7
SINLEJ000951	CF20445.7
SINLEJ015858	CF20445.8
SINLEJ000765	CF20569.2
SINLEJ000644	CF20569.2
SINLEJ015354	CF20631.1
SINLEJ003684	CF20631.1
SINLEJ017839	CF20631.1
SINLEJ001749	CF20655.10
SINLEJ000837	CF20655.10
SINLEJ018289	CF20655.10
SINLEJ001120	CF20655.12
SINLEJ001930	CF20655.13
SINLEJ001932	CF20655.14
SINLEJ005017	CF20655.14
SINLEJ005019	CF20655.14
SINLEJ014459	CF20655.14
SINLEJ001982	CF20655.16
SINLEJ013737	CF20655.19
SINLEJ001732	CF20655.20
SINLEJ011666	CF20655.26
SINLEJ001813	CF20655.26
SINLEJ013481	CF20655.4
SINLEJ002003	CF20655.4
SINLEJ002004	CF20655.4
SINLEJ000783	CF20655.7
SINLEJ001726	CF20655.8
SINLEJ001725	CF20655.8
SINLEJ600366	CF20655.8
SINLEJ004111	CF207.12
SINLEJ012864	CF207.12
SINLEJ004110	CF207.14
SINLEJ013702	CF207.16
SINLEJ016929	CF207.16
SINLEJ003989	CF207.17
SINLEJ017410	CF207.2
SINLEJ000334	CF207.22
SINLEJ000592	CF207.24
SINLEJ010870	CF207.24
SINLEJ000591	CF207.24
SINLEJ000100	CF207.24
SINLEJ000613	CF207.25
SINLEJ000622	CF207.25
SINLEJ000621	CF207.25
SINLEJ000620	CF207.25
SINLEJ004150	CF207.3
SINLEJ000426	CF207.3
SINLEJ001625	CF207.4
SINLEJ000609	CF207.5
SINLEJ010716	CF207.5
SINLEJ000608	CF207.5
SINLEJ000610	CF207.5
SINLEJ000169	CF207.7
SINLEJ019190	CF207.7
SINLEJ015159	CF20725.10
SINLEJ015206	CF20725.16
SINLEJ015207	CF20725.16
SINLEJ004260	CF20725.20
SINLEJ004243	CF20725.27
SINLEJ015127	CF20725.28
[truncated: 13,983 more rows]
