# Supplementary material for: Reconstruction of proto-vertebrate, proto-cyclostome and proto-gnathostome genomes provides new insights into early vertebrate evolution
Source: Nat Commun. 2021 Jul 23;12:4489. doi: 10.1038/s41467-021-24573-z (PMC8302630; doi:10.1038/s41467-021-24573-z)
Supplement: Supplementary file 4 — Supplementary Data 1 [file 41467_2021_24573_MOESM4_ESM.zip › SuppData1/orthologs/LETJA-HUMAN.txt]

SINLEJ016677	ENSP00000001008
SINLEJ015199	ENSP00000001146
SINLEJ004281	ENSP00000001146
SINLEJ001156	ENSP00000002125
SINLEJ004527	ENSP00000002596
SINLEJ011987	ENSP00000002596
SINLEJ011362	ENSP00000003084
SINLEJ011363	ENSP00000003084
SINLEJ600360	ENSP00000003100
SINLEJ600361	ENSP00000003100
SINLEJ014115	ENSP00000004531
SINLEJ014111	ENSP00000004531
SINLEJ010433	ENSP00000004980
SINLEJ600408	ENSP00000005257
SINLEJ001390	ENSP00000005257
SINLEJ017060	ENSP00000005284
SINLEJ009556	ENSP00000005386
SINLEJ600494	ENSP00000006015
SINLEJ004391	ENSP00000006526
SINLEJ010909	ENSP00000006658
SINLEJ009142	ENSP00000007390
SINLEJ016451	ENSP00000007414
SINLEJ013774	ENSP00000007722
SINLEJ008447	ENSP00000008391
SINLEJ008446	ENSP00000008391
SINLEJ007534	ENSP00000008527
SINLEJ007533	ENSP00000008527
SINLEJ005869	ENSP00000010299
SINLEJ005868	ENSP00000010299
SINLEJ008832	ENSP00000011619
SINLEJ012983	ENSP00000011619
SINLEJ016869	ENSP00000011898
SINLEJ015748	ENSP00000011898
SINLEJ000959	ENSP00000012443
SINLEJ000958	ENSP00000012443
SINLEJ001128	ENSP00000013070
SINLEJ000992	ENSP00000013125
SINLEJ006088	ENSP00000013125
SINLEJ016926	ENSP00000013222
SINLEJ006143	ENSP00000013222
SINLEJ001209	ENSP00000013807
SINLEJ016764	ENSP00000013807
SINLEJ000668	ENSP00000014930
SINLEJ017469	ENSP00000017003
SINLEJ010351	ENSP00000019103
SINLEJ003171	ENSP00000019103
SINLEJ004447	ENSP00000019317
SINLEJ006663	ENSP00000020673
SINLEJ013212	ENSP00000020926
SINLEJ013939	ENSP00000023064
SINLEJ008602	ENSP00000023064
SINLEJ005492	ENSP00000023939
SINLEJ009628	ENSP00000024061
SINLEJ006797	ENSP00000024061
SINLEJ008252	ENSP00000025008
SINLEJ008253	ENSP00000025008
SINLEJ012592	ENSP00000026218
SINLEJ006455	ENSP00000033079
SINLEJ600258	ENSP00000035307
SINLEJ017317	ENSP00000035383
SINLEJ014878	ENSP00000035383
SINLEJ009252	ENSP00000037243
SINLEJ019463	ENSP00000037243
SINLEJ005637	ENSP00000037502
SINLEJ004454	ENSP00000037869
SINLEJ013135	ENSP00000039989
SINLEJ013136	ENSP00000039989
SINLEJ010403	ENSP00000040584
SINLEJ008017	ENSP00000040584
SINLEJ005649	ENSP00000040663
SINLEJ011972	ENSP00000040738
SINLEJ000948	ENSP00000040738
SINLEJ002155	ENSP00000040877
SINLEJ005921	ENSP00000043402
SINLEJ014789	ENSP00000043402
SINLEJ014258	ENSP00000044462
SINLEJ011981	ENSP00000046794
SINLEJ018034	ENSP00000052754
SINLEJ007434	ENSP00000052754
SINLEJ000853	ENSP00000053468
SINLEJ017006	ENSP00000053468
SINLEJ600015	ENSP00000053867
SINLEJ019098	ENSP00000054950
SINLEJ018876	ENSP00000054950
SINLEJ001723	ENSP00000055077
SINLEJ010608	ENSP00000061240
SINLEJ006498	ENSP00000061240
SINLEJ011162	ENSP00000064571
SINLEJ008750	ENSP00000064571
SINLEJ007716	ENSP00000064724
SINLEJ007050	ENSP00000064780
SINLEJ016851	ENSP00000070846
SINLEJ009947	ENSP00000072644
SINLEJ007040	ENSP00000074304
SINLEJ007041	ENSP00000074304
SINLEJ000506	ENSP00000078445
SINLEJ008018	ENSP00000080059
SINLEJ008019	ENSP00000080059
SINLEJ017530	ENSP00000081029
SINLEJ009311	ENSP00000081029
SINLEJ008982	ENSP00000085068
SINLEJ001010	ENSP00000085219
SINLEJ001007	ENSP00000085219
SINLEJ016261	ENSP00000155840
SINLEJ016260	ENSP00000155840
SINLEJ016856	ENSP00000155858
SINLEJ016761	ENSP00000155858
SINLEJ009718	ENSP00000155926
SINLEJ006739	ENSP00000155926
SINLEJ007408	ENSP00000156084
SINLEJ009559	ENSP00000156109
SINLEJ009560	ENSP00000156109
SINLEJ017080	ENSP00000156471
SINLEJ013980	ENSP00000156626
SINLEJ018738	ENSP00000156626
SINLEJ014607	ENSP00000157812
SINLEJ014608	ENSP00000157812
SINLEJ010793	ENSP00000159087
SINLEJ009965	ENSP00000159111
SINLEJ012794	ENSP00000161863
SINLEJ005857	ENSP00000163416
SINLEJ007389	ENSP00000164024
SINLEJ000762	ENSP00000164139
SINLEJ002079	ENSP00000164139
SINLEJ014653	ENSP00000164227
SINLEJ003028	ENSP00000164305
SINLEJ003026	ENSP00000164305
SINLEJ011422	ENSP00000164640
SINLEJ011231	ENSP00000166345
SINLEJ000657	ENSP00000167106
SINLEJ000660	ENSP00000167106
SINLEJ012297	ENSP00000168216
SINLEJ016433	ENSP00000168977
SINLEJ011377	ENSP00000168977
SINLEJ013429	ENSP00000169298
SINLEJ009932	ENSP00000170168
SINLEJ000366	ENSP00000171111
SINLEJ000367	ENSP00000171111
SINLEJ015294	ENSP00000171887
SINLEJ003504	ENSP00000171887
SINLEJ003374	ENSP00000172229
SINLEJ600439	ENSP00000172229
SINLEJ005288	ENSP00000173229
SINLEJ003137	ENSP00000173229
SINLEJ012923	ENSP00000173527
SINLEJ015367	ENSP00000174618
SINLEJ009691	ENSP00000175091
SINLEJ008361	ENSP00000175091
SINLEJ003603	ENSP00000178638
SINLEJ014959	ENSP00000178638
SINLEJ000460	ENSP00000178640
SINLEJ000459	ENSP00000178640
SINLEJ011870	ENSP00000181383
SINLEJ015777	ENSP00000181796
SINLEJ010108	ENSP00000181796
SINLEJ004806	ENSP00000181839
SINLEJ006789	ENSP00000182527
SINLEJ011763	ENSP00000183605
SINLEJ003783	ENSP00000184956
SINLEJ003784	ENSP00000184956
SINLEJ002099	ENSP00000185150
SINLEJ002098	ENSP00000185150
SINLEJ012743	ENSP00000185206
SINLEJ017620	ENSP00000185206
SINLEJ007042	ENSP00000186436
SINLEJ010007	ENSP00000187762
SINLEJ007531	ENSP00000188312
SINLEJ009968	ENSP00000190165
SINLEJ017793	ENSP00000193322
SINLEJ017791	ENSP00000193322
SINLEJ013194	ENSP00000194130
SINLEJ009889	ENSP00000194214
SINLEJ012693	ENSP00000195654
SINLEJ012221	ENSP00000196061
SINLEJ007776	ENSP00000196061
SINLEJ012489	ENSP00000196371
SINLEJ017630	ENSP00000198767
SINLEJ014792	ENSP00000198767
SINLEJ008798	ENSP00000199389
SINLEJ001322	ENSP00000199448
SINLEJ002095	ENSP00000199706
SINLEJ010516	ENSP00000199814
SINLEJ011040	ENSP00000200181
SINLEJ015595	ENSP00000200181
SINLEJ004650	ENSP00000200557
SINLEJ003254	ENSP00000200652
SINLEJ015822	ENSP00000201586
SINLEJ006491	ENSP00000201586
SINLEJ008755	ENSP00000202017
SINLEJ004941	ENSP00000202556
SINLEJ004940	ENSP00000202556
SINLEJ006003	ENSP00000202677
SINLEJ001956	ENSP00000202816
SINLEJ001957	ENSP00000202816
SINLEJ015391	ENSP00000202967
SINLEJ014435	ENSP00000203001
SINLEJ005380	ENSP00000204517
SINLEJ014187	ENSP00000204566
SINLEJ003971	ENSP00000204566
SINLEJ009141	ENSP00000204679
SINLEJ011634	ENSP00000204726
SINLEJ011633	ENSP00000204726
SINLEJ018629	ENSP00000204961
SINLEJ018630	ENSP00000204961
SINLEJ011170	ENSP00000205061
SINLEJ017111	ENSP00000205061
SINLEJ007158	ENSP00000205214
SINLEJ007307	ENSP00000205402
SINLEJ008997	ENSP00000205890
SINLEJ011026	ENSP00000205890
SINLEJ003828	ENSP00000206020
SINLEJ001765	ENSP00000206423
SINLEJ001766	ENSP00000206423
SINLEJ008709	ENSP00000206474
SINLEJ017242	ENSP00000206542
SINLEJ001747	ENSP00000206595
SINLEJ015821	ENSP00000206765
SINLEJ013986	ENSP00000206765
SINLEJ015280	ENSP00000207457
SINLEJ006918	ENSP00000207457
SINLEJ016795	ENSP00000207549
SINLEJ016799	ENSP00000207549
SINLEJ001297	ENSP00000207870
SINLEJ001294	ENSP00000207870
SINLEJ001282	ENSP00000209728
SINLEJ004821	ENSP00000209875
SINLEJ018820	ENSP00000209884
SINLEJ003854	ENSP00000209884
SINLEJ000371	ENSP00000210060
SINLEJ017861	ENSP00000210313
SINLEJ005498	ENSP00000210444
SINLEJ005570	ENSP00000211413
SINLEJ011333	ENSP00000211936
SINLEJ003857	ENSP00000212355
SINLEJ016070	ENSP00000215057
SINLEJ000884	ENSP00000215071
SINLEJ003666	ENSP00000215095
SINLEJ018312	ENSP00000215095
SINLEJ000325	ENSP00000215565
SINLEJ012465	ENSP00000215570
SINLEJ003936	ENSP00000215574
SINLEJ003866	ENSP00000215587
SINLEJ009975	ENSP00000215631
SINLEJ009974	ENSP00000215631
SINLEJ009484	ENSP00000215659
SINLEJ014962	ENSP00000215727
SINLEJ003600	ENSP00000215727
SINLEJ003745	ENSP00000215730
SINLEJ003724	ENSP00000215739
SINLEJ001387	ENSP00000215739
SINLEJ003726	ENSP00000215754
SINLEJ003728	ENSP00000215754
SINLEJ003692	ENSP00000215793
SINLEJ003722	ENSP00000215829
SINLEJ003627	ENSP00000215832
SINLEJ014939	ENSP00000215832
SINLEJ011546	ENSP00000215882
SINLEJ003744	ENSP00000215882
SINLEJ003617	ENSP00000215885
SINLEJ014948	ENSP00000215885
SINLEJ003704	ENSP00000215939
SINLEJ010970	ENSP00000215957
SINLEJ010969	ENSP00000215957
SINLEJ017631	ENSP00000215980
SINLEJ018648	ENSP00000215980
SINLEJ003065	ENSP00000216024
SINLEJ015398	ENSP00000216027
SINLEJ015399	ENSP00000216027
SINLEJ014927	ENSP00000216036
SINLEJ003638	ENSP00000216036
SINLEJ010196	ENSP00000216038
SINLEJ010195	ENSP00000216038
SINLEJ002901	ENSP00000216039
SINLEJ002900	ENSP00000216039
SINLEJ002899	ENSP00000216044
SINLEJ002747	ENSP00000216068
SINLEJ007573	ENSP00000216075
SINLEJ014881	ENSP00000216106
SINLEJ017839	ENSP00000216121
SINLEJ001169	ENSP00000216122
SINLEJ007554	ENSP00000216124
SINLEJ007553	ENSP00000216124
SINLEJ011070	ENSP00000216127
SINLEJ015627	ENSP00000216127
SINLEJ007626	ENSP00000216129
SINLEJ007625	ENSP00000216129
SINLEJ016369	ENSP00000216144
SINLEJ002918	ENSP00000216160
SINLEJ016671	ENSP00000216181
SINLEJ016670	ENSP00000216181
SINLEJ012573	ENSP00000216185
SINLEJ002917	ENSP00000216194
SINLEJ017877	ENSP00000216211
SINLEJ007523	ENSP00000216211
SINLEJ013264	ENSP00000216214
SINLEJ005383	ENSP00000216218
SINLEJ005381	ENSP00000216218
SINLEJ017876	ENSP00000216225
SINLEJ019026	ENSP00000216225
SINLEJ011043	ENSP00000216241
SINLEJ015599	ENSP00000216241
SINLEJ003138	ENSP00000216252
SINLEJ017408	ENSP00000216254
SINLEJ017409	ENSP00000216254
SINLEJ011454	ENSP00000216264
SINLEJ017953	ENSP00000216268
SINLEJ011099	ENSP00000216268
SINLEJ007387	ENSP00000216271
SINLEJ000678	ENSP00000216277
SINLEJ000719	ENSP00000216286
SINLEJ000718	ENSP00000216286
SINLEJ001123	ENSP00000216294
SINLEJ001124	ENSP00000216294
SINLEJ014054	ENSP00000216297
SINLEJ014053	ENSP00000216297
SINLEJ016717	ENSP00000216367
SINLEJ000640	ENSP00000216392
SINLEJ000639	ENSP00000216392
SINLEJ005036	ENSP00000216410
SINLEJ001001	ENSP00000216416
SINLEJ014519	ENSP00000216416
SINLEJ004905	ENSP00000216420
SINLEJ008143	ENSP00000216442
SINLEJ005139	ENSP00000216446
SINLEJ005883	ENSP00000216452
SINLEJ002151	ENSP00000216455
SINLEJ016227	ENSP00000216465
SINLEJ005170	ENSP00000216465
SINLEJ005153	ENSP00000216479
SINLEJ001996	ENSP00000216479
SINLEJ005185	ENSP00000216484
SINLEJ016841	ENSP00000216484
SINLEJ013358	ENSP00000216489
SINLEJ013132	ENSP00000216500
SINLEJ001967	ENSP00000216513
SINLEJ000744	ENSP00000216513
SINLEJ001142	ENSP00000216540
SINLEJ001143	ENSP00000216540
SINLEJ001039	ENSP00000216554
SINLEJ005963	ENSP00000216602
SINLEJ005962	ENSP00000216602
SINLEJ014487	ENSP00000216605
SINLEJ014468	ENSP00000216605
SINLEJ014502	ENSP00000216639
SINLEJ017241	ENSP00000216714
SINLEJ013054	ENSP00000216780
SINLEJ001022	ENSP00000216797
SINLEJ005925	ENSP00000216797
SINLEJ000656	ENSP00000216807
SINLEJ000976	ENSP00000216807
SINLEJ001006	ENSP00000216832
SINLEJ013116	ENSP00000216862
SINLEJ013117	ENSP00000216862
SINLEJ013095	ENSP00000216951
SINLEJ005080	ENSP00000216962
SINLEJ012991	ENSP00000217086
SINLEJ016970	ENSP00000217109
SINLEJ016199	ENSP00000217131
SINLEJ008562	ENSP00000217182
SINLEJ005505	ENSP00000217188
SINLEJ010067	ENSP00000217188
SINLEJ004417	ENSP00000217195
SINLEJ004418	ENSP00000217195
SINLEJ015835	ENSP00000217244
SINLEJ011134	ENSP00000217244
SINLEJ011200	ENSP00000217254
SINLEJ011199	ENSP00000217254
SINLEJ001975	ENSP00000217289
SINLEJ015044	ENSP00000217372
SINLEJ012970	ENSP00000217402
SINLEJ011111	ENSP00000217402
SINLEJ003881	ENSP00000217407
SINLEJ009735	ENSP00000217420
SINLEJ018236	ENSP00000217420
SINLEJ009336	ENSP00000217426
SINLEJ011143	ENSP00000217429
SINLEJ013016	ENSP00000217446
SINLEJ013013	ENSP00000217446
SINLEJ011229	ENSP00000217455
SINLEJ001943	ENSP00000217456
SINLEJ001942	ENSP00000217456
SINLEJ008353	ENSP00000217652
SINLEJ012307	ENSP00000217901
SINLEJ014802	ENSP00000217939
SINLEJ013476	ENSP00000217939
SINLEJ006275	ENSP00000217958
SINLEJ001751	ENSP00000217961
SINLEJ014149	ENSP00000218004
SINLEJ014175	ENSP00000218004
SINLEJ013419	ENSP00000218006
SINLEJ008180	ENSP00000218006
SINLEJ014847	ENSP00000218008
SINLEJ003030	ENSP00000218032
SINLEJ016364	ENSP00000218056
SINLEJ017748	ENSP00000218075
SINLEJ017508	ENSP00000218075
SINLEJ013456	ENSP00000218089
SINLEJ013455	ENSP00000218089
SINLEJ007411	ENSP00000218224
SINLEJ018412	ENSP00000218340
SINLEJ018411	ENSP00000218343
SINLEJ009518	ENSP00000218388
SINLEJ013733	ENSP00000218436
SINLEJ007063	ENSP00000218516
SINLEJ002998	ENSP00000218548
SINLEJ002999	ENSP00000218548
SINLEJ007030	ENSP00000218894
SINLEJ010783	ENSP00000219022
SINLEJ010784	ENSP00000219022
SINLEJ018578	ENSP00000219066
SINLEJ014722	ENSP00000219066
SINLEJ013940	ENSP00000219070
SINLEJ013992	ENSP00000219139
SINLEJ017117	ENSP00000219169
SINLEJ011175	ENSP00000219169
SINLEJ008754	ENSP00000219197
SINLEJ011161	ENSP00000219197
SINLEJ002849	ENSP00000219207
SINLEJ009334	ENSP00000219240
SINLEJ014041	ENSP00000219252
SINLEJ009327	ENSP00000219281
SINLEJ015865	ENSP00000219281
SINLEJ009320	ENSP00000219299
SINLEJ009374	ENSP00000219313
SINLEJ009169	ENSP00000219315
SINLEJ009278	ENSP00000219334
SINLEJ013094	ENSP00000219334
SINLEJ008760	ENSP00000219345
SINLEJ009209	ENSP00000219368
SINLEJ013935	ENSP00000219368
SINLEJ013540	ENSP00000219439
SINLEJ008718	ENSP00000219454
SINLEJ008721	ENSP00000219454
SINLEJ011092	ENSP00000219473
SINLEJ002769	ENSP00000219476
SINLEJ002770	ENSP00000219476
SINLEJ016002	ENSP00000219478
SINLEJ015601	ENSP00000219481
SINLEJ011045	ENSP00000219481
SINLEJ003139	ENSP00000219548
SINLEJ010933	ENSP00000219599
SINLEJ011044	ENSP00000219611
SINLEJ015600	ENSP00000219611
SINLEJ014799	ENSP00000219689
SINLEJ008879	ENSP00000219746
SINLEJ019070	ENSP00000219782
SINLEJ000087	ENSP00000219782
SINLEJ013028	ENSP00000219833
SINLEJ006052	ENSP00000219905
SINLEJ006051	ENSP00000219905
SINLEJ000618	ENSP00000219919
SINLEJ000625	ENSP00000219919
SINLEJ016411	ENSP00000220003
SINLEJ003917	ENSP00000220003
SINLEJ000489	ENSP00000220429
SINLEJ014481	ENSP00000220496
SINLEJ004924	ENSP00000220509
SINLEJ004925	ENSP00000220509
SINLEJ008608	ENSP00000220562
SINLEJ008257	ENSP00000220562
SINLEJ008576	ENSP00000220584
SINLEJ015216	ENSP00000220592
SINLEJ006752	ENSP00000220616
SINLEJ006753	ENSP00000220616
SINLEJ012969	ENSP00000220669
SINLEJ009781	ENSP00000220676
SINLEJ002798	ENSP00000220676
SINLEJ008803	ENSP00000220751
SINLEJ009707	ENSP00000220763
SINLEJ009706	ENSP00000220763
SINLEJ011263	ENSP00000220764
SINLEJ011270	ENSP00000220764
SINLEJ015424	ENSP00000220809
SINLEJ005494	ENSP00000220849
SINLEJ005495	ENSP00000220849
SINLEJ008669	ENSP00000220853
SINLEJ008670	ENSP00000220853
SINLEJ012398	ENSP00000220966
SINLEJ009747	ENSP00000221086
SINLEJ004213	ENSP00000221114
SINLEJ003852	ENSP00000221166
SINLEJ003853	ENSP00000221166
SINLEJ008092	ENSP00000221200
SINLEJ001086	ENSP00000221265
SINLEJ018860	ENSP00000221327
SINLEJ018284	ENSP00000221327
SINLEJ014597	ENSP00000221347
SINLEJ017225	ENSP00000221347
SINLEJ016181	ENSP00000221403
SINLEJ004987	ENSP00000221418
SINLEJ004988	ENSP00000221418
SINLEJ004995	ENSP00000221419
SINLEJ002178	ENSP00000221419
SINLEJ016593	ENSP00000221421
SINLEJ014503	ENSP00000221455
SINLEJ016152	ENSP00000221459
SINLEJ002693	ENSP00000221459
SINLEJ001051	ENSP00000221462
SINLEJ005987	ENSP00000221476
SINLEJ001871	ENSP00000221476
SINLEJ000337	ENSP00000221486
SINLEJ000168	ENSP00000221494
SINLEJ005405	ENSP00000221515
SINLEJ002184	ENSP00000221538
SINLEJ016162	ENSP00000221543
SINLEJ012430	ENSP00000221566
SINLEJ009981	ENSP00000221742
SINLEJ009840	ENSP00000221742
SINLEJ014668	ENSP00000221801
SINLEJ000543	ENSP00000221847
SINLEJ005972	ENSP00000221855
SINLEJ005967	ENSP00000221855
SINLEJ003901	ENSP00000221856
SINLEJ016505	ENSP00000221856
SINLEJ001119	ENSP00000221859
SINLEJ001170	ENSP00000221922
SINLEJ001785	ENSP00000221930
SINLEJ014613	ENSP00000221992
SINLEJ014604	ENSP00000221992
SINLEJ600129	ENSP00000222008
SINLEJ016935	ENSP00000222032
SINLEJ016932	ENSP00000222032
SINLEJ015574	ENSP00000222115
SINLEJ018409	ENSP00000222120
SINLEJ012530	ENSP00000222214
SINLEJ000350	ENSP00000222219
SINLEJ007379	ENSP00000222247
SINLEJ015869	ENSP00000222248
SINLEJ010761	ENSP00000222248
SINLEJ014576	ENSP00000222270
SINLEJ018974	ENSP00000222270
SINLEJ016024	ENSP00000222284
SINLEJ018999	ENSP00000222305
SINLEJ003075	ENSP00000222305
SINLEJ600092	ENSP00000222330
SINLEJ018937	ENSP00000222330
SINLEJ010316	ENSP00000222374
SINLEJ005413	ENSP00000222382
SINLEJ001429	ENSP00000222388
SINLEJ015815	ENSP00000222399
SINLEJ015813	ENSP00000222399
SINLEJ011552	ENSP00000222462
SINLEJ007919	ENSP00000222462
SINLEJ012367	ENSP00000222481
SINLEJ011871	ENSP00000222481
SINLEJ003150	ENSP00000222511
SINLEJ016485	ENSP00000222543
SINLEJ016744	ENSP00000222543
SINLEJ004736	ENSP00000222547
SINLEJ007361	ENSP00000222553
SINLEJ012254	ENSP00000222553
SINLEJ015820	ENSP00000222574
SINLEJ009496	ENSP00000222574
SINLEJ010460	ENSP00000222584
SINLEJ003433	ENSP00000222598
SINLEJ600145	ENSP00000222598
SINLEJ600436	ENSP00000222644
SINLEJ003210	ENSP00000222644
SINLEJ005787	ENSP00000222673
SINLEJ007256	ENSP00000222693
SINLEJ015654	ENSP00000222693
SINLEJ001608	ENSP00000222718
SINLEJ014768	ENSP00000222725
SINLEJ002904	ENSP00000222725
SINLEJ001597	ENSP00000222792
SINLEJ010444	ENSP00000222792
SINLEJ011512	ENSP00000222800
SINLEJ013880	ENSP00000222803
SINLEJ013381	ENSP00000222823
SINLEJ005280	ENSP00000222968
SINLEJ007380	ENSP00000223023
SINLEJ012420	ENSP00000223023
SINLEJ002934	ENSP00000223029
SINLEJ013146	ENSP00000223073
SINLEJ015926	ENSP00000223095
SINLEJ007676	ENSP00000223127
SINLEJ007775	ENSP00000223127
SINLEJ017760	ENSP00000223136
SINLEJ013664	ENSP00000223208
SINLEJ013665	ENSP00000223215
SINLEJ600213	ENSP00000223321
SINLEJ600214	ENSP00000223324
SINLEJ019401	ENSP00000223357
SINLEJ007933	ENSP00000223364
SINLEJ004476	ENSP00000223366
SINLEJ004479	ENSP00000223366
SINLEJ015170	ENSP00000223369
SINLEJ013863	ENSP00000223500
SINLEJ013862	ENSP00000223500
SINLEJ009389	ENSP00000223642
SINLEJ016703	ENSP00000224073
SINLEJ015198	ENSP00000224356
SINLEJ010688	ENSP00000224600
SINLEJ015441	ENSP00000224600
SINLEJ003543	ENSP00000224950
SINLEJ006521	ENSP00000225171
SINLEJ006520	ENSP00000225171
SINLEJ005793	ENSP00000225174
SINLEJ005792	ENSP00000225174
SINLEJ018739	ENSP00000225276
SINLEJ013979	ENSP00000225276
SINLEJ013811	ENSP00000225296
SINLEJ005241	ENSP00000225298
SINLEJ005242	ENSP00000225298
SINLEJ011502	ENSP00000225328
SINLEJ000103	ENSP00000225328
SINLEJ003703	ENSP00000225387
SINLEJ010503	ENSP00000225402
SINLEJ011651	ENSP00000225410
SINLEJ001687	ENSP00000225426
SINLEJ003531	ENSP00000225428
SINLEJ015313	ENSP00000225430
SINLEJ018023	ENSP00000225430
SINLEJ004793	ENSP00000225512
SINLEJ001397	ENSP00000225512
SINLEJ017023	ENSP00000225525
SINLEJ003555	ENSP00000225538
SINLEJ013867	ENSP00000225567
SINLEJ003158	ENSP00000225573
SINLEJ011622	ENSP00000225609
SINLEJ013469	ENSP00000225655
SINLEJ017802	ENSP00000225655
SINLEJ009135	ENSP00000225688
SINLEJ003768	ENSP00000225698
SINLEJ003769	ENSP00000225698
SINLEJ011096	ENSP00000225726
SINLEJ017637	ENSP00000225726
SINLEJ009143	ENSP00000225729
SINLEJ009144	ENSP00000225729
SINLEJ011644	ENSP00000225737
SINLEJ005346	ENSP00000225777
SINLEJ600259	ENSP00000225823
SINLEJ003381	ENSP00000225823
SINLEJ011524	ENSP00000225873
SINLEJ014973	ENSP00000225893
SINLEJ003588	ENSP00000225893
SINLEJ600098	ENSP00000225927
SINLEJ600166	ENSP00000225927
SINLEJ003163	ENSP00000225964
SINLEJ009131	ENSP00000225972
SINLEJ012551	ENSP00000226004
SINLEJ002932	ENSP00000226021
SINLEJ017513	ENSP00000226067
SINLEJ011034	ENSP00000226067
SINLEJ009106	ENSP00000226193
SINLEJ002752	ENSP00000226193
SINLEJ014719	ENSP00000226207
SINLEJ014019	ENSP00000226207
SINLEJ016811	ENSP00000226218
SINLEJ015371	ENSP00000226230
SINLEJ014955	ENSP00000226247
SINLEJ003607	ENSP00000226247
SINLEJ015403	ENSP00000226253
SINLEJ004371	ENSP00000226299
SINLEJ014097	ENSP00000226319
SINLEJ006278	ENSP00000226382
SINLEJ015847	ENSP00000226382
SINLEJ000392	ENSP00000226413
SINLEJ012846	ENSP00000226413
SINLEJ015458	ENSP00000226574
SINLEJ010652	ENSP00000226578
SINLEJ015472	ENSP00000226578
SINLEJ011288	ENSP00000226760
SINLEJ012008	ENSP00000226760
SINLEJ004239	ENSP00000226798
SINLEJ011980	ENSP00000226951
SINLEJ015450	ENSP00000227065
SINLEJ010676	ENSP00000227065
SINLEJ013180	ENSP00000227256
SINLEJ017540	ENSP00000227256
SINLEJ017629	ENSP00000227266
SINLEJ014791	ENSP00000227266
SINLEJ016029	ENSP00000227322
SINLEJ003670	ENSP00000227451
SINLEJ016392	ENSP00000227451
SINLEJ003708	ENSP00000227471
SINLEJ600133	ENSP00000227618
SINLEJ015762	ENSP00000227756
SINLEJ017878	ENSP00000227756
SINLEJ018919	ENSP00000227758
SINLEJ019315	ENSP00000227758
SINLEJ007732	ENSP00000228251
SINLEJ015396	ENSP00000228284
SINLEJ012313	ENSP00000228318
SINLEJ002715	ENSP00000228347
SINLEJ002714	ENSP00000228347
SINLEJ012095	ENSP00000228437
SINLEJ001443	ENSP00000228468
SINLEJ003383	ENSP00000228468
SINLEJ003604	ENSP00000228476
SINLEJ014958	ENSP00000228476
SINLEJ015373	ENSP00000228495
SINLEJ013169	ENSP00000228567
SINLEJ007478	ENSP00000228567
SINLEJ003247	ENSP00000228606
SINLEJ019427	ENSP00000228644
SINLEJ007423	ENSP00000228705
SINLEJ011369	ENSP00000228705
SINLEJ009425	ENSP00000228740
SINLEJ009426	ENSP00000228740
SINLEJ007487	ENSP00000228799
SINLEJ006983	ENSP00000228820
SINLEJ000104	ENSP00000228825
SINLEJ008132	ENSP00000228837
SINLEJ013239	ENSP00000228837
SINLEJ002711	ENSP00000228862
SINLEJ008063	ENSP00000228862
SINLEJ010545	ENSP00000228918
SINLEJ016155	ENSP00000229002
SINLEJ003803	ENSP00000229030
SINLEJ004403	ENSP00000229179
SINLEJ008135	ENSP00000229195
SINLEJ008214	ENSP00000229195
SINLEJ018752	ENSP00000229214
SINLEJ007878	ENSP00000229238
SINLEJ003822	ENSP00000229239
SINLEJ012243	ENSP00000229268
SINLEJ012247	ENSP00000229268
SINLEJ012098	ENSP00000229270
SINLEJ012099	ENSP00000229270
SINLEJ015846	ENSP00000229281
SINLEJ009309	ENSP00000229307
SINLEJ007613	ENSP00000229314
SINLEJ007651	ENSP00000229329
SINLEJ018115	ENSP00000229335
SINLEJ011511	ENSP00000229340
SINLEJ018116	ENSP00000229379
SINLEJ018150	ENSP00000229379
SINLEJ002741	ENSP00000229395
SINLEJ017347	ENSP00000229416
SINLEJ017345	ENSP00000229416
SINLEJ014533	ENSP00000229447
SINLEJ002183	ENSP00000229554
SINLEJ000174	ENSP00000229595
SINLEJ008546	ENSP00000229633
SINLEJ007491	ENSP00000229771
SINLEJ009483	ENSP00000229795
SINLEJ011323	ENSP00000229795
SINLEJ016861	ENSP00000229812
SINLEJ002672	ENSP00000229922
SINLEJ015268	ENSP00000230048
SINLEJ005519	ENSP00000230050
SINLEJ008383	ENSP00000230053
SINLEJ009789	ENSP00000230053
SINLEJ006905	ENSP00000230056
SINLEJ012701	ENSP00000230085
SINLEJ012707	ENSP00000230085
SINLEJ012714	ENSP00000230124
SINLEJ012715	ENSP00000230124
SINLEJ018843	ENSP00000230256
SINLEJ012360	ENSP00000230340
SINLEJ016588	ENSP00000230361
SINLEJ017079	ENSP00000230381
SINLEJ016238	ENSP00000230381
SINLEJ016713	ENSP00000230431
SINLEJ012599	ENSP00000230461
SINLEJ012627	ENSP00000230461
SINLEJ008487	ENSP00000230538
SINLEJ008486	ENSP00000230538
SINLEJ015546	ENSP00000230582
SINLEJ000705	ENSP00000230582
SINLEJ002805	ENSP00000230588
SINLEJ009845	ENSP00000230640
SINLEJ000005	ENSP00000230640
SINLEJ012812	ENSP00000230658
SINLEJ012815	ENSP00000230658
SINLEJ003729	ENSP00000230671
SINLEJ006260	ENSP00000230732
SINLEJ008894	ENSP00000230859
SINLEJ016331	ENSP00000230859
SINLEJ012490	ENSP00000230882
SINLEJ010776	ENSP00000231004
SINLEJ006148	ENSP00000231009
SINLEJ015539	ENSP00000231061
SINLEJ007448	ENSP00000231198
SINLEJ007447	ENSP00000231198
SINLEJ000590	ENSP00000231238
SINLEJ000034	ENSP00000231420
SINLEJ010875	ENSP00000231461
SINLEJ010876	ENSP00000231461
SINLEJ018421	ENSP00000231487
SINLEJ000205	ENSP00000231498
SINLEJ000200	ENSP00000231498
SINLEJ006294	ENSP00000231509
SINLEJ018132	ENSP00000231572
SINLEJ010174	ENSP00000231721
SINLEJ010173	ENSP00000231721
SINLEJ007376	ENSP00000231749
SINLEJ007377	ENSP00000231749
SINLEJ011804	ENSP00000231751
SINLEJ011803	ENSP00000231751
SINLEJ004608	ENSP00000231790
SINLEJ004607	ENSP00000231790
SINLEJ010104	ENSP00000231948
SINLEJ010103	ENSP00000231948
SINLEJ007694	ENSP00000232219
SINLEJ012383	ENSP00000232375
SINLEJ012108	ENSP00000232424
SINLEJ007809	ENSP00000232424
SINLEJ015806	ENSP00000232461
SINLEJ011343	ENSP00000232496
SINLEJ001748	ENSP00000232501
SINLEJ007777	ENSP00000232564
SINLEJ014365	ENSP00000232607
SINLEJ011402	ENSP00000232744
SINLEJ600195	ENSP00000232766
SINLEJ009532	ENSP00000232854
SINLEJ009531	ENSP00000232854
SINLEJ010185	ENSP00000232888
SINLEJ011787	ENSP00000232892
SINLEJ010291	ENSP00000232975
SINLEJ012346	ENSP00000233027
SINLEJ012897	ENSP00000233078
SINLEJ000876	ENSP00000233099
SINLEJ003117	ENSP00000233121
SINLEJ008631	ENSP00000233121
SINLEJ017176	ENSP00000233146
SINLEJ005211	ENSP00000233146
SINLEJ013428	ENSP00000233154
SINLEJ017189	ENSP00000233154
SINLEJ004735	ENSP00000233156
SINLEJ015536	ENSP00000233156
SINLEJ008583	ENSP00000233242
SINLEJ008582	ENSP00000233242
SINLEJ012044	ENSP00000233331
SINLEJ012043	ENSP00000233331
SINLEJ016218	ENSP00000233336
SINLEJ005162	ENSP00000233336
SINLEJ011931	ENSP00000233379
SINLEJ009834	ENSP00000233468
SINLEJ008317	ENSP00000233535
SINLEJ008255	ENSP00000233557
SINLEJ009647	ENSP00000233557
SINLEJ008686	ENSP00000233575
SINLEJ008260	ENSP00000233575
SINLEJ004270	ENSP00000233615
SINLEJ015043	ENSP00000233616
SINLEJ015042	ENSP00000233616
SINLEJ011962	ENSP00000233623
SINLEJ018610	ENSP00000233623
SINLEJ017356	ENSP00000233627
SINLEJ004395	ENSP00000233630
SINLEJ004398	ENSP00000233630
SINLEJ004318	ENSP00000233668
SINLEJ018994	ENSP00000233710
SINLEJ001653	ENSP00000233809
SINLEJ003501	ENSP00000233813
SINLEJ004621	ENSP00000233813
SINLEJ012070	ENSP00000233826
SINLEJ007917	ENSP00000233826
SINLEJ013969	ENSP00000233838
SINLEJ013376	ENSP00000233840
SINLEJ018618	ENSP00000233840
SINLEJ004885	ENSP00000233893
SINLEJ013868	ENSP00000233948
SINLEJ600086	ENSP00000233948
SINLEJ004203	ENSP00000233969
SINLEJ013498	ENSP00000233969
SINLEJ007855	ENSP00000234038
SINLEJ013433	ENSP00000234071
SINLEJ006707	ENSP00000234091
SINLEJ008392	ENSP00000234091
SINLEJ005443	ENSP00000234111
SINLEJ006880	ENSP00000234111
SINLEJ003280	ENSP00000234160
SINLEJ600097	ENSP00000234160
SINLEJ004999	ENSP00000234170
SINLEJ005000	ENSP00000234170
SINLEJ009841	ENSP00000234256
SINLEJ013947	ENSP00000234296
SINLEJ000836	ENSP00000234310
SINLEJ002048	ENSP00000234310
SINLEJ002110	ENSP00000234313
SINLEJ002111	ENSP00000234313
SINLEJ000016	ENSP00000234371
SINLEJ009998	ENSP00000234371
SINLEJ012460	ENSP00000234389
SINLEJ006040	ENSP00000234420
SINLEJ006041	ENSP00000234420
SINLEJ001287	ENSP00000234453
SINLEJ018419	ENSP00000234454
SINLEJ005461	ENSP00000234590
SINLEJ007404	ENSP00000234677
SINLEJ007405	ENSP00000234677
SINLEJ005725	ENSP00000234701
SINLEJ005727	ENSP00000234701
SINLEJ014622	ENSP00000234739
SINLEJ014621	ENSP00000234739
SINLEJ009887	ENSP00000234831
SINLEJ007603	ENSP00000235090
SINLEJ012450	ENSP00000235310
SINLEJ018777	ENSP00000235329
SINLEJ017031	ENSP00000235345
SINLEJ009945	ENSP00000235345
SINLEJ014124	ENSP00000235532
SINLEJ017584	ENSP00000235628
SINLEJ017158	ENSP00000235628
SINLEJ016853	ENSP00000235835
SINLEJ007753	ENSP00000236040
SINLEJ014841	ENSP00000236137
SINLEJ003178	ENSP00000236166
SINLEJ009382	ENSP00000236166
SINLEJ000319	ENSP00000236495
SINLEJ000322	ENSP00000236495
SINLEJ017375	ENSP00000236671
SINLEJ002702	ENSP00000236671
SINLEJ010482	ENSP00000236959
SINLEJ600119	ENSP00000236980
SINLEJ011107	ENSP00000237014
SINLEJ012632	ENSP00000237172
SINLEJ012631	ENSP00000237172
SINLEJ008544	ENSP00000237264
SINLEJ012612	ENSP00000237281
SINLEJ013604	ENSP00000237281
SINLEJ017824	ENSP00000237283
SINLEJ015082	ENSP00000237289
SINLEJ000972	ENSP00000237455
SINLEJ000973	ENSP00000237455
SINLEJ015249	ENSP00000237530
SINLEJ006887	ENSP00000237530
SINLEJ017885	ENSP00000237536
SINLEJ012950	ENSP00000237596
SINLEJ012949	ENSP00000237596
SINLEJ006530	ENSP00000237612
SINLEJ010593	ENSP00000237612
SINLEJ007038	ENSP00000237654
SINLEJ006815	ENSP00000237822
SINLEJ002794	ENSP00000237837
SINLEJ010826	ENSP00000237853
SINLEJ003944	ENSP00000237853
SINLEJ600331	ENSP00000237889
SINLEJ000528	ENSP00000237937
SINLEJ012935	ENSP00000238018
SINLEJ008676	ENSP00000238112
SINLEJ008674	ENSP00000238112
SINLEJ011626	ENSP00000238146
SINLEJ018156	ENSP00000238256
SINLEJ017681	ENSP00000238379
SINLEJ011154	ENSP00000238497
SINLEJ016391	ENSP00000238508
SINLEJ019114	ENSP00000238558
SINLEJ016708	ENSP00000238558
SINLEJ000704	ENSP00000238561
SINLEJ000703	ENSP00000238561
SINLEJ000848	ENSP00000238616
SINLEJ016992	ENSP00000238628
SINLEJ000714	ENSP00000238647
SINLEJ014467	ENSP00000238647
SINLEJ016995	ENSP00000238682
SINLEJ017256	ENSP00000238682
SINLEJ002188	ENSP00000238714
SINLEJ001031	ENSP00000238738
SINLEJ008632	ENSP00000238788
SINLEJ008597	ENSP00000238789
SINLEJ000883	ENSP00000238823
SINLEJ001977	ENSP00000238823
SINLEJ001835	ENSP00000238831
SINLEJ002170	ENSP00000238855
SINLEJ014524	ENSP00000238875
SINLEJ004474	ENSP00000238936
SINLEJ005371	ENSP00000238936
SINLEJ019325	ENSP00000238994
SINLEJ004508	ENSP00000238994
SINLEJ010678	ENSP00000239027
SINLEJ015448	ENSP00000239027
SINLEJ004465	ENSP00000239032
SINLEJ011888	ENSP00000239032
SINLEJ001603	ENSP00000239144
SINLEJ600491	ENSP00000239144
SINLEJ004823	ENSP00000239151
SINLEJ005091	ENSP00000239374
SINLEJ005090	ENSP00000239374
SINLEJ001216	ENSP00000239462
SINLEJ013113	ENSP00000239690
SINLEJ013112	ENSP00000239690
SINLEJ007291	ENSP00000239830
SINLEJ017725	ENSP00000239891
SINLEJ011990	ENSP00000239938
SINLEJ004525	ENSP00000239938
SINLEJ009545	ENSP00000240055
SINLEJ007545	ENSP00000240079
SINLEJ008300	ENSP00000240093
SINLEJ008296	ENSP00000240093
SINLEJ015178	ENSP00000240100
SINLEJ004539	ENSP00000240100
SINLEJ012223	ENSP00000240185
SINLEJ007765	ENSP00000240185
SINLEJ005512	ENSP00000240285
SINLEJ008572	ENSP00000240285
SINLEJ014131	ENSP00000240306
SINLEJ012587	ENSP00000240316
SINLEJ003552	ENSP00000240328
SINLEJ011494	ENSP00000240328
SINLEJ013782	ENSP00000240333
SINLEJ001492	ENSP00000240333
SINLEJ015192	ENSP00000240423
SINLEJ006374	ENSP00000240488
SINLEJ018098	ENSP00000240587
SINLEJ009199	ENSP00000240587
SINLEJ015635	ENSP00000240617
SINLEJ011077	ENSP00000240617
SINLEJ002698	ENSP00000240651
SINLEJ017376	ENSP00000240662
SINLEJ001659	ENSP00000240874
SINLEJ003519	ENSP00000240874
SINLEJ014599	ENSP00000240922
SINLEJ018277	ENSP00000240922
SINLEJ016898	ENSP00000240986
SINLEJ600409	ENSP00000240986
SINLEJ008077	ENSP00000241014
SINLEJ007555	ENSP00000241014
SINLEJ014665	ENSP00000241041
SINLEJ007530	ENSP00000241051
SINLEJ016124	ENSP00000241052
SINLEJ015971	ENSP00000241125
SINLEJ012663	ENSP00000241125
SINLEJ014832	ENSP00000241256
SINLEJ011821	ENSP00000241256
SINLEJ017649	ENSP00000241261
SINLEJ004427	ENSP00000241305
SINLEJ004426	ENSP00000241305
SINLEJ006688	ENSP00000241312
SINLEJ006691	ENSP00000241312
SINLEJ015328	ENSP00000241416
SINLEJ010753	ENSP00000241436
SINLEJ007003	ENSP00000241463
SINLEJ003449	ENSP00000242057
SINLEJ600463	ENSP00000242057
SINLEJ003179	ENSP00000242067
SINLEJ008692	ENSP00000242108
SINLEJ009283	ENSP00000242108
SINLEJ001605	ENSP00000242159
SINLEJ003307	ENSP00000242159
SINLEJ003200	ENSP00000242210
SINLEJ600419	ENSP00000242210
SINLEJ001311	ENSP00000242249
SINLEJ018803	ENSP00000242285
SINLEJ003934	ENSP00000242317
SINLEJ003935	ENSP00000242317
SINLEJ010675	ENSP00000242505
SINLEJ003590	ENSP00000242592
SINLEJ014972	ENSP00000242592
SINLEJ010031	ENSP00000242719
SINLEJ010192	ENSP00000242729
SINLEJ016249	ENSP00000242786
SINLEJ014520	ENSP00000242819
SINLEJ017399	ENSP00000242839
SINLEJ006140	ENSP00000242839
SINLEJ015323	ENSP00000243077
SINLEJ003219	ENSP00000243077
SINLEJ001606	ENSP00000243108
SINLEJ009917	ENSP00000243167
SINLEJ010146	ENSP00000243253
SINLEJ600056	ENSP00000243326
SINLEJ600055	ENSP00000243326
SINLEJ001405	ENSP00000243344
SINLEJ003368	ENSP00000243347
SINLEJ004626	ENSP00000243347
SINLEJ012895	ENSP00000243389
SINLEJ005313	ENSP00000243457
SINLEJ018040	ENSP00000243563
SINLEJ014837	ENSP00000243673
SINLEJ014839	ENSP00000243673
SINLEJ015832	ENSP00000243911
SINLEJ010711	ENSP00000243924
SINLEJ015887	ENSP00000243938
SINLEJ010713	ENSP00000243938
SINLEJ005499	ENSP00000244020
SINLEJ005482	ENSP00000244040
SINLEJ006893	ENSP00000244043
SINLEJ013952	ENSP00000244050
SINLEJ001896	ENSP00000244051
SINLEJ013104	ENSP00000244061
SINLEJ018905	ENSP00000244137
SINLEJ018906	ENSP00000244137
SINLEJ017864	ENSP00000244217
SINLEJ018539	ENSP00000244217
SINLEJ004381	ENSP00000244221
SINLEJ012954	ENSP00000244230
SINLEJ014067	ENSP00000244241
SINLEJ009727	ENSP00000244364
SINLEJ009721	ENSP00000244364
SINLEJ015281	ENSP00000244426
SINLEJ006919	ENSP00000244426
SINLEJ000996	ENSP00000244496
SINLEJ015515	ENSP00000244519
SINLEJ016607	ENSP00000244519
SINLEJ017296	ENSP00000244571
SINLEJ014490	ENSP00000244625
SINLEJ012144	ENSP00000244711
SINLEJ008591	ENSP00000244728
SINLEJ016366	ENSP00000244728
SINLEJ006706	ENSP00000244745
SINLEJ012024	ENSP00000244745
SINLEJ013044	ENSP00000244763
SINLEJ010095	ENSP00000245046
SINLEJ004440	ENSP00000245105
SINLEJ000464	ENSP00000245121
SINLEJ000465	ENSP00000245121
SINLEJ013000	ENSP00000245157
SINLEJ008809	ENSP00000245206
SINLEJ008808	ENSP00000245206
SINLEJ014720	ENSP00000245222
SINLEJ008307	ENSP00000245255
SINLEJ019262	ENSP00000245255
SINLEJ006345	ENSP00000245312
SINLEJ014667	ENSP00000245312
SINLEJ019465	ENSP00000245323
SINLEJ015548	ENSP00000245414
SINLEJ002192	ENSP00000245451
SINLEJ001869	ENSP00000245457
SINLEJ002873	ENSP00000245479
SINLEJ009013	ENSP00000245479
SINLEJ011149	ENSP00000245503
SINLEJ009096	ENSP00000245503
SINLEJ005345	ENSP00000245539
SINLEJ015622	ENSP00000245541
SINLEJ014679	ENSP00000245544
SINLEJ014678	ENSP00000245544
SINLEJ010947	ENSP00000245615
SINLEJ016967	ENSP00000245663
SINLEJ016966	ENSP00000245663
SINLEJ004687	ENSP00000245680
SINLEJ600387	ENSP00000245680
SINLEJ600395	ENSP00000245787
SINLEJ014544	ENSP00000245787
SINLEJ009916	ENSP00000245812
SINLEJ012547	ENSP00000245816
SINLEJ012548	ENSP00000245816
SINLEJ006997	ENSP00000245838
SINLEJ009390	ENSP00000245907
SINLEJ009388	ENSP00000245907
SINLEJ017259	ENSP00000245934
SINLEJ002119	ENSP00000245957
SINLEJ011899	ENSP00000245960
SINLEJ015142	ENSP00000245983
SINLEJ004955	ENSP00000246006
SINLEJ014513	ENSP00000246006
SINLEJ004405	ENSP00000246041
SINLEJ009762	ENSP00000246062
SINLEJ001950	ENSP00000246070
SINLEJ018212	ENSP00000246071
SINLEJ004978	ENSP00000246081
SINLEJ004976	ENSP00000246081
SINLEJ011152	ENSP00000246104
SINLEJ014311	ENSP00000246117
SINLEJ014291	ENSP00000246117
SINLEJ005852	ENSP00000246151
SINLEJ014441	ENSP00000246166
SINLEJ008804	ENSP00000246186
SINLEJ017013	ENSP00000246337
SINLEJ013332	ENSP00000246505
SINLEJ005274	ENSP00000246554
SINLEJ014390	ENSP00000246635
SINLEJ016498	ENSP00000246662
SINLEJ600047	ENSP00000246672
SINLEJ000662	ENSP00000246747
SINLEJ000659	ENSP00000246747
SINLEJ017077	ENSP00000246802
SINLEJ014673	ENSP00000246841
SINLEJ019019	ENSP00000246868
SINLEJ600247	ENSP00000246912
SINLEJ010949	ENSP00000246949
SINLEJ000382	ENSP00000247001
SINLEJ000383	ENSP00000247001
SINLEJ004135	ENSP00000247003
SINLEJ001094	ENSP00000247005
SINLEJ012376	ENSP00000247138
SINLEJ010152	ENSP00000247153
SINLEJ012364	ENSP00000247161
SINLEJ007202	ENSP00000247161
SINLEJ001741	ENSP00000247178
SINLEJ005028	ENSP00000247182
SINLEJ005027	ENSP00000247182
SINLEJ000846	ENSP00000247194
SINLEJ001036	ENSP00000247225
SINLEJ017107	ENSP00000247461
SINLEJ007077	ENSP00000247461
SINLEJ011865	ENSP00000247665
SINLEJ016694	ENSP00000247668
SINLEJ003973	ENSP00000247706
SINLEJ017239	ENSP00000247843
SINLEJ004477	ENSP00000247933
SINLEJ004480	ENSP00000247933
SINLEJ005622	ENSP00000247970
SINLEJ019214	ENSP00000247970
SINLEJ013702	ENSP00000247977
SINLEJ007760	ENSP00000247986
SINLEJ012523	ENSP00000248071
SINLEJ017309	ENSP00000248071
SINLEJ011693	ENSP00000248073
SINLEJ011704	ENSP00000248073
SINLEJ003649	ENSP00000248089
SINLEJ005335	ENSP00000248098
SINLEJ002891	ENSP00000248114
SINLEJ009006	ENSP00000248121
SINLEJ010946	ENSP00000248121
SINLEJ010983	ENSP00000248150
SINLEJ016176	ENSP00000248306
SINLEJ017187	ENSP00000248342
SINLEJ005195	ENSP00000248342
SINLEJ012121	ENSP00000248384
SINLEJ013844	ENSP00000248437
SINLEJ001472	ENSP00000248444
SINLEJ010399	ENSP00000248444
SINLEJ010439	ENSP00000248450
SINLEJ018785	ENSP00000248553
SINLEJ018060	ENSP00000248553
SINLEJ007756	ENSP00000248566
SINLEJ012414	ENSP00000248594
SINLEJ015807	ENSP00000248594
SINLEJ010139	ENSP00000248598
SINLEJ011376	ENSP00000248598
SINLEJ017363	ENSP00000248600
SINLEJ004648	ENSP00000248633
SINLEJ004747	ENSP00000248643
SINLEJ000847	ENSP00000248668
SINLEJ007638	ENSP00000248706
SINLEJ009561	ENSP00000248846
SINLEJ009562	ENSP00000248846
SINLEJ002897	ENSP00000248929
SINLEJ002898	ENSP00000248929
SINLEJ017841	ENSP00000248935
SINLEJ015352	ENSP00000248935
SINLEJ016511	ENSP00000249007
SINLEJ003134	ENSP00000249014
SINLEJ008976	ENSP00000249016
SINLEJ010921	ENSP00000249016
SINLEJ002881	ENSP00000249071
SINLEJ012186	ENSP00000249071
SINLEJ011372	ENSP00000249269
SINLEJ011371	ENSP00000249269
SINLEJ017173	ENSP00000249356
SINLEJ019089	ENSP00000249363
SINLEJ007601	ENSP00000249363
SINLEJ004225	ENSP00000249373
SINLEJ007597	ENSP00000249389
SINLEJ005149	ENSP00000249396
SINLEJ016205	ENSP00000249396
SINLEJ001609	ENSP00000249442
SINLEJ003305	ENSP00000249499
SINLEJ003304	ENSP00000249501
SINLEJ000466	ENSP00000249636
SINLEJ010898	ENSP00000249636
SINLEJ006058	ENSP00000249647
SINLEJ010722	ENSP00000249750
SINLEJ000539	ENSP00000249750
SINLEJ002966	ENSP00000249923
SINLEJ002965	ENSP00000249923
SINLEJ016147	ENSP00000250003
SINLEJ013232	ENSP00000250018
SINLEJ011625	ENSP00000250101
SINLEJ013324	ENSP00000250111
SINLEJ008174	ENSP00000250111
SINLEJ014842	ENSP00000250113
SINLEJ013974	ENSP00000250124
SINLEJ011518	ENSP00000250156
SINLEJ006749	ENSP00000250160
SINLEJ017038	ENSP00000250160
SINLEJ005472	ENSP00000250173
SINLEJ012055	ENSP00000250237
SINLEJ000373	ENSP00000250244
SINLEJ011102	ENSP00000250405
SINLEJ009276	ENSP00000250416
SINLEJ007346	ENSP00000250416
SINLEJ002129	ENSP00000250448
SINLEJ000654	ENSP00000250448
SINLEJ014509	ENSP00000250454
SINLEJ008209	ENSP00000250454
SINLEJ009273	ENSP00000250498
SINLEJ004113	ENSP00000250535
SINLEJ011298	ENSP00000250559
SINLEJ016668	ENSP00000250615
SINLEJ013337	ENSP00000250617
SINLEJ005247	ENSP00000250894
SINLEJ005252	ENSP00000250894
SINLEJ009668	ENSP00000250896
SINLEJ012532	ENSP00000250896
SINLEJ012190	ENSP00000250974
SINLEJ011148	ENSP00000251020
SINLEJ009191	ENSP00000251020
SINLEJ016410	ENSP00000251047
SINLEJ600506	ENSP00000251047
SINLEJ013976	ENSP00000251102
SINLEJ008807	ENSP00000251102
SINLEJ001904	ENSP00000251119
SINLEJ001906	ENSP00000251119
SINLEJ019234	ENSP00000251127
SINLEJ009127	ENSP00000251166
SINLEJ012825	ENSP00000251287
SINLEJ012827	ENSP00000251287
SINLEJ000212	ENSP00000251289
SINLEJ015855	ENSP00000251303
SINLEJ015856	ENSP00000251303
SINLEJ012269	ENSP00000251337
SINLEJ600253	ENSP00000251413
SINLEJ008184	ENSP00000251453
SINLEJ010032	ENSP00000251472
SINLEJ014048	ENSP00000251507
SINLEJ015298	ENSP00000251527
SINLEJ015297	ENSP00000251527
SINLEJ011735	ENSP00000251535
SINLEJ011737	ENSP00000251535
SINLEJ002925	ENSP00000251588
SINLEJ011435	ENSP00000251607
SINLEJ011436	ENSP00000251607
SINLEJ000191	ENSP00000251636
SINLEJ000188	ENSP00000251636
SINLEJ017625	ENSP00000251691
SINLEJ013514	ENSP00000251691
SINLEJ013632	ENSP00000251775
SINLEJ006909	ENSP00000251808
SINLEJ015272	ENSP00000251808
SINLEJ011956	ENSP00000251864
SINLEJ013364	ENSP00000251871
SINLEJ013271	ENSP00000251968
SINLEJ002892	ENSP00000251968
SINLEJ007521	ENSP00000251993
SINLEJ007522	ENSP00000251993
SINLEJ011141	ENSP00000252011
SINLEJ012999	ENSP00000252015
SINLEJ004327	ENSP00000252032
SINLEJ004326	ENSP00000252032
SINLEJ011532	ENSP00000252037
SINLEJ002033	ENSP00000252050
SINLEJ017147	ENSP00000252050
SINLEJ019391	ENSP00000252087
SINLEJ005434	ENSP00000252102
SINLEJ002865	ENSP00000252115
SINLEJ001571	ENSP00000252244
SINLEJ004712	ENSP00000252245
SINLEJ015759	ENSP00000252318
SINLEJ007869	ENSP00000252321
SINLEJ010027	ENSP00000252455
SINLEJ010026	ENSP00000252455
SINLEJ004388	ENSP00000252512
SINLEJ004385	ENSP00000252512
SINLEJ010844	ENSP00000252542
SINLEJ018286	ENSP00000252595
SINLEJ005720	ENSP00000252599
SINLEJ000912	ENSP00000252599
SINLEJ005804	ENSP00000252603
SINLEJ012924	ENSP00000252622
SINLEJ016428	ENSP00000252622
SINLEJ015118	ENSP00000252655
SINLEJ015906	ENSP00000252674
SINLEJ005856	ENSP00000252699
SINLEJ005855	ENSP00000252699
SINLEJ007189	ENSP00000252711
SINLEJ001632	ENSP00000252711
SINLEJ009919	ENSP00000252744
SINLEJ017011	ENSP00000252744
SINLEJ016101	ENSP00000252797
SINLEJ006762	ENSP00000252804
SINLEJ009714	ENSP00000252804
SINLEJ017014	ENSP00000252809
SINLEJ012566	ENSP00000252818
SINLEJ014408	ENSP00000252854
SINLEJ001104	ENSP00000252891
SINLEJ002100	ENSP00000252891
SINLEJ013678	ENSP00000252934
SINLEJ013677	ENSP00000252934
SINLEJ017939	ENSP00000252992
SINLEJ013534	ENSP00000252992
SINLEJ013050	ENSP00000252996
SINLEJ009660	ENSP00000252999
SINLEJ008484	ENSP00000252999
SINLEJ013990	ENSP00000253003
SINLEJ013991	ENSP00000253003
SINLEJ014336	ENSP00000253008
SINLEJ014335	ENSP00000253008
SINLEJ008117	ENSP00000253023
SINLEJ012694	ENSP00000253039
SINLEJ000642	ENSP00000253047
SINLEJ000763	ENSP00000253047
SINLEJ014485	ENSP00000253048
SINLEJ014484	ENSP00000253048
SINLEJ005847	ENSP00000253055
SINLEJ001854	ENSP00000253099
SINLEJ018290	ENSP00000253108
SINLEJ005805	ENSP00000253110
SINLEJ015817	ENSP00000253122
SINLEJ011489	ENSP00000253122
SINLEJ009196	ENSP00000253159
SINLEJ009192	ENSP00000253159
SINLEJ003560	ENSP00000253233
SINLEJ010962	ENSP00000253237
SINLEJ008965	ENSP00000253247
SINLEJ014556	ENSP00000253255
SINLEJ008682	ENSP00000253255
SINLEJ008889	ENSP00000253363
SINLEJ016336	ENSP00000253363
SINLEJ008652	ENSP00000253382
SINLEJ005509	ENSP00000253382
SINLEJ002717	ENSP00000253413
SINLEJ013286	ENSP00000253413
SINLEJ009358	ENSP00000253457
SINLEJ011826	ENSP00000253669
SINLEJ012368	ENSP00000253686
SINLEJ600012	ENSP00000253693
SINLEJ600013	ENSP00000253693
SINLEJ012370	ENSP00000253699
SINLEJ012369	ENSP00000253699
SINLEJ010685	ENSP00000253778
SINLEJ015443	ENSP00000253778
SINLEJ600280	ENSP00000253792
SINLEJ003396	ENSP00000253792
SINLEJ013888	ENSP00000253794
SINLEJ017461	ENSP00000253801
SINLEJ009593	ENSP00000253861
SINLEJ009595	ENSP00000253861
SINLEJ008110	ENSP00000253925
SINLEJ007654	ENSP00000253925
SINLEJ007275	ENSP00000253968
SINLEJ011684	ENSP00000254029
SINLEJ011683	ENSP00000254029
SINLEJ014201	ENSP00000254037
SINLEJ001283	ENSP00000254066
SINLEJ010325	ENSP00000254066
SINLEJ005641	ENSP00000254090
SINLEJ014257	ENSP00000254190
SINLEJ016427	ENSP00000254190
SINLEJ013504	ENSP00000254227
SINLEJ008908	ENSP00000254260
SINLEJ016315	ENSP00000254260
SINLEJ002152	ENSP00000254286
SINLEJ014525	ENSP00000254301
SINLEJ000757	ENSP00000254301
SINLEJ009921	ENSP00000254323
SINLEJ000364	ENSP00000254337
SINLEJ008937	ENSP00000254436
SINLEJ015968	ENSP00000254436
SINLEJ000054	ENSP00000254442
SINLEJ000053	ENSP00000254442
SINLEJ016406	ENSP00000254457
SINLEJ003672	ENSP00000254466
SINLEJ007287	ENSP00000254488
SINLEJ007288	ENSP00000254488
SINLEJ015698	ENSP00000254508
SINLEJ015700	ENSP00000254508
SINLEJ016117	ENSP00000254521
SINLEJ008587	ENSP00000254528
SINLEJ008586	ENSP00000254528
SINLEJ600136	ENSP00000254579
SINLEJ600135	ENSP00000254579
SINLEJ006346	ENSP00000254584
SINLEJ007127	ENSP00000254584
SINLEJ007123	ENSP00000254605
SINLEJ009761	ENSP00000254624
SINLEJ009760	ENSP00000254624
SINLEJ004847	ENSP00000254661
SINLEJ006126	ENSP00000254663
SINLEJ015143	ENSP00000254667
SINLEJ018975	ENSP00000254691
SINLEJ018194	ENSP00000254691
SINLEJ007723	ENSP00000254695
SINLEJ011637	ENSP00000254719
SINLEJ011638	ENSP00000254719
SINLEJ016390	ENSP00000254722
SINLEJ010143	ENSP00000254730
SINLEJ010144	ENSP00000254730
SINLEJ007322	ENSP00000254742
SINLEJ016094	ENSP00000254759
SINLEJ016093	ENSP00000254759
SINLEJ012666	ENSP00000254765
SINLEJ013772	ENSP00000254770
SINLEJ013771	ENSP00000254770
SINLEJ016639	ENSP00000254816
SINLEJ016619	ENSP00000254816
SINLEJ010816	ENSP00000254846
SINLEJ011953	ENSP00000254900
SINLEJ007575	ENSP00000254900
SINLEJ001005	ENSP00000254901
SINLEJ018281	ENSP00000254928
SINLEJ012174	ENSP00000254940
SINLEJ009189	ENSP00000254950
SINLEJ001822	ENSP00000254958
SINLEJ006117	ENSP00000254958
SINLEJ004415	ENSP00000254963
SINLEJ017155	ENSP00000254976
SINLEJ017587	ENSP00000254976
SINLEJ005997	ENSP00000255006
SINLEJ001160	ENSP00000255006
SINLEJ000981	ENSP00000255008
SINLEJ000982	ENSP00000255008
SINLEJ007635	ENSP00000255078
SINLEJ007634	ENSP00000255078
SINLEJ010050	ENSP00000255108
SINLEJ010041	ENSP00000255120
SINLEJ004201	ENSP00000255189
SINLEJ012959	ENSP00000255224
SINLEJ003980	ENSP00000255226
SINLEJ012123	ENSP00000255262
SINLEJ006156	ENSP00000255262
SINLEJ015207	ENSP00000255266
SINLEJ018106	ENSP00000255305
SINLEJ017535	ENSP00000255305
SINLEJ002049	ENSP00000255380
SINLEJ014444	ENSP00000255380
SINLEJ007736	ENSP00000255390
SINLEJ006239	ENSP00000255448
SINLEJ006241	ENSP00000255448
SINLEJ004074	ENSP00000255608
SINLEJ004073	ENSP00000255608
SINLEJ000582	ENSP00000255641
SINLEJ008855	ENSP00000255674
SINLEJ008854	ENSP00000255674
SINLEJ016328	ENSP00000255764
SINLEJ008896	ENSP00000255764
SINLEJ005256	ENSP00000255784
SINLEJ003599	ENSP00000255882
SINLEJ014964	ENSP00000255882
SINLEJ012315	ENSP00000255977
SINLEJ007433	ENSP00000256015
SINLEJ012378	ENSP00000256015
SINLEJ018747	ENSP00000256078
SINLEJ018674	ENSP00000256078
SINLEJ007588	ENSP00000256079
SINLEJ007580	ENSP00000256079
SINLEJ006821	ENSP00000256103
SINLEJ007652	ENSP00000256151
SINLEJ013192	ENSP00000256186
SINLEJ013246	ENSP00000256190
SINLEJ013190	ENSP00000256194
SINLEJ013191	ENSP00000256194
SINLEJ002964	ENSP00000256196
SINLEJ017024	ENSP00000256255
SINLEJ004419	ENSP00000256257
SINLEJ017268	ENSP00000256319
SINLEJ005918	ENSP00000256339
SINLEJ005917	ENSP00000256339
SINLEJ008740	ENSP00000256343
SINLEJ014472	ENSP00000256367
SINLEJ001867	ENSP00000256379
SINLEJ001758	ENSP00000256383
SINLEJ002863	ENSP00000256398
SINLEJ004126	ENSP00000256429
SINLEJ000414	ENSP00000256429
SINLEJ004050	ENSP00000256433
SINLEJ010829	ENSP00000256443
SINLEJ012344	ENSP00000256460
SINLEJ010159	ENSP00000256474
SINLEJ011464	ENSP00000256495
SINLEJ007301	ENSP00000256495
SINLEJ007335	ENSP00000256496
SINLEJ010190	ENSP00000256497
SINLEJ011428	ENSP00000256509
SINLEJ011427	ENSP00000256509
SINLEJ005952	ENSP00000256538
SINLEJ016825	ENSP00000256538
SINLEJ001750	ENSP00000256545
SINLEJ009384	ENSP00000256578
SINLEJ010100	ENSP00000256637
SINLEJ013707	ENSP00000256637
SINLEJ010120	ENSP00000256644
SINLEJ005814	ENSP00000256646
SINLEJ017321	ENSP00000256646
SINLEJ003271	ENSP00000256682
SINLEJ007364	ENSP00000256689
SINLEJ007365	ENSP00000256689
SINLEJ006711	ENSP00000256707
SINLEJ006710	ENSP00000256707
SINLEJ008640	ENSP00000256722
SINLEJ013211	ENSP00000256737
SINLEJ018541	ENSP00000256737
SINLEJ004059	ENSP00000256759
SINLEJ012810	ENSP00000256759
SINLEJ014224	ENSP00000256854
SINLEJ011467	ENSP00000256861
SINLEJ012836	ENSP00000256897
SINLEJ008234	ENSP00000256925
SINLEJ016981	ENSP00000256925
SINLEJ004295	ENSP00000256935
SINLEJ016194	ENSP00000256953
SINLEJ007637	ENSP00000256953
SINLEJ006127	ENSP00000256996
SINLEJ019018	ENSP00000256999
SINLEJ016691	ENSP00000256999
SINLEJ006343	ENSP00000257017
SINLEJ009181	ENSP00000257209
SINLEJ008862	ENSP00000257209
SINLEJ008067	ENSP00000257215
SINLEJ008068	ENSP00000257215
SINLEJ018032	ENSP00000257248
SINLEJ018158	ENSP00000257248
SINLEJ018133	ENSP00000257264
SINLEJ018690	ENSP00000257264
SINLEJ006364	ENSP00000257287
SINLEJ017720	ENSP00000257290
SINLEJ006221	ENSP00000257347
SINLEJ006213	ENSP00000257408
SINLEJ014104	ENSP00000257408
SINLEJ004124	ENSP00000257515
SINLEJ006472	ENSP00000257527
SINLEJ000092	ENSP00000257548
SINLEJ003780	ENSP00000257549
SINLEJ000093	ENSP00000257549
SINLEJ003589	ENSP00000257555
SINLEJ014974	ENSP00000257555
SINLEJ011495	ENSP00000257566
SINLEJ003551	ENSP00000257566
SINLEJ015413	ENSP00000257575
SINLEJ016393	ENSP00000257600
SINLEJ015811	ENSP00000257663
SINLEJ009488	ENSP00000257700
SINLEJ009489	ENSP00000257700
SINLEJ013623	ENSP00000257749
SINLEJ013624	ENSP00000257749
SINLEJ013597	ENSP00000257776
SINLEJ013585	ENSP00000257789
SINLEJ013182	ENSP00000257818
SINLEJ007596	ENSP00000257829
SINLEJ007595	ENSP00000257829
SINLEJ007488	ENSP00000257836
SINLEJ013810	ENSP00000257861
SINLEJ600224	ENSP00000257868
SINLEJ013808	ENSP00000257868
SINLEJ004783	ENSP00000257910
SINLEJ013874	ENSP00000257910
SINLEJ600308	ENSP00000257915
SINLEJ003359	ENSP00000257915
SINLEJ004673	ENSP00000257934
SINLEJ004674	ENSP00000257934
SINLEJ010352	ENSP00000257979
SINLEJ012610	ENSP00000258042
SINLEJ013489	ENSP00000258042
SINLEJ012624	ENSP00000258062
SINLEJ012604	ENSP00000258062
SINLEJ001024	ENSP00000258083
SINLEJ011863	ENSP00000258091
SINLEJ005462	ENSP00000258105
SINLEJ015187	ENSP00000258106
SINLEJ004406	ENSP00000258106
SINLEJ002971	ENSP00000258111
SINLEJ007374	ENSP00000258145
SINLEJ011374	ENSP00000258145
SINLEJ008752	ENSP00000258168
SINLEJ013099	ENSP00000258168
SINLEJ013018	ENSP00000258198
SINLEJ008761	ENSP00000258198
SINLEJ008848	ENSP00000258214
SINLEJ008847	ENSP00000258214
SINLEJ004982	ENSP00000258243
SINLEJ017081	ENSP00000258281
SINLEJ016687	ENSP00000258301
SINLEJ005655	ENSP00000258341
SINLEJ005653	ENSP00000258341
SINLEJ600244	ENSP00000258399
SINLEJ600243	ENSP00000258399
SINLEJ011845	ENSP00000258400
SINLEJ001395	ENSP00000258411
SINLEJ001394	ENSP00000258411
SINLEJ003253	ENSP00000258415
SINLEJ003250	ENSP00000258415
SINLEJ014813	ENSP00000258416
SINLEJ009850	ENSP00000258417
SINLEJ013302	ENSP00000258418
SINLEJ017523	ENSP00000258418
SINLEJ006519	ENSP00000258424
SINLEJ006357	ENSP00000258428
SINLEJ006356	ENSP00000258428
SINLEJ010086	ENSP00000258443
SINLEJ013759	ENSP00000258455
SINLEJ012716	ENSP00000258456
SINLEJ012350	ENSP00000258494
SINLEJ009453	ENSP00000258494
SINLEJ017172	ENSP00000258499
SINLEJ011470	ENSP00000258499
SINLEJ009542	ENSP00000258538
SINLEJ014814	ENSP00000258648
SINLEJ011805	ENSP00000258654
SINLEJ014816	ENSP00000258662
SINLEJ005337	ENSP00000258711
SINLEJ001279	ENSP00000258729
SINLEJ002941	ENSP00000258739
SINLEJ011001	ENSP00000258739
SINLEJ600221	ENSP00000258742
SINLEJ015334	ENSP00000258770
SINLEJ004561	ENSP00000258772
SINLEJ004662	ENSP00000258774
SINLEJ010959	ENSP00000258796
SINLEJ009029	ENSP00000258796
SINLEJ012784	ENSP00000258873
SINLEJ012189	ENSP00000258884
SINLEJ004072	ENSP00000258930
SINLEJ011089	ENSP00000258955
SINLEJ015646	ENSP00000258955
SINLEJ019174	ENSP00000258962
SINLEJ019195	ENSP00000258962
SINLEJ009059	ENSP00000258991
SINLEJ014771	ENSP00000258991
SINLEJ011496	ENSP00000259008
SINLEJ016488	ENSP00000259021
SINLEJ013777	ENSP00000259021
SINLEJ007780	ENSP00000259037
SINLEJ017870	ENSP00000259037
SINLEJ001415	ENSP00000259050
SINLEJ015342	ENSP00000259056
SINLEJ015343	ENSP00000259056
SINLEJ005850	ENSP00000259154
SINLEJ012485	ENSP00000259199
SINLEJ013744	ENSP00000259239
SINLEJ013368	ENSP00000259241
SINLEJ013369	ENSP00000259241
SINLEJ003876	ENSP00000259324
SINLEJ013266	ENSP00000259324
SINLEJ018641	ENSP00000259335
SINLEJ017142	ENSP00000259339
SINLEJ015878	ENSP00000259365
SINLEJ012934	ENSP00000259365
SINLEJ018433	ENSP00000259371
SINLEJ005806	ENSP00000259371
SINLEJ012084	ENSP00000259400
SINLEJ013857	ENSP00000259400
SINLEJ600181	ENSP00000259455
SINLEJ003491	ENSP00000259455
SINLEJ015990	ENSP00000259457
SINLEJ005615	ENSP00000259457
SINLEJ017683	ENSP00000259467
SINLEJ005547	ENSP00000259469
SINLEJ003966	ENSP00000259470
SINLEJ010804	ENSP00000259470
SINLEJ016979	ENSP00000259486
SINLEJ016978	ENSP00000259486
SINLEJ008763	ENSP00000259512
SINLEJ009813	ENSP00000259526
SINLEJ004066	ENSP00000259667
SINLEJ008480	ENSP00000259711
SINLEJ005168	ENSP00000259746
SINLEJ002038	ENSP00000259746
SINLEJ016233	ENSP00000259750
SINLEJ016234	ENSP00000259750
SINLEJ015282	ENSP00000259803
SINLEJ019290	ENSP00000259806
SINLEJ008772	ENSP00000259808
SINLEJ008771	ENSP00000259808
SINLEJ017619	ENSP00000259818
SINLEJ018155	ENSP00000259873
SINLEJ004237	ENSP00000259895
SINLEJ007188	ENSP00000259938
SINLEJ006928	ENSP00000259963
SINLEJ001196	ENSP00000260010
SINLEJ016780	ENSP00000260010
SINLEJ005496	ENSP00000260102
SINLEJ001026	ENSP00000260118
SINLEJ015190	ENSP00000260118
SINLEJ008328	ENSP00000260126
SINLEJ008566	ENSP00000260126
SINLEJ008570	ENSP00000260128
SINLEJ008565	ENSP00000260128
SINLEJ006733	ENSP00000260130
SINLEJ014568	ENSP00000260187
SINLEJ014589	ENSP00000260197
SINLEJ014588	ENSP00000260197
SINLEJ019176	ENSP00000260210
SINLEJ011548	ENSP00000260229
SINLEJ019276	ENSP00000260270
SINLEJ011549	ENSP00000260302
SINLEJ000035	ENSP00000260323
SINLEJ010850	ENSP00000260324
SINLEJ010849	ENSP00000260324
SINLEJ010822	ENSP00000260327
SINLEJ017949	ENSP00000260327
SINLEJ014438	ENSP00000260356
SINLEJ001760	ENSP00000260356
SINLEJ014432	ENSP00000260361
SINLEJ005159	ENSP00000260385
SINLEJ016215	ENSP00000260385
SINLEJ001080	ENSP00000260386
SINLEJ006100	ENSP00000260402
SINLEJ010843	ENSP00000260408
SINLEJ012845	ENSP00000260408
SINLEJ005158	ENSP00000260447
SINLEJ016214	ENSP00000260447
SINLEJ000052	ENSP00000260453
SINLEJ000045	ENSP00000260453
SINLEJ009842	ENSP00000260526
SINLEJ002845	ENSP00000260563
SINLEJ017044	ENSP00000260570
SINLEJ003116	ENSP00000260585
SINLEJ012433	ENSP00000260599
SINLEJ009819	ENSP00000260600
SINLEJ008610	ENSP00000260600
SINLEJ002194	ENSP00000260605
SINLEJ002193	ENSP00000260605
SINLEJ002086	ENSP00000260630
SINLEJ006107	ENSP00000260630
SINLEJ015033	ENSP00000260637
SINLEJ015037	ENSP00000260637
SINLEJ008397	ENSP00000260643
SINLEJ001970	ENSP00000260649
SINLEJ006255	ENSP00000260649
SINLEJ001139	ENSP00000260653
SINLEJ000746	ENSP00000260653
SINLEJ001973	ENSP00000260665
SINLEJ001972	ENSP00000260665
SINLEJ012056	ENSP00000260731
SINLEJ006677	ENSP00000260743
SINLEJ007906	ENSP00000260743
SINLEJ004493	ENSP00000260746
SINLEJ015202	ENSP00000260762
SINLEJ015200	ENSP00000260762
SINLEJ013807	ENSP00000260803
SINLEJ001573	ENSP00000260810
SINLEJ003233	ENSP00000260818
SINLEJ003232	ENSP00000260818
SINLEJ010487	ENSP00000260947
SINLEJ004817	ENSP00000260952
SINLEJ001517	ENSP00000260953
SINLEJ001511	ENSP00000260970
SINLEJ013875	ENSP00000260970
SINLEJ001231	ENSP00000260983
SINLEJ001234	ENSP00000260983
SINLEJ001596	ENSP00000261007
SINLEJ001595	ENSP00000261007
SINLEJ001557	ENSP00000261015
SINLEJ003385	ENSP00000261017
SINLEJ600263	ENSP00000261017
SINLEJ001223	ENSP00000261023
SINLEJ600467	ENSP00000261023
SINLEJ003293	ENSP00000261024
SINLEJ004729	ENSP00000261024
SINLEJ004795	ENSP00000261038
SINLEJ600316	ENSP00000261038
SINLEJ013518	ENSP00000261070
SINLEJ002882	ENSP00000261167
SINLEJ009073	ENSP00000261168
SINLEJ005213	ENSP00000261168
SINLEJ005214	ENSP00000261170
SINLEJ005215	ENSP00000261170
SINLEJ012381	ENSP00000261172
SINLEJ011478	ENSP00000261172
SINLEJ016253	ENSP00000261177
SINLEJ013233	ENSP00000261180
SINLEJ002700	ENSP00000261182
SINLEJ013214	ENSP00000261183
SINLEJ007648	ENSP00000261183
SINLEJ012282	ENSP00000261187
SINLEJ011367	ENSP00000261187
SINLEJ007209	ENSP00000261191
SINLEJ015702	ENSP00000261191
SINLEJ013272	ENSP00000261200
SINLEJ013273	ENSP00000261200
SINLEJ008125	ENSP00000261205
SINLEJ019228	ENSP00000261205
SINLEJ012359	ENSP00000261208
SINLEJ012357	ENSP00000261208
SINLEJ009430	ENSP00000261211
SINLEJ013762	ENSP00000261211
SINLEJ013636	ENSP00000261233
SINLEJ010168	ENSP00000261234
SINLEJ010167	ENSP00000261234
SINLEJ005966	ENSP00000261245
SINLEJ001988	ENSP00000261247
SINLEJ019048	ENSP00000261249
SINLEJ015730	ENSP00000261250
SINLEJ013226	ENSP00000261254
SINLEJ018432	ENSP00000261254
SINLEJ016182	ENSP00000261263
SINLEJ013749	ENSP00000261267
SINLEJ015877	ENSP00000261275
SINLEJ000399	ENSP00000261275
SINLEJ010842	ENSP00000261292
SINLEJ001775	ENSP00000261303
SINLEJ004552	ENSP00000261304
SINLEJ004551	ENSP00000261304
SINLEJ017318	ENSP00000261308
SINLEJ009970	ENSP00000261308
SINLEJ003553	ENSP00000261318
SINLEJ001545	ENSP00000261326
SINLEJ001546	ENSP00000261326
SINLEJ017929	ENSP00000261336
SINLEJ018218	ENSP00000261336
SINLEJ017374	ENSP00000261349
SINLEJ007498	ENSP00000261349
SINLEJ004024	ENSP00000261366
SINLEJ012910	ENSP00000261366
SINLEJ000273	ENSP00000261368
SINLEJ000272	ENSP00000261368
SINLEJ013966	ENSP00000261369
SINLEJ009070	ENSP00000261381
SINLEJ016110	ENSP00000261381
SINLEJ010923	ENSP00000261383
SINLEJ010924	ENSP00000261383
SINLEJ009017	ENSP00000261386
SINLEJ016204	ENSP00000261396
SINLEJ005148	ENSP00000261396
SINLEJ000095	ENSP00000261401
SINLEJ019204	ENSP00000261401
SINLEJ015662	ENSP00000261402
SINLEJ007248	ENSP00000261402
SINLEJ000316	ENSP00000261413
SINLEJ006251	ENSP00000261427
SINLEJ006208	ENSP00000261434
SINLEJ006249	ENSP00000261435
SINLEJ006372	ENSP00000261438
SINLEJ006373	ENSP00000261439
SINLEJ007096	ENSP00000261439
SINLEJ015810	ENSP00000261441
SINLEJ016845	ENSP00000261461
SINLEJ005189	ENSP00000261461
SINLEJ000680	ENSP00000261475
SINLEJ000681	ENSP00000261475
SINLEJ001023	ENSP00000261479
SINLEJ000613	ENSP00000261483
SINLEJ000622	ENSP00000261483
SINLEJ012936	ENSP00000261486
SINLEJ019168	ENSP00000261488
SINLEJ009133	ENSP00000261497
SINLEJ005302	ENSP00000261497
SINLEJ017064	ENSP00000261499
SINLEJ010609	ENSP00000261507
SINLEJ003130	ENSP00000261514
SINLEJ003013	ENSP00000261514
SINLEJ010868	ENSP00000261517
SINLEJ010869	ENSP00000261517
SINLEJ004223	ENSP00000261520
SINLEJ600505	ENSP00000261520
SINLEJ017093	ENSP00000261530
SINLEJ016991	ENSP00000261530
SINLEJ001134	ENSP00000261531
SINLEJ006030	ENSP00000261534
SINLEJ006031	ENSP00000261534
SINLEJ009653	ENSP00000261537
SINLEJ009654	ENSP00000261537
SINLEJ005938	ENSP00000261556
SINLEJ013968	ENSP00000261556
SINLEJ000706	ENSP00000261558
SINLEJ013384	ENSP00000261574
SINLEJ013385	ENSP00000261574
SINLEJ007773	ENSP00000261584
SINLEJ011019	ENSP00000261588
SINLEJ011020	ENSP00000261588
SINLEJ006827	ENSP00000261592
SINLEJ008278	ENSP00000261596
SINLEJ008612	ENSP00000261596
SINLEJ017397	ENSP00000261597
SINLEJ005501	ENSP00000261600
SINLEJ008243	ENSP00000261601
SINLEJ007179	ENSP00000261609
SINLEJ007177	ENSP00000261609
SINLEJ009305	ENSP00000261622
SINLEJ009306	ENSP00000261622
SINLEJ010320	ENSP00000261623
SINLEJ007539	ENSP00000261636
SINLEJ007689	ENSP00000261637
SINLEJ007687	ENSP00000261637
SINLEJ003420	ENSP00000261647
SINLEJ016531	ENSP00000261647
SINLEJ011617	ENSP00000261654
SINLEJ011600	ENSP00000261655
SINLEJ003781	ENSP00000261655
SINLEJ009041	ENSP00000261658
SINLEJ009042	ENSP00000261658
SINLEJ013464	ENSP00000261667
SINLEJ000923	ENSP00000261681
SINLEJ003559	ENSP00000261692
SINLEJ005865	ENSP00000261700
SINLEJ012582	ENSP00000261708
SINLEJ003273	ENSP00000261712
SINLEJ003793	ENSP00000261716
SINLEJ003789	ENSP00000261716
SINLEJ012948	ENSP00000261722
SINLEJ016405	ENSP00000261731
SINLEJ003597	ENSP00000261731
SINLEJ000538	ENSP00000261733
SINLEJ014292	ENSP00000261749
SINLEJ014310	ENSP00000261749
SINLEJ008148	ENSP00000261751
SINLEJ012779	ENSP00000261758
SINLEJ015828	ENSP00000261769
SINLEJ008690	ENSP00000261772
SINLEJ017298	ENSP00000261772
SINLEJ011122	ENSP00000261776
SINLEJ014066	ENSP00000261778
SINLEJ014064	ENSP00000261778
SINLEJ001903	ENSP00000261783
SINLEJ017115	ENSP00000261796
SINLEJ011178	ENSP00000261796
SINLEJ015432	ENSP00000261797
SINLEJ010695	ENSP00000261797
SINLEJ007121	ENSP00000261799
SINLEJ018299	ENSP00000261800
SINLEJ017561	ENSP00000261800
SINLEJ001722	ENSP00000261819
SINLEJ000059	ENSP00000261837
SINLEJ004183	ENSP00000261844
SINLEJ010710	ENSP00000261844
SINLEJ004177	ENSP00000261845
SINLEJ016429	ENSP00000261854
SINLEJ017451	ENSP00000261854
SINLEJ004035	ENSP00000261858
SINLEJ000502	ENSP00000261866
SINLEJ000503	ENSP00000261866
SINLEJ000505	ENSP00000261868
SINLEJ012835	ENSP00000261880
SINLEJ000431	ENSP00000261883
SINLEJ000430	ENSP00000261883
SINLEJ000581	ENSP00000261884
SINLEJ000452	ENSP00000261888
[truncated: 11,934 more rows]
