# Supplementary material for: Reconstruction of proto-vertebrate, proto-cyclostome and proto-gnathostome genomes provides new insights into early vertebrate evolution
Source: Nat Commun. 2021 Jul 23;12:4489. doi: 10.1038/s41467-021-24573-z (PMC8302630; doi:10.1038/s41467-021-24573-z)
Supplement: Supplementary file 4 — Supplementary Data 1 [file 41467_2021_24573_MOESM4_ESM.zip › SuppData1/orthologs/LETJA-LEPOC.txt]

SINLEJ016576	ENSLOCP00000000004
SINLEJ010963	ENSLOCP00000000005
SINLEJ017975	ENSLOCP00000000005
SINLEJ015736	ENSLOCP00000000006
SINLEJ010745	ENSLOCP00000000011
SINLEJ002735	ENSLOCP00000000018
SINLEJ002734	ENSLOCP00000000018
SINLEJ011718	ENSLOCP00000000020
SINLEJ002023	ENSLOCP00000000022
SINLEJ019430	ENSLOCP00000000022
SINLEJ001193	ENSLOCP00000000025
SINLEJ011999	ENSLOCP00000000025
SINLEJ015162	ENSLOCP00000000028
SINLEJ011918	ENSLOCP00000000030
SINLEJ018250	ENSLOCP00000000032
SINLEJ002085	ENSLOCP00000000032
SINLEJ011917	ENSLOCP00000000038
SINLEJ004325	ENSLOCP00000000046
SINLEJ017744	ENSLOCP00000000048
SINLEJ008274	ENSLOCP00000000050
SINLEJ011911	ENSLOCP00000000051
SINLEJ018355	ENSLOCP00000000051
SINLEJ003740	ENSLOCP00000000053
SINLEJ003695	ENSLOCP00000000057
SINLEJ013501	ENSLOCP00000000061
SINLEJ005661	ENSLOCP00000000078
SINLEJ018064	ENSLOCP00000000086
SINLEJ000140	ENSLOCP00000000087
SINLEJ010292	ENSLOCP00000000089
SINLEJ019416	ENSLOCP00000000089
SINLEJ005112	ENSLOCP00000000090
SINLEJ009735	ENSLOCP00000000099
SINLEJ014281	ENSLOCP00000000101
SINLEJ012820	ENSLOCP00000000104
SINLEJ002845	ENSLOCP00000000108
SINLEJ009941	ENSLOCP00000000111
SINLEJ009965	ENSLOCP00000000129
SINLEJ009821	ENSLOCP00000000133
SINLEJ019332	ENSLOCP00000000136
SINLEJ017807	ENSLOCP00000000144
SINLEJ002724	ENSLOCP00000000144
SINLEJ006202	ENSLOCP00000000147
SINLEJ011504	ENSLOCP00000000148
SINLEJ009957	ENSLOCP00000000162
SINLEJ000178	ENSLOCP00000000162
SINLEJ013484	ENSLOCP00000000167
SINLEJ009390	ENSLOCP00000000173
SINLEJ009388	ENSLOCP00000000173
SINLEJ009877	ENSLOCP00000000179
SINLEJ017420	ENSLOCP00000000187
SINLEJ017015	ENSLOCP00000000198
SINLEJ007058	ENSLOCP00000000208
SINLEJ009878	ENSLOCP00000000210
SINLEJ018571	ENSLOCP00000000213
SINLEJ019215	ENSLOCP00000000213
SINLEJ011776	ENSLOCP00000000226
SINLEJ017850	ENSLOCP00000000226
SINLEJ005190	ENSLOCP00000000233
SINLEJ016846	ENSLOCP00000000233
SINLEJ018285	ENSLOCP00000000236
SINLEJ016002	ENSLOCP00000000236
SINLEJ018185	ENSLOCP00000000242
SINLEJ001024	ENSLOCP00000000250
SINLEJ016862	ENSLOCP00000000253
SINLEJ007623	ENSLOCP00000000253
SINLEJ000164	ENSLOCP00000000257
SINLEJ012268	ENSLOCP00000000261
SINLEJ015374	ENSLOCP00000000263
SINLEJ014955	ENSLOCP00000000263
SINLEJ009372	ENSLOCP00000000273
SINLEJ005792	ENSLOCP00000000275
SINLEJ000130	ENSLOCP00000000276
SINLEJ018227	ENSLOCP00000000276
SINLEJ014234	ENSLOCP00000000277
SINLEJ017479	ENSLOCP00000000277
SINLEJ007187	ENSLOCP00000000280
SINLEJ012610	ENSLOCP00000000300
SINLEJ013490	ENSLOCP00000000300
SINLEJ009276	ENSLOCP00000000301
SINLEJ000885	ENSLOCP00000000304
SINLEJ014350	ENSLOCP00000000308
SINLEJ006934	ENSLOCP00000000324
SINLEJ000615	ENSLOCP00000000328
SINLEJ000624	ENSLOCP00000000328
SINLEJ013898	ENSLOCP00000000333
SINLEJ017301	ENSLOCP00000000343
SINLEJ016152	ENSLOCP00000000350
SINLEJ002693	ENSLOCP00000000350
SINLEJ000084	ENSLOCP00000000358
SINLEJ007600	ENSLOCP00000000369
SINLEJ017473	ENSLOCP00000000377
SINLEJ012416	ENSLOCP00000000394
SINLEJ015554	ENSLOCP00000000396
SINLEJ017855	ENSLOCP00000000404
SINLEJ013829	ENSLOCP00000000404
SINLEJ017133	ENSLOCP00000000417
SINLEJ016087	ENSLOCP00000000417
SINLEJ016580	ENSLOCP00000000423
SINLEJ005623	ENSLOCP00000000428
SINLEJ014408	ENSLOCP00000000428
SINLEJ012430	ENSLOCP00000000434
SINLEJ005074	ENSLOCP00000000434
SINLEJ012164	ENSLOCP00000000436
SINLEJ008129	ENSLOCP00000000440
SINLEJ016412	ENSLOCP00000000451
SINLEJ010450	ENSLOCP00000000454
SINLEJ600416	ENSLOCP00000000454
SINLEJ008760	ENSLOCP00000000456
SINLEJ009859	ENSLOCP00000000458
SINLEJ009416	ENSLOCP00000000458
SINLEJ006173	ENSLOCP00000000461
SINLEJ018303	ENSLOCP00000000463
SINLEJ008142	ENSLOCP00000000472
SINLEJ008759	ENSLOCP00000000480
SINLEJ011140	ENSLOCP00000000480
SINLEJ012611	ENSLOCP00000000482
SINLEJ017790	ENSLOCP00000000482
SINLEJ004253	ENSLOCP00000000490
SINLEJ011597	ENSLOCP00000000494
SINLEJ010453	ENSLOCP00000000500
SINLEJ600414	ENSLOCP00000000500
SINLEJ002902	ENSLOCP00000000505
SINLEJ008920	ENSLOCP00000000506
SINLEJ016303	ENSLOCP00000000506
SINLEJ009327	ENSLOCP00000000507
SINLEJ015865	ENSLOCP00000000507
SINLEJ004229	ENSLOCP00000000508
SINLEJ000033	ENSLOCP00000000509
SINLEJ015280	ENSLOCP00000000511
SINLEJ006918	ENSLOCP00000000511
SINLEJ016698	ENSLOCP00000000512
SINLEJ008219	ENSLOCP00000000515
SINLEJ008264	ENSLOCP00000000515
SINLEJ017480	ENSLOCP00000000522
SINLEJ001040	ENSLOCP00000000529
SINLEJ019449	ENSLOCP00000000533
SINLEJ004830	ENSLOCP00000000533
SINLEJ009997	ENSLOCP00000000540
SINLEJ016679	ENSLOCP00000000546
SINLEJ016681	ENSLOCP00000000546
SINLEJ012987	ENSLOCP00000000547
SINLEJ013290	ENSLOCP00000000547
SINLEJ015958	ENSLOCP00000000548
SINLEJ016674	ENSLOCP00000000548
SINLEJ009337	ENSLOCP00000000549
SINLEJ016978	ENSLOCP00000000553
SINLEJ015216	ENSLOCP00000000559
SINLEJ006858	ENSLOCP00000000559
SINLEJ001902	ENSLOCP00000000565
SINLEJ006067	ENSLOCP00000000565
SINLEJ011328	ENSLOCP00000000575
SINLEJ013956	ENSLOCP00000000583
SINLEJ012066	ENSLOCP00000000585
SINLEJ012064	ENSLOCP00000000585
SINLEJ002027	ENSLOCP00000000586
SINLEJ013260	ENSLOCP00000000590
SINLEJ016993	ENSLOCP00000000591
SINLEJ018293	ENSLOCP00000000599
SINLEJ008222	ENSLOCP00000000609
SINLEJ009753	ENSLOCP00000000609
SINLEJ011780	ENSLOCP00000000610
SINLEJ016885	ENSLOCP00000000611
SINLEJ016893	ENSLOCP00000000611
SINLEJ019055	ENSLOCP00000000619
SINLEJ019130	ENSLOCP00000000619
SINLEJ017823	ENSLOCP00000000627
SINLEJ002838	ENSLOCP00000000627
SINLEJ600015	ENSLOCP00000000630
SINLEJ000987	ENSLOCP00000000631
SINLEJ001782	ENSLOCP00000000640
SINLEJ005910	ENSLOCP00000000640
SINLEJ018292	ENSLOCP00000000641
SINLEJ000214	ENSLOCP00000000643
SINLEJ000160	ENSLOCP00000000643
SINLEJ013933	ENSLOCP00000000645
SINLEJ018399	ENSLOCP00000000646
SINLEJ013339	ENSLOCP00000000652
SINLEJ014842	ENSLOCP00000000652
SINLEJ013276	ENSLOCP00000000654
SINLEJ019229	ENSLOCP00000000660
SINLEJ018737	ENSLOCP00000000660
SINLEJ000136	ENSLOCP00000000664
SINLEJ000131	ENSLOCP00000000664
SINLEJ008737	ENSLOCP00000000670
SINLEJ007459	ENSLOCP00000000672
SINLEJ018242	ENSLOCP00000000674
SINLEJ018240	ENSLOCP00000000674
SINLEJ003997	ENSLOCP00000000679
SINLEJ016323	ENSLOCP00000000680
SINLEJ008901	ENSLOCP00000000680
SINLEJ017413	ENSLOCP00000000681
SINLEJ009087	ENSLOCP00000000681
SINLEJ005378	ENSLOCP00000000690
SINLEJ017391	ENSLOCP00000000693
SINLEJ016100	ENSLOCP00000000693
SINLEJ009823	ENSLOCP00000000701
SINLEJ013292	ENSLOCP00000000717
SINLEJ007831	ENSLOCP00000000720
SINLEJ007828	ENSLOCP00000000720
SINLEJ013076	ENSLOCP00000000724
SINLEJ013077	ENSLOCP00000000724
SINLEJ016700	ENSLOCP00000000732
SINLEJ016699	ENSLOCP00000000732
SINLEJ008343	ENSLOCP00000000734
SINLEJ013923	ENSLOCP00000000735
SINLEJ019440	ENSLOCP00000000743
SINLEJ018721	ENSLOCP00000000743
SINLEJ007326	ENSLOCP00000000745
SINLEJ002840	ENSLOCP00000000747
SINLEJ007043	ENSLOCP00000000755
SINLEJ017668	ENSLOCP00000000757
SINLEJ014516	ENSLOCP00000000759
SINLEJ009041	ENSLOCP00000000760
SINLEJ009042	ENSLOCP00000000760
SINLEJ015838	ENSLOCP00000000761
SINLEJ015840	ENSLOCP00000000761
SINLEJ006865	ENSLOCP00000000762
SINLEJ015224	ENSLOCP00000000762
SINLEJ014339	ENSLOCP00000000764
SINLEJ010430	ENSLOCP00000000765
SINLEJ014814	ENSLOCP00000000766
SINLEJ006996	ENSLOCP00000000767
SINLEJ017331	ENSLOCP00000000773
SINLEJ017329	ENSLOCP00000000773
SINLEJ008593	ENSLOCP00000000778
SINLEJ015888	ENSLOCP00000000778
SINLEJ017824	ENSLOCP00000000782
SINLEJ009360	ENSLOCP00000000787
SINLEJ009359	ENSLOCP00000000787
SINLEJ013271	ENSLOCP00000000791
SINLEJ002892	ENSLOCP00000000791
SINLEJ005570	ENSLOCP00000000797
SINLEJ008879	ENSLOCP00000000800
SINLEJ002809	ENSLOCP00000000801
SINLEJ005876	ENSLOCP00000000801
SINLEJ016705	ENSLOCP00000000810
SINLEJ017825	ENSLOCP00000000817
SINLEJ017826	ENSLOCP00000000817
SINLEJ007632	ENSLOCP00000000818
SINLEJ600201	ENSLOCP00000000819
SINLEJ004867	ENSLOCP00000000819
SINLEJ001047	ENSLOCP00000000820
SINLEJ015508	ENSLOCP00000000821
SINLEJ015482	ENSLOCP00000000821
SINLEJ003885	ENSLOCP00000000822
SINLEJ008545	ENSLOCP00000000826
SINLEJ009630	ENSLOCP00000000826
SINLEJ016702	ENSLOCP00000000831
SINLEJ016701	ENSLOCP00000000831
SINLEJ003653	ENSLOCP00000000832
SINLEJ014912	ENSLOCP00000000832
SINLEJ016120	ENSLOCP00000000841
SINLEJ600199	ENSLOCP00000000844
SINLEJ018677	ENSLOCP00000000845
SINLEJ001660	ENSLOCP00000000851
SINLEJ001659	ENSLOCP00000000851
SINLEJ005627	ENSLOCP00000000852
SINLEJ012082	ENSLOCP00000000852
SINLEJ015845	ENSLOCP00000000853
SINLEJ016984	ENSLOCP00000000855
SINLEJ016332	ENSLOCP00000000856
SINLEJ010815	ENSLOCP00000000860
SINLEJ009913	ENSLOCP00000000860
SINLEJ007567	ENSLOCP00000000861
SINLEJ007571	ENSLOCP00000000861
SINLEJ016031	ENSLOCP00000000862
SINLEJ009975	ENSLOCP00000000863
SINLEJ009974	ENSLOCP00000000863
SINLEJ003417	ENSLOCP00000000875
SINLEJ015382	ENSLOCP00000000877
SINLEJ003573	ENSLOCP00000000877
SINLEJ005657	ENSLOCP00000000879
SINLEJ008576	ENSLOCP00000000880
SINLEJ010049	ENSLOCP00000000883
SINLEJ008333	ENSLOCP00000000886
SINLEJ001272	ENSLOCP00000000887
SINLEJ004968	ENSLOCP00000000888
SINLEJ004969	ENSLOCP00000000888
SINLEJ015381	ENSLOCP00000000900
SINLEJ000999	ENSLOCP00000000903
SINLEJ001983	ENSLOCP00000000903
SINLEJ004849	ENSLOCP00000000905
SINLEJ004848	ENSLOCP00000000905
SINLEJ016268	ENSLOCP00000000909
SINLEJ014384	ENSLOCP00000000909
SINLEJ014619	ENSLOCP00000000910
SINLEJ013122	ENSLOCP00000000911
SINLEJ016183	ENSLOCP00000000913
SINLEJ016184	ENSLOCP00000000913
SINLEJ008290	ENSLOCP00000000914
SINLEJ008289	ENSLOCP00000000914
SINLEJ014511	ENSLOCP00000000917
SINLEJ002107	ENSLOCP00000000917
SINLEJ009106	ENSLOCP00000000918
SINLEJ002752	ENSLOCP00000000918
SINLEJ001430	ENSLOCP00000000919
SINLEJ001176	ENSLOCP00000000921
SINLEJ011863	ENSLOCP00000000922
SINLEJ009125	ENSLOCP00000000923
SINLEJ016245	ENSLOCP00000000926
SINLEJ016870	ENSLOCP00000000926
SINLEJ011613	ENSLOCP00000000933
SINLEJ016694	ENSLOCP00000000941
SINLEJ001431	ENSLOCP00000000944
SINLEJ011919	ENSLOCP00000000947
SINLEJ005338	ENSLOCP00000000948
SINLEJ015770	ENSLOCP00000000950
SINLEJ005695	ENSLOCP00000000950
SINLEJ018404	ENSLOCP00000000951
SINLEJ018405	ENSLOCP00000000951
SINLEJ019092	ENSLOCP00000000954
SINLEJ016137	ENSLOCP00000000955
SINLEJ016138	ENSLOCP00000000955
SINLEJ001980	ENSLOCP00000000959
SINLEJ010416	ENSLOCP00000000960
SINLEJ600203	ENSLOCP00000000960
SINLEJ008093	ENSLOCP00000000961
SINLEJ006789	ENSLOCP00000000971
SINLEJ016857	ENSLOCP00000000973
SINLEJ004923	ENSLOCP00000000973
SINLEJ008172	ENSLOCP00000000979
SINLEJ008173	ENSLOCP00000000979
SINLEJ009126	ENSLOCP00000000982
SINLEJ010939	ENSLOCP00000000982
SINLEJ004324	ENSLOCP00000000983
SINLEJ009641	ENSLOCP00000000986
SINLEJ001723	ENSLOCP00000000995
SINLEJ600369	ENSLOCP00000000997
SINLEJ011751	ENSLOCP00000000997
SINLEJ018144	ENSLOCP00000000998
SINLEJ018366	ENSLOCP00000000998
SINLEJ001979	ENSLOCP00000000999
SINLEJ001180	ENSLOCP00000000999
SINLEJ002973	ENSLOCP00000001002
SINLEJ004563	ENSLOCP00000001003
SINLEJ004562	ENSLOCP00000001003
SINLEJ004327	ENSLOCP00000001008
SINLEJ004326	ENSLOCP00000001008
SINLEJ011149	ENSLOCP00000001009
SINLEJ014021	ENSLOCP00000001009
SINLEJ008561	ENSLOCP00000001010
SINLEJ014825	ENSLOCP00000001012
SINLEJ011729	ENSLOCP00000001012
SINLEJ600136	ENSLOCP00000001018
SINLEJ018907	ENSLOCP00000001023
SINLEJ015941	ENSLOCP00000001023
SINLEJ600035	ENSLOCP00000001027
SINLEJ016575	ENSLOCP00000001033
SINLEJ015737	ENSLOCP00000001033
SINLEJ014314	ENSLOCP00000001041
SINLEJ014315	ENSLOCP00000001041
SINLEJ001182	ENSLOCP00000001042
SINLEJ019239	ENSLOCP00000001043
SINLEJ001503	ENSLOCP00000001045
SINLEJ004718	ENSLOCP00000001045
SINLEJ003098	ENSLOCP00000001048
SINLEJ004277	ENSLOCP00000001049
SINLEJ018119	ENSLOCP00000001051
SINLEJ009358	ENSLOCP00000001054
SINLEJ013594	ENSLOCP00000001055
SINLEJ009260	ENSLOCP00000001061
SINLEJ008259	ENSLOCP00000001062
SINLEJ013264	ENSLOCP00000001065
SINLEJ004321	ENSLOCP00000001067
SINLEJ011532	ENSLOCP00000001068
SINLEJ014797	ENSLOCP00000001069
SINLEJ005684	ENSLOCP00000001073
SINLEJ004611	ENSLOCP00000001078
SINLEJ004610	ENSLOCP00000001078
SINLEJ001498	ENSLOCP00000001079
SINLEJ003229	ENSLOCP00000001079
SINLEJ014563	ENSLOCP00000001080
SINLEJ011832	ENSLOCP00000001082
SINLEJ011831	ENSLOCP00000001082
SINLEJ009321	ENSLOCP00000001083
SINLEJ012784	ENSLOCP00000001084
SINLEJ012785	ENSLOCP00000001084
SINLEJ016572	ENSLOCP00000001085
SINLEJ016876	ENSLOCP00000001085
SINLEJ007753	ENSLOCP00000001086
SINLEJ013413	ENSLOCP00000001088
SINLEJ015672	ENSLOCP00000001089
SINLEJ007239	ENSLOCP00000001089
SINLEJ013219	ENSLOCP00000001095
SINLEJ004319	ENSLOCP00000001102
SINLEJ009095	ENSLOCP00000001107
SINLEJ014020	ENSLOCP00000001107
SINLEJ014013	ENSLOCP00000001110
SINLEJ011824	ENSLOCP00000001112
SINLEJ016571	ENSLOCP00000001116
SINLEJ016875	ENSLOCP00000001116
SINLEJ011830	ENSLOCP00000001119
SINLEJ008152	ENSLOCP00000001119
SINLEJ002669	ENSLOCP00000001120
SINLEJ005581	ENSLOCP00000001129
SINLEJ016887	ENSLOCP00000001134
SINLEJ016888	ENSLOCP00000001134
SINLEJ011035	ENSLOCP00000001135
SINLEJ015906	ENSLOCP00000001136
SINLEJ001489	ENSLOCP00000001138
SINLEJ008753	ENSLOCP00000001144
SINLEJ005852	ENSLOCP00000001147
SINLEJ011933	ENSLOCP00000001148
SINLEJ000283	ENSLOCP00000001152
SINLEJ013419	ENSLOCP00000001158
SINLEJ016124	ENSLOCP00000001160
SINLEJ010443	ENSLOCP00000001161
SINLEJ011587	ENSLOCP00000001165
SINLEJ011586	ENSLOCP00000001165
SINLEJ017173	ENSLOCP00000001167
SINLEJ011215	ENSLOCP00000001171
SINLEJ014071	ENSLOCP00000001171
SINLEJ004405	ENSLOCP00000001172
SINLEJ013452	ENSLOCP00000001177
SINLEJ004469	ENSLOCP00000001183
SINLEJ013832	ENSLOCP00000001192
SINLEJ011041	ENSLOCP00000001193
SINLEJ013453	ENSLOCP00000001198
SINLEJ013365	ENSLOCP00000001200
SINLEJ018406	ENSLOCP00000001200
SINLEJ001206	ENSLOCP00000001206
SINLEJ016768	ENSLOCP00000001206
SINLEJ011276	ENSLOCP00000001207
SINLEJ011275	ENSLOCP00000001207
SINLEJ010101	ENSLOCP00000001209
SINLEJ009459	ENSLOCP00000001209
SINLEJ011899	ENSLOCP00000001211
SINLEJ012175	ENSLOCP00000001212
SINLEJ018708	ENSLOCP00000001213
SINLEJ017848	ENSLOCP00000001216
SINLEJ000311	ENSLOCP00000001219
SINLEJ004086	ENSLOCP00000001219
SINLEJ008787	ENSLOCP00000001220
SINLEJ011575	ENSLOCP00000001221
SINLEJ011576	ENSLOCP00000001221
SINLEJ015826	ENSLOCP00000001222
SINLEJ011293	ENSLOCP00000001223
SINLEJ015318	ENSLOCP00000001225
SINLEJ015115	ENSLOCP00000001226
SINLEJ005428	ENSLOCP00000001247
SINLEJ013241	ENSLOCP00000001247
SINLEJ007742	ENSLOCP00000001250
SINLEJ013685	ENSLOCP00000001253
SINLEJ011429	ENSLOCP00000001253
SINLEJ004340	ENSLOCP00000001254
SINLEJ013973	ENSLOCP00000001255
SINLEJ008783	ENSLOCP00000001255
SINLEJ000333	ENSLOCP00000001257
SINLEJ000332	ENSLOCP00000001257
SINLEJ013137	ENSLOCP00000001262
SINLEJ013138	ENSLOCP00000001262
SINLEJ008679	ENSLOCP00000001268
SINLEJ018883	ENSLOCP00000001277
SINLEJ000023	ENSLOCP00000001280
SINLEJ000025	ENSLOCP00000001280
SINLEJ011548	ENSLOCP00000001282
SINLEJ005164	ENSLOCP00000001284
SINLEJ016220	ENSLOCP00000001284
SINLEJ007501	ENSLOCP00000001287
SINLEJ012148	ENSLOCP00000001288
SINLEJ013868	ENSLOCP00000001288
SINLEJ017114	ENSLOCP00000001292
SINLEJ011179	ENSLOCP00000001292
SINLEJ013124	ENSLOCP00000001294
SINLEJ013123	ENSLOCP00000001294
SINLEJ014908	ENSLOCP00000001297
SINLEJ003656	ENSLOCP00000001297
SINLEJ012531	ENSLOCP00000001299
SINLEJ007486	ENSLOCP00000001302
SINLEJ006039	ENSLOCP00000001305
SINLEJ001015	ENSLOCP00000001305
SINLEJ016976	ENSLOCP00000001310
SINLEJ008050	ENSLOCP00000001316
SINLEJ019124	ENSLOCP00000001320
SINLEJ014660	ENSLOCP00000001321
SINLEJ014661	ENSLOCP00000001321
SINLEJ007837	ENSLOCP00000001323
SINLEJ016460	ENSLOCP00000001323
SINLEJ013135	ENSLOCP00000001325
SINLEJ013136	ENSLOCP00000001325
SINLEJ011272	ENSLOCP00000001332
SINLEJ011264	ENSLOCP00000001332
SINLEJ004298	ENSLOCP00000001336
SINLEJ011574	ENSLOCP00000001338
SINLEJ003797	ENSLOCP00000001338
SINLEJ014609	ENSLOCP00000001339
SINLEJ011549	ENSLOCP00000001340
SINLEJ016034	ENSLOCP00000001341
SINLEJ000665	ENSLOCP00000001344
SINLEJ003132	ENSLOCP00000001346
SINLEJ012624	ENSLOCP00000001348
SINLEJ012604	ENSLOCP00000001348
SINLEJ014412	ENSLOCP00000001350
SINLEJ000086	ENSLOCP00000001357
SINLEJ004285	ENSLOCP00000001361
SINLEJ004283	ENSLOCP00000001361
SINLEJ007715	ENSLOCP00000001363
SINLEJ015665	ENSLOCP00000001368
SINLEJ007244	ENSLOCP00000001368
SINLEJ009932	ENSLOCP00000001371
SINLEJ008858	ENSLOCP00000001372
SINLEJ008704	ENSLOCP00000001372
SINLEJ007502	ENSLOCP00000001376
SINLEJ014379	ENSLOCP00000001380
SINLEJ005692	ENSLOCP00000001380
SINLEJ016397	ENSLOCP00000001382
SINLEJ016396	ENSLOCP00000001382
SINLEJ015213	ENSLOCP00000001383
SINLEJ011961	ENSLOCP00000001383
SINLEJ015323	ENSLOCP00000001384
SINLEJ015324	ENSLOCP00000001384
SINLEJ006398	ENSLOCP00000001386
SINLEJ003110	ENSLOCP00000001391
SINLEJ017579	ENSLOCP00000001391
SINLEJ005694	ENSLOCP00000001393
SINLEJ005898	ENSLOCP00000001394
SINLEJ016010	ENSLOCP00000001396
SINLEJ015409	ENSLOCP00000001397
SINLEJ014048	ENSLOCP00000001397
SINLEJ018419	ENSLOCP00000001401
SINLEJ011039	ENSLOCP00000001402
SINLEJ000582	ENSLOCP00000001404
SINLEJ013080	ENSLOCP00000001411
SINLEJ015392	ENSLOCP00000001413
SINLEJ014401	ENSLOCP00000001415
SINLEJ002919	ENSLOCP00000001417
SINLEJ010969	ENSLOCP00000001417
SINLEJ015199	ENSLOCP00000001418
SINLEJ004281	ENSLOCP00000001418
SINLEJ005756	ENSLOCP00000001420
SINLEJ018000	ENSLOCP00000001420
SINLEJ010087	ENSLOCP00000001421
SINLEJ004690	ENSLOCP00000001423
SINLEJ008698	ENSLOCP00000001425
SINLEJ014056	ENSLOCP00000001425
SINLEJ010320	ENSLOCP00000001426
SINLEJ008518	ENSLOCP00000001427
SINLEJ006850	ENSLOCP00000001427
SINLEJ014582	ENSLOCP00000001428
SINLEJ005163	ENSLOCP00000001429
SINLEJ016219	ENSLOCP00000001429
SINLEJ012916	ENSLOCP00000001433
SINLEJ012915	ENSLOCP00000001433
SINLEJ010975	ENSLOCP00000001435
SINLEJ007778	ENSLOCP00000001436
SINLEJ012219	ENSLOCP00000001436
SINLEJ007627	ENSLOCP00000001437
SINLEJ010036	ENSLOCP00000001437
SINLEJ012149	ENSLOCP00000001440
SINLEJ018353	ENSLOCP00000001440
SINLEJ005759	ENSLOCP00000001442
SINLEJ017330	ENSLOCP00000001442
SINLEJ010382	ENSLOCP00000001445
SINLEJ003216	ENSLOCP00000001445
SINLEJ008022	ENSLOCP00000001449
SINLEJ008697	ENSLOCP00000001455
SINLEJ008696	ENSLOCP00000001455
SINLEJ010381	ENSLOCP00000001456
SINLEJ018948	ENSLOCP00000001458
SINLEJ018791	ENSLOCP00000001458
SINLEJ007779	ENSLOCP00000001460
SINLEJ003840	ENSLOCP00000001461
SINLEJ015203	ENSLOCP00000001462
SINLEJ015204	ENSLOCP00000001462
SINLEJ011608	ENSLOCP00000001464
SINLEJ019304	ENSLOCP00000001464
SINLEJ019271	ENSLOCP00000001465
SINLEJ014584	ENSLOCP00000001475
SINLEJ015327	ENSLOCP00000001476
SINLEJ019252	ENSLOCP00000001476
SINLEJ014583	ENSLOCP00000001477
SINLEJ015098	ENSLOCP00000001479
SINLEJ014342	ENSLOCP00000001480
SINLEJ005760	ENSLOCP00000001480
SINLEJ000196	ENSLOCP00000001481
SINLEJ000381	ENSLOCP00000001481
SINLEJ005269	ENSLOCP00000001483
SINLEJ005268	ENSLOCP00000001483
SINLEJ007780	ENSLOCP00000001484
SINLEJ017870	ENSLOCP00000001484
SINLEJ008706	ENSLOCP00000001486
SINLEJ019272	ENSLOCP00000001486
SINLEJ009455	ENSLOCP00000001488
SINLEJ015668	ENSLOCP00000001488
SINLEJ017581	ENSLOCP00000001492
SINLEJ003108	ENSLOCP00000001492
SINLEJ008278	ENSLOCP00000001496
SINLEJ014991	ENSLOCP00000001500
SINLEJ003571	ENSLOCP00000001500
SINLEJ007538	ENSLOCP00000001501
SINLEJ008202	ENSLOCP00000001501
SINLEJ015527	ENSLOCP00000001502
SINLEJ016655	ENSLOCP00000001502
SINLEJ004415	ENSLOCP00000001510
SINLEJ004706	ENSLOCP00000001512
SINLEJ003198	ENSLOCP00000001512
SINLEJ009929	ENSLOCP00000001515
SINLEJ006353	ENSLOCP00000001516
SINLEJ008068	ENSLOCP00000001517
SINLEJ019466	ENSLOCP00000001518
SINLEJ011422	ENSLOCP00000001519
SINLEJ011423	ENSLOCP00000001519
SINLEJ002903	ENSLOCP00000001520
SINLEJ014767	ENSLOCP00000001520
SINLEJ007781	ENSLOCP00000001521
SINLEJ012243	ENSLOCP00000001521
SINLEJ015385	ENSLOCP00000001522
SINLEJ005475	ENSLOCP00000001527
SINLEJ004983	ENSLOCP00000001528
SINLEJ014585	ENSLOCP00000001530
SINLEJ004381	ENSLOCP00000001531
SINLEJ010377	ENSLOCP00000001533
SINLEJ015328	ENSLOCP00000001533
SINLEJ018398	ENSLOCP00000001534
SINLEJ004701	ENSLOCP00000001537
SINLEJ003173	ENSLOCP00000001540
SINLEJ008302	ENSLOCP00000001541
SINLEJ008297	ENSLOCP00000001541
SINLEJ004380	ENSLOCP00000001543
SINLEJ002924	ENSLOCP00000001548
SINLEJ013765	ENSLOCP00000001549
SINLEJ014012	ENSLOCP00000001549
SINLEJ600426	ENSLOCP00000001550
SINLEJ600425	ENSLOCP00000001550
SINLEJ005763	ENSLOCP00000001551
SINLEJ005762	ENSLOCP00000001551
SINLEJ017999	ENSLOCP00000001553
SINLEJ018846	ENSLOCP00000001553
SINLEJ012529	ENSLOCP00000001555
SINLEJ012670	ENSLOCP00000001563
SINLEJ012669	ENSLOCP00000001563
SINLEJ012174	ENSLOCP00000001564
SINLEJ008384	ENSLOCP00000001567
SINLEJ006833	ENSLOCP00000001568
SINLEJ001292	ENSLOCP00000001571
SINLEJ012188	ENSLOCP00000001572
SINLEJ600423	ENSLOCP00000001573
SINLEJ001201	ENSLOCP00000001573
SINLEJ005745	ENSLOCP00000001574
SINLEJ005754	ENSLOCP00000001574
SINLEJ006357	ENSLOCP00000001575
SINLEJ006356	ENSLOCP00000001575
SINLEJ014935	ENSLOCP00000001576
SINLEJ012862	ENSLOCP00000001580
SINLEJ013253	ENSLOCP00000001580
SINLEJ019217	ENSLOCP00000001582
SINLEJ016377	ENSLOCP00000001584
SINLEJ016378	ENSLOCP00000001584
SINLEJ008554	ENSLOCP00000001586
SINLEJ009357	ENSLOCP00000001587
SINLEJ009356	ENSLOCP00000001587
SINLEJ005336	ENSLOCP00000001589
SINLEJ011421	ENSLOCP00000001590
SINLEJ012944	ENSLOCP00000001592
SINLEJ007785	ENSLOCP00000001593
SINLEJ008865	ENSLOCP00000001595
SINLEJ014317	ENSLOCP00000001599
SINLEJ014316	ENSLOCP00000001599
SINLEJ005432	ENSLOCP00000001600
SINLEJ016527	ENSLOCP00000001605
SINLEJ008856	ENSLOCP00000001607
SINLEJ010827	ENSLOCP00000001609
SINLEJ014938	ENSLOCP00000001612
SINLEJ003628	ENSLOCP00000001612
SINLEJ005376	ENSLOCP00000001613
SINLEJ002771	ENSLOCP00000001614
SINLEJ017857	ENSLOCP00000001616
SINLEJ013826	ENSLOCP00000001616
SINLEJ016376	ENSLOCP00000001617
SINLEJ006358	ENSLOCP00000001619
SINLEJ011865	ENSLOCP00000001621
SINLEJ000389	ENSLOCP00000001622
SINLEJ014262	ENSLOCP00000001622
SINLEJ013252	ENSLOCP00000001626
SINLEJ009262	ENSLOCP00000001634
SINLEJ009264	ENSLOCP00000001634
SINLEJ003944	ENSLOCP00000001637
SINLEJ018987	ENSLOCP00000001638
SINLEJ019295	ENSLOCP00000001638
SINLEJ008483	ENSLOCP00000001639
SINLEJ002888	ENSLOCP00000001647
SINLEJ012874	ENSLOCP00000001649
SINLEJ017553	ENSLOCP00000001651
SINLEJ017555	ENSLOCP00000001651
SINLEJ013018	ENSLOCP00000001652
SINLEJ013651	ENSLOCP00000001653
SINLEJ001250	ENSLOCP00000001653
SINLEJ600482	ENSLOCP00000001657
SINLEJ004148	ENSLOCP00000001660
SINLEJ019116	ENSLOCP00000001660
SINLEJ005701	ENSLOCP00000001662
SINLEJ005702	ENSLOCP00000001662
SINLEJ000732	ENSLOCP00000001672
SINLEJ018278	ENSLOCP00000001673
SINLEJ006678	ENSLOCP00000001676
SINLEJ016338	ENSLOCP00000001676
SINLEJ006210	ENSLOCP00000001679
SINLEJ014811	ENSLOCP00000001680
SINLEJ018647	ENSLOCP00000001680
SINLEJ018312	ENSLOCP00000001681
SINLEJ009272	ENSLOCP00000001683
SINLEJ016832	ENSLOCP00000001686
SINLEJ017392	ENSLOCP00000001686
SINLEJ015249	ENSLOCP00000001687
SINLEJ006887	ENSLOCP00000001687
SINLEJ018792	ENSLOCP00000001689
SINLEJ007265	ENSLOCP00000001689
SINLEJ018053	ENSLOCP00000001692
SINLEJ003804	ENSLOCP00000001693
SINLEJ003805	ENSLOCP00000001693
SINLEJ011169	ENSLOCP00000001698
SINLEJ010953	ENSLOCP00000001699
SINLEJ006084	ENSLOCP00000001700
SINLEJ006362	ENSLOCP00000001701
SINLEJ007637	ENSLOCP00000001702
SINLEJ007638	ENSLOCP00000001702
SINLEJ005135	ENSLOCP00000001703
SINLEJ016265	ENSLOCP00000001710
SINLEJ007636	ENSLOCP00000001712
SINLEJ014015	ENSLOCP00000001714
SINLEJ009355	ENSLOCP00000001714
SINLEJ011788	ENSLOCP00000001716
SINLEJ016811	ENSLOCP00000001719
SINLEJ006365	ENSLOCP00000001722
SINLEJ005670	ENSLOCP00000001723
SINLEJ003689	ENSLOCP00000001726
SINLEJ007635	ENSLOCP00000001730
SINLEJ007634	ENSLOCP00000001730
SINLEJ013478	ENSLOCP00000001733
SINLEJ015329	ENSLOCP00000001736
SINLEJ003212	ENSLOCP00000001736
SINLEJ015044	ENSLOCP00000001740
SINLEJ016006	ENSLOCP00000001744
SINLEJ007633	ENSLOCP00000001745
SINLEJ012965	ENSLOCP00000001747
SINLEJ005671	ENSLOCP00000001751
SINLEJ002958	ENSLOCP00000001755
SINLEJ014596	ENSLOCP00000001755
SINLEJ011170	ENSLOCP00000001756
SINLEJ017111	ENSLOCP00000001756
SINLEJ009986	ENSLOCP00000001757
SINLEJ003881	ENSLOCP00000001761
SINLEJ000824	ENSLOCP00000001763
SINLEJ008162	ENSLOCP00000001764
SINLEJ010375	ENSLOCP00000001768
SINLEJ003442	ENSLOCP00000001768
SINLEJ010959	ENSLOCP00000001770
SINLEJ009029	ENSLOCP00000001770
SINLEJ004288	ENSLOCP00000001772
SINLEJ010007	ENSLOCP00000001777
SINLEJ011579	ENSLOCP00000001778
SINLEJ011174	ENSLOCP00000001779
SINLEJ017118	ENSLOCP00000001779
SINLEJ013248	ENSLOCP00000001781
SINLEJ007572	ENSLOCP00000001781
SINLEJ017066	ENSLOCP00000001783
SINLEJ003058	ENSLOCP00000001783
SINLEJ010374	ENSLOCP00000001785
SINLEJ600104	ENSLOCP00000001787
SINLEJ007630	ENSLOCP00000001792
SINLEJ012739	ENSLOCP00000001794
SINLEJ002094	ENSLOCP00000001795
SINLEJ002093	ENSLOCP00000001795
SINLEJ015875	ENSLOCP00000001796
SINLEJ010600	ENSLOCP00000001796
SINLEJ001476	ENSLOCP00000001797
SINLEJ010373	ENSLOCP00000001797
SINLEJ011752	ENSLOCP00000001799
SINLEJ003476	ENSLOCP00000001799
SINLEJ013641	ENSLOCP00000001802
SINLEJ010137	ENSLOCP00000001802
SINLEJ017105	ENSLOCP00000001805
SINLEJ003669	ENSLOCP00000001806
SINLEJ014559	ENSLOCP00000001807
SINLEJ600126	ENSLOCP00000001809
SINLEJ600125	ENSLOCP00000001809
SINLEJ017065	ENSLOCP00000001810
SINLEJ014700	ENSLOCP00000001810
SINLEJ009908	ENSLOCP00000001811
SINLEJ000720	ENSLOCP00000001811
SINLEJ000795	ENSLOCP00000001814
SINLEJ014586	ENSLOCP00000001815
SINLEJ005552	ENSLOCP00000001818
SINLEJ008715	ENSLOCP00000001823
SINLEJ008717	ENSLOCP00000001823
SINLEJ004417	ENSLOCP00000001829
SINLEJ004418	ENSLOCP00000001829
SINLEJ012656	ENSLOCP00000001830
SINLEJ010130	ENSLOCP00000001831
SINLEJ010131	ENSLOCP00000001831
SINLEJ001062	ENSLOCP00000001834
SINLEJ003642	ENSLOCP00000001836
SINLEJ014923	ENSLOCP00000001836
SINLEJ006683	ENSLOCP00000001838
SINLEJ015874	ENSLOCP00000001841
SINLEJ014374	ENSLOCP00000001845
SINLEJ005549	ENSLOCP00000001845
SINLEJ016203	ENSLOCP00000001847
SINLEJ014562	ENSLOCP00000001848
SINLEJ003063	ENSLOCP00000001852
SINLEJ003062	ENSLOCP00000001852
SINLEJ001216	ENSLOCP00000001854
SINLEJ015872	ENSLOCP00000001861
SINLEJ015873	ENSLOCP00000001861
SINLEJ003644	ENSLOCP00000001865
SINLEJ014920	ENSLOCP00000001865
SINLEJ007348	ENSLOCP00000001866
SINLEJ015023	ENSLOCP00000001867
SINLEJ002166	ENSLOCP00000001868
SINLEJ007076	ENSLOCP00000001869
SINLEJ017108	ENSLOCP00000001869
SINLEJ008723	ENSLOCP00000001871
SINLEJ008725	ENSLOCP00000001871
SINLEJ005548	ENSLOCP00000001873
SINLEJ004606	ENSLOCP00000001875
SINLEJ004605	ENSLOCP00000001875
SINLEJ006795	ENSLOCP00000001880
SINLEJ008558	ENSLOCP00000001880
SINLEJ012731	ENSLOCP00000001882
SINLEJ012736	ENSLOCP00000001882
SINLEJ012589	ENSLOCP00000001883
SINLEJ003064	ENSLOCP00000001883
SINLEJ012114	ENSLOCP00000001885
SINLEJ010504	ENSLOCP00000001886
SINLEJ011511	ENSLOCP00000001889
SINLEJ016675	ENSLOCP00000001890
SINLEJ005497	ENSLOCP00000001893
SINLEJ600303	ENSLOCP00000001896
SINLEJ001646	ENSLOCP00000001896
SINLEJ012995	ENSLOCP00000001898
SINLEJ012869	ENSLOCP00000001899
SINLEJ011510	ENSLOCP00000001903
SINLEJ011450	ENSLOCP00000001904
SINLEJ008224	ENSLOCP00000001904
SINLEJ016293	ENSLOCP00000001906
SINLEJ003869	ENSLOCP00000001906
SINLEJ011299	ENSLOCP00000001907
SINLEJ011300	ENSLOCP00000001907
SINLEJ003771	ENSLOCP00000001908
SINLEJ005120	ENSLOCP00000001909
SINLEJ005454	ENSLOCP00000001915
SINLEJ006784	ENSLOCP00000001915
SINLEJ015871	ENSLOCP00000001918
SINLEJ004120	ENSLOCP00000001918
SINLEJ016603	ENSLOCP00000001923
SINLEJ011792	ENSLOCP00000001924
SINLEJ004899	ENSLOCP00000001925
SINLEJ005318	ENSLOCP00000001927
SINLEJ015135	ENSLOCP00000001934
SINLEJ003647	ENSLOCP00000001937
SINLEJ014917	ENSLOCP00000001937
SINLEJ005556	ENSLOCP00000001939
SINLEJ005557	ENSLOCP00000001939
SINLEJ002806	ENSLOCP00000001940
SINLEJ012877	ENSLOCP00000001942
SINLEJ008235	ENSLOCP00000001944
SINLEJ017363	ENSLOCP00000001945
SINLEJ600301	ENSLOCP00000001946
SINLEJ600302	ENSLOCP00000001946
SINLEJ007131	ENSLOCP00000001950
SINLEJ014932	ENSLOCP00000001951
SINLEJ003633	ENSLOCP00000001951
SINLEJ008653	ENSLOCP00000001952
SINLEJ005157	ENSLOCP00000001953
SINLEJ016213	ENSLOCP00000001953
SINLEJ014423	ENSLOCP00000001954
SINLEJ000079	ENSLOCP00000001955
SINLEJ000065	ENSLOCP00000001955
SINLEJ008104	ENSLOCP00000001957
SINLEJ014824	ENSLOCP00000001959
SINLEJ013982	ENSLOCP00000001959
SINLEJ009809	ENSLOCP00000001960
SINLEJ013959	ENSLOCP00000001961
SINLEJ015870	ENSLOCP00000001962
SINLEJ010765	ENSLOCP00000001962
SINLEJ009666	ENSLOCP00000001964
SINLEJ009664	ENSLOCP00000001964
SINLEJ003034	ENSLOCP00000001966
SINLEJ009864	ENSLOCP00000001969
SINLEJ003761	ENSLOCP00000001970
SINLEJ010992	ENSLOCP00000001972
SINLEJ007367	ENSLOCP00000001972
SINLEJ013709	ENSLOCP00000001974
SINLEJ006694	ENSLOCP00000001974
SINLEJ016759	ENSLOCP00000001976
SINLEJ001215	ENSLOCP00000001976
SINLEJ005774	ENSLOCP00000001978
SINLEJ014387	ENSLOCP00000001978
SINLEJ013939	ENSLOCP00000001981
SINLEJ008869	ENSLOCP00000001981
SINLEJ012206	ENSLOCP00000001982
SINLEJ004612	ENSLOCP00000001983
SINLEJ004613	ENSLOCP00000001983
SINLEJ014568	ENSLOCP00000001984
SINLEJ008234	ENSLOCP00000001985
SINLEJ016981	ENSLOCP00000001985
SINLEJ017765	ENSLOCP00000001986
SINLEJ019311	ENSLOCP00000001988
SINLEJ018533	ENSLOCP00000001988
SINLEJ019401	ENSLOCP00000001990
SINLEJ012574	ENSLOCP00000001993
SINLEJ003066	ENSLOCP00000001993
SINLEJ009663	ENSLOCP00000001994
SINLEJ013215	ENSLOCP00000001995
SINLEJ011855	ENSLOCP00000001998
SINLEJ013981	ENSLOCP00000001998
SINLEJ014367	ENSLOCP00000001999
SINLEJ001371	ENSLOCP00000002003
SINLEJ017860	ENSLOCP00000002004
SINLEJ017679	ENSLOCP00000002004
SINLEJ012456	ENSLOCP00000002006
SINLEJ016985	ENSLOCP00000002008
SINLEJ011527	ENSLOCP00000002010
SINLEJ012576	ENSLOCP00000002011
SINLEJ011224	ENSLOCP00000002014
SINLEJ009308	ENSLOCP00000002014
SINLEJ017046	ENSLOCP00000002015
SINLEJ600314	ENSLOCP00000002020
SINLEJ009853	ENSLOCP00000002022
SINLEJ006029	ENSLOCP00000002023
SINLEJ600128	ENSLOCP00000002024
SINLEJ013931	ENSLOCP00000002032
SINLEJ004119	ENSLOCP00000002034
SINLEJ004116	ENSLOCP00000002034
SINLEJ019367	ENSLOCP00000002037
SINLEJ019384	ENSLOCP00000002039
SINLEJ019057	ENSLOCP00000002039
SINLEJ001706	ENSLOCP00000002040
SINLEJ010390	ENSLOCP00000002040
SINLEJ001874	ENSLOCP00000002045
SINLEJ008081	ENSLOCP00000002046
SINLEJ008080	ENSLOCP00000002046
SINLEJ018302	ENSLOCP00000002047
SINLEJ008208	ENSLOCP00000002048
SINLEJ017433	ENSLOCP00000002048
SINLEJ001765	ENSLOCP00000002053
SINLEJ001766	ENSLOCP00000002053
SINLEJ011526	ENSLOCP00000002054
SINLEJ006538	ENSLOCP00000002057
SINLEJ006540	ENSLOCP00000002057
SINLEJ006861	ENSLOCP00000002058
SINLEJ015220	ENSLOCP00000002058
SINLEJ004429	ENSLOCP00000002059
SINLEJ004430	ENSLOCP00000002059
SINLEJ016794	ENSLOCP00000002060
SINLEJ011869	ENSLOCP00000002061
SINLEJ014827	ENSLOCP00000002061
SINLEJ005801	ENSLOCP00000002063
SINLEJ019246	ENSLOCP00000002063
SINLEJ012872	ENSLOCP00000002064
SINLEJ014343	ENSLOCP00000002065
SINLEJ005712	ENSLOCP00000002065
SINLEJ011194	ENSLOCP00000002068
SINLEJ011193	ENSLOCP00000002068
SINLEJ013363	ENSLOCP00000002069
SINLEJ013362	ENSLOCP00000002069
SINLEJ008511	ENSLOCP00000002075
SINLEJ001704	ENSLOCP00000002077
SINLEJ013469	ENSLOCP00000002078
SINLEJ017802	ENSLOCP00000002078
SINLEJ016044	ENSLOCP00000002080
SINLEJ011524	ENSLOCP00000002082
SINLEJ600012	ENSLOCP00000002084
SINLEJ600013	ENSLOCP00000002084
SINLEJ011509	ENSLOCP00000002086
SINLEJ014888	ENSLOCP00000002087
SINLEJ017714	ENSLOCP00000002090
SINLEJ017600	ENSLOCP00000002091
SINLEJ000707	ENSLOCP00000002092
SINLEJ019141	ENSLOCP00000002093
SINLEJ000100	ENSLOCP00000002093
SINLEJ013265	ENSLOCP00000002094
SINLEJ018444	ENSLOCP00000002094
SINLEJ016449	ENSLOCP00000002095
SINLEJ001703	ENSLOCP00000002096
SINLEJ010389	ENSLOCP00000002096
SINLEJ008535	ENSLOCP00000002099
SINLEJ000206	ENSLOCP00000002101
SINLEJ000201	ENSLOCP00000002101
SINLEJ012864	ENSLOCP00000002105
SINLEJ004287	ENSLOCP00000002107
SINLEJ006472	ENSLOCP00000002107
SINLEJ008121	ENSLOCP00000002109
SINLEJ010316	ENSLOCP00000002110
SINLEJ003846	ENSLOCP00000002112
SINLEJ008621	ENSLOCP00000002113
SINLEJ016909	ENSLOCP00000002115
SINLEJ004299	ENSLOCP00000002119
SINLEJ013408	ENSLOCP00000002120
SINLEJ013407	ENSLOCP00000002120
SINLEJ003113	ENSLOCP00000002129
SINLEJ017576	ENSLOCP00000002129
SINLEJ009653	ENSLOCP00000002132
SINLEJ009654	ENSLOCP00000002132
SINLEJ007458	ENSLOCP00000002134
SINLEJ016430	ENSLOCP00000002135
SINLEJ001702	ENSLOCP00000002136
SINLEJ009032	ENSLOCP00000002136
SINLEJ000508	ENSLOCP00000002141
SINLEJ012837	ENSLOCP00000002141
SINLEJ017138	ENSLOCP00000002142
SINLEJ005542	ENSLOCP00000002144
SINLEJ003120	ENSLOCP00000002145
SINLEJ014506	ENSLOCP00000002146
SINLEJ006541	ENSLOCP00000002147
SINLEJ600033	ENSLOCP00000002148
SINLEJ000212	ENSLOCP00000002153
SINLEJ011070	ENSLOCP00000002157
SINLEJ009135	ENSLOCP00000002157
SINLEJ011577	ENSLOCP00000002158
SINLEJ005543	ENSLOCP00000002159
SINLEJ007576	ENSLOCP00000002160
SINLEJ007583	ENSLOCP00000002160
SINLEJ016919	ENSLOCP00000002162
SINLEJ016916	ENSLOCP00000002162
SINLEJ014505	ENSLOCP00000002163
SINLEJ010491	ENSLOCP00000002167
SINLEJ015909	ENSLOCP00000002169
SINLEJ017471	ENSLOCP00000002172
SINLEJ011679	ENSLOCP00000002176
SINLEJ011331	ENSLOCP00000002177
SINLEJ009208	ENSLOCP00000002178
SINLEJ001937	ENSLOCP00000002179
SINLEJ014273	ENSLOCP00000002183
SINLEJ600322	ENSLOCP00000002184
SINLEJ003412	ENSLOCP00000002184
SINLEJ019447	ENSLOCP00000002185
SINLEJ010961	ENSLOCP00000002186
SINLEJ008744	ENSLOCP00000002188
SINLEJ013042	ENSLOCP00000002188
SINLEJ005523	ENSLOCP00000002190
SINLEJ005524	ENSLOCP00000002190
SINLEJ017719	ENSLOCP00000002191
SINLEJ017718	ENSLOCP00000002191
SINLEJ004400	ENSLOCP00000002192
SINLEJ013079	ENSLOCP00000002195
SINLEJ009456	ENSLOCP00000002197
SINLEJ008616	ENSLOCP00000002198
SINLEJ008617	ENSLOCP00000002198
SINLEJ002972	ENSLOCP00000002201
SINLEJ006836	ENSLOCP00000002202
SINLEJ019360	ENSLOCP00000002206
SINLEJ004395	ENSLOCP00000002207
SINLEJ004398	ENSLOCP00000002207
SINLEJ014455	ENSLOCP00000002211
SINLEJ012836	ENSLOCP00000002213
SINLEJ009136	ENSLOCP00000002214
SINLEJ016942	ENSLOCP00000002215
SINLEJ016941	ENSLOCP00000002215
SINLEJ011337	ENSLOCP00000002216
SINLEJ017602	ENSLOCP00000002218
SINLEJ017601	ENSLOCP00000002218
SINLEJ013381	ENSLOCP00000002219
SINLEJ013379	ENSLOCP00000002219
SINLEJ013374	ENSLOCP00000002223
SINLEJ013373	ENSLOCP00000002223
SINLEJ004796	ENSLOCP00000002224
SINLEJ003413	ENSLOCP00000002224
SINLEJ011893	ENSLOCP00000002226
SINLEJ004393	ENSLOCP00000002226
SINLEJ018905	ENSLOCP00000002227
SINLEJ018906	ENSLOCP00000002227
SINLEJ005782	ENSLOCP00000002229
SINLEJ005783	ENSLOCP00000002229
SINLEJ008126	ENSLOCP00000002232
SINLEJ016873	ENSLOCP00000002232
SINLEJ008508	ENSLOCP00000002233
SINLEJ010729	ENSLOCP00000002242
SINLEJ010730	ENSLOCP00000002242
SINLEJ012073	ENSLOCP00000002244
SINLEJ006741	ENSLOCP00000002245
SINLEJ008507	ENSLOCP00000002245
SINLEJ011864	ENSLOCP00000002246
SINLEJ015625	ENSLOCP00000002247
SINLEJ005299	ENSLOCP00000002247
SINLEJ017394	ENSLOCP00000002249
SINLEJ016814	ENSLOCP00000002250
SINLEJ017970	ENSLOCP00000002250
SINLEJ011565	ENSLOCP00000002252
SINLEJ011564	ENSLOCP00000002252
SINLEJ009217	ENSLOCP00000002254
SINLEJ014786	ENSLOCP00000002254
SINLEJ005949	ENSLOCP00000002262
SINLEJ005944	ENSLOCP00000002262
SINLEJ009999	ENSLOCP00000002265
SINLEJ000143	ENSLOCP00000002265
SINLEJ008885	ENSLOCP00000002274
SINLEJ008886	ENSLOCP00000002274
SINLEJ004154	ENSLOCP00000002279
SINLEJ012903	ENSLOCP00000002279
SINLEJ600321	ENSLOCP00000002280
SINLEJ001381	ENSLOCP00000002280
SINLEJ014705	ENSLOCP00000002281
SINLEJ016850	ENSLOCP00000002283
SINLEJ004699	ENSLOCP00000002286
SINLEJ014185	ENSLOCP00000002294
SINLEJ019222	ENSLOCP00000002298
SINLEJ014338	ENSLOCP00000002301
SINLEJ005651	ENSLOCP00000002303
SINLEJ009133	ENSLOCP00000002304
SINLEJ005302	ENSLOCP00000002304
SINLEJ011755	ENSLOCP00000002305
SINLEJ013477	ENSLOCP00000002305
SINLEJ001387	ENSLOCP00000002306
SINLEJ013050	ENSLOCP00000002308
SINLEJ017122	ENSLOCP00000002308
SINLEJ008440	ENSLOCP00000002309
SINLEJ011208	ENSLOCP00000002309
SINLEJ009352	ENSLOCP00000002311
SINLEJ002726	ENSLOCP00000002316
SINLEJ004290	ENSLOCP00000002317
SINLEJ003779	ENSLOCP00000002320
SINLEJ001390	ENSLOCP00000002323
SINLEJ600408	ENSLOCP00000002323
SINLEJ003730	ENSLOCP00000002327
SINLEJ012884	ENSLOCP00000002328
SINLEJ014186	ENSLOCP00000002328
SINLEJ009923	ENSLOCP00000002329
SINLEJ011529	ENSLOCP00000002331
SINLEJ003778	ENSLOCP00000002331
SINLEJ015148	ENSLOCP00000002334
SINLEJ017158	ENSLOCP00000002337
SINLEJ017584	ENSLOCP00000002337
SINLEJ016247	ENSLOCP00000002338
SINLEJ017376	ENSLOCP00000002338
SINLEJ009351	ENSLOCP00000002339
SINLEJ009349	ENSLOCP00000002339
SINLEJ012678	ENSLOCP00000002340
SINLEJ600268	ENSLOCP00000002341
SINLEJ600407	ENSLOCP00000002341
SINLEJ011279	ENSLOCP00000002344
SINLEJ019415	ENSLOCP00000002347
SINLEJ016504	ENSLOCP00000002349
SINLEJ016047	ENSLOCP00000002350
SINLEJ014558	ENSLOCP00000002350
SINLEJ009626	ENSLOCP00000002351
SINLEJ013072	ENSLOCP00000002353
SINLEJ009381	ENSLOCP00000002353
SINLEJ008238	ENSLOCP00000002354
SINLEJ008620	ENSLOCP00000002354
SINLEJ006015	ENSLOCP00000002355
SINLEJ014547	ENSLOCP00000002355
SINLEJ003365	ENSLOCP00000002357
SINLEJ003366	ENSLOCP00000002357
SINLEJ005650	ENSLOCP00000002359
SINLEJ016446	ENSLOCP00000002359
SINLEJ003627	ENSLOCP00000002360
SINLEJ014939	ENSLOCP00000002360
SINLEJ011117	ENSLOCP00000002363
SINLEJ010885	ENSLOCP00000002364
SINLEJ007795	ENSLOCP00000002366
SINLEJ007802	ENSLOCP00000002366
SINLEJ004090	ENSLOCP00000002369
SINLEJ005687	ENSLOCP00000002371
SINLEJ009633	ENSLOCP00000002372
SINLEJ011508	ENSLOCP00000002376
SINLEJ014757	ENSLOCP00000002378
SINLEJ013272	ENSLOCP00000002380
SINLEJ016248	ENSLOCP00000002380
SINLEJ015141	ENSLOCP00000002381
SINLEJ600131	ENSLOCP00000002382
SINLEJ010788	ENSLOCP00000002382
SINLEJ011563	ENSLOCP00000002387
SINLEJ018311	ENSLOCP00000002387
SINLEJ007804	ENSLOCP00000002389
SINLEJ008657	ENSLOCP00000002391
SINLEJ008656	ENSLOCP00000002391
SINLEJ016659	ENSLOCP00000002393
SINLEJ016609	ENSLOCP00000002393
SINLEJ014758	ENSLOCP00000002394
SINLEJ008156	ENSLOCP00000002395
SINLEJ005683	ENSLOCP00000002396
SINLEJ004369	ENSLOCP00000002401
SINLEJ003359	ENSLOCP00000002403
SINLEJ011278	ENSLOCP00000002404
SINLEJ018205	ENSLOCP00000002407
SINLEJ018206	ENSLOCP00000002407
SINLEJ019336	ENSLOCP00000002410
SINLEJ008654	ENSLOCP00000002410
SINLEJ018577	ENSLOCP00000002414
SINLEJ018692	ENSLOCP00000002414
SINLEJ010541	ENSLOCP00000002416
SINLEJ009082	ENSLOCP00000002417
SINLEJ008243	ENSLOCP00000002419
SINLEJ012666	ENSLOCP00000002420
SINLEJ016041	ENSLOCP00000002421
SINLEJ011866	ENSLOCP00000002422
SINLEJ015551	ENSLOCP00000002423
SINLEJ013134	ENSLOCP00000002423
SINLEJ013997	ENSLOCP00000002425
SINLEJ004137	ENSLOCP00000002426
SINLEJ004136	ENSLOCP00000002426
SINLEJ013518	ENSLOCP00000002429
SINLEJ005711	ENSLOCP00000002431
SINLEJ005709	ENSLOCP00000002431
SINLEJ017472	ENSLOCP00000002432
SINLEJ017475	ENSLOCP00000002432
SINLEJ009219	ENSLOCP00000002433
SINLEJ013955	ENSLOCP00000002433
SINLEJ015111	ENSLOCP00000002434
SINLEJ011642	ENSLOCP00000002440
SINLEJ008708	ENSLOCP00000002441
SINLEJ008341	ENSLOCP00000002442
SINLEJ008595	ENSLOCP00000002442
SINLEJ012104	ENSLOCP00000002443
SINLEJ007730	ENSLOCP00000002443
SINLEJ004034	ENSLOCP00000002447
SINLEJ016422	ENSLOCP00000002447
SINLEJ016272	ENSLOCP00000002448
SINLEJ016271	ENSLOCP00000002448
SINLEJ015109	ENSLOCP00000002450
SINLEJ012680	ENSLOCP00000002450
SINLEJ008710	ENSLOCP00000002451
SINLEJ011116	ENSLOCP00000002451
SINLEJ005653	ENSLOCP00000002459
SINLEJ014395	ENSLOCP00000002459
SINLEJ600307	ENSLOCP00000002460
SINLEJ013785	ENSLOCP00000002460
SINLEJ011641	ENSLOCP00000002461
SINLEJ008707	ENSLOCP00000002462
SINLEJ014613	ENSLOCP00000002467
SINLEJ014363	ENSLOCP00000002467
SINLEJ007745	ENSLOCP00000002469
SINLEJ007744	ENSLOCP00000002469
SINLEJ004135	ENSLOCP00000002471
SINLEJ002876	ENSLOCP00000002471
SINLEJ005501	ENSLOCP00000002472
SINLEJ011147	ENSLOCP00000002474
SINLEJ018909	ENSLOCP00000002481
SINLEJ004348	ENSLOCP00000002482
SINLEJ011242	ENSLOCP00000002485
SINLEJ014625	ENSLOCP00000002487
SINLEJ014624	ENSLOCP00000002487
SINLEJ005134	ENSLOCP00000002488
SINLEJ008529	ENSLOCP00000002490
SINLEJ005335	ENSLOCP00000002491
SINLEJ004031	ENSLOCP00000002492
SINLEJ004032	ENSLOCP00000002492
SINLEJ003635	ENSLOCP00000002496
SINLEJ014930	ENSLOCP00000002496
SINLEJ007729	ENSLOCP00000002501
SINLEJ007728	ENSLOCP00000002501
SINLEJ001192	ENSLOCP00000002505
SINLEJ004518	ENSLOCP00000002505
SINLEJ017113	ENSLOCP00000002507
SINLEJ017120	ENSLOCP00000002507
SINLEJ004030	ENSLOCP00000002508
SINLEJ016714	ENSLOCP00000002511
SINLEJ003363	ENSLOCP00000002512
SINLEJ012145	ENSLOCP00000002512
SINLEJ019260	ENSLOCP00000002515
SINLEJ007816	ENSLOCP00000002516
SINLEJ008701	ENSLOCP00000002516
SINLEJ003025	ENSLOCP00000002520
SINLEJ003024	ENSLOCP00000002520
SINLEJ016380	ENSLOCP00000002521
SINLEJ009338	ENSLOCP00000002523
SINLEJ018828	ENSLOCP00000002523
SINLEJ019427	ENSLOCP00000002524
SINLEJ016147	ENSLOCP00000002524
SINLEJ015022	ENSLOCP00000002525
SINLEJ018166	ENSLOCP00000002525
SINLEJ000662	ENSLOCP00000002528
SINLEJ000659	ENSLOCP00000002528
SINLEJ017978	ENSLOCP00000002529
SINLEJ017979	ENSLOCP00000002529
SINLEJ012101	ENSLOCP00000002530
SINLEJ008057	ENSLOCP00000002533
SINLEJ018017	ENSLOCP00000002533
SINLEJ012119	ENSLOCP00000002537
SINLEJ012118	ENSLOCP00000002537
SINLEJ012078	ENSLOCP00000002538
SINLEJ014269	ENSLOCP00000002538
SINLEJ013812	ENSLOCP00000002541
SINLEJ006334	ENSLOCP00000002541
SINLEJ012045	ENSLOCP00000002549
SINLEJ011248	ENSLOCP00000002550
SINLEJ011247	ENSLOCP00000002550
SINLEJ600032	ENSLOCP00000002552
SINLEJ018616	ENSLOCP00000002553
SINLEJ013376	ENSLOCP00000002553
SINLEJ012197	ENSLOCP00000002556
SINLEJ012879	ENSLOCP00000002558
SINLEJ012878	ENSLOCP00000002558
SINLEJ012989	ENSLOCP00000002560
SINLEJ009343	ENSLOCP00000002560
SINLEJ013926	ENSLOCP00000002561
SINLEJ011134	ENSLOCP00000002562
SINLEJ013925	ENSLOCP00000002562
SINLEJ014326	ENSLOCP00000002563
SINLEJ001644	ENSLOCP00000002565
SINLEJ016290	ENSLOCP00000002568
SINLEJ005528	ENSLOCP00000002568
SINLEJ011775	ENSLOCP00000002569
SINLEJ016134	ENSLOCP00000002572
SINLEJ016135	ENSLOCP00000002572
SINLEJ008059	ENSLOCP00000002574
SINLEJ008058	ENSLOCP00000002574
SINLEJ005254	ENSLOCP00000002575
SINLEJ005249	ENSLOCP00000002575
SINLEJ016574	ENSLOCP00000002580
SINLEJ004259	ENSLOCP00000002581
SINLEJ001643	ENSLOCP00000002585
SINLEJ003466	ENSLOCP00000002585
SINLEJ012605	ENSLOCP00000002589
SINLEJ012623	ENSLOCP00000002589
SINLEJ003837	ENSLOCP00000002590
SINLEJ004101	ENSLOCP00000002591
SINLEJ012937	ENSLOCP00000002593
SINLEJ013803	ENSLOCP00000002595
SINLEJ009214	ENSLOCP00000002598
SINLEJ018556	ENSLOCP00000002598
SINLEJ012115	ENSLOCP00000002603
SINLEJ016737	ENSLOCP00000002603
SINLEJ008666	ENSLOCP00000002604
SINLEJ017143	ENSLOCP00000002607
SINLEJ003135	ENSLOCP00000002609
SINLEJ009847	ENSLOCP00000002610
SINLEJ018224	ENSLOCP00000002614
SINLEJ018225	ENSLOCP00000002614
SINLEJ018326	ENSLOCP00000002621
SINLEJ004099	ENSLOCP00000002622
SINLEJ600034	ENSLOCP00000002632
SINLEJ003464	ENSLOCP00000002634
SINLEJ003599	ENSLOCP00000002641
SINLEJ014964	ENSLOCP00000002641
SINLEJ004901	ENSLOCP00000002643
SINLEJ012897	ENSLOCP00000002644
SINLEJ011163	ENSLOCP00000002645
SINLEJ018892	ENSLOCP00000002647
SINLEJ019228	ENSLOCP00000002652
SINLEJ017334	ENSLOCP00000002668
SINLEJ017326	ENSLOCP00000002668
SINLEJ017774	ENSLOCP00000002669
SINLEJ017549	ENSLOCP00000002669
SINLEJ009083	ENSLOCP00000002670
SINLEJ003253	ENSLOCP00000002671
SINLEJ003252	ENSLOCP00000002671
SINLEJ000986	ENSLOCP00000002672
SINLEJ007154	ENSLOCP00000002673
SINLEJ012896	ENSLOCP00000002673
SINLEJ003600	ENSLOCP00000002675
SINLEJ014962	ENSLOCP00000002675
SINLEJ017125	ENSLOCP00000002681
SINLEJ011183	ENSLOCP00000002681
SINLEJ007748	ENSLOCP00000002682
SINLEJ013451	ENSLOCP00000002686
SINLEJ003745	ENSLOCP00000002687
SINLEJ017356	ENSLOCP00000002688
SINLEJ014764	ENSLOCP00000002695
SINLEJ005009	ENSLOCP00000002697
SINLEJ012533	ENSLOCP00000002698
SINLEJ012974	ENSLOCP00000002700
SINLEJ012975	ENSLOCP00000002700
SINLEJ019172	ENSLOCP00000002701
SINLEJ016413	ENSLOCP00000002703
SINLEJ012853	ENSLOCP00000002703
SINLEJ010060	ENSLOCP00000002706
SINLEJ018280	ENSLOCP00000002706
SINLEJ011547	ENSLOCP00000002708
SINLEJ013450	ENSLOCP00000002709
SINLEJ005733	ENSLOCP00000002711
SINLEJ000816	ENSLOCP00000002711
SINLEJ008718	ENSLOCP00000002715
SINLEJ008721	ENSLOCP00000002715
SINLEJ017375	ENSLOCP00000002717
SINLEJ002701	ENSLOCP00000002717
SINLEJ019278	ENSLOCP00000002719
SINLEJ005610	ENSLOCP00000002721
SINLEJ005609	ENSLOCP00000002721
SINLEJ016019	ENSLOCP00000002724
SINLEJ004085	ENSLOCP00000002732
SINLEJ011237	ENSLOCP00000002733
SINLEJ011546	ENSLOCP00000002736
SINLEJ003744	ENSLOCP00000002736
SINLEJ012179	ENSLOCP00000002740
SINLEJ015100	ENSLOCP00000002741
SINLEJ007739	ENSLOCP00000002743
SINLEJ005647	ENSLOCP00000002745
SINLEJ004095	ENSLOCP00000002749
SINLEJ004094	ENSLOCP00000002749
SINLEJ015498	ENSLOCP00000002750
SINLEJ008742	ENSLOCP00000002759
SINLEJ013023	ENSLOCP00000002759
SINLEJ014610	ENSLOCP00000002761
SINLEJ002996	ENSLOCP00000002761
SINLEJ011213	ENSLOCP00000002764
SINLEJ012606	ENSLOCP00000002766
SINLEJ012622	ENSLOCP00000002766
SINLEJ007471	ENSLOCP00000002767
SINLEJ007472	ENSLOCP00000002767
SINLEJ016558	ENSLOCP00000002770
SINLEJ015560	ENSLOCP00000002770
SINLEJ014329	ENSLOCP00000002783
SINLEJ005607	ENSLOCP00000002783
SINLEJ014392	ENSLOCP00000002785
SINLEJ005843	ENSLOCP00000002789
SINLEJ000934	ENSLOCP00000002789
SINLEJ000081	ENSLOCP00000002790
SINLEJ018142	ENSLOCP00000002790
SINLEJ014062	ENSLOCP00000002791
SINLEJ009331	ENSLOCP00000002791
SINLEJ013900	ENSLOCP00000002793
SINLEJ011705	ENSLOCP00000002794
SINLEJ004092	ENSLOCP00000002796
SINLEJ004093	ENSLOCP00000002796
SINLEJ011594	ENSLOCP00000002800
SINLEJ018111	ENSLOCP00000002801
SINLEJ019340	ENSLOCP00000002801
SINLEJ015589	ENSLOCP00000002802
SINLEJ018903	ENSLOCP00000002802
SINLEJ014649	ENSLOCP00000002805
SINLEJ014650	ENSLOCP00000002805
SINLEJ017192	ENSLOCP00000002806
SINLEJ014066	ENSLOCP00000002808
SINLEJ014064	ENSLOCP00000002808
SINLEJ011880	ENSLOCP00000002810
SINLEJ006704	ENSLOCP00000002814
SINLEJ004841	ENSLOCP00000002815
SINLEJ016507	ENSLOCP00000002818
SINLEJ016610	ENSLOCP00000002818
SINLEJ004795	ENSLOCP00000002819
SINLEJ004794	ENSLOCP00000002819
SINLEJ019202	ENSLOCP00000002823
SINLEJ003037	ENSLOCP00000002825
SINLEJ003036	ENSLOCP00000002825
SINLEJ019307	ENSLOCP00000002826
SINLEJ005451	ENSLOCP00000002826
SINLEJ015043	ENSLOCP00000002831
SINLEJ015042	ENSLOCP00000002831
SINLEJ002786	ENSLOCP00000002833
SINLEJ003721	ENSLOCP00000002835
SINLEJ009127	ENSLOCP00000002836
SINLEJ008069	ENSLOCP00000002837
SINLEJ008070	ENSLOCP00000002837
SINLEJ014648	ENSLOCP00000002841
SINLEJ017619	ENSLOCP00000002842
SINLEJ016950	ENSLOCP00000002844
SINLEJ005693	ENSLOCP00000002845
SINLEJ014067	ENSLOCP00000002848
SINLEJ015391	ENSLOCP00000002849
SINLEJ012991	ENSLOCP00000002852
SINLEJ002785	ENSLOCP00000002853
SINLEJ002783	ENSLOCP00000002853
SINLEJ010369	ENSLOCP00000002854
SINLEJ003204	ENSLOCP00000002854
SINLEJ016497	ENSLOCP00000002855
SINLEJ016535	ENSLOCP00000002855
SINLEJ000016	ENSLOCP00000002856
SINLEJ017201	ENSLOCP00000002857
SINLEJ009129	ENSLOCP00000002858
SINLEJ009128	ENSLOCP00000002858
SINLEJ014323	ENSLOCP00000002861
SINLEJ018766	ENSLOCP00000002865
SINLEJ004524	ENSLOCP00000002867
SINLEJ000015	ENSLOCP00000002870
SINLEJ009333	ENSLOCP00000002871
SINLEJ011691	ENSLOCP00000002874
SINLEJ013259	ENSLOCP00000002875
SINLEJ010325	ENSLOCP00000002876
SINLEJ016536	ENSLOCP00000002878
SINLEJ016534	ENSLOCP00000002878
SINLEJ006033	ENSLOCP00000002880
SINLEJ005403	ENSLOCP00000002881
SINLEJ005404	ENSLOCP00000002881
SINLEJ015172	ENSLOCP00000002884
SINLEJ600339	ENSLOCP00000002890
SINLEJ012067	ENSLOCP00000002891
SINLEJ013114	ENSLOCP00000002892
SINLEJ009287	ENSLOCP00000002892
SINLEJ012484	ENSLOCP00000002893
SINLEJ011310	ENSLOCP00000002897
SINLEJ011309	ENSLOCP00000002897
SINLEJ015157	ENSLOCP00000002898
SINLEJ001126	ENSLOCP00000002900
SINLEJ009285	ENSLOCP00000002902
SINLEJ017209	ENSLOCP00000002904
SINLEJ003545	ENSLOCP00000002907
SINLEJ009294	ENSLOCP00000002908
SINLEJ008834	ENSLOCP00000002908
SINLEJ003202	ENSLOCP00000002909
SINLEJ010370	ENSLOCP00000002909
SINLEJ019236	ENSLOCP00000002913
SINLEJ019279	ENSLOCP00000002913
SINLEJ017851	ENSLOCP00000002914
SINLEJ017852	ENSLOCP00000002914
SINLEJ012100	ENSLOCP00000002916
SINLEJ017216	ENSLOCP00000002921
SINLEJ016264	ENSLOCP00000002923
SINLEJ013420	ENSLOCP00000002924
SINLEJ008687	ENSLOCP00000002928
SINLEJ009284	ENSLOCP00000002928
SINLEJ011666	ENSLOCP00000002929
SINLEJ003201	ENSLOCP00000002932
SINLEJ019082	ENSLOCP00000002937
SINLEJ018678	ENSLOCP00000002937
SINLEJ011114	ENSLOCP00000002944
SINLEJ017874	ENSLOCP00000002945
SINLEJ017349	ENSLOCP00000002945
SINLEJ012470	ENSLOCP00000002952
SINLEJ012447	ENSLOCP00000002952
SINLEJ013116	ENSLOCP00000002954
SINLEJ013117	ENSLOCP00000002954
SINLEJ010366	ENSLOCP00000002955
SINLEJ010367	ENSLOCP00000002955
SINLEJ017328	ENSLOCP00000002958
SINLEJ017332	ENSLOCP00000002958
SINLEJ600011	ENSLOCP00000002960
SINLEJ011059	ENSLOCP00000002963
SINLEJ015616	ENSLOCP00000002963
SINLEJ006686	ENSLOCP00000002964
SINLEJ000099	ENSLOCP00000002964
SINLEJ018549	ENSLOCP00000002965
SINLEJ019326	ENSLOCP00000002965
SINLEJ004447	ENSLOCP00000002966
SINLEJ017212	ENSLOCP00000002969
SINLEJ004618	ENSLOCP00000002971
SINLEJ012540	ENSLOCP00000002972
SINLEJ009256	ENSLOCP00000002973
SINLEJ003675	ENSLOCP00000002975
SINLEJ011578	ENSLOCP00000002975
SINLEJ003180	ENSLOCP00000002978
SINLEJ016270	ENSLOCP00000002983
SINLEJ008826	ENSLOCP00000002984
SINLEJ007732	ENSLOCP00000002985
SINLEJ003099	ENSLOCP00000002992
SINLEJ009619	ENSLOCP00000002993
SINLEJ011094	ENSLOCP00000002998
SINLEJ017656	ENSLOCP00000002998
SINLEJ000930	ENSLOCP00000003000
SINLEJ000892	ENSLOCP00000003000
SINLEJ019337	ENSLOCP00000003004
SINLEJ007560	ENSLOCP00000003005
SINLEJ013250	ENSLOCP00000003005
SINLEJ017220	ENSLOCP00000003006
SINLEJ003179	ENSLOCP00000003012
SINLEJ008732	ENSLOCP00000003015
SINLEJ018156	ENSLOCP00000003017
SINLEJ017341	ENSLOCP00000003022
SINLEJ003541	ENSLOCP00000003025
SINLEJ004620	ENSLOCP00000003025
SINLEJ015620	ENSLOCP00000003026
SINLEJ011061	ENSLOCP00000003026
SINLEJ011162	ENSLOCP00000003027
SINLEJ009230	ENSLOCP00000003028
SINLEJ017039	ENSLOCP00000003029
SINLEJ004487	ENSLOCP00000003035
SINLEJ009998	ENSLOCP00000003036
SINLEJ017126	ENSLOCP00000003038
SINLEJ011184	ENSLOCP00000003038
SINLEJ003060	ENSLOCP00000003042
SINLEJ009239	ENSLOCP00000003047
SINLEJ015092	ENSLOCP00000003048
SINLEJ005603	ENSLOCP00000003049
SINLEJ011847	ENSLOCP00000003053
SINLEJ013444	ENSLOCP00000003053
SINLEJ010050	ENSLOCP00000003056
SINLEJ007853	ENSLOCP00000003057
SINLEJ003101	ENSLOCP00000003058
SINLEJ003100	ENSLOCP00000003058
SINLEJ003200	ENSLOCP00000003059
SINLEJ600419	ENSLOCP00000003059
SINLEJ007499	ENSLOCP00000003061
SINLEJ007498	ENSLOCP00000003061
SINLEJ011591	ENSLOCP00000003062
SINLEJ011590	ENSLOCP00000003062
SINLEJ003569	ENSLOCP00000003065
SINLEJ014993	ENSLOCP00000003065
SINLEJ005379	ENSLOCP00000003069
SINLEJ010799	ENSLOCP00000003074
SINLEJ003969	ENSLOCP00000003074
SINLEJ006225	ENSLOCP00000003077
SINLEJ017030	ENSLOCP00000003078
SINLEJ012478	ENSLOCP00000003078
SINLEJ006958	ENSLOCP00000003086
SINLEJ005380	ENSLOCP00000003091
SINLEJ014411	ENSLOCP00000003094
SINLEJ013620	ENSLOCP00000003096
SINLEJ009995	ENSLOCP00000003099
SINLEJ009992	ENSLOCP00000003099
SINLEJ004703	ENSLOCP00000003101
SINLEJ600420	ENSLOCP00000003101
SINLEJ007557	ENSLOCP00000003102
SINLEJ013245	ENSLOCP00000003102
SINLEJ005382	ENSLOCP00000003104
SINLEJ008773	ENSLOCP00000003106
SINLEJ008777	ENSLOCP00000003106
SINLEJ003530	ENSLOCP00000003109
SINLEJ004628	ENSLOCP00000003109
SINLEJ009990	ENSLOCP00000003114
SINLEJ014072	ENSLOCP00000003116
SINLEJ011634	ENSLOCP00000003120
SINLEJ011633	ENSLOCP00000003120
SINLEJ019029	ENSLOCP00000003124
SINLEJ019028	ENSLOCP00000003124
SINLEJ009951	ENSLOCP00000003132
SINLEJ013308	ENSLOCP00000003132
SINLEJ009732	ENSLOCP00000003133
SINLEJ017885	ENSLOCP00000003133
SINLEJ012083	ENSLOCP00000003135
SINLEJ012554	ENSLOCP00000003138
SINLEJ019418	ENSLOCP00000003138
SINLEJ008775	ENSLOCP00000003140
SINLEJ008779	ENSLOCP00000003140
SINLEJ009370	ENSLOCP00000003143
SINLEJ018234	ENSLOCP00000003144
SINLEJ017886	ENSLOCP00000003144
SINLEJ016012	ENSLOCP00000003146
SINLEJ019286	ENSLOCP00000003146
SINLEJ004704	ENSLOCP00000003148
SINLEJ600421	ENSLOCP00000003148
SINLEJ013244	ENSLOCP00000003149
SINLEJ600056	ENSLOCP00000003151
SINLEJ600055	ENSLOCP00000003151
SINLEJ017024	ENSLOCP00000003152
SINLEJ014061	ENSLOCP00000003155
SINLEJ005388	ENSLOCP00000003156
SINLEJ005390	ENSLOCP00000003156
SINLEJ007881	ENSLOCP00000003157
SINLEJ007879	ENSLOCP00000003157
SINLEJ005999	ENSLOCP00000003163
SINLEJ004626	ENSLOCP00000003166
SINLEJ001683	ENSLOCP00000003166
SINLEJ015768	ENSLOCP00000003168
SINLEJ009494	ENSLOCP00000003168
SINLEJ011580	ENSLOCP00000003174
SINLEJ003766	ENSLOCP00000003174
SINLEJ006093	ENSLOCP00000003176
SINLEJ012519	ENSLOCP00000003176
SINLEJ003364	ENSLOCP00000003183
SINLEJ014419	ENSLOCP00000003184
SINLEJ014418	ENSLOCP00000003184
SINLEJ009977	ENSLOCP00000003185
SINLEJ006299	ENSLOCP00000003187
SINLEJ006297	ENSLOCP00000003187
SINLEJ005995	ENSLOCP00000003189
SINLEJ002118	ENSLOCP00000003189
SINLEJ005385	ENSLOCP00000003190
SINLEJ005386	ENSLOCP00000003190
SINLEJ003843	ENSLOCP00000003195
SINLEJ003842	ENSLOCP00000003195
SINLEJ001416	ENSLOCP00000003196
SINLEJ013793	ENSLOCP00000003196
SINLEJ009346	ENSLOCP00000003197
SINLEJ012521	ENSLOCP00000003199
SINLEJ009298	ENSLOCP00000003200
SINLEJ008700	ENSLOCP00000003200
SINLEJ014574	ENSLOCP00000003202
SINLEJ014575	ENSLOCP00000003202
SINLEJ001392	ENSLOCP00000003204
SINLEJ005420	ENSLOCP00000003207
SINLEJ005410	ENSLOCP00000003207
SINLEJ000103	ENSLOCP00000003210
SINLEJ600114	ENSLOCP00000003216
SINLEJ600046	ENSLOCP00000003216
SINLEJ012461	ENSLOCP00000003217
SINLEJ012460	ENSLOCP00000003217
SINLEJ016693	ENSLOCP00000003218
SINLEJ014647	ENSLOCP00000003218
SINLEJ003085	ENSLOCP00000003224
SINLEJ003086	ENSLOCP00000003224
SINLEJ012523	ENSLOCP00000003229
SINLEJ019209	ENSLOCP00000003231
SINLEJ018953	ENSLOCP00000003231
SINLEJ018722	ENSLOCP00000003238
SINLEJ017395	ENSLOCP00000003242
SINLEJ005375	ENSLOCP00000003245
SINLEJ008079	ENSLOCP00000003247
SINLEJ007470	ENSLOCP00000003247
SINLEJ001418	ENSLOCP00000003248
SINLEJ017621	ENSLOCP00000003249
SINLEJ011602	ENSLOCP00000003250
SINLEJ014600	ENSLOCP00000003251
SINLEJ014635	ENSLOCP00000003251
SINLEJ018602	ENSLOCP00000003252
SINLEJ009911	ENSLOCP00000003253
SINLEJ005713	ENSLOCP00000003256
SINLEJ019268	ENSLOCP00000003257
SINLEJ018720	ENSLOCP00000003257
SINLEJ000998	ENSLOCP00000003259
SINLEJ012079	ENSLOCP00000003259
SINLEJ009316	ENSLOCP00000003260
SINLEJ002867	ENSLOCP00000003261
SINLEJ000977	ENSLOCP00000003262
SINLEJ010468	ENSLOCP00000003264
SINLEJ015623	ENSLOCP00000003264
SINLEJ003631	ENSLOCP00000003265
SINLEJ014934	ENSLOCP00000003265
SINLEJ009176	ENSLOCP00000003268
SINLEJ007788	ENSLOCP00000003270
SINLEJ001163	ENSLOCP00000003270
SINLEJ013526	ENSLOCP00000003273
SINLEJ013530	ENSLOCP00000003273
SINLEJ003362	ENSLOCP00000003274
SINLEJ003361	ENSLOCP00000003274
SINLEJ003768	ENSLOCP00000003276
SINLEJ003769	ENSLOCP00000003276
SINLEJ016216	ENSLOCP00000003277
SINLEJ014927	ENSLOCP00000003279
SINLEJ003638	ENSLOCP00000003279
SINLEJ013225	ENSLOCP00000003282
SINLEJ016170	ENSLOCP00000003282
SINLEJ009017	ENSLOCP00000003283
SINLEJ016707	ENSLOCP00000003284
SINLEJ009173	ENSLOCP00000003285
SINLEJ013632	ENSLOCP00000003287
SINLEJ015869	ENSLOCP00000003291
SINLEJ010761	ENSLOCP00000003291
SINLEJ005160	ENSLOCP00000003296
SINLEJ008649	ENSLOCP00000003297
SINLEJ009734	ENSLOCP00000003297
SINLEJ013044	ENSLOCP00000003298
SINLEJ009018	ENSLOCP00000003302
SINLEJ009935	ENSLOCP00000003303
SINLEJ009936	ENSLOCP00000003303
SINLEJ012795	ENSLOCP00000003305
SINLEJ004664	ENSLOCP00000003309
SINLEJ005575	ENSLOCP00000003311
SINLEJ005576	ENSLOCP00000003311
SINLEJ013223	ENSLOCP00000003313
SINLEJ013222	ENSLOCP00000003313
SINLEJ001288	ENSLOCP00000003314
SINLEJ012023	ENSLOCP00000003314
SINLEJ018457	ENSLOCP00000003316
SINLEJ008614	ENSLOCP00000003317
SINLEJ014692	ENSLOCP00000003318
SINLEJ009854	ENSLOCP00000003320
SINLEJ016018	ENSLOCP00000003323
SINLEJ006818	ENSLOCP00000003325
SINLEJ014965	ENSLOCP00000003327
SINLEJ016168	ENSLOCP00000003328
SINLEJ013224	ENSLOCP00000003328
SINLEJ003465	ENSLOCP00000003330
SINLEJ001642	ENSLOCP00000003330
SINLEJ014290	ENSLOCP00000003331
SINLEJ000056	ENSLOCP00000003331
SINLEJ003625	ENSLOCP00000003333
SINLEJ003626	ENSLOCP00000003333
SINLEJ012534	ENSLOCP00000003337
SINLEJ012508	ENSLOCP00000003340
SINLEJ009736	ENSLOCP00000003341
SINLEJ013182	ENSLOCP00000003343
SINLEJ003590	ENSLOCP00000003346
SINLEJ014972	ENSLOCP00000003346
SINLEJ007094	ENSLOCP00000003347
SINLEJ017144	ENSLOCP00000003347
SINLEJ009189	ENSLOCP00000003355
SINLEJ012885	ENSLOCP00000003356
SINLEJ015088	ENSLOCP00000003357
SINLEJ015090	ENSLOCP00000003357
SINLEJ017253	ENSLOCP00000003359
SINLEJ005361	ENSLOCP00000003361
SINLEJ005360	ENSLOCP00000003361
SINLEJ011523	ENSLOCP00000003362
SINLEJ000274	ENSLOCP00000003366
SINLEJ000275	ENSLOCP00000003366
SINLEJ018588	ENSLOCP00000003367
SINLEJ015089	ENSLOCP00000003369
SINLEJ015091	ENSLOCP00000003369
SINLEJ005541	ENSLOCP00000003370
SINLEJ005540	ENSLOCP00000003370
SINLEJ005462	ENSLOCP00000003371
SINLEJ019234	ENSLOCP00000003372
SINLEJ008765	ENSLOCP00000003376
SINLEJ005881	ENSLOCP00000003377
SINLEJ012455	ENSLOCP00000003378
SINLEJ003666	ENSLOCP00000003379
SINLEJ003589	ENSLOCP00000003381
SINLEJ014973	ENSLOCP00000003381
SINLEJ600215	ENSLOCP00000003385
SINLEJ009019	ENSLOCP00000003386
SINLEJ013183	ENSLOCP00000003388
SINLEJ017950	ENSLOCP00000003389
SINLEJ000213	ENSLOCP00000003395
SINLEJ006928	ENSLOCP00000003404
SINLEJ014351	ENSLOCP00000003407
SINLEJ004235	ENSLOCP00000003409
SINLEJ012658	ENSLOCP00000003409
SINLEJ012225	ENSLOCP00000003413
SINLEJ007790	ENSLOCP00000003413
SINLEJ018785	ENSLOCP00000003415
SINLEJ018060	ENSLOCP00000003415
SINLEJ005590	ENSLOCP00000003419
SINLEJ010064	ENSLOCP00000003421
SINLEJ000176	ENSLOCP00000003421
SINLEJ014634	ENSLOCP00000003422
SINLEJ007596	ENSLOCP00000003423
SINLEJ007595	ENSLOCP00000003423
SINLEJ011639	ENSLOCP00000003424
SINLEJ003630	ENSLOCP00000003428
SINLEJ014936	ENSLOCP00000003428
SINLEJ009861	ENSLOCP00000003430
SINLEJ009860	ENSLOCP00000003430
SINLEJ016622	ENSLOCP00000003431
SINLEJ016618	ENSLOCP00000003431
SINLEJ004774	ENSLOCP00000003434
SINLEJ004775	ENSLOCP00000003434
SINLEJ011843	ENSLOCP00000003441
SINLEJ014390	ENSLOCP00000003443
SINLEJ015831	ENSLOCP00000003444
SINLEJ008829	ENSLOCP00000003444
SINLEJ006972	ENSLOCP00000003445
SINLEJ006971	ENSLOCP00000003445
SINLEJ012674	ENSLOCP00000003448
SINLEJ012619	ENSLOCP00000003448
SINLEJ000090	ENSLOCP00000003449
SINLEJ014560	ENSLOCP00000003450
SINLEJ010302	ENSLOCP00000003458
SINLEJ015393	ENSLOCP00000003460
SINLEJ016154	ENSLOCP00000003469
SINLEJ018893	ENSLOCP00000003471
SINLEJ009863	ENSLOCP00000003471
SINLEJ016697	ENSLOCP00000003472
SINLEJ014086	ENSLOCP00000003473
SINLEJ008354	ENSLOCP00000003475
SINLEJ015395	ENSLOCP00000003477
SINLEJ004687	ENSLOCP00000003479
SINLEJ600387	ENSLOCP00000003479
SINLEJ008648	ENSLOCP00000003480
SINLEJ008646	ENSLOCP00000003480
SINLEJ011600	ENSLOCP00000003481
SINLEJ006885	ENSLOCP00000003482
SINLEJ015247	ENSLOCP00000003482
SINLEJ017010	ENSLOCP00000003484
SINLEJ017012	ENSLOCP00000003484
SINLEJ005730	ENSLOCP00000003486
SINLEJ008906	ENSLOCP00000003486
SINLEJ005347	ENSLOCP00000003488
SINLEJ006238	ENSLOCP00000003489
SINLEJ014398	ENSLOCP00000003492
SINLEJ013049	ENSLOCP00000003493
SINLEJ002890	ENSLOCP00000003494
SINLEJ016153	ENSLOCP00000003495
SINLEJ007663	ENSLOCP00000003495
SINLEJ011327	ENSLOCP00000003496
SINLEJ011329	ENSLOCP00000003496
SINLEJ009378	ENSLOCP00000003498
SINLEJ600060	ENSLOCP00000003502
SINLEJ600115	ENSLOCP00000003502
SINLEJ014830	ENSLOCP00000003504
SINLEJ003268	ENSLOCP00000003505
SINLEJ600388	ENSLOCP00000003505
SINLEJ014641	ENSLOCP00000003509
SINLEJ017013	ENSLOCP00000003510
SINLEJ016854	ENSLOCP00000003514
SINLEJ003973	ENSLOCP00000003517
SINLEJ006253	ENSLOCP00000003518
SINLEJ007032	ENSLOCP00000003518
SINLEJ014400	ENSLOCP00000003521
SINLEJ005535	ENSLOCP00000003521
SINLEJ009744	ENSLOCP00000003526
SINLEJ006281	ENSLOCP00000003536
SINLEJ003873	ENSLOCP00000003537
SINLEJ006938	ENSLOCP00000003540
SINLEJ002815	ENSLOCP00000003540
SINLEJ003655	ENSLOCP00000003541
SINLEJ018015	ENSLOCP00000003541
SINLEJ011112	ENSLOCP00000003544
SINLEJ014307	ENSLOCP00000003546
SINLEJ014297	ENSLOCP00000003546
SINLEJ006722	ENSLOCP00000003548
SINLEJ007692	ENSLOCP00000003549
SINLEJ012232	ENSLOCP00000003549
SINLEJ015007	ENSLOCP00000003550
SINLEJ008346	ENSLOCP00000003556
SINLEJ008344	ENSLOCP00000003556
SINLEJ005534	ENSLOCP00000003558
SINLEJ006935	ENSLOCP00000003562
SINLEJ018918	ENSLOCP00000003563
SINLEJ017236	ENSLOCP00000003563
SINLEJ014693	ENSLOCP00000003565
SINLEJ017004	ENSLOCP00000003565
SINLEJ011791	ENSLOCP00000003566
SINLEJ014383	ENSLOCP00000003566
SINLEJ013047	ENSLOCP00000003568
SINLEJ008644	ENSLOCP00000003569
SINLEJ001370	ENSLOCP00000003574
SINLEJ600390	ENSLOCP00000003574
SINLEJ010793	ENSLOCP00000003576
SINLEJ018709	ENSLOCP00000003577
SINLEJ017866	ENSLOCP00000003577
SINLEJ009767	ENSLOCP00000003578
SINLEJ015471	ENSLOCP00000003582
SINLEJ010653	ENSLOCP00000003582
SINLEJ002962	ENSLOCP00000003587
SINLEJ010791	ENSLOCP00000003595
SINLEJ009252	ENSLOCP00000003596
SINLEJ019463	ENSLOCP00000003596
SINLEJ000321	ENSLOCP00000003598
SINLEJ017683	ENSLOCP00000003599
SINLEJ006720	ENSLOCP00000003600
SINLEJ008158	ENSLOCP00000003604
SINLEJ008157	ENSLOCP00000003604
SINLEJ002769	ENSLOCP00000003605
SINLEJ002770	ENSLOCP00000003605
SINLEJ014599	ENSLOCP00000003606
SINLEJ018277	ENSLOCP00000003606
SINLEJ009253	ENSLOCP00000003607
SINLEJ018408	ENSLOCP00000003608
SINLEJ018465	ENSLOCP00000003608
SINLEJ017022	ENSLOCP00000003612
SINLEJ009949	ENSLOCP00000003612
SINLEJ013113	ENSLOCP00000003615
SINLEJ013112	ENSLOCP00000003615
SINLEJ005553	ENSLOCP00000003617
SINLEJ011852	ENSLOCP00000003622
SINLEJ017279	ENSLOCP00000003623
SINLEJ600448	ENSLOCP00000003623
SINLEJ018995	ENSLOCP00000003624
SINLEJ018670	ENSLOCP00000003631
SINLEJ003694	ENSLOCP00000003632
SINLEJ002775	ENSLOCP00000003635
SINLEJ018578	ENSLOCP00000003638
SINLEJ014722	ENSLOCP00000003638
SINLEJ600391	ENSLOCP00000003639
SINLEJ004024	ENSLOCP00000003640
SINLEJ012910	ENSLOCP00000003640
SINLEJ016974	ENSLOCP00000003641
SINLEJ008308	ENSLOCP00000003641
SINLEJ017021	ENSLOCP00000003642
SINLEJ019071	ENSLOCP00000003643
SINLEJ008669	ENSLOCP00000003644
SINLEJ008670	ENSLOCP00000003644
SINLEJ011222	ENSLOCP00000003647
SINLEJ003658	ENSLOCP00000003651
SINLEJ007882	ENSLOCP00000003651
SINLEJ014565	ENSLOCP00000003654
SINLEJ012782	ENSLOCP00000003656
SINLEJ005437	ENSLOCP00000003657
SINLEJ005438	ENSLOCP00000003657
SINLEJ004314	ENSLOCP00000003661
SINLEJ011390	ENSLOCP00000003661
SINLEJ018783	ENSLOCP00000003665
SINLEJ017643	ENSLOCP00000003665
SINLEJ013848	ENSLOCP00000003668
SINLEJ005494	ENSLOCP00000003669
SINLEJ005495	ENSLOCP00000003669
SINLEJ016511	ENSLOCP00000003675
SINLEJ017707	ENSLOCP00000003675
SINLEJ005546	ENSLOCP00000003676
SINLEJ005545	ENSLOCP00000003676
SINLEJ017806	ENSLOCP00000003677
SINLEJ009947	ENSLOCP00000003678
SINLEJ014566	ENSLOCP00000003681
SINLEJ003266	ENSLOCP00000003684
SINLEJ002688	ENSLOCP00000003686
SINLEJ005493	ENSLOCP00000003686
SINLEJ012912	ENSLOCP00000003688
SINLEJ017805	ENSLOCP00000003692
SINLEJ007874	ENSLOCP00000003694
SINLEJ013164	ENSLOCP00000003695
SINLEJ013165	ENSLOCP00000003695
SINLEJ011651	ENSLOCP00000003696
SINLEJ014124	ENSLOCP00000003699
SINLEJ002760	ENSLOCP00000003703
SINLEJ007929	ENSLOCP00000003706
SINLEJ001368	ENSLOCP00000003709
SINLEJ006682	ENSLOCP00000003711
SINLEJ008438	ENSLOCP00000003711
SINLEJ016930	ENSLOCP00000003712
SINLEJ010061	ENSLOCP00000003715
SINLEJ019186	ENSLOCP00000003717
SINLEJ016452	ENSLOCP00000003718
SINLEJ009980	ENSLOCP00000003719
SINLEJ019305	ENSLOCP00000003722
SINLEJ009274	ENSLOCP00000003723
SINLEJ009275	ENSLOCP00000003723
SINLEJ011939	ENSLOCP00000003724
SINLEJ011940	ENSLOCP00000003724
SINLEJ006785	ENSLOCP00000003727
SINLEJ002685	ENSLOCP00000003727
SINLEJ007907	ENSLOCP00000003732
SINLEJ008437	ENSLOCP00000003736
SINLEJ006237	ENSLOCP00000003737
SINLEJ013524	ENSLOCP00000003739
SINLEJ009979	ENSLOCP00000003741
SINLEJ011153	ENSLOCP00000003744
SINLEJ014045	ENSLOCP00000003749
SINLEJ600395	ENSLOCP00000003751
SINLEJ014544	ENSLOCP00000003751
SINLEJ012487	ENSLOCP00000003755
SINLEJ010062	ENSLOCP00000003757
SINLEJ007523	ENSLOCP00000003758
SINLEJ005457	ENSLOCP00000003760
SINLEJ009609	ENSLOCP00000003760
SINLEJ004302	ENSLOCP00000003761
SINLEJ007909	ENSLOCP00000003762
SINLEJ007910	ENSLOCP00000003762
SINLEJ012134	ENSLOCP00000003763
SINLEJ009888	ENSLOCP00000003766
SINLEJ016359	ENSLOCP00000003768
SINLEJ008427	ENSLOCP00000003768
SINLEJ016401	ENSLOCP00000003769
SINLEJ003536	ENSLOCP00000003770
SINLEJ009282	ENSLOCP00000003771
SINLEJ009281	ENSLOCP00000003771
SINLEJ012169	ENSLOCP00000003772
SINLEJ004781	ENSLOCP00000003773
SINLEJ002866	ENSLOCP00000003774
SINLEJ006892	ENSLOCP00000003782
[truncated: 12,025 more rows]
