# Supplementary material for: Reconstruction of proto-vertebrate, proto-cyclostome and proto-gnathostome genomes provides new insights into early vertebrate evolution
Source: Nat Commun. 2021 Jul 23;12:4489. doi: 10.1038/s41467-021-24573-z (PMC8302630; doi:10.1038/s41467-021-24573-z)
Supplement: Supplementary file 4 — Supplementary Data 1 [file 41467_2021_24573_MOESM4_ESM.zip › SuppData1/orthologs/LETJA-NEMVE.txt]

SINLEJ010065	EDO25319
SINLEJ600369	EDO25321
SINLEJ005848	EDO25327
SINLEJ012460	EDO25336
SINLEJ011213	EDO25343
SINLEJ008939	EDO25345
SINLEJ003444	EDO25371
SINLEJ007708	EDO25383
SINLEJ017398	EDO25387
SINLEJ017075	EDO25390
SINLEJ019254	EDO25393
SINLEJ019321	EDO25393
SINLEJ016417	EDO25400
SINLEJ005203	EDO25416
SINLEJ017182	EDO25416
SINLEJ600251	EDO25429
SINLEJ005893	EDO25431
SINLEJ008280	EDO25440
SINLEJ019359	EDO25441
SINLEJ018751	EDO25459
SINLEJ015569	EDO25466
SINLEJ012870	EDO25495
SINLEJ007238	EDO25499
SINLEJ015673	EDO25499
SINLEJ002780	EDO25506
SINLEJ002933	EDO25518
SINLEJ015971	EDO25521
SINLEJ015790	EDO25537
SINLEJ003664	EDO25546
SINLEJ005620	EDO25553
SINLEJ015442	EDO25562
SINLEJ010687	EDO25562
SINLEJ002853	EDO25565
SINLEJ006920	EDO25565
SINLEJ015282	EDO25565
SINLEJ005256	EDO25567
SINLEJ018869	EDO25575
SINLEJ018428	EDO25607
SINLEJ010035	EDO25607
SINLEJ001384	EDO25620
SINLEJ007933	EDO25626
SINLEJ005191	EDO25628
SINLEJ016847	EDO25628
SINLEJ001643	EDO25633
SINLEJ009429	EDO25633
SINLEJ014266	EDO25642
SINLEJ008859	EDO25644
SINLEJ012173	EDO25647
SINLEJ011508	EDO25653
SINLEJ010688	EDO25662
SINLEJ015441	EDO25662
SINLEJ009597	EDO25668
SINLEJ006548	EDO25671
SINLEJ006632	EDO25673
SINLEJ005534	EDO25673
SINLEJ600103	EDO25673
SINLEJ015796	EDO25674
SINLEJ006350	EDO25681
SINLEJ012740	EDO25693
SINLEJ000038	EDO25701
SINLEJ008323	EDO25703
SINLEJ007442	EDO25704
SINLEJ002711	EDO25732
SINLEJ013847	EDO25754
SINLEJ007606	EDO25756
SINLEJ018944	EDO25767
SINLEJ000138	EDO25767
SINLEJ016517	EDO25799
SINLEJ003112	EDO25800
SINLEJ017577	EDO25800
SINLEJ016460	EDO25823
SINLEJ007440	EDO25869
SINLEJ010679	EDO25870
SINLEJ019270	EDO25873
SINLEJ003831	EDO25873
SINLEJ012150	EDO25890
SINLEJ003027	EDO25920
SINLEJ000765	EDO25925
SINLEJ000644	EDO25925
SINLEJ001190	EDO25925
SINLEJ007028	EDO25928
SINLEJ007509	EDO25932
SINLEJ018039	EDO25936
SINLEJ014478	EDO25939
SINLEJ005683	EDO25948
SINLEJ003086	EDO25971
SINLEJ016504	EDO25983
SINLEJ600276	EDO26018
SINLEJ005070	EDO26022
SINLEJ007459	EDO26034
SINLEJ003230	EDO26040
SINLEJ004460	EDO26042
SINLEJ015065	EDO26048
SINLEJ009461	EDO26052
SINLEJ008642	EDO26062
SINLEJ018652	EDO26067
SINLEJ010000	EDO26069
SINLEJ016939	EDO26089
SINLEJ008224	EDO26089
SINLEJ003700	EDO26090
SINLEJ005419	EDO26107
SINLEJ008952	EDO26113
SINLEJ004769	EDO26116
SINLEJ004767	EDO26116
SINLEJ004764	EDO26116
SINLEJ004766	EDO26116
SINLEJ001512	EDO26146
SINLEJ014210	EDO26149
SINLEJ012179	EDO26151
SINLEJ016509	EDO26154
SINLEJ004179	EDO26175
SINLEJ007731	EDO26180
SINLEJ018738	EDO26185
SINLEJ013045	EDO26186
SINLEJ011363	EDO26218
SINLEJ011703	EDO26227
SINLEJ019243	EDO26244
SINLEJ010841	EDO26260
SINLEJ019214	EDO26281
SINLEJ004330	EDO26294
SINLEJ009847	EDO26294
SINLEJ014820	EDO26298
SINLEJ000717	EDO26317
SINLEJ008977	EDO26318
SINLEJ003393	EDO26320
SINLEJ013876	EDO26320
SINLEJ014526	EDO26327
SINLEJ015744	EDO26332
SINLEJ014673	EDO26349
SINLEJ016419	EDO26353
SINLEJ013345	EDO26355
SINLEJ013346	EDO26355
SINLEJ013348	EDO26355
SINLEJ013349	EDO26355
SINLEJ007820	EDO26360
SINLEJ012648	EDO26366
SINLEJ016468	EDO26384
SINLEJ009610	EDO26384
SINLEJ006882	EDO26406
SINLEJ015244	EDO26406
SINLEJ006881	EDO26406
SINLEJ015243	EDO26406
SINLEJ013494	EDO26410
SINLEJ012767	EDO26410
SINLEJ013596	EDO26415
SINLEJ003060	EDO26426
SINLEJ016167	EDO26436
SINLEJ008193	EDO26438
SINLEJ014645	EDO26443
SINLEJ012340	EDO26444
SINLEJ010885	EDO26451
SINLEJ009782	EDO26464
SINLEJ015575	EDO26466
SINLEJ001974	EDO26480
SINLEJ017922	EDO26481
SINLEJ015752	EDO26507
SINLEJ009578	EDO26533
SINLEJ018798	EDO26552
SINLEJ016342	EDO26552
SINLEJ014587	EDO26564
SINLEJ007342	EDO26570
SINLEJ002837	EDO26575
SINLEJ004564	EDO26590
SINLEJ007678	EDO26649
SINLEJ007679	EDO26649
SINLEJ007680	EDO26649
SINLEJ008281	EDO26650
SINLEJ011448	EDO26650
SINLEJ013882	EDO26658
SINLEJ000424	EDO26662
SINLEJ005498	EDO26667
SINLEJ006649	EDO26680
SINLEJ018085	EDO26685
SINLEJ003355	EDO26719
SINLEJ600305	EDO26719
SINLEJ008366	EDO26727
SINLEJ012992	EDO26759
SINLEJ002996	EDO26770
SINLEJ004021	EDO26770
SINLEJ006427	EDO26785
SINLEJ016860	EDO26819
SINLEJ016782	EDO26824
SINLEJ018508	EDO26824
SINLEJ008485	EDO26829
SINLEJ015561	EDO26832
SINLEJ001883	EDO26849
SINLEJ600001	EDO26857
SINLEJ018417	EDO26861
SINLEJ003292	EDO26875
SINLEJ014046	EDO26879
SINLEJ012526	EDO26879
SINLEJ014591	EDO26879
SINLEJ018284	EDO26879
SINLEJ001181	EDO26885
SINLEJ010684	EDO26894
SINLEJ012204	EDO26902
SINLEJ018346	EDO26908
SINLEJ018348	EDO26908
SINLEJ006476	EDO26909
SINLEJ003012	EDO26909
SINLEJ016893	EDO26909
SINLEJ011017	EDO26909
SINLEJ011569	EDO26921
SINLEJ000256	EDO26927
SINLEJ009883	EDO26933
SINLEJ012022	EDO26953
SINLEJ018400	EDO26963
SINLEJ005563	EDO26972
SINLEJ000090	EDO26980
SINLEJ008823	EDO26992
SINLEJ600047	EDO27017
SINLEJ011828	EDO27021
SINLEJ013570	EDO27024
SINLEJ011239	EDO27025
SINLEJ008765	EDO27025
SINLEJ001202	EDO27045
SINLEJ001069	EDO27065
SINLEJ003964	EDO27071
SINLEJ004367	EDO27075
SINLEJ013691	EDO27077
SINLEJ007841	EDO27079
SINLEJ009264	EDO27102
SINLEJ013993	EDO27102
SINLEJ014621	EDO27111
SINLEJ000791	EDO27112
SINLEJ006113	EDO27112
SINLEJ017770	EDO27115
SINLEJ015349	EDO27116
SINLEJ600040	EDO27116
SINLEJ013859	EDO27116
SINLEJ012474	EDO27141
SINLEJ010029	EDO27141
SINLEJ016027	EDO27152
SINLEJ016028	EDO27152
SINLEJ019351	EDO27156
SINLEJ009183	EDO27161
SINLEJ013119	EDO27161
SINLEJ010465	EDO27163
SINLEJ012381	EDO27169
SINLEJ000535	EDO27241
SINLEJ017852	EDO27251
SINLEJ015713	EDO27253
SINLEJ011766	EDO27257
SINLEJ013311	EDO27257
SINLEJ014800	EDO27257
SINLEJ002950	EDO27257
SINLEJ017506	EDO27274
SINLEJ000490	EDO27285
SINLEJ007754	EDO27285
SINLEJ000736	EDO27295
SINLEJ001277	EDO27295
SINLEJ010936	EDO27296
SINLEJ000782	EDO27299
SINLEJ008791	EDO27302
SINLEJ008663	EDO27303
SINLEJ010759	EDO27331
SINLEJ003663	EDO27331
SINLEJ002957	EDO27335
SINLEJ004836	EDO27335
SINLEJ006457	EDO27335
SINLEJ019041	EDO27348
SINLEJ005353	EDO27350
SINLEJ009275	EDO27353
SINLEJ017372	EDO27366
SINLEJ017822	EDO27366
SINLEJ003981	EDO27372
SINLEJ016421	EDO27386
SINLEJ008841	EDO27387
SINLEJ015087	EDO27408
SINLEJ010384	EDO27411
SINLEJ005274	EDO27415
SINLEJ000277	EDO27416
SINLEJ600056	EDO27430
SINLEJ008533	EDO27464
SINLEJ004276	EDO27472
SINLEJ007899	EDO27474
SINLEJ014483	EDO27481
SINLEJ006454	EDO27481
SINLEJ000498	EDO27481
SINLEJ010921	EDO27481
SINLEJ009439	EDO27492
SINLEJ009438	EDO27492
SINLEJ014788	EDO27494
SINLEJ011632	EDO27509
SINLEJ016163	EDO27514
SINLEJ004515	EDO27517
SINLEJ005210	EDO27524
SINLEJ017177	EDO27524
SINLEJ016792	EDO27525
SINLEJ016791	EDO27525
SINLEJ013326	EDO27532
SINLEJ005777	EDO27548
SINLEJ019200	EDO27548
SINLEJ009352	EDO27563
SINLEJ013034	EDO27570
SINLEJ013039	EDO27570
SINLEJ015658	EDO27574
SINLEJ016900	EDO27582
SINLEJ011985	EDO27588
SINLEJ017752	EDO27592
SINLEJ014890	EDO27598
SINLEJ007688	EDO27623
SINLEJ016593	EDO27628
SINLEJ002161	EDO27635
SINLEJ010052	EDO27650
SINLEJ000188	EDO27661
SINLEJ018030	EDO27663
SINLEJ010782	EDO27673
SINLEJ008329	EDO27699
SINLEJ018654	EDO27699
SINLEJ016359	EDO27705
SINLEJ008427	EDO27705
SINLEJ014073	EDO27707
SINLEJ012333	EDO27708
SINLEJ015555	EDO27708
SINLEJ010155	EDO27708
SINLEJ004647	EDO27720
SINLEJ018807	EDO27720
SINLEJ003852	EDO27723
SINLEJ004284	EDO27731
SINLEJ016862	EDO27758
SINLEJ007623	EDO27758
SINLEJ009416	EDO27760
SINLEJ005165	EDO27772
SINLEJ016221	EDO27772
SINLEJ016433	EDO27777
SINLEJ003843	EDO27778
SINLEJ003842	EDO27778
SINLEJ018415	EDO27779
SINLEJ016602	EDO27804
SINLEJ017787	EDO27816
SINLEJ017788	EDO27816
SINLEJ000069	EDO27816
SINLEJ014993	EDO27819
SINLEJ002849	EDO27820
SINLEJ003804	EDO27822
SINLEJ008596	EDO27822
SINLEJ600015	EDO27824
SINLEJ006766	EDO27829
SINLEJ003233	EDO27839
SINLEJ012702	EDO27840
SINLEJ012118	EDO27846
SINLEJ003432	EDO27849
SINLEJ010716	EDO27856
SINLEJ000608	EDO27856
SINLEJ016706	EDO27862
SINLEJ011178	EDO27862
SINLEJ011587	EDO27867
SINLEJ010009	EDO27896
SINLEJ007121	EDO27902
SINLEJ017703	EDO27902
SINLEJ005401	EDO27908
SINLEJ011940	EDO27910
SINLEJ003224	EDO27912
SINLEJ009569	EDO27919
SINLEJ017349	EDO27921
SINLEJ018929	EDO27923
SINLEJ005286	EDO27933
SINLEJ011281	EDO27940
SINLEJ005980	EDO27941
SINLEJ015832	EDO27959
SINLEJ008003	EDO27959
SINLEJ008007	EDO27959
SINLEJ006155	EDO27959
SINLEJ004555	EDO27963
SINLEJ000342	EDO27973
SINLEJ009871	EDO27976
SINLEJ600092	EDO27976
SINLEJ007385	EDO27985
SINLEJ015044	EDO27989
SINLEJ018276	EDO27996
SINLEJ018356	EDO27996
SINLEJ018749	EDO27996
SINLEJ001446	EDO27997
SINLEJ008461	EDO27997
SINLEJ600094	EDO27999
SINLEJ003276	EDO27999
SINLEJ011793	EDO28002
SINLEJ012311	EDO28009
SINLEJ017717	EDO28045
SINLEJ008504	EDO28064
SINLEJ017509	EDO28065
SINLEJ004578	EDO28068
SINLEJ012972	EDO28070
SINLEJ013261	EDO28095
SINLEJ015232	EDO28096
SINLEJ016273	EDO28097
SINLEJ017598	EDO28097
SINLEJ006638	EDO28098
SINLEJ005794	EDO28098
SINLEJ007863	EDO28101
SINLEJ600264	EDO28105
SINLEJ003385	EDO28105
SINLEJ018999	EDO28110
SINLEJ000062	EDO28118
SINLEJ014660	EDO28120
SINLEJ005781	EDO28121
SINLEJ004294	EDO28126
SINLEJ016885	EDO28127
SINLEJ000270	EDO28141
SINLEJ004189	EDO28144
SINLEJ013060	EDO28158
SINLEJ001427	EDO28165
SINLEJ010581	EDO28178
SINLEJ600185	EDO28178
SINLEJ016242	EDO28185
SINLEJ006162	EDO28192
SINLEJ018748	EDO28199
SINLEJ017666	EDO28199
SINLEJ018553	EDO28199
SINLEJ019075	EDO28199
SINLEJ007528	EDO28210
SINLEJ007529	EDO28210
SINLEJ004780	EDO28214
SINLEJ006041	EDO28217
SINLEJ006042	EDO28217
SINLEJ012494	EDO28217
SINLEJ010154	EDO28219
SINLEJ017264	EDO28222
SINLEJ016448	EDO28224
SINLEJ015288	EDO28224
SINLEJ010028	EDO28226
SINLEJ019154	EDO28227
SINLEJ018920	EDO28228
SINLEJ016966	EDO28231
SINLEJ010449	EDO28236
SINLEJ014258	EDO28253
SINLEJ017862	EDO28268
SINLEJ004813	EDO28269
SINLEJ010540	EDO28288
SINLEJ013854	EDO28290
SINLEJ010676	EDO28296
SINLEJ018115	EDO28297
SINLEJ004376	EDO28305
SINLEJ012898	EDO28309
SINLEJ000758	EDO28326
SINLEJ014182	EDO28327
SINLEJ014142	EDO28327
SINLEJ014183	EDO28327
SINLEJ005813	EDO28340
SINLEJ011229	EDO28360
SINLEJ011812	EDO28390
SINLEJ011819	EDO28390
SINLEJ016866	EDO28399
SINLEJ016252	EDO28399
SINLEJ004447	EDO28407
SINLEJ002864	EDO28407
SINLEJ005635	EDO28409
SINLEJ007187	EDO28423
SINLEJ004599	EDO28432
SINLEJ010501	EDO28444
SINLEJ003547	EDO28444
SINLEJ006544	EDO28444
SINLEJ010654	EDO28444
SINLEJ017721	EDO28447
SINLEJ017283	EDO28452
SINLEJ008876	EDO28464
SINLEJ018162	EDO28472
SINLEJ001768	EDO28473
SINLEJ007638	EDO28477
SINLEJ003045	EDO28480
SINLEJ012776	EDO28487
SINLEJ010424	EDO28496
SINLEJ600072	EDO28496
SINLEJ005576	EDO28496
SINLEJ015319	EDO28502
SINLEJ003225	EDO28502
SINLEJ015320	EDO28502
SINLEJ001485	EDO28502
SINLEJ001076	EDO28508
SINLEJ006837	EDO28515
SINLEJ000835	EDO28528
SINLEJ016467	EDO28536
SINLEJ011217	EDO28539
SINLEJ000021	EDO28543
SINLEJ010139	EDO28546
SINLEJ005569	EDO28555
SINLEJ000696	EDO28555
SINLEJ016668	EDO28561
SINLEJ000974	EDO28571
SINLEJ000773	EDO28578
SINLEJ000652	EDO28578
SINLEJ014401	EDO28578
SINLEJ009301	EDO28584
SINLEJ013721	EDO28592
SINLEJ007300	EDO28592
SINLEJ011463	EDO28592
SINLEJ014445	EDO28592
SINLEJ016243	EDO28599
SINLEJ000195	EDO28602
SINLEJ004721	EDO28603
SINLEJ013587	EDO28603
SINLEJ011832	EDO28605
SINLEJ011831	EDO28605
SINLEJ001417	EDO28610
SINLEJ001525	EDO28610
SINLEJ004238	EDO28617
SINLEJ003833	EDO28620
SINLEJ008754	EDO28621
SINLEJ008751	EDO28621
SINLEJ010104	EDO28630
SINLEJ010102	EDO28630
SINLEJ017921	EDO28631
SINLEJ019268	EDO28639
SINLEJ005729	EDO28641
SINLEJ007373	EDO28643
SINLEJ010719	EDO28648
SINLEJ010447	EDO28648
SINLEJ010779	EDO28660
SINLEJ006305	EDO28664
SINLEJ000567	EDO28665
SINLEJ014446	EDO28675
SINLEJ005645	EDO28678
SINLEJ019295	EDO28680
SINLEJ014549	EDO28683
SINLEJ019198	EDO28707
SINLEJ004784	EDO28707
SINLEJ600291	EDO28710
SINLEJ014252	EDO28716
SINLEJ011335	EDO28720
SINLEJ010827	EDO28725
SINLEJ009732	EDO28728
SINLEJ007114	EDO28729
SINLEJ004309	EDO28746
SINLEJ017535	EDO28766
SINLEJ005864	EDO28769
SINLEJ015558	EDO28769
SINLEJ015577	EDO28769
SINLEJ018244	EDO28769
SINLEJ000592	EDO28783
SINLEJ013120	EDO28783
SINLEJ014484	EDO28783
SINLEJ005887	EDO28787
SINLEJ016416	EDO28790
SINLEJ017315	EDO28797
SINLEJ009627	EDO28800
SINLEJ012851	EDO28801
SINLEJ003535	EDO28803
SINLEJ005236	EDO28808
SINLEJ016938	EDO28810
SINLEJ003421	EDO28821
SINLEJ019205	EDO28828
SINLEJ005709	EDO28839
SINLEJ016040	EDO28841
SINLEJ016032	EDO28841
SINLEJ008752	EDO28841
SINLEJ013099	EDO28841
SINLEJ008074	EDO28852
SINLEJ008630	EDO28860
SINLEJ001876	EDO28862
SINLEJ000678	EDO28875
SINLEJ002188	EDO28875
SINLEJ005109	EDO28888
SINLEJ001678	EDO28892
SINLEJ010773	EDO28893
SINLEJ005287	EDO28925
SINLEJ016824	EDO28926
SINLEJ011611	EDO28939
SINLEJ002839	EDO28939
SINLEJ010426	EDO28945
SINLEJ013834	EDO28945
SINLEJ001262	EDO28945
SINLEJ001261	EDO28946
SINLEJ010425	EDO28946
SINLEJ013833	EDO28946
SINLEJ600067	EDO28946
SINLEJ013791	EDO28952
SINLEJ012968	EDO28963
SINLEJ012130	EDO28980
SINLEJ009495	EDO28980
SINLEJ019203	EDO28980
SINLEJ012124	EDO28980
SINLEJ001033	EDO28981
SINLEJ015751	EDO28985
SINLEJ001718	EDO29006
SINLEJ016747	EDO29009
SINLEJ008448	EDO29015
SINLEJ002763	EDO29019
SINLEJ010941	EDO29019
SINLEJ600371	EDO29021
SINLEJ016146	EDO29021
SINLEJ009573	EDO29023
SINLEJ017002	EDO29024
SINLEJ000857	EDO29024
SINLEJ600470	EDO29026
SINLEJ001123	EDO29027
SINLEJ015854	EDO29030
SINLEJ004305	EDO29032
SINLEJ004306	EDO29032
SINLEJ019150	EDO29039
SINLEJ001357	EDO29039
SINLEJ001935	EDO29045
SINLEJ011685	EDO29055
SINLEJ007611	EDO29063
SINLEJ009379	EDO29066
SINLEJ010972	EDO29072
SINLEJ003970	EDO29072
SINLEJ000085	EDO29080
SINLEJ001014	EDO29083
SINLEJ000793	EDO29093
SINLEJ015859	EDO29093
SINLEJ019304	EDO29098
SINLEJ012634	EDO29101
SINLEJ000053	EDO29103
SINLEJ000046	EDO29103
SINLEJ002867	EDO29125
SINLEJ600061	EDO29126
SINLEJ003110	EDO29133
SINLEJ017579	EDO29133
SINLEJ005013	EDO29146
SINLEJ005014	EDO29146
SINLEJ005630	EDO29153
SINLEJ008387	EDO29157
SINLEJ013464	EDO29161
SINLEJ004869	EDO29162
SINLEJ009359	EDO29163
SINLEJ004666	EDO29167
SINLEJ005343	EDO29182
SINLEJ016579	EDO29184
SINLEJ015756	EDO29184
SINLEJ008099	EDO29184
SINLEJ013427	EDO29184
SINLEJ018063	EDO29188
SINLEJ018001	EDO29188
SINLEJ011735	EDO29209
SINLEJ011739	EDO29209
SINLEJ005809	EDO29209
SINLEJ011741	EDO29209
SINLEJ010753	EDO29212
SINLEJ007885	EDO29218
SINLEJ005285	EDO29227
SINLEJ016481	EDO29232
SINLEJ016740	EDO29232
SINLEJ012684	EDO29236
SINLEJ013508	EDO29236
SINLEJ012718	EDO29237
SINLEJ019112	EDO29242
SINLEJ011822	EDO29258
SINLEJ005840	EDO29270
SINLEJ018194	EDO29278
SINLEJ018007	EDO29278
SINLEJ018062	EDO29278
SINLEJ004037	EDO29280
SINLEJ010890	EDO29280
SINLEJ000492	EDO29280
SINLEJ004038	EDO29280
SINLEJ015728	EDO29284
SINLEJ016737	EDO29284
SINLEJ006750	EDO29286
SINLEJ006149	EDO29292
SINLEJ600093	EDO29309
SINLEJ010506	EDO29311
SINLEJ005628	EDO29351
SINLEJ001409	EDO29351
SINLEJ018884	EDO29364
SINLEJ006452	EDO29367
SINLEJ006451	EDO29367
SINLEJ011752	EDO29375
SINLEJ011779	EDO29375
SINLEJ003491	EDO29382
SINLEJ003490	EDO29382
SINLEJ017411	EDO29391
SINLEJ011817	EDO29419
SINLEJ008219	EDO29422
SINLEJ000367	EDO29422
SINLEJ003442	EDO29422
SINLEJ013522	EDO29428
SINLEJ006814	EDO29432
SINLEJ009472	EDO29435
SINLEJ010150	EDO29435
SINLEJ015301	EDO29437
SINLEJ000719	EDO29441
SINLEJ007886	EDO29441
SINLEJ010698	EDO29443
SINLEJ015429	EDO29443
SINLEJ017532	EDO29444
SINLEJ003474	EDO29455
SINLEJ018372	EDO29472
SINLEJ006431	EDO29472
SINLEJ010572	EDO29478
SINLEJ012598	EDO29484
SINLEJ003947	EDO29492
SINLEJ005545	EDO29496
SINLEJ004077	EDO29497
SINLEJ013393	EDO29503
SINLEJ014226	EDO29519
SINLEJ017487	EDO29522
SINLEJ001890	EDO29534
SINLEJ018236	EDO29538
SINLEJ017887	EDO29538
SINLEJ001403	EDO29538
SINLEJ005764	EDO29540
SINLEJ006926	EDO29542
SINLEJ015289	EDO29542
SINLEJ010328	EDO29547
SINLEJ012942	EDO29547
SINLEJ010214	EDO29559
SINLEJ000936	EDO29564
SINLEJ003157	EDO29570
SINLEJ600367	EDO29570
SINLEJ001725	EDO29570
SINLEJ004655	EDO29571
SINLEJ003033	EDO29577
SINLEJ012320	EDO29577
SINLEJ006325	EDO29578
SINLEJ011579	EDO29580
SINLEJ003215	EDO29593
SINLEJ012491	EDO29593
SINLEJ001083	EDO29602
SINLEJ012803	EDO29608
SINLEJ006062	EDO29612
SINLEJ016884	EDO29616
SINLEJ006868	EDO29630
SINLEJ015228	EDO29630
SINLEJ006867	EDO29630
SINLEJ015227	EDO29630
SINLEJ011655	EDO29631
SINLEJ015099	EDO29631
SINLEJ001010	EDO29640
SINLEJ006914	EDO29644
SINLEJ015277	EDO29644
SINLEJ014488	EDO29665
SINLEJ000394	EDO29665
SINLEJ012551	EDO29666
SINLEJ011016	EDO29671
SINLEJ011015	EDO29671
SINLEJ008591	EDO29674
SINLEJ015729	EDO29675
SINLEJ001917	EDO29675
SINLEJ003758	EDO29679
SINLEJ013651	EDO29684
SINLEJ016457	EDO29687
SINLEJ018881	EDO29699
SINLEJ000155	EDO29702
SINLEJ018055	EDO29702
SINLEJ019083	EDO29702
SINLEJ000158	EDO29702
SINLEJ010618	EDO29706
SINLEJ600102	EDO29706
SINLEJ600352	EDO29706
SINLEJ001822	EDO29720
SINLEJ006117	EDO29720
SINLEJ017673	EDO29720
SINLEJ001524	EDO29722
SINLEJ007951	EDO29728
SINLEJ000341	EDO29737
SINLEJ013459	EDO29737
SINLEJ013461	EDO29737
SINLEJ016265	EDO29742
SINLEJ002962	EDO29742
SINLEJ000359	EDO29743
SINLEJ012706	EDO29744
SINLEJ005847	EDO29744
SINLEJ010951	EDO29747
SINLEJ017413	EDO29751
SINLEJ004905	EDO29752
SINLEJ010603	EDO29759
SINLEJ014782	EDO29762
SINLEJ016418	EDO29763
SINLEJ014195	EDO29763
SINLEJ016249	EDO29764
SINLEJ013551	EDO29765
SINLEJ015029	EDO29765
SINLEJ013644	EDO29765
SINLEJ012770	EDO29765
SINLEJ011971	EDO29770
SINLEJ600375	EDO29784
SINLEJ004685	EDO29784
SINLEJ008661	EDO29784
SINLEJ009877	EDO29786
SINLEJ006204	EDO29788
SINLEJ006205	EDO29788
SINLEJ007435	EDO29788
SINLEJ001894	EDO29791
SINLEJ011734	EDO29802
SINLEJ004735	EDO29819
SINLEJ015536	EDO29819
SINLEJ016744	EDO29819
SINLEJ013607	EDO29842
SINLEJ012673	EDO29842
SINLEJ004098	EDO29843
SINLEJ013960	EDO29850
SINLEJ008698	EDO29851
SINLEJ014056	EDO29851
SINLEJ014057	EDO29851
SINLEJ007928	EDO29851
SINLEJ017841	EDO29852
SINLEJ003680	EDO29852
SINLEJ015352	EDO29852
SINLEJ007690	EDO29852
SINLEJ005333	EDO29853
SINLEJ011597	EDO29853
SINLEJ017057	EDO29859
SINLEJ019013	EDO29859
SINLEJ010996	EDO29859
SINLEJ010170	EDO29863
SINLEJ002944	EDO29864
SINLEJ005219	EDO29864
SINLEJ006547	EDO29864
SINLEJ017189	EDO29864
SINLEJ013105	EDO29868
SINLEJ015305	EDO29869
SINLEJ018045	EDO29870
SINLEJ018573	EDO29870
SINLEJ013736	EDO29874
SINLEJ011786	EDO29879
SINLEJ011785	EDO29879
SINLEJ019333	EDO29879
SINLEJ007916	EDO29879
SINLEJ017755	EDO29880
SINLEJ019322	EDO29880
SINLEJ019452	EDO29880
SINLEJ002880	EDO29888
SINLEJ003919	EDO29891
SINLEJ011943	EDO29891
SINLEJ004723	EDO29893
SINLEJ001812	EDO29908
SINLEJ008432	EDO29908
SINLEJ001810	EDO29908
SINLEJ001130	EDO29908
SINLEJ006100	EDO29916
SINLEJ005775	EDO29923
SINLEJ012079	EDO29930
SINLEJ000998	EDO29930
SINLEJ017395	EDO29930
SINLEJ001990	EDO29932
SINLEJ012758	EDO29936
SINLEJ012759	EDO29936
SINLEJ006367	EDO29937
SINLEJ006368	EDO29937
SINLEJ011313	EDO29939
SINLEJ016772	EDO29940
SINLEJ006369	EDO29941
SINLEJ004551	EDO29942
SINLEJ010552	EDO29943
SINLEJ006662	EDO29943
SINLEJ010553	EDO29943
SINLEJ006132	EDO29952
SINLEJ011698	EDO29953
SINLEJ600349	EDO29954
SINLEJ007634	EDO29954
SINLEJ013110	EDO29962
SINLEJ017394	EDO29964
SINLEJ012930	EDO29978
SINLEJ013792	EDO29979
SINLEJ019332	EDO29986
SINLEJ001961	EDO29988
SINLEJ008794	EDO29989
SINLEJ011156	EDO29993
SINLEJ005604	EDO30000
SINLEJ016464	EDO30001
SINLEJ013571	EDO30007
SINLEJ007386	EDO30013
SINLEJ003896	EDO30013
SINLEJ017071	EDO30017
SINLEJ009001	EDO30023
SINLEJ000199	EDO30041
SINLEJ000204	EDO30041
SINLEJ008149	EDO30044
SINLEJ014153	EDO30047
SINLEJ013964	EDO30063
SINLEJ010565	EDO30063
SINLEJ007271	EDO30063
SINLEJ007486	EDO30063
SINLEJ000497	EDO30068
SINLEJ008548	EDO30084
SINLEJ008549	EDO30084
SINLEJ005152	EDO30087
SINLEJ016208	EDO30087
SINLEJ600133	EDO30091
SINLEJ000122	EDO30094
SINLEJ018475	EDO30112
SINLEJ001256	EDO30112
SINLEJ600038	EDO30117
SINLEJ015313	EDO30125
SINLEJ018023	EDO30125
SINLEJ005423	EDO30127
SINLEJ010168	EDO30130
SINLEJ010132	EDO30134
SINLEJ016856	EDO30135
SINLEJ016857	EDO30135
SINLEJ015408	EDO30135
SINLEJ001212	EDO30135
SINLEJ010967	EDO30137
SINLEJ008211	EDO30139
SINLEJ015945	EDO30139
SINLEJ010477	EDO30140
SINLEJ001556	EDO30140
SINLEJ001555	EDO30140
SINLEJ010475	EDO30140
SINLEJ014354	EDO30146
SINLEJ009311	EDO30147
SINLEJ017530	EDO30147
SINLEJ016458	EDO30147
SINLEJ018056	EDO30148
SINLEJ009056	EDO30150
SINLEJ009119	EDO30154
SINLEJ008923	EDO30154
SINLEJ010210	EDO30154
SINLEJ012601	EDO30154
SINLEJ014995	EDO30159
SINLEJ004779	EDO30160
SINLEJ017873	EDO30176
SINLEJ007069	EDO30183
SINLEJ018432	EDO30185
SINLEJ013226	EDO30185
SINLEJ002707	EDO30185
SINLEJ019120	EDO30185
SINLEJ001809	EDO30192
SINLEJ019194	EDO30193
SINLEJ000067	EDO30194
SINLEJ010314	EDO30200
SINLEJ014061	EDO30202
SINLEJ006429	EDO30203
SINLEJ012697	EDO30203
SINLEJ012698	EDO30203
SINLEJ015025	EDO30203
SINLEJ015851	EDO30208
SINLEJ014049	EDO30209
SINLEJ017287	EDO30215
SINLEJ017282	EDO30215
SINLEJ004020	EDO30215
SINLEJ018099	EDO30219
SINLEJ000867	EDO30220
SINLEJ000868	EDO30220
SINLEJ004056	EDO30220
SINLEJ004055	EDO30220
SINLEJ004903	EDO30223
SINLEJ004902	EDO30223
SINLEJ012496	EDO30224
SINLEJ003887	EDO30225
SINLEJ011818	EDO30228
SINLEJ004059	EDO30230
SINLEJ012810	EDO30230
SINLEJ014307	EDO30232
SINLEJ014297	EDO30232
SINLEJ000035	EDO30233
SINLEJ014748	EDO30233
SINLEJ000604	EDO30233
SINLEJ002087	EDO30235
SINLEJ011669	EDO30242
SINLEJ008816	EDO30245
SINLEJ600499	EDO30247
SINLEJ017460	EDO30247
SINLEJ010528	EDO30253
SINLEJ005751	EDO30253
SINLEJ005742	EDO30253
SINLEJ007752	EDO30253
SINLEJ005299	EDO30255
SINLEJ016558	EDO30256
SINLEJ016587	EDO30260
SINLEJ005424	EDO30263
SINLEJ016996	EDO30268
SINLEJ017003	EDO30269
SINLEJ000856	EDO30269
SINLEJ017082	EDO30269
SINLEJ017083	EDO30269
SINLEJ016839	EDO30271
SINLEJ000496	EDO30279
SINLEJ005611	EDO30281
SINLEJ016283	EDO30281
SINLEJ016280	EDO30281
SINLEJ016281	EDO30281
SINLEJ005909	EDO30282
SINLEJ012976	EDO30292
SINLEJ018110	EDO30292
SINLEJ018109	EDO30292
SINLEJ019016	EDO30293
SINLEJ015927	EDO30293
SINLEJ016518	EDO30294
SINLEJ001481	EDO30294
SINLEJ013548	EDO30295
SINLEJ018934	EDO30295
SINLEJ012714	EDO30298
SINLEJ012659	EDO30301
SINLEJ010212	EDO30311
SINLEJ009100	EDO30311
SINLEJ000494	EDO30311
SINLEJ012688	EDO30312
SINLEJ012689	EDO30312
SINLEJ600409	EDO30317
SINLEJ009772	EDO30318
SINLEJ013821	EDO30319
SINLEJ004598	EDO30320
SINLEJ003410	EDO30322
SINLEJ003411	EDO30322
SINLEJ003160	EDO30323
SINLEJ003423	EDO30325
SINLEJ000276	EDO30325
SINLEJ006372	EDO30326
SINLEJ017309	EDO30326
SINLEJ600416	EDO30326
SINLEJ001276	EDO30326
SINLEJ008969	EDO30327
SINLEJ015355	EDO30332
SINLEJ017838	EDO30332
SINLEJ007279	EDO30333
SINLEJ011722	EDO30333
SINLEJ008599	EDO30333
SINLEJ019116	EDO30333
SINLEJ016582	EDO30334
SINLEJ010518	EDO30336
SINLEJ010517	EDO30336
SINLEJ010519	EDO30336
SINLEJ009736	EDO30336
SINLEJ014388	EDO30339
SINLEJ005493	EDO30342
SINLEJ005964	EDO30350
SINLEJ016023	EDO30350
SINLEJ003779	EDO30353
SINLEJ015809	EDO30360
SINLEJ011433	EDO30360
SINLEJ009289	EDO30361
SINLEJ009288	EDO30361
SINLEJ016397	EDO30362
SINLEJ016396	EDO30362
SINLEJ013010	EDO30364
SINLEJ016191	EDO30367
SINLEJ006243	EDO30379
SINLEJ007144	EDO30379
SINLEJ017431	EDO30379
SINLEJ006591	EDO30379
SINLEJ009163	EDO30381
SINLEJ019021	EDO30381
SINLEJ017796	EDO30381
SINLEJ018429	EDO30381
SINLEJ016000	EDO30383
SINLEJ012030	EDO30384
SINLEJ014367	EDO30397
SINLEJ007135	EDO30402
SINLEJ002191	EDO30405
SINLEJ008022	EDO30417
SINLEJ009366	EDO30420
SINLEJ009213	EDO30421
SINLEJ019460	EDO30421
SINLEJ009975	EDO30422
SINLEJ009974	EDO30422
SINLEJ003247	EDO30424
SINLEJ003253	EDO30424
SINLEJ003252	EDO30424
SINLEJ003251	EDO30424
SINLEJ008697	EDO30426
SINLEJ008696	EDO30426
SINLEJ012668	EDO30427
SINLEJ013116	EDO30428
SINLEJ017043	EDO30428
SINLEJ017042	EDO30428
SINLEJ017129	EDO30432
SINLEJ010438	EDO30434
SINLEJ001426	EDO30434
SINLEJ003469	EDO30434
SINLEJ010644	EDO30434
SINLEJ002945	EDO30437
SINLEJ017056	EDO30437
SINLEJ004527	EDO30437
SINLEJ010997	EDO30437
SINLEJ008472	EDO30440
SINLEJ000542	EDO30440
SINLEJ010401	EDO30440
SINLEJ008426	EDO30440
SINLEJ013383	EDO30443
SINLEJ000068	EDO30445
SINLEJ018822	EDO30445
SINLEJ000082	EDO30445
SINLEJ018532	EDO30445
SINLEJ008692	EDO30448
SINLEJ009283	EDO30448
SINLEJ008731	EDO30449
SINLEJ008768	EDO30450
SINLEJ013957	EDO30450
SINLEJ008767	EDO30450
SINLEJ013958	EDO30450
SINLEJ018774	EDO30451
SINLEJ016881	EDO30451
SINLEJ010075	EDO30463
SINLEJ000959	EDO30468
SINLEJ007230	EDO30469
SINLEJ006656	EDO30470
SINLEJ011010	EDO30476
SINLEJ000263	EDO30481
SINLEJ012198	EDO30482
SINLEJ015857	EDO30486
SINLEJ002981	EDO30487
SINLEJ013917	EDO30493
SINLEJ014508	EDO30495
SINLEJ012902	EDO30495
SINLEJ015202	EDO30499
SINLEJ006111	EDO30501
SINLEJ013456	EDO30501
SINLEJ016108	EDO30504
SINLEJ008915	EDO30506
SINLEJ008916	EDO30506
SINLEJ016307	EDO30506
SINLEJ016306	EDO30506
SINLEJ016025	EDO30510
SINLEJ012045	EDO30512
SINLEJ600384	EDO30520
SINLEJ006708	EDO30521
SINLEJ016401	EDO30524
SINLEJ013889	EDO30525
SINLEJ013296	EDO30526
SINLEJ015369	EDO30527
SINLEJ015370	EDO30527
SINLEJ015368	EDO30527
SINLEJ017765	EDO30530
SINLEJ017696	EDO30530
SINLEJ017769	EDO30530
SINLEJ017768	EDO30530
SINLEJ000406	EDO30533
SINLEJ010953	EDO30534
SINLEJ006627	EDO30537
SINLEJ014271	EDO30540
SINLEJ005790	EDO30541
SINLEJ005791	EDO30541
SINLEJ010353	EDO30549
SINLEJ008679	EDO30550
SINLEJ008317	EDO30554
SINLEJ000950	EDO30554
SINLEJ005916	EDO30554
SINLEJ009383	EDO30555
SINLEJ009284	EDO30559
SINLEJ005671	EDO30560
SINLEJ006667	EDO30561
SINLEJ016834	EDO30567
SINLEJ012920	EDO30576
SINLEJ002722	EDO30576
SINLEJ003931	EDO30576
SINLEJ008078	EDO30576
SINLEJ008383	EDO30577
SINLEJ009650	EDO30577
SINLEJ008382	EDO30584
SINLEJ010297	EDO30588
SINLEJ004618	EDO30588
SINLEJ013255	EDO30606
SINLEJ016818	EDO30610
SINLEJ000178	EDO30625
SINLEJ014612	EDO30625
SINLEJ014361	EDO30626
SINLEJ013209	EDO30633
SINLEJ017105	EDO30633
SINLEJ013139	EDO30639
SINLEJ011122	EDO30641
SINLEJ010173	EDO30641
SINLEJ009079	EDO30644
SINLEJ006126	EDO30645
SINLEJ010483	EDO30645
SINLEJ002936	EDO30648
SINLEJ002937	EDO30648
SINLEJ011008	EDO30648
SINLEJ600505	EDO30648
SINLEJ010448	EDO30649
SINLEJ010446	EDO30649
SINLEJ012731	EDO30651
SINLEJ012736	EDO30651
SINLEJ015969	EDO30658
SINLEJ015260	EDO30660
SINLEJ009293	EDO30665
SINLEJ000550	EDO30665
SINLEJ016882	EDO30669
SINLEJ016890	EDO30669
SINLEJ003948	EDO30674
SINLEJ008773	EDO30690
SINLEJ008777	EDO30690
SINLEJ008774	EDO30690
SINLEJ008778	EDO30690
SINLEJ013542	EDO30691
SINLEJ013528	EDO30691
SINLEJ008182	EDO30691
SINLEJ010494	EDO30692
SINLEJ015200	EDO30699
SINLEJ004280	EDO30699
SINLEJ007162	EDO30700
SINLEJ013527	EDO30702
SINLEJ012755	EDO30702
SINLEJ013532	EDO30702
SINLEJ011318	EDO30703
SINLEJ010130	EDO30703
SINLEJ011319	EDO30703
SINLEJ004155	EDO30704
SINLEJ000514	EDO30704
SINLEJ004156	EDO30704
SINLEJ000513	EDO30704
SINLEJ013901	EDO30707
SINLEJ003000	EDO30709
SINLEJ008083	EDO30710
SINLEJ008030	EDO30710
SINLEJ014674	EDO30710
SINLEJ014563	EDO30712
SINLEJ007833	EDO30712
SINLEJ012217	EDO30723
SINLEJ001980	EDO30731
SINLEJ000780	EDO30733
SINLEJ005894	EDO30733
SINLEJ018830	EDO30737
SINLEJ018639	EDO30740
SINLEJ015267	EDO30750
SINLEJ015872	EDO30750
SINLEJ009579	EDO30751
SINLEJ013014	EDO30752
SINLEJ013017	EDO30752
SINLEJ014360	EDO30753
SINLEJ015540	EDO30753
SINLEJ003856	EDO30754
SINLEJ006307	EDO30758
SINLEJ014369	EDO30759
SINLEJ005663	EDO30759
SINLEJ003146	EDO30761
SINLEJ005004	EDO30763
SINLEJ001560	EDO30765
SINLEJ000747	EDO30766
SINLEJ002012	EDO30766
SINLEJ001096	EDO30766
SINLEJ014465	EDO30766
SINLEJ005066	EDO30768
SINLEJ001045	EDO30768
SINLEJ001873	EDO30768
SINLEJ001044	EDO30768
SINLEJ004205	EDO30771
SINLEJ018198	EDO30788
SINLEJ016188	EDO30788
SINLEJ016678	EDO30794
SINLEJ013500	EDO30796
SINLEJ004742	EDO30797
SINLEJ013143	EDO30797
SINLEJ001584	EDO30803
SINLEJ004346	EDO30803
SINLEJ007609	EDO30805
SINLEJ004837	EDO30805
SINLEJ007591	EDO30806
SINLEJ013256	EDO30806
SINLEJ007489	EDO30806
SINLEJ008559	EDO30806
SINLEJ005420	EDO30807
SINLEJ011309	EDO30807
SINLEJ010583	EDO30811
SINLEJ004667	EDO30813
SINLEJ006414	EDO30815
SINLEJ006415	EDO30815
SINLEJ012335	EDO30816
SINLEJ010062	EDO30817
SINLEJ017927	EDO30819
SINLEJ001514	EDO30828
SINLEJ008047	EDO30829
SINLEJ013450	EDO30830
SINLEJ017648	EDO30832
SINLEJ011377	EDO30832
SINLEJ018338	EDO30833
SINLEJ013405	EDO30834
SINLEJ008155	EDO30836
SINLEJ012569	EDO30836
SINLEJ011730	EDO30836
SINLEJ013225	EDO30837
SINLEJ007400	EDO30837
SINLEJ011836	EDO30840
SINLEJ007741	EDO30842
SINLEJ013438	EDO30843
SINLEJ014576	EDO30857
SINLEJ018974	EDO30857
SINLEJ014577	EDO30859
SINLEJ011069	EDO30859
SINLEJ015626	EDO30859
SINLEJ019303	EDO30864
SINLEJ015066	EDO30865
SINLEJ012724	EDO30865
SINLEJ012728	EDO30865
SINLEJ006078	EDO30872
SINLEJ006630	EDO30872
SINLEJ001893	EDO30872
SINLEJ017937	EDO30872
SINLEJ003082	EDO30874
SINLEJ003837	EDO30876
SINLEJ018892	EDO30877
SINLEJ007365	EDO30877
SINLEJ010239	EDO30880
SINLEJ000403	EDO30880
SINLEJ011906	EDO30887
SINLEJ004507	EDO30887
SINLEJ016123	EDO30889
SINLEJ016486	EDO30890
SINLEJ016745	EDO30890
SINLEJ004734	EDO30890
SINLEJ600455	EDO30890
SINLEJ003380	EDO30893
SINLEJ007406	EDO30894
SINLEJ004754	EDO30898
SINLEJ004755	EDO30898
SINLEJ012687	EDO30900
SINLEJ012716	EDO30901
SINLEJ013275	EDO30902
SINLEJ009700	EDO30905
SINLEJ009699	EDO30905
SINLEJ009704	EDO30906
SINLEJ009705	EDO30907
SINLEJ009902	EDO30908
SINLEJ004048	EDO30910
SINLEJ012315	EDO30911
SINLEJ004654	EDO30912
SINLEJ000454	EDO30912
SINLEJ016319	EDO30918
SINLEJ011231	EDO30919
SINLEJ009810	EDO30919
SINLEJ013051	EDO30922
SINLEJ013052	EDO30922
SINLEJ003959	EDO30947
SINLEJ003957	EDO30947
SINLEJ003956	EDO30947
SINLEJ003958	EDO30947
SINLEJ011882	EDO30953
SINLEJ000384	EDO30954
SINLEJ000385	EDO30954
SINLEJ014353	EDO30954
SINLEJ002986	EDO30957
SINLEJ005230	EDO30957
SINLEJ005331	EDO30959
SINLEJ005330	EDO30959
SINLEJ009009	EDO30959
SINLEJ002869	EDO30959
SINLEJ005432	EDO30962
SINLEJ010933	EDO30965
SINLEJ005666	EDO30976
SINLEJ008728	EDO30976
SINLEJ009719	EDO30976
SINLEJ003611	EDO30976
SINLEJ019462	EDO30983
SINLEJ006560	EDO30985
SINLEJ000260	EDO30985
SINLEJ006559	EDO30985
SINLEJ012961	EDO30985
SINLEJ013159	EDO30987
SINLEJ013627	EDO30990
SINLEJ010249	EDO31000
SINLEJ019296	EDO31000
SINLEJ013868	EDO31000
SINLEJ013675	EDO31000
SINLEJ007771	EDO31001
SINLEJ007770	EDO31001
SINLEJ007772	EDO31001
SINLEJ013252	EDO31001
SINLEJ000455	EDO31005
SINLEJ014004	EDO31006
SINLEJ014001	EDO31006
SINLEJ014000	EDO31006
SINLEJ014006	EDO31006
SINLEJ002146	EDO31009
SINLEJ000715	EDO31009
SINLEJ007750	EDO31010
SINLEJ005978	EDO31013
SINLEJ017641	EDO31021
SINLEJ005520	EDO31021
SINLEJ018536	EDO31021
SINLEJ018375	EDO31021
SINLEJ006538	EDO31025
SINLEJ014437	EDO31026
SINLEJ012316	EDO31027
SINLEJ012317	EDO31027
SINLEJ017463	EDO31031
SINLEJ001967	EDO31034
SINLEJ007057	EDO31035
SINLEJ006285	EDO31035
SINLEJ015343	EDO31035
SINLEJ004681	EDO31039
SINLEJ001568	EDO31039
SINLEJ001486	EDO31040
SINLEJ000040	EDO31042
SINLEJ000047	EDO31042
SINLEJ013767	EDO31042
SINLEJ009875	EDO31043
SINLEJ010152	EDO31044
SINLEJ007534	EDO31046
SINLEJ007533	EDO31046
SINLEJ000948	EDO31046
SINLEJ016925	EDO31047
SINLEJ000148	EDO31048
SINLEJ005512	EDO31056
SINLEJ008310	EDO31056
SINLEJ008572	EDO31056
SINLEJ009631	EDO31056
SINLEJ008601	EDO31057
SINLEJ014461	EDO31057
SINLEJ008010	EDO31057
SINLEJ010623	EDO31058
SINLEJ002128	EDO31058
SINLEJ011459	EDO31059
SINLEJ008564	EDO31070
SINLEJ008350	EDO31070
SINLEJ008349	EDO31070
SINLEJ019377	EDO31071
SINLEJ014814	EDO31074
SINLEJ012822	EDO31074
SINLEJ004265	EDO31080
SINLEJ004920	EDO31081
SINLEJ004484	EDO31082
SINLEJ005133	EDO31084
SINLEJ009607	EDO31087
SINLEJ015170	EDO31089
SINLEJ005546	EDO31099
SINLEJ008431	EDO31099
SINLEJ009854	EDO31100
SINLEJ005653	EDO31103
SINLEJ009660	EDO31103
SINLEJ008832	EDO31108
SINLEJ012983	EDO31108
SINLEJ012981	EDO31108
SINLEJ012982	EDO31108
SINLEJ006382	EDO31117
SINLEJ018844	EDO31117
SINLEJ019091	EDO31117
SINLEJ017494	EDO31118
SINLEJ005549	EDO31124
SINLEJ017443	EDO31127
SINLEJ011889	EDO31128
SINLEJ018440	EDO31130
SINLEJ018813	EDO31130
SINLEJ017845	EDO31130
SINLEJ006670	EDO31130
SINLEJ003041	EDO31135
SINLEJ007327	EDO31137
SINLEJ014824	EDO31139
SINLEJ007531	EDO31145
SINLEJ003797	EDO31157
SINLEJ004091	EDO31160
SINLEJ004092	EDO31160
SINLEJ010812	EDO31161
SINLEJ000421	EDO31161
SINLEJ000420	EDO31161
SINLEJ012811	EDO31162
SINLEJ000077	EDO31165
SINLEJ018531	EDO31165
SINLEJ000074	EDO31165
SINLEJ014237	EDO31166
SINLEJ004058	EDO31167
SINLEJ009481	EDO31169
SINLEJ003255	EDO31179
SINLEJ017441	EDO31182
SINLEJ014027	EDO31183
SINLEJ010826	EDO31186
SINLEJ004233	EDO31186
SINLEJ000153	EDO31188
SINLEJ000151	EDO31188
SINLEJ009922	EDO31188
SINLEJ014275	EDO31189
SINLEJ003936	EDO31189
SINLEJ000545	EDO31190
SINLEJ000575	EDO31193
SINLEJ000574	EDO31193
SINLEJ000576	EDO31194
SINLEJ005817	EDO31204
SINLEJ009621	EDO31207
SINLEJ014295	EDO31207
SINLEJ005074	EDO31207
SINLEJ012430	EDO31207
SINLEJ007124	EDO31208
SINLEJ009612	EDO31208
SINLEJ005005	EDO31211
SINLEJ005003	EDO31211
SINLEJ017006	EDO31212
SINLEJ000853	EDO31212
SINLEJ000705	EDO31220
SINLEJ013711	EDO31220
SINLEJ013710	EDO31220
SINLEJ012363	EDO31221
SINLEJ011368	EDO31222
SINLEJ016381	EDO31223
SINLEJ012433	EDO31223
SINLEJ016269	EDO31224
SINLEJ010192	EDO31224
SINLEJ006925	EDO31226
SINLEJ006145	EDO31227
SINLEJ013266	EDO31227
SINLEJ003876	EDO31227
SINLEJ017564	EDO31227
SINLEJ009367	EDO31229
SINLEJ012055	EDO31230
SINLEJ600243	EDO31230
SINLEJ015967	EDO31234
SINLEJ017872	EDO31234
SINLEJ013059	EDO31242
SINLEJ015208	EDO31244
SINLEJ011091	EDO31245
SINLEJ015648	EDO31245
SINLEJ015649	EDO31246
SINLEJ006978	EDO31255
SINLEJ013927	EDO31262
SINLEJ018578	EDO31265
SINLEJ014722	EDO31265
SINLEJ014723	EDO31265
SINLEJ012571	EDO31275
SINLEJ012570	EDO31275
SINLEJ010454	EDO31278
SINLEJ019225	EDO31278
SINLEJ007824	EDO31278
SINLEJ019361	EDO31279
SINLEJ019192	EDO31279
SINLEJ006979	EDO31279
SINLEJ011872	EDO31281
SINLEJ000363	EDO31287
SINLEJ018678	EDO31287
SINLEJ006465	EDO31288
SINLEJ006654	EDO31289
SINLEJ006666	EDO31289
SINLEJ004521	EDO31290
SINLEJ011996	EDO31290
SINLEJ011997	EDO31290
SINLEJ010321	EDO31296
SINLEJ010322	EDO31296
SINLEJ000023	EDO31298
SINLEJ000025	EDO31298
SINLEJ018680	EDO31298
SINLEJ018681	EDO31298
SINLEJ012495	EDO31300
SINLEJ009786	EDO31300
SINLEJ012753	EDO31301
SINLEJ017343	EDO31301
SINLEJ012752	EDO31301
SINLEJ007952	EDO31301
SINLEJ013483	EDO31302
SINLEJ000623	EDO31304
SINLEJ012868	EDO31305
SINLEJ000614	EDO31305
SINLEJ018506	EDO31305
SINLEJ007615	EDO31305
SINLEJ010007	EDO31306
SINLEJ002105	EDO31308
SINLEJ000619	EDO31316
SINLEJ005012	EDO31318
SINLEJ004173	EDO31319
SINLEJ015382	EDO31321
SINLEJ003573	EDO31321
SINLEJ014989	EDO31321
SINLEJ018723	EDO31324
SINLEJ018724	EDO31324
SINLEJ008250	EDO31325
SINLEJ008249	EDO31325
SINLEJ012877	EDO31329
SINLEJ017436	EDO31329
SINLEJ006732	EDO31332
SINLEJ010887	EDO31332
SINLEJ009835	EDO31332
SINLEJ005501	EDO31333
SINLEJ005455	EDO31334
SINLEJ009785	EDO31335
SINLEJ005410	EDO31336
SINLEJ005421	EDO31336
SINLEJ013378	EDO31351
SINLEJ006172	EDO31361
SINLEJ004610	EDO31371
SINLEJ012939	EDO31381
SINLEJ010741	EDO31382
SINLEJ010742	EDO31382
SINLEJ004164	EDO31382
SINLEJ008037	EDO31384
SINLEJ008038	EDO31384
SINLEJ012259	EDO31384
SINLEJ018485	EDO31384
SINLEJ005187	EDO31386
SINLEJ016843	EDO31386
SINLEJ005350	EDO31386
SINLEJ016259	EDO31389
SINLEJ018683	EDO31389
SINLEJ005154	EDO31401
SINLEJ016210	EDO31401
SINLEJ002721	EDO31406
SINLEJ016024	EDO31407
SINLEJ006553	EDO31414
SINLEJ006552	EDO31414
SINLEJ005224	EDO31419
SINLEJ014035	EDO31420
SINLEJ008857	EDO31420
SINLEJ009227	EDO31422
SINLEJ007247	EDO31422
SINLEJ017242	EDO31427
SINLEJ011154	EDO31428
SINLEJ007527	EDO31441
SINLEJ007526	EDO31441
SINLEJ010527	EDO31445
SINLEJ013213	EDO31446
SINLEJ600080	EDO31448
SINLEJ009547	EDO31457
SINLEJ007306	EDO31457
SINLEJ018402	EDO31457
SINLEJ018403	EDO31457
SINLEJ018156	EDO31458
SINLEJ006603	EDO31461
SINLEJ010685	EDO31461
SINLEJ015443	EDO31461
SINLEJ007667	EDO31464
SINLEJ011071	EDO31470
SINLEJ015628	EDO31470
SINLEJ013462	EDO31470
SINLEJ012779	EDO31471
SINLEJ003116	EDO31473
SINLEJ014996	EDO31475
SINLEJ003566	EDO31475
SINLEJ013155	EDO31475
SINLEJ003580	EDO31476
SINLEJ014982	EDO31476
SINLEJ000661	EDO31478
SINLEJ010502	EDO31481
SINLEJ003795	EDO31482
SINLEJ010294	EDO31484
SINLEJ010295	EDO31484
SINLEJ008673	EDO31490
SINLEJ016983	EDO31491
SINLEJ011725	EDO31499
SINLEJ011701	EDO31500
SINLEJ015601	EDO31502
SINLEJ011045	EDO31502
SINLEJ000738	EDO31502
SINLEJ006019	EDO31506
SINLEJ010050	EDO31507
SINLEJ015801	EDO31510
SINLEJ008365	EDO31514
SINLEJ001272	EDO31514
SINLEJ006605	EDO31515
SINLEJ014324	EDO31516
SINLEJ005725	EDO31518
SINLEJ004999	EDO31525
SINLEJ014502	EDO31526
SINLEJ016730	EDO31530
SINLEJ000809	EDO31530
SINLEJ005201	EDO31530
SINLEJ017183	EDO31530
SINLEJ018515	EDO31531
SINLEJ008340	EDO31533
SINLEJ008337	EDO31533
SINLEJ004088	EDO31533
SINLEJ008336	EDO31534
SINLEJ008339	EDO31534
SINLEJ006640	EDO31537
SINLEJ006643	EDO31537
SINLEJ006583	EDO31538
SINLEJ006582	EDO31538
SINLEJ006580	EDO31538
SINLEJ006581	EDO31538
SINLEJ005793	EDO31539
SINLEJ005792	EDO31539
SINLEJ000004	EDO31541
SINLEJ016803	EDO31541
SINLEJ003639	EDO31543
SINLEJ014926	EDO31543
SINLEJ014953	EDO31545
SINLEJ015817	EDO31545
SINLEJ011489	EDO31545
SINLEJ003609	EDO31545
SINLEJ003756	EDO31546
SINLEJ014992	EDO31547
SINLEJ003570	EDO31547
SINLEJ007672	EDO31553
SINLEJ011613	EDO31555
SINLEJ004253	EDO31555
SINLEJ015040	EDO31559
SINLEJ003989	EDO31568
SINLEJ001835	EDO31572
SINLEJ017087	EDO31574
SINLEJ001836	EDO31577
SINLEJ008065	EDO31578
SINLEJ008217	EDO31578
SINLEJ011180	EDO31578
SINLEJ011681	EDO31578
SINLEJ002956	EDO31582
SINLEJ001938	EDO31584
SINLEJ004340	EDO31584
SINLEJ002175	EDO31592
SINLEJ002176	EDO31592
SINLEJ001119	EDO31597
SINLEJ003699	EDO31598
SINLEJ005979	EDO31599
SINLEJ000947	EDO31599
SINLEJ005054	EDO31599
SINLEJ005053	EDO31599
SINLEJ003273	EDO31601
SINLEJ003054	EDO31605
SINLEJ011415	EDO31606
SINLEJ006809	EDO31606
SINLEJ004190	EDO31608
SINLEJ013749	EDO31608
SINLEJ015981	EDO31610
SINLEJ015976	EDO31610
SINLEJ008813	EDO31613
SINLEJ012912	EDO31613
SINLEJ008814	EDO31613
SINLEJ012913	EDO31613
SINLEJ004145	EDO31616
SINLEJ000387	EDO31616
SINLEJ004146	EDO31616
SINLEJ000388	EDO31616
SINLEJ000658	EDO31618
SINLEJ004144	EDO31619
SINLEJ000386	EDO31619
SINLEJ005499	EDO31620
SINLEJ014816	EDO31624
SINLEJ004022	EDO31625
SINLEJ005759	EDO31629
SINLEJ010880	EDO31634
SINLEJ012843	EDO31635
SINLEJ010886	EDO31635
SINLEJ000607	EDO31635
SINLEJ007890	EDO31635
SINLEJ007005	EDO31642
SINLEJ005240	EDO31643
SINLEJ007444	EDO31646
SINLEJ011839	EDO31647
SINLEJ011840	EDO31647
SINLEJ011838	EDO31647
SINLEJ011837	EDO31647
SINLEJ004990	EDO31648
SINLEJ004994	EDO31648
SINLEJ011399	EDO31648
SINLEJ013357	EDO31649
SINLEJ007125	EDO31650
SINLEJ006338	EDO31650
SINLEJ006340	EDO31650
SINLEJ006339	EDO31650
SINLEJ016580	EDO31652
SINLEJ006394	EDO31653
SINLEJ007184	EDO31653
SINLEJ007185	EDO31653
SINLEJ002832	EDO31653
SINLEJ009082	EDO31654
SINLEJ003589	EDO31656
SINLEJ004068	EDO31657
SINLEJ013963	EDO31658
SINLEJ004069	EDO31658
SINLEJ013853	EDO31659
SINLEJ003938	EDO31660
SINLEJ004234	EDO31665
SINLEJ005561	EDO31665
SINLEJ006028	EDO31666
SINLEJ000695	EDO31666
SINLEJ015599	EDO31669
SINLEJ011043	EDO31669
SINLEJ004217	EDO31669
SINLEJ000847	EDO31669
SINLEJ013249	EDO31677
SINLEJ007560	EDO31677
SINLEJ017103	EDO31677
SINLEJ001178	EDO31681
SINLEJ015123	EDO31682
SINLEJ015795	EDO31684
SINLEJ003632	EDO31692
SINLEJ003921	EDO31701
SINLEJ017574	EDO31701
SINLEJ017454	EDO31701
SINLEJ004066	EDO31701
SINLEJ007992	EDO31702
SINLEJ018877	EDO31702
SINLEJ000924	EDO31703
SINLEJ004371	EDO31705
SINLEJ004381	EDO31706
SINLEJ600295	EDO31707
SINLEJ600294	EDO31707
SINLEJ014790	EDO31707
SINLEJ004556	EDO31708
SINLEJ007515	EDO31709
SINLEJ010808	EDO31709
SINLEJ003960	EDO31709
SINLEJ008100	EDO31711
SINLEJ008102	EDO31711
SINLEJ010403	EDO31711
SINLEJ001020	EDO31713
SINLEJ001021	EDO31713
SINLEJ008567	EDO31714
SINLEJ002028	EDO31714
SINLEJ013166	EDO31714
SINLEJ002030	EDO31714
SINLEJ004424	EDO31716
SINLEJ011925	EDO31716
SINLEJ013404	EDO31716
SINLEJ005695	EDO31718
SINLEJ016276	EDO31718
SINLEJ003166	EDO31718
SINLEJ003168	EDO31718
SINLEJ017722	EDO31719
SINLEJ009037	EDO31722
SINLEJ008689	EDO31722
SINLEJ008688	EDO31722
SINLEJ013126	EDO31722
SINLEJ017533	EDO31724
SINLEJ018107	EDO31724
SINLEJ017534	EDO31724
SINLEJ008649	EDO31736
SINLEJ008231	EDO31736
SINLEJ001386	EDO31740
SINLEJ014933	EDO31742
SINLEJ011401	EDO31742
SINLEJ013232	EDO31745
SINLEJ007458	EDO31745
SINLEJ016145	EDO31746
SINLEJ013279	EDO31746
SINLEJ008125	EDO31746
SINLEJ017973	EDO31746
SINLEJ007633	EDO31747
SINLEJ008121	EDO31749
SINLEJ010131	EDO31751
SINLEJ017425	EDO31753
SINLEJ016903	EDO31754
SINLEJ019213	EDO31754
SINLEJ019445	EDO31754
SINLEJ001198	EDO31754
SINLEJ010182	EDO31767
SINLEJ011380	EDO31767
SINLEJ015074	EDO31767
SINLEJ010183	EDO31767
SINLEJ001747	EDO31769
SINLEJ002013	EDO31771
SINLEJ010500	EDO31776
SINLEJ015251	EDO31776
SINLEJ006889	EDO31776
SINLEJ008623	EDO31778
SINLEJ008708	EDO31778
SINLEJ016118	EDO31779
SINLEJ014520	EDO31781
SINLEJ004573	EDO31781
SINLEJ014654	EDO31781
SINLEJ003654	EDO31781
SINLEJ002995	EDO31783
SINLEJ009357	EDO31784
SINLEJ009356	EDO31784
SINLEJ600357	EDO31785
SINLEJ015400	EDO31792
SINLEJ013899	EDO31793
SINLEJ004843	EDO31793
SINLEJ017730	EDO31793
SINLEJ006278	EDO31796
SINLEJ015847	EDO31796
SINLEJ010975	EDO31796
SINLEJ015199	EDO31797
SINLEJ007411	EDO31798
SINLEJ014840	EDO31799
SINLEJ000553	EDO31800
SINLEJ000555	EDO31800
SINLEJ000554	EDO31800
SINLEJ000552	EDO31800
SINLEJ007414	EDO31803
SINLEJ007415	EDO31803
SINLEJ010040	EDO31803
SINLEJ003339	EDO31804
SINLEJ017481	EDO31805
SINLEJ012414	EDO31805
SINLEJ012313	EDO31806
SINLEJ013219	EDO31807
SINLEJ002989	EDO31808
SINLEJ003128	EDO31813
SINLEJ017124	EDO31822
SINLEJ011182	EDO31822
SINLEJ012193	EDO31823
SINLEJ009340	EDO31824
SINLEJ009339	EDO31824
SINLEJ008737	EDO31824
SINLEJ015831	EDO31825
SINLEJ004291	EDO31827
SINLEJ015726	EDO31827
SINLEJ015180	EDO31830
SINLEJ011678	EDO31834
SINLEJ006461	EDO31835
SINLEJ003565	EDO31835
SINLEJ005938	EDO31837
SINLEJ018571	EDO31838
SINLEJ015958	EDO31838
SINLEJ000214	EDO31838
SINLEJ019414	EDO31838
SINLEJ003548	EDO31841
SINLEJ016541	EDO31841
SINLEJ016684	EDO31845
SINLEJ014378	EDO31845
SINLEJ017827	EDO31845
SINLEJ014377	EDO31845
SINLEJ003878	EDO31846
SINLEJ009575	EDO31847
SINLEJ016948	EDO31853
SINLEJ007361	EDO31854
SINLEJ012254	EDO31854
SINLEJ014765	EDO31855
SINLEJ016993	EDO31856
SINLEJ009900	EDO31858
SINLEJ007769	EDO31858
SINLEJ000824	EDO31864
SINLEJ005167	EDO31864
SINLEJ016223	EDO31864
SINLEJ013908	EDO31867
SINLEJ007286	EDO31870
SINLEJ009509	EDO31872
SINLEJ011414	EDO31872
SINLEJ011412	EDO31872
SINLEJ014098	EDO31876
SINLEJ015810	EDO31883
SINLEJ008005	EDO31890
SINLEJ011929	EDO31890
SINLEJ015009	EDO31890
SINLEJ004956	EDO31890
SINLEJ013618	EDO31895
SINLEJ019293	EDO31895
SINLEJ016604	EDO31899
SINLEJ009820	EDO31899
SINLEJ002764	EDO31913
SINLEJ010940	EDO31913
SINLEJ002765	EDO31913
SINLEJ013826	EDO31914
SINLEJ011504	EDO31919
SINLEJ003138	EDO31922
SINLEJ008997	EDO31924
SINLEJ011028	EDO31924
SINLEJ015524	EDO31926
SINLEJ018380	EDO31926
SINLEJ016909	EDO31932
SINLEJ014583	EDO31932
SINLEJ007567	EDO31932
SINLEJ005975	EDO31932
SINLEJ016142	EDO31933
SINLEJ013389	EDO31934
SINLEJ018827	EDO31934
SINLEJ017801	EDO31934
SINLEJ014599	EDO31938
SINLEJ018277	EDO31938
SINLEJ011007	EDO31940
SINLEJ008847	EDO31940
SINLEJ014657	EDO31942
SINLEJ017806	EDO31942
SINLEJ016412	EDO31942
SINLEJ003752	EDO31943
SINLEJ003751	EDO31943
SINLEJ012667	EDO31943
SINLEJ014108	EDO31945
SINLEJ011908	EDO31945
SINLEJ006585	EDO31945
SINLEJ009788	EDO31946
SINLEJ010072	EDO31948
SINLEJ016094	EDO31949
SINLEJ010175	EDO31949
SINLEJ003681	EDO31950
SINLEJ003682	EDO31950
SINLEJ002746	EDO31952
SINLEJ000097	EDO31954
SINLEJ012674	EDO31954
SINLEJ010032	EDO31954
SINLEJ019401	EDO31956
SINLEJ004427	EDO31956
SINLEJ010927	EDO31956
SINLEJ000226	EDO31962
SINLEJ015913	EDO31962
SINLEJ000601	EDO31962
SINLEJ010768	EDO31962
SINLEJ009839	EDO31963
SINLEJ003978	EDO31965
SINLEJ001633	EDO31969
SINLEJ015910	EDO31974
SINLEJ011388	EDO31977
SINLEJ006104	EDO31980
SINLEJ000018	EDO31980
SINLEJ000019	EDO31980
SINLEJ000020	EDO31980
SINLEJ010516	EDO31981
SINLEJ008282	EDO31982
SINLEJ010318	EDO31983
SINLEJ006458	EDO31985
SINLEJ006459	EDO31986
SINLEJ006460	EDO31986
SINLEJ008750	EDO31986
SINLEJ006653	EDO31987
SINLEJ006668	EDO31987
SINLEJ006616	EDO31988
SINLEJ013980	EDO31990
SINLEJ600139	EDO31992
SINLEJ014327	EDO31992
SINLEJ002801	EDO31993
SINLEJ007699	EDO31995
SINLEJ006123	EDO31998
SINLEJ014651	EDO31999
SINLEJ018744	EDO31999
SINLEJ014615	EDO32000
SINLEJ010316	EDO32002
SINLEJ004932	EDO32002
SINLEJ600232	EDO32003
SINLEJ600238	EDO32004
SINLEJ600234	EDO32004
SINLEJ015839	EDO32004
SINLEJ003946	EDO32004
SINLEJ009657	EDO32008
SINLEJ008238	EDO32008
SINLEJ001882	EDO32008
SINLEJ009241	EDO32008
SINLEJ008236	EDO32011
SINLEJ008619	EDO32011
SINLEJ008620	EDO32012
SINLEJ008284	EDO32013
SINLEJ009756	EDO32015
SINLEJ002851	EDO32015
SINLEJ006719	EDO32015
SINLEJ018443	EDO32017
SINLEJ000198	EDO32017
SINLEJ016116	EDO32018
SINLEJ005641	EDO32019
SINLEJ008906	EDO32028
SINLEJ019395	EDO32029
SINLEJ017035	EDO32030
SINLEJ005166	EDO32031
SINLEJ008833	EDO32032
SINLEJ002970	EDO32034
SINLEJ007603	EDO32035
SINLEJ014561	EDO32036
[truncated: 14,153 more rows]
