# Supplementary material for: Reconstruction of proto-vertebrate, proto-cyclostome and proto-gnathostome genomes provides new insights into early vertebrate evolution
Source: Nat Commun. 2021 Jul 23;12:4489. doi: 10.1038/s41467-021-24573-z (PMC8302630; doi:10.1038/s41467-021-24573-z)
Supplement: Supplementary file 4 — Supplementary Data 1 [file 41467_2021_24573_MOESM4_ESM.zip › SuppData1/orthologs/LETJA-PETMA.txt]

SINLEJ014510	PMZ_0000016-RA
SINLEJ014118	PMZ_0000041-RA
SINLEJ012121	PMZ_0000048-RA
SINLEJ009762	PMZ_0000071-RA
SINLEJ014119	PMZ_0000086-RA
SINLEJ001242	PMZ_0000135-RA
SINLEJ010848	PMZ_0000155-RA
SINLEJ019236	PMZ_0000160-RA
SINLEJ011205	PMZ_0000176-RA
SINLEJ004626	PMZ_0000185-RA
SINLEJ002674	PMZ_0000190-RA
SINLEJ002675	PMZ_0000191-RA
SINLEJ004635	PMZ_0000203-RA
SINLEJ002678	PMZ_0000204-RA
SINLEJ002681	PMZ_0000206-RA
SINLEJ004637	PMZ_0000207-RA
SINLEJ002682	PMZ_0000211-RA
SINLEJ002684	PMZ_0000229-RA
SINLEJ002685	PMZ_0000231-RA
SINLEJ002687	PMZ_0000234-RA
SINLEJ002688	PMZ_0000237-RA
SINLEJ015777	PMZ_0000247-RA
SINLEJ015781	PMZ_0000254-RA
SINLEJ015782	PMZ_0000255-RA
SINLEJ015783	PMZ_0000256-RA
SINLEJ015784	PMZ_0000257-RA
SINLEJ015788	PMZ_0000264-RA
SINLEJ019433	PMZ_0000270-RA
SINLEJ015796	PMZ_0000277-RA
SINLEJ015800	PMZ_0000280-RA
SINLEJ015801	PMZ_0000281-RA
SINLEJ015803	PMZ_0000282-RA
SINLEJ015192	PMZ_0000352-RA
SINLEJ016302	PMZ_0000358-RA
SINLEJ016063	PMZ_0000381-RA
SINLEJ016498	PMZ_0000394-RA
SINLEJ012112	PMZ_0000418-RA
SINLEJ012113	PMZ_0000423-RA
SINLEJ012116	PMZ_0000451-RA
SINLEJ006063	PMZ_0000459-RA
SINLEJ006062	PMZ_0000460-RA
SINLEJ006061	PMZ_0000461-RB
SINLEJ006059	PMZ_0000462-RA
SINLEJ006058	PMZ_0000464-RA
SINLEJ006057	PMZ_0000465-RA
SINLEJ006215	PMZ_0000470-RA
SINLEJ006217	PMZ_0000474-RA
SINLEJ006218	PMZ_0000478-RA
SINLEJ006219	PMZ_0000479-RA
SINLEJ006220	PMZ_0000485-RA
SINLEJ006221	PMZ_0000486-RA
SINLEJ006226	PMZ_0000487-RA
SINLEJ006224	PMZ_0000491-RA
SINLEJ006225	PMZ_0000492-RA
SINLEJ004412	PMZ_0000500-RA
SINLEJ004408	PMZ_0000522-RA
SINLEJ004404	PMZ_0000551-RA
SINLEJ004231	PMZ_0000569-RA
SINLEJ004229	PMZ_0000573-RA
SINLEJ004228	PMZ_0000574-RA
SINLEJ019069	PMZ_0000596-RA
SINLEJ017832	PMZ_0000614-RA
SINLEJ017833	PMZ_0000616-RA
SINLEJ007631	PMZ_0000635-RA
SINLEJ007626	PMZ_0000637-RA
SINLEJ007620	PMZ_0000645-RA
SINLEJ010269	PMZ_0000647-RA
SINLEJ018176	PMZ_0000650-RA
SINLEJ010272	PMZ_0000658-RA
SINLEJ014424	PMZ_0000675-RA
SINLEJ014420	PMZ_0000682-RA
SINLEJ016256	PMZ_0000715-RA
SINLEJ016255	PMZ_0000716-RA
SINLEJ016254	PMZ_0000718-RA
SINLEJ016252	PMZ_0000720-RA
SINLEJ016251	PMZ_0000721-RA
SINLEJ016247	PMZ_0000732-RA
SINLEJ001209	PMZ_0000740-RA
SINLEJ001204	PMZ_0000753-RA
SINLEJ018497	PMZ_0000755-RA
SINLEJ005942	PMZ_0000757-RA
SINLEJ005939	PMZ_0000762-RA
SINLEJ005935	PMZ_0000795-RA
SINLEJ005928	PMZ_0000802-RA
SINLEJ005278	PMZ_0000813-RA
SINLEJ018776	PMZ_0000823-RA
SINLEJ006578	PMZ_0000838-RA
SINLEJ006577	PMZ_0000839-RA
SINLEJ017156	PMZ_0000842-RA
SINLEJ008464	PMZ_0000863-RA
SINLEJ018437	PMZ_0000868-RA
SINLEJ005734	PMZ_0000934-RA
SINLEJ005729	PMZ_0000944-RA
SINLEJ005726	PMZ_0000947-RA
SINLEJ005959	PMZ_0000972-RA
SINLEJ010011	PMZ_0000976-RA
SINLEJ015208	PMZ_0000986-RA
SINLEJ015211	PMZ_0000988-RA
SINLEJ017263	PMZ_0000991-RA
SINLEJ011963	PMZ_0000996-RA
SINLEJ011965	PMZ_0000998-RA
SINLEJ011966	PMZ_0000999-RA
SINLEJ011969	PMZ_0001003-RA
SINLEJ003901	PMZ_0001032-RA
SINLEJ000408	PMZ_0001037-RA
SINLEJ000406	PMZ_0001038-RA
SINLEJ000401	PMZ_0001043-RA
SINLEJ000395	PMZ_0001053-RA
SINLEJ000394	PMZ_0001054-RA
SINLEJ000393	PMZ_0001057-RA
SINLEJ009803	PMZ_0001072-RA
SINLEJ006725	PMZ_0001128-RA
SINLEJ006730	PMZ_0001130-RA
SINLEJ000231	PMZ_0001145-RA
SINLEJ003883	PMZ_0001149-RA
SINLEJ018650	PMZ_0001162-RA
SINLEJ018636	PMZ_0001163-RA
SINLEJ001020	PMZ_0001165-RA
SINLEJ001022	PMZ_0001167-RA
SINLEJ001023	PMZ_0001168-RA
SINLEJ001024	PMZ_0001169-RA
SINLEJ600454	PMZ_0001177-RA
SINLEJ007672	PMZ_0001180-RA
SINLEJ001029	PMZ_0001184-RA
SINLEJ001030	PMZ_0001185-RA
SINLEJ007664	PMZ_0001192-RA
SINLEJ001039	PMZ_0001202-RA
SINLEJ001042	PMZ_0001206-RA
SINLEJ001955	PMZ_0001234-RA
SINLEJ001953	PMZ_0001237-RA
SINLEJ001952	PMZ_0001239-RA
SINLEJ001947	PMZ_0001240-RA
SINLEJ007718	PMZ_0001259-RA
SINLEJ006764	PMZ_0001273-RA
SINLEJ006762	PMZ_0001274-RA
SINLEJ006756	PMZ_0001277-RA
SINLEJ006750	PMZ_0001289-RA
SINLEJ006748	PMZ_0001293-RA
SINLEJ006745	PMZ_0001295-RA
SINLEJ001802	PMZ_0001306-RA
SINLEJ001805	PMZ_0001310-RA
SINLEJ005188	PMZ_0001312-RA
SINLEJ001819	PMZ_0001335-RA
SINLEJ001820	PMZ_0001336-RA
SINLEJ001821	PMZ_0001339-RA
SINLEJ010779	PMZ_0001383-RA
SINLEJ010845	PMZ_0001385-RA
SINLEJ006922	PMZ_0001394-RA
SINLEJ013240	PMZ_0001408-RA
SINLEJ008132	PMZ_0001410-RA
SINLEJ013238	PMZ_0001411-RA
SINLEJ013236	PMZ_0001413-RA
SINLEJ008827	PMZ_0001414-RA
SINLEJ008826	PMZ_0001415-RA
SINLEJ008819	PMZ_0001420-RA
SINLEJ008816	PMZ_0001421-RA
SINLEJ008815	PMZ_0001422-RA
SINLEJ008813	PMZ_0001423-RA
SINLEJ008809	PMZ_0001428-RA
SINLEJ008806	PMZ_0001429-RA
SINLEJ007891	PMZ_0001436-RA
SINLEJ010898	PMZ_0001444-RA
SINLEJ003085	PMZ_0001450-RA
SINLEJ001168	PMZ_0001478-RA
SINLEJ001166	PMZ_0001482-RA
SINLEJ001164	PMZ_0001484-RA
SINLEJ001162	PMZ_0001486-RA
SINLEJ001161	PMZ_0001487-RA
SINLEJ001159	PMZ_0001491-RA
SINLEJ006574	PMZ_0001505-RA
SINLEJ006573	PMZ_0001508-RA
SINLEJ006572	PMZ_0001509-RA
SINLEJ006568	PMZ_0001517-RA
SINLEJ006566	PMZ_0001522-RA
SINLEJ000329	PMZ_0001524-RA
SINLEJ006565	PMZ_0001525-RA
SINLEJ013000	PMZ_0001531-RA
SINLEJ012998	PMZ_0001535-RA
SINLEJ012997	PMZ_0001536-RA
SINLEJ004852	PMZ_0001540-RA
SINLEJ016439	PMZ_0001563-RA
SINLEJ016438	PMZ_0001565-RA
SINLEJ004860	PMZ_0001568-RA
SINLEJ016434	PMZ_0001572-RA
SINLEJ004862	PMZ_0001573-RA
SINLEJ016430	PMZ_0001575-RA
SINLEJ016429	PMZ_0001576-RA
SINLEJ016427	PMZ_0001578-RA
SINLEJ016421	PMZ_0001580-RA
SINLEJ004688	PMZ_0001581-RA
SINLEJ004689	PMZ_0001582-RA
SINLEJ004690	PMZ_0001583-RA
SINLEJ004691	PMZ_0001586-RA
SINLEJ004695	PMZ_0001594-RA
SINLEJ004696	PMZ_0001595-RA
SINLEJ004697	PMZ_0001601-RA
SINLEJ004698	PMZ_0001602-RA
SINLEJ011975	PMZ_0001619-RA
SINLEJ011976	PMZ_0001621-RA
SINLEJ011978	PMZ_0001624-RA
SINLEJ011979	PMZ_0001625-RA
SINLEJ011981	PMZ_0001627-RA
SINLEJ011983	PMZ_0001630-RA
SINLEJ009441	PMZ_0001644-RA
SINLEJ009437	PMZ_0001646-RA
SINLEJ013180	PMZ_0001656-RA
SINLEJ011677	PMZ_0001659-RA
SINLEJ013183	PMZ_0001660-RA
SINLEJ013186	PMZ_0001667-RA
SINLEJ018527	PMZ_0001683-RA
SINLEJ009748	PMZ_0001702-RA
SINLEJ009749	PMZ_0001704-RA
SINLEJ009196	PMZ_0001708-RA
SINLEJ010226	PMZ_0001719-RA
SINLEJ015344	PMZ_0001720-RA
SINLEJ010232	PMZ_0001723-RA
SINLEJ010222	PMZ_0001725-RA
SINLEJ002868	PMZ_0001728-RA
SINLEJ002866	PMZ_0001730-RA
SINLEJ016153	PMZ_0001743-RA
SINLEJ006532	PMZ_0001747-RA
SINLEJ006530	PMZ_0001748-RA
SINLEJ017002	PMZ_0001762-RA
SINLEJ018629	PMZ_0001789-RA
SINLEJ009341	PMZ_0001793-RA
SINLEJ009336	PMZ_0001799-RA
SINLEJ009334	PMZ_0001801-RA
SINLEJ008915	PMZ_0001805-RA
SINLEJ008917	PMZ_0001811-RA
SINLEJ004687	PMZ_0001836-RA
SINLEJ003348	PMZ_0001843-RA
SINLEJ003350	PMZ_0001846-RA
SINLEJ003351	PMZ_0001847-RA
SINLEJ003364	PMZ_0001861-RA
SINLEJ001398	PMZ_0001869-RA
SINLEJ001403	PMZ_0001875-RA
SINLEJ001404	PMZ_0001876-RA
SINLEJ001407	PMZ_0001878-RA
SINLEJ001408	PMZ_0001879-RA
SINLEJ001412	PMZ_0001882-RA
SINLEJ001415	PMZ_0001885-RA
SINLEJ004420	PMZ_0001889-RA
SINLEJ006706	PMZ_0001911-RA
SINLEJ008657	PMZ_0001913-RA
SINLEJ004486	PMZ_0001949-RA
SINLEJ004483	PMZ_0001952-RA
SINLEJ004482	PMZ_0001956-RA
SINLEJ004476	PMZ_0001960-RA
SINLEJ004474	PMZ_0001962-RA
SINLEJ004473	PMZ_0001963-RA
SINLEJ004472	PMZ_0001964-RA
SINLEJ600493	PMZ_0001979-RA
SINLEJ003305	PMZ_0001980-RA
SINLEJ003311	PMZ_0001994-RA
SINLEJ003312	PMZ_0001995-RA
SINLEJ003313	PMZ_0001996-RA
SINLEJ003318	PMZ_0002000-RA
SINLEJ003320	PMZ_0002001-RA
SINLEJ003321	PMZ_0002002-RA
SINLEJ001300	PMZ_0002005-RA
SINLEJ001302	PMZ_0002006-RA
SINLEJ001303	PMZ_0002007-RA
SINLEJ001304	PMZ_0002008-RA
SINLEJ001306	PMZ_0002009-RA
SINLEJ001309	PMZ_0002015-RA
SINLEJ001311	PMZ_0002016-RA
SINLEJ001313	PMZ_0002018-RA
SINLEJ006584	PMZ_0002023-RA
SINLEJ006587	PMZ_0002027-RA
SINLEJ006588	PMZ_0002029-RA
SINLEJ006589	PMZ_0002030-RA
SINLEJ006594	PMZ_0002031-RA
SINLEJ006598	PMZ_0002037-RA
SINLEJ019213	PMZ_0002049-RA
SINLEJ007393	PMZ_0002064-RA
SINLEJ009418	PMZ_0002078-RA
SINLEJ009413	PMZ_0002090-RA
SINLEJ001545	PMZ_0002092-RA
SINLEJ001550	PMZ_0002095-RA
SINLEJ010475	PMZ_0002097-RA
SINLEJ001557	PMZ_0002100-RA
SINLEJ001558	PMZ_0002101-RA
SINLEJ001560	PMZ_0002102-RA
SINLEJ001561	PMZ_0002103-RA
SINLEJ016818	PMZ_0002107-RA
SINLEJ008645	PMZ_0002109-RA
SINLEJ007163	PMZ_0002129-RA
SINLEJ006143	PMZ_0002130-RA
SINLEJ006016	PMZ_0002139-RA
SINLEJ006019	PMZ_0002149-RA
SINLEJ007167	PMZ_0002153-RA
SINLEJ003205	PMZ_0002181-RA
SINLEJ003208	PMZ_0002187-RA
SINLEJ000159	PMZ_0002197-RA
SINLEJ600392	PMZ_0002225-RA
SINLEJ016172	PMZ_0002229-RA
SINLEJ005995	PMZ_0002234-RA
SINLEJ008885	PMZ_0002236-RA
SINLEJ002135	PMZ_0002239-RA
SINLEJ005989	PMZ_0002240-RA
SINLEJ005992	PMZ_0002242-RA
SINLEJ005996	PMZ_0002245-RA
SINLEJ008881	PMZ_0002252-RA
SINLEJ006000	PMZ_0002253-RA
SINLEJ015283	PMZ_0002261-RA
SINLEJ004667	PMZ_0002272-RA
SINLEJ004670	PMZ_0002273-RA
SINLEJ004672	PMZ_0002274-RA
SINLEJ004676	PMZ_0002279-RA
SINLEJ004677	PMZ_0002281-RA
SINLEJ006832	PMZ_0002284-RA
SINLEJ006831	PMZ_0002287-RA
SINLEJ001615	PMZ_0002305-RA
SINLEJ015885	PMZ_0002310-RA
SINLEJ004612	PMZ_0002321-RA
SINLEJ005127	PMZ_0002324-RA
SINLEJ012418	PMZ_0002328-RA
SINLEJ007695	PMZ_0002331-RA
SINLEJ007696	PMZ_0002332-RA
SINLEJ007699	PMZ_0002337-RA
SINLEJ007704	PMZ_0002342-RA
SINLEJ007705	PMZ_0002343-RA
SINLEJ001520	PMZ_0002348-RA
SINLEJ001519	PMZ_0002350-RA
SINLEJ001526	PMZ_0002356-RA
SINLEJ001531	PMZ_0002362-RA
SINLEJ003115	PMZ_0002388-RA
SINLEJ000081	PMZ_0002394-RA
SINLEJ005464	PMZ_0002415-RA
SINLEJ005463	PMZ_0002416-RA
SINLEJ005451	PMZ_0002423-RA
SINLEJ009922	PMZ_0002426-RA
SINLEJ009929	PMZ_0002437-RA
SINLEJ009930	PMZ_0002438-RA
SINLEJ009936	PMZ_0002443-RA
SINLEJ006508	PMZ_0002450-RA
SINLEJ002183	PMZ_0002451-RA
SINLEJ006504	PMZ_0002461-RA
SINLEJ006778	PMZ_0002470-RA
SINLEJ012095	PMZ_0002472-RA
SINLEJ017808	PMZ_0002474-RA
SINLEJ001758	PMZ_0002478-RA
SINLEJ001763	PMZ_0002483-RA
SINLEJ001767	PMZ_0002486-RA
SINLEJ001770	PMZ_0002493-RA
SINLEJ001771	PMZ_0002494-RA
SINLEJ001772	PMZ_0002495-RA
SINLEJ017548	PMZ_0002496-RA
SINLEJ008913	PMZ_0002497-RA
SINLEJ017546	PMZ_0002500-RA
SINLEJ017089	PMZ_0002508-RA
SINLEJ017084	PMZ_0002511-RA
SINLEJ009948	PMZ_0002515-RA
SINLEJ009947	PMZ_0002516-RA
SINLEJ009942	PMZ_0002519-RA
SINLEJ009941	PMZ_0002520-RA
SINLEJ009457	PMZ_0002539-RA
SINLEJ009454	PMZ_0002540-RA
SINLEJ009452	PMZ_0002542-RA
SINLEJ003690	PMZ_0002549-RA
SINLEJ001446	PMZ_0002570-RA
SINLEJ001447	PMZ_0002571-RA
SINLEJ001448	PMZ_0002572-RA
SINLEJ001452	PMZ_0002573-RA
SINLEJ001454	PMZ_0002576-RA
SINLEJ001455	PMZ_0002577-RA
SINLEJ012509	PMZ_0002583-RA
SINLEJ012635	PMZ_0002604-RA
SINLEJ012629	PMZ_0002612-RA
SINLEJ012628	PMZ_0002614-RA
SINLEJ007340	PMZ_0002617-RA
SINLEJ007343	PMZ_0002624-RA
SINLEJ007346	PMZ_0002628-RA
SINLEJ007347	PMZ_0002629-RA
SINLEJ007349	PMZ_0002631-RA
SINLEJ007351	PMZ_0002632-RA
SINLEJ007353	PMZ_0002634-RA
SINLEJ007354	PMZ_0002635-RA
SINLEJ018142	PMZ_0002648-RA
SINLEJ011734	PMZ_0002666-RA
SINLEJ013119	PMZ_0002677-RA
SINLEJ000800	PMZ_0002684-RA
SINLEJ000799	PMZ_0002685-RA
SINLEJ000323	PMZ_0002694-RA
SINLEJ000321	PMZ_0002696-RA
SINLEJ000316	PMZ_0002699-RA
SINLEJ000314	PMZ_0002709-RA
SINLEJ000313	PMZ_0002710-RA
SINLEJ004108	PMZ_0002712-RA
SINLEJ004106	PMZ_0002714-RA
SINLEJ004105	PMZ_0002716-RA
SINLEJ004101	PMZ_0002719-RA
SINLEJ004100	PMZ_0002720-RA
SINLEJ004099	PMZ_0002721-RA
SINLEJ600056	PMZ_0002725-RA
SINLEJ600062	PMZ_0002730-RA
SINLEJ600065	PMZ_0002732-RA
SINLEJ010395	PMZ_0002740-RA
SINLEJ004311	PMZ_0002771-RA
SINLEJ004308	PMZ_0002774-RA
SINLEJ004306	PMZ_0002777-RA
SINLEJ004304	PMZ_0002778-RA
SINLEJ004303	PMZ_0002779-RA
SINLEJ004018	PMZ_0002790-RA
SINLEJ001702	PMZ_0002795-RA
SINLEJ018069	PMZ_0002815-RA
SINLEJ013349	PMZ_0002831-RA
SINLEJ017527	PMZ_0002834-RA
SINLEJ013298	PMZ_0002839-RA
SINLEJ016959	PMZ_0002847-RA
SINLEJ007813	PMZ_0002852-RA
SINLEJ004532	PMZ_0002857-RA
SINLEJ004182	PMZ_0002862-RA
SINLEJ004177	PMZ_0002865-RA
SINLEJ004175	PMZ_0002866-RA
SINLEJ004173	PMZ_0002869-RA
SINLEJ004172	PMZ_0002870-RA
SINLEJ010398	PMZ_0002892-RA
SINLEJ012585	PMZ_0002906-RA
SINLEJ012582	PMZ_0002907-RA
SINLEJ012581	PMZ_0002910-RA
SINLEJ009426	PMZ_0002913-RA
SINLEJ018609	PMZ_0002938-RA
SINLEJ003143	PMZ_0002941-RB
SINLEJ010440	PMZ_0002962-RA
SINLEJ010442	PMZ_0002965-RA
SINLEJ013231	PMZ_0002979-RA
SINLEJ002150	PMZ_0003003-RA
SINLEJ002861	PMZ_0003035-RA
SINLEJ002857	PMZ_0003038-RA
SINLEJ002855	PMZ_0003041-RA
SINLEJ013481	PMZ_0003046-RA
SINLEJ017295	PMZ_0003052-RA
SINLEJ017297	PMZ_0003053-RA
SINLEJ008940	PMZ_0003067-RA
SINLEJ014779	PMZ_0003069-RA
SINLEJ008942	PMZ_0003072-RA
SINLEJ008943	PMZ_0003076-RA
SINLEJ015554	PMZ_0003078-RA
SINLEJ600162	PMZ_0003100-RA
SINLEJ600163	PMZ_0003101-RA
SINLEJ600168	PMZ_0003103-RA
SINLEJ600169	PMZ_0003104-RA
SINLEJ600171	PMZ_0003107-RA
SINLEJ600172	PMZ_0003108-RA
SINLEJ005396	PMZ_0003109-RA
SINLEJ005397	PMZ_0003111-RA
SINLEJ011992	PMZ_0003120-RA
SINLEJ013170	PMZ_0003130-RA
SINLEJ013172	PMZ_0003131-RA
SINLEJ007112	PMZ_0003150-RA
SINLEJ016032	PMZ_0003166-RA
SINLEJ005681	PMZ_0003167-RA
SINLEJ005680	PMZ_0003168-RA
SINLEJ005679	PMZ_0003170-RA
SINLEJ005676	PMZ_0003173-RA
SINLEJ005675	PMZ_0003174-RA
SINLEJ005670	PMZ_0003180-RA
SINLEJ005669	PMZ_0003181-RA
SINLEJ016279	PMZ_0003182-RA
SINLEJ005665	PMZ_0003185-RA
SINLEJ005663	PMZ_0003192-RA
SINLEJ005662	PMZ_0003194-RA
SINLEJ005659	PMZ_0003195-RA
SINLEJ005658	PMZ_0003196-RA
SINLEJ005657	PMZ_0003200-RA
SINLEJ015137	PMZ_0003203-RA
SINLEJ009463	PMZ_0003210-RA
SINLEJ001986	PMZ_0003215-RA
SINLEJ005649	PMZ_0003219-RA
SINLEJ005647	PMZ_0003220-RA
SINLEJ010171	PMZ_0003231-RA
SINLEJ010169	PMZ_0003232-RA
SINLEJ010167	PMZ_0003237-RA
SINLEJ010163	PMZ_0003240-RA
SINLEJ010162	PMZ_0003241-RA
SINLEJ001813	PMZ_0003248-RA
SINLEJ003107	PMZ_0003253-RA
SINLEJ003109	PMZ_0003256-RA
SINLEJ003111	PMZ_0003258-RA
SINLEJ011651	PMZ_0003263-RA
SINLEJ011655	PMZ_0003268-RA
SINLEJ014625	PMZ_0003280-RA
SINLEJ016704	PMZ_0003283-RA
SINLEJ000421	PMZ_0003298-RA
SINLEJ000425	PMZ_0003302-RA
SINLEJ009376	PMZ_0003317-RA
SINLEJ009374	PMZ_0003319-RA
SINLEJ009372	PMZ_0003320-RA
SINLEJ600212	PMZ_0003345-RA
SINLEJ600210	PMZ_0003346-RA
SINLEJ014632	PMZ_0003352-RA
SINLEJ001572	PMZ_0003366-RA
SINLEJ001574	PMZ_0003368-RA
SINLEJ001577	PMZ_0003373-RA
SINLEJ001579	PMZ_0003374-RA
SINLEJ001580	PMZ_0003376-RA
SINLEJ001581	PMZ_0003377-RA
SINLEJ001587	PMZ_0003379-RA
SINLEJ001651	PMZ_0003389-RA
SINLEJ004318	PMZ_0003396-RA
SINLEJ007453	PMZ_0003412-RA
SINLEJ008171	PMZ_0003421-RA
SINLEJ007458	PMZ_0003423-RA
SINLEJ001960	PMZ_0003451-RA
SINLEJ001964	PMZ_0003452-RA
SINLEJ001965	PMZ_0003453-RA
SINLEJ004241	PMZ_0003465-RA
SINLEJ010369	PMZ_0003493-RA
SINLEJ008866	PMZ_0003501-RA
SINLEJ010913	PMZ_0003510-RA
SINLEJ010910	PMZ_0003514-RA
SINLEJ010911	PMZ_0003516-RA
SINLEJ004552	PMZ_0003521-RA
SINLEJ013294	PMZ_0003527-RA
SINLEJ008423	PMZ_0003528-RA
SINLEJ008436	PMZ_0003545-RA
SINLEJ008438	PMZ_0003546-RA
SINLEJ012377	PMZ_0003553-RA
SINLEJ018894	PMZ_0003561-RA
SINLEJ003371	PMZ_0003562-RA
SINLEJ012369	PMZ_0003569-RA
SINLEJ600309	PMZ_0003579-RA
SINLEJ600310	PMZ_0003581-RA
SINLEJ600312	PMZ_0003584-RA
SINLEJ001642	PMZ_0003614-RA
SINLEJ001644	PMZ_0003618-RA
SINLEJ001646	PMZ_0003619-RA
SINLEJ001647	PMZ_0003621-RA
SINLEJ014006	PMZ_0003625-RA
SINLEJ008358	PMZ_0003638-RA
SINLEJ012037	PMZ_0003650-RA
SINLEJ005271	PMZ_0003652-RA
SINLEJ008412	PMZ_0003666-RA
SINLEJ008413	PMZ_0003668-RA
SINLEJ008414	PMZ_0003669-RA
SINLEJ001317	PMZ_0003672-RA
SINLEJ001316	PMZ_0003673-RA
SINLEJ001460	PMZ_0003686-RA
SINLEJ001459	PMZ_0003688-RA
SINLEJ001464	PMZ_0003690-RA
SINLEJ001458	PMZ_0003693-RA
SINLEJ005102	PMZ_0003724-RA
SINLEJ004195	PMZ_0003727-RA
SINLEJ004194	PMZ_0003736-RA
SINLEJ004191	PMZ_0003738-RA
SINLEJ000271	PMZ_0003749-RA
SINLEJ007327	PMZ_0003752-RA
SINLEJ000390	PMZ_0003766-RA
SINLEJ000389	PMZ_0003767-RA
SINLEJ000384	PMZ_0003771-RA
SINLEJ003424	PMZ_0003778-RA
SINLEJ004490	PMZ_0003781-RA
SINLEJ004493	PMZ_0003783-RA
SINLEJ004494	PMZ_0003784-RA
SINLEJ000713	PMZ_0003792-RA
SINLEJ000715	PMZ_0003796-RA
SINLEJ003301	PMZ_0003805-RA
SINLEJ004425	PMZ_0003808-RA
SINLEJ004428	PMZ_0003809-RA
SINLEJ004432	PMZ_0003815-RA
SINLEJ004434	PMZ_0003816-RA
SINLEJ004435	PMZ_0003817-RA
SINLEJ003517	PMZ_0003829-RA
SINLEJ016061	PMZ_0003835-RA
SINLEJ009113	PMZ_0003861-RA
SINLEJ009112	PMZ_0003866-RA
SINLEJ009111	PMZ_0003868-RA
SINLEJ009110	PMZ_0003869-RA
SINLEJ009109	PMZ_0003870-RA
SINLEJ014598	PMZ_0003885-RA
SINLEJ003049	PMZ_0003890-RA
SINLEJ008417	PMZ_0003905-RA
SINLEJ001171	PMZ_0003910-RA
SINLEJ009007	PMZ_0003934-RA
SINLEJ009010	PMZ_0003937-RA
SINLEJ009903	PMZ_0003942-RA
SINLEJ009895	PMZ_0003951-RA
SINLEJ009908	PMZ_0003952-RA
SINLEJ013499	PMZ_0003958-RA
SINLEJ013500	PMZ_0003963-RA
SINLEJ600429	PMZ_0003968-RA
SINLEJ600423	PMZ_0003976-RA
SINLEJ009874	PMZ_0003982-RA
SINLEJ012262	PMZ_0004005-RA
SINLEJ000670	PMZ_0004009-RA
SINLEJ000784	PMZ_0004016-RA
SINLEJ000785	PMZ_0004017-RA
SINLEJ000787	PMZ_0004020-RA
SINLEJ009790	PMZ_0004032-RA
SINLEJ011168	PMZ_0004045-RA
SINLEJ009492	PMZ_0004052-RA
SINLEJ009491	PMZ_0004054-RA
SINLEJ009490	PMZ_0004055-RA
SINLEJ009488	PMZ_0004056-RA
SINLEJ009487	PMZ_0004057-RA
SINLEJ009484	PMZ_0004059-RA
SINLEJ009483	PMZ_0004060-RA
SINLEJ009482	PMZ_0004061-RA
SINLEJ009481	PMZ_0004062-RA
SINLEJ009477	PMZ_0004063-RA
SINLEJ004159	PMZ_0004065-RA
SINLEJ000867	PMZ_0004075-RA
SINLEJ007001	PMZ_0004080-RA
SINLEJ006999	PMZ_0004081-RA
SINLEJ006998	PMZ_0004083-RA
SINLEJ006994	PMZ_0004088-RA
SINLEJ006620	PMZ_0004112-RA
SINLEJ002875	PMZ_0004127-RA
SINLEJ012093	PMZ_0004145-RA
SINLEJ008588	PMZ_0004147-RA
SINLEJ016324	PMZ_0004159-RA
SINLEJ015447	PMZ_0004167-RA
SINLEJ015445	PMZ_0004169-RA
SINLEJ007508	PMZ_0004191-RA
SINLEJ012670	PMZ_0004196-RA
SINLEJ008796	PMZ_0004204-RA
SINLEJ013569	PMZ_0004210-RA
SINLEJ013579	PMZ_0004229-RA
SINLEJ015576	PMZ_0004230-RA
SINLEJ010027	PMZ_0004231-RA
SINLEJ015575	PMZ_0004236-RA
SINLEJ015565	PMZ_0004241-RA
SINLEJ004127	PMZ_0004252-RA
SINLEJ004133	PMZ_0004262-RA
SINLEJ003218	PMZ_0004264-RA
SINLEJ006256	PMZ_0004289-RA
SINLEJ014104	PMZ_0004307-RA
SINLEJ004090	PMZ_0004310-RA
SINLEJ004093	PMZ_0004313-RA
SINLEJ004098	PMZ_0004319-RA
SINLEJ012636	PMZ_0004322-RA
SINLEJ012637	PMZ_0004323-RA
SINLEJ012639	PMZ_0004325-RA
SINLEJ014887	PMZ_0004351-RA
SINLEJ014885	PMZ_0004353-RA
SINLEJ011054	PMZ_0004356-RA
SINLEJ005260	PMZ_0004362-RA
SINLEJ005269	PMZ_0004372-RA
SINLEJ005270	PMZ_0004373-RA
SINLEJ003397	PMZ_0004400-RA
SINLEJ003396	PMZ_0004401-RA
SINLEJ001696	PMZ_0004410-RA
SINLEJ001699	PMZ_0004411-RA
SINLEJ007364	PMZ_0004429-RA
SINLEJ007368	PMZ_0004430-RA
SINLEJ002974	PMZ_0004436-RA
SINLEJ002969	PMZ_0004442-RA
SINLEJ002968	PMZ_0004445-RA
SINLEJ002967	PMZ_0004446-RA
SINLEJ002966	PMZ_0004448-RA
SINLEJ002961	PMZ_0004453-RA
SINLEJ016179	PMZ_0004479-RA
SINLEJ006816	PMZ_0004483-RA
SINLEJ011087	PMZ_0004484-RA
SINLEJ011085	PMZ_0004489-RA
SINLEJ011086	PMZ_0004490-RA
SINLEJ004978	PMZ_0004499-RA
SINLEJ004977	PMZ_0004501-RA
SINLEJ011522	PMZ_0004533-RA
SINLEJ011521	PMZ_0004534-RA
SINLEJ000735	PMZ_0004535-RA
SINLEJ011727	PMZ_0004536-RA
SINLEJ007374	PMZ_0004549-RA
SINLEJ007375	PMZ_0004550-RA
SINLEJ007378	PMZ_0004554-RA
SINLEJ007379	PMZ_0004555-RA
SINLEJ007381	PMZ_0004557-RA
SINLEJ005114	PMZ_0004565-RA
SINLEJ005115	PMZ_0004567-RA
SINLEJ005116	PMZ_0004568-RA
SINLEJ011794	PMZ_0004573-RA
SINLEJ001632	PMZ_0004579-RA
SINLEJ001629	PMZ_0004583-RA
SINLEJ000495	PMZ_0004600-RA
SINLEJ000498	PMZ_0004602-RA
SINLEJ010668	PMZ_0004607-RA
SINLEJ015456	PMZ_0004608-RA
SINLEJ009704	PMZ_0004610-RA
SINLEJ009701	PMZ_0004613-RA
SINLEJ006092	PMZ_0004622-RA
SINLEJ008441	PMZ_0004632-RA
SINLEJ003817	PMZ_0004635-RA
SINLEJ003813	PMZ_0004637-RA
SINLEJ003812	PMZ_0004639-RA
SINLEJ003809	PMZ_0004646-RA
SINLEJ007559	PMZ_0004654-RA
SINLEJ007560	PMZ_0004655-RA
SINLEJ007561	PMZ_0004660-RA
SINLEJ007572	PMZ_0004667-RA
SINLEJ009234	PMZ_0004670-RA
SINLEJ009233	PMZ_0004671-RA
SINLEJ009231	PMZ_0004674-RA
SINLEJ009229	PMZ_0004675-RA
SINLEJ009227	PMZ_0004676-RA
SINLEJ009226	PMZ_0004678-RA
SINLEJ009225	PMZ_0004679-RA
SINLEJ005492	PMZ_0004691-RA
SINLEJ002803	PMZ_0004692-RA
SINLEJ002804	PMZ_0004693-RA
SINLEJ002805	PMZ_0004694-RA
SINLEJ002808	PMZ_0004697-RA
SINLEJ004940	PMZ_0004725-RA
SINLEJ006739	PMZ_0004742-RA
SINLEJ006737	PMZ_0004744-RA
SINLEJ006734	PMZ_0004749-RA
SINLEJ001421	PMZ_0004779-RA
SINLEJ001419	PMZ_0004780-RA
SINLEJ001418	PMZ_0004784-RA
SINLEJ001787	PMZ_0004788-RA
SINLEJ017187	PMZ_0004796-RA
SINLEJ017185	PMZ_0004799-RA
SINLEJ001899	PMZ_0004805-RA
SINLEJ009258	PMZ_0004810-RA
SINLEJ000227	PMZ_0004830-RA
SINLEJ015898	PMZ_0004835-RA
SINLEJ015897	PMZ_0004837-RA
SINLEJ004166	PMZ_0004843-RA
SINLEJ015888	PMZ_0004844-RA
SINLEJ016385	PMZ_0004858-RA
SINLEJ000575	PMZ_0004865-RA
SINLEJ000571	PMZ_0004870-RA
SINLEJ005506	PMZ_0004887-RA
SINLEJ009680	PMZ_0004890-RA
SINLEJ009676	PMZ_0004892-RA
SINLEJ009675	PMZ_0004900-RA
SINLEJ014532	PMZ_0004901-RA
SINLEJ004499	PMZ_0004915-RA
SINLEJ004497	PMZ_0004916-RA
SINLEJ004496	PMZ_0004920-RA
SINLEJ000035	PMZ_0004949-RA
SINLEJ006900	PMZ_0004954-RA
SINLEJ015263	PMZ_0004955-RA
SINLEJ006902	PMZ_0004956-RA
SINLEJ006906	PMZ_0004961-RA
SINLEJ000340	PMZ_0004976-RA
SINLEJ000341	PMZ_0004977-RA
SINLEJ016193	PMZ_0004983-RA
SINLEJ005725	PMZ_0004995-RA
SINLEJ007137	PMZ_0005001-RA
SINLEJ015772	PMZ_0005018-RA
SINLEJ015770	PMZ_0005020-RA
SINLEJ600416	PMZ_0005029-RA
SINLEJ015833	PMZ_0005051-RA
SINLEJ015835	PMZ_0005052-RA
SINLEJ015832	PMZ_0005053-RA
SINLEJ002711	PMZ_0005060-RA
SINLEJ002845	PMZ_0005070-RA
SINLEJ002844	PMZ_0005071-RA
SINLEJ003214	PMZ_0005079-RA
SINLEJ004392	PMZ_0005086-RA
SINLEJ004391	PMZ_0005087-RA
SINLEJ004382	PMZ_0005092-RA
SINLEJ004381	PMZ_0005093-RA
SINLEJ004379	PMZ_0005095-RA
SINLEJ007640	PMZ_0005098-RA
SINLEJ004879	PMZ_0005126-RA
SINLEJ004876	PMZ_0005134-RA
SINLEJ004875	PMZ_0005138-RA
SINLEJ004873	PMZ_0005142-RA
SINLEJ004870	PMZ_0005143-RA
SINLEJ011929	PMZ_0005155-RA
SINLEJ011928	PMZ_0005156-RA
SINLEJ004036	PMZ_0005159-RA
SINLEJ004770	PMZ_0005199-RA
SINLEJ016163	PMZ_0005210-RA
SINLEJ008922	PMZ_0005220-RA
SINLEJ006069	PMZ_0005229-RA
SINLEJ006071	PMZ_0005230-RA
SINLEJ006075	PMZ_0005238-RA
SINLEJ007578	PMZ_0005243-RA
SINLEJ012872	PMZ_0005252-RA
SINLEJ600431	PMZ_0005253-RA
SINLEJ004970	PMZ_0005278-RA
SINLEJ004968	PMZ_0005279-RA
SINLEJ004966	PMZ_0005284-RA
SINLEJ011033	PMZ_0005287-RA
SINLEJ007826	PMZ_0005288-RA
SINLEJ006265	PMZ_0005297-RA
SINLEJ006263	PMZ_0005300-RA
SINLEJ006261	PMZ_0005301-RA
SINLEJ006260	PMZ_0005302-RA
SINLEJ000847	PMZ_0005303-RA
SINLEJ004299	PMZ_0005304-RA
SINLEJ004297	PMZ_0005309-RA
SINLEJ005626	PMZ_0005336-RA
SINLEJ001622	PMZ_0005346-RA
SINLEJ001626	PMZ_0005348-RA
SINLEJ015318	PMZ_0005367-RA
SINLEJ013484	PMZ_0005387-RA
SINLEJ007900	PMZ_0005400-RA
SINLEJ013706	PMZ_0005424-RA
SINLEJ004465	PMZ_0005433-RA
SINLEJ004464	PMZ_0005434-RA
SINLEJ004462	PMZ_0005435-RA
SINLEJ004461	PMZ_0005436-RA
SINLEJ018036	PMZ_0005441-RA
SINLEJ006197	PMZ_0005442-RA
SINLEJ006199	PMZ_0005444-RA
SINLEJ006790	PMZ_0005462-RA
SINLEJ006789	PMZ_0005463-RA
SINLEJ012979	PMZ_0005469-RA
SINLEJ012980	PMZ_0005475-RA
SINLEJ017476	PMZ_0005481-RA
SINLEJ017054	PMZ_0005482-RA
SINLEJ017052	PMZ_0005484-RA
SINLEJ016541	PMZ_0005510-RA
SINLEJ007600	PMZ_0005518-RA
SINLEJ007593	PMZ_0005521-RA
SINLEJ007591	PMZ_0005522-RA
SINLEJ007759	PMZ_0005541-RA
SINLEJ007755	PMZ_0005549-RA
SINLEJ600072	PMZ_0005560-RA
SINLEJ010518	PMZ_0005588-RA
SINLEJ600125	PMZ_0005595-RA
SINLEJ600119	PMZ_0005598-RA
SINLEJ600118	PMZ_0005600-RA
SINLEJ005123	PMZ_0005617-RA
SINLEJ005124	PMZ_0005619-RA
SINLEJ000967	PMZ_0005653-RA
SINLEJ017210	PMZ_0005663-RA
SINLEJ007968	PMZ_0005675-RA
SINLEJ007987	PMZ_0005677-RA
SINLEJ007989	PMZ_0005678-RA
SINLEJ004325	PMZ_0005684-RA
SINLEJ004329	PMZ_0005691-RA
SINLEJ010129	PMZ_0005696-RA
SINLEJ010128	PMZ_0005697-RA
SINLEJ010126	PMZ_0005698-RA
SINLEJ013601	PMZ_0005700-RA
SINLEJ013599	PMZ_0005701-RA
SINLEJ013600	PMZ_0005702-RA
SINLEJ013604	PMZ_0005709-RA
SINLEJ002025	PMZ_0005724-RA
SINLEJ002024	PMZ_0005725-RA
SINLEJ017341	PMZ_0005747-RA
SINLEJ017338	PMZ_0005749-RA
SINLEJ017337	PMZ_0005753-RA
SINLEJ006608	PMZ_0005756-RA
SINLEJ006609	PMZ_0005758-RA
SINLEJ009769	PMZ_0005765-RA
SINLEJ005787	PMZ_0005776-RA
SINLEJ001972	PMZ_0005788-RA
SINLEJ001975	PMZ_0005789-RA
SINLEJ011545	PMZ_0005799-RA
SINLEJ011544	PMZ_0005800-RA
SINLEJ011543	PMZ_0005801-RA
SINLEJ000828	PMZ_0005802-RA
SINLEJ006449	PMZ_0005809-RA
SINLEJ006452	PMZ_0005810-RA
SINLEJ011348	PMZ_0005816-RA
SINLEJ600128	PMZ_0005818-RA
SINLEJ600127	PMZ_0005819-RA
SINLEJ600133	PMZ_0005823-RA
SINLEJ002984	PMZ_0005831-RA
SINLEJ002983	PMZ_0005832-RA
SINLEJ002981	PMZ_0005834-RA
SINLEJ002977	PMZ_0005840-RA
SINLEJ002976	PMZ_0005842-RA
SINLEJ002975	PMZ_0005845-RA
SINLEJ002741	PMZ_0005847-RA
SINLEJ003328	PMZ_0005862-RA
SINLEJ003327	PMZ_0005863-RA
SINLEJ003326	PMZ_0005864-RA
SINLEJ003325	PMZ_0005867-RA
SINLEJ010004	PMZ_0005871-RA
SINLEJ008920	PMZ_0005879-RA
SINLEJ003216	PMZ_0005883-RA
SINLEJ018714	PMZ_0005891-RA
SINLEJ016171	PMZ_0005913-RA
SINLEJ011148	PMZ_0005919-RA
SINLEJ011574	PMZ_0005927-RA
SINLEJ011577	PMZ_0005928-RA
SINLEJ011583	PMZ_0005930-RA
SINLEJ010774	PMZ_0005939-RA
SINLEJ012949	PMZ_0005942-RA
SINLEJ001982	PMZ_0005966-RA
SINLEJ001984	PMZ_0005967-RA
SINLEJ001979	PMZ_0005970-RA
SINLEJ007837	PMZ_0005978-RA
SINLEJ007840	PMZ_0005982-RA
SINLEJ000168	PMZ_0005989-RA
SINLEJ001175	PMZ_0005993-RA
SINLEJ600254	PMZ_0006003-RA
SINLEJ600269	PMZ_0006010-RA
SINLEJ009744	PMZ_0006018-RA
SINLEJ009742	PMZ_0006020-RA
SINLEJ009735	PMZ_0006021-RA
SINLEJ009734	PMZ_0006023-RA
SINLEJ015825	PMZ_0006031-RA
SINLEJ010967	PMZ_0006035-RA
SINLEJ000249	PMZ_0006057-RA
SINLEJ003310	PMZ_0006068-RA
SINLEJ003256	PMZ_0006072-RA
SINLEJ003253	PMZ_0006074-RA
SINLEJ003249	PMZ_0006076-RA
SINLEJ017867	PMZ_0006084-RA
SINLEJ008368	PMZ_0006091-RA
SINLEJ004345	PMZ_0006096-RA
SINLEJ004342	PMZ_0006099-RA
SINLEJ004341	PMZ_0006100-RA
SINLEJ014849	PMZ_0006106-RA
SINLEJ005688	PMZ_0006112-RA
SINLEJ005690	PMZ_0006114-RA
SINLEJ008987	PMZ_0006116-RA
SINLEJ001859	PMZ_0006124-RA
SINLEJ001858	PMZ_0006125-RA
SINLEJ002018	PMZ_0006132-RA
SINLEJ015761	PMZ_0006137-RA
SINLEJ002012	PMZ_0006141-RA
SINLEJ001320	PMZ_0006147-RA
SINLEJ001321	PMZ_0006148-RA
SINLEJ001368	PMZ_0006166-RA
SINLEJ001367	PMZ_0006169-RA
SINLEJ001363	PMZ_0006171-RA
SINLEJ005780	PMZ_0006178-RA
SINLEJ005237	PMZ_0006193-RA
SINLEJ002883	PMZ_0006211-RA
SINLEJ002882	PMZ_0006212-RA
SINLEJ002881	PMZ_0006214-RA
SINLEJ002880	PMZ_0006215-RA
SINLEJ002879	PMZ_0006217-RA
SINLEJ001297	PMZ_0006228-RA
SINLEJ001292	PMZ_0006229-RA
SINLEJ001291	PMZ_0006230-RA
SINLEJ003964	PMZ_0006231-RA
SINLEJ003965	PMZ_0006232-RA
SINLEJ003969	PMZ_0006233-RA
SINLEJ003966	PMZ_0006234-RA
SINLEJ003974	PMZ_0006240-RA
SINLEJ003975	PMZ_0006241-RA
SINLEJ005869	PMZ_0006244-RA
SINLEJ003335	PMZ_0006258-RA
SINLEJ003336	PMZ_0006259-RA
SINLEJ006202	PMZ_0006276-RA
SINLEJ006204	PMZ_0006277-RA
SINLEJ006207	PMZ_0006281-RA
SINLEJ001443	PMZ_0006287-RA
SINLEJ007384	PMZ_0006288-RA
SINLEJ001341	PMZ_0006292-RA
SINLEJ001349	PMZ_0006298-RA
SINLEJ001351	PMZ_0006299-RA
SINLEJ010836	PMZ_0006305-RA
SINLEJ600090	PMZ_0006307-RA
SINLEJ600157	PMZ_0006316-RA
SINLEJ600098	PMZ_0006318-RA
SINLEJ016357	PMZ_0006332-RA
SINLEJ008385	PMZ_0006366-RA
SINLEJ015160	PMZ_0006370-RA
SINLEJ015159	PMZ_0006371-RA
SINLEJ001877	PMZ_0006376-RA
SINLEJ001876	PMZ_0006378-RA
SINLEJ001869	PMZ_0006383-RA
SINLEJ001868	PMZ_0006384-RA
SINLEJ006248	PMZ_0006396-RA
SINLEJ006249	PMZ_0006397-RA
SINLEJ006250	PMZ_0006399-RA
SINLEJ010885	PMZ_0006403-RA
SINLEJ000550	PMZ_0006435-RA
SINLEJ012451	PMZ_0006441-RA
SINLEJ012452	PMZ_0006445-RA
SINLEJ600301	PMZ_0006451-RA
SINLEJ015147	PMZ_0006464-RA
SINLEJ000414	PMZ_0006477-RA
SINLEJ000411	PMZ_0006480-RA
SINLEJ008952	PMZ_0006486-RA
SINLEJ014666	PMZ_0006502-RA
SINLEJ014669	PMZ_0006507-RA
SINLEJ006628	PMZ_0006514-RA
SINLEJ010349	PMZ_0006526-RA
SINLEJ011355	PMZ_0006533-RA
SINLEJ600280	PMZ_0006539-RA
SINLEJ005332	PMZ_0006547-RA
SINLEJ001491	PMZ_0006548-RA
SINLEJ007607	PMZ_0006556-RA
SINLEJ005703	PMZ_0006565-RA
SINLEJ005700	PMZ_0006569-RA
SINLEJ000312	PMZ_0006585-RA
SINLEJ003725	PMZ_0006591-RA
SINLEJ003724	PMZ_0006592-RA
SINLEJ003723	PMZ_0006594-RA
SINLEJ010555	PMZ_0006596-RA
SINLEJ010556	PMZ_0006597-RA
SINLEJ001774	PMZ_0006617-RA
SINLEJ001773	PMZ_0006618-RA
SINLEJ001754	PMZ_0006622-RA
SINLEJ001757	PMZ_0006627-RA
SINLEJ003160	PMZ_0006645-RA
SINLEJ600346	PMZ_0006646-RB
SINLEJ014685	PMZ_0006647-RA
SINLEJ016597	PMZ_0006648-RA
SINLEJ016598	PMZ_0006649-RA
SINLEJ016601	PMZ_0006651-RA
SINLEJ600105	PMZ_0006662-RA
SINLEJ600106	PMZ_0006663-RA
SINLEJ012844	PMZ_0006680-RA
SINLEJ005604	PMZ_0006692-RA
SINLEJ006550	PMZ_0006719-RA
SINLEJ000279	PMZ_0006723-RA
SINLEJ000280	PMZ_0006724-RA
SINLEJ001499	PMZ_0006729-RA
SINLEJ001510	PMZ_0006732-RA
SINLEJ001511	PMZ_0006735-RA
SINLEJ001512	PMZ_0006736-RA
SINLEJ001513	PMZ_0006737-RA
SINLEJ013069	PMZ_0006754-RA
SINLEJ009159	PMZ_0006763-RA
SINLEJ600137	PMZ_0006768-RA
SINLEJ600140	PMZ_0006771-RA
SINLEJ006677	PMZ_0006777-RA
SINLEJ015331	PMZ_0006787-RA
SINLEJ000437	PMZ_0006798-RA
SINLEJ013385	PMZ_0006809-RA
SINLEJ013389	PMZ_0006818-RA
SINLEJ011658	PMZ_0006820-RA
SINLEJ011659	PMZ_0006821-RA
SINLEJ017941	PMZ_0006824-RA
SINLEJ014607	PMZ_0006837-RA
SINLEJ014606	PMZ_0006839-RA
SINLEJ014604	PMZ_0006840-RA
SINLEJ600387	PMZ_0006842-RA
SINLEJ001924	PMZ_0006852-RA
SINLEJ001919	PMZ_0006857-RA
SINLEJ010195	PMZ_0006870-RA
SINLEJ011699	PMZ_0006879-RA
SINLEJ011697	PMZ_0006880-RA
SINLEJ011700	PMZ_0006881-RA
SINLEJ005837	PMZ_0006888-RA
SINLEJ009171	PMZ_0006892-RA
SINLEJ009175	PMZ_0006894-RA
SINLEJ012646	PMZ_0006900-RA
SINLEJ009301	PMZ_0006902-RA
SINLEJ010660	PMZ_0006905-RA
SINLEJ010663	PMZ_0006908-RA
SINLEJ007870	PMZ_0006924-RA
SINLEJ007868	PMZ_0006925-RA
SINLEJ005149	PMZ_0006933-RA
SINLEJ005150	PMZ_0006934-RA
SINLEJ005152	PMZ_0006939-RA
SINLEJ016213	PMZ_0006945-RA
SINLEJ006556	PMZ_0006952-RA
SINLEJ006561	PMZ_0006963-RA
SINLEJ002068	PMZ_0006968-RA
SINLEJ006162	PMZ_0006978-RA
SINLEJ000725	PMZ_0006997-RA
SINLEJ000727	PMZ_0006998-RA
SINLEJ000733	PMZ_0007001-RA
SINLEJ001903	PMZ_0007010-RA
SINLEJ001906	PMZ_0007011-RA
SINLEJ007773	PMZ_0007012-RA
SINLEJ009847	PMZ_0007035-RA
SINLEJ009846	PMZ_0007037-RA
SINLEJ017008	PMZ_0007061-RA
SINLEJ000853	PMZ_0007062-RA
SINLEJ012993	PMZ_0007063-RA
SINLEJ012995	PMZ_0007064-RA
SINLEJ006327	PMZ_0007073-RA
SINLEJ006329	PMZ_0007074-RA
SINLEJ014592	PMZ_0007086-RA
SINLEJ000736	PMZ_0007097-RA
SINLEJ018125	PMZ_0007098-RA
SINLEJ003408	PMZ_0007109-RA
SINLEJ003439	PMZ_0007118-RA
SINLEJ006108	PMZ_0007119-RA
SINLEJ012282	PMZ_0007146-RA
SINLEJ010673	PMZ_0007161-RA
SINLEJ015448	PMZ_0007162-RA
SINLEJ001219	PMZ_0007167-RA
SINLEJ006155	PMZ_0007175-RA
SINLEJ005802	PMZ_0007186-RA
SINLEJ005798	PMZ_0007189-RA
SINLEJ001216	PMZ_0007193-RA
SINLEJ006683	PMZ_0007200-RA
SINLEJ010430	PMZ_0007204-RA
SINLEJ012407	PMZ_0007211-RA
SINLEJ016399	PMZ_0007213-RA
SINLEJ001840	PMZ_0007232-RA
SINLEJ001848	PMZ_0007239-RA
SINLEJ004113	PMZ_0007251-RA
SINLEJ004111	PMZ_0007253-RA
SINLEJ004110	PMZ_0007255-RA
SINLEJ004109	PMZ_0007256-RA
SINLEJ002956	PMZ_0007258-RA
SINLEJ017598	PMZ_0007263-RA
SINLEJ016273	PMZ_0007264-RA
SINLEJ011438	PMZ_0007267-RA
SINLEJ010145	PMZ_0007288-RA
SINLEJ010143	PMZ_0007289-RA
SINLEJ003272	PMZ_0007293-RA
SINLEJ003273	PMZ_0007294-RA
SINLEJ002144	PMZ_0007317-RA
SINLEJ004068	PMZ_0007328-RA
SINLEJ004069	PMZ_0007329-RA
SINLEJ004081	PMZ_0007335-RA
SINLEJ009729	PMZ_0007336-RA
SINLEJ009724	PMZ_0007341-RA
SINLEJ003157	PMZ_0007373-RA
SINLEJ003162	PMZ_0007376-RA
SINLEJ004712	PMZ_0007379-RA
SINLEJ008147	PMZ_0007388-RA
SINLEJ000466	PMZ_0007389-RA
SINLEJ016169	PMZ_0007396-RA
SINLEJ006943	PMZ_0007399-RA
SINLEJ011803	PMZ_0007403-RA
SINLEJ015748	PMZ_0007410-RA
SINLEJ004364	PMZ_0007413-RA
SINLEJ004366	PMZ_0007415-RA
SINLEJ003641	PMZ_0007431-RA
SINLEJ014925	PMZ_0007432-RA
SINLEJ014927	PMZ_0007438-RA
SINLEJ009241	PMZ_0007445-RA
SINLEJ600471	PMZ_0007453-RA
SINLEJ005706	PMZ_0007493-RA
SINLEJ000453	PMZ_0007514-RA
SINLEJ000452	PMZ_0007515-RA
SINLEJ000451	PMZ_0007516-RA
SINLEJ000450	PMZ_0007517-RA
SINLEJ009176	PMZ_0007521-RA
SINLEJ000114	PMZ_0007535-RA
SINLEJ011329	PMZ_0007537-RA
SINLEJ009515	PMZ_0007546-RA
SINLEJ015878	PMZ_0007556-RA
SINLEJ009085	PMZ_0007560-RA
SINLEJ009078	PMZ_0007568-RA
SINLEJ009077	PMZ_0007569-RA
SINLEJ004459	PMZ_0007575-RA
SINLEJ004458	PMZ_0007579-RA
SINLEJ004457	PMZ_0007580-RA
SINLEJ001221	PMZ_0007583-RA
SINLEJ009653	PMZ_0007585-RA
SINLEJ009652	PMZ_0007587-RA
SINLEJ009651	PMZ_0007588-RA
SINLEJ013341	PMZ_0007599-RA
SINLEJ013343	PMZ_0007600-RA
SINLEJ010384	PMZ_0007613-RA
SINLEJ009884	PMZ_0007620-RA
SINLEJ009889	PMZ_0007625-RA
SINLEJ006477	PMZ_0007629-RA
SINLEJ006484	PMZ_0007634-RA
SINLEJ013206	PMZ_0007638-RA
SINLEJ013205	PMZ_0007639-RA
SINLEJ008408	PMZ_0007640-RA
SINLEJ008409	PMZ_0007641-RA
SINLEJ002097	PMZ_0007646-RA
SINLEJ002096	PMZ_0007648-RA
SINLEJ010942	PMZ_0007656-RA
SINLEJ015522	PMZ_0007659-RA
SINLEJ014954	PMZ_0007666-RA
SINLEJ016160	PMZ_0007668-RA
SINLEJ016162	PMZ_0007669-RA
SINLEJ006914	PMZ_0007678-RA
SINLEJ006259	PMZ_0007690-RA
SINLEJ013404	PMZ_0007693-RA
SINLEJ006515	PMZ_0007698-RA
SINLEJ014699	PMZ_0007701-RA
SINLEJ001730	PMZ_0007703-RA
SINLEJ001736	PMZ_0007705-RA
SINLEJ003520	PMZ_0007744-RA
SINLEJ005296	PMZ_0007760-RA
SINLEJ005290	PMZ_0007764-RA
SINLEJ600286	PMZ_0007801-RA
SINLEJ001478	PMZ_0007807-RA
SINLEJ016341	PMZ_0007827-RA
SINLEJ006168	PMZ_0007830-RA
SINLEJ004225	PMZ_0007835-RA
SINLEJ004223	PMZ_0007836-RA
SINLEJ010753	PMZ_0007843-RA
SINLEJ010754	PMZ_0007844-RA
SINLEJ015868	PMZ_0007846-RA
SINLEJ010418	PMZ_0007849-RA
SINLEJ015915	PMZ_0007850-RA
SINLEJ015914	PMZ_0007851-RA
SINLEJ006344	PMZ_0007859-RA
SINLEJ006342	PMZ_0007861-RA
SINLEJ000273	PMZ_0007866-RA
SINLEJ011989	PMZ_0007876-RA
SINLEJ004444	PMZ_0007878-RA
SINLEJ004441	PMZ_0007879-RA
SINLEJ007143	PMZ_0007887-RA
SINLEJ005556	PMZ_0007888-RA
SINLEJ005553	PMZ_0007890-RA
SINLEJ007264	PMZ_0007911-RA
SINLEJ008387	PMZ_0007913-RA
SINLEJ001282	PMZ_0007931-RA
SINLEJ010839	PMZ_0007934-RA
SINLEJ015174	PMZ_0007945-RA
SINLEJ015178	PMZ_0007951-RA
SINLEJ002838	PMZ_0007955-RA
SINLEJ003179	PMZ_0007965-RA
SINLEJ004488	PMZ_0007970-RA
SINLEJ007611	PMZ_0007982-RA
SINLEJ007613	PMZ_0007985-RA
SINLEJ007614	PMZ_0007986-RA
SINLEJ007615	PMZ_0007987-RA
SINLEJ007616	PMZ_0007988-RA
SINLEJ017246	PMZ_0008004-RA
SINLEJ000310	PMZ_0008007-RA
SINLEJ002762	PMZ_0008016-RA
SINLEJ016802	PMZ_0008019-RA
SINLEJ013561	PMZ_0008023-RA
SINLEJ007930	PMZ_0008032-RA
SINLEJ010085	PMZ_0008095-RA
SINLEJ010082	PMZ_0008097-RA
SINLEJ010090	PMZ_0008104-RA
SINLEJ010091	PMZ_0008105-RA
SINLEJ015842	PMZ_0008109-RA
SINLEJ007031	PMZ_0008112-RA
SINLEJ002033	PMZ_0008116-RA
SINLEJ002036	PMZ_0008119-RA
SINLEJ002040	PMZ_0008120-RA
SINLEJ009494	PMZ_0008122-RA
SINLEJ011645	PMZ_0008124-RA
SINLEJ012017	PMZ_0008131-RA
SINLEJ012863	PMZ_0008148-RA
SINLEJ005696	PMZ_0008153-RA
SINLEJ010101	PMZ_0008155-RA
SINLEJ014441	PMZ_0008166-RA
SINLEJ011629	PMZ_0008200-RA
SINLEJ011022	PMZ_0008206-RA
SINLEJ017128	PMZ_0008218-RA
SINLEJ017127	PMZ_0008219-RA
SINLEJ004577	PMZ_0008228-RA
SINLEJ004580	PMZ_0008229-RA
SINLEJ003631	PMZ_0008240-RA
SINLEJ014937	PMZ_0008243-RA
SINLEJ010689	PMZ_0008246-RA
SINLEJ012984	PMZ_0008249-RA
SINLEJ012986	PMZ_0008250-RA
SINLEJ012987	PMZ_0008251-RA
SINLEJ003692	PMZ_0008258-RA
SINLEJ010909	PMZ_0008265-RA
SINLEJ011437	PMZ_0008269-RA
SINLEJ017025	PMZ_0008277-RA
SINLEJ017026	PMZ_0008278-RA
SINLEJ008856	PMZ_0008287-RA
SINLEJ008857	PMZ_0008288-RA
SINLEJ015566	PMZ_0008293-RA
SINLEJ018079	PMZ_0008296-RA
SINLEJ018080	PMZ_0008298-RA
SINLEJ001822	PMZ_0008316-RA
SINLEJ012498	PMZ_0008323-RA
SINLEJ000521	PMZ_0008325-RA
SINLEJ000519	PMZ_0008326-RA
SINLEJ005627	PMZ_0008350-RA
SINLEJ014482	PMZ_0008356-RA
SINLEJ003533	PMZ_0008365-RA
SINLEJ003535	PMZ_0008366-RA
SINLEJ007326	PMZ_0008371-RA
SINLEJ004455	PMZ_0008372-RA
SINLEJ004452	PMZ_0008376-RA
SINLEJ004451	PMZ_0008377-RA
SINLEJ004449	PMZ_0008378-RA
SINLEJ004448	PMZ_0008379-RA
SINLEJ003183	PMZ_0008393-RA
SINLEJ003182	PMZ_0008394-RA
SINLEJ003997	PMZ_0008396-RA
SINLEJ003996	PMZ_0008397-RA
SINLEJ008737	PMZ_0008419-RA
SINLEJ005693	PMZ_0008427-RA
SINLEJ005694	PMZ_0008428-RA
SINLEJ013044	PMZ_0008440-RA
SINLEJ005494	PMZ_0008443-RA
SINLEJ002823	PMZ_0008452-RA
SINLEJ010925	PMZ_0008455-RA
SINLEJ600097	PMZ_0008463-RA
SINLEJ016188	PMZ_0008467-RA
SINLEJ003779	PMZ_0008472-RA
SINLEJ017318	PMZ_0008473-RA
SINLEJ017313	PMZ_0008475-RA
SINLEJ017312	PMZ_0008476-RA
SINLEJ012304	PMZ_0008490-RA
SINLEJ006101	PMZ_0008504-RA
SINLEJ012605	PMZ_0008517-RA
SINLEJ012622	PMZ_0008518-RA
SINLEJ012621	PMZ_0008519-RA
SINLEJ012620	PMZ_0008520-RA
SINLEJ010317	PMZ_0008536-RA
SINLEJ009073	PMZ_0008543-RA
SINLEJ009984	PMZ_0008545-RA
SINLEJ009541	PMZ_0008546-RA
SINLEJ001432	PMZ_0008553-RA
SINLEJ007238	PMZ_0008561-RA
SINLEJ015672	PMZ_0008562-RA
SINLEJ010923	PMZ_0008565-RA
SINLEJ011942	PMZ_0008568-RA
SINLEJ007028	PMZ_0008573-RA
SINLEJ007026	PMZ_0008574-RA
SINLEJ006633	PMZ_0008579-RA
SINLEJ600326	PMZ_0008587-RA
SINLEJ010831	PMZ_0008604-RA
SINLEJ001228	PMZ_0008627-RA
SINLEJ001226	PMZ_0008628-RA
SINLEJ004256	PMZ_0008630-RA
SINLEJ011924	PMZ_0008654-RA
SINLEJ004401	PMZ_0008656-RA
SINLEJ005121	PMZ_0008664-RA
SINLEJ004009	PMZ_0008676-RA
SINLEJ004012	PMZ_0008677-RA
SINLEJ003487	PMZ_0008687-RA
SINLEJ009867	PMZ_0008688-RA
SINLEJ009872	PMZ_0008690-RA
SINLEJ600289	PMZ_0008701-RA
SINLEJ600288	PMZ_0008702-RA
SINLEJ003853	PMZ_0008709-RA
SINLEJ003852	PMZ_0008710-RA
SINLEJ000976	PMZ_0008714-RA
SINLEJ010842	PMZ_0008724-RA
SINLEJ600461	PMZ_0008725-RA
SINLEJ004684	PMZ_0008726-RA
SINLEJ004681	PMZ_0008729-RA
SINLEJ004680	PMZ_0008730-RA
SINLEJ004149	PMZ_0008755-RA
SINLEJ004148	PMZ_0008756-RA
SINLEJ001266	PMZ_0008761-RA
SINLEJ001265	PMZ_0008762-RA
SINLEJ009582	PMZ_0008764-RA
SINLEJ009575	PMZ_0008767-RA
SINLEJ003721	PMZ_0008769-RA
SINLEJ003715	PMZ_0008770-RA
SINLEJ006518	PMZ_0008776-RA
SINLEJ006519	PMZ_0008777-RA
SINLEJ006521	PMZ_0008778-RA
SINLEJ006522	PMZ_0008779-RA
SINLEJ006525	PMZ_0008781-RA
SINLEJ014842	PMZ_0008787-RA
SINLEJ000505	PMZ_0008790-RA
SINLEJ000504	PMZ_0008791-RA
SINLEJ011625	PMZ_0008796-RA
SINLEJ011623	PMZ_0008802-RA
SINLEJ011616	PMZ_0008806-RA
SINLEJ011799	PMZ_0008822-RA
SINLEJ001695	PMZ_0008824-RA
SINLEJ011325	PMZ_0008840-RA
SINLEJ016712	PMZ_0008854-RA
SINLEJ016713	PMZ_0008855-RA
SINLEJ016715	PMZ_0008858-RA
SINLEJ016716	PMZ_0008859-RA
SINLEJ016409	PMZ_0008869-RA
SINLEJ018447	PMZ_0008876-RA
SINLEJ003445	PMZ_0008885-RA
SINLEJ007770	PMZ_0008886-RA
SINLEJ004217	PMZ_0008902-RA
SINLEJ004214	PMZ_0008904-RA
SINLEJ004213	PMZ_0008905-RA
SINLEJ005528	PMZ_0008920-RA
SINLEJ012048	PMZ_0008939-RA
SINLEJ000703	PMZ_0008947-RA
SINLEJ008307	PMZ_0008974-RA
SINLEJ014371	PMZ_0008979-RA
SINLEJ006033	PMZ_0008984-RA
SINLEJ017893	PMZ_0008995-RA
SINLEJ015438	PMZ_0009009-RA
SINLEJ005171	PMZ_0009017-RA
SINLEJ008460	PMZ_0009021-RA
SINLEJ009823	PMZ_0009034-RA
SINLEJ015634	PMZ_0009055-RA
SINLEJ015635	PMZ_0009056-RA
SINLEJ003502	PMZ_0009057-RA
SINLEJ012820	PMZ_0009066-RA
SINLEJ007534	PMZ_0009072-RA
SINLEJ007526	PMZ_0009076-RA
SINLEJ002800	PMZ_0009080-RA
SINLEJ006936	PMZ_0009098-RA
SINLEJ006940	PMZ_0009101-RA
SINLEJ004258	PMZ_0009105-RA
SINLEJ000654	PMZ_0009110-RA
SINLEJ017627	PMZ_0009116-RA
SINLEJ012231	PMZ_0009119-RA
SINLEJ008390	PMZ_0009134-RA
SINLEJ002170	PMZ_0009146-RA
SINLEJ007106	PMZ_0009156-RA
SINLEJ005768	PMZ_0009157-RA
SINLEJ006480	PMZ_0009161-RA
SINLEJ017599	PMZ_0009163-RA
SINLEJ001461	PMZ_0009168-RA
SINLEJ005591	PMZ_0009175-RA
SINLEJ008606	PMZ_0009192-RA
SINLEJ012990	PMZ_0009202-RA
SINLEJ009440	PMZ_0009203-RA
SINLEJ018055	PMZ_0009210-RA
SINLEJ010750	PMZ_0009220-RA
SINLEJ006020	PMZ_0009228-RA
SINLEJ011056	PMZ_0009229-RA
SINLEJ016141	PMZ_0009236-RA
SINLEJ007597	PMZ_0009245-RA
SINLEJ007596	PMZ_0009246-RA
SINLEJ018742	PMZ_0009257-RA
SINLEJ600035	PMZ_0009265-RA
SINLEJ600034	PMZ_0009266-RA
SINLEJ600033	PMZ_0009267-RA
SINLEJ600032	PMZ_0009268-RA
SINLEJ003505	PMZ_0009269-RA
SINLEJ006350	PMZ_0009292-RA
SINLEJ014571	PMZ_0009297-RA
SINLEJ016007	PMZ_0009299-RA
SINLEJ003802	PMZ_0009303-RA
SINLEJ015628	PMZ_0009304-RA
SINLEJ011823	PMZ_0009308-RA
SINLEJ011824	PMZ_0009309-RA
SINLEJ012892	PMZ_0009324-RA
SINLEJ012896	PMZ_0009327-RA
SINLEJ012897	PMZ_0009330-RA
SINLEJ001724	PMZ_0009346-RA
SINLEJ001727	PMZ_0009349-RA
SINLEJ017035	PMZ_0009362-RA
SINLEJ009508	PMZ_0009368-RA
SINLEJ005712	PMZ_0009373-RA
SINLEJ004487	PMZ_0009376-RA
SINLEJ009865	PMZ_0009380-RA
SINLEJ009864	PMZ_0009382-RA
SINLEJ001591	PMZ_0009388-RA
SINLEJ008577	PMZ_0009392-RA
SINLEJ008576	PMZ_0009393-RA
SINLEJ013586	PMZ_0009404-RA
SINLEJ013587	PMZ_0009405-RA
SINLEJ016819	PMZ_0009406-RA
SINLEJ000447	PMZ_0009407-RA
SINLEJ000446	PMZ_0009408-RA
SINLEJ008362	PMZ_0009409-RA
SINLEJ008361	PMZ_0009411-RA
SINLEJ008360	PMZ_0009413-RA
SINLEJ018266	PMZ_0009427-RA
SINLEJ012556	PMZ_0009436-RA
SINLEJ005342	PMZ_0009438-RA
SINLEJ010521	PMZ_0009441-RA
SINLEJ010915	PMZ_0009445-RA
SINLEJ010157	PMZ_0009447-RA
SINLEJ015671	PMZ_0009457-RA
SINLEJ007547	PMZ_0009469-RA
SINLEJ007546	PMZ_0009470-RA
SINLEJ007545	PMZ_0009471-RA
SINLEJ008683	PMZ_0009488-RA
SINLEJ008678	PMZ_0009490-RA
SINLEJ013666	PMZ_0009491-RA
SINLEJ001611	PMZ_0009503-RA
SINLEJ001610	PMZ_0009504-RA
SINLEJ001613	PMZ_0009505-RA
SINLEJ013733	PMZ_0009507-RA
SINLEJ006535	PMZ_0009511-RA
SINLEJ011141	PMZ_0009530-RA
SINLEJ009848	PMZ_0009535-RA
SINLEJ007967	PMZ_0009543-RA
SINLEJ007981	PMZ_0009545-RA
SINLEJ001111	PMZ_0009552-RA
SINLEJ001110	PMZ_0009553-RA
SINLEJ003713	PMZ_0009565-RA
SINLEJ004399	PMZ_0009568-RA
SINLEJ004396	PMZ_0009571-RA
SINLEJ012076	PMZ_0009580-RA
SINLEJ012079	PMZ_0009583-RA
SINLEJ012090	PMZ_0009585-RA
SINLEJ003800	PMZ_0009603-RA
SINLEJ004040	PMZ_0009640-RA
SINLEJ004041	PMZ_0009641-RA
SINLEJ017126	PMZ_0009669-RA
SINLEJ011191	PMZ_0009670-RA
SINLEJ005736	PMZ_0009682-RA
SINLEJ017524	PMZ_0009683-RA
SINLEJ018124	PMZ_0009691-RA
SINLEJ000259	PMZ_0009732-RA
SINLEJ004810	PMZ_0009735-RA
SINLEJ011059	PMZ_0009743-RA
SINLEJ016742	PMZ_0009763-RA
SINLEJ016480	PMZ_0009766-RA
SINLEJ016479	PMZ_0009768-RA
SINLEJ014440	PMZ_0009771-RA
SINLEJ015840	PMZ_0009777-RA
SINLEJ600242	PMZ_0009778-RA
SINLEJ008078	PMZ_0009782-RA
SINLEJ007689	PMZ_0009783-RA
SINLEJ001738	PMZ_0009789-RA
SINLEJ001734	PMZ_0009790-RA
SINLEJ001732	PMZ_0009791-RA
SINLEJ008783	PMZ_0009794-RA
SINLEJ008784	PMZ_0009795-RA
SINLEJ008787	PMZ_0009796-RA
SINLEJ008788	PMZ_0009797-RA
SINLEJ003545	PMZ_0009826-RA
SINLEJ015469	PMZ_0009827-RA
SINLEJ005037	PMZ_0009828-RA
SINLEJ007519	PMZ_0009835-RA
SINLEJ005818	PMZ_0009841-RA
SINLEJ002801	PMZ_0009871-RA
SINLEJ002802	PMZ_0009872-RA
SINLEJ002778	PMZ_0009874-RA
SINLEJ002780	PMZ_0009877-RA
SINLEJ008688	PMZ_0009880-RA
SINLEJ008687	PMZ_0009881-RA
SINLEJ002790	PMZ_0009882-RA
SINLEJ015336	PMZ_0009884-RA
SINLEJ018305	PMZ_0009890-RA
SINLEJ015061	PMZ_0009895-RA
SINLEJ015062	PMZ_0009896-RA
SINLEJ004165	PMZ_0009901-RA
SINLEJ001672	PMZ_0009910-RA
SINLEJ012520	PMZ_0009915-RA
SINLEJ011575	PMZ_0009922-RA
SINLEJ000375	PMZ_0009925-RA
SINLEJ016911	PMZ_0009942-RA
SINLEJ010872	PMZ_0009955-RA
SINLEJ001067	PMZ_0009964-RA
SINLEJ001073	PMZ_0009966-RA
SINLEJ001074	PMZ_0009967-RA
SINLEJ004447	PMZ_0009968-RA
SINLEJ001959	PMZ_0009984-RA
SINLEJ001025	PMZ_0009992-RA
SINLEJ001026	PMZ_0009993-RA
SINLEJ012779	PMZ_0009996-RA
SINLEJ013398	PMZ_0010003-RA
SINLEJ013396	PMZ_0010004-RA
SINLEJ003793	PMZ_0010009-RA
SINLEJ003795	PMZ_0010014-RA
SINLEJ009254	PMZ_0010023-RA
SINLEJ011379	PMZ_0010026-RA
SINLEJ011383	PMZ_0010027-RA
SINLEJ013321	PMZ_0010034-RA
SINLEJ004750	PMZ_0010040-RA
SINLEJ004749	PMZ_0010041-RA
SINLEJ004747	PMZ_0010046-RA
SINLEJ004745	PMZ_0010047-RA
SINLEJ004124	PMZ_0010050-RA
SINLEJ018280	PMZ_0010060-RA
SINLEJ010119	PMZ_0010061-RA
SINLEJ005310	PMZ_0010063-RA
SINLEJ005313	PMZ_0010064-RA
SINLEJ002169	PMZ_0010065-RA
SINLEJ007775	PMZ_0010066-RA
SINLEJ009569	PMZ_0010094-RA
SINLEJ001425	PMZ_0010111-RA
SINLEJ001426	PMZ_0010112-RA
SINLEJ016045	PMZ_0010120-RA
SINLEJ012347	PMZ_0010126-RA
SINLEJ003741	PMZ_0010142-RA
SINLEJ007411	PMZ_0010154-RA
SINLEJ015031	PMZ_0010155-RA
SINLEJ007442	PMZ_0010160-RA
SINLEJ005521	PMZ_0010167-RA
SINLEJ013669	PMZ_0010169-RA
SINLEJ004263	PMZ_0010206-RA
SINLEJ004264	PMZ_0010207-RA
SINLEJ004265	PMZ_0010209-RA
SINLEJ012302	PMZ_0010213-RA
SINLEJ016837	PMZ_0010217-RA
SINLEJ005185	PMZ_0010219-RA
SINLEJ003257	PMZ_0010226-RA
SINLEJ012793	PMZ_0010227-RA
SINLEJ017944	PMZ_0010235-RA
SINLEJ008187	PMZ_0010251-RA
SINLEJ017110	PMZ_0010254-RA
SINLEJ017994	PMZ_0010263-RA
SINLEJ001487	PMZ_0010266-RA
SINLEJ008210	PMZ_0010285-RA
SINLEJ011350	PMZ_0010299-RA
SINLEJ011349	PMZ_0010300-RA
SINLEJ004026	PMZ_0010306-RA
SINLEJ016175	PMZ_0010318-RA
SINLEJ018011	PMZ_0010322-RA
SINLEJ011416	PMZ_0010329-RA
SINLEJ600332	PMZ_0010331-RA
SINLEJ001326	PMZ_0010340-RA
SINLEJ002854	PMZ_0010349-RA
SINLEJ002853	PMZ_0010350-RA
SINLEJ003512	PMZ_0010352-RA
SINLEJ002852	PMZ_0010353-RA
SINLEJ002850	PMZ_0010355-RA
SINLEJ000662	PMZ_0010360-RA
SINLEJ000663	PMZ_0010362-RA
SINLEJ000668	PMZ_0010373-RA
SINLEJ003293	PMZ_0010379-RA
SINLEJ003292	PMZ_0010380-RA
SINLEJ008869	PMZ_0010399-RA
SINLEJ008994	PMZ_0010418-RA
SINLEJ008996	PMZ_0010422-RA
SINLEJ007633	PMZ_0010425-RA
SINLEJ007635	PMZ_0010427-RA
SINLEJ007636	PMZ_0010428-RA
SINLEJ016293	PMZ_0010433-RA
SINLEJ003986	PMZ_0010449-RA
SINLEJ003987	PMZ_0010450-RA
SINLEJ005445	PMZ_0010455-RA
SINLEJ019041	PMZ_0010463-RA
SINLEJ009287	PMZ_0010464-RA
SINLEJ001194	PMZ_0010468-RA
SINLEJ010425	PMZ_0010469-RA
SINLEJ007010	PMZ_0010471-RA
SINLEJ004063	PMZ_0010477-RA
SINLEJ001824	PMZ_0010493-RA
SINLEJ004618	PMZ_0010501-RA
SINLEJ005440	PMZ_0010503-RA
SINLEJ005442	PMZ_0010504-RA
SINLEJ005443	PMZ_0010505-RA
SINLEJ008072	PMZ_0010508-RA
SINLEJ009219	PMZ_0010509-RA
SINLEJ009220	PMZ_0010510-RA
SINLEJ009221	PMZ_0010511-RA
SINLEJ002849	PMZ_0010521-RA
SINLEJ002848	PMZ_0010522-RA
SINLEJ008384	PMZ_0010529-RA
SINLEJ011945	PMZ_0010533-RA
SINLEJ011946	PMZ_0010534-RA
SINLEJ011948	PMZ_0010536-RA
SINLEJ010204	PMZ_0010550-RA
SINLEJ017045	PMZ_0010551-RA
SINLEJ017046	PMZ_0010552-RA
SINLEJ006077	PMZ_0010586-RA
SINLEJ006992	PMZ_0010591-RA
SINLEJ016216	PMZ_0010592-RA
SINLEJ009318	PMZ_0010598-RA
SINLEJ016316	PMZ_0010623-RA
SINLEJ016794	PMZ_0010624-RA
SINLEJ016796	PMZ_0010630-RA
SINLEJ600463	PMZ_0010637-RA
SINLEJ600335	PMZ_0010641-RA
SINLEJ001746	PMZ_0010645-RA
SINLEJ001745	PMZ_0010646-RA
SINLEJ001742	PMZ_0010649-RA
SINLEJ003130	PMZ_0010650-RA
SINLEJ006308	PMZ_0010660-RA
SINLEJ001911	PMZ_0010668-RA
SINLEJ001886	PMZ_0010673-RA
SINLEJ014643	PMZ_0010677-RA
SINLEJ016274	PMZ_0010690-RA
SINLEJ015152	PMZ_0010714-RA
SINLEJ600241	PMZ_0010728-RA
SINLEJ004137	PMZ_0010731-RA
SINLEJ003539	PMZ_0010749-RA
SINLEJ003190	PMZ_0010765-RA
SINLEJ008965	PMZ_0010766-RA
SINLEJ008966	PMZ_0010768-RA
SINLEJ010046	PMZ_0010771-RA
SINLEJ003827	PMZ_0010796-RA
SINLEJ009279	PMZ_0010800-RA
SINLEJ003087	PMZ_0010801-RA
SINLEJ000957	PMZ_0010803-RA
SINLEJ000959	PMZ_0010805-RA
SINLEJ005074	PMZ_0010821-RA
SINLEJ017100	PMZ_0010831-RA
SINLEJ013591	PMZ_0010836-RA
SINLEJ013589	PMZ_0010837-RA
SINLEJ011588	PMZ_0010844-RA
SINLEJ011589	PMZ_0010845-RA
SINLEJ011591	PMZ_0010846-RA
SINLEJ010207	PMZ_0010848-RA
SINLEJ010206	PMZ_0010849-RA
SINLEJ016583	PMZ_0010856-RA
SINLEJ016582	PMZ_0010858-RA
SINLEJ016581	PMZ_0010859-RA
SINLEJ016580	PMZ_0010860-RA
SINLEJ001188	PMZ_0010873-RA
SINLEJ001189	PMZ_0010874-RA
SINLEJ014446	PMZ_0010891-RA
SINLEJ001992	PMZ_0010892-RA
SINLEJ001994	PMZ_0010893-RA
SINLEJ001996	PMZ_0010896-RA
SINLEJ008837	PMZ_0010899-RA
SINLEJ014589	PMZ_0010903-RA
SINLEJ006253	PMZ_0010907-RA
SINLEJ600104	PMZ_0010910-RA
SINLEJ015383	PMZ_0010929-RA
SINLEJ017508	PMZ_0010935-RA
SINLEJ000371	PMZ_0010944-RA
SINLEJ001330	PMZ_0010968-RA
SINLEJ002049	PMZ_0010970-RA
SINLEJ002052	PMZ_0010971-RA
SINLEJ014971	PMZ_0010972-RA
SINLEJ003591	PMZ_0010974-RA
SINLEJ003241	PMZ_0010979-RA
SINLEJ003240	PMZ_0010980-RA
SINLEJ011333	PMZ_0010987-RA
SINLEJ011336	PMZ_0010990-RA
SINLEJ006030	PMZ_0010991-RA
SINLEJ002112	PMZ_0011005-RA
SINLEJ014383	PMZ_0011007-RA
SINLEJ013457	PMZ_0011010-RA
SINLEJ600439	PMZ_0011015-RA
SINLEJ009448	PMZ_0011022-RA
SINLEJ004024	PMZ_0011026-RA
SINLEJ004023	PMZ_0011029-RA
SINLEJ004022	PMZ_0011030-RA
SINLEJ007279	PMZ_0011037-RA
SINLEJ007290	PMZ_0011038-RA
SINLEJ007291	PMZ_0011039-RA
SINLEJ010118	PMZ_0011055-RA
SINLEJ009719	PMZ_0011065-RA
SINLEJ000300	PMZ_0011075-RA
SINLEJ001476	PMZ_0011079-RA
SINLEJ017378	PMZ_0011095-RA
SINLEJ016025	PMZ_0011104-RA
SINLEJ016026	PMZ_0011106-RA
SINLEJ007810	PMZ_0011115-RA
SINLEJ009272	PMZ_0011119-RA
SINLEJ009271	PMZ_0011121-RA
SINLEJ007020	PMZ_0011124-RA
SINLEJ005437	PMZ_0011125-RA
SINLEJ008478	PMZ_0011129-RA
SINLEJ600360	PMZ_0011133-RA
SINLEJ000153	PMZ_0011154-RA
SINLEJ006686	PMZ_0011155-RA
SINLEJ009561	PMZ_0011158-RA
SINLEJ009564	PMZ_0011160-RA
SINLEJ009035	PMZ_0011169-RA
SINLEJ006079	PMZ_0011173-RA
SINLEJ600195	PMZ_0011181-RA
SINLEJ600417	PMZ_0011182-RA
SINLEJ013696	PMZ_0011185-RA
SINLEJ007844	PMZ_0011187-RA
SINLEJ600456	PMZ_0011188-RA
SINLEJ016595	PMZ_0011201-RA
SINLEJ010540	PMZ_0011208-RA
SINLEJ013554	PMZ_0011217-RA
SINLEJ009657	PMZ_0011220-RA
SINLEJ001383	PMZ_0011224-RA
SINLEJ008520	PMZ_0011240-RA
SINLEJ006237	PMZ_0011244-RA
SINLEJ006238	PMZ_0011247-RA
SINLEJ009166	PMZ_0011250-RA
SINLEJ009168	PMZ_0011252-RA
SINLEJ002993	PMZ_0011260-RA
SINLEJ017362	PMZ_0011291-RA
SINLEJ011006	PMZ_0011296-RA
SINLEJ004608	PMZ_0011299-RA
SINLEJ003185	PMZ_0011314-RA
SINLEJ008834	PMZ_0011324-RA
SINLEJ019166	PMZ_0011335-RA
SINLEJ012533	PMZ_0011344-RA
SINLEJ600270	PMZ_0011345-RA
SINLEJ600393	PMZ_0011349-RA
SINLEJ010236	PMZ_0011353-RA
SINLEJ016121	PMZ_0011363-RA
SINLEJ006616	PMZ_0011367-RA
SINLEJ006615	PMZ_0011368-RA
SINLEJ006613	PMZ_0011369-RA
SINLEJ002859	PMZ_0011370-RA
SINLEJ000441	PMZ_0011373-RA
SINLEJ012754	PMZ_0011375-RA
SINLEJ014612	PMZ_0011378-RA
SINLEJ003118	PMZ_0011380-RA
SINLEJ003117	PMZ_0011381-RA
SINLEJ003116	PMZ_0011382-RA
SINLEJ004685	PMZ_0011391-RA
SINLEJ014963	PMZ_0011397-RA
SINLEJ003600	PMZ_0011398-RA
SINLEJ003666	PMZ_0011413-RA
SINLEJ008100	PMZ_0011415-RA
SINLEJ600381	PMZ_0011426-RA
SINLEJ004467	PMZ_0011428-RA
SINLEJ004469	PMZ_0011430-RA
SINLEJ009365	PMZ_0011441-RA
SINLEJ003841	PMZ_0011452-RA
SINLEJ008964	PMZ_0011463-RA
SINLEJ008962	PMZ_0011467-RA
SINLEJ007632	PMZ_0011468-RA
SINLEJ016241	PMZ_0011471-RA
SINLEJ001991	PMZ_0011474-RA
SINLEJ001990	PMZ_0011475-RA
SINLEJ001989	PMZ_0011476-RA
SINLEJ001988	PMZ_0011477-RA
SINLEJ007051	PMZ_0011480-RA
SINLEJ010151	PMZ_0011482-RA
SINLEJ010152	PMZ_0011483-RA
SINLEJ007267	PMZ_0011487-RA
SINLEJ007269	PMZ_0011489-RA
SINLEJ013716	PMZ_0011506-RA
SINLEJ004709	PMZ_0011513-RA
SINLEJ001377	PMZ_0011515-RA
SINLEJ001379	PMZ_0011516-RA
SINLEJ001381	PMZ_0011517-RA
SINLEJ011417	PMZ_0011527-RA
SINLEJ017876	PMZ_0011531-RA
SINLEJ004034	PMZ_0011536-RA
SINLEJ004035	PMZ_0011537-RA
SINLEJ006977	PMZ_0011540-RA
SINLEJ000260	PMZ_0011567-RA
SINLEJ006720	PMZ_0011568-RA
SINLEJ006718	PMZ_0011571-RA
SINLEJ014942	PMZ_0011575-RA
SINLEJ003113	PMZ_0011591-RA
SINLEJ003114	PMZ_0011592-RA
SINLEJ007540	PMZ_0011593-RA
SINLEJ007040	PMZ_0011606-RA
SINLEJ007038	PMZ_0011607-RA
SINLEJ014384	PMZ_0011609-RA
SINLEJ017584	PMZ_0011611-RA
SINLEJ002001	PMZ_0011613-RA
SINLEJ001474	PMZ_0011614-RA
SINLEJ001472	PMZ_0011615-RA
SINLEJ005684	PMZ_0011618-RA
SINLEJ006040	PMZ_0011621-RA
SINLEJ012721	PMZ_0011641-RA
SINLEJ014838	PMZ_0011645-RA
SINLEJ011716	PMZ_0011653-RA
SINLEJ003416	PMZ_0011656-RA
SINLEJ003415	PMZ_0011657-RA
SINLEJ007133	PMZ_0011674-RA
SINLEJ011044	PMZ_0011678-RA
SINLEJ006516	PMZ_0011701-RA
SINLEJ017624	PMZ_0011703-RA
SINLEJ006455	PMZ_0011708-RA
SINLEJ006457	PMZ_0011709-RA
SINLEJ000417	PMZ_0011710-RA
SINLEJ012580	PMZ_0011715-RA
SINLEJ012577	PMZ_0011716-RA
SINLEJ008514	PMZ_0011721-RA
SINLEJ004834	PMZ_0011722-RA
SINLEJ004833	PMZ_0011723-RA
SINLEJ600404	PMZ_0011728-RA
SINLEJ600258	PMZ_0011729-RA
SINLEJ600257	PMZ_0011730-RA
SINLEJ600370	PMZ_0011732-RA
SINLEJ600371	PMZ_0011735-RA
SINLEJ010172	PMZ_0011745-RA
SINLEJ001335	PMZ_0011751-RA
SINLEJ012467	PMZ_0011762-RA
SINLEJ012464	PMZ_0011764-RA
SINLEJ010159	PMZ_0011769-RA
SINLEJ003838	PMZ_0011774-RA
SINLEJ012382	PMZ_0011783-RA
SINLEJ003139	PMZ_0011789-RA
SINLEJ015300	PMZ_0011818-RA
SINLEJ005614	PMZ_0011821-RA
SINLEJ005613	PMZ_0011824-RA
SINLEJ009711	PMZ_0011827-RA
SINLEJ009710	PMZ_0011828-RA
SINLEJ004077	PMZ_0011832-RA
SINLEJ004075	PMZ_0011833-RA
SINLEJ004074	PMZ_0011834-RA
SINLEJ003804	PMZ_0011836-RA
SINLEJ009296	PMZ_0011852-RA
SINLEJ001941	PMZ_0011859-RA
SINLEJ007310	PMZ_0011864-RA
SINLEJ002751	PMZ_0011867-RA
SINLEJ003103	PMZ_0011870-RA
SINLEJ014109	PMZ_0011872-RA
SINLEJ004529	PMZ_0011874-RA
SINLEJ012138	PMZ_0011876-RA
SINLEJ012139	PMZ_0011877-RA
SINLEJ013352	PMZ_0011880-RA
SINLEJ003095	PMZ_0011885-RA
SINLEJ003098	PMZ_0011889-RA
SINLEJ013684	PMZ_0011897-RA
SINLEJ013685	PMZ_0011898-RA
SINLEJ013687	PMZ_0011899-RA
SINLEJ008957	PMZ_0011902-RA
SINLEJ008956	PMZ_0011903-RA
SINLEJ002013	PMZ_0011920-RA
SINLEJ000756	PMZ_0011922-RA
SINLEJ015451	PMZ_0011927-RA
SINLEJ005399	PMZ_0011936-RA
SINLEJ014947	PMZ_0011946-RA
SINLEJ004055	PMZ_0011953-RA
SINLEJ008421	PMZ_0011957-RA
SINLEJ008586	PMZ_0011959-RA
SINLEJ008585	PMZ_0011960-RA
SINLEJ005607	PMZ_0011974-RA
SINLEJ016840	PMZ_0011975-RA
SINLEJ006293	PMZ_0011976-RA
SINLEJ003181	PMZ_0011986-RA
SINLEJ010246	PMZ_0011997-RA
SINLEJ010244	PMZ_0011998-RA
SINLEJ010243	PMZ_0011999-RA
SINLEJ006416	PMZ_0012004-RA
SINLEJ006414	PMZ_0012005-RA
SINLEJ013648	PMZ_0012009-RA
SINLEJ000706	PMZ_0012021-RA
SINLEJ000707	PMZ_0012022-RA
SINLEJ000708	PMZ_0012026-RA
SINLEJ010139	PMZ_0012028-RA
SINLEJ600436	PMZ_0012029-RA
SINLEJ015165	PMZ_0012036-RA
SINLEJ015163	PMZ_0012037-RA
SINLEJ015162	PMZ_0012038-RA
SINLEJ009300	PMZ_0012044-RA
SINLEJ011999	PMZ_0012071-RA
SINLEJ004050	PMZ_0012085-RA
SINLEJ004048	PMZ_0012092-RA
SINLEJ004047	PMZ_0012093-RA
SINLEJ007676	PMZ_0012094-RA
SINLEJ012612	PMZ_0012117-RA
SINLEJ012613	PMZ_0012118-RA
SINLEJ012614	PMZ_0012120-RA
SINLEJ012616	PMZ_0012122-RA
SINLEJ007359	PMZ_0012130-RA
SINLEJ001141	PMZ_0012131-RA
SINLEJ008945	PMZ_0012138-RA
SINLEJ012155	PMZ_0012142-RA
SINLEJ600156	PMZ_0012150-RA
SINLEJ006228	PMZ_0012153-RA
SINLEJ017505	PMZ_0012176-RA
SINLEJ018760	PMZ_0012196-RA
SINLEJ007276	PMZ_0012202-RA
SINLEJ007278	PMZ_0012203-RA
SINLEJ013693	PMZ_0012215-RA
SINLEJ004363	PMZ_0012219-RA
SINLEJ004361	PMZ_0012221-RA
SINLEJ003465	PMZ_0012231-RA
SINLEJ003464	PMZ_0012232-RA
SINLEJ006600	PMZ_0012237-RA
SINLEJ006601	PMZ_0012239-RA
SINLEJ009191	PMZ_0012241-RA
SINLEJ009061	PMZ_0012251-RA
SINLEJ007992	PMZ_0012254-RA
SINLEJ003373	PMZ_0012258-RA
SINLEJ003376	PMZ_0012259-RA
SINLEJ003378	PMZ_0012261-RA
SINLEJ011709	PMZ_0012264-RA
SINLEJ003660	PMZ_0012278-RA
SINLEJ011090	PMZ_0012287-RA
SINLEJ011089	PMZ_0012289-RA
SINLEJ010808	PMZ_0012290-RA
SINLEJ001003	PMZ_0012292-RA
SINLEJ006935	PMZ_0012293-RA
SINLEJ015853	PMZ_0012300-RA
SINLEJ015858	PMZ_0012304-RA
SINLEJ600047	PMZ_0012318-RA
SINLEJ015443	PMZ_0012322-RA
SINLEJ003783	PMZ_0012328-RA
SINLEJ000876	PMZ_0012337-RA
SINLEJ000419	PMZ_0012341-RA
SINLEJ007307	PMZ_0012342-RA
SINLEJ010775	PMZ_0012351-RA
SINLEJ000154	PMZ_0012353-RA
SINLEJ006983	PMZ_0012358-RA
SINLEJ006984	PMZ_0012359-RA
SINLEJ000470	PMZ_0012365-RA
SINLEJ008207	PMZ_0012368-RA
SINLEJ005402	PMZ_0012373-RA
SINLEJ005400	PMZ_0012376-RA
SINLEJ015053	PMZ_0012384-RA
SINLEJ000678	PMZ_0012387-RA
SINLEJ000679	PMZ_0012389-RA
SINLEJ015371	PMZ_0012398-RA
SINLEJ015374	PMZ_0012401-RA
SINLEJ016947	PMZ_0012403-RA
SINLEJ001116	PMZ_0012405-RA
SINLEJ001118	PMZ_0012408-RA
SINLEJ001121	PMZ_0012411-RA
SINLEJ012764	PMZ_0012412-RA
SINLEJ003732	PMZ_0012418-RA
SINLEJ006115	PMZ_0012441-RA
SINLEJ009525	PMZ_0012447-RA
SINLEJ012081	PMZ_0012458-RA
SINLEJ001126	PMZ_0012467-RA
SINLEJ005257	PMZ_0012474-RA
SINLEJ008993	PMZ_0012486-RA
SINLEJ000263	PMZ_0012497-RA
SINLEJ000265	PMZ_0012499-RA
SINLEJ010671	PMZ_0012500-RA
SINLEJ014639	PMZ_0012509-RA
SINLEJ006662	PMZ_0012516-RA
SINLEJ002173	PMZ_0012529-RA
SINLEJ007331	PMZ_0012531-RA
SINLEJ012085	PMZ_0012536-RA
SINLEJ012084	PMZ_0012537-RA
SINLEJ012083	PMZ_0012538-RA
SINLEJ007149	PMZ_0012555-RA
SINLEJ009529	PMZ_0012559-RA
SINLEJ009528	PMZ_0012560-RA
SINLEJ008669	PMZ_0012561-RA
SINLEJ008668	PMZ_0012563-RA
SINLEJ000479	PMZ_0012577-RA
SINLEJ000477	PMZ_0012580-RA
SINLEJ012819	PMZ_0012590-RA
SINLEJ006050	PMZ_0012614-RA
SINLEJ009074	PMZ_0012619-RA
SINLEJ009075	PMZ_0012621-RA
SINLEJ001722	PMZ_0012631-RA
SINLEJ010420	PMZ_0012634-RA
SINLEJ000295	PMZ_0012639-RA
SINLEJ001299	PMZ_0012671-RA
SINLEJ008065	PMZ_0012680-RA
SINLEJ008066	PMZ_0012681-RA
SINLEJ014676	PMZ_0012685-RA
SINLEJ013028	PMZ_0012688-RA
SINLEJ003148	PMZ_0012701-RA
SINLEJ012541	PMZ_0012710-RA
SINLEJ005682	PMZ_0012716-RA
SINLEJ015328	PMZ_0012718-RA
SINLEJ015329	PMZ_0012720-RA
SINLEJ017020	PMZ_0012734-RA
SINLEJ007765	PMZ_0012739-RA
SINLEJ005382	PMZ_0012747-RA
SINLEJ005383	PMZ_0012748-RA
SINLEJ005385	PMZ_0012749-RA
SINLEJ016365	PMZ_0012753-RA
SINLEJ013070	PMZ_0012758-RA
SINLEJ007902	PMZ_0012760-RA
SINLEJ005107	PMZ_0012762-RA
SINLEJ005108	PMZ_0012763-RA
SINLEJ007682	PMZ_0012767-RA
SINLEJ009068	PMZ_0012769-RA
SINLEJ009069	PMZ_0012771-RA
SINLEJ016360	PMZ_0012776-RA
SINLEJ016359	PMZ_0012777-RA
SINLEJ013434	PMZ_0012781-RA
SINLEJ003418	PMZ_0012791-RA
SINLEJ003421	PMZ_0012795-RA
SINLEJ008511	PMZ_0012801-RA
SINLEJ001896	PMZ_0012806-RA
SINLEJ019426	PMZ_0012808-RA
SINLEJ015134	PMZ_0012813-RA
[truncated: 10,057 more rows]
