# Supplementary material for: Reconstruction of proto-vertebrate, proto-cyclostome and proto-gnathostome genomes provides new insights into early vertebrate evolution
Source: Nat Commun. 2021 Jul 23;12:4489. doi: 10.1038/s41467-021-24573-z (PMC8302630; doi:10.1038/s41467-021-24573-z)
Supplement: Supplementary file 4 — Supplementary Data 1 [file 41467_2021_24573_MOESM4_ESM.zip › SuppData1/orthologs/LETJA-TRIAD.txt]

SINLEJ016603	TriadP1002
SINLEJ005320	TriadP1002
SINLEJ018020	TriadP10055
SINLEJ002864	TriadP10055
SINLEJ012470	TriadP10137
SINLEJ003186	TriadP10137
SINLEJ012447	TriadP10137
SINLEJ017603	TriadP10137
SINLEJ002013	TriadP10167
SINLEJ013600	TriadP10167
SINLEJ017759	TriadP10225
SINLEJ006902	TriadP1023
SINLEJ008318	TriadP1026
SINLEJ005465	TriadP1026
SINLEJ008319	TriadP1026
SINLEJ018075	TriadP10277
SINLEJ018074	TriadP10277
SINLEJ005687	TriadP10294
SINLEJ005686	TriadP10294
SINLEJ018770	TriadP10294
SINLEJ012191	TriadP10294
SINLEJ012038	TriadP10380
SINLEJ012039	TriadP10380
SINLEJ600484	TriadP10459
SINLEJ015207	TriadP10459
SINLEJ006267	TriadP10459
SINLEJ006268	TriadP10459
SINLEJ000925	TriadP10520
SINLEJ009224	TriadP10520
SINLEJ006805	TriadP10520
SINLEJ004847	TriadP10625
SINLEJ008161	TriadP10625
SINLEJ008792	TriadP10718
SINLEJ007856	TriadP10718
SINLEJ008856	TriadP10718
SINLEJ002030	TriadP1077
SINLEJ015134	TriadP10795
SINLEJ006120	TriadP10828
SINLEJ007760	TriadP1085
SINLEJ004235	TriadP10902
SINLEJ013923	TriadP10902
SINLEJ003731	TriadP10976
SINLEJ018174	TriadP10976
SINLEJ009522	TriadP11098
SINLEJ010125	TriadP11098
SINLEJ010182	TriadP11098
SINLEJ010183	TriadP11098
SINLEJ003791	TriadP11108
SINLEJ017821	TriadP11108
SINLEJ000985	TriadP11173
SINLEJ016509	TriadP11173
SINLEJ005987	TriadP11173
SINLEJ003705	TriadP11177
SINLEJ008567	TriadP11246
SINLEJ013166	TriadP11246
SINLEJ010719	TriadP11246
SINLEJ006129	TriadP11272
SINLEJ006130	TriadP11272
SINLEJ008350	TriadP11306
SINLEJ008564	TriadP11306
SINLEJ008349	TriadP11306
SINLEJ006546	TriadP11306
SINLEJ003787	TriadP11320
SINLEJ001692	TriadP11320
SINLEJ014115	TriadP11420
SINLEJ014111	TriadP11420
SINLEJ017403	TriadP11420
SINLEJ017404	TriadP11420
SINLEJ013440	TriadP11431
SINLEJ004900	TriadP11565
SINLEJ010877	TriadP11569
SINLEJ005166	TriadP11569
SINLEJ003978	TriadP11602
SINLEJ010124	TriadP11614
SINLEJ003893	TriadP11617
SINLEJ017349	TriadP11627
SINLEJ005009	TriadP1172
SINLEJ012862	TriadP11741
SINLEJ009982	TriadP11741
SINLEJ010016	TriadP11741
SINLEJ000028	TriadP11741
SINLEJ004792	TriadP11804
SINLEJ000335	TriadP11807
SINLEJ600381	TriadP11844
SINLEJ003932	TriadP11846
SINLEJ011957	TriadP11855
SINLEJ018943	TriadP11944
SINLEJ016102	TriadP11944
SINLEJ016821	TriadP11944
SINLEJ000155	TriadP11944
SINLEJ600302	TriadP11949
SINLEJ005774	TriadP12078
SINLEJ000039	TriadP12078
SINLEJ005776	TriadP12078
SINLEJ004759	TriadP12078
SINLEJ014641	TriadP1215
SINLEJ004849	TriadP1215
SINLEJ600257	TriadP1215
SINLEJ004750	TriadP12196
SINLEJ003336	TriadP12196
SINLEJ600285	TriadP12196
SINLEJ010453	TriadP12196
SINLEJ012954	TriadP12205
SINLEJ012130	TriadP12344
SINLEJ007825	TriadP12344
SINLEJ018324	TriadP12344
SINLEJ012132	TriadP12344
SINLEJ011332	TriadP12520
SINLEJ003661	TriadP12575
SINLEJ016197	TriadP12575
SINLEJ013194	TriadP12696
SINLEJ005578	TriadP12696
SINLEJ005577	TriadP12696
SINLEJ007510	TriadP12696
SINLEJ003253	TriadP12737
SINLEJ003252	TriadP12737
SINLEJ011561	TriadP12737
SINLEJ008784	TriadP12816
SINLEJ008786	TriadP12816
SINLEJ015872	TriadP12816
SINLEJ011916	TriadP1282
SINLEJ004346	TriadP1282
SINLEJ000022	TriadP1282
SINLEJ015154	TriadP1282
SINLEJ003989	TriadP12911
SINLEJ000830	TriadP12963
SINLEJ006038	TriadP12963
SINLEJ016185	TriadP12963
SINLEJ013111	TriadP13000
SINLEJ007423	TriadP13008
SINLEJ011369	TriadP13008
SINLEJ003057	TriadP13008
SINLEJ013139	TriadP13058
SINLEJ014078	TriadP13081
SINLEJ010071	TriadP13081
SINLEJ002829	TriadP13081
SINLEJ013976	TriadP13081
SINLEJ015308	TriadP13097
SINLEJ003517	TriadP13097
SINLEJ016852	TriadP13097
SINLEJ003515	TriadP13097
SINLEJ006607	TriadP1311
SINLEJ014932	TriadP13161
SINLEJ003633	TriadP13161
SINLEJ011498	TriadP13161
SINLEJ017985	TriadP13161
SINLEJ007576	TriadP13231
SINLEJ007583	TriadP13231
SINLEJ013243	TriadP13231
SINLEJ007584	TriadP13231
SINLEJ013599	TriadP13274
SINLEJ019144	TriadP13274
SINLEJ016108	TriadP13274
SINLEJ600449	TriadP13360
SINLEJ009587	TriadP13425
SINLEJ004028	TriadP13460
SINLEJ014135	TriadP13460
SINLEJ005424	TriadP13664
SINLEJ014367	TriadP13686
SINLEJ014402	TriadP13732
SINLEJ600482	TriadP13757
SINLEJ003812	TriadP13838
SINLEJ015989	TriadP13838
SINLEJ007006	TriadP13838
SINLEJ007579	TriadP13838
SINLEJ008727	TriadP13868
SINLEJ011198	TriadP13868
SINLEJ001533	TriadP13868
SINLEJ006373	TriadP13887
SINLEJ007096	TriadP13887
SINLEJ011089	TriadP13916
SINLEJ015646	TriadP13916
SINLEJ017371	TriadP14211
SINLEJ014248	TriadP14211
SINLEJ008095	TriadP14211
SINLEJ019088	TriadP14211
SINLEJ018056	TriadP14248
SINLEJ018962	TriadP14248
SINLEJ003345	TriadP14248
SINLEJ018536	TriadP14248
SINLEJ013548	TriadP14293
SINLEJ017567	TriadP14382
SINLEJ003927	TriadP14382
SINLEJ017448	TriadP14382
SINLEJ003926	TriadP14382
SINLEJ004952	TriadP14401
SINLEJ014680	TriadP14401
SINLEJ017214	TriadP14401
SINLEJ017212	TriadP14401
SINLEJ000631	TriadP14428
SINLEJ016440	TriadP14428
SINLEJ017386	TriadP14428
SINLEJ018970	TriadP14428
SINLEJ012375	TriadP14457
SINLEJ015086	TriadP14507
SINLEJ006159	TriadP14565
SINLEJ016114	TriadP14565
SINLEJ013048	TriadP14573
SINLEJ013047	TriadP14573
SINLEJ016358	TriadP14573
SINLEJ017499	TriadP14615
SINLEJ017200	TriadP14615
SINLEJ019030	TriadP14615
SINLEJ019058	TriadP14615
SINLEJ006377	TriadP14661
SINLEJ005043	TriadP14672
SINLEJ007441	TriadP14780
SINLEJ004539	TriadP14780
SINLEJ015178	TriadP14780
SINLEJ003619	TriadP14780
SINLEJ016723	TriadP14802
SINLEJ016722	TriadP14802
SINLEJ006430	TriadP14802
SINLEJ014355	TriadP14836
SINLEJ009376	TriadP14836
SINLEJ005535	TriadP14836
SINLEJ016311	TriadP14836
SINLEJ005819	TriadP14880
SINLEJ005818	TriadP14880
SINLEJ014336	TriadP14897
SINLEJ018899	TriadP14897
SINLEJ004017	TriadP14897
SINLEJ019096	TriadP14897
SINLEJ011472	TriadP14905
SINLEJ015061	TriadP14905
SINLEJ015064	TriadP14905
SINLEJ006355	TriadP14905
SINLEJ006281	TriadP14906
SINLEJ013535	TriadP14952
SINLEJ003448	TriadP14952
SINLEJ004913	TriadP14979
SINLEJ006346	TriadP15005
SINLEJ007127	TriadP15005
SINLEJ003046	TriadP15077
SINLEJ016833	TriadP15193
SINLEJ008096	TriadP15287
SINLEJ002889	TriadP15307
SINLEJ017622	TriadP15307
SINLEJ009948	TriadP1535
SINLEJ017019	TriadP1535
SINLEJ017188	TriadP15366
SINLEJ005374	TriadP15389
SINLEJ009012	TriadP15389
SINLEJ013634	TriadP15389
SINLEJ010575	TriadP15389
SINLEJ008005	TriadP15459
SINLEJ007980	TriadP15459
SINLEJ015932	TriadP15459
SINLEJ015935	TriadP15459
SINLEJ004465	TriadP15472
SINLEJ000697	TriadP15472
SINLEJ014483	TriadP15472
SINLEJ011932	TriadP15472
SINLEJ008616	TriadP15482
SINLEJ008617	TriadP15482
SINLEJ008842	TriadP15695
SINLEJ009190	TriadP15757
SINLEJ016005	TriadP15774
SINLEJ012074	TriadP15826
SINLEJ008218	TriadP15826
SINLEJ006850	TriadP15826
SINLEJ010387	TriadP15835
SINLEJ019208	TriadP15889
SINLEJ019190	TriadP15889
SINLEJ009944	TriadP15889
SINLEJ001164	TriadP15889
SINLEJ010398	TriadP15923
SINLEJ001471	TriadP15923
SINLEJ600017	TriadP15923
SINLEJ003044	TriadP15952
SINLEJ004590	TriadP1604
SINLEJ000696	TriadP16057
SINLEJ005501	TriadP1612
SINLEJ018888	TriadP16140
SINLEJ012871	TriadP16177
SINLEJ014207	TriadP16177
SINLEJ006573	TriadP16213
SINLEJ006493	TriadP16213
SINLEJ019306	TriadP16213
SINLEJ001867	TriadP16220
SINLEJ003839	TriadP16229
SINLEJ005636	TriadP16229
SINLEJ006958	TriadP16260
SINLEJ001032	TriadP16260
SINLEJ010749	TriadP16335
SINLEJ005379	TriadP16340
SINLEJ011850	TriadP16340
SINLEJ013400	TriadP16340
SINLEJ006182	TriadP16340
SINLEJ018479	TriadP16382
SINLEJ011158	TriadP16382
SINLEJ005706	TriadP16471
SINLEJ013182	TriadP16471
SINLEJ016149	TriadP16471
SINLEJ016158	TriadP16471
SINLEJ014998	TriadP16489
SINLEJ014997	TriadP16489
SINLEJ019068	TriadP16489
SINLEJ012717	TriadP16489
SINLEJ004679	TriadP1653
SINLEJ600065	TriadP1653
SINLEJ001259	TriadP1653
SINLEJ004678	TriadP1653
SINLEJ015659	TriadP16582
SINLEJ007252	TriadP16582
SINLEJ002036	TriadP16598
SINLEJ003241	TriadP16598
SINLEJ005772	TriadP16609
SINLEJ008836	TriadP16636
SINLEJ016427	TriadP16656
SINLEJ017257	TriadP16711
SINLEJ017091	TriadP16711
SINLEJ600330	TriadP16711
SINLEJ001790	TriadP16711
SINLEJ010921	TriadP16798
SINLEJ010571	TriadP16798
SINLEJ008042	TriadP16904
SINLEJ008039	TriadP16904
SINLEJ008040	TriadP16904
SINLEJ014688	TriadP16904
SINLEJ600241	TriadP1695
SINLEJ015892	TriadP1695
SINLEJ017633	TriadP16993
SINLEJ011102	TriadP16993
SINLEJ008843	TriadP16993
SINLEJ004907	TriadP170
SINLEJ001581	TriadP170
SINLEJ004909	TriadP170
SINLEJ016742	TriadP170
SINLEJ004510	TriadP17277
SINLEJ010982	TriadP17307
SINLEJ009766	TriadP17307
SINLEJ008540	TriadP17350
SINLEJ016975	TriadP17350
SINLEJ008309	TriadP17350
SINLEJ001030	TriadP17368
SINLEJ007433	TriadP17411
SINLEJ005339	TriadP17411
SINLEJ012378	TriadP17411
SINLEJ012745	TriadP17427
SINLEJ016090	TriadP17435
SINLEJ002883	TriadP17444
SINLEJ001592	TriadP17488
SINLEJ004724	TriadP17488
SINLEJ010463	TriadP17488
SINLEJ006640	TriadP17488
SINLEJ600286	TriadP1749
SINLEJ014137	TriadP17503
SINLEJ007456	TriadP17503
SINLEJ008202	TriadP17503
SINLEJ007538	TriadP17503
SINLEJ017312	TriadP17518
SINLEJ001772	TriadP17577
SINLEJ005905	TriadP17577
SINLEJ017497	TriadP1761
SINLEJ007651	TriadP1761
SINLEJ006384	TriadP1761
SINLEJ014327	TriadP1761
SINLEJ018767	TriadP17618
SINLEJ017167	TriadP17618
SINLEJ007202	TriadP17618
SINLEJ015709	TriadP17618
SINLEJ003688	TriadP17632
SINLEJ019251	TriadP17632
SINLEJ004105	TriadP17632
SINLEJ003703	TriadP17632
SINLEJ017367	TriadP17654
SINLEJ014249	TriadP17654
SINLEJ009256	TriadP17678
SINLEJ017057	TriadP17694
SINLEJ019013	TriadP17694
SINLEJ010996	TriadP17694
SINLEJ003293	TriadP1773
SINLEJ004729	TriadP1773
SINLEJ014731	TriadP17765
SINLEJ001520	TriadP17859
SINLEJ009985	TriadP17867
SINLEJ016902	TriadP17867
SINLEJ008866	TriadP17867
SINLEJ011123	TriadP17867
SINLEJ003100	TriadP17871
SINLEJ007796	TriadP17877
SINLEJ005566	TriadP17877
SINLEJ004014	TriadP17879
SINLEJ006579	TriadP17913
SINLEJ010599	TriadP17913
SINLEJ010598	TriadP17913
SINLEJ005937	TriadP17913
SINLEJ001276	TriadP17953
SINLEJ010450	TriadP17953
SINLEJ003445	TriadP17953
SINLEJ001275	TriadP17953
SINLEJ004525	TriadP17956
SINLEJ014574	TriadP17956
SINLEJ011990	TriadP17956
SINLEJ000163	TriadP17956
SINLEJ016363	TriadP17958
SINLEJ004543	TriadP17959
SINLEJ012624	TriadP17961
SINLEJ012604	TriadP17961
SINLEJ012523	TriadP18001
SINLEJ006371	TriadP18001
SINLEJ017309	TriadP18001
SINLEJ003131	TriadP18001
SINLEJ001065	TriadP1807
SINLEJ005130	TriadP1807
SINLEJ005131	TriadP1807
SINLEJ014566	TriadP1807
SINLEJ010728	TriadP18086
SINLEJ000962	TriadP18102
SINLEJ017540	TriadP18102
SINLEJ013180	TriadP18102
SINLEJ001799	TriadP18102
SINLEJ018361	TriadP18118
SINLEJ001072	TriadP18177
SINLEJ015351	TriadP18177
SINLEJ017842	TriadP18177
SINLEJ015710	TriadP18179
SINLEJ015711	TriadP18179
SINLEJ019230	TriadP18179
SINLEJ600502	TriadP18185
SINLEJ016862	TriadP18188
SINLEJ013306	TriadP18188
SINLEJ017518	TriadP18188
SINLEJ017519	TriadP18188
SINLEJ013307	TriadP18195
SINLEJ007624	TriadP18195
SINLEJ017516	TriadP18195
SINLEJ012421	TriadP18196
SINLEJ007347	TriadP18200
SINLEJ004852	TriadP18203
SINLEJ011966	TriadP18203
SINLEJ017281	TriadP18236
SINLEJ013081	TriadP18236
SINLEJ017962	TriadP18236
SINLEJ018412	TriadP18240
SINLEJ015897	TriadP18245
SINLEJ015739	TriadP18249
SINLEJ000707	TriadP18249
SINLEJ005040	TriadP18250
SINLEJ005041	TriadP18250
SINLEJ018913	TriadP18250
SINLEJ010794	TriadP18250
SINLEJ014054	TriadP18255
SINLEJ014053	TriadP18255
SINLEJ006300	TriadP18255
SINLEJ014153	TriadP18255
SINLEJ013838	TriadP18262
SINLEJ000977	TriadP18263
SINLEJ019234	TriadP18273
SINLEJ002768	TriadP18273
SINLEJ009752	TriadP18273
SINLEJ011606	TriadP18274
SINLEJ014944	TriadP18274
SINLEJ003621	TriadP18274
SINLEJ000376	TriadP18274
SINLEJ013408	TriadP18281
SINLEJ008127	TriadP18287
SINLEJ008129	TriadP18287
SINLEJ001503	TriadP18299
SINLEJ006775	TriadP18299
SINLEJ000981	TriadP18299
SINLEJ019381	TriadP18299
SINLEJ002735	TriadP18324
SINLEJ002734	TriadP18324
SINLEJ005368	TriadP18324
SINLEJ000303	TriadP18339
SINLEJ013200	TriadP18343
SINLEJ013204	TriadP18343
SINLEJ013199	TriadP18343
SINLEJ005835	TriadP18345
SINLEJ005829	TriadP18345
SINLEJ004959	TriadP18345
SINLEJ005830	TriadP18345
SINLEJ014012	TriadP18350
SINLEJ007533	TriadP18352
SINLEJ011503	TriadP18353
SINLEJ014271	TriadP18353
SINLEJ000553	TriadP18356
SINLEJ000554	TriadP18356
SINLEJ000555	TriadP18356
SINLEJ000552	TriadP18356
SINLEJ013310	TriadP1836
SINLEJ016341	TriadP18386
SINLEJ007374	TriadP18386
SINLEJ016340	TriadP18386
SINLEJ008570	TriadP18386
SINLEJ016580	TriadP18389
SINLEJ009929	TriadP18390
SINLEJ010196	TriadP18395
SINLEJ010195	TriadP18395
SINLEJ010706	TriadP18415
SINLEJ004169	TriadP18415
SINLEJ003881	TriadP18418
SINLEJ017143	TriadP18419
SINLEJ001970	TriadP1842
SINLEJ001183	TriadP18427
SINLEJ001980	TriadP18433
SINLEJ019269	TriadP18433
SINLEJ005410	TriadP18436
SINLEJ005421	TriadP18436
SINLEJ009652	TriadP18453
SINLEJ014176	TriadP18456
SINLEJ014148	TriadP18456
SINLEJ007718	TriadP18459
SINLEJ019037	TriadP18460
SINLEJ019047	TriadP18460
SINLEJ011795	TriadP18460
SINLEJ017654	TriadP18460
SINLEJ009186	TriadP18467
SINLEJ017747	TriadP18467
SINLEJ018161	TriadP18467
SINLEJ012610	TriadP18468
SINLEJ006641	TriadP18468
SINLEJ017205	TriadP18468
SINLEJ017208	TriadP18468
SINLEJ010740	TriadP18482
SINLEJ004159	TriadP18482
SINLEJ000041	TriadP18482
SINLEJ000048	TriadP18482
SINLEJ009271	TriadP18483
SINLEJ003603	TriadP18497
SINLEJ014959	TriadP18497
SINLEJ016254	TriadP18503
SINLEJ013973	TriadP18506
SINLEJ008783	TriadP18506
SINLEJ013051	TriadP18537
SINLEJ013052	TriadP18537
SINLEJ010245	TriadP18537
SINLEJ000523	TriadP18543
SINLEJ014383	TriadP18544
SINLEJ007628	TriadP18549
SINLEJ007629	TriadP18549
SINLEJ008861	TriadP18552
SINLEJ009614	TriadP18552
SINLEJ012335	TriadP18564
SINLEJ007582	TriadP18570
SINLEJ007590	TriadP18570
SINLEJ017948	TriadP18571
SINLEJ013120	TriadP18571
SINLEJ000715	TriadP18577
SINLEJ005885	TriadP18584
SINLEJ009925	TriadP18599
SINLEJ017995	TriadP18599
SINLEJ012500	TriadP18599
SINLEJ012501	TriadP18599
SINLEJ009220	TriadP18601
SINLEJ014615	TriadP18613
SINLEJ000293	TriadP18628
SINLEJ008933	TriadP18628
SINLEJ007355	TriadP18628
SINLEJ016501	TriadP18628
SINLEJ003662	TriadP18638
SINLEJ015493	TriadP18638
SINLEJ016026	TriadP18639
SINLEJ013312	TriadP18641
SINLEJ017226	TriadP18641
SINLEJ009605	TriadP18642
SINLEJ013731	TriadP18642
SINLEJ016294	TriadP18642
SINLEJ010199	TriadP18642
SINLEJ017741	TriadP18643
SINLEJ013506	TriadP18645
SINLEJ016695	TriadP18652
SINLEJ016696	TriadP18652
SINLEJ013908	TriadP18672
SINLEJ004213	TriadP18676
SINLEJ004363	TriadP18685
SINLEJ016724	TriadP18691
SINLEJ000802	TriadP18691
SINLEJ000801	TriadP18691
SINLEJ001042	TriadP18691
SINLEJ001769	TriadP18703
SINLEJ009792	TriadP18710
SINLEJ009801	TriadP18710
SINLEJ010506	TriadP18721
SINLEJ003172	TriadP18721
SINLEJ001367	TriadP18721
SINLEJ001364	TriadP18721
SINLEJ012904	TriadP18732
SINLEJ000507	TriadP18732
SINLEJ003725	TriadP18756
SINLEJ012984	TriadP18756
SINLEJ012985	TriadP18756
SINLEJ010822	TriadP18774
SINLEJ000314	TriadP18774
SINLEJ017949	TriadP18774
SINLEJ001305	TriadP18774
SINLEJ009164	TriadP18785
SINLEJ010525	TriadP18802
SINLEJ015578	TriadP18802
SINLEJ003490	TriadP18816
SINLEJ013951	TriadP18823
SINLEJ015638	TriadP18823
SINLEJ011080	TriadP18823
SINLEJ015026	TriadP18823
SINLEJ002977	TriadP18827
SINLEJ012436	TriadP18834
SINLEJ013638	TriadP18834
SINLEJ013357	TriadP18842
SINLEJ012452	TriadP18842
SINLEJ013365	TriadP18846
SINLEJ018407	TriadP18846
SINLEJ013765	TriadP18847
SINLEJ013768	TriadP18847
SINLEJ009629	TriadP18858
SINLEJ009628	TriadP18858
SINLEJ008891	TriadP18881
SINLEJ016334	TriadP18881
SINLEJ014949	TriadP18893
SINLEJ003616	TriadP18893
SINLEJ017942	TriadP18893
SINLEJ011662	TriadP18893
SINLEJ004402	TriadP18894
SINLEJ018212	TriadP18899
SINLEJ018040	TriadP18899
SINLEJ012384	TriadP18924
SINLEJ006768	TriadP18938
SINLEJ006767	TriadP18938
SINLEJ017189	TriadP18938
SINLEJ004725	TriadP18942
SINLEJ009068	TriadP18942
SINLEJ002828	TriadP18943
SINLEJ014558	TriadP18943
SINLEJ015639	TriadP18943
SINLEJ011081	TriadP18943
SINLEJ016235	TriadP18944
SINLEJ004927	TriadP18944
SINLEJ013240	TriadP18952
SINLEJ007589	TriadP18952
SINLEJ007581	TriadP18952
SINLEJ007587	TriadP18952
SINLEJ008568	TriadP18955
SINLEJ017723	TriadP18956
SINLEJ018416	TriadP18956
SINLEJ008112	TriadP18957
SINLEJ000944	TriadP18977
SINLEJ001862	TriadP18977
SINLEJ000671	TriadP18977
SINLEJ007540	TriadP18979
SINLEJ005489	TriadP18979
SINLEJ004341	TriadP18987
SINLEJ015685	TriadP19019
SINLEJ007225	TriadP19019
SINLEJ004452	TriadP19019
SINLEJ004903	TriadP19026
SINLEJ004902	TriadP19026
SINLEJ017582	TriadP19032
SINLEJ003107	TriadP19032
SINLEJ017583	TriadP19032
SINLEJ003794	TriadP19032
SINLEJ011219	TriadP19040
SINLEJ017669	TriadP19041
SINLEJ009402	TriadP19042
SINLEJ011500	TriadP19061
SINLEJ015043	TriadP19077
SINLEJ015042	TriadP19077
SINLEJ011375	TriadP19077
SINLEJ016465	TriadP19080
SINLEJ004688	TriadP19095
SINLEJ001031	TriadP19095
SINLEJ016449	TriadP19102
SINLEJ016627	TriadP19102
SINLEJ008147	TriadP19118
SINLEJ013478	TriadP19119
SINLEJ018207	TriadP19124
SINLEJ010862	TriadP19129
SINLEJ013330	TriadP1914
SINLEJ001488	TriadP1914
SINLEJ015013	TriadP1914
SINLEJ016927	TriadP19142
SINLEJ008533	TriadP19156
SINLEJ012706	TriadP19156
SINLEJ018801	TriadP19156
SINLEJ013937	TriadP19158
SINLEJ007838	TriadP19158
SINLEJ003302	TriadP19158
SINLEJ014070	TriadP19167
SINLEJ011145	TriadP19171
SINLEJ010843	TriadP19172
SINLEJ014242	TriadP19172
SINLEJ001033	TriadP19172
SINLEJ017470	TriadP19174
SINLEJ017903	TriadP19181
SINLEJ018911	TriadP19181
SINLEJ011641	TriadP19187
SINLEJ007234	TriadP19198
SINLEJ013230	TriadP19201
SINLEJ006037	TriadP19201
SINLEJ010170	TriadP19201
SINLEJ003035	TriadP19202
SINLEJ014381	TriadP19205
SINLEJ018931	TriadP19205
SINLEJ005771	TriadP19205
SINLEJ018930	TriadP19205
SINLEJ016164	TriadP1922
SINLEJ019331	TriadP1922
SINLEJ016165	TriadP1922
SINLEJ008286	TriadP1922
SINLEJ004281	TriadP19239
SINLEJ005623	TriadP19239
SINLEJ011830	TriadP19242
SINLEJ007464	TriadP19242
SINLEJ012573	TriadP19282
SINLEJ005649	TriadP19292
SINLEJ018834	TriadP19304
SINLEJ002119	TriadP19305
SINLEJ018427	TriadP19315
SINLEJ012347	TriadP19325
SINLEJ012348	TriadP19325
SINLEJ002068	TriadP19344
SINLEJ012657	TriadP19351
SINLEJ015070	TriadP19351
SINLEJ012845	TriadP19354
SINLEJ014243	TriadP19354
SINLEJ009573	TriadP19360
SINLEJ012599	TriadP19365
SINLEJ012627	TriadP19365
SINLEJ008715	TriadP19369
SINLEJ008089	TriadP19369
SINLEJ008717	TriadP19369
SINLEJ008716	TriadP19369
SINLEJ004695	TriadP19375
SINLEJ003007	TriadP19383
SINLEJ006429	TriadP19383
SINLEJ016047	TriadP19383
SINLEJ013612	TriadP19383
SINLEJ004528	TriadP19385
SINLEJ003498	TriadP19385
SINLEJ003099	TriadP19387
SINLEJ014664	TriadP19387
SINLEJ019324	TriadP19387
SINLEJ016233	TriadP19397
SINLEJ005175	TriadP19397
SINLEJ016998	TriadP19397
SINLEJ016234	TriadP19397
SINLEJ006280	TriadP19400
SINLEJ010148	TriadP19400
SINLEJ017935	TriadP19404
SINLEJ011281	TriadP19407
SINLEJ003911	TriadP19410
SINLEJ600244	TriadP19410
SINLEJ013745	TriadP19413
SINLEJ013746	TriadP19413
SINLEJ008185	TriadP19420
SINLEJ007614	TriadP19420
SINLEJ014535	TriadP19422
SINLEJ012532	TriadP19422
SINLEJ600164	TriadP19422
SINLEJ017374	TriadP19424
SINLEJ007499	TriadP19424
SINLEJ007506	TriadP19424
SINLEJ003219	TriadP19424
SINLEJ006382	TriadP19428
SINLEJ002741	TriadP19436
SINLEJ014502	TriadP19437
SINLEJ009219	TriadP19465
SINLEJ013955	TriadP19465
SINLEJ006766	TriadP19465
SINLEJ010244	TriadP19465
SINLEJ004080	TriadP19466
SINLEJ012953	TriadP19466
SINLEJ000294	TriadP19466
SINLEJ012844	TriadP19473
SINLEJ015918	TriadP19473
SINLEJ006502	TriadP19473
SINLEJ004987	TriadP19479
SINLEJ018753	TriadP19492
SINLEJ012325	TriadP19511
SINLEJ008326	TriadP19518
SINLEJ013097	TriadP19523
SINLEJ001236	TriadP19541
SINLEJ001243	TriadP19541
SINLEJ001246	TriadP19541
SINLEJ001774	TriadP19546
SINLEJ019168	TriadP19546
SINLEJ016835	TriadP19562
SINLEJ005179	TriadP19562
SINLEJ016239	TriadP19562
SINLEJ016836	TriadP19562
SINLEJ006962	TriadP1957
SINLEJ016644	TriadP1957
SINLEJ005784	TriadP19575
SINLEJ006087	TriadP19575
SINLEJ014160	TriadP19575
SINLEJ014166	TriadP19575
SINLEJ012332	TriadP19587
SINLEJ013760	TriadP19587
SINLEJ600385	TriadP19587
SINLEJ008449	TriadP19587
SINLEJ001119	TriadP19600
SINLEJ006706	TriadP19608
SINLEJ009616	TriadP19608
SINLEJ003425	TriadP19616
SINLEJ017662	TriadP19616
SINLEJ012343	TriadP19616
SINLEJ001257	TriadP19616
SINLEJ018644	TriadP19620
SINLEJ019284	TriadP19620
SINLEJ002802	TriadP19620
SINLEJ016781	TriadP19621
SINLEJ003692	TriadP19623
SINLEJ003701	TriadP19623
SINLEJ017266	TriadP19638
SINLEJ017265	TriadP19638
SINLEJ006790	TriadP19638
SINLEJ011025	TriadP19665
SINLEJ002947	TriadP19665
SINLEJ007395	TriadP19665
SINLEJ007009	TriadP19665
SINLEJ004534	TriadP19668
SINLEJ007335	TriadP19675
SINLEJ012418	TriadP19675
SINLEJ009513	TriadP19675
SINLEJ001104	TriadP19677
SINLEJ000800	TriadP19677
SINLEJ006081	TriadP19677
SINLEJ600466	TriadP19677
SINLEJ014854	TriadP19682
SINLEJ015107	TriadP19695
SINLEJ006781	TriadP19695
SINLEJ012482	TriadP19695
SINLEJ012481	TriadP19695
SINLEJ008816	TriadP19704
SINLEJ016908	TriadP19709
SINLEJ001133	TriadP19714
SINLEJ002173	TriadP19714
SINLEJ004009	TriadP19721
SINLEJ004013	TriadP19721
SINLEJ001448	TriadP19732
SINLEJ001449	TriadP19732
SINLEJ017443	TriadP19734
SINLEJ003116	TriadP19734
SINLEJ013450	TriadP19748
SINLEJ013205	TriadP19759
SINLEJ013201	TriadP19759
SINLEJ008676	TriadP19764
SINLEJ008674	TriadP19764
SINLEJ008675	TriadP19764
SINLEJ012282	TriadP19777
SINLEJ011366	TriadP19777
SINLEJ001193	TriadP19777
SINLEJ002922	TriadP19777
SINLEJ003992	TriadP19795
SINLEJ000298	TriadP19795
SINLEJ000297	TriadP19795
SINLEJ000299	TriadP19795
SINLEJ017361	TriadP19797
SINLEJ014368	TriadP19797
SINLEJ019166	TriadP19801
SINLEJ011235	TriadP19802
SINLEJ013007	TriadP19802
SINLEJ008762	TriadP19802
SINLEJ006381	TriadP19804
SINLEJ018853	TriadP19810
SINLEJ010743	TriadP19817
SINLEJ012321	TriadP19828
SINLEJ019368	TriadP19831
SINLEJ005039	TriadP19834
SINLEJ005878	TriadP19834
SINLEJ005447	TriadP19834
SINLEJ009648	TriadP19844
SINLEJ006878	TriadP19844
SINLEJ015240	TriadP19844
SINLEJ004951	TriadP19862
SINLEJ003255	TriadP19863
SINLEJ014464	TriadP19868
SINLEJ007463	TriadP19871
SINLEJ007462	TriadP19871
SINLEJ008622	TriadP19871
SINLEJ004622	TriadP19871
SINLEJ001717	TriadP19874
SINLEJ014384	TriadP19874
SINLEJ014702	TriadP19874
SINLEJ013448	TriadP19885
SINLEJ013447	TriadP19885
SINLEJ015801	TriadP19890
SINLEJ008574	TriadP19890
SINLEJ000698	TriadP19890
SINLEJ011882	TriadP19890
SINLEJ010168	TriadP19905
SINLEJ010167	TriadP19905
SINLEJ001800	TriadP19907
SINLEJ017090	TriadP19907
SINLEJ011442	TriadP19907
SINLEJ007362	TriadP19919
SINLEJ018887	TriadP19920
SINLEJ013368	TriadP19920
SINLEJ013369	TriadP19920
SINLEJ018886	TriadP19920
SINLEJ012998	TriadP19930
SINLEJ006039	TriadP19936
SINLEJ001015	TriadP19936
SINLEJ010224	TriadP19938
SINLEJ010232	TriadP19938
SINLEJ004997	TriadP19948
SINLEJ006053	TriadP19948
SINLEJ011632	TriadP19950
SINLEJ009541	TriadP19963
SINLEJ009542	TriadP19963
SINLEJ011664	TriadP19964
SINLEJ007922	TriadP19964
SINLEJ014801	TriadP19965
SINLEJ008815	TriadP19965
SINLEJ009297	TriadP19965
SINLEJ011753	TriadP19965
SINLEJ013572	TriadP19969
SINLEJ000609	TriadP19973
SINLEJ010716	TriadP19973
SINLEJ000608	TriadP19973
SINLEJ006254	TriadP19973
SINLEJ017245	TriadP19977
SINLEJ011228	TriadP19981
SINLEJ005486	TriadP19981
SINLEJ012704	TriadP19985
SINLEJ000703	TriadP19989
SINLEJ000704	TriadP19989
SINLEJ008111	TriadP19990
SINLEJ004611	TriadP20003
SINLEJ004610	TriadP20003
SINLEJ001546	TriadP20006
SINLEJ001545	TriadP20006
SINLEJ010629	TriadP20006
SINLEJ015909	TriadP20008
SINLEJ000727	TriadP20009
SINLEJ000726	TriadP20009
SINLEJ017277	TriadP20011
SINLEJ007596	TriadP20052
SINLEJ007595	TriadP20052
SINLEJ009642	TriadP20052
SINLEJ014438	TriadP20056
SINLEJ001760	TriadP20056
SINLEJ006060	TriadP20056
SINLEJ010795	TriadP20056
SINLEJ000540	TriadP20060
SINLEJ005453	TriadP20060
SINLEJ011796	TriadP20067
SINLEJ010554	TriadP20071
SINLEJ011358	TriadP20071
SINLEJ008215	TriadP20085
SINLEJ008134	TriadP20085
SINLEJ009201	TriadP2009
SINLEJ012345	TriadP20105
SINLEJ018760	TriadP20120
SINLEJ007251	TriadP20120
SINLEJ015660	TriadP20120
SINLEJ009869	TriadP20121
SINLEJ003465	TriadP20121
SINLEJ017987	TriadP20121
SINLEJ017988	TriadP20121
SINLEJ006076	TriadP20128
SINLEJ000813	TriadP20128
SINLEJ009227	TriadP20129
SINLEJ019249	TriadP20134
SINLEJ019390	TriadP20134
SINLEJ018990	TriadP20144
SINLEJ007644	TriadP20144
SINLEJ007645	TriadP20144
SINLEJ005932	TriadP20144
SINLEJ001805	TriadP20152
SINLEJ005916	TriadP20152
SINLEJ000950	TriadP20152
SINLEJ000951	TriadP20152
SINLEJ003176	TriadP20160
SINLEJ009392	TriadP20172
SINLEJ005112	TriadP20192
SINLEJ005985	TriadP20194
SINLEJ002801	TriadP20201
SINLEJ010709	TriadP20201
SINLEJ009430	TriadP20204
SINLEJ013762	TriadP20204
SINLEJ001226	TriadP20204
SINLEJ013763	TriadP20204
SINLEJ012645	TriadP20207
SINLEJ003834	TriadP20208
SINLEJ010088	TriadP20213
SINLEJ006791	TriadP20218
SINLEJ009179	TriadP20218
SINLEJ017663	TriadP20232
SINLEJ012342	TriadP20232
SINLEJ007031	TriadP20245
SINLEJ011684	TriadP20246
SINLEJ011683	TriadP20246
SINLEJ007398	TriadP20248
SINLEJ018626	TriadP20248
SINLEJ019425	TriadP20248
SINLEJ018756	TriadP20248
SINLEJ008982	TriadP20253
SINLEJ012923	TriadP20253
SINLEJ005954	TriadP20253
SINLEJ009986	TriadP20253
SINLEJ016912	TriadP20265
SINLEJ600003	TriadP20265
SINLEJ012071	TriadP20265
SINLEJ600508	TriadP20265
SINLEJ007226	TriadP20272
SINLEJ015684	TriadP20272
SINLEJ012400	TriadP20276
SINLEJ004837	TriadP20276
SINLEJ015573	TriadP20276
SINLEJ009125	TriadP20283
SINLEJ002759	TriadP20283
SINLEJ002070	TriadP20291
SINLEJ000657	TriadP20295
SINLEJ000660	TriadP20295
SINLEJ001182	TriadP20295
SINLEJ001181	TriadP20295
SINLEJ002028	TriadP20303
SINLEJ006481	TriadP20305
SINLEJ004988	TriadP20308
SINLEJ009339	TriadP20308
SINLEJ017869	TriadP20308
SINLEJ011152	TriadP20314
SINLEJ018228	TriadP20314
SINLEJ018796	TriadP20314
SINLEJ015283	TriadP20314
SINLEJ003709	TriadP20328
SINLEJ002118	TriadP20328
SINLEJ600437	TriadP20328
SINLEJ002121	TriadP20339
SINLEJ013077	TriadP20339
SINLEJ005971	TriadP20339
SINLEJ012901	TriadP20339
SINLEJ010003	TriadP20340
SINLEJ012090	TriadP20340
SINLEJ008698	TriadP20343
SINLEJ014056	TriadP20343
SINLEJ014057	TriadP20343
SINLEJ006347	TriadP20343
SINLEJ015672	TriadP20368
SINLEJ007239	TriadP20368
SINLEJ012257	TriadP20368
SINLEJ012258	TriadP20368
SINLEJ015800	TriadP20369
SINLEJ010094	TriadP20369
SINLEJ015799	TriadP20369
SINLEJ007422	TriadP20369
SINLEJ011329	TriadP20384
SINLEJ600464	TriadP20384
SINLEJ003487	TriadP20384
SINLEJ009334	TriadP20390
SINLEJ011871	TriadP20390
SINLEJ002946	TriadP20400
SINLEJ009066	TriadP20408
SINLEJ004727	TriadP20411
SINLEJ004726	TriadP20411
SINLEJ014751	TriadP20411
SINLEJ014753	TriadP20411
SINLEJ007361	TriadP20412
SINLEJ012254	TriadP20412
SINLEJ600441	TriadP20417
SINLEJ600442	TriadP20417
SINLEJ001353	TriadP20417
SINLEJ600090	TriadP20417
SINLEJ004043	TriadP20418
SINLEJ014359	TriadP20426
SINLEJ004237	TriadP20428
SINLEJ005768	TriadP20429
SINLEJ010190	TriadP20429
SINLEJ005767	TriadP20429
SINLEJ017452	TriadP20429
SINLEJ014315	TriadP20436
SINLEJ014324	TriadP20436
SINLEJ005664	TriadP20443
SINLEJ017600	TriadP20443
SINLEJ005816	TriadP20443
SINLEJ001626	TriadP20443
SINLEJ006772	TriadP20490
SINLEJ014727	TriadP20496
SINLEJ017611	TriadP20496
SINLEJ012389	TriadP20496
SINLEJ014728	TriadP20496
SINLEJ017827	TriadP20501
SINLEJ016684	TriadP20501
SINLEJ014378	TriadP20501
SINLEJ003878	TriadP20501
SINLEJ011084	TriadP20514
SINLEJ009143	TriadP20516
SINLEJ009144	TriadP20516
SINLEJ014708	TriadP20522
SINLEJ015475	TriadP20532
SINLEJ010648	TriadP20532
SINLEJ018264	TriadP20536
SINLEJ012571	TriadP20548
SINLEJ012570	TriadP20548
SINLEJ003832	TriadP20563
SINLEJ006727	TriadP20563
SINLEJ005404	TriadP20563
SINLEJ013775	TriadP20566
SINLEJ001713	TriadP20566
SINLEJ013776	TriadP20566
SINLEJ016269	TriadP20566
SINLEJ007041	TriadP20570
SINLEJ004040	TriadP20574
SINLEJ017696	TriadP20579
SINLEJ017765	TriadP20579
SINLEJ010371	TriadP20586
SINLEJ009980	TriadP20586
SINLEJ005788	TriadP20587
SINLEJ014850	TriadP20587
SINLEJ003524	TriadP20587
SINLEJ004597	TriadP20587
SINLEJ011689	TriadP20600
SINLEJ014348	TriadP20602
SINLEJ014705	TriadP20606
SINLEJ005709	TriadP20606
SINLEJ002897	TriadP20607
SINLEJ002898	TriadP20607
SINLEJ005651	TriadP20607
SINLEJ005219	TriadP20607
SINLEJ014372	TriadP20615
SINLEJ005554	TriadP20615
SINLEJ005555	TriadP20615
SINLEJ005261	TriadP20616
SINLEJ012595	TriadP20616
SINLEJ012597	TriadP20616
SINLEJ005263	TriadP20616
SINLEJ016921	TriadP20625
SINLEJ006125	TriadP20628
SINLEJ010348	TriadP20628
SINLEJ007417	TriadP20628
SINLEJ008274	TriadP20634
SINLEJ011208	TriadP20634
SINLEJ012230	TriadP20634
SINLEJ012227	TriadP20634
SINLEJ600185	TriadP20645
SINLEJ010583	TriadP20645
SINLEJ000902	TriadP20645
SINLEJ015129	TriadP20645
SINLEJ018845	TriadP20649
SINLEJ005756	TriadP20649
SINLEJ018000	TriadP20649
SINLEJ014069	TriadP20649
SINLEJ001519	TriadP20654
SINLEJ011941	TriadP20668
SINLEJ016128	TriadP20674
SINLEJ019098	TriadP20674
SINLEJ007739	TriadP20674
SINLEJ008189	TriadP20674
SINLEJ005332	TriadP20682
SINLEJ005718	TriadP20690
SINLEJ017468	TriadP20691
SINLEJ600294	TriadP20693
SINLEJ012068	TriadP20693
SINLEJ010948	TriadP20699
SINLEJ002147	TriadP20725
SINLEJ013270	TriadP20725
SINLEJ011619	TriadP20728
SINLEJ005745	TriadP20735
SINLEJ005755	TriadP20735
SINLEJ017996	TriadP20735
SINLEJ019011	TriadP20735
SINLEJ003484	TriadP20746
SINLEJ003483	TriadP20746
SINLEJ004177	TriadP20747
SINLEJ012315	TriadP20748
SINLEJ016611	TriadP20748
SINLEJ008934	TriadP20754
SINLEJ015783	TriadP20755
SINLEJ011402	TriadP20762
SINLEJ004074	TriadP20762
SINLEJ009097	TriadP20764
SINLEJ005271	TriadP20764
SINLEJ014021	TriadP20764
SINLEJ014016	TriadP20764
SINLEJ005354	TriadP20773
SINLEJ005935	TriadP20773
SINLEJ011201	TriadP20780
SINLEJ011202	TriadP20780
SINLEJ005721	TriadP20786
SINLEJ014382	TriadP20786
SINLEJ012629	TriadP20786
SINLEJ014698	TriadP20786
SINLEJ001561	TriadP20796
SINLEJ017324	TriadP20796
SINLEJ013849	TriadP20799
SINLEJ016140	TriadP20803
SINLEJ016119	TriadP20807
SINLEJ008460	TriadP20807
SINLEJ008463	TriadP20807
SINLEJ004317	TriadP20811
SINLEJ009003	TriadP20821
SINLEJ009002	TriadP20821
SINLEJ010815	TriadP20827
SINLEJ009912	TriadP20827
SINLEJ008728	TriadP20827
SINLEJ018609	TriadP20832
SINLEJ008166	TriadP20833
SINLEJ016700	TriadP20853
SINLEJ016699	TriadP20853
SINLEJ014376	TriadP20854
SINLEJ010309	TriadP20860
SINLEJ600146	TriadP20860
SINLEJ006951	TriadP20863
SINLEJ018963	TriadP20881
SINLEJ016433	TriadP20888
SINLEJ010974	TriadP20890
SINLEJ017979	TriadP20896
SINLEJ017980	TriadP20896
SINLEJ017977	TriadP20896
SINLEJ017978	TriadP20896
SINLEJ017997	TriadP20897
SINLEJ017998	TriadP20897
SINLEJ018916	TriadP20906
SINLEJ000371	TriadP20912
SINLEJ600032	TriadP20923
SINLEJ014785	TriadP20924
SINLEJ011327	TriadP20924
SINLEJ007606	TriadP20924
SINLEJ013492	TriadP20924
SINLEJ005542	TriadP20927
SINLEJ013981	TriadP20927
SINLEJ002948	TriadP20939
SINLEJ002949	TriadP20939
SINLEJ002917	TriadP20946
SINLEJ014720	TriadP20947
SINLEJ005815	TriadP20955
SINLEJ003201	TriadP20955
SINLEJ012055	TriadP20956
SINLEJ012842	TriadP20956
SINLEJ005329	TriadP20961
SINLEJ003864	TriadP20966
SINLEJ010954	TriadP20995
SINLEJ002951	TriadP20995
SINLEJ002952	TriadP20995
SINLEJ600215	TriadP20995
SINLEJ002891	TriadP21000
SINLEJ017922	TriadP21001
SINLEJ017921	TriadP21001
SINLEJ017920	TriadP21001
SINLEJ014216	TriadP21001
SINLEJ600329	TriadP21006
SINLEJ013807	TriadP21006
SINLEJ010916	TriadP21017
SINLEJ010917	TriadP21017
SINLEJ002757	TriadP21017
SINLEJ005340	TriadP21017
SINLEJ000369	TriadP21018
SINLEJ000368	TriadP21018
SINLEJ018406	TriadP21018
SINLEJ006383	TriadP21018
SINLEJ009153	TriadP21019
SINLEJ010935	TriadP21019
SINLEJ010936	TriadP21019
SINLEJ009070	TriadP21022
SINLEJ017469	TriadP21022
SINLEJ016110	TriadP21022
SINLEJ016109	TriadP21022
SINLEJ002875	TriadP21026
SINLEJ016265	TriadP21030
SINLEJ013710	TriadP21030
SINLEJ016678	TriadP21033
SINLEJ002888	TriadP21035
SINLEJ016913	TriadP21035
SINLEJ005811	TriadP21036
SINLEJ005812	TriadP21036
SINLEJ002911	TriadP21042
SINLEJ003980	TriadP21042
SINLEJ000527	TriadP21042
SINLEJ009082	TriadP21043
SINLEJ017137	TriadP21043
SINLEJ018578	TriadP21050
SINLEJ014722	TriadP21050
SINLEJ014723	TriadP21050
SINLEJ011070	TriadP21058
SINLEJ011057	TriadP21064
SINLEJ015614	TriadP21064
SINLEJ003183	TriadP21066
SINLEJ009121	TriadP21077
SINLEJ002943	TriadP21078
SINLEJ001215	TriadP21078
SINLEJ016759	TriadP21078
SINLEJ011841	TriadP21078
SINLEJ013845	TriadP21081
SINLEJ600402	TriadP21081
SINLEJ600401	TriadP21081
SINLEJ012644	TriadP21084
SINLEJ005394	TriadP21089
SINLEJ017325	TriadP21089
SINLEJ015730	TriadP2109
SINLEJ019192	TriadP2109
SINLEJ010306	TriadP2109
SINLEJ007821	TriadP21099
SINLEJ007817	TriadP21099
SINLEJ010947	TriadP21100
SINLEJ005284	TriadP21100
SINLEJ005717	TriadP21102
SINLEJ002918	TriadP21120
SINLEJ008890	TriadP21120
SINLEJ016335	TriadP21120
SINLEJ009059	TriadP21124
SINLEJ014770	TriadP21124
SINLEJ014771	TriadP21124
SINLEJ017327	TriadP21132
SINLEJ016782	TriadP21141
SINLEJ014745	TriadP21144
SINLEJ600300	TriadP21151
SINLEJ003353	TriadP21151
SINLEJ006241	TriadP21151
SINLEJ006239	TriadP21151
SINLEJ003863	TriadP21157
SINLEJ018199	TriadP21157
SINLEJ014356	TriadP21160
SINLEJ017141	TriadP21162
SINLEJ016463	TriadP21162
SINLEJ014342	TriadP21171
SINLEJ005760	TriadP21171
SINLEJ019170	TriadP21171
SINLEJ013237	TriadP21181
SINLEJ002941	TriadP21182
SINLEJ011001	TriadP21182
SINLEJ005541	TriadP21193
SINLEJ005540	TriadP21193
SINLEJ019034	TriadP21193
SINLEJ019033	TriadP21193
SINLEJ005754	TriadP21224
SINLEJ005753	TriadP21224
SINLEJ005744	TriadP21224
SINLEJ017390	TriadP21225
SINLEJ018571	TriadP21225
SINLEJ018860	TriadP21225
SINLEJ000214	TriadP21225
SINLEJ015492	TriadP21237
SINLEJ015499	TriadP21237
SINLEJ015505	TriadP21237
SINLEJ005281	TriadP21240
SINLEJ011728	TriadP21241
SINLEJ003811	TriadP21241
SINLEJ012518	TriadP21241
SINLEJ005224	TriadP21244
SINLEJ007668	TriadP21244
SINLEJ004360	TriadP21244
SINLEJ002776	TriadP21249
SINLEJ600162	TriadP21249
SINLEJ005352	TriadP21250
SINLEJ002761	TriadP21255
SINLEJ008949	TriadP21255
SINLEJ012598	TriadP21255
SINLEJ003874	TriadP21281
SINLEJ016457	TriadP21288
SINLEJ009906	TriadP21288
SINLEJ009793	TriadP21288
SINLEJ005274	TriadP21297
SINLEJ015640	TriadP21298
SINLEJ011082	TriadP21298
SINLEJ011083	TriadP21298
SINLEJ015641	TriadP21298
SINLEJ008985	TriadP2130
SINLEJ003205	TriadP21300
SINLEJ005260	TriadP21306
SINLEJ005258	TriadP21306
SINLEJ005259	TriadP21306
SINLEJ003629	TriadP21318
SINLEJ011006	TriadP21320
SINLEJ014185	TriadP21320
SINLEJ005565	TriadP21322
SINLEJ014425	TriadP21322
SINLEJ005564	TriadP21322
SINLEJ014424	TriadP21322
SINLEJ015973	TriadP21335
SINLEJ015974	TriadP21335
SINLEJ009482	TriadP21345
SINLEJ018892	TriadP21380
SINLEJ007365	TriadP21380
SINLEJ009092	TriadP21381
SINLEJ005312	TriadP21381
SINLEJ007824	TriadP21381
SINLEJ007820	TriadP21381
SINLEJ014341	TriadP21387
SINLEJ000005	TriadP21387
SINLEJ009845	TriadP21387
SINLEJ014340	TriadP21387
SINLEJ005609	TriadP21397
SINLEJ005610	TriadP21397
SINLEJ006370	TriadP21397
SINLEJ016672	TriadP21397
SINLEJ015457	TriadP21399
SINLEJ010668	TriadP21399
SINLEJ015879	TriadP21411
SINLEJ004196	TriadP21411
SINLEJ015880	TriadP21411
SINLEJ003073	TriadP21429
SINLEJ003068	TriadP21429
SINLEJ003069	TriadP21429
SINLEJ003790	TriadP21433
SINLEJ003785	TriadP21433
SINLEJ005655	TriadP21436
SINLEJ005653	TriadP21436
SINLEJ014395	TriadP21436
SINLEJ003137	TriadP21436
SINLEJ016295	TriadP21452
SINLEJ002749	TriadP21455
SINLEJ009112	TriadP21455
SINLEJ014735	TriadP21455
SINLEJ011242	TriadP21456
SINLEJ011601	TriadP21456
SINLEJ018987	TriadP21462
SINLEJ010158	TriadP21462
SINLEJ007264	TriadP21462
SINLEJ012263	TriadP21462
SINLEJ014759	TriadP21464
SINLEJ014760	TriadP21464
SINLEJ009080	TriadP21464
SINLEJ019218	TriadP21464
SINLEJ014369	TriadP21483
SINLEJ005663	TriadP21483
SINLEJ014370	TriadP21483
SINLEJ017272	TriadP21483
SINLEJ009147	TriadP21486
SINLEJ017859	TriadP21490
SINLEJ016279	TriadP21490
SINLEJ017680	TriadP21490
SINLEJ005668	TriadP21490
SINLEJ007238	TriadP21492
SINLEJ015673	TriadP21492
SINLEJ002845	TriadP21493
SINLEJ013483	TriadP21493
SINLEJ018929	TriadP21495
SINLEJ006558	TriadP21495
SINLEJ008180	TriadP21495
SINLEJ013943	TriadP21495
SINLEJ010910	TriadP21502
SINLEJ002866	TriadP21505
SINLEJ014709	TriadP21513
SINLEJ005223	TriadP21513
SINLEJ008975	TriadP21513
SINLEJ014713	TriadP21513
SINLEJ016377	TriadP21521
SINLEJ006117	TriadP21526
SINLEJ017319	TriadP21526
SINLEJ000772	TriadP21526
SINLEJ017321	TriadP21526
SINLEJ000190	TriadP21530
SINLEJ000187	TriadP21530
SINLEJ017140	TriadP21540
SINLEJ016462	TriadP21540
SINLEJ005083	TriadP21543
SINLEJ010961	TriadP21543
SINLEJ005229	TriadP21553
SINLEJ014371	TriadP21554
SINLEJ005960	TriadP21564
SINLEJ017615	TriadP21564
SINLEJ003848	TriadP21564
SINLEJ002876	TriadP21567
SINLEJ002877	TriadP21567
SINLEJ012428	TriadP21567
SINLEJ600326	TriadP21576
SINLEJ001538	TriadP21576
SINLEJ010392	TriadP21576
SINLEJ003298	TriadP21576
SINLEJ007407	TriadP21587
SINLEJ009809	TriadP21587
SINLEJ015990	TriadP21588
SINLEJ005615	TriadP21588
SINLEJ017974	TriadP21593
SINLEJ010964	TriadP21593
SINLEJ001720	TriadP21598
SINLEJ006415	TriadP21598
SINLEJ004203	TriadP21607
SINLEJ013498	TriadP21607
SINLEJ011285	TriadP21607
SINLEJ008874	TriadP21607
SINLEJ015550	TriadP21611
SINLEJ009699	TriadP21612
SINLEJ008922	TriadP21612
SINLEJ014632	TriadP21614
SINLEJ017547	TriadP21614
SINLEJ017254	TriadP21627
SINLEJ017255	TriadP21627
SINLEJ008924	TriadP21627
SINLEJ016298	TriadP21627
SINLEJ001682	TriadP21629
SINLEJ004328	TriadP21637
SINLEJ016452	TriadP21639
SINLEJ006817	TriadP21640
SINLEJ000482	TriadP21641
SINLEJ003912	TriadP21641
SINLEJ018286	TriadP21641
SINLEJ019105	TriadP21641
SINLEJ005622	TriadP21648
SINLEJ019214	TriadP21648
SINLEJ011075	TriadP21652
SINLEJ015632	TriadP21652
SINLEJ005303	TriadP21652
SINLEJ007084	TriadP21652
SINLEJ015871	TriadP21656
SINLEJ017165	TriadP21656
SINLEJ012866	TriadP21656
SINLEJ600047	TriadP21656
SINLEJ009089	TriadP21658
SINLEJ009088	TriadP21658
SINLEJ009090	TriadP21658
SINLEJ009091	TriadP21658
SINLEJ013782	TriadP21659
SINLEJ001492	TriadP21659
SINLEJ002901	TriadP21661
SINLEJ002900	TriadP21661
SINLEJ005192	TriadP21661
SINLEJ001046	TriadP21663
SINLEJ005662	TriadP21689
SINLEJ005661	TriadP21689
SINLEJ018287	TriadP21689
SINLEJ006187	TriadP21690
SINLEJ006188	TriadP21690
SINLEJ010222	TriadP21698
SINLEJ010230	TriadP21698
SINLEJ010223	TriadP21698
SINLEJ005751	TriadP21706
SINLEJ010528	TriadP21706
SINLEJ005742	TriadP21706
SINLEJ016290	TriadP21707
SINLEJ600142	TriadP21712
SINLEJ003435	TriadP21712
SINLEJ001575	TriadP21712
SINLEJ012154	TriadP21717
SINLEJ018399	TriadP21736
SINLEJ013892	TriadP21737
SINLEJ013610	TriadP21752
SINLEJ006269	TriadP21752
SINLEJ013609	TriadP21752
SINLEJ004448	TriadP21754
SINLEJ002873	TriadP21755
SINLEJ009013	TriadP21755
SINLEJ012024	TriadP21755
SINLEJ002667	TriadP21755
SINLEJ000484	TriadP21756
SINLEJ000485	TriadP21756
SINLEJ000486	TriadP21756
SINLEJ000483	TriadP21756
SINLEJ005562	TriadP21768
SINLEJ010520	TriadP21768
SINLEJ014331	TriadP21771
SINLEJ014330	TriadP21771
SINLEJ011388	TriadP21776
SINLEJ013174	TriadP21776
SINLEJ003428	TriadP21777
SINLEJ003429	TriadP21777
SINLEJ001331	TriadP21777
SINLEJ001332	TriadP21777
SINLEJ006262	TriadP21782
SINLEJ005860	TriadP21782
SINLEJ019039	TriadP21782
SINLEJ017211	TriadP21782
SINLEJ001511	TriadP21784
SINLEJ013875	TriadP21784
SINLEJ009056	TriadP21796
SINLEJ600150	TriadP21810
SINLEJ001017	TriadP21825
SINLEJ007087	TriadP21825
SINLEJ017095	TriadP21825
SINLEJ600220	TriadP21825
SINLEJ005720	TriadP21834
SINLEJ014360	TriadP21834
SINLEJ000913	TriadP21834
SINLEJ000911	TriadP21834
SINLEJ003061	TriadP21840
SINLEJ005528	TriadP21860
SINLEJ017682	TriadP21860
SINLEJ003525	TriadP21860
SINLEJ010652	TriadP21862
SINLEJ015472	TriadP21862
SINLEJ009137	TriadP21863
SINLEJ016800	TriadP21863
SINLEJ006436	TriadP21872
SINLEJ013974	TriadP21873
SINLEJ008961	TriadP21874
SINLEJ010980	TriadP21874
SINLEJ004358	TriadP21879
SINLEJ004357	TriadP21879
SINLEJ005367	TriadP21889
SINLEJ004070	TriadP21889
SINLEJ004680	TriadP21897
SINLEJ009501	TriadP21906
SINLEJ018865	TriadP21906
SINLEJ010366	TriadP21914
SINLEJ016323	TriadP21914
SINLEJ008901	TriadP21914
SINLEJ009819	TriadP21914
SINLEJ600288	TriadP21915
SINLEJ004599	TriadP21915
SINLEJ004600	TriadP21915
SINLEJ016591	TriadP21918
SINLEJ015310	TriadP21924
SINLEJ005403	TriadP21924
SINLEJ016788	TriadP21924
SINLEJ014140	TriadP21952
SINLEJ016257	TriadP21952
SINLEJ013153	TriadP21952
SINLEJ003270	TriadP21952
SINLEJ008072	TriadP21977
SINLEJ001382	TriadP21977
SINLEJ003233	TriadP21978
SINLEJ003232	TriadP21978
SINLEJ016313	TriadP21978
SINLEJ004124	TriadP21978
SINLEJ005496	TriadP21981
SINLEJ004135	TriadP21982
SINLEJ003292	TriadP21983
SINLEJ014208	TriadP21990
SINLEJ011230	TriadP21996
SINLEJ016329	TriadP21996
SINLEJ008895	TriadP21996
SINLEJ004665	TriadP22006
SINLEJ011763	TriadP22006
SINLEJ011097	TriadP22012
SINLEJ017636	TriadP22012
SINLEJ010812	TriadP22026
SINLEJ000421	TriadP22026
SINLEJ000420	TriadP22026
SINLEJ002944	TriadP22026
SINLEJ001390	TriadP22031
SINLEJ600408	TriadP22031
SINLEJ003263	TriadP22031
SINLEJ003213	TriadP22033
SINLEJ004664	TriadP22033
SINLEJ008865	TriadP22033
SINLEJ009877	TriadP22061
SINLEJ003955	TriadP22061
SINLEJ009680	TriadP22070
SINLEJ006088	TriadP22070
SINLEJ004860	TriadP22087
SINLEJ010130	TriadP22091
SINLEJ010131	TriadP22091
SINLEJ012945	TriadP22091
SINLEJ004191	TriadP22095
SINLEJ000037	TriadP22095
SINLEJ000035	TriadP22095
SINLEJ000036	TriadP22095
SINLEJ010778	TriadP22097
SINLEJ003003	TriadP22099
SINLEJ003005	TriadP22099
SINLEJ003002	TriadP22099
SINLEJ003004	TriadP22099
SINLEJ011359	TriadP22109
SINLEJ015268	TriadP22109
SINLEJ010475	TriadP22120
SINLEJ016244	TriadP22121
SINLEJ004223	TriadP2213
SINLEJ004676	TriadP2213
SINLEJ004216	TriadP22154
SINLEJ012918	TriadP22154
SINLEJ004067	TriadP22154
SINLEJ010754	TriadP22163
SINLEJ014303	TriadP22163
SINLEJ014302	TriadP22163
SINLEJ000243	TriadP22163
SINLEJ013799	TriadP22166
SINLEJ004791	TriadP22168
SINLEJ004018	TriadP22183
SINLEJ005673	TriadP22183
SINLEJ005137	TriadP22183
SINLEJ015895	TriadP22184
SINLEJ015894	TriadP22184
SINLEJ015896	TriadP22184
SINLEJ015893	TriadP22184
SINLEJ010103	TriadP22188
SINLEJ010104	TriadP22188
SINLEJ010102	TriadP22188
SINLEJ003541	TriadP22195
SINLEJ004620	TriadP22195
SINLEJ001677	TriadP22195
SINLEJ600074	TriadP22195
SINLEJ003470	TriadP22201
SINLEJ017879	TriadP22201
SINLEJ015762	TriadP22201
SINLEJ015760	TriadP22201
SINLEJ015319	TriadP22228
SINLEJ600053	TriadP22230
SINLEJ016404	TriadP22230
SINLEJ005769	TriadP22230
SINLEJ005770	TriadP22230
SINLEJ004260	TriadP22236
SINLEJ600231	TriadP22251
SINLEJ012869	TriadP22252
SINLEJ003959	TriadP22262
SINLEJ003956	TriadP22262
SINLEJ003957	TriadP22262
SINLEJ003958	TriadP22262
SINLEJ002698	TriadP22271
SINLEJ008264	TriadP22276
SINLEJ012234	TriadP22276
SINLEJ009857	TriadP22276
SINLEJ001515	TriadP22276
SINLEJ001447	TriadP22278
SINLEJ008970	TriadP22278
SINLEJ000458	TriadP22286
SINLEJ012811	TriadP22290
SINLEJ003179	TriadP22294
SINLEJ015355	TriadP22294
SINLEJ017838	TriadP22294
SINLEJ009480	TriadP22294
SINLEJ001077	TriadP22300
SINLEJ009582	TriadP22316
SINLEJ001404	TriadP22317
SINLEJ019237	TriadP22319
SINLEJ019305	TriadP22319
SINLEJ006488	TriadP22319
SINLEJ016131	TriadP22320
SINLEJ016581	TriadP22326
SINLEJ010941	TriadP22327
SINLEJ010872	TriadP22336
SINLEJ001824	TriadP22336
SINLEJ001028	TriadP22336
SINLEJ014314	TriadP22336
SINLEJ007773	TriadP22338
SINLEJ003804	TriadP22345
SINLEJ003805	TriadP22345
SINLEJ004095	TriadP22351
SINLEJ004094	TriadP22351
SINLEJ003938	TriadP22356
SINLEJ001282	TriadP22362
SINLEJ004019	TriadP22371
SINLEJ000582	TriadP22371
SINLEJ000583	TriadP22371
SINLEJ013538	TriadP22371
SINLEJ004126	TriadP22373
SINLEJ009131	TriadP22374
SINLEJ008041	TriadP22374
SINLEJ010610	TriadP22374
SINLEJ003376	TriadP22374
SINLEJ004702	TriadP22387
SINLEJ016499	TriadP22394
SINLEJ016500	TriadP22394
SINLEJ019092	TriadP22394
SINLEJ003243	TriadP22397
SINLEJ003244	TriadP22397
SINLEJ600280	TriadP22398
SINLEJ003396	TriadP22398
SINLEJ013603	TriadP22398
SINLEJ014933	TriadP22406
SINLEJ017758	TriadP22415
SINLEJ012297	TriadP22420
SINLEJ000477	TriadP22420
SINLEJ007492	TriadP22423
SINLEJ013210	TriadP22423
SINLEJ007493	TriadP22423
SINLEJ007494	TriadP22423
SINLEJ007527	TriadP22433
SINLEJ007526	TriadP22433
SINLEJ019151	TriadP22433
SINLEJ600141	TriadP22435
SINLEJ005427	TriadP22450
SINLEJ008500	TriadP22450
SINLEJ010438	TriadP22452
SINLEJ015345	TriadP22452
SINLEJ010344	TriadP22456
SINLEJ600314	TriadP22456
SINLEJ003249	TriadP22456
SINLEJ003248	TriadP22456
SINLEJ015901	TriadP22465
SINLEJ000281	TriadP22465
SINLEJ015902	TriadP22465
SINLEJ000282	TriadP22465
SINLEJ014311	TriadP22468
SINLEJ014291	TriadP22468
SINLEJ014312	TriadP22468
SINLEJ004396	TriadP22473
SINLEJ012301	TriadP22473
SINLEJ004397	TriadP22473
SINLEJ600169	TriadP22476
SINLEJ600450	TriadP22477
SINLEJ018058	TriadP22477
SINLEJ019422	TriadP22477
SINLEJ006405	TriadP22477
SINLEJ004195	TriadP22479
SINLEJ015883	TriadP22479
SINLEJ015882	TriadP22479
SINLEJ014808	TriadP22479
SINLEJ007123	TriadP22483
SINLEJ003934	TriadP22484
SINLEJ003935	TriadP22484
SINLEJ010933	TriadP22495
SINLEJ001231	TriadP22516
SINLEJ015296	TriadP22517
SINLEJ000310	TriadP22525
SINLEJ014880	TriadP22530
SINLEJ600229	TriadP22532
SINLEJ600226	TriadP22532
SINLEJ600228	TriadP22532
SINLEJ000496	TriadP22532
SINLEJ001309	TriadP22538
SINLEJ003348	TriadP22540
SINLEJ012646	TriadP22544
SINLEJ600158	TriadP22550
SINLEJ003422	TriadP22550
SINLEJ004859	TriadP22550
SINLEJ600159	TriadP22550
SINLEJ007057	TriadP22565
SINLEJ015342	TriadP22565
SINLEJ017878	TriadP22565
SINLEJ017880	TriadP22565
SINLEJ000628	TriadP22566
SINLEJ000627	TriadP22566
SINLEJ004808	TriadP22586
SINLEJ006788	TriadP22586
SINLEJ000140	TriadP22587
SINLEJ010451	TriadP22587
SINLEJ013621	TriadP22587
SINLEJ013839	TriadP22592
SINLEJ600171	TriadP22596
SINLEJ001290	TriadP22596
SINLEJ006468	TriadP22609
SINLEJ600199	TriadP22620
SINLEJ001943	TriadP22620
SINLEJ010508	TriadP22634
SINLEJ006160	TriadP22637
SINLEJ001261	TriadP22640
SINLEJ001262	TriadP22640
SINLEJ010425	TriadP22640
SINLEJ013833	TriadP22640
SINLEJ017114	TriadP22642
SINLEJ001741	TriadP22642
SINLEJ011179	TriadP22642
SINLEJ010793	TriadP22642
SINLEJ010430	TriadP22645
SINLEJ010545	TriadP22645
SINLEJ012429	TriadP22645
SINLEJ016148	TriadP22667
SINLEJ600360	TriadP22681
SINLEJ600361	TriadP22681
SINLEJ015199	TriadP22681
SINLEJ006889	TriadP22681
SINLEJ012849	TriadP22684
SINLEJ012850	TriadP22684
SINLEJ000508	TriadP22691
SINLEJ012837	TriadP22691
SINLEJ014189	TriadP22691
SINLEJ014190	TriadP22691
SINLEJ000453	TriadP22704
SINLEJ016179	TriadP22709
SINLEJ016177	TriadP22709
SINLEJ016180	TriadP22709
SINLEJ016178	TriadP22709
SINLEJ001467	TriadP22731
SINLEJ001230	TriadP22731
SINLEJ004891	TriadP22731
SINLEJ004082	TriadP22731
SINLEJ004873	TriadP22754
SINLEJ004872	TriadP22754
SINLEJ004771	TriadP22755
SINLEJ011290	TriadP22755
SINLEJ009188	TriadP22755
SINLEJ001466	TriadP22755
SINLEJ018208	TriadP22758
SINLEJ000407	TriadP22758
SINLEJ000410	TriadP22758
SINLEJ005550	TriadP22758
SINLEJ002933	TriadP22762
SINLEJ017392	TriadP22762
SINLEJ009184	TriadP22762
SINLEJ002966	TriadP22765
SINLEJ002965	TriadP22765
SINLEJ003897	TriadP22765
SINLEJ003268	TriadP22766
SINLEJ600388	TriadP22766
SINLEJ003857	TriadP22766
SINLEJ002786	TriadP22769
SINLEJ010374	TriadP22771
SINLEJ012359	TriadP22772
SINLEJ012358	TriadP22772
SINLEJ012357	TriadP22772
SINLEJ000526	TriadP22773
SINLEJ004104	TriadP22773
SINLEJ004103	TriadP22773
SINLEJ000525	TriadP22773
SINLEJ600423	TriadP22780
SINLEJ001201	TriadP22780
SINLEJ016775	TriadP22780
SINLEJ004705	TriadP22780
SINLEJ004772	TriadP22803
SINLEJ001696	TriadP22803
SINLEJ004773	TriadP22803
SINLEJ001698	TriadP22803
SINLEJ001685	TriadP22804
SINLEJ001686	TriadP22804
SINLEJ004624	TriadP22804
SINLEJ004623	TriadP22804
SINLEJ004127	TriadP22806
SINLEJ010832	TriadP22806
SINLEJ000415	TriadP22806
SINLEJ013287	TriadP22811
SINLEJ007454	TriadP22811
SINLEJ007453	TriadP22811
SINLEJ012941	TriadP22815
SINLEJ003974	TriadP22822
SINLEJ004870	TriadP22822
SINLEJ017054	TriadP22834
SINLEJ017477	TriadP22834
SINLEJ016051	TriadP22834
SINLEJ001407	TriadP22839
SINLEJ600099	TriadP22839
SINLEJ003486	TriadP22839
SINLEJ600177	TriadP22839
SINLEJ014782	TriadP22842
SINLEJ600198	TriadP22844
SINLEJ004842	TriadP22844
SINLEJ600339	TriadP22844
SINLEJ006622	TriadP22844
SINLEJ014187	TriadP22848
SINLEJ003971	TriadP22848
SINLEJ003972	TriadP22848
SINLEJ003053	TriadP22849
SINLEJ600362	TriadP22852
SINLEJ000437	TriadP22855
SINLEJ010835	TriadP22855
SINLEJ012855	TriadP22855
SINLEJ002072	TriadP22855
SINLEJ004182	TriadP22857
SINLEJ019054	TriadP22860
SINLEJ013796	TriadP22861
SINLEJ013797	TriadP22861
SINLEJ001956	TriadP22861
SINLEJ600186	TriadP22890
SINLEJ001649	TriadP22890
SINLEJ015704	TriadP22897
SINLEJ007207	TriadP22897
SINLEJ000221	TriadP22897
SINLEJ017172	TriadP22897
SINLEJ017246	TriadP22902
SINLEJ007729	TriadP22905
SINLEJ600106	TriadP22905
SINLEJ007728	TriadP22905
SINLEJ000188	TriadP22905
SINLEJ600246	TriadP22911
SINLEJ600245	TriadP22911
SINLEJ600248	TriadP22911
SINLEJ008612	TriadP22911
SINLEJ003594	TriadP22916
SINLEJ014966	TriadP22916
SINLEJ011516	TriadP22916
SINLEJ014968	TriadP22916
SINLEJ017356	TriadP22918
SINLEJ014816	TriadP22923
SINLEJ012944	TriadP22925
SINLEJ010753	TriadP22932
SINLEJ001121	TriadP22932
SINLEJ014473	TriadP22932
SINLEJ013853	TriadP22941
SINLEJ000606	TriadP22944
SINLEJ004134	TriadP22944
SINLEJ010831	TriadP22944
SINLEJ001376	TriadP22946
SINLEJ014872	TriadP22946
SINLEJ000448	TriadP22946
SINLEJ000235	TriadP22946
SINLEJ002778	TriadP22947
SINLEJ012957	TriadP22954
SINLEJ004858	TriadP22959
SINLEJ600033	TriadP22960
SINLEJ006339	TriadP22960
SINLEJ001424	TriadP22976
SINLEJ007054	TriadP22976
SINLEJ015341	TriadP22976
SINLEJ001406	TriadP22976
SINLEJ003162	TriadP22982
SINLEJ003161	TriadP22982
SINLEJ009304	TriadP22993
SINLEJ010857	TriadP22993
SINLEJ009322	TriadP22993
SINLEJ014198	TriadP22993
SINLEJ005472	TriadP22994
SINLEJ015761	TriadP23005
SINLEJ000593	TriadP23008
SINLEJ007932	TriadP23024
SINLEJ003282	TriadP23032
SINLEJ001319	TriadP23032
SINLEJ600100	TriadP23032
SINLEJ001429	TriadP23034
SINLEJ018001	TriadP23034
SINLEJ018063	TriadP23034
SINLEJ009585	TriadP23034
SINLEJ003139	TriadP23038
SINLEJ003915	TriadP23040
SINLEJ001403	TriadP23041
SINLEJ014299	TriadP23043
SINLEJ004174	TriadP23045
SINLEJ004194	TriadP23045
SINLEJ004193	TriadP23045
SINLEJ014155	TriadP23045
SINLEJ001339	TriadP23050
SINLEJ013907	TriadP23050
SINLEJ007552	TriadP23051
SINLEJ004061	TriadP23075
SINLEJ002955	TriadP23081
SINLEJ004612	TriadP23084
SINLEJ004613	TriadP23084
SINLEJ000531	TriadP23084
SINLEJ000868	TriadP23088
SINLEJ000867	TriadP23088
SINLEJ015680	TriadP23088
SINLEJ011591	TriadP23088
SINLEJ000283	TriadP23096
SINLEJ004000	TriadP23096
SINLEJ004774	TriadP23096
SINLEJ017071	TriadP23101
SINLEJ017070	TriadP23101
SINLEJ017069	TriadP23101
SINLEJ013249	TriadP23113
SINLEJ007560	TriadP23113
SINLEJ013516	TriadP23113
[truncated: 12,494 more rows]
