# Supplementary material for: Reconstruction of proto-vertebrate, proto-cyclostome and proto-gnathostome genomes provides new insights into early vertebrate evolution
Source: Nat Commun. 2021 Jul 23;12:4489. doi: 10.1038/s41467-021-24573-z (PMC8302630; doi:10.1038/s41467-021-24573-z)
Supplement: Supplementary file 4 — Supplementary Data 1 [file 41467_2021_24573_MOESM4_ESM.zip › SuppData1/orthologs/MELGA-ANOCA.txt]

ENSMGAP00000004951	ENSACAP00000005936
ENSMGAP00000003068	ENSACAP00000017014
ENSMGAP00000016060	ENSACAP00000000964
ENSMGAP00000000132	ENSACAP00000013370
ENSMGAP00000013265	ENSACAP00000006833
ENSMGAP00000013498	ENSACAP00000005194
ENSMGAP00000010739	ENSACAP00000001737
ENSMGAP00000004925	ENSACAP00000013552
ENSMGAP00000002621	ENSACAP00000003212
ENSMGAP00000011180	ENSACAP00000019299
ENSMGAP00000015197	ENSACAP00000011250
ENSMGAP00000003388	ENSACAP00000011817
ENSMGAP00000012833	ENSACAP00000016107
ENSMGAP00000002654	ENSACAP00000005957
ENSMGAP00000019425	ENSACAP00000014027
ENSMGAP00000002402	ENSACAP00000008269
ENSMGAP00000009217	ENSACAP00000008564
ENSMGAP00000002648	ENSACAP00000009531
ENSMGAP00000009326	ENSACAP00000007380
ENSMGAP00000012078	ENSACAP00000003299
ENSMGAP00000007525	ENSACAP00000014328
ENSMGAP00000001572	ENSACAP00000009158
ENSMGAP00000010575	ENSACAP00000001723
ENSMGAP00000000479	ENSACAP00000006548
ENSMGAP00000015491	ENSACAP00000014601
ENSMGAP00000013487	ENSACAP00000005110
ENSMGAP00000016149	ENSACAP00000014675
ENSMGAP00000018471	ENSACAP00000014993
ENSMGAP00000000415	ENSACAP00000017344
ENSMGAP00000000276	ENSACAP00000012678
ENSMGAP00000000909	ENSACAP00000015321
ENSMGAP00000012849	ENSACAP00000011594
ENSMGAP00000000973	ENSACAP00000015067
ENSMGAP00000015435	ENSACAP00000003045
ENSMGAP00000002277	ENSACAP00000002376
ENSMGAP00000010566	ENSACAP00000015078
ENSMGAP00000010545	ENSACAP00000014992
ENSMGAP00000017561	ENSACAP00000012212
ENSMGAP00000001323	ENSACAP00000005988
ENSMGAP00000018658	ENSACAP00000007603
ENSMGAP00000011060	ENSACAP00000002119
ENSMGAP00000006437	ENSACAP00000023193
ENSMGAP00000007584	ENSACAP00000010068
ENSMGAP00000000941	ENSACAP00000005444
ENSMGAP00000015605	ENSACAP00000005623
ENSMGAP00000017353	ENSACAP00000016112
ENSMGAP00000014132	ENSACAP00000000193
ENSMGAP00000003168	ENSACAP00000010321
ENSMGAP00000000271	ENSACAP00000006987
ENSMGAP00000010789	ENSACAP00000005007
ENSMGAP00000010388	ENSACAP00000010047
ENSMGAP00000011657	ENSACAP00000018690
ENSMGAP00000005618	ENSACAP00000004219
ENSMGAP00000016332	ENSACAP00000015494
ENSMGAP00000001450	ENSACAP00000004798
ENSMGAP00000005019	ENSACAP00000001088
ENSMGAP00000000922	ENSACAP00000015698
ENSMGAP00000014622	ENSACAP00000004467
ENSMGAP00000017433	ENSACAP00000005873
ENSMGAP00000003400	ENSACAP00000001835
ENSMGAP00000018942	ENSACAP00000014840
ENSMGAP00000004974	ENSACAP00000008406
ENSMGAP00000000263	ENSACAP00000012838
ENSMGAP00000004440	ENSACAP00000009680
ENSMGAP00000011375	ENSACAP00000018412
ENSMGAP00000018280	ENSACAP00000020838
ENSMGAP00000015477	ENSACAP00000017650
ENSMGAP00000009720	ENSACAP00000008106
ENSMGAP00000015641	ENSACAP00000012446
ENSMGAP00000012633	ENSACAP00000006460
ENSMGAP00000004973	ENSACAP00000003419
ENSMGAP00000015643	ENSACAP00000012467
ENSMGAP00000012790	ENSACAP00000015858
ENSMGAP00000014176	ENSACAP00000000029
ENSMGAP00000003923	ENSACAP00000013670
ENSMGAP00000005521	ENSACAP00000001119
ENSMGAP00000014885	ENSACAP00000000552
ENSMGAP00000013787	ENSACAP00000015929
ENSMGAP00000010708	ENSACAP00000007492
ENSMGAP00000005425	ENSACAP00000000777
ENSMGAP00000013930	ENSACAP00000012669
ENSMGAP00000006584	ENSACAP00000011796
ENSMGAP00000010970	ENSACAP00000016817
ENSMGAP00000017297	ENSACAP00000006086
ENSMGAP00000013514	ENSACAP00000016842
ENSMGAP00000002404	ENSACAP00000001864
ENSMGAP00000006458	ENSACAP00000002959
ENSMGAP00000002526	ENSACAP00000022391
ENSMGAP00000010640	ENSACAP00000000477
ENSMGAP00000010940	ENSACAP00000013286
ENSMGAP00000009863	ENSACAP00000011970
ENSMGAP00000015359	ENSACAP00000001909
ENSMGAP00000014406	ENSACAP00000014097
ENSMGAP00000007874	ENSACAP00000005123
ENSMGAP00000014447	ENSACAP00000016998
ENSMGAP00000009216	ENSACAP00000000083
ENSMGAP00000006576	ENSACAP00000004428
ENSMGAP00000002105	ENSACAP00000002974
ENSMGAP00000000989	ENSACAP00000013481
ENSMGAP00000001972	ENSACAP00000008599
ENSMGAP00000014828	ENSACAP00000000242
ENSMGAP00000012273	ENSACAP00000013864
ENSMGAP00000002149	ENSACAP00000022297
ENSMGAP00000006010	ENSACAP00000015728
ENSMGAP00000008809	ENSACAP00000011579
ENSMGAP00000011192	ENSACAP00000007355
ENSMGAP00000007478	ENSACAP00000018297
ENSMGAP00000000881	ENSACAP00000015927
ENSMGAP00000017442	ENSACAP00000008830
ENSMGAP00000000569	ENSACAP00000017368
ENSMGAP00000011996	ENSACAP00000014517
ENSMGAP00000007423	ENSACAP00000016774
ENSMGAP00000015017	ENSACAP00000007485
ENSMGAP00000009294	ENSACAP00000006473
ENSMGAP00000009228	ENSACAP00000006842
ENSMGAP00000014950	ENSACAP00000021579
ENSMGAP00000001910	ENSACAP00000003327
ENSMGAP00000004502	ENSACAP00000013174
ENSMGAP00000009429	ENSACAP00000000079
ENSMGAP00000014704	ENSACAP00000009131
ENSMGAP00000001781	ENSACAP00000015338
ENSMGAP00000001755	ENSACAP00000007490
ENSMGAP00000000418	ENSACAP00000010928
ENSMGAP00000001603	ENSACAP00000015916
ENSMGAP00000007539	ENSACAP00000010696
ENSMGAP00000007950	ENSACAP00000016713
ENSMGAP00000011139	ENSACAP00000005094
ENSMGAP00000017915	ENSACAP00000016443
ENSMGAP00000011894	ENSACAP00000012452
ENSMGAP00000003014	ENSACAP00000001895
ENSMGAP00000015236	ENSACAP00000014884
ENSMGAP00000007537	ENSACAP00000004742
ENSMGAP00000010071	ENSACAP00000005904
ENSMGAP00000009399	ENSACAP00000012803
ENSMGAP00000007518	ENSACAP00000009961
ENSMGAP00000014040	ENSACAP00000013070
ENSMGAP00000010374	ENSACAP00000014146
ENSMGAP00000001944	ENSACAP00000011702
ENSMGAP00000002878	ENSACAP00000015780
ENSMGAP00000000231	ENSACAP00000002299
ENSMGAP00000004553	ENSACAP00000017514
ENSMGAP00000005399	ENSACAP00000006047
ENSMGAP00000013813	ENSACAP00000009598
ENSMGAP00000001795	ENSACAP00000003471
ENSMGAP00000012130	ENSACAP00000007070
ENSMGAP00000007701	ENSACAP00000005752
ENSMGAP00000005494	ENSACAP00000019189
ENSMGAP00000000432	ENSACAP00000009600
ENSMGAP00000006701	ENSACAP00000018998
ENSMGAP00000010996	ENSACAP00000011711
ENSMGAP00000004769	ENSACAP00000017664
ENSMGAP00000008135	ENSACAP00000002249
ENSMGAP00000007577	ENSACAP00000000195
ENSMGAP00000011438	ENSACAP00000010451
ENSMGAP00000007028	ENSACAP00000011342
ENSMGAP00000010974	ENSACAP00000014285
ENSMGAP00000013515	ENSACAP00000014668
ENSMGAP00000003870	ENSACAP00000011031
ENSMGAP00000000964	ENSACAP00000015061
ENSMGAP00000006152	ENSACAP00000011989
ENSMGAP00000006673	ENSACAP00000006661
ENSMGAP00000019154	ENSACAP00000010344
ENSMGAP00000018976	ENSACAP00000008723
ENSMGAP00000002706	ENSACAP00000012354
ENSMGAP00000005664	ENSACAP00000008800
ENSMGAP00000008306	ENSACAP00000000609
ENSMGAP00000008756	ENSACAP00000015558
ENSMGAP00000005181	ENSACAP00000014183
ENSMGAP00000012044	ENSACAP00000013350
ENSMGAP00000007164	ENSACAP00000005792
ENSMGAP00000015568	ENSACAP00000010506
ENSMGAP00000001772	ENSACAP00000009513
ENSMGAP00000005589	ENSACAP00000002901
ENSMGAP00000007854	ENSACAP00000013575
ENSMGAP00000006564	ENSACAP00000012544
ENSMGAP00000014728	ENSACAP00000015144
ENSMGAP00000000062	ENSACAP00000020331
ENSMGAP00000013566	ENSACAP00000022081
ENSMGAP00000014847	ENSACAP00000007051
ENSMGAP00000008226	ENSACAP00000019114
ENSMGAP00000010913	ENSACAP00000015012
ENSMGAP00000001752	ENSACAP00000009498
ENSMGAP00000008466	ENSACAP00000001475
ENSMGAP00000001356	ENSACAP00000003976
ENSMGAP00000014625	ENSACAP00000004307
ENSMGAP00000013090	ENSACAP00000008062
ENSMGAP00000001838	ENSACAP00000013423
ENSMGAP00000010300	ENSACAP00000001594
ENSMGAP00000003617	ENSACAP00000010217
ENSMGAP00000003530	ENSACAP00000004865
ENSMGAP00000009825	ENSACAP00000003655
ENSMGAP00000000737	ENSACAP00000011875
ENSMGAP00000009657	ENSACAP00000004311
ENSMGAP00000000491	ENSACAP00000015880
ENSMGAP00000001010	ENSACAP00000008565
ENSMGAP00000011815	ENSACAP00000002928
ENSMGAP00000011218	ENSACAP00000000868
ENSMGAP00000012705	ENSACAP00000009221
ENSMGAP00000007078	ENSACAP00000016880
ENSMGAP00000017509	ENSACAP00000005302
ENSMGAP00000013574	ENSACAP00000001932
ENSMGAP00000001590	ENSACAP00000002551
ENSMGAP00000000718	ENSACAP00000007917
ENSMGAP00000000730	ENSACAP00000007896
ENSMGAP00000012182	ENSACAP00000004457
ENSMGAP00000002485	ENSACAP00000015885
ENSMGAP00000018544	ENSACAP00000002426
ENSMGAP00000015716	ENSACAP00000002385
ENSMGAP00000003367	ENSACAP00000017474
ENSMGAP00000009944	ENSACAP00000005740
ENSMGAP00000003349	ENSACAP00000000523
ENSMGAP00000009979	ENSACAP00000005682
ENSMGAP00000015126	ENSACAP00000003383
ENSMGAP00000001319	ENSACAP00000009862
ENSMGAP00000016886	ENSACAP00000016069
ENSMGAP00000009563	ENSACAP00000001093
ENSMGAP00000002250	ENSACAP00000017526
ENSMGAP00000013153	ENSACAP00000010676
ENSMGAP00000007392	ENSACAP00000015435
ENSMGAP00000006485	ENSACAP00000014650
ENSMGAP00000005750	ENSACAP00000014665
ENSMGAP00000003262	ENSACAP00000000942
ENSMGAP00000003178	ENSACAP00000009731
ENSMGAP00000010564	ENSACAP00000018182
ENSMGAP00000011128	ENSACAP00000014024
ENSMGAP00000007926	ENSACAP00000013525
ENSMGAP00000006160	ENSACAP00000001427
ENSMGAP00000014264	ENSACAP00000015468
ENSMGAP00000010923	ENSACAP00000004783
ENSMGAP00000010925	ENSACAP00000008216
ENSMGAP00000010926	ENSACAP00000004784
ENSMGAP00000014141	ENSACAP00000013542
ENSMGAP00000012934	ENSACAP00000009388
ENSMGAP00000009394	ENSACAP00000001385
ENSMGAP00000008318	ENSACAP00000018145
ENSMGAP00000009205	ENSACAP00000012872
ENSMGAP00000010936	ENSACAP00000016705
ENSMGAP00000011774	ENSACAP00000012594
ENSMGAP00000006503	ENSACAP00000016101
ENSMGAP00000008212	ENSACAP00000003008
ENSMGAP00000006256	ENSACAP00000002577
ENSMGAP00000009009	ENSACAP00000012146
ENSMGAP00000011385	ENSACAP00000009720
ENSMGAP00000003590	ENSACAP00000005943
ENSMGAP00000004457	ENSACAP00000000973
ENSMGAP00000008988	ENSACAP00000013030
ENSMGAP00000008872	ENSACAP00000001579
ENSMGAP00000010443	ENSACAP00000012461
ENSMGAP00000014048	ENSACAP00000022538
ENSMGAP00000008543	ENSACAP00000005645
ENSMGAP00000012880	ENSACAP00000015655
ENSMGAP00000004391	ENSACAP00000001953
ENSMGAP00000014779	ENSACAP00000005411
ENSMGAP00000001404	ENSACAP00000000088
ENSMGAP00000001360	ENSACAP00000013225
ENSMGAP00000006544	ENSACAP00000006078
ENSMGAP00000014780	ENSACAP00000005523
ENSMGAP00000004289	ENSACAP00000011534
ENSMGAP00000018702	ENSACAP00000003200
ENSMGAP00000008743	ENSACAP00000009074
ENSMGAP00000010280	ENSACAP00000012719
ENSMGAP00000011153	ENSACAP00000001753
ENSMGAP00000008868	ENSACAP00000001589
ENSMGAP00000016657	ENSACAP00000019903
ENSMGAP00000006427	ENSACAP00000009777
ENSMGAP00000016637	ENSACAP00000012169
ENSMGAP00000003533	ENSACAP00000006466
ENSMGAP00000009178	ENSACAP00000008206
ENSMGAP00000009175	ENSACAP00000004741
ENSMGAP00000005907	ENSACAP00000015089
ENSMGAP00000013873	ENSACAP00000013366
ENSMGAP00000010650	ENSACAP00000014628
ENSMGAP00000010259	ENSACAP00000022504
ENSMGAP00000007940	ENSACAP00000000607
ENSMGAP00000000892	ENSACAP00000008532
ENSMGAP00000000865	ENSACAP00000019778
ENSMGAP00000005766	ENSACAP00000008554
ENSMGAP00000009232	ENSACAP00000006509
ENSMGAP00000010471	ENSACAP00000004623
ENSMGAP00000009367	ENSACAP00000000901
ENSMGAP00000009748	ENSACAP00000003028
ENSMGAP00000006262	ENSACAP00000002875
ENSMGAP00000014629	ENSACAP00000004244
ENSMGAP00000013528	ENSACAP00000010760
ENSMGAP00000006394	ENSACAP00000005855
ENSMGAP00000007961	ENSACAP00000022123
ENSMGAP00000001311	ENSACAP00000014691
ENSMGAP00000002246	ENSACAP00000022035
ENSMGAP00000008585	ENSACAP00000008887
ENSMGAP00000014342	ENSACAP00000006450
ENSMGAP00000009243	ENSACAP00000009858
ENSMGAP00000011687	ENSACAP00000008000
ENSMGAP00000003888	ENSACAP00000005594
ENSMGAP00000011431	ENSACAP00000022398
ENSMGAP00000005911	ENSACAP00000008947
ENSMGAP00000018438	ENSACAP00000000177
ENSMGAP00000009521	ENSACAP00000002350
ENSMGAP00000014536	ENSACAP00000014072
ENSMGAP00000017551	ENSACAP00000011900
ENSMGAP00000003873	ENSACAP00000020690
ENSMGAP00000013170	ENSACAP00000001779
ENSMGAP00000014778	ENSACAP00000005299
ENSMGAP00000011272	ENSACAP00000012130
ENSMGAP00000001815	ENSACAP00000008363
ENSMGAP00000008157	ENSACAP00000003188
ENSMGAP00000013247	ENSACAP00000009106
ENSMGAP00000014108	ENSACAP00000014036
ENSMGAP00000000499	ENSACAP00000007060
ENSMGAP00000001575	ENSACAP00000017578
ENSMGAP00000015092	ENSACAP00000012829
ENSMGAP00000015391	ENSACAP00000005032
ENSMGAP00000007468	ENSACAP00000005870
ENSMGAP00000007440	ENSACAP00000005546
ENSMGAP00000007893	ENSACAP00000017072
ENSMGAP00000003355	ENSACAP00000012489
ENSMGAP00000016365	ENSACAP00000020615
ENSMGAP00000016855	ENSACAP00000000594
ENSMGAP00000011869	ENSACAP00000000809
ENSMGAP00000004109	ENSACAP00000004810
ENSMGAP00000004197	ENSACAP00000004629
ENSMGAP00000007245	ENSACAP00000000226
ENSMGAP00000008731	ENSACAP00000007738
ENSMGAP00000000086	ENSACAP00000013047
ENSMGAP00000002593	ENSACAP00000020901
ENSMGAP00000014707	ENSACAP00000002156
ENSMGAP00000001163	ENSACAP00000006137
ENSMGAP00000001348	ENSACAP00000017488
ENSMGAP00000011290	ENSACAP00000006741
ENSMGAP00000005748	ENSACAP00000000905
ENSMGAP00000007519	ENSACAP00000021463
ENSMGAP00000011156	ENSACAP00000009209
ENSMGAP00000013568	ENSACAP00000015115
ENSMGAP00000014124	ENSACAP00000013959
ENSMGAP00000004554	ENSACAP00000012315
ENSMGAP00000008420	ENSACAP00000021250
ENSMGAP00000000085	ENSACAP00000016828
ENSMGAP00000004074	ENSACAP00000001504
ENSMGAP00000000745	ENSACAP00000012882
ENSMGAP00000018204	ENSACAP00000016001
ENSMGAP00000015021	ENSACAP00000000861
ENSMGAP00000006573	ENSACAP00000006310
ENSMGAP00000006764	ENSACAP00000013784
ENSMGAP00000006790	ENSACAP00000001714
ENSMGAP00000002328	ENSACAP00000005065
ENSMGAP00000008286	ENSACAP00000000988
ENSMGAP00000015441	ENSACAP00000002892
ENSMGAP00000011947	ENSACAP00000014900
ENSMGAP00000011837	ENSACAP00000014551
ENSMGAP00000011911	ENSACAP00000014705
ENSMGAP00000000762	ENSACAP00000002010
ENSMGAP00000010097	ENSACAP00000002775
ENSMGAP00000008714	ENSACAP00000007811
ENSMGAP00000014425	ENSACAP00000014205
ENSMGAP00000000509	ENSACAP00000003957
ENSMGAP00000010586	ENSACAP00000003452
ENSMGAP00000008852	ENSACAP00000022607
ENSMGAP00000001395	ENSACAP00000007418
ENSMGAP00000005769	ENSACAP00000009843
ENSMGAP00000008040	ENSACAP00000010717
ENSMGAP00000008876	ENSACAP00000023161
ENSMGAP00000003422	ENSACAP00000007133
ENSMGAP00000015273	ENSACAP00000009262
ENSMGAP00000003689	ENSACAP00000007166
ENSMGAP00000011606	ENSACAP00000014451
ENSMGAP00000011689	ENSACAP00000011447
ENSMGAP00000014117	ENSACAP00000012845
ENSMGAP00000015781	ENSACAP00000003423
ENSMGAP00000009299	ENSACAP00000014516
ENSMGAP00000015109	ENSACAP00000013145
ENSMGAP00000003710	ENSACAP00000016589
ENSMGAP00000011655	ENSACAP00000016612
ENSMGAP00000008858	ENSACAP00000000766
ENSMGAP00000014047	ENSACAP00000001550
ENSMGAP00000011625	ENSACAP00000005884
ENSMGAP00000000744	ENSACAP00000016217
ENSMGAP00000005385	ENSACAP00000001002
ENSMGAP00000004123	ENSACAP00000013260
ENSMGAP00000006694	ENSACAP00000010212
ENSMGAP00000012758	ENSACAP00000011210
ENSMGAP00000002056	ENSACAP00000012546
ENSMGAP00000016378	ENSACAP00000005192
ENSMGAP00000013338	ENSACAP00000016014
ENSMGAP00000007499	ENSACAP00000000189
ENSMGAP00000007180	ENSACAP00000007863
ENSMGAP00000014767	ENSACAP00000005144
ENSMGAP00000004080	ENSACAP00000013190
ENSMGAP00000000265	ENSACAP00000009646
ENSMGAP00000014427	ENSACAP00000015982
ENSMGAP00000006889	ENSACAP00000003038
ENSMGAP00000002312	ENSACAP00000017531
ENSMGAP00000013161	ENSACAP00000008252
ENSMGAP00000015001	ENSACAP00000010036
ENSMGAP00000010402	ENSACAP00000016064
ENSMGAP00000010056	ENSACAP00000014392
ENSMGAP00000009371	ENSACAP00000022803
ENSMGAP00000001518	ENSACAP00000003080
ENSMGAP00000003946	ENSACAP00000002627
ENSMGAP00000007704	ENSACAP00000001514
ENSMGAP00000007770	ENSACAP00000005355
ENSMGAP00000000859	ENSACAP00000013258
ENSMGAP00000011580	ENSACAP00000012231
ENSMGAP00000002371	ENSACAP00000012123
ENSMGAP00000016876	ENSACAP00000008258
ENSMGAP00000005211	ENSACAP00000010223
ENSMGAP00000002247	ENSACAP00000011216
ENSMGAP00000014035	ENSACAP00000011928
ENSMGAP00000008702	ENSACAP00000006406
ENSMGAP00000005660	ENSACAP00000011920
ENSMGAP00000008955	ENSACAP00000011449
ENSMGAP00000006471	ENSACAP00000000792
ENSMGAP00000003984	ENSACAP00000019131
ENSMGAP00000012377	ENSACAP00000010667
ENSMGAP00000014886	ENSACAP00000008195
ENSMGAP00000011317	ENSACAP00000021848
ENSMGAP00000007542	ENSACAP00000000060
ENSMGAP00000007616	ENSACAP00000000062
ENSMGAP00000014484	ENSACAP00000016848
ENSMGAP00000012872	ENSACAP00000002993
ENSMGAP00000004677	ENSACAP00000014378
ENSMGAP00000003309	ENSACAP00000016349
ENSMGAP00000005030	ENSACAP00000002280
ENSMGAP00000011808	ENSACAP00000008704
ENSMGAP00000017043	ENSACAP00000002301
ENSMGAP00000019018	ENSACAP00000002289
ENSMGAP00000003362	ENSACAP00000000982
ENSMGAP00000010091	ENSACAP00000006631
ENSMGAP00000005287	ENSACAP00000004423
ENSMGAP00000012887	ENSACAP00000009525
ENSMGAP00000002106	ENSACAP00000014149
ENSMGAP00000006474	ENSACAP00000017519
ENSMGAP00000004874	ENSACAP00000013251
ENSMGAP00000019025	ENSACAP00000018385
ENSMGAP00000001538	ENSACAP00000003635
ENSMGAP00000011398	ENSACAP00000006532
ENSMGAP00000001897	ENSACAP00000015536
ENSMGAP00000009060	ENSACAP00000007357
ENSMGAP00000004606	ENSACAP00000017648
ENSMGAP00000000642	ENSACAP00000016710
ENSMGAP00000012789	ENSACAP00000022499
ENSMGAP00000000728	ENSACAP00000006787
ENSMGAP00000009313	ENSACAP00000003450
ENSMGAP00000008536	ENSACAP00000017120
ENSMGAP00000007353	ENSACAP00000000624
ENSMGAP00000003187	ENSACAP00000000588
ENSMGAP00000016272	ENSACAP00000007712
ENSMGAP00000009488	ENSACAP00000002813
ENSMGAP00000005069	ENSACAP00000003779
ENSMGAP00000009336	ENSACAP00000006838
ENSMGAP00000008115	ENSACAP00000003121
ENSMGAP00000004377	ENSACAP00000006004
ENSMGAP00000005020	ENSACAP00000004681
ENSMGAP00000016743	ENSACAP00000008548
ENSMGAP00000011387	ENSACAP00000007583
ENSMGAP00000010642	ENSACAP00000019498
ENSMGAP00000003290	ENSACAP00000008475
ENSMGAP00000010616	ENSACAP00000015588
ENSMGAP00000014760	ENSACAP00000017189
ENSMGAP00000000456	ENSACAP00000004772
ENSMGAP00000013176	ENSACAP00000008306
ENSMGAP00000014789	ENSACAP00000016647
ENSMGAP00000018162	ENSACAP00000015123
ENSMGAP00000009145	ENSACAP00000007875
ENSMGAP00000008195	ENSACAP00000005587
ENSMGAP00000008829	ENSACAP00000003316
ENSMGAP00000004589	ENSACAP00000017342
ENSMGAP00000013287	ENSACAP00000006756
ENSMGAP00000016002	ENSACAP00000005040
ENSMGAP00000004273	ENSACAP00000011813
ENSMGAP00000006825	ENSACAP00000007413
ENSMGAP00000010088	ENSACAP00000007085
ENSMGAP00000013864	ENSACAP00000011502
ENSMGAP00000003424	ENSACAP00000010004
ENSMGAP00000014323	ENSACAP00000010045
ENSMGAP00000008303	ENSACAP00000020018
ENSMGAP00000015086	ENSACAP00000011328
ENSMGAP00000001419	ENSACAP00000000445
ENSMGAP00000003442	ENSACAP00000015725
ENSMGAP00000001207	ENSACAP00000015191
ENSMGAP00000017075	ENSACAP00000011167
ENSMGAP00000004136	ENSACAP00000008017
ENSMGAP00000019054	ENSACAP00000008008
ENSMGAP00000009053	ENSACAP00000004399
ENSMGAP00000011324	ENSACAP00000000803
ENSMGAP00000019123	ENSACAP00000008345
ENSMGAP00000015982	ENSACAP00000004184
ENSMGAP00000012956	ENSACAP00000007474
ENSMGAP00000013146	ENSACAP00000001458
ENSMGAP00000012051	ENSACAP00000014103
ENSMGAP00000005889	ENSACAP00000014765
ENSMGAP00000011490	ENSACAP00000017720
ENSMGAP00000010883	ENSACAP00000004657
ENSMGAP00000008681	ENSACAP00000008815
ENSMGAP00000005466	ENSACAP00000016406
ENSMGAP00000013654	ENSACAP00000010376
ENSMGAP00000012674	ENSACAP00000001164
ENSMGAP00000010880	ENSACAP00000009122
ENSMGAP00000003801	ENSACAP00000005810
ENSMGAP00000008615	ENSACAP00000011557
ENSMGAP00000009543	ENSACAP00000015652
ENSMGAP00000002974	ENSACAP00000013834
ENSMGAP00000012582	ENSACAP00000006227
ENSMGAP00000009859	ENSACAP00000008138
ENSMGAP00000018681	ENSACAP00000004083
ENSMGAP00000013979	ENSACAP00000011214
ENSMGAP00000008333	ENSACAP00000011080
ENSMGAP00000012517	ENSACAP00000011160
ENSMGAP00000001548	ENSACAP00000005916
ENSMGAP00000010456	ENSACAP00000016208
ENSMGAP00000015665	ENSACAP00000012562
ENSMGAP00000007322	ENSACAP00000015914
ENSMGAP00000002696	ENSACAP00000002378
ENSMGAP00000001583	ENSACAP00000004847
ENSMGAP00000011636	ENSACAP00000010954
ENSMGAP00000012013	ENSACAP00000006737
ENSMGAP00000012026	ENSACAP00000006791
ENSMGAP00000005302	ENSACAP00000010102
ENSMGAP00000010401	ENSACAP00000019044
ENSMGAP00000016750	ENSACAP00000014348
ENSMGAP00000004470	ENSACAP00000017517
ENSMGAP00000017241	ENSACAP00000009392
ENSMGAP00000010142	ENSACAP00000007409
ENSMGAP00000011560	ENSACAP00000005518
ENSMGAP00000002069	ENSACAP00000008283
ENSMGAP00000004515	ENSACAP00000012104
ENSMGAP00000015154	ENSACAP00000009797
ENSMGAP00000001088	ENSACAP00000020911
ENSMGAP00000017435	ENSACAP00000001116
ENSMGAP00000018236	ENSACAP00000006511
ENSMGAP00000003283	ENSACAP00000015474
ENSMGAP00000015103	ENSACAP00000012914
ENSMGAP00000011665	ENSACAP00000016554
ENSMGAP00000011513	ENSACAP00000005262
ENSMGAP00000016934	ENSACAP00000006654
ENSMGAP00000018477	ENSACAP00000017421
ENSMGAP00000012426	ENSACAP00000010082
ENSMGAP00000015431	ENSACAP00000005303
ENSMGAP00000007852	ENSACAP00000008303
ENSMGAP00000007586	ENSACAP00000004789
ENSMGAP00000012793	ENSACAP00000011008
ENSMGAP00000010423	ENSACAP00000005226
ENSMGAP00000006493	ENSACAP00000008088
ENSMGAP00000002459	ENSACAP00000003237
ENSMGAP00000012144	ENSACAP00000017194
ENSMGAP00000007000	ENSACAP00000002437
ENSMGAP00000005320	ENSACAP00000015545
ENSMGAP00000012292	ENSACAP00000007692
ENSMGAP00000003179	ENSACAP00000002841
ENSMGAP00000016183	ENSACAP00000012202
ENSMGAP00000005890	ENSACAP00000002560
ENSMGAP00000016019	ENSACAP00000003050
ENSMGAP00000012498	ENSACAP00000005799
ENSMGAP00000011284	ENSACAP00000005716
ENSMGAP00000004359	ENSACAP00000006764
ENSMGAP00000014741	ENSACAP00000008668
ENSMGAP00000010368	ENSACAP00000016136
ENSMGAP00000011345	ENSACAP00000007832
ENSMGAP00000017391	ENSACAP00000010706
ENSMGAP00000005791	ENSACAP00000008342
ENSMGAP00000000187	ENSACAP00000000292
ENSMGAP00000003686	ENSACAP00000016592
ENSMGAP00000014073	ENSACAP00000001387
ENSMGAP00000010967	ENSACAP00000004700
ENSMGAP00000003799	ENSACAP00000016253
ENSMGAP00000004977	ENSACAP00000010516
ENSMGAP00000006067	ENSACAP00000002693
ENSMGAP00000001692	ENSACAP00000005027
ENSMGAP00000006182	ENSACAP00000006327
ENSMGAP00000019133	ENSACAP00000015074
ENSMGAP00000016530	ENSACAP00000016353
ENSMGAP00000001734	ENSACAP00000014973
ENSMGAP00000007819	ENSACAP00000005221
ENSMGAP00000008651	ENSACAP00000017129
ENSMGAP00000004409	ENSACAP00000021532
ENSMGAP00000013445	ENSACAP00000019924
ENSMGAP00000019781	ENSACAP00000021507
ENSMGAP00000016437	ENSACAP00000018980
ENSMGAP00000017228	ENSACAP00000007124
ENSMGAP00000016406	ENSACAP00000017651
ENSMGAP00000017742	ENSACAP00000004689
ENSMGAP00000000443	ENSACAP00000001435
ENSMGAP00000007199	ENSACAP00000010853
ENSMGAP00000010914	ENSACAP00000020401
ENSMGAP00000005390	ENSACAP00000006453
ENSMGAP00000008577	ENSACAP00000012667
ENSMGAP00000009032	ENSACAP00000020519
ENSMGAP00000003987	ENSACAP00000013054
ENSMGAP00000008400	ENSACAP00000012381
ENSMGAP00000012893	ENSACAP00000017326
ENSMGAP00000002200	ENSACAP00000004402
ENSMGAP00000008339	ENSACAP00000016922
ENSMGAP00000009787	ENSACAP00000006419
ENSMGAP00000012996	ENSACAP00000007282
ENSMGAP00000015712	ENSACAP00000010275
ENSMGAP00000005690	ENSACAP00000003460
ENSMGAP00000004158	ENSACAP00000020676
ENSMGAP00000003532	ENSACAP00000005918
ENSMGAP00000005084	ENSACAP00000013459
ENSMGAP00000002285	ENSACAP00000008890
ENSMGAP00000003792	ENSACAP00000010473
ENSMGAP00000002363	ENSACAP00000005023
ENSMGAP00000002136	ENSACAP00000016397
ENSMGAP00000005995	ENSACAP00000006753
ENSMGAP00000004414	ENSACAP00000001891
ENSMGAP00000001423	ENSACAP00000002637
ENSMGAP00000010866	ENSACAP00000004576
ENSMGAP00000000315	ENSACAP00000006956
ENSMGAP00000013737	ENSACAP00000016035
ENSMGAP00000014138	ENSACAP00000012239
ENSMGAP00000010085	ENSACAP00000022406
ENSMGAP00000014303	ENSACAP00000015850
ENSMGAP00000014086	ENSACAP00000000098
ENSMGAP00000003393	ENSACAP00000005328
ENSMGAP00000011526	ENSACAP00000007568
ENSMGAP00000012814	ENSACAP00000009697
ENSMGAP00000011679	ENSACAP00000014333
ENSMGAP00000007789	ENSACAP00000000069
ENSMGAP00000003057	ENSACAP00000011496
ENSMGAP00000000986	ENSACAP00000002360
ENSMGAP00000006908	ENSACAP00000011764
ENSMGAP00000013141	ENSACAP00000015166
ENSMGAP00000007394	ENSACAP00000005420
ENSMGAP00000016162	ENSACAP00000001354
ENSMGAP00000009656	ENSACAP00000009596
ENSMGAP00000007799	ENSACAP00000003677
ENSMGAP00000006170	ENSACAP00000004990
ENSMGAP00000015182	ENSACAP00000010477
ENSMGAP00000008545	ENSACAP00000010901
ENSMGAP00000005179	ENSACAP00000004163
ENSMGAP00000008887	ENSACAP00000003541
ENSMGAP00000001786	ENSACAP00000001030
ENSMGAP00000009648	ENSACAP00000012873
ENSMGAP00000003766	ENSACAP00000009688
ENSMGAP00000015790	ENSACAP00000016226
ENSMGAP00000002674	ENSACAP00000009314
ENSMGAP00000003647	ENSACAP00000001074
ENSMGAP00000003351	ENSACAP00000011982
ENSMGAP00000013495	ENSACAP00000005063
ENSMGAP00000002440	ENSACAP00000014875
ENSMGAP00000003196	ENSACAP00000021025
ENSMGAP00000013062	ENSACAP00000014831
ENSMGAP00000019578	ENSACAP00000016769
ENSMGAP00000014064	ENSACAP00000022711
ENSMGAP00000008325	ENSACAP00000001127
ENSMGAP00000014066	ENSACAP00000013194
ENSMGAP00000008904	ENSACAP00000011919
ENSMGAP00000019426	ENSACAP00000016452
ENSMGAP00000011684	ENSACAP00000008110
ENSMGAP00000006557	ENSACAP00000000313
ENSMGAP00000006542	ENSACAP00000007345
ENSMGAP00000010260	ENSACAP00000012660
ENSMGAP00000008483	ENSACAP00000015873
ENSMGAP00000014993	ENSACAP00000014873
ENSMGAP00000010127	ENSACAP00000019224
ENSMGAP00000008086	ENSACAP00000002634
ENSMGAP00000005024	ENSACAP00000014510
ENSMGAP00000009827	ENSACAP00000010493
ENSMGAP00000001561	ENSACAP00000004991
ENSMGAP00000006085	ENSACAP00000008638
ENSMGAP00000002954	ENSACAP00000012299
ENSMGAP00000002419	ENSACAP00000014857
ENSMGAP00000000108	ENSACAP00000002580
ENSMGAP00000007779	ENSACAP00000016562
ENSMGAP00000007773	ENSACAP00000016745
ENSMGAP00000003907	ENSACAP00000017382
ENSMGAP00000003944	ENSACAP00000012459
ENSMGAP00000014907	ENSACAP00000006541
ENSMGAP00000004065	ENSACAP00000002765
ENSMGAP00000000402	ENSACAP00000004912
ENSMGAP00000015144	ENSACAP00000004525
ENSMGAP00000000401	ENSACAP00000023387
ENSMGAP00000009393	ENSACAP00000003480
ENSMGAP00000009074	ENSACAP00000015035
ENSMGAP00000002614	ENSACAP00000010949
ENSMGAP00000004288	ENSACAP00000007683
ENSMGAP00000017667	ENSACAP00000005327
ENSMGAP00000012381	ENSACAP00000019022
ENSMGAP00000014049	ENSACAP00000007878
ENSMGAP00000011841	ENSACAP00000016618
ENSMGAP00000003649	ENSACAP00000014723
ENSMGAP00000010597	ENSACAP00000022465
ENSMGAP00000002082	ENSACAP00000014143
ENSMGAP00000019772	ENSACAP00000014223
ENSMGAP00000015789	ENSACAP00000016319
ENSMGAP00000012602	ENSACAP00000004859
ENSMGAP00000015233	ENSACAP00000007835
ENSMGAP00000001937	ENSACAP00000003381
ENSMGAP00000007252	ENSACAP00000014235
ENSMGAP00000000396	ENSACAP00000002316
ENSMGAP00000007106	ENSACAP00000013882
ENSMGAP00000015737	ENSACAP00000000312
ENSMGAP00000009840	ENSACAP00000007273
ENSMGAP00000010777	ENSACAP00000009601
ENSMGAP00000016088	ENSACAP00000012181
ENSMGAP00000012525	ENSACAP00000005938
ENSMGAP00000014409	ENSACAP00000017152
ENSMGAP00000010882	ENSACAP00000014045
ENSMGAP00000004913	ENSACAP00000003095
ENSMGAP00000004813	ENSACAP00000006802
ENSMGAP00000012223	ENSACAP00000015816
ENSMGAP00000002967	ENSACAP00000017537
ENSMGAP00000010503	ENSACAP00000000255
ENSMGAP00000001131	ENSACAP00000000582
ENSMGAP00000006608	ENSACAP00000012890
ENSMGAP00000010628	ENSACAP00000015220
ENSMGAP00000000869	ENSACAP00000017475
ENSMGAP00000000926	ENSACAP00000019058
ENSMGAP00000018261	ENSACAP00000004143
ENSMGAP00000006235	ENSACAP00000010100
ENSMGAP00000018966	ENSACAP00000015552
ENSMGAP00000005646	ENSACAP00000008039
ENSMGAP00000003569	ENSACAP00000011014
ENSMGAP00000018863	ENSACAP00000000116
ENSMGAP00000005345	ENSACAP00000015561
ENSMGAP00000010973	ENSACAP00000011700
ENSMGAP00000011946	ENSACAP00000020950
ENSMGAP00000015516	ENSACAP00000007054
ENSMGAP00000017832	ENSACAP00000015656
ENSMGAP00000009966	ENSACAP00000013895
ENSMGAP00000004713	ENSACAP00000013368
ENSMGAP00000010420	ENSACAP00000014395
ENSMGAP00000003360	ENSACAP00000008480
ENSMGAP00000014952	ENSACAP00000005359
ENSMGAP00000015175	ENSACAP00000010049
ENSMGAP00000016373	ENSACAP00000012756
ENSMGAP00000007186	ENSACAP00000003607
ENSMGAP00000014453	ENSACAP00000014838
ENSMGAP00000008949	ENSACAP00000006929
ENSMGAP00000003065	ENSACAP00000000627
ENSMGAP00000014916	ENSACAP00000006051
ENSMGAP00000016461	ENSACAP00000006030
ENSMGAP00000006505	ENSACAP00000006812
ENSMGAP00000015068	ENSACAP00000005200
ENSMGAP00000003778	ENSACAP00000017085
ENSMGAP00000018520	ENSACAP00000008661
ENSMGAP00000009483	ENSACAP00000015839
ENSMGAP00000015069	ENSACAP00000020539
ENSMGAP00000015767	ENSACAP00000002652
ENSMGAP00000015772	ENSACAP00000002871
ENSMGAP00000008552	ENSACAP00000009535
ENSMGAP00000014508	ENSACAP00000001235
ENSMGAP00000000586	ENSACAP00000003190
ENSMGAP00000018368	ENSACAP00000013157
ENSMGAP00000013822	ENSACAP00000010105
ENSMGAP00000007654	ENSACAP00000000539
ENSMGAP00000012365	ENSACAP00000013484
ENSMGAP00000004747	ENSACAP00000017612
ENSMGAP00000014934	ENSACAP00000005762
ENSMGAP00000001401	ENSACAP00000021260
ENSMGAP00000013880	ENSACAP00000013329
ENSMGAP00000006513	ENSACAP00000009851
ENSMGAP00000006157	ENSACAP00000005440
ENSMGAP00000016097	ENSACAP00000012475
ENSMGAP00000007451	ENSACAP00000011315
ENSMGAP00000005148	ENSACAP00000002273
ENSMGAP00000003159	ENSACAP00000014984
ENSMGAP00000008084	ENSACAP00000002857
ENSMGAP00000008515	ENSACAP00000009605
ENSMGAP00000008609	ENSACAP00000009365
ENSMGAP00000016129	ENSACAP00000014125
ENSMGAP00000002996	ENSACAP00000000371
ENSMGAP00000011478	ENSACAP00000007343
ENSMGAP00000011465	ENSACAP00000007351
ENSMGAP00000016018	ENSACAP00000003073
ENSMGAP00000000582	ENSACAP00000015690
ENSMGAP00000011756	ENSACAP00000014625
ENSMGAP00000000291	ENSACAP00000009415
ENSMGAP00000008049	ENSACAP00000003305
ENSMGAP00000007996	ENSACAP00000003382
ENSMGAP00000010751	ENSACAP00000011236
ENSMGAP00000011668	ENSACAP00000013950
ENSMGAP00000004429	ENSACAP00000006904
ENSMGAP00000008708	ENSACAP00000010678
ENSMGAP00000009942	ENSACAP00000013644
ENSMGAP00000000956	ENSACAP00000002453
ENSMGAP00000011602	ENSACAP00000013962
ENSMGAP00000006562	ENSACAP00000006911
ENSMGAP00000011798	ENSACAP00000014150
ENSMGAP00000012088	ENSACAP00000001501
ENSMGAP00000011647	ENSACAP00000008250
ENSMGAP00000010719	ENSACAP00000003435
ENSMGAP00000003451	ENSACAP00000013953
ENSMGAP00000014948	ENSACAP00000005451
ENSMGAP00000011735	ENSACAP00000009946
ENSMGAP00000010964	ENSACAP00000004888
ENSMGAP00000007958	ENSACAP00000010729
ENSMGAP00000001231	ENSACAP00000014643
ENSMGAP00000015306	ENSACAP00000013385
ENSMGAP00000001477	ENSACAP00000004818
ENSMGAP00000002712	ENSACAP00000001155
ENSMGAP00000004568	ENSACAP00000012306
ENSMGAP00000001925	ENSACAP00000016795
ENSMGAP00000005509	ENSACAP00000012919
ENSMGAP00000001093	ENSACAP00000006966
ENSMGAP00000014796	ENSACAP00000002265
ENSMGAP00000002186	ENSACAP00000003075
ENSMGAP00000016662	ENSACAP00000002860
ENSMGAP00000014966	ENSACAP00000007089
ENSMGAP00000011695	ENSACAP00000014133
ENSMGAP00000017895	ENSACAP00000009716
ENSMGAP00000015104	ENSACAP00000012917
ENSMGAP00000018791	ENSACAP00000019304
ENSMGAP00000016052	ENSACAP00000001567
ENSMGAP00000009912	ENSACAP00000014033
ENSMGAP00000015581	ENSACAP00000001539
ENSMGAP00000004144	ENSACAP00000008087
ENSMGAP00000007691	ENSACAP00000008472
ENSMGAP00000002187	ENSACAP00000001783
ENSMGAP00000014152	ENSACAP00000000378
ENSMGAP00000014149	ENSACAP00000023006
ENSMGAP00000008484	ENSACAP00000005311
ENSMGAP00000001855	ENSACAP00000022891
ENSMGAP00000009177	ENSACAP00000003561
ENSMGAP00000001320	ENSACAP00000008653
ENSMGAP00000002522	ENSACAP00000002126
ENSMGAP00000010407	ENSACAP00000001336
ENSMGAP00000009628	ENSACAP00000021854
ENSMGAP00000011771	ENSACAP00000012025
ENSMGAP00000019682	ENSACAP00000009397
ENSMGAP00000009644	ENSACAP00000010176
ENSMGAP00000002983	ENSACAP00000015050
ENSMGAP00000003132	ENSACAP00000011322
ENSMGAP00000009858	ENSACAP00000006549
ENSMGAP00000006133	ENSACAP00000010660
ENSMGAP00000005945	ENSACAP00000001718
ENSMGAP00000015213	ENSACAP00000011827
ENSMGAP00000003838	ENSACAP00000009266
ENSMGAP00000010556	ENSACAP00000015367
ENSMGAP00000004562	ENSACAP00000011365
ENSMGAP00000008270	ENSACAP00000005331
ENSMGAP00000001856	ENSACAP00000022818
ENSMGAP00000004539	ENSACAP00000014114
ENSMGAP00000009638	ENSACAP00000012498
ENSMGAP00000014174	ENSACAP00000010529
ENSMGAP00000003615	ENSACAP00000004997
ENSMGAP00000012062	ENSACAP00000000388
ENSMGAP00000005078	ENSACAP00000008334
ENSMGAP00000009287	ENSACAP00000005034
ENSMGAP00000004814	ENSACAP00000003183
ENSMGAP00000000944	ENSACAP00000002830
ENSMGAP00000011154	ENSACAP00000001338
ENSMGAP00000005290	ENSACAP00000010596
ENSMGAP00000007148	ENSACAP00000002042
ENSMGAP00000000918	ENSACAP00000015020
ENSMGAP00000000399	ENSACAP00000017381
ENSMGAP00000004799	ENSACAP00000000252
ENSMGAP00000010016	ENSACAP00000022119
ENSMGAP00000013452	ENSACAP00000016694
ENSMGAP00000007230	ENSACAP00000000233
ENSMGAP00000012616	ENSACAP00000004917
ENSMGAP00000014539	ENSACAP00000012400
ENSMGAP00000011874	ENSACAP00000018100
ENSMGAP00000014503	ENSACAP00000003882
ENSMGAP00000005998	ENSACAP00000001773
ENSMGAP00000009269	ENSACAP00000008764
ENSMGAP00000002504	ENSACAP00000016324
ENSMGAP00000017822	ENSACAP00000017420
ENSMGAP00000009674	ENSACAP00000007717
ENSMGAP00000017103	ENSACAP00000020665
ENSMGAP00000012924	ENSACAP00000008247
ENSMGAP00000010258	ENSACAP00000015591
ENSMGAP00000009864	ENSACAP00000018954
ENSMGAP00000008447	ENSACAP00000021162
ENSMGAP00000019614	ENSACAP00000002953
ENSMGAP00000003653	ENSACAP00000014226
ENSMGAP00000013211	ENSACAP00000015357
ENSMGAP00000001765	ENSACAP00000001190
ENSMGAP00000014644	ENSACAP00000008301
ENSMGAP00000005090	ENSACAP00000013809
ENSMGAP00000011481	ENSACAP00000010139
ENSMGAP00000007476	ENSACAP00000009107
ENSMGAP00000003679	ENSACAP00000008145
ENSMGAP00000002356	ENSACAP00000014810
ENSMGAP00000001392	ENSACAP00000012613
ENSMGAP00000002769	ENSACAP00000001031
ENSMGAP00000005216	ENSACAP00000005940
ENSMGAP00000009062	ENSACAP00000001777
ENSMGAP00000003497	ENSACAP00000003493
ENSMGAP00000002920	ENSACAP00000017329
ENSMGAP00000008618	ENSACAP00000014441
ENSMGAP00000002159	ENSACAP00000012050
ENSMGAP00000016715	ENSACAP00000003927
ENSMGAP00000011542	ENSACAP00000008226
ENSMGAP00000001509	ENSACAP00000011223
ENSMGAP00000014004	ENSACAP00000011512
ENSMGAP00000011517	ENSACAP00000004429
ENSMGAP00000012027	ENSACAP00000001970
ENSMGAP00000017536	ENSACAP00000005446
ENSMGAP00000010687	ENSACAP00000013477
ENSMGAP00000008745	ENSACAP00000006540
ENSMGAP00000009152	ENSACAP00000002247
ENSMGAP00000008371	ENSACAP00000004389
ENSMGAP00000006391	ENSACAP00000016210
ENSMGAP00000014576	ENSACAP00000015686
ENSMGAP00000009327	ENSACAP00000015129
ENSMGAP00000001987	ENSACAP00000009274
ENSMGAP00000001977	ENSACAP00000009301
ENSMGAP00000015599	ENSACAP00000000362
ENSMGAP00000016067	ENSACAP00000005955
ENSMGAP00000013156	ENSACAP00000004337
ENSMGAP00000000691	ENSACAP00000017717
ENSMGAP00000014914	ENSACAP00000008595
ENSMGAP00000009500	ENSACAP00000015710
ENSMGAP00000011878	ENSACAP00000002909
ENSMGAP00000003784	ENSACAP00000016651
ENSMGAP00000012641	ENSACAP00000010910
ENSMGAP00000009289	ENSACAP00000003084
ENSMGAP00000003484	ENSACAP00000002963
ENSMGAP00000014824	ENSACAP00000012828
ENSMGAP00000007522	ENSACAP00000008618
ENSMGAP00000015786	ENSACAP00000008857
ENSMGAP00000003471	ENSACAP00000009610
ENSMGAP00000017309	ENSACAP00000014522
ENSMGAP00000013349	ENSACAP00000006441
ENSMGAP00000019671	ENSACAP00000015529
ENSMGAP00000010815	ENSACAP00000006043
ENSMGAP00000007206	ENSACAP00000011168
ENSMGAP00000004135	ENSACAP00000008502
ENSMGAP00000002743	ENSACAP00000014931
ENSMGAP00000013868	ENSACAP00000013533
ENSMGAP00000003460	ENSACAP00000023320
ENSMGAP00000001555	ENSACAP00000007341
ENSMGAP00000017743	ENSACAP00000013647
ENSMGAP00000010797	ENSACAP00000014904
ENSMGAP00000000209	ENSACAP00000013059
ENSMGAP00000005277	ENSACAP00000002400
ENSMGAP00000014185	ENSACAP00000000020
ENSMGAP00000007405	ENSACAP00000006325
ENSMGAP00000000355	ENSACAP00000007149
ENSMGAP00000002145	ENSACAP00000005835
ENSMGAP00000004735	ENSACAP00000002931
ENSMGAP00000016810	ENSACAP00000009775
ENSMGAP00000007428	ENSACAP00000016009
ENSMGAP00000002603	ENSACAP00000002274
ENSMGAP00000002079	ENSACAP00000016882
ENSMGAP00000005578	ENSACAP00000009098
ENSMGAP00000019035	ENSACAP00000000056
ENSMGAP00000019680	ENSACAP00000007445
ENSMGAP00000018102	ENSACAP00000016170
ENSMGAP00000013781	ENSACAP00000009705
ENSMGAP00000019218	ENSACAP00000003731
ENSMGAP00000019572	ENSACAP00000003204
ENSMGAP00000014749	ENSACAP00000017171
ENSMGAP00000010538	ENSACAP00000021486
ENSMGAP00000013957	ENSACAP00000000096
ENSMGAP00000001317	ENSACAP00000011570
ENSMGAP00000002262	ENSACAP00000003196
ENSMGAP00000000665	ENSACAP00000016707
ENSMGAP00000005800	ENSACAP00000015752
ENSMGAP00000018832	ENSACAP00000007637
ENSMGAP00000005570	ENSACAP00000015766
ENSMGAP00000014846	ENSACAP00000006898
ENSMGAP00000009473	ENSACAP00000015735
ENSMGAP00000002894	ENSACAP00000017527
ENSMGAP00000001308	ENSACAP00000014914
ENSMGAP00000004521	ENSACAP00000004062
ENSMGAP00000014157	ENSACAP00000012046
ENSMGAP00000010017	ENSACAP00000014398
ENSMGAP00000001598	ENSACAP00000011701
ENSMGAP00000001161	ENSACAP00000015403
ENSMGAP00000005262	ENSACAP00000007269
ENSMGAP00000000476	ENSACAP00000001285
ENSMGAP00000009951	ENSACAP00000006985
ENSMGAP00000008527	ENSACAP00000001729
ENSMGAP00000006032	ENSACAP00000012569
ENSMGAP00000006565	ENSACAP00000009683
ENSMGAP00000011234	ENSACAP00000013365
ENSMGAP00000007218	ENSACAP00000002152
ENSMGAP00000004125	ENSACAP00000006089
ENSMGAP00000005938	ENSACAP00000002615
ENSMGAP00000016022	ENSACAP00000002911
ENSMGAP00000004548	ENSACAP00000013805
ENSMGAP00000015534	ENSACAP00000020817
ENSMGAP00000018675	ENSACAP00000017509
ENSMGAP00000016485	ENSACAP00000006304
ENSMGAP00000001473	ENSACAP00000013457
ENSMGAP00000008715	ENSACAP00000008163
ENSMGAP00000015071	ENSACAP00000012219
ENSMGAP00000015268	ENSACAP00000009475
ENSMGAP00000003747	ENSACAP00000015902
ENSMGAP00000010508	ENSACAP00000004902
ENSMGAP00000002431	ENSACAP00000017543
ENSMGAP00000004487	ENSACAP00000009178
ENSMGAP00000006888	ENSACAP00000006641
ENSMGAP00000007784	ENSACAP00000011988
ENSMGAP00000009457	ENSACAP00000018355
ENSMGAP00000004615	ENSACAP00000009426
ENSMGAP00000009139	ENSACAP00000006651
ENSMGAP00000013241	ENSACAP00000007076
ENSMGAP00000008942	ENSACAP00000011863
ENSMGAP00000006928	ENSACAP00000014732
ENSMGAP00000001301	ENSACAP00000000612
ENSMGAP00000012164	ENSACAP00000013160
ENSMGAP00000006978	ENSACAP00000011465
ENSMGAP00000002422	ENSACAP00000017541
ENSMGAP00000011461	ENSACAP00000003949
ENSMGAP00000014248	ENSACAP00000007890
ENSMGAP00000014160	ENSACAP00000000033
ENSMGAP00000000890	ENSACAP00000005126
ENSMGAP00000002547	ENSACAP00000003652
ENSMGAP00000014851	ENSACAP00000014268
ENSMGAP00000014843	ENSACAP00000005113
ENSMGAP00000002948	ENSACAP00000017535
ENSMGAP00000004484	ENSACAP00000015260
ENSMGAP00000001331	ENSACAP00000013573
ENSMGAP00000014880	ENSACAP00000003358
ENSMGAP00000012237	ENSACAP00000015862
ENSMGAP00000017706	ENSACAP00000006915
ENSMGAP00000011138	ENSACAP00000004297
ENSMGAP00000012253	ENSACAP00000021793
ENSMGAP00000001767	ENSACAP00000008827
ENSMGAP00000012043	ENSACAP00000014151
ENSMGAP00000011147	ENSACAP00000021805
ENSMGAP00000004754	ENSACAP00000004654
ENSMGAP00000002309	ENSACAP00000012264
ENSMGAP00000006330	ENSACAP00000005507
ENSMGAP00000008607	ENSACAP00000000830
ENSMGAP00000013505	ENSACAP00000012265
ENSMGAP00000007599	ENSACAP00000005482
ENSMGAP00000009440	ENSACAP00000006260
ENSMGAP00000000867	ENSACAP00000020487
ENSMGAP00000012643	ENSACAP00000014325
ENSMGAP00000000835	ENSACAP00000012984
ENSMGAP00000013927	ENSACAP00000002180
ENSMGAP00000011667	ENSACAP00000008243
ENSMGAP00000008832	ENSACAP00000023365
ENSMGAP00000014350	ENSACAP00000014261
ENSMGAP00000010572	ENSACAP00000013528
ENSMGAP00000011062	ENSACAP00000002300
ENSMGAP00000012625	ENSACAP00000003616
ENSMGAP00000002554	ENSACAP00000015601
ENSMGAP00000006090	ENSACAP00000008640
ENSMGAP00000016425	ENSACAP00000018911
ENSMGAP00000017792	ENSACAP00000008592
ENSMGAP00000000197	ENSACAP00000007845
ENSMGAP00000005992	ENSACAP00000010918
ENSMGAP00000013610	ENSACAP00000007881
ENSMGAP00000005033	ENSACAP00000003602
ENSMGAP00000003074	ENSACAP00000004259
ENSMGAP00000003392	ENSACAP00000009761
ENSMGAP00000011071	ENSACAP00000001473
ENSMGAP00000001289	ENSACAP00000012220
ENSMGAP00000008121	ENSACAP00000001296
ENSMGAP00000007955	ENSACAP00000012600
ENSMGAP00000006195	ENSACAP00000002268
ENSMGAP00000006870	ENSACAP00000014402
ENSMGAP00000017468	ENSACAP00000001188
ENSMGAP00000003060	ENSACAP00000003548
ENSMGAP00000003452	ENSACAP00000005966
ENSMGAP00000017929	ENSACAP00000006803
ENSMGAP00000010451	ENSACAP00000003922
ENSMGAP00000009595	ENSACAP00000012481
ENSMGAP00000009338	ENSACAP00000016003
ENSMGAP00000001773	ENSACAP00000001047
ENSMGAP00000002310	ENSACAP00000002413
ENSMGAP00000000888	ENSACAP00000006575
ENSMGAP00000013572	ENSACAP00000011611
ENSMGAP00000003488	ENSACAP00000001853
ENSMGAP00000007183	ENSACAP00000007570
ENSMGAP00000014029	ENSACAP00000001952
ENSMGAP00000000392	ENSACAP00000006955
ENSMGAP00000014364	ENSACAP00000014827
ENSMGAP00000001912	ENSACAP00000011533
ENSMGAP00000010037	ENSACAP00000006790
ENSMGAP00000017473	ENSACAP00000009645
ENSMGAP00000014015	ENSACAP00000004455
ENSMGAP00000019145	ENSACAP00000012718
ENSMGAP00000008304	ENSACAP00000011433
ENSMGAP00000011727	ENSACAP00000023411
ENSMGAP00000009619	ENSACAP00000007762
ENSMGAP00000007264	ENSACAP00000005907
ENSMGAP00000010862	ENSACAP00000008508
ENSMGAP00000012095	ENSACAP00000017127
ENSMGAP00000008529	ENSACAP00000022961
ENSMGAP00000005874	ENSACAP00000006208
ENSMGAP00000014899	ENSACAP00000006291
ENSMGAP00000015255	ENSACAP00000000408
ENSMGAP00000011094	ENSACAP00000002072
ENSMGAP00000007567	ENSACAP00000020570
ENSMGAP00000000861	ENSACAP00000008709
ENSMGAP00000003810	ENSACAP00000005268
ENSMGAP00000003626	ENSACAP00000013574
ENSMGAP00000013676	ENSACAP00000000634
ENSMGAP00000000283	ENSACAP00000015311
ENSMGAP00000000674	ENSACAP00000006455
ENSMGAP00000011085	ENSACAP00000012734
ENSMGAP00000017003	ENSACAP00000007162
ENSMGAP00000017069	ENSACAP00000009882
ENSMGAP00000015459	ENSACAP00000017582
ENSMGAP00000013010	ENSACAP00000002973
ENSMGAP00000014751	ENSACAP00000008901
ENSMGAP00000005293	ENSACAP00000007261
ENSMGAP00000004116	ENSACAP00000002043
ENSMGAP00000004317	ENSACAP00000015626
ENSMGAP00000004090	ENSACAP00000008566
ENSMGAP00000010355	ENSACAP00000001618
ENSMGAP00000015685	ENSACAP00000007763
ENSMGAP00000009202	ENSACAP00000010499
ENSMGAP00000002619	ENSACAP00000013594
ENSMGAP00000004514	ENSACAP00000015185
ENSMGAP00000005969	ENSACAP00000012182
ENSMGAP00000010632	ENSACAP00000007799
ENSMGAP00000012707	ENSACAP00000013383
ENSMGAP00000009300	ENSACAP00000005319
ENSMGAP00000015299	ENSACAP00000013786
ENSMGAP00000002176	ENSACAP00000002177
ENSMGAP00000005441	ENSACAP00000007998
ENSMGAP00000001314	ENSACAP00000015288
ENSMGAP00000018918	ENSACAP00000008314
ENSMGAP00000011035	ENSACAP00000001967
ENSMGAP00000001662	ENSACAP00000004831
ENSMGAP00000013212	ENSACAP00000000374
ENSMGAP00000008753	ENSACAP00000012309
ENSMGAP00000002665	ENSACAP00000003800
ENSMGAP00000010828	ENSACAP00000014849
ENSMGAP00000015525	ENSACAP00000007342
ENSMGAP00000004508	ENSACAP00000011642
ENSMGAP00000009525	ENSACAP00000023153
ENSMGAP00000015997	ENSACAP00000004913
ENSMGAP00000019160	ENSACAP00000013983
ENSMGAP00000007985	ENSACAP00000013443
ENSMGAP00000012338	ENSACAP00000004765
ENSMGAP00000014358	ENSACAP00000014867
ENSMGAP00000012543	ENSACAP00000000855
ENSMGAP00000015594	ENSACAP00000000709
ENSMGAP00000009855	ENSACAP00000012234
ENSMGAP00000019458	ENSACAP00000005911
ENSMGAP00000009218	ENSACAP00000020582
ENSMGAP00000000729	ENSACAP00000016106
ENSMGAP00000000083	ENSACAP00000005939
ENSMGAP00000012341	ENSACAP00000010914
ENSMGAP00000012890	ENSACAP00000003065
ENSMGAP00000013856	ENSACAP00000010309
ENSMGAP00000011772	ENSACAP00000010114
ENSMGAP00000001185	ENSACAP00000001146
ENSMGAP00000001700	ENSACAP00000015100
ENSMGAP00000014563	ENSACAP00000017617
ENSMGAP00000012904	ENSACAP00000008317
ENSMGAP00000009610	ENSACAP00000009776
ENSMGAP00000017498	ENSACAP00000000468
ENSMGAP00000005727	ENSACAP00000007988
ENSMGAP00000008671	ENSACAP00000002667
ENSMGAP00000010601	ENSACAP00000011122
ENSMGAP00000012304	ENSACAP00000016124
ENSMGAP00000010283	ENSACAP00000021243
ENSMGAP00000012838	ENSACAP00000005500
ENSMGAP00000006693	ENSACAP00000006775
ENSMGAP00000011253	ENSACAP00000022276
ENSMGAP00000004893	ENSACAP00000015744
ENSMGAP00000003628	ENSACAP00000014337
ENSMGAP00000000303	ENSACAP00000001666
ENSMGAP00000004206	ENSACAP00000018974
ENSMGAP00000003341	ENSACAP00000010738
ENSMGAP00000019073	ENSACAP00000014391
ENSMGAP00000012500	ENSACAP00000001348
ENSMGAP00000000163	ENSACAP00000005953
ENSMGAP00000009822	ENSACAP00000014128
ENSMGAP00000013486	ENSACAP00000005057
ENSMGAP00000012423	ENSACAP00000007952
ENSMGAP00000010619	ENSACAP00000003243
ENSMGAP00000002622	ENSACAP00000012680
ENSMGAP00000012469	ENSACAP00000011973
ENSMGAP00000008837	ENSACAP00000015429
ENSMGAP00000009264	ENSACAP00000006776
ENSMGAP00000017036	ENSACAP00000010556
ENSMGAP00000007297	ENSACAP00000015745
ENSMGAP00000007414	ENSACAP00000010798
ENSMGAP00000012606	ENSACAP00000004880
ENSMGAP00000010978	ENSACAP00000015570
ENSMGAP00000010960	ENSACAP00000019354
ENSMGAP00000010965	ENSACAP00000015983
ENSMGAP00000007771	ENSACAP00000011379
ENSMGAP00000013779	ENSACAP00000009909
ENSMGAP00000002655	ENSACAP00000002415
ENSMGAP00000010226	ENSACAP00000015869
ENSMGAP00000002848	ENSACAP00000007139
ENSMGAP00000006774	ENSACAP00000001758
ENSMGAP00000000873	ENSACAP00000004256
ENSMGAP00000001181	ENSACAP00000000746
ENSMGAP00000012375	ENSACAP00000013094
ENSMGAP00000012358	ENSACAP00000013758
ENSMGAP00000001305	ENSACAP00000012483
ENSMGAP00000013807	ENSACAP00000011333
ENSMGAP00000011934	ENSACAP00000001980
ENSMGAP00000006861	ENSACAP00000012302
ENSMGAP00000009110	ENSACAP00000020702
ENSMGAP00000004865	ENSACAP00000003333
ENSMGAP00000014821	ENSACAP00000012470
ENSMGAP00000012982	ENSACAP00000009060
ENSMGAP00000019009	ENSACAP00000016209
ENSMGAP00000010774	ENSACAP00000016819
ENSMGAP00000001904	ENSACAP00000006542
ENSMGAP00000005077	ENSACAP00000011949
ENSMGAP00000002231	ENSACAP00000014367
ENSMGAP00000009641	ENSACAP00000011992
ENSMGAP00000009352	ENSACAP00000023353
ENSMGAP00000007365	ENSACAP00000007987
ENSMGAP00000007675	ENSACAP00000004977
ENSMGAP00000013343	ENSACAP00000016174
ENSMGAP00000015676	ENSACAP00000008123
ENSMGAP00000011392	ENSACAP00000009824
ENSMGAP00000001551	ENSACAP00000008348
ENSMGAP00000006177	ENSACAP00000002614
ENSMGAP00000009833	ENSACAP00000013404
ENSMGAP00000009242	ENSACAP00000006550
ENSMGAP00000017205	ENSACAP00000021257
ENSMGAP00000011415	ENSACAP00000007510
ENSMGAP00000007446	ENSACAP00000014358
ENSMGAP00000014532	ENSACAP00000010741
ENSMGAP00000000102	ENSACAP00000003011
ENSMGAP00000004905	ENSACAP00000000203
ENSMGAP00000015341	ENSACAP00000014681
ENSMGAP00000012682	ENSACAP00000010564
ENSMGAP00000007837	ENSACAP00000022355
ENSMGAP00000010013	ENSACAP00000004615
ENSMGAP00000012243	ENSACAP00000007650
ENSMGAP00000000566	ENSACAP00000017416
ENSMGAP00000000464	ENSACAP00000023368
ENSMGAP00000000615	ENSACAP00000006471
ENSMGAP00000009802	ENSACAP00000017321
ENSMGAP00000010530	ENSACAP00000015411
ENSMGAP00000015588	ENSACAP00000004560
ENSMGAP00000010238	ENSACAP00000013998
ENSMGAP00000006048	ENSACAP00000008291
ENSMGAP00000009006	ENSACAP00000007377
ENSMGAP00000003099	ENSACAP00000011188
ENSMGAP00000006995	ENSACAP00000009223
ENSMGAP00000008871	ENSACAP00000000679
ENSMGAP00000006521	ENSACAP00000012763
ENSMGAP00000000037	ENSACAP00000003147
ENSMGAP00000004509	ENSACAP00000003039
ENSMGAP00000013714	ENSACAP00000016617
ENSMGAP00000012259	ENSACAP00000014249
ENSMGAP00000017938	ENSACAP00000013601
ENSMGAP00000000997	ENSACAP00000004012
ENSMGAP00000009055	ENSACAP00000010986
ENSMGAP00000006472	ENSACAP00000012986
ENSMGAP00000009867	ENSACAP00000003463
ENSMGAP00000013723	ENSACAP00000001565
ENSMGAP00000005705	ENSACAP00000007100
ENSMGAP00000012478	ENSACAP00000013238
ENSMGAP00000014088	ENSACAP00000017451
ENSMGAP00000001315	ENSACAP00000017551
ENSMGAP00000014799	ENSACAP00000007677
ENSMGAP00000009757	ENSACAP00000015326
ENSMGAP00000011250	ENSACAP00000012079
ENSMGAP00000017821	ENSACAP00000015823
ENSMGAP00000007732	ENSACAP00000005067
ENSMGAP00000003457	ENSACAP00000004771
ENSMGAP00000003493	ENSACAP00000003053
ENSMGAP00000010197	ENSACAP00000002261
ENSMGAP00000001738	ENSACAP00000014969
ENSMGAP00000014258	ENSACAP00000005859
ENSMGAP00000011093	ENSACAP00000012715
ENSMGAP00000005471	ENSACAP00000006432
ENSMGAP00000000903	ENSACAP00000009128
ENSMGAP00000001232	ENSACAP00000005821
ENSMGAP00000000633	ENSACAP00000017366
ENSMGAP00000011999	ENSACAP00000014511
ENSMGAP00000004085	ENSACAP00000016399
ENSMGAP00000013853	ENSACAP00000010268
ENSMGAP00000009568	ENSACAP00000017158
ENSMGAP00000011456	ENSACAP00000000012
ENSMGAP00000015420	ENSACAP00000005297
ENSMGAP00000017659	ENSACAP00000014436
ENSMGAP00000014543	ENSACAP00000017150
ENSMGAP00000008321	ENSACAP00000005060
ENSMGAP00000009481	ENSACAP00000014526
ENSMGAP00000019061	ENSACAP00000017040
ENSMGAP00000002409	ENSACAP00000009816
ENSMGAP00000000838	ENSACAP00000002542
ENSMGAP00000009320	ENSACAP00000006835
ENSMGAP00000009865	ENSACAP00000013615
ENSMGAP00000014365	ENSACAP00000017313
ENSMGAP00000002267	ENSACAP00000007521
ENSMGAP00000016491	ENSACAP00000000966
ENSMGAP00000003093	ENSACAP00000008328
ENSMGAP00000000259	ENSACAP00000000243
ENSMGAP00000018802	ENSACAP00000014687
ENSMGAP00000013462	ENSACAP00000014287
ENSMGAP00000007128	ENSACAP00000004196
ENSMGAP00000003170	ENSACAP00000015107
ENSMGAP00000005454	ENSACAP00000000747
ENSMGAP00000017115	ENSACAP00000016483
ENSMGAP00000014533	ENSACAP00000017064
ENSMGAP00000016753	ENSACAP00000010990
ENSMGAP00000010506	ENSACAP00000011615
ENSMGAP00000017533	ENSACAP00000005968
ENSMGAP00000002473	ENSACAP00000002030
ENSMGAP00000016965	ENSACAP00000023186
ENSMGAP00000002661	ENSACAP00000015453
ENSMGAP00000016470	ENSACAP00000014269
ENSMGAP00000005797	ENSACAP00000012596
ENSMGAP00000001805	ENSACAP00000014070
ENSMGAP00000008356	ENSACAP00000011460
ENSMGAP00000001844	ENSACAP00000015347
ENSMGAP00000009921	ENSACAP00000002465
ENSMGAP00000009324	ENSACAP00000006510
ENSMGAP00000010154	ENSACAP00000004125
ENSMGAP00000008398	ENSACAP00000011772
ENSMGAP00000003571	ENSACAP00000014952
ENSMGAP00000014330	ENSACAP00000014085
ENSMGAP00000010879	ENSACAP00000009333
ENSMGAP00000001926	ENSACAP00000018714
ENSMGAP00000003247	ENSACAP00000015009
ENSMGAP00000015683	ENSACAP00000007927
ENSMGAP00000012305	ENSACAP00000009116
ENSMGAP00000008138	ENSACAP00000011978
ENSMGAP00000000579	ENSACAP00000001281
ENSMGAP00000005569	ENSACAP00000009109
ENSMGAP00000003431	ENSACAP00000005764
ENSMGAP00000011965	ENSACAP00000022074
ENSMGAP00000003436	ENSACAP00000009638
ENSMGAP00000003244	ENSACAP00000009014
ENSMGAP00000015537	ENSACAP00000012396
ENSMGAP00000013741	ENSACAP00000016729
ENSMGAP00000003101	ENSACAP00000012942
ENSMGAP00000006824	ENSACAP00000012358
ENSMGAP00000011342	ENSACAP00000013841
ENSMGAP00000013947	ENSACAP00000012962
ENSMGAP00000002814	ENSACAP00000015960
ENSMGAP00000003022	ENSACAP00000000417
ENSMGAP00000015376	ENSACAP00000002821
ENSMGAP00000001699	ENSACAP00000023183
ENSMGAP00000003342	ENSACAP00000002038
ENSMGAP00000001659	ENSACAP00000007066
ENSMGAP00000002293	ENSACAP00000014440
ENSMGAP00000010348	ENSACAP00000007708
ENSMGAP00000009785	ENSACAP00000018411
ENSMGAP00000004748	ENSACAP00000008266
ENSMGAP00000003002	ENSACAP00000007473
ENSMGAP00000012912	ENSACAP00000021037
ENSMGAP00000007430	ENSACAP00000012390
ENSMGAP00000017932	ENSACAP00000001759
ENSMGAP00000014669	ENSACAP00000009096
ENSMGAP00000006031	ENSACAP00000008392
ENSMGAP00000008719	ENSACAP00000002764
ENSMGAP00000002544	ENSACAP00000012725
ENSMGAP00000006750	ENSACAP00000001914
ENSMGAP00000004159	ENSACAP00000020374
ENSMGAP00000002682	ENSACAP00000003654
ENSMGAP00000012971	ENSACAP00000015856
ENSMGAP00000008701	ENSACAP00000015628
ENSMGAP00000008673	ENSACAP00000015663
ENSMGAP00000012004	ENSACAP00000001266
ENSMGAP00000011216	ENSACAP00000003013
ENSMGAP00000015296	ENSACAP00000013653
ENSMGAP00000012471	ENSACAP00000010369
ENSMGAP00000008629	ENSACAP00000014383
ENSMGAP00000002957	ENSACAP00000017314
ENSMGAP00000018615	ENSACAP00000012070
ENSMGAP00000016993	ENSACAP00000009081
ENSMGAP00000006922	ENSACAP00000003373
ENSMGAP00000009640	ENSACAP00000005989
ENSMGAP00000013307	ENSACAP00000015894
ENSMGAP00000013549	ENSACAP00000012727
ENSMGAP00000012417	ENSACAP00000007957
ENSMGAP00000006353	ENSACAP00000001884
ENSMGAP00000010549	ENSACAP00000013586
ENSMGAP00000000020	ENSACAP00000007900
ENSMGAP00000001953	ENSACAP00000011354
ENSMGAP00000008643	ENSACAP00000007913
ENSMGAP00000001229	ENSACAP00000001386
ENSMGAP00000010606	ENSACAP00000010855
ENSMGAP00000005804	ENSACAP00000005882
ENSMGAP00000013027	ENSACAP00000009648
ENSMGAP00000010762	ENSACAP00000005053
ENSMGAP00000003521	ENSACAP00000014865
ENSMGAP00000001915	ENSACAP00000008494
ENSMGAP00000012557	ENSACAP00000003317
ENSMGAP00000004776	ENSACAP00000003290
ENSMGAP00000013669	ENSACAP00000015738
ENSMGAP00000007688	ENSACAP00000013835
ENSMGAP00000002556	ENSACAP00000014194
ENSMGAP00000011888	ENSACAP00000012502
ENSMGAP00000010755	ENSACAP00000013812
ENSMGAP00000009091	ENSACAP00000020359
ENSMGAP00000005525	ENSACAP00000000681
ENSMGAP00000016251	ENSACAP00000019267
ENSMGAP00000003916	ENSACAP00000006397
ENSMGAP00000002734	ENSACAP00000006350
ENSMGAP00000000653	ENSACAP00000007549
ENSMGAP00000006873	ENSACAP00000008906
ENSMGAP00000004381	ENSACAP00000015112
ENSMGAP00000012622	ENSACAP00000011324
ENSMGAP00000002326	ENSACAP00000014578
ENSMGAP00000010155	ENSACAP00000012360
ENSMGAP00000005770	ENSACAP00000015615
ENSMGAP00000012316	ENSACAP00000007948
ENSMGAP00000006903	ENSACAP00000011916
ENSMGAP00000003134	ENSACAP00000000759
ENSMGAP00000002128	ENSACAP00000019358
ENSMGAP00000008709	ENSACAP00000009135
ENSMGAP00000002122	ENSACAP00000017197
ENSMGAP00000010750	ENSACAP00000014971
ENSMGAP00000006511	ENSACAP00000009342
ENSMGAP00000007994	ENSACAP00000013143
ENSMGAP00000008584	ENSACAP00000014052
ENSMGAP00000007275	ENSACAP00000011205
ENSMGAP00000006259	ENSACAP00000010001
ENSMGAP00000002645	ENSACAP00000002308
ENSMGAP00000011572	ENSACAP00000021624
ENSMGAP00000001756	ENSACAP00000004696
ENSMGAP00000007306	ENSACAP00000000053
ENSMGAP00000016020	ENSACAP00000003007
ENSMGAP00000005902	ENSACAP00000002606
ENSMGAP00000000828	ENSACAP00000017556
ENSMGAP00000014208	ENSACAP00000010533
ENSMGAP00000005457	ENSACAP00000004688
ENSMGAP00000016366	ENSACAP00000017112
ENSMGAP00000010500	ENSACAP00000014636
ENSMGAP00000017846	ENSACAP00000019791
ENSMGAP00000011374	ENSACAP00000017696
ENSMGAP00000001027	ENSACAP00000004966
ENSMGAP00000015578	ENSACAP00000001595
ENSMGAP00000004634	ENSACAP00000008952
ENSMGAP00000018915	ENSACAP00000015720
ENSMGAP00000001112	ENSACAP00000014777
ENSMGAP00000007651	ENSACAP00000007645
ENSMGAP00000005616	ENSACAP00000002477
ENSMGAP00000010582	ENSACAP00000015737
ENSMGAP00000019023	ENSACAP00000010507
ENSMGAP00000009603	ENSACAP00000002190
ENSMGAP00000007328	ENSACAP00000017486
ENSMGAP00000005846	ENSACAP00000008403
ENSMGAP00000000256	ENSACAP00000004608
ENSMGAP00000000251	ENSACAP00000012806
ENSMGAP00000001694	ENSACAP00000009007
ENSMGAP00000002394	ENSACAP00000017626
ENSMGAP00000019190	ENSACAP00000011987
ENSMGAP00000003138	ENSACAP00000008411
ENSMGAP00000009459	ENSACAP00000015742
ENSMGAP00000009794	ENSACAP00000007338
ENSMGAP00000015740	ENSACAP00000000241
ENSMGAP00000014053	ENSACAP00000009570
ENSMGAP00000015288	ENSACAP00000019518
ENSMGAP00000014062	ENSACAP00000009579
ENSMGAP00000004237	ENSACAP00000005266
ENSMGAP00000019350	ENSACAP00000017779
ENSMGAP00000001837	ENSACAP00000005257
ENSMGAP00000010631	ENSACAP00000001182
ENSMGAP00000008667	ENSACAP00000015702
ENSMGAP00000018907	ENSACAP00000012152
ENSMGAP00000007710	ENSACAP00000022765
ENSMGAP00000007408	ENSACAP00000011309
ENSMGAP00000001576	ENSACAP00000007420
ENSMGAP00000013579	ENSACAP00000011886
ENSMGAP00000004320	ENSACAP00000007659
ENSMGAP00000009023	ENSACAP00000011389
ENSMGAP00000008440	ENSACAP00000005370
ENSMGAP00000014471	ENSACAP00000016318
ENSMGAP00000017662	ENSACAP00000022223
ENSMGAP00000002939	ENSACAP00000016945
ENSMGAP00000014005	ENSACAP00000022122
ENSMGAP00000008156	ENSACAP00000010663
ENSMGAP00000013042	ENSACAP00000009991
ENSMGAP00000005429	ENSACAP00000000458
ENSMGAP00000012662	ENSACAP00000003739
ENSMGAP00000012660	ENSACAP00000007328
ENSMGAP00000013858	ENSACAP00000008970
ENSMGAP00000003252	ENSACAP00000005137
ENSMGAP00000015395	ENSACAP00000012415
ENSMGAP00000004837	ENSACAP00000013247
ENSMGAP00000019038	ENSACAP00000015956
ENSMGAP00000013465	ENSACAP00000014470
ENSMGAP00000016995	ENSACAP00000000499
ENSMGAP00000010825	ENSACAP00000014174
ENSMGAP00000019015	ENSACAP00000008305
ENSMGAP00000008614	ENSACAP00000002438
ENSMGAP00000008612	ENSACAP00000020635
ENSMGAP00000009862	ENSACAP00000014258
ENSMGAP00000012442	ENSACAP00000007530
ENSMGAP00000003096	ENSACAP00000017663
ENSMGAP00000013818	ENSACAP00000010097
ENSMGAP00000010057	ENSACAP00000006908
ENSMGAP00000012270	ENSACAP00000014341
ENSMGAP00000004369	ENSACAP00000009805
ENSMGAP00000008901	ENSACAP00000006814
ENSMGAP00000009067	ENSACAP00000011143
ENSMGAP00000015434	ENSACAP00000001447
ENSMGAP00000000786	ENSACAP00000002631
ENSMGAP00000012634	ENSACAP00000011134
ENSMGAP00000017507	ENSACAP00000008867
ENSMGAP00000004360	ENSACAP00000011575
ENSMGAP00000013682	ENSACAP00000000669
ENSMGAP00000013502	ENSACAP00000015515
ENSMGAP00000011574	ENSACAP00000014179
ENSMGAP00000000951	ENSACAP00000004329
ENSMGAP00000010063	ENSACAP00000013085
ENSMGAP00000008930	ENSACAP00000017219
ENSMGAP00000018912	ENSACAP00000012786
ENSMGAP00000005737	ENSACAP00000012157
ENSMGAP00000006786	ENSACAP00000017179
ENSMGAP00000007251	ENSACAP00000005868
ENSMGAP00000002729	ENSACAP00000012426
ENSMGAP00000002852	ENSACAP00000015565
ENSMGAP00000003742	ENSACAP00000007154
ENSMGAP00000009937	ENSACAP00000005851
ENSMGAP00000011254	ENSACAP00000005788
ENSMGAP00000011462	ENSACAP00000017714
ENSMGAP00000003699	ENSACAP00000006718
ENSMGAP00000008648	ENSACAP00000007894
ENSMGAP00000010614	ENSACAP00000001912
ENSMGAP00000011202	ENSACAP00000005913
ENSMGAP00000003102	ENSACAP00000005875
ENSMGAP00000017717	ENSACAP00000007647
ENSMGAP00000013271	ENSACAP00000015815
ENSMGAP00000009204	ENSACAP00000002216
ENSMGAP00000010078	ENSACAP00000007027
ENSMGAP00000012206	ENSACAP00000010106
ENSMGAP00000009040	ENSACAP00000007219
ENSMGAP00000013128	ENSACAP00000013224
ENSMGAP00000014254	ENSACAP00000007714
ENSMGAP00000008375	ENSACAP00000005826
ENSMGAP00000010241	ENSACAP00000002632
ENSMGAP00000012447	ENSACAP00000010441
ENSMGAP00000006431	ENSACAP00000014805
ENSMGAP00000014030	ENSACAP00000001749
ENSMGAP00000012167	ENSACAP00000013195
ENSMGAP00000007922	ENSACAP00000000073
ENSMGAP00000011334	ENSACAP00000006808
ENSMGAP00000005338	ENSACAP00000012010
ENSMGAP00000008281	ENSACAP00000005202
ENSMGAP00000009584	ENSACAP00000012428
ENSMGAP00000016919	ENSACAP00000004220
ENSMGAP00000007234	ENSACAP00000018271
ENSMGAP00000013073	ENSACAP00000014368
ENSMGAP00000000245	ENSACAP00000006159
ENSMGAP00000007118	ENSACAP00000013384
ENSMGAP00000007389	ENSACAP00000014210
ENSMGAP00000009709	ENSACAP00000023043
ENSMGAP00000011471	ENSACAP00000014439
ENSMGAP00000001058	ENSACAP00000003915
ENSMGAP00000008538	ENSACAP00000009373
ENSMGAP00000001333	ENSACAP00000003597
ENSMGAP00000014853	ENSACAP00000010280
ENSMGAP00000017217	ENSACAP00000000838
ENSMGAP00000012730	ENSACAP00000004211
ENSMGAP00000017223	ENSACAP00000012197
ENSMGAP00000005368	ENSACAP00000002742
ENSMGAP00000011054	ENSACAP00000016921
ENSMGAP00000014034	ENSACAP00000001671
ENSMGAP00000012181	ENSACAP00000022324
ENSMGAP00000018057	ENSACAP00000011375
ENSMGAP00000010074	ENSACAP00000006692
ENSMGAP00000008394	ENSACAP00000007941
ENSMGAP00000011382	ENSACAP00000006620
ENSMGAP00000011929	ENSACAP00000011670
ENSMGAP00000009941	ENSACAP00000006016
ENSMGAP00000013901	ENSACAP00000008386
ENSMGAP00000014249	ENSACAP00000007741
ENSMGAP00000001205	ENSACAP00000000332
ENSMGAP00000007019	ENSACAP00000012949
ENSMGAP00000002353	ENSACAP00000012891
ENSMGAP00000011927	ENSACAP00000015060
ENSMGAP00000010690	ENSACAP00000003322
ENSMGAP00000000239	ENSACAP00000003407
ENSMGAP00000009467	ENSACAP00000014603
ENSMGAP00000011230	ENSACAP00000014414
ENSMGAP00000013520	ENSACAP00000018929
ENSMGAP00000009799	ENSACAP00000010559
ENSMGAP00000010671	ENSACAP00000015463
ENSMGAP00000000435	ENSACAP00000001038
ENSMGAP00000000439	ENSACAP00000003125
ENSMGAP00000015200	ENSACAP00000011293
ENSMGAP00000006747	ENSACAP00000007007
ENSMGAP00000000104	ENSACAP00000016818
ENSMGAP00000008164	ENSACAP00000022031
ENSMGAP00000005237	ENSACAP00000013091
ENSMGAP00000007989	ENSACAP00000020759
ENSMGAP00000013242	ENSACAP00000015580
ENSMGAP00000004393	ENSACAP00000015210
ENSMGAP00000003639	ENSACAP00000008969
ENSMGAP00000002919	ENSACAP00000016005
ENSMGAP00000015478	ENSACAP00000017656
ENSMGAP00000014835	ENSACAP00000011086
ENSMGAP00000010334	ENSACAP00000000961
ENSMGAP00000012185	ENSACAP00000015659
ENSMGAP00000004059	ENSACAP00000006938
ENSMGAP00000019066	ENSACAP00000016620
ENSMGAP00000014640	ENSACAP00000008418
ENSMGAP00000006766	ENSACAP00000005880
ENSMGAP00000006045	ENSACAP00000019008
ENSMGAP00000005055	ENSACAP00000017504
ENSMGAP00000012137	ENSACAP00000006158
ENSMGAP00000010180	ENSACAP00000013012
ENSMGAP00000013213	ENSACAP00000000293
ENSMGAP00000016584	ENSACAP00000004744
ENSMGAP00000004676	ENSACAP00000008133
ENSMGAP00000010111	ENSACAP00000007155
ENSMGAP00000005081	ENSACAP00000014587
ENSMGAP00000005619	ENSACAP00000003932
ENSMGAP00000016270	ENSACAP00000000379
ENSMGAP00000001760	ENSACAP00000000267
ENSMGAP00000009529	ENSACAP00000001448
ENSMGAP00000005604	ENSACAP00000008103
ENSMGAP00000018704	ENSACAP00000006748
ENSMGAP00000019093	ENSACAP00000009712
ENSMGAP00000014540	ENSACAP00000017126
ENSMGAP00000000739	ENSACAP00000016616
ENSMGAP00000010625	ENSACAP00000016308
ENSMGAP00000017986	ENSACAP00000011741
ENSMGAP00000003205	ENSACAP00000013120
ENSMGAP00000005779	ENSACAP00000018517
ENSMGAP00000014295	ENSACAP00000011730
ENSMGAP00000010162	ENSACAP00000002053
ENSMGAP00000018188	ENSACAP00000001574
ENSMGAP00000006172	ENSACAP00000020361
ENSMGAP00000011644	ENSACAP00000023034
ENSMGAP00000016548	ENSACAP00000013359
ENSMGAP00000006962	ENSACAP00000000960
ENSMGAP00000011824	ENSACAP00000001253
ENSMGAP00000012195	ENSACAP00000015765
ENSMGAP00000005450	ENSACAP00000006080
ENSMGAP00000012070	ENSACAP00000001578
ENSMGAP00000013253	ENSACAP00000009400
ENSMGAP00000016807	ENSACAP00000009203
ENSMGAP00000009066	ENSACAP00000004469
ENSMGAP00000006876	ENSACAP00000018039
ENSMGAP00000002737	ENSACAP00000008682
ENSMGAP00000015526	ENSACAP00000007347
ENSMGAP00000015121	ENSACAP00000013267
ENSMGAP00000001023	ENSACAP00000012980
ENSMGAP00000015565	ENSACAP00000016751
ENSMGAP00000015564	ENSACAP00000016753
ENSMGAP00000000643	ENSACAP00000011274
ENSMGAP00000005734	ENSACAP00000011840
ENSMGAP00000006178	ENSACAP00000009903
ENSMGAP00000015351	ENSACAP00000014374
ENSMGAP00000013413	ENSACAP00000016485
ENSMGAP00000004467	ENSACAP00000018247
ENSMGAP00000007008	ENSACAP00000003336
ENSMGAP00000003081	ENSACAP00000003049
ENSMGAP00000019634	ENSACAP00000013715
ENSMGAP00000007508	ENSACAP00000009895
ENSMGAP00000006897	ENSACAP00000015439
ENSMGAP00000002725	ENSACAP00000009871
ENSMGAP00000008477	ENSACAP00000019684
ENSMGAP00000010581	ENSACAP00000014667
ENSMGAP00000009823	ENSACAP00000002933
ENSMGAP00000005864	ENSACAP00000021405
ENSMGAP00000019178	ENSACAP00000010353
ENSMGAP00000001470	ENSACAP00000010296
ENSMGAP00000003698	ENSACAP00000015944
ENSMGAP00000012991	ENSACAP00000007209
ENSMGAP00000006487	ENSACAP00000011749
ENSMGAP00000010945	ENSACAP00000013249
ENSMGAP00000003797	ENSACAP00000015851
ENSMGAP00000013083	ENSACAP00000002473
ENSMGAP00000007812	ENSACAP00000021035
ENSMGAP00000006088	ENSACAP00000005926
ENSMGAP00000002054	ENSACAP00000007298
ENSMGAP00000002014	ENSACAP00000013879
ENSMGAP00000011231	ENSACAP00000000936
ENSMGAP00000009796	ENSACAP00000016986
ENSMGAP00000015802	ENSACAP00000008495
ENSMGAP00000003889	ENSACAP00000016460
ENSMGAP00000012100	ENSACAP00000012836
ENSMGAP00000005822	ENSACAP00000008089
ENSMGAP00000001008	ENSACAP00000014986
ENSMGAP00000006040	ENSACAP00000008448
ENSMGAP00000000866	ENSACAP00000003264
ENSMGAP00000015271	ENSACAP00000022442
ENSMGAP00000006269	ENSACAP00000015467
ENSMGAP00000016150	ENSACAP00000014741
ENSMGAP00000015806	ENSACAP00000002600
ENSMGAP00000005467	ENSACAP00000011189
ENSMGAP00000002017	ENSACAP00000014204
ENSMGAP00000000804	ENSACAP00000018501
ENSMGAP00000002932	ENSACAP00000021481
ENSMGAP00000018663	ENSACAP00000015661
ENSMGAP00000009570	ENSACAP00000006020
ENSMGAP00000005050	ENSACAP00000013847
ENSMGAP00000017700	ENSACAP00000003114
ENSMGAP00000014526	ENSACAP00000015756
ENSMGAP00000002364	ENSACAP00000015599
ENSMGAP00000010602	ENSACAP00000012122
ENSMGAP00000006180	ENSACAP00000023392
ENSMGAP00000014488	ENSACAP00000015176
ENSMGAP00000000387	ENSACAP00000003583
ENSMGAP00000012958	ENSACAP00000005286
ENSMGAP00000001649	ENSACAP00000017212
ENSMGAP00000006276	ENSACAP00000015232
ENSMGAP00000001111	ENSACAP00000001831
ENSMGAP00000013186	ENSACAP00000008324
ENSMGAP00000016301	ENSACAP00000015451
ENSMGAP00000016980	ENSACAP00000009071
ENSMGAP00000016615	ENSACAP00000003352
ENSMGAP00000005875	ENSACAP00000001825
ENSMGAP00000013589	ENSACAP00000015252
ENSMGAP00000000755	ENSACAP00000002708
ENSMGAP00000011783	ENSACAP00000012527
ENSMGAP00000006685	ENSACAP00000009938
ENSMGAP00000006819	ENSACAP00000010722
ENSMGAP00000007002	ENSACAP00000017815
ENSMGAP00000011638	ENSACAP00000009062
ENSMGAP00000010447	ENSACAP00000012247
ENSMGAP00000002169	ENSACAP00000008255
ENSMGAP00000000891	ENSACAP00000002602
ENSMGAP00000011022	ENSACAP00000015633
ENSMGAP00000018590	ENSACAP00000016070
ENSMGAP00000001218	ENSACAP00000000537
ENSMGAP00000015140	ENSACAP00000004499
ENSMGAP00000014643	ENSACAP00000008329
ENSMGAP00000007805	ENSACAP00000006795
ENSMGAP00000012832	ENSACAP00000002685
ENSMGAP00000011121	ENSACAP00000008824
ENSMGAP00000013825	ENSACAP00000016371
ENSMGAP00000005129	ENSACAP00000004503
ENSMGAP00000016158	ENSACAP00000000977
ENSMGAP00000000288	ENSACAP00000013007
ENSMGAP00000012226	ENSACAP00000018142
ENSMGAP00000015107	ENSACAP00000011294
ENSMGAP00000008771	ENSACAP00000011348
ENSMGAP00000015574	ENSACAP00000001870
ENSMGAP00000009870	ENSACAP00000014073
ENSMGAP00000007086	ENSACAP00000005624
ENSMGAP00000002992	ENSACAP00000022544
ENSMGAP00000004418	ENSACAP00000003318
ENSMGAP00000001898	ENSACAP00000014494
ENSMGAP00000019694	ENSACAP00000022340
ENSMGAP00000010231	ENSACAP00000020541
ENSMGAP00000011052	ENSACAP00000019240
ENSMGAP00000019257	ENSACAP00000009145
ENSMGAP00000012968	ENSACAP00000000984
ENSMGAP00000005936	ENSACAP00000014063
ENSMGAP00000018182	ENSACAP00000005993
ENSMGAP00000006999	ENSACAP00000008112
ENSMGAP00000002903	ENSACAP00000015449
ENSMGAP00000009699	ENSACAP00000004057
ENSMGAP00000001332	ENSACAP00000005689
ENSMGAP00000007221	ENSACAP00000008131
ENSMGAP00000003291	ENSACAP00000014961
ENSMGAP00000011162	ENSACAP00000006995
ENSMGAP00000019437	ENSACAP00000011308
ENSMGAP00000004312	ENSACAP00000016172
ENSMGAP00000011971	ENSACAP00000014888
ENSMGAP00000014971	ENSACAP00000000770
ENSMGAP00000007592	ENSACAP00000008545
ENSMGAP00000011468	ENSACAP00000017718
ENSMGAP00000004341	ENSACAP00000018540
ENSMGAP00000006442	ENSACAP00000005454
ENSMGAP00000005842	ENSACAP00000011484
ENSMGAP00000014504	ENSACAP00000002967
ENSMGAP00000006021	ENSACAP00000008791
ENSMGAP00000002799	ENSACAP00000012319
ENSMGAP00000013655	ENSACAP00000015625
ENSMGAP00000007739	ENSACAP00000013710
ENSMGAP00000016007	ENSACAP00000009463
ENSMGAP00000008567	ENSACAP00000017131
ENSMGAP00000005610	ENSACAP00000011839
ENSMGAP00000005614	ENSACAP00000008104
ENSMGAP00000002450	ENSACAP00000008819
ENSMGAP00000007284	ENSACAP00000011187
ENSMGAP00000004624	ENSACAP00000017311
ENSMGAP00000010114	ENSACAP00000016202
ENSMGAP00000008591	ENSACAP00000009515
ENSMGAP00000011069	ENSACAP00000016946
ENSMGAP00000005811	ENSACAP00000000957
ENSMGAP00000015597	ENSACAP00000000557
ENSMGAP00000018317	ENSACAP00000006312
ENSMGAP00000007875	ENSACAP00000004662
ENSMGAP00000000282	ENSACAP00000012859
ENSMGAP00000000200	ENSACAP00000003472
ENSMGAP00000014075	ENSACAP00000001246
ENSMGAP00000001819	ENSACAP00000007643
ENSMGAP00000014909	ENSACAP00000008516
ENSMGAP00000005758	ENSACAP00000008009
ENSMGAP00000011975	ENSACAP00000002636
ENSMGAP00000014889	ENSACAP00000019516
ENSMGAP00000004779	ENSACAP00000008364
ENSMGAP00000009769	ENSACAP00000015369
ENSMGAP00000010997	ENSACAP00000017594
ENSMGAP00000007973	ENSACAP00000006594
ENSMGAP00000017322	ENSACAP00000014580
ENSMGAP00000006305	ENSACAP00000001255
ENSMGAP00000010922	ENSACAP00000009514
ENSMGAP00000003038	ENSACAP00000016992
ENSMGAP00000000512	ENSACAP00000017397
ENSMGAP00000013314	ENSACAP00000006556
ENSMGAP00000011609	ENSACAP00000003289
ENSMGAP00000017068	ENSACAP00000012450
ENSMGAP00000013945	ENSACAP00000010785
ENSMGAP00000005853	ENSACAP00000002228
ENSMGAP00000004944	ENSACAP00000013096
ENSMGAP00000003087	ENSACAP00000005404
ENSMGAP00000005900	ENSACAP00000008803
ENSMGAP00000016033	ENSACAP00000002786
ENSMGAP00000012156	ENSACAP00000006035
ENSMGAP00000015583	ENSACAP00000001468
ENSMGAP00000009359	ENSACAP00000011958
ENSMGAP00000009466	ENSACAP00000001761
ENSMGAP00000001829	ENSACAP00000014963
ENSMGAP00000004557	ENSACAP00000009047
ENSMGAP00000015488	ENSACAP00000014481
ENSMGAP00000015173	ENSACAP00000010030
ENSMGAP00000018474	ENSACAP00000005130
ENSMGAP00000011165	ENSACAP00000006130
ENSMGAP00000002754	ENSACAP00000005830
ENSMGAP00000004483	ENSACAP00000002374
ENSMGAP00000011939	ENSACAP00000012696
ENSMGAP00000004030	ENSACAP00000014814
ENSMGAP00000016047	ENSACAP00000002063
ENSMGAP00000004032	ENSACAP00000013130
ENSMGAP00000008993	ENSACAP00000003771
ENSMGAP00000006749	ENSACAP00000010109
ENSMGAP00000011903	ENSACAP00000016750
ENSMGAP00000011566	ENSACAP00000009618
ENSMGAP00000003039	ENSACAP00000015308
ENSMGAP00000018193	ENSACAP00000001532
ENSMGAP00000018530	ENSACAP00000000317
ENSMGAP00000009932	ENSACAP00000009031
ENSMGAP00000003118	ENSACAP00000011318
ENSMGAP00000017033	ENSACAP00000017133
ENSMGAP00000007277	ENSACAP00000003841
ENSMGAP00000003164	ENSACAP00000011196
ENSMGAP00000009267	ENSACAP00000012771
ENSMGAP00000014360	ENSACAP00000016060
ENSMGAP00000009285	ENSACAP00000018066
ENSMGAP00000017049	ENSACAP00000003869
ENSMGAP00000017064	ENSACAP00000001106
ENSMGAP00000003721	ENSACAP00000013063
ENSMGAP00000014980	ENSACAP00000007441
ENSMGAP00000008096	ENSACAP00000012969
ENSMGAP00000019648	ENSACAP00000006667
ENSMGAP00000009477	ENSACAP00000006180
ENSMGAP00000012216	ENSACAP00000004543
ENSMGAP00000013120	ENSACAP00000001956
ENSMGAP00000000880	ENSACAP00000022146
ENSMGAP00000005114	ENSACAP00000013861
ENSMGAP00000015495	ENSACAP00000014647
ENSMGAP00000005993	ENSACAP00000006068
ENSMGAP00000002863	ENSACAP00000012201
ENSMGAP00000012309	ENSACAP00000009980
ENSMGAP00000001279	ENSACAP00000011957
ENSMGAP00000011146	ENSACAP00000007068
ENSMGAP00000007150	ENSACAP00000006207
ENSMGAP00000014781	ENSACAP00000005659
ENSMGAP00000006634	ENSACAP00000006146
ENSMGAP00000011306	ENSACAP00000017685
ENSMGAP00000008782	ENSACAP00000020674
ENSMGAP00000002764	ENSACAP00000009403
ENSMGAP00000019156	ENSACAP00000001011
ENSMGAP00000018310	ENSACAP00000022986
ENSMGAP00000004693	ENSACAP00000023242
ENSMGAP00000007501	ENSACAP00000016028
ENSMGAP00000010327	ENSACAP00000012748
ENSMGAP00000011955	ENSACAP00000016873
ENSMGAP00000014601	ENSACAP00000006458
ENSMGAP00000002252	ENSACAP00000022750
ENSMGAP00000011247	ENSACAP00000014598
ENSMGAP00000014116	ENSACAP00000000156
ENSMGAP00000012608	ENSACAP00000003397
ENSMGAP00000009244	ENSACAP00000001635
ENSMGAP00000008916	ENSACAP00000001558
ENSMGAP00000019006	ENSACAP00000017164
ENSMGAP00000005580	ENSACAP00000014074
ENSMGAP00000017324	ENSACAP00000017177
ENSMGAP00000011333	ENSACAP00000009970
ENSMGAP00000012788	ENSACAP00000002410
ENSMGAP00000008770	ENSACAP00000003764
ENSMGAP00000012548	ENSACAP00000017386
ENSMGAP00000010418	ENSACAP00000013095
ENSMGAP00000001526	ENSACAP00000003546
ENSMGAP00000017432	ENSACAP00000009483
ENSMGAP00000015110	ENSACAP00000011263
ENSMGAP00000015088	ENSACAP00000012773
ENSMGAP00000015390	ENSACAP00000005045
ENSMGAP00000001553	ENSACAP00000017581
ENSMGAP00000009779	ENSACAP00000017866
ENSMGAP00000008406	ENSACAP00000020680
ENSMGAP00000004068	ENSACAP00000010845
ENSMGAP00000001295	ENSACAP00000017065
ENSMGAP00000017467	ENSACAP00000021596
ENSMGAP00000011518	ENSACAP00000009943
ENSMGAP00000001684	ENSACAP00000015119
ENSMGAP00000013118	ENSACAP00000002287
ENSMGAP00000010106	ENSACAP00000013146
ENSMGAP00000003605	ENSACAP00000015169
ENSMGAP00000007224	ENSACAP00000000050
ENSMGAP00000002349	ENSACAP00000003711
ENSMGAP00000010604	ENSACAP00000010893
ENSMGAP00000009788	ENSACAP00000006309
ENSMGAP00000014126	ENSACAP00000000038
ENSMGAP00000006949	ENSACAP00000011974
ENSMGAP00000007741	ENSACAP00000000912
ENSMGAP00000002067	ENSACAP00000017468
ENSMGAP00000014794	ENSACAP00000022199
ENSMGAP00000002432	ENSACAP00000010221
ENSMGAP00000009911	ENSACAP00000013739
ENSMGAP00000014977	ENSACAP00000015174
ENSMGAP00000008981	ENSACAP00000013626
ENSMGAP00000015241	ENSACAP00000014843
ENSMGAP00000016815	ENSACAP00000010164
ENSMGAP00000005506	ENSACAP00000019520
ENSMGAP00000016907	ENSACAP00000011139
ENSMGAP00000014150	ENSACAP00000004781
ENSMGAP00000004687	ENSACAP00000004556
ENSMGAP00000015558	ENSACAP00000011319
ENSMGAP00000014521	ENSACAP00000004426
ENSMGAP00000003789	ENSACAP00000010385
ENSMGAP00000002403	ENSACAP00000003466
ENSMGAP00000009092	ENSACAP00000002561
ENSMGAP00000007158	ENSACAP00000006186
ENSMGAP00000004040	ENSACAP00000008191
ENSMGAP00000009475	ENSACAP00000003306
ENSMGAP00000000161	ENSACAP00000006980
ENSMGAP00000000268	ENSACAP00000016608
ENSMGAP00000005942	ENSACAP00000008246
ENSMGAP00000011792	ENSACAP00000010163
ENSMGAP00000001352	ENSACAP00000000221
ENSMGAP00000012055	ENSACAP00000017043
ENSMGAP00000001478	ENSACAP00000008730
ENSMGAP00000012802	ENSACAP00000002524
ENSMGAP00000014434	ENSACAP00000000885
ENSMGAP00000017942	ENSACAP00000000330
ENSMGAP00000000348	ENSACAP00000006393
ENSMGAP00000008489	ENSACAP00000000699
ENSMGAP00000011594	ENSACAP00000007926
ENSMGAP00000014463	ENSACAP00000014941
ENSMGAP00000000706	ENSACAP00000016656
ENSMGAP00000015247	ENSACAP00000005558
ENSMGAP00000014247	ENSACAP00000006007
ENSMGAP00000016118	ENSACAP00000013695
ENSMGAP00000007806	ENSACAP00000011013
ENSMGAP00000009850	ENSACAP00000003569
ENSMGAP00000001371	ENSACAP00000000810
ENSMGAP00000006229	ENSACAP00000009915
ENSMGAP00000012089	ENSACAP00000006482
ENSMGAP00000007409	ENSACAP00000003967
ENSMGAP00000005193	ENSACAP00000003520
ENSMGAP00000012418	ENSACAP00000008631
ENSMGAP00000006043	ENSACAP00000002386
ENSMGAP00000002788	ENSACAP00000008533
ENSMGAP00000005679	ENSACAP00000012376
ENSMGAP00000007921	ENSACAP00000016666
ENSMGAP00000011074	ENSACAP00000012500
ENSMGAP00000015964	ENSACAP00000017384
ENSMGAP00000000945	ENSACAP00000012031
ENSMGAP00000013352	ENSACAP00000015971
ENSMGAP00000008479	ENSACAP00000011682
ENSMGAP00000008409	ENSACAP00000011717
ENSMGAP00000007480	ENSACAP00000005251
ENSMGAP00000002213	ENSACAP00000004686
ENSMGAP00000006435	ENSACAP00000004779
ENSMGAP00000018914	ENSACAP00000017153
ENSMGAP00000012894	ENSACAP00000004684
ENSMGAP00000008744	ENSACAP00000001244
ENSMGAP00000009258	ENSACAP00000007629
ENSMGAP00000003211	ENSACAP00000002918
ENSMGAP00000016180	ENSACAP00000012148
ENSMGAP00000007120	ENSACAP00000011691
ENSMGAP00000010278	ENSACAP00000009061
ENSMGAP00000005459	ENSACAP00000002167
ENSMGAP00000007194	ENSACAP00000012892
ENSMGAP00000014222	ENSACAP00000011125
ENSMGAP00000012053	ENSACAP00000003273
ENSMGAP00000000940	ENSACAP00000010351
ENSMGAP00000009600	ENSACAP00000016558
ENSMGAP00000015342	ENSACAP00000014653
ENSMGAP00000000979	ENSACAP00000000996
ENSMGAP00000000551	ENSACAP00000017376
ENSMGAP00000014052	ENSACAP00000001503
ENSMGAP00000002420	ENSACAP00000001349
ENSMGAP00000002457	ENSACAP00000003529
ENSMGAP00000002412	ENSACAP00000003761
ENSMGAP00000003850	ENSACAP00000008371
ENSMGAP00000005722	ENSACAP00000005206
ENSMGAP00000009897	ENSACAP00000017355
ENSMGAP00000009795	ENSACAP00000017362
ENSMGAP00000009740	ENSACAP00000022867
ENSMGAP00000011221	ENSACAP00000023037
ENSMGAP00000018362	ENSACAP00000001051
ENSMGAP00000002112	ENSACAP00000006134
ENSMGAP00000010915	ENSACAP00000013341
ENSMGAP00000002543	ENSACAP00000007904
ENSMGAP00000016228	ENSACAP00000002346
ENSMGAP00000016196	ENSACAP00000002151
ENSMGAP00000003125	ENSACAP00000012538
ENSMGAP00000007312	ENSACAP00000008005
ENSMGAP00000003982	ENSACAP00000016412
ENSMGAP00000013845	ENSACAP00000010115
ENSMGAP00000016504	ENSACAP00000003630
ENSMGAP00000005567	ENSACAP00000015877
ENSMGAP00000008834	ENSACAP00000004055
ENSMGAP00000013410	ENSACAP00000016297
ENSMGAP00000004818	ENSACAP00000013204
ENSMGAP00000013477	ENSACAP00000014434
ENSMGAP00000009220	ENSACAP00000006424
ENSMGAP00000017610	ENSACAP00000018150
ENSMGAP00000007055	ENSACAP00000011574
ENSMGAP00000009349	ENSACAP00000000087
ENSMGAP00000006497	ENSACAP00000014523
ENSMGAP00000011210	ENSACAP00000013188
ENSMGAP00000006603	ENSACAP00000009727
ENSMGAP00000006926	ENSACAP00000003139
ENSMGAP00000005400	ENSACAP00000000517
ENSMGAP00000001402	ENSACAP00000018406
ENSMGAP00000005212	ENSACAP00000004493
ENSMGAP00000013551	ENSACAP00000015006
ENSMGAP00000011577	ENSACAP00000014443
[truncated: 8,363 more rows]
