# Supplementary material for: Reconstruction of proto-vertebrate, proto-cyclostome and proto-gnathostome genomes provides new insights into early vertebrate evolution
Source: Nat Commun. 2021 Jul 23;12:4489. doi: 10.1038/s41467-021-24573-z (PMC8302630; doi:10.1038/s41467-021-24573-z)
Supplement: Supplementary file 4 — Supplementary Data 1 [file 41467_2021_24573_MOESM4_ESM.zip › SuppData1/orthologs/MELGA-BRAFL.txt]

ENSMGAP00000004051	fgenesh2_pg.scaffold_351000043
ENSMGAP00000003422	fgenesh2_pg.scaffold_352000001
ENSMGAP00000006312	fgenesh2_pg.scaffold_352000004
ENSMGAP00000015233	fgenesh2_pg.scaffold_352000005
ENSMGAP00000017332	fgenesh2_pg.scaffold_353000010
ENSMGAP00000015946	fgenesh2_pg.scaffold_353000014
ENSMGAP00000001738	fgenesh2_pg.scaffold_353000019
ENSMGAP00000014258	fgenesh2_pg.scaffold_353000019
ENSMGAP00000014721	fgenesh2_pg.scaffold_354000021
ENSMGAP00000015203	fgenesh2_pg.scaffold_355000001
ENSMGAP00000011082	fgenesh2_pg.scaffold_355000016
ENSMGAP00000007076	fgenesh2_pg.scaffold_355000026
ENSMGAP00000005647	fgenesh2_pg.scaffold_355000037
ENSMGAP00000007983	fgenesh2_pg.scaffold_355000054
ENSMGAP00000012372	fgenesh2_pg.scaffold_356000023
ENSMGAP00000018950	fgenesh2_pg.scaffold_357000006
ENSMGAP00000007958	fgenesh2_pg.scaffold_357000006
ENSMGAP00000015895	fgenesh2_pg.scaffold_359000018
ENSMGAP00000017199	fgenesh2_pg.scaffold_359000049
ENSMGAP00000004159	fgenesh2_pg.scaffold_360000041
ENSMGAP00000015428	fgenesh2_pg.scaffold_360000052
ENSMGAP00000000650	fgenesh2_pg.scaffold_361000015
ENSMGAP00000015900	fgenesh2_pg.scaffold_361000021
ENSMGAP00000011384	fgenesh2_pg.scaffold_361000021
ENSMGAP00000003142	fgenesh2_pg.scaffold_361000038
ENSMGAP00000013840	fgenesh2_pg.scaffold_361000050
ENSMGAP00000015194	fgenesh2_pg.scaffold_362000008
ENSMGAP00000010614	fgenesh2_pg.scaffold_363000036
ENSMGAP00000011555	fgenesh2_pg.scaffold_364000023
ENSMGAP00000014487	fgenesh2_pg.scaffold_364000027
ENSMGAP00000010000	fgenesh2_pg.scaffold_364000053
ENSMGAP00000007687	fgenesh2_pg.scaffold_367000002
ENSMGAP00000009914	fgenesh2_pg.scaffold_367000019
ENSMGAP00000004372	fgenesh2_pg.scaffold_367000027
ENSMGAP00000009694	fgenesh2_pg.scaffold_368000003
ENSMGAP00000000353	fgenesh2_pg.scaffold_369000015
ENSMGAP00000012948	fgenesh2_pg.scaffold_369000029
ENSMGAP00000002122	fgenesh2_pg.scaffold_370000006
ENSMGAP00000009655	fgenesh2_pg.scaffold_371000053
ENSMGAP00000010063	fgenesh2_pg.scaffold_371000061
ENSMGAP00000000207	fgenesh2_pg.scaffold_372000004
ENSMGAP00000011146	fgenesh2_pg.scaffold_374000029
ENSMGAP00000007150	fgenesh2_pg.scaffold_374000029
ENSMGAP00000015324	fgenesh2_pg.scaffold_374000038
ENSMGAP00000004068	fgenesh2_pg.scaffold_374000042
ENSMGAP00000001295	fgenesh2_pg.scaffold_374000042
ENSMGAP00000017624	fgenesh2_pg.scaffold_375000002
ENSMGAP00000000986	fgenesh2_pg.scaffold_375000019
ENSMGAP00000003057	fgenesh2_pg.scaffold_375000019
ENSMGAP00000014559	fgenesh2_pg.scaffold_376000057
ENSMGAP00000014367	fgenesh2_pg.scaffold_377000020
ENSMGAP00000010076	fgenesh2_pg.scaffold_377000035
ENSMGAP00000019822	fgenesh2_pg.scaffold_378000021
ENSMGAP00000006532	fgenesh2_pg.scaffold_379000018
ENSMGAP00000018174	fgenesh2_pg.scaffold_379000044
ENSMGAP00000009862	fgenesh2_pg.scaffold_380000008
ENSMGAP00000012442	fgenesh2_pg.scaffold_380000008
ENSMGAP00000013408	fgenesh2_pg.scaffold_380000008
ENSMGAP00000014922	fgenesh2_pg.scaffold_380000036
ENSMGAP00000013774	fgenesh2_pg.scaffold_381000020
ENSMGAP00000001539	fgenesh2_pg.scaffold_381000020
ENSMGAP00000001588	fgenesh2_pg.scaffold_381000021
ENSMGAP00000014026	fgenesh2_pg.scaffold_381000034
ENSMGAP00000006814	fgenesh2_pg.scaffold_382000007
ENSMGAP00000000943	fgenesh2_pg.scaffold_383000011
ENSMGAP00000017940	fgenesh2_pg.scaffold_384000004
ENSMGAP00000006899	fgenesh2_pg.scaffold_384000024
ENSMGAP00000002025	fgenesh2_pg.scaffold_384000041
ENSMGAP00000007137	fgenesh2_pg.scaffold_384000041
ENSMGAP00000000448	fgenesh2_pg.scaffold_385000013
ENSMGAP00000001358	fgenesh2_pg.scaffold_385000014
ENSMGAP00000012988	fgenesh2_pg.scaffold_385000017
ENSMGAP00000012928	fgenesh2_pg.scaffold_385000018
ENSMGAP00000015237	fgenesh2_pg.scaffold_386000031
ENSMGAP00000010773	fgenesh2_pg.scaffold_386000031
ENSMGAP00000015327	fgenesh2_pg.scaffold_386000031
ENSMGAP00000015437	fgenesh2_pg.scaffold_386000031
ENSMGAP00000011979	fgenesh2_pg.scaffold_386000031
ENSMGAP00000012658	fgenesh2_pg.scaffold_386000033
ENSMGAP00000001634	fgenesh2_pg.scaffold_388000003
ENSMGAP00000006930	fgenesh2_pg.scaffold_388000032
ENSMGAP00000006936	fgenesh2_pg.scaffold_388000032
ENSMGAP00000005764	fgenesh2_pg.scaffold_388000033
ENSMGAP00000014624	fgenesh2_pg.scaffold_389000024
ENSMGAP00000002703	fgenesh2_pg.scaffold_391000010
ENSMGAP00000007320	fgenesh2_pg.scaffold_391000010
ENSMGAP00000005364	fgenesh2_pg.scaffold_391000023
ENSMGAP00000013020	fgenesh2_pg.scaffold_391000033
ENSMGAP00000019618	fgenesh2_pg.scaffold_393000001
ENSMGAP00000011949	fgenesh2_pg.scaffold_395000037
ENSMGAP00000011685	fgenesh2_pg.scaffold_396000027
ENSMGAP00000013178	fgenesh2_pg.scaffold_396000027
ENSMGAP00000012448	fgenesh2_pg.scaffold_398000059
ENSMGAP00000002142	fgenesh2_pg.scaffold_400000031
ENSMGAP00000011107	fgenesh2_pg.scaffold_402000006
ENSMGAP00000014767	fgenesh2_pg.scaffold_402000021
ENSMGAP00000005589	fgenesh2_pg.scaffold_402000028
ENSMGAP00000018408	fgenesh2_pg.scaffold_403000003
ENSMGAP00000009661	fgenesh2_pg.scaffold_403000008
ENSMGAP00000004634	fgenesh2_pg.scaffold_403000022
ENSMGAP00000010650	fgenesh2_pg.scaffold_403000023
ENSMGAP00000006179	fgenesh2_pg.scaffold_403000023
ENSMGAP00000015341	fgenesh2_pg.scaffold_403000025
ENSMGAP00000015297	fgenesh2_pg.scaffold_404000038
ENSMGAP00000000872	fgenesh2_pg.scaffold_405000003
ENSMGAP00000001009	fgenesh2_pg.scaffold_406000014
ENSMGAP00000018363	fgenesh2_pg.scaffold_406000028
ENSMGAP00000010200	fgenesh2_pg.scaffold_407000028
ENSMGAP00000017412	fgenesh2_pg.scaffold_407000039
ENSMGAP00000017428	fgenesh2_pg.scaffold_408000010
ENSMGAP00000013157	fgenesh2_pg.scaffold_410000005
ENSMGAP00000003725	fgenesh2_pg.scaffold_410000008
ENSMGAP00000015693	fgenesh2_pg.scaffold_410000011
ENSMGAP00000018992	fgenesh2_pg.scaffold_410000024
ENSMGAP00000006070	fgenesh2_pg.scaffold_410000031
ENSMGAP00000009496	fgenesh2_pg.scaffold_410000031
ENSMGAP00000018810	fgenesh2_pg.scaffold_410000031
ENSMGAP00000008653	fgenesh2_pg.scaffold_411000041
ENSMGAP00000011952	fgenesh2_pg.scaffold_412000032
ENSMGAP00000005237	fgenesh2_pg.scaffold_413000015
ENSMGAP00000011393	fgenesh2_pg.scaffold_413000023
ENSMGAP00000000955	fgenesh2_pg.scaffold_413000024
ENSMGAP00000008344	fgenesh2_pg.scaffold_413000026
ENSMGAP00000004922	fgenesh2_pg.scaffold_414000003
ENSMGAP00000003548	fgenesh2_pg.scaffold_414000023
ENSMGAP00000018386	fgenesh2_pg.scaffold_415000003
ENSMGAP00000009708	fgenesh2_pg.scaffold_415000039
ENSMGAP00000006210	fgenesh2_pg.scaffold_416000004
ENSMGAP00000009175	fgenesh2_pg.scaffold_416000027
ENSMGAP00000009178	fgenesh2_pg.scaffold_416000027
ENSMGAP00000000739	fgenesh2_pg.scaffold_417000011
ENSMGAP00000011858	fgenesh2_pg.scaffold_417000012
ENSMGAP00000011836	fgenesh2_pg.scaffold_417000012
ENSMGAP00000016443	fgenesh2_pg.scaffold_418000001
ENSMGAP00000019191	fgenesh2_pg.scaffold_418000002
ENSMGAP00000014555	fgenesh2_pg.scaffold_418000015
ENSMGAP00000015365	fgenesh2_pg.scaffold_418000024
ENSMGAP00000019307	fgenesh2_pg.scaffold_419000014
ENSMGAP00000010981	fgenesh2_pg.scaffold_420000014
ENSMGAP00000005759	fgenesh2_pg.scaffold_420000017
ENSMGAP00000005511	fgenesh2_pg.scaffold_420000019
ENSMGAP00000009574	fgenesh2_pg.scaffold_421000002
ENSMGAP00000000247	fgenesh2_pg.scaffold_421000008
ENSMGAP00000019243	fgenesh2_pg.scaffold_421000019
ENSMGAP00000019265	fgenesh2_pg.scaffold_421000023
ENSMGAP00000014409	fgenesh2_pg.scaffold_422000008
ENSMGAP00000007972	fgenesh2_pg.scaffold_422000013
ENSMGAP00000019838	fgenesh2_pg.scaffold_422000020
ENSMGAP00000008138	fgenesh2_pg.scaffold_423000012
ENSMGAP00000000579	fgenesh2_pg.scaffold_423000012
ENSMGAP00000014232	fgenesh2_pg.scaffold_423000016
ENSMGAP00000009758	fgenesh2_pg.scaffold_423000017
ENSMGAP00000010792	fgenesh2_pg.scaffold_423000025
ENSMGAP00000018055	fgenesh2_pg.scaffold_423000030
ENSMGAP00000010449	fgenesh2_pg.scaffold_425000008
ENSMGAP00000015831	fgenesh2_pg.scaffold_426000022
ENSMGAP00000005402	fgenesh2_pg.scaffold_426000024
ENSMGAP00000001752	fgenesh2_pg.scaffold_427000017
ENSMGAP00000016210	fgenesh2_pg.scaffold_429000008
ENSMGAP00000013955	fgenesh2_pg.scaffold_429000016
ENSMGAP00000008478	fgenesh2_pg.scaffold_430000006
ENSMGAP00000007081	fgenesh2_pg.scaffold_430000022
ENSMGAP00000019021	fgenesh2_pg.scaffold_431000045
ENSMGAP00000006743	fgenesh2_pg.scaffold_432000036
ENSMGAP00000017968	fgenesh2_pg.scaffold_432000042
ENSMGAP00000003490	fgenesh2_pg.scaffold_434000026
ENSMGAP00000012380	fgenesh2_pg.scaffold_435000006
ENSMGAP00000000891	fgenesh2_pg.scaffold_436000014
ENSMGAP00000005319	fgenesh2_pg.scaffold_436000015
ENSMGAP00000003945	fgenesh2_pg.scaffold_438000005
ENSMGAP00000005534	fgenesh2_pg.scaffold_438000005
ENSMGAP00000017487	fgenesh2_pg.scaffold_438000005
ENSMGAP00000003963	fgenesh2_pg.scaffold_438000005
ENSMGAP00000007411	fgenesh2_pg.scaffold_438000005
ENSMGAP00000009346	fgenesh2_pg.scaffold_438000008
ENSMGAP00000016314	fgenesh2_pg.scaffold_438000009
ENSMGAP00000016736	fgenesh2_pg.scaffold_439000005
ENSMGAP00000013250	fgenesh2_pg.scaffold_439000020
ENSMGAP00000015603	fgenesh2_pg.scaffold_439000027
ENSMGAP00000013545	fgenesh2_pg.scaffold_439000027
ENSMGAP00000001164	fgenesh2_pg.scaffold_440000010
ENSMGAP00000008762	fgenesh2_pg.scaffold_442000010
ENSMGAP00000018963	fgenesh2_pg.scaffold_442000053
ENSMGAP00000006755	fgenesh2_pg.scaffold_443000004
ENSMGAP00000009555	fgenesh2_pg.scaffold_445000011
ENSMGAP00000008825	fgenesh2_pg.scaffold_446000002
ENSMGAP00000011757	fgenesh2_pg.scaffold_446000010
ENSMGAP00000011238	fgenesh2_pg.scaffold_446000012
ENSMGAP00000013770	fgenesh2_pg.scaffold_446000018
ENSMGAP00000012329	fgenesh2_pg.scaffold_446000029
ENSMGAP00000002488	fgenesh2_pg.scaffold_446000033
ENSMGAP00000003323	fgenesh2_pg.scaffold_447000005
ENSMGAP00000019844	fgenesh2_pg.scaffold_447000013
ENSMGAP00000007462	fgenesh2_pg.scaffold_447000026
ENSMGAP00000009294	fgenesh2_pg.scaffold_447000026
ENSMGAP00000005488	fgenesh2_pg.scaffold_448000011
ENSMGAP00000013049	fgenesh2_pg.scaffold_449000021
ENSMGAP00000003317	fgenesh2_pg.scaffold_450000016
ENSMGAP00000019774	fgenesh2_pg.scaffold_450000016
ENSMGAP00000010105	fgenesh2_pg.scaffold_450000016
ENSMGAP00000007624	fgenesh2_pg.scaffold_450000016
ENSMGAP00000006031	fgenesh2_pg.scaffold_451000018
ENSMGAP00000002544	fgenesh2_pg.scaffold_451000018
ENSMGAP00000001168	fgenesh2_pg.scaffold_451000022
ENSMGAP00000007978	fgenesh2_pg.scaffold_452000028
ENSMGAP00000004536	fgenesh2_pg.scaffold_452000036
ENSMGAP00000008657	fgenesh2_pg.scaffold_452000042
ENSMGAP00000004980	fgenesh2_pg.scaffold_453000018
ENSMGAP00000001008	fgenesh2_pg.scaffold_454000007
ENSMGAP00000009390	fgenesh2_pg.scaffold_454000010
ENSMGAP00000009054	fgenesh2_pg.scaffold_454000014
ENSMGAP00000018243	fgenesh2_pg.scaffold_455000010
ENSMGAP00000007486	fgenesh2_pg.scaffold_455000014
ENSMGAP00000015306	fgenesh2_pg.scaffold_458000006
ENSMGAP00000015171	fgenesh2_pg.scaffold_458000006
ENSMGAP00000016240	fgenesh2_pg.scaffold_458000013
ENSMGAP00000012034	fgenesh2_pg.scaffold_458000014
ENSMGAP00000016357	fgenesh2_pg.scaffold_458000015
ENSMGAP00000001090	fgenesh2_pg.scaffold_458000015
ENSMGAP00000000094	fgenesh2_pg.scaffold_458000016
ENSMGAP00000003857	fgenesh2_pg.scaffold_458000024
ENSMGAP00000011051	fgenesh2_pg.scaffold_459000002
ENSMGAP00000018696	fgenesh2_pg.scaffold_459000004
ENSMGAP00000001303	fgenesh2_pg.scaffold_459000008
ENSMGAP00000000728	fgenesh2_pg.scaffold_459000031
ENSMGAP00000017086	fgenesh2_pg.scaffold_459000042
ENSMGAP00000007053	fgenesh2_pg.scaffold_460000014
ENSMGAP00000014336	fgenesh2_pg.scaffold_461000014
ENSMGAP00000017413	fgenesh2_pg.scaffold_463000016
ENSMGAP00000004199	fgenesh2_pg.scaffold_463000018
ENSMGAP00000009642	fgenesh2_pg.scaffold_463000032
ENSMGAP00000009651	fgenesh2_pg.scaffold_463000045
ENSMGAP00000006286	fgenesh2_pg.scaffold_463000051
ENSMGAP00000005450	fgenesh2_pg.scaffold_464000003
ENSMGAP00000010460	fgenesh2_pg.scaffold_465000016
ENSMGAP00000019267	fgenesh2_pg.scaffold_465000016
ENSMGAP00000012508	fgenesh2_pg.scaffold_466000008
ENSMGAP00000000248	fgenesh2_pg.scaffold_466000008
ENSMGAP00000010905	fgenesh2_pg.scaffold_466000010
ENSMGAP00000007361	fgenesh2_pg.scaffold_466000018
ENSMGAP00000006058	fgenesh2_pg.scaffold_466000021
ENSMGAP00000010914	fgenesh2_pg.scaffold_466000032
ENSMGAP00000004957	fgenesh2_pg.scaffold_468000017
ENSMGAP00000012079	fgenesh2_pg.scaffold_468000019
ENSMGAP00000013319	fgenesh2_pg.scaffold_470000027
ENSMGAP00000009558	fgenesh2_pg.scaffold_471000021
ENSMGAP00000007539	fgenesh2_pg.scaffold_472000004
ENSMGAP00000007950	fgenesh2_pg.scaffold_472000004
ENSMGAP00000008392	fgenesh2_pg.scaffold_473000025
ENSMGAP00000006089	fgenesh2_pg.scaffold_475000016
ENSMGAP00000004821	fgenesh2_pg.scaffold_477000035
ENSMGAP00000009277	fgenesh2_pg.scaffold_478000031
ENSMGAP00000007666	fgenesh2_pg.scaffold_479000027
ENSMGAP00000014456	fgenesh2_pg.scaffold_480000020
ENSMGAP00000008321	fgenesh2_pg.scaffold_481000007
ENSMGAP00000009673	fgenesh2_pg.scaffold_481000007
ENSMGAP00000008530	fgenesh2_pg.scaffold_481000014
ENSMGAP00000008774	fgenesh2_pg.scaffold_482000013
ENSMGAP00000018807	fgenesh2_pg.scaffold_482000016
ENSMGAP00000017093	fgenesh2_pg.scaffold_482000017
ENSMGAP00000018998	fgenesh2_pg.scaffold_484000012
ENSMGAP00000013146	fgenesh2_pg.scaffold_484000017
ENSMGAP00000015982	fgenesh2_pg.scaffold_484000017
ENSMGAP00000003909	fgenesh2_pg.scaffold_484000027
ENSMGAP00000019521	fgenesh2_pg.scaffold_484000033
ENSMGAP00000003677	fgenesh2_pg.scaffold_486000005
ENSMGAP00000006711	fgenesh2_pg.scaffold_488000010
ENSMGAP00000014482	fgenesh2_pg.scaffold_489000005
ENSMGAP00000003521	fgenesh2_pg.scaffold_489000019
ENSMGAP00000005326	fgenesh2_pg.scaffold_489000023
ENSMGAP00000011144	fgenesh2_pg.scaffold_489000036
ENSMGAP00000006167	fgenesh2_pg.scaffold_491000016
ENSMGAP00000017935	fgenesh2_pg.scaffold_494000014
ENSMGAP00000004761	fgenesh2_pg.scaffold_497000007
ENSMGAP00000018222	fgenesh2_pg.scaffold_497000016
ENSMGAP00000000517	fgenesh2_pg.scaffold_498000008
ENSMGAP00000012673	fgenesh2_pg.scaffold_499000014
ENSMGAP00000000450	fgenesh2_pg.scaffold_499000014
ENSMGAP00000013468	fgenesh2_pg.scaffold_499000014
ENSMGAP00000000758	fgenesh2_pg.scaffold_499000014
ENSMGAP00000017059	fgenesh2_pg.scaffold_499000021
ENSMGAP00000009999	fgenesh2_pg.scaffold_503000011
ENSMGAP00000005346	fgenesh2_pg.scaffold_504000008
ENSMGAP00000005596	fgenesh2_pg.scaffold_504000024
ENSMGAP00000011196	fgenesh2_pg.scaffold_505000007
ENSMGAP00000004043	fgenesh2_pg.scaffold_505000017
ENSMGAP00000017892	fgenesh2_pg.scaffold_505000017
ENSMGAP00000004058	fgenesh2_pg.scaffold_505000023
ENSMGAP00000015005	fgenesh2_pg.scaffold_505000024
ENSMGAP00000018500	fgenesh2_pg.scaffold_505000025
ENSMGAP00000012624	fgenesh2_pg.scaffold_506000005
ENSMGAP00000002688	fgenesh2_pg.scaffold_508000037
ENSMGAP00000007441	fgenesh2_pg.scaffold_508000037
ENSMGAP00000016853	fgenesh2_pg.scaffold_509000004
ENSMGAP00000000683	fgenesh2_pg.scaffold_510000019
ENSMGAP00000015827	fgenesh2_pg.scaffold_511000012
ENSMGAP00000008006	fgenesh2_pg.scaffold_512000023
ENSMGAP00000015436	fgenesh2_pg.scaffold_512000037
ENSMGAP00000013134	fgenesh2_pg.scaffold_514000007
ENSMGAP00000013685	fgenesh2_pg.scaffold_515000012
ENSMGAP00000001990	fgenesh2_pg.scaffold_515000013
ENSMGAP00000005623	fgenesh2_pg.scaffold_515000017
ENSMGAP00000001153	fgenesh2_pg.scaffold_515000023
ENSMGAP00000012706	fgenesh2_pg.scaffold_517000019
ENSMGAP00000011793	fgenesh2_pg.scaffold_518000004
ENSMGAP00000006596	fgenesh2_pg.scaffold_518000005
ENSMGAP00000004114	fgenesh2_pg.scaffold_518000005
ENSMGAP00000001629	fgenesh2_pg.scaffold_518000008
ENSMGAP00000012596	fgenesh2_pg.scaffold_520000020
ENSMGAP00000003701	fgenesh2_pg.scaffold_523000003
ENSMGAP00000004576	fgenesh2_pg.scaffold_523000003
ENSMGAP00000013902	fgenesh2_pg.scaffold_525000001
ENSMGAP00000010497	fgenesh2_pg.scaffold_525000003
ENSMGAP00000009448	fgenesh2_pg.scaffold_525000006
ENSMGAP00000015528	fgenesh2_pg.scaffold_525000008
ENSMGAP00000016096	fgenesh2_pg.scaffold_525000010
ENSMGAP00000018889	fgenesh2_pg.scaffold_526000017
ENSMGAP00000014792	fgenesh2_pg.scaffold_527000023
ENSMGAP00000012133	fgenesh2_pg.scaffold_528000016
ENSMGAP00000006996	fgenesh2_pg.scaffold_530000010
ENSMGAP00000006935	fgenesh2_pg.scaffold_530000022
ENSMGAP00000002466	fgenesh2_pg.scaffold_530000026
ENSMGAP00000015502	fgenesh2_pg.scaffold_531000012
ENSMGAP00000013375	fgenesh2_pg.scaffold_532000013
ENSMGAP00000014843	fgenesh2_pg.scaffold_532000022
ENSMGAP00000004827	fgenesh2_pg.scaffold_532000024
ENSMGAP00000019576	fgenesh2_pg.scaffold_532000027
ENSMGAP00000013410	fgenesh2_pg.scaffold_534000013
ENSMGAP00000005357	fgenesh2_pg.scaffold_534000029
ENSMGAP00000000233	fgenesh2_pg.scaffold_538000002
ENSMGAP00000018829	fgenesh2_pg.scaffold_538000021
ENSMGAP00000004964	fgenesh2_pg.scaffold_541000006
ENSMGAP00000005202	fgenesh2_pg.scaffold_544000022
ENSMGAP00000016832	fgenesh2_pg.scaffold_546000001
ENSMGAP00000012327	fgenesh2_pg.scaffold_546000014
ENSMGAP00000016277	fgenesh2_pg.scaffold_546000024
ENSMGAP00000016257	fgenesh2_pg.scaffold_549000002
ENSMGAP00000000988	fgenesh2_pg.scaffold_550000002
ENSMGAP00000005283	fgenesh2_pg.scaffold_550000018
ENSMGAP00000019489	fgenesh2_pg.scaffold_550000018
ENSMGAP00000017868	fgenesh2_pg.scaffold_550000018
ENSMGAP00000011475	fgenesh2_pg.scaffold_550000021
ENSMGAP00000008102	fgenesh2_pg.scaffold_551000019
ENSMGAP00000019193	fgenesh2_pg.scaffold_553000031
ENSMGAP00000014817	fgenesh2_pg.scaffold_554000005
ENSMGAP00000006478	fgenesh2_pg.scaffold_555000013
ENSMGAP00000003098	fgenesh2_pg.scaffold_555000019
ENSMGAP00000000464	fgenesh2_pg.scaffold_557000021
ENSMGAP00000009025	fgenesh2_pg.scaffold_557000031
ENSMGAP00000000271	fgenesh2_pg.scaffold_558000025
ENSMGAP00000003168	fgenesh2_pg.scaffold_558000025
ENSMGAP00000007473	fgenesh2_pg.scaffold_559000012
ENSMGAP00000001461	fgenesh2_pg.scaffold_560000005
ENSMGAP00000003839	fgenesh2_pg.scaffold_560000010
ENSMGAP00000002240	fgenesh2_pg.scaffold_561000002
ENSMGAP00000004247	fgenesh2_pg.scaffold_561000009
ENSMGAP00000006100	fgenesh2_pg.scaffold_562000005
ENSMGAP00000007235	fgenesh2_pg.scaffold_562000008
ENSMGAP00000019412	fgenesh2_pg.scaffold_562000008
ENSMGAP00000007213	fgenesh2_pg.scaffold_562000008
ENSMGAP00000011753	fgenesh2_pg.scaffold_562000014
ENSMGAP00000001808	fgenesh2_pg.scaffold_562000024
ENSMGAP00000012832	fgenesh2_pg.scaffold_563000003
ENSMGAP00000007843	fgenesh2_pg.scaffold_563000015
ENSMGAP00000003331	fgenesh2_pg.scaffold_563000019
ENSMGAP00000004606	fgenesh2_pg.scaffold_565000001
ENSMGAP00000014286	fgenesh2_pg.scaffold_565000009
ENSMGAP00000011678	fgenesh2_pg.scaffold_565000015
ENSMGAP00000015367	fgenesh2_pg.scaffold_565000015
ENSMGAP00000016041	fgenesh2_pg.scaffold_565000027
ENSMGAP00000018655	fgenesh2_pg.scaffold_567000003
ENSMGAP00000008923	fgenesh2_pg.scaffold_568000011
ENSMGAP00000012770	fgenesh2_pg.scaffold_569000009
ENSMGAP00000000654	fgenesh2_pg.scaffold_569000013
ENSMGAP00000014517	fgenesh2_pg.scaffold_569000028
ENSMGAP00000008827	fgenesh2_pg.scaffold_570000018
ENSMGAP00000019209	fgenesh2_pg.scaffold_570000027
ENSMGAP00000001000	fgenesh2_pg.scaffold_571000001
ENSMGAP00000002898	fgenesh2_pg.scaffold_571000003
ENSMGAP00000009488	fgenesh2_pg.scaffold_572000011
ENSMGAP00000003528	fgenesh2_pg.scaffold_573000007
ENSMGAP00000019699	fgenesh2_pg.scaffold_573000008
ENSMGAP00000001480	fgenesh2_pg.scaffold_574000008
ENSMGAP00000017150	fgenesh2_pg.scaffold_574000017
ENSMGAP00000017350	fgenesh2_pg.scaffold_575000005
ENSMGAP00000009477	fgenesh2_pg.scaffold_575000007
ENSMGAP00000014827	fgenesh2_pg.scaffold_576000025
ENSMGAP00000018516	fgenesh2_pg.scaffold_577000002
ENSMGAP00000000495	fgenesh2_pg.scaffold_577000011
ENSMGAP00000017543	fgenesh2_pg.scaffold_577000016
ENSMGAP00000011797	fgenesh2_pg.scaffold_577000023
ENSMGAP00000008551	fgenesh2_pg.scaffold_578000013
ENSMGAP00000002452	fgenesh2_pg.scaffold_579000007
ENSMGAP00000014894	fgenesh2_pg.scaffold_579000023
ENSMGAP00000007590	fgenesh2_pg.scaffold_579000023
ENSMGAP00000007173	fgenesh2_pg.scaffold_579000025
ENSMGAP00000008302	fgenesh2_pg.scaffold_579000026
ENSMGAP00000013318	fgenesh2_pg.scaffold_580000008
ENSMGAP00000018800	fgenesh2_pg.scaffold_580000013
ENSMGAP00000011418	fgenesh2_pg.scaffold_582000010
ENSMGAP00000007307	fgenesh2_pg.scaffold_583000018
ENSMGAP00000013183	fgenesh2_pg.scaffold_584000015
ENSMGAP00000013993	fgenesh2_pg.scaffold_584000024
ENSMGAP00000018734	fgenesh2_pg.scaffold_586000002
ENSMGAP00000012670	fgenesh2_pg.scaffold_586000027
ENSMGAP00000014179	fgenesh2_pg.scaffold_588000017
ENSMGAP00000002547	fgenesh2_pg.scaffold_591000004
ENSMGAP00000001875	fgenesh2_pg.scaffold_593000007
ENSMGAP00000006369	fgenesh2_pg.scaffold_593000012
ENSMGAP00000007765	fgenesh2_pg.scaffold_594000007
ENSMGAP00000001238	fgenesh2_pg.scaffold_594000013
ENSMGAP00000001740	fgenesh2_pg.scaffold_594000018
ENSMGAP00000016217	fgenesh2_pg.scaffold_595000012
ENSMGAP00000004596	fgenesh2_pg.scaffold_595000012
ENSMGAP00000008136	fgenesh2_pg.scaffold_595000017
ENSMGAP00000009214	fgenesh2_pg.scaffold_599000001
ENSMGAP00000014140	fgenesh2_pg.scaffold_599000014
ENSMGAP00000009990	fgenesh2_pg.scaffold_600000005
ENSMGAP00000010039	fgenesh2_pg.scaffold_602000011
ENSMGAP00000016463	fgenesh2_pg.scaffold_602000013
ENSMGAP00000011270	fgenesh2_pg.scaffold_604000005
ENSMGAP00000012212	fgenesh2_pg.scaffold_604000007
ENSMGAP00000016048	fgenesh2_pg.scaffold_606000003
ENSMGAP00000000866	fgenesh2_pg.scaffold_606000005
ENSMGAP00000017184	fgenesh2_pg.scaffold_606000015
ENSMGAP00000006713	fgenesh2_pg.scaffold_608000013
ENSMGAP00000019630	fgenesh2_pg.scaffold_608000031
ENSMGAP00000004036	fgenesh2_pg.scaffold_610000011
ENSMGAP00000003266	fgenesh2_pg.scaffold_610000014
ENSMGAP00000015973	fgenesh2_pg.scaffold_611000002
ENSMGAP00000002005	fgenesh2_pg.scaffold_612000016
ENSMGAP00000011179	fgenesh2_pg.scaffold_614000011
ENSMGAP00000012815	fgenesh2_pg.scaffold_614000012
ENSMGAP00000001713	fgenesh2_pg.scaffold_616000012
ENSMGAP00000009084	fgenesh2_pg.scaffold_617000003
ENSMGAP00000000144	fgenesh2_pg.scaffold_617000003
ENSMGAP00000000175	fgenesh2_pg.scaffold_618000006
ENSMGAP00000010986	fgenesh2_pg.scaffold_618000015
ENSMGAP00000014640	fgenesh2_pg.scaffold_621000005
ENSMGAP00000001824	fgenesh2_pg.scaffold_624000011
ENSMGAP00000014074	fgenesh2_pg.scaffold_626000005
ENSMGAP00000002226	fgenesh2_pg.scaffold_626000017
ENSMGAP00000018801	fgenesh2_pg.scaffold_627000020
ENSMGAP00000015917	fgenesh2_pg.scaffold_628000010
ENSMGAP00000006586	fgenesh2_pg.scaffold_629000003
ENSMGAP00000006606	fgenesh2_pg.scaffold_629000003
ENSMGAP00000013273	fgenesh2_pg.scaffold_629000004
ENSMGAP00000000563	fgenesh2_pg.scaffold_630000005
ENSMGAP00000008934	fgenesh2_pg.scaffold_631000010
ENSMGAP00000005754	fgenesh2_pg.scaffold_632000014
ENSMGAP00000018477	fgenesh2_pg.scaffold_632000019
ENSMGAP00000007806	fgenesh2_pg.scaffold_634000009
ENSMGAP00000018466	fgenesh2_pg.scaffold_634000013
ENSMGAP00000008288	fgenesh2_pg.scaffold_636000004
ENSMGAP00000013643	fgenesh2_pg.scaffold_637000004
ENSMGAP00000016184	fgenesh2_pg.scaffold_639000005
ENSMGAP00000011263	fgenesh2_pg.scaffold_639000015
ENSMGAP00000016110	fgenesh2_pg.scaffold_642000009
ENSMGAP00000007023	fgenesh2_pg.scaffold_643000007
ENSMGAP00000001524	fgenesh2_pg.scaffold_643000012
ENSMGAP00000012904	fgenesh2_pg.scaffold_646000003
ENSMGAP00000005487	fgenesh2_pg.scaffold_649000006
ENSMGAP00000006497	fgenesh2_pg.scaffold_651000006
ENSMGAP00000002670	fgenesh2_pg.scaffold_651000010
ENSMGAP00000002909	fgenesh2_pg.scaffold_652000015
ENSMGAP00000005035	fgenesh2_pg.scaffold_652000015
ENSMGAP00000002697	fgenesh2_pg.scaffold_652000015
ENSMGAP00000000510	fgenesh2_pg.scaffold_652000021
ENSMGAP00000001881	fgenesh2_pg.scaffold_652000021
ENSMGAP00000003092	fgenesh2_pg.scaffold_652000021
ENSMGAP00000016794	fgenesh2_pg.scaffold_652000021
ENSMGAP00000017037	fgenesh2_pg.scaffold_652000021
ENSMGAP00000019500	fgenesh2_pg.scaffold_653000006
ENSMGAP00000010191	fgenesh2_pg.scaffold_655000003
ENSMGAP00000002003	fgenesh2_pg.scaffold_655000007
ENSMGAP00000015668	fgenesh2_pg.scaffold_655000012
ENSMGAP00000008760	fgenesh2_pg.scaffold_656000011
ENSMGAP00000018169	fgenesh2_pg.scaffold_657000007
ENSMGAP00000018612	fgenesh2_pg.scaffold_657000008
ENSMGAP00000016346	fgenesh2_pg.scaffold_657000008
ENSMGAP00000007310	fgenesh2_pg.scaffold_659000012
ENSMGAP00000013855	fgenesh2_pg.scaffold_660000001
ENSMGAP00000012584	fgenesh2_pg.scaffold_660000001
ENSMGAP00000013241	fgenesh2_pg.scaffold_662000010
ENSMGAP00000009948	fgenesh2_pg.scaffold_670000003
ENSMGAP00000014988	fgenesh2_pg.scaffold_675000019
ENSMGAP00000018741	fgenesh2_pg.scaffold_676000007
ENSMGAP00000014280	fgenesh2_pg.scaffold_676000014
ENSMGAP00000013389	fgenesh2_pg.scaffold_677000005
ENSMGAP00000011300	fgenesh2_pg.scaffold_678000002
ENSMGAP00000002062	fgenesh2_pg.scaffold_678000012
ENSMGAP00000012036	fgenesh2_pg.scaffold_679000003
ENSMGAP00000014665	fgenesh2_pg.scaffold_680000011
ENSMGAP00000013714	fgenesh2_pg.scaffold_681000003
ENSMGAP00000015211	fgenesh2_pg.scaffold_681000011
ENSMGAP00000013681	fgenesh2_pg.scaffold_681000013
ENSMGAP00000014998	fgenesh2_pg.scaffold_681000014
ENSMGAP00000017763	fgenesh2_pg.scaffold_682000011
ENSMGAP00000004799	fgenesh2_pg.scaffold_683000010
ENSMGAP00000006494	fgenesh2_pg.scaffold_683000018
ENSMGAP00000006700	fgenesh2_pg.scaffold_684000002
ENSMGAP00000006528	fgenesh2_pg.scaffold_684000006
ENSMGAP00000019697	fgenesh2_pg.scaffold_688000001
ENSMGAP00000010563	fgenesh2_pg.scaffold_690000004
ENSMGAP00000017583	fgenesh2_pg.scaffold_695000006
ENSMGAP00000005938	fgenesh2_pg.scaffold_695000022
ENSMGAP00000005394	fgenesh2_pg.scaffold_696000002
ENSMGAP00000014770	fgenesh2_pg.scaffold_697000010
ENSMGAP00000015990	fgenesh2_pg.scaffold_698000010
ENSMGAP00000004060	fgenesh2_pg.scaffold_698000011
ENSMGAP00000011901	fgenesh2_pg.scaffold_699000003
ENSMGAP00000005379	fgenesh2_pg.scaffold_699000013
ENSMGAP00000013156	fgenesh2_pg.scaffold_704000006
ENSMGAP00000007653	fgenesh2_pg.scaffold_705000002
ENSMGAP00000006073	fgenesh2_pg.scaffold_705000004
ENSMGAP00000011724	fgenesh2_pg.scaffold_708000004
ENSMGAP00000012912	fgenesh2_pg.scaffold_709000007
ENSMGAP00000012729	fgenesh2_pg.scaffold_711000009
ENSMGAP00000019363	fgenesh2_pg.scaffold_711000017
ENSMGAP00000007181	fgenesh2_pg.scaffold_712000013
ENSMGAP00000013417	fgenesh2_pg.scaffold_712000013
ENSMGAP00000011352	fgenesh2_pg.scaffold_712000013
ENSMGAP00000014265	fgenesh2_pg.scaffold_712000013
ENSMGAP00000018049	fgenesh2_pg.scaffold_715000021
ENSMGAP00000004431	fgenesh2_pg.scaffold_716000005
ENSMGAP00000007414	fgenesh2_pg.scaffold_721000008
ENSMGAP00000001591	fgenesh2_pg.scaffold_723000005
ENSMGAP00000018632	fgenesh2_pg.scaffold_730000007
ENSMGAP00000007435	fgenesh2_pg.scaffold_733000001
ENSMGAP00000003671	fgenesh2_pg.scaffold_734000005
ENSMGAP00000018342	fgenesh2_pg.scaffold_735000007
ENSMGAP00000005479	fgenesh2_pg.scaffold_735000010
ENSMGAP00000009644	fgenesh2_pg.scaffold_741000002
ENSMGAP00000004530	fgenesh2_pg.scaffold_741000002
ENSMGAP00000004207	fgenesh2_pg.scaffold_744000002
ENSMGAP00000008203	fgenesh2_pg.scaffold_745000002
ENSMGAP00000001371	fgenesh2_pg.scaffold_751000002
ENSMGAP00000009252	fgenesh2_pg.scaffold_753000006
ENSMGAP00000009476	fgenesh2_pg.scaffold_755000001
ENSMGAP00000019266	fgenesh2_pg.scaffold_755000009
ENSMGAP00000004914	fgenesh2_pg.scaffold_755000011
ENSMGAP00000009445	fgenesh2_pg.scaffold_757000006
ENSMGAP00000013927	fgenesh2_pg.scaffold_758000003
ENSMGAP00000013732	fgenesh2_pg.scaffold_758000022
ENSMGAP00000017744	fgenesh2_pg.scaffold_759000005
ENSMGAP00000005525	fgenesh2_pg.scaffold_760000004
ENSMGAP00000001564	fgenesh2_pg.scaffold_764000003
ENSMGAP00000001167	fgenesh2_pg.scaffold_765000006
ENSMGAP00000012775	fgenesh2_pg.scaffold_767000002
ENSMGAP00000017072	fgenesh2_pg.scaffold_768000006
ENSMGAP00000007392	fgenesh2_pg.scaffold_775000001
ENSMGAP00000011705	fgenesh2_pg.scaffold_776000011
ENSMGAP00000003312	fgenesh2_pg.scaffold_780000001
ENSMGAP00000003174	fgenesh2_pg.scaffold_780000018
ENSMGAP00000004080	fgenesh2_pg.scaffold_781000006
ENSMGAP00000008963	fgenesh2_pg.scaffold_782000007
ENSMGAP00000012672	fgenesh2_pg.scaffold_782000011
ENSMGAP00000012096	fgenesh2_pg.scaffold_783000003
ENSMGAP00000012483	fgenesh2_pg.scaffold_783000010
ENSMGAP00000014525	fgenesh2_pg.scaffold_786000007
ENSMGAP00000013501	fgenesh2_pg.scaffold_786000008
ENSMGAP00000000945	fgenesh2_pg.scaffold_787000001
ENSMGAP00000006511	fgenesh2_pg.scaffold_787000002
ENSMGAP00000005391	fgenesh2_pg.scaffold_792000016
ENSMGAP00000012971	fgenesh2_pg.scaffold_800000003
ENSMGAP00000001952	fgenesh2_pg.scaffold_800000018
ENSMGAP00000007606	fgenesh2_pg.scaffold_802000003
ENSMGAP00000010570	fgenesh2_pg.scaffold_802000004
ENSMGAP00000003045	fgenesh2_pg.scaffold_803000004
ENSMGAP00000011108	fgenesh2_pg.scaffold_803000008
ENSMGAP00000016933	fgenesh2_pg.scaffold_803000013
ENSMGAP00000009647	fgenesh2_pg.scaffold_805000007
ENSMGAP00000004105	fgenesh2_pg.scaffold_810000008
ENSMGAP00000005836	fgenesh2_pg.scaffold_811000009
ENSMGAP00000014879	fgenesh2_pg.scaffold_813000008
ENSMGAP00000005070	fgenesh2_pg.scaffold_814000014
ENSMGAP00000003573	fgenesh2_pg.scaffold_814000014
ENSMGAP00000007354	fgenesh2_pg.scaffold_816000007
ENSMGAP00000013503	fgenesh2_pg.scaffold_816000008
ENSMGAP00000005152	fgenesh2_pg.scaffold_819000004
ENSMGAP00000000049	fgenesh2_pg.scaffold_820000007
ENSMGAP00000012786	fgenesh2_pg.scaffold_824000003
ENSMGAP00000009067	fgenesh2_pg.scaffold_824000005
ENSMGAP00000009345	fgenesh2_pg.scaffold_824000007
ENSMGAP00000014669	fgenesh2_pg.scaffold_846000004
ENSMGAP00000009515	fgenesh2_pg.scaffold_848000003
ENSMGAP00000003038	fgenesh2_pg.scaffold_853000003
ENSMGAP00000016072	fgenesh2_pg.scaffold_854000005
ENSMGAP00000005716	fgenesh2_pg.scaffold_861000001
ENSMGAP00000008188	fgenesh2_pg.scaffold_869000003
ENSMGAP00000012665	fgenesh2_pg.scaffold_872000006
ENSMGAP00000012661	fgenesh2_pg.scaffold_872000007
ENSMGAP00000011201	fgenesh2_pg.scaffold_873000002
ENSMGAP00000017461	fgenesh2_pg.scaffold_873000003
ENSMGAP00000010418	fgenesh2_pg.scaffold_879000005
ENSMGAP00000000824	fgenesh2_pg.scaffold_880000001
ENSMGAP00000014878	fgenesh2_pg.scaffold_881000006
ENSMGAP00000012910	fgenesh2_pg.scaffold_882000007
ENSMGAP00000006336	fgenesh2_pg.scaffold_884000004
ENSMGAP00000012817	fgenesh2_pg.scaffold_897000004
ENSMGAP00000008377	fgenesh2_pg.scaffold_905000006
ENSMGAP00000014923	fgenesh2_pg.scaffold_905000006
ENSMGAP00000008503	fgenesh2_pg.scaffold_905000009
ENSMGAP00000000537	fgenesh2_pg.scaffold_911000003
ENSMGAP00000007496	fgenesh2_pg.scaffold_917000001
ENSMGAP00000006357	fgenesh2_pg.scaffold_929000001
ENSMGAP00000001292	fgenesh2_pg.scaffold_937000007
ENSMGAP00000014873	fgenesh2_pg.scaffold_945000008
ENSMGAP00000014691	fgenesh2_pg.scaffold_958000002
ENSMGAP00000007028	fgenesh2_pg.scaffold_960000001
ENSMGAP00000013252	fgenesh2_pg.scaffold_980000005
ENSMGAP00000013239	fgenesh2_pg.scaffold_980000006
ENSMGAP00000008892	fgenesh2_pg.scaffold_981000005
ENSMGAP00000004832	fgenesh2_pg.scaffold_992000001
ENSMGAP00000013382	fgenesh2_pg.scaffold_994000002
ENSMGAP00000019334	fgenesh2_pg.scaffold_1012000001
ENSMGAP00000004038	fgenesh2_pg.scaffold_1013000002
ENSMGAP00000013932	fgenesh2_pg.scaffold_1013000002
ENSMGAP00000000330	fgenesh2_pg.scaffold_1013000002
ENSMGAP00000012712	fgenesh2_pg.scaffold_1013000002
ENSMGAP00000010798	fgenesh2_pg.scaffold_1015000001
ENSMGAP00000006857	fgenesh2_pg.scaffold_1022000007
ENSMGAP00000002306	fgenesh2_pg.scaffold_1022000007
ENSMGAP00000008356	fgenesh2_pg.scaffold_1036000002
ENSMGAP00000003467	fgenesh2_pg.scaffold_1050000002
ENSMGAP00000015614	fgenesh2_pg.scaffold_1075000005
ENSMGAP00000012883	fgenesh2_pg.scaffold_1084000001
ENSMGAP00000013694	fgenesh2_pg.scaffold_1098000001
ENSMGAP00000014448	fgenesh2_pg.scaffold_1110000002
ENSMGAP00000014885	fgenesh2_pg.scaffold_1139000001
ENSMGAP00000013787	fgenesh2_pg.scaffold_1139000001
ENSMGAP00000017537	fgenesh2_pg.scaffold_1161000001
ENSMGAP00000004027	fgenesh2_pg.scaffold_1176000001
ENSMGAP00000016167	fgenesh2_pg.scaffold_1176000001
ENSMGAP00000013583	fgenesh2_pg.scaffold_1176000001
ENSMGAP00000005125	fgenesh2_pg.scaffold_1176000001
ENSMGAP00000016817	fgenesh2_pg.scaffold_1184000002
ENSMGAP00000007230	fgenesh2_pg.scaffold_1186000002
ENSMGAP00000003659	fgenesh2_pg.scaffold_1234000001
ENSMGAP00000012771	fgenesh2_pg.scaffold_1248000001
ENSMGAP00000015731	fgenesh2_pg.scaffold_1248000001
ENSMGAP00000002852	fgenesh2_pg.scaffold_1253000001
ENSMGAP00000011618	fgenesh2_pg.scaffold_1255000001
ENSMGAP00000003305	fgenesh2_pg.scaffold_1279000001
ENSMGAP00000013440	fgenesh2_pg.scaffold_1280000001
ENSMGAP00000011203	fgenesh2_pg.scaffold_1300000001
ENSMGAP00000000687	fgenesh2_pg.scaffold_1305000001
ENSMGAP00000009188	fgenesh2_pg.scaffold_1308000003
ENSMGAP00000011684	fgenesh2_pg.scaffold_1314000001
ENSMGAP00000009699	fgenesh2_pg.scaffold_1317000001
ENSMGAP00000002903	fgenesh2_pg.scaffold_1317000001
ENSMGAP00000018597	fgenesh2_pg.scaffold_1317000001
ENSMGAP00000016330	fgenesh2_pg.scaffold_1319000001
ENSMGAP00000006051	fgenesh2_pg.scaffold_1350000002
ENSMGAP00000016891	fgenesh2_pg.scaffold_1366000001
ENSMGAP00000011975	fgenesh2_pg.scaffold_1379000001
ENSMGAP00000014038	fgenesh2_pg.scaffold_1381000004
ENSMGAP00000005278	fgenesh2_pg.scaffold_1406000001
ENSMGAP00000014927	fgenesh2_pg.scaffold_1433000001
ENSMGAP00000014464	fgenesh2_pg.scaffold_1447000001
ENSMGAP00000011455	fgenesh2_pg.scaffold_1473000001
ENSMGAP00000004823	fgenesh2_pg.scaffold_1475000001
ENSMGAP00000019841	fgenesh2_pg.scaffold_1506000002
ENSMGAP00000017147	fgenesh2_pg.scaffold_1534000001
ENSMGAP00000013838	fgenesh2_pg.scaffold_1538000001
ENSMGAP00000000342	fgenesh2_pg.scaffold_1594000001
ENSMGAP00000000853	fgenesh2_pg.scaffold_1596000002
ENSMGAP00000007892	fgenesh2_pg.scaffold_1610000001
ENSMGAP00000014852	fgenesh2_pg.scaffold_1636000001
ENSMGAP00000012743	fgenesh2_pg.scaffold_1636000001
ENSMGAP00000000087	fgenesh2_pg.scaffold_1636000001
ENSMGAP00000000289	fgenesh2_pg.scaffold_1690000001
ENSMGAP00000012979	fgenesh2_pg.scaffold_1756000002
ENSMGAP00000003935	fgenesh2_pg.scaffold_1757000001
ENSMGAP00000011311	fgenesh2_pg.scaffold_1837000001
ENSMGAP00000004949	fgenesh2_pg.scaffold_1837000002
ENSMGAP00000019825	fgenesh2_pg.scaffold_1989000001
ENSMGAP00000008938	fgenesh2_pg.scaffold_1994000001
ENSMGAP00000013588	fgenesh2_pg.scaffold_1997000001
ENSMGAP00000016811	fgenesh2_pg.scaffold_2004000001
ENSMGAP00000001110	fgenesh2_pg.scaffold_2220000001
ENSMGAP00000008549	fgenesh2_pg.scaffold_2229000001
ENSMGAP00000004600	fgenesh2_pg.scaffold_2238000001
ENSMGAP00000013839	fgenesh2_pg.scaffold_2270000001
ENSMGAP00000015227	fgenesh2_pg.scaffold_2293000001
ENSMGAP00000006716	fgenesh2_pg.scaffold_2342000001
ENSMGAP00000012379	fgenesh2_pg.scaffold_2487000001
ENSMGAP00000001376	fgenesh2_pg.scaffold_2713000001
ENSMGAP00000019397	fgenesh2_pg.scaffold_2783000001
ENSMGAP00000007380	fgenesh2_pg.scaffold_2905000001
ENSMGAP00000014252	fgenesh2_pg.scaffold_2983000001
ENSMGAP00000002862	estExt_fgenesh2_pm.C_10013
ENSMGAP00000007046	estExt_fgenesh2_pm.C_10048
ENSMGAP00000015837	estExt_fgenesh2_pm.C_20002
ENSMGAP00000012823	estExt_fgenesh2_pm.C_20002
ENSMGAP00000012927	estExt_fgenesh2_pm.C_20037
ENSMGAP00000005272	estExt_fgenesh2_pm.C_20038
ENSMGAP00000002353	estExt_fgenesh2_pm.C_30005
ENSMGAP00000002099	estExt_fgenesh2_pm.C_30022
ENSMGAP00000008868	estExt_fgenesh2_pm.C_40040
ENSMGAP00000006427	estExt_fgenesh2_pm.C_40040
ENSMGAP00000016637	estExt_fgenesh2_pm.C_40040
ENSMGAP00000004440	estExt_fgenesh2_pm.C_50003
ENSMGAP00000004167	estExt_fgenesh2_pm.C_50053
ENSMGAP00000001694	estExt_fgenesh2_pm.C_60011
ENSMGAP00000016174	estExt_fgenesh2_pm.C_60012
ENSMGAP00000015012	estExt_fgenesh2_pm.C_60020
ENSMGAP00000014677	estExt_fgenesh2_pm.C_80008
ENSMGAP00000006237	estExt_fgenesh2_pm.C_80046
ENSMGAP00000006604	estExt_fgenesh2_pm.C_90006
ENSMGAP00000011527	estExt_fgenesh2_pm.C_90008
ENSMGAP00000008472	estExt_fgenesh2_pm.C_90018
ENSMGAP00000013972	estExt_fgenesh2_pm.C_100022
ENSMGAP00000004610	estExt_fgenesh2_pm.C_110028
ENSMGAP00000011088	estExt_fgenesh2_pm.C_140009
ENSMGAP00000000660	estExt_fgenesh2_pm.C_140019
ENSMGAP00000017547	estExt_fgenesh2_pm.C_150008
ENSMGAP00000010086	estExt_fgenesh2_pm.C_160003
ENSMGAP00000004096	estExt_fgenesh2_pm.C_170015
ENSMGAP00000001798	estExt_fgenesh2_pm.C_180005
ENSMGAP00000019211	estExt_fgenesh2_pm.C_190004
ENSMGAP00000003602	estExt_fgenesh2_pm.C_200002
ENSMGAP00000007129	estExt_fgenesh2_pm.C_200002
ENSMGAP00000012745	estExt_fgenesh2_pm.C_200006
ENSMGAP00000008776	estExt_fgenesh2_pm.C_200006
ENSMGAP00000004225	estExt_fgenesh2_pm.C_200008
ENSMGAP00000000997	estExt_fgenesh2_pm.C_200012
ENSMGAP00000009055	estExt_fgenesh2_pm.C_200012
ENSMGAP00000006199	estExt_fgenesh2_pm.C_200017
ENSMGAP00000008297	estExt_fgenesh2_pm.C_200018
ENSMGAP00000008735	estExt_fgenesh2_pm.C_200020
ENSMGAP00000004245	estExt_fgenesh2_pm.C_200029
ENSMGAP00000003836	estExt_fgenesh2_pm.C_200029
ENSMGAP00000011137	estExt_fgenesh2_pm.C_210007
ENSMGAP00000005363	estExt_fgenesh2_pm.C_210009
ENSMGAP00000006043	estExt_fgenesh2_pm.C_210020
ENSMGAP00000001604	estExt_fgenesh2_pm.C_210021
ENSMGAP00000000935	estExt_fgenesh2_pm.C_220008
ENSMGAP00000007604	estExt_fgenesh2_pm.C_220009
ENSMGAP00000018830	estExt_fgenesh2_pm.C_230007
ENSMGAP00000007984	estExt_fgenesh2_pm.C_240022
ENSMGAP00000016417	estExt_fgenesh2_pm.C_240024
ENSMGAP00000007348	estExt_fgenesh2_pm.C_250003
ENSMGAP00000004907	estExt_fgenesh2_pm.C_270006
ENSMGAP00000005021	estExt_fgenesh2_pm.C_270011
ENSMGAP00000001774	estExt_fgenesh2_pm.C_270021
ENSMGAP00000001996	estExt_fgenesh2_pm.C_290006
ENSMGAP00000002900	estExt_fgenesh2_pm.C_300001
ENSMGAP00000011445	estExt_fgenesh2_pm.C_330006
ENSMGAP00000015640	estExt_fgenesh2_pm.C_330016
ENSMGAP00000014958	estExt_fgenesh2_pm.C_340001
ENSMGAP00000013171	estExt_fgenesh2_pm.C_340003
ENSMGAP00000011885	estExt_fgenesh2_pm.C_350010
ENSMGAP00000007660	estExt_fgenesh2_pm.C_360006
ENSMGAP00000018273	estExt_fgenesh2_pm.C_370031
ENSMGAP00000007816	estExt_fgenesh2_pm.C_370047
ENSMGAP00000010319	estExt_fgenesh2_pm.C_380013
ENSMGAP00000002782	estExt_fgenesh2_pm.C_420009
ENSMGAP00000005367	estExt_fgenesh2_pm.C_420010
ENSMGAP00000012686	estExt_fgenesh2_pm.C_420010
ENSMGAP00000000463	estExt_fgenesh2_pm.C_450023
ENSMGAP00000004414	estExt_fgenesh2_pm.C_460018
ENSMGAP00000001700	estExt_fgenesh2_pm.C_460024
ENSMGAP00000004891	estExt_fgenesh2_pm.C_470005
ENSMGAP00000015933	estExt_fgenesh2_pm.C_510015
ENSMGAP00000010631	estExt_fgenesh2_pm.C_550013
ENSMGAP00000008977	estExt_fgenesh2_pm.C_570012
ENSMGAP00000008441	estExt_fgenesh2_pm.C_620017
ENSMGAP00000012263	estExt_fgenesh2_pm.C_630008
ENSMGAP00000012402	estExt_fgenesh2_pm.C_640003
ENSMGAP00000003953	estExt_fgenesh2_pm.C_660005
ENSMGAP00000019749	estExt_fgenesh2_pm.C_660005
ENSMGAP00000004343	estExt_fgenesh2_pm.C_660019
ENSMGAP00000004222	estExt_fgenesh2_pm.C_670016
ENSMGAP00000014168	estExt_fgenesh2_pm.C_680004
ENSMGAP00000002002	estExt_fgenesh2_pm.C_690014
ENSMGAP00000012419	estExt_fgenesh2_pm.C_690014
ENSMGAP00000000267	estExt_fgenesh2_pm.C_690014
ENSMGAP00000001399	estExt_fgenesh2_pm.C_700001
ENSMGAP00000004318	estExt_fgenesh2_pm.C_700001
ENSMGAP00000019273	estExt_fgenesh2_pm.C_700001
ENSMGAP00000009113	estExt_fgenesh2_pm.C_700005
ENSMGAP00000012231	estExt_fgenesh2_pm.C_700005
ENSMGAP00000003229	estExt_fgenesh2_pm.C_720002
ENSMGAP00000000601	estExt_fgenesh2_pm.C_730008
ENSMGAP00000002847	estExt_fgenesh2_pm.C_740007
ENSMGAP00000007695	estExt_fgenesh2_pm.C_740025
ENSMGAP00000016241	estExt_fgenesh2_pm.C_750012
ENSMGAP00000018468	estExt_fgenesh2_pm.C_750019
ENSMGAP00000012390	estExt_fgenesh2_pm.C_760011
ENSMGAP00000019074	estExt_fgenesh2_pm.C_760026
ENSMGAP00000015298	estExt_fgenesh2_pm.C_770004
ENSMGAP00000004257	estExt_fgenesh2_pm.C_770026
ENSMGAP00000013066	estExt_fgenesh2_pm.C_780006
ENSMGAP00000003970	estExt_fgenesh2_pm.C_780022
ENSMGAP00000009803	estExt_fgenesh2_pm.C_820008
ENSMGAP00000015221	estExt_fgenesh2_pm.C_840004
ENSMGAP00000014916	estExt_fgenesh2_pm.C_850002
ENSMGAP00000003065	estExt_fgenesh2_pm.C_850002
ENSMGAP00000001846	estExt_fgenesh2_pm.C_860004
ENSMGAP00000015629	estExt_fgenesh2_pm.C_900007
ENSMGAP00000016701	estExt_fgenesh2_pm.C_920001
ENSMGAP00000006482	estExt_fgenesh2_pm.C_920010
ENSMGAP00000000026	estExt_fgenesh2_pm.C_920016
ENSMGAP00000008531	estExt_fgenesh2_pm.C_960008
ENSMGAP00000012551	estExt_fgenesh2_pm.C_1000005
ENSMGAP00000013388	estExt_fgenesh2_pm.C_1010014
ENSMGAP00000006871	estExt_fgenesh2_pm.C_1040001
ENSMGAP00000016760	estExt_fgenesh2_pm.C_1050011
ENSMGAP00000000972	estExt_fgenesh2_pm.C_1080002
ENSMGAP00000010391	estExt_fgenesh2_pm.C_1100001
ENSMGAP00000015679	estExt_fgenesh2_pm.C_1100001
ENSMGAP00000008283	estExt_fgenesh2_pm.C_1120016
ENSMGAP00000004464	estExt_fgenesh2_pm.C_1120019
ENSMGAP00000002915	estExt_fgenesh2_pm.C_1160003
ENSMGAP00000013272	estExt_fgenesh2_pm.C_1170007
ENSMGAP00000019084	estExt_fgenesh2_pm.C_1180001
ENSMGAP00000012922	estExt_fgenesh2_pm.C_1200015
ENSMGAP00000015445	estExt_fgenesh2_pm.C_1200015
ENSMGAP00000016845	estExt_fgenesh2_pm.C_1200015
ENSMGAP00000012722	estExt_fgenesh2_pm.C_1210012
ENSMGAP00000008170	estExt_fgenesh2_pm.C_1230011
ENSMGAP00000008167	estExt_fgenesh2_pm.C_1230012
ENSMGAP00000007209	estExt_fgenesh2_pm.C_1240007
ENSMGAP00000015356	estExt_fgenesh2_pm.C_1240012
ENSMGAP00000002063	estExt_fgenesh2_pm.C_1240013
ENSMGAP00000005847	estExt_fgenesh2_pm.C_1260005
ENSMGAP00000012765	estExt_fgenesh2_pm.C_1290003
ENSMGAP00000014024	estExt_fgenesh2_pm.C_1290004
ENSMGAP00000008777	estExt_fgenesh2_pm.C_1290007
ENSMGAP00000001149	estExt_fgenesh2_pm.C_1290010
ENSMGAP00000001965	estExt_fgenesh2_pm.C_1310003
ENSMGAP00000002614	estExt_fgenesh2_pm.C_1310006
ENSMGAP00000015197	estExt_fgenesh2_pm.C_1320010
ENSMGAP00000014511	estExt_fgenesh2_pm.C_1350003
ENSMGAP00000016516	estExt_fgenesh2_pm.C_1350003
ENSMGAP00000002940	estExt_fgenesh2_pm.C_1350003
ENSMGAP00000019552	estExt_fgenesh2_pm.C_1350013
ENSMGAP00000009966	estExt_fgenesh2_pm.C_1370002
ENSMGAP00000013002	estExt_fgenesh2_pm.C_1370008
ENSMGAP00000014519	estExt_fgenesh2_pm.C_1380002
ENSMGAP00000011786	estExt_fgenesh2_pm.C_1380012
ENSMGAP00000014538	estExt_fgenesh2_pm.C_1410011
ENSMGAP00000013125	estExt_fgenesh2_pm.C_1420004
ENSMGAP00000010485	estExt_fgenesh2_pm.C_1420005
ENSMGAP00000003821	estExt_fgenesh2_pm.C_1440005
ENSMGAP00000001627	estExt_fgenesh2_pm.C_1460013
ENSMGAP00000014765	estExt_fgenesh2_pm.C_1480003
ENSMGAP00000009984	estExt_fgenesh2_pm.C_1530006
ENSMGAP00000008886	estExt_fgenesh2_pm.C_1570003
ENSMGAP00000011207	estExt_fgenesh2_pm.C_1580005
ENSMGAP00000012682	estExt_fgenesh2_pm.C_1580006
ENSMGAP00000013092	estExt_fgenesh2_pm.C_1590001
ENSMGAP00000015742	estExt_fgenesh2_pm.C_1590011
ENSMGAP00000004849	estExt_fgenesh2_pm.C_1620006
ENSMGAP00000009841	estExt_fgenesh2_pm.C_1650015
ENSMGAP00000003808	estExt_fgenesh2_pm.C_1650016
ENSMGAP00000002286	estExt_fgenesh2_pm.C_1650016
ENSMGAP00000006981	estExt_fgenesh2_pm.C_1650016
ENSMGAP00000008574	estExt_fgenesh2_pm.C_1660002
ENSMGAP00000012478	estExt_fgenesh2_pm.C_1660005
ENSMGAP00000008926	estExt_fgenesh2_pm.C_1660006
ENSMGAP00000014914	estExt_fgenesh2_pm.C_1660016
ENSMGAP00000010594	estExt_fgenesh2_pm.C_1670001
ENSMGAP00000008804	estExt_fgenesh2_pm.C_1670007
ENSMGAP00000012454	estExt_fgenesh2_pm.C_1690001
ENSMGAP00000013357	estExt_fgenesh2_pm.C_1700006
ENSMGAP00000000740	estExt_fgenesh2_pm.C_1720006
ENSMGAP00000014439	estExt_fgenesh2_pm.C_1760004
ENSMGAP00000013169	estExt_fgenesh2_pm.C_1760008
ENSMGAP00000015085	estExt_fgenesh2_pm.C_1760012
ENSMGAP00000003535	estExt_fgenesh2_pm.C_1770004
ENSMGAP00000008209	estExt_fgenesh2_pm.C_1880004
ENSMGAP00000018033	estExt_fgenesh2_pm.C_1880005
ENSMGAP00000005942	estExt_fgenesh2_pm.C_1880007
ENSMGAP00000006707	estExt_fgenesh2_pm.C_1910009
ENSMGAP00000009154	estExt_fgenesh2_pm.C_1910011
ENSMGAP00000001835	estExt_fgenesh2_pm.C_1920005
ENSMGAP00000016570	estExt_fgenesh2_pm.C_1920005
ENSMGAP00000017867	estExt_fgenesh2_pm.C_1930005
ENSMGAP00000015248	estExt_fgenesh2_pm.C_1930006
ENSMGAP00000007187	estExt_fgenesh2_pm.C_1950013
ENSMGAP00000000958	estExt_fgenesh2_pm.C_1950018
ENSMGAP00000006739	estExt_fgenesh2_pm.C_1960004
ENSMGAP00000014485	estExt_fgenesh2_pm.C_1960017
ENSMGAP00000006934	estExt_fgenesh2_pm.C_1970003
ENSMGAP00000015374	estExt_fgenesh2_pm.C_1980001
ENSMGAP00000015123	estExt_fgenesh2_pm.C_1980001
ENSMGAP00000014292	estExt_fgenesh2_pm.C_1980009
ENSMGAP00000014521	estExt_fgenesh2_pm.C_1980010
ENSMGAP00000016157	estExt_fgenesh2_pm.C_1980010
ENSMGAP00000007200	estExt_fgenesh2_pm.C_1980010
ENSMGAP00000018124	estExt_fgenesh2_pm.C_2010007
ENSMGAP00000016428	estExt_fgenesh2_pm.C_2020005
ENSMGAP00000005216	estExt_fgenesh2_pm.C_2030002
ENSMGAP00000008539	estExt_fgenesh2_pm.C_2030003
ENSMGAP00000019673	estExt_fgenesh2_pm.C_2030003
ENSMGAP00000000844	estExt_fgenesh2_pm.C_2030008
ENSMGAP00000004462	estExt_fgenesh2_pm.C_2030010
ENSMGAP00000008746	estExt_fgenesh2_pm.C_2050013
ENSMGAP00000013386	estExt_fgenesh2_pm.C_2050017
ENSMGAP00000013748	estExt_fgenesh2_pm.C_2070003
ENSMGAP00000005578	estExt_fgenesh2_pm.C_2120001
ENSMGAP00000010456	estExt_fgenesh2_pm.C_2120011
ENSMGAP00000010015	estExt_fgenesh2_pm.C_2120011
ENSMGAP00000005866	estExt_fgenesh2_pm.C_2160008
ENSMGAP00000012378	estExt_fgenesh2_pm.C_2160010
ENSMGAP00000005732	estExt_fgenesh2_pm.C_2170004
ENSMGAP00000008837	estExt_fgenesh2_pm.C_2170007
ENSMGAP00000002252	estExt_fgenesh2_pm.C_2170011
ENSMGAP00000006239	estExt_fgenesh2_pm.C_2190011
ENSMGAP00000015581	estExt_fgenesh2_pm.C_2200004
ENSMGAP00000009912	estExt_fgenesh2_pm.C_2200004
ENSMGAP00000002237	estExt_fgenesh2_pm.C_2230002
ENSMGAP00000006061	estExt_fgenesh2_pm.C_2230002
ENSMGAP00000005867	estExt_fgenesh2_pm.C_2240001
ENSMGAP00000012519	estExt_fgenesh2_pm.C_2250001
ENSMGAP00000006692	estExt_fgenesh2_pm.C_2280003
ENSMGAP00000017821	estExt_fgenesh2_pm.C_2290002
ENSMGAP00000000653	estExt_fgenesh2_pm.C_2300010
ENSMGAP00000010165	estExt_fgenesh2_pm.C_2310004
ENSMGAP00000014080	estExt_fgenesh2_pm.C_2310007
ENSMGAP00000012259	estExt_fgenesh2_pm.C_2320004
ENSMGAP00000010911	estExt_fgenesh2_pm.C_2320006
ENSMGAP00000004505	estExt_fgenesh2_pm.C_2330006
ENSMGAP00000008408	estExt_fgenesh2_pm.C_2330008
ENSMGAP00000013078	estExt_fgenesh2_pm.C_2330008
ENSMGAP00000007158	estExt_fgenesh2_pm.C_2360005
ENSMGAP00000003064	estExt_fgenesh2_pm.C_2380010
ENSMGAP00000010562	estExt_fgenesh2_pm.C_2380011
ENSMGAP00000013326	estExt_fgenesh2_pm.C_2420001
ENSMGAP00000001386	estExt_fgenesh2_pm.C_2440003
ENSMGAP00000000455	estExt_fgenesh2_pm.C_2460001
ENSMGAP00000019689	estExt_fgenesh2_pm.C_2520004
ENSMGAP00000008375	estExt_fgenesh2_pm.C_2570011
ENSMGAP00000012999	estExt_fgenesh2_pm.C_2590007
ENSMGAP00000015792	estExt_fgenesh2_pm.C_2620003
ENSMGAP00000011490	estExt_fgenesh2_pm.C_2640006
ENSMGAP00000012051	estExt_fgenesh2_pm.C_2640006
ENSMGAP00000012441	estExt_fgenesh2_pm.C_2650002
ENSMGAP00000014705	estExt_fgenesh2_pm.C_2670001
ENSMGAP00000001840	estExt_fgenesh2_pm.C_2700001
ENSMGAP00000009060	estExt_fgenesh2_pm.C_2700001
ENSMGAP00000007524	estExt_fgenesh2_pm.C_2720003
ENSMGAP00000013532	estExt_fgenesh2_pm.C_2730005
ENSMGAP00000006551	estExt_fgenesh2_pm.C_2730006
ENSMGAP00000004445	estExt_fgenesh2_pm.C_2730009
ENSMGAP00000003411	estExt_fgenesh2_pm.C_2730010
ENSMGAP00000001257	estExt_fgenesh2_pm.C_2750004
ENSMGAP00000012326	estExt_fgenesh2_pm.C_2750004
ENSMGAP00000012081	estExt_fgenesh2_pm.C_2780002
ENSMGAP00000015770	estExt_fgenesh2_pm.C_2790004
ENSMGAP00000016063	estExt_fgenesh2_pm.C_2790004
ENSMGAP00000004631	estExt_fgenesh2_pm.C_2820004
ENSMGAP00000000618	estExt_fgenesh2_pm.C_2830003
ENSMGAP00000014443	estExt_fgenesh2_pm.C_2850013
ENSMGAP00000005571	estExt_fgenesh2_pm.C_2860002
ENSMGAP00000008312	estExt_fgenesh2_pm.C_2860004
ENSMGAP00000014999	estExt_fgenesh2_pm.C_2860004
ENSMGAP00000005210	estExt_fgenesh2_pm.C_2910001
ENSMGAP00000005223	estExt_fgenesh2_pm.C_2970004
ENSMGAP00000003578	estExt_fgenesh2_pm.C_2980005
ENSMGAP00000007675	estExt_fgenesh2_pm.C_3040001
ENSMGAP00000002542	estExt_fgenesh2_pm.C_3070002
ENSMGAP00000011349	estExt_fgenesh2_pm.C_3130007
ENSMGAP00000016333	estExt_fgenesh2_pm.C_3160009
ENSMGAP00000009444	estExt_fgenesh2_pm.C_3170006
ENSMGAP00000003289	estExt_fgenesh2_pm.C_3200001
ENSMGAP00000005046	estExt_fgenesh2_pm.C_3220002
ENSMGAP00000019553	estExt_fgenesh2_pm.C_3230005
ENSMGAP00000008060	estExt_fgenesh2_pm.C_3250002
ENSMGAP00000007134	estExt_fgenesh2_pm.C_3250008
ENSMGAP00000016002	estExt_fgenesh2_pm.C_3300001
ENSMGAP00000002210	estExt_fgenesh2_pm.C_3410004
ENSMGAP00000003636	estExt_fgenesh2_pm.C_3460003
ENSMGAP00000006559	estExt_fgenesh2_pm.C_3470009
ENSMGAP00000012439	estExt_fgenesh2_pm.C_3480002
ENSMGAP00000007309	estExt_fgenesh2_pm.C_3480002
ENSMGAP00000003277	estExt_fgenesh2_pm.C_3490004
ENSMGAP00000016722	estExt_fgenesh2_pm.C_3490013
ENSMGAP00000009171	estExt_fgenesh2_pm.C_3560005
ENSMGAP00000008166	estExt_fgenesh2_pm.C_3580003
ENSMGAP00000018102	estExt_fgenesh2_pm.C_3660002
ENSMGAP00000011994	estExt_fgenesh2_pm.C_3760003
ENSMGAP00000010337	estExt_fgenesh2_pm.C_3760010
ENSMGAP00000013593	estExt_fgenesh2_pm.C_3760012
ENSMGAP00000013738	estExt_fgenesh2_pm.C_3760013
ENSMGAP00000006595	estExt_fgenesh2_pm.C_3790010
ENSMGAP00000011230	estExt_fgenesh2_pm.C_3840003
ENSMGAP00000007089	estExt_fgenesh2_pm.C_3890005
ENSMGAP00000018949	estExt_fgenesh2_pm.C_3920005
ENSMGAP00000014820	estExt_fgenesh2_pm.C_3930001
ENSMGAP00000014837	estExt_fgenesh2_pm.C_3930001
ENSMGAP00000005416	estExt_fgenesh2_pm.C_3930001
ENSMGAP00000004292	estExt_fgenesh2_pm.C_3930001
ENSMGAP00000002095	estExt_fgenesh2_pm.C_3930001
ENSMGAP00000011024	estExt_fgenesh2_pm.C_3960006
ENSMGAP00000007567	estExt_fgenesh2_pm.C_3970001
ENSMGAP00000013260	estExt_fgenesh2_pm.C_3980003
ENSMGAP00000015941	estExt_fgenesh2_pm.C_3980006
ENSMGAP00000016270	estExt_fgenesh2_pm.C_4030002
ENSMGAP00000013385	estExt_fgenesh2_pm.C_4100006
ENSMGAP00000004945	estExt_fgenesh2_pm.C_4110005
ENSMGAP00000014155	estExt_fgenesh2_pm.C_4130004
ENSMGAP00000007401	estExt_fgenesh2_pm.C_4230001
ENSMGAP00000005644	estExt_fgenesh2_pm.C_4250007
ENSMGAP00000004850	estExt_fgenesh2_pm.C_4250009
ENSMGAP00000015577	estExt_fgenesh2_pm.C_4290002
ENSMGAP00000005218	estExt_fgenesh2_pm.C_4380004
ENSMGAP00000010593	estExt_fgenesh2_pm.C_4460001
ENSMGAP00000005978	estExt_fgenesh2_pm.C_4470003
ENSMGAP00000014049	estExt_fgenesh2_pm.C_4470004
ENSMGAP00000011841	estExt_fgenesh2_pm.C_4470004
ENSMGAP00000018671	estExt_fgenesh2_pm.C_4520006
ENSMGAP00000006222	estExt_fgenesh2_pm.C_4750001
ENSMGAP00000017577	estExt_fgenesh2_pm.C_4780002
ENSMGAP00000003204	estExt_fgenesh2_pm.C_4840005
ENSMGAP00000005076	estExt_fgenesh2_pm.C_5340003
ENSMGAP00000010788	estExt_fgenesh2_pm.C_5460005
ENSMGAP00000004932	estExt_fgenesh2_pm.C_5460005
ENSMGAP00000002850	estExt_fgenesh2_pm.C_5590003
ENSMGAP00000017860	estExt_fgenesh2_pm.C_5690005
ENSMGAP00000012569	estExt_fgenesh2_pm.C_5760005
ENSMGAP00000009640	estExt_fgenesh2_pm.C_5970004
ENSMGAP00000013307	estExt_fgenesh2_pm.C_5970004
ENSMGAP00000002935	estExt_fgenesh2_pm.C_6570002
ENSMGAP00000014581	estExt_fgenesh2_pm.C_6620001
ENSMGAP00000015192	estExt_fgenesh2_pm.C_6620001
ENSMGAP00000014604	estExt_fgenesh2_pm.C_6650002
ENSMGAP00000007928	estExt_fgenesh2_pm.C_6710002
ENSMGAP00000016043	estExt_fgenesh2_pm.C_6810002
ENSMGAP00000010866	estExt_fgenesh2_pm.C_6900001
ENSMGAP00000018341	estExt_fgenesh2_pm.C_6900001
ENSMGAP00000015284	estExt_fgenesh2_pm.C_7050004
ENSMGAP00000014768	estExt_fgenesh2_pm.C_7050004
ENSMGAP00000002676	estExt_fgenesh2_pm.C_7060005
ENSMGAP00000012968	estExt_fgenesh2_pm.C_7240001
ENSMGAP00000015022	estExt_fgenesh2_pm.C_7310002
ENSMGAP00000011433	estExt_fgenesh2_pm.C_7330001
ENSMGAP00000010918	estExt_fgenesh2_pm.C_7390001
ENSMGAP00000003499	estExt_fgenesh2_pm.C_7550001
ENSMGAP00000001620	estExt_fgenesh2_pm.C_7550001
ENSMGAP00000009220	estExt_fgenesh2_pm.C_7790002
ENSMGAP00000007197	estExt_fgenesh2_pm.C_8260001
ENSMGAP00000001217	estExt_fgenesh2_pm.C_10130001
ENSMGAP00000016147	estExt_fgenesh2_pm.C_10550002
ENSMGAP00000013443	estExt_fgenesh2_pm.C_12800001
ENSMGAP00000016644	estExt_fgenesh2_pm.C_20550002
ENSMGAP00000016645	estExt_fgenesh2_pm.C_20550002
ENSMGAP00000016651	estExt_fgenesh2_pm.C_20550002
ENSMGAP00000018122	estExt_fgenesh2_pm.C_20550002
ENSMGAP00000011141	estExt_fgenesh2_kg.C_90001
ENSMGAP00000011250	estExt_fgenesh2_kg.C_190001
ENSMGAP00000004321	estExt_fgenesh2_kg.C_320001
ENSMGAP00000017804	estExt_fgenesh2_kg.C_1850001
ENSMGAP00000005646	estExt_fgenesh2_kg.C_2220001
ENSMGAP00000011120	estExt_fgenesh2_kg.C_2600002
ENSMGAP00000001508	estExt_fgenesh2_kg.C_2610001
ENSMGAP00000002381	estExt_fgenesh2_kg.C_3300001
ENSMGAP00000000113	estExt_fgenesh2_kg.C_3300001
ENSMGAP00000018966	estExt_fgenesh2_kg.C_3310001
ENSMGAP00000010306	estExt_fgenesh2_kg.C_3310001
ENSMGAP00000001518	estExt_fgenesh2_kg.C_3520001
ENSMGAP00000015088	estExt_fgenesh2_kg.C_3770001
ENSMGAP00000002163	estExt_fgenesh2_kg.C_4020003
ENSMGAP00000011101	estExt_fgenesh2_kg.C_4020003
ENSMGAP00000008997	estExt_fgenesh2_pg.C_10090
ENSMGAP00000001087	estExt_fgenesh2_pg.C_10119
ENSMGAP00000004015	estExt_fgenesh2_pg.C_10119
ENSMGAP00000012995	estExt_fgenesh2_pg.C_10120
ENSMGAP00000007801	estExt_fgenesh2_pg.C_10137
ENSMGAP00000010503	estExt_fgenesh2_pg.C_10167
ENSMGAP00000013642	estExt_fgenesh2_pg.C_10197
ENSMGAP00000015339	estExt_fgenesh2_pg.C_10225
ENSMGAP00000012106	estExt_fgenesh2_pg.C_10236
ENSMGAP00000002991	estExt_fgenesh2_pg.C_10260
ENSMGAP00000003686	estExt_fgenesh2_pg.C_10285
ENSMGAP00000000187	estExt_fgenesh2_pg.C_10285
ENSMGAP00000010967	estExt_fgenesh2_pg.C_10285
ENSMGAP00000005598	estExt_fgenesh2_pg.C_10322
ENSMGAP00000015006	estExt_fgenesh2_pg.C_10341
ENSMGAP00000008382	estExt_fgenesh2_pg.C_10356
ENSMGAP00000017495	estExt_fgenesh2_pg.C_20003
ENSMGAP00000018742	estExt_fgenesh2_pg.C_20008
ENSMGAP00000015839	estExt_fgenesh2_pg.C_20011
ENSMGAP00000006961	estExt_fgenesh2_pg.C_20012
ENSMGAP00000005486	estExt_fgenesh2_pg.C_20014
ENSMGAP00000015844	estExt_fgenesh2_pg.C_20014
ENSMGAP00000008423	estExt_fgenesh2_pg.C_20027
ENSMGAP00000015673	estExt_fgenesh2_pg.C_20029
ENSMGAP00000012640	estExt_fgenesh2_pg.C_20037
ENSMGAP00000012205	estExt_fgenesh2_pg.C_20044
ENSMGAP00000015981	estExt_fgenesh2_pg.C_20044
ENSMGAP00000001863	estExt_fgenesh2_pg.C_20044
ENSMGAP00000010976	estExt_fgenesh2_pg.C_20058
ENSMGAP00000010620	estExt_fgenesh2_pg.C_20067
ENSMGAP00000009663	estExt_fgenesh2_pg.C_20073
ENSMGAP00000009580	estExt_fgenesh2_pg.C_20083
ENSMGAP00000016490	estExt_fgenesh2_pg.C_20085
ENSMGAP00000009204	estExt_fgenesh2_pg.C_20090
ENSMGAP00000008669	estExt_fgenesh2_pg.C_20095
ENSMGAP00000019423	estExt_fgenesh2_pg.C_20103
ENSMGAP00000003338	estExt_fgenesh2_pg.C_20105
ENSMGAP00000012047	estExt_fgenesh2_pg.C_20106
ENSMGAP00000000181	estExt_fgenesh2_pg.C_20112
ENSMGAP00000004673	estExt_fgenesh2_pg.C_20119
ENSMGAP00000016223	estExt_fgenesh2_pg.C_20138
ENSMGAP00000001011	estExt_fgenesh2_pg.C_20156
ENSMGAP00000011243	estExt_fgenesh2_pg.C_20157
ENSMGAP00000003735	estExt_fgenesh2_pg.C_20168
ENSMGAP00000016010	estExt_fgenesh2_pg.C_20180
ENSMGAP00000015659	estExt_fgenesh2_pg.C_20190
ENSMGAP00000016034	estExt_fgenesh2_pg.C_20191
ENSMGAP00000012137	estExt_fgenesh2_pg.C_20194
ENSMGAP00000001409	estExt_fgenesh2_pg.C_20204
ENSMGAP00000012140	estExt_fgenesh2_pg.C_20206
ENSMGAP00000005612	estExt_fgenesh2_pg.C_20206
ENSMGAP00000005345	estExt_fgenesh2_pg.C_20225
ENSMGAP00000011172	estExt_fgenesh2_pg.C_20228
ENSMGAP00000010065	estExt_fgenesh2_pg.C_20266
ENSMGAP00000015847	estExt_fgenesh2_pg.C_20283
ENSMGAP00000009299	estExt_fgenesh2_pg.C_20313
ENSMGAP00000007957	estExt_fgenesh2_pg.C_20314
ENSMGAP00000011632	estExt_fgenesh2_pg.C_20317
ENSMGAP00000000671	estExt_fgenesh2_pg.C_20336
ENSMGAP00000000934	estExt_fgenesh2_pg.C_20340
ENSMGAP00000012808	estExt_fgenesh2_pg.C_20344
ENSMGAP00000007267	estExt_fgenesh2_pg.C_20385
ENSMGAP00000012698	estExt_fgenesh2_pg.C_20386
ENSMGAP00000008463	estExt_fgenesh2_pg.C_30041
ENSMGAP00000014857	estExt_fgenesh2_pg.C_30063
ENSMGAP00000016611	estExt_fgenesh2_pg.C_30089
ENSMGAP00000005662	estExt_fgenesh2_pg.C_30108
ENSMGAP00000010214	estExt_fgenesh2_pg.C_30116
ENSMGAP00000010884	estExt_fgenesh2_pg.C_30182
ENSMGAP00000002180	estExt_fgenesh2_pg.C_40056
ENSMGAP00000005114	estExt_fgenesh2_pg.C_40065
ENSMGAP00000018104	estExt_fgenesh2_pg.C_40066
ENSMGAP00000002892	estExt_fgenesh2_pg.C_40072
ENSMGAP00000003697	estExt_fgenesh2_pg.C_40113
ENSMGAP00000016344	estExt_fgenesh2_pg.C_40172
ENSMGAP00000008366	estExt_fgenesh2_pg.C_40173
ENSMGAP00000012343	estExt_fgenesh2_pg.C_40192
ENSMGAP00000013064	estExt_fgenesh2_pg.C_40220
ENSMGAP00000001619	estExt_fgenesh2_pg.C_40240
ENSMGAP00000007792	estExt_fgenesh2_pg.C_40253
ENSMGAP00000002323	estExt_fgenesh2_pg.C_40284
ENSMGAP00000002525	estExt_fgenesh2_pg.C_40285
ENSMGAP00000018004	estExt_fgenesh2_pg.C_40290
ENSMGAP00000012781	estExt_fgenesh2_pg.C_40299
ENSMGAP00000005034	estExt_fgenesh2_pg.C_40309
ENSMGAP00000014072	estExt_fgenesh2_pg.C_40324
ENSMGAP00000011220	estExt_fgenesh2_pg.C_50011
ENSMGAP00000019250	estExt_fgenesh2_pg.C_50017
ENSMGAP00000010444	estExt_fgenesh2_pg.C_50023
ENSMGAP00000009420	estExt_fgenesh2_pg.C_50035
ENSMGAP00000010133	estExt_fgenesh2_pg.C_50035
ENSMGAP00000012093	estExt_fgenesh2_pg.C_50043
ENSMGAP00000004040	estExt_fgenesh2_pg.C_50075
ENSMGAP00000012980	estExt_fgenesh2_pg.C_50082
ENSMGAP00000013230	estExt_fgenesh2_pg.C_50130
ENSMGAP00000012565	estExt_fgenesh2_pg.C_50141
ENSMGAP00000008299	estExt_fgenesh2_pg.C_50187
ENSMGAP00000012710	estExt_fgenesh2_pg.C_50293
ENSMGAP00000004001	estExt_fgenesh2_pg.C_50294
ENSMGAP00000000321	estExt_fgenesh2_pg.C_50318
ENSMGAP00000003971	estExt_fgenesh2_pg.C_50323
ENSMGAP00000012659	estExt_fgenesh2_pg.C_50344
ENSMGAP00000001423	estExt_fgenesh2_pg.C_50344
ENSMGAP00000002963	estExt_fgenesh2_pg.C_50396
ENSMGAP00000009676	estExt_fgenesh2_pg.C_60021
ENSMGAP00000012145	estExt_fgenesh2_pg.C_60044
ENSMGAP00000003063	estExt_fgenesh2_pg.C_60073
ENSMGAP00000002369	estExt_fgenesh2_pg.C_60076
ENSMGAP00000017480	estExt_fgenesh2_pg.C_60084
ENSMGAP00000012261	estExt_fgenesh2_pg.C_60112
ENSMGAP00000009248	estExt_fgenesh2_pg.C_60113
ENSMGAP00000019181	estExt_fgenesh2_pg.C_60122
ENSMGAP00000017943	estExt_fgenesh2_pg.C_60149
ENSMGAP00000001975	estExt_fgenesh2_pg.C_60149
ENSMGAP00000012703	estExt_fgenesh2_pg.C_60165
ENSMGAP00000005325	estExt_fgenesh2_pg.C_60168
ENSMGAP00000000862	estExt_fgenesh2_pg.C_60184
ENSMGAP00000013823	estExt_fgenesh2_pg.C_60212
ENSMGAP00000013455	estExt_fgenesh2_pg.C_60220
ENSMGAP00000001838	estExt_fgenesh2_pg.C_60246
ENSMGAP00000010300	estExt_fgenesh2_pg.C_60246
ENSMGAP00000015896	estExt_fgenesh2_pg.C_70133
ENSMGAP00000002562	estExt_fgenesh2_pg.C_70172
ENSMGAP00000016193	estExt_fgenesh2_pg.C_70230
ENSMGAP00000003976	estExt_fgenesh2_pg.C_70288
ENSMGAP00000014535	estExt_fgenesh2_pg.C_70302
ENSMGAP00000009618	estExt_fgenesh2_pg.C_70311
ENSMGAP00000014493	estExt_fgenesh2_pg.C_80031
ENSMGAP00000013231	estExt_fgenesh2_pg.C_80044
ENSMGAP00000012545	estExt_fgenesh2_pg.C_80050
ENSMGAP00000014614	estExt_fgenesh2_pg.C_80162
ENSMGAP00000014400	estExt_fgenesh2_pg.C_80204
ENSMGAP00000009552	estExt_fgenesh2_pg.C_80218
ENSMGAP00000014528	estExt_fgenesh2_pg.C_80223
ENSMGAP00000018964	estExt_fgenesh2_pg.C_80223
ENSMGAP00000015277	estExt_fgenesh2_pg.C_80253
ENSMGAP00000001889	estExt_fgenesh2_pg.C_80253
ENSMGAP00000010601	estExt_fgenesh2_pg.C_80283
ENSMGAP00000006749	estExt_fgenesh2_pg.C_80293
ENSMGAP00000015449	estExt_fgenesh2_pg.C_80303
ENSMGAP00000018636	estExt_fgenesh2_pg.C_80310
ENSMGAP00000019547	estExt_fgenesh2_pg.C_80311
ENSMGAP00000012676	estExt_fgenesh2_pg.C_80312
ENSMGAP00000005540	estExt_fgenesh2_pg.C_90008
ENSMGAP00000017542	estExt_fgenesh2_pg.C_90049
ENSMGAP00000010972	estExt_fgenesh2_pg.C_90121
ENSMGAP00000008557	estExt_fgenesh2_pg.C_90156
ENSMGAP00000007372	estExt_fgenesh2_pg.C_90188
ENSMGAP00000011787	estExt_fgenesh2_pg.C_90188
ENSMGAP00000006492	estExt_fgenesh2_pg.C_90208
ENSMGAP00000004224	estExt_fgenesh2_pg.C_90213
ENSMGAP00000012202	estExt_fgenesh2_pg.C_90213
ENSMGAP00000012001	estExt_fgenesh2_pg.C_90217
ENSMGAP00000006578	estExt_fgenesh2_pg.C_90260
ENSMGAP00000018535	estExt_fgenesh2_pg.C_100018
ENSMGAP00000007934	estExt_fgenesh2_pg.C_100032
ENSMGAP00000015274	estExt_fgenesh2_pg.C_100032
ENSMGAP00000002251	estExt_fgenesh2_pg.C_100037
ENSMGAP00000005940	estExt_fgenesh2_pg.C_100046
ENSMGAP00000010320	estExt_fgenesh2_pg.C_100080
ENSMGAP00000013686	estExt_fgenesh2_pg.C_100080
ENSMGAP00000006989	estExt_fgenesh2_pg.C_100138
ENSMGAP00000014182	estExt_fgenesh2_pg.C_100169
ENSMGAP00000006059	estExt_fgenesh2_pg.C_100169
ENSMGAP00000019640	estExt_fgenesh2_pg.C_100176
ENSMGAP00000014633	estExt_fgenesh2_pg.C_100183
ENSMGAP00000004736	estExt_fgenesh2_pg.C_100204
ENSMGAP00000014589	estExt_fgenesh2_pg.C_100208
ENSMGAP00000011583	estExt_fgenesh2_pg.C_100229
ENSMGAP00000009217	estExt_fgenesh2_pg.C_100267
ENSMGAP00000002402	estExt_fgenesh2_pg.C_100267
ENSMGAP00000018275	estExt_fgenesh2_pg.C_110089
ENSMGAP00000017702	estExt_fgenesh2_pg.C_110154
ENSMGAP00000000985	estExt_fgenesh2_pg.C_110221
ENSMGAP00000001644	estExt_fgenesh2_pg.C_110224
ENSMGAP00000005101	estExt_fgenesh2_pg.C_110235
ENSMGAP00000012144	estExt_fgenesh2_pg.C_110259
ENSMGAP00000007764	estExt_fgenesh2_pg.C_110276
ENSMGAP00000000756	estExt_fgenesh2_pg.C_110299
ENSMGAP00000008473	estExt_fgenesh2_pg.C_120003
ENSMGAP00000003641	estExt_fgenesh2_pg.C_120008
ENSMGAP00000009249	estExt_fgenesh2_pg.C_120020
ENSMGAP00000012779	estExt_fgenesh2_pg.C_120023
ENSMGAP00000012037	estExt_fgenesh2_pg.C_120043
ENSMGAP00000018056	estExt_fgenesh2_pg.C_120044
ENSMGAP00000000167	estExt_fgenesh2_pg.C_120046
ENSMGAP00000007297	estExt_fgenesh2_pg.C_120053
ENSMGAP00000003693	estExt_fgenesh2_pg.C_120071
ENSMGAP00000001880	estExt_fgenesh2_pg.C_120074
ENSMGAP00000005368	estExt_fgenesh2_pg.C_120085
ENSMGAP00000005699	estExt_fgenesh2_pg.C_120115
ENSMGAP00000019620	estExt_fgenesh2_pg.C_120116
ENSMGAP00000009499	estExt_fgenesh2_pg.C_120140
ENSMGAP00000011463	estExt_fgenesh2_pg.C_120140
ENSMGAP00000011470	estExt_fgenesh2_pg.C_120140
ENSMGAP00000013691	estExt_fgenesh2_pg.C_120156
ENSMGAP00000012725	estExt_fgenesh2_pg.C_120162
ENSMGAP00000009243	estExt_fgenesh2_pg.C_120167
ENSMGAP00000011434	estExt_fgenesh2_pg.C_120168
ENSMGAP00000011419	estExt_fgenesh2_pg.C_120170
ENSMGAP00000001514	estExt_fgenesh2_pg.C_120181
ENSMGAP00000009058	estExt_fgenesh2_pg.C_120230
ENSMGAP00000003561	estExt_fgenesh2_pg.C_130004
ENSMGAP00000007110	estExt_fgenesh2_pg.C_130007
ENSMGAP00000009185	estExt_fgenesh2_pg.C_130007
ENSMGAP00000010909	estExt_fgenesh2_pg.C_130007
ENSMGAP00000000125	estExt_fgenesh2_pg.C_130080
ENSMGAP00000002405	estExt_fgenesh2_pg.C_130146
ENSMGAP00000013835	estExt_fgenesh2_pg.C_130146
ENSMGAP00000000530	estExt_fgenesh2_pg.C_130182
ENSMGAP00000006417	estExt_fgenesh2_pg.C_140011
ENSMGAP00000004023	estExt_fgenesh2_pg.C_140022
ENSMGAP00000002496	estExt_fgenesh2_pg.C_140022
ENSMGAP00000017932	estExt_fgenesh2_pg.C_140065
ENSMGAP00000007535	estExt_fgenesh2_pg.C_140065
ENSMGAP00000003067	estExt_fgenesh2_pg.C_140065
ENSMGAP00000004341	estExt_fgenesh2_pg.C_140078
ENSMGAP00000005417	estExt_fgenesh2_pg.C_140109
ENSMGAP00000012176	estExt_fgenesh2_pg.C_140145
ENSMGAP00000018193	estExt_fgenesh2_pg.C_140148
ENSMGAP00000000261	estExt_fgenesh2_pg.C_140176
ENSMGAP00000015008	estExt_fgenesh2_pg.C_140177
ENSMGAP00000009418	estExt_fgenesh2_pg.C_140177
ENSMGAP00000017849	estExt_fgenesh2_pg.C_140177
ENSMGAP00000014899	estExt_fgenesh2_pg.C_140197
ENSMGAP00000003543	estExt_fgenesh2_pg.C_150005
ENSMGAP00000004235	estExt_fgenesh2_pg.C_150005
ENSMGAP00000011193	estExt_fgenesh2_pg.C_150032
ENSMGAP00000008013	estExt_fgenesh2_pg.C_150047
ENSMGAP00000008009	estExt_fgenesh2_pg.C_150060
ENSMGAP00000015802	estExt_fgenesh2_pg.C_150066
ENSMGAP00000001005	estExt_fgenesh2_pg.C_150074
ENSMGAP00000009355	estExt_fgenesh2_pg.C_150079
ENSMGAP00000012895	estExt_fgenesh2_pg.C_150093
ENSMGAP00000004419	estExt_fgenesh2_pg.C_150109
ENSMGAP00000008012	estExt_fgenesh2_pg.C_150114
ENSMGAP00000010701	estExt_fgenesh2_pg.C_150138
ENSMGAP00000004061	estExt_fgenesh2_pg.C_150153
ENSMGAP00000004502	estExt_fgenesh2_pg.C_150153
ENSMGAP00000001910	estExt_fgenesh2_pg.C_150153
ENSMGAP00000016031	estExt_fgenesh2_pg.C_150190
ENSMGAP00000002543	estExt_fgenesh2_pg.C_160011
ENSMGAP00000019294	estExt_fgenesh2_pg.C_160011
ENSMGAP00000018732	estExt_fgenesh2_pg.C_160043
ENSMGAP00000006652	estExt_fgenesh2_pg.C_160047
ENSMGAP00000009004	estExt_fgenesh2_pg.C_160050
ENSMGAP00000009183	estExt_fgenesh2_pg.C_160053
ENSMGAP00000011454	estExt_fgenesh2_pg.C_160054
ENSMGAP00000012387	estExt_fgenesh2_pg.C_160056
ENSMGAP00000007238	estExt_fgenesh2_pg.C_160059
ENSMGAP00000008727	estExt_fgenesh2_pg.C_160096
ENSMGAP00000005482	estExt_fgenesh2_pg.C_160127
ENSMGAP00000007153	estExt_fgenesh2_pg.C_160162
ENSMGAP00000012341	estExt_fgenesh2_pg.C_160164
ENSMGAP00000000729	estExt_fgenesh2_pg.C_160164
ENSMGAP00000012890	estExt_fgenesh2_pg.C_160164
ENSMGAP00000008180	estExt_fgenesh2_pg.C_160173
ENSMGAP00000018775	estExt_fgenesh2_pg.C_160194
ENSMGAP00000015397	estExt_fgenesh2_pg.C_160215
ENSMGAP00000008881	estExt_fgenesh2_pg.C_160216
ENSMGAP00000015184	estExt_fgenesh2_pg.C_160257
ENSMGAP00000010072	estExt_fgenesh2_pg.C_170008
ENSMGAP00000010428	estExt_fgenesh2_pg.C_170020
ENSMGAP00000006476	estExt_fgenesh2_pg.C_170046
ENSMGAP00000008024	estExt_fgenesh2_pg.C_170060
ENSMGAP00000004020	estExt_fgenesh2_pg.C_170076
ENSMGAP00000004028	estExt_fgenesh2_pg.C_170078
ENSMGAP00000000673	estExt_fgenesh2_pg.C_170095
ENSMGAP00000015865	estExt_fgenesh2_pg.C_170105
ENSMGAP00000010128	estExt_fgenesh2_pg.C_170117
ENSMGAP00000008150	estExt_fgenesh2_pg.C_170118
ENSMGAP00000015991	estExt_fgenesh2_pg.C_170162
ENSMGAP00000008255	estExt_fgenesh2_pg.C_170174
ENSMGAP00000008487	estExt_fgenesh2_pg.C_170180
ENSMGAP00000018493	estExt_fgenesh2_pg.C_170211
ENSMGAP00000008511	estExt_fgenesh2_pg.C_170211
ENSMGAP00000014133	estExt_fgenesh2_pg.C_170211
ENSMGAP00000018137	estExt_fgenesh2_pg.C_180028
ENSMGAP00000006270	estExt_fgenesh2_pg.C_180031
ENSMGAP00000012664	estExt_fgenesh2_pg.C_180065
ENSMGAP00000012522	estExt_fgenesh2_pg.C_180070
ENSMGAP00000005220	estExt_fgenesh2_pg.C_180088
ENSMGAP00000019742	estExt_fgenesh2_pg.C_180092
ENSMGAP00000003306	estExt_fgenesh2_pg.C_180099
ENSMGAP00000001790	estExt_fgenesh2_pg.C_180106
ENSMGAP00000010942	estExt_fgenesh2_pg.C_180133
ENSMGAP00000014606	estExt_fgenesh2_pg.C_180134
ENSMGAP00000017267	estExt_fgenesh2_pg.C_180135
ENSMGAP00000010584	estExt_fgenesh2_pg.C_180137
ENSMGAP00000001943	estExt_fgenesh2_pg.C_180154
ENSMGAP00000002902	estExt_fgenesh2_pg.C_180156
ENSMGAP00000017035	estExt_fgenesh2_pg.C_180167
ENSMGAP00000001459	estExt_fgenesh2_pg.C_180180
ENSMGAP00000012549	estExt_fgenesh2_pg.C_180209
ENSMGAP00000015453	estExt_fgenesh2_pg.C_180230
ENSMGAP00000000081	estExt_fgenesh2_pg.C_180230
ENSMGAP00000007417	estExt_fgenesh2_pg.C_190006
ENSMGAP00000001498	estExt_fgenesh2_pg.C_190008
ENSMGAP00000008096	estExt_fgenesh2_pg.C_190013
ENSMGAP00000001464	estExt_fgenesh2_pg.C_190022
ENSMGAP00000008157	estExt_fgenesh2_pg.C_190026
ENSMGAP00000004412	estExt_fgenesh2_pg.C_190065
ENSMGAP00000004918	estExt_fgenesh2_pg.C_190074
ENSMGAP00000006412	estExt_fgenesh2_pg.C_190082
ENSMGAP00000008709	estExt_fgenesh2_pg.C_190090
ENSMGAP00000009329	estExt_fgenesh2_pg.C_190150
ENSMGAP00000018670	estExt_fgenesh2_pg.C_190161
ENSMGAP00000008010	estExt_fgenesh2_pg.C_190167
ENSMGAP00000008948	estExt_fgenesh2_pg.C_190168
ENSMGAP00000008623	estExt_fgenesh2_pg.C_190196
ENSMGAP00000008067	estExt_fgenesh2_pg.C_190210
ENSMGAP00000009310	estExt_fgenesh2_pg.C_190226
ENSMGAP00000012630	estExt_fgenesh2_pg.C_190227
ENSMGAP00000012738	estExt_fgenesh2_pg.C_200091
ENSMGAP00000009156	estExt_fgenesh2_pg.C_200113
ENSMGAP00000005386	estExt_fgenesh2_pg.C_200128
ENSMGAP00000001488	estExt_fgenesh2_pg.C_200137
ENSMGAP00000012621	estExt_fgenesh2_pg.C_200158
ENSMGAP00000002664	estExt_fgenesh2_pg.C_200162
ENSMGAP00000004436	estExt_fgenesh2_pg.C_200164
ENSMGAP00000011105	estExt_fgenesh2_pg.C_200203
ENSMGAP00000006952	estExt_fgenesh2_pg.C_200203
ENSMGAP00000000137	estExt_fgenesh2_pg.C_200208
ENSMGAP00000006732	estExt_fgenesh2_pg.C_210009
ENSMGAP00000008110	estExt_fgenesh2_pg.C_210024
ENSMGAP00000008817	estExt_fgenesh2_pg.C_210065
ENSMGAP00000005255	estExt_fgenesh2_pg.C_210065
ENSMGAP00000017920	estExt_fgenesh2_pg.C_210080
ENSMGAP00000012744	estExt_fgenesh2_pg.C_210164
ENSMGAP00000006462	estExt_fgenesh2_pg.C_210173
ENSMGAP00000013301	estExt_fgenesh2_pg.C_220002
ENSMGAP00000018024	estExt_fgenesh2_pg.C_220002
ENSMGAP00000012292	estExt_fgenesh2_pg.C_220014
ENSMGAP00000003551	estExt_fgenesh2_pg.C_220020
ENSMGAP00000005785	estExt_fgenesh2_pg.C_220037
ENSMGAP00000015299	estExt_fgenesh2_pg.C_220037
ENSMGAP00000008438	estExt_fgenesh2_pg.C_220038
ENSMGAP00000009755	estExt_fgenesh2_pg.C_220046
ENSMGAP00000007061	estExt_fgenesh2_pg.C_220053
ENSMGAP00000006454	estExt_fgenesh2_pg.C_220065
ENSMGAP00000018832	estExt_fgenesh2_pg.C_220068
ENSMGAP00000005570	estExt_fgenesh2_pg.C_220068
ENSMGAP00000005800	estExt_fgenesh2_pg.C_220069
ENSMGAP00000000674	estExt_fgenesh2_pg.C_220070
ENSMGAP00000000677	estExt_fgenesh2_pg.C_220096
ENSMGAP00000002663	estExt_fgenesh2_pg.C_220122
ENSMGAP00000006093	estExt_fgenesh2_pg.C_220124
ENSMGAP00000018989	estExt_fgenesh2_pg.C_220127
ENSMGAP00000006171	estExt_fgenesh2_pg.C_220137
ENSMGAP00000004469	estExt_fgenesh2_pg.C_220143
ENSMGAP00000010290	estExt_fgenesh2_pg.C_220145
ENSMGAP00000006010	estExt_fgenesh2_pg.C_220147
ENSMGAP00000008586	estExt_fgenesh2_pg.C_220149
ENSMGAP00000011050	estExt_fgenesh2_pg.C_220168
ENSMGAP00000008454	estExt_fgenesh2_pg.C_220171
ENSMGAP00000014254	estExt_fgenesh2_pg.C_220176
ENSMGAP00000010856	estExt_fgenesh2_pg.C_220177
ENSMGAP00000005270	estExt_fgenesh2_pg.C_220178
ENSMGAP00000004615	estExt_fgenesh2_pg.C_220185
ENSMGAP00000003979	estExt_fgenesh2_pg.C_220186
ENSMGAP00000009790	estExt_fgenesh2_pg.C_220193
ENSMGAP00000006813	estExt_fgenesh2_pg.C_220195
ENSMGAP00000002757	estExt_fgenesh2_pg.C_220195
ENSMGAP00000005291	estExt_fgenesh2_pg.C_220219
ENSMGAP00000006469	estExt_fgenesh2_pg.C_220223
ENSMGAP00000016112	estExt_fgenesh2_pg.C_220227
ENSMGAP00000006038	estExt_fgenesh2_pg.C_230028
ENSMGAP00000008394	estExt_fgenesh2_pg.C_230040
ENSMGAP00000012227	estExt_fgenesh2_pg.C_230062
ENSMGAP00000017941	estExt_fgenesh2_pg.C_230066
ENSMGAP00000006105	estExt_fgenesh2_pg.C_230068
ENSMGAP00000010974	estExt_fgenesh2_pg.C_230072
ENSMGAP00000001686	estExt_fgenesh2_pg.C_230100
ENSMGAP00000014692	estExt_fgenesh2_pg.C_230101
ENSMGAP00000014477	estExt_fgenesh2_pg.C_230149
ENSMGAP00000015183	estExt_fgenesh2_pg.C_230167
ENSMGAP00000016178	estExt_fgenesh2_pg.C_240003
ENSMGAP00000008409	estExt_fgenesh2_pg.C_240035
ENSMGAP00000008376	estExt_fgenesh2_pg.C_240056
ENSMGAP00000009945	estExt_fgenesh2_pg.C_240099
ENSMGAP00000013059	estExt_fgenesh2_pg.C_240100
ENSMGAP00000018271	estExt_fgenesh2_pg.C_240100
ENSMGAP00000003345	estExt_fgenesh2_pg.C_240116
ENSMGAP00000019333	estExt_fgenesh2_pg.C_240149
ENSMGAP00000004813	estExt_fgenesh2_pg.C_240194
ENSMGAP00000004760	estExt_fgenesh2_pg.C_240195
ENSMGAP00000007155	estExt_fgenesh2_pg.C_240224
ENSMGAP00000013074	estExt_fgenesh2_pg.C_250055
ENSMGAP00000015705	estExt_fgenesh2_pg.C_250081
ENSMGAP00000003997	estExt_fgenesh2_pg.C_250089
ENSMGAP00000002737	estExt_fgenesh2_pg.C_260094
ENSMGAP00000008642	estExt_fgenesh2_pg.C_260094
ENSMGAP00000002618	estExt_fgenesh2_pg.C_260094
ENSMGAP00000003418	estExt_fgenesh2_pg.C_260097
ENSMGAP00000011950	estExt_fgenesh2_pg.C_260106
ENSMGAP00000004298	estExt_fgenesh2_pg.C_260118
ENSMGAP00000007453	estExt_fgenesh2_pg.C_260162
ENSMGAP00000006437	estExt_fgenesh2_pg.C_260217
ENSMGAP00000008913	estExt_fgenesh2_pg.C_270032
ENSMGAP00000010678	estExt_fgenesh2_pg.C_270034
ENSMGAP00000003104	estExt_fgenesh2_pg.C_270085
ENSMGAP00000003109	estExt_fgenesh2_pg.C_270086
ENSMGAP00000005019	estExt_fgenesh2_pg.C_270134
ENSMGAP00000009777	estExt_fgenesh2_pg.C_270138
ENSMGAP00000007691	estExt_fgenesh2_pg.C_270141
ENSMGAP00000002187	estExt_fgenesh2_pg.C_270141
ENSMGAP00000014152	estExt_fgenesh2_pg.C_270141
ENSMGAP00000014149	estExt_fgenesh2_pg.C_270141
ENSMGAP00000013930	estExt_fgenesh2_pg.C_270147
ENSMGAP00000007598	estExt_fgenesh2_pg.C_270165
ENSMGAP00000014405	estExt_fgenesh2_pg.C_280096
ENSMGAP00000019475	estExt_fgenesh2_pg.C_290002
ENSMGAP00000017835	estExt_fgenesh2_pg.C_290002
ENSMGAP00000002535	estExt_fgenesh2_pg.C_290012
ENSMGAP00000008682	estExt_fgenesh2_pg.C_290145
ENSMGAP00000015736	estExt_fgenesh2_pg.C_300019
ENSMGAP00000009996	estExt_fgenesh2_pg.C_300051
ENSMGAP00000015925	estExt_fgenesh2_pg.C_300094
ENSMGAP00000003880	estExt_fgenesh2_pg.C_300106
ENSMGAP00000011369	estExt_fgenesh2_pg.C_300110
ENSMGAP00000003881	estExt_fgenesh2_pg.C_300128
ENSMGAP00000017299	estExt_fgenesh2_pg.C_300175
ENSMGAP00000019149	estExt_fgenesh2_pg.C_300177
ENSMGAP00000012250	estExt_fgenesh2_pg.C_300190
ENSMGAP00000011499	estExt_fgenesh2_pg.C_310020
ENSMGAP00000000154	estExt_fgenesh2_pg.C_310032
ENSMGAP00000004895	estExt_fgenesh2_pg.C_310048
ENSMGAP00000008292	estExt_fgenesh2_pg.C_320109
ENSMGAP00000015861	estExt_fgenesh2_pg.C_320158
ENSMGAP00000006189	estExt_fgenesh2_pg.C_320192
ENSMGAP00000015798	estExt_fgenesh2_pg.C_330044
ENSMGAP00000018173	estExt_fgenesh2_pg.C_330045
ENSMGAP00000015717	estExt_fgenesh2_pg.C_330073
ENSMGAP00000015773	estExt_fgenesh2_pg.C_330076
ENSMGAP00000000669	estExt_fgenesh2_pg.C_330084
ENSMGAP00000016130	estExt_fgenesh2_pg.C_330089
ENSMGAP00000013718	estExt_fgenesh2_pg.C_330102
ENSMGAP00000015372	estExt_fgenesh2_pg.C_330102
ENSMGAP00000015373	estExt_fgenesh2_pg.C_330102
ENSMGAP00000007603	estExt_fgenesh2_pg.C_330102
ENSMGAP00000013716	estExt_fgenesh2_pg.C_330102
ENSMGAP00000015907	estExt_fgenesh2_pg.C_330130
ENSMGAP00000007886	estExt_fgenesh2_pg.C_330157
ENSMGAP00000018886	estExt_fgenesh2_pg.C_330160
ENSMGAP00000016069	estExt_fgenesh2_pg.C_340018
ENSMGAP00000006979	estExt_fgenesh2_pg.C_340019
ENSMGAP00000016451	estExt_fgenesh2_pg.C_340026
ENSMGAP00000015132	estExt_fgenesh2_pg.C_340027
ENSMGAP00000000767	estExt_fgenesh2_pg.C_340235
ENSMGAP00000012576	estExt_fgenesh2_pg.C_350080
ENSMGAP00000015168	estExt_fgenesh2_pg.C_350133
ENSMGAP00000006648	estExt_fgenesh2_pg.C_350147
ENSMGAP00000013283	estExt_fgenesh2_pg.C_350147
ENSMGAP00000006640	estExt_fgenesh2_pg.C_350156
ENSMGAP00000003088	estExt_fgenesh2_pg.C_350163
ENSMGAP00000015153	estExt_fgenesh2_pg.C_350171
ENSMGAP00000006293	estExt_fgenesh2_pg.C_350173
ENSMGAP00000012080	estExt_fgenesh2_pg.C_350173
ENSMGAP00000012057	estExt_fgenesh2_pg.C_350174
ENSMGAP00000004550	estExt_fgenesh2_pg.C_350177
ENSMGAP00000018495	estExt_fgenesh2_pg.C_360100
ENSMGAP00000016877	estExt_fgenesh2_pg.C_360110
ENSMGAP00000013246	estExt_fgenesh2_pg.C_360144
ENSMGAP00000009120	estExt_fgenesh2_pg.C_370011
ENSMGAP00000002800	estExt_fgenesh2_pg.C_370035
ENSMGAP00000009162	estExt_fgenesh2_pg.C_370048
ENSMGAP00000016931	estExt_fgenesh2_pg.C_370048
ENSMGAP00000007481	estExt_fgenesh2_pg.C_370105
ENSMGAP00000014786	estExt_fgenesh2_pg.C_370123
ENSMGAP00000008042	estExt_fgenesh2_pg.C_370124
ENSMGAP00000010634	estExt_fgenesh2_pg.C_370140
ENSMGAP00000007763	estExt_fgenesh2_pg.C_370205
ENSMGAP00000007853	estExt_fgenesh2_pg.C_370211
ENSMGAP00000013095	estExt_fgenesh2_pg.C_370229
ENSMGAP00000011668	estExt_fgenesh2_pg.C_380063
ENSMGAP00000011633	estExt_fgenesh2_pg.C_380067
ENSMGAP00000017386	estExt_fgenesh2_pg.C_380073
ENSMGAP00000001780	estExt_fgenesh2_pg.C_380073
ENSMGAP00000006720	estExt_fgenesh2_pg.C_380096
ENSMGAP00000011100	estExt_fgenesh2_pg.C_380096
ENSMGAP00000006465	estExt_fgenesh2_pg.C_380096
ENSMGAP00000002204	estExt_fgenesh2_pg.C_380134
ENSMGAP00000004488	estExt_fgenesh2_pg.C_390053
ENSMGAP00000002799	estExt_fgenesh2_pg.C_390072
ENSMGAP00000007668	estExt_fgenesh2_pg.C_390083
ENSMGAP00000009963	estExt_fgenesh2_pg.C_390085
ENSMGAP00000010145	estExt_fgenesh2_pg.C_390114
ENSMGAP00000002539	estExt_fgenesh2_pg.C_390114
ENSMGAP00000019236	estExt_fgenesh2_pg.C_390171
ENSMGAP00000008329	estExt_fgenesh2_pg.C_400007
ENSMGAP00000003783	estExt_fgenesh2_pg.C_400018
ENSMGAP00000000422	estExt_fgenesh2_pg.C_400029
ENSMGAP00000016234	estExt_fgenesh2_pg.C_400036
ENSMGAP00000005852	estExt_fgenesh2_pg.C_400039
ENSMGAP00000015215	estExt_fgenesh2_pg.C_400049
ENSMGAP00000016597	estExt_fgenesh2_pg.C_400050
ENSMGAP00000006558	estExt_fgenesh2_pg.C_400099
ENSMGAP00000003471	estExt_fgenesh2_pg.C_400102
ENSMGAP00000001664	estExt_fgenesh2_pg.C_400168
ENSMGAP00000015177	estExt_fgenesh2_pg.C_400206
ENSMGAP00000010561	estExt_fgenesh2_pg.C_410019
ENSMGAP00000008095	estExt_fgenesh2_pg.C_410021
ENSMGAP00000008129	estExt_fgenesh2_pg.C_410021
ENSMGAP00000005350	estExt_fgenesh2_pg.C_410059
ENSMGAP00000015411	estExt_fgenesh2_pg.C_420001
ENSMGAP00000002970	estExt_fgenesh2_pg.C_420001
ENSMGAP00000001944	estExt_fgenesh2_pg.C_420040
ENSMGAP00000013201	estExt_fgenesh2_pg.C_420055
ENSMGAP00000013194	estExt_fgenesh2_pg.C_420056
ENSMGAP00000019729	estExt_fgenesh2_pg.C_420064
ENSMGAP00000012395	estExt_fgenesh2_pg.C_420080
ENSMGAP00000007362	estExt_fgenesh2_pg.C_420096
ENSMGAP00000002762	estExt_fgenesh2_pg.C_420110
ENSMGAP00000014120	estExt_fgenesh2_pg.C_420128
ENSMGAP00000013702	estExt_fgenesh2_pg.C_420150
ENSMGAP00000015855	estExt_fgenesh2_pg.C_430064
ENSMGAP00000018811	estExt_fgenesh2_pg.C_430073
ENSMGAP00000002521	estExt_fgenesh2_pg.C_430109
ENSMGAP00000015872	estExt_fgenesh2_pg.C_430109
ENSMGAP00000016215	estExt_fgenesh2_pg.C_430149
ENSMGAP00000014296	estExt_fgenesh2_pg.C_440053
ENSMGAP00000001883	estExt_fgenesh2_pg.C_440128
ENSMGAP00000007657	estExt_fgenesh2_pg.C_450009
ENSMGAP00000011751	estExt_fgenesh2_pg.C_450014
ENSMGAP00000012778	estExt_fgenesh2_pg.C_450017
ENSMGAP00000001815	estExt_fgenesh2_pg.C_450040
ENSMGAP00000004982	estExt_fgenesh2_pg.C_450052
ENSMGAP00000008149	estExt_fgenesh2_pg.C_450079
ENSMGAP00000014539	estExt_fgenesh2_pg.C_450085
ENSMGAP00000012224	estExt_fgenesh2_pg.C_450105
ENSMGAP00000008317	estExt_fgenesh2_pg.C_450137
ENSMGAP00000009365	estExt_fgenesh2_pg.C_450139
ENSMGAP00000012160	estExt_fgenesh2_pg.C_450155
ENSMGAP00000012248	estExt_fgenesh2_pg.C_460010
ENSMGAP00000008988	estExt_fgenesh2_pg.C_460010
ENSMGAP00000011659	estExt_fgenesh2_pg.C_460036
ENSMGAP00000019671	estExt_fgenesh2_pg.C_460040
ENSMGAP00000013349	estExt_fgenesh2_pg.C_460040
ENSMGAP00000000873	estExt_fgenesh2_pg.C_460059
ENSMGAP00000001324	estExt_fgenesh2_pg.C_460072
ENSMGAP00000013980	estExt_fgenesh2_pg.C_460072
ENSMGAP00000017947	estExt_fgenesh2_pg.C_460076
ENSMGAP00000000098	estExt_fgenesh2_pg.C_460114
ENSMGAP00000011763	estExt_fgenesh2_pg.C_460120
ENSMGAP00000019238	estExt_fgenesh2_pg.C_460122
ENSMGAP00000011817	estExt_fgenesh2_pg.C_460144
ENSMGAP00000001669	estExt_fgenesh2_pg.C_460150
ENSMGAP00000007946	estExt_fgenesh2_pg.C_470009
ENSMGAP00000009009	estExt_fgenesh2_pg.C_470074
ENSMGAP00000015325	estExt_fgenesh2_pg.C_470107
ENSMGAP00000018909	estExt_fgenesh2_pg.C_480006
ENSMGAP00000014660	estExt_fgenesh2_pg.C_480096
ENSMGAP00000014659	estExt_fgenesh2_pg.C_480096
ENSMGAP00000004741	estExt_fgenesh2_pg.C_480136
ENSMGAP00000018606	estExt_fgenesh2_pg.C_490009
ENSMGAP00000013284	estExt_fgenesh2_pg.C_490009
ENSMGAP00000005455	estExt_fgenesh2_pg.C_490009
ENSMGAP00000002468	estExt_fgenesh2_pg.C_490037
ENSMGAP00000004388	estExt_fgenesh2_pg.C_490038
ENSMGAP00000004175	estExt_fgenesh2_pg.C_490064
ENSMGAP00000010069	estExt_fgenesh2_pg.C_490078
ENSMGAP00000016094	estExt_fgenesh2_pg.C_490126
ENSMGAP00000012021	estExt_fgenesh2_pg.C_490133
ENSMGAP00000008002	estExt_fgenesh2_pg.C_490133
ENSMGAP00000002033	estExt_fgenesh2_pg.C_490133
ENSMGAP00000016228	estExt_fgenesh2_pg.C_500001
ENSMGAP00000002042	estExt_fgenesh2_pg.C_500001
ENSMGAP00000019517	estExt_fgenesh2_pg.C_500001
ENSMGAP00000015912	estExt_fgenesh2_pg.C_500024
ENSMGAP00000008015	estExt_fgenesh2_pg.C_500039
ENSMGAP00000015313	estExt_fgenesh2_pg.C_500047
ENSMGAP00000005844	estExt_fgenesh2_pg.C_500060
ENSMGAP00000003545	estExt_fgenesh2_pg.C_500060
ENSMGAP00000015386	estExt_fgenesh2_pg.C_500060
ENSMGAP00000002165	estExt_fgenesh2_pg.C_500069
ENSMGAP00000015383	estExt_fgenesh2_pg.C_510094
ENSMGAP00000004612	estExt_fgenesh2_pg.C_520028
ENSMGAP00000013570	estExt_fgenesh2_pg.C_520031
ENSMGAP00000013567	estExt_fgenesh2_pg.C_520038
ENSMGAP00000008130	estExt_fgenesh2_pg.C_520044
ENSMGAP00000012789	estExt_fgenesh2_pg.C_530092
ENSMGAP00000001104	estExt_fgenesh2_pg.C_530100
ENSMGAP00000015038	estExt_fgenesh2_pg.C_540118
ENSMGAP00000011993	estExt_fgenesh2_pg.C_550023
ENSMGAP00000017022	estExt_fgenesh2_pg.C_550023
ENSMGAP00000006688	estExt_fgenesh2_pg.C_550035
ENSMGAP00000011897	estExt_fgenesh2_pg.C_550039
ENSMGAP00000019686	estExt_fgenesh2_pg.C_550041
ENSMGAP00000001496	estExt_fgenesh2_pg.C_550062
ENSMGAP00000012217	estExt_fgenesh2_pg.C_550062
ENSMGAP00000017890	estExt_fgenesh2_pg.C_550062
ENSMGAP00000011181	estExt_fgenesh2_pg.C_550062
ENSMGAP00000013904	estExt_fgenesh2_pg.C_550062
ENSMGAP00000011676	estExt_fgenesh2_pg.C_560087
ENSMGAP00000009003	estExt_fgenesh2_pg.C_560103
ENSMGAP00000007562	estExt_fgenesh2_pg.C_570010
ENSMGAP00000008225	estExt_fgenesh2_pg.C_570010
ENSMGAP00000013996	estExt_fgenesh2_pg.C_570030
ENSMGAP00000017709	estExt_fgenesh2_pg.C_570039
ENSMGAP00000011557	estExt_fgenesh2_pg.C_570070
ENSMGAP00000014615	estExt_fgenesh2_pg.C_570074
ENSMGAP00000002461	estExt_fgenesh2_pg.C_570076
ENSMGAP00000008863	estExt_fgenesh2_pg.C_570092
ENSMGAP00000006773	estExt_fgenesh2_pg.C_570108
ENSMGAP00000010598	estExt_fgenesh2_pg.C_570131
ENSMGAP00000005611	estExt_fgenesh2_pg.C_570151
ENSMGAP00000010361	estExt_fgenesh2_pg.C_580001
ENSMGAP00000010916	estExt_fgenesh2_pg.C_580086
ENSMGAP00000016700	estExt_fgenesh2_pg.C_580112
ENSMGAP00000007749	estExt_fgenesh2_pg.C_580113
ENSMGAP00000002341	estExt_fgenesh2_pg.C_580131
ENSMGAP00000002550	estExt_fgenesh2_pg.C_590046
ENSMGAP00000006264	estExt_fgenesh2_pg.C_590095
ENSMGAP00000003588	estExt_fgenesh2_pg.C_600040
ENSMGAP00000000615	estExt_fgenesh2_pg.C_600042
ENSMGAP00000008753	estExt_fgenesh2_pg.C_610011
ENSMGAP00000006318	estExt_fgenesh2_pg.C_610029
ENSMGAP00000001354	estExt_fgenesh2_pg.C_610033
ENSMGAP00000002744	estExt_fgenesh2_pg.C_610075
ENSMGAP00000009367	estExt_fgenesh2_pg.C_610109
ENSMGAP00000009232	estExt_fgenesh2_pg.C_610109
ENSMGAP00000010471	estExt_fgenesh2_pg.C_610109
ENSMGAP00000006262	estExt_fgenesh2_pg.C_610109
ENSMGAP00000014313	estExt_fgenesh2_pg.C_610117
ENSMGAP00000006111	estExt_fgenesh2_pg.C_610121
ENSMGAP00000007368	estExt_fgenesh2_pg.C_610123
ENSMGAP00000018628	estExt_fgenesh2_pg.C_610135
ENSMGAP00000001375	estExt_fgenesh2_pg.C_610144
ENSMGAP00000002421	estExt_fgenesh2_pg.C_610144
ENSMGAP00000009711	estExt_fgenesh2_pg.C_610172
ENSMGAP00000003842	estExt_fgenesh2_pg.C_620036
ENSMGAP00000010799	estExt_fgenesh2_pg.C_620059
ENSMGAP00000001004	estExt_fgenesh2_pg.C_620068
ENSMGAP00000005166	estExt_fgenesh2_pg.C_620134
ENSMGAP00000000103	estExt_fgenesh2_pg.C_620137
ENSMGAP00000003811	estExt_fgenesh2_pg.C_620139
ENSMGAP00000012166	estExt_fgenesh2_pg.C_630011
ENSMGAP00000006118	estExt_fgenesh2_pg.C_630011
ENSMGAP00000001909	estExt_fgenesh2_pg.C_630028
ENSMGAP00000015097	estExt_fgenesh2_pg.C_630040
ENSMGAP00000004181	estExt_fgenesh2_pg.C_630086
ENSMGAP00000014605	estExt_fgenesh2_pg.C_630089
ENSMGAP00000013529	estExt_fgenesh2_pg.C_630091
ENSMGAP00000015280	estExt_fgenesh2_pg.C_630107
ENSMGAP00000017591	estExt_fgenesh2_pg.C_630113
ENSMGAP00000011388	estExt_fgenesh2_pg.C_630132
ENSMGAP00000015370	estExt_fgenesh2_pg.C_650008
ENSMGAP00000014189	estExt_fgenesh2_pg.C_650017
ENSMGAP00000015193	estExt_fgenesh2_pg.C_650034
ENSMGAP00000014577	estExt_fgenesh2_pg.C_650058
ENSMGAP00000015459	estExt_fgenesh2_pg.C_650066
ENSMGAP00000013010	estExt_fgenesh2_pg.C_650075
ENSMGAP00000016648	estExt_fgenesh2_pg.C_650114
ENSMGAP00000019398	estExt_fgenesh2_pg.C_650157
ENSMGAP00000003018	estExt_fgenesh2_pg.C_660093
ENSMGAP00000000691	estExt_fgenesh2_pg.C_660101
ENSMGAP00000018895	estExt_fgenesh2_pg.C_660114
ENSMGAP00000003477	estExt_fgenesh2_pg.C_660120
ENSMGAP00000006927	estExt_fgenesh2_pg.C_660140
ENSMGAP00000003728	estExt_fgenesh2_pg.C_680006
ENSMGAP00000010101	estExt_fgenesh2_pg.C_680007
ENSMGAP00000004805	estExt_fgenesh2_pg.C_680007
ENSMGAP00000016769	estExt_fgenesh2_pg.C_680028
ENSMGAP00000011367	estExt_fgenesh2_pg.C_680033
ENSMGAP00000003463	estExt_fgenesh2_pg.C_680040
ENSMGAP00000005293	estExt_fgenesh2_pg.C_680050
ENSMGAP00000012802	estExt_fgenesh2_pg.C_680056
ENSMGAP00000004475	estExt_fgenesh2_pg.C_680080
ENSMGAP00000006468	estExt_fgenesh2_pg.C_680080
ENSMGAP00000003087	estExt_fgenesh2_pg.C_680083
ENSMGAP00000018598	estExt_fgenesh2_pg.C_680083
ENSMGAP00000014469	estExt_fgenesh2_pg.C_680102
ENSMGAP00000010437	estExt_fgenesh2_pg.C_680105
ENSMGAP00000010519	estExt_fgenesh2_pg.C_680108
ENSMGAP00000018437	estExt_fgenesh2_pg.C_680123
ENSMGAP00000018485	estExt_fgenesh2_pg.C_680137
ENSMGAP00000013279	estExt_fgenesh2_pg.C_680144
ENSMGAP00000011702	estExt_fgenesh2_pg.C_680147
ENSMGAP00000013088	estExt_fgenesh2_pg.C_680147
ENSMGAP00000002120	estExt_fgenesh2_pg.C_680154
ENSMGAP00000010378	estExt_fgenesh2_pg.C_680156
ENSMGAP00000011686	estExt_fgenesh2_pg.C_680157
ENSMGAP00000006131	estExt_fgenesh2_pg.C_680164
ENSMGAP00000001136	estExt_fgenesh2_pg.C_690012
ENSMGAP00000008941	estExt_fgenesh2_pg.C_690013
ENSMGAP00000000414	estExt_fgenesh2_pg.C_690028
ENSMGAP00000013268	estExt_fgenesh2_pg.C_690142
ENSMGAP00000013253	estExt_fgenesh2_pg.C_700137
ENSMGAP00000004630	estExt_fgenesh2_pg.C_700158
ENSMGAP00000008676	estExt_fgenesh2_pg.C_710017
ENSMGAP00000000186	estExt_fgenesh2_pg.C_710026
ENSMGAP00000000790	estExt_fgenesh2_pg.C_710032
ENSMGAP00000018194	estExt_fgenesh2_pg.C_710058
ENSMGAP00000009132	estExt_fgenesh2_pg.C_710097
ENSMGAP00000008678	estExt_fgenesh2_pg.C_710107
ENSMGAP00000001430	estExt_fgenesh2_pg.C_710113
ENSMGAP00000019200	estExt_fgenesh2_pg.C_710132
ENSMGAP00000009119	estExt_fgenesh2_pg.C_710137
ENSMGAP00000013917	estExt_fgenesh2_pg.C_710159
ENSMGAP00000009090	estExt_fgenesh2_pg.C_720016
ENSMGAP00000008222	estExt_fgenesh2_pg.C_720017
ENSMGAP00000007232	estExt_fgenesh2_pg.C_720028
ENSMGAP00000002894	estExt_fgenesh2_pg.C_720030
ENSMGAP00000012312	estExt_fgenesh2_pg.C_730108
ENSMGAP00000015410	estExt_fgenesh2_pg.C_740019
ENSMGAP00000014430	estExt_fgenesh2_pg.C_740019
ENSMGAP00000016621	estExt_fgenesh2_pg.C_740019
ENSMGAP00000017108	estExt_fgenesh2_pg.C_740019
ENSMGAP00000013560	estExt_fgenesh2_pg.C_740019
ENSMGAP00000013432	estExt_fgenesh2_pg.C_740073
ENSMGAP00000003005	estExt_fgenesh2_pg.C_740099
ENSMGAP00000007897	estExt_fgenesh2_pg.C_740115
ENSMGAP00000005584	estExt_fgenesh2_pg.C_740129
ENSMGAP00000015996	estExt_fgenesh2_pg.C_740149
ENSMGAP00000003132	estExt_fgenesh2_pg.C_740151
ENSMGAP00000000395	estExt_fgenesh2_pg.C_740163
ENSMGAP00000010253	estExt_fgenesh2_pg.C_740167
ENSMGAP00000001960	estExt_fgenesh2_pg.C_740167
ENSMGAP00000009194	estExt_fgenesh2_pg.C_750009
ENSMGAP00000009168	estExt_fgenesh2_pg.C_750010
ENSMGAP00000006541	estExt_fgenesh2_pg.C_750010
ENSMGAP00000010496	estExt_fgenesh2_pg.C_750070
ENSMGAP00000008320	estExt_fgenesh2_pg.C_750072
ENSMGAP00000003275	estExt_fgenesh2_pg.C_750100
ENSMGAP00000015501	estExt_fgenesh2_pg.C_750108
ENSMGAP00000017289	estExt_fgenesh2_pg.C_750139
ENSMGAP00000007293	estExt_fgenesh2_pg.C_760007
ENSMGAP00000011962	estExt_fgenesh2_pg.C_760044
ENSMGAP00000016548	estExt_fgenesh2_pg.C_760066
ENSMGAP00000008679	estExt_fgenesh2_pg.C_760106
ENSMGAP00000018339	estExt_fgenesh2_pg.C_760139
ENSMGAP00000007783	estExt_fgenesh2_pg.C_760145
ENSMGAP00000002952	estExt_fgenesh2_pg.C_770011
ENSMGAP00000000812	estExt_fgenesh2_pg.C_770022
ENSMGAP00000004979	estExt_fgenesh2_pg.C_770039
ENSMGAP00000003233	estExt_fgenesh2_pg.C_770048
ENSMGAP00000008681	estExt_fgenesh2_pg.C_770071
ENSMGAP00000003181	estExt_fgenesh2_pg.C_770119
ENSMGAP00000007095	estExt_fgenesh2_pg.C_770125
ENSMGAP00000014302	estExt_fgenesh2_pg.C_780005
ENSMGAP00000016718	estExt_fgenesh2_pg.C_780022
ENSMGAP00000018738	estExt_fgenesh2_pg.C_780062
ENSMGAP00000003191	estExt_fgenesh2_pg.C_780067
ENSMGAP00000017010	estExt_fgenesh2_pg.C_780074
ENSMGAP00000008147	estExt_fgenesh2_pg.C_780075
ENSMGAP00000005581	estExt_fgenesh2_pg.C_780075
ENSMGAP00000008871	estExt_fgenesh2_pg.C_780088
ENSMGAP00000014981	estExt_fgenesh2_pg.C_780126
ENSMGAP00000006278	estExt_fgenesh2_pg.C_780139
ENSMGAP00000014784	estExt_fgenesh2_pg.C_780143
ENSMGAP00000014135	estExt_fgenesh2_pg.C_790036
ENSMGAP00000012117	estExt_fgenesh2_pg.C_790085
ENSMGAP00000014575	estExt_fgenesh2_pg.C_790120
ENSMGAP00000015536	estExt_fgenesh2_pg.C_790132
ENSMGAP00000011970	estExt_fgenesh2_pg.C_810007
ENSMGAP00000015729	estExt_fgenesh2_pg.C_810036
ENSMGAP00000007845	estExt_fgenesh2_pg.C_810067
ENSMGAP00000011048	estExt_fgenesh2_pg.C_810124
ENSMGAP00000017128	estExt_fgenesh2_pg.C_820082
ENSMGAP00000012838	estExt_fgenesh2_pg.C_830042
ENSMGAP00000003385	estExt_fgenesh2_pg.C_830069
ENSMGAP00000019245	estExt_fgenesh2_pg.C_830077
ENSMGAP00000018994	estExt_fgenesh2_pg.C_830085
ENSMGAP00000015130	estExt_fgenesh2_pg.C_840031
ENSMGAP00000014455	estExt_fgenesh2_pg.C_840069
ENSMGAP00000005158	estExt_fgenesh2_pg.C_840076
ENSMGAP00000011946	estExt_fgenesh2_pg.C_840097
ENSMGAP00000005677	estExt_fgenesh2_pg.C_860009
ENSMGAP00000017377	estExt_fgenesh2_pg.C_860022
ENSMGAP00000011046	estExt_fgenesh2_pg.C_860086
ENSMGAP00000000524	estExt_fgenesh2_pg.C_860088
ENSMGAP00000006840	estExt_fgenesh2_pg.C_860105
ENSMGAP00000004077	estExt_fgenesh2_pg.C_860106
ENSMGAP00000017096	estExt_fgenesh2_pg.C_860108
ENSMGAP00000007528	estExt_fgenesh2_pg.C_870050
ENSMGAP00000013679	estExt_fgenesh2_pg.C_870058
ENSMGAP00000011802	estExt_fgenesh2_pg.C_870070
ENSMGAP00000013763	estExt_fgenesh2_pg.C_870078
ENSMGAP00000004120	estExt_fgenesh2_pg.C_890055
ENSMGAP00000014288	estExt_fgenesh2_pg.C_890104
ENSMGAP00000010865	estExt_fgenesh2_pg.C_890104
ENSMGAP00000013894	estExt_fgenesh2_pg.C_890104
ENSMGAP00000012215	estExt_fgenesh2_pg.C_900013
ENSMGAP00000005215	estExt_fgenesh2_pg.C_900069
ENSMGAP00000002168	estExt_fgenesh2_pg.C_900095
ENSMGAP00000000750	estExt_fgenesh2_pg.C_900098
ENSMGAP00000007308	estExt_fgenesh2_pg.C_900128
ENSMGAP00000011620	estExt_fgenesh2_pg.C_900148
ENSMGAP00000005554	estExt_fgenesh2_pg.C_910009
ENSMGAP00000016199	estExt_fgenesh2_pg.C_930088
ENSMGAP00000007847	estExt_fgenesh2_pg.C_930120
ENSMGAP00000013076	estExt_fgenesh2_pg.C_930121
ENSMGAP00000007799	estExt_fgenesh2_pg.C_930139
ENSMGAP00000005577	estExt_fgenesh2_pg.C_940071
ENSMGAP00000008668	estExt_fgenesh2_pg.C_940071
ENSMGAP00000004187	estExt_fgenesh2_pg.C_940111
ENSMGAP00000015048	estExt_fgenesh2_pg.C_960017
ENSMGAP00000006872	estExt_fgenesh2_pg.C_960039
ENSMGAP00000014310	estExt_fgenesh2_pg.C_960039
ENSMGAP00000010726	estExt_fgenesh2_pg.C_960039
ENSMGAP00000010917	estExt_fgenesh2_pg.C_960056
ENSMGAP00000004309	estExt_fgenesh2_pg.C_960120
ENSMGAP00000006691	estExt_fgenesh2_pg.C_970006
ENSMGAP00000007855	estExt_fgenesh2_pg.C_970050
ENSMGAP00000004353	estExt_fgenesh2_pg.C_970097
ENSMGAP00000012719	estExt_fgenesh2_pg.C_970103
ENSMGAP00000002749	estExt_fgenesh2_pg.C_970116
ENSMGAP00000012955	estExt_fgenesh2_pg.C_980036
ENSMGAP00000004180	estExt_fgenesh2_pg.C_980045
ENSMGAP00000007480	estExt_fgenesh2_pg.C_990013
ENSMGAP00000019188	estExt_fgenesh2_pg.C_1000011
ENSMGAP00000013669	estExt_fgenesh2_pg.C_1000077
ENSMGAP00000007688	estExt_fgenesh2_pg.C_1000083
ENSMGAP00000004138	estExt_fgenesh2_pg.C_1020058
ENSMGAP00000015955	estExt_fgenesh2_pg.C_1020060
ENSMGAP00000007993	estExt_fgenesh2_pg.C_1020065
ENSMGAP00000016797	estExt_fgenesh2_pg.C_1030007
ENSMGAP00000003320	estExt_fgenesh2_pg.C_1030024
ENSMGAP00000001031	estExt_fgenesh2_pg.C_1030056
ENSMGAP00000000831	estExt_fgenesh2_pg.C_1030074
ENSMGAP00000015055	estExt_fgenesh2_pg.C_1050030
ENSMGAP00000001188	estExt_fgenesh2_pg.C_1050030
ENSMGAP00000001711	estExt_fgenesh2_pg.C_1050107
ENSMGAP00000000065	estExt_fgenesh2_pg.C_1050112
ENSMGAP00000016171	estExt_fgenesh2_pg.C_1050118
ENSMGAP00000017408	estExt_fgenesh2_pg.C_1050120
ENSMGAP00000018599	estExt_fgenesh2_pg.C_1060024
ENSMGAP00000007962	estExt_fgenesh2_pg.C_1060085
ENSMGAP00000008674	estExt_fgenesh2_pg.C_1060085
ENSMGAP00000002658	estExt_fgenesh2_pg.C_1070076
ENSMGAP00000007607	estExt_fgenesh2_pg.C_1070085
ENSMGAP00000003688	estExt_fgenesh2_pg.C_1080001
ENSMGAP00000000784	estExt_fgenesh2_pg.C_1080011
ENSMGAP00000015476	estExt_fgenesh2_pg.C_1080073
ENSMGAP00000009517	estExt_fgenesh2_pg.C_1080073
ENSMGAP00000011995	estExt_fgenesh2_pg.C_1090051
ENSMGAP00000015690	estExt_fgenesh2_pg.C_1090073
ENSMGAP00000001505	estExt_fgenesh2_pg.C_1090080
ENSMGAP00000015702	estExt_fgenesh2_pg.C_1090080
ENSMGAP00000009542	estExt_fgenesh2_pg.C_1100021
ENSMGAP00000014652	estExt_fgenesh2_pg.C_1100061
ENSMGAP00000007271	estExt_fgenesh2_pg.C_1100061
ENSMGAP00000000912	estExt_fgenesh2_pg.C_1110071
ENSMGAP00000016148	estExt_fgenesh2_pg.C_1110090
ENSMGAP00000005186	estExt_fgenesh2_pg.C_1120003
ENSMGAP00000016356	estExt_fgenesh2_pg.C_1120010
ENSMGAP00000012425	estExt_fgenesh2_pg.C_1120013
ENSMGAP00000008224	estExt_fgenesh2_pg.C_1120022
ENSMGAP00000018678	estExt_fgenesh2_pg.C_1120024
ENSMGAP00000003959	estExt_fgenesh2_pg.C_1120025
ENSMGAP00000004009	estExt_fgenesh2_pg.C_1120028
ENSMGAP00000006642	estExt_fgenesh2_pg.C_1120040
ENSMGAP00000001695	estExt_fgenesh2_pg.C_1120063
ENSMGAP00000014248	estExt_fgenesh2_pg.C_1120063
ENSMGAP00000012148	estExt_fgenesh2_pg.C_1120063
ENSMGAP00000005678	estExt_fgenesh2_pg.C_1120063
ENSMGAP00000019291	estExt_fgenesh2_pg.C_1120066
ENSMGAP00000016487	estExt_fgenesh2_pg.C_1120067
ENSMGAP00000010125	estExt_fgenesh2_pg.C_1120068
ENSMGAP00000017387	estExt_fgenesh2_pg.C_1120068
ENSMGAP00000004636	estExt_fgenesh2_pg.C_1120080
ENSMGAP00000006095	estExt_fgenesh2_pg.C_1120080
ENSMGAP00000011411	estExt_fgenesh2_pg.C_1120080
ENSMGAP00000006977	estExt_fgenesh2_pg.C_1120084
ENSMGAP00000016213	estExt_fgenesh2_pg.C_1120087
ENSMGAP00000006134	estExt_fgenesh2_pg.C_1120089
ENSMGAP00000001728	estExt_fgenesh2_pg.C_1120095
ENSMGAP00000000274	estExt_fgenesh2_pg.C_1120098
ENSMGAP00000018905	estExt_fgenesh2_pg.C_1120102
ENSMGAP00000009704	estExt_fgenesh2_pg.C_1120103
ENSMGAP00000004389	estExt_fgenesh2_pg.C_1130049
ENSMGAP00000004733	estExt_fgenesh2_pg.C_1130066
ENSMGAP00000000345	estExt_fgenesh2_pg.C_1130066
ENSMGAP00000007051	estExt_fgenesh2_pg.C_1140040
ENSMGAP00000001181	estExt_fgenesh2_pg.C_1140070
ENSMGAP00000019800	estExt_fgenesh2_pg.C_1140098
ENSMGAP00000010619	estExt_fgenesh2_pg.C_1150048
ENSMGAP00000003337	estExt_fgenesh2_pg.C_1150048
ENSMGAP00000008142	estExt_fgenesh2_pg.C_1150051
ENSMGAP00000006198	estExt_fgenesh2_pg.C_1150058
ENSMGAP00000013515	estExt_fgenesh2_pg.C_1150080
ENSMGAP00000012997	estExt_fgenesh2_pg.C_1150095
ENSMGAP00000000067	estExt_fgenesh2_pg.C_1150114
ENSMGAP00000015940	estExt_fgenesh2_pg.C_1160030
ENSMGAP00000009462	estExt_fgenesh2_pg.C_1160032
ENSMGAP00000003388	estExt_fgenesh2_pg.C_1160034
ENSMGAP00000006178	estExt_fgenesh2_pg.C_1160044
ENSMGAP00000019634	estExt_fgenesh2_pg.C_1160045
ENSMGAP00000010351	estExt_fgenesh2_pg.C_1160046
ENSMGAP00000015463	estExt_fgenesh2_pg.C_1160047
ENSMGAP00000005533	estExt_fgenesh2_pg.C_1160048
ENSMGAP00000008738	estExt_fgenesh2_pg.C_1160053
ENSMGAP00000004710	estExt_fgenesh2_pg.C_1160054
ENSMGAP00000002272	estExt_fgenesh2_pg.C_1160055
ENSMGAP00000005964	estExt_fgenesh2_pg.C_1160056
ENSMGAP00000008088	estExt_fgenesh2_pg.C_1160069
ENSMGAP00000012723	estExt_fgenesh2_pg.C_1160084
ENSMGAP00000009557	estExt_fgenesh2_pg.C_1160084
ENSMGAP00000013255	estExt_fgenesh2_pg.C_1170073
ENSMGAP00000007243	estExt_fgenesh2_pg.C_1180031
ENSMGAP00000017206	estExt_fgenesh2_pg.C_1180043
ENSMGAP00000014085	estExt_fgenesh2_pg.C_1180052
ENSMGAP00000003863	estExt_fgenesh2_pg.C_1180086
ENSMGAP00000013055	estExt_fgenesh2_pg.C_1190001
ENSMGAP00000010982	estExt_fgenesh2_pg.C_1190012
ENSMGAP00000013505	estExt_fgenesh2_pg.C_1190015
ENSMGAP00000001690	estExt_fgenesh2_pg.C_1190028
ENSMGAP00000001737	estExt_fgenesh2_pg.C_1190029
ENSMGAP00000007093	estExt_fgenesh2_pg.C_1190054
ENSMGAP00000008552	estExt_fgenesh2_pg.C_1190057
ENSMGAP00000006823	estExt_fgenesh2_pg.C_1190074
ENSMGAP00000001917	estExt_fgenesh2_pg.C_1190103
ENSMGAP00000001210	estExt_fgenesh2_pg.C_1200005
ENSMGAP00000005131	estExt_fgenesh2_pg.C_1200012
ENSMGAP00000011708	estExt_fgenesh2_pg.C_1200013
ENSMGAP00000002030	estExt_fgenesh2_pg.C_1200019
ENSMGAP00000005432	estExt_fgenesh2_pg.C_1200022
ENSMGAP00000007389	estExt_fgenesh2_pg.C_1200024
ENSMGAP00000011910	estExt_fgenesh2_pg.C_1200025
ENSMGAP00000011533	estExt_fgenesh2_pg.C_1200030
ENSMGAP00000011666	estExt_fgenesh2_pg.C_1200037
ENSMGAP00000012818	estExt_fgenesh2_pg.C_1200038
ENSMGAP00000011511	estExt_fgenesh2_pg.C_1200038
ENSMGAP00000014697	estExt_fgenesh2_pg.C_1200057
ENSMGAP00000017317	estExt_fgenesh2_pg.C_1200063
ENSMGAP00000014226	estExt_fgenesh2_pg.C_1200063
ENSMGAP00000007236	estExt_fgenesh2_pg.C_1200073
ENSMGAP00000006971	estExt_fgenesh2_pg.C_1200082
ENSMGAP00000012190	estExt_fgenesh2_pg.C_1200085
ENSMGAP00000013152	estExt_fgenesh2_pg.C_1200086
ENSMGAP00000018400	estExt_fgenesh2_pg.C_1200110
ENSMGAP00000010366	estExt_fgenesh2_pg.C_1200129
ENSMGAP00000002208	estExt_fgenesh2_pg.C_1210004
ENSMGAP00000012969	estExt_fgenesh2_pg.C_1210009
[truncated: 9,128 more rows]
