# Supplementary material for: Reconstruction of proto-vertebrate, proto-cyclostome and proto-gnathostome genomes provides new insights into early vertebrate evolution
Source: Nat Commun. 2021 Jul 23;12:4489. doi: 10.1038/s41467-021-24573-z (PMC8302630; doi:10.1038/s41467-021-24573-z)
Supplement: Supplementary file 4 — Supplementary Data 1 [file 41467_2021_24573_MOESM4_ESM.zip › SuppData1/orthologs/MELGA-BRARE.txt]

ENSMGAP00000004951	ENSDARP00000074624
ENSMGAP00000003068	ENSDARP00000061719
ENSMGAP00000003068	ENSDARP00000095914
ENSMGAP00000000132	ENSDARP00000118051
ENSMGAP00000013498	ENSDARP00000006624
ENSMGAP00000002621	ENSDARP00000105714
ENSMGAP00000011180	ENSDARP00000093807
ENSMGAP00000003978	ENSDARP00000023678
ENSMGAP00000015197	ENSDARP00000117083
ENSMGAP00000003388	ENSDARP00000001240
ENSMGAP00000002654	ENSDARP00000101815
ENSMGAP00000009217	ENSDARP00000123904
ENSMGAP00000002648	ENSDARP00000106622
ENSMGAP00000009326	ENSDARP00000039056
ENSMGAP00000007525	ENSDARP00000003432
ENSMGAP00000001572	ENSDARP00000042321
ENSMGAP00000010575	ENSDARP00000101214
ENSMGAP00000000479	ENSDARP00000085160
ENSMGAP00000015491	ENSDARP00000111829
ENSMGAP00000000276	ENSDARP00000035017
ENSMGAP00000000909	ENSDARP00000099341
ENSMGAP00000012849	ENSDARP00000083503
ENSMGAP00000000973	ENSDARP00000016279
ENSMGAP00000015435	ENSDARP00000087241
ENSMGAP00000010566	ENSDARP00000120245
ENSMGAP00000010545	ENSDARP00000086278
ENSMGAP00000007436	ENSDARP00000006351
ENSMGAP00000007436	ENSDARP00000039628
ENSMGAP00000018658	ENSDARP00000108480
ENSMGAP00000011060	ENSDARP00000111278
ENSMGAP00000007584	ENSDARP00000071397
ENSMGAP00000000941	ENSDARP00000043235
ENSMGAP00000000941	ENSDARP00000112135
ENSMGAP00000015853	ENSDARP00000020894
ENSMGAP00000015605	ENSDARP00000117890
ENSMGAP00000017353	ENSDARP00000040549
ENSMGAP00000014132	ENSDARP00000105765
ENSMGAP00000003168	ENSDARP00000091948
ENSMGAP00000000271	ENSDARP00000016657
ENSMGAP00000000271	ENSDARP00000043465
ENSMGAP00000010789	ENSDARP00000036715
ENSMGAP00000013478	ENSDARP00000013849
ENSMGAP00000010388	ENSDARP00000128322
ENSMGAP00000010388	ENSDARP00000052396
ENSMGAP00000005618	ENSDARP00000097747
ENSMGAP00000005618	ENSDARP00000102479
ENSMGAP00000005019	ENSDARP00000075275
ENSMGAP00000000922	ENSDARP00000003744
ENSMGAP00000017433	ENSDARP00000010921
ENSMGAP00000003400	ENSDARP00000025441
ENSMGAP00000018942	ENSDARP00000097768
ENSMGAP00000000263	ENSDARP00000115728
ENSMGAP00000004440	ENSDARP00000060526
ENSMGAP00000018280	ENSDARP00000022016
ENSMGAP00000009720	ENSDARP00000105356
ENSMGAP00000004973	ENSDARP00000123389
ENSMGAP00000015643	ENSDARP00000072786
ENSMGAP00000005906	ENSDARP00000122905
ENSMGAP00000003923	ENSDARP00000083020
ENSMGAP00000003923	ENSDARP00000129294
ENSMGAP00000013787	ENSDARP00000109018
ENSMGAP00000013787	ENSDARP00000041145
ENSMGAP00000013930	ENSDARP00000104491
ENSMGAP00000013930	ENSDARP00000050378
ENSMGAP00000006584	ENSDARP00000099879
ENSMGAP00000006584	ENSDARP00000076418
ENSMGAP00000004536	ENSDARP00000087079
ENSMGAP00000017297	ENSDARP00000033311
ENSMGAP00000006458	ENSDARP00000067607
ENSMGAP00000002526	ENSDARP00000016139
ENSMGAP00000010640	ENSDARP00000096178
ENSMGAP00000010640	ENSDARP00000087500
ENSMGAP00000010940	ENSDARP00000010426
ENSMGAP00000009863	ENSDARP00000062853
ENSMGAP00000014406	ENSDARP00000036016
ENSMGAP00000007874	ENSDARP00000104838
ENSMGAP00000009216	ENSDARP00000022709
ENSMGAP00000006576	ENSDARP00000011180
ENSMGAP00000002105	ENSDARP00000109781
ENSMGAP00000000989	ENSDARP00000100111
ENSMGAP00000001972	ENSDARP00000101968
ENSMGAP00000014828	ENSDARP00000121362
ENSMGAP00000012273	ENSDARP00000056678
ENSMGAP00000002149	ENSDARP00000011396
ENSMGAP00000006655	ENSDARP00000047840
ENSMGAP00000006655	ENSDARP00000060945
ENSMGAP00000008809	ENSDARP00000086789
ENSMGAP00000011192	ENSDARP00000111457
ENSMGAP00000007478	ENSDARP00000013157
ENSMGAP00000000881	ENSDARP00000052440
ENSMGAP00000017442	ENSDARP00000105799
ENSMGAP00000011996	ENSDARP00000107372
ENSMGAP00000007423	ENSDARP00000107947
ENSMGAP00000007423	ENSDARP00000053660
ENSMGAP00000013335	ENSDARP00000056104
ENSMGAP00000001910	ENSDARP00000098075
ENSMGAP00000001910	ENSDARP00000089131
ENSMGAP00000004502	ENSDARP00000069080
ENSMGAP00000004061	ENSDARP00000017762
ENSMGAP00000001781	ENSDARP00000003829
ENSMGAP00000000418	ENSDARP00000123474
ENSMGAP00000007539	ENSDARP00000049623
ENSMGAP00000011139	ENSDARP00000105575
ENSMGAP00000017915	ENSDARP00000055224
ENSMGAP00000011894	ENSDARP00000005680
ENSMGAP00000003757	ENSDARP00000052060
ENSMGAP00000010071	ENSDARP00000129116
ENSMGAP00000009399	ENSDARP00000008475
ENSMGAP00000001751	ENSDARP00000113959
ENSMGAP00000001751	ENSDARP00000074144
ENSMGAP00000007518	ENSDARP00000079823
ENSMGAP00000014040	ENSDARP00000104791
ENSMGAP00000001944	ENSDARP00000079585
ENSMGAP00000013734	ENSDARP00000127915
ENSMGAP00000000217	ENSDARP00000019171
ENSMGAP00000000217	ENSDARP00000098897
ENSMGAP00000002878	ENSDARP00000039553
ENSMGAP00000000231	ENSDARP00000106138
ENSMGAP00000012130	ENSDARP00000063051
ENSMGAP00000005494	ENSDARP00000115372
ENSMGAP00000006701	ENSDARP00000115965
ENSMGAP00000010996	ENSDARP00000112407
ENSMGAP00000004600	ENSDARP00000013006
ENSMGAP00000004769	ENSDARP00000064825
ENSMGAP00000008135	ENSDARP00000040837
ENSMGAP00000007577	ENSDARP00000042673
ENSMGAP00000010974	ENSDARP00000127476
ENSMGAP00000013515	ENSDARP00000099506
ENSMGAP00000005346	ENSDARP00000015394
ENSMGAP00000011943	ENSDARP00000110909
ENSMGAP00000000964	ENSDARP00000013506
ENSMGAP00000000964	ENSDARP00000117090
ENSMGAP00000003538	ENSDARP00000102910
ENSMGAP00000006673	ENSDARP00000012147
ENSMGAP00000018976	ENSDARP00000104859
ENSMGAP00000005664	ENSDARP00000053426
ENSMGAP00000008306	ENSDARP00000075572
ENSMGAP00000008756	ENSDARP00000091375
ENSMGAP00000005181	ENSDARP00000002635
ENSMGAP00000012044	ENSDARP00000093844
ENSMGAP00000015568	ENSDARP00000073523
ENSMGAP00000001772	ENSDARP00000030625
ENSMGAP00000005589	ENSDARP00000014061
ENSMGAP00000005589	ENSDARP00000054692
ENSMGAP00000006564	ENSDARP00000084007
ENSMGAP00000000062	ENSDARP00000124333
ENSMGAP00000000062	ENSDARP00000099556
ENSMGAP00000013566	ENSDARP00000118167
ENSMGAP00000013566	ENSDARP00000129724
ENSMGAP00000014847	ENSDARP00000091436
ENSMGAP00000008226	ENSDARP00000109870
ENSMGAP00000001752	ENSDARP00000110473
ENSMGAP00000008466	ENSDARP00000129124
ENSMGAP00000001356	ENSDARP00000070686
ENSMGAP00000014625	ENSDARP00000092253
ENSMGAP00000007848	ENSDARP00000055491
ENSMGAP00000010300	ENSDARP00000106457
ENSMGAP00000003617	ENSDARP00000012791
ENSMGAP00000000737	ENSDARP00000056073
ENSMGAP00000009657	ENSDARP00000105119
ENSMGAP00000011815	ENSDARP00000111869
ENSMGAP00000011218	ENSDARP00000059618
ENSMGAP00000012705	ENSDARP00000022147
ENSMGAP00000007078	ENSDARP00000066366
ENSMGAP00000007078	ENSDARP00000095220
ENSMGAP00000011134	ENSDARP00000099181
ENSMGAP00000017509	ENSDARP00000100931
ENSMGAP00000017509	ENSDARP00000127731
ENSMGAP00000013574	ENSDARP00000101400
ENSMGAP00000000718	ENSDARP00000027644
ENSMGAP00000000730	ENSDARP00000019674
ENSMGAP00000000730	ENSDARP00000056452
ENSMGAP00000012182	ENSDARP00000068816
ENSMGAP00000012182	ENSDARP00000019643
ENSMGAP00000015716	ENSDARP00000122397
ENSMGAP00000015716	ENSDARP00000129467
ENSMGAP00000003367	ENSDARP00000053606
ENSMGAP00000009944	ENSDARP00000057298
ENSMGAP00000009944	ENSDARP00000063586
ENSMGAP00000003349	ENSDARP00000064460
ENSMGAP00000009979	ENSDARP00000116789
ENSMGAP00000016886	ENSDARP00000022487
ENSMGAP00000009563	ENSDARP00000052075
ENSMGAP00000013153	ENSDARP00000074794
ENSMGAP00000007392	ENSDARP00000025373
ENSMGAP00000006485	ENSDARP00000046044
ENSMGAP00000003262	ENSDARP00000063985
ENSMGAP00000003178	ENSDARP00000117105
ENSMGAP00000011128	ENSDARP00000069251
ENSMGAP00000006160	ENSDARP00000109601
ENSMGAP00000010925	ENSDARP00000091774
ENSMGAP00000010925	ENSDARP00000104127
ENSMGAP00000014141	ENSDARP00000092792
ENSMGAP00000012934	ENSDARP00000010917
ENSMGAP00000009394	ENSDARP00000101279
ENSMGAP00000009394	ENSDARP00000001617
ENSMGAP00000008318	ENSDARP00000097628
ENSMGAP00000008318	ENSDARP00000080655
ENSMGAP00000009205	ENSDARP00000097784
ENSMGAP00000010936	ENSDARP00000020703
ENSMGAP00000011774	ENSDARP00000072810
ENSMGAP00000006256	ENSDARP00000039916
ENSMGAP00000006256	ENSDARP00000109890
ENSMGAP00000009009	ENSDARP00000079273
ENSMGAP00000011385	ENSDARP00000123999
ENSMGAP00000001142	ENSDARP00000107734
ENSMGAP00000003590	ENSDARP00000083765
ENSMGAP00000004457	ENSDARP00000047652
ENSMGAP00000008988	ENSDARP00000081855
ENSMGAP00000008872	ENSDARP00000076606
ENSMGAP00000008872	ENSDARP00000025648
ENSMGAP00000010443	ENSDARP00000098282
ENSMGAP00000000679	ENSDARP00000011426
ENSMGAP00000014048	ENSDARP00000109709
ENSMGAP00000014048	ENSDARP00000045814
ENSMGAP00000012880	ENSDARP00000060763
ENSMGAP00000014779	ENSDARP00000046463
ENSMGAP00000004289	ENSDARP00000094247
ENSMGAP00000004289	ENSDARP00000069273
ENSMGAP00000018702	ENSDARP00000014920
ENSMGAP00000008743	ENSDARP00000106281
ENSMGAP00000008743	ENSDARP00000108347
ENSMGAP00000009271	ENSDARP00000068196
ENSMGAP00000010280	ENSDARP00000088385
ENSMGAP00000011153	ENSDARP00000064175
ENSMGAP00000006427	ENSDARP00000006800
ENSMGAP00000016637	ENSDARP00000031665
ENSMGAP00000003533	ENSDARP00000050948
ENSMGAP00000009178	ENSDARP00000078459
ENSMGAP00000009175	ENSDARP00000106886
ENSMGAP00000005907	ENSDARP00000089497
ENSMGAP00000013873	ENSDARP00000075190
ENSMGAP00000010650	ENSDARP00000045678
ENSMGAP00000010650	ENSDARP00000109120
ENSMGAP00000007940	ENSDARP00000122069
ENSMGAP00000008533	ENSDARP00000068002
ENSMGAP00000005766	ENSDARP00000114765
ENSMGAP00000010471	ENSDARP00000128272
ENSMGAP00000009748	ENSDARP00000059513
ENSMGAP00000009748	ENSDARP00000067176
ENSMGAP00000014629	ENSDARP00000093008
ENSMGAP00000014629	ENSDARP00000079805
ENSMGAP00000007961	ENSDARP00000077949
ENSMGAP00000008585	ENSDARP00000026364
ENSMGAP00000014345	ENSDARP00000110487
ENSMGAP00000014345	ENSDARP00000030834
ENSMGAP00000013739	ENSDARP00000116818
ENSMGAP00000000980	ENSDARP00000077905
ENSMGAP00000011431	ENSDARP00000034827
ENSMGAP00000005911	ENSDARP00000118891
ENSMGAP00000005911	ENSDARP00000103999
ENSMGAP00000014536	ENSDARP00000106287
ENSMGAP00000017551	ENSDARP00000126959
ENSMGAP00000003873	ENSDARP00000075402
ENSMGAP00000013170	ENSDARP00000015303
ENSMGAP00000013170	ENSDARP00000109941
ENSMGAP00000019340	ENSDARP00000089603
ENSMGAP00000014778	ENSDARP00000077021
ENSMGAP00000011272	ENSDARP00000083042
ENSMGAP00000001815	ENSDARP00000104940
ENSMGAP00000008157	ENSDARP00000067932
ENSMGAP00000013247	ENSDARP00000061163
ENSMGAP00000014108	ENSDARP00000061134
ENSMGAP00000000499	ENSDARP00000119520
ENSMGAP00000001575	ENSDARP00000035859
ENSMGAP00000015092	ENSDARP00000030813
ENSMGAP00000015391	ENSDARP00000088399
ENSMGAP00000001688	ENSDARP00000014010
ENSMGAP00000007893	ENSDARP00000040307
ENSMGAP00000003355	ENSDARP00000039821
ENSMGAP00000003355	ENSDARP00000011705
ENSMGAP00000016365	ENSDARP00000117905
ENSMGAP00000016855	ENSDARP00000006334
ENSMGAP00000016855	ENSDARP00000109638
ENSMGAP00000011869	ENSDARP00000029675
ENSMGAP00000004109	ENSDARP00000066933
ENSMGAP00000008731	ENSDARP00000095486
ENSMGAP00000008731	ENSDARP00000080646
ENSMGAP00000014707	ENSDARP00000098618
ENSMGAP00000001163	ENSDARP00000098684
ENSMGAP00000001348	ENSDARP00000111989
ENSMGAP00000007519	ENSDARP00000111319
ENSMGAP00000011156	ENSDARP00000097773
ENSMGAP00000001091	ENSDARP00000108057
ENSMGAP00000013568	ENSDARP00000032295
ENSMGAP00000004554	ENSDARP00000126208
ENSMGAP00000008420	ENSDARP00000101821
ENSMGAP00000000085	ENSDARP00000066188
ENSMGAP00000000085	ENSDARP00000116649
ENSMGAP00000018204	ENSDARP00000111119
ENSMGAP00000006390	ENSDARP00000121795
ENSMGAP00000000887	ENSDARP00000068089
ENSMGAP00000015441	ENSDARP00000094167
ENSMGAP00000000762	ENSDARP00000024335
ENSMGAP00000000762	ENSDARP00000090686
ENSMGAP00000010097	ENSDARP00000069315
ENSMGAP00000008714	ENSDARP00000097889
ENSMGAP00000008714	ENSDARP00000098001
ENSMGAP00000000509	ENSDARP00000027821
ENSMGAP00000000509	ENSDARP00000111756
ENSMGAP00000010586	ENSDARP00000120365
ENSMGAP00000008852	ENSDARP00000082784
ENSMGAP00000009255	ENSDARP00000067629
ENSMGAP00000009255	ENSDARP00000085044
ENSMGAP00000008040	ENSDARP00000007836
ENSMGAP00000008876	ENSDARP00000018632
ENSMGAP00000008876	ENSDARP00000045932
ENSMGAP00000004670	ENSDARP00000051402
ENSMGAP00000004670	ENSDARP00000114502
ENSMGAP00000003422	ENSDARP00000095328
ENSMGAP00000003422	ENSDARP00000032601
ENSMGAP00000015273	ENSDARP00000092425
ENSMGAP00000003689	ENSDARP00000084700
ENSMGAP00000003689	ENSDARP00000079303
ENSMGAP00000003725	ENSDARP00000103451
ENSMGAP00000011606	ENSDARP00000051104
ENSMGAP00000011606	ENSDARP00000067260
ENSMGAP00000011689	ENSDARP00000128595
ENSMGAP00000015781	ENSDARP00000109667
ENSMGAP00000003710	ENSDARP00000094710
ENSMGAP00000011655	ENSDARP00000117556
ENSMGAP00000008858	ENSDARP00000095187
ENSMGAP00000008858	ENSDARP00000026805
ENSMGAP00000014047	ENSDARP00000069597
ENSMGAP00000011759	ENSDARP00000093113
ENSMGAP00000000744	ENSDARP00000091828
ENSMGAP00000005385	ENSDARP00000057524
ENSMGAP00000005473	ENSDARP00000077702
ENSMGAP00000005473	ENSDARP00000080290
ENSMGAP00000014873	ENSDARP00000101110
ENSMGAP00000004123	ENSDARP00000073439
ENSMGAP00000006694	ENSDARP00000106240
ENSMGAP00000012758	ENSDARP00000118753
ENSMGAP00000006418	ENSDARP00000098491
ENSMGAP00000006418	ENSDARP00000055022
ENSMGAP00000007499	ENSDARP00000057324
ENSMGAP00000007499	ENSDARP00000099217
ENSMGAP00000002574	ENSDARP00000121065
ENSMGAP00000014767	ENSDARP00000076873
ENSMGAP00000004080	ENSDARP00000093925
ENSMGAP00000014427	ENSDARP00000066410
ENSMGAP00000006889	ENSDARP00000086549
ENSMGAP00000002312	ENSDARP00000107675
ENSMGAP00000013161	ENSDARP00000003397
ENSMGAP00000013161	ENSDARP00000108198
ENSMGAP00000010056	ENSDARP00000093555
ENSMGAP00000003946	ENSDARP00000092351
ENSMGAP00000007704	ENSDARP00000073394
ENSMGAP00000000859	ENSDARP00000102728
ENSMGAP00000011580	ENSDARP00000098758
ENSMGAP00000019406	ENSDARP00000011500
ENSMGAP00000002371	ENSDARP00000119695
ENSMGAP00000015954	ENSDARP00000107042
ENSMGAP00000015954	ENSDARP00000121180
ENSMGAP00000008030	ENSDARP00000120230
ENSMGAP00000002720	ENSDARP00000083949
ENSMGAP00000002995	ENSDARP00000018087
ENSMGAP00000002995	ENSDARP00000099244
ENSMGAP00000013724	ENSDARP00000064832
ENSMGAP00000016876	ENSDARP00000044859
ENSMGAP00000002247	ENSDARP00000118205
ENSMGAP00000014035	ENSDARP00000106725
ENSMGAP00000008702	ENSDARP00000047006
ENSMGAP00000005660	ENSDARP00000070437
ENSMGAP00000008955	ENSDARP00000058513
ENSMGAP00000008955	ENSDARP00000098418
ENSMGAP00000006471	ENSDARP00000025120
ENSMGAP00000003984	ENSDARP00000116922
ENSMGAP00000014886	ENSDARP00000094377
ENSMGAP00000011317	ENSDARP00000113955
ENSMGAP00000007542	ENSDARP00000059885
ENSMGAP00000007616	ENSDARP00000048506
ENSMGAP00000014484	ENSDARP00000013329
ENSMGAP00000014484	ENSDARP00000106067
ENSMGAP00000012667	ENSDARP00000012255
ENSMGAP00000012667	ENSDARP00000087115
ENSMGAP00000012872	ENSDARP00000102127
ENSMGAP00000004677	ENSDARP00000070464
ENSMGAP00000003309	ENSDARP00000093348
ENSMGAP00000003309	ENSDARP00000051004
ENSMGAP00000005030	ENSDARP00000108943
ENSMGAP00000017043	ENSDARP00000002460
ENSMGAP00000003362	ENSDARP00000055349
ENSMGAP00000005287	ENSDARP00000085707
ENSMGAP00000012887	ENSDARP00000103082
ENSMGAP00000004102	ENSDARP00000073434
ENSMGAP00000006474	ENSDARP00000108491
ENSMGAP00000019025	ENSDARP00000112846
ENSMGAP00000001538	ENSDARP00000048886
ENSMGAP00000001538	ENSDARP00000002532
ENSMGAP00000011398	ENSDARP00000014325
ENSMGAP00000001897	ENSDARP00000053403
ENSMGAP00000009060	ENSDARP00000091516
ENSMGAP00000004606	ENSDARP00000069657
ENSMGAP00000004606	ENSDARP00000123484
ENSMGAP00000000642	ENSDARP00000129096
ENSMGAP00000012789	ENSDARP00000033122
ENSMGAP00000009313	ENSDARP00000069870
ENSMGAP00000008536	ENSDARP00000050176
ENSMGAP00000007353	ENSDARP00000105882
ENSMGAP00000016272	ENSDARP00000014980
ENSMGAP00000016272	ENSDARP00000108067
ENSMGAP00000009488	ENSDARP00000065669
ENSMGAP00000005069	ENSDARP00000118761
ENSMGAP00000005069	ENSDARP00000129035
ENSMGAP00000009336	ENSDARP00000111556
ENSMGAP00000009336	ENSDARP00000111169
ENSMGAP00000006249	ENSDARP00000113432
ENSMGAP00000008115	ENSDARP00000121566
ENSMGAP00000005020	ENSDARP00000093285
ENSMGAP00000005020	ENSDARP00000101777
ENSMGAP00000016743	ENSDARP00000099736
ENSMGAP00000010642	ENSDARP00000106854
ENSMGAP00000003290	ENSDARP00000112558
ENSMGAP00000010616	ENSDARP00000010335
ENSMGAP00000010616	ENSDARP00000100341
ENSMGAP00000014760	ENSDARP00000058495
ENSMGAP00000013176	ENSDARP00000128615
ENSMGAP00000014789	ENSDARP00000016314
ENSMGAP00000010924	ENSDARP00000046688
ENSMGAP00000008195	ENSDARP00000014840
ENSMGAP00000008829	ENSDARP00000042677
ENSMGAP00000013287	ENSDARP00000043315
ENSMGAP00000004273	ENSDARP00000064900
ENSMGAP00000010088	ENSDARP00000043161
ENSMGAP00000013864	ENSDARP00000123784
ENSMGAP00000003424	ENSDARP00000023124
ENSMGAP00000003424	ENSDARP00000019093
ENSMGAP00000008303	ENSDARP00000104305
ENSMGAP00000013753	ENSDARP00000099211
ENSMGAP00000015086	ENSDARP00000065555
ENSMGAP00000001419	ENSDARP00000098660
ENSMGAP00000003442	ENSDARP00000105864
ENSMGAP00000003442	ENSDARP00000079991
ENSMGAP00000001207	ENSDARP00000013812
ENSMGAP00000017075	ENSDARP00000102404
ENSMGAP00000019054	ENSDARP00000117778
ENSMGAP00000009053	ENSDARP00000061155
ENSMGAP00000009053	ENSDARP00000082723
ENSMGAP00000011324	ENSDARP00000089458
ENSMGAP00000019123	ENSDARP00000051165
ENSMGAP00000019123	ENSDARP00000042171
ENSMGAP00000015982	ENSDARP00000124944
ENSMGAP00000012956	ENSDARP00000100285
ENSMGAP00000012051	ENSDARP00000066702
ENSMGAP00000012051	ENSDARP00000104887
ENSMGAP00000005889	ENSDARP00000065852
ENSMGAP00000005889	ENSDARP00000066124
ENSMGAP00000010883	ENSDARP00000015825
ENSMGAP00000008681	ENSDARP00000005989
ENSMGAP00000005466	ENSDARP00000119398
ENSMGAP00000013654	ENSDARP00000105402
ENSMGAP00000012674	ENSDARP00000111705
ENSMGAP00000003801	ENSDARP00000111440
ENSMGAP00000002974	ENSDARP00000102258
ENSMGAP00000012582	ENSDARP00000019940
ENSMGAP00000009859	ENSDARP00000101191
ENSMGAP00000009417	ENSDARP00000098560
ENSMGAP00000013979	ENSDARP00000011155
ENSMGAP00000008333	ENSDARP00000106616
ENSMGAP00000004205	ENSDARP00000074797
ENSMGAP00000012517	ENSDARP00000065205
ENSMGAP00000015665	ENSDARP00000123093
ENSMGAP00000007322	ENSDARP00000000748
ENSMGAP00000011636	ENSDARP00000098822
ENSMGAP00000012013	ENSDARP00000119169
ENSMGAP00000012026	ENSDARP00000057735
ENSMGAP00000005302	ENSDARP00000114284
ENSMGAP00000005302	ENSDARP00000118698
ENSMGAP00000016750	ENSDARP00000108405
ENSMGAP00000004470	ENSDARP00000101408
ENSMGAP00000004470	ENSDARP00000127739
ENSMGAP00000011560	ENSDARP00000044370
ENSMGAP00000004515	ENSDARP00000101166
ENSMGAP00000015154	ENSDARP00000129043
ENSMGAP00000000834	ENSDARP00000105606
ENSMGAP00000001088	ENSDARP00000068009
ENSMGAP00000001088	ENSDARP00000107380
ENSMGAP00000017435	ENSDARP00000082438
ENSMGAP00000018236	ENSDARP00000028924
ENSMGAP00000018236	ENSDARP00000127120
ENSMGAP00000010087	ENSDARP00000124923
ENSMGAP00000003283	ENSDARP00000073110
ENSMGAP00000011665	ENSDARP00000020000
ENSMGAP00000011513	ENSDARP00000113850
ENSMGAP00000018477	ENSDARP00000101760
ENSMGAP00000012426	ENSDARP00000043125
ENSMGAP00000015431	ENSDARP00000106580
ENSMGAP00000004052	ENSDARP00000073959
ENSMGAP00000007852	ENSDARP00000007186
ENSMGAP00000012793	ENSDARP00000074529
ENSMGAP00000012793	ENSDARP00000121140
ENSMGAP00000010423	ENSDARP00000116091
ENSMGAP00000006493	ENSDARP00000013960
ENSMGAP00000007000	ENSDARP00000005772
ENSMGAP00000005320	ENSDARP00000074907
ENSMGAP00000012292	ENSDARP00000073367
ENSMGAP00000003179	ENSDARP00000101307
ENSMGAP00000012498	ENSDARP00000066677
ENSMGAP00000011284	ENSDARP00000111926
ENSMGAP00000004241	ENSDARP00000057637
ENSMGAP00000010368	ENSDARP00000122149
ENSMGAP00000011345	ENSDARP00000087565
ENSMGAP00000017489	ENSDARP00000002483
ENSMGAP00000000187	ENSDARP00000026726
ENSMGAP00000000187	ENSDARP00000069945
ENSMGAP00000003686	ENSDARP00000110892
ENSMGAP00000014073	ENSDARP00000027703
ENSMGAP00000010967	ENSDARP00000089585
ENSMGAP00000003799	ENSDARP00000087966
ENSMGAP00000019424	ENSDARP00000083017
ENSMGAP00000006067	ENSDARP00000098249
ENSMGAP00000000222	ENSDARP00000082852
ENSMGAP00000006182	ENSDARP00000086016
ENSMGAP00000019133	ENSDARP00000009248
ENSMGAP00000016530	ENSDARP00000087386
ENSMGAP00000001734	ENSDARP00000072649
ENSMGAP00000007819	ENSDARP00000120829
ENSMGAP00000013445	ENSDARP00000064077
ENSMGAP00000019781	ENSDARP00000072426
ENSMGAP00000019781	ENSDARP00000024471
ENSMGAP00000017228	ENSDARP00000054597
ENSMGAP00000017228	ENSDARP00000068226
ENSMGAP00000016406	ENSDARP00000083002
ENSMGAP00000000443	ENSDARP00000051665
ENSMGAP00000007199	ENSDARP00000063550
ENSMGAP00000010914	ENSDARP00000109769
ENSMGAP00000010914	ENSDARP00000086614
ENSMGAP00000005390	ENSDARP00000104731
ENSMGAP00000008577	ENSDARP00000008977
ENSMGAP00000008577	ENSDARP00000103131
ENSMGAP00000008400	ENSDARP00000040170
ENSMGAP00000002200	ENSDARP00000078136
ENSMGAP00000008339	ENSDARP00000045176
ENSMGAP00000009787	ENSDARP00000055472
ENSMGAP00000009787	ENSDARP00000007188
ENSMGAP00000005690	ENSDARP00000011428
ENSMGAP00000003532	ENSDARP00000067931
ENSMGAP00000002285	ENSDARP00000107433
ENSMGAP00000003792	ENSDARP00000004932
ENSMGAP00000003792	ENSDARP00000018197
ENSMGAP00000002363	ENSDARP00000066500
ENSMGAP00000002136	ENSDARP00000125663
ENSMGAP00000009274	ENSDARP00000098359
ENSMGAP00000005995	ENSDARP00000059319
ENSMGAP00000018341	ENSDARP00000020283
ENSMGAP00000013737	ENSDARP00000085982
ENSMGAP00000014138	ENSDARP00000011866
ENSMGAP00000010085	ENSDARP00000019419
ENSMGAP00000014086	ENSDARP00000103928
ENSMGAP00000003393	ENSDARP00000093469
ENSMGAP00000011526	ENSDARP00000091500
ENSMGAP00000012814	ENSDARP00000098790
ENSMGAP00000011679	ENSDARP00000058551
ENSMGAP00000011679	ENSDARP00000043822
ENSMGAP00000007789	ENSDARP00000099232
ENSMGAP00000003057	ENSDARP00000115356
ENSMGAP00000000986	ENSDARP00000093139
ENSMGAP00000002904	ENSDARP00000094806
ENSMGAP00000006908	ENSDARP00000010745
ENSMGAP00000013141	ENSDARP00000072599
ENSMGAP00000009656	ENSDARP00000106315
ENSMGAP00000007799	ENSDARP00000069762
ENSMGAP00000006170	ENSDARP00000013993
ENSMGAP00000006170	ENSDARP00000062873
ENSMGAP00000015182	ENSDARP00000003281
ENSMGAP00000015182	ENSDARP00000115804
ENSMGAP00000008545	ENSDARP00000069637
ENSMGAP00000011073	ENSDARP00000119579
ENSMGAP00000008887	ENSDARP00000019575
ENSMGAP00000008887	ENSDARP00000006495
ENSMGAP00000001786	ENSDARP00000052520
ENSMGAP00000009648	ENSDARP00000101834
ENSMGAP00000009648	ENSDARP00000098057
ENSMGAP00000003766	ENSDARP00000067888
ENSMGAP00000015790	ENSDARP00000093770
ENSMGAP00000015790	ENSDARP00000084749
ENSMGAP00000002674	ENSDARP00000079474
ENSMGAP00000003647	ENSDARP00000056962
ENSMGAP00000003647	ENSDARP00000110937
ENSMGAP00000003196	ENSDARP00000088317
ENSMGAP00000003198	ENSDARP00000095133
ENSMGAP00000013062	ENSDARP00000061852
ENSMGAP00000019578	ENSDARP00000122727
ENSMGAP00000008325	ENSDARP00000040954
ENSMGAP00000014066	ENSDARP00000105896
ENSMGAP00000014066	ENSDARP00000078311
ENSMGAP00000008904	ENSDARP00000059139
ENSMGAP00000011684	ENSDARP00000093754
ENSMGAP00000006542	ENSDARP00000100165
ENSMGAP00000010260	ENSDARP00000107838
ENSMGAP00000014993	ENSDARP00000118126
ENSMGAP00000008086	ENSDARP00000129223
ENSMGAP00000005024	ENSDARP00000113737
ENSMGAP00000009827	ENSDARP00000098193
ENSMGAP00000001561	ENSDARP00000093977
ENSMGAP00000001561	ENSDARP00000021648
ENSMGAP00000002954	ENSDARP00000014581
ENSMGAP00000000108	ENSDARP00000085966
ENSMGAP00000000108	ENSDARP00000078148
ENSMGAP00000003907	ENSDARP00000089604
ENSMGAP00000003907	ENSDARP00000121254
ENSMGAP00000003944	ENSDARP00000111163
ENSMGAP00000000402	ENSDARP00000114025
ENSMGAP00000015144	ENSDARP00000115419
ENSMGAP00000009393	ENSDARP00000109736
ENSMGAP00000009074	ENSDARP00000093662
ENSMGAP00000002614	ENSDARP00000109027
ENSMGAP00000017667	ENSDARP00000032448
ENSMGAP00000012381	ENSDARP00000090977
ENSMGAP00000011841	ENSDARP00000092724
ENSMGAP00000003649	ENSDARP00000121626
ENSMGAP00000010597	ENSDARP00000057866
ENSMGAP00000002082	ENSDARP00000070580
ENSMGAP00000019772	ENSDARP00000129510
ENSMGAP00000015789	ENSDARP00000047895
ENSMGAP00000015789	ENSDARP00000120021
ENSMGAP00000012602	ENSDARP00000091395
ENSMGAP00000015233	ENSDARP00000074512
ENSMGAP00000015233	ENSDARP00000121706
ENSMGAP00000001937	ENSDARP00000078889
ENSMGAP00000001937	ENSDARP00000102277
ENSMGAP00000000396	ENSDARP00000086172
ENSMGAP00000007106	ENSDARP00000098718
ENSMGAP00000009840	ENSDARP00000106714
ENSMGAP00000010777	ENSDARP00000114663
ENSMGAP00000016088	ENSDARP00000125954
ENSMGAP00000012525	ENSDARP00000114939
ENSMGAP00000014409	ENSDARP00000091972
ENSMGAP00000010882	ENSDARP00000098087
ENSMGAP00000004913	ENSDARP00000115423
ENSMGAP00000004813	ENSDARP00000077321
ENSMGAP00000010503	ENSDARP00000094372
ENSMGAP00000001131	ENSDARP00000005085
ENSMGAP00000010628	ENSDARP00000071771
ENSMGAP00000018261	ENSDARP00000038588
ENSMGAP00000006235	ENSDARP00000066758
ENSMGAP00000003569	ENSDARP00000123832
ENSMGAP00000003569	ENSDARP00000071871
ENSMGAP00000018863	ENSDARP00000014968
ENSMGAP00000010973	ENSDARP00000060416
ENSMGAP00000011946	ENSDARP00000127594
ENSMGAP00000017832	ENSDARP00000022009
ENSMGAP00000009966	ENSDARP00000071589
ENSMGAP00000004713	ENSDARP00000045582
ENSMGAP00000014952	ENSDARP00000116176
ENSMGAP00000015175	ENSDARP00000000004
ENSMGAP00000016373	ENSDARP00000084629
ENSMGAP00000014453	ENSDARP00000058776
ENSMGAP00000008949	ENSDARP00000031200
ENSMGAP00000003065	ENSDARP00000040700
ENSMGAP00000003065	ENSDARP00000089186
ENSMGAP00000014916	ENSDARP00000045244
ENSMGAP00000016461	ENSDARP00000118972
ENSMGAP00000006505	ENSDARP00000009928
ENSMGAP00000015068	ENSDARP00000117791
ENSMGAP00000003778	ENSDARP00000007990
ENSMGAP00000009483	ENSDARP00000123798
ENSMGAP00000015069	ENSDARP00000028710
ENSMGAP00000015767	ENSDARP00000126878
ENSMGAP00000015772	ENSDARP00000102873
ENSMGAP00000015772	ENSDARP00000072256
ENSMGAP00000008552	ENSDARP00000026757
ENSMGAP00000014508	ENSDARP00000128498
ENSMGAP00000018368	ENSDARP00000100773
ENSMGAP00000018368	ENSDARP00000082128
ENSMGAP00000013822	ENSDARP00000023050
ENSMGAP00000007654	ENSDARP00000084260
ENSMGAP00000012365	ENSDARP00000021474
ENSMGAP00000006906	ENSDARP00000093602
ENSMGAP00000014934	ENSDARP00000075077
ENSMGAP00000001401	ENSDARP00000073773
ENSMGAP00000006513	ENSDARP00000070982
ENSMGAP00000006157	ENSDARP00000111684
ENSMGAP00000016097	ENSDARP00000103254
ENSMGAP00000007451	ENSDARP00000127668
ENSMGAP00000006120	ENSDARP00000026697
ENSMGAP00000005148	ENSDARP00000118737
ENSMGAP00000008084	ENSDARP00000101878
ENSMGAP00000008515	ENSDARP00000046879
ENSMGAP00000008609	ENSDARP00000111622
ENSMGAP00000016129	ENSDARP00000108488
ENSMGAP00000011465	ENSDARP00000095301
ENSMGAP00000016018	ENSDARP00000016158
ENSMGAP00000000582	ENSDARP00000050444
ENSMGAP00000000582	ENSDARP00000101218
ENSMGAP00000011756	ENSDARP00000101787
ENSMGAP00000015074	ENSDARP00000115995
ENSMGAP00000007996	ENSDARP00000100117
ENSMGAP00000007996	ENSDARP00000068272
ENSMGAP00000010751	ENSDARP00000121883
ENSMGAP00000011031	ENSDARP00000093333
ENSMGAP00000004429	ENSDARP00000022906
ENSMGAP00000008708	ENSDARP00000107220
ENSMGAP00000009942	ENSDARP00000015325
ENSMGAP00000009834	ENSDARP00000054459
ENSMGAP00000011602	ENSDARP00000021118
ENSMGAP00000011602	ENSDARP00000111994
ENSMGAP00000006562	ENSDARP00000006762
ENSMGAP00000011647	ENSDARP00000057621
ENSMGAP00000010719	ENSDARP00000019194
ENSMGAP00000003451	ENSDARP00000003738
ENSMGAP00000014948	ENSDARP00000032456
ENSMGAP00000011735	ENSDARP00000094621
ENSMGAP00000010964	ENSDARP00000011271
ENSMGAP00000001231	ENSDARP00000108842
ENSMGAP00000001477	ENSDARP00000109589
ENSMGAP00000004568	ENSDARP00000053595
ENSMGAP00000005509	ENSDARP00000096745
ENSMGAP00000014796	ENSDARP00000115425
ENSMGAP00000014796	ENSDARP00000113191
ENSMGAP00000002186	ENSDARP00000121393
ENSMGAP00000016662	ENSDARP00000068385
ENSMGAP00000014966	ENSDARP00000103186
ENSMGAP00000017895	ENSDARP00000127267
ENSMGAP00000015104	ENSDARP00000093281
ENSMGAP00000015104	ENSDARP00000127821
ENSMGAP00000018791	ENSDARP00000119878
ENSMGAP00000016052	ENSDARP00000116232
ENSMGAP00000009912	ENSDARP00000054618
ENSMGAP00000009912	ENSDARP00000008663
ENSMGAP00000004144	ENSDARP00000053075
ENSMGAP00000007691	ENSDARP00000011292
ENSMGAP00000002187	ENSDARP00000094733
ENSMGAP00000014152	ENSDARP00000108265
ENSMGAP00000008484	ENSDARP00000090967
ENSMGAP00000008484	ENSDARP00000123512
ENSMGAP00000004460	ENSDARP00000058554
ENSMGAP00000004460	ENSDARP00000128116
ENSMGAP00000001320	ENSDARP00000074492
ENSMGAP00000010407	ENSDARP00000107565
ENSMGAP00000007914	ENSDARP00000089063
ENSMGAP00000009628	ENSDARP00000084834
ENSMGAP00000009625	ENSDARP00000104039
ENSMGAP00000011771	ENSDARP00000072130
ENSMGAP00000011771	ENSDARP00000095128
ENSMGAP00000019682	ENSDARP00000119407
ENSMGAP00000002983	ENSDARP00000073490
ENSMGAP00000006133	ENSDARP00000126312
ENSMGAP00000006133	ENSDARP00000102007
ENSMGAP00000005945	ENSDARP00000087318
ENSMGAP00000005945	ENSDARP00000127541
ENSMGAP00000015213	ENSDARP00000119028
ENSMGAP00000003838	ENSDARP00000109716
ENSMGAP00000010556	ENSDARP00000121537
ENSMGAP00000006531	ENSDARP00000075786
ENSMGAP00000004562	ENSDARP00000043865
ENSMGAP00000008270	ENSDARP00000124331
ENSMGAP00000001856	ENSDARP00000104082
ENSMGAP00000001856	ENSDARP00000074744
ENSMGAP00000004539	ENSDARP00000102655
ENSMGAP00000009638	ENSDARP00000065330
ENSMGAP00000012062	ENSDARP00000101271
ENSMGAP00000005078	ENSDARP00000128983
ENSMGAP00000009287	ENSDARP00000062840
ENSMGAP00000009287	ENSDARP00000127571
ENSMGAP00000011154	ENSDARP00000103111
ENSMGAP00000005290	ENSDARP00000003850
ENSMGAP00000000918	ENSDARP00000069541
ENSMGAP00000008229	ENSDARP00000039309
ENSMGAP00000005812	ENSDARP00000012152
ENSMGAP00000000399	ENSDARP00000106650
ENSMGAP00000004799	ENSDARP00000099537
ENSMGAP00000004799	ENSDARP00000129752
ENSMGAP00000010016	ENSDARP00000041396
ENSMGAP00000013452	ENSDARP00000056868
ENSMGAP00000013452	ENSDARP00000038667
ENSMGAP00000012616	ENSDARP00000019390
ENSMGAP00000014539	ENSDARP00000014732
ENSMGAP00000014503	ENSDARP00000003991
ENSMGAP00000005998	ENSDARP00000114915
ENSMGAP00000009269	ENSDARP00000100728
ENSMGAP00000008575	ENSDARP00000070661
ENSMGAP00000010258	ENSDARP00000087453
ENSMGAP00000009864	ENSDARP00000123328
ENSMGAP00000008447	ENSDARP00000082295
ENSMGAP00000019614	ENSDARP00000072078
ENSMGAP00000003653	ENSDARP00000082073
ENSMGAP00000013211	ENSDARP00000125714
ENSMGAP00000008207	ENSDARP00000094504
ENSMGAP00000001765	ENSDARP00000109037
ENSMGAP00000014644	ENSDARP00000074257
ENSMGAP00000011481	ENSDARP00000107517
ENSMGAP00000003679	ENSDARP00000029427
ENSMGAP00000002356	ENSDARP00000016596
ENSMGAP00000002769	ENSDARP00000110675
ENSMGAP00000005216	ENSDARP00000049009
ENSMGAP00000009062	ENSDARP00000041589
ENSMGAP00000003497	ENSDARP00000046526
ENSMGAP00000002920	ENSDARP00000127387
ENSMGAP00000002159	ENSDARP00000093332
ENSMGAP00000003507	ENSDARP00000050849
ENSMGAP00000011542	ENSDARP00000045668
ENSMGAP00000002388	ENSDARP00000113661
ENSMGAP00000002388	ENSDARP00000112226
ENSMGAP00000001509	ENSDARP00000024846
ENSMGAP00000011517	ENSDARP00000012411
ENSMGAP00000017536	ENSDARP00000083866
ENSMGAP00000017536	ENSDARP00000083861
ENSMGAP00000008745	ENSDARP00000007655
ENSMGAP00000009152	ENSDARP00000094772
ENSMGAP00000006117	ENSDARP00000103094
ENSMGAP00000008371	ENSDARP00000065138
ENSMGAP00000014576	ENSDARP00000064725
ENSMGAP00000009327	ENSDARP00000101129
ENSMGAP00000015599	ENSDARP00000100462
ENSMGAP00000016067	ENSDARP00000067447
ENSMGAP00000013156	ENSDARP00000018064
ENSMGAP00000014914	ENSDARP00000074190
ENSMGAP00000012337	ENSDARP00000123183
ENSMGAP00000009500	ENSDARP00000021253
ENSMGAP00000011878	ENSDARP00000081199
ENSMGAP00000003784	ENSDARP00000077256
ENSMGAP00000012641	ENSDARP00000091365
ENSMGAP00000009289	ENSDARP00000103524
ENSMGAP00000003484	ENSDARP00000116609
ENSMGAP00000007522	ENSDARP00000013759
ENSMGAP00000015786	ENSDARP00000016201
ENSMGAP00000003471	ENSDARP00000039879
ENSMGAP00000017309	ENSDARP00000041608
ENSMGAP00000013349	ENSDARP00000061913
ENSMGAP00000019671	ENSDARP00000017895
ENSMGAP00000019671	ENSDARP00000020770
ENSMGAP00000010815	ENSDARP00000104466
ENSMGAP00000007206	ENSDARP00000070824
ENSMGAP00000002743	ENSDARP00000032264
ENSMGAP00000002743	ENSDARP00000115900
ENSMGAP00000003460	ENSDARP00000041713
ENSMGAP00000003460	ENSDARP00000020867
ENSMGAP00000001555	ENSDARP00000087620
ENSMGAP00000001555	ENSDARP00000021697
ENSMGAP00000017807	ENSDARP00000087617
ENSMGAP00000017743	ENSDARP00000117820
ENSMGAP00000017743	ENSDARP00000100590
ENSMGAP00000010797	ENSDARP00000111996
ENSMGAP00000000209	ENSDARP00000122091
ENSMGAP00000014185	ENSDARP00000076045
ENSMGAP00000007405	ENSDARP00000018618
ENSMGAP00000007405	ENSDARP00000118078
ENSMGAP00000000355	ENSDARP00000069499
ENSMGAP00000002145	ENSDARP00000073848
ENSMGAP00000016810	ENSDARP00000112460
ENSMGAP00000007428	ENSDARP00000083454
ENSMGAP00000002603	ENSDARP00000092445
ENSMGAP00000019035	ENSDARP00000052384
ENSMGAP00000019035	ENSDARP00000067158
ENSMGAP00000018102	ENSDARP00000012808
ENSMGAP00000013781	ENSDARP00000040409
ENSMGAP00000007374	ENSDARP00000107633
ENSMGAP00000000135	ENSDARP00000105160
ENSMGAP00000019572	ENSDARP00000109436
ENSMGAP00000007202	ENSDARP00000109113
ENSMGAP00000014749	ENSDARP00000011293
ENSMGAP00000010538	ENSDARP00000124325
ENSMGAP00000010538	ENSDARP00000043677
ENSMGAP00000001317	ENSDARP00000016209
ENSMGAP00000018832	ENSDARP00000108294
ENSMGAP00000018832	ENSDARP00000055427
ENSMGAP00000014846	ENSDARP00000023564
ENSMGAP00000009473	ENSDARP00000109556
ENSMGAP00000002894	ENSDARP00000097371
ENSMGAP00000004521	ENSDARP00000051798
ENSMGAP00000010017	ENSDARP00000077625
ENSMGAP00000001598	ENSDARP00000054625
ENSMGAP00000000476	ENSDARP00000051663
ENSMGAP00000008527	ENSDARP00000090052
ENSMGAP00000006032	ENSDARP00000097487
ENSMGAP00000006565	ENSDARP00000127272
ENSMGAP00000011234	ENSDARP00000058762
ENSMGAP00000007218	ENSDARP00000083666
ENSMGAP00000004125	ENSDARP00000090007
ENSMGAP00000005938	ENSDARP00000100039
ENSMGAP00000016022	ENSDARP00000099863
ENSMGAP00000015534	ENSDARP00000097836
ENSMGAP00000015534	ENSDARP00000103132
ENSMGAP00000018675	ENSDARP00000050017
ENSMGAP00000016485	ENSDARP00000061326
ENSMGAP00000001473	ENSDARP00000020679
ENSMGAP00000008989	ENSDARP00000058869
ENSMGAP00000015071	ENSDARP00000015966
ENSMGAP00000015268	ENSDARP00000077794
ENSMGAP00000015268	ENSDARP00000102826
ENSMGAP00000003747	ENSDARP00000104446
ENSMGAP00000003747	ENSDARP00000025803
ENSMGAP00000002431	ENSDARP00000043290
ENSMGAP00000006888	ENSDARP00000092347
ENSMGAP00000006888	ENSDARP00000116412
ENSMGAP00000007784	ENSDARP00000105953
ENSMGAP00000009457	ENSDARP00000125884
ENSMGAP00000004615	ENSDARP00000024810
ENSMGAP00000009139	ENSDARP00000035593
ENSMGAP00000008942	ENSDARP00000048675
ENSMGAP00000008942	ENSDARP00000115860
ENSMGAP00000006928	ENSDARP00000046625
ENSMGAP00000001301	ENSDARP00000085946
ENSMGAP00000006978	ENSDARP00000128691
ENSMGAP00000000915	ENSDARP00000111362
ENSMGAP00000011461	ENSDARP00000108392
ENSMGAP00000014248	ENSDARP00000116173
ENSMGAP00000000890	ENSDARP00000023794
ENSMGAP00000000890	ENSDARP00000058728
ENSMGAP00000002547	ENSDARP00000114402
ENSMGAP00000002547	ENSDARP00000080768
ENSMGAP00000014843	ENSDARP00000094807
ENSMGAP00000001331	ENSDARP00000058092
ENSMGAP00000001331	ENSDARP00000009785
ENSMGAP00000014880	ENSDARP00000063702
ENSMGAP00000013499	ENSDARP00000099510
ENSMGAP00000011138	ENSDARP00000129200
ENSMGAP00000012253	ENSDARP00000105963
ENSMGAP00000001767	ENSDARP00000078434
ENSMGAP00000012043	ENSDARP00000018980
ENSMGAP00000011147	ENSDARP00000062907
ENSMGAP00000013902	ENSDARP00000117664
ENSMGAP00000013902	ENSDARP00000127227
ENSMGAP00000002309	ENSDARP00000012869
ENSMGAP00000006330	ENSDARP00000006838
ENSMGAP00000006330	ENSDARP00000113944
ENSMGAP00000013505	ENSDARP00000022331
ENSMGAP00000013505	ENSDARP00000083997
ENSMGAP00000007599	ENSDARP00000101964
ENSMGAP00000005091	ENSDARP00000097114
ENSMGAP00000000867	ENSDARP00000109570
ENSMGAP00000012643	ENSDARP00000098667
ENSMGAP00000000835	ENSDARP00000113730
ENSMGAP00000013927	ENSDARP00000120826
ENSMGAP00000008832	ENSDARP00000071465
ENSMGAP00000014350	ENSDARP00000098627
ENSMGAP00000010572	ENSDARP00000115969
ENSMGAP00000011062	ENSDARP00000007237
ENSMGAP00000012625	ENSDARP00000113995
ENSMGAP00000002554	ENSDARP00000121746
ENSMGAP00000000197	ENSDARP00000009986
ENSMGAP00000013610	ENSDARP00000091924
ENSMGAP00000003074	ENSDARP00000008140
ENSMGAP00000003392	ENSDARP00000047072
ENSMGAP00000003392	ENSDARP00000115525
ENSMGAP00000011071	ENSDARP00000111506
ENSMGAP00000001289	ENSDARP00000115217
ENSMGAP00000008121	ENSDARP00000110113
ENSMGAP00000015622	ENSDARP00000022077
ENSMGAP00000006195	ENSDARP00000030881
ENSMGAP00000017468	ENSDARP00000054734
ENSMGAP00000017468	ENSDARP00000065012
ENSMGAP00000003452	ENSDARP00000091083
ENSMGAP00000017929	ENSDARP00000052551
ENSMGAP00000009595	ENSDARP00000081313
ENSMGAP00000001773	ENSDARP00000073595
ENSMGAP00000002310	ENSDARP00000051413
ENSMGAP00000000888	ENSDARP00000118711
ENSMGAP00000000888	ENSDARP00000105614
ENSMGAP00000013572	ENSDARP00000044837
ENSMGAP00000013572	ENSDARP00000049419
ENSMGAP00000003488	ENSDARP00000084170
ENSMGAP00000007183	ENSDARP00000085993
ENSMGAP00000014029	ENSDARP00000100420
ENSMGAP00000014029	ENSDARP00000097792
ENSMGAP00000000392	ENSDARP00000128169
ENSMGAP00000010037	ENSDARP00000107305
ENSMGAP00000001260	ENSDARP00000062696
ENSMGAP00000001260	ENSDARP00000074879
ENSMGAP00000014015	ENSDARP00000073632
ENSMGAP00000014015	ENSDARP00000102997
ENSMGAP00000019145	ENSDARP00000082444
ENSMGAP00000006188	ENSDARP00000107355
ENSMGAP00000011727	ENSDARP00000079959
ENSMGAP00000009619	ENSDARP00000080136
ENSMGAP00000012095	ENSDARP00000020528
ENSMGAP00000012095	ENSDARP00000048135
ENSMGAP00000015255	ENSDARP00000118143
ENSMGAP00000011094	ENSDARP00000115280
ENSMGAP00000007567	ENSDARP00000088711
ENSMGAP00000000861	ENSDARP00000080101
ENSMGAP00000000861	ENSDARP00000072349
ENSMGAP00000003810	ENSDARP00000041401
ENSMGAP00000002680	ENSDARP00000103000
ENSMGAP00000019519	ENSDARP00000038893
ENSMGAP00000013676	ENSDARP00000025057
ENSMGAP00000013676	ENSDARP00000128605
ENSMGAP00000000283	ENSDARP00000119495
ENSMGAP00000000674	ENSDARP00000113004
ENSMGAP00000000674	ENSDARP00000118656
ENSMGAP00000017003	ENSDARP00000086622
ENSMGAP00000016516	ENSDARP00000053220
ENSMGAP00000015459	ENSDARP00000100307
ENSMGAP00000013010	ENSDARP00000090929
ENSMGAP00000014751	ENSDARP00000086538
ENSMGAP00000004317	ENSDARP00000013325
ENSMGAP00000004090	ENSDARP00000073869
ENSMGAP00000015685	ENSDARP00000124804
ENSMGAP00000009202	ENSDARP00000004047
ENSMGAP00000009202	ENSDARP00000088503
ENSMGAP00000004514	ENSDARP00000073112
ENSMGAP00000004514	ENSDARP00000073184
ENSMGAP00000005969	ENSDARP00000022131
ENSMGAP00000010632	ENSDARP00000101463
ENSMGAP00000012707	ENSDARP00000062236
ENSMGAP00000005785	ENSDARP00000074835
ENSMGAP00000015299	ENSDARP00000108396
ENSMGAP00000005441	ENSDARP00000128564
ENSMGAP00000001314	ENSDARP00000100478
ENSMGAP00000018918	ENSDARP00000105964
ENSMGAP00000011035	ENSDARP00000106329
ENSMGAP00000001662	ENSDARP00000127981
ENSMGAP00000013212	ENSDARP00000110922
ENSMGAP00000013212	ENSDARP00000103804
ENSMGAP00000017429	ENSDARP00000010482
ENSMGAP00000008753	ENSDARP00000024354
ENSMGAP00000002665	ENSDARP00000050129
ENSMGAP00000011845	ENSDARP00000041699
ENSMGAP00000010828	ENSDARP00000076104
ENSMGAP00000015525	ENSDARP00000090833
ENSMGAP00000004508	ENSDARP00000070056
ENSMGAP00000009525	ENSDARP00000020214
ENSMGAP00000009525	ENSDARP00000026086
ENSMGAP00000015997	ENSDARP00000128969
ENSMGAP00000019160	ENSDARP00000090804
ENSMGAP00000007985	ENSDARP00000101922
ENSMGAP00000012338	ENSDARP00000006859
ENSMGAP00000014358	ENSDARP00000080453
ENSMGAP00000015594	ENSDARP00000100323
ENSMGAP00000015594	ENSDARP00000102421
ENSMGAP00000009855	ENSDARP00000109963
ENSMGAP00000019458	ENSDARP00000103889
ENSMGAP00000009218	ENSDARP00000114452
ENSMGAP00000012341	ENSDARP00000068850
ENSMGAP00000012890	ENSDARP00000105635
ENSMGAP00000013856	ENSDARP00000105547
ENSMGAP00000011772	ENSDARP00000023268
ENSMGAP00000001185	ENSDARP00000100785
ENSMGAP00000014563	ENSDARP00000118027
ENSMGAP00000012904	ENSDARP00000127270
ENSMGAP00000008183	ENSDARP00000098280
ENSMGAP00000008183	ENSDARP00000126694
ENSMGAP00000004140	ENSDARP00000120118
ENSMGAP00000009610	ENSDARP00000110624
ENSMGAP00000009610	ENSDARP00000074640
ENSMGAP00000017498	ENSDARP00000044082
ENSMGAP00000017498	ENSDARP00000015104
ENSMGAP00000005727	ENSDARP00000114249
ENSMGAP00000008671	ENSDARP00000129238
ENSMGAP00000012304	ENSDARP00000109205
ENSMGAP00000012838	ENSDARP00000093339
ENSMGAP00000004990	ENSDARP00000083210
ENSMGAP00000004893	ENSDARP00000098767
ENSMGAP00000003628	ENSDARP00000117850
ENSMGAP00000014982	ENSDARP00000105578
ENSMGAP00000003341	ENSDARP00000054091
ENSMGAP00000019073	ENSDARP00000126363
ENSMGAP00000012500	ENSDARP00000107839
ENSMGAP00000009822	ENSDARP00000123814
ENSMGAP00000010619	ENSDARP00000124057
ENSMGAP00000002622	ENSDARP00000117685
ENSMGAP00000012469	ENSDARP00000013115
ENSMGAP00000008837	ENSDARP00000062550
ENSMGAP00000009264	ENSDARP00000041727
ENSMGAP00000014077	ENSDARP00000101543
ENSMGAP00000007297	ENSDARP00000092344
ENSMGAP00000007414	ENSDARP00000042048
ENSMGAP00000012606	ENSDARP00000039912
ENSMGAP00000010978	ENSDARP00000103727
ENSMGAP00000010960	ENSDARP00000111316
ENSMGAP00000010960	ENSDARP00000082779
ENSMGAP00000010965	ENSDARP00000082758
ENSMGAP00000007771	ENSDARP00000121534
ENSMGAP00000013779	ENSDARP00000070211
ENSMGAP00000002655	ENSDARP00000109123
ENSMGAP00000002848	ENSDARP00000100833
ENSMGAP00000000873	ENSDARP00000048865
ENSMGAP00000000873	ENSDARP00000113169
ENSMGAP00000012375	ENSDARP00000047190
ENSMGAP00000012358	ENSDARP00000106759
ENSMGAP00000001223	ENSDARP00000105936
ENSMGAP00000005421	ENSDARP00000069995
ENSMGAP00000011934	ENSDARP00000006482
ENSMGAP00000011934	ENSDARP00000015078
ENSMGAP00000006861	ENSDARP00000046980
ENSMGAP00000009110	ENSDARP00000090750
ENSMGAP00000014821	ENSDARP00000026811
ENSMGAP00000012982	ENSDARP00000069192
ENSMGAP00000012982	ENSDARP00000122392
ENSMGAP00000019009	ENSDARP00000107677
ENSMGAP00000010774	ENSDARP00000065255
ENSMGAP00000001904	ENSDARP00000107238
ENSMGAP00000005077	ENSDARP00000004469
ENSMGAP00000002231	ENSDARP00000101848
ENSMGAP00000009641	ENSDARP00000105556
ENSMGAP00000009352	ENSDARP00000050532
ENSMGAP00000007675	ENSDARP00000007440
ENSMGAP00000007675	ENSDARP00000013511
ENSMGAP00000013343	ENSDARP00000110201
ENSMGAP00000015676	ENSDARP00000115859
ENSMGAP00000011392	ENSDARP00000115601
ENSMGAP00000001551	ENSDARP00000112656
ENSMGAP00000006177	ENSDARP00000023719
ENSMGAP00000009833	ENSDARP00000021876
ENSMGAP00000009833	ENSDARP00000056456
ENSMGAP00000009242	ENSDARP00000049862
ENSMGAP00000011415	ENSDARP00000061314
ENSMGAP00000007446	ENSDARP00000074909
ENSMGAP00000014532	ENSDARP00000079665
ENSMGAP00000002658	ENSDARP00000036825
ENSMGAP00000000102	ENSDARP00000103726
ENSMGAP00000015341	ENSDARP00000060943
ENSMGAP00000012682	ENSDARP00000119275
ENSMGAP00000007837	ENSDARP00000102218
ENSMGAP00000010013	ENSDARP00000016888
ENSMGAP00000012243	ENSDARP00000127769
ENSMGAP00000007750	ENSDARP00000098697
ENSMGAP00000009802	ENSDARP00000099945
ENSMGAP00000010530	ENSDARP00000120902
ENSMGAP00000010238	ENSDARP00000009763
ENSMGAP00000010238	ENSDARP00000126239
ENSMGAP00000006048	ENSDARP00000106448
ENSMGAP00000009006	ENSDARP00000126711
ENSMGAP00000003099	ENSDARP00000012165
ENSMGAP00000006995	ENSDARP00000003715
ENSMGAP00000006995	ENSDARP00000123439
ENSMGAP00000008871	ENSDARP00000035450
ENSMGAP00000008871	ENSDARP00000067326
ENSMGAP00000004509	ENSDARP00000128798
ENSMGAP00000013714	ENSDARP00000032728
ENSMGAP00000017938	ENSDARP00000011882
ENSMGAP00000000997	ENSDARP00000027655
ENSMGAP00000009055	ENSDARP00000002127
ENSMGAP00000006472	ENSDARP00000098475
ENSMGAP00000013723	ENSDARP00000121750
ENSMGAP00000005705	ENSDARP00000024226
ENSMGAP00000012478	ENSDARP00000031677
ENSMGAP00000014088	ENSDARP00000119736
ENSMGAP00000014799	ENSDARP00000120629
ENSMGAP00000009757	ENSDARP00000067651
ENSMGAP00000009757	ENSDARP00000111412
ENSMGAP00000011250	ENSDARP00000058570
ENSMGAP00000017821	ENSDARP00000053781
ENSMGAP00000007732	ENSDARP00000115452
ENSMGAP00000007732	ENSDARP00000025657
ENSMGAP00000003457	ENSDARP00000099142
ENSMGAP00000003493	ENSDARP00000083591
ENSMGAP00000010197	ENSDARP00000105619
ENSMGAP00000001738	ENSDARP00000112873
ENSMGAP00000014258	ENSDARP00000012094
ENSMGAP00000011093	ENSDARP00000098673
ENSMGAP00000011093	ENSDARP00000059238
ENSMGAP00000005471	ENSDARP00000096134
ENSMGAP00000000903	ENSDARP00000073453
ENSMGAP00000000633	ENSDARP00000118433
ENSMGAP00000004085	ENSDARP00000006502
ENSMGAP00000013853	ENSDARP00000115424
ENSMGAP00000009568	ENSDARP00000059445
ENSMGAP00000011456	ENSDARP00000110557
ENSMGAP00000015420	ENSDARP00000126846
ENSMGAP00000017659	ENSDARP00000075601
ENSMGAP00000014543	ENSDARP00000053545
ENSMGAP00000009481	ENSDARP00000060183
ENSMGAP00000019061	ENSDARP00000019763
ENSMGAP00000002409	ENSDARP00000093642
ENSMGAP00000000838	ENSDARP00000112220
ENSMGAP00000009320	ENSDARP00000060860
ENSMGAP00000009865	ENSDARP00000109350
ENSMGAP00000016491	ENSDARP00000127636
ENSMGAP00000003093	ENSDARP00000103798
ENSMGAP00000000259	ENSDARP00000054019
ENSMGAP00000000259	ENSDARP00000115671
ENSMGAP00000018802	ENSDARP00000019858
ENSMGAP00000013462	ENSDARP00000013130
ENSMGAP00000003170	ENSDARP00000099123
ENSMGAP00000005454	ENSDARP00000107933
ENSMGAP00000014533	ENSDARP00000054070
ENSMGAP00000014533	ENSDARP00000071346
ENSMGAP00000016753	ENSDARP00000118970
ENSMGAP00000017006	ENSDARP00000114520
ENSMGAP00000017533	ENSDARP00000056244
ENSMGAP00000002473	ENSDARP00000017489
ENSMGAP00000002661	ENSDARP00000122855
ENSMGAP00000016470	ENSDARP00000076697
ENSMGAP00000005797	ENSDARP00000116695
ENSMGAP00000008356	ENSDARP00000075766
ENSMGAP00000009921	ENSDARP00000057729
ENSMGAP00000010154	ENSDARP00000069661
ENSMGAP00000008398	ENSDARP00000077707
ENSMGAP00000014330	ENSDARP00000008092
ENSMGAP00000010879	ENSDARP00000112244
ENSMGAP00000001926	ENSDARP00000050897
ENSMGAP00000003247	ENSDARP00000036851
ENSMGAP00000015683	ENSDARP00000012506
ENSMGAP00000008138	ENSDARP00000128225
ENSMGAP00000000579	ENSDARP00000017670
ENSMGAP00000000579	ENSDARP00000062538
ENSMGAP00000003244	ENSDARP00000109109
ENSMGAP00000015537	ENSDARP00000080404
ENSMGAP00000015537	ENSDARP00000075049
ENSMGAP00000013741	ENSDARP00000071575
ENSMGAP00000013741	ENSDARP00000098914
ENSMGAP00000003101	ENSDARP00000106372
ENSMGAP00000006824	ENSDARP00000110039
ENSMGAP00000011342	ENSDARP00000013943
ENSMGAP00000002814	ENSDARP00000129456
ENSMGAP00000015265	ENSDARP00000122936
ENSMGAP00000015265	ENSDARP00000123297
ENSMGAP00000003342	ENSDARP00000088338
ENSMGAP00000001659	ENSDARP00000123693
ENSMGAP00000015075	ENSDARP00000101000
ENSMGAP00000004748	ENSDARP00000033575
ENSMGAP00000003002	ENSDARP00000071718
ENSMGAP00000012912	ENSDARP00000013224
ENSMGAP00000017932	ENSDARP00000101095
ENSMGAP00000014669	ENSDARP00000106120
ENSMGAP00000006031	ENSDARP00000112152
ENSMGAP00000008719	ENSDARP00000066372
ENSMGAP00000002544	ENSDARP00000121437
ENSMGAP00000004159	ENSDARP00000074711
ENSMGAP00000012971	ENSDARP00000122155
ENSMGAP00000008701	ENSDARP00000085788
ENSMGAP00000008673	ENSDARP00000118847
ENSMGAP00000011216	ENSDARP00000009179
ENSMGAP00000015296	ENSDARP00000091872
ENSMGAP00000008629	ENSDARP00000065494
ENSMGAP00000002957	ENSDARP00000079636
ENSMGAP00000002957	ENSDARP00000050209
ENSMGAP00000001521	ENSDARP00000038511
ENSMGAP00000018615	ENSDARP00000110985
ENSMGAP00000016993	ENSDARP00000099100
ENSMGAP00000009640	ENSDARP00000033638
ENSMGAP00000013307	ENSDARP00000127157
ENSMGAP00000013549	ENSDARP00000075769
ENSMGAP00000012417	ENSDARP00000111052
ENSMGAP00000000020	ENSDARP00000071527
ENSMGAP00000001641	ENSDARP00000107923
ENSMGAP00000008643	ENSDARP00000111463
ENSMGAP00000008643	ENSDARP00000027776
ENSMGAP00000003882	ENSDARP00000099020
ENSMGAP00000001229	ENSDARP00000102219
ENSMGAP00000010606	ENSDARP00000122442
ENSMGAP00000010606	ENSDARP00000098349
ENSMGAP00000005804	ENSDARP00000023594
ENSMGAP00000013027	ENSDARP00000101167
ENSMGAP00000010762	ENSDARP00000097850
ENSMGAP00000003521	ENSDARP00000107236
ENSMGAP00000012557	ENSDARP00000123046
ENSMGAP00000004776	ENSDARP00000108870
ENSMGAP00000007688	ENSDARP00000064708
ENSMGAP00000002556	ENSDARP00000080869
ENSMGAP00000011888	ENSDARP00000107843
ENSMGAP00000010755	ENSDARP00000080872
ENSMGAP00000010755	ENSDARP00000067638
ENSMGAP00000009091	ENSDARP00000027028
ENSMGAP00000016251	ENSDARP00000122172
ENSMGAP00000003916	ENSDARP00000083123
ENSMGAP00000002734	ENSDARP00000109699
ENSMGAP00000002734	ENSDARP00000004922
ENSMGAP00000006873	ENSDARP00000095874
ENSMGAP00000012622	ENSDARP00000017189
ENSMGAP00000002326	ENSDARP00000106590
ENSMGAP00000010155	ENSDARP00000110098
ENSMGAP00000012316	ENSDARP00000051778
ENSMGAP00000006903	ENSDARP00000019179
ENSMGAP00000003134	ENSDARP00000106508
ENSMGAP00000002122	ENSDARP00000110359
ENSMGAP00000008584	ENSDARP00000051900
ENSMGAP00000006259	ENSDARP00000101211
ENSMGAP00000001004	ENSDARP00000123412
ENSMGAP00000002645	ENSDARP00000104045
ENSMGAP00000010799	ENSDARP00000118274
ENSMGAP00000011572	ENSDARP00000040265
ENSMGAP00000001756	ENSDARP00000010347
ENSMGAP00000007306	ENSDARP00000009713
ENSMGAP00000016020	ENSDARP00000077123
ENSMGAP00000016020	ENSDARP00000085962
ENSMGAP00000000828	ENSDARP00000104195
ENSMGAP00000014208	ENSDARP00000121429
ENSMGAP00000014722	ENSDARP00000087625
ENSMGAP00000010500	ENSDARP00000102193
ENSMGAP00000006709	ENSDARP00000002994
ENSMGAP00000011374	ENSDARP00000092636
ENSMGAP00000001027	ENSDARP00000013575
ENSMGAP00000006728	ENSDARP00000060808
ENSMGAP00000001112	ENSDARP00000080411
ENSMGAP00000005616	ENSDARP00000117673
ENSMGAP00000007328	ENSDARP00000098422
ENSMGAP00000007328	ENSDARP00000081544
ENSMGAP00000010877	ENSDARP00000014003
ENSMGAP00000010877	ENSDARP00000089612
ENSMGAP00000000251	ENSDARP00000061172
ENSMGAP00000001694	ENSDARP00000002844
ENSMGAP00000019190	ENSDARP00000073256
ENSMGAP00000009459	ENSDARP00000019154
ENSMGAP00000007757	ENSDARP00000105565
ENSMGAP00000015288	ENSDARP00000103341
ENSMGAP00000010631	ENSDARP00000096452
ENSMGAP00000008667	ENSDARP00000075918
ENSMGAP00000018907	ENSDARP00000033243
ENSMGAP00000007710	ENSDARP00000009990
ENSMGAP00000007408	ENSDARP00000082527
ENSMGAP00000007408	ENSDARP00000112624
ENSMGAP00000013579	ENSDARP00000056744
ENSMGAP00000004320	ENSDARP00000049225
ENSMGAP00000008440	ENSDARP00000110623
ENSMGAP00000014471	ENSDARP00000007824
ENSMGAP00000017662	ENSDARP00000008312
ENSMGAP00000002939	ENSDARP00000058458
ENSMGAP00000014005	ENSDARP00000058577
ENSMGAP00000008156	ENSDARP00000123862
ENSMGAP00000013042	ENSDARP00000100941
ENSMGAP00000005429	ENSDARP00000100140
ENSMGAP00000013858	ENSDARP00000127920
ENSMGAP00000003252	ENSDARP00000113863
ENSMGAP00000003252	ENSDARP00000125621
ENSMGAP00000009577	ENSDARP00000030104
ENSMGAP00000015395	ENSDARP00000091859
ENSMGAP00000015395	ENSDARP00000068939
ENSMGAP00000004837	ENSDARP00000105618
ENSMGAP00000010825	ENSDARP00000069215
ENSMGAP00000002555	ENSDARP00000121086
ENSMGAP00000019015	ENSDARP00000058484
ENSMGAP00000008612	ENSDARP00000069966
ENSMGAP00000012442	ENSDARP00000109534
ENSMGAP00000012442	ENSDARP00000109176
ENSMGAP00000003096	ENSDARP00000076902
ENSMGAP00000003096	ENSDARP00000099909
ENSMGAP00000007662	ENSDARP00000121336
ENSMGAP00000007662	ENSDARP00000073748
ENSMGAP00000013818	ENSDARP00000059795
ENSMGAP00000010057	ENSDARP00000107990
ENSMGAP00000008901	ENSDARP00000091640
ENSMGAP00000000786	ENSDARP00000067516
ENSMGAP00000000786	ENSDARP00000071808
ENSMGAP00000012634	ENSDARP00000049675
ENSMGAP00000017507	ENSDARP00000079760
ENSMGAP00000013502	ENSDARP00000037411
ENSMGAP00000011574	ENSDARP00000022617
ENSMGAP00000000951	ENSDARP00000069672
ENSMGAP00000010063	ENSDARP00000016803
ENSMGAP00000008930	ENSDARP00000055680
ENSMGAP00000015045	ENSDARP00000095367
ENSMGAP00000015045	ENSDARP00000112925
ENSMGAP00000005737	ENSDARP00000074827
ENSMGAP00000006786	ENSDARP00000070225
ENSMGAP00000002729	ENSDARP00000083719
ENSMGAP00000014498	ENSDARP00000074928
ENSMGAP00000002852	ENSDARP00000089171
ENSMGAP00000003742	ENSDARP00000111877
ENSMGAP00000009937	ENSDARP00000027924
ENSMGAP00000011254	ENSDARP00000113335
ENSMGAP00000011462	ENSDARP00000011927
ENSMGAP00000003699	ENSDARP00000105198
ENSMGAP00000003102	ENSDARP00000121877
ENSMGAP00000017717	ENSDARP00000059263
ENSMGAP00000013271	ENSDARP00000123794
ENSMGAP00000009204	ENSDARP00000060504
ENSMGAP00000010078	ENSDARP00000084278
ENSMGAP00000009040	ENSDARP00000075741
ENSMGAP00000009040	ENSDARP00000027521
ENSMGAP00000013128	ENSDARP00000105393
ENSMGAP00000013128	ENSDARP00000092397
ENSMGAP00000008375	ENSDARP00000015065
ENSMGAP00000008375	ENSDARP00000108873
ENSMGAP00000010241	ENSDARP00000097710
ENSMGAP00000010241	ENSDARP00000097725
ENSMGAP00000006431	ENSDARP00000109506
ENSMGAP00000014030	ENSDARP00000002357
ENSMGAP00000012167	ENSDARP00000094416
ENSMGAP00000007922	ENSDARP00000094479
ENSMGAP00000007922	ENSDARP00000090521
ENSMGAP00000011334	ENSDARP00000027102
ENSMGAP00000005338	ENSDARP00000034396
ENSMGAP00000008281	ENSDARP00000095054
ENSMGAP00000009584	ENSDARP00000111676
ENSMGAP00000016919	ENSDARP00000060282
ENSMGAP00000002361	ENSDARP00000069131
ENSMGAP00000013073	ENSDARP00000068362
ENSMGAP00000000245	ENSDARP00000125676
ENSMGAP00000006625	ENSDARP00000108443
ENSMGAP00000007389	ENSDARP00000027276
ENSMGAP00000009709	ENSDARP00000104653
ENSMGAP00000011471	ENSDARP00000098329
ENSMGAP00000001058	ENSDARP00000098796
ENSMGAP00000001333	ENSDARP00000124278
ENSMGAP00000001333	ENSDARP00000000488
ENSMGAP00000017217	ENSDARP00000109084
ENSMGAP00000012730	ENSDARP00000115190
ENSMGAP00000017223	ENSDARP00000078265
ENSMGAP00000000994	ENSDARP00000101175
ENSMGAP00000014034	ENSDARP00000062401
ENSMGAP00000018057	ENSDARP00000120955
ENSMGAP00000010074	ENSDARP00000115246
ENSMGAP00000004358	ENSDARP00000101673
ENSMGAP00000004358	ENSDARP00000099963
ENSMGAP00000009941	ENSDARP00000071926
ENSMGAP00000013901	ENSDARP00000027046
ENSMGAP00000002353	ENSDARP00000018976
ENSMGAP00000011927	ENSDARP00000056080
ENSMGAP00000010690	ENSDARP00000031210
ENSMGAP00000016128	ENSDARP00000064732
ENSMGAP00000011507	ENSDARP00000015293
ENSMGAP00000011230	ENSDARP00000125702
ENSMGAP00000013520	ENSDARP00000094348
ENSMGAP00000010671	ENSDARP00000084189
ENSMGAP00000015200	ENSDARP00000094932
ENSMGAP00000006747	ENSDARP00000127937
ENSMGAP00000000104	ENSDARP00000042971
ENSMGAP00000000104	ENSDARP00000032398
ENSMGAP00000008164	ENSDARP00000128876
ENSMGAP00000005237	ENSDARP00000074839
ENSMGAP00000007989	ENSDARP00000105416
ENSMGAP00000007700	ENSDARP00000088242
ENSMGAP00000019223	ENSDARP00000069134
ENSMGAP00000013242	ENSDARP00000110566
ENSMGAP00000004393	ENSDARP00000059326
ENSMGAP00000004393	ENSDARP00000112876
ENSMGAP00000003639	ENSDARP00000073475
ENSMGAP00000002919	ENSDARP00000106584
ENSMGAP00000015478	ENSDARP00000002260
ENSMGAP00000015478	ENSDARP00000092924
ENSMGAP00000014835	ENSDARP00000008636
ENSMGAP00000010334	ENSDARP00000103408
ENSMGAP00000014640	ENSDARP00000033788
ENSMGAP00000006766	ENSDARP00000015588
ENSMGAP00000005055	ENSDARP00000067620
ENSMGAP00000012137	ENSDARP00000073136
ENSMGAP00000010180	ENSDARP00000042275
ENSMGAP00000013213	ENSDARP00000086634
ENSMGAP00000010111	ENSDARP00000077648
ENSMGAP00000010111	ENSDARP00000075158
ENSMGAP00000005619	ENSDARP00000035841
ENSMGAP00000016270	ENSDARP00000066438
ENSMGAP00000001760	ENSDARP00000091590
ENSMGAP00000018704	ENSDARP00000041380
ENSMGAP00000014540	ENSDARP00000121369
ENSMGAP00000017986	ENSDARP00000045849
ENSMGAP00000005779	ENSDARP00000065879
ENSMGAP00000014295	ENSDARP00000095079
ENSMGAP00000010162	ENSDARP00000006201
ENSMGAP00000010162	ENSDARP00000108556
ENSMGAP00000018188	ENSDARP00000109085
ENSMGAP00000000140	ENSDARP00000003013
ENSMGAP00000006172	ENSDARP00000085363
ENSMGAP00000016548	ENSDARP00000052364
ENSMGAP00000017982	ENSDARP00000050257
ENSMGAP00000011824	ENSDARP00000101844
ENSMGAP00000005450	ENSDARP00000034038
ENSMGAP00000012070	ENSDARP00000095538
ENSMGAP00000016807	ENSDARP00000071951
ENSMGAP00000002737	ENSDARP00000111484
ENSMGAP00000002737	ENSDARP00000067540
ENSMGAP00000008642	ENSDARP00000098081
ENSMGAP00000008642	ENSDARP00000011541
ENSMGAP00000015526	ENSDARP00000008510
ENSMGAP00000015121	ENSDARP00000115181
ENSMGAP00000009167	ENSDARP00000110503
ENSMGAP00000001023	ENSDARP00000099084
ENSMGAP00000015564	ENSDARP00000061036
ENSMGAP00000000643	ENSDARP00000071406
ENSMGAP00000005734	ENSDARP00000023845
ENSMGAP00000005734	ENSDARP00000107652
ENSMGAP00000006178	ENSDARP00000100656
ENSMGAP00000015351	ENSDARP00000057971
ENSMGAP00000004467	ENSDARP00000023098
ENSMGAP00000007008	ENSDARP00000058661
ENSMGAP00000003081	ENSDARP00000009258
ENSMGAP00000019634	ENSDARP00000019118
ENSMGAP00000000032	ENSDARP00000036852
ENSMGAP00000000032	ENSDARP00000101200
ENSMGAP00000007508	ENSDARP00000079802
ENSMGAP00000007508	ENSDARP00000120305
ENSMGAP00000006897	ENSDARP00000082836
ENSMGAP00000002725	ENSDARP00000025702
ENSMGAP00000008477	ENSDARP00000128500
ENSMGAP00000009823	ENSDARP00000109755
ENSMGAP00000019178	ENSDARP00000077740
ENSMGAP00000001470	ENSDARP00000049464
ENSMGAP00000006487	ENSDARP00000100679
ENSMGAP00000010945	ENSDARP00000085375
ENSMGAP00000006088	ENSDARP00000099707
ENSMGAP00000006088	ENSDARP00000030591
ENSMGAP00000002054	ENSDARP00000121575
ENSMGAP00000002014	ENSDARP00000114970
ENSMGAP00000011231	ENSDARP00000059622
ENSMGAP00000009796	ENSDARP00000073572
ENSMGAP00000015802	ENSDARP00000124594
ENSMGAP00000015802	ENSDARP00000101759
ENSMGAP00000003889	ENSDARP00000043428
ENSMGAP00000012100	ENSDARP00000089852
ENSMGAP00000012100	ENSDARP00000075936
ENSMGAP00000007532	ENSDARP00000048613
ENSMGAP00000007532	ENSDARP00000077277
ENSMGAP00000005822	ENSDARP00000118703
ENSMGAP00000005822	ENSDARP00000125103
ENSMGAP00000001008	ENSDARP00000031713
ENSMGAP00000001008	ENSDARP00000117358
ENSMGAP00000006040	ENSDARP00000103191
ENSMGAP00000018565	ENSDARP00000072885
ENSMGAP00000000866	ENSDARP00000099567
ENSMGAP00000015271	ENSDARP00000097750
ENSMGAP00000006269	ENSDARP00000070393
ENSMGAP00000016150	ENSDARP00000089792
ENSMGAP00000015806	ENSDARP00000003459
ENSMGAP00000005467	ENSDARP00000050527
ENSMGAP00000005467	ENSDARP00000073055
ENSMGAP00000018956	ENSDARP00000108179
ENSMGAP00000009570	ENSDARP00000062683
ENSMGAP00000005050	ENSDARP00000103850
ENSMGAP00000017700	ENSDARP00000089068
ENSMGAP00000014526	ENSDARP00000124182
ENSMGAP00000002364	ENSDARP00000107643
ENSMGAP00000002364	ENSDARP00000057421
ENSMGAP00000010602	ENSDARP00000021266
ENSMGAP00000006180	ENSDARP00000111237
ENSMGAP00000000387	ENSDARP00000099485
ENSMGAP00000012958	ENSDARP00000128445
ENSMGAP00000012958	ENSDARP00000127385
ENSMGAP00000001649	ENSDARP00000126876
ENSMGAP00000006276	ENSDARP00000079958
ENSMGAP00000006276	ENSDARP00000085613
ENSMGAP00000001111	ENSDARP00000042005
ENSMGAP00000013186	ENSDARP00000128910
ENSMGAP00000013186	ENSDARP00000122562
ENSMGAP00000016301	ENSDARP00000010990
ENSMGAP00000016980	ENSDARP00000076483
ENSMGAP00000016615	ENSDARP00000096012
ENSMGAP00000016615	ENSDARP00000065032
ENSMGAP00000013589	ENSDARP00000028958
ENSMGAP00000000755	ENSDARP00000045658
ENSMGAP00000006819	ENSDARP00000074466
ENSMGAP00000006819	ENSDARP00000121481
ENSMGAP00000010447	ENSDARP00000120614
ENSMGAP00000002169	ENSDARP00000037677
ENSMGAP00000000891	ENSDARP00000100688
ENSMGAP00000011022	ENSDARP00000040333
ENSMGAP00000001218	ENSDARP00000059343
ENSMGAP00000014643	ENSDARP00000050302
ENSMGAP00000007805	ENSDARP00000070898
ENSMGAP00000013825	ENSDARP00000003481
ENSMGAP00000016158	ENSDARP00000077802
ENSMGAP00000000288	ENSDARP00000028345
ENSMGAP00000008771	ENSDARP00000065082
ENSMGAP00000015574	ENSDARP00000110639
ENSMGAP00000007086	ENSDARP00000124776
ENSMGAP00000007086	ENSDARP00000058502
ENSMGAP00000001898	ENSDARP00000101197
ENSMGAP00000004976	ENSDARP00000102401
ENSMGAP00000012968	ENSDARP00000110866
ENSMGAP00000005936	ENSDARP00000124379
ENSMGAP00000018182	ENSDARP00000000618
ENSMGAP00000006999	ENSDARP00000084183
ENSMGAP00000006999	ENSDARP00000080722
ENSMGAP00000002903	ENSDARP00000096817
ENSMGAP00000009699	ENSDARP00000127379
ENSMGAP00000001332	ENSDARP00000055510
ENSMGAP00000003291	ENSDARP00000105911
ENSMGAP00000011162	ENSDARP00000094406
ENSMGAP00000019437	ENSDARP00000062291
ENSMGAP00000004312	ENSDARP00000102117
ENSMGAP00000011971	ENSDARP00000107210
ENSMGAP00000014971	ENSDARP00000045947
ENSMGAP00000007592	ENSDARP00000053508
ENSMGAP00000011468	ENSDARP00000107088
ENSMGAP00000014504	ENSDARP00000042754
ENSMGAP00000006021	ENSDARP00000048721
ENSMGAP00000006021	ENSDARP00000124263
ENSMGAP00000002799	ENSDARP00000093644
ENSMGAP00000013655	ENSDARP00000100886
ENSMGAP00000013655	ENSDARP00000100747
ENSMGAP00000007739	ENSDARP00000081653
ENSMGAP00000008567	ENSDARP00000100545
ENSMGAP00000005610	ENSDARP00000032054
ENSMGAP00000005614	ENSDARP00000056279
ENSMGAP00000005614	ENSDARP00000029635
ENSMGAP00000007284	ENSDARP00000027919
ENSMGAP00000011069	ENSDARP00000065037
ENSMGAP00000015597	ENSDARP00000079570
ENSMGAP00000007875	ENSDARP00000110330
ENSMGAP00000000282	ENSDARP00000111022
ENSMGAP00000014075	ENSDARP00000069555
ENSMGAP00000001819	ENSDARP00000093211
ENSMGAP00000005758	ENSDARP00000050602
ENSMGAP00000011975	ENSDARP00000116080
ENSMGAP00000004779	ENSDARP00000114236
ENSMGAP00000009769	ENSDARP00000015024
ENSMGAP00000017322	ENSDARP00000122666
ENSMGAP00000005853	ENSDARP00000095121
ENSMGAP00000004944	ENSDARP00000016210
ENSMGAP00000003087	ENSDARP00000128780
ENSMGAP00000016033	ENSDARP00000088447
ENSMGAP00000012156	ENSDARP00000099029
ENSMGAP00000015583	ENSDARP00000102225
ENSMGAP00000009359	ENSDARP00000099487
ENSMGAP00000003720	ENSDARP00000093187
ENSMGAP00000001829	ENSDARP00000099212
ENSMGAP00000004557	ENSDARP00000025776
ENSMGAP00000015488	ENSDARP00000023792
ENSMGAP00000004036	ENSDARP00000045808
ENSMGAP00000015173	ENSDARP00000000005
ENSMGAP00000015173	ENSDARP00000040034
ENSMGAP00000011165	ENSDARP00000040537
ENSMGAP00000011165	ENSDARP00000107582
ENSMGAP00000002754	ENSDARP00000099313
ENSMGAP00000004483	ENSDARP00000109004
ENSMGAP00000004483	ENSDARP00000122431
ENSMGAP00000011939	ENSDARP00000114828
ENSMGAP00000011939	ENSDARP00000112412
ENSMGAP00000004030	ENSDARP00000014106
ENSMGAP00000016047	ENSDARP00000093111
ENSMGAP00000004032	ENSDARP00000020522
ENSMGAP00000008993	ENSDARP00000089001
ENSMGAP00000006749	ENSDARP00000127037
ENSMGAP00000011903	ENSDARP00000122887
ENSMGAP00000011566	ENSDARP00000092857
ENSMGAP00000018193	ENSDARP00000107378
ENSMGAP00000018530	ENSDARP00000129564
ENSMGAP00000018530	ENSDARP00000116133
ENSMGAP00000009932	ENSDARP00000114217
ENSMGAP00000017033	ENSDARP00000092205
ENSMGAP00000007277	ENSDARP00000013643
ENSMGAP00000007277	ENSDARP00000109017
ENSMGAP00000009267	ENSDARP00000098991
ENSMGAP00000009267	ENSDARP00000063174
ENSMGAP00000014360	ENSDARP00000118341
ENSMGAP00000014360	ENSDARP00000076235
ENSMGAP00000009285	ENSDARP00000003485
ENSMGAP00000017325	ENSDARP00000119527
ENSMGAP00000017064	ENSDARP00000112471
ENSMGAP00000014980	ENSDARP00000104134
ENSMGAP00000008096	ENSDARP00000055563
ENSMGAP00000019648	ENSDARP00000080391
ENSMGAP00000000880	ENSDARP00000125700
ENSMGAP00000005114	ENSDARP00000100475
ENSMGAP00000015495	ENSDARP00000105604
ENSMGAP00000005993	ENSDARP00000084002
ENSMGAP00000005993	ENSDARP00000078392
ENSMGAP00000002863	ENSDARP00000118745
ENSMGAP00000002863	ENSDARP00000093418
ENSMGAP00000012309	ENSDARP00000076047
ENSMGAP00000012309	ENSDARP00000076200
ENSMGAP00000011146	ENSDARP00000040726
ENSMGAP00000011146	ENSDARP00000095151
ENSMGAP00000007150	ENSDARP00000127186
ENSMGAP00000014781	ENSDARP00000047088
ENSMGAP00000014781	ENSDARP00000106742
ENSMGAP00000006634	ENSDARP00000109320
ENSMGAP00000006634	ENSDARP00000120661
ENSMGAP00000011306	ENSDARP00000105074
ENSMGAP00000006228	ENSDARP00000122490
ENSMGAP00000008782	ENSDARP00000060934
ENSMGAP00000002764	ENSDARP00000101753
ENSMGAP00000019156	ENSDARP00000107016
ENSMGAP00000006429	ENSDARP00000124191
ENSMGAP00000007501	ENSDARP00000004823
ENSMGAP00000010327	ENSDARP00000089270
ENSMGAP00000011955	ENSDARP00000081987
ENSMGAP00000001645	ENSDARP00000103209
ENSMGAP00000014601	ENSDARP00000110364
ENSMGAP00000014601	ENSDARP00000053840
ENSMGAP00000002252	ENSDARP00000084303
ENSMGAP00000011247	ENSDARP00000014978
ENSMGAP00000009244	ENSDARP00000072775
ENSMGAP00000008916	ENSDARP00000092027
ENSMGAP00000019006	ENSDARP00000015974
ENSMGAP00000005580	ENSDARP00000087679
ENSMGAP00000017324	ENSDARP00000074579
ENSMGAP00000011333	ENSDARP00000103821
ENSMGAP00000009109	ENSDARP00000118422
ENSMGAP00000012788	ENSDARP00000103920
ENSMGAP00000001676	ENSDARP00000023907
ENSMGAP00000005133	ENSDARP00000055742
ENSMGAP00000008770	ENSDARP00000007948
ENSMGAP00000012548	ENSDARP00000066788
ENSMGAP00000001526	ENSDARP00000124963
ENSMGAP00000001526	ENSDARP00000043700
ENSMGAP00000015110	ENSDARP00000123809
ENSMGAP00000015088	ENSDARP00000096167
ENSMGAP00000001553	ENSDARP00000069236
ENSMGAP00000001295	ENSDARP00000105066
ENSMGAP00000001295	ENSDARP00000106770
ENSMGAP00000017467	ENSDARP00000036969
ENSMGAP00000011518	ENSDARP00000072289
ENSMGAP00000001684	ENSDARP00000114768
ENSMGAP00000001684	ENSDARP00000110288
ENSMGAP00000013118	ENSDARP00000006783
ENSMGAP00000007224	ENSDARP00000104974
ENSMGAP00000002349	ENSDARP00000102025
ENSMGAP00000002349	ENSDARP00000081631
ENSMGAP00000009788	ENSDARP00000075883
ENSMGAP00000014126	ENSDARP00000025514
ENSMGAP00000006949	ENSDARP00000105420
ENSMGAP00000007741	ENSDARP00000102589
ENSMGAP00000000493	ENSDARP00000119345
ENSMGAP00000002432	ENSDARP00000059212
ENSMGAP00000009911	ENSDARP00000048437
ENSMGAP00000006555	ENSDARP00000109366
ENSMGAP00000014977	ENSDARP00000107614
ENSMGAP00000005506	ENSDARP00000094300
ENSMGAP00000005506	ENSDARP00000011307
ENSMGAP00000016907	ENSDARP00000026640
ENSMGAP00000014150	ENSDARP00000115010
ENSMGAP00000014150	ENSDARP00000017195
ENSMGAP00000004687	ENSDARP00000026470
ENSMGAP00000015558	ENSDARP00000094918
ENSMGAP00000003789	ENSDARP00000088981
ENSMGAP00000002403	ENSDARP00000104727
ENSMGAP00000002403	ENSDARP00000103388
ENSMGAP00000009092	ENSDARP00000027611
ENSMGAP00000007158	ENSDARP00000128495
ENSMGAP00000013997	ENSDARP00000129239
ENSMGAP00000013997	ENSDARP00000123551
ENSMGAP00000000161	ENSDARP00000086285
ENSMGAP00000000268	ENSDARP00000113718
ENSMGAP00000005942	ENSDARP00000109057
ENSMGAP00000014046	ENSDARP00000112975
ENSMGAP00000014046	ENSDARP00000104916
ENSMGAP00000001478	ENSDARP00000085589
ENSMGAP00000017942	ENSDARP00000053533
ENSMGAP00000000348	ENSDARP00000080685
ENSMGAP00000014463	ENSDARP00000095560
ENSMGAP00000014463	ENSDARP00000005233
ENSMGAP00000000706	ENSDARP00000087373
ENSMGAP00000014247	ENSDARP00000127233
ENSMGAP00000016118	ENSDARP00000081388
ENSMGAP00000007806	ENSDARP00000096631
ENSMGAP00000006229	ENSDARP00000102765
ENSMGAP00000012089	ENSDARP00000108041
ENSMGAP00000012089	ENSDARP00000048854
ENSMGAP00000007409	ENSDARP00000084492
ENSMGAP00000007409	ENSDARP00000100524
ENSMGAP00000005193	ENSDARP00000116187
ENSMGAP00000012418	ENSDARP00000118870
ENSMGAP00000006043	ENSDARP00000043095
ENSMGAP00000002788	ENSDARP00000109106
ENSMGAP00000005679	ENSDARP00000051523
ENSMGAP00000007921	ENSDARP00000059368
ENSMGAP00000011074	ENSDARP00000005262
ENSMGAP00000012215	ENSDARP00000063617
ENSMGAP00000015964	ENSDARP00000090326
ENSMGAP00000000945	ENSDARP00000055063
ENSMGAP00000000945	ENSDARP00000096752
ENSMGAP00000013352	ENSDARP00000119857
ENSMGAP00000013352	ENSDARP00000113048
ENSMGAP00000007480	ENSDARP00000117214
ENSMGAP00000002213	ENSDARP00000054848
ENSMGAP00000015905	ENSDARP00000108316
ENSMGAP00000018914	ENSDARP00000127301
ENSMGAP00000004432	ENSDARP00000019368
ENSMGAP00000009258	ENSDARP00000092246
ENSMGAP00000003211	ENSDARP00000116730
ENSMGAP00000016180	ENSDARP00000099426
ENSMGAP00000010278	ENSDARP00000122116
ENSMGAP00000003814	ENSDARP00000050915
ENSMGAP00000005459	ENSDARP00000104864
ENSMGAP00000007194	ENSDARP00000070289
ENSMGAP00000006755	ENSDARP00000075348
ENSMGAP00000009600	ENSDARP00000003841
ENSMGAP00000015342	ENSDARP00000076426
ENSMGAP00000015342	ENSDARP00000102441
ENSMGAP00000000979	ENSDARP00000082979
ENSMGAP00000000979	ENSDARP00000105236
ENSMGAP00000000551	ENSDARP00000124218
ENSMGAP00000014052	ENSDARP00000069581
ENSMGAP00000002420	ENSDARP00000123657
ENSMGAP00000002457	ENSDARP00000081043
ENSMGAP00000002412	ENSDARP00000012776
ENSMGAP00000003850	ENSDARP00000074623
ENSMGAP00000003850	ENSDARP00000096363
ENSMGAP00000018362	ENSDARP00000065928
ENSMGAP00000018362	ENSDARP00000095919
ENSMGAP00000002112	ENSDARP00000082159
ENSMGAP00000016228	ENSDARP00000098433
ENSMGAP00000016228	ENSDARP00000099233
ENSMGAP00000016196	ENSDARP00000104323
ENSMGAP00000015935	ENSDARP00000008105
ENSMGAP00000003982	ENSDARP00000104821
ENSMGAP00000013845	ENSDARP00000053530
ENSMGAP00000001888	ENSDARP00000109215
ENSMGAP00000016504	ENSDARP00000098515
ENSMGAP00000005567	ENSDARP00000126058
ENSMGAP00000008834	ENSDARP00000107099
ENSMGAP00000009220	ENSDARP00000061075
ENSMGAP00000009349	ENSDARP00000027966
ENSMGAP00000006497	ENSDARP00000097622
ENSMGAP00000006497	ENSDARP00000107490
ENSMGAP00000011210	ENSDARP00000120440
ENSMGAP00000011210	ENSDARP00000049927
ENSMGAP00000006603	ENSDARP00000060575
ENSMGAP00000006603	ENSDARP00000096413
ENSMGAP00000006926	ENSDARP00000096458
ENSMGAP00000006926	ENSDARP00000010568
ENSMGAP00000005400	ENSDARP00000011527
ENSMGAP00000005400	ENSDARP00000111211
ENSMGAP00000001402	ENSDARP00000124791
ENSMGAP00000005212	ENSDARP00000109008
ENSMGAP00000011577	ENSDARP00000108464
ENSMGAP00000007582	ENSDARP00000033648
ENSMGAP00000012496	ENSDARP00000129552
ENSMGAP00000008658	ENSDARP00000042420
ENSMGAP00000017712	ENSDARP00000062145
ENSMGAP00000006112	ENSDARP00000054735
ENSMGAP00000003413	ENSDARP00000125087
ENSMGAP00000011238	ENSDARP00000020170
ENSMGAP00000013319	ENSDARP00000084452
ENSMGAP00000013319	ENSDARP00000105699
ENSMGAP00000010125	ENSDARP00000121593
ENSMGAP00000010125	ENSDARP00000076415
ENSMGAP00000013261	ENSDARP00000038214
ENSMGAP00000013600	ENSDARP00000106388
ENSMGAP00000013600	ENSDARP00000115296
ENSMGAP00000000183	ENSDARP00000116874
ENSMGAP00000001342	ENSDARP00000081860
ENSMGAP00000002152	ENSDARP00000096327
ENSMGAP00000004099	ENSDARP00000069449
ENSMGAP00000007270	ENSDARP00000094631
ENSMGAP00000007270	ENSDARP00000012087
ENSMGAP00000015442	ENSDARP00000105876
ENSMGAP00000013941	ENSDARP00000087964
ENSMGAP00000018453	ENSDARP00000123542
ENSMGAP00000008706	ENSDARP00000106132
ENSMGAP00000009711	ENSDARP00000067167
ENSMGAP00000005094	ENSDARP00000086185
ENSMGAP00000002629	ENSDARP00000060701
ENSMGAP00000011659	ENSDARP00000103159
ENSMGAP00000012353	ENSDARP00000101059
ENSMGAP00000016358	ENSDARP00000070556
ENSMGAP00000014449	ENSDARP00000049502
ENSMGAP00000013142	ENSDARP00000086415
ENSMGAP00000015682	ENSDARP00000123393
ENSMGAP00000012213	ENSDARP00000123656
ENSMGAP00000005786	ENSDARP00000098117
ENSMGAP00000013416	ENSDARP00000085308
ENSMGAP00000002837	ENSDARP00000112164
ENSMGAP00000003265	ENSDARP00000024623
ENSMGAP00000000775	ENSDARP00000054234
ENSMGAP00000015116	ENSDARP00000093386
ENSMGAP00000010765	ENSDARP00000129827
ENSMGAP00000008918	ENSDARP00000087335
ENSMGAP00000002093	ENSDARP00000061737
ENSMGAP00000000511	ENSDARP00000068355
ENSMGAP00000004442	ENSDARP00000067923
ENSMGAP00000015916	ENSDARP00000021737
ENSMGAP00000003712	ENSDARP00000026625
ENSMGAP00000019530	ENSDARP00000008364
ENSMGAP00000012539	ENSDARP00000057376
ENSMGAP00000005435	ENSDARP00000077706
ENSMGAP00000009215	ENSDARP00000099291
ENSMGAP00000007916	ENSDARP00000101429
ENSMGAP00000006945	ENSDARP00000084823
ENSMGAP00000010629	ENSDARP00000060004
ENSMGAP00000019699	ENSDARP00000104288
ENSMGAP00000004549	ENSDARP00000079577
ENSMGAP00000003563	ENSDARP00000080499
ENSMGAP00000003563	ENSDARP00000111239
ENSMGAP00000005606	ENSDARP00000117350
ENSMGAP00000015805	ENSDARP00000017119
ENSMGAP00000013543	ENSDARP00000128675
ENSMGAP00000008204	ENSDARP00000104030
ENSMGAP00000004282	ENSDARP00000102719
ENSMGAP00000003898	ENSDARP00000120270
ENSMGAP00000001129	ENSDARP00000004144
ENSMGAP00000014612	ENSDARP00000087188
ENSMGAP00000002266	ENSDARP00000055153
ENSMGAP00000011390	ENSDARP00000112058
ENSMGAP00000005599	ENSDARP00000120420
ENSMGAP00000009573	ENSDARP00000129811
ENSMGAP00000013680	ENSDARP00000007196
ENSMGAP00000013095	ENSDARP00000109081
ENSMGAP00000001625	ENSDARP00000076899
ENSMGAP00000015554	ENSDARP00000103061
ENSMGAP00000015554	ENSDARP00000103566
ENSMGAP00000013685	ENSDARP00000062531
ENSMGAP00000013685	ENSDARP00000071210
ENSMGAP00000015156	ENSDARP00000109804
ENSMGAP00000015156	ENSDARP00000059954
ENSMGAP00000003648	ENSDARP00000067735
ENSMGAP00000011725	ENSDARP00000062899
ENSMGAP00000005957	ENSDARP00000012557
ENSMGAP00000015633	ENSDARP00000128208
ENSMGAP00000015235	ENSDARP00000075472
ENSMGAP00000003294	ENSDARP00000071521
ENSMGAP00000014296	ENSDARP00000004889
ENSMGAP00000003528	ENSDARP00000029203
ENSMGAP00000012584	ENSDARP00000124409
ENSMGAP00000012584	ENSDARP00000063995
ENSMGAP00000010532	ENSDARP00000003665
ENSMGAP00000011839	ENSDARP00000093347
ENSMGAP00000008310	ENSDARP00000113461
ENSMGAP00000008310	ENSDARP00000084498
ENSMGAP00000001577	ENSDARP00000103558
ENSMGAP00000001577	ENSDARP00000098069
ENSMGAP00000010161	ENSDARP00000035581
ENSMGAP00000002874	ENSDARP00000005771
ENSMGAP00000013133	ENSDARP00000020361
ENSMGAP00000002279	ENSDARP00000051391
ENSMGAP00000002325	ENSDARP00000080999
ENSMGAP00000015037	ENSDARP00000071885
ENSMGAP00000015037	ENSDARP00000088034
ENSMGAP00000004002	ENSDARP00000109124
ENSMGAP00000002399	ENSDARP00000031031
ENSMGAP00000013230	ENSDARP00000063007
ENSMGAP00000005107	ENSDARP00000022107
ENSMGAP00000008323	ENSDARP00000099262
ENSMGAP00000001619	ENSDARP00000012447
ENSMGAP00000015593	ENSDARP00000109375
ENSMGAP00000008039	ENSDARP00000104233
ENSMGAP00000004480	ENSDARP00000068124
ENSMGAP00000006878	ENSDARP00000005251
ENSMGAP00000011855	ENSDARP00000060344
ENSMGAP00000015770	ENSDARP00000042296
ENSMGAP00000016063	ENSDARP00000003564
ENSMGAP00000015292	ENSDARP00000069982
ENSMGAP00000001059	ENSDARP00000109674
ENSMGAP00000002527	ENSDARP00000006712
ENSMGAP00000014894	ENSDARP00000126446
ENSMGAP00000014894	ENSDARP00000029456
ENSMGAP00000011708	ENSDARP00000109893
ENSMGAP00000015210	ENSDARP00000060953
ENSMGAP00000016936	ENSDARP00000070706
ENSMGAP00000006631	ENSDARP00000022483
ENSMGAP00000006631	ENSDARP00000110181
ENSMGAP00000013867	ENSDARP00000105872
ENSMGAP00000006700	ENSDARP00000091863
ENSMGAP00000009971	ENSDARP00000041857
ENSMGAP00000015345	ENSDARP00000029449
ENSMGAP00000015345	ENSDARP00000072374
ENSMGAP00000011827	ENSDARP00000085782
ENSMGAP00000010593	ENSDARP00000123249
ENSMGAP00000010593	ENSDARP00000011459
ENSMGAP00000009112	ENSDARP00000068639
ENSMGAP00000003197	ENSDARP00000105116
ENSMGAP00000006417	ENSDARP00000053767
ENSMGAP00000000058	ENSDARP00000022315
ENSMGAP00000014287	ENSDARP00000115118
ENSMGAP00000014287	ENSDARP00000124784
ENSMGAP00000013437	ENSDARP00000099634
ENSMGAP00000013437	ENSDARP00000102572
ENSMGAP00000015254	ENSDARP00000092960
ENSMGAP00000003962	ENSDARP00000120899
ENSMGAP00000000409	ENSDARP00000104597
ENSMGAP00000010988	ENSDARP00000009407
ENSMGAP00000000904	ENSDARP00000115000
ENSMGAP00000003356	ENSDARP00000074501
ENSMGAP00000010665	ENSDARP00000129617
ENSMGAP00000001935	ENSDARP00000093744
ENSMGAP00000000345	ENSDARP00000099375
ENSMGAP00000008113	ENSDARP00000122491
ENSMGAP00000009718	ENSDARP00000119471
ENSMGAP00000019484	ENSDARP00000099219
ENSMGAP00000008083	ENSDARP00000098390
ENSMGAP00000013157	ENSDARP00000064553
ENSMGAP00000015629	ENSDARP00000104429
ENSMGAP00000001668	ENSDARP00000103598
ENSMGAP00000013185	ENSDARP00000009633
ENSMGAP00000013185	ENSDARP00000008214
ENSMGAP00000019410	ENSDARP00000103896
ENSMGAP00000006596	ENSDARP00000095217
ENSMGAP00000004114	ENSDARP00000109055
ENSMGAP00000004499	ENSDARP00000118603
ENSMGAP00000012448	ENSDARP00000054592
ENSMGAP00000010002	ENSDARP00000114621
ENSMGAP00000007071	ENSDARP00000036958
ENSMGAP00000007071	ENSDARP00000041938
ENSMGAP00000014518	ENSDARP00000041034
ENSMGAP00000014518	ENSDARP00000118861
ENSMGAP00000011278	ENSDARP00000011585
ENSMGAP00000011030	ENSDARP00000121933
ENSMGAP00000019266	ENSDARP00000114195
ENSMGAP00000005072	ENSDARP00000098999
ENSMGAP00000005072	ENSDARP00000100192
ENSMGAP00000015132	ENSDARP00000022305
ENSMGAP00000003271	ENSDARP00000107618
ENSMGAP00000007168	ENSDARP00000023313
ENSMGAP00000016490	ENSDARP00000052422
ENSMGAP00000016666	ENSDARP00000097465
ENSMGAP00000012493	ENSDARP00000045189
ENSMGAP00000001307	ENSDARP00000060159
ENSMGAP00000001307	ENSDARP00000052801
ENSMGAP00000001122	ENSDARP00000009358
ENSMGAP00000005806	ENSDARP00000108432
ENSMGAP00000019273	ENSDARP00000117760
ENSMGAP00000004318	ENSDARP00000031737
ENSMGAP00000001399	ENSDARP00000088060
ENSMGAP00000002576	ENSDARP00000083347
ENSMGAP00000002576	ENSDARP00000114222
ENSMGAP00000006260	ENSDARP00000103338
ENSMGAP00000016016	ENSDARP00000049330
ENSMGAP00000016016	ENSDARP00000096703
ENSMGAP00000011660	ENSDARP00000109970
ENSMGAP00000006137	ENSDARP00000005746
ENSMGAP00000001172	ENSDARP00000107692
ENSMGAP00000009622	ENSDARP00000127308
ENSMGAP00000013167	ENSDARP00000101958
ENSMGAP00000001400	ENSDARP00000103078
ENSMGAP00000006602	ENSDARP00000069034
ENSMGAP00000019564	ENSDARP00000052788
ENSMGAP00000005637	ENSDARP00000056621
ENSMGAP00000018229	ENSDARP00000059208
ENSMGAP00000004778	ENSDARP00000006309
ENSMGAP00000009956	ENSDARP00000124192
ENSMGAP00000008512	ENSDARP00000104665
ENSMGAP00000009254	ENSDARP00000078537
ENSMGAP00000003338	ENSDARP00000079486
ENSMGAP00000017600	ENSDARP00000124069
ENSMGAP00000005669	ENSDARP00000098351
ENSMGAP00000003901	ENSDARP00000074739
[truncated: 7,358 more rows]
